# Supplementary material for: Dyslexia on a continuum: A complex network approach
Source: PLoS One. 2018 Dec 17;13(12):e0208923. doi: 10.1371/journal.pone.0208923 (PMC6296514; doi:10.1371/journal.pone.0208923)
Supplement: S1 File — Detailed information about the archive contents is provided in the included README.txt file. (TGZ) [file pone.0208923.s001.tgz]

Archive with 296 entries (296 files):
- ./._FS_601_AA_run_1.csv
- FS_601_AA_run_1.csv
- ./._FS_601_AA_run_2.csv
- FS_601_AA_run_2.csv
- ./._FS_601_AV_run_1.csv
- FS_601_AV_run_1.csv
- ./._FS_601_AV_run_2.csv
- FS_601_AV_run_2.csv
- ./._FS_601_VV_run_1.csv
- FS_601_VV_run_1.csv
- ./._FS_601_VV_run_2.csv
- FS_601_VV_run_2.csv
- ./._FS_602_AA_run_1.csv
- FS_602_AA_run_1.csv
- ./._FS_602_AA_run_2.csv
- FS_602_AA_run_2.csv
- ./._FS_602_AV_run_1.csv
- FS_602_AV_run_1.csv
- ./._FS_602_AV_run_2.csv
- FS_602_AV_run_2.csv
- ./._FS_602_VV_run_1.csv
- FS_602_VV_run_1.csv
- ./._FS_602_VV_run_2.csv
- FS_602_VV_run_2.csv
- ./._FS_603_AA_run_1.csv
- FS_603_AA_run_1.csv
- ./._FS_603_AA_run_2.csv
- FS_603_AA_run_2.csv
- ./._FS_603_AV_run_1.csv
- FS_603_AV_run_1.csv
- ./._FS_603_AV_run_2.csv
- FS_603_AV_run_2.csv
- ./._FS_603_VV_run_1.csv
- FS_603_VV_run_1.csv
- ./._FS_603_VV_run_2.csv
- FS_603_VV_run_2.csv
- ./._FS_604_AA_run_1.csv
- FS_604_AA_run_1.csv
- ./._FS_604_AA_run_2.csv
- FS_604_AA_run_2.csv
- ./._FS_604_AV_run_1.csv
- FS_604_AV_run_1.csv
- ./._FS_604_AV_run_2.csv
- FS_604_AV_run_2.csv
- ./._FS_604_VV_run_1.csv
- FS_604_VV_run_1.csv
- ./._FS_604_VV_run_2.csv
- FS_604_VV_run_2.csv
- ./._FS_605_AA_run_1.csv
- FS_605_AA_run_1.csv
- ./._FS_605_AA_run_2.csv
- FS_605_AA_run_2.csv
- ./._FS_605_AV_run_1.csv
- FS_605_AV_run_1.csv
- ./._FS_605_AV_run_2.csv
- FS_605_AV_run_2.csv
- ./._FS_605_VV_run_1.csv
- FS_605_VV_run_1.csv
- ./._FS_605_VV_run_2.csv
- FS_605_VV_run_2.csv
- ./._FS_609_AA_run_1.csv
- FS_609_AA_run_1.csv
- ./._FS_609_AA_run_2.csv
- FS_609_AA_run_2.csv
- ./._FS_609_AV_run_1.csv
- FS_609_AV_run_1.csv
- ./._FS_609_AV_run_2.csv
- FS_609_AV_run_2.csv
- ./._FS_609_VV_run_1.csv
- FS_609_VV_run_1.csv
- ./._FS_609_VV_run_2.csv
- FS_609_VV_run_2.csv
- ./._FS_612_AA_run_1.csv
- FS_612_AA_run_1.csv
- ./._FS_612_AA_run_2.csv
- FS_612_AA_run_2.csv
- ./._FS_612_AV_run_1.csv
- FS_612_AV_run_1.csv
- ./._FS_612_AV_run_2.csv
- FS_612_AV_run_2.csv
- ./._FS_612_VV_run_1.csv
- FS_612_VV_run_1.csv
- ./._FS_612_VV_run_2.csv
- FS_612_VV_run_2.csv
- ./._FS_614_AA_run_1.csv
- FS_614_AA_run_1.csv
- ./._FS_614_AA_run_2.csv
- FS_614_AA_run_2.csv
- ./._FS_614_AV_run_1.csv
- FS_614_AV_run_1.csv
- ./._FS_614_AV_run_2.csv
- FS_614_AV_run_2.csv
- ./._FS_614_VV_run_1.csv
- FS_614_VV_run_1.csv
- ./._FS_614_VV_run_2.csv
- FS_614_VV_run_2.csv
- ./._FS_616_AA_run_1.csv
- FS_616_AA_run_1.csv
- ./._FS_616_AA_run_2.csv
- FS_616_AA_run_2.csv
- ./._FS_616_AV_run_1.csv
- FS_616_AV_run_1.csv
- ./._FS_616_AV_run_2.csv
- FS_616_AV_run_2.csv
- ./._FS_616_VV_run_1.csv
- FS_616_VV_run_1.csv
- ./._FS_616_VV_run_2.csv
- FS_616_VV_run_2.csv
- ./._FS_619_AA_run_1.csv
- FS_619_AA_run_1.csv
- ./._FS_619_AA_run_2.csv
- FS_619_AA_run_2.csv
- ./._FS_619_AV_run_1.csv
- FS_619_AV_run_1.csv
- ./._FS_619_AV_run_2.csv
- FS_619_AV_run_2.csv
- ./._FS_619_VV_run_1.csv
- FS_619_VV_run_1.csv
- ./._FS_619_VV_run_2.csv
- FS_619_VV_run_2.csv
- ./._FS_620_AA_run_1.csv
- FS_620_AA_run_1.csv
- ./._FS_620_AA_run_2.csv
- FS_620_AA_run_2.csv
- ./._FS_620_AV_run_1.csv
- FS_620_AV_run_1.csv
- ./._FS_620_AV_run_2.csv
- FS_620_AV_run_2.csv
- ./._FS_620_VV_run_1.csv
- FS_620_VV_run_1.csv
- ./._FS_620_VV_run_2.csv
- FS_620_VV_run_2.csv
- ./._FS_624_AA_run_1.csv
- FS_624_AA_run_1.csv
- ./._FS_624_AA_run_2.csv
- FS_624_AA_run_2.csv
- ./._FS_624_AV_run_1.csv
- FS_624_AV_run_1.csv
- ./._FS_624_AV_run_2.csv
- FS_624_AV_run_2.csv
- ./._FS_624_VV_run_1.csv
- FS_624_VV_run_1.csv
- ./._FS_624_VV_run_2.csv
- FS_624_VV_run_2.csv
- ./._FS_625_AA_run_1.csv
- FS_625_AA_run_1.csv
- ./._FS_625_AA_run_2.csv
- FS_625_AA_run_2.csv
- ./._FS_625_AV_run_1.csv
- FS_625_AV_run_1.csv
- ./._FS_625_AV_run_2.csv
- FS_625_AV_run_2.csv
- ./._FS_625_VV_run_1.csv
- FS_625_VV_run_1.csv
- ./._FS_625_VV_run_2.csv
- FS_625_VV_run_2.csv
- ./._FS_626_AA_run_1.csv
- FS_626_AA_run_1.csv
- ./._FS_626_AA_run_2.csv
- FS_626_AA_run_2.csv
- ./._FS_626_AV_run_1.csv
- FS_626_AV_run_1.csv
- ./._FS_626_AV_run_2.csv
- FS_626_AV_run_2.csv
- ./._FS_626_VV_run_1.csv
- FS_626_VV_run_1.csv
- ./._FS_626_VV_run_2.csv
- FS_626_VV_run_2.csv
- ./._FS_629_AA_run_1.csv
- FS_629_AA_run_1.csv
- ./._FS_629_AA_run_2.csv
- FS_629_AA_run_2.csv
- ./._FS_629_AV_run_1.csv
- FS_629_AV_run_1.csv
- ./._FS_629_AV_run_2.csv
- FS_629_AV_run_2.csv
- ./._FS_629_VV_run_1.csv
- FS_629_VV_run_1.csv
- ./._FS_629_VV_run_2.csv
- FS_629_VV_run_2.csv
- ./._FS_658_AA_run_1.csv
- FS_658_AA_run_1.csv
- ./._FS_658_AA_run_2.csv
- FS_658_AA_run_2.csv
- ./._FS_658_AV_run_1.csv
- FS_658_AV_run_1.csv
- ./._FS_658_AV_run_2.csv
- FS_658_AV_run_2.csv
- ./._FS_658_VV_run_1.csv
- FS_658_VV_run_1.csv
- ./._FS_658_VV_run_2.csv
- FS_658_VV_run_2.csv
- ./._FS_660_AA_run_1.csv
- FS_660_AA_run_1.csv
- ./._FS_660_AA_run_2.csv
- FS_660_AA_run_2.csv
- ./._FS_660_AV_run_1.csv
- FS_660_AV_run_1.csv
- ./._FS_660_AV_run_2.csv
- FS_660_AV_run_2.csv
- ./._FS_660_VV_run_1.csv
- FS_660_VV_run_1.csv
- ./._FS_660_VV_run_2.csv
- FS_660_VV_run_2.csv
- ./._FS_671_AA_run_1.csv
- FS_671_AA_run_1.csv
- ./._FS_671_AA_run_2.csv
- FS_671_AA_run_2.csv
- ./._FS_671_AV_run_1.csv
- FS_671_AV_run_1.csv
- ./._FS_671_AV_run_2.csv
- FS_671_AV_run_2.csv
- ./._FS_671_VV_run_1.csv
- FS_671_VV_run_1.csv
- ./._FS_671_VV_run_2.csv
- FS_671_VV_run_2.csv
- ./._FS_672_AA_run_1.csv
- FS_672_AA_run_1.csv
- ./._FS_672_AA_run_2.csv
- FS_672_AA_run_2.csv
- ./._FS_672_AV_run_1.csv
- FS_672_AV_run_1.csv
- ./._FS_672_AV_run_2.csv
- FS_672_AV_run_2.csv
- ./._FS_672_VV_run_1.csv
- FS_672_VV_run_1.csv
- ./._FS_672_VV_run_2.csv
- FS_672_VV_run_2.csv
- ./._FS_675_AA_run_1.csv
- FS_675_AA_run_1.csv
- ./._FS_675_AA_run_2.csv
- FS_675_AA_run_2.csv
- ./._FS_675_AV_run_1.csv
- FS_675_AV_run_1.csv
- ./._FS_675_AV_run_2.csv
- FS_675_AV_run_2.csv
- ./._FS_675_VV_run_1.csv
- FS_675_VV_run_1.csv
- ./._FS_675_VV_run_2.csv
- FS_675_VV_run_2.csv
- ./._FS_682_AA_run_1.csv
- FS_682_AA_run_1.csv
- ./._FS_682_AA_run_2.csv
- FS_682_AA_run_2.csv
- ./._FS_682_AV_run_1.csv
- FS_682_AV_run_1.csv
- ./._FS_682_AV_run_2.csv
- FS_682_AV_run_2.csv
- ./._FS_682_VV_run_1.csv
- FS_682_VV_run_1.csv
- ./._FS_682_VV_run_2.csv
- FS_682_VV_run_2.csv
- ./._FS_683_AA_run_1.csv
- FS_683_AA_run_1.csv
- ./._FS_683_AA_run_2.csv
- FS_683_AA_run_2.csv
- ./._FS_683_AV_run_1.csv
- FS_683_AV_run_1.csv
- ./._FS_683_AV_run_2.csv
- FS_683_AV_run_2.csv
- ./._FS_683_VV_run_1.csv
- FS_683_VV_run_1.csv
- ./._FS_683_VV_run_2.csv
- FS_683_VV_run_2.csv
- ./._FS_688_AA_run_1.csv
- FS_688_AA_run_1.csv
- ./._FS_688_AA_run_2.csv
- FS_688_AA_run_2.csv
- ./._FS_688_AV_run_1.csv
- FS_688_AV_run_1.csv
- ./._FS_688_AV_run_2.csv
- FS_688_AV_run_2.csv
- ./._FS_688_VV_run_1.csv
- FS_688_VV_run_1.csv
- ./._FS_688_VV_run_2.csv
- FS_688_VV_run_2.csv
- ./._FS_697_AA_run_1.csv
- FS_697_AA_run_1.csv
- ./._FS_697_AA_run_2.csv
- FS_697_AA_run_2.csv
- ./._FS_697_AV_run_1.csv
- FS_697_AV_run_1.csv
- ./._FS_697_AV_run_2.csv
- FS_697_AV_run_2.csv
- ./._FS_697_VV_run_1.csv
- FS_697_VV_run_1.csv
- ./._FS_697_VV_run_2.csv
- FS_697_VV_run_2.csv
- ./._ReadingNetwork.csv
- ReadingNetwork.csv
- ./._Regressors.csv
- Regressors.csv
- ./._README.txt
- README.txt
- ./._subjects.txt
- subjects.txt
