# Supplementary material for: Dyslexia on a continuum: A complex network approach
Source: PLoS One. 2018 Dec 17;13(12):e0208923. doi: 10.1371/journal.pone.0208923 (PMC6296514; doi:10.1371/journal.pone.0208923)
Supplement: S1 File — Detailed information about the archive contents is provided in the included README.txt file. (TGZ) [file pone.0208923.s001.tgz › FS_601_AA_run_1.csv]

0.11	0.26	12	0.4	-6	-6.3	9.8	0.25	13	5.7	13	1.8	16	-0.36	1.9	3.2	-1.5	0.34	-8.3	7.2	-5.6	5	4.1	1.1	-3	1.4	0.13	-7.9	-3.7	20	2.4	-1.9	-1	6.9	-5.7	5.8	5.9	-4.4	2.5	-8.8	5.6	-4	-2	-16	8.4	-2.5	6.5	-5.1	-9.6	-3.4
0.05	0.56	13	4.9	-2.6	1.1	6.2	-3.5	0.59	4.7	6.4	3.1	6.8	-0.01	-3.8	0.11	-4.1	2	-4.3	2.1	1.3	-12	-0.36	-2	-0.61	5	-8.9	-5.3	-4.4	14	-0.32	-0.34	-5.6	4.5	-5	6.5	2.2	-3.7	-2.9	-0.31	4.5	-0.45	-4.5	-4.8	-0.85	-0.41	1.9	0.11	-8.2	4.1
-0.05	0.28	22	3.3	7.8	1.1	8.3	-3	-0.35	-2	4.4	-7.7	7.8	-5.3	-10	2	-2.2	0.85	-9.3	4.9	-8.1	0.82	0.34	7.1	0.77	7.9	-1.7	1.7	3.6	10	5.4	0.58	0.73	7.3	4.7	4.9	13	5.1	-3	-0.75	5.2	-1.5	8.9	12	1.6	-3.2	4.7	-0.22	4.5	11
-0.02	-0.06	-0	4.9	3.5	-1.3	-9	7.4	-11	-0.27	-2.5	4.6	-9	-3.3	-0.55	-8.2	0.07	3.9	4.5	-1	-5.3	0.28	1.4	-2.4	4.4	2.7	5.1	1.2	1.9	6.5	6.6	-0.04	5	10	4.9	5.7	1.5	-1.9	-0.77	-6.2	1.1	-0.89	12	0.92	-0.05	-5.7	2.3	-1.7	7.1	8.7
-0.32	0.18	-9.9	6	-1.1	-2.9	-7.5	6.1	-1.6	-0.38	-5.3	-0.64	-10	6	3.3	-11	-12	1.1	5.8	-3.4	1.6	-7.6	-2.9	-5	-0.28	7.3	-1.6	-1.4	-2.1	3.9	1.4	-0.65	6.2	7.7	-3.3	4.5	-9.9	0.49	-3.6	4.1	-3.7	0.2	8.3	7.7	-3.8	-3.6	-4.2	-2.1	0.6	1.5
0.16	0.2	-3	3.7	-0.19	-1.8	-2.6	3.5	-7.3	-1.2	1.6	-2.9	-3.8	-2.2	-8.9	-1.7	-0.06	0.08	2.2	0.78	-3.1	0.32	-1.5	2.4	-3.9	2.2	-4.9	-3.5	-8.3	6.3	-1.7	-0.08	-11	8.3	-6.2	0.82	1.9	0.21	-0.34	1	-7.3	4.4	2.9	6.3	2.2	2.6	2.4	-2.4	0.8	6.3
-0.35	-0.1	-4	7.1	0.4	2.5	-10	7.1	-3.5	1.2	-2.1	3	-0.57	-4.1	4.7	0.44	3.9	3	7.5	2	10	15	-2.7	6.1	-1.7	-2.9	-5.2	2.4	-7.7	-0.12	-3.7	0.55	-7.6	3.4	-6.6	4	-3.2	-4.4	-2.5	-1.7	0.84	-3.7	-2.3	6.8	-1.9	-0.58	-5.5	-1.9	-6.5	6.4
-0.29	-0.26	-5.5	1.9	-3.7	3.6	-4.2	4.7	0.97	-5.8	0.86	0.63	1.6	-0.11	3.8	-2.2	-0.43	-0.46	-4.4	1	-7.1	1.7	0.41	-4	-0.6	3.4	-4.8	5.4	-8.4	2.7	-2.7	3.3	-3.7	-1.3	-4.8	11	-6.6	3.1	-8.5	7.1	2.3	0.8	4.6	-2	-3.4	-2.3	-7.4	1.6	-3.4	1.8
0.01	-0.1	-2.9	-7.2	-12	-3.1	-1.3	-6.9	0.94	1.8	-0.19	-3.5	-2.9	-0.19	-4.4	-10	-3.9	-0.52	-8	-12	-9.3	-16	2.4	-5.5	-4.7	1.6	-1.2	2	2.8	6.7	2	-1.9	-1.2	6.2	-2.4	8.3	1.3	1.1	-4.8	3.5	5.4	-3.5	2.5	-1.1	0.36	-2.1	0.31	3.6	5	4.9
0.09	0.51	-1.6	1.7	-3.4	0.83	-8.7	7.3	-4.4	1	-1.1	0.52	0.3	-1.3	3	5.4	4	3.2	5.5	-0.53	5.2	0.97	4.6	2.8	-1.5	-1.1	-0.78	1.4	8.8	8	-4	-4	4.5	8.1	-4.5	3.4	1.7	1.2	-4.3	0.96	3.5	-3.1	-7.3	3.4	-2.5	0.69	-0.14	-0.42	0.11	11
-0.01	-0.42	6.4	7.9	4.4	1.9	-2.8	7.4	-0.67	5.9	6.6	6.4	3.8	6.1	2.4	6.7	-2	-2.1	4.9	9.4	14	4.4	-3	1.4	-3.8	-1.5	1	2.7	6	3.7	-0.99	-5.1	3.8	9.7	-2.1	-1.6	4.5	0.84	-5.2	0.29	0.12	-1.1	-6.1	4.1	-4.5	-2.7	-0.91	-3.4	-10	-2.7
-0.08	-0.11	8.1	5.2	-4	-1.3	4.7	5.1	8.6	1	6.8	3.2	3.4	1.7	-2.8	1.3	-2.4	5.6	-8	-4.4	-3.7	-11	-5.1	-4.3	-12	-0.03	3.9	-1.3	-8.1	-7.2	-3.7	-6.4	-5.3	-8.4	-9.3	-5.6	0.3	-3.5	-3.3	-4.9	3.2	-5.7	-2.2	-4.9	-0.37	-4.5	-0.97	0.08	-1.3	-3.9
0.55	0.06	19	2.8	1.6	-0.46	6.8	-6.2	8.7	-2.3	2.9	0.45	2.9	-5.3	5.5	2.1	5	-6.7	1.5	-9.7	-1.2	-2.8	5.4	-5.5	-0.3	-11	9.6	-3.6	1.7	-8.3	2.4	-3.9	-3.2	-10	2.9	-3.5	3.8	-5.2	-0.92	3.5	3.2	-6.2	6	-4.2	-0.12	4.5	3.4	-7.5	8.1	-8.4
0.29	0.03	18	0.73	9	3.6	2.9	-0.99	18	-10	4.8	1.6	12	-4.2	8.3	-0.87	9.7	-3.6	13	-0.72	11	-5.7	3.4	-2	7.8	-12	6.2	-2.9	8.2	-11	4.1	-6.4	4.8	-5.5	3.5	-4.3	2.2	-2.6	0.61	3.3	0.05	0.33	4.2	-9	1.7	0.5	-0.75	0.23	2.9	-2.6
0.74	-0.29	8.3	-7.7	3.4	0.87	4.8	-5.8	17	-13	4.1	-6.2	11	-5.2	-5.2	-3.8	4.3	-4.3	-4.1	-6.6	2.8	-4.8	-7.8	0.05	2.2	-2.9	0.18	-4.3	4.1	-6.4	-0.86	-5.4	8.8	-2.5	-0.22	-2.6	-8.3	1.3	-9	9.6	-14	-0.96	-5.1	-11	-11	1.8	-2.6	-3.3	4	-7.1
0.13	-0.41	5.5	-3.1	-4.6	-9.7	-4.6	2.2	1.2	-2	2.9	-5.7	-1.2	-2.4	-2.7	-7	1.6	-7.1	-0.31	-6.5	1.4	-1.7	-7.2	-6.7	1.2	-6.4	3.6	-9.8	-2.5	-12	-1.6	-2.3	-5	-8.8	4.2	-8.3	3.6	-6.8	1.4	1.2	-1.8	1.8	-1.6	-10	-0.22	3.4	4.3	-3.7	-7.6	-3.6
0.12	-0.21	8.7	-3.5	1.4	0.05	0.73	9	8.6	-4	5	3.1	-1.2	-3.5	6.7	0.11	11	-3.3	11	5.5	22	5.9	2.4	0.18	-1.6	-0.76	-1.2	-1.1	0.89	-5	-2.9	0.25	3.2	-1.8	-0.33	-10	0.08	-1.7	-8.2	4.4	-1.1	3.9	1.2	0.29	-2.6	6.7	1.2	-1.1	0.34	0.13
0.56	0.04	2	-10	-1.5	-0.08	-8.3	-7.2	2.6	-16	1.6	-6	1.1	-2.8	3.9	-4.5	8.2	1.2	7.6	-5.3	4.5	3.9	7.2	-1.3	0.76	-0.97	7.6	-3.4	8.1	-5.4	5.4	1.8	2.7	-5.2	2.1	-6.9	1.1	1.4	-3.2	2.4	-2.6	1.6	4	1.7	0.56	2.4	5.8	4.7	11	-1.1
0.03	0.11	-6.2	-0.35	-1	3.9	-4.7	-2.3	-11	-5.7	-1.8	-5.5	-6.3	-0.95	6.5	-5.3	-5.4	2.1	-0.95	-3	8.9	0.1	2.6	-5.5	3.8	-2.7	-2.4	-4.5	1.3	-3.7	1	7.1	-3.5	3.1	8.5	1.2	-0.79	1.8	6.1	-3.8	-1.3	6.8	-7.4	-1.6	-4.8	8	0.92	5.5	7.3	-0.97
-0.48	0.07	-5.2	-0.29	-2.1	1.3	2.9	-5.6	-9.9	0.07	-6.2	2.9	-7.7	7.4	-10	-1.1	-7.8	2.9	-3	-4.7	-1.6	-15	-0.95	0.91	0.56	4.3	-3.3	2.7	3.4	-3.8	-5	10	-5.3	-3.1	0.97	1.6	0.11	8.7	-2.7	4.4	-3	1.3	-4.8	4.4	-6.5	7.2	-2.9	3.9	-7.8	8.4
-0.31	0.25	-3.5	-6.3	-1.7	-13	-5.7	-2	-1.5	-8.6	2.1	-5	7.7	-2.7	7.2	2.8	8.9	-1.8	0.72	1.7	9.6	-0.2	-1.6	7.4	-7.7	5.4	1.1	2	-1.1	2.8	-6.3	10	-1.9	5.7	-4.6	4.1	1.2	5.2	-4.8	0.6	-1.4	3.7	-4.5	-5.7	-4.6	0.42	-3.5	2.6	-8.5	14
-0.39	0.25	3.7	-6.9	3	-13	-1.8	-8.2	-1.7	2.1	0.9	-0.88	3	2.8	-2.2	-3	3.7	2.1	-4	1.8	3.6	-0.83	-3.1	4.3	-6.8	4.9	3.6	2.8	-2.7	3.3	-2.7	7.2	-2.6	10	-1.1	2.6	0.96	3.9	0.88	-8.1	-2.9	10	2.2	0.7	4.3	0.14	0.89	4.2	-6.6	8.3
0.15	-0.34	5	-5.6	-0.25	-5.3	-6.2	1.1	-2.6	-2.9	0.15	-3.2	-3.8	-3.9	3.5	-7.1	3.8	-0.43	4.9	4.4	7.4	-7.2	-4.4	-4.8	-0.48	0.36	4.4	5.2	4	0.87	-1.8	10	2.5	-0.99	6.6	-2.2	4.3	-3.1	4.8	-3.7	2.8	7.3	2.6	7.8	4	-0.64	-0.31	3.1	-3.8	2.8
0.08	0.03	1.7	-7.2	9.9	1.6	-2.6	-4.1	3.8	4.2	1.4	1.5	5.5	-5.5	0.33	-1.3	-1.4	1.3	-5.7	-2.9	-3.3	-18	0.24	-7.6	0.43	-2	-2.3	-5.3	1.8	-4.8	-3.3	3.4	5.2	-7.1	-0.31	-7	1.6	-3.8	-4.4	-4.2	-6.2	1.9	-4.3	-3	-4	0.9	0.21	-1.4	-5.3	-1.8
-0.21	0.56	-0.85	1.8	8.9	0.78	8.5	0.3	2.7	3	3.8	-0.62	2	-3.6	-0.55	0.89	-4.8	-1.9	-4.7	0.6	-16	5.8	-4.1	2.9	3.6	3.4	2.3	-3.4	3.6	-3.9	2.9	-1.4	4.3	2.9	5.1	2.9	3.6	-2.9	-1.5	-2.1	-1	-0.66	6.8	1.3	-1.4	0.71	2.2	-5.6	-0.57	-2.3
-0.39	-0.29	0.95	-0.65	2.2	0.71	7	4.8	4	1.1	0.6	4.4	-2.7	3.6	3.5	-3.3	-7.8	1.6	-7.3	0.79	-9.7	12	-1.3	3.8	10	4.3	2.2	3	4.4	4.7	-1.4	3.3	2.8	5.4	5.2	3.4	5.7	8.2	1.1	9.8	6.8	2.8	7	3.3	2.1	0.4	1.2	0.08	3.9	13
0.07	-0.13	5.2	-6.1	6.3	9.1	1	6.9	0.37	1.7	-7.7	3.2	-4.7	1.5	0.85	-1.6	1.7	2	3.6	-8.3	3.8	-8.8	-0.4	-10	9.7	5.7	0.23	3.9	8	-1.5	4	2.6	6.2	-2.3	10	0.15	6.6	-1.7	11	5	3.5	-1.6	3.6	6	6.8	-1.8	-0.24	5.2	7	7.2
-0.2	0.02	-1.1	0.16	4.7	-3.5	-5.4	-0.66	4	7.4	-1.5	2.5	-0.43	-5	-3.3	2	2.5	-7.6	-9.4	-4.3	-9.5	5.4	-5.4	-0.08	6.2	-1.1	-3.2	0.17	0.41	-1.4	3	-1.1	5.5	-3	-1.2	0.12	0.37	-0.03	8.2	-4.7	-1.1	-0.68	2.1	-1.6	-0.9	3	0.96	0.68	6.7	-1.9
0.42	-0.29	-4	11	-6.5	5.1	-0.15	3.9	5.2	5.1	3.1	3.1	-0.81	-0.26	-3.1	10	2.7	0.56	0.92	0.32	-2.4	0.66	-2	3.3	-3.9	-4.2	-0.01	-0.38	3.8	-5.6	-0.11	2.3	5.4	-8.5	1.5	-0.7	-2.7	3.5	-5.6	-9.8	-2.6	3.9	4.8	1.1	-1.3	-0.69	-5.6	2.8	2.8	0.34
0.55	-0.17	1.1	9.7	-5.7	4.8	8.2	6.1	-1.4	0.77	-0.44	2	0.38	-1.8	-0.03	-2	-2	-5.2	1.8	6.9	-7.1	-1.6	0.82	1	0.45	-0.94	-0.18	-0.01	3.9	-4.6	0.97	-1.3	6.8	-7.5	4.3	-3.8	-0.3	-2.7	2.6	-2.8	1.7	-0.14	3.5	-4.9	1.7	-4.1	-2.3	-1.9	-1.1	-8
-0.09	0.33	-2.9	-3.9	0.43	-0.1	3.5	-9.2	2.4	-1.9	-1.2	-6.2	4.8	-1.5	-1.9	-3.1	-5.7	1.4	2.6	9.2	-4.1	-1	-1.2	3.8	3.1	1.5	12	-0.08	2.1	-1.4	5	-0.99	1.5	-5.9	8	-3.1	4.4	-3.5	10	1.8	5.3	-0.35	3.5	-7.3	3.2	-2.2	7.3	2.1	9.3	-1.9
-0.08	0.18	-2.9	-0.46	-0.47	-1.3	5.3	-6.8	11	4.6	-2.3	-0.52	-1.8	1	-2	4.8	-3	-2	0.74	4.6	-7.2	2.5	3.5	1.3	-1.6	-2.9	2.7	-0.57	3	-0.86	0.15	-1.9	2.4	-2.6	4.8	-3.7	1.4	3.7	2	-4.1	5.7	-4.2	0.07	-2.4	-0.09	-4.9	2.6	-1.7	7.5	0.47
-0.25	-0.15	-10	2	7.5	-1.1	11	0.23	0.89	-10	-2.1	-1.1	-2.5	2	3.5	2.2	-4.3	-1	6.7	-5.9	-5.5	5.7	1.2	-4.8	-2.8	-6.2	2	-0.37	2.8	-14	-2.2	-0.68	4.2	-7	2	-5.3	-1.6	3	1.8	-4.3	-3.2	-3.4	-4.8	6.9	-2.9	-4.1	-0.55	2.7	3.4	-12
0.32	-0.73	2.3	2	3	1.9	7.3	-1.8	1.1	-4.3	3.8	0.9	-4.3	-1.5	3	0.51	-3.6	-5.4	5.5	-0.18	-6.3	8	0.78	2.7	-1.4	-1.3	3.5	4	2.4	1.7	-2.5	-4.6	8.1	-1.2	-2.2	-0.64	1	-0.78	-1.6	8.1	-0.3	1.6	-7.1	6.1	-1.7	4.8	-1.7	-1.2	-1.8	-5.7
0.39	-0.52	-0.71	-2.1	0.7	-4.2	-2.5	-0.65	-18	-3.6	-13	-3	-8.9	3.7	10	-3.6	11	-3.5	10	3.4	3	-2	-0.43	-1.4	-0.65	0.38	5.2	9.8	2.5	-5.8	0.81	3.9	2.7	-3.8	4.6	-0.67	-2.4	-0.9	7.4	4.1	2	1.6	1.7	9.1	1.8	1	4.8	3.7	6.5	-1
-0.2	0.11	-8.1	-2.5	1.7	1.2	0.41	1.8	-9.2	-0.23	-6.7	-2.2	-2.3	2.1	6.2	-2.5	4.3	2.6	4.7	-0.34	5	7.1	10	-2.3	1.1	7.2	-3.4	0.96	3.8	0.86	-2.4	0.78	1.1	2.9	2.4	3.1	0.27	1.5	-1.4	1.6	-3.9	1	-4.8	1.9	0.41	1.2	-1.6	2.1	3.9	1.9
-0.09	-0.52	-7.5	3.4	1.6	3.9	5.8	-0.76	-0.29	1.7	3.1	3.5	-0.26	2.1	0.75	-1.2	-2.6	-4	-0.21	-8.2	4.9	-6.9	9.2	-3.9	4.9	-5	7.1	3.1	-2.3	-2	0.96	6.4	-2.2	-4.7	5.3	-2.2	0.23	2.9	4.3	-1.4	-1.7	-3.1	4.2	3	2	-2.1	4.5	5	4.5	-17
-0.14	-0.6	-12	4.4	9.7	8.3	4.3	-0.56	-5.4	-1.2	-4.8	-3.3	-0.98	0.77	-2.7	7.3	0.8	-0.34	0.93	4.6	4.9	3.4	-5.8	-4.2	10	-4.1	0.77	2.4	2.1	-0.34	9.6	-5.2	-0.79	0.68	11	-0.25	2.8	6	6.8	4.8	3.6	-3.6	-0.72	9.4	3.6	7.5	6.1	-5.1	4.8	-5
0.18	0.17	-5.9	4.5	2.2	4	-5.8	6.8	-5.8	8.3	-6.7	2.1	3.4	3.3	-0.44	0.1	-1.4	-1.7	7.4	0.74	-0.78	-0.41	2.7	2.1	9.5	-6.4	-6.1	-2.3	1.7	-1.1	5.9	-4.4	-1.4	-1.3	6.6	-4.3	-5.9	-0.99	8.3	2	1.5	-0.26	-8.7	-0.19	0.95	3.2	-3.1	-0.18	1.1	-4.8
0.33	0.05	-14	3.4	-14	6	0.57	9.3	-7.6	4.3	-0.52	0.02	-1.4	13	-0.75	3.6	0.16	3.3	1	8.9	-7.4	2.4	2	4.7	2.1	-4.1	-3.4	0.96	-5.2	1.1	2.3	3.3	-6.5	1.4	-5.9	-0.74	-7.9	2.7	-1.1	3.9	-1.5	1.6	-3.8	2.7	-2.5	-0.32	-4.1	0.53	-0.9	-10
-0.33	0.37	-2.4	0.94	-9.2	-8.2	7.8	1.5	-0.13	13	0.15	9.2	-3.7	8.9	-5.5	3.2	-6.7	5.2	-16	2.8	-7.4	-6.9	3.8	-2.9	7.2	-16	4.5	2.2	-0.08	-4.4	2	-0	-3.3	-1.8	1.2	-8	-7.3	-0.82	-1.5	-5.9	3.5	2.2	-1.5	-2.8	4.6	-4.3	-1.7	3.5	5.6	-3.5
-0.11	0.28	-2.3	-12	-0.78	-2.2	3.4	3	-5.1	1.7	-8.8	0.51	-3.3	-1.4	-1.3	1.1	0.08	11	-0.25	6.1	-8.1	4.8	2.2	-1.4	1.6	-4.6	0.74	4.6	0.46	-4.7	4.1	-1.4	-1	-4.1	0.61	-0.42	-5.3	-0.22	1.4	5.1	-0.32	3.6	-3.4	2.6	2.2	-3.4	0.74	3.9	7.3	-5.4
0.04	-0.17	-4.3	-12	-9.8	1.5	-1.2	-2.8	5.6	3.3	-2.5	-8.2	-2.8	-0.47	3.4	0.19	-4.8	0.28	-6.6	2.1	-19	4.7	1.6	-4.6	-3.8	-0.09	-3.8	-5	-6.5	-1.9	-0.96	-6.5	-1.2	4	-5.3	-4.2	-6.2	-2.3	-1.8	7.5	-5.3	-3.2	-8.1	-5.8	1.4	-2	-3.1	-4	-3.1	-6.2
0.12	0.21	-13	-3.6	-7.1	4.6	2	-11	-0.88	-1.9	-0.69	-3.4	-4.3	-1.4	2.4	-0.69	3.8	3.3	2.9	-3.6	-3.6	2.1	4.7	-7.4	0.99	-4.4	4.5	-2.7	-6.3	-7.4	-2.4	-4	-0.87	-3.1	-4	3.1	-3.4	0.66	1.1	6.7	-4.2	-4.4	5.7	0.75	1.4	0.39	0.51	1	-8.3	4.7
-0.04	0.57	-4.7	13	-0.02	9.5	6.7	5.6	3.7	3.2	1.8	6.5	0.76	7.9	-5.7	6.8	0.95	-1.9	3	-7.8	12	12	3.9	-0.79	2.5	-0.39	3.7	0.75	1.4	-7.5	1.6	-2.9	1.8	-4.3	-1.6	5.4	4.8	2.5	-3.7	2.5	-6.2	-6.4	2.8	-6.5	-8	-0.44	0.44	2.1	5.8	3.3
0.34	0.41	-1.9	17	-2	17	4.3	11	-3	9.2	1.2	15	2.7	9.8	1.2	5.5	6.6	6.1	-3	-0.58	-2.2	4.5	-1.1	1.3	1.4	7.2	3.3	0.67	-1.9	-1.6	0.91	1.3	-3.9	-0.93	0.87	7.4	0.92	4.1	2.5	4.2	3	1.5	-3	-3.5	2.4	4.5	0.82	2.6	4.1	0.37
0	-0.21	-8.1	1.5	2.3	13	-2.6	4.7	2.7	7.8	-2.2	4.7	1.4	6.8	3.5	4.5	1	0.77	1.2	-6	9.1	-4	-3.3	1.2	-3.5	0.03	-4.5	2	-1	-7.6	-2.4	-3.2	-1.4	-0.55	-2.1	0.59	0.38	6.7	4.3	9.3	4.1	-0.49	-5.1	3.3	5.2	11	-2.3	-0.57	-5	-3.7
-0.49	0.05	-10	1	-4.2	0.36	-9.9	-1.5	-1.9	4.5	-3.6	4.7	-1.2	-1.7	-5.6	6.4	0.73	0.25	-14	2.3	10	11	-0.96	4.8	-0.53	1.9	-12	1.1	-2.6	-8.7	-2.9	-4	-0.9	-3.5	0.91	-1.9	-3.1	-0.84	7.6	6.2	-1.3	-1.5	-4.7	2.3	6.3	3.1	-6.9	-1.5	-0.98	1.4
-0.07	-0.13	-15	2.9	0.83	4.1	-8.3	4.8	-6.4	1.4	-8.4	2.5	-7.1	0.48	-1.9	11	-2.9	6.8	-0.7	8	0.08	22	0.09	11	11	4	-5.8	4.4	-0.36	4.6	-2.5	-1.1	-3.6	-2.2	-0.13	-6.9	-9	-0.31	4.1	-2.5	-2.9	0.58	-2.2	7.1	4.5	-0.43	-8.2	-0.1	3.9	-1.7
0.08	-0.29	-6.8	7.7	6.9	7.9	0.19	2.8	-6.2	6.3	-1.4	5.1	-3.7	3.9	5.7	5.8	1.4	4.5	8.1	2.7	-7.8	7.3	2.7	8.5	4.7	-4.6	5.2	5.7	1.2	1.3	1.7	-0.04	2.5	1.7	6.5	-0.71	-1.5	1.2	1.3	2.7	0.36	-1.2	6.5	0.63	0.76	4.5	3.3	-0.14	7.1	-10
-0.08	-0.34	-7.7	-3.5	2.3	-1.7	-4.1	-15	1.1	2	-2.7	0.08	-3.2	-0.91	15	-3.7	5	-4.2	15	-6.4	17	-18	3.8	-2.5	8.7	-13	0.95	-6.1	1.3	-8.2	2.8	-4.9	0.57	-4.6	2.5	-9.6	2.4	-3.3	1.5	-7.9	7.9	-6.3	2.6	-8.2	3.8	-3.7	5.7	-3	9.2	-9.4
-0.36	-0.13	-3.6	-7.5	-3.3	1.9	7	-4.5	-14	-3.5	-2.6	-5	1.2	-2.3	-6.1	10	-11	1.4	-4.3	0.36	13	-3.5	6.5	7.4	-6.9	-3.3	-0.48	-5.8	-5.7	-1.4	4.6	-4.8	-6.9	-0.14	-8	0.94	0.77	-1.2	7.2	0.3	3.5	2.6	-0.14	-3.8	9.1	0.91	4.9	-3.6	-11	-1.4
-0.37	0.23	0.22	1.4	0.32	5	3.2	-4.3	-5.1	2.9	-5.2	1.6	1.7	6.8	-0.04	0.66	-11	0.74	0.58	0.72	3.6	-10	-3.2	4.3	-7.8	-0.24	-4.5	5.7	-4.8	4.5	-2	-1.7	-2.3	0.33	-9.1	2.9	0.36	1.1	3.5	4.6	1.6	3.4	-2.7	-0.2	10	5.8	1.8	3.2	-13	-3.3
-0.13	0.13	-3	1.2	-11	4.6	0.04	3.6	0.98	1	-1	1.6	0.79	3.9	-0.2	3.1	-2.6	-7.8	13	1.9	4.1	1.9	-2.2	5	-1.2	-3	3.8	0.33	3.4	-2.6	2.3	2.6	5.6	-4.8	0.77	2.2	3.1	-0.73	10	0.72	19	-2.7	9	3.4	15	5.5	7.5	2.1	-9	-0.54
-0.29	0.02	-12	6.3	-14	2.8	-2.8	6.7	-3.9	-2.6	-4.8	2.5	-3.5	7.5	-7.1	4.6	-4.3	0.91	0.97	0.88	7	6.7	-8.4	0.6	-5.8	-4.3	2.5	0.59	-6.6	5.2	3.1	0.01	-6.5	-2.6	-7.9	6.8	8.3	5.6	3.6	1.4	9.2	6.2	2.7	-1.9	8.8	4.3	6.2	5.1	-13	-0.29
-0.11	0.09	-6.1	9.7	3.3	8.7	-3.2	-3.1	-0.47	5.8	-5.5	2	-1.9	6.2	0.27	6.7	-5.3	1.9	-14	1.5	2.2	13	3.3	7.1	-6.2	4.4	-5	-1.1	-5.6	7.9	-4.8	1.4	2.3	0.28	-2.8	6.1	1.9	4.9	5	5.1	0.91	6.5	-13	-3.5	6.9	0.77	0.99	3.7	-2.1	-1
0.04	-0.37	1.2	-0.82	4.6	-3.7	6.2	-6.3	0.89	-4.2	-2.8	-2.3	1.1	-4	5.9	-1.7	0.54	-1.4	0.07	-5.9	4.7	-7.8	3.2	-1.6	-2.4	7.8	-3.9	-1.5	-2.7	5.1	-1.5	3.8	-6.8	-0.37	-4.7	5.1	1.1	-3.2	9.7	-4	0.44	-5.5	-5.3	-0.96	-0.91	-7.1	-2.5	-1.7	-3.8	6.2
0.23	0.01	-0.27	-0.52	-2	-5	-3.1	-7.9	-8.2	-7.6	-0.93	-1.6	-6.3	-3.2	4.8	-2.3	1.3	-1.1	1.7	-4.9	-1.3	-5.8	0.86	-5.7	3.6	6.3	-5	-5.6	-3	-2.9	-5.6	-2.6	-4.7	-4.2	0.32	-0.35	-3.6	-7	1.1	-9.2	-3.4	-9.9	-6.8	-7.8	-0.65	-15	-0.22	-4.3	-3.8	-3.2
-0.36	0.02	-8.9	-7.1	-2.5	1.2	-9.8	-10	-5.4	-3	-5.5	3.1	-7.9	-0.87	2.7	2.6	-11	1.2	4.9	10	0.64	4.8	-0.62	6.1	-0.92	1.9	3.4	-6.1	-5.3	1.2	2.7	-1.7	-3.3	-6.7	0.92	-2.9	-2.3	-5.5	1.7	-0.35	-4.4	-3.4	0.23	-2	2.3	1.4	1.2	-3.9	2.1	-4.2
-0.21	0.22	-13	-6.2	-4.2	1.3	-3.7	-9.2	-5.2	-5.1	-5.5	0.74	-6.3	-1.3	-7.1	3.4	7.4	-1.3	3.8	-0.04	-5	-2.6	-5.2	0.39	-11	-3	-0.26	-7.2	-4.8	0.37	-1.7	2.3	-1.3	0.01	-7.8	-1.7	-6.2	-4.2	-6.2	0.1	-7.8	-2.4	-0.52	-6.3	-4.5	1	-3.8	-2.1	-5.7	-2.1
0.48	-0.23	-5.1	-4.5	3.1	-7.8	1.9	-5	11	-6.3	3.8	-7.8	-0.54	-5.9	2.9	-2	1.9	-2.1	-6.8	0.85	1.2	-2.4	-4.4	0.72	-7.5	1.9	6	3.3	-3	-0.69	-1.5	-1.6	3.5	0.56	-7.6	-2	-6.2	-5.8	-2.9	-5.9	1.4	-4.5	2.5	0.71	-2.5	-1.6	-0.33	-2.9	2.4	-3.8
-0.18	-0.39	-7.2	-0.34	3.9	-1.3	-0.84	-6.9	5.8	3.9	4.1	3	2.9	-3.1	5.2	1.2	-11	8.2	2.6	2.5	4.6	4	-5.9	2.8	-5.9	-0.64	4.5	-5.8	1.4	-2.9	-1.4	-8.7	0.85	-5.8	-4.5	-8.5	-6	-5.3	1.1	-11	-5.3	-8.3	7.7	-1.2	-3.7	-8.7	-1.7	-8.3	-3.9	-9.9
-1.1	-0.39	-3.2	-8.4	5.2	-12	2.8	-9.4	4.3	-6.1	-4	-4.3	-1.9	-5.3	-4.7	-1.7	-7.6	-4.5	3.7	6.2	-0.16	-0.93	-6	-1	-4.3	-11	-5.5	0	-4.5	-8.8	-7	-6.8	-2.8	-4.6	-3.5	-17	-1.2	-5.1	2.2	-6.6	-4.9	-4.1	-2.6	0.2	-2.4	-0.17	-3.9	-1.4	-8.2	-17
-0.66	-0.41	-9.7	-0.21	-6.4	-6	2.9	-2.8	0.83	-2.3	-1.2	-1.3	-7.6	-5.2	-2.5	0.29	7.9	-3.1	-2.5	-6.6	4.5	-10	-5.6	1.3	-6.3	-2.2	-4.2	2.8	-2.2	-0.92	-9.6	-3.2	-4.2	-1.9	-3.5	-2.9	-7.4	0.83	-12	-8.8	-9.2	3.2	-4.4	1.5	-8.1	-3.9	-8.2	-0.43	-8.6	-2.5
0.38	0.22	-0.14	5.1	-3.2	2.9	3.8	9.1	8.1	2.9	1.6	3.9	-2.1	4.2	4.3	4.7	8.7	7.8	-1.7	10	-6.8	1.4	-0.75	6.8	5.3	3.3	7.4	6.6	7.2	0.55	6	3.2	9.9	-0.07	3.6	-3.6	1.1	-0	-1.8	-7.7	3.2	8	9.1	9.2	-9.6	-6.8	0.97	-2.2	3	-3.6
-0.1	0.18	-9	-5.9	-1.9	-10	-11	1.2	-1.3	2	-4.4	-5.4	-4.7	1.5	1.8	7.5	-2.1	7.8	-2.1	12	-5.4	-6.2	-0.48	3.5	2	-2	3	10	3.1	1.8	2.2	1.5	-2.2	-1.4	4	-4.7	2	-4.3	-1.2	-7.7	-0.56	5.8	0.32	8.2	-4.1	-3.5	-2.2	4	7.2	1.3
0.04	-0.08	-4.4	-6.2	-3.8	-8.4	-1.8	-3.8	2.3	-1.5	-0.36	-4	-2.2	-7	3.7	12	6.9	-0.43	-3	-0.35	-0.78	3.2	5.2	9.2	3.8	-0.39	-3.4	-0.25	2.3	1.9	-2.3	-5.1	1.2	-2.1	2	-1.6	-7.4	-4.1	-6.1	-3.5	-4.6	-0.34	-2.9	-0.28	-8.5	3.8	-6.2	-2.8	5.1	0.48
0.19	-0.42	-0.36	1.9	-2.9	-4.4	1.9	2.2	-8.3	7.1	-9.4	7	-0.05	-0.41	4.5	-3.6	10	-2.5	5.5	-2.2	-1	-6.5	4	2.4	6.8	3.2	-2.4	1.6	3.1	7.2	1.2	-0.69	0.74	5.5	5	2.1	-4.4	0.95	3	-1.5	1.7	1.6	3.5	-0.99	2.2	-4.4	1.3	-0.73	7.2	2.3
-0.01	-0.05	-12	-9.3	0.36	0.26	-6.5	-2.2	-9.7	0.58	-4.8	-6.8	1.5	-4.2	-9.6	-1.7	1.4	-0.23	-2.7	0.2	-1.2	4.2	-8.8	4.3	2.2	1.2	-5.4	5.5	-2.8	7.1	-0.2	2.2	-0.46	3.9	-2.5	4.1	-4.5	6.7	1.1	1.7	-3.2	4.7	-4.2	6	0.05	-0.03	1.8	4.1	-3.2	3.9
0.01	0.27	-4.5	-2	-2.3	4.9	-2.8	3.1	-1.9	5.3	-3.7	-7.7	7.7	3.5	2.7	-1.9	2.7	-1.8	-8.1	-2.3	3.7	1	-0.83	-5.2	-2	0.22	-3.4	-1.9	-3.6	2.8	5.7	-2.9	3	1.3	2	6.1	2.8	4.9	-0.33	-3.4	4.7	3.5	0.53	-1.3	6.1	-2	4.2	1.6	-0.15	-2.1
-0	0.24	14	8.4	11	8.5	6.7	8.3	2	4.7	7.8	0.27	8.6	5.8	6.5	-4.6	-4.6	6.2	-2.5	-0.18	-4.4	-1.9	0.8	-4.8	5.1	4	-2.3	3.2	7	1.9	0.11	3.2	4.5	-0.03	6.6	9.2	7.1	7.8	-1.2	4.9	1.7	5.4	-3.7	-1.1	1.5	9.5	-5	5.3	9.6	-0.75
0.49	-0.09	16	-4	11	6.3	0.55	1.2	6.1	7	-0.04	0.26	4.8	-2.7	-0.41	2.7	6.8	3.9	9.6	3.9	-13	-6.2	-2.9	2.7	5.6	9.5	0.92	5.5	7.3	4.3	3.8	3.3	6.5	5.6	9.6	5	2.3	5.7	8.7	-1.7	0.35	2.4	0.07	0.1	-0.86	-2.1	-0.99	1.5	12	8.8
0.17	0.01	-6.6	-4.5	-3.4	3	-9.1	7.3	-7.8	7	-7.7	-2.4	-4.6	-4.6	-3.9	-0.37	1.6	-2.6	3.7	0.92	2	9.5	-0.52	2.7	-0.21	9.4	-9.2	5	-2.9	6.7	-1.4	3.7	1	11	-0.38	5.7	-7.9	3.1	9.9	1.4	-4.1	4.1	-5.8	7.2	-1.1	-4.3	-0.49	-0.51	-3.2	7.5
0.25	0.23	3.8	-1.7	7.7	2.5	3	4.9	1	3.2	1.7	-1.7	0.06	5.7	-4.9	-3.2	-3	0.4	-5.6	-2	-4.5	9.1	-3.6	6.5	-4.1	2.8	-3	-0.72	-9.3	2	-2.3	0.55	-1.3	1.8	-2.3	5.7	-3.7	-0.43	-1.4	1.7	-4.8	2.8	-2.7	-3.3	2.1	4.3	-3.2	1.7	2.9	-1.4
0.32	0.13	20	5.4	6.6	3.9	4.9	-2.6	3.8	-5.1	8.8	6	-2.9	7	-1.4	-1.9	0.58	-2.5	1.3	-1.4	-5.8	22	-6.6	-0.12	-2.9	9.6	-2.8	1.4	-5.2	4.3	-5.5	6.9	-3.2	-3.7	-6.4	3.4	5.8	4.4	-9.1	7.4	-2.6	6.7	1	-3.7	-4.7	4.6	-1.4	5.5	2.3	-0.6
-0.01	-0.15	18	-8.1	0.67	0.15	3.4	1.1	4.6	-2.6	7.8	-0.41	3.5	4.1	-3.5	-2.9	7.3	-9.8	0.23	-6.1	-5.5	14	-1.7	-8.2	0.9	6.5	0.65	-1.6	1.2	-3.6	-3.4	6.7	-2.9	-2	-3.8	-0.58	-6.3	1.9	-12	0.22	-0.3	6	-0.48	-1.1	-7.2	3.8	-0.04	4.6	-7.4	-6.4
0.19	0.13	-7.2	-12	-4.2	2.1	-10	-3.1	-0.71	1.1	1.6	-0.93	-0.02	7.3	-6.1	0.03	6.7	1.7	2.2	0.5	-2.2	-1.4	1.6	-2	-5.7	1.8	-3.1	-3	-4.1	2	-1.6	4.4	-3.4	-4.4	-4.3	-0.11	-4.5	0.27	0.55	-4.6	1.9	5.9	-1.8	-0.93	0.78	0.72	-0.86	1.5	-8	-1.7
0.09	0.25	-2.3	0.4	-8.2	1.3	-5.8	-2.4	1.3	6.1	-0.7	-0.72	-0.28	12	-0.41	7.3	-1.1	11	-5.9	2.7	1.1	-0.53	-3	5.6	-10	-0.91	-4	-0.08	-8.6	1.7	-1.4	3.5	-3.3	-3.1	-9.8	-0.49	-3.1	-0	0.83	-0.86	5.2	4.4	-3.7	-0.35	-1.1	0.93	0.67	0.88	-5.9	8.9
-0.1	0.19	4.2	0.85	1.3	1.4	1.8	-2.6	-3.4	3.8	7.9	-0.18	5.2	10	2.2	-1.8	-3.7	-5.8	0.03	-4.5	3.4	11	-0.1	0.28	-8.3	-0.21	-3.8	-1.2	-6.8	-3.3	-3.1	4.9	-4.9	-3.3	-1.1	1.2	1.3	-4.9	2	2.5	-1.2	2.8	-1.7	-4.3	3.4	0.1	-1.1	0.3	-4.7	4.2
-0.06	0.28	9.1	4.5	-4	6.8	4.2	-5.7	-4.8	-1.6	3.2	-2.2	-4.6	0.74	-3.2	-3	4.9	4.5	-0.26	-2.4	-4	-0.37	2.7	3.3	-12	-0.53	-4.4	3.5	-5.5	-2.1	-2.8	4.5	-6.2	-4.1	-5.1	-0.54	-1.8	5.4	2.3	6.2	-0.72	5.8	-4.7	1.2	7.2	3.7	1.9	6.1	-8.9	1.1
-0.52	0.44	5.3	-2	1.5	-0.5	-3.2	-4	-3.6	-4.8	-2.5	-2.1	-3.9	-6.9	-5.7	1.3	-0.39	2.5	-0.9	1.1	0.65	-6.4	-1.2	3.4	-4.2	-6.5	-2	0.3	-4.4	-7.2	-4.1	0.48	-3	-4.4	-3.6	-11	-1.4	1.2	-1.7	1.8	-5.4	4.5	-1.1	0.49	-7.7	7.2	-0.03	0.68	-3.5	-11
-0.05	-0.02	4	2.7	-4.2	-2.4	2	-7.8	-2.9	2.2	-6.4	0.53	-0.44	-0.1	-5.3	5.1	0.03	3.3	-1.9	-2.9	-9.7	7	5	5.1	-5.4	3.4	-3.9	-0.31	-9	-3.3	-5	5.6	-5.1	-5.2	-9.3	-2.8	-7.6	3.4	-16	5.7	-6.4	1.4	1.2	2.5	-11	14	-2.9	0.1	-5.3	0.89
-0.22	0.18	-2.1	0.74	-2.3	1.6	4.9	-0.8	3.1	8.2	-1.9	1.1	-2.1	0.05	-0.28	-1.6	1.6	-3	5.7	0.55	-3	-13	1.8	-0.4	-7.9	7.3	8.4	0.44	2.3	2.7	0.96	1.9	4.4	-0.91	-1	4.9	3.3	-1.7	-3.7	-0.46	-3	-3.8	7.9	-7.2	-4.2	-1.1	-1.4	-2	-2.1	6.3
-0.21	0.29	1.8	-2.5	0.49	-4.3	-0.06	-0.2	-8.8	9.6	-0.18	2.7	-4	0.66	-4.3	-3.2	-3.1	-3.2	-4.7	3.9	5.5	-3.5	2.7	3.7	1.3	6.9	8.4	5	-1.1	3.1	-0.88	6.1	3.6	-2.2	-0.69	3.3	2.8	6.8	3.6	0.77	-1.9	-2	8.2	-7.1	-1.4	4.3	1.4	4	0.08	9.1
0.18	0.11	-0.84	-3.7	-4.8	-2.6	-2.6	-3.8	-9.4	10	-4.7	5.3	-5.3	2.8	1.7	0.04	-6.6	2.2	3.9	-5.9	0.64	-4.9	-3	-8.8	-5.9	-0.42	2.6	1.8	-5.2	4.8	2.6	4.9	-3.9	-0.96	-1.9	8.1	-1.3	8.3	-2.8	0.19	-0.62	4.5	4	-2.6	2.9	4.3	-2.3	2.8	-2	2.1
-0.11	-0.18	-4.3	-3.1	-3.9	1.3	1.8	-2	4.8	-6.3	6.1	0.71	5.4	-4.9	-2.9	-1.8	-7.2	-8.2	-2	-1.6	-9	6.6	3.9	-3.8	1.9	7.5	1.8	-0.03	-7.7	11	0.62	2.2	-7.3	9.8	-5.7	9.1	-6.5	2.3	-9.2	5.7	-1.8	0.05	-4	2.8	-12	-1.2	-3.4	-0.5	-3.3	4.9
-0.11	-0.53	-12	-4.6	1.6	-8.4	-7.1	-5.9	-5.9	-2.6	-2.9	-1.4	-1.5	-1.4	-9.5	-11	-2.4	-12	-5.5	-2.3	-7.5	7.1	-2.3	0.95	-2.1	6.1	-3.8	-9.3	-4.2	-0.79	0.11	1.9	-4.6	0.09	-4.5	6.2	-2.7	-4.8	-1.8	0.72	1.6	-7.3	-2.5	-3.3	-2.8	-2	-1.8	-0.2	2	7.7
-0.2	0.18	-4.6	-5.5	3	-2.2	0.07	-2.4	-3.7	-5.4	-1.7	-2.8	2.2	2.6	-8.6	-4.8	-3.1	-0.97	-12	1.6	0.3	5.8	-7.3	-2.9	-5.8	4.6	-4.4	-0.91	-5.4	1.4	-4.4	-2.2	-4.7	0.77	-5.3	-1.1	-3.8	-3.5	-7.5	-0.95	-5.4	-5.7	0.12	-4.8	-2	-2	-4.1	-1.4	-6.2	12
0.08	-0.1	7.2	-1.5	1.4	1.1	5.5	3	4.4	-4.8	5.5	0.51	4.6	-2.1	-1.8	1.3	1	1.9	-0.4	-0.59	-4.5	14	-5.1	-0.13	-4	5.7	0.6	0.74	-4.8	-2.2	-1.4	0.35	-8.1	-2.1	1.5	3.2	-1.2	-3.3	-1.1	0.13	1.2	-1.6	-6.4	0.47	4.6	-3.5	-1.2	-0.98	0.24	11
-0.1	-0.01	7.1	7.4	5.2	6.4	6.3	8.2	9.6	-2	4.2	1.7	7.8	1.1	-6.7	-3.3	5	5.2	-13	2.5	-12	-1.4	-4	1.9	1.9	8	-6.6	-0.4	1.6	1.1	-1.5	0.8	-4.4	-1.3	6.8	3	-0.32	-1.4	9.4	1.2	1.1	0.68	-4.2	2.8	2.3	-1.5	-2.5	2.6	10	13
0.26	-0	3.6	8.4	2.2	2.4	3.2	7.2	5.6	0.81	1.5	0.38	2	0.04	-7.5	-7.3	3.6	5.3	-11	-1.4	1.7	0.41	4.4	2.2	5.5	15	-0.49	6.8	10	5.1	1	1.7	8.2	4.6	5.9	9.6	-1.4	-0.35	-0.18	3.8	-3.3	4.2	-0.71	0.36	-6.3	-2.2	-5.7	2.6	14	12
0.08	0.09	7.1	2.9	2.9	-0.17	-2	-5.5	-3.2	2.2	1.6	-0.77	-4.4	-4.1	-0.71	-6.7	5.6	-8.4	0.13	-0.04	1.1	-0.51	5.2	-1.1	9.8	7.3	4.3	6.1	5.7	11	1.8	11	3.4	5.3	8.4	5	-2.5	-2.9	5.8	2.4	0.49	1.8	6.3	0.18	1.9	-2.3	-2	1.6	1.8	12
-0.01	0.1	7	-1.7	1.7	-7.2	-5.6	-1.2	-4.7	2.3	-8	-4.7	-7.5	-0.12	3.8	3.4	-0.48	4	5	1.8	-0.12	-5.5	-0.15	1.1	-0.81	-5.7	-0.97	-0.5	1.7	2.3	-6.3	5	-0.92	-0.52	3.9	-9	-3.6	-2.8	5	-11	-8.3	0.63	2.4	5.5	-2.4	-6.7	-2.3	-5.3	-0.49	-4.2
-0.9	-0	-0.19	-3.1	5.2	-5.8	-4.7	1.2	-3.3	-1.6	-3.7	0.26	-5.3	-2.6	-4.4	-0.25	-14	0.25	-1.7	5.1	-6.6	0.14	-4.2	-3.8	-12	-2.3	-9.2	-4.8	-2	-5	-8.6	-5.2	0.48	-1.2	-2.6	-12	-1.9	-4	-2.9	-7	-11	-1.8	-18	10	-4.6	-6	-8.7	-8.8	-9.1	-7.1
-0.17	0.13	1.9	-6.3	1.8	-8.9	7.1	-5	-5.8	-3.1	-0.36	1.3	-6.2	-6.3	-2.6	1.7	-3.5	-4.5	-3	7.2	-2.7	3.3	2.1	-4.9	0.83	-2.2	-2.8	-2.8	0.88	-4.6	-9	-9.3	-5.3	0.62	-0.51	-8.7	-5.2	-4.5	0.34	-2.9	-7.3	-8.8	-2.6	1.4	-3.4	-4.7	-7.9	-1.4	-3.6	-8.6
0	0.17	-1.4	-5.7	5.2	-15	-4.1	-2.6	6.6	-0.91	-5	-5.9	-0.74	-6	-2.8	-5.5	7.4	0.36	-5.1	-1.1	4.4	-5.9	6.5	-0.4	3.5	-3.8	0.58	0.6	-0.54	-3.6	-4	-9.1	-5.1	3.5	-1	-6	-2.3	-5.2	-2.5	-4.3	-4	-5.1	-6.5	2.1	-2.5	-5.5	-6	-5	13	-1.7
0.34	-0.28	3.1	-4.2	7.3	-7.9	-0.08	-4.3	2.6	-9.6	-1.2	-3.3	-0.07	-12	1.2	3.7	-0.47	-7.8	4.4	0.57	-3.6	-3.5	1.7	4.4	1.6	-6.8	4.5	1.6	2.6	3.1	-2.4	-4	0.02	7.3	6.6	-6.5	5	-0.47	7.1	-12	1.9	-6.6	5.6	9.5	1.5	-14	1.7	-3	6.3	-8.3
0.06	-0.14	7.7	-9.4	6.8	-7.9	7.7	-7	1.4	-1.6	4.4	-3.7	5.5	-2.9	-3.2	3.2	-0.66	-3	-2.5	-1	9.9	1.2	3.2	-3.8	2.5	-6.8	-4	1.6	1.3	-0.66	-1.3	-5.8	0.31	3.6	7	-8.7	-0.08	1.9	11	-8.8	2.2	-9.8	5.9	5.5	5.6	-4.3	-0.89	-1.8	-6.8	-1.2
-0.01	-0.26	1.8	-10	8.3	-11	2.8	-4.9	-0.8	-2.4	6.2	-7.6	6.3	-5.7	-5	-5.7	3.8	-7	1.9	-0.25	7.4	7.3	-0.19	-7.4	3.9	-2.4	-7.8	1.6	7.6	-1.9	0.29	-7.4	5	6.3	7.5	-4.6	6.3	-5.2	13	-7.9	5.4	-9.7	-4.4	8.1	1.2	-3.3	4.2	-4	-2.2	-0.1
-0.12	-0.05	-0.17	-13	5.4	-7.8	-2	-1.8	5.9	4.6	7.7	-7	6.5	-6.3	-6.2	-3.7	3.8	-2.3	0.42	-2.4	-1.6	-2.4	-2.2	-9.2	3.1	-2.9	-0.62	-2	0.03	-3.3	-0.65	1.1	1.3	-1.1	5.8	-5.7	8.8	-6.8	4.3	-6.3	-3.1	-7.8	-3.2	2.9	1.9	-2.9	2.8	-1.2	0.76	-8
0.21	-0.18	1.6	-9.6	4.7	-6.7	-2.7	3.8	3	3	5.9	-2.7	1.5	0.89	4.7	7	3.3	-7.8	3.5	4.3	-5.2	6.2	5.3	-2.3	-0.95	-0.75	0.97	2.7	2.8	0.63	2.6	-0.72	6.1	5.3	4.7	-7.6	0.48	0.76	-1.6	-7.8	1.6	-6.4	8	6.8	4.1	-10	0.02	-3.8	-1.5	-4.4
-0.07	0.31	-4.6	-1.9	-8.2	-13	-14	0.85	-1	3.1	-3.7	4.1	-8.1	1.5	-4.3	6.3	5.2	3.1	0.6	5.9	-3.4	8.3	5.2	9.2	-3.5	2.2	-0.43	-1.1	0.73	8.8	-11	-0.48	4.8	8.4	-1.5	2.4	-1.6	1.6	0.49	-7	-2.9	3.1	4.7	5.9	2.1	-4.4	-3.1	-7.1	-8.8	-7.6
-0.24	0.29	-11	4.5	-4.2	-9	-4.9	2.8	8.8	0.83	3.6	1.8	0.34	-3.3	-2	6.5	-4.8	10	-3.7	-1.3	4.1	4.2	-13	3.4	-1.6	12	-5.7	7.1	-1.9	12	-7.6	-0.23	0.55	8.7	-10	7.8	-0.08	-0.4	-8.8	-3.6	-5.2	1.2	-2.1	5.3	0.09	0.41	-5.9	-0.9	0.6	3.5
-0.1	0.17	8.7	-3	0.3	-2.1	2.3	-0.48	4.4	2.5	7.4	-1.3	-2.5	-6.2	-3.1	3.2	-7	4.4	-3.9	2.8	-11	4.2	-3.1	2.5	4	1	0.58	4.1	0.6	7.3	-1.2	-2.3	0.55	2.3	0.25	0.79	0.5	-6	-8.5	-4.3	0.84	-3.2	0.84	-3.2	-7.8	-4.2	-0.48	0.8	4.5	-0.75
0.71	-0.13	3.1	-4.3	-4	2.2	-0.08	-8.2	-2.2	5.7	0.92	-2.3	1.6	1.2	2.2	-3.5	12	-6.1	2.4	4.6	-7.4	-6.2	5.5	-2.8	3	-4.1	4.9	-0.99	2.9	-0.2	1.9	2.6	7	-1.9	-0.26	0.39	-0.38	-5.6	-2.4	2.5	1.5	1.1	4.5	-7.9	0.87	-5.8	-0.07	3.5	3.2	-8.5
0.14	0.14	-1.5	3.4	2.2	-0.3	-7.2	4.5	3.4	9.9	1.3	3.5	1.1	-0.34	1.3	-0.29	-1	-4.6	-0.33	3.6	3.8	-3	11	1.9	2.9	-3.2	2.5	0.23	5.9	-6.7	7.2	-3.1	9.8	-4.7	-3	0.84	6.3	3.8	-3.6	3.6	5.2	-2.3	-5.9	-4.9	3.3	-0.49	6.2	4.4	-7.9	-0.93
0.07	0.51	4.8	13	-2.9	7.2	4.7	8.5	-1.7	7.3	3	2.3	0.6	6.2	-2.2	1.5	-0.83	-2.3	3.5	-1	1.5	-12	8.9	5.4	-2.7	2.2	3.5	2	1.6	1.7	7.5	1.1	-4.8	2.9	0.66	-0.17	3.5	2.9	-1.6	5.4	-1.4	3.3	3.7	2.3	0.54	3.2	7.4	2.8	-1.2	-0.47
-0.51	0.66	-3.2	16	-5	12	1.6	6.2	-3.1	3.7	-7.8	1.7	-3.1	7.6	3.6	5.4	5.7	6.9	5.8	7.5	-1.3	11	2	9.2	-2.2	2.9	-2.9	6.5	-0.25	-1.8	-2.4	4	-2.2	-2.4	-1	0.63	-4	4.5	-6.5	9.4	-1.4	2.5	-5.3	8	-3.1	5	-3.8	7	-2.9	-4.8
-0.16	1.2	-5.1	12	-2.8	10	-7.8	14	3	3	-0.23	3.3	2.6	6.8	8.2	6.9	-3.7	13	-0.14	9.3	-4.9	4	-3.1	8.1	-1.5	3.3	-0.57	6.3	-1.9	-9.6	-1.3	3.8	-0.86	-6.5	2.2	-0.57	0.56	5.9	-1.1	12	-4.5	4.5	-1	5	-5.4	12	1.5	5.7	-11	3.1
0.33	0.37	1.5	7.7	6.6	3.7	-5.8	8.2	2.1	0.6	-1.2	3.8	0.08	1.1	12	1.6	-6.3	5.5	-4.4	7.1	12	11	7.4	-1.3	4.6	-0.45	6.3	-3.1	4.5	0.5	6.3	-2.4	5.9	-1.6	7.7	-1.1	9	3.8	-1.9	2.8	2.4	2.2	6.5	-6.1	0.62	7	7.1	0.23	5.6	-3.5
0.46	-0.23	20	3.4	4.6	6	7.4	4.9	4.9	2.4	1.6	4.2	7.1	3.4	4.9	4.7	1.4	3.7	1.2	6.5	-0.33	2.4	3.1	2.5	14	-2.7	7.9	2.1	11	1.7	5.6	1.3	8.7	-2.9	7	1.8	6.1	2.9	-0.41	0.64	3.2	7.6	4.8	-0.89	6	3.9	2	2.1	13	-5.9
0.2	0.21	6.4	7.7	1.9	8.6	8.4	-1.2	5.6	2.1	9.4	0.13	7.7	3.8	2.1	8.3	4.1	-2.2	14	2.3	20	-7	0.84	11	17	2.1	1.2	8.4	15	3.4	11	0.9	12	2.5	13	3	8.1	4.8	2	8.4	5.7	6.5	-3.6	7.2	4.6	8	2.1	4.7	13	9.8
0.26	0.08	-3	10	-3.9	5	2.9	3	-1	-3.1	2.9	-0.19	3	-5	-8.2	3.7	2.1	0.48	4.5	1.3	3.8	5	-1.4	5.1	8.9	1.7	-1.6	7.2	6.3	6.8	13	2	-2.7	6.9	0.95	6.9	6	5.9	-1.2	-1.9	6.7	-1.5	-3.2	6.6	0.87	-1.9	5.1	3.3	13	4.6
-0.07	0.05	3.3	3.2	7	-4.4	2.5	4.6	-2	-3.5	4.2	3.7	6.7	2.6	-6.1	-5.2	-3.8	5.6	-12	8.3	1.2	-0.36	2.5	-0.33	6.8	0.83	3.1	1.8	-2.5	-0.97	8.4	4.3	-4.4	2.6	0.21	-1.6	7.9	1.3	5.4	5.8	4.8	9.7	0.25	2.7	-1.6	12	7.2	0.4	0.43	-0.98
-0.01	0.34	12	-0.41	4.2	-4.5	-2.3	-1.6	0.12	-6.6	6.9	-1.6	0.85	-6.3	2.7	-1.3	-1.8	5.2	2.7	-2.6	8.9	1.9	-0.32	1.1	1.2	-0.56	-5.7	-4	-7.1	-1.6	4.2	6.5	-3.9	-4.9	-8.7	-0.27	5.2	4.1	4.1	1.3	11	6.8	-2	-11	10	8.8	5.7	2.3	-7	2.4
0.14	0.11	13	-3	-1.2	-7.9	0.66	-3.1	3.9	-2.3	4.5	-5.2	6.9	-4.9	4.8	-2.5	1.9	-4.3	1.5	-5.6	6.7	1.3	4.3	-8.2	-1.3	0.03	0.36	-6.7	-5.8	-0.77	4.8	3.6	-3.3	-1.1	-8.6	-0.65	6	-2.2	5.6	-1.4	12	4	-6.8	-12	8.3	-0.24	2.6	0.74	-7.2	6.6
0.1	-0.75	10	1.4	1.6	-3.6	-3.2	-1.5	0.04	-11	5	4.8	7.2	-5.2	-1.6	-16	0.26	-7.8	-8.2	-13	10	-17	0.62	-10	-0.89	-3.4	-3.3	-3.7	0.13	-4.4	6.2	-5.1	-0.66	-0.37	-6	-3.7	1.1	-7.2	1.4	-3.5	6	-4.6	1.1	-5.6	7.5	0.92	3.3	-5.4	-0.1	-2.6
0.18	-0.26	14	7	4.9	-6	3.1	-3.8	8	-8.2	14	1.5	3.7	-2.8	-3.3	-4.3	3.5	-0.29	-1.8	-5.7	12	1.4	1.2	-11	5.5	2.7	2.2	-2.3	6.4	-2.4	10	-5.3	1.4	0.97	4	-2.4	8.7	-9.9	-0.55	-9.3	3.4	-6.7	2.8	-6.8	-0.66	-7.4	7.9	-4.3	5.7	3.9
0.26	-0.27	13	-0.51	-1.7	-14	1.6	-4.5	1.4	-8.8	3.1	-0.59	2.9	-11	-6.1	-3.2	-3.1	2.4	-4.3	-5.8	-12	9.5	-8.4	-4.4	1.8	5.4	-0	-3.4	1.7	3.7	-4.8	-1.9	-0.91	7.5	7.8	0.88	4.9	-7.2	-2.3	-8.7	-7.2	-0.45	-3.4	-5.8	-7.9	-2.7	-0.15	-0.69	6.6	15
0.31	-0.32	3.8	-6.2	-4.6	-1.1	2.6	-3.4	-9.2	-8.9	-2.9	-0.35	0.34	-7	-7.8	-9.8	4.4	-0.34	3.8	-7.6	-6.1	-3.5	1.6	-7.6	9.5	4.2	0	-1.8	6.7	9.9	-0.39	0.66	3.8	9.4	7.6	3.5	1.5	-7	6.7	-8.3	-1.8	-2.5	-1.2	2.2	-0.29	-3.3	2	-3.2	7.2	12
0.06	0.1	-0.42	-5.7	-0.67	-2.1	-8.2	0.1	2.9	1.6	-3.9	1.1	2.4	1.4	-9.6	-5.2	-0.07	-3.5	-5.1	-2.6	-1.9	0.49	-0.54	-1.9	2.1	-5.7	-1.7	-1.9	-0.21	7.5	-0.25	2	0.62	11	1.6	4.5	-3.4	-3.7	-1.2	-7.4	-2.9	-7	-2.2	0.7	0.22	-2.9	1.4	-2.4	3.1	-2.1
0.11	-0.05	-7.1	-3.2	-3.3	-6.8	-3.2	-2.1	-3.4	-4.1	-5	-0.48	-1.5	-0.26	-11	-6	0.14	2.3	-3	-9.2	-9.1	-9.7	-5.3	-10	-4.3	-2	-1.2	-8.4	-0.64	-2.5	0.8	-2.8	0.1	2.1	3	0.38	-4.8	-5.5	-3.6	-8.2	-0.65	-3	0.33	-8.8	-6.4	-5.2	-1.9	-4.5	-1.9	-4.8
0.05	-0.47	-7	-11	-12	-6.6	-9.3	-7.7	-5.5	-16	-6.6	-12	-2.9	-11	-7.9	-9.7	0.88	-6.5	-6.7	-11	-0.93	-5.3	-1.4	-10	0.97	-1.3	-1.6	-3.8	-1.5	-1.9	1.8	-2.3	0.9	-4.2	-0.7	-2	2.6	-5.7	-4.4	-6.9	1.6	-8	3.4	-9.4	-0.58	-10	1.4	-4.1	-12	-0.34
-0.24	-0.56	0.52	-7.9	-7	-3.4	-2.3	-6.4	-1.1	-8.9	-2.2	-3.9	-3.2	-6.9	3.9	-11	0.31	-3	-0.3	-3.8	-2.5	-21	-0.98	-6.2	-6.2	-6.1	5	-11	-4.8	-3.5	-0.28	-5.9	-2.9	-3.1	-8.5	-3.5	-0.06	-7.7	-8.7	-9.8	3	-12	4.8	-6.7	0.65	-6.7	-1.8	-11	-9	0.33
0.22	-0.04	3.8	9.2	2	-1.3	-1.7	4.7	2.7	-2.5	-0.02	1.4	2.8	-0.65	7	-3.5	3.2	5.4	6.3	1.7	-1.4	-8.4	6.3	-2.2	-5.7	3.3	3.5	3	-0.86	4.2	0	1	2.1	5.2	-1.8	-0.3	-0.24	-0.67	-8.2	0.77	-0.65	-1.4	2.8	5	1.9	1.1	-0.59	-2.7	-0.14	1.5
0.37	0.04	3.7	-0.56	-0.54	0.99	1.6	6.5	1.5	7.5	0.17	5.2	4.7	4.4	1.4	-4.7	-0.53	0.29	-2	-5.6	13	-7.7	0.51	-6.3	4.1	-2.1	-7.7	2.5	4.7	4.6	0.63	-3.7	1.5	9.7	4.7	1.6	1.1	-2.6	-0.68	-2.8	1.8	-5.4	0.07	-3	2.9	-0.89	-2.8	0.28	-2.3	4.3
0.21	0.05	0.6	-0.16	5.6	-2.4	6.1	8	6.6	3.5	5.7	2.7	11	-6.5	-4.2	-8.1	5.1	-13	-2.7	-4.5	2.8	-12	-0.53	-4.1	0.39	-5.7	-2.5	2.3	4.6	4.5	3.9	-2.2	3	6.3	3	5.1	3.1	-1.1	2.5	-8.1	2.4	-5.2	3.5	4.9	2.1	-5.7	3	-4.2	-11	1.5
0.23	-0.25	1.6	3.5	-1.8	-13	-1.6	-2.9	-1.8	-4.8	0.26	-8.1	5.1	-12	2.3	-1.6	6.7	-6.7	-3	-1	14	-4.9	-0.08	2.7	3.9	-13	-1.9	-1.7	4.5	-0.42	2.5	-2.4	-4.1	-0.8	2.2	-4.5	2.2	-7.6	4.8	-9.9	4.8	-2.4	5.3	5.7	2	-9.9	1.7	-6.1	8.3	-12
-0.16	-0.46	6.6	-6.3	-2.5	-14	1.9	-9.4	2.9	-4.4	2.2	-3.4	4.5	-7.1	-1.1	0.71	-15	-2.1	-10	1.8	-0.73	-0.87	-4	-11	0.09	-11	-0.79	-7.8	-0.36	-6.1	0.24	-1.9	-2.2	-1.6	2.5	-12	1.1	-9.7	5.4	-2.9	8.6	0.09	-1.1	-3.1	5.9	-1.8	2.5	-4.8	8.6	-0.4
0.43	-0.75	12	-9.7	3.7	-4.8	13	-1.8	-3.2	-5	-0.25	0.14	5.7	-7.5	4.8	-3.3	-2.7	-5.8	-0.13	-7.2	1.2	-14	4.5	-4.6	9.9	-7.4	3.6	-5.1	1.5	-9	3.1	-4.8	0.93	-2.5	6.1	-8.5	5.6	-5.9	11	-1.2	6	-6.1	6.1	-0.83	9	-3.4	4.6	-5.2	3.6	4.8
0.45	-0.26	7.7	-4	3.1	-1.4	3.5	0.66	8.6	1.5	2	-0.45	5.5	-6.1	-1.8	-1.9	3.3	-0.07	0.84	-4.3	-5.6	-8.2	4.5	3.7	9.7	1.8	6.2	-0.73	11	-2.8	6.7	-3.2	5.2	-2.3	1.8	-1.9	7.6	-2.8	1.4	1	-0.27	-3.9	4.2	0.18	-1.6	-1.8	3.4	-3.5	4.9	3.2
0.32	-0.23	0.54	-5	-1.1	-6.2	1.9	2.7	3.1	-4.6	-2.7	-4.2	-1.2	-8.4	8.6	0.85	1.1	1.5	-2.6	2.8	11	-5.1	4.6	-1.2	2	-6.2	-1.7	0.52	4.5	-3.4	6.9	-3.2	3	-3	3.3	-2.8	3.9	-0.92	-4.1	-6.1	-3	-2.1	-0.67	5.7	-2.9	-8.3	5.9	-6.6	13	-2.4
0.41	-0.42	4.8	-3.5	2.7	-6	8	-6.7	4.3	-1.2	7.4	-5.5	-1.2	-3.5	4.1	-0.47	-0.79	-3.2	4.2	0.1	4.4	-15	2.6	-1.1	7.3	-9.1	-4.5	3	8.3	0.07	2.3	-1.3	5.9	-0.49	8.2	-1.6	2.8	-3.5	10	-2.2	4.8	-3	-2.6	5	2.8	-6.6	-0.11	-3	1.5	-9
0.38	0.19	2.2	-12	7.3	-1.1	-1.9	-5.3	9.8	-6.5	2.9	-5.3	0.99	-2.6	3.6	-3.1	-1.3	-2.1	6.6	-4	3.3	-5	-0.38	-2	2.1	-5.8	-9.4	-4.3	-2.6	-2.7	-2.2	2.1	3	-7.3	0.64	-8.7	-0.68	-3.2	-0.42	-2.1	-1.6	-5.2	-0.57	-1.7	-0.18	-3.5	-5	-2.1	-5.6	-5.4
-0.22	-0.01	-7.1	-5.9	0.26	6.9	-3.5	-0.59	-4.6	-7.8	3.7	-0.24	-4.5	-1.9	0.84	-8.2	-5	-5.5	-4.3	-9.7	5.2	0.09	-1.5	-6.1	-1.4	-4.5	-15	-9.7	-4.3	-2.2	-5.5	-4.6	0.07	-4.5	-8.3	0.25	-7.5	-6.3	-5.9	5.5	-1.8	-3.4	-4.7	-5.6	1.4	-0.35	-6.8	-3.5	5.1	-6.1
0.07	-0.18	-1.4	-4.5	4.1	3.9	-0.57	2.6	-3.4	-10	1.7	-2.5	-6.1	-2.9	4.3	-12	1.3	-5.5	-3.3	-6	7.9	-8.3	1.8	-4	0.01	-2.4	0.02	-3.6	0.22	-5.5	-0.47	-4.7	-2.6	-4.7	-1.9	0.63	-2.2	-0.75	-2.8	8.4	-1	0.38	-7	1.4	-1.5	3	-1.2	-0.63	4	-6.3
0.45	-0.03	4.9	-7.6	-1.2	-0.1	-5	-5.5	-0.35	0.33	6	-5.6	-2.6	2.5	-0.58	-12	10	-5.5	-0.48	-13	0.7	-9.4	1.9	-3.6	4.4	-7.8	3.2	-1.5	1.4	-4	-0.19	-2.8	-2.5	-4	-0.74	-6.5	1.3	-3.9	1.1	-0.68	-0.45	1.1	4.8	3.9	-3.8	2.6	1.6	-0.52	-1.5	-3.1
0.16	0.3	4.5	-6.3	-5.9	5.1	-3.8	-3.9	3	0.22	1.6	-4.7	-4.9	6.2	-0.37	-9.4	-4.2	-3	-8	-7	10	1.1	-1.8	-4.3	2.7	0.86	5.3	-4.2	-3.7	-5.2	-2.2	3.3	-3.7	-2.6	-2.6	-2.9	-2.7	-1.7	-7.8	0.25	-7.5	2.3	0.91	-7.9	-8	5.8	-1.2	2.2	-3.2	1.6
-0.63	0.9	-3.7	14	-1.7	10	1.3	10	-2.1	4.4	2.6	15	-0.49	13	-0.37	2	-15	-0.09	-1.8	-5.1	0.59	14	0.93	3.2	-9.2	17	-0.08	0.09	-4.7	9.6	2.4	11	-6.7	2.4	-4.8	12	-2.3	10	-8.1	11	1.4	11	0.05	0.52	-4.2	7.6	0.69	8.2	-0.78	13
-0.82	0.13	-4.7	8	-1.4	15	1.1	10	-5.2	0.58	-3.7	4	-3.1	1.8	-4.2	4.8	-10	-5	4.7	-3.6	1.2	-13	-4.8	-2.2	-11	4.2	-8.6	-4.6	-0.7	-4.5	-1	-2.9	3.1	-4.4	-10	3.9	-6.5	12	-7	13	-3.7	-0.99	-6.3	1.4	-5.8	6.5	-4.8	2.1	2.3	3.9
-0.38	-0.39	-2.2	2	0.45	9.2	6	10	1.3	0.76	0.59	-3.5	-1.4	3.5	-6.2	-3.9	-1.1	-6.3	4.4	-4.3	-7.5	-11	-13	-10	-1.6	-13	-2.7	-6.7	0.96	-18	-5.1	-8.9	1.9	-16	-5.8	-6.8	-7.7	1.4	0.66	7.4	-5.8	-5	-3.2	-9.6	-4.8	4	-3.3	-0.65	2	-11
-0.21	-0.32	-6.7	0.32	-1.6	3.6	0.37	0.46	3.9	1.2	0.25	-5.8	-8	-1.6	3.9	2.8	-6.5	0.68	-1.4	-9.2	2.7	15	-0.65	0.28	-1.3	-11	-5.4	-13	-2.5	-5.3	-6.9	-7.1	-6.5	-5.3	0.2	-13	-3.5	-0.85	-8.1	4.8	-12	1.6	-7.4	-16	-13	4.2	-3.8	-3.5	4.4	-1.3
-0.29	-0.32	-4.1	2.2	-2.6	-0.63	-4.5	-8.5	-4.2	-7.2	2.5	-1.6	-3	-1.4	4	10	2.1	6	3.3	2	-0.88	3.4	-0.67	6.7	-3.9	-7.7	-0.18	-2.3	-4.1	-0.91	-2.1	-0.57	-6.3	-3	-0.33	-5.8	1.5	-0.94	-0.81	4.4	-0.24	1.9	-1.2	-5.5	-0.34	0.99	-0.23	-1.1	0.19	-11
-0.37	0.33	-5.4	4.1	-2.3	-2.8	-5.7	-2.2	0.65	-3.2	1.9	-2.4	1.5	-0.31	3.8	-1.3	3.5	14	4.5	3.8	-2.2	2.4	0.83	4.1	-5.1	-5.9	5.2	3.4	-2.8	-3.5	-4.7	4	-5.2	-4.2	-6.1	-2	-6.4	3.1	-0.66	1.9	2.1	-1.3	1.6	-1.1	-3	0.16	-1.5	3.5	-5.2	-11
0.26	0.11	-10	-4.3	-0.79	-3.8	-5	-4.2	-2.9	-7.3	-8.4	-0.84	-5.5	3.6	3.4	-9.9	5.5	2.1	5.2	-1.4	0	-1.5	2.1	-8.8	-5.8	-3.6	0.71	-0.79	-1.4	0.42	2.7	-0.53	-4.8	5.4	-3.9	0.4	3.2	1.4	-3.3	0.5	-0.6	1.3	-2.5	0.64	-5.6	-2	-0.94	1.7	-1.1	0.5
-0.03	0.11	-3.6	-1.8	-0.72	0.88	-4	2.6	3.4	-1.7	-5	1.1	-1.7	2.9	12	-3.5	-0.8	-4.3	-3.6	-5.1	-8.8	-10	-0.29	-1.6	-5.6	-3.3	1.1	-1.3	-3.2	-1.3	-0.69	1	-0.05	1.1	-3	2.2	-0.42	-0.38	-8.1	4.5	-4.2	-0.03	-3.9	-6.2	-6.3	7.9	-3.5	4.6	3.7	3
-0.49	-0.11	-7	6.1	0.82	9	-1.1	9.1	-6.2	-3.1	2.2	-0.81	3.2	5.1	6.2	9	-0.5	1.5	0.33	1.5	-11	7.5	1.9	6.8	-5.1	-1.2	7.7	5.2	-3.3	7.3	2	4.8	-4.5	3	0.5	8.9	3.4	11	-0.65	7.5	1.6	0.7	2.4	0.39	1.7	1.2	3.4	6.2	-6.2	6.2
-0.18	0.5	-5.3	13	-3.7	8.7	-7.4	11	-3.4	12	-6.6	13	-1.1	11	-4.4	9.7	-8.2	7.4	-0.98	6.3	-14	1.5	-0.18	1.2	-3	1.2	-4.5	3.1	-4.6	7.5	-10	1.2	-0.96	6.4	-5.5	11	-2.4	12	1.2	9.6	-0.47	2.6	0.7	-0.97	-3.7	7.5	-2.2	2.5	-1	1.2
0.05	-0.12	-7.7	12	-4.3	8.9	-1.4	6.6	-3.2	0.99	-4.5	-1.5	-6.3	7.4	8.2	11	-9.8	-2	6.9	5.2	2.2	11	-0.61	8.7	2	4.5	3.9	-2.4	-5.2	4.2	-8.2	1.9	0.57	5.4	-3.9	7.7	-5	4.8	-3.8	4.9	-3.8	6.4	2.5	4.7	-5.6	10	-2	2.1	7.1	3.8
-0.19	-0.29	-0.87	8.5	-0.11	8.7	4.1	4.9	-4.1	8.2	-1.6	-4.6	-2.3	9.4	4.2	3	2.5	-2.5	9.1	-3.1	-3.4	-6.2	2.5	-4.4	3.3	-6.4	10	-2.2	-5.3	2.1	-1.6	0.13	-7.5	-3.5	-0.94	3.5	5.7	3.2	-0.66	0.5	0.28	6.1	7.9	-8.7	4.9	0.19	4.6	1.8	-8.1	-0.44
0.05	0.25	-1	8.4	-3.6	9.5	-0.2	3.9	3.4	1.7	1.4	-0.89	-4.4	4	7.8	4	-1.6	-3.8	7.7	3.8	-5.6	9.8	-2.9	4.3	3	-1.1	-0.39	-2.6	0.12	5.3	-5.1	-3	1.9	8.1	1.9	5.8	-1.4	5.9	-2.8	5.8	-5.3	2.4	-0.35	-7.2	-3	2.6	-4.6	-2.6	-3.1	-1.9
-0.07	-0.08	-7.6	6.4	2.4	0.59	9.5	-1.2	4.9	-3.1	3.1	5.6	3	4.7	3.2	7.2	3.5	-2.2	3.3	8	-4	7	0.33	8.8	0.43	8.6	-3.9	0.51	-0.5	3.8	-6.1	0.58	3.9	4.5	0.37	5.2	-2.1	6.3	-6.3	7.4	-5.8	4.9	2.1	0.8	-2.5	6.3	-5.6	4.2	0.18	8.4
0.08	0.15	1.2	2.3	-0.74	3.9	8.7	-1.2	1.3	0.04	2.2	0.42	0.8	3.5	-1.5	3.8	-4	1.9	-1.9	-3.4	-23	3.5	-4.8	2.6	2	5.9	3.4	-0.27	6.2	3.8	-2.2	2.2	3.6	3.7	6.4	7.2	3.4	2.3	-3.7	2.7	1.3	-2.4	-1.5	5.3	-1.4	-1.4	0.05	0.51	-2.2	6.1
-0.11	0.31	-0.05	-3.8	8.8	-3.9	6.1	3.2	8.5	1.1	2.7	-3.5	8.9	1.7	4.3	1.6	-0.18	6.6	6.3	10	1.5	-0.62	1.2	-3.9	2.2	0.25	4.2	1.8	6.2	0.7	-0.6	0.81	5	-7.6	4.8	6	6.7	0.09	1.3	7.7	3.4	0.59	2.5	6.7	1.2	-1.3	4.8	1	-5.3	1.5
0.44	0.23	-5.4	-0.33	-0.66	-2.5	-6.7	0.46	-2.7	5.9	0.29	-1.1	2.1	-1.4	0.78	4.5	3	0.09	4.6	9.9	3.2	-2.6	0.24	4.4	4	-0.48	1.2	-3.4	-3.7	-7	3.2	3.4	-4.1	-4.6	0.05	2.3	-1.2	3.9	-3.5	4.8	-0.12	-0.09	0.04	-3.5	-1.1	0.21	3.5	0.76	6.4	1.6
0.2	0.08	-2.3	6.7	-6.1	3.6	-4.4	-0.27	-6.6	-1.2	-3.5	4.5	-3	-0.03	3.5	0.19	-2.8	1.4	4.9	-0.8	-1	1.6	-3.1	6.5	1.6	0	-3.7	-1.7	1.6	-4.2	4.7	-0.95	-6.1	-1.7	3.3	2.1	-3.6	2.6	1.6	-0.97	3.6	3	3.1	0.37	10	0.67	-0.94	3.1	7.3	-5.2
-0.06	0.09	1.4	3.9	-3	9.5	0.24	5.6	6.8	2.2	-0.99	1.7	1.7	-1.9	0.91	2.9	3.3	7.6	6.1	1.5	-5.6	-1.4	-3.8	1.1	2.5	-1.2	0.45	0.84	-1.5	-1.1	3.4	-4.3	-1.6	3.8	-1.8	-1.3	-0.99	1.7	-0.25	2.7	3.7	-4.6	-0.2	6.3	3.4	-3.1	1.5	4	-4.1	-8
0.08	-0.31	-6.6	3.5	-3.9	7.2	-10	1	-1.4	6.6	-6.8	4.8	-2.8	2.5	4.3	1.9	-7.3	2.6	-6.7	8.3	13	10	9.5	0.87	-3.6	0.87	8.2	1.1	-7.5	-2.8	-1.2	-2.1	-5	2.4	-0.79	-2	-7.2	0.54	-0.83	2.7	3.5	-4.2	6.1	2.5	-2.4	-3.8	3.4	-2.5	-6.2	4.5
-0.27	-0.5	-7.6	7	2.9	6.5	-6.4	4.5	-7.5	-2	-2.7	5.6	-3.5	8.3	1.9	-3.2	0.56	-3.4	-2.7	-1.1	6.2	-5.2	-0.32	-6.7	-7.5	4.8	-0.79	1.3	-4.3	-0.7	-1.1	0.49	-4.7	-1.3	-8.9	4.4	-1.6	5.9	-5.5	2.8	-0.88	2.4	-0.48	-4.3	2.3	0.31	-1.9	1.1	-12	8.8
0.15	-0.59	16	5.5	4.3	12	8.7	15	6.1	0.87	8.7	1.8	9.4	5.1	9.4	-1.8	1.1	-2.1	3.2	3.4	2.9	-7.5	10	-0.75	2.8	1.6	-1.5	0.48	-0.76	2.2	3.9	0.12	0.5	4	4.8	8	8	1.8	1.5	3.9	6	3.5	1.6	-5.2	9.8	1.2	4.6	2	-1.3	3.4
0.09	-0.23	14	-0.61	7.5	3.7	7	0.93	9.7	-7.1	7.6	3.9	5	0.59	2.9	4.6	6.8	8.8	7.3	9.2	5.8	-0.82	3.4	-4	-0.8	3	6.5	-0.96	1.4	2.8	-0.83	2	-0.46	-0.27	4.5	8.7	4.4	3.6	3.6	7.2	2.2	5.2	3.5	2	3.2	4.1	3.4	1.2	-1.8	-5.4
0.41	-0.76	6.3	1.6	8	4.8	-1.2	-3	11	0.32	0.46	2.1	9.2	4.2	3	3.3	6.7	4	0.78	2.2	-3.3	-0.37	-12	-0.81	-9.8	-4.1	3.9	-2.9	-2.3	-8.2	9.3	-4.6	2.6	-5.6	4	-5	3.4	4.8	9.9	3.6	11	1.6	3.6	-1.4	6.5	3.7	7.5	2.9	-0.93	-8.9
0.11	-0.29	3.7	5.8	3.8	11	4.8	-0.09	4	-8.2	2.9	2.5	9.8	0.76	3.6	0.49	5.6	-3.4	4.5	-1.5	2	-0.37	-0.67	0.23	-3.8	-4	2	0.45	-1	-8.1	10	-3.3	2.8	-5.8	7.5	0.13	11	2.4	12	5	8.8	-0.23	7	-3.9	13	5.6	12	2	0.44	-12
-0.07	-0.15	3.7	3.6	4.3	-1.4	0.12	-4.3	10	-2	1.5	2.5	6.7	0.53	0.69	0.4	-8.3	-0.04	-10	4.3	-6.3	1.7	-0.11	-0.05	-3	-4.8	-1.1	0.05	-4.5	-4.1	2.3	1.2	0.34	3.4	0.06	-3.7	0.04	-3.8	8.7	2.1	6.4	1.7	4.6	4.2	11	0.09	-1.6	1.8	-0.06	-4.5
0.25	0.47	3.9	-12	7.7	-1.8	2.8	-2.3	2.4	5.9	-2.3	9	4.4	-3.1	5.4	4.3	7.3	5.4	6.2	9.3	7.2	5.7	2.2	12	-0.71	-3.1	4.9	-2.9	1.1	-2.5	3.3	-1.4	3.3	-0.34	2.2	-2.4	-0.79	-4.8	11	0.02	4.1	2.3	2.6	2.4	9	-4.1	1.4	-1.9	4.1	-0.49
0.46	0.3	9.8	-3.6	2.1	-4.5	2.7	-3.8	-3.8	5.6	-1.4	4.4	-0.89	-4	12	3.9	15	0.05	14	-3	0.57	-9.7	5.5	3	10	-2.1	9	3.9	14	0.14	4.6	-2.6	9.9	1.3	9.6	-0.88	4.7	-2	6.4	-0.21	6.3	6.5	9.6	1.7	2.9	6.4	6.2	0.26	1.5	1.9
0.36	0.32	7.2	7.9	0.45	2.2	6.8	-2.9	6.7	3.9	1.8	-2.4	2.2	-0.6	4	0.25	-1.3	5.9	1.3	3.7	-0.52	1.5	-2.9	0.89	8.4	4.6	10	-1.1	12	2.9	4.2	1.2	11	2	16	2.8	5	3.4	6.3	7.7	4.3	6.3	8.6	0.87	2.5	6.7	4.5	3.4	17	7.2
0.15	-0.1	-2.9	3.7	-0.98	1.7	10	-6.4	2.3	-1.6	-0.44	-0.37	-1.3	-0.16	-1.3	0.73	2.9	-4.3	2.8	-6.3	-7.3	2.3	-5.5	-1.5	1.9	4.2	11	-3.5	11	3.8	1.4	1.8	8.7	3.6	12	2.7	-2.2	1.7	1.5	3.5	0.9	-4	4.3	1.3	1.4	0.83	2.4	2.7	13	7.2
-0.1	0.28	-1.4	1.4	-6.1	5	2.6	1.3	-1.5	15	-5.6	2.1	-7.8	6.1	6.1	1.4	4.7	8.4	-4.2	3.5	-4.1	2.3	-2.8	1.4	4.7	-0.53	6.3	4.1	6.8	-2.6	0.94	0.76	7.3	-5.7	4.2	-1.3	0.96	2.2	3.9	3.1	-4.9	3	2	12	1.3	-6.1	3.2	-1.9	4.9	6.3
-0.28	0.41	-1.9	5	-4.5	-8.5	-0.75	8.6	-7	7.5	-5.9	6.9	-6.2	9.2	-3.3	5.5	1.1	11	1.9	13	-0.89	-5.3	-3.5	1.3	1.5	-1.2	4.4	9.8	6	4.5	6.2	3.8	7.7	3.2	-1.8	6	2.1	7.8	-4.3	4.7	-2.5	11	8.2	18	-3.1	0.09	3.4	6.1	4.8	6.7
-0.7	0.78	-9.1	4.7	-4.6	7.4	3.1	3.2	-5.6	6.7	-8.6	-0.01	-6.7	8.6	-1.2	3.7	1.3	8.6	-0.35	7.9	-6.6	1.3	-3	-0.58	-3.6	0.5	2.9	8.5	1.7	7.1	-3.8	6	5.5	5.5	-12	5.2	-1.2	-0.65	-5.7	3.3	-1.2	8.4	6.6	13	-1.9	2.3	-5	2.8	-10	4.4
-0.55	0.34	-8.8	-4.7	-5	-2.1	-0.94	-6.8	2.8	0.31	2.3	-7.7	-3.1	-0.61	-0.09	7.3	-6.2	3.1	0.28	0.62	15	6.4	-0.03	5.9	-14	5.6	7.2	4.6	-3.3	2.3	-4.3	4.8	-2.4	4.3	-11	6.3	-4.5	-3.1	-6.2	8.2	0.64	3.8	0.68	1.6	-0.39	-2.2	1.8	-0.56	-10	7.1
0.04	0.1	-8	1.9	-9.7	-3.4	-5.9	0.21	-6.7	3.1	-2.6	2.6	-1.1	-2.4	-0.8	8.2	3.2	4.4	4.8	5.2	1.5	6.6	-5.2	4	-13	5	3.5	0.1	-6.2	2.7	-2.4	0.41	-0.86	4.1	-14	2.2	-4.1	-3.5	-7.9	-0.95	3	-2.6	4.5	-5.5	-3.4	-3	0.78	0.46	-2.3	6.1
-0.46	0.25	-9.2	4.2	-5.8	0.38	-2.2	5.7	-7.5	-5.7	-2.9	1.4	0.07	-2.5	-2.4	1.8	-1.9	1	1.7	3.1	1.2	-3.2	1.7	6.4	-4.6	6.5	4.3	-3.3	-2.5	1.1	-1.7	-1.8	-3.2	2.7	-8.9	0.9	-3.7	-4.8	1.1	-11	2.5	-8.6	4.3	-2.6	3.7	-9.1	-0.79	-0.68	-9.2	6.4
-0.38	0.24	-14	3.9	-10	1.2	-5.1	3.8	-0.64	5.4	-2	4.5	-4.4	-3.7	-2.1	1	-2	4.3	0.31	0.32	6	-8.5	-3.1	1.6	-15	9.9	-9.3	-0.01	-11	5.9	-9	0.8	-9.1	3	-17	5.9	-5.9	-1.2	0.92	-6.8	-3.7	0.33	-7.9	7	-2.1	1.4	-5.3	-0.88	-9.9	14
-0.12	0.25	-12	4.3	-9.6	-4.2	3	1.9	1.2	4.1	-1.5	2.1	-4	-5.5	-4.3	-3	1.3	2.4	-1.8	-1.9	2.4	-1.1	-2.9	3	-13	7	-5	6.4	-6.8	9.5	-4.3	2.3	-3.9	4.5	-16	7.1	2	3.9	-8.9	-4.4	-5.6	3.4	1	1.3	-7.1	5.4	-1.8	-1.2	-3.9	9.3
0.04	-0.11	4	-0.7	2.4	-0.66	11	4.3	-3.6	-4	2.2	1.4	-0.58	0.04	3.6	-9.1	-1.3	-5.9	-3.9	-5.9	1.9	-0.14	-0.52	-1.8	-1.3	0.44	7.2	-0.64	-0.19	10	0.93	6.5	-1.1	3.3	-4.2	-0.63	4.4	1.9	2.6	-4.3	-0.44	-2.4	5.5	-0.82	2.9	2.3	3.2	-0.68	-1.5	1.2
0.17	-0.05	7.7	-0.66	3.6	-1.2	1.4	3	-18	8.2	-12	5.8	-9.2	3.6	-0.32	-8	-2.9	-10	4.1	-4.6	-1.7	-3.3	-2.4	-4.6	1.2	-3.4	1.7	-6.7	-2.8	4.8	3	0.57	1.9	2.9	-1.1	5.2	0.7	2.5	9.3	4.7	2.6	0.92	3.6	-2.5	-3	0.99	2.7	2.8	1	-11
-0.63	0.12	0.19	0.98	2.2	-1	0.99	6.2	4.5	0.67	0.44	0.98	-2.1	0.54	-0.9	4.7	-3.4	2	-2.5	2	5.6	2.2	0.03	5.4	1.2	5.6	5.2	-1.8	3.1	3.4	-0.39	-1.6	7.4	4.2	1.4	2.8	4.5	-0.24	-8.3	3.2	-4.2	7.8	4	-5.7	-12	1.4	-2.7	1.1	2.9	2.7
-0	0.08	2.7	9.4	-1.4	0.19	0.79	6.3	1.1	6.3	5.5	7.6	-4.5	13	2.7	4.6	-1.2	4.8	5.7	-3.7	8.9	3.4	-0.98	2.3	-0.7	9	7.3	1.6	0.67	2.9	-2.5	3	4.5	0.72	5.6	3.7	0.9	5.6	-8.4	0.2	-6.4	3.1	5.6	3.5	-5.5	12	-3.8	4.5	1.4	5.8
0.16	0.21	4	10	-6.7	-1.8	-4.9	3.8	-5.7	-3.8	-4.1	2.1	-1.8	6.4	-3.3	3	1.8	-2.1	2.4	1.7	-3.3	4.6	5.4	3	2	4.7	4.8	5.8	2.3	-0.58	-3.2	6.3	1.2	-5	1	9.4	-5.3	8.6	-9.4	7	-6.4	5	-2.4	5.2	-7.4	8.6	-4.7	5.6	-3.6	0.79
-0.32	0.18	-2.3	5.2	-4.6	-1.1	-4.6	-3.1	-4.2	-0.07	-4.3	-0.63	-6.6	-1	-5.2	-0.78	-3.9	7.2	2.9	-1.8	-12	8.2	-2.9	-6.7	-3.8	0.76	-4.3	3.8	-2.5	-3.7	-4.6	4.8	-5.9	-4.4	-1.3	-3.1	-4.5	-1.5	-0.59	5.3	2	-0.22	-9.6	-1.6	-1.2	-1.6	-5.7	-2	-13	-2.3
-0.92	0.11	-14	1	-13	12	-2	-3.6	-1	-4.9	-3.1	-4.2	-7	-3.7	-7.3	5.6	-5	8.7	-3.4	3.5	8.5	20	-12	3.1	-6.8	6	-9	0.52	-5.4	-6.2	-3.5	1	-6.8	-3.2	-5.6	-1.9	-7.1	2.8	-4.2	1.6	-7.6	4.4	-18	3.5	-8.1	7.6	-7.3	-2.3	-8.9	3.5
-0.34	-0.11	0.81	5.9	0.11	7.7	1.9	0.34	-1.1	0.51	-2	-1.8	7	-2.6	-5.7	6.6	2.6	5	-0.17	-5.9	-4.8	1.1	-6.7	5	-3	6.9	-2	-3.1	-2.6	0.36	-6	-4.2	2.8	1.2	-4.3	5.8	-6.5	1.1	-3	7.7	-2.2	-0.01	-10	-2.5	-4.2	6.7	-5	-3.9	1.5	7.2
0.01	-0.24	6.2	-2.7	-3.8	4.1	-3	-5	-0.14	2	6.1	-1.1	-1.6	-4.4	-0.64	-0.73	0.2	8.5	3.7	-2.3	-1.3	-0.65	-0.75	-0.55	9.8	11	-0.58	2.2	2.9	6.3	0.96	1.9	3.5	3.9	4	3.7	-0.71	1.3	0.22	0.18	2.1	-3.7	-0.38	2.3	-4.7	-3.3	0.69	-1.9	13	13
0.08	-0.33	4.1	-6.1	0.06	-5	-6.2	-6.5	-2.2	8.4	3.9	0.52	6.5	-0.52	-0.25	-4.3	-0.8	2.4	4.8	3.2	-0.8	1.4	0.52	2.4	1.4	9.8	0.6	5.9	4.9	7.1	5.5	5.8	-1.1	4.6	7.1	3.1	-2.6	-0.67	-0.27	-8.2	3.9	-3.5	-1.8	4.7	3.1	-7.2	1.8	0.54	12	6.3
0.3	-0.06	9.6	-5.4	5.4	-4.4	0.98	-4.2	1.1	-3	2.5	-0.03	2	-13	-2.5	-4	1.1	-4.1	-5.2	-7.5	-11	9.1	-1.3	6.1	2.3	3.4	-2.9	2.1	8.2	4.9	0.81	0.92	6.2	6.8	8.6	-2.5	-3	-3.8	-1.4	-13	2.7	-4.4	-1.6	1.4	6	-5.7	-4.4	-0.55	1.8	-1.8
0.08	0.04	15	-5.6	6.4	-4.5	12	-2.5	1.1	1.7	7	3.5	0.51	-4.2	4.8	-1.4	11	-1.1	7.7	-0.94	1.5	-4.3	12	-0.71	9.7	-6	13	-1.8	10	-0.53	5	-1.4	12	-0.69	11	-12	10	-7	0.5	-12	3.2	-6.9	11	-4.6	0.42	-10	5.4	-5.3	3.5	-15
0.1	0.01	3.4	-9.7	-5.4	0.88	4.5	-9.8	7.2	-5.6	-1.9	-5.8	0.08	-1.7	1.3	-4.5	-3.2	-5.4	6.7	2.6	-6.5	11	4.3	-2.4	1.8	-2.1	3.5	-4	0.59	-3.8	-2.9	-2.6	8.1	-4.8	0.4	-4.6	1.5	-4.1	-3.1	-2.8	-1.3	-0.48	9.6	-8	-2.1	0.4	1.8	-1.6	2.4	-1.3
-0.13	-0.46	-5.7	-6.8	-9.7	-0.66	-12	-5.8	-8.5	-8.9	-6.2	4.4	-5.3	-5	-3.4	-8.1	-3.6	-7.5	-3.4	-4.5	-6.3	-3.8	-6.5	-6.9	-2.6	-5.4	-8.1	0.91	-5.4	-0.07	-2.8	2.5	-7	-5.8	-6.9	-2.6	-5.2	-0.66	-6.5	-4.2	-4.2	0.91	2.1	-6.8	-3.4	-0.95	-1.8	2.6	-4.6	2.2
-0.11	-0.53	-2.2	2.1	-2.2	-2	-0.89	-2.2	0.01	-4.6	4	-1.2	-0.8	2	-4	-3.5	4	-6.7	-6.2	-4	8	-13	-2.7	-4.2	-3.8	-5.5	-6.5	3.6	-8.3	-0.11	-1.7	-1	-9.8	-5.1	-6.8	0.18	-4.5	-3.2	-6.1	-0.63	-1.7	-1.6	-10	2.5	-2.4	1.6	-2.9	-0.83	-9.5	-5.4
0.09	-0.22	6	0.73	3.1	2.6	8.3	6.2	0.97	1.7	4.5	-4.3	5	3.1	-1.1	-0.31	0.76	-4.3	1.6	-0.97	5.4	1.3	2.8	7.3	1.3	2.5	-2.1	3.9	-1.2	-1.6	3.6	-0.25	-4.5	-4.1	3.2	2.8	1.2	-1.6	8.3	3.1	2.4	-4.2	-8.3	1.2	2.5	-6.7	2.1	-0.97	-5.9	2.8
-0.15	0.24	11	0.33	4.7	1.9	-5.4	3.8	6.8	6.1	4	0.36	4	0.95	-3.8	0.53	-1.7	-5.8	-5.5	-0.28	2.7	-5.3	-2.4	2.6	1.3	2.6	-2.1	-0.32	0.71	-0.45	-1.1	-0.19	1.4	0.47	1.4	-0	3.5	-3.4	3.5	-3.6	6.4	-2.2	2	1.4	9.4	-0.95	1.4	-1.6	-1.8	5.3
0.34	-0.07	2.6	1.8	8	-3.5	-0.05	0.47	10	-7.7	9.2	-7.2	12	-8.6	-6.2	0.96	-5.5	-5.4	-10	-1.7	-6.1	-12	2.7	1.3	-4.5	-1	1.6	7.7	-6.3	-1.8	0.67	3.7	-4.5	-1.2	-0.27	-6.4	1.3	-3.4	0.46	-8.2	-0.53	2	-0.02	-1.1	4	3.5	-0.66	3.9	-0.23	7.5
0.68	-0.29	-12	-3	0.64	-1.6	-7.2	-5.6	-6.7	0.25	-6.7	0.03	-0.47	3	-4.6	2.8	0.06	-7	-6.7	-1.6	9.2	-15	4.7	-1.6	0.94	-2.8	-10	-3.9	-2.9	-2	-2.3	3.3	-6.6	1.5	-4.8	-5.1	-6.7	-4.8	5.3	-2.5	-2.5	3.2	-1.6	-8.5	0.46	9.1	-1.3	-1.5	0.03	-3.4
-0.03	0.46	-4.1	-6.3	-4.4	-0.33	-5.5	-1.4	-4	-3.9	-7.6	-0.27	-6.2	-3.7	-3	7.8	-2.5	-8	-2.2	0.38	7.5	-6.8	7.4	6.9	6.4	-10	-8.8	3.4	0.26	-1.9	-3.7	1.2	-2.6	3.4	-3	-2.6	-5.5	3	-5.1	-0.61	-4.5	0.34	-5.6	-0.66	-1.8	-4	-2	2.1	-1.8	-13
0.5	-0.31	7.6	-0.27	12	-7.6	7.5	-0.93	0.48	-0.32	-0.53	-0.24	7.1	-2.2	2.5	6.1	4.9	1.8	0.96	11	-2	8.5	7.4	0.31	1.5	-2.7	0.31	4.9	2.5	0.18	5	-2.7	0.52	-1.8	5.8	-7.1	2.1	3	11	-1.7	7.5	-3.6	-1.9	5.2	10	-5.6	3.5	-1.8	-1.6	-11
0.19	-0.3	1.1	-7.9	8.3	-12	0.26	-6.9	-2.2	-1.2	-2.8	-3.7	-0.1	-0.7	5	-3.8	0.6	-8	4.4	-3	2.3	7.1	6.2	-4.1	2.5	-0.07	1.7	-4.1	3.6	-1.5	1.8	-2	1.7	-4.3	7.1	-11	8.7	-5.3	10	-11	5.6	-6.8	1.5	0.29	7.3	-6.9	1.5	-5.7	-3	-14
-0.14	0.15	0.76	-8.9	9.1	-4	-1.9	4.2	8.7	5	2.8	-2.7	-1.5	5.4	6.8	-11	-1.4	-0.1	-10	-5.7	5.6	0.15	-4.1	-5.9	-1.3	-11	-4.7	-1.6	-4.8	-4.6	3.4	-3.9	-2.1	-5.1	-0.06	-0.62	2.8	-1	2.5	-2.5	-0.4	-1.1	-13	5.2	7.3	-1.3	-0.14	-1.3	2.8	-9.9
0.01	-0.04	-12	-3.1	3.2	-1.4	-9.3	-1.9	-2.9	-11	-1.7	-5.5	-4	-2.8	-12	-0.55	-3.1	1.8	-8.3	2.4	-15	-0.89	-2.7	-6.5	-0.5	-0.12	-9	0.02	-6.2	-4.4	-1	-3.4	-11	-1	2.1	-4	-5.6	2.1	7.5	-0.96	-4	-1.5	-7.1	-1.2	-0.65	-0.28	-4.6	3.1	5.4	-4.5
-0.2	0.3	-15	-11	1.6	-5.2	-1	-6.1	-5	-1.9	-6.4	-4.9	-4	-0.24	-1.4	-7.3	0.83	-4.9	-1.9	0.37	3.2	1.8	4	-7.6	7.9	-7.5	-4	-4.2	0.62	-7.5	-0.59	-6.6	0.25	-8	-0.35	-7	0.15	-2.1	3.5	-1.5	-8	-0.7	-1.5	-9.4	-6	-2.2	-4	-1.7	8.4	-11
0.33	0.08	-0.25	-3.3	0.02	-2.1	5.5	-3.1	-0.16	12	5.3	-1.5	1.5	3.1	-5.1	5.5	2.8	10	-2.5	-1.5	-7.8	15	-2.4	1.8	9.6	1.3	-6.7	-5.5	3.9	-5.9	-2.3	-4.3	4.8	-0.6	5.7	-3	-0.73	-3.7	-1.5	0.78	-7.5	-2.3	0.22	2	-10	-4.9	-0.26	-1.3	6.5	4
[truncated: 952 more columns]
