# Supplementary material for: Dyslexia on a continuum: A complex network approach
Source: PLoS One. 2018 Dec 17;13(12):e0208923. doi: 10.1371/journal.pone.0208923 (PMC6296514; doi:10.1371/journal.pone.0208923)
Supplement: S1 File — Detailed information about the archive contents is provided in the included README.txt file. (TGZ) [file pone.0208923.s001.tgz › FS_601_AA_run_2.csv]

6.9	-3.4	3.3	-5.2	0.16	1.3	5.1	-7.8	16	7.8	5.4	-3.3	-1.8	-0.83	1.1	5.8	-5.5	13	-3.2	8.3	-3	6	5.6	8.8	-3.2	0.02	6.2	-0.64	2.7	7.6	9.7	2	4.6	2.4	7.9	-2.3	1.9	3.9	0.38	1.3	0.67	-12	-4	-0.28	2	3.3	6.2	5.9	3.8	10
0.78	-6.5	2.6	-2.6	4.4	-4.9	3.7	-1.2	5.9	-1.5	9.9	-5.2	0.31	-1.4	-7	8.1	6.7	-4.1	-5.2	5.8	-0.24	7	-5.5	-3.6	-1	-0.32	6.8	0.99	-6.8	3.8	1.8	10	-2	12	3.5	1.6	4.8	-2.8	3	-2.9	7.6	-1.2	-3.8	6	-0.59	10	-1.3	-2	-3.5	3.3
3.9	6	4.9	1.3	-2.1	0.74	4.3	6.6	-3.3	2.6	6.3	5.5	1.4	4.2	-1.9	3.7	-5.8	7.1	-2.6	7.3	-2.1	9.5	-2.2	-0.84	0.76	7.2	8.4	-2.3	0.13	5.4	4	1.9	-0.78	6.5	-0.38	-1.6	9.2	-13	1.8	9.4	6.2	0.91	3.5	9.2	1.4	8.3	6.2	4.7	5.9	4.6
-0.66	0.35	4.6	-8	1.5	0.02	0.39	2.4	-7.3	17	5	-0.45	-6.2	4.2	1.2	-8.7	0.53	-0.07	0.23	0.66	2.7	2.8	-0.01	4	5	4.8	2.5	0.39	-0.18	6.3	-4.6	0.27	-2	6.8	3.5	0.05	10	-1.9	1.2	-0.21	5.1	1.5	3.8	6.1	1.4	6.3	3.3	1.6	3.1	4.3
-3.4	1.6	-1.6	-2.7	2.2	0.83	-1.5	0.06	-11	-4.5	-0.03	0.53	-1.7	-1.2	-2.3	3.2	-4.2	5.8	-3.4	-3	-5.3	3.2	-7.4	-5.6	-2	5.8	-6.1	8.9	2.3	13	-5.4	8.8	-7.7	6.2	-1.1	3.6	1.7	12	-6.2	5.4	-0.67	6.9	-11	12	-4.7	15	7	5.8	4.4	6.2
0.96	11	1.6	8	-3.9	4.2	0.83	8	-11	5.2	-6.8	8.9	-3.1	1.7	0.3	5.5	1.3	12	-1.6	6.7	-0.55	8.5	-1.7	-3.1	-4.5	-0.14	1.2	5.9	0.99	13	1.7	1.2	5.4	5.2	-1.4	4.2	1.9	4	-2.1	7.9	-2.1	-5	-2	6.4	1.3	14	-1.4	2.6	0.94	3.1
3.9	11	3.3	11	4.8	8.2	0	8.4	-2.4	8.3	1.1	5.9	3.8	3.2	0.23	-7.2	-7.7	8.7	4.6	-0.33	-9.7	8	10	4.3	-1.1	5.8	-4.5	2	-11	5.6	-5.4	4.4	-9.3	5.1	-4.8	-0.57	-2.4	7	-7	4.9	-10	1.3	-2.6	6	1.7	2.7	-2.9	9.6	1.5	6.8
-3.2	0.16	-6.5	-1.1	3.2	1.5	0.94	5.9	-7.6	1.6	-0.61	-0.41	3.4	-1.6	-3.6	-9.7	-8.5	7.6	-4.3	-4.7	-5.1	-3.5	-5.7	-5.7	0.4	9.1	1	5.9	-0.19	7.2	-3.4	1.7	-1.7	3.5	-0.29	0.79	2.8	2.4	-0.84	3.6	-2.5	7.6	3.5	4.9	-1.2	6.7	-0.9	4.6	-4.7	2.3
-8.5	-0.97	-9.9	-4.9	-2.3	-6.8	-2.5	-8.5	-3	-11	-3.6	2.3	6	-3.8	-2.9	-5.1	2.4	-1.5	-3.1	-1.7	1.7	-2	-7.2	-7.7	-0.07	5.2	1.6	7	4.3	6.1	2.9	3.4	4.7	5.5	4.1	6.6	3.1	-4.2	1.7	7.5	5.4	6.3	2.2	2.3	4.6	1.1	-0.94	1.8	-1.4	-0.52
2	5.4	5.9	1.6	3.2	2.2	-0.9	2.8	7.6	3.3	6.5	-5.8	-2.1	3.5	6.5	0.73	1.6	9.2	-0.58	5.2	-0	9.3	1.5	4.8	-3.4	2.4	-3.8	-4.9	-3.6	2.1	-3.4	-0.3	0.14	4.8	0.43	-1	-12	-1.5	1.1	7.3	4.3	2.2	-11	1.9	-6.7	2.6	1.5	8.6	1.4	6
6.2	3.1	4.6	-0.77	6.6	2.2	5.2	1.9	9.2	13	3.5	-2.4	3.3	1.1	7.8	1.4	2.4	-2.4	7.6	7.2	1.4	3	-1.8	1.3	-5.3	-1.4	-9	-10	-5.9	-6.7	-4.7	-5.8	-11	-4	-6.2	-4.6	-17	-4.4	-4.1	-3.3	-9	-12	-13	-12	-7	0.9	-0.81	6.5	-4.1	4.1
-5.6	-0.4	-8	-1.1	-3.7	-0.08	-5.8	0.59	-5.6	6.5	-10	1.6	-1.9	-5.3	-3.6	3.6	-4.8	4.8	-1.4	2.4	-5.1	3.2	-3.1	-1.3	-4.7	-4.5	-7.6	-1.8	-11	-7.5	-5.2	-1.9	-7.8	0.91	-3.2	1.2	-15	-9.3	-6.2	-6.3	-4.5	-10	-13	-8	-8.5	-0.54	-5.6	0.24	-5.2	1.1
-8.1	-5.9	-6.8	-1.4	-4.5	4	-2.9	2.1	-3.5	5.8	0.21	-4.1	13	-9.9	6.8	-0.3	-2.6	-11	4.6	-2.5	0.16	-4.4	8.7	1.3	0.7	-4.6	1.7	-2.7	-9.1	-1.9	3.7	-3.1	5	-0.82	1.7	-4.1	-1.3	-10	5.5	4.5	-3.1	-0.81	2.4	-3.5	-1.3	3.1	0	-0.03	0.58	8.6
0.63	-1.9	1	-0.5	0.93	-1.1	0.52	1.3	10	-5.2	5.2	-0.22	6.5	6.5	8.6	-6.4	6.3	-0.91	7.1	-0.12	1.7	0.33	5.1	1	-0.3	1	0.1	2.2	3.8	4	3.1	-5.4	-0.27	0.86	2.6	-1.4	3.1	2.5	4	-4	-2.3	2.4	-0.01	-8	3.6	3.6	16	0.47	9.2	-0.74
7.6	-3.1	7.3	-0.44	6.6	-2.1	3.2	-1	16	-7.7	8	0.91	-3.2	2.4	-6.7	-3.9	-4.1	3.7	6.9	2.1	-5.6	-5	-0.22	0.42	-4.2	-4	1.2	-5.3	7.5	0.16	-2.2	-8.7	-4.4	-9.7	-1.3	-3.3	6.4	-3.8	-3.2	-11	4.9	-3.3	3.6	-9.6	2.8	-5.9	5.6	-3	6.7	-4
0.24	-4.5	1.3	-3.8	2.4	-2.7	6.8	-1.3	-0.01	-6.7	0.07	-3.5	-7.7	-1.6	1.3	-3.6	4.5	-6.4	-0.47	-2.9	-3.5	-4.4	-3.2	1.3	9.9	-7.1	10	0.49	6.8	-2	7.2	-5.7	7.9	-8.4	2.1	-0.73	14	-4.6	2.3	-3.8	11	-3.4	5.4	-13	12	-4.9	-2.4	-8.9	-3.8	-6.3
3.2	0.57	5.1	0.16	4.5	0.34	-0.55	-9	5.8	-8.4	-0.35	-0.92	-5	0.19	7.3	1.2	-2.9	-9.1	4	-3.6	4.5	-2.6	8.8	1.4	1.2	-6.9	10	-2	1.2	-3.2	2.8	-8.4	3.7	-12	0.19	1.5	11	-2.8	1.1	2.3	0.52	-3.4	-2	-15	0.57	-16	6.6	-2.7	9.2	-3.8
-0.25	2.4	1.6	3.6	2.6	-1.8	-8.5	-2.6	1.5	-3.8	1.5	-0.18	6	-5.6	11	0.5	5.8	1.8	4.7	-5	7.7	-4.2	3	-4.1	-1.2	-1.2	3.6	-1.7	6.3	-9.1	6.3	-6.7	2.9	-5.7	-0.02	-0.19	4.1	3.9	12	-3.6	5.5	-1.6	6.7	-9	8.2	-6.5	1.4	-9	5.4	-7.9
-1.6	6	-0.74	8.3	0.16	6.1	-6.1	0.46	-3.6	2.6	-2.7	4.5	3	5.3	1.7	-4.1	0.08	5.2	-1.5	-5.1	2.1	4	-2.6	1.9	4	2.2	5.5	-1.5	9.5	-3	0.29	-2.1	3.3	4.7	1.9	1.8	-0.87	10	1.5	-1.7	-0.78	4.1	11	5.6	7.8	9.7	-0.5	-6.6	-5.5	-4.2
-1.1	-6.8	-3.9	2.8	-3.3	3	-8.1	-5	-1.4	-14	-2.1	4.5	-11	4.2	-9.2	1.9	-6.2	2.6	-6	-0.33	-6.7	-0.07	-3.1	-0.26	3	-0.33	0.51	3.5	3.2	3.9	2.2	0.33	6.8	2.9	7.6	6.1	-10	7.7	0.52	-0.91	-6.3	6	7.6	5.9	3.1	3.4	-9.6	0.3	-5.1	-1.8
2.5	-6.7	0.98	-4.2	0.12	-1.3	-2.7	-12	4.2	-14	0.81	0.23	0.21	-0.04	3	1.8	4.3	11	2.6	-1.9	3.4	5.4	5.2	-1.2	-3.3	4	-5.2	3.3	-2.8	5.7	1.2	0.72	0.65	-2	-3.3	7.8	-9.9	-1.6	-1.3	7.5	-12	3.9	-5.3	1.4	-5.5	-1.9	6.5	2.1	-1.1	-6.5
-0.57	-3	0.05	-1.7	3.1	1.1	2.2	4	6.1	-8.3	-0.2	-2.8	-2.3	5.4	0.58	-4.5	4.4	5	1.2	-0.7	1.3	3.4	6.6	6.5	2.5	0.34	4.3	9.7	7.8	5.1	4.2	0.58	5.1	-4	1.8	5.8	5.4	0.23	0.32	5.9	3	4.2	4.5	4.8	1.5	-4.3	3.3	-3	-0.82	-8.5
5.8	-4	2	-6.1	2	0.89	-1.4	-7.2	2.7	-8.5	4.6	0.68	1	-7.1	-1.4	-0.87	-0.31	-0.01	-0.08	-7.6	1.8	-4	-0.58	-3	5	-3.2	-5.8	3.8	-4.7	-1.2	2.2	0.44	-0.76	-1.8	0.96	5.8	-0.63	-5.1	-1.9	3.7	3.4	-0.11	-9.9	6.8	-10	4.1	-11	-8.9	1.2	-7.2
-1.5	1.4	-0.08	-3.9	4.4	0.55	-2.5	-2.8	-8.9	0.15	1.5	3.5	0.94	-5.5	0.29	-3.5	-6.6	-4.7	0.11	-11	1	-10	-2.9	-2.4	-0.03	-0.89	-3.9	-8.7	7.2	-3.9	4.3	-3.3	3.4	0.05	4.9	-1.1	2.5	-8.2	4.7	-5.8	6.5	-5.1	1.9	5.1	-0.66	2.5	-1.8	-2.6	0.6	0.54
-6	4.2	-5.7	1.6	-4.8	3.2	2.6	3.9	0.48	4.1	-5.3	2.9	-0.47	6.8	4.2	6.3	4.9	9.3	-1.5	1.9	5.4	7.4	2.5	6.1	-0.1	7.6	-0.74	-3.8	6.7	14	0.66	0.72	4	1.4	0.78	1.5	-0.05	-1.1	6.3	0.16	4.6	-5.3	5.4	3.5	3.8	4	-3.6	4.8	-0.79	6.7
1.1	-0.92	-1.6	8.5	-1.1	3.7	1.4	1.7	-3.8	1.1	-1.7	5.8	-3.2	5.1	3.1	-2	0.62	-8.5	2.6	-3	1.9	-7.9	-1.8	-2.6	3	3.1	1.8	-5.1	2.8	1.1	0.54	-3.1	6.3	-3.5	-0.66	-2.3	-7.6	0.8	1.1	-3.2	3.3	-6	7.5	0.76	-0.37	-11	-3.1	-1.1	-5.2	-8.8
1.7	-7.3	2.2	3.3	-1.8	-2.3	3.8	-5.3	1.9	-11	-0.98	-3.7	-7.8	-2.4	-1.5	-2.7	-0.25	-8.4	2.3	-8.7	-2.3	-10	5.9	-5.6	4.3	-0.32	0.66	-0.62	1.4	1.1	2.2	1.6	2.1	-0.77	4.3	-4.3	-3.5	2.9	2.5	0.09	7	6.8	10	-1.6	2.2	-7.1	3.1	-12	2.7	-8
4.8	1.5	5.9	5.2	2.4	-1.5	4.8	-5	11	-7.4	4.5	4.7	-2.2	5.2	-0.65	-3.3	-4.7	7.1	-4.2	-3.4	2.4	-2.4	-3.1	0.33	4.7	4.3	-2.5	4.8	6.3	0.26	-1.9	0.27	-0.93	1.2	5.6	1.6	3.5	6	-1.4	-2.6	1.3	5.1	7.4	12	0.26	4.5	3.9	-2.4	3	-0.33
4.3	-1.6	-0.2	-0.47	-2.2	4.4	4.4	1.9	14	6.2	2.7	2.2	8.7	9	2.9	2.1	2	7.2	2	3.2	13	3.8	-1.2	11	3.1	-2.4	-0.77	4.4	3.5	3	-1.4	4.3	0.17	1.9	4.8	4.9	4.6	10	-0.61	-0.01	-4.5	2.6	-1.1	5.7	1.5	-7.4	-0.61	0.25	3.2	4.5
-0.98	-0.69	0.78	-5.8	-5.7	1	4.4	0.71	-4.4	5.1	-2.1	-5.2	-4	4.2	-1.5	2.7	8.4	-2.2	-0.07	1.4	4	-0.11	-0.68	8.2	0.81	1.9	1.7	-0.05	0.81	2.7	0.77	2.6	2	-1.5	-0.49	-0.01	-3.4	5.2	3.1	2.7	-6.9	4.7	-1.7	2.9	-2.8	-1.4	2.8	-0.42	0.36	0.88
7.5	-5.7	7.4	4.1	4.4	3.8	9.9	3.5	12	-6.5	8.9	9.9	2.6	-3.9	-6.4	-0.69	4.3	-4.5	2.4	-0.44	0.18	-5	-0.17	4.4	10	7.8	4.6	0.85	7.6	10	6.9	5.1	8.1	2.3	2.7	7.7	3.7	6	-1.7	3.7	7.9	1.9	10	8.2	3.2	4.8	6.6	3.3	6.4	3
-3.5	-0.75	2.9	-4.6	8.2	2.1	1.2	1.9	1.9	2	0.25	-4.3	2.3	-10	-2	4.9	16	1.1	3.9	-6.1	4.6	-1	0.19	2.6	3.5	5.3	-2.6	0.09	-0.12	-3.1	5.7	4	7	-3	1.1	0.23	6.8	1.5	0.8	-3.8	3.7	-0.28	10	1.6	5.9	-4.7	-0.16	5.1	2.9	1.9
-1.4	-0.58	-0.44	-2.6	0.55	-5.2	-3.5	1.3	-3.6	-3.5	-8.2	-0.7	-2.9	-6.5	1.4	-1	8.5	1	0.09	-11	12	-4.8	2.7	1.1	0.06	-10	-4.8	-1.5	-1.9	-10	-5.6	1.8	-4.7	-8.3	-2.4	-7.1	-4.2	-3.6	-3.7	0.26	1.8	-7.5	-0.23	-9.3	14	-13	4	-7	-1.4	-6.3
0.48	4.2	-1.3	0.94	4.8	-8.1	1.4	-2.7	0.32	0.99	-3.4	-2.4	-8.4	-0.25	-0.84	1	5.7	-15	1.5	-0.68	1.5	-7.8	-4.1	-1.3	-5.2	-6.1	-1.3	-2.9	-12	-18	-4	-4.5	-6.4	-5.8	-13	-12	-15	-2.1	-2.2	6.3	-4.2	-9.5	0.71	-7.4	4.2	-6.8	0.56	-0.77	-1.5	-1.2
-3.8	5.5	-5.3	4.4	-1.5	-2.2	-0.66	0.38	-8.1	-1.9	-9.9	2.8	0.44	4.8	1.4	1.9	3.6	-12	4.5	-1.2	-1.1	-6.1	0.36	-5	3.6	1.4	6	0.73	1.9	-10	0.49	1.3	3.2	1.6	-3.1	-0.34	-4.8	4.2	6.4	10	0.94	1.6	5	4.4	0.21	-0.6	-5.9	-5	-2.3	-7.9
3.4	2	2.3	0.18	0.59	1.9	0.49	10	-1.3	7.4	0.38	0.89	9.5	-4.7	-0.05	3.7	-8.2	-10	2.2	0.32	0.27	1.5	11	-4.8	-1.3	2	3.5	1.3	3.6	2.3	-0.79	1.8	-1.2	-2.3	-6.7	1.5	-2.2	4.1	-3	7.2	-9.4	4	-5.7	2.7	1.5	5.2	-1.9	-7.1	-2.2	-5
4.1	-2.9	-3.4	-7.4	-1.7	-7.5	5	2	4.8	-2.4	-6.3	-9.3	8.6	-4.2	-0.01	0.28	-1.4	-3.7	3.5	-1.1	0.98	-7.3	7	-6.4	4.7	-4.2	-1.5	-1.3	0.75	-1.2	5.3	1.1	4	-2.6	-0.86	3	6.7	4.5	-0.82	1.8	6.6	4.3	5.6	-10	5.8	-7.7	-0.6	-8.2	-4.8	-8.8
1.5	7.9	-0	3.6	1.8	-4	4.1	-2.5	1.9	-0.25	-1.4	-0.68	0.98	1.1	-2.8	2.3	4.2	-6.7	-1.1	3.7	2.8	-1.5	-7.3	0.36	6.6	-5	3	-6.6	11	-11	0.32	-4.7	2.1	-4.2	0.53	-1.1	13	-3	1.9	0.96	5.1	2.5	10	-5	-1.6	-3.3	0.66	-3.2	2.7	-0.92
0.91	1	3.8	-4.3	3.6	-2.4	8.4	5.2	-5.2	5.6	1.6	-6.5	-4.4	-1.8	-0.36	4.3	-6.2	-3	-8.8	6.2	1.7	-0.52	-3.9	1.4	6.3	-3.4	8.9	2.2	12	-0.58	4.1	-3.3	3.7	0.71	1.9	-4.8	12	0.29	-4.7	2.9	4.6	3.5	9.8	2.1	4.6	-5.1	-5	-1.4	0.29	-5.9
-4.8	-5.4	-3.1	-8.5	-9.5	1.2	-5.3	-0.15	2.7	6.5	-4.4	-1.4	-0.77	-1.5	3.2	9.5	2.4	-3.4	0.29	-2.9	0.39	2.8	8.4	0.82	-3	-0.09	-0.62	-2.7	-5.5	-5.9	-1.1	-1.1	-9.5	-0.97	-6.1	0.7	6.9	2.5	-6.9	-11	-3.2	3.5	-4.4	-1.5	0.77	-13	-3.5	-2.4	-3.8	-9.9
4.7	7.7	-2.7	3.6	-3.7	-0.45	-5.2	0.67	6.6	10	-4.7	1.2	-6.1	-2.4	-8.8	1.6	-2	-4.8	-6.7	0.59	-3.5	2.8	-2.9	-6.3	-0.19	-6.3	-5.7	2.3	-16	-4.7	-1.6	-0.61	-2.3	-2.5	-11	2.4	-16	1.6	-6.1	-1.3	-11	3.6	-2	-2.3	-4.8	-15	3.3	-1.7	3.8	2
4.1	5.1	4.4	6.3	-1.2	10	-0.46	0.89	0.19	3.2	-1.9	1.2	-0.57	-0.93	1	1.4	-0.01	8.3	-1.1	7.2	1.2	8.4	2	4.1	-1	-2.5	3	-0.92	-3.1	-9	3	-1.1	-6.5	1.2	-1.2	-0.69	-9.6	3.7	2.9	-1.4	-4.2	6.1	4.7	-5	6.1	2.8	3.6	-4	3.8	-2.6
-12	5.1	-2.2	8.6	-4.8	2.9	-6.4	4	-5.3	-0.97	-1.3	7.6	-8.6	6.7	2.3	0.75	-0.78	-7.2	-1.8	0.93	-1.1	-4.6	-1	0.4	-7.2	-7	-4.2	-1.5	0.88	-3.5	-4.2	-2.6	-3.3	-4	-6.2	-4.5	-4.9	-1.1	-4.2	-1.6	0.65	-5.5	-6.4	-13	-3.8	-8.1	3.3	5.9	11	-1.8
-18	5.1	-14	9.2	-9.4	5.9	-8.9	6.9	-16	2.3	-8.7	3.3	-0.69	10	0.17	-7.1	2.5	0.88	-0.88	-2.7	0.23	7.5	0.74	6.7	-3.9	4.2	-2.8	3.2	-2.5	4.9	-1.4	4.9	0.25	5	1.9	1.7	-6.5	3.5	1.5	-0.83	1.4	0.38	-5.5	-2.1	4.7	-8.9	-2.9	4.4	-0.22	-4.1
6.3	11	-2.8	9.2	-4.7	11	1.4	12	1.1	12	-0.98	9.4	-1.1	7	-4.5	-3.3	-3.3	-4.4	1.5	-1.3	-3.5	1.8	-3.9	-0.86	-3.2	4.9	-5.1	-3.5	-1.6	0.15	-2.3	5.3	-5.2	-2.6	0.17	0.51	-5.7	7.7	0.64	-6.6	-8.2	-0.58	-4.1	3.3	0.15	-2.3	3.8	2.3	1.4	-1.6
7	7	-0.12	8.8	-4	-3.6	3.8	9.4	0.58	13	-3.1	7.5	-1.8	6.9	3	7.2	3.9	13	4.2	5.5	1	6.7	0.88	0.66	1.4	0.26	6.4	2.1	11	-1.3	-2	6.7	3.3	1.9	6.1	-3.3	-2.3	8.9	8.3	0.46	-0.23	6.6	3.5	-1.3	-1.1	-2.9	0.03	-0.19	1.3	4.5
-0.93	7.1	5.8	13	1.1	1.9	-5.5	8.6	-6.5	2	-4.6	3.3	1.9	-3.4	4.1	3.7	0.45	3.2	5.2	6.2	-1.3	5.5	3.5	-0.51	-5.2	2.2	-6.7	1.3	-3.4	-0.74	-9.3	2.6	-4.8	-2.2	-12	-1	-4.1	11	-8.3	-4.8	-4.4	8.7	-3.4	-3.7	-6.3	-1.9	-4.7	-0.88	1.9	5.6
-4.4	3.7	1.6	0.55	1.3	-7.6	-1.3	6.7	0.08	2.7	-2.3	0.9	-7.3	2.2	-9.7	-2	-2.1	-4.3	-2.4	-1.9	-1.5	5.6	-1.3	5.3	-1.4	3.9	-12	-0.86	-12	-7.3	-2.5	3	-4.7	3.4	-9.6	-1.1	1.4	9.8	-14	-5.6	-2.5	2.7	-9.9	-1.8	-8.7	-4.6	-0.51	0.08	-1.6	-0.29
-1.2	-2.9	-0.6	-5.6	-3.5	-5.7	-2	-1.4	-3.2	0.45	1.6	-5.9	-5.5	-3	-0.68	-0.64	1.4	-6.4	1.9	-0.24	0.86	-1.1	-1	-0.4	-1.2	-5.1	-2.4	-4.7	-9.2	-15	-1.8	-1.9	1.7	-5.2	-2.1	-5	-3.2	-5.4	-3.2	-0.37	-6.1	0.13	0.02	-4.6	3.2	-6.6	-5.8	5.2	-1.4	6.2
-0.56	-4.3	1.6	-7.6	-2.7	2.7	3.8	-4	-1.6	2.7	-1.8	-8.2	5.5	-0.73	8.8	11	6.3	-2.6	5.9	5.5	0.9	3.6	7.2	-4.5	-1.7	-13	-0.85	-6	0.29	-11	-0.53	-7	-0.52	-6.1	4.9	-7.5	-1.1	-13	1.9	-3.1	-4.5	-1.8	4	-12	8.9	-5.4	-2.7	11	-2.7	11
3.4	-7.9	1.9	-6.6	-3	-4.3	6.8	-11	4	-14	-3.2	-9.1	4.3	-1.4	3.8	1.6	-0.06	-20	7.2	-2.3	3.8	-14	3.3	-12	-2.3	-5.5	2	-2	2.4	-9.4	0.47	-3	-0.16	-4	-6.3	-12	1.7	-7.2	-0.58	-8.9	-2.5	-9.7	-4.7	-9.2	-1	-6.9	0.34	-3.5	4.6	1.9
1.5	-5.6	1.2	-0.21	-4.4	-6.3	-3.9	-6.2	-1.2	-6.1	-5.7	-5	-5.2	4.1	-5.4	4.1	-10	-2.3	-5.2	1.1	0.05	2.2	-1.6	-4.1	-4.8	1.1	0.63	-4.9	6.3	-2.8	-1.5	-5.5	-4.9	3.4	0.83	1.2	6.7	-6.6	5.1	-3.1	2.5	-8.2	-2.4	6.2	-0.36	4.3	-0.2	1.2	-2.3	3.9
-3.8	-4	-5.5	3.1	1.5	-4.6	-4.8	2.2	-2.1	-2.2	1.5	-2.8	8.3	3.8	-9	7.2	4	3.6	-8.6	5.8	-3.5	-3	2.6	0.22	-7.8	1.2	-3.4	3.5	-7.4	-3.8	-3.5	-1.2	-2.7	0.84	-1.2	3.9	2.4	5.5	-0.04	-11	5.5	-3.7	-8.6	4.6	-6.7	-2	2.7	4.4	-2.2	5.1
-4.5	1.9	-2.7	8	3	5.7	-5.6	4	0.52	0.77	0.49	5.7	4.7	-2.2	2.8	-0.58	1.6	3	-2.2	6.3	-2.7	-5.2	3.4	-1	-3.1	-0.93	0.99	5.9	-5.5	-3.8	-1.9	3.1	-0.37	-1.4	3.8	-1.1	4.8	10	0.92	-4.5	3.5	3.2	0.11	0.06	-2.7	-1.2	2.7	6.3	-0.64	3.5
-2.1	1.4	-2	3.2	-4.5	5.7	-8.6	-5.5	-2.2	-1.8	-8.2	0.51	-0.24	-1.4	-1.3	-0.45	-2.1	0.17	-2.6	-1.6	-4.1	-0.37	-4.7	0.52	-5.2	2.6	-9.3	-0.73	-8.3	-3.6	-4.8	2.6	-6.4	3.9	2.2	2.9	-1.4	9	-3.9	-5	6.7	9.5	-3.5	2.3	-14	3.1	-10	-0.06	-6.1	3.3
-6.6	4.5	3.3	0.26	2.6	2.8	-3.2	-0.23	-11	7.4	-1.3	-0.33	2.3	0.84	-5.1	2.3	0.4	4.7	-5.6	3.6	-8.2	-1.8	-2.6	1.3	-1.7	-0.52	-2.4	6.2	-7.1	-3.3	-3.7	-1.6	-1.5	-3.4	0.55	-0.93	3.4	8	-3.5	-3.6	3.7	8.8	-5.1	3.9	-9.4	0.3	-5.2	6.5	-6.3	4.2
6.9	-7.6	6.8	-6.6	0.49	-3.2	5.5	-2.3	3.2	-5.3	1.4	-4.4	8	-1.7	0.81	-0.41	-1.8	1.4	0.48	4.8	2.8	-2.6	5.9	-1.1	3.1	0.52	-7.1	5.1	-1.9	5.6	-7.7	1.6	-1.4	0.32	0.44	0.54	0.01	5.2	-0.54	0.57	-2	7.5	0.94	4.7	-4	8.2	5.3	-1.8	1.8	-2.1
1.4	-8.7	-0.08	-7.5	0.93	-6.6	1.1	-0.77	-1.8	2.1	1.1	0.15	8.3	-5.3	-3.8	-4.7	0.03	0.21	3.5	4	0.56	-3.5	5.5	5	3.1	-3.7	2.8	-4.6	3.9	-0.87	-1.3	4	-2.5	5.4	-0.75	-1.3	5.8	-14	2.1	-0.78	-1.6	-4.8	5.3	-1.2	0.2	3.8	-2.5	2.7	-0.76	0.23
0.84	-5.1	-0.86	-1.8	1.3	-2.8	-0.73	-3.2	-3.5	-2.7	0.44	4.7	-1.6	-1.9	-6	-1.7	-7.8	7	-3.4	2.8	3.8	-0.84	-6	0.06	-2	-7.1	-2.5	-3.1	-3.6	-1.1	-4	-1.6	-2	0.07	-3.3	0.04	2	-8.2	-2.5	-2	0.46	-12	-1.5	-4.4	-4	2.2	-0.69	3.8	-1.8	1.9
-3.4	-5.5	-3.2	-0.95	-3.3	-4.5	3.5	-0.57	-3.4	-11	-6.5	-7.5	-11	-9.9	1	5.4	1.8	-10	-6.6	-0.76	-8.8	-5.9	-4	-5.5	-4.2	-4.7	-11	2.3	-7.8	-3.1	-2.1	-5	-2.9	-5.1	-5.9	-3.1	-4.7	2.1	-0.09	-2.7	-7.5	-7	-5.1	-4.3	-3.2	-8.6	0.83	-1.8	-0.74	-1.9
3.2	-8.8	1.9	-9.9	-3.9	-4.6	-0.75	-1.5	5	-7.8	4.7	-12	1.7	-5.4	8.7	9.9	7.4	-3.4	-0.22	-0.31	1	1.1	-4.2	0.76	-1.3	0.66	-7.5	-0.48	0.27	-7.4	-0.65	-5.3	-0.61	2.1	0.52	3	-11	-3.2	3.3	-2.5	-7	5.3	0.71	5	-3.8	-0.57	6	1.1	8.9	-4.2
5.3	-4.2	1.4	-5	6	-0.77	2.2	-5.2	2.4	1.1	2.4	-0.69	-2.6	-10	2.5	-2.5	-11	0.13	-4	1.4	1.6	-7.7	-6.2	-7.4	1.4	-6.8	-0.89	-3.6	3.7	-10	-1.8	1.9	2.3	6.1	-2	0.1	-1.3	1.6	1.1	-6.5	-3.1	-1.4	-0.16	-2.4	-5	-0.18	-0.69	-3.2	4.1	1.6
-0.91	-0.82	2	-1.7	0.88	-3.7	1.7	-4.5	-1.6	-2.2	-4.2	-3.9	-5.6	1.5	-3.1	-2.7	-5.2	-5.4	-6.4	-2.9	-1.3	-4.5	-8.3	-2.7	-1.1	-6.1	-5.1	-11	-5.1	-11	-5.2	-3.9	-2.3	-1.9	-3.8	-7.7	2	-9.3	-7.8	-4.1	-0.34	-5.6	-7.3	-7.2	-6.6	-3.4	-14	-9.5	-0.14	-4
-7.3	-2	-5.6	-4	1.2	-4.1	-7.1	2.6	-8.6	-1.3	-2.4	-5.7	-5.9	0.39	0.64	0.71	0.42	-10	-2.7	-0.52	-0.09	-6.4	-1.9	-1.9	-6.9	-0.05	-11	-3.8	-12	-5.1	-4.7	-2.2	3	-3.5	-2.1	-3.8	-0.96	-12	-6.3	0.31	-12	-5.5	-4.1	0.92	-10	-4.3	-11	-1.1	-2.1	-8.2
0.6	0.56	3.8	-1.9	5.5	-1.4	-1.4	0.81	-2.2	0.09	1.7	-5	-1.4	6	3.5	4	3.5	-13	-0.85	2.7	2.2	-2.4	-8.7	6.5	0.07	2.2	-1.2	-2.9	3.6	-1.3	-0.93	0.85	11	-6.8	6.3	1.5	-5.7	-0.3	6.1	-1.1	-0.79	-2.7	8	9.4	10	2	-3.6	2.8	-3.4	-5
2.9	-4.8	3.2	-1.8	2.2	-1.8	2.6	4.8	3.2	-3.2	6.4	-1.4	5.6	0.71	2.1	10	-1	-5.7	0.1	1.2	-1.1	-1.3	-5.6	-5	1.3	0.77	3.4	-0.93	0.06	-1.8	0.24	3.6	3.4	-1.5	2.3	2.1	-2.4	4.3	7.2	-1.6	6	9.6	0.27	-0.84	2.8	-0.78	-6	-10	-2.7	-0.69
-12	-0.04	-4.1	-3	-3	-3.5	3	-0.08	-12	3.4	2.7	-6.9	0.19	-4.4	1.4	-1.6	-5.7	-7.5	6.7	-3.7	-2.7	2.3	5.1	0.09	-2.4	-0.34	4	0.02	-2.2	-4.4	1.5	-2.1	2.7	-6.1	7.2	-7.1	3.5	-7.6	0.52	-3.4	-1.6	4	2.5	-4.3	6.1	-3.6	3.7	-4.3	1.5	-2
-10	-0.97	-2.6	-1.6	0.45	0.92	-2.3	-4.1	-12	-2.5	1.7	-5.3	3.5	-7.3	4.1	-8	6.9	-10	-0.04	-3.2	-0.2	-5.7	-0.85	0.26	6.1	3.3	3.1	2.1	5.7	0.92	5.6	1.1	0.07	-0.34	8.7	-2.7	-0.87	-9.3	4.8	-4.9	7.6	-3.3	2.2	2.9	5.4	5.7	-2.7	0.09	-11	-5
2.8	-0.78	-0.49	4.4	0.96	-3.2	-4.5	-4.9	-5.9	-5.9	4.3	-0.08	-6.3	3.4	-2.3	0.58	-5.8	11	-3.6	-3.1	-8.9	4.5	-1	6.6	-1.8	5.8	3.9	3.1	2.3	2.5	2.4	1.2	-6.7	8.3	-6.2	2.4	4	-8.2	-7.4	-0.5	3.3	0.77	-2.1	10	-5.1	6.6	-12	-0.29	-13	-2.6
2.6	-7.9	3.8	0.25	6.3	4.7	1.1	2.3	-0.58	-6.6	3.2	1.2	3.6	2.2	-3.8	0.68	-8	6.6	-3.5	-0.35	-7.5	-0.74	1.5	0.39	-1.8	0.65	1.8	5.7	6	4.5	0.07	1.5	-1	1.3	0.63	2.7	12	-2.2	-4.7	3.3	2.6	-5.3	4.7	7.9	4.5	4.1	-2.1	-0.02	-7	-3.3
6.9	-3.9	2.2	-2.6	2.2	2	11	-1.7	6.8	1.2	4.6	3.8	1.7	-1.3	-0.94	-3.5	-4.9	-1.8	-3	-0.07	2.6	-2.8	-2.4	3	-0.22	4	1	0.75	9.2	7.8	2.1	3.7	2.9	0.28	-1.9	7	0.84	-0.1	1.5	4.8	-0.49	1.4	7.3	10	5.8	1.3	-0.26	-1.7	-2	-2.6
5.6	-9.5	3.3	-6.3	1.8	-5.3	5.1	-3.8	6.7	-0.9	5.8	4.9	12	-0.12	7.4	3.5	15	-8.7	7.2	4.2	7.8	3.3	-0.92	-0.9	1.6	4.1	1.7	5	2.9	5.6	3.6	5.5	2.5	-0.33	-3.7	9.2	1.5	1.7	9.3	3.8	1.6	1.7	-1.4	8.9	10	3.1	-5.3	-7.3	-4.8	0.18
-5.1	4.9	-5.2	8.2	-4.8	2.5	-3.2	-1.1	-8.2	3.6	4.3	5.7	4.7	1.6	-0.74	1.8	-12	4.7	-3.4	-2	-2.9	0.69	-3.9	2.2	0.02	3.2	3.6	-2.1	-0.18	16	-3.6	-2.5	-5.4	6.9	-4.6	-0.44	-10	-5.1	-0.53	-0.44	-2.4	1.6	-6.7	5.1	-3.4	5.3	-4.5	1.5	-5.8	0.59
6	1.5	0.73	3.8	1.5	1.1	-0.92	4.8	-6	-7.3	5.6	1.9	0.99	5.8	-3.1	1.9	-9.7	-1.6	0.23	-2	-4.1	-6.6	0.14	-1.1	5	-0.29	-2.7	4.8	-5.6	6.5	-0.89	-0.03	0.72	1.1	-6.9	-4.8	-5.6	-1.2	-2.1	-3.8	-4.3	5.5	4.8	-0.59	-0.68	-5.2	4.2	4.4	0.07	-3
12	12	5.8	6.5	5.2	3.1	4.8	6.1	10	7.6	3.9	4.8	1.2	7	3	-3.5	3.5	-8.6	4.8	-1.7	4.1	-4.2	-1.2	0.92	3.9	-0.72	4.8	-8.9	-1.8	-7.1	10	-3.3	1.1	3.1	-4	1.4	-0.23	-4.4	8.6	-3.6	-7.7	1.4	5	-2.3	4.8	-0.38	1.4	9.1	3.7	5.2
-7.6	2.5	-3.5	3.1	3	2.7	2.4	-3.1	8.3	1	-0.73	4.8	-0.96	-4.7	-3.9	-16	0.59	-4.7	-1.4	-7.5	-1.9	-7.7	0.81	-1.7	5.8	0.25	4.7	-6.2	7.9	-4	4	-2.4	12	0.73	4.5	4.7	15	1.6	8.3	-7.2	13	-5.1	16	-6.9	1.3	-0.04	4.1	0.25	4.8	-2.1
-1.3	-0.78	-1.8	-2.9	-12	-6	-9.6	-3.1	-2.5	-7.9	-3.4	-2.8	0.13	-2.2	-1.1	-8.8	-2.3	9.2	1.7	-6	-2.1	-6.2	-0.15	-1.5	0.53	0.35	0.35	2.7	6.9	0.59	-0.74	-1.7	10	-2.1	4.4	3.7	4.4	-0.18	8.5	-0.64	11	-3.4	-6.6	-3.5	-3.9	2.3	0.3	-1.7	-1.6	2.9
-3.5	3.5	-5.2	1.9	-4.3	-3.2	-4.2	2.4	-5.7	11	-3.5	3.2	6	-1.8	2.6	-2.3	14	11	3.1	1.5	2.2	7.8	0.47	0.93	-1.7	-4	2.7	-1.2	1.9	-5.2	-2.1	2.7	-1.9	-6	-0.7	-0.49	-1.8	-4.1	2.4	9.9	2.4	2	-9	-2.2	1.9	5.3	-0.11	5.9	-3.6	2.9
3.2	2.8	-6.1	-2.7	0.53	-0.85	-0.68	-3.4	0.78	1.9	-1.4	3.5	6.5	7.4	0.23	-9.1	6	-4.6	2.3	-3.9	6.3	4.2	4	4.6	-4.7	-7.5	-7.4	0.21	1.6	3.5	-4.7	-8.3	-6.8	-3	5.2	-1.9	-2.7	-2.9	2.8	0.04	2.1	7	-0.63	-1	-0.15	8.2	-6.4	3.8	1	4
3.2	-2.1	0.29	-4.6	-0.13	-2.5	1.6	-6.7	0.77	3.3	5.5	1.9	-2	0.5	1.4	-5.9	-3.8	2.8	2.9	-1.7	-4.2	-1.2	-2.3	1.9	-5.5	-2.4	-6.1	-7.2	-7.8	-6.1	-1.2	-3.6	-6.5	-7.6	1.8	-1.2	-2.4	-4.7	-2.4	-6.1	-0.59	4.8	-1.1	-6.2	-12	-5.4	-5.1	-1.7	-3.5	-0.66
2.7	0.48	2.4	-0.45	0.1	-3.2	-4.6	-0.86	-2.8	-0.16	4.2	-5.4	2.1	1.3	0.31	-1.4	5.8	5.8	-1.7	1.5	3.8	-4.8	-5.7	-0.61	0.09	-1	6.4	0.91	1.3	-7.5	2.8	5.4	3.1	-2.5	9.1	0.2	2.1	2.8	1.9	-0.42	-0.48	-0.19	-0.22	2	0.89	1.9	0.67	3.8	-1.6	1.1
-6.8	9.4	-3.5	4.3	-3.2	-2.1	1.9	5.2	-2.9	3.2	-2.7	5.3	-0.94	7.5	-1.8	-0.57	5.8	7.5	-5	2.3	-2.5	6.5	1.3	3.2	-4.1	-0.43	-2.5	0.91	-1.9	-2.6	-5	-1.2	-3.1	0.54	0.6	5	1.9	2	-2.3	-2.7	-0.43	7.4	-12	0.19	-2.7	6.1	1	3.5	3.7	12
-0.82	-3.7	-6.5	-0.2	-3.1	1.7	-0.76	0.84	2.4	-2.1	-5.7	6.7	-2.9	-4.6	-0.97	-1.5	-5.3	4.3	-1.8	4.1	-3	5	3.4	-0.06	-7.6	3.8	-0.93	3.4	-7.9	-0.48	-1.8	0.4	-1.1	-1.1	-8.8	4.6	-12	2.7	0.99	0.92	-10	4.9	-8.9	5.3	-8.9	10	2.2	2.7	-2.8	7.4
-10	0.38	-3.1	1.4	0.59	3.6	-9.2	-2.1	-8.3	-1.6	0.13	-2.1	-4.5	-8.7	-2.5	-2	1	4.8	-0.13	-2.5	-4.7	3.9	-4.8	2	0.33	7.2	1.2	1.6	-3.4	7.9	3.1	-0.08	4.5	0.37	-4	4.2	-6.9	3.7	6.8	0.76	-7.2	8.2	2	-0.37	-2.9	0.61	3.2	6.1	2.3	1.7
-0.5	-1	-2.5	3.5	-4.8	6.4	-1.9	1.3	-1.5	1.2	-2.3	2.3	5.3	1.5	-4.7	-0.18	-9.8	-11	0.37	-1.3	-0.62	-10	-0.26	-1.5	0.61	3.9	1.1	4.4	-3.3	3.7	-0.62	6.5	0.05	8.6	-0.4	-0.86	0.75	11	-2.2	-2	-3.9	1.3	2.2	11	-5.1	14	2.7	-8.1	-3.1	-7.4
-7.8	3	-9.1	5.5	-1.5	2.8	-1.9	0.86	-5.5	1.5	-2.8	1.2	4.3	9.1	2.5	-4.2	-1.3	-4.5	1.6	-1.6	-4.2	-4.3	-3.9	-0.67	-8.9	6	-0.6	3.6	2.1	1.1	-3.4	4.5	-0.13	6.8	4.5	-0.08	2.9	0.46	2.7	3.7	-5.6	-10	-8	16	-7.4	11	3.2	-3.3	-9.9	-2.2
-4.6	-1.8	-2.4	-2.7	-2	1.9	-1.6	-0.59	-10	1.1	-3.5	-4	-0.6	-8.4	-7.3	-12	-12	-10	-5.1	-4.8	-7.3	-9.6	-3.1	-5.3	-7.8	-0.78	-0.43	4.3	-9.5	0.92	-6.7	3	-2.1	-2.9	4.1	-5.5	9.1	2.9	-3.8	-2.9	0.06	-5	-6.5	-2	-5.6	3.7	-3.8	-5.8	-0.62	-4
0.56	-1.5	-1.2	-0.41	-3.3	-2.8	-0.55	-2.8	-4.5	-8.6	-0.24	-6.8	-5.3	1.5	-9.8	-0.93	-9.2	8.4	-4.2	-1.1	-1.3	-2.5	-11	-2.5	1.6	3.3	-1.1	-2.4	-16	3.1	-7.4	4.4	-6	1.2	0.9	0.87	-1.8	-6.1	-12	-7.4	-4.6	-2.1	-6.8	2.9	-11	3.8	-3.6	-11	-0.7	-7.9
-2.3	7	-3.5	7.2	-6	2.8	-1.7	-1.1	-0.24	-1.7	2.8	0.9	-5	0.65	-2.7	-1.6	8	-2	1.4	1.6	7.3	1.7	-6.6	9.5	-0.4	4.3	-2.8	-0.59	-5.2	4.7	-7.6	1.7	-3.4	-5.3	5.2	0.24	-3	6.1	-7	-2.7	-4.8	0.45	-1.7	2.8	-6.7	1.7	2.6	-3.1	-6.9	1.5
4.2	4.8	0.13	4.2	3	6.8	1.4	-0.53	11	1	4.6	6.7	-2.3	10	-0.68	-2.8	8.5	13	4.8	-2.1	1.8	8.9	-7	2.9	-0.54	3.2	0.13	5.8	-0.21	4	-2.1	4.8	-3.2	0.84	4.3	-1.5	-2.8	8.4	-3.6	7.2	-2.8	4.8	0.04	4.5	1.4	2.6	3.9	0.49	-1.6	0.83
4.1	2.1	-1.3	4.3	-3.3	-0.75	-0.56	4.8	4.1	8.2	4	7.2	7.4	6.9	-0.65	-0.7	15	6.3	0.58	5.4	7.3	-3.2	1.2	-4.5	3.3	1.8	-3.4	6.7	10	8.7	0.74	7.2	2.4	2.3	6.3	6.5	-1.8	3.9	4.5	1.4	7.4	8.4	4.5	4.2	8.3	8.3	0.12	6.4	-4.2	6.4
0.38	-1.1	2.5	-3.4	-3.9	-8.8	0.79	-0.79	-2.6	7.9	0.54	-0.87	-0.39	-2.9	0.59	-3.6	9.9	-2.2	1.6	3	2.7	-2	0.45	-0.39	6.2	-1.1	7.4	7.4	11	14	7.5	1.6	3.6	4.7	5.7	3.2	10	3.1	8.1	3.7	7.2	6.3	14	10	8.3	0.45	-5.8	-7.2	-3.8	-1.8
3	-11	1.7	-6.5	-2.1	-11	0.19	-4.4	8	-6.1	-1.4	-8	3	0.39	6	7.6	-0.4	-1	6.7	4.3	1.6	3	-1.4	-3	1.6	-7.4	1.7	2.1	6.9	7.4	1.1	-2.5	-7.3	-5.5	-3.5	-3.8	-2.2	-1.2	5.2	4.2	0.81	-0.87	2.9	-12	-2.9	-7.4	-8.1	-4.5	-1.7	-1.6
-2	-6.2	-3.3	-1.8	-3.9	-3.2	-0.2	-7.8	6.9	-7	-5.5	-1.1	-11	-15	-4	-0.96	-13	-1.2	-1.2	-0.07	1.9	-1.6	-2.2	-11	-4	-4.4	-8.5	-10	-8.4	-6.3	0.74	-5.7	-1.7	-6.5	-13	-7.7	-12	-4.5	-3.1	-6.6	-7.3	-3.5	-8.4	-15	-5.6	-15	-12	-2.1	-7.5	2.7
-1.2	-3.9	1.6	-11	-0.48	-8.1	-0.53	-5.6	1.2	-0.62	-2.4	-4.5	-0.85	-5.6	-0.89	-4.8	3.7	-4.7	-2.9	-2.4	-0.61	1.2	-0.65	-0.11	-1.3	-3.8	-7.3	-9.5	-13	-10	2.4	-5	6.9	-3.7	-3	-5.3	-15	-9.9	-1.8	-4.8	-13	-5.1	3.3	-12	7	-7.8	-15	-3.3	-9.1	0.35
6.5	-5.8	3.3	-8.9	-1.1	-7.9	1.9	-6.4	6.3	-8	-1.8	-7.1	3.4	-6	-3.5	-2.2	-3.4	-3.1	4.4	4.2	1.2	-2.5	7.8	-0.7	4.7	-7.7	-6.4	-7.3	-11	-3.5	-2.4	-6.1	-2.2	-5.8	-1.9	-7	-7.8	-16	-9.7	-3.1	-8.7	-5.2	4.6	-9.8	7.8	-11	-6.5	0.98	-4.5	3.6
0.56	-2.2	-0.59	0.81	0.55	4.4	2.7	-1.1	0.26	-2.3	0.32	1.5	1.5	-8.9	2.8	1.2	-3	0.18	2.8	0.1	5.5	-3	8	2.1	3	-2.7	4.8	1.4	3.2	-8.2	-1.2	0.99	0.09	-5.3	2.4	-11	3.5	-10	3.8	4	3.4	-0.68	-1.7	-5	-4.5	-0.84	-2.8	3.2	1.8	-2.9
7.1	-13	-1.3	-6.5	-1.5	-0.74	1.2	-9	3.5	-5.1	0.74	-7.8	1.4	-7.7	0.78	2.7	6.7	-12	5.2	-0.92	-3.4	-6.2	-2.6	-1	-5.2	-3.8	3.7	-0.46	-1.8	-8.6	-8.3	-5.3	-1.8	-8.2	-3	-10	3.9	-4.2	3.7	-3.5	4.7	-2.6	-9.2	-9.6	-12	-9.1	3.6	-8.7	1.1	-5
7	-3.8	6.5	-7.8	-0.19	-4	6.4	-5	2.8	-0.14	2.4	-7.8	3.7	-6.5	-6.1	0.67	8.4	-10	-8.3	-6.5	0.25	-5.2	1.5	-6.6	0.75	-5.1	15	-3.4	9.9	3.3	1.9	-8.5	-0.37	-8.9	2.2	-6.1	12	-5	4.6	-1.9	12	-6.7	5.6	-13	-5.3	-15	3.3	-8.9	4	-3.1
9.1	-8.4	3.8	-8.1	0.7	-4.6	-1.3	-6.9	9.3	-6.9	-3.5	-9.3	0.58	0.71	-0.78	0.11	-6	-3.8	1.7	-0.94	-0.87	-2	-1.2	-3.3	-0.05	-7.2	5.2	-1.2	0.87	-0.16	2.8	8.8	-0.41	2	0.93	-4.3	3.1	-2.3	-2.2	8	0.16	-7.5	-5.1	-1.9	-1.1	-2.7	-2.7	-8.1	-1.5	-8.9
-3.1	-0.65	-6.8	-2.5	-6.1	-1.6	-11	-5.9	-3.1	-2.9	-4.8	-4.4	-4.9	2.1	8.6	3.1	16	4.7	2	0.95	13	5.7	4.9	0.69	-0.97	-2	-3.9	-1.8	8.4	-1.4	0.22	-4	6.6	-0.53	2.5	-4.5	0.77	-9	6	1.1	-2.1	-8.5	1.2	-0.34	-2.4	-2.1	1.9	-0.33	-0.71	3.8
-4.5	-4.7	-5.1	-7	-8.7	-3	-8.4	-1.4	-0.91	2	-8.3	-2.1	-2.2	-5	-5.1	1.1	-2.9	-2.4	2.1	1.9	0.34	1.1	-1.9	1.7	-5	-5.2	-10	-0.51	-6.4	0.44	-7.8	-3.4	-7.9	2	-8.5	0.63	-16	-5.2	-5	9.8	-6.6	-7.5	-15	-2.6	-6.6	0.74	2	1.5	7.3	2.2
-3.8	0.42	-0.45	-2.4	-5.9	1.6	0.81	-1.9	-7.8	2	-6.5	4.1	-5.5	4.5	-4.1	6	-11	5.7	-6.8	4.6	-6.6	7.4	-8.6	-0.24	-3.5	3.5	-9.8	3.3	-15	7.5	-6.5	1.5	-7	7.2	-8.2	5.1	-17	-3.5	-9.1	6.5	-17	-0.37	-11	5.7	-13	7.9	-2.5	0.27	-2.1	-3.6
-1.6	1.8	-3.6	-0.77	0.11	2.6	2.4	-0.26	5.5	-0.02	-2.5	-0.54	-10	1.8	-1.4	-2.4	-2.1	-0.29	-9.6	-1.7	6.1	2.5	-1.3	-5.5	4.8	2.2	-5.1	1.9	0.05	2.4	3.3	-0.91	0.92	3.2	0.06	-10	-7.3	-0.67	0.26	4	-4.1	1.5	4.1	-9.7	0.32	-2.1	5.7	-0.84	8.1	-2
-9.7	2.8	-8.3	2	-2.7	-1.7	-6.9	-8.8	-3.6	1.1	-4.6	-1.6	-7.1	-10	4.9	-4	3.5	-7	-3.6	-6.2	-0.37	0.51	3.6	-7.6	6.5	-3.6	3.2	-0.57	1.5	6.4	2.4	-3	-1.6	-2.5	3.1	3.7	4.2	-0.28	-0.85	-2.3	1.3	3.6	7.2	-13	3.1	0.29	0.69	-0.98	-0.73	1.2
0.61	9.3	3.6	7.2	-1.4	6.2	-4.3	5.9	-3.1	14	0.6	4.1	-3.3	-0.67	1.1	-4.6	-1.7	0.75	-0.64	-1.3	-5.9	5.4	-2.1	-1	-3.2	0.05	2.5	6	-2.5	5.1	1.8	3	-1.4	-0.08	-6.8	4	-2.8	3	-4.2	0.55	-3.8	-1.2	-6.1	-3.7	-8.1	3.5	-0.86	4.5	-6.2	4.5
-4.1	1.6	-4.2	2.1	-5.6	5.1	-0.28	3.9	0.95	7.6	-4.8	5.8	6.9	1.8	-1.9	4.5	-12	3	1.6	7.1	-0.75	5.9	0.24	1.6	2.9	4.2	9.2	4.7	3.8	-1.8	4.9	4.1	-0.16	0.37	-0.4	-0.95	6.1	5.5	-1.1	4.8	8.8	-0.69	-0.19	-0.12	-0.48	-4.4	8.7	11	-1.5	4.6
-5.8	7.3	-5.8	6.9	-1.1	4.8	-6.1	2.5	-6.7	8	-3.4	3	1.1	3	-1.8	3	-1.8	6.2	-4.8	10	-3.2	4.1	5.1	2.7	1.8	1.5	-1.7	-0.33	4.8	2.5	1.7	6.3	0.33	2.8	-0.03	7.8	3.3	10	-5.4	9.2	2.6	9.4	-3.3	5.3	-0.23	2.5	-4.1	15	-5.9	13
-5.9	9.2	3.7	8.4	-2.6	6.1	-0.84	7.8	-7.6	4.6	1.6	6	3.1	9.9	-3.1	-4.7	-4.6	15	-1.4	4.2	-3	4.9	3.5	14	4.5	4.7	-0.09	3.8	3.3	8.5	1.9	3.6	6.7	4	-3.1	12	0.11	15	-1.5	6.1	-5.4	11	4.5	8.1	-4.3	4.9	-5	13	-5.6	16
0.19	3.6	2.3	1.9	1.8	7.9	0.03	8.4	0.46	8.6	2.7	3.1	9.3	3.2	-1.7	1.1	-3.5	0.5	6.8	2.4	1	-2.4	4.9	0.8	1.8	-1.2	5.8	0.87	5.8	-9.1	4	0.29	3.3	-4	3.3	-3.7	10	6.3	2.5	0.45	-5.5	0.28	3.9	3.7	6.8	-0.2	0.31	9.7	-0.46	5.6
-2.1	1.9	-5.7	6.6	-1.1	7.5	-2.2	0.22	4.5	3.8	1.1	5.7	-2.2	5.7	3.4	7.2	1.7	4.8	0.84	6	-7.3	1.9	4.9	6.5	6.6	-1.3	10	-0.6	12	-8.3	3.7	2.3	4	1.6	8.8	-1.5	10	1.9	-0.11	3.2	4.9	8.1	8	0.43	9.2	7.4	6	0.31	4.2	2.1
2.9	-7.5	-1.1	-2.7	4.6	-0.88	5.5	-2.8	8.3	-3.2	5.1	2.6	-3.9	14	0.21	10	9.1	0.87	1.8	9.8	3.5	6.7	4.7	15	2.9	4.2	3	-2.7	5.3	5.1	0.33	-0.13	-3.3	6.5	7.2	4.9	-3.1	-6.3	-0.92	4.6	2	-5.3	-4	8.2	5.8	7	5	0.65	-3.7	0.99
-5.5	-0.77	-2.3	0.21	-4	4	-5.4	-3.3	-7.2	6.9	-1	3.4	2.3	0.09	2.2	4	2.4	8.7	-2.1	5	0.52	5.1	2.5	0.97	6.8	0.19	4.6	3.8	10	5.6	0.02	2.5	-0.13	0.16	10	4.8	5.9	-1.8	6.4	-0.84	7.8	-14	2	3	11	4	0.21	3.9	-3.4	6.8
3.6	1.1	1.3	3.5	-2.6	2.8	0.84	-2.1	4.9	4	2.2	-2.2	7.2	4.7	-3.8	4.3	2.9	4	-2.8	2.5	-5.5	2.6	-2.7	6.1	4.3	4.7	4.3	12	2.7	3.8	1.5	4.6	-2.2	3.4	4.6	8.1	8.8	5.6	1.8	7.5	3.3	-3.6	1.1	-0.63	-2.3	3.2	5.4	7.9	0.2	9
2.1	3.6	-1.4	8.2	2.2	3.3	3.3	4.5	12	-0.39	1.2	7.5	12	6	1.2	3.6	5.8	1.4	-4.1	1.2	6.5	-1.7	4	6.1	-0.39	1.3	11	5.9	2.9	6.9	6.1	4.3	-4.7	2	2.7	12	12	1.5	7.9	0.04	4.2	7	-7.1	0.16	-5.2	-1.1	1.7	11	4.8	5.3
-6.3	-2.9	-0.63	-4.9	1.1	0.92	1.4	1.4	-6.9	5.5	4.6	-5	1.5	-6.8	6.9	-0.62	2.8	9.1	-3.2	-3.7	-0.41	7.7	5.8	-4.4	2.8	3	9.9	-0.55	3.4	1.4	2.5	-4.7	-3.5	1.1	12	2.9	15	-2.6	4.1	-5.4	14	4.3	-6.1	1.4	-9	-5.2	2.4	0.73	0.48	2.2
5.3	-12	4.3	-8	0.02	4	0.55	0.91	-0.79	-3.7	3.7	-5	2.9	-5.9	-2.8	-3.7	-0.64	-0.02	-2.6	-5.5	6.8	2.3	-4.1	-1	2.5	0.09	8.9	-4.2	9.1	-1.3	2.1	1.9	-2.1	4	11	-0.36	7	-2.3	-0.28	-3.7	11	-1.1	-6.6	-1.6	-1.1	-3.9	5.8	3.4	0	-2.1
9.2	11	8.7	11	3.5	3.1	1.9	4.9	2.7	10	2.3	13	-0.71	2.9	-6.5	-4	0.12	2.5	-1.4	2.8	7.5	1.7	2.8	0.31	-0.38	3.7	2.1	-5	2.1	4.1	1.4	-1.7	0.84	-0.34	-2.6	-0.46	0.44	-8.7	2.8	-3.4	14	-13	-1.9	4	9	6	7.1	6.7	11	2.4
6.4	2	3.8	-5.3	3.3	-4.5	-0.22	-2.4	12	4.3	5.1	-4.5	-12	-3.8	-5.9	-5.6	5.5	2.1	-9.6	-0.49	1.4	6	-1.5	-2.8	0.25	6.5	-4.6	0.31	5.6	15	6.1	3.9	6.3	-3.3	-1.8	0.22	-0.5	-0.2	3.5	2.8	6.9	-5.1	-0.07	5.2	5.9	8.6	4.2	-2.1	0.69	-0.94
7.7	-12	7.5	-7.6	1.1	0.57	-0.89	-4.6	6.2	-8.6	0.65	-6.3	0.83	-4.6	-0.68	-2	-5.7	2.8	2.3	-1.4	4.6	1.2	3.3	-3.2	7.7	-0.51	4.2	1	11	9.5	5.2	2.7	8.9	-1.6	5	0.67	1.3	1.2	0.06	11	-10	2.2	7.2	-5.7	11	3.7	6.6	-8.9	4.2	-3.6
-4.8	-2.9	0.64	-4.7	-0.34	-0.59	-2.7	-4.1	-12	4.3	-2.8	0.92	-2.2	-1.5	-5.5	-3.7	-2.4	-7.1	-1.9	-2.6	-1.3	2.9	2.8	4.4	5.9	-0.18	-1.8	-8.2	1.4	-2.5	0.25	-1.2	2.9	5.1	2.9	0.22	-7	-8.7	-5.4	-3	-11	1.2	7.2	-0.56	6.6	-0.39	5.2	-1.5	5.7	-2.9
-9.6	-0.7	-8.9	-4.4	-4.2	-1.6	-2.5	-2.7	-9.8	-3.8	3.7	-3	-7	-10	-2.7	-7.7	-6.2	-6.9	-2.9	-7.4	-3	-6.7	-7.9	-4.7	3.4	-0.47	0.73	2.5	-7	4.3	1.8	4	6.8	9.1	2	-1.7	-2.5	-2.7	3.3	0.5	-1.7	-2	1.3	-3.9	-1.8	-5.5	-2.9	-2.6	-0.07	-4.8
-7.5	-4.3	-5.9	0.44	-2.3	-0.68	-3.3	-5.1	-5.2	-6.9	-6.5	-9.5	0.78	-3.2	3.7	-0.6	-6.6	-4.3	-0.72	-4.4	-2.1	-3.9	-1.9	-7.2	-3.5	-0.42	-4.4	-3	-6.5	-4	-1.2	-6.3	-0.96	2.4	-8.1	-2.1	-5.1	-11	-1.1	-2.7	-5.8	-7.5	-3.7	-4.6	-5.6	-5.4	1.2	-7.2	6.7	-6.1
-3.1	-5	1.1	-4.5	-4	-0.38	-3.5	-0.49	-0.74	-4.7	-3.4	-3.6	-0.26	-8.2	1.3	-5	-3.5	0.83	3.1	-5.6	0.65	1.2	3.4	0.12	-8.6	0.39	-4	-3	1	-7.3	-0.64	-2.8	-1.8	3.6	-0.94	-4.7	-6.1	-4.3	1.3	1.2	-4.2	-14	-2.7	2.5	-2.5	-1.6	-0.04	-7.9	-0.37	-6.2
-4.3	4.7	2.5	2.9	3.3	1.4	-0.45	-3.4	-3.4	3.1	2.5	-2.8	-3.7	-8.1	5.3	-2.4	-5.8	9.1	2.3	-2.1	-4.4	1.3	4.2	0.09	-3.5	1.3	-5.2	0.33	1.9	0.8	2.7	-2.7	6.1	-4.4	2.5	-0.87	-1.2	1.7	-7.2	-2.6	2.8	-4.4	-0.28	5.1	4.2	8.4	4.1	2.5	6.7	-4.2
0.02	-0.19	1.8	-4.1	-0.54	-1.9	4	-0.26	-4.5	2.1	2.7	-4.5	1.7	-5.5	-4.6	-1.4	-8.2	-4.4	-4.9	-0.31	-9.4	0.76	-1.3	0.08	-2	0.52	-6.5	-4.3	-3.2	4	0.6	1.9	-0.17	2.4	-1.9	0.11	-7.4	-4.2	-8.6	1.2	-8.2	4.6	6.8	1.9	-2.2	4.6	6.8	-1.5	1.9	-4.6
-2.1	5.9	6.4	2.4	5.1	0.18	4.1	3.6	-8	4.1	1.7	3.8	-4.7	-3.8	-2.8	-9	-0.22	-2.9	-2.2	-4.5	-2	-3.1	-6.5	1.5	7.5	2.5	4.7	1.7	-5.8	9.9	-2.2	2.5	2.8	-0.54	4.5	2.5	2.1	-8.4	-0.15	5.2	4.2	2.2	7.4	-2.3	1.6	5.1	-1.2	-3	-5.4	5
-1.7	-10	4.1	-12	3.3	-1.6	-5.5	1.7	-6.5	-8.6	5.2	-4.8	-4	-8.4	-4.6	4.1	-1.1	-5.1	-6.1	-2.8	2.8	-3.5	-8.3	0.52	5	-3.1	-2.1	6.8	-7.6	7.7	1.6	0.2	6.7	4.3	3.6	6.7	8.3	2	1.2	5.2	12	3.4	4.7	0.81	1.9	-6.7	2.6	-8.9	-3.7	-7.3
-3.5	-0.01	1.4	-6.6	2.3	-10	-2.4	1.9	-3.5	-0	0.36	-5.7	-2.1	-4.2	-2.1	0.76	-0.59	-9.8	0.33	-0.32	-3.1	-5	-2.2	-0.94	1.7	-7.3	1.5	-7.4	-2.8	-5.9	-3.1	-5.5	4.5	-3.6	3.5	-5.2	4.9	-5.5	0.52	-4.6	9.7	-3.4	-0.1	-5	-2.4	-11	-0.78	-2.9	-3.2	-7.2
4.7	0.47	9.1	-1.3	9.6	-3.5	1.4	3.4	3.2	1.7	11	-3.3	0.76	-9.4	4.6	-7.1	6.9	-7.8	9.2	-5.1	8	-1.1	8.4	-8	5.5	-2.2	2.8	-10	8.4	-7	3.2	-4.4	4.3	-1.7	6.2	-7.7	2.3	-9.6	5.3	-8	9.7	-16	5.4	-4.6	-0.78	1	-0.28	-6.3	-4.4	-4.5
-0.17	2.5	2	1.6	6.8	-4	5.5	6.6	2	1.5	5.1	-4.4	8	-3	1.1	-5.1	5.7	5.6	6.5	-7.3	1.6	0.78	-0.26	-3.5	7.4	0.39	-1	-3.7	0.21	3	6.6	-1.1	3.5	-1.7	5.6	1.9	7.2	-4.3	3.2	-2.8	6.7	-11	3.4	-3.3	-6.4	11	3.6	-7.5	3.5	1.3
2.4	-0.74	2.7	-5.7	3.6	-2.6	4	1.6	7.3	-2.2	9.5	-4.1	9.1	1.9	4.5	2.7	5.2	8.4	10	-8	2.1	2.4	3.5	-2.7	3.8	-4.2	9	0.89	9.8	2	4.2	0.74	4.4	7.8	5.3	-3.9	0.49	3.6	6.4	6.9	0.28	-1.3	9.9	-5.8	11	-1.7	8.2	-0.81	0.07	-1.6
5.7	0.04	2.1	-4.6	3.3	-5.6	4.2	-4.3	-3	-1.2	3.6	-8.9	3.2	0.83	7.1	1.1	2.6	-9.1	-0.05	-3.8	1.3	-1.5	-0.24	-5.8	1.9	-9	4.9	2	8.2	2	5.3	-5.7	3.7	1.8	2.8	-3.8	6	-4.3	3.9	-1.4	0.69	-0.8	9.7	-6.3	7.3	-12	4.5	3.7	8.6	-4.1
9.7	5.9	5.5	2.5	5.1	-3.2	5.5	-2.9	5.3	-4	0.76	-2.6	5.9	2.9	-3.2	-5.9	2.1	-5.8	0.46	-5.1	-0.52	-9.3	-1.1	-4.7	-3.9	-7.6	2.6	2.8	3.6	0.12	-1.3	-4.7	-11	3	-4.4	3.8	4.7	-7.2	-1.6	-0.54	3	2.6	-4.5	-1.8	-0.03	1.6	-1.6	-0.22	6.9	0.59
0.31	-2.9	-0.03	2	-1.7	1.4	2.5	2.9	2.9	-12	-3.3	4.1	6.3	1.9	-0.64	-6.6	-8.2	-2.5	0.96	-3	-6.9	-7.6	2.5	-1.9	0.84	-2.4	-7.1	0.67	-11	-3.1	-4.4	-3.5	-6.7	-1.9	-4.8	0.97	-0.93	-2.1	-10	-12	0.24	0.73	-5.4	-4	-11	2.6	-1.6	-4.7	-7.6	-3.1
4.2	0.8	-7.3	0.9	0	6.3	-0.55	-5.6	4	-1.4	-6.5	2.9	-0.73	0.89	-0.89	-3.1	4	2.9	-1.8	-8.7	-0.37	1.5	3.5	-1.3	1.4	1.2	-1.6	-4.3	-7.3	-1.1	2.4	-3.9	5.5	2.5	0.15	3.1	-8.9	3.2	-0.01	-9.6	-0.83	-0.59	6	6.2	1.3	0.4	2.7	-2.9	-7.2	-3.3
0.38	-9.4	-1.1	1.2	4.9	2.9	6.1	-9.4	4.8	-13	-0.11	6.7	0.14	-3.3	2.9	-3.9	8.2	-3.1	0.22	-4.9	0.92	0.79	2.3	-11	3.1	-2	3.9	-1	8.1	3.6	5.9	0.54	6.5	4.9	7.6	5.6	3	3.2	8.1	-4.8	-2.1	2.2	-0.21	1.1	8.9	6.9	5.7	4.2	10	-3
7.8	0.55	3.5	-3.2	7.2	-3.6	3.8	-1.3	7.8	-3.6	7.5	6.3	3.2	1.7	4.3	-4	-0.67	0.3	3.5	-7.8	0.53	0.36	8.6	-2.7	-0.63	3.8	0.4	-2.5	6.8	4.9	5.2	-0.29	-2.5	0.34	-0.73	-0.15	2.9	3.7	-1.2	-0.37	0.4	3.4	-0.2	2.7	6.4	-2.9	-3.8	1.8	6.1	-4.4
0.11	13	6.2	14	4.3	7.5	7	15	0.56	5.5	-0.91	11	-5.7	1.8	-4.7	-0.36	-0.72	12	-2.6	-3.1	0.53	4.9	-0.26	1.1	0.36	14	0.41	-0.06	2	10	-1.7	0.46	4.6	6.2	1.1	4.7	5.5	15	-2.5	-2.2	5.5	7	-0.61	9.5	9.4	-1.1	2.3	6.9	0.32	11
-7.5	9.9	-4.4	7.5	2.2	7.3	3.1	5.4	-3.2	11	-7.8	9.9	-12	2.3	-3	0.04	-4.5	1.6	-2.5	0.74	1.1	2.7	-6	-0.92	-2.3	5.4	-7.4	-6	-9.5	-5.6	-8.7	0.06	-1.4	-0.89	-11	1.6	-16	11	-6	-5.5	-11	7.2	-7.7	-0.76	-7.6	0.25	-2.8	3.4	-4.4	4.4
-2.5	-4.7	-4.7	-4.6	-1.7	1.3	-1.9	2.2	-3.4	-8.5	-8.1	-2.8	-7.8	4.5	6.2	5.5	-6.5	0.21	-0.77	-0.74	-5	-5.4	-4.2	-0.02	-2.2	-0.54	-4.6	-5.7	-6.2	-17	-0.72	0.89	-4	2.7	-6.5	-2.5	-8.9	6.3	-1.6	1.3	-11	0.37	-6.1	-0.39	-1.3	4.8	-9	-8.6	-9.4	-4.2
1.3	6	-1.9	0.66	-2.1	2	1.9	4.3	6.7	-2.9	-6.3	-4.4	-3.5	6.4	-4.2	-0.93	-8.5	-3.4	-3.6	3.7	-2	-4	4.1	5.3	-2.7	0.22	-1.8	-2.9	1	-17	4.2	-2.5	-6.9	2	-4.2	-7.3	-4	-7.9	-0.36	0.14	-8.7	-5.1	0.89	1.6	7	0.33	-3	-3.2	1.8	-5.2
-0.18	-5.5	2	1.1	-1.3	2	6.5	-1.8	4.9	-3	3.5	0.83	1.1	3.5	-2.7	3	0.45	2	1.3	2.3	-0.98	5.2	3.8	1.4	-2.4	-2.3	2	-0.47	0.74	-3.5	-0.74	0.28	-3.9	0.43	-7.8	0.74	-5	-8.3	1.1	7.7	2.8	-3.3	-0.69	-3.6	6.6	-2.4	2.1	2.8	2.6	10
-0.45	-5.3	-3.6	-1.7	-0.33	-4.6	1.1	-0.26	5	-1.3	-0.15	2.2	4	3.6	4.4	3.9	1.6	0.84	6.5	4	-4.1	-5	-0.89	3.1	0.71	-1.5	3	-4.8	-4	3.7	0.42	-4.4	-1.6	-6.7	-6.4	4.7	2.6	-7	-3.2	-0.79	1.5	0.4	3	1.7	0.72	0.79	-1.7	3.6	1	7.2
-2.8	0.54	-1.7	1.2	2.8	-4.6	-2.3	-0.38	-3.8	-5.8	-0.5	-1.7	-3.6	1.3	6.8	-1.6	2.3	10	5.1	-1.9	-5.3	1.2	-1.6	-2.5	-2.4	-0.73	-0.52	7.9	0.47	5.7	0.23	3.1	-3.6	-4.7	-1.9	3.3	2	2.7	2.1	2.9	1.4	0.08	1.8	-1.9	9	-0.05	6.8	-1.9	9.1	-3.3
3.2	0.64	8.5	2.3	7	2.4	2.1	2.5	-1.5	-8.6	0.48	3.9	-8.6	11	-0.39	-1.7	4.8	-7	0.96	1.2	-3.6	-2	-4.6	1.9	-1.6	-1.1	-2	3	3.1	1.9	-2.1	-2.5	-2.2	-2.3	-2.6	-3	-3.1	5.5	-0.35	0.47	3.7	6.3	-2.2	-4.5	1.3	-2.5	-4.1	-5	3	-2.7
-1.1	6.8	0.3	4.1	2.8	1.7	0.25	5	-1.1	-2.3	-0.77	4.8	-4.7	11	-4.1	4.8	-5	3.9	1.6	9	-2.5	-0.31	5	6.5	-1.5	3.2	3.5	7.1	14	6	2.2	0.81	2.7	3.2	3.2	0.76	1.6	8.8	3.2	2.2	4.6	5.5	-2.6	-2.4	-7.8	-10	-7	1.7	0.44	-6.9
-10	6.5	-3.2	3.5	-1.6	0.39	-5.3	3.7	-3.1	-3.4	-6.9	1.1	-1.6	6.2	2.3	7.6	-3.2	7.5	0.2	5.3	-5.5	6	-0.8	6.3	-4.2	0.39	-4.9	9.9	-11	4.9	-3	2.3	-9.1	3.9	-5.7	0.82	-3	4.3	-2.8	2.8	2.3	4	-4.1	-6.3	-7.5	-6	-0.44	9.4	5.9	-2.7
3	0.79	5.3	-4	-0.12	-3.8	-0.15	-6.7	-1.2	4	1.8	-1.2	-2.9	7.8	2.8	6.6	1.6	16	0.22	1.3	1.1	3.8	-1.9	3.6	-2.7	2.1	-4.1	5	-14	1.1	-3	-3.6	-4.3	4.7	-10	-1	-0.38	9.9	-2.1	4.2	-3.4	1.4	-5.6	4.2	-8.7	0.74	0.86	3.2	5.5	5.2
-0.7	-2.3	3	-3.6	3.7	-2.6	-2.1	-3.1	-1.6	-6.1	0.63	-1.4	-0.02	-2.4	8.5	6.1	8.3	3.3	0.58	2	-2.8	3.6	1.7	0.33	-1.6	-3.9	1.7	2.2	-2.5	-3	2.4	2.6	1.5	3.5	2.9	-4.5	4.4	8.9	-9	2.6	-5.5	1	1.3	5.1	-4.8	3.2	4.7	-1	3.7	-1.5
5.7	3.6	5.4	2.2	4.1	3.2	0.5	-0.95	6.3	-1.1	6.1	4.2	7	16	0.46	7.2	-7.4	5	4.9	7.4	2.1	1.4	3	10	-1.6	-2.1	-8	2.4	-2.1	1	-0.66	1.8	4.9	0.61	-0.78	-4.1	-2.3	-1.6	-3.3	7	-6.9	-2	10	3.9	2.6	0.36	6.3	-0.4	4.8	-0.16
6.1	3.5	6.2	4	2.4	1.5	2.5	5.2	0.39	4.7	5.7	4.9	-5	11	2.9	4.4	-0.81	11	1.5	4.2	-0.42	6.6	0.2	-1	-0.85	6.7	-7.8	6.6	-4	5.9	-3.5	1.7	1.1	6.1	-4.5	7.4	0.1	7	-8.4	12	-5.4	7	6.6	10	-0.41	3.3	-1.8	5.1	6.6	1
-0.66	-1.5	-6.3	-2.4	0.95	0.62	3.5	-3.3	-5.5	-0.95	-0.14	3.2	-7.6	1.2	9.5	5.2	-3.9	6.2	3.3	1.8	0.03	4.5	3.5	2.8	5.2	6.2	6.8	3.2	1.1	2.6	3.4	3.1	6.7	2.8	3.2	8	6.7	-1.1	3.3	2.9	-0.5	5.5	9.2	2.8	15	0.26	2.4	1.6	2.1	3.6
1.8	-1.7	-1.6	-2.6	2.2	0.84	-1.5	-8.3	-1.2	-5.6	-2	6.9	-2.1	2.7	4.5	0.83	0.32	4	1.3	-1.9	2.2	-0.89	4.6	3.6	0.42	6.1	5.9	11	7.9	14	4.1	1.4	7.5	4.6	4.4	7.6	6.2	11	9.7	8.5	3.2	9.5	6.3	8.5	7.2	6.2	7.8	-2.7	4.3	1.9
0.76	-4.5	1.8	-0.51	3.8	0.37	3.1	7.6	1.2	-4.3	2.5	-0.77	0.18	-4.4	-3.8	3.3	-4.2	2.1	-0.9	-1	3.4	1.7	1.7	-4.4	1.8	2.8	9.7	2.5	6.5	1.5	3.6	-2.3	3.8	-3.4	0.12	-1.8	9.8	13	-1.2	4	10	0.38	6.8	0.73	1.6	-11	7.1	5.8	5.3	1.8
-1.7	1.7	0.25	1.1	5.2	4.3	8.4	8.9	4.7	5.4	6.9	-0.04	3	-4.2	-5.1	-0.71	0.66	3.9	4.3	-2.6	1.1	3.9	0.23	-3.8	1	1.6	2.4	-1.5	8.8	-7.1	-3.9	1.1	-2.1	-1.7	-1.9	-1.9	4.6	2.8	-3.4	4.7	6.6	-8.8	-1.3	-0.35	-0.32	-12	-3.3	-0.26	-0.46	-0.67
-1.8	5.5	-0.59	9.1	1.1	8.6	-1.2	5.1	3.3	3.6	-0.98	11	-6.8	-3.6	2.2	6.4	7.9	1.9	0.72	6.2	-0	0.15	-3.8	1.3	-6.8	-3.3	3.8	-5.8	5.6	-4.2	3.1	0.84	2.6	-4.5	7.1	1.1	4.7	-3.8	1.4	6	6	-5.3	5.3	-5.6	15	-7.1	-0.95	-2.1	3.1	1.2
3.5	11	2.5	4	3.5	3.4	0.93	4.8	6.2	3.4	2.8	7.3	8.8	7.6	-3.8	9.3	1.7	4.6	2.7	9.8	-6.1	4.2	0.85	6.8	-0.23	4.2	-0.53	-3.4	1.6	0.62	-0.21	1.9	-4.1	-0.45	2.6	2.8	-0.57	-7.3	-4.6	-2.1	3.9	0.32	7.8	-1.2	8.5	5.8	9.8	4	6.9	1.6
1.6	4.4	3.4	6	1.6	3.6	6.1	5.6	-0.79	4.7	3.7	3.6	3.6	-1.8	1.4	0.2	6.4	-2.2	-2.2	-0.58	-0.17	1.3	-0.46	-3.5	-6	7.5	0.34	-0.98	0.99	3.2	-1.5	4	0.05	1.6	-3.4	2.2	0.78	2.5	1.9	4.2	12	2.5	-3.1	5	-4.3	14	6	3.1	3.4	1.8
7.7	3.9	3.8	5.4	4.5	1.5	8	0.64	2.7	9.2	4.3	2.2	8.9	4.7	5.6	1	-7.9	10	-0.71	1.5	-4.5	1.5	4.3	-4.3	-4.5	1.4	1.4	-2.8	-6.2	-1.3	5.8	-1.4	0.63	-2.4	-4.5	2.4	3.3	10	0.97	-5.6	2.1	6.2	-3.9	-1.3	-3.6	5	-2.9	1.3	-2.1	1.7
7.9	0.4	2	4	4	5.6	-0.83	3	12	4.9	1.4	3.1	8	7.7	9.9	0.6	10	0.48	4.3	3	6.6	3.1	3.5	3.9	1.8	2.7	-0.43	3.8	0.76	-0.23	-0.19	4.6	0.95	3.2	3.3	4	3.5	8.7	-1.1	-0.35	3.8	8	2.4	6.7	3.9	9.3	5.1	-2.2	-1.6	-1.8
0.92	3.6	-1.1	7.1	0.65	-0.21	-1.5	3	0.43	2.8	1.8	-1.9	0.32	5	0.23	0.99	-5.7	-6.2	0.94	-3.8	1.4	-4.2	-2.4	2.1	-6	6.2	-5.2	-5.9	-5.3	-0.04	-2.8	-0.39	7.7	1.7	6.3	-2.6	3.8	1.8	-1.6	-3.8	1.4	4.5	5.2	3.4	2.4	-8.7	2.7	1.2	6.1	-0.21
6	5.2	4.8	1.6	-0.54	-0.54	-2.2	5.7	2.2	-5.6	6.2	-1.7	1.8	-5.1	-0.03	0.41	3	-3	1.2	-3.1	1.5	-1.5	2.5	-7.1	2.1	3.4	4.9	2.2	-6.6	4.7	0.9	-2.9	0.9	3.1	3.3	3.1	2.1	5.5	3.8	0.66	-0.5	2.1	-7.2	10	-5.8	-8.1	-1.2	5.7	3.2	0.39
0.32	3	3.3	3.4	0.79	-1.9	-4.1	0.17	-5.5	-2.4	7.6	3.4	-2.1	0.24	1.9	2.5	2.8	-4.2	2.7	3.3	-1.8	-2.4	4.5	1.4	-2.8	-3	1.3	-1.4	-4.8	2.8	-6.7	-2.7	-2.7	-5.7	3	-4.1	3.3	2.7	-0.39	2.2	2	-2	-6.6	-4.4	-0.25	-4.8	2.1	-2	7.3	2.8
6.3	-0.67	6.3	-3.8	4.5	0.46	-0.03	1.3	-2.2	3.9	4.9	-2.8	3.9	-0.96	-0.62	1.4	4	4.9	1	-0.38	2.4	8.1	6.4	2.8	-0.14	-0.9	-4.9	-1	-2.8	1.7	-1.8	-2.7	3.2	-4.4	0.28	-4.1	3	2.1	-0.56	10	0.97	0.87	4.2	-1.2	7.2	4.3	-0.19	-1.8	3.7	5.3
1.8	-4.6	8.6	-3.5	7.4	-2.2	1.7	0.54	3	-5.6	-0.52	-0.25	3.6	2.3	6.2	2.6	7.2	7.8	6.6	0.79	5.1	5.3	4.7	4.2	7.5	-0.76	3.9	-5.3	-2.9	-9	2.8	-1.1	7.8	-4.6	1.8	-3.1	3.9	-6.5	3	-4	5.4	-4.4	5	0.61	5.3	-0.42	2.6	-2.5	5.6	-3.6
-0.05	2.9	-1.5	3.2	-4.3	3.2	1.9	-0.96	8.6	-0.13	1.7	7	4.9	7.7	5.1	5.8	3	10	4	-0.48	4.7	-0.89	-0.08	0.97	5.6	4.6	6.2	-2.8	3.9	-6.3	2.5	-1.4	4.6	4.7	3.9	2.9	4.7	-2.3	4.3	-6.9	13	0.23	6.3	-0.16	12	3.4	5.2	4.1	5.3	0.46
3.4	0.6	2.6	4.4	0.94	0.32	0.1	9.4	6.6	1.9	-1.2	8.5	-5.4	-1.4	2.5	3.4	13	3.5	5	-5.3	7.7	0.7	-2.2	-0.68	0.42	2.7	4	-2.4	12	0.29	3.6	-1.2	-2.6	-3.3	-1.1	2.3	4.4	8.4	4	-2.6	6.7	6	9.6	4.6	19	-1.3	-6.8	8.1	-0.69	6.5
-1.5	5.2	-0.67	1.4	2.3	8.8	6.3	-1.7	2	1.2	2.1	-0.51	1.1	-1.9	2.5	3.6	-5.5	0.06	-1.7	3	-2.8	7.2	0.22	1.7	-0.84	-0.27	-8	-2.3	7.5	2.4	-0.43	1.9	-2.1	1.3	0.11	0.92	-9.5	10	-2.8	2	-3.5	6.8	-0.81	3.8	7.2	8.3	-5.4	7	-3.5	7
-2.7	1.2	-1.3	-4.3	0.97	5.2	0.81	-1.2	1.3	3.4	-1.6	-3.1	2.3	5.8	-1.2	4.4	0.79	0.74	-5.4	4.4	3	7.8	-3.5	-2.5	3.9	1.5	-2.8	7.4	2.5	2.6	-0.33	4.7	4.9	-0.92	0.46	1.8	-4.5	10	8.9	6.1	-2.8	4.7	8.9	3.3	1.8	5.7	-0.04	7.4	-7.7	-1.9
-3.8	-2.3	-3.3	6.4	0.02	5	-4.5	5.7	1.7	-7	-3.9	1.9	1.2	6	2	6.9	-5	-2	-1.1	3.7	-5.5	-1.8	0.37	9.3	-2.5	0.82	-8.3	0.37	-3.2	0.94	-5.6	0.84	-4.4	-1.8	-7.2	1.4	-8.2	4.8	2	9	-13	4.8	-5	7.6	-5.2	6.5	-2	4.5	-9.5	-0.61
3	-2.2	-2.9	1.8	-4.9	-1.3	-0.4	2.6	3.8	-3.9	-3.4	-4.3	1.4	3.9	-1.7	2.6	-1.7	5.1	0.19	3.7	1.1	0.36	-1.7	2.2	-10	1.5	-1.4	1.2	-11	6	-6.7	-2.2	-12	2.4	-4	-1.4	-8.5	-2.7	-6.9	3.4	-9.8	0.63	-21	4.7	-11	5.2	5.9	4	0.69	0.79
0.09	-0.26	1.1	-1.7	-2	3.8	0.58	7.1	0.3	11	-7.4	-4	0.15	-5.3	-0.4	2.6	2.3	-1.4	-5.1	6	4	7.1	-0.12	0.61	-5.3	4.6	-3.4	5.7	-8.4	6.9	-0.07	0.62	-5.6	5.9	-3.7	2.2	-6	0.87	-0.06	-3.8	-3	0.55	-9.2	8.5	-2.2	3.6	3.9	-3	2.9	7.7
-3.1	1.9	-4.2	3.1	-2.7	-1.1	-2.4	2	-3.9	3.6	-6.1	0.74	-5.7	-10	6.2	2.1	5	3.1	-5	8.4	1.6	10	-6.8	-2.4	0.11	4.7	-8.8	4	-6.3	-2.6	-7	3.7	-10	-0.44	-1.7	-2.9	-4	1.5	-2.9	-0.58	-4.2	-5.4	-6.6	2.2	-2.8	2.6	-8.4	-2.2	-2.4	4.7
-0.18	6.8	-2.7	-1	-5.1	0.89	-2.5	5.6	-2.4	7.9	-4.5	5.5	-4.4	-2.5	1.1	-5.3	2.3	-6.9	0.3	5.4	-6.5	1.2	-6.5	-1.8	-10	4.8	-5	-4.2	-15	5	-6.3	2.7	-15	1.7	-7.3	-3.9	-10	-0.05	-9.9	9.9	-5.3	-5.6	-14	4.4	-11	8.5	-9.3	-7.5	-0.64	3.3
-3.8	8.1	-3.1	1.6	-2.2	0.76	-1.1	2	-6.2	8.7	-5.3	-1.9	-0.5	2.4	-1.1	0.92	3.1	1.8	-3.1	2.6	-2.9	9	-0.1	2.7	-6.8	-1.2	-1.6	-2.1	-7.8	2.4	1.6	4.6	-2.9	2.5	-11	-2.9	-8.4	-3.4	-2.1	-4.2	-4.2	2.1	-6.1	0.33	-4.3	18	-2.9	3.4	1.8	-0.41
5.2	3.5	3.4	-3.4	-1.1	-5.9	1	-3.7	7.2	5.9	1.9	-5.1	1.2	-6.3	5.4	-6	3	-9.8	8.4	-5.8	0.74	-6	-0.33	-9.1	-0.3	-2.4	1.9	4.6	-2.1	-5.3	1.2	2.6	-0.77	1.4	-3.5	-1.3	-5	-8.1	1.5	-6.2	-1.2	-3.1	-2.9	-6.4	-0.65	-3.2	-1.6	2.4	0.21	-3.9
-4.1	2.9	-0.54	-5.2	5.5	4.7	-3.2	-4.8	-7.7	5.4	0.35	-5.5	1.6	-3.8	7.5	-5.9	1.1	-7.3	2.5	-2.9	1.1	-9.2	2.9	-3	5.7	-2.2	11	5.3	12	-3.1	4	-1.3	6.1	2.6	5.5	-4.8	2.6	-5.7	10	-4.9	4.9	-3.4	9.2	-0.96	7.9	0.2	-1.3	1.7	-3.7	-0.28
6.5	1.3	-0.87	1.3	2.5	0.15	1	2.9	5	9.7	0.91	5	-6.2	2.4	0.6	4.7	-6.5	-4.4	-1.1	4.2	1.8	0.26	4.7	-5.3	1.1	-3.2	0.34	1.8	7.2	1.3	7.2	-5.7	3.5	-3.3	3.8	0.03	-3.4	-0.48	3.1	-2.3	-2.2	-3.3	-1	0.5	0.99	-2.5	8.6	0.73	7.8	2
-0.83	-3.3	0.36	-3.2	3.1	-4.5	1.3	2.5	0.37	-0.32	0.44	0.49	5.6	1.1	1.3	2.8	-7.1	-1.6	2.3	1.5	6.2	3.7	8.8	4.1	0.11	-4	4.9	11	7.1	-0.96	3.1	4.3	3.3	2.3	3.1	7.2	-1.7	8.2	6.3	3.2	3.4	4	0.59	4.3	11	1.4	9	0.36	8.7	2.6
-7.9	0.47	-8.5	-5.2	-2.8	-2	0.92	-3.6	-7.1	4.7	-6.1	-1.9	-3.6	0.62	8.1	-5.8	-5	4.4	5.8	-1.5	3.6	-0.34	8.5	2.8	-0.91	-0.47	-0.63	9	0.66	2.5	-3.4	6.5	-4.4	-0.31	-6.5	8	0.47	6.6	-3.7	2	2.4	4.9	3.7	8.8	-1	2.7	2	-4.1	6.4	-5.8
-3	3.5	-3.5	-0.29	-4.1	1.8	-4	-1.6	-1.6	8.8	0.79	-2	-6.4	2.9	-5.7	1.9	-3.8	-3.5	-3.9	3.7	-4.3	-4.3	-2.5	-2.8	-3.4	0.94	-6.3	-2.1	-4.2	5	-1.8	1	-5.1	-0.93	-6.4	2.1	-5.2	7.5	-2.4	-2.9	-8	1.3	-1.6	6.5	-11	3.7	-3.7	-11	1.3	-3.9
2.2	3.3	-5.9	7.5	-3.5	-1.7	-4.8	0.37	-0.94	3.9	-5.8	-2.1	-2.5	4.1	-12	0.71	-5.6	1.5	-9.7	5.6	-4.5	7	-12	6.7	-7.5	2.4	-9.8	-3.7	-12	1.9	-4.8	-2.2	-7.7	0.34	-9.8	-3.2	-15	6.4	-7.7	-5	-11	3.6	-7.8	3.5	-9.7	3.1	-7.4	-5.4	-4.6	1.7
-4.1	-7.9	-4.5	-1.3	-2.4	-6.2	-0.65	2.9	0.12	-0.93	0.14	-4.5	-7.2	1.9	-1.5	0.19	-4.9	-1.9	-7.8	7.3	1.2	4.1	-7.3	7.5	-1.2	6	3.5	-9	-9.3	-8.1	2.3	-0.87	-2.1	-8.4	-7.1	-4.7	-8	0.38	2	-12	-15	-3.8	-1.5	-6.8	-4.8	-4.3	-12	-5.6	-9.6	-4.7
0.39	-2.7	5.1	-0.43	-0.76	-0.9	4.4	-1.7	11	6.7	1.8	2.4	2.3	-0.61	-2.1	3.3	-7.9	6.1	2.1	5.4	3.4	-4	-1.7	1.3	1.3	2.1	1.1	-1.7	1.8	-4.8	0.6	1.9	-2.1	-4.6	1.3	2.1	-2.9	-3.5	6.4	-2.2	-1.7	-10	0.23	-1.5	0.65	5.7	3.2	-8.6	0.09	-8.6
6.5	-10	6.7	0.63	6.4	-5.2	4.2	-5	6.5	-4.8	4.9	3.8	4.9	-5.4	-5.5	-0.43	-5.4	-3.7	1.6	0.6	4.4	-2.2	3.1	-1.2	2.3	4.9	6.4	-3	4.8	2.6	2.2	1.4	-2.3	3.4	-0.29	3.8	8.5	-15	-1.5	-0.47	6.6	-8.4	0.4	2.3	-0.68	0.64	5.9	-0.04	4	-2.8
-5.6	-4.1	-1.1	-5	4.3	-4.1	-1.8	-4.5	-6.2	-5.2	0.73	-3.7	-0.51	-6.6	-2.1	-4.3	10	4.9	0.34	-0.23	5.3	6.7	2.7	1.4	-1.4	0.79	1.1	-4	1.6	-0.58	1.5	-3.6	-0.68	1.2	-3.1	0.27	5.6	-20	3.9	1.6	4.8	-8.8	0.92	-2.2	-2.4	1.9	7.1	-4.1	0.33	-3.2
4.9	-8.5	-0.24	-4.9	0.44	-1.3	4.2	-2.4	7.7	-2.6	2.6	-7.3	-5.7	-7.7	1.7	-2.6	-0.22	-5.7	2.2	-4.5	8.8	-0.54	-1.4	-2.2	2.9	-8.3	-4.1	-1.1	0.43	-5.5	-0.43	-6.6	-0.72	-3.1	-0.25	-4.8	-3.1	-9.1	5.5	-2.3	0.9	-5.5	-4.4	-5.2	-1	-3.4	-5	-5.5	-7	-7.9
-1.5	5.8	-4	10	-2.2	-0.91	-1	-3.5	1.4	-1.1	-7	-0.68	3.4	-2.3	4.2	-2.9	2.6	-11	1.6	-4.5	3.7	-2.3	-1	-1.5	2.6	-5.1	1.1	1.7	2.9	-2.4	0.82	0.75	-0.53	-2.1	-0.12	-5.5	-5.9	-2.4	2.5	-2.2	-4.7	2.9	-4.8	-3.4	6.7	-6.7	3.2	0.57	1.6	6.4
-5.7	5	-1.7	7	-7.3	-0.98	-0.7	5.7	-8.3	-3.1	-4.6	3.5	-2.4	-3.3	-10	-10	-2.8	7	-6.6	-3.1	-0.71	0.43	-11	-3.9	-0.22	2.3	-0.31	-2.1	5.8	-3.8	-3.8	2.2	-6	-8.7	3	-2.8	-13	3.9	7.8	3.9	-9.5	6.7	-12	2.3	-0.94	2.2	0.22	-3.7	2.4	6.1
1.6	6.8	-1.3	6.8	-6.8	2.2	2.1	3.3	5	0.35	-2.5	-1.1	-0.42	-0.38	-1.8	-1.2	-4.2	-3.5	-3.2	-5.5	-11	-8.7	-1.9	-2.8	-4.4	-1.4	-1.3	-6	-4.1	-4.4	-3.5	-0.19	-7	-0.18	2.2	-3.2	-8.2	2	-2.1	-9	-14	0.45	-15	-3.3	-15	-6.4	-1.6	-1.4	-10	-3.2
10	4.4	9.2	5	1.7	-0.31	12	3.4	10	5.6	5.9	0.03	15	-1	-0.45	-2.5	-0.12	-1.8	3.1	2.3	2.2	-1.3	-0.38	5.2	2.6	-4.1	6.7	-6.4	-3.2	-0.16	3	2.1	2.4	-1.9	9.7	-2	15	0.28	-1.4	1.3	1.1	-5.2	5.6	-3.2	-0.21	3.6	1.2	4.7	1.6	-3.1
4.6	-6	11	-6.3	-0.28	-1.8	6.1	-1	3.5	-5.9	1.1	0.03	8.3	-7.7	-1.8	0.2	6.5	-0.41	2.1	2.1	-0.04	-2.6	-5.5	-3.1	0.82	0.31	0.96	0.1	-2	6	-1.8	4.6	1.5	-6.2	3.4	-1.9	14	2.7	-7.6	2.4	4.6	2.5	3.5	-3.7	-11	3.5	2.4	4.5	8.4	4.4
5	-8.1	5	-7.6	-2.9	3.9	-1.8	-2.9	-10	-8.2	4.2	-1.8	-5	4.2	-5.1	3.2	-2.2	7.6	-5.7	0.85	-2.1	-1.5	-7.8	-0.29	0.96	-4.1	1.8	2.2	-1.6	2.5	-1.6	1.7	6.2	3.9	5.7	-5.5	12	4.3	-4.8	-5.4	5.9	6	0.35	-5.2	-9.8	-4.9	2.3	-3.8	-0.11	-2.1
-6.4	-0.69	-4.5	-1.5	-3.8	-1.4	-12	2.6	-14	4.8	0.98	-3.1	-0.22	-1.7	-1.4	-1.9	-2.1	-3.5	-2.8	-2.2	-0.03	-7.3	-9.7	1.4	1.5	-4.5	-8.1	4	-6	3	-5.6	-1.8	3.7	0.96	0.74	1.9	4.2	-6.1	-7.7	-6.6	3.4	3	-4.6	-1.9	-3	-1.2	-6	2.8	-10	3.9
-6.9	2.1	-3.8	-1.9	-4.7	-3.7	-6.6	-0.27	-6.5	-0.27	-0.46	-6.3	-2.1	-1.4	-3.2	-0.69	-4.5	-15	0.33	-2.2	-7.8	-5.8	-5.2	4.8	-0.03	2.2	-1.4	-3.1	0	-0.18	-3.5	1.3	3.4	1.2	-0.82	2	2.2	-0.76	-4.1	1.5	-0.7	4.2	1.7	2.6	-2.4	2.6	-3.5	6.9	-6.4	2.3
-1.6	3.1	-0.6	0.26	1.7	1.2	-1.2	-7.5	-2.2	-0.63	0.25	-0.5	-0.21	-4.8	-0.74	1.8	6.2	-7.8	0.88	-0.8	4.7	-8.6	8.5	-0.42	4.6	0.38	4.9	-8.4	13	-11	8.2	-1.8	8.1	-9.2	9.2	-2.5	5	-5.4	10	-3.1	3.1	-6.7	11	-11	15	-5.5	0.78	2	-0.75	-0.86
7.1	-3.1	5.4	-1.5	4.7	-5.7	-2.2	-8.2	0.16	-1.5	7.5	-1.5	7.7	-8.7	2.1	-14	15	-20	4.6	-11	5.6	-9.7	5.2	-8.7	4.3	-5.2	4.3	-0.06	4.7	-9.1	1.3	-5.6	0.71	-1.6	4.1	-0.29	5.4	-8.6	2.3	-1.8	7.5	-8.4	5.5	-10	1.1	-11	-2.9	-3.9	-3.7	-6.6
2.5	-8.8	-6.8	-5.6	-4	-5.2	-0.35	0.23	4.1	-6.8	-2.8	-5.9	2.2	-1.8	-5.5	-5.6	-2.4	-3.2	-0.49	-11	-7.7	-0.64	-0.63	-6.1	0.52	-3	-4.7	3.3	8.2	1.7	-0.66	1	1.1	4	0.35	5.7	2	1.4	-2.8	3.3	12	-1.4	-2.8	4.1	-6	2.5	-0.71	4.4	-0.9	1.5
-11	-2.6	-10	-1.1	-7.6	1.9	-8	-4.5	-13	-4.7	-6.8	0.56	-2.1	7.3	-0.81	0.86	-1.1	-0.1	-9.7	-1.9	-0.45	-2.4	-1.4	-1.4	1.1	-2.3	1.6	1.3	1.4	3.8	-0.76	-3.9	5.9	2.5	-0.7	6.8	1.8	-2	1.1	-1.7	1.7	3.3	6.5	0.92	-0.84	-4.1	-12	0.93	-13	0.1
-7.8	-7.6	-3.2	-5.2	-5.7	-1.1	-6.1	-7.9	-3.7	-5.8	-4	-1.4	-0.77	-0.39	-2.6	-2.1	-6.4	-0.92	0.17	-1.6	-5.6	-7.2	8.5	-1.9	6.8	-2.5	-6.9	2.2	-6.3	-5.9	-3.8	-2	3	0.59	-1.2	-2.4	-8.1	-0.82	-2.6	-3.7	-3.6	3.1	11	-3.9	0.78	-7.2	-7.4	-11	-4	-5
-6.3	-6	-5.6	-4.5	-0.08	0.16	-0.28	-5.8	-3.6	-8.4	-3.9	4.8	-8	4.5	-1.1	4.5	2.6	13	1.6	0.53	-0.23	5	5.5	3	-1.2	-8.4	1.1	-0.73	2.1	-3.8	3.2	-1.8	1.5	0.08	-1.9	-5.9	-0.99	-5.2	0.36	5.4	-7.5	1.4	1.1	-8	0.42	-15	1.1	4.3	-4.2	0.36
[truncated: 952 more columns]
