# Supplementary material for: Dyslexia on a continuum: A complex network approach
Source: PLoS One. 2018 Dec 17;13(12):e0208923. doi: 10.1371/journal.pone.0208923 (PMC6296514; doi:10.1371/journal.pone.0208923)
Supplement: S1 File — Detailed information about the archive contents is provided in the included README.txt file. (TGZ) [file pone.0208923.s001.tgz › FS_601_AV_run_1.csv]

-0.37	0.06	-3.4	-2	-0.75	-0.2	-3.3	-9.5	4.7	1.8	0.72	0.28	0.92	-1.4	-3.1	-3.2	-14	-1.3	9.5	-1.8	9.4	0.13	-4.8	-11	2.8	7.5	-2.2	2.6	4.9	2.3	-4.5	-5.3	6.8	2.6	4.8	5.6	9.4	2.8	-8.3	-2.4	-12	-8.9	0.38	2.6	-9.2	-14	-3.4	-2	3.4	6.9
-0.66	-0.08	-0.21	-2.7	9.3	2.9	-4.6	-6.4	1.4	3	-3.8	-12	-0.27	1.8	-2.9	-8	-15	-1.6	1.8	-11	-11	-2.7	1.8	1.9	1.1	4.9	1.4	-6.3	-3.6	-1.1	-5.3	0.74	-0.56	-1.3	-1.5	2.7	1.8	-9.8	-3.6	-1.6	-6.3	-1.4	10	1.2	-4.8	-8	-1	-8.2	-2.7	4.3
-0.39	-0.2	0.3	-5.2	16	-0.42	-0.04	0.29	4.3	0.68	-6.9	5.5	1.8	-3.5	-2.7	-6.7	-8	4.7	1.1	0.09	-0.79	13	5.7	5.9	-13	8.5	-7	1.1	-6.2	4.4	-15	3.7	-1.6	5	-3.9	9.1	-7.8	-1.1	-5.7	4.8	-5	0.8	-2	7.6	-11	8.3	-11	4.5	-12	4.7
0.32	0.66	0.61	5	4.2	5.6	1.1	7	-7.2	-9.2	-2.9	-4	-2.3	-7.4	1.4	-11	6.3	6.1	8.8	-6.4	21	7.4	3.2	-1.3	3.2	8.8	-1.9	-2.6	-5.5	3.5	2.7	-4	5.2	5.3	-5.7	8.4	-6.1	-7.2	-6	-7.3	0.44	-8.7	12	-9	-10	-8	-6.5	-6.3	7.4	6.5
0.85	0.86	-9.6	6.2	-4.6	11	-3.1	7.1	-14	-7.5	-13	1.4	4.8	-4.6	-7.4	-2.2	8.7	7.1	11	0.11	14	-5.9	8.6	5.4	9.6	7.1	1.3	-4.9	4.5	0.34	5.3	-5.7	15	7	3.5	4.3	1.3	-2.7	5.4	1.6	3.8	-8.3	17	6.5	-0.15	-1.3	9.7	-7.8	11	3.8
0.59	-0.2	0.02	0.31	-1.5	3.4	2.4	-5.2	-6.8	-8.8	-10	-6.5	2	-2.7	-1.2	-6	9.2	-6.8	1	-8.7	12	-1.6	-0.84	-7.5	10	-15	2.7	-5.8	3.3	-9.8	13	-8.4	10	-9.3	5.1	-17	7.8	-6	4	-6.8	4.2	-16	3.8	-15	-0.31	-4.7	12	-4.7	5.2	-20
0.64	-0.86	-0.34	8.9	-9.4	-2.5	-1.7	12	-0.65	-7.4	2.2	5.5	5.8	9.5	0.48	1.9	6.5	-16	0.24	-19	-2	3.1	-2.2	-5.9	-3	-15	-3	-8.2	1.1	-17	2.9	-8.9	-2.9	-16	6.8	-16	-2.7	-2.8	3.2	-12	-0.72	-2.4	-8.7	-20	-0.46	2.2	4	2.1	2	-24
0.65	0.49	2.1	16	-8.1	13	-11	18	-0.56	-1.8	2.8	13	2.5	4.5	-4	1.8	-6.1	-9.6	-10	2.9	2.2	9.8	5.2	4.5	0.7	-2.3	-6.7	-2.2	-8.6	-2.3	-4.8	-2.7	-11	0.23	3.1	5.4	-5.2	9.1	4.4	-1.8	-5.7	0.82	-4.1	3.3	-9.6	7.2	-10	2.9	-10	-4.5
0.47	0.43	-4.7	15	-0.66	16	-3	12	0.33	-1.6	6.2	8	-0.85	1.7	-12	-0.5	-7.5	0.68	-10	0.26	-19	2.2	5.3	4.2	-1.2	-4.2	-10	6.9	-0.93	4	-5.5	3.1	-5.9	9.3	-8.1	13	0.13	15	-5.8	15	-2.2	9.1	-6.4	0.95	-9.6	15	-9	13	-8.2	4.9
-0.1	0.17	4.5	6	-3	7.3	-7.7	-2.2	-2.4	-1.2	0.86	6.5	-1.8	0.46	2	-3.2	-2.1	3.2	-3.8	2.1	-3.7	4.5	4.7	5.7	8.6	2	0.27	-7.8	-2.6	5.9	1.2	0.11	-3.8	-0.73	2.7	3.9	4.8	6.3	4.2	5.2	1.2	2.6	-2.4	-14	-0.94	6.3	2.4	4.1	1.4	1.9
-0.27	0.52	6	7.8	-9.8	-1.1	-1.3	12	5.9	2.8	0.94	6.4	-3.4	4.4	-0.38	3.6	-5.6	4.7	8.8	2.3	2.4	11	-5.6	-3	14	4.7	2.1	2.3	1.8	4.5	-0.91	7.2	-4.1	13	3.3	-0.96	-5.8	3.2	0.3	2	-1.3	2.6	-3.1	-1.1	4.5	-1.9	1.9	3.5	5.6	8
0.61	-0.25	-5.7	11	-9.9	-5.4	-4.8	16	1.1	9.2	2.9	10	-0.87	12	4.6	0.32	12	-9.3	16	-11	-2.9	-3.6	-5.7	-4.2	8	-2.4	4.7	1.9	4.4	-2.6	-7.1	-0.19	3.1	-1.2	-0.24	-2.3	0.46	-1.4	-5.3	-3.4	-4.3	-5.2	-1.6	0.45	-4.3	0.49	2.4	1.1	6.2	-4.3
-0.51	0.3	-1.4	13	8.3	2.9	1.5	-2.8	9.5	1.4	4.9	4.5	8.5	3.6	2.7	2.8	-3.3	9.9	-13	12	9.6	3.3	-7.8	2.1	1.8	3.9	8.6	5.3	3.8	4.7	3.2	0.27	-3.5	0.99	11	7.3	5.4	13	5.2	3	-4.2	4.5	6	-4.2	-3	8.6	7	8.9	7.3	-4.9
0.34	0.59	3.5	3.5	8.1	1.8	-3	-4.3	-0.98	4	-1.7	3.8	2.1	1.5	4	-3.8	-2	7.7	-6.3	2.4	2.6	7.7	-4.5	-0.67	14	-0.16	-1.8	4.3	11	7.6	4.5	-2.1	8.6	9.6	18	1.9	-1.3	2.9	10	-1.5	2.1	6.2	7.3	3.5	-0.19	0.27	-1.6	2.3	10	-1.5
1.2	-0.47	-6	-2.7	5.1	-11	8.4	3.8	5	4	1.5	-3.6	4.8	-2.6	-1.2	4.2	0.77	1.6	6	6.2	-5.6	11	14	-2	9.6	12	7.3	-3.3	7	18	6.6	-6.6	3.4	11	10	2.4	-0.54	-4.2	7.9	8.8	9.4	5.6	3.3	2.4	-3.1	-0.95	5.8	-5.5	9.9	15
-0.01	0.1	-5.8	2.4	3.7	-8.4	-2	-0.03	6.8	16	-0.49	4	3.5	4.4	-2.4	6.7	1.6	-5.6	-6.1	9.3	-4.5	11	0.69	-5.4	-0.21	-2.4	3.1	3.4	-2.8	9.8	1.7	3	-2.4	6.8	1.5	3.8	-3.6	0.93	12	-1.1	6.5	3.5	0.74	-4.5	5.5	-3.1	4.3	-2.2	6.1	3.3
-0.07	0.08	-1.5	-0	5.7	-10	6.3	-3.3	2.6	9.3	-3.1	1.9	4.1	2.3	-6	-1.4	-0.73	1.4	-1	9.2	2.7	8.4	-5.7	-6.4	-6.7	0.82	2	3.1	-6.4	1.6	1.5	5.2	-8.8	-0.81	-6	3.5	-0.09	-0.95	10	2.1	7.7	5	-6.8	-2.9	7.4	5.7	2.4	6.2	-0.88	3.2
-0.53	-0.69	13	-0.38	12	3.2	21	4.5	6.4	4.5	7	-6	9.9	10	3	-3.1	4.2	-7.1	3.6	2.3	0.24	-4	-12	-7.3	-9	12	-0.92	6.9	-5.9	8.4	-11	9.3	-8.8	5.2	-3.5	7.5	9.6	2.9	-0.65	5.6	6.4	8.4	-4.2	15	3.5	5.7	0.59	7.4	-6.4	3.1
-0.59	0.01	13	2.5	6.2	7.7	6.1	0.93	-3.2	5.2	3.9	-0.95	9.7	8.2	-2.1	0.99	7.2	0.84	-16	12	30	1.2	-0.62	-12	-4.9	5.3	-4.8	8.3	-3.4	0.9	-6.6	8.3	-1.2	-1.6	-4.8	-0.5	5	-2.9	-2.1	7	-4.2	5	-11	-0.9	-0.63	-3.3	5.5	6.4	-1.7	-8.9
0.05	0.31	13	5.2	20	-4.3	17	0.04	1.4	-3.8	1.8	7.6	1.2	-4.8	-3.7	0.26	9.9	-0.58	-0.87	5.8	29	14	7.1	1.4	0.18	7.5	-2.1	4.6	-1.1	6.1	1.9	16	-5.5	7.2	10	2.5	6.2	6.8	12	-3.2	5.5	12	2.5	1	10	1.7	6.9	11	-2.1	-0.67
-0.08	0.39	-1.6	-3.4	20	-8.1	5.7	12	4.6	-4.3	0.63	1.7	2.4	0.9	-1.1	2.3	-8.3	23	-0.68	15	-8.2	9.6	0.78	3.6	-6.5	13	-13	10	-4	9.8	0.22	13	-5.8	8.3	1.8	15	-4.4	13	9.4	16	1.6	9.1	-5.7	14	4.3	7.7	-4.3	11	-3	15
0.07	-0.3	2.5	-1.9	8.3	4.3	9.8	-1.6	14	-1.7	7.6	-4.3	4.3	2.9	-3.7	5.4	2.1	1.7	-4.5	-0.3	-6.5	6.7	2.8	-0.03	3.1	5.8	-2.5	7.4	1.6	3.1	6.4	5.5	5.4	3	2.3	4.5	4.8	4.5	9	9.6	7.9	13	4.5	7.5	11	3	3.3	-0.23	-0.66	1.7
0.23	-1.1	-3.9	-16	-1.6	-9.7	2.2	-16	7.5	-18	6	-19	-3.1	-7	4.1	-6.8	4.3	-11	-0.61	-6.7	-1.6	-9.7	1.4	-5.6	22	-5	15	-6.1	15	-11	14	-0.6	15	-8.2	15	-8.8	13	-11	8.1	-5.4	14	-6.3	8.8	-17	25	-7.7	11	-4.9	12	-17
0.69	-0.67	-6.8	-6.5	-4.7	-6.7	-0.34	-5.4	6.8	5.7	-1.7	-5.7	-6.4	-8.2	7.2	-2.4	9.7	-0.96	3.5	-7	1.7	-16	-1.3	6.8	9.7	-7.4	14	0.82	14	-2.1	4.4	7.2	12	-5.2	19	-0.8	11	0.25	2	0.55	5.6	2.9	-0.17	3.5	5.4	1.9	5.7	-0.01	18	3.7
-0.16	0.23	-3.9	-2.7	-11	0.21	-5.5	-6.4	-1.7	-1	-8.8	-0.61	-10	-3	3.5	17	-3.6	18	-0.18	19	-17	20	-6.5	16	-3.2	1.1	1.6	4.2	5.5	2.4	6.2	7.5	9.1	-5.3	-7	8.5	-3	1.4	-12	10	-0.22	1	3.8	3.9	-8.8	-2.6	-5.5	0.48	9.6	6
-0.38	-0.32	6.4	-14	-6.3	1	-0.98	-7.5	-4	-3.6	-4.5	-11	-4.4	-5.9	11	-0.15	2.5	-7.4	-11	-6	-11	-9	11	5	-2.4	-17	7.8	0.54	4.2	-16	5.2	-14	1.9	-15	-8.2	-12	-8.9	-5.9	-10	-0.66	8	-2.6	-1.1	-1.1	5.5	-0.36	-8.9	-7.6	7.1	-27
0.46	-0.38	3.3	-22	-1	-7.5	7.2	-16	0.26	10	0.12	-6.8	-0.11	-3.4	8.3	-8.1	-8.9	-11	2.3	-11	-6.1	-22	-3.2	-4.8	-4.6	-1.6	0.15	-2.9	-6.3	-7.3	2.3	-2.3	-7.7	-3.2	2.1	-8.2	4.1	2.5	4.6	8.3	-0.39	12	-0.28	8.1	4.9	11	3.9	0.1	0.59	-6.5
-0.29	-1	0.81	-2.8	-2.8	-11	-7	-5.5	-3.5	5.5	-0.75	-9.7	-0.19	-4.7	-0.88	-0.6	-12	-6.6	2.1	-7.5	-5.1	-13	-10	0.61	-4.7	-3.5	-8.6	-8.2	2.2	-5.2	10	-5.5	-1.4	-5.7	0.68	-16	2.9	-4.2	-1.7	-13	3.2	3	-8.9	-8	-3.9	4.9	4.2	-7.2	-8.7	1.1
-0.95	-0.22	-5.2	-10	-8.3	-5.6	-8.7	-3.5	0.8	-2.4	-4.6	-4	-3.7	0.78	-3.6	-1	-17	1.6	-4.6	4.7	-19	-7.7	-19	1.5	-9.5	-5.5	4.3	0.06	-5.4	-0.48	10	-7.5	-14	-4.8	-3.3	-8.7	-4.5	-1.7	-4.5	-6.2	-0.7	-0.91	3.6	0.48	-0.86	-0.52	1.1	-5.6	-19	-4.7
-1.2	0.16	-6.4	-0.65	-7.5	0.43	-8.9	-5.7	-0.2	9.4	0.32	0.42	-1.8	-2.2	-3.9	13	-2	3.8	4.8	3.7	-8.3	-4.6	-14	3.2	-8.6	-8.2	4.4	-1.6	-9.3	-11	-5.3	-5.3	-8.1	-12	-16	1.4	-8.5	-0.77	-3.1	-2.5	-0.49	-6.8	1.9	1.4	5.7	0.18	0.02	-4.2	-15	-7.9
-0.23	-0.75	-0.78	0.21	-2	-3.2	-6.6	8.7	-4.1	5	0.09	0.98	-7.8	-3.2	-0.83	5.4	19	-9.9	12	-6.1	-2.7	-19	0.69	2.6	-0.86	-8.7	-0.17	-6.3	-1.8	-1.3	-7.3	-2	-2	-7	-9.6	4	-6.3	8.1	0.43	5.2	2.3	-0.08	-1.4	4.1	4.6	5.6	-2	-3.5	2.8	-11
0.99	-0.22	1.5	4.1	-4.1	2	-9.3	2.7	-9.8	1.4	1.7	4	-5.1	4.3	1.6	1.8	17	3	13	6.7	-1.9	7.3	1.1	4.5	7.4	-3.4	7.7	-8.9	8.8	-2.2	5.4	0.66	10	-7.2	4.3	-6	5.6	7.9	6.5	-3.5	5.6	0.37	13	-14	6.3	-3.6	11	1.5	13	-3.3
0.57	-0.12	0.79	1.6	-4.8	-8.2	-1.7	2.8	3	-7.2	-0.65	-9.2	-3.2	0.69	-0.3	-1.9	0.81	1.3	10	3.1	-13	7.5	1.9	-2.9	-1.9	-7.1	1.9	-7.1	0.79	-8.1	5.9	-5.1	-3.4	-8.9	0.59	-14	-0.53	0.02	-2.7	-3	-3.6	-10	8.7	-5.2	-5	-0	-1.1	-0.24	6.1	-7.2
-0.39	0.2	-5.9	-8.6	-11	-14	-10	-9	-8.8	-5.7	-1.9	1.3	-18	-4.3	-8.5	5	-10	4	-11	4	-21	-1.3	-8.7	5.4	-3.2	-10	-3.7	3	-6.3	-1.4	-6.3	9	-3.5	-1.5	-1.8	-8.3	-15	2.6	-20	3.6	-14	6.9	-9.8	3.8	-19	3.3	-8.9	7.5	-1.4	-2.6
-0.2	1	-7.5	2.5	-13	0.36	-2.8	3.3	-18	5.4	-8.7	6.2	-20	7.2	-3.2	12	0.21	18	-11	11	3.9	1.9	-2	10	-2.2	-3	-11	9.6	-1.7	7.5	-11	8.6	9.1	5.4	-8.7	3	-11	4.3	-17	-0.52	-16	13	-12	13	-7.2	11	-17	1.9	2.7	16
-0.6	0.63	-9.4	6.9	-13	-1.1	-9.2	1.8	-12	11	-1.7	0.65	-13	-1.7	-3.4	14	-1.1	23	-4.3	12	-6.5	12	-5.8	3	-2	7.9	-5.5	12	6.2	8.4	-8	11	3	3.1	-5.7	18	3.5	12	-7.1	12	-7.6	14	-8.2	30	-1.1	15	-6.7	7.9	3.6	18
0.29	0.2	-5.8	-0.07	-0.19	1.4	-0.28	3	1.4	9.3	2.5	1.3	0.67	-7.7	-5.9	7.6	2.5	9.9	-23	7.9	-1.5	4	4.1	-1.9	-14	0.87	-4.4	9.1	3.5	1.8	-5.6	-1.3	-2.2	6.6	-7.8	-2.1	1.8	1.2	3.4	-10	-5.9	-0.67	-2.9	15	-3.1	-13	-7	-2.1	-8.8	3.9
0.51	0.24	-2	-5.2	1.9	-14	4	-1.8	-0.74	14	1.4	1.9	1.6	2.4	3.3	4	11	-3.6	-1.7	5.4	1.2	-3.1	0.84	13	-2.1	-4.2	-0.45	1.8	0.34	-5.3	-0.8	-3	-4.4	4.2	-4.8	-14	1.8	-4.3	3.9	-13	3.6	-10	-1	7.3	-1.5	-21	-0.08	-6.6	-13	-0.3
0.3	-1.1	3.2	-3.3	-2.3	-11	-0.34	-4.8	-1.4	-2.4	6.3	0.63	4.3	-4.7	7.2	11	3.2	-6.9	7.9	11	17	-9.2	3	-6.7	-7.6	-3	-4.5	4	-3.4	2.7	-0.58	-5.8	-8.6	2.5	-6.8	-5	-5.3	-3.9	3.9	-3.6	1.7	-4.6	-8	13	-4	-6.5	-9.8	-2	-6.3	-12
0.26	-0.55	2.8	-7	5.4	-3.5	11	-7	8.3	-8.3	16	-3	14	-11	1.2	8.5	-1.4	3.6	1.9	8.1	-0.96	-0.71	2.9	-8	2.4	-7.2	-2.5	2.8	6.1	-5.6	-0.14	-11	1.8	-5.6	7.5	-2.2	-2.9	1.5	7.3	7	1.8	1.7	1.4	1.4	12	2.9	-2.8	-1.8	6	-10
-0.1	-0.1	8.3	-17	7.2	4.6	4.5	-9.4	18	-2.8	9.2	-5.8	14	-4.5	-3	-8.9	7.3	-9.4	2.3	1.9	11	-11	11	-7.5	10	-14	1.3	-13	-1.8	-10	5.1	-7.9	-7.7	-12	5	-9.6	0.26	-5.4	5.7	-2.7	7.6	-5.2	-5.8	-8.1	12	5.2	-0.55	-8.3	7.2	-6.6
0.37	-1.2	2.1	-8.8	2.1	-8.5	4.3	-8.2	7.2	-7.6	2.4	-6.4	7.3	-9.8	6.7	-3.5	15	-3.2	14	-15	23	0.81	13	-1.7	-0.54	-9.3	-1.5	-11	1.6	-12	9.3	-5.6	1.1	-15	6.8	-15	-1.6	-14	7	-18	7.4	-10	-1.1	-17	6.7	-6.7	-0.28	-8.9	7.8	-7.3
0.26	0.05	8.4	0.72	0.81	0.77	9.9	-4.2	-12	-13	3.6	0.98	2.3	-8.2	3.2	-6.8	4.9	1.4	-4.4	8.8	1.5	-5.2	6.9	-13	1.8	-0.58	-5	-8	1.5	-4.8	0.27	0.01	3.5	0.97	-5.6	0.57	0.53	-9.3	3.7	-7	9.8	-15	-9.4	-7.4	13	0.09	4.7	-12	6.5	5.6
-0.65	0.93	2.3	-2.2	5.7	-2.7	-3.5	-2.7	-19	-0.62	-6.2	1	-0.14	-8.8	-2.3	-13	-12	9.7	-14	-7	16	4.7	-2.8	6.3	-11	4.5	-7.9	-0.67	-8.2	-0.25	-7.7	5.4	1.8	6.1	-14	3.2	-11	-1	1.6	-0.41	-1.3	-15	-9.6	-7	13	-6.4	-7.8	5.9	-5	12
-0.48	0.06	-1.1	-8.1	-8	-2.5	-1.6	-12	-20	-14	2.2	-1.3	-12	-15	-7.4	-1.9	-2.4	1.3	1.8	-2.8	5.2	-9.4	-9.4	-3.9	-0.43	1.2	-9.1	1.3	-2.4	2.3	-0.03	0.77	9.8	3.3	-10	-1.1	-8.8	-8	-3	-11	-6	-10	-4.3	-0.62	2.4	-18	-3.8	-1.9	7.3	16
-0.94	-0.3	-3.5	-1.4	-6.2	4.1	-6	-8.8	-11	-14	-2.6	-6	-18	-8.2	-8.2	-0.01	2.5	4.5	-10	-14	-8.6	-13	-9.1	10	0.1	-0.33	-12	4.8	-6.8	6.2	-6.5	-0.81	-0.38	2.8	-14	4.2	-13	-7.2	-13	8.3	-12	-13	-4.8	12	-0.1	-6.6	-2.1	-5.7	3.3	19
-0.21	0.05	-3.5	-4.4	-5.8	3.3	-4.5	-8.1	-13	-14	-6.3	-7	-11	-11	2.6	-4.3	12	3	-0.13	2.4	14	-9.9	4.5	-0.41	2.2	12	-4.6	0.82	-2.7	10	-2.6	-0.01	-6.2	7.9	-2.7	5.8	-0.94	-6	-3	-4.1	-5.1	-15	-17	-1.9	8.2	-11	0.11	-3.7	3	23
0.05	0.39	5.5	10	4.7	12	16	-1.8	-10	0.06	1.5	5.8	-3.3	0.12	2.6	-4.2	1.9	-4.7	3.2	-1.1	1.8	8	4.5	-7.2	4.1	15	-7	1.9	-3.4	4.6	-5.2	1.7	-3.3	0.12	-0.2	3.6	-6.7	-3.4	-0.14	-6.3	-4.1	-4.4	-8.9	8.7	0.39	-1.3	-11	1.9	6.7	13
-0.39	-0.17	14	-5.4	-1.8	3.4	8.8	0.74	3.3	-11	13	2.1	2.2	-0.69	6.1	-9.4	2.7	-18	12	-9.6	6	6.8	4.4	-2.2	10	12	1.4	-8	4.7	0.86	-5.1	-0.74	0.54	-3.1	8.2	-0.11	2.4	-13	1.8	-9	-11	-17	1.5	-7.3	-0.18	-13	-2.1	-6	9.7	7.7
0.08	-0.31	1.2	-10	7.3	4.5	-3.1	-7.5	4.6	-18	5.6	-8.2	-2	-4	-5.7	-11	1.1	0.17	3.4	-0.57	-16	-5.1	7.5	-9.1	1.6	13	-3.7	-5.6	-0.16	-0.44	-7.1	-0.39	7.5	7.1	3.1	1.8	-1.7	-14	-0.8	-11	-8.8	-8.7	1.1	-2.2	-8.7	-6	-6.1	-13	-4.6	23
-0.45	0.27	2.4	-3	1.3	7.1	-2.2	-4.1	-2.4	-5	4.1	-1.5	3.1	-6.2	-2.9	-5.7	-2.1	6.6	-12	-5.8	-0.38	-6.9	-6.1	3.2	-5.7	2	-6.6	0.47	-1.7	3.5	-4.6	5.3	-6.2	12	-7.1	5.6	-2.1	-1.9	-1.3	-9	-4.8	-2.9	-14	-8.3	-4	3.5	-1.5	5	-2.4	15
-0.32	0.27	4.2	-0.49	-8.5	-9.7	-0.92	-11	-3	-8.1	-12	-4.3	-4.2	-2.5	2.7	7.1	1.6	1.1	-9	7.8	7.5	5	-6.1	3	-14	7	-5.1	0.02	-4.5	13	-4.2	3	-5.3	7.5	-7.2	4.9	-5.8	-1.5	-13	-9.4	-3	-4	-0.37	7.4	-11	-4	1	-2.7	-3.4	14
-0.13	-0.02	-3.5	-16	-8.7	-17	-4.1	-10	-5.4	-6.8	-9.7	-12	-3.4	-1.7	8.2	-4.8	-8.1	-10	9.5	-10	3.4	-18	-6.7	3.3	2.1	-10	0.16	-8.3	3.3	-0.95	-5.2	-12	4.9	-4.9	-0.51	-2.6	-3.2	-15	-4.9	-12	2.4	-18	14	-0.49	-3.5	-12	-7.9	-6.5	-9.4	-8.2
-0.09	0.11	1.8	-15	-1.4	-3.7	-0.68	-3.1	-0.47	-0.98	-6.9	-12	-7.9	-3.1	7.1	10	4.2	16	8.6	4.2	-7.7	1	11	8	16	-2.1	5.9	-13	5.9	-4.2	0.48	-11	3.8	-16	3.4	-6.8	-0.5	-12	-5.6	-8.8	-1	-12	6.7	-21	-2.9	-12	-2.7	-7.3	-1.6	4.7
-0.03	0.4	-0.33	2	3.3	8.4	1.4	5	-2.7	-2.1	5.2	1.8	-4.9	6.1	-2.1	5.1	6.7	4.9	3.7	10	-3.9	11	-7	-2.1	11	-1.3	4.3	-2.8	3.4	-7.5	3.9	-5.3	4.5	-8.5	0.22	1.2	1.1	-8.1	-5.5	-2.9	-5.4	3	-3.4	-0.5	-1.4	-4.4	-4.2	-5	2.9	11
-0.79	-0.4	-17	9.1	-20	16	-16	-3.5	-2.2	10	-2.1	5.7	-12	6.6	2.6	-11	-21	-4	-7.1	-7	-5.9	4.9	-9.4	-0.73	-3.3	-4.2	5.7	-5.6	0.14	-4.1	-2.8	-4.5	4.9	-1.2	1.3	-1.4	-3.6	-6.5	-18	4.1	-13	-0.38	8.3	2.6	-17	9.8	-8.1	-12	-12	-1.6
-0.76	-0.31	-5.9	5.5	-5.8	12	-2.9	9.8	0.35	9.7	-0.56	11	-11	8.9	-1.3	-4.7	-8.4	-16	1.7	-0.7	-29	-9.1	3.7	-9.8	-1.7	-6.7	1.1	-0.23	-3	-4.6	-14	-6.4	5.5	-8.1	-13	-1.1	-4.5	2.9	-17	-1.4	-11	-6.7	1.2	-12	-15	7.2	-5	-5.5	-14	-6.2
-0.39	-0.16	0.78	-2	3.6	17	5.1	16	-0.42	3.2	-3.8	0.47	-6.1	15	6.4	5.3	7.8	2.5	12	9.1	-13	-0.18	0.68	-7.1	-4.2	-5.2	9.4	-2.6	1.8	-5.8	-3.7	-3.2	2.8	-2.8	-0.73	-0.26	4	-1.3	-11	-1.6	-8.2	1.2	-0.39	-13	-9.6	2.3	-2.9	-4.2	-3.2	0.94
-0.57	-0.19	0.29	13	2.8	0.78	-2.4	4.7	0.02	9.3	-1.8	3.6	-0.68	11	-1.7	4.1	-6.5	-0.62	-4.1	-6.8	-17	5.5	2.4	4.2	-0.52	-5.2	1.4	-4.5	-1.1	1.1	-4.5	0.15	-2	-0.25	0.97	-1.5	-0.57	-5	-6.3	4.1	-15	2.1	-3.9	2.9	-21	7.1	-2.7	-0.55	-3.5	-0.59
0.19	0.38	-2.3	16	-5.6	-6.3	-3.5	9.9	-0.93	7.2	-4.2	11	-2.3	7.3	6	6.4	10	1.3	-1.5	3.7	18	14	10	3.4	-7.3	2.6	5.6	0.96	-0.2	2	7.7	6.1	3.5	-14	2.4	5.5	6.8	13	1.7	5.5	-4.8	9.6	0.56	-0.88	-7.9	11	7.7	3.8	-12	-5.5
0.24	0.63	-4.5	11	-0.8	-5.6	-8.5	9	-0.29	-3.5	-6.8	12	0.33	-2	13	9.2	3.6	4.1	-0.87	0.8	5.2	6	13	3.9	-12	6.4	6.2	2.2	-6.6	3.8	0.96	5	-7.2	0.72	1.5	0.24	1.4	11	3.1	4.5	-0.76	13	-1.6	-11	-3.9	15	6.2	7.7	-13	3.5
0.41	0.57	0.43	11	-1.9	-5	-1.2	9.7	-1.9	-4	1.2	14	8.6	6.2	-2.2	4	-1.3	12	-16	3.2	-8.6	-4.1	-0.3	0.36	-5.1	3.7	8.5	5.7	4.7	-8.6	-0.93	1	-0.63	-3	3.2	-15	6.4	1.8	0.17	7.2	-1.4	22	3.7	6.2	-9.1	11	5.9	3.9	-7.3	-1.6
0.27	0.03	6.2	5.4	6.3	-7.1	11	0.64	10	11	3	12	4.5	3.7	-2.3	-5	-7.6	4	-19	3.9	-11	2.6	1.4	4.2	-10	-8.8	8.8	3.3	4	-14	11	-4.6	-0.98	-2.5	5	-13	12	-3.7	8	9.1	4.6	8.9	8.9	8.8	5.5	2.8	11	2.6	4.4	-6.1
0.4	0.24	-5.7	2.2	-5.3	6.1	-6.1	12	-11	15	-8.9	9.7	-4.8	7.5	-5.5	-0.77	2.5	-22	-6.8	-22	-17	-5.2	-6.9	3.5	-23	12	-10	9.6	-13	3.6	-0.7	5.2	-11	6.3	-15	2.5	-13	4.5	-9.8	17	-9.9	16	-13	15	-0.82	14	-5.4	5.5	-15	0.94
0.85	0.86	-10	7.2	-8.4	21	-10	7.5	-2.8	4.8	0.14	5.1	-2.9	7.2	-4	1.6	-6	-2.4	4	-30	-9.6	4.3	6.9	1	-16	18	-8.6	11	-6.3	4	-3.9	6.7	-4.1	7	-8.3	18	-7.9	13	6.7	12	-2.6	14	-5.8	15	6.1	4.9	-1.2	10	-17	12
0.07	0.31	11	3.9	5.2	7.8	2.1	-1.2	14	13	-1.2	7.7	9.4	2.5	11	1.1	3.7	4.7	23	-8.9	10	-9.4	6.4	1.4	-9.5	-3.4	1.1	6.3	3	-2.9	-0.99	1.9	-0.09	7.5	0.48	0.47	5.3	5.5	8	0.09	0.42	-0.87	7.9	0.65	-5.2	-3.2	0.13	11	-12	-4.1
-0.15	-0.07	22	-7.1	13	-8.7	16	-18	22	0.86	14	-4.2	11	-12	3.5	-2.9	4.8	-1.9	10	-14	9.1	-15	-7.4	2.5	-2	-5.3	2.1	2.3	7	0.39	-0.94	-5.5	-4.6	0.78	8.4	1.2	5.4	-0.92	0.87	-2	3.5	2.2	4.2	0.26	0.89	2.5	1.4	3.5	-2.1	-1.5
0.38	-0.15	25	-11	8.4	-4.6	18	-4.3	7.6	-4.3	1.1	-2.3	9	-3.5	6.6	-9.9	14	-8.1	9.1	-3.2	8.4	-14	9.2	-2.4	12	7.1	4.9	-2	13	-0.21	8.1	-2.6	5.2	2	13	-5.5	17	0.41	13	-7	18	0.11	3.4	3.7	29	-11	14	2.9	10	5.2
0.58	0.09	3.8	-11	6.6	6.1	4.5	4	8.6	-8.5	5.2	-2.6	5.2	1.2	15	-12	16	-0.42	12	-5.7	15	-6.7	9.6	-7.3	5	3.5	2.9	-6.8	6.3	-9.7	8.4	-5	7.7	-5.7	1.5	-8.8	-1.1	-11	-3.5	-6	13	-2.2	14	-3.9	8.1	-8.2	3.7	-7.1	7.3	-8.5
0.14	0.15	6	-8.3	9.6	8.1	9	-12	13	-3.1	17	0.78	11	3.3	15	-6	9.6	-8.8	19	-7.9	8.2	-1.2	12	1.4	17	6.7	25	-7.1	11	-8.8	14	9.9	13	-5.5	9.2	2	15	-3.8	11	7.3	19	8	31	-4.6	17	3.7	18	6.6	8.7	-6.8
-0.19	-0.04	11	-1.5	-3	3.3	11	9.8	13	0.51	6	-3.4	12	7	2.3	-1.2	-9.5	-0.87	13	-4.9	13	16	4.7	2.9	8.8	-5.6	-0.18	-12	-3	-4.9	8.4	-3.9	-3.4	-6.8	5	-4.7	1	1.7	10	-6.6	18	5.1	-2.3	-12	14	-7.5	4.3	-0.11	-11	-6.7
-0.36	1.4	-0.39	7.9	11	12	4.8	3.8	11	-4	4.6	-8.6	7.8	6	0.01	13	-6.3	13	4.2	10	3.4	-6.3	-5.2	4	-2.8	0.21	-2.3	5.4	-7.4	13	-3.6	8.7	-2.8	3.9	-2.6	8.3	2.4	15	11	17	11	7.7	-2.8	9.4	15	8.6	1.3	9.8	-14	-3.3
-1	-0.34	-4.9	9.5	5.6	4.2	3.1	2.9	6	1.3	1.2	-1.4	11	9.4	-3.4	0.07	-20	-6.7	-8.7	2.7	-9.8	-14	1.5	14	-5	-6	-4.3	8.1	-6.6	6.7	0.41	2.1	-6.2	7.2	-14	-0.01	0.45	7.7	-10	-1.9	5.5	-4.5	-4.5	3	5.5	-0.35	-0.55	1.7	-14	-13
0.32	-0.84	-6.5	0	1.1	-4.1	-5	-11	-8.2	2.9	-4.9	-12	3.2	-7.7	2.7	-5.9	-0.68	-5.8	7.6	-9.5	-1.1	-15	6.5	-1.8	4.2	-13	-3	-0.71	0.19	-2	7.2	-5	-1.2	0.24	1.1	-7.3	3.6	-0.63	5	-18	11	-8.2	-0.45	-10	7.2	-5.8	-2.1	-7.7	-5.4	-3.8
0.49	-0.29	2.4	6.7	9.2	3	8.3	6.8	9.6	15	5	3.6	11	4.3	-1.3	5	-5.5	-4.8	1.3	8	-13	-9.1	-7.1	11	1.7	2.2	10	4.2	1.1	4.2	8.2	-7.3	0.16	4.4	9.6	5.5	12	10	16	-2.8	12	3.2	11	-4.4	14	-7.4	12	0.55	-9.1	-2.9
-0.02	0.41	1.3	10	10	7.8	5.2	14	8.6	12	4.7	10	6.5	13	1.4	-4.2	-9.4	-6.3	-14	-8.9	3.5	-12	-1.2	3.1	-2.6	-1.5	-3.5	5	-0.1	9.2	1.2	6.6	-2.6	4.7	3.5	9.9	11	17	5.1	13	0.85	5.7	-9.3	10	9.9	5.6	9	9.7	-0.36	-12
-0.02	-0.16	16	7.2	10	2.2	13	3.7	-2.7	0.67	9.6	3.6	1.6	9	1.1	-3.4	-3	-9.4	-19	-4.1	5	-8.7	1.9	-1.1	-1.7	-19	-2.7	-8.8	-7.3	-1.6	3.1	-1.6	-0.17	-4.1	-4.9	4.3	-1.1	3.3	-4.5	-1	0.97	-6.9	-0.91	-13	2	-0.54	-0.39	-3.9	-4.9	-25
-0.17	-0.42	12	-5.4	5.3	8.1	13	-6.1	-5	-10	5.2	-4.1	3.7	3.8	1.4	3.9	-8.1	-9.3	-7.6	-3.1	4.4	8.5	2.1	-1.9	-0.07	-6.2	10	0.31	-4.8	-13	5.3	0.28	-2.7	-6.3	-1.4	1.6	2.7	5.7	15	6.8	14	5.4	17	-5.6	15	2.5	12	6.9	-7.7	-14
-0.3	0.18	-11	-2.9	-2.2	7.1	-4.9	6.8	-5.5	-7	-6.4	2.6	4.8	3.1	-5.5	8.6	-3.3	0.61	-4	-5	-1.6	4	6.7	6.9	2	-1.5	0.72	-6.7	-14	-8.1	-3.5	-4.6	-7.3	-3.8	-10	-1.4	3.5	0.58	8.1	14	4.9	7.8	-0.84	-11	-0.25	3.7	7.5	3.2	-3.3	-21
-0.04	0.06	-4.9	14	10	23	-2.6	21	-6.7	13	-4.6	4.4	-4.3	14	2.9	-0.64	8.4	-3.3	7.2	-8.8	-4.9	-19	-11	1.9	-1.3	-4.7	-5.2	-10	0.07	-5.7	2.4	-15	2.7	-2.6	-2.6	-8.8	-6.7	5.2	-3.5	13	0.77	1.5	-4.3	-3.9	-3.2	8.2	-0.29	-4.5	12	-13
-0.58	-0.26	0.34	16	7.4	7.3	3.4	19	-1.9	4.4	-6.4	8.1	-0.83	12	7	11	5.5	-8.7	12	10	-6.8	-2.8	-6.2	3.9	4.7	2.6	3	-4.8	-0.92	-2.5	0.89	-0.76	2.1	1.6	4.9	-10	-0.99	0.73	0.17	-6.5	-6.5	2	0.82	-11	-5.7	-4	1.2	1.6	11	-0.62
-0.58	0.55	-8	-3.7	-0.42	-1	-5.3	5.7	9.4	-3.8	2.2	-1.6	2.4	-0.07	-2.1	4.5	-21	-2.6	3.1	9.6	-5.3	1.9	-4.2	11	-6.1	-6.8	14	-0.37	2.5	-8.6	2.6	3.3	-3.2	-6	4.2	-5.5	2.8	-13	5.3	-5.3	-0.3	6.6	8.6	-8.2	3.7	4.3	5.3	-5.5	-1.1	0.17
0.55	0.86	-7	-11	-1.5	-2.5	-13	-4.7	3	0.73	-8.3	-5.9	-4.4	0.02	0.09	4.5	0.51	-0.9	-2.9	-2.8	-2.5	-8.5	7.6	6.3	-4.1	9.1	10	9.7	-0.78	4.5	11	4.1	-1.4	5.3	-1	4.3	2.1	-4.4	5.3	-1.4	6.2	7.9	9.3	1.3	8	-4	6.1	1.9	5.8	9.8
0.24	0.44	-4.4	-7	-16	-4.8	-4.1	-8.8	-0.2	6.4	-1.6	1.9	0.83	-3.1	-2.3	-2.6	4	2.6	-7.3	-6.3	-10	-7.9	-5	-2.6	-1.9	16	-4.7	9.8	-0.76	9.4	-3.9	8	1.1	14	-4.1	9.9	-12	-7.1	-14	5.5	-11	3	-11	6	-6.4	-7.4	-0.8	-1.3	9.7	12
0.26	0.07	-6.8	3.3	-0.89	0.71	9.2	3.5	1	12	-1.7	7	5.2	0.79	-4.2	-3.8	4.7	0.61	-3.7	-5.2	-5.7	-13	-5.5	-11	6.6	9.7	6.6	12	5	13	-1.4	17	1.1	9.8	5	8.8	2.1	4.2	-6.2	0.07	-6.5	1.7	-8.2	7.8	-6.5	2.4	0.45	9.8	11	19
0.09	-0.94	-9.5	11	-3.4	1.2	-0.79	12	-3.5	1.2	-7.6	6	-1.9	3	1.1	2.6	-2.2	-11	-4.9	-4.8	-0.15	-7.7	4.8	-12	1.4	-0.1	3.9	-2.6	7.8	-1.2	-1.3	0.14	2.5	1.3	4.1	-3.5	-1.3	-2.8	-14	-7	-3.4	-8.9	-4.8	-8.8	-15	-8.9	-1.7	-0.38	-2.4	11
-0.09	-0.76	-6.3	1.2	-16	2.9	-5.2	2.2	-8.9	-5	-5.2	-0.72	-8.4	3.3	0.62	-0.46	-17	-0.68	-9.1	4.1	-16	-6.8	1.2	-11	-8.2	2.4	6	-2.4	0.58	-0.91	-2.7	-2	1.7	-3.1	-0.84	-0.93	5.5	-0.87	-0.93	-2.1	0.2	-1.7	4.4	-6.9	-1.1	-7.2	1	-6.3	-1.8	1.2
-0.32	-0.02	-11	-12	-10	13	-11	3	-0.83	-11	-15	-12	-12	-7.7	4.2	-9.5	-12	1.1	-0	-5.8	-27	2	0.9	-7.5	-13	6.5	7.5	-3	2.3	5.2	-2.9	3.3	1.7	2.1	-11	8.1	-5.3	2.6	-12	-2	-5.4	-1.8	-1.4	2.5	-13	4.2	-3.1	-0.94	-12	4
0.19	0.3	-16	1.2	-8.7	9.3	-18	4.6	3.2	3.7	-8.2	0.98	-8	-1.3	-4.8	-3.9	-1.4	-7.8	11	2.1	4.9	6.1	11	-0.42	-5.2	8.3	5.4	-0.02	-5	0.23	-8.1	2	1.3	7.2	-11	9.5	-5.1	2.8	-12	9	-13	3.9	6.8	0.37	-15	4.5	-3.4	2.3	-14	6.7
0.24	0.33	-11	4.5	-2.2	-0.08	-0.35	-1.3	6.1	6	0.73	-5.1	6.8	4.2	-8.2	1.8	0.13	-4	4.9	-4.2	0.24	-2.3	-3.9	5.1	-2.2	-4.9	9.1	8.4	-4.8	4.5	-1.1	4.2	0.21	3.3	-0.85	9.9	5	11	-0.19	16	-9	7.2	8.7	14	-4.7	9.1	0.42	9.5	-2.8	-6.8
0.04	-0.12	0.94	-2.4	2.3	-5.1	-5.4	-1.5	8.5	4.5	1.5	-3.9	5	-0.36	3.1	-2.8	8	-5.7	6.5	3.1	3.2	4	5.1	-12	-4.5	-8.9	-2	2.3	-0.96	3.1	-3.6	-1.8	-1.6	2	-3.5	-5.8	-2.5	9.5	-0.38	7.5	-5.1	-0.56	-6.1	-6.3	-8.3	3.6	-2.7	3.5	-7.6	-11
-0.08	0.22	-1.8	-4.5	-4.4	-17	-9	2.3	4.8	-3.6	2.7	-4	-11	-3	7.4	-7.2	4.1	7.8	11	3.2	-15	17	-5.7	-4.2	-12	-9.7	-7.5	7.3	-3.9	1.3	-8	-2.9	-3.6	-0.22	-8.8	-13	-8.1	2.4	-10	0.14	-5.4	5.5	-5.6	1	-9.1	-3.9	-10	4	-10	-0.51
-0.48	0.49	-0.66	-5.1	-1.9	-17	-2.7	-15	6.4	1.9	5.8	-3.8	3.9	-3.8	0.59	-3.5	-1.8	11	13	11	-3.7	3.6	-14	-0.4	-3	-0.18	-13	0.89	-12	0.6	-3	3.2	-7.4	4.7	-8.9	-3.5	-14	-15	-9.6	-7.2	-2.5	6.2	-7.5	10	-14	-6.3	-7	-8.3	-7.5	0.35
-0.6	-1	3.5	-7.3	3.8	-1.4	5.2	-6.6	-0.1	5.1	2.4	-4.2	6.9	2.7	-5.2	-8.6	-4.8	-3.6	-2	-1.5	16	-8.7	-1.1	-2.4	3	4.6	-7.2	16	-5.2	3	-2.5	15	-3.3	18	-3.5	-0.38	-8.2	-13	-7	-3.6	1.1	1.6	-4.5	30	-0.75	-3.6	-6.2	4.2	7.3	7.2
-0.7	-0.34	0.59	-11	-6.3	-15	-4.7	-9.8	-9.3	-9.4	0.83	-2.1	-4.9	-14	-4.3	-10	-15	6.1	-8	9.3	-15	6.2	-7.3	-7.8	-2.1	0.08	-6.9	1	-5.6	4.3	-4.5	-5.7	6.8	7.7	-3.5	-9.1	-4.9	-6.5	-16	-19	3.5	-13	-7.7	-4.1	-0.65	-13	-7.3	-4.5	5.4	3.4
0.49	-0.29	-9.6	-8.1	-5.6	-8.7	-9.8	-1.9	-5.6	-6.7	-3.7	0.24	-3.1	-5.9	-2.9	-4.9	8.1	-7.3	3.4	1.6	-9	-7.2	-4.1	1.3	-7.8	-6.5	-1.6	-8.9	0.96	0.97	-8.2	-15	8.6	-3.2	1.7	-6.6	1.3	-1.8	-6.5	-6.4	-5.9	-20	12	-7.8	-1.6	-16	-5.8	-14	3.6	3.9
-0.13	-0.69	-4.1	-16	-2.8	-11	-2.1	-22	-13	-5.6	3	-11	-0.85	-14	-10	-6.2	1.7	-12	-8.9	-7.6	-9.7	2.3	1.2	-2.9	9.3	-6.2	2.4	-7.4	3.2	-13	-3.2	-13	5.1	1.4	2.1	-18	-4.1	-8.3	-5.9	-8.9	-6.4	-7.8	3.8	2.6	1.8	-2.8	-1.9	-7.7	14	-13
0.28	0.27	0.57	-9	-15	-16	1.2	-8.3	-1.4	1.6	7.2	4.1	-9.2	-6.2	-8.3	1.2	-3.9	11	-9.4	20	-12	8	-6.9	7.3	10	-14	2.8	3.3	-1	-3.8	-2.5	-2.5	0.02	0.99	-6.5	-11	-4.6	1	-13	-1.9	-6.8	-3	-1.5	11	-0.23	-1.6	2.9	-0.27	13	-15
0.55	-0.11	-0.22	-3.8	-12	-13	-6.4	-13	-2.5	-5.7	5.2	0.51	-4.2	-0.74	-7	3.4	0.64	6	-2.3	6.8	-16	2.4	2.1	-0.15	2.6	-12	-6	-1.5	-8.5	-8	4.5	-3.1	-6.1	-4	-8.1	-13	-4.8	-4.9	-11	-9.7	-0.29	-0.39	0.99	8.6	-7.4	-13	-1.9	-3	5.2	-4
-0	0.12	4	-4.8	0.61	-19	1.2	-18	1.6	0.84	0.82	1.9	6.8	-0.87	3.2	2.5	-2.5	0.02	-13	5.9	-0.04	-4.9	3.9	-1.6	-11	-2.5	7.3	1.4	-0.62	-3.2	5.2	-6.7	-10	-3.3	-3.1	-8.8	9.9	-7.3	7.6	-2	10	-6.2	7.8	17	9.7	0.26	5.1	-3	-7.8	-1.9
-0.55	-0.34	1.1	-2	1.6	-7.3	1.4	2.6	-4.4	-1.1	2.4	-12	7.9	-0.1	1.8	1.3	-7.4	16	-5.5	5.1	13	-6.6	7.8	-12	-11	-2.5	0.64	7	-7.8	-2.8	-4.9	1.8	-5.5	4.6	-13	-3.4	9.1	-3.8	6.7	-9.9	15	-1.6	-6.4	4.8	12	-7.2	4.4	2	-6.3	8.6
-0.44	0.23	-1.8	3.5	0.1	-2.2	0.28	4.6	10	-1.2	9	1.1	7.5	-4.8	-13	3.7	-8.7	0.57	-6.3	4.9	-9	1.5	-6.9	3.6	-14	1.2	-1.1	0.97	-6.1	15	-0.73	6.8	-5.2	3.6	-3.1	12	3	10	2.6	6.5	6.6	-4.9	4.9	-2.6	7.5	-4.7	1.3	3.5	-6.6	3
0.34	-0.08	-5	-1.5	-9	-8.9	-4.8	-2	7.4	-4.6	-0.36	0.26	3.5	-0.75	-12	-3.1	9.9	-12	5.4	-9.8	15	6.2	-4	2.3	-18	2.4	0.91	-8	-8.2	-3.5	-8.6	-5.7	-11	-4.4	-3.8	-0.7	4	-2.4	5.6	3.3	6.5	3.9	-2.7	-15	6.5	9.3	1.2	-0.77	-10	-8.2
0.42	-0.46	6.9	-9.8	-0.57	-5.6	12	-7.6	7.6	-5.1	4.8	-3.4	11	-5.1	2.9	-2.6	19	-3.2	5.2	-4.7	15	-2.9	-6	4.8	-11	-2	-3.5	-7.3	-4.4	-10	3.8	-3.1	-2	-7.5	-5.2	-11	5.3	-9.2	3.3	-12	6.9	0.09	-13	-15	4.8	-12	-0.12	-1.3	-3.1	-3
0.12	0.18	10	2.4	8.3	-3	12	-3.5	3.7	0.05	7.1	9.4	5.9	-2.2	8.1	8.8	9.3	2.1	-5	9.2	16	6.7	3.3	8.8	-13	4.8	-10	-0.38	-10	2.2	-3.2	-1.1	-7.3	1.8	-0.57	8.5	6.3	-8.4	2.7	5.9	-1.4	7.2	-7.3	11	-3.7	-1.1	-2.9	-4.6	-8.2	-0.92
-0.07	-0.32	9.7	-7.8	-1.3	1.5	4.9	-10	-5.3	1.8	2.5	-1.3	-1.5	3.9	11	2.5	-8.8	-6.1	-2.7	-6.5	16	5.2	11	-2.3	6.1	-9.8	4.5	-0.45	2.8	-5.7	-4.7	-5.1	0.96	-3.2	14	0.51	9.3	-4	15	10	8.8	3.3	-3.1	4.3	11	-0.99	0.27	4.1	0.59	-8.6
0.25	-0.41	6.7	-5.5	4.8	-11	5.7	-3.1	11	-0.09	10	-10	7.2	-4.1	2.8	2.3	11	-3.3	1.8	0.66	19	3.6	12	5.1	6.9	-18	0.04	-7.6	0.25	-7.1	0.31	-7.3	-2.4	-7.6	9.9	-8.4	9	0.51	8.7	2.3	17	2.9	-1.5	-5.8	11	4.7	0.81	-4.5	3.5	-22
0.47	-0.19	-6.7	5.7	-4.1	1.6	-22	8.6	17	13	-1.2	7.5	-0.54	5.4	0.31	8.7	23	-0.33	-0.96	26	21	-2.2	0.43	-4.9	0.53	-5.9	-9.5	7.4	-2.8	8.2	4.5	7.7	-3.2	10	0.49	8.3	-4.5	7.1	0.2	16	12	14	-0.13	18	5.2	7.4	-0.38	3.1	-1.6	-3.5
-0.71	0.03	-7.1	4.9	-4.5	7.1	-15	0.86	11	10	0.56	5.8	6.2	10	-0.69	12	-6.5	5.2	-13	14	-11	8.8	-9.7	-1.7	-0.62	3.3	3.4	6.9	1.2	9.3	3.7	4.3	1.6	8.3	-0.29	15	-1.1	15	-4.3	15	4.3	9.8	6.1	4.8	-0.52	15	0.24	7.3	-3.3	-0.27
-0.88	-0.24	1.3	-3.5	6.1	-0.98	-1.2	-1.1	-0.6	-1.4	2.7	-17	3.9	-0.25	-8.3	-3.6	-16	-6.6	-19	-4	3.9	2.1	-6	-2.4	-11	3.5	1.4	-12	1.1	7.9	1.6	-2	2.8	9.7	-3.4	0.02	2	0.89	-5	1.9	-2.3	-5.3	6.2	-19	-2.6	-0.24	-4	-2.3	-1.3	10
-0.12	0.25	3.7	7.3	-6.2	7.5	-2.4	8.7	9.8	6.9	1.9	3.2	-4.7	-1.4	0.81	-1.4	-2.1	-0.78	3.9	10	18	15	6	-0.97	-9.9	9	0.83	2.9	-5.7	8.6	-0.95	5.8	-2.1	-4.4	-5.3	12	-6.2	9.1	-12	20	-8.8	6.3	1.1	4.1	-13	5.7	-7.3	8.4	-1.1	4.6
0.79	-0.07	-0.93	9.9	-11	20	-0.81	18	11	3	3.8	5.5	-3	12	15	4.8	14	5.1	19	2.8	2	12	5	16	8.9	11	14	8.1	16	5	0.96	4.8	11	-5.7	19	17	-0.97	10	6.5	16	3.9	17	11	5.5	2.7	13	1.7	15	8	-6.7
0.57	0.51	-0.33	4.1	-1.2	6.3	3.3	7.3	6.2	3.7	-7.8	-3.9	0.66	9.3	6.3	12	11	-1.3	16	1.8	17	5.5	-1	12	3.8	7.1	5.1	3	15	3	8	8	4.5	-0.39	10	11	1.6	5.2	3.1	4.5	3	17	9.2	1.8	0.79	13	6.2	4.5	6.2	8.9
0.1	0.21	-0.4	-0.03	5	-0.09	8.6	0.53	1.4	3.1	-9.8	-2.1	4	3.6	-0.53	6.4	0.65	5	7.2	10	20	9.4	1.3	-5.4	12	-2.2	-2.6	2.4	3.5	-0.49	7.5	8.3	-3.6	-4.5	7.1	7.3	9.4	-0.14	10	4.2	9.2	11	16	3.9	1.1	8.8	2.1	1.5	14	-5.1
0.34	-0.13	1.3	-4.9	3	3.1	-1.9	-6.6	2.3	-3.6	-1.1	-1.5	4.2	-0.5	2.6	3.2	1.9	-6.6	4.3	-1.3	25	2.9	-1.6	-2.9	13	4.2	9.4	1.1	7	-4	6	-1.7	3.8	-3.3	11	3.1	9.9	-1.1	14	6.2	6.3	1.9	-4.9	-3.8	14	6.4	8.4	-1.5	7.5	-9.4
-0.33	-0.19	-5.3	-5	4.6	5.8	-2.7	-4.1	-5	7.1	-8.4	-3.1	4.3	4.2	-6.1	4.8	-4.5	-4.6	0.04	-13	0.32	-8.8	-9.1	-2.5	0.29	6.6	1.8	0.27	-8.7	-1.4	-0.88	4.5	-9.3	2.8	0.58	5.9	13	7.1	2.5	12	-3.3	4.5	-12	10	-2.9	2.4	6.2	6.8	-6.2	-2.6
0.13	-0.18	-13	4.3	8.8	-0.25	4.4	11	-3.8	3.8	-7.9	0.11	2.7	1.5	-5.5	2.2	0.91	2	-9.1	-11	-0.83	-2.6	-6.9	3.7	-7.6	9.3	-9.6	0.96	0.34	4.8	-1.5	11	0.71	3.8	-0.75	0.2	6.4	3.2	11	-5.3	4	7.7	-8	-1.7	1.1	6.5	0.48	4.3	-8	-3.1
0.25	0.03	-0.13	-5.7	14	4.5	3.3	6	3.4	-11	-0.39	2.3	2.5	-3.8	-5.5	4.9	-7.4	5.2	-14	4.4	-17	11	2.1	6.2	9.1	-3.3	-1.9	6.4	3.8	-4.5	7	1.1	-1.5	-2.9	5.5	0.46	3.9	0.29	6.8	-0.48	7	-3.6	8.8	10	12	2.7	0.3	3.4	6.5	6.8
-0.18	0.36	3.5	-3.1	2	1.2	-1.2	-15	1.8	-12	-3.6	-11	-0.77	-11	-1.8	2.2	-12	-0.5	-15	1.9	-4.2	1.7	1.9	4.3	7.2	-7.8	3.3	-4.4	3.5	-8.1	1.1	-0.83	4.1	-8.7	4.5	3.6	5.7	4.5	11	4.7	-0.47	-10	-0.11	-0.12	7.3	2.4	3.9	-0.9	8.3	-1.3
0.22	0.36	6.1	-6.4	24	2.9	9.1	-11	-0.66	-13	0.35	-4.7	11	-8.4	2.2	-3.6	-2.5	0.04	0.69	-8	5	6.5	-8.7	-0.79	3	-10	7.5	-6.5	5.3	-9.1	14	-4	2.2	-22	11	-5.7	12	3.2	16	1.6	2.8	-14	11	-12	7.8	0.46	12	0.66	5.7	-14
-0.03	0.34	8.5	2.2	12	8	5.5	10	-7.1	-15	3.9	1.1	3.2	-0.48	-2.7	-9.1	-3.4	-2.2	-16	0	4.8	-1.2	4.1	-1.4	12	-4.5	7.9	-6.2	3.5	-11	7.9	-2.8	0.58	-17	14	-8.5	6.4	-8.7	4.4	-1.9	-2.2	-11	7.4	-1.8	-3.6	-1.6	9.4	-2.1	5.4	-2.5
0.69	0.01	4	8.9	4.8	10	-6.2	0.6	-8.3	1.2	1.1	-3.1	-3.8	2.9	-2.6	-0.81	6.2	-1.2	-4.9	-0.86	17	-0.17	1.7	1.6	8.1	6	3.9	0.04	6.8	3.7	4.8	8.6	6.8	-0.24	11	6.7	1.2	-5.1	8	-5.1	0.04	4.9	1.8	6	2.2	4.3	9.1	-0.36	7.4	7.7
0.61	0.72	-2.8	3.6	-3.1	-8.7	-6.2	-3.5	-11	7.2	-14	5.7	-7.4	4	-11	3.9	-2.5	7.5	-3.9	11	1.8	14	5.9	2.6	-12	-4	-18	12	-4.3	7.8	-6.8	12	-8.2	2.5	-12	4.7	-13	10	-9.4	-8.1	-13	3	-12	16	-4.5	-3.3	-1.9	9.7	-14	-7.6
0.28	1.4	-2.2	-4.8	-4.8	-14	9.2	2.8	3.1	2.3	-0.39	0.51	-0.68	-0.8	4.1	7.7	1.3	4.7	8.2	8.3	-0.84	4.8	-9.9	5.3	6.2	3.9	-4	10	5	9.2	1.9	3.4	1.1	2.3	-2.4	7.1	-0.6	-0.45	-3.2	-0.42	-7.6	-3.8	7.5	6.5	-3.3	-5.8	3.4	5	6	6.4
-0.64	0.93	-2.9	11	-8.9	4.8	-8.6	2.6	-5.1	8.6	2.1	1.9	1.9	5.4	-4	7.1	-9.8	3.3	-3.1	5.1	-0.61	-11	-7.9	-1.7	3.1	16	-6.6	7	1.2	17	-3.5	-0.17	-3.4	10	-6.3	16	-13	-4.2	-9.4	11	-11	-11	-9.5	7.3	-18	-6.1	-8.8	-5	-5	10
-0.3	-0.19	2.1	15	-6	5	-4.5	-0.62	-0.2	12	-2.4	5.7	0.76	0.39	-13	1	-6.9	5.1	-2.8	0.16	-18	-1.2	-17	-4.6	11	11	3.4	7.5	15	20	2.5	-5.4	11	13	10	12	3.8	3.4	-0.06	8.7	0.2	-5.2	5.7	6.8	0.58	-2.5	3.4	-2.7	0.83	7
-0.35	-0.22	1.7	4.5	4.5	0.76	3.6	5	-7.1	-3.9	3	3.5	-0.39	-5.9	-8	-6.6	-7.3	7.2	0	-2.2	-8.9	0.03	2.5	3.2	5.4	5.1	5.2	2	13	1.4	3.9	5.4	5.3	6.7	12	-1.1	0.9	-10	4.1	-4.2	8.1	-0.59	18	3	7.7	-0.83	3.5	-0.96	4.4	3
0.41	0.05	-4.6	2.7	3	0.73	-3.5	12	-9.1	-9.9	-2.6	7.9	-1.8	-3.4	1.6	-3.7	6.5	14	-1.5	2.6	-5.6	6.7	5.4	2	6.8	2.2	-5.5	-0.47	1.8	-6.6	2.5	4.4	-1.9	-2.1	5.9	-3.4	-0.41	-1.8	11	-6.4	8.7	-0.09	2.2	-5.8	7	-1.5	3.4	-1.6	9.2	1.7
0.77	-0.43	1.3	5.7	6.2	3.5	1.6	6.7	-11	4.7	-4.2	-1.5	-2.4	3.6	6.7	-2.7	29	-7.4	0.43	-3.8	1.3	-0.29	0.8	3.6	3.6	-8.3	-4.9	3	-0.13	-9.4	-1.3	-9.8	-2.7	-13	2.6	-3.4	5.7	18	13	4.6	6.9	-0.28	-5.3	-8.2	12	8.4	1.8	4.9	2.4	-6.3
0.45	0.2	-1.4	6.6	2.9	1	4.5	8.1	-14	2.9	-7.6	0.88	-6	0.52	-8.3	2.9	2	-14	-7.7	-2.8	1.8	4	-10	-2.3	-2.7	-8.8	-5.1	-0.61	-6.3	-4.6	-3.1	-0.47	-8.5	-5.8	-9	-9.6	-10	11	1.2	3.3	-0.38	4.5	-12	-6.6	2	8.7	-6.5	2.9	-1.6	-8.6
-0.07	0.23	0.83	3.3	-0.4	-6.2	1.6	-0.36	-2	-10	-7.8	-0.95	-2.2	-0.87	-2	6.8	-8.8	-0.74	-5.4	-4.1	4.3	6.3	-3.7	6.4	-2.8	1.8	-2.3	-3.6	-7.9	-12	-2.1	-2.7	-2.8	-6.3	-1.5	-4.8	-6	3	-2.4	7.3	-3.7	3	-4.8	-5.8	-8.6	7.8	-2	8.5	-0.51	-8.9
0.31	-0.08	1.1	-7.6	-5.9	-8.8	-8.8	-4.2	-6.9	-5.5	-3.5	1.9	-12	0.23	-7	-7.1	0.4	-3	0.71	-13	-11	-7.1	0.18	-12	8.7	7.4	-5	-5.6	1.3	-5.8	-3.8	-0.22	0.18	-1.2	1.7	-3	-0.75	-6.5	5.9	-9.4	-2.3	-7.1	7.3	-10	-7.3	0.1	-1.4	-2.1	0.92	9.8
-0.08	-0.1	-9.4	1.7	-15	-2.3	-16	7.5	-8.3	11	-6.7	3.8	-21	0.17	-0.6	-3.6	-2.2	-3	-13	-6.6	-18	-14	-9.1	-9.1	-10	-0.71	-10	-11	-9.1	-3.8	-16	-2.9	-5.7	-17	-15	-3.8	-14	-11	-14	-19	-12	-9.9	-1.4	-16	-14	-4.4	-16	-6.3	-4.7	12
-0.3	0.3	-9.1	3.4	-12	6.4	-15	12	-7.3	3	-9.3	2.9	-9.9	11	0.8	4	-2.5	0.55	-3.4	4.7	1.1	-0.66	-5.8	-2.5	-6.9	-0.69	-12	-4.9	-14	5.7	-12	3.2	-6.7	4.2	-9.3	11	-10	1.9	-8.4	0.76	-17	1.6	-7.2	-10	-14	5.7	-10	0.38	-3.2	0.85
-0.07	-0.28	2.1	-2.5	-3	-7.6	0.95	-7.8	-7.3	-6	-7.4	-1.8	-2.2	2.4	2.8	-3.3	2.2	-11	24	-5.4	6.8	2.8	7.2	-4.5	6.7	-6.8	3	-0.37	-4.7	4	0.73	2.7	3.4	1.7	1.8	-3.2	7.4	-2.4	2.2	-8.2	-7.3	1.1	6.8	-4.9	-2.2	-5.2	7.5	-7.8	-0.96	4.9
-0.31	-1.1	3.8	2.8	-7.4	4.9	-2.2	-2.2	-3	-4.8	1.3	7	-16	-3.1	-8.5	-4.2	7	0.56	16	-3.4	6.5	-4.1	0.57	-6	-4.1	-5.1	0.02	-1.6	-2.3	-0.57	-1	-3.5	3.5	0.77	-0.01	-9.1	2.3	-2.6	-3.4	-10	3.5	0.43	-9.9	-2.9	-5	-13	2.2	-7.3	2.9	-4.5
-0.79	-0.54	0.01	6.4	2.6	1	-7.3	-1.7	0.29	-2.2	1.8	-0.05	-4.5	-10	-9.1	3.9	3.1	5.3	1.7	5.4	3	-3.7	6.2	-0.22	2	-3.2	-4.8	1.4	6.1	5.9	-11	0.7	-0.04	7.6	1	8.7	-5.6	0.79	-2.7	-7.4	-5.4	-7.1	-7.5	5.2	-6.3	-5.1	-5.6	-3.4	4.3	3.4
0.23	-0.92	1.6	-5.2	5.3	-20	1.9	-8.3	9.4	-2.4	4.4	-7.9	2.9	-7.2	8	-2.2	1.5	-6.1	11	-18	15	-7	0.9	-2.1	12	5.6	-6	2.6	-5.4	11	-1.7	-0.81	-1.7	6.7	-1.4	3.7	-6.3	-6.4	-8.2	-11	-2.1	-10	-16	-1.1	-13	-8.1	-4.1	-1.7	10	9.6
0.31	0.51	3.4	-6.9	0.35	-8.9	5.8	-3.7	6.5	2.3	1.7	-1.7	-1.7	-4.4	7	5.5	0.09	6.9	17	7.1	-8	-2	-0.6	-3.1	1.5	9.8	-2.6	-2.2	-6.1	13	6.5	-1.1	-1.6	6.7	2.9	3.5	-0.75	-0.93	5.8	2	2.5	-0.24	2	5.5	5.7	-0.26	-1.9	-7.5	7.7	6.4
-0.18	-0.06	1.8	7.2	7.7	-4	0.62	11	5.2	11	-7.2	11	-4.5	8.2	1	6.5	-4.8	16	-0.26	8.9	-1.1	8.2	-0.88	0.18	-4	-3.1	1.9	3.8	-5.1	-3.1	2.7	-1.8	-1	-4.8	2.6	-3.5	0.11	7.9	5.3	-1.4	0.79	2.5	8	-9.4	8.9	-4.5	-4.3	-0.26	-0.46	-3.6
-0.24	0.57	-7	12	-13	4.1	-2.7	6.3	-4.5	1.8	-1.2	12	-6.2	5.8	-8.3	4.1	-6.8	5.8	-6	8.6	-7.6	2.5	2.2	-0.1	-5.4	6.8	-3.6	0.41	1.3	-1.9	-1.5	0.71	3.3	1.8	-2.9	2	-3.9	11	-1.7	8.2	-0.69	8.6	-0.55	-0.77	-2	0.85	-9.2	3.6	1.3	-0.37
0.01	1.1	-5.6	-1.4	-12	6.4	2.2	2.5	0.92	1.9	5.3	-0.16	3.6	7.1	3.7	0.45	6.9	-1.9	-9.7	-2.2	5.9	14	13	5.1	6	0.1	10	4.7	12	-0.21	2.2	3.2	12	1.8	7	-2.5	2.1	-0.02	-3.6	8.2	-4.1	5	6.6	3.7	-11	6.2	1.3	0.88	13	3.4
-0.16	0.58	-5.1	8.2	-1.5	6.9	-8	13	-8.6	6.2	-6.9	5.7	2.2	17	-3.2	-4.9	0.65	-0.38	3.2	-3	-0.4	11	8.4	11	5	-9.8	-3.6	0.24	1.4	-6	-5.2	1.9	0.7	3.2	-8.4	-7.2	-5.7	-1.7	-13	-3.4	-13	4.3	-3.1	5.5	-13	4.6	-8.8	6.3	4.2	4
0.02	0.22	-2.4	7.9	2.3	15	7.2	11	7.3	18	-3.2	7.5	7.5	18	5.1	-1.8	4.3	6.2	18	-1.8	11	5.7	11	6.7	15	-5.6	0.56	-1.8	7.9	1.7	-1.1	4.6	7.5	2.8	5.4	5.8	-1.1	12	-2.3	13	-8.6	6.5	1.9	7.5	-6.3	12	-3	3.9	7.8	-8.8
-0.14	0.45	2.7	7.1	-6.7	17	7.9	10	2.5	6.3	-2.7	10	-0.32	12	6.2	1.6	-1.4	3.1	6.9	2.3	-10	18	5.9	3.8	16	-4.6	2.3	-0.95	12	-6.5	-1.2	5.6	4.5	-6	9	5.1	8.1	9.8	2.6	5.2	-0.5	12	5.4	4.4	-1.4	8.6	3.3	9	-7.5	-6.9
-0.2	0.35	8	-1.9	11	-3	3.4	-5.5	4.2	-2.8	-0.07	-6.5	-1.8	-4.1	0.4	-2.4	-3	3.9	-6	-3.7	-13	6.8	-4.8	6.8	-3.7	2.6	-3.1	-0.44	-1.2	-7.9	-0.78	5.7	-3.3	1.8	4.1	1.6	5.8	-1.2	-5	2.2	-4.3	8.2	-12	3.8	-2.9	4.6	-2	-1.1	-5.4	6.5
-0.06	-0.1	3.5	-1	-0.37	8.7	-2	9.1	2.5	-2.9	-0.65	-8	-7.8	-8	-4.3	0.54	-13	18	0.38	6.7	-16	3.3	-5.7	-2.1	-6.4	2	-4.5	9.4	-4.3	9.3	-1.1	-2.1	-1.9	4.4	-5.3	5.7	0.23	0.72	-14	9.2	-3	-6.7	6.1	-2.2	-3.2	5.3	-9.1	4.6	7	-1.9
0.13	-0.36	-6.3	7.5	-10	5.1	8.8	2.2	-13	-7	3.6	-1.3	-0.79	-6.8	2.3	-7.2	-0.3	0.43	-5	1	1.4	-3.5	-1.5	1.9	2.6	11	0.87	7	0.18	8.5	-4.6	6.5	-2.1	4.1	-4.2	10	-4.4	5.7	-9.3	2.8	-12	1.1	-13	-6.1	0.75	3.8	-4	-2	4.9	1.1
0.4	0.2	-3.1	3.3	-1.6	6.1	-2.3	-7.2	-6.6	-13	-2.3	-2.4	-0.84	-3	0.92	-8.7	5.6	9.7	3.2	-3.3	5.8	3.6	-6.1	2.4	11	11	1.5	-5.4	8.2	6.7	5.2	3.7	8.1	3	6.9	13	-1.2	3.1	-0.42	-0.62	0.65	-6.5	-1.3	-6.1	4.7	-6.7	2.4	-3	9	12
0.38	-0.14	8.3	4.5	0.89	1.5	1.7	-12	-9.1	-2.3	-9.2	1.9	-4.1	-2.1	6.2	-6.3	10	-5.1	13	-22	-14	-2.2	-5.1	0.79	5.3	12	1.8	-8	1.4	2.8	1.4	-5.2	2.6	8.4	5.4	3.3	-8.8	-6.5	6.1	-0.77	-3.7	-13	-0.3	6.2	-2.4	-8.7	-3.9	-2	-0.46	15
0.77	0.15	-0.31	-0.15	-2	1.5	-1.3	3.4	2.6	-2.8	-1.9	-1.2	2.4	1.2	5.8	-2	-2.8	4.2	-1.1	-14	-15	-8.7	-11	0.03	8.5	4.9	11	-9.7	6.9	-1.9	1.7	-4.7	3.8	-2.5	7.3	0.02	-1.8	-9.2	0.43	1.9	0.46	-1.9	8.8	-13	-6.9	3.5	0.82	-4.7	5.8	1.6
-0.2	-0.67	-3.2	9.2	-1.4	12	-1.5	6.9	-5.5	-6.2	3.9	2.3	-3.7	-3.2	0.46	-11	-4.7	-3.2	-2.3	-2.7	6.3	-12	-7.2	-8.1	5.3	12	0.98	1.4	0.03	0.74	-2.1	-3.2	-1.6	7.9	1.7	3.2	2.1	4.4	-6.6	3.4	-14	-3.2	4.8	-7.2	-11	-0.48	-1	0.85	7.8	-1.2
-0.08	-0.57	-6.6	3.6	-11	0.57	5.8	-5.9	0.26	-0.89	3.2	2.4	-2.1	-5.6	8.8	-5.5	6.8	7.5	4.4	8	-0.94	1.4	6.8	-1.2	-0.38	9.1	-1.1	-0.44	0.35	-3.6	2.9	-7.3	2.3	0.17	4.1	-2.9	-0.28	-7.6	6.7	-12	-9.3	-15	7.3	-6.5	-6	-15	3.1	-2.2	5.3	0.08
-0.77	-0.32	-7.7	5.3	-5.2	6.7	2.3	-1.2	11	-3.9	4.4	3.5	2.3	3.9	8.2	-7.5	-2	-1.6	-2.1	3.2	-15	6.9	2.1	-3	-5.3	12	0.75	-1.7	-6.2	1.6	1.1	-2.6	-12	7	-3.7	1.4	0.14	-7.8	4.6	-12	1.3	-9.7	-6.3	-4.2	-3	-13	-2	-1.1	-10	5.9
0.02	0.77	3	2.4	8.9	6.4	5	-7.6	7.7	-3.4	-2.7	2.3	8.5	2.6	17	-8.8	1.8	2.4	4.8	-5.2	4.9	7.2	1.6	-4.6	-4.4	10	-4	2.7	-4.8	-2.5	-5.7	6.3	-0.73	10	-0.37	7	0.91	9.8	-3	3.6	5.5	2.2	-16	2.2	-7.9	2	-5.4	6.5	-4.1	4.3
-0.05	0.64	-4.6	-8.5	0.21	1.2	-2.4	-6.5	3.3	3	1.1	-9	11	2.8	16	-4.3	-3.3	2.2	-0.4	-19	-2.7	2.4	6.9	4.4	-8.4	9.8	-1.1	-4.2	2.7	1.2	-2.4	1.3	5.2	3.6	14	4.2	2.7	1.8	4.5	-9.4	4.8	-1.9	-11	-5.5	-1.3	-1.9	2.1	-1.9	1	11
0.03	-0.18	-4.3	1.4	10	6.1	-3.3	-2	9.8	-2.7	1.1	-6.8	11	-5	2	-7.6	-6.4	10	-22	7.2	9.7	-2.6	13	-6	-2.3	20	-7.7	4.8	9.1	18	-0.25	1.4	8.9	19	6	13	2.8	5.5	9.7	12	11	-1.2	5.4	8.6	4	-2	-0.09	3.2	5.7	8.7
0.48	0.14	7.5	6.6	13	-8.7	14	4.2	14	-3	0.87	0.77	18	-7.4	-4.1	2.6	7.7	8.5	9.2	8	15	6.5	5.1	0.23	12	5	4.7	7.7	9.8	8.7	0.66	0.02	11	5.9	13	2.9	9.1	4.7	12	-5.8	13	-3.3	8.5	7.4	4.8	-4.5	5.5	2.7	6.7	7.8
-0.13	0.08	8.9	6.1	15	-8.3	2.8	6.2	1.5	6.8	-0.48	3.5	7.5	-4.1	-9.9	-3.1	1.4	12	11	4.8	10	7.4	5.5	-3.3	5.2	9.9	-2.7	2.6	7.7	2.8	-4.5	-2.4	7.3	1.3	10	3.2	1.2	-2.1	10	-5.5	1.4	-9.3	-2.8	-2.3	-0.2	-6.1	-5	-5.8	2.5	7.9
0.27	-0.69	8	5.4	13	-6.8	0.31	3.6	-12	1.8	-1.8	7.5	-5.1	-1.6	-9.2	-5.9	-9.2	0.02	-5.8	2.6	-6.7	-5.6	-8.7	-8.3	7	-3.5	-13	1.8	-2.1	-1.1	-5.3	3.1	-0.39	-1.7	1.3	-2.7	-9.1	0.92	5.7	-5.2	-0.4	-0.05	-10	-3.5	1	6.2	-7.7	0.12	-3.7	8.3
0.48	-1.4	-6.2	3	6	-10	-4.3	-9.5	4.4	4.2	2.1	-1.9	-1.6	-6.6	-6	4	6	-12	-0.19	-5.5	2.3	-4.7	4	1.5	6.1	-19	-11	-7.4	3.5	-2.3	-1.2	-5	8.7	-13	-0.13	-8.3	-9.4	7.6	-0.99	-1.1	-8.1	-0.18	-1.3	-0.11	-1.7	4.6	-8.9	3.6	8.2	-13
0.39	-0.57	4.1	-7.5	4.6	-8	-6.7	-16	-1.6	-3.8	-0.27	-5.4	-5.6	-8.5	-4	9.1	0.85	3.3	-2.5	6.8	-7.1	12	-4.6	3.1	15	-8.6	-6.1	-7.1	2.4	-13	-1.5	-11	7.7	-12	-0.31	-17	-8.7	-1.9	-4.1	-5.9	-8.5	0.04	3.1	-14	-3	5.8	-3	-3.7	15	-6.9
0.13	0.12	8	-2.6	9.1	-4.1	-1.7	4.5	-3.1	-2.7	1.6	8	-5.8	-3.2	-2.6	0.35	-2.8	0.38	-12	-3.7	-12	-3.6	-3.5	-15	16	-11	1.4	-13	4.5	-20	3	-9.5	7.8	-9.5	2.9	-23	0.86	-11	-3.7	-3.3	-3.4	-6.9	-8.2	-3.1	-2.1	-1.7	0.86	-6.7	10	-2.4
0.4	-0.25	0.46	2.6	0.64	-5.1	-1.9	9.4	2.8	-8	3.1	1.3	-3	-1.3	1.2	2.7	7.2	-7.9	-11	6.3	2.7	-2.5	8.3	-6.6	3	-5.8	16	-4.1	7.2	-6.9	6.2	-0.83	8	-5.2	6.1	-7.7	7.6	-15	-5	-6.8	-1.3	0.8	13	-2.8	-1.2	0.62	9.5	-4.1	13	2.2
0.16	-0.03	2.7	-8.1	-6.1	-6.5	-4.7	-4.4	1.9	-11	3.8	-2	-3.6	-9.2	-7.5	-0.51	5.7	4.6	9.4	5.9	12	-3.9	-6.2	2.6	5.1	4.5	0.79	0.04	1	5.1	-1.5	0.87	-1.1	6.3	-0.94	5.1	-9.4	-7.1	-0.65	-12	-14	0.51	2.4	2.2	-4.5	2.6	3.1	-6.3	11	17
-0.6	-0.39	-5.7	-3.6	1.8	-3.1	5.3	-13	-0.32	3.8	2.8	-3.5	0.34	-7.7	-7	4.5	-22	-10	9.8	-0.44	1.5	-0.51	1.4	-1.4	11	0.82	-6.9	-3.6	3.6	3.5	-0.2	1.9	-2.3	-5.3	3.4	2.4	-14	1.3	-7.2	-4.2	-9.7	2.5	-1.2	-1.2	-8.5	4.3	-8.2	-5.9	10	5.2
-0.15	-0.44	0.61	-6.4	-9.8	-6.3	6.8	-4	-0.99	3.9	5.9	-7.9	-5.5	-4.2	-7.2	-13	-6.9	-13	-1.2	-21	-3	-12	-14	-15	12	-27	2.6	-2	9.2	-14	6.3	-11	9.9	-13	4.8	-23	-5.4	-7	-6.8	-11	-0.89	-2.4	5.9	0.49	-0.29	6.2	-8	-6.7	5.8	-25
0.41	-0.72	1.2	-12	-6.7	-5.2	-7.3	9.5	2.8	0.44	11	-9.1	-8.7	0.41	-6	3.3	11	5.5	21	8	-1.3	-8.1	-5.1	1.2	-3.5	-20	2	-11	-1.6	-9.5	-1.6	-16	-0.65	-8.7	-7.1	-17	1.5	-5.9	0.86	-7.2	2	-5.5	18	-12	-1.2	-1.2	1.7	-5.6	-7.2	-8.8
0	0.23	1.6	7.7	12	15	8.1	10	0.85	9.3	1.2	10	-2.9	4.8	-2.2	-1.3	-2.2	1.5	-3.9	12	7	14	-0.26	7.9	-12	-14	-12	-3.1	-10	-4	-8.3	-2.4	-10	-3.9	-11	1.4	-9.6	-2.2	-0.26	7.6	4.5	4.7	-11	4.2	7.5	11	-2.2	0.81	-7.5	-1.1
-0.41	0.31	16	8.6	10	21	6.9	5.3	-9.6	3.6	0.33	8	-3.9	5.2	-2.5	5.8	-21	-4.6	-13	3.2	5.7	17	-3.4	15	-1.3	-1.2	-4	-1.7	3.5	-0.17	-2.7	5.4	-3.4	0.96	-1.3	9.3	-4.8	9	2.4	12	0.34	5.5	0.65	13	14	14	0.62	5.8	-5.5	3.7
-0.47	-0.23	25	4.5	14	-1.3	18	-15	-3.2	-0.16	11	-8.6	5.5	-6.8	-0.16	1.2	-5.2	-3.4	14	-3.6	1.2	6	3.8	6.3	0.95	-2.4	15	-10	9	-0.15	2.2	-2.3	6.7	6.3	-1	-1.5	7.2	-4.4	11	0.05	4.5	-5.6	21	-11	5.6	-1.5	5.5	-5.7	-8.3	-1.1
0.59	0.56	7.6	-0.04	13	-14	11	-9.1	-8.5	-5.4	5.7	3.7	12	-14	11	-7.8	10	-0.08	13	7.3	18	11	13	-1.1	2.3	14	11	3.9	-9	8	16	4.4	-1.7	1.9	-2	0.84	9.3	-5.5	14	0.93	20	-7.4	14	3.9	11	-1.9	16	2.3	-3.9	12
0.15	0.16	3.9	1.8	13	4.9	-1.8	9.2	-1.6	-4.9	6.2	7.2	8.3	-1.6	-2.9	0.36	7.7	0.63	-1.7	2.5	10	8.4	5.5	5.8	-0.78	2.4	-0.25	-0.09	-1.5	1.7	6.1	-1.1	-2.6	-4.7	-2.4	-1.1	11	-3.9	6.9	-1.1	16	0.63	-4.5	-1.7	9.7	-3.7	9.3	-2.1	-10	7
0.32	-0.34	10	0.94	12	3.6	8.2	12	0.29	1.1	8.5	3.6	11	3.4	-1	-2.1	0.86	3.6	-9.5	-6.9	-6.4	1.8	1.4	-4.5	-5.5	-4.8	10	-8.9	-0.43	-1.5	13	1.2	-7.8	-0.5	3.6	0.59	15	3.9	18	-0.97	13	0.22	5.7	-0.74	12	6.4	9.9	-4.5	-12	-6.1
-0.16	-0.24	9.8	-1.3	12	1.6	6.6	-8.2	-7.7	-12	2	-11	4.3	0.93	-0.19	-1.4	-5.8	-7.3	-1.5	-15	14	1.4	4.8	-6.8	-5	-0.99	2.5	-9.7	1.3	-2.1	11	1.4	5.5	-7.9	-2.8	-1.4	8.6	-2.4	7.2	-3.5	6.8	-13	0.45	-1.3	5.5	-3.6	8.6	-3.6	-0.6	-3.6
0.22	0.57	4.2	-11	5	-6.3	-2.8	-20	-12	-11	-12	-15	-0.27	-3.9	-5.9	-2.1	-0.62	0.28	5.1	13	10	-0.39	3.3	-5.8	-7.4	-2.6	-4.4	0.23	-10	4.2	2.1	-2.5	-4.2	-3.1	-6	-3.1	-8	-5.2	-0.36	-0.59	9.4	0.06	-9.7	-3.9	3.8	-4	1.6	0.64	-5.8	-9.3
-0.03	-0.14	-8	-11	-5.3	-0.68	-5.1	-4.7	-4.1	3.8	2.5	-1.5	-7	1.4	-2.3	4.1	5.6	10	-4.3	11	12	4.5	4.6	9.6	-3.8	-7.1	-6.6	-8.1	-3.5	-8.5	1.6	-2.3	-3.9	-7.7	-11	-6.6	-7.3	-10	3.6	-7.1	6	-2.8	-7	0.19	11	-6.5	-2.9	-3.1	-10	0.11
-0.04	0.35	4.8	-1.7	-6	5.6	4.4	2.3	-8.8	-0.16	11	3	-1.1	0.67	-1.7	10	-1.8	9.6	0.73	6.1	-5.5	-3.3	-3.5	4.7	4.3	-0.95	-0.7	12	-2.9	5.5	-0.01	10	-2.7	6.4	-11	5.3	-5.5	0.23	-3.5	-2.9	0.72	9.6	-4.9	-4.7	-0.14	2.7	1	0.76	3.9	3.7
-0.88	-0.01	-6.4	8.8	-11	7.8	-10	8.6	-12	1.7	-2	5.9	-7.7	-2.4	-3.3	11	-0.14	-8.2	-9.7	14	-15	2.8	-2.5	-11	-5.6	2.5	-3.4	2.5	-7.3	-0.53	-5.5	-6.2	-4.5	6.9	-14	-3.2	-12	4.8	-17	-9.7	-10	3.6	-6.9	-1.3	-13	-2	-3.6	0.46	6.5	-8.4
-0.27	0.57	-17	5	-16	1.9	-6.1	5.2	-15	5	-6.5	1.2	-11	0.31	-10	-1.8	-0.07	-0.49	-6.9	0.4	0.52	-2.8	-3.2	5.6	-2.3	-4.8	-8.5	8.8	-2.5	-2.4	-6.1	-7.2	1.6	0.54	-13	-5.8	-11	4.7	-23	-5.3	-12	0.08	-9.2	-2.1	-21	-10	-9.9	4.9	1.3	-0.75
0.36	-0.68	0.42	-13	-2	-16	-0.67	6.2	-11	-9.8	4.9	-1.4	-8.2	-6.5	-2.2	-9.2	9.5	-3.1	0.38	-3	-3.5	-9.8	-4.2	-7.8	4.7	7.2	1.9	2	-0.14	12	-2.3	0.38	7.7	1.7	-5.3	-2.1	-7.4	-6.1	-11	0.81	1.9	-2.6	-9.9	5.8	-4.1	-13	1.3	-5.2	6.3	9.1
-0.24	-0.53	-5.3	-18	-4.6	-9.4	-4.4	-8.4	-8.4	-11	-3	-4.5	0.12	-14	3.9	-1	6.2	-2.9	4.8	-5.5	-14	6	-6.6	-13	0.75	6.3	1.6	-5.1	-5	-5.1	-3.5	-12	9.5	-6.6	-3.2	-7	0.96	-13	4.3	-15	-5.8	-13	1.1	-14	3.8	-15	4.1	-7.8	-8.4	-4.6
0.09	0.64	-12	-4.6	-2.2	4.2	-8.2	12	-2.8	-2.9	-1.6	3.4	1	1	1.9	1.8	3.8	-0.65	-0.33	6.8	-12	0.92	-4.1	-3.1	-1.1	16	5.4	4.1	-5.2	5.7	-2.1	-2.8	5.3	2.6	-3.9	10	-5.2	2.6	2.3	10	-6.1	6.8	4.3	7.2	1.3	-7.8	4.7	-0.64	-11	9.4
0.2	0.11	-8	0.28	-15	-1.4	0.48	-1.7	-3.9	-6	-3.3	-6.6	2.1	-9.5	3.7	-4.5	-7.2	-4.6	-5.5	-2.1	-1.2	-12	-2.5	-5.8	-4.4	9.4	1.9	1.8	-9.2	9.2	1.4	3	-10	8.5	0.96	6.6	-2.8	-3.7	-1.6	9.4	-3.3	-1.6	3.1	-1.6	-3.7	-0.26	-0.74	-2.8	-0.69	5.1
0.37	-0.46	-3.6	-10	-3	-0.92	1.8	-7.2	6	2.6	-7.2	-1.6	2.8	-5.7	0.84	-0.05	2.8	1.6	1.6	-15	3	-4.1	15	-3.7	-0.08	-9.5	-8.2	-2.7	0.17	-2.3	-2.9	1.1	-15	-5.4	-5	-5.7	-3.2	-2.5	5.1	-11	0.23	-7.2	-9	-1.6	-0.9	-8.9	-2.2	-5.8	-9	-1.4
0.55	-0.3	0.6	-1.5	2.7	-0.36	7.2	-6.4	12	0.1	5.2	-4.9	10	-3.5	3.3	11	18	-3.7	12	-1.2	15	-4.7	18	-0.3	0.71	0.45	-5.2	-2.3	2.5	1.4	5	1.4	-2.4	3.8	5.5	4.3	8.2	4.3	11	2.3	7.3	-0.64	-3.3	-4.3	9.2	-3.4	2	1.5	-1.5	3
0.23	0.92	8.6	10	7.2	4.2	7.7	11	20	2.6	3.9	-1.4	11	6.8	7.2	6.1	6.3	3.9	0.32	15	10	12	6.5	12	4.4	1.7	6.5	2.3	3.6	0.73	6.1	7.1	-5.1	4.3	12	-2.9	17	6	15	4.5	6.4	11	-2.9	8.7	15	9.8	5.5	5.7	-0.71	-4.9
0.79	0.2	12	2.6	2.1	-0.8	0.22	-5.6	20	0.77	2.3	1.5	1.2	3.9	10	-4	13	6.9	1.2	1.9	19	-0.56	11	-2.5	-1.3	-5.1	1.4	5.6	-0.98	-1.3	0.52	-1.1	-2.1	-2.8	5.5	-1.6	11	6.1	1.7	8.9	9.2	7.5	7.9	5.9	11	0.69	2	1.5	4.3	-17
0.24	-1.5	13	2.2	13	-11	13	-4.6	19	3.1	10	0.43	6.7	-0.65	5.4	-11	2.5	-31	5	-25	10	-24	2.8	-9.8	3.2	-15	0.87	-8.5	2.3	-7.4	-0.59	-12	1.9	-4.7	5.1	-14	14	-4.2	-1.2	-12	5.7	-3.5	-5.1	-11	9.4	-1.3	0.39	-6.3	3.3	-17
1.1	-0.76	4.4	-1.5	19	-14	-0.52	-6.8	1.4	8.6	1.2	3.2	-4.8	7	-0.27	-12	8.6	-6.9	6.5	2	-16	-9.4	-0.29	-13	2.5	3	-9.7	-5.7	0.02	-2.4	-4.8	-9.4	2.1	-7.6	7.4	-7.2	4.6	-2.7	9.6	1.6	2.6	0.19	-10	-2.3	8.2	9.4	-5	-2.4	-1.9	-4.3
-0.41	0.04	0.88	-0.87	6.2	-6.1	-2.3	-5	6.4	-0.89	1.7	5.4	-0.73	2	0.98	12	11	8.1	2	11	0.05	15	-2.5	4	-9.8	2.3	-2.4	-4	-3.7	-4.9	-7.2	0.9	-7.5	-7.3	0.04	1	0.32	-3.7	0.49	-12	-9.7	3.8	-12	-3.6	4.3	5.3	-3.9	0.98	1.5	9.4
-0.88	-0.29	-9.2	-0.09	0.67	-3.9	-9.2	-7.8	7	-1.6	-5.3	3.2	-1.3	-8	4.8	8.7	-1.8	1.9	5.3	13	7.6	11	-11	-6.5	-13	-4	-1.3	16	2	8.9	-4.4	11	0.9	8.6	-5.2	8.9	-2.7	10	-14	-6	-12	14	-4	21	-6.8	7.1	-12	11	-5.2	-1.8
-0.57	-0.01	-23	-8.4	-8.6	-2.6	-17	-14	2.3	1.8	-8.3	-4.6	-8.6	-4.2	-5.8	0.76	-5.7	-4.9	-1.8	0.63	-11	-3	0.17	-1.5	-7.5	-11	-0.99	9.4	-4.1	-0.46	-6.9	0.72	-0.91	4	-7.5	-2.1	-7.7	-4.4	-5.8	5.6	-4.3	2.5	3.3	11	-2.4	0.56	-3.2	-0.95	-2.8	-5
0.14	0.31	-14	-8.6	-10	3.5	-6.4	5	-1.3	8.2	-0.16	-0.73	-4.4	5.9	-4.1	-1.9	-10	6.4	1.5	2.7	-8.4	-11	9.5	4.4	3	-9.7	3.1	9.6	-8.3	3.8	-5.9	-3	5.6	-0.07	0.03	5.9	-7	6	-6.8	22	-3.8	9.3	3.4	13	-12	1.4	3.5	11	-5.6	-11
0.27	-0.19	7.2	-13	-7.5	0.09	9.3	10	7.7	9.1	8.2	5.7	12	11	1.1	-5.1	-1.8	5.5	-6	-10	4.5	-11	1.3	5.6	7.7	-4.7	13	-4	7.4	-13	1.9	0.5	5.1	-4.3	1.1	-5.7	-0.52	-0.79	-11	-1.7	0.4	-2.4	15	-4.4	-6.2	-0.82	-0.61	-0.9	6.1	-13
-0.01	0.01	-3.9	-1.8	-12	4.3	-7	-2.5	3.1	15	-4.6	4.2	-1.7	8.6	7.6	-0.76	-9.5	-9	-13	-9	9.5	-13	1.7	8.4	-7.9	2.7	6.9	6.3	0.94	-1.2	6.9	3.8	3.2	6.3	-2.2	1.1	-2.6	-4.9	-11	-3.6	-7.5	-1.6	13	12	-14	-7.3	-3.6	-6.7	11	14
-1	0.13	-2.8	3.6	-2.4	8.8	3.1	0.82	4.6	6.4	-2	2.7	2	1.9	3.1	-3.2	-14	-9.9	-6.3	-3.5	-16	-6.5	-6.3	7.5	-2	5.8	5	14	-6	5.5	3.9	12	-8.6	7	-4	14	-7.6	9.2	-6.2	24	0.2	6.5	-7.9	15	-8.5	3	0.12	12	12	5.2
-0.51	-0.65	-1.4	-4.5	-8.2	-2.4	-2.3	6.2	-3.4	-0.1	1.7	-2.9	1.5	2.3	-4.5	-2.9	4.8	-2.2	-2.6	-6.5	-16	-3.8	-13	-0.69	0.76	1.1	3.4	-0.43	3.9	0.01	7.3	-0.38	3.5	0.14	2.7	1.6	2.5	0.38	-0.73	-12	5.8	-6.8	-3.6	-20	7.4	-6.9	-0.85	-2.9	-1.4	-7
0.04	0.09	5.8	-11	-1.9	1.9	1.1	-5.8	-3.8	-10	-1	-5.3	-2	-3.8	6	1	2.7	1.3	3.4	-9.8	10	-8.6	-4.2	-1.8	0.98	2.9	9.4	-4.5	5.4	-5.8	2.5	2.5	2.7	-6.3	3.5	5.8	13	-7	11	-0.86	0.68	-13	9.2	-7.3	6	-0.83	9.3	-1.5	-3.3	-3
-1.1	0.48	-7.2	5	-7.8	5.9	-11	2.6	-3.3	5	-3.1	-9.2	-7.9	9.6	-3.6	3.9	-22	5.9	-14	1.9	-8	-8.5	-16	6.6	-11	-3.3	-6.5	-7.5	-6.5	3.4	-7.6	-0.61	-14	2.5	-4	0.84	-4.1	0.32	-7.2	1.4	2.6	-0.62	-8	1.7	-3.7	5	1.5	5.9	-12	7.5
-0.37	0.72	-1.6	18	-5.5	4.3	-0.12	8.7	-1.2	-0.57	-10	3.2	-2.5	4.5	-1.9	13	-8.8	5.1	-2.5	11	-14	4.3	-3.9	14	-14	6	-4.2	-0.2	-2.4	0.22	-0.42	6.7	-7.8	-3.8	-5.7	0.25	6.5	7.2	-0.12	15	0.77	8.8	0.25	4.5	3	4.1	0.97	3.6	-20	-0.68
0.41	1.4	4.9	13	-3.6	6.9	6.3	6	-4.5	-5.8	-3.1	4.1	3.3	13	2.8	5.2	13	0.41	6.4	0.92	-4	9.5	7.5	5.5	-8.8	4.7	2.8	3.8	5	-0.29	-0.49	7.1	3.3	3.8	4	-1.3	4.5	7.3	4.9	8.9	9.2	11	12	1.4	8.6	6.2	2.5	3.5	-4.8	9.4
[truncated: 952 more columns]
