# Supplementary material for: Dyslexia on a continuum: A complex network approach
Source: PLoS One. 2018 Dec 17;13(12):e0208923. doi: 10.1371/journal.pone.0208923 (PMC6296514; doi:10.1371/journal.pone.0208923)
Supplement: S1 File — Detailed information about the archive contents is provided in the included README.txt file. (TGZ) [file pone.0208923.s001.tgz › FS_601_AV_run_2.csv]

-0.85	1.3	13	2.4	11	-11	-0.04	-4.2	-3.3	6.2	2.2	1	-2.1	-0.77	4.3	-13	3	1.5	-5.6	-11	7.6	-4	-7.9	-6.4	8.5	-5	-4.8	7.4	-1.2	-2.5	1.9	-6.8	3.8	-2	-8.1	-1.2	6.1	-1.5	0.31	-13	-1.5	-17	4.5	-14	11	-8.1	7.7	-2.8	8.4	-12
9	-15	8	-7.4	5.1	-8.5	4.1	-12	5.9	-6	6.4	-2.5	-5.6	2.1	-4.2	-2.9	2.1	-5.7	-5.7	-9.9	-3.7	0.24	4.4	-0.74	4.4	-1.1	-8.3	-4	-19	4.8	-4.7	-4.9	5.8	5.6	-4.4	-4.8	4.6	3.9	-8.9	-5.5	-17	-8.1	4.3	2.1	-1.8	-0.76	-4.5	0.74	3	0.27
6.2	-5.4	7.3	-2.1	8.3	7.2	-2.1	-0.28	1.4	-8.7	17	3	-3.5	6.1	-4.9	-3.6	1.1	3.5	-4.7	-1.8	-3.6	-0.34	-4.9	3.1	1.2	3.1	-6.2	-1.7	-8.5	5.3	4.7	-0.41	-1.5	1.6	-3.7	2.5	9.3	7.9	-0.78	-0.71	-6.5	0.66	-3	7.7	-1.5	9.8	5.8	-0.54	8.8	2.2
5.1	17	0.45	19	14	10	0.14	5.5	-6.1	-2.2	6.8	14	4.6	4.3	7	-8.6	7.2	13	3	-0.33	0.55	7.4	11	4.3	-5.1	-1.3	2.2	-2.4	5.9	9.3	3.8	3.1	-5.2	-4.8	8.1	9.5	9.2	3.5	7.3	0.16	7.9	7.6	-2.4	8.2	6.2	10	10	5.2	7.7	1.7
10	10	14	9.6	12	4.1	6.2	2.4	-5.4	-7	9.3	9.7	2.6	-2.1	9.6	0.01	12	14	2.4	4.5	9.1	4.4	2.4	5.4	7	4.6	12	-1.6	16	17	8.1	3.6	-3.6	-1	8.8	5.2	13	6.7	11	0.58	13	6.8	11	7.1	13	15	11	8.7	8.5	3.9
14	0.56	18	1	6.2	-7	11	1.4	-9	-8.4	15	1.8	7.1	12	2	-8.2	9	4	0.86	-3.4	9.1	-9	0.01	-4.1	8.8	-3.1	18	-6.9	18	7.3	16	-3	5	-5.8	7.2	-12	5.3	5.5	4.5	-13	6.9	-8.5	15	-8.2	3.3	-5.6	4.8	-4.2	-1.7	-1.8
-1.5	3	-7.7	3.6	2	6.6	-9.9	1.7	3.2	-0.78	0.72	0.63	4.9	-4.7	0.99	-2.3	2.9	-13	1.9	-4.5	4.2	-15	2.6	-3	4.6	-12	6.2	-1.2	8.8	-10	-0.75	-2.2	-7.4	3.3	7.9	-13	5.9	2.3	-1.5	-9.6	8.1	-2.1	-3.6	-6.6	1.5	-4.7	2.1	-2.6	-0.98	-13
-6.9	10	2.4	16	-0.71	8.7	-0.22	8.8	-1.3	12	4.2	19	-1.8	3.9	-4.1	1.2	0.75	1.1	-7.5	-2.6	1.8	-4.2	-2.8	8.1	0.9	5.5	-0.89	-1.5	3.5	-7.8	-5.6	5.7	-1.8	5.4	3.4	2.8	12	7.9	-15	11	13	12	-1.2	15	-5.5	2.5	0.59	16	1.4	18
0.44	5	11	7.3	8.1	7.6	3	5.1	4.8	8.5	8.8	8.5	2.8	2.7	-2.4	-0.58	0.16	14	-8	3	1	2.3	-5.8	-4.3	-1.4	7.8	-10	-0.35	-4.8	2.6	-2.1	9.6	-2.1	9.3	-4.7	13	-4.7	18	-2.8	4.4	7.9	11	-5.2	12	-12	6.2	4.1	10	7.8	14
7.7	-7.3	15	-0.37	3.1	-4.7	-0.36	-7.3	5.7	-2.3	7.8	4.1	7.6	5.6	1.5	-2.7	1.4	14	-3	2.6	1.2	5.6	-3.7	-2.7	0.18	-3.3	-1.6	3.4	9.6	3.4	3.4	5.7	4.5	-0.28	-0.31	7.8	5.2	4.2	6.9	3.4	2.2	10	6.2	-13	-0.68	-3	15	-2.7	17	6.1
1.9	-2.6	2.2	4.2	-1.4	3.3	1.7	-0.8	6.2	2.4	5.6	-1.1	-1.7	-2.2	-5.2	-3	-5.1	18	2.1	0.44	5	9.4	-1.5	1.8	5.1	-2.6	4.7	7	7	8.3	1.4	-0.7	-0.41	-0.67	5.8	2.8	6.5	-0.03	-5.1	5.9	-16	7.8	-4.8	10	1.7	7.5	5.5	0.47	3.4	-1.5
2.2	-10	0.63	-7.2	-7.1	7.4	-6.9	1.7	-2.9	0.54	0.81	3.1	6.9	4.5	-0.46	0.49	-1.9	-0.71	7.4	7	5.7	4.3	1.9	14	-2	-3.9	-4	1.6	-1.3	6	-2.5	1.9	-1	2.1	-0.86	1.5	-4.6	-0.58	-8.2	-6.9	-12	1.9	-2.6	2.6	0.93	1.9	3.5	3.9	-5.2	-1.1
3.2	-3.5	2.8	3.9	1.9	2.9	-4.3	-5.3	1.4	-8.8	0.9	-0.63	7.7	2.9	-2.7	2.4	-2.5	-6.2	5.8	8.4	-12	9.4	4.7	5.8	1.7	-1.9	4.2	-5.6	6.1	0.52	4.7	0.14	8.8	-3.9	3	7.1	6.7	-4.5	4.4	-1.2	-3.2	0.6	14	-1.4	14	-6.4	1.1	-6.7	-1.7	7.6
3.1	4	11	-12	-1.8	-12	0.51	-10	-1	5.2	5.3	-3.9	0.17	2.9	12	4.9	9.2	7.7	8.7	2.5	9.2	-4.8	5.6	8.4	13	-7.6	-4.2	-2.7	16	-10	9.6	-0.15	10	-11	7.3	-1.4	22	4.6	12	2.8	9.6	0.65	17	-13	3.1	-5.9	-1.9	-9.6	0.05	6.5
-8.7	-1.9	-5.6	-4.5	2.2	-5.1	5.6	-11	-7.5	-8.1	1.7	-6.4	11	3.2	7.5	-3.5	5	3.4	5	-0.46	8.5	-2.6	4.6	-8.2	7.7	1.6	20	0	20	0.53	2.4	-6.5	1.4	5.2	-3.5	-11	11	-1.8	11	-2	8	-4.1	9.7	-4.8	12	-2.9	0.14	-1.6	1.8	-3.9
3.4	0.83	2.2	2.1	2.9	0.13	2.5	-10	0.99	-1.9	9.5	1.4	2.3	-10	-8.4	-3.4	3.3	-11	-3.7	-9.6	-3.3	-15	-4.2	-16	9.5	-0.29	-1.3	3.2	3.8	-0.21	0.95	-3.3	0.74	-0.37	3.1	3	-3.4	-2.3	-2.8	3.5	11	-1.1	6.1	-0.8	14	-1.8	2.8	-1.6	7.7	-1.5
13	-8.9	14	-8.2	1.4	1.4	-2	1.6	2	4.4	5.2	-3.3	-2.1	-7.7	-2.6	3.9	2.9	-8.2	-5	1.9	-6.7	-4	-4.1	1.7	8.8	4.6	3	7.5	7.6	11	7.1	1	-2.8	-5.2	-6.8	14	-5.4	0.83	4.8	12	6	9	8.1	1	5.3	2.1	3.6	-4	5.3	-0.28
15	-2.7	6.8	-2	-0.63	5	4.5	1.1	9.2	-9.2	2.3	1.9	3.6	0.74	2.8	-3.2	-3.8	-9.8	9	-4.3	-4.7	-2.7	2.2	-9.1	6.2	-1.8	-11	5.9	-15	6.3	-4.2	2.2	-8.9	-5.5	-11	9	-8.3	-7.3	-1.6	3.8	2	6.8	2.5	4	11	-1.7	-2.6	-4.5	-5.5	2.3
-3.2	4.7	6.4	3.4	7.4	-1.9	1	-2	1.9	-1.7	-2.1	-0.89	-5.4	0.6	-0.89	-3.4	-11	11	-1.7	0.05	-4.1	-9.1	-8.2	-1.2	2.6	-3.4	-10	2.6	-23	2	-12	-1.5	-4.2	-7.2	-12	0.52	-16	-1.8	-11	-3.7	-9.3	0.82	7.5	-2.3	11	-1.7	0.62	0.9	1.5	0.05
-4.4	-0.86	-4.9	-14	2.3	0.14	-0.13	3	-6.6	-2.5	-9.9	-0.52	6.4	-13	-4.7	0.02	7.1	8.7	-3.7	2.2	1.3	4.5	4.3	-3	4.5	-2.4	1.4	17	0.99	3.6	-0.41	8.5	1.4	5.6	2.1	6.7	-0.39	10	-0.91	17	-1.1	5.1	0.37	0.74	8.3	7.3	1.9	2.8	0.78	-4.1
-0.54	6.8	-2.4	1.6	6.4	-3.2	-2.8	8.3	-6	-4.6	-13	14	-5.7	11	-0.93	15	8.3	5	-7.3	14	7.2	11	-5.9	10	-3.2	4.4	-0.28	7.2	-1.2	11	-5.9	8	-6.8	3.4	-1.5	0.37	2.7	-0.87	-12	9.2	2.5	4.7	-4.5	0.85	-0.47	9.7	-8	-6.6	1.9	-4.5
-1.6	16	-0.53	17	2.6	11	-0.99	15	-3.5	11	-2.7	9.8	-7.2	1.7	-5.5	5.5	-9.6	-11	-15	8.7	-6.6	10	-16	-3.7	-6.4	2.4	-0.01	10	9.7	1.5	-4.5	-7.1	-4	-3.5	1.7	-4.8	1.6	-4.7	-4	-2.1	11	-3.1	-5.2	8	-7.4	4.7	-0.12	-7.2	-0.3	-4.1
-9.7	2.7	-6	1.5	-9.5	-1.2	4.6	0.23	-6.6	7.2	-11	0.69	8.6	-6.8	-0.54	-13	-11	-9.3	-1.7	-10	-3.6	-8.5	4.2	-9.1	-1.6	-7	13	-8.8	-2.2	-21	2.1	-5.8	8.2	-4.4	2.4	-11	7.2	-13	6.8	-13	5.3	-9.3	8.2	-8.3	-13	-2	-12	-11	-9	-16
-6.9	-0.11	-19	-4.8	-7.2	-3.5	2.4	-5.9	-8.7	6.2	-12	-6.2	0.84	4.2	6.7	5.2	8.5	8.5	4.5	3.7	3.8	5.1	6	8.7	2.9	7	-2.6	1.6	-13	-1.2	2.3	-0.64	9.2	9.6	4.8	11	2.4	-2.2	1.3	4.5	-7.8	1.9	6.7	5.4	0.62	13	-1.9	-4.3	1.3	-11
-9.7	8.4	-18	12	-9.7	0.65	-3.6	2.5	-2	9.4	-15	2.2	-2.8	23	3.2	16	1.2	16	7.8	21	0.26	18	2.1	15	-7.5	12	3.1	-4.9	-11	3.3	2.1	-2.4	4.6	1.5	-0.51	8.6	-8.2	6.6	0.71	8.2	-6.7	4.7	-6.1	16	-12	6.5	1.1	6.9	-1.4	4.5
-11	-0.66	-13	-0.26	-4.3	1.7	4	-3.4	8.5	-3	-4.2	-6.5	-8.5	9.2	-0.19	4.8	0.55	-5.2	1.9	6	-2.9	-1.6	5.6	5.3	-6.3	-9.6	2.2	1.6	3.6	-4.1	1.7	-0.6	1.9	7.7	-3.2	-7.7	0.28	8.5	4.2	-2	3.2	6.8	-12	-2.3	-2.1	-18	-1.1	5.7	3.6	2.2
-8.1	-2	-4.9	-8	0.03	-4.5	-0.91	-0.06	-0.22	5	12	-8.5	-6.8	-11	2.8	-4.5	3.3	-13	4.9	-8.3	-3.2	-11	-3.4	-7.4	-7.3	-0.5	1.1	6.4	4.2	-9.3	-0.56	-3.4	0.33	12	7.2	11	4.5	7.3	-4.1	-4.1	9	7.1	-4	-12	-7	-5.4	-7	-9.6	-3.8	-8.2
3.1	-6.1	5.8	-9.5	-0.88	-7.3	-2.1	1.2	-2.7	10	11	-7.8	5	-6.5	-3.8	-0.9	-2.4	-7	-4.3	-0.38	5.1	-2.2	7.3	-8.5	3.4	-3.6	9.9	-7.1	0.95	-21	-1.2	-6.7	8.5	-11	9.5	0.46	-2.1	-15	-3	-14	15	-7.6	7.4	-9.2	-4.9	5.9	3.4	5.1	-1.2	4.4
-3.3	-12	-17	-17	-7.3	-3.6	-3	0.36	-5.9	1.7	-12	-13	-16	-6.5	-17	-2.6	-4.9	-16	-7.2	3.2	-1.8	-4	-2.9	-8.3	-7.5	-6	7.1	-7.9	3.7	-13	0.32	-4.8	4.3	-4.4	4.9	-10	-11	-9.5	-3.5	-8.9	5.5	-16	-11	-11	-18	-3.3	-7	3.3	-7.8	4
-8.7	2	-2.6	-10	-8.4	-11	-3.4	8.8	-12	15	-10	-5.6	-2.8	-4.9	-9.7	9	-13	-2.2	1.8	1.6	1.6	-5.3	-3.8	-1.7	-11	-1	-2	-1.1	-1.6	-17	-8.1	-0.26	-12	-14	-3.1	-7.3	-20	-4.9	8.7	-10	-19	-13	-14	-3.4	-11	-15	-9.8	-5.5	-11	-3
-8.5	-2.4	-11	2.6	-7.4	-0.55	-1.6	6.1	0.49	10	-4.5	-3.1	-2	1	7.7	6	-2.9	-10	12	-4.6	7.2	-1.7	7.1	-6.3	-0.77	-4.6	-2.9	-7.2	-15	-10	-6	0.48	-0.83	-7.4	-2.5	-12	-6.3	-4.3	0.29	-2.9	-16	-10	-2.9	3.2	-1.3	-0.49	-0.33	5.8	-1.4	-1.4
-10	11	-10	8.7	-6.7	2.4	-0.17	9.5	7.5	-0.92	-5.8	-4.7	-2	-2.9	4	1.9	1.1	-14	5.3	-0.32	13	1.4	5	-10	-4.8	1.3	15	-2.2	-0.12	-17	14	-0.48	4.9	0.03	-3.8	-7.7	4.2	-0.65	15	0.97	-6.1	-7.1	5.6	2.8	9.4	-8.5	4.8	3.5	7.1	0.3
-6	-21	-9.4	-21	-7	-11	3.7	-3.1	-2.1	-5.7	-14	-16	3.7	7.2	6.9	0.14	-8	1.9	10	-2.1	0.81	-4.3	1.2	-9.2	-0.98	-5	1.4	-0.43	1.4	-15	2.8	-6.8	0.3	-7.6	4.4	-2.6	-3.3	0.46	7.2	-5.4	2.5	-3.1	6.3	-3.3	8.1	-1.9	0.75	-2.7	-5.7	-8.2
-12	-9.9	-17	-19	-19	-0.15	-5	-11	-1.7	1.5	-12	-12	-5.7	-1.2	-3.7	5.2	-1.6	-9.1	1.4	1.7	-11	-5.8	-7.5	4.7	2.8	-7.2	-4.3	1.1	0.71	-2.6	-6.5	-5	-1.6	-8.7	-0.7	-10	-4	-8.7	-6.6	2	-11	-3.6	-3.5	-14	-3.8	3.5	-7.3	-2.5	-9	-7.9
-6.8	8.1	-6.6	7.4	-11	2.2	-2.8	2.9	1.3	11	-12	0.82	12	8.1	-3.1	20	-0.94	19	5.8	15	-9	20	1.5	6.2	-4.9	-5.6	-1.1	3.7	8.6	-1.6	1.4	7.5	0.95	-5.3	-6.7	1.8	-3.9	-9.4	-2.9	15	-12	-1.2	-11	-12	5.5	0.27	0.6	12	-1.1	9.3
-13	8.9	-9.4	7.2	-9.6	10	-1.5	13	-19	3.6	-17	-4.6	-4.3	6.2	-2.3	12	1.3	12	-4.2	23	-10	14	-4.3	3.3	-0.74	5.1	-1.5	14	-2.2	14	1	17	-7.6	6.7	-9.6	17	-8.8	13	8.1	25	-9.5	13	-12	8.3	8.6	8.6	-16	11	-13	5.6
-3.8	1.3	-7.5	-5.3	-0.74	-1.1	-1.5	-4.2	-9.2	2.1	-0.01	-1.9	-3.7	-11	-7.9	2.9	-2.9	-1.9	-8.2	7.2	-9.1	-3.3	-1.8	4.4	-5.1	12	-15	-7.5	-16	4	-8	4.7	2.6	3	-2.8	1.1	-7.6	-4	-3.6	11	-12	13	-7.8	2.6	-12	-2.8	-1.9	-0.32	3.3	1.2
7.8	-4.7	5.4	-11	0.16	-2.4	-0.19	-0.22	5	2.3	3.3	-12	0.04	-1.7	-1.9	5.3	-6.4	-6.3	1.8	5.1	-1.6	0.14	-6.1	2.9	3.4	0.26	-11	-14	-4.6	-0.35	-6.6	-4.6	5.3	-3.6	5.2	-3.6	0.43	-23	-9.1	3.7	9.4	-7.7	1.7	-9.7	-4.8	-7.2	2.1	9	0.8	-0.02
8.4	-15	4.3	-15	4.9	-2.7	-0.39	-3	9.8	-6.3	2.8	-12	-8.1	0.77	-3.9	-4.7	-2.8	-12	2.2	-1.6	2.5	-4	-1	-1	-3.5	-2.9	-8	-13	-12	-9.9	2.5	-4.4	-3.6	-8.4	-7.5	-13	-1.9	-18	-3.4	2.9	10	-8.8	0.85	-6.1	6.6	-10	-8.8	4.4	-13	6.6
3.8	-14	-1.1	-3.8	7.4	-2.1	0.14	-8.5	-0.56	-6.3	5.9	-6.9	16	-3.6	2.5	1.1	7.8	1.8	5.2	-6.2	1	-1.4	15	-1.8	0.62	-1.8	-5.8	-14	-3	-12	4.7	-0.76	5	0.25	8.9	-6.5	13	-10	0.57	0.79	7.9	-4.1	7.6	9.2	3.1	-3.2	-6.8	0.26	-14	7.5
-2.3	6.4	1.7	6.1	-0.57	4.9	-4.2	2.8	-6.5	-5.6	10	0.42	9.4	-2.6	2.2	-7.8	11	-3.2	3.3	-14	-1.4	-1.1	5	-10	1.9	-1.7	0.67	-7.4	3.8	-21	-7.6	-2.7	-5.5	-5.2	7.2	-0.66	-3.9	-5.9	6.5	-20	7.7	-11	-8.5	-3.4	-9.4	-7.8	2	-8	1	-5.3
-1.8	0.99	2	-0.75	-3.2	-0.86	-3.2	-1.4	-4.6	-6.2	-0.66	-0.6	7.9	-9.6	5.3	-5.5	1.1	-15	2	-12	-3.5	-9.7	-5.5	-11	-0.64	-2.6	2.2	-8.8	7.1	-7.3	-6.3	-8.3	-5	-7.8	7.6	-0.14	-7.3	3.6	6.4	-17	4.7	-6.6	-3.8	1.1	6.4	-3.4	1.4	-1.8	6.3	-2.9
4.6	-1.7	6.3	0.81	1.3	-0.66	2.9	-4.2	-3.5	-2.4	-11	8	2.3	-2	-2.5	0.64	-7.9	-8	0.47	0.16	-0.66	5.5	1.7	-7.1	-4.7	3.6	-11	1	0.7	7.3	-5.3	-5.1	1.9	4.8	-0.37	-1.2	-1	19	-1.5	-8.7	0.37	-19	-5.4	9	1	2.9	-5.9	3.4	-2.8	9.4
5	10	-5.2	7.7	-12	5.3	2.9	2.7	2.6	5.9	-9.3	2.8	-7.3	4.7	-5.4	0.83	-4.7	-3.3	-1.4	5.7	-12	0.24	-6.7	3.4	-11	11	-11	13	-8.2	5.8	-9.8	5.4	-8	7.6	-11	0.29	-3.5	2.7	-14	7.4	-12	-5.7	-18	4.7	-15	-2	-7.9	-4.2	-4.3	-2.5
-16	14	-18	12	-12	1.6	-4.7	6.9	-8.4	7.9	-16	0.02	1.9	-4	0.47	-2.1	-3	1.1	-2.8	-3.4	-6.5	-0.16	-5.2	2.6	-7.5	0.69	-11	6.7	-15	16	-5.1	1.9	-6.1	-4.8	-5.5	-9.2	-10	-11	-8.8	1.5	-12	5.9	-19	-5.9	-0.13	7.3	-11	-6.9	3.9	-3.7
-12	6	-10	9.8	-11	-2.3	-4.5	9.8	-3.4	4.4	-12	-2.3	-6.6	-3.4	-11	8.8	-13	5.9	-3	4.7	-18	4.2	2.1	4.2	-9.3	1.4	-10	2.8	-5.7	23	-5.6	6.2	-11	-3.8	-8.8	-1.7	-28	-4	1	12	-23	-2.4	-11	7.2	-2.2	19	-19	-11	-7.5	7.9
8.4	-3.5	7.5	4.3	-10	-2.1	-1.7	7.5	-10	-3.3	3.7	-2	-1.3	-3.2	-1.8	3.4	-2	0.15	0.12	0.59	-2.5	6.5	1.5	8.2	-5.3	10	4.4	-2.3	-4.7	-3	-0.98	7.2	-13	-1.8	-2.1	-4	-14	-3	-3.9	8.4	-19	3	-0.42	11	3.5	14	-17	0.32	-16	-2.8
13	2.4	8.6	-1.9	-0	0.94	4.9	-3.8	0.82	-3.4	0.53	-2.1	1.9	3.4	0.27	-8	5.9	-0.05	7.1	1.3	7.8	-0.89	8.8	-0.45	-1.1	9.3	2.6	-1.8	-0.44	-3.2	-3.5	-0.06	-4.2	-1.4	-0.92	3.1	-3	2.5	-1.7	1.9	-0.91	-1.8	1.7	8.2	-1.1	6	-10	5.9	-9.6	3.1
13	-7.5	8.9	-0.35	5.6	-1.2	14	-16	9.8	-4.3	7.7	12	6.1	-11	3.9	-8.9	3.8	-6.5	8.2	-3.6	6.2	-1.6	3	-4	6.2	3	-2.3	-3.7	0.65	-3.8	5.7	2.4	5.9	-0.48	0.16	4.8	12	1.6	1.2	-1.9	0.27	-5.6	9.4	6.2	10	8.2	0.84	8.9	-3.5	8.5
-1.8	-8.8	2	-4.5	6.5	-11	2.1	-8.8	-5.3	-6.5	7.5	7.3	-13	-5.9	-0.48	-8.6	4.3	-12	-4.5	-6.3	8.2	-2.2	-7.2	-3.4	5	3.4	2.5	-5.3	4	-1.1	0.39	-5	2.7	-3.9	-16	-1.1	5	-7.2	4.7	-1.2	6	-11	3	3.7	1.8	-0.44	-3.4	11	-3.5	3.8
-4.9	2.3	-6	0.33	-3.5	-0.53	3	11	-9	8.1	9.8	-6.7	1.5	-7	-5	6.9	-7.9	-8.8	-8	0.4	-6.5	15	-2.9	-2.9	-0.82	-2.8	-3.7	4.2	-0.17	12	-1.2	-0.02	-4.3	-2.6	-8.3	-0.33	2.1	-6.5	-3.7	-0.91	5.7	-3.9	2.7	-2.8	-5.6	0.91	-12	-0.66	-14	1.2
2.4	-0.21	-3.4	-9.6	-2.3	0.92	3	2.5	6.5	1.7	-3.1	-20	0.07	-5.7	-2.4	0.66	-16	10	-2.3	7.2	-9.4	8.9	1.3	10	-3.9	1.5	12	5.4	-1.7	10	-1.6	5.7	7.7	8.3	-0.67	-2.2	-7.4	-4.3	-7.2	1.3	5	-2.8	0.73	-3.8	-0.23	15	-4.9	0.15	-7.9	-5.5
-3.5	-11	-13	-9.8	-0.56	-7.3	-1	-11	3	-21	0.93	-2.7	-1.2	-4.4	3.3	-6.2	-6.4	6.1	1.9	-4	5.5	1.6	-6.8	-3.8	3.2	-0.24	1.2	-11	4.3	-0.9	0.4	0.82	5	6.5	8.3	-1.8	-6.5	-15	4.8	-0.25	0.3	-9.2	-0.02	-2.3	-1.4	-4.7	0.3	-1.7	1.3	-7.6
-14	-5.2	-17	1.8	-2.2	4.3	-3.2	-2.1	-5.9	-18	4.3	2.3	-4.5	-5	13	3	6.1	1.9	9.3	5.7	5	3	-2.4	2.4	11	5.3	1.1	-2.4	5.5	-4.8	-1.1	0.42	-4.1	1.4	4.1	-0.87	-4.7	-9.9	9.7	0.98	-5.8	-11	6.7	-4.2	-0.26	-8.4	-2.3	-8.1	2.8	-9.7
2.6	20	-11	13	-5.2	17	-5	14	4.2	12	-5.1	6.3	-4.8	5.7	5.9	-0.96	-5	11	1	3.6	0.97	11	-5.6	1.9	3.1	5.9	-4	3.9	14	0.81	3.2	3.6	-6.8	14	3.2	11	-6.3	9.6	5.3	-1.4	-1.3	9.2	0.34	1.3	7	-0.22	-3	7.7	3.3	9.4
0.29	18	-16	19	-9.1	8.5	-2.2	7.4	0.61	5	-12	11	-7.9	13	-6.2	0.93	-8.9	-3.5	-5.7	1.2	-8	-3.9	-5.2	0.82	-12	3.5	-5.8	-9.8	1.6	-17	-7.2	-5.2	2.6	7.1	-9.2	-3.3	-14	2.5	-0.32	-9	-2.9	6.7	-10	0.92	-15	-8.5	2.5	-1.5	-2	3.1
-9.3	-0.82	-7.3	8.9	-3.5	2.7	-0.28	8.2	2.6	-20	1.5	5.2	-11	-2.8	1.3	2.5	16	-13	-3.7	-3.6	-1.1	-16	-3.2	-1.8	-4.9	3.5	4.9	4	-13	-4.1	-3.6	-7.8	2.1	6	-19	-14	-16	1.9	6.2	-12	-8.4	0.65	-3	3	-3.2	-3.7	4.6	-10	1.1	-8.9
4.5	1.9	0.24	-3.4	3.5	3.5	1.4	4.2	13	-7.2	-0.76	2.6	-16	7.8	3.1	3.3	-6.7	-1.6	-10	-6	-6.1	-3.4	-3.8	-0.23	-3.3	13	-6	-5	-3.8	-5.9	2.9	0.37	9.3	0.61	-0.88	-0.17	-19	8	-4.3	-4.7	-26	4.7	4.5	6.9	4.6	0.56	4.4	-4.1	-2.1	-1.2
5.4	-0.89	-5.6	5.1	1.1	6.4	0.41	-4.8	19	-1.9	-4.2	2.9	-8.5	9.3	-0.97	3.3	-7.8	-4.8	-5	-3.4	-11	0.35	-2.8	-3	-5.1	2.6	-3.8	0.05	-10	4.1	1	0.4	-1.5	4.1	3.8	11	-15	3	-15	0.74	-15	-0.42	-2.4	0.27	-0.44	1.4	-4.4	-10	-9.7	-16
-7.8	1.4	-12	-3.8	-0.42	-2.4	-9.6	-0.37	1.8	-3.8	-9.6	3.8	15	-5.7	-2.7	2.5	-8.2	13	-3.7	0.92	1.8	6.5	3.2	2.7	-5.3	13	12	3.3	6.8	-1.1	7.8	0.29	-1.6	8.2	7.6	2.3	2.4	-1.9	-1.8	9.5	1.1	3.8	0.01	6.4	2.9	-1.2	10	-8.4	1	-8.5
-9.3	7.3	-8.3	6.8	-3.6	1.1	-1.1	2	7.4	8.7	1.2	13	5.6	5.3	13	4	4.5	20	2.5	4.9	12	-0.04	7.2	7.1	-13	0.67	6.5	11	11	15	6.4	6.1	5.6	0.96	9.6	5.8	1.4	12	8	1.2	10	16	-1.9	3.3	2.4	-0.08	10	0.29	-0.69	10
7.8	-0.47	3.8	2.3	0.76	-5	-2.1	-0.34	24	7.9	2.2	0.94	-5.8	-5	4.9	0.41	4.9	7.1	1.8	-4.6	-3.1	-1.3	3.1	5.1	-7.7	-1.5	10	9.6	1.4	9.3	3	7	8.6	2.3	5.8	2.8	1.6	5	8.9	-8.6	7.7	12	2.2	-7.3	-1.8	-11	3.1	-1.3	-1.3	5
9.5	-8.5	9.2	-8.3	11	-4.3	1.2	-11	15	-5.7	5.5	-4.5	4	3.9	-7.2	0.95	6.2	-13	2.3	-3.7	-0.71	-7.5	4.7	8.3	2.1	-4.8	13	-0.92	2.5	-1.9	7.9	1.6	10	-1.3	12	0.19	10	5.1	10	-0.45	7	3.3	-1.4	-2.3	4.4	-4.8	11	-5	12	4.8
-9.5	2.2	-7.5	-4.2	7.7	-2.1	0.64	3.7	-3.5	4.4	-8	-5.8	-3.5	-0.76	-2.9	-16	5.1	-5.6	-0.79	-12	-6.1	3.4	-0.55	12	-1.1	-6.3	1.5	1.7	-11	11	-0.57	5.9	7.3	-4.6	-3.1	-3.6	-1.8	24	-1.6	4.9	3.2	14	-1.8	6	-3.7	-4.1	13	-7.3	1.8	4.3
-22	7.2	-6.6	5.1	0.8	1.3	-7.8	13	-16	11	-8.9	1.9	-3.9	-0.07	5.5	0.2	8.4	14	-6.4	0.21	-0.57	6.1	1.8	10	-7.2	4.1	-9.3	6.3	-11	6.8	-4	9.8	5.6	5.7	-6.9	-3.5	-11	8.7	-5.4	-2.1	-11	5.6	-7	13	-3.5	-7.3	1.6	-1.6	-3.6	2.2
4	2.6	13	-4.6	12	6.8	1.9	0.49	7.5	0.85	8.8	-4.4	4.2	4.9	5.2	16	2	5.6	-5.1	8.6	15	3.3	5.5	4.8	2.8	-0.69	-4.8	0.84	-2.9	2.1	-1.1	-0.58	-5.7	0.12	3.4	1	-5	-0.8	-3.1	-2.6	3.4	5.9	4.8	-1.4	12	3.4	2.3	-2.2	3.8	-5.9
7.9	0.05	9.3	1.3	3.9	-6.5	-2.1	-0.73	13	9	13	-4	-7.3	-10	1.7	-0.32	-0.45	-1.9	9	-0.82	10	-8.6	3.6	-5.3	2.9	-10	-9.6	2.6	-0.42	4.2	4.3	1.8	-1.9	-5.5	0.89	9.8	11	-7.1	-0.63	1.2	16	-2.8	7.3	1.8	1.6	-2.7	-5.2	6.4	-2.1	5.9
5.6	-9.7	12	-2.8	14	-12	0.69	-16	11	-8.6	2.7	-1.2	-2.8	-6.2	10	-12	15	-10	7.6	-2.4	5.9	-10	2.3	-3.2	6.3	-9.6	5.2	-5.7	5.3	-3	12	-1.7	13	-11	10	-1.9	9.3	-15	9.7	-9.9	19	-16	17	-3.2	5.4	-6.2	8.3	-1.2	11	-0.1
-7.1	-2.1	-2.5	-3.2	12	2.1	-4.8	-7.2	8.2	-15	-1.7	5.2	23	5.6	9.2	-10	4.1	-6	8.6	-3.8	3.9	2.4	5.2	7.6	2.1	-0.75	5.8	-6.1	9.3	1	4.3	-6.7	8.2	7.3	15	4	19	-6.3	6.2	-3.2	15	-16	14	13	2.1	12	22	2.5	16	1.8
17	-0.67	13	-4.9	1.7	6.3	10	-0.69	8.5	-5.2	9.3	0.29	8.2	-8	16	-2.6	4.4	5.9	9.9	-7	-0.61	9.6	12	3.9	-1.9	1.6	20	8.7	20	13	10	5.4	0.07	14	12	15	17	11	11	2.8	8.2	4.7	2.4	11	-9.2	14	12	4.4	9.7	-11
3	-3.8	3.4	2.4	-5.8	1.5	1.6	-2.4	1.8	-4.2	1.4	-0.82	14	0.54	1.6	1.4	-12	-0.56	11	0.17	0.16	-5.4	10	0.91	-8.2	-2.6	-8	2.5	-1.1	9.8	-5	-5.8	-13	4.8	4.5	-1.9	1.9	3.7	-9.3	4.6	-1.7	7.7	-12	-0.25	-23	0.97	4.2	8.6	-2.3	-3
-11	8.4	0.85	5	2.2	7.4	-6.3	11	-0.86	9.8	4.6	2.5	-9.5	13	-7.9	10	-11	17	-3.1	2.5	-8.4	3.9	-4.2	12	-8.8	4	-8.1	13	-14	10	-14	3.1	-16	12	-12	3.1	0.82	18	-4.1	13	-8.8	25	-14	-0.87	-23	0.23	5.4	14	10	11
-3.4	-1.7	-3.8	1.9	4.7	9.6	0.14	3.2	2.6	2.9	1	6.2	-5.1	-15	-5	1.7	-0.45	-20	0.27	-5.6	-9.5	-10	-5.6	-8.2	-7.7	-2.8	-14	7.6	-7.8	10	-17	-3.6	-11	4	-10	1.6	-4.5	-1.5	-11	-3.8	-9.2	17	-18	0.27	-25	-1.9	6.8	-5.6	1.9	12
2.7	-9.4	7.1	-6.2	-4.7	0.99	2.1	-1.8	-0.52	-14	1.6	-0.81	5.8	-5.4	5.6	-3.9	6.3	-15	-1.8	-4.2	-2.2	-1.4	7.3	-0.94	-4.2	1.3	1.3	2.3	-6.7	-0.99	-2.9	-10	0.34	1.6	-4.5	-6.6	4.6	-14	-0.59	3.3	-9.2	3.7	-3.9	-6.9	-12	1	13	-20	4.4	-12
4.5	1.7	12	-2.1	-3.7	0.56	3.6	5	-3.8	12	1.7	1	4.3	2	-3	2.4	-0.6	4.8	-4.6	-2.4	4.3	-0.06	3.9	8.6	-1.9	8.2	-0.89	-7.7	1	-11	2.1	2.8	7.8	13	3.5	-14	7.3	-4.5	1.9	-6.8	-2.5	4.5	-1.3	12	-13	-3.8	-0.19	-3.7	6.1	-0.86
7.2	-11	7.2	-10	-4	-2.8	1	-6.7	7.1	2.3	-2.4	-6.6	3.5	-16	-5.7	-1.1	-8	-3.2	-9.9	-13	1.1	-4.8	-11	-6.1	-3.8	8.6	-3.8	-15	8.6	-10	-3.1	-0.07	-0.68	10	1.5	-4.9	17	-5.3	2.1	1.4	4.9	-0.79	-14	5.1	-18	-5.1	5.1	-8.7	7.9	-6.5
13	-10	2.4	-0.78	-3.4	0.57	8.1	-4.9	11	-9.3	-6.7	4.9	16	-0.71	-7.8	-14	4.3	-11	4.9	-9.2	-7.2	-8.1	3.3	-3.4	-3.6	-2.8	5	-12	-6.3	-18	-4.3	-6.7	-9.1	0.19	5.2	-0.89	0.03	1.6	6	2.8	-2.5	-1.3	-15	-3.9	1.6	-12	-4.4	2.9	-3.8	-2.3
7.4	-5.2	3.8	9.2	-3.7	4.7	2.6	-4	7.3	-3.5	-3.2	7.2	1.2	-1.9	-5.4	-1.1	-4.8	5.7	2	-0.8	5	-0.01	12	2.3	2.9	-1.6	1.9	-1.3	9.2	-7.8	-1.3	-1.2	-5	3.8	2.6	-4	-0.06	10	1.8	1.9	3.3	5.4	-2.3	5.4	-0.87	-4.7	4.3	-4.1	9.8	3.8
0.46	2.7	-6.4	7.4	3.4	-6.5	-1.2	5.4	8	2.1	-2.1	0.41	4	-7.5	-5.5	-12	0.66	4.6	-4.5	-6.4	5	-8.3	3.8	1.1	-11	0.93	-6.5	2.5	1.6	-16	-7.2	2.4	-5.5	2	1.8	-5	-0.69	16	-1	-4.8	10	6.9	-2.2	-4.4	-8.2	-13	-1.4	-7.9	9.2	-1.6
10	14	1.6	7.8	4.1	1.1	3.9	13	15	5.1	3.1	9.3	2.7	-6.4	-3.6	-2.8	-6.8	-13	6.7	-15	1.1	-14	1.6	-3.6	-1.2	-10	2.9	-0.34	2.7	0.71	-3.2	6.7	0.49	-4	-2.4	-3.9	-1.8	18	9.5	-6	11	8.5	1.1	-18	0.81	-7.5	3.7	9.9	3.9	-0.32
0.83	-10	-7.5	-7.6	-3.6	3.8	6.9	4	10	-0.39	-13	-2.5	-5	11	1	0.89	-4.2	-13	2.8	-0.36	0.58	-1	8.1	0.4	2.5	-4.2	10	-5.6	9.1	7.2	6.1	-4.8	1.4	-2.8	-3.1	1.9	8.2	3.8	0.97	-15	12	11	6.6	-14	-5.8	-12	-2.9	13	-5.3	3.9
8.1	-15	11	-12	3.5	-3	-0.36	-12	-12	-4.6	-5.4	-11	-0.13	8.7	-1.2	-3.6	-17	0.06	-2.4	-3.9	-5.8	-0.51	5.5	1.7	-6.1	-4.7	-6.8	7.6	-2.4	1.2	-1.8	-6	-0.62	5.7	-9	7.1	-11	-7.4	-8.8	-6.3	-12	8.3	0.5	-2.8	-14	5.8	4	1.5	8.7	5
8.5	-2.5	17	0.49	4.3	1.3	8.5	-3.2	-3.1	1.9	2.3	-2.4	-3.2	20	-0.39	2.2	-10	5.7	5.2	4.3	-5.8	-0.56	3.2	12	-1.5	-3	5	3.3	-4.2	12	6.6	2.7	1.5	-2.5	-7.2	6.7	-4.7	-9.7	8.2	14	-12	2.2	-1.5	9.1	-14	2.8	0.87	4.9	-3.3	5.6
0.19	4.2	8.3	9.4	-2.3	5.1	-3.2	-2.6	-8.7	-6.2	0.73	1.6	-5.3	8.5	2.6	-2.9	0.62	-6.5	-1.4	-1.8	-2.9	3.9	0.16	6.1	-4.2	8.2	-0.59	4.4	-6.8	13	-1.3	3	-5	1.3	-5.9	8.9	-14	-3.5	-0.46	19	-19	-3.8	-9.2	11	-2.6	6.2	-9.9	5.7	-8.1	3.6
10	16	11	10	-4.1	2.2	-5.3	5.1	4.8	7.7	7.7	-1.7	-15	-17	4.2	-0.17	11	-5.8	-2.6	-2.3	2.6	8.8	-3	-3.4	-5.7	12	-1.6	14	-0.76	16	-1.4	5	4	6.8	-6	-1.1	-4.3	9.3	-5.6	12	-22	-14	-12	8.5	-0.28	6.2	-0.43	14	-9.9	6.6
-3.2	1.5	-9	6.7	-2.5	-0.78	-3.7	0.88	4.6	6.1	3.7	7.5	0.13	-4.3	8.3	-2.3	16	-18	0.9	6	1.6	-5.9	-6.7	-1.4	-6.1	-4.5	-3.3	-3.8	6.5	0.43	-3.5	-2	2.7	-1.5	-4.5	-5.5	-3.1	0.91	-9.7	-6.4	-3.9	-11	-3.8	-1.6	1.9	-3	8	2	-2.6	-7.1
1.8	-3.3	8.4	1.1	5.4	-5.4	1.7	-9.2	8.4	-12	4.1	12	-8.1	-11	3	-6.3	-2	-16	-7.6	-6.5	0.49	-7.4	-11	-5.8	1.1	-3.2	6.2	-12	-3.7	-5.2	9.7	-7.9	3.4	-7.8	2.5	-3	-5.2	-11	1.9	-2.1	3.9	-5.1	0.02	-8.6	5.4	-5.2	-15	-0.83	-6.7	-4.3
-5.2	-0.41	-6.2	11	2.2	3.1	-13	3.5	1.6	-15	7.2	-0.35	3.5	-20	-3.7	-8.6	-1.3	1	-1.9	-5.6	5	-4.1	1.4	-5.1	9.5	0.17	1.4	-0.36	-5.9	-6.5	7.1	-2.4	6.1	2.7	-9.9	-7.9	-13	-4.3	0.68	-6.3	2.3	-12	7.4	-4.3	3.2	3.3	-24	-5	-9.8	-11
-5.8	15	-5.2	15	5	6.4	-3	4.9	7.2	6.4	-2.5	3.4	-5.6	-2	7.3	2.3	2.5	-1.3	2.1	-4.8	-0.16	-4.9	-6.1	2.4	7.6	4.3	-7.4	2.7	-5.7	-4.2	4.8	6.1	2.6	6.2	-2.9	-2.4	-2.5	11	4.9	-5.3	10	1.1	10	10	-1.9	8.7	-5.4	-3.8	-3.5	-0.69
12	-0.12	18	-9.5	12	-0.65	6.9	5	14	15	8.4	-1.6	-5.4	5.7	6.4	9.4	-1.8	12	-3.2	3.1	3.1	11	-4.1	7.4	6	0.07	4.2	9.6	1.6	2.5	7.3	8.9	5.8	5.8	5.8	-8.8	6.2	8	2.5	9.4	13	13	16	6.5	16	5.7	-0.97	-7.7	-2.5	1.8
14	-16	9.3	-9.8	15	-9.4	8.5	-13	-0.26	-6.9	5	-2.9	-17	1.5	-2.2	0.11	-6.2	-3.5	-1.6	-3.4	2.8	4.3	7.9	-6.4	13	-0.83	9.1	-1.1	-0.43	6.7	4.3	-3.1	-1.9	-4	5.6	-3.1	5.6	-2.8	5.9	-0.45	7.9	9.1	8	6.8	4.1	-1.5	-12	-2.3	-9	-0.75
2.4	-11	-7.9	-14	3.2	-4.7	2	-3	0.37	-5.9	-4.7	-13	-8.3	-7.2	-6.3	-9.6	-17	-5	-0.8	-7	-9.9	-3.6	1.8	-6.2	2.3	0.64	-12	4.9	-12	3.6	-4.2	-10	-7.9	3.4	-5.2	-1.4	-1.4	-14	-4.1	-4.3	11	4.7	-3.9	-1.2	-7.2	-2.3	-5.8	8.7	-12	0.1
-3.8	-1.6	-5.1	-12	-6.1	-8.2	-7.9	11	-2.7	5.7	-0.75	-5	-9.5	-6.1	-3.6	4.3	-4	9	2.2	0.33	4.8	-2.4	-3.6	-1.3	3.5	-2.7	-7	-2.6	-13	-7.8	-5.4	-4.5	-3.3	-2.9	2.9	-0.92	0.54	-21	0.1	-1.3	5.8	-17	-5.2	-15	-6.2	3.2	4.2	11	-5.2	5.2
0.6	-1.9	16	-5.8	-8.8	-13	-2.5	-1.3	-5.3	8.8	11	-14	-2.6	3.9	-1.1	3.9	-4.8	-3.3	-2.3	2.9	-1.4	0.22	-11	3.4	0.1	-1.8	0.13	-4.4	-0.68	5.1	-5.7	4.7	-9	2.5	0.7	-0.17	7.3	-18	-3.5	17	-6.2	-23	-10	-5.2	-15	1.6	-1.5	-1.3	-1.2	3
-0.9	-12	3.9	-13	-8.8	-14	1.4	-12	-0.54	2.6	-6.1	-9.5	-11	-3.6	-8.5	3.5	3	-6.8	-9.8	4.5	3.6	0.71	-11	-2.2	-6.1	5.5	-11	-18	-0.17	1.7	-14	-5.1	-7.1	-5.8	-3.9	-10	-4.1	-22	-6.1	-1.7	-13	-16	-1.4	-14	-5.5	3.3	4.2	-8.3	3.1	-1.3
-13	-2.6	-5.7	-8.6	1.8	-11	-10	-0.04	-11	-4	-17	-2.5	-8.3	-9.9	-4.8	1	-2	1.1	-5.3	-0.04	-7	1.6	-5.8	-7.4	-4.4	5.7	9	-14	5.2	0.42	-3.2	-3.4	-8.4	1.2	-4.4	-5.8	-7	-11	-0.28	-7.6	-22	-12	-6.2	-5	4.9	-7.2	-3.9	0.94	-5.8	-0.56
-1.6	-6.2	-2.9	-7.2	-17	-2.2	3.2	-3.3	-4.1	-10	-4.4	-20	-3.8	-7.1	-14	2.8	-6.9	0.85	-6.6	-8.6	2.4	-3.5	-2	-7.3	6.3	-8.1	1.7	-6.7	-1.1	-3.5	-3.6	-13	-2.8	-9.5	-4.1	-11	-4.7	-10	1.6	-6.9	-8.1	-12	-2.4	-13	7.4	-24	-6	-1.9	1.8	-4.2
0.32	-3.1	-4.1	-8.2	-7.8	-9	3	-2.5	0.79	4.3	-6.3	-17	-3	3.2	-4.7	-3	1.8	13	-9.1	-3.9	-4.4	-3.8	-2.9	0.77	-6.6	-4.6	-1.4	-4.1	-6.6	6.1	-5.7	-3.1	-14	-5.6	-1.5	-6.5	-14	-6.1	2.7	7.1	-12	-6.2	-11	-15	-3.2	-3	-6.1	3.2	-0.37	1.7
-4.5	-1.6	-1.2	-7.8	-4.5	-10	-3.5	5.4	-4.9	17	-2.7	-8.1	-12	6.8	9.7	2.4	20	19	-3.6	2	5.9	-6	-0.09	-2.7	-3.9	-0.94	11	-0.79	0.25	-7.6	4.9	5.2	-9.9	7.1	-1.4	-0	0.91	-7.8	2.8	13	3.5	-0.4	2.8	-7.6	3.4	-12	7.8	-13	1.6	-9.1
-6.8	0.09	-8.6	-8.3	-11	-11	-8.2	3.9	-4	7.8	-2.9	-6.2	3.5	-8.8	1.7	-2.9	-1.2	-0.16	-0.89	-2.1	-3.1	-5.9	5.1	-5.5	1.6	-5.4	6	-2.5	6.2	-4	4.7	-5.2	-8.7	-5.5	12	-5.4	15	-12	-1.3	3.1	19	-3.8	1.3	-18	4.9	-5.9	-0.44	-2.7	-0.3	0.21
-2.7	6.8	-11	2.5	-8.9	-9.8	-0.32	-4.7	2.3	-1.4	-8.2	2.4	1.5	-14	-3	5.7	-4.4	-5.9	-2.8	3.6	-6.5	4.5	0.99	-9.9	-4.4	-14	-13	-4.8	-7.9	-7.1	-6.4	0.92	-8.6	-7.5	-4.1	-9.6	8.6	-14	-9.9	-3.1	16	-9.3	-8.3	-25	-7.5	-5.5	-7.1	4	-5.8	-6.1
-2.8	0.78	-6.4	10	-10	-2	-9.7	-5.6	-9.4	-4.5	-5.3	10	12	-2.8	-7.1	-3.3	-14	7.9	-7.9	-3.2	1.3	4.9	-2	-7.8	0.79	1.1	-11	5.8	-18	18	-6.7	5	-2.8	-4.3	-1.7	7.4	2	0.55	-7.1	9.8	9.8	-11	1.7	-9.3	1.7	-1.2	-3	-4.6	-2.1	-9.8
-3.2	1.8	4.3	4.5	-1.3	-7.6	-10	1.5	-18	-16	-1.4	10	6.2	-0.38	7.2	-4	2.5	-3.6	1.9	-3.9	-5.7	4.2	-1.7	-11	3.8	-1.4	-5.8	6.4	-8.3	11	-4.7	-1.8	2.3	-7.8	-9.2	4.5	-3.7	5.9	-2	2.3	3.9	-8	11	-4.7	12	3.5	4.7	-14	-1.6	-13
5.5	-9.3	1.4	-20	5.3	-14	1.3	3.7	-1.8	-9.5	6.4	-8.4	-3.9	1.5	4.4	3	4.4	5.7	1.4	-1.8	-2.4	-2.1	2.3	4.8	1.4	-9.1	4.2	3	-1.9	-4	1.7	-7.9	-2.5	1.5	-12	-4.2	6.2	6.3	-6.8	-11	5.1	5.7	0.13	2.9	4.5	-8.9	-2	-1.2	-5.5	-6.2
-4.4	1.9	-4.6	-3	4.8	-8.8	2.8	4.5	3.3	5.3	2.8	-1.5	10	3.5	-5.6	11	2.3	5.8	-3.9	11	2.2	5.5	-0.48	7.6	6.8	-2.4	-3.9	6.4	-2.8	-0.61	-1.8	-2.6	6.7	-5.8	10	5.6	6.8	5.3	-7.1	4.6	6.4	13	-4.3	-0.19	2.3	-2.4	4.1	-2.2	-3.5	-1.2
-8.9	0.21	-7.4	6.1	4.5	-1.6	-0.27	-9.4	-2.5	-17	-1.4	-6.3	16	-3.7	6.7	2.5	12	6.7	2.4	2.6	12	3.8	1.9	-6.4	11	-7.6	2.8	5.3	6.5	-7.3	3.9	-5.2	10	-17	14	2.8	19	-6.6	3.9	0.11	19	-1	13	-18	10	-9.7	-1.5	-12	2	-6
-11	-8.2	-4.9	-3.3	-1.7	2.5	-5.6	-14	-3.2	-14	-2.7	-1.3	8.2	9.3	2.3	-0.76	12	-9.9	-4.9	0.57	5	-5.9	4.8	-8.6	-4.2	-12	5.7	-3.4	4.6	-16	-3.9	-0.14	1.4	-14	0.52	-7.1	8.9	-8.8	-5.6	-5.7	22	2.5	-3.8	-16	-2.8	-13	-7.6	2.7	0.34	1.5
-12	-7.5	-5.6	-6.4	-6.8	11	0.82	-2.7	1.8	6	-2.3	-7.1	-4.3	5.9	-3.6	-0.99	0.47	2.9	-4.6	-5.1	-1.2	8.8	1.5	3.6	-4.6	0.83	-0.21	-8.3	-1.7	-14	-4	-4.8	2.8	7	-0.24	2.1	1.1	-8.2	-3.8	6.2	8.1	3.4	-0.57	-1.5	-4	6.1	-3	6.3	0.79	0.38
-6.7	6.2	-9.6	16	-4.8	5.2	-3.5	10	-5.8	13	-13	-0.08	-2.3	5.4	-5.1	1.3	-6.2	4	-4.4	2.3	-6	4.1	-3.2	2.1	-2.4	5.3	-7.4	-11	-11	-7	5	1.5	0.16	-2.5	-1.7	1.2	2.2	-12	-4.7	-0.53	12	9.4	-6.2	-6.9	-5.2	-6.9	-2.8	1.6	-4.4	6.7
-1.8	-2.9	0.98	8.3	-1.6	-0.19	-0.57	-4.8	0.79	-10	0.02	5.2	-10	4.6	-12	-7	-1.6	-2.4	-4.1	-1.7	-4.6	-3.9	-5.1	-3.6	-3.5	-2.5	0.18	-17	-8.1	-16	8.7	-7	-1.8	0.28	-2.8	-10	-5	-6	-6.9	-13	-6.8	-9.8	-3.3	0.22	3.3	-9.5	-2	-14	-4.3	-7.2
-0.62	11	-3.3	9.9	-2.3	16	-0.25	5.8	7	3	-6.8	9	5	-4.1	-6.1	0.46	-6.8	12	0.45	-0.1	6.3	3.5	-1.1	1	-2.3	10	-0.11	2.8	7.7	2.9	4.4	8.2	4.3	7.9	-3.8	-0.56	-3.1	15	-1.6	2.4	-9.2	4.7	-2.4	13	6.6	4.8	-1.5	6.8	7.8	0.81
4.8	6.7	-1.5	15	-1.1	19	2.7	14	5.8	5.4	0.72	9.8	-2.7	9.3	6.4	8.2	13	1.7	12	11	19	2.4	9.8	3.7	7.4	14	1.2	3.8	3.5	12	4.1	6.5	3.2	-3.5	8.1	13	-4.9	23	5.4	5.7	-10	17	10	7.9	4.9	3.1	-2.7	4.3	0.89	0.12
-5.8	0.53	-0.06	1.8	-0.4	7.5	-0.01	2.2	-2.2	-11	-4.3	2.6	-0.37	12	10	10	17	8.1	13	6.6	11	11	2.8	10	7.4	0.13	13	11	1.3	5.7	4.6	3.6	0.63	-3.3	-1.3	16	0.81	17	3.8	-8.6	-0.54	17	6	8.3	10	12	-0.22	2.1	4.2	-2.7
5.1	-0.29	0.54	1.5	7.4	6.3	-5.6	-3.8	5.8	-9.2	7.4	-6.2	14	-3.2	6.9	3.6	3	-3.9	6.3	-1.8	0.59	9.2	1.9	5.5	7.3	0.88	3.3	9.9	3.2	0.91	9.9	-0.41	11	6.1	4.3	6.7	11	13	2.3	9.8	9.7	17	3.7	6.7	10	0.99	15	0.75	22	-1.6
14	-1.6	12	-1.8	11	8.6	8.8	-7.2	11	-2.1	14	3.4	6.7	-3.5	-1.7	-1.2	-1.1	2.2	-4.7	0.09	-0.98	-6.2	2.4	5	12	-3	-7.2	-3.1	-12	-6.3	3	-6.3	6.4	1.7	5.3	-4	12	5.5	0.42	7.1	14	-3.6	6.1	-2.9	-0.66	-16	5	-5	7.6	-4.2
3.9	-3.3	14	-0.22	7.5	5.7	2.1	-0.15	-14	-1.9	-1.1	2.2	-12	4.5	-7	6.1	-14	5.4	-8.7	0.15	-8.7	-2.5	-12	4.8	4.4	0.73	-3.5	6.2	-9.2	-0.4	-1.5	-0.85	1.9	4.5	2.2	6.7	-9.6	3	-2.2	4	4.4	-8.7	7.8	7.7	-6.6	7.7	-1.9	0.55	-14	7
1.3	8.4	1	-1.3	10	8	2.9	2.3	-5.2	8.3	9.6	3.1	5	4.6	-1.7	1.7	3.4	-0.35	2.5	3.5	-2.6	-0.02	-12	5.2	8.1	-3.5	-9	9.1	-4.5	0.9	-5.4	0.17	3.4	6.1	4.2	-6.7	-1.1	6.2	-14	-0.49	-7.6	-11	6.8	4.6	-6.2	8.5	-0.79	7.6	-5.6	7.8
-0.41	3.6	2.3	9.4	10	6.5	3.5	1.5	-0.83	-0.23	5.3	5.2	-7.2	-0.6	2.8	3	6.9	5.2	-7.2	2.4	2.5	3.9	-4.7	4.3	1.1	8.4	2.1	2	-1.7	6.3	-2.2	3.7	4	5.8	2.1	11	8.5	4.5	-5	11	-7.7	11	10	5.9	12	1.7	-1.5	13	3.9	13
0.94	12	10	8.2	5.3	1.1	-11	0.59	-7.7	2	8.5	0.27	1.2	0.79	0.27	7.5	-0.8	11	-7.3	3.2	4.2	1.9	1.8	4.1	0.39	11	0.25	-3.1	7	-3	-6.4	-3.5	-0.12	1.1	3.6	11	0.08	16	-1.6	-3.1	-6	14	12	10	13	7.2	10	1.8	10	3.9
12	0.79	21	0.91	12	-2.3	4.1	-2.5	-7.8	-0.42	14	0.15	4	-4.7	0.82	-2.2	-2.7	7.7	8.6	-4.8	5.1	-6.4	-3.2	-5.9	12	-2.6	13	-1.4	20	-5.3	6.5	-6.4	10	-4.1	6.5	-13	27	10	7.4	-7.7	9.3	5.8	13	0.77	8	-12	5.9	-12	7.4	-11
8.2	3.1	0.83	3.6	6	4.2	3.4	6.5	9.4	5.7	2.5	-3.5	5.5	7.1	4	2.2	0.31	10	4.5	-0.08	-8.5	-0.99	3.5	-6	5	2.9	8.5	-4.1	11	-9.7	4.8	-0.54	12	-0.39	3.3	3.8	14	0.8	12	-12	19	-0.14	10	4.5	12	-1.7	-7.7	-3.1	8.2	-4.7
7.3	14	3.8	16	10	7.5	8.6	15	5.8	8.8	1.8	5.8	8.6	27	8	13	-2.6	0.37	15	6.1	0.76	3.2	-2	-8.3	6	-3.2	8.2	4.4	8.5	-1.4	2.6	5.2	9.5	-4.2	5.1	14	13	16	9	8.2	23	9.2	7.5	1.4	-0.03	3.6	-5.3	7.4	-1.6	0.84
8.4	-4.1	12	-6	5.2	4.8	8.9	5.4	-1.9	2.1	4.8	-3.6	-10	0.6	1.1	1.3	-3	7.9	-2.8	0.79	-6.7	14	-12	-5.5	-1.2	0.49	-20	5.6	-12	11	-6.4	8.3	1.6	-2.5	-2.8	19	-1.2	19	-17	12	3.5	27	-8.8	-4.3	-4.3	7.1	-0.75	5.8	-4.8	-6.7
-5.8	2	-7.4	1.5	0.76	4.8	2.3	3.6	-6.8	9.5	-0.35	2.1	-4.7	-4.7	10	12	13	14	3.7	9.1	-0.56	9.2	3.5	-0.15	5.4	-2.1	5.6	9.8	-0.37	12	-3.4	4.1	-0.44	4.6	-3	2.7	-4.2	12	-0.72	6	-15	14	-4.4	12	-8.3	10	0.6	10	-5.7	3.8
-0.05	10	-15	12	-0.89	2.3	-6.2	9.5	-4.2	17	6.1	3.2	-12	8.5	3.8	5.5	-3.5	9.1	-1.6	19	-0.86	8.1	-5.5	0.18	-1.7	9.5	5.9	1.2	-5.7	21	3.6	11	3.6	1.8	1.7	4.3	-8.7	-1.9	-5.1	7.3	-17	-10	2.5	10	-0.76	3	2.5	15	3.3	18
11	-0.03	2.6	10	-5	-1.3	-2.9	5.3	-1.2	1.1	-2.3	5.3	-6.5	0.77	-2.7	-1.8	-6.5	3.8	-5.3	6.7	11	-4.8	-18	4.3	2.8	4.9	-0.32	-1	14	12	0.45	12	6.7	3	7.2	-3.3	-6.1	4.1	13	7.9	5.4	-13	6.1	14	17	12	3.8	1.2	5	-3.9
-0.13	-0.16	7.3	7.1	7	4.5	3.1	-6.7	-15	8	1.2	7.8	9.8	4.1	-3.8	0.01	-4.8	-3.3	-0.45	4.5	12	-4.8	3	-0.5	3.2	4.1	-1.1	3.6	15	17	-0.51	11	4	3.4	1.3	2	10	2.5	14	4.8	7.3	-3.7	2.3	19	5.1	17	-0.37	11	3.3	8.6
0.69	6	8	-2.9	6.3	-1.7	8.5	0.75	-3.7	6.4	4	17	4.8	14	2.7	3.9	-1.6	0.19	2.2	9.3	-3.1	5.8	3.4	3.3	2.3	-3.5	6.4	9.6	3.8	14	3.3	3.9	1	2.3	-7.9	14	6.3	-0.76	7.1	3.3	8.8	2.6	3.3	4.9	13	4.5	13	15	12	9
0.29	7.5	7.8	4.5	8.8	6.6	3.9	3.4	-0.68	-6.3	8.8	5.9	2.6	9.4	9.6	8.5	4.2	3.6	-1.9	5.7	-5	6.1	2.7	4.6	-3.1	-4.9	0.54	3.1	-3.5	-4.7	8.1	6.2	-5.7	0.93	1.2	5.7	6.5	12	3.3	-9.2	5	8.1	-5	-9.7	-11	-2.6	-2.6	7.8	-5.5	9.3
-3.3	-8.1	6.8	-2.4	6.5	-1.6	2.7	-0.82	-10	3.1	8	-2	-3	0.56	-6.4	-1.8	1.2	2	-4	4.8	-8.5	-3.8	-7.5	-1.7	-2.1	-8.4	2.3	0.04	-0.29	-20	-9.8	3	-5.7	1.1	-0.96	-0.65	-7.2	3.1	-6.7	-3.6	1.4	-5	-12	-11	-5.7	-12	-3.2	2.2	-11	7.5
4	-1.4	-0.94	-13	2.3	-14	0.32	-2.1	-7.9	14	-2.8	-6	5.5	-3	-4.9	-5.6	-5.1	-2.4	-0.7	-6.5	1.1	-7.7	-1.7	-2.5	-1.8	-3.3	4.7	8.2	-0.11	-8.6	-8.2	3.5	0.45	0.54	2	3.6	7.5	0.19	-2.9	9	-0.89	3.2	-2.8	-9.6	0.18	-6.7	-6.9	2.9	-4.7	-1.9
-9.3	-4.7	-9.7	-3.9	-9.8	-9.4	-5.1	-8.7	-8.6	-5.3	-12	-1.1	-0.92	5.7	-5.6	-3.6	1.4	-13	-5.8	-4.3	0.27	-6.2	-2	-3.1	-4.3	-6.6	-0.73	1.7	-3.7	13	-4	0.25	6.9	2.5	-0.59	11	-3.9	-2.1	-6.3	-1.5	4.5	-1	-7.6	-3.7	-1.9	2.1	-6.2	-1.8	-7.4	-0.98
-9.3	-2.1	-2.9	-4.5	-8.4	0.09	-1.7	-9.7	2.8	-5	-11	7.2	-4.7	4.8	-5.7	-2.5	1.7	-7.2	-10	4.7	-1.7	-2.4	0.61	-9	-10	3.2	-13	-0.1	-18	-0.55	-9.8	-4.5	-3.5	-3.6	-10	-3.7	-9.6	9.3	-9.5	-15	-6	-8.5	-8.5	13	-4.1	6.8	-4.1	-2.4	0.03	1.6
-6.1	-3.9	-4.6	-8.9	-5.2	-6.8	-11	-8.3	3.7	4.6	-10	-4	3	3.2	2.6	-2.4	1.9	6.7	4	-5.7	7.5	7.1	-0.04	-8.9	2.2	3.9	-1.8	4.1	-7.6	12	-4.8	2.1	-2.3	5.5	-8.4	-5.7	-9.9	3.4	3.2	-6.8	-3.1	-0.98	5.3	-1	9.4	5.1	-2.8	11	-8.7	2.4
-4	4.9	-12	3.1	-5.5	1.4	-4.8	-2.5	5.9	0.5	-6.6	4.8	6.2	-9.1	9.9	-3.2	2.3	-4.7	13	-8.7	6.5	-4.2	1.1	-8.6	6.9	-6.7	-0.43	2.5	6.8	4.7	6.2	-4.9	0.97	0.07	8.6	0.49	-5.5	-3.5	2.8	0.62	-3.1	-6.6	0.89	-10	12	2.2	2.8	-8.9	-8.9	-7.7
-3.7	-2.3	-14	-8.4	-8	7.5	1.5	-6.3	2.6	6.8	-4.9	1.8	6.2	-7.1	1.8	-2.3	-4.6	-2.7	9.9	-4.5	2.9	-11	1.4	-1.2	2	-5.6	4.9	-11	-0.28	0.78	3.8	1.7	4	3.1	6.2	-12	3.7	-20	-2.1	-8.8	1.6	2.7	7.2	-1.5	10	0.42	7.4	1.1	0.9	8.9
5.3	-4.3	0.55	-14	-1.4	-4	-1.2	-4	0.08	5.2	-8.2	-2.2	-3.2	-0.21	0.11	4.6	0.07	7	2.9	3.8	0.28	6	7.2	11	2.6	4.8	6.2	-12	11	-12	7	7.2	-5.7	1.1	1.1	-2.1	8.1	-10	2.9	0.96	4.5	9.8	5.5	5.7	11	9.9	1.4	6.2	4.4	7.9
5.9	-10	3.9	-9.6	1.1	-7	0.05	-4.9	9.6	-11	13	-0.08	3.8	6.4	11	-2.6	9.7	-1.3	11	2.4	-0.12	-0.74	2.9	-3.8	-1.1	-3.1	0.29	-1.3	9.6	-0.42	-0.58	2.7	-4.9	4.8	3.7	-8	7.5	-12	-8.3	7.6	-11	-12	-6.1	-4.7	6	0.58	16	-2.9	7.9	1.4
-0.38	1.4	4.8	-3.5	-6	-11	4.4	-1.3	1.1	-1.8	-2.8	-9.9	-2.9	-3.4	8.8	-4.7	11	-1.8	1.3	0.42	3.9	1.2	-5.6	-3.4	7.4	-2.1	2.6	1.2	25	-0.74	4.2	-0.83	-3.7	1.1	2.5	-11	4.6	-9.1	-7.6	2.4	-7.9	-26	-2.9	4.7	9.9	11	12	2.4	9.6	3.4
-5.1	7.9	0.56	-2.8	-0.62	-2.9	-1.5	7.9	-10	8.7	-5.9	6.3	-13	5.7	4.4	1.3	0.8	-2.5	-3.1	3	-6.5	-0	-3.8	-0.88	-0.22	-4.1	5.1	2.7	19	10	2.1	-3.9	5.1	5	6	-3.2	-1.8	-6.9	2.5	-7.5	0.15	-14	3.5	-7.3	2.7	-3.5	8	12	10	9.8
-8.8	15	-4.7	8	-8.9	0.42	1.9	5.1	-9.6	6.3	-6.1	16	2.8	1.2	-4.8	-5.5	-7.2	-6.3	-7	0.63	-7.8	-2.3	-2.1	2.5	-0.77	-5.7	-14	1.5	2.8	0.44	-4.9	0.89	9.2	-3.4	3.4	4.8	-17	4.4	-9.3	9	-5.6	-2.1	0.01	-9.7	-1.7	-13	2.2	3.8	3.1	2
-0.74	0.83	0.63	7.3	-0.65	2.3	-0.17	-2.9	6.5	-20	-4.6	6.4	-2.4	-2.2	3.9	-9.5	7.8	-2.4	3.5	-4	4.9	1.2	1.3	-4	5.5	-5	-6.3	-0.44	-7.8	-13	2.2	-7.1	7.4	-7.3	-8.1	-1.6	-12	1.2	7	8.1	-9.8	3.6	3	-25	13	-23	-4.8	-6	0.2	-5.9
-3.5	3	-5.1	8.5	-0.57	5.1	-1.2	5.6	5.5	-10	-2.9	17	-2.7	13	6.8	6.8	17	0.39	7.5	3.1	-2.5	-1.2	7.6	0.81	-4	-2.2	2.3	0.68	0.63	-2.4	-2.2	-0.37	-4.6	-10	-0.19	-2.9	-7.3	5.4	-3.7	0.54	-14	8.5	-0.72	-14	3.7	-4.4	-4.7	1.1	-6.2	0.63
3.7	18	2	14	3.4	14	-6.3	9.2	1.2	7.2	3.5	11	7.4	19	2.2	13	9.9	11	6	13	0.6	8.7	5.5	12	5.4	-2.5	-1.3	2.9	8.3	-1.3	3.3	5.5	-0.8	4	5.7	8.6	-6.5	13	10	6.9	-9.9	13	6.1	-5.3	7.7	0.29	0.7	14	0.15	0.75
5.8	8.3	1.2	13	0.57	10	9.5	-3.9	5.2	7.4	3.4	12	2	17	-3.2	-1.8	0.16	14	2.3	11	4.7	0.65	3.7	14	5	4.4	1.8	8.7	10	-0.77	8.3	6.9	7.6	-1.9	7.5	6.9	-1.2	17	12	-1.4	-0.33	18	11	5.2	17	-7.5	-2	5.4	2.3	12
2.3	0.17	8.2	1.4	-2.3	7.5	7.5	-5.4	7	-11	2.1	3.8	0.54	8.1	-7.8	-7	-21	5.1	-1.1	4.8	-4.5	-3.8	1.8	7	-3.8	-5.2	-0.79	2.8	4.9	-1.8	4	0.99	-7.7	-2.6	0.48	-0.99	-2.9	0.8	-5.4	-13	6.2	-2.1	-13	-11	4.8	-5.1	1.6	-6.2	-0.44	8.1
-7.3	-0.53	-5.5	12	-4.4	8.7	12	4.4	4.8	-8.8	-5.1	8.7	1.1	-3.7	-8.7	-1.5	-6	3.5	0.26	4.2	-7.3	-4.7	-4.2	1.6	-1.1	-0.07	-1.4	4.5	-12	-0.81	-0.31	2.9	-12	-3	-6.2	4	-8.8	3.5	-8.3	-7.2	-3.4	7.7	-6.8	-2.2	-9	5.1	-1.3	-2	-6.7	11
5.9	-9.5	-3.3	-0.27	-3.1	0.37	8.7	-17	-6.2	-0.34	-2.6	11	-3.6	-4.9	-9	-7.3	-4.8	10	2.9	2.2	-4.9	-3.5	7.2	1.2	-0.48	5.5	3.8	0.9	-9.1	10	1.6	0.29	-3.3	7.7	-7	3.3	-11	5	-0.66	-8.5	-18	-4.7	2.9	4.8	-3.1	3.3	3.1	2.9	6.5	-4.5
9.3	-9.2	6.7	-5.8	2.2	0.04	1.2	-11	-4.3	-10	15	1.2	-4.7	4.8	3.2	-6.9	12	6	-0.2	-4.8	-2.1	2	2	5.7	5.2	2.7	8	2.2	1.7	8.3	7.5	1.1	1.6	4.5	-6.8	8.1	0.95	1.6	-0.89	-4.8	-20	-8.2	8.2	18	4.7	4.7	7.5	-13	3.6	-3
3.3	3.7	-1	4.4	-3.1	6	3.2	3.7	-1.1	1.8	-7.3	7.7	11	-5.8	7.2	-1.3	0.36	-1.1	4.8	-1.8	-5	3.4	-0.92	9.4	-0.78	4.8	-7.5	1.2	1.8	-5.1	4.1	0.09	-3.1	10	-3.5	0.09	-8.2	15	2.4	-1.7	-13	1.5	6.5	20	12	16	12	-8.6	-1.8	-1.8
4.1	5	-2.8	1	-4.1	9.9	-3.1	4.2	-2	17	-8.9	9.9	-15	-6.8	-6.9	3.5	-6.5	12	-2	9.9	3.1	-2.3	-5.2	6	-5.8	6.1	-2	6.2	-1.4	11	5.6	2.5	-7.5	5.7	6	9.3	-2.3	19	3.9	0.72	-5.3	17	-8.9	25	-10	13	7.2	-4.2	6.8	1.5
-0.68	3.1	5.7	-9.6	-5.2	2.4	0.87	9.5	2	9.1	7	-5.5	-3.5	-16	1	-4.4	-12	-19	3.2	-3.5	-8.8	-4.9	-4.6	-14	-2.3	5.2	-2.3	-0.9	-1.1	4.4	1.3	-0.94	-0.74	4.8	2	7.2	-4.7	7.2	2.3	2.4	-6.3	18	-12	13	-9.8	11	-11	-6.7	-2	0.64
13	-2.9	18	4.8	9.5	1.1	8.1	3.5	-2.4	0.47	7.8	7.9	0.75	2.1	-0.49	-5.7	1.1	-10	5.1	-3.7	-3.7	-2.7	1.4	-6.2	-7.2	-2.9	-0.41	3.6	-3	4.9	0.16	-5	-8.3	-3.6	-1.2	-5.3	0.33	-5	1.4	0.31	-9	-7.2	-7.5	10	-6.6	4.8	1.5	0.06	5.5	3.4
-4.3	-1.1	-12	4.8	3.2	4.5	4.9	-5.6	-6.1	6.9	-6.1	7.7	-3.2	2	-2.4	-12	7.2	0.58	-6.7	-6.4	3	-3.3	7.3	-0.65	-5.9	4.6	-6.4	2.5	-9.7	17	-7.5	0.19	-8.1	1.4	-7	1.4	-2.4	-5.8	2.4	-4.2	-6.8	-15	-1.1	8	-7.7	11	-2	-1.4	-5	2.5
-9.6	9.6	-5.1	7.4	2.1	6.2	-6.2	6.4	-8.9	1.8	1.7	-0.3	13	-0.76	8.1	-20	-4.7	1.1	-3	-10	-9.6	-4.8	7.9	-3.4	-13	7.9	-7.8	4.8	-16	10	-8.8	-2.1	-2.3	6.8	-5.7	4.8	3.1	12	-11	-5.6	-8.9	-2.4	-6.2	10	-13	4.9	-6.6	6.9	-13	3.6
-5.8	-6.7	3.1	2.9	7.3	3.2	2.5	-4.4	-15	-1.8	1.1	1.6	16	-9.3	6.8	-8	-7.4	2.3	3.6	-11	9.3	-6.5	4.7	-0.21	-3	7.9	-6.5	3.8	-9.2	3.3	-5.2	-9.3	3.9	-1.8	1.9	-2.2	-1.4	-0.63	-5.1	-2.6	-5.9	3.4	-6.3	7.6	-10	6.8	-1.1	5.7	1.1	3.7
-4	-3.4	-4.5	-3.6	6.6	-7.2	-0.29	-7.3	-4.6	2	9	-1.9	5.1	2.2	-0.36	-5.7	9.6	4.1	0.22	-6	-0.33	5.1	1.7	-3.2	2.8	11	-1.1	4.9	-7.1	4.1	-3.6	0.71	7	-4.3	-5.4	-2.4	-0.08	14	-1.4	4	7.2	5.2	8.8	17	-2.6	13	-6.6	2.9	0.03	-4.1
-3.2	0.77	3	-8.1	4.5	-2	-2	5.1	-3.8	-3.7	12	-6.8	7	1.2	-4.4	6.8	9.7	-1.1	6.4	2.9	-3	5	-2.9	5.4	2.5	5.4	-0.96	2.4	2	1.5	2	4.3	4.4	-0.84	0.11	2.7	6.5	12	3.3	5.1	14	10	5.5	12	-2.8	3.3	6	-2.8	3.1	-9.6
-7.9	0.75	4.8	-6.9	1.8	-5.2	-6.4	1.2	-10	-4.1	10	-7.3	3.4	-4.3	-3.1	-4.7	-0.87	8.8	1.8	4.7	4	-3.2	-5	-7.9	9.2	-0.51	13	-14	5	-5.6	0	-7.4	5	-17	3.8	1.8	18	-11	-0.13	6.5	16	6.4	8.5	5.8	8.6	8.3	-5.5	2.6	4.3	4.2
-4.7	1.1	0.03	0.09	9.7	-1.8	5.9	7.3	-12	2.8	2.1	-3.1	-0.17	-4.3	-13	-11	5.2	-6.6	-13	-7.5	8.7	5	-0.56	-4.4	7.5	-3.6	5.9	-4.6	12	-11	1.6	-1	9	-8.4	0.12	-7.2	24	-11	-3.6	-4.7	6.8	-7.9	15	-5.8	6.5	8.8	-12	-13	-3.8	-4.9
-2.9	5.4	2.3	0.42	5	-6	-5.3	6.4	-6.6	4	12	-11	-2.2	-1.4	-4.5	-2	8.5	-15	-7.9	-2.8	2.4	1.4	3.3	4.9	6.1	-10	-3.9	-5	15	-16	-2	-1.3	9.3	-10	-1.9	-5.2	12	-11	-0.76	-10	-1.1	-14	14	-15	14	-0.87	2.1	-13	4.4	-19
0.06	-16	10	-13	10	-13	-2.6	-5.5	-5.1	-12	22	-4.5	-10	0.65	1.5	1	-6.5	-11	-4.1	6.2	1	-6.6	-7.4	1.5	9.6	-11	4	-7.8	21	-9.9	1.5	-12	5.2	-14	7	-1.9	12	-14	14	-10	-3	-9	21	-8.1	10	-5	7.2	-17	20	-13
9	-0.42	1.9	-2.4	-3.3	1.1	4.5	-1.8	3	-6.5	11	-4.2	-11	-4.9	1.5	-7.2	0.09	-4.4	-4.8	-6.6	-1.4	-3.8	-2.3	-2	0.28	-5.9	8	3.8	21	-6	4.4	4.4	5.8	-8.9	1.6	8.9	16	5	15	-7.5	-0.91	2.2	12	-7.7	6.3	-9.1	-0.09	-6.2	20	5.8
3.9	12	-4.8	9.4	-4.6	4.2	-2.1	7.2	4.2	6.8	-7.8	6.2	7.6	2.6	0.31	-7	-3.3	-3.6	4.2	-6.4	-2.5	0.2	1.2	1.8	0.98	-4.7	6.9	-4	9.9	3.8	6	2.5	0.89	-8.2	7.1	7.3	2	-0.8	12	-6.9	5.6	-6.2	-1.4	-4.9	3.4	-2.3	3.2	-9.1	16	-6.3
6	-4.1	5.4	-4.3	-4.5	-1.8	-2.2	-5.7	5.8	-7.5	1.3	-4.5	6.3	3.3	-0.75	5.2	-0.84	-6.7	9.4	2.9	3.5	11	-1.9	5.9	2.3	-1.2	-12	-6.8	1	2.5	-5	3	-8	-5.6	-4.8	-6.1	-14	-5.8	-3.7	0.88	-11	-16	-3.4	9.8	-6.5	17	-1.2	-13	-3	-14
3	-11	16	-5.7	7.5	-6.7	-1.7	-4	-4	-17	14	-7.2	21	3.2	-8.1	-5	-9.7	-7.5	-0.31	0.02	5.7	0.84	-0.59	0.01	9.7	-6.3	1.5	-6.3	8.3	-2.5	6.3	-7	1.4	-7.7	-3.6	-2.4	0.7	-15	-0.9	-6.3	-21	-15	9.3	-2.4	9.4	9.1	9.4	-3.1	0.11	-7.6
3.1	-9.9	1.3	-9.7	-13	-10	3.6	-2.4	-7.1	-9	7	-14	1.9	-4.6	-5.4	-18	4.4	-13	-6.9	-18	16	-16	-6.6	-11	4.5	-18	5.1	-16	9.9	-19	6.2	-17	-0.85	-4.6	6	-14	-6.4	-21	8.5	-7.2	-18	-18	7.3	-8.7	6.4	-13	4.3	-12	3.3	-18
-2.9	-8	-8.7	4.2	-8.1	0.74	-11	-0.19	3.4	-8	3.8	-7.3	-9.8	3.6	5	-2.1	18	-8.1	-3.1	-1.6	19	-5.1	-1.2	-1.6	-3.4	-9.6	3.6	-15	7.1	-34	3.9	-13	-6.6	-5.5	-6.6	-12	-2.5	-18	11	-17	-2.6	-17	-7.4	-4.6	0.75	-0.93	0.54	-11	6.1	-13
4.4	13	2.4	14	7.4	5.7	-5.3	6.3	-4.5	7.6	4.6	7.6	-3	4	2.6	6	-14	3.5	1.7	6.2	-18	7.6	6.3	13	-4	7.4	0.66	2	-9.6	-3.7	11	5.6	9.2	-12	-7	8.1	2.7	4.9	-1.5	-2.4	-10	8.2	2.6	-2.2	-9.7	5.3	5.3	6.5	-1.1	-0.24
9.2	15	7.6	10	5.1	9.4	20	0.75	11	4	10	15	1.7	10	-13	0.55	-16	9.3	-0.47	9.2	-5.5	3.8	6.9	-0.85	-0.72	7.5	-8.4	14	-8.8	25	5.5	8.5	7.7	-2.9	-4.1	4.4	3.8	20	-1.4	10	0.13	26	2.8	-1.8	-0.38	-0.35	7.7	-1.9	0.69	1.5
11	-0.69	7.9	-0.08	9.5	0.32	20	-2.5	24	-2.5	7.2	-8	2.9	-3.2	-9.9	2.4	-9.4	0.58	1.2	1.4	-3.6	-5.5	18	-8.2	1.4	-6.5	9.8	0.68	2.8	4.8	7.8	-8.3	3.5	-5.9	7.3	-1.1	14	4.4	9.3	-2.2	13	14	2.8	-4.6	-8.1	0.02	8.7	-3.8	5.8	-12
6.7	-2.6	3.5	-10	9.7	-9.3	3.6	5.9	-3.6	-6.5	1.2	-2.9	25	-8.4	4.6	1.7	24	11	3.1	3.9	7.9	0.16	19	-2	4.5	7.4	9.4	2.4	4.5	12	4.4	-3.7	4	-3	12	4.2	17	-2.8	15	2.1	26	1.7	4.8	17	4.1	5.8	2.1	5.6	1.2	5.9
-4.1	-7.5	-0.78	-2.2	-0.34	-1.6	1	-4.5	-3.8	-7.1	2.7	6.8	5.5	0.43	-1	8.2	13	4.9	-6.2	11	-0.5	-7.7	-3.9	6	4	2.5	16	3.2	4.2	5.1	6.2	4.7	2.1	6.8	3.8	4.5	5.5	1	-1.3	6.6	18	1.3	4.5	13	-0.46	9.1	3.8	1.8	-0.09	3.9
7.3	-6.6	1	-1.2	6.3	3.6	2.4	-4.4	9.1	-13	7	-1.9	0.12	-5.7	-8.9	7.2	-2.6	-0.04	-8	2	-7.6	-4	1.8	-1	3.2	6	15	-5	9.8	-9.4	4.3	1.1	6.2	2.7	10	4.2	10	5.3	14	-1.3	15	2	17	-0.08	12	4.1	2.1	-4.5	4.3	3
6.5	-5.6	5.8	-10	14	0.06	4.2	-10	15	-6.3	6.6	-8.7	7.8	-2.7	2.9	0.31	8.1	-3.5	3.3	-2.4	6.1	4.4	6.2	-2.5	3.3	1.1	3.1	-12	6.8	-11	5.4	0.44	9.4	-4.1	6.2	8.4	18	0.82	1.8	-4.8	24	3.5	5.1	7.6	-4.3	-3.8	-3	2.9	3.5	-0.21
1.3	-17	5.3	-14	11	-11	-6.1	-9.1	-0.12	-8.2	9.1	-22	13	-5.4	0.89	-1.4	5.5	7.4	5.2	0.49	3.5	9.1	0.64	0.56	0.49	-0.37	3.9	-5.6	6.4	-20	-1.1	-8.5	-3.2	2.7	2.3	-2.6	15	-4.2	-9.9	-1.1	24	-0.93	7.2	4.6	15	5.1	1.6	3.3	5.3	-4.1
0.89	-2.6	-6.7	-0.46	-3.9	1.4	-9.3	-5.2	0.13	-1.1	-0.81	-4	9.2	-1.7	1.5	4.7	3.5	-7.6	5.8	2.3	6.8	-6.3	0.6	-2.4	3.6	-2.5	10	11	12	-10	7	-3.3	-6.6	3.5	13	-5.3	11	4.1	-1.6	-2.3	21	0.23	-2.3	-0.77	5.9	-5.8	-10	-6.9	-0.23	-3.5
10	8.6	9.2	4.9	-6	5.6	-0.13	4.8	8.5	23	2.1	-2.2	-4	16	0.03	11	-0.43	-0.32	-0.64	14	13	-5	-5.3	9.5	1.4	-1.3	-9.8	3.3	8.4	1.4	-3.4	6.1	-12	-3.2	8.3	-6.2	-6.8	-7.5	-2.7	-3.1	8	2.9	-6.5	-4.6	-8.2	-5.8	3.2	4.8	6.2	13
-8.9	0.89	-1.4	-0.94	-10	-1.7	-0.02	19	-3.1	26	-13	-21	-0.18	-1.1	-5.6	1.3	-11	-9.2	-1.7	-2.4	-21	-0.96	-10	2.9	-9.2	-4.1	-11	-3.4	-5.3	-8.5	-15	0.89	-14	-5.9	-7.1	-8.3	-25	-5	2	-8.6	-13	3.8	-17	-9	-3.1	-13	-8.2	11	-3	14
-17	3.6	-8.7	4.7	-16	-1.9	-13	-3.6	-13	15	-16	-5.6	-3	-3.2	-2.8	6.5	4	2.4	-1	5.7	-9.4	-1.4	-8.7	-3.2	-7.3	-3.1	-11	-8.3	-3.4	-18	-9.6	7.2	-13	-2.4	-16	-11	-24	-10	-3	-9.3	-37	-4.5	-10	-20	-7.3	-2.8	0.55	2	0.28	7.1
-0.35	-13	-0.86	-9.2	-6	-23	2.3	-10	-0.87	-6.1	-12	-8.5	-7.8	-17	-0.86	-6	11	0.14	0.9	-1.3	4	-1.4	11	-8	6	0.36	-7.3	-4.8	-1.8	-13	-2.3	5	1.4	4.5	-2.8	-7.9	-16	-24	-2.1	1.5	-15	-25	-0.92	-3.3	-0.69	5.5	11	-4.2	1.5	-0.5
-1.4	-1.2	-8	-10	-6.1	-9.4	5.9	-8.2	-4.9	2.3	-7.1	-2.6	-13	-13	6.7	-1.2	7.2	-12	-2.5	-3.6	3.4	-0.83	2	-10	-1.7	-5.2	4	-15	1.3	-10	0.79	-12	-0.9	0.84	-6.5	-15	-4.2	-34	-5.6	-4.5	-10	-33	-18	2.2	-13	7.2	-2.9	-0.99	-4.2	-4.2
-12	11	-4.7	-5.1	4.8	5	-4.2	-0.06	-14	16	-4.1	-2	-8.7	-0.55	-3.2	5.6	0.24	4.7	-5.5	0.51	-2.7	11	-5.2	-1.8	-5.7	6.5	4.5	-3.3	-14	-2.6	0.8	5.1	-8.5	12	-9.7	5.3	1.4	-19	-0.09	7.9	-3.8	-12	-14	10	-11	14	-8.2	12	-3.2	9.3
-4.7	8	-9.8	1.3	0.22	-0.8	-13	-3.1	1.6	2	-6.9	-4.8	3.2	-2.8	-1.6	0.12	-9.3	-3	-2.8	-4.7	1.5	0.22	-4.1	-2.9	-3.9	1	7.5	1.3	-21	-0.78	0.73	9.5	-3.2	3.2	-5.9	-5.6	-0.01	-4.3	4.9	4.8	6	-6	-6.6	-3	-3.5	2.4	-5.6	-3.6	-4.8	2.9
2	-2.1	-8.4	4.1	-7	5.3	-4	4.4	-0.23	-4.1	-4.2	2.1	14	-4.8	-0.05	-2.6	7.3	-13	-6.3	-3.6	5.9	-1.7	7.6	3.3	-2.1	1.7	-5.4	12	-13	0.86	-1.2	1.5	-0.6	6.3	-5.4	-12	-0.51	2	-3	4.6	4.6	-3.8	5.5	1.4	-5.2	2.2	4.1	-5.2	-5.7	-8.2
3.5	2.5	4.9	11	2.7	4.5	4.3	7.3	0.67	5.8	11	1.9	7.3	8.2	12	12	6.2	3.3	5.2	7.1	7	4.7	14	3.4	-1.1	-0.69	-9.9	4.4	2.1	-8.2	4.8	-4.5	0.24	7	8.1	-3.8	0.01	13	0.43	5.5	8.2	7.6	8.8	-12	-7.6	-1.9	3.9	7	-0.7	-6
-0.12	11	5	4.8	5.3	11	2.6	4.4	8.2	12	5.3	-2.2	4.6	7.9	0.81	8.2	-0.8	16	4.7	5.8	6.8	14	6.4	8.3	-3.3	8.5	-0.57	1	-0.84	5.7	11	3.6	6.7	5.3	-3	1.8	3.6	11	4.5	6.2	5.6	11	0.56	2.2	-3.7	-9.1	4.3	3.6	-12	-3.3
-7.1	4.5	0.37	1.4	2	4.8	-10	-0.65	6.7	12	1.6	0.45	12	-15	4.1	-5.3	4.8	16	8	-6.1	-8.2	3.1	0.2	-5.9	2.9	6.5	0.15	0.39	-2.6	9.8	-6	-2.8	-5.1	7.5	10	1.8	3.5	6	5.7	8.5	18	5.4	3.2	18	3	-0.74	12	-1.8	4.3	7
0.71	-4.2	1.8	-5.8	1.4	-4.6	-8.3	3.9	-7.2	-2.4	7.2	4.5	14	-14	8.1	-1.6	4.9	-20	5.8	-11	-2.5	-8.6	1.4	-9.5	-1.6	0.99	14	-1.3	0.13	-0.35	-3.3	-2.8	-4.7	6.9	-3.9	2.4	14	-12	-12	-0.97	20	-6.5	2.4	-5	-4.2	-9	-6.6	-8.3	4.1	5.1
-3.2	-3.2	-3.6	1.3	3.6	-6.3	3.3	-3.1	-5.3	-5.9	6.4	0.55	5.1	-0.5	7.6	-6.9	22	-8.1	4.5	-7.4	5.4	-4.1	14	-3.9	0.08	-0.26	2.5	-6.6	-15	-10	-8.3	-9.4	-8.8	0.07	-13	-5.7	9.2	-7.5	-7	-11	2.6	-13	-0.92	-5.5	0.12	-15	5.7	2.9	4.9	-0.29
-12	2.1	-19	9.2	-6.5	-0.58	-5.5	0.18	3	-0.64	-14	12	-2.5	-1.8	-2.8	-0.44	-8.9	-3.6	-0.81	3.4	0.91	7.8	3.8	-0.23	-7.3	4.9	-6.3	1.7	-5.6	3.5	-10	4.9	-9.1	-2.5	-15	4.7	0.4	-8.6	-7.4	-2.4	-11	3.9	-9.8	-9	-6.1	3.4	7.9	9.7	-5.6	6.2
-7.3	2.2	-16	5.4	-18	3	-16	4.8	-4	-4.8	-17	4.4	-6.4	3.8	-1.8	3	-20	-1.1	-1.4	3.9	7.8	16	-5.6	5.4	-4.6	4.8	-11	9.8	-18	11	-6	2.1	-17	1.8	-7.5	20	-33	5.5	1.4	7.8	-7.1	15	-9.1	-2.2	-7.9	3.6	-3.5	6.5	-11	11
-15	10	-12	9.6	-5.5	-8.8	-8.6	1.1	-11	-5.6	-3.7	-8.3	-21	0.39	-9.1	-0.51	-7.5	-0.68	-16	-2.9	-4.6	-3.5	-11	-0.91	-1.7	-3.1	-11	-1.6	-8.6	0.48	0.63	-5.5	-12	2.1	-7	0.72	-33	8.8	3.2	5.6	-21	12	-16	-2.8	-9.2	-5.7	-9	-4.5	-9.6	3
-14	1.4	-6.8	0.4	2.6	-0.62	-5	9.4	-12	0.5	1.3	-8.2	-14	-3	-1.4	3.7	-6.9	2.8	-11	-3.8	-5.1	-2.9	-13	-7.1	-1.3	-4.8	2.5	6.8	1.9	0.18	2.6	9.5	6.7	1.9	5.9	-8.9	-3.7	16	-2.7	8.2	-20	4	-8.2	-8.9	-3.3	-15	2.3	-2.8	-8.2	-6.7
-0.39	-17	-5.6	-11	0.14	2.1	0.87	2.4	8	-10	-16	-6.5	-5.6	-2.7	-1.8	3.7	-8.4	-11	-0.17	-2.3	-1.8	-1.7	-3.1	1	-6	-6.5	3.7	-2.3	-4.3	-5.7	-0.22	-6.5	5.8	-5.3	2.4	-5.5	-7.7	-2.5	-0.8	0.54	-2	-2.2	-3.4	-8.9	10	-9	4.3	7.9	0.9	-10
-0.98	1.6	-11	-4.7	-10	-3	-2.4	-3	1.1	3.2	-19	4.5	2.2	-0.2	9.8	5.7	-8.2	6.5	7.2	5.5	5.5	9.8	-3	2.9	-6.5	0.57	3.5	-0.47	7.2	8.6	-6.6	-5.3	3.7	1.5	0.31	6.1	-0.55	-9.9	-2.6	9.3	2.5	-6.5	-15	-1.1	-4.8	-0.19	-13	3.6	-5.4	-1.6
9.4	11	2.5	9.6	-4.7	-2.5	2.8	6.5	-4.2	9.3	-8.6	3.7	-18	-1.3	3.9	-4.2	-7.2	6.1	5.2	-1.9	-6.9	5.1	-19	1.6	-1.9	9.2	-2.3	9.6	3.8	15	-14	2.9	0.5	3.8	-1.8	-1.3	-11	2.2	-4.5	15	0.67	-1.5	-6.9	0.99	-11	5.2	-25	7.2	-12	6.4
7.8	-13	8.8	-4.2	5.8	-1.4	3.9	-5.5	14	-14	7.1	5.7	1	-5.1	-2.9	-5.3	3.2	-19	0.9	-4.3	-1	-11	5.8	0.38	-2.7	-4.7	-0.94	-6.7	11	6.3	4.8	-7.1	1.8	-8	6.5	-5.6	-0.29	-3.6	3.8	-13	-5.8	-4.3	7.3	-4.1	5.5	-10	3.1	-6.4	6.8	-7.5
7.2	-23	5.5	-16	6.1	3.3	8.1	-15	13	-17	10	0.47	-8.4	6.4	-7.3	-2.7	4.1	-2.3	6.5	-6.1	-5.9	0.6	5.2	9.8	1.8	-3.5	-7	-3.1	1	4.9	0.2	-1.9	11	3.5	12	-8.3	-1.9	-0.58	-2.8	-6.9	-2.5	-1.7	6.8	1.5	4.4	-3.1	2.6	-11	-0.06	-8.8
-3.2	0.35	-8.9	-0.84	-10	1.8	4.3	-0.85	-0.16	-1.6	-8.3	5.9	-11	11	-5.3	7.1	-20	4.1	-6.2	2.5	-12	-2.3	-6.9	8.8	-2.8	1.2	-3.6	1.3	-16	5.2	-3.6	12	9.8	7.3	5.1	1.9	-4.3	13	-14	0.7	0.67	3.4	7.5	0.7	-3	-6.8	-16	7.8	-7.4	2.9
11	6.1	7.2	4	0.87	5.9	6.6	5.4	6.3	2.2	-7.2	2.3	-6.9	11	7.9	0.25	0.22	14	-3	1.2	-1.9	-7.1	-5.8	-0.81	-0.07	7.2	-5.6	3.4	-10	15	-0.7	9.2	3.8	7.9	-1.3	8.9	-3.3	16	-1.8	7	-0.11	17	-1	13	3.5	-1.6	-5.7	2	-7.2	6.7
8.4	9.6	21	5.6	5	4.6	8.7	5.8	17	3.8	1.1	5.4	1.1	0.12	5.8	6.3	0.9	12	4.3	-0.5	-1.5	-4.4	2.4	-1.6	3.1	-1.8	2.6	5.8	7.2	4	1.8	2.1	6.8	-1.9	2.1	15	24	10	6.4	5.8	17	18	1.8	-3.4	2.2	3.5	7.8	-0.4	4.5	1.4
[truncated: 952 more columns]
