# Supplementary material for: Dyslexia on a continuum: A complex network approach
Source: PLoS One. 2018 Dec 17;13(12):e0208923. doi: 10.1371/journal.pone.0208923 (PMC6296514; doi:10.1371/journal.pone.0208923)
Supplement: S1 File — Detailed information about the archive contents is provided in the included README.txt file. (TGZ) [file pone.0208923.s001.tgz › FS_601_VV_run_1.csv]

-0.1	0.32	13	0.11	3	-2.4	-4.9	-3.1	-3.8	-3.7	-3.8	0.95	-4.1	-4.2	1.2	1.5	-1.3	2.8	6.1	5.8	5.3	12	0.84	7.7	1.6	6.5	-3.7	-6.1	-6.2	6.8	0.25	-6.8	-2.6	0.96	4.4	3.2	5.4	-3.9	8.2	0.18	11	-5.7	0.95	13	-0.06	-2.8	1.6	-9.6	-4.8	5.4
-0.23	0.36	4.7	1.3	3.9	2.1	-4.5	0.01	-4.7	2.4	-6.2	1.4	1.3	-0.98	-5.8	3.8	-5	10	0.18	9.1	-0.17	8.9	4.5	3.9	7.3	7.5	-6.4	-2.8	0.82	3.5	3.2	-2.1	8.2	0.95	5.8	3.6	10	-2.9	11	1.4	15	-6.3	-5.5	14	15	-5.2	4.8	-6.2	4	1.3
0.18	0.57	8.6	0.19	12	1.2	7.8	4	1.8	-1	3.5	3.2	5.6	5.2	-1.5	7.7	-2.4	12	-2	4.4	-2.3	8.3	0.12	8	11	12	3.6	1.5	6.2	4.5	6.9	-0.14	7.5	2.7	14	6.2	14	-0.16	13	7	14	-4.3	7.1	26	14	-2.1	9.9	-0.37	8.4	3.6
0.41	0.17	7.3	-3.2	19	0.47	14	12	-14	-3.7	-6.4	5.4	2.2	-0.66	-6.4	1.8	6.2	0.04	-2.1	-0.7	1.1	6	-2.3	5.8	6.5	9.7	5.4	-13	1.9	-11	6.8	-6.5	4.3	0.41	7.4	-16	9.9	-9.1	14	-22	12	-8.8	4.2	3.4	15	-10	11	-12	5.5	17
0.57	0.34	1	-36	11	-33	-0.65	-21	-7.1	-29	-3.6	-25	-4.7	-28	-2.4	-13	8.4	-12	1.9	-14	-3.6	-11	7.8	-9.4	2.7	-2.9	3.5	-9.6	2.7	2.3	3.4	-4.8	4.8	5.2	8.1	4.7	-5.6	4.4	5.6	-6.4	-2.8	-0.95	11	-11	1.2	5	-3	-2.3	6.1	-7.6
0.4	0.44	6.6	19	11	7.1	2.7	14	-1.6	9.6	1.6	12	-0.31	16	4.5	0.84	8.6	0.58	2.8	-0.5	1.3	-2.3	8.2	-5.2	12	2.3	10	8.9	8.9	-1.3	9.4	7.9	13	1.2	10	2	2	4.2	15	4.7	13	3.4	24	2	8.4	3.1	4.8	8.5	7.7	12
-0.39	0.29	-4.9	-6.6	12	4.4	3.5	-0.72	-6.5	-7.5	0.58	0.07	9.9	-8.5	6.4	-2.8	-5	4.8	-16	7.1	6.8	2.4	-0.22	6.7	9.7	9.1	-4.4	4.6	-4.2	-0.86	4.3	1.7	2.5	-0.97	0.53	4.8	-3.8	5	12	5.8	7.5	1.4	1.9	2.8	11	3.8	1.2	2.9	3.2	10
0.07	-0.23	-1.7	-3.5	1	-6.7	4.2	-3.3	-11	0.08	-1.2	-0.03	2.8	-6.7	-2.6	-4.6	2.6	-4.3	-8.1	-2.1	-2.6	-9.1	1.7	-3	-6.3	3.6	-6.3	-4.3	-3	-2.4	-1.6	5.6	-0.3	-0.62	1.6	-1.6	12	-0.13	9.9	3.1	4.6	-2.7	-13	-16	11	1.2	4.2	0.73	-5.6	3.4
0.13	-0.01	3	-3.6	3.2	-1.1	4.9	2.2	-2.6	4.8	-0.85	6.2	-1.9	-0.11	1.8	-1.5	-1.5	1.8	1.3	3.6	11	-1	1.5	10	2.4	5.8	-2.7	1.5	-2.9	1.3	1.4	7.2	-0.68	1.1	5.5	-0.02	2.6	2.6	6.3	0.04	2.6	0.96	4.9	0.27	2.3	-4	3.8	0.41	-0.73	14
0.59	-0.19	2.6	-3.5	1.1	5	0.47	2	-6	-0.03	3.5	6.4	-0.09	2.7	0.95	3.8	4	2.1	7.5	0.16	3.8	-10	5.5	4.6	1.9	8.9	4.4	0.28	4.2	3.8	1.7	3.5	5	0.13	1.8	5.3	1.4	5.5	3.1	1.7	5.7	3	3.2	-2.6	-4.3	2.8	2.8	-0.3	11	8.7
0.37	0.12	-1.7	-7.1	8.5	5.2	-0.07	-0.26	-0.24	-2.4	1.6	-5.3	2	-4.9	7.9	-3.6	6.1	-7.2	7.8	5.7	6	-18	14	-1.6	10	4.2	15	-2.5	9.1	0.47	5.5	-1.6	13	-4.4	11	3.9	7.2	-4.5	10	10	8	-2.3	9.4	-8.3	4.8	2.4	4.6	1.2	9.1	2.9
0.2	-0.12	-3.9	-1.9	1.8	6.6	-1.7	3.7	-3	3.5	-0.34	2.5	-6.4	8.2	2.9	0.76	-5.3	-2.5	3.9	5.2	6.8	2.1	-1.8	-0.43	1.3	-4.7	6.1	0.92	2.3	2.3	4.4	3.8	6.7	-3.1	6.8	4.5	2.3	1.8	6.6	8.1	9	2.9	8.4	-11	11	1.8	0.73	5.4	3.5	4
-0.47	-0.29	-4.8	3.6	1.3	2.1	4.1	11	-2.9	3.1	1.2	8	-0.69	9.3	-1.7	6.7	-4.8	-3.3	-8.7	0.58	0.65	8.4	-0.94	-0.65	-7.4	-0.72	-5.6	-0.75	-4.5	-0.56	-3.1	6.4	1.2	-1.1	-3	0.24	-7.5	7	-3.6	3.9	0.81	10	0.13	-6.2	2.6	3.7	-6.3	5.5	-3.3	5.2
-0.08	0.75	-7.5	-5.2	-3	1.9	-2.4	5.5	0.26	-0.21	-2.1	-7	0.18	3.9	-1.1	-5.5	7.1	3.6	-2	2.4	-6.2	-1.5	-2.8	5.5	-3.1	0.78	2.2	-0.26	-3.2	0.56	-4	5.6	-1.2	1.8	-4.9	-4	-7.4	0.27	-1.3	3.5	-5.3	7.1	0.77	-1.3	-5.8	5.1	-0.16	0.97	1.4	1.8
-0.1	-0.05	-15	-5.7	-3.2	3.2	-11	3.4	-6.8	5	-5.5	1.2	-14	6	-6.4	-4.9	-2.2	7.9	-5.8	-3.2	-3.1	7.9	-1.4	-2.2	0.18	0.61	-5.4	14	-0.37	8.6	-2.7	15	-2.4	7.1	-4.8	9.5	-4.3	14	-4.5	13	-8.8	15	-1.6	18	-11	8.3	0.18	13	-1.7	3.9
-0.2	0.29	-1.9	8.3	-14	8.1	-16	3.4	-18	3.5	-8.7	2.9	-24	7.8	-6.5	5.3	-2.4	16	-14	2.9	-13	9.9	-9.6	-3.6	-9.5	3.5	-4.1	9.7	-10	8.5	-12	14	-4.7	5	-25	6.5	-10	11	-5.8	13	-8.4	12	-3.2	15	-9.5	7.3	-10	12	-16	2.5
0.17	-0.22	13	1.6	6.9	5.8	0.7	-2.4	2.3	-6.8	1.3	-0.47	7.6	2.4	13	-5.3	10	-4.3	8.9	-2.5	-5.6	-3.2	3.6	-4.1	0.41	-1.8	7.9	4.5	5	0.7	0.31	-2.8	-0.01	0.69	3.5	2.4	12	6.9	17	4.1	0.83	4.4	1.5	3.2	6.9	4.6	4.9	3.7	3.4	-1.7
0.01	-0.46	3.9	-1.8	3.9	-0.21	-4.3	-0.07	9.9	-2	0.84	-3.3	-1	-5.5	-3.3	4.1	3.1	-5.5	8.1	-3.9	1.6	0.02	-4.1	-3.3	-5.3	-8.5	1.8	-2.2	-2.1	-1.4	-6.2	-8.3	-2.9	2.1	-5.9	-9.9	-5.9	1.6	4.7	-2.2	0.29	-3.2	2	-8.3	-2.6	-2.1	-7.2	-7	-3.7	-5.8
-0.06	0.09	-0.07	6.5	-3.2	6.5	-8.2	12	-0.36	10	-5.7	-1.3	-3	1.1	-5.4	-4.4	-7.3	-2.9	-4.5	-1.9	2.9	-14	-1.2	-3.5	-10	-1.5	-2	2.1	-0.3	1.1	-4.1	-2.2	-2.4	3.4	-4.6	-4.5	-0.33	-4.4	0.2	2	-2.7	-0.99	5.8	-7.9	-4.5	-4.9	-0.58	-2.4	-3.5	-5.4
0.37	-0.02	-10	7.4	-2.1	4.2	-7.7	11	-0.8	14	-4.8	2.6	-1.4	5.9	9.8	0.93	-5.9	-5.1	1.6	-7.9	-10	-3.6	-2.5	-3.1	-3.3	-2.7	-4.5	0.18	1.6	1.2	-3.7	-3.8	3.8	6.6	-6.8	2	-4.4	0.19	-9.4	0.98	-7.9	1.3	-1.2	-1.6	-13	2.5	-0.94	1.4	-4.1	0.8
0.21	0.43	0.85	4.5	6.2	1.4	-0.02	5	3	11	2.7	0.74	-3.6	2.1	-0.62	1	-2.1	3.5	0.25	4.4	3.5	10	10	-6.4	4	-4.6	4.8	3.2	-3.2	2.8	0.72	-0.13	-3.1	-1.5	-0.75	6.2	-9.9	2.4	-3.3	2.1	-11	-2	-0.15	6.5	-5.4	0.91	-1.6	1.9	-3.3	-9.6
0.01	-0.13	0.38	1.1	-5.1	6	-3.7	0.63	-5.8	1.9	2.2	4.7	-5.3	1.5	-4.5	-2.9	-5.8	6.4	-8.8	2.8	-16	9	-1.9	5.3	-2.9	0.1	1.2	2.9	-2.8	2.3	0.57	-3.7	-1.8	1	-6.9	3.7	-6.7	-0.64	-9.2	2.5	-6.9	-4.4	-7.8	5.7	-2.2	0.9	-1.5	0.45	-4.4	4.2
0.03	-0.08	-2.4	1.3	-9.2	4.9	3	0.71	-2.9	8.8	7.2	0.47	-0.52	3	-4	2.6	0.74	-0.48	1.6	1.8	-3.7	-4.7	3.5	5.4	-2.8	3.9	-1.4	-3.1	-2.9	5.7	-1.8	-0.64	-2	1.9	-6.2	2.6	-2.5	-1.5	-6.3	-0.28	-1.7	-2.4	2.5	-1.2	-4.6	-11	-4.3	-1.6	3.1	5.2
-0.26	-0.01	-0.74	4.5	-3.3	-0.87	2	-3.9	3.2	2	2.7	-3.1	6.5	2.1	0.91	2.6	-13	-8.6	4	3.9	5	-2.5	6.5	6.4	0.5	-1.6	-1.1	-0.9	-1.6	-2.1	-1.7	-1.2	-2.7	-0.04	-6.5	0.74	-0.45	-1.8	-2.8	-8.3	0.01	-1.6	2.2	-2.8	-0.18	-3.1	-0.24	2.6	2.5	-2.5
0.37	0.03	-0.08	0.88	-5.4	-2.4	-9.2	4.2	4.2	8.5	-4.5	-1.3	-3.4	0.26	-5.2	1.1	7.1	-1.3	11	-2.7	8.2	-1.6	0.63	-3.8	3.3	-6.3	-5.5	2.2	2.4	-8.5	-1.9	1.4	1.5	-4.5	-0.38	-4.4	-5.7	-1.9	-1.2	-5.1	2.6	-1.1	-5	-0.39	-0.91	2.2	-4.2	2.1	5.5	-3.3
-0.11	0.3	-2.6	3.4	-6.2	-0.52	-2.5	4.7	4.1	9.1	4	5.6	0.48	2.4	-4.6	-1.2	2.5	-1	4.2	-6.6	-1.1	-13	-2.1	1.2	1.8	0.11	4	8.4	2.4	9.5	2.6	-0.77	5.6	1.1	-4.7	4.2	-3.9	3.3	-10	-2	-8.3	0.72	2	0.82	-7.5	-0.34	-4.3	0.72	5.5	3.3
-0.44	0.03	-4.6	1.7	-13	-9	-7.3	-9.5	7.3	-5.3	4.8	-0.71	0.22	-1.7	2.5	-4	3.9	0.76	5.1	-3	-5.7	-7.8	3.3	-1.5	-0.83	-5.6	1.7	7.7	0.61	2.8	-1.3	9	1.4	0.3	-6.9	2	-11	-1.5	-11	-2.5	-2.1	0.04	-0.07	-4	-11	0.61	-7.4	2.8	-0.49	-0.82
0.34	-0.19	-2.2	4.3	-1.7	0.95	-0.79	-5.7	7.2	4	3.4	5.2	7.8	-0.64	-0.35	-7	14	-12	8.2	-4.8	11	-16	1.7	-6.2	3.2	-6.2	-2	2	-0.22	-7	2.5	-0.75	0.39	-2.4	-0.51	-4	1.1	-2.8	3	2.5	0.08	-3.6	-1.7	-3	1.9	3.9	0.64	3.4	1.9	-6.6
-0.08	-0.57	-3.5	8.6	-4.6	1.8	5.7	6.5	2.4	1.6	5.8	7.9	5	4.2	1.5	-3.1	-2.5	-14	6	-6.5	13	-9.2	-1.9	9.7	1.3	-0.59	1.2	5.6	5	-3.4	-2	-2.1	-1.7	6.1	2.6	-1.9	0.05	10	2.6	9.6	-2.7	8.9	5.2	7.3	3	16	-2	6.5	0.83	-5
0.09	-0.11	-2.4	1.5	-12	1.8	5.8	0.92	3.7	-0.23	3.6	-0.24	1.1	1.8	1.4	1.7	5.4	1.5	4.6	0.8	-2.9	7.7	5.9	6.2	1.1	-6.9	-1.6	4.7	3.8	2.5	-2.1	6.6	-2.7	3.4	4.2	-0.12	2.5	9.4	2.5	9	-2.1	15	-2.1	13	-1.2	18	-3.2	6.4	-0.55	-10
0.02	-0.17	-6	2.1	-6.6	0.56	-0.19	4.1	7.8	0.17	-0.59	0.76	4.8	4.3	0.9	7	5.4	-3.7	-3.1	-8.1	9.3	1.5	-1.5	3.5	-4.9	-7.8	-2.8	-0.46	0.16	-3.6	3.6	-2.7	-4.3	-3.6	0.32	-11	6.5	0.83	0.06	5.9	3.7	8.7	-0.01	-1.6	2.5	-0.86	0.68	-2.3	-1.9	-13
0.1	0.1	-0.46	6.2	-5	-5.8	-2	-0.67	6.1	-2.7	-3.1	-0.65	1	4.3	-1.6	5.6	-1.1	-2.6	3.6	0.56	3.7	-1.8	-7.1	-0.68	-9.8	-9.4	2.3	1.8	-1.4	-7.5	5.4	-2	-2.5	-6.7	0.33	-2.3	3.4	7	3.6	6.9	5.7	8.7	0.91	-0.36	5.5	7	3.9	5.3	-3.7	-11
-0.01	-0.2	-2.7	14	-2.9	4.4	-1.3	2	3.9	-3	-9.8	4	0.15	2.9	0.51	-0.58	4.5	2.5	2.2	1.5	-4.9	0.79	-3.4	6.4	-4.1	-0.05	0.14	1.9	-1.4	-0.91	-0.81	3.5	-6.4	-1.1	-0.63	0.37	-2.5	7.6	0.33	2.4	1.6	11	-5.4	4.6	-0.61	6.2	-1.3	6.4	4.9	-7.6
0.15	-0.48	-6.9	9.3	-2.3	2.8	-6.8	6.8	-1.8	0.91	-2.7	4.9	-3.3	0.11	8.5	3	6	-1.6	0.09	-1.1	5	-5.5	5.5	-4.7	-0.55	-3.2	0.03	2.9	5.8	-1.1	-2.4	-0.17	0.26	1.1	6.5	-1.4	2.8	2.1	-3.7	0.28	-3	2.4	1.1	6.5	-4.9	2.5	-0.23	6.5	-0.13	-5.5
0.41	-0.18	-1.2	2.8	2.9	1.9	-0.04	0.63	1.3	-4.6	4.6	1.5	-2.5	5.2	6.5	-2.5	-0.99	-8.6	2.5	-2.7	-4.6	3.4	5.8	-6.7	-0.8	-5.7	1	-1.4	1.9	-1.1	-6	-2.3	-1.1	-2.1	-3.1	-7.3	-3.5	-0.78	-4.3	-2.5	-5.6	2.9	1.7	-5.7	-2.4	-2.7	-0.06	-0.92	2.8	-2.2
0.26	0.07	5.3	1.8	-2.9	-8.3	3.9	-15	4.9	-7.2	1.3	-7.3	1.5	-4.8	7.7	1.1	5.5	6	6.9	-4.4	-0.23	8	5.2	0.36	-1.2	-11	-1.5	-2	-2.4	-3.1	-4.4	-1.8	-9.4	-1.7	-3	-6.3	1.8	-2.5	2.6	-4.9	-0.48	2	-6.8	2.2	2.8	0.74	0.84	1.4	1	-7.8
-0.15	-0.41	8.1	-4.3	6.2	-3.8	3.5	-4.2	3.3	-12	5.9	-6.7	4.1	-5.2	1.2	1.1	2.7	-0.43	-4	-2.4	6.1	2.3	1.9	1.1	-0.75	-11	-3.9	-1.6	-3.8	-8.7	-1.4	-5.7	-0.65	-3.1	-3.9	-5.3	4.3	-7	0.25	-5.2	1.1	1.4	-14	0.67	-4.4	-3.3	3.7	-1.4	-1.9	-11
-0.06	-0.4	3.8	0.2	8.5	2	11	-2.9	11	-0.01	4.2	-6.4	9	-3.4	-0.39	3.4	0.09	-7.6	-2.5	1.5	2.9	9.1	-0.8	1	0.33	-5.8	-0.29	3	2.6	-6.1	3.2	-0.79	0.36	-7.3	2.5	-1.4	5.8	-7	-4.8	-5.9	3.9	-2.1	6.8	2.8	5	-4.8	4.5	-4.6	4.8	-4.3
-0.13	-0.23	-2.5	-8.2	-3.7	-2.4	6.1	-1.4	10	0.71	-0.39	-1.9	5.4	-1.1	-1.5	-1.4	0.61	-1.6	3	0.27	-3.5	8.9	-13	-1.9	-3.8	-4.5	3.8	-2.7	-3.8	2.2	3.3	-3.6	-4.7	-2	-4.6	-3.6	6	-6.3	-11	-7	-1.6	-3	4.4	-4.9	-1.5	-4.9	0.73	-5.8	2.6	-11
0.04	-0.22	-4.3	-6.1	2.6	-5.3	6.5	-9.7	-1.3	-0.57	2.4	-4	-0.39	2.6	-0.55	-3.3	-3.8	-4.9	4.9	-0.1	5.2	-4.9	-7.2	-7.6	-0.7	-7.2	-4.6	-3.2	1.4	-5.9	-4.8	-0.64	1.2	0.28	-1.1	-1	-6.7	-11	-4	-8.9	-2.4	-6.5	-4.6	-6.9	-5.4	-6	-5.5	-9	0.3	-6.7
-0.3	-1	-6.4	-3.7	2.1	-5.7	-2.4	-10	-1.9	-0.09	1.7	-6.7	1.6	-6	-3.5	2.2	-7.3	-3.4	-6.4	-3.9	-4.4	-9.5	-1.7	-7.5	-5.2	-6.6	-3.4	-3.3	-5.3	-6.5	-4.8	-6.8	-5.4	-5.8	-3.4	-6.7	-6.5	-8.6	-0.67	-6.9	-2.7	-3.8	-11	-8	5.8	-4	-1.9	-7.6	-5.4	-6.1
-0.38	-0.73	-14	-8.5	0.97	-8.6	-4.5	-4.8	-1.7	-3.2	-4.1	-0.02	2.8	-3	0.7	0.72	-1.7	-2.8	-0.87	-5.1	2.8	6	0.57	-7.1	-5	-1.7	-2.6	-4.1	-4.5	-1.4	-6.5	-12	-4.7	-6.4	-3.4	-5.9	1.7	-4	-8.5	-5.9	-6.6	-7.2	-8.6	-5	-2.3	-12	0.11	-9	-15	-9
-0.61	-0.07	-6.7	-0.41	-2.3	-3.2	-0.22	-4.5	9	-2.4	-0.13	-7.2	-0.23	-1.4	-2.9	-2.6	-5.5	1.9	2.3	-5.9	-3.8	13	-2.4	-0.07	-1.1	-7.9	-2.5	-2.5	0.29	-5.2	3.7	-3.4	-2.8	-2.9	-3.2	-5.5	-8.4	-9	-14	-13	-1.1	-6.8	-3.6	1.8	-5.9	-8.6	1.7	-3.3	2.2	-5.1
-0.31	-0.09	-3.9	2.3	-0.99	-2.4	-3.2	2.6	0.27	7.6	-2.3	-1.4	1.7	1.4	-6.8	5.9	-2.1	5.6	9.7	6.4	-3.8	2.2	-5	-0.85	5.4	-3.1	-1.4	-1.2	4	-7	3.5	-2.5	1.8	-5.8	4.7	-6	-4.1	-7.2	-7.5	-8.2	-10	0.5	-13	-4.1	-0.98	-6	-2.9	-1	2.5	-4.9
-0.07	-0.11	-5.1	2.1	-1.3	-2.3	2.6	-2.8	4.4	6.5	2.2	-2.8	-3	-4.6	-0.16	3.1	-3.8	8	-4.5	1.4	-16	11	-2.2	-0.78	3.3	-1.5	-2.2	-2.9	2.1	1.8	5	-1.9	-0.78	-3.7	4.7	-4.5	-4.9	-11	-11	-3.4	-9.6	-0.16	-5.2	-4.8	-3.7	-5.6	-2.9	-4.6	0.52	5.1
-0.01	0.03	-5.9	2.3	-2.4	-0.63	0.08	-3.5	2.4	-0.3	-1.8	-6.5	2.9	1.8	-5.9	-2.6	-3.2	1.4	2.7	3.5	-9.2	-8.9	-5.7	-4.9	-1.7	-0.05	-2	1.4	-7.5	0.65	-2.1	0.17	-8.7	-4.9	-1.7	0.82	-5	-3.5	-6.5	-7.7	-5.4	-6.1	-1.6	0.26	-1.6	-3.8	-9.2	-1.9	2.5	-0.71
0.04	0.1	-9.2	-0.24	-4	2.1	0.73	-9.8	-3.3	-8.1	-5.5	-2.4	1.5	-5.1	1.8	10	-1.5	9.4	3.9	-1	11	5.5	-5.8	2	-6.1	5.2	-5.8	1.6	0.35	3.6	-4.4	2.1	-7.3	5.4	2.7	2.4	-2.8	2.4	-2.4	-1.7	-7.8	1.9	-16	7.7	0.53	-0.14	-2.7	0.2	-2.1	13
-0.53	0.61	-8.7	-0.8	-0.36	0.16	4	-2	-0.41	-4.3	-4.9	-3.4	2.4	-7	-12	5.9	-3.7	4.4	-11	4.2	-2.7	12	-8	4.2	-9.9	-1.6	-10	-4	-4.1	1.1	-4.6	0.02	-11	6.6	-5.8	-2	-0.27	-0.18	-8.5	-0.6	-12	0.31	-15	-1.2	-5.3	5.5	-2.6	-2.8	-9.2	-3
0.03	0.03	-2.8	0.61	-3	0.71	6.6	-9.2	3.4	1.3	1.4	-0.69	-0.87	-0.34	-6.4	-8.9	-6.7	-7.6	-4.7	-1.6	-1.2	-5.8	-7.2	-10	-15	-3.9	-6.4	-7.6	-8.7	-5.2	-6.5	-2.1	-9.1	-7.6	-5	-2.4	-1.5	-0.56	-7.2	-4.4	-11	-4.9	-12	-11	-9.8	1.7	-3.1	0.53	-10	-16
-0.13	-0.23	-12	2.5	-8.5	2.3	-2.4	-10	-0.21	-5.2	-3.1	-1.3	-7.4	0.7	-2.1	3.5	-0.23	-14	-0.94	-8.4	1.8	1.2	-9.8	0.62	-8.8	1.6	-5.8	-6.3	-3.6	-7.4	-3.3	-6	-5.1	-7.9	-2.7	-3.7	-9.9	-0.36	-6.6	-1.4	-3.9	-1.1	-4.2	-12	-2.7	-0.53	-3.8	0.71	-4.4	-13
-0.28	0.12	-12	8.8	-8.1	6.1	-0.61	0.37	1	-7.2	-2.1	-4.1	-3.2	0.89	-3.7	3.2	2	-1.5	-1.3	5.1	7.2	8.6	-6.7	5.2	-1	-2	1.3	-0.63	-0.62	-3.1	1.7	-4.9	-2.6	-5.8	-3.5	-0.85	-2	2.9	-7.3	1	-8.2	-2.6	-7.9	-3	-2.9	2	-3.3	-1.3	-1.3	-13
-0.59	-0.08	-4.2	14	-13	6	1.4	-2.3	2	0.16	-0.65	1.8	-2.4	6.3	-5	2.4	-3.9	-1.4	-8.7	-8.9	-8.3	8.6	-3.4	7.9	1.2	-9.9	-0.2	0.45	2.1	-4.8	-3.3	-7	-4.7	-4.2	3.2	-0.81	3.7	3.2	-7.8	0.27	-5.3	-1.4	-6	-8.5	-0.93	0.39	-2.7	-3.1	-5.3	-16
-0.17	0.46	-8.6	6.6	-9.7	-2.4	-4.6	-7.4	2.1	2.8	-5.2	-7.5	-6.2	0.19	-3.5	4	-0.13	-0.74	7.3	-2.1	-8.7	2.6	-4.8	8.4	-4.6	-3.8	6.4	2.5	4.4	-0.69	0.03	-4.3	4.2	-1.9	5.2	-1.7	4.2	-0.37	-13	2.4	-6.6	2.8	12	-10	-7.6	3.2	-1.3	-2.9	-5.4	-8.1
-0.52	0.15	-9.3	5.2	-9.4	4.9	-4.8	0.63	2.1	6.2	-7.3	5.1	-11	7.7	6	-0.56	-6.4	2.2	9.4	2	8.6	6.2	-6.7	-0.16	-5.3	0.8	5.2	1.9	2.4	6.7	-0.26	-0.77	3.1	2.3	-0.72	5.1	0.62	2.3	-15	4.6	-8.3	4.5	-3.4	-11	-9.1	3.6	-0.99	2	-3.5	1.3
-0.18	0.54	-7.3	12	-12	4.7	-2.1	-3.1	4.6	3.9	-3.2	3.6	-3.9	-2	-0.96	0.04	-7.6	9.8	-2.5	10	4.8	8.2	-0.44	8.9	4.2	14	2.8	2.5	9.9	3.4	-1.4	4.4	2.1	4	0.91	5.8	-6.5	6.8	-11	1.7	-9.2	-1.2	1.6	10	-9.8	-3	-0.71	5	-3.2	9
0.3	0.43	1.1	10	-6.3	2.5	5.1	3.9	2.2	0.35	5.2	2.6	1.7	4	-2.6	5.1	15	5.7	-2.5	7.8	4.3	4.5	3.6	4.2	2.7	19	4.6	4.8	7.9	6.1	6	6.2	5.1	5.2	7.6	10	-1.5	-1.3	-4.1	-4.5	-6.1	-3	-5.1	4.6	-3.1	-6.5	3.2	0.07	-0.49	15
0.12	0.16	-4.4	-7.5	-7.6	-3.5	-0.54	-0.47	8.5	-3.6	0.27	-3	6.7	-0.44	-3.1	3.2	4.2	7.3	1.4	5.1	-3.7	6.7	-4.9	2.4	-3.1	14	-2	6.1	-0.89	8.6	-4	4.1	-7.5	7.3	4.2	9.3	0.15	0.75	-9.2	-2.2	-9.7	-3.3	-14	15	-3	1.9	0.16	0.37	-15	17
-0.3	0.06	-2.9	3.9	-0.56	-8.7	1.4	0.02	0.59	0.64	-4.8	1.2	-0.97	-6	0.2	-4.4	-7.1	8.5	2.7	11	-3.7	-3.6	-6.9	-2.3	-15	3.1	-16	3.5	-4	2.2	-8.5	-3.7	-17	8.3	-3.7	0.09	-1	-4.1	-10	-4.4	-6.8	-2.3	-23	10	-5	3.3	-6.6	-5.4	-16	18
-0.71	-0.35	-0.01	1.3	2	-13	0.38	-4.6	-3.5	1.5	-1.4	2	-0.77	-5.4	-8.2	-2.5	-11	0.45	-3.8	-3.8	-8.8	-11	-10	-9.2	-17	-0.78	-8.2	-3.3	-7.3	-8	-7.2	-1.4	-12	4.1	-6.8	-11	-7.9	-10	-13	-8.2	-11	-5	-15	-1.2	-3.6	-8.7	-6.7	-4.7	-13	10
-0.08	-0.64	-4	-11	-6	-1.2	-0.03	-4.8	4.2	0.79	-1.6	4.5	0.79	-0.02	2.6	-1.8	0.83	-2.1	7.1	-7.6	-4.2	7	2.7	-0.72	-6.2	0.67	-0.04	-4.9	-0.65	-3.8	-1.6	-6.5	-0.4	3.8	-5.2	-5.3	-3.3	-9.5	-12	-13	-4.6	-10	-2.7	5.5	-1.5	-6.7	-3.1	-5.4	-1.4	-1.3
-0.04	-0.29	1.5	-19	-3.4	-10	4.1	-11	9.5	1.5	7.7	3.2	8.3	-4.2	5.7	-11	-5.2	-1.5	4.8	-2.4	-4.2	-13	0.25	-13	-2.1	-5.2	-3.4	-4.4	-1.6	1.1	1.3	-4.6	-1.8	-2	-7.1	-8.4	7.2	-7	-9	-14	-2.3	-7.5	-9.8	8.8	1.5	0.18	2.6	-2.9	-1.9	-5.4
-0.39	0.13	4	-5.7	-2.9	-5.5	2.7	-1.4	3.1	0.81	5.5	0.4	1	-7	-0.68	-1.6	0.25	1.3	0.02	2	-3.5	-6.7	-6.7	-3.9	-2.6	-2.6	-4.1	-4.3	1.4	-3.5	-5.7	-1.1	-3.5	-0.8	-5.5	-9.2	-2.6	-9	-12	-10	-2	-1	-18	-2	-5.8	-7.6	-1.7	-3.9	3.5	3.7
-0.09	-0.05	-0.87	-2.8	-4.7	-3.8	0.95	2.3	8.4	-4.4	2.7	1.1	-11	-1.5	6.1	-1.8	1.7	4.4	5.2	-3.8	-1.8	-0.72	-9.4	4.6	7.5	3.6	2.4	3.3	3.2	-6.2	-0.72	4.5	-1.1	4.4	-2.6	-8.4	0.63	-9.4	-14	-4.6	-4.5	-1.8	-5.8	0.53	-12	-7.9	2	-6	4.4	7.1
-0.13	0.42	3.4	-14	-8.1	-2.8	8.4	-3.1	6	-3.9	3.9	-1.7	-4	-4.6	8	-0.34	-9.5	-0.19	2	3.4	3.2	-11	-1.2	9.1	14	7.1	7.1	1.6	16	5.5	5.5	4.5	9.9	6.3	3	4.7	1.7	-2	-13	3.6	-3.8	0.58	13	6.3	-0.97	4.5	4.8	1.6	12	4.3
0.13	0.2	-1.8	-12	-0.64	0.04	0.32	-5.5	-2.5	-4.3	-1.4	-2.2	-4	-3.4	4	1.2	16	2.8	0.25	-0.58	1.5	13	0.46	-2	7.5	9.6	-0.8	-1.4	2.9	3.4	-3.1	3.9	0.89	4.4	-7.3	5.5	-8.7	-2.1	-6.1	5.1	-6.2	-6.5	7.2	-3.5	-9.6	-6.1	-8.6	3.6	12	4
0.11	-0.18	1.1	1	4.1	0.23	-0.69	2.2	-0.38	0.55	5.7	1.7	5	0.53	8.2	-1.5	9.5	1.5	-6.3	-3.5	0.65	-11	6.4	-4	2.7	9.5	1.8	-2.1	6	4.2	-2.2	0.55	-1.5	4.1	6.2	5	0.7	1.9	-0.34	0.77	-4.8	-5.7	6.4	-16	6.1	-3.1	2.2	-1.8	2.8	7.5
0.3	0.03	6.7	-0.54	8.2	-4.4	-1.1	-4.7	-2.7	-6.1	5.4	-4.2	-0.14	-9.2	11	7.8	4.3	-5.1	1.4	11	8.1	0.64	7.2	-5.2	-5.5	7	-5.6	-2.4	-5.4	1.8	-3.3	2.6	-6.3	0.79	-3.6	5.1	-5.5	4.4	-1.8	0.82	-0.62	0.83	3	-5.7	-2.1	5.3	-3.3	0.68	-4.3	9.1
-0.06	0.05	7.7	-6.7	5.5	3.1	-4.7	-3.7	-1.1	-1.5	-1.1	-1.3	2.8	-0.34	7.1	-1.4	1.7	-5.6	11	-10	11	-7.4	5.4	-4	3.1	2.8	5.6	-0.15	1.8	4.5	2.6	-0.65	0.29	3.4	3	5.5	-3.5	-0.24	6.7	-5.4	2.8	-9.5	14	-8.7	1.1	-5.9	2.6	-3.4	1.9	0.48
0.59	-0.12	1.1	-5.6	-3.9	2.9	1.6	4.7	1.7	-0.58	6.2	3	5.3	6.5	1.9	-1.2	5.8	4.7	-1.5	-2.2	4.9	1.6	2.4	-1.2	3.4	9.5	0.43	3.3	8.4	4.5	1.4	8.1	5.8	-0.15	6.1	8.8	3.7	3.7	3.4	3	6.3	-1.9	4.1	-6.5	-2.5	9.8	-0.94	5.4	-3.7	2.3
0.63	0.18	12	-3	-2.2	5.7	7.2	5.4	5.1	2.2	11	0.68	7.1	-2.8	-0.16	-2.5	-0.58	9.5	-11	5.3	0.64	-1.6	1.9	-1.3	1.4	6.6	0.13	-5.4	-3.7	3.9	2.8	-0.4	-3.9	1.2	0.91	4.6	-1.6	2.3	0.6	0.45	-4.7	-1.8	3.3	-10	-1.9	-0.64	1.8	2.3	2.2	6.1
-0.2	-0.52	11	5.4	2.1	2.8	0.81	4.8	4.4	0.14	3.5	2.5	4.8	0.63	4.1	-3.2	-4.8	-9.8	-2.2	-2.5	-0.98	-7.7	-1.4	-5.8	9.5	9.9	7.3	-4.4	6.9	3.2	4.8	7.1	2.4	4.4	9.8	7.1	8.4	2.5	4.9	0.85	1.2	-3.4	6.5	-0.15	3.8	1	6.4	2	8.1	10
0.03	-0.46	18	-7.9	4.5	8.6	-1.8	9.3	6.6	0.82	8.2	1.8	1.3	5.3	2.2	-4.6	-1.9	-8.5	-5.4	-9.3	-8	-2.8	-8.9	-11	7.4	8	3.9	-5.5	-0.38	2.1	3.6	1.4	-1.6	0.34	2.5	8.1	0.8	2	-2.8	4.5	-2.8	-5.5	-1.7	-1.7	-8.2	7.3	-2.7	5.4	6.2	12
0.05	0.41	18	-2.9	4.2	11	0.22	11	6.5	-2.4	7.3	-0.37	1.7	-2.3	2.9	-0.46	-3.5	3.4	-5.5	2.1	-2.3	4.6	-5.2	-1.1	9.4	7.9	-1.9	0.82	4.9	0.56	1.1	1.2	3.1	1.8	6.6	7.9	-4.4	0.79	3	8.5	-1.2	1.6	-7.6	-1.9	-9.2	-1.2	1.4	0.5	4.7	7.6
-0.41	0.14	14	4.8	2.6	-1.8	6.1	-0.35	-7.1	-2.2	-3.6	-1.4	-0.32	-2.8	-0.03	-4	4.1	13	4.6	5.5	3.6	6.4	2	-2.7	11	-3.1	3.1	-2.4	3.1	-1.9	-0.61	1.4	0.56	0.7	5.1	-2.2	-2.2	-4.2	1.7	2.9	-0.54	5	-5.8	-3	-5.3	-0.31	1.7	-2.1	3.4	3.5
-0.16	-0.25	8.4	2.5	-5.9	-1.9	4.9	-0.78	1.6	-2.5	5	-3.8	1.2	-4.7	0.89	-7.6	4.6	-1.9	4.8	-3.2	-6.9	-4.7	-8.1	-0.44	9	-3.5	5.4	-8	-1.6	-6	4.5	-4.2	-0.49	-6.8	-3.7	-12	-2	-9.2	-0.64	-3.7	-0.67	-6.5	3.3	-4.1	-5.4	-5.4	1.9	-5.9	8.7	-5.9
0.51	-0.42	12	-7.7	-1.3	5	-1.8	1.9	3.4	2.3	3.1	4.4	1.3	-5.3	6.7	-5.5	11	-2.4	5.1	-10	10	-5.2	7	-6.5	13	6.7	13	-4.1	4.7	3.7	6.4	-3.9	11	-0.58	3.5	1.6	8.2	-2.5	8.1	-6	4.4	-11	17	-1	1.9	-11	6.1	-2.8	8.1	1.8
0.87	-0.06	10	-6.8	-3.3	3.4	-1.5	5	4.5	-4.6	5.7	4.5	1.4	-2.6	14	-4.1	3.5	-0.45	4.8	-5.6	8	-4.2	9.5	-7.4	5.5	-2.6	4.8	-2.1	9.9	1	2.8	-3.4	13	3.9	6.9	3.2	3.5	-5.3	3.8	-5.7	8	-8.1	15	-0.47	7.8	-11	0.01	-4.3	3.2	-3
0.27	0.47	8.2	-0.56	4.5	2.1	4	4.5	2.6	-1.7	2	-2.9	5.5	-0.66	12	-1.3	1.1	8.6	9.7	-3.1	0.13	12	-2.2	-6	3	1.2	2.1	-4.7	3.1	2.9	-0.8	-0.66	-0.32	3	3.3	6.2	3.9	-1.6	2.5	1.1	4.5	-1.1	-0.51	-6.7	-2.5	-3	-2.7	-0.19	-6	0.01
-0.26	0.29	15	0.46	-0.38	2.4	1.8	-0.81	3.9	-0.92	8.2	-2	1.8	2.2	2.5	-4.1	-0.32	-1.4	4.7	-1.6	1.5	0.66	4.7	-2.4	2.6	1.5	-2.5	-0.94	-3.3	-3.6	-0.45	1.2	-8.7	0.46	0.01	-3.1	-0.14	-5.3	7.5	-3.4	7.3	-3.5	-4.2	-6.7	3	-1.1	-1.8	1	5.6	5
-0.58	-0.12	3.9	-13	-4	-2.6	5.9	-6.5	2.6	5.1	7.9	-0.2	3.9	0.75	1.1	2.7	4.6	-6.8	-0.2	-2.1	7.1	-14	10	-3.9	-0.39	-6	-6.3	0	-9.7	0.65	-0.62	-1	-6.2	-2.2	-4	-1.8	-1.7	-4.6	9	-6.1	3.9	0.37	2.2	7	2	-3.6	-2	-1.8	7	-1.4
-0.01	0.01	-0.74	-8.2	4.4	-1.8	-0.93	-6.5	-4.1	-0.81	3.3	-2.7	1.3	-0.24	4	-4.2	-5.6	-2.3	-2.3	-1.9	-3.5	-8.9	5.1	-5.3	-1.1	-8.3	-3.5	-3.9	-7.2	-8.6	5.4	-5.9	-2	-8.8	-5.8	-4.4	0.67	-4.1	10	-5.8	12	2.2	5.9	-9.6	3.7	-10	-1.1	-4.6	-4.3	-3.7
0.04	-0.29	6.1	-8.1	-4.7	-5.2	-6.4	-9.2	0.07	-5.1	0.46	-1.1	1.6	-4.4	3.2	-0.45	-4.1	2.7	-0.66	-0.26	3	-3.2	7.2	-1.5	-8.2	-11	1.8	-1.6	-1.9	-6.9	1.7	-0.64	3.4	-6.3	-8.2	-8.4	-3.2	-5.3	8.3	-5.4	8.1	0.29	8.9	-7.6	2.4	-5.4	1.1	-1.6	-10	-2.7
-0.43	-0.37	-7.4	-5	0.63	0.15	-1.9	0.6	3.9	8	-11	3.5	5.6	4	0.28	3.4	1.4	2.1	-1.9	5.8	4.4	0.31	-6	-2.8	-5.4	-9.7	7.5	-5.2	-8.6	-6.5	4.4	-2.3	-2.6	-4.7	1.2	-9.1	2.4	-7.4	7.2	-3	4.9	-0.75	15	-8	6.5	3.9	5.5	-2.5	2.3	-9.9
0.4	0.19	7.6	3.6	7.3	2	1.4	4.4	6.6	2.1	-0.24	-3.7	11	1.9	-1.1	1.8	-3.4	-3.9	-20	12	8.8	3.8	2.7	1.1	3	4	-0.52	-0	-1.4	-0.09	-5.7	1.1	1.5	-4.5	3.9	1.8	7.2	-1.8	4.1	4.1	6.7	5.7	3.6	-7.8	5	-5.3	3.1	1.6	-2.2	1.7
-0.13	-0.17	3.8	8.2	2.5	0.4	0.97	-3.4	-4.3	-5.7	2.7	1.2	7.7	-1.6	-3.4	-6.8	-9.8	-13	-4.2	-3.3	-2.6	-0.83	6	2.2	-8.5	4.7	-0.1	2.5	-6.8	-1.6	-1.1	1.1	1.4	0.33	-1.5	-0.41	5.7	-0.59	7.2	-0.18	6.9	-1	4.2	-8.7	3.8	-0.47	3.4	1.1	-11	3.4
-0.15	-0.43	3.2	-4.1	-3.2	-2	-6.7	1.8	3.3	2.5	-2.9	4.2	-1.6	-3.2	-5.3	-2.3	-14	-9.4	-1.7	-0.45	-2.8	1	9.2	-11	0.13	9.4	6.7	4.3	-2	8.7	5	4.9	6.6	4	-3	7.2	6.1	5	4.2	2.2	7.9	-2.3	9.6	1.9	4.5	3.6	3.1	0.39	-6.8	6.7
0.26	-0.45	10	-9.2	4.1	-12	-2.1	-0.47	-3.6	-2.6	4.8	1.6	1.6	-3.8	-2	1.8	1.6	-2	-2.4	2.3	-4.1	11	3.3	-5.8	2.9	-9.7	4.6	2.3	6.4	1.1	3.3	-3.1	13	-6.6	7.2	-4	4.4	-0.99	3.8	-6.4	9.3	-7.5	0.94	-0.3	3.6	-5	5.1	-2	6.6	-8.5
-0.03	-0.08	10	0.88	-2.3	-9.8	-0.59	-1.3	-1.9	0.94	0.82	2	-3.3	-0.53	-5.2	2.2	-7.5	-1.2	-11	7.2	-15	-6.2	3.5	6.5	2.7	-7.1	6.9	5.7	-0.5	-0.54	2.8	-2.9	5.8	-3.3	2.7	-2.6	0.43	2.8	3.3	-5	-0.21	-1.6	9.7	-2.1	-5.8	-1.9	6.3	3.9	2.1	-7.8
-0.29	0.15	-3	2.7	-10	9.2	-12	8.1	0.01	4.5	-4.4	0.36	-6.3	2.4	1.9	6.7	-14	-5.8	-13	4.3	-3.1	-0.44	16	-0.16	-5.4	0.88	6	4.3	-3.6	7.5	2.3	1.4	3.7	2.4	0.4	2.1	0.29	5.2	-1.2	4.8	0.23	-1.4	6.4	14	-2.8	5.3	1.6	3.8	-7.5	-1.9
-0.14	0.3	2.5	6.1	2.9	4.2	-0.12	3.1	-2.7	6	-1.7	5.5	1.8	5.3	-11	-1.6	-7.2	-1.9	-6.4	3.5	-3.9	-3.6	-2.8	1.1	-7.7	-0.62	-2.9	4.4	-1.9	2.1	2.4	3.6	5.5	-1.3	-6.8	8.3	-1.9	7.3	-4.2	12	7.6	0.12	3.4	4.5	0.42	2.5	-3.6	4.2	-6.9	-5.7
0.17	0.19	3.9	8.4	-0.54	-2.9	-7.5	-0.22	-4.7	3.1	-7.4	-0.9	-1.6	2.1	-4.6	2.6	-2.9	7.7	-8.4	6	-5.6	-4.5	-4.1	2.7	-2.8	-0.53	-8.9	-0.18	-2	-0.34	-5.9	2.3	-3.6	-3.1	-1.8	7.2	-0.11	-0.3	2.3	0.6	4	-0.46	-8.4	-8.2	3.3	0.48	-3	-1	-1.1	2.9
-0.16	0.39	4.8	-3.6	6	-2.5	1.5	-4.4	-2.8	6.5	4.5	-1.5	6.6	-1.1	-4.3	-1.3	-3.8	5.6	-6.8	4.1	-14	6.5	-5.8	5.2	0.56	1.5	-8.2	-8.8	-2.8	7.8	-6	-2.9	-1.6	-2.1	-4.1	-2.2	1.6	0.72	0.64	-5.8	-0.97	-2	-5	-12	-2.1	2.3	-4	-6.1	2.9	-1.9
-0.11	-0.01	5.4	2.3	4.8	0.46	-4.8	3.3	-4.5	12	-2.7	2.6	0.04	3.8	-5	4	-3	-1.1	-19	3.9	-5.2	-5.2	-5.7	5.7	1.2	-6.2	-2	-6.5	-3.7	4.4	0.13	-4.5	4.5	-3.9	-3.8	4	-4.5	-1.9	0.1	-4.5	5.1	-0.52	3.4	-11	2.4	-6.1	-3	-5.7	0.75	-10
-0.28	-0.29	-2.1	9.8	6.2	-2.4	-16	3.8	-7.8	3.3	-12	0.33	-8.7	-4.3	-1.3	0.31	-7.3	-1.6	-10	2.6	-4.6	-4.7	-12	2.4	2.4	-2.5	-3.6	-4.9	-3.7	4	-1	-0.95	1.7	-2	1.4	4.6	3	-1	1.1	-0.02	-2.2	-0.68	1.2	-5	5.9	1.7	2.5	-3.4	5.6	2.5
0.02	-0.14	-2.7	1.2	0.04	1.5	-5.8	-5	-7.1	0.75	-5.5	-1.2	-12	3	-3.2	2.8	-3.6	8.9	-1.5	-4.8	-16	0.71	0.18	3.4	-2.8	-0.72	-0.01	-1.2	-5.1	-0.29	-4.8	-0.44	-0.66	-5	-7	5.5	-1.2	7.9	2.1	5.7	0.91	2.4	1.1	7.7	-5	8.5	2.2	-3.8	-5.5	-6
0.26	0.03	4.3	4.5	5.9	5.1	0.46	3.5	-7.7	5.9	-2.5	-2.7	-3.1	4.8	-5.9	4.7	-7.8	-0.77	2.8	4.8	-17	-2.9	4.1	2.3	8.7	-4.2	9	1.8	-1	4.7	-1	-0.05	4.5	-2.1	2	13	4.8	11	8.3	16	8.8	1.8	13	8.4	-1.5	11	5.5	0.5	6.1	-6.2
-0.14	-0.44	1.8	16	9.7	7.4	5.6	5.8	-4.9	-0.82	0.96	1.1	8.2	4.4	-7.5	-2	-6.5	-4.5	-1.8	-3.2	-5.9	-3.1	-0.1	2.4	7.4	-9.3	7.6	-2.4	-8.1	0.79	5	0.06	-4.1	-1.5	3.7	2.6	9.5	9.1	14	14	8.3	4.4	8.6	-5.8	9.8	0.7	9.3	1.6	-3.3	-8.1
-0.15	0.18	3.1	-0.27	10	3.1	2.4	-2.1	-0.42	-7.9	5.7	-2.3	3.3	-0.62	-2.4	5.9	-5.5	-2.3	-3.2	1.7	0.17	-7.7	0.24	-7	-6.2	-5.9	-1.7	-3.1	-11	1.1	5.1	-0.46	-9.6	1.1	-5.8	-1.8	2.6	1.8	8.9	6	4.6	3.1	2.8	4.7	4.8	9.8	5	-0.38	-14	-6.9
-0.21	0.23	9.9	2.8	4.6	-0.91	8.4	1.4	-0.25	2.9	6.3	-2.5	0.5	-2.3	-6.4	2.9	-6.2	-2	-11	2.1	-13	-0.12	-8.7	2.7	-6	-5.4	-5.8	1.9	-10	-5.1	-3.1	2.3	-11	-0.6	-5.4	-8	4.4	2.1	-0.7	8.5	4	9.6	-1.4	9.7	6.5	13	5.6	5.1	-13	-12
0.1	0.32	5.8	9	4.4	3.3	1.6	-6.8	-4.4	-6.1	0.29	-0.22	6.8	-4.7	-0.29	5.4	-0.34	18	-7.6	9.4	-17	6.8	-6	8.3	-2.8	-7.4	-4.3	2.1	-2.5	-5.8	-1.9	0.46	0.81	-3	-4.7	0.09	3.6	8.3	11	12	5.9	9.4	-0.86	20	10	2.8	4	2.7	-16	-5.4
0.37	0.1	19	11	11	3	11	-1.7	4.6	-2.5	5.8	-2.3	11	-0.4	-1.6	0.48	6.7	2.9	-7.7	-1.8	1.4	-7.6	4.5	-3.7	2.8	-17	0.05	-3.2	-2.8	-7.6	6.7	-4.6	5	-5.9	1.3	-6.2	16	2.9	14	4.3	15	0.47	-3.4	12	11	0.84	9.1	-0.29	0.71	-6.2
0.1	0.14	20	5.1	11	7.7	8.5	-3.1	1.2	-10	6.2	-1.2	5	0.98	-2.1	-1.6	-3.8	4.3	-8.4	8.2	-1.8	-0.15	11	-5.7	1.2	-5.2	1.3	-0.36	-5.6	-7.2	2.5	-0.79	3.8	-4.8	2.6	-4.4	11	-1.6	15	2.9	16	0.28	-0.7	-2.1	12	0.67	4.5	-0.69	-0.27	-14
-0.05	-0.19	14	7.3	5.1	7.8	8.5	2	4.7	-5.8	4.7	-1.3	9	4.5	5.7	4.2	-1.3	2.4	5.4	-0.56	5.7	-7.3	10	6.9	0.9	-7	-0.69	0.01	-1.1	1.1	0.59	4	5.2	-1.3	-1.1	-2.1	6	9.3	9.5	11	5.9	1.4	4.8	-4.3	12	10	4.5	5.4	-5.7	-9.8
-0.36	-0.74	4.6	5.9	-7.1	5.4	6.1	4.2	-7.7	-1.1	-8.2	-4.3	-3.3	1.7	2.2	3.9	-3.2	-5.8	0.99	-2.7	-2.3	-0.36	-2.2	-0.88	-2.7	0.19	1.9	-3.2	-5.7	-8.3	2	0.84	1.7	-9.3	-3.8	-1.9	-3.6	5.2	2.3	6.3	8.8	-1.7	5.9	-2.9	13	-0.97	3.5	2.9	7.2	-10
-0.57	-0.13	4.6	2	5.6	6.5	-0.01	3.6	-8.1	0.02	1.9	3.1	-0.14	3.4	2.6	6.6	-5.9	7.7	-5.7	2.4	6.8	10	2.7	-2.9	-3	-2.6	-3.1	-0.63	-7.4	-3.7	-3.4	-3.7	2.7	-0.73	-8.5	-0.44	3	1.7	-0.59	1.8	0.76	-3.3	-6.8	-3.3	1.1	-0.39	4.7	-0.55	8.7	-11
0.21	0.13	13	-3.2	7.2	-10	4.8	-7.9	-0.44	-1.7	4.4	5.7	0.98	0.25	6.5	-0.16	3.5	-2.8	6	-4.3	3.5	-5.7	1.4	-0.63	-5	-9.8	-1.1	8	-3.5	4.2	-4.7	-7.7	-0.76	5.6	-3.6	-0.52	0.4	-1.8	8.7	-5.1	-2.3	-7.2	8.3	9.6	0.84	-7.8	-3	-5.4	-7.7	-0.87
0.27	0.36	13	0.26	7.5	-2.6	5.9	0.15	-4.2	0.8	8.5	-2.2	0.82	-2.8	6.7	0.18	9.1	7	-1.6	2.8	4.8	-3.2	1.8	-3.4	-6.6	-0.67	-0.85	2.2	2.3	1.9	4	-0.71	2.2	3.1	5.3	-0.9	5.2	0.85	6.5	3.6	2.4	-0.57	2.8	1.1	3.2	-0.35	-2.2	3	3.6	7
-0.1	0.36	-3.5	3.2	5.4	1.8	-3.5	6.7	-3.9	-3.9	-1.5	3	-6.8	4.6	1.2	-3.4	7	3	-5.6	-2.8	2.5	-0.34	-2.7	-2.5	4.8	0.54	2.6	-0.17	0.44	1.6	-1.1	0.11	0.33	-2.1	3	-0.35	1.6	9.1	-2.4	4.5	-4.5	8.8	-0.82	-7.5	-4.7	14	-0.88	8.3	6.5	7.8
-0.29	0.26	-5.1	-2.5	6.8	0.39	1.4	9.9	-5.9	-0.86	-6.8	6.5	-4.2	7.2	-4.3	-1.6	-3.4	-0.33	-5.4	-3.5	-3.6	13	0.82	7.5	-1.5	4	-2.1	-4.7	-1.4	-0.6	-5.1	4.4	-1.9	-4.9	-3.7	9.1	-4.8	3	-3.2	2.9	-12	8.2	-1.9	-7.6	-5.6	3.9	-5.9	2	-2.9	4.8
-0.01	0.59	-13	-1.9	-4.3	4.2	-9.2	-2.5	-9.5	-2.4	-3.2	-3.2	-8.1	0.91	-11	-1.4	-5.9	18	-9	-1.6	-0.86	3.6	-9.2	3.2	-2.2	-1.4	0.21	-7.9	3.1	3.1	-2.5	3.7	5	-1	-2.6	5.9	-6	-3.1	-0.27	5.9	-6	4.2	-3.4	-4.5	-3.7	-5.7	0.09	-0.1	7.8	-0.47
-0.03	0.12	-5.8	2.4	2.6	7.8	0.17	5.5	-6.4	-0.35	-5.2	-1	-0.85	8.4	-1.1	6.2	2.3	3.9	-1.6	-5.6	8.3	3.2	-2.8	4.5	-2	-1	1.4	-2.8	3.1	-0.15	1.8	-0.23	4.5	-3.4	-2.7	-0.87	-7	-0.09	-2.6	4.6	-5.7	6	2.4	2.5	-2.9	5.2	-3.6	6	6.4	-1.2
0.07	0.21	-12	9.2	1.3	3.5	-3.3	8.2	-4.7	6.2	-9.5	0.48	-7.5	7.2	-0.32	-1.8	6.8	-5	9.9	-1.7	-4.8	-5.1	0.18	-1.5	2.8	1.9	6	-3.5	3	1.7	2.8	3.4	3.4	-3.3	3.6	1.5	-12	5.9	6.4	2.2	-4	7	5.6	-7.4	3.1	6.5	-0.96	0.86	1	-0.78
0.07	-0	-16	1.4	-3.8	-3.7	-9.8	-3.6	-7.6	0	-5.9	-6.5	-7.8	0.35	1.9	6.3	4.3	1.5	3.2	4.3	3.4	10	2.1	-1	2	-2.1	0.69	-0.17	-0.81	5.3	2.8	2.1	-2	6.2	-2.1	3.3	-6.3	3.2	-7.8	-2	-8.1	3	2.9	-6	-5.3	3.1	-1.6	-0.93	2.5	-3.9
-0.07	-0.04	-11	-7	1.1	-3.6	-6.6	0.21	-1.8	-4.4	-1.8	-3.8	-3.8	-3.9	5	11	-3	-1.8	-7.3	-0.93	4.7	12	3.4	-2.2	0.85	-9.7	-3.8	1.9	0.41	0.02	-2.6	-2.8	2.8	1.3	-3	-1.2	-2.9	-0.65	-8.1	0.87	-8.6	-5.3	-1.9	11	-0.15	-3.2	-6.8	-2.5	5.4	-7.7
0.49	-0.17	-11	-3.9	1.8	-6.7	-2.7	-4.4	-5.7	-5.4	-8.2	-0.49	-6.9	-3.5	-11	-3.1	5.3	-3.9	-0.19	-8.6	12	8.2	-0.46	2.8	2	-2.5	0.22	-2.4	0.86	-6.4	-5	-9.1	-2.1	-4.9	-3.1	-1.6	-9.8	-5.6	4	-5.9	-5.2	-8.8	1.4	2.1	-0.33	-1	-8.7	-11	0.86	0.13
0.14	-0.02	-14	3.8	-2.1	-0.14	0.08	-7.8	-10	-5.6	-4.2	-5.5	-5.8	-11	-7.6	-3.3	6.2	-3.8	-2.3	-2	-3.2	8.7	-11	13	6.2	5.5	-8.9	-8.1	-0.56	-2.9	0.44	-7.7	-2.7	-2.4	-0.73	-2.7	-4.1	-7.4	3.2	-12	1.2	-9.3	-12	-13	-1.6	-7.2	-3.5	-7.7	11	3.8
-0.25	-0.3	-7.1	-2.2	2.6	-4.6	5.8	-1.8	-4.3	2.1	-4	2.3	4.3	-1.2	-6.6	-6	-0.85	-3.8	-4.5	12	-1.5	-15	-8.5	4.6	1.2	3.7	-7.1	0.75	-1.9	2.6	1.2	5.9	-3.7	9.5	3.9	-0.53	2.4	-3.8	2.1	-5.1	4.2	-0.15	-11	-5.5	-0.81	-0.97	1.4	7.8	4.1	9.7
0.77	-0.13	2.3	3.8	8.5	6.8	6.1	7.6	1.8	4.3	0.44	12	6.7	4	-9.1	-0.42	8.1	0.96	0.81	-2.5	11	2.1	3	-2	8	8.1	-5.9	1.7	4	4.6	0.36	-3.4	-1.6	5.2	5	0.55	2	-1.1	6.5	3.5	5.9	-0.02	0.95	-6.2	5.5	4.1	2.2	2.1	6.4	15
0.45	0	0.11	0.34	3	11	5.2	-2.3	3.6	-3	1.1	0.46	5	1.8	-3.9	-6	7.8	1.3	-2.3	-3.1	-7.6	-0.92	-6.3	-6.3	5.2	2.1	-6.7	-2.2	-0.57	0.95	2.6	-4.5	-1.8	-0.39	5.5	-0.94	-3.1	-4.4	9.3	-0.54	1.9	-6.3	-5.3	-5.6	-2.1	-3.8	-1.3	-4.5	2.8	-1
0.26	-0.25	-1.1	-12	-1.5	-4.4	-2.3	-12	7.2	-4.4	-6.1	-5.1	-0.87	-6.3	-1.9	3.7	11	0.74	7.2	1.6	-9.8	16	-5	1.7	7	-1.9	4.1	5.1	4	5.1	6.2	4	0.59	4.2	8.1	1.9	3.7	-2.1	-0.44	-13	-1.1	-4.8	7.3	0.24	8.3	-12	1.8	-0.07	12	5.8
-0.01	-0.29	-0.9	-7.5	-0.14	-4.6	0	-6.2	0.86	1.1	-0.04	2.1	-5.1	-1.2	-7.1	-6.3	-3.5	-5.6	3.3	1.2	-0.85	3.3	3.2	-6.8	2.6	1.7	4.4	-0.69	2.9	-0.94	4.8	-0.15	-3.5	-1.7	2.3	5.6	-0.92	-6.7	-7.1	-8.2	-1.7	-3.2	1.4	3.4	0.93	-3.6	1.3	-0.07	6.8	-0.84
-0.18	0.05	0.57	-3.7	-2.5	2.9	-2.4	3.9	-7.5	-2	-0.64	1.1	-4.4	-2.2	-4.1	-4.5	-1.3	3.8	-3.9	3.1	1.7	-3.7	-1.2	-2.3	-4.9	4.1	0.52	4.3	9.5	6.1	2.9	2	2.9	5.1	4.8	4.5	-0.11	2.5	1.5	0.48	0.27	-1.5	-3	0.61	-1.3	-2.7	-1.5	4.3	-6.3	4.3
-0.31	0.07	0.87	-1.4	-7.1	-5.1	-1.8	-4.3	0.08	1.3	5	0.03	-1.6	3.1	2.9	-3.3	2.3	3	7.3	4.5	5	-11	3.6	3	-3	9.8	-0.85	14	3.8	3.7	-1.2	9.6	0.49	5.2	-2.6	6.6	3.6	4.2	-2.3	5.4	0.62	4.6	4	9.5	-2.8	4.3	-0.19	11	3	10
-0.24	0.01	-7.7	0.79	-2.3	-7.7	-5.4	3.1	4.5	0.83	1.4	-2.1	-2	-2.8	-4.8	-8.9	0.66	-2.1	4.7	-4.1	11	3.6	1.4	4.3	0.32	11	-0.19	4.7	0.4	-4.1	-2	2.9	-1.1	2.8	-0.71	1.2	-2.5	-4.2	-5.5	-3.6	3.4	-2.9	3.3	8.1	-5.9	-2.6	-5.8	2.8	9.9	4.9
-0.17	0.06	-3.2	-0.35	-5.1	-5.5	1	6	4.7	-0.06	4.3	0.66	0.1	1.2	-2.7	0.16	7.9	-2	0.18	-8.1	0.02	0.36	0.01	2.6	-4.9	7.4	-2.3	8.2	-0.89	2.9	0.58	4.9	-1.9	1.7	-4.1	0.33	-1.1	1.9	-4.4	-0.21	-0.44	1.5	-1.3	14	-6.2	-2.1	-8	1.6	-4.6	5.5
-0.21	0.04	-4.1	-0.1	-6.3	-2.2	-2.1	0.9	4.7	-2.9	1.9	-2.2	-0.83	-3.6	6.3	-4.1	1.3	2.1	6.7	-2.3	9.6	-8.3	-6.2	4.6	0.66	1.7	7.8	8.8	4.7	-3.5	-3	2.3	6.3	4.5	-1	-5.7	-0.88	-4.4	-5.8	-0.47	-5.4	-1.2	14	12	-4.8	-2.9	-0.94	-1.1	-4.6	2.4
-0.43	0.29	-4.2	0.62	-4.8	-2.7	-8.5	-1	2.5	3.2	0.85	2	-0.08	-1.9	0.08	1	-8.6	1.4	5.5	6	-5.4	-13	2.4	3.6	-0.01	0.35	9.1	10	7.9	0.37	0.75	-0.4	9.1	5.7	0.43	-4	3	3.6	-2.7	-7.3	-1.2	1.4	7.8	18	-1.5	-9.1	-0.93	-3.1	-1.2	4.2
0	-0.3	3.3	-1.2	-3.4	-3.9	6.8	-1.4	-0.27	-2.9	5.5	-3.3	1.1	-5.2	5.4	2.5	0.42	-4.3	-1.1	0.4	-1.1	-7.3	0.17	-6.1	-1.2	-3.1	2.9	1.2	0.99	-2.2	-0.11	-5	2.8	3.6	-1	-2.2	-2.8	-1.1	-0.72	-7.5	-2.1	-0.18	3.4	3.2	-3.8	-4.8	-3.1	-2.7	-6.4	0.5
-0.46	-0.37	9	1.6	-4.2	-6.5	6.8	0.32	3.7	-6.3	4.3	2.6	5.3	-1.5	7.4	1.6	-0.75	-7.2	4.7	-11	11	-9.6	2.3	-0.75	0.23	-7.3	0.12	3.9	0.32	-2.1	-2.3	-2.6	-2.6	4.4	-0.39	-6.8	-2.3	-1.1	-9.8	-3.6	-6	1.9	2.9	9.2	-8.3	-1.4	-5.4	3.5	-6.7	-3.1
-0.73	0.17	14	1.6	-1.3	-8.9	4.2	0.07	10	-6	4.8	0.33	9.4	2.3	4.3	-0.66	-5.5	2.6	9.9	-8.3	19	-8.4	8.8	9	3.9	-3.8	5.1	3.4	3	-3.5	3.5	-1.1	0.27	3.4	3.3	-8.7	-1.8	-2.1	-8.8	-5.1	0.12	3.4	7.2	8.7	-7.5	-1.5	0.76	0.42	6.5	4.2
-0.12	0.11	-8.6	1.5	-13	0.18	-12	-4.4	-0.89	4.8	-6.8	1.9	-7.8	3.4	6.2	-0.67	-1	-2	5.1	6.1	11	-0.5	-5	2.7	2.6	0.33	2.1	-0.63	7	-2.5	6.4	0.64	-0.15	0.95	12	-5.6	2.2	-0	3.9	-3.2	0.92	2.4	-0.42	9	2.3	-1.4	5.9	-3	2.4	-1.2
0.23	0.27	-8.1	-7.5	-3.2	-4.9	0.55	-5.7	-5.4	-3	-8.6	-2.2	-9.4	-2.4	-3.9	3.9	-1.8	-4.7	7.7	2.9	-0.14	1.6	-4.8	11	2.3	-7.4	1.8	-4.2	4.8	-0.69	1.6	-5.7	-3.4	-3.5	5.1	0.34	-0.6	0.7	0.12	3.7	3.1	1.9	-1.7	-5.5	3.9	4.6	-1.7	-1.6	-1.2	-5.7
-0.2	-0.32	-12	4.1	-2.8	-2.5	-6	3	0.2	3.9	-3.8	2.1	-3.2	5.7	-5.8	2.7	-0.99	-2.3	-2.7	-2.7	-2.5	1.6	0.69	6.4	-5.3	-2.5	-2.8	-1.6	-4	-5.5	-3.8	-1.5	-4.6	-8.7	-1.9	-1.8	-6.3	3.7	-2.2	4.1	1.6	6.6	-4.9	-13	2	6.5	-4.3	2.5	-9.7	-3.1
-0.08	0.07	-12	-1.3	3	3	0.67	-2.8	1.3	-1.1	-0.47	-2.8	1.2	5.8	7	0.9	3.1	-2.3	18	-2.7	21	8.2	6.1	-2.2	8.3	-3.2	-4.1	-3.8	6.1	-11	1.9	-2.3	6.6	-8.2	2	-3.2	-3.4	2.7	-3.6	-1.2	-5.8	8.9	-13	-9.2	-3	-0.52	-3.8	1.6	2	1.6
0.46	0.64	-6.6	-4.1	-0.19	1.7	-2.6	-0.97	4.4	-4.3	4.4	-5.4	-0.35	2	-0.66	1.1	2.1	2.1	12	-1.2	-7.8	2.6	2.7	3.9	12	-5.1	6.3	-0.3	6.6	-4.6	0.27	0.45	5.7	-4.5	9.2	-0.2	4.4	-3.6	4.4	10	1.2	7.2	3.8	-5	0.17	6.9	1.5	2.2	4	-6.9
0.55	-0.16	-3.3	0.03	0.08	0.63	-5	-1.2	-8.2	-4	-6.2	-3.7	1.9	3.6	2.3	-2.9	2.6	-2.5	5.8	-3.2	-0.97	4.7	12	-1.6	-2.6	0.49	0.3	3	-1	-5.7	5	6.9	-3.8	-2.9	-2.3	-1.9	3.9	0.78	3.1	11	3.6	5.9	4.8	-3.4	-1.9	10	1.7	6.6	-6.2	-3.1
0.43	0.02	-0.04	1.6	-3.2	6.1	5.7	0.87	-11	9	2.1	-0.36	5.3	6.9	1.2	-2.9	-2.6	1.3	-6.5	-2.2	4.2	3.9	-1.2	-2	-7.5	5.5	1.2	-2.6	-4.6	-2.2	4.6	4.1	-3.4	1.5	-3.5	2.8	5.8	2.4	4.6	3.6	4.7	9	-0.17	2.2	3.7	10	8.4	1.5	-7.4	5.1
0.69	0.13	-6.3	5.3	1.2	-0.2	8.5	1.3	-5.8	0.37	-0.83	-3.5	0.4	5.6	4	-0.79	5.4	-0.45	0.09	2.8	8.9	7.1	9.8	2.3	3.8	5.4	-1.5	-2.9	-0.4	4.1	-0.79	5.8	7.1	1.9	3.8	7.3	4.6	3.3	9.5	2.6	12	3.3	6.1	1.9	17	-1.3	8.3	-2.4	0.25	7.2
0.32	0.5	12	6.9	-1.6	0.64	13	1.9	5.1	-0.5	9.4	3.8	9.8	10	6	-11	2.4	-3.4	6.5	-2.5	9.6	-5.7	10	-5.2	1.1	8.4	0.96	-5.1	1.9	0.29	1.2	6.9	4.5	2.5	3.8	3	10	3.1	8.9	6.6	8	9	-4.7	-1	12	6	11	-0.08	-4	3.2
0.12	0.57	10	5.3	3.8	2.1	4.4	2.7	1.9	-1.9	7.5	2.8	2.9	5.5	8.3	1.1	2.6	10	8	8.9	-2.4	-2.9	5.2	5.2	-6.7	7	5	4.9	-7.2	2.3	1.6	2.7	-6.4	-1.9	-9	1.1	1.2	3	7.8	15	12	12	4.1	5.2	7.8	6.5	6.9	7.6	-5.5	2.8
0.12	0.26	-4.4	1.9	0.19	-7.9	-2.5	-7.1	-0.57	4.5	4.3	-2.3	4.5	-1.9	5.1	4.3	-1.5	3.8	0.76	11	13	6	7.5	1.9	-1.8	1.1	3.5	1.3	-1.6	1.6	4.3	4.7	-1.4	3.8	-1.3	-2.4	4.4	1.3	14	2.6	5.5	11	0.01	6.4	2.4	4.8	4.8	4	-1.4	0.63
-0.09	0.5	-0.61	3.2	-8.8	-3.1	-7.6	3.2	-6.2	0.38	0.32	-5.5	3.8	-6	1.6	11	-7.3	9.1	-0.79	12	-3.1	16	7.5	12	-4.5	7.5	-2.9	1.5	-2.7	1.2	7.1	4.3	-4.9	1.9	-6.6	-2.1	1.4	2.8	9.6	-1.4	8.5	6	-3.5	8.7	14	3.7	4.6	5.4	-7.4	3.5
-0.16	0.33	2.2	-0.23	2.7	-1.4	11	-3	1	-5.8	-4.2	-2	5.1	-5.6	0.26	6.3	-1.2	5.5	-4.4	9.5	2.7	5.4	-1.7	8.4	-7.2	0.58	0.88	-4.5	-0.66	-0.85	-0.35	0.47	-0.95	-0.98	-2.6	4.4	3.9	-0.22	-0.72	0.66	4.4	-1	-1.8	-0.3	6.3	-2.3	3	-2.8	-5.3	-1.6
0.1	0.04	-0.55	-1.2	7.7	8.1	0.46	1.2	1.5	-4.5	-1.8	5.9	3.4	-2	-4.5	1.2	6.2	4.8	1.1	6.7	-3.7	-6.4	8.8	2.9	-3.1	3.7	1.2	0.98	-0.84	2.7	2.5	-2.2	3.7	1.3	4	3.3	8.2	8.3	6.5	4.4	7.9	2.2	-0.36	-3.4	5.3	3	2.7	-1.7	-1.5	9.8
0.4	-0.36	8.8	-2.4	8.9	13	7.1	3.7	3.2	2.1	-0.84	4.9	-0.87	2.2	3.5	-4.4	5.4	1.3	7.8	-4.6	2.2	-5.5	3.8	2.1	5.1	0.32	-0.29	-6.7	5.7	0.46	3.5	-3.5	12	3.1	6.1	-5.7	4.9	4.6	2.4	-3.1	4.1	1.9	4.6	-3.6	-3.8	-0.97	0.51	-8.5	3.5	-2.4
0.23	-0.13	7.2	-4.2	1.7	-3	4.4	-1.1	4.9	-3.6	0.78	-4.4	-5.3	-6.5	1.8	-1.1	-0.74	1.1	2.1	5.9	0.48	-6.3	-4.3	-5.4	2.2	2.1	-2.7	2.7	7.2	0.78	-6.3	0.26	8.7	2.3	3.6	-6	-0.37	-2.6	-5	-1.9	-7.3	-2.1	3	2.6	-9.3	0.98	-5.4	-2.9	6.2	-0.4
-0.01	0.45	-1.2	-1.1	-0.3	-8.4	-1.9	2.3	-1.7	-0.08	-7.5	0.52	-15	-5.5	5	2.9	2.1	5.4	3.4	5	8.9	8.5	7	0.61	-7.4	8.1	-3.9	7.6	-4.3	1.6	-8.9	6.5	1.2	-1.1	-1.1	0.18	-3.6	-0.59	-4.4	2.4	-2.9	-1.8	4.6	6	-0.6	0.95	-3.2	2	5.2	5.1
-0.06	-0.05	-5.5	-4.5	3.5	5.9	-3	16	0.43	0.55	-3.2	8.1	0.22	7.9	5	0.05	-0.02	-9.7	0.37	-3.6	2.6	-6.9	3.6	-3.2	-4.8	4.5	-1.7	4.2	-5.6	0.06	-2.8	-1.8	-2.4	-0.8	1.5	1.1	3.8	5	2.9	-2.7	-2.3	-4.8	-5.8	7	2.3	-0.11	-2	4.8	-5.4	5.5
0.39	0.37	-6.5	-3.4	6.4	3.1	-7.6	6.1	-2.8	11	-7.2	-3.9	-1	2.8	2.9	4.2	1.5	-1.8	-1.8	2.9	11	-5.2	5.3	-4.5	-1.8	2.8	-5.8	0.83	0.65	5.4	-2.7	0.49	-3.2	1.9	2	4.2	-5.4	0.85	0.15	-3.4	-6.5	-4.6	-4.8	4.8	-4.4	-5.3	-4.5	1.4	-0.75	-1.1
0.36	0.04	0.58	-0.42	9.2	3.6	7.7	6.2	3.8	9.1	2.9	6.5	-0.04	7.6	-2.2	4.8	5.4	6.2	3.1	0.01	0.25	3.3	-3.1	4.2	4.4	3.9	0.3	1.6	9.8	2.5	2.3	1.1	5.2	0.29	12	4	1.1	3.6	5	5	-3.5	4.4	1.1	2.4	-4	5.2	1.9	1.5	13	3.7
-0.23	0.61	-2.4	9.2	1.4	5.9	-3.3	8	-4.6	2.4	-6.7	2.2	-15	10	-9.4	6.2	4.4	6.5	-1.6	4.7	-10	18	0.72	7.8	-3.1	18	-1.2	14	-5.5	7.7	-1	9.2	-5.8	4.2	-2.6	9.1	-7.7	8.6	-7	12	-4.8	12	0.16	15	-5	5.6	-2.7	6	7.9	22
-0.24	0.59	-8.8	-1.3	0.59	6.8	-8.3	6.4	-0.91	5.9	-2.9	-2.7	-6.6	2.5	-2.8	4.3	-1.2	0.4	-6.5	2.3	-8.6	7.2	-3.6	1.8	-5.7	16	-9.6	8	-13	3.6	-5.6	8.2	-4.5	-0.29	-12	9.5	-9.4	8	-9.1	5.4	-8	10	-11	8.8	-4.5	7.5	-5.1	4.2	-5.4	11
-0.03	0.06	-8.3	-0.86	12	9.3	-3.1	1.8	-0.97	2	2.1	2.5	2.3	-3	-4	2.7	-7.8	-8.9	0.34	-7.4	-12	-2.3	0.46	0.37	3.9	9.2	-5	-3.6	-4.2	0.37	-1.2	1.5	-3.6	2.3	-2.1	-3.5	-7.4	-0.49	2.8	-0.78	-0.25	0.67	-3.8	-0.98	1.4	1.9	-4.8	-2.9	-4.4	-3
0.67	-0.3	9.1	-4.8	5.3	-13	7.6	-2.6	4.2	-5.6	6.6	-3.3	5.2	-15	-0.19	-8.1	5.9	-14	8	-9.6	-8.8	-2.7	4	-6.1	7.9	-3.2	4.6	-3.7	1.7	3.9	-0.84	-4.7	1.1	9.7	4.2	-10	1.8	-5.4	6.2	-6.8	3.3	-7.6	-0.26	3.8	-1.7	-6.7	0.91	-9.4	-2.2	-8.1
0.5	-0.52	7.7	-14	1.9	-5.7	4.7	0.75	-1.1	-2.3	0.31	-2	2.3	-5.8	-3.3	-0.05	8.4	-8.8	1.1	-12	3.5	-3.6	7.2	-2	4.2	-4.3	3.5	-3.1	2.6	0.9	0.01	-6.2	2.6	1.9	10	-4	13	-1.7	11	-5.2	9.2	-8.3	2.3	-4	13	-3.2	9.2	-2	0.74	6
0.68	-0.21	-4.9	-0.84	0.06	-7.2	-1.2	7.7	2.1	-0.54	-3.4	2.9	6.4	-3.8	2.1	-2.6	6.9	-5	6.4	-9.1	2.4	-6.8	1.9	0.54	4.1	3.9	0.89	3.4	7.4	5.4	8.8	0.25	2.4	2.6	9.4	1.1	10	3.9	11	-2	12	-8.5	-4.2	-1.6	13	-6.7	10	1.4	1.4	3.2
0.56	0.13	-5.4	-0.7	0.48	-5.8	-0.77	-1.9	5.6	0.9	-3.8	-8.2	2.9	-2.8	-2.7	-0.35	-1.5	-4.3	-1.8	-6	-4.7	-5.4	-7.6	6.5	4.1	-0.42	3.4	1.5	6.5	2.3	3.3	2.1	3	-2.4	5.8	0.04	-1.2	1.2	11	-0.06	5.7	-6	3.6	-2.3	11	-5.1	1.5	1.9	-0.41	5.8
0.97	-0.45	-4	-8.3	4.5	0.85	-1.2	6.1	-2.8	4.2	-1.2	1.1	-1.6	2.2	3.1	3.1	11	-5	1.8	-7.4	6.9	11	1.8	3.6	4.1	7.3	3.9	0.58	11	3.1	0.38	0.95	1.4	5.7	15	-0.21	0.24	2.4	10	1.4	11	2.6	5.8	3.8	7.7	1.2	2.5	1.9	8.2	8
0.34	-0.42	-7.9	-5.8	0.36	5.5	-5.2	8.6	-2.8	4.9	-5.1	0.1	-6.4	-1.1	2.5	-4.5	12	-14	13	-7.8	4.8	-12	1.8	-2.2	-3.7	-5.3	4.3	-1.3	1.4	0.02	7.6	0.48	3.2	0.53	-0.23	2.6	-3.1	0.1	2.7	-0.35	1.9	-5.2	7.5	-2.3	4.3	-0.27	4.6	-2.1	6.6	-1.8
0.05	-0.42	-5.4	-1.1	1	3.5	-0.39	4.2	7.8	2	1.7	0.27	-1.1	-0.71	-6.2	-9.4	6.9	0.35	4.7	-8.5	-13	-11	-1.8	-3.2	8.3	1.9	-2	0.53	-0.63	1.4	-0.56	-3.8	-0.85	3.1	3.2	3	3.6	1.1	4.8	-1.8	-3.4	-4.4	6.7	-11	2.1	-2.5	-0.75	-1	1	6
-0.37	-0.26	-1.5	-5.8	1.6	-3	-1.4	-2.6	-6.7	-3	-0	1.9	-6.8	-2.9	-1.2	-1.9	-5.7	-4.7	0.38	-0.2	0.86	0.55	-6.2	0.57	10	-8.8	-1.7	-4.2	5.5	-0.12	-2.4	-5.2	2.9	-2.8	12	-5.7	10	-4.2	15	-6.1	6.9	0.65	-1.4	-7.5	10	-6.9	2.4	-1.8	1.4	-2.5
-0.6	0.02	-9.2	-6.6	8.8	-4.9	-3.4	-3.9	-8.2	5.3	-4	-2.4	-2.9	-2	-1.7	-6.4	-1.3	-6.7	-2.6	2.8	3.7	0.71	-9.5	-3.8	0.73	-0.93	0.82	-1.9	0.55	0.16	-3	-2.2	0.23	-1.4	2.3	-1.1	0.72	-5.4	11	-0.82	2.9	0.55	-0.5	8.1	8.3	1.4	2.6	-0.91	-1.9	-6.3
-0.61	-0.1	-11	-4.5	5.4	-4.6	-2.2	2.2	-2.8	-0.73	-3.7	0.64	6.7	-2.3	-1.2	-5.2	-7.4	-8.5	-4.9	-2.7	-7.6	0.34	-4.6	-0.35	-6.5	-2.3	-6.2	9.2	-0.02	5.2	-1.9	2.6	-1.3	5	2.5	3.5	-3.6	-2.9	4.1	2.1	-5.4	-1.9	-9.2	20	-0.96	2	-5	0.66	-5.7	-7.2
-0.24	0.36	-2.2	-5.9	3.8	-5.1	-0.94	1.7	-8.8	7	-6.8	-1.6	-4	-7.5	-1.5	9.7	-2.9	10	-5.8	6.5	6.5	4	-5.7	5.4	2.4	-4.2	-6.4	6.5	6.3	0.01	-5.1	0.11	3.4	5.5	2.2	-0.47	-1.3	-1.3	1.8	-6.3	-3.6	-6.5	-14	15	-3.7	-6.8	-5.8	0.49	-2.2	5.2
-0.22	-0.43	-4.1	-13	-5	-5.3	-4	-4.9	-2.9	-0.15	-1.3	4.7	-2.8	-3.9	7.4	-2.3	0.92	4.5	0.74	0.47	0.42	-8	-5.8	-6.3	1.5	-5	-0.8	-1.9	-0.73	-5	-3	-4.5	-3.2	-4	-1.2	-4.5	-4.5	-3.8	-8.5	-14	-3.9	-0.27	-7.2	5.3	-4.8	-4.5	-4.3	-0.61	5.7	0.89
-0.21	-0.28	-4.7	4.9	-9.2	3.5	2	-2.8	-0.29	6.7	-2.1	9.7	-1.9	3.8	5.2	4.9	2.7	2.7	4.5	0.13	-18	-15	-0.4	-0.42	-5.6	-1.3	1.2	-1.3	-1.4	2	-7.4	-7.7	-2.6	4	-12	1.2	-4.6	-0.71	-17	-9.6	-7.1	-7.1	-5.8	5.2	-9.8	-9.5	-4.3	-1.9	-0.38	7.6
-0.28	-0.05	-3.8	-0.3	-6	5.5	-7.1	5.9	2.2	13	-2.2	3.2	-2.9	7	-1.9	4.4	5.8	3.5	4.4	4.4	-15	3.3	-2.1	-5.3	-2.8	-3.5	1.5	-1.8	-3	0.27	-5.1	-2.6	0.35	2.2	-9.3	2.1	-4.8	1.7	-15	-2.4	-10	-7.4	-14	0.86	-9.7	-2	-4.4	-2.2	4.7	-0.38
-0.27	0.09	-11	3.3	-2.6	6.8	-5.7	13	2.3	6.2	-0.68	7.7	-4.1	3	0.45	3.1	2.1	1.8	-0.56	6	-2.6	4.6	-8.7	-4.9	-2.4	1.3	-1.5	-0.36	-0.07	-5.1	-4.1	-5.4	-4.6	-3.4	-2.2	-1.9	-1.8	1.9	-8.7	6.6	-13	-7.6	-13	-6	0.04	-0.05	-7.7	-4.6	-0.44	0.57
0.38	-0.16	-10	13	-6.9	1.6	2.6	4.3	2.1	0.57	-4.3	4.9	-6.3	-0.48	1.9	4.2	0.73	-4.4	0.35	-3.8	-11	-0.83	-4.7	1.4	-7.5	-3	-1.6	1.1	5.9	-7.8	-2.3	-4.7	-2.2	0.33	-5.5	-1.2	1.5	3.5	-0.56	8.6	-8.9	0.51	1.1	-4.6	-3.2	2.5	-3.7	-0.47	-4.3	4.5
0.46	-0.24	-2.3	7.8	-2.4	2.9	2.3	6.7	2.9	7.2	-1.9	2.6	-0.75	3.9	8.2	1.4	2.9	2.8	10	-5.6	12	7.3	6.4	-3.9	-4.8	-6.4	3.4	-3.5	4.9	-8.1	-1.6	-3.8	2.6	-2.9	-0.48	-6.5	3.3	-2.7	-1.4	-0.06	2	-1.7	-5.3	3.1	-5	0.14	3	-1.7	-2.9	-2.4
0.19	0.21	0.75	-3.6	6	2.3	-0.01	2.2	-0.53	-2.4	-2.1	-3.4	-4.6	-3.9	12	1.7	5	0.3	8.2	-0.33	13	7.3	6.5	-5.4	-1.3	-4.9	2.2	-7.7	-0.4	-1.4	1.8	-4.4	-5.2	-3.4	0.93	-2.6	-3.3	-6.4	-6.6	0.96	4.5	-7.4	0.58	-7.6	-3.7	-3	-2.5	-5.2	-2.1	-5.6
-0.19	0.48	-2.2	-0.07	5.7	6.4	1	-2.3	2.3	2.7	3.1	-0.43	-1.1	4	1	-2.6	1	6.1	-2.5	10	7.4	1	4	-0.12	-1.4	-1.6	1.7	0.24	-3.4	-0.83	5.3	0.92	2.2	0.27	0.46	-0.27	-1.3	-2.2	-5	2.5	-2.4	-5.2	-3	-0.93	-8.9	-1.6	-4.2	0.47	5	-3.8
0.08	0.37	-6.6	2.4	12	3.1	-4.5	-3.1	-9	7.4	-2.2	0.84	-2.3	8.2	-1.1	0.48	-5.5	-3.8	0.53	8.3	4.7	-4.2	-4.2	3.8	-3.8	2.6	-4	-2.7	-1.6	-0.98	-4.3	-0.98	0.6	4.5	1.2	1.4	-3.2	0.47	-0.57	3	-12	1.1	-10	11	-3.2	-0.47	-4.6	0.11	5.6	0.96
0.09	0.01	-2.4	-1.3	6.3	3.7	0.09	-1.6	1.2	0.27	-9.1	-1.5	-3.4	0.21	-2.2	-4	5.7	-3.4	8.4	0.95	3.6	12	-5	-1.6	-0.19	-1.8	0.63	-1.2	3.9	0.49	-3.4	2.6	2	1.3	1.8	-3	-0.93	-9	-7.2	-2.3	-7.8	0.54	-7.6	-1.3	-6.9	-1.3	-1.8	-3.7	3.8	-9.4
-0.21	-0.14	-7.3	5	-2.4	1.3	-1.2	-5.3	-1.3	-2.8	-0.17	1.8	-4.3	0.11	-0.19	-0.93	13	-0.47	-0.76	-2	11	2.4	2.5	-1.9	8.7	12	0.93	3.8	-4.1	5.1	-2	4.5	-3.6	4.4	0.2	4.6	-4.7	-2.5	-16	-0.33	-4.8	4.2	-7.3	0.19	-8.9	7.4	-3.6	3.6	13	12
-0.35	-0.47	-14	4.8	-9.6	4.5	-12	-11	-1.8	-3.8	-2.1	1.7	-3.4	-2.3	-9.6	-3.7	-4.1	-3.6	0.65	-1.1	-11	3.3	-6.7	3.4	0.73	9.5	-4.3	-6.1	-3	2.9	1.4	2.2	-0.88	1.9	-9.1	5.2	-11	0.1	-18	3.6	-8.6	1.1	-10	-14	-9.8	5.9	-3.3	3.3	5.1	9
-0.11	0.16	-11	-4.7	-7.7	-2.8	-2.5	-2.6	-2.8	-6.7	2.8	1.8	0.71	0.58	-7	0.37	-1.5	-0.58	-8.1	5.9	0.58	5.3	-9.1	5.2	-3	-0.12	-0.59	-2.2	-4.5	2.1	1.9	5	-0.88	-2	-11	1.7	-12	-3.8	-14	-6.3	-6.1	2.3	-14	1.8	-15	-1	-1.2	2.9	-2.6	-3.4
-0.26	0.37	-13	3.4	-6.4	-4	-6.6	0.93	2.8	3.1	-1.2	-0.41	-3.8	-2	-5.3	1.5	-4.5	0.07	7	-0.07	-3.7	12	-3.4	0.54	6.2	6	-2.6	1.5	7.2	7.2	-1	8.7	5.4	2.7	1.8	-0.95	-0.01	0.91	-7.2	1.1	0.85	6.8	-3	3.5	4.6	5.9	-1.6	8.6	9.8	0.12
-0.18	0.17	-2.9	3.1	1.1	-4.5	-9.8	-4	-1.4	-5.4	-1.7	-1.6	-2.5	-11	-10	-2.1	-7.5	4.6	-2.4	1.1	-8	-2.6	-3.9	-4.4	12	-0.62	-2.6	1.5	8.3	-3.5	-1.1	5.7	5.3	0.78	11	-7.5	1.2	-3.7	-5.8	3.8	-1	9.2	4.9	-1.5	1.6	8.2	2.8	1.9	6.2	-0.25
-0.05	0.19	7.6	-4.7	-5.8	-0.26	-6.9	-0.14	-1.1	-7.9	-0.22	2.3	-0.78	-0.55	3.8	-4.2	-9.6	4.4	-13	-10	-3.8	0.63	-2.4	-1.8	-1	3.3	3.8	-1.6	-1.2	-5.9	-1.6	0.29	3.6	-3.7	-1.7	-3.5	-1	-3	-0.05	1.5	-3.1	6.9	-0.18	-3.7	-0.62	1.1	4.4	0.7	-1.4	2.2
0.01	0.2	-3.1	-3.9	-8.1	-2.2	-2.1	-6	-2.4	-7.8	-0.78	0.7	-4.1	-3.2	7.8	-5.8	-2.3	6.2	-1.9	-2.6	6	11	5.1	4.2	-6.5	7.4	1.6	-2.7	-5.1	7.7	-3.4	-2.5	2.2	0.75	-5.7	3.6	-4.3	1.5	-2.5	-3.3	-0.3	-2.1	8	5.4	3.1	1.1	-2.5	0.66	3.8	5.2
0.27	0.5	-6.3	-6.5	-2.8	-2.3	4.9	-0.38	-2	0.07	-3.5	-8.4	-0.81	-4.3	-0.82	1.7	13	4.2	8.4	5.6	1.2	0.85	4.3	1.8	-1.3	1.4	-1.8	0.07	-2.9	9.4	-2.3	2.5	0.16	1.2	-7.1	3.2	-3.6	-2	-3.2	-1.8	-3.4	-2.9	18	6.5	0.84	-1.6	-2.6	1.2	7.5	4.1
-0.03	0.66	5.1	0.48	3.6	-2.1	6.7	-4.6	2.9	-2.3	1.1	2.8	6.1	-0.14	-0.72	-0.68	5.8	5	-1.9	2.9	-3.4	9.1	2.1	6.7	2	4.6	-1.5	6.5	-3.3	6	-2.9	1.9	-0.63	2.7	0.97	4.7	0.84	3.4	5.3	-2.9	1.8	0.5	11	-8.8	5.3	-4	-1.3	0.56	-2.9	2.1
0.29	0.15	-0.2	4.2	-5.4	-0.56	-2	-5.7	-3	-9.7	-0.58	2.6	6.6	-0.94	1.1	-2.3	-1.6	0.3	1.6	-0.73	-7.2	-6.4	5.8	-7.8	-5.1	-2.8	-4	-1.4	-2.8	0.12	1.7	3.1	0.79	0.3	-0.95	-1.2	-5.6	3.4	3.9	0.69	3.9	-0.91	12	-6.1	1.4	0.08	-2.5	0.17	-6.5	5.4
0.24	-0.61	4.1	3.1	-8.7	2.1	2.6	4.1	-5.5	2.1	4.4	-0.39	-1.2	1	-0.71	3.2	4.7	-11	-0.04	-0.04	6.5	-8.4	5.4	-2.2	-3.9	-2.9	-1.8	1.2	-5.1	1.4	0.4	6.9	-1.1	0.06	-3.7	0.8	-4.5	5.6	-0.1	6.5	-0.96	2.6	12	6.3	-1.2	6.2	-0.09	4.8	-1.6	-5.7
0.37	0.26	3	-0.98	-0.15	-3	5.8	-1.2	3.6	0.14	4.5	7.3	7.7	-3.2	-1.4	7.3	-1.6	5.3	-7.1	1.9	-0.01	-2.9	5.4	-0.43	4.6	-2.5	-3.4	4.1	3	5.6	0.84	7.7	2.8	3.2	4.1	1.9	1.1	5.1	0.08	2	-3	2.4	10	5.2	4.6	0.11	-1.5	3.5	9.1	-3.4
-0.02	-0.01	-1	1.5	2.4	3.6	0.48	-0.29	6.5	-3.4	2.4	-3.6	4.6	-3.9	-5.6	-8.7	-2.7	5.6	-3.2	-5.3	-3.9	-5.5	-1.9	-0.4	2.5	-3.8	2.6	-0.43	-0.98	-4.8	0.66	2.6	-4.3	0.77	0.58	0.49	-2	-2.4	-0.19	-0.14	-2.7	1.6	18	2.7	1.9	2.3	-3.4	-4.8	2	0.86
0.19	-0.04	11	1.2	0.36	1	7.4	-0.14	3.5	0.14	1.9	0.77	3.2	1.9	0.83	-5.9	0.02	-0.46	4.5	-4.6	-2.2	-4.6	1.5	-2.5	-1.4	7.8	3.8	-0.02	-2.2	-4	3.8	5.8	-4	6.6	2.9	-1.1	3.7	-1.7	2.1	3.1	0.13	3	1.8	-2.9	-5.2	1.5	3.3	-4.2	2.1	2.5
-0.09	-0.14	16	-0.76	5.6	0.78	4.5	1.4	4.8	5.8	5.2	-1.2	2.1	0.41	0.34	-6.6	-0.46	-1.1	-0.35	-5.1	2	-0.38	-0.04	1.6	0.6	0.76	14	1.9	5.7	-3.3	10	4.4	2.8	-3.2	8.5	-1.8	6.5	0.56	9	-2	1.6	4.1	8.4	-3.2	-1.1	1.3	9	-2	2.6	1.8
-0.19	-0.12	12	1.6	4.4	-4.3	1.2	-0.02	5.6	0.68	3.2	2.5	-0.78	5.6	2.5	-9.2	-5	-7.3	9	-4.5	-6.1	2.1	-3	2.7	9	-1.3	11	-3.9	7.1	2.1	6	2.1	3.8	-3.2	6.7	-0.43	2.6	3.2	-0.16	3.6	-3.2	3.9	8.4	-7.1	1.8	1.1	3.3	-0.12	2.8	-5.5
-0.06	-0.28	4.6	-0.83	-6.8	-4.3	-3	3.2	5.1	-3	-1.9	0.48	-3.3	3.9	-0.37	-9.7	-9.8	-6.4	3.5	-1.4	5	-2.2	-1.7	-7.2	0.19	1.1	6	-0.93	-5.9	-0.44	-1.3	-1.4	-0.61	-5	-7.8	-2	-8.1	4.8	-7.6	0.05	3.1	2	7.9	-7	-1.4	-4.1	-1.3	2.6	-1.1	-6.7
-0.05	-0.31	-0.46	3.8	-6.2	-0.01	-2	7.8	1.5	0.88	5.1	-1.9	1.6	3.2	-3.2	2.7	-1.8	-0.84	-2.1	-4.8	3.4	-3.9	-1	-7.8	-2.4	-2.9	6.2	-2	6	1.3	2.8	-3.2	2.7	0.64	-2.9	0.18	-0.67	6.4	6.3	-0.11	10	-1.6	5.3	-4.7	9.3	-6	9.1	0.01	-2.6	-2.5
-0.38	-0.37	5.8	5.5	-5.5	-0.72	-0.32	-2.4	1.3	-6.3	12	-2.9	5.1	0.84	1.5	-0.29	-5.5	0.74	-13	-2.5	-8.2	-3.8	-0.52	-3.8	-1.2	-11	-0.09	-3.1	-4	-7.4	-1.2	-4.3	0.17	-9.5	-6.6	-3.6	-3.7	-2.2	4.9	-1.3	7	-3.6	-1.1	-9.7	6.3	0.71	1.5	-2.7	-3.3	-10
0.22	-0.47	6.5	1.1	2.1	-0.9	14	-2.1	5.4	0.19	13	0.34	11	-2	-2.6	8.7	3.9	5	-1.3	3.1	0.88	-4.3	2.3	3.9	-2.3	-13	-4	-2.6	-5.5	-6.1	1.1	-3.8	-2.2	-6.3	-7.7	-4.1	1.8	-4	2.2	-1.2	13	1.6	1.2	-11	4.6	1.6	2	0.31	-3.4	-12
-0.31	0.06	5.7	-1	-1.9	2.4	4.2	-0.13	5.9	3.7	1.1	3.1	-2.4	7.6	-4	-0.87	-6.6	-0.29	3	2.6	-6.5	3	-2.6	0.68	7.5	-7.7	-3	3	3	-2.1	0.34	-2.3	-5.4	-1.2	0.56	-3.3	-2.6	2.3	5.7	1.6	8.3	1.4	-3.2	1.4	3.7	-1.3	1.6	0.53	-0.25	-11
-0.35	0.06	-3	4.2	-5.9	1.7	-6.1	-0.71	-9.4	-1.4	-1.8	1.9	-8.8	1.2	1.1	3.9	2.8	3.2	-2.4	2.7	6.3	-1.4	-3.4	-4.8	-5.4	-6	-5	4.4	-0.79	-2.6	-0.54	-2.3	-3	-0.41	-0.32	-2.8	-0.93	2.1	-4.5	5.9	-5.3	4.4	-10	3.4	-5	8.7	-7.5	3.5	-5.3	-7
-0.31	0.24	-4.3	3.9	-3.1	-3.7	0.59	-5.7	5.7	-0.03	4.5	-4.6	8.9	4	-4.8	-1.6	-11	7.5	-11	-1.8	-13	-1.4	-7.7	3.5	-6.7	-1.1	-7.2	-1.1	-2.3	-1.5	-4.7	-0.83	-3.1	-2.4	-8.8	-0.22	-0.68	-5.1	-9	-5.3	-12	-1.5	-11	-8.9	-5.6	-0.26	-4.5	1	-12	0.37
-0.41	-0.24	7.5	-3.9	0.29	0.3	5	-5.8	0.96	-1.3	-1.2	-1.6	5.3	-0.47	-3	2.2	-2.6	0.35	-12	2.9	-2.1	-11	-10	-1.1	-7	-3.9	-5.8	-2.8	-5.7	-0.82	-5.3	-3.7	-2.8	-3.9	-4.6	0.05	2.1	-4.9	0.72	-9.9	-4.6	-5.6	-6	-1.5	-7.2	-1.4	-2.5	-2.6	-12	-2.1
-0.09	0.31	4.7	2.5	-5.6	3	1.4	-5.4	-3	-2.9	-2.3	-1.4	-7.1	-3.2	4.4	7	6	-1	0.72	4.5	3.8	2.9	1.9	6.9	4.4	0.66	0.06	-5.2	-3.5	-0.22	-0.95	-3.2	-5.5	-1.3	1.4	4	5	-1.8	0.44	-6.3	-5.1	-6.2	-2.7	1.3	-4.1	-4.7	-0.53	-4.7	-4.6	1.9
0.11	0.06	3.6	1.1	5.3	0.38	1.2	0.72	5.2	3.8	-2.8	-6.7	5.9	0.49	0.67	3.1	-0.8	-1.9	-9.6	3	7.4	2.6	7.6	-3.5	-6.7	-0.14	3.2	2.6	-1	-0.51	0.28	-3.5	0.98	-0.68	-0.7	5.5	3.9	-4.5	-2.5	-3	-0.36	-4.8	-6.3	9.6	-0.41	-4.2	2.2	-2.5	-1	-4.9
0.33	-0.49	12	-1.2	3.5	1.8	0.28	-0.12	-3.4	5.8	-2.1	-0.56	3.8	0.82	5.7	5.4	-3.1	-1.9	1.9	3.7	-0.07	-2.7	5.6	-0.3	0.3	0.14	-0.15	1.1	-3.8	0.74	0.39	-5.7	-7.4	2	3.3	4.7	5.5	-1.4	1.6	0.27	1.2	-6.2	-4.4	-1.6	-2.2	-8.7	2.8	-4.1	-4.3	0.16
-0.51	-0.4	13	0.01	6.3	-0.99	0.11	-6.1	3.9	-8.9	2.3	-8.1	2.4	-8.5	6.2	3.8	-8.1	1.1	-1.1	0.8	1.5	5.9	-2.2	-3.1	0.2	-1.7	-2.6	-6.5	1.6	-3	3.1	-8.3	1.1	-5.4	3	-0.89	12	-3	-1	2.2	6	-4.9	-1	-13	-0.84	-0.68	3.3	-1.2	-5.5	0.38
[truncated: 952 more columns]
