# Supplementary material for: Dyslexia on a continuum: A complex network approach
Source: PLoS One. 2018 Dec 17;13(12):e0208923. doi: 10.1371/journal.pone.0208923 (PMC6296514; doi:10.1371/journal.pone.0208923)
Supplement: S1 File — Detailed information about the archive contents is provided in the included README.txt file. (TGZ) [file pone.0208923.s001.tgz › FS_601_VV_run_2.csv]

3.4	-6.9	10	-5.6	7.1	-6.5	10	-5.6	-0.67	-3	5.9	0.98	3.8	8.7	1.9	2.5	-1.4	1.7	-2	5.1	1.6	4.4	1.4	4.2	-3.8	3.8	-1.8	-5.8	-7	-2.6	-1.2	-4.4	2.2	-0.94	-0.09	-1.2	-2.4	-1.6	-0.88	-7.9	-2.5	-1.7	-2.7	-5.8	-6.5	3	8.2	-6.8	11	0.9
7.5	0.25	8	-0.63	7.7	-0.91	16	4.2	-0.1	8	3.6	-1.6	4.7	3.3	-2.1	-0.22	-8.3	2	-9.6	3.8	-5.5	2.9	-3.9	2.4	7.8	0.73	6.7	-2.1	-7.5	1.6	-1.6	2.9	14	-0.69	-1.7	1.5	6.4	-2.8	-6.7	1.9	6.1	-7.8	6.3	0.75	6.6	1	4.5	6.7	6.4	8.4
9.6	5.6	14	2.1	16	3.4	10	2.2	6.1	4.4	17	7.4	9.9	7.3	6.2	6.9	8.8	1.1	-6.3	3	1.5	4.3	-2.1	6.7	9.4	10	8.1	5.1	1	3.9	5.5	3.7	14	-3.9	1	4.8	14	-1.9	2.4	8.2	9.3	-10	12	6.6	9	6.6	8.8	1.9	9.8	-4.9
7.7	-3.9	11	11	5.2	13	7.4	0.85	-3	-0.94	14	9.5	7.2	7.3	5.2	-4.3	12	13	5	-0.95	9.7	11	3.3	8.9	8.8	-1.8	16	-1.3	9.3	17	16	-0.51	17	-0.68	8.5	7.6	27	-1.6	16	13	21	-4	13	-4.3	14	4	8.9	2	12	3.2
5.2	-24	8.8	-24	5.5	-6.5	9.4	-23	-5.9	-5.8	11	-15	4.7	7.9	-0.44	-5.4	5.9	0.6	0.65	-2.4	6.4	-3.8	-0.07	5.3	1.6	5.7	2.4	1.8	3.5	16	2.2	4.4	8.4	8.7	5.4	6.1	17	-3.3	6.2	-3.4	11	0.38	11	1.3	6	4.1	6.1	10	4.7	14
5.5	21	9.3	17	6.3	4	5.6	4.4	-0.59	6.1	6.3	10	3	-5.5	1.6	5.4	-0.37	3.5	-1.2	2.4	5.9	0.03	2.4	-3.6	3.3	6.8	5.6	-0.02	8.4	8	1.4	6.5	7.1	14	4.8	5.8	6.5	7.8	13	-1.9	3.6	8.6	9.4	6.8	8	5	8.5	6.5	5	5.9
7.6	-4.5	11	-1.7	4.2	-5.2	8.6	-3.6	-5.2	-4	3.2	5.5	-7	11	-2.3	3.1	-13	12	-7.4	8.3	0.2	8.8	1.9	6.5	6.1	0.15	1.8	2.7	5.8	4.3	4.3	-1.8	5.2	-0.68	0.38	6.6	5.8	5.7	3.6	-5	0.34	-0.52	0.46	2.3	4.3	-3.3	3	4.1	-3.6	9.9
4.7	3.6	9.7	10	5.8	4.6	3.9	4.3	-5.8	-5.5	3.4	12	1.4	-8.3	-2.8	-5.5	-7.6	-4.4	-4.3	-12	-5.3	-1.1	-2.8	-3.6	0.65	-1.9	-0.02	5.5	-3	2.3	1.5	-3.9	2.3	6.2	6	-1.3	1.4	-6.3	-0.06	-13	1.3	0.48	-1.4	4.2	0.78	-3.1	-8.8	5.4	-7.3	4
6.2	17	2.5	19	4.1	4.8	5.4	11	1.4	7.1	10	4.9	5.1	-1.6	-1.9	3.5	4.7	-9.9	1	0.78	-3.6	-0.78	-0.25	-5	0.94	-0.81	6.2	6.4	5.2	12	4.9	3.3	1.3	7.2	4.2	4.7	4	6.1	5.8	3.3	6.7	3.3	5.8	9.8	0.11	12	1.8	15	-1.7	4.6
5.9	0.83	1.7	4.5	2.1	1.8	3.2	-0.28	2	1.8	2.6	11	13	1.4	6.8	5.2	5.1	-4	3.5	10	0.07	1.4	3.1	-0.06	3.5	-2	6.1	13	3	11	6.2	3.7	0.56	3	3	3.2	2.3	5.8	4.3	-0.42	8.6	0.56	0.18	7.5	2.8	5.4	2.9	3.9	0.88	1.2
8.2	8.5	6.3	4.8	-2.9	6.1	0.79	1	-0.01	0.67	6.3	10	-0.04	-11	7.7	-4.4	5	13	4.4	-2.4	6.4	4.2	0.34	-5.7	6.9	10	5.6	1.9	7.4	7.8	6.6	9.9	4.1	8.3	2.6	2.3	6	12	6.8	5.5	8.8	5.5	3.4	8.2	11	0.97	-0.92	-0.42	-7.1	-0.96
1.7	5.1	3.5	2.3	4.5	11	-0.99	5.7	-0.53	4.6	1.9	2.1	-0.59	5.3	-2.8	-0.53	3.7	-5	-2.9	1.6	12	0.31	-2.3	8.2	3.1	1.2	1.1	-1.5	-1.8	2.8	2.8	3.7	7.1	-0.98	1.8	-0.91	-1.2	2.9	5.2	-5.4	-5	0.56	-2.3	5.6	-1	-0.85	0.99	1.9	-1.4	3.4
0.3	2.6	0.75	2.5	-0.91	4.5	-0.02	7.1	-0.12	-7.1	4	0.01	2.1	1.7	-0.44	0.96	2.6	-4.6	3	-5.6	-2.5	-4.9	-2.6	-5.8	-4.8	1.1	-3.3	0.2	0.05	-3.4	-4.8	3	-2.6	-1.4	-5.8	-1.4	-10	4	-0.82	-3.4	-14	4.5	-8.8	-2.7	-7.1	-4.3	-0.39	-7.6	-5.3	-7.7
-0.04	2.4	2.6	5.6	1.7	2	-0.65	-0.65	-3.1	3.8	4.9	1.9	9	-9.3	1.9	2.3	-5.5	6.7	5.7	-3.5	-5.9	3.9	1.2	-1.8	2	0.16	-3.8	-0.88	7.1	-6.5	-2.6	-2	2.4	-4.6	-8.2	-4.9	-2.2	-7.4	8.1	4.9	-1.7	0.59	2	-10	-1.9	-5.6	0.7	1.4	-5.3	-3.6
-3.5	-6	0.12	-3.9	-4.1	-2.5	-2.7	0.73	-7.5	-12	-0.45	-2.2	-5.9	-6	-12	1.5	-4.1	1.2	-0.17	-2.6	0.44	-5	4.6	-5	1.1	-3.5	0.18	7.7	0.45	2.5	0.19	5.2	0.47	-3.4	-3.8	5.7	0.01	3.9	-2.7	3.5	0.27	8.9	4.6	0.11	3.5	2.3	-0.37	2.2	-6.5	-3
-31	9.2	-19	5.3	-18	-4.8	-29	9.1	-29	-3.4	-28	-2.2	1.3	1.4	2.5	-3.8	15	0.18	-2	5.2	2.5	2.6	7.2	3.1	-4	2.6	2.5	4.8	3.7	-3.1	2.3	3.2	6.7	2.2	6.3	-0.92	-3.2	8.2	3.9	4.2	4.1	6.4	1.4	2.1	9.8	0.78	-7	-0.18	4.4	-4.5
9.3	1.9	10	1.2	7.3	1.7	-1.1	4.3	6.3	4.2	13	-2.2	7.5	-3.2	0.76	-3.6	3.3	5.3	0.04	-2.2	1.3	-1.5	6.6	-4.9	-0.44	-3.4	-1.9	-9.1	-1.8	-6.8	-7.2	-4.7	-0.73	5.3	1.8	-10	-5.3	-0.86	-2.6	-5.1	1.9	1.7	0.7	-3.7	1.1	-4.1	-3.7	2	-2	1.6
-0.83	4.5	-1.3	8	0.48	3.3	-1.8	1.9	4.6	-1.2	-9.4	-3.9	8.5	-12	-1.8	-0.07	-1.5	-7	2.9	-8.6	-4.4	-4.3	-3.3	-3.2	-4.4	-6.9	-0.96	-8	-0.64	-10	-0.18	-9.5	-2.5	-6	-7.5	-12	-2.5	-10	-3.9	-3	-0.28	-1.4	-5	-10	-5.9	-0.87	-2.1	-5.2	4.8	-2.7
3.8	0.88	-1.7	0.29	0.53	0.78	4.5	-4.8	5.6	-3.1	-3.5	-3.9	1.8	-1.6	0.36	-2.7	-1.8	-8.9	0	1.4	1.2	-9.1	-7.7	0.54	-7.9	-3	-2.1	-3.9	-1.8	-4.8	0.99	3.1	-2.6	-4.6	-1.9	-2.9	-7.7	-3.2	-1.4	-2.2	2.6	-1.3	-4.7	-1	-5.2	-6	-3.8	-2.3	-3.2	-4
-5.4	-0.91	-6.7	-0.78	0.15	-2.3	-5.9	1.5	-4.1	-0.66	-1.6	2.5	-5	0.34	0.65	0.75	6.8	-0.74	0.95	0.01	3.4	-6.2	-1.9	-11	-1.9	-5.6	4.2	-2.6	0.99	-5.8	1.3	2.4	0.9	-4.1	-2	-0.3	-2.8	0.91	-0.26	2.4	-3.4	0.08	0.33	-0.91	-2.9	-0.34	-3.9	1.2	-1.5	-1.9
-5.9	1.8	-2.5	4	0.96	1.1	-1.6	-1.2	3.3	2.6	1.9	0.37	1.5	-9.5	-0.3	0.68	-3.2	11	0.77	-2.8	-3.5	2.4	-1.9	-7.9	2	-3.5	-2.1	2.5	3.9	-2.4	0.28	1.4	1.4	8	1.8	1.6	3	11	-3	-2.8	-6.9	8.4	2	3	2.5	5.7	0.63	1.7	10	-0.13
-9.4	2.3	-9.2	5.3	-3.9	1.4	-1.6	-1.1	-2.1	-5.6	-7.7	1.9	-4.8	8.4	-5.8	1.2	7.3	0.34	-0.41	5.7	2.2	0.72	-0.44	4.8	2.5	-3.7	5.7	0.05	12	-4.3	5.2	-5.6	1	-1.6	2.3	1.8	7.9	4.7	-0.69	-0.53	-0.96	7.1	7.1	-4.7	0.38	4.8	-0.63	-2.9	-1.2	-4.4
-5.4	-10	-11	-4	-6.7	0.31	-3.1	-5.8	1.5	-9	-2.6	-5.4	-5.8	0.37	2.3	2	-6.7	7.5	3.6	3.7	0.9	4.2	2.3	-5.2	3.5	1.7	-1.4	5.9	2.3	9.9	0.96	2.2	5.8	-2.9	-0.47	-2.2	-1.4	5	-2.3	2.2	7.5	-4.5	-0.35	1.1	4.5	4.9	-5.6	0.46	-8.8	2.2
0.6	-10	-0.73	-8.4	-6.7	-2.1	-3.5	-5.5	-0.22	1.7	0.83	-6.9	6.7	-0.83	2.5	2.7	-2.5	6.3	1.3	7.2	2.3	2	2.4	-8	-4	-5.1	2	-2.4	-13	-5.1	-1.2	-1.6	-1.1	-0.29	0.07	-4.3	-4.8	-6.8	0.31	2.3	4.3	-14	-8.4	-5.5	-2.2	-0.93	-4.8	-0.05	-6.1	-0.64
-0.39	1.4	3.1	-4.1	-5.8	-2.9	-5.7	0.46	1.5	0.33	1.7	-6.5	-2.5	-3.3	-3.3	0.87	-6.5	-1.4	1.3	-1	3.5	-5.3	0.4	0.45	-3.1	-12	1.2	1.4	-0.27	-4.2	-2.2	5.2	-11	2.1	1.4	-2.7	-5.1	-1.4	-1.1	4.1	-8.9	-9.4	-7.3	-4.3	-5	-4.1	8.3	1.5	11	7.4
-1.6	-0.06	-7.2	8.2	-6.5	4.3	-5.5	-0.15	-0.2	6	-3.8	7.6	-12	-1.2	1.8	-1.1	-3.8	5.9	2.5	-2.1	3.5	-5.7	-1.3	-0.06	-1.6	1	0.8	-4.8	9.6	-17	-0.19	-3.8	-4	-2.6	1.2	-4.5	-2.1	-6.1	6.3	0.96	-11	0.08	-0.57	0.84	-0.03	0.15	1.5	5.4	0.75	5.2
3.1	-7.7	0.18	-7.8	-2.1	-4.5	4	-0.91	1.6	2.6	-3.2	-4.5	-2.7	-1.1	2.3	-4.1	-11	3	-1.3	-1.9	-3.9	-0.62	-1.5	-2.2	-0.49	1.1	-2.2	-6	2.3	-8.9	0.76	-5.9	0.57	-5.4	1.8	-0.56	-5.9	-5.3	-0.65	-2.5	1.3	0.82	2.9	-3.9	-4.5	3.5	-6.8	-1.3	-5.8	0.72
1.6	-2.5	1.9	-9.7	-2.3	-3.8	0.76	-2.4	-2	1	1.1	-2.2	0.28	-7.1	4.9	0.23	-4.9	-0.48	1.2	-5.3	-5.4	-3.4	-1.8	-4.9	2.6	-3	-5.2	3.6	-6.7	-12	2.7	2.3	5.6	-2.5	5.3	-2.7	-5.3	-4.6	-1.8	-1.3	3.9	0.69	3.8	-10	-1.4	-8.3	-0.17	1.9	-6.2	7.3
-0.29	2.3	-2.2	4.8	-4.6	2.1	-1.4	-2.8	-2	-2.6	2.7	4.9	12	-2.6	3.6	3	0.38	-3	3	3	2.1	5.2	5.8	6.6	0.45	2.8	-2.4	6.1	-11	-4.2	-0.1	-2.1	4.1	7.9	-4	2.1	2.3	1.9	-7	5	0.92	1.4	-4.4	2.4	-4.4	-1	6.2	3.5	3.3	7.2
-3.6	2.1	-3.5	-1.7	-3.2	-3	-3.2	-2.3	-4.1	4.3	-0.91	-0.97	0.51	13	3.9	-2.2	5	3	2.8	3.7	-0.95	1.7	2.7	10	-3.4	0.82	-5.6	4.7	-2.5	-0.44	-1.3	0.23	0.22	6.9	4.8	2	1.6	5.9	-6.5	6.3	-1.2	20	-10	3.5	-4.8	1.1	2.3	6	0.49	1.7
2.2	-6.4	-0.29	-7.1	-3.7	-2.3	-0.45	-2.3	1.4	0.68	-5	-4.8	-2.3	-6.2	2.9	-1.1	0.59	0.14	3.9	-2.5	0.56	0.73	-2.1	1.3	-2.8	-1.6	3	-3.8	2.5	-4.7	-2.3	0.06	-1.4	2.5	6.6	3.6	6.8	2.6	3.8	5.7	8.7	11	-2.8	0.22	1.7	-2.6	-6.2	4.4	-11	-0.34
0.85	-2.4	2.7	0.46	-2.3	-0.47	-1.7	-1.1	-4.9	-0.22	-1.1	-2.4	-1.1	-0.5	1.8	-1.9	3.9	-3.6	0.58	-0.73	4	-4.5	-4.5	-5.9	-7.3	2.2	-2.7	6.3	-5.1	-1.2	-3.5	5.1	-0.81	-0.53	3.8	9.2	-3.3	6.8	-0.29	6.1	1.8	18	-5.5	-6	-1.5	-2.6	-3	0.41	-4	-2.9
-1.9	-0.39	-2.6	-9.9	-4	-3.4	-1.8	0.96	4.3	8.1	-5.7	-5.4	-6.1	0.86	3.8	-0.08	5.1	-3.3	1.1	4	-2.4	-3.3	0.83	-2	-3.3	-1.8	-6	9	-5.2	2.4	-2.5	4.9	-7	-6.6	-7	1.4	-12	14	-2	-4.5	-12	8	-3	-10	0.11	-4.7	-2.4	7	-0.97	0.27
-3.7	-0.06	-9.6	-2.7	-3.9	-3	-0.48	4.5	-0.15	0.16	-8.3	-2.5	-7.3	-3.4	4	-2.1	9.3	-7.5	2.4	1.2	-4	-1.5	2.6	4.8	-2.6	-3.7	-7.3	6	-10	-2	-2.6	-1.9	-3.7	-3.7	-7.6	-7.5	-4	9.6	-2.7	-2.7	-4.4	1.6	-1.6	-2.2	2.7	-4.7	-4.1	-5.8	2	-6
-11	-0.07	-9.8	1.8	-1.1	-0.61	-5.2	3	0.5	5	-7.6	6.3	7.4	-3.1	5.5	-7.6	5	3.5	6.4	-6.1	-1.5	-3.8	10	-0.01	-0.57	-0.42	-3.2	2.6	-4.3	-5.4	1.8	-0.36	-6.6	-2	-9	-4.5	-5.5	6.7	-0.91	2.9	-5.2	-7	-0.93	5.7	0.82	-4.6	-5.9	5.8	-4.8	-0.3
-3	-3.8	-3.1	-4.8	-2.6	-2.6	0.91	-1.5	5.1	-1	0.37	-2.9	6.2	-2.9	1.7	1.2	-1.1	1.5	9.7	-4.8	-1.6	4.8	7.6	6.6	3.8	4.6	-7.9	-4.4	1.9	-3.4	3.1	-3.1	-0.51	-2.5	-5.6	-0.52	1.3	-2.6	-5	-0.99	-0.35	1.6	3.6	6.2	3	-0.1	-4.1	0.81	-4.4	-0.18
0.32	-4.4	0.3	-4.9	1.1	-8.2	6.8	2.6	0.57	-2.3	2.2	-7.5	-5.4	-1.6	-2.6	1.4	-4.8	-4.6	0.91	-4.5	-3.6	0.73	2.9	6.3	2.8	1.6	-11	-7.8	-0.1	-15	0.8	-8.5	-2.8	-5.8	-3.3	-4.1	5.5	-8.2	-2.6	-7.4	4.7	3	4.2	0.09	2.6	-4.9	-3.8	-13	5.3	-6.7
1.1	2.3	-4	-0.18	0.93	2.3	5	6.4	3.4	5.9	4.4	-0.85	0.17	0.58	0.04	3	0.08	-4.5	3.3	2.2	-4.1	-1.1	1.6	3.6	1.2	0.96	-1.1	-9.6	-4.5	-18	1.2	-0	3.9	-4	1.6	-8	7.1	-1.7	0.89	1	8.5	0.62	-0.7	-1.1	-0.64	-15	2.7	-0.07	1.9	-6.3
-0.3	2.6	-2	-0.01	-1.8	-0.02	-1.4	6.1	0.18	-4.8	-0.51	-3	-10	8	-2.3	12	-5	9.2	-3.5	5	-5	1.4	-4.8	2.3	-0.62	4.1	-5.3	-3.4	7	-2.8	-4.1	-3.6	-11	-1.6	8.2	2	-3.9	-0.87	2	5	5.2	-3.3	-7.8	-0.5	-5.4	-8.1	-1.1	-4.3	0.49	-1.6
3.4	4.9	-1.6	3.4	-1.9	5.4	1.7	6.9	7	0.36	-1.3	-3.3	-5.1	6.9	3.7	-0.5	6.3	3.1	-3	0.17	4.8	-2.9	0.09	-0.84	-0.7	-5.4	-8.6	-6.8	-1.2	-0.67	-9.6	-4.6	-10	0.12	-1.9	-7.9	-6.7	-6.9	-14	-5.2	-8.7	-1.1	-9.2	-6.5	-5.6	-15	-3.6	-5.4	-0.49	-5.3
1	3.4	3.7	6.5	-4.7	2.3	0.97	1.5	-3.5	-4	1.7	-2.8	-1.4	-8.2	-5.8	-4.5	-2.6	-26	-6.6	-4.8	2	-8.5	4.6	-8.9	-2.6	-4.1	-3.9	-8.7	-13	-3.2	-6.2	-8.8	-5.2	-3.6	-2.4	-9.4	-1.8	-7.8	-7.1	-13	-10	2.8	-3.6	-2.1	-5.4	-4.3	-6.2	-11	-2.6	-7.5
-0.08	-0	-0.09	1.3	-1.5	0.38	-4.7	-2.1	1.7	-0.96	-1.7	0.6	-4.2	-6.4	2.5	-2.5	-1.3	-11	3.2	-3.1	3.6	-1.6	3.7	-7.7	0.36	2	-3.7	-7.4	-5.1	-1.2	-2.9	-12	-9.3	-5.4	-1.7	-5.8	-4.3	-13	-5	-7.2	-12	-9.8	-4.2	7.2	1.9	-3.8	-3	-6.1	1.2	-11
-0.9	-1.7	-4.6	-0.57	-3.5	-1.1	-1.5	-2.4	6	3.2	0.18	-3.5	-3.6	1.6	-2.4	3.2	5.9	-1.6	4	-0.82	-0.81	0.09	-4.2	2.6	0	-2.4	-3.3	-6.8	-0.97	-0.21	0.52	-3	-6.6	-7.2	1.1	-3.2	-9.5	-12	-1.6	-0.37	-5.6	-11	-0.12	-0.76	0.98	-0.75	3.5	-0.37	6.2	-0.78
-5.6	-5.7	-3.7	-4.5	-4	-6.5	-6.5	-7.5	-3	-2.6	0.87	-4.8	-11	-6.4	-4.5	-2.1	-6.3	-6.3	-6.1	-5.1	-3.2	-3.9	-3.9	0.03	6.8	-8	5	-7.9	4.7	-2.2	0.02	-0.63	1.3	-8.4	7.1	0.75	-2.7	-13	2.4	-1.8	-2.7	-8	-0.47	-7.1	1.2	0.57	-2.5	-8.8	4.3	-2.6
-5.1	-4.2	-5.7	-9.1	-1.5	-4.9	-5.6	-2.3	-1.6	-2.9	-2.2	-3.8	-7.5	-6.8	1.4	-3.1	-7.4	-6.1	-3	-2	0.29	-1.5	-6.8	-7.4	-1.5	-2.6	-2.4	2.5	-6.7	-5.8	-5	0.91	-5.2	-6.2	-4.1	-4.7	-0.4	-8.6	-1.9	4.7	-5.6	-2.8	0.04	-3.9	-0.98	4.3	-2.6	-8.2	-6.2	-5.3
-1.4	2.1	-4	-1.2	-2.2	1.1	-6.7	1.5	-2.6	5.5	-3.5	1.1	-14	-1.1	-11	0.58	-11	0.98	-4.7	1.5	-6.3	-3.3	-2.3	0.09	-1.4	-2.9	-6.6	2.2	-3.2	5.3	-11	4.8	-4	0.45	-7.1	3.2	-7.2	-5.2	-4	12	-5.3	1.7	-2.1	-0.7	-3.1	6	-2.8	-1.1	-3	-4.9
-0.45	4	0.9	-2.1	-2.2	-4.5	-1.1	3.4	-2.6	0.81	-1.9	0.11	-6	11	-12	3.8	-4.7	3.7	-4.3	4.3	-2.5	6.2	2.2	7.1	-3.4	-0.08	-5	7.1	-3.1	12	-5.9	3.7	-4.4	6.2	-6.6	3.6	0.99	2.8	-8.1	9.9	-0.39	11	-15	0.76	-9.8	1.5	-0.45	1.3	-1.3	0.99
-3.9	-2.6	2.8	0.43	-0.8	-1.1	-8.1	3	-4.7	-3.1	2.7	-5	-3.4	1.6	-10	2.6	-16	0.11	-3.4	4.1	-8.6	7.2	-2.5	0.26	-2.1	1.4	-6.5	-5.7	-13	-9.1	-9.1	-5.3	-10	-0.57	-5	-4.8	-4.1	-0.57	-17	-7.1	-2.8	-6.2	-5.9	-2.1	-12	2.4	-8	-4.2	-12	4.1
-10	-6	-13	-1.3	-1.6	3.4	-2.8	3.1	0.63	1.1	-7.2	0.48	-5.8	1.4	0.22	1.2	-0.07	5.1	0.67	-4.7	-6.7	0.31	-1.6	1.8	-11	-2.3	-5.4	-3.8	-5.2	-10	-12	-5.2	-10	0.06	-9.6	-4.7	-4.5	2.2	-5.9	-12	-7	-8.7	-2.5	-0.19	-9.7	0.61	-5.5	-4.3	-3.3	0.57
-6.7	-0.61	-10	-2.4	-2.1	-2.2	-5.6	-0.26	0.09	-1.5	-18	-3.3	-9.3	7	-8.2	-2.4	1.2	-10	-4.7	-3.8	-1.1	-4.5	-13	5.2	-16	-3.6	-9.8	-0.92	-4.1	-6.9	-8.6	-3.8	-14	-2.5	-9.5	-2.5	-12	-0.16	-6.4	-7	-8.8	-11	-8.6	-2.9	-15	-8.2	-4.8	-6.7	2.6	-3
-6.3	0.57	-6.7	-1.3	-13	-3.6	-5.1	0.21	-7.7	5.7	-10	1.1	-2.8	15	-10	8.1	-6	-0.21	-7.2	5.2	-4.9	2.9	-8.8	1.7	-10	3.7	-7.5	-0.14	-7.3	-10	-3	0.08	-7.8	0.24	-4.5	-3.3	-15	-3	-11	2.9	-14	-4.4	-16	7	-10	5.4	-2.2	-3	-5.9	-0.43
-7	8.1	-5.9	3.2	-5.1	6.6	-14	6	-1.3	8.8	-9.1	-1.3	-7.9	-4.2	-1.1	-0.51	-4.2	5.8	-0.49	1.5	0.97	7	-5.7	7.5	-11	-5.9	-11	-4.4	-7.4	-4.9	-9.9	4.8	-13	-7.6	-8.9	-3.3	-16	2.1	-10	-0.15	-15	0.67	-13	-1.8	-7.9	-0.1	-1.2	-4.2	-3.9	-1.7
-5.6	-7.3	-9.7	-16	-4.9	-2.7	-9.8	-6.3	-2.4	-3.4	-9	-6.7	-1.2	6.5	0.52	-2.6	-1	4.8	6	1.6	5.4	2.7	-6.8	-2.1	-5.6	-1.2	-7.9	-5.1	-2.8	-0.24	0.32	-2.5	-7.7	-0.54	-3.8	-0.97	-9.9	2	6.1	3.1	-9.7	5	-11	4.2	-9.4	0.57	-0.93	-2.6	5.1	-6.9
4.6	-3.6	-3.1	-3.5	-0.85	2.3	-1.5	1.2	5.1	-4.6	-5.3	-1.9	-7.2	-2.3	-3.4	2.5	-3.6	-2.8	0.96	2.6	-2.2	-0.17	-6.9	2.4	-8.1	5.2	-3.5	2.7	-4.8	5.5	-6.6	3.4	-15	3.5	-9.8	1.4	-15	3.2	-0.47	-3.8	-9.3	4.8	-4.4	3.2	-6.1	4.4	12	7.5	14	3.7
-4.4	2.6	-9.7	0.03	0.24	4.1	-5.1	-5.5	6.2	3.7	-6.9	3.8	-3.5	-4.8	-1.1	6.7	1.9	1.7	2.2	7.5	2.4	4.5	-4.7	2.7	1.6	3.1	8.9	7.4	10	5.3	0.78	11	-7.5	4.9	0.03	7.3	0.27	10	5.7	9.3	-13	3.7	0.09	7	-4.1	1.2	0.95	10	6.2	11
2	-1.9	-2.7	2.4	-3.4	-1.4	-0.19	-6.5	4	2.4	-2.3	2.3	-5.8	0.88	-0.24	4.9	-8.9	3.9	4	6.1	-0.89	8.7	-1.2	0.35	0.6	3.5	3.5	0.14	4.5	5.3	3.9	-3.2	-8.3	-1.8	0.02	8.8	3.2	1	5	9.7	5.5	2.2	2.8	10	0.34	8.9	-0.04	-0.83	3	4.6
1.7	-0.11	0.25	-1.7	-6	-12	2.2	-5.5	0.18	-4.8	-2.9	-0.24	-6.7	7.3	-1.3	7.1	-3.1	6.3	-1.7	6.4	0.13	8.4	-11	-0.54	-0.79	3	-3	6.3	4.6	11	-2.3	-0.38	-11	-1.6	-2.4	0.01	0.1	-0.6	-4.5	-0.23	3	-9.7	0.04	7.2	-10	9.1	-2.7	-6.1	-0.51	-5.2
-1.4	-4	-3.8	-6.9	-2.5	-0.81	1.9	2.1	6	2.3	-5.3	-3.3	-2.7	12	-3.4	0.34	3.2	8.2	-3.3	3.4	-3	1.7	4.4	2	-2.4	3.1	-6.2	7.2	-1.6	11	-4.1	0.53	-6.7	-3.1	-6.4	3.7	2.8	-1.1	-14	2.1	2.8	-5.6	0.66	-5.1	-10	-1.3	-8.3	1	-6.4	0.9
-4.7	-0.58	-14	-5.8	-3.2	-5.2	2.6	-1.4	0.6	2.7	-6.9	-6.5	-13	3.5	-8.3	3.4	-4.2	-12	-8.9	5.6	-8.1	-1.9	-1.8	2.6	0.4	-0.55	-12	-2	-19	-1.9	-8.4	-3.4	-8.4	-1.3	-13	-3.3	-5.3	-9.1	-13	3.4	-7.7	-9.6	-4.5	-2	-12	4.7	-12	0.45	-7.5	-1.7
-5.3	-2.9	-6.6	-3.2	-7.1	-2.7	-0.6	-3.4	3.2	1.5	-9.8	-4.7	-4.9	2.6	3.5	-4	-8	-6.7	3	2	-4	4.9	-5.6	3.4	-3.1	-5.6	-5.2	-7.8	-11	-11	-4.4	-3.7	-7.8	-1.4	-3.2	-11	-6.9	-9.8	-8.6	-2.2	-5.3	-9.4	-6.4	-3.9	-11	-4.5	1	-3.5	-6.8	-4.5
-2.5	-11	-3.5	-8.1	-7.1	-5.6	-5	-9	2.3	-9.8	-4.2	-6.8	5.4	-3.8	-0.28	-4.3	-5.8	-5.2	3.8	-4.1	-3.3	3.1	-2	-4.9	-11	-7	-1.1	-7.1	-4.2	-8.4	-5.1	-10	-14	-3.1	-2.4	-7.5	-12	-17	-6.7	-6.7	-9.4	-15	-14	-12	-7.5	-8.3	4.5	-12	2.8	-12
-4.3	-2.3	-3.6	-7	-3.4	-7.6	-2.9	-5	1	2.7	-4.4	-8.6	-11	-0.7	-6.6	2.9	-1.8	6.2	-2.6	-0.65	-5.5	-0.15	-2.6	1.4	-8.5	-0.5	-8.3	-4.5	-3.6	1.9	-11	-1.9	-15	0.29	-7.3	3	-7.8	-7.6	-1.4	0.91	-15	-7.4	-1.1	-8.8	-4.8	-1.2	-3	1.8	0.78	-0.86
1	-2.3	-4.3	-7.4	-1.2	-2	1.3	-1.8	4.3	-5.2	-12	-0.2	-8.5	-0.22	-3.5	3	-0.28	-5.9	-2.4	4.9	1.5	-1.4	-5.7	-1	-0.69	0.49	-4.2	6.6	-0.77	6.1	-4	4.7	-5.4	-2.1	0.07	4.4	-13	-4.5	-4.3	0.88	-8.2	2.8	2.9	-2.5	-3.9	1.2	-2.3	0.58	-11	-1.7
-5.6	-8.6	-2.1	-2.5	3.4	-4.9	3.1	-6.6	8.9	-5.8	-0.84	2.1	-0.35	-0.35	-1.7	0.15	-0.61	4.5	2.3	3.5	3.8	-1.1	9.7	0.18	-0.13	2.9	4.6	4.3	6.2	5.7	0.5	0.67	-0.17	1.6	8	7.3	-16	3.2	2.6	8.1	-5.3	5.5	2.3	-2.9	-0.14	3.8	6.2	-0.36	-1	-1.9
-1	3.1	0.04	2.4	8.5	-0.32	2.8	3.6	6.8	-0.81	-0.63	1.4	-8.6	-11	0.16	-7.8	-7.2	-9.9	-2.5	-5.8	-5.2	-5.2	12	-2.5	1.5	-3.9	4.7	-5.2	1.9	3.8	4.8	-7.3	-2.6	-4.9	5.5	-1.5	-8.4	-1.5	7.4	-3.4	-7.7	-5.6	2.1	0.69	6.8	7.8	-3.5	1.1	0.56	2.3
3.5	1.5	4.6	5.1	2	1.7	2.9	0.34	1.5	-5.1	-5.1	-1.7	3.2	1.5	4.3	-7.9	-0.61	-11	-5.4	-1.3	4.3	-5.7	7.3	-1.6	-0.1	4.4	8.5	0.52	14	5.5	2.7	3.4	0.31	-2.2	11	5.5	5.4	-8.1	7.1	-6.7	0.2	-8.2	8	-7.9	3.7	-6.7	-2.5	-5.7	-4.9	-5.8
-5	-6.1	-4.4	-1	-1.8	-2.2	-0.6	0.47	2.4	-5.6	-7.1	-2.2	11	-5.3	9.5	-0.74	-7.8	-0.88	5.2	-3.2	0.03	-1.6	1.5	6.9	1.6	3.4	6.3	-7.2	6.4	-4.3	-2.6	2.9	5.9	0.27	3.2	2	2.1	0.44	-1.1	0.77	8.6	-5.4	6.8	-3.8	-3.1	-3.4	-1.2	-12	-6.1	-13
1.9	1.4	0.68	1.9	-1.5	0.37	-4	0.46	-0.88	-3.4	-8.3	-1.6	9	4.8	4.7	-0.63	8.6	-5.5	-2.2	-1.8	4	2.3	1.3	1.4	-4.2	-1.5	0.19	-8	6.7	-1.8	-9.2	-1.5	2.5	0.73	-1.7	-6	3.9	-2.3	-4.8	-7.4	5.9	-4.1	1.2	0.32	-2	1.4	-2.5	-2.1	-9.3	-6.4
1.1	2.1	5	6.3	4.3	2.2	-5	-6	-0.35	1.6	2.6	5.2	-2.9	1.7	-0.67	-4.2	14	5.2	-3.9	-5.9	-1.8	0.83	-1.1	-4.4	-2.5	14	-0.67	9.9	-8.3	18	-7.8	10	-1.4	0.2	-2.4	11	-0.26	-0.65	-2.4	-2.6	-3.5	7.1	-4.9	4.8	-9.6	3.6	-1.1	-3.6	0.34	-6.2
3.5	-3.2	-0.18	-2	-0.88	-0.72	-5.5	1.7	-1.1	1.2	0.86	2.2	-5.7	-12	-5.3	-3.9	1.4	0.06	0.37	-13	-3.5	-6.3	8.6	-8.3	0.51	4.8	5	12	-5.5	6.6	-2.7	3.1	-3.3	0.78	1.5	4.1	3.9	16	0.5	-1.2	-1.4	9.2	0.14	8.5	6	2.6	6.7	-2.9	-2.1	2.8
3	-8.3	-2.5	-3.4	3.1	2.3	-3.1	-2.9	6.8	-2.6	0.64	2.6	17	-12	10	-6.1	6.3	-8.7	7.2	-9.1	2.6	-5.7	11	-9.8	4.6	1.6	5.1	6.9	6.5	9.2	7.7	-3	6.2	-1.5	12	3.9	8.8	8	1.9	1.3	0.65	5.5	4.7	9.6	6.9	6.3	9.4	-4.4	13	0.91
1.8	2	1.7	6.5	7.4	2.7	2.8	0.28	4.3	-7.7	4.6	3.4	9.7	-2.1	3.8	-4.3	4.5	-4.2	3.1	-6.7	4.7	-3	4.8	-8.8	6.3	1.1	2.8	2.7	13	15	5.4	-2.4	1.8	0.53	14	1.8	4	2.5	-1.1	-3.4	9.7	2.5	6.5	5.4	9.6	0.34	3.6	-4.7	11	-1.3
-1.6	6.5	1.9	6.6	-1.7	-1.8	-0.18	4	8.1	3.8	11	6.8	-6.8	-0.57	-5.9	-7.4	6.2	1.6	-6.4	-5.5	9.2	-1.4	-5.3	-0.83	5.8	1.1	6.5	5.1	8.1	5.1	5.3	8.4	1.1	3.3	6.2	-0.94	6.7	7.9	1.6	6	7.2	0.33	5.8	6	7.4	3.8	1.4	7.1	7.2	-1.1
-6	-0.11	-11	-9.5	1.2	-1.5	-4.5	-2.8	2.4	4.8	-7	-4.1	-0.33	-1.5	3.2	-1.7	3.8	-6	-2.3	3.3	2.3	-2.1	-2.2	5	2.5	-0.72	1.2	-2.5	7.7	8.1	1	-1.6	0.87	-0.96	-1.1	6.1	7.4	4.2	-5.5	3.7	9.1	-4.3	1.5	1.6	-1.8	0	0.79	3.8	-2.6	1.4
-10	-0.86	-6.3	-4.3	1.4	4.2	-3.3	-5.2	3.9	0.97	-4.9	-4.9	6.9	3	4.9	-9.4	0.42	-10	5.4	-2.8	4.8	-3.2	9.6	4	-0.06	3	4.9	-7.9	7.7	4.6	5.8	-5.6	-1.4	0.3	1.4	0.06	-0.54	-12	8.1	-8.5	-0.33	-8	2.6	2.7	4.5	5.1	9.9	-6.3	11	2.1
-3.1	4.2	-6	-1.2	-1.9	2.1	-1.9	2.1	2.4	4.5	-3	0.07	6.7	5.2	11	-12	13	-1.2	6.3	-7.7	11	-4	8	5.2	8.7	5.9	9.3	-3.5	11	11	6.5	-2.8	9.2	6.2	12	5.5	1.5	0.33	14	3	9.2	-7.1	11	10	15	7.8	7.8	0.42	7.6	1.6
3.8	-0.76	3.2	-3.5	4.6	1.1	0.07	-1.5	0.74	-1	-7.3	-5.2	8	1.8	6.3	-5.8	13	-2.8	12	6	10	-7.5	2.2	3.4	6.6	1.9	9.3	-2.6	7.5	10	7.9	2.5	9.2	2	3	6.8	2.1	-3.3	15	7.8	4.6	-1.1	4.9	8.3	11	6.3	3	-3.2	4.7	-1.7
-0.56	2.4	5.2	-0.67	4.3	-2.1	2.2	-1.4	2.6	2.8	-0.86	-4.1	8.1	-4.8	4.2	5.2	7.5	16	4	3.8	0.09	2.3	6	1.9	7.4	4.8	0.39	3.4	15	15	7.5	1.2	-6.2	3.1	6.1	5.5	8.7	1.7	9.5	2.4	13	6.4	5	9.5	6.9	12	-2.5	2.5	0.27	2.1
-7.3	-3.1	-7.5	-8.6	5.7	-1.9	-1.8	-4.2	6.6	-3.1	-7.8	-4.3	8.9	1.8	-4.2	10	-2.6	5.7	3.5	8.6	2.9	3.3	10	0.58	1.2	0.97	-2.4	1.3	-7.2	0.78	-1.6	-2	-11	1	-3.9	0.65	3.9	3	0.9	1.1	-1.7	1	-1.2	-0.59	-2.8	-0.22	-5.4	-8.6	-9.2	-2.9
-0.17	3.6	-7	-0.77	-3.5	-1.8	-0.97	-4.5	7	-3.1	-6.8	-1.9	-0.01	9.6	-1.7	2	-6.8	-2.5	1.2	8.1	3.1	0.16	5.1	2.6	-1.3	0.08	3.5	9.1	-10	-0.06	-3.6	2.4	-13	0.37	1.6	-0.07	-10	-0.24	-6	6.1	-3.1	2.8	-2.9	2.7	6.9	2	-5.9	-6.6	-6.7	-2.6
11	-4.9	8.2	-13	-0.04	-1.1	4.7	-3.1	9.5	-0.11	4.7	-7.5	9.5	-4.5	5.1	2.3	12	-1.7	2.5	-0.73	10	-1	4.8	-3.4	-0.87	-5.2	-2.3	-4	-3	3.3	0.71	-4.2	1.6	-2.5	4.5	1	-8.8	-3	2.2	6.4	-0.02	-5.5	-1.4	-9.6	2.1	-1.6	9.5	-4	3.3	-2.4
0.1	-8.6	4	-10	4.6	-1	-0.08	-0.16	-1.3	-4.1	0.42	-7.2	8.3	4.6	2.5	-0.82	8.1	-9.3	-3.8	2.9	-1.7	-1.2	7.1	-7	-3.9	-2	-4.9	-0.77	-6.7	0.02	-2.2	-0.96	1.7	0.48	-2.1	-1.6	-0.46	0.67	0.99	-4.3	0.46	1.1	2.2	-6.8	-1.6	-0.43	-5.1	-8.8	-2.9	-6
7.8	2.7	9.1	3.4	1.4	5	7.4	4	-4.1	-0.32	6.4	2.1	-4.7	-0.04	-0.39	-1.1	-1.5	-5.3	-5.6	-0.35	-5.2	-2.2	-11	-3	9.7	-3.1	6.5	-3	-3.9	-3.5	11	0.75	16	0.82	-2.6	-5	7.8	-5.3	-1.2	-2.9	6.4	1.3	19	-6.7	14	-6	-6.1	-10	-3	-4.1
3.3	-7.5	9.1	-7.6	4.3	4	6.5	-3.3	-2	3.5	13	-1.9	7	4.3	1.9	4.7	1.9	6.3	1.4	6.4	-2.2	-1.6	-2.9	-2.7	11	-3.8	5.7	-2.2	-3.8	-4.1	10	0.31	20	4.3	-3.3	6	13	-3	-3.2	-2.4	18	-4.8	11	3	12	0.38	-4.3	1.4	-7.3	5.8
-2.2	-5.7	2.6	-11	8.1	-4.4	6.2	1.3	-5.7	-1.5	5.2	-0.39	7	-3.6	-4.5	-3.3	-8.8	-4	-3.6	-5	-8.3	-6.8	-7.3	-3.3	1.7	0.32	-1.4	12	-6	14	-4.4	3	6	-2	2	12	11	7.8	1.4	2.1	11	-1.6	-2	-2.2	-0.54	4.5	-3.6	1.2	-4.7	-2.4
4.2	6	3.4	4.4	-1.9	-3.4	3.8	1.7	4.4	-2.6	1.7	2.6	2.3	2.2	-0.76	-6.8	2	-1.2	-0.7	-2.9	-3.6	-5.6	-8.3	0.91	-0.71	-2.8	4.7	0.84	-9.5	1.7	3.5	0.59	6.5	-0.43	-1.4	3.7	2.2	-0.6	3.8	-3.6	-3.1	-8.6	-2.2	-0.64	-3.5	0.85	3.7	-5	2.1	-2.2
3.5	3.9	4	1.6	3.4	-7.1	-5.3	-1.4	4.7	4.1	5.4	1.1	-3.1	-4.8	1.7	6.5	9.5	-2.1	-0.46	-3.4	-2.6	7.7	-2.6	-2.6	-0.01	-5.5	-0.23	-5.7	-0.6	2.8	3.9	-2	6	1.9	-2.4	-9.8	-5.5	-5.5	1.9	3.2	-9.7	-8.3	4.8	-4.2	9.9	-4.3	5.5	-0.06	5.1	1.8
0.46	-4.1	-2.7	-2.2	5.4	-0.61	-0.37	-1.9	2.8	-2.5	4.8	-3.8	-7.7	-1.2	-7.2	2.7	-7.5	0.25	-1.4	0.33	-6.2	1.1	-1.9	-4.9	2.5	-3	11	-4.8	17	-13	10	-4	15	-0.47	3.6	-6.9	2	-7.4	9.8	-3.8	-8.6	-8.2	7.8	-2.6	5.4	0.74	4.4	-3.5	0.55	-3.4
0.45	11	-1.9	4.9	-0.59	4.7	6.4	4	1.6	8.3	-0.25	2.6	-8.8	-5.2	1.5	-6.5	1.6	4.9	5	-4.2	-0.71	8.3	1.5	1.5	-0.58	7.2	7.6	-7.2	6.9	-11	7.4	0.07	8.6	0.45	3.5	3.6	7.9	-2.7	7	3.4	5.6	-0.51	-2.9	-2.3	7.9	-5.1	7.1	-2.2	2	0.36
6.3	7.3	2.9	2.8	1.8	-1.9	-1.9	1.7	2.1	12	-1.3	5.8	-7.9	-0.77	3.2	3.6	3.5	8	-2.5	-2.1	0.56	1.3	-9.7	4	3.6	4.9	-2.8	3.1	6.4	-4.1	4.8	13	6.6	4.6	7	-3	-0.97	1.4	3.7	0.37	4.9	-1.9	-2.2	3.8	1.3	0.21	5.2	6.9	2.6	1.2
-0.65	-5.5	-1.6	-3.6	5.4	0.04	-6.7	-0.42	4.9	-0.86	4	0.49	0.98	-2.5	-6.2	4.7	3.3	-13	-2.9	-1.3	1.3	-3.5	-0.45	-4.8	1.8	0.02	-8.7	0.64	-2.4	-4.5	0.62	0.86	6.3	-3.2	1.2	4.7	-4	-2.4	-11	-1.1	-1.9	7.2	5.6	-0.95	0.64	-1.6	5.2	1.9	4.9	-7.6
-0.69	2.6	-0.01	4.1	5.1	-3.3	-4.5	-0.64	-0.76	4.1	7.4	1.4	-0.08	0.38	-3.2	1.4	-7	5.3	0.43	-2	-4.4	-1.7	-0.94	-0.26	0.35	-7.2	-1.1	-1.1	-5.8	2.9	-1.3	-7.4	7.6	-0.23	-1.6	-0.93	-0.79	2.1	-3.3	-8	-6.7	-1.4	4.7	-10	1.2	-10	5.2	3.3	3	3.1
2.3	0.21	-0.38	3.7	3.9	1.9	-0.35	0.72	6.6	4.8	0.16	6.9	3.4	-4.9	-2.5	-0.01	0.19	-4.9	-0.77	-1.4	0.36	-9.1	0.9	-3.3	2.3	-5.3	1.4	-5.6	10	-1.2	2.1	-7	6.3	-2.1	0.58	-1.1	0.63	0.96	2.5	-3.2	-1.8	-8.4	5.4	-8.2	2.9	-3	1.1	-2.9	0.34	-1.4
5.5	-2.2	7.7	2.8	4.8	9.6	2.8	1.4	-0.51	-4.8	6.7	-1.1	3.7	-5.1	5	-3.7	-7.2	-2.5	4.2	-9.3	-2.7	-1.7	-6.5	-2.9	5	0.59	3.2	2.2	-4.9	2.5	2.5	-1.4	6.6	-2.9	3.1	4.6	-2.4	-1.2	-3.7	-0.68	7.8	-8.2	2	0.52	9.8	-1.3	-4	-7.6	-3.5	-2.7
5.8	1.5	9.6	5.8	11	7.7	6.6	2.3	3.6	-3.1	5.3	1.4	-2.7	-1.4	0.47	-1.6	9.3	6	-2.3	-4.5	-3.6	-9.5	-3.4	-3.3	-0.76	2	6	-7.3	14	-4.5	4.4	-5	11	4.8	-5.1	-1.6	2.9	-1.6	3.6	-3	7.5	-2.6	-3.3	6.2	4	0.64	0.01	-5.2	4.4	3.3
5.6	3.1	11	3.4	7.4	6.7	5.9	-2.8	6.7	-1.4	8	3.7	-15	11	5.8	9.1	3.9	12	1.1	7	4.7	3.2	-12	-1.6	4.4	1.2	14	-1.4	12	-7.3	1.8	2	11	-1.4	1.7	-3	8.4	2.9	5.8	2.3	8.1	8.6	-2.4	0.19	0.72	4.3	14	-8.7	8.7	-2.1
5.5	6.2	9	1	9.2	0.28	8.4	6.1	-5.1	-2.8	11	-5.9	-6.2	2.2	-4.4	2.9	-3.7	-13	-7	0.03	2.7	-3.7	-7.3	0.7	0.81	-6	11	-5.3	-2.1	-6.2	5.5	-6	12	-2.9	7.9	-5	5.5	7.1	10	-11	5.6	15	3.3	-2.5	7.3	-7.2	3.7	-1.1	0.56	-1.3
-2	6	6.4	13	5.9	4.7	5.2	2.6	-10	-2.4	5	11	3.9	-2	-2.9	0.66	-4.9	1.3	2.6	-4.1	-5.7	-0.02	-3.1	-0.48	2.6	2.4	12	0.97	1.6	2.5	6.1	3.3	11	1.5	8	3.9	12	10	11	1.2	2.9	11	0.96	5.8	1.2	-3.8	6.1	5.2	-1.9	0.46
8.2	2.8	13	3.4	7.2	0.84	8.3	10	2.2	4.3	7.7	8	-1.8	3.9	-6.3	-1.6	2.5	-8	-3.9	-5.3	-4.9	-3	-7	4.5	-4.1	4.3	4.5	11	8.1	0.58	6.2	5.3	3.5	5.9	1.3	7.8	-1.4	12	3.8	0.07	0.2	7.1	-8	2.4	-13	0.69	11	3.9	4.1	8
3.7	1.6	2.2	2.6	1.5	3.2	4.8	10	4.7	-1.4	14	-0.47	-1.2	13	-3.2	7.1	3.9	23	-12	6.5	-6.2	2	1.9	12	-2.9	6.4	-3.6	3.7	-0.52	-6.8	-1.5	6	6.3	3.5	-2.7	11	2.4	15	-1.8	3.7	0.6	20	-2.3	-1.3	-5	1.2	8.1	0.38	7.6	-0.27
5.7	5.1	4.7	10	3.2	4.1	5.8	10	8.7	2.2	8.9	0.19	13	-1.4	-1.7	-3.6	13	5.6	-5.8	-3.9	-2.1	-4.1	2.4	-6.5	1.9	-1.9	0.2	-1.9	6.8	-5.7	4.5	0.95	8.8	-4.8	5.2	-1.9	14	11	5.4	-1.8	0.91	18	0.65	-4.4	-2.5	-5.8	6.2	0.97	4	0.41
10	5.3	8.7	4.8	4.8	3	5.2	5.7	6.5	7.2	11	0.45	9.4	-2.4	-4.8	1.3	-7.4	-4.4	-2.6	-4	-4	-2.4	2.4	-1.4	-1	0.23	1.2	-1.6	-0.5	0.87	3.4	-4.5	6.8	-6.9	10	-3.3	14	7.3	-1.8	-0.72	12	7.7	-1.4	-10	-6.2	-6.9	7.9	4.6	4.6	11
5.3	1.7	5.7	4.4	5.6	3.5	6.1	-2.2	1.6	-6.3	11	1.4	13	8.6	7.5	-1.3	3	-3.8	8	-3.2	-0.36	7.3	4.6	8.7	-4	1.1	7.1	3.7	3.1	0.25	4.1	4.5	-3.4	2.9	9.2	3.9	17	9.3	0.06	5.5	18	4.3	-7.9	1.9	-1.5	-5.2	4.7	-1.5	3.7	3.7
4.1	3.1	0.39	0.44	3.2	-0.24	-1.8	-2.8	2.1	5.1	4	4.2	3	-4.1	5.5	-3.1	1.8	0.06	5.1	-8.2	4.7	-4.1	3.3	2.8	-0.1	3.8	3.3	-2.9	14	-5.6	-1.5	-8.9	-5.1	0.46	6	-3.3	8.8	-0.1	0.89	-6.7	7.7	-6.2	0.62	-0.06	2.1	-5.1	3.7	2.4	5.2	4.4
5.3	-0.81	3	-2.5	4.9	-5.9	-1.2	-2.5	2	-3.5	9.2	-5.1	5.3	-4.2	2.8	0.48	-2.9	-2.4	5.1	-4.9	0.66	-9.1	5.4	-1.5	0.61	3.3	-2.9	-3.4	-0.4	-0.97	-2.8	-1.4	-0.02	2	-8.3	0.01	3	0.33	-1.1	-1.2	-0.91	4.3	-5.8	1.6	-3.7	-0.11	-3.2	-0.04	-2.2	3.9
-1.3	6.6	3.9	0.04	3.2	-4	-0.61	-2.5	1.4	2.4	7.8	-9.1	-2.3	-4.1	5.5	1.7	11	7.7	6.6	0.52	-2.8	6.7	4.6	1.9	-1.8	-14	1.4	-6	8.3	-0.15	1.6	-2.1	-2.9	-5.5	-2.3	-4.5	1.4	-12	6.1	0.51	1.7	-0.98	-4.7	-3.8	3.4	-4.7	-6	-3.8	-2.6	3.4
2.9	2.8	-0.79	0.27	3.5	1.9	3.2	-3.4	2.3	4.3	-3.4	3.3	8.3	0.74	9.1	-1.5	9.2	1.6	7.9	3.6	6	1.2	0.1	2.5	0.94	-0.57	0.19	-3.9	9.8	1.4	5.9	-2	2.8	-1.6	5.7	-2.6	-0.37	-7.6	3.7	1.1	5.4	-6	6.7	-2.2	8.3	-0.73	2.8	2.5	-1.7	2.1
7.3	6.8	4.2	4.2	-4.7	3.4	3.6	2	-0.62	-4.6	0.97	2.7	-2.2	4.5	3.7	-7.4	5.5	-9.3	1.9	4	-3.6	2	8.6	9.6	5	0.32	1.6	2.7	0.61	4.4	6.5	3.3	3.8	1.5	-4.1	1.9	1.5	4.2	-6.5	-6	2.2	0.03	11	3.8	15	4	-9.7	4.8	-4.3	8.7
-2.4	9	1.1	14	-2.7	0.07	2.3	3.2	-0.15	0.9	2.1	11	-7.2	11	-3.3	1.1	1.8	4.9	1.2	1.4	-8	3.4	2.2	5.6	4.7	-0.17	-6.8	1.9	-7.6	6	-1.4	6.2	-2.8	2.3	-7.3	0.83	-1.3	6.7	-3.2	-2.1	-5.9	4.1	4.1	-0.24	-0.37	5.2	-7.8	13	1.5	8.8
-5.3	5	1.1	6.2	1.4	2.9	-4.1	-0.63	-7.9	-3	-3.1	14	-3.2	3.5	-4.6	-5.2	-9.1	1	-9.3	-2.9	-0.51	-1.9	-7.4	6.2	3.4	0.31	-6.2	2.9	-4.7	4.1	-5.4	4.2	-0.31	3.8	-4.3	2.5	-4.9	11	4.3	-5	-13	2.6	3.6	2.1	1.9	-2.3	-3	2.1	-4.7	6
-2	4.9	-3.7	4.7	-3.9	8	5.4	1.9	-3.4	-4.2	-1.8	8.8	-6.9	5.5	-2.8	2.6	-11	-2.9	-1.8	-1.8	-5.2	0.04	-1.4	7.9	2.1	4.6	2.2	4.7	-3.8	12	1.6	2.3	-2.5	0.19	-1.5	4.7	-2.1	4.5	0.36	5.1	-1.4	5.8	-2.7	6.1	-3.5	5.1	-4.7	2.1	-0.72	-1.5
0.53	5.8	-1.6	8.4	-2.7	9	4	5	-5.2	-3.8	-1.6	4.7	7.7	4.4	1.4	3.1	9.1	-3.4	2.8	1.7	1	-1.8	7.8	4.6	7	0.61	-4.3	4.1	1.9	2.3	-0.84	0.68	-2.8	2.2	4	-0.58	0.62	4.5	1.7	4.3	4.4	9.8	5.7	5.7	4.9	-3	-11	1.9	-3.8	1.3
-8.7	2.2	-10	1.1	-3.4	0.17	-6.2	-0.83	-6.8	1.8	-6	0.76	-3.5	-2.2	-4.3	-1.8	-6.5	0.05	-5.7	-0.46	-2.9	1.2	6.6	0.15	4	-2.5	-0.67	0.33	-5.6	-10	-4.6	-3.2	-2.6	4	-4.6	-7	-0.7	0.3	-2.2	1.9	-1	11	-0.26	-0.11	-1.3	-4	-10	4.5	-1.9	4.8
-6.4	0.01	-2	0.17	-2.3	-3.5	-2.2	-1.5	-8.7	-5.1	-8	-5.6	2.2	-2.6	-1.9	0.21	-6.1	2.1	0.04	3	-3.1	5.6	3.5	-5	-1.9	-7.8	1.7	-8.9	-11	-17	-1	-3	-1.4	5.1	-9.8	-6.7	-1.5	-4.5	0.84	-1.7	-8.3	-8	8.4	-2	6.5	-1.2	-15	1.8	-11	-0.63
-2.1	-4.4	-7.8	0.93	-7.6	-2.4	-4.6	2.7	-7.4	-5	-7.3	-2.6	14	-3.4	-4.9	-3.5	1.5	5	-2.3	-4.7	-3.7	-1.7	5.8	-4.9	-0.29	0.14	0.06	-6.8	7.8	-16	-1.7	-3.6	5.1	-2.3	-5.9	-8.8	3.2	-11	2.8	-3.2	-11	-18	5.4	-1.9	9.7	4.2	-12	0.42	-11	3
-2.5	0.47	0.05	-1.4	1.7	-1.4	-4.3	2	-13	8.1	-2.6	-4.7	-1.6	-2.8	-4.7	-6.5	1.9	5.1	-8.8	0.99	-2.6	-1.9	-2.4	8	3.9	5.4	0.3	1.9	0.89	2.4	-3.3	-0.92	-1.9	4.3	-1.6	-7.9	4.9	-4.8	-4.8	2.5	-4.6	-12	4	0.17	0.98	1.4	-6.3	1.4	-7.3	0.7
-0.19	0.67	1.8	-7	-0.3	-6.3	-1.3	-4.1	-2	7.5	2.4	-1.1	-5.2	-4.5	-2.3	-2.8	-2.3	-1.7	-3.3	2.6	-2.9	5.4	-10	4.3	2	4.3	-0.45	4.2	-1.6	8	-4.9	5.7	-0.11	1.4	1.4	10	8.3	2.2	-4.3	3.7	3	0.64	13	-2.4	8.9	-0.4	3.2	-0.68	-3.2	3.3
2.2	7	2.6	7.9	2.9	5.9	-6.7	7.3	1.5	0.43	3.7	7	-4.7	7.7	-4.2	4.3	7.6	0.61	-3.4	2.2	4.2	3.3	-3	-1.2	3.9	-0.64	-3.8	3.1	2.6	8.6	3.4	6.2	-1.2	5.9	4.3	-2	10	1.9	-0.08	-1.9	7.4	-1.4	2.2	6.6	-1.1	4.7	5	1.1	-2.4	6.9
2.6	-1.3	2.4	2.4	-0.98	1.7	2.3	2.7	-0.01	-3.1	0.15	7.3	2.4	1.6	1.2	3	3.7	-1.1	3.9	1.6	1.8	1.4	2.5	-2.5	-0.89	4.3	-3.8	3.1	-4	2.9	-0.03	4.7	-1.4	7.3	0.95	2.8	11	5.4	-5.9	-1.6	7.1	3.7	-3.8	15	-0.39	4.4	-0.96	1.5	-5.2	6.8
-4	4.8	-4.9	4.5	-1.8	0.52	-0.15	-2.4	-2.2	5.1	-7.2	-0.11	3.8	-0.29	6	-6.2	4.4	-2.9	6.1	-2.6	0.31	-1.6	-0.19	-6.1	1.5	4.2	-1.1	0.92	-0.4	-4.3	0.06	4	-1.1	-3.6	-0.8	-1.8	2	2.6	-5.2	3.2	4.2	0.54	3.5	5.6	6.2	-0.03	-1.4	4.8	0.25	-0.48
-1.4	-1.2	-6.9	1.7	-3.2	-2.5	-3.2	0.37	0.91	2.8	-2.2	-1.7	11	-18	-4.6	-7.6	2.7	-3.1	-1	-7.2	4.2	0.52	1.2	-12	-4.1	3.9	3.2	-1.8	1.5	3	-0.31	-0.86	-2.5	-4.8	-1.8	-4.7	-3.4	-14	6.7	7.5	-7.9	-9.1	5.3	-1.7	0.01	-0.45	4	2.9	-0.93	3.4
-4.4	-4.1	-7.3	-0.41	-3.1	-4.1	2.3	-0.35	-0.43	-0	-3.1	-1.9	0.56	1.2	-1.1	-5.2	-7.6	-4.8	-2.6	-0.18	-3.3	2.8	6.7	-3.4	2.4	-0.95	-0.09	1.8	-0.51	6.1	4.5	2.7	0.07	0.95	0.42	1.1	-9.2	-7.4	4.3	-1.3	-3.3	-7.5	9.4	9.2	5.3	5.2	-0.21	0.07	-1.8	-1.6
-4.9	4.2	-6.5	-1.8	-5.8	-0.39	-5.2	-0.19	-3.2	-2.9	-5	-1.3	-11	-0.01	-2.5	4.1	-13	9.1	-5.7	6.7	-0.8	5.6	-8.9	-0.41	-0.55	6.5	-6.6	5.6	-5.8	1.7	-3.1	9.2	-0.17	8	1.9	4.2	-3.7	8.6	0.24	2.4	1.5	4.5	0.44	8.3	-0.71	2.1	-5.8	7.2	1.7	-0.24
-8.5	0.64	1.6	3	0.12	-4.3	-8.7	-8.1	-10	2.5	-5.7	3.2	-0.06	4.6	-1.9	3.6	-12	7.5	1.8	6.6	-1.3	-2.4	-1	-3.4	-4.8	-1.2	-5.1	5.5	-9.2	0.39	-9	6.8	-3.7	1.6	-2.7	1	-2.9	3.5	5.2	5.9	-5.9	2.8	-5.4	-7.4	0.82	0.04	-1.6	15	-5	8.7
-8	-3.5	-4	-2.5	-3.6	-5.7	-0.39	-5.2	-0.62	-0.61	-3.1	1.7	4.2	-7.5	0.84	-0.81	-2.6	-1.3	4.9	-3.9	-3.8	-2.5	5.9	-5.2	-0.8	2	3.4	4.4	1.4	12	5.5	6.3	-6.7	1.3	-0.68	6.8	-6.1	-11	-3.9	4.2	1.2	4.6	-5.4	-1.5	-0.75	-0.86	1.9	13	4.3	5.5
-1.3	-6	-2	-4.1	-2.8	-3	2.8	-1.7	-4.3	-2.5	-1.3	-4.6	-2.5	-4	0.59	-3.6	-14	2.6	-3.6	0.14	-0.71	-0.1	6.9	-7	-1.4	3.8	-3.1	4.4	-6.8	2.6	-0.97	-1.1	-3.7	-1.1	-4	0.05	-12	-11	1.1	3.2	-8.3	8.4	4.1	6.6	2	6.3	8.7	4.8	11	7.8
0.37	0.75	-4.8	-0.46	-4.7	-2.4	-1.4	0.73	-0.59	-4.5	-2.1	-6.8	1.4	2.4	-0.23	-3.6	-6.1	-0.55	-5.2	4.3	2.5	2.7	4.2	1	-5.5	1.8	-2.9	2.2	1.4	0.01	2.7	-3.2	-3.2	-0.14	-5.4	2.1	-12	-5.8	3	5.7	-6.1	-2.4	-3.2	-0.11	-3.5	1.4	7.8	6.2	7.2	1.6
-3.5	-0.14	-5.5	-2	6.1	0.1	0.76	-2.5	-4.2	3.3	0.35	-1.4	-13	5.8	0.23	-4.3	-7.1	4.1	-5	1.8	-3.7	-1.3	-0.15	-2.5	-1.5	-3.6	1.2	-8.9	0.16	-13	5.2	-3.1	-2.8	-1.4	-2.4	-8.7	-1.6	-6.1	6.5	1.8	-3.2	-14	-2.1	-5.5	-1.1	-3.7	-9.4	11	-3.6	3.5
1.7	-9.4	5	-0.37	1.5	-5.5	2.9	1.2	-4.3	-6	4.2	0.62	-3.5	-0.69	-2.8	-0.09	-7.5	6.9	-1.2	4.1	-8.3	2.9	-0.17	-0.28	-2.2	-7.3	0.82	-5.2	-2	-7.8	-3.5	-2.4	-11	-4.2	-2	-6.8	-3.2	-3.4	5.3	1.9	-6.4	-13	-3	0.11	4.4	-11	-4.2	8.7	1.4	1.9
-3.4	-12	-0.6	-8.9	-3.8	-5.1	-2.5	-3.9	-4.1	-4.4	-0.75	-2.5	7.8	-4.2	-1.1	1.7	-1.4	-3.9	3.8	-3.5	0.22	-1.5	1.9	-2.8	-0.65	-6.4	3.2	3.2	1.9	-4.4	1.4	-1.1	-4.5	-2.6	6.4	0.86	0.04	-3.4	4.8	-1.1	13	-7.7	-5.2	-1.5	-2.2	-10	3.4	4.6	-0.17	-1
-4	0.2	-8.9	-0.77	-1.9	-1.4	2.4	1.6	-1.6	0.68	-3.2	-3.9	4.7	-0.16	0.42	11	-5	-0.94	-3.5	6.9	2.4	1.8	-3.7	0.92	-1.3	0.79	-1	1.3	0.78	6	-0.79	1.9	-2.5	0.59	-7	2.4	1.8	9.1	0.25	-1.2	6.5	4.2	-8.1	-3.4	-2.3	0.41	-2.2	0.28	0.39	1.9
-1.8	-0.15	-2.4	-0.43	-0.85	-3.6	-2.9	-1.7	-0.99	8.8	-6.1	1.8	1.5	4.2	-1.2	6.2	2.1	12	-0.3	3.6	5.4	2.2	-3	-3.9	0.56	-0.9	-16	-2.1	-9.5	-9.6	-10	-4	-0.64	-1.1	-8.9	-8.3	-2	-2.5	-8.4	-5.6	-0.88	5	0.96	0.49	-2.8	-2.6	-4.6	3.3	-2.3	2.5
-5.3	-3.2	0.09	1.5	-3.7	-1.8	-6.1	-5	-7.8	-0.96	-3.1	1.7	-7.4	-0.31	3.3	-1.9	-4.8	-3.9	-7	-2.7	-4.2	-2.8	-7.4	-1.1	-4.2	-4.8	-11	-5.4	-17	-12	-3.9	-0.8	-6.1	-0.85	-3.5	-0.71	-3.3	-1.6	-3.7	-7.7	-18	-1.1	-6.7	-2.9	-14	-1.1	-8.5	-3	-11	-4.5
-3.1	-0.43	-0.49	11	-1.5	3.4	-5.2	3.6	-3.6	-4.2	-3.4	9.8	8.1	0.28	16	0.06	8.6	-3.8	2.8	-1.2	10	-3.4	2.5	-3	1.6	-2.1	0.9	-10	-4	-14	5.9	-3	2	-1.1	-4.9	-5.2	3.8	-1.8	-1.7	-8	-5.8	1.4	3.5	-3.6	-11	1.6	-6	-8.8	-2.2	-5.9
2	-2.1	2.5	2.9	-0.12	9.2	-5	6.8	-6.2	3.3	-0.31	6.4	11	1.7	5.3	-0.77	7	3.5	2	4	9.1	0.33	-0.23	2	-7.6	-0.88	2	-3.5	-1.9	-1.1	-0.85	-3.1	-5.9	1.6	0.91	-3.9	-1.3	8.2	3.7	2.6	-13	2.7	-14	2.7	-7.3	-1.8	2.5	-2.5	-1.5	-5.1
-4.1	-4.7	-3.3	2	-4.4	8.6	-3.6	4.3	-1.9	2.6	-4.9	3.4	-1.5	-4.4	-1.2	2.9	-3.7	-1.9	-1.3	-0.12	2.4	-1.1	-0.47	-1.6	-9.8	1.1	-3.1	4.3	-5.5	-0.78	-3.3	0.81	-4	-4.7	2.8	-2.6	-2.8	10	-8.6	-3	0.95	6.5	-8.9	-0.6	-16	-5.1	-1.2	-4.7	2.4	-5
-0.57	0.52	-6.4	7.2	-3.1	4.9	-1.5	8.7	-3.3	-1.3	1.5	6.9	-2.7	-0.07	-1.7	4.7	-11	1.1	-3.7	0.76	-4.5	0.06	-1.4	-3.1	-4.6	-0.87	12	-2.6	-4.9	-8.8	4.9	2.5	1.9	-2	4.8	-5.8	10	5.7	1.4	-4.9	4.6	3.5	-0.75	9.6	-13	7	7.2	-2.6	3.4	0.35
6.4	6	2.6	17	-3.2	7.9	-2	3.4	-4.1	0.76	-2.7	9.3	14	1.7	-1.1	1.2	7.9	7.4	3	5	1.8	3.9	3.6	-1.7	2	-4.1	6.1	-0.16	2.6	3.5	6.3	-0.28	8.4	-0.69	7.3	-0.05	6.7	9.1	8.4	1.4	14	2.4	-2.2	2.7	1.3	3.6	8.2	0.99	-1.6	4.3
7.9	2.6	6.4	5.3	2.7	4.1	2.2	-0.44	-1.1	2.1	7.6	7.7	2.3	5.4	5.7	0.53	10	7	-4.1	1.8	7.6	1.3	2.5	-2.2	-0.89	3.9	15	2.1	12	6.4	6.7	-0.8	6.3	3	9	4.4	6.4	-0.18	3.4	-5.7	11	7	-0.35	-1.2	0.48	6.3	15	2.4	2.1	-0.75
4.8	-2.4	4.5	4.7	4.8	2.7	8.9	4.1	-0.24	-0.58	5.3	10	3.2	11	6.5	-3.3	-1	6.8	-0.76	1.3	1.9	4.5	0.6	3	3.4	2.1	13	2.5	2.9	-5.4	3.8	2	5.9	-2.9	6.7	3.1	9.8	0.92	2.5	-9.5	19	11	4.1	1.5	-2	1.8	10	1.1	5.3	-5.8
2.8	4	4.5	-0.08	0.46	-0.26	-0.98	1.5	-1.6	3.2	0.3	-0.05	10	0.48	4.6	0.18	5	4.4	5.2	-0.9	-0.47	2.2	6	4.6	0.78	-3.1	3.8	5.3	-1.3	-3	2.1	0.65	-2.1	4	6.6	4.7	8.4	-1.1	-3.8	2.8	9.9	8.5	-2.2	3.9	-1.9	3.9	0.49	3.8	0.45	1.7
-6	3.9	-1.5	-0.42	1.2	1.8	-2.8	-2	-4.3	7.3	0.27	-0.69	7.1	18	-1.4	12	6.1	19	-1.8	14	3.8	9.2	-5	7.7	-3.8	-2.9	5.5	10	-1.3	6.2	2.5	8.3	0.53	7.8	7.1	4.8	6.2	3.5	-0.36	5.4	6.2	15	-0.96	-3.2	2.5	6.8	-2.6	11	-3.3	6.4
0.56	-1.5	4.6	-0.64	2.1	-0.31	2.9	4.2	5.1	-4.8	1.6	5	-3.4	-6	-5.8	6.1	9.3	-2.9	-3.7	10	-0.01	-9.3	-5.8	0.67	-1.3	5.1	0.1	2.2	-4.5	-0.48	2.8	-0.93	6.7	4.2	-0.04	-2.6	-3	1.4	-2.9	3.4	9.5	7.9	-4.9	-0.25	-5.2	2.1	8.3	-1.6	1.3	-2
5.9	-7.5	8.1	-6.7	-4.6	-2.6	4.6	2.8	4.7	-5.8	9.3	-4	7.2	1.1	-2.6	-1.1	7.9	-3.7	-3.8	-0.65	3.3	1.7	1.8	7.5	-0.13	4.5	4.4	6.6	-1.3	4.3	4	0.29	5.1	6.9	3.7	-8.7	0.16	6.3	8.7	1.4	6.3	6.8	4	5.1	4.6	4.8	6	4.4	9.4	5.7
3	-2.9	6	-3.4	1.6	-3.8	1	-1.9	-2	0.46	7.7	-5.6	-0.6	-4.8	3.4	3.6	-0.59	3.6	9	-3.8	-0.62	5.5	12	-5.7	7.2	1.3	-3.5	0.1	14	-0.92	0.75	-4.8	2.9	-3.2	4.7	-4.9	3.6	-9	-0.41	-10	5.1	-7.9	9.6	6.3	7.8	0.09	-2.3	5.1	5.2	0.8
1.1	-6.5	1.3	-8.7	-0.72	-3.6	2.4	-5.9	-4.1	-3.1	1.2	-4.4	-6.9	-14	-6.2	5.7	-9.8	3.9	0.65	4.7	-7	3.8	-3	2.3	-0.71	-0.99	-3.2	-0.48	2.2	-0.84	-6.8	1.9	2.8	1.5	-7.1	-1.8	0.83	-15	0.12	-1.8	-0.95	-3.3	-3.3	-4.8	0.3	-1.6	-0.51	-2.3	2.2	-5.5
3.8	-5.3	4.5	-9.6	-0.85	-6	2.2	-4.9	9.6	-4.1	-2.2	-4.8	6.7	-6.7	3.3	4.9	6.7	3.6	1.9	0.67	3	7.3	-2.3	-3	-1.6	8.6	-8.4	2.1	1	3.1	-6.5	3.4	4.2	1.3	-3.2	1.8	-8	-9.5	1.4	-1.7	-5.2	-4.7	-6.3	-5.4	4.7	-0.85	6.7	-1.8	12	0.05
10	8.9	6.6	1.7	0.41	-1.5	3	4.2	1.5	-0.9	-0.97	1.4	-5.9	-8	-1.7	-1.2	0.78	-6.4	-0.19	-5.5	-0.28	3.9	6.3	-2.6	0.6	1	-6.5	-2.9	-14	-1.8	-0.84	-6	2.8	-4.8	-6.6	-5.1	-2	-8.3	0.3	-0.79	-3.7	-3.2	5.7	-8.8	4.8	-5.6	-2	1.6	7	-3.3
9.8	-0.47	13	3.8	1.1	0.75	7.8	3.2	-0.73	0.56	9.8	-1.2	5.1	-3.2	-0.15	-3	-3	6.2	-2.1	-0.69	1.3	2.2	-4.7	-1.2	0.86	-4.8	2.4	2.4	2	-0.28	1.5	1.2	2.6	4.3	-2.9	1.7	2.3	0.74	7.8	-4.6	-1.6	-2.7	4	-5.9	-0.41	-0.79	3.5	4.4	3.5	-2.2
9.1	3.5	12	1.5	1.9	4.2	8.3	3.9	-0.69	1.4	3.4	3.1	0.55	4.9	-1.8	9.9	0.18	7.3	-3.6	8.3	-0.16	4.2	-5.8	-0.85	7	-1.9	-0.88	7.9	2	-1.7	1.3	6	6.7	5.6	6.1	0.5	2.5	5.1	3.8	10	1.6	1.3	4.5	2.8	0.04	5.1	12	7.2	3.9	2.2
0.79	7	3	4.4	0.99	5.3	-0.35	2	6.3	-3	-1.5	12	-7	13	-5.5	10	-6.8	6.2	-4.9	5.1	1.2	4.6	-2.6	16	5	7.9	-2.8	11	0.4	5.4	-4.7	1.6	3.2	4.1	1.3	11	-5.1	12	-0.58	5.7	-1.1	8.6	4.3	5.5	8	-0.05	3.6	16	1.6	10
0.91	3.9	0.8	8.6	-4.7	5.7	-0.46	-2.9	-2.8	2.3	1.5	8.6	-3.7	5.2	-2.6	5.2	-10	9.8	-0.06	6.6	-1.2	3	-2.4	14	-0.84	4.2	-2.4	8.3	-5	6.6	-7.2	6.2	-2.7	-1.5	-3.6	3.8	-5.8	15	-6	3.3	-5.5	11	1.5	-2.3	-1.2	2.1	-6.2	9.2	-1.8	8.2
4.3	-5.7	4.8	-3	1.1	3.5	6	-4	-1.7	-4.9	2.1	-1.5	2.1	-5.7	0.05	-2.8	8	-6.8	2.6	-4.5	5.4	-7.3	-0.15	-4.5	0.24	0.79	3.5	4.8	-6.1	9.2	-1.4	-1.4	-1.6	2.8	-4.7	6.8	2.2	11	-5.4	-1.8	-3.7	8.7	-0.39	-1.7	-0.48	4.4	4.4	-1.9	-3	-0.49
6.2	-7.1	8	-12	1.8	-3.3	3.4	-5.2	0.58	0.53	8.9	-9.4	-0.13	-2.4	1.8	-7.5	10	-7.7	-0.88	-4.5	4.4	-8	-3.9	-2.2	0.19	-1.6	0.8	-2.6	-2.5	2.3	2.4	-16	4.1	0.56	-3.2	-1.3	10	-12	-2.1	0.9	6.8	-7.5	3.8	-1.7	0.2	-6.4	14	-0.99	6.9	-1.5
5.5	-0.75	6.5	-2.2	3.5	-5.2	-4.5	-7.4	-3.4	-0.04	9.8	0.23	15	-9.2	1	-6	15	-8.6	6	-7.6	8.5	-2.8	11	-4.7	4.8	-3.1	4.7	-12	-1.2	-0.48	5.2	-5.7	9.7	0.63	2.3	-5.8	11	-18	-0.28	-4.9	16	-17	0.02	2.1	5.8	3.2	12	-2.5	7.5	-5.3
5.7	1.6	5.5	-0.67	0.85	1.2	4.6	-5.5	-4.8	-3.4	8.1	0.97	5.6	-3.1	-0.38	-2.1	-4.3	-1.2	0.08	-3.3	-2.4	-0.83	6.6	-3.3	1.7	-5.8	5.8	-11	7.4	-1.9	5.9	-3.9	11	3.3	4	-11	11	-4.7	-3	-4.6	19	-9.2	-1.1	-6.5	2.6	1.5	8	-4.3	0.94	-5.8
6	-8.4	7.5	-6.9	2.9	-0.99	11	-0.89	7.5	1	7.4	-5.2	-0.88	-1.5	5.4	0.12	7.2	-15	4.8	-0.6	9.2	-4.6	-0.86	9.3	3.6	-0.6	1.4	-0.52	5.1	-1.1	1.4	-3.2	7.2	0.12	1.4	-9.2	6.8	-6.4	3	-1.2	14	-0.54	3.4	-3.6	6.9	6.3	7.2	-0.38	5.2	-0.3
2.3	-6.1	-0.63	0.72	4.2	3.6	3.6	-4.1	2.9	-8.1	4.3	-5.1	-1.3	3.5	7.2	-1.9	19	-16	4.7	-2.4	8.9	-3	11	-5.2	0.42	1.2	5.9	-6.6	3.2	-5	1.7	0.79	3.3	-3.7	3.3	1.4	5.1	-5.1	8.3	7.5	14	-1.5	4.7	-4.8	13	-0.11	8.8	-4.7	10	-9.4
4.1	5.9	-0.5	5	0.92	-1.8	1.8	-2.4	-4.7	-5.8	-6.2	-2.1	5.1	-3.1	9	-0.46	-0.95	5.7	12	-2.3	8.1	-1.9	8.3	-4.9	6	-0.41	-2.8	-1.6	4.1	3	6.9	-2.9	1.8	-1.7	5.8	-1.1	-2.2	-4.1	5.4	5.6	8.6	1.6	-0.49	-5.8	0.8	-0.01	-5.4	-1.9	4.6	-6.9
4.9	-1.7	10	0.46	1.3	0.75	0.42	-1.5	-3.4	2.9	7.7	-4.8	-6.5	-1.4	-2.1	0.26	-1.7	-0.87	0.33	-2.4	9.2	1.7	-7.3	1.8	6.4	-5.6	-0.17	-5	12	3.2	3.6	-0.21	2	0.32	8.1	0.35	1.3	-1.8	4.2	-0.23	-3.8	-2.7	4.2	-10	-2.5	0.09	-5.3	-6.4	1.1	-5.3
0.76	-9.8	7.1	-3	5.3	3.3	6.2	-1.9	5	0.76	8	0.85	0.68	-7.5	-4	-3.2	-7.9	-7.1	3.9	1.2	-0.51	2.1	-12	0.79	4.9	2.6	2.8	-1.7	0.53	0	1.1	1.2	11	3.6	-10	4.6	4.1	-5.1	0.85	3.4	1.8	-8	12	1.4	4.6	2.3	-3.9	-5.6	-0.7	-9.1
-0.51	-2.5	9.7	-1	1.6	-0.53	8.6	-1.9	-1.5	1.4	7.2	-1.5	-6.7	-0.74	0.18	-7.2	-13	4.5	-1.6	1	-3.6	1.7	-0.29	-5.5	-0.03	-2.2	-3.2	2.3	-10	-0.55	-2.6	8.4	1.9	4.2	-6.3	-0.13	-4.3	-1.4	-1.7	4.2	-2.6	-1.9	-2.1	3.1	-3.6	2.6	-5.5	-3.3	-6.6	1.4
9	-0.95	12	-11	1.5	-1.8	10	-2.7	-4.1	7.3	9.7	-14	-7.4	-5	-0.11	-0.73	0.71	6.2	-4.5	-2.4	1.8	4.5	-8	-10	0.46	0.62	-8.3	6	-8	5.3	-3.7	3.9	1.5	-1.6	-0.47	1.5	-1.7	-8.4	-5.2	11	-2.3	4.8	-4.8	-8.7	-2.6	-5.2	-12	-2.5	-5.5	-0.12
2.5	-6.2	8	-12	7.9	-3.4	4.1	-0.5	4.1	6.8	1.2	-13	-1.1	-1.4	-3.4	5.9	3	1.3	-1.8	8.1	1.2	4.1	-4.5	5.2	-0.05	-3	-0.19	-5.2	-0.53	4.5	-0.88	-1.4	5.4	-7.8	-0.96	-2.5	6.5	-8.8	-4.5	7.3	-1.2	6.6	1.1	-3.8	-4.4	-2.6	-8.7	-9.6	1.5	-3.5
-4.3	-3.2	-8.7	-8.5	-8.4	-4.8	-3	-7.9	-1.5	-0.71	-4.2	-6.1	5.5	-2.6	0.94	-3.1	-2.1	1.4	5	-0.7	0.54	0.52	1.8	0.61	-4.1	-3.8	-9.2	-9.9	-5.5	-13	-9.7	-7.2	-1.4	-3.3	-7.4	-6.9	-7.5	-16	-10	-8.2	-8.8	-16	-3	0.79	-3.7	-2.8	-3.8	-5.7	-0.03	-5.2
-5.1	-1.7	-8.6	-4.2	-11	-3.7	1.3	-8	-2.4	4.3	-6.5	-7.3	-3.2	-10	-1.3	3.1	-7.8	5.1	-1.1	0.17	0.19	2.9	-6.9	2.2	-6.7	-6	-5.8	-1	-5.5	-11	-7.1	-6.4	-7.8	-7.3	-5.7	-2.2	-15	-2.2	-5.1	-2.9	-13	-23	-13	-3.8	-5.8	-8.9	-7.4	-1.3	-0.94	-0.06
-8.8	-1.1	-9	-0.74	-2.8	-5.6	-0.79	-2	-0.98	3.3	-3.1	-2.9	-2.5	-1.2	-2.3	3.3	-12	-0.71	-0.04	-2.7	-6.4	5	-4.3	-2	-6.3	-2	-10	1.6	-6.2	-3.6	-6.3	4	-2.9	-3	-3.2	-4.1	-21	5.8	-12	1.8	-12	-6.9	-12	-7.8	-3.1	-8.6	-8.2	-6.1	-3.8	-5.4
-3.6	4.8	-0.64	0.46	-0.29	2.3	-3.9	1.1	-2.8	3.3	-5.6	3	-9.7	4.1	-2.5	2	-6.7	2.9	1.9	2.5	-0.94	0.48	-8.7	6.2	-4.4	3.8	-7.4	1.9	-5.1	-2.2	-8.6	2.6	-6.8	-4.7	-7.8	-6.4	-19	10	-12	-2.2	-14	1.4	-10	-4.6	-12	-7.8	-7	7.9	-1.7	3.5
-4.2	-4.4	-10	1.6	-7.4	0.63	-4.6	-0.81	-4.6	-1.4	-5.7	-2.3	-13	9.8	2.3	7.2	2.9	-4.2	-1.3	2.9	1.4	-2.9	-9	-2.4	0.73	4	2.5	-7.1	-6.2	-0.35	-1.5	-1.5	-0.17	-8.2	-1.9	2.7	-6	12	0.99	-8.1	-10	0.23	4.4	1	-2.4	1.7	-12	-1.1	-9.3	-1.7
-4.4	10	-8.6	3.5	-3	-2.3	-0.92	2.7	1.3	2.1	-7.5	-5	2.5	1.4	8.2	-5	-2.8	-20	6.6	-3.9	-3.7	-2.9	1.3	4.4	2.8	-2.2	1.8	-4	-3.2	-3.5	5.5	2.5	6.6	-0.4	0.58	0	4.3	6.1	-3	-4.6	-1.6	2.5	6.5	5.1	3	7.1	0.12	-0.61	-7	-1.4
-1.9	6.1	-1.8	6.1	-2.3	2.1	-3.8	-2	1.6	1.7	0.18	1.7	-1.1	3.8	-1.2	0.85	1.3	-0.44	2.9	3.9	-1.1	2.3	9.7	4.7	-0.62	-0.36	-1.5	-4	-1.8	1.9	12	-1.8	-0.39	-5.5	3.9	-5.1	5.6	5	4	-0.88	11	4.3	2.5	2.5	1.3	-3.5	1.3	0.47	-4	-0.23
-2.2	-1.6	2.5	-1.8	-1.5	2.7	-0.06	2.4	-6.6	-2.8	-0.69	4	1.5	6.5	-0.33	3.3	-1.3	3.3	0.58	-1.2	4.8	0.09	3.3	1.7	-0.27	-0.87	0.27	2.8	1.9	7.1	2.2	2.5	-0.48	-4.5	5	7.8	3.6	-0.38	-0.99	1.7	-0.75	6.1	0.78	-1.7	1.2	6	-2.2	2.6	-1	1.5
1.1	-3.7	0.36	-5.3	-2	-4	4.4	-1.1	-1.3	2.4	-5	-0.77	7.4	2	5.2	8.2	18	3.6	2.6	4.4	7	0.17	6.6	6	11	4.1	-5.1	2.8	4.2	1.7	-3.6	7	-1.5	-7.8	-1.4	5.2	1.6	7.9	-6.1	3.3	-1.3	3.9	10	5.4	3.9	-0.44	-4.5	-3.9	-1.4	1.2
3	0.85	5.4	-1.3	1.4	-0.71	2.8	0.78	0.38	1.5	2.4	3.4	2.6	1.6	1.4	-0.48	-3.8	7	1.8	-0.37	-4	1.2	3.7	-5.9	5	-2.6	-3.4	-2.2	3.1	1.7	-4.1	1.4	-3.8	-4.8	-6.5	3.1	-1.9	7.8	0.35	-1.8	-12	-7.2	4.3	2.4	-1.1	-0.11	-6.5	-0.87	-5.5	-0.8
-7.3	2.3	-3.5	-2	-8.8	1.5	-0.84	1.3	-4	0.16	0.29	1.9	1.9	10	3	-0.69	-6.8	0.56	5.1	3	-5.7	4.7	8.1	1.8	0.83	2.5	-5.3	5.7	-5.2	6.5	-4.7	2.5	-3.3	7.6	1.8	11	-5.8	3.3	-6	9.6	-6.4	-5.6	-1.1	5	-4.4	7.3	-8.7	1.9	-8.9	4.1
-2.9	-1.5	-3.5	3.9	-9.5	6.1	-2.4	3.9	-11	-0.04	0.56	6.9	0.68	0.72	2.4	2.6	4.1	-13	3.5	0.54	-1.6	0.59	1.2	-4.2	-4.5	3	-3.8	8.7	2.1	3.9	-6.9	5.8	-8.3	4.7	-2.1	11	-8.7	3.5	-4.1	-0.96	-4.5	-3.1	-7.5	8.2	-0.58	1	-0.64	0.19	-1.3	1.2
-3.4	9.1	-0.01	12	-0.51	5.2	-2.9	8.4	-2.5	0.34	1.7	8.6	-12	6.1	-6.2	0.6	-6.5	-4	-5.1	-2.2	0.97	1.1	-3.4	5.7	-13	3.1	-5.2	4.7	3.1	12	-9.6	-0.58	-11	-0.37	-0.65	12	-11	15	-1.8	3.7	-8.4	6	-12	4.7	-8.1	-2.1	-3.5	4.9	-5.9	2.1
-11	3.4	-7.1	8.7	-8	-0.54	-3.2	6.9	-16	-2.6	-5	0.84	-5.6	-3.5	-1.3	-2.2	-0.84	2.6	-0.42	3	0.98	3.5	0.24	-1.2	1.2	0.49	-4.6	14	-1.2	15	-0.21	-0.83	-6.9	0.03	-1.2	7.9	-0.11	8.7	5.4	4.7	-5.7	3.4	-0.85	0.86	-5	6.6	-0.65	7.9	-4.8	6.4
-6.1	-2.9	4.5	-3.2	9.3	3.1	1	6.4	3.7	0.54	5	-2.5	4.6	3	-6	-5	1.3	-1.4	-2.5	2	-5.5	-3.4	2.2	6.2	7	2.9	5	1.6	6.4	0.16	7.3	0.31	-0.13	-2.2	5.4	9.5	-3	-2.3	0.68	-1.2	-9.3	6.9	7	5.2	11	6.3	3.1	0.55	5.6	2.4
9.8	-0.53	8.3	4.5	9.6	0.69	5.2	0.83	7.2	-1.9	9.9	2	-8.1	5.9	2.7	-0.91	6.7	-6.8	0.25	-1.7	9.5	-5.6	-5	-3.1	-3	1.8	15	2.9	13	-2.9	7.5	2.1	3.3	3.6	3.3	6.4	6.3	2.6	6	-11	-4	8.2	-1.1	2.4	0.58	-0.15	4.4	3.3	9.7	1.8
-5.5	-2.8	-7.1	9.3	2.1	3.3	-6.7	-2.5	-2.6	-2.3	-7.8	4	3.4	-0.97	2.3	-2.1	-2.9	4.4	0.79	-1.8	-3.7	3.5	-2.8	-3.1	-5.7	0.11	2.3	-1.8	5.5	8.3	-6.5	-1.9	-1.6	1.4	-3	1	1.4	5	-0.12	1.9	1.4	4.9	-3.6	-3	-6	7.2	-2.3	-0.06	2.9	1.9
-3	2.9	-2.9	3.9	-0.43	2.5	-3.8	1.3	2.8	3.6	-7.3	-5.7	-0.19	8.1	0.31	-2.6	-9	21	-1	2.6	0.85	9.3	3.1	6.4	-2.4	1.7	-1.9	-0.19	0.96	7.2	-9.2	-1.5	-1.2	-5.6	2.1	-0.2	-8.7	9.5	2.1	0.52	-3.3	4	-3	-1.5	-3.5	3.9	0.79	-1	3.7	3.5
1.9	0.19	0.9	-2.9	0.84	-7.4	7.4	2.9	-3.3	0.54	-2.5	2.5	-7.7	2	2.3	0.93	-4.2	3.3	1.8	3.7	6.4	6.9	-3	2.8	-1.9	-1.9	2.4	3.8	-2.1	1.8	-3.9	1.9	-4.5	9.1	-0.29	4.7	-4	5.3	3.2	6.1	-1.8	7.1	0.46	6.7	-6	4	-1.9	4.7	-4.2	1.8
-1.7	-0.34	-6.7	-3.3	-5.4	-2	-5.1	-3.3	-0.36	-3	-2.2	2.6	-7.9	-11	4.8	0.21	3.1	-4.7	1.4	-3.2	4.5	-1.7	1.7	-6.5	-1.9	-5.2	0.17	-3.8	1	-1.3	-2.6	-2.6	-4.4	6.7	-5.1	1.1	-1.8	3.2	7.4	0.45	-7.6	-2	-4.5	7.2	-6.7	1.8	3.9	-4.3	1.1	0.11
-12	3.1	-7.6	-3	2.8	8	-6.2	-0.17	-0.75	-5.6	-3.7	-5.9	-3.8	-4.5	0.73	-2	-4.4	-8.7	-2.1	-3.3	2.1	-4.5	3.3	4.7	-0.66	-2.8	3.4	10	6.1	-3.9	-3.3	3.5	0.72	0.89	9.3	-0.39	1.3	-4.6	0.48	2.5	1.4	-4.7	-6.8	0.91	1	-2.2	0.2	-5.7	0.97	5.3
1	6.6	1.9	0.76	1.8	2.1	0.42	12	-1.5	6.2	1.7	3.6	2.1	2	-3.1	2.8	-2.1	13	-4.5	3	-1.7	2.7	-4.3	3.6	-0.6	5.3	-0.83	-1.1	0.18	-3.6	-8.7	0.52	-2.4	5.6	-0.29	-0.73	-7.5	-8.2	4.7	0.39	-0.58	-6	-6	0.93	5	5.7	0.03	8.7	-7.2	5.8
3.3	-3.5	2.1	-3.3	-3.5	-0.8	2	2.2	6.4	-1.8	-2	1.1	-2.2	2.4	-2.6	-3.6	-1.6	11	-4.3	-0.5	-0.82	3.3	-0.49	-0.36	-2.8	6.5	-7.6	1.3	5.2	0.15	-6	1.5	-2.5	3.8	1.3	1	-8.2	0.64	8.9	7.5	-1.3	4.4	-3.2	3.5	1.5	4.2	-4.1	-4.5	-4.5	-3.5
-7.1	-3.2	-6.4	2	3.5	-2.6	-4.6	-8.6	6.2	-4.4	-0.59	2.8	-3.3	-1.4	6.3	-3.2	4	5.6	-0.07	0.74	-0.33	-1.3	-0.56	0.65	-0.92	0.87	-1.9	2.4	2.3	9.2	2	0.99	-0.22	0.98	-4.4	2.2	0.43	-5.8	2	-3.3	-1.3	4	0.72	6.7	0.13	1.9	-9.2	-7	-3	-0.89
-1.3	-0.34	-8.3	2.8	4.8	2.1	3.6	-3.3	6.2	2.5	-2.5	3.5	6.2	-8.1	1	0.72	-4.1	-6.8	-0.23	-0.76	2.5	-6	0.68	-0.97	1.4	-1.3	3.7	2.9	6.1	9.4	7.1	2	1.2	5.3	-0.45	6	3.5	-3.9	7.6	0.97	-0.77	1.7	3.2	-0.22	1.6	-0.51	-2.4	4.6	2	-2.3
3.6	3.4	1.4	0.27	-3.8	0.42	1.4	-3.2	6.7	2	-3.9	4.8	4.5	3.8	4.1	0.16	1.6	1.3	5.1	-4.5	3.5	-5.7	-2.8	-7.2	-1.6	-1.7	3.6	-3.4	6.5	3.9	6.5	1.5	4.3	-4.3	3.5	0.86	-1.1	-0.36	3.2	3.4	-0.76	2.7	-3.6	-12	3.7	-5.8	3	1.4	1.4	-4.5
4.8	-1.1	2.5	-2	2.7	-2.7	5.9	1.9	8.2	-0.83	-5.3	8.5	-5.2	-7.2	2.3	-11	-0.3	-5.1	1.9	-7.4	-0.07	-3	-1.8	-4.7	-1.9	-7.8	5.8	-5.5	-1.4	-9.1	8.9	1.6	-1.9	-1.9	3.4	-5.2	-7.2	4.3	2.1	-7.7	-9.2	-1.4	-4	-11	2.2	-8.2	3.6	-7.4	1.9	-4.5
0.54	2.7	-8.5	0.22	-2.5	0.04	-1.1	0.59	7.2	-2.1	-0.57	2.7	-0.01	2.2	1.9	-6	9.3	-5.3	-1.9	-0.36	2.1	-0.02	0.26	-0.18	-0.67	-4.5	6.5	-2.1	2.7	0.8	0.78	-1.8	-6.3	-2.9	7.9	0.37	-1.4	-0.28	4.3	-6.5	-4.8	1.9	4.8	-0.99	1.4	-2	0.82	-1.4	4.4	0.1
2.2	1.9	-3.8	3.4	-5.7	2.6	-7.3	2.3	3.2	-4.6	-4.2	-2.3	-2.9	-7.2	-2.9	5.7	0.42	-0.37	-0.54	3.2	0.78	-1.6	5.3	2.8	3.7	-4.9	2.3	-0.36	0.69	7.5	2.2	-6.5	-1.6	-7.8	-0.15	-9.2	8.4	3.8	-1.5	-0.99	2.9	1.9	4.4	-6.9	1.9	-8	4	-10	0.76	-5.9
5.1	-7	-0.3	-6.5	-1.2	-4.7	1.4	-1.7	1.6	-1.8	-4.2	-7.1	13	3.1	-0.06	-2.7	3.4	-11	5	-0.4	-3.1	-10	3.9	0.97	-3.8	-6.3	-0.45	-4.3	0.02	-3	-2.2	-3.4	-8.8	-7.2	4.8	-9.1	7.5	1.5	-3.1	0.78	12	0.3	-1.9	-7.8	-7.8	-9.9	6.4	-9.8	2.4	-7.2
-6.1	4.6	-9	2.4	-6.3	-3.4	-6.6	8	-2.8	1.4	-4.3	-5.4	7.6	-6.5	-2.5	-2.5	-1.3	-7.5	1.1	-9.6	-1.6	-4.9	-0.1	-1.2	1.6	-3.5	6.2	-5.7	8.9	-9.8	-1.7	-0.85	-6.2	-4.6	6.8	-7.6	9.2	3.6	-4.8	5.1	10	-2	0.31	-2.7	0.82	-6.8	4.7	2.8	2.6	0.14
-9.7	0.83	-8.7	-3.5	-2	1.5	-6.5	4.6	-1.6	2.5	-6.6	-1.9	-4.4	-2.7	-11	5.4	-0.72	9.6	-8.9	2.7	-3.6	-1.8	-2.1	-0.92	3.4	-0.83	-1.2	-2.3	1.6	-8.5	-1.1	1.5	0.93	1.7	-0.33	-6.3	0.13	-5.6	-10	7.2	9.1	2.6	-1.9	-1.4	-4.3	-0.82	-8.8	2.3	0.66	-0.55
2.9	-5.3	0.95	-5.8	3.5	-3.2	4	-3.3	4.3	-1.7	-1.6	0.93	-13	1.7	-6.7	1.6	-0	-9.2	-4.9	-3.1	-0.72	-2.4	-4.4	-4.2	-2.9	-3.7	-3.9	7.6	-7.2	-3.2	-2	0.7	1	2.4	-11	3	-2.6	-10	-5.1	2	-7.6	-0.19	-1.7	5.2	-4.2	-1.7	-0.53	1.9	2.5	1
4.4	5.9	4.1	4.3	3.2	-4.1	-1	-4.3	5.8	-3.9	-3.1	1.1	-3.4	6.6	1.1	3.4	-4.3	4.8	2.9	3.7	-8.8	6.7	1.4	-2.8	-2	3.3	-8.9	-0.72	-13	1.6	-1.7	2	4.3	-1.3	-9	2.8	-4.4	1.7	3	0.05	-8.3	-3.9	5.5	7.7	9.7	3.2	4.9	-1	-4.5	-2.3
2.5	2.5	5.2	2.9	-4.2	3.6	-7.7	1.2	-0.19	4.2	3.6	-3.9	8.4	2.2	-0.25	-1.6	3.3	2.7	1.4	1.4	-4.2	4.8	0.67	-3.7	3.6	2.5	-2.8	-6	-4.5	3.7	5.1	-1.6	1.4	1.1	0.13	-4.9	-2.1	-1.7	1.6	-5	0.39	-4.9	-1	8.3	7.5	0.07	-0.83	-4	0.21	1.8
-0.87	-0.87	1.8	-4.9	5.6	-0.82	-2.3	-0.66	3	0.56	2.4	0.52	0.06	3.7	-2.1	1.1	5.1	-8.6	-7.5	1.7	-7	-2.4	0.07	3.4	-3.1	5.5	2.3	-1.1	-1.8	-5.8	7.9	-3.9	-4.3	3.9	-3.3	1.9	4.3	-3.6	-8.8	2.6	-0.14	-4.5	1.1	1.1	2.7	12	0.69	3.6	0.52	7.6
3.9	1.1	-1.4	-2.3	3.5	0.39	-0.74	-4.4	1.5	3.2	1.7	-2.6	-1.1	-2.4	-3.5	-0.69	-0.91	-4.5	-1.1	-0.94	-7.3	-4.9	3	-0.93	3.6	2.5	-3.1	-5.8	-8.1	-14	4.3	-3	4.9	-1.2	1.8	-7.8	9.2	-12	-4.7	-8.9	9.8	-6.6	7.1	-4.3	-0.66	-2.6	1.9	-2.3	-6.9	0.95
-5.8	-6.8	-6.2	-5.1	7.6	-6.3	-5.6	-3.8	2.5	-1.3	1.9	-8.6	4.3	-2.2	-0.74	-4.4	0.83	1.4	1.2	-7.1	-5.6	-5.3	-2.6	0.23	-0.02	6.8	4.2	-4.4	0.86	-5.9	-1.3	-5	-0.94	2.6	2.4	-2.3	3.2	-2.8	2.4	-8.8	8.9	-0.71	3.1	-0.03	-4.3	-6.8	6.8	-5.5	1.2	-6.8
[truncated: 952 more columns]
