# Supplementary material for: Dyslexia on a continuum: A complex network approach
Source: PLoS One. 2018 Dec 17;13(12):e0208923. doi: 10.1371/journal.pone.0208923 (PMC6296514; doi:10.1371/journal.pone.0208923)
Supplement: S1 File — Detailed information about the archive contents is provided in the included README.txt file. (TGZ) [file pone.0208923.s001.tgz › FS_602_AA_run_1.csv]

0.75	-2.1	2.6	4.9	-2.5	20	3	-36	-4.8	-71	0.2	-55	-4.2	-8.6	1.4	-1.9e+02	0.09	-1.1e+02	0.09	-63	15	-1.5e+02	9.7	-1.9e+02	5	-1.1e+02	4.8	-19	0.48	-22	1.2	-27	-5.9	-5.3	1.3	-24	5.5	-31	-0.94	-71	-5.3	-61	4.7	-29	-6.8	-42	5.4	-32	-7.8	-78
0.24	-3.3	-12	-29	-5	-1.1	7.5	-44	-6.5	-80	-14	-95	-1.9	-47	-0.69	-94	0.6	-1.3e+02	-5.4	-39	-2.3	-1.3e+02	2.1	-1e+02	6.4	-46	1.2	3.5	-1.7	-48	-1.8	-12	3.6	-23	-0.04	-38	1.4	-18	-0.4	-49	2	-56	12	-0.18	6.7	-41	-2.9	9.8	-4.1	-62
0.27	-0.21	1.1	-5.9	-8	-7.8	1.1	0.44	-3.6	17	5.8	3.9	-4.7	5.4	-5.2	38	-5.2	4.9	-8.3	28	-7.5	16	2	19	-3.5	38	-1.3	-4.2	-3.4	-1.6	-6.7	5.6	-5.8	11	-8.2	5.7	-1.7	-5.4	-12	34	-7	15	4.2	17	-9.3	12	-4	5	-16	24
0.28	0.11	9	11	-3.4	2.8	0.29	14	-0.08	14	6.3	20	-5.6	-6.6	-8	10	-0.94	-5.8	-11	0.53	0.35	17	-0.07	7.1	5.1	2.3	5.3	-15	-1.9	-8.8	-5.7	-7.7	0.34	-5.7	-6	-13	-0.7	-22	-1.8	-7.1	-8.1	-6.7	4	-3.9	-1.8	-17	9.9	4.4	-3.2	-9.7
2	-0.35	5.9	17	0.63	8.6	4.8	6.6	-0.29	2.9	-6.9	13	-3.1	0.1	1.5	-4.2	17	-5.5	13	-7.4	0.17	2.8	-2.2	-0.36	9.9	5.9	15	-7.3	9.1	-3.2	5.6	-5.9	4.7	4.8	7.7	-11	5.6	-8	8.3	-4.3	0.44	-6.8	12	-13	5	-27	4.2	2.2	7.7	-3.1
-0.66	0.11	-1.7	8.1	-11	6.5	-3.5	9.7	-2.1	10	-12	9.1	-7.2	7.2	3.4	-2.1	9.7	4.2	4.9	-2.4	-0.26	8.5	-5.2	2.2	13	-0.84	12	19	12	-2.2	0.34	11	0.42	12	17	-0.19	5.2	0.81	5.2	3.6	12	7.4	4.7	9.4	8.8	10	6.8	4.6	5.9	-7.3
0.14	0.31	3.6	-7.8	-13	-0.86	-5.7	4.2	-13	-9.7	-5.9	2.4	-6.8	-2.6	-6.8	6	2.2	16	-6.8	9.8	-8	6.4	0.07	19	7.8	5.3	-6.9	2.5	2.5	-5.8	-3.2	-0.8	-4.4	-1.6	-3.1	-4	-11	-7.7	8.1	-0.8	-3.2	0.11	-15	9.9	4.1	3.4	0.16	9.4	9.1	3.3
-0.35	0.04	5.1	-9	-7.1	-7.7	-14	0.66	-8.9	-1.5	-3.2	-4.5	-8	-1.8	-9.3	8	7.9	1.8	-17	8	5.8	9.8	-2.6	13	0.92	12	-11	-2.4	-4.2	8.2	-6.2	7.3	-8.3	9.2	-7.2	2.5	-8.6	-4.8	-7.3	5.6	-14	9.3	-5.2	11	-13	10	-13	-2.6	5.9	12
-0.23	1.2	-8.3	2.5	-4.8	2	-5.6	13	-4.3	14	-6.5	6.9	-3	5.2	-17	20	-13	23	-25	8	-7.6	28	-9.1	28	-1.9	16	2.8	1.2	0.95	18	-7.9	5.2	-13	12	-0.14	14	0.55	8.2	-11	11	-11	11	-6.9	12	-16	21	-0.87	11	8.8	12
-0.81	0.16	18	11	8.9	5	2.4	16	12	8.6	8.8	15	8.2	8.4	-1.6	14	-5	-1.7	0.08	2.5	1.1	10	-9.5	16	-6.2	13	-8	7.3	7.6	14	-5.8	3.4	10	6.6	0.36	2.7	3.8	9.8	-2.5	11	-6.6	1.9	-3	13	-5.6	20	-5.5	14	5.6	11
-0.39	0.11	13	17	4.8	4.6	20	17	12	8	11	19	-0.16	5.9	1.6	12	11	-2.9	-3.2	6.7	3.3	11	-0.86	10	10	13	-9.4	7.8	9.1	15	-9.6	2.5	8.8	18	13	-0.04	8.5	7.2	14	16	0.16	0.64	1.6	9.5	2.1	14	-1	8.3	12	1.9
0.1	0.35	-3.1	-2.9	-9	0.04	-5.5	-0.6	2.8	6.8	-4.3	13	1.9	-6.5	3.7	18	2	13	-2.5	11	-11	3.8	-11	15	11	12	0.22	12	1.3	10	0.65	6.6	8.6	8.7	8.5	9.2	1.4	-2	-0.78	6.5	-2.4	4.8	6.3	17	-1.5	12	-4	6.9	0.42	23
0.07	-0.21	11	-1	1.4	-6.1	-1.7	11	-3.9	16	9.6	7.7	-1.8	1.1	7.3	5.5	-11	9.4	4.2	6	4	2.6	0.39	2.3	4.9	18	-1.4	-1.6	1.6	13	3.2	8.3	-1.9	6.4	-4	12	-2.2	5.9	-1	-2.5	-6.6	5.7	1.9	12	-10	1.9	-5.8	2.7	-5.6	14
-0.2	-0.56	12	0.22	-0.31	-10	3.2	12	10	7.7	7.7	3.7	0.01	2.1	8.1	-24	-4.1	-21	-5.9	-24	3.5	-11	5.7	-36	10	5.7	13	-22	-6.1	-13	-3.6	-27	-6.7	13	-0.18	-29	1	-32	-4.1	-18	-0.98	-47	6.3	-12	-8.7	-31	-1.1	-22	-1.1	0.11
0.24	0.5	-3.9	18	-3.4	-4.6	7.5	8.5	4.1	-1.1	-6.6	8.5	6.3	11	12	19	3.7	23	-0.59	11	5.9	11	13	27	8.3	12	0.66	26	0.31	12	-2.3	12	-3	8.3	1.4	14	-13	9.6	9.7	12	-6.6	20	7.7	28	0.97	41	-0.89	22	-4.6	20
0.22	-0.53	-13	28	-13	2.8	-0.53	24	-2.6	19	-8	20	3.4	14	2.5	10	8.8	-0.29	3	5.8	13	14	4.1	0.21	-2.1	10	6.6	15	11	6.5	-1.8	-5.8	11	-1.8	2.4	2.9	2.6	7.5	-0.42	3.8	1.1	4.8	13	13	-4	7.3	-1.1	2.9	-5.1	17
0.03	-0.45	-4.8	6.2	-10	1.2	6.1	27	4.3	11	-7.1	19	-1.2	12	0.46	15	-4.7	6.1	3.9	0.87	-5.1	6.7	-2	3.3	-0.81	6.2	2.9	-3.1	-0.08	11	0.48	-8.7	5.2	-2.1	-6.3	3	-1.2	4.6	-8.6	-2.5	2.7	0.09	3.4	-2.9	-17	-0.37	-4.3	-0.59	-3.7	5.1
0.62	0	6.1	1.1	-2.1	2.3	13	15	6.8	5.2	-8.1	14	8	14	5.3	6.1	4.9	12	8	-0.66	5.6	4.4	2.9	8.1	-0.04	4.7	3	-4.4	3.2	6.4	-7.9	3.1	-1	-0.79	-1.7	7.4	-5.3	19	-8.6	3.7	-6	8.8	-2.8	-3	-15	14	4	6.8	0.6	-1.9
0.31	-0.41	4.1	-9.6	-2	2.9	11	6.9	13	-4.5	-1.5	7.5	6.6	11	13	5.2	19	8	17	-1.7	16	13	17	14	2.4	0.62	-0.42	-9.7	-2.3	-2.1	-2.6	-2.9	-8.1	-6.8	-7	2	-5.9	8.2	-16	-1	-6.7	-6.1	-5	-12	-7.4	-0.24	-8.5	-4.1	7	-1.7
-0.49	-0.04	-6.6	8.4	-9.9	10	1.7	7.3	3.2	12	-6.1	9.3	-1.9	5.5	2.6	4.5	-7.8	11	-5	0.85	9.3	11	2.2	9.9	-4	21	3.6	4	-1.5	21	-2.3	3.8	-0.94	7.4	-8	20	1.4	13	-20	13	-7.4	22	-11	-1.3	-4	22	-5.5	5.5	-3	15
0.24	-0.01	-14	-0.3	-14	-2.5	-5.6	-0.79	-6.7	-0.35	-2.3	1.8	-2.9	-2.7	-13	13	-12	3.5	-8.4	-2.5	-4.3	1.7	-5.9	2.7	-11	13	-5.2	-6	1.8	8.5	0.15	3.4	-1.8	-0.24	-0.28	16	5.6	8	-6.5	12	-6.4	7.8	-11	-1.2	-16	-0.21	-3.4	-3.1	-14	6.5
-0.86	-0.6	-8.6	-3.9	0.09	-2.3	-11	-2.1	-13	-3.7	-4.8	1.3	-9.2	6.4	-6.8	16	-4.8	-0.32	4	14	-2.9	13	-8.9	13	-11	0.45	-8.7	-13	-11	-2.2	-4.9	-2.3	-17	-6.3	-13	-13	-2.6	-1.3	-8.4	-1.2	-6.2	-8.2	-13	-14	-9.9	-2	-12	-6.3	-3.9	-12
-0.3	-0.5	8.1	-0.4	-0.18	1.6	3.2	0.39	-5.8	2.5	-2.1	5.2	-0.58	4.4	-2.9	15	-5.8	6.2	4.7	9.3	2.7	15	-9.3	15	1.1	5.8	-5.6	12	1	5.2	-5.5	7.2	-6.7	-4.3	-4.2	3	0.75	7.8	-4.5	3.9	-7.3	9	-0.97	4.6	-6.1	11	-7.2	6.2	-3.3	8.9
-0.11	0.8	15	17	4	-2.3	4.3	3.5	3.1	21	19	12	1.6	5.6	-0.62	18	2.3	8.6	1.1	11	1.8	-0.07	-5.8	18	-4.8	8.8	2.9	9.5	-2.8	5.3	-3.2	0.63	-0.64	0.62	14	11	10	4.7	4	11	-6	17	-0.01	-3.4	-7.4	3.3	8.1	-0.87	-0.64	14
0.22	-0.45	-0.68	4	5.3	-1.2	1.3	-4.7	-3.5	-0.5	-0.53	11	-0.77	-7.1	-3.5	1	-0.5	-1.1	1.1	-0.06	-9.4	11	-8.5	15	-4.4	-4.5	-3.4	-0.8	4.1	-13	0.12	2.5	2.7	-12	2.2	-3.5	-2	4.3	4.6	3.5	4.9	7.2	-9.4	-13	0.17	-1.5	3.7	3.5	-2.6	-3.6
0.75	-0.06	-2	-1.5	9.2	1.6	16	-8.2	3.6	-6.7	3.2	-1.7	8.3	-1.3	1.9	7.6	5.4	1.5	1.6	-3	2.8	25	-2.8	8.6	-13	3.8	-1.8	-5.6	-3.9	-7.5	7.2	-4	2.6	-12	-1.4	-1.9	-0.22	1.5	2.1	5.9	-1.1	-0.24	-9.6	-24	14	4.1	1.8	4.3	-7.4	-5.1
-0.17	0	1.9	5.9	6.6	-6.1	-1.2	-2.4	0.67	-2.9	6	1.3	-1.9	-6.1	-12	-1.4	-11	13	-2.5	-0.04	-26	1.9	-1.3	0.6	-7.3	4.3	-3.5	9.7	2.3	4.8	0.87	1.8	-2.8	6.6	-10	-0.6	-3.2	2	-4.3	8	0.45	11	-19	-5.5	-3.1	6.7	-2.4	1.4	-3.5	-8.3
-0.18	0.18	16	-9.9	5.7	-0.19	3.4	-10	4.5	4.8	19	0.43	-3.8	-4.7	-7.5	8.1	-4.5	21	-3.7	7.5	-3.9	8.4	-9.7	10	-1	-4.8	-11	0.49	-2.2	2.2	11	4.1	6.7	-1.3	-2.3	-1.1	-0.78	11	-0.6	3.1	8.1	9.9	0.33	-0.89	0.31	-2.1	-3.2	0.4	5.3	-4.3
0.3	0.65	6.4	-13	6.1	-9.6	12	-16	10	-11	6.3	-5.6	12	-13	-6.1	5	-4	15	-1.6	-2.7	7.2	-5.2	5.6	1.9	-3.2	1.7	0.11	0.12	8	2.8	5.6	12	5.9	3	12	15	0.84	10	5.2	8.8	6.3	23	13	2.1	11	19	0.66	-3.4	8	9.8
1.1	0.63	-3.9	-10	1.4	-13	0.7	-8.4	-1.2	0.67	0.64	-3.4	0.22	-3.6	-0.67	-0.86	2	2.3	-2.8	-2.2	0.37	0.22	-7.7	14	-6.2	3.2	7.5	6.3	-6.3	6.5	-9	5.7	-3.8	7	0.1	7.3	-3.7	18	2.3	9.1	-4.5	15	2	0.91	-5	0.12	-1.4	4	11	7.8
-0.01	0.16	11	-0.35	-3	-1.8	-0.03	-0.92	-5.2	4.7	12	-4.5	3.5	8.9	3.6	12	1.8	1.5	-2.9	2.8	-9.9	27	6.1	15	-1.8	-3	5.3	17	-0.32	3.7	2.4	-5.1	8.3	-1.3	0.84	0.46	-2.3	6.4	5.7	3.2	1.8	3.9	2	3.5	3.2	8.7	-1.4	7.4	8.8	2.7
0.48	0.02	-7.4	-21	1.2	-11	-1.3	-9.9	-5.6	-4.2	-0.66	-8.1	9	-9.1	0.36	0.81	2.3	12	1.4	-5.1	-3.3	7.6	4.9	7.3	1.3	-10	-6.4	-2.1	-1.3	-11	6.6	-5.8	-6.9	-17	-3.4	1.8	-4.3	1.4	1.8	1.9	-0.26	1.1	4.5	-17	5.9	-7.7	-0	-6.1	11	-12
-0.43	0.26	-3.1	-17	1	-0.5	-0.07	-7.8	-1.9	0.55	-3.1	-11	3.5	-4.1	2.5	5.3	-2.6	12	11	-6.5	17	1.6	11	8.3	-5.2	-7	4	-0.4	-2.4	-7	9.1	-4	1.5	-7.8	0.57	-3.2	6.3	7	3.6	2.2	4.8	3.7	16	-12	9.9	-2.5	3.2	-7.4	9.5	-14
0.65	1.1	-0.68	-1.2	-10	4.6	-7	-7.5	-5.2	4.9	-0.24	4.5	2.7	5	5.8	2.6	7.3	14	-0.02	-4.2	8.5	3	3.5	5.7	-4.9	1.3	8.2	-3.4	-3.5	-0.54	-3.5	0.08	7.8	-5.3	-1.8	18	-0.16	9.6	-2.6	6	-2.8	9.7	0.01	2	-2.6	6.5	1.3	-2.7	-13	-7.8
0.29	0.58	-4.5	-1.5	5.1	3.5	11	-7.9	-3.5	-1.8	0.99	-1.9	1.8	4.9	5.3	4.3	18	10	-3.8	-2.7	14	10	10	0.29	-4.1	-4.8	9.4	-4	0.28	-2.2	10	-3.7	-6.4	2.9	0.79	-1.6	-7.8	4.2	6.8	4.6	14	4.2	-6.7	-7.5	8.8	6	5	-6.2	-4.3	3.1
0.4	-0.3	-8.2	-4.7	3.6	-0.11	0.65	-17	-2.4	-8.6	-8.2	-13	8.3	-11	11	4.4	11	13	11	-2.2	18	5.8	11	2.2	-1.5	-6	8.7	1.7	3.1	-8.8	29	2.1	5.7	-4.5	-6.9	6.1	7.6	-0.62	8.2	6.9	27	6.6	20	-2	15	1.7	2.3	5.2	13	-4.9
1.5	-0.23	-1	-15	8	-6.6	13	-14	8.3	2.4	4.5	-13	9.8	-10	7	4.4	7.6	5.6	26	-3	-13	5.4	4.4	3.1	15	-6.6	6.5	2.6	7.1	-6.3	14	6.4	8.3	-8.5	17	6.2	1.4	3.9	10	0.27	-1	2.4	25	-4.1	3.8	-4.5	4.7	-2.8	10	0.39
0.02	0.42	12	-0.97	10	-0.84	15	3.9	8.4	-2.8	9.4	-5.2	-1.5	5	-4	-0.93	-9.4	2.3	7.4	-5.5	-3.1	2.7	3.3	7.4	4.2	1.7	-4.9	6	6.2	-4.4	1.5	4.8	8.6	-8.1	1.7	10	-1.6	0.61	4.6	3.5	16	3.5	8.3	9.3	11	-1.4	-7.5	-4.8	4.7	16
-0.41	0.46	15	-0.15	12	9.3	-2	3.6	-2.2	10	3.8	6.9	15	-0.61	8.4	6.2	4.9	11	5.6	-1.8	-0.67	8.4	-8.4	9.3	-10	1.4	-2.2	10	-3.9	4.9	-1.5	4.3	-0.54	1.9	0.14	6	11	7.2	-0.34	6.9	16	8.2	-15	2.8	14	-0.72	5.5	10	-18	5.5
-1	-0.18	5.4	-10	2.7	-1.3	-5.4	-12	-0.09	1.7	8.4	3.4	-0.04	2.5	-3.9	2.1	-19	5	-3.2	-5.3	-12	-8.5	-6.2	9.9	-9.1	-0.26	-5.1	-3.8	-9	14	2.4	5.8	0.46	3.2	-6.2	9.5	0.13	10	-7.8	-1.9	8.2	9.8	-9.2	-4.8	-3.1	-3.4	-5.4	-0.94	-11	20
0.13	0.17	-14	-18	4.6	-10	-12	-15	-14	-14	-5.3	-6.3	-0.8	-5	-2.5	-0.96	0.14	3.1	0.54	-1.7	-11	2.2	-3.4	1.2	-11	-1.6	-0.75	-15	1.1	1.6	3.6	-3.6	11	2.1	12	6	-2.4	0.96	11	-6.1	20	2.8	7.9	-9.1	5.5	-3	1.1	-7	-11	5.2
-0.11	-0.01	3.1	-4.7	17	-2.5	4.1	-18	-1.6	-0.82	3.3	-8.9	7.2	1.2	14	-2.2	18	2.9	13	-4.2	3	5	6.5	0.86	-1.6	0.12	5.4	2.6	-1.1	5.9	11	-3.2	-0.53	5	6	2.5	-0.4	2.6	13	5	16	6.8	18	0.64	4	0.51	1.4	-0.45	0.67	0.49
0.18	0.15	11	-6	5	-9.2	3.5	-6.5	9.2	4	3.2	-1.1	11	-3.6	7.1	-0.46	2.2	10	6.3	-3.8	7.3	3.4	8.9	8.7	2.6	0.21	-10	4.6	0.35	4.2	-0.12	6.4	-1.2	1.6	14	-1.8	7.3	-0.92	11	-1.3	7.9	4.6	0.33	-3	13	-5.2	5.4	-4.8	-5.3	5.8
-0.69	0.58	11	-3.3	11	-15	10	-2.8	10	-2.9	15	-3.8	14	-1.5	-1.3	-1.6	1	8.2	0.11	2.4	4.8	-1.9	9.1	11	-12	-3.8	-1.5	-1.8	-4.7	5	-3.3	1.9	-7	-1.8	2.4	2.7	5.3	0.89	3.1	2.9	4.2	-3.5	-0.04	4.9	5.2	-7.9	9.2	-0.81	2.1	5.4
0.03	0.57	5	-11	17	-6.4	15	1.2	12	-3.5	3.5	-4.3	13	-1.9	-11	4.7	-13	4.3	-2.1	1.3	-9.4	-1.6	-5.4	5.4	0.7	-7.2	2.8	-4.3	-0.07	-3.3	11	-0.53	-0.63	-19	15	3.5	4.4	1.5	10	-6.1	4.7	3.8	2.9	-0.47	8.9	-9.1	4.9	-2.7	-3.3	12
0.16	-0.31	11	-1.1	14	-10	9.2	-1.3	1.1	8.2	5.5	-1.5	7	-5.3	0.69	7.7	-8.8	2.2	0.7	1.6	-2.2	-1.7	-0.04	4.4	-0.98	3.4	-9.8	0.37	-0.44	1.2	6.7	5.3	8	-1.2	2	-0.37	2.1	6	8.8	1.6	9.5	-3.3	-13	-8	9.7	-9.1	3.7	0.23	3.3	15
-0.12	-0.42	14	-13	4.9	3.5	-1.3	-11	6.1	-1.8	9.2	-5.8	5.3	-3.8	5	1	2.3	3.4	-1	-6.2	4.2	-0.11	6.4	-2	-6.3	-4	-2	-4.4	-3	0.94	4	-8.6	0.92	7.7	0.08	-12	5.2	-0.97	6.2	-5.9	10	-9.8	-5.7	-14	11	-11	11	-5.4	0.04	0.7
0.31	0.36	3.2	1.3	11	0.2	-3.1	-0.33	6.4	6	-3.1	-2.8	1.6	2.3	1.6	-4	-4.6	8.4	-4.8	3.1	-0.95	0.46	4.7	-0.8	-9.2	-12	-7.8	-8.2	-7.5	-9.7	5.4	-15	-3.2	-10	-2.8	-14	0.21	-6.5	3	-13	7	-9	-5.3	-7.3	-0.74	-19	2.5	-16	-8	3.4
0.11	0.59	16	1.5	11	4	3	-3.3	1.4	8.1	19	0.31	-0.61	5.6	1.1	14	0.61	15	3.7	5.7	1.5	1.2	4.1	12	-2	-0.25	-0.06	2.7	-8.3	2.5	2.4	4.7	0.02	3.6	-0.25	-2	-6.3	-1.1	9.2	-4.3	8.3	-0.83	5.3	2.8	-4.9	-7.2	-6.4	-8.5	-1.2	-1
-0.18	0.5	-3.5	-6.4	14	2.2	2.5	1.1	-2	3	-3.1	0.65	-3	-1.1	7	25	7.3	7.7	1.7	12	22	12	14	11	-3.4	7.2	-5.5	-4.2	0.45	6.4	4.4	6	-3.3	1.6	0.34	6.8	0.74	1.9	0.14	3.5	6.7	2	-5.9	7.4	11	-5.4	2.9	-3.9	-6.4	8.5
0.42	0.07	-0.23	5.6	3.3	9.6	6.6	6.8	7.3	-2.6	-3	0.79	0.45	4.1	8.7	12	6.5	-5.1	4.5	4.6	-3.5	20	16	-4.3	-2.9	-1.9	-4	-1.4	6.9	2.2	4.7	2.5	8.3	8.1	13	-13	6.5	-6.6	3.9	-0.6	12	-9.6	-1.3	-3.3	11	6.7	1.8	-1.2	-1.2	10
0.23	1.1	-0.91	9.2	6.4	8.1	-0.46	6.7	0.1	14	0.29	10	-7	5.3	-0.29	4.3	9.8	25	4.2	6.5	-5.4	3.6	-6.2	4	5.5	-11	-6.5	4	1.1	1.7	3.1	-0.45	-4.2	-2.3	-6.7	-4.4	-10	-2.9	-1.4	-3.4	0.24	2.2	-10	-2.7	1.2	2	-0.82	-3.7	6.9	0.23
-0.14	0.12	-5.6	7.8	5	8.7	-6.3	9.5	-4	11	-4.4	6.8	0.13	19	-0.87	10	-4.5	7.4	1.7	15	0.32	19	-11	13	8.1	10	4.7	0.55	1.5	8.5	1.8	9.6	8.3	-2.1	0.08	0.2	0.29	-0.47	7.4	4.6	2	4	-3.8	15	7.9	5.2	3.8	-5.5	9.6	13
-0.56	0.22	-1.8	13	-2	6.9	-12	1.5	-5.7	10	-0.09	8	0.72	5.6	-15	11	-10	12	-2.2	3.7	-9.8	12	-2.7	14	-1.7	16	-7.7	2.2	-13	4.8	4.8	-4.8	-16	-3.9	-4.5	9.9	-1.8	8.5	2.3	10	-5.9	-0.74	-16	4.5	-1	5.4	-1.6	0.42	-15	15
-0.19	0.98	-2.1	3.8	-5.8	0.03	-25	17	-18	13	-6.7	3.8	-7.4	-8.3	-15	6.6	-3.5	14	-3.1	4.1	-7.3	-0.91	-7.8	7.4	-8.1	16	-6.3	-1.7	-14	-0.09	-12	-1.2	-12	-2.2	-6.8	14	-1.6	1.5	-3.3	-3.1	0.36	-4.9	-17	0.84	-1.6	-6.9	0.07	-12	-9	16
0.64	0.21	-2.3	1.7	-1.2	7.2	-3.2	14	-2.9	9.4	-1.4	3.2	-1.4	4.7	4.2	6.9	-6.5	13	5.4	1.2	-3.8	0.92	2.1	-1.5	5.8	12	4.4	-3.5	4	10	-3.5	-2.9	4.4	-3.3	8.6	3.7	-5.2	2.6	4.7	-0.87	10	-4.6	5	1.5	8	-3.1	-3.3	-2.5	9.5	0.21
0.41	1	-4.1	-12	17	-9.9	8.9	-8.3	13	-0.84	0.94	-3.8	1.8	-5.2	15	5	2.5	16	10	0.95	3.4	-18	6.8	7.2	4.6	-6.5	8.8	-0.06	16	-4.5	4.2	-1.2	11	-16	15	4.9	8.3	-5.9	11	-7.4	10	-1.8	19	-5.8	8.3	-21	1.9	-19	12	-23
-0.55	0.71	-8.8	-11	10	-1.3	0.84	-3.4	8.5	-3.7	-2.4	0.32	8.8	-6	3.3	14	-15	14	-0.77	-10	-1.4	20	5.2	13	-2	1	-14	2	-4.4	-7.1	-3.2	5.7	-2.1	-5.8	-12	-1.1	9.5	6.7	-5.1	-5.5	-4.2	7.2	-5.4	-4.9	0.59	-6.3	-0.79	-8.1	-8.3	9.3
-0.35	-1.2	-8.9	-3	-3.2	-6.5	-4.6	-15	1.8	-12	-1.5	-14	-4.4	5.5	-3.4	-45	-4.2	-17	-1.8	-7.8	0.76	-50	-3.2	-77	3.4	-40	-5	-23	-3.5	-22	5	-6.2	-8.9	-33	-5.2	-6.4	-2.6	-25	-6.6	-47	-2.9	-19	-0.29	-14	-0.77	-21	1.1	-15	-5.6	-34
-0.06	-0.89	-16	15	0.6	-6.6	-11	3.8	3.9	-2.1	-12	4.8	-6.9	-4.7	-5.4	-24	0.61	-45	-3.9	-8.1	-4.7	-14	0.79	-30	-1.2	-30	-0.67	-25	6.1	-27	4.7	-26	6.4	-15	7.4	-28	-2.6	-27	3	-37	-7.1	-47	-4.1	-17	6.1	-55	5.7	-22	-9	-39
-0.44	0.18	-12	14	3.5	4.9	-6.8	-0.54	-1.8	3.9	0.47	3.3	-4	3.3	-8	14	-4.2	-5.7	-3.6	13	-0.82	6.2	-6.2	18	-2.1	-0.61	7.2	-4.5	2.1	-2.3	2.2	3.5	1.3	7.7	4.6	-10	5.6	-0.08	7.1	13	-1.1	0.29	0.06	3.6	11	-9.3	22	-0.81	3.2	-12
-0.56	0.72	-3.4	6.1	-0.98	4.6	-4	3.5	7.3	12	6	1.4	1.8	-0.37	-2.8	8.6	-5.4	2.1	-13	0.82	1.4	-1.9	-1.4	8.3	11	1.1	-0.33	0.51	-1.8	-3	-2	3.7	6.4	-0.04	-8.6	-7.4	-2.8	-7.5	3.1	-7.8	-2.9	-4.2	-6	4.6	12	-5	0.97	-5.3	4.3	1.2
-0.34	-0.04	-11	1.8	2	11	9.8	-1.5	5.6	5.8	-3.5	1.3	6.5	4	4.2	5.6	-4.7	-1.9	-0.88	5.6	-3.4	1.9	-6.2	8.5	-4	6.5	9.2	0.68	3.7	3.5	-1.5	-3.2	8.5	6.2	-8.2	-1.8	0.42	-2.7	0.59	-1.5	-6.9	2.6	5.8	-1.4	0.51	-1.3	-2.3	1.9	6	7.6
-0.16	0.71	4.3	7.7	2.1	6.8	7.5	9.5	3.4	19	1.7	5.5	-3	11	10	12	4.8	9.1	13	13	4.4	3.2	-2.2	0.58	4	4	10	4.8	-4.9	5.6	2.9	7.3	2.2	4.1	2.6	7.7	0.78	-3.2	-1.6	7.5	-10	3.5	12	4	-5.9	-1.2	0.3	7.7	5.5	5.9
-0.35	0.19	0.18	-8.1	4.7	0.34	-18	3	-2.4	-0.88	0.66	2	-3.8	1.4	5.2	7.6	-0.06	13	5	6.6	11	14	-1.4	8.4	4.5	-2.9	-3.8	1.2	-3.3	1.6	-3.8	-1.6	2.6	3.2	-7.9	4.4	-2.9	6.3	-0.05	9.5	-5.7	0.69	0.81	-7.8	6	4.3	-4.7	12	6.8	-3.4
-0.6	-0.15	-12	2.3	-2.4	12	-10	2.5	2.7	-6.5	-7.9	-0.53	1.1	4.5	7.7	3	-7.6	-4.6	3.5	7.4	-1.1	17	1.3	6	7.1	9.5	1.7	-1.1	-3.8	1.3	-2.6	4.8	1.6	6.4	-1.4	5.4	-2.4	-1.7	7.2	7.9	-0.47	3.6	0.58	-0.38	17	7.3	2.7	-1.2	8.7	1
-0.86	0.41	-4.7	8.7	-6.5	9.8	-14	5.3	0.34	7.6	-1.7	4	-1.1	10	2.5	9.4	-7.1	-1.1	-0.26	12	-3.1	3.6	-8.7	5.7	-2.8	2.2	-0.44	9.3	-3.9	4.2	6.5	2.5	-4.9	12	-0.71	1.6	-6.9	-5.8	-4.2	8.8	-6.5	9.5	-0.34	6.2	7.2	12	3.6	-1	-4	2.9
-0.39	0.35	14	1.3	1.7	6.7	3.3	-7.2	2.2	16	15	0.17	5.4	3.5	-4.2	9.7	12	0.79	7.6	4.9	-17	-4.7	0.24	0.88	-1.3	9.1	-7.8	4.8	-4.4	2	-2.6	4.4	-8.9	12	-17	5.7	0.66	-0.67	-11	12	-11	13	-6	4.8	4.2	8.5	-1.2	5.4	-3.5	-1.3
-0.33	0.03	-13	-4.4	0.24	3	-8.8	-5.1	1	-7.3	-7.7	-7.3	-1.9	-4.9	0.21	12	-1.5	-4.3	-4.7	6.8	-8.2	11	-2.1	2.8	5.3	1.2	-7.7	-1.1	-3.5	-0.28	-13	-4.1	6.1	-0.4	-4.6	2.7	-1.4	-4	2.8	-0.9	-7.4	4.4	-13	10	-0.7	-0.33	9.4	-0.15	5.8	-3.1
-1.1	0.13	-8.8	-3.4	-0.41	-6.5	-15	-13	6	-9.6	-10	-6.1	-6	-11	-11	9.1	-8.2	3.1	-8.2	9.3	5.5	8.9	-3.5	9	-3.1	-8.3	-3.8	-5.6	-1.9	-9.2	-2.9	5	5.4	-7.2	0	-1.2	0.03	-2.9	1.6	0.03	-6.7	-0.15	-16	4.7	14	9.4	6.3	-0.33	4.1	-13
-0.28	-0.32	-11	-4.9	0.6	-3.8	-5	-16	-1.9	-3.2	-6.7	-6.3	-5.2	-7.7	0.64	0.36	-12	-15	-8.2	2.5	-8.6	10	1.9	0.15	0.74	0.55	-5.1	-4.3	3	-3.1	-11	-0.31	2.4	0.27	-6.7	-6.4	-4.6	-8.2	-1.4	9.5	-0.72	2.5	-10	-8.2	2.1	7.5	3.5	3.6	7	-3.8
-0.29	0.77	-4.4	3.9	9.1	-8.4	-7.3	-0.17	3.8	-4.9	4	-3.3	-3.4	-4.7	3.8	-1.2	-5.1	19	2.6	9.5	-2.2	18	-2	2.4	6.3	1.3	1.6	-1.3	7.2	-10	-2.6	1.2	18	-11	2.5	-2.9	3.3	-0.07	0.26	-2	1.6	7.6	5.7	-7.1	1.8	5.4	6.4	1.4	15	-4.3
-0.86	0.55	-5.9	1.7	7.7	-11	-0.22	-1.6	3.4	-13	7.8	2.4	2.6	-8.9	0.04	-2.8	8.3	24	0.71	-6.2	1.9	8.6	0.82	5.6	8.3	4.7	8.9	0.63	-0.24	-3.5	-4.2	7.3	2.8	-4.9	-7.2	-5.2	0.24	2.2	2.1	-2.1	-0.61	-0.51	4	2.6	10	12	6.8	5.5	9.9	3.4
-0.77	0.89	-5.7	-21	-3.4	-19	-10	-9.6	-0.03	-3.6	-6.2	-6.1	-4.1	-9.8	-0.86	-0.05	-17	7.3	-1.6	-0.88	-5.9	1.4	-3.2	4.5	4.1	-0.15	5.3	6.2	-2.6	3.1	-3.4	6.6	0.39	6.8	-13	0.2	-6.5	6.1	-10	7.7	-12	0.95	5.2	7.6	6.4	25	-1.2	14	-3.6	8.1
1.5	0.6	-6.5	-3.5	-7.5	-18	-2.5	-14	-2.3	-17	-4.2	-7.1	-3.5	-18	18	-2.1	-0.37	6.1	22	1	13	1.7	10	4.3	-2.7	9.4	15	-6.9	2.8	-4.5	1.3	5.1	1.4	1.8	6.4	8.8	0.46	-0.31	-6.6	3	13	7.9	24	3.1	-3.1	15	-2.4	1.2	-0.99	17
-0.45	0.62	-11	6.9	-7.1	1.2	-3	1.2	-7.8	-8.4	-5.9	1.4	-5.2	-15	7.5	-1.8	15	9.4	7	-3.1	11	9.1	16	12	2.4	16	11	-0.65	11	12	-1.4	9.2	15	9.2	6.6	3.6	4.3	3.1	-11	11	7.3	-0.35	8	4.3	-5.4	15	0.79	3.9	6.1	14
0.17	-0.19	-11	18	-7.7	1.1	-8.8	5.9	3.8	2.4	-7.8	10	3.8	3	0.77	2.4	10	8.2	-1	7.8	12	14	4.5	0.93	-3.9	6.6	5.7	0.76	-9.4	6.2	-5.4	6.7	-7.7	10	-1.1	11	-6.7	4.2	-9.6	19	-5.8	10	-3.4	11	-12	18	-1.2	4.1	-6	3.5
0.41	0.15	0.68	-2.1	-3	-2.1	-8.3	-8.7	0.9	-5.5	3.9	-3.8	-5.4	2.5	3	2.2	6.2	-10	3.6	-1.3	-3.9	6.5	4.1	0.26	1.3	-2.8	-4.7	11	-5.7	-2	1.5	3.2	-7.4	8.8	-2.8	-6.7	1.5	6.9	3.7	5.9	-11	10	-9.8	11	-1.1	10	5.2	6.6	5.6	-1.4
-0.15	0.22	19	-3.9	7.1	9.3	1.2	-12	1.2	2.4	22	-4.9	-7.1	-0.89	7.8	7.1	3.1	-1.5	10	10	6.6	-1.6	1.6	6.2	2.9	-6.3	-10	9.2	4.4	-0.53	9.6	-1.4	3.2	7.4	1.3	1.4	-0.63	4.6	0.39	0.43	4	7	4.2	10	-8.3	11	-9.5	-0.35	6.9	8.1
-0.57	0.57	-6.4	12	1	7.1	-8.4	15	1.6	9.8	-2.3	11	-4.9	10	2.6	0.03	-2.1	6.6	-4.9	4.3	10	2.5	1.3	0.2	-2.2	-6.8	11	6.4	4.5	-4.3	11	-1.1	1.1	-0.13	-0.18	-10	-1.1	3.8	6.4	-4.9	12	-9	4.9	9.9	10	1.2	2.3	7.7	3.1	1.4
-0.06	0.16	-14	6.9	-11	4.9	-13	0.99	-1.9	-2.9	-5.6	3.6	-3.2	3.2	12	-1.1	8	-2.9	6.6	0.4	4.2	-10	2	2.8	-0.55	-3.6	4.9	-5.9	-5.7	-3.2	0.01	-1.1	-10	-5.6	5.6	3.7	9.5	-9.6	13	5.2	3	-7.1	11	-1.4	14	-7	13	-5.8	4	-12
-0.18	-1	-0.38	6.4	9.4	16	-6	4.3	-12	-2.7	1.4	-1.4	-5.7	7.8	8.6	3.8	6	-4	-8.8	4.5	-6.6	12	7	-0.52	-8.1	-4.4	-8.3	-3.2	0.88	1.7	7.8	4.8	3.4	-0.12	6.4	-5.4	10	2.5	6	0.08	0.86	2.9	-6	0.85	3.5	4.5	0.47	-2	-7.8	-5.5
-0.71	0.14	-5.1	-7.2	13	2.3	-11	1.1	-2.6	-0.47	5.8	4.6	-1.6	3.9	6.7	4.7	5	-4.5	2	3.6	0.2	3.1	4.3	1.7	-8.1	-4.2	-4.1	-5.5	-4.2	-0.41	5.4	-3	-3.3	1.5	-5.9	2.9	-2.9	-6	-11	-0.67	9	4.9	-6.1	-9.3	-5	-0.96	0.7	3.6	2.3	-3.4
-0.57	0.09	-7.5	5	8.7	0.57	-4.2	4.1	-0.16	-1.1	-1.8	4.8	-0.8	7.1	-1.2	0.07	-7	-8.8	-8.6	-2.5	-1.3	-0.32	6	1.1	-3.2	5.5	-3.8	5.8	-5.2	-0.22	2.8	-0.28	-10	0.85	-3.6	-5.6	3.4	4.8	1.3	0.01	-0.75	4.6	2.2	-4.2	9.7	5.9	-0.32	7.8	9.2	1.6
-0.01	0.02	-22	17	7.1	-4.2	-14	13	-1.1	0.59	-12	-3	-5.1	10	1.6	0.43	-4.1	-7.8	-7.2	0.15	-4.3	-0.3	6.4	4.4	-7.6	6.2	-4.2	0.97	-6	10	4.1	-1.1	-0.21	11	-4.5	-5.2	1.7	0.18	-0.5	-2.8	-0.04	1.7	-7.3	-1.6	1.1	-3.9	8.3	6.2	-7.1	5.7
0.28	-0.15	-21	-6.9	8.8	-9.9	-14	-0.59	-5.1	7.5	-13	-5.4	-11	-4.3	-1.2	-6.8	4	-4.7	-5.8	-3.1	6.1	-9.9	7.7	5.7	-10	2.2	-6	4.1	-4.7	-8	4.2	-3.9	1.2	-2.9	-4.9	4	-0.83	-1.7	0.24	-8.3	-2.1	-10	-4.6	-2.9	-6.6	0.25	-1.6	1	3.3	-0.82
0.06	-0.41	-9.2	-6.6	2.4	-0.88	-15	3.3	8.2	0.73	0.01	-1.4	-4.1	-1.5	-1.5	11	-6.2	-2.8	4	-6.3	-3.9	1.2	6.3	2.8	-2.9	4.7	2	-1.8	-0.45	1.5	6.8	6.2	3.7	-5.8	0.41	-6.1	4.5	-8.8	0.15	0.39	7.5	0.03	4.3	15	11	4.2	4.5	-8.9	1.4	3.6
-0.89	-0.16	-2	7.3	-7.4	15	-7.2	11	7.6	15	6.7	8.7	-2.3	15	13	3.5	-1.5	-5.1	1.9	2.4	-2.5	18	-4.9	6.6	-0.21	4.7	7.7	-14	0.3	-0.14	8.5	-2.6	8.1	3.6	-1.1	-14	12	-13	5.4	1.7	3	-3	0.96	17	16	0.53	13	-8.7	5.4	14
0.23	0.64	-11	-0.15	-2.5	-3	-5.5	9	14	2	1.6	0.55	5.7	4.4	7.6	4.7	5.2	3.2	4.3	-0.55	6.3	6.1	-7.5	2.5	3.2	-1.9	-1.8	6.5	1.1	-1.5	-2.8	-5.7	3.3	-3.4	0.2	4.5	1.4	0.65	4.3	-0.12	-14	-2.2	-15	5.6	-1.9	9.7	5.7	1.7	7.7	-6.4
-0.01	0.34	-6.5	3.1	14	7.6	-3.5	9.5	11	-7	0.21	5.2	5	-2.5	0.85	7.3	6.4	-4.8	0.89	3.1	18	-6.8	0.11	11	11	3	5.7	-3.2	4.2	2.1	-7.4	-5.3	15	1	5.6	4.4	-1.6	-0.63	3.3	-3	-8.3	0.67	-7	-6.7	6.2	1	5	-2.4	12	-3.6
-0.03	0.11	-6.3	-14	20	6.5	-3.4	0.36	12	-5.4	4.6	-5.7	13	1.6	8.2	-3.7	10	-6.8	15	1.6	-3	-18	19	-0.86	13	-1.5	6.8	-0.53	9.5	1.1	7.8	0.61	17	2.9	-0.22	-2.4	13	1.8	5.4	3.5	1.6	-0.56	0.5	-1.1	30	-1.6	5	2	20	10
-3.8	-0.83	-42	1.2	-61	-6.9	-34	6.6	2.5	-9.3	-19	-3.3	-56	0.02	-44	-4.7	-55	-13	-48	-6.5	-22	-5.7	-39	0.49	-19	3.4	-43	-1.7	-43	5.3	-60	-4	-54	2.7	-33	5.1	-36	-2.8	-42	4	-64	-2.8	-33	-2.2	-51	-2.3	-31	2.9	-29	0.79
-17	-0.72	-93	1.7	-1.6e+02	5.3	-1.3e+02	-3.9	-1e+02	-1.8	-95	-9.8	-1.4e+02	3.7	-1.5e+02	-0.34	-1.8e+02	-7.7	-1.1e+02	3.4	-1.5e+02	6.2	-2.1e+02	-5.9	-1.1e+02	-9	-55	-2.2	-94	1.5	-82	3.9	-1.1e+02	3.9	-1.1e+02	0.71	-90	-12	-1.3e+02	6.5	-1.1e+02	-1.3	-81	-3	-1.4e+02	6.1	-1.1e+02	-3.9	-1.5e+02	-8.8
7.7	-0.08	69	-2.9	66	2.1	30	9.1	14	-3.7	23	-2.3	76	3.7	63	0.92	1.1e+02	3.5	94	12	-3	1.7	43	4.2	48	-13	58	4.8	52	-10	61	-1.4	67	-7.4	46	-8.4	36	-12	64	-5.8	55	-9.1	50	8.8	78	-6.7	61	4.1	57	-15
0.35	-1.1	18	2.8	-9.9	-3.8	12	6.1	7	2.6	15	4.9	0.15	-2.2	21	-5.2	5.3	-8.9	8.1	-2.5	23	-13	20	-16	-11	-2.4	-11	1.2	-16	-0.86	-7.3	-0.73	-7.7	-6.1	-14	-2.3	-16	5	-9.7	-2.4	8	0.24	-3.2	7.2	-20	5.1	-8.4	1.6	-14	-14
1.5	-0.04	19	8.9	12	8.7	15	4.6	11	7.7	11	14	12	8.5	11	-8.5	12	9.1	13	-1.4	7	-3.8	20	-2.9	1.6	1.7	-1.2	-2.8	4	2.6	0.03	-4.9	11	0.35	3.6	-2.7	-4.3	3	-0.74	-3.2	13	7.6	7.6	-1.7	-20	-7.7	-6.3	2.7	1.7	-0.45
0.9	-0.01	-4.5	10	-13	13	14	7.4	2.4	7.1	-4.8	9.3	1.4	1.4	4.6	-6.7	6.2	0.71	7.2	1.9	1.2	-3.2	5.6	-0.09	1.1	3	1.6	-4.5	5.2	0.31	-7.2	-2.5	16	-2.7	-11	0.13	-5.4	4.9	-9.7	4	1.7	-10	3.1	-4.1	-19	-3.5	-3.9	-2.6	-0.73	2.8
-0.24	-0.25	-3.9	3	-13	5.3	5.2	-4	-12	3.3	-9.5	-0.08	-7.2	-8.2	-4.1	-2.1	-2.2	-8.8	-6.2	-0.45	-4.4	-5.2	3.8	-6.4	3.2	-9	-9.1	4.2	-9.1	0.03	-15	0	-8.6	-5.9	-13	7.8	-7.1	-1.8	-7.5	-5.3	-8.1	-6.2	1	-1.2	-11	-6.3	-5.2	-7	6.7	-2.8
0.01	-0.02	-5.6	10	-12	-6.2	2.5	8.1	0.82	6.1	-0.24	6.1	3.4	-1.8	-5.4	1.7	1.7	-2.6	-1.2	5.2	6.5	-6.3	5.2	-2.1	7.8	-13	8.4	-6.2	6.8	-1.4	-10	-1.5	-10	3	5.8	-0.96	3.5	-5.5	0.97	-6.7	2.2	-1.2	7.2	-4.2	3.8	-16	-4.2	-5.3	-9.4	-9.6
-0.26	-0.74	4.9	3	-18	-7.1	11	-3.5	-9.7	1.3	1.8	-0.04	3.5	-5.4	-21	-2.5	5.8	-2.1	-16	-8.9	-8.9	-12	-4.6	-6	4	-8.8	-6.9	-5.8	2.9	-5.7	-15	2.2	-5.7	3.4	7.7	-6.5	-2	-2.7	-4.7	-6.5	-4.5	-3.6	-13	-1.5	-4.6	-8.3	-4.9	-3.8	-2.4	-12
-0.61	0.46	-0.58	-9.9	-5.4	-4	4.2	-2	-17	-6.5	-0.45	-8.2	-12	-5.2	-7.8	0.23	11	1.8	-7.3	-2.2	-5	0.14	-3.6	-6.3	11	-5.8	-3.6	-5.9	10	-7.6	1.3	1.4	1.1	-6.4	13	-6.4	7.5	-0.72	7	-6.2	1.3	-10	-7.9	-0.59	-6.2	-15	-2.5	-7.5	4.3	2.4
0.27	-0.42	-14	3.5	-2.5	10	-1.6	-2.8	-17	5.7	-8.8	-1.7	-14	6	0.44	-1.4	5.5	-12	11	2.2	7	12	0.09	-7.2	7.2	-1.4	0.8	-5.3	12	4.8	-0.71	0.75	4.4	0.12	1.1	-21	-0.68	-3.1	4.4	2.2	1.1	-8.8	-5.7	-12	-1.9	1.9	-4.9	0.63	7.8	8.8
1.3	0.28	-0.22	2.2	0.08	8.4	5.1	3.9	2.1	6.5	-2.4	6.5	-3.5	3.5	2.1	-8	6.9	-0.89	-2.9	-0.95	5.9	-10	3.7	-3	4	5.5	-3	7.8	11	-1.7	-8.3	1.8	4.8	6.4	4.6	-14	-2.4	-9.5	2	-4.9	0.59	3.9	-9.4	6.2	4.3	-2.6	-1.5	-6.5	3.2	5.5
0.16	-0.4	-6.9	-2.3	-2	2.5	3	15	-5.1	1.2	-5.4	4.3	-3.1	-1.5	-3.1	-14	-5.8	-7.8	-9.2	-5.1	-4.9	-10	2.5	-7.3	-1	6.5	-1.9	11	8.5	7.6	-1.9	3	7.7	12	6.3	0.23	-2	-4.1	0.19	2.6	8	3.7	-2.5	7.4	0.23	6	-7.4	4.7	-1.6	-0.35
0.24	0.63	-6.2	-5.4	-0.69	-6.7	6.5	-6.6	-8.2	-0.36	-9.1	-13	-2.8	5.2	-8.7	4	-6.8	14	-8.4	2.2	-8.5	-8.8	1.2	-2.4	3.5	0.56	2	-0.53	5.3	-6.5	-1.7	4.5	-2.4	2.4	-1.2	-2.9	8.1	-3.1	5.7	-1.5	-7.7	4.7	5.9	2.5	-0.45	5.1	3.9	-0.12	4	12
0.11	-0.22	-7	1.4	-7	-8.4	1.8	-1.1	-10	15	-3.9	-0.95	-2.5	2.1	-0.89	-0.7	4	-3.5	-8	-8.8	-6.3	-12	2.5	-4	-1.4	2.7	-7.6	6.8	-6.9	-6.5	-6	3.2	-4.2	0.39	13	-1.9	1.4	1.1	3.4	-0.6	-7.6	-2.8	6.1	15	-5.1	0.49	-10	6.2	-9.6	1.2
0.62	-0.35	-11	-7	-13	-2.2	-3.1	0.15	-8.4	6.8	-6.7	3.5	4.1	6.6	-1.4	-3.8	11	-14	-2.6	-0.05	-3.9	0.65	5.1	-0.33	-1.2	3.1	-2.5	8.6	-12	1.9	0.65	3.8	-9.9	5.4	-1.2	-5.9	1.8	-2.6	-7	-0.15	-1.2	-9.9	-5.8	9.3	-7.3	-2.6	-1.6	3.6	-21	-0.53
0.44	0.02	1.8	-9.1	-0.33	-0.34	13	-1.1	7.5	-3.5	-5.5	-3.2	-1.5	8.7	10	-1.9	14	4.5	0.44	6.1	0.2	-4.9	11	-10	2.1	-2.8	2	1.4	11	-2.3	-4	1.5	2.6	1.6	-0.96	-0.8	5.3	-4.5	-9	-2.1	4.7	0.62	5.9	-7	-0.62	8.8	-4.5	-3.4	-2.1	-0.82
0.33	-0.18	8.9	0.12	2.5	-10	18	6.1	0.17	1.7	0.87	0.64	4.8	1.6	2.2	-2.2	4.7	-5.3	5.6	-6.5	-0.49	-0.51	5.8	-1.9	1	-4	8.6	7	-0.47	-2.8	2.3	4.6	-7.3	0.21	-2.2	-2.9	8.1	-9.4	-14	3.3	-6.3	4	1.9	-5.5	-9.5	2.7	-1.9	0.26	-5.2	-7.8
-0.04	-0.33	-6.9	-2.4	-5	-12	-4.2	-0.53	-10	-12	-7.3	5.2	-3.9	-4	-8.2	-11	-5.1	-0.75	-2.1	-5.3	-7.8	-0.56	-14	3.2	-5.6	-4.6	-1.8	-0.14	-7.4	-2.1	-3.4	-6.1	-15	-6.3	1.9	-4.8	1.9	2.4	-7.8	-1.8	-11	-1.1	8.8	-13	-23	4.2	-5.1	0.75	-18	-11
-0.9	-0.82	10	0.77	4.3	5.5	-1.7	-2.2	-7.3	-3.5	3.6	3.8	-7.2	-7.4	-10	-12	-5.8	-10	-14	-5.8	-1.3	-11	-17	-12	1.3	-3	-6	-4.5	7	3.6	-7	-5.9	-0.55	-8.4	-6.5	7.3	0.01	-4.1	-13	-6.9	-7	4.2	-0.34	-14	-7.8	-6.3	-5.3	-2.9	3.7	-7.4
0.14	-0.19	-5.8	5.8	5.8	-9.7	13	-0.12	2	-0.96	-4.1	4.3	3.9	-2.9	-1.6	-6.2	-0.81	-6	-3.1	-7.4	6.7	-7.6	-4.7	-6.5	2.3	-12	-2.3	8.2	5.2	3.7	-4.9	2.5	1.3	-4.2	-3.3	18	-1.6	8.7	-5	0.33	-6.5	8.3	-4	-3.5	-20	2.3	3.2	9.9	2	-6.3
0.93	-0.08	-6.2	1.9	-0.49	-4	13	0.39	14	-10	-5.4	2.9	16	-5.8	5.6	-15	9.7	-4.9	8.1	-10	13	-0.6	0.18	4	-0.51	-11	3.3	-5.9	5.5	-9.8	-9.7	-8.1	2.2	-12	3.2	-9.7	2.8	-7.2	5.5	-3.3	8	-4.9	13	-11	-18	-6	-5.9	-4	-0.94	-25
0.45	-0.9	-5.2	8.2	9.6	-3.1	8.7	-11	1	-12	-9.9	1.5	-1.9	-10	-0.48	-9.4	11	-5.5	9	-15	2.7	6.5	5.4	-5.3	7.1	-6	9.3	2.9	-1.4	-7.7	3.3	2.9	3.9	-15	5.5	-14	4.3	1.9	6.4	-8.9	5.6	0.38	2.7	-1.5	-3.1	4.3	4.5	8.3	14	-12
1.1	0.33	6.1	-14	11	-5.9	7.8	-7.6	-3	-8.6	-6	-4.5	8.1	-12	6.8	-2.7	-0.33	11	9.6	-4.6	0.65	2.5	-1.1	7.8	8.1	7.2	5.9	2.3	0.5	-5.7	2.2	2	2.2	-10	-0.84	16	-2.5	13	-11	10	7.3	15	9.5	-1.8	-7.1	4.2	-6.5	16	12	-3.4
0.78	-0.02	17	0.06	4.7	1.5	1.8	8.9	3.9	-4.3	7.5	1.9	1.7	-8.9	2.5	0.14	3	-7.8	0.44	-1.1	4.1	5	5.2	9	7.8	2	0.2	3	4.3	-2.5	-2.5	3.8	8.6	-1.4	-5.4	0.78	-2.1	11	-2	5.9	9.8	7.3	-6.6	-1.6	4.3	1.5	-6.9	4.7	8.7	-6.6
0.5	-0.82	6.9	3.8	6.2	11	-2.7	2.5	-2.7	-3.4	11	8.3	5.7	1.6	-5.5	-0.83	4.3	4.6	-9.1	-0.1	7.2	8.6	3.4	1.1	9.9	3.8	-5.4	-0.06	3.3	-0.82	10	1.4	5.7	-6	12	-1.5	3.9	9.1	1.6	-3.3	4.9	-1.1	-7.8	0.24	9.1	0.53	7.3	6.6	4.3	1.9
0.42	-0.45	4	2.4	-16	7.4	-0.13	-6.8	-8.9	-4.7	4.6	-1.5	-4.3	-2.2	-7.5	3.7	-7.9	-11	-3	-5.3	-1.6	-5.2	-3.4	-6	13	1.6	0.19	-10	-0.49	-2.4	5.4	-0.28	-2	5.9	9.7	-3.9	-4.2	-7.2	11	1.8	0.33	1.3	-5.9	-8.2	5.8	-1.3	2.2	-4.3	6.6	0.36
0.12	-0.48	-2.1	-2	-17	17	-7.1	1.6	-3	1.1	1.8	-15	-10	3.9	-11	-1.6	3.5	-1.5	-6.3	0.35	-7.2	-0.42	2.5	-11	3.8	-7.5	-2.2	-3.5	2.6	-3.5	-2.5	-4.2	-5	6.2	5.5	-6	1.5	0.21	4.8	-5	2.1	-5.8	-14	2.9	6.9	6.5	3.9	-4.2	-6	-11
0.76	-0.01	-0.85	1.5	-1.2	4.5	-3.3	6.7	-3.2	3.7	-2.2	-0.16	-5.4	0.34	-7.8	1.3	4.5	-2.8	-9.3	3.2	13	2.1	-0.58	-1.6	-3.7	0.65	-12	0.16	-6.8	-1.7	-5.7	-7.7	-5.2	-3	9	-0.16	3.2	4.9	8.6	-2.4	1.7	-3.3	-15	0.18	6.5	-9.3	1.6	-2.1	-10	-3.2
0.98	-0.11	10	13	-0.13	7.7	1.3	4.2	-10	-3.3	8.1	7.6	0.73	1.8	-7.3	-15	1.4	-13	-0.66	-1.8	13	-11	-3.9	-15	-2.3	6.4	-0.73	3	-4.8	7.7	1.6	6.7	-2.9	8.5	12	10	6.1	8	18	3.1	8.8	3.3	-6.3	-1.6	9.3	4.4	9	6.1	-5.6	5.6
0.88	0.67	3.5	-9.8	5.7	-4	1.1	-1.7	0.5	2.5	5.2	-1.4	6.3	3.9	0.22	6.9	6.6	9.9	-4.5	-0.29	10	-9.9	1.2	6.3	-1.9	3	4.1	-1.9	-0.18	3.1	16	8.5	2.5	2.6	-6	4.7	2.6	0.93	13	9	14	4.7	6.4	2.1	16	7.4	11	1.8	2	19
1.3	-0.33	3.5	6	10	-7.1	2.5	-7	-1.4	-3.9	1	0.28	5.3	-3.5	3.3	-2	-1.4	-8.7	4.8	-11	6.8	-2.1	8.2	0.67	0.43	-5.4	3.7	-11	3.4	-6.6	16	-6.7	3.8	-2.5	4.9	-6.6	6.6	-1.7	8	4	5.5	-10	10	-13	12	-13	11	11	-3.4	-19
1.1	-0.52	-1.1	1.1	-2	-1.4	-3	-13	-12	-6	-5.8	-10	0.25	-5.4	7.2	-9.9	2.8	-13	1.3	-9.9	-2.6	2.7	3.8	-8.2	1.7	-15	-11	-5.7	-3.9	-24	13	-1.5	-2.5	-13	-2	-13	7.4	-5.7	7.5	0.44	-4.5	-16	-0.37	-4.9	8.9	-11	6.4	-5.8	2.6	-23
1.1	-0.04	4.4	-13	-3.1	-19	2.9	-17	0.94	-13	-2.1	-6.6	-1.1	-16	-1.6	-0.8	3.9	-12	2.7	-2.6	6.9	-13	2.5	7.7	9.5	-6.5	11	3.8	6.8	3.3	9.6	2	8.2	3.8	8.8	4.8	-0.75	-5.8	12	5.6	3.1	5.6	15	1.7	3.9	4.3	5.8	-2.2	21	-6.2
0.49	-0.38	-0.92	-3.6	-5.9	-12	9.8	3.7	4	2.3	7.4	11	3.1	-3.9	-2.4	-2.3	14	3.4	-4.8	-4.2	2.2	-7	0.55	-2.3	8	2.8	13	0.6	11	2.8	1.9	-4.5	7	0.33	11	3	-0.64	1.4	-5.3	0.1	2.9	-7	7.6	-4.4	-1.1	-9.7	3.3	-0.66	8.4	-6.5
0.12	0.23	-0.21	1.3	2.7	-3.5	3.6	5.8	-7.5	-3.9	4.3	-5.2	6.1	0.17	-7	-2.8	-0.48	-3.5	-7.5	1.8	1.2	-18	-6.3	-5.8	1.7	-0.51	7.2	0.48	3.9	-1.2	-2.6	1.8	-1.9	-2.1	7.5	0.82	4.7	-7.3	2.3	-9.2	-0.47	-12	0.79	-1.2	-8.9	-4.9	0.38	-1	-3	-0.78
0.19	0.15	10	-14	9	-9.3	6	-3.2	3.9	-3.6	7	-9.7	4.6	-7.2	-7.3	-6.8	-0.72	-4	-5.9	1.7	0.11	-14	-3.9	-1.3	2.2	-1.8	9.1	7.9	-3.2	6	1.8	4.5	-3.1	7.4	8.5	11	4.4	1.1	3	-2.8	-4.2	2.7	3.8	2.4	-3.3	-9.4	0.52	-1.6	12	6.2
0.44	0.03	2.3	-3.7	7.5	-0.47	10	1.8	-0.1	-2	6.5	-4.7	-1.1	0.14	4.2	-2.6	-0.87	-1.6	-0.6	-4.3	9.4	-4.5	0.65	-9.7	12	1.3	-1.1	-7.2	13	5.9	1.5	-4.9	5.4	1.6	7	4	13	6.1	9.2	-9.7	9.2	-5.1	5.2	-8.5	5.3	-11	0.29	-5.5	17	-6.5
0.82	-0.19	-5.9	4.3	4.9	4.2	8	3.1	-1.1	2	-4.5	-2.9	4.5	-3.1	7.3	3.8	0.09	-2.5	11	-2.8	0.82	-2.8	-0.06	-5.9	6.2	3.1	5.4	-10	15	1.1	2	-7.7	7.8	-4.5	0.33	-5.6	8.8	-6.9	-0.1	-4.2	3.1	-13	9.5	-7.1	6.2	-12	-0.39	-11	-2	3.5
0.88	-0.83	-1.3	-2	-4.4	9.8	-5.4	-2.9	-1.5	1.9	-6.2	-5	-0.63	-3.5	-0.36	-3.1	11	-15	-0.86	0.03	-9.5	2.9	4.2	-6.5	-3.7	-7	5.8	-8.5	2.7	-0.42	6.6	-7.3	-0.82	-1.9	-3.3	3.8	5.3	-1.7	-16	-2.5	-8	-5.3	4.2	-3	-4	-5.1	3.7	-6.2	-0.08	0.51
1.2	-0.46	2.6	6.2	-0.45	5.5	13	14	3.7	1.9	1.8	5	2.6	0.91	6.1	-1.2	-7.3	0.84	5.6	6.1	6.5	-15	7.3	-5.9	-1.4	-2.5	5.3	4.2	3.4	11	2.5	1	-6.8	10	14	1.5	4.2	0.32	-2.5	-12	-4.9	10	15	-0.5	-9.7	-9.1	0.87	2.8	2.1	3
-0.1	0.13	12	1.6	-0.39	5	0.12	5.3	3.2	4.1	6.4	2.4	-0.13	2.7	0.64	-2.6	-12	8.3	5.2	-5.4	0.14	-6.6	-6.3	-10	-6.1	2.3	0.79	1.6	-3.3	6.4	-6.4	6.1	-11	9.3	-7.9	1.4	3.9	16	-1.8	-0.08	0.82	1.3	7	0.19	-5.2	0.76	-9.9	4.7	-5	8.4
-0.69	-0.61	4.5	-13	-12	13	-3.3	-3.3	-7	-4.2	0.67	-2.8	-2.5	-2.2	-3.9	-4.3	-5.3	-4.3	-11	-1.6	-7.9	-8.6	-2.3	-5.6	-8.6	9	-0.4	3.4	-6.5	4.5	-13	-1.6	-13	-3.3	2.3	0.25	-3.8	5.2	-5.7	2.5	-14	-9.3	-8.7	-2.5	-10	4.8	-14	6.6	-13	-0.2
0.45	-0.26	-6.2	-0.88	-7.4	1.3	1.9	3.7	-3	-7.3	-3.4	4.3	2.6	-0.33	-5.1	-3.5	1.6	-7.2	-4.5	-1.4	-1.8	3.3	-4.8	-6.9	-6.3	-0.14	-3.2	7.9	-1.6	11	-6.4	-5.2	-8.2	9.6	-1	-2.8	-1.1	6.7	-0.34	-1.3	-1.7	-1.1	-3	9.5	-6.4	5.2	-6.3	5.3	-17	13
0.8	-0.25	20	6.4	-1.1	1.4	4	2.3	4.2	-2.8	8.2	-6.1	-1	6.7	13	4	9.2	2.9	5.7	12	8.2	-10	3.5	-6.4	-0.47	-1.7	12	3	5.5	5.5	1.4	-0.14	5.1	8.7	4.7	1.5	3.2	1.9	1.8	-5.2	8.7	7.2	23	2.1	-3.9	3.6	-2.6	1.2	-1.8	0.18
0.96	-0.01	-4.3	0.22	2.9	-4.4	3.8	9	-4.5	10	-7.9	7.7	-0.08	3.8	15	-3	4.2	9.7	0.55	8.3	12	-1.9	7.1	-2.5	9.9	3.6	3.6	6.7	18	4.9	13	0.63	4.1	2.5	3.3	-2.6	-3.9	0.54	2.2	-3.4	14	-7.7	14	7.6	2.6	-6.5	0.3	8	9.4	-0.04
0.48	0.94	1.9	2.6	3.8	2.5	18	6.6	8.6	16	3.3	5.4	13	13	12	-5.2	1.5	1.9	-0.88	1.2	17	-11	11	3	-0.74	8.1	-5.8	9.6	6.4	-0.47	5.2	2.8	-0.36	-2.4	6.3	10	0.51	4.5	3.4	3.3	-2.8	0.15	10	12	-0.21	-3.4	-2.9	3.1	-0.21	4.8
-0.19	-0.85	14	10	15	10	14	6.5	4.9	5.5	12	0.55	7.4	8.2	6.7	-6.7	-18	-20	0.64	-2.9	-4.4	-5.5	7.5	-10	-1.1	2.4	7	-3.7	5.7	-1.8	3.9	-1.1	7.5	-1.5	4.5	1.9	1.8	1.9	4.2	-2.7	6.9	-2.8	11	3.2	12	2.2	5.3	1.9	8.2	-2.6
-0.79	0.56	5	-12	-0.22	2.1	3.4	0.09	-6.9	-3.6	-2.7	-7.4	2.1	-3.4	2.7	-1	0.82	-9.3	-6.9	2.5	-1.4	-0.88	0.02	3.3	11	-1.5	8.9	-11	7.2	-9.6	3.1	-6.4	-3	-0.49	9.6	1.2	9.1	-1.8	7.2	-6.2	11	-5.5	11	-10	11	-3.2	0.89	-3.2	8.1	-1.2
0.03	0.09	7.7	-8	-5.1	1.5	-2.1	0.4	-3.8	-11	3.1	1.4	1.9	-6.4	0.21	-5.7	8.1	10	-1.1	-11	12	3.8	0.61	-6.8	0.37	-1.1	3.6	1.1	-0.68	-1.9	6.2	3.3	-8.3	-0.26	3	0.69	-5.8	4.3	5.3	2.7	-5.3	6.5	3.9	5.9	-6.5	11	-10	2.9	0.94	1.2
-0.44	-0.74	18	2.6	0.44	11	10	-4.7	1.2	2.5	16	1.2	9.4	3.9	-4	-10	-1.4	-1.9	-4.2	-5.4	0.35	-7.8	0.64	-3.5	-0.53	0.69	1.2	-6.4	2.4	-4.4	-4.1	3.4	3	-1.2	7.1	-6.3	0.09	-4.7	4.7	-16	0.46	-5.1	4.6	4.2	-3.9	-7.6	-6	-2.7	0.69	2
0.18	-0.41	25	-2.4	0.46	7	23	2.9	17	-5.9	17	7.2	8.6	8.5	3.8	-4.2	-12	2.4	3.8	-5.7	4.3	-6.3	7.7	-7.3	5.3	1.5	7.4	-2.1	2.1	0.32	4.1	-2	-2.1	3.6	2.4	9	-2.9	-2.6	4.5	-5.1	7.2	1.1	2.8	-3.9	1.3	-6.4	0.74	-2.7	3.4	8.9
0.34	-0.16	11	-6.4	-0.96	-3.2	1.4	4.8	0.85	-0.61	4.9	-0.6	-3.1	10	3.2	-1.5	0.64	-1.4	4.9	-6.7	3.2	4	6.8	-0.93	11	6.1	9.2	1.1	19	5.2	1.4	-6.7	5.2	-1.4	1.6	5.2	-3.5	-0.36	-1.4	-0.58	7.4	-8.8	12	-9	1.1	-5.3	6.2	2.6	12	8
0.47	0.21	3.6	-5.8	-5.6	2.9	-3.1	0.43	-2.7	-9.3	0.07	-6	4.3	-4.8	5	-9.7	-1.9	-2.3	0.25	-3.4	21	-1.6	4.1	-2.8	3.1	11	7.4	20	3.5	9.1	1.1	2.3	0.15	8.9	-2.6	3.7	-2.4	-2.2	-5.1	5.3	0.44	8.1	3.9	15	1.9	6.9	2.4	6	-1.1	13
0.5	0.51	-6.3	0.44	-3.6	4.5	-6.6	3.9	1.6	0.25	-5.6	7.4	1.6	3.5	-2.2	-7	5.2	-4	-4.2	-6.1	3.2	5.1	-5.8	-2.4	3.3	5.5	0.93	13	0.08	12	13	-1.1	0.34	9	-3.9	8.5	6.5	-1.6	3.7	8.2	6.6	-0.61	-3.9	12	-1.2	9.4	6	5	-7.4	13
0.96	-0.1	0.57	9.8	3	-0.43	-3.7	5.8	1.5	1.8	-5.7	-0.35	1.3	9.9	7	2.8	8.6	-9.9	-7	-0.67	3.6	-0.02	-0.95	-2.4	8.5	6.3	5.2	0.54	11	3.2	3.9	2.8	9.9	-2.4	8.7	8.7	1.9	5.8	7.3	10	0.95	-3.1	11	16	8	8.3	11	4.4	-0.03	0.06
0.24	0.47	34	-4.8	13	0.15	14	0.72	7.8	-11	17	-4.6	0.82	-2.6	2.8	4.7	11	-5.2	-0.58	5.4	4	-7.6	4.4	-9	3.9	15	2.9	0.4	10	1.3	1.8	3	7.4	4.8	8.7	9.7	0.98	-1.1	11	12	8.5	0.77	6.7	4.5	19	1.1	4.6	6.7	-3.7	1.1
0.71	-0.72	33	3.1	11	-1.8	20	-5.3	6.6	-14	11	-0.92	4.4	2.9	-2	4.9	12	-1.2	4.1	4.4	0.89	5.6	5.7	-5.7	2.9	6.6	-1.4	2.2	15	2.8	-0.74	6.2	4	6.5	8	1.6	8.1	-2.8	9.2	5.7	8.4	-3	9.5	7.8	13	4.9	-0.57	3.5	8.7	-1.5
0.11	-0.11	21	20	9.5	4.5	3.1	3	2.2	-3.8	-0.13	-5.9	3.9	1.6	4.7	-4.6	14	-8.2	-6.7	-2.4	-5.9	-7.7	-9.1	0.53	7.2	4.5	-2.6	-0.84	11	0.35	0.61	-2.4	14	-0.45	6.6	12	-3.6	-0.51	6.8	1.2	10	3.6	5.7	0.41	8.7	0.14	-1.3	0.45	9.4	6
0.53	-0.68	-1.9	8.8	6.9	11	7.2	8.6	6.7	3.5	-8.3	2.3	0.77	8.9	5.5	-12	-14	-3.5	-2.5	-0.79	-2.3	-8	-4.3	-8.3	8.6	-6.9	0.47	-4.3	19	-4.6	1.2	-2.1	15	-0.57	14	-8.4	1.1	-2.4	11	-6.6	6.8	0.33	7.2	-1.6	14	-2.4	6	2.4	9.8	-7.1
0.68	-0.7	3.8	-1.9	9.2	1.8	8.6	2	11	10	4.1	0.86	2.9	4.5	7.1	-15	8.5	-9.3	2.6	-9.2	6.1	15	8.7	1.7	7.5	-4.8	-0.65	-3.2	3.5	-2.1	0.08	-2	4.7	1.7	14	-6.3	6	-0.2	5.7	-3.4	1.2	-2.6	-2.6	-6.3	14	0.91	6.1	-1.6	5.1	-4
0.73	1.2	13	-10	12	-9.9	7.2	-4.3	14	0.69	7.7	-10	8.1	3.5	11	2.8	19	12	18	8.8	1.8	8.2	-0.36	0.11	19	-0.52	4.7	-3	6	4	1.2	-3.4	18	2.4	12	5.1	8.9	3	14	3	-8.5	5.8	4.9	1.4	1.2	-2	2.7	-4.9	15	10
0.14	0.6	23	-6.7	17	-4.4	16	-4	28	-1.8	15	-5.1	29	-6.6	3.6	-0.49	3.9	-1.5	7.7	6.1	1.8	-7.8	12	-7	12	2.7	8.9	-7.7	7	-7.6	-3.6	1.8	9.8	-4.5	-0.98	-3.7	-1.8	-0.35	12	6	-6.4	-3.4	0.07	-0.49	13	5.3	0.6	-0.49	20	9.3
0.21	-0.01	20	-0.19	14	-3.8	13	-2.7	8.1	-7.5	22	-1.1	11	-4.5	9.4	-7.4	2.2	-8.6	5.3	-9.4	15	-6.8	4	2.6	-1.9	0.6	-0.29	-1.9	-0.46	-2.3	8.4	2.1	3.5	1.6	-3.5	7.5	0.64	1.9	-1.5	1.5	5.7	1.7	3.3	-0.88	11	10	-2.3	-0.17	-4.7	-11
-0.28	-1	18	-2.1	3.3	-1.1	3.8	-3.3	-3.4	-4.4	11	-0.82	0.69	-6.3	-6.1	-1.7	6.6	-20	-2.1	-4.4	5.7	-3	0.16	-5.2	-13	-2.1	4	6.7	-12	-1.9	0.39	-11	-2.4	-6.7	-13	-0.96	-12	-0.18	-3.5	-0.66	-3	-1.9	-1.1	-5.5	1.4	-9.9	-1.9	-3.8	-10	-4.2
0.4	-0.2	-13	13	-5.9	1.9	5	-9.1	5.6	-2.9	-4.2	-10	7.5	-3.2	2.8	-8.6	-2.2	-0.95	-2.9	-3	11	6.7	-0.85	-3.3	-9.6	-5.2	4.8	-1.7	-5.1	-3.5	-7.7	-7.6	5.8	-3.2	-7	-7.8	-6.4	-0.57	-2.1	-5.1	-3.2	-15	-8.1	-7.5	-13	-7.7	-9.4	-4.2	-1.5	1.6
-0.45	0.31	-12	1.8	-6.1	-3.9	16	6.3	9.9	2	-3.2	3.5	5.4	0.25	-2.9	-6.1	-5.6	0.71	13	1.9	4.9	-3.3	0.67	9.2	2.7	-5	0.71	-9.1	-2.9	0.21	0.35	0.43	0.82	1.5	0.59	-1	-3.4	-0.06	2.5	-0.65	-9.2	-7.2	-1.7	2.4	-11	-6.5	-2.8	-5.5	15	-4.4
0.17	0.07	5.9	0.41	9.7	-9.7	12	-8.1	5	-3.2	6.2	4.8	3.9	-9.3	0.73	-9.7	-11	-11	-3.8	-13	-16	6.7	-5.7	-15	7.2	0.55	-0.95	7	-3.4	3.6	-1.7	3.6	1.6	5.3	5	3.1	-1.7	-1.4	-1.2	5.8	-11	6.6	-0.8	12	-0.5	5.6	-2.6	6.8	11	-2
0.47	0.19	9.3	-14	4.7	-13	0.33	-16	5.1	-12	2.2	-6.9	5.2	-12	2.7	-8.7	4.7	-1.5	-3.5	-6.6	6.4	-1.8	7	-3.7	5.8	2.9	1.8	4.7	-4.4	-7.2	2.5	-1.3	2.8	-1.4	-7.3	-7.9	-3.2	-7.5	-5.1	-2.6	8	-3.4	3	-4.9	7.7	0.83	7.6	-2.1	15	-3.4
0.18	0.27	-6.5	-3	3.7	-7.7	6.4	-13	3	2.2	-12	-4.4	12	-10	-2.5	-1.4	0.69	9.6	7.5	0.48	2.9	1.7	2.8	-0.3	1.9	-1.5	3.5	-1.1	-5.8	1.4	0.22	2.5	-5	6.3	-13	-2.8	-5	5.5	-8.5	4.5	1.3	-1.1	1.6	-8.1	-5.3	4.7	2.7	4.6	15	0.84
0.02	1.4	-11	0.95	-5.3	-14	7.9	1.3	7	9.2	-3.5	8.1	1.7	3.1	2.3	5.3	-14	15	5.8	12	-12	-3.8	-6.2	11	-3.1	0.62	-2.2	6.8	2.8	2.2	5.5	-2.4	3.6	5	2.7	-1.5	-0.04	3.3	-8.5	4.2	-3.6	13	18	2.7	-16	4.5	-5.9	4	2.6	-7.8
-0.12	0.53	-7.5	11	1.4	-0.35	5.5	-0.3	1.9	-7.1	4.8	1.7	-1.4	-4.1	-2	3.5	-1.6	13	-2.3	8.7	-3.6	-9.2	5.6	-5.3	3.6	6.9	-5	-0.08	5.2	-0.6	1.7	-0.05	3	0.84	2	6	7.1	9.6	-0.06	5.2	11	3.7	4.1	-2.2	-7.5	0.81	2.4	8.2	4.2	1.1
0.62	-0.3	4.5	-5.6	-1.4	-0.33	8.4	-5	4.5	-8.4	7.7	0.15	8.7	-8	5.4	-0.18	0.94	-2.3	9.8	-1	0.19	-12	2.2	-4.1	13	11	-0.23	7.6	5.8	14	-3.2	-1.6	-1.6	4	10	12	6.7	6.6	1.1	-0.28	5	12	0.64	6.7	3.9	10	2.9	7.1	9.1	18
1.2	-0.32	14	1.7	6	-7.8	7.1	-13	13	2	6.8	-2.4	2	-4.1	19	-12	17	-5.1	26	-9.6	9.9	-6.1	14	-11	19	-1.1	7.6	-3.4	25	1.2	13	-10	6.3	1.7	18	-1.9	11	-3	5.8	-6	23	2.8	33	-5.6	22	-4.1	9.6	-6.3	19	1.1
-0.06	-0.75	20	11	-4	6.5	11	-0.55	7.4	5.3	7.3	-3.9	18	1.7	4.2	2.4	4	-9.6	7.4	1	-0.24	9	6	-2.7	4.8	-10	-4.2	-8	10	-2.4	-2.2	-8.3	10	4.2	-3.7	-8.1	-3.7	-8.4	4.4	-7.8	3.3	-7.8	-7	-7.5	6.3	-6.1	-2	-1.7	2.1	-0.18
-0.71	-0.83	-4.5	-16	-6.8	-12	2.2	-6	12	-0.91	-5.2	-8.9	4.1	6.3	-3.1	-2.2	-3.9	-5	5.4	1.5	-13	8	-1.7	-0.6	-2	-3.9	-14	3.5	-17	-2.1	-7.8	2.5	-12	0.38	-11	-11	-5.8	0.59	-6.4	-9.8	-23	-1.9	-23	-3.8	-16	-10	0.01	-0.82	-14	-2.2
-1.2	-0.49	18	-14	-1.7	-16	2.3	-9.9	2.7	-1.5	12	-9.4	3.8	-0.82	-11	-5.1	-8.1	-1.5	-4.5	-2.4	-5.2	3.4	-11	-7	-18	-4.7	-11	4.1	-21	-12	-4.3	3.5	-16	-8.4	-12	-9.9	-9.4	-4.3	-8.9	-11	-21	3.4	-3.4	2	-24	0.55	-1.6	-4	-11	-1.2
-2.3	0.04	6.1	-9.3	-17	-11	-21	-15	-20	-17	2.4	-6.8	-10	-17	-39	3.7	-19	2.1	-26	0.32	-21	-5.5	-27	1.7	-30	-0.86	-12	-0.46	-41	-7.6	-12	-0.64	-42	-7.5	-26	-19	-17	0.62	-26	-1.9	-19	-3.2	-19	7.5	-22	6.5	-8.7	-6.8	-25	-2.6
-2.8	0.51	-8.5	2.9	-31	-4.6	-22	-0.58	-20	-1.9	-5.8	-1.9	-31	-1.3	-34	1.8	-17	-0.3	-32	-1.9	-15	12	-12	-1.1	-39	-1	-16	11	-41	3.8	-13	7.9	-25	4	-35	9.6	-17	4.6	-32	4.2	-23	7.2	-25	8.9	-34	13	-7.7	6.3	-55	-4.4
-1.5	0.07	-31	-1.9	-16	-3.4	-17	-6.6	-9.5	-4.9	-20	0.15	-22	-8.6	-19	9.2	-10	2.8	-24	-7	0.99	6.3	-0.39	7.1	-30	-4.8	-7.3	11	-23	2.2	-8.6	5.9	-16	-0.55	-22	0.93	-9.8	0.54	-9.1	4.6	-20	6.2	-16	-0.1	-31	7.6	-6.5	8.6	-29	2
-0.36	0.16	-13	3.3	-1.4	-6.6	-12	-2.9	3.1	5.5	-7.9	-5.2	-1.3	5.6	-8.8	8.7	-1.7	11	-0.79	1.3	0.55	-6.1	-0.83	-7.4	-11	-15	-4.1	-4.5	-9.5	-5.8	1.4	-13	-3	-19	-4.4	-12	4.8	-3.4	0.12	-16	-17	-3.5	-23	-2.1	-11	-1.8	2.1	0.22	-17	-14
-0.11	-0.56	7.8	8.6	2.6	5.9	6.4	-5.9	14	5.5	-0.07	-2.5	5.5	-2	5.2	3	7	-5.5	6.2	7.1	7.3	-3.6	11	0.54	-6.7	-6.6	-6.2	-8.3	-7.7	-2.8	0.04	-5.5	-1.6	-8.4	-6.6	-2	1.5	-9.1	0.21	-11	-4.7	-1.8	-7.7	7.2	-11	-8	4.3	-11	-7	-9.5
-0.82	-0.44	3.6	11	3.9	7.9	-6.2	1.3	-0.99	-2.1	0.6	5.3	-8.3	2.3	-4.7	8.7	12	-12	-0.92	4.5	6.2	-6.2	11	-9.8	-12	-5.7	-8	-6.5	-14	-2.1	-4.3	-2.1	-0.31	4.6	-8.9	-9.2	-2.3	-0.54	-2.8	0.37	-12	2.3	-18	11	-4.7	1.2	-8.4	-5.1	-10	-2.9
-0.56	-0.56	-7.9	7.5	0.73	3.7	-6.3	11	0.59	4.2	-8.5	18	0.47	3.8	-8	1.4	-10	-16	0	0.28	-13	-8.8	1	-11	-14	-5.8	0.94	-12	-5.5	6.5	5.3	-1.8	-0.73	4.3	-2.4	2.9	2.2	-2.6	4.1	1.8	-4.9	-0.1	-9.2	-4.6	4.3	-2.4	4	-12	-7.6	-2.6
0.08	0.13	-15	16	-4	17	-6.8	6	2.5	6.5	-6.7	11	0.56	5.5	9	-2.9	-2.1	2.1	-1.3	3.6	-3	5	2.3	-3.2	-11	0.05	-0.07	4.1	0.38	8.2	-0.77	1.9	7.8	0.83	-1.5	4.2	5.4	6.6	-5.4	9.2	6.2	0.85	-9.3	-6	10	5.4	4.3	8.8	-2.9	-0.23
-0.1	-0.3	-20	-0.95	2.2	6.1	-5.9	-7.4	1.5	4.8	-6.9	5	-8	6.4	1.8	1.1	7.1	12	3.1	3.5	15	2.1	1.3	-4.4	-3.5	2.2	-9	-2.7	-5.8	10	-3.9	-3.6	-1.5	6.4	-1.5	8.3	-8.4	4.9	4	8	0.25	-6.6	-6.2	0.28	7.1	-2.8	-3.9	0.1	0.96	7.5
0.33	-0.8	-1.4	3.9	19	12	-1.9	11	-1.9	1.9	1.6	9.3	1.9	13	-0.15	3.5	6.4	-5	11	-0.95	13	10	12	1.3	-1.6	8	2.3	-2.3	-1.2	21	8.7	2.4	2.6	16	-2.7	21	-0.15	9.4	15	16	15	7.9	13	-2.4	27	7.3	0.85	4.2	12	0.37
0.71	0.75	4.8	-7.2	3.5	4.8	-3.9	-2.8	3.4	-6.2	5.9	-3.1	11	0.05	1.6	1.3	-2.5	11	-1.9	10	6.7	-3.2	8.1	-4.4	2.5	10	9.4	-3.2	0.27	2.6	7.3	-1.2	9.7	1.1	5.5	-0.34	7.7	2.8	12	9.4	1.4	11	2.7	0.8	17	8.2	10	0.52	-0.71	13
0.33	0.47	-5.7	1.2	0.6	-0.55	1.3	7.1	7.7	3.1	-1.9	-8.5	8.3	7.2	15	-4.3	3.7	16	4.9	3.3	2.1	-2.1	7.8	-5.1	12	3.1	-0.49	0.89	9.2	-3.6	5.7	-1.9	3.9	-9.3	4.5	-5.1	1.2	-4.5	-0.95	2.3	6.9	14	-7.1	2.3	9.8	5.1	2	-4.2	5.3	4.3
0.72	0.45	1.4	-0	4.8	11	-5.7	8.6	-3.8	9.7	-2.5	-1.6	-4.7	-0.13	11	7	1.2	4.6	11	-0.85	8.8	4.3	5.3	13	2.6	7.5	-11	0.52	0.43	8.8	3.1	-1.5	3.6	7.1	12	11	5.1	5.7	9.3	2.9	7.6	-0.4	2.5	7.2	3.5	5.5	-7.4	-1.9	-8.1	3.7
0.52	-0.21	15	5.2	12	9.3	-1.5	-6	-2.9	2.8	7	2.6	0.28	4.1	15	3.7	18	-5.6	15	-2.1	-13	1.6	5.1	4	12	8.8	8.5	-1.1	6.5	3.2	6.5	-8.1	12	10	4	2	6	1.8	14	0.51	21	-6.1	2.6	6.5	13	2.5	8	-2.4	19	4.3
0.44	-0.09	4.8	11	7.9	-8.3	-0.85	6.4	1.4	-0.3	-0.25	-5.5	3.2	-0.59	7.1	-7.2	-1.5	-7.7	9.5	2.2	-3.6	-13	-4	-6.7	-0.51	6.8	14	-0.16	14	2.8	-4.3	0.62	-2.6	3.9	10	-8.5	14	-13	-1.8	-1.3	6.1	5.8	17	-3.1	4.6	0.6	14	0.6	-9.1	6.9
-0.37	0.05	-5.6	-1.1	-4.1	-9.3	2.5	17	3.3	4.5	-4.5	0.93	-3.4	2.2	4.5	-2.8	1.2	0.14	-2.7	-1.4	-9.7	-7.8	-4.4	4	-6.2	4.3	-6.3	2.1	4.9	-6.5	-2.2	-4.3	-0.91	7.2	3.2	-7.2	1.8	-3.6	-7	2.8	-2.7	-6.1	3.3	-1.7	-9.6	3	-4.3	-4.9	-15	5.8
-0.49	0.5	22	-16	-1.5	-12	14	1.3	6.2	-1	9.1	-1.8	3.6	-5.3	3.4	-0.42	-15	4.7	-4.4	-7.1	1.9	4.9	0.91	7	0.52	6.3	-7	-5.8	-8.7	2.6	-5.1	-1.4	-5	4.8	-11	1.4	-9.3	1.3	-4.9	1.9	-4.2	-6.3	-4.2	-5.2	-14	-8.1	-7.4	-9	-7.8	7.2
-0.58	0.77	6.8	-4.3	-6.7	4.5	3.7	6.3	2.3	3.7	0.78	-4.1	16	1.6	2.9	-3.5	3.4	3	4.3	-3.3	-1.6	1.2	5.5	6.1	-0.86	6.5	-5.4	-2.3	-9.6	1.7	-5.1	3.7	-4.2	2.8	-12	6.2	-13	-1.6	-7.7	2.7	-5.5	0.62	-13	2.8	-13	2.9	-6	-2.5	-2.1	-5.2
-0.67	-0.14	-7	-0.37	-13	1	5.5	-9.2	2.8	-6.6	-6.7	0.87	4	-4.8	2.3	2	-11	-0.13	-3.7	0.47	0.79	4.1	-0.33	5.6	1.6	2.3	-7.2	7.2	-1.6	-3	-5.8	-1.6	5.5	-1.1	-13	-9	-6.9	6.5	-16	-6.2	-1.1	-4.3	-3.5	0.96	-18	1.5	-9.4	4.6	-2.9	5.8
-0.37	-0.45	4.3	9.3	4.9	1.4	0.85	5	-3.8	7.9	0.97	8.1	-8.7	1.4	3.5	-1.5	6.9	0.25	2.7	-7.6	0.33	-4.9	-4.9	9.4	1.2	-2.5	7	6.5	6.9	-1.9	-5.1	4	6.1	-9.4	8.8	-4.8	1.5	0.52	-5.6	-13	-5.3	-6.8	5.3	-1.5	-11	1	-1.9	8.7	-5.9	5.2
0.25	0.03	2.3	6.3	17	2.3	9.6	8.5	-4.6	4.2	0.72	5	-1.5	1.3	7.6	1.2	6.5	10	7.1	-1.5	8.1	0.13	1.9	9.4	-6	6.3	5.1	5.7	3.9	0.61	0.63	1.2	3.9	-4.1	5.9	13	0.39	1.1	-4.2	-1.4	-6.8	-0.76	-6.7	1.1	-10	7.5	-8.9	5.2	-1.5	1.5
-0.1	-0.1	-14	-11	1.6	-1.9	-6.4	-5.2	-7	-1.1	-6.3	-5.8	-1.2	-5	0.72	3.3	8.5	0.73	4	-0.36	6.1	6.7	6.2	3.3	-1.8	1.6	-0.25	0.23	1	-7.5	7	-1.6	5.9	-6.3	-6.7	-6.2	0.41	-4.8	0.41	-1	1.3	-1.6	1.7	-4.7	0.16	1.2	1	0.28	0.47	-0.97
0.59	-0.88	-11	6.3	-9.6	-1	-20	-4.1	-16	-2.6	-6.6	-7.3	-11	2.9	9.7	2.3	-4.9	-14	5	5.3	-5.5	17	3	2.5	14	-8.3	1.8	2.5	-4.5	-5	3.1	2	5.2	-4.6	-3.9	-17	-4.8	-1.5	11	-3.2	5.7	-4.2	3.1	-7.1	11	-10	3.2	-0.55	2.3	-12
0.24	1.2	-2.7	8.8	-0.76	2.9	-9.2	6.4	-8.9	13	-4.2	1	-9.2	4.5	4.9	5.3	0.61	17	3.4	5.4	0.45	5.5	3	9.9	16	2.2	7.3	3.2	11	-5.2	8.7	2	7.8	-6.6	9.8	-4.7	2.2	4.4	6.2	-7	17	-11	12	9.9	19	-4.2	-2	-1.1	12	6.6
-0.75	0.98	6.5	4	1.5	-4.5	0.29	5.4	0.49	15	5.8	3.8	-0.68	-1.5	-2.5	5.2	-9.8	8.7	-3.4	3.6	-16	2.8	-1.4	11	1.7	6	2.1	2.4	-4.6	2.5	-1.4	7.7	-1.7	-1.5	-11	12	1.8	1.8	2	-3.1	0.78	3.3	-2.3	7.2	15	-9.2	4.2	-2.5	8.1	3.3
-1.2	0.1	-6.4	0.71	-4.9	-4.3	-0.01	7.2	-3.6	-4.4	-2.4	5.8	-9.2	2.6	-8.9	0.04	-12	4.2	-12	-6.9	-7.7	-5.7	-6.1	15	-0.31	3.6	-6	-13	-8.2	7.6	-8.6	1.7	-2.4	2	0.1	4.5	-0.07	-0.97	-9.5	4	-11	5.5	-14	-17	-3	4.5	-0.59	1.4	2.1	-0.09
-0.16	0.32	-7.6	-4.2	-10	7.6	-13	-2.4	-8.7	-6.5	-1.6	1.6	-11	-1.7	-8.2	-1.3	-5	-1.9	-8.3	0.34	-7.9	0.88	1.6	-2.8	6.7	1.5	4.5	-2.4	9.6	-3.3	8.3	4.8	-3.4	-2.8	4.6	3.6	6.1	-4.5	-6	5.8	-3	4.5	0.58	-4.5	4.4	-6.7	2.7	-5.5	9.5	3.5
-0.11	0.07	-2.6	-7.6	-8.6	0.89	-11	-0.99	-5.9	-3.6	1.8	-2	-7.5	-0.82	-8.3	-0.09	-0.78	1.8	-8.9	5.6	-9.4	7.4	-5.1	7.5	-0.02	-8.6	-3.7	-1.5	-8	-5.2	-6.1	1.1	-7.5	5.1	-2.7	10	4.8	-0.1	-2.5	0.8	7.3	-3.9	-7.8	-1.2	2	-8.8	5.1	-2.2	-5	-4.9
-0.15	-0.16	-16	3.3	-5.7	5	-13	6.8	-4.2	5.1	-8.1	1.1	-13	5.2	-7	6.2	-6.4	2.7	-9	-6.2	-19	6.5	-13	-3.7	-13	4.1	-0.28	1.6	-4.1	6.3	-1.3	5.2	-9.8	5	2	6.3	-1.2	2.4	-0.21	10	-0.29	4.3	5.1	7.4	2.1	1.8	0.23	-1.3	-14	-0.77
-0.56	1.1	-22	-5.2	-5.5	2.7	-15	-5.8	-9.8	4.3	-8.7	-3.9	-7.2	0.35	-6.7	6.5	-0.02	7.7	-9.2	-2.6	6.6	1.5	-3.5	9	-5.6	0.4	-3.2	2.7	2.3	2.8	1.4	1.2	1.5	1.7	1.4	0.06	-5	9.6	-0.22	3.2	0.55	5	0.9	3.2	13	15	0.13	12	-4.4	6.4
-0.56	1.1	-17	-8.7	0.89	0.98	-1	2.1	0.51	5.8	1.2	6.6	-8.7	9.8	-3.1	11	2	20	-4.8	13	5.3	11	-7.9	8.3	-1.3	-9.9	-1.8	-1.6	-1.2	-4.8	-2.5	-1.8	-4.7	-8.3	-1.5	2.6	-6.2	0.18	6.3	-0.71	9.6	1.3	-7.7	-7.9	4.2	-11	-1.1	-1.9	6.4	-2.9
0.01	-0.04	-9.9	-3.3	1.8	4.6	-0.72	-0.91	-3.8	-1.2	-1.2	0.24	-0.39	-3.3	1.1	13	-10	15	-2.3	11	13	8.8	2.4	3	5.8	-9	-0.63	-9.2	14	-1.8	-5.7	4.3	10	-12	3.2	-1.1	1.1	0.74	1.4	0.29	9.9	1.3	4	-2	2.6	-3.4	-0.21	-6.1	16	-17
1.4	-0.25	-7.7	-6.1	9.1	-9.1	-1.6	-6.4	1.9	-0.63	2.8	1.5	6.6	-3.6	14	11	17	-3.5	6.6	5.4	27	0.99	21	12	11	-5.8	3.4	2	31	-6.2	8.7	12	20	-4.9	9.6	0.11	14	-2	12	2.3	17	13	2.3	-1.8	21	2.8	7.3	0.01	40	-2.5
0.55	-0.68	1.4	1.2	12	0.34	-2	-8.6	3.4	-1.8	-2.9	7.9	14	-5	-12	13	-2.1	-3	18	5.1	-29	15	-40	4.2	-4.9	-9.1	5.4	0.51	-22	-11	-1.8	-1.1	-21	-4.8	8.2	-12	-2.1	-11	2.6	-0.61	-21	-2.3	14	-4.6	-14	-2.8	1	-8.5	-20	0.21
[truncated: 952 more columns]
