# Supplementary material for: Dyslexia on a continuum: A complex network approach
Source: PLoS One. 2018 Dec 17;13(12):e0208923. doi: 10.1371/journal.pone.0208923 (PMC6296514; doi:10.1371/journal.pone.0208923)
Supplement: S1 File — Detailed information about the archive contents is provided in the included README.txt file. (TGZ) [file pone.0208923.s001.tgz › FS_602_AA_run_2.csv]

2.8	-46	5	0.24	1.7	-0.22	4.2	-9.2	3.1	-55	5.8	-16	-2.2	-1.5e+02	-4.6	-1.7e+02	0.5	-39	-0.55	-1.7e+02	11	-85	6.2	-87	3.9	-94	0.91	-8.8	-6	25	4.3	-13	4	24	-2.4	-45	-3	-22	4.8	-32	-3.1	-61	-5.7	-58	7	-42	2.4	-1.8e+02	4.2	-1.6e+02
1.7	-33	1.6	-13	-9.8	-1.9	7.6	-29	-6.6	-35	-2.7	-4.6	-3.4	-93	-4.8	-96	-3.4	-1.2e+02	-4.1	-1.1e+02	-1.7	-57	3.9	-1.3e+02	0.09	-48	4.2	-12	2.6	-2.8	1.9	-9.6	11	11	-3.2	-28	7.4	5.7	1.9	-35	5.2	-31	-4	-29	-0.57	-15	4.9	-51	-5.3	-61
7	5.7	3.6	-3	-3	-1.6	5.6	4.4	-2	6.5	7.2	1.3	-3.1	16	-4.5	25	1.6	-1.5	2.3	15	2.8	33	0.94	-21	6.7	8	13	-5.8	4.6	-7.9	6.7	2.3	2.7	7.2	-3.6	-0.1	8.1	7.2	4.5	-9.9	4.6	4.2	-7.5	17	0.04	42	1.8	39	-7.5	49
0.54	-9.7	-1	-12	4.8	-6.4	8.9	-21	-5	-15	5.2	-13	4	9.3	-6.9	7.9	0.86	1.3	3.8	10	0.25	15	14	4.2	2.3	6.3	1.5	-4.2	1.1	-15	1.3	-16	3.6	-4.1	-0.5	-12	3.6	-4	7.1	6.3	3.9	7.8	-6.8	-0.51	-3.6	23	0.42	-8.7	-2.9	8.4
-8.1	-17	3.6	-2.8	-0.26	3.3	4.8	-18	-3.1	-18	-5.8	-4.5	3.6	15	4.7	0.93	3.8	-11	-2.3	-2.6	14	1.3	8.5	-2.8	7.8	-10	5.6	-1.4	-2	-3.5	4.5	-19	-4.8	0.43	-3.9	-14	-3.5	-3.2	4	-14	2.8	5.2	-0.88	-2.9	-4.2	9.4	0.28	-4	-6.3	-3.1
-6.7	-5.8	-14	2.9	-8	4.4	-0.09	6.1	-3.9	5	-7.6	-5.9	-8.4	11	-8.5	9.4	-0.97	0.1	-9.1	8.2	-5.3	6.3	-9.8	0.63	2.2	2.9	3.2	0.77	5.9	3.4	-2.5	-10	1.9	-3.1	6.6	-3.2	-5.1	10	-3.6	-3	3.2	1.1	8.7	13	2.8	7.1	-4.2	2.8	-2	3.4
-1.3	2.2	-6.3	-5.2	-6	-3.2	-0.45	-1.9	-6.9	-4.3	-7.5	-7.5	4.8	14	-5.7	12	-5.2	9.4	-2.9	20	-5	14	6.3	16	-0.88	-0.73	1.2	2.9	-3.2	5.8	-2.7	1.8	2.4	4.6	2.8	0.05	-6.8	9.9	-6.3	-1.8	-6.9	10	0.53	4.5	-1.1	13	-0.86	14	-7.6	15
-6.9	2.4	-5	0.58	-13	-3.6	-8.9	-8.7	-7.1	-7.5	-12	2.1	-1.4	18	-6.8	8.7	-4.1	4.8	-6.1	11	-6	14	-5	1.1	0.61	11	4.5	12	5	3	-6.8	4.3	3.9	9.9	-1.7	5.9	0.85	3.7	-12	4.9	-4.2	14	5.8	11	0	27	-14	12	-18	9.4
-16	9	-13	7.1	-5.9	8.5	-17	6.7	-9.6	3.4	-16	14	-6	22	-6	19	-13	18	-15	17	-4.5	20	-1.5	14	-1.7	18	-5.1	11	2.8	1.7	-6.2	6.8	-11	2	2.8	9.7	-0.95	2.5	-6.5	10	-5.3	14	0.81	14	-2	29	-4.9	25	-2.3	26
-12	11	-2.8	2.3	0.96	17	-7.6	17	-0.32	5.8	-6.9	11	-6.2	13	-7.6	18	-6.3	-0.4	-4.4	17	0.34	16	6.6	23	-5.8	17	-9.4	5.6	-11	4	-3.8	5.1	-13	3.5	-3.8	10	-7.3	11	-1.9	2.3	-3.5	17	-9	13	-0.38	20	-7.5	17	-4.2	19
-1.7	8.5	6.9	3.2	5.5	11	5.4	20	-7.2	11	2.6	11	6	17	-5.7	16	-2.5	6	1.1	16	2.6	12	12	19	2.2	9.6	-9	-0.21	4.1	10	-2.3	11	0.83	1	0.76	10	-7.4	6.1	-1.1	14	5	7.1	1.2	11	6.5	9.7	-7.4	7.7	-8.6	4.8
-0.97	-0.43	-3.5	-0.77	-7.6	-3.8	1.5	-1.7	-12	-2.5	-12	-6.8	-2.1	12	-2.3	20	5.7	13	-1.4	15	3.3	6.9	-1.4	9.5	-1.1	5	2.9	12	4.8	6.8	-8.8	9.7	-6.5	11	1.5	8	-0.82	3.5	0.44	12	-3.9	4.8	-4	4	-2.2	1.5	-6.8	4.1	-12	4
2.6	-6.9	1.7	-0.42	-5.8	6.2	-5.3	-2.5	-10	-2.3	-4.7	-2.3	5.5	5.5	7.4	21	1.8	6.4	12	17	3	10	2.6	5.5	-0.04	5.2	3.6	-1.6	-0.19	5.9	0.55	9	4.8	15	4.5	11	2.5	3.5	0.68	-2.4	3.1	11	3.3	2.2	-4.5	-2.9	2.3	3.5	-5.6	6.5
-6.2	-7.1	-0.49	-8.5	-8.1	6.6	2.3	-2.7	-18	-14	-3	-10	3.3	-12	-0.57	-24	-1.4	-26	2	-25	-5.8	-23	6.3	-39	2.7	-24	1.2	-15	-5.6	-28	2.1	-17	16	7	-2.5	-37	0.92	-12	-2	-27	-1.4	-26	2	-15	1.6	5.2	3.5	6.7	-4.8	-12
3	6.9	-0.89	-2.4	4.5	-3.8	8	5.6	-6.7	4	-2.5	1.1	-9.9	14	-3.5	12	5	15	2.2	17	-5.4	12	-0.14	13	-1.3	4	-8.2	12	-9.9	11	-0.83	17	8	12	-3.6	8.4	-6.2	14	0.88	18	-2.7	14	-6.3	12	-4.9	7.5	10	3.6	7.8	2.3
2.2	-13	0.74	-0.23	-7.3	-0.9	5.9	-6.5	-10	3.9	3.6	2.6	5.8	3.3	3.5	13	-4.2	-12	6.5	14	0.48	6.7	-2.5	12	-0.04	2	0.23	12	-2.6	0.66	11	14	12	5.3	-5.9	-3.1	3.4	1.6	9.2	7	4.3	0.13	-0.88	-4.1	-3.7	-5.9	-0.15	-3	8.7	1.3
-3.2	1.6	2.2	0.83	-4.2	-8.3	4.1	-6.6	-3.6	5.6	2.1	-2	4.8	7.8	5.1	8.3	-3.2	0.8	5	19	1.8	3.9	3.2	21	-2.5	14	5.8	9.6	0.89	6.4	1.9	3.5	8.5	3	-5.4	2.7	5.7	6.9	0.11	9.2	-3.3	3.6	-1.1	5.8	3.8	0.26	-5.2	3.2	-1.5	4
-12	3.9	-5.1	0.03	-0.91	3	-4.2	2.8	-7.6	5.7	-7.8	-1.6	-3.9	10	12	11	8.9	0.27	7.7	13	15	2.9	4	18	0.74	9.1	1.9	7.4	-6.8	8.9	10	6.1	8.7	6.3	0.36	7.9	-1	1.8	3.9	14	-4.4	5	-5.9	6.8	-2.3	1.5	1.2	2.4	0.93	5.1
-4.2	9.3	-6.8	-2.8	0.06	-7.2	4.7	-2.7	-8.4	-5.5	-3.6	-8.8	11	9.9	12	4.7	12	3.4	11	8.8	13	-2.8	8.2	12	7.5	5.1	4.3	-2	-7	-5.9	0.33	-2.6	-8	-7.3	-6	-0.15	-3.2	-5.5	9	2.5	-3.2	-5.1	-2.1	-5.7	7.8	-10	0.04	2.2	6.7	0.53
2.7	6.8	5.8	0.53	-1.5	-3.3	1.4	-0.26	-8.7	5.9	-3.2	-5.3	-0.02	6.1	4.2	1.4	7.5	3.4	3.1	2.5	4.4	0.65	-0.55	0.37	-5.5	9.6	-4.7	5.3	-5.1	18	-2.1	6.8	-3.4	1.3	-2.9	10	-2.2	3.1	0.79	10	-4.5	7.3	-9.3	-1.6	3.2	-7.4	15	9.8	12	10
-5.6	4.9	-3.6	-4.2	-11	-9.8	-2.1	-1	-9.6	7.4	-7.7	-9.3	-4.1	12	-3.5	3.2	-3.5	8.9	-8.3	8.1	-0.12	3.7	-4.1	2.6	-11	-1.4	-4.6	3.8	-9.6	3.4	-6.5	4.8	-5	5.6	-3.1	6.8	-6	6.6	-10	7.4	-8.1	6.9	-4.7	1.1	-17	-1.9	-5.9	0.25	-1.9	-4.1
-8.1	6.2	-6.7	3.6	-11	-3.9	-4.2	2.2	-4.9	0.7	-8.2	3.4	3	9	-3	8.4	-4	-2.8	-2.8	17	4.7	-2	-15	8.8	-5.4	-1.8	-6.2	7.2	-8.1	-11	-8.3	-1	-14	-0.32	-11	-5.5	8.1	3.6	-12	0.42	-8.2	-1.4	4.8	-7.3	-15	-7.7	4.3	-4.8	-16	-6.2
0.01	-5.4	-3.5	8.4	-2.8	5.4	0.06	3.3	2.5	1.1	-0.09	10	-0.28	20	-4	12	-7.2	13	-4.8	19	5.5	5.6	-9.2	19	-6.5	3.8	-4.6	-1.3	-8	3.1	-7.2	2.6	-12	-8.1	-5.2	3	-1.1	1.2	-13	0.85	-4.4	0.02	-1.3	-9	-3.5	-12	1.6	7.8	-3.2	9.8
-2.2	2.4	6	5.4	9.8	-6.5	4.3	6.4	4.4	17	2.6	3.8	-1	0.56	-0.18	13	0.83	18	-6.5	16	-0.28	-0.58	6.5	21	6.5	7.3	6.8	-5	3.5	-11	-1.5	0.76	-4.3	-0.19	-2.6	-4.7	2.2	-6.7	-3.4	4.8	0.87	-0.61	0.59	8.3	-1.6	7.4	-3.4	8.4	-1.6	17
2.6	7	6.9	0.52	11	-6.4	5.2	7.7	8.6	13	3.7	-1.2	1.4	-2.6	4.8	-2.4	-0.34	-8.1	1.3	-0.45	-2.1	-4.8	-2.2	7.3	-0.59	-4	-2.7	-3.3	3.9	-2.6	-11	0.1	-7.3	-11	-4.9	0.25	-3.3	-4.3	-3.7	-0.74	-0.92	-6.9	5.1	1.3	2.2	0.4	-3.3	-2.5	-3.4	4.9
0.79	-3.4	-3	-1.9	-5.1	-6.7	-6.6	-0.85	4.3	1.7	-7.8	-5.2	6.1	2.6	-0.52	6.6	1.1	-1.7	1.4	10	-11	4.8	4.2	9.8	-3.9	1.6	-3.7	-7.9	-8.1	-3.5	-8.6	-3.2	-9.2	-13	-1.4	1.8	-3.2	-7.5	-13	-5.3	-9.1	-2.8	-6	4.9	-2.1	2.2	-7.1	2.4	-8.7	-1.1
-2.1	2.9	-4.2	-5.3	-0.81	-9.7	-2.3	-2.3	5.5	8.5	-9.6	-2.1	1.7	17	-6.7	5.6	-7.4	-4.3	-7.5	5.8	-11	-1.6	-9.4	9.1	-4.7	9.2	-11	-9.9	-4.8	-3.6	-9.7	-3	-11	-7.7	-2.2	8.6	-6.6	-5	-2.5	4.6	-4.4	-1.1	-5.1	-1.7	-2.8	-4.3	-6.9	7	0.79	8.6
0.71	11	-0.74	9.6	-2.5	-0.21	-3.6	0.48	6.8	18	5.6	0.23	5.1	3.7	3.9	7.1	6	17	2.1	-4.6	-4.4	3.1	-6.4	3.8	-4	3	-6.3	1.2	3.5	1.1	-4.6	-3.6	-9	-12	1.7	14	-7	-4.8	-0.6	-0.34	-4.6	5.4	-4.4	1.5	1.7	-25	6	11	3.2	14
0.41	3.3	0.33	1.1	1.6	-0.62	1.2	-1.1	7.5	24	2.7	-1.3	10	-0	-1.3	4.1	-0.16	14	3	2.9	-7.2	-3.9	-0.86	7.5	2.8	6.2	2.2	-5.3	3.4	5	-8.6	7.6	-2.4	-16	5.7	13	-6.8	-2.8	2.3	5.9	6.1	6.8	-3.9	3.5	2.1	-5.4	0.55	9.1	1.4	6.5
4.9	3.3	2.7	-3.2	4.8	2	7.6	3	7.1	16	8.7	-1.6	10	3.6	-0.55	9.8	2.6	15	4.7	7	-0.64	0.51	-6.1	10	1.1	4.8	-1.2	0.95	4.3	-2.4	-0.85	-1.9	3.9	-21	5.2	8.9	-1.4	-1.5	-4.4	3.6	2.3	1.4	-4.1	4.8	0.31	-9.4	11	9.8	16	11
5.2	-0.63	-0.52	-0.13	8.7	7.4	10	0.53	9.8	5.2	3.3	-2	3.6	4.4	2.1	0.26	4.5	-1.4	-0.89	8.2	-1.1	-7.2	-0.61	22	3.1	6.6	-0.05	-3.8	4.2	-0.46	-1.2	-3	8.1	-8.8	2.1	4.8	-1	-1.4	1.1	0.06	0.93	1.9	3.3	-0.31	5.8	-12	3.4	13	4.6	15
-2.3	0.59	-6.3	0.52	0.14	-1.6	4.8	7.2	9.1	1.2	-2.9	6.1	3.2	-0.35	-2.4	-3.3	2.5	0.37	-1	2.2	-5	-12	8.2	6.6	-0.56	6.7	0.05	4.9	-2.1	5.8	1.5	-0.97	-0.44	-10	0.46	5.7	4.2	-2.4	5.9	3	-0.36	5.9	8.1	8.8	4.8	-13	1.5	9	3.4	11
-4.6	6.6	2.9	3.3	6.2	-4.4	-1.7	-0.61	6.4	5.2	1.9	7.2	10	11	6	8.4	9.8	11	4.5	6	5.4	5.2	-1.1	12	-0.47	8.3	-1.7	1.4	3.9	-13	11	-1.7	9.3	-14	8.7	5.7	8.1	-3.5	13	0.06	1.6	-2.8	2	2.4	-0.27	-22	2.9	8.3	0.75	6.5
2.2	5	2.5	-0.62	2.2	3.4	0.25	-3	1.2	1.5	2.9	-0.74	-12	4	7.4	7	-2.8	18	1.3	5.7	7	14	-8.2	4.2	6	2.1	1.1	0.94	-2.4	-4.5	5.7	5.3	3.2	-9.5	5.7	11	6.3	-0.67	5.8	3.2	5.5	3.3	-0.89	-2.8	-0.95	-21	12	10	14	4.8
-2.7	5.6	-3.6	4.4	0.72	9.1	-3	0.31	1	9.2	2.9	-1.6	2	9.9	7.4	11	14	5	4.6	6.6	2.6	2.7	4.4	8.1	1.6	6.8	-7	-2.2	-12	-4.6	3.2	0.18	-7.5	-7.7	-6.4	-1.7	3	-3.6	-2	1.9	-2.7	0.49	9.6	-0.75	4.7	-3.4	4	0.11	5.9	4.3
-0.41	9.6	-4.6	3.5	0.39	-1.6	2.7	-3.7	8.3	2.9	0.06	5.4	9.3	-1	16	3.6	-2.8	10	12	3.2	3.1	-2.4	17	3	2.5	5.9	3.4	-8.5	1.1	-3.6	7.7	2.3	-0.16	-3	7.5	7.9	7.9	-3	16	-0.36	3	4.8	8.9	-4.1	10	-20	3.7	-4.7	-4.9	-4.6
12	4.3	14	-3.4	16	-8.9	8	4.5	17	7.9	6.5	-3.2	-6.7	9.1	8.4	1.2	-10	14	4.2	-0.87	7.2	5.2	4.5	4.2	16	0.98	-7.7	0.16	-3.7	-13	8.6	-3.9	-7.6	1.3	7.4	-1.6	7.8	-2.7	3.2	-10	13	0.49	4.4	3.1	-1.3	-27	16	8.7	26	1.1
6.2	-3.2	4.5	0.26	21	0.12	3.6	5.8	16	-1.8	7.2	-4.1	0.75	5.3	-7.2	7.3	10	12	-4.2	6.3	-5.1	1.7	-3.5	7	-10	5.6	1.8	-5.2	2.3	8.5	-3	-1.4	-6.8	-6.1	2.9	5.2	4.9	-0.76	-4.8	2.6	1.3	4.5	-8	1	-9.7	-11	10	-2.7	11	-4.3
3	7.5	0.15	3.2	9.8	3.3	1.9	11	12	10	0.31	0.67	-5.5	-7.4	-2.3	6.1	7.9	6.1	-6	4.9	0.95	-6.3	-14	8.9	-1.5	5.3	0.1	5.7	12	13	-3.5	6.9	-0.7	2.6	9	12	4.2	1.8	8.7	1	7.1	13	3	5.4	2.7	4.3	-3.8	-5.5	-0.83	-4.7
2	2.5	-1.9	-1.8	-2.8	8.1	-4.3	13	12	14	4.3	9	-6.3	1.3	-6.5	9.5	-4.7	4.5	-1.8	9.2	-7.8	-12	-3	11	1.7	14	2.9	2.7	11	2.6	-0.38	-2.6	-6.1	4.1	0.11	9	4.3	7.6	3.7	0.72	-0.02	12	9	8	6.2	4.7	-0.36	-6.6	-1.9	-5.1
6.3	-1	-1.2	-6.6	3.2	-8.1	-1.2	2.5	15	4.1	0.37	5.3	-10	-1.6	-3.5	6.8	-12	2.1	-8.5	1.2	-5.7	-11	-3.2	12	-3.2	6.1	-6	-4.7	2.3	5.7	-0.16	-5.5	-4.5	-5.9	3.4	2.6	-1.9	-7.5	-11	-5.3	2.8	0.64	4.4	0.2	-2.5	-6.3	-5.9	-0.93	3.5	2.4
0.85	7	1.2	9.1	4.7	-1.8	-5.4	7.3	15	2.5	8.1	4.8	2.5	-8.3	5.7	-3.7	6.8	-1.6	-2.8	2.2	12	-16	-9	16	-2.7	11	3.7	2.4	9.2	11	-3	9.4	0.36	-5.6	7.2	11	-8.1	-0.93	-3.6	3	2	8.4	5.6	-2.7	-1.8	-3	3.4	-0.58	12	3.9
8.2	13	6.9	3.3	8.7	-8.3	-2.3	11	21	11	1.6	2.4	0.27	0.74	3.5	1.3	8.2	13	0.54	7	8.1	-9.8	-3.3	16	0.92	4.1	0.17	7.2	12	-0.42	0.4	4.5	0.16	-3.4	12	8.6	-6.1	1.3	-3.1	1.1	-0.81	7.6	3.1	6.4	8.4	-6.8	9.4	9.4	7.3	8.4
16	3.5	5.6	0.53	1.1	-3.3	-1.5	9.4	11	6.8	3.3	1.3	-2.3	4.1	-1.8	7.2	-5.7	17	-3	9.8	-3.4	5.2	-0.77	13	3.2	4.9	-1.9	5	0.38	-2.4	-2.3	1.7	2.2	-5	2.8	-0.45	-1.8	-1.7	-3.2	-0.64	1.9	1.9	2.4	3.3	8.7	-24	-2.7	7.9	0.97	4.6
10	9.9	7.6	3.8	9.4	-0.29	-1.8	6.3	10	7.4	7.5	5.8	-5.4	-0.59	8.2	-5.2	-12	-4.3	-0.14	-4.6	-9.2	-11	-1.2	-5.5	6.4	-2	6.9	-1.8	6.6	0.1	1.3	4.8	6.1	-6.7	8.4	0.45	5	-5	-6.8	2.7	16	-0.86	6.4	0.52	4.8	-11	3.5	-5.3	9.2	-2.5
7.1	8	4.1	4.6	12	6.5	5.6	7.8	13	3.3	7.9	5.9	7	11	3.2	-1.6	1.6	5.4	3.8	13	-1.6	-11	-12	8.3	7.3	-7.1	0.93	9.1	12	6.1	-0.45	12	0.06	2.8	13	4.7	-2.5	4.5	0.68	6	2.6	-3.2	6.7	-8.2	11	-18	-0.36	-2.9	7.7	-3.7
1.7	0.55	10	-0.16	18	-15	4.2	-2	12	-7.3	9.6	-7.3	4.9	-2.6	0.27	0.57	-2.5	2.5	4.3	0.26	-7.7	-4.2	-5.3	0.22	2.8	-1.7	4.6	-12	13	-13	-0.37	-0.58	2.1	-8.5	15	-5.3	2	-6	3.8	0.66	6.2	-2.4	5	-6.7	4.2	-19	0.96	-7.1	8.9	-6.7
2.4	-0.11	6.7	-2.2	5.2	-9.7	9.8	-9.6	14	-3.7	7.5	-0.73	-0.18	2.8	-7.7	-14	-6.5	8.4	1.9	-7.6	-10	-2.7	6.8	-10	6.4	-6.5	5.5	-4.8	11	-15	-0.47	-4.5	-3.8	-16	14	-5.9	-1.8	-8	1.4	-8.1	3.4	-5	4.5	-8.3	1.7	-21	5.3	-0.17	-0.7	-2.8
6.4	8.8	8	-4.2	5.2	-2	6.2	1.8	15	-1.5	1.5	-7.4	-7.4	-0.55	0.47	-1.6	-4.3	9.1	0.93	0.63	1.4	5.3	-8.4	-1.4	2.2	-1.4	2	-0.05	4.6	4.6	-7.6	5.5	-9.9	4	3.8	1.1	-1	14	-4.2	8.8	-2.8	-1.3	4.9	7.1	4.3	-4.3	1.9	-1.6	7.1	4.3
19	12	11	5.8	12	4.5	7.5	8.7	7.7	-6	8.6	3.2	3	2.6	6.5	2.8	-0.34	7.6	-3.5	8.5	-2.1	7.9	1	7.2	-2	0.65	-2.1	4.4	-7	3.4	-9.3	9.5	4.2	7.6	5.3	-2.7	1.1	3.8	0.25	6.7	-3.1	1.5	5.6	6.7	8.4	12	-0.98	6.5	1.9	0.16
14	9.7	4.5	9.4	3	12	3.4	10	4.8	-5.6	7.9	2.2	4.1	-1.1	-0.54	6.3	-1.4	6	5.8	8.7	-4.8	1.8	13	12	3.1	4	3.8	0.31	-0.8	-3.2	5.1	1.4	6.6	9.7	6.8	-4.4	7.2	-3.3	4.5	4.5	7.8	-3	1.7	-0.24	4	15	-3.1	13	1	5.3
3.2	14	3	4.1	4.3	1.9	-0.39	8.5	-6	3.6	5.4	4.5	-0.02	-10	-1.3	3.4	-1.5	14	0.55	0.17	-3.8	0.92	3.2	1.9	-0.18	9	-5.9	-3.8	-6.8	-3.6	-2.8	-0.34	-2.8	3.2	-11	5	-4	-4.3	3.5	6.3	1.5	-2.5	-4.1	7	5.1	-17	8.1	7	5.4	8.3
-3.8	3.3	0.9	6.9	-3.8	-3.6	-3.5	5.4	-5.7	13	3	10	0.66	8.6	-8.4	1.7	0.47	6.3	-3.2	4	-6.8	1.4	-4.4	1.9	0.27	3.3	1.3	1.8	-5.6	-4.3	4.6	-4.9	-2.8	-5.9	5	-0.75	-1.4	-1.1	0.93	3.2	-3.5	-2.2	2.5	4.5	-5.9	-4.3	-3	6.2	-4.5	12
-11	8.6	-9.2	7.9	-0.11	1.6	-11	6.7	-2.1	-4.1	-8.4	1.7	-0.79	4.5	-5.3	9.1	4.6	8.9	4	1.5	-5.8	11	2.9	3.7	-6.2	12	0.51	8.3	-3.6	10	1.3	7.8	-3	5.8	-1.6	5.4	1.7	1.3	-2.7	14	0.27	-0.4	-4.4	1.9	-10	8	-1.9	5.2	9.5	3.9
-4.6	0.16	-8.3	6	-5.9	0.73	-12	2	-1.4	-8.2	-7.3	5	-9.6	-1.5	-4.1	7.3	-2.9	-0.39	-2.1	6.7	-12	12	-4.5	9.8	-8.4	5.5	0.17	0.06	5.8	6.1	2.3	13	-9.4	3.9	0.66	10	-5.7	5.2	5	13	-2.8	-1.6	-4.8	5.4	-2.8	3.7	-9.6	13	-1.6	2.2
9.3	6.5	4.2	5.7	-3.6	-1.5	0.13	4.5	8	-0	0.82	4.5	4.3	3.6	5.5	9.4	0.66	7.1	1.2	8.5	-4.7	4.6	-4.9	2	0.46	-3.6	-4.8	-8.4	-2.8	-14	0.16	-0.9	-3.5	-5.6	0.15	-5.2	-3.8	-3.3	5.3	-0.59	3.8	-15	-4.3	-1.6	5	-11	-10	15	-1.8	9
8.1	1.9	14	-0.55	7.5	-2.4	12	-3.2	8.6	5.4	8.1	-7.9	8.7	-1.9	7.1	4.5	3.8	16	13	-0.16	5.8	7.3	11	-6.8	11	-4.2	0.26	-8.7	2.5	-8.1	5	-7	7.3	-11	5	-5	1.9	-2.8	4.3	0.02	7.3	-5.4	5.2	0.92	4.3	-9.9	4.3	4.7	2.2	0.56
-0.42	20	6	3.3	5.1	4.3	-5.7	-2	-4.2	8.3	11	2.4	4.5	-1.4	11	3.3	3.2	-0.5	14	7.7	3	-2.2	11	17	1.7	4.7	-5.9	-4.4	-2.3	-6.4	-3.4	3.2	6.7	-14	-6	11	3	0.82	-0.39	6	-4.7	6.4	4.7	2.2	-0.99	-5.9	5.6	8.5	-3.6	4.1
-0.89	-36	-3.8	3.4	4.4	6	-10	-19	-7.1	-44	9.4	15	-9.4	-82	1.1	-59	-5.3	6.2	-7.7	-72	1.3	-6	-1.6	-92	-9.5	-39	-0.03	-22	-8.2	4.5	0.14	-24	-1.5	-2.2	-8.8	-25	0.62	-18	5.9	-20	-3.8	-32	-2.9	-17	-5.4	-8.1	-7.3	-36	-2.4	-45
3.3	-35	1.5	-16	1.7	-5.9	-9.3	-23	-11	-37	-4.2	-0.19	5.7	-15	-0.37	-9.9	-8.6	-36	-4.3	-16	-4.8	-3.3	-6.9	-31	1.2	-18	0.33	-10	1.5	-9.9	1.5	-12	-3.3	2.6	0.8	-26	-0.16	-23	4.7	-15	3.2	-25	-0.55	-13	3.5	39	-9.8	-7.5	-12	3
-4.4	-9.1	-6.5	-7.3	6.9	-5.5	-8.6	1.2	-2.6	-1.1	-2	0.82	-1.4	14	3.6	21	-0.34	-1.6	-3.4	9.3	-6	22	-12	-1	1.2	-1.3	-1.7	-10	9.5	-9.2	0.66	-5.6	1.6	6.8	-0.43	0.65	-0.23	-4.5	6.1	-2.2	-3.7	11	9.3	-0.46	2.8	36	-8.5	10	-19	11
-6.4	-14	0.92	-0.95	-1.5	-2.1	3.8	-0.32	-8.7	-7.5	0.6	5.6	7.1	6.3	3.9	3.7	-7.9	3.7	0.25	3.6	-7.8	4.2	1.1	-5.5	-5	-6.5	-2.7	-10	-0.61	-2.8	-0.76	-13	-6.5	-0.99	-3.1	-4.2	-2.5	-2.5	2.4	4.2	-10	2	-0.33	3.1	-9.5	32	-7.6	-5.2	-7	-6.9
9.3	1.5	4.4	0.74	-0.46	6.5	-2	5.1	-10	7	6.9	8.8	14	6.1	0	6	-1.5	-4.8	2.9	1.4	-2	3.2	8.4	-3	-4.2	1	-3.6	7.6	-3.8	-0.65	2	2.5	2.7	-1.9	-9.5	3.7	1	-0.36	-0.69	3.9	-0.56	-2.8	6	0.65	1.7	9.1	-5.6	2.8	-3.2	-1.2
6.5	3.7	8	2.3	1.5	1.6	-2.2	5.9	-3.9	1.2	6.1	0.16	4.2	9.2	6.7	5.5	12	1.3	15	6.8	6.2	-1.3	8.3	1.7	-4.1	7.5	7.2	5.2	-5.8	0.75	10	9.8	10	3.2	-2.2	1.9	3.5	6.3	4.8	1.5	4.1	3.2	0.14	6.4	2.4	12	-2.3	15	-5.6	5.3
0.38	-2.5	-1.9	-1.9	0.68	1.5	-6.6	-3.9	-9.8	6.1	1.2	0.66	-1.9	4	-1.3	13	13	0.2	4.1	9.7	3.6	7.9	3.8	-8.8	0.56	1.2	3.9	0.1	0.22	-2.2	8.2	-0.41	9.1	5.1	-5.3	2.7	9.5	4.6	12	12	2.2	2.1	6.9	1.6	4.3	6.8	0.3	12	-0.86	2.4
4.7	6.3	-2	1.3	-7	5	-7.5	5.7	-9.4	7.8	2.4	10	-0.58	1.2	3.3	9.6	4.8	-9.2	-6.6	7.8	5.1	0.24	0.71	-3.7	-3.1	2.4	-4	2.3	4.9	-1.5	9.4	0.99	11	6.9	0.54	-2.3	0.52	-3.6	8	-4.8	4.3	-4	4.1	0.66	3.4	18	-0.61	4.6	1.6	2.6
-2.6	13	-0.06	-1.7	-7.2	3.6	-6.8	2.2	-8.8	8.2	-2.9	10	4	5.7	-0.41	12	5.3	-2.5	2.5	12	7.1	2.4	6.7	4.4	-6.4	4	0.32	8.8	-4.5	7.5	5.1	-4.5	13	5.8	-12	6.6	-0.91	-4.6	-8.3	4.1	4.9	0.2	-4.4	-7.9	-11	3.7	4.1	7.8	2.2	5.5
-1.9	9.3	1.4	9.3	-0.43	7.9	-7.2	2.5	-7.8	-0.41	-0.32	7.4	-3.9	12	1.1	6.4	14	1.7	7.7	-0.66	7.2	-2.6	3.1	4.2	-9.5	2.6	2.8	-3.3	2.2	-8.7	2.3	-0.97	0.48	4.7	-11	3.5	4.7	1.4	-2.1	5.7	-5.6	-5.3	-8.6	1.8	-7.5	2.4	-3.2	11	-5.3	5.2
2.7	5.7	-3.9	0.94	-7.8	2.4	-8.7	-4.2	-6.1	-0.75	-0.65	0.54	4.1	3.8	-3.2	5.1	-0.84	3.4	-0.01	5.2	1.3	-2.9	4.4	-0.33	-1.2	2.5	-3.1	0.06	-6.9	-12	-3.9	2.1	-2.9	2.8	-2.8	2.2	5.4	1.9	-1.8	-1	1.9	-2.7	0.59	4.9	2.1	8.4	-1.3	9.1	0.09	8.9
-7.1	9.3	-7.5	-2.4	-10	-2.2	-13	-3.4	-4.2	-1.9	-11	-0.04	-3.2	2.9	-6.2	6.1	-8.1	-0.95	-0.28	2	-7.9	7.8	6.4	-6.3	-1.2	-0.53	-3	1.4	2.1	-1.9	-3	-0.87	6.8	1.7	-6.9	7.1	-2.1	-1.2	-12	-0.79	-1.3	-5	0.82	0.56	-9.8	0.96	-0.84	0.27	-8.3	3.7
-3	1.1	-5	-6.1	-11	-0.41	-8.2	0.02	-0.83	-6.1	-6.9	0.06	-16	9.8	-3.8	2.2	-9.2	-3.7	6.2	5.9	-4.6	0.09	-2.7	8.2	-2.4	3.4	1.4	-0.12	-2.1	-5.7	1.2	-1.7	0.18	-3.3	-11	0.75	-2	-1.5	-7.8	-1.3	-9.1	-8	8.2	-4.3	3.9	2.6	-2.5	5.6	3.3	4.2
-1.2	-0.1	3.7	-7.3	5.7	3.4	-3.4	-2.5	4.5	1.4	3.5	-2.4	2.4	9.5	1.5	-1.2	0.57	3.9	5.8	7	-0.17	0.1	6.8	0.42	-0.19	2.1	4.3	3.1	7.8	1.5	0.09	-4.5	-2.3	-0.19	-2.7	-4.2	2.3	-4.1	6.9	-5.5	2.6	6.3	4.6	-13	2.5	-6.4	-8.8	-1.6	0.48	-5.5
-0.06	-9	3.9	-12	3.1	-4.1	-5	-7.3	-3.8	-0.61	8.6	-3.1	-2.7	8.1	-2.5	4	7.1	3.8	3.4	3.8	-5.9	3.4	13	1.1	0.49	2.5	1.6	-4	4.8	3.9	1.5	0.23	6.6	1.2	-0.2	7.2	4.3	3.8	5.5	1.5	8.4	1.5	4.7	-6.2	3.5	-1.8	0.61	-0.32	2.2	2.3
-4.9	-9.4	-7.8	-5.6	-6.8	-6.3	-6	-7.8	-5.5	7.7	-1.5	-3.8	-8.8	6.6	-1.2	-9.7	-1.9	-1.2	0.13	-3.5	-5.9	2.4	1.4	0.64	0.99	3.9	-2.2	-1.4	2.8	4.3	4.6	-4.6	-1	-0.22	-2.5	5.4	-1.9	4.7	-2.1	-6.6	-0.98	6.5	-4.8	-2.2	-8.5	-11	-4.2	8.3	-14	-0.15
6.5	-4.6	4.7	-4.2	-7.2	-0.44	3.9	-7.8	4.6	6.3	5	-9.6	-3.7	2.8	16	-5.8	5.1	-1.4	12	-5	17	2.4	13	-1	3.9	1.2	-0.54	-3.8	2	2.1	8.8	-12	5	5.8	6	5.2	0.36	-6.7	12	-10	5	14	5.2	8	5.5	3.9	-1.3	7.5	-3.1	3.3
3.2	-1.4	4	-0.01	-7.1	11	5.1	-3.7	0.88	9.1	10	1.1	-0.53	4.4	8.2	4.5	13	7.6	1.3	1.1	11	2.6	-5.9	4	-0.33	7.6	-3.5	10	-2.4	13	6.9	-6.8	8.9	-1.8	3.8	10	1	-4.5	5.1	7.4	1.4	7.3	7.7	6.9	7.1	13	7.9	11	11	4.8
-4.2	5.6	-8.8	3.8	-2.9	10	-2.3	-3.8	-7.1	9.8	3.6	4.2	5.6	2.6	6.3	13	5.1	1.7	-2.3	3.6	10	10	4.9	4.1	-0.05	4.7	-0.62	-4.1	-8.5	-0.26	6.8	-16	1.4	-12	-11	2	6.7	-6.6	2.2	-11	0.73	1.2	-2.2	-1.4	-7.2	2.6	1.6	7.3	12	1.2
-2.7	1	-1.1	3.4	2	8.4	-6	-11	4.7	0.54	1.6	-0.5	4.6	5.2	5	2	8.1	-1.9	3.3	0.76	8.9	0.76	-3.2	7.2	4.4	6.3	7.7	4.3	-4.1	7.4	12	-2.8	2.7	4.3	-2.6	-2	7.3	5.6	-2.5	-4.2	3.9	7.3	9.3	-1.6	8	11	-0	13	6	11
7.8	-4.8	3.3	-0.36	2.4	1.1	5.4	-6.2	12	3.6	6.1	3.4	-5.5	1.2	8	4.4	11	-0.17	5	8.7	7.3	9.4	-7	16	4.2	8.4	-3.9	-3.6	2.3	-1.5	-0.51	4.3	0.66	3.4	0.66	0.56	-1.1	2.9	-2.5	-3.8	2.6	4.9	0.16	4.1	-0.29	5.5	1.6	12	9.1	1.1
4.1	-1.5	-1	5.6	0.62	3.4	3	4.4	8.8	4.7	9	-1.1	-0.81	-1.9	1.4	5.7	-12	5.4	-0.92	10	0.88	-1.6	4.9	3.7	-0.8	0.45	0.09	9.4	7.9	8.8	2	14	5.6	7.6	1.4	2.5	0.78	6.9	3.4	-1.9	0.35	-0.82	-3.6	-5.6	-9.1	-7	8.3	3.9	15	4.1
7.9	0.95	-1.6	1.5	2.8	2.8	-0.76	7.3	13	0.48	1.8	5.2	-1.7	3	11	6.9	7.3	1.6	5	0.47	9.3	5.7	-0.85	-2.1	0.11	1.3	3.2	5	4.7	-11	14	1	0.91	-10	4.3	-8	-1.2	1	5.8	-15	1.2	-1.9	0.86	-3.6	0.09	-8.2	7.2	2	11	4.2
11	6.4	5.8	5.2	4.6	7.3	2.8	7.9	8.8	1.6	9.6	3.2	-1.9	4.8	7.3	-3.9	13	-9	8.6	-2.5	2.4	-0.63	-0.28	7.8	1.4	5.9	6.6	-2.2	1.9	-5.2	18	-4.5	11	5.5	1.2	-2.4	3.5	-4	11	3.3	5.6	-7.1	6.7	5.7	11	9.6	14	-6	17	-3.5
7.3	9.7	2.8	5	5.6	5.5	1.4	13	0.38	6.8	17	0.03	3.1	-2.4	4	-1.5	-0.51	0.27	12	1.5	3.4	3.5	-7	-0.08	2.2	2.9	3.9	3.1	3.2	1.9	3.7	0.42	8.6	4	3.1	4	4.3	-1.4	13	3.1	4.7	-3.6	6.5	3.9	6.6	19	16	1.2	27	-0.71
8.7	21	2.8	14	6.1	1.3	-2.6	8.7	8.6	4.7	13	7	1.1	-7.7	9.6	11	4.1	3.6	-2.3	0.56	2.6	0.66	-4.2	4	-0.26	2	-3.9	3.5	6.5	2	1.7	2.7	3.9	-2.8	5.4	2.1	7.3	2.2	0.66	4.4	7.4	1.7	7.1	4.6	3.8	-0.25	1.3	-0.48	8.6	4.4
1.4	-0.44	-0.42	1.4	7.1	3.1	-0.39	1.9	14	-4	0.87	4	0.39	10	2.8	-1.3	-3	-2.2	1.2	-4.1	-5.8	-2.4	-3.9	-2.1	5.8	-6.1	7.7	-6.3	2.2	-12	2.5	-4.5	-3.4	-5.7	7.3	-6.6	3.3	3	2.5	-1.7	2.6	6	1.9	-6.2	-1.6	4	2.6	-3.9	6.8	4.3
13	-8.2	1.9	-3.5	3.6	-7	-0.75	-4.2	12	-3.4	1.1	-3.5	2.3	2.1	-0.3	-2.6	0.05	4.6	7.6	-3	0.51	-4.7	-7.4	-3.8	3.2	-5.7	3.6	-7.5	-2.3	-8.4	11	-2	4.6	6.6	-1.7	-11	3.2	8.9	0.21	-3.6	-1.6	-2.9	2	4.1	-0.04	-5.2	9.9	-1.5	17	-7.1
14	7.1	3	-1.2	-2.5	5.8	5.2	-1.4	7	3.8	10	1.8	4.5	6	-3.3	8.2	10	-4	4.3	9.3	4.9	5.4	-1.4	4	1.9	-6.7	-0.16	2.4	12	-0.19	0.27	0.82	3.2	3.6	0.89	-3.8	1.1	-1.4	-0.48	-4.7	7	-6.9	6.9	-2.6	8.2	-1.3	4.2	-6	14	-2.6
8	7	2.4	2.6	1	4.4	-4	6.6	-0.99	-3.2	8.3	12	1.5	1.4	-0.06	1.6	3.4	-15	-0.53	6	1.6	2.8	-9.7	6.7	5.4	2.6	0.11	7.6	5.7	-7.5	-1.1	0.12	2.5	-5.6	4.2	-10	3.7	6.4	-1.1	-2.3	4	-5.1	2.1	-4	0.38	2.4	2.5	6.3	2.7	4.3
2.4	6.3	9.6	7.8	5.7	9.4	-2.6	10	0.19	-1.9	10	3.2	-1.6	-1.1	2.6	6.6	2.7	-2.1	-0.28	3.5	0.34	5.6	-8.6	8.2	2.1	1.4	0.21	-0.39	0.22	4.1	0.38	9.1	10	7.7	0.36	-1.7	6.7	1.9	-7.4	4.1	6	-1.1	6.3	6.7	2.3	10	-1.8	5.4	-3	5.2
11	-0.27	9.8	-0.7	9.2	5.7	9.5	7	2.1	0.25	16	-3.6	-3.4	-0.35	-2.6	3.5	-1.2	-4.9	-4.5	4.7	-1.1	-0.35	-12	4.5	3.8	-2.3	4.6	4.4	1.2	2.5	6.2	-0.46	8.1	4.3	5.6	-7.8	5.7	3	-5.3	0.96	1.4	-2.5	5.4	0.83	10	1.1	-5.3	2.8	-1.4	6.5
12	-1.7	21	-2.4	14	-3.8	8.8	-7.2	8	-5.4	22	-9.9	4.9	2	12	0.64	12	-0.29	10	0.31	7.2	0.86	8.4	-9.9	6.2	-7.8	16	-12	27	-2	20	-7.8	16	-0.39	9.8	0.35	15	-5.5	19	2.5	13	-5.8	9	-5.9	11	6.1	3.6	8	0.4	7.4
-33	-8.8	-37	1.2	-14	1.4	-47	-8.8	-9	-0.2	-26	1.3	-20	-1.2	-34	1.8	-53	-5.7	-19	2	-51	0.65	-28	0.77	-52	-8.6	-46	-7.6	-53	4.3	-42	-0.93	-63	-2.2	-51	1.7	-53	-2.2	-55	-8.6	-51	-4.8	-57	-3	-52	14	-18	-6	-3.4	-2
-1.4e+02	-8.4	-1.4e+02	-2.6	-1.1e+02	9.4	-1.3e+02	1.2	-1.2e+02	4.8	-1.2e+02	1.1	-2e+02	-4.6	-1.5e+02	0.96	-1.7e+02	-13	-1.9e+02	-0.82	-1.3e+02	-8.7	-1.9e+02	0.47	-1.2e+02	-0.85	-44	1.1	-79	-2.2	-54	-2.3	-82	6.5	-94	-7.8	-66	6.4	-38	-15	-84	0.48	-1.1e+02	4.4	-1.4e+02	21	-1.1e+02	-9.3	-97	-6.1
46	-5.8	74	-2.9	20	-2.4	67	1.7	21	-2.8	35	-0.95	29	-2.5	45	-7.5	82	-12	14	-3.5	88	-6.3	0.24	-3.4	47	-6.5	57	2	57	-2.9	65	-0.94	68	3	36	-10	57	4.3	44	-8	46	-5.1	58	-3.6	40	-1.8	23	-4.2	-17	-5
-8.4	-2.4	-4.2	0.21	8.4	1.9	-1.6	-3.4	-16	-8.9	-2.2	-4.2	19	-3.5	24	-4	-6.7	-18	23	-6.8	1.9	-6.3	23	-5.9	1.4	2.9	-6.7	6.5	1.4	-0.35	-10	6.4	-5	9.9	10	-1.5	-12	10	-1.3	11	-3.7	3.1	-11	-5.4	-2.4	2	-6.5	-6.8	-9	-5.2
5.4	-3.5	0.79	5.8	6.7	5.7	8.6	5.1	6.8	1.7	-4.2	2.9	16	-4.6	3.2	-1.4	11	10	8.4	1.1	4.9	1.1	6.9	4.8	0	9.4	0.34	4.7	7	9.3	3.4	1.4	-12	-4.8	6.6	1.6	-3.7	-0.69	5.6	14	-0.38	-0.73	-6.9	7	-7.8	0.34	6.4	-5.8	-4	-4.2
-3.4	1.3	-0.55	8.9	0.17	8.8	-0.51	2.3	2.1	5.1	3.4	5.4	7.8	-0.47	6.7	-1.7	10	4.3	3.9	-6.2	7	3.8	9.2	-2.8	-6.4	-5.1	0.14	7.6	-7.1	-9.8	-7.6	9.2	-1.7	-0.41	-3.4	-5.9	-6.2	1	-5.6	1.3	-4.3	-3.3	-8.9	2.3	-0.97	-3.9	7.9	8.2	6.9	2.8
-4.5	-7.5	-2.5	-4.2	-12	-1.3	3.7	-5.9	-5.1	-3.6	-8.5	-6.4	-2	-12	1.8	-10	4.2	-4.3	0.41	-6.6	4.2	-2.1	4	-6.5	-7.4	-5.5	-2.3	0.78	-8.9	5.6	-2.6	7.1	-2	-3.9	-8.2	5.6	-3.6	0.22	0.59	2.5	0.09	-1.2	-3.8	-3.5	6.5	2.3	-1.5	4.7	6.6	1.9
1.4	-2.6	-3.7	-6	-3.7	-15	7	-5.2	2.2	-7.5	-2.3	-9	4.6	4.7	6.3	-2.7	-0.86	-0.58	1.8	-4.1	6.6	2.9	0.57	-17	-1.3	-3.5	-5.3	2.4	-5	-7.9	-9.2	13	3.8	9.5	-0.67	0.99	-0.25	3.6	-3.4	-6.5	0.39	-0.8	-7.2	-2.5	3.4	-5.5	1.1	-12	2.6	-5.7
-7.9	-11	-9.6	-8.2	-3.3	-20	-0.74	-9.9	-7.3	-9.7	-3.3	-7	-8.3	-3.3	-4	-6.4	-8.1	6.3	-14	-7.9	-10	-5.5	-2.5	-9.1	-2.5	-7.7	-2.4	1.1	2.6	-8.2	-21	9.5	1.4	0.24	0.03	-3.8	-0.36	1.7	-10	1.8	-0.69	2.9	-0.16	-6.7	-0.85	-15	-16	-5.4	-13	-6.4
-2.4	-11	0.75	-2.9	-3.4	-5.4	6.2	-11	-9.8	-7.9	1.7	-6.8	-4.3	4.4	2.2	-10	3.3	-3	-4.1	3.3	-6.2	-2.2	0.47	-0.31	4.3	-4.8	3	-7.9	-6.8	11	-5.8	-2.5	5.4	1.8	-2.1	-6.1	1.5	-0.73	-10	16	-3.7	-0.57	3.1	-2.5	7.7	3	-3.5	7.9	-9.7	1.8
-6.3	-5.7	-0.26	2.1	-8.2	5.3	8.8	1.3	3	5.4	0.21	3.5	-0.06	-3.1	3.7	-5.5	-2.8	-8.1	1.5	1.5	7.2	-1.3	-0.21	6.2	2.7	-2.9	-2.4	1.2	-2.6	6	-1.1	-4.3	-2.9	0.42	2	-0.55	-0.56	6.6	-9.9	13	-0.14	1.6	2	-8.5	7.4	-15	7.1	0.96	-2.5	2.2
0.22	5.3	3.3	-5.8	-4.3	-1.3	5.5	3.5	7.9	1.6	-0.24	2.7	7.5	-13	7	2.1	-1.3	3.1	7.8	-6.7	6.7	-4.6	6	-13	9.5	1.1	4.2	-1.1	0.57	-11	-2.4	-8.9	1	-6.7	3.7	-0.1	3.9	0.94	-2.6	0.67	-1.3	0.47	7.8	2.9	19	-8.1	2.7	4.8	5.9	6.5
2.8	-1.8	7.7	-4.2	3.3	0.73	5.8	0.3	1.3	-4.4	0.32	1.9	-0.99	-7.2	6.8	-4.8	-0.76	-18	-0.52	-6.8	4	-3.2	7.6	4.9	8.7	4	4.3	-0.86	-2.9	4.1	-0.4	-5	-0.56	11	7.4	1.6	5.5	1.3	-2.5	8.5	1.4	6.1	7.1	4.5	7.6	13	-2.8	-8.6	-1.5	-11
-2.5	-6.8	-5.7	-6.5	-0.58	-3	2.7	-3.5	-0.44	-4.5	-0.17	-0.26	0.65	-1.4	6.4	-7.7	-5.8	2.8	0.26	-4.6	-8.9	1.5	-3.5	-2.8	1.9	0.1	-1.2	6.1	2.3	7.1	0.26	-2.1	6.1	5.3	-2.5	1.4	0.9	0.22	-1.3	-16	2.1	-2.2	2.4	4.1	4.1	0.52	-1.2	-3	-4.6	-8.9
-4.5	1.3	-2.7	-4.6	-8.8	-4.9	4.2	-5	-5	-2.6	-3.6	0.94	6.8	7.6	-3.4	-1.1	4.5	7.2	-2.7	-1.1	-3	-0.54	-2.4	-15	0.11	0.17	0.68	6.6	-1.3	-1.2	-1.4	7	-8.4	11	0.29	5.3	2.9	0.52	-7	-1.8	-4.2	1.7	-1.8	-0.2	4.8	5.3	-7.2	4.5	-15	6.3
-2.2	15	3.7	9.7	0.14	6.5	5.6	8.7	-5.3	-0.43	-3.6	3.9	-4	7.2	-1.6	1.7	1.2	-5	-1.9	2.9	8.3	-2.3	8.6	-0.8	6.2	2	11	1.2	5.2	5.3	3.3	-1.4	3	-0.49	1.6	-6.3	2	-3.5	-5	11	-2.3	2.2	0.11	6.5	0.75	7.2	-1.6	-2.4	-11	2.1
7.2	3.9	4.9	6.3	-0.53	-0.05	21	2.4	4.5	2.7	9.9	-2.9	5.5	-5.7	-0.75	-0.17	-1.9	-2.4	2.3	2.9	-0.42	6.4	11	-2.8	2.5	4.1	2.3	-3.4	-5.6	0.95	2.4	-0.49	0.94	2.4	0.83	-4.3	-5	-4.3	-0.48	2.4	-1	-0.15	3.1	3.8	6.1	2.7	-0.07	-0.69	-4.1	-1.5
3.3	4.8	6.3	-1.9	4.7	2.7	14	-3.6	4.9	-2.5	12	-4.6	2.2	0.35	-7.5	0.21	1.8	0.36	5	0.45	2.4	10	15	-2.8	-3.8	2	-0.26	4.2	-9.2	7.4	6.5	0.35	1.7	-0.08	3.9	-3.5	1.2	1.1	2.1	3.2	5.1	-4.4	-3.1	5.6	7.7	-6.7	1.5	-5.8	7.3	-9.7
-4.7	3.3	-7.3	-3.5	-1.8	-5.9	-0.56	4.3	-1.4	-5.5	-1.9	-1.8	0.11	0.61	-6.1	-4.7	-3	4.9	-3.3	-5	0.82	0.87	-7.4	-4.2	3.9	3.7	-10	-3.9	-3.5	-1.1	-0.6	-1.5	1.5	-0.78	3.2	-7.6	2.9	7.7	0.68	-5.8	-3.5	-1	3.3	2.1	5.2	-13	-3.1	-20	-3.9	-13
-7.3	-8.2	-1.8	-0.82	-7	-0.06	3.4	-9.1	-15	-0.51	1.3	-4.3	1.8	-2.7	-10	-6.3	4.5	-3.3	-9	-1.4	-6.9	0.34	4	-3	2.4	3.6	-2.7	-4.8	0.96	-2.2	-5.3	-9.1	-3.4	-7.1	-0.48	-6.2	-2.7	1.3	-8.4	-12	-2.5	-1.1	0.02	3.2	1.7	3.8	-4.1	-4.2	-15	-5.7
-2.2	-7.2	10	-6.3	0.97	-4.4	3.1	-7.1	-11	-10	4.6	-5.7	11	2.5	-7.7	-3.8	3.5	4.8	1	-4.5	5.8	-7.7	8.9	2.5	6.5	-0.46	-2.3	1	-3.9	9.8	3.6	0.44	-2.4	0.84	-2.9	9.1	-5.8	-1.4	0.69	-1	3.2	5.2	-1	0.33	4.8	3.4	-4.7	-5.5	-12	-10
8.1	-2.5	9.7	-3.1	2.7	6.6	6.3	-2.9	2.6	8.1	10	-0.74	20	1.9	2.2	0.7	9.5	4.4	8.2	2	7.1	-2.4	5	-1.3	6.5	-2.9	6	1.6	-3	-4.1	0.69	-0.6	2.1	-8.4	-4	-4	-3.4	-2.6	3.4	-13	-7.6	3	8.2	-8.9	4.2	-7.4	-2	-10	-1.7	-10
-4	-5.9	0.4	-10	2.9	1.3	8.1	1.4	5	19	6.2	-5.3	2.9	-4.5	8.8	-11	6	-2.3	6.3	-1.4	5.5	-8.4	1.8	3	5.1	1.9	4.5	-2.9	-0.71	6.1	4.6	0.84	2.7	-11	6.2	3	2.1	1.6	-5.2	2.9	2.5	9.7	1.2	-2.9	3	-15	4.6	-7.4	3	4.6
-3.8	-3.8	3.3	0.09	-1.8	-1.5	9.9	-11	5.3	9.4	4.3	-2.6	-3.7	-2.5	8.6	-1.9	5.3	4.4	-1.4	-5.6	5.8	7.3	1.6	-4.1	9	0.45	-1.6	4.3	1.1	13	2.8	-1.9	5.8	-1.5	9.7	17	5.1	1.6	3.1	-0.77	6.1	2.9	2.7	-1.4	-1.2	-4.7	8.4	6	7	11
-1.1	-0.95	2.8	-2.8	3.8	-8.6	-1.1	-13	3.5	3.5	-0.84	0.5	2.5	-5.4	-5.1	2.7	8.1	1.3	-4.1	-7.6	5.5	5.2	12	-2.8	5.2	6.2	6.1	-4.9	3.6	9.1	-2.6	-6.1	4.2	0.01	1.2	9.3	-0.96	-4.4	1.8	-5.6	-0.74	2	0.21	-2.2	-4	6.7	5.6	2.9	7.7	7.2
-7.3	-6.6	-9.3	-0.57	-1.4	0.99	-6.5	-6	-1.5	3.7	-9.9	-2	5.2	-6.8	-3.1	-0.08	1	-4.4	-3.9	-5.5	3.4	-1.2	1.7	-7.2	2.8	7.4	4.9	-14	-2.1	-1.7	-5.8	-3.9	-6.8	-0.82	5.6	-1.1	2.6	-1	0.32	-0.75	-0.93	8.9	-6	4.5	-7.4	-3.1	-3.9	-6.8	-2.9	4.4
-7.4	-9.1	-5.8	-4.5	-8.2	-9.2	-9.2	-6	-5.7	-5.5	-14	-6	3	-1.6	1.9	-1.4	-4.1	-17	-4.2	-1	-1.9	-7.3	-2.4	1.3	-1.4	-5.9	-1.1	-4.8	0.5	-2.8	-4.1	-6.9	-11	-12	0.36	-6.6	-3.5	-9.6	-3	0.79	-3.9	0.75	-9.8	-4.8	-2.1	-7	-3.3	3	-2.6	6.1
0.99	-12	-4.3	-3.6	-7	-8.7	-9.2	-7.2	-5.4	-8.9	-11	-11	9.9	-5.4	-1.5	-6.1	1.1	-15	-4.2	-5.8	-7	-7	3.9	-0.26	3.2	-7.3	-0.56	-5.7	-4.3	-4	-8.1	-0.96	-6.9	-6.5	3.1	-5.5	-5	0.14	-0.33	-2	1.3	-6.9	-3.7	-8.2	-10	-2.3	-2.8	-0.16	4	-1.8
-0.28	-2.4	2.5	2.9	-1.5	-0.46	3.4	-2	2.8	1.1	-11	0.49	6	3.3	-1.6	-0.02	3.8	-2.7	0.64	5.9	0.94	-1.3	-0.37	0.89	0.62	-8.1	-0.34	6.5	8.1	-11	-7.9	1.1	-0.84	-3.6	-3.9	-3	-4.6	3.4	-6.4	4.7	-0.96	-7.3	-2.7	-3.2	-3.9	-0.83	14	2	9.6	-0.07
-7.1	-5.8	0.79	8.4	8.6	3.1	-4	-2.1	9.8	-8.7	-4	5.2	7.3	2.8	5.5	-4.4	5.6	-0.82	3.4	-9	-2.1	-1.7	-7.6	-7.8	4.5	-13	2.1	-6.2	13	7.4	-3.2	-4.7	6.6	9.9	10	3.9	-2.4	-2.9	-4.2	-4	-1.3	-3.5	9	-2.9	8	14	6.5	5.3	6.1	0.98
4.6	4.8	-1.7	0.97	11	4.6	-3.8	3.8	0.6	-3.8	-2.1	-8.8	0.37	2.1	5.1	3	7.1	8.2	6.7	-1.7	6.3	3.1	1.5	0.56	4.1	-0.32	3.6	-6.2	8	4.8	-6.5	-1.3	6.2	3.1	15	-0.75	2.1	1.4	-4.2	-3.3	5.5	-6.1	2.2	3.9	-0.81	13	7.7	-4.8	9.8	0.13
-0.15	-4.5	3.4	-7.5	8.2	1.5	-1.1	-3	-5.3	-5.6	-3.8	-5.9	6.4	4.4	8.3	1.8	7.4	2.2	5.8	0.39	2.2	2.8	4.2	-8.5	11	-4	4.4	1.7	8.7	-5.6	-3.7	-4.8	-0.97	-2.5	13	-7.4	-1.2	-0.92	5.2	-3.9	-0.27	-4.2	1.1	1	4.3	-3.3	17	-8.6	13	-7.3
1.3	-9.7	0.42	-7.2	-0.46	6.2	-4.2	-5.4	-3.5	-3.5	-4.9	-1.3	4.7	-0.99	3.1	-11	5.3	-2.9	0.24	-8.6	3	-9	8.2	-1.2	11	-11	8.6	3.5	13	-13	2.2	-2.1	4	-1.4	7.5	-6.8	5.8	6.6	4.8	-11	7.1	-2.7	4.9	-15	5.2	-22	11	-15	5.3	-15
-2.8	-2.6	-2.1	-4	-8	-1.1	1.5	4.7	-9.3	-2	-7.2	-5.2	4.1	-1.3	2.3	-5.8	5.2	-7.7	1.5	-3.9	9.4	-3.6	4.2	-2.7	-1.1	-5.1	4.3	-2.6	6.8	-3.6	7.1	-3.1	3.2	5	6	-2.6	3.4	1.6	12	-10	2	-2.2	2.4	-0.52	15	-1.4	19	-3.1	11	-3.6
2.8	-16	-2.5	-0.32	-5.4	-2.5	2.4	-2	-4.5	-5.2	-6.2	8.6	6.5	3.9	-3.5	-1.4	4.3	-0.78	4.2	-9.6	4.8	7.1	12	-10	3.7	1.3	9	7.8	14	5.5	5.3	-5.4	4.3	4.3	-1.2	4.2	1.4	-0.91	13	7.1	0.99	3.6	1.1	-0.6	10	-5.8	7.3	-0.29	13	0.1
1.5	-12	-5.2	-2.1	-9.3	-8.2	0.68	-3.8	-1.8	-10	-13	2.9	-3.6	-3.8	-7.1	-7.7	-4.4	-8.4	-3.6	-8.3	-4.3	-14	6.6	-6.2	-4.6	2	0.88	0.88	3.5	1.2	-5.3	-6	-3.8	3.6	-3.4	-6	-3.3	-1.2	0.01	5.6	-9.9	0.36	-4.8	-4.7	-0.74	-4	0.87	-7.8	-6.2	-9.2
1.1	0.55	-3.2	-6	5.9	-7.1	7.8	-1.3	-0.25	-4.2	1.2	-11	1.6	0.22	-0.97	-2.1	-13	5.8	7.1	1.4	-6.8	-5.2	0.56	-1.6	3.4	-2.5	6.1	-1.1	7.1	-6.5	-8.3	3.6	6.9	3.1	2.4	-3	-3	-1.1	-4.9	-2.4	-1.9	-1.7	-5.8	-3.8	1.9	-8.3	-1.4	-13	-4.4	-8.4
14	7.9	14	3.5	9.2	-3.9	18	2.9	3	0.28	6.4	-2.2	-1.9	-5.6	1.9	1.8	-0.51	17	6.1	-1.7	-1.4	4.8	10	1.5	7.9	-6.8	4.2	-4.1	6.6	-6.9	0.2	-1.8	8.3	5.5	0.6	-4.2	1.8	0.97	-7.4	-0.15	0.09	-1.8	9.4	0.44	10	-1.1	2.8	-11	0.94	-8.2
1.5	6.8	5.9	-0.78	2.7	-2.3	8.7	-1.6	-1.3	-1.6	8.2	1.1	3.7	-17	4	-4.2	3.8	-9.9	3.5	-5.7	7.5	-4.7	7.1	-5.1	5.9	-7.1	6.7	-2	3.8	1.6	8	-5.1	5	8.7	2.3	-9.2	0.3	0.44	4.1	0.86	1.6	-2.2	7.1	7.9	-0.72	12	8	-7.2	4.6	-2.9
3.5	-9.1	0.07	-9.5	5.9	-7.2	7.2	-7.8	-0.47	-6.5	-6.2	-2.4	-13	1.7	-7.1	-5	24	-9.4	-5.8	-0.9	6.1	-13	-4.9	6.6	-0.75	-6.3	3.7	2.6	-0.95	0.35	8.1	-3.4	0.91	-0.37	-7.3	-9.2	-0.05	-4.5	8.1	-7.4	3.6	-6	-2.6	-1.1	-8.8	4.8	15	-9.2	5.8	-9.9
-3.5	-5.6	-2.5	-1.5	4.2	-9	4.5	-5.1	-3.7	-4.3	-2.8	-7	-4.4	-6.3	6.4	1.2	-2.2	-7.4	3.4	-7.1	2.3	1.2	17	-4.9	8.1	-7.8	2.6	-4.3	1.6	-9.5	1.3	1.4	3	-2.8	1.2	0.39	0.61	-4.8	11	-11	6.8	4	-2.8	-2.6	-3.6	2	2.5	-0.38	2	1.5
-1	0.76	-5.8	-3.3	-0.83	-2	-0.12	1.9	-4.5	2.5	-9.7	-6.9	-3.8	2.2	-11	-12	-16	6	-9	-7.4	-5.3	-10	-4.9	3.4	0.36	-3.3	0.17	-3	-1.9	4.1	-0.13	8.5	-9.1	-4.3	-0.58	6.2	-4.8	-2.6	-8.3	6.6	-2.6	0.62	0.59	-4.8	-6.4	0.07	-8.2	2.1	-7.6	-1.3
-4.7	-10	-6.5	-2.2	-7.9	-5.7	-6.8	3	-5	-1.4	-11	-3.7	-6.8	5.8	-7.8	-11	-13	-2	-8.6	3.1	-8.6	-8.9	5.1	-1.4	-14	-2.7	0.09	1.4	-5.9	10	3	3.3	-9.3	0.53	-4.9	2.8	-5	6.3	-3.9	7.4	-5.2	0.22	-11	1.7	-9.6	-4.9	-11	-13	-15	-9
-0.8	-6.8	-2.5	5.2	2	0.31	-0.77	1.9	-1.7	2.1	-8.5	4.9	1.9	-1.2	-6	-2.9	-5.6	-12	-0.29	1.4	-7	-0.26	-1.8	5.7	-5.6	6.7	-6	0.45	-7.9	19	-5.2	-5.6	-7.2	-3.1	-2	6.8	-5.9	-0.09	-2.4	9.1	1.5	3.2	-5	-6.5	-1.8	-3.7	-5.5	4.8	-7.5	6
2.1	-0.43	8.8	1.9	12	-1.8	-0.4	4.1	-1	-5.2	-3.5	-5.7	11	-3.7	-0.42	3.6	0.57	4	8.2	6.2	3.9	3	5	8.9	0.9	0.43	1.6	1.3	5.6	-4.8	0.83	7.1	1.4	-0.15	-1.8	-5.4	-3.7	-4.1	7.3	7.7	-0.24	2.5	-1.9	-4.6	3.3	-3.3	5.8	-0.4	0.6	8.5
0.14	-0.8	2.2	-1.9	2.4	-6.7	4.9	2.3	-2.9	-8	0.85	-12	6.2	-8.1	0.57	-1.5	6.7	4.9	2.8	-1.1	15	-0.25	13	-1.2	7.4	2.5	3	8.8	1.3	-1.4	4.9	13	-0.21	5	7.4	-6.5	1.2	5	11	6.4	6.2	-1.9	3	3.7	-3.3	-10	10	-6.5	15	-4.4
-0.63	1	1.1	5	-5.9	-0.59	7.1	6.3	3.5	-2	1.7	2.5	-0.65	-5.2	-7.4	-4.2	0.98	6.2	-2.7	-2.4	2.6	7.6	-2.3	-1.4	2.5	-1.1	-1.5	0.77	1.6	-0.4	7.8	8.8	5.6	-0.43	4.1	1.6	2	0.11	2.8	-0.62	5.1	-1.9	-5.6	11	-0.12	-2.5	1.4	3.9	9.7	1.5
-1.4	-0.13	3.2	1	2.8	6.4	2.4	9.1	6.8	-7.3	-0.83	1.7	3.5	-4.4	-8.8	-3.2	-2.6	-15	-4.4	-1.6	0.29	-1.5	6.2	-3.1	2	-7.5	4.6	-2.1	-1.8	0.71	-3.1	4	1.6	6.3	0.95	4.2	6	1.7	3.4	0.55	3.6	-1.5	-3.6	-0.72	0.11	17	-5.7	-16	-6.4	-14
6.6	5.4	1	3.5	4	11	-0.35	-2.2	2.6	-8.8	-5.6	5.4	-2	-3.2	-4	-3	0.09	-0.92	-4.9	2.5	0.35	-4	0.51	3.6	3.1	2	-2.2	5.1	-9.1	-4.4	1.7	3.5	-1.7	1.3	-2.4	-2.4	6.4	3.3	-0.83	-3.6	2	1.1	-5.8	4	-4.3	4.2	-2.8	2.3	-3.7	-4.3
-13	2.9	-9.4	5.8	-3.5	6.7	-3.6	9.9	4.8	-0.1	-10	2	-3.5	8.7	3.4	-2.3	-0.37	0.33	3.3	4.7	1.9	2.9	8.9	-0.6	-6.7	-0.08	-9	0.76	-6.4	5.8	-13	9.2	-19	6	-2.4	2.1	-5.4	1.2	8.6	-4	1.4	-0.92	-5.7	3.6	-7.3	17	-7.6	-3.8	-3.5	0.02
8.1	10	1.6	7.8	2.8	4.6	2.9	3.3	-0.06	-1.6	-1.9	6.1	-5.8	2.8	-6.5	-8.5	-4.6	-9.9	0.44	0.83	-6.8	-2.4	0.18	2.1	-4.5	-7.7	-9.1	0.83	2.1	-0.26	-8.6	-4	-5.2	-1.6	4.3	-6.6	-7	-2.7	-5.5	-11	-0.84	-1.6	1.2	-3.1	-5.5	0.58	-6.5	-4	-10	-1.4
5.6	-0.09	2	0.97	4.6	-6.3	10	3.2	3.4	-7	-4.4	4	8.6	-2.5	-8	-15	2.9	1	3.2	-6	-2.1	0.98	17	-10	-0.73	-4.6	-1.2	9.3	4.3	11	1.4	5.5	9.8	-3.6	3.8	-0.89	-6.2	-8.5	2.7	-0.85	5.5	0.47	-7.4	-6.9	3	-7	3.9	2.5	3.8	0.11
5.6	-1.9	4.7	-1.1	5.9	-1.3	12	-1.2	5.2	-8	-3.3	1.1	8.4	-8	-6.7	-4.9	7.2	0.98	2	-5.9	2.3	-0.72	3.6	-2.2	0.43	0.68	4.1	-1.4	-3.2	7.7	2.8	-5.9	9.1	-6.6	4.9	5.7	7.4	2.8	7.2	-0.44	9.6	1.1	4.7	8.7	10	0.07	2.8	-5.6	10	-5.7
5.7	8.1	2.9	-0.81	2.1	4.2	1.3	2.4	0.6	-5.7	-1.6	-2.7	15	-2.8	0.07	1.8	2.2	8.3	3.7	-11	0.65	-0.12	3.6	-6.6	0.1	7.2	4.7	-3.1	-2.5	6.3	-3	-1.9	-6.3	8.6	7.2	2.7	10	4	-0.17	-0.46	3.7	3.1	0.06	5.1	-4.3	14	-5.6	-6.2	-0.78	-2
-2.3	2.4	-6	2.1	2.1	9	3.4	5.1	5.2	2.3	-3.8	5.2	0.28	-8.2	-9.9	1.9	4.8	-2.6	3.5	-2.6	-5.2	-5.2	6.1	2.2	2.8	3.1	-2	-5.5	2	6.3	0.18	-1.9	-10	3.1	-0.43	-4.9	2.3	-1.4	-6.2	-3.3	-0.34	0.7	-5.8	1.6	-8.9	15	-8.3	-3.1	-6.6	-0.22
11	2.7	1.2	1.1	11	-1.2	7.4	0.34	10	-4.5	2.5	5.1	5.4	-7.9	0.43	-0.08	0.78	-4.4	3.2	-2.2	-4.6	4.3	3.2	0.34	8.9	1.3	-0.82	5	-0.41	12	-5.2	13	-2.1	13	-3.1	2.3	3.2	15	-2	4.6	7.1	3.9	2.5	2.6	-2.6	-5.2	-5	-11	-0.23	-7
7.8	3.6	4.9	-1.4	11	-1.9	5.2	-4.5	7.6	-13	3.1	2.5	3.9	-5.9	-0.38	8.1	13	-0.57	4.4	0.13	-1.4	0.48	5.6	-0.77	9.3	0.49	-5.3	7.8	6.3	-0.91	5.9	11	-0.38	13	9.3	2.2	1.7	8.3	-1.9	14	3.2	-2	11	0.78	6.6	9.7	-0.14	-4.7	0.15	-6.6
-0.65	-4.5	-2.3	-0.45	6.8	6	3.4	-2.1	6.1	1.6	2.5	3.4	-1.8	1.2	-2.6	-0.44	1.3	-10	-0.42	-0.09	-6.1	-1.8	14	6.9	14	-5.4	3	0.63	1.5	-1.6	2.3	-2.8	0.92	0.87	9.5	0.81	-6.3	0.31	5.6	-0.73	3.7	0.94	3.8	-4.9	-1.9	-1.6	3.9	2	-0.01	4
2.2	-5.5	1.4	-4.5	-2.9	-11	-1	5.9	4.5	4.5	-4.9	-8.4	-2.8	1.2	-7.6	0.35	2.1	3.3	-8.1	-2.4	0.09	6.9	-4.2	0.03	1.3	2.4	1.3	7.8	3.1	-4.7	-9	-10	-0.4	-7	1.3	-5.9	1.4	3	1.2	0.73	5	0.95	1.7	2.5	-2.1	9.1	11	-18	4.9	-1.8
3.3	3.6	-5.2	-2	-0.69	4.1	3.1	0.98	-2.9	-1.7	-4.2	1.3	-10	-4.8	-8.8	-4.6	-2.3	-5.6	-6.9	-4.2	-5.7	-3.4	-4.7	-4.1	3.4	3.8	2.7	3.8	10	0.49	-2	-2.2	0.14	-3.6	7.7	3	0.16	5.7	3.6	-8.2	2.8	6.8	3.3	0.56	2.9	-4.8	2.4	-6.6	14	0.23
2.6	-7.8	-5.2	1.1	9.4	1.7	2.5	3	1	-5.5	-1.1	4.7	4.5	-6.7	2.2	-8.4	-1.2	-22	3.4	-5.4	8.1	-8.4	14	5.4	3.1	-3.1	-1.6	5.4	3.2	15	-8.6	-7.6	-1.3	-1.5	11	2.3	4.6	-2.3	-3.3	-3.9	8.3	-1.1	-2.5	-5.4	-6	-5.6	-6.2	2.6	-1.6	8.2
2.8	4.2	7	2.5	0.33	-5.5	3.2	4.7	10	0.57	11	3.4	-9.2	2.8	11	-1.7	3.4	11	7.1	1.6	14	0.88	7.5	1.6	6.5	9.1	12	5.6	6.4	9.5	3.4	-2.1	3	-2.2	7.6	9.9	8.6	-3.3	0.94	9.4	10	5.8	-8.5	3.6	-2.3	-2.9	4.9	6.4	12	5
14	8	11	6	-3.7	7.5	19	2.4	13	6.8	3.9	5.2	18	-1.7	9.4	-1.5	13	7.3	6.7	-6.2	-3.2	4.4	-2.5	2.6	11	3.1	3	3.7	-0.31	9.5	14	0.96	26	5.2	-5	5.8	5.8	-0.17	5.2	6.2	8.5	6.5	13	5.3	16	-5.4	7.4	5.6	5.4	9.7
0.06	-2.2	0.91	-1.3	5.8	1.3	-5.5	3.7	-1.1	2.1	1.8	0.62	2	-0.05	5.2	-2.7	-1.4	-1.5	6.2	-2.7	4.1	2.6	-4.5	-7.6	5.1	6.3	-2.6	6.3	-5.3	7.6	3.4	1.3	9	4.7	2	9.7	0.24	0.73	6	-1.2	1.9	-0.97	2.7	8.3	7.5	14	-1.2	-3.7	-4.9	-7.3
-8.5	2.3	-5.5	7.2	-5.6	13	-5.7	4.4	-15	-5.3	-6	4.2	-2.7	-2.3	2.5	-2.1	-3.6	-2.4	-0.73	-1.3	-1.7	-0.6	-12	3.6	-8.6	-1.9	-17	0.83	-15	-7.5	2.5	-3.4	-0.33	-10	-10	1.1	-4.2	-4.2	-8	-3.2	-6.1	-3.5	0.03	7.6	-6.6	10	-5.4	-10	-8.7	-16
2.5	-3.2	4	8.2	-6.1	0.26	0.14	2.4	1.7	-6.8	1.4	-0.27	17	-8	4.3	-5.8	-7.5	-8.4	2.7	-6.6	-3.4	-12	-2.5	-3.1	-3.8	-4.8	-5.1	-9.4	3.9	-12	2.3	2.4	3	1.3	-4.9	0.78	1.3	-3.8	-0.65	-5.3	-2.1	-0.24	-5.6	0.99	8.7	-2.4	6	-7.4	-5.4	-6.9
0.53	-2.3	6.5	-5.2	8	-0.7	5.5	7.7	8.7	-0.65	12	2.8	-1.9	-4.7	-1.3	-1.7	-6.6	-6.6	1	0.73	1.2	-4	4.8	6.2	-5	3.5	-3.7	-3.8	5.2	-0.83	-7.9	-0.51	-10	-9.5	-11	-0.9	-6.6	-3.9	-5.4	-4	-4.9	-0.36	5.5	4.4	3.3	4.8	2.2	0.74	8.6	3
-10	5.5	0.88	3.7	-0.81	3.5	-2.1	4.8	2.4	4.1	5.3	2.6	0.64	-12	0.54	-7.5	-5.8	-6.5	-1.1	-8.9	-3.8	-3	-3.1	-0.52	-3.7	-4.7	-6	-1.5	10	8.3	-4.1	8.2	4.9	4.6	-1.2	3.4	-2.1	12	2.3	1.9	2.4	2.8	1.7	-9.4	3.4	-1.8	4.9	2.2	8.8	4
-6.5	-0.07	4.7	-0.71	4.5	-7.3	-0.77	-5.8	-2.1	5.1	6.3	-2.7	0.66	-0.54	-2.8	-0.17	-2.6	-5.1	-2.8	-10	-5.5	-4	-3.2	-14	-0.75	-1.4	-0.44	4.2	4.7	-7.2	-2.8	9.3	7.3	4.5	-1.3	-9.9	2.7	-2.4	2.3	3	6	3	8	0.36	8.1	-12	0.51	-12	-5.1	-12
-1	-3.9	2.6	-3.4	2	-11	-2.4	-8.6	-6.8	13	-0.59	-6.9	-2.5	7.8	-0.15	-0.89	-0.87	-0.37	3.3	-3.9	1.9	3	4.5	-13	0.55	-1.9	5	-8.3	7.7	-3.6	8.7	-2.4	7.8	-5.1	0.67	-0.28	2.5	-9.6	8.1	-4.9	4.9	1.1	7.2	1.9	9.6	-9	7.9	4.7	7.3	5.7
-3.7	3.1	-0.22	2.8	-4.8	-9.9	-5.6	-8.2	-8.7	23	-2.3	6.8	-6.4	1.7	4.5	-3	-11	12	-0.9	3.6	2.4	12	-2.1	-7	-0.79	0.33	1.3	1.8	1	-1.9	5.5	2.2	4	6	-5.8	5.8	-2.4	3.5	8.6	-3.2	0.28	2.2	2.9	5.5	6	2.9	-1.7	5.5	-0.39	7.7
4.6	4.6	2.6	2.3	0.51	1.4	3.9	-1.5	4.6	6.1	3.7	-0.51	4.8	-3.8	-2.5	2.8	-4.5	13	-0.98	-2.4	3.4	2.6	4.1	-4.1	4.7	-0.65	0.23	-0.08	3.4	5.1	7.8	1.2	1.9	8.3	1.2	0.28	5.2	-3.6	-6.9	-0.99	0.06	-0.57	6.2	3.2	6.2	-4.2	-3.5	-4.2	-8.2	-0.3
0.03	-0.55	8.4	-5.2	2.4	-3.8	9.9	-0.65	8.8	1.5	8	-7	2.1	5.8	2	1	-1.1	0.47	4.5	1.6	8.4	-1.9	4.3	-9.8	2	-4.8	6	-6.1	11	1	4	3.8	5.5	6.2	4.2	2	7.6	-3.2	1.4	10	3.1	-2.7	-0.26	3.3	-1.9	-1.5	-0.9	-4.2	-10	1.6
11	-1.3	22	-7.9	20	-1.2	14	-2.5	14	-0.23	21	-14	12	3.9	16	0.36	21	1	20	-3.9	19	0.29	21	1.8	17	-7.3	3	-7.7	4.1	-10	8	-8.4	1.6	-4.5	14	-6.4	6.7	-12	24	-2.6	9.2	-8	17	-2.2	13	4.2	21	-3.4	16	-4.7
-0.81	-5.5	-4.3	-5.5	1.2	-3.6	-2.2	-14	-9	-6.2	7.7	-6	0.22	5.4	9	-7.8	7.3	-3	1.4	-3.9	11	-6.5	11	6.2	1.4	-10	3.7	6.8	-9.1	-14	-2.4	-3	-0.26	0.63	1.6	-13	4.4	-1.2	-0.12	-3.5	0.9	-7.2	1	-3.7	4.7	4.5	1.3	-0.9	-4.3	-6.8
-11	0.72	-7.4	-3.8	-10	-7.8	-5.6	-17	-11	1.8	1.7	-8.8	1.6	2.5	-2.3	-0.07	-10	-2.1	-0.65	11	5.3	-7.2	-11	13	-12	-6.7	2.4	-1.3	-12	-1.1	-4.4	1.2	-6.3	4.2	-13	-0.11	-0.22	3.9	-7.5	4.1	-8	-1.4	-1.4	6.3	1.3	-2.5	-6.8	9.2	-10	-2.6
-5.7	-0.63	-3.8	-5.4	-7.4	-3.9	-17	-11	-16	-3.1	-8.4	-13	-6.3	5.4	-2	0.56	-13	0.27	-5.3	3.3	-5.2	-2.5	11	1.5	-11	-4.6	-11	1.4	-18	1.7	-8	3.4	-16	6.1	-8.9	-1.5	-9.4	4.1	-5.5	6.6	-20	5.5	-12	-0.04	0.48	-14	-19	-11	-24	-8.8
-23	-1.5	-24	-6	-25	-7.1	-21	-7.9	-23	-7.7	-24	-15	-18	9.5	-26	-1.7	-17	-0.04	-21	5.4	-16	1.4	-27	1.1	-31	2.8	-14	4	-29	-6.4	-18	-4.8	-37	6.8	-26	-7.6	-17	-1.1	-32	-1.6	-30	2.5	-28	-5.6	-33	-11	-31	-9.7	-44	-9.9
-28	4.8	-30	1.4	-32	1.4	-17	5.2	-22	2.3	-26	-8	-12	7	-23	1.9	-14	5.6	-22	1	-25	5.3	-17	9.7	-28	4	-21	3.4	-29	3.1	-13	1.5	-18	9.5	-13	0.92	-15	8.6	-20	-4.1	-24	8.3	-20	-6.6	-30	-7.5	-30	2	-41	0.46
-8.2	3.1	-6.3	-5.4	-15	-5.5	-15	3.1	-9.8	8	-16	-4.3	-2.2	-4.6	-1.7	2.8	-5	6.9	-1.6	-1.1	-12	-1.3	-7.4	-0.9	-12	1.1	-14	0.07	-24	3	-16	4.2	-14	-2.5	-9.7	5.3	-7	5	-9.6	7.3	-11	2.5	-9.6	6.3	-10	1.8	-11	6.8	-14	5.6
0.84	-0.3	1.6	3.4	-2.9	1.6	-3.6	-0.92	-1.2	5.6	-1.2	-4.5	6.4	-8.5	8.3	7.3	5.2	5.9	10	-4.2	3.5	7.5	1.8	4.6	-2	-6.5	-1.6	0.18	-13	-4.5	-7.7	6.8	-1.4	-2.2	-7.9	-1.6	-1.6	-4	-1.4	-6.5	-5.1	-2.8	-4.1	-9.6	1.3	-16	-0.88	3	-2.3	3
-1.8	0.83	3.6	6.9	2.7	8.8	4.2	-5	-8.1	3.5	5.7	4.5	5.8	-5.1	11	3.5	4.1	-5.4	9.8	3.7	9	10	-0.52	4.8	0.92	-0.28	-6.7	-3.5	-6.5	-18	-1.7	1.2	7	-8.1	9.9	-2.8	-4	-7.3	-1.2	-7.2	-6.8	-5	-2.9	-5.8	7.9	-5.7	2.3	16	2.7	14
-2.6	1.5	0.6	4.7	-5.9	5.2	-6.4	-1.4	-9.4	3.9	-3.5	6.2	-1	-5	9.9	-1.1	-0.1	-3.5	4.2	-6.6	3.8	-1.4	3.2	-9.2	-2.6	-1.2	-1.2	-2.1	-9.2	-14	1.6	5.3	1.1	-3.1	-5	1.3	4.1	-2.1	1.2	-6.6	-1.8	0.7	0.61	0.01	0.44	-3.6	7.5	7.3	3.1	8.7
0.72	3.5	2.2	6.9	-4.6	3.6	-4.5	0.54	-6.7	7.7	-4.5	11	4.9	-6.3	14	-1	-5.7	-1.6	6.6	-13	0.79	-0.8	1.6	-13	4.8	0.27	0.05	2.6	-11	-11	-6	-2.2	2.4	-10	-6.5	1.2	-3.2	-3.8	4.8	-3.3	-4.1	-0.96	1.3	-4.3	-4.3	-8	12	-4.1	3.6	-0.33
-2.8	6.7	1.4	12	2.5	19	-4.8	5.7	-0.51	9.7	0.25	11	3.6	-1.7	6.2	-8.2	1.3	-2.2	11	-9.2	-3.4	-2.9	-2.4	-3	3.2	1.2	-4.6	5.2	6.8	3.3	-10	3.6	-1.2	-6.3	-1.2	4.7	1.6	-0.48	0.67	0.67	-1.9	-2.8	3	-7.1	-1.8	-3.8	4.2	0.2	2.6	-2.9
-2.8	2.6	1.2	12	13	15	0.9	12	4.1	16	8.3	9.7	5.7	-0.72	1.5	4.1	-4.5	4.5	8.7	-0.63	-4.9	3.5	5.7	-8.9	-0.22	0.46	-3.5	-10	-6.2	5.4	-7.7	-4.3	-4.3	-7.3	-6	4.8	0.1	4.2	-9.6	-1.5	-1.7	4.9	-0.62	-0.02	1.5	7.5	1.1	7.5	-11	1.4
1.7	3.5	1.5	1.4	-2.9	2.5	0.65	11	3.3	13	6.8	6	9	-1.9	7.2	-1.4	3.6	-14	12	-0.44	-0.64	-3.1	-0.91	-0.79	-0.64	5.9	-1.2	4.6	-7.6	9.5	-2.6	-0.65	-4.1	2.9	-2.9	0.42	-1.2	4.2	1.9	7	-3.2	1.4	6.7	1.5	6.2	-2.2	-0.03	-1.9	-7	-5
4.6	3.5	4	-2.8	2.8	-5.4	-0.46	-4.8	6.8	-12	3.6	-6.1	5.3	2.1	9.7	6.1	6.4	6.6	8.7	2	6.3	2.2	4.6	-3	6.6	9.4	3	-4.5	2.6	12	4.5	2.1	-2.9	4.3	3	-5.3	7.8	2.7	2.8	-0.85	7	-2.8	2.4	6.6	2.2	0.43	12	-1.8	7.5	3.9
-11	-5.1	4.5	-0.06	1.2	-3.7	-0.87	-1	5.1	-5.9	2	-0.98	-2.5	-9.1	13	1.9	3.9	1.5	3.9	0.91	9.4	-1.1	2.2	-4	5.5	1.3	-7.8	2.4	-2.6	1.5	5.8	-0.27	1.3	1.7	2.3	7.8	-1.6	2.5	0.35	0.13	6.5	6.3	12	-1.3	0.83	-1.8	9.3	-5	15	0.31
3.8	-0.94	0.03	1.5	0.29	2.2	2.4	0.45	11	0.31	3.5	6.3	1.7	-3.2	9.7	-0.6	2.1	13	14	-2.6	5.4	6.5	6.7	6.7	1	-1.6	-9.6	5.6	-5.4	0.52	8.5	-2.9	4	0.25	5.8	0.23	-3.4	-4.9	5.7	-0.01	-5.2	-0.46	0.14	1.2	4.6	3.7	3.4	-3.1	5.2	0.47
14	2.7	8.1	-1.4	13	2.6	11	2.8	14	-1	4.6	-2.7	7.7	5.5	-0.58	-0.74	17	-9.2	-1.4	-2.2	6	0.69	-14	3.1	6.7	-0.09	10	-4.7	6	8.7	7.6	-3.2	5	-8.2	4.5	-0.48	1.2	0.53	7.9	-5.7	8.9	7.6	8.8	-3	3.2	-6.4	11	-4.6	20	-1.7
5.6	-2.2	-2.2	-5	4.2	-2	2.2	7.4	5.2	-7.3	1.6	0.98	1.4	-6.7	-4.6	-0.78	-6.2	-15	-3.5	-4.5	0.35	-2.6	-2.9	-1.9	6.5	0.71	5.7	-0.88	5.3	-4.1	2.3	-8.1	-1.7	1.5	3.1	-0.45	-0.79	8.1	17	-5.4	-0.89	2.3	3.2	0.98	-0.85	6.2	4.1	1.5	8	0.89
1.8	-0.23	-1.1	-3	0.15	5.2	5.1	8.6	3.8	-3.4	9.4	2.8	-2.7	6.2	-4	1.3	-9.3	-3.9	2.9	2.8	-3.5	-4.3	9.8	3	3.2	4.2	-0.58	-1.7	0.67	-5.6	0.6	4	-3.3	5.1	-3.6	3.7	-0.41	-2.1	3.4	6.3	-3.1	-2.9	7.8	4.5	6.5	11	-6	-2.6	-3.4	-11
-0.26	4.7	-5.9	7.2	-4.3	0.86	0.22	6.2	-12	6.2	2.3	7	-4.2	2.7	-1.9	-2	-6.8	-0.76	-6	0.22	-0.16	2.5	6.2	-3.7	-3.7	8.6	-0.96	-5.3	-4	-8.6	4.7	-8.4	4.8	-7.7	-6.1	9.7	-3.9	-9.6	-9	-1.6	-2.8	0.35	-8.3	7.9	-3.7	8.9	-2.2	5	10	2.7
-5.8	16	-8.9	8.7	-14	2.3	-8	12	-11	-4.2	-7.3	3.8	8	7.8	6.5	0.6	-0.22	0.2	-0.15	5.7	7.1	1.7	-8.2	3.3	-12	3.1	-11	1.6	-5.5	2.4	-5	0.59	-8.5	-13	-7.5	13	-4.1	-3.7	-12	-5.5	-6.3	1.8	-9.5	-5.4	0.55	8.8	4.1	-2.4	-2.3	2.2
-3.8	0.1	-1.1	-6.4	-7.9	-2.2	-0.2	5.1	-5.5	1.5	-0.8	-6.8	-12	-2	5.2	4	-13	1.1	3.4	5.4	-2.9	-4.5	-0.13	4.6	-6.1	-5.6	-4.4	-2.2	-8.4	-0.22	-9.4	6.5	3.1	-2	-7.6	-1.5	2.5	-3.4	-7.4	1.6	-7.4	-1.6	5	-7.8	-0.83	0.67	-9.6	1.5	-19	-1.6
-3	-7.6	-5.8	-9.6	-6.9	-6.7	1.9	6.9	3.6	-3.2	-1.1	-4.1	5.4	-2.2	4.9	-1.2	-1.2	-2	-3.3	4.4	1.5	-10	-2.8	5.7	0.46	2.3	2.3	6.4	-3.1	5.2	-0.93	-0.16	1.9	-0.73	-0.59	-4.4	3.6	3.9	0.67	-1	3.9	-0.09	5.7	-5.7	4	-14	-2	-7.9	-3.2	-4.3
8.1	0.84	9.1	-6.2	8.4	-8.4	7.6	-3.3	12	-4	11	-2.9	3.5	5.1	10	4.1	8.9	2.9	6.4	8.2	4.3	4.5	12	4.1	1.7	4.9	5.8	2	9.9	-2.1	2.7	1.8	1.1	-1.4	8.4	-3.2	1.6	0.77	6.3	6.4	0.38	0.73	1.3	4.5	4.9	3.9	-0.61	2.2	1.5	-5.6
-0.15	-12	3.8	-10	9.8	-7.3	2	-2.5	5.4	-7.6	0.38	-5.7	1.9	2.1	3.5	2.8	4.8	5.4	11	0.21	3.7	15	13	4.7	5.1	-4.8	-2.4	11	4.9	11	2.4	7.1	2.2	-0.19	2.7	-0.21	-3.1	7.5	-2.2	-1.4	-5.2	-5.4	3.6	-0.62	-2.2	0.13	6.8	3.5	14	-2.6
-4.4	-9	-7.9	-3.9	-3.8	-1.8	-5.7	-1.4	-4.7	-2.1	-4.1	1.1	-6	-6.7	0.7	2.7	7.5	5.5	1.4	3.3	0.93	1.7	-8.4	11	-0.05	-8.6	4.5	10	6.4	1.9	-3.9	-0.28	4	1.4	3.7	-11	4	3.6	-9.7	4.7	2.7	-7.4	-0.12	-13	-5.2	-12	9.9	3.5	19	-1.3
-0.13	0.31	1.5	2.8	0.17	0.51	0.16	8.6	4.5	-2.5	1.5	0.21	-7.1	0.03	-3.4	5.9	12	15	2.3	3	1.2	4.9	-2.9	-3.8	4.6	-0.87	4.5	-8.8	6.3	-7.1	5.3	-4.6	11	3.9	-1	-3.1	9.9	2.8	-1.6	6.2	6	1.5	5.8	-0.18	-0.59	-7.8	-2.8	17	5.6	11
11	-4.2	2.4	-0.77	4.1	0.09	0.66	-4.5	8.1	-1.1	-4.9	2.2	2.8	-0.61	-6.1	3.7	-3.5	7.1	-5.4	4.7	-8.2	1.6	-0.66	-4.4	1.2	2.7	-1.8	-0.07	-4.3	8.2	-8.2	8.8	3.1	1.7	-3.7	4.7	4.5	0.98	-2.3	5.7	-4.8	1.4	5	9.7	-3.6	9.9	-1.9	13	4.3	10
-1.6	6.2	-4	-4.8	-4.3	0.02	-3.7	-2.7	-8.1	-1.1	0.84	-2.1	10	5.4	-4.8	0.37	-9.2	-3.5	-10	0.02	-5.1	6.1	-8.5	-2.4	2.2	-2.5	5.7	-6.3	-7.3	0.62	-7.2	5.3	2.2	2.8	-1.8	-0.84	1.3	3.3	-8	2.3	-4.5	0.15	3.5	3.5	0.2	-0.89	-0.88	-0.59	6.4	-2.5
1.1	6.2	-0.56	4	-0.27	-2.7	4.2	-5.4	-3.2	-0.68	7	2.8	-10	4.5	-5.3	-3.1	9.8	-11	-10	-0.09	-0.46	-7.5	-5.8	3.1	0.73	3.6	0.75	-1.8	4.6	-7	5.2	-0.03	-0.51	0.81	3.8	1.6	0.98	0.59	-2.4	-4.7	-0.56	-4.9	7.7	1.6	-0.47	-7.1	-13	1.7	1.3	0.88
2	-5	-6.9	-0.87	1.4	-5.1	-8.7	-8.3	7.4	0.49	-2.9	-2.3	-1.3	8.8	-9.4	3.2	0.32	-4.5	-9.9	10	-2.1	-6.3	-8.1	12	0.72	4	-0.07	6	9.2	-3.3	4.2	-3.9	-1.2	3.5	4.4	1.6	-5	-1.9	3.3	-5.7	-7.1	2.9	-0.32	0.39	-12	-1.6	-1.8	8.3	12	5.7
0.14	-4.3	-5.3	-0.79	-5.4	-1.3	-10	-2.1	8.4	1.9	-7.8	3.3	4.1	1.9	-11	11	-2.9	-3.1	-8	12	-4.6	-2.4	-1.5	8.1	-2.9	3.6	4.2	-3.1	6	0.72	4.3	-7.3	-7	-7.7	-1.6	-3.3	-6.5	-2.3	9.5	-0.29	1.1	-1.5	-6.4	-3.1	-8.6	11	-2.1	11	1.3	5
4	2.3	-1.1	-0.26	1.2	0.8	-5.9	4.7	3.8	7	-4.5	4.4	-5.2	-1.4	-3.2	15	0.12	15	-0.23	7.1	-6.2	-1.7	-5	-0.3	-7.4	11	0.94	-1.8	0.56	-1.2	5.1	2.6	4.4	-0.49	0.59	6.1	0.5	-0.76	2.6	10	4.5	8.9	-3.9	6.6	1.1	4.6	-3.5	17	-4.2	13
0.39	5.7	2	5.1	-3.8	3.3	-4.6	-6.6	1.5	4	-3.7	4.8	3.9	3.1	-2.3	2.5	6.9	16	5.2	4	-0.33	4	-5.3	0.4	-8.1	5.8	5	-8.9	8.1	-0.47	3.1	-10	-3.6	-3.3	4.1	0.56	-2.9	-2.7	9.7	6.9	1.9	0.15	-6.6	1.4	-0.8	-0.55	-0.04	7.5	-2.9	11
1.8	2.1	4.2	7.4	2.5	10	-2.8	-2.8	-3	1.8	1.7	4.5	0.87	3.9	-4.9	4.7	6	0.58	-6.2	4.3	-5.4	-1.7	-6.2	0.13	-0.13	6.2	2.2	-2.6	14	-1.7	-2.4	-3	1.6	-0.73	12	0.67	-0.08	-1.9	6.7	-1.9	4.3	-4.2	-2.5	-0.72	2.2	0.7	4.9	3.1	1.1	5.5
17	5.2	10	6.3	8.6	5	6.9	5.2	15	5.2	8.4	8.5	7.3	13	7.6	11	22	11	12	11	0.7	6.6	6.8	1.7	7.7	1.6	5.2	4	21	-3.1	11	5.8	12	0.85	15	-1.5	5.5	-1.2	13	4.1	21	-6.2	14	3.7	22	10	7.8	-2.1	12	2.5
3	3.1	12	-2.2	20	0.13	11	-4.2	-2.5	1.1	23	2	-45	11	-0.86	-1.1	-30	3	-29	6	-1.9	5.2	-19	8.5	2.6	-4.3	14	-7.7	6.5	-2.7	20	-8.2	3.2	-3.3	-6.8	0.18	7.7	-7.9	-11	-5.1	15	-0.51	-14	-1.8	-5.7	-1.7	-7	0.48	-10	1.8
[truncated: 952 more columns]
