# Supplementary material for: Dyslexia on a continuum: A complex network approach
Source: PLoS One. 2018 Dec 17;13(12):e0208923. doi: 10.1371/journal.pone.0208923 (PMC6296514; doi:10.1371/journal.pone.0208923)
Supplement: S1 File — Detailed information about the archive contents is provided in the included README.txt file. (TGZ) [file pone.0208923.s001.tgz › FS_602_AV_run_1.csv]

0.6	0.23	10	13	-2.7	10	6.8	7.9	2.8	10	12	14	-6.1	12	-5.2	6	21	-1.1	4.4	5.6	-4.1	9.1	-3.2	0.01	2.1	22	-0.28	5.7	3.8	26	5.3	11	-4.1	13	5.1	23	5.9	15	8.7	17	4	21	7.6	7.7	8.7	20	9.7	9.1	5.5	26
0.88	0.42	18	-3.2	11	3	6.4	4.2	7.1	4.9	15	1.8	5.7	8.9	6.9	9.7	20	2.3	-9.4	4.2	12	5.2	0.53	13	-7.1	7.2	6.2	1.2	6.6	5.6	-5.9	13	1.4	3.1	16	-0.81	7.4	3.1	14	-1.9	8.7	3.8	-0.55	4.1	-0.94	-3	3.8	6.8	-3.4	17
-0.16	0.03	6.6	-8.6	-5	13	-0.45	2	4	3.2	4.3	-2.1	8.5	2.6	3.2	13	-8.4	2.8	5.3	5.8	-6.4	-16	8.8	7.4	2.3	22	-10	9.8	13	11	2.3	8.7	14	10	19	11	6	14	8	7.8	5.1	6.5	6.3	8.8	-2.5	10	-4.8	15	9.8	14
0.23	1.3	-5.2	2	-1.1	12	-0.08	3	2.2	9.9	1.5	9	-3.9	13	6.6	14	-6.5	-15	9.3	17	15	17	2.4	14	7	16	5.1	16	13	0.87	1.9	1.5	11	11	-6.6	8.2	8.6	5.5	4.3	7.3	1.8	-1.1	-1.6	5.6	4.9	8.8	6	-1	11	20
0.33	0.16	-6.1	-8.7	1.3	3.8	3.1	-12	6	3.7	0.7	-10	4.3	0.09	-0.82	-5.1	-5.6	25	-0.66	15	0.75	15	-4.9	-5.9	11	4	8.1	0.13	8.6	-6.1	3.2	5.1	6.1	12	-7.3	-8.3	-0.59	9.7	7.8	25	9.6	4.3	-2.9	-9.4	9.6	31	12	14	11	4.1
0.11	-0.57	-4	-8.5	-5.1	-7.9	-11	-6.8	-3.2	-2.5	-2.9	-3	0.18	0.92	0.6	-14	16	-15	2.1	-3.2	1	-5.4	4.4	-7.8	9.8	-0.43	5.9	-9.4	8.7	-6.3	5	-7.5	-1.5	2.8	-5.9	-15	-0.34	-7.5	-4.3	-6.5	6.9	-3.4	-4.8	-4.8	-5	-7.5	-0.67	-7.7	11	-5
0.16	-2.1	0.07	-30	6.2	-28	-1.3	-16	-0.55	-33	-0.28	-14	3.8	-20	0.51	-47	14	-28	-3.2	-37	-0.97	-23	7.3	-26	3.8	-29	4.4	-19	4.5	-28	-0.23	-17	1.3	-26	9.2	-17	4.5	-19	1.6	-24	-7.9	-20	-9.4	-32	-7	-21	-1.3	-1.8	-2.2	-30
-0.92	-3.3	2	-20	5.5	-40	1.2	-47	3.2	-36	-4.3	-17	3.7	-49	-10	-36	-23	-24	-18	-36	-6.8	-17	-10	-28	0.78	-33	1.8	-15	3.4	-31	1.8	-18	9.2	-26	6	-24	2.3	-17	-4.5	-28	3.6	-31	-1.4	-32	-3.2	-40	-1.8	-10	-4.3	-31
-0.14	-2.2	7.4	-13	11	-28	4.2	-19	1.6	-12	1.6	-17	5.5	-25	-7.3	-20	3	-21	-6	-30	-16	-20	0.46	-17	1.9	-13	-3.7	-7.3	4.1	-17	5	-17	1.4	-6.8	4.5	-24	3.8	-16	-1.4	-20	4.2	-28	-5.1	-10	7.5	-31	2.5	-8.1	-0.57	-17
0.76	-0.62	-1.3	1.3	8.4	1.3	14	-5.3	0.46	0.54	-7	-4.9	2	-7.2	8.1	0.33	15	-5.3	3.4	-4.5	-1	-11	7.4	-0.24	9.1	0.16	5	-6.4	5.9	-0.64	1.7	-9.3	9.5	8.9	14	-0.61	4.6	-15	14	-7.6	5.3	-1.9	5	2.6	3.1	-14	2.4	-11	3.9	-0.43
0.15	0.8	0.72	0.65	1.1	8.3	5.8	-1.3	-1.5	10	2.7	6.5	3	17	6.2	17	-1.7	-1.5	3.5	13	-4.5	3	3.2	0.94	4.9	2.3	0.59	9	3.9	-1.3	0.51	3.2	5.8	4	4	-4.4	8.8	3.2	0.6	-5.3	-5	3.3	-2.8	6	-5.2	-0.02	7.1	-1.9	-5.9	8.9
0	0.41	-1.3	5.3	-4.1	-3.8	-2.3	-7.1	3.9	6.8	4.7	0.71	-0.45	10	6.3	7.1	3.7	2	5	7.8	-4.4	23	19	3.9	5.6	2.4	-0.09	6.6	0.85	-3.8	8.9	3.7	-1.9	2.7	4.3	-6.9	5.5	-2	0.42	7.4	3.8	2.6	0.51	12	5.1	9	1.2	5.9	3.2	2.1
-0.07	-0.56	-6.9	21	-7.2	-10	-7.4	0.68	8.6	-2.1	3.1	2.8	4.6	3	-0.07	0.01	-13	4.5	-3.7	10	-4.8	-6.5	5.6	10	-4.3	2.1	2.4	4.9	-7.1	7.5	0.67	-5.6	-7.2	1.7	-2.9	2.5	-3	-1.5	4.3	4.8	0.22	-1	2.1	6.8	-0.19	3.2	5.7	-0.6	-6.8	0.73
1.2	-0.34	11	-2	2.5	-4.6	11	6.3	5	4.5	14	5.1	0.26	2.5	-1.3	-1.7	-8	-1.1	-4.3	5.5	0.94	-7.8	-1.8	-1.3	8.6	-2.5	-3.6	-5.3	4.5	-7.5	0.3	-1.9	3.2	-0.11	0.77	1.4	0.17	-4	6	2.9	1.5	-8.9	5	-0.23	0.15	-5.2	-1.4	-1.9	1	-4.7
-0.8	0.73	12	-1.5	8.8	4.7	12	13	2.7	-0.51	11	-1.4	12	9.9	-1.3	10	-12	5.7	-7	-1.4	2.7	10	-6.9	9	12	-6.3	2.4	-8.1	7.9	-8.6	3.7	-3.6	4.9	-9.5	4.2	-16	-2.6	0.1	-4.8	-8.9	3.7	-9.7	13	-0.68	13	-0.79	1	1.4	9	-8.4
-0.62	0.33	-8.4	-0.61	-7.6	0.78	-10	11	-12	4.7	-16	0.52	-2.4	3	2.1	5.4	-3.4	4.9	-1.4	11	-5.7	5.6	-13	7.9	-0.72	3.9	-5.6	-6.3	-8.7	11	-4.8	9.3	-0.59	10	-7	0.6	-7.7	3.3	-1.5	-6.9	-0.43	-4.6	2.1	6.9	8.5	3	-4.5	5.8	-3.6	3.6
-0.67	0.34	-7.4	9.4	-5.3	3.8	-7.5	11	-2.8	8.1	-10	5.3	-7.8	0.37	-8.9	6.9	-12	23	-3.8	14	-11	9.8	-4	11	5.3	4.1	4	1	-2.9	1	4.7	4.3	3.9	2.7	-5.3	3.5	4.7	-0.71	2.7	5.9	8.1	-0.28	-3	6.5	13	8	5.1	4.1	-8.5	6.3
0.01	0.07	0.3	12	11	8.3	3	7.6	-0.09	12	-8.4	10	-0.61	17	-2.6	12	1.9	3.1	-2.9	12	1.1	0.4	3.9	1.4	4.2	2.5	1.1	-3.8	-2.2	-9.7	-3.3	1.6	-0.68	-11	3.9	-4.3	3.7	1.1	-5	-1.6	1.8	-4.7	-1.9	0.08	-6.4	7.3	-0.57	-1.4	5.2	6
0.25	-0.42	-1.7	1.3	-1.6	-3	11	0.45	8.4	-10	5.4	-4.7	6.3	4.8	1.8	-9.8	9.9	-6.6	-1.4	-12	0.59	-2.3	0.01	-13	5.5	-12	11	-7.1	3	-12	-4.1	-1.1	-9.7	-16	-1.7	-7.6	6.7	-7.9	-6.9	-5.7	1.7	-0.27	7.6	-0.6	-10	-4.4	3.2	-8.7	4.3	-13
-0.6	-0.77	-16	-17	-2.9	-5.7	4	-11	-9.9	-8.4	-9.9	-0.67	4.2	-14	0.78	-13	-9.2	-11	-2.3	-9.3	-0.3	-3.6	-11	-2.8	-2.7	-6.8	3.4	-0.55	-11	-11	-5	-4	-13	-9.1	-5.2	2.1	3.6	-14	1.5	-7	-12	1.7	-1.6	-3.7	1.8	-7	-3	-6.5	-2.1	-19
-1	-0.67	-16	-12	-3.3	1.6	-10	0.28	-7.4	-3	-20	-4.4	4.7	-7.6	6.5	-2.5	-12	-8.2	-5.1	-7.7	8.9	-12	-4.7	-4.1	-6.8	-5.1	-4.6	0.91	-3	-16	3.8	-1.6	6.3	-4.3	-9.8	-11	-2.9	-5	-3.8	-5.3	-11	-12	-0.59	-3.1	-4.7	-6.5	-1.5	0.97	-11	-12
-0.33	0.55	2.9	1.3	-3.5	3.6	-4.3	5.2	2.3	7.9	6.6	2.4	-1	6.2	-9.3	6.2	-10	11	-0.85	3	-3.1	12	-3.5	1.3	-7.7	-11	-3.4	-11	0.14	-5.2	5.7	0.27	-8	-8.9	1.3	-3.2	-8	-2.5	-1.7	-6.8	6.8	-4.5	2.2	-13	3.7	-6.8	-3.7	-3	-6.8	-3.7
-0.99	1	6.1	-4	-6.5	5.6	-3.7	2	-14	11	5	2.4	-9.3	6	-2.1	11	-1.6	9.6	3.8	20	-3.5	-0.35	-4	2.9	-7.2	-1.1	3.1	4.2	-10	9.8	5.7	9.3	-9.8	2.8	-0.47	4.6	-6.1	15	1.6	4.8	-3	16	0.54	12	-0.95	13	-4.6	8.8	-13	11
0.02	1.5	-2.4	5.5	-4.7	8.5	-3.5	10	-2	6.1	1	2.9	-1.6	8.9	6.1	16	14	17	0.88	1.3	-3.5	13	1.9	3.8	-5.1	0.66	1.8	7.2	4.3	11	-6.5	16	-4.4	12	5.4	5.3	-1.6	7.6	-2	3.9	4.7	16	2	0.45	4.5	19	-6.7	13	0.98	12
-0.41	0.42	5.2	4.7	-1.3	-3.5	-1.2	4.2	3.3	0.88	2.9	10	5.4	1.4	-10	-2	-18	9.9	-5.2	0.43	2.8	-9.6	-1.1	4.2	-2	2.8	1.9	3.1	-2.5	6.4	4.8	-0.54	-3.9	7.1	2.5	2.6	3.4	3.6	-1.2	0.14	1.9	6.8	14	9.4	10	6.3	-4.9	-4.5	3.1	-6.2
-0.33	0.13	-5	-7.4	-1.4	-4.3	-0.78	3.3	6.5	-3.2	-5	-2.2	-1.8	-6.2	-5.4	-1.5	7.4	6.2	8.3	0.43	-0.68	-0.77	-3.5	-9.5	6.8	3.4	0.54	3.8	7	-2.1	-3.8	-0.08	4.7	-0.17	-0.13	2.5	2.6	8.8	-0.28	13	-0.37	-4.3	0.5	-4.6	-12	1.8	0.34	-2.8	2.5	-4.1
-0.23	0.07	-11	-5.7	-8.7	8.4	-6	-0.51	-1.6	-4	-7	-6.9	-11	-5.2	0.92	-3.1	-0	1.1	1.9	-8	0.2	2.4	5.1	-3.6	6	8.3	-0.84	-2.3	-9.8	-6.8	-4.2	7	-5.4	-6.9	-12	4.8	-6.7	2.8	-11	5.7	-3.9	8.1	-5.9	-12	-10	8.9	-12	1	3.7	-1.6
-0.52	0	-12	15	-8.2	0.94	-12	2.8	-8.3	2.9	-13	2.5	-7.5	-4.5	-7.4	-9.4	-5.5	-7.3	-7.9	-5.3	2.8	-8.7	-4.8	-11	-3.1	-12	-12	1.9	-17	-6.2	-15	-0.51	-13	-4.5	-16	3.2	-5	2.4	-8.8	6.2	-10	-2.3	-21	-0.6	-12	2.7	-0.42	4.1	-8	-17
-0.88	0.17	2	-3	-11	-1.8	-15	3.3	-13	-2.8	0.02	-5.4	-15	1.9	-10	-9	-12	-0.35	-11	-5	-3.2	-5.3	-11	-7.5	-13	-5.3	-16	1.7	-23	-0.25	-5.6	-2	-20	-4.3	-22	3.1	-9.5	-1.9	-12	6.6	-7.5	-0.33	-15	-9.7	-2.5	2.9	-2.9	6.1	-14	-11
-0.71	0.22	-8.2	-4.6	-7.3	4.8	-18	-1.8	-13	-1.5	2	0.8	-12	-2.2	1.3	-13	2.6	-0.42	3.7	-5.5	2.5	-6.8	-0.63	-5.7	-13	-2.6	-9.7	4	-14	9.2	-3.1	-8.4	-7.2	9.6	-9.8	6.2	-4.6	7.8	-15	4	2.6	10	-5.6	-2.4	-7.8	-1.9	-7.3	6.8	-11	-0.01
0.07	-0.04	-0.54	23	12	3.6	-1.9	1	2.6	8.8	0.94	14	-2.8	-5.3	6.9	-6	8.6	11	8	2.5	-3.8	3.4	8.8	-2.6	-2.8	-5.1	-11	5.1	-8.3	4.1	1.3	-4.2	3	8.2	-12	9.7	-8.6	4.2	-9.1	8.8	-2.2	11	2.4	4.3	-8.9	3.5	-5.9	7.2	-4.2	2
0.28	-0.09	-10	-3.1	5.8	0.99	0.14	-4.3	-1.3	4.4	-9.9	-0.02	6.1	-5.5	15	-6.5	-7.9	3.9	9.4	-0.5	8.7	-4.9	-3.4	1.8	1.7	-6.2	4	3	-3.5	-8.6	2.9	1.8	7.7	5.7	-2.2	11	-2.1	1.1	1.5	9.6	1.6	9.2	5	6.6	7.6	12	7	5.5	4.8	-9.6
0.12	0.71	-10	5.6	-3.5	-5.7	-9	-4.1	-20	2.1	-5	-9	-6.2	3.5	2	-11	-7.5	7.3	3.1	-3.7	2.4	-3.1	-5.3	1.9	-1.1	3.9	2.2	4.5	-3	3.2	-6.2	8.7	5.2	9.2	10	7.8	4.9	3.7	5.1	2.9	3.9	18	6.3	13	-0.08	6.5	5.1	4.5	-4.3	8
0.73	1	-3.5	21	9.7	4.3	2.7	1.5	1.7	2.2	-3.7	3.4	-6.8	6.1	5.7	12	3	7.8	0.86	1.7	-0.82	3.1	6.5	2.1	3.9	2.6	-7.4	-0.84	0.83	0.72	-2.7	2.3	2.3	-6	-2.1	4.1	8	-0.95	6.7	1.2	8.4	2.9	-4.3	6	5	0.5	3.9	4.6	9.6	13
0.83	0.52	-7.5	-0.37	-1.7	17	-0.18	4	9	7.2	-9	4.4	-2.8	12	0.74	2.7	10	15	-0.07	-2.3	1.9	-2.8	6.4	5.8	5.6	4.8	4	3.7	14	4.9	-1.8	2.6	5.5	3.1	13	6.4	5.4	4.2	7.9	6.8	-3.8	5.7	-3.4	-1.9	-4.3	15	0.85	7	4.1	16
0.22	0.28	-2.8	-2.4	0.96	11	11	12	7.8	18	3.8	3.4	2.9	21	-11	-10	-7	-4.2	-11	12	-1.4	-19	-1.9	-3.6	-4.9	8	5.9	5.9	-4.6	13	-7.3	3.9	-0.36	8.2	-5.2	9.5	3.7	-7	-5	5.5	-20	15	-3.1	18	-7.5	8.6	3.6	-1.6	-2.8	9.4
-0.29	-0.37	-12	-3.3	0.34	-1.9	11	-7.1	14	-8.2	-4.2	2.4	3.4	-7.6	-4.5	-2.1	2.9	-8.8	-1.6	-5.6	-0.51	3.9	8.4	0.96	-0.62	3.3	-1.3	0.3	-4.6	2.9	-3	-1.4	0.34	-1.3	-2.5	1.5	-0.11	-4.7	-1.5	6.6	-11	0.02	-0.18	0.36	-3.7	-3	-0.12	-3.5	-11	-2.4
-1.1	-0.03	3.2	19	0.01	0.05	3.4	-3.8	6.2	-1.9	10	21	2.1	-7.6	-1.8	0.46	-11	-0.89	6.7	-4.7	-4	-9.7	-8.9	7.5	3.7	6.7	10	-3.8	-3.1	4.2	3.7	1.5	-3.4	-3	3.5	0.81	-1.1	1.6	6.6	3.6	-3.3	2.6	8.4	-7.5	12	9.9	3.1	0.79	-13	3.9
-0.32	0.55	-11	13	-1.1	5.6	-19	11	-5.8	2.9	-3.9	12	-14	2.5	-5.2	6.6	-12	6.2	-3.3	3.5	12	11	-8.6	4.4	-1.1	4.2	3.8	-0.01	-2	2.4	8.4	-5.4	-1.9	0.66	1.4	-1.3	1.6	3.9	7.2	-6.5	8.6	10	-6.8	-7.4	4.9	6.5	4.5	-5.2	-3	-8.9
0.34	0.19	-6.6	9.7	-1.3	8	-12	7.6	-6.6	-3.2	-12	7	-4.1	2.7	-1.3	1.7	9.7	-4.5	3.6	4	11	2.1	-2	-1.2	-1.3	-0.08	-2.9	7.7	-4	8.7	-6.1	2.3	-3	6.7	-4.1	0.17	-7.4	11	-0.49	0.52	-3.8	-0.08	-4.3	4.6	3.2	12	-3.9	7.1	12	-5.8
0.91	0.91	4.9	-5.8	5.4	-3.2	8.9	-2	-1.4	6.8	1.9	-5.4	11	-4	5.6	-0.92	7.7	-1.5	6.9	-4.1	8	0.02	-5.9	5.6	-3.5	8.6	3.2	3.5	6	6.3	7.4	3.5	4.9	-6.3	12	6.7	1.9	2.5	11	11	17	1.9	8.3	-2.7	19	2	-0.4	0.18	8	8.8
0.67	0.76	8.1	0.37	0.45	3.4	-1.8	4.7	-1.2	-2.4	5.5	-0.27	0.18	-3.3	2.3	-1.6	6.2	3.4	0.67	0.17	-3.9	-1.6	-0.86	7	-2.1	5.2	1.9	8.5	-4.6	14	3.6	-2.5	-12	1.9	-2.5	7.7	0.73	7.6	-3.7	3.3	4.6	4.8	0.21	2.8	1.4	7.3	8.6	9.7	-6.3	6.3
0.04	0.36	3.5	12	-6	9.6	-16	4.3	-7.2	-7.6	1.3	3.4	-11	0.53	-2.9	-7.6	11	-8.3	-1.3	-16	3.8	-2.3	-1.1	-6.7	-5.2	-4.5	5	-3.8	-4.6	4.2	-1.6	0.53	-11	1.6	-9.6	-3.3	-2	8.1	-6.8	1.2	3.9	-0.89	-5.8	-9.9	-1.1	-3	0.76	-2.7	9.1	-2.6
0.05	0.18	8.6	-2.6	-0.34	4.4	-10	-3.1	-0.2	-5.9	5.9	-6.9	-5.4	-5.2	-2.2	-4.5	-0.4	-8.8	0.35	-3.6	-3.3	13	-2.6	1.8	-8.8	-3.8	-2	-2.8	-12	8.3	0.72	-0.31	-7.8	3	-10	2.3	-5.5	5.3	-5.9	0.28	-0.89	2.2	-8.3	0.46	-1.3	-1.2	-1.4	-4.4	-2.7	-8.3
-0.39	-0.19	-2.2	-8.2	-2.6	3.4	-8.5	-8.4	-3.7	-13	0.43	-14	-10	-8.5	-3.6	9.4	14	7.3	-0.59	-1.1	-0.46	8.8	-2.9	-1.5	-2.7	-2.2	-9	-7.5	-6.5	-0.98	-3.5	-4	-11	1.5	-8.4	1.7	-6.3	-3.7	-2.5	-3.1	-6.4	9.5	-2.5	6	-9.6	6.3	-12	4.3	10	-0.93
0.04	0.64	-8.9	6.3	-1.5	-4.7	0.53	-3	-3.7	-12	0.07	-5.8	-1.8	-4.2	-0.73	2.1	2.1	-9.8	-1.5	-12	-3.8	-3.2	1.2	-5.5	-0.88	0.43	11	-6.9	1.1	-2.2	-3	-2.8	-0.84	-3.9	-2.8	7.7	-2.5	-0.78	-2.1	9.2	0.95	2.9	15	1.1	-3.9	8.6	-6.8	-2.6	-4.4	-1.4
0.93	0.38	5.9	18	8.2	7.1	13	13	8.7	4.7	1.6	4.6	9.8	2.7	5.9	3.3	-8.2	0.26	3.5	2.9	8.9	13	5.6	-0.2	0.9	7.2	-0.22	5.2	5.5	13	-4.6	0.27	2.3	7.4	-13	3.5	-4.2	1.7	-6.8	7	-5.6	3.7	8.5	9.1	3.9	5.2	2.8	-0.62	-3.7	3.8
-0.01	0.45	11	5	7	7	4.8	7.5	1.3	0.15	1.9	-4	-0.25	11	-3.3	9.7	-0.53	1.6	-0.2	12	-0.26	4.2	-3	-10	-8.9	12	-10	14	-2	-4	-5.3	2.2	-1.4	-1.9	-2.2	-3.5	-2.7	4	-8.4	1.8	-6.5	5.9	-1.5	19	5.4	3.6	5	2.1	0.81	2
-0.52	-0.31	12	17	-1.4	12	3.4	-2.6	-5.4	-12	11	3.8	-0.39	-2.3	-8.3	4.6	3.5	18	5	-3.2	-17	-11	-4.8	1.4	-7.2	-4.9	-7	5.2	-8.4	-12	-3.4	6.5	-8.8	-12	-3.4	-6.3	-5	-0.51	-5.3	1.1	-7.5	-8.7	-4.1	-13	-3.5	2.1	2.5	2.1	11	-2
-0.01	-0.79	5.4	11	-9.3	8.8	-4.7	10	-9	-6	6.5	0.36	-9.8	-2.9	-3.3	-6.5	-3.2	2.1	-2.6	0.64	-18	-11	-1.8	-0.04	-4.7	-1.5	-10	-5.7	-6.5	2.2	-5.8	3.3	-1.8	-3.8	-0.47	5.1	-10	-5.8	-10	5.8	-5.5	-11	-5.6	-5.9	-12	5	-8.6	-1.9	-5	0.76
-1.1	-0.47	-0.09	2	-15	3.9	-0.42	-0.4	-2.2	6	-0.84	1.8	-10	12	-8.5	-1.4	-21	-0.05	-11	14	7.7	-1.3	2.7	-3.2	-20	-3.8	-5.8	4	-4.6	1.3	-0.76	10	-5.4	-3.7	-1.5	-1.9	1.1	-6.3	-12	0.83	-2.3	2.6	-7.4	21	3.3	6.7	5.7	-3.7	-13	4.3
-0.93	-0.28	5.9	6.6	-8	12	-4.7	13	9.7	10	5.4	8.1	5.7	13	-6.1	20	-17	5.5	-1.2	27	1.4	11	-6.5	4.5	-7	13	0.05	12	-11	15	-5.2	11	-3.4	7.5	-17	19	-12	1.6	-6.3	-1.6	-8.3	14	-7.8	27	5.8	-5.8	-3.1	-4.2	2	17
1.6	-0.21	1.3	3.4	7.5	-6.7	5.1	9	-3.2	7.7	0.63	-7.1	2.2	3.2	9.8	6.4	6.1	-7	5	-2.6	3.3	0.66	11	-11	-0.39	6.5	0.87	-3	8	4.7	3.6	0.04	3.1	4.2	2.8	-8.4	2.7	-4.3	-1.6	-11	-8.7	-7.3	3.1	3.7	-6.6	-15	3.7	-9.4	14	1.1
0.97	0.19	7.2	-9	3.2	-10	-7.3	-2.2	-5.3	7.5	-3.4	-3.2	-3.9	-4	6	14	6.2	15	12	5	-8	2.3	11	-2.8	-2.9	-1.6	-1.1	0.51	0.95	8	3.1	4.9	-1.5	8.4	1.3	-2.4	0.06	-3.5	-3.2	-10	-1.7	-6.6	-1	7.5	-6.8	-14	-0.54	-5.4	-3.7	6.9
0.74	0.09	11	5.2	-1.3	-9.2	0.33	-2	1.5	-4.6	0.7	0.85	-4.9	3.4	8.4	4.9	4.8	-8	15	-5.5	-1.5	-8.6	0.55	4.3	2.4	-4.6	3.7	-2.1	2.8	-1.4	8.2	-5.5	8.1	-9.4	4.9	1.6	0.5	-3.1	-0.29	-6.6	5.8	-8.8	8.3	-4.6	8.3	-15	5.8	-2.6	9.1	1.8
0.66	-0.54	10	22	-0.09	-5.7	0.7	-5.3	2.4	-3.7	15	8	-1.7	-4.9	5.5	3.8	1.1	-5.3	0.82	2	-2.5	-0.8	3.4	4.2	-6.2	-4.4	5.7	-12	8.9	-3.2	1.2	-8.7	7	-9.5	17	-20	1.8	-8	5.8	-16	1.2	-5.7	4.5	-2.1	2.2	-17	-0.41	-9.3	-4.2	-4.3
0.04	-0.52	-3.6	-7.3	5.1	-8.8	6.4	3.1	-1.8	-6	-12	-7.9	6.2	-7.6	0.62	0.46	8.2	-4.9	1.4	-2.7	-1.5	12	-0.45	-3.1	-4.4	-4.3	0.19	-5.6	-2.5	-4.6	0.28	2.8	3.4	-14	-3.1	-3.9	-0.9	-7.9	-1.7	-10	-9	-4.2	-9.2	-1.7	-8.8	-7.8	-2.8	-9.3	5.7	-6.1
-0.06	0.55	-10	-21	1.8	-7	8.3	-7.7	-12	-6.5	-9.4	-12	3.1	-1.9	1.2	7.8	-8	-2.6	7.2	-0.52	-11	-2.8	0.96	4.3	-11	1.4	-8.1	0.34	-3.6	5.9	-1.6	4.3	3.4	-2.3	-11	0.47	-11	-2.6	-8.6	-1.7	-3.8	-2.3	0.86	10	-5	-3.6	-10	-5.2	2.9	4.8
-0.17	0.56	-1	2.3	-1.4	8.1	6.9	11	-0.87	14	-0.36	9.8	8.5	4.3	-1.1	17	-14	30	-10	20	12	13	5.7	12	-10	0.8	0.44	-0.61	-1.1	0.73	8.5	7.3	-6.1	9.6	-9.7	-7	0.11	2	1.2	-3.5	-5.7	0.74	8.1	6.3	11	-2.1	3	-2.4	-1.8	19
-0.53	0.33	-5.4	22	-2.4	6.8	1.9	9.8	-0.48	6.9	-4.9	11	9.4	13	-9.3	15	-8	14	-8.1	15	4.8	-3.2	-2.1	6.8	-7.1	2.1	5.1	-6.5	-3.2	4.3	18	-5.5	-0.59	-4.4	0.35	-6	-2.8	-3.5	0.66	-7.3	1.5	0.16	-0.74	-9.6	6.6	2.6	4	-9.9	-10	2.9
0.23	-0.48	-5.1	6.9	9.4	-9	6.2	-4.7	6.6	5	-2	6.6	13	-3.7	-0.78	-2.9	-2.8	-9.5	1	-4.2	1.8	-6.2	-2.3	8.8	-6.7	-9.5	5.7	-1.6	3.6	2.9	0.58	0.65	3	-5.2	5.2	-1.6	7.8	0.29	-3.8	-5.7	2.9	6.1	2.3	-1.3	6.8	-11	7.7	-9.8	-8.8	-6
0.91	-0.77	23	-14	14	-15	8	-7.4	9.3	-7.1	8.7	-7.7	11	-8.9	7.2	-5.5	5.5	-13	13	-9.3	-1.3	15	5	8.3	7.5	-4.3	-0.07	1.2	16	-5	1.3	-4.5	8.9	-2.2	15	5	0.1	-0.03	9	-4.8	13	-2.2	9.2	-4.5	10	-9.5	4.3	-4.7	8.8	-16
-0.02	-0.01	0.98	-8.6	8.2	-11	9.6	-6.2	0.86	-9.4	-0.14	-5.1	8	-11	9.8	3.6	-13	-6.5	-0.55	-2.2	0.62	9.3	2.4	7	9.2	1.9	11	5.5	8.1	4.6	5.9	-2.4	14	7.3	6.1	17	-0.47	7.9	8.4	2.3	-4.6	4	16	5	4.7	-3.1	-0.42	-6.7	9	-11
-0.18	-0.19	-5.6	-1.1	-5.5	8.3	-0.47	-1.2	1.6	-2	5.1	-3.3	-1.2	-4.3	6.7	2.3	-7.7	-19	-2.7	-1.7	-7.8	-3.9	-2.6	5.5	7.7	5.5	12	-4.5	5.2	-1.2	-5.2	-4.4	2.5	-3.4	6.9	-5	-0.14	-3.4	-3.7	6.9	-5	2.3	5.7	-16	-1	6	-0.83	-10	1.5	-4.2
-0.28	0.49	-6.9	-10	-6	0.27	-2.2	1.3	-0.9	0.97	-9.6	-7.1	-5.4	-3.8	-1.7	-0.14	-16	-13	1.4	-3.2	-8.2	16	-8	0.75	-4.5	-1.8	-11	2	2.2	5.4	-6.7	-6.2	-5.2	3	-9.9	-2.4	-23	-0.68	-14	2.1	-13	-2.5	-14	-8.1	-16	-1.8	-17	-3.9	-4.8	-13
-0.06	-0.38	8.8	5.4	-9.5	0.16	3.3	9.8	-2.1	9.8	-2	4.3	-5.8	-0.29	0.11	6.9	-12	-2.1	7.8	-2	-7.6	0.26	11	6.8	2.7	-7	-2.7	-3.2	1.3	-7.6	3.1	-0.14	7.4	-5.4	-6.5	-2.9	-10	3.6	1.9	8.6	0.87	4.2	-4.1	-6.4	-1.2	8.8	-5.4	5.8	9.9	-3.7
-0.38	-0.44	4.4	-8.8	-3.5	-6.8	4.3	-5.7	8.1	-3.4	4.5	-6.4	-4.3	-18	7.3	4.5	4.6	-5	9	-5.3	12	-9.2	1.9	0.61	0.15	-4.8	0.79	-15	0.55	-4.2	0.07	-1.2	5.1	-2.6	0.02	7.8	-3.2	-0.65	-1.1	9.1	1.8	-2.9	2.2	-10	-4.8	-3.1	-5.2	-3.5	6.5	-9.8
0.84	-0.32	-3.6	-16	2.5	-15	11	-8.1	8.5	-5.4	2	-12	-2.3	-14	10	-9.5	22	-15	17	-11	12	4.4	9.7	-2.4	10	-6.1	4.1	-2.1	2.6	-8.2	3.6	-5.9	-1.4	-11	16	1.5	4.8	-4.2	5.5	4.2	7.5	-4.2	12	-10	-6.8	-2.8	-1.9	1.4	-7.3	-14
-0.24	-0.53	12	9.4	2.2	-3.4	11	-0.16	6.5	-3	12	1.3	0.76	-4.6	-6	-1.3	-3.4	-10	0.92	-0.8	-3.9	3.5	-9.2	-1.8	1.2	-1.5	-16	-0.66	-7	1	-6.8	1.9	-4.3	-1.9	0.39	6.4	-2.5	2.4	2.5	6.4	-7.9	-0.69	-8.4	8.8	-14	-1.7	-3.9	-2.6	-9.4	-13
-0.75	-0.14	-1.4	-2.8	-10	14	-14	0.62	1.6	0.23	-4.6	-0.46	-5.3	2.8	-10	12	-10	6.2	-7.2	-0.21	1.5	6.4	-15	-1.2	-7	-2.5	-6.9	9.5	-2.8	10	-3.5	5.9	-5	11	4.8	5.9	0.71	6.6	0.05	2.4	-2.8	-2.5	-4.2	11	-3.5	-0.85	-3.1	2.2	-11	1.8
-0.07	0.53	-6.6	-5.6	-5.4	12	-8.8	10	6.2	4.6	-3.2	0.4	11	7.7	-1.2	-1.7	3	2.9	-4.6	3	4.2	-0.79	-11	1.6	-6.3	-3.9	-1.9	4.2	-1.4	7	2.4	6.2	-2.8	8.2	-2.4	4.9	-1.8	9.2	-3.1	1.8	8.7	-2.5	-7.6	-2.3	-6.5	15	-5.5	1.7	-5.6	-6.3
0.14	0.64	11	-2.1	2.5	-3.2	2.4	11	5	1.9	8.2	-1.8	1.3	8.3	-1.2	-3.2	12	17	5.4	4.2	4	7.3	-7.7	4.2	5.5	0.61	1.6	2.9	4.5	4.1	-0.17	-0.3	4.7	1.3	4.7	3.9	0.21	5.7	9.9	-3.5	14	-1.1	8.7	-2.6	7.6	4.8	-4	4.7	-7.4	-0.8
0.13	0.09	0.88	2.3	-6.2	-6.5	-4.9	12	1.2	4.9	-0.69	1.9	-2.2	11	4.5	2.5	-0.64	-6.1	3.7	-4	8.1	-7	6	4.4	-0.87	-4.2	6.4	1.1	-2.4	-0.33	-8.9	-3.6	-2.5	-7.8	-9.7	2.6	1.3	4.2	2.5	-1.5	-5	-10	6.7	-7.8	9.8	-6.9	0.54	1.3	1.2	-1.5
0.26	-0.16	14	-8.5	0.94	1.6	-3.6	0.16	-4	9.9	4.8	-1.6	-0.7	4.4	-3.9	-0.81	8.4	-6.1	4.9	-8.5	-1.9	-6.5	3.2	0.79	4.3	-1.3	-3.9	-2.5	2.6	0.05	-5.1	-1.6	4.9	4.1	7.5	-4.4	1.1	0.9	5.2	-13	-8.9	-1.6	-6.8	-5.5	8.4	-9.4	-7.4	-15	6.9	7.6
0.13	-0.03	5.7	-12	-0.88	9.9	-1.3	-0.54	-10	-2.9	-0.35	-7.5	-1.3	3.9	3.4	-2.6	9.3	-11	4.7	-9.4	7.6	-1.1	-1.8	9.3	8.1	-1.1	0.03	1.6	2.7	2.8	-3.1	-6.2	3.5	4.9	-0.71	-7	-6.6	-1.5	4.4	-4.5	0.95	-1.8	8	4.7	1.1	-9.4	7.2	-9.4	0.59	-7.3
0.52	-0.76	-7.8	-17	4.2	-15	-3.2	-1.2	-5.6	-3.8	-13	-9.2	1.1	-4.1	2.5	-7.3	9.5	-16	4.5	-19	4.9	-11	11	-12	-0.49	-15	2.4	-8.5	-6.2	-7.9	4.2	-11	-0.62	-12	8.2	-2.4	-0.28	-7.1	1	-21	-3.3	-23	-1.3	-7	-11	-27	1.5	-8.7	-8.8	-15
-0.13	-0.57	3.6	-1.6	5.2	-10	9.5	-6.6	13	-11	5.4	5.2	12	-13	-1	-8.3	-0.85	-14	-2.2	-9.4	2.4	-9.6	8.3	-7.2	4.3	-0.23	1.3	-2.6	1.5	2.5	3.4	-4.6	11	-11	3.4	-15	6	-7.6	7.2	-22	0.89	-9	3.1	-9.5	-17	-24	-1.8	-15	7.3	-2.1
-0.09	-0.55	-2	-2.9	6.2	-4.1	8.7	2.4	2.8	-1.1	-9	1.2	-8.1	-12	3	-7.8	2.6	12	-0.13	-2.9	-0.92	-1.8	0.72	-1.9	5.2	3.9	0.06	-0.79	5.4	10	1.6	-8	7.6	6.9	-1.3	-5.2	0.81	0.12	7.3	-5.7	-6.1	-5.3	4.4	6.1	-5	-8.8	-1.2	-3.3	-1.2	5.8
0.36	0.31	7.9	-3.6	9.6	-1	11	-3	5.5	0.06	0.7	0.14	11	-3.7	2.6	3.6	15	15	2.3	14	-2.1	-5.6	-7.3	1	3.6	8.6	2.6	4.7	5.3	6.1	2.5	0.8	3.9	-1.9	6.3	2.2	1.9	-3.7	-0.93	-4.7	-11	-1.3	5.5	12	4.2	-8	0.36	-5.2	7.7	14
0.03	0.72	12	-3	7.3	-10	9.8	0.17	13	1.9	13	-1.3	7.1	0.94	8.4	11	-8.5	14	-2.4	14	6.9	3.8	2.2	11	2.8	11	6.2	13	7.2	9.1	0.06	2.2	1.9	2.7	-7.3	11	5.5	3.7	-4.4	-12	-1.5	10	-2.6	15	7.2	-1.8	6.9	-1.1	-0.57	13
0.18	0.48	1.2	-2.3	-6.7	-8.2	-4.3	0.01	1.5	-5	-9.3	-2	-9.5	2.6	0.05	7.5	0.85	18	-1.7	5.5	-2.7	4.1	7.6	9.2	-5.1	12	0.41	6.3	-13	10	2.3	-3.5	-9.5	4.8	0.21	9	-1.3	4.1	-2	-4.2	-1.4	7.5	-0.28	8.4	-6.4	-4.6	-0.96	-5.1	-11	6.4
-0.97	-0.01	-7.5	-14	-12	3.8	-1.5	0.4	-17	2.8	-8.8	-1.6	-4.9	0.95	-18	2.6	-6.1	14	-24	5.1	-9.9	6.1	-3.4	7.9	-20	5.5	-18	-3.1	-26	-5.3	-11	7.5	-19	-0.24	-10	7.4	-13	-4.5	-14	-4.4	-17	-3.3	-14	-2.4	-14	-11	-9.7	-2.7	-22	4.6
0.14	0.28	-7.9	-9.9	-3.4	2.1	1.8	-5.5	-5.8	3.7	-0.88	-2.1	-7.4	3.2	-9.7	7.5	1.3	4.4	-14	20	2.2	-8.9	-2.2	7.6	-11	10	-6.8	-1.5	-9.8	2.3	-9.4	5.5	-6.6	-0.95	-1.6	6.9	6.2	-4.4	-7.1	12	-7.5	-4.6	-10	-3.5	-10	12	2.6	6.7	-23	25
0.7	0.4	-6.3	-6	9.1	-5.2	-3.5	-3.1	-4.6	8.4	-7.3	3.5	-4.3	-5.4	0.29	7.5	-0.92	-2.7	-2.4	21	2.1	-1.9	6	4.8	-0.69	5.3	1.4	-5.8	5	11	-3	4.7	5	3.9	3.3	-1.4	6.5	-2.1	1	-5.1	4.8	2.6	5.4	7.5	-5.2	-3.6	4.5	-0.76	-4.7	14
-0.06	-0.16	0.44	-12	0.63	-2.4	7.3	-2.2	2.3	5.7	7.4	-2.3	8.2	2.3	-10	-1.4	-5.6	-5.8	-5.5	-2.4	0.14	-4.9	14	6.3	6	-4.4	3.1	4.1	-3.7	2.9	-9.3	4.5	-5.2	-0.21	0.43	-9.2	5	-7.2	8.3	-3.6	-8	-4.1	9.8	-2.6	-6.6	-6.5	3.1	-0.55	3.6	-1.4
0.2	-0.42	8.7	-20	5	-3.4	4.2	-3.8	2	2.5	2.1	-11	2.7	-1.3	3.3	1.3	15	-9.5	0.42	-5.6	13	0.59	6.9	-9.5	3.2	-12	5.5	0.54	8	-4.5	-2.4	-0.89	-2.5	-1	4.2	-4.7	2	-3.7	3.8	-1.9	-2.9	-11	3.7	4.3	0.84	-4.7	2.6	-1.2	2.4	-5.8
0.13	0.02	7.7	-2.7	6.2	-3	8.7	-6	3.7	-15	6.7	-5.1	1.8	-2	6.9	-1.2	-4	-12	-0.85	-8.9	7.3	0.74	-3.8	-9.7	-6.5	-4.4	5.5	-2	6.5	-2.7	0.94	-6.7	-1.8	3.8	-0.85	-6.7	1.8	0.1	-0.96	-1.1	1.9	-12	-2.3	2.3	1.4	-6.3	-4.1	-3.9	-6.8	-0.37
-0.03	0.22	-2.1	13	-2.7	14	-8.5	3.5	-0.69	-0.79	6.8	3.9	0.86	-0.31	2.6	-9.2	-3.3	-0.31	-0.71	-1.2	13	-2	3	0.45	-8.1	-0.7	3.4	5.6	-5.6	7.3	7.1	2	-1.2	13	-4.7	3.8	3.7	0.06	-0.56	-0.91	8.3	-1.7	-4.3	5.5	13	-3.7	8.3	4.9	1.1	5.4
-0.03	0.5	3.3	11	-0.4	13	-8.6	4.4	0.86	2.4	9.3	1.2	-2.8	8.2	4.7	1.4	-5.9	3.6	5.9	-2.8	15	9.6	9.7	-1.7	-2.6	3.5	-4.4	0.44	1.5	0.96	0.16	0.39	-0.13	5	-12	4.4	-3.4	-2.3	-1.4	7.1	3.3	13	-2.5	5.4	8.9	-1.8	-8.3	0.92	4.7	14
0.95	-0.15	-11	-5.5	-7.7	-1.9	4.5	-2.3	6.8	4.1	2.2	2.4	-2.9	7.8	7	13	8.7	7.2	6.2	6.7	-2.4	16	8.8	7.3	1.2	0.19	2.5	6.2	3.5	-4.3	-1.7	-0.34	1.6	-5.6	-0.05	9.6	5.3	4.8	6.9	-0.51	1.8	11	2.7	-5.7	0.56	-7.7	0.2	-1.6	0.06	16
1.2	0.52	-9.3	-6.8	-6.2	-0.32	7.9	0.29	5.9	0.77	-1.7	5.5	-0.99	-6.2	3.4	5.7	24	4.3	1.4	8.7	7.9	0.05	5.1	5.1	-4.6	2.1	-11	2.5	-1.4	2.1	4.4	-5.2	-3.6	-2.5	11	-0.37	9.4	-9	-5	0.47	3.4	11	-4.5	6.5	-7.8	-4.6	-0.64	-0.15	-20	19
0.39	0.66	13	0.74	-6.8	0.25	8.8	-3	1.5	5.9	14	0.35	-2	2.8	-3.4	6.3	-12	6.2	7.1	1.4	-7.3	-1.6	6.5	3.4	-1.5	-0.37	-4.8	-3.1	4.4	0.41	3.4	-7.9	9.2	2	8.7	-4.7	6.7	-3.3	1.4	-4	7.1	-0.69	-0.56	-13	-6.4	-0.11	-1.5	3.6	-2.5	11
-0.67	0.36	-0.22	10	14	-2.8	3.1	9.1	6.7	0.02	-1.9	-0.99	8.1	-0.31	5.2	3.2	-9.1	10	-0.01	-6.2	6.5	11	-0.65	5	2	1.2	3.1	-2	2.7	-4.2	-4.3	-8.7	5.6	4.6	-0.11	0.76	6	-11	-0.17	2	-4.4	-13	-6.9	-8.7	-2.4	8.3	3.6	2.6	-0.73	-7.8
-0.44	0.09	-0.97	-1.4	5.2	2.8	5.6	-1.8	7.5	-1.3	-1.2	4.3	0.5	1.6	-2.2	-0.72	9.9	15	2.9	7	6.6	3.8	-5.9	0.11	-0.96	5.3	1.4	7	1.5	1.6	-5.3	4.6	-3.6	-3.2	7.7	6.9	-0.31	1.4	-5.9	2.8	-0.04	2.5	-8.9	13	-7	2.6	-0.93	1.1	8.6	-9.2
0.15	0.29	9.1	-13	-4.3	6.8	1.5	-5.3	-0.01	1.6	12	-5.6	-4.8	8.5	-5.6	6.5	6.8	-5.5	8.4	6.9	-5.7	-1.6	-2.3	-2.5	-0.4	4.1	1.9	1.5	-6.1	6.4	3.1	0.4	-1.8	1.8	-14	4.5	-14	0.61	-13	8.1	-4.2	7.4	-0.69	2.1	-6.9	8.6	-8.2	2	1.9	8.2
-0.56	0.15	4.1	2.7	-4.7	2.8	3.3	3.3	2	3	-5.1	0.36	1.8	7.5	5.6	7.7	10	3.7	-2.4	12	5.2	14	-7.3	8.3	7.3	8.9	6	9.2	5.8	12	5.2	5.3	9.2	8.4	-0.24	11	4.7	2.5	-2.1	8.7	19	9.6	4.1	2.8	0.43	-1.6	2.9	6.2	13	19
0.31	0.1	-9.5	0.32	0.27	4.2	9.5	11	11	10	-9	-2.1	6.8	8.8	12	2.1	17	16	-3	4.6	9.9	3.1	1.6	7.1	0.27	8.3	-3.5	-3.8	12	18	-0.82	-0.64	6.4	0.86	10	14	2.4	3.2	4.4	5.8	14	-0.68	-0.81	-8.3	-2.1	3.1	-9.6	-1.4	8.8	1.2
-0.34	0.61	0.11	18	-1.8	12	-9.9	5.1	-2.3	11	-0.21	-1.4	-3.5	21	0.25	17	2.3	8.6	6.4	14	-10	-7.5	-1.5	13	1.7	-6.5	-2.5	-5.5	4.3	-14	-10	0.2	-1.9	5	1.2	-13	-5.1	-8.2	-2.6	5.4	-3.9	-9.6	-5.7	-14	-16	0.68	-8.9	0.95	16	-10
0.13	-0.2	1.5	1.4	3.3	-4.5	0.47	-10	-5.1	4.2	-8.3	-3.4	-7.2	-4.7	3.1	-5	21	-8.3	1.9	2.9	-9.2	0.47	-6.4	1.2	2	-7.6	-0.17	2.9	5.6	-28	-13	1.7	3.4	-15	7.9	-23	6.5	-7.3	0.66	0.57	-2.4	-1.7	-1.9	-4.4	-13	-1.1	-10	4.7	10	-6
0.11	-0.99	-1.6	3.5	-0.4	-19	3.7	-16	-0.11	-5.7	-7.8	3.4	3.5	-21	-0.97	-9	-4.5	-14	-3.3	-8.3	2.2	3.8	-3.6	-3.1	10	-10	-0.75	1.5	1.9	-7.9	2.2	-7.9	1.3	-7.3	6.9	-0.06	-2.8	-1.1	11	-7.5	-1.6	6.6	-5.1	4.2	-4.8	-4.6	-5.8	0.84	14	-11
-0.54	-0.82	-5	-2.8	1.9	-7.2	2.1	-16	-2.6	-5.6	-8.8	-0.73	7.7	0.67	1.9	-9.9	14	-15	2.4	-2.6	21	-13	-3.1	-3.5	2.6	-9.9	0.11	-5.2	-1.7	-6	-2.7	-8.7	4.5	-2.5	-2.4	-7.8	-6.8	-0.89	8.4	-2	-11	-8.3	-10	-13	6.5	-7.2	5.8	0.86	4.1	-5.7
-0.17	-0.04	-3.3	0.24	-1.3	0.38	-5.8	7.2	0.15	1	-5.7	4.9	6.5	0.75	5.8	-6.9	8.8	0.2	2.7	-5.8	5.6	-6	-3.3	-6.7	-0.58	-5.3	0.37	-3.1	7.7	-7.8	-3.5	-3.9	5.6	-0.84	13	-6.5	-3.2	0.57	3.6	0.89	4.8	-13	9.2	-4.9	-0.46	-7.8	-5.5	-0.95	0.07	-10
-0.06	-0.37	5.2	5.7	3.6	1.6	-7.9	0.83	-0.6	-6.4	1.3	-4.3	2.3	5.6	-1.4	-5.2	8	-3.4	2	-16	7.3	10	2	-4.6	-3.3	-7.2	6.4	0.45	1.3	-7.9	-0.08	1.6	-3.3	2.8	4.2	-4.8	-2.9	-7.4	3.6	-2.8	8.3	-6	11	-7	7.3	9.2	-1.6	2.9	12	-24
-0.11	-0.54	3.2	9.9	8.2	4.5	0.39	-0.43	-3	-7.6	0.14	4.9	-2.1	-0.76	-3.4	-0.25	15	-1.7	-1.5	-8.4	2.9	-3.6	-0.45	-9.6	2	-1.3	2.4	-0.77	6.1	-2.6	0.82	-3.1	-2.6	-4.1	4.9	13	-0.33	-0.1	5.5	8.9	18	5.4	6.7	-4.3	9	9.9	-1.4	-0.02	-0.83	-12
0.43	0.61	-1.4	-1.4	9.5	7.4	6.5	6.4	1.6	1.3	-6.2	8.4	12	2.9	3.5	-6.3	13	-3.4	2.7	11	11	-0.27	-1.8	-4.7	8.2	-4.6	1.4	2.3	15	-6.8	3.3	0.79	12	8	8	10	2.9	-1.8	14	13	17	1.1	10	2.5	7.2	5.2	1.9	1.5	6.9	-1.1
0.29	-0.58	7.5	13	4	11	3.1	15	-0.58	5	5.8	13	4.2	12	0.12	-2.8	10	-4.5	9	10	4.4	8	12	3.2	8.4	0.6	-13	0.47	1.1	-8.6	0.21	1.9	7.4	-0.11	1.5	-5	-5	3.7	0.92	9.3	-9.1	14	12	8.5	-5.2	0.49	-1.1	3.2	12	-2.5
0.5	-0.31	-5.6	9.8	0.93	14	2.2	11	-9	6.8	-5.7	14	1.7	4.4	6.7	-0.36	7.2	3.1	3.8	-6.7	4.4	1.6	-1.3	1.8	-4.5	3.2	-0.86	3.1	4.1	-0.58	6.4	0.98	3.3	1.2	-3	4.8	0	5.3	-2.5	10	-0.68	4.5	10	-2.9	5.5	4.7	-3.4	2.6	5.4	10
0.55	0.55	-5.9	-2.3	-6.2	21	4.8	11	3.8	6.7	-3.6	11	3.2	12	-0.08	-3.4	16	3.3	-2.9	5	-1.4	12	-7.1	1.1	-3.8	-3.3	8.9	-8.2	6.8	2.3	6.3	2.2	-4.4	-0.6	3.1	2.6	2.8	10	-0.75	9.1	3.2	-2.4	4.4	-7.8	7.2	4.1	3.7	4.9	-2.5	-1.9
-0.45	0.87	6.1	5.6	6.2	23	5.6	5.4	7.8	8.4	11	7.6	7.3	14	-3.1	-2.3	1.9	5.1	-7.9	-2.8	4.1	11	-2.1	0.83	16	1.1	-0.9	3	5.7	6.1	8.2	4.8	3.7	7	16	1.1	2.4	4.8	17	4.8	-1.4	1.3	-0.19	4.1	8.5	9.7	2.5	2.4	4.4	3.4
-0.14	-0.47	11	3.5	1.8	12	-0.24	10	-4.6	9.2	3.9	13	-3.1	6.5	3.2	-0.61	-6.9	-5.1	-0.35	-7.4	-13	-5.4	-6.9	-2.8	9.9	-0.9	-9.8	3.7	12	4.4	-2.1	-2.3	6.7	16	2.2	4	-4.5	5.2	7.4	5.1	4.3	2.7	7.5	3.3	6.5	6.2	-4.1	-0.02	0.77	1.1
-0.65	0.25	2.2	-0.87	-1.4	7.5	-3.2	3.1	-12	10	-4.3	2.8	2.8	8.1	-8.3	-6.2	-2.8	9.8	-1.3	-8	-5.5	-1.6	3.4	-0.92	2.9	2.2	-12	-0.51	-5.4	-0.66	-5.9	6.3	-0.82	11	2.2	-6.7	1.3	5.6	4	-2.9	-7.3	-0.96	-9	-4.5	2.3	1.6	3.5	-2.7	-4.2	-2.9
-1	0.33	-8.8	11	-2.6	6.1	-1.4	1.4	0.77	-2	-7.5	6.7	-8.2	3	-5.9	-1.2	-7.8	9.4	-6.3	-6.9	-1.5	9.4	-1.1	-3	0.01	4	-2.2	7.2	-3.5	5.9	-4.9	-0.75	7.7	0.81	-11	8.5	0.9	5.9	0.48	2	-10	-5.2	-8.1	-1.9	-10	2	8.6	8.7	-3.8	-1.4
0.38	0.25	2.3	-1.7	-3.9	11	-1.7	-5.8	-5.2	-0.63	2.9	3.2	0.01	2	5.6	-2.8	2.1	14	5.7	-0.2	-2.4	7.2	-0.58	-1.1	12	8.3	3.1	-4.6	9.9	13	2.8	4.5	20	-4.2	-1.5	-6.1	6.7	0.7	7.2	7.8	2.3	-3.6	-5.2	-11	20	1.8	9.5	2.8	12	13
0.79	0.95	-2.7	-3.9	1.8	4.9	1.5	-4.5	5.2	0.09	-2.2	-5.1	9.1	7.6	6.5	0.2	12	2.6	5.1	7.6	3.2	-5.7	3.5	-2.9	4.6	8.7	2.1	-5	0.78	6.2	-5.9	-4	4	11	6	9.8	-1.8	2.4	-1.8	2.1	0.19	-0.38	-3	-0.69	7.1	-10	4.1	3.1	11	15
0.04	1.2	-4.5	6.4	4.5	11	-1.6	11	7.2	11	5.5	4.7	-3.2	13	-2	16	1.7	13	-5.3	13	-2.4	9.3	-2.2	9.7	9.1	5.9	-4	3.3	2.4	8.5	-0.08	1.3	-0.56	3.9	6.5	12	-0.87	-1.1	2.7	1.5	-1.8	9.6	-14	17	-0.08	5.4	-5.3	-0.56	6.7	15
-0.09	0.44	-3.5	9	-6.9	2.1	-2.1	16	-6.5	7.7	-0.42	-1.1	-7.1	15	-4.2	6.9	2	0.99	-3.3	8.2	-9	9.7	1	9.2	4.6	4.3	-0.71	8.3	-0.73	5.7	-4	-0.8	-4.8	-0.1	-0.8	-2.9	-3.5	9.4	-4.7	-1.1	-4.6	6.8	-12	3.8	-7.8	13	-2.3	8.8	1.9	8.8
-0.05	-0.41	3.6	3.7	-6.8	-3.2	-2.7	-6.3	-3.7	-4.3	8.8	-1	-8.8	3.2	-4.2	-1.1	-0.88	1.4	-9.5	-0.61	-18	1.1	-7.8	-0.34	-2	5	-6.7	-0.67	-11	-5.7	3	1.8	-7.8	-3.6	0.93	-2.5	6.9	2.8	-4.4	4.5	-1.9	-4	1.8	4.7	-1.5	0.5	7.6	0.16	-3.2	-4.2
-1.2	0.14	-5.3	-9.2	-4.7	2.7	-5.7	-0.29	-11	-8.3	-2.7	-6.4	-3.9	1.6	-5.3	2.3	-21	-1.8	-2.1	-10	-5.6	6.6	-2.9	-0.47	7.4	0.57	0.3	-3.7	-3.1	2.6	3.3	-2	-4.9	3.6	-2.3	4.2	-5.8	2	3.1	4.1	9.1	-0.72	1.1	7.5	0.86	-7.5	-1.5	-4.8	-0.57	1
-0.11	-0.34	-16	-9.6	-4.3	-2.3	-11	-5.5	-14	-15	-6.2	-12	8.2	-6	-2.6	0.31	7.9	-6.1	3.1	-7.4	4.7	1.9	-14	2.3	-0.24	-6.3	6.2	-2.4	3.2	-3.9	-0.68	-2.1	-6.5	-8.7	12	-3.1	0.02	-0.46	-0.09	-3.8	5.3	3.9	13	-11	-6	-8.5	-5.5	-3.1	-1.1	-4.1
0.46	0.18	3	-7.6	-4.3	-3.9	-4	-2.5	-0.2	-6.7	5.2	-1.4	0.56	1.2	-5.8	-2.3	11	-5.8	-6.2	-8.3	-10	0.26	-4.7	7	7.3	0.04	7.1	8	4.8	-7.5	4.3	0.06	3.9	-5.7	5.8	9.4	8.4	7.4	-2.2	-6.4	-4.6	5.6	3.3	-0.39	0.82	-4.6	0.78	1.8	-3.3	-14
0.01	-0.03	6.3	12	0.05	0.21	-0.83	0.66	-0.73	-0.05	-3.7	3.6	0.87	-1.1	8.3	-1.9	3.6	-4.4	-6.5	-3.8	11	-3.5	1.6	1.3	4.4	11	5.7	-6.5	1.8	-2.2	3.4	3.3	4.5	1.3	-11	1.9	3.5	4.2	-6.5	3.6	6.4	12	-2.3	4.3	5.2	7.4	-1.8	-0.83	-1.8	13
0.06	0.2	-1.7	-11	3.8	-19	-2.4	-3.9	3.2	-12	-1.3	-4.8	2.4	-2.6	3.5	-2.1	-10	2.7	-1.5	-7.1	-0.81	2	15	2.6	-8.9	6.5	2.4	-7.9	1.7	4	1.5	-0.85	-3	-0.78	-9.8	6.1	7.8	5.9	-13	5.8	1.8	11	0.48	-1.3	-6.9	11	2.6	4	-7.5	5.6
0.12	-0.91	-19	-17	-3.5	-13	-1.6	-17	-1.9	-15	-12	-7.3	-4.5	-17	-2.5	-13	-2.2	-1.3	5.1	-9.6	-7.1	4.2	6.7	0.18	-2	3.8	-5.3	-9.5	-2.4	0.4	11	0.49	-2.4	-4.7	-2.2	0.12	-7.5	-3.5	-3.9	-9.1	14	-2	-4	-15	2.6	6.4	-2.1	4.9	-0.5	0.44
1.2	0.1	-14	-5	-4.7	-6.4	-17	-3.8	-9.2	-5.1	-4.5	-6.4	0.96	-15	1.4	-8	5.6	0.84	-4.8	-2.8	7.2	0.96	3.9	-7.5	-4.1	-3.1	3.2	-2	0.18	-5.2	-0.11	9.7	-1.8	2.7	3.3	13	-1.5	9.1	1.8	5.6	7.2	4.2	-0.94	5.4	-13	10	-2.8	11	-0.11	-0.98
1.1	0.42	14	-15	-5	-1.6	-6.2	-2.3	-1.5	-0.46	6.5	-9.1	2	-8.7	-4.4	-4.7	-1.4	-1.2	2	-3.9	-18	2.1	-6.2	-1.7	7.2	4.3	5	-0.12	6.1	-10	5.4	-2.4	7.4	-10	4.6	7.6	-0.73	11	6.1	8.5	11	-4.1	6.3	-2	6.1	2.7	-0.83	6	2.3	2.7
0.05	0.75	0.68	-7.2	-4.3	8.8	1.9	-0.61	-4.7	2.5	-3.6	-6.5	-7.7	8.6	-2.5	9.3	-10	11	-12	8.1	-9.7	-1.5	-1	1.2	-1.4	11	2.1	5.1	-6	13	-9.8	-1.4	-3	9.4	-2	6	-0.35	2.5	-0.63	4.1	4.6	8.1	-4.8	9.8	-0.55	8	4.5	0.65	-13	8.4
0.05	1	-6.1	-4.7	1.6	-3.5	2.3	1.8	-6.6	-0.42	-2.4	-2.1	-1.9	12	-6.2	13	-3.6	19	-3.5	9.2	-10	-2.9	-0.77	3	-7.8	5.6	1.2	-0.18	-5.8	4.7	6.9	-1.6	-4.6	12	-0.18	-5.1	-1.9	5.5	1.8	-5.5	-3	14	-5	8.4	-4	4	6.5	5.7	-11	15
0.06	0.16	-5.6	-6.8	4.9	-6.4	-1.9	-6.3	-4.6	0.28	-5.4	1.8	-1.6	-0.35	2.1	6.1	0.66	4.8	2.3	2.4	-6.4	-0.21	-5.6	1.5	-8.1	11	-1.3	-0.85	-1.7	0.79	2.5	4.4	0.12	5	-1.2	-4.9	-4.8	-2.8	1	-1.7	-2.7	-2.3	3.7	0.62	-0.76	0.74	0.83	1.6	-4.2	17
-0.13	0.37	-0.69	-3.9	8.9	-7.4	1	2.8	0.04	1.2	4	4.5	12	3.4	-3.4	5.8	-11	14	-6.8	4.8	-15	4.4	-1.4	-1.3	-5.3	5	2	1.6	-9.1	-2.1	3.3	-1.1	-8.1	-4.3	-4.9	0.64	-0.92	-0.26	-6.4	1.9	3.3	1.4	6.1	-0.79	-8.9	-0.97	-5.6	-3.5	-3.3	17
0.41	0.27	0.11	1.7	-10	2.4	0.38	0.95	1.6	12	8.8	1.2	-2.9	5.7	2.1	7.7	-1.1	16	3.5	13	-5.2	10	0.24	7	-2	-3.9	9.2	0.9	-9.2	5.1	3.4	3.8	-4.8	5.3	-3.6	3.4	4	5.6	0.63	-6.7	7	-5.4	3.1	9.3	1.8	-5.1	0.98	2.2	-2.7	4.4
0.04	0.13	-5.6	9.5	-8.7	4	0.34	13	-2.4	19	-8	11	3	13	8.6	13	0.05	5.8	-1.1	26	2	3.9	-2	4.8	-2.5	8.9	-3.9	-5.7	-6.1	4.8	-1.9	11	6.6	-1.3	-11	0.54	-0.99	5.3	6	-6.3	5.2	-9.3	3.6	-4	-2	0.49	-0.77	-5	-12	3.2
0.61	-0.03	4.3	-1.8	3	-3.5	3.1	-0.79	5	-4.8	1.1	-7.5	8	0.6	6.4	12	1	1.5	8.7	8	-5.8	-5	2.1	-7	3.7	-3.7	-0.76	-0.95	6	4.1	9.2	2.1	6.1	15	-1.3	-4.3	0.55	-0.93	11	-5.6	7	4.4	7.3	9.7	7.7	-12	2.2	-2.2	-1.1	-11
-0.15	-1.3	6.8	-11	4.9	-9.1	-5.8	-17	7.6	-19	-7.4	-6.4	1.5	-18	2.9	-4.8	4.9	-12	4.2	-5.1	8.1	-4	0.13	1.8	-0.32	-9.9	-8.6	-6.1	2.6	-13	-0.42	-4.5	11	-9.4	-5.1	-4.4	-2.8	-2.6	1.9	-2.5	-8.4	2.1	-9.4	-5.6	2.6	-7.8	-0.5	-2	-3.3	-9.9
-0.69	-0.76	10	0.93	0.93	-10	2	-18	8.6	-19	5.5	6.4	2.7	-23	8.1	-5.9	1.8	-9.7	0.82	-16	0.1	-1.1	5.8	-3.9	-5.3	-3.5	-13	1.5	-3.8	-6.8	-7.5	-6.8	6.2	-9.2	-7	-12	-5.7	1.4	-1.5	-11	1.3	-9.5	-8.5	-0.96	4.5	-8.1	-3.4	-0.86	0.35	0.74
-0.23	-0.06	6.2	-2.5	3.3	-0.2	-1.3	-1.1	1.5	-4.4	9.7	2.4	0.2	-7.8	-7.2	-4.3	14	2.5	6.9	-1.9	-2.3	0.87	5.4	-11	-4.1	5.8	3.3	-1.4	0.51	-0.06	-0.59	-7.4	-3.9	-7.2	0.87	-0.72	2	0.27	-0.08	-9	2.8	-8.6	-5.2	-5.8	7.4	-17	-0.12	-2.7	1.3	7
0.19	-0	-6.7	14	7.8	2.6	-4.7	0.46	4.1	3.1	-5.6	13	-4.6	-0.9	-1.9	-5.4	5.3	8	1.3	-2.3	9.5	-2.7	2.4	4.9	-5.8	7.8	8.9	2.6	-10	0.66	5.8	3.6	0.85	10	-3.8	-2.2	-12	4.7	-0	4.6	-4.9	7.3	-8.7	-4.7	16	1	4.1	-3.4	-1.4	16
0.6	0.33	10	13	-4	-1.1	0.08	3.1	1	-3.6	9.7	7.8	-1.7	-2.8	-0.67	0.9	-1.8	12	2.6	-1	-7.7	0.18	-1.3	3.5	3	12	7	5.2	-2.8	2.9	5.2	0.39	-3.4	-5.9	7.4	6.2	9.1	4.3	8.7	6.2	0.91	4.8	-0.16	6.3	-1.1	5.6	5.8	4.2	-9.7	2.6
-0.41	0.07	-0.52	-9.4	13	-9	4.8	-8.4	0.03	-9.8	-0.55	-12	3.8	-16	2.4	0.24	-5.1	-3.8	0.68	-3.8	9.9	-2.7	-1.3	-2.2	3.5	-1.7	6.3	-1.4	-1.4	0.83	-0.6	-2.1	0.58	1.6	-5.1	-2	-5.3	3.1	8.9	3.6	0.39	6.7	2.7	6.7	5.7	4.2	-0.94	2.1	8.1	-5.2
0.34	0.23	-9.8	-11	4.5	0.87	-3.6	-8.7	-8.6	-0.05	-3.4	-4.4	-4.6	-14	-4.9	3.4	-6.1	-2.5	-10	0.16	0.65	-5.3	-1.2	-0.74	5.5	8.7	6.4	1	1.5	13	0.54	9.5	6.3	-1.4	2.1	13	1.5	7.5	7.5	16	-0.56	15	3.1	4.2	9.9	5	3.6	1.9	7.9	-5.8
0.24	0.68	3.4	-16	4.1	-4.7	7.7	-14	-2.9	-9.7	4	-5.9	-2	-17	-4.7	6.6	1.5	19	8.4	-6.5	-17	5.1	8.1	8.5	6.8	-4.3	-13	-0.23	-0.44	-0.63	-2.9	5.7	0.92	-9.1	1.2	-0.23	-1.4	4.2	-4.4	-0.2	-9.6	11	-6.3	-6.2	-11	5.2	0.28	5.4	-5.5	-5.3
0.84	0.32	8.8	2.9	14	-12	7	-1.4	0.35	-6.6	11	3.1	0.56	-5.2	0.5	6.9	5.6	5.8	-0.57	6.2	-2.5	11	8.9	11	7.2	8.2	-2.2	6.2	17	3	9.4	2.5	13	-6.2	3.5	5.2	6.8	4.6	8.3	6.4	15	6.6	14	3.8	9.6	7.2	4.6	7.5	12	-4.1
0.04	-0.42	0.55	15	8.7	-1.3	7.4	-7.4	8.2	-7.3	-1.9	3.9	4.3	-4	4.6	-5.6	-14	-7.3	0.3	-7	9.6	4.1	5.6	-2.4	15	5.3	-0.19	3.6	14	2.4	8.1	-3.2	8.8	0.61	9	7.1	9.4	2	6.4	0.6	11	-1.5	8.2	6.3	12	-1.7	0.29	3.3	15	1.8
0.65	0.11	9.2	7.1	6.4	6.8	8.6	-3.6	14	-0.9	6	5.6	3.4	-1.6	-2.2	3.4	-6.4	2.3	0.13	0.64	-0.45	2	-0.46	1	11	9.2	2.2	-3.7	6	12	-0.29	4.3	-0.59	12	8.1	17	5	8.8	-2.5	8.1	-3.6	11	0.67	4.8	0.61	7.5	0.27	4.1	14	13
-0.25	0.13	9.4	-7.5	6.1	-8.7	15	-6.9	8.5	-7.6	20	-11	7.8	-11	-7.9	-6.1	-5.3	-3.5	-3.6	-4.7	-6	-6	3.1	-2.7	4.3	10	-7	-2.1	5	0.52	-1.7	0.86	-2.6	4.7	0.07	2.2	-0.32	2.6	-7.1	4.9	-8.2	0.9	-4.3	2	-5.1	8.1	3.6	4.8	4.9	7.8
-0.22	-0.43	-4	-8.9	-1.7	-8.6	3.4	-7.6	3.3	-17	0.43	-11	1.7	-15	-2.1	-5.8	-19	5.7	2.1	-15	-5.8	6.5	0.49	-4.2	-0.12	1.9	-12	-2.6	-0.63	-4	-11	3.4	-2.1	-3.3	-7.8	-0.13	1.6	8.4	-7.4	-1.8	-12	1.6	0.33	-7	-6.5	1.1	-4.6	-3.7	-1.1	2.2
-0.48	-0.71	-2.2	-3	-2.6	-10	-7.4	-14	-6	-11	-0.25	-5.2	-6	-19	-7.8	-3.2	-26	9.1	-2.2	-9.8	0.4	1.5	-2.8	-2.4	-9	5.7	-1.3	0.15	-12	12	-6.5	-1.2	-4.9	2.2	-15	5.2	-6.9	12	-11	7.2	-11	11	-18	-4.2	-1.2	16	-6.2	9.9	-5.8	10
-1.1	1.1	-3.2	-0.92	-7.4	1.9	-9	11	-16	18	-5.6	6	-3.8	6.7	-11	7	-21	23	-13	16	8.5	13	-11	-2.2	-11	9.7	-6.3	2.6	-11	7.6	2.6	4.6	-5.5	15	-16	12	-5.4	1.4	-6.2	19	-13	5.5	-17	-2.7	12	4.6	-6.8	-3.4	-4.3	13
-0.05	1.2	0.07	10	-4.2	12	-6	8.5	0.7	14	10	4.1	-4.2	5.7	0.08	18	2.9	24	-0.46	19	-2	15	-4	13	1.3	18	-7	11	5.7	25	4.3	0.48	1.8	18	3.3	17	9.4	7.5	-0.42	20	8.4	13	1	19	11	-0.64	-3.4	3.6	-2.6	10
0.16	-0.23	9.1	22	5.8	3.6	5	3.6	7.7	1.6	9.3	1.3	8.2	-7.1	5	2	3	-16	4.4	2.8	0.16	19	10	-3.9	5.1	3.4	4.4	0.74	1.1	0.55	8.8	-3.2	-7.2	4.5	1.2	-7.8	17	-11	-2.1	-14	7.8	0.79	3.8	-7.6	2.1	-3.5	15	-6	6.6	-5.5
-0.79	-3.7	-2.9	21	3.8	-2.1	-0.83	-1.8	0.27	6.9	-8	5.5	6.6	1.8	-3.1	-1.2e+02	-18	-1.1e+02	-4.9	-49	-7.1	-1.2e+02	3.5	-1.3e+02	5.3	-64	5.5	-23	-3	-64	1.1	-35	-10	-54	4.2	-62	-0.54	-39	-2.3	-81	-1.6	-1e+02	6.9	-33	-4.3	-44	6.1	-15	-3.6	-75
-0.94	-0.37	3.8	16	4.4	-3.5	-8.7	4.6	0.47	9.3	3.1	7.7	-9.2	13	-5.8	4.9	-9	6.2	-0.99	20	-6.2	-36	-16	6.4	1.9	1.2	-2.3	6.5	-4.8	5	-0.94	10	-6	2.5	-12	4.7	-12	7.6	-1.3	12	-1.4	-1.2	-6	9.6	5.6	17	0.48	10	3.3	-0.49
-1.6	-0.15	6.2	-8.7	3.3	-18	-1.4	7.5	9.9	1.4	7	-4.5	-11	1.7	-12	1.8	-17	-18	-14	-2.1	1.7	-6	-27	9.4	-0.74	-13	-10	-4.6	-4.6	-12	-4.8	1.2	-1.4	-6.1	-11	-13	-4.3	-16	-5.7	-8.3	-5	9.7	-12	3.4	8.3	-2.3	-2.7	-0.21	16	-14
-0.81	-0.74	-0.08	9.9	1.3	-2.5	5.8	3	-4.2	-3.5	-0.11	1.1	-15	3.2	-5	-17	-13	-32	-7.7	-15	-17	-12	-15	-11	5.6	-14	8.2	-7.1	-2	-12	-3.2	-9.4	-5.5	-10	-1.2	-9.4	-1.5	-2.2	-6.5	-3.1	-2.6	-15	0.25	-8.6	11	-12	2.2	-7.6	9.7	-24
0.56	-1.9	4.2	5.6	8.9	-4.6	5.9	-1.5	1.2	-2.5	7	8.3	8.4	-4	16	-19	24	-26	24	-13	9.3	-7.6	21	-5.2	13	-21	27	-15	9.8	-20	10	-7.3	6.4	-11	29	-14	25	-10	15	-9.8	22	-21	18	-18	14	-12	16	-0.61	6.6	-18
-0.34	-0.9	-7.1	-14	-7	-8	-5.1	-8.5	0.08	-11	8.5	-15	-3.1	0.12	-2.8	-12	-4.6	-19	-8.1	-8.4	-1.1	-17	3.6	-3.6	-1.2	-20	-3	-6.3	5.5	-17	-0.89	-5.1	-4.6	-1	-1.9	-14	12	-16	-5.3	-2.1	-1.3	-8.8	-3.9	-13	6	-1.2	5.6	4.9	-6.1	-15
-0.84	-0.65	-14	-18	-9.7	-10	-18	-2.6	-7.5	-16	6.3	-12	-14	1.5	-8.8	-4.3	-8.7	-11	-16	-4.6	-3.2	0.03	-1.5	-3.9	-8.8	-14	-9.7	4.7	-7.9	-17	-3.9	4.8	-12	-2.9	-4.8	-19	-7	-17	-5.5	-2.8	-2.5	-4.9	-12	-6.1	-5.4	5.1	-3.3	2.8	-17	-16
-0.39	0.44	-12	1.4	-4.9	12	-15	1.2	-10	-0.63	-5.4	-0.92	-11	0.99	-12	-6.5	-17	-11	-5.3	-3.4	-19	-5.2	2.2	-0.12	-3	-8.7	3.4	-2.8	-8.3	-4.5	-7.5	8.6	-16	6	-5.7	-9.3	2.2	-2.1	-1.8	4.8	-2.7	-3.5	1.6	3.7	-7	4.2	-0.39	-1.9	-11	-17
0.16	-0.13	-1.4	-9.8	-9.4	4	-7.2	-1.4	-5.6	2.5	-3.9	-6.5	-5.7	4.9	-4	-5.6	2	3.4	-2.8	-6.1	17	-8.2	4.2	2.8	0.35	-4.1	1.6	-3.6	-8.3	-4.7	1.7	8.4	-12	4.2	-11	-8	0.54	-6.4	-8.2	-1.3	3.8	-6.3	6.1	-14	-15	6.4	-3.3	-0.2	5.6	0.57
-0.41	-0.06	-5.5	-2.9	-4.4	0.87	-5.9	-10	8.2	0.38	-0.72	0.65	-0.61	-2.2	-0.54	-4.8	7.7	-4.7	-3.2	-7.5	-1.7	7.7	1.9	3.4	1.4	-6.4	-7.6	-7.5	0.58	-10	2.8	-2.5	-5.6	-11	0.25	-11	12	-5.3	4.5	5.6	-3.9	-7.3	-3.6	-16	1.3	0.22	9.9	2.5	6.2	-7.2
-0.49	0.41	-12	0.02	-2.5	-0.3	-4.9	-2.7	4.3	7	3.3	-0.39	-2.2	2.6	-3.8	-4.9	-3.2	-2.8	-9.3	-0.57	-12	5.1	6.2	3.9	2.5	-3.8	20	-5.5	9.1	-9.3	12	-6.5	1.3	-6.7	3.3	-2.5	7.5	-2.9	9.4	3.8	0.55	1.8	13	-3	12	8.4	13	0.62	2.8	-3.6
-0.21	-0.25	-6.7	11	-4.5	7	1.9	16	2.1	14	-4.3	9	-0.92	-2.2	-4.7	-5.1	-7	-2.5	-5	1.5	-6	-4.8	-0.13	-2.8	6.1	-2	12	-6	3.3	2	3.8	-2.3	1.2	3.3	10	-7.4	-4.1	0.26	-0.22	-6.8	11	-4.9	9.1	-4.4	-5.5	-0.66	6.8	-7.2	9.5	-6.2
-0.01	-1.1	-4.3	20	-4.8	-1.6	-5.8	1.7	5.9	10	0.86	6.2	-10	-2.9	4.9	3.8	-0.23	3	1.7	2.3	10	4.3	3.8	7.5	10	-3.8	-0.97	-5.1	6.3	-3.1	-1.8	-1	4.5	3.7	-3.4	-7.1	9.2	-4.8	-0.48	-6.9	-5.2	1.2	-11	2.1	-1.5	0.02	3.9	-4.1	5.5	-1.4
0.25	-0.87	10	-1.6	-0.98	7.2	8.6	5.5	8.4	14	2.1	0.25	5.1	14	9.1	1.4	5.7	-6.7	7.2	-5.9	2.6	-5.1	-11	4.5	3.7	1.8	6.6	-5.8	11	-2.5	5.4	-2.7	8.5	0.52	16	-3.9	13	-7.1	8.9	0.14	13	-4.9	11	-6	8.4	3.4	3.9	2.3	9.6	9.4
0.11	-0.26	17	-5.5	11	8.2	5.1	7	14	13	8.4	0.29	11	12	7.6	-5.1	3.3	-2.2	1.8	1.8	0.28	-13	3.1	-7.3	-3.2	4.6	2.4	7	3.8	2	1.9	8.7	-4.6	6.6	7.2	1.2	6.2	-2	4.2	6.5	1.5	-5.7	7	1.3	-1.7	2.2	3.6	3.7	-11	3.5
0.09	0.31	-1.7	7.8	-4.6	13	-1.6	5.5	1.1	3.5	-0.67	-0.08	-2.1	11	8.3	-4.2	-6.4	-15	-2.2	2	7.5	-9.3	3.9	-9.1	11	0.69	12	9.4	10	-7.9	13	4.2	8.7	-1.3	-0.83	-9.8	4.4	-8.7	4	4.6	9.4	-3.8	7.5	-0.91	8.8	5.2	13	2.3	2.4	10
0.36	-0.77	-3.9	14	-3.1	1.5	1.7	2	-2.1	-0	-1.7	-0.66	-3.2	4.2	2.3	0.64	6	-5.3	4.9	3.5	7.8	-6.9	4.3	-0.48	-2.9	5.7	2.5	3	-4.8	2.4	-3.6	3.2	-4.6	5.6	-7.2	-6.6	-3.3	-3.7	-6	-1.5	-1.3	1.9	-1.7	9.7	0.02	16	3.1	1.9	-8	16
-0.63	-0.57	-2.5	-5.4	-6.8	-11	1.7	-6.9	6.4	1.7	-6.2	-2.2	6	-1	4.1	5.2	-9.8	0.4	-4.5	6.6	15	0.84	7.4	-4.9	-8	5.6	-7.5	2.7	-7.3	1.2	-6.5	-0.17	1.9	4.9	-9.7	-7	-10	-5.7	-5.8	-0.37	-10	-11	-13	20	3.9	3.9	-3.2	-0.22	-13	15
-0.46	0.36	5.5	-13	-10	3.3	-12	2.3	-2.7	14	2.1	0.46	-7.3	6.5	-3.8	3	-8.2	8.5	-1.8	3.7	-4.6	12	-5.2	-2.9	-5.8	-2.1	-0.8	6.1	-1.4	8.8	-1.1	-7.3	-5.4	8.6	-0.19	-5	-2.6	-4.8	-3.9	-1.7	8.3	-4.3	-3.7	7.8	14	3.3	0.92	3.9	-6.5	11
-0.64	0.41	1.6	2.2	4.3	6.5	-2.1	9.3	-7.5	9	-4.6	-2.1	-9.2	19	-9.1	3.7	-18	-2.9	-10	11	-5.4	11	-12	5.2	-10	0.67	-3.5	4.8	-2.9	13	6.2	0.37	-4.3	17	3.2	13	8.1	2.7	3.6	2.9	11	7.7	-9.5	13	3	3.8	6.9	1.6	-14	-0.7
-0.15	0.24	-11	14	-8.1	7.6	-8.6	18	-18	11	-16	5.9	-11	13	-7	2.1	-9.1	-6.9	-16	1.2	-4.2	-7.1	-0.13	-10	-9.9	1.8	0.74	5.7	-12	9.1	-4.6	10	-7.5	7.5	-8	5.9	4.9	9.7	-2.5	7.1	-1	5.9	-2.9	-1	-5.5	13	4.7	18	-22	-11
0.74	-0.79	-6.2	6	-12	-4.7	-10	-4.7	-14	1.9	-11	4	-0.43	-3.4	0.42	-0.98	5.1	7.1	-2.2	-5	-3.8	-9.8	4.9	-3.7	-6.4	3.3	-2.9	-4.9	-7.2	-4.1	-2.5	-1.8	-8.9	9.5	0.11	-15	-4.4	-8.2	-3.1	1.8	-1.9	7.1	2.9	-8.2	-4.7	10	-9.2	-2.6	-5	1.9
0.18	-0.1	-7.4	-5.3	3.2	2.1	8.1	-4.1	-1.2	-3.4	-7.7	-6.7	11	6.4	8.3	3.6	1.7	9.2	5.1	4.2	-0.2	-9.9	1	-4	-1.8	3.8	4.5	-6.1	2.4	-8.8	-0.3	2.9	0.46	-1.6	9.5	-8.2	0.43	-11	4.7	-4.5	1.6	8.7	10	-4.2	-9.1	6.2	-5	-1.4	-7.8	12
0.07	-0.12	-7.3	2.2	0.29	-2.4	-3.2	-0.65	3.2	-0.61	-12	-0.51	13	0.74	2.3	5.3	-2.3	6	1.8	8	-5.3	7.7	-9.2	-2.7	-6.8	0.69	0.81	0.75	4.4	-2.1	-0.83	8	5.3	-3.4	6.1	5.5	-1.6	0.96	-0.96	-1	-2.5	15	8.8	6.7	-3.5	11	5.1	1.2	-5.7	-4.9
-0.41	-0.34	-5.4	20	-2.4	-9.4	-6.3	-10	-5.5	-4.4	-3.1	6.7	-3.7	-6.5	2.7	-1.3	-0.6	-3.5	2.7	-6.2	3	-5.3	-4.3	3.4	-4.5	-11	-8	3.1	-2.5	-8.9	-6.4	1.4	-1.6	-7	-18	-6.9	-2.4	1.3	-0.83	-8.4	-10	0.32	-0.07	2	4	13	-5.2	1.4	0.6	-7.7
0.09	-0.72	-17	-13	-5	-2.5	-11	-15	-3.4	-2.3	-9.8	-12	-7.5	-8.3	12	-4.2	3.5	-7.7	11	-5.8	-2.1	-8.5	2.8	-1.3	-1.7	-2.9	6	4.8	-7.2	-7.9	-3.8	3.3	-2.5	-14	-2.2	-8.9	-1.9	-11	-7.5	-3.7	-5.1	-4	9.8	-4.9	-3.8	8.3	-5.5	1.3	4.1	-7.6
-0.62	-0.08	-4.5	-13	-9.1	-16	-7.8	-16	1.2	-8.5	0.5	-15	-0.92	-21	-0.49	-11	3.5	-11	-2.6	-3.6	6.9	-9.7	-3.5	-6.4	-11	-5.8	-4.9	-8.7	-13	-11	-8.5	-3	-14	-5.6	-11	-13	-11	-6.8	-10	0.06	-14	4.7	-4.7	-2.9	-19	3.9	-4.2	1.1	-6.2	-12
0.03	-0.81	9.9	0.71	-5.7	-27	-0.42	-11	0.58	-14	13	-1.6	-1.5	-13	-7.7	-4.7	-8.7	-3.9	1.8	0.83	-4.7	3.1	-5.8	-0.84	-14	-4.3	-16	-0.54	-16	-21	-4.5	-3	-11	-9.9	-24	-11	-13	-9.7	-14	-1.3	-23	-2.2	-18	-3.1	-4.5	1.5	-7.8	-1.4	0.4	-18
0.7	-0.09	5.2	-15	8.2	-14	8.9	-0.84	7.4	-3.9	0.2	-11	11	5.1	18	3.2	13	-2.5	11	-5.2	14	6.9	12	-0.31	11	-4.4	19	4.3	17	-9.2	10	2.2	17	-1.6	9.9	-5.2	6.9	-0.19	11	9.5	13	3.2	9.1	4	1.4	7.1	5.7	6.2	14	-3.4
0.5	-0.31	8.9	-8.3	8.8	-11	9.8	-14	7.3	-6.8	-6.2	-1.4	6.5	-11	11	-6.3	13	-9.2	16	-2.3	-4.8	3	4.3	6.1	-4.1	-11	-0.11	6.5	3.5	-12	1.2	-6.9	5.4	-5.3	2.9	-11	9.7	0.64	-2.4	-3.5	5.5	3.3	5.9	8.5	-0.5	8.2	11	9.2	15	-13
0.23	-0.38	0.12	13	11	-20	2.8	-11	-2.5	-14	-1.4	8	-1.9	-11	-4.6	-3.7	-0.2	2.9	1.3	-3	-4.5	5.2	2.1	4.5	-0.91	-9.4	9.8	9.2	0.14	-11	1.4	6.1	4.5	-7.7	10	-7.3	-1.4	-2.2	6.3	-3.8	1.4	6.2	-4.2	3.7	-4.7	4.1	0.9	3.4	-2.5	-15
0.3	-0.13	-0.52	-7.4	8.6	-7.6	3.7	3.5	6.1	-2.9	4.1	3.7	13	-6.5	0.79	1.4	4.7	0.67	-1.5	-0.73	7.7	1.1	-0.75	0.37	1.8	0.4	-3.6	11	-3.2	3.6	-1.3	14	-7.6	9.5	8.9	18	1.5	12	4.1	0.68	2.6	6.2	3.2	7.7	-3.4	8.4	-6.6	4.5	-11	-3.9
-0.21	1.3	4.8	-6.6	-4.6	11	8.7	5.8	5.5	8.7	6.7	0.83	9.8	3.8	-2.2	20	-8.2	11	-7.8	28	2.6	18	4.2	14	2.7	8.6	-2.6	11	-1.2	13	-3.6	9.2	-4.6	2.9	-2.4	18	1.4	6.2	-1.4	8.5	-7.2	18	-0.99	16	-10	3.4	1.8	1.6	3.7	15
0.3	0.6	-5.4	5.1	2.6	2	5.9	-6.1	0.14	2.7	-12	-3.3	-2.5	3.1	1.7	14	-8.4	6.5	0.38	13	-13	5.9	0.02	4.3	10	7.1	12	-2.9	2.3	10	-4.4	-0.19	5.8	-8.1	2	6.3	4.7	-5.2	-0.95	1.7	-7.2	8.2	7.4	-6.5	0.03	-6.1	-0.9	-3.6	12	16
-1.1	-0.63	-2.4	-0.97	3.9	8.7	8.1	-9.2	9.5	-6.9	-5.6	-11	-1.1	-7.2	-7	2.5	-8.8	7	-5.3	0.49	3.3	0.54	-3.6	1.8	0.32	-9.4	-1.1	-0.5	3.1	-4.2	-11	1.5	3	-22	7.9	6.3	-5.5	4.2	1.1	-0.58	-8.4	-2.2	-9.5	-9.1	4.5	1.2	0.37	1.2	-5.2	-18
-0.11	0.02	-3.2	12	6.4	0.4	8.2	-5.7	2.7	-7.9	-3.1	13	5.7	-10	-4.8	2	1.8	4.1	11	2.1	6.6	-4.6	-1.9	-1.5	-8.8	-11	5.8	1.1	1.2	-6.4	-1.5	-5.2	6.1	-16	-3.3	1.5	-3.3	-1.8	-5.1	-3.5	-1.5	-7.1	8.9	-4	-4.7	-16	1.3	-6.4	-9.1	-20
-0.05	-0.12	-2.4	-16	-5.1	-14	-4.2	-3.9	-12	-6.7	-4.6	-0.09	-0.64	-15	-2.5	-2.4	8.9	6.5	7.2	-7.3	5.8	-6	-8.5	2	-1.4	-2.4	3	6.2	4.7	0.6	2	1.3	0.74	-6	-0.96	1.1	-3.3	7.5	-5.9	-0.47	3.6	-5	6.7	-5.8	-0.91	-10	3.6	-6.8	4.2	-9.4
0.21	0.19	10	-11	-6	-2.1	0.75	-9.6	6.7	-6.4	1.8	-4.3	0.13	-3.2	-2	4	8.2	-0.32	9.1	-1.4	-2.7	9.1	-11	3.3	6.1	2.2	2.2	-5.1	-2.8	3.9	-2.2	1.7	5	5	12	4.4	1	5.8	5.4	-0.86	-1.4	0.46	1.1	-12	5.9	-2.1	14	1.6	4.8	-6.9
-0.18	0.28	14	4.6	1.1	8.4	-2.2	7.8	-3.6	5.5	6.1	6.4	-1.3	-0.64	-7.5	6.6	9.4	2	6.2	3.9	-9	13	-1.6	-0.88	-0.7	-1.3	-6.2	0.21	-12	-1.1	-3.4	-6.8	-3.6	-3.3	-0.85	0.67	2.8	2	-3.1	0.93	-6.1	-3.6	0.34	0.95	-2.3	-9.5	-2.9	-1.9	-3.7	-0.84
-0.24	-0.22	-3.9	-7.6	-3.9	0.07	8.3	-3.5	-12	3.9	-7.3	6.5	-3.3	-4.2	7	4.1	3.6	5.1	-3.4	0.17	-0.72	4.2	4.9	5.5	-1.4	-1.9	1.9	-2.7	1.1	-0.21	-10	-3.8	-0.08	-5	-5.5	0.68	-2.5	-0.12	-5.9	-1.9	-3.6	-8.7	1.3	5.8	-2.3	-11	-12	-6.1	0.7	14
-0.01	0.25	-4.7	-12	-5.7	2	3	5.5	-5.8	-3.3	-5.7	-7.2	4.2	1.1	5.6	3.8	15	8.5	7.4	0.8	-3.6	4.5	-9.9	6	0.92	7.4	-3.4	-6.5	-0.91	15	-0.63	-1	-0.45	9.4	0.84	7.9	-13	6.4	-0.53	2.9	0.25	-4	-0.26	5.8	-12	-12	-14	-3.8	2.5	15
0.67	0.7	2.6	-15	-2.6	16	1.3	13	0.76	2	12	-8.3	-16	6.6	-3.1	3.4	8.3	2	1.9	2.4	-7.2	4.6	-9.7	6.6	17	5.7	1.9	12	8.3	9.3	-1.4	4.5	8.5	8	23	9.1	12	-3.9	13	-2.7	1.6	0.97	0.78	4.5	-0.25	-13	8.4	-5.1	9.1	17
0.72	0.79	1.3	9.4	9.4	3.8	5.3	13	14	10	6.2	3.5	0.71	16	17	6.2	-4.5	9.8	1.6	4.7	5.3	-3.5	11	-2.4	21	2.1	9.3	4.1	13	12	7.5	-3.4	10	1.8	6.9	-2.6	3.2	4.4	12	1.3	3.9	-4.4	3.9	0.65	13	-10	11	-6.1	21	13
0.57	0.53	2.7	19	-4.3	-0.04	1.5	1.7	10	-3.3	4	8.4	-0.87	-11	9.3	-2.4	4.7	6.1	12	-7.7	6.3	-3.8	5.8	-0.55	-5.3	-1.7	2.9	5.2	7.3	3.1	9.6	-9.2	5.5	-0.47	5.8	-5.1	3.4	-0.78	-10	-7.2	-1.1	0.04	7.4	14	-5.6	-8.7	-7.3	-6.5	5.5	-12
0.05	0.86	-13	-29	-4.3	-6	-9	-6.5	-1.4	-0.53	-12	-8.2	-4.7	-6.9	1.9	-1.6	-0.17	6	0.45	-7.5	3.8	11	8.3	0.55	-13	-2.9	-2.5	6.2	-12	-1.4	-1.3	-4.2	-4.2	3.7	-4.3	2.3	-1.9	-0.34	-9	-6.4	-2.8	1.1	-3.6	12	-7.7	-7.1	1.7	-5.8	-19	-1.6
0.07	0.39	-7.6	-11	-13	2	-5	8.3	-16	8.7	-12	-3	-11	4.7	-14	2.5	-11	4.6	-13	-1.6	-2.2	-4	3.4	-0.98	-9.9	1.4	-8.5	0.45	-8.4	0.31	-7.7	2.8	-11	5.5	-5.5	7.7	-6.6	9.8	-4.2	-5.1	-0.4	-0.09	-8	-4.2	-2.4	-11	-5.4	3.1	-13	3.5
-0.69	0.72	-0.19	1.7	-7.6	5.9	2.5	5.9	-10	2.2	-4.3	-2.7	12	3.1	-8.9	13	-32	7.4	-12	-0.21	-5.3	4.7	-9.9	6.1	-6.2	11	-3.4	-6	-11	14	-0.98	-11	-8.4	7.1	-12	5.8	-11	5.3	2.6	0.95	-8.2	-0.08	-7.2	-3	0.49	-0.69	-1.6	-1.1	-11	8.4
0.43	0.1	-0.3	3.8	0.82	13	7.2	12	-1.3	-0.9	-0.19	-3.1	-0.96	7.5	13	4.9	9.7	6.4	-2.2	1.4	11	-6.9	13	3.9	-5	9.8	7.2	2.2	-11	3.5	8.4	-7.2	0.14	-2.7	-20	3.8	-0.01	2.6	-4.2	7.2	5.8	7.6	8.1	11	4.8	6	-3.8	-0.61	-1.9	21
0.32	0.33	-6.8	0.46	1	7.4	-4.7	12	-5.9	-0.78	-3.3	-0.73	-1.6	1.9	0.43	5.4	6.9	1.3	-1.6	-1.3	5	8.6	-0.09	11	-5	0.79	-8.5	-3.9	-2.2	-0.17	-3.5	-3.4	6.3	-2.4	-8.7	-2.1	-13	-5.1	-6.6	-4.2	-1.3	-7.9	-3.5	-18	-14	-9.4	-12	-6.8	3.9	-3
0.01	0.23	5.2	18	5.9	3.1	-4.6	8.6	0.71	-0.67	-2.9	14	-1.5	12	-5.7	-7.9	9.9	7.3	7.7	1.1	-3	0.56	-1.9	4.6	1.7	1.3	-9.7	-11	6.7	2.7	-5.3	0.8	3.1	-5.3	0.73	6.2	-2.1	-4.2	3.8	-2.7	-6.7	-11	-8.2	-15	-5	-9.8	-8.6	-8.2	-0.62	4.8
0.04	0.41	15	-8.7	5.2	6.2	5.3	7.3	7.8	0.57	9.2	-6.1	9.8	11	-5	-3	1.4	-7	-1.3	-1.3	3.9	3.6	-2	1.8	12	13	-7.7	-11	10	9.6	-0.97	5.2	2	0.58	2.4	11	-0.79	7.9	7.2	8.9	3.7	11	0.76	8.7	-0.95	4.4	-8.7	2.1	11	4.4
0.06	0.38	11	14	6.9	12	-0.04	6.4	2	4.2	11	6.7	7.9	8.6	-1.5	12	16	3.8	-0.54	12	9.4	9.8	-0.75	4.7	-5.1	13	-7.6	-0.33	7	18	7.2	7.3	-0.18	15	3.5	13	-4.5	9.1	1.4	9.7	14	16	-5.9	14	12	12	-2.3	1.4	4.1	9.3
0.77	0.05	9.4	20	15	8.5	4.1	-4	4.3	3.5	18	16	-3.1	2.6	-1.5	6.6	17	2.3	0.74	1.9	-0.14	12	8.8	2.2	-2.5	-2.1	-6.7	4.3	3.8	10	3.1	0.45	7.6	14	11	15	-0.61	5.9	8.7	6.7	2.5	1	-0.73	-6.6	6.2	0.18	-1.7	-0.43	-1.7	5.6
[truncated: 952 more columns]
