# Supplementary material for: Dyslexia on a continuum: A complex network approach
Source: PLoS One. 2018 Dec 17;13(12):e0208923. doi: 10.1371/journal.pone.0208923 (PMC6296514; doi:10.1371/journal.pone.0208923)
Supplement: S1 File — Detailed information about the archive contents is provided in the included README.txt file. (TGZ) [file pone.0208923.s001.tgz › FS_602_AV_run_2.csv]

-3.8	5.9	1.5	7.2	7.6	15	9.8	17	-1.6	23	3.3	17	3.7	4.6	-2.3	1.3	4.5	-0.53	-0.14	7.5	8.2	4.2	0.38	-1.2	6.2	14	5.3	0.26	14	13	-2.7	1	12	4.8	10	18	0.25	-0.01	6.4	14	0.09	16	9.7	8.4	14	3.1	5.7	12	6.8	11
6.1	7.7	5.4	0.92	7	8.5	6.9	12	2.8	10	7.4	3.4	0.59	4.4	-2	3.8	23	4.2	-7.4	7.4	7.7	0.07	-2	-2.3	2.8	11	-5	-0.65	8.4	8.6	1.5	7.2	1.2	-6.3	6.9	2.8	0.88	0.88	0.1	11	-0.86	4.1	4.4	5	-9.1	3	-2.1	14	-0.23	15
11	-2.2	17	2.3	21	10	13	8.2	12	6.8	11	6.2	1.7	-2.7	10	-3.5	-3.9	15	4.1	-2.8	5.7	5.9	2.3	-16	2.1	6	-2.3	12	13	12	5.4	27	9	1.1	0.72	6.5	0.72	7.6	7.2	29	-3.1	7	3.9	7.1	11	7.7	-0.78	18	4	10
11	-8.4	2.9	-6.4	13	-9.4	5.7	11	3.7	1.2	6.7	-13	9.4	-0.37	8.8	3.3	-3.4	-1.3	8.4	7.5	2.4	11	8.9	14	7.1	2.4	-2.2	6.3	3.6	-3.1	-1.3	14	-2.1	-1.9	7.8	3.5	-2.2	8.3	-7.6	4.8	4.8	-6.8	0.15	-7.4	11	2.6	12	0.38	14	6
12	-1.1	2	2	0.52	1	-2.3	3.6	-0.63	-2.8	7.7	1.4	3.9	1.9	0.15	5.6	-2.8	18	4.2	-0.21	-8.3	0.29	7	2	12	-4.9	5.5	18	15	6	4.5	9.3	-0.82	15	13	-4.4	8.3	16	16	-13	6.9	7.7	0.09	-2.9	0.86	-5.2	10	1.7	13	11
-1.6	-6.2	4.7	-2.8	-6.4	-2.6	2.4	-2.6	-2.1	-10	7.1	-0.94	1.6	-0.39	-1.2	-2.2	-2.5	-7	0.13	-2.9	-4.1	-4.5	1.8	-0.6	5.6	-4.5	7.4	-10	4.7	-15	-3.9	-5	-14	-7.2	-1.6	-12	-4.9	-4.3	1.2	-3	3.4	-4.4	-5.4	-5	-4.6	-12	-0.16	-11	4.4	-13
0.37	-35	6.3	-17	0.69	-31	5	-34	-5.8	-31	4.4	-22	-4.5	-18	2.3	-24	2.5	-15	-4.8	-27	4.3	-27	0.67	-29	1.8	-21	-1.9	-17	-3	-20	-7	-20	-1.1	-22	-2	-17	-3.8	-8.8	-5.8	-23	2.3	-18	3.2	-21	-6	-32	6.2	-32	5.3	-32
-3.4	-31	-5.5	-27	-1.9	-31	1	-36	-3.9	-28	1.9	-27	0.08	-12	-6.9	-27	-15	-22	-2.1	-26	-3.5	-25	-0.53	-37	7.4	-37	-1.4	-15	1.9	-30	-8	-15	3.7	-16	-1.5	-22	2.4	-5.2	-9.4	-20	0.42	-25	3.2	-21	2.8	-30	-9.9	-35	-16	-45
-3.7	-9.7	4	-13	-6.2	-23	7.4	-19	9.5	-18	8.7	-21	3.3	-8.4	-4.3	-19	0.41	-16	5.3	-21	-4.2	-18	1.6	-20	-2.8	-20	5	-15	2.4	-25	11	-23	11	-16	-3.6	-18	2	-9.5	-0.38	-19	-3.6	-16	-6.8	-9.7	-6.2	-9	2.7	-29	-0.19	-44
4.4	7	10	2.6	2	0.18	15	0.53	12	-2.7	-1.1	1.9	3.3	2.1	5.7	5.5	18	0.04	2.8	-1.8	5.3	4.9	9.7	4.2	3.8	-6.9	9.4	-9.8	-1.7	-14	6.3	-15	7.5	0.22	2.1	-13	0.61	-6.5	9.4	-16	3.3	-6.2	9.8	2.9	16	4.9	15	6.4	16	-4.4
4.9	14	5.5	14	14	6	7	16	9.6	6.6	5.4	4.9	0.97	5.2	7.8	9.9	-1.9	0.56	4.4	8.2	-3.1	6.8	15	10	4.2	2.8	1.3	-6.6	3.3	0.39	6.3	-7.9	9.1	4.8	5	-3	6.3	2.5	9.8	-2.4	1.3	-1.7	3.3	-2.4	5.8	8.2	0.99	1.4	-5.5	4.4
7.2	7.1	5.7	7	0.96	6.3	4.8	20	-2.4	0.49	1.2	2.8	6	-6.5	0.77	6.2	-11	7.9	7.6	4.7	2.6	18	3	6.3	6.8	5.8	-0.41	2.4	-3.9	1.4	-3.8	9	5.6	15	8	5.8	1.6	1.1	-0.95	8.6	2.2	9.3	-1.4	1.6	-1.2	9.8	-11	0.05	-13	-5.7
-4.2	1.3	-1.9	-1.6	3.6	1.6	-1	5.8	-11	-13	-0.68	2.4	-0.88	-2	-1.4	-2.7	-9.2	4.3	-2.4	0.1	-0.64	6.3	-6.9	4	-1.2	1.4	-0.95	-12	6.5	-3.6	0.53	4.2	3.3	15	0.39	-4.5	1.9	-4.5	0.77	0.18	3.2	-5	8.2	0.16	9.6	2.2	-5.9	-9	-10	-10
5.9	4.5	8.6	1.6	12	3.2	6.7	1.3	6.2	-11	0.64	-0.28	-5.3	3	1.3	-2	13	2.4	-1.3	0.52	-2.6	10	-3.4	4.7	2.7	0.6	-6.6	1.9	-6.5	-14	-1.8	2.2	5.8	5	-5.1	-14	-0.52	-3.1	2.1	0.37	4.3	-5.2	6.1	-1.8	3.5	-3.5	8.7	-10	3.9	-4.7
-12	3.6	-2.7	3.9	9	4.5	-1.4	1.3	-4.5	-3.4	4.2	2.2	-5.8	1.6	2.3	-2.2	-0.8	-5.7	0.15	1.9	-1.6	0.85	4.1	12	1.1	-4.1	-0.65	2.7	3.2	1.6	3.8	-2.7	9.3	1.2	8.4	0.9	3.1	8.3	4.5	-3.5	3	0.94	1.4	-6.6	4.9	-2.4	-4.4	-0.43	-6.3	-4.1
-9.5	-2.3	-7.6	1.5	-13	3.2	-14	1.6	-18	-5.9	-7.9	4.1	-0.88	-3.7	3.8	3.8	-1.9	-5.5	-6.3	-2.4	-1.5	2.5	-1.9	-1	-4.2	2.3	-4.8	0.93	-1.8	4.2	-9.8	-3.6	-8.2	7.7	-3.8	12	-7.1	1.5	-4.6	-6.5	-4.8	6.8	-6	5.8	-8.7	6.2	-14	3	-9.2	-1.5
-5.7	4.5	-9.8	3.2	-20	4	-6.3	2.1	3.2	-0.67	-15	9.3	-1.4	4.7	-0.57	4.5	-2.9	9.9	0.02	8.5	-1.7	7.8	-4.2	8.6	-4	-0.02	-8.3	-3.6	-3.7	0.79	-9.2	13	-12	13	3.5	-0.2	2.5	4.1	1.9	6.3	6	-0.36	-14	5	-19	11	-11	0.73	-3.2	-5.7
4.7	0.94	3.9	6.5	-8.9	7.6	-2.1	11	7.6	-6	-0.8	12	0.64	1.1	-5.3	0.23	-2.1	7	-7.8	4.2	-5.7	7.2	2.1	11	-3	-1.4	5.2	5.4	-9.3	-2.5	1	3.7	-6.2	-1.9	-1.5	-3.7	4.4	4.4	1.7	0.3	6.3	2.5	2.6	-0.23	-3.6	11	-0.39	-1.3	1.3	-0.85
5.1	-8.4	3.3	-2.4	6.8	2.1	14	-2.3	2.8	-1.6	4.2	5.3	5.9	-0.78	-4.1	4.5	7.7	-10	-5.5	-1.1	3.3	-11	2.3	4.8	4.5	-2.9	4.5	-4.3	3.6	-5	4.3	-12	0.98	-6.2	5.9	4.4	9.6	-7	6.5	-5.2	1.7	-0.65	8.7	-5.2	-2.5	-2.8	-4.9	-3.6	-6	0.39
0.98	-12	-4.1	-10	9.7	-4.8	3.8	-14	7.4	5.4	14	-8.6	-0.92	-7.1	-1.6	-8.8	-1.7	-16	-5.4	-8.5	6.2	-13	2.5	-12	-3.2	-8	1.9	-11	-0.44	-2.4	4.8	-12	7	-13	-0.72	1.2	-2	-11	1.9	-17	-0.08	2.4	-3.8	-11	-9.6	-15	5.1	-5.6	-2.2	-13
-6.4	-1.3	2.3	-2.4	0.46	0.38	-7.7	-13	-0.67	4.2	5.4	1.7	2.7	-16	-2.6	-9.2	-12	-7.3	-3.6	-6.1	-7.3	-17	6.8	-9.1	-3.2	-2.1	4.5	-1.1	-1.9	1.1	1.4	-13	0.03	-5.8	-2.8	4.7	3.6	-1.2	5.4	-11	-6	1.1	-6.2	-6.1	-6	-9.8	0.04	-6.2	-4.9	-6
-2.8	11	-0.13	8.5	-4.5	7.9	-12	5	-7.9	7.9	-2.9	9.8	-0.24	5.1	-0.57	-0.24	-12	0.23	-0.02	3.5	-7.5	5.5	-5.5	1.4	-2.9	-0.52	3	4	-1.5	1.7	4.9	-9.6	-2.5	-1.9	0.43	6.4	-4.9	-0.85	4.3	-8.1	-1.9	1.4	1.9	-1.4	4.3	-2.3	-8.7	6.7	-11	12
6	11	0.51	5.4	-6.4	5.4	-4.5	4.7	-6.5	10	-4.1	7.7	-9.2	5.1	-3.1	10	0.34	9.2	-5.5	5.7	-2.6	12	-11	-6.8	0.56	1.1	-2.7	12	-7.4	17	-4.3	1.6	-1.2	2.3	1.3	5.5	-5	3.9	-1.6	1.8	-5.8	11	-4.5	7.5	-3.7	2.9	-14	9.6	-13	11
-4	3.9	0.16	7.8	-11	7.6	-0.45	5.1	3.3	9.8	2.5	6	-5.5	-4	-2.8	3.9	-4.6	12	-0.91	4.8	2.5	2.1	-1.1	1.8	0.96	4.4	0.94	17	0.31	14	-3.4	2.7	3.4	-1	2.8	0.24	2.1	12	1.2	10	2.7	3.5	-0.72	9.7	0.99	9.2	-5.4	8.4	-5.7	13
-6.3	6.5	-4.3	1.9	1.8	3.3	-2.8	6.8	-2.6	-4.2	3.2	9.6	0.19	-0.67	-15	4.2	-14	9.7	6	8.6	-6.1	4.3	16	19	3.5	7.8	15	6.1	11	7.9	10	1.5	0.83	4.6	4.6	0.14	10	-0.23	2	11	4.6	3.1	3.8	4.3	5.6	9.3	-2.2	2.7	-10	-0.34
5.7	0.73	4.2	-6.1	-0.14	-6.8	9.7	-1.4	5.2	1.2	0.88	-3.1	8.8	-0.15	-3	2.9	0.74	-9.5	2.1	-2.7	0.46	-3.2	2.2	9.3	7.2	-3.9	2.8	1.3	-0.15	-2.7	5.8	1.1	3.3	6.1	4.3	-0.91	0.53	0.54	7.5	-0.41	-2.2	4.9	15	-4.1	7.6	-3.1	5.9	-0.92	5.2	10
-1.5	-4.2	-6.8	1.1	-4.1	4.8	-3.9	-7.8	3	6.2	-3.9	-4.9	2.5	-8.4	-5.1	-4.8	-2.3	-2.2	2.5	-8.5	0.21	-11	-2.6	-4.3	4	-2.5	3.7	-3.5	-6.5	3.8	2	-14	-1.1	5.9	-5.5	0.8	1	-8.8	-3.3	-3.7	1.9	-3.7	2.9	3.7	13	-5.8	9.2	6.8	10	4.7
-3.8	5.9	-4.6	1.9	-4.9	1.4	-0.01	-3.5	-5.6	1.4	2.3	2.8	-2.1	-3.8	-4.4	-4.5	-1.2	-7.8	-6.3	-2.1	-9.9	-2.2	1.2	0.82	-14	2	-0.63	-3.8	-10	0.15	-11	-8.7	-17	-0.52	-12	1.5	-7	-6.5	-9.3	-7.2	-8	-1.2	-11	3.1	-11	-1.4	5.5	-0.73	5.7	5
-18	-0.79	-13	-2.4	-13	1.7	-11	-5.4	6.7	1.2	-4.3	-0.07	4.7	-0.42	-7.1	-3.5	-5.7	-12	-3	-3.4	-7.3	-6.1	-8	-5.5	-18	-0.78	-14	-5.6	-17	-4.2	-11	-0.05	-15	-1.4	-9.7	0.9	-2.2	-4.1	-15	-2.2	-8.6	-2.4	-16	2.4	-12	-2.3	-19	-7.5	-19	3
-5.3	5.2	-10	2.8	-8.2	3.8	-8	2.2	6.7	11	-9.3	3.2	-3.6	0.53	1.3	-4.1	4.9	-0.38	2.6	-7.5	2.3	-7.2	-1.6	-10	-8.9	2.8	-7.8	-7	-16	4.5	6.1	-12	1.5	-5	-5	3.8	-0.18	-0.55	-7.3	-2.5	-6.2	4.2	-0.98	6.2	-4.2	4.6	-13	-1.8	-14	1.5
-5.6	13	-7.4	6.1	-8.5	3.8	-3.6	8.5	-6	16	-6.5	5.4	-5.1	3.9	4.8	2.7	8.4	0.69	3.8	1.1	2.9	-5.3	7	-8.2	-4.8	2.6	-1.6	-1.2	0.15	14	14	-0.61	1.6	-1.1	-2.8	3	6.3	-5.3	-6.7	-1.2	0.7	-3	4.9	5.5	-12	1.9	8.2	7.8	5.9	6.9
-3.6	5.1	-6.7	1.3	-7.3	8.5	-6.5	6.7	-14	15	-2.8	0.54	9.6	10	13	3.2	4.7	2.6	11	2	1.8	-2.9	15	-7.8	-4.6	5.8	-1.5	-0.43	8	0.9	13	7.2	3.7	2.8	3.4	9.4	-1.7	-6.3	-8.5	-2	7.5	1.5	0.77	1.1	2.6	-3.8	5.6	-0.43	4.7	5.4
-3.7	1.8	-10	3.6	2.4	0.26	-4	6.5	-8	16	-2.6	1.7	0.57	6.9	4.8	-2	-5.6	18	-0.78	4.4	0.15	0.74	-2.8	9.4	-3.4	1.8	0.82	9.6	9.7	18	-0	19	-1.1	5.5	2.3	14	-0.58	-0.57	0.48	23	6	10	1.1	2.5	7.8	-2.7	-11	6.3	-3.5	11
-3	3.6	-1.6	6.5	-0.74	3.5	-0.84	11	0.69	11	1.1	3	-6	0.31	5.5	0.38	3.5	-4.4	-7.3	6.3	9.4	3.3	-1.8	12	11	9.5	1.9	0.63	-3	0.93	3.5	-4.1	0.41	2.3	-2.3	4.5	-2.2	-2	-2.1	4.3	3.6	11	6.4	6	-7.3	13	6.4	14	1.1	17
-4.3	6.3	-1.8	5.8	-7.4	6.2	-0.69	8.1	1.2	7.8	-2	6.2	-0.98	12	-0.03	-0	6	4.1	-0.91	0.25	6.5	-1.5	0.35	4.8	-4.5	-0.31	5.7	-0.98	0.98	-0.97	4.2	1.9	-6.9	7.1	1.3	0.48	-5.5	-0.98	-4.8	-0.55	-3.3	2.1	-3.8	11	-22	15	4.9	5.7	-2.2	10
3.3	11	0.76	5.4	2.5	16	-4.5	11	-3.2	10	-4.8	-0.38	0.65	-2.1	-2.9	2.7	-13	3.7	1.9	-11	-2.1	5.5	-9.2	-17	-7.6	2.1	1.6	-3.1	3.9	-0.56	-0.36	-4.8	1.1	2	-8.2	-2.5	4	-3.2	-6.8	-9.1	-6.2	0.1	0.67	2	24	-5.2	0.92	8.6	5.4	20
8.1	7.6	9.8	3	6.8	-3.4	3.1	4.4	-2.6	7.8	3.4	-1	-2.3	5.1	4.2	-5.6	-2.4	2.2	2.7	0.87	-0.65	1	-0.01	4.8	-1.7	5.6	-2.2	7.9	-1.6	6.1	-6.1	-8.4	0.76	-9	-8.9	7.5	-2.4	-5.7	-5.9	-1.4	-7.9	0.31	2	-1.6	-1.2	-3.8	1	3	-1.1	10
3.2	6.3	1.8	2.9	-1.9	-3.9	-2.5	1.8	2.6	6.8	-2.1	-3.3	-6.7	-3.6	-1.8	2	-2.3	4.9	-3.1	0.27	6.6	-3.5	1.2	-1.2	-6.4	1.2	-0.38	13	-2.5	11	-5.6	12	-3.2	-1.9	-11	10	-4.5	10	-0.37	5.4	0.39	3.3	-9.8	-0.61	-12	-0.38	-14	0.21	-8.6	6.4
-10	2.1	-10	1.6	-0.99	1.8	-9.6	-3.5	6.4	9.5	-13	4	-1.7	2.9	0.03	0.31	-0.62	0.92	-7.2	-2.1	2.2	2.6	-7.6	9.2	-2.7	-0.03	-4.6	5.9	-1.4	13	-1	11	1.9	-6.7	-4.4	8.6	0.05	2.2	-0.63	-8	-1.9	4.5	-3.5	1.5	7.8	1.9	-7	9.1	-7.5	3.8
5.4	-2.5	-0.8	-4.1	8.7	-1.8	-7.2	-1.8	4.5	9.1	-3.5	-4.5	-1.1	9.6	-1	-0.02	4.6	-4.4	2.9	-5.6	-5.3	9.5	3.3	9.8	-1.7	11	1.6	8	-5	9	-6.1	3.6	-12	5.1	-4.2	7.1	-2.4	4.7	-6	5.1	-2.7	6.4	-1.1	4.9	-12	4.3	5.8	5.3	1.9	5.7
4	7	-0.76	4.4	8.9	3.7	-6.8	6.5	-3.6	15	2	-0.41	-1.9	3.2	8	-0.75	5.8	5.4	3.6	2.2	8.2	5.4	9.4	6.4	2.2	9.8	-0.65	15	3.9	3.8	-5.5	6.3	-9.7	2.1	7.8	1.1	-4.4	7.1	1.1	8.1	6.9	1.4	0.92	1.1	-3.8	-2.6	11	8.4	19	8.7
-3	3.7	-2.3	2.5	-8.6	7.4	-3.4	0.1	6.2	8	-2.7	-1.9	2.2	-1.6	-4.4	-5.7	-0.11	-0.67	-4.3	4.1	3.6	-2.7	-7.5	-2.7	-7.9	16	-2.7	3.5	1.2	14	-5	11	-2.4	-4.7	4.3	3.6	2.8	6.6	-3.1	2.7	4	8.2	-4.3	11	-13	6.9	2.7	5.2	6.5	15
-0.36	10	-2.1	1.3	-0.89	5.3	-1.6	-11	12	7.5	-3.5	-2.7	-8	-2.8	7.3	-9.6	0.34	-8.4	1.9	3.3	3.9	-3.8	-9.9	2.5	-4.6	3.2	-3.8	-0.18	5.7	-8.4	-4.7	3.8	-6.8	0.8	1	-0.48	7.2	2.2	6.9	5	1.6	-7.8	-7.3	6.4	-17	-0.05	5.8	-1.2	6.5	15
0.31	-3.3	-3.4	-0.77	-6.5	-7.5	-11	-8.1	-6.4	8.4	-8.1	3.9	-2.5	-6.3	-7.6	0.31	1.5	-11	-3.6	0.29	-5.9	-6.7	-10	-4.2	-1.9	2.4	7.4	-4.2	2.1	3.4	-3.1	-6.4	-12	-6.4	-4.2	4	-6.3	-3.3	-1.7	1.6	-1.6	-2.9	-6.7	1.4	-8.8	4.3	0.89	2.6	-0.97	7.4
7.1	-8.1	-1.7	-9.1	-9.8	-7	-5.2	-5.6	-1.4	0.26	-6.9	-2	0.43	-8.4	-14	6.5	4.4	-1.5	-7.2	7.1	0.75	1.6	-8.5	0.68	-0.64	2.3	4.4	1.1	-0.94	4.4	-13	-4	-13	0.12	-7	3.4	-2	1.6	5.3	4.3	-6.2	1.9	5.2	3.9	3.9	-4.2	1.1	-0.41	6.6	3.1
12	-4.4	2.3	-9.3	6.4	0.19	3.6	-8.9	1.5	6.7	-2.1	-2.7	-3.1	10	-6.3	-1	11	-8.2	5.2	5.3	-1.6	-4.5	2	-0.07	0.37	0.74	9.2	7.8	1.5	9.4	1.8	-1.3	1.6	4.1	-5	0.43	7.4	-1.5	-1.2	-6.1	2.1	1.7	3.1	8.6	2.1	2.1	2	1.7	6	4.4
10	2.9	7.1	5.2	3.9	10	4.8	-2.1	-6.2	1	2.2	2.2	-6.6	8.7	-2.9	3.4	-0.29	5.3	8.4	3.7	-4.5	3.5	15	1.2	3.5	9.9	1.4	2.8	-0.62	3.9	0.66	5	7.2	0.15	-2.9	2.5	3.4	0.25	1	3.4	4.2	2.7	0.72	6.9	3.4	7.8	14	-8.4	15	-6.2
-2.2	2.2	-2.5	3.3	-0.45	11	-4.7	7.3	-11	-1.2	-3.4	3.4	2.1	-0.58	-2.6	2.9	-11	6.3	5.4	7.4	-6.2	6.7	-5.9	9.1	-3.7	9.9	5	3.8	1.3	4.4	-1	5.1	-0.93	4.6	-5.7	5.9	7.1	-0.14	2.1	16	3.4	2	-1.3	1.6	14	6.4	1.7	0.05	0.32	0.01
-10	-9.9	-9	0.55	-14	6.1	-7	-0.82	-9.8	-7.1	-10	2.7	3.7	11	-6.4	1.2	-6.1	11	-2.3	-1.4	-7.8	-3.3	-7.3	-1.3	-5.9	0.61	-8.9	1.1	3.4	5.8	-4.8	5.8	3	9.2	2.7	-0.63	-0.58	4	-5.5	12	-1.2	-2.5	3	0.94	2.9	5.8	-7.6	1.9	-4.6	-3.9
-8	-2.8	-15	-1.5	-22	6.4	-15	-7.2	-13	-15	-18	1.7	-2.9	1.8	-1.5	-1.4	6.4	-9.1	-6.7	0.08	1.1	-4.4	-17	-3.4	-13	7.7	-4.7	-9	-4.8	-5.9	-2.9	-0.05	-11	-3.2	-6.5	0.47	-6.3	-0.48	-15	-8.8	-10	9	-2.8	12	-5.3	6	-12	7.6	-6.8	1.7
-11	-0.22	-9.1	-3.1	-6.1	-5.6	-9.9	2.4	-9.8	3.2	-12	4.2	-10	-4	-11	-3.2	-14	-3.8	-7.2	-4	-16	2.9	-17	-9.9	-17	-6.6	-12	-3.2	-12	6.1	0.08	1.7	-7.4	-2.2	-13	-5	4.4	-3.7	-4.8	-0.33	-10	-4.7	-15	-2.3	-17	1.6	-8.9	8.7	-11	0.39
-5.8	7.2	-15	5	-7.3	1.8	0.04	10	-2.5	17	-10	2.7	-7.8	11	-6.3	15	-14	17	-0.11	15	0.65	25	-4.3	20	-5.2	7.7	-9.6	-0.42	-26	4.3	-3.9	5.2	-2.3	3	-14	7.2	-7.9	-2	0.39	22	-11	0.22	-6.9	2.1	-14	0.74	-6	9.5	-7.2	-5.1
1.8	-3.6	4.2	-4.3	2.4	-1.8	0.16	-4.3	-4.3	-20	-5.8	-4.5	8.8	-3.4	-5.5	7.4	13	-6.7	1.5	-0.34	15	-1	0.72	7.1	3.4	-4.8	9.8	-2.5	-4.2	-11	6.7	1.6	8.4	-5.4	0.29	-6.3	3.6	0.69	14	3.1	4.8	-10	9.4	-1.1	16	-4.6	-3.9	-6.7	-5.5	-7.7
-5.6	6	-1.8	0.44	-11	-7.7	-2.2	5.1	-2.3	-6.7	-1.8	-5.3	7.6	-3.7	3.2	8	5.8	13	5.1	4.7	3.2	9.5	-3.2	4.5	-1.7	-0.22	3.2	11	3.4	-5.3	14	11	4.9	2.4	-1.1	-1.6	5.7	9.7	9.7	7.5	4.6	1.6	0.7	1.7	6.6	6.1	2.6	-5.1	-3.9	-10
-1.2	14	-6	3.5	-8.3	-0.19	0.13	7.4	-3	-3.8	-4.5	0.29	-5.2	7.9	11	2.8	18	-1	-0.92	-6.7	1.4	-4.8	-6.4	-1.7	3.1	-5.4	-6.1	4.2	-2.5	-2	8.9	1.1	8.4	5.2	1	-7.7	8.4	3.2	2.8	-1	1	-1.4	-1.6	-0.48	4	4.9	3.4	-8.9	3.3	-10
-5.5	3.2	-1.7	-2.6	0.73	-6.2	-2.6	-11	1.5	-15	-0.94	-6.5	-1.5	-8	8.3	0.74	8.8	-5.2	0.26	-4.2	4.4	-9.2	-2.6	-12	-2	-7.7	7.9	-9.1	7.7	-9.9	1.4	-2.2	15	-5.1	3.9	-3.3	1.4	1.3	6.2	-1.1	1.2	-6.8	2.9	-2.3	-1.5	-13	-1.9	-6.2	-5.8	-8.4
-10	-3.8	-2.6	-5.5	6.4	-8.5	-0.94	-8.9	-2.5	-19	-0.42	-5.9	-0.8	2.8	2.7	4.3	-3.5	-6	5.4	5.7	0.23	1	-1.7	8.2	0.04	-6.7	-1.8	-0.35	12	-4.5	-1	-1.7	5.2	-1.8	0.34	-1.5	3.1	-2.8	-1.6	-3.5	1.4	-0.96	3.5	-6.5	7.7	-9.3	-6	-7.1	-3.4	-7.8
-10	-3	-11	3.6	-2.9	-2	-3.6	1.2	0.87	-5.6	-2.6	-4	1.8	0.14	5.7	4	-3.7	-7.8	11	5.6	7	1.7	0.48	6.3	4.7	4.2	1.8	4.5	-4.7	-6.8	5.3	3	-2.1	-7.1	-12	1.3	-2.7	7.8	-1.7	-0.09	-5.5	0.19	2.6	-4	14	4.2	6.8	0.98	4.2	-5
-5.3	5.4	-2.6	5.3	3.2	2.6	-7.2	3.7	-1.1	-8	1.6	1.4	3	7.4	2.7	8.1	-8.4	14	4	6.4	-5.5	6.8	2.1	11	-0.73	2.7	-5.6	2.2	-2.6	8.1	0.07	5.9	-7.1	-1.6	-5.5	-3.6	-0.71	6.6	-4.9	-5.5	-2.3	3	-5.3	-1.9	3	4	2.9	3	5.4	1.2
1.5	-4.4	2.3	-3.7	6.2	-1.1	-0.57	1.3	5.2	-1.4	-2.8	-2.7	-4.8	17	-2.7	9.5	-7.3	13	1.6	14	-9.2	14	-4.7	7.7	0.3	-1.6	-0.24	-1.1	4	-7.5	-0.02	3.4	6.9	2.9	2.2	-6.7	-0.08	-3.4	1.7	6.6	4.1	-0.02	-9.4	2.8	-2.8	5.8	1.4	9.8	4	10
-7.5	-9.7	1.2	-4.4	2.9	-0.21	-0.55	-7.1	4.4	-8.3	6.5	-5.8	5	-3.6	2	10	-2.9	5.1	0.88	4.2	2.2	6	-3.4	-9.1	7.2	-10	1.1	-7.7	-0.26	-7.5	3.4	-4.3	9.7	9.9	3.8	-5.8	-5.5	-0.73	1.1	-3	5.7	-6.5	5.5	-6.2	8.6	4.7	3.6	0.15	0.97	3.9
-1.5	-7.8	-3.9	1.2	0.84	-5.7	9.2	-10	6.4	-8.2	3.5	-2.5	6.2	1.4	7.7	6.5	11	-7.9	9	2.7	6.5	-2.6	-6	0.68	6.3	-13	-4.1	-2.4	-6	-7.5	-3.1	-8.1	-3.3	-7.2	2.9	-0.01	-7.1	-7.2	3.7	-0.62	7.5	-8.1	6.9	-12	18	-0.37	8.5	7	14	1.9
10	5.9	3.4	-4	10	-5.1	15	-4.7	3	-3.2	5.2	-2.1	7.2	3.3	2.6	6.8	2.2	-3.3	5.9	2.5	3.9	4.1	5.6	4.3	-2.1	0.56	-1.5	-0.28	14	-7.3	2.4	-1.9	13	-0.73	2.1	-3.4	2.9	-1.6	0.74	-1.3	-0.54	-0.67	-2.3	-8.4	24	0.12	17	2.4	20	0.6
3.8	-6.6	2.4	-5.2	2.4	-5.9	12	-6.3	4.2	6.5	-3.8	-11	-1.7	-1.3	-1.3	-4.2	-2.6	-0.38	1.1	-6.5	1	-4.7	-4.1	-1.4	-8.1	-14	-2	-8.7	3.3	-8	9.9	-3.6	4.9	-9	-0.1	-8	2.6	-5.7	0.43	0.83	-5.9	-11	-1.2	-9.1	4.2	-10	-2.3	4.9	8.3	-5.6
6.8	-9.8	2.3	2.2	1.2	-5.1	0.51	1.7	-0.07	9.6	-2.6	-7.6	-1.1	8	0.79	3.5	-6	-0.2	-0.91	-2.8	4.7	-1.6	2	2.2	1.6	-3.2	-3.6	1.4	-12	3.1	1.4	-1.4	-0.36	-6.5	-4	5.3	-1.5	-2.8	0.31	3	-2.3	2.8	-2	-4.6	0.58	1.7	3.6	1.1	4.7	-0.98
-1.2	-0.77	0.93	-0.67	-4.8	2.8	0.13	4.2	-7.5	-2.3	-0.64	0.05	-4.4	-7.2	13	-7.1	-7.2	7.9	2.8	-1.7	-1.9	2.1	-1.5	0.99	1.7	8.9	-5.6	3.9	-0.47	-1.1	-1.2	0.98	6.3	5.4	-1.5	1.9	1	-5.3	7.5	0.9	4.2	2.4	-3.1	-1.6	8.8	-1.6	3.5	-2.5	4.2	-2.4
-2.3	-8.3	1.4	-6.5	-1.4	-7.5	-0.76	-5.1	2.3	-2.4	-0.88	-4.6	0.19	-1.8	3.4	4.8	2.2	-5.3	5.9	-0.04	1.2	1.9	7.8	-1.1	0.33	1.9	-9.3	-5.8	-6.9	1.1	-1.9	0.17	-3.9	2.6	2.9	-1.5	-2.3	-3.9	3	-6.9	-1.1	-5.1	-5.3	0.12	3.6	-3.2	4.1	-7.6	-1.4	-12
5.2	-3.1	3.8	-8	1.6	-5.8	7.6	-12	5	-12	5.1	-7.9	3.8	-10	2.4	-7	20	-8.1	2.1	-5.7	8.6	-9.9	0.43	-9	5.8	-2	-7.8	-8.2	-8	-2.7	-9	-5.9	-12	-7	-3.8	-0.95	-7.2	-2.5	1.3	-9.9	-2.2	-2.1	0.4	-4	-12	-5.9	2.2	-13	3.3	-19
5.1	-0.96	1.7	-4.5	8.6	-3.3	-1.9	-4.3	-9.1	-9.5	-0.89	-4.5	-4.2	4.6	-7	-1.8	-6.4	-2.5	-10	-0.07	-4.8	-4.2	-9.4	-6.1	-9.1	-1.9	-1.6	-4.3	-11	-3.2	6.5	-0.32	-3.4	9	-8.3	1.3	-2.6	6	-1.7	-1.8	-6.4	1.1	-2.4	-3.7	8.2	-7.2	-3.2	-0.92	-1.3	-2
-0.06	-0.34	-3	8.8	1.1	10	-1.6	-4.2	0.25	-0.73	2.9	8.7	2.9	3.7	-3	2.8	1.4	4.8	-2.3	4.3	-2.8	4.8	4	5.4	-2.7	3.1	-4.6	4.5	0.34	0.27	1.8	0.73	0.4	9.1	-1.6	3	1.2	8.7	-1.7	6.8	-0.66	4.3	-4.3	-0.1	-3.7	-2.3	-10	3.3	-9.3	2.5
-1.2	7.1	2.1	7.5	4.9	4.3	-11	2.9	1.7	5.7	-1.6	9.6	-4.5	6.6	-3.6	0.62	-0.07	8.5	-6.6	4	2.1	-1.6	3.6	6.5	5	10	4.3	2.9	-2.2	11	-4.7	0.1	3.2	4	9.6	7.8	-2.6	2.3	-9.1	5.7	5.4	7	-8	2.4	-15	7.3	4.1	0.73	7	7.9
11	-1.8	4.3	6.3	1.7	5.7	1.1	9.9	8.2	3.6	-0.2	8.3	4.3	15	-5.3	4.8	-3.2	8	-6.4	8.4	-4.8	3	-3.4	8.1	1.7	7.8	-7.4	-0.74	-7.6	12	-6.4	3	-9.8	1.7	1.2	11	-13	2.9	-9.8	-2.8	-0.35	9.4	-0.05	5.7	1.3	9.1	7.5	-0.1	16	-6.6
4.3	2.1	2.8	4.6	-11	-4.9	2.9	5.9	9.9	-8.5	-1	0.32	6.7	1.3	-1.2	4.9	-2.5	3.9	1.5	-1.6	-0.35	3.3	4.2	-4.1	-3	2.7	6.9	5.8	0.25	6.9	4.5	2.1	5.4	1.5	1.4	2.5	2	-0.86	-0.96	4	4.6	2.4	-9.1	4.8	-11	1.8	14	-1.5	9.3	-6.1
-0.99	-3.6	0.25	-0.46	-7.9	-6.5	-1.6	-1.5	-2.7	-11	-0.44	-1.6	-3.6	-4.6	-2.4	2.3	9	-6.9	-6.5	-1.2	3.9	-11	-6.9	-9.3	-1.2	-1.2	1.4	-3.2	-15	10	-3.9	6.8	-1.8	0.63	1.2	-1.9	-10	-3.8	-11	5	-8.5	-4.4	1.3	-1.7	-8.3	1.5	6.2	-2.8	8.9	2.8
-0.67	0.77	-1.3	-0.47	-6.9	-5.7	-3.8	-4.4	1.4	-5.2	-5.8	-0.93	-6.9	2.8	0.5	-4.4	-9.9	-5.1	-7.9	-5.5	-0.99	-3.1	-7.9	2.9	4.1	6.5	-0.71	2.9	-4.5	6.9	-3.1	-1	-0.69	-3.3	-3.8	-3.9	-8.8	-4.6	-6.7	-0.52	-8.9	-3.2	5.7	5.3	3.2	2.4	-9.3	-0.88	-9.7	-1.2
5.7	-3	2.2	-1.6	-3.2	-9.1	-3.1	-9.2	-9.2	-20	1.8	-11	-3.7	-5	5.1	-3.5	5.3	-4.7	-0.47	-7.5	5.2	-10	-11	0.27	-0.59	-14	-1.5	-3	0.58	-12	1	-2.9	0.31	-3.3	-1.7	-8.8	-1.9	0.1	1.5	-6.9	-2	-12	3.1	-9.3	-2.2	-8.1	0.18	-5.1	-1.8	-10
2.9	-1.2	2.2	-7.6	12	-22	4.4	-5.8	-3.5	-17	4.2	-7.6	-6.8	-4.1	2	-10	3	-7.3	-0.6	-1.2	3.4	-10	-1.8	-1.7	-2	-5.4	0.07	-6.1	2	-12	0.88	-1.2	11	-7.3	4.9	-6.5	0.48	-12	7.6	6	0.97	-11	-1.9	-9.5	3.3	-4	2.5	-16	1.4	-16
2.6	-0.58	3.4	3.7	15	-6.6	6.5	-9.1	-4.5	-12	2.5	0.57	-1.5	-0.4	3.3	-5.5	1.6	-2	3.5	-5.5	5	-2.5	-1.4	-0.8	5	-8.1	-2.9	-2.1	11	0.45	6.2	9.9	11	-5.2	5.2	-2.3	3.8	-1.6	5.9	7.6	2.6	-1.9	6.3	-5.1	18	0.94	-3.9	2.4	0.33	-2.7
7.3	-2.1	4.9	3	8.5	5.3	5.8	0.85	-5.3	-2.5	9.1	4	-0.99	-8	7	0.01	-2.7	7.2	-2.9	-4.3	-8.2	5.6	4.4	-0.65	4.3	-4.5	3.9	0.68	5	-3.9	9	17	2.1	1.6	2.3	-3.4	-0.97	4.9	17	8.8	8	1	5.3	-1	3.1	-5.2	-4.2	7.4	-3.8	2.7
6.1	0.49	11	-1.9	4.8	-3	2.7	2.3	2.1	-1.9	7.7	-1.3	0.59	-7.3	-0.17	9.4	-2.2	-0.73	9.9	14	-3.4	5.7	14	14	7.2	4	3.9	4.3	1.9	1.6	3.1	15	10	5	8.5	8.5	2.2	2.3	12	14	0.16	4.4	6	-0.12	3.5	2.4	1.6	9.3	3.8	9.1
-2.3	1.2	-6.9	-6.4	-4.5	-8.5	-4.5	-4.7	-7.8	1.6	-2.7	-2.5	3.5	8.3	2.7	3.3	5.3	2.2	2.1	7.7	5.8	7.7	6.4	20	6.2	2.2	-0.09	-0.25	-4.2	0.31	-2.9	5.8	-6.1	11	8.5	5.1	-4	7	5.8	-0.01	3.7	7.4	4	-1.6	-3.4	10	3.9	9.8	3.4	8
-8	0.5	-5.9	-1.3	-8.6	-2.1	-3.3	-9.6	-4.4	-9.3	-6	-3.2	-3.6	-0.14	-1.2	7.5	-8.1	-0.31	-5.3	4.3	-5.4	10	-6	11	-6.7	-3.7	-7.6	8.9	-18	2.9	-4.2	2.6	-14	1.1	-7.3	-4.8	-8.2	2.3	-8.6	-6.6	-6	-4	-9.3	-6.6	-10	3.6	-9.1	15	-12	27
-3.3	1.1	-0.5	6.5	2	-0.18	-1.5	-10	-11	-6.1	-0.63	5.8	0.23	3.3	-0.11	13	-4.2	2.9	0.69	8.5	-0.47	7.1	-4.7	-2.9	-5.7	-0.5	-11	2.4	1.2	3.4	-5.9	16	8.3	5.7	1.1	-1.6	-5.5	15	-4.1	9.4	-3.9	5.9	-14	6.1	-12	4.4	-8.1	27	-8.4	27
3.1	-9.2	-1.3	-5.2	5.8	-5.8	1.8	-6.7	-5.5	-8.1	3.2	2.5	3.8	-2.6	7.9	1.7	7	-4	-0.88	6.1	0.53	4.8	-5.9	11	1	2.6	6.9	4	1.8	-4.9	2.6	14	-5.7	12	4.1	3.9	0.92	2.4	3.4	18	-3.5	3.2	4	2	25	6.4	-1.4	11	1.6	6.9
3.2	-3.7	3.5	-2.5	15	-5.2	11	1.4	11	-5.9	11	-2.3	1.1	-3.8	-4.2	2.6	4.1	-3.9	-1.7	-0.01	-5.8	-5.1	-0.6	9.1	-3.1	-3.8	-1.4	3.4	-5.3	-7.6	-4.8	2.7	-0.89	9	-6	-2.3	0.62	-4.7	-7.6	6.7	-8.3	2.4	8.3	3.2	12	4.2	0.57	-2.4	-5.2	-0.43
-7.6	-12	-0.54	-8.7	-4.4	-14	8.9	-9.2	5.6	-12	6.3	-3.2	1.7	-6.8	0.81	-3.9	1.1	-4.4	4.7	1.9	0.13	-4.1	7.7	4.3	3.1	-1.5	-8.4	4	-11	0.66	2.7	-4.1	-3.8	-3.9	-6.3	-0.23	4.6	0.66	-1	-0.47	-1.7	-4.6	6.8	-0.43	11	-9.4	1.7	-2.4	-2.5	-9.9
6.5	4.6	2.4	2	7.6	-3.8	0.76	-1.8	2.6	-4.9	4.1	-5.3	4.1	3.1	-0.43	-3.8	-3.5	-12	-4.2	-0.2	-3.5	-8.2	1.6	3.1	-1.5	2.2	-0.89	-3	-7.5	0.26	2.6	-0.01	3.7	-11	-1.9	-4.2	1.5	-1.3	0.19	4.6	2.2	-0.27	-1.2	-3.8	4.4	-4.8	0.29	-2.5	-1.8	-1.9
4.4	1.5	6.5	-0.72	5.9	8.4	1.5	2.2	7.8	8.3	-0.26	4.7	6.7	-5.5	2.6	-6.4	-1.1	3.4	0.55	-3.7	1.7	-2.4	-3.5	-15	3.7	5.4	-3.2	-1.3	-5.6	7.9	3.6	0.21	-7.4	-3.5	-2.3	1.9	-0.61	-0.01	6.7	0.2	1.4	-0.2	-6.3	7.4	-11	-4.3	-1.3	-0.02	2.2	6
4	-3.5	8.8	-3.1	1.1	3	3.1	2	6.6	8.2	6	10	4.5	-17	7.8	-2.9	-6.3	4.6	1.2	-7.2	-1.5	4.8	4.3	-12	3	7.6	4.8	-3.1	1.7	5.6	0.39	-1.3	-0.07	-0.82	2.5	5.4	-4	-0.73	5.6	-1.1	2.9	-0.9	-8.8	2.6	4.2	-7.7	2	0.17	1.1	4.3
20	-7.7	19	1.1	14	2.6	5.9	-2.9	21	3.1	4.1	5	-3.9	-2.6	5.5	-0.01	11	2.9	3.5	3.9	5.5	5	8.1	-2.6	1.5	8.2	-0.91	9.9	4.3	9.2	-8.3	0.47	-3.6	6.1	4	7.5	0.92	1.7	8.3	4.1	-3.5	3.9	-7.4	2.8	-6.4	1.9	7.8	-2	4.9	7.5
11	3.5	7.9	-0.7	-3.6	-3.2	5.1	0.49	12	7.4	0.51	-3.3	3.4	-0.57	-0.91	7.7	17	0.87	3.8	4.6	9.6	10	-3.7	5.2	4.4	2.4	-2.6	4.1	-4	-0.89	-3.2	0.59	-4.9	1.7	4.6	7.4	2.2	2.9	-4.7	2.6	0.65	6.1	2	4	-13	4.6	18	9.5	10	14
1.5	-7.4	5.5	-9.4	0.05	-7.8	-0.28	-5.8	2.6	-7.1	-0.38	-9.6	10	-5.6	-1	0.51	4.5	-0.6	0.73	-5.8	-2.4	-4.9	-2.9	-3	-4	2.6	3.5	-3.6	0.88	-5.1	7.8	-3.3	-2.8	5.8	12	-3.4	-3.4	-1.1	-0.79	-2.4	-2.4	3.5	-1.4	0.83	2.8	2.4	3.4	6.9	4.5	3.6
8.4	-4.2	5.1	-2.2	7.7	-2.2	1.7	-4.8	9.9	-10	3.5	-0.08	4.1	-4.2	5.4	-2.5	-7.5	10	3.4	-4.5	-1.7	1.9	-0.99	-5	1.6	-1.4	3.7	-6.4	5.2	-8.2	-0.8	-11	-0.1	-2.4	8.9	-17	3	-6.9	-4.9	-8.4	11	-19	-4.4	5.3	-3.6	4.2	2.2	4.9	-2.7	5.4
-0.21	2.4	1.2	-0.4	14	-2.4	2.2	-1.5	4.1	-2.9	1.1	2.2	-4.8	2	-6.9	6.8	0.07	11	-8.8	3.6	3.5	1.7	3.9	6.3	-0.53	0.43	-2.5	-4.7	5.5	-7	-7.4	-2	-6.2	3.2	1.1	-4.2	0.16	0.14	-1.5	7	0.36	-2.3	-0.64	1.2	-17	6.9	-2.4	-0.89	-13	1.8
-3.8	-0.49	-0.08	-3.2	-6.5	0.23	-5	5.4	5.1	3.9	-5.7	-5.3	-2.6	-0.36	-0.77	8.4	-3.4	1.5	-6.6	5.7	-1.5	8.4	-1.9	2.7	0.24	1.9	-3.2	-2	-13	2.2	1.1	-0.95	-4.4	0.11	-8	-6.4	-2	-4.6	-2.4	2.4	-4.9	-2.9	0.72	1.2	-7.6	5	6	-6.3	0.52	-5.6
5.2	0.53	8	6.6	0.54	1.6	8.9	12	-2.4	6	-0.79	1.7	-4.2	3	6	12	-5.5	9.4	6.4	14	-10	14	-1.9	13	5.6	14	-1.8	7.7	4.8	5.3	-3.1	-0.01	-0.01	-3.9	6	0.01	1.7	2.2	4.3	2.4	6.7	5.3	9.2	8.5	12	17	3.4	12	8.2	8.6
0.81	7.5	3.4	-0.57	-4.4	-2.2	-4.9	3.9	-0.7	4.2	-1.4	7.2	-7.4	-1.9	1.6	-2.5	13	14	-3.5	3.8	8.1	11	1.9	0.13	2.5	-4.5	2.3	-1.1	1.2	-5	-4.2	-2.8	-4.6	-0.44	2.1	-3.1	-4.7	-9	-5.2	-4.7	-0.35	-0.6	0.7	-4.4	-15	12	-2.4	7.8	-5.6	7.7
-1.4	16	0.24	14	-9.6	9	-11	9.6	-3.8	-0.06	-0.87	14	-9.6	10	-3.7	13	10	-7.9	-10	11	-4.8	10	-13	2.4	-0.64	-8.2	4.9	-10	-12	-11	-5.8	-8.4	-4.2	-0.46	-4.7	-5.1	0.62	-7.8	-11	-10	-6.6	-2.6	-0.72	-8.9	-8.9	-5.8	-0.32	16	-6	25
-5.3	0.43	0.56	0.03	-8.3	2.3	-11	-6.5	4.3	-1.2	-5.6	4.5	-6.6	-5.8	-2	-7.7	11	0.05	-11	-8.7	6	-3.3	-12	-5.6	1.1	-17	8.7	-2.3	6	-6.5	-7.9	-8.7	-4.6	-6.1	-6.7	-4.2	-2	-4.8	-15	-12	-3.6	-8.7	2.2	-7	-6.4	-14	-2.9	1	-3.3	4.9
3	-7.1	-3.4	-11	-7.8	-12	-2.5	-8.7	-3.5	-8.2	-4	-5.1	0.15	-6.1	-7.3	-5.8	1.1	-3.8	-6.1	-4.8	0.48	-4.3	-4.3	6.2	0.78	-9.3	4.4	-0.26	6.2	-15	1.2	-7.7	-10	-9	-2.6	-12	-3.9	-1.9	-0.47	2.4	-9.1	-3.9	-6.3	-2.3	-10	-2.8	-3.5	-13	-2.3	-15
0.38	-2.8	0.32	-4.2	-0.68	-8	-7.1	-4.1	-5.7	-13	0.52	-1.6	-3.2	-6.3	-5.8	-5.5	7.7	-0.85	0.04	-2.1	-8.7	-6.2	3.6	-9	-0.48	-3.8	-5.1	-5.5	-8.7	-7.3	-8.6	-2.2	-15	0.06	-11	-9.3	-8.2	-4.9	-7.8	-5.6	-6.8	0.33	1.5	-6.3	-24	-11	-6.6	-16	-6.1	-12
-1.8	-4	7.1	0.14	8.1	-2.6	1.2	-4.5	-12	-11	-2.1	1.7	-0.6	1.9	1.7	-1.8	4.4	-0.06	-0.93	5	6.2	-11	-1.5	-2.1	9.6	-9.4	-3.9	-7.4	0.84	-7.6	-0.23	-6.5	-1.9	-6.1	-0.69	-0.94	-2.5	-4	-8.1	-4.8	-2.9	-9.1	8.2	-5.5	0.68	-4.4	-0	-12	1.8	-18
-4.5	2.4	4.7	-4.4	4	-4	-3.6	-4.6	-7.9	3.2	-4.2	-3.9	1.7	3.5	-0.57	-2.2	7	-4.8	1.9	4.7	3.5	-10	7.5	-12	4.5	-10	5.1	-4	10	-6.5	-1.5	-1.9	-2.5	-6.5	2.6	-12	3.3	1.8	-7.1	-3.8	-7.7	-8.2	8.4	-0.45	6.3	-5.6	9.8	-9.3	9.7	-16
-7.6	-4.5	4.3	3.6	-1.3	-0.9	-5.3	3.3	4.6	6.8	1.4	12	-4.2	7.5	3.9	-9.6	2.4	-8.3	-2.6	-1.6	2.5	-7.5	7.1	-1.2	2.2	-3.2	-1.4	-8.3	8.8	-12	0.67	-6.9	1.9	-10	5.1	-9.2	-6.9	0.07	2.4	-14	0.59	-9	11	3.8	10	-3	-3.9	-1.9	1.1	-4.2
-2.4	1.1	5.5	6.9	9.1	12	0.82	9.2	4.7	4.4	2.5	3.8	-4.5	2.9	0.86	-3	6.2	-4.6	-3.3	-5.9	-1.4	-3	3.5	-9.1	5.5	5.7	9	-7.8	13	7.7	-2	-3.1	-0.67	-7.8	7.3	-3.5	-0.83	2.3	0.04	-1.9	3	4.1	4.2	-3.1	-0.86	0.78	-4	-13	-2.1	-14
-1.7	13	-2.1	9	-0.16	13	7.5	5.1	5	13	2.1	2.4	2.9	0.94	6.5	-0.67	7.8	5.3	6.1	-7.4	-8.6	6.3	7	-14	8.5	5.2	1.3	-4.4	0.95	-5.6	-6.2	-7.7	9.5	0.09	5.3	2.3	2.6	4	-5.6	-5	1.5	6.8	6.6	-1.2	-0.71	3.3	4.9	-12	10	-10
2.9	-0.52	3.3	6.2	-3.9	10	7.8	6	4.8	17	-2.4	4.8	-3.5	0.66	0.95	-1.6	-3.4	0.76	4.7	-5.1	-1.6	-4.4	-3.2	-3.4	4.2	7.9	2.8	3.6	-2.4	7.4	-2.6	3.7	4.5	1.8	5.2	6.6	-0.79	8	1.2	-3.9	1.6	4.7	3.5	2.4	8.6	6.7	-0.46	-2.4	1.6	-4.7
-5	10	-0.54	9.5	4.3	14	9.8	8.3	0.74	16	0.89	6.4	-0.66	0.83	-6.3	7.8	0.52	-9.5	-2	4.1	-4.2	4.9	3.5	-2.8	3.6	9.7	6.4	6.4	15	7.7	3.6	4.6	4.2	-0.21	5.8	6.7	2.7	5.7	3.2	0.32	5.3	6.2	0.87	4.8	-2.8	14	-0.93	-5.9	-3.6	-10
10	1.3	2.6	4	11	8	7.2	9	-2.7	13	5.5	3	6.7	-0.5	0.32	11	9.2	2.6	7.7	4.5	0.32	-4.2	13	-3	5.6	11	9.5	-3.2	10	0.46	-0.04	-2.5	5.8	-2	-0.65	5.7	1.4	-0.82	1.3	-3.1	-1.7	3	5.1	10	8.4	12	8.5	-5.5	14	-7.9
-5.3	-4.5	-6.3	3.1	-1	0.18	-2.4	4.2	-7.7	4.9	-0.47	5.9	-2.5	-2.4	4	3.1	-4.4	-4	1.5	-3.1	1.3	-6.3	-2.8	-2.6	0.34	14	-2.9	-7.4	8.8	2.4	-5.4	-7	0.78	3.5	2.9	1.8	1.7	-2.6	-4.8	-8.2	-1.5	-2.4	4.8	13	6.3	12	-12	-11	-6.7	-11
-9.2	-3	-12	0.21	-3	-1.3	-4.8	5.7	-1.2	1.6	-1.6	4.2	-5.3	-4.6	-0.13	3.9	-9.2	-1.3	-1.2	-1.1	-2.8	-5.7	-2.7	-6.8	2.9	7.4	7.7	4	1.6	4.5	2.1	1.9	-3.5	3.3	0.24	3.1	2.8	1.8	-11	-4.2	-2.4	4.3	-3.7	6.1	8.4	11	-17	-6.5	-11	-11
-6.1	2.8	-0.86	6.1	-2.6	3.7	1.4	6.2	-2.4	6	-0.1	8	-4.3	2.2	-1.4	3	-5.5	11	2.2	5.6	-6.2	-0.09	1.2	-4	-0.4	3.8	-1.9	6.2	7.2	3.5	5.5	1.1	9	2.7	-0.83	5	6.7	4.1	-7.7	-3.8	-0.69	6.3	-0.21	3.1	-1.2	7.8	-2.5	-3	-5.2	-1.9
-1.3	8.6	4.1	5.2	7.6	10	4.1	1.3	-4	11	1.4	6.3	-0.07	0.62	9.8	6.6	6.5	3.8	6.6	2.5	-7.3	9	5.2	6.9	15	6	5.5	1	0.72	4.5	-4.7	-5	-2.8	0.44	-4	4.8	4.8	2.9	1.7	0.25	2.2	4.6	9.1	3.8	19	-4.4	1.3	-0	7.5	0.84
7.5	11	4.6	0.97	-2.7	4.6	-0.48	9.9	-3.9	4.2	3.8	2.5	3.2	-3.8	3.2	7.2	2.6	-0.52	3.8	3.4	-2	4.8	12	2.6	7.4	9.8	4.1	7.3	2.8	1.1	4.3	0.13	-0.62	1.5	1	3.4	-5.1	6.2	5.8	9.1	3.2	1.6	-3.6	5.1	-4.4	5.7	-7.2	-1.4	-2.2	-2
-12	9.5	-5.6	6.1	-6.7	7.2	4.8	17	5.1	10	0.94	11	4.2	8.9	-6	12	3.3	16	-2.3	9.5	0.46	7.2	3.5	11	1.4	4.5	7	13	-5.8	1.8	8	8.3	1.3	-0.27	0.74	4.1	2	2.2	7.2	18	6.5	3	-1.1	4.5	-5.8	7.3	1.2	12	-3.3	10
-9.2	8	-4.9	8.4	-7.3	14	-3.9	16	-5	4.7	-3.7	5.5	5.3	9.2	-2.7	10	-1.9	2.8	4.5	16	-0.51	7.2	-0.86	14	-5.9	6.1	0.64	11	-5.4	-2.6	5.9	7.7	-0.85	5.8	2.8	3.8	-2.5	-0.2	5.4	7	1.7	1.9	-1.6	3.7	-7.9	5	1.4	28	0.71	24
-12	-1.2	-14	0.09	-5.3	8.4	-6.4	-0.65	-7	-5.9	-12	-1.4	-0.26	9.2	-6.3	2.4	-10	-1.1	-4.8	11	-5.2	2.6	-6.7	4	-7	1.9	-2.1	8.3	2	-8.4	4.8	7.3	7.5	10	0.61	-7.9	-2.6	2.4	0.04	-0.64	-3.1	3.3	-0.49	-5	-5.5	3.9	-11	11	-8	13
-12	-4.7	-14	1.6	-5.6	-2.4	1.5	0.36	-0.23	1.1	-7	-2.3	-6.3	13	-5.9	0.4	-8.5	-5.3	-13	-0.42	-8.1	-0.82	-6.4	3.5	-8	1.9	4.6	1.7	2.8	7.6	4.5	3.7	4.3	-4.5	-4	3.9	3.1	-1.5	8.6	3.5	-1.8	4.7	2.8	-7.2	3.1	-3.4	-14	-1.3	-9.6	-1.3
-0.71	-0.92	-4.8	-5.2	-0.44	0.56	-9.5	-6	-1.3	4	2.1	1.2	0.14	-1.1	-1.6	-11	-4.8	3.3	0.51	-1.3	-6.1	0.67	7.2	-3.6	-1.9	2.8	-0.61	2.6	6.4	-4.1	0.77	4.6	-3.7	-2.4	3.7	8.2	0.99	0.63	4.6	4.3	-3.1	-1.4	-8.3	0.2	-8.1	-6.2	1.1	-1.4	0.98	2.4
0.16	6.7	1.2	0.54	-0.68	3.6	-1.7	-0.47	-7.9	12	-5.5	-0.31	1.1	0.57	3.1	-0.2	6.2	-4.8	-0.09	6.1	3.5	-7.2	2.1	-1.2	-8.2	4.9	-2.7	-4.9	1.3	-8	-7.2	6.5	14	-7.6	-3.1	9	-4.1	2.3	-0.18	3.6	-8.1	-0.82	-3.7	2.1	-13	-3.5	15	-5.6	2.3	-2.3
-6.6	-1.3	6.3	-4.9	1.3	8.5	2.9	0.06	-2	5.8	-0.09	-1.1	-7	6.2	5.1	-5.7	3.7	-0.45	2.7	-0.51	0.14	3.9	2.9	-0.9	-2.8	2	-2.1	-2.9	-8.1	-2.9	-3	-4.2	1	-7.6	-5.3	3.3	-5.8	0.18	-3.1	-11	-2.2	0.48	-7.3	2.3	7	0.02	4.7	-5.9	2.6	-4.9
-1.7	-4.3	6.2	-11	-4.5	-2.2	-10	-8.3	1.8	-0.56	2.4	-7.2	2.1	5.5	-2.4	-11	2.3	-10	2.6	-4.4	7.1	2.5	3.2	0.62	4.1	5.6	2.5	-7.6	3.2	5.2	3.5	-3.4	-5.9	-3.4	3.8	3.8	-3	-8	6.2	-4.3	5.3	2.5	-11	-0.13	-12	3.6	-5.2	0.24	3.9	-6.5
3.9	-9.9	2.5	-18	-13	-7.1	-8	-13	5.2	-3.4	1.8	-9.7	5.3	6.4	-1.7	-5.9	4.9	-0.53	-6.8	-0.77	7.8	-1.1	-8.5	3	3.8	2.3	-6.5	0.45	-2.3	1.9	-7.2	-5.2	-11	-6.4	2.5	-3	-9.5	0.17	1.2	2.9	2	-2.4	-9.5	2.8	-20	-3.2	0.36	-1.6	0.78	6.1
1.4	-11	-0.82	-8.6	-1.4	-7.4	-3.7	-5.6	2.9	-1.4	-0.09	-11	7.3	-1.9	2.3	-0.36	8.6	-1.8	-4	-1.9	6.3	-2.6	-8.4	0.74	-2.4	3.5	-5.8	-4.8	-3.1	5.6	-0.67	2.4	-14	1.5	5.8	6.5	-5.3	1.3	-5.6	-2.9	6	6.8	-7.7	6.9	-29	-6.7	2	-19	1.9	3
-0.84	-9.3	-0.33	-8.2	-0.02	-0.06	-4.1	2.3	7.5	-3.7	0.35	-11	7.1	1.4	5.4	-0.02	4.6	7.4	-5.5	-2.3	-2.3	0.9	-2.1	-1.8	2.2	3.9	-1.4	-3.5	4.6	-3.3	-3.6	-12	-6.1	1.2	6.9	6.3	-1.4	3.4	-1.4	-11	8.8	7.4	0.31	0.61	-0.39	3.5	4.3	-0.18	3.5	4.6
-12	13	-7.4	4.9	11	8.4	2.1	13	1.7	4.2	-1.2	3.9	4.1	-0.06	0.66	3.3	-7.4	21	6.1	2.9	0.93	10	11	2.6	-14	1.8	1	5	-6.8	13	-2.5	-3.1	-3.1	8.9	-4.7	6.7	-0.51	0.43	-3.4	-0.96	-2.2	1.3	-4.3	7.4	1.3	18	-4.9	6.6	-5	5.8
0.75	-0.24	-0.7	-6.4	5.9	1.5	0.82	2.4	-5.2	2.4	-1.9	-3.4	-1	5	-5.4	5.8	-9.7	8	-5.5	8	-2.1	13	-1.5	12	-10	-2.9	-1.3	2.1	2.1	7.2	-9.7	0.58	-5.8	6.2	1.4	4.7	-1.6	1.9	0.84	11	-5.3	4.5	-4.6	11	-4.2	9	-2.3	8	0.25	4.7
6.2	-10	3.7	-8.2	4.4	-5	4.8	-8.9	6.8	-14	3.2	-9.5	-4.1	-6.2	-4.7	-2.8	0.34	-0.24	-3.9	-2.9	2.9	8.8	4.9	1.5	-2	2	-3.1	5.2	-1.4	2.4	-1.4	1.4	0.7	0.32	0.63	-3.1	0.56	3.4	1.1	3.2	-0.96	0.46	7.4	3.1	7.1	-1.3	8	-0.59	5	-0.23
12	-0.25	1.5	4.2	3.9	1.8	7	0.33	8.6	-12	-0.98	-1.6	-2.2	-3.5	-0.72	6.1	2.4	9.6	-0.13	6	12	7.6	-0.61	11	-3.9	-0.78	-11	3.1	-0.3	9.5	-0.02	-6.9	9.8	10	1.1	4.5	-4.2	-2.2	-0.54	-2.8	-2.9	5.2	-3.1	4.2	2	9.1	4.8	-6.6	-2.1	-11
-2.3	2.8	5.9	7.8	11	11	1	5.6	3	-1.7	2	7.9	6.3	3.9	3.5	10	4.2	21	0.06	7.6	11	8.3	-0.52	14	3.8	3.1	0.64	3.1	4.7	2.9	2.5	5.6	11	13	8.5	2.4	0.98	11	7.6	9.6	1.9	6.4	5.2	9.3	20	16	0.15	-1.6	4.7	-0.69
13	7.4	3.9	9.3	13	11	7.2	16	8.2	8.2	9.4	25	7.4	2.6	-4.9	9.9	-8.7	3.3	1.6	7.7	7.7	15	0.23	5.1	11	-7.5	-3.2	8.2	-2.9	5.6	-0.72	1.7	7.5	7.2	2.7	1.2	4.5	-2.5	-8.4	1.8	2.1	0.66	8.6	-1.4	24	-0.21	-3.2	19	-4.7	24
11	-5	2.8	-8.8	3	1.2	-2.6	5.3	-0.61	2	9	3	-1.2	-9.6	4.3	4.2	-0.56	-7.2	1.2	-0.33	6.8	6	-2.9	-13	7.2	-4.2	-3.7	-7.5	-9	1.4	-11	1.7	11	0.38	-0.72	2.9	9.1	-5.6	-2.3	7.9	-2	0.6	16	-4.2	19	-4.3	1.8	-3.6	-6.5	3.7
2	-8.4	9.3	-8.2	-2	-7.8	-4.8	-9.6	0.92	-0.11	1.2	-12	6.2	7	-8.8	-5.4	-8.2	-4.3	2	-5.8	-0.36	-6.4	-2.1	-4.9	1.8	-2.4	-5	-5.3	-8.7	-4.2	-8.6	-0.35	5.9	-3	-4.2	-4.6	-5.2	-1.3	0.32	-1.9	-1	-2.8	5.4	0.81	4.8	-0.41	4.9	-7.8	7.4	-13
7.6	-9.1	6.6	-6.4	6.2	-11	-4.8	-7.6	5.6	-2.1	5.8	-10	1.8	4.3	-0.62	-10	-8.4	-6.4	3.2	-8.7	0.63	-6.1	1.8	0.7	1.1	-3.7	-1.3	1.4	1.8	4.1	-7.9	-6.9	-5	-5.6	1.4	-1.3	-3.5	-3.5	-1	-3.1	8.1	-1.2	-10	0.72	0.77	-7.3	0.67	-17	1.6	-8.5
4.2	3.2	2.5	0.41	0.84	-7.1	-3.6	-2.2	-6.1	5.5	4.5	-1.4	-4.4	-4.5	-1.6	-0.53	0.26	-6	-3.7	-8.2	-1.6	3	-3.2	-6.3	-3.4	-3.4	-8.4	-2	-4.7	-6.1	-10	-8.3	-2.4	-16	-7.9	-1.1	-5	-5.5	-7.3	-0.99	0.45	-0.68	-4.7	-4.2	-8.2	-0.37	0.55	-4.7	-3.1	-6.8
-3.5	6	-3.7	2.7	3.1	2.8	-8.7	-3.5	-4.8	18	0.46	5.3	7.1	1.3	0.54	5.5	-1.3	14	-0.5	1.1	-3.7	2.5	1.4	-0.52	-7.1	3.8	-19	0.44	-1.1	5.6	-12	-0.37	13	-2.9	-6.1	8.8	-1.6	2.7	-7.6	-2.1	-3.7	10	2.3	1.6	-11	-0.87	3.4	5.4	-4.9	2.4
4.2	3.3	0.98	12	7.7	7.7	4.5	5.3	0.46	22	3.7	7.8	5.6	10	1.2	5.3	-0.72	17	-5.8	7.2	2.9	9.1	-9.1	14	6.5	11	-2.8	9.7	3.2	17	3.5	4.1	7.2	2.8	5	13	3.5	5.3	4.1	3.6	6.2	16	6.4	3.7	2.7	-1.8	-10	20	-13	25
4.3	6	5.7	5.2	6.5	-2	15	4.9	5.1	19	3.7	-0.98	3.4	9.2	-7.9	-5	-11	-0.6	7.1	4.3	-10	-2.6	17	8.6	4.9	8	3.5	0.09	-0.83	1.5	5.5	1.9	4.1	-8.3	3.9	5.8	4.5	-7.9	-9.1	4.5	7.3	1.4	8.1	-2.9	2	-2.2	-5.9	15	-3.6	22
7.7	2.6	-0.19	-0.64	-0.2	3.8	5.6	0.48	-0.03	12	5.1	-3.1	3.6	4.3	-2.8	0.15	-1.2	-8.3	1.6	1.4	-2.2	-0.13	6.4	-6.9	3.5	5	2.3	0.32	-3	5.8	-4.1	5.7	-3	5.1	2.6	15	3	-0.47	2.7	-5.5	7.7	7.8	11	-1.5	18	-9.4	6.2	4	2.4	17
11	5.4	-0.9	-3.5	-1.6	-1.6	1.2	6.7	-2.1	15	5.7	-7.3	-4.3	1.7	-5.1	-7.1	8	4.2	3	-1.6	5	-0.33	-2.4	-2.2	3.7	5.6	1.1	5.9	0.56	-0.15	-3	2.3	-5.8	-2.5	0.24	4.6	2.2	4.5	-1.9	3	5.1	0.26	6.2	2	-7.5	-9.7	-3.5	7.1	1.4	9.6
8	8.1	2.6	0.01	1	-0.36	12	5.4	6.8	6.9	4.2	-0.16	0.94	16	9.4	-1	3.3	13	6.2	8.2	0.28	3.4	0.82	14	-1.5	4.5	-1.9	4.1	8.1	0.86	5.7	1.9	7.1	1.2	9	1.2	-1.4	5.7	4.6	-1.8	3.6	2.1	-0.22	4	5.6	-8.1	-0.12	8.3	6	10
16	-0.89	15	0.08	9	3.3	19	-3.2	6.9	2.9	12	-8.6	2.1	6.5	13	-5	4.4	-0.78	8	3	-0.5	-5.5	12	6	6.7	8.7	-2.7	-10	13	0.61	-0.85	-2.7	6.7	-0.26	3.7	-2.5	1.6	-5.1	3.7	-5	2.9	2.8	4.1	3.2	19	-9.8	0.4	-4.7	0.95	0.86
2.5	5.5	6.9	-3.2	4.5	2.2	8.9	3.9	1.9	4.3	11	-0.95	7.5	7.2	2.6	1.9	3.4	3.2	9.6	0.31	-1	1.7	9.5	8	6.5	6	-0.17	-8.8	9.4	-4	3.3	2.5	-0.19	-0.75	5.7	-0.08	8.1	3.1	7.5	2.8	7	3.9	1.1	1	16	-1.4	2.4	3.7	2.1	10
-4.2	-0.16	1.6	-6.5	-0.09	-4.2	5.3	-2	8.1	0.58	6.8	-16	7.4	6.5	-4.9	4.4	9.3	4.4	0.27	2.6	-4.9	-1.1	3.3	-1.6	-4.1	-0.83	4.2	0.26	2.3	-5.8	-1.7	-3.1	-6.8	-8.6	-6.6	-2	-2.2	-1.2	2.6	-13	-8.1	0.65	6.4	-2	-3.2	-9.5	11	-2.6	7.3	-4.1
-3.4	-3.2	-0.4	-5.9	-6.4	-3.6	3.4	-10	-0.48	-5.6	-2.5	-12	0.51	-1	2.7	-3	-2.7	3.3	0.69	2.1	13	-0.91	2.8	3.2	-10	2.9	-2.6	9.2	2.4	-5.4	-3.7	1.9	-0.12	-5.2	-2.4	5.3	-6.3	-0.1	-1.9	-7.2	-7.8	0.52	-1.8	-1.7	8.2	-6.9	3.6	-2.1	6	-1.7
-5	-4	-4	-5.2	-10	-2.6	1.6	-0.67	-2.2	-0.92	2.3	-12	4.1	5.6	-3.4	4.1	-17	-2.4	-1.4	1.1	-6.7	-6.5	2.5	7	-11	5.7	-1.7	-1.7	-8.7	-5.8	-1.9	-1.1	3.1	-8.4	-7.9	-1.5	5.7	1.1	-4.2	2	-1.1	3.5	-5.4	4.3	2.1	-8.7	-5.2	-1.6	0.03	0.7
0.74	4.7	0.96	2.7	-0.33	2.6	-5.7	13	-5.1	11	-0.99	-2.9	-8.4	0.62	-8.8	1.7	-6.9	4.2	-2.7	-2.3	-14	11	4.3	2.7	-1.8	13	-1.5	0.35	-2.1	5.4	-4	-7.4	-17	3	-8.7	-0.6	-4	0.44	-0.42	-10	-1.1	4.8	-14	8.4	-22	7.4	-2	-1.5	1.1	8.3
5.4	12	5.8	8.4	-1.3	13	5.1	16	0.95	12	0.13	-0.82	-3.4	0.98	-5.1	9.8	2	11	1.9	7.4	-1.9	10	-1.7	11	-0.23	17	4.5	14	-0.26	14	4.8	4.7	-3	8.4	1.8	1.8	-2.5	6.2	5.9	18	2.8	2.9	-8	7.6	7.8	18	-15	22	-5	21
6.3	4.1	10	5.2	-7.1	6.5	8.5	3.4	13	1.9	5.2	-7.7	12	-2.1	2.2	2	3	-12	8.2	11	3.2	-0.1	9.3	6.3	0.32	-7.6	2.9	-3.4	20	-5	15	2.7	17	1.8	6.9	-4.7	16	-0.3	0.95	-5.9	7.1	-11	3.1	-8.6	-0.49	-4.6	1.5	6	-3.5	4.4
-4.3	5.5	-0.2	11	3.7	-1.7	7.4	-3.3	2.6	-15	6.8	-0.05	-0.68	-1.1e+02	-3.8	-1.3e+02	-7.9	-1.2e+02	-2.8	-1.4e+02	1.5	-91	6	-1.3e+02	3.8	-82	10	-15	11	-30	5.2	-17	-0.89	-30	-0.65	-62	6.6	-26	2.1	-35	8.7	-78	5.9	-68	8	-59	2.6	-29	-0.01	-45
-1.9	-11	-4	3.4	-3.5	-11	-5.3	-5.3	-5.1	-11	-6.9	7.1	-4.3	-11	4.6	-14	-6.5	8.1	-5.4	-23	1.5	4	-6.4	-17	0.09	-5.4	0.93	12	0.57	11	-2.6	14	5.4	12	1.4	6.4	-2.3	12	5.1	15	1.3	13	-4.1	4.4	-1.1	-12	3.8	-7.5	3	-14
4	-16	-5	-7.6	-16	-8.9	3	-20	-7.3	-17	-8.7	-4.7	-2.6	-4.1	-6.6	2.9	-16	-4.4	3.3	-1.2	-12	-3	6.3	9.4	-10	-11	5	-6.5	4.7	-6.8	3.6	11	1.4	1.4	8.4	-5.8	-6	-3.6	11	1.9	-5	-1.4	-15	-5.7	1.8	-14	-5.8	-26	-7.4	-32
-1.1	-18	-2.4	-7.6	-5.9	-5.1	2.7	-18	0.16	-14	-4.2	-5.2	-5.4	-6.7	-5.4	-8.6	-16	-9.1	-2.9	-13	-5.1	-4.1	-8.9	-14	-1.3	-18	-1.5	-5.8	-3.1	-17	-2	-2	6.8	-6.1	-0.9	-15	1.3	-4.8	18	6.9	-10	-10	8.6	-5.4	22	-14	9.6	-21	6.2	-29
2.9	-7.3	3.6	-2.3	0.2	-6.2	4.4	-7.6	8.9	-17	0.9	-2.2	6.4	-11	14	-16	23	-15	9.4	-15	9.4	-13	13	-17	12	-18	6.6	-15	22	-13	8.4	-5.5	9.6	5.4	17	-9.9	3.5	-2.3	18	-7.6	13	-11	20	-15	16	-13	7.7	-28	6.7	-28
-2.8	-8.3	-4.3	-3.8	2.4	1.2	-2	-7.8	-1.8	-12	-5.8	2.1	-4	-12	6.2	-4.8	-4.6	-9.3	1.8	-14	-7.2	-2	-0.74	-15	0.53	-14	4.4	-3.5	1.5	-5.4	12	-13	-2.7	7.5	1.1	-5.1	3.7	-2.6	2.8	-19	0.15	-4.3	-0.18	0.47	-5.7	-4.5	-5.7	-21	-0.36	-19
-12	-6	-9.1	-5.1	-2.1	-1.4	-17	-5.2	-22	-15	-7.9	-2.6	-10	-7.9	-12	-8.3	-1.4	-8.3	-4.9	-14	-3.1	-10	-7.1	-11	-8.2	-9.4	-1.1	-5.6	-12	-3.1	-1.3	1.1	-13	-1.1	-13	0.81	5.4	-2.2	-4.1	-14	-4.8	-8.6	-7.9	-7	-19	-9.2	-13	-10	-6.4	-19
-11	2.9	-12	4.5	-11	11	-23	4.7	-17	-5.5	-14	5.3	1.4	-11	-10	-2.4	-10	-9	-9.9	4.5	-11	-16	-13	-8.5	-12	2.6	-3	2	-0.9	-4.7	-0.84	5.9	-13	-3	-7	1.5	2.3	3.1	-1.5	-4	0.02	1.1	-9.4	-3.8	-17	0.01	-4.1	-9.9	-9.1	-13
-3.2	4.3	-3	3.3	1.5	5	-9.8	2.3	-0.19	-9.9	-6.3	10	2.8	-0.35	-1.4	-0.07	5.8	-0.66	2.6	10	-4.5	-2.2	-4.2	8.2	-7	-5.7	-2.3	0.29	-7.2	-2.2	-1.3	-5.6	-5.6	4.8	-2	1.6	0.78	-3.1	-4.1	-15	-5.9	3.9	-0.04	3.7	-9.7	6.2	-3.7	1.4	-0.65	-1.1
-0.72	-2.9	5.4	0.62	2.5	0.96	11	-1.6	1.9	-0.26	5.1	11	10	-11	-1.1	1.7	6.4	-8.7	6	-3.6	-5.6	-5.7	5.9	0.73	-1.5	-3.5	1.7	-2.5	-0.51	3.4	-4.1	-12	3.4	4.7	-7.9	-5.2	4.1	3	1.4	-7.9	-0.53	-4.5	4.9	5.2	0.68	-5.3	-7	-7.9	-0.92	-13
-5.2	-3.7	-6.4	2	-2.2	5.7	5.5	3.5	3.7	2	0.86	2.7	1.6	-0.29	-1.2	-2.8	-6.9	-9.8	-1.3	5.5	0.37	-9.8	7.7	4.5	2.2	1	2.1	-5.6	17	-3	6.3	-8.4	9.5	1.4	8.7	-4.6	8.2	-4.5	5.9	-3.8	5.7	0.32	0.77	3	-2.1	-4.4	-0.3	4.2	-7.5	-7.7
-0.77	6.6	-0.58	3.3	-2.3	1.4	2.1	-1.6	-4.9	-9.7	5.5	-3.4	-1.8	-1.8	-0.76	2.5	0.76	-4.7	-1.1	2	0.48	-6.4	0.99	-3.4	-2.9	-4.8	-7.5	-12	13	-13	7.7	-7.5	2.8	2.9	2.3	-2.7	4.5	-2.8	4.8	-2.5	-4.5	-2.6	-1.2	4.1	-6.8	1.1	-8.2	-2.8	-4.5	-5.1
3.8	9.2	-0	1.4	9.5	-5.7	6.4	7	-1.8	-8.9	4.6	-0.76	-7.2	-2.4	4.9	7.3	7.1	1.9	0.14	-1.4	4.2	-1.3	-0.19	2	-3.1	-6.8	9.8	-10	5.7	-9.2	12	-5.2	7.1	-4.1	-7.5	-4.5	16	-4.1	7.1	-14	-0.75	-12	2.8	-2.6	12	4.7	-3.5	-8.4	2.4	-12
1.6	2	4.3	0.01	8.7	-5.7	9.1	11	2	-4.2	6	4.1	-10	-2.9	3.5	1.5	1.8	-0.51	1.7	-2.9	2.8	-7.9	-0.99	-0.03	1.7	-12	0.44	-9.9	2.5	-8.2	11	-5.7	6.2	-10	7.8	-10	3.1	-4.2	3	-14	4	-8.7	0.47	-5.9	10	0.18	-4.5	-5	-1.1	-3.6
-8.1	1.3	-5.1	3.1	-2.2	-8.1	0.87	5.7	-0.65	-5.6	4	0.37	-6	1.9	0.67	3.3	-2.3	5.1	-2.3	-1.7	2.9	-3.9	7.4	-0.4	6.4	-5	-0.16	-8.8	5.7	-2.1	14	-6.2	7.2	2.4	4.6	-9.8	6.2	-0.38	6.8	1.3	5.2	1.8	6.3	-2.1	2.5	2.3	-8.6	-3.7	-8.6	-15
-16	-4.2	-8.4	3	-4.7	0.26	-2.2	-1.5	-1.3	1.3	2.3	0.25	-2.3	1.6	4.3	2.1	-1.6	6.1	5.3	0.75	1.1	3.4	1.4	-4.2	8.4	-5.5	9.5	2.6	0.91	7.4	15	-3	7.2	1.9	7.5	-5.3	5.5	-0.26	1.2	7.1	9.1	-0.51	13	-1.8	15	3.3	8.5	7.5	8.1	-3.4
9.6	3.3	-4.8	0.04	2.2	-1.5	-0.82	-4.4	-2.6	-0.98	8.2	5.5	-2.9	-1.1	6.2	-1.9	5.7	6	0.22	2.8	5	1.7	0.03	-8.1	9.6	-4.2	4	14	-4.1	3.2	4.6	7.6	-1.7	19	3.8	-1.4	2.1	8.6	4.4	1.1	5.4	-3.2	3.8	-0.24	-3.1	4.8	6.2	7.8	5.2	9.4
-0.45	-6.8	-5.3	-2.3	1.6	-3.9	3.1	-6.8	4.5	-4.8	4	4.6	-3.8	0.93	-0.85	-3.6	-12	3.1	-3.8	-0.4	6.5	0.72	2.9	-8.1	-1.6	-3.9	9.1	3.1	3.1	1	-3	0.85	-5.8	10	-4.2	-5.5	6.6	7	-2.1	15	-4.5	-2.8	2.6	-1.9	1.1	-1.3	9	17	2.2	20
-6.6	-3.6	-6.4	3.3	-5.9	-5.2	-0.6	14	-0.3	-3.8	-6.7	6.6	-8.3	-5.5	2.6	1.1	-7	0.53	-6.4	-2.8	1.3	5	-7.6	-6.5	3.6	-6.9	9.5	-3.3	4.7	1.9	0.73	0.54	3.9	6.3	-1.9	-2.9	5.7	-4.9	3.4	8.1	-0.12	-1.5	-2.8	-1.4	-0.54	1.2	5.4	2.7	4.8	9.7
-1.1	1.6	-8.7	4.9	-12	-1.9	-8.3	13	4.1	5.3	-1.3	6.2	-1.1	-0.39	-4.8	-0.9	-20	7.6	-2.2	-0.3	-0.2	2.2	-4.3	-3	6.3	3.2	6.5	-5.2	-1.1	-0.13	5.7	1.1	-0.69	-0.02	6.1	1.8	2.9	0.39	-3.6	-3.5	7.4	4.6	4	1.5	-5.8	-0.54	-11	1.6	-13	1.4
0.19	4	-0.51	2.6	-6.9	5.9	-13	8.1	-4.9	7.1	-3.5	4.8	-5.5	2.5	-6.2	2	-10	6	-0.82	-5.1	-4	-4.9	-2	-7	4.1	-2.1	4.8	-5.8	-11	3.6	-0.11	5.2	-7.9	11	-0.12	5.2	0.37	8.5	-10	-0.14	2.2	5.1	-0.64	-6.5	-0.85	0.98	-5.8	-4.4	-5.8	-5.5
5.7	0.87	-1.4	3.5	1.2	-0.12	-5.7	1.7	3.3	-5.1	1	0.2	1.2	-1.6	-5	-4	3.7	0.43	0.38	-6.4	-1.2	-8.5	-0.86	-5.5	2	-1.8	-3.4	-2.1	2.1	3.3	7.3	-0.54	5.8	9.9	-3.1	0.05	1.6	-1.1	-2.9	9.9	-1	4.8	-1.4	-2.7	-6.3	7.2	6.6	-6.6	10	0.36
-3.8	-0.87	-5	6.6	3.7	2.4	12	5.8	2.4	-3	11	1.6	-2.1	-0.24	-1.9	0.62	3.4	-2	-1.3	-2.1	-2.3	-5.5	6.1	2	-0.64	1.9	5.6	1.9	-1.1	9.4	9	-3.2	1.9	-1.7	1.4	4.2	3.7	1.8	1.1	5.8	2.2	3.1	-1.2	-6.5	-2	-5.7	3.5	5.2	0.48	11
-3.5	3.9	-3.7	2.8	8.5	-2.9	2.9	9	2.7	7.2	5.4	2.2	7.1	3.8	3.2	-4.2	-4.9	0.47	6.3	-3	13	-8.2	3.8	4.9	-3	-4.3	4	8.1	2.1	6.6	-0.42	9.1	-1.6	-4.1	-2.4	4.9	-5.8	4.2	-4.6	4.3	-1.7	7.7	-5.9	-7.5	0.55	-13	0.24	1.4	-12	-0.33
-3.5	-6.5	-0.69	-4.1	-3.6	-2.3	-4.9	5	-15	-9.9	2.4	2.5	-0.78	-1	6.6	-4.3	-3.5	1.7	-1.7	-4	11	-5.4	-1.5	-8.3	-4.1	-7.5	-1.1	6.4	1.6	-1.6	-2	7.7	0.75	-5.2	-0.24	0.06	-8.6	2.7	5.1	2.5	-4.9	5.9	-4.8	-7	-3.6	-8.7	1.1	0.21	0.1	-2.7
-8	-6.5	-2	-5.5	-6.3	-1.4	-3.6	3.7	-4.9	-4.3	-2.4	-3.7	0.66	7.8	6.8	-1.6	8.2	4.2	-2.1	-1.1	7.7	-5.7	-4	6.3	-1.2	-13	1.7	2.6	-1.8	-8.2	3.6	-1.9	7.6	2.3	-12	2.5	3.7	3.7	3.9	-5	1.2	3.1	1.4	-2.6	0.42	-10	9.3	-1.6	6	-5.2
-9.3	-4.7	-5.9	-3.2	-8.6	-7.1	-6.1	-7.8	-0.21	-4.4	-12	-4.5	8.2	3.2	0.29	-9.7	-2.4	-3.7	-2	-5.5	1.4	-3	-6.7	0.22	-5.5	-9.5	-6.5	-3.2	-6.5	-2	0.68	-6.1	-7.1	6.2	-13	0.7	1.2	-6	-14	-7.7	-3.2	4.2	-1.7	-5.5	-12	-4.6	2.5	5.4	-2.1	-1
-7.5	-13	-5.6	-6.7	-2.3	-1.6	-4.8	-13	-6.5	5.5	-0.72	-2.3	-0.29	3.2	7.2	-1.2	-13	6.2	0.21	-0.88	-0.82	-2.2	-13	4.2	-9.1	-5.5	-3.2	-4.7	-12	-0.35	-4.4	-2.8	2.1	-5.1	-6.7	2.3	0.83	-2	0	-7.3	-3.3	-1.3	-8.2	-7.1	2.9	-8.7	-1.8	4.6	-4.8	-1
2.5	-11	-4.7	-6.2	-3.9	-5.5	9.9	0.25	1.6	3	8.4	-6	1.3	-3.6	13	1.4	13	2.3	11	3.8	4.6	-2.5	6.6	0.41	3	-1.6	9	1.9	3.3	-0.03	0.88	-7.7	8.3	-6	-0.08	3	0.72	1.4	8.3	-1.6	0.77	7.6	2	-6.5	14	-9.1	0.25	-2.6	-6.6	5.2
5.7	-8.3	2	-3.5	6.8	-1.8	4.5	-2.8	8.2	1.7	3.5	-7.6	5.5	5.2	4	-6.5	5.1	-3.3	8.4	5.5	8.9	-0.11	5.7	-4.7	7.2	-0.71	3.8	1.1	5.5	11	7	-9.2	-0.53	-2.2	1.3	7.7	4.3	2.2	11	-5.8	1.5	9.2	-2.5	-7.3	-23	3.2	1.4	10	-6.4	5.1
-1.2	-6.9	-0.6	-4.7	7.7	-6	2.5	-3.2	-2.3	2	1.7	1.1	2.9	-1.9	5.8	2.8	-0.32	-0.06	4.2	5.2	3.8	0.29	1.5	-11	-0.01	2.8	8.4	4.1	0.03	19	-2.4	-3	-5	-6.7	3.1	9.7	5.1	-1.7	8	-4.1	3.7	9.6	1.1	0.7	-18	0.98	3.1	2.5	-1	8.8
1.9	6	6.4	1.9	10	4	-1.7	-0.34	3.9	12	4	0.65	10	8.9	-1.3	12	-3.1	0.39	-2.5	8.2	1.2	0.71	-3.1	1.7	7.5	11	-1.9	1.6	-9.9	11	7.1	-0.52	0.95	-6.4	0.99	8.6	5	0.48	2.2	5	0.46	6.2	5.9	0.96	5.7	4.9	7.3	12	2.1	7.4
5.6	8.8	-4	17	0.29	8.5	9.7	1.4	-0.24	14	-2.4	7.6	8.6	7.7	-9	12	8.6	13	4	13	1.1	17	5.5	15	3.3	14	-0.7	11	-7.8	7.3	0.85	12	-0.71	-6.5	1.5	10	1.7	-1.7	-0.56	8.7	4.3	1.1	4	5.2	-1.5	10	4.1	9.4	1.5	17
4.6	5.7	0.51	7.3	3	8.2	6.1	12	3.4	4.3	-1.9	4.9	-0.16	7.5	-5.5	1	-2.2	-0.21	-1.9	7.3	0.54	12	2.4	18	0.26	1.8	5.7	8.3	9.9	7.1	3.2	7	-3.5	-4	2.6	-6.5	6.7	3.9	-1.1	5	6.6	-6.2	1.7	0.75	5.6	6.8	1	6	6.5	4.5
-2	-8.4	0.56	-11	-0.81	-3.2	-1.6	-8.2	-0.9	-9.4	-6.6	0.97	-2.7	7	-9.1	-1.3	-18	5.6	-5.3	-4.8	-8	10	4.2	2.8	-4.5	0.03	-3.9	12	2.4	-5.5	0.85	-7.6	3	1.9	2.9	-0.41	7.4	-0.89	-8.4	3.4	6	-0.75	-7.3	1.9	-1.9	-0.75	-7.5	5.5	-0.19	-4
-1.4	-3.2	-3.2	-9.5	-1.3	-9.8	-1.2	-13	-4.3	-8.5	-1.4	-8.8	-11	4.6	-6.4	-1.9	-2.8	-8.3	-10	-2.3	-12	1.4	-1.3	-0.66	-7	-11	1.1	-1.1	-3.8	1.7	0.96	-0.34	-3.5	-7.2	-0.8	-1.6	-0.63	-5.8	-5.1	9.7	-1.4	-9.3	-5.5	-1.6	-9.4	-2.8	-4.5	-3.5	-5.6	-3.2
1.9	5.6	3.3	0.21	-7.7	3	-1.5	-11	6.6	-7.1	-1.6	-6.8	8.8	3.6	-9.9	1	1.6	-2	2.6	-5.5	-10	2	5.9	9.8	-5.2	6.4	-0.05	-6	0.88	-4.1	-4	-1.1	-4.5	-8.7	0.42	4	-4.7	-4.3	6.3	2.6	-1.6	-5.6	-1.3	6.7	-0.76	3.7	5	3.1	2.3	3.8
3.5	9.6	-1	-1.4	-10	-1.9	4.4	-6.7	-2.8	1.9	-2.2	-4	0.78	9.4	0.71	1.3	4.9	1.5	-5.4	1.9	-3.1	4.3	-12	0.17	2	3.2	-2.9	-3.2	2.3	-9.8	6	4.1	-1.4	-4.5	9.1	-2.1	2.5	0.01	5.3	-0.83	7.3	-5.5	-1.9	-2	-1.7	-2.7	-13	4.1	-3.1	-1.3
-9.7	5.9	-6.9	3.9	-5.4	5.3	1.7	-3.3	-2.4	2.8	-5.6	0.62	-3.9	4.7	-4.6	8.4	7.1	-0.84	-8.8	7.6	-8.7	6.1	-7.8	-1.8	-4.8	-1.1	1.7	2	-1.8	-3.1	4.9	-1.6	2.4	6.8	-2	2.7	8.5	2.4	-0.39	5.8	3.2	-3.1	-0.74	-4	-19	-0.06	-3.4	-5.9	-0.55	-4.5
-5.3	4.6	0.83	-1	-1.5	-4	-5.6	-3	1.5	-3	-7.7	2.6	0.09	-6.4	3.5	4	3.4	0.91	4.3	1.5	-1	10	6.3	1.4	-0.21	1.4	-3.3	-9.7	-6	-0.7	-2.4	1.4	-5.9	0.97	-3.3	0.84	-3.4	3.6	3.4	19	-7.9	0.38	0.84	1.1	1.2	0.34	0.08	7	-4.5	-6
3.4	0.74	8.3	-5.8	3.1	-12	1.9	-1.3	2.1	-7.3	-1.1	-6.5	-1.7	12	8.2	4.1	6.8	8.3	-2.6	4.1	6.2	9.2	-7	4.4	5.9	-0.73	-0.6	-3.5	-9.8	-7.5	-7	2.2	-6.2	9.9	-1.7	-4.8	-6.4	-1.4	-2.8	4.5	-2.9	-1.5	7.2	4.5	5.1	8.1	-1.5	1.9	-6	-7.2
15	3.3	6.8	1.2	-0.35	-1.3	7.1	-1.7	5.2	0.04	1.1	-2.2	1.8	20	-0.33	11	13	2.2	-5	9.7	5.8	6.9	-12	11	-0.45	5.2	-0.08	7.6	1.9	-0.4	2.3	5.3	3.9	4.6	1.1	-3.4	4.2	0.62	4.2	5.3	-3	3.3	1.9	-2.2	-3.5	15	-0.48	0.74	-1.5	5.4
5.3	5.8	7.6	4.7	5.4	1.6	5.7	6	2.7	2.8	-0.54	4.7	3.5	-8.1	14	8.9	1	-2.9	6.3	8.8	4.5	2.1	15	4.9	3.5	7.7	4.4	0.79	0.27	7.2	3.3	3.3	10	2.3	1.3	0.04	-0.23	4.2	0.26	11	-2	3	-2	14	11	12	18	2.9	7.6	4.2
-9.2	-6.8	0.66	-9.2	-7.9	-13	-5.9	-3.6	-4.3	0.32	-8.3	-3.2	-3.5	-5.9	0.38	-4.6	8.8	1.7	-0.99	-0.97	3	-4.4	6.6	1.3	-2	0.24	4.2	-11	0.88	-11	-2.6	1.8	-3.7	-1.9	-2.6	3.5	-1.9	-2.2	-0.98	8.5	-3.1	-1.8	-6	1.8	-14	-5.7	8.1	-5.7	6.8	-2.7
-2.9	1.6	-3.6	-2.1	-5.6	-3.1	-11	-1.6	1.8	-0.69	-11	-7.7	-3.9	5.5	-4.3	4.2	-10	2.1	-3.9	3.6	-7.8	1.8	-0.05	4.8	-3.8	-0.72	7.1	-1.3	-7.1	-7.8	-0.07	2.2	-11	-3.1	0.55	-1.8	-0.41	-4.5	0.82	-1.9	2.2	-3.8	3	2	3	-1.7	-7.2	-9.1	-1	0.32
-3.1	0.54	-7	-1	-4.4	-5.3	-15	5	-9.2	3.7	-9.1	-2.2	8.8	0.51	-1.5	4.6	-9	5	1.7	2.2	-2.6	2.7	-6.1	7.2	-2.8	5.3	-14	-0.64	-17	-5.2	-18	7.3	-16	3.8	-12	2	-11	3.2	-12	6.4	-4.8	5.9	2.4	6.4	2.9	4.7	-7.6	-5.1	-9.2	0.35
0.97	2.9	-1	2.3	-0.5	5.9	-3.6	-2.5	-4.5	7.4	4.6	8	5.4	-7.6	-5.7	8.2	-14	-2.2	-0.63	4.2	-7.2	3.8	-3.2	5.3	-6.3	6.1	-12	-7.4	-2	3.3	-22	-0.32	2.1	-1.6	-18	-3.4	-8.1	2	-11	-2.7	-11	-0.66	-4.3	7.3	20	15	1.1	2.2	3.2	1.9
5.5	2	2.8	-2.1	-3.6	1.3	1.4	0.98	-2.5	2.6	1.9	-1	-2	-1.1	-9	2.9	3.8	-3.9	-1.2	0.94	1.1	1.3	3.1	-1.2	-2	6.9	3.8	9.9	8.9	8.8	-3.9	6.1	5.6	13	6.2	4.3	-2.6	3.7	3.8	-4.3	2	3.6	-12	8.5	-3.3	19	-8	-4.3	4.2	1.5
-1.7	1.5	-1.1	3.3	0.23	5.9	-5.4	-3.7	-0.49	-2.8	4.1	1.5	-2.5	-3	-5.6	-0.86	13	4.2	3.6	4.5	7.3	1.4	-5.7	11	-1.7	5.5	-7.8	6.4	-9.7	8.3	-10	1.2	-0.22	-4.3	4.2	-2.7	-12	-2.8	-5.5	-10	-4.2	2.5	0.46	-0.73	-4.5	4.9	3.6	8.7	4.5	11
1.4	-3	3.9	5.4	6.2	8	-1.6	5.1	0.12	-0.52	-3.5	5.6	-5	3.9	2	-4.5	7.9	6.8	-3.4	2.9	5	5.8	-12	3.7	-4	-1.2	-6	-3.3	-1.6	-0.8	-6.2	-9.2	-5.5	-3.8	-2.1	-2.4	-8.5	-6.3	-10	-16	-0.6	-6	0.09	-2.4	1.1	-6	10	12	8.6	15
-0.25	1.6	6.4	5.1	8.9	9.4	4	3.7	3.1	3.2	3.9	0.22	-3.1	-1.5	3.2	5.9	3.9	4	-0.33	4.7	-7	-2.6	2.4	-7.1	-0.16	12	-7.4	12	0.86	9.7	-2.2	5.2	-3.6	1.5	3.9	5.6	-4.3	4.9	-6.5	3.8	0.29	-1.1	-4.4	7.3	12	1.8	-7.9	4.8	6.1	8.2
-1.2	4.1	6.7	0.42	8.7	6.1	-2.2	0.66	2.6	6.9	-0.91	2.6	-4.9	1.7	0.86	16	3.2	2.3	2.3	15	-5.1	5.3	3.3	6.3	6.8	16	-6	4.4	-1.4	0.56	-1	2.4	-1.3	-5	2.5	5.5	-11	0.64	-2.2	11	-4.6	8.4	-2.1	3.9	-7.5	-0.61	3	-0.76	8.6	3.5
9.7	4.4	4.2	1.5	6.5	3.3	-4.1	-3.8	8.7	0.27	-1.3	4.7	-6.7	-0.34	11	2.3	9.3	-0.07	3.5	-0.18	5.2	-2.1	-8.7	1.7	6.7	11	-4.9	-2.7	1.5	-5.1	1.9	4.2	5.6	0.96	2.3	2.6	-10	-0.86	-4.5	-4.2	-7.1	0.83	8.5	11	7.3	7.8	1.6	-3.4	-0.88	1.7
[truncated: 952 more columns]
