# Supplementary material for: Dyslexia on a continuum: A complex network approach
Source: PLoS One. 2018 Dec 17;13(12):e0208923. doi: 10.1371/journal.pone.0208923 (PMC6296514; doi:10.1371/journal.pone.0208923)
Supplement: S1 File — Detailed information about the archive contents is provided in the included README.txt file. (TGZ) [file pone.0208923.s001.tgz › FS_602_VV_run_1.csv]

0.59	0.23	-3.8	5.5	13	5.4	-3.5	-1.9	7	-3	-2.5	2	3.2	-0.07	-0.79	8.7	-2	0.16	2.8	3.3	3.4	7.2	7.6	11	-2.2	-5.4	7.9	-1.8	5.3	-3	2.7	-0.53	-0.19	4.9	10	5	9.4	7.6	6.8	0.08	7.3	8.2	-4.1	3.9	4.7	0.66	2.1	2.6	-12	-3.9
0.41	0.17	18	-6.5	16	4	5.8	-1.5	13	-2	9.6	-2.9	12	6.7	-1.6	-1.9	-0.6	5.6	3	4.6	7.7	2.9	3.6	5.5	9	-0.18	5.2	-2.3	8	-8.3	5.7	2.7	3.8	-4.2	9.3	0.15	7.3	-0.81	10	5	4.5	3.5	5.8	-5.1	-0.01	8.2	1.3	2	2.3	-3.1
0.57	0.16	8.8	13	9.9	9.3	-3.8	14	3.3	4.5	0.92	0.41	1.1	8.1	-1.7	-4.4	1.7	-0.39	7.5	2.5	-3.5	0.68	1.5	3	11	5.4	-0.67	-2.7	-1.8	6.7	5.3	6	5.5	0.07	-0.97	7.1	1.6	1.7	2.2	5	1.4	2	2.7	0.83	1.8	11	5.3	2.1	8.1	0.88
0.3	0.31	-4.4	16	6.6	0.19	-7.3	-2.2	0.27	6.6	-6.8	6.7	1.8	1.3	4.2	4.7	-0.21	-8.7	9	-12	7.3	5.2	2.4	11	4.2	9.2	-3.8	-1.8	1.8	7.4	0.57	7.7	2.4	-1.9	-8.5	5.4	-2.5	3.5	-0.19	4.3	1.8	11	-5.7	-4.6	-2.4	12	0.35	3.4	3.9	9.2
-0.1	0.04	-9.1	-9.2	0.45	-4.8	-7	-6.5	-2.5	1.4	-9.5	-3.1	-0.15	-1.3	2.6	-0.28	-4.6	-7.5	1.4	0.66	1.8	-1.8	1.3	-7.9	3.8	-2.2	0.55	0.2	-4.9	-2.3	3.2	0.86	-2.7	-0.96	-1.9	0.54	4	2.2	0.79	-1.6	-2.3	-7.9	-2.5	-7	1.1	-2.3	1.6	-2.2	3.6	-4.9
0.16	-0.26	-6	-13	-1.3	-11	-1.3	-4.2	-6.7	-7.5	-1.6	-2.5	-0.09	-5.2	4.5	0.26	1.1	-4.5	2.5	0.22	10	-7.6	7.5	-7.2	2.4	-9.8	3	-8	2.2	-6.8	7.3	-5.9	3.3	-10	-2	0.49	-1.8	4.4	-0.18	-2.1	4.5	-4.8	6.1	-8.2	4.7	-9.4	5.5	-8	14	-14
-0.21	-0.51	16	-16	9.7	-9.6	-2.7	-9.1	1	-6.9	8.6	-10	0.95	-4.3	-2.3	-12	0.49	-12	-8.1	0.04	-1.1	-5	6.3	-4.6	-4.5	-7.6	-0.94	-8.1	2.4	-0.64	6	0.39	-1.6	-4.4	1.8	0.26	0.87	-2.9	0.01	-2.5	-1.6	-7.7	5.6	-11	-3.5	-4.8	4.7	-4.8	-2.3	-5.8
0.08	-0.57	4.3	-1.7	5.5	-16	-4.4	-12	-6.2	-14	2	-5.5	-3.6	-15	-0.95	-14	-0.3	-8.2	-3.9	-15	-3.3	-5.3	1.3	-5.3	1.1	-7.1	-2	-5.8	1.7	-14	6.4	-12	-1.8	-15	4.5	-8.5	3	-2.4	1.1	-13	-4.5	-8.9	-1.8	-16	3.7	-12	-2.9	1.2	1.9	-11
0.52	-0.45	-9.8	-13	2.2	-19	-1.7	-15	-4.3	-17	-0.6	-12	6.4	-15	5.6	-11	2.5	-6.7	0.25	-16	4.4	-6.4	6.9	-1.1	4.2	-6.2	0.04	-1.7	4.1	-7.7	11	-7.5	5.4	-8.7	2.2	-8.6	-0.72	-8.8	3	-9.1	0.99	1.3	-0.74	-6.1	0.83	-8.2	0.85	-5.5	9.6	-13
-0.25	-0.27	4	-8.2	9.1	-9.4	8.8	-4.5	4.7	0.18	3.3	-4.9	9.8	-8	0.63	-0.61	-1.8	-8.8	0.25	-8.3	2.6	0.13	3.5	1.1	8.8	-1.3	2.9	-5	4.3	-0.53	-0.71	-4.3	2.6	-3.4	4	-6.9	0.58	-5.5	-3	-4.5	2.1	-6	0.81	2.8	4.5	-6.5	0.26	-3.4	9.7	-5.1
-0.41	0.42	8.8	-0.63	-1.2	-11	-2.3	-3.6	-0.03	-1.4	4.3	-3.7	-1.5	-5.5	-0.99	-2.1	-6.8	7.2	0.82	1.7	1.2	3.4	-3.9	0.29	5.5	2.6	0.24	1.1	0.48	-2.2	-0.25	1.5	-2.4	-0.85	2.9	-5.6	1.5	-0.18	2	-1.4	-2.1	-0.58	-0.24	6.3	1.1	-2.2	-4.6	0.1	2.2	3.1
0.25	0.73	-1.3	-2.7	3	4.8	2.9	2.3	2.4	4.3	0.61	0.41	2.9	2.7	3.6	5.6	1.9	7.4	4.2	4.5	6.3	-2.2	-1.1	4.3	7	-1.3	0.11	-0.87	7.7	3.4	-0.33	7.4	9.2	-2.7	3.9	0.34	2.3	-1.6	1.4	-0.73	0.89	11	-6.9	5.9	2.4	3.4	0.97	-0.42	1.1	3.8
0.28	0.27	1.4	5.2	4.3	11	-5.1	6.8	0.39	3	-3.4	7.9	-5.3	7.8	2.6	5.9	1.3	2.5	5.1	2.6	-8.1	-2.8	5.5	4.2	2.5	-3	8.1	7.5	-5	0.49	7.8	4.6	1.7	3.6	1.2	-2.2	-1.3	-2.7	3.4	-0.94	2.7	-1.5	4.5	8	7.8	-0.9	-2.6	5.3	4.8	1.4
-0.7	0	-9	-8.7	-4.8	-0.49	-7.5	-7.5	-2.6	-5.7	-6.5	-5.6	-0.09	-5.4	-3.9	8.1	-4.1	0.97	-0.93	2.4	-7.4	9.3	-3.8	0.73	-1.6	-4.4	0.89	6.9	-0.69	-0.15	-0.44	2.8	0.51	2.2	-7.5	-0.25	-4.9	-7.3	-7	2.2	2.5	3.1	1.3	4.2	-5.5	4.7	-2.6	-0.17	-2.2	2.4
0.05	0.15	0.7	-3	-10	-0.26	-7.5	0.29	-6.9	-1.3	-0.54	-2.7	-7.5	-1.8	-6.1	3.4	3.1	0.67	-6.4	-2.1	-5.4	6	-5.7	-6.3	-0.57	1.1	-1.9	-4	-0.53	-0.81	-3	-5.4	-1	-0.74	-2.6	1.6	-2.8	-2.5	-2.9	3.6	0.98	1.7	0.27	-1.8	-6.3	-2.5	-2.8	-5.8	-1.5	3
-0.37	-0.11	8.7	-3.9	-2.8	5	-5.5	5.5	5	4.7	2.7	-1.1	-1.1	-0.92	3.5	0.91	6.4	4	2.2	1.8	-2.5	2.5	2.3	3.5	11	2.9	-0.07	3.2	0.31	-0.18	-2.5	-1.4	-2.8	3	-4.6	5	-3.1	-0.81	1.2	6.6	-13	3.6	-11	9.4	-4.3	1.9	-1.7	-2	9.8	0.83
-0.36	-0.09	7.5	-4.1	4.2	-1.3	8	0.46	11	9.8	4.2	2.6	8.7	1.6	4.8	-0.6	-1	2.2	2.9	2.6	0.2	-9.1	-0.69	-0.76	6.4	5.4	3	-1.4	4.5	0.53	4.3	-2.9	4.4	0.08	0.46	0.19	2.5	-3	-4.5	-0.8	-0.81	-3	7.7	1.2	6.3	2	6	-0.93	6.8	7.8
0.17	0.09	1.4	3.9	6.8	3.4	-1.5	-1.9	6.2	-1.6	4.2	2.8	2.1	-3.2	-0.77	-3.3	-0.96	-0.06	-1.7	0.75	-4.6	2.6	-3.1	2.2	7.9	5.7	0.45	11	4.2	5.5	-0.81	-2.3	2.4	5.4	-3.7	2.1	1.1	-4.5	-4.7	-3.1	3.3	-8.8	3	0.6	0.21	-7	-4.5	1.4	-1.7	1.2
0.19	0.21	13	5	3.3	7.3	6.5	-3.2	-5.8	-2.4	7.7	-2.2	-5.9	-0.51	-5.5	-2.1	-3.6	0.7	-3.5	-4.4	-14	1.9	-10	-6.8	6.7	1.8	4.2	-0.44	-1.3	2.3	-2.8	-6	-4	1.8	-9.4	-2.3	-6	0.57	-1.7	-0.37	-3.4	-4.5	4	-4.2	-5.6	-7	-4.1	-1.7	3.4	4.2
0.2	0.01	-8.6	-8.1	-2.8	8.7	0.93	-1.8	-1.1	1.6	-2	-7	-2.9	-2.2	2.8	-0.76	1.6	0.99	3.5	8	8	6.8	-0.21	-3.9	-1.7	-1.8	-3.8	-3.7	-2.7	1.9	-10	-6.8	-2.9	-3.5	-1.7	-5.6	-4.8	-1.5	-3.7	-5.3	-7.8	-1.8	5	-2.5	-10	-4.1	-4.5	2.3	-3.4	-1.5
0.48	-0.21	-7.9	-2.4	0.08	5.1	2	-1.3	0.89	2.3	-2.6	-7.3	5.5	4.3	8.4	-4.2	1.5	-2.9	-1.6	2.1	8.4	5.3	2.8	6.9	1.2	1.6	-0.39	-0.81	-8.3	-3.9	-4.8	0.56	-0.9	-3.3	-5.3	-1.3	-1.9	-0.23	-2.3	-3.9	8.2	-0.6	3	-0.79	-1.2	-3.9	0.72	-4.4	2	-13
-0.15	-0.18	-4.1	-5.5	-2.5	3.6	1.7	-3.7	0.42	-2.3	-3.5	-0.3	3.2	0.95	4.4	-2.2	-2.7	-7.2	-3.3	-6.6	3.4	-1.1	1.6	-2.4	0.44	-1.2	3.3	0.33	-0.08	5.4	-2.5	4.8	1.7	4	3.6	2.4	3.5	2.7	-1.8	2.5	2.8	2.3	-7.1	4	-1	-0.78	6	0.46	1.5	-10
-0.15	-0.1	-6.9	11	5.7	6.5	1.1	3.2	-6.8	3.5	-0.49	8.7	-4.6	0.65	0.93	0.62	1.2	-3.7	-2.9	-0.51	-0.09	2.4	1.9	0.24	-2	2.1	-3.8	5.8	1.1	8.1	-2.6	3.2	1.7	0.59	2	2	4.5	-0.49	4.8	6.9	-1.6	3.5	-2.7	0.61	-3.7	7.2	1.8	3.6	-1.4	0.51
-0.2	-0.26	-16	11	-2.7	6.1	2	10	-3.1	0.23	-4.9	10	-2.5	0.72	4.1	2.5	7.9	-2.2	4.4	-1.2	-0.27	4.4	4.9	3.8	-4.7	7.4	-9.8	-0.86	-0.23	5.5	-5.4	-0.3	-4.8	3.7	-0.65	5.4	-0.12	2	-1.5	1.8	-5.7	5.1	-3.1	3	-5.5	8	-3.4	3.8	-3.9	4.5
-0.01	0.09	-11	19	-6	-4.9	-7.4	-0.45	-4.2	-0.75	-4.1	13	-5.3	-1.1	-0.12	-1.7	-3.2	10	-0.07	-2.6	-0.25	6.6	-2.7	4.8	-4.2	4.8	-2.9	0.91	-1.6	-1.8	-3.5	3.1	-2.4	-4.7	3.7	-1.3	0.03	5.8	1.3	-2.4	-3.1	-1.9	1.6	-1.4	3.6	0.1	-0.82	1.5	-8.9	-4
-0.26	-0.39	-9.1	15	-3.9	7.6	-2.6	-1.2	-4.4	-1.5	-2.5	7.9	-2	3.1	2.6	5	-3.1	2.3	0.58	1.8	-4.1	-2.4	-7.3	0.04	-3.5	4.8	-0.73	2.1	-5.2	-6.5	1.1	1	-0.69	-3.3	-4.3	-3.9	-2.8	2.1	-0.45	-5.1	4.6	-1.6	-3.4	1.9	-2.8	-7.5	-3.3	-0.39	-6.8	9.9
-0.19	-0.28	1.9	9.1	-11	3.8	-3.2	-2.4	-5	2.3	3.2	8.9	-6.3	1.1	0.51	6.1	-7.1	-1.1	-5.7	11	0.97	-3	-13	6.8	-4.5	-0.35	3.7	-7.1	-8.1	-0.6	3.9	-4.2	-7	0.14	-5	3.4	-5.7	-2.5	-6.2	1.8	2.2	-2.8	-2.5	0.04	-5.2	1.6	-2.9	-2.8	-8.3	1.3
-0.39	0.11	-2.3	-0.71	-10	-4.3	-4.6	-7	1.7	0.9	-1.3	1.9	-0.75	-1.2	-3.5	4.3	-2.1	1.7	-3.6	-0.11	4.6	-5.3	1.8	-1.3	1.1	2.1	-4.4	-3.5	-4.6	-1.8	-6.3	-4.4	0.09	2.1	1.7	-2.5	-0.09	-3.8	-0.84	-1.3	-8.8	-7.1	-3.2	-2.1	-2.3	-6.8	-0.21	2.9	-3.2	1.4
-0.1	-0.1	-3.3	4.2	-7.2	5.8	-2	-4.5	-4.1	1.5	-2.4	1.6	-3.1	-1.2	-5.2	5.1	2.2	7.2	-3.6	6.2	-4.8	-8.7	-4.2	-1.5	-4.9	8.1	-8.1	1.1	-2.3	6.8	-10	0.77	-6.5	9	-0.88	3.8	-2.7	-3.9	-3	-1.7	-6.2	1.5	2.4	-6	-8.4	1.9	-3	0.42	1.7	8
-0.42	0.29	-2.6	4.5	-8.4	7.3	-5.3	2.9	-4.5	11	-4.4	2.7	-4.5	1.8	-2	3.7	-4.4	2.6	-3.9	7.9	0.65	-5.3	1.4	0.33	-7.6	9.3	-8	6	-3.9	4.3	-3.5	1.8	-8.4	0.77	-4.9	9.3	-2.8	5	-6.5	5.2	-7.1	1.1	3.4	-4.3	-11	0.25	-3.6	8.2	-8.4	13
-0.24	0.11	-1.9	0.16	-6.3	-2.6	-2.7	-0.65	5	4.5	0.59	3.2	-0.96	4.6	-3.1	2.4	-9.8	5.5	-1.2	2	-18	-7.6	-4.5	-3.6	-6.9	-1.9	-4	6.9	2.1	3.3	-2.5	3.5	3.5	2.5	1.1	2.2	-1.3	6.6	0.95	3.9	-0.57	5.2	-6	6	0.72	10	0.96	4.6	-4.1	5.2
0.28	0.11	1.9	-6.9	3	-4.1	4.6	-3.9	1.7	7.8	2.9	-3.7	0.82	1.4	-0.33	-2.6	3.8	1.2	-0.53	1.9	-3.3	-4.5	-1.2	-1.1	-5.4	0.92	-2	-0.17	-6.3	1.6	-3	-3.4	-4.9	-1.2	-5.9	-1.6	-3.4	-0.52	-7.9	-3.2	0.17	-5.7	-0.31	3.1	-3.2	-4.6	-3	-2.3	-2.3	2.3
0.35	-0.22	-0.07	-11	0.29	-5.2	3.5	-8.2	6	-1.1	-3.4	-2.5	2.1	-5.1	-1.8	2.7	-4.8	-0.53	3	-1.9	-5	-5.5	-3.5	-3.9	-5.5	-4.1	-3.6	2.9	-2.8	7.4	-2.9	-3.4	-4	1.6	-6.8	-1.6	-5.6	0.4	-3	-6.1	1.5	-4.3	0.18	6.2	0.46	-2.1	-0.95	-2.2	-13	4.3
-0.02	-0.44	-6	1.9	-1.7	0.44	-0.4	-3	-0.14	1.6	-0.73	3.2	-2.2	-1.4	0.56	4	-3.2	-0.34	1.4	3.9	-0.37	3.7	-0.18	1.9	-3.4	-6.5	-1	4	2.4	2.5	-1.6	3	1.6	-2.7	4.4	-0.64	1.9	2.9	2.4	-6.5	3.3	-3.4	-2.6	6.8	5.6	-4.9	1.2	2.4	-0.08	1.7
0.11	-0.43	-2.9	1.6	-6.8	3.3	-5.9	-7.4	1.4	-6.4	0.14	-1.3	-9.5	-4.6	3	5	9.9	5.1	0.53	5.1	0.06	3.5	3.3	-0.24	-2.1	-2.3	2.5	9.6	0.4	0.5	-2.2	2.5	1.3	-3.5	1.2	2.9	0.09	4.2	0.8	0.22	3.9	-0.22	0.31	5.9	7.4	1.2	-3	2.3	-6.8	-6.4
0.33	-0.14	2.9	5	-11	-9.1	-2.7	-7.6	-2.4	-2.9	3.1	3.9	-8.8	-4.3	-4.4	0.19	7.8	11	5.7	5.7	10	-2.5	5.1	-1.9	-5	-2.5	3.6	0.11	-4	4.8	4.7	-2.7	-4.2	-1.1	0.85	-5.2	-1.7	0.43	6.1	-2.6	4.3	0.53	2.5	-0.4	3.8	4.3	2.9	-0.12	-12	-6
0.13	0.04	6.9	-5.1	-3.8	-0.18	-7.8	-3.5	4.6	-6.2	1	-3.7	-7.1	-6.6	0.89	-1.6	-2.1	-7.4	-2.6	-6.2	0.72	-1.4	-1.6	0.7	-0.65	0.05	3.1	-3	-5.5	-3.3	1.4	-7.4	-3.3	0.11	0.55	-8.4	-1.2	-2.8	7.9	-0.32	4.6	-6.6	-0.73	-8.2	14	-2.9	6.6	0.12	-3.9	6.9
-0.3	0.49	-4.8	2.2	-5	6.5	0.03	3.4	-2.6	-0.83	-3.8	1.6	-3.1	-1.5	1.7	5.1	2.7	-0.93	1.6	-2.3	4.1	3.5	0.78	6	2.6	2.7	-2.2	-7.8	-1.8	-4.3	-3.4	0.51	-5.3	1.8	5.5	-3.5	2.8	5.6	2.5	3.3	-3.1	-4.8	-8.1	-8.9	6	-4.3	1.5	-1	5.7	7.6
0.19	0.21	-9.9	-3.9	-6.1	2	0.28	6.8	-3.4	-1.5	-5.4	3.9	-4.9	2.2	-1.2	2.5	-7.7	-3.9	-3.9	5.5	0.38	-3.5	-6.2	6.5	-1.1	2.7	5.9	1.9	0.86	-0.69	3	-2.1	-2.4	-3	2.1	0.12	4.8	2.8	3.7	2.8	9.7	1.9	1.3	-4.1	8.7	-2	3	3.4	4.8	3.2
0.36	-0.09	3.6	-2	-0.54	-3.2	3.2	3.1	0.57	-1.2	4.9	-4.8	5.2	2.2	-1.7	2.8	1.3	-5.4	-0.12	-0.51	-3.1	-7.2	-3	0.48	-1.4	4.8	-0.3	0.47	-1.1	3.8	-1.3	-0.51	0.53	6	-1.9	2.9	-5.9	4	6.1	1.7	6.8	-0.3	1.5	1.4	0.77	-5	-0.25	0.07	1.8	6.3
0.36	-0.24	-1.2	-0.19	3.8	1.9	10	7	-4.2	2.5	1.1	-0.26	4.9	4	-2.9	-2	2.6	2.7	4.6	0.03	-7.3	-0.11	1.5	-4.5	-4.4	5.9	7.1	1.7	0.67	7	-4.3	4.3	0.36	10	2.5	8.6	1.8	3.5	7.5	1.6	-0.67	-0.52	-6	5.4	2.4	4	4.2	0.39	-11	0.94
0.12	0.57	3.6	6	8.2	3	2.3	3.9	-2	4.8	2.7	2.8	-0.18	-1.4	-0.94	-2.1	4	2.1	-5.4	-0.27	0.53	0.32	7	0.92	-1.6	4.6	0.53	-0.55	4	3.9	-3.6	4.1	2.8	5.8	4.1	7.4	0.2	-2.9	-0.39	2.9	-1.2	8.1	-0.33	5	0.61	-3.6	-1.6	-0.7	3.9	4.9
-0.5	0.13	2.2	6.1	1.3	3.3	-1.5	9.5	-0.01	2.1	4.6	4.8	0.45	0.09	-4.9	4.6	6.1	0.04	-5.5	6.1	-2.3	-2.1	5.5	3.7	-3.5	-4.3	-2.2	2.7	9.1	1.1	-2.5	-1.4	1.8	7.8	14	-5.4	2.4	-7	3.3	2.8	-2.1	5.7	2.9	6.1	-0.39	2.8	-2.9	2.6	5	-1.2
0.33	0.13	4.5	3	0.19	7.3	5.4	8.1	-4.2	3.3	2	3	-0.78	2.5	3.4	0.12	7.5	7.5	9.1	6.5	0.58	-3.5	5.9	-5	-10	-1.6	3.3	0.33	-1.1	0.68	0.11	2.1	-0	9.8	1.2	-2.4	-1.1	-2.4	-5.4	2.4	-4.8	-0.47	5.9	3.9	-12	1.7	-2.5	-2.2	-7.1	1.3
-0.07	-0.03	0.66	4.3	-4.8	3.8	4.1	-0.97	7.5	3.8	-1.3	2.4	1.4	4	3.3	-1.5	1.4	6.7	1.8	1.3	3.5	-1.2	-0.38	-3.3	-6.1	1.8	5.7	-4.3	-2.7	0.72	-1.2	-0.87	-6.6	7.4	-4	1.2	-0.5	4	-11	3.4	-1.7	4.3	1.2	-3.5	-3.8	8.5	1.6	1.2	-4.8	1.1
-0.39	0	-8.8	-5	-9.1	-4.1	3.1	4.3	2.2	-2.8	0.08	-3	4.5	-4.8	-1.5	-7	-6.5	-3.2	-4.2	-0.65	1.2	-1.1	-3.6	-2.6	-6.7	-3.8	5.1	0.55	2.2	-3	0	-1.5	-1.1	0.56	-2.3	-1.6	0.61	-2.1	-3.3	-6.7	1.7	-0.26	0.74	1.5	-1.5	0.3	-0.42	0.41	7	-1.8
-0.61	-0.02	-10	3	-2.6	-7.8	-0.64	5.6	-4	2.9	-3.1	0.97	-0.86	4.8	-3.6	-6.2	-5.8	0.34	-5.3	-1.9	-3.4	-0.15	-0.6	-3.3	-0.18	-2.5	1.6	-4.7	3.7	-1.6	-3.5	0.63	-3.6	-1.7	-1.9	0.71	1	1.7	-4.2	-3.8	-2.7	4	1.7	-2.7	0.94	2	0.11	-3.5	1.2	1.9
-0.73	0.11	-6.5	10	0.03	-2.5	-4.1	9.3	-6.9	6.7	-11	2.1	-3.1	7.5	-0.86	-6.5	-9	-2.4	2.2	0.34	-5.2	2.5	-1.5	-2.3	-9.8	-4.9	-1.7	0.05	-2.8	-3	-11	0.33	-4.3	1.1	-1.4	8.1	-1.4	3	-5.1	2.4	-7.7	3.4	-2	0.65	-7.6	3.5	-9.5	-2.4	-12	-5
-0.12	0.06	0.42	7	-7.4	-2.5	0.02	1.2	-7.5	8.1	-2.1	5.3	-2.3	0.88	-1.7	-1.8	2.3	1.5	0.84	-3.7	-6.5	0.55	-5	-3.9	-5.5	-3.2	-1.2	-4	-3.1	-6.8	-0.21	6.2	-1.2	-7	1.4	3.4	2.4	-2.2	0.24	9.5	-9.5	-4.7	1.4	-2.9	-9.2	5.7	-1.6	0.25	-5.4	-5.3
0.06	-0.05	0.14	-5.2	-8.6	5.3	4.7	0.76	-1.8	-2.7	-1.4	-1.6	4.7	-0.22	-3.5	-3.4	-2.4	6.2	0.56	-1.7	11	4.4	-6.6	3	-4.9	-4.9	2.8	1.7	3.4	-7.2	2.6	-1.2	8.4	-5.2	1.4	-11	1.6	-0.64	-2.1	5.7	4.1	-10	4	2.3	0.56	1.5	-1.3	3.5	2.8	-0.06
-0.34	0.13	5.8	-3.1	4.8	-2.2	15	-2.1	6.2	0.28	4.9	-7	12	-1	0.39	-3.4	1.4	7.2	3.9	5.2	1.2	5.9	0.4	-3.2	0.06	-4.7	-0.2	-6.9	3.7	-1.4	3.1	-7.8	8	-4.2	4	-0.87	-3	-0.27	6.7	4.2	5.5	-10	1.5	-4.9	2.8	1.4	3.3	-1.8	7.7	-5.6
-0.04	0.14	8.6	-12	11	-2.9	7.7	0.8	4.1	-7.7	-0.38	-5.3	9.6	-2.2	6.8	-2.9	8.2	-3.3	0.56	-5.2	7.6	1.7	2	-8.4	-0.68	-6.4	-4.7	-1.3	4	-9.5	4.8	-6	2.8	-6.6	3.9	-3.9	-1.4	-1.6	6.1	7.3	-2.2	5	-1.3	-1.3	-1.6	2	2.6	-2.2	6.3	-4.7
-0.25	-0.31	9.5	-5.1	-0.14	-0.31	2.5	5.6	-1.4	-2.3	3.3	-0.68	3.6	5.5	1.5	2.2	8.6	-2.1	2	-4.8	7	-2.3	-3.6	2.8	-1.8	-2.8	-0.83	2.8	4.3	0.41	3.6	-1.1	2.9	6.4	4.5	-1.4	1.9	-0.42	2.2	2.5	7.2	6.4	-1.7	2.1	7	4.8	2.6	-2.8	-4.7	-0.68
-0.06	-0.13	3.6	4.2	-1.5	-9	5.4	2.5	3.5	5.2	1.7	6.6	-4.3	2.8	-4	5	-1.7	8.7	-1.2	-4.6	-18	2.9	-6.7	4.2	-1.2	-0.82	-0.21	2.2	-0.77	0.48	-3	6.5	-4	0.62	0.42	-1.6	-0.13	0.78	1.9	0.04	1.1	6	-13	1.9	0.1	-0.82	-1	-0.12	-2.8	-4.1
0.25	-0.24	6.6	-6.5	5.6	-11	2.3	1.5	4.6	-0.74	8.9	-6.4	-6	4.5	-2.3	3.5	2	-1.4	-1.6	-2.7	4.8	-5.4	-7.7	-5.7	1.5	-2.7	3.6	8.4	5.1	0.72	-2.6	5.5	3.3	2.2	-4.2	-8.6	4.3	-3.8	0.05	0.56	4.7	-0.17	-2.3	5.1	4.6	-4.3	3.8	-1.7	2.1	7.5
-0.42	-0.17	8.9	-0.33	-2.2	-5.4	7.8	8.9	-1.2	0.06	7.2	-6.5	3.5	4.3	-3	1.6	-2.5	-8.2	-8.4	3.7	-3.4	-0.4	-5.4	-2.5	-6.9	-2.3	4.1	3.9	1.1	3.2	9.1	6	3.4	-2.3	-5.2	-4.7	4.1	2.2	-4.2	-5.8	1.2	-2.8	6.4	5.9	2.7	-3.1	8.3	3	-1.5	0.13
-0.18	-0.38	-8.8	-3.5	-9.6	-0.73	0.92	6.1	-1.8	3.4	-4.7	-3.1	0.57	4.9	-5.4	4	-1.8	-4.7	-2.4	3.8	-3.6	6.2	8.6	1.1	-2.5	-1.4	2.1	3.3	-3.8	-0.81	-0.31	1.6	-1	-2.3	-8	-4.6	-2.5	1.4	-3.8	1	1.9	9.2	1.6	-3.6	-1.4	2.1	2.5	3.6	-8.4	5.5
-0.24	-0.27	-0.74	-4.9	-7.7	-1.6	-3.8	1.5	-2.6	4.5	-1.8	-2.5	-0.77	5.5	-6	-7.5	3.7	-5.3	-1.3	1.5	3.9	-6.2	-0.95	-3.9	-5.1	0.34	-7.3	-0.08	-6	-1.8	-2.2	3.8	-6.6	-2.3	-8.9	-1.6	-1.5	-0.55	-5.5	-0.31	3.1	4.3	-3	1	2.5	0.2	2.2	2.9	-11	-1.8
-0.08	-0.15	12	-0.03	-9.1	-0.72	4.4	6.8	-2.7	-0.77	1.9	-0.53	-9.4	1.6	-6.5	5	3.9	4.6	-0.95	0.53	-9.3	1.7	-7	-10	-0.51	-0.01	-1.3	-0.08	-5.4	-2	-5.4	3.4	-5	-1.8	-11	3	-4.8	-4.3	-8.2	-0.83	-0.02	-1	2.1	8.9	0.33	0.73	-0.7	-1.4	-8.1	2.9
0.12	-0.2	1.7	-1.6	-5.4	7	1	2.1	2.3	-0.18	3.6	-4.7	-1.9	-3.4	-0.09	0.66	2.1	-4.8	-0.1	-5.5	4.1	-0.12	-4.8	-5.4	-5.6	2.8	-6.1	0.93	-3.2	1.2	-0.06	-5.1	-1.3	4.1	-3.5	-3.6	-0.02	-5.7	-4.7	0.19	-3.6	3.5	-3.4	5.7	1.5	7.5	3.8	2.9	-11	-4.3
-0.08	0.19	4.6	-5.3	0.27	0.82	6.1	-0.06	-4	-1.1	0.29	-9.3	0.49	-2.8	-0.38	-1.5	-4.7	-5.1	1.9	-5.2	-3.9	4.3	-9.3	4.1	-1.3	4.2	-12	-1.3	-6	-4	-1.8	0.89	-1	-0.41	-2.5	9.9	-1.6	-0.03	-5.6	3.5	-8.5	6.3	-5.9	11	-6.4	3.4	-6.4	-4.8	-0.12	-1.3
0.75	0.23	-3	-0.75	-7	2.6	0.44	5	0.05	-3.1	-3.1	-4.1	-9.3	2.3	2.4	0.68	1.4	4.2	7.4	3.7	-2.9	0.28	-0.01	0.04	-2.1	2.2	-3.1	-0.4	-2.9	-1.9	0.33	-2.9	-2.8	4.4	-5.1	2.5	-2.9	-3.6	-6.4	-0.74	-8.2	1.2	0.79	-2.6	0.55	-2.8	-6.3	-5.3	4.3	1.7
0.03	0.03	0.76	-1.2	-4.7	-3.9	9	0.16	12	-2.2	5	1.4	2.7	-1.7	6.2	0.53	2.3	-2.3	4.2	-1.7	1.1	-4.3	0.05	-1.7	-1.3	1.1	1.1	4.7	-0.62	1	-0.37	-1.5	3.8	2	-2.9	-3	0.35	-4.2	-4.1	-2.1	-7.8	-3.1	1.4	-7	-6.9	0.3	-2.8	-0.47	1.4	-8.6
-0.08	0.07	2.5	-4.7	1.3	-6.3	3.4	-2.3	3.2	2.8	2.1	-5.5	-2.3	-9.3	3.1	4.3	-3.6	3.1	-1.8	0.26	1.2	-4.2	5.1	-3.7	-1.5	8.1	1.5	4.8	6.7	6.2	1.3	4.4	10	8.5	1.9	5.2	-1.4	5.8	2.6	-0.99	-1.9	3.3	8.2	-2.5	-6.6	-11	-0.93	-1.7	4.2	5.1
-0.39	-0.13	-11	-1.3	-8.3	-7.5	1.6	1.9	-3.9	2.7	-6.6	2.8	0.36	3	-0.96	8.6	-3.2	-0.39	4.5	1.6	-4.1	0.7	1.6	3.5	2.3	-0.14	2.4	1.8	-2.1	-0.46	1.6	4.6	6.3	-3.1	6.7	-2.7	-5.2	-2.6	-1.7	-2.1	-1.6	0.67	4.3	7.4	-6.7	2.6	1.8	3.3	6	1.1
-0.48	0.59	-3.4	5.7	-6	0.78	-7.9	7	-3.4	8.6	-2.9	1.8	1.2	11	0.92	4.4	7.2	1.8	-5.2	9	-3.8	-2	-1.2	1.2	0.28	-4.7	5	3.8	1.4	-1.9	-5.4	5.4	3	4.6	3.6	-12	1.6	-4.3	-0.34	-5.2	-0.86	-0.01	3.9	12	4	-6.5	3.5	2.8	7.3	-3.7
-0.59	0.46	0.93	-5	-1.6	2.1	-1.9	2.5	0.79	1.3	-0.55	-1.3	2.2	9.1	4	3.3	4.4	8.1	0.83	6.1	4.7	9.7	-2.6	8.2	-2.9	1	3.6	8.9	-0.97	-0.24	-7.2	4.7	2.7	4	-0.31	-3.3	1.2	0.78	-1.8	2.6	-5.1	2.2	-2.1	9.1	-5.1	6	-3.4	1.3	1.7	6.9
-0.35	0.38	12	-0.63	-2.9	4	-0.04	6.1	1.7	-1.3	3.4	-3.4	-0.8	6.7	-2.1	-0.22	-8.2	4.9	-2.1	4.9	2.7	1.6	-2	-0.03	2.5	1.3	-4.2	-1.7	-14	-2.3	-6.5	0.32	-6.3	1.8	-13	2.9	-10	2.8	-3.2	0.52	-11	-0.58	-10	3	-9.9	5.5	-3.1	0.51	-2.4	6.5
-0.45	0.41	6.3	8.7	-0.64	6.4	-0	4.4	-2.8	-2.2	2.2	0.46	-2.4	-1.4	-7.3	1.5	-4.7	6.3	-7.3	3.1	-3.5	9.5	-6.6	-4	-0.43	3.3	-4.3	-5.2	-5	-1.3	-1.6	-1.2	-6	-2.2	4.1	0.04	-3.4	-0.09	0.66	-0.08	-2.3	-8.8	-9	-0.15	0.56	-4.8	-0.07	-1.7	-2.2	1.3
0.1	0.46	9.8	12	2.9	10	-2.8	6.6	0.58	11	2.2	13	-0.78	2.3	-3.1	-1.8	1.3	3	0.22	-1.1	4.6	7.3	7.9	3.6	-1.3	8.5	1.6	-2.4	0.38	1.4	-3.9	2.6	-0.88	0.31	2.5	7.1	-1.3	0.93	6.1	0.33	6.4	2.1	7.2	7.4	13	1.2	0.49	0.22	6.2	6.8
-0.16	0.58	8.6	4.7	1.4	8.2	-2	6.7	-0.22	-1.9	-2.7	5.9	-5.5	6.1	-4.2	-2.9	3.8	8.9	-4.4	-0.81	-2.7	12	1.4	-1.2	0.29	3	1.1	2.4	-1.1	4.1	-4.5	5.4	-0.8	7.7	-4.3	2.2	1.1	3.8	3.1	0.41	8.2	-0.52	6	2.7	8.9	2.2	3.4	6.5	-1.3	5.6
-0.27	0.16	4.5	1.2	3.2	2.5	-1.4	3.9	8.3	0.85	2.4	8.3	-5.6	5.3	-8.1	-0.25	-2	1.5	-9.1	6.3	4.1	10	2.6	-8.5	-0.82	0.53	-0.46	2.3	3.9	1.4	3.6	1.6	6.8	12	5.1	1.7	5.9	0.75	6.5	3.2	4.3	-1.1	0.49	1.6	7.8	5.4	2.1	0.89	0.06	3.8
0.14	0.28	-6.5	0.4	9.3	-1.8	-2.3	6.6	-1.2	4.4	0.45	3.1	-1.5	4.4	-5	-0.2	4.6	7.7	-1.6	2.9	0.43	3.4	-3.7	-3.5	2	1.2	0.2	-1.8	-1.6	-2.7	7.8	-0.46	-4.7	0.41	1.2	0.09	2	-0.33	3.4	3	4.4	0.5	2.9	-0.51	5.2	4.9	-4.1	0.43	3	2.4
-0.19	-0.32	-3	12	4.5	-2.2	0.36	3.7	-5.7	2	0.54	5	-1.6	3.8	-0.17	-0.55	4	2.8	-1.7	-0.15	-2.4	0.39	5	-0.29	0.93	3.4	-4.3	1.7	-2.8	3	-3	12	-4.6	0.87	-1.9	-1	-5	4.5	1.8	2	3.1	4.6	-0.78	2.5	0.71	7.8	-0	-2.1	0.53	0.96
-0.06	-0.39	-7.9	-1.9	2	-3.5	3.5	-2.1	-3.1	0.78	-0.82	0.76	-7.8	-0.47	2.4	-5.1	1.4	-13	2.4	-4.4	-0.62	-1.9	2.1	-8.7	1.3	-2.3	4.1	0.55	-4	-3.2	3.1	2.8	-0.39	1.9	2.2	-2	-2	0.48	3.3	-5	0.4	-4.7	1.9	-3.7	-3.9	0.05	-1.5	-2.9	3.5	-4.4
-0.37	-0.25	-6.9	-3.2	-0.9	0.87	2.4	1.4	-2.3	-3.4	-5.6	-3.8	-5	0.57	3.8	-7	-1.1	-8.3	2.3	-8.3	0.6	-4.2	-4.4	-6.2	4.4	-4.7	-0.77	0.69	2.1	1.3	5.8	-0.87	-3.6	-2.7	1.9	7.3	-0.29	-0.36	-3.5	-3.5	-3	-4.7	9.5	-5.2	-2.9	-3.4	-5.9	-2.6	3	-4.5
-0.04	-0.26	-9.7	-5.9	-0.4	1.5	5	1.6	1.3	-5	-3.4	-4.5	6.7	-0.56	-1.6	-0.96	-0.65	-0.48	-0.18	-6.5	-1.7	-0.3	-0.73	-3.4	0.15	-1.4	0.91	2.5	-2.5	6.3	3.2	-5.6	0.72	4.2	-1.6	4.5	-3.6	1.4	-7.4	-6.1	-3.7	1.4	0.77	-2.3	-5.7	-5	-5	-3.2	4.8	-3.2
0.26	-0.32	0.03	-0.43	2	-0.75	9.6	3.1	5.5	1.1	-2.8	-0.18	11	3.2	-0.17	-4	1.1	6.5	3.9	0.51	-0.22	-7.8	2.4	-0.42	-1.2	-4.4	-10	0.07	3.2	-3.1	-4.5	1.5	-1.8	0.74	2.4	-1.9	-2.8	0.78	-3.9	-2.7	-3.5	-3.7	-8.3	-0.34	-1.9	-3.8	-5.2	-4.8	-7.1	-7.2
0.03	-0.27	7.9	7.2	2.8	5.6	3.8	8	-4.8	-2.6	1.8	2.2	-0.11	3.5	3.3	1.4	1.3	-0.56	3.3	0.53	1.4	6.1	0.69	6.1	4.5	-4.2	-2.6	-6.5	1.8	-1.3	0.05	-2.2	-1.3	2.7	2.8	2.1	-0.39	5.1	3.7	2.7	-5	1.1	2.4	-1.6	1.1	0.7	-2.5	1.8	6	-4.9
-0.02	-0.17	-1.4	-2.5	2.1	10	1.3	4.9	1.5	-2.8	-4.5	1.8	-0.19	-0.56	6.2	-0.18	5.6	-2.2	4.9	0.3	6.6	0.67	1.8	-2.9	2.6	-6	2.3	-0.9	2.4	-6.3	6	-2.1	4.6	-6.2	1.4	5.8	5.9	2.2	0.68	3.8	-1.8	-3.6	4.7	1.4	3.8	1.1	7.3	-0.31	5.6	-4
0.65	0.11	2.4	1.1	3	1.9	5.1	0.11	3.1	-0.13	1.6	9.1	3.2	2.7	1.1	-4.9	8.3	2.8	-3	-0.97	-6.4	-8.4	-1.1	0.44	5	-1.4	3.3	4	6.9	0.51	0.33	-2.7	8	0.76	2.8	3.6	7.6	2.9	0.54	6.2	0.43	-1.9	-3.1	3	2.4	-3.2	3.2	1.6	7.4	-7
0.53	-0.32	14	4.8	3	-3.6	6.9	-0.34	5.7	3.2	8.6	9.9	8	6.5	-0.36	2.7	5.2	7.5	-4.4	-1.6	7.6	1.6	10	-1.1	-0.9	1.4	6.8	-0.28	1.9	4.8	5.9	-1.6	4.7	6.8	4.9	-1.9	6	-5.7	2	1.8	6.2	1.7	8.3	-8	6.1	-1.7	2.2	-2.2	6.8	-3.4
0.41	-0.02	-5.3	-3.7	5.3	3.6	7.5	-1.9	5.1	0.68	-2.9	5.2	4.2	3.9	2.8	-6	-1.9	-3.5	6	-2.9	-0.48	1.3	4	0.68	-0.51	-3	8.2	-7	8.3	5.6	5.7	-0.41	12	-2.6	7.5	3	3	-0.95	9.4	-7.1	4.5	-0.35	7.2	-13	3	-4.6	3.6	-4.1	4.6	-3.2
0.31	0.13	-3.8	11	7.7	-0.88	4.5	-0.27	-0.11	-0.09	-1.8	1.3	4.2	1.6	1.5	-0.73	0.21	2.7	-4.3	-0.75	2.9	3	-7.2	7.9	0.61	2.9	-2.8	0.02	3.1	-3	-4	0.1	-0.32	-1	7.7	-1.8	-0.95	2.1	5.7	-0.42	5	5.3	6.5	-4.9	6.4	3.6	-2.1	0.67	-3.9	0.76
0.2	-0.16	7.6	7.5	4	8.2	5.9	5.2	5.8	-4.3	0.26	4.8	7.5	1.2	-3.7	-0.74	-2.2	10	0.31	-2.3	-2.2	0.64	-5.8	-0.77	4.1	-0.63	-5.1	5	3.8	5.5	-4.2	4.9	2.6	8.8	4.5	1.9	2.3	7	5.3	-0.6	2.9	-5.3	-1.4	9.5	7.8	0.48	0.54	8	-3.8	2.3
0.49	0.17	-3.3	3.9	2.7	-1.4	-1.1	-2	0.92	0.28	-2.8	-0.01	5.4	3.1	0.61	5.5	1.3	2.2	0.45	5.3	4.3	6.3	-1.2	1.9	4.7	1.2	0.39	8.7	4.3	-4	3.7	2.4	2.6	-5.2	5.6	-0.26	2.4	1.1	4.6	3.5	3.5	6.6	3.3	2.4	9.6	2.8	5.5	0.42	2.3	-2
0.31	0.03	-9	-0.1	-2.1	-4.1	3.5	2.6	5.3	0.27	-1.6	-2.4	10	-0.97	0.41	2	-3	4.2	3.1	4.9	7.6	2.8	7.6	3.5	1.1	-0.39	-0.91	1.5	0.61	0.63	1.9	3.2	0.25	-5.4	3.5	3.3	-0.66	-0.51	0.9	5.7	-4.3	3.7	2.9	-0	6.1	2.2	0.59	-5	-1.6	1.4
0.21	0.31	-5.3	-6	0.15	3	2.8	-2.6	-0.47	0.91	-2.6	2.1	7.6	-5.1	-0.13	2.8	0.34	0.32	3	2.7	-0.86	-2.8	-1.9	0.93	-0.53	3.5	-1.6	-8.8	-0.07	-0.68	2.7	0.04	5.3	-0.31	-4.8	-4.6	-1.1	-4.9	-0.6	-2.1	3.1	-1.7	3.8	-4.2	-1.3	0.85	1.7	-2.2	2.3	6.5
0.59	0.15	9.2	-4.2	9.2	4.3	7.9	-2.4	6.9	-7	3.8	-2.6	8.1	-0.09	3.9	-2.6	6.8	-5.6	-1.4	-1.9	6.4	-11	-0.85	-4.2	0.71	1.6	3.8	0.72	4.1	-0.27	-2.2	-0.28	6.3	7.1	5.7	-3.2	5.8	-1.2	3.9	4.7	3	7.1	-5.7	-2.2	-4.7	5.5	4.4	2	3.5	7.4
-0.03	0.58	1.1	-1.5	7	7.8	0.51	-1.8	7	-7.4	1.4	0.72	1.1	-5.9	1.3	0.25	-0.87	-2	-2.3	-0.36	-5.5	0.11	2.8	6.2	-0.96	-1.6	-1.5	8.2	4.8	3.1	1.5	-0.17	-5	6.4	11	7.7	2.8	6.2	8.6	2.4	-1.5	3.5	-5.5	-0.18	0.09	3.8	0.3	9.3	-3.8	6.4
-0.03	0.46	-2.3	0.42	11	4.2	1.2	1.9	0.51	2.5	1.8	-2.5	5.1	-2.5	-2.5	5.4	-4.8	4.2	0.31	2.2	-12	7.9	-2	7.4	1.1	2.4	-5.7	-1.3	11	1.6	3.7	-7.1	2.5	-3.7	12	3.6	4.7	4.8	8.2	2.6	3.8	-0.34	0.61	-1.3	-1.1	5.2	4.2	5.8	-0.17	4
0.01	0.55	0.39	-3.8	4.2	0.73	1.1	4.4	2.1	4.3	-1.1	2.4	5.1	4.9	-0.93	1.9	-1.1	4.8	-1.4	4.5	-8.3	-9.2	-3.2	4.3	4.4	6.3	-6.8	-2.1	-1.6	2.5	-6.6	-5.3	-3.5	6	0.38	-0.83	3.3	-1.3	-1.1	5	-5.1	1.4	-4	-1	-2.8	-9.3	-0.19	-3.2	1	11
0.11	0.09	-1.8	0.22	7.5	-0.41	0.16	-3.2	0.05	-4.3	-0.51	0.39	2.4	0.95	-0.87	1.5	5.9	-4.5	2	2.8	3.9	3.5	0.43	1.4	-4.2	0.31	-1.6	-1.1	-7.3	6.5	-7.2	2.4	-9.1	1.9	-9.3	1.6	-6.1	-1.3	-0.5	1.7	-3.6	4.3	0.27	-5.5	-0.43	1.1	-5.6	2.1	-4.1	8.7
0.64	-0.63	-6.6	-5.4	-11	-1	-6.8	-7.2	-9.1	-2.7	-0	-3.1	-0.26	2.6	1.6	-5.7	-9.1	-4.3	-9.8	-5.9	0.29	1	4	-2.8	-3.8	0.22	-2.5	-0.46	-5.6	-2	-1	-1.4	-1.3	-0.38	-5.6	-0.73	-4.5	-3	-3.3	-0.75	0.41	4.4	-1.5	-2	-10	-4.4	-4.8	0.11	-3.2	4.8
-0.1	-0.26	-3.7	-3.6	-17	-6.3	-7.7	-13	-5.9	-2.5	-0.07	-0.01	-7.1	0.45	-3.8	-3.8	-2.6	1.8	-5.6	-6.9	6.2	-5.4	-0.89	-4.5	-3.5	-2.5	-8.1	0.27	-3	2.7	-6.5	1.3	-1.2	-5.6	-9.2	1.7	-5.1	0.69	-7	0.41	6.7	5.2	-7.2	-5.2	-4.8	-1.8	-2.2	0.86	1.9	-8
-0.19	-0.05	-6.7	0.82	-13	2.6	-5.2	-6.4	-11	-1.8	-5.4	-0.92	-8.5	7.5	-4.2	2.4	-1.2	7.7	-3.9	-3.8	-8	-0.63	-4	-2.5	0.23	1.1	-7	-4.5	-1.7	4.6	5	1.4	1.6	1.3	-3.4	1.9	-1.6	-1.1	-3.8	1	8.5	2.4	-6.9	-13	4.6	4.9	0.43	0.78	2	3.6
0.21	-0.33	-0.95	2.4	-3.3	1	-5.1	-4.9	-6.6	1.5	2.1	-0.84	-8.3	5.7	-4.4	0.9	3.8	-0.76	-0.34	-1.8	2.5	-1.5	-5.1	-1	0.71	-0.23	-2.2	-11	-3.7	0.65	0.95	-6	-0.66	-2.8	-3.3	1.4	4.2	-1.2	-0.76	2.1	6.5	1.9	-1.2	-9.1	7.4	4.6	-0.45	-1.5	-2.6	-0.99
0.12	-0.07	8.5	14	-2.1	-1	-4.2	-3.9	-7.8	0.66	6.3	5.3	-3.5	-0.22	-4.5	-2.5	-2.1	-5.8	-3.7	-2.8	0.46	-1.6	-2.3	4.3	-0.46	-3.2	3.3	-5	-4.3	-2.1	-1.7	1.3	1.3	-12	-5	-2.7	3.8	7.6	1.7	0.14	4.2	1.7	2.7	7	1.8	6.4	1.5	5.5	4.8	-3.5
-0.32	-0.39	13	10	1.4	1.4	-2.2	-1.8	-4.9	1.8	8.1	4.7	-2.3	-4.6	0.14	2.2	-1.8	-9.7	-5.3	-4.8	-2.1	-3	-1.3	-4.4	-8.6	-1.9	-3	-4.7	-3.8	6.4	4.8	2.5	-0.95	1.1	-1.1	2.2	5.1	4.2	-2.7	3.5	2.1	-0.52	0.21	4	1.1	7.7	-0.2	-4.5	-11	-3
-0.03	-0.55	-4.5	-3.4	-5.4	3.9	-12	3.9	-2	-2.7	-0.01	-0.55	-6.6	1.3	-1.4	-4	-4.2	-5.2	-2.9	-1.6	1.2	3	-0.62	1.2	-4.1	0.52	-2.7	-0.62	2.6	1.5	-1.9	1.8	3.5	2.4	-3.6	5.5	4.2	6.6	-1.4	6.3	-3	0.21	-2.5	1.6	-12	4.8	-0.85	2	-2.2	0.54
-0.17	-0.01	0.03	-0.67	-11	4	-3.8	2.9	-2.8	-4.5	0.68	-0.85	-6	-1.2	0.1	-1.9	-2.7	0.46	-1.7	-9.4	-0.9	-3.8	2.8	-4	2.6	-3.4	8.7	8.1	-0.27	-3	-0.18	-1.4	-2.1	-2	5.4	2.1	-1.7	1.7	-2	1.1	3.4	1.4	4.5	1.8	-6.8	4	-0.46	3.3	-2.6	0.9
-0.16	0.27	-4.7	5.5	-6.6	-3.8	7.6	0.73	3	11	-3	5.3	2.7	3.3	-0.05	-0.51	-4.1	-1.6	3.3	-0.64	-5.4	5.8	10	4.7	-0.18	1.1	3.9	0.24	-7.7	5.8	-0.43	0.53	-5.1	5.9	-2.9	2.7	-0.48	-5.5	0.19	0.78	-2.5	5.3	3.6	-1.7	-8.5	1.1	2.3	1.9	-5.3	5.5
-0.05	0.29	5.4	-0.4	6.1	2	5.4	-2.1	1.4	3.6	1.4	-6.1	3.1	-0.18	4.3	2.9	-4.6	-5.6	7.9	2.6	5.3	4.6	5.5	5.3	3.5	0.45	1.9	-0.56	0.18	5.2	3.6	4.1	-0.85	4.2	-3	1.4	1.4	2.3	1.1	3.2	-1.9	-1.6	-2.5	-0.1	0.59	9.9	3.4	3.1	-0.64	1.9
-0.04	-0.22	-6	-8.3	4.9	-2.8	-2.6	1.7	3.8	-0.84	-0.69	-4.1	4	-1.4	5.4	-2.6	2.6	-6.2	0.59	-3.3	8.1	4	-2	3.5	4.6	2	-2.8	0.27	4.1	5.2	2.9	4.2	4.7	-0.07	3.8	2.7	5.4	5.1	-3.9	-0.63	0.93	-3.4	-0.05	-1.2	-2	1.7	-2.7	-2.6	5.3	-3.6
0.05	0.29	-5.4	-0.54	2.6	8.4	-4.2	4.5	-1	4.6	2.7	2.9	1.4	-2.7	4.4	0.09	0.12	4.8	2.2	-0.42	1.3	2.2	5	2.4	3.8	-3	5.1	-6.2	-0.57	-5.5	2.6	-7.3	-0.62	-0.11	3.9	-2.5	4.6	5.4	5.1	1.6	0.88	-11	2.2	-3.1	1.2	-5.3	-5.3	-4	-3.5	-3.4
0.46	0.19	3.2	0.44	-1.8	11	-4.4	4.2	-2.2	5.1	1.1	5.7	-4	0.41	1.1	5.6	-0.12	2.1	7.5	0.96	3.3	0.02	1.4	-4.6	-0.14	1.4	0.13	-1.9	-2.1	-2.8	4	4.1	0.37	3.3	-3.2	3.2	1.6	-0.05	1.6	0.18	-3	-2.3	0.25	1.2	6.7	-6.9	-0.32	-2.9	-4.3	-1.5
-0.04	-0.11	1.6	8.2	-8.1	3.1	-4.4	1.5	-3.7	-2.2	-0.48	2.9	-8.4	1.8	1.3	-2.2	-0.17	-1.5	-2.9	1	-5.2	-0.22	-2.8	-3.2	-3.1	1.8	6.9	-0.69	0.1	-1.6	3.9	-8.2	1.1	-0.45	-2	0.54	6	1.4	-0.58	-2.5	2.6	-1	0.44	2.5	0.28	-7.3	7.2	-2.2	-5.2	-2
-0.19	-0.09	-1.3	-5.1	-1.8	-3.2	-7.1	0.82	-4.5	1.3	-1.1	-3.9	-4.6	-0.6	1.9	0.58	1.1	-3.6	-1.2	1.7	1.6	-5.7	-6.1	5.4	-0.26	3.8	-2.3	-0.51	0.2	1.6	-0.22	-3.8	-4.2	4	2	-8.9	2.6	-0.88	0.95	3.4	-1.4	3.2	-2.2	-0.02	4.8	-4.8	6.3	-3	-1.8	2.5
-0.24	-0.44	1.3	-9.3	10	1.5	-3.1	2.4	1.1	0.55	2.9	-2.9	-1.9	0.84	0.97	-2.2	5.5	6.2	-8	-3.8	-0.52	-9.1	-3.7	1.8	-1.1	8.7	-1.6	-2.8	1.1	2.4	-0.85	4	-2	1.2	8.2	-1.7	0.83	-4.7	10	-3	3	-0.24	1.4	-3.4	11	4.3	1.1	-0.75	4.3	4.6
-0.47	-0.05	4.1	-7.4	1.9	3.4	0.07	1.9	-1.1	-2	-2	-6	0.32	-0.74	-2.2	-4.7	1.6	0.09	-2.1	-6.2	11	6.8	1.4	-2.3	0.45	6.4	-0.42	4	-0.79	-1.5	-1.4	-0.14	-5.4	-6.2	4.3	-1.3	-3.3	-0.3	6.7	-6.3	2	2.6	-0.7	0.08	13	0.48	-3	3.6	-0.11	3.1
0.11	0.26	-6.5	-12	-6.1	-3	-4.3	1.8	-1.7	-2.5	-3.3	-3.6	-1.5	-2	4.1	-2.5	2.3	4.7	2.2	4.8	9.1	-2.5	3.9	1.6	-1.9	-5.9	-3	-0.01	0.7	-3.3	0.44	-2.5	-1.4	-5.9	-2	0.59	-5	1.6	1	-0.7	0.01	-5.8	5.2	-1.7	3.4	-0.38	-3.6	4.4	5.5	-6.8
-0.23	0.43	-2.8	-7.9	2.6	-8.7	-1.1	-6.8	-5.1	2.9	-0.56	-2.5	-4.1	0.73	1.6	-1.1	-12	0.47	-6.5	7.2	3.5	-7.4	0.69	-0.68	-5.5	-0.78	-1.8	-1.3	1.5	0.94	0.42	-1.3	3	1.6	-2.1	-0.2	0.8	-1.2	-4.2	2.6	-7.5	-0.81	-2.5	4.6	-8.8	0.34	-1.4	-0.55	0.75	-3.4
-0.31	0.67	2.5	-5.1	5.6	1.2	-0.35	-5.5	-0.46	-1.6	-4.3	-2.8	-1.7	-5.7	7.2	2.5	-5.9	-6.7	-0.16	3.8	0.61	2.5	8.1	6.5	-0.29	1	2.3	5.3	2.8	-2	-1	-0.03	1.7	-3.5	0.03	-2.4	2.2	-1.6	0.98	-1.8	-3.3	-2.7	-1.5	5.1	-8.7	-0.42	-2.9	-0.93	0.86	8.8
0.21	0.29	-0.43	-3.4	2.3	-8.1	5	-8.6	0.29	3.6	-0.87	-4.9	4.9	-4.8	6.7	0.56	3.4	-7.4	7.2	-0.44	-1.9	0.8	6	-6.3	9.1	2.7	-0.02	6.6	1.4	-3.2	-2	0.75	-1.6	-2.4	0.84	-2	-1.3	-0.55	-1.6	6.2	0.87	3.1	5.3	1.5	-6.4	11	-3.2	2.8	2.4	9.8
0.35	-0.14	4.3	-0.88	-1.6	-7.2	7.3	0.88	4.3	5.1	0.31	-2	7	-1.2	3.2	-2.5	6.4	1.7	7	-3.2	0.4	-1	-0.17	6.3	3.8	0.65	-6.2	3.5	-3.6	1	-2.6	2.9	1.6	-1.3	1.2	-7.1	-1	1.6	3.3	-2.4	-1.3	-5.5	0.79	-5.1	0.86	-6	0.08	-2.6	1.1	3.3
0.59	-0.19	3.3	-0.5	1.6	-1.1	3.5	-4	4.8	1.1	2.8	-2.7	9.1	-5.8	-4.5	-5.1	-1.1	-5.8	1.6	-3.6	-5	-5.9	-3.7	2.8	-1.2	-2.2	1.2	0.76	-0.29	-7.9	6.7	2.8	1.1	-8	1.2	-3.2	-1.8	1.1	2.2	-0.93	2.4	-2.7	-3.1	-1.3	6.2	-1.2	3.4	1.2	2.5	-7.9
0.15	-0.36	6	0.12	4	-3.1	5	-1.6	-4.1	-8.5	3.1	-0.7	4.7	-0.63	0.49	1.1	1.3	-3.5	1.3	-4.5	7.9	-2.9	5.2	0.64	4.5	-3.8	-5.5	-3.5	2.2	-1.9	2.2	-7.2	-0.21	-4.7	1.7	-2.4	3.5	0.73	-0.73	0.91	-1.3	-0.56	-12	2.1	5.8	2.4	-2.1	5.4	9	-6.1
0.15	-0.29	-1.5	-3.2	-5.9	-6.9	-0.84	1.4	3.7	-6	0.86	-7.9	-3.2	-1.6	7	-3.3	5.1	-1.7	1.9	-4.3	3.6	7.5	5.5	2.2	8.2	0.85	7.3	-2.4	6.6	-0.76	4.6	0.3	-1	-0.12	1.2	-4.6	0.37	0.93	2.6	7	7.4	-0.9	-0.74	-5.9	9.3	6.2	2.6	3.6	6.7	-2.9
-0.11	-0.06	-2.5	1.2	-3.3	-2.8	-2.7	-1.5	-3.5	-0.81	-7	-0.66	-4.9	-6.5	5.8	-0.98	-0.58	-3	-1.6	-4	4.7	-6.5	-1.3	0.45	-0.78	2.9	-0.77	2.3	-4.9	-9.4	3.4	-2.5	-0.05	-6.9	-6.4	-7.8	-1.2	1.7	-2.3	-1.3	-4.2	-5.2	-2.9	-5.8	-4.2	0.09	-3.7	0.37	4.7	10
-0.35	-0.48	2.6	-9.2	-5.1	-4.2	-6.8	-3.6	7.8	-6	-2.3	-4.6	-3.2	-3.6	0.52	0.16	3.8	-2.6	-1.2	2.1	-5.5	-4.6	4.1	2.2	-1.8	-3.7	-1.1	-6.5	-0.9	-8.1	-0.24	-2.3	0.43	-5.1	3	-3.5	-0.42	4.3	0.43	-2.8	-0.93	3.3	-4	-4.8	-2.8	-2.4	3.6	2.3	-6.4	-4.6
-0.05	0.39	-6.2	-3.3	-2.1	-3	-5.4	-2.9	3.3	-4.4	-2.6	-6	-2.3	-3.4	-0.77	1	-3.5	-7	2.3	7.7	0.94	-4.8	4.1	-3.2	6.5	0.62	6.8	-3.7	1	0.08	-3.1	-3.8	9.1	-1.5	-0.02	-4.4	-1.8	-6.2	-0.32	0.74	-0.75	4.5	10	1.2	1.3	-0.99	-2.6	-3	18	1.4
-0.12	0.02	-0.46	1	-3.4	-3.3	1.3	0.62	2.2	-1.5	0.75	-3.1	3.7	0.92	2.8	-4	6.1	-0.97	7.3	1.1	6	-0.3	0.89	-1.2	3.2	1.4	6.5	0.24	-1.7	2.8	2.6	-4.5	-5	-4.4	-4.7	1.8	-0.87	-5.1	-2.8	-3.2	-1.8	0.64	0.29	1.2	-1.2	-6.3	2.5	-4	-4.1	-6.1
-0.33	-0.21	0.52	-0.18	-1.2	-6	2.8	-3.9	3.2	1.6	-4.3	-0.01	2.5	1.8	-1.4	-3.5	-8.2	10	0.25	-0.33	0.8	-4.8	-3.1	6.5	-3.4	-2	0.96	-1.5	-3.2	4	2.4	-8.8	-2.8	1.2	2.3	2	1.3	1.5	-1.7	-3.8	-5.2	-9.2	-0.25	-4.4	4.1	-12	2	-2	-16	1.8
-0.11	-0.25	0.53	16	0.57	-2.3	-3.9	-4.3	-2.5	-4	-5.3	2.6	-1.9	-2.5	-0.88	2.9	-1.4	2.2	-7.6	-1.5	-1.2	4.2	-7.7	2	-6.3	7	8.7	-1.9	1.2	5.7	7.4	-4.2	0.1	-1.4	0.34	3	1.1	-3	-2.7	-4.9	0.92	-1.2	6.2	-1.4	0.56	-2.3	7.5	-4.2	-3.1	7.2
0.03	-0.21	-4.6	2	-0.52	-1.1	-0.84	1.7	-1.1	-1.8	-0.09	-4.8	3.1	-8.3	-3	1.6	-3	-13	-1.6	3.6	0.68	-7.3	-5.2	2	0.26	-1.1	3.3	-2.5	4.3	-4.5	-5.3	5.9	9.9	-7.9	-3.2	0.62	1.9	-5	-3.9	-9.1	-0.35	-4.2	3.9	8.3	2.2	-14	5.1	-3.4	12	-15
0.2	0.1	-4.3	-1.3	-4.5	8	-3.2	4.7	-2.5	1.2	2.2	-1.5	-0.07	-4.1	-3.4	-0.37	0.52	2	6.7	3.2	1.3	3.6	-2.7	6.3	2.4	-6.1	4.2	-2.1	-2.1	-6	6.9	5.3	2.7	-4.1	-2	-0.75	-6.6	-0.2	-5.6	-2.5	-3.8	-6	4.3	4.9	6.6	-9	-0.58	-1.2	0.25	-11
0.08	0.45	-1.4	-0.5	0.73	1.8	-2.4	0.97	-1.9	3.4	-4.6	-2.7	2.3	7.9	-2.2	-0.14	-3.6	1.8	1.8	-0.32	-4.2	4.3	3.3	0.66	-5.9	0.58	-1.4	2.8	-1.9	-3.5	1.8	1.2	-0.48	-0.86	-3.1	3.5	-1.6	-4.8	-0.82	-0.74	-4.7	7.7	-5.8	7.6	-1.8	-1.4	1.4	-4.6	-9	-7.6
0.42	0.31	-3.4	-3.4	1.4	-2	-5.7	-1.3	-1	6.8	0.02	-1.3	-4.1	4	-1.2	0.89	3.6	-6.8	-2.8	1.9	0.92	6.2	2.2	-0.15	-2.6	-2.1	-1.2	-2.3	2.2	7.8	1.2	5.1	-3.5	5.4	-1.2	6.3	1.3	-0.73	8	-4	6.8	-3.2	-5.2	1.2	3.2	-2.7	1.3	-0.12	-7.9	0.09
-0	0.04	1.1	9.4	-2.4	5.5	-2.7	3.8	-1.1	0.34	-2.5	4.2	-7.4	3	-3.4	-10	4.6	-1.9	2.7	1.5	2.3	-8	-0.94	2.6	1.2	-1.5	-2.2	-1.2	-2.1	-2.3	-0.38	3.6	-0.54	-1.1	-4.3	1.2	-2.1	-2.8	-2.1	-5.2	2.2	0.85	-3.9	-10	5.3	1.2	1.2	0.25	1.9	0.64
-0.04	-0.31	-3.6	13	-3.1	5	-5.1	0.13	-0.47	-1.1	3.5	4.4	-4.8	-0.81	-9.2	5.2	1.8	3	-0.19	-3.6	1.1	-2.3	-0.58	-0.95	3.4	-1.2	-0.99	-1.8	-1.5	4.5	-3.4	1.1	-0.87	1.4	-5.3	0.35	-11	-7	0.54	-7.6	-0.22	-2.3	-5	-4.2	3.6	1.1	0.14	-6.5	1.6	2.8
0.12	-0.11	-1.4	5.5	-4.4	-4.2	-5.6	-6	-1.3	-3.5	-0.02	5.4	-3.8	-2.1	-0.05	-1.7	-2.1	-1.5	2.8	-0.24	3.8	3.2	-0.1	2.2	7.1	-1.7	1.8	-0.74	1	0.17	0.36	-3.6	2.2	9.1	-8	-2.2	-8.7	-1	-1.1	-4.7	2.6	-0.7	-0.12	0.09	2.1	8.7	-3.1	-4.2	4.5	1.4
0.29	-0.01	3.3	7	5.2	-2	2.5	-2.4	3.7	-2.7	4.2	7.8	2.1	1.5	0.47	-1.3	6.5	-5	1.2	-0.93	-0.92	-5	1.6	-4.5	0.84	-2.7	1.2	3.1	6.6	-0.88	-0.92	-0.25	-0.01	-4.3	4.3	3.2	7	1.6	-4.8	1.2	-0.37	1.8	-5.1	0.87	-4.1	1.6	-0.78	-2.2	1.8	-7.4
0.28	-0.07	-2.2	-6.8	2.4	0.71	4.3	-1.1	-2.2	-6.1	2.2	-11	0.45	-0.54	-0.08	3.8	-3.4	7.5	-0.05	2.5	-1.8	2.2	1	5.2	-3.3	-0.35	6.4	8.3	1.3	-0.7	-0.63	3.6	2.8	-3.7	-0.69	1.7	1	-2	-5.2	1.1	-5.1	-0.27	7.3	4.2	-11	0.94	-2.6	3.3	-6.8	-1.1
0.11	0.12	6.9	-6.4	-0.71	-2.6	1.8	-1.7	1	-4.9	-0.02	-6.9	0.46	-4	-0.15	2.9	1.3	5.2	1.3	-2.7	4	-0.47	-4.3	4	-1.8	-1.1	-0.87	5.7	-4.8	0.95	-3.3	5.5	-0.79	0.37	0.28	2.2	1.1	1.2	-4.5	2.7	-1.2	3	1.3	-1.3	-2.5	-3	1.3	4	-4.4	-0.77
-0.05	-0.04	-2.2	-7.7	4.2	0.35	-0.1	-3.5	6.7	1.8	-4.6	-3.6	-1.4	-3.2	-1.7	-3.5	-0.8	-4	2.3	-3.7	-7.6	-2.4	-4.4	-8.5	0.4	-0.67	1	2.4	-5.8	-0.29	-3	-2.2	-2.3	0.04	-2.5	-1.1	1.3	1.5	-0.43	-1.1	-2.4	-3.4	-1.9	2.4	-2.7	-4.1	-0.44	4.6	-7.1	2.2
0.09	-0.55	-5.5	-7.5	3.5	-1.2	-3.9	-2.6	0.9	-6.6	-3.5	-5.3	0.81	0.01	-1.4	-3.2	-11	-3.7	-7.9	-5.6	-11	1.2	-3.6	-4.3	1	-3.8	-2	-0.95	3.5	4.1	-5.6	0.52	-1.6	0.73	1.2	0.19	-8.8	3.1	-0.37	-2.3	-1.3	-3.2	-1.9	-8.9	-0.38	-3.1	-4.8	2.9	-1.2	-3.4
0.19	-0.1	-2.5	-11	4.8	-0.61	2	1.5	-1.4	-3	-1.8	-3.1	1.5	3.5	-1.9	-3.5	5.1	-0.89	-0.66	-7.5	4.7	0.65	-0.1	-0.21	4.6	-5.2	3.9	4.6	7.2	-0.85	8	0.18	3	-3.5	7.8	1.5	5.8	4	8.7	-0.03	8.8	-5.8	-1.4	-7.6	5.2	-5.4	3	-0.09	5.7	-7.6
0.42	0.59	1.6	-1.8	18	2.8	6.6	0.99	4.1	3.5	-3.4	4.1	3.7	1.5	-3.9	2.8	5.3	4.2	1.4	1	7.2	-4.7	5.7	2.1	9.3	-7.1	3.9	-4.9	4.5	-1.3	4.9	-1.8	8.6	-8.8	9.9	0.03	6	-1.5	9.7	1.3	8.1	7.2	-1.3	0.62	4.5	-5	3	-5.2	12	-5.5
-0.1	0.27	2.1	-5.7	11	-6.7	-1.5	0.65	-2.1	1.3	3.5	-2.4	0.59	-7.1	-3.6	2.9	0.09	-7.9	-1.2	-2.1	-2.9	3.5	2.4	-1.7	5.2	-3.3	5.6	-5.3	8.4	-2.6	-1.2	-5.6	3.9	-0.03	1.4	3.3	1.3	1.4	1.9	-1	-2.5	0.42	5.2	-1.9	-0.48	-8.9	4.5	0.88	13	-5.1
-0.08	0.24	9.5	-1.3	5.7	7.2	0.41	0.74	0.41	1.5	6.9	3.7	-1.1	3.8	2.5	4.4	-2.2	-12	-6.3	-1.1	-0.92	-5	4.5	-0.46	3.6	3.6	-4.4	0.68	1.1	-2.4	-4.7	-6.4	0.83	5.1	-1.3	2	-1.1	-2.6	-1.5	0.22	0.02	-7.1	-3	6.8	-7.3	-10	-4.9	-0.33	4.1	-0.24
-0.11	0.17	6.3	1.7	6.8	4	2.2	0.95	2.9	5.5	7.2	-0.7	4.3	6.3	1.5	-0.85	-4.5	-6.3	-8.8	1.4	-6.2	-9.9	4.8	1.6	6.2	2.5	-5.9	0.54	-2.3	0.74	0.24	-5	-3.2	-0.95	-1.4	1.2	0.19	-5.7	-7.3	-4.2	-7.4	-4.2	-3.8	2.5	-14	-0.83	-1.6	-0.67	-7	4.4
-0.02	-0.46	-1.6	-2.2	7.5	5	-6.7	-7.7	-1.4	1.1	5.4	-5.8	-4.7	0.98	1.4	-7.4	1.3	-0.05	-3	-1.7	-4.2	-14	-2.7	-2.7	3.9	-5.1	-6.2	-3.5	-3.1	-3.3	-4.4	-4.3	-1.2	-0.7	-0.48	-7.7	-0.69	-0.89	0.31	-3.2	-2.5	-1.9	2.9	-4.6	-4.7	-5.3	-0.85	1.6	2.4	7.1
-0.25	-0.38	1.3	4.7	2.8	-5.5	1.6	-5.5	-0	-3	3.3	-0.5	4.7	-5.5	-5	-1.6	-4.3	-6.2	-1.1	0.95	-6.5	-0.03	0.64	1.5	-1.5	2.7	0.2	-0	0.82	4.8	-0.34	1.5	3.5	2.4	0.03	-7	-6.5	7.2	-1.1	1.5	-1.8	9.6	-0.99	-0.89	-5.4	18	-7.1	1.4	0.96	17
-0.71	-0.12	-6.7	18	-0.1	3.2	1.3	1.3	-3.9	5.8	-3.1	9.3	1.6	-0.97	-0.55	3.2	-6.1	2	-2.3	-1.3	4.8	2	4.9	3.2	1.5	-0.3	-1	2.7	3.1	2.8	-5.7	0.71	-3.5	1.3	-2.2	-1	-10	2.8	-1.1	-2.2	2.2	-5.3	-2.4	4.7	0.62	3	-5	0.18	5.9	-1.9
-0.31	0.02	-10	3.6	0.96	0.41	1.4	4.5	3.8	2.2	-8.2	-0.06	5.4	-2.5	-0.55	5.2	2.3	7.3	-1.5	4.7	4.3	5	1	1.6	4	-2.6	0.1	0.32	4.5	-2.6	-1.2	-3	-3.8	-5.8	-2.3	3.3	0.18	0.51	-1.4	-3.9	-0.85	-6.8	-4.5	6.4	-5.2	-5.2	-3	-1.7	9.1	1.7
-0.17	-0.06	-1.6	-1.9	1.3	-10	3.1	-2	-1.8	-0.92	-1.1	0.08	7.9	-5.6	4.1	0.64	0.07	-2.2	2.3	-0.14	2.3	-1.2	-2.7	-2.1	4.3	1.5	4.1	2.7	-3.6	-1.9	4.6	-5.9	-1.7	-10	-0.9	11	-1.2	1.4	1.3	0.31	1.8	6.3	1.6	-6.8	1.8	-1.1	2	-2.1	5.8	-1.8
-0.01	-0.21	0.85	4.2	-0.61	-7.4	0.6	-1.7	3	0.48	0.65	5.2	5.7	-7.3	5.2	-0.05	-2.6	3.1	1.5	1.3	-3.1	4.1	-6	-3.1	0.86	2.9	-2.8	0.13	1.9	-1	0.24	2.8	0.53	-6.7	5.7	7.5	3.8	0.71	0.01	4.5	5.7	3.9	4.1	-6.2	4.7	8	4.6	1.3	3.9	0.97
0.1	0.21	-5.6	-2.1	0.22	-3.2	-5.5	-8.1	-4.4	-5.5	3.6	-6.1	-6.3	-9	3.1	1.9	-1.2	1.1	-0.19	4	-0.91	-1.4	4.3	3.6	-7.6	4.6	-5.1	2.4	2	-0.45	-3	-2.9	-0.77	-0.45	2.8	1.8	-1.1	-0.48	0.54	2.8	2.4	6.3	1.6	0.17	-1.2	7.9	-2.3	3.4	-8.6	6.5
-0.34	0.2	-4.5	1.7	-0.11	-1.8	-5	-2.7	-9	-1.6	0.25	-6	-3.5	-2.4	0.81	-2.5	-1.5	3.5	5.5	-7.2	1.1	-2.2	5.1	0.21	-6	4.9	0.41	0.53	3.9	1.5	0.91	1.1	-1.9	-0.31	-2.1	1.4	3.3	-1.4	-0.11	-1.4	-2.9	-3.4	-3	13	-7.9	2	0.75	-0.54	-14	10
0.02	-0.25	0.4	1.4	6.7	3.3	-1.6	2.2	-0.13	6.5	0.75	1.8	-1.8	1.8	-0.71	-1.9	0.64	1.1	0.92	-2.4	1.6	-1.9	6.6	-5	0.55	-0.98	-5.1	-4.8	7.6	1.6	0.19	-0.12	8.2	-0.57	1.8	-4.7	-0.91	-4.6	0.78	-11	3	2	2.5	4.6	0.94	-3.7	-0.76	-6.8	3.4	2.3
0.19	-0.02	0.92	2.5	-2.2	8.3	-5.9	-1.1	8.2	-0.03	-0.91	0.92	2	2.1	-0.66	7.8	4.1	2.7	-1.8	2.3	4.6	5.3	3	4	1.1	0.19	-1.5	-3.5	2.2	0.77	1.9	0.58	1.6	4.4	-2.8	-2.9	0.13	-2.5	-0.53	-3.6	-0.47	1.5	-4.9	0.33	-2.2	-7.9	1.5	-1.9	6.1	0.74
-0.26	0.06	2.3	-1.8	-1.4	-1.8	2.4	-5.9	-3.5	-7.3	-0.58	-2.6	-0.2	0.15	5.7	-1.4	1.2	-0.33	6.6	3.7	2.4	3.6	-4.4	3.6	-0.1	-4.2	-2.4	-8.1	-0.47	4.9	-2.7	2.7	-4.7	8.2	-6	3.1	-5.9	-0.3	-11	-7.4	-7	-0.01	-1.7	-9.9	-5.8	-2	-0.34	-0.68	-0.62	-1.4
-0.06	0.12	1.2	3.6	3.5	-2.8	0.3	4.9	0.11	-1.7	-2.4	5.4	2.9	-0.19	-0.53	1.2	-4.9	-5.5	6.7	1	2.9	4.5	-3.7	4.5	2.3	6.1	5.4	-4.5	-4.9	2	0.74	-0.27	-1.3	1	0.38	6.5	-0.79	0.77	-7.8	-5.9	-2.1	3.6	0.47	-2.7	-0.19	0.18	4.8	-3.7	-1.2	4.6
-0.12	0.08	-0.16	6.5	5	-4.5	-1.9	5.5	0.58	1.1	0.96	0.88	-0.29	4	-4.4	5.8	-9.3	-0.71	1.9	6.1	-4	12	5	3.4	-0.27	3.4	1	-1.6	0.33	-0.94	-1	-3.7	-1.2	-0.56	-2.5	-2.9	-0.44	-6.5	3.3	-2.5	-8.7	-0.1	1.4	1.3	0.55	-3.2	5.5	-0.75	2	-4.9
0.06	0.01	-7	13	4.2	-3.9	-13	-3.9	-2.2	0.54	-7.9	3.9	-2.9	-4.8	-0.66	2.9	-1.3	-5.2	2.1	3.1	2.5	0.54	3.9	0.1	1.6	4.3	-3.8	5.2	1.1	5.3	0.64	4.3	-1.1	0.87	5.5	1.2	0.44	0.28	4.3	-2.2	0.4	6.2	1.9	-1.1	0.26	11	0.91	4.6	-4.3	-4.9
0.48	0.06	2.7	2.2	4.5	2.1	-0.05	-1.2	4.4	-7.8	-2.2	3.2	-2.6	-3.7	5.5	-4.4	7.8	2.4	1.4	-7.3	3.3	-3	5.6	-0.63	0.99	2.2	1	1.1	1.5	0.76	2.9	2.8	0.9	-3.2	4	-0.78	-1.9	-5.2	3.2	-3.2	2.6	-2.6	-0.02	0.68	0.68	3.7	-2.1	1.4	5.5	1.4
-0.07	0.12	16	-7.9	11	2.1	8.5	-0.53	15	-4.8	11	-7	6.8	0.55	-1.9	2	2.3	3.3	-1.1	0.7	-1.2	5.7	4.8	-9.7	2.8	2.2	9.3	-1.7	2.2	-2.3	6.5	-1.4	2.6	-0.19	0.56	-4.8	6.3	-4.8	9.8	-1.4	10	-3.1	3.6	8.2	4.3	-5.3	3.1	-0.13	-0.17	5.8
0.18	0.39	1.2	-3	9.4	5.5	-5.4	1.3	6.1	1.8	5.3	6.9	-2.1	3.3	2.3	0.39	-11	8.5	1.4	7	-13	3.5	-2.4	-3.8	3.7	3.4	-2.3	2	3	1.4	0.89	-1.3	-0.63	2.2	3.3	3	8.1	2.3	-0.37	4.8	0.22	2.1	-1.9	-2.2	-9.3	3.7	-5.2	0.44	7.3	2
0.64	0.12	-3.9	1.2	7.2	2.3	-2.2	-2.8	7.8	8.8	-1.4	3.5	1.5	-0.53	0.06	3.5	-8.2	-5.3	0.18	0.07	2	5.4	-5.2	-4.6	4	7	3.5	-0.94	4.5	1.3	0.94	-0.6	0.71	3.9	0.93	0.43	-0.37	-4.2	3.5	7.7	5.5	1	0.72	-2.5	-2	2.7	-1.5	0.08	0.42	3.8
-0.08	-0.11	2.2	-3.2	3.1	-7.9	-1.3	-2.4	2.6	-4	-0.28	-1.8	4.5	-1.7	2.6	2.2	0.18	-15	-0.32	-3	-0.43	4.5	-1.5	-1.3	7.3	5.6	4.7	-4	1.1	4.8	5.1	7.3	-2.2	4.4	-6.6	-0.96	-2.2	-3.2	-3.9	-2.7	-0.06	2	3.8	-1.2	2.2	1.3	1.7	-2.5	12	-3.1
-0.17	-0.07	-2.1	-1.9	-1.4	-2.9	-3.9	-5.2	1.9	-4	-4	-2.9	2.4	-6.4	2.7	-0.55	2.1	-4.2	4.2	-5.1	-4.9	2.6	5.6	-5.9	1.2	-5	0.83	-2.9	2.9	-3.2	-0.28	0.31	2.2	-7.6	1.9	1.6	1.9	1.2	-1.5	-2.2	-4	-2.2	4.2	-9.2	3.5	-4.4	-2.1	-5.4	7.1	-12
0.16	-0.02	0.56	-1.9	1.6	-4.7	-2.2	-2.9	5.9	-2.1	3.4	4	1.7	-7.3	2.1	-1.2	3	5	3.8	-1.8	3.9	3	3.8	-0.39	2.8	-5.2	3.5	-2.7	-4	-0.27	2.5	5.6	0.01	-3.1	1.1	3	4.8	-0.38	0.33	0.29	0.78	2.9	-1	-5.8	-1.1	13	1.3	-0.96	0.93	-17
0.12	0.09	12	2.7	-6.2	2.6	5.4	-5.7	1.9	-2.8	6	7	3.1	-6	1.7	-3.5	2.1	0.6	-0.66	-2.2	-0.76	-5.3	-7.8	3	-0.53	0.43	3.1	-4.3	-0.06	-8.1	4.9	-0.3	-4.3	-12	-0.62	-5.8	-1.9	-3.7	-5.1	0.28	-3.3	-1.9	-0.79	-2.4	-3	9.2	2.3	-1.3	-6	-14
-0.29	0.1	6.9	8.7	-9.9	0.61	2.7	2.1	-5.5	-6.1	0.44	9	2.4	-4.7	-3.3	-5.7	-0.99	2	-4.8	2.8	-4	0.33	-2.4	4.5	1.6	-5.8	-4	-1.4	0.2	-4.2	0.61	-2.9	-5.4	-4.9	-3.8	4.6	-3.1	-1.3	-4.9	7.4	0.46	-1.7	-6	-0.98	-1.1	3.3	-1.9	-0.45	-7.8	-14
-0.03	0.39	0.13	7.9	-3.7	-4.1	0.07	-4.7	3.8	-7.3	3	2.5	-1.3	-5.2	0.14	-4.2	3.4	6.6	1.7	0.49	-2.1	5.8	-2	-4.1	3.8	-3.8	-7	-0.9	-9.8	-3.2	-1.7	-1.4	-7.8	1.2	-3.7	4.5	-2.5	-2.5	-0.88	1.4	-0.26	-1.2	-0.59	7.9	3	-4.2	-3.6	-0.47	2.7	-9.4
-0.15	0.19	6	-1.4	-2.9	5.8	-3.6	-3.4	1.4	6.9	4	-2.4	-2.5	-9.6	-1.1	-2.9	-1.5	0.18	-0.84	2.7	-2.4	9.2	2.4	1.2	6.3	-3.8	1.9	-4.1	-2.7	-8.1	3.7	-1.6	-3.3	0.23	3.8	-5.5	4.4	-4.2	1.7	3.5	14	-5	-5	-1.1	6.8	-7.6	4.2	-0.13	-4.7	-11
0.24	-0.29	-8	-12	-10	1.4	-15	-0.54	-5.6	5.7	-0.59	-3.9	-12	-8.1	-5	-2.6	3.6	0.87	1.1	-2.6	-1.9	-5.2	2.5	4.8	2.6	-4.7	1.1	-2.2	0.88	-7	2.5	-10	2.2	-4.7	-3.8	-11	2.3	-1.2	-3.9	2.9	8	0.38	0.11	-0.78	8.9	-1.1	-2.9	-0.82	-4.9	-11
0.41	-0.3	-7.1	-11	-12	-5.3	-11	-12	-9.3	-10	-4.6	-4.5	-14	-4.7	-0.84	4.6	6.4	2.1	2.1	0.61	3.3	6.7	6.5	-3.1	0.62	1.4	-3.7	-5.3	-4.7	-1.9	-1.4	2.1	-5.2	-2.6	-8.6	4.4	0.66	8.8	0.87	5	1.6	12	4.9	-3	-2.5	7.7	-4.6	-0.89	-15	-2.1
0.76	-0.17	-7.2	2.9	-5.3	3.2	-4.8	0.03	-6.3	-0.31	-0.26	-2.1	-4.2	2.5	3.9	3.5	6.2	3.8	8.2	7.4	2.6	1.1	2.3	-2.6	-3.5	-2.7	-0.63	-1.5	-2.1	-0.17	1.8	-4.8	3	5.2	-4.5	3.5	0.74	0.6	0.6	4.4	2.6	-0.93	5.9	-2	2.2	-2.5	3.3	1.1	-5.3	-4.5
0.25	-0.16	-0.85	-4	-4.8	-4.7	2.1	0.19	1.7	0.88	-0.95	-3.6	3.1	2.1	6.4	10	10	1.9	9.5	2	7.7	4.4	0.28	0.57	-2	-6.5	-0.6	-0.13	-4.3	-1.6	2.7	1.1	-3.1	-1.7	-1.2	-0.45	-0.91	3.6	-1	-6.8	-1.7	-3.4	2	2.8	1.7	-6.9	-0.63	-1.7	-1.6	-8.2
-0.1	-0.07	-4	-12	0.73	-4.6	0.2	0.05	1	1.8	1.4	-8.6	-1.6	1.9	-2.4	5.6	1.8	-1.6	4.8	6.8	-4.1	-5.7	0.17	3.5	-4.5	-4.1	1.9	0.96	-1	0.36	1	6	-5.3	3.2	-0.29	-6.4	0.65	1.6	2.1	1.2	-1.2	-3.3	2.6	7.4	-0.2	-2.3	-0.99	-1.7	-3.4	-8.7
0.16	-0.03	-1.4	-1.8	3.5	0.68	-1.4	-4.6	-3.6	1.9	1.3	-3.3	-0.19	2.1	1.6	2.5	-3.1	6	0.51	-6.8	-6.7	-7.3	-3.8	0.31	-4.2	0.27	2.4	4.2	-4.3	0.22	1.2	0.02	-2.5	-2.5	2.5	-1.3	7.9	-2.3	0.07	6.5	-1.6	-4.1	1.6	6.6	1.4	-3.7	2	-0.36	-1.7	-1.8
0.06	0.09	-3.6	-8.4	9.6	2.9	-2.8	-7.1	-3.2	2	-2.8	-4.5	-1.2	-2.5	-2.8	-2	-6	1	1.9	-8.1	-5.3	-0.92	6.6	8.6	-7.6	-0.88	2.5	-0.94	-9.3	-2.4	-1.4	-1.1	1.2	0.2	3	-1.9	3.7	-2	-2.5	5	-5.2	-2.2	-3.7	2.3	-5.8	-0.62	0.31	0.98	-14	1.6
-0.45	0.18	-9.1	-5.4	-5.3	-0.53	-2.7	-0.07	-3.9	-3.5	-10	-2.8	-6	-0.34	-4.9	0.65	-5.4	4.5	-1.8	-0.05	-3	3.3	4.5	-0.76	-4.8	0.43	1.4	-0.03	-5	-5.5	-6.4	-2.6	-6.7	2.3	0.75	-6.1	-3.5	-2.1	-0.81	1.1	0.62	-1.8	4.3	-0.2	0.81	-1.3	-1.1	-0.9	-3.5	-1.5
-0.56	-0.63	-3.1	-4.8	-6.5	-6.8	-2.1	-6.2	-3.5	-5.7	-0.75	-0.51	-3.6	-1.3	-1.7	-2.7	-5	-2.3	2.6	3.7	-9.3	-3.3	-6.9	-1.9	-4.4	-6	1.2	2.9	-6.9	-7	-7.1	-0.22	-2.3	1.8	-4.5	-7.1	-7.6	-1.1	-2.4	2.8	-4.2	-0.64	-7.5	-3.6	-10	-3	0.33	0.99	0.71	-2.7
-0.33	-0.27	-4	6.3	6.6	-5.4	5.4	-2.7	-0.73	-5.4	-1.2	-0.54	7.6	3.1	4.1	-1.1	-2.1	0.89	1.4	-3.5	1.6	-2.4	1.9	-5.5	-0	0.08	2.3	1.4	-0.62	1.9	0.97	-3.5	2.3	-2	5.7	-3.9	-0.86	4.5	3.2	-1.8	-1.5	-0.06	-5.4	-6.8	-2.1	-8.1	-2.2	3.7	2.1	4.9
-0.41	0.23	-1.4	7.2	0.04	6.3	5.2	3	5.7	5.8	-2.8	-0.71	8.7	4.2	2.7	4.6	10	9.4	-1.6	3	4	13	-1.1	-0.05	2.3	1.1	6.8	1.7	0.68	2.6	4.2	3.1	-0.28	4.2	8	2.8	-0.35	-0.38	7.2	-2.8	-3.5	2.7	4.4	3.3	1.1	0.68	2.2	4.9	-4.2	8.7
0.29	-0.39	9.2	2.8	9.8	1.3	7.4	-4.8	1.9	1.6	0.63	6.4	11	-4.7	8.8	4.8	-1.2	1.8	2.2	6.6	4.5	-2.5	-7.2	-2.6	3.5	2.8	2.1	7.7	5.7	1.5	-4.4	7.4	8.7	2	4.7	-2.2	5.1	-1.2	5.6	-3	0.6	3.8	3.6	3.5	0.65	0.07	1	4.5	6	5.2
0.3	-0.54	6.1	0.98	21	-8.2	12	-5	7.9	-8.7	4.5	2.6	16	-12	7.3	4.1	-7.2	-1.1	1.5	7.6	9.6	0.15	-0.33	-3.1	2.3	-0.63	2.8	1.9	3.7	-0.5	-0.18	3.9	3.7	0.58	0.43	-0.92	-2.1	2	2.7	-1.6	5.4	-4.2	0.76	4.6	6.6	-1.9	2.6	1.5	13	3.8
0.26	-0.45	11	0.78	11	-4.1	-9	-5.7	-7.6	-1.8	1.9	6.4	-6	-3.7	-2.5	-0.07	-2.3	4.4	0.54	4.2	-4.5	-9.9	-3.3	-0.33	6.5	-4.7	-2.8	-2.7	4	-6.9	-0.38	-5.2	4.2	-7.8	6.7	-4.5	4.9	-2.8	8	-1.7	-5.2	-0.21	1.6	-2.9	-1.3	-6.3	2.4	-0.67	12	2.4
-0.26	-0.23	1.9	4.4	4.8	-2	-4.5	-3.5	-4.6	16	0.28	6.3	-0.33	-1.4	-7	1.4	-1.1	3.7	-11	6.6	-12	-2.2	-6	1.1	3.8	0.61	-0.26	-0.54	-2.3	4.4	-6.4	-0.52	-6.5	-1.9	4.2	-1.9	-3.3	-2.6	2.1	-4.3	-8.1	-1.9	-1.9	-2.8	-1.1	-2.5	-3.2	-0.45	6.3	-5.1
-0.2	-0.21	12	-1.5	0.68	7.9	0.02	1.9	-0.26	13	11	2.8	-4.9	6.7	-3.9	3.3	-9.4	-4	-0.86	4.3	-1.1	-9.7	-10	-0.37	2.8	6.5	0.41	-1.1	2.3	-1.3	-1.3	5	-0.42	4.2	0.63	-5.8	3.5	0.61	1.7	-0.31	-0.9	-1.6	-2.2	1.1	-1.8	-1.6	-1	-0.66	5.6	-1.9
-0.06	0.3	1.9	-0.78	-1.2	-4.5	-0.85	2.4	0.58	1.6	0.94	-0.08	-7.6	7.2	5.9	-4.2	7.1	-7	4.2	-2.9	6.2	2.3	-0.37	-0.58	0.98	-3.8	-5.6	3.6	3	0.87	-1.6	-1.8	4	7.8	-5	2	4.8	0.71	-3.4	4.9	-8.6	-0.08	1.4	-5	-4.7	-5.7	-0.66	0.92	4.1	-0.52
0.37	0.2	8	-3.3	0.69	-1.4	-2.2	0.98	1.2	4	0.96	5.5	-6.1	7.5	6.1	-2.3	1.2	-1.7	8.7	-1.7	-8.1	8.8	-7.7	-1.1	-3.9	-1.1	-5.6	1	-3	5.2	-5.1	2.7	3.8	1.7	-13	-1.8	3.3	-1.8	-2.2	1.1	-14	-4.5	-4.6	0.33	-4.4	-1	0.37	1.3	3.6	4.5
0.08	0.4	-2.7	-4.1	-2.5	-2.1	3.7	2.9	5	5.6	-2	7.9	5	5.2	0.19	3.4	-1.9	8.2	3.4	4	-1.6	-1.6	-0.06	-0.98	-1.7	0.61	3.1	-2	-3.6	1.4	-0.27	0.06	-0.66	-1.5	-4.7	-6.1	-2.8	-0.24	-7.3	2.8	1.5	3.7	-0.99	-3.9	-11	2.5	-1.3	-1.6	-6.9	2.2
-0.22	0.48	-2.4	-5	-10	2.2	-3.5	9.3	-0.16	5.5	-7.1	-0.46	0.1	0.22	0.73	3.5	-0.63	4.5	-1.3	2.8	1.3	1.2	-3.5	4.5	0.36	5.7	-1.8	1.3	2	1.8	2.8	2	4.4	2.2	0.49	2.3	-5.1	0.49	-5.5	2.4	1.5	13	2.1	-1	-2	1.7	-5.8	0.94	-1.9	6.8
-0.04	0.3	2.6	2.2	-6.1	0.83	-6.1	0.41	5.8	1.6	-4.8	-0.8	-0.95	0.37	5.3	-4.8	0.55	3.2	4.6	-0.2	5.5	-2.9	2	5.4	0.71	6	5.8	1.8	3.1	-1.7	-1.9	5.6	6.7	-0.26	-0.86	-4.5	-4.8	-0.79	-1.4	3.3	-2.7	-2	3.5	5.6	5.1	5.8	2	3.8	2.3	14
0.23	-0.06	5.6	-6.2	0.63	-9.4	4.1	-4.3	-0.43	-1.9	2.5	-1.4	-1.8	-4.3	-0.06	0.11	10	-8.6	2.6	1.1	3.1	-6.1	3.1	2.4	2.3	-0.39	-4	8.2	-1.3	3.2	2.5	1.7	-1.6	5	0.44	-0.18	-1.8	4.7	-0.33	0.98	-1.1	-6.9	5.5	11	2.8	10	2.9	2.8	-0.66	7.8
-0.15	-0.37	-4	-0.48	-0.78	-2	1.6	-0.7	-5.3	0.69	-1.9	4.3	-2.1	0.45	-5.6	4.7	-1.2	-6.3	-2.6	-4.8	-2.5	4.2	-1.4	-3.9	0.26	-1.1	-5.3	3.2	-2.4	-1.1	4.2	-3.6	-1.8	-0.94	-0.34	4.6	-0.03	1.8	3	-1.5	-0.53	-5.5	-1.5	8.3	3.6	-0.24	8	3.9	-12	4.7
-0.34	-0.11	-1.2	-5.3	0.36	11	3.2	-1.6	-0.22	6.5	-2.6	-4.3	2.5	1.8	5	-2.9	3.4	-2.7	2.2	1.1	-14	-7.9	-1.1	-4.5	-3.7	3.9	1	3.9	1.4	-0.24	-0.74	-2.5	2.1	2	0.76	2.5	-3.8	0.56	0.49	5.1	0.37	-9.5	-2.5	0.21	0.35	-5.8	-1.7	1.1	-12	8.1
0.02	-0.39	2.9	-9	-3	-2.2	3	-3.2	0.53	-5.1	2	-9.2	1.5	-0.29	3.6	-6.2	-2	-3.5	0.55	-5.5	4.7	2.3	5.2	-1.3	0.15	1	-0.33	4.6	2.4	-1.6	0.61	-3.6	-1.4	-1.1	8.2	-12	3.4	1.1	1.3	-4.9	0.13	0.84	3.5	-2.6	0.44	-7.7	-2.2	1.6	0.67	7.1
0.4	-0.47	-1.1	-3.9	0.21	-6.3	9.8	-0.62	-0.9	1	6.3	-3.1	6.5	9.9	-3.4	-3.4	7.5	-5.4	3.6	-6.5	-3.1	-3.1	4.3	-1.8	0.18	0.99	2.6	1.6	7.9	1.3	0.23	0.46	3.3	0.18	3.7	-1.7	3.5	3.7	3.6	-2.5	2.7	-1.6	-1.1	-8	4.5	0.65	-3.2	0.17	-6.5	4.4
0.29	0.03	1.6	-1.6	-3.1	3.1	7.4	0.85	3.9	-5.5	2.6	-1.4	3.9	4.8	1.2	4.9	-1.6	0.16	-0.37	3.3	-0.86	-0.76	-2.5	1.1	-1.5	4.1	0.89	-2.5	-3.3	-0.02	0.62	3.3	-3.5	0.44	-4.5	4.4	-1.9	0.97	-0.55	3.3	4.4	2.1	-8.6	-3.4	0.56	4.7	-1.6	5.3	-5.8	12
-0.21	0.26	2.8	-3.3	-0.97	4.5	-2.4	-3.4	2.3	-1.6	-3.1	-2.8	-4.6	-4.7	-1.3	3.4	-3.4	5	-4.4	0.47	7.4	-2.4	1.9	-1.5	-6.2	0.29	3.8	0.12	-7.9	7	4.2	-1.9	-7.4	6.4	-4.9	-2.8	0.44	0.58	-1.9	7.7	3.4	1.6	-0.61	0.6	0.33	9.7	2.2	-2.9	-7.2	8.7
-0.34	0.48	3.7	-0.05	-7	-0.87	1.9	2.1	-6.3	-2.7	0.07	2.5	-3.6	2	-7.6	-1.4	-0.85	0.09	-6.1	-0.25	2	6	-3.8	-2.1	-9.7	0.17	1.5	6.8	-4.2	2.5	-2	-4.2	-2.2	8.1	-8.2	-0.95	-5	0.22	-5.2	2.9	-0.17	0.88	7.6	-0.69	3	-0.62	1.9	1.9	-1.5	8.7
-0.86	0.73	-7.4	2.5	-14	-3.8	-2.5	12	-8.3	6.1	-4.1	3.1	-4.5	5.2	-12	2.8	-8.8	4.5	-9.2	6.5	-8.3	7.1	-4.8	-0.99	-9.9	3.9	1.5	2.7	-6	8.3	-8.8	7	-7	11	-5.8	14	-4.8	1.1	-11	-0.39	-4.5	9.1	-4.1	4.4	-9.3	14	-4.5	2.7	-3.7	6.5
-0.53	0.19	2	3.3	-9.9	9.4	0.99	9.4	-2.8	2.1	1.9	-1.3	-4.8	8.2	-2.3	1.8	2.5	3.6	-4.4	0.6	-1.4	5.3	2.4	0.77	-3.1	3.4	-3.7	-4.1	3.2	11	0.31	8.5	-5.1	2.9	1.7	9.8	1.9	3	-5.1	4.3	5	7.6	-1.8	-0.41	3.4	8.6	-1.2	3.2	-0.84	0.75
0.07	-0.17	-8.4	9.2	-2	15	5.2	13	-0.32	4.7	-1.6	-4.7	-2.5	5.4	-2.2	-0.8	-3	6.2	0.69	-0.35	-0.04	-9.8	-3	-1.1	-2.5	-0.51	-4.6	-8.4	2.7	0.65	-2.4	-0.96	-1.2	-5	6.7	-0.98	1.8	-0.08	3.5	-2.4	3	-1.1	-0.34	5.6	-1.5	1.1	-0.81	0.56	-3.9	-13
0.3	0.04	-2.6	11	5.8	5	6.9	12	-4.1	-2.4	1.2	4.2	1.4	3	1.2	-6	-5.6	2.1	-6	-3.5	6	-0.45	0.1	0.62	-2.9	-6.8	-2.6	-5.5	1.3	-1.2	-3.8	-0.41	4.8	-0.51	1.5	5.7	2.8	1.1	3.4	-2.1	-0.33	0.58	4.6	-2.3	-4.6	3.3	-0.83	-6.6	5.5	-14
0.33	-0.5	7.4	8.8	0.45	-1.7	3.6	6.1	5.6	4.1	7.8	3.6	1.4	-0.29	3.4	-7.4	8.3	-7.5	-5.8	-4.3	12	-0.01	2.9	5	-2.4	-1.9	0.25	-2.6	-2.2	-7.7	1.6	1.7	1.9	-9.5	3.1	3.5	-2.7	3.4	1.6	0.86	3.6	0.78	4.4	-2.7	4.7	-0.59	-4.5	-2.6	3.2	-5.5
0.1	0.04	-5.4	6.7	-4.9	3.6	2.4	4.5	4.4	-7	-0.52	0.52	3.5	2.3	-4.1	-4	5.8	-4.4	0.68	-5.7	1.5	4.1	2.8	5.9	2.1	0.77	-5.9	4.3	4.2	-5.8	-0.64	-2.3	8.3	-4.8	0.36	-4.2	-3.4	-4.8	2.8	-6.5	-1.2	0.5	-6.1	4.3	5.4	-7.1	4.3	-6.3	11	-0.02
0.05	0.55	-11	2.8	-5.3	2.2	0.89	6.7	-2.3	-4.6	-7.9	-0.14	-0.22	3.9	-2.2	-0.67	3.7	3.4	-8.9	-2.6	2.8	-4.2	-0.4	-6.9	1.2	-1	-2.7	0.7	3.8	5.2	2.5	-5.5	4.3	6.6	3.6	8	4.9	3.3	6.3	-1.5	4.7	-0.55	-0.06	-1.9	9.7	-5.9	4.7	-2.8	5.5	-1.4
[truncated: 952 more columns]
