# Supplementary material for: Dyslexia on a continuum: A complex network approach
Source: PLoS One. 2018 Dec 17;13(12):e0208923. doi: 10.1371/journal.pone.0208923 (PMC6296514; doi:10.1371/journal.pone.0208923)
Supplement: S1 File — Detailed information about the archive contents is provided in the included README.txt file. (TGZ) [file pone.0208923.s001.tgz › FS_602_VV_run_2.csv]

0.27	2.9	8	2.9	6.1	-0.92	0.19	-6.8	6.1	5.7	4.9	2.6	-3.4	-0.87	6.7	2.4	-4.5	1.7	4.9	8.3	7	2.6	-1.9	2.8	8.9	4.6	0.97	2.3	2.6	0.46	2.4	-0.91	6.8	7	8.6	8.3	-3.8	-0.98	2.1	1.6	7.7	6.6	5.8	8.1	6.1	11	5.8	5.4	11	9.9
6.4	4.7	7.8	7.7	17	8.4	13	1.3	10	4.5	12	4.8	1.1	-4.8	3.9	1.8	-7.2	-1.4	3.8	-4.4	-1.7	-1.5	-0.84	0.59	1.6	2.6	2	1.8	-6.9	6.5	1.5	5.2	5.5	-2.6	2	3.4	-0.48	-3.7	5.3	7.2	4.2	2.8	4.7	-2.4	9.4	8.4	4.6	3.8	7.5	9.8
7.8	7.5	6.5	8.9	4.3	12	11	7.5	2.2	5.8	8	4.7	6.8	-5.5	0.51	-6.5	2.3	-2.4	6	-0.06	-1.7	3.3	-0.61	3.6	3.2	5.8	6.6	0.86	3.1	1.8	3	-0.24	6.9	-4.4	2	0.38	11	-3	7.8	5.4	2.2	0.75	12	2.1	13	9.6	6.4	3	7.6	5.6
0.44	9.5	2.7	8.1	5.8	1.3	4.9	2.3	2.6	6.3	4.5	4.2	0.8	2.4	-1.2	2.5	-9	-0.64	5.1	8.8	-2.2	-1	5.4	8.8	-1.4	2.4	4.9	6.5	2	0.78	5.3	5	-1.6	11	-5.1	1.8	9.7	0.66	2	4.9	1.3	0.29	-3.9	-0.44	-0.59	-2.2	7.9	0.15	6	3.9
-5.8	-1.6	0.04	-0.33	-0.52	0.48	3.3	-2.9	3.8	0.07	2.8	6.4	-5.9	7.6	3.6	5.2	-2.3	-3.2	3.9	2.3	2.6	7.5	7.9	-0.25	4.5	3.9	7.3	8.9	6.1	1.9	5.6	4.9	2.9	0.54	6.3	2.7	5.6	4.5	2.5	2.9	7.6	4	-3.9	7.1	2.5	-3.4	-0.19	5.5	8.6	3
2	1.9	-2.4	-1.8	-2.6	0.07	5.7	-3.4	-1.8	-6.2	-0.05	-2.1	-5.1	4.1	-3.5	-3.1	0.15	-1.5	2.4	-5	-0.63	1.1	6.7	1	5.4	-0.03	1.9	2.5	5.7	5.5	-6.1	2.6	4.5	-5	3.8	4.1	1.8	0.26	0.65	2	0.46	0.41	2.6	-2.8	6.5	-6.5	-0.34	-3.2	-3.4	-7.3
4.5	-0.67	0.04	-1.7	-0.44	-4.6	-2.7	-5	3.2	-1.9	5.1	-5.1	6.4	-2.3	-1.1	-9.6	2	-0.83	1.5	-5.7	-7.1	-1.1	-7.4	-0.77	-0.61	-3.4	-3.6	1.8	-7.5	6.8	-0.04	-0.73	-3.4	-4.2	-6.2	3.2	-0.67	1.2	-0.52	-0.48	2.8	1.6	-2.6	-4.6	0.98	-2.1	0.43	-3.2	1.5	-13
9.3	-8.5	5.5	-9.8	3.5	-7.2	3.8	-4.5	4.9	-7.1	0.1	-7.5	3.3	-8.4	4	-9.8	0.19	-7.1	0.83	-11	-6.2	-8.2	-8.8	-14	-6.1	-4.8	-0.4	-0.81	5.8	-0.11	-4	-3.6	-4.7	-7.6	0.7	-3	-0.12	7	-5.9	-6.9	-2.5	-2.9	-1.6	-5.2	4.3	-4	-0.69	-14	-3.9	-13
2.3	-16	-3.1	-9	1.3	-4.7	-1.4	-11	-4.7	-7.5	2.8	-5.8	-1.8	-4.1	1.4	-6.5	-1	-11	0.17	-9.5	5.1	-1.5	-3.4	-6.3	-1.9	-9.1	-4.8	-9.1	-6	-13	3.6	-0.63	-4.1	-8	-0.77	-3.6	-4.6	-2.3	-6.2	-5.4	-3	-4.2	-0.04	-4.2	4.7	-2	-3.3	-11	-0.88	-16
1.6	2.6	2.7	-3.6	6.1	-4.4	7.6	-4.5	7.2	-0.89	6.4	-5.2	2.6	-0.36	6.7	-0.8	0.6	-0.99	6.7	0.27	5.5	4.4	8.9	3.6	5.1	-1.1	2.6	-3.3	5.6	-10	7.2	-3	-1.3	-5.6	0.14	-9.3	-0.38	-2.6	3.9	-7.5	5.3	-2.4	2.7	2	4	-4.2	-8.3	-1.1	-0.91	-1.4
2.7	3.3	9.3	5.2	7	3.3	4.2	1.4	-1.9	2.3	8.3	9.3	2.7	11	2.2	-0.63	-2	12	4.4	4.2	-4.2	1	10	-0.04	-2.5	-1.1	3.4	-4.1	8.2	-0.74	4	-0.32	5.5	-5.4	-3.1	-2.1	-3.1	-1.9	0.81	-0.85	-3.2	-3.3	-1.2	-1.1	-1.5	-6.2	-5.3	8.3	-3.6	13
0.49	4.8	5.7	5	0.87	8.4	5	8.2	-2.2	1.1	3.6	-0.64	1.7	0.25	-0.13	1.8	0.76	8.3	2.3	5.6	0.81	4.3	1.7	13	0.29	-0.18	-5	-1.9	3.6	1.6	3.2	-0.91	1.2	-1.4	0.83	2.2	-1.4	-2.9	3.4	9	3.1	-2.7	2.3	1.3	5	-1.7	3.4	2.1	-2.1	-0.52
0.02	4.2	-0.02	-0.49	-4	-2.5	0.3	8	4.5	2.2	-2.9	-1.7	6.9	3	7.8	-0.48	6.3	2.8	5.7	6.3	9.8	2.8	2.8	12	-0.16	0.35	-2.1	-0.08	1.2	-0.99	5.4	-4.7	7.2	-0.5	0.62	-1.8	2.2	0.51	-1	-3	2.9	3.3	4	3.2	0.06	-0.81	6.5	5.9	4.9	-0.49
-3.5	-4.2	-3.8	-2.8	-5.7	1.5	2.6	1.2	4.1	5	1.6	2.3	3.9	4	-3.2	-0.01	2	-1.1	6.6	1.9	0.94	4.6	-1.4	7.6	-2.1	-0.29	-1.1	1.9	-0.69	-0.25	-5.1	1.6	-0.25	3.2	-2.6	6.4	0.66	1.1	0.95	-2.3	0.52	3.8	-1.4	-1.6	-5.2	-12	-1.1	5.9	-3.9	2.3
-1.1	1.9	-3.4	-0.11	-6	-1.5	-0.92	1.5	0.76	0.49	-0.6	1.6	4.1	5.2	-4.3	2.7	1.7	2.3	-3	1.6	-3.2	2.1	-3.9	2.8	-1.8	-2.8	-7.1	-0.04	-9.2	-1.9	-5.5	-4.1	-3.1	0.3	-1.2	-4.2	-5.2	0.38	-1.8	-3.7	-4.7	-3.1	-0.26	5.3	1.2	-0.81	-4.8	-1.6	-4.2	-2.5
0.01	2.8	-3.1	-0.75	0.15	-2.3	-2	3.5	-2.8	0.45	-4.2	1.1	10	4.3	6.4	0.18	-1.8	0.26	5.4	2.3	-2.4	4	15	0.57	-2.7	0.89	2.7	4.8	-0.81	4.8	-0.45	-3.9	-2	-2.5	-0.79	-0.94	-1.3	3.2	-9.6	-1.7	0.12	4.4	1.2	-0.11	-4.3	-1.2	-3.1	5.8	-1.9	3.9
-1.3	-0.4	2.2	-3.1	4.3	-0.1	4.3	5.4	-1.8	4.1	2.1	-4.6	-1.8	-1.9	3.9	1.4	-0.11	5.5	-2.2	1.7	0.38	2.5	5.6	6.3	1.1	-6.2	1.2	3.6	2.4	-4.5	2.5	4.3	3.1	6.1	-3.5	-2.9	2.2	4.1	9.6	-0.75	-2.7	-1.6	-3	-0.61	0.28	-11	-4.6	-2	0.65	0.23
3.5	0.42	2	-4.9	-4.7	-4.2	6.4	9.9	0.6	9.3	-1	0.74	-4.1	5.6	-2.2	-3.4	-2.1	-0.99	-6.1	-0.72	5.8	-1.1	-7.5	0.2	-3.4	-1.4	1.2	-4.3	-5.6	-3.2	0.86	-6.1	-2.4	1.5	-10	-0.95	-3.1	0.27	3.9	2.6	-4	-0.36	-0.16	-4.3	3	-4.2	-0.07	0.74	8.2	0.73
-3.5	-2	-2.6	1.6	-6.2	-1.9	-3.2	3.9	-5.6	-3.8	-5.5	0.08	-5.4	0.27	-0.8	-0.81	2.5	4.7	-2	-0.26	-0.11	0.49	-2.7	-4.5	-0.21	-1.7	-3.9	2.6	-0.78	3.3	-5.3	5.7	-1.2	-6.2	-6.6	-5.4	-3.8	-0.11	4.1	3.8	-3.1	-3.3	0.56	-1.6	-2.1	8	-1.8	-6.9	0.23	-3.9
-3.5	-0.79	-1.7	-3.3	-3.2	-6.5	-6	0.5	-7.1	1.6	-5.1	-0.2	-4	1.1	-4	0.92	0.52	0.63	-3.2	-4.6	2.4	-0.95	-1	-5.5	-3	-0.65	-1.9	-0.77	-1.7	-7	3.1	-3	-3.3	0.01	-3	-1.5	-2.6	1.1	-0.16	-7.7	-4	-5.3	-7.5	1.2	-11	1	2.3	2.6	-2.5	-2.2
-3.3	-4.1	-0.68	0.6	-0.48	-0.9	-2.5	3.1	-2	2.7	-1.2	2.1	0.12	-0.77	2.9	3.2	-6.3	-4.8	-4.8	1.9	0.74	-2.1	-4.7	-5.5	-2.3	-2	1.9	-5.8	-2.7	-3.9	5.1	-0.63	-5	-1.7	-2.2	-2.9	-2.5	-1.8	-2.4	-7	-3	-6.6	-0.74	1.9	-2.7	3.1	-2.8	-0.15	4	1.3
-2.7	0.99	-5	-2.8	-2.5	-0.18	-3.2	1.8	-2.9	4.8	-5.9	-0.02	2.4	-1.6	-3.3	2.9	-1.9	-11	-3.9	2.9	0.61	-9	-0.2	-6	-5.7	-2.4	-4.3	-1.3	-4.8	-6.3	2.3	-5.5	-6.5	2.9	-3	-8.7	-5	-5.6	0.26	1.8	-1.9	-11	-12	1.8	-5.9	6.7	-6.3	-6.1	-7.6	-3.2
-2.7	-1.1	-5	-2.2	-10	-1.6	-0.52	0.23	-0.96	4.1	-6.5	0.73	6.1	3.3	-0.93	3.9	-1.6	-9.6	-2.8	6.5	-1.2	-4.3	-2.8	-2.3	-5.7	3.1	-3.3	4.9	-1.1	-7.1	-5.1	8.2	-1.7	2.2	2.5	-2.2	1.9	-2.1	-2.5	-2.8	-0.22	-5	-5.4	-7.1	-15	-1.5	-0.1	-1	-4.3	-1.8
-1.9	-4.6	-7.2	1.4	-8.6	2.1	-2.7	0.89	1.4	1.8	-6.9	1.1	4.7	1	-6.9	7.1	-4.8	2.7	0.87	-1.2	-1.1	2.5	3.1	-4.8	-2.2	-0.79	2.1	-2.8	-4.1	-8.4	-0.8	-1.7	2.7	-2.5	1.5	-0.85	-3.7	-0.1	-3.2	-2	0.01	-0.27	1.4	-5.2	-7.4	-5.8	2.7	-0.4	0.43	-0.69
1.4	4.1	-2.5	-1.4	-5	6.3	1.9	2	2.4	3.7	-2.1	-3.1	-5.4	8.5	-7	4.8	6.1	0.45	-4.2	-0.12	3.2	-2.5	-3.2	-2.5	0.4	-0.91	3.5	-0.15	-3.2	-0.14	-2.1	-1.1	-0.83	-2.6	-5.3	-3.8	-0.43	0	0.73	-2.5	0.91	-2.3	-2.2	-0.76	6.3	-2.5	-0.98	-5.1	-1.5	-1.2
-3.5	5.7	-7.8	-1.8	-4.4	-2.3	-0.69	3.7	-0.34	0.86	-3.3	-5.4	2.2	7.4	3.6	-2.2	4.2	-2.1	1.4	-2	-1.6	-2.2	5.4	-3.4	-2.6	1.7	-2.2	2.5	3.8	1.3	4.4	2.1	3.7	0.32	-0.48	-1.7	0.9	-1.2	-0.7	-2.1	3	-3.9	0.04	6.2	3.4	-0.48	-6.3	-3.8	-4.1	-5.2
-1.5	-0.13	-4.2	2.9	-1.4	-0.36	-4.6	1.5	-0.88	2.3	-2.5	-3.1	1.3	-0.92	-1.1	3.5	0.7	-7.1	0.64	-0.3	-8.1	-4.4	-3.7	-9.9	-1.8	-0.75	-0.97	-2.3	5.6	-2	8	2.7	4.9	6.5	3.7	-6.2	2.8	-4	-0.6	-0.45	3.1	0.15	-4.2	-2.3	-12	-2.2	-1.1	-1.2	-2.1	-1.3
-6.1	8	-4.2	0.44	-3.7	-3.4	-6.6	5.1	-2.4	1.6	-1.8	4.2	-6.8	6.9	-4.3	4.8	5.4	-1.1	-3	0.97	-0.03	-6.4	0.64	-0.84	3.5	0.73	-2.2	-5.2	-3.1	0.2	-2.6	-2.6	-4.4	1.2	-2.3	-3.9	-2	2.2	0.01	-0.26	1.9	-1.2	-1.3	-1.2	-3.6	3.5	3.6	0.28	0.68	0.03
0.91	1.5	-6.3	-3.2	0.21	-0.62	-3.3	0.53	-2.3	-2.2	-3.6	2	-5.5	1.3	3.4	1.8	-4.4	9	-6.4	5.3	3.7	-3.5	-1.3	7.3	-1.5	5.3	0.11	4.1	-4.5	0.81	-6.8	6.3	3	10	0.67	-3.8	-3.5	9.3	-6.4	2.2	0.32	-1.9	-1.3	1.1	-1.3	2.6	0.6	0.03	-2	2
0.44	-5.2	-1.9	-0.02	-2.2	-4.8	-0.49	5.2	-9.9	1.3	-3.9	5.6	1.4	2.6	0.81	5.4	-2.2	4.4	2	3.5	1.5	-0.53	0.15	3.1	-4.7	3.1	-4.2	5.1	-6.7	0.95	2.2	3.9	-4.3	1.1	-4.8	2.1	1.9	4.1	0.61	7.4	-1.5	5.2	-1.7	5	-8.2	7.2	-0.77	1.8	-5.2	4
-1.3	4.5	1.1	7.3	-5	6.7	-6	5.5	-6.9	2.6	-3.7	3.7	-3	-4	-4.2	1.2	0.82	5.9	-5	-2.9	1.6	3.3	-7.6	-2.5	-0.38	8	-4.2	1.9	-6.2	3.2	-1.1	0.74	-0.72	6.1	-0.06	7.8	-0.69	0.32	10	4.7	-0.21	6.8	1.9	7.8	-4.6	5.9	-0.04	1.3	2.4	-0
-1.7	4.6	0.57	-0.52	-5.5	-0.33	-4.8	5.8	-1.6	-6.1	0.13	2.6	-2.3	-0.54	2.1	0.29	3.4	-2.4	-4.6	-3.4	1.6	6.5	2.7	-4.1	-0.05	-0.25	-3.1	-2.8	-9.5	1.1	-4.4	-0.98	-2.1	3.7	-0.21	-5.8	-0.69	-2	-0.1	0.37	-0.98	-1.2	0.14	2.3	-1.5	3.5	3.4	-4.5	1.5	-3.9
9.1	2.1	0.69	-6.8	2.9	-6.5	-2	-0.14	0.29	-2.7	0.52	2.1	-8.1	-6.2	-0.31	-2.5	-3.2	-3.9	-4	-7.1	0.92	-1.4	-4.2	-8.1	1.9	2.4	-3.2	5.4	-2.4	-0.89	-4.2	5.6	-3.7	4.8	2.7	-2.3	1.2	3.5	-7.2	2.2	-3	5.2	-3.4	2.4	0.98	-0.99	-3.3	-3.5	-2.6	2.5
4.2	5.4	1.2	-2.5	6.3	-2.7	-3	1.9	1.6	1.2	-2.9	-1.6	-0.14	0.21	-8.3	2.4	4.9	-0.78	-4.3	3	0.32	0.09	-1.5	4.2	2.3	2	-3.8	8.1	1.8	4.6	0.63	9.3	-2.3	1.1	1.8	4.6	-3.9	10	-0.3	-1.3	-1.4	8.9	2.4	4.9	1.9	-5.4	2	4.6	3.1	4.6
0.45	-2.9	-0.55	-5.1	-1.1	-0.91	-0.29	-5.3	2.3	1.4	-5.3	2.4	4.9	2.3	-0.27	3.4	5.3	-0.73	3.3	3.8	-0.28	0.96	6.1	0.47	2.5	3	4	5.4	5.2	0.69	-0.63	2.5	-4.4	8.2	3.7	4.4	3.6	3.8	0.89	1.7	1.4	3.6	3	4.1	-12	-0.44	5	-0.06	-0.8	-3.8
-0.84	-0.87	0.6	-2.4	2	1.2	-0.98	0.42	11	-6.2	-0.07	-0.45	1.1	-0.49	-2.1	-2.6	-2	-0.76	-3.1	-2.1	-5.8	-1.3	3	2.1	4.4	1.3	2.9	4.3	3.5	1.1	1.2	4.5	-6.5	-0.08	7.3	-1.7	3.2	1.7	5.4	5.2	2.1	-4.9	0.68	-0.82	-2	-3.7	2.2	-6.4	3.7	-7.5
-2	-5.6	-3.4	-1.1	0.46	-3.8	-2.8	-5.9	5.8	-3.6	-1.4	1.6	0.05	3.1	-3.8	-6.2	0.91	-6.3	-1.9	-3	2.6	-0.31	-7.2	-2.4	3.2	-4.5	7	0.35	-3.7	1.8	2.3	-6.7	-1.9	-8.2	0.88	-3.7	5.3	3	2.5	-2.7	3.5	-0.92	2.9	-0.63	4.4	-2.4	4.9	5.2	4.7	0.96
-8.2	-8.7	-6	-3.9	-0.35	-3.3	-1.7	-9.6	4.3	-6.8	-6.3	-2.1	3.7	-1.9	0.12	-2.6	6.3	2.5	1.5	1.8	3.8	-0.29	2	1.1	4.7	-6.6	-0	-4.8	1.2	1.2	-1.1	0.85	-7.3	-2.4	1.6	-1.5	-0.92	1.6	2.6	10	-1.5	1.1	3	-0.52	2.5	1.1	1.9	4.9	2.7	4.9
3.1	-2	1.4	1.3	-0.35	0.3	-3.6	-7.2	5.4	-1	-2.2	-0.61	1.4	3.2	-7.8	-0.05	-5.1	5	-5.2	-2.5	3.2	-0.42	-3.5	-9.7	0.49	-1.4	3.9	-6	1.7	0.73	-1.3	-4.7	-4	-3.4	8.5	1.8	-0.06	-6.5	2.4	-3.8	-0.6	3.7	0.92	-3.1	0.68	5.3	7.4	3.3	4	-2.5
9.7	-9.7	6.3	-0.66	2.4	-5.8	0.62	-5.2	4.6	-7	9.3	-2.7	-2.5	3.7	-2.8	-1.5	-0.06	3.5	-1.9	-0.35	0.64	-6.5	-6.5	-3.5	7.5	-5.5	6.5	2.1	0.03	-3	-0.97	-2.4	1.9	-6.9	0.51	-1.6	1.6	-6.2	1.3	-3.5	-3.1	-0.48	8	-8.6	6.1	-1.4	5.8	4.6	-0.01	3.5
2.4	2	0.41	0.77	0.95	-4.8	-2.9	-3.6	-2.2	-7.1	4.8	-8.1	0.82	-3	-0.9	6	-1.4	-1.1	3.8	5.7	-3.7	2.4	6.8	2.5	1.1	-5.2	3.5	-4.5	-2.7	-7.6	2.5	-6.5	1.8	2.9	2	-1.2	3	-2.2	-4.5	0.72	-5.5	-0.16	5.6	-4.7	10	-4.6	1.9	-3.3	-3	-4
-4.7	1.4	3	0.54	4.2	0.15	-6.4	-7.2	-8.2	-5.3	-0.75	-6	0.15	-6	-3.1	-2	-0.96	-1.4	0.07	2.6	-4.9	-1.1	8.2	0.24	-0.1	-0.55	4.8	-7	4.5	-6.8	-6.4	-3.9	2.8	-4.4	-0.08	-2.8	-0.67	-4.2	2.3	0.92	1.1	-2.4	1.9	-2.9	-3.8	-3.3	4.9	-1.4	-1.5	-2.6
1.7	-1.6	0.34	0.94	-1.5	1.4	1.8	-7.3	-3.9	-4.1	-2.7	-1.6	-0.77	1.2	-5.3	-2.9	4.6	1	-4.7	3.8	-2.7	0.94	0.74	1.6	0.87	-2.2	-2.1	2.7	-0.44	-7.5	-1.4	2.4	-0.07	-1.3	3.3	-0.55	3.4	0.03	3.2	-1.1	0.15	0.52	-2.8	3.3	-1.1	-3.9	4.2	0.45	-0.25	5
0.59	1.2	-4.5	7.6	-1.8	4.7	0.56	-2	-7.6	-7.5	1.6	3.2	2.6	-0.63	-3.6	-0.26	0.75	8.4	-2.5	2.2	-2	-2.5	-3.9	4.5	-5.3	0.17	-2.6	2.1	0.33	6.6	0.6	-0.16	7.2	0.12	0.41	6.3	2.6	0.49	0.77	-3.4	1.1	4.2	-1.5	3.8	3.2	-1.2	-1	1.3	-4.7	5.1
0.88	0.74	4	2.3	1.8	-1.1	-2.9	1.9	-5.2	5.9	0.22	0.56	4.5	-1.9	3.4	1.8	0.8	5.4	0.44	-0.53	-2.6	-6.2	2.3	-0.99	1.1	2.6	-9	0.43	-0.93	9.7	0.66	2.3	10	3.6	3.7	6.8	0.25	1.1	2.9	-5	-1.2	4.4	0.42	2.3	-6.3	9.3	5.7	-0.67	2	-3.3
-4.7	-1.3	-7.8	-4.2	-5.2	-5.6	-5.5	-7.5	-4.9	-3.9	-0.34	-2.2	-8.5	-4.7	5	2.7	-2.7	-0.15	3.2	-3.9	2.9	-8.4	-0.88	1.3	-1.2	2.8	-1.7	-3.4	0.88	-1.2	-3.9	-2.1	-0.75	0.9	-1.9	2.5	-0.07	3.4	-9.9	1.5	-2.4	5.7	-0.89	-6.3	-1.3	0.49	1.6	-0.91	-3	-2.3
-5.9	-4.3	-4.2	-0.51	-5.2	0.71	-1	0.51	-1.4	-1.9	-2	3.6	-8.2	-0.78	-1.7	-2.5	-2.6	-2.7	0.6	-4.1	-2.1	-6.3	-3.4	-1	-4.2	1.6	0.73	-3.5	6.1	3.3	1.2	-0.13	0.74	3.6	3.8	1.8	-1	3.1	0.01	1.8	2.6	4.9	-0.51	-4.7	-10	0.72	-9.7	-4.3	-5	-6.8
-3.9	-0.54	-2.9	3.9	-6	0.94	-5.6	-1.6	-6.3	2.5	-6.9	2.9	-3.6	0.98	-3.8	0.94	-3.9	-1.9	-1.8	0.25	6.4	-3.2	-4.1	-5.1	-4.2	-1.6	-0.04	-6.8	0.16	3.8	-4.8	-3.9	-3.4	6.5	-5.6	4	-1.8	-0.64	-2.8	-1.2	-1.9	-0.76	2	2.9	2.9	1.4	-4.5	0.9	-4.7	-2.1
-2.6	3.1	-1.1	1.9	-5.3	1.9	-6.8	0.58	-6	3.1	-9.5	-2.6	-0.94	1.8	0.74	-0.35	2	-6.2	-0.19	-4.8	-0.24	-2.8	-1.4	4.2	-3.6	6.8	0.87	3.4	-6.2	-0.11	-0.71	3.6	-4.5	-1.4	-2	2.6	1.4	-4.2	-3.5	5.2	-6.9	-1	0	-0.88	-11	-1.9	1.9	-1.1	4.6	-0.9
-3.9	1.4	1.2	1.6	0.74	5.5	-10	0.35	-3.8	5.2	-1.6	-5	-5.2	3.9	5.8	6.6	1.3	-2.6	-1.2	-0.08	3.2	6.5	-2.3	5.5	-5.2	3.5	-5.3	-3.5	-0.2	-6.5	-1	0.61	-4.6	-3.6	-3.7	2.4	-4.4	-4.8	-4.5	3.5	-5.3	-2.5	-5.8	-4.2	-9.3	-1.2	-0.85	0.01	4.9	3.8
1.3	-1.2	5.1	-2	11	-1.2	-0.38	-7.9	1.9	-1.1	6.3	-6	-1	-3.4	-4.2	-4.7	-0.29	-0.48	-0.78	0.67	0.13	0.85	0.42	-1.6	1.2	3.2	-5.7	-0.28	5.4	0.99	1.2	-2.7	2.6	-9.2	6.8	-0.49	-2.2	-3.4	-6	-11	3.8	-6.3	0.28	6	9.6	-4.2	-2.3	3.1	-4.2	4.9
3.3	0.95	1.5	0.01	1.9	7.9	2.1	-0.73	5.5	2.4	2.1	1.2	-6.7	-1.1	2.5	-4.6	4.3	-2.1	-2.3	3.4	0.18	2.4	0.61	-1.7	4.6	0.08	7.2	-4.3	14	3.5	-7	-1.6	-3.9	-6.7	4.4	-0.02	3.7	-8.8	-6.3	-0.5	2.5	-4.3	-1.6	0.21	8	-2.9	0.27	2.7	-5.7	1.2
-2.2	-3.7	-6.1	1.1	-2.1	6.6	0.09	-0.59	0.65	0.89	-3.5	4.5	1	-1.9	5.4	2.7	4.5	3.2	-2.3	-0.63	-1.7	-2.9	-5.7	-2.8	5.5	1.6	1.7	-7.1	2.1	2.9	2.4	-2.1	0.95	3.5	-4.2	1.2	-2	-3.1	2.6	-2.1	-4.1	0.49	1.4	-3.1	0.98	-4.5	-3.2	-9.8	-4	-2.4
3.9	-3.3	-2	-2.9	1.6	-5.5	0.66	-2.4	-1.1	-1.2	-5.5	-3.6	-4.6	-4.7	-0.18	-3.8	-1.3	4	2.1	-2.7	-5.4	-6.2	2.4	2.5	-3.5	2	-4.7	-3.1	-4.3	5.9	-8.2	-3.2	2.8	0.17	-1.5	-2.4	-2.5	2.2	4	-2	-3.5	-0.7	0.53	-4.7	2.2	2.7	2.4	-2	-4.5	-2.5
-3.7	-4.6	1.7	-0.86	3.1	-7.6	-5.3	-3.1	-1.1	0.88	-4.9	0.63	-7.8	-4.9	-4.7	-0.4	-0.35	4.5	0.04	-1.5	-8.1	6.1	2.2	3.5	2.4	0.98	2.1	-1.9	0.31	8.9	-6.8	4.4	3	-3.4	4.7	2.4	0.19	-0.62	3.8	3.8	1.6	2.6	2.6	0.09	1.4	2	7.7	2.4	0.3	4.2
-0.18	-3	-4.1	-4.9	-5.2	-2.4	-0.95	-3.6	-4.8	0.88	-3.4	0.47	5.6	-6.3	1.5	-4.4	3.5	4.5	-5	-1.9	6	3.2	-1.2	0.03	2.1	-3	4	-5.2	-4.2	2.8	3.1	1.4	3.3	7.1	1.7	1.4	-2.6	1.8	-2.5	-0.92	1.6	1.4	2.1	-0.87	-0.78	-0.77	-2.7	0.64	0.23	0.04
2.5	-0.16	1.6	-0.66	-1.2	-0.06	-2.9	1.8	-1.7	0.24	-1.1	-1.4	-0.03	-10	0.96	-2.1	-0.56	-0.11	-0.93	-2.2	2.1	6	-2.7	-2.4	-8.4	-4	-2.1	1.7	0.1	1.2	-2.9	0.87	1.8	9.9	-2.2	2	-4.8	2.3	-5.5	-0.85	-1.2	-0.76	-0.79	-4	1.8	-4.4	-1.1	0.69	-2.2	2.7
-3.7	-5.8	1.5	-2.3	-3.1	4.6	2	-1.9	-2.1	2.8	-4.3	1.9	-1.2	-0.53	-7.4	-0.61	-3.3	-2.1	-5.1	-7	-1.7	5.5	-4.6	-5.6	-7.5	0.4	-3.2	4.2	0.79	3.8	-9.7	1.6	-3.2	2	-0.65	4.1	-1.6	0.35	-7.5	-3.2	-0.9	-0.41	-8.6	-1.1	-3.7	-10	-6.6	-2.4	-4.9	-0.72
-5.7	-0.17	-3.7	-3	-7.2	0.83	-3.2	4.7	-0.96	0.08	-8.3	1.1	-1.7	0.94	-4.2	2.7	2.9	-0.85	-5.4	0.32	-5.6	5.2	-4.5	1.9	-8.2	-1.5	-0.8	-5.2	-5	1.5	-4.8	-0.39	0.77	5.1	2.4	-1.5	-1.4	-5.6	-8.8	-1.2	3.8	2	-5.2	-4.6	-14	-6.5	-8.1	-0.07	-5.9	2.6
3	-4.5	6.8	-1.5	-2	-3.7	-4.2	3	-1.5	-2.7	-1.6	-3.1	-1.4	2.4	-0.59	1.5	-0.83	4.1	-3.4	2.3	-5.8	5.5	-1.4	1.1	-11	2.3	-2.9	-1.3	-6.8	1.7	1.9	-1.3	-0.02	7.3	-0.8	4.3	2.1	-0.51	-1.1	-4.4	-0.96	0.62	-9	-4	-15	-6.7	-3.7	0.83	-2.5	0.39
-0.15	-1.9	1.4	-1.8	-3.4	-1.4	0.31	-2.6	-4	-2.5	0.93	-4.1	6.1	-3.7	-1	0.98	0.82	7.5	-1.6	-1.4	-9.1	4.2	3	-3.4	-6	2.2	2.4	-2.4	-1.7	-2.6	-2	-8.2	-0.46	2.3	-4.3	2.8	5.9	-3.8	-1.2	-3.1	-7.5	1.5	-1.9	4.2	-7.6	1.1	-4.1	3.1	0.06	0.61
-5.5	-8.4	-0.4	-2.7	3.6	0.15	-4.2	-2.2	-3.9	-4.1	1.4	-1.2	-0.67	-6.7	1.5	1.5	0.92	-2	-0.93	-6.1	-3.9	4.2	-1.1	-4.1	-3.4	-3.2	-5.2	-3.7	-6.3	-0.95	1.8	4.4	-7.2	0.97	-4.5	-0.51	-4.3	-6.1	-6.2	2	-10	0.33	-7.9	-1.1	-7.7	-2.2	-2.8	-0.72	-3.8	-0.07
5.6	-1.1	1.3	1.7	-0.38	-3.8	3.2	1.4	-2.8	-1.9	0.21	-1.8	-2.3	-9.8	8.9	-0.88	-0.73	-7.2	1.3	-9	3.5	2	-4.6	-7.8	-3	-9.9	-3.3	-0.33	-2.3	5.6	-3.4	4.8	-5.1	-1.5	-3.8	-1.5	-5.9	-2.5	0.85	5.1	-5.3	-4.2	-9	-0.74	-9.6	2.1	-6.5	-1.8	-1.3	-2
-2.2	3.5	3.1	-2.2	-1.2	-4.9	-0.65	1.2	-4.3	-2.6	-0.14	-6.3	1.8	-16	7	-2.1	9.9	-0.38	0.93	-4.5	-1.5	4.9	-4.2	-0.01	4.8	-7	-0.1	1.2	-4.5	-6.3	0.61	-0.55	5.1	-7	-0.47	-1.3	-5.3	-3.9	-0.4	2	-0.14	-1.9	1.7	-5.8	2.7	2.5	-7.3	5.1	5.8	0.36
-6.5	4	0.22	0.37	3	-4.7	5.3	3.7	0.39	-5.4	3.1	-2.6	11	-9.2	-2	-1.3	-5.3	-0.45	5.7	-1.4	-1.9	-3.4	3.8	-0.96	1.1	-0.77	5	4.3	3	-3.2	1.3	-5.6	3	2	-7	0.03	-0.19	5.5	4.3	3	-2	1.2	5.2	2.3	9.9	4.2	-7.6	2.1	-7.4	1.9
-3.8	11	-1.4	8.4	-2.6	2.4	8.3	7.9	1.1	8.8	0.18	3.2	2.9	-1.3	-0.08	5.7	-9	4.6	-1.2	5.4	-0.58	4.2	-0.73	4.6	3.7	0.3	6.9	-2.3	6.7	6.4	2.6	1.7	-1.8	-0.07	1.5	2.7	-0.8	3.4	-1.8	0.88	5.5	-2.4	9.3	-2	12	7.7	-13	4	-13	7.1
-2.7	-5	1.7	-1.6	0.41	2.8	3.2	1.3	-0.25	-4.2	-0.82	2.5	0.67	1.6	1.6	10	-1.4	-4.4	2.1	3.9	-0.32	4.4	11	0.36	-1	1.4	2.5	-5.1	-5.9	3.4	2.2	4.5	-5.6	-2.3	-3.6	0.69	1.4	-3.2	-8.6	4.3	-0.79	-5.5	2.7	-3.7	4.3	8.3	-3.5	1.6	-2.1	4.7
-4.5	-2.9	-3	-1.8	-0.34	1.5	3.8	-6	-2.4	-3.7	1.7	-0.5	-5.3	-1.1	-2.7	0.96	0.62	1.7	-3.7	3	-0.84	4.5	7.5	-3.2	-0.11	-1.3	0.28	-2.6	-8.2	1.3	3.4	-0.81	0.02	1.6	-5	4	7.1	0.85	-7.8	2.1	-6.1	-4	-1.6	-1.7	-2.3	-3.9	-7.9	0.67	0.58	-1.6
-2.2	-3	-4	2.5	-6	-1.5	4.7	-2.2	1.3	-0.78	1.8	-1.9	2	3.4	-0.47	-4.4	-0.85	1.1	3.4	-0.61	-3.2	1.9	-9.8	0.75	1.9	-0.12	1.6	0.62	3.4	-0.6	-0.94	-3.3	-0.16	-0.99	1.9	-4	0.8	1.2	-1.2	-2.4	-2.3	0.54	5.9	3.9	5.2	1.8	-4.3	-1.3	-1.4	-0.1
-0.51	4.3	-3.2	3	-4.5	-0.45	-1.4	-2.3	-0.39	2.4	-1.5	0.69	-1.4	-1.4	1.9	2.1	2.3	6.1	3	-0.29	-0.44	0.09	0.26	1.3	1.1	2.3	2.1	0.55	1.1	0.36	0.35	-4.5	3	-0.47	0.82	1.5	-2.1	0.3	-2	-2.5	-4.1	5.6	3.1	4.3	-1.8	0.19	-1.8	-1.9	-1.9	2.6
-4.8	2.5	-3.9	2.6	-2.6	2.3	-4	-1.8	2.1	3.3	-0.54	-3.5	-1.8	2	-1.6	1.4	3.7	5.2	0.81	2.1	-2.8	-0.26	4	5.6	5	3.8	-5.8	0.64	0.32	4.4	4.5	-1.9	-6.4	-0.51	2.8	6.2	6.8	0.94	2.9	-4	1.1	4	4.4	3	0.42	1.8	2.6	2.2	-1.2	7.9
0.09	3.5	-2.4	9.1	2.9	7.2	-0.91	0.53	6.7	1.8	3.2	4.7	1.1	1.7	-1.9	-4	6.9	3	-4.1	1.5	-3.2	-3.6	-6	0.17	4	5.7	-7.7	7.1	0.43	9.4	-7.1	-3.3	-7.7	-3.6	4	0.51	-3.5	-1.1	0.72	3.7	-2.4	3.7	3.7	0.73	1.4	5.1	2.8	4.1	2.7	2.5
3.8	1.9	6	3.4	3.7	5	-1.4	-3.6	7.8	-2.8	1.3	-3.5	2.6	5.8	-3.1	1.6	3.9	4.2	-4.2	3.7	-0.88	-10	0.16	4.2	2	4.6	-1.7	3.2	3.5	9.4	-3.6	-4.1	-4.5	-6.9	6.2	4.3	-0.92	-4	-8.7	3.8	2.3	1.8	-1.1	4.7	-2.1	6.1	8.1	2.1	5.5	2.3
1.9	1.9	0.88	2.4	-1.1	4.1	-1.1	-0.67	7.4	-3.1	3.5	2.6	-0.43	5.3	-8.2	-1	7	0.2	-8.2	-1.5	2.9	-3.6	-4.6	1.9	5.5	4.9	1.7	-2.7	6.2	-0.19	-4.5	2	2.6	3.5	3.4	3.2	2.6	1.1	-3.3	-1.3	4.4	0.55	-1.5	4.2	0.31	10	2.1	-0.12	8	0.55
2.5	-5.5	2.4	-1.6	4.1	0.52	-6.2	-0.86	3.9	-4	0.64	-2.5	-0.57	-1.3	4.7	0.23	9.8	-8.5	1.6	-2.2	4.6	-2.7	0.67	1.1	1.6	-7.3	1.3	-0.07	2.7	-1.5	2.2	-8	2.4	-2	-0.23	-3.2	1.8	-2.3	4.3	-7.4	2.1	-0.4	-1.3	0.53	-1.8	8.7	1.8	-2.5	5.6	1
-2.2	-7.9	-1.1	-3.1	-0.38	-2.5	-2.4	0.2	0.12	0.13	-3.2	-3.7	-0.53	-4.2	3.4	-3.8	1.1	-3.9	-2.1	-0.45	0.63	-4.6	-4.3	0.18	-6.5	-4	2	-2.9	0.58	2.3	-3.9	-2.2	1.9	-2.1	-3.1	-3.8	-2.6	-2.3	-6.3	-0.93	-3.3	-2.1	-9.9	1.8	-7.6	11	-0.1	2.7	-3	1.7
-2.6	3.7	-0.3	7.6	1.6	0.87	-0.68	-2	-5.8	-0.71	2.3	-0.45	1.1	-3.9	-2.3	-5.1	-7.6	-2.6	-2.3	-1.7	-4.6	-0.73	-3	-3	-6.8	-1.9	-6.6	-5.1	6.5	0.8	-2	-4	-4.4	-0.46	-1.6	0.74	0.47	1.9	1.4	3.1	-1.7	-2.8	-3.6	-1.2	-3.8	4.6	-1.7	-1.2	-3.4	-1.9
5.8	-7.5	-0.5	-1.3	2.6	-1.4	4.8	-4.9	-2.9	-5.8	0.96	-3.6	0.86	-4.2	4.6	-4.1	-5.8	-11	5.6	-3.1	-3	-8.1	2	-3.7	-3.6	-7.5	-3.6	-5	-1.7	0.22	3.3	-5.3	-1.6	-5	-3.6	-3.8	4.8	2.8	3.2	-5.9	-1.1	-5.6	-1.6	-1.9	-2.4	-3	1.8	-1.1	-0.96	-1
-0.41	-3.2	3.8	-1.9	5.9	-0.13	9	-8.2	0.01	-9.1	3.3	-4	2.4	0.72	0.47	-6.3	0.85	-5.1	3.3	-3.9	1.7	-8.4	0.89	-7.7	-0.14	-3.1	-2.2	-9.9	4.1	-4.3	0.63	-9	0.15	-6.4	-3.6	0.31	2	-5.6	1.8	0.66	2.9	-1.1	0.09	-5.4	7.8	-0.08	6.8	2.4	-3.3	-0.15
3.3	-0.58	4.5	5.8	5.6	3.7	3.2	-3.9	-0.04	-2.8	1.4	-1.4	-0.95	-0.58	-1.4	1.9	5	2.8	1.4	-2.2	7.2	-2.8	2.3	2.4	3.3	0.26	6	-5.2	5.6	-6	0.87	-5.5	12	0.12	-2.7	-1.4	5.4	0.73	5.8	-0.7	7.6	2	4.5	2.6	2.9	-3.1	2.9	-2.4	0.53	0.73
-1.6	-4.3	3.4	-0.26	3.7	-1.6	1.6	-3.6	-0.64	-3.5	3.4	2.9	-5.6	-2.5	-3.9	-0.64	2.5	2.4	-0.74	-2.8	1.1	5.8	-5.4	-2.1	8.3	2.2	3	0.28	4	-2.6	5.7	4.8	7.3	5.2	2	-1.5	2.5	-2	2.7	9.3	5.6	5.5	2.9	2.8	3.9	10	-3.7	-0.97	-4.8	6.1
4.6	-5.7	3	-3.3	4.3	3.1	2.6	0.2	-1.1	-2.1	1.9	-5.6	2.2	-2.4	0.74	1.4	4.2	1.6	0.47	2.3	0.62	-1.6	-1.9	-1.4	7.1	-2.7	5.3	2.9	-4	-3	12	4.5	10	-2.8	5.3	0.58	5.4	2.6	7.3	-2.1	2	-0.22	3.8	-2.5	0.3	6.2	4.8	1.9	2.2	2.6
0.67	-1.3	3.8	1.2	9.2	2.9	-1.7	2.4	2.1	-3.1	2	-3.7	-1.1	0.6	2.1	-2.7	0.12	1.2	5.8	2.4	4.2	-9.8	8.6	-0.2	3.4	-1.9	5.8	-3.7	-3.7	-4.6	9.5	-1.9	4.3	3.5	3.9	2.9	0.15	0.62	6.6	-5.2	-0.56	-5.2	1.6	-3.1	-0.14	5.5	12	2.4	7.9	-0.4
5.8	1.1	5.9	3.5	11	5	0.78	4.3	-2.2	-1.6	4.5	2	-5.5	-2.7	5.2	-1.6	-0.09	-0.22	-2.7	-1.7	2.3	-6.8	-0.8	-0.53	6.2	0.1	3.7	-1.6	6.4	-3	5.4	-2.1	1.4	11	3.8	1	-3.2	-1.8	2.9	5.1	1.8	-2.1	0.5	0.91	4.5	0.6	-1.8	2.2	-0.94	4
3.7	-1.9	5.1	-1.4	7.7	3	-0.28	-0.69	-1.6	-1.5	4.5	-2.4	-4	-2.3	5	-0.5	-1.2	0.55	-4.2	-2.3	-0.06	-3	0.07	-4.9	4.5	-2.6	2.2	5.7	4.3	9.2	6.5	-2	-1.1	6.8	6.3	-1.7	0.84	-1.1	1.6	6.5	4.2	4.4	-0.34	1.9	6.9	-2.6	-4.3	-0.36	-3.9	1
-4.1	0.76	4.2	2.5	3.6	6.1	-4.8	6.2	1.4	1.6	5.2	4.3	1.2	4.3	4.8	-0.63	3.7	-0.86	-2.9	3.1	2.4	6.4	3.6	3.3	4.2	3.8	-0.38	1.9	5.3	6.1	3.9	1.9	2.5	-6.7	-0.55	-0.54	2.9	4	1.6	2.1	2.2	5.3	3	0.71	7.8	7	1.7	-4.7	-1.5	-2
1.1	0.17	2.2	0.1	7.2	7.5	4.2	-3.6	0.32	-2.6	8.6	4.3	-3.7	1.9	3.9	2.3	1	-5	3.1	7.3	7.4	3.3	-3.2	4.9	6.2	2.6	-1.6	-2.5	8.3	-2.3	2.5	1.8	6.9	-3.6	-2.5	-0.46	2.5	0.61	4.2	0.81	2.1	-1.7	3.6	0.05	7.2	-4.4	2.5	2.5	-0.05	0.75
4	-4.7	0.61	-1.2	2.5	2.1	-0.52	-1.9	-0.1	-4.2	2.7	0.65	-2.7	6.3	7.9	-1.8	-2.7	1.7	7	7.5	5.6	1.3	3.8	5.7	1.4	1.8	-0.17	3.2	-1.1	-1.8	0.99	-0.42	6.3	-7.1	0.87	-8.4	-0.45	5.5	-1.6	-0.47	-1.1	-2.8	0.55	-0.74	8.3	-2.5	3.2	5.6	0.77	1.9
2.4	-1.7	5.5	1.1	5	2.8	0.87	-1.2	-4.2	0.95	1.7	-0.76	-0.3	-5.6	1.9	0.79	-2.7	2.2	2.1	-0.21	2.9	5.8	3.8	-2.1	7.2	3.8	2.2	4.2	-0.57	-2.3	4.6	-2.4	5.1	2.8	2.6	1.5	0.45	5.2	3	-5.1	-3.4	-3	5.8	3.8	14	7	4.5	1.7	4.2	1.5
0.86	9.3	2.7	-0.06	-0.84	0.16	-1.8	5.2	-0.89	-2.3	-2.3	-1.7	5.2	-4.3	1.5	3	-2.9	10	-1.7	3.3	4.8	3	-1.4	1.7	7.9	1.9	3.8	3.8	-1.4	1.9	-2.1	4.3	3.5	3.2	-1.5	4.8	1.9	6.4	2.1	-3.2	0.24	5.1	13	3.1	11	8	-4.1	2.9	0.96	2.9
0.42	4.9	-1.6	8	0.47	4.7	-0.1	3	2.4	1.6	0.95	2.1	5	-1.3	3.9	2.4	-1.7	6.1	2.7	-0.99	7.2	0.09	-4.1	3.5	4.8	-1.1	-3.5	1.9	1.4	2.9	-12	-1.4	1.9	-5.3	0.63	0.75	-6.1	1.4	-6.7	-8.1	-2.8	1.4	5.8	-2.1	18	-12	-1.4	2.5	0.65	4.8
-2	2.5	-0.45	-0.27	-1.2	1.9	-0.84	2.2	-0.87	3.7	-0.14	5.1	-0.11	-2.3	3.9	2.6	-1.1	15	2.6	-5.1	3	2.5	-3.4	0.82	-6.1	-1.7	4	3.5	-5.2	2.5	-3.4	3.8	-4.4	-5.4	-2.5	-3	-0.33	1.8	-4.1	-1.9	-0.04	4.2	-3	-1.3	0.74	-0.77	0.37	1.1	1.6	2.9
-3.9	4.4	-1.1	2.6	1	3.2	-6.7	9.4	0.82	4.9	-1.3	5.6	1.8	1.5	2.2	4.8	-5.4	-3.9	-1.6	-2.3	1.9	-1.7	-0.84	0.28	-1.5	7.3	-0.21	4.8	-3.6	3.7	-2.7	1.8	1.3	2.8	-3.6	4	-5.7	2.2	-4.3	-0.22	-3.4	5.1	-3.4	3.7	-5.5	5.4	0.86	-2.2	-0.04	0.54
-1.6	2.3	-4.8	-0.84	-4.4	1.4	-5.6	0.17	1.3	4.5	-1.3	2	3.8	-2.4	-0.21	-1.6	-4.9	-7.4	-2.6	-5.9	3.4	0.08	-1.9	-3.7	-4.8	3	-2.3	1.1	-6.6	-2.3	-0.44	1	-4.8	-5.7	-0.58	2.7	-4.4	9.3	-2.5	-2	-5.2	5	-5.9	3.3	-2.5	-0.51	-2.1	2.8	-2.2	-3.8
-6.7	0.33	-4.8	2.7	-0.28	2.9	-3.8	2.7	3.2	0.78	-1.4	8.3	0.76	-10	-7.5	-3.6	0.62	-4.3	-5.1	0.51	-10	-6.2	-0.17	1.9	-4.1	0.35	-6.7	2.3	-3.6	-0.3	1.2	-1.7	-9.4	-5.3	0.09	4.1	-7.5	0.08	1.8	-2.6	-2.2	1.8	-7.2	-0.51	-8.6	2.4	1.5	1.8	0.58	0.93
-11	-4.6	-4.2	-1.4	-4.8	10	-4.2	3.8	0.45	-1.6	-2	4.3	1.7	-5	-3.1	2.7	0.76	-5.3	-1.3	-3.9	-3.4	-2.5	4.9	-4.7	2	3.4	-0.41	1.9	6.8	4.4	-3	6	-5.5	7.6	2.2	6.4	-2.2	3.1	6.6	-2.2	-0.24	2.2	-5.8	0.52	-15	11	5.8	-1.7	5.5	-1.6
-5	7.5	0.26	2.2	-0.52	0.03	-11	7.1	2.9	1.3	-1.7	2.9	-7.2	1.1	-1.2	-2	-0.66	-7.8	-5.9	0.66	-2.1	-2.8	-5.4	-2	4	3	-2.8	4.9	-0.33	4.7	-4.6	4.8	-7.5	-2.8	0.72	-1.1	-8.1	0.75	6.2	7.3	0.39	2.7	-5.7	4.3	-3.8	6.7	1.8	-1.6	2.7	-1.5
-3.1	-0.9	-4.5	-0.17	0.23	-2.1	-3	-0.98	2.1	5.7	-0.08	5.6	0.06	1.9	-5.4	-2.1	1.9	0.09	-5.6	1.4	-10	1.2	-6.5	8.5	-3.7	-0.56	0.62	4.7	1.9	-8	-5.2	3.2	2.4	-3.1	5.8	-5	-4.6	0.83	2.9	-5.7	5.9	2	-4.9	-0.9	2	-4.2	4.3	-1.8	-0.52	-0.99
-5.3	5.5	-4.3	-1.3	-2.9	0.31	3.4	0.53	-3.1	6.2	-5.1	4.6	-2.9	2.1	-5.4	0.46	-2.6	2.3	0.17	2.1	-8	-2.2	-4.3	2.4	-5.1	0.01	-3.7	5.1	3.8	2.5	0.06	-5.7	2.4	3.5	1.5	3.1	-5.3	-1.2	4.9	-1.9	4	-0.87	-2.4	-0.98	3.6	-2.9	-8.5	-1.8	-5.3	-3.3
-1.9	6	0.12	3.8	-3.7	8.4	-4.1	2.9	4.3	4.7	0.3	8.7	1	-0.05	-6.6	1.6	-6	1.6	0.32	1.5	-1.7	2.7	1.2	1.9	-5.6	7.2	-9	1.7	9.7	5	-7.7	-4.2	-0.25	3.8	1.1	2.6	-5.7	2.8	-5	-1.9	-4.5	6.1	-5	6.2	-0.73	-3.1	-3.9	-2	0.82	-3.6
-2.7	-0.74	-3.4	-1.8	-5.2	-1.5	-6.5	-1.1	0.82	-0.13	-5.6	2.6	-0.81	5	-3.3	2.1	-5	5.3	-2.7	0.18	-3.1	1.6	-6.2	1.5	-7.3	3	1.8	5	0.5	3.9	-5.8	1.2	-1.1	2.2	-0.76	2.3	-2.2	-3.8	-2.7	4.8	-2.7	-3.5	-6.1	5	-4	0.9	-0.04	0.47	0.89	1.6
-0.18	2	3.9	5.8	-2.1	2.9	0.49	8.5	1.8	-1.4	-2.6	4.8	-1.1	1.9	-2.2	4.5	2.7	0.82	2.4	5.8	6.6	-4.3	-3.8	5.5	-2.9	2.3	1.6	2.5	-6	6.5	-2.9	-0.55	5.2	6.9	0.14	0.28	3.4	4.5	3.7	9.2	-2.1	2.1	4.3	-0.36	-1.9	7.3	5.3	2.7	2.6	2.9
3	5.2	3.7	4.6	6.7	6.3	1.7	4.3	-4.3	-3.8	0.71	2.8	4.4	1.7	0.16	2.5	-4.3	2.9	-0.26	2.6	1.9	4.3	-1.8	-4.5	2.7	5.4	-5.9	0.76	-2.2	1.9	0.53	-2.9	1.1	9	-1.7	1	-1	6.2	-0.01	4.8	0.72	0.62	-0.53	1.7	9.6	-0.28	-3.6	7.5	-0.57	6.8
-4.3	-5.2	-3.4	-6	-0.16	-5.6	4.2	-8.9	-5.5	-7.2	-2.6	-6.2	4.1	5.3	1.1	2.2	-1.4	-3.6	-0.2	2	-3.9	4.9	5.4	-3.5	0.97	0.91	6.7	-4.3	2.5	-1.7	5.7	-4.6	-2.4	3	2.8	1.1	0.96	-8.7	-0.14	-2.1	1.1	-2.8	1.5	0.91	5.9	3.6	-3.1	-1.8	-2.2	0.1
4.2	1.2	-1.1	-3.5	-2.4	-6.1	6.2	-7.2	7.7	-3	2.3	-8.8	0.26	2.9	0.92	-0	0.06	1.8	0.78	0.74	3	3.1	4.6	0.19	4.4	-0.16	2	-3	1.6	-7.2	2.7	2	-2.4	1.3	-4	0.25	2.8	0.66	-4.2	-0.59	1.4	1.9	2.5	1.5	-3.8	-9.5	1.9	-3.7	1.1	0.31
5.4	0.92	5.5	-0.91	-4.7	-1.4	1.1	-3	-0.25	-1.4	3.3	-2.9	5	2.1	2.2	6.1	2.9	8.9	3.7	-2.9	1.3	9.1	1.3	-7.5	5.2	1.8	2.4	2.7	4.5	-3.9	3.1	10	-0.6	11	1.7	-0.41	-3.4	-2.3	4.9	3.1	0.95	1.2	1.4	1.4	6.4	4.1	2	0.86	3.3	-0.5
-0.89	2.5	-1.8	2.5	2.1	3.8	-2.6	4.1	-1.3	3.5	-0.12	-0.58	-2.8	5.3	-0.15	4.1	-0.95	7	0.99	-2.1	-3.1	-0.89	0.39	2.5	0.37	-0.57	2	0.98	7.1	-3.9	5.7	2.4	-1.1	0.61	5.2	-0.37	5.4	-3.4	2.6	2.3	6.6	-2.3	-7.9	-6	-2.8	-1.6	3.2	-2.1	3.1	-1.2
3.4	4.8	-1.8	0.03	1.8	1.8	-2.6	3.2	0.77	5	-4.2	-1.7	0.86	-3.2	-3.4	0.87	-3.6	1.8	-0.41	1.3	-7.3	2.5	-1.2	2	3.1	1.4	-0.83	-4.9	12	-0.45	-0.9	2.3	-0.56	-2.8	4.5	1.3	1.1	3.3	1.2	-2.6	7.2	-1.8	0.64	-5.9	-3.4	-7.2	0.37	5.4	3.9	1.9
4.1	0.97	2.2	-2.8	7.6	-6	2.3	3	2.1	2.6	1.2	-2.4	-0.77	6.9	1.6	-0.45	5.1	-1.7	2.3	1.3	-1.4	-2.5	-0.5	2.8	7.8	-0.72	-5.2	1.1	0.68	0.84	-2.5	-2.6	-5	-3.9	-0.55	1.1	1.7	3.8	-0.44	-3	3.1	-0.81	5.9	-0.85	8.5	-5.5	4.5	-8.3	1.3	-8.7
2.2	2.4	1.7	1.2	0.61	-3.1	2.3	2.9	4.6	1.4	6.9	-3.9	-5.5	1.6	0.3	0.3	6.2	7.4	1.9	3.2	4.1	2.9	5.9	-2.2	3.2	-1.6	-1.2	1.1	6	-2.6	-5.9	-1.1	1.2	3	1.2	3.7	4.4	-0.11	1.6	-7.6	0.24	-1.3	5.8	-1.1	3.5	-0.86	-0.53	-3.5	-1.9	-4.6
-4.2	-0.96	-2	1.1	0.1	1.9	-0.44	5.7	0.22	4.5	-0.57	4.5	-9.7	3	-3	-5.9	-1.6	-0.94	-2.5	-4.4	-1.1	4.5	-2.5	1.4	0.21	0.91	1.4	5.2	5	2.1	-3.4	6.1	1.8	1	2.5	5.6	-0.63	3.6	2.7	-3.5	1.3	-0.38	5.8	-4.5	3.8	-7.6	-6.7	4.5	-6.5	0.86
3.1	3.5	-3.9	0.5	-1.8	0.42	4.9	3.5	4	1.4	-6.4	4.5	8.4	1.2	-3.4	-0.37	-9.3	7.6	-0.41	0.8	-3.1	8.8	-4.5	5.2	-5.5	2	-1.1	-2.1	-1.1	-1.4	-1.7	2.7	2.4	-5.9	-2.8	3.2	-5.6	-4.8	-0.6	-4.7	-6.8	-3.6	1.4	-2.4	-4.2	5.7	-3.7	0.82	-0.91	-0.12
-0.4	3.7	-2.5	5.3	-3.8	-0.46	1.7	-0.47	-3.7	-5.1	0.85	-0.37	1.4	0.75	7.3	2.2	2	0.06	3.7	6.7	1.4	10	-1.5	8.3	-0.47	-1	4.3	-0.87	1.8	-1.3	4.7	7.5	-0.9	2.4	-0.5	-1.8	0.95	-3.9	1.5	5.3	-1.5	-1.7	-2.1	-4.4	-12	5.1	-2.9	2.5	-4.2	4
-2.7	-2	-7.9	-0.32	-6	-3.5	-4.8	0.77	-7.3	-7.5	1.5	-3.3	-6.4	-1.6	0.28	-4.3	2.9	-10	-1.7	3.5	8.9	2.1	-9.6	2.4	4.7	2.6	2.5	3.1	-3.6	2.1	0.36	5.3	0.45	2.8	4.9	2.3	-0.79	-2.1	4.2	0.89	1.5	-1.9	8	1.6	4.3	2.1	2	-1.9	2.2	-0.88
3.1	-1.3	-2.3	0.94	-5.3	0.23	-2.6	2.9	0.89	0.34	1.7	0.86	1.2	-3.8	2.9	-1.1	-2.7	-9.6	0.55	-0.04	5.4	-2.8	-3.2	4.5	2.3	-3.1	1.3	-2.5	0.28	-0.7	-0.08	-3.3	0.33	2.7	-1.9	-6.8	-3.5	2.2	-5.9	2.3	-5.5	-1.9	4	-1.5	7.6	-1.9	-3.6	-4.9	0.24	-3.5
4.9	2.6	7.9	-0.37	-0.84	0.4	0.72	-1.6	1.3	-4	4.7	-3.3	1.4	2.3	2.8	-7	-1.1	-0.83	0.12	-0.35	3.3	-1.2	1.9	2.9	3.1	-1.9	2.4	-3.6	-2.2	0	-2.4	2.9	-2.1	9.7	-2	0.5	-0.92	3.6	-5.3	1.4	2.6	5.2	1.1	-6.2	2.4	-6.6	-12	-0.14	-1.7	-4
7.7	-0.32	2.1	1.6	3.2	1.7	-1.6	-0.33	-2.5	2.3	-2	-0.76	2.5	-0.95	1.3	-4.3	8.6	-0.81	0.05	-0.24	1.4	-1.2	4.6	1.1	1.4	5.3	0.86	2.8	4.9	-2.5	4	7.6	-5.8	-4.7	-0.83	-0.08	6.2	-3.3	0.9	5.1	-1.7	-0.77	-1.8	6.3	-0.12	6.8	-1.1	0.62	-1.7	-0.23
3.4	-0.43	1.2	-4.7	1.1	-3.6	2.6	-2.5	-3.5	1.9	-1.8	-4.7	-0.77	0.46	3.7	-0.7	4.6	-8	5	-1.2	2.4	-2.2	8.5	0.8	5.4	3	-5.2	6	-15	-0.92	-1.9	3.1	-3.9	-6	-1.4	-5.3	-1	-6	0.26	5.6	0.12	-5.2	3.5	4.4	0.62	-2.1	4.8	-6.2	6	-7.9
-4.5	1.8	-1.5	-0.86	-4.6	0.04	2.2	-3.2	1.5	-1.4	-6.4	0.08	-3.7	7.5	2.3	-5.5	-4.2	-2	5.4	0.63	-1.7	-4.1	4.7	0.17	-0.45	3.6	-4.3	-2.1	-14	-2	-12	1	-4.8	-1.7	-5.6	-1.4	-4.6	-2.8	4.6	6.8	-2.3	4.1	1.8	4.1	4.8	-4.8	-2.2	-1.3	-3.4	-4.1
4.3	1.5	-0.55	1.4	-5.5	-0.73	1.7	-0.45	1.5	0.73	-6.3	1.1	-7.9	5.3	-1	0.46	6.3	3.3	-2.6	-4.1	4.8	5.4	4	-1.6	-0.33	2	3.4	-0.75	11	5.9	-3.3	3	3	-0.49	-0.53	0.65	-1.6	-2.6	0.78	1.1	-1	9.3	0.65	-0.84	1.4	-9.5	4.5	-1.8	-2.3	-0.27
-0.62	-2.7	1.9	1.4	-2.5	-0.01	-0.33	5.3	3.2	5.6	4.5	3.6	-1.1	0.19	-0.24	2.4	5	2.2	2.4	-4.1	2.4	4.8	1.3	1	0.17	-2.4	3.8	5.2	11	-5.4	-2.1	2.3	7.2	-5.8	3.6	0.03	0.88	-4.3	1.4	-2	5.9	2.4	5	0	1.9	5.5	7.3	-1.6	0.82	0.36
-1.3	-0.78	1	3.9	4.4	3.4	1.1	3.6	-1.4	5.6	1.6	-2.2	8.4	1.4	2	-3.2	0.25	-5.7	4.5	0.08	-4.5	-9.1	9.7	-1.7	-0.36	-3.5	-1.4	0.74	0.84	-0.04	0.64	2.9	0.79	-3.1	-2.3	2.1	3.6	-3.1	1.7	5.8	-0.52	-2.4	1.7	0.87	2.2	0.16	3.1	-4	0.76	-3.5
-0.28	-2.6	-4.1	-2.4	-1.3	-3.6	-7.9	-6	-6	-3.6	-3.4	0.88	-0.27	-1.7	5.3	2	-3.5	-0.55	3.4	2.8	-2.8	-0.76	3	-2	-1.3	-5.2	1.7	1.4	-8.9	-0.9	5.5	8.8	0.2	1.7	-7	-4.9	5.2	1.8	3.9	0.46	-0.38	-3.1	-3.6	2	0.67	-2	2	-1.4	-1.6	-5.3
1.9	-3.3	-0.48	-3.8	-2.2	-6.3	-1.7	-2.2	-3.1	0.85	-2.3	-2.2	0.27	-3.6	2.2	3.1	-0.17	1.3	-1.8	0.79	4	0.09	-1.3	-0.71	-5.8	-3.5	-0.81	-8.8	2.6	-10	1.5	1.6	3.8	-0.49	-4.5	-2.9	1.4	-2.1	7.9	-3.4	-0.43	-6.5	-2.4	-2.6	0.07	-3.9	-0.68	-4	-4.3	-4.8
-5.8	1.1	-3.3	1.5	-1.9	-4.2	-1.1	-1.8	-2	4.4	0.02	-3.2	3.8	3.2	-3.6	0.98	8.9	-2.3	-1.7	1.4	8.1	2	-6.4	-0.42	-1.6	-3.1	0.3	-11	-0.8	-3.3	2.3	-16	5.7	0.71	2.3	-1.8	0.74	-0.72	7.4	-3.4	5.2	-1.8	-2.5	2.6	-1.9	-3.8	1	-2.9	1.8	-1.6
-1.9	1.2	1.8	-0.19	-0.56	5.7	2.7	-3.7	0.89	0.61	-1.5	3.2	3.6	7.4	-0.3	7.1	1.4	0.68	2.5	1.5	2.8	11	-2.5	8.2	-0.1	-5.8	-0.72	-5.3	-7.2	-5.5	-0.64	2.5	3.3	-1.7	5.8	3.4	4.1	1.3	0.34	-0.73	5.2	-3.1	1.3	-4.8	1.6	-11	2.4	-1	7.4	0.91
7.7	0.2	4.2	3.1	2.4	4.3	-0.16	-1.4	4.5	-4.1	4.4	-1.4	0.44	-7.8	-0.57	3	3.6	-1.2	0.73	-4.7	4.9	0.64	2.6	0.62	-2.4	0.18	1.1	0.47	-4.3	-7.6	1.9	0.57	-2.9	-0.47	0.85	-3	1.5	-5.2	-4.8	0.37	1.8	-2	-0.62	-1.9	-1.3	3.3	0.55	0.52	3	-1.1
3.3	2.2	-1.2	2.5	1.8	-1.5	4.3	3.3	7.8	4.7	1.5	0.98	2.3	-3.4	2.7	-0.69	2.7	5.5	0.68	-0.24	-2.4	-2.5	-0.8	5.7	-2.4	-0.28	-4.1	-1.6	3.6	-0.91	-3	1.5	-6.6	5.5	-2.3	-1.4	-3	-1.4	-2.8	3.1	0.61	3	-1.9	0.07	1.4	-0.5	-1.2	9.7	-0.36	7.2
-1.8	-2.1	0.47	-5.2	4.6	-0.63	2.9	-0.53	0.91	3	-0.58	3.6	1.1	2.1	0.81	-4.6	1.6	-4.2	2.4	1.6	-3.3	-1.9	1.1	6.6	-0.87	-2	3.5	1.2	6.5	5.8	-2.2	0.79	-0.28	-2.8	4.3	-0.33	1.2	-0.8	-2.4	2.4	4.2	-1.7	-1.1	0.2	-9.7	1.2	-0.05	-2.4	3.6	2.4
2.4	2.1	0.04	-4	-3.2	-6.6	7.1	0.46	-2.7	0.65	2.7	1	-4.2	-4.7	-6.2	0.25	-2.6	-7.2	-4	-0.52	-4.6	-3.6	1	3.2	-5.1	-0.25	7.5	-0.07	3.6	-0.22	-2.1	3.1	-5.1	-5	2.2	0.37	6.9	0.59	-1.9	2	3.1	1.3	-5.4	-4.8	-4.9	-3.8	-6.6	-5.9	-0.38	-2.2
0.59	-3.7	-1.9	-1.8	-3.3	-2.6	8.8	-1.7	-0.98	-2.1	4.2	2.7	-2.7	-3.7	-1.6	-2.8	-2.3	-6.7	-2	-4	-5.6	-5.6	5.3	-2.4	-0.33	-1.6	3.5	2.5	1	-1.7	3.5	0.84	-4.8	-1.1	-0.47	3.9	9.3	5.7	3.3	-5.6	3.6	5.6	-5.3	0.39	-8.8	-3.9	-1.9	-3.7	-4.5	-5.8
0.18	4	3.6	2	-3	1.6	9.2	4.4	1.7	5.5	0.89	4.1	2.9	-5.3	5.1	-4.5	2.2	-0.05	3.3	-1.1	4.6	-3.3	0.18	-2.5	0.34	1.7	-2.2	-0.14	1	5.2	2.7	3.8	9.8	-1.6	-4.2	-4.2	8.9	-0.72	-1.6	2.8	5.1	-3	2.6	1.6	4.5	1.4	0.62	-2.2	1.4	-0.19
9.6	0.88	2.2	-1.1	2.4	-0.95	9.6	7.2	2.4	0.45	3.3	2.6	-4.3	0.1	6.7	2.2	-4.2	4.3	5.7	4.2	-0.16	-3.7	-2.1	-0.41	2.8	1.5	-1.5	5.9	2.5	2.9	6.7	-2.9	1.4	4.1	-0.4	-1.4	3.5	-1.3	-1.9	11	2.5	3	5.2	7.3	-1.1	-0.38	-0.5	1	1.5	0.18
5.4	-7.9	2.7	-13	8.1	-7	2.7	-6.6	4.9	-3	9.4	2.1	-0.43	-2.3	0.97	1.7	-6.4	4.9	-1.7	3.4	-3.9	-1.1	2	-3.6	6.1	2	3	1.3	0.17	-3.1	4.1	-1.3	0.18	1	-2.2	-2.8	-0.22	1.1	0.28	1.1	3.4	-3	1.2	5.3	7.9	12	5.4	-3	2.1	-3.2
-2.1	-9.4	-2.5	-5.6	2.9	-8.8	-0.59	-5.3	-1.8	-1.6	1.5	0.3	-2.1	-2.5	-1.5	-1.6	-7.2	-2.8	-2.8	1.1	-6.1	-0.95	-2.5	-7.4	-1.1	1.2	-0.43	0.05	-3.5	1.9	2	-6.2	-8.1	3.1	-7.3	0.17	-0.79	1.5	-6.8	2.3	0.9	-0.12	-3.3	5.5	6.4	12	2.2	-4	-2	-2.1
4.7	-3.9	-0.95	-3.9	-1	-0.07	5.4	-4.5	-1	-2.2	-2.1	-0.83	-1.7	1	-5.2	0.27	-7.3	-5	-2.6	-4.9	-3.9	0.63	-3.6	-8	5.7	0.84	-4.8	1.8	2	2.4	1.8	0.23	-4.1	6.1	-1.2	0.52	-0.65	0.12	0.31	-0.66	1.3	1.5	9	-1.8	9.3	-6.7	0.77	-3.6	0.97	-7.2
4.6	-0.9	0.87	-8.6	-0.58	-0.11	9.8	-3.8	1.9	0.52	0.87	-4.4	0.96	2.5	-4.1	2.6	2.7	3.5	1.4	-4.1	2.5	6	-0.69	-11	5.3	-1.1	3.3	1.7	1.9	-4.7	0.98	-2	7.6	3.6	4.1	-0.73	2.2	2.6	1.4	-2.7	4	-3.6	6.8	-1.4	7.2	-3.9	6.2	-5.2	6.5	-3.2
2.4	5	2.1	-0.76	6.2	2.1	3.2	2.8	3.5	9.4	4	1.3	-0.42	0.69	4.5	0.67	8.6	-0.49	3.6	-10	3.9	3	10	-9.9	7.9	-0.25	-0.06	3.9	-1.7	-3	-7.5	-4.6	0.66	4.1	6.6	-3.9	1.9	2.7	-3.2	-1.8	6.4	-5.2	6.4	4.2	9.8	9.4	8.1	-3	4.7	-3.4
0.05	2.1	-3.8	0.97	-2.1	-5.1	6.2	4.8	-0.84	5.8	-0.16	-3.1	2.2	2.7	-0.19	-2.8	6.7	-2.4	-0.48	-1.2	5.1	-3	2.7	0.41	1.5	-3.7	1.7	0.42	0.86	-5	0.44	-3.4	3.9	-5.4	-0.9	0.07	5.4	-2.7	2.2	-0.79	4.5	-6.1	7	-3.4	10	3.9	-0.09	2.3	3.4	3.7
0.17	5.4	-4.5	3.4	-8.4	1.3	0.81	5.2	-2.2	1.9	-0.62	0.66	-3	0.85	-3.7	-6.1	-1.9	-5.3	4.8	-1.6	-0.07	-1.2	1.9	-4.8	-4.8	-1.7	-6.8	0.65	0.73	-5.9	-2.6	3	3.9	-4.7	-5.4	-3	-1.1	-2	-1.2	-5.8	0.67	-3.2	5.9	0.02	-2.6	-0.02	-1.6	-4.5	1.2	-2.4
-0.46	5.8	-0.31	-1.5	-0.97	-3.1	-5.5	6.4	4	-1.6	-2.4	3.4	2.8	2.4	2	-5.3	-3.8	-4.5	-3.1	2.2	-0.66	-7.4	1.4	1.4	-4.8	-0.41	-0.37	3	-8.6	-3.4	-5.2	0	-7.5	-6.2	0.32	-3.1	-1.5	0.28	-2.6	-1.1	-5.2	-0.75	-1.7	-2.5	-6	-2.8	-4.1	2.7	-0.08	-6.2
7.6	-2.2	3	0.77	4.1	2	5.1	1.1	3.9	0.51	-2.3	3.6	-1.4	-6.3	-0.42	1	-4.6	1.3	-1.6	4.8	0.71	-5.2	-5.5	4.7	-5.4	-2	0.25	2.3	-3.6	4	2	2.4	-5.2	-1.2	-1.4	4.1	-1.8	5.7	-1.7	1.2	-1.8	0.63	-3.5	-3.6	-1.8	-3.5	0.99	8.4	-4	3
3.1	1.4	2.2	1.6	11	3.4	4.2	3.6	-2.9	5.2	0	0.62	-0.73	-0.42	-1.1	1.4	-5.8	7.5	2.6	3	2.1	-4.2	-2.7	2.5	0.36	-2.1	1.7	2.4	-1.3	2.3	6.7	-4.4	-6.7	-7.3	-3.4	1.5	1.4	0.79	-6.7	-0.13	-0.72	2.6	0.05	0.91	-1.4	6.5	-3.5	4.6	0.08	5.2
-1.5	3.4	-0.11	3.5	-3	-0.03	1.6	6.1	-0.49	6.3	-0.12	-3.1	-9.3	4.5	-0.27	-1.7	-1.4	3.2	-1.9	3.8	-2.5	1.1	0.56	2	-1.4	-2	3.3	0.53	7.6	-4.6	1.8	-1.7	1.7	3.2	-5.3	-3.1	5.2	-2.5	-4.1	4.7	-3.2	-2	-2.9	3.5	-14	1.9	-5.5	-1.4	-4.3	1.3
-1.6	-2.8	1.3	1.6	7.5	-0.98	-0.49	4.7	-6	2.2	2.6	3.6	-11	15	-2.9	2.7	-1.8	8.7	-0.86	6.7	-3.6	4.4	-0.99	2.9	4.6	-7.9	-0.96	-2.9	3.2	3.8	3.6	-1.7	-0.81	0.51	1.9	-3.2	1.4	2.7	-1.1	-0.21	1.2	2.6	-1.3	-2.6	-7.3	-1.5	-1.4	0.47	-4.3	2.5
2.4	-0.78	2.6	1.1	1.3	-5.8	1.5	-4.5	-4.4	2.5	4.2	0.14	2.1	3.7	2.7	1.6	3.9	2.6	5.4	-1.4	0.1	3.5	3	-3.6	1.3	-1.1	0.24	-3.6	-3	-10	11	-1.6	6.3	0.51	0.88	-2.1	-4.3	1.5	0.71	-3.2	1.8	-4.2	-1.2	-0.87	-3.2	-3.2	0.2	6	1.6	5.5
-3.4	-1.1	-2.3	-4	-4.4	-8.6	4.1	-5.2	-2.6	0.45	0.81	-4.5	1.3	1.6	3.2	3.3	-0.56	-0.4	5.2	2.3	2.1	-3.8	3.7	0.25	-1.9	-2.4	-1.4	-3.6	-5.8	-6.4	7.5	-6.6	8.4	2.6	0.74	5.3	-0.41	-6.5	3.8	1.9	2.5	-3.3	-2.8	-0.31	-0.48	-3	1.6	-0.36	5	-2.4
0.46	-4.4	0.93	-1.6	-4.9	-6.8	-3	1.8	3.3	4.3	-4.8	-8.3	-2.9	6	-0.69	-1.4	1.5	-1.5	-3	2.9	5.2	1.1	-0.47	3.4	-5.1	-3.4	-0.26	2.6	-6	1.3	0.95	-2.1	7	-7	-3.2	-2	-1.4	-4.7	-0.08	-1.5	-1.9	1.4	1.8	-4.1	-1.9	-6.6	1.3	3	0.09	2.5
-0.46	0.71	0.38	2.9	-2.5	-0.16	-2.2	-0.47	8.5	2.3	4.2	1.4	9	1.2	-1.6	2.8	-4.6	6.8	-3.5	5.3	2.1	7.3	-4.2	4.5	1	-0.87	-0.98	-2	-0.82	4.6	1.5	2.2	4.4	-4.2	-0.82	-0.6	6.9	1.9	-2.2	-2	-5.2	3.7	3.7	1.7	-8.6	-9.8	7.2	4.7	0.88	1.7
-2	2.2	0.29	2.4	4.2	4.6	1.3	3.5	4.8	-0.63	6.2	8	3.2	2.4	-0.77	4	-0.99	-1.3	-4.2	1.1	4.8	5.5	4	-0.21	-2	-4.1	-4	2.5	0.96	1.4	0.08	4	-5	-1.6	3.5	2.3	-1.1	0.98	-0.99	5.8	-0.05	-1.1	-0.9	-2.6	2.6	-3.6	2.2	1.2	3	-0.82
-0.87	0.25	-0.96	-3	-3.2	-5.4	2.1	0.77	5.1	4.9	0.19	2.9	12	-4.2	1.9	4.8	2.5	2.2	5.8	3.5	0.13	5	7.2	-6	-9.7	-0.75	-0.79	1	-0.12	-5.1	4.8	-4.5	0.83	-2.7	0.88	-1.8	1.8	-7.2	-1.1	0.11	5.7	-5	-5.5	-1.4	-10	-3.3	0.57	11	-0.76	4.2
0.86	-2.1	-3	-2.7	-6.5	-0.18	-0.44	-2.1	1.6	-1.5	2.1	8.7	9.5	5.8	-1.7	7.4	-4	-1.1	7.1	5.5	-4.3	5.7	1.6	8.9	-3	0.64	7	-6	-4.1	-2.3	5.1	-2.1	3.8	-4	4.1	-4.1	4.6	-2.5	4.3	-3.7	4.6	-2.8	-8	-1.8	-6.8	-7	-1.2	0.59	-2.1	-1.5
-3.4	1.8	-3.1	1.4	-3.7	7.8	-2.1	5.1	-2.7	-1.9	-1.5	4.5	-1.9	4.5	1.3	4.5	-2.6	-3.8	3.4	0.8	3.5	6.8	1.9	3.4	-1.6	2.9	-0.8	-0.39	-3.8	4.8	5.8	3.5	4.3	5.1	-7.1	-3.7	-0.82	2.8	3.1	-0.39	-3.7	6.3	-0.66	0.55	-11	9.4	-0.84	3.8	0.2	1.4
-1.2	-1.5	2.5	-0.57	-2.2	-2.7	-1.6	2.2	-7	0.35	-0.1	2.6	7	1.6	0.09	-0.07	-2	-1.8	4.4	3.6	0.17	1	-3	4.9	-1.8	1	-0.37	2.8	-3.7	6.4	-3.6	1	-1.1	-2.3	-1.9	0.51	-4.9	4.9	0.8	1.1	-0.82	-0.65	1.6	1.2	-7.2	-8.4	-8.6	6.8	-4.5	-0.07
-4.5	-0.39	1.9	2.6	2	0.29	-4.1	1.8	-2	-4.3	-3	-0.19	-0.78	-3.4	-1.6	3.5	-1.3	0.28	-2.6	0.71	-4.8	-4.4	-3.2	-1.4	-1.8	2.1	-2.1	1.2	-5.9	1.1	0.35	2.7	-6.3	3.4	-0.67	0.86	-6.5	0.82	2.7	-0.61	-3.3	-0.76	-4.2	1.8	-6	-2.6	-0.71	-0.26	-0.99	-2.4
2.1	-2.6	3.1	-2.5	1.6	-3.2	-5.2	-2.1	5.1	-6	-0.29	-6.8	1.5	0.95	0.55	0.62	3.1	1.7	5.9	-6.7	-3.2	-3.6	5.3	-10	-2.1	0.3	-2	6.1	-7	-0.46	1.6	-0.74	-6.2	6	-5.2	1.6	-1.9	2.1	3.1	-4	-7.8	-4.5	0.97	5.2	1.9	-1.7	6.6	-7.5	6.3	0.29
8.5	-6.8	9.9	-2.5	6	-2.8	5.5	-5.4	5.5	0.77	4.2	-2	6	0.88	7.3	-1.9	0.92	3.9	7	-0.14	3.5	1.2	1.7	-2	4.5	0.43	8.1	1.6	5.8	5.3	2	4.7	6.1	7	7.8	3.2	-0.68	5.6	8.2	-1.7	-2.6	-2.6	5.4	4.4	-5.9	-5.5	2.5	1.6	8.6	1.9
8.5	7.2	2.5	0.89	-2.9	-0.26	9.6	0.07	5.3	5.3	7.3	1.7	3.2	4.8	3	4.4	0.65	8.7	4.1	1.4	2.2	10	3.8	2	0.07	3.5	2.8	-0.55	-5.6	0.12	5.8	5	5.3	-1.5	0.56	2.5	-1	1.7	5.8	3.7	0.56	1.1	3.4	0.22	-2.9	1.3	7.6	-4.1	11	-1.5
2.5	4	3.5	7	2.9	5.8	0.29	-1	3.1	-2.8	4.8	1.9	3	4.4	3	2.6	1.9	-1.9	-4.2	-3.8	-0.88	2.4	1.5	6.8	-0.79	0.53	4.7	-0.66	-6.3	-3.6	9.5	1.4	3	-3.9	-5.2	0.57	-3.5	-3.6	2.2	-4	-3.3	-2.5	-1.4	-4.5	2.2	6	-0.78	1.6	3.7	0.64
8.9	2.8	7.1	-1.8	6.3	-1	8	-3.6	2.3	-4.2	6.8	-2.9	3.6	0.15	-2.6	4.7	-5.9	-6.8	4.1	-0.47	-3.7	-2.9	-1.6	0.09	-0.54	-1.7	-3	-0.16	-2.7	1	-0.21	0.64	-9.3	-0.37	0.58	-2.7	-1.9	1.2	0.77	0.11	-1.4	-2.3	-3.9	2.3	0.61	-0.31	0.45	0.06	3.4	2.5
-2.4	-4.7	-4	-0.89	-3.6	-3.7	1.5	-6.8	4.2	-1.9	3.5	-5.7	3.6	6.5	-8.3	-7.5	-5.4	-0.86	0.87	0.51	-4.9	-8.6	4.8	3.1	-0.21	-3.2	0.07	-0.66	2.4	-1.6	1.9	-3.3	-3.4	-6.1	2	-7.3	3.9	2.3	0.69	-2.5	3.2	-2.6	-2.3	-3.7	-4.2	-7.6	5.7	1.5	1.9	2.9
-6.2	2	0.61	-3.5	6.6	-5.8	0.32	-4.3	2.2	0.51	5	0.42	-3	1.2	0.27	-4.5	4.6	2.7	0.44	3.6	-0.98	-5.3	3.9	7.7	2.6	1.5	-1.2	-5.2	-2	-7.8	-2.6	-6.3	2.7	-4	1.3	-2.9	-0.99	-6.5	2.2	-6.3	0.19	-4.8	1.5	-1.4	9.1	-3.3	0.86	-1.4	-4.7	-0.12
1.3	-3.4	0.93	-0.38	2.4	-1.8	1.3	-7.5	0.14	-4.8	-1.5	-3.9	-6.8	4.2	0.99	6.1	-2.1	-2.4	1.2	4.2	0.33	-12	0.25	8.8	4.9	3.6	0.04	-5.2	2.7	-2.1	-4.1	-5.4	1.6	-1	-1.8	-1.5	-2.8	-4.2	5	-4.5	0.91	0.75	6	4	7	4.1	-2.1	-2.6	-1.2	0.32
-5.5	-3.2	2.2	3.8	-3.2	-0.27	7.7	-6.5	3.3	-6.6	-1.7	-6.3	4	0.45	-3.1	-3.9	0.21	-10	-0.78	-3.7	-5.7	-9.3	7.2	-0.97	-2.3	-1.6	-6.3	-1	-3.4	-2.4	1.4	-3.7	-0.74	-4.4	-3.9	1.1	-1.5	-1.9	-5.1	-5.5	0.85	2.1	-9	-5.1	-2.8	-6.2	-5	-3	-2.5	-0.4
-4.2	5.3	0.3	-3.8	-2.7	2.8	2.3	-2.1	-4.3	3.6	-4.1	-3.8	-3.9	1.1	-6	-8.1	2.2	1.7	-4	-6	-7.7	1.6	0.68	-7.7	-2.1	-6	7.4	-1.1	5.9	-1.7	-5.6	2	-1.9	-7.3	0.71	-0.64	-4.2	-3.8	0.35	-0.03	-1.3	-3.5	-7.7	-7.4	-4.3	-8.9	0.79	-5.9	4.4	-2.5
0.42	-1.9	-5.6	-6.6	-1.8	-0.18	-0.81	-9.8	-4	-3.4	-3.9	-12	4.6	4.2	3.2	-9	0.69	-2.6	1.6	-1.2	0.65	1	3.3	4.5	0.27	-6.2	-2.5	-3.4	-7.4	-2.3	-0.42	-2.9	-0.39	-14	2.9	-5.5	-0.17	-2.1	-1.6	-4.7	2.1	-2.1	-2.3	-8.8	4.3	-7.3	2.7	0.99	6	0.95
-8.3	2.8	-7.8	0.28	-6.3	-2.2	-2.3	-4.6	1.6	5.2	-5.6	-3.8	3.5	3.3	-0.96	-5	0.25	-4.3	3.7	2.8	3.2	-0.1	-1.3	-5.6	-2.6	-2.6	-8.1	-3.7	-5.6	-1.1	-4.1	0.89	-1.4	-3.2	-0.33	-0.82	-0.38	-4.2	-4.8	5.3	-4.3	1.6	-5.9	-4.6	0.08	-0.81	-2.3	0.31	0.6	6.4
0.76	4.3	-4.3	0.86	-5.2	2.9	-6.2	-4.7	-2.5	14	-6.7	-1.2	2.9	0.82	1.7	-3	-0.93	-1.1	3.4	-4.6	6.2	-1.6	-0.67	-0.75	-5.2	3.7	1.7	-1.4	-0.93	-0.79	3.1	1.9	-6.9	-2	-2.5	3.6	-3.2	-6.3	-6.2	3.7	-5.7	7.8	-6.5	-2.9	-14	0.11	-2.1	-6.1	1.9	-1.4
4	0.33	2.6	3	0.86	0.49	1.4	1.9	-0.49	4.5	-2	-4.7	3.2	-3.1	-3	-0.17	1.9	-0.53	-1.4	0.6	2.7	-0.54	3.7	-2.7	-9	-3.3	-2.2	-6.5	-9.7	4.9	1.8	-3.2	-7.5	-8.1	-1.2	-4.2	-4.6	-0.73	-4.9	-8.9	-5.8	-1.6	-5.6	-3.4	-6.8	4	-2.6	-5.5	3.4	-6
-2.6	2.2	6.3	-1.1	5.5	-2	-0.78	2.4	0.53	-2.2	3.5	-2	2.4	-2.9	2.3	-4.7	2.4	4.9	-2.5	0.13	-5	5	3.4	-4.6	2.6	-6.7	3.6	-0.53	-2	1	-0.01	1.7	1.6	4.8	5.8	0.42	3.7	4.9	5.8	1.7	-2.6	-1.9	2.2	-1.2	2.1	-10	7	0.59	0.51	-5.1
0.96	-1.5	-0.85	-1.6	-2.3	-1.8	-1.1	-3.6	-0.59	0.15	-2.1	-1.3	3.6	4.1	-2.2	0.04	5.4	5.5	-1.2	-3.7	1.8	7.9	-2.5	-1.4	0.85	4.8	0.36	5.9	3.5	5.8	-1.9	5.8	-1.9	4.3	-1.5	-2.2	1.9	2.8	-2.4	5.5	-0.23	1.9	1.1	3.3	1.5	-3	8.5	0.95	6.5	5
-1.8	0.33	-2.5	-1.5	-0.36	0.6	-2.5	-2.2	-3.8	2.5	-1	-4	-4.2	-0.06	-0.18	2.3	-0.2	-1.5	-0.92	0.21	2.8	-6.6	-3.6	0.8	3.4	3	-1.3	-0.96	1.6	4.6	-5.1	-3	6.4	4.2	3	1.4	2.3	6.2	-2.5	4.4	0.74	4.2	1.3	0.6	2.2	1.2	3.2	1.3	7.3	-0.13
-5.8	4.4	-3.2	-2.2	-0.12	-2.7	-8.4	0.86	-1.4	4.7	-3.7	-2.2	3.8	-7.1	-4.2	0.65	-7.7	-1.9	-1.5	-5.3	-3.6	-3.7	-3.8	-7.4	-0.85	0.56	5.7	-2	4.3	-6.8	1.5	-2.9	3	2.1	1.9	-2	1.1	-1.1	0.51	-2.4	1.7	4.4	-3	3.2	-0.19	-2.8	3.2	4.6	-1	-0.39
-5.1	1.2	-5	1.2	-2.2	-1.6	-6.1	2.1	-1.2	-0.62	-3.3	1.6	-0.96	1	3.9	1.1	-4.4	-4.7	-3.1	0.67	1.6	-0.22	-5.8	-1.3	-2.8	-1.2	-4.3	2.6	4	0.47	3.9	3.1	2.3	-0.11	-4	-3.4	-5.1	-2.1	0.82	-1.6	-2	0.65	-3.9	5.1	-2.2	2.1	-4.3	-0.03	-6	-0.84
-2.6	-0.09	-4.8	-0.81	-2.7	1.1	-9.9	2.4	-7.3	-2.2	-7.5	2.3	-0.35	-0.29	0.4	-2.5	-3.1	-4.2	-6	-1.3	0.49	1.1	-6.8	-2.8	-5.7	1.8	-4.2	-1.8	2.7	2	-1.9	-5.8	3	-1.4	3.3	-5.4	-0.91	0.96	-0.47	-1.5	0.61	1.4	-4.8	2	3.5	-0.58	-2.9	-0.15	-9.4	-3.8
4.8	1.2	3	-2	6.3	-1.1	0.03	2	-3	-1.1	-0.35	3.6	-4	-0.27	3	-3.2	0.39	-4	6.5	4	0.92	-1.9	0.4	-3.1	3.3	-5	1.4	2.5	0.7	1.2	-2.8	-0.49	0.58	-5.3	-1.9	-0.24	-0.51	-1.2	4.5	-3.9	0.33	2.1	5.3	-0.53	21	13	-0.73	-5	-1.4	-3
4.7	4.3	7	5.9	4.5	9.1	2.8	8.8	2.8	1.1	5	7.9	-1.6	-0.63	3.9	2.3	4.5	-0.06	4.6	6.3	6.7	0.49	1.2	4.2	1.9	2.1	0.74	6	0.58	4.2	-3.5	-0.36	8.3	-1.3	-3	1	-5	3.2	8.7	3.7	-2.8	-0.12	2.3	3.8	7.7	3.1	2.5	2.1	-1.4	1.8
3.9	2.9	1.6	2.7	-1.3	-1.5	5	3.7	11	1.9	5.5	-0.89	5.8	-1.1	-2.6	-1.6	0.06	3.8	-0.33	-1.3	1.3	-0.5	1.2	-3.6	1.7	0.11	-3.9	4.2	-5	1.8	-6.6	5.3	-3.8	6.2	3.3	-0.55	-1.6	-1.2	7.2	4.3	1.4	0.2	1.1	0.92	5.5	0.65	-1	-1.9	2.1	-2
8.1	-1.4	4.4	-5.6	1.2	-4.2	4.8	-5.8	0.86	0.93	2.5	-4.2	-2.1	1.3	-1.8	-1.1	-9.2	-1.5	-1.9	-1.8	-4.5	-2.7	-4	-7.3	-3.3	0.59	-1.2	-2.8	-2.2	-2.5	0.08	-5.1	0.09	4.8	1.6	-0.96	-0.77	-0.72	-0.6	0.52	-2	4.7	-2.6	4.5	-0.83	-3.3	-0.05	-0.03	7.8	-0.48
6	-1.4	2.7	0.58	-0.1	4.9	3.1	-2.3	1.6	-0.42	1.2	2.3	-4.9	-4.4	1.8	-4.1	-2.7	-5.2	-5	-2.9	0.04	-4	-2.4	-1.8	-4.6	1.2	2.1	0.7	-5.1	-3.4	1.6	-1.2	-2.5	0.6	-3.3	-3.8	1.9	2.9	-0.92	1.6	-0.75	1.1	2.2	-3.3	2.5	-8.2	-0.59	3.2	-4.5	-1.9
-7.1	0.68	2.5	5	0.09	4.5	-2.5	2.4	2.5	-4.4	3.2	3.7	-3.9	0.55	-0.41	-6.9	-0.17	-9.5	-1	-8.9	-1.8	-3.9	2.3	-9.2	-7.5	-3.2	-3.2	0.33	-5.8	0.61	-1.8	-3.4	0.33	1.3	-0.12	1.4	1.5	4	-3.5	-4	-3.3	0.8	-1.2	-1.6	-5.1	-3.4	-1	2.2	-6.4	2.9
-8.7	0.15	-3.9	-3.5	-2.1	-1.1	0.15	5.8	0.48	4.8	-2.9	1.5	-0.89	-2	0.9	-1.2	-1.4	-6.4	1.9	-0.91	-1.1	2	-6.6	1	-0.55	0.73	0.57	2.8	-2	5.5	1.4	1.8	-2.5	6.2	-1.1	2.3	1.9	5.9	-5.9	2.6	-1.1	3.2	1.7	8.2	7.1	4.2	-3.6	0.24	-1.9	3.3
-4.2	-5.1	-2.8	-1.4	1.6	2	-3.1	3	1.6	0.43	2.3	3.5	-0.03	-9.1	3.1	-1.6	-3.5	-5.7	0.49	1	-5.5	-5.2	-1.6	0.41	0.81	7.7	4.9	-1.1	-6.1	-3.7	-6.6	2.8	6.4	0.63	4.9	1.2	0.53	5.8	-1.9	5	-0.75	2.9	9.3	3.8	0.34	5.5	-5.5	0.23	-1.2	-0.27
0.27	-4.7	-0.77	0.3	-5.6	2.2	-5.3	-1.3	-1.4	-11	-0.31	-2.8	-4.7	-5.5	3	-0.16	4.9	-1.4	1.2	2.4	-4	0.28	-2.1	1.9	-0.47	-0.3	2.8	-6.3	5.1	-2.5	6.1	6.6	-5.6	-6.3	-4.4	0.38	-0.66	4.8	-1.6	1.9	-4.5	1.2	3	-2.6	6.5	-1.3	4.4	0.49	1.2	-2.2
-1.4	-1.5	-4.3	1.1	-4.5	1.7	0.86	1.3	-3.3	-4.8	-0.34	2.4	-3.7	0.54	2.6	4.5	-4	4.2	-2.6	5.6	2.1	7.8	-3.3	5.9	-8.4	0.68	-4.1	-0.9	-1.8	-4.4	0.84	5.3	2.2	0.35	-2.6	-4.1	-0.69	-3.3	0.01	5.2	-2	-3.4	-1.9	-1.4	1.9	-4	2.6	0.83	3.6	0.91
-8.3	1.1	-5	-1.1	-0.11	3.4	0.05	3.9	-2.6	1.2	-0.03	-0.93	1.9	6.7	-0.26	2	-3.6	-1.2	0.48	4.8	-0.78	3.2	1.7	11	-0.51	7.1	-1.9	6.3	2.3	1.5	5.4	4.4	5.9	-4.5	1.5	-0.52	1.1	3	-6.5	-2.3	2.8	-0.17	1.9	0.82	5	-3.7	-2.9	4.6	-8.2	2.5
-0.74	1.8	3.1	-2.2	-0.99	-6.8	-2.7	4.2	0.04	-1.8	-3.4	3.8	0.7	-3.7	-8.5	-2.7	-0.8	1.9	1.7	-2.1	-0.23	-3.1	4.7	2.2	2.8	6.5	0.08	4.3	0.01	0.29	3.9	-3.7	-0.36	4.6	2.5	-0.44	-0.86	-0.39	-0.61	-1.2	6.2	-1.7	-2	6.2	1.7	3.3	-0.64	1.7	-0.95	2.3
5	-6.8	5	-7.1	0.46	-8.1	-4.5	-0.37	3.5	-4.8	-3.2	-0.73	0.21	-0.86	1.5	1.9	-13	1.5	2.7	-0.82	-6	-2.3	1.9	-3.8	0.08	4.5	4.1	4.4	0.87	-0.05	1.4	1.9	6.4	5.8	0.63	2	3.3	3.8	6.1	-0.02	2.8	2	1	2.9	-2.8	0.05	-2.3	-1.9	2	-2.3
0.16	0.85	1	7.4	0.53	-1.6	-1.1	1.4	0.06	-2.3	-2.8	-1.6	-2.7	0.19	-0.97	-4.7	-7.8	2.3	1.1	-8.1	2.2	4.7	2.7	-4.2	2.2	0.51	5.2	1.7	7.4	-0.83	-4.2	-2.7	3.8	5.6	-0.14	-0.55	-1.7	1.7	-2.1	-0.37	3.2	-0.35	5.6	-0.76	0.51	-5.3	-2.8	1.6	2.6	1.8
-2.1	-0.75	-1.9	0.12	-1.7	-5.1	0.72	1.3	-1.1	3.2	-2.1	3.7	0.2	-1.4	0.91	0.62	4.9	-3.6	-1.6	-3.8	3.7	3.6	0.68	-5.3	0.32	2.5	-0.26	1.6	0.39	4.2	-1.9	2.1	-4.5	2.1	5	1.8	-3.6	3	5.1	-1.5	-1.5	1.4	-0.65	-0.07	-3.8	5.6	-6.7	11	-3.2	7.4
1	3.2	2.8	-1.4	5.9	-0.3	-1.4	4	-0.43	0.61	1.4	3	0.17	2.8	0.64	3.1	10	-8.6	-0.92	-2.6	-1.6	-4.8	4.8	-0.97	-2.4	-5.8	-2	4.9	-6.6	8.7	-1.8	1.7	2.6	4.4	-3.4	6.7	0.74	3.5	2.3	1.4	-0.31	-1.3	-0.84	-5.3	3.8	2.3	-0.37	-1.4	4.2	-1.3
3.2	1.8	9.9	0.86	14	3	3.8	4	4.1	-0.96	1.6	1.6	5.1	-2.1	-2	-4.8	-1.2	-5.7	0.01	-5.8	-4.6	-3.7	-0.24	-4.1	-2.3	-2.5	-2	0.89	8.1	4.8	2	0.63	-2.2	2	2.3	8.5	-2.1	2.4	-0.7	-0.38	-1.3	0.17	-1.1	2.2	-1.4	-8.5	3.1	-5.4	2.7	-2.6
-0.3	-0.44	-1.9	2.3	-0.07	2.8	-0.09	1.6	-5.9	1.5	-2.3	1.3	0.62	-4.4	-0.7	4.4	-3.5	4.1	-0.23	3.2	2.4	3.6	-4.5	0.81	2.1	4.9	-5	-0.54	-3.8	11	-7.6	3.4	-9	6	-1	6.7	0.82	3.7	-1.7	-1.1	-3.2	1.8	-4.2	1.4	-12	-1.8	3	4.2	-3.5	3.6
-3.5	-3.1	-3.7	2.1	-7.3	3.4	-1.2	-0.37	-2.2	2.1	-2.8	-0.64	1.3	-4.5	-4.1	3.9	0.56	3.2	-4.4	2.8	-4	-3.1	1.1	2	-0.32	6.2	-3.6	2.9	-3.6	5	-4.8	-1.4	-6.1	2.8	-3.1	3.8	-0.77	-4.1	-5.7	0	-2.6	1.3	-1.7	5.1	-7.9	9.9	0.31	-1.9	-8.9	-2.7
-5.2	-0.09	-3	4	-2.3	2.3	-4	-2.2	-8.9	0.96	-6.2	0.9	0.85	-1.1	-6.3	1.2	2.5	1.9	-6.8	-5.9	-5.2	0.64	-5	3.9	-3.1	-1.5	7.7	0.26	-1	-1.6	-1.3	-3.2	3.7	0.68	-0.04	1.5	2.3	-2.5	-5.4	-6	0.21	4	0.78	0.05	-6.5	6.9	-1.6	-1.9	-5.6	-2.7
-5.9	3	-8.2	8.7	-5.1	4.6	2.7	0.09	-6.7	-2.1	-2.6	7.4	-3.9	6.1	-7.8	5.1	-0.03	6.2	-10	3.6	1.1	2.3	-3	2.7	-7.8	4.4	-2.5	2.6	5.7	-1	2.3	6.6	-1.2	7.2	-1.4	3	4.2	-1.4	-7.4	2.3	-0.88	3.4	-5.7	1.7	-11	17	-6.3	7.1	-11	9
-2.9	2.3	-3	1.9	-6.9	1.6	-0.9	1.1	-5.9	-1.5	-2.1	6.3	2.3	0.6	-5.2	5.9	5.5	8.7	-4.7	3.2	0.58	7.4	-5.4	4.5	0.71	12	-1	2.4	-2.6	1.9	0.76	-1.4	-4.7	6.9	3.8	5.9	-0.14	5.8	0.48	8.1	0.94	2.5	-2.9	1.1	-0.74	7.7	-6.3	5	-5.8	2.5
3.7	0.09	0.99	1.7	-0.35	3.8	1.7	-2.2	-2.4	-3.1	3	1.3	-4.3	-0.56	1.9	1.8	6	5.2	-6.8	4.4	8.9	0.47	-7.5	4.7	10	0.61	0.08	-0.18	1.2	0.85	-5.4	1.2	-1.7	0.53	-1.3	2.2	-1.4	4	-0.83	6	0.71	-0.73	3.9	0.21	-1.2	2.5	-0.61	1.4	-1.2	-4.6
2.2	1.1	-2.2	4	-0.63	1.2	0.24	-0.44	5.2	1.9	2.5	-4	-4.1	-3.2	4.9	2	5.8	4.1	3	1.4	3.9	-1.8	3.7	2.1	8.6	-4.3	-0.56	-5.2	3.2	-0.69	-2.9	-2.6	0.06	-9.7	-2.8	-5.7	-3.8	-5.8	1.6	-4.7	-1.2	-6.1	10	0.37	7.7	13	0.03	-5.6	2.1	-4.5
-0.55	-0.53	-4.7	0.27	-0.28	3.8	-6.4	-1.8	3.9	-4.6	-1.1	-0.94	1	-0.16	9.5	-0.36	14	4	4	3.3	2.1	-6.7	4.5	-1.9	3.2	-1.2	3.4	-2.4	8.3	-4.9	5.8	-4	-2.7	-3.4	1.9	0.44	2	-6.2	4.7	3.1	1.9	-4.6	1.2	-3.3	7.4	-2.2	4	-3	5.3	1.2
1.2	-6.3	2.2	-6.8	4.6	-3.8	-3.9	-2.6	-2.8	-2.7	-0.11	-11	-2.1	-0.36	3.4	2.7	3.1	1.1	1.7	2.6	5	4.4	-4.6	-2.5	7.1	-12	2.8	-5.7	7.5	-3.5	1.6	-2.8	1.2	-5.9	-1.9	0.23	0.23	-11	-2.6	-3.5	4.9	-3.8	0.56	-7.6	3	-12	1.3	-4.4	4.2	2.5
4.7	-4.4	3.3	-3.6	5.2	2.8	-3	-6.2	3.3	-0.96	2.2	-3.5	-6.7	-8	-0.84	-3.8	-1.2	4.2	0.2	-5.1	-4.5	3	3.3	-0.1	7.3	-7.7	-4.8	-12	8.3	-5.3	-6.5	-3.8	3.3	-2.8	6.9	-5.3	2.9	-4.8	3	-5.9	1.1	0.54	-1.2	-4.9	1.7	-0.74	1.5	-6.6	-3.2	-0.95
[truncated: 952 more columns]
