# Supplementary material for: Dyslexia on a continuum: A complex network approach
Source: PLoS One. 2018 Dec 17;13(12):e0208923. doi: 10.1371/journal.pone.0208923 (PMC6296514; doi:10.1371/journal.pone.0208923)
Supplement: S1 File — Detailed information about the archive contents is provided in the included README.txt file. (TGZ) [file pone.0208923.s001.tgz › FS_603_AA_run_1.csv]

0.75	-0.15	4.2	-0.8	-0.73	-3.4	3.7	-0.62	1.5	-0.04	5.7	0.25	5	2.5	3.2	3.9	13	-5.4	11	-0.01	8.8	7.7	3.2	2	4.7	1.1	11	1.7	5.7	3.4	11	3.8	3.8	-5.5	4.5	8.1	11	7	8.8	0.96	13	8.6	6.8	2.3	11	4.9	9.7	2	9.8	1.5
0.84	0.27	-2.4	-0.25	-4.8	-4.7	-3.2	-1.1	-3.1	-5.3	-6.4	-3	5.5	-1.4	-4.5	3.2	13	-8.8	8.1	-5.3	0.21	-1.8	-0.91	-4	4.5	12	2.5	1	5.7	5.2	11	5	14	1.1	0.21	9.2	-0.93	5.2	8.3	3.2	9.3	2.6	1.1	1.3	6.2	-4.7	2.4	-1.9	7.4	4.8
0.79	-0.67	-1.7	-3.6	-1.2	-4.5	1.4	-0.74	5.4	-5.7	0.52	-2.6	1.6	-1	-7.4	-1.6	5.8	-6.4	1.2	-11	-0.75	-5.7	0.4	-1.2	4.1	10	6.2	3.3	6.3	2.9	4.1	3.3	4.4	1.4	-0.19	2.2	-2	8.4	-2.7	5.1	1.6	2.9	3.7	-0.01	2.5	2.2	3.5	2.8	-1.6	-5
0.12	0.58	-6.4	-2.2	0.23	3.6	0.44	-0.01	4.9	-0.2	-6.2	-2.3	-6.9	-5.3	-2.9	3.3	11	3.3	9.2	1.2	-2.3	-3.1	1.4	-1.8	3.3	3.2	5.1	4.6	4.5	6.1	5.4	-0.77	1.4	4.3	0.78	4.3	-3.1	3.1	0.4	3.6	-3.9	0.52	1.5	0.8	4.3	2.9	5.2	-1.4	0.64	-0.03
0.01	-0.24	-11	-0.74	5.9	1.1	-1.9	1.8	-0.72	0.85	-4	-2	2.5	-0.31	0.09	3.1	0.22	7.2	-1.1	4.4	3.7	3.1	-1.5	1.4	12	2.2	0.17	-0.69	17	2.5	1.1	-0.74	11	-3.6	8.1	6.7	6.2	5.8	4.7	0.85	-0.49	4.1	0.63	-5.4	2.3	0.85	4.7	6.5	-0.05	6.5
0.34	-0.7	-2.7	-3.5	1	3.5	-0.04	-0.67	-4.8	2.7	-3.8	-3.6	7.4	-2.1	6.2	-2.6	12	-5.7	7.5	-4.8	0.03	1.7	3.2	-5.6	14	7.3	5.3	0.29	14	5.8	1.5	-2.4	5.4	12	12	5.6	9.6	0.05	3.1	-1.6	4.3	-2.3	-1.6	0.44	5.4	-6.1	6.2	-0.43	11	0.72
0.14	-0.53	-3.4	3.8	-3.5	13	-0.31	-1.5	-4.5	2.6	2.3	-0.99	-1.8	7.9	5.3	-2.4	11	-0.77	4.5	-7	-3.9	-3.2	-4.2	6	5.2	3.5	2.4	3.4	3.1	3.6	3.3	-0.72	0.27	-2.5	11	4.9	7.8	5.7	7.3	4.7	3.1	0.94	-1.5	3	2.7	3.1	4.2	6.6	5.7	12
-0.14	-0.03	1	6.4	-0.88	1.5	-1	0.38	-5.3	-4	1.7	1.6	-2	-0.08	-5.7	-0.4	1.6	-5.7	-5.4	2.1	-6.6	0.51	-0.43	3.4	-6.3	-1.3	-2.3	-2	-2.4	0.58	-8	-3.5	1.8	3.2	-2.6	3.9	-1	0.35	-1.4	0.32	2.1	-2.7	-5.2	-3.8	4.7	0.19	-4.4	1.5	-0.97	3.8
0.1	0.61	2.5	-2.9	-4.3	-4	4.7	-2.5	2.1	0.61	3.5	-1.6	0.22	2.3	-1.2	-1.8	4.6	5	0.3	1.9	2.5	-2.4	1.3	2.2	1.3	3.5	0.49	2.9	-1.2	5.2	-8.2	2.7	6.3	0.2	-8.3	0.74	-3.3	-0.47	-7.3	-2.6	-4	7.6	2	-4.1	-2.4	2.5	-3.6	-0.57	0.68	-2.5
-0.39	0.35	13	-8.2	1.2	-7.3	2.1	-1.3	2.3	5.6	8.6	-6.4	5.6	3.7	10	3.4	-0.28	6.4	0.2	-1.1	-1.4	6.2	2.7	3.1	1.3	4.2	-9.1	5.5	-5.9	4.9	-3.7	1.1	-9	-2.3	-2	4.2	-6.3	9.4	-1.7	3.4	-0.85	1	-1.9	6.6	-1.3	0.06	-4.7	3.9	2.3	1.6
0.02	-0.07	-1.5	-1.2	-1.8	3.4	-2.6	-4.2	-4.2	3.2	-2.5	-3.4	-8.2	-5	2.8	-1.9	5.7	-2	3.9	5.8	-2.4	-4.5	1.7	-3.4	0.27	4.8	-3.9	-0.64	-1.3	-0.57	4.1	-2.9	-0.79	-1.7	0.57	4.1	0.23	0.75	3.2	8.7	-6.5	-6.2	-4.7	-0.56	-0.03	-3.3	-0.88	1.1	-1.6	0.63
-0.17	-0.21	-2.9	2.4	1.8	-0.02	-6.2	-4.7	-4.2	-13	-5.4	-1.6	-2	-0.03	2.6	1.2	5.2	-2.5	11	-5	-2	-0.9	0.43	-4.6	-7.4	1.2	-4.2	-3.2	-8.2	-5	-3.5	-6.6	-5.2	-1.6	-2.3	-0.21	-0.42	-2	-1.1	-0.28	-1.6	-6.8	-5.9	2.1	1.3	1.2	-0.31	-1.5	-7.1	1.3
0.44	-0.42	4.5	-1.1	0.25	-1.4	-1.6	-4.5	-0.32	-6.8	1.9	-8.1	4.7	-7.2	0.58	-5.6	-0.82	-6.5	4	-6.2	16	-9.5	7.6	-0.34	-15	-5.3	2.4	-4.5	-11	-6.1	-0	-3.3	-0	-5.8	-3.2	-0.76	-3.5	-1.9	0.78	-6.8	-1.6	-7	-1.3	-2.5	-1.4	-6.7	-1.2	-0.87	-12	-9.7
0.01	-0.15	7.9	-1.5	3.9	-2.1	12	-2.6	6	-4.8	9.4	-8.7	5.7	-7.2	1.8	-6.1	-2.9	-11	-3.9	-9.7	1.3	-3.9	5	11	-5.7	-3.2	-0.16	0.8	1.2	-4.4	1.6	-4.3	9.3	0.47	-3.2	-1.1	-2.6	1.5	-5.8	-0.76	2.4	-3.9	0.71	-5.3	5.7	-5.4	-0.97	0.63	-1.8	-5.8
-0.59	-0.67	-4.8	2	0.88	-2.3	0.36	-2	4.1	-5	5.3	-2.9	-1.1	-5.4	2.7	-0.12	2.6	-3.1	-3	-4.2	1.4	-5	-1	-2.6	-5.7	-5.3	-8.5	-2.9	-4.2	-3.7	-6	-4.3	0.06	-11	-12	-6.6	-3	-0.27	-7.1	-4.9	0.8	5.3	-0.67	-6	0.78	-1.6	-3.8	0.97	-0.81	0.91
-0.28	0.32	3.4	0.97	-3.5	-5.4	1.7	-2.1	4.1	0.13	-2.7	-2.1	3.6	-3.4	-4	0.4	6.2	0.67	3.2	0.33	-1.4	3.8	3	-1.5	1.1	-5.1	-4.2	-2.4	4.8	-4.7	-7.3	-1.3	-0.19	-7	-2.1	-5.4	-1.9	-5.4	-0.25	-2	-3.1	-4.1	-2.4	-6.5	-1.3	-4.1	-6	-4.5	6.2	-4.4
-0.65	-0.22	-2	6.2	-1.4	0.9	-0.64	4.3	2.7	3.3	1.7	4.7	0.79	-1.1	2.5	-4.2	4.1	0.41	1.7	-2.9	3.6	0.99	-2.2	-0.88	-0.62	0.95	-5.3	-4.5	-0.34	-1.4	-6.4	5.1	7	-3.5	3.4	-3.9	-3.1	1.1	-3.2	-2.3	-5.7	-0.4	-5.9	-0.76	-3.6	-2.4	-7.6	1.7	-2.1	-0.35
0.51	0.74	-6.1	6.6	-3.9	5.9	-4.5	7.1	3.4	8.1	-4.2	9.2	-0.94	3.2	1	-1.5	-5.4	3.7	1	5	11	1.6	1.8	-0.61	-2	3	-5	3.8	-6.2	7.6	1.6	2.5	-4.8	11	-0.84	3.4	0.85	-5.3	-3.9	0.47	1.7	-4.4	-4.9	2.8	-1.1	0.66	0.06	3.6	-2.6	2.4
0.55	0.59	-1.1	0.86	4.8	6.1	-3.3	5.6	2.1	5	-2.8	4.4	-7.3	9.9	4.2	8.3	0.51	9.5	12	2.9	7.8	2.4	2.5	5.8	4.8	2.1	-0.45	7.5	3.4	5.8	5	8.3	5.6	4.2	6.2	2	-2.6	-0.62	1.3	6.7	-1.1	1.8	-0.46	4.2	-3.3	6.2	-2.9	4.7	2.9	11
0.38	0.27	-4.7	-4.5	-6.3	-2.8	-2.8	-0.85	-3	1.1	-3.3	-1.6	-4.9	6.1	4.9	8.5	-0.04	-0.74	-3.5	4.7	-2	11	1.5	5.8	-0.76	3	1.6	3.3	0.46	4.5	6	2	0.32	5.1	2	0.86	0.17	-2.4	0.45	4	-1.2	-1.2	3.1	4.7	-0.2	-0.67	1	-1.4	8.2	-3.1
-0.19	0.81	2.5	-4.8	2.9	-8.3	2.4	-4.3	1.7	-1.6	5.5	-2.3	-2.7	1	-3.5	-1.4	-0.24	-2.8	3.7	2	-2.8	5.2	-1.1	2.6	-6.5	0.56	3.5	6.3	-6.1	-3	1.9	3.1	-5.8	3.7	-1.9	3.3	-2.7	0.36	5.5	3.8	0.33	0.88	-3.5	3.6	4.4	8.2	4.6	-0.4	-6.8	1.2
0.17	0.13	4	0.88	1.6	2.6	4	4.5	3.4	-1.6	4.5	-1.4	2.5	6.8	0.75	-11	2.5	-9	2.5	-9.3	-2.3	-0.73	1.6	-0.4	0.2	0.31	2.1	6.6	-4.3	-5.9	-0.14	6.9	-2.7	-0.28	2.6	-1.2	1.6	1.9	5.5	-0.6	1.1	5.7	3.7	6.1	0.56	8	2.6	3.8	5	-0.65
-0.29	0.71	0.47	2	1.6	-2.2	4.1	1.9	0.31	3	4.3	4.8	4.8	4.4	6.6	1.3	0.96	-1.2	0.56	6	0.59	2.5	-1.7	-4.3	-1.7	-2.9	1.7	3.8	-4.1	-2.7	-0.6	2.8	-0.92	1.6	-1.1	-6.4	-2.2	-4.1	-3.3	-4.5	0.42	-2.2	3.4	9.1	1.2	1.5	4	-3.5	7	-4.2
-0.12	-0.53	-1.4	-2.3	-6.8	-4.3	2.9	-0.49	1.1	0.81	-2.3	-0.18	1	-4	-3.3	0.26	-8.1	0.1	6.7	4.2	-6.5	-4.8	2.5	-4.2	-0.03	-3.5	4.6	0.48	1.4	-2.2	-1.8	1.3	-2.5	-3	2.1	-3.3	-0.18	0.25	0.12	-3.3	0.04	6.6	2.9	5.1	1.6	3.9	4.5	2.9	-9.2	0.85
-0.9	0.05	4.3	2.2	1.4	1	-0.05	3.4	4	2.8	3.1	2.8	2.3	-2.8	0.75	-2.5	2.9	2	-7.3	6.7	-4	0.05	4.2	-3.2	-6.9	-1.8	-2.4	-4.8	-3.7	-1.2	-11	2.7	-5.6	0.97	-2.6	-1.6	-1.2	-2.6	-2.6	0.1	-6.7	-3	6.3	-5.9	-4.1	1.1	-1.9	-3.3	-1.5	-9.2
0.18	-0.16	-1.7	0.22	3.8	-2.7	-5.7	-0.95	-3	-0.48	-4.7	4.8	-2.5	-4.5	-0.77	-1.4	0.71	9.8	5	3.8	4.1	-0.16	1.5	4.2	3.2	-0.57	2.5	-1.6	-4.7	-0.69	-3.9	-2.1	-4.3	0.77	-3	-2.3	-0.2	-1.6	-1.5	0.97	-2	-3	1.8	4.5	-2.7	-0.59	1.7	-6.5	-7.5	4
0.3	-0.06	-0.75	-1.3	5.7	-5.8	0.57	1.9	-3.2	2.7	1.5	4.8	1.1	-2	-4.3	-0.39	-3.4	-1.2	-0.59	1.6	1.4	4.1	0.2	7.3	1	-6.9	3.1	-1.2	4.2	3.8	-0.69	-4.1	5.1	8.5	-0.14	-2.9	2.8	-2.5	-3.4	-1.9	0.24	-6.4	-5.2	-1.8	-1.8	-3.3	-2	-3.1	-11	1
-0.54	-0.43	-0.87	-2.5	-2.2	1.3	-0.84	1.6	1.6	5.5	-0.17	3.3	1.7	3	-5.8	9.3	1.4	5	-9.1	-0.08	-3.1	3.6	2.4	2.9	-0.12	-2.5	-1.3	-4.6	-4.9	5.4	-1.5	-6.2	-6.8	2.5	1.6	5.3	1.6	1.1	-4.5	-1	-2.7	1.9	-1.2	-1.2	-1.9	-1.2	-0.2	-3.4	-6	-5.9
-0.34	-0.28	0.53	2	1.9	3.7	3.4	3.1	7.2	6.2	-0.9	1.8	6.7	4	-1.2	1.9	-3.4	3.4	-1.7	8.2	-0.59	-3.1	-1.8	-4.4	1	0.58	4.3	-2	3	5.9	1.3	-2.2	1.5	2.5	4	-0.64	2	-6	-2.7	-2.1	-1.6	-0.24	1.1	1.8	1.6	-1.1	2.3	-6.6	-2.8	4.1
0.17	0.28	3	6.7	3.2	0.22	-1.1	0.02	2.7	0.63	5.6	1.5	1.9	0.44	8.8	-1.4	7.7	6.2	3	9.7	0.71	0.79	3	2.2	0.31	-5.8	9.2	1.4	3.1	2.3	0.45	-1.4	2.9	2.5	6.7	-2.8	11	-2.5	-1.2	-3.3	5	-5.9	4.7	-3.4	-4.5	1.1	-0.04	-5.4	-1.7	4.1
-0.5	0.32	1.1	6.7	-3	-2.3	0.78	2.2	1.1	-3.8	2.9	2.8	-0.12	0.4	-0.72	-0.55	0.93	8.3	-1.4	3.8	-7.3	-1.8	-4.7	0.8	-0.58	-2.7	-2.4	-4.3	-6.8	-1.1	-3.8	-2.4	-8.9	-0.67	-7.7	-2	-2.7	-7.1	-6.6	-4.4	-0.94	-0.99	-0.91	-4.7	0.38	-3.8	-0.46	-6.5	3.5	-9.5
-0.47	0.69	2.1	-2.6	-3.6	-5.6	-1.3	1.7	-0.57	-7.5	-3.5	0.27	-4.7	-6	-6.5	-7	-7	15	-13	2.2	-5.4	-0.82	-4.2	-10	-13	-5.5	-1.7	-1.7	-12	-4.5	2	-5.5	-16	3.5	-11	-3.1	-5	-2.7	0.84	-3.9	6.3	-0.03	1.9	-4.6	-2.6	-2.4	-2.1	-2.5	-7.3	-7.2
-0.11	-0.47	-4.5	-4.7	2.4	-5.8	0.42	-4.5	-0.67	-9.9	-1	-3.2	-0.54	-7.6	-5.6	-0.75	-15	20	2.4	-5.6	3.5	-4.5	-6	-4.9	-3.9	-4.8	1.3	-8.4	-10	-8.8	0.69	-13	-14	6.2	-5.8	-8.5	-9.5	-9.8	-2.1	-6.8	1.6	3	4.3	-3.5	-2	-2.2	-3.4	-2.9	-0.04	-8
-0.08	0.67	4.8	0.89	-3.6	-5.8	-2.4	0.86	-3.3	0.52	-1.6	7.2	-0.84	0.28	-3.9	-5.7	-6.2	11	-11	6.4	-7.9	-7.1	-5.1	-5.9	-4.2	-3.7	-0.92	-4.6	-7.5	-4.3	5.4	-5.5	-0.23	5.3	-2.1	-9	-6	-10	-5.4	-10	-1.2	-5.5	11	-0.96	-0.81	-2.3	1.8	-6.2	7.5	-4.2
-0.63	0.12	3.5	7.5	-4	-1.1	-1.2	8	-2.9	4	-2.9	4.3	-7	5	-0.13	1.9	-4.1	15	-10	4.5	0.91	-5.5	4.1	4	-2.3	0.49	-9.1	-5.6	-5.4	-3.2	-1.5	-0.82	-3.3	-2.2	-4.6	-7	-4.7	-5.9	-3.2	-7.9	-1.1	-3.8	3.5	-1.4	-3.9	-4	-3.2	-5.4	-2	3.5
-0.49	-0.13	-4.9	9.7	-1.1	3.4	-2.8	2	-2.3	8.4	-3.6	6.3	-6.8	-2.5	-1.6	1.6	-1.1	3	5.5	6.1	-5.1	-2.5	-2.9	4.6	-3.4	-4.5	-1.9	-4.5	2.5	-2.7	-1.2	2.8	3.6	-3.9	0.04	-2.3	-12	-2	-2.2	2.6	-0.88	-2.3	-0.76	3.2	-4.8	-3.9	-4.6	-2.2	-0.51	-8.6
-0.4	0.52	-5.6	2.8	-4.1	6	-4.9	2.5	1.2	6.6	-1.7	3.3	-3.4	3.6	0.92	4.8	-7.1	14	-5.9	11	-2.9	12	-2.1	-2	-10	2.2	-2.8	-4.4	-5.8	4.5	-1.8	3	-6.9	2	-7.8	3.1	-9.3	-0.09	-5.6	-1.4	-3	2.1	-1.9	-2.2	-3.1	-2.8	-2.9	-2.4	-4.2	1.6
0.07	0.01	0.91	2.5	-3	4.4	-0.24	5.7	-5.2	0.91	-0.16	2.8	-9.4	3.2	-5.6	-0.47	-7.8	11	-3.4	7.2	-1.1	4.7	-3.6	3.4	0.24	3.5	-2.8	-0.34	-7.3	-3.3	-4	0.64	-1.9	-2.6	-2.9	-2.9	-1.8	-0.99	-5.5	0.52	-1	5.5	-5.6	0.97	-8.1	1.5	-2.5	0.07	-8.2	-4.2
-0.35	0.08	-2.6	-7.7	-2.5	2.9	-3.1	-1.1	-8.7	-4.1	-5.9	0.39	-7.5	-2.2	-6.6	-6.5	-8.9	-1.8	-5.6	-5.1	-7.2	-2.9	-3.6	0.38	2	8.3	-5.1	2.2	-3.6	-2.2	-7	-0.78	-1.3	-2.1	-7.9	1	-3.7	4.1	-6.8	6	-7	-5.3	-6.7	-2.2	-12	2.8	-11	-1.2	-3.2	8.2
0.03	-0.36	1.8	-0.02	-2	-0.3	-3	-3.7	-5.4	-1.6	-5.3	-3.9	-3	1.9	-0.02	-2.4	2.6	1.5	-5.7	-2.7	-5.3	-7.6	-4.1	-3.3	7.6	-1.2	-5.7	-4.1	-3.3	-3.4	-1.5	-0.63	-1.6	-3.6	0.95	-8.6	-0.09	-0.74	0.94	-2.1	-0.29	-3.9	-7	-5.7	-7.4	1.3	-6.4	-0.98	2.7	-3
0.1	-1.1	5.7	0.22	5.6	2.5	1.4	1.8	1.5	-4.7	-1.4	0.03	7.2	0.73	-0.3	-5.2	-0.68	-4.8	2.1	1.5	1.2	-9.9	-1.6	-8.3	6.2	2.5	-1.5	-0.86	-3.9	-3	-2.8	-0.75	-4.9	-4.2	3.2	-2.6	0.53	2.9	3.8	-2.6	-2.3	-5.3	3.9	0.47	-0.26	2.6	-1.1	4.3	-3.5	7.3
-0.18	-0.9	-6.1	5.7	0.93	7.2	-5.1	5.9	0.71	8.6	-4.8	6.1	-4.8	3.5	-3.6	6.9	-9.7	4.3	-9.5	11	-0.45	7.7	-2.2	-5.5	-0.47	-3	2.9	0.51	5.6	1.1	1.4	-3.4	4.4	-7.4	9.6	-5.3	4.2	1.7	7	0.37	-2.4	-1.8	-0.98	-0.29	-0.95	1.3	-0.07	3.8	-5.3	-1.3
0.22	1.4	-1.6	5.5	3	7.5	-3.7	3.5	-5.9	12	-3.3	9.2	-1.7	5.5	-3.2	4	3.8	14	-10	21	-3.7	7.8	-7.6	7.9	0.96	4.2	1.9	6	1.3	8.7	0.53	8.8	-1.5	9.7	4.5	4.6	7.7	2	3.8	10	-0.36	-0.65	5.9	3.1	0.37	9.2	4.9	3.3	-0.88	9.5
0.03	0.43	1.3	3.1	-5.6	3.7	3.1	1.8	-5.8	5.7	0.19	4.7	0.96	3.1	-2.2	8.5	-5.4	16	-9.1	10	-1.6	11	-0.57	8.4	3.7	5.5	0.87	5	0.82	8.8	2	1.3	0.24	5.9	0.49	0.96	5	4.5	0.19	0.66	-1.3	7	1.6	2.8	-1.9	7.6	3.5	3.7	3.2	7
0.52	0.19	3.9	-4.1	-1.6	-0.22	5.5	-5.8	0.12	-0.68	5.3	-1	8.9	-0.87	1.3	4.1	-3.1	4.4	-1.4	0.29	4	7.5	-1.8	4.3	2.6	0.34	1.2	11	1.1	3	3.1	4.2	-7.7	1.7	-0.11	7.1	3	8.7	3.8	4.4	2.5	6.2	0.58	1.8	1.4	2.1	-2.2	8.8	7.2	-7.7
0.29	-0.78	1.1	-6.1	3	-5.1	2.2	-1.8	-1.5	-6.7	-0.1	-9.9	-1.5	-6.5	6.6	-7.4	2.8	-11	-0.94	-5.1	-1.5	-4.6	-2.9	3.5	3.5	-4.9	-0.42	1.6	1.1	-8.7	2.4	5.2	-0.52	-13	1.6	-6.2	3	3.5	4.1	-3.9	3.2	6.5	-0.66	8.5	0.08	1.8	-0.87	5.7	6.1	-11
0.14	-0.68	-1.1	1.6	7.2	3.2	0.38	1.7	-2.1	-2.5	-6.2	-1.7	4.7	-3.5	6.6	-5.6	-0.48	-10	1.3	-12	1.3	-9.6	0.04	-1.6	1.1	-6	0.12	1.6	2.8	-8.1	-0.05	-2.6	2.8	-0.14	-1.6	-1.7	0.6	0.17	-0.87	0.65	-1.1	4.7	-2.9	-0.78	-1.1	0.43	-1.8	-1.9	4.1	-3.9
-0.25	-0.41	-0.09	-9.8	-0.71	1.8	-0.84	0.82	0.23	-2.6	0.43	-2.1	6.2	4.5	4.7	0.04	5	-0.15	-5.8	-8.5	6.8	-10	-0.38	-2.5	3.7	-14	3.8	-0.21	1.6	-4	-1.8	-4.7	-2.2	-4.4	4.5	-7	7.9	-0.28	5.7	2.4	0.12	1.6	-0.97	1.2	0.73	8.6	3.5	-0.31	11	-7
-0.3	-0.13	3.7	-12	4.2	-5.2	0.24	-2	2	-6.1	5	-4.7	-4.2	-1.1	6.9	-6.3	-0.74	-4.1	0.41	-3.6	4.9	-1	7.1	-3.7	-2.4	-8.6	0.66	-9.7	-1	-5.5	-1.3	-3.1	-6.5	-6.2	-0.56	-12	5	-2.3	5.3	-0.67	0.11	-8.2	-4.3	-11	4.3	-3.1	3.3	-5.7	-1.5	-14
0.31	-1.2	-1.6	-7.5	-1.6	-5.7	1.1	-6.5	1.2	-5.4	0.72	-3.7	-0.34	-5.2	5	1.1	1.6	-12	1.4	-12	2.9	7.4	2.1	0.62	-1.6	-7.5	3.5	-4.7	6.3	-9.3	-3.5	1.2	6	-11	-1.6	-12	0.38	-0.46	-2.9	-2.5	2.2	-5.5	-2.5	-3.3	-0.1	-3.7	1.5	-2	-5	1.4
-0.12	-0.09	0.55	-5.7	-0.97	-6.4	0.58	-6.9	0.56	-6.2	-0.94	-3.6	0.65	-11	1.2	2.8	-4.1	-1.8	1.5	1.4	-2.9	2.9	-1.4	2	-3.4	-16	-0.43	-8.1	3.1	-12	1.2	-8.1	9	-11	-2.6	-14	0.25	-8.9	0.37	-7.9	1.8	0.01	0.46	-0.38	0.69	0.62	-0.04	-6.4	-0.21	-2.7
0.32	-0.46	6.2	-1.7	-2.5	1.3	0.46	0.87	1.8	-4.1	-0.5	0.7	-1.4	-2.2	-0.9	-1.5	-4.9	7.4	-4.5	-0.43	-2.6	-3.6	1.6	-1.2	-3.7	-7.6	-0.9	-6.7	-2.9	-7.9	-1.9	0.34	-1.8	-8.5	0.92	-8.8	7.7	-2.5	0.05	-5.8	-3.8	-2.6	3.3	0.58	-1.2	1.1	2.2	2.8	5.2	-1.9
0.87	-0.44	-4.8	-0.58	-1	-4.6	-2.2	-3.3	6.3	-3.1	-1.3	-1	1.4	-7.1	-0.8	2.6	-0.95	-4.2	-4.5	0.46	4.2	-6.4	0.74	1.4	-0.43	-5.1	2.5	-3.7	6.1	-3.6	3.3	4.3	9.4	-2.1	4.5	-8.9	0.71	-0.12	0.73	-2.9	2.7	4.7	-0.53	-2.9	0.6	0.52	0.63	2	-4.6	-12
0.17	-0.28	1	-6.8	-1.7	-2.1	1.2	-7.2	-1.9	-12	1.2	-5.8	1.2	-4.4	4.2	1.2	3.7	-15	2.6	-15	-2.6	3.9	-3.9	-1.2	-3.3	-10	5.3	-5.5	2.8	-4.9	1.8	-7.8	1.5	1.4	3	-7.8	3.4	-4.1	2.8	-3	-2.7	-0.02	2.5	-8.4	2.5	-0.74	5.5	-5.1	0.6	-1.1
-0.17	-0.08	-3.7	0.05	0.45	2.1	-3.6	-5.8	-3.1	-6.5	4.2	-3.5	0.6	-2.5	-7.1	-4.1	-11	4.4	0.05	4.2	-17	-5.9	-10	2.4	-6.3	-10	-3	-3.4	0.58	-5.7	-5.8	-0.63	-1.5	0.33	0.65	-3.8	-2.4	-2.3	-3.2	-0.28	-4.3	-1.2	-6.6	-6.8	1.1	4.7	-0.56	0.4	-12	-7.4
-0.14	0.15	-1.1	3.3	1.2	-1.1	0.29	0.66	-2	-2.3	-0.16	0.89	8.4	-1.4	-0.66	-3	-3.4	2	1.7	0.61	-7.6	2.9	-3.6	6.1	-4.4	-8.5	-4.1	1.1	-0.46	2.7	-0.15	-0.15	-8.2	10	1.8	-1.2	-2.9	4.5	-4.9	6	-4.9	0.91	-2.4	-2.5	-1.5	3.6	-4.2	-0.85	0.8	-2.4
-0.33	-0.74	3.4	0.01	5.3	4.3	6.5	0.3	2.9	-2.3	2.4	-4.7	1.8	-5.2	-1	0.14	-4.1	-7.3	4.9	-0.36	7.4	4.3	-0.37	3.6	-2.5	-11	-7.7	-11	-0.89	-2.3	-2.4	-6	-0.7	-1.1	2.9	-5.5	-2.6	-4.5	-5.4	-2.7	-2.2	-4.1	-7.2	1.2	-12	-2.8	-1.1	-3.1	-0.66	2.1
-0.37	0.56	7.9	-1.7	7	1.2	4.2	-1.8	6.6	2.6	4.3	-0.71	3.4	-3.1	4.5	1.5	3.7	-3.4	6.8	5.1	8.4	7.9	4.2	-2	0.97	-1.8	0.24	-9.7	3.9	-0.63	2.5	-0.52	4	-0.41	-1.4	-3.1	-1	-2.3	-0.82	-9.5	-3.7	-8.8	2.1	0.3	-5.3	-7.7	2.5	2.3	2.7	0.04
-0.61	0.2	5.1	1.1	11	5.4	11	3.8	-1.5	-1.3	6.3	-0.6	-0.22	-2.3	0.32	-1.6	-1.1	-1.8	-1.7	-4.1	-2	2.3	5.1	0.2	-5.1	-1.1	-1.2	-1.4	4.4	-1.6	4.5	3.1	-0.31	-0.77	2.5	-3.6	-0.64	-1.5	0.8	-3.6	-1.2	5.5	10	3.2	4.2	1.9	2.4	3.1	-3.1	2.7
-0.72	-0.22	0.2	3.9	6.4	2.5	2.9	1.7	-1.8	-2.6	-2.7	-1.9	-4.8	-1.4	-1	-0.46	-7.2	-0.68	-3.9	6.9	-3.6	-3.8	-0.47	0.17	-0.28	-3	1.3	-2.1	-4	-5.6	1.2	0.5	-6.5	-1.2	2.9	-2.6	-1.4	-6	3.2	1.2	2.9	5	-0.47	-0.81	0.46	-3.5	3.9	-2.9	-2.6	-0.92
0.28	0.41	4	-1.2	2.9	5.3	-0.71	-3	1.5	-0.66	-0.69	-5	-0.74	6.9	-2.5	-0.2	-7.9	1.2	6	12	2	1.5	6.9	-0.08	3.3	3.1	2.4	3.5	5.9	-1.5	1	9.2	6.4	3.1	0.86	1.5	-3.2	1.6	-0.05	6	9	2.4	-2.8	5.9	1.3	7.2	0.32	8.9	1.2	4.9
-0.48	0.27	3.1	0.81	3.6	2.5	-0.71	-1.6	1.2	-2.3	-0.91	2.7	5.6	-0.95	-2.4	-3.3	-1.8	-6.6	2.5	7.9	-1.3	0.42	-0.01	0.45	-1.2	4	-1.1	7	1.5	1.9	-2.2	6	-3.1	1.4	4.3	0.83	1.7	7.5	-5.1	1.4	1.6	-0.82	4.4	1.2	-2.2	-2.8	-4.5	8.8	7.4	-0.79
-0.45	0.04	-1.3	-7.5	-1	-0.61	-1.8	-8.8	-2.7	-5.3	2.4	-5.6	-0.5	0.99	-1.7	-5.3	-2.9	-0.68	-5.2	6.7	-5.2	-1.8	-2.5	-7.7	-2.5	8.4	0.43	0.85	0.17	-2.1	2	5	-0.84	-4	1.8	3	4.1	2.2	0.52	4	1.4	-2.9	4.5	-2	4.3	0.52	2.5	-3	-1.8	9.3
-0.45	-0.15	-4.3	2.8	-2.4	-4.8	-3	1.9	-2.2	2.5	-3	0.43	-4.1	-6.7	0.68	-3.5	-4.6	-9.2	-8.2	-3.4	-1.5	-1.5	-2.7	-0.93	-3.4	2.5	4.7	4.1	2	-4.3	-3	6.5	-0.55	-1.3	-1.2	3.3	2.3	-0.02	0.37	0.03	-3.9	0.47	3.6	6.8	2.6	0.79	-4.2	1.3	1	3.2
-0.14	0.73	-1.2	4.2	-2.5	0.87	-1.2	4.1	2.8	4.6	1.2	4	-4.3	-4.4	-1.5	-0.42	0.44	-8.7	0.12	9.7	0.65	4.1	-3.2	4.5	-0.31	4.5	0.58	1.6	1.4	5.3	-3.7	-0.42	1.6	4.1	-3.9	2.7	4.8	0.19	-0.3	0.96	-3.4	0.83	-3.5	-3.6	0.62	-0.31	-1.1	3.3	-5	3.5
-0.35	-0.03	-3.1	1.6	-0.49	-1.6	-2.3	-1.2	4.4	1.6	-1.1	2.5	2	2.4	-3.1	-1.2	-0.58	-9.3	-3.7	7.3	-1.8	-5.7	-1.5	5.6	3	7.6	3.7	7.7	-0.48	5.1	1.4	1.7	4.2	-0.04	3.8	7.2	8.2	2.2	6.2	-3.3	2.8	5.3	6	6	-0.93	-4.4	0.51	5.9	-5.8	6.3
-0.31	-0.03	1.6	2.7	2	0.97	-3.1	2.7	-3.5	11	-1.6	7.6	-0.04	5.5	-1.8	8.1	-8.5	-5.5	-5.8	-4.7	-3.5	7.2	-1.2	-4.4	0.66	12	7.7	3.6	0.91	6.7	2.2	6.5	-1.9	0.48	-3	4.9	5.4	-8.3	3.8	-3.6	-1.5	-1	6.8	-1.5	3.2	-3.3	5.7	-5.2	12	-0.48
0.37	-0.4	-0.52	7.1	7.6	3	3.9	5.2	0.36	11	2.1	4.4	2	2.9	-4.3	7.6	-0.12	-7	-2.9	-0.12	2.7	-5.6	-0.42	-1.1	-2.1	-0.73	2.1	4.2	3.4	2.5	1.2	5.7	-2.5	0.64	1.7	3.5	3.1	0.92	0.03	-1.5	-7.8	5	1	5.2	-0.49	1.9	5.5	0.97	-5.1	-1.4
-0.52	0.61	-3.5	2.4	1.5	-0.1	-0.39	2.7	-0.97	6.2	-0.96	-0.34	2.5	2.1	-1.6	8.8	-7.5	0.13	-10	0.63	-1.8	6.6	-8.2	-0.16	2	3	-7.9	8.8	3.6	6.7	-8.3	3.2	-2	8.1	5.8	8.8	2	4.4	-1.2	6.5	-3.7	-0.71	-3.7	0.6	-1.3	4.2	-3.6	2.4	5.6	2.9
-0.18	-0.97	-6.5	2.7	-5.3	-3.2	-8.2	-2.9	-2.3	-0.34	-3.6	5.7	-1.8	0.15	-3.5	12	-5.9	-11	0.38	-10	-0.26	3.6	-7.8	1.5	-0.9	-0.88	-6.3	0.63	3.4	3.8	-5.9	0.75	0.46	0.43	-4.4	1	-2.9	-0	-4.8	2.5	-1	6	-6.9	1.3	-4.7	0.2	-8	2.7	-0.05	1.6
0.28	-0.42	-0.14	-0.97	0.81	-8.7	1.9	-4.2	-2.1	-0.79	0.52	0.25	1.1	-7.9	1.3	9.5	-3.7	-5.9	0.13	-5.4	2.3	7.9	-1.3	4.6	4.3	-1.7	-3.7	-4.2	9.2	-0.14	-4.2	-5.5	7.1	1.1	0.3	-2.9	-6.1	-4.8	-3.9	-5.2	-5.4	-1.3	-3	-8.5	-7.7	-3.5	-7.3	-5	-3.9	-0.9
0.07	-0.08	0.66	1.6	-4.8	2.5	-1	1.2	-1.8	4.9	2.3	4	-3.2	4.4	-5.7	3.4	0.4	-8.7	-4.3	0.14	-4.6	-4.5	4.2	-1.2	-0.35	4.8	-7.6	0.76	-2.3	0.5	-5.1	-0.56	-3.1	2.1	2.1	-0.13	-2.9	3.3	-8.5	6.2	4.9	8.9	-6.2	-1.6	-6.2	3.3	-4	1.3	3	3.3
0.22	0.12	-2.5	-3.4	-7.9	0.06	-3.8	0.42	-3.5	3.2	-0.54	3.5	-6.8	-0.76	-14	5.7	-15	-14	-6.4	-12	-2.8	0.59	0.14	-3.9	1.3	-4.2	0.87	-1.6	-10	3.1	1.1	-1.9	-3.5	2.3	-5.2	2.1	-5.2	4.8	1.1	1.1	-2	2	-5.2	-1.3	-1.9	-0.88	0.18	-0.98	-5.7	-5.4
-0.05	-0.18	-0.04	-0.46	-6.6	-2.4	-1.9	-0.94	-2.5	1.1	-8	1.8	-4.6	2.4	-7.7	4.8	-14	-8.8	-1.1	-4.7	-5	-0.76	-5.4	1.6	-4	-6.2	-3.9	0.25	-6.3	2.2	4.5	5.7	0.7	-7.2	-7.5	4.6	-8.1	-0.43	-0.63	-3.7	0.13	1.4	-2.3	1.5	0.14	-0.65	-1.7	5.4	-3	9.6
-0.39	-0.56	1	3.3	-2.7	2.7	-1.7	1.7	-4.3	2.1	-6.4	-2.8	-1.9	0.37	-2.6	-2.5	-6.9	-21	-5.1	-11	-2.4	1.8	-5.7	0.59	0.55	5.7	-0.18	-0.37	-9.6	1.6	5	6.5	-8	-2.3	-7	4.9	-8	0.91	-0.89	3.4	3.3	0.95	0.87	2.3	0.31	3	-1.1	8.4	-4.6	0.43
0.2	-0.01	-4	-0.99	0.03	5.7	-0.8	1.1	-2.9	-1.6	-2	-2.9	-7.1	1.8	-7.5	2.3	-5.2	-8.7	7.1	-20	6.4	-7.1	-2	-3.4	8.4	3.6	7.3	0.01	-2.2	-7.3	7.2	-2.9	3	-10	0.48	2.7	-0.86	2.3	0.43	-5	-0.06	2.2	4.7	-1.8	0.63	-5.4	5.2	3.2	2.9	1.8
-0.05	-0.29	0.55	0.82	-1.2	-2.4	-2.3	0.19	-1.1	-0.85	0.99	1.9	-4.5	3.8	-3.4	-6.5	-0.25	-14	-4	-9.4	-0.68	-6.3	-4.9	0.07	-1.2	7.1	-2.1	2.2	-7.5	-4.6	3.7	-0.84	-5.2	-3.8	-7.2	-0.1	-0.3	-2.6	3.2	-0.82	5	0.53	-3.1	1	1.3	-4.1	-0.79	1.6	-0.85	1.6
0.1	0.28	7.3	-0.81	5.6	-3.2	3	0.35	5	2.7	5.3	6.1	-0.85	4.5	2.1	5.5	-0.88	-1.9	-4.5	6.9	4.7	1	3.2	-0.13	-7.3	11	-1.8	6.7	-6.5	5.1	-3.1	1.5	-2.5	5.8	-6.9	6.6	-10	4	1.7	5.6	6.9	4	1.9	5.7	-4.9	3.4	-4.8	3.7	-2.1	6.5
0.51	-0.5	0.14	10	-1.3	0.67	3.9	2.3	-5.5	5.8	-1.6	1.6	1.2	2.2	0.97	0.39	-4	-7.7	12	-4.8	3.9	-6.5	2.5	-5	-1.6	-1.6	0.45	3.1	-0.87	-0.64	-4.9	-0.64	-3.8	-5.2	-2.1	3.8	-10	-0.48	-2.1	0.45	-2.1	2.8	-2.4	4	0.4	-4.2	-6.1	4.5	-2	-2
0.44	0.63	3.3	-1.4	-1.7	0.15	2.2	-3.7	2.5	1.1	3.6	-4.6	2.2	3.6	2.9	-7.2	-3.5	9.6	-0.23	0.76	6.5	-2.9	6.7	-2.5	5.7	-3.1	-2.9	-1.2	5.6	0.15	1.5	4.5	2.6	-1.4	1.1	3.9	3.2	2	0.87	4.1	-3.5	2.6	-2.7	3.5	-3.1	-2.7	1.1	-1.9	7.7	8.1
0.23	0.34	1.2	5.8	-4.9	4.2	0.76	2.7	0.61	7.8	-0.1	9.8	-1.8	3.9	3.8	0.63	-10	-7.3	-2.4	2.7	6.9	5.2	0.4	-2.7	10	0.38	-0.14	-4.1	4.1	9.9	0.91	-0.18	6.8	6.6	4	4.1	0.31	-1.1	5	2.3	2.5	0.03	-0.96	4.1	0.3	-3.2	1.1	-2.2	9.3	4.9
0.23	1.3	-1.4	12	1.2	4	-3.1	11	0.17	14	1.1	16	3.5	7.2	0.98	-0.85	1.9	2.3	-3.8	8.3	1.3	6.9	0.17	4.2	6.8	11	1.5	5.1	2.4	15	6.5	5.1	0.89	4.4	-0.02	9	4.4	6.4	2.7	5.7	2.7	5.3	6.3	1.9	4.6	2.1	-0.33	1.9	2.6	12
0.19	1.1	4	14	1.3	12	0.42	6.7	-3	14	0.81	14	-5.8	12	1.6	2.1	1.2	-2	-7	9.9	2.5	12	8	7.9	1.1	9.1	-1.1	8.7	-0.2	7.3	3.7	10	-0.99	4.2	-2.4	8.7	4.8	14	3.1	9.4	7.3	3	2.3	15	2.2	9.2	0.84	6.9	6	24
-0.48	0.94	-3.2	5.9	-0.61	6.7	0.29	0.7	1.8	7.5	-0.61	3.4	-4	6	-1.8	11	-6.7	-0.95	-6	12	0.73	5	1.9	9.1	1.4	8.1	-6.8	4.2	0.18	6.4	1.8	3.4	3.5	0.6	0.75	9.4	1.2	9.6	-4.1	11	-3.5	0.99	-3.6	11	-3.8	4.9	-2.1	4.1	-0.08	2.5
0.06	0.38	0.58	-8.2	0.19	-3.5	-2.3	-0.93	1.5	-2.6	-0.24	-3.9	-0.24	0.04	-6.7	3.1	-0.74	-9.4	-1.1	1.6	0.4	8.1	-2	0.22	6.9	0.33	-0.05	11	3.2	4.5	1.1	-4.9	3.6	8.1	3.9	6.1	3.7	4.8	-0.56	3.8	-0.56	-2.5	-1.6	3.6	6.1	0.69	-2	3.8	7.8	-11
-0.15	-0.5	2.5	-10	7	-4.3	1.2	-7.3	6.7	-5.8	0.74	-3.2	1.4	0.33	3.6	-9.2	5.2	-19	-8.7	-7.5	2.5	0.27	1.7	-7.8	0.98	-0.98	0.89	8	5.8	-1.2	-7.8	2.7	6.1	2	1.8	2.9	5.6	2.9	-3.6	-2.2	0.12	-3.5	1.7	0.06	0.17	-1.1	-1.7	-0.25	-4.8	-9.8
0.81	-0.66	2.8	-10	1.7	-4.2	2.5	-2.6	5.3	-4.8	4.5	-6.1	3.6	-2.8	7.5	-13	12	-30	6.7	-16	6.2	-5	2.9	-9.9	6.3	3.7	0.97	-2	7.8	-5.9	2.2	-2.7	2.8	-7.1	-3.2	-1.7	2.3	-6.2	3	-4.2	2.2	-9.3	6.4	-3.9	-1.4	-8.4	1.6	1.5	0.59	-1.8
-0.48	-0.62	2.3	-2.7	3.8	0.02	5.6	0.13	3.3	-4.1	2.2	-0.37	-2.4	2	-1.9	-3.8	-8.5	-19	-6.4	-10	-2.4	-11	-1.8	-7.6	-4.8	1.1	-2.6	2.2	-3.4	-3.8	-0.1	-3.8	-8.3	-9.9	0.52	2.1	-0.38	-2.7	-2.3	-1.3	-0.5	-3	6.8	-1.8	1.6	-4.3	0.55	7.6	7.8	1.3
-0.01	-0.08	4.9	-0.01	4.1	-6.9	4.5	2.4	-2.5	-3.6	-0.78	-3.2	-4.5	-3.5	-2	-0.6	-9.3	0.08	-1.5	-24	2.1	-10	1.6	-5	-6.1	1.2	-1.5	-7.2	3.9	1.8	0.78	-3.8	-2.9	-4.3	0.1	1.1	-0.23	-9.1	-1.1	-4.5	-2.6	3.2	-1.1	-6.2	-0.26	-5.5	1.1	-6.6	-1.4	-0.59
0.34	-0.68	0.93	-2.1	6.7	2	0.8	-1.3	1.5	-3.7	4.5	-0.56	2.3	-3.5	1.4	-0.01	-3.2	-1.7	3.3	-21	-0.85	-7.5	-3	-7.4	1.8	1.6	-1.1	-8.5	4.6	1.8	1	-2.8	3.2	2	-2.3	-0.18	-5.8	-8.4	0.65	-0.95	-5	0.17	0.86	-1.4	-3.1	-5.7	-3.5	-15	0.69	8.8
0.08	-0.3	-0.41	-1.4	-0.56	-2.9	1.8	-2	1.8	2	6	1.9	0.08	0.91	4.5	5.5	-2.1	-0.36	0.57	-19	-7.3	2.2	-0.29	-9	2.5	-1.3	-2.1	-3.6	-1.1	1.4	2.5	-3.3	-2.7	1.5	0.35	-4.2	-1.6	-10	3.4	-0.86	-1.5	6.1	-0.85	-7	2.8	-5.5	-4.2	-11	7.3	2.9
0.16	-0.43	0.25	-0.35	-1.6	-5.5	0.6	2.4	-2.9	2.1	2.2	2.6	-3.9	-1.2	6.4	-3.6	-3.3	-5	5	-14	-2.4	-1.4	0.16	-4	1.1	-5.5	-4.7	-2.9	6.1	-4.6	0.57	-10	1.2	-3.6	1.2	-3.4	2.7	-6.1	0.36	4.8	-4	-0.54	-4.2	-0.17	1.1	-7.5	-1.1	-5.9	-1.3	-5.7
0.28	-0.29	-0.86	-5.3	5.4	2.9	-3.9	-3.2	0.17	-7.3	-2.1	1.3	1.9	-5.2	-0.07	-6.6	0.19	-0.42	2.3	3.1	7.5	-5	8.4	-5.4	2.9	-5.4	-3.2	-3.9	3.3	-10	-1	-5.4	3.9	-4.6	1.2	-11	2.4	-7.7	-0.07	-2	-0.08	-5.5	-0.52	-5.5	-5	-1.6	-3.6	-2.1	-3.8	-6.3
-0.16	0.14	0.94	-8.8	0.93	2.8	-0.52	-1.7	0.98	-2.4	-0.43	-5.4	-6.7	-1.1	-0.83	1.5	-4.4	4.6	-6.4	9.5	0.07	3.6	2.4	3.6	-2.2	5.4	-2	3	-0.49	0.87	-0.3	-1.4	4.6	2.5	1.5	-1.5	1.2	-3.8	0.26	-2.9	-2.2	1.5	0.27	-0.25	-6.8	-2.7	1.2	-5.5	-3.6	-7.5
0.87	-0.1	-4.8	-5.9	1.8	-1.6	7	-1.1	1.4	1.7	2.9	-3.8	3	0.48	7.4	-0.65	-4.5	-7.9	6.6	-3.3	-7.5	-1.6	-2	-2.9	-1.6	-0.68	4.8	1.6	-0.95	2.2	2.1	0.14	4.6	-2.6	1.3	7.4	2.9	1.8	2.3	0.76	-10	-1.2	-0.25	7.2	3	-3.2	2.4	-1.2	-7.2	2
0.24	0.33	-0.81	4.6	-3.9	1.4	-3.3	0.89	-3.6	0.66	-6	-6.1	-1	1.2	0.31	1.7	-1.6	-1.4	0.08	-8.8	-4.2	0.65	-5.8	-4.2	-2.8	6.6	-0.62	2.1	-1	-0.13	3.1	-1.5	-8.4	1.5	1.1	9	2.9	-4.9	5	1.6	0.89	5.2	-0.96	-4.4	5.1	-5.5	2.4	-5.1	-0.15	9.4
-0.03	0.59	4.7	7.2	6.5	5.7	-1.6	0.78	2	7.5	-1.5	2.5	-2.2	5.7	1.6	9.7	7.3	20	4.5	-11	-0.75	4.6	3.1	4.4	4.3	6.2	-0.03	-3	9.5	4.5	1.8	10	0.13	6.4	6.5	5.9	6.7	-1.9	6.4	5.5	-4.2	2.3	-1.4	-0.08	-0.77	-1.6	1.4	-3.8	-3	14
-0.07	0.86	4.9	1.2	1.7	3.5	-3.5	9.4	-2	0.76	1.9	0.45	2.1	-3.8	5	4.2	7.7	16	-0.77	7.6	2.8	4.6	5.4	-1.1	6.8	-4.6	3.2	-2.1	9.2	1.7	2.5	0.84	10	7	9.2	1.2	5.5	-3	9.2	-0.76	5.6	1.8	1.7	-1.3	4.5	2	6.1	-0.85	11	-4.2
0.33	0.81	-2.4	1.9	0.27	-1	-1.9	5.1	2.4	-5.2	-0.63	-3.3	0.07	3	0.65	-3.8	6.9	20	3	6.4	5.5	-6	7.6	-2.6	5.3	-1.5	1.3	-6.8	7.4	-2.4	0.68	-3.5	7.8	-1.4	3	-4	6.9	0.11	6.6	-1.1	1.8	3.2	-2.7	-7.2	0.52	0.78	10	-4.8	1	-4.5
0.44	1.1	-5.7	1.5	-6.1	2	-5	3	1.1	-4.2	-2.2	1.6	4.1	3.1	2.9	-3.4	1.3	38	-0.28	3.8	10	-5.6	6	-3.9	6.8	5.3	4.3	3	-1.2	7.6	-0.69	2.4	-4.4	13	4.3	5.2	2.2	5.6	7.3	5.8	-7.2	-1.1	1.2	-0.12	4.2	-1.9	6.9	5.6	-1.4	7.3
0.34	0.84	-2.4	-7.9	-0.2	4.3	-2.8	-0.34	1.4	-3.9	-4.4	0.34	5.8	3.2	3.3	-0.67	0.4	28	0.33	12	5	-1.2	6	3.6	3.8	-3.1	1.3	-0.85	0.71	4.1	-3	1.6	0.34	8.1	-2.4	2.5	6.3	-3.1	7.3	4.8	3.4	-1	-3.5	-4.5	2.1	2.1	1.5	1.8	-2	-0.97
0.35	0.15	-6	-5	-0.2	-0.11	3.5	-8.1	0.42	-7	-2.8	-8	-5.4	1.6	-3.8	-7.3	-4.1	19	3.5	-1.9	3.6	0.71	1.8	-2.4	2.5	0.07	2.3	4.8	0.84	-8.9	1.5	1.7	1.2	-6.9	-3.8	2.1	2.1	6.6	6.4	5.4	-0.18	0.24	3.3	-3.5	1.6	8.6	6.1	6.3	-8.9	-1.9
0.06	-0.13	0.13	-5.8	0.29	-7.5	-1.2	-2.7	1.4	-6.8	-0.36	-6.2	1.3	2.2	-0.62	-10	4.8	6.4	6.4	6	1.6	-5.5	-0.95	4.6	4.7	-6.8	-1.1	3.6	-9.1	-12	4.3	0.62	-8.9	-5.3	-3.9	-7.3	2.2	5	-3.6	0.47	13	-2.8	1.5	6.7	0.37	2.7	5.6	3.6	11	-8.6
0.42	-0.69	3.4	-4.3	2.8	-2.3	-2.7	-6.3	0.43	-2.9	-0.07	-6.5	4.5	-0.79	1.1	-4.8	5.9	-14	-1.4	-3.3	4.9	-1.2	-3	-1.6	5.6	-4.8	10	-1.7	-2.6	-11	4.6	-3.2	-5.5	-2.7	-0.11	-6.7	6.7	-4	2.6	-2.7	2.1	-6.5	1.2	1	5.1	1	8	-1.1	-1.5	-9.4
-0.11	-0.48	5	5.6	0.26	-5.6	-1.6	4.2	-1.6	2	-2.1	-0.47	-1.1	-5.7	1.6	5.7	-3.4	-5.4	3.3	5.3	-1.6	1.3	-5.1	2.5	9.6	0.02	3.3	-5.6	7.5	-3.2	5.8	1.3	5.4	-3.4	8.6	0.49	3.9	-1.3	5.9	-3.2	11	-2.2	3.6	2.4	7.2	2.9	2.6	-5.6	4.4	-6.4
-0.49	0.56	-1.5	1.9	-0.95	-2.4	-3	-1.1	-5.6	5.3	-1.4	6.9	-2.9	4.1	0.34	6	-3.4	-3	-0.86	8.6	-4.3	4.3	-8.2	-0.99	2.6	5.1	3.1	1.6	3	2.8	7.5	-0.69	3.5	6.4	0.15	3.7	-2.4	-3.1	-1.7	4.9	5.3	-2.1	7.2	-2.1	3.2	-2.2	2.7	-3.3	-0.43	1.7
0.17	0.08	-1.1	-0.63	-3.1	-2.5	1.1	0.77	1.4	3.6	2.4	-1.6	-2.4	2.1	-3.7	-5.7	-3.2	-5.9	-0.22	1.1	0.59	-2.8	-2.3	-3.9	3.9	-7.5	-2.2	-0.57	-2.1	1.1	8.5	-4.9	-2.6	-2.2	-3.3	-1.9	-9.8	1.5	-4.5	-0.37	-1.9	-1.6	2.1	-2.8	-2.7	-2.9	-0.81	0.11	-7.5	-1.6
-0.35	0.52	-1.2	-1.4	-0.44	1.6	-0.48	3	3.1	3.2	-1.9	-1.9	-2.3	0.73	-3.9	-5.8	4	-6.6	3.7	-6.3	-1.7	0.74	-0.24	-4.2	6.6	1.6	2.5	3.1	-5.9	0.49	4.2	-6.6	-2.7	1	-1.2	3.6	-5.3	0.1	-5.6	0.13	1.3	-4.9	-1.5	-5	2.9	-5.6	0.61	-3.4	8.4	-1.2
0.56	0.29	-6	7	1.4	7.8	0.86	3.4	4.9	7.5	-0.53	3.5	1.6	3.3	1.1	12	-2.8	19	-0.08	-15	3.5	1.7	3.2	1.1	-0.59	17	-0.35	0.11	-2	3.1	3.2	-3.6	-1.8	-5.8	-1.2	3.6	-5.3	-8.8	-3.3	-0.51	2.8	0.24	-3.1	0.24	-6	-4.9	-1.9	-6	-3.4	8.9
-0.02	0.62	-0.9	3.8	0.87	3	1.6	7.5	0.14	14	1	5.5	5.1	5.8	6.5	4.7	-0.51	3.4	3.4	-17	5.9	1.1	7.5	-0.32	-1.6	8.5	-1.3	-1.9	2.2	3	4.7	-1.7	2.9	3.7	0.39	3.2	-1.5	-0.29	3.1	-4.7	1.2	-7.9	1.6	-1.6	3.3	-8.3	-4.5	-1.6	4.7	7.2
0.28	0.55	4	-2.9	1.2	1.6	2.6	0.23	7.1	1.8	0.71	0.41	5.7	6	2	-6.9	2.5	30	1.8	5	7.7	-0.51	1.4	-4.4	-2.1	1.2	-0.42	1.3	-0.75	2.9	-2.4	0.24	0.69	9.1	-2.9	5.7	-3.1	-2	-0.77	-2.3	5	0.67	7.2	0.34	1.7	-1.9	-0.79	-1.8	2.6	2.6
0.49	1	-6	-1.8	-7.1	2	1.4	1.2	3.2	9.9	0.57	3.5	3.7	6.3	5.3	-0.87	-1.4	25	-2.5	15	-1.2	3.6	3.5	1.8	4.5	5.2	2.2	-0.1	6	2.5	2.4	-0.07	11	8.4	0.76	6.8	1.3	3	3.9	-0.49	7.1	-5.1	0.37	5.3	4.9	-0.46	0.02	-2.6	-3.1	-0.74
-0.6	0.49	-0.33	-1.7	0.77	6.1	-0.75	-3.1	-5.4	5.1	-0.61	0.5	4.2	7.5	-1.6	8	-9.8	-2.6	-12	2	-8.4	-1.8	0.88	1.1	-0.54	3.6	-1.1	8.6	-2.6	3.3	-2.7	5.3	-4.4	0.59	2	11	-0.79	9.3	7.7	4.8	7.7	-0.7	4.8	3.4	6.5	0.13	-1.9	6	2.2	12
-0.11	-0.05	2.8	-0.21	-0.77	6	1.4	-3.6	-3.9	3.1	0.09	-2.8	2.4	2.4	0.57	-1.5	4.3	-3.3	7.5	-20	-1.5	-0.1	-0.12	-3.9	-3.4	6.9	-1.9	0.7	-6	2.8	-3.5	2.9	-4.6	0.61	-3.9	10	-8.6	-0.24	-0.33	4.8	-0.86	-2.5	-5.3	4.9	-0.34	-0.31	-1.9	1.2	-4.9	-2
-0.57	-0.54	4.7	-1.9	3	4	4.4	-0.99	3.3	-5.3	4.8	-8.2	6.4	-2.6	-4.9	-3.1	7.2	-8.4	0.69	-9.6	2.6	-6.2	1.7	-4.2	-0.72	-5.8	-3	0.66	-4.3	-6.7	-3.4	-0.46	-3.6	-11	-4.5	6.4	-2.8	3	-5.1	-1.4	0.47	-4.6	-5.6	-0.28	-1.4	-2.9	0.61	-5.9	9.5	11
0.13	0.13	5.8	6.3	-0.12	4	3.4	0.38	7.6	-2.2	6.7	-5.2	2.9	-0.6	6.3	0.17	6.5	-2.8	2.3	8.2	6	-0.84	3.2	-4.7	3	-0.22	2.5	0.81	3.9	-1.6	2.3	-0.23	8.3	5.5	-2	6.8	-3.5	-2.6	-1.9	-0.18	7.9	1	6.1	4.5	-1.8	-6	-1.9	1.2	9.2	6.3
0.71	0.86	1.5	4	-3.1	6.1	2.1	-4	4.4	-0.2	3.7	2.5	-1.8	4.5	3.7	3.4	1.3	0.07	6	6.6	-3	7	-1	-1.6	-2.3	9.3	2.3	-1.9	7.5	6.7	3.9	-0.18	8.7	10	-1.4	4.9	-1.3	-2.5	0.51	5	-0.22	5.5	-3.6	-0.07	2.1	-1.1	-2.3	-1.6	-3.4	10
0.03	0.37	5.7	1.8	1.2	7.2	-1.4	3.9	4.5	-1.1	6.4	2.2	0.23	0.32	14	0.58	7.1	-6.8	1.5	3.5	2.1	6.7	3.3	5.4	3.2	-0.64	-2.7	2.8	2.9	0.35	-4.6	-5.4	-4	3.3	5.6	-0.82	-0.49	-1.4	-1.7	1.1	1.7	3.7	2.4	-1.1	-1.9	4.2	-0.84	-3.4	6.3	4
0.07	-0.54	2.2	-8.1	3.4	-1.9	-2.6	-5.1	3.6	-7.8	-0.12	-2.6	2.9	-0.09	9.2	-0.21	0.43	-7.2	0.99	-0.46	-0.02	-8.3	6.6	-0.91	2.2	-9.5	-5.9	-1.7	4	-3.2	-8.4	-7.3	3.3	-2.4	1.6	2.4	0.65	-3.5	3.6	-3.8	-3.9	2.2	-1.5	0.16	3.5	-0.66	-5.2	0.84	-4.8	0.5
0.28	-0.2	-1.4	4.7	-1.3	-0.02	-5.1	-0.12	0.96	-3.8	-3.8	-0.92	0.66	-0.21	6.6	-3.7	0.75	0.68	10	2.7	3.5	-3.5	3.9	-4.1	7.3	-0.99	-5.8	-6.5	9.8	1.5	0.44	0.37	8.1	1.3	2.4	-0.54	1.7	0.4	3.9	-3.8	-5.8	-2.4	-4.3	-3.2	3.7	-4.3	-4.1	-0.78	-3.6	1.4
-0	0.13	-2.5	1.5	-8.7	2.2	-1.8	0.15	-4.4	3.8	-1.4	3.6	-2.4	5.8	2.7	-0.3	3.1	15	1.6	8.8	-5.2	-0.43	2.8	-0.53	-1.1	-1.4	-0.31	-1.8	-0.03	2.1	-0.98	-3.5	-1	3.6	-0.93	8.8	2	2.6	0.85	-1.3	2.5	-5.5	1.1	2.8	-0.04	-3	3.3	-5.6	5.2	-1.3
-0.16	0.42	-7.1	-0.56	-3.6	-1.1	-3.6	-3.7	-2	-4.4	-6.5	-3.8	-0.72	1.3	4.8	-3.4	0.45	18	-1.1	9.4	2.8	4	-1.1	3.5	-5.3	-7.1	3.6	-3.2	-3.1	-0.86	-1	-4.7	-0.81	-3	-5.9	2.6	3.8	-4.4	-1.4	-1.6	-4.8	-1.8	6	-1.2	-3.2	-3.7	3.2	-4.5	-0.87	-4.6
0.12	0.72	-0.36	2.2	2.2	0.61	3.7	1	3.1	-6.8	2.6	2.2	8.7	-3.7	2	-1.7	6	21	-0.42	0.55	2.1	0.65	0.36	-0.11	5.8	-3.6	5.2	-7.2	4.2	-2.5	0.92	-11	4.8	1.4	6.5	-1.7	3.4	-6.6	-0.15	-7.2	4.2	-9	6.3	-7.5	0.94	-6.5	-2.4	-3.3	1.7	-0.77
0.62	0.85	2.5	11	0.19	8.2	1.1	7.7	-0.67	0.78	4.8	2.7	-0.89	6.9	1.6	2	8.4	23	-0.35	12	5.6	9.6	6.9	7.5	3.9	-4.1	5.8	-8.7	7.9	-3.3	2.5	-1.7	7.1	-0.88	7.6	0.36	7.2	-3.5	4.6	-9.4	3	5.7	5.4	-0.82	6	-3.7	7	-3.7	12	6.7
-0.11	1.3	-5.5	10	-0.83	12	-1.1	1.4	-5.7	9	-4.3	8.4	3.5	11	0.38	-0.36	5.4	10	4.4	9.9	7.3	11	-0.23	7.8	2.2	4.3	0.83	4.6	4.2	14	0.74	4.6	-4.7	19	-1.6	12	0.24	9.2	-2	4.2	0.25	1.7	-3.4	8.7	-1.3	2.8	0.52	6.7	-3.1	11
0.11	1.2	-1.9	-0	2.6	8.7	1.7	4.7	-0.48	9.2	0.19	9.9	4.2	15	-5	2	10	11	-2.8	16	3.1	5.4	-0.48	9.6	-3.5	9.3	2.1	11	-4.9	13	0.31	4.4	-5.8	18	5.9	9.9	3.6	6.2	4.2	3.2	0.53	6	0.39	1.6	6.3	6.2	1.3	3.2	4.8	8.2
-0.04	0.57	3.6	-5.1	4.2	0.98	2.4	4.1	8	4	7.1	2.1	-0.81	16	-0.5	-0.48	0.57	-0.7	2.1	2.8	3.2	8.3	-3	8.8	-12	1.3	-3.7	10	-3.8	5.8	-6.4	9.5	-6.1	-0.21	-2.1	12	-0.31	7.5	3.4	4.4	2.4	-1.5	-3.1	5.4	1.6	9.6	-6.6	3.6	-4.4	5
-0.13	1	-4.8	-7	-5.5	-0.29	0.27	-2.1	-1.5	-1	1.3	-5	-2.3	4.5	3.1	-5	2.9	-1.1	5.9	-0.65	-9.5	2.1	-3.3	4.2	-6.6	6.1	-0.31	7.9	-1.8	2.3	-3.2	7.8	0.76	3.4	-1.6	8.4	-3.1	6.5	-0.18	9.5	-6.3	-7.8	-3.4	0.7	4.3	6.4	-9	5.7	-3.5	-9.5
-0.66	-0.11	-10	-1.9	-8.5	-0.56	-2.2	0.21	-0.63	-6.4	1.1	-6.1	0.96	-1.7	2.2	-10	5.1	1.1	-0.2	-0.57	-10	-10	-0.45	-4.2	-12	0.87	-1.6	-4.6	-7.4	-9.7	-6.4	-2.2	0.15	-11	-3.6	1.7	-0.35	1.1	1.3	5.9	-1	0.05	-2.5	0.72	-0.07	6.4	2.3	0.38	-8.4	-6.8
-0.08	0.23	-2.6	-4.2	-5	2	-2.4	-1.5	-6.1	-1.8	-2.1	-2.8	-3.8	-3.3	0.26	-4.5	4.2	5.1	-4	9.8	-4.2	-2	3.7	-3.4	-3.7	-7.3	-4.2	-0.79	-2.5	-6	-9.2	-11	-0.31	-0.59	-5.3	0.69	1.3	-6	2.9	-0.99	-5.3	-6.8	3.4	-5.6	0.32	-3.5	0.33	-5.3	-9.4	4.9
0.38	-0.27	-3	1.3	-3.6	5	-4.7	-4.4	-6.5	-3.1	-3.4	0.72	3.6	-0.79	2.8	3.4	0.19	3.8	-1.6	6	7.9	7.1	0.47	3.6	4.5	-4.6	1.1	1.1	1.2	-2.7	-3.1	-4	6.2	-3.3	-2.8	0.36	-3.6	-1.7	5.5	-1.6	-2.1	0.81	-0.41	2.7	-4.3	2.5	-2.6	6	-5.8	4.2
-0.5	-0.4	1.2	6.7	-1.2	-3.1	-2.1	-3.5	0.59	-2.8	-1.6	7.4	2.4	-6	-4.6	3.8	-7.4	-1.5	1.4	3.8	-4.2	-0.44	-5.5	-5.4	-5	1.3	-4.2	1.8	-5.8	6.4	-9.6	-4.1	-4.2	2.8	-3.1	-1.7	-2.8	-4	-3.8	1.2	-1.6	2.9	-4	-2.5	-3.5	3	0.34	-0.71	-10	0.79
-0.21	-0.05	-7.2	15	-8	-3.1	-3.5	5	-0.87	5.8	-3.3	13	-3.5	5.9	2.4	3.2	-4.5	17	2.9	9	-6.6	7.8	-3.3	5.7	-10	14	-0.44	0.31	-6	13	-4	3.6	-1.5	5.6	-2.1	-1.7	-2.6	8.2	-2.1	8.8	-4.1	17	-0.51	5.8	-2.4	10	-1.3	0.26	-15	17
-0.15	0.33	-8.2	9.6	-4.3	4.4	4.7	5.3	1.7	13	-1.4	12	1.2	10	6.6	12	0.97	9	4.2	16	-0.4	19	-4	9.4	-3.7	5.6	0.26	3.6	2.4	8.3	-4	8.2	8.1	7.4	3.5	0.76	-1	12	-9.4	5.2	-3.8	10	2.5	11	-3.7	7.9	-7.5	2.6	-4.5	11
-0.3	-0.13	-1.3	14	-0.2	5	-2.4	8.5	-0.58	12	0.77	12	3.2	7.6	0.68	5.3	0.95	8.2	-4.5	14	-2.3	14	-0.86	9.6	2.1	1.2	2.9	6.8	4.9	5.5	-1.6	8.5	2.9	-1.9	6	0.04	4.5	-0.1	-1.6	2.9	5.7	10	-5.1	6.6	-1.7	9.7	0.92	6.4	11	7.1
-0.14	-0.59	-1	1.2	0.97	-6.4	-3.6	-0.56	-2	5.2	0.25	-0.62	2.3	-3	0.06	3.1	-4.6	4.1	3	5.4	1.8	-4.4	1.6	5.1	-4.9	-7.2	-2.3	7	-0.2	-4.3	-1.9	8.9	-1.5	-7.5	-2.8	-8.6	-1.3	1.9	1.3	4.2	5.7	-1.9	-2.6	2.4	1.4	11	-1.7	10	-8.5	-14
0	-1.3	1.2	-13	-2.6	-10	-2.1	-9.8	-6.1	-8.3	-3	-11	1.4	-9.5	-5.9	-3.5	6.4	-15	-2.3	-9.2	-2.4	-14	1.8	-5.8	-3	-5.1	4.7	-1.8	-6.6	-14	5	-2.3	-5.5	-10	-0.09	-15	-0.94	1.8	5.6	-2.9	4.2	-6	-1.5	-4.8	7	2.4	5.5	2	3.5	-17
-0.28	-1.5	0.82	-17	-3.3	-10	-4.7	-14	-7.5	-17	-1.6	-13	-5	-22	-11	-6	0.61	-17	3.5	-4.5	-2	-14	-1.5	-5.2	-8.3	-4.6	4.5	-11	-9	-18	-1	0.89	-12	-15	-9.1	-23	-8.9	-5	-1.6	-10	1	-5.4	-2.3	-8.1	1.9	-7	-1.2	-0.73	-5.6	-13
0.05	-1.9	-0.13	-16	1.5	-9.9	-0.09	-13	-2.3	-17	3	-19	-7.7	-18	-8.7	-8.1	0.27	-21	-3.6	-14	-7.2	-12	-8.8	1.7	-7.2	-7.8	-2.9	-4	-6.7	-19	2.9	-1.1	-3	-12	-2.8	-20	-6.5	1.8	2.6	-2.1	-0.33	-4.9	0.45	-11	0.17	2.3	-3.8	-0.69	7.5	-23
0.18	-1.4	5	-10	-1.1	-6.4	1.2	-8.5	-1.5	-9.3	2.2	-16	-4.5	-13	1.6	-5.9	8.3	-4.8	1.9	-2.4	-6	-12	-7.7	0.76	-8.4	-1.4	-5.7	-5.2	-5	-3.3	-2.5	-3.6	-1.1	-9.7	-3.3	-9	-9.6	-2.2	-8	-2.3	1.8	-8.1	-6.5	-10	0.97	0.47	-3.5	-5.4	-1.5	-11
-0.34	-0.71	-5.5	-7.9	-8.4	-9.5	-1.1	-4.8	0.83	-13	4.4	-5.9	-5.5	-6.3	-1.3	1.9	6.9	-0.57	4.2	-0.5	-4.2	-5.5	-11	2.6	-8	-5.8	-8.2	-8.8	-10	-8.1	-6.4	0.68	-3.3	-15	-7.4	-13	-11	-1.2	-11	-2.7	-6.5	2.6	-11	-8.9	0.21	3	-4.7	3.5	-2.6	-8.6
0.3	-0.27	3.7	-7	0.75	-8.2	5.7	0.83	8.2	-11	7.3	-6	-3.1	-5	-2.5	-2.4	6	-7.2	4.1	-1.7	2.9	0.91	-5.5	1.4	-7.3	-6.6	-5.1	-2.8	-7.1	-6.5	2.8	-6	-0.62	2.7	-5.6	-7.3	-7.5	0.94	-8.9	-5.6	1.7	-0.3	-1.8	-8.1	-4.8	3.4	0.71	-0.3	4.3	-17
0.95	-1.5	3.5	-8.1	0.84	-4.1	1.6	-5.2	6.8	-9.5	0.68	-9.8	-2.6	-5.8	5.8	-13	9.6	-9.6	6.8	-13	5.8	-2.2	6.2	-2.9	1.3	-3.5	6.7	-8.3	7	-7.9	5	-11	-2.9	-9.5	-1.5	-14	-1.7	-5.1	-1	-6.7	1.9	-6.7	9.1	-3.4	-0.26	-3	1.2	-13	-3.5	-7.6
0.71	-0.9	2.4	-6.1	-2.6	-15	3.6	-3.4	3	-12	2.2	-9.4	0.38	-8.3	0.16	1.1	12	-5.5	-0.5	1	3.3	2.1	4.4	-0.17	3.9	-4.9	6.7	1.1	-0.17	-2.2	7.9	-2.9	3.6	2.3	1.3	-12	-1.3	3.7	2.8	-4	5.7	-2	5.8	2.1	-0.25	-1.7	3.4	-2.4	10	-5.5
0.66	-1	5.1	-6.3	3.2	-1.6	3.1	1.9	7.1	-7.5	14	-6.4	11	-7.1	2.5	-0.37	12	-13	0.49	-4	7.1	-4.5	-0.42	-2.7	2.6	-3.4	4.4	-3	-2.5	-1.5	4.5	-1.9	0.67	-0.75	2.9	-9.4	1.6	1.5	3.4	-2.8	2.6	3.5	-4.4	-1.8	1.6	-5.9	-3	1.8	-4.4	-2.5
0.53	-1	-1.5	-3.5	3.1	-8.9	0.88	-2.6	1.6	-4.6	3.6	-5.2	3.2	-5.9	-0.59	-4	13	-11	4.7	-8.3	3.3	-3.8	-7.3	4.4	5.2	-4.3	6.8	-5.3	4.1	-1.2	8.5	-4.5	11	-4.3	1.2	-7.6	-0.25	-0.28	-0.01	-2.8	0.58	-2.9	1.9	-3.2	-3.7	-2.7	3.2	3.3	-6	-3.7
-0.7	-0.62	1.3	2.9	3	-4.6	5.6	-4.6	-2.1	-3.1	-1.6	-3.5	2.5	-0.3	-6.3	2	8.3	0.45	4.3	5.9	-5.3	0.53	-4.8	-2.8	-0.75	0.84	1.8	1	-2.8	6.9	-2.4	2.7	-9	1.4	3.3	0.35	-2.7	2.2	-2.5	-7.6	-2.3	-2.1	1.6	3.8	-0.14	-4.3	2.8	0.97	8.2	4.5
-0.21	-0.1	0.68	5.8	3.2	2	5.8	1.6	-4.3	3.6	0.87	1.8	-10	-1.2	-3	1.9	3.5	-0.42	2.4	13	-13	2	-2.9	5.3	-12	-1.6	-0.14	3.7	-5.5	6.9	-4.5	7.1	-6.8	8.3	-0.83	1.7	-6.8	5.6	-3.9	-4.4	-4.8	0.88	-1.5	1.9	-3.8	5.2	-0.26	9.6	-13	2.8
-0.08	0.29	-1.7	-0.22	3.4	-6.5	1.8	-0.1	-3.5	4.4	-3.9	3.4	-7.9	-4.3	-5.8	-2	7.5	1.7	0.35	11	-7.2	0	-0.41	3.7	-4.2	0.2	0.12	5.5	-9.2	5.1	2.5	1.6	-7.3	2	-2.2	1.8	-2	2	-0.68	3.8	-5.7	7.6	-0.18	2.2	-0.16	3.7	4.5	2.1	5.7	-8.5
-0.72	-0.04	3.5	3.5	2.6	-0.9	4.1	1.8	4.3	0.88	3.6	2.6	-7.4	-2.2	2.7	-0.33	-2.2	-5.3	2.5	-2.9	6.1	-5.6	1.9	1	-5.1	-1.5	-7.8	2.2	-6.6	3.1	-2.2	5.1	0.06	-7.9	-4.8	5	-2	5.2	-8.5	-4	-1.6	7.8	-5	2.5	-2.9	1.2	-1.6	-3.4	4.1	-2
0.41	0.07	8.2	-3.5	5.6	-4.7	4.8	-0.25	2.6	-3.3	0.65	-3.1	4.7	-9.3	1.1	4.2	7.8	-7.1	5.1	6.3	10	2.5	1.4	0.83	0.44	3.3	-5.5	2.2	11	4.7	-2.2	6.8	9.7	0.7	2.6	3.3	2.4	6.7	-1.4	2.4	3.8	-4.2	-4.9	4.1	-3	2.3	-3.4	2.5	5.3	-4.9
0.12	-0.02	5.8	-4.8	2.4	2.9	2.9	0.93	-0.24	-2.7	6	-2.1	5.7	-2.6	5.8	-2.5	8.6	-16	6.1	7	5.8	1.2	8.7	6	-5.3	-0.5	0.23	0.5	2.3	4.1	-0.52	-0.34	-1.7	9.4	-0.31	0.95	-0.64	0.04	-1.4	1.7	7.2	-8.5	-0.8	1	-2.4	2.8	1.8	-2.2	6.1	-1.4
0.27	-0.45	-6	-2	-4	-0.91	-5	0.07	-4.9	-2.7	-6	-1.9	-3	-6.4	-3	-2.1	9.7	-13	0.77	4.5	3.5	3.9	12	5.9	-6	-2.9	3.1	-0.77	-1.1	1.2	3	-0.61	-1.3	-1.5	0.65	-5.3	-0.86	3.4	-1.4	-3	-0.92	5.4	5.7	-1.1	2.9	4.4	5.6	1.1	-2.7	0.34
-0.41	-0.23	-9.8	-1	-4.3	-2	-3.8	4	-5	5.5	-9.1	1.6	0.83	-6	-7	3.6	1.2	-7.5	-6.4	0.49	-6.3	1	-3.5	5.9	-7.6	0.48	1.6	3.7	-8.7	2.1	4.7	1.7	-1.3	-0.24	0.85	-3.7	-2.7	2.7	-2	2.5	-8.8	-8	0.38	0.51	-0.2	2.8	0.85	2.1	-3.5	-1.5
-0.52	0.21	-1.9	8.2	0.08	7.1	-0.79	7	-4.1	13	-10	4.9	8.3	6.3	-10	12	-2.7	0.69	-1.7	0.09	-3.2	7.6	-4.9	4.4	-6.7	5	1.6	1.5	-11	9.1	-0.04	5.2	-0.92	-0.2	0.01	3	2.9	6.6	1.3	7.7	-2.6	0.79	-0.07	2.9	6.1	1.4	4.5	5.5	-9.7	13
-0.07	0.65	1.1	8.4	4.9	8.9	-1.4	10	-0.25	6.7	-2.5	4.6	0.08	3.8	-9.6	5.1	-1.7	22	5	11	-2.9	7.4	-2.3	-2.3	-2.4	-0.47	0.83	-0.32	0.32	5.5	-4.4	-2.1	5.1	4.5	-0.36	0.62	-1.6	4.8	-0.88	-2	-8.6	4.3	-5.6	-0.15	-0.78	-0.03	-2.5	0.49	-11	5.2
-0.25	0.2	-2	4.3	-0.5	0.65	-0.25	2.8	-1.6	2.4	-3.7	3.1	0.72	1.6	-5.8	3.5	6.3	10	-7.5	7.2	-9.2	-3.9	-1.7	2.3	-4.9	1.1	2.1	0.19	-5.4	4.1	-1.9	-3	-0.62	7	-0.34	2.6	1.7	2.5	-3.2	1.8	-2.3	-4.5	-0.56	2.1	3.6	7	1.5	-1.8	4	2.3
-0.07	-0.15	-4.5	-0.05	-7.7	-2.9	-0.7	0.12	1.1	3.7	-5.7	-0.33	-2.1	0.75	-0.94	6.7	6	0.61	0.46	-9.2	1.4	1.1	1.8	3.1	-2.8	5.8	-1.2	-5.7	-8.6	6.7	-4	-1.8	-0.45	-0.66	-2	0.98	-2.5	-3.2	-1.6	3.2	-6.4	0.53	-3.1	2.9	-4.9	0.4	-3.3	-3.5	-2.8	-4.4
-0.3	-0.55	-7.3	-7.5	-8.6	-9.7	-4	-3.8	-7.9	-3.7	-6.1	-2.5	-1.9	-4.3	-7.6	-2.5	-3.7	-21	-4	-14	-5.7	-6	-0.59	-7.8	-1.6	1.5	-3.7	-5.7	2.2	-2.3	-5.5	-1.2	2.3	-9.6	2.9	-2.5	-4.3	-1	-4.3	-7	-5.9	-2.7	-0.08	-7.2	-9.7	-11	-7.3	-3.9	-9.5	-3.8
-0.94	-0.2	-0.64	3.2	-2.5	1.8	-0.04	-0.74	-2.7	-2.1	-1.7	1.4	0.74	-4.2	-4	2.4	-2.5	-14	-0.17	-2.6	-2.2	3.5	-2.1	-3.2	2.5	-3.8	-3	-0.9	3.3	0.08	-5	-3	-0.64	-8.4	0.17	1.9	4.8	2.8	-7	-1.3	4.2	6.2	5.1	-1.9	0.46	-3.9	-0.42	3	-5.9	-2.1
-0.25	-0.04	15	3.3	8.3	0.54	5.7	8.3	3.5	5.3	7.8	8.8	5.2	0.76	-5	7	8.2	-1.9	-1.2	7.3	-3.5	3.8	3.4	8.4	7.3	6.4	10	-0.71	4.3	6.3	6.2	3	7.6	7.3	7.8	3.4	10	2.5	6	5	2.9	9.5	7.2	7.5	6.7	8.7	7.5	3.1	1.5	1.8
0.08	-0.22	3	1.1	0.34	-0.84	1.7	3.8	1.3	-1.2	-1.6	1.6	8	4.6	-2.8	0.96	10	6.2	8.8	5.3	1.8	3.9	4	4.6	6.4	2.8	3.8	1.2	3.5	0.58	-2.4	-1.1	2.4	5.2	1.8	-3.8	3	1.4	2.5	2.3	-2.4	3.7	2.1	1.3	1.8	-0.31	6.4	1.1	-0.62	-6.8
0.07	-0.33	-3.7	-5.9	-1.7	-4.4	-3.6	-3.1	-4.3	-3.2	-3.4	-2	2.2	-1.7	-5.1	3.4	9.8	-11	6.1	0.7	-1.5	-5.6	0.86	-2.2	-2.7	0.95	1.6	-8	-0.52	-1.5	-2.1	-7.8	-7.7	-0.4	-1.5	-5.6	-0.85	-2.5	-1.5	-3.5	0.32	-10	3	-9.1	-1.9	-2.3	0.35	-5.8	-9.2	-6
-0.91	-0.6	-3.9	0.33	3.4	-8.3	-0.42	-7.6	-7.7	-3.2	-7.6	-2.5	1.7	-0.76	-0.22	4.3	2.5	-6.1	0.26	-3.3	0.96	-5.8	3.6	-6.2	-6.8	1.9	0.48	-5	-7.8	2.8	-2.3	-6.5	-12	-2.9	-5.2	-3.4	-1.6	1.4	-3.8	-3.3	-2	-1	8.7	-5.4	3.4	-5.1	-2	-7.2	-4	-6.7
-0.11	-0.4	0.36	0.25	3.3	-2.9	-3	-1.6	-2	-2.2	-1	-0.38	-5.2	-4	2.3	2.1	9.1	-9.9	7.1	-4.2	0.45	0.03	-0.04	-0.74	4.5	4	-0.61	-0.68	3.5	4.3	3.6	-1.3	8	2.8	-0.68	2.6	0.72	1.4	-1.1	4.1	-2.8	-2.6	0.69	0.94	5.1	2.2	1.2	1.3	4.7	2.2
0.53	-0.26	0.56	-3.4	-3.9	-3.8	2.7	-1.8	1.3	-1.8	-0.74	-7.7	1	-6.7	-1.6	3.9	14	-14	0.43	-5.3	-4.5	2.7	4.4	2.1	5.1	9.2	5	3.2	2.1	3.7	2	0.78	3.8	1.4	1.8	4.8	5.4	3.2	-1.5	8.5	-1.3	1.7	-3.5	-1	1.2	5.6	2	4.1	15	-4.9
0.07	0.14	1.6	5.4	-1.3	4	5.3	1.5	5.6	-4.6	2.4	-4.7	-4	5.1	-3.3	2.1	18	-16	3.4	-15	-3.3	6.2	1.2	7.2	2.6	1.2	-0.94	8.3	-3.7	4.7	2.6	0.96	-6.3	-5.1	3.8	7.8	-0.62	12	-2.7	3.9	3.7	2.6	-0.95	3.5	2.1	6	2.5	6.1	3.7	7.8
0.23	0.77	0.88	0.54	-6.6	0.54	-4.6	0.79	0.22	-3.3	-0.81	-2	-7.1	-3.3	-4.6	-4.7	13	-6.5	11	-15	-8.5	2.4	1.3	1.3	0.7	-1.5	4.6	-3.1	0.83	-3.3	-2.6	-3.9	2	-5.5	0.02	3.8	1.6	-3.5	0.57	-5.2	1.2	3	-3.4	2.4	3.9	-3.6	1	-6.2	0.12	-4.9
-0.09	-0.59	-2.1	7.2	0.75	-0.92	-1.1	1.9	-4.3	-1.8	-4.9	2.2	-4.7	-5.3	2.8	-4	3.4	-4.5	2.5	1.4	3.5	-1.3	8.5	-1.3	6.8	-4	-2.9	2.5	4.6	-6	-1.2	5.4	4.1	-1.8	4.3	-1.8	4.4	-5	-0.18	-12	1.9	-0.53	0.47	1.4	3.2	-0.24	6.2	3.7	-6	6.7
0.18	-0.5	-0.35	4.7	1	1.6	-1.5	5.4	-3.7	0.74	-2.1	3.9	3.9	-4.7	8.2	-0.94	-20	-8.6	-5.2	3.9	5	1.9	2.7	-4.9	-3.4	-6.4	7.6	-2.2	3.1	-3.2	5.8	1.3	6.9	4.1	0.71	-8.9	6.8	-13	5.5	-9.7	6.5	-1.5	2.1	-0.19	1.1	2.8	6.6	0.3	-8.3	1.2
-0.49	-0.04	-2.1	2.2	-1.4	-2.6	-5.7	-2.1	-3.8	4.5	-0.17	1.5	-2.2	-2.4	5.8	-0.04	-13	-0.45	-1.4	-7.3	4.5	2.5	-5.5	1.8	3.8	4.5	-3.5	4	-1.5	0.12	1.8	3.6	-3.2	3	2.2	2	5.6	-7.5	-2.2	-4.7	-4.3	4.3	-3.3	-2.7	1.9	-3.2	-3.8	1.2	0.62	9.2
0.48	-0.55	-0.02	2.7	-3.7	2.9	-0.87	-1.1	-5.9	8.3	-0.71	1.6	-6.6	2	2.3	-1.1	-1.9	3.4	0.74	-21	4.4	-4.9	-2.7	-7.5	7.3	4.4	-4.8	-0.26	8.1	4.3	1.4	6.2	5.9	0.42	3	6.8	5.8	0.04	-2	-7.5	-5.3	5	-5.4	5.3	3.1	-4	1.4	4.1	-6.5	7.8
-0.12	-0.18	6.8	0.81	4.4	1	-0.84	-0.03	3	0.49	2.6	-0.03	3.9	-3	3.6	-6.4	-15	-10	-8.7	-3.4	0.78	1.1	1.2	-7.8	5.2	7.6	-2.2	10	4.9	7.6	1.2	12	4.4	12	0.68	13	4.9	-1.7	-3.2	-1.6	-0.45	6.8	-1.4	12	-4.3	2.6	1.7	5.5	16	3.2
-0.42	0.42	-4.9	2	8	9.4	-0.49	3.6	-0	4.6	1.9	5.5	2.4	-1.1	3.5	0.17	-5.8	9.6	6.6	16	-1.5	-5.1	3.4	3.6	7.3	1.4	6.6	4.6	4	-2.4	1.5	5.5	3.7	2.3	2.3	-0.49	9.5	-1.4	0.42	0.53	0.56	-2.2	-2.3	0	-0.32	3.1	5.3	2.5	3	-9.6
0.32	1.2	-3.4	10	2.9	3	0.21	3.8	3.4	-1.3	-2	6.5	-2	3.4	1.2	-0.72	-7.7	24	6.2	14	6.7	-1.1	2.4	3.8	14	-1.8	9	3.7	10	3	5	1.2	8.6	2.5	2.2	-3.2	1.1	0.85	3.4	4.8	-0.55	6.8	0.25	-6.1	8	7.5	4.6	4.2	-1.7	0.92
-0.33	0.41	1.6	2.3	-2	3.7	-0.49	4.4	0.79	-1.2	-3.2	3	0.08	2.6	-3	2	-12	34	-2.4	19	0.32	-1.9	2.1	9.3	6.1	0.71	0.21	11	8.5	6.3	5.7	8.8	8.5	0.96	5.8	4.9	7.9	7.8	-1.3	9.2	1.8	4.5	4	2.9	-0.47	6.5	5.4	10	14	6.3
0.12	1.1	0.5	0.87	3.3	5.2	4.6	2.9	3.9	1.2	-0.83	0.41	0.78	0.11	1.4	-7.3	-7.4	27	-8.7	7.7	-5.7	0.78	-4	4.3	2	2.9	-4.9	5.4	3.2	-0.41	-7.1	-2.8	0.48	2.7	3.1	-1.1	-4.7	8.3	-2.5	1.9	-0.54	-5.4	-2.7	1	-6.9	-0.5	-7.6	0	11	-0.81
0.05	-0.09	2.9	-2.9	5.7	0.66	5.2	-4	6.2	-7.2	1.3	-1.5	2.5	-3.8	5.1	-9.9	5.6	15	-1.4	-6.9	1.1	-14	0.77	-2.5	4.9	-11	5	0.72	6.1	-6.8	4.2	-10	-5.6	-2.3	11	-2	1.6	1.4	2.7	-0.2	1.6	-2.6	0.58	1.1	-0.34	1.4	-1.4	0.55	10	-9.6
0.03	-0.2	2.3	-3.5	3.2	-9.5	4.1	-1.4	7.2	-3.8	3	0.14	3.3	-4.5	2.7	-8.5	11	3.9	1.9	-5.3	3	-9	6.3	-9.7	-0.09	-20	1.6	-8	1.6	-12	3.5	-12	5	-3	-0.15	-15	1.6	-4.4	-5.8	-5.4	2.9	-6.8	7.9	-1.8	0.48	-6.5	3.3	-1.4	5.4	-21
0.21	-0.03	-0.9	-3.5	-1.9	-0.82	-6.4	-2.1	-1.3	-12	-3.2	-4.5	0.95	-2.1	4	-7.9	0.74	11	3.5	-3.9	-0.65	-3.5	0.51	-5	6.2	-19	-0.82	-7.1	1.9	-15	1.9	-4.3	6.5	-5.3	-2.1	-12	-6.8	-6.5	-3.2	-3.9	2	-9.6	-14	-6.9	-1	-10	-4.1	-9.5	6.8	-5.8
-0.28	-0.16	-3.2	-0.39	-2.2	-1.7	-6.6	0.47	-0.73	2.6	-5.6	-2.8	-3.9	0.53	2.9	-0.9	-13	14	-1.3	-16	4.4	-3.9	-2.6	-5.9	5.1	-0.24	-2	-2.1	-1.2	-6.4	-2.5	6.6	-3.7	-4.9	-1.1	-2.8	1.2	-12	-0.73	5.7	0.75	-0.21	-1.3	-4.7	-0.83	-5.5	2.1	-4.7	6.9	-1.9
-0.06	0	1.5	0.79	0.29	-0.69	-0.8	-5.2	-0.18	-0.12	2.4	-1.4	2.2	-5.5	4.5	2	-12	13	-4.2	-15	-0.03	4.2	0.34	-7.9	11	3.3	2	-0.03	1.6	2.5	-1.6	4	0.78	4.1	3.8	-0.02	1.3	-6.7	2.5	5.1	2.8	-0.72	7.3	-7.9	-1.3	-2.1	2.8	0.95	-0.31	-3.1
0.34	0.09	11	6.8	11	0.7	8	4	4.3	5.3	3.4	7.3	4.8	-1.3	4.8	-0.18	17	3.9	-15	4.2	0.14	3.9	3.9	-5	11	0.72	-1.6	1.8	1.9	-1.8	1.5	-0.03	-2.3	0.26	9.7	-0.27	8.3	-4.2	3.1	0.74	11	2.6	5.3	-4.8	5.2	-0.97	0.57	-0.74	14	-0.24
0.67	0.19	0.58	3.2	3	2	3.7	8.1	4.8	7.2	-0.49	7.5	-0.73	-0.61	-2.9	-1.4	-1.3	-6.5	6.1	4.4	4.4	-4	-1.7	-1.1	-1.8	1.4	3.6	0	-2.5	1.4	-1.7	5.8	1.9	4.7	-0.61	-0.57	1.1	-1	5.3	-0.31	-0.77	-0.24	2.3	2.2	6.3	3.6	2.1	2.7	-8.3	-2.2
-0.32	-0.46	-0.69	4.9	-0.1	0.07	-0.38	2	-1.2	3.5	0.67	3	-0.98	-0.58	-1.5	-0.92	-0.29	-13	1.6	-2.2	-6.6	-0.65	-8.2	0.15	0.53	5	-3.4	1.2	1.1	0.48	-2.8	3.3	1.1	-8	1.1	2.5	4.3	1.7	-5.9	-3.3	-2	-0.14	1.4	7.2	-1.1	-5.5	-0.21	4.5	4.2	3.5
-0.17	0.8	-2.1	5.2	-4.8	-3.3	-0.57	-4.2	4.2	1.6	-0.83	-0.79	-0.09	3.7	-3.4	8.8	-5.7	12	6.2	-8.2	-3.9	0.38	-3.9	-5.7	-1.2	10	-5.2	-2.6	-4.2	2.1	0.45	2	-7.8	-4.9	-5	4.5	0.37	-2.6	-8.2	4.2	-5.2	7.5	-1.8	-3	-11	-4.2	-3.1	-2.6	-0.15	-0.85
0.31	0.73	-1.9	-2.1	1.1	-1.1	-0.5	2.8	5.3	1.1	0.03	-2.1	1.7	3.8	-0.67	2.5	-3.6	5.5	1.3	7.4	1.5	-3.4	2.5	1.3	-5	-0.44	-5	-2.5	1.9	-1.9	0.18	-0.29	3.7	2.1	-2.6	-0.54	-6.9	-7.1	0.3	1.7	-5	4.2	-4.5	-6.2	-7.5	-0.44	-7.2	-6.3	-4.7	-0.24
0.07	0.72	-5.5	-5.4	-3.3	-0.74	-2.7	1.2	-7.8	-0.47	-5.9	-0.63	7.2	-4.6	-4.5	-5.3	2	19	3.3	8.2	-0.01	-3	2.4	4.8	-1.2	-5.3	0.31	-0.65	2.5	-8.2	-0.02	-3.7	0.62	-3.8	-1.1	-6.7	-2.4	-3.2	0.99	-0.96	3	3.6	0.13	-3.5	-2.3	2	-1.4	-5.4	-0.34	-0.39
0.78	0.06	-5.4	-7.6	0.85	-1.2	0.16	-3.4	7.3	-3.2	-1.2	3.8	0.76	-0.11	-5	1.9	-4.6	-8.4	-4.1	11	7.5	2.7	-2	4.4	2.7	3.3	-0.4	-0.78	5.7	-4	1	-5.1	8.4	2	3.2	0.17	2.5	2.2	2.3	-8.2	0.24	-1.1	-5.2	4	-0.26	3.6	-0.95	0.81	6.8	-0.34
0.11	-0.09	5.9	-1.4	7.2	-3.7	3.7	-7.8	3.2	0.23	4.4	-0.75	9.6	1.9	2.3	3.8	-16	-7.9	-4.9	-7.3	-4	3.5	-2.9	-1.6	6.5	8.1	-1.2	-2.9	4.1	3.1	0.39	2.5	-4.7	2.8	3	-4	3.6	0.29	3	-5.8	-2.2	-3	-1.6	3	-6.5	-1.3	-4.4	0.69	2.8	-2.2
0.28	-0.16	6.5	2.2	5	2.7	-1.5	3	-3.4	3.7	2	6.9	-0.25	6.8	6.5	1.7	-15	-11	-4	1.6	0.92	-0.98	1.2	-14	3.8	-0.33	-0.48	1.1	3	3.5	1.8	-2.7	0.74	1.9	1.9	-0.3	-2.4	3.9	2.7	-4	0.68	-3.5	-2	-2.5	-2.3	-3.8	-6.1	-1.4	3.2	8.6
0.01	-0.32	1.6	6	0.39	4.5	3.3	1.3	5.5	3.9	-1.9	4.1	-2.5	5.9	1.7	8	-1	-7.5	6.9	2.7	0.4	-0.88	-7	0.61	-0.11	4.8	1.9	-0.34	5	6.3	0.8	0.52	-0.15	2.2	5.3	9.4	6.2	6.2	3	7.9	1.8	5.2	-2.1	2	-1.3	3.5	-2.7	1.9	5.9	12
-0.07	0.28	8.1	4.6	-0.4	-2.4	4.7	5.4	6.5	7	4.6	5.6	0.51	7.8	2.3	9.7	-13	-0.18	-0.06	-4.5	-2.6	3.7	-4.1	1.2	0.95	5.9	0.58	-3.7	-1.4	7.2	2.8	3.9	3.8	0.83	-1.8	7.3	6.7	-0.86	4.4	6.7	-0.17	-4	-3.9	1	6.7	-5.9	2.6	-0.62	-1.9	3.1
-0.3	-0.64	0.06	-1.1	-3.1	6.2	-1.2	-0.5	2.6	-2.1	6.7	-2.5	1.8	4.7	4.1	1.4	-8.8	-12	3.4	-12	4.5	0.06	1.6	0.05	3.9	3.2	3.4	-0.65	1.4	-1.3	-4.3	0.83	0.71	-7.3	6.2	3.4	8.3	4.1	7.3	0.91	3.5	-4.7	2	0.56	4.1	-1.9	4.2	2.4	0.25	7.5
-0.23	-0.6	0.81	-3.6	-0.48	4	-3.4	-3.9	3.4	-2.1	6.4	-4.3	-3.7	-6.8	-3.3	0.8	4.3	-19	-2.7	-7.6	1.6	-4.1	-4.7	0.43	-6.5	-1.8	-2.4	-1.1	2	0.84	-2.7	-0.08	-4.5	-2.9	2.2	3.5	3.2	3.4	1.7	0.77	-4.2	-8.3	4.8	2	-0.08	-1.8	1.6	-0.11	-1.1	-0.86
-0.34	-0.05	-1.7	0.48	3.4	3.1	-2.1	-5.2	-3.4	1.7	0.59	-4.2	-5.7	-1.4	-1.1	-5.6	-5.5	-6.6	-6.4	3.3	-1.2	0.94	-3.3	-2	2.2	2.1	-2.3	3.4	2.4	2.4	2.7	0.01	-0.3	1.7	-1.8	4.8	-0.71	2.9	-0.97	4.5	-1.8	0.4	0.4	3	-1.7	-2.5	-0.92	-0.34	-5.5	3.3
-0.1	0.09	3	-2.4	1.4	-0.26	-3.6	1.7	-8	0.26	3.8	-0.82	0.27	4.4	2.1	-5.2	-14	-8.6	-4.1	-1.5	2.8	-0.21	0.34	2	-2.8	-2	0.21	2	-3.1	-6.3	-0.45	-1.2	-4.8	-9	-3.4	0.85	-3.8	-1.6	-0.57	1.1	-0.53	0.73	5.9	2	0.98	-0.04	1.3	-3.4	1.1	-0.01
0.1	0.68	2.4	-8.2	-2.8	0.1	-4.5	-0.19	-4.1	-0.23	2.7	-0.52	-2.1	2	8.2	2.6	-13	-11	-4.2	-1.6	4.7	8.8	2.8	1.9	-7.2	0.21	0.03	3.5	-3.9	-3.5	-1.5	2.8	-2	3.9	-9.3	-1.3	-9.4	-3.8	3.2	1.9	0.83	0.66	5.3	-4.7	-3.7	4.7	-0.19	2.7	-7.3	2.3
0.45	0.14	-1.9	-6	-9.3	1.8	-0.94	0.85	-0.44	1	-3.3	-1.5	1.5	-1.6	-5.7	4	-8.6	-11	-8.8	-7.8	-0.58	1.8	-0.35	2.6	-0.6	-8.8	3.5	1.8	-8.6	2.4	3	0.31	-5.8	-0.07	-2.1	-0.59	-2.4	-5.2	6.1	0.15	0.97	6.9	-4.5	-1.8	1.3	1.9	0.23	0.53	2.3	0.19
0.09	0.89	-3	-0.29	-2.1	1.2	2.7	-9	-1.4	-0.74	1.7	-5	-1	5.9	-1.9	0.97	12	13	-1.6	4.4	1.6	10	2.9	7.3	-9.4	-1.7	-4.1	1.3	-5.1	2.5	2.4	-0.1	-5.8	9.2	-6.1	7.8	-8.1	5.9	1.3	4.2	-0.85	-2	-0.89	1.9	0.55	1.4	-1.3	2.6	-12	12
0.15	0.11	-7.1	3.8	-1.7	4.6	-1.3	3.8	-3.4	5.6	-0.94	3.7	-7.7	10	-4.2	-5	10	19	-8.2	9.9	1.1	1.7	-0.76	-5.5	-8	-3.5	-7.2	-6.5	-1.2	-4.3	-7.2	-5	2.2	4.1	-5.6	-3.4	-11	-5.4	-0.93	-3.8	2	0.01	-4.5	-0.25	-2.3	-1.6	-4.8	-9.4	-14	-2.8
-0.84	0.16	-1.5	-2.4	0.66	3.4	1.5	3.6	-5.6	0.04	-4.2	2.7	-4.1	6.6	-0.88	-2.7	3.8	0.87	-2.3	9	-10	-1.8	2.4	0.77	-11	-1.2	-4	-2.4	-12	-2.5	-3.2	-6	-13	-0.69	-12	-0.37	-9.1	-2.9	-3.5	0.13	-1.9	0.4	7.9	8.9	-2.2	-2.7	-4.8	-2	-6.7	1.4
[truncated: 952 more columns]
