# Supplementary material for: Dyslexia on a continuum: A complex network approach
Source: PLoS One. 2018 Dec 17;13(12):e0208923. doi: 10.1371/journal.pone.0208923 (PMC6296514; doi:10.1371/journal.pone.0208923)
Supplement: S1 File — Detailed information about the archive contents is provided in the included README.txt file. (TGZ) [file pone.0208923.s001.tgz › FS_603_AA_run_2.csv]

5.1	2.6	14	7.1	6.9	6.2	16	-0.78	11	15	15	7.9	13	-0.72	9.5	-2	21	-1.4	0.53	0.04	0.55	-2.5	11	3.1	7.4	4.7	14	5.5	12	5.1	8.3	3.6	4.2	-0.57	9	4.4	2.5	1.3	13	5.9	3.2	0.6	1.8	3.6	19	-4.6	11	1.5	11	9.4
16	-1.4	16	2.2	4.5	0.96	12	-1.1	-2.4	8.2	13	-0.16	-0.19	-2.2	2.1	0.33	24	6.1	-0.06	-1.6	0.93	4.9	3.7	-1.7	4.6	13	-0.13	6.4	4.7	5.8	4.3	9.3	-1.2	4.8	1.5	4.7	-3.3	12	4.5	3.4	-0.05	2.8	1.8	12	19	9.5	9.5	-2.1	3.5	1.6
5	-12	8.7	-12	8.6	-1.1	4.1	1.9	0.49	-0.39	13	-5.3	5.1	1.5	2.5	-0.59	9.3	-14	4.6	6.1	-3.6	-4.2	3.5	-0.48	4.4	2.4	-1.9	1.3	-2.4	-4.1	1.7	4.5	-3.6	-1.9	-4.8	4.7	3.5	5.7	0.23	-4	-1.4	-0.29	7	5.2	7.9	3.5	6.3	-3.1	3.9	-1.4
2.9	-9.4	4.8	-2.8	2.4	-0.18	-3.1	-12	-6.2	-1.3	0.25	-0.96	-7.8	2.1	-1	0.95	13	8.5	-7.2	-3.3	-4.8	2.2	-4.2	0.61	6.2	5.6	5.9	2.9	-0.78	-0.51	3	0.93	3.3	0.75	-3.5	0.7	7.4	5.7	-3.5	-2.2	-5.9	1.8	2.5	7.3	13	-7.1	5.8	-0.95	8	-3.7
-8.8	-11	-2.3	-3.8	-1.7	-4.9	-21	-16	-2.1	-12	-1.9	-7.5	-0.79	1.2	-4.6	-2.8	7.9	-1.6	-3.3	-12	5.5	-2.3	-0.98	-3.7	1.2	2.4	-4.5	-0.82	2.1	3.1	4.1	3.4	2.9	5.3	-7.9	-1.8	4.8	-1.2	0.84	0.07	4.5	4.5	6.5	5	8.4	-0.55	4.7	-3.1	3.7	-2.6
-7.4	-9.5	-5.2	0	-7.8	-6.2	-13	-16	6.1	-1.4	-7.6	-7.3	4.7	-4.6	8.1	-4.6	6.3	9.1	5.8	-4.4	4.8	-2.5	4.6	-0.81	11	-3.4	5.3	-1.7	1.9	2.9	13	-3.9	6.5	-10	-1.2	-0.66	4.6	-6.7	8.7	0.49	8	-6.2	7.5	1.4	1.4	-6.8	5.4	-5.6	3.2	-6.6
-6.5	-6.7	-5.8	-0.43	-1.9	-4.4	-10	-4.9	-9.1	3.9	-1.6	-3.4	-4	6.7	0.59	-8.3	5.3	-9	2	0.75	1.8	-4.7	2.3	5.8	6	1.1	1.2	2.7	3.6	3.3	3.7	1.3	3.4	-5.3	2.5	-2.1	8.3	-1.2	4	-0.31	7.5	-1.1	0.31	-2.4	0.76	-5.2	-4.5	-7.2	-6.7	-8.9
-12	-2.2	-5.7	-3.7	-0.68	4.8	-20	2.7	-4.1	-5.2	-4.4	0.5	2.2	2.5	-8.5	3.9	-1.2	-14	-1.9	5.3	-2.8	7.1	-3.4	1.4	-0.6	3.2	1	-1.2	-0.99	-4.4	-2.2	-2.2	9.2	-0.22	-3.7	-8.7	2.5	-0.05	-5	6.4	-6.3	-4.5	3.7	4.5	1.5	-0.25	-3.1	-5.3	-1.9	0.47
5.4	3.7	5	3.5	-0.21	5.2	-1.2	-7.7	-1.8	4	-6.3	4.1	5.2	-6.8	-1.5	-4.8	16	10	2.9	-2.3	5.6	-1.9	3.3	-0.76	3.4	6	6.3	5.7	1.2	1.8	-0.67	3.5	2.9	-1.4	-3.5	-0.41	2.3	7.1	1.7	-3	4	1.4	3.6	4.6	6.8	-1.7	7.2	0.94	2	0.6
2.5	1.9	-4.9	4.8	-5.1	6.3	2.8	1.6	13	4.1	-6.1	4.4	0.59	3.1	7.9	14	-3.6	-1.4	8.5	16	1.8	-6.7	4	7.6	4.5	10	3.6	2	-1.2	3.7	1.5	1.3	-8	9.7	-0.05	5.7	-0.37	8.3	1.6	3	-0.37	-1.3	1.9	9.9	6.4	7.6	-3.7	-1.4	-1.2	-1.2
5.6	0.66	-0.66	2.2	-2	5.7	9.3	5.5	3.5	-8.5	-5.7	7.1	1.5	6	1.8	6.6	-2.4	-12	4.6	10	3	-6.3	4.1	7.4	-0.8	8.6	-0.29	-2.7	-2.9	-6.1	-0.92	-3.6	4	-2.6	0.8	0.31	-0.01	-1.5	-4.1	-4.1	-2.1	-3.2	0.04	6.7	-2.5	7.7	0.78	-1.9	4.8	-4.3
9.9	-3.8	1.6	-0.93	1.7	0.73	9.5	3.6	-0.24	2.1	-4.1	5.7	-0.57	-6.6	3.4	-7	7.5	-4	6.2	-1.6	7.7	-2.6	2.8	2	0.36	7.8	-8	0.16	-4.3	1.6	-5.4	0.45	0.29	-1.8	-5.3	-2.9	-0.96	3	-4.9	-7.8	-6.5	5.6	1.9	10	7.5	-7.2	-1.9	-1.8	1.6	-4.8
10	2.4	4.6	-3.8	3.8	-2.8	3.4	6.2	3.1	0.48	2.4	-4.9	0.09	-1.8	4.3	-2.2	5.5	-12	7.2	-4	4.6	-1.9	2.2	4.8	-4.6	-2.2	-3.1	-5.1	-3	-2	0.03	-2.7	4.3	14	0.38	1.7	3.9	3.6	-4.3	-6.8	3.6	5.3	-6	2.5	-9.9	0.4	-1.8	-3.1	0.69	-0.47
6.9	-3	-1.1	-6	1.9	2.2	11	6.2	-1.4	-5.1	1.2	-8.2	0.95	5	7.8	-7.4	5.1	-9	8.9	-0.43	0.94	-1.8	2.4	2.5	-5.9	2.7	6	-5.1	-5.8	-1.9	-2.2	-11	-3.9	6.2	-1.2	4	-0.39	3.8	2.1	-8.4	2	-1.3	-0.51	0.72	-6.9	-2.1	4.3	-1.6	-3.3	-6.2
1.2	-8.9	0.96	-10	-1.2	-3.2	1.8	4.5	6.2	1.9	2.5	-12	1.3	3.4	2.3	-2.7	6.1	-0.32	-0	-5.9	-4.2	3.9	0.64	-7	-16	4.4	-9.6	2.9	-11	-2.2	-6.7	-5	-8.5	-0.26	-1.4	5.8	-8.8	5.8	-4.8	-10	-6.4	1.2	-13	3.4	-0.55	0.89	-2	-1.8	0.21	-0.41
0.11	4.2	-2.2	-2.2	1.2	-0.56	10	3.6	-3.2	-2.7	-0.02	-0.97	1.3	3.7	-1.9	-4.3	-11	3.3	-0.25	-3.7	8.6	8.7	-0.81	-5.9	-4.6	-6.4	0.31	3.1	-4.3	6.1	3.4	-7.7	4.2	2.2	-1.2	5.4	4.5	-4.3	2.1	-6.5	-0.41	-6.7	-0.24	0.36	0.85	-6.3	-1.9	0.51	-3.3	-2.4
5.9	13	-3.1	3.8	3.3	2.7	7.4	9.6	0.44	-4	-0.5	-0.57	8.1	7.2	3.1	2.3	-4.8	-6.7	4	1.1	3.1	-3.1	3.6	-3.4	-8.2	-11	1.8	-1.4	-8	3.8	1.8	-0.96	-4.5	-2.3	1.4	-0.76	-0.35	-7.9	-4.2	-6.1	-6	-1.7	-6.5	-11	-4.8	-2.8	-6.4	1	-3.4	-5.6
-2.7	6.6	-6.3	7.1	0.46	2.4	-7.9	6.3	-10	7.5	-4.6	7	-3.6	1.3	4.7	4.6	-4.6	6.5	4	6.2	-1.2	8.7	-1.6	-4.1	-2.4	-8	-2.6	-1.1	-1.4	7.4	1.8	3.1	-4	2	-2.4	6.5	4.2	2.4	-5	2.1	-2.1	-2.4	-4.5	2.3	-2.8	8.3	-3.9	4.1	-4.6	4.6
-8	6	-5.9	1.4	-4.5	0.91	-8.8	0.13	-1.8	1.1	-2.1	1.6	-0.72	12	6.5	4.6	8.7	5	3	9.7	8.8	4.5	-5.6	6.8	5.5	4.5	0.46	0.18	-1.3	8.8	0.19	3.4	-5.3	8	1.6	1.2	5.7	4.5	4.9	7	0.41	3.1	8.5	4.5	2.7	8.9	-10	-1.6	-6.4	8.8
-4.7	3.6	-6.8	0.6	-6.2	0.43	-10	-10	-12	-9.6	3	1.1	-3.6	5	-1.1	6.5	-8	2.7	1.1	4.9	-2.9	-2.4	-3.2	7.7	-2.8	5.5	0.26	5.2	1.6	0.14	-3.5	4.7	2.7	4.2	0.27	1.1	2.2	-0.7	2.2	3.5	-1.5	0.91	-1.8	-1.4	-0.57	3.7	-2.5	-4.1	0.53	-0.94
4.7	-3.9	1.6	2.3	-1.1	-0.35	-4.2	-12	0.98	-2.7	8	14	6.2	2.1	-4	-0.14	-0.96	4.5	-1	4	1.6	3	-0.88	4.7	-5.2	-1.8	-6.1	6.7	5.3	5	1.4	1	2.6	2.1	1.8	3.4	-1.1	0.5	-0.38	-0.96	-3.1	-0.34	-1.5	-0.14	5.2	-4.4	5.2	-3.4	0.15	-0.22
-7	-10	-8.2	-11	-5	-1.5	-3.1	-7	-1.4	-6.4	0.4	-4	0.37	4.4	-2.9	-1.9	-8.6	-5	-2.3	-2.5	-7.2	-8	2.5	0.21	-1.4	-4.2	1.6	-2	5.8	-2.3	1.8	-2.2	6.3	-3.7	6.2	4.7	1.7	-3.8	0.51	-3.6	2.5	7.3	3.2	-12	-2.7	-0.02	-4.8	1.2	-3.4	-1.9
-6.7	3.9	-3	4	0.66	-0.53	-1	-6.1	7	4.6	3.4	6.6	0.16	-12	-2.5	-2.5	-1.9	12	-4.8	-9.9	-2	0.25	2.7	-4.2	-4.5	-5.1	5.9	-1.6	-2.5	-0.06	-1.4	0.43	9.5	2.7	2.6	3.8	-1.9	-6.8	-2.4	2	0.44	6.6	-0.87	-4.4	0.3	-1.9	-1.2	6.9	3.4	0.2
0.94	-5.5	-4.1	-3.8	-3.1	-5.4	-5.5	-6.9	-5	1.1	-2.1	2.1	3	-3.5	-0.52	-0.97	-4.6	6.1	-1.8	-0.82	6.5	-2.4	3.1	-4	2.3	-3.5	3.4	-4.2	4.4	6.4	2	0.45	3.5	0.57	4.6	4.1	2.5	-4	5.7	1.9	7.1	1.7	2.8	-4	-9.2	-4.7	0.18	-2.5	0.82	-0.13
-7.4	2.2	-0.64	-3.6	-1.3	-6.1	-2.1	-4.2	2	-10	-5.6	-6.5	-6.9	-7.8	-1.7	-5.8	0.62	-0.11	-3.1	-1.1	-1.6	0.54	-4.6	-10	6.2	2.4	-1.1	1.1	2.1	9.4	-5.7	1.6	1.1	-1.4	3.1	-0.42	-2.1	-0.49	5	11	-4.5	-3.1	2.9	3	5.5	16	-2.1	-2.6	3.5	-3.5
0.7	-1.2	-0.34	0.61	2.4	-3	-2.6	1.9	-2.1	-1.9	0.89	0.8	-11	-0.23	1.1	-0	12	4.2	1.7	-2.2	2	0.73	0.09	-0.65	8.8	0.69	0.08	-0.29	2	1.6	0.81	-3.9	4	1.9	6.7	1.4	1.1	-1.8	4.3	11	4.2	-4.3	5.6	-0.48	3.2	18	-3	6.8	0.59	7.8
-0.89	3.4	0.83	3.1	-2.5	0.86	-7.9	4.8	2.9	-4.2	1.3	3	-2.4	0.32	-8.4	3	5.3	1.8	-2.3	0.74	4.1	0.71	2.7	-2.4	9.6	0.83	-2.1	-4.8	5.5	1.7	-2	-5.6	-11	-4	5.6	2.2	0.14	-2.5	4.1	-2	1.7	-8.1	3.2	-2.4	-3.6	-3.7	-6.5	5.6	-6	4.3
-10	1.9	-7	-1.5	-9.4	-3.8	-9	-4.7	-2.5	3.7	-4.7	-4.2	2.3	0.87	-5.7	0.19	-6.5	-1.6	-5.4	-5.8	-4.3	-1.1	-0.95	0.15	2	-2.4	2	-0.53	3.9	-6	1.3	3	0.7	-3	5.7	-3.5	3	-8	-4.2	5.1	3	-6.1	-0.17	-1.8	3	-1.1	-9.9	5.8	-10	2.2
7	4.5	0.04	5.4	-0.87	-2.4	4.3	3.6	0.21	0.69	1.5	-2	1.6	-9	1.3	2	1.8	7	3.6	-5.4	-2.6	4.7	0.1	-5.1	4.6	-5.6	-4.9	2.4	2.5	-0.57	-1.6	1.9	5.5	0.08	-0.26	-0.44	1.4	-4.1	5.9	14	3.9	-5.5	8	-0.47	4.9	11	-1.5	3.5	-1.3	-1.3
8.9	9.5	14	-0.19	9.7	-1.4	11	6.7	7	-2.4	16	2.7	6	3.5	3.8	0.56	7.2	3.1	7.4	-0.32	11	3.2	6.9	2.8	1.8	4.2	-1	-0.34	2.5	-0.97	-1.5	6.2	3.6	-1.6	4.8	1.5	-2.6	-0.24	-1.7	8.8	1.9	5.7	8.5	3.1	-6.2	-4.5	0.19	3.3	-1.1	4.9
-3.8	4.2	0.71	5.5	-0.61	5.1	3.5	17	4	7.1	0.77	11	-1	-0.41	-0.46	2.1	-10	6	-4.7	-0.86	-0.34	-5.3	-3.9	-1.6	-7.1	0.99	2.5	-0.61	3.9	3.2	1.5	4.9	3.8	6.2	-7.5	0.14	-2.4	-6.7	-1.5	-2.7	-2.7	1	-5.6	6	-4.3	2.2	-6.4	10	-6.3	13
4.8	4.8	10	10	5.9	4.1	6.5	13	8.4	9.1	11	13	-0.84	-5.3	-1	3.1	-1.8	23	-8.4	-4	-4	5.1	-5.1	-5.1	-3	-5.1	-4.1	-1.9	-5.3	-4.6	-6	-9.7	-4	2.1	0.74	-0.65	-1.5	1.5	-3.8	-11	-2.1	-1.9	-10	0.27	-7	5	-4.3	5	-2.1	5
7.5	-4	8.7	-1.2	7.2	-1.3	6.7	4.5	1.3	-2.7	4.6	-2	-1.8	-9.8	1.6	-3.9	6.8	20	-6.4	-7.2	3.2	-0.22	-2.2	-4.2	-1.7	-10	1.6	-1.4	2.4	-10	2.2	-10	2.6	-8.2	0.02	-7.8	-0.06	-2.9	-3.1	-4.6	-0.48	-5.2	-2.2	-5.3	-1.9	7.6	-1.4	2.4	-3.3	0.67
2.2	4.4	-5.5	7.3	-1.1	2.1	9.2	4.6	-1.4	2.3	-8.8	-0.42	-4	-0.96	-5.7	-3.2	-11	23	-4.4	-6	-7.2	4.5	-2.9	-2.3	-7.8	-6.4	-3.6	-0.42	-7.4	-0.86	-1.9	-1	-8.9	7	-2.8	-5.3	-14	-1.5	-6.5	-0.94	-4.5	3.5	-9.4	-1.9	-14	6.9	-4.1	11	-4	-2.9
-13	-0.42	-5.1	4.7	-7.2	4.3	6	7.7	3.2	2.7	-11	-0.95	-3	-4.4	-1.7	7.7	-3	11	-2	1.2	-10	3.4	-1.9	-1.3	-17	-3.5	-13	-4.8	-5.2	-5.4	-8.5	-4.9	-7.6	-8.5	-2.4	-5.4	-13	-4.8	-3.1	-2.1	-5.6	0.26	-14	-5.5	-8.4	6.2	-6.1	9.1	-6.7	1.6
-12	18	-6	6	-0.21	8.4	-6.5	20	-7	-2.4	-9.6	2.6	-11	-2.7	1.5	11	10	3.3	-6.6	4.3	-1.3	6.7	3.4	0.14	-6.9	-9.7	-5.4	-5	1.1	-3.4	-4	-8.2	-3.1	-9.6	-0.03	-8.5	-2.9	-2.1	8.3	-3.1	-5.2	-5.4	-2.4	-5.1	-4.5	6.4	-5.7	13	-5.1	6.3
-5.3	15	-1.4	3.8	-6.2	-1.5	-16	11	-0.42	6.2	-4.7	2.2	-3	-2.9	-10	3.8	-10	5.3	-8.8	1.4	2.1	1.7	-4	-1.6	-4.6	3	2.1	-4.8	0.45	-3.9	-4.6	0.19	2	-5.4	0.42	-3.7	-2.6	-5.9	-4.7	7.8	-1.1	-2.6	-0	0.49	4.4	4.6	-4.1	9.7	3.4	3.9
-7.6	3.1	-5.9	0.2	-4.4	-1.4	-12	1.6	-4.8	-1.5	-1.7	2.5	2.5	-8	-6.5	0.64	-14	5.6	-6	0.31	-3.4	5	-3.1	-1.1	-0.63	1.4	-7.9	-1.1	6.2	-7.3	-7.7	0.03	0.14	2.3	-2.7	-1.7	-7.1	-4	-2.5	1.4	-2.8	1.3	-3.8	3.9	-2.7	12	0.99	-1.4	3.3	-0.63
0.76	-6	-3.2	-2.3	6	-0.46	-1	-16	-5.7	2.3	-4.3	4.2	-3.2	-8.7	-2.5	-9.3	-0.83	-0.26	0.4	-5.5	0.94	-1.1	0.47	-0.85	-0.55	3.5	1.1	-8.3	-1.6	1.7	1.6	-7.4	3	8	-6.5	-0.61	-2.1	0.71	-1.3	-4.3	-0.41	4.8	4.2	0.48	-4.1	2.2	-3.4	-12	-5.3	-7.4
6.5	-3.8	-1.5	-9	-3.7	-4.9	2	-15	2.4	-2.2	-7.9	-3	4.2	-2.7	-6.4	-5.6	-13	3.8	-3.7	-7.1	-10	2.6	-0.8	-0.82	-2.2	2.8	-0.01	-3.6	-2.5	0.12	-1.9	-5.9	0.46	1.2	-7	-3.3	2	3.7	-4.5	-0.66	1.4	-0	2.7	-6.3	-3.3	0.38	3.8	-8.5	1.7	-11
2.2	-9.6	3	-6.9	-1.1	-2.4	3.8	-1.9	-1.3	2.6	1.1	-2.8	4.3	2.3	-1.7	-6.3	-10	-7.6	1.4	-8.7	0.07	-3.1	-2	-5.6	3.2	-3.6	3.6	1.1	5.8	-2.5	1.4	-0.71	-2.2	-2.7	3.8	-6.7	2	2.7	1.1	1.2	5	1.2	0.91	-4.6	4.7	4.2	1.4	-7.2	0.43	-3.9
-7.9	5.7	-1.1	6.4	0.15	-3.6	-0.77	6.5	-6.3	6.6	0.32	-3.8	-3	1.9	-0.57	5.3	-12	8.4	-1.9	-0.25	-0.97	2.5	-6.8	-3.1	5.1	-3.9	-2.8	-0.33	3.8	-1.9	1.2	1.4	-0.82	6.4	0.25	-7.6	-2.4	0.69	0.47	0.27	0.38	5.6	5.3	-6.6	-3.6	-0.03	-1.7	6.4	-9.3	-0.23
-2.6	22	-1.9	16	1.6	16	8.7	13	0.37	4.9	1.4	16	-8.6	6.2	-6.9	11	-3.6	24	-5.3	9.5	-4.5	17	-9.5	9.3	2.5	4.1	-3.6	8	-1.3	7.8	-1.1	3.8	0.84	6.3	3.5	-0.3	0.31	4	1.6	11	5.2	11	2.8	2.3	-1.1	11	4.5	15	-1.1	4
-3	14	0.19	12	3.8	4.2	1	15	-7	4	3.1	13	0.53	10	-2.3	8.9	0.57	20	0.67	17	-2.2	5.5	-2.4	9.3	0.25	8.4	-1.3	7.2	-11	2.8	-7.5	12	-8.2	7.6	1.3	-3.1	5	4.2	-7.1	5.3	4.1	10	-1.9	5.1	-6.4	7.2	-4.5	5.9	-8.1	6.6
2.5	6.3	0.98	8.9	0.43	3.8	0.01	5.5	-3.1	3.9	3.7	12	4	4.7	2	5.8	-1.3	7.3	1.8	9.3	-4.2	-4.8	5.7	12	5	7.2	-7.2	1.7	-5.3	2.4	-7.2	-2.3	-1.6	3.1	-2.5	-2.2	-3.2	4.6	-5.3	0.72	-2.8	1.5	5.5	5.5	3.4	7.2	-2.6	-2.7	-7	5.3
0.3	-8.9	0.82	-3.8	-0.92	3.6	9.1	1.9	0.39	-3.1	1.5	-4.3	4.5	0.83	-0.39	1	-4	-8.2	3.1	3.1	-1.3	-5.5	6.2	12	2.9	2	-0.82	-3.1	-2.7	-0.39	1.3	1.9	2	7.7	1.1	-3.2	-0.5	0.98	0.28	1.1	-0.17	-5	6.5	1.7	6.2	3.1	2.2	-14	2.2	-8.1
1.5	-8.2	-2.8	-3.1	3.9	-3.2	5.3	-0.58	-5.3	2.2	0.16	-4.4	3.9	-4.9	7.2	-7.4	-1.8	1.1	8.9	-1.4	-1.3	-4.3	0.99	8.2	3.5	-6.2	2.6	2.5	-5.6	4.8	-1.8	0.34	3.6	0.33	1.1	1.4	0.05	5.5	-1.3	0.8	3.7	6.3	3.8	-6.6	-3.5	5.4	6.8	-3.9	4.4	-5.6
1.1	-0.96	4	-5.5	0.5	-6.6	6.8	-0.9	2	-1.9	4.8	-6.4	4.1	-2.3	3.5	-8.2	-2.4	5.6	8.2	-4.1	-3	-6.9	1.3	0.04	2.5	-10	0	6.7	2.6	6.4	3.4	-3.9	-2.9	-2.1	3	2.9	-1.6	2.1	-0.28	-5.1	6.4	3	-2.7	-14	-1.2	-4	4	-5.7	3.8	-5.4
2.9	0.74	0.39	-2.4	-1.2	-2.1	11	-3.5	0.72	6.4	-5.5	-3.3	9.2	4.1	5.9	-7.6	-6	19	13	-4.8	0.47	2.6	3	-0.16	-5.2	-9.7	7.3	-3.4	4.4	-12	5.8	-6.1	0.89	-5.1	-2.8	-7.2	4.3	-2.1	6.5	-6	0.54	-2.2	-6.2	-12	5.3	-12	4.1	-12	1.3	-5.8
7.4	-12	7.7	-11	-1.6	-7.1	6	-14	-0.05	-5.9	5.6	-17	3.6	-1.9	1.7	-2.9	6.5	-2	6	-2.1	1.3	-5.3	4.1	-4.7	0.29	-10	8	-0.11	3.6	-8.3	2	-0.6	-5.7	-5.7	1.5	-2.6	1.2	-3.1	8.1	-4.1	-2.6	-0.4	0.34	-14	-7.4	0.53	7.9	-17	1.4	-14
-2.1	-3.7	-10	0.64	-7.1	3.7	6.3	-6.5	-1.3	4.5	-13	2.6	-1.8	-1.9	6.6	-5.7	-2.5	5.8	2.5	-11	0.15	6.5	5.8	0.03	1	-7.6	5.9	-0.7	0.76	-5.5	-3.1	-5.5	-3.8	0.02	5.2	-6.2	-4.5	-1.8	0.33	-6.2	2	-5.1	-7.9	-7.3	-7.2	-9.3	-0.67	-0.44	4.5	-1.6
7	3.7	1	-9.2	3.8	-6.4	8.2	-1.1	4.9	-2.6	-2.5	-8.4	-0.68	-0.41	1.2	-3.9	0.9	7.1	1.6	-4.2	-0.08	3.7	-1.7	-3.8	-4.3	-3.7	5.1	5.4	2.7	-1.9	-3.8	0.9	0.12	3.2	4.8	-7	-0.74	7.2	1.7	-4.8	1.4	2.3	-3.8	-9	-8.4	4.9	-1.1	5.2	1	1
4	-0.8	5.1	-3.6	4.2	-3	5.9	-2.2	5.6	7.6	5.9	-4.4	-4.6	-0.18	-4.8	1.4	4.2	2.3	-4.5	1.3	2	4.2	-4.3	-0.41	2.3	-4.1	9.1	-1.6	5.3	-2.4	3.4	0.85	2.3	3.6	1.8	-4	6.6	3.1	1.7	-4.4	0.98	-0.94	8	-7.3	-4.9	-0.43	4.5	-1.5	2	1.9
-0.77	-6.9	-1.3	-4.5	3.1	0.73	-2.1	4.1	-7.6	-6.1	2.3	-7.1	-4.3	-8.7	-0.83	-6.7	-9.8	-8.7	0.49	-5.6	-1.1	-8.7	-4.6	-0.85	5	-4.5	3.7	-0.58	5.7	-9.6	2.7	-2.3	-7.1	-5.2	5.3	-3.1	-2.5	0.64	5	-2.9	1.6	1.4	3.9	-7.1	3	-7.6	1.4	-9.5	3.5	0.85
-1.2	-2.2	-4.2	-0.78	-3.9	-4.4	-7.8	4.3	2.2	3.6	-9	-0.77	-9.1	1.3	-2.4	-2	-5.4	20	-0.98	-2.3	-0.57	-5.9	-8	0.26	6.3	-2.5	-2.8	-6	1.8	-9.9	-3.8	-2.3	-3.9	-14	-4.4	-5	-8.3	-0.45	-4	-6.6	-7	-1.4	4.6	-6.2	-8	-0.03	5.4	-5	2.6	-4.2
-5.2	0.73	-8.4	2.4	-2	0.64	-2.5	-3	-0.52	1.5	-4.9	6.9	0.76	2.8	-3.1	-3.6	-14	22	0.69	-0.25	-1.5	5.9	-3.7	3.1	4.3	-10	-4.4	-0.73	0.84	4.9	-2.9	1.6	5	-15	-3.6	0.56	-1	-1.5	-2.8	0.01	-6.6	-1.6	2.6	-8.3	3.1	-0.66	1.2	-0.44	3.4	-0.2
-2.5	5.1	1.9	1.5	-4.1	3.6	8.5	0.77	1.8	-8.4	-5.7	-0.14	1.9	2.2	7.7	2.7	-1.6	-10	4	5	5.4	-1.7	-0.86	3.1	-3.4	-12	-2.4	-5.8	-0.15	-3.9	-2.2	5.9	0.65	-7.1	-4.8	-5.8	-7.2	-6.2	-3.8	-0.02	-7	-1.5	0.04	-6.1	12	-7	-0.69	-4.9	1.9	-1.8
9.3	2.1	4.6	5.9	2.9	4.6	5.2	-0.47	5.4	7	3.9	7.4	-3.8	-5.5	-1.2	9.9	-1.7	-5.9	3.2	5.3	3.9	12	0.28	-1.5	0.9	-8.1	1.5	-1.8	-5.2	-7.7	1.7	3.7	-5.3	2.2	-1.9	-7.1	0.45	-0.32	1.2	2.6	-0.5	-3.6	-0.69	-1.4	-4.1	7.1	0.97	-0.15	3.4	-1.6
-1.1	-2.6	0.87	-6.2	5.8	-4.3	3.4	3.9	-4.5	-1.4	-0.65	-8.6	1.5	-1.4	-1.4	2.5	-5.1	-19	2.5	-0.54	-3.4	3.9	-2.6	-1.5	-3.5	-3.2	3	-4.2	2.6	-5.5	2.5	-1.6	-3	-2.4	3.2	-4.8	-1.9	-5.1	0.42	0.39	3.9	0.14	-8.1	-6.7	-6.5	4.6	0.81	2.3	-6.5	1.1
-2.5	4.1	6	-2.5	3.5	-1.7	-8.3	2	2.4	-2.3	-0.47	-11	-2.9	-1.2	-4	-6.2	-0.49	-3.1	-7.3	-4.7	-0.43	11	-4	1.9	-9.7	-1.8	0.49	-6.8	0.06	-5.2	2.3	-4.5	-5.8	3	-0.87	-2.6	-7.2	-1.8	-2	4.1	-4.5	3.4	-14	-4.7	-4.1	10	0.93	3.3	1.6	1.1
-2.1	12	1.9	3.1	4.1	1.3	-5.7	0.88	-1.5	0.08	2.2	-6.4	1.6	-2.3	-2.6	0.12	13	-1	-4.8	3.7	7.5	11	-2.9	0.42	-2.2	2.1	-3.9	-0.28	-0.25	-6.6	3.6	-1.8	-3.4	0.85	-0.33	5	4.4	2	-4.3	1.1	-2.6	-1.2	1.2	-3.1	-1.7	5.9	0.08	8.4	3.1	5.6
-5.1	1.5	-3.7	-7.5	-1.7	-5.5	-2.1	-2.3	6	-12	-4.7	-9	-2.1	5.2	-0.91	0.7	-2.6	7.7	-3	-2	-1.1	7.9	-3.2	-0.26	-1.8	5.1	-3.3	-1.9	-1.7	4.1	3.3	3	-0.84	7.5	-3.2	4.3	-3.4	1.2	-4.6	5.2	0.68	-3.1	-5.9	2.5	0.92	5.1	2.5	5.1	6.3	4.9
-3.3	-9.5	1.3	-5.9	1.6	-6	0.21	-12	-0.11	-7.6	0.59	-7.9	1.7	-3.5	2.9	-3.1	-3.4	17	-0.96	-5.3	-6.6	9.3	-3.1	-0.77	0.29	7.7	-2.1	3.5	-2.5	4.2	0.13	4.7	-2.8	7.2	-4.9	6.2	-3	2.8	-2.9	4.2	3.1	-2.9	-4	9.6	-2.3	2.4	-3.9	1.6	-0.22	6.7
-2.4	-4.6	-3.3	-9.1	3.7	-7.6	-2.8	-7.3	-6.9	-7.6	6.5	-8.7	4	-1.3	-0.42	-0.92	-2.6	-20	-1.2	-0.24	-0.09	1.7	-2.6	0.35	2.9	-1.3	2.5	-9.1	5.1	-6.5	2.2	0.98	-1.3	2.2	-3.3	2.7	4.4	-2.4	-1.7	3.1	4.5	-3.1	-2.4	0.9	-1.4	-1.2	-6.7	1.3	-5	1.8
-0.86	1.7	2	6.2	2.1	2.9	-7.3	-0.27	2.9	5.3	9.6	3.9	-2.3	-3.1	-2.4	2.9	-3.4	1.1	-2.4	-2.1	-3.6	11	-5.9	-3	-2.7	-1.4	-5	-1.2	-6.9	1.1	-1.2	-0.24	-3.4	3.5	-3.8	-0.17	-0.08	1.2	-2.5	4.8	3.7	0.78	-4.2	0.74	-0.04	-5.6	-2.2	11	-2.7	7.7
4.8	2.2	-5.6	0.42	0.23	2.1	-10	7	-2	4.1	-0.16	-2.1	-2.9	2	-4	-7.7	-9	-9.7	-3.6	-3.7	4.1	4.3	-7.3	-4.1	-1.1	2.3	-5.4	6.3	5.6	6.6	-1.4	8	-2.9	1.2	4.6	2.8	-2.3	-0.74	4.4	3.9	-0.42	-3.5	-1.5	1.1	-6.9	-1.7	-5.6	14	-5.8	14
1.7	7	2.9	1.3	-3.8	3.4	2.3	1.5	6.5	-4.7	3.9	-4.1	-2.8	-4	-1.9	-1.7	-15	-20	-8.8	-2.2	-3.5	-6.8	-7.3	-7.3	-3	4.8	-6.1	10	-6.4	1.2	-2.8	9.9	-4.1	-10	-3.7	1.8	-6.8	1.8	-3.2	3.4	0.85	-5.3	-8.9	5.4	-0.81	-26	0.14	3.9	-2.5	2.5
-4.1	2.2	2.9	-3.6	0.68	1.7	0.58	6	-0.39	1.1	2.3	3.4	-1.7	-6.7	-6	3.8	-7.9	-22	-8.6	2.8	0.48	-3	-3.6	-8.5	-0.43	8.6	-1.3	5.3	-2.6	1.3	1.4	9	1.8	-8.6	-1.8	5.8	-0.52	3.6	0.5	5.4	-0.2	-0.53	-2.6	0.92	6.7	-16	-3.6	1.1	-3.4	3
-1.1	3.8	-10	0.89	-3.9	1.1	-4	1.7	-3.8	-3.8	-13	8.3	-11	7.8	-6.1	7.9	-12	-12	-8.2	7	-5.8	-3.2	-4	1.3	3.9	1.6	-1.9	-1.6	1.8	1.2	0.38	3.3	-3.6	-0.79	1.4	2.3	-6.9	-2.8	-4.2	-3.1	-6.1	-5.6	4.3	-1.9	0.13	-19	-3	-1.1	-4.3	0.35
-3	-1.1	-6.3	2.5	-2.1	-2.1	-10	5.8	3	13	-7.7	1.1	-2.4	6.4	-2.1	5.4	-0.74	-36	-5.3	5	-1.2	-22	-8.2	3.8	0.48	-1.7	-4.3	-3.9	-1.3	1.3	3.9	6.3	5	3.1	-1.6	-0.97	-4.8	-4.7	0.17	1.9	-3	1.8	3.3	4.7	8	-11	2.9	-0.33	1.6	2.8
2.1	3.5	12	3.4	2.2	-2	-1	4.8	-0.41	4.2	3.6	-2.2	-9.3	-0.2	-0.32	11	-2.3	-27	-5.8	7.3	-2.2	-14	-4.5	-1.5	6.2	-3.1	1.9	1.5	-2.8	0.32	1.6	1.9	11	-7.5	-6.1	-2.3	6.4	0.78	1.3	-1.1	-3.9	2.8	11	4.3	-3.1	-6.8	-1.5	0.46	-0.09	0.29
1.2	-3.2	1.4	3.4	-0.61	1.7	-3	8.5	-0.28	3	0.51	3.5	-14	2.1	4	2.3	4.3	-12	-1.7	3.5	-5.9	-4.4	-2.9	-2.7	-3.7	-1.5	-1.7	0.78	-1.2	-1.2	-1.7	8.2	3.6	-2.8	-6.4	-0.48	2.6	-0.55	-2	1.9	-4.9	0.01	-2.6	-1.4	0.61	-8.2	-0.15	3.6	1.9	1.7
9	-6.1	0.69	3.8	-2.6	3.8	2	-7.1	-6.7	-4.5	-4.8	2.6	4.9	6.3	-4.6	0.85	-3.1	-20	-2.9	8.2	-0.96	-9.2	3.3	2.5	-2.7	-1.2	3.4	3.2	0.51	5.5	3.7	0.72	3.1	-5.1	-2.8	3.7	1.9	-1.9	-0.16	5.7	-5.6	0.08	-5.4	-0.13	1.5	-24	1.1	-2.8	-2	1.6
2.7	-2.3	-1.3	-3.5	-2.9	-0.11	0.62	-5.4	5.1	-3.1	-6.2	-5.1	1.9	-2.2	-7.2	1.5	-10	-28	-14	3.9	-0.73	0.93	3.2	6.1	-6.9	-1.6	-5.5	4.4	-8.6	1.4	-11	1.2	-9	-4.6	-0.39	-2.3	-6.7	-2.3	-5.8	1.3	-4	-1.1	-8.1	-8.4	-2.3	-12	6.3	2.5	7.5	4.7
-9.2	-1.5	-3.9	-2.4	-1.3	-3.5	0.16	2.5	6.5	4.9	-6.6	2.8	-3	-1.7	-8.2	-4.6	-15	-32	-10	-3.2	-6.4	-7.8	-5.1	-4.2	-9.5	-9.1	-0.85	1	-3.5	2.1	-6.8	4.2	-5.8	-0.18	5.4	4.6	-8.3	0.92	-3.9	3	-4.8	2.3	-13	-6.5	-5.3	-16	0.8	-4.8	-2.1	0.47
-3.5	-3.8	-4.8	-4.6	1.2	-8.4	-1.1	-0.89	-5.3	1.2	-6.7	-11	-14	5.7	-0.66	-2.8	-2.3	-19	-6.3	-1.4	0.38	-12	-1.5	0.65	-4.3	-7.8	6.3	0.82	3.7	-2.1	-0.29	-0.71	-5	-1.4	5.2	-4.2	5.2	-6.3	2.1	-2.7	0.75	-3.3	-1.6	-12	-16	-20	1.7	-11	6.7	-7.3
2.2	-0.65	0.58	-4.8	-4.9	-4.3	5.1	5.7	6.1	0.98	-5.9	-13	-0.19	0.65	2.9	-6.1	-2.2	-15	-2.9	-3.2	-6.5	-4.2	-1	-5.2	-6.8	-5.4	-8.1	-2.4	-4.2	0.88	-5.1	-6.1	-2.5	-4	1.5	-0.71	-5.4	1.2	-8.5	2.9	1.6	-0.87	-7.7	-8.8	-5.2	-14	7.3	-0.7	13	5.1
0.94	-4.7	3.6	6.1	-6.5	-0.29	8.6	2.5	8.7	4.6	1.8	0.37	1.8	2.7	-2.1	-1.1	-1.1	-16	-4.3	0.89	-0.75	6.7	3.1	-0.82	-13	4.7	0.39	-2.6	-2.3	-1.2	-1.3	-1.7	1.8	1.9	6	4.7	-2.9	0.87	-3.7	-2.3	-9.1	3.9	-3.3	7.8	-1.7	-5.6	3.1	7.9	6.9	6.5
0.68	4.5	-2.8	-3.1	0.69	-2	7.7	4.1	0.54	-0.14	3	-4.9	1.2	-8.2	2.7	1.4	3.3	-19	6.6	-4	2.7	1.7	5.6	-1.1	-1.9	-1.2	6.2	3.3	-0.3	-1.8	1.8	4.7	-9.4	-8	-1.6	-0.61	3.1	-6.2	4.6	4.5	0.16	-1.5	-1.7	-3.6	-2.1	-5.8	3	-7.6	2.6	-8.3
4.2	7.1	3.5	0.92	4.9	-3.9	9.4	3.7	9.2	-3.5	1.8	-5.2	2	1.9	4.4	-2.5	-3.1	2.7	4.1	-4.4	-2.3	1.1	-1.9	-1	1.6	3.2	-1.5	3.2	-1.3	1.8	1.6	3.9	-6.5	-1.4	-5.9	6	-0.29	-8.1	-3.9	4	6.7	-2.5	0.34	1.8	2.1	7.4	3.2	-1.1	6.4	-7.7
4.7	4.4	0.7	5.9	4.3	9.2	2.6	5.9	-2	6.2	-0.53	6.2	-3	-4	-1.4	2.5	-7.9	-8.5	4.9	0.32	-2.7	0.21	4.6	2.8	-0.82	-1.1	0.13	-11	-2.1	-0.19	1.4	0.78	-2.2	-1.8	3	-5.5	-3.6	-1.7	3.6	2.8	4.2	-2.7	1.6	0.98	-7.2	1.7	-4.3	2	-3.1	-2.4
1.5	14	5.6	15	4.8	7.9	2.1	16	6.9	15	5.1	14	6.2	0.5	-6.9	4	-7.4	-6.3	1.6	6.7	-10	7.9	4.5	2.2	5.5	9.6	-1.4	2	6.9	4.2	-1.5	1.7	-8.1	1	6.1	4.9	0.54	8.9	-1.4	5.3	7.2	6.4	0.85	13	-20	2.6	0.96	16	0.74	5.6
-1.9	15	0.31	7.2	0.67	5.3	2.9	17	-6.1	3	5.3	12	3.4	7	-3.3	10	-6	-14	2	12	-7.3	2.8	4.8	3.4	9.4	20	1.1	10	8.8	8.5	1.7	8.7	1.5	12	-1.2	8.8	4	12	6.7	15	7.7	9.5	-3.3	14	-7.3	11	-1.5	18	1.3	9
-7.5	12	0.22	10	3	5.8	-3.4	15	11	1.9	4.6	21	-6.6	13	-0.58	5.1	-6.8	-4.6	-0.86	14	-3.2	5.9	-6	8.7	11	16	1	0.45	-6.6	-1.8	1.2	4.9	2	4.5	3	9.6	4.4	2.7	-0.62	13	1.6	5.1	6.4	8.3	-1.9	3.7	-0.68	9.6	-3.2	16
-7.6	-1.2	0.1	-0.59	-2.6	0.99	-8.9	-3.9	-4.2	-10	-1.7	3.7	2.3	1.7	-3.4	-1.1	-1	-1.2	-1.4	11	-1.3	-3.5	-5.6	4.9	0.94	11	-1.8	5.6	0.5	-2.7	0.62	8.7	1.5	5.8	0.22	3.6	4.9	1.5	1.8	8.3	5.3	5.2	4	11	-5.4	3.9	-3	-13	-1.3	0.49
-3.7	-8.8	-2.6	-4.4	-0.8	-0.75	-3	-17	-15	-5.2	-3.3	3.9	7.2	-3.2	-0.06	-2.2	-4	-24	1.2	1.1	0.51	-5.7	6.2	-0.37	5.1	13	-0.42	-0.83	4.2	3.9	6	-0.24	9.4	4.6	-0.04	5.1	-2	-2.5	5.2	-3.7	-3	8.6	0.03	4.7	-2.1	5.1	-1.5	-10	-0.79	-4.2
6.9	-5.9	6.8	-11	4	-3.1	0.55	-6.8	0.47	-6.7	2.1	-6.4	4.7	-0.17	-1.2	-6.2	3.3	-38	4.8	-7.9	8.4	-7.3	4.3	-10	6.4	4	-0.31	-5.8	2.2	-2	0.23	-9.2	2.4	3.9	0.93	-2.6	7.6	-0.5	6.4	-5.8	0.75	1.2	11	3	5.9	-4.8	4.1	-6.1	2	-3.9
2.3	-9.1	-1.2	-3.9	2.5	-5	0.7	-6.8	4.5	0.96	-0.14	-4.7	-1.5	-1.9	-3.5	-10	-14	-31	-2	-10	-2.3	-8.1	1.4	-7.8	2.7	-9.2	-4	1.4	1.1	-0	0.19	-5.2	10	-14	3	1.3	-0.27	-4.6	3.8	-3.1	7.2	0.72	-0.31	-9.7	-1.1	-15	-4.1	-3	1	-0.92
-3.2	-16	4.7	-9.2	-0.7	-4.9	3.2	-17	4.3	-14	3.5	-14	4.5	-5	-4.5	-4	3.1	1.8	1	-5.6	-0.87	-22	6.1	-11	-3.7	-12	1.7	-3.6	-6.4	-6.1	5	-5.2	-5.2	-13	0.96	-1.9	-2.5	-5.9	-1.1	-11	7.8	-3.4	-5.9	-2.3	-8.1	-18	-2.9	-15	2.5	-5.7
-0.47	-13	3.2	-3.4	-0.78	-5.9	-0.62	-14	6.6	6.7	5.7	-6.2	4	-0.83	-2.5	5.5	4.6	-11	-0.14	7.8	2.9	-21	0.05	-4.1	-1.6	-14	-5.5	-4.4	-3.5	-9.4	-4.5	-3.9	-2.6	-13	-4	-6.7	-2.8	-3.2	0.75	-13	1.9	-7.5	1.9	-2.1	-2.6	-23	-1.8	-11	-1.8	-11
11	-4.9	0.73	-5.8	1.5	-7.3	2.9	-7.3	-0.98	5.3	-2.4	-2.8	-0.61	-6.3	5.3	5.4	-6.4	-20	1.7	2.3	3.5	-17	0.67	-11	1.2	-9.4	-0.34	0.93	6.3	-6.2	-3.6	-0.97	4.7	-8.6	-0.61	-3.5	1.1	-0.68	1.3	-8.6	0.31	1.6	-2.1	-4.8	5.9	-29	3.8	-6.1	-1.9	-7.3
1.3	-6.3	4.4	-2.5	2.2	1.4	5.6	-4.7	4.5	-5.6	3.9	-6.5	-1.4	2.3	0.8	-0.98	4.8	-18	-2.9	-1.7	-1.6	-9.8	-5.6	-3.4	-2.1	-10	4.5	-1.3	-0.53	-2.5	2.6	-6.2	-0.41	-2.6	0.32	5.1	0.54	-1	0.08	-12	-1.6	2.8	3.1	-9.7	4.4	-26	1.6	-5.2	1.4	-5
-10	-9.4	-0.02	-1.4	0.24	-6.1	3	-9.7	3.2	1.9	5.9	-4.7	-0.61	1.1	1.9	-2.6	1.6	-5.5	-0.83	-3.8	4.2	-2.1	-3.4	-2.5	4.5	-6.7	-2.6	0.17	3.7	-5.8	-8.6	-2.8	-1.5	-8.7	1.9	0.48	1.7	-4.3	-2.4	-5.6	1.7	0.98	9.2	-10	8.7	-3.4	-3.5	-3.4	-4.2	-3.9
0.45	-5	-2.1	-5.9	6.8	-7.8	-0.3	-11	-5	-6.7	5.2	-5.2	-6.7	4.8	5	0.48	-1.1	2.5	-0.8	3.2	1	5.5	-0.81	3.1	4.1	-1.9	7	1.4	-1.5	-1.8	4.6	-3.3	1.6	-7.2	0.99	2.3	4.6	-3.1	2.5	2.1	2.5	-6.7	3.8	2.2	-1.9	5	4.1	-5.5	-0.3	-5.5
7	-1.5	5.5	-3.2	5.7	-1.3	0.82	-1.2	3.9	-2.9	3.3	-8	0.67	2.3	-1.5	-0.98	-1.1	-22	-0.82	3.8	5.6	-4.1	-3.7	1.4	4.7	-3.1	0.61	-5.7	-0.42	-7	4.5	-3.5	6.9	-0.4	-6.1	0.83	5.2	-5.4	-1.8	-5.9	6.8	-3.7	5.5	-1.7	-16	-7.3	4.8	-0.52	1.4	-0.85
-3.4	2.5	-6.9	-3.6	-2.8	1.7	5.1	1.5	-3.5	-4	-5.6	-2.6	-5.4	0.78	-3.2	5.3	-16	-23	-4.4	13	-0.32	-14	-9.3	-2.5	2.2	0.26	2.7	-5.6	-5.2	-4.3	-0.79	-2.5	5	-17	-6.8	2.9	1.8	-2.1	-1.3	-9.8	0.4	-4.8	4.3	-0.18	-1.3	-25	-5.8	-1.7	-3.4	-0.6
-3.9	-7.7	-6.1	5.2	-3.7	4.4	-1.8	-5	-8.6	2.5	-7.7	2.5	-3	4	-7.2	6.1	-1.1	5.5	-3.7	9.4	-1.6	-10	-6.9	2.8	7.4	1.1	2.5	-1.4	-1.7	-7.9	-0.24	3.3	-1.2	-11	-4	4.8	5.2	0.81	-2.6	-14	3.6	-3.1	7	5.7	-0.25	-22	-1.6	2.1	-8.3	5.7
0.97	-7.3	4.1	1.9	0.64	0.65	-0.56	-13	3.6	-7.2	-1.2	7.9	5.8	3.2	3.6	-4.8	-4.8	7.2	3.1	-8.3	-2.7	7.7	3.9	-5.6	4.7	-1.3	-2.8	-1.7	-1.1	1.6	-7	2	-2.8	-1.5	1.2	2.5	1.9	-0.34	1.8	0.26	-0.48	-3.7	2.3	-2.6	-0.78	-4.6	8.2	1.2	4.6	0.86
-0.53	-2.9	-3.2	3.3	0.49	1.9	-10	-6.4	-4.7	-3.3	-0.25	0.33	3	-2.6	8.4	1.2	5.9	34	5.8	-7.8	-0.41	10	7.1	-2	-0.45	-3.2	-0.46	-6.3	-7.3	-2.2	-2.8	-5.8	0.92	13	1.4	-11	-2.5	-4.2	-3.2	-1.2	-1.8	-5.1	-0.72	-2.5	-4.4	29	4.8	9.7	7.3	5.3
-11	9.3	-2	7.6	-2.7	6.1	-5.1	0.48	1.3	-0.28	3.7	10	5.1	1.4	8.6	5.4	-11	30	5	-1.3	-3.8	8.2	3.7	0.1	1.2	0.39	-11	-4.7	-11	-3.7	-4.7	-3.4	4.5	5.5	0.45	-3.7	-2.8	-2.8	-4.2	-0.55	-2.2	-1.4	-2.8	2.9	-7.5	27	1.5	16	3	16
-6.6	0.89	2.5	6.2	-2.3	1.7	-7.9	-3.8	-2.8	2.7	1.9	14	-1.3	0.37	4.5	6.5	-11	53	-0.81	5.9	-0.53	6.5	7.2	6	-3	3.9	-2.7	-6.9	-2.6	-1.4	-0.69	-7.4	-6	6	3.7	-5.2	0.25	-3.4	-4.7	10	3.6	-6.1	-5.6	4.5	-6.9	23	-2.7	5.9	2	9.6
5.7	0.03	-1.7	-3.7	0.37	-4	-6.6	-9.3	-12	1.9	4.7	-1.3	4.9	7.5	4.4	6.7	-9.8	36	-2.7	3	3.8	-4	8.1	6.5	-8.3	4.9	-0.79	5.4	0.15	3.3	1.2	6.4	1.6	8.8	6	-0.53	-3.3	5.3	-0.75	7.5	0.47	0.64	-1.2	2.5	-5.2	23	-1.9	-8.2	-0.1	0.11
-2.8	-3.1	1.2	-11	-0.04	-5.9	-6.6	-11	6.6	-6.6	-1	-16	-0.16	1.2	2.5	-1.2	-3.2	38	-2.8	-2	-2.4	5.6	0.97	4.6	-16	-4.2	-1.9	7	-2.1	4.6	1.1	0.54	6.1	10	1	2.8	-2.2	-0.14	-2.5	1	-0.09	0.01	-12	-4.5	-1.8	15	2.6	-12	0.45	-4.4
-1.4	-7.4	1.6	-8.3	2.1	-10	3.7	-9.7	6.6	-7.8	-2.1	-15	-0.38	1.2	-2.4	-11	4.9	-3.7	-2.4	-11	2.7	1.2	-0.15	1.8	-9.7	-5.2	-1.4	-1.1	2.8	-1.9	1.2	-7	-2.3	8.7	-0.98	4.6	0.18	-5.3	2.8	-6.4	-3.8	-3.6	-7.2	-4.2	-5	-3.3	2.4	-11	3.8	-8.9
-3.8	-0.93	-6.6	-3.4	0.08	-2.3	5.2	-2.6	-4.4	-3	-6	0.19	0.95	-2.3	4.3	-3.8	7.8	-12	-0.67	-1.5	4.2	7.6	-6.5	-2	-4.2	1.8	4.2	0.08	4.3	7.5	3.2	-0.52	2.3	6.6	2.8	2.4	-3	2.1	-6.4	2	-6.3	4.1	2.4	3.4	-4.5	0.65	0.14	-2.7	2.6	-4.1
-13	0.65	-11	6.9	-7.2	0.77	-10	-2	0.35	2.6	-5.8	3.6	-1.1	4.6	-3.5	-1.2	-12	-6.8	-2	-2.9	-4.8	5.4	-5	0.24	-7.1	7.1	0.18	-1.7	2.1	5.9	5.1	4.3	-0.72	-4.3	3.1	5.5	-0.67	1.6	-5.2	-3.5	-8.8	1.4	-8.4	2.4	-8.6	-7.2	-0.23	5.5	-0.88	8.2
-4	-9.6	-5.9	-5.2	-4.6	-0.91	-10	-11	-6.8	-7.4	-5.9	1.8	2.5	-2	-6.4	-2.4	10	-16	-2.5	-0.75	4.7	-2.5	-5.8	-1.1	-4	3.6	1.8	3.4	1.4	7.7	-1.9	5.7	-0.53	-0.08	4.5	-5.3	-1.4	-0.24	2	4.4	-5.9	-1.3	-3.6	0.3	-2.2	-12	3.9	-0.64	1.1	-2.5
-5.7	-0.92	-8.5	-4.2	-4.4	1.7	-7.6	-7	-11	-8.9	-11	0.1	2.2	-4	-1.3	-2.1	-5.3	-20	-7.1	1.4	3.2	-17	-1.7	-9.6	-3.4	2.3	-1.3	0.15	4	5.6	-0.91	-0.18	-3.4	-16	2.4	3.6	0.23	2.2	0.46	-2.6	-0.65	4	-3	3.2	-2.5	-18	1.3	-1.4	-2	-2.4
-1.8	8.8	0.71	6.5	-3.5	5.8	-5.3	10	3.8	3	-2.3	7.1	-1.8	-2.7	0.27	9.4	-1.1	-5.3	3.5	6.4	2.7	-26	0.33	-3.7	-7.6	14	3	-2.1	5.1	-5.8	1.2	1.3	-5.3	-7	0.78	1	-0.8	5.8	-2.4	-11	-4.2	6.5	-1.2	11	-2.4	-5.5	0.96	5.8	1.1	9.6
1.4	5.4	1.8	6.4	-7.1	7	-4.7	12	-1	-3.3	-0.37	4	-3.4	0.52	1.9	6.1	-5.1	-1.5	6.9	4.8	-4.3	-16	4.9	-2.4	-5.4	9	5.4	13	4.3	3.7	0.47	17	-7.2	2.1	2.9	4.4	3	5.1	1.5	-1.1	2.9	-0.46	-4.6	9.3	-1.9	-10	1.2	0.69	4.7	4.2
1	17	3.8	4.2	4.1	2.5	13	15	-2.1	-1.1	-0.06	0.96	0.48	2.3	3.4	3.9	4.8	33	6	-9.3	2.5	5.5	7.6	-1	-1.3	9.1	8.1	1.8	7.9	3.6	4.3	5.3	2.4	7.7	-1.1	1.3	4.5	-3.1	6.4	0.66	-2.2	-1.2	-0.6	0.64	2.6	18	-2.6	6.8	-0.18	1.7
1.5	12	3.4	8.1	4.5	3	6.5	5.8	-2.2	-11	4	8.5	2.9	-2.7	5.1	8.8	11	30	7.4	1.9	4.4	8.2	4.3	5.5	1.6	13	1.1	1.9	-1.4	-3.5	-0.51	0.08	-2.4	5.2	-2.2	-0.96	0.51	-1.5	3.5	8.3	-3.1	1.7	2.2	5	-5.5	17	-0.6	14	-3.1	10
-0.16	3.2	-3.4	11	-1	3.3	5.5	-5.3	3.3	-0.77	-2.7	13	8.7	3.2	-6.1	8.9	-15	-8.8	-1.1	3.5	-5.8	-4.6	4.9	5	-0.8	15	4.2	3.4	-3.1	3.1	-3.2	3.1	-1	-5.3	-2.7	7.7	3.1	3.7	-9	5.8	-5.3	9.5	-11	12	-11	-16	-0.73	12	4	7.2
-3.5	-7.8	1.3	0.66	-3.2	0.67	2.2	-10	0.67	-6.1	0.37	7.9	5	2	-3	9.1	0.49	-19	2.6	14	12	-17	2.9	2	-5.1	6.3	-0.64	4.1	-3.1	6.3	0.73	2	5.8	-5	2.3	-0.96	-1.1	1.4	-5.7	-12	1.6	8	-4.8	3.4	-0.59	-11	3.2	3.9	1.5	8.1
-0.79	-9.2	-1.7	-9.1	-1.8	-4.2	5.1	-4.8	-0.42	-13	-2.1	-8.5	1.6	-7.7	-0.07	-4.7	4.6	-11	-3	-6.3	-4.8	-9.4	-4.5	-10	-2.7	0.13	3.5	-4.9	15	-3.6	2.1	-1.6	7.2	-7.3	0.73	2.3	-1.8	-3.7	0.42	-13	-3.3	-5.5	-5.3	-1.3	-1.7	-12	-0.55	-9.4	-1.3	-2.2
7.9	-1.1	0.32	-0.01	2.6	2.3	3.2	5.2	1.4	-11	0.98	-3.1	2	-3.8	-2.6	-0.68	2.5	-0.37	-1.2	-6.1	-1.6	6.7	-0.01	-10	0.92	-3.7	-1.2	-6.6	6.6	-0.79	-0.73	-7.3	1.6	3.2	4	8	0.34	-6.8	4.3	-2.9	-2.1	-4.8	6.7	-1.8	9.7	-0.98	5.7	0.57	-2.1	5.8
6.6	1.1	1.4	6.8	2.8	6.9	0.35	7.2	-3.5	2.9	1.9	7.6	-2.8	3.6	-1.1	4.9	-3.1	-3.5	-3.1	1	1.5	4.6	4.2	-4.7	-0.1	2.4	7.2	1.3	2	4.9	-0.95	3.1	0.31	-9.2	-1.6	3.5	0.66	-1.5	2.5	7.5	-0.31	-4	2.8	4.4	-3.4	-0.54	7.1	13	4.7	7.3
0.65	2.2	-3	5	-1.7	2.8	0.25	-0.55	9.1	-3.5	3	7.4	-5.2	1.8	10	-1.6	-5.5	-1.3	3.7	3.5	-5.8	-0.6	2.2	2.9	2	4.1	-1.3	3.5	3.1	4.4	-1.2	3	3.2	-1.3	-4.7	-1.4	-3.2	-3.1	-3.4	6	2.1	0.97	0.78	0.48	3.5	2.7	0.61	5.9	4.1	1
6.6	-14	5.4	-5.8	1	0.65	-6.5	-8.4	9.3	-2	1.1	-2.2	3	-0.31	4.3	1.7	6.6	-11	4.5	1.1	0.68	-5.9	2.6	5.6	3	-5.1	0.94	-10	-1.9	1.4	1.5	-4	2.8	-9.1	2	0.46	1.1	-3.3	1.7	-7.3	3.3	2.3	6.1	-1.4	2.4	-0.66	2.8	-1.2	5.1	0.59
1.8	-4.2	-0.79	-0.51	-1.1	0.23	-7.2	7	-2.7	-3	-1.9	-1.7	4.1	5.5	9.5	2.3	12	3.5	2.8	4.1	3.2	0.39	5.7	-2.5	4.5	-3.2	7.4	-1.3	6.3	-2.5	7.2	-4.9	-1.4	-2.9	1.7	-2.4	1	-9.2	5.1	-5	1.3	-1.7	8	-2.6	4.8	-9	1.1	-6.9	1.2	-6.7
-1.7	-2.3	1.5	4.2	-0.31	6.3	-1.8	6.3	-2.4	4.5	-0.19	4.7	6.4	-2.5	6.7	0.78	8.6	12	5.8	-0.68	-1.4	2.8	-0.86	-4.7	7.5	1.3	-2	-1.9	-3.5	-5.5	0.28	-2	6	-4.3	3.7	0.53	1.6	-7.4	2.8	-3.8	3.1	-3.8	4.1	-0.16	7.5	1.2	-0.01	-4.8	-1.2	-5.3
9.9	1.2	1.5	4.5	3.8	-1.5	-1.6	9.4	-4.9	-2.3	3.2	4.6	1.4	2.8	9.8	-1.4	8.5	26	1.5	2.4	-0.4	3.4	1.6	2.3	4.1	-11	-1.6	-8.3	-2.9	-2.3	-4.9	-8.8	1.1	-1.7	3.7	-2.3	-1.9	-6.9	3.2	-6	0.34	-0.05	1.6	-8.4	7.7	3.3	-5.5	3	-1.2	-9.1
7.6	-0.87	2.6	2.9	-3.8	1.7	9.6	1.9	6.6	-0.13	7	2.5	0.91	0.99	0.64	2.3	3.1	31	3.7	-6.8	-2.7	11	5	0.29	12	-8.3	-0.18	-3.9	0.59	-12	1.1	-5.8	-4.6	-5.3	2.6	-8.3	0.59	-7	6.1	-6	2.9	-8.1	11	-3.7	-0.49	10	-4	4	0.4	-2.6
5.5	2.2	7.9	6.1	3.1	3.6	12	8.4	2.7	-2	9.9	4.9	8.3	-4.8	1.7	2.2	0.07	21	9.6	-3.2	-1.4	9.4	11	-5.6	9.6	-5.9	1.2	2.6	6.4	-5.2	8.2	-2.8	-1.2	-3.2	4.4	-3.2	1.3	-5	9.5	2.4	3.9	0.21	5.6	-6.5	8.4	12	2.1	6.3	2	-2.4
2	17	6	16	6.7	14	-6.3	20	-0.87	0.75	7	15	0.84	6.5	-2.5	4.3	11	12	-2	7.3	0.75	6.1	3.9	4.4	3.5	4.3	-0.25	-1.7	-2.9	2	4.9	0.18	-1.3	-0.44	-0.85	-1.3	0.64	-6	-3	9.5	-0.05	0.61	-0.2	-1.1	2.1	22	0.75	17	1.5	9.3
2.7	15	-3.6	13	-4.7	12	1.4	18	-8.7	5.5	-6.8	17	-2.9	3	4.9	8.2	-0.41	31	5	5.8	-1.9	18	2	3.9	6.2	8.5	-1.2	1.3	-4.5	4.2	-2	-0.92	-2.5	10	2.8	2.5	0.25	3.9	1.9	6.5	6.2	-5.1	-0.6	9.2	-3.1	9.4	-5.3	15	0.46	11
3.7	4.8	7.1	6.9	2.2	8	0.02	10	7.3	-0.14	4.3	6.2	1.2	4.5	7	7.8	21	1.8	8.1	12	3.8	0.91	4.3	9.5	-0.62	5.2	4.1	5.2	-0.28	4.8	2.8	11	4.8	12	0.27	7.3	-1.5	6.2	0.61	7.7	5	-1.5	-4.7	9.8	7.3	5.6	5.4	-1.9	3.9	-0.41
-2	5.1	-0.02	5.6	-1.8	6.5	-6.9	-5.6	-2.9	-5.1	4.7	7.9	-8.6	2.3	0.24	-3.6	12	7.6	-5.4	1.3	2.8	1.7	1.2	4.1	1.8	12	-0.9	-0.02	3.5	5.1	-0.12	5.2	-3	10	-2	7.6	-5.4	4.2	2.5	4.4	-5	3.1	5.5	8.7	7.7	0.88	3.8	-6.7	0.65	-4.9
-7	-9.8	3	-4.4	-2.6	-5.2	-14	-5.7	7.9	7	1.2	-5.1	5.7	-2.8	0.6	-6.3	9.7	13	6	-9.3	-1.2	5.5	2.6	-0.5	-0.37	5.7	0.95	4.4	-0.01	0.25	-0.63	-1.7	2.9	9.3	-4.8	3.9	2	1.8	4.8	-1	4.3	-2.7	1.1	5	14	10	-4.3	-13	-3.1	-7.2
0.29	-0.57	-0.19	-0.61	-3.2	-1.1	-7.8	3.1	1.2	-8.4	6.5	-5.1	0.32	1.7	7.8	-11	7.6	23	6	-3.9	-0.56	12	4.5	-4.1	3.4	-6.3	1.1	2.5	-1.2	3.5	2.6	-5.3	8.9	-4.5	-1.2	5.1	5.4	-5.1	7	0.12	1.3	-6	3.3	-0.55	7.5	-1.2	-3.4	-3	-3.3	-11
-2.8	-1.3	3.3	0.88	5.5	2.2	-0.02	5.4	-2.2	-4	8.3	-0.56	0.72	-1.5	2.3	-7.4	-3.1	8.5	1.8	-7.4	10	7.3	0.41	-5.6	7.8	-6.8	4.8	1	-0.53	-2.6	0.19	-7.5	6.7	-0.86	2.3	1.4	4.2	-4.1	3.9	0.83	4	-4.5	10	-7.2	-1.7	-2.1	1.4	-1.3	-0.14	-7.4
0.06	3.8	-2.5	3.7	-2.9	-1.1	3.5	4.2	-2.8	3.1	-2.8	-5.3	-0.16	-0.78	-0.19	-4	-1.1	8	-2.4	-5.5	2.2	2.4	-6.2	-7	0.3	-4.7	3.5	-1.1	-0.07	2.8	4.5	-2.5	7.5	-5.8	2.6	4.2	5.4	-2.9	0.12	0.84	7.7	-3.2	-2.8	-0.48	-1.1	0.21	-0.45	3.9	-2	2.3
-1.6	15	4.7	9.5	-2	5.6	-1.3	14	0.11	18	-0.42	3.9	-1.9	7.1	-3.6	6.4	11	20	-3.8	5.5	3.5	9.8	-8.8	8.2	3.4	7.5	-0.79	-1.1	-7.1	12	-2	7	4	5.4	1.7	4	0.29	6.9	-1.5	12	2.3	4.4	3.5	6.3	11	11	-0.92	9.3	-8.8	1.4
-0.27	21	2.4	20	-2.1	12	-0.11	18	-0.61	7.8	4.4	19	-0.16	9.2	-1.3	10	1.2	15	1.7	6.3	6.5	18	-2.5	9.1	5.9	11	-3.5	5	-6.2	10	-4.9	5.3	11	7.3	-5.6	1.6	-2.7	10	-3.4	13	-4.2	5.8	12	12	8.9	11	3.8	23	0.58	11
0.24	14	-4.7	11	-1	7.3	1.9	20	-6.6	18	-4.4	15	1.7	1.1	3.1	6.8	-2.7	14	2.8	4.2	-5.3	16	-0.01	13	3.1	8.6	-1.9	17	-2.6	14	0.67	7.3	-5	14	0.54	7.2	-0.36	9.9	-5.7	5.5	2.7	6.2	-2.9	1.9	-6.1	8.9	8.3	12	10	11
-5.8	3.1	0.18	-5.5	-4	1.2	-6.8	4.2	4.3	0.46	1	5.4	1.4	-7.1	2	-0.01	8.9	18	1.4	2.2	-0.99	9.5	-1.1	9.3	-3.1	3	-0.78	8.9	-0.33	8.5	1.2	3.8	-5.8	2.8	2.3	-2.2	-1.2	5.5	-2.7	2.6	-1.3	11	-9.4	-1.1	-6.8	12	4.6	-10	-2.4	-2.5
-6.9	-18	-8	-14	-9.5	-9.7	-9.5	-23	0.54	1.7	-9.4	-7.4	-6.7	-8.5	-4.5	-16	-0.49	7.6	3	-7	-2.6	-5.7	6	0.07	1.3	-4.2	1.1	-1.5	-5.5	4.8	-3.3	-5.8	-2.4	6.6	-1.3	-7.3	1.9	0.95	-7	-5.3	-1.9	6.8	-5.8	-3.6	-1.2	15	1.5	-14	5.7	-11
-7.2	-19	-6	-14	-0.53	-8.9	-2.7	-31	-7	5.5	-5.5	-13	3.7	-2.7	-3.5	-19	3.8	0.49	0.14	-11	6	-4.3	4.8	-0.04	-12	-4.5	5.7	-5.7	4.8	-11	0.79	-11	3.2	-0.46	-6.6	-1.6	0.14	1.2	-4.7	-13	-3	-3.5	-14	-11	0.7	2	-4.6	-15	-1.2	-9.9
5.7	-19	-0.6	-16	-0.4	-4.4	5.8	-17	4.3	2.1	-1.8	-16	-2	-13	-5.9	-8.3	4.4	-16	-6.1	-9.6	-1.9	-9.2	2.2	-3.9	-11	-8.4	-0.48	-6.2	2.2	-8.6	-1.4	-13	-6.9	-2.1	0.31	-11	-1.9	4.9	-2.6	-13	-0.97	-1.3	-7.3	-9.1	-3	5.6	-3.7	-16	-2.3	-12
-4.8	-16	-3.7	-7.7	-4.7	-2.9	6.7	-14	-0.49	-6	-6	-14	-6.4	-1.3	-1.4	-4.7	7.8	4	-2	-5.3	-5.1	1.5	-6.8	1.2	-5.8	-7.3	-4.2	-4	-3.9	-2.1	-2.3	-7	-3.8	10	-2.1	-6.7	-5.2	3.2	0.79	-7.8	-4.6	-0.77	1.3	-2.9	5.3	1.3	-1.1	-15	-7.1	-13
-7.2	-7.1	-2.9	-5.8	-5.8	-0.57	-1.2	-17	1.9	7	-2.6	-1.9	-11	-2.5	-6	-7.1	-5.4	-0.2	-5.5	-8.6	-2.9	2.3	-15	0.75	-6.7	-1.8	-5.6	2.4	-2.6	3.3	-3.2	-4.7	-11	15	-9.5	-3.9	-3.3	4.9	-8.3	-6.8	-11	0	-5.4	5.7	14	7.6	1.5	-8.8	-4.4	-11
7.2	-11	-2.1	-9.4	-5.4	-7.3	-1.4	-15	-1.3	4.5	-6.2	-7.3	1.4	-5.7	-0.65	-6	-4.2	6.1	-3.5	-5.8	4.5	4.9	-1.6	1	-12	-2.3	-6.4	-5.5	-6	-4.8	-5	-3.3	-7.6	6.5	-8.8	-7.1	-3	3.6	-4.3	-6.3	-5.5	0.57	-7.6	1.8	2.2	10	2.1	-9.4	-6.8	-12
2.7	-8.9	3.7	-6.6	6	-3	8.4	-9.8	-2.5	-3	3.1	-17	1.2	-9.2	7	-9.9	-1.7	-8.3	2.4	-5.7	2.7	-4	2.7	1.9	-2.2	-10	-0.75	-8.9	2.6	-4.1	6.2	-3.7	4	7.9	-1.6	-8.6	8	2.5	7.1	-8.3	-0.81	-3.9	2.2	-6.7	8.3	-6.7	7.5	-13	6.5	-10
11	-12	2.3	-3.4	3.3	-1.4	14	-9.5	1.5	6.5	4.1	-4.6	6.5	-9.9	5.9	-9.7	12	6.3	5.6	-9.3	1.2	2.1	4.6	3.2	8.2	-2.3	-6.8	9.4	5.8	3.7	4.4	-2.6	4.3	-2.5	-1.9	0.2	1.1	5.4	6.5	-1.2	7.9	2.8	1.7	-4.9	11	3.8	7	-9.8	6.2	-7.2
16	-9.7	7.7	-9.6	5	-7.6	13	-7	18	1.9	7.2	-6.9	-3.2	0.44	6.3	-2.2	14	-1.2	4.2	-3.8	-0.94	-7	12	4	6.3	-5.2	5	-2.7	8.7	3.9	2.2	-4	0.72	-6.3	3.9	-1.9	4	-0.7	1	-8.3	2.2	3.8	5.3	-7.5	13	-3.3	-1.5	-9.3	3.8	-9.2
8.7	-4	9.3	-11	4.1	-7.5	4.5	-8.1	-0.87	-2.9	11	-9.8	0.17	2.1	6.4	1.3	18	-6.8	2.8	-3.6	8.7	-2.2	2.4	0.76	8.8	-8.2	5.3	-4.7	0.56	-4.3	8.1	1.6	3.8	3	-0.07	-11	1.6	5.6	3.8	-5.6	2.1	1.5	10	-8.7	16	-7.6	-0.22	-5.5	1.8	-9
-5.4	2.1	-1.6	-7.2	0.57	-5.4	-2	1.6	-6	4.1	-3.7	-10	5.4	-6.2	4	-4.6	7.3	-5.1	-0.04	-3.9	-1.6	9.5	-1.9	0	12	0.69	1.7	-6.3	1.7	2.7	6.5	3.6	-0.69	5.7	-4.2	-2.1	-0.21	4.4	-0.12	-1.6	6.6	-2.6	2.4	5.4	14	11	-4.6	1.8	-3.9	1.8
-0.65	4.7	-0.4	0.98	2.3	3.4	4.7	3.4	9	8.1	-4.4	6.7	-2	2.3	-0.48	-3.9	12	1.2	-8.2	2.2	-1.4	14	-5.9	1.7	2.6	5.4	2	-5.5	3.7	4.6	-0.5	-0.2	-2.9	8.4	1.6	2.1	0.96	6.3	3.1	5.6	4.2	2.6	5	4	16	11	-4	3.9	0.95	5.4
-8.6	2.7	-5.5	2.6	2.2	3	-1.8	1.2	-11	6	-0.88	5.4	-3.7	-0.76	-2.4	-1.6	0.03	4.5	-4.6	-4.4	0.25	14	-2.1	-1.3	-4.6	4	-3	6.5	-1.3	11	-5.8	9.3	-2.8	9.2	0.24	-3.4	-3.6	7.8	-1.2	6	-0.73	-1.9	-0.07	11	4.2	13	-3.4	0.31	0.43	-2.8
-0.31	-1.4	1.9	1.2	0.32	-3.1	-3.5	-3.3	1.3	2.5	2.7	-0.51	-0.22	0.89	-11	1.5	0.8	-0.64	-0.79	4.2	-3	4.8	-2.2	2.9	-10	8.6	-7.6	7.5	-5.8	5	-5.9	2.1	-7.8	5.3	-2.2	3.8	-4.8	2.2	-2.5	6.1	-5.1	0.95	-1.8	13	-0.86	12	-7	1.7	-8.6	2.6
3.3	0	6.7	-7.7	3.5	-3	-2	-7.2	-2.4	1.8	7.9	-1.8	2.6	-0.2	1.9	1.9	14	-20	6.2	-1.9	3.8	3.7	0.65	3.8	2.9	12	-1.6	3.6	-0.98	-1.1	5.8	4.2	1.7	5.9	0.39	2.5	-1.8	6.8	8.3	4.7	0.21	-0.75	6.4	8.6	11	9.6	9.2	-1.3	-4	1.7
-0.46	-3.9	6.9	-4	8.2	-3.6	-0.89	-6.4	5.8	7	6.1	3.6	5	-1.6	9.2	-2.7	12	4.5	8.1	-3.5	6.9	3.3	9.3	2	4.9	7	5	-4.3	-3.5	-2.7	7.4	-4	12	8.5	-1.9	-2	4.4	6.9	2.1	2.6	-0.5	4.3	0.01	5.4	4.3	15	9.5	-0.25	12	1.8
0.38	-16	-1.8	-8.6	2	-5.3	-14	-5.7	-12	4.3	5.7	-3.3	11	2.2	0.65	-6.2	16	-7.5	13	4	-0.05	9.4	11	5.8	-0.44	0.86	2.8	-1.9	2	2.3	-1.5	-3.3	1.2	16	2	0.4	6.1	2.9	-0.87	6	0.33	1.2	6.1	2.1	4	10	-9.7	-6.4	-3.2	-5.7
-11	-5.8	-5.1	-11	-3	1.3	-22	-3.6	-5.3	-5.8	4.3	-1.2	-2.1	3.4	-3.9	-10	6.3	1	7.1	-2.1	-4.8	12	0.17	-0.06	-2	-2.1	-0.36	5.8	-3.6	0.46	-8.1	5.9	5.1	8.3	-0.31	-7	0.41	6.4	-2.9	1.1	-1	2.3	1	0.31	-1.5	3.2	-17	-1.2	-10	-8.3
-7.4	3.8	-4.1	-3.2	-3.1	2.8	-20	6.6	-13	-5.7	3.8	-3.1	-4.4	4.9	-3.6	5	-1.4	0.09	3.4	11	-4.8	-13	-0.7	0.04	-2.7	4.8	3.1	7.3	4.8	5.5	-1.4	8.4	12	-4.2	2.2	6.7	5.2	2.6	1.1	11	5	3.2	-0.07	5.2	2.1	-13	-12	6.2	-9.1	4.6
-3	9.6	-0.07	4.2	-0.57	9.4	-17	16	-4.2	-4	0.9	3.4	2.6	-2.1	-2	8.3	18	31	-0.58	2.4	-0.74	6.1	-3.1	0.99	-5.6	5.7	0.55	5.3	-4.9	-1.4	-1.7	2.1	-0.93	-0	-0.87	1.4	0.57	-1.1	0.21	5.8	-6.7	-1.1	-0.34	4.1	-3	6.5	-0.94	13	-5.4	5.9
-0.08	8.6	-2.9	6.6	-0.57	0.67	-5.3	8.7	1.3	12	-1.1	8.7	-7.7	-9.4	-1.4	-2.7	6.5	13	0.33	-0.08	-12	0.98	-0.61	0.89	-1.1	-1.6	3.5	3.2	-6	-0.66	4.6	-2	1.9	3.4	-2.5	-1.7	2.2	2.9	1.6	-2	2	1.3	-3.9	2.4	4.4	6.2	-13	8.3	-7.3	6
-0.78	5.6	3.9	3.8	2	-3.8	-6.8	3.2	8.2	10	6.4	6.4	6.7	5.2	-4.9	-2.4	20	-14	-3.4	4.1	-2.1	-12	6.7	6.6	-2.8	0.22	-2.2	1.1	5.6	-2.4	-0.03	-0.83	-3	3.9	-6	0.53	0.42	-0.65	3.1	-3.7	-1.4	-0.21	1	1.3	16	-10	-5.5	2.8	-4.4	5.2
-9.3	0.48	-6.3	-0.85	-1.1	-6.4	-9.8	-0.55	-2.4	5.8	1.5	-3.6	-3.7	-1.2	0.79	4.3	20	-26	-4.5	0.76	5.5	-2.2	1.5	-2.1	3.5	0.28	0.07	-2.8	0.19	-1.1	-4.4	7.9	-2	-5.8	2	-0.1	-2.4	3.2	-1.6	7	-1.9	4.7	8.1	8.6	7.2	-10	-0.75	-4.8	2.3	-0.41
0	2.7	-2.5	-1.7	0.2	0.71	3.2	6.8	-1.8	5.5	-2.8	2.3	-0.65	6.9	6.6	1.6	4.5	-18	7.1	6.5	5.2	-0.31	-3.4	1.3	8.3	3.9	5.5	0.19	-2.4	0.28	-1.6	5.7	2.9	1.9	-6.7	3.4	1.5	2.1	-2.6	4.5	0.61	-0.17	7.5	2.9	18	-10	-0.72	8.9	-5.3	3.1
3.8	11	-5.7	8.8	-0.42	1.1	3.1	6.8	0.57	-4.1	-3.4	-3.5	4.4	7.9	1.7	1.1	5.8	-1.4	1.5	-0.98	4.1	5.7	1.5	1.1	15	4.4	4.9	5	-0.09	0.83	6.2	2.8	9.9	5.5	0.94	-0.27	13	3.5	7.9	4.2	0.15	-1.7	6.5	3.6	18	7.2	4.3	8.6	2.5	4.3
6.7	12	2.3	7	0.89	-3.3	4.4	7.3	-9.2	11	-0.73	1.2	0.77	2.6	2.3	-4.3	11	11	1.6	-2.9	0.05	2.6	-0.06	6.4	4.6	-5.9	7.4	7	5.4	4.4	6.5	0.02	6	-0.63	-1.1	4.1	5.6	-0.06	8.3	-2.4	4.4	-2.9	1.3	-7.2	5.3	17	-0.84	3.2	0.98	8.6
-6.2	-2.5	-6.6	-3.9	-2.5	0.98	-4.9	-0.65	-3	0.19	-4.8	-3.1	1.3	-2.6	-3.9	-3.3	22	-15	-6.4	-4.3	6.6	4.4	3.1	-0.15	-7.8	-13	0.25	-4.1	-7	-4.5	-8.6	-7.4	-5.2	-7.3	-3.7	-1.8	-0.15	-4.5	-3.3	-10	1.5	-11	-1.3	-4.6	3.2	2.4	-7	-6.6	-3.7	-3.3
0.1	-0.2	-4.6	-0.72	4.7	-5.8	4.5	0.72	-2.1	1	-5.3	-11	7.4	-3.7	-2	-2.3	6.8	-16	-6.8	1.2	5.2	-5.1	1	2	-7	-0.9	-3.3	2.1	-6	2.1	-5.4	0.08	4.6	5.3	-3.9	0.66	0.89	-0.75	-8.3	2.2	-0.15	-3.8	-7.1	10	15	-0.33	-10	-3.1	-12	-9.2
6	0.73	5.4	-0.85	7.1	-0.2	10	-0.06	5.8	5.2	3.8	-0.89	5.9	-2.1	-3.1	2.4	16	-13	-2.7	0.36	2.2	2.2	1.1	3.6	-2.6	2	-5.2	-1.8	-0.49	4.5	-1.4	-3.3	1.7	5.3	-0.22	3.3	3.7	4.8	-1.9	1.4	-2.9	2.7	-3.1	6.3	5.5	0.95	-2.2	4	-7.2	-1
6.3	-3.3	7.6	-13	4	-3.6	8.1	-10	6.3	-12	0.51	-3.7	2.2	8.1	-1.3	-2.9	17	-7.4	-2.5	-1.4	4.4	2.6	1.1	8	7.3	3.2	-4.7	-0.45	-7.3	-3.1	-0.58	-4.7	-2.7	5	-0.3	-3.8	-1.1	6.5	2.3	-2.1	-2.4	-3.8	3.4	3.5	5.9	4.2	4.5	-4.5	0.43	-4.5
8.6	11	6.8	5.8	4.5	4.5	8.6	-6.8	4.2	-1.7	2	5.4	0.85	4.7	2.1	0.08	12	-31	-4.4	2.5	5.8	-14	0.59	6.4	1.1	11	-4.6	1.4	3.1	4.3	-0.89	2	1.2	5	-1.3	3.2	-4.7	8.3	5.6	4.2	-7.7	-5.6	1.9	9.4	14	-6.1	2.7	0.69	7.1	4.6
5.5	-0.13	1.5	7.7	2.6	7.9	8	0.59	-5.2	3.1	-0.63	5.9	2.5	6.7	-0.27	3.2	20	-13	-4.8	5.9	9.6	-8.3	5.1	2.1	1.1	6.5	-2.1	8.4	2.6	2.4	3.6	3.2	1.5	-8.8	3.2	1.7	0.77	4.5	1.2	5	0.91	-2.1	5	1.3	20	-13	6.2	-2.5	8.7	-0.41
0.21	1.1	-0.47	-3.9	0.36	1.1	12	17	0.29	0.25	-2.6	-6.6	-3.3	-1.5	3	-0.11	3.2	-4.2	2.2	-0.51	9.6	1.9	2.3	-8.2	3.5	-0.69	1.1	-1.1	1.3	1.4	2.4	-1	7.7	-2.4	-2.6	3.4	3.4	-1.8	-3.6	2.4	3.1	2.9	8.4	-8.7	13	-4.4	2.6	-5.2	-0.52	-6.2
-2.9	9.2	-2.9	6.5	-1.1	-3.6	0.4	9.8	0.15	1.6	-4.7	-2.5	-1	-2.7	-5.4	-3	-13	-4.6	7.4	-2.2	8	8.5	-4.5	-13	-1.3	-4	2.2	1.4	5.2	-1.7	0.78	-3.5	1.3	-0.52	2.7	3.6	2.4	-5.8	2.4	5.4	1.9	0	0.96	-3.6	-20	7.6	1.6	1.6	3.1	4.7
2.1	-11	0.89	-8.3	-2.2	-1.7	4	-2.1	6.5	-4.9	-3.7	-7.7	-5.6	-1.3	-7	-3.4	-11	-24	-2.6	-2.4	-2.4	-13	-4.6	-7.9	-7.6	-6.8	6.4	6.6	-9.1	3.6	-0.39	1.6	-5	-13	1.7	6.2	-2.3	2.2	2.5	-2.9	-6.7	-3.3	-7.9	-0.76	-11	-6.8	1.8	7.3	-0.36	9.7
1.3	-3.1	-1.6	-10	0.74	-2.7	-5.2	8.5	-0.42	-8.2	1.8	-5.8	0.54	-3	-5.2	2.4	-3.2	-21	-3.5	1.1	1.7	-25	-3.9	-3.8	2.7	-6.2	-1.2	4.2	-4	0.15	0.14	4.9	-5.2	-12	-0.98	6.8	4	0.89	4.3	-5.6	-5.3	-2	-0.1	5.2	-8.8	-16	-1.9	1.8	-0.84	3.6
-4.4	0.28	-10	-1.1	-4.4	0.28	4.2	7.5	5.5	-6.7	0.74	-0.29	-2.9	3	0.33	1.3	-32	-24	4.4	5.2	-1.4	-3.9	-0.83	-8.9	-0.34	-1.4	-5.2	-2.5	1.9	4.8	2.2	1.9	0.97	-3.8	6.6	9.6	3	-2.5	0.55	0.16	0.57	2.8	2	0.85	-4.6	-8.3	-0.2	-6.4	-1.1	1.3
8.8	9.4	2.4	-2.7	7.5	3	6.3	10	-3	-0.53	4.5	-4.2	4.2	3.9	0.24	4	-16	12	-0.05	5.5	5.8	7.8	11	-2.1	4.5	-4.6	3.5	-0.57	0.7	1.8	0.51	0.73	0.36	-1.3	4.9	-1.5	2.8	-1.4	-1.2	-0.02	3.9	3.1	-2	0.44	-0.86	19	6.3	3	1.5	4.1
15	8.7	11	6.8	3	3.8	8.3	9.7	0.5	15	5	11	8.9	0.27	3.8	2.7	4.2	47	1.1	-0.5	8	13	0.71	2.9	9.2	2.8	-2.6	2.8	5.5	1	1.5	-0.59	0.39	-8	1.8	4.4	0.94	4.2	3	7.3	-2.4	6.4	6.8	4.2	-8.7	23	5.5	12	0.79	6.2
0.96	7	1.2	4.8	-2.2	1.6	3.3	7.7	1	7.5	-4.2	12	-0.9	8.5	-1.8	10	-17	28	1.3	4	0.25	13	-1.3	11	2.7	3.9	-2.9	1.6	2.5	1.9	-0.74	-1.4	2.1	2.6	4.4	-0.02	-0.36	-0.39	4.4	10	0.27	4.8	4.9	3.1	11	17	-3	6.3	-1.1	5.8
5.1	1.9	0.86	6.4	-0.49	11	7.4	1	-6.1	-4.2	-2.5	9.5	2.7	7.9	-1.3	5.3	-27	36	3.4	3.3	-3.6	8	-1.3	6.8	3.1	8.2	0.34	-1.5	4.6	1.4	0.34	-1.9	-2.5	11	2.4	-2.3	4.9	-1.7	1.4	2	-2.4	2	3.7	6.2	-12	29	0.24	-5.1	2.5	-1.6
4.6	-5.8	-3.2	0.09	-0.01	-0.14	14	-4	-2.2	-3.6	-3.8	5.7	-4.7	-3.9	-6.7	1.9	-9.8	24	3.8	-5.7	-2.5	2	-6.8	0.52	12	-1.3	2	-0.06	15	-1.1	0.25	-5	4.4	6.6	6.2	-6.7	2.7	-5	6	-0.98	5	4	4.5	-7.3	-7.9	15	-0.19	-8	-3.9	-6.7
5	3.2	0.71	6.9	0.93	0.09	9.6	-8	1.8	5.4	-1.4	1.9	-2.2	-9.4	1.1	-5.4	16	20	7.2	-12	10	-3	0.63	1.1	-1.8	-13	-1.8	-2.5	5.2	-5.9	4.8	-8.4	4	6.7	3.9	-11	-0.79	-8.3	2.6	-3.5	-0.87	-3.6	0.19	-13	-4.3	9.7	5.8	-7.7	3.4	-7.3
-0.14	-3.6	-3.7	2.5	-1.4	-10	-5.2	-5.8	-9.3	1.3	-4.8	-7	0.76	-1.1	0.5	-4	-5.7	19	0.92	-12	-2.1	2.8	-6.4	-9.5	2.3	-18	-0.89	-11	-5.9	-9.6	-1	-10	-15	-10	3.5	-6	3.1	-10	-4.6	1.4	-0.73	-5.1	6	-14	-25	-1.7	2.1	-4.2	3.9	-6.7
-0.5	-8.3	-0.14	-6.6	-1.5	-2.6	-4.2	7.9	2.5	-2.5	-7.7	-3.9	2	-4.6	0.5	2.8	-26	11	-5.4	2.3	-7.9	-24	-6.9	-11	-1.2	-9.6	0.96	-4.8	-0.41	-1.6	5.4	0.62	-4.2	-15	-2.5	-4.4	1.8	-5	-6.4	-6.5	-6.5	1.4	1.8	-7.8	-20	-18	-8.5	-7.7	-3.4	-1.4
-0.57	3.3	3.3	4.6	-0.73	0.65	1.9	0.35	0.18	-3	-0.03	4.2	-2.7	-4	0.74	6.7	-26	5	-3.6	-1.2	1.4	-18	0.84	-7.9	4.2	-5.2	1.4	4.4	7.4	-8.8	4.3	1.6	3.4	-16	2.2	-0.21	-2	1.7	-1.9	-3.4	1.9	1.5	5	-2.9	-7.4	-15	-3.7	1.5	-5	2.6
3	6.7	-1.5	10	-0.44	0.31	8.1	10	-2	5.9	-2.7	-3.8	-5	-5.3	5	-2.6	13	1.7	12	-3	-15	-8	0.31	-0.16	7.4	-6.7	1.4	-3	1.2	-3.6	4.1	-0.84	-2.8	-11	0.89	0.84	-0.02	-1.5	-7.1	1.7	6.8	2.5	4.6	-3.5	-23	-10	11	2.4	1.5	0.57
7.2	3.3	7.3	2.4	0.12	-0.63	2.5	2	8.7	-1.7	-1.4	0.08	-2.1	-1.2	-3.3	-3.6	12	4.1	-4	-5.9	-1.8	4.7	-5.7	-2.6	-4.5	-4.1	-3.6	-2.3	3	4.4	-3.7	1.7	-9.8	-1.5	0.11	0.66	-7.3	-6.6	8.9	7.8	-6.1	0.09	0.17	-1.5	-1.1	-2.9	1	-0.28	-3.2	-0.31
-0.99	1.9	0.47	-1.1	-3.4	-4.3	3.5	3.4	7.1	-1.8	-1.7	-5.7	-5.2	2.2	-1.6	3.3	3.2	-21	-6.4	-1.1	-2.5	-12	-6.2	-1.2	-7.3	1.3	0.26	-0.24	-0.07	-3.1	-5.3	-0.63	-9.3	-10	-3.3	-1.2	-6.6	-6.5	-2.8	-7.2	-5.7	-0.56	-7.6	1.3	3.7	-4.4	-4.1	0.17	0.24	8.1
-0.15	-1.6	-1.4	0.87	-1.8	1.3	2.3	-8.1	-7	-4.7	-4.2	2.6	-5.5	4.4	3.9	11	-1.1	15	-3.3	12	11	-30	-1.8	-3.3	-15	-0.86	-1.8	-3.4	0.84	-9.4	-4.2	0.86	0.23	-22	-4	0.45	-6.8	-0.24	-3.6	-19	-8.1	1.2	-11	-2.6	0.02	-24	-2.5	-5.1	-4.4	2.5
3.3	-6.3	6.2	-9.7	-3	-7.2	-0.27	-7.8	5.3	-4.9	0.6	-6	-0.29	2	-0.91	5.2	15	21	0.11	4.5	-1.8	2.5	5.3	1.7	-8	0.55	3.5	0.14	-2	-4.2	-0.25	4.9	-2.3	-1.4	-4.8	-0.9	-0.48	0.28	2.6	3.1	3	2.8	-1.9	-1.5	-5.2	13	0.99	-0.87	0.71	0.16
-1.5	2.5	1.1	0.91	-1.7	-1.2	-5.6	-1.1	2	-0.78	0.83	4.6	8.3	1.6	-0.58	-1.4	3.9	36	0.11	1.8	-3.6	4	5.4	6.1	-4.2	-4.8	-9.3	-3.4	-3.2	-5.6	-3.5	-3.3	-0.42	8.3	-1.4	-10	-1.5	-3	-4.6	-0.72	-2.7	0.7	-2.3	-7.8	11	22	-6.1	5.6	-4.3	4.2
-8.3	6	1.5	4	4.6	-0.65	-0.48	-8.1	-4.8	4.5	1.5	7.6	1.7	-2.8	0.84	1.2	-10	14	1	-4.5	-8	14	0.24	-5	8.4	2.9	0.35	-6.7	-0.52	-1.6	0.39	-6.5	4.8	0.65	5.9	-3.6	2.9	-1.2	-2.7	3.8	4.3	-5	2.9	-1.9	-0.78	7.8	-0.01	1.3	-1.4	1.7
3.1	-7.5	5.4	0.65	1	1.2	8.4	-2.3	9.8	2.7	4.9	3.5	-5.7	-4.6	-2.8	-3.2	-22	-13	-3.2	-1.9	-9.3	4.8	-3.5	-5.2	12	7.7	1.8	-3.7	-0.64	5.3	3.6	1.9	-3.4	-0.82	2.1	-6.7	-4.2	1.8	3.5	-0.24	2.8	1.4	6.4	4.2	-20	-9.5	5.5	-5.4	8.2	-6.4
9.2	2.3	5.4	-5.8	3.1	2.9	4.7	6.3	7.7	-1.1	4.5	-3.5	-9.8	-3.4	0.36	0.38	-23	-22	-2.2	-6.8	-0.29	2.8	-5	-1.9	-3.6	9.6	1.9	1.4	5.9	3.1	5.5	3.1	-2.1	3.1	1.8	-3.5	1.5	5.3	2.3	2.7	3.2	-4	-0.3	5	-7.5	-5.7	0.36	-5.4	1.8	-6.1
6.3	16	2.3	7	3.6	8.1	6.7	14	-6.6	0.23	2.5	6.9	-3.3	-1.2	-2.5	5	-6	-10	-0.64	4.1	-0.73	1	-2.2	5.3	1.6	8.7	2.6	4.2	2.4	2.5	5.8	3.2	5	1.4	-0.51	-0.6	2	3.2	6.3	12	2.7	3.4	1.7	2.5	-5.5	-6.7	0.25	6.1	5.7	6.2
3	0.68	0.9	3.3	4	10	13	12	3.7	1.5	4.8	12	-0.81	4.5	6.5	3.3	-32	-20	6.7	9.8	-0.7	5.3	0.96	5.8	2.2	11	1.1	11	-5.8	2.7	5.9	8.8	2.5	2.8	0.21	4.3	-0.16	0.31	1	7.2	1.1	0.67	-2.4	1.2	-3.9	-13	3.6	3.4	8.2	0.38
0.95	-6.8	4.5	-3.1	2.7	4.2	6.5	5.3	13	-2.1	7	2.3	3.2	6.1	4.6	-4.4	-2.9	-35	1.4	7.4	-8.7	-8.9	0.01	2	1.6	6.2	0.36	3.3	2.2	2.5	-0.73	8.9	1.6	-0.03	1.8	0.08	0.25	-2.7	-2	-1.7	-0.98	-3.9	3.2	2	-8.6	-12	7.1	-8.3	5.7	-3
-0.57	-9.3	2.6	-0.23	-4.9	-0.75	-1.1	-6.3	8.4	1.8	7	-1	1	2.6	2.5	2.8	3.4	-15	0.17	11	-1.8	-0.14	-4.3	2	-0.36	7.9	-0.85	-1.7	-2.3	-7.2	3.8	0.67	1.4	1.5	-5.7	-3	-0.17	2.1	2.5	4.8	2.8	2.6	-0.57	6.1	1.9	-5.3	2.4	-9.7	1.8	-6.4
0.32	-4.9	-4.7	0.07	-2.9	-2.8	-4.5	-14	-7.5	-6.7	2.7	-4.5	-4.2	0.64	-3.5	2.5	-11	-20	-2.7	2.9	3.6	0.53	-1.4	-3.4	7	9.3	-2.5	2.7	1.5	5.4	-6.8	3.7	2.7	4.8	-3.9	2.7	-5.5	6.3	6.7	1.9	0.42	4	3.7	5.7	12	-0.91	0.04	-3.1	-0.64	-2.3
-8	-6.2	-0.81	-5.1	0.61	-1.3	-8.7	-10	5.7	-9.2	-0.09	-4.2	7	-6.7	-0.44	5.2	-23	-22	0.01	2.7	-3.5	0.92	4.3	-0.6	-2	0.75	-2.3	-2.8	-6.4	-3.9	-3	0.26	-1.7	3.8	-2.7	2.5	0.88	1.7	-2.9	-3.7	1.9	8.6	-3.6	-3	6.2	-9	1.3	8	0.71	4.3
-9.1	1.6	0.39	0.14	0.45	-1.8	-8.7	-15	-2.8	-3.8	-3.2	-0.2	-2.4	7.7	-5.4	-0.33	-28	-21	-2.7	4.8	-8.5	-5.5	-2.1	1.7	-2.5	-11	3.4	3.4	2.8	4.2	-2.9	1.3	-3.2	-12	10	4.5	2.9	0.53	-2.9	-2.8	3.7	2.2	-8.2	-4.3	-13	-23	-3	16	0.91	13
-2.6	-4	-8.2	-5.4	0.53	-7.3	-5.8	-4	-11	-8.8	-1.6	-7.7	5.7	-5	-2.2	-5.6	-10	-20	-2.3	-4.1	-11	-4.1	1.8	-4.3	3	-8.7	-2.2	0.56	-0.63	2.7	-5.4	3	-3	-6.8	2.3	2.5	-2.5	-2.1	-5.3	-1.6	2.3	-3	-1.1	-8.2	-7.6	-17	5.2	7.8	3	5
-5.8	2.2	-4.1	1.7	-3.8	-1.4	-6.9	-2.8	-2.8	-6.9	0.28	-7.5	-4.1	0.01	-1.4	-0.87	26	6.8	-7.3	-3.6	4.3	7.3	1	-1.4	-9.8	0.33	-2.3	-1.6	-6.5	-3.9	-6.2	-7.8	-2.4	4.8	-4.7	6.7	-4	-8.4	-7.9	-1.7	-3.1	-0.2	-15	-3.5	-1.8	5.7	1.5	6.2	1.3	4.8
-14	-0.2	-10	1.6	-1.5	-0.36	-14	0.46	-11	1.3	-6	1.1	0.38	-2.5	0.78	-0.36	20	27	-5.9	-5	5.5	7.6	-4.7	-1.5	-12	-10	1.3	-11	-0.55	-5.8	-3.2	-6.4	2.4	7.3	1.9	4.9	-2.5	-12	-2.7	-7.6	2.1	-5.7	-7	-3.7	-5	9.4	-4	-2.5	-4.2	-3.3
-16	2.5	-8.7	7.7	-8	1.7	-14	5.7	1.8	4.3	-14	3.3	-2.5	0.64	-1.3	-4.2	8.6	5.3	-3.6	-3.2	0.35	2.9	1.6	0.83	-13	-5.7	-1.2	-4.3	-5.2	-3.2	-4.9	1.8	-3.3	4.2	-4.6	-3.8	-11	-3.4	-9.3	-7.4	-2.6	-9.9	-11	-8.7	1.1	-8.6	-6.3	1.1	-3.2	-2.5
[truncated: 952 more columns]
