# Supplementary material for: Dyslexia on a continuum: A complex network approach
Source: PLoS One. 2018 Dec 17;13(12):e0208923. doi: 10.1371/journal.pone.0208923 (PMC6296514; doi:10.1371/journal.pone.0208923)
Supplement: S1 File — Detailed information about the archive contents is provided in the included README.txt file. (TGZ) [file pone.0208923.s001.tgz › FS_603_AV_run_1.csv]

1	0.82	0.5	3.2	1.4	2.2	4.2	3.5	9.1	1.4	3.1	4.3	12	7.7	7	1.2	16	5.3	6.3	7.2	11	6.2	7.2	1.5	6.7	6.8	14	9.5	8	13	3.6	4.1	8.2	16	9.3	9.4	8.2	6.2	8.8	12	-0.3	12	9.1	6.3	5.1	7.7	9.7	7	13	0.84
0.47	0.47	-5.2	-0.8	-2.3	-0.64	-1.7	1.4	3.5	3	-4.9	3.4	-4.2	-3.5	-2	1.4	-0.84	-3.5	2.3	-4.4	-0.3	-1.6	-5.8	1.2	3.2	4	11	6.9	7.1	4.8	2.4	-0.54	-0.1	0.99	4.2	-0.79	4.8	0.02	3.8	-1.6	2.8	6.4	8.7	1.4	4.9	3	2.1	-2	3.8	6.7
-0.45	0.65	-6	-1.3	6.9	5.4	-4.4	3	-3	0.37	-3.7	-1.3	-8.1	1.4	-5.9	-5.1	-3.2	-6.5	6	-10	-4.1	-2.1	-2.3	4.1	3.3	-2.2	5.2	6.2	3.3	6	2	8.8	3.9	-2.2	3.5	-1.9	3.9	3.1	-0.47	5.1	4.7	4.3	2.2	7.2	-3.1	7.2	2.2	10	2.8	0.1
0.25	0.37	2.2	-7.1	7.5	3.6	-3.4	-5	-4.4	-1.9	-1.1	-7.5	-1.4	0.17	3.5	-4.4	3.7	-4.3	1.9	-1.5	-3.8	3.2	6.2	-1.4	9.3	-1.5	8.7	1.4	6.3	-4.6	6.3	0.76	2.9	-0.64	6.9	-4.5	8	1.3	-0.44	2.1	-4.6	-4.3	6.7	3.1	0.62	1.7	0.94	5.2	5.2	1.2
0.34	-0.07	-1	1.1	4.4	3.5	-1.5	0.11	-0.53	4.5	-1.8	-1.8	-0.06	3.5	-2.2	-3.1	-1.3	-3	9.4	1.2	-1.6	-2.7	7.7	-3.2	9.5	4.3	7.3	-3.8	8.4	-1.7	5.5	1.7	6.2	-6.3	12	3	6.8	3	2.5	-1.8	2.9	-8	9.6	1.3	3.4	2.5	1.3	-0.46	12	4
0.61	-0.08	3.8	5.7	8.2	7.9	6.2	4.2	7.4	0.05	4.6	2.4	1.9	-2.4	3.1	-1.8	4.2	-2.3	4.3	-6.4	5.3	-5	0.22	-4.1	11	8	-3	-1.2	4.5	3.2	2	2.1	7.9	-6.8	9	2.1	3.8	-0.12	1.5	-3	5.2	-3.5	0.72	-2.2	0.26	-3.3	-3.3	-1.4	1.8	-0.15
0.3	0.4	-1.4	1.7	3.3	6.7	2.3	3.7	2.4	2.5	1.4	-0.94	8	1.8	2.6	0.09	0.82	-2.5	6.6	-7.2	1.4	-7.3	-2.1	0.36	3.4	-1.8	-1.9	0.02	-0.7	3.8	-6.3	1.9	5.3	-0.78	3.6	-1.2	5.3	3.2	5.5	-5.1	1.5	-3.9	-2.5	-5.4	0.21	-0.34	0.87	4	-11	2.1
-0.35	-0.03	-4.6	-2.7	-2.1	0.15	3.8	-5.4	2.6	-1.6	1.6	-3.8	9.6	-4.7	-0.63	3	-1	-0.65	-0.03	1.3	-1.2	-0.95	-0.02	0.03	-0.11	4.2	-2.1	8	-0.02	0.43	1.4	8	1.3	1	1.9	2.1	5.5	4.4	4.9	3.8	-0.27	-1.9	0.08	3.3	2.9	0.18	1.4	3.6	4.7	-5
-0.26	-0.11	9.5	2.2	4.5	0.75	2.5	-1.4	6.1	-0.33	5.6	0.48	3.7	-8.3	3.3	0.09	-7.6	4	2.2	2.4	-4	3	1.6	-0.52	5.5	8.7	-2.5	2.2	1.2	-4.2	-0.14	1.2	1.9	-5.8	-0.21	1.2	0.43	4.6	0.43	2.4	3.3	-3.9	0.75	-0.01	-2.5	-2.2	-0.11	-0.41	1.7	1.7
0.08	0.33	10	5	2.6	2.8	4.7	1.5	-0.81	-1.5	6.5	0.07	0.39	-1.7	0.94	0.27	5.2	0.12	5.2	-3.9	-1.3	0.19	4.2	1.5	5.8	7	-2.9	3.7	-0.84	-1.5	-3.6	-4.5	5.4	-0.98	2.5	4.5	-0.31	1.5	-2.5	0.17	-1.8	-7.1	-0.68	-6.7	-0.21	-3	-1.6	2	0.24	-2.8
-0.25	0.47	3.1	4.7	-9.5	-1.8	-2.3	3.3	-1.5	-3.3	1.5	-1.4	0.41	-1.7	0.42	-2.8	-3.6	-2.3	-8.4	-6.8	-5.1	-0.99	-0.35	-2.3	-5.2	-8.4	-5	0.94	-2.5	1.4	-3.7	-5.5	0.68	-1.3	-3	-1.1	-6	1.2	-0.26	-5.8	-2.8	-2.6	-3	-3.9	-0.92	-3.1	-1.4	2	-1.4	-1.9
-0.32	0.1	0.61	-1.6	-3.6	1.9	-2.9	1	-1.7	-0.47	-2.2	-1.9	-1.2	-5.4	-1.1	2.6	-9.9	0.06	-5.6	-0.6	-4.5	-2.1	3.3	2.2	-8.3	-5	-11	-1.6	-6.2	6.3	-4.6	-0.53	-5	-2.1	-7.4	1.7	-6.9	5.4	-1.8	-5.5	-2.2	-0.56	-3.9	-0.39	-2.9	0.17	-5.6	4.8	-4.2	-5.9
-0.23	-0.05	1.3	-2.9	-4	-1.9	3.3	-4.5	-1	5.8	-1.4	0.82	-3.8	-3.3	-0.92	1.9	-5.8	8.1	-4.9	-0.95	0.29	6.8	-1.5	1.5	-1.9	0.08	-2.6	-1.6	-4.1	-0.92	-10	-2.5	-6.5	0.02	-6.7	2.1	-2.5	0.49	-3.2	1.9	-8.3	-0.33	-6.9	3.5	-2.6	1.1	-2.1	-2.2	-0.46	-1.1
-0.37	0.02	-0.97	0.41	2.5	-1.7	2.1	2.1	-0.38	0.22	2.1	-3.1	3.1	-0.6	4.7	1.4	-3.6	1.8	-4.6	-0.57	-0.55	2.2	0.1	3.7	3.2	3.7	-5	-1.3	2.8	-0.92	-5.5	0.88	1.9	-1.8	-0.89	1	-0.86	6.5	1	-0.36	-0.26	-4.2	-4.8	2.5	-2.1	-2	-0.48	0.46	8	-7.1
-0.26	0.03	-0.86	1	-0.9	4.5	-4	1.1	0.43	-0.7	1.8	3.5	3.2	0.01	-1.9	1.9	-0.86	3.2	-0.59	0.23	6	-3.1	-0.97	1.3	-0.02	6.1	-3.9	-1.9	-2.5	0.07	-0.3	-4.9	1.9	-6	-0.4	-0.69	-1.1	-0.83	-2.7	0.4	-2	2.5	-1.8	-1.5	-2.9	-2.1	-5.6	0.13	5.8	2
-0.2	0.49	-6.4	-3.5	-4	-2	-0.28	-5.6	-1.9	-1.4	1.4	-1.6	-4.9	1.8	-0.45	-1.2	-3.1	-4	-0.26	1.1	-0.11	-4.6	-0.2	4	-3.6	2	-0.87	6.2	-3.2	2.8	-3.7	0.24	-2.7	6.8	0.08	1.9	-1.4	1.6	1.3	5.1	1.1	1.5	-1.4	5.4	-3.6	2	0.04	5	-6.6	1.7
-0.5	-0.29	-2.2	-4.1	0.2	-9.4	-1.2	-4.2	-4.4	-6.8	-1.7	-2.3	-2.8	4.4	1.5	-0.68	-6.3	-0.52	1.1	5	-6.8	-3	-4	4.9	-1	5	-4.9	3.7	-3.9	-2.6	-3.2	0.31	4.7	4.5	-6.4	-4.2	-5.9	2.7	-5.6	-3	1.7	3	-7.4	2.7	-3.7	-0.4	-0.1	3.1	-8	4.1
-0.33	-0.39	1.5	-3.6	-1.3	-7.2	1.8	-4.4	-2	6.1	-0.86	-1.8	-2.1	4.6	4.9	5.6	-1.6	5.2	5.3	-1.8	-8	-3.9	-8.6	-1.3	-2	12	-9.3	-6.2	-4.6	3.7	-8.2	-8.8	-4.4	-0.06	-5.5	0.53	-5.8	-2.4	-8.3	-0.84	-9.9	3.7	-7.7	-9.7	-6.9	-0.65	-8.7	-4.7	1.8	7.3
-0.67	-0.38	-3.6	-0.92	-4.8	-4.6	0.55	-0.87	-3.9	3.8	-2.3	-3.2	-4.5	-0.32	-2.8	-0.93	-5.6	-3.5	4.7	-0.47	-4.6	-5.1	-6.2	-2.1	-4.1	-4.9	-13	1.6	-4.5	3	-3.2	1.6	-0.82	-0.44	-4.9	-1.7	2.5	-0.54	-3.8	0.83	-8.1	-1.3	-9.8	-3.3	-7	-1	-6.2	0.46	2.2	9.3
-0.13	-0.57	-3	-6.6	2.3	-12	-5	-5.3	-6	-5.4	-0.32	-4.9	-7.3	-5.5	-1.4	-4.1	-8.3	-6.3	-4.8	-13	1.7	-6.1	-4.4	-7.9	-5.3	-16	-11	-4.2	-3.6	-11	-3.3	-1.3	-3.2	-4.9	-11	-9	-6	-10	-9	-9.6	-5	-7.1	-8.3	-4.1	-4.3	-4.3	-6.2	-5.9	-4.3	-4.6
0.04	-0.29	-7.5	-5.7	-1.2	-1.4	-2.1	-2.6	-1.4	-8.5	2.1	-7.5	1.5	-4.4	-2	-8.8	-1.9	-8	-5.4	-3.5	4.9	-15	-0.34	-1.8	-7.4	-15	-1.5	-4.5	-4.1	-14	-2.8	-2.5	-3.8	3.8	-4.2	-8.5	-1.4	-10	-3.8	-5.7	5.1	-0.05	-5.1	-2.5	-1.7	-1.3	-3.6	-5.5	-6.8	-18
-0.05	-0.66	-4.2	-5.6	-5.3	-7.3	-1.5	-4.1	-3.8	-7.6	-1	-4.5	-0.74	-5.3	-2.6	-3.1	-3.5	-3.2	-7.4	-4.9	-2.5	-5.5	-0.92	-0.05	-4.2	-8	-0.97	-7.5	-4.6	-13	-1.9	-0.99	-1.2	-5.5	-7.5	-8.6	-5.2	-9.9	-4.5	-9.5	0.97	-4.6	-3.1	-6.3	-0.71	-4.2	-2.2	-4.5	-10	-5
-0	-0.46	-6.3	-1.8	1.8	-6.5	-1.7	3.2	-4.3	-6.6	-2.1	-2.9	1.5	-5.2	-5.9	0.31	-2.5	-3.8	1.4	-2.3	-6.7	2	0.01	1.3	-1.2	-1.4	1.1	-2.2	-1.1	-5.7	-1.7	-6.4	-5.7	-6.3	0.07	-2	-2.1	-13	-0.67	-4.4	-1.6	-3.6	1.2	-4.5	-2.5	-3	1.1	-4.8	-4	-6.1
0.21	-0.31	-6.1	5.5	1.6	0.65	-0.21	3.3	0.33	-4.6	-2.2	2.5	-0.13	-0.33	-3	2.4	-6	-2.2	-7.3	-5.4	-2.2	5.4	3.5	-0.69	-0.59	1.6	-2.6	-10	-1.4	-4.8	-1.5	-7.8	0.63	-1.5	-1.7	-1.5	-1.5	-8.8	-2.8	-4.2	-1.4	-6.1	1.5	-8	-3.5	-5	-1.9	-4.6	-5.4	-2.7
0.04	0.04	-4.3	-2.5	-0.04	7.1	-1.8	3	-1.3	1.7	1.4	3.4	-6.7	3.3	4.1	-0.96	3.2	-2.6	-0.31	1.8	-2.2	3	-2.4	6	0.43	-2.2	0.55	-2.4	0.43	2.9	-0.66	-4.8	-0.82	2.4	1.6	-1.7	3.9	-1.6	-1.9	-4	2	-2.5	2.8	-3.7	-2.5	0.75	-0.02	-3	-3	1.2
0.11	0.78	2.5	-0.05	-0.07	0.92	-3.2	1.7	-1.7	2	2.1	0.16	0.63	4	7.5	-0.37	5.3	4.1	-1.3	11	4	5.2	4.1	0.4	-5.5	-4	5.1	1.2	-0.83	3.7	-0.83	4.2	-1.8	6.9	2.3	0.32	1.4	-1.1	-0.24	2.6	2.2	5.3	-1.6	5.5	-5.3	2.9	1.6	2.1	-2	8
0.03	0.33	8.1	0.21	0.42	0.66	0.58	2.5	3.9	1.6	0.95	-1.1	0.87	4.3	2.6	0.29	-2	6.6	3.3	0.03	3.4	4.1	6.5	-5.3	5.5	-2.2	-1.1	1.1	2.4	7	2.4	2.7	3.2	9.7	4.4	5.8	4.1	2.2	4.5	3.4	2.1	6.3	0.62	3.3	2.2	2.9	0.57	-4.1	-1.6	1.4
0.51	-0.64	3.1	-8.9	-1.9	-2	1.7	-6.6	0.7	-3.6	1.8	-1.7	2.8	0	1.6	0.13	3.3	-5.2	-0.82	0.11	2.9	5.8	2.8	3.8	4.4	-5.1	-0.89	-0.09	1.6	-0.84	5.2	8.1	2.6	5	-0.32	1.8	1.9	-0.92	0.65	0.69	0.74	4.6	-1.3	4.6	-4	2.8	0.17	-0.18	6.4	-9.5
0.31	-0.53	-0.91	-4.1	-1	5.9	-3.3	0.78	3	2.9	1.5	-2.5	1.1	-5.2	-4	-1.1	4	0.3	-2.3	-2.7	8.1	0.09	-0.89	-1.8	-6.7	-9.7	2.5	-0.09	1.7	-2.8	7	3.1	-3.9	-5.6	-2.9	1.2	-0.45	1.8	1.1	3.8	-3.4	0.07	-0.59	1.9	0.22	6.1	4.7	0.89	2.1	-12
0.01	-0.17	-0.47	5.5	-3	5	-4.3	5.3	-1.2	1.2	-2.7	5.8	-1.3	-0.54	-2.5	1.2	1.7	-5.2	-0.87	-3.8	2	5	-1.2	2.2	-5.1	-3	3.8	-1.7	0.42	1.1	8.9	-3.4	3.5	6.1	1.9	-0.38	0.79	0.82	1.2	-0.8	4.4	-4.5	-2.1	-3.4	5.6	-4.1	4.6	-0.52	-7.8	-6.4
-0.26	-0.26	-5.7	9	-3.5	0.07	-1.9	-1	0.09	-4	-6.7	0.18	-7.5	-0.78	2.2	5.4	2.9	2.8	-7.1	5.7	3.3	10	2.5	-1.5	-2.7	-2.5	4.3	-2.5	-2.1	-0.21	1.1	-5.6	-2.8	2.1	-6.3	0.19	-0.29	-0.14	-3.9	1.9	4	-3.4	0.63	-2.6	2.4	2.8	-0.24	-6.2	-3.4	0.12
0.06	0.28	-4.3	0.5	-1.5	-7.3	-3.9	-7.1	-1.5	-4.2	-9.3	-3.6	-2.5	-2.1	-3.1	7.6	-4.1	7.6	-0.48	9.1	-2.7	2.7	-3	-5	-7.6	-7.8	4.2	0.69	-2.9	-4.1	-1.1	-5.2	-4.1	-0.74	-9.1	-3	-3.7	-3	-3.4	-2	-4.8	0.27	3	-2.7	0.44	0.95	-0	0.26	2.6	-2.5
0.26	-0.68	1.8	-5.5	-0.49	-1.2	5.7	-1.3	1.8	-4.2	-4.9	1.1	4.8	4.3	-3.5	0.58	5	-3.1	9.2	6.9	0.37	-5.7	-1.2	-1.9	-2.5	-6.5	6.9	-1.6	7.4	-2.3	-0.69	0.63	3.4	4.8	7.9	-2.4	3.1	-3.3	5	3.1	2.5	3.9	6.3	-0.16	1.3	2.7	8.1	0.38	6.4	0.9
-0.21	-0.35	5.2	-3.5	-1	2.8	5.5	0.86	-2.8	-5.2	5.9	-2.6	2	0.56	-6	5	-7.3	1.7	2.8	3.4	-2.3	2.1	-0.72	0.8	7	-4.3	2.8	-2.9	7.2	-4.4	2.8	-0.16	10	0.88	5.7	-3.6	4.7	4.2	7.9	2.8	6.3	1.6	6.8	-1.9	3.9	-2.8	0.29	-2.2	9.8	0.87
-0.2	-0.4	3.6	8.8	3.3	5.9	4	1.3	-0.6	0.9	3	-0.31	7.6	2.4	0.37	-3.5	0.9	-2.6	0.5	-2.7	-1	7.2	-2.7	5.9	3.1	5.9	1.3	-1.5	4.5	-2.5	-4.5	0.86	3.1	-7.8	4.7	-0.03	0.88	2.3	1.1	3.2	0.59	-0.89	-2.3	-1.9	0.78	0.4	3.3	2.4	3.5	-2.5
-0.34	0.21	4.4	15	7.7	6.1	8.7	7.4	3.5	-2.7	4.6	3.6	4.5	0.85	7.3	1.4	-3.8	5	4.3	1.4	-1	-2.9	-3.5	2.6	2.3	-1.4	-3.4	1.1	3	-3.6	-0.54	1.3	5.3	-0.49	6.3	-4.5	0.68	-0.35	1.6	1.6	0.99	4.9	-1.1	4.5	-1.8	1	-4.7	1.4	0.69	1.6
-0.27	0.38	2.2	11	9.3	5.3	-0.89	3.8	-0.52	4.8	1.7	5.5	4.6	-4.6	4.3	0.01	0.38	-2.6	1.7	3.3	-0.38	-1.9	0.78	5.8	5.2	4.5	1.6	7.2	-0.09	2.8	5.1	5.1	0.14	5.4	4.6	2.9	3.8	5.9	2.2	5	3	6.6	-1.9	7.3	4	3.1	4.2	4.9	-0.5	1.1
-0.23	0.25	12	1	9.7	-7.7	5.7	-5.3	8.1	0.24	7	3.4	-2.3	4.9	0.92	-1.6	-2.1	5.6	1.9	1.4	-7	0.69	8.7	-2	7.6	-0.39	-3.8	6.9	8.3	2.9	4	7.7	7.4	3.7	7.2	3.9	-3.5	5.5	0.78	5.3	-2.5	3.3	1.6	10	-2.6	4.8	-6.8	2.9	-0.91	-1.1
0.39	-0.11	12	-8.3	2.5	-4.3	7	-7.9	2.3	-5.6	1.4	-1.6	-5.2	9.6	7.1	-11	4.4	-8.7	1.8	-3.8	3	-0.31	5.2	-3.2	3.2	-6.3	-3.2	4	3.8	-1.4	6.2	7.1	-0.07	-1	4	3.6	-2.1	-2.1	-0.39	3	-2.3	-3.5	-5.8	0.36	-0.43	0.83	-3.3	-0.32	1.4	-3.1
0.62	-1	9.5	-4.6	-0.07	-2.9	7	-1.9	3.7	-0.74	-4.9	-1.4	-4.2	12	6.7	-3.8	12	-5.9	8.6	0.61	7.9	-8.4	2.7	-4.5	6.5	5	4.2	-0.86	2.5	-5.2	3.8	-0.81	-2.1	-2.6	2	0.68	3.4	-2.3	2.8	1.2	9.3	-0.81	0.75	-2.5	4.6	-1.6	1.6	-4.3	1.6	1.1
-0.05	-0.67	0.83	-3.8	-4.2	0.24	2.4	2	3.3	0.99	3.9	3.3	0.97	7.8	2.3	-3.1	-6.7	-2.9	4.5	-4.2	1.4	-2.2	-2.5	-9	-5.5	3.6	6.4	-2.2	-3.2	-0.85	2.3	-0.19	-2.5	-0.85	-3.7	-0.94	7.3	-0.99	-1.4	-2.5	3.4	-2.5	4.6	3.7	0.71	-1.9	1.5	-5	-8.8	9.8
-0.52	-0.72	-4.4	-0.04	-1.5	0.22	2.1	1.1	-3.7	-1.5	-0.67	3.8	-7.7	2	-0.42	2	-6.6	-0.06	-6.7	0.83	-2.4	0.67	1.2	-5	-8.4	6.3	-7.6	-9	-7	-4.2	-5.6	-3.8	-4.2	2	-8.6	-0.91	-6.5	-6.7	-6.6	0.26	-0.84	-0.4	-6.2	-0.78	0.6	-4.2	-9.8	-6	-11	7.4
-0.74	-0.48	-0.23	3.3	1	0.79	0.95	-0.24	-8.6	5	-3.9	4.2	-4.7	0.72	-1.9	-1.7	-4.5	1.8	-5.2	4.9	-9.2	-4.5	-4.1	-5.9	1.4	0.75	-7.8	-2.4	0.52	-2.5	-11	-0.22	-4.6	-5.7	-6.4	-1.4	-13	-1.3	-7.2	-2.5	-4.9	0.26	-4.7	-3.3	-5.6	-1.9	-7.8	-0.78	-3.9	-0.94
-0.51	0.14	0.68	5.9	-2.6	-3.8	-0.62	-5.7	-8.1	2.8	-0.9	6.1	-5.9	-0.82	-2	-4.8	-7.1	-0.29	-16	8.1	-1.2	-4.7	-7.6	-3.6	0.57	-4.8	-8.6	-6.7	4.5	0.52	-4.6	-1.6	-2.6	1	0.09	-3.5	-7.1	-9.3	-11	-5	1.1	2.9	-0.74	-2.3	-6	0.19	-4.5	-7.7	-3.1	7
-0.07	0.05	-2.5	2.2	-5.3	-6.3	1.3	-4.5	2	2.3	-2.3	2.7	-3.2	-5.6	-3.4	1.3	2.5	3.7	2.3	1.2	4.2	5.5	-6.8	0.19	-3.5	-0.25	-1.2	-1.3	0.89	-1.6	3	6.3	-5.6	1	1.7	-0.55	1.8	-6.6	1	-0.96	1.2	8.8	6.4	3.9	0.79	-0.42	-1.2	0.41	7.7	12
0.25	-0.49	-3.8	3.5	-1.5	3.4	-5	1.1	-0.11	-1.4	-4.5	2.4	-3.5	0.42	-2.8	0.84	3.3	3.8	0.04	1.9	3	6	-3.1	-2.9	-6.2	3.4	3.2	0.06	0.39	7.1	1.2	2.6	-7.8	9.6	-1.5	1.6	0.67	-0.76	-2.8	-1.4	1.7	1.1	-1.9	3.9	2.4	0.37	-0.17	-0.57	-1.7	1.1
-0.01	0	-3.6	1.5	-4.2	-2	-11	4.6	-0.27	-1.1	-6.2	2.8	-7.4	-1.9	-6.4	-5.5	2.9	-2.8	-3.1	2.7	4.1	-1.3	-6.7	-0.01	-3.7	-2.5	-2.1	-1.4	-4.3	-1.9	2.1	-1.7	1	-0.61	-8.2	-4.5	-8.3	-1.8	-6.3	-3.6	0.75	0.94	3.1	0.56	1.2	-3	-0.99	-3	-2.9	-3.3
-0.14	0.63	-0.31	6.1	-6.2	-0.23	-6.2	12	-4.6	10	-7.6	7.2	-4.4	4.3	-5.4	-0.53	-2.4	7.1	-3.2	10	-5.4	-3.4	-0.71	3.8	-3.6	0.22	-1.6	0.41	-9	0.09	6.1	-1.5	-6.8	0.72	-6.8	-0.64	-6.3	-1.5	-7.3	5.2	2	1.4	7.5	-0.45	-2.2	3.7	-5.3	-1.8	-2.5	3.5
-0.02	0.13	1.8	4.9	-0.84	0.88	-3.8	0.51	-3.2	6.1	-1.9	6.1	-0.21	-5	-6.5	4.5	5.1	8.3	-1.8	0.39	-3.9	1.8	2.9	4	-5.5	3.7	4.5	0.73	-4.8	0.87	0.26	-4.6	-2.5	0.72	-4.3	3.7	-5.5	3.6	-4.9	5.6	-0.71	1.8	5.4	-0.5	2.1	4.2	1.4	-4.1	-5.7	4.5
0.07	-0.58	-2.5	-2.7	-3.8	-1.6	-7.5	-2.8	-2.2	9.8	-5.4	1.8	4.9	-0.31	-2.3	4	-2	-1.5	0.45	1.8	9	4.1	-3.2	-5.5	-3.2	-5.8	-2.2	-1.7	-0.76	3.9	-2.3	-3.9	-1.1	-2.5	-3.4	2.2	-2.7	6.1	0.3	-1.8	-5.7	3.7	-1.8	0.89	-4.4	-0.83	-2.9	-0.08	-6.4	-0.31
0.18	0.34	2.8	3.1	-1.5	1.1	-6.1	-0.38	2.9	1.1	-0.98	4	0.43	1.6	1.4	5.2	4.4	7.5	2.9	11	1.9	2.4	-3.5	0.06	-2.7	3.6	-0.11	-2.3	-2	2	0.42	-5.7	6.8	0.53	-1.6	1.8	0.74	1.9	-0.99	-0.56	-3	-4.3	-3.4	-2.9	-0.39	-3.6	2.5	-2.8	-7.2	-2.8
0.49	0.01	-2.2	2.4	-3.1	-1.1	-1.3	1.7	-3.9	1.8	-4.5	-0.46	-0.74	1.3	-1.9	8.5	0.55	-2.8	1.2	2.8	-2.4	6.4	-0.23	1.8	-5.1	8.6	-0.17	-4.7	2.5	-0.28	-3	0.37	-2.3	-8.8	-0.57	1.8	-1.3	-0.65	-0.29	-4	-2.5	-3	-2	4	4.2	-8.5	8.8	-3.9	7.5	-4.1
0.03	0.37	-2	-8.2	-0.03	-7.7	-7.2	-1.9	-2.6	-0.78	-0.86	-2.9	-2.5	-3.2	-6.3	7.6	2.2	4.5	-3.1	4.9	1	1.1	4.8	0.61	-2.3	6.3	1.9	3	-1.2	2.2	5	2	6.2	4	-2.5	0.18	-0.13	0.55	7.5	1.3	0.18	7.5	5.3	1.6	4	-0.3	6.7	-0.85	0.98	11
-0.07	0.13	-0.73	-7.8	4.7	-13	-4.7	-5.2	3.3	-2.3	1.6	-5.3	-6.9	-5.2	-6.1	-2.2	-1.3	2.6	0.29	-4.6	1.8	8.8	1.8	-0.49	-2.7	2.7	3.7	0.8	-4.2	-2.5	1.6	1.9	-0.52	-1.2	1.7	4.3	3.5	5.8	4.4	3.5	4	3.9	5.1	-2.7	6.5	0.29	4.2	5.2	1.9	-2.2
0.32	0.11	9.2	0.96	6.2	-1.4	4.3	0.43	8.3	-2.6	5.7	-3.9	1.2	-6.5	2.2	-6.1	3.2	-2.1	7.3	-5	-0.42	3.8	1.4	0.98	-4.3	3.7	-7.4	-2.5	-4.8	-4.4	0.74	-2.4	-10	-5.3	-1.4	0.84	-0.91	1.4	1.4	1.4	-7.4	2.4	-0.03	-5.3	0.29	0.24	-4	3.6	-1.7	-4.3
0.34	-0.75	5	-0.6	3.5	-1.2	7.7	-2.6	12	-2.5	4.1	-3	9.9	-11	7.2	-2	0.68	-3.6	8.6	-2.5	2.5	-3.5	9.3	-5.3	1.3	3.2	1.6	-3.8	3.5	-4.6	8.6	-3.3	6.5	-14	2.2	-4.1	3.8	3.6	6.5	0.51	4.5	-4.4	4.7	-1.4	5.2	-3.1	0.74	1.9	8.2	-8.3
0.05	-0.4	1.1	-0.5	-6.9	-1.1	4.3	6	6.5	5.9	5.9	0.19	4.3	-2.6	0.81	-1.2	-0.2	1.9	-1.9	-4.6	2.8	-6.5	2	-3.3	6.4	-0.67	2	0.65	1.5	-3.9	-1	-4.2	-0.32	-13	0.81	-3.8	0.69	0.69	0.75	-0.24	-1.2	-1.5	-2.7	-3.3	9.5	3.4	9.5	1.1	-2.1	-0.79
-0.37	0.64	-1	-8.6	-4.3	-5.4	-0.57	1.7	-0.15	1.4	3	-3	-3	0.92	-0.78	-0.71	-0.35	5.2	-8.6	4.4	0.52	-2.9	-4	-0.82	1.1	2.6	-0.67	2.5	-3.5	-1.8	-0.32	-0.14	-5.9	-3.6	-4.9	-0.47	-1.5	6.5	-3.4	3.9	2.8	-0.83	-6.9	0.7	0.98	3.2	6.5	3.7	-3.1	-1.3
-0.12	0.55	-5.8	-1.4	-1.2	-0.52	1.1	-2	1.2	0.96	3.6	-1.1	-3.5	-1.7	3	0.38	-4.6	1.8	-3	2.6	2.2	4	-2.7	0.4	1.5	8	2.5	-7.1	-3.4	-0.88	-5.9	-0.55	-11	-0.91	-1.8	2.4	-3.2	2.6	-5.6	-0.96	1.1	-0.28	-1.2	-2.3	-2.6	0.56	2.8	-2.1	-0.08	-1.9
0.03	0.55	1.1	-4.5	1.2	1.7	7	-2.6	3.7	-1.3	4.1	1.5	7.4	-2	-4.2	5.8	-0.85	6	-6	4.5	1.1	11	0.41	-1.7	1	-5.4	-0.1	-4.2	-2.4	-3.8	1.2	0.04	-8.3	-6.2	-6.8	-3.6	-6.3	2.3	-2.6	-1.4	1.7	5.1	-1.5	-0.36	0.91	-0.91	-1.4	1.7	-6.3	0.42
-0.02	0.46	-2.1	2.6	-4.8	4.9	3.8	3.3	4.6	0.75	2.6	0.71	2.5	4.3	-2.5	6	5.5	-0.53	-5.3	4.8	6.3	-3.5	2.6	2.9	-1.4	-5.7	4.7	0.77	-1.6	-3.3	1.8	6	-5.6	-4.7	-4.7	0.18	0.52	1.1	1.1	5.7	2.8	1.8	4.3	5.1	7.8	3.8	3.3	2.4	1	7.4
-0.07	0.81	-0.03	5.5	-1.1	1.7	2.5	-0.01	0.67	1.6	-0.43	-2.9	5.7	3.8	6.6	0.98	-0.26	6	5.2	10	4.2	6.1	2.9	1.4	1.9	2.1	4.4	1.5	4.8	2.2	1.3	2.3	4.9	-1.3	2.7	3.9	1.4	6.6	7.6	2.7	5	0.02	6.5	5.1	1.3	3.2	0.62	2.5	3.3	8.3
0.3	0.19	2.8	0.93	2.4	5.3	0.12	-0.05	1.2	3.3	6	0.6	8.3	4.7	4.3	-0.62	6.2	0.36	10	-0.79	-0.84	-0.53	-4.7	-1.5	6	2.7	2.5	5.7	4.7	7.7	3.2	3.6	11	-0.5	6.5	2.6	3.1	1.8	8.3	3.3	2.8	-3.4	6.2	3	5	-2.6	4.4	3.2	16	6.3
0.2	0.02	-0.5	-1.9	2.3	3.9	7.3	-0.34	-1.6	4.7	3.4	1.2	6.9	-8.8	0.74	-1.5	4.6	1.9	8.1	3.7	0.89	-3.6	-4.3	1.1	5.2	-0.63	6.9	0.04	11	-1.6	11	1.6	9.9	-4.1	9.2	2.9	4.4	-0.28	5.4	3.1	4.1	2.5	3.5	-3.3	4.4	-2.6	6.6	4.2	7	0.77
0.21	-0.22	-0.04	10	-8.2	14	1.7	6.3	-0.1	-3.3	-1.4	8.5	5.7	-2.4	-4.7	8.9	2.2	1.4	-1.6	0.01	-0.08	5.2	0.51	3.3	2.5	3.3	5.8	2.1	3	6.2	3	4.8	1.1	-0.44	4.5	7.5	0.9	3.6	1	-0.78	9.7	3.5	10	-4	-2	0.55	5.1	2.4	8.8	3.2
0.48	-0.11	6.6	9.3	-4	10	0.29	7.7	2.9	2.6	-1	1.2	-0.07	-1.8	2.5	0.58	4.3	-1.3	-3.9	-2.8	-0.1	2	2.1	2.7	-0.96	-1.2	7.5	4.1	2.5	2.2	1.3	-0.74	-2.1	1.9	6.6	2.5	5.3	0.6	4.3	-4.6	3.1	-4.5	4.3	3.4	2.8	-7.2	3.1	-1.2	3.7	1.6
0.57	0.04	6.3	6.4	0.35	4.3	0.59	2.2	1.8	4	1.1	-1	2	0.43	5	6.6	7.1	1.7	0.95	6.3	1.2	-1.1	-1.3	-0.63	7.3	-2.5	0.3	-2.3	7	1.8	1.3	-6.9	4.3	3.6	7	1.7	5.8	2.1	4.8	-4.2	-2	-5.6	-0.06	-0.95	1.3	-6.5	-1	-4.1	3.3	-3
0.07	-0.32	2.8	0.8	0.45	-2.8	-3.7	2.5	6.7	1.8	1.7	-0.41	-4.6	-2	6.7	0.82	3.8	-3.5	4.6	0.67	1.6	-1.6	-1.7	1.1	-2.6	0.36	1.3	-0.94	-6.3	3.3	-1.3	-2.4	-5.6	4.6	2.5	5.1	-0.12	2.4	0.83	-5.6	-7.2	0.58	-2.2	1.3	-0.42	-7.8	-1.1	-1.1	-1.4	0.61
-0.08	-0.04	-8.8	1.9	-5.5	1	-2.8	1.5	3.5	3	-1.6	-0.94	-2.9	-5.2	-0.9	-8.8	9.3	-2.9	1.7	-1.5	1.7	-2.6	1.2	4.8	-2.1	3.5	-1.5	-1.5	-5.3	-0.67	2.3	-1.6	-5.9	-1.9	0.2	3	-4	-2.6	3.3	-2.8	-0.34	1.4	-0.28	6.1	-1.2	-3	0.21	-1.4	-2	2.2
-0.07	-0.18	-8.6	2.1	-8.2	-0.67	-7.1	5.4	-6.3	3.8	-4.2	1.7	-5	3	-6.5	-3	-0.79	-2.1	-4.3	1.9	-3.7	-2.1	-6	0.95	0.59	-7.8	-1.7	2.4	-4.8	2.1	-4.5	3	-9.5	3.8	0.63	0.36	-5.5	-7.2	1.9	-0.69	-5.8	1.5	-1.5	4.7	-0.19	-3.9	-1.2	-2	-5	-12
0.35	-0.13	-1.1	-1.6	-2	-0.99	-3.2	3.3	-3.3	3.6	-1.8	-2.1	-5	4.9	-0.68	5.4	3.3	3.1	-6	3.2	-3.5	2.8	-2.1	2.2	2.1	-6.4	0.32	-0.06	-0.95	-1.2	-1.9	1.7	3.6	5	0.68	0.1	0.2	-6.3	-1.8	1.3	0.01	0.63	-3.3	2	-4.2	1.4	-1.1	-2.9	3.6	-4.5
0.26	-0.15	-8.6	-0.87	-0.12	-1.9	-2	-1.2	-1.2	-6	-0.55	-0.71	-2	7	-1.5	4.9	3.7	2.9	0.21	0.14	2.4	1.2	5.1	4	-1.4	2.5	-6.5	3.4	-1.1	0.27	-3.2	3.2	-0.54	6	-2.6	3.2	-5.1	-2.8	2.9	3.1	2.9	6.5	-2.3	3.3	1.7	2.4	-3.7	2	-2.8	-3.9
0.23	0.43	5.6	-2	0.99	-6.5	2.9	-3.5	1.2	4.8	3.9	5.6	-1.6	0.54	6.2	5	7.3	8.1	-0.51	3.5	11	4.2	3.7	2.4	-4.6	2.7	-1.5	0.25	-3.2	0.8	4.4	0.35	-8.9	-0.97	-3.6	-1.5	0.67	-8.3	1.5	-0.22	-1.5	4.8	-0.99	-4.1	-1.6	-3.6	1.1	-0.78	-7.8	5.9
0.03	-0.19	4.2	-5.8	2.8	-0.29	6.7	0.19	0.12	0.77	7.2	6.5	0.33	3.9	0.26	-0.82	-1.5	-0.68	-9.8	1.4	2.3	-2.2	-0.69	2.6	-7.6	6.7	5.6	3.6	-4.5	4.8	-0.19	5.4	-1.9	2.3	-5.9	2.9	-1.1	-4.5	1.9	-1.3	-4	-1.1	-2.6	3.4	3.1	0.44	5.3	6.4	-0.21	5.7
-0.29	-0.43	7	-5.1	2.1	-1.5	2.3	1.2	0.07	-5.4	4.9	5.4	1.3	3.1	-6.6	2.3	-3.1	-0.09	-7.6	-7.5	-4.4	-0.01	-0.22	-3.6	-7.6	7.5	2.8	-3.5	-6	5.1	-2.8	-0.25	-3.8	5	-5.8	-0.56	-3.9	-2.8	0.79	-2.4	-0.98	-3	-0.73	0.89	6	2.6	3.9	-1.4	-7.6	8.7
-0.57	0.02	-2.7	-0.87	-0.2	5.7	4.1	1.9	-4.4	-1.5	0.79	8	-2.5	8.8	-6.9	2.5	-3.5	6.1	-9.9	-5.1	-7.8	-4.8	-2.1	-0.84	-4	4	-3.9	-3.5	-5.1	8	-11	-6.4	-8.8	4	-5.9	0.34	-4.1	-2.3	1.5	-5.7	-6.9	-1.9	-2.6	-2.8	4.4	1.1	-1.6	-2.9	-5.6	6.7
-0.37	0.54	-0.67	3.3	3.4	-2.3	-0.55	0.07	-3.4	5.5	3	3.6	-0.79	4.5	-3.2	5	0.98	6.4	-7.5	4.3	-4.8	2.3	1.2	5.2	-2	-2.6	-7.8	0.83	-7.9	5.9	-6.7	0.34	-8.5	1.2	-6.8	-0.13	-6.3	-6	0.36	2.7	-6.2	5.1	-7.3	-4.9	3.5	3.7	-3.6	-4.6	-7.7	5.2
0.06	0.37	2.9	0.23	-3.7	0.48	1	-3.7	-6.5	0.57	-2.6	-3.7	0.82	-3.9	-3.1	3.9	2.9	6	0.75	3.1	-1.8	-5.2	0.48	-2.4	-0.72	-5.5	-0.63	1.7	-3.3	6	0.55	-1.2	-6.4	5.9	-4.3	0.31	-3.8	0.25	1.3	4.1	0.85	0.79	-1.6	0.43	1.9	-3.2	-1.7	2.4	0.34	3.9
0.25	-0.12	8.2	-3.4	7.3	-3.3	1.9	-10	-1.4	-2.8	-6.4	-3.9	5.4	-1.9	3.2	0.71	4.6	-2.2	3.2	-0.54	7.1	-3.3	4.7	1.7	4.1	-9.6	8.4	-4.6	5.7	2.3	9.5	-0.72	3.4	0.54	6.2	-2	6.5	-0.93	3.6	-1.2	-5	3.4	5.7	-5.8	4.2	-1.7	3.7	-5.7	4.1	1.1
0.75	-0.3	1.4	-1.6	2.6	-0.8	-0.49	-4.5	4.8	0.68	2	0.51	0.63	1	8.6	-0.87	9.2	-1.8	0.57	-2.1	15	1	9	2.2	3.9	-1.6	10	-0.78	5.3	0.44	8	1.1	5.5	-0.46	8.2	1.1	8.5	0.44	8.5	5	-0.66	-2.6	5.5	-2.7	2.9	1.2	6.3	0.56	4.9	-5.3
0.79	-0.11	-0.96	-11	-0.35	-5	-4.9	-6	-1.4	0.68	-2.1	-3	-1.4	1.5	-0.49	-6.3	2.1	-0.64	-4.5	1.6	4.1	1.3	3.4	0.5	-6	3.3	-0.45	-0.11	-2.1	-0.23	-4.2	-0.03	-2.2	-0.03	1.5	-0.59	1.9	0.95	2.1	0.45	2.2	-1.8	-2.3	-2.5	0.72	-0.7	1.1	0.17	6.6	-4
0.22	-0.08	-4	-6.5	-4	1.9	-7.4	-3.4	-6.4	-4.7	-3.1	-6.2	-2.8	-1.8	-0.34	-1.6	-0.77	-1.3	-6.2	0.64	-3.2	-5.8	-0.39	-2.2	-11	0.2	-1.9	-0.72	-7.7	3.5	-1.4	-2.2	-1.6	3.3	-6.7	-1.1	-2	3.8	-5.2	1.5	-1.1	-3.2	-1.5	1.7	-0.69	-1.4	-0.53	2.7	-3.8	3.7
-0.02	-0.15	-6.2	-0.64	1.1	-0.22	1.1	-0.14	-0.42	-2.1	-3.3	-0.3	2.2	6.2	-3.5	4.3	0.96	-1.3	-5.3	0.45	-0.02	5.7	-5.5	7.5	-1.8	-2.4	2.7	-1.4	-3.4	-0.61	1.1	-2.4	2.2	3.1	-4.6	-2.9	-1.1	1.9	-1.6	-0.81	-1.2	-1.6	-1.2	-3.8	-2	-2.7	3.4	1.9	-1.2	1.8
0.11	0.02	-0.25	-5.6	2.9	-2.9	-0.32	3.7	3.7	0.1	0.39	0.14	9.6	3.7	-7.4	4	0.39	-0.52	0.88	-3.1	3	5.2	3.2	0.45	3.1	4.3	3.1	1.9	2.5	0.04	0.87	5.4	1.9	-2.6	0.75	1.8	6.4	4.1	0.89	2.6	-1.2	-0.29	2.5	1.2	-1.9	0.71	2.9	3	5.5	4.7
0.08	0.07	-4.3	-0.85	0.91	3.5	-2.8	1.8	3.8	-3.4	6.1	-1.5	4	4.9	1.7	1.1	-2.3	-0.46	-1.3	-7.3	3.9	-2.8	4.1	4.6	3.3	-0.02	-0.26	-1.1	4.3	-2.2	2.7	-6.9	-1.7	2.4	8.7	-4.7	9	-5.6	3.2	-1.7	-1.7	-3.8	-3.8	-0.79	1.4	4.5	0.96	-3.6	4.4	-5.2
-0.23	0.07	-6.5	3.1	-5.6	-1.8	-0.45	2.8	-3.3	-1.8	0.03	-2.9	0.41	5.7	-0.67	1.6	0.54	-0.38	-6.2	-5.9	1.4	6.3	2.8	4.6	-2.1	-1.1	4.2	0.25	-3.3	-2	4.8	-3.6	-2.6	1.9	1.1	-5	4.7	1.5	3.8	2.4	0.39	-3.3	-3	-1.4	1.7	-1.6	4.1	-1.6	-4.9	2.6
0.04	-0.26	-4.6	0.23	2.7	2.8	-0.73	7.2	-2.4	1.7	-3	2.1	0.21	4.1	0.47	1.5	5.9	-4	-3.7	0	-0.59	-0.48	0.72	0.59	-7.1	-4.8	-2.8	1.6	-5	0.85	4.5	-1.6	-4.8	-0.94	-5.2	-3.1	-0.62	3	1.8	1.1	-1.9	3.8	-1.6	5.8	2.7	-0.36	3.9	-1.8	-2.3	-2.4
0.05	0.2	-3.4	-4.1	-3.1	-2.8	-0.14	2.4	-3.8	-0.66	-3.5	-1.2	-0.31	1.7	0.16	-2.5	3.3	-0.86	3.2	4.8	2.2	-2.5	1	3.6	-1.9	-3.2	-0.43	5	-0.36	4.5	0.26	-3	-1	2	2.2	1.2	-2.5	9.2	5.2	3.6	-1.5	2	-0.43	3.5	1.7	3.6	-2.7	-0.35	-3.1	-5.5
-0.07	0.64	3	-0.39	-5.3	3	1.3	-1.3	4.9	3.8	0.69	3.1	6.2	2	-1.3	-0.98	5.5	5	4.7	0.47	2.1	5.6	3.2	-1.3	3.4	-0.09	1.9	2.5	2.5	2	6	2.5	7	4.7	6.6	2.4	-2.6	7.9	0.98	6.4	1.7	-1.1	4	4.6	0.63	7.2	0.83	4.5	5.8	4.1
-0.68	0.32	-4.7	3.6	0.75	4	-2.9	3.1	-1.9	3.2	-4.9	1.5	-7.2	-4.8	0.06	0.66	-2.4	2.7	5.3	0.05	-1.4	-2.2	2.3	-3.3	2	1.8	2.1	-1.5	-1.1	0.26	-1.9	3.1	-5.3	2.5	3.1	0.68	-4.5	3.5	0.22	-3	-0.89	-3.2	-0.18	-0	-0.63	-4.9	1.6	0.07	-2.5	0.71
-0.23	-0.17	-4	9.3	0.48	5.1	-3.1	5.4	-5.4	5.5	-3.1	9.2	-6.9	3.6	7.1	1.4	0.85	-4.5	7.5	4.8	-5.6	-5.8	1.6	0.04	-3.2	-1.6	-0.63	-0.13	-3.8	4.5	1.1	1.2	4.4	4.2	0.55	0.01	-3.2	2.9	3.5	0.29	1.1	-2.7	-2.6	0.31	1.8	1.4	-2.1	0.03	-2.4	5.1
0.02	0.44	0.33	0.56	-4.2	6.6	-4.2	-0.15	-2.6	-1.9	-0.24	2	4.9	-1.9	-4.6	-6.2	-1	-3.7	-0.97	4.9	-6.3	-5	-1.3	-1.6	-0.37	-6.1	-0.68	2.3	-3.9	-1.3	-1.4	0.71	1.2	2.5	0.33	1	0.05	1.8	7.6	-0.42	1	-2.2	2.5	1.6	6.6	2.6	0.96	2	-2.4	-2.8
0.03	-0.03	0.34	-2.6	-2.2	2	-5.8	-3.1	2.4	-1.8	-1.1	-0.32	5.4	-8.1	-2	-1.7	-1.8	-4.3	-6.3	-1.7	1	-3.6	-3.4	-1.2	-0.56	-2.6	-0.5	4.3	1.7	4.1	3.5	-0.13	4.1	3.5	-1.1	2.1	4.1	4.9	2.8	-0.68	3.5	-2.8	-3.6	-4	2.3	1.2	0.4	1.5	-5	-1.2
-0.02	0.21	7.4	-2	6.7	-3.5	1.3	0.65	1	2.5	1.4	-2.2	0.14	-3.7	1.1	7.4	4	4.2	-2.3	-1.6	7.4	-0.87	6.5	1.4	2.6	4.8	4.1	-4.1	3.3	-1.4	3.9	0.23	-1.9	-1.1	7.7	-2.2	6.7	-1.4	2.8	-1.5	4.7	-3.9	5.6	-9.8	3.1	-0.74	3.1	-1.1	8.8	-6
0.59	0.67	7.1	3.5	6.7	-3.1	1.2	1.5	3.1	0.64	1.7	-1.5	6.3	4.3	-0.72	5	3.2	5.3	3.9	3.8	-3.2	5	-5.7	5.2	3.8	1.4	5.9	-1.5	6.3	5.6	1.4	2.5	-0.04	6.5	12	3.9	11	7.2	5.2	0.02	0.61	-3.5	1.4	3.1	-0.54	2.3	7.1	7.8	4.6	-6.2
0.42	0.98	-1.7	5.8	5.3	0.3	2.8	-1.1	-1.4	0.43	-0.02	-5.3	-0.21	0.46	-0.37	-0.13	4.6	2.9	4.6	3.6	1	5.2	-2.9	2.1	1.7	-1.2	1.5	2.5	6.5	3.4	1.4	-0.92	3.9	2.6	8.2	1.9	3.7	-1.7	2	2.5	-5.9	-3.5	-3	2.7	1.6	0.72	0.42	3.8	0.88	6.5
0.05	0.45	-2.9	-1.1	-3.6	0.38	1.5	-4.3	-1.3	2.8	0.52	3.1	-1.7	3	-3.6	-4.8	-1.3	0.64	0.15	3.3	-5.3	2.6	0.61	-5.5	-6.3	1.4	-4	0.46	-1.1	0.07	-1.2	0.18	3.4	2.7	-4.9	2.9	-5.1	2.4	-4.7	0.43	4.1	-1.9	-1.4	-0.1	-1.9	0.31	-4	7.7	-5.8	-4.1
-0.65	-0.22	-1.9	0.37	4.7	-3.2	-1.4	0.31	-4.6	-2.1	-4.2	-1.1	-1.9	0.51	-1.4	-3.7	4.9	1.1	-3.2	2.7	-2.2	-4.5	-2.4	1.8	-10	-1.3	-5.3	-3.4	-5.4	-2.5	-4.1	0.97	-2.7	2.1	-5.1	3.4	-11	4	-10	-0.19	2.2	-1.3	-2.9	-5.9	-2.5	4	-4.4	0.97	-7.2	-2.4
-0.81	0.15	-4.3	-0.47	1.6	7.4	-4.2	3.5	-6.6	-3.2	-5.8	0.64	-1.6	-1.9	-3.5	-0.55	-2.7	2.3	-2.3	-1.9	-4.8	1.7	-0.92	-7.1	-3	-1.3	-1.8	-1.9	-2	4.9	3.3	-0.56	-0.71	2	-7.1	2.1	-7.7	2.6	-4.9	2.8	-2.8	-2	-1.1	-1.8	-2.6	-2.7	0.4	-0.5	-8.6	-0.45
-0.45	-0.26	-2.2	3.1	-6.4	-0.23	-4.5	4.6	-2.6	-0.05	-4.6	3.3	3.9	-3.2	0.91	-7.9	3.9	-8.4	3.9	-6.4	-1.9	-2.1	2.4	1.5	-0.5	-5.5	-2.4	-6.6	-4.3	-2.3	-1.9	-5.7	-3.5	-6.5	-10	-5.5	-8.7	-7.1	-1.9	-3.9	0.58	-2.2	1.4	-7.4	-0.37	-1.2	-0.61	-4.9	1.9	1.2
0.08	0.2	-1.9	6.2	5.7	-0.32	-1.8	5.9	-6.7	2.8	-2.9	5	4.1	-0.9	-6.2	-2	10	-1.7	7.9	-3.8	6.4	0.59	3.8	-0.69	0.61	-8.5	3.8	-4.7	-1.9	-2.6	5.3	-3.3	0.18	-6.7	0.95	-7.2	-0.4	-12	7.1	-3.5	11	-0.94	4	-8.9	4.6	4.5	3.7	-2.6	11	-5.5
-0.05	0.64	-1	-7.6	1.6	-3.1	2.3	-1.9	-0.12	-1.2	-1.7	-4	8.3	-1.4	6.9	-3.6	7.3	-0.09	1.4	6.1	5	2.8	5	0.52	-5.3	-4.8	2.6	2.6	-1.2	-6.2	0.7	2.6	-1.5	-7.1	-2.9	-5.1	-1.1	-6.9	-3	-2	1.8	2.8	0.49	4.7	2.5	0.95	0.85	0.92	-2	5.8
0.17	0.59	1.5	-0.55	6.7	-3.5	3	-8	2.2	0.91	0.21	-0.69	7.1	0.93	3	-4.7	-1.6	0.77	1.8	-3.4	-6.1	3.2	-3.5	5.2	1.3	0.66	5	0.59	-1.9	4.2	1.1	-3.2	-1.7	8.6	1.6	2.3	2	0.82	1.7	3.1	-3.4	3.8	7	3	3.5	-0.93	-0.85	-0.65	2.9	1.7
0.1	0.34	9.8	1.9	4.3	0.07	1.8	-1.1	6.2	0.99	6.4	2.1	2.3	8	0.67	0.92	-1.7	7.7	2.5	2.9	-5.3	3.1	-3.3	5.5	9.5	-2.3	5.4	0.77	6.4	2.4	-0.43	1.4	8	4.5	5.2	1.2	1.2	-6	2.8	2.3	-4.1	7	4.9	3.7	-5.9	6.6	1	-7.1	5.1	2.4
-0.1	-0.06	4.2	1.7	5.5	3	4.5	-3.3	2.5	2.5	5	3	0.89	8	-3	-2.7	-0.87	5	4.6	-0.22	-7.1	0.88	-2	-0.09	8.8	-2.4	2.4	8.9	7.1	2.5	-2.3	1.5	8.3	2.8	10	6.1	-0.31	0.81	-3.1	3.4	-6.1	0.5	0.51	6.5	-6	2	1.4	1.8	4.5	-0.75
-0.06	-0.67	-0.13	-1.6	-3.7	1.6	3.8	0.45	-4.8	-2.8	-2.7	0.89	-0.69	4	2.2	-1.1	5.5	-0.23	-2.9	0.78	-1.7	4.2	-4	-1.6	9.3	4	-0.85	2.2	6.3	1.4	1.9	3	-10	2.6	5.7	2.1	-0.17	0.1	-5.5	-0.05	1.6	4.6	-2.1	-0.28	2.6	1.8	4	-0.01	6.9	-0.95
-0.24	-0.73	-4.2	-7.2	4.2	-4.4	-2	0.3	-6.4	2.3	-1.6	1.6	-6.4	5.9	-0.74	0.89	-0.1	-4.2	-1.7	-0.03	2.7	-4.7	-3.8	-2.8	-2.4	4.5	-2.8	1.7	0.9	2.4	-0.66	6.1	-5.2	1.4	1.5	3.6	-11	-0.95	-6	-2.6	-3	1.9	1.9	4	-3.5	0.32	-8.8	0.97	-3.6	4.8
-0.37	-0.97	-3.4	-1.5	0.47	3.7	2.1	2.9	-0.01	2.2	4.2	3.1	-6.6	2.2	0.37	2.2	-2.7	1.6	-9.3	-7.3	-2	1.2	-4.2	3	-5.1	1.1	-8.4	0.26	-7.4	-2	4	-2.1	-9.6	-2.7	-5.2	-0.62	-11	-1.2	-5.3	-3.5	3.8	6.5	-1.5	4.5	-2.8	-4.2	-12	-3.5	-5.8	-4.5
0.01	-0.07	-0.54	-1.4	-7.2	4.1	-3.1	2.5	-2.1	4.9	-5.4	-5.2	-1.5	5.3	-4.7	7.1	-3.2	0.47	-0.63	2.4	-0.79	11	1.2	5.5	-1.3	0.94	-1.9	5.8	-1.6	-1.5	3.5	2.5	-4.2	4.2	-5	-1.6	-3.3	1.6	-1.2	6.1	2.3	7.7	5.9	4	-0.32	3.4	-6.1	0.49	-8	1.5
-0.01	0.41	1.9	5.8	-1.9	5	-6.6	8.1	1.4	0.7	-4.9	-3.6	-0.8	7.5	0.06	-0.88	-3.6	6.5	2.5	3.9	-2.5	10	4.7	6.4	-4.1	1.9	-0.45	8.4	-3.4	-1.6	5.9	11	-3.5	8.5	-8.8	0.52	-2.2	-0.07	0.13	7.9	3.6	-0.38	-3.7	3.9	0.07	5.3	3.4	2.6	-7.5	1.9
0.13	0.36	-4.7	-1.2	-1.6	4.8	-3.4	2.7	-0.6	0.22	-0.5	-4.9	-1.5	1.3	2.4	-3.8	-4.9	-3.6	6.2	6.5	-6.1	2.3	-2.3	2.9	-4.2	3.1	-1.7	8	-5.9	-1.4	-0.86	11	3.6	-1.6	-14	5.8	-1.8	2.6	-4.8	6.8	1.3	2.3	0.98	3.8	1.2	0.77	1.2	9.7	-1.8	0.86
-0.17	-0.68	-3.1	-0.66	-5.1	-4	-4.6	-2.1	-0.01	-1	-1.4	-1.8	-3.5	-2.8	2.6	-3	-5.4	0.83	2.7	-3.9	-3.7	0.51	-4.4	-4.5	-3	-0.92	-1.1	5.1	-8.2	1.2	-3	6	2.4	0.69	-10	0.23	-9.6	-3.2	-3.5	2.9	-7	5.7	1.7	6.5	-2.3	2.1	-0.59	-1.3	-6.2	3.6
-0.03	-0.38	-4	5.1	-3.8	-2.5	-4.6	-4.3	-2.6	4.2	-4.8	-3.1	-2.6	-0.38	2.8	-7.1	5.1	-2.3	-5.3	-4.7	0.16	-1	-3.7	-5	1.6	-2.2	-6.4	-3.6	-1.3	1	-3.6	-4.2	1	2.4	-1.6	-0.77	2.1	-7.8	-3.3	-5.8	-2.8	-2.2	-2.5	-7.8	-2.2	1.9	-1.8	-5.6	3	0.77
-0.06	-0.08	-0.68	5.3	4.4	0.66	-0.03	-0.84	-1.1	-1.3	2.5	0.76	4.2	-1.6	7	-5.1	4.6	-5.7	-1.9	-3.9	2.1	-11	-1.9	0.81	5.5	-8.4	-2.3	-1.5	1.9	-3.3	-5	-1.2	1.4	-2.7	-0.55	0.21	3.6	-3.4	2.2	-7.3	-0.91	-2.7	-2.4	0.39	-4.9	0.78	-6.5	-2.2	5.1	-1.6
-0.38	-0.37	-3	1.1	0.53	-1.4	-2.8	-2.1	4.2	-4.5	1.5	-1.4	5.2	-2.6	0.56	-6.1	4.3	-0.96	-2.1	-6.6	9.2	0.84	3.4	-5	3.5	-0.99	-0.31	-7.1	-0.13	-7.5	-4.7	-5.7	3.4	-8.7	5.8	-6.5	5.2	-3.3	4.2	-5.7	-5.2	-4.8	-3.2	-0.69	-0.52	-3.1	-3	-5.7	2.2	-4.7
-0.31	-0.51	0.3	0.84	0.07	-3	0.85	0.92	0.51	-5.2	-3	0.59	-0.38	-4.5	-4.5	-0.38	-5.5	-7.5	-2.2	-13	-1.1	0.84	0.05	-2	2.1	6.1	4.7	-10	-0.7	-0.57	-2.8	-6.5	1.1	-6.3	3.5	-2.3	5.6	-5.9	1.5	-3.6	1.8	-0.63	-2.1	-8.4	-1.9	-2.6	-1.3	-7.8	-4.1	-5.6
-0.09	-0.35	-5.8	1.9	-8.2	-4.8	-1.6	-1.4	-4.1	-10	-7.1	-2	-6.2	-8	-2.6	-2.7	-3.2	-3.2	2	-8.6	-4.7	-4.8	-4.4	-0.5	-0.42	-5.5	3.6	-3.9	-3.9	-11	4.7	-6.5	-2.1	-17	1.3	-8.6	2.5	-16	2.2	-7.8	3.4	-3.7	2.5	-3.7	0.33	-5.1	1.9	-10	-2.3	-2.5
0.28	-0.04	-2.7	-0.85	-2.2	1.1	-3.7	-2.2	4	-5.8	-0.77	-4.8	-2.9	-12	-1.1	-0.58	1.4	-5	-0.71	-0.19	-0.51	-5	0.87	-3.1	0.29	-1.4	-1.9	-1	-3	-6.2	1.1	2.4	-3.9	-7.5	-3.1	-3	4.7	-5.5	2.4	-1.4	3.2	-0.1	0.4	4.5	1.3	-3.5	0.28	-2.8	-3.5	2
-0.33	-0.72	0.94	-0	2.2	1.1	2.7	-4.4	-6.7	-4	1.3	-3.4	4.7	-4.9	1.9	-2.3	-6.1	-0.79	-1.2	-3.9	4.4	6.4	3.7	-3.1	4.8	4.8	4.7	-0.15	-3.1	-1.1	-0.31	6.8	-2.1	-2	-3.6	-2.8	7.3	-3.2	4.9	-3.7	4.2	2.6	-2.4	3.2	0.34	1.3	4.9	-0.66	-6.4	1.6
-0.57	-0.09	0.06	6.4	-1.6	2	1.9	2.2	-3.1	1.4	1.1	2	-2	0.93	-3	-2.3	-4.3	1.5	-2.1	1.4	-1.7	2.2	4.2	-5.8	10	1.2	-1.5	1.1	3.1	5.3	1.8	4.9	-4.3	8.7	4.4	-1.5	4	-0.23	3.3	-3.3	0.66	-0.01	-2.7	-0.62	-2.5	2.6	2.8	-2	4.7	-3.6
-0.01	0.39	4.2	1.9	1.1	2	2.5	-0.47	0.78	3	3.4	-4	-6.2	0.4	-2.8	-0.05	-6.7	-3.1	3.1	-0.25	-4	-0.67	3.4	3.1	4.2	5	-8.6	-0.1	3.1	3.5	-2	1.9	1	4.7	3	-0.71	4.1	-0.84	-3.3	-3.8	-0.31	-0.04	-6.1	-2.6	-4.5	-4.5	-3.3	-0.95	4.4	-2.1
-0.02	-0.1	3.1	-5	4.5	0.53	2.7	-8.5	-2.5	2.5	4.6	-4.8	-1	-5.1	-1.2	2.2	0.1	-4.6	-1.8	-0.61	-0.38	-6.8	-2.6	-2.5	2.2	-1.1	-2.3	2.3	4.7	4	-4.8	-4.7	7	5.1	2.4	2.3	3.5	8.2	-4.2	1.2	-1.5	0.67	-1.8	3.6	-2.8	-3.2	-2.7	-1.1	-2.7	-7.4
-0.31	-0.57	-0.55	-7.2	0	-8.3	4.2	-0.7	3.5	-2.5	-0.16	1.2	-5.3	-8.1	-2.2	-3.9	-8.5	-3.3	-4	-1.2	-7.3	-2.8	-3.9	-4.1	-6.8	-0.9	2.5	-6.6	2.7	-9.1	-2.3	-4.5	7.8	-9.5	-2	-4.4	-6.4	-0.58	-2.5	-4.4	-5.7	-0.53	-1.6	-3.5	-2.1	-5.9	-3.5	-6.5	-0.64	-8.9
0.42	-0.13	2.4	2.7	2.1	-1.1	2.3	4.6	2.1	0.96	3	6.5	3.4	-2.1	0.68	-4.5	1.5	-0.2	0.64	-2.3	0.55	-3.7	4	-5.7	-3.5	0.57	3.3	-6.4	3.5	-3.8	1.2	-5.8	-1.3	-1.9	6.5	-5.5	4.1	-3.6	-1.3	-3.6	7.3	-3.6	2.6	-9.1	0.14	-4.3	2	-3.4	0.3	-3.2
0.17	-0.38	4.8	-0.09	2.8	-3.2	-2.5	-2.3	-2.7	-5.8	0.18	-3.4	3.5	-6.9	-3.3	-1.7	-2.6	-2.8	4	-10	2.4	-3.3	-5.1	-0.89	0.92	-6	-0.04	-2.2	-2.4	-12	-3	-6.1	-2.2	-5.8	-0.02	-8.3	1.2	-6.7	1.6	-4.8	5.1	-0.51	-0.53	-7.8	-2.3	-3.5	-0.19	-1.1	1.8	-1.4
-0.12	0.18	-2.2	-5.6	-7.6	0.04	-1.3	-1.5	-5	-4	1.4	-7	-6.2	-3.6	2.1	0.73	1.1	-3.9	-4	-6.9	-0.72	-4	0.42	0.97	-8.2	-3.5	0.65	0.72	-9.6	-3.4	-5.6	3.2	-9.1	2.3	-7.1	-1.9	-1.2	1.6	0.01	-3.6	1.5	-5.9	-7	-3.8	3.4	-0.96	4	6.6	-10	-4.7
-0.51	0.04	-7.9	-1.5	-6.9	-1.7	-3.7	-6.3	-6.7	0.64	-7.9	-3.9	-8.5	0.78	4.1	-2.8	-0.6	0.06	-6.6	0.75	0.12	-5.5	1.1	0.38	-5.9	3.1	-2.3	-0.27	1.7	-3.3	-8	0.89	-0.75	-1.4	-4.8	0.15	-0.35	2.7	1.6	1.4	4.2	-5.1	-1.4	-1.2	2.1	2.4	-1.4	3.4	-6.4	-4.2
-0.07	0.07	-4	2.6	3.1	-1.3	-1.8	0.58	-2.4	0.4	-1.7	-1.4	0.16	1.8	2.5	-2.7	6.9	-2.3	-4.5	-2.4	-2.2	-1.6	-3.5	-2.4	-2.1	7.3	-0.95	3.8	0.41	0.73	0.59	0.42	3.6	3.1	-3.3	8	0.02	1.7	1.8	-1.7	2.3	-2.2	-0.33	1.8	-0.8	4.2	-4.4	0.2	-3.3	-2
-0.03	0.11	1.4	-0.61	3.5	7.2	2.6	3.8	0.16	3.8	2.7	1.7	-0.55	3	-0.67	0.28	-4.7	-2.1	-0.33	-3.5	-6.6	-1.1	-3.4	-3.2	3.5	8.6	-1.5	-4.2	3.1	-3	-0.55	1.3	4	-4	2.2	0.49	1.7	-3.3	-5.8	-2.8	-5.4	-6.7	2	-3.4	-7.6	-2.1	-1.4	-3.7	1.4	-0.26
-0.04	-0.22	7	0.52	2.8	11	4	5.4	1.8	-8.1	2.5	-1.3	1.4	2.9	1.3	-2.5	-3.3	-5.6	4.2	-8.4	-0.26	-4.8	-0.59	-3.8	4.8	2.4	-1.7	2.3	8.8	-4.3	-2	-0.41	3.7	-5.7	2.6	-0.06	-0.91	-3.9	-4.7	-2.2	-3.2	-2.6	1.4	-3.4	-3.2	-1.2	-4.4	-0.82	5.3	-5.1
-0.46	0.17	0.87	-4	0.26	3.7	1.4	-2	2.7	-4.6	1.1	-7.5	1.4	-6.1	4.1	-5.3	-5.2	-4.5	-0.53	1.8	-5.2	-0.23	-3.6	-0.04	0.02	-2.7	1.5	7.8	2.8	0.44	-5.2	6.7	4.5	2	0.37	2.1	0.67	5.5	-2.1	0.91	1.6	-1.9	5.8	-0.04	0.3	4	-1.1	10	0.52	5.6
-0.12	0.14	-3.5	-7.1	1.8	-0.95	2.4	-2.6	-0.9	-0.46	3.6	-7.6	-1.6	4.2	-2.2	-1.3	-14	3.2	-5.6	-3.9	-8.3	6.4	-10	3.9	-6.1	-5.1	-2	2.9	2.4	-3	-6.2	1.7	2.1	-4.3	-5.2	-0.28	-2.8	6.4	-0.96	4.5	-6.7	0.53	1.2	7.6	-1	3.9	-1.8	5.6	-4.8	1.2
-0.06	0.11	-2.1	3.7	1.4	-1.9	-3	0.25	-7.7	4.2	-5.3	2.1	-3	0.57	-0.06	4	-7.8	5.8	10	0.08	-5.6	3.8	-4.4	1.8	-0.98	-3.2	2.5	3	-0.46	-3.9	-4.5	-1.9	4.4	2.4	0.19	0.01	3.2	2.6	2.2	4	-4.6	-0.82	9.7	-0.79	0.7	3.6	-0.05	1.4	-2.6	-3.2
0.35	0.35	4.5	5	2.6	2.2	0.07	10	2.9	13	3.1	7.7	4.9	-1.1	4.5	3.5	0.48	6.2	7	4.4	7.9	3.9	1	2	0.65	6.2	0.09	3.3	2.2	2.6	1.1	-0.34	4.5	1	-0.7	1.1	4.8	2	-0.04	7.3	-4.6	4	3.8	3.2	-2	-2.6	1.4	3.5	0.76	-1.7
0.45	0.62	4.6	1.6	0.83	-2.1	2.4	4.3	6	3.5	3.7	4.1	0.31	5	2.9	-6.8	7.6	1.7	5.7	1.9	8.6	0.61	3.1	0.96	4.5	7.8	6.5	5.5	4.7	2.1	7.5	2.6	7	5.5	11	0.62	6.6	3.8	6.9	3.2	-1	0.87	1.9	8.1	2	2.4	4.9	2.7	7.9	8
0.6	-0.19	8.5	6.8	3.6	-4.8	2.7	-5.3	8	1.3	0.34	-2.8	2.2	-1.8	3.4	-2.7	0.79	2.5	3.5	6.4	-4.5	-3.7	1	-8.7	2.7	7.5	6.5	4.3	-0	9.9	7.5	0.11	0.22	4.9	2.7	5	5.4	7.3	0.89	4.5	1.9	2.4	-4.2	-2.7	3.7	4	3	2.1	4	-0.32
0.2	-0.25	-1.3	-2.5	-3.5	1	-3.1	-1.6	7.7	-8.6	-6.1	-1.1	-2.7	0.46	2.4	0.7	-1.2	-0.29	-1	-2.4	-0.72	0.07	-0.53	-5.7	-0.02	6.7	-4.2	0.13	2.1	-2.7	-5	-2.3	-3.1	-3.5	-3	1.1	-0.91	3.9	-1.8	-0.58	-2.3	1	-1.9	-1.7	-2.1	-0.17	0.67	3	-2.6	1.1
-0.09	0.28	-7.7	-2.5	-3.1	-0.59	-3.4	-4.4	0.93	-3.4	-6.7	-1.8	-5.8	0.3	3.7	3.2	5.9	-2.5	5.2	-1.6	-0.93	-2.4	-1.1	-4.6	-4.4	7.9	-3	-1.2	-1.4	3.7	-5.4	-2.2	-3.3	1.1	-2.1	2	-0.77	2.9	-2.8	1.5	0.4	0.4	-4	-1.1	-3.7	-3.7	-3	-0.52	0.6	9
0.21	0.22	-9.1	-8.1	-6.3	-1.6	-4.5	-0.86	0.27	-0.28	-5.2	2.5	-4	-3.1	-8.8	5.9	-9.6	-2.1	-4.1	-2.5	-0.28	4.3	-7.6	5.2	-6.8	9.3	-3.5	-7.5	-4.4	2	-9.2	-6	-6	0.42	-8.6	1.2	-5.2	1.2	-9.4	-3.8	-5.2	2.2	-3.8	-1.2	-3.3	-2.7	-3	-1.2	-7.4	7.8
-0.6	-0.48	-9.6	-1.4	-8.7	5.4	-8	5.4	-5	2.8	-7.2	4.6	-3.4	4.7	-13	3.1	-16	2.2	-4	-5.3	-5.1	-0.97	-7.6	4.6	-7.1	5.3	-3.3	-4	-9.6	3.3	-5.7	-5.6	-6	-3.3	-10	3.6	-2.4	-3.2	-8.7	-0.65	-4.8	-1.4	-8.8	-2.1	-6.3	-2	-1.4	0.33	-6.8	3
-0.31	-0.02	-8.2	-6.2	-6.1	-1.4	-7.2	0.79	-4.4	-3.4	-5.7	-4.6	-9.7	-2.9	-7.3	0.04	-11	-0.52	-6	-0.08	-15	0.48	-2.7	5.5	-2.9	-5.5	-14	-3.5	-10	0.75	-11	-1.1	-5.4	2.4	-13	1.3	-14	-1.7	-9.3	5.7	-1.9	-2.2	-10	-0.92	-11	1.6	-12	0.58	-6.1	-0.57
-0.54	0.67	-1.1	-1.6	-4.4	-0.32	-3.5	-1.3	-4.8	-1.7	-1.4	-4	-12	-3.3	-1.8	3.3	-2.4	-0.05	-6.6	2.8	-4.8	0.9	-6.3	2	-1.7	-2.6	-8.7	-0.91	-8.9	-6.3	-8.6	2.9	-5.5	4	-13	-2.1	-5.8	3.8	-6.9	3.2	-4.9	2.7	-1.6	2	-7.1	2.5	-8.3	-4	0.03	-0.05
-0.5	-0.15	-3.3	1.3	-4.4	0.66	-4.7	-1.2	-2	-2.9	-2	3.2	-2.9	-3	3.9	4.2	-7.9	-2.2	-0.62	0.24	-3.6	3.9	0.43	-1.3	-3.3	2.6	-8.4	3	-2.6	-6.8	-7.7	-3	1.9	-4.2	-5.4	1.4	-1.9	4.4	-6.9	-0.43	-3.4	2.4	-10	0.23	-5.2	-3.6	-5.3	5.1	-3.4	-5.6
0.04	-0.55	-1.9	-3.3	3.5	-5.9	2.3	1.3	-5.6	1.5	1.7	3.8	3.4	-2.4	1.9	-3.2	-3.2	-6.1	6.9	-7	1.6	-5.1	6.7	-4.6	4.9	-0.74	-7.5	0.31	0.92	-2.4	-7.5	-1.3	9.3	-5.3	-0.81	-2.6	2	3.1	-6.2	-6.8	-3	-5.2	-5	1.6	-5.3	-7	-8.8	0.17	1.5	-1.1
0.24	0.31	1.1	-5.9	2.9	-7.1	0.74	-4	1.1	-2	2.1	-3.1	-0.75	-9.4	6.5	-5.2	8.5	-0.58	10	2.5	6.3	-8.3	4.9	-5.7	2	1.3	-3	-0.52	9.4	-0.29	-1.2	0.29	5.6	3.9	5	-2.2	-1.6	1.8	-2.6	-4	3.1	-3.6	4	-0.59	0.24	-2.8	-3.5	-1.9	12	1.7
0.59	0.05	1.4	-1.2	6.4	-5.5	3.1	-4.3	5.3	0.57	-0.97	-0.42	1.9	-5.7	7	-3.2	1.9	-1.5	3.7	1.8	5.7	-7.5	1.6	-7.8	4.7	5.3	2.4	3.6	3.9	3.1	0.75	-0.88	6.5	-1.3	7.5	5	3	2.9	-0.14	-0.77	2.9	-1.9	8.3	0.03	-2.7	-4	-0.12	3	5.8	-1.9
0.4	-0.17	3.3	-1.8	4.5	5.9	6.5	2.5	4	3.9	6	4.1	6.2	1.3	-0.1	7	8.3	-1.2	2.5	-0.45	2	-1.4	2.5	-1.7	12	11	1.2	-0.92	3.9	9.7	1.8	-4.2	-0.83	3.4	9.9	-0.71	4.4	-2.7	6.3	-1.1	-2.8	-1.5	3.8	-0.72	1.5	-1.2	-0.25	-0.13	3.5	2.9
0.32	0.14	5.4	-0.92	2.9	1.7	-0.32	2.8	7	-6.7	2.1	0.64	-4.3	-0.79	-0.04	-3	-2.7	-6.2	3.4	0.08	-4.2	-1.6	1.7	2	6.9	5.5	4.5	4.2	2.9	4.5	3	4	7.3	-3	2.3	3.9	4.6	5.9	3.3	4.1	3.3	2.7	5.9	-0.13	-3.6	4.8	0.9	3.1	11	6.3
0.54	0.59	-0.95	2.4	-1.6	-0.74	1.9	-5.6	9.8	-3.8	-2.5	-3.8	-0.05	-1.3	0.79	2.3	12	6.3	7.3	5.2	5.6	-7.2	3.7	-3.7	8.4	1.6	4.7	2.2	5	3.4	6.8	-1.6	5.4	-1.4	8.3	4.8	6.5	5.4	-0.14	1.2	0.17	-0.48	0.42	0.49	-3.6	-4.5	8.6	0.11	8.1	4.5
0.25	0.09	1.6	-2	5.7	-3	6.7	-4.1	4.6	4.6	7.6	-2.3	0.31	-4.2	6.4	4.1	-2	3.1	2	3.1	4.8	-4.4	1.3	2.2	15	2.3	-1.6	-0.56	6.4	-2.3	-2.7	-2.9	4.7	-0.82	3.5	1.6	1.2	7.6	-2.6	2	-0.23	-4.7	-2.6	-1.1	-0.85	1.3	-0.17	5.1	1.4	2.1
0.06	-0.02	1.6	2.1	0.19	3.1	0.49	-0.94	1.8	-4.1	4.5	-0.72	1.6	2.6	-3.2	-3.6	-3.8	-4.3	-7	-4.5	-4.2	-3.4	-0.88	0.7	5.8	3.1	8	-2.9	3.5	2.5	2.5	-2	3.3	-0.02	3.1	-0.4	7.3	1.4	5.2	-2.4	3.6	-4.8	11	-4.8	5	0.99	5.6	-0.18	0.51	-5.9
0.27	0.1	-3.1	-1.7	3.5	-0.14	0.8	-0.31	0.17	-1	2.2	-2.6	0.36	1.2	0.52	-0.02	-1.8	-7.3	0.79	4.1	5.4	2.1	2.9	6.9	1.7	2.4	8.1	-2.5	4	0.75	6.7	1.8	-1.4	1.1	6	0.1	7.8	3.6	6.1	3.3	2.1	-4.1	2.5	0.03	4.7	2.1	6.5	0.8	0.51	3
0.17	0.42	14	-2.9	7	4.7	6.8	-2.5	5.2	5.2	5.2	-0.99	4	5.6	1.2	-1.1	-3.6	5.1	0.71	3.4	-1.6	5	0.88	-0.1	5.9	-1	2.8	4.6	4.3	6.3	4.1	4	0.04	4.2	4.5	6.5	6.7	5.1	0.75	6.8	0.97	-0.67	1.8	12	2	0.62	1.6	3.8	0.14	6.7
1.1	0.55	7	0.05	6.2	5.8	7.9	6.3	4	9	6	0.06	1.9	4.8	5.7	1.9	10	8.2	11	6.2	0.24	0.83	7.5	-1.1	9.1	6.7	0.61	7.8	10	8.6	9.2	3.5	7	6	9.3	9.3	12	9	9	8.2	4.3	3	4	6.1	4.1	1.4	7.5	7.6	9.5	-2.8
0.57	0.54	4.4	4.9	7.6	5.9	8	8.2	7.4	6.8	9.2	5	8.6	2	6.3	3.3	6.2	1.4	9.7	-2.3	3.2	1	6.8	-3.8	11	1.6	-0.71	4.6	5.6	5.7	2.9	4.8	5.2	1.6	8.7	6	2.9	-1.1	2.1	8.1	-2.4	5.5	-4.9	0.58	-1	6.2	2.6	5.5	7.6	-1
-0.08	0.76	0.31	-3.7	-0.78	-3	2.2	-2.1	1.1	-1.7	4.4	-0.41	6.7	4.8	-1.3	-1.1	1.7	8	-0.34	5.7	2.9	-4	4.5	1.7	2.5	-0.82	-0.12	7.2	2.2	-0.45	0.81	7.7	-1.6	-4.2	0.89	4.2	-0.78	7.9	2.7	4.6	-2.1	5.4	-8	4.3	-0.16	8.9	-0.36	10	-3.8	1.3
-0.56	0.03	-1.1	-2.2	-5.3	-7.3	4.2	0.48	-0.24	0.33	2.5	-3.4	3.1	-2	-2.3	2.6	-6	0.5	-6	3.6	4.4	-8.3	-0.42	4.5	-4.7	2	0.86	6.3	1.2	5.4	-4.5	2.7	-3.3	2.1	-1	-0.07	-1.5	8.2	0.66	2.6	-0.32	4.6	5.3	3.4	7.2	6	-0.55	1	-3.1	-1.3
0.03	-0.12	-2	-0.71	-3.3	-2.5	-1.6	2.1	-3.5	1.5	-2.9	4.1	-2.5	3.2	0.5	8.6	-4	-0.01	3.5	-4.3	6	2.5	6.1	7.3	-0.4	0.73	3	-1.1	2.6	-2.5	0.69	-9	2.2	-1.2	1.3	-5.1	0.67	-1.3	1.8	0.64	3.3	2	3.8	1.9	1.7	2.5	2.5	-6.6	0.08	5.4
0.3	0.06	-2.3	-2	-2.1	-2.8	-1.9	-1.1	4.7	-3.6	2.9	-0.86	7.8	-0.02	4.8	1.1	2.6	1.7	9.4	0	8.3	5.2	8.4	1.4	3.3	-6.8	-1.8	3	8.8	-2.4	1.9	0.65	4.7	-3.2	6.2	-6.4	5.6	1.5	-2.3	-3.8	2.8	0.49	-1.3	3.4	3.4	1.3	2.8	-2.3	6.5	-2.7
0.04	-0.42	5.4	3.4	0.56	-2.2	8.6	-3.4	5.9	-2.7	7.8	-0.69	7.5	-0.86	7	-1.3	0.89	-1.3	0.84	-4.2	7.3	3.3	6	4.2	2.8	-12	-2.7	2.4	4.8	-0.05	-2.6	2.4	6.1	-2.6	1.9	-5.8	0.11	-1.9	-2.3	-2.4	4.1	4.7	-2.5	4.4	-1.2	-0.62	-7.5	-3.3	1.6	-4.3
0.19	-0.81	-3.2	2.1	0.28	-4.4	-1.1	-0.91	-0.94	-3.6	4.3	0.04	2.7	-2.7	3.9	-1.8	-3.6	-2.2	2.5	-6.5	4.2	2.3	1.2	-1.5	5.6	-2	3.6	-3.8	4.2	-7.3	2.2	-0.08	13	-7.7	7.1	-3.2	3.9	-2.5	1.5	1.4	1.1	-4.6	6.9	-4.7	-1.5	-2.4	2	0.99	8.4	-3
-0.07	-0.43	-4.8	0.4	-2.2	-1	1.4	2.9	2.1	1.3	-1.1	2.5	4.5	-4.7	2	0.28	-2.6	-6.7	2.9	-5.4	1.2	-7.6	3.1	-1.8	3.6	0.04	4	-7.3	12	-3.9	0.73	-6.2	13	-7.2	10	-6.2	4.6	-3.5	3.2	-5.5	2.9	-1.2	4.6	-11	0.04	0.38	2.4	-3.8	5.9	1.3
-0.24	0.41	3.6	-1.9	4.8	-0.64	3.3	-2.3	4.2	-2.6	0.91	-1.2	2.6	-3.9	-0.41	-1.3	-5.9	-3	3.9	5.8	2.4	4.1	1.8	-1.3	-0.31	-2.9	-1.9	-0.26	7	-2.5	1.4	8.8	11	-3.8	2.6	-0.25	2.3	0.68	-4.5	3.3	1.7	-1.4	-2.4	-0.91	-2	2.2	-4.2	-1.2	1.3	-1.4
0.25	-0.08	2.8	2.3	4.3	-2.1	-4.7	-5.4	0.84	-1.6	-3	-2.5	2.3	-5	1.2	0.2	-3.9	-2.5	1.3	-0.63	-2	8	-1.1	0.99	-1.1	-0.02	-1	-4.2	0.72	5.4	3	-1.9	0.85	5.7	5	-0.69	3.3	0.1	-5.1	-3	3.2	1.6	3.5	0.56	-0.1	-0.15	-2.8	-0.2	3.2	7.9
0.19	-0.5	-0.39	7.3	2.5	-1.1	-4.9	-0.67	0.22	-1.9	-2.6	-1.9	0.96	-5.5	-3.5	-1.9	-4.8	-2.6	2.6	-3.7	5.3	2.7	4.1	-0.94	-9.6	-9	-4.2	-8.1	-3.1	-2.5	0.78	-2.6	1.2	0.67	0.3	-4	-3.3	-2.2	0.57	-9.8	3.8	3	3.2	0.31	2.3	-2.6	-2.7	-2.1	1.7	-0.36
-0.85	0.25	-8.5	8.5	-3.6	3.7	-7	3.5	-7.1	1.3	-6.3	3	-3	-5.4	-5.5	-1.7	-13	-4.3	-4	0.78	1.9	-7.5	-3.4	-5.4	-5.5	-6.4	-2.6	-2.2	-5.6	0.98	-0.68	-0.63	-2.4	7.2	-6.2	-3	-2.9	-5.4	-0.08	-8.2	-1.2	-2.2	-2.6	-4.4	1.7	2.2	-3.1	5.2	-3.8	-7.4
-0.59	0.22	-3.5	-5.3	0.41	-6.2	1.1	-6.4	-3	0.97	-3.8	0.73	1.9	-1.8	-0.02	4.2	-3.1	0.12	4	9.7	-1.6	-1.5	-1.1	-3.6	-3	-7.2	-3.9	-6.3	-6.1	-3.4	-3	-3.3	-1.4	2.7	-1.1	-0.88	-1.7	-1.4	-2	-1.8	1.8	0.07	-1.6	1.2	-0.43	-0.13	0.94	3	-3.4	-3.5
-0.38	0.07	3	-4.7	4.9	5.2	2.4	-1.6	1.9	-0.85	5.5	-0.82	0.36	-1.8	3.1	3.8	-9.7	-1.7	0.71	3.8	0.04	2.7	0.91	-0.09	-2.8	-5.6	-4.5	-2.6	-4.1	-0.77	-6.6	-0.09	-0.02	2.4	-2.2	0.44	-6.4	-1.1	-3.9	-2.3	2.5	5.6	-8.5	-1	-1.2	-0.34	-3.6	0.41	-6.4	-3.2
-0.24	0.33	1.2	-5.5	2.6	1.4	4.4	0.73	0.13	-2.3	4.9	-3.6	-9.4	4	-1.2	2.6	-13	5.1	-3.6	3.3	-0.85	-1.9	3.4	2.3	-6.3	2	3.5	1.7	-6.6	1.6	1.8	-0.44	-7	-4.3	-11	-1.2	-4.1	-3.7	-1.4	-0.26	3.5	-1.3	-3.3	-0.94	-2.4	-4	2.4	-0.15	-7.8	0.34
-0.01	-0.11	-0.41	-2	3.5	-0.39	-1.3	-1.7	-0.75	-2.5	-0.22	-0.99	-5.1	0.09	-5	0.66	-4.5	-3.6	0.53	-3.6	-1.7	-5.2	-2.5	4.3	-1.1	0.51	-0.91	-6.5	-3.4	-1.6	8	-3.8	-2	-3.5	-5	0.36	0.02	-0.75	-3.6	-2.3	-0.07	-3.3	3.8	-2.2	-4.3	-0.13	2.9	-2.5	-1.9	-4.1
0.3	-0.16	2.5	2.1	2.7	1.7	5.9	2.5	5	-1.1	2.6	3.8	4	4.6	-1.1	3.2	-8.6	-0.44	12	3	-1.4	6.8	5.9	3.1	4.6	-7.7	3.6	-3.1	5.9	-0.2	3.6	-3.7	5.6	0.92	7.4	-2.2	3.9	-0.86	3.8	-2.3	-2.4	-0.68	3	-4.8	-2.1	0.32	3.5	-3.8	11	-0.64
0.64	0.29	7.6	5.1	2.4	4.4	10	-0.54	9.4	3.8	5.9	1.1	1.6	6.1	1.6	9.9	-7.5	7	5.1	5.9	-7	2.4	-4.4	2.7	3.9	-2.7	7.1	5.3	1.6	1.9	6.8	6.3	-6.5	5.2	3.6	3.8	2.9	1.5	4.5	7	3.6	5.9	5.8	9	2.9	3.2	4.9	3.5	6.1	7.2
0.58	0.21	7.9	6.3	-2.9	2.3	4.9	-3.3	2.2	2.7	2.1	1.8	-2	5.8	-1.8	0.6	10	7.1	1.1	-0.51	-4.7	0.46	-6.2	2	-2.1	-2.7	0.25	4.4	-1.1	5.7	2.5	3.9	-0.11	1.6	4.6	-1.5	4.6	-2.1	-2.1	4.4	-5.6	4.8	0.63	0.74	-4.9	4.2	0.93	3.2	-0.31	0.79
0.17	-0.11	-1.5	1.2	-1.4	-1.3	-2.2	-1.3	-2.7	1.8	-4.5	2.3	-1.3	0.33	-3.5	-5.4	-1.4	-4.6	-1.2	-5.3	-0.4	-3	-2.9	1.8	0.33	1.7	-2.5	2.9	2.5	-1.7	-1.9	-1.8	5.6	-2.2	5.7	-3.5	-0.87	-1.1	0.33	0.52	-2.2	-3.6	-1.7	1.1	-1.4	3.9	-1.6	4.3	-0.67	-4.6
0.32	-0.23	0.64	-4.5	0.87	-1.5	0.25	-0.1	-0.42	-9.5	0.01	2.4	1.7	0.79	0.82	-2.7	1.2	-5.9	2.9	-4.4	-3.3	2.8	0.17	4.9	7.8	-1.4	0.64	0.38	4.1	-6.5	5.2	-3.6	7.3	-8.6	6.2	-3.6	0.71	-3.9	5.3	5.8	-0	-5.2	-1.4	-2.1	1.8	1.1	-1.2	5.3	1.7	-6.7
-0.23	-0.16	2.9	-0.77	-1.1	0.25	1	0.76	-3.7	-5.6	3.9	2.5	2.3	-2.1	8.8	-1.9	1.6	-6	-0.94	-5	4.3	-1.7	6	7.7	8.3	-10	-7.7	1.2	1.3	-6.3	-6	0.92	3.2	-3.5	2.7	-7.6	-2.3	-4.8	-0.58	3.1	-1.9	3.2	-5.6	-5	-6	3.7	-7.7	-2.7	0.9	-5
-0.56	0.02	4.7	1.4	4.7	1.7	4.4	5.2	-1.4	2.9	6.7	-5.7	-1.6	-0.02	-0.62	4.1	1.4	2.4	-9.1	0.51	3.1	-4.4	-0.18	-0.31	7.3	-4.2	-2.5	4.1	1.1	-4.3	-2	6.3	-0.43	-4.9	2.1	-1.3	0.68	-3.1	-2.4	1.8	-1.4	-2.9	-2	8.7	-3.1	4.5	-4.3	-2.6	-1.7	-1.4
-0.28	0.21	-4.2	3.6	1.8	2.2	2.1	-0.9	-1.1	-0.62	-3	0.66	-2.1	-0	-6.5	0.2	-1.8	4.4	-15	3.6	-3.8	5.4	-5.5	-0.5	-3.1	2.4	0.31	6.6	-1.1	-2.6	-0.06	5.5	0.06	1.2	-3.9	-1.6	-4.2	2.5	-5	-1.1	-2	2.1	-2.1	2.8	3.7	3.3	-0.66	1.4	2	-3.1
0.06	-0.36	4.2	9.9	-1.5	5	-1.6	2.1	-1.2	4.7	-3.7	3.4	0.08	6.1	-0.43	3.8	0.38	-1.3	7.1	8.7	2.6	-3.9	-4.4	-3.1	-4.4	-2.5	4.3	0.6	2.4	1.9	-2	-1.9	1.2	5.2	0.64	0.61	1.4	-1.8	1.3	-4.3	3.9	1.1	0.78	-0.18	4.2	-4.7	3.3	-2.8	-0.23	4.3
0.1	-0.32	-0.39	7.5	0.14	1.7	-0.79	6	2.3	2	0.12	4	1.6	0.23	0.81	1.4	9	-2.4	1.7	0.27	4.7	1.5	5.2	-5.3	-6.4	-1.1	2.7	-3.8	6.4	0.13	1.1	-3.7	1.5	-4.6	5.4	-0.13	2.8	2.2	6.9	-0.6	4.7	4.1	3.7	-2.6	6.7	-0.38	-1.8	-3.2	3.8	1.3
0.23	0.56	5	8.6	-1.2	1.1	-2.3	2.9	4.9	-1.8	1.5	0.14	1	-3.7	10	2.4	7	1.4	0.7	5.2	6.2	6.7	8	2.6	1.6	-0.46	4	5.8	6.1	1.5	2.1	3.9	7.8	0.34	2.8	0.82	-1.1	4.3	9.8	-0.17	4.6	-2	-0.76	4.2	3.7	-1.4	3.4	7.2	4.6	-0.77
0.28	0.55	1.6	0.11	-3.9	-2.1	-2.5	-6.1	1.6	-3	-2.3	-7.3	3.9	-0.49	6.3	3.2	10	6.3	6.7	3.2	5.3	1.9	4.3	11	4.3	-0.6	0.89	2.2	2.9	2	3.7	9.6	7.5	-4.1	-0.04	3	5.2	3.8	2	-0.89	-2.6	2.8	2.2	-4.4	3.6	-4.3	0.94	3.3	4.4	8.8
0.08	-0.34	-7.2	1.1	-4.2	-0.06	-5.5	1.5	-6.1	4.1	-5.3	0.31	-3.2	5	-3.5	6.1	1.6	-1.5	-3.5	0.92	0.27	-0.31	-5.7	1.3	-0.19	-1.1	-4.7	0.07	-2.8	1.9	-1.9	5.1	-8.8	-0.98	-3.8	3.1	1.1	-4.5	-2	-4.9	0.63	3.4	-3.9	1	3.1	-1	2.2	0.93	-3.9	3.6
-0.44	0.52	-4.4	3.4	-1.2	4.5	-4	2.4	-5.3	5.4	-2.4	0.49	-6.7	5	-8.5	2.3	4.5	7.2	-5.9	2.7	-5	5	-9.5	6.6	-2.7	3.7	-6	8.3	-4.4	4.5	-4.8	12	-2	8	-1	2.4	-1.6	3.1	-4.7	6.6	-4.6	-0.33	-0.8	2.2	0.1	5	-0.3	3.3	-5	5
-0.39	0.93	8.2	-0.09	-1.1	3.6	3.3	2.5	2.8	7.2	0.98	3.6	-2.1	6.4	-7.9	2.1	-1.6	7.1	-15	6.9	-6	3.5	-5.2	2.7	-0.43	3.8	-5.5	2.5	-4.1	1.8	-3.6	6.4	-6.3	-0.76	-7.6	3.7	-6.3	3.6	-7.1	3.6	-3.4	3.1	-11	1.5	0.81	1.1	-6.2	-0.68	-0.46	12
-0.38	0.44	6.1	-2.5	-0.77	2	3.2	1.7	-2.1	8	4.8	4.5	-0.91	8.9	-8.1	-1.1	-0.84	0.03	-7.9	2.3	-7.5	0.31	-2.3	0.25	-4.2	2.6	2.5	3.9	2.6	3.5	-1.5	-0.64	-1.4	-1.2	-0.69	3.3	-5.8	2.7	-1.5	-0.14	-4.8	5.9	-0.75	8.2	-1.6	0.75	-1.3	5.4	2.3	-2.9
-0.16	-0.21	5.1	0.46	-2.5	1	4.9	-1.4	-1.9	-2.1	4.6	-2.2	4.5	5.3	-0.84	-9.3	-0.38	-6.3	8.7	-2.8	-4.5	-8.7	-1.8	-5.9	-4.6	1.1	1.8	8.2	0.23	2.6	-0.28	2.9	-5.5	5.7	-2.9	4.6	-8.8	5.5	2.1	8.9	-0.17	2.7	6.3	1.6	-3.8	3	-0.38	1.8	1.8	-11
-0.06	-0.81	2	0.08	-2.6	-3.9	-2.5	-2.3	-2.5	-11	-3.3	-5.5	-0.47	-4	-0.71	-16	1.8	-9.8	1.4	-12	1.1	-9.4	-0.38	-13	-5.1	-7.2	-5.5	5.5	-7.9	-6.7	-4	-3.6	2.1	0.36	-6.5	-0.78	-6.7	-3.9	1.6	-5.3	-4.3	-0.86	0.18	1.5	2.5	-3	-4.8	-1.8	-3.7	-9.2
-0.24	-1.2	-3.9	-3.9	-1.7	-2.9	-5.3	-3.4	-4.6	-6.4	-5.7	-5.1	0.58	-8.1	1.6	-13	8.5	-12	-2.3	-12	1.1	-8.6	2.2	-9.1	1.5	-4.8	-2.8	-4.3	-2.4	-9.5	-0.81	-9.2	-3.6	-6.2	-4.8	-4.5	-6.2	-8.5	0.36	-11	2.1	-5.6	-0.73	-0.37	2.9	-8	-1.2	-3.8	3.4	-11
0.36	-0.82	6.7	-8.3	13	-7.9	2.6	-5.6	8.1	-13	2	-7.3	3.1	-9.2	5.9	-7.3	4.5	-6.9	0.24	-11	4.3	-7.2	0.62	-11	5.1	-8.5	5.4	-5.5	-7	-5.6	3.8	-4.9	-4.8	-4.2	-1	-9.3	-1	-12	5.6	-8.7	1.5	-5.8	4.6	-8	-1.1	-4.2	-1.9	-4.4	-0.31	-7.8
0.47	-0.65	6.7	-0.9	9.4	-6.7	7.5	-7.3	3	-5.2	3.1	5.8	5.5	-7.3	5.6	-3.2	12	-6.4	8.3	-3.6	-2.4	-1.8	3	-3.2	8.3	-2.3	-0.6	-11	0.27	-3.6	3.2	-7.3	-5.1	-0.45	5.8	-7.8	-1.9	-9.9	-1.4	-3	8.1	-11	0.31	-6.7	1.6	-5.4	4.5	-7.4	3.9	-6.5
-0.06	-0.57	2.4	3.4	0.41	-6.2	2.5	-0.08	-4.8	-1.1	0.7	0.21	-3.9	-10	-1.3	5.3	8.2	-2.8	-11	-2.7	-4.5	5	-8.5	-7	2.6	-1.4	4.3	-13	-2.3	-7.8	5	-6	-6.8	-9.3	-1.2	-3.6	-5	-8.5	-2.1	-3.4	8.6	-7.9	-0.29	-4.8	2.4	-11	0.16	-11	5.5	-0.23
-0.23	-0.47	-2	3.3	1.8	1.1	4.3	-3	4.2	-1.7	1.8	-0.28	1.6	-9.8	-3.6	3.2	0.91	-1.2	-6.6	-4.5	-0.37	-1.9	-2.7	-4.7	-5.1	-5.4	8.8	-19	-11	-3.7	2.4	-13	-9.2	-6.5	-9.3	-2.4	-2.5	-7.1	1.2	-9.6	-0.51	-5.7	2.8	-12	6.5	-9.8	8.6	-9.6	1.9	-2.9
-0.18	0.01	4.7	-7.8	1.5	4.3	-3.8	-4.5	1.9	-2.4	-0.68	-6.4	-1.3	-2	-2.9	5.4	6.8	4.7	8.9	3.9	-0.2	2.1	-3	5.3	-6.8	-6.6	7.4	-8.2	-6.8	1.4	4.7	-4.5	-1.9	5.5	-1.9	-4.2	-0.06	-6.5	4.9	-5.3	2	-0.13	9.1	0.54	0.2	-0.75	1.5	-5.7	1.2	-1.7
0.38	-0.48	4.2	-3.5	-1	-3.5	-4.5	-2	2.6	2	-1.2	-3.2	0.25	0.73	6	8	3.3	4.7	6.6	-0.82	2.3	5.7	-5.3	3.2	0.39	1.7	-0.32	-7.7	6.4	-4.9	0.67	-6.1	2.3	-2	6	-1.8	3.2	-7.5	3.1	-4.3	-0.09	-2.4	0.51	-6.4	2.6	-5.6	2.2	-9.4	-1.9	-1.7
0.33	-0.12	-4.6	4.2	-5.9	-2.1	-3.3	0.34	2.2	-3.6	3.3	-1.1	2.2	0.47	9.1	2.1	9.8	0.62	4.3	-4.7	3.1	-0.95	2.1	2.1	7.4	1.5	2.6	-9.3	6.2	2.3	2.4	-8.9	4.3	2.2	9.7	-1.4	4.6	-1.7	4.2	3.4	2.4	-0.79	-0.46	-5.1	0.61	0.69	4.6	-4.4	2.2	2.9
0.14	0.59	-2.9	-2.9	-7.5	0.1	-4	-2.8	-4.8	4.8	-4.4	3.3	-1.9	5.8	1.1	1.1	-4.5	5.7	-6	-2.7	4.4	7.2	8.1	5.5	-4.3	7.7	2.8	-1.1	0.63	3.6	-1.6	0.3	-0.06	8.6	3.4	3.9	3.6	6.5	-1.3	1.7	-4.3	-2.5	2.1	2.3	-2.7	1.4	-0.73	0	-3.4	4.8
-0.08	0.39	-7	2.5	0.57	9.2	0.4	8.1	-6	8.2	-4.2	3.5	-0.52	8.2	-3.2	3.8	-3.5	-2.6	-7.7	7.5	2.6	4.3	6	6.6	-5.8	6	-1.4	5.6	-0.83	9.6	-1.9	3.7	-6.3	3.2	-2.1	6.2	3.7	4.9	0.07	4.6	-7.1	0.34	0.57	5.3	-1.1	6.3	-0.22	5	-7.1	11
-0.4	0.68	-10	0.93	-6.6	4.6	-6.1	3.3	-5.3	9.6	-2.1	3.7	-4.6	4.8	-1.7	-0.84	-3.5	4.6	-8.3	14	-1.6	8.5	6.3	7.2	-3.9	6.9	-6	9.1	-5.5	7	-7.1	7.7	-3.7	9.8	-6.2	8	-2.9	4	0.91	7.6	-4.6	6.6	-4.5	4.4	-0.62	3.8	-2.9	-0.34	-13	7.4
-0.58	-0.05	-12	0.5	-3.3	0.1	-10	5.4	-3.2	10	-5.9	4.2	-1.4	5.6	-4	0.93	-11	8.6	-6.7	4	-3.8	1.6	-4.2	-7.1	-5.6	7	-8.1	7	-7.8	-1.5	-3.1	2.5	-10	-2.4	-8.6	4.7	-4.9	8.5	-4.2	6.5	-4.6	4.4	-8.8	2.8	-3.5	3	-0.03	6.3	-12	9
-0.19	0.1	-6.5	-0.69	-3.1	-0.42	-5.2	5.5	-5.5	3.7	-3.1	10	-1.7	2.8	-8.8	-1.3	0.04	5.9	-6.8	5.6	-3.1	1	-8.5	1.2	-12	5.9	1.4	2	-6.9	3.5	-1.6	2.2	-4.9	1.3	-11	1.9	-2.2	3.7	-2.8	3.5	-1.2	5.8	-1.9	0.21	1.1	2	-1.6	5.6	-2.8	0.2
0.44	0.42	-0.35	-7.7	-4	-4	2.4	4.2	-0.85	-3.6	-3.6	-2.4	-0.53	1.7	-1.7	-6.8	4.2	8.1	6.7	2.9	0.99	-1.4	0.35	0.66	-3.9	3.6	4.3	7.1	0.41	4.2	8.4	7.9	0.62	5.6	-2	5	1.5	6.9	0.14	4	3.3	4.3	4	7	2.5	2.3	7.5	1.4	-4.7	2.2
[truncated: 952 more columns]
