# Supplementary material for: Dyslexia on a continuum: A complex network approach
Source: PLoS One. 2018 Dec 17;13(12):e0208923. doi: 10.1371/journal.pone.0208923 (PMC6296514; doi:10.1371/journal.pone.0208923)
Supplement: S1 File — Detailed information about the archive contents is provided in the included README.txt file. (TGZ) [file pone.0208923.s001.tgz › FS_603_AV_run_2.csv]

2.8	-3.8	5.1	-3.3	5	-3.8	13	1.9	1.7	-0.47	3.9	-2.2	-1.9	8.7	5.4	5.4	17	1.7	6.2	4.5	-0.62	12	4.5	5.6	7.7	5.1	7.4	10	13	15	7.7	5.2	17	7.5	8.9	8.7	10	4.1	13	5.4	6.4	3.9	9.1	-2	14	4.5	3.6	0.16	4.7	-0.86
-0.65	-1.1	9.2	-4.3	-0.4	-2.8	-0.31	4	-11	4.2	-1.3	0.83	-7.5	7.8	-4.2	2.8	-7.5	4.2	-5.1	1.6	0.52	-0.35	-2	2.4	-0.32	2.5	5.1	12	10	10	7	6.9	2.6	2.4	5	5.5	3.1	-1.1	4.3	1.2	0.12	-0.95	-3.2	0.61	9.7	9.1	-2.1	1.5	-5.5	2.2
-11	-2.5	-2.6	-3.7	-5.1	0.53	-7.7	1.6	-9.3	1.6	-15	1.9	0.68	-3	-4	-6.3	1.8	-1.4	-2.4	2	-4.9	-1	-9.9	-0.35	-0.96	4.8	2	3.8	3.2	11	1.2	8.5	3.5	11	1.1	8.8	2.4	2.2	0.1	9.9	0.64	5.2	0.08	4.2	4.4	-3.2	0.7	-2.3	-5.5	-1.6
-3.9	2.5	-3.9	2.4	-6.6	7.1	-9.5	-9.7	-4.7	-10	-3.8	2.3	-1.3	2.3	-4.8	-1.9	5.3	-1.2	-1.1	-1.7	4.8	-7.1	-0.49	-4.5	5.3	0.26	-1.8	5	8.9	5.2	0.77	6.9	6.6	6.4	3.6	2.5	5.4	2	6.5	4.1	2.5	3	5.6	-2.9	6.8	-3.4	5.6	1.8	-1.3	0.64
-5.8	-4.5	-1.3	-5.2	-3.2	0.58	-7.9	-6.6	-4	-6.2	3	4.5	-3.4	2.6	-1.1	-0.56	-1.5	3.7	0.98	0.26	4	-3.7	2.6	1.8	12	4.8	2.6	5	5.9	0.89	1.6	7.8	7.2	7.3	5.7	-0.42	0.94	5.7	2.4	-2	-0.52	3.8	13	6.9	7.9	-0.93	0.61	0.95	-1.8	-2.3
-6	-9.6	-0.82	-4.8	-0.08	-3.2	-9	-8.5	-3.4	3.2	4	2.6	5.4	-4.4	2.7	-5.2	2.1	-3.4	3.7	-1.2	8.5	-3	7	-4	9.2	6.8	2.9	-3.4	6.5	-1.2	0.39	-2.2	-0.83	-6.3	1	-3.4	-0.49	4	-0.22	-5.5	-1.6	-3.2	10	4.1	1.5	0.5	5.4	-0.5	4.3	5.6
-4.4	-0.01	-5	-5.3	-8.3	-3.9	-8.4	-9.4	-0.61	0.44	2.6	-2.5	7.6	-0.42	2	-4.3	12	-7.6	0.57	-3	8.3	-7.9	2.6	-4.1	6.1	5.2	0.57	0.4	6.6	-2.4	0.15	1.1	2.9	1.5	7.3	-2.9	4.1	6	5.2	-2.7	0.36	-1.3	8.9	5.3	7.7	-1.6	3.5	-0.67	3.9	-1.2
-3.7	-2.3	-4.7	-6.3	-2.2	-4.6	-6	-9.2	-1.6	-3.6	1.9	-9.9	2.9	-4.5	2.6	-0.11	-1.8	-1.3	-1.2	-1.7	1.9	-0.6	-0.44	-2.3	0.59	2.7	0.29	0.97	-0.53	-2.8	0.36	2.6	0.54	1.5	4.2	-1.3	2.1	1.9	-1.7	-0.5	1.8	-0.74	4.1	3	-2.5	-6.3	-3	0.87	-2.6	0.42
2.5	1.2	2.8	2.6	6	2.7	9.9	8.6	4.5	0.09	4	4.3	-3	-0.16	5.6	-1.2	0.56	-1.5	1.5	-4.9	6	0.78	-2.8	2.5	-0.16	5.4	-5.6	4	-0.18	-3.4	-5.2	2.7	-4.4	-0.8	-2.1	2.1	-0.46	2.5	1.7	1.3	-6.7	-4.5	2.4	2.4	-6.4	-6.3	0.69	-1.8	1.6	0.41
4.6	6.4	0.71	1.3	0.03	6.7	8.8	7.9	2.3	9.7	1.8	2	5	7.4	4.9	2.9	3.8	3.9	7.6	5.6	-2.7	0.64	3.2	3.8	1.7	7.1	-4.2	3.5	2.6	-8.2	-1.2	-2.8	3	4.4	-1	-5.9	-2.3	1.3	2.3	-1.4	-1.8	-4.3	3.9	7.2	-2.4	4.5	3.7	-4.4	4.6	-1.5
7.7	2	3.8	1.1	5	2.9	7.5	8.1	-2.3	3.7	4.8	-1.5	-2.3	-7.6	-0.51	1.7	-8.6	1.1	-6.1	7.1	-3.1	-3.4	0.06	4.9	-5.4	4.8	-4.3	-3.9	-5.2	2.7	-8.4	4.7	-3.4	1.7	-1.9	-8	-5.2	2.1	-5.8	1.9	-0.34	2.2	-4.6	2.8	-6.8	2.6	-6	-1.1	-6.1	-2.9
-0.07	5.4	-3.3	11	-0.18	7.2	4.3	4.4	2	-2.6	-2.1	0.03	-0.55	-3.1	-4.5	1.2	-9	8.9	-7.1	2.7	-5.5	0.28	-5.8	1.1	-12	8.1	-1.6	2	-7.2	7.4	-8.3	1.9	-7.3	4.7	-4.6	-0.12	-5.7	3.1	-13	1.2	-2.9	6.2	-8.4	5.1	-12	8	-9.9	3	-12	-5.1
1.3	6.1	0.96	-3.1	-1.1	5.1	2.9	5.9	5.2	-4.7	0.4	3.5	-2	3.4	-4.4	-0.26	1.3	-4.9	-4.7	-2.1	-2.4	-2	-2.7	-0.85	-5.9	4.6	0.34	6	1.6	-0.73	1.4	-0.57	1.4	3.5	-4.7	2.6	-3.1	4.8	-8.3	-0.59	-2.3	3.3	-3.5	6.6	-9.7	3.2	-1.1	2.2	-2.3	-3.7
1.5	2	3.3	-4.4	1.7	-0.59	2.5	4.5	0.5	1.6	0.16	0.76	7.8	3.6	0.91	-1.5	-3	-5.6	0.65	-2.4	-0.81	-0.17	2.5	2.1	3.4	6.3	-4.5	2.5	-6.3	6.7	-1.7	3.2	-7.4	-4.1	-2.2	3	-3.5	4.6	-1.3	2.6	-1.3	5.9	-1.2	5.1	-8.3	0.48	-0.16	-1.5	-0.89	-1.2
0.79	-5.2	0.7	-2.4	6.3	-0.19	9.7	6.5	4.6	-2.1	1.7	-1.1	0.34	-4.7	-2.8	0.33	-1.4	6.3	3.8	1.8	-6	2.5	6.3	3.1	3.6	6.2	2.9	5.5	-1.6	3.6	-4.3	7.1	-8.6	6.7	-0.66	2.6	-1.2	0.83	-1.9	6.7	-2.2	3.8	1.5	5.5	-5.6	0.92	-3	7.1	4.2	3.9
-5	-4.2	0.76	-2.1	3	-4.8	7.1	-0.91	4.9	-7.2	6.9	-9	2.2	-11	-1.5	1.2	-3.7	5.5	0.65	0.42	-2	3.4	1.7	-5.3	4.1	4	-6.7	5.9	0.36	11	-2.8	3.5	-0.39	0.36	-1.3	6.6	-2.1	0.12	-5.7	18	-1.9	-2.2	4.4	7.5	-7.8	7	0.78	6.1	3.5	3.5
-6.3	-2.2	-6.5	1.5	0.55	6.1	-5.5	-3.2	-3.9	-9	-4.9	-2	3.9	-0.81	2.7	3.9	-8.8	7	-2.7	6.4	1.1	1.7	-9.2	5	-9.4	-2.6	-6.8	8.5	-4.7	8.3	-2.4	4.5	-2.7	-7.8	-5.5	0.17	-6.2	3.5	-5.9	-1.1	-7.4	3.7	-7.4	-4.3	-11	-10	-4.1	-3.2	-8.8	0.32
0.8	7	-0.97	4.1	-1.9	0.12	1.1	-2	2.7	0.89	-5.2	6.6	0.49	3.2	0.4	2.7	-7.4	4.2	-0.09	1	1.5	-5.5	1.6	-0.63	-11	-5.6	-6.4	-6.4	-12	-2.4	-2.7	-1.2	-2.8	-6.3	-10	-1.3	-6.7	-3.5	-4.4	-11	-10	-3.6	-4.2	-1.3	-5.5	-2.6	-1.8	-2.6	-5.5	2.7
1.3	-4.4	1.4	-3.2	1.8	-4.4	-5.9	-2.7	-3.4	0.56	-4.5	0.04	2.8	-9.8	5.2	3.4	-4	-1.5	2.7	-4.5	0.79	0.83	4.3	7.4	-4.1	-6.8	-5.2	0.32	-8.4	-4.4	-1.9	-2.3	-2.9	-5.1	-7	-0.97	-5.8	-0.57	-1.7	-3.9	1.4	-0.43	-3.6	-3.6	-6.4	-4.2	0.92	-5.9	-0.87	-8.6
-5	-6.2	-7.8	-3.8	-1.8	-0.43	-15	-2.2	-0.88	-3.4	0.28	-11	2.6	1.3	-0.85	-0.92	-3.5	-5.2	-0.2	-1.1	-2.6	2.2	8.6	-0.32	-6	-15	-7.2	-0.6	-12	-7.9	-2.7	-10	-3.5	-12	-0.05	-1.8	-9	-4.2	-9.8	-9.3	0.63	-2.3	-8.7	-16	-6.6	-12	-4.5	-6.6	1.1	-7.4
-0.49	-4.7	-0.45	-3.1	-1.4	-0.82	-11	-5.6	2	-2.8	4.2	-13	4.6	-1.7	0.69	-4.1	-1.1	-7.2	-2.7	-6.8	-2.6	-4	1.5	-6.6	-3.1	-13	-10	-4.9	-8.8	-9.1	-5.7	-7.5	-3.8	-11	-5.9	-7.6	-6	-8.8	-2.2	-4.4	-0.63	-4.8	-4	-14	-9.8	-14	0.89	-11	5.2	-11
-5.2	-6.7	-6.9	-0.69	-3	-3.6	-10	-5	-4.6	-1.2	1.1	-2.7	-6.2	1.6	-5.1	-4.9	-4.4	-6.5	-5.9	-7.1	-0.48	-5.7	-3	-0.96	-5.4	-12	-2.4	-16	-2.6	-11	-4.8	-14	-1.7	-12	-8.7	-7.7	-6.8	-5.3	-3.7	-7.5	-3.8	-3.5	-3.1	-11	-5.3	-3.3	-3.5	-11	-0.15	-8.8
-2.3	-7.1	-3	1	-4	-2.2	-7.9	-4.5	-2.2	4.8	0.88	-2	0.21	-0.88	-2	-3.6	-5.5	0.58	-8.7	-11	-1.4	-3.1	-1.2	-0.47	2.1	-7.1	-3.7	-11	-5.2	-9.6	1.5	-12	6.2	-2.5	-0.28	-6.1	-2.7	-2.5	0.68	-9.9	1.1	-3.6	6.1	-5.1	8.7	-1.8	-1.6	-8.4	-5	-7.7
-2.8	-11	0.26	-3.8	4.8	0.55	-9.3	-0.3	-2.9	7.1	2.4	-2	1.5	1.9	-0.3	2.6	-4	0.54	-4.8	-2.1	2.7	1.3	-1.6	-4.3	5.5	-7.7	-4.7	-6.6	-1.5	-11	2.3	-4.7	2.4	-6.1	-2.4	-5.6	0.76	-6.7	-0.7	-7.8	-1.3	-5.2	6.5	-3.8	4.2	0.58	-1.4	3.3	-3.5	-2
2.5	7.5	2.3	7.5	-0.13	3	-5.8	0.85	-0.38	9.1	8.7	6.3	-1.6	4.8	-1.9	4.2	-0.83	8.7	-1.4	6.9	3.9	1.3	-1.5	7	7.6	5.5	-3.1	-0.52	1.9	-6.8	0.49	3.9	2.2	-5.4	0.7	-6.7	2.3	0.75	-1.5	1.6	-2.4	-5.6	7.5	2.4	7.5	11	-5	13	0.01	8.9
8.1	2.8	7.4	14	5.5	-3	5	-1.9	-1.2	-8.6	4.9	1.9	3	-6.4	1.4	5.3	-0.95	5.4	-0	0.59	5.2	4.9	2	-1.5	7.9	10	-4	-4.5	-2	3	-3.1	2.7	2.3	2.7	-1.8	2.2	2.3	2.2	0.95	6	3.7	1.4	5.9	11	3.3	5	1.2	2.9	2	2
4.6	-3.5	-0.55	4.3	3.9	-4	9.1	-8.5	-3.3	-7.8	2.8	-2.6	9.8	-8.5	3.5	-3.9	4.9	0.5	4.7	-3.6	6.8	0.01	-3.1	-6	8.9	6.5	-1.8	4.1	3.2	6	1.5	6.3	6.8	4.9	-0.44	5.3	1.5	3.7	7.1	4.5	0.55	0.77	12	4.7	13	6.4	-1.9	1.6	0.59	-0.2
9.5	-4.5	6.1	-7.3	5	-3.3	8.9	-4.1	-2.2	-5.1	5	-4	6.5	4.4	-1	-3.4	-1.9	-4.8	-2.1	-2.8	4.6	2.5	-4.7	-0.31	10	-1.8	3.2	4.6	-0.87	1.5	3	-1.9	0.43	-2.8	-0.69	-1.2	2.1	0.76	-3.7	-0.16	3.6	1.9	10	-2.4	10	-2.3	-0.24	-4.9	0.88	-2.2
-0.53	-2.8	-1.3	1.8	-1.6	4.2	-1.7	1.7	-6.5	-5.5	0.27	1.3	0.44	1.8	-2.9	0.71	-4.9	-2.9	-1.9	-1.2	0.81	0.82	-3.2	1.3	2.6	-5.1	-0.58	-2.1	-2.3	2.1	-2.9	-2.4	-7	-2.4	4.7	2.4	3.8	0.81	-0.35	-0.74	1.1	7.4	-2.3	-8.9	-9.8	-3.3	0.24	-7.9	-2.9	-3.4
0.18	9.7	-3.2	9.1	-0.45	4.3	-0.43	9	-6.4	10	-3	11	-2.5	-1.1	2.3	-2.1	-1.2	-4.7	-0.11	-0.52	3.1	-0.83	0.06	-0.53	-2.6	-4.2	-4.7	-2.1	-1.4	-8.6	-5.9	-0.83	-9.7	-5	2.9	-1.7	-0.08	-1.7	-1.2	-5.2	1.3	1.9	-9.8	-0.65	-7.2	5.6	1.9	0.23	-1.9	4.3
3.6	4.1	-3.3	1.1	-4.9	-2.4	0.82	3.5	-8	4.9	-3.6	-2.3	-2.9	-2.3	3.5	-1.6	-9.5	-1.6	0.95	0.01	-0.4	-3.7	6.3	-4.8	-7.7	-0.47	4.2	2.5	-4	-2.6	-0.23	-3	5.2	-0.53	0.49	0.56	1.5	0.23	-2.3	-2.4	0.98	-0.22	-5.6	0.47	-2.8	5.1	0.4	-0.88	0.58	5.1
-3	1.9	-3	-3.2	-1.9	-11	1.7	-4.5	-3.7	-2.5	-5.3	-4.7	-3.4	-4.1	3.8	1.3	4	2.9	3.8	-4	-2.8	4.3	1.2	0.37	0.35	1.3	-1.2	1.5	3.7	-5.1	-0.97	-4.3	-1.7	6.2	-0.15	0.31	-1.5	1.5	0.48	2.1	2.6	2.3	-1.6	-0.73	4.9	-0.15	1.9	7.2	-3.4	0.27
3.7	-6.6	0.84	-11	1.7	-1.7	9.4	-8.4	3.9	-2.6	-2.1	-2.3	-6.3	7.5	2.4	-0.11	7	-4.3	7.2	-0.57	0.21	1.4	-2.8	6.3	7.4	-0.98	4.9	0.78	6.5	1.4	3.8	-1	5.2	0.84	-1	5.9	5.3	1.3	8.7	-0.51	-0.21	1	4.1	1.5	14	-5.5	3.8	-0.82	5.8	-2.3
-7	-0.11	-0.9	0.18	-1.1	3.5	-2.9	1.7	6	1.4	4	0.3	-4.8	8	-2.7	-3	1.7	-3.9	3.2	-3.8	-1.5	1.1	-6.1	-0.2	8.1	-5.5	5.9	-5.9	2.1	-4	8.1	-5.5	19	2.1	7.6	2.6	3.7	-6	8.3	-0.8	6.7	2.2	8	-2.9	7.6	-3.4	-3	-1.2	7	-0.47
-2.8	-0.91	-0.19	2.7	4.2	5.8	3.4	4	10	4.1	1.7	-0.22	0.45	4.5	-5	2.1	-1.5	-1.2	-1.3	-0.84	-3	3.2	-1.1	-4.2	8.7	-10	9.3	-8.7	-5.5	-6.4	8.5	-7.2	2.8	-12	-3.4	-0.36	3.3	-3.6	4.2	-7.6	2.1	0.23	3.6	-7	6	-4.5	-0.84	-3.8	9.5	4.6
5.4	-0.03	-3.8	5	5.4	7.5	7	6.5	7	9.2	-2.8	5.8	1.3	7.2	0.2	5.1	-0.6	-3.7	-2.1	11	-2.5	5	-1.7	5.7	5.8	-9.3	5.4	-1.8	0.77	4.4	2.4	-3.1	-3.7	-2.5	1.5	-4.1	4.2	-5.2	6.1	-0.05	-0.98	-3.8	3.3	-0.33	1.4	-1.3	0.77	0.82	4.2	9.7
6	6.6	2.3	4.1	7.4	6.1	8.7	12	5.5	8.3	0.62	7.7	4.4	6.1	3.3	8	0.47	12	2.6	13	5.5	5.3	1.7	3.9	9.7	-3.4	-2.5	2.3	0.97	3.5	2.2	-1.1	-7.1	4.6	0.24	-1.6	2	-1.9	1.5	12	0.8	-0.78	7	1.5	-5.4	7.3	-2.3	2.7	2	6.8
3.1	3.8	5.8	6.3	10	-3	8	3.9	11	-5.4	6.3	-0.05	2.3	-0.73	3.8	-0.76	0.17	0.39	1.1	3.2	0.88	-2	3.2	3	4	2	4.8	0.91	-2.4	-0.67	-0.09	-1.9	-6	0.24	-4	1.7	1.9	3.9	-2.3	-0.66	2.5	1.6	-0.16	1.4	2.2	-0.83	1.2	5.6	4.2	1.1
1.6	-2.8	-2.3	3	2.2	-1.5	11	-6.3	1	-6.3	3	-1.7	0.16	-0.87	6.8	-4.1	7.4	-7.8	4	-5.4	-2.7	-3.1	7	-3.1	-0.77	-2.3	-1.3	4.3	2.5	6.1	2.8	2.4	-3.7	-1.6	0.33	3	2.1	1.9	-1.5	-11	1.1	1.7	-0.61	-3.7	3.6	-2.2	0.68	1.7	-2.9	-4
12	-4	4	-1.6	5.1	-3.9	8	-5	-1.9	1.1	1.5	-6	-13	-7.2	6.3	-0.76	8.3	-11	9.1	-7.5	1.4	1.6	5.9	-4.9	0.63	-5.9	4.3	-6.5	4.2	2.5	11	-6.4	8.7	-11	8.6	-3.9	1.5	-4.4	11	0.02	4.1	-3.1	7.3	-9.7	9	-5	1.2	-3.6	3.8	-4.1
5.3	-2.4	5.1	-7.8	4.7	-6.2	0.11	-3.5	8.8	5.7	1.4	-5	-7.4	-3.9	0.77	-4.6	0.31	-1.4	6.2	-1.2	1.8	-1.6	0.65	-7.4	-1.7	-7.5	5	-10	3.5	-8.5	2.5	-6.1	5.3	-3.7	4	-0.23	-1.3	-4.8	6.8	-7.7	6.5	-4.6	-0.46	-1.9	5	-3.2	0.79	-4.6	8.8	-1.8
-0.39	2.9	3.1	-0.3	3.1	-0.21	2.6	2.7	15	8.3	5.8	0.23	-0.85	1.3	-3.1	-1.8	-6.4	-3.2	-6.7	-4.8	-7.2	2	-2.7	-10	-10	-5.8	0.99	-10	-4.3	-9.7	2.2	-3.2	-7.1	-3.5	-4.6	-2	-4.1	-5.4	-5.9	-10	-0.25	-4.4	-5.8	-1.1	-4.6	-1.6	-1.1	-1	7.4	2
2.6	9	1.5	5.3	0.38	1.3	0.9	7.1	9.2	6.7	-5	3.5	2.4	-2.8	0.76	-1.9	-12	-1.8	-0.64	-4.8	-1.9	-4.7	-3.9	-6.6	-8.3	-3	2.6	3	-15	-2.4	1.1	2	-5.5	3.7	-12	-6	-7.4	-2.5	-11	-3.7	-5	-4.5	-6.5	-5	-5	-3	-6.3	-0.57	-1.2	6.6
1.3	2.2	3.3	2.1	-1.1	-2.8	3.9	7.9	5.7	-0.23	1.1	-2.9	-7.9	-4.9	-0.5	2.7	5.1	6.8	-1.1	-1.9	0.96	-3.2	-4.2	-2.8	-3.5	-5.1	0.73	-3.2	-9.9	1	-6.8	-3	-1.3	1.1	-6.9	-5	1.5	-1.5	-5.5	-0.74	-0.07	-8.6	-3	-7	-1.1	1.7	-4.1	8.7	2.1	2.1
8.8	-2.9	3.2	-8.9	-4.3	-5.6	2.7	6	5.5	-0.2	-0.06	-7.9	-7.2	7.1	0.67	1	8.2	-0.21	3.7	1.8	-1.1	-2.1	2.6	6.1	0.55	0.48	2.1	-1.2	1.5	-5.4	6.2	2.9	15	-11	-2.1	-2.7	2.6	-0.65	4	0.62	6.7	-11	1.9	-1.9	-0.59	-4.4	1.9	4.2	5.7	2.7
3.9	2	-6.9	-2.8	-5.9	6.8	-0.56	5.3	-7.9	-2.1	-8.5	-4.3	-0.54	6.1	-2	2.2	-7.2	-7.4	6.7	6.3	1.2	-1.4	2.6	3.6	-7.4	-0.83	2	-3.3	3.2	-3.8	-3	-2.5	4.7	0.25	1	0.45	-1.6	2.8	1.6	-11	2	0.37	-9.1	-4.1	-11	-2.1	2.1	2.5	-3.1	4.1
-2.1	2.4	-3.7	4.9	-5.2	4.5	-2.2	3.2	-6.1	0.68	-7	3.1	-2.1	0.95	-2.6	-1.9	3.3	-3.4	-3.3	0.22	-0.36	-4	-0.22	0.34	-10	-2.8	1.1	-7.9	3.3	-6.6	-2.7	-3.6	-3.5	5.5	2.3	-0.43	-2.3	-2.8	-2.1	-3	-0.21	-5	-15	-4.9	-12	-3.9	4.3	5.3	-4.1	5.6
0.39	6.5	3	9.5	-3.3	4.3	0.92	6.4	-6.7	-2.1	-14	11	-9.3	-2.9	-8	-2	-1.1	12	-5.6	4	-0.21	6.5	-8	5.6	-15	2.2	3.5	-2.7	1.4	-2.1	-1.8	9.2	-2.2	5.9	-0.76	-0.52	-7.3	4.4	-3.6	6.3	-6.9	3.5	-19	-1.8	-1.9	-1.1	0.97	9	2	0.9
0.91	7.6	-0	-1.6	-4.3	6	3.6	6.6	-0.86	-1.9	-15	8.7	-4.8	9.9	-5	3.8	12	7.5	-3.7	7	-7.1	1.4	1.7	13	-6.7	0.36	1.7	2.1	3.1	-0.83	2.4	5.1	0.37	4.6	0.49	-2.2	2.5	1.8	-3.8	7.4	-4.9	8.6	-0.99	-0.99	-9	2	0.16	5.3	-1.9	2.1
3.3	3	-5	-0.97	-3.9	4.5	-1.9	9.3	-4.6	2.5	-9.6	6.5	-2.9	-2.8	-5	0.09	-0.5	-1.3	0.44	2.9	-2.5	1	7	-6.2	-8.9	1.9	-3.1	4.8	-0.61	0.81	-2.4	1.2	-8.4	4.5	4.7	0.26	-1.2	3.5	-1.4	1.8	-8.2	3.7	-7.2	6.6	-4.8	0.16	4.1	0.67	-3.6	3
0.83	3.3	-4.5	1	-0.76	-2.6	-6	2.4	2.7	5.8	-2.3	5	-3.5	4.9	-3.2	-0.59	9.2	-2.7	3.8	0.68	-1.9	1.4	-1.8	-4.5	-8.8	0.37	-3.5	-4.7	-3.4	2	-6.6	-0.92	-4.6	2.5	1.8	0.89	1.6	-3.5	-0.05	-1.4	-0.03	-2.9	-2.6	5	5.7	11	2.1	8.2	-6.3	11
-1.3	8.8	-3.1	5.9	-9.5	0.06	-1.8	5.3	-6.6	7.6	-3.4	-0.86	-4.8	-5.5	-2.4	2.8	-4.7	-5.6	-7.8	3	-5	0.21	1.4	1.2	-3.9	-3.4	1.3	0.08	-0.37	2.2	3.7	3.2	-1.6	-1.6	-1.9	2.1	3.2	-5.2	-0.23	-3.2	2.1	-2.1	-6.5	1.4	7.8	7.3	2	3.3	-1.6	0.13
-1.8	-0.48	-0.02	7.4	-6.9	-6.1	-4.6	-7	-6.9	-7.5	-5.6	-9	3.8	-11	-0.09	-0.89	-0.7	0.16	-2.2	2.9	3	1.9	-3.7	-3.4	-0.18	1.7	3.3	4.3	1.8	-2.2	1.6	-0.27	5.9	7.2	-1.2	0.67	0.68	0.83	2.9	1.1	1.9	-3.8	-5.1	6.6	-3.7	-2.1	1.6	-0.31	0.26	-7
4.9	-4.5	4.6	-4.3	7.5	-3.9	9.1	-7.5	0.2	-7	3.2	-6.2	0.97	3.4	0.23	-0.73	2.8	-1.5	0.77	-2.8	1.9	0.13	-4.6	-2.1	4.5	-1.4	3.7	0.59	0.83	1.4	-0.2	-4	4.1	-2.3	0.37	-1.1	7.2	-0.47	0.18	1.1	7.5	-0.28	6.3	-1.2	9	-2.6	4	-0.81	0.12	-2
7	-1.4	9.9	-3.9	11	-0.5	13	-8	2.2	-1.8	6.3	-2.2	9	0.38	5.2	0.81	1	-2.8	5	-2.1	2.5	2.5	6.9	-2.3	0.32	-0.11	1.1	-2.6	-4.8	0.07	-4.6	-2.9	-3.2	-3.9	1.3	-1.4	-2.3	-1	1.1	-9.2	3	2.4	-4.2	-2.8	0.67	-9.5	6	-4.3	8.3	-1.6
5.2	-5.3	7.7	-7.7	5.6	-3.4	2.3	-4	11	5	6.7	2.2	7.2	-1.6	4.2	-2.5	0.73	-6.2	8.3	-5.3	1.2	-6.5	3.9	0.64	-4.8	-2.6	2.2	-0.5	4.6	-5.1	1.9	0.25	8.3	-2.3	1.2	-1.6	3.1	2.4	8.9	-9.8	3.8	-3	-2.5	-3.1	-10	-12	5.8	-7.7	8.6	-2.7
4.8	1.7	8	2.8	-0.56	-7.7	-4.4	-3.8	11	11	7.7	-0.83	3.8	-2	5.8	1	-5	-2.4	0.94	3.4	-3.8	-7.7	-1.7	1.4	-1.2	-1.1	4.2	-5.1	2.1	-7.4	4.2	-2.4	-6.3	6.1	1.5	-2.1	1.4	2.9	3.2	-3.9	-0.59	0.45	-6.1	-3.9	-3.4	-2.5	4.2	0.22	6.2	0.22
-4.1	1.4	-6.8	11	-4.2	-3.1	-8.7	-3.1	3.9	-4.2	-3.9	-0.89	-3.4	-0.24	-6	2.6	-5.7	3.4	-6.2	3.5	-3.6	2.2	1.1	0.85	-3	1.8	4.5	-0.33	-0.76	1.5	6	-1.2	-2.9	1.6	1.2	4.2	1.9	1.5	-0.02	7.2	-3.4	1.2	-5.1	0.7	-3.1	9.7	-1.9	-3	0.79	1.1
-4.5	2.3	-0.64	-0.89	0.24	3.4	-3.5	-3.3	5.6	-5	-4.1	-0.61	0.71	1.1	-0.95	2.9	-5.6	5.8	-5	4.3	-9.2	-0.27	0.33	3.8	-1.3	3	7.8	-2.5	-2	0.23	7.5	2.8	-9.1	3.2	-2	-2.1	4.5	2.8	-5	5.1	-1.3	8.9	-3.2	2.5	0.56	3.7	-0.86	1.6	1.2	-1.8
-0	0.7	-1.9	-6.3	-0.99	-0.26	-7.2	-4.4	6.3	-1.3	-2.8	1.9	6.1	5.3	-2.4	0.55	0.41	7.2	0.33	2.6	-5.5	-1.1	2.7	1.8	-7.9	1.5	1.8	-5.8	0.9	2.4	-0.18	3	-1.4	-2.2	1.1	3.6	-1.8	0.6	-3.2	15	-4.7	5.5	-13	0.4	-8.3	-2	1.4	-0.6	2.3	-0.01
1.1	3.7	9.1	0.2	-0.98	3.5	-2.6	4.4	10	0.53	4	2.9	-1.5	-5.1	0.11	2.7	-1.1	-3.9	1.4	8.1	-5.6	4.6	-4.9	2.1	-2.1	1.8	4	-3.1	13	3.5	-1.4	-2.3	6.3	3.9	4.5	8.5	-1.2	1.5	7	6.4	2.9	7	-2.1	-0.07	-4.5	-1.3	2.4	1.5	0.08	8.9
3.5	3	8.2	14	-0.17	2.7	3.4	4.6	13	-4.1	10	0.49	-7.5	-8.2	-1	3.3	1.1	5.2	1.1	3.1	-3.3	0.58	-5.5	-2	1.9	-0.13	5	0.58	2	1.9	6.8	-0.1	11	4.8	3	5.1	1.8	1.8	11	-0.49	2.9	5.2	5.9	-1.8	5.3	0.91	9	4.5	12	0.63
0.89	7.5	0.57	4.8	-5.7	4.6	2.3	4.5	1.8	-2.7	3	-2	-8.8	-1.6	0.96	0.29	5.6	-0.32	1.3	-3.7	2	1.5	1.5	1	6.1	2.3	4.4	0.85	1.1	2.4	3.2	-3.6	7.6	3.7	1.8	0.79	2.7	-4.4	2.6	-4.2	-1.1	-0.53	9.7	-2	14	-7	3.2	3.9	5.7	0.06
5.2	8.9	-2.2	3	-3	4.9	5.6	4.9	-0.29	-1.2	0.2	2.1	-17	4.3	1.7	-1.1	1.6	4.9	-0.47	-0.05	5.7	2.2	-3.8	-2.5	6.5	-0.1	4.2	-5.5	5.4	3.5	5.7	-7.2	8.4	3.1	8.7	1.4	3.8	-0.9	5.9	-5.1	5.3	-3.5	10	3.2	26	3.4	-1.3	-3.1	0.59	-2.6
-2.8	-1.8	-2.7	0.02	-2.4	2.1	2.8	6.2	-8.4	13	-5.8	6.3	-1.8	8.3	-2.6	-0.8	8.7	0.1	6	-2	0.77	-0.73	-1.7	-2.4	6.9	-3.5	3	0.84	4.6	-2.6	7.1	-6.5	0.32	-0.95	3.4	-2	7.8	-2	7.3	-11	-2.1	-8.8	6.3	3.6	15	3.9	-1.9	1.4	-0.72	5.3
-2.7	-1.6	4.6	-5.9	4.8	0.34	2.9	3.7	-4.3	-1.1	1.9	-3.9	1.7	-4.8	3.5	3.1	11	-0.59	7.6	3.3	-1.1	2	0.78	-1.1	6.3	-3.6	-0.07	1.1	7.8	-1.1	1.3	-1.7	5.6	-1.6	6.6	-0.13	4.8	-5.2	1.6	2.9	1.7	-1.9	4.4	-1.8	2.4	-0.86	6.5	0.46	1.1	-0.32
5	-0.64	9.2	-0.59	6.3	1.2	4.2	5.6	-0.14	-7.1	3.4	-1.2	-1.6	-4.7	7	-2	-0.7	6.2	4.6	-4.9	0.91	5.2	5.7	2.3	4.6	3.7	-3.4	-2	-1.9	-0.38	-0.59	-3.7	-1.6	1	-0.6	6	-2.1	-0.5	-5	1.5	2.2	0.83	1.7	5.6	1.7	-1.2	6.9	-0.19	7.4	0.04
-3.3	-1.4	-3.1	-4.8	-3.2	0.1	-9.1	2.3	-4	-0.35	1.4	-0.93	0.1	0.64	1.7	-0.96	-4.6	-2.9	-0.98	-8.4	6.6	1.9	-2.5	-6.3	2.9	-5.8	-5.2	-1.2	1.1	-4.3	-0.43	-2.6	-14	-5.3	-4.9	1.1	1.5	-7.1	-4.2	-0.97	-3.9	-4.2	-4.2	4.6	1.5	0.89	-2.8	-5.9	-2.8	-0.88
-7	-1	-8.9	-4.9	-8.4	-6.7	-13	-5.3	-5.7	9.4	-6.5	2.4	-6.2	3.6	-1.7	-0.94	2	-0.93	-8.5	-5.7	1.7	2.6	-7.5	-2.2	0.85	0.49	-1.4	-1.2	-1.6	0.85	-0.25	-1.9	-1.2	-1.9	-2	2.5	-2.3	-3.8	1.8	5.5	0.68	-2.3	-3.8	4.4	-6.2	9.7	-4.1	-0.83	-2.9	1.7
-0.94	-7.2	-6.6	-2.1	-6.1	-3.1	-5.8	-5.2	-3.9	0.12	-3.7	-5.1	-1.8	-8.8	-2.1	-0.01	0.95	3.1	-0.94	-2.1	4.9	7.8	-5.8	-0.92	-0.05	0.05	-6.2	1.3	0.04	8.2	-4.9	2.1	1.5	5.3	0.03	7	-2.9	-5.2	-1.3	11	-5.1	2.4	0.62	-0.97	5.1	4.4	-5.4	1.7	-5.6	5.1
-0.75	2.4	-5.5	9.5	-4.1	-2.5	-4.1	-4.9	-0.87	-5.3	2.2	-5.4	3.3	-3.2	-4.6	1.3	-5	4.7	-7.7	1.3	-3.3	5.4	-2.6	-4	1.8	-0.25	-5.3	1.4	-4.7	2.7	0.04	2.2	-3.7	4.1	1.1	4.2	1.3	-0.86	0.44	14	3.3	1.1	2.1	-2.9	8.4	3.8	-1.9	-0.45	-1	-7.6
-8.6	4.2	-6.2	-5.6	0.03	-8.1	-5.9	-2.9	0.64	-8	2.9	-11	0.77	2.3	1.6	-0.29	1.6	8.1	-0.42	-5.2	-0.72	5.8	2.4	-0.41	-5.1	-0.48	-3	7.2	-7.4	11	-1.5	3.8	-4.4	4.6	-0.84	6.8	-4.9	-1	0.5	16	-5.1	-0.53	-7.8	-2.1	-4.2	-0.73	3.2	3	1.9	-1.1
5.3	2.4	1.6	-0.98	0.88	-5.7	5.4	-2.1	4.7	2.2	1.1	1.7	7.2	2.2	4	3.8	-1.8	6.2	5.3	6	-5.5	-2.6	2.6	4.9	-7	-0.06	-4	2.9	-2	4	-3	-5.4	-4.6	9.8	-3.5	1.8	-4	-3.4	-3.6	5.9	-0.49	-0.9	-3.7	3.1	-10	-0.94	2.6	7.3	2.5	3.1
5.9	2.1	7.3	-1.6	3.4	-5.3	5.3	-4.2	9.9	6.8	11	2.9	9.7	2.9	1.9	-0.41	-1.9	-1	6.2	2.7	-9.5	6.3	5.3	1.6	-8.3	7.1	0.85	2.6	0.17	9.1	4	-1.3	2.5	-0.12	0.37	3.5	0.76	0.61	0.94	4.4	2.8	0.67	-6.3	6.2	0.04	7.4	8.1	5.5	11	8.8
-5.8	4.9	-0.48	-0.39	2.4	-1.6	-4.4	-8	7.4	3.7	11	7.4	0.7	-0.87	-3.9	1.8	-0.13	-0.62	-5.8	-1.7	-6.3	-3.4	-0.76	-0.93	-4	3.5	4.7	2.8	-3.4	0.16	5.3	-1.4	-11	-2.1	-0.3	-1.9	7.5	-4.5	-1.8	-1.9	2.6	-3.2	-8.9	2.5	-8.5	9.8	4.8	5.4	6.1	4.9
-3	4.5	-4.3	1.3	-0.02	-0.16	-6.7	-3.2	7.9	3.5	5.2	8	5.9	3.5	-3.7	3.1	-9.8	1.2	-8.9	0.86	-11	-3.5	-4.9	0.81	-7	2.8	5.4	3.2	-6.8	1.4	1.6	3.9	-14	0.03	0.26	-3.2	-1.8	1.6	-2.6	1.7	3.6	-2.3	-16	3.2	-3	8.6	-3.8	1.7	2.7	8.7
-8.6	7.9	-6.2	6.3	0.69	2.4	-3	7.5	13	2.9	1.2	8.3	13	-3.2	-5.5	4.5	2.7	3.7	-2.1	8.7	-9.8	-0.83	2.1	-1.4	-7	4.7	2.5	3.6	-6.4	1.6	-0.05	7.8	-8.7	4.9	-4.6	0.91	-1.7	-0.31	-4	3.7	1.1	2.4	-5.7	-0.29	-5.1	5.8	-3.3	-0.67	0.94	1.6
1.2	6.4	3.1	13	5.5	4.4	6.8	10	8.9	4.4	2.9	8.6	3.9	0.33	2.2	-1.7	8.4	1.1	7.2	2.5	-5	-3.7	1.8	4.2	3.2	6.6	5.4	5.2	1.4	0.13	-1.2	4.5	-7.6	3.3	-0.28	4.4	-1.9	0.19	-1.1	7.8	2.9	7.8	4.2	0.52	5	3.9	2	3.6	-2.3	-5.9
10	3.3	1	1.7	0.89	1.6	15	5.9	-2.8	-4.4	-2	7.3	-1.6	2.7	1.7	-0.08	10	-0.53	7.3	-1.2	3.8	-2.7	5.8	4.5	7.1	2.7	8	1.6	5.6	4.3	3.4	-0.03	7.9	-3.8	8.3	-0.62	4.5	-2.5	9.8	3.4	3.9	2.1	7	2.8	12	2.6	3.2	-1.2	-4.8	-0.34
2.5	-2.6	1.8	-4.4	3.3	0.84	8.7	-3.5	-1.8	-10	-0.57	3.6	8.2	0.32	4.1	-2.1	9.1	4	9.7	4.5	6	-0.56	8.4	1.6	9.9	2.2	1.1	-2	3.8	8.9	5	2.3	-1.8	1.4	3.5	0.12	6.2	3.7	8.9	7	3.2	5	9.6	6	4.7	5.8	4.9	-7	-3.1	-2.2
-3.9	-7.4	-2.3	-6.6	-2.1	-3.2	2.8	-10	-7	-4.9	-6.1	-0.42	-2.8	3.2	4.1	-2.2	1.1	-5	7	0.75	3	-0.48	3.3	-5.4	3.2	4.7	4.3	-4	0.34	-3.3	-1.3	2.1	1.9	-1.5	2.3	2.2	5.2	1.4	-0.79	5.2	2.5	0.96	2.7	1.5	-8.1	-2.6	-0.29	-2.3	-2.3	-3.5
-11	-4.9	-7.8	-7.3	-8.9	-0.3	-5	-7	-6.3	1.3	-11	3.8	2.6	1.7	-4.4	-1.1	0.74	-5.1	-1.6	-7.3	-1.5	-2.1	6.3	-3	-8.3	6.5	4.3	-0.02	-1.6	-1.8	-5.1	3	-4.7	7.2	3.5	2.1	1.7	-0.32	-5.1	-2.3	-1	3.5	-6.5	6.3	-5.8	8.2	-12	-6.5	-13	-5
-0.03	8.1	8.8	3.3	0.47	6.1	2.4	1.9	-1.3	4.8	-1	7.2	-3.6	5.4	-2.4	1.6	4.6	1.6	0.28	2.5	-3.9	6.4	0.38	4.7	-2.1	5.5	5.4	-1.6	0.65	0.99	-4.1	-3.5	-3.9	8.4	2.7	-0.66	-0.33	-1.4	-4.8	-2.5	0.37	-3.5	-2.5	6.6	-1.9	4.6	-3.3	0.62	-7.2	0.86
-2	2.7	3.3	3.1	-0.42	1.4	-0.48	4.3	0.02	7.5	-0.71	8.3	-0.16	7.1	-1.4	1.2	4.3	5.5	1.9	0.38	-1.2	-0.42	2.9	8.4	0.67	1.2	4.3	0.19	4.9	-5.9	2.7	4	11	1.1	4	-4.6	1.7	3.8	1.4	-8.6	1.6	-2.6	2.8	-2.2	-2.8	-1.2	1.4	-1.8	-4.2	0.64
5.6	1.4	5.5	-3.6	2.6	-2.5	-1.1	0.93	-1.9	7.5	8.4	8.2	-1.3	1.5	-2.5	-1.2	0.6	7.6	3.4	-3.2	4.7	-4.1	1.6	4	8	-2.3	2.8	0.61	7.8	-14	1	3.7	5.2	4.4	-0.21	-7.6	3.8	1.6	2.6	-11	5.1	-3	5.4	0.69	2.5	1.8	2.1	1.5	-3.7	7.8
-0.86	-4.3	1	-7.5	-0.82	-4	-7.2	-7.4	-7.5	1.7	0.49	1.4	0.86	-1.4	0.1	-0.61	0.27	1.4	-3.7	5.7	3	-3.7	-3.4	2.1	-2.5	-0.87	1.2	-2.1	8.5	-2.3	-5.6	2.3	2.6	-0.89	-1.5	-4.9	2	2.4	-3.3	7.7	3.2	1.7	-2.4	0.38	-1.7	1.2	-4	-2.4	-7.9	1.3
-7.8	0.64	-6	4.4	-4.5	2.6	-9.2	2	-2.8	13	-2.1	4.2	2.7	-3.1	-3.5	-2.4	1.6	-0.71	-4.5	5.2	3.5	0.66	-6	-1.9	1.6	0.79	-2.8	-0.32	1.3	0.95	-1.2	1.9	10	2.7	-2.5	-4.4	0.98	-1.9	-2.6	7.1	5	3.1	2.3	3.1	3.4	1.3	-9.7	-2.5	-9.7	0.51
-0.04	9.8	0.93	4.4	-8.6	1.7	-1.3	-3	2.6	-4.4	0.03	2.6	9.1	-10	3.1	-1.5	-0.27	3.1	3.3	-2.8	5.7	2.4	-2	-3	0.74	1.6	-1.8	-6.2	-1.6	0.21	-3.9	1	1.5	7.3	-0.82	2	0.6	2.8	-2.1	6.8	2.3	2.7	7.1	-0.54	2.2	6.8	-3.4	-1.6	-1.6	-4
-6.1	1.2	-6.1	2.2	-6.2	1.9	-3.8	1.8	-3.1	-3	-5.8	3.1	4.8	-8.9	5.7	-1.4	11	-4.2	2.9	-5.1	4.9	2.7	-0.27	-4.2	-3.6	0.14	-4.8	-1.7	-2	2.3	-7.6	2.3	-1.5	6.5	4	1.1	-1.6	5.5	4.6	6.8	1.8	9.5	0.53	-1.6	-8.8	-0.25	1.7	1.4	-3.3	-2.4
2.4	3.1	3.2	0.25	0.29	2.7	2.8	2	-4.6	0.14	2.5	-2.4	-1.8	-1.9	7.2	2.6	1.6	-0.96	1.9	-2.4	8	-1.4	1.6	2.4	-9.7	-0.23	-3.9	-0.05	-4.2	-2.4	-3	-2.7	-12	-3.4	2.7	-1.5	-8.3	0.2	2.7	-4.9	2.8	2.6	-6.5	-5.6	-8.3	4.6	-4	0.59	-0.53	2.9
-2.1	-2.4	-4.8	6.4	-0.12	0.23	-1.4	0.4	-8.8	9.6	-2.9	2	-2.1	4.2	5.8	-3.3	-4	-4.8	5.5	-4.3	4.1	3	5.3	-2.5	-6.4	-3.2	0.12	1.5	-2.7	-5.7	-0.56	-0.64	-5.4	-4.5	-1.9	-0.93	-0.14	-2.1	-1.8	-2.4	0.94	2.4	-5.3	-3.2	-2.9	-6.7	-5.8	5.2	-8.6	7.7
-3	0.27	-0.62	9.1	-2.2	2.2	-3	1.5	-5.6	-0.73	-0.46	13	1.5	1.6	-0.52	0.99	-0.21	-1.6	4.3	2	5.7	4.2	3.9	-5.8	-3.1	-0.14	1.3	-2.2	2	-1.6	-1.1	-4.9	3.1	-1.7	2.9	0.95	3.8	-3.6	2.8	-0.26	2.5	1.6	-2.6	0.11	-0.78	-5.5	2.2	4.2	-8.7	0.22
-7.4	-4.2	0.62	-2	5.6	-0.17	-3.9	-3.2	-6.7	-7.7	0.3	2.2	-5	-2.4	-1.7	-0.67	-0.16	-1.2	0.96	1.1	0.71	6.7	2.3	-1.7	3.2	-6	4.5	-3	6.1	0.79	1.7	-0.16	-0.1	5.5	1.9	-1.9	6.2	-0.45	-0.13	-1.1	3.8	0.44	0.41	-1.9	7.9	-2.5	2.8	2.9	-2.3	2.8
2	3.2	4.7	-3.5	6	-4.6	2.3	2.6	3.7	-0.99	-0.65	-1.1	1.5	7.2	-2.5	0.71	-0.54	1.8	-3	-1.7	-5.6	-0.47	-6	3	8.7	-3.8	4.7	-2.8	-0.44	-3.5	8.6	0.48	3.7	2.3	-2.9	1.1	9.8	-4.6	2.8	3.5	3.5	-4.7	7.3	-4.3	2.1	3.3	5.7	1.1	-0.14	-2.3
6.9	4.2	10	3.3	3	0.42	7.7	5.9	4.6	1.4	5.1	2.5	2	2.4	-0.44	-0.95	2.1	-5.7	-0.9	0.62	-1.5	2	-2.6	-0.13	14	-4.5	-1.4	-1.2	3	0.58	6.1	-2.6	6	-4.7	-0.63	2.2	5.5	-1.2	2.6	-6.3	2.2	-0.47	7.8	0.98	4.7	-3.7	11	2.5	5	0.41
2.6	-0.06	-3.9	15	1.6	6	-0.14	8.1	-9.1	1.9	-2.6	2.8	1.7	-8.9	-2.5	5.1	4.1	-3.2	-3.7	2.4	2.1	2.5	1.7	-0.89	5.3	2.2	-2.7	0.43	0.15	2.7	1.2	-0.61	-6.6	-0.02	-0.76	2.8	0.76	2.1	2	-4.7	1.1	3.1	-0.76	2.4	-0.46	-0.49	8.2	-1.6	3.6	-5.3
-4.1	-6	0.45	1.7	-4.7	-0.27	-0.9	-3.2	-6.2	-5.8	-6.2	-1.4	4.7	-4.8	3.3	-3.8	-4	6.2	1.9	-3.2	-4	2.2	4	-0.37	-9.2	1.9	-0.16	2.9	0.78	4	-4.8	1.3	-11	2.4	-3.6	1.7	-11	-0.9	-0.75	4.7	-4.1	-0.1	-9.9	6.9	-2.9	5.7	0.17	-1.8	-2.4	-10
-13	-5.1	-6.1	-0.84	-7.1	-2	-1.3	0.71	1.1	-5.2	-7	-5	0.85	-1.2	-3.2	-1.9	-4.9	-7.7	-4.1	2.6	-2	-0.36	-7.1	-6.2	-17	2	-6.7	-2.9	-3.1	-1.1	-7.4	0.93	-13	3.9	-2.9	-3.8	-6	0.87	-9.2	-1.4	-12	3.5	-16	3.1	-1.1	5.8	-0.42	1.9	-6.4	-1.2
-9	4.9	-6.1	-4	-5.6	-1.9	0	-5.2	-1.5	-5.1	-7.3	-4.1	3.7	2.6	-6.7	-2.9	-1.7	-2.5	-7.6	-0.92	-4.2	0.85	-6.7	-4.6	-10	0.11	-1.8	-0.47	-0.93	-1.1	-3.2	0.59	-5.7	-4.9	-4.3	-2.2	-6	0.14	-9.9	-3.1	-2.1	4.5	-8.6	-1.9	-4.1	-0.91	-1.4	1.1	-5.6	1.2
-5	-5.9	-6.5	-0.75	-5.5	2.9	-5.7	-2.5	-3.6	6.7	-5.2	-0.15	1.6	7.2	-5.9	1	5.7	-8.2	-1.9	-0.49	-5.1	-9.4	0.1	0.59	-5.7	-0.98	-0.3	-0.53	-2.8	-3	-6.5	-5.3	-9.7	-5.8	-4.9	-7.2	-3.4	-4.8	-10	-0.97	5.5	-3.6	-7.7	0.9	4.8	-3.7	-3.5	-0.2	-4.8	8.8
-0.89	3.9	0.47	4.5	1.5	0.05	2	0.54	-1.3	7.7	-2.4	1.4	3.8	1.7	1.1	-2	12	0.32	4.1	0.82	0.62	-8.7	0.33	1.1	0.74	-4.5	3.4	3.2	2.5	-5.1	-7.7	5.8	-4.3	-0.82	4.9	-5.8	-0.23	-0.14	-3.7	14	2.9	-0.99	-3.8	-6.1	7.1	-9	-2	-2.2	-1.6	5.7
1.2	-7.2	-0.87	-11	3.4	-8.9	1.7	-2.6	-5.5	-5.2	-3.6	-11	-10	-4.4	5.8	1.8	9.8	3.4	4.4	0.86	2	7.2	-7.8	-1.8	-3.9	-5.1	-0.1	-2.2	6	-4.4	-2.7	3	1.3	-3.4	6.6	1.9	-0.02	-2.5	2.1	1.4	3.5	3.4	-8.2	-8.2	-5.1	-4.7	-3.9	-4.6	2.1	-10
9.5	-8.2	8.9	-5.5	6.7	-7.3	8.4	-7.6	3.3	-12	2.8	-9	-9.6	-1.9	6.9	-1.3	2.3	-3.3	0.72	-0.17	2.4	3.8	0.26	-0.09	6.7	-1.9	1.3	2.3	14	-3.7	-1.5	3.9	-6	-4.6	6	-2.7	3.2	0.69	3.3	8.3	-2.6	-6.4	0.27	-4.9	-2.5	-7.5	-0.17	2.3	-0.51	-4.5
3	-5.2	2.8	-4.4	0.26	-0.61	6.5	2.8	-5.2	-4	-1.1	-2.3	-3.3	-2.1	-0.75	4.4	-2	-3	3	5.3	3.4	8.5	-3.1	5.4	3.8	3.1	3.3	0.75	5.2	0.98	-2	4.6	-2.6	-4.5	3.2	-0.79	-0.63	2.9	2.9	8.2	-0.45	-2.5	1.7	-0.55	-2	0.26	-3.6	-1.2	-0.83	-4.6
-2.6	1.6	-5.6	-6.3	-4.5	-3.9	-3.2	3.5	-4.9	-2.5	2.8	-5.4	-1.6	0.05	-0.86	1.6	-0.76	4.1	-4.8	1.6	-1.4	4.3	-4.3	1.7	5.8	6.1	2	2.1	4.3	4.1	-0.74	-1.6	-7	-3.1	-0.52	2.2	-1.1	1.6	1.3	-1	-1.3	2.3	5.5	2.4	-0.2	4.9	-1.1	-0.22	2.1	-0.22
1.9	-1.7	3.5	-2.3	3.1	4.2	-5.8	6.1	-0.26	0.09	8	-2.6	7.5	9.2	5.5	3	-1.2	2.4	-0.41	4.2	2.5	0.12	3	4.7	5.2	1.5	-2.8	1.6	2.7	7.1	1.7	1.4	-4.8	3	-4.1	1.2	-7.5	-4.9	2.1	3.1	-1.7	-3.1	0.44	-1.3	4.7	7	2.9	-7	9.3	-5.8
-1.3	-9.5	-2.9	1.4	-3.3	5	2.6	-6.5	2	-2.5	-3.9	2.4	1.4	4.8	-2	-1.4	-2.2	3.3	-8	-5.3	-2.4	2.5	-2.3	3.3	-5.4	-3.6	-10	6.2	-4.3	5.7	-1.5	8.2	-3.8	-9.2	-7.9	1	-9.6	-5	-1.3	8.2	-12	2.1	-1.8	-2.9	-7.7	4.2	-2.9	-11	4.3	-6.9
5.2	-2.2	4.5	3.9	5.3	7.8	1.3	-11	8.9	2.5	-1.6	9.4	3	5.7	-2	1.1	-5.2	-0.15	-2.9	-4.9	-5	-4.8	-7.6	7.6	-11	-1.7	-10	-1.9	-14	2.3	-5.9	-7.8	-5.9	-12	-6.9	-2.4	-9.6	-0.72	-7.3	-2.2	-18	-0.66	-3.9	-7.7	1.9	-6.8	-3.3	-5.1	2.8	-7
2.7	-1.6	2.3	4.3	-0.69	7.5	0.91	-8.7	-5.5	-3.8	-3	4.8	-5	7	-2.3	-2.7	-4.1	-4.7	-0.64	6.8	-3.1	-3.9	1.5	8.1	-5.6	0.91	3.6	5.7	-6.3	2.2	0.45	-1.4	0.39	-0.76	-4.4	4.2	-3.1	2.1	-2.7	-1.7	-7.8	6.1	-0.5	-4.7	2.4	3.7	-5.8	-3.3	-4	-3.2
-0.44	2.3	-2.3	12	-2.8	11	-0.93	2.8	-3.8	-5.7	-0.52	-2.5	6.8	-0.73	-1.6	2.3	2.4	3.1	-1.9	8.3	6.5	4.6	3.1	1.2	-4.8	-0.03	-2.5	4	-3.9	10	7.1	6.8	-1.6	-1.2	-1.9	9.7	-2.1	0.38	2.2	5.9	-1.9	5.8	-4	-3.3	-4.3	-5.9	-5.7	3.4	-5.3	-2.9
-0.5	0.21	-5.3	-9.3	-3.9	-0.26	-3.9	2.1	-3.2	-2.9	-6.6	-5	-0.93	-7.1	-4.1	-3.2	-6.7	0.23	-5	-4.2	-1.8	-0.63	-0.41	1.3	-8.3	2.7	-6.1	1.5	-3	0.56	-5.3	-0.53	1.5	-0.82	-2.3	5.9	-5.7	0.33	-0.23	3	0.87	-2.1	-4.5	-1.3	1.6	-3.9	-2.7	1.5	-2.3	-0.83
-8.3	-4.9	-5.6	-7.4	-3.4	-4.3	-1.2	-1.1	-2.4	-5.2	-5.9	-3.7	-13	-2.7	-4.9	-1.3	1.1	-4.7	-7.1	-3.6	-4.7	-3.2	-3.4	-1	-10	-3.2	-5.3	0.09	-2.9	-2.4	-0.93	5.3	1.8	-6.9	-2.9	5.8	-3.2	-3	-2.5	-1.4	-3.5	-3	-1.6	-0.47	2.6	1.3	-1.9	1.3	0.7	-0.6
-4.2	-1.7	-5.1	-2.3	0.9	1.9	0.33	-0.47	-3.1	-2.4	-1.3	-3.9	-6.8	1.5	-4.5	-0.85	-10	1.2	-6.1	-3.9	-4	-2.3	-6.5	0.81	-0.19	-8.1	-3.7	-1.3	-2.8	-8.1	-2.1	0.39	-2.9	-2.3	-5.6	-4.8	-0.5	-0.89	-8.3	-11	-5.5	-2.6	-1.2	1.8	-0.2	4.3	-1.6	1.2	-2.8	0.81
1.4	-3.4	3.4	-1.3	-0.04	-0.3	6.4	-2.2	0.38	4.8	-1.6	2.6	4.6	3.2	-3.2	-3.4	-3.1	1.8	0.9	-9	1.5	-2.3	1.9	-1.9	1.1	-1.1	-2.7	-3.6	-6.5	-1.2	-3.5	-0.65	0.48	-4.5	-2	-5.3	-3.1	1.1	-3.5	-6.5	-9.9	0.17	3.4	1.2	-0.87	3.3	-1.4	4.5	-0.02	3.6
-5.7	-5.1	-1	-1.7	-2.9	0.08	-5.1	-7.7	-4.3	1.5	-3.2	1.4	3.3	-3.6	-3.4	-5.6	3.9	-0.11	1.9	-6.1	1.8	-9.9	2.5	-6.8	5	-5.4	-3.4	-9.6	-0.76	-4.6	-2.6	-3.7	3.4	-6.7	3.1	-10	2.3	-6.9	1.4	-19	-1.7	-2.7	6.4	-7.9	-0.69	-8.7	-1.6	-0.85	-5.5	7.2
-4.9	-8.2	-1.8	-5.9	-2.1	-0.91	-10	-3.4	-8.2	5.2	0.37	-6.6	1.9	2.3	-0.75	-2.7	-0.05	-7.6	0.32	-2.3	-1.9	-7.2	-1.2	1	7.5	-9.2	-4.5	-4.3	0.85	-7.3	0.71	-6.6	2.2	-10	-2	-11	3.5	-7.9	-4.6	-15	-2	-10	2.7	-9.7	0.67	-8.1	-6.8	-0.47	-3.9	3.2
-3.9	-6.6	-4.5	-2.3	-5.3	-4.6	-15	-3.7	-6	10	-3.9	-7.1	4.8	-2.9	-0.19	-3.7	5.9	2.6	-3.5	-1.3	4.5	-9.9	-0.42	0.43	4.3	-14	-4.4	-5.3	-5.5	-4.7	-6	-6.5	-4	-13	-2.8	-11	2.7	-7.6	-1	-4.2	0.61	-18	-0.8	-12	-2.7	-4.1	-9	-6.8	-8.8	-2.9
0.84	-0.44	-2.4	-10	0.11	-6.6	-1.7	-1.4	-0.25	-0.18	2.5	-12	1.6	-4.4	-0.68	-0.44	-2.3	2.5	-4.4	-0.41	1.4	4	8.6	-4.7	-3.2	-9.1	-6	-2.2	-7.4	0.84	-3.5	1	-8.6	-3.3	2.3	-3	-2.7	-6.3	-10	-3.3	-5.4	-5.2	-1.8	-7.4	-2	-7.1	-5.5	-0.73	-2.8	-6.2
-9.2	-1.9	-5.2	-2.1	0.37	3.2	-7.2	4.6	-1.8	-5.5	2.9	-7.6	2.1	5.7	-2	5.6	-2.2	-0.97	-5.7	0.82	0.09	4	-3	-3.3	1.2	-4	-0.76	6.6	-1	-1.9	-1.6	-2.4	-2.9	-7.9	1.5	3.6	-0.03	0.02	-3.3	-2.4	0.16	-1.4	5.3	-0.12	-1.1	-10	-6	2.1	-1.8	-5.8
-4	2.3	-3.2	5.6	6	2.9	-2.5	-2.6	-2.2	-1.7	2.7	-3.5	-3.5	-0.19	-1.7	-7.1	4	0.44	-6	4.5	6.3	-0.69	-6.1	3.5	8.4	2.3	-5.4	-2.8	-4.6	3.1	-6.2	1.2	-1.8	-5.1	-4.1	2.8	-4.2	0.9	-2.9	-5.1	1.6	-6.5	2.9	6	1.8	-4.7	-3	1.3	2.8	-0.65
-2.1	-3.2	0.93	6.8	8.6	-2.4	-6	-5.2	-0.67	-2.6	3.5	-3.3	-2	-4.6	-2.1	-4	2.3	-2.6	0.52	0.11	2.9	-3.4	2.7	2.1	-1.2	2.4	-1.5	-2.5	-6.2	9	-3.8	3.7	-1.6	1.8	1.2	-0.99	-3.6	0.66	-3	4.2	0.9	-3.4	2.1	1.8	0.43	3.2	-0.64	3.5	7.1	-0.63
-2.9	1.4	-1.4	-5.2	-0.08	-3.1	3	-7.8	0.1	-6.1	5	-3.5	8.3	-1.3	0.22	-2.1	-3.9	-1.9	-3.7	0.34	3.7	-1.8	-3.8	4.3	-0.26	5.1	-2.6	3	-3.6	0.62	-3.3	0.73	-0.31	6.8	-1.8	5.8	0.79	7.3	-1.1	7.8	-0.57	0.7	0.91	3	-6.3	1.6	-2	-3.8	2.4	-2.3
-2.6	-1.8	-6.4	-1.2	-1.3	-2.5	-2	-5.6	0.82	-3.1	5.8	-1.6	2.3	-1.5	0.25	-5.1	-5.9	-12	0.99	-1.6	2.9	-5.8	-1.3	-3.2	-0.47	9.8	-0.33	-2.2	3	3	1.6	-6	6.3	3.3	2.3	1.7	1.9	6.6	2.8	4.6	2.3	6.4	-0.4	4.9	7.3	5.2	-6.3	-6.7	1.1	-6.4
1.8	-4.5	7.5	-4.3	2.3	1.4	-1.5	-3	5.2	3	13	-0.24	-0.85	-2	3.6	-3	-1.2	-0.62	5.2	-5.1	2.7	2.1	2.6	-7.2	8.9	4.3	8.2	7.1	13	-2.2	7.1	-1.2	16	4.5	9.2	-1.6	8.8	-0.82	6	-4.5	12	3.1	11	2	2.3	-2.9	4.2	-5.1	5.1	-1
3	-0.9	2.3	-0.12	-0.65	-0.62	-4.1	5.5	0.42	8.7	2	3.4	-1.9	-6	-3.4	-1.4	-3.5	-3.9	0.11	-4.6	0.77	-6.5	7.5	-5.8	5.4	-3.2	9.1	-1.6	6.9	-3.5	2.9	1.4	5.1	-0.58	5.2	-3.6	3.5	-4.1	6	-2	0.97	-4.4	4.2	-4.3	1.5	-7.8	9.5	-3.3	5.3	9.6
1.6	1.8	-1.7	-4.1	1	-0.98	2.8	-2.2	-3.1	2.2	-1.8	-3.4	-2.2	-9.4	-2.4	3	-1	4.9	-3.1	2.9	1.6	-0.8	3	-1.2	0.33	-1.3	3.8	-0.77	1.5	-2.9	-2.8	3	4.1	0.95	3.9	1.3	5.4	-0.6	-2.4	5.5	3.4	-0.66	-6	2.3	-14	-2.1	5.9	-4.5	-2.3	3
3.2	-7.1	-2.4	-4.5	-6.4	-2.2	-2.5	-1.8	-4.8	-5.2	-2.5	-2.9	0.89	-3.7	-0.09	1.1	-6.2	-0.11	-0.4	2.8	-1.1	-1.6	-2.2	-3.5	-4.5	-0.24	6	-3.2	-0.02	-4.2	-2.1	0.42	3.6	3	-0.82	-1.3	0.34	-1.4	0.44	-2.5	-4.4	-0.17	-6.5	-2.1	1.6	-2	2	0.26	-5.3	-4.2
0.99	-9.5	-2.1	-6.3	-2.4	-3	2.1	2.5	0.05	-6	-3.8	-8.1	0.44	2.3	-1.8	-0.74	-2	-8.1	-3.7	3.2	-0.75	2	-1.2	-0.69	-2.8	2.5	-0.21	0.56	2.3	5	-6.6	-3	3.5	5	0.46	1.4	-1.8	3.1	1.2	-1.3	-2.4	-0.33	1.7	5.3	-1.9	-2.4	-1.6	-1.7	-6.2	-1.1
4.4	-4.6	1.2	-5.1	2	-2.7	5.6	5.8	4.6	0.84	0.38	-1.9	5	-5.4	-1.5	-3.5	-5.1	-0.88	-2.9	-4.2	-2.2	-5	0.61	-6.1	-2.4	3.1	-2.8	-0.91	-3.4	-2	3	-5	-2.6	-1.6	0.63	-6	-5.1	-1.4	-1	-10	-8	-6.2	-3	3.2	-3	1.1	-3	-0.98	-2.7	5.8
2.4	1.3	11	0.38	3.9	2	6.8	2.9	5.3	11	0.75	2.4	-3.5	3.4	6.1	-1.7	6.8	-4.8	8.4	-2.3	4.6	-5.3	5	-5	0.17	-0.47	3.6	7	6.2	2.1	5	3.9	-2	0.32	-0.67	-5.1	-1.8	3.2	11	-0.19	1.1	-4.5	4.1	0.34	5.4	6.1	-2.6	5.5	0.04	4.2
1.2	-7.2	6.1	7.2	5.4	-3.1	4.8	0.41	7.6	-6.5	1.8	-1.7	3.2	-13	6.4	-0.32	-0.33	4.3	6.2	1.6	-0.33	-0.81	1.8	-7.2	-0.8	1.1	3.1	5.5	8.8	4.5	5.3	1.8	17	5.7	1.8	1.8	0.23	0.19	14	3.1	3.3	0.1	2	2.3	5.8	6.2	1.5	3.3	2.9	-4.2
-11	-0.6	-4.9	-0.88	-0.93	-0.63	-13	2	1	-9.4	-3.9	-6.2	-8.4	-3.9	-5	-2.9	-9.3	-1.2	-3.8	2.1	-3.5	-6.4	-7.1	-1.1	-5.4	-2.1	0.53	5.4	7.8	-2.6	1.6	-2.1	15	-4.5	0.28	0.37	-2.6	-0.1	2.2	0.41	2	2.2	2.2	-4.3	-1.9	-1.8	-2.6	3.4	-3	-0.92
-5.6	3.3	0.12	3.8	-0.66	4.5	-4.6	6	0.95	0.16	2.7	-3.8	-11	6.2	2.5	3.7	-11	-4.1	-5.9	2.5	-4.1	-2.4	-7.4	2.3	-1.7	2.2	4.1	3.1	4	-1.7	-0.32	1.5	14	-2.9	2	0.6	2.4	4.6	6.8	-4.5	5.6	0.86	3.7	0.36	3.2	-0.77	0.37	1.5	-2.4	0.45
5.4	2.5	2.9	6	8	9.1	6	4.8	-4.7	4.9	1.7	6.1	8.4	5.5	4.4	0.97	-1.7	-0.73	1.4	-2.1	1.4	6.6	3.4	6.2	-0.52	3.2	-12	6.1	-2.1	7.1	0.66	-0.8	-2.6	14	4.8	0.69	-2.5	4.7	0.27	3.1	0.07	3.6	-7.9	5.1	-1.3	3.6	7.4	2.6	8.1	2
11	8.6	4.1	5.8	8.3	5.9	14	11	5.4	2.6	11	8.1	13	-2.6	10	5.3	3.1	6.1	4.3	4.5	1.8	5.7	8.4	-2	2.4	4.7	1.7	8.5	-3.9	4.9	4.2	2.4	5.3	10	3.2	2.9	2	7.5	1.2	0.35	9.5	-3.6	-1.6	6.4	-2.9	6.5	5.8	2.3	7.8	3.3
1	0.94	0.24	5.6	5.7	4.2	5.2	2.5	-4.6	-9.7	1.9	3.4	-5.5	-5.5	5.8	-1.1	9.7	5.9	9	-3.7	5.4	0.92	7.5	-2.4	-1	11	3.6	7.4	-3.1	6.5	8.7	6.6	6.1	5.6	1.9	8.8	0.34	7	2.5	8.9	6.3	6.1	-0.26	9.4	-4.4	4.7	4	5.6	-1.2	-0.52
-8.5	1.9	2.9	-4.9	-2.7	2.4	-9.7	-0.41	-6.8	-6.5	-0.68	4.6	-16	0.3	1.3	4	5.4	-6	-1.8	-8.5	0.43	2.2	-7.2	-5.4	1.1	12	-0.88	3.1	-1.1	7	0.72	3.4	4.2	5.3	-4.3	4	3.7	8.9	-0.63	5.8	-2.6	4.8	0.88	8.1	-2	3.5	1.2	0.33	-2.7	-1.4
-8.4	0.03	5.1	0.53	-2.6	-0.13	-8	-2.4	-7	-3.5	1.4	4.3	-9.3	5.8	3	3.1	10	0.64	1.7	5.7	-1.9	6	0.05	-2.3	4.9	7.6	-0.21	2.3	0.16	7.1	-0.04	7.6	3	6.5	-0.85	-1.6	4.9	5	-0.74	-4.2	3.3	0.08	5.1	6	7.9	6.7	-10	0.96	-12	6.1
-4.9	0.2	-0.73	-5.4	-1.6	0.82	-2.4	-6.1	-4.1	5.4	-1.7	1.6	-2.6	5.7	-5.8	-0.25	-8.5	-5.7	-2.9	4.3	-3.4	-0.42	-1.4	5.1	-6	5.2	-1.4	2.6	-1.1	0.66	-1.6	3	-7.6	0.82	-2.7	-3.8	2.8	4	-0.61	-6.5	-0.31	-4.1	-1.7	3.4	-0.29	3.5	-3.8	5.2	-8.8	5.3
-9.3	1.7	-12	2.1	-12	1.5	-6.1	-16	-5.4	2.5	-11	6.6	-6.1	7	-10	8.2	-7.2	12	-8.4	6.8	-5.5	-4.9	-10	12	-12	10	1.4	8.4	-1.2	2.3	-7	2.9	-7	1.9	-3.5	0.93	-2.5	5.3	-2.6	1.3	-6.3	-2	-2.1	6.3	-7.7	5.1	-5.3	0.75	-8.9	3.7
-5.7	-2.2	-7.2	-3.3	-5.1	-2.5	-7.5	-4.7	-7.8	-3.8	-14	2.4	-4.8	-3.4	-5.6	0.11	-1.2	9.2	-6.4	2.5	-4.5	0.76	-10	10	-16	1	-9.7	0.82	-11	-0.19	-7	2.8	-10	9.8	-6.9	0.24	-13	3.7	-5.6	0.99	-13	0.23	-13	4	-6.6	-2	-7.8	-2	-3.5	-6.3
-3.2	7.8	-4.2	4.5	-7.7	3.2	-9.6	2.5	-9.2	-2.3	-5.9	3.4	4.7	7.5	-3.8	-1.5	-7	-0.53	-5.9	6.5	-1	1.4	-1.3	5.7	-5.7	1.5	-9	-0	-11	-0.85	-3.7	-0.51	-2.6	0.49	-11	2.3	-6.3	3.8	-8.4	-0.85	-1.3	3.9	-2.5	-1	2.1	0.39	-5	-0.85	-4.1	0.15
2.1	8	-5.4	4.4	-4.2	2.3	-8.7	1.8	-0.15	4.7	-6	4.5	3.1	2.4	0.77	3	-2.7	-7.2	-0.41	-3.7	1.2	1.1	-3.3	-1.2	-8.5	1.2	-6.2	-6.8	-10	-2.5	-6.2	-1.6	-11	6.9	-12	-0.38	-5.1	3.1	-11	-4.9	-10	2.7	-2.5	0.65	-0.55	-4.3	-7.2	0.66	-3.2	3.9
7	-1.4	-3.8	3.7	1.1	-2.2	-0.7	-8.7	7.2	8.9	3.7	1.4	-0.42	-2.9	4.9	-4.2	2.1	7.4	1.8	-3.5	-0.89	-3.7	1.8	-4.2	-0.64	-0.42	-6.4	4.5	-3.1	-1.1	-6.1	3.1	0.72	-0.18	-2	-3.4	2.2	0.51	-7.6	-14	-8.8	-0.13	8.5	0.96	-0.86	-3.6	-3.3	-4.1	-2	0.39
5.6	-4.9	1	3.1	-2.7	-4.8	-0.22	-5	-0.98	-2.5	-0.66	-5.5	-3.2	-3.9	3	-0.25	5.1	-2.1	3.2	-2.4	1	-3.8	1.2	-6.7	7.5	-0.08	-2.7	5.6	3.6	0.34	4.4	0.12	5.7	-2.4	2.2	2.6	3.2	0.81	0.67	2	-0.4	-0.85	12	-2.1	9.5	-3.8	-3.8	-3.1	-3.5	-2.5
5.6	4.1	6.9	-2.3	3.2	-0.22	1.9	3.2	-0.27	-3.6	3.6	3.5	-1.5	3.1	2.3	3.2	3	3.2	2	2.5	8.2	1.8	0.29	1.4	9.8	5.3	-3.9	5.7	-0.71	2.5	4.5	1.5	0.42	-0.68	3	3.1	1	2.1	5.3	2.8	0.24	-0.9	5.6	-0.7	2.6	-2.2	3.8	-4	7.4	0.55
6	-1.2	-1.2	0.56	2.2	-1.2	6.3	2.1	5.9	5.8	7.5	2.3	-0.98	0.41	5.4	2.5	-5.3	1.5	-5.6	-5.6	2.4	2.2	-5.2	1	8.6	1.5	-3	-2.9	-0.15	-1.1	3.5	0.32	4.9	4.9	2.2	-3.6	-1.7	-2.1	-1.2	-2.3	1.9	-4.4	4.6	1.4	1.9	4.2	-0.4	-3.7	9.3	-1.3
2.9	3.8	3.8	-2.2	-1.2	-3.5	1.6	7.5	3.5	-3.6	-2	-0.07	-4.5	-2.8	0.58	-1.5	0.99	-8.2	2.3	-2.3	5.2	-0.83	-0.76	0.18	-0.07	3.4	2.1	-1.7	5.3	-2.5	4.5	-2	8.2	3.3	0.83	3	-0.6	2.2	1.1	4.6	1.7	-0.55	-2.6	4.9	-2.6	4	4.1	-3.1	5.1	-3.7
2.7	-0.08	2.9	-0.29	7.8	-3.3	9.6	5.6	0.66	-5.9	2.4	-8.3	11	-1.7	1.1	-4	0.63	-4.8	4.1	-5.4	2.6	1.2	9.8	-0.76	8.6	2.8	0.74	1.7	4.9	1.8	6	1.9	-5.8	3.8	2.9	-0.5	2.6	1.8	4.8	5.5	-0.68	0.66	7.8	2.2	0.12	4.8	8.2	0.19	6.8	0.02
3.5	0.72	7.8	-5.2	7.4	-3.1	8.3	-1.4	5.8	-5.4	7.5	-0.51	11	1.5	-1	0.32	-3.2	2.5	-2.6	-5.2	3.5	1.8	0.45	2.4	7.7	-0.68	-2.4	2.6	2.5	4.5	3.4	6.5	0.87	3.3	-3.9	-0.56	-0.79	5.4	2.6	0.34	-6	0.33	4.2	1.4	-4	-2.7	2.7	-0.69	11	-4.2
1.6	-3.3	1.1	-8.3	0.41	-5	4	-2.2	3.5	-2.6	0.37	-2.1	-2.3	5	-2.5	2.8	0.55	-2	2.1	-5.8	2.8	-3.2	0.43	-2.1	5.1	4	10	-6.5	3.7	-7.8	5.9	-3.1	23	3.8	1	-3	5.8	0.54	4.4	-6.5	3.6	4.7	9.6	1.7	6.4	-1.9	3.2	-4	3.3	-6.6
1.1	-6.2	2	-4.3	7.3	-1.4	2.4	-4.8	-2.5	0.83	1.5	-4.7	0.98	-1.6	-1.6	-4	-2.8	0.96	2.3	-2.7	1.5	0.3	2.6	-6.2	3.4	5.1	0.43	-4.9	4.2	-3.4	0.46	0.81	8.1	12	0.83	-0.02	1.2	2.7	4.1	4	4.7	-4.2	0.87	4.9	0.8	0.68	1.3	-1.9	1.6	-6.1
-5.7	2.5	-5.3	4.5	5.3	1.6	-2.4	0.76	0.05	2.5	-1.6	-2.5	3.7	-1.3	-1.6	0.93	-1.8	0.79	0.52	-0.55	2.3	3	4.4	2.5	7.7	7.2	-5	5.2	2	6.2	3.2	4	-1.4	8.8	0.68	-1.1	2	4.7	-4.3	4.4	0.24	6.2	9.4	6.2	-1.1	4.7	-1.5	7.6	5	-1
6.6	8.1	5.1	1.8	4.9	2.8	3.5	2	-2.8	-2.9	6.2	7.4	0.75	2.7	4	4.9	6	1.8	4.4	3.3	3.1	4.1	4.5	0.87	13	8.4	8	10	5.7	3.6	3.5	10	7.4	4.6	7.2	5.3	6	6.6	4.3	0.17	6.8	2.8	11	9.8	7.8	12	6.7	8.8	1.9	3.1
5.5	-0.66	5.6	-4.5	8.9	0.45	-0.78	-5.4	3	-4.3	13	-0.28	6.8	0.76	8.3	-1	3.5	6.7	10	4	15	1.6	7.4	2.3	19	6.4	-2.2	4.8	3.1	7.3	3.5	3.7	2.2	12	4.7	-0.37	-0.65	6	0.97	2.7	0.33	2.5	17	5.4	14	3.8	3.2	3.1	9.7	4.8
2.4	2.3	4	-2.4	3.7	-2.5	-8.1	-1.2	6.8	-4.7	4.6	0.1	4.1	0.88	-0.68	1.8	4.3	6.3	1.8	5.7	5	-1.1	7.9	3.3	14	8.8	-1.5	4.6	-1.2	3	6.5	5.8	3.4	7.4	-0.53	7.7	5.8	6.1	2.4	6.2	2.1	6	12	4.8	-0.02	-2.2	-1.6	1.5	-0.42	-0.96
3.4	7.9	-2.5	1.3	-4.8	-0.95	-8.3	3.7	4.1	-1.6	1.6	3.3	-0.96	7.7	-1.6	1.3	-6.7	5	0.54	1.8	-3.6	3.9	-2	4.6	5.5	0.74	-2.3	1.9	2	7.8	3.4	5.2	4.1	-0.75	-0.87	9.2	3	3.7	0.18	-4	4.3	8.7	-1.9	1.4	-9.7	-1.1	1.4	1.6	1.6	0.54
-1.5	1.5	-0.76	3.7	0.29	2.4	-3	2.2	-4.7	5.7	-2.8	3.7	-6.7	3.2	3.1	-0.19	2.4	-2.8	2.1	1.5	-1.2	-1.5	-2.2	2.9	2.4	-6.1	-0.33	2.8	-2.4	5.6	-1.4	-7.8	-1.4	-6.5	1.6	2.1	-3.9	-0.68	3	-3.5	1.6	0.96	5	-3.3	2.8	-1.6	2.4	0.94	3.4	10
10	-2.1	4.4	-3.8	3	-3.2	8.2	-0.05	-0.76	3.5	8.7	-5.4	2.1	-1.6	6	0.35	5.7	1.6	2.1	4.1	6	-0.69	8.5	4.7	11	-0.88	-4.5	3.6	0.32	6.6	6.7	-2.8	3.7	-6.9	2.1	6.1	2	1.3	5.2	-4.2	3.4	1.2	9.3	-0.76	9.2	-2.9	7.7	-1.4	5.3	-1.1
-0.71	-2.4	2.9	-6.8	3.7	-4	1.9	3.3	2.1	-6	11	-9.5	6.4	5	8.6	2.6	5.9	-1.5	9	1.9	-0.27	-4.7	6	3.8	7.4	-7.1	5.4	-0.76	5	-1.1	1.1	1.4	2.2	-10	1.6	-2.3	2.4	-3.6	-1.9	-1.1	1.5	2	5.9	-4.4	1.8	-4.5	4.8	4.3	10	-1.5
2	-5	8.3	-4.1	-0.72	-0.87	3.2	6	10	-7.8	12	-4.9	-7.5	4.5	2.5	0.85	0.03	-3.5	3.8	2.2	2.5	-2.1	-0.91	3.3	12	-4.9	7.1	-2.7	13	1.5	5.8	-2	9.3	-2	5.1	-2.8	2.2	-6.8	6.7	-2.5	3.6	0.06	16	-1	14	-4.2	6.5	-7.3	8.2	-4.6
-1.3	-1	-5.1	-1.6	-2.7	-4.8	5.6	-1.5	-2.4	7.2	2.9	-7.8	-0.67	2	-2.4	-2.3	-9.3	-4.2	-1.2	-2.3	-5.4	-5.7	2.5	1.2	15	1.3	5.4	-11	8.5	-3.7	5.6	-3.5	7.6	-4.5	4.4	-4.1	3.5	-5.1	7.6	-6.8	2.2	-2.4	11	1.4	12	4.1	-0.94	2.3	-2.6	5.2
4.1	7.2	1.3	0.51	3.9	1.7	6	1.9	4.5	2	-2.5	-0.79	3.5	-4.1	1.9	-0.2	-6.2	-1.4	-2.4	0.57	-3.8	-0.79	4.6	1.4	11	3.9	-3	-0.18	-0.48	-0.63	2.3	0.26	3.1	-11	-0.29	-1.8	1.1	-1.2	1	1.5	2.4	-0.86	10	1.7	-0.08	-1	-3.3	0.9	2.4	-4.2
-4.3	3.6	0.96	-0.37	1.3	5.1	4.1	7.2	5.8	1.7	-1.3	-1.7	-2.4	-0.82	-2.1	-3.2	-4.5	2.7	-0.03	-1.2	-5.7	-1.2	2.5	-4.9	9.3	-0.68	-0.37	-1.3	-1.1	-1.1	4.4	-1.4	9.9	-4.3	-2.5	-2.8	-0.13	3	-4	-0.75	1.4	5.5	6.8	4.4	-13	-1.4	5.1	-3.3	4.4	-1.4
-3.4	-5.1	-8.4	-2.3	-5.9	2.7	-0.98	3.8	-11	5.3	-6.3	-1.4	-4.5	1.9	-4.8	-3	3.1	2	-4.4	-0.22	1.4	-3.1	-1.3	-0.2	-5.1	-0.4	-3.3	-0.63	-2.3	-3.6	-8.9	-5.7	-7.1	-14	-2.1	-4.4	-4.6	-0.38	-12	-4	-0.66	-0.57	-4	-3.4	-8.7	-7.4	3.9	-4.6	-0.05	-2.8
-2.6	-2	-8.6	-1.9	-4.9	3.2	-6.6	3	-0.47	3.5	-10	-6.3	-2.2	-7.1	-8.8	1.2	-4.6	9.9	-3.7	2.6	-5.7	2.5	-6.1	-0.09	-15	-1.3	-3.6	-2.5	-12	-6.4	-6	-2.5	0.57	-12	-1.6	-1.8	-4	-2.5	-8.1	-2.9	-1.9	2.4	-6.1	-2.9	-13	-8.1	-7.4	-4	-9.6	1.4
-6.2	-5	-7.2	-3	-2.9	-0.91	-6.5	-2.9	-6.5	-5	-7.4	-3.8	3.3	-0.53	0.63	1.7	-8.6	2.5	-7.6	2.5	1.3	2.6	-3.8	2.7	-9.1	-6.5	-6.8	-4.9	-5.8	-1.6	-9.6	-6	-4.3	-2.5	-4.7	-3.4	-6.9	0.23	-10	-7	-2.2	2.8	-11	-1.9	-9.9	-3.7	-9.3	1.9	-10	-1.2
2	-2.4	-3.8	-2.6	-2.1	-4.3	2.5	-3.8	3.4	-2.1	0.28	-2.1	8.5	5.8	-0.39	-3.3	-8.7	-2.1	1.7	3.2	0.58	5.3	0.75	3.5	-5.2	-5.9	-1.4	-4.8	-6.7	-4.8	-11	-0.07	-10	-6.8	-0.9	-1.1	-6.3	-2.1	-2.8	3.7	-5.6	1.4	-5.5	-5.2	-8.2	-4.7	-1	-5	-3.7	-5.1
-5	-5.3	-3	-5	-0.48	-5.1	-2.4	-2.4	2.8	1.7	-3.7	-1.2	3.8	1.2	-1.9	2.3	-5.6	4	-1.3	0.03	-0.52	3.9	-0.66	2.2	-8.6	-2.8	7.7	-4.7	-1.7	-6.8	-2.2	-4.9	-5	-3.8	-1.9	-2.7	4.4	-3.6	1.1	-6.3	-2.2	-2.4	-7.5	-4.8	-10	3.2	2.8	-7.4	3	-13
-9	-1.7	-0.83	-6.2	3.4	-4.5	-2.2	0.57	-7.7	4.2	-5.1	1.3	-0.05	9.9	1.4	0.74	-0.59	-0.73	0.26	-7.4	2.7	1.6	-1.6	0.56	-3.3	-1.6	0.72	-3.9	-2.5	-2.5	-4.7	-1.5	-0.81	-7.9	1.2	0.45	1.7	3.1	4.2	-5	1.2	-1.4	0.29	-0.28	-6.8	-3.1	1.1	-6.2	-3.7	-4.5
4.2	-2.3	3.6	3.1	4.2	-2.4	5.1	6.8	-1.4	3.5	6.4	-3.3	2.5	-4.5	7	1.6	-3	-3.5	-2.8	2.4	1.2	-4	1.6	-0.85	6.9	-5.6	-7.8	-3.4	-0.64	0.83	-4.6	5.9	-2.3	-1.2	0.81	-1.6	-3.6	-3.3	-2	-0.23	-0.24	-1.8	4.2	0.06	-2.9	-3.4	9.6	0.8	5.5	2.9
9.1	9.5	10	16	4.4	4.5	15	10	4.3	0.28	4.7	1.8	-10	-4.2	6.2	5.4	-5	-4.5	3.9	3.9	0.28	2.7	2.4	5.6	6	-0.19	6.7	4.2	17	3.4	8.2	0.94	15	2	2.9	6.3	4.8	-2	6.5	7.2	0.89	-0.71	7.3	-4.8	0.21	-4.8	7	5.6	3.6	0.06
9.5	2.5	5.8	0.14	-1.3	9.3	14	7.2	15	-0.68	5.9	4.6	-6.2	6.4	-1.3	2.9	0.09	6.1	4.4	4.5	-0.7	-2.2	-0.49	0.41	9.8	-1.3	8.1	2.4	5.2	5.9	7.6	-3.1	16	2	6.7	7.5	1.9	6	8	1.3	3.1	3.2	7.1	-4.6	6.6	-12	6.8	4.2	9.1	1.1
-5.8	-3.6	-7.3	0.12	-3.6	2.1	-0.01	1.8	-12	2.5	-13	3.5	-7.2	-2.3	1.5	1.8	5.5	0.13	0.99	-4	3.9	2.3	-3.2	-2.7	3.7	-0.83	-3.5	-0.85	2.7	4.5	0.06	-1.4	-0.79	-5.9	4.8	6.8	1.8	0.84	7	-2.9	-2.3	2.9	4.8	0.43	8.4	-5.4	1.4	-3.6	2.1	2.6
2.4	-2.3	-0.77	2.3	-0.32	1.4	5.7	-5.4	-1.4	2.9	1.6	1.2	-3.5	4.4	-0.87	2.2	-0.55	-5.4	-3	-0.36	1.5	3.5	-3.9	3.6	10	-6.2	-2.1	-6.2	4.1	-8.3	3	-1.5	9.2	-9.1	2	0.27	6.3	-5.6	4.8	-3.1	3.5	4.9	13	-10	4.8	-13	11	-2.2	4.9	0.23
3.2	-8.1	5.6	3.7	2.9	3.5	6.9	-0.46	5.1	9.7	3.6	5.2	9.1	-1.9	-2.8	-0.17	2.2	-3.5	-1.3	-0.66	1.2	0.37	-0.03	-2	0.8	-14	1.2	-0.36	-2.1	-4.6	-0.91	-5.4	-4	-4.6	-4.5	0.68	-4	-2.3	-1.9	-0.91	-3.1	-0.98	-3.1	-12	-1.9	-12	6.2	-6.4	5.9	-0.81
2	2	-5.3	-0.76	0.39	3.3	2	-0.91	9.2	0.94	-0.38	-1.2	6.3	-4.8	-5.8	-1.2	-2.8	6.2	-4.9	0.45	-2	1.2	0.97	-0.4	4.6	-6.2	4.7	8.2	-3.1	0.51	-3.7	4.2	-4.1	-4.3	-2	3.8	-2.4	4.1	-0.52	0.84	-0.48	4.1	0.29	-6.1	1.7	-5.1	2	2.5	4.7	1.5
4.9	2.5	1.9	11	2.6	2.3	1.4	-0.96	6.1	-2.9	-3.4	1.5	2	3.4	-7.6	1.7	-2.5	4.8	-0.52	2.8	-5.9	-2.5	-0.54	0.87	-0.66	-3.8	6.2	9.2	-4	4.5	0.35	-1.8	-2.3	-4.3	-4	6.6	2.1	2.6	-0.01	6	3.1	3.4	-2.3	-3.6	-1.9	-0.77	5.2	8.2	4.8	-1.2
6.6	1.1	7.2	0.72	1.4	3.4	6.3	5.6	1.3	6.4	-2.2	3.2	-5	-4.6	0.95	3.1	7.1	1.4	3.4	0.5	7.8	2.1	1.7	-5.3	-1.3	-4.7	-1.5	-1.1	2.8	1.4	0.36	-5.5	-3.6	0.91	1.8	3	0.49	0.54	4.7	3.5	7.7	4.5	-7.6	0.15	-3	1.4	0.09	4.7	-3.9	6.1
1.8	0.83	2.2	4.6	-0.58	3.7	11	1.9	1.5	4	-2.6	7.5	-3.2	1.2	1.8	0.78	8.8	-5.6	5.4	-0.77	-1.7	-4.6	3.7	-0.52	-0.62	-4.8	2.8	-1.9	-2.5	-1.8	-0.6	3.2	-4.5	2.2	-0.5	2.5	1.4	-1.9	-1.7	6.2	8.3	-6.6	-3.4	-3.6	2.6	0.78	-0.25	-0.27	-4.9	3
5.9	3.8	5.4	0.17	0.98	0.28	2.9	11	0.26	1.6	4.1	6.2	7.3	-6.6	1.6	6.8	-1.2	11	6.4	1.6	-1.4	-0.04	13	-0.62	-1.8	-0.35	4.9	-1.8	5.4	-1	5.5	-3.4	-3.8	8.4	2.4	3.5	5.9	0.69	5.4	2.6	6.1	-2.2	-0.15	2.9	-1.2	-7.5	9.9	8.5	2.6	6.6
1.8	1.5	3.4	-2.3	-2	-0.56	-7.5	3.5	0.82	-4.3	7.1	-1.6	9.7	3.6	3.7	6.7	1.2	9.8	9	8.8	-3.2	2.4	2.3	1.9	0.09	4	0.08	3	0.79	-3.1	5.9	2.9	7.8	7.1	5.3	-0.18	5.8	2.5	1.4	3.7	-1.3	4.6	4.2	3	-3	6.4	1.4	5.7	-0.44	7.3
4.9	5	-6.6	-1.8	-4.1	4	-6.6	5.1	1.1	4.1	-4.8	3.3	4.8	11	2.5	-2	-2.4	-0.23	7	4.3	-1.1	2.8	7	6.9	-5.9	-2	-6.2	-0.15	2.8	-5.6	-5	-2	-0.89	-3.9	-2.9	-3.6	-0.64	3.1	-2.5	-6.8	-2.7	-2.3	-2.6	1.1	-3.3	3.3	-8	7.2	-4.7	5.1
4.5	12	0.96	6.4	-0.39	8.1	-0.53	9.3	-1.6	3.9	-3.2	-0.39	2.4	1.9	-7.5	5.1	-8.1	7.6	-1.2	11	-3.5	7	4.3	3.4	-3.1	2.7	-2.8	-3	-3	4	-0.18	0.28	-0.06	6.4	-4.1	6.5	-2.2	6.9	-1.5	0.79	-4.1	4.2	4.6	0.86	-1.5	4.7	-12	8.3	-9.8	7.3
6	13	3.4	14	-1.6	7.6	5.4	7	13	0.6	-2.5	11	5.1	-0.18	-7.9	7.4	-6.7	14	-9.5	5.8	-12	2.9	-9.2	-2.5	-7	4.2	-3.3	9	-13	0.88	-2	7.3	-12	7.3	-10	-1.9	-9.4	7.8	-6.6	1.5	-8.5	7.8	-6.2	5.5	7	5	0.4	8	-1.1	7
-4.7	8.8	-1.3	1.1	-1.5	-0.79	1.9	2.7	13	-0.85	3.9	-0.63	3.2	4.5	-1.4	-1.6	-1.6	-7.3	2.5	-3.6	-8.1	0.18	-5.7	-3.8	1.1	6.4	2.4	-1.1	-5.3	3.6	3.4	3.4	-3.2	5.2	-4.3	-2.6	-2.6	4.7	-1.3	2.1	-5.3	2.6	-1.8	2.6	6.6	2.1	1.8	0.27	4.5	3.4
-1.6	-7.1	7	-7.5	1.8	0.29	-2.6	-0.56	4.5	-2.5	-0.79	-7.4	-14	-8.6	1.9	-9.5	6.7	-15	-3.7	-7.7	-0.01	-3.6	3	-10	0.36	2.8	1.6	-1.1	8	3	-0.85	-4.2	-2	1.3	3	5.2	-3.2	-1.1	12	1.8	-1.1	3.2	1.9	-3.5	14	-2.3	-4.9	-3.6	0.52	0.6
3.6	-9.1	2.2	-14	-2.6	-8.7	3.8	-5.8	2.3	4	-6	-12	-7.4	-8.1	-2.1	-9.2	7	-13	-2.4	-17	-2.5	-9.9	-6.6	-12	-0.21	-7.3	3.2	-1.1	-2.1	-6.5	1.8	-4.8	-4	-3.2	-4.1	0.79	2.1	-8.4	1	-3.1	-3.4	-2.8	-1.4	-7.2	7.2	-12	-1.6	-14	-7.3	-6.6
6.8	-18	-3.8	-16	-4.7	-14	5.8	-13	-1.5	1.5	-5.8	-13	0.65	-12	-4	-11	-2	-6.4	-0.64	-18	-3.8	-5.9	-6.7	-12	-13	-7.7	5.2	-4.8	3.3	-4.8	3.3	-3	2.5	-2.3	-6.1	-8.9	-2.3	-7.9	-2.5	-8.8	0.47	-6.9	-12	-2.1	-4	6	0.17	-12	-6.3	-5.5
2.7	-12	-3.7	-7.3	2.7	-5.8	6.8	-8	2.3	-5	0.09	-8.2	-3.3	-14	3.1	-12	5	-4.8	-0.76	-15	3	-4.6	1	-11	-8.4	-13	-3.3	-10	-3.4	-11	-2.2	-2.4	-6	-5.5	6.7	-7	-2	-12	4.7	-6.4	2.7	-8.2	-0.24	-2.6	3.2	-1.5	0.52	-9.5	-2.1	-12
6.8	-0.9	4.3	2	2.4	-2.3	4.1	0.47	1.9	-7.2	5.5	-9.3	2.6	0.09	11	-5.9	2.4	-0.68	3.2	-5.7	7.3	-2.6	0.58	-4.9	-3.2	-4.3	-3.2	-8.5	-6.5	-6.3	2.6	-1.8	-5.7	-2.9	2.5	-7.4	-0.75	-9.5	-2.7	4.4	-0.35	-6	-2.6	-4.3	0.36	0.68	0.57	-2.9	5.1	-8.3
-1.1	1.7	-2.6	2.5	0.1	-3.1	-0.91	1	-0.89	0.55	3.7	2.2	-2.6	-5.2	2.5	-2.2	1.5	-9.2	-1.1	-0.77	-8.3	-2.1	-5.4	-0.08	-11	-6.5	-0.32	-6.8	-1.3	-6.9	0.91	-9.5	-2	-2.7	4	-7.4	-5.3	-9.6	-5.2	-1.2	-4.5	-13	-9.2	-4.4	-3.7	7.1	-4.4	-3.8	3	1.4
2.6	-4.7	3	3.9	3.7	-5.7	7	-2.2	7.8	4.2	6.8	2.9	-5.1	0.02	-4.6	-5.8	0.73	-6.1	-6.9	-1.7	-14	-8.4	-6.1	-2.4	-14	-2.3	-1.3	-6.9	2.7	-12	4.4	-9.1	-1.5	-2.7	1.4	-12	0.62	-10	-3.9	-7.6	-2.5	-7	-13	-2.7	-3.5	3.4	2.5	-6.8	7.9	-4.2
0.87	10	7.1	13	6.1	-2	0.2	-1.2	8.3	-1.6	4.7	2.4	-9.1	3.7	5.1	2.2	7.9	2.7	-1.8	2.9	3.1	4.8	-0.73	2.6	-3.9	-0.16	4.9	-3.9	4.1	0.98	-0.2	-1.1	-1.3	2.5	2.8	-0.7	2.6	-1.7	3.5	0.9	4.1	-3	-2.6	-2.7	5.2	4	0.09	-2.8	5.3	-7.4
15	7.3	9.6	0.85	2.2	-2.9	8.3	4.5	-1.2	6.8	7.7	3.2	-1.4	6.2	2.4	4	1.7	0.7	6.6	0.47	3.4	3.9	-0.3	6.9	4.7	-0.02	6.9	-7.7	-2.7	-2.5	11	-6.9	2.2	-0.1	0.21	-3.3	6.5	-3.2	7.8	-1.5	0.26	-10	3.6	-1.4	7	7.1	8.6	3.8	1.3	-0.91
2.4	1.8	3.9	3.4	1.5	2.7	-1.7	-4.3	-7.7	2.8	3.9	-0.38	7.8	1.7	6.1	7.1	5.4	5.6	10	8.1	2.4	2.9	3.9	9.2	4.9	2.2	-0.3	-5.2	2.8	-12	0.85	-1.4	-2.7	-0.7	1.6	-8.6	3.5	-1.7	1.3	-4.8	4.2	-0.96	0.62	-0.74	-0.45	3.4	3.6	2.8	3.4	0.05
-9.5	-3	-7.6	4.8	-2.2	11	-18	-0.57	-14	-3.9	-0.56	7	3.7	7.8	4.8	4.7	6.6	2.2	3.8	9.1	1.7	-0.01	0.27	12	6.1	5	-1.4	-3	-2.4	-5.3	-2.9	-0.17	-2.3	2.9	-0.11	1.2	2.2	-0.12	-4.4	-4.8	1.4	3	1.1	2	1.7	7.8	-3.9	6.8	-2.7	0.23
-9.7	7.2	-5.1	3.5	-3.7	6	-11	0.38	-9.5	4.7	0.86	12	3.5	4.7	-1	3.8	1.6	5.9	0.95	7.8	1.3	6.8	0.21	8.1	4.9	9.3	1.3	8.9	1.8	7.3	-6.7	2.8	3.9	6.3	-1.4	4.6	2.6	2	-1.5	8.8	4.7	0.11	-1.3	2.1	-1.7	4.4	-7.9	3.1	-3.8	5.9
-18	7	-11	2.8	-7.8	4.9	-11	-2.9	-5.5	-7	-9.3	4.2	4.4	3.3	-7.1	2.7	3.6	1.9	-6.1	4	1.4	5.7	2.2	3.3	-3.8	4.9	1.4	7.5	0.66	4.1	-3.8	9.1	-3.9	8.4	0.91	4.9	-0.59	4.2	-5.7	12	0.54	7.7	-6.1	5	-4.9	5.5	-8.2	6.3	-7.5	4
-15	-0.57	-11	5.4	-4.6	2.1	-17	0.13	-3.6	-3.9	-10	10	4	6.8	-6.3	3.7	-7	0.63	-9.8	4	2	1.7	-2.8	2.2	-11	8.1	-8.4	3.9	-7	9.2	-9.4	8.9	-9.4	-4.2	-1.8	4.1	-8	4.7	-9.1	4.1	-4.4	8.2	-13	7.7	-10	2.5	-5.6	2.6	-7.2	6
-17	-1.6	-3.5	0.01	-2	-4.2	-7.9	-7	-6.2	2.1	-8	5	-1.6	-2.6	-8.3	-2.3	-5.3	-4.3	-4.8	-4.5	-0.69	-1.5	-4.1	-6.5	-10	1.1	-4.4	4.3	-4.4	9.2	-8.3	3.6	-10	1.4	-1.1	-0.1	-0.13	-2.5	-4.9	-0.06	-3.5	-1.9	-14	3.3	-7	0.51	-6.9	1.5	-6.4	4.8
3	-6.3	3	-13	-2.4	-9.1	3.9	-11	-4.9	-8.3	-3.1	-11	-8.8	-12	2.4	-5.4	3.4	0.3	0.45	-1.7	4.1	1.6	0.13	-8.6	-2.2	0.59	8.6	3.6	5.6	13	2.1	2.8	4.8	4	0.14	6.4	1.1	2.9	4.2	11	3.3	0.16	-1.4	5.8	2.5	-0.69	0.37	-0.63	-4.2	-0.17
[truncated: 952 more columns]
