# Supplementary material for: Dyslexia on a continuum: A complex network approach
Source: PLoS One. 2018 Dec 17;13(12):e0208923. doi: 10.1371/journal.pone.0208923 (PMC6296514; doi:10.1371/journal.pone.0208923)
Supplement: S1 File — Detailed information about the archive contents is provided in the included README.txt file. (TGZ) [file pone.0208923.s001.tgz › FS_603_VV_run_1.csv]

-0.27	-0.09	7.8	13	7.1	12	5	15	4.2	-1.5	-1.3	11	9.1	6.2	-0.57	5.4	1.4	-6.2	3	2	-6.3	-4.5	0.72	2.8	-0.76	2.6	-1.3	3.1	-0.03	6.3	8	-2.8	3.4	2.4	-0.36	3.6	-0.97	4.2	4.9	1.9	8.4	-4.8	2.4	-0.4	5.8	6.5	-0.13	10	-2.4	2
-0.29	0.48	2	2.5	10	2.5	5	-0.04	5	-1.9	2.6	1.6	6.1	6	-3	0	4.9	-0.83	-0.31	1.3	-3.7	7.7	1.5	4.7	-0.05	-0.71	4.6	1.8	-2.3	-1.5	2.5	-2.2	-2.6	-0.82	2	0.18	0.45	3.3	5.8	-5.5	-0.09	-4.1	8.9	-0.72	7	0.74	6.3	3.3	4.8	3.4
0.14	-0.3	5.8	-2.4	-0.06	4	4.2	-0.63	3.9	4.8	6.8	-0.6	4	2.4	-1.6	-4.6	1.6	1.2	-2.7	3.7	1.9	4	2	1.6	1.4	-4.5	1.2	5.1	-0.39	2.4	9.9	8.2	2.3	4.9	2.8	0.38	2.6	6.2	3.9	3.1	2.9	2.5	5.3	6.8	2.4	5.8	5.3	4.7	-2.8	3.6
0.15	-0.28	1.6	5.7	2.7	3	0.84	-0.62	2.1	1.2	2.8	0.59	3.2	4.2	-8.1	-1.1	-0.44	8.3	-1.1	11	-4.2	6.1	-2.6	4.4	8.2	-0.92	2.2	5.5	4.2	4.5	3.8	2.8	1.9	5	3.4	1.8	1.8	6	7.7	4.5	6.3	8	4	6	2.3	5	1.6	1.4	1.6	-4.8
0.03	-0.16	-7.3	-0.81	-5.9	4.8	-0.54	3	-7.4	-2.3	1.4	0.66	3.8	3.9	-6.6	4.8	-0.18	4.8	-7.1	13	-7.4	5.3	-4.2	1.3	3.5	2.7	-8.3	0.83	-0.48	2.5	-2.6	-1.9	-3.4	-1.5	0.83	-0.41	-8.2	-0.85	0.1	-3.2	-3.9	5.6	1.4	2	-0.42	-0.39	-3.8	0.08	-2.4	3.1
-0.26	0.28	-3.1	-5.6	-3.9	-3.8	-3.4	-0.82	-5.8	-0.54	-0.57	-2.5	3.4	4.9	-8	-2.8	-5.4	-2.7	-7.8	4.1	-2.7	-2.6	-0.81	-1.8	-0.03	-0.68	0.43	2.5	-2.4	0.95	0.67	7	-0.07	5.8	-3.1	1.9	-10	-2.1	-5.6	1.8	-2.1	8.6	3.8	6.8	-0.91	8.2	-1.9	2.8	-5.4	3
-0.44	0.47	-3.8	-1.5	3.3	-2.9	-0.63	-1.1	-1.9	2.6	1.1	-0.97	4.4	3.1	-7	-6.4	-3.3	2.5	-6.7	2.1	2	1.5	-6.2	-1.4	-0.44	-1.1	-4.6	6.7	0.44	0.46	-0.12	4	-0.42	-2.1	-0.22	1.4	-4.9	1.2	1.6	3	-1.4	4.6	0.48	6	-1.3	2.9	0.11	5.8	-0.04	5
-0.03	0.06	5.9	6	4.2	0.86	-2.5	1.9	2.5	1.4	0.67	4.6	3.8	7.9	-0.95	-3.1	-1.2	-0.02	1.3	2.7	0.05	-1.7	0.19	-0.33	5.7	2	-3.5	4.4	0.06	-0.86	-4.7	0.9	2.6	-4.1	5.2	0.67	1.3	3.8	-4.2	0.58	4.2	0.67	0.55	4	0.13	-1.6	-1.5	2.7	6.7	5.7
0.31	-0.37	4.5	7.5	0.03	1.6	0.76	5	-0.87	-1.1	5.8	6.2	-2.2	1.9	9.1	3.2	5.7	-3.1	9.9	-2.1	3.5	-2.2	1.1	-2.8	2.2	11	-0.33	-3.9	4.1	3.5	-2.9	-1	2.6	-0.02	3.6	2.2	0.72	-1.1	-0.16	2.8	4.4	0.29	-3	-4.3	2.2	-0.36	0.14	-4.9	0.91	-7.9
-0.65	-0.41	1.4	0.67	-0.1	-11	3.6	3	5.8	1.5	3	6.7	1.9	2	1.2	5.8	-3.2	-3.7	1.1	1.6	1.4	-0.37	4.5	-2.7	-2.5	3.4	-5.2	-11	-1.6	-3	-12	-11	-9.6	-10	2.7	-1.9	-4.1	-8.8	-6.3	-7	-4.8	-7.3	-7.6	-8.9	-8.4	-6.1	-10	-9.8	2.8	-3.2
0.07	-0.16	-6.2	-7.3	-4.4	-5.7	-6.9	-6.2	4.8	-2.2	-4.2	-5.2	2.9	-5.9	-0.67	-3.7	-2.8	-3.4	-4.9	-10	2.5	-3.2	-1.4	-0.16	0.35	-3.1	-2	-0.98	-2.6	-3.5	-9.2	-2.6	0.92	2.5	-0.8	-2.9	1.1	-5.7	-0.76	-0.3	1.1	0.28	-2	-0.48	-2.1	-2	-4.8	-3.1	8.3	-8.8
0.07	-0.07	-2	-4.6	-0.58	-0.26	0	-2.9	3	-2.1	1.6	-3.9	0.94	-4.6	0.82	-4	-2.9	1.6	-1	0.4	3.3	-1.9	0.13	0.37	1.9	-1.6	0.36	-1.4	-0.39	-3.3	-1.3	1.4	-2.7	-2.4	-0.04	2.9	8.1	1.9	5.2	-2.1	5.7	-2.5	2.1	-4.5	7.6	-1.3	2.2	0.25	-0.21	-4.6
-0.2	-0.42	2.2	-0.78	6.1	1.3	4.6	2.3	7.6	-2.1	5.8	2.9	3.3	-4.8	3.6	-2.8	2.5	-3.5	-0.38	-3.1	-3.5	-3.8	1.4	0.85	2.7	-1	0.42	-4.2	4.2	-3.1	2.7	6.2	0.67	-0.07	-1.4	2.3	4	1.7	0.33	-8.3	1.9	-1.7	4.9	-0.06	3.9	-4.2	3.7	-0.41	3.3	-2.4
0.37	-0.28	-0.11	-0.77	-2.5	-0.7	-1.4	-0.89	5.4	-4.4	2.1	-0.78	0.6	-4.5	2.2	0.3	2.3	-9.6	6	-0.55	-1.6	-1.2	1.9	-3.7	-6.9	-4.5	1.2	-8.1	5.1	-3.9	-1.8	-3.6	5.5	-1.2	-0	0.28	2.6	-8	1.8	-8.2	6.4	-2.7	7.3	-0.8	5.2	-7.1	1.6	-8.4	12	-5.3
0.23	-0.25	1.5	-5	-4.6	-7.2	-0.27	-5.8	3	4.6	0.62	-1.5	-4	-8.2	6.5	7	4	-1.5	6.9	3.1	4	-0.51	4.9	-2.3	-7	-11	-0.53	-1.3	3.6	-2.4	-2.2	-1.6	0.14	-3.6	0.18	0.94	1.8	3.6	2	-7.8	1.8	-9.4	-4.3	-5.4	0.47	-4.9	-0.89	1.1	-4.6	-10
-0.71	-0.34	2.9	-1.3	-2.1	-4.4	-0.68	0.5	0.84	-0	-0.15	2.3	1.3	-6.2	2.9	0.88	2.9	0.28	1.3	-4	-6	-1.8	-0.97	-5.1	-1.9	-7.6	-2.9	-3.2	3	2.1	-7.3	-4	3.9	1.6	0.17	-0.07	-3.2	-0.25	-0.3	-3.6	-5.9	-4.6	-3.2	-9.6	-4.7	-9.7	-4.1	-3.4	0.91	-2.7
-0.42	-0.66	2.4	0.36	2.5	-1.8	-3.3	3.8	0.85	-4.7	-2	2.5	0.25	-3.5	2.9	-0.61	-2.7	0.68	0.94	-5.5	-5.1	-8.2	-5.4	-4.3	0.31	-2.7	-0.04	-5.5	-0.79	1	-1.5	-3.2	1.2	4.9	-1.8	-0.77	1.6	-7.2	0.29	-7.7	-0.38	-1.6	2.8	-3.1	-1.5	-9	-5	-4.4	-5.1	3.2
0.86	-0.52	-0.63	-0.63	0.83	-2.1	-0.62	3.6	0.7	1.6	-0.39	-7.1	-0.39	-0.64	4	-0.05	4	-12	5.9	-10	5.9	-10	5.6	-6.4	3.6	-5.4	3.9	-6.6	-4.5	-4.7	6.2	-5.5	0.22	-3.8	-0.13	-5.5	4.6	-9.2	3.1	-11	1.5	-2.5	10	0.28	1.5	-3.2	1.8	-7.4	10	-6.3
0.42	-0.43	-1	-5	2.8	1.4	1	-4.5	1.4	-3	1.8	-7	7.7	0.87	1.6	0.81	1.8	-2.7	-0.32	-13	2.1	-4.9	2.9	-1.5	0.49	-9.3	1.1	-3.1	2.7	-4	3	1.1	2.4	-7.2	1.3	-4.3	2.4	-10	-0.99	-5.6	0.49	-2.5	1.2	0.67	0.05	-2.3	4.2	-4.7	5.8	-5.3
0.26	-0.49	2.5	-5	-7.6	-1.9	-4.9	-6.4	1	-3.2	2.7	-1.4	-1.7	-1.6	-3.1	0.79	0.01	2.1	-4.3	2.2	-1.7	7.6	4.1	-2.4	-0.78	-9.3	-4.2	-1.2	-2.9	1.4	-1.6	-2.8	0.58	5.3	-2.9	-2.3	-3.4	-1.7	-1.9	-2.8	-2.6	-3.1	-3	-1.1	-3.8	-4.1	-3.2	1.4	-9	-3.4
-0.22	0.01	-3.9	0.04	-1.7	-0.15	3.9	-0.55	-2.3	-2.7	-1.9	3.1	-7.8	0.86	-2.2	0.53	-4.6	10	4.7	6.4	-1.7	2.8	-0.21	-0.95	1.7	0.22	-7.5	0.78	-0.95	-2.4	-6.9	7.3	0.04	-0.1	-0.65	1.8	-4.3	1.4	-4.4	0.33	-4.6	-1.1	-9.1	5.7	-5.8	3.9	-8.5	3.4	-1.9	-1.9
0.33	-0.57	-0.82	3.2	-4.2	0.4	-3	3	-3.8	-0.19	-8.6	2.1	-6.8	1	-0.82	0.57	-5.6	-1.7	4.1	2.9	-2.3	6.3	-4.5	3.8	4.4	2.8	-0.3	0.76	0.45	-4.5	-4.3	-1.4	-4.4	-0.41	3.9	-0.85	1.7	-3	0.79	-0.5	-5.3	-0.02	2	-1.8	-5.7	-4.6	-3.9	-6.8	6.8	1.8
1.3	-0.16	-0.37	4.3	4.8	0.94	-0.51	2.8	-1	-2.4	-1.3	0.43	0.94	2.2	-0	0.97	0.52	0.28	-2.9	1.7	7.6	-0.91	3.2	5.3	-1.6	2.8	0.19	4.7	0.15	-0.01	0.23	4.4	3.2	-3	-2.9	-1.6	-2.5	-4.6	-1.8	-1.1	-1.9	2.3	-2.7	1.3	-0.16	6.2	-1.2	-2.1	-0.24	1.6
-0.1	0.27	-1.3	-0.75	-0.96	0.56	-0.67	-3.8	0.94	0.21	1.5	-1.4	-4.3	1.6	-3.4	1.2	2	1.8	-2.3	-0.92	3	-5.5	-1.5	0.03	2.7	-7	-2.5	1.4	-3	-1.5	-1.4	0.84	-6.3	-5.1	1	0.93	-1.9	4.1	-2.4	5.2	-2.2	3.8	-4.8	1.1	-4.8	4.4	-0.81	2.9	3.5	-0.29
-0.32	0.26	-4.4	-4.1	-4.7	0.03	-3.3	-6.6	-3.7	3.3	-0.81	-5.8	-8.9	0.38	4.5	-6.7	0.41	-4.3	-3.4	-6.1	-6.3	-6.2	-7.2	-2.8	7	-6.3	-3.2	1.5	-1.3	-4	-6.2	-3.4	-5	-3.5	0.73	-1	-0.84	-2.5	-3.7	2.5	-0.4	0.84	-6.3	5.2	-6	3.4	-5.9	1.2	0.62	-6.8
0.16	0.15	-5.2	1.7	-4.5	4.3	-1.2	-0.72	-7.7	2.3	-0.6	-2.5	-7.6	0.97	1.4	0.15	0.61	3.5	1.3	-2	-3.2	-0.27	-3.5	4.3	-0.76	6.5	-6	-0.41	1.3	-1.4	-3.9	2.9	-4	-0.96	-0.48	4.5	-3.9	-0.25	-5.6	4.3	-1.2	5.2	-3.4	1.3	-7.5	0.84	-11	0.25	-5.5	2.3
-0.12	-0.31	1.1	5.9	-0.06	6	0.14	7.1	1.9	0.38	0.66	2.8	-6.5	1.9	0.99	0.23	-4.3	-3	1	-2.3	-4.6	0.51	-3.4	4.2	-1.9	-2.7	-1.3	1	3	3.4	2.6	-4.5	-4.1	-1.1	-2.6	0.02	0.31	-3.4	-2.7	-2.8	-2.2	4.5	-2.4	-0.25	-1.4	-4	0.29	-0.11	-0.71	5
0.04	0.16	-2.7	-0.3	-11	0.8	-2	-3.6	-3.4	-3.5	-0.66	-5.5	-2.7	-1.2	3.5	-4.9	-3.4	-6.2	2.2	-8.6	-0.61	-5.5	0.82	1	-2.3	-5.4	4.3	-2.6	3.4	-2	-3.4	-3.9	3.9	-0.81	3.3	-3.4	0.28	2	-0.32	3	1.2	-6.5	-1.8	0.11	-2.7	-2.5	1.6	-0.6	1.4	-0.2
-0.02	-0.1	-3.8	-3.4	-1.3	-5.2	-3.4	-7.3	0.63	-5.3	-1.3	-3	-0.22	-8.8	-1.2	-1.2	2.5	-8.3	5.4	3.1	4.8	-2.4	8.8	-3.5	1.3	-6.3	3	0.73	-0.51	-1.8	-6.8	-3.6	-0.19	4.9	3.5	-2.6	6.4	3.4	0.62	5	-3.8	-1.3	2.3	1.8	-0.3	-1.7	6.1	1.9	6.5	-5.4
0.3	0.05	-4.5	-4	-1.4	-3.8	-2.7	-6.9	-1.8	-5.4	-2.3	-0.17	3.3	-10	-3	-0.22	3.5	-3.9	-2.8	-5.7	0.11	-0.09	-6.8	-3.4	6.3	1.9	1.8	-6.1	1.8	-2.8	-1.9	-3.4	-3	4.6	3.2	-8	2.6	-1.2	2.4	-1.5	-2.7	2	-2.5	-6.6	-1.2	-4.8	2.8	-6.3	-1.1	-9.9
0.57	0.18	0.64	3	5.8	-0.97	3	-1.1	-0.93	2.1	-1.7	-0.03	4.5	-2.3	2	0.63	-3.7	-6.5	5.5	4.5	-4	-2.1	-3.6	-4.3	-1.7	-4.7	-0.92	-5.9	3.4	-6	3.4	-2	-0.17	-8.1	1.2	-5.6	-0.7	-2.9	4.5	-2	-2.9	3.5	-5.5	-4	-1.5	-3.9	1.5	-4.3	-3.2	-3.8
-0.08	0.66	2.9	5.3	4.3	2.5	5.8	0.11	3.3	5.3	2.1	-3.4	3	0.47	4.4	1.5	4	7.4	-0.53	3	6.2	-0.22	5	0.71	-0.44	-2.1	-4.9	4.4	-0.91	0.84	2.5	2.9	-1.4	1.6	-0.66	0.45	0.2	0.81	-2.3	1	1.4	0.56	-5.8	-0.6	0.32	4.4	0.27	5.3	1.4	0.12
-0.34	0.41	4.6	1.6	-1.7	-0.13	2.2	-4.4	0.55	-4	-2.2	-1.4	-2.6	-0.28	0.58	0.82	-0.65	9.3	-5	4.1	0.37	3.3	4.8	1.6	3.1	0.42	-3.4	3	3	1.2	-3.8	4.1	-5.9	-1.3	-0.84	5.1	-1.8	5.6	-0.4	4.3	1.7	0.59	-6.3	6.1	-2.4	7.8	-4.8	5.8	-3.1	3.2
-0.28	-0.41	4.7	1.1	1.8	-3.5	1.2	-1.8	-3.1	-3.9	-8	1.9	-6.9	-3.1	1.1	2.2	-2.4	-4.1	-3.9	1.8	-2.6	1.1	-2	-3.9	4.9	0.28	1.2	-5.2	4.5	2	-8.6	-2	3.3	0.81	1.2	-2.6	1.4	-2.7	-0.38	-1.2	-5.8	2.9	-4.3	-3.4	-6.1	-3.2	-3	-4.9	-1.1	-3.6
-0.15	-0.11	0.12	-1.7	3	-0.93	0.64	1.2	-3.6	0.55	-8.8	3.6	-4	-4.1	-4.7	-2.1	-0.09	-2.3	5.8	-6.1	-4.5	0.06	-2.6	-7.7	7.2	0.27	2.9	-0.85	7.8	-5.8	-2	-3.4	6.6	-4.3	5.5	-2.1	11	-2.4	5.2	-4.3	2.2	1.8	2.6	-2.7	4.8	3.3	4.2	-3.3	2.5	7.2
0.74	0.23	1.1	-3.5	5	5.1	1.5	-0.09	-0.31	0.44	2.9	-2.9	-0.91	-1.8	3.4	1.9	-1.9	3.5	1.8	0.7	5.8	-7.3	-0.97	-9.2	0.67	4.5	-1.1	2.4	5.8	6	-0.71	0.68	9.8	4.3	2.7	3	6.5	2	3.9	5	-0.79	2.8	2	4.9	1.9	0.87	-0.05	-0.67	1.3	3.5
0.28	-0.01	2.4	-0.34	1.2	0.95	-0.83	3.4	5.2	3.1	3.2	-2.3	2.1	1.8	8.7	-7.1	4.6	-1.7	1.1	-7.2	2.5	-7.8	-0.47	-2.5	-0.42	3.4	2.6	-0.73	-1.9	8.1	0.56	-0.87	-5.1	4.8	-0.65	2.7	-1.7	0.9	-6.1	1.6	-1.6	4.3	1	-4.4	-4.2	-0.8	-0.44	-4.2	-4.3	-3
0.24	0.13	-4.6	0.01	-3.7	7.5	0.7	-1.8	1.9	5.7	-2.7	-4.8	0.3	10	4.6	0.13	-5.2	1.6	-0.02	2.5	5.6	-4.5	-3.6	0.49	-8.2	3.6	0.96	0.13	-0.41	4	3.2	3.9	4.9	0.35	-2.9	-0.78	-3.6	2.9	-2.6	0.14	-2.4	-4.2	-0.49	-2.6	-4.5	3.5	-0.66	-0.65	-0.09	4.8
-0.36	0.29	-3.5	2.9	0.6	12	-1	0.43	-5.7	0.27	-7.3	-2.9	-2.6	9	-2.7	1	-0.84	4.2	-0.58	-2.5	3.2	5.5	1.1	3.6	-12	7.8	-0.7	7.3	-7.2	2.5	-0.77	8.1	7.8	0.52	-6.5	4.2	-7.7	6.1	-7.7	1.1	-2.5	5.3	-7.7	4.8	-1.9	1.9	-1.3	4.7	-1.8	5.7
-0.33	0.42	-4.6	4.8	3.5	7.2	-1.5	4.8	-6.8	-0.56	-5.5	1.9	-2.8	-0.15	1.4	-1.6	2.7	-3.8	-1.4	-3.2	7.9	2.5	3	-0.92	-9.1	8	2.5	2.8	-6	1.5	4.1	-0.08	-1.3	3.9	-4	4.1	2.5	-0.45	-5.7	3.5	-4.1	0.72	-4.8	3.9	-2.5	-0.48	2	2.4	-2.5	6
0.4	0.24	1.3	-0.6	-0.24	-2.6	-2	4	1.2	0.86	0.29	4.2	-1.4	-4.8	7.2	-1.1	1.4	-8.5	7	-14	6.3	-6.4	4.7	2.1	-3.6	1.1	3.2	4.6	4	-3.1	5.9	-0.04	2.9	6.1	-2.3	0.28	4.6	0.66	0.04	6.7	-1.7	-7.1	1.5	-6.1	-1.6	0.46	3.5	3	-4.5	-2.1
-0.16	0.07	-1.3	0.91	-3.8	2.7	-3.2	4.3	3.8	4.6	-2.6	3.8	0.39	1.1	1.6	4.3	-5.3	2.9	-2.1	2.9	0.37	-5.9	-3.1	-3.3	-5.5	5	1.7	-0.6	-0.2	-0.25	-5.5	-4.8	6.8	0.01	-2.2	-3.1	0.26	5.3	-2.3	-2.8	-5.3	-8.4	0.64	-2.9	-0.49	-5.1	2.8	-1.4	-0.09	3.1
0.07	-0.18	-4.1	4.5	-5.2	-1.5	0.07	0.33	0.8	-0.79	-0.75	1.6	-2.8	-2.4	1.1	4.6	-2.2	-1.2	-0.1	-1.2	2.6	-5.5	2.5	-3.8	-9.9	5.8	1.5	-0.68	-3.1	2.7	-3.3	-5	-2.8	3.2	-6.1	1.4	0.61	1.9	-2.8	-2.3	-3	-1.8	-2.8	0.15	0.46	-0.49	-0.3	-2.7	-2.8	3.4
-0.05	0.38	-0.71	1.1	-3.3	2.3	4.2	-1.9	0.7	4.6	3	-0.82	4.4	1.9	0.96	8.3	0.85	4.8	7.2	6.3	-2.3	9.7	-0.44	2.3	-6.7	8.8	1.7	3.9	-0.54	6.8	1.1	2.2	1.1	5.4	-1.9	8	-2.9	8	-0.35	8.7	7.3	2.1	-2.1	0.87	1	6.1	-2.4	5.2	-1.9	8.9
0.07	-0.09	-3.3	3.6	-0.92	0.07	-5.7	5.6	3.4	6.7	3	6.2	-1.8	4.6	-2.8	0.88	0.64	0.03	1.2	6	-1.4	-0.03	-1.9	-1.6	-6.2	-1.2	-0.72	-0.48	-4.5	-2	6.3	2.1	-6.7	-6.6	-1.9	-1.5	0.89	-3.8	3.1	5.3	1.2	6.7	-8.1	-5.1	-0.51	6.5	0.7	-2.2	-8.1	-1.9
-0.34	0.13	-1.7	-1.9	-0.21	-7.5	-4.8	-1.9	-3.7	-0.01	-2.2	-3	-5.3	-1.8	-2.5	-8.3	-1.6	-4.7	-2.9	-1.4	-5.6	-1.5	-5	3.7	-1.1	-9.8	-2.2	1.8	-6.4	-14	5.3	5.2	-8.3	-12	-5	-4.6	-2.8	-1.1	-1.8	0.43	-7.9	0.33	-9.8	-1.9	-3.8	4	-2.6	-0.06	-13	-13
-0.43	0.23	1.5	-6.4	5.4	-5.2	1.9	-6.5	-4.5	-3.2	1.4	-8.5	-4.7	-0.18	-3.8	-7	0.78	0.18	0.25	-2	-9.2	-5.1	-6.1	0.25	-0.5	0.26	-4.2	1.8	-5.1	-8.5	-2	1.6	-6.3	0.3	-2.8	-2.3	-2.6	-1.6	-5.5	-1.4	-11	-1.8	-7.8	4	-4.3	0.63	-5.2	2.5	-2.9	-0.45
-0.05	-0.01	4.5	-1.4	3.8	0.97	5.5	-2.9	-0.62	1.9	6.8	-2.4	-0.9	2.6	0.54	-9.3	2.1	5.2	0.85	0.75	-1.6	-2.6	-2.8	-6.1	2.5	5.2	-3.6	-0.06	-2.4	-2.6	-1.6	-0.12	0.89	-3.6	-4.5	1.8	-1.4	-0.45	-4.8	-1.8	0.7	-2.9	-5.7	2.7	-2.2	-2.1	-0.03	-2.7	-0.8	0.23
-0.05	-0.08	1.4	0.41	4.1	5	2.3	3.2	-0.24	4.4	4.5	3.2	1.1	1.1	2.3	-4.5	1.8	-6.2	-3.4	-4.7	4.1	2.1	3.9	-1.4	0.79	0.05	-0.87	-3.1	0.67	-8.4	-3.1	-4.4	-0.34	-4	0.64	-4.7	0.55	-8.9	0.2	-1.2	1.8	-4.3	-0.75	3.4	-0.53	-1.3	0.27	-0.81	2.5	-4.1
-0.01	0.19	-0.16	-1.3	1.8	4.9	-1.5	-0.86	-6.1	-0.09	3	-2.4	-1.7	4.4	2.7	-5.4	0.76	-12	-0.92	-8.7	-0.45	-2.6	0.03	-0.42	-1.2	-1.4	-4.1	8.7	-0.83	-1.6	-4.5	2.7	2.6	-3	1.1	1.4	1.3	2.4	0.69	4	-1.9	2.9	-1	4.7	-0.54	4.9	3.9	5.2	-5.3	3.2
-0.14	0.3	1.1	0.87	4.9	4.3	4.2	-5.4	1.7	1.7	5.3	-1.2	1.6	0.15	8.4	10	2.4	-1.8	-0.09	4.3	0.21	2	0.2	3.4	-7.1	-3.5	-0.78	2.4	-1.4	-0.5	0.05	4.3	0.84	1.1	-2.9	-0.09	-1.3	1.1	2.2	7.3	-5.2	-1.8	-0.67	6.5	-0.48	5	4.9	4.4	-6.3	-0.14
-0.35	0.3	-3.6	2.9	-3	7	1.5	8.1	3.1	6.1	-0.98	9.5	-0.12	3.8	0.87	3.2	7.1	4.6	0.38	6.9	13	0.96	5.6	3.6	-5.2	-0.74	0.43	-1	-0.85	9.6	-2.1	-1.6	1.2	7	-0.93	-3	-2.7	-1.9	-2	1.5	-0.31	7.4	-3.6	2.4	3	-2.5	-2.7	-5.4	-9.3	3.7
-0.24	0.13	3.5	2.6	-2.5	3.1	3.9	6.8	2.9	8.1	2.4	6.6	-0.19	-1.5	0.24	3.5	2.9	-0.96	3	-3.9	5.2	-0.05	2.6	1.7	0.17	-1.2	-2.3	-1.1	-0.6	0.88	-0.12	-8.2	0.87	-0.63	-2.8	-2.4	-0.79	-0.58	-3.9	-1.1	-0.65	-3.1	-5.5	-0.16	0.35	-0.98	-4.1	0.42	-7.7	-0.89
-0.18	0.54	5.3	-7.9	2.6	-6.8	0.85	-4.8	-2.8	-2.9	0.57	-4.3	0.34	-7.8	-0.94	-1.5	-4	7.2	-1.6	4	-3.3	-0.61	1.1	0.55	2.5	-6	3	2.6	-3.6	-0.61	1.6	0.01	0.82	-1.9	-0.16	-5.2	-2.6	-3.2	-3.6	-0.18	-1.7	-2.1	-0.57	-0.11	-1.1	-2.1	3.1	-0.33	-3	-8
0.17	0.14	3.6	-9	-3.4	-7.8	-1.4	-6.9	-3.2	-0.39	-2.1	-0.21	-3.2	-4.4	-0.6	-7.3	2	8.7	1.6	4.7	4.4	5.2	3.2	5.9	-0.84	-1.4	10	1.9	0.27	1.2	12	-4.2	-0.33	-2.1	0.98	-0.06	1.2	1.6	5.9	1.9	8.2	-3.5	8.6	3.4	9.8	0.35	6.7	1.5	-1.3	4.5
0.06	0	-2.2	0.06	-0.74	-0.6	-1.2	-0.13	-6.4	-0.62	-2.8	3.6	-5.3	-1.9	-0.29	0.2	-3.5	-0.76	-3.2	0.29	5.9	7.6	-0.12	0.99	3.9	8.5	2	-4.6	2.2	2.3	12	-5.5	-2	0.72	1.6	-0.74	0.88	1.9	6.5	2.7	11	-3.3	7.2	-5	2.9	-2.4	2.8	-2.1	2.1	-2
0.51	-0.19	-5.5	-0.43	-1.5	-4.7	-6.7	0.49	-4.2	-5.5	-3.8	5	-6.1	-3.2	0.76	-0.35	-6.3	-0.82	-4.1	-4.5	-1.2	2.6	1.8	2.4	-0.99	6.4	1	-0.94	-4.7	2.7	1.6	-8.6	4.2	-8.7	-9.3	0.39	-3.5	2	-1.2	2.4	0.73	-8.1	4.6	-4.4	-0.27	-4.2	-1.6	-1.9	2.5	4.3
0.29	0.51	-0.13	-0.69	-1.8	1.4	-3.3	2	-2.9	1.6	-4	-4.9	-10	4.2	-6.9	-1.5	-6	1.4	-2.7	1.3	5.8	-5.3	6	3.6	-3.5	-5	1.5	0.44	-10	0.5	3	-5.2	-0.34	-0.64	-12	-0.44	4.5	5.5	-1.5	3	-5.8	3.7	3.2	2.7	4.8	-2.7	4.5	-3	1	0.93
0.06	0.51	-0.2	-2.1	-0.58	1.6	-0.6	-3	-4.6	0.49	-1.3	-3	-4.7	3.6	-5.4	4.5	-1	2.2	0.41	8.6	1.3	0.53	-1.6	3.9	-2	-0.48	5	-4.8	-6.4	-2.6	5.2	-4.5	-1.6	4.1	-3.5	0.47	-0.65	3.1	-3.4	6.5	-4.3	-0.87	0.61	-6.5	-0.72	4.9	3.4	3.3	-3.5	-4.7
-0.01	0.03	3.2	-1.3	-0.1	2.1	-0.69	-0.18	-5	2.4	-2.8	0.71	-6.5	4.4	3.5	8.8	4.2	9.7	-2.7	3.3	4.4	10	4.4	1.7	3.6	10	3.5	2.3	-3.8	4.5	8.8	1.2	2	6	-1.5	-0.88	-4.5	2.7	-0.8	4.7	-0.54	-2	-0.55	-0.09	0.91	1.5	3.1	2.7	1.7	7.5
-0.54	0.09	4.6	3	4	1.5	7.9	5.1	0.37	-0.95	-0.5	1.5	0.67	-2.8	-1.3	4.4	-6.3	11	-2.3	3.7	2.7	-1.5	-1.4	-0.85	1.8	12	1.2	6.4	-3.5	10	5.4	6	-2.2	10	-3	5.1	-3.6	3.8	-0.2	5.2	2.3	7.3	-0.16	1.9	0.11	3.6	2.2	4.5	2	7.4
-0.52	0.58	5.1	-0.49	-1.3	-3.6	-3.5	-2.3	-3.6	1.7	-1.1	-1.5	-2.3	-5.3	-4.4	7.4	-3.6	7.5	-5.1	6.6	0.5	4.6	-2.4	5.4	1.1	2.3	-0.37	4.9	2.2	3.3	4	8	4.5	2.6	-0.6	2.9	-0.77	2.5	1.1	4	-6.5	6	2.7	7.6	1.4	2.3	4	3.2	-0.21	9.6
-0.64	0.27	2.6	-3.1	-4.2	-4.8	1.3	-1.9	-3.6	2.7	2.7	2.2	-3.6	-1.6	1.7	3.1	0.83	8.4	-0.58	0.8	0.07	9.2	2.3	8.2	2.5	-1.5	2.9	7.8	0.57	4.2	9.3	3.3	-2.1	1.4	-2.8	-0.05	-0.01	-1.7	3.9	-2.9	3.3	-0.23	-0.66	0.14	6.2	-0.8	6.5	3.2	8.7	7.2
-0.17	0.01	1.2	4.5	-3.8	1.8	2	4.8	1.6	4.7	2.1	5.2	1.1	1.1	-6	-2.4	2.9	-1.7	-2.3	2	-4.4	5.7	0.31	5.5	0.63	9.2	4.8	-0.89	0.26	6.2	7.5	-0.62	-1.7	2.9	6	4.5	2.5	0.27	4.1	-2.3	5.4	-2.2	5	-0.02	6.7	1.6	8.9	-1.3	-8.4	8.3
-0.57	0.14	1.5	1.5	0.44	-0.8	-1.9	3.8	-1.3	3.1	1.3	-0	-0.13	3.1	1.3	-1.6	0.59	-7.8	-0.15	-7.2	-3	-2.6	-5.6	2.1	-0.85	4.3	-0.77	1.1	0.74	8.8	-2	5.8	0.21	10	-0.79	2.2	-2.6	-0.58	-4	-4.7	4.1	-0.36	2.4	-2.6	0.56	2.9	-6.6	-3.1	-10	5.4
-0.61	-0	-2.1	-1.9	3.2	-2.6	1.2	-6.5	-0.99	-0.24	3.4	-4	-0.42	-3.1	-5.7	1.6	-1.2	5	-5.2	-2.6	0.71	9.6	-1.6	1.2	-2.3	-1.9	-7.9	2.4	-0.25	4.3	-8.4	1.8	-3.3	8.1	-3.5	3.5	-1.5	2.5	-5.6	6.2	-2.5	-1.3	-5.6	2.7	0.67	-0.86	-5.9	5.5	-0.65	10
0.07	-0.24	0.02	3.5	2.8	1.7	2.4	1.5	2.1	-2.2	1.2	3.5	4.9	-6.3	-3.4	2	2.2	3.1	0.11	4.1	3.5	8.4	6.4	6.8	-2.1	-5.9	-1.8	-8.6	0.05	-1.5	-2.4	2.2	2.6	2.2	-2.6	-4.1	-5.7	-6.9	-1.4	-1.4	1.1	0.26	0.42	-3.9	3.2	-1.4	-4.4	-3.3	-7.5	0.38
0.13	0	6	-2.3	-0.99	-3.8	0.74	0.68	-0.21	-3.7	2.9	-2.8	1.8	-6.3	1.2	6.4	1.4	8.5	-2	-3.8	-3.2	2.4	-2.5	1.1	-0.88	-4.6	4	-0.37	-0.07	-6	5.4	-2.7	-5.1	-4.7	1.3	-8.1	-1.6	-5.3	3.5	0.21	2.1	-4.1	8.2	1.9	6.6	4.1	1.6	-2.7	8.4	-2
-0.12	0.15	0.67	-5	2.2	-5.2	4	-3.1	2	-3	4.2	-9.4	3	-2.2	0.67	2	0.17	-1.7	1.1	-2.4	-1.1	-1.5	0.57	0.58	0.91	1.3	5.3	3	-1.3	-7.8	5.1	5.7	0.61	-11	-0.73	-0.39	2.4	6.1	5.6	4.1	5.6	2.3	7.3	3.1	2	3	4.9	4	-3.2	5.6
-0.35	-0.19	-0.8	-3.8	6.9	-4.8	7.2	-4.2	1.9	1.5	7.1	-1.5	2.8	-8.8	2.3	-4.4	0.05	4.5	-0.19	1.1	4.1	9.5	-3.7	1.9	-3.4	12	5.1	-6.6	-3.8	-8.2	7.4	8.2	-4.6	-6	-2.9	-5.2	3.1	-3.7	0.82	-4.9	4.2	5.5	3.9	2.2	4.3	-5.2	-0.87	-3.5	-0.64	-1.8
-0.37	-0.14	-3.5	-2.7	-1.9	-1.8	1	-3.3	4.5	-1.8	1.2	-1.5	4.7	-8.7	0	-10	4.7	-6.5	5.3	-5	7.3	-0.06	6.9	2	-2.4	10	0.25	-3.1	0.46	-7.8	4.3	7.8	-1.1	-3.5	1.1	-2.3	0.56	-4.1	2.8	3.3	1.8	7	-0.99	4.2	4.5	1.7	1.8	0.05	-3	-1.3
0.13	0.28	-4.5	-5.4	1.5	-3.3	-1.9	-6.3	3.5	0.22	5.9	-8.4	0.08	-5.7	1.1	5.5	8	-3.7	2.5	2.6	2.7	0.38	0.4	-1.9	0.26	-4.9	-3.5	1.1	-5.6	-7	0.33	8	-7.7	-2.1	-1.9	-4.1	-1.6	-3.4	1.7	-0.23	-1.9	0.36	2.4	3.5	2.4	1.8	-1.7	3.4	2.2	-5.8
-0.19	-0.04	-1.8	-1.9	0.47	-7.9	3.9	-3.6	-1.3	-0.61	1.7	-3.7	7.9	-2.7	-1.3	-4.2	-2.2	3.9	-6.5	-1.2	3.6	5.7	-1.4	-0.8	1.7	-1.9	-3.4	1.7	-2	-5.2	-2.2	10	-6.7	-6.1	-2.7	-0.77	0.99	-1.9	-3.9	7	-2.3	-2.9	-2.9	-6.2	-2.3	1.7	-3.6	1.6	-3	0.49
0.48	-0.3	3.1	-2.5	7.1	-6.5	5	-2.4	1.3	0.95	5.7	1.9	5.5	-4	-4.1	-2.1	-2	8.5	-0.54	-4.1	1.6	3.7	3.8	0.23	4.1	6.5	7.8	-7.5	5.6	-3.6	3.5	-0.48	0.71	1.7	6.1	-6.4	12	-9.4	5.5	-0.16	3.1	-3.1	8.6	-6.5	5.4	-3.8	7.8	-4.4	-8.8	6.5
0.39	-0.11	-0.06	-3.3	5.2	-4.6	1.3	0.32	0.1	-7.2	1.7	1.6	3	-8.2	1.5	3.1	4.1	3.8	6.4	-4.5	0.14	-2	1.6	-4.2	-3.7	7.5	5.2	-4	0.43	-4.3	4.6	4.8	-3.8	-5.5	4.9	-5	7.1	-4.6	0.74	-3.1	-5.9	2.4	3.9	1.1	7.3	-2.4	7	-2.6	9.7	3.7
-0.39	0.48	2.8	-0.31	-4.5	-1.6	-1.1	0.83	-4.5	1.1	-7.8	2.7	-1.9	-2.1	0.18	3.9	2.8	4.9	-2.1	3.2	-1.6	2	-0.04	4.8	0.88	6	0.44	2.2	0.83	8.3	-0.34	4.6	0	4	1.4	4.2	0.84	4	-1.3	6.7	-8	10	3.1	0.94	3.3	9.4	-1.1	3.3	3.5	11
-0.12	0.3	2.6	-2.2	-1.7	-4.6	0.51	-2.2	-2.9	0.28	0.25	0.1	-0.83	-0.58	-0.91	4.9	-8	6.5	-3.5	1.4	-3.1	6.8	-3.6	2.8	-3.5	17	-2.7	0.29	-2.8	9.2	-5.4	4.8	-8.3	-3.1	2	5.2	-0.95	2.1	-3.3	9.3	1.9	4.6	0.69	0.07	2	1.9	-2.8	0.64	-2.6	9.1
0.48	0.59	0.23	-0.24	-3.4	0.53	-2.1	2.2	-0.83	0.74	0.11	-2.1	-0.35	3.7	-3.5	-2	0.77	-0.38	2.2	2.1	3.8	9.6	-0.64	-3.6	1.1	1.5	-3.8	-2.5	1.4	-4	-3.1	0.38	2.9	-3.2	-1.7	-1	-2.4	-0.38	2.8	3.7	4.9	3.7	-3	-4.1	-0.99	3.2	-3.1	0.93	5.8	0.81
0.36	0.54	-0.84	-1.8	-0.95	-0.28	-4.9	-6.5	4.8	-2.3	1.7	-5.5	4.6	2.4	7.5	-2.3	1.8	13	0.93	-3.4	2.7	8.3	0.12	1.9	2.7	-4	6.7	6.7	2.5	-4.7	0.06	-0.87	6.1	-1.6	-0.14	3	-1.5	6.7	3.8	6.6	4.2	1.4	3.3	1.5	-1.4	1.7	1.4	3.9	9.4	-6.4
0.1	-0.34	-1.5	1.6	-3.2	1.9	-6.4	-1.1	1.9	-5.3	-0.85	0.96	-0.57	4.4	4.7	0.28	6	2.8	-4	1.2	-0.2	8.2	-0.74	1.1	7	2.3	2.6	3.8	0.44	0.06	2.6	2.9	2.6	-3.6	4.4	3.1	-0.81	10	2.5	0.54	4.1	1.9	4.1	3	0.39	0.36	-1.6	5.3	3.8	7.5
-0.12	-0.09	-3.8	3.6	-2.3	-0.9	-6.5	5	-4	4.5	-3.3	2.4	-0.02	8.2	5.3	0.64	1.9	1.4	-3.1	6.3	-1.6	2.3	1.8	2.2	4.2	-3.3	4.8	-2.4	1	7	4.3	2.8	0.09	4.7	3.4	-1.3	-2.8	-1.8	4.8	-2.7	5.8	-6.2	8.5	2	-1.9	-7.5	-1	-4.9	1.8	-3.5
0.09	0.43	4.4	-2.4	-2.7	-2.3	-4.8	0.29	1.3	-0.72	-3.1	-6.3	2.6	0.66	4.7	-2.3	4.6	9.1	-1	1.2	7.7	-5.9	3.4	-4.6	5.7	1.4	6.7	3.2	-0.68	7.8	0.21	2.5	2	6.4	1.3	3.8	3.5	-0.11	6.8	5	6.2	-3	12	5.7	5.7	2.4	2.9	3.9	5.8	-0.68
0.33	0.42	2.3	-1.4	2.5	-1.9	5.8	0.7	2.6	1.7	-1.5	3	7.3	6.9	-0.49	2.4	-5.7	5.8	2.2	5.4	-7.6	0.66	1.9	4.2	8.6	1.6	4.9	2.1	3.9	6.6	2.1	-1.8	2.5	7.5	-0.93	3.2	4.6	1.5	3.4	3.8	5	-5	5.3	-1.2	3.1	1.2	3.2	4.1	-3.6	4.8
-0.29	-0.29	-0.44	2.6	-3.9	-4	-4.5	0.12	1.6	3.6	-6.1	1.2	-4.5	11	-7.4	-0.82	-4	1.1	-2	4.7	-8.8	-0.92	-0.31	0.9	-7.5	6.4	3	-0.61	-0.76	5	-3.6	-4.7	3.1	4.4	0.74	6.2	2.5	2.3	2.6	1.1	3.3	-9.5	1.1	-4.4	8.2	-1.9	8.5	-1.1	-4	2.8
-0.62	-0.03	-0.45	-4.7	-6.2	-3.6	1.4	0.93	-3.4	-2	-9.5	0.51	-3.8	4.6	-6.4	0.37	-3.7	-2.4	-6	1.8	-5.6	-4.3	0.49	0.06	0.67	4.5	5.9	-6.6	-0.15	6.5	-0.67	-11	2.2	8.7	6.1	-4.9	5.3	-1.6	5	-2.7	3.5	-7.7	6.7	-8.6	6.9	-9	6.5	-4	-0.31	2.2
-0.3	0.08	0.39	-2.4	0.87	-1	1.8	0.32	-0.62	-1.4	-5.9	2.5	-6.4	-0.56	-1.2	2.8	1.4	-4.7	1.1	-4.3	-2.2	-0.55	-2.1	-2.2	2.8	1.4	1.4	1.3	4.3	9.1	-1.2	0.45	2.4	6.5	4.5	4.3	-1.3	8.7	1.9	4.8	1.6	0.63	-0.05	-8.6	-0.64	-0.6	-0.81	2	-3.5	5.7
0.31	0.51	-3.6	2.4	0.48	-0.24	-0.37	3	-0.26	1.3	-2.2	-0.65	-1.7	-5.9	-4.7	0.07	6.1	2.6	0.86	1.8	2.3	-1.7	-2.2	-1.3	8.4	6.1	1.3	-6.5	9.2	3.6	1.5	-7.9	4.5	3.4	5.9	-0.8	-1.3	2.1	-0.53	1.6	3.2	-2.8	-5.2	-0.28	-4.5	-2.5	1.7	-7.6	9.1	1.1
0.84	0.33	-5.3	1.3	-2.3	2.3	-5.8	-0.09	0.03	-1.2	-4.7	-0.44	5	2.2	-3	2	5.2	6.9	-4	-1.5	5.3	8.9	-2.5	3.7	6.4	3.5	0.97	-3.1	7.5	0.74	-3.3	-1.6	5.2	-1.3	1.1	3.8	-1.3	6.5	-4.1	1.3	0.54	-1.2	1.5	-0.34	-3.9	-2.5	-1.9	0.72	6.3	2.9
0.23	0.37	-4.4	5.7	-0.95	-1.3	-0.82	-2	-2.9	-0.96	-1.3	-0.57	3.5	-0.46	-3.5	6.3	-2.5	0.13	-2.2	6	-1	4.5	0.9	2.2	4.8	7.6	5.8	-3.6	6	9	5.4	-3.8	-0.71	9.8	8.3	4.5	6.2	1.1	1.9	-3.6	2.2	1.2	6.3	-8.2	-1.5	-3.3	6.2	-2.6	-0.08	3
0.27	0.59	-0.93	7.8	-4.5	3	-7.2	8.8	2.6	0.98	1.1	-1.2	-1	3.6	1.3	5.8	-2.3	3	1.6	5.2	0.22	-2.8	-4.8	1.9	0.86	13	3.6	0.78	6.5	8.3	0.29	3.3	8.8	1.2	5.3	13	-2	13	1.8	2.3	0.82	5.2	-1.2	-4	-4.4	3.4	1.1	9.1	3.3	-0.17
0.18	-0.07	2	4.1	-0.72	0.41	4.3	0.08	5	2.9	-0.68	0.21	8.1	0.98	4.4	1.1	2.3	1.3	-1.4	2.2	-8.4	-2.1	-0.95	0.23	4.3	7	6.5	6	1.4	5.2	0.09	7.9	-3.1	6.1	2.9	11	2.8	10	3.2	14	0.2	6.1	5.7	6.6	6.2	1.4	3.4	3.4	1.4	0.6
0.24	-0.2	-1.3	-0.9	-1.7	-0.68	6.6	2.5	7.3	0.85	2.7	5.1	7.9	5.2	1.5	1.2	-1.2	-2.1	4.2	7.7	2.3	1.4	-1.8	-1.4	1.2	6.2	5.5	0.14	3.7	2.3	-1.1	-1.7	-3.8	-1.9	5.9	4.4	4.3	0.81	-3.6	0.95	4.9	-2.3	0.08	1.5	6.5	-4	8.9	-1.6	1.9	-0.86
0.04	0.25	2.2	-6	-6.8	-4.3	-0.19	-3.9	0.41	-3.4	-0.49	0.45	-1.8	1.1	-7	0.19	-2	-8.8	-1.4	-1.9	-3.6	3.2	-1.6	-1.8	3.4	-3.6	1	-1.1	-0.51	-0.91	3.3	-12	5.8	-0.51	5.8	-1.1	-2	-0.69	-1.2	-2.2	-0.77	1.4	-1.6	-6	0.52	-5.2	0.68	-5.2	0.22	1
0.41	0.33	0.92	-4.4	5.2	-0.39	1.6	1.1	-0.31	2.3	-2.8	-1	-1.4	6.1	-0.42	-1.4	4.8	4.5	2.5	1.1	-6	0.1	2	-3.2	5.4	0.61	5.6	-3.5	0.54	2.9	4.2	-2.1	-2	4.4	3.9	-2	9.3	3.6	3.9	-0.06	-1.2	-0.92	3.3	0.32	4.2	5.4	7.2	1.6	9.4	9.3
0.29	0.31	4.5	6.9	5.4	3.9	1.7	11	-2.4	3.7	-3.6	6.2	-4	8	2.9	-1.4	-2.1	-0.42	1.4	2.1	2.8	1.4	3	5.6	0.55	0.84	4.5	-0.47	3.3	7.2	4.9	4	0.13	7.2	6	-0.79	6	-0.73	5.8	-4.5	1.2	3.6	6.7	-1.1	4.3	0.75	6.9	-0.39	3.5	7
0.18	0.06	0.45	0.73	0.81	5	2.6	-0.48	-3.3	-2.9	-2.1	-2	-4.1	2.2	2.6	2	-1.2	3.3	0.4	-8.9	-3.6	-3.3	1.6	-3.7	4.3	-1.7	-0.31	5.7	2.2	4.1	8.6	3.5	-3	-1.9	7.4	0.55	3.1	9.4	3.8	-1.5	4	-1.9	1.8	1.3	-1.2	-0.22	-1.6	9.8	6	-1.2
0.49	-0.55	-1.5	-1.2	-6.2	4.4	-2.4	3.2	-2.3	3	-8.5	0.5	-6.8	8.6	1.3	-0.21	-0.7	-4.3	4	-0.48	-6.1	2.4	2.7	6.1	4	0.61	1.8	-1.4	-1.6	1.2	2.2	0.83	1.5	-0.24	4.8	1.3	3.8	3.7	3.3	2.1	3.6	-4.7	5	-6.8	0.4	-3.5	4	4.6	4.6	-4.7
0.37	-0.45	-6.5	3.3	5.4	7	-4.1	6.2	-4.3	2.7	-3.2	4.4	-5.4	7	2.6	1	-2	1.2	0.03	1.4	-4	0.28	5.2	2	4.3	-1.5	1.3	1.3	0.29	0.25	4.6	-1.7	5.2	-0.36	1.6	1.2	6.4	4.8	5.2	-0.93	0.48	0.94	6	5	0.84	1.4	1.9	7.8	-4.4	-4.2
0.48	-0.09	-4.2	0.07	1.3	-2.8	-1.5	1.7	-4.2	-0.8	-2.9	0.9	4.4	7	1	-4	0.42	0.97	5.2	-0.11	6	-3.2	2.7	0.98	-0.42	-9.7	0.34	5.4	-3.9	0.32	-1.2	7.9	4.7	4	-2.1	0.59	-1.3	-0.58	2.8	-3.9	-2.4	6.2	0	2.3	-1.9	5.5	0.19	10	-2.7	1.5
0.55	-0.39	2.8	-3.4	-5.2	5.3	-0.42	5.5	6.2	-3	1.2	-1.6	0.31	0.11	0.55	-9.7	4.5	-5.7	5	-0.14	9.1	-3.3	1.3	-3.2	-3.6	-13	5.1	4.1	-6.4	-7.2	3	-0.52	2.1	-4.2	-2.3	-5.7	4.6	-3.7	-2.7	-3.5	0.3	2.7	6.9	0.17	2.6	2.3	4.3	4.9	12	-9.7
0.85	-0.59	-3.4	-2.5	2.4	6.3	-1.8	0.67	5.1	-5.6	2.1	0.74	5.5	-1	-1.4	-3.8	8.6	-6.1	2.4	-3.5	9.4	-2.6	2.6	-1.4	1.2	-4.3	4.2	-3.7	2.7	-8.1	1.3	-3	-5.6	-7.8	3.1	-4.5	2.4	-8.6	3.4	-3.7	2.2	2.8	7.1	-4.7	-0.48	-3.4	1.9	-5.3	-5.9	-11
0.32	-0.46	-0.12	3.2	4	6.8	2.8	1.4	2.6	-0.29	0.81	3.5	4.5	0.88	1.3	-0.49	-5.2	-3.9	3.5	-8.7	-3.2	0.64	3.3	-4.6	-2	-6.8	0.24	-0.25	0.33	-1.6	-0.27	-5	5.5	0.98	-0.8	-4.6	1.7	-6.5	-1	-6.6	-0.3	-5.3	-1	0.38	1.9	-0.95	0.97	-1.1	-7.1	-1.1
-0.17	-0.09	-3.2	-1.3	2.6	0.11	-1.6	-1.2	-1.8	3.5	-0.26	-2.9	-1.3	-1.6	-0.23	6.8	-2.3	0.18	-1.9	-1.2	-8.1	0.88	-6.5	1.8	-4.1	-0.79	-7.2	-2.6	-2.1	-3.6	1.6	-2.2	-1.5	-6.1	2.7	-0.26	1.3	0.61	-1.1	-3	-3	4	-5.2	-1.3	-4.5	3.7	2.3	0.86	3	-5.3
-0.03	0.03	-3.5	3.7	-2.4	4.9	-0.18	4	0.16	-0.45	-2.4	0.99	-2.1	4.9	1.1	2.5	4.4	-4.3	0.44	2.8	-9.6	-1.8	-2.6	-0.09	-1.2	-3.7	-4	-1.5	-3.1	-1.5	-13	-0.33	0.41	0.43	0.21	-1.3	-0.32	1.9	-5.2	-7.6	0.52	-3	-1.7	-0.19	-5.2	-0.39	0.49	-2.8	-3.5	-6.2
-0.85	0.17	1.3	4.7	2.4	1.9	-2.1	0.48	1.8	0.31	-2	-1.5	-3.2	-4.5	-6.1	2.5	0.76	9	-4.9	5.1	-1.4	-3.1	-8	-5.3	-3.9	-5.8	-3.9	-1.1	-3.2	1.3	-10	-1.7	-4	4.3	0.67	2.8	-3.8	0.99	-5.7	-8.7	-7.1	4.3	-7	-4.5	-4.7	2.6	-1.1	-0.55	3.6	-3.7
-0.39	-0.6	0.62	0.79	0.47	-1.2	-4	-0.71	-3.3	0.3	-3	3.4	-0.04	-7.3	-4.3	5.8	-0.18	-1.2	-4.6	3.6	-0.21	1.2	-2.8	0.37	-4.6	-4.5	-4.1	-4.8	-3.8	1.6	0.58	-6.5	-5.9	1.7	-0.27	0.89	-1.9	-6.9	-8.1	-8.8	-0.79	-3.6	-4.3	-3.6	-8.5	-5	-5.2	-6.4	-0.76	-2.2
-0.14	-0.52	-1.5	-1.2	-1.1	-3.2	2.2	1	0.76	-8.4	-2.1	-4	4.4	-3.8	-1.8	-0.23	-0.6	-2.9	2.9	-8.3	-1.1	-3.5	-2.4	0.08	-1.9	-5.7	1.7	-0.6	-2.9	-2.7	3.5	-13	0.87	-6.5	-0.23	-2.6	-2.1	-6.7	-1.8	-2	-2.1	-2.5	0.37	-2.1	-0.69	-0.29	-1.4	-4.2	-4.2	-11
-0.54	0.28	-1.8	-3.4	-1.8	0.32	-1.3	-1.1	-5.2	-0.56	-0.08	-4	5.3	-3.1	-4.6	1.1	-0.08	3.2	-4	-2	1.4	1.7	0.05	1.5	-0.37	-11	0.71	1.7	-6.2	-1	0.87	-5.7	-2	-0.4	-3.1	0.87	-4.2	3.8	3.3	-0.69	-4.3	1	-1	1.3	0.02	1.6	-1.2	1.9	3	0.75
-0.75	-0.24	-0.95	4	-0.99	0.18	1.4	5.2	-3.5	4.6	0.61	2.9	6.8	-1.4	-0.35	1.3	-0.93	3	2.5	-1.4	1.6	-1.9	1.6	2.2	-7.3	1.2	-5.5	3.7	-6.1	-1.7	-3.9	0.12	-4.8	-3.9	-12	2.5	-8.5	2.2	1.5	2.6	1.4	-1	-3.2	4.4	2.5	-0.68	-3.9	0.99	-2.2	-0.92
0.06	0.25	-0.01	8.1	-3.2	5.2	-1.3	-1.9	3	1.1	-1.1	-1.1	3.8	-2.2	0.48	-2.4	-0.46	-8.6	6.6	-4.3	5.7	-1.9	7.4	6.8	-1.8	-3.4	0.28	3.8	0.15	-2.9	0.03	-0.77	-0.55	-3.6	-5.2	3.4	-3.8	1.1	-1.4	-0.42	2.7	-0.3	1	6.8	0.38	3.9	-2.5	2.5	1.7	2.6
0.6	0.12	-9.2	-3	-6.8	1.8	-3.8	-6.1	1.9	-2.1	-2.9	0.3	-2.4	0.41	-0.05	-0.72	-2.5	-3.6	1.2	2	-0.23	5.9	-0.39	3.2	-0.21	-5.4	4.5	-0.35	0.17	-5.3	2.5	0.43	1.1	2.5	-1.6	-2.3	-2.9	-3.5	2.2	1.8	7.7	-1.5	-1.1	3.3	2.8	5.9	1.2	0.26	0.18	-7.7
0.74	-0.4	-8.8	-0.87	-4.6	-4.9	-7	-4.7	-3.5	-4.8	-6.5	-0.81	-7.2	2.8	-2.1	-1.2	-3.5	-0.29	-2.2	-3.3	-5.5	0.27	-0.37	-1.8	-3.2	-5.8	6.7	-6.4	-0.7	-5.3	2.9	-4.9	1.5	-6.2	-2.3	-4.2	-3.1	-2.2	-2.4	-9.5	-4.9	-1.7	-4.7	-9.9	1.3	-0.61	3.3	-3.8	-1.2	-0.58
-0.56	-0.15	-2.1	1.6	-1.9	-1.6	2	2.6	-5.1	-1.9	-6.8	1.8	-4.1	7	-3	-4.6	0.47	-12	-0.75	-1.6	0.35	3.4	-2.7	-1.7	1.2	0.25	2.2	-1.2	-1.8	-0.32	-2	-5.2	-3.1	-3.5	0.44	-6	-0.25	-7.1	2.3	-8.8	-0.09	-7.4	-0.95	-1.9	-3.1	-5.3	-2.7	-2.1	5.2	-2.8
-0.22	-0	1.3	0.5	-1.1	-3.1	-0.89	-3	-4	-2.4	-2.5	3.1	-1.4	4.9	-3.5	-2	-5.8	-9.7	0.4	-6	-6.4	-5.9	-2	-5	4.9	-0.47	-3.9	-0.37	2.3	1.7	-4.7	3	1.3	-0.42	2.8	3	0.67	4.2	0.66	2.4	-6.6	1.2	-6	1.9	-2.5	3.2	-3.5	0.99	5.9	3.2
-0.16	0.34	1.4	2.8	0.8	0.01	1.2	-0.87	2.8	3.6	-0.11	1.4	-2.1	8.4	-2.1	-6.6	-1.6	0.68	1.1	4.4	-6.4	-1.1	-2.9	3.9	-0.87	-0.03	-3.5	4.1	5.4	5.2	-7.5	4.5	5.1	1.5	0.13	3.3	-0.05	2.6	-4	1.1	-4.5	3.1	-1.8	6.5	-6.8	4	-3.6	2.6	-3.8	1.2
-0.44	-0.04	-0.45	-2.8	0.55	1.3	1.3	0.68	1.1	-1.5	4	-4.8	-4.9	4.7	0.14	-5.6	-2.4	5.9	-3.3	-3.9	-7.3	-2.1	-6.2	2.3	-0.74	-3.2	-5.2	5.8	1.6	4.8	-6.5	11	1.5	8.1	-0.89	4.2	-4.4	3.6	-2.6	4.6	1.6	8.8	-12	2.4	-4.5	6.4	-9.4	4.4	0.73	6.2
0.03	-0.59	0.8	0.5	-2	4.8	-1.4	2.2	-6.4	-2.6	-2.9	-0.51	-0.93	3.5	-1.6	1.9	-1.6	-5.6	-3.6	-1.3	-5.9	-0.88	-5.8	-4.2	-5.6	-0.37	-0.4	-3.2	1.4	-3.9	-3.6	2.7	1.7	-0.79	-1.6	-6.6	-5	-8.1	-2.2	-1.3	0.83	0.79	-6.2	-0.21	-0.02	-2.7	-5.6	-1.4	-1.5	6.9
-0.59	-0.1	0.37	7.3	-1.2	7.2	1.3	5.9	-2.5	-3.6	-5.8	-1.6	-5.3	-3.2	-6.5	-1.1	-6	-0.51	-1	-2.2	-13	-7.3	-6.4	-3.8	-8.6	3.1	0.25	1.1	-0.22	-2.3	-3.8	3.9	-1.7	-2.9	4.3	1.3	0.57	-0.44	-1.9	3	-0.82	-5.4	1.3	4.5	0.1	-0.94	-0.03	-1.4	2	1.1
0.32	0.37	-2.1	-2.3	2.1	1.1	-1.9	-5.5	-4.6	0.17	-4.2	-3.3	-1.6	-4.3	-2.7	-5	-3	2.6	-3.6	-2.5	-7.5	-8.4	-6.5	-2.1	-5.9	-2.2	-7.2	5.1	-0.62	1.4	-2.5	7.2	4.4	3.7	-1	0.44	-4.5	2.4	-3.7	-2	4.2	-4.8	-1.9	6.2	-7.3	0.66	-4.4	2.8	7.9	1.7
0.45	0.14	-0.97	-4.8	-1.2	-9.1	0.4	-3.5	-2.7	3.9	-0.97	0.93	-2.2	-1.1	1.2	-2.9	1.2	-3.1	-0.88	-3.7	0.88	-8	-5.2	1.5	-8.4	-5.4	1.4	-3.1	1.4	0.9	-1.1	-3.2	0.34	-0.54	0.22	0.04	-4	0.79	-3.1	-0.68	-6.4	0.27	-2.3	-1.5	-5	-4.2	1.3	0.82	4.6	-3.4
0.21	-0.2	3.5	1.5	-0.58	-5.5	-4.2	-2.7	2.1	1.5	0.66	0.32	0.87	-2.7	2.7	-5.1	3.3	0.47	3.2	1.5	0.84	-3.9	-0.29	-2	-11	1.5	-0.92	-6.2	2.7	3.2	-2.8	-7.1	4.1	-0.8	-1.4	-0.2	-3.8	-2.6	-2.5	-0.69	-3.3	-4	1.6	-9.2	-4.9	-5.4	0.64	-1.7	-2.4	0.91
0.25	0.12	0.42	1	10	-4.5	-0.7	-4.9	4.2	-2.8	1.5	1.7	8.3	-4.8	-0.71	0.54	0.25	2.1	-5.6	-0.93	-2.2	2.9	-3.5	6.7	-3.7	9.5	1.1	-1.4	5.8	-1.8	2	-5.2	8	-3.5	0.18	5.7	3.6	1.3	-3.5	-3.5	0.9	0.71	2.4	-11	-0.63	-4.4	2.2	-2.4	3.7	-0.56
0.01	0.21	-1.7	-0.16	1.8	-3.5	-1.3	0.53	0.89	-4.3	0.47	-2.3	5.9	-5.2	-0.33	2.6	2.6	-2.5	1.2	1.9	-0.67	-3.2	1.5	-1.2	-3.6	-1.6	2.8	1.4	5.8	-1.3	-1.6	-6.6	8.4	-2.3	-2.6	4.8	1.4	2.6	-4.9	-4	-4.7	6.5	0.43	-4.2	-3.6	-3.3	1.1	-2.7	3.8	5.1
0.3	0.4	6.6	3.5	0.33	-2	1.9	-4.8	6.8	-1.5	3.3	-3.8	4.1	-9.1	2.4	-4.3	0.98	2.1	8.2	-2.9	5	-1.4	0.96	-0.63	4	2.2	1.4	4.8	4.8	-1.9	0.83	-0.32	-2.1	-2.5	-0.36	6.7	-0.27	1.9	-6.9	5.8	-4.4	-0.51	-1.3	4.9	-3.6	1.1	0.59	2	0.4	-1.2
0.05	-0.08	3.9	-0.04	4.2	-0.35	6.5	-5.7	4	1.7	5.3	2.4	-0.14	-8.7	-1.4	4.7	2.9	4.3	-1.7	-0.12	0.88	-0.1	0.45	1.1	6.4	-2.7	-5.6	5.6	3.3	2.4	0.35	5	-1.9	-2.6	5.7	1.4	0.14	6.1	-4.1	7.7	-3	6	-3.1	11	-0.93	3.5	-1.6	0.26	-2.1	-0.44
-0.23	-0.69	-5.2	5.9	1.4	1.8	2.8	8.8	-2.5	-0.7	-1.3	4.3	0.27	-2	-2.3	5.3	-0.75	0.21	1.3	1.9	0.64	5	4.1	1.1	9.3	-8.5	-0.77	-4.6	2.9	-0.8	1.5	1.3	-0.06	3.6	2.5	-9.5	0.07	-11	3	0.76	-6.9	11	0.98	-0.77	-4.1	2.5	0.24	-8.3	-0.25	-7.4
0.5	-0.6	-2.9	-0.08	2.9	1.8	-1.2	4.3	-1.4	-2.1	-5	1.4	-0.29	-3.5	3.6	-6.5	-8.7	-6.8	-0.26	-2.6	-3.5	-0.92	3.3	-1	-0.14	-14	6.3	-2.6	4.8	-12	6.3	-0.15	4.9	-2.6	-0.74	-7.3	0.82	-7.3	3.3	-4.3	3.8	4.3	3.6	3.1	2.5	0.18	3.5	-6.3	3.9	-12
0.5	-0.12	-4.4	-2.1	-0.66	-0.57	-5.5	-1.3	0.37	-0.41	-4.7	-1.3	-1.4	0.61	6.1	0.4	1	-5.5	-0.81	-2	1.9	-4.9	-0.3	-5.2	-0.92	-9.2	4.8	-5.7	-0.22	-5.2	3.8	-2	7.7	-5.4	-2.9	-5	2.1	-3.1	5.2	-3.5	0.42	-4.4	5	4.1	5.3	2.4	2.7	-2.1	-7.3	-13
-0.34	-0.24	0.94	-5.6	2.5	3.6	-3.1	-1.3	3.3	-1.4	1	-1.5	6.9	-1.6	4.2	2.5	8.7	3.7	0.22	-1.7	2.4	2.7	0.57	-2.7	-3.7	-1.8	0.48	-4.5	-5.3	-4.5	-0.96	-4.4	1.8	-4.5	-5.6	-3.7	-2.4	-1.1	-0.64	1.2	3.7	-4.2	-3.3	1.5	2	-3.5	-4.1	1.1	6.9	-1.8
0.09	-0.09	-1.3	-2.7	1.7	-0.17	-0.04	-2	-7.7	4.1	-0.44	-0.91	6.6	-4.3	-0.94	1.4	0.58	-2.4	3.8	0.69	-5.2	-5.8	-1	2.3	-1.5	-11	-0.56	1.2	0.58	-7.8	-2.4	-1.5	3.5	-4.9	-3.5	-2.3	-0.18	0.63	-0.98	0	5.7	-2.2	-6.3	-2.2	0.09	-1.8	-4.5	-0.12	1.7	-4.1
-0.29	-0.08	-0.42	2.7	2.8	-7.2	2.7	-2.3	-0.94	-0.78	2.6	3.2	6	-3	-2.4	2.8	-3.9	6.3	-2.4	6.9	-6.6	0.28	-1.5	0.33	-3.1	-4.3	-0.41	-2.5	0.61	-0.61	-2.6	-3.7	0.32	0.39	-2.3	-1.6	-0.12	-1	-1.9	-2.1	-3.4	0.55	-0.29	-1.8	-1	-1.1	-1.9	-3.4	-0.33	-0.62
-0.21	-0.35	-2.3	2.5	-1.5	-2.9	-0.97	0.8	-4.4	-1.4	-2.5	2.4	1.8	2.7	-0.66	-4.3	-4.1	-7	-1.4	-3.7	-2.7	-0.89	-3.9	-4.3	-1.5	-3.8	-7.1	-7.1	-3.9	-0.07	-3	-5.6	-3.3	-1.5	-0.11	-1.4	-4	-7.5	-2.2	-4.5	-2.4	3.5	0.81	-0.63	-1.1	-3.7	-6.8	-7.4	-3.9	-5.6
-0.25	0.27	2.4	2.4	6.6	-5.5	5.2	1.2	4.8	-4.8	7.2	-2.1	5	-0.39	-1.3	-6	-3.5	-8.7	-2.5	-9.3	2.1	-9.7	2.2	-5.3	4.3	-8.2	-6.3	-2.7	3.9	-2.7	-0.18	1.8	-7.6	-2.9	3.3	-3.4	4.3	-3	4.7	-5.7	-1.7	-2.4	-0.77	-1.7	0.68	-0.89	-3.4	0.82	1.8	2.9
0.13	-0.15	2.4	-7.8	-4	0.36	-0.93	-0.25	-3.2	-3.2	3	-0.76	-0.45	-4.7	5.1	7.4	0.59	2.3	4.1	4.3	-3.2	4.6	4.2	-0.72	2.3	-4.7	-5.8	-0.46	-2.1	-3.8	5.2	2.1	-0.89	4.1	0.08	-6.9	2.7	-4.2	6.8	-6.2	-0.22	-3.2	0.25	-1.6	-3.4	-3	-4.6	2	-8.7	-2.1
0.05	-0.23	4.7	-4.4	-2.6	4.5	-1.3	2	-2.7	-0.24	5.5	2.3	-5.3	-3.5	-0.66	0.09	0.27	0.23	-5	-3.4	5.3	-4	-1.7	0.96	-0.81	2	0.49	2.2	-6.7	0.86	1.1	-1	-7.8	0.48	-4.5	-3	3.8	-4.1	7.2	-5.3	-0.72	-2.8	-0.48	-5.9	2.4	-2.1	3	1.8	-1.1	2.1
-0.2	-0.03	-0.27	2.6	-5.2	2.3	-0.12	6.6	-1.5	1.2	5.5	0.14	0.76	1.7	5.4	-0.76	1.8	-12	2.4	-2.3	0.16	-3	4.7	-4.2	0.09	-0.29	-6.9	4	-2.8	4.5	-5.7	-1.1	-1.1	-1.4	-4.6	1.2	-0.05	4.1	3.1	-1.3	-5.7	-2.9	-3.5	-4.6	0.46	-0.61	-1.6	-2.7	-2.4	5.3
0.14	0.37	3.8	-1.3	3.8	-0.31	5.5	0.23	11	0.14	11	-0.81	7.7	-1.8	-0.03	5.7	5.9	0.46	1.1	4.2	5.2	-7.6	4.5	-1.8	0.18	6.8	-4	0.58	-3.5	-3.2	-3	-0.72	-8.5	-1.6	-3.9	3.7	-4.4	5.6	-1.8	2.9	-1.6	-3.1	-0.83	-4.2	-1	-1.1	-4.4	1.4	0.28	2
0.39	-0.03	8.3	0.57	1.1	2	2.3	-1.3	8.2	0.58	6.1	4.6	-2.4	-2.4	4.6	1.4	-0.83	-0.64	2.4	1.5	0.58	-5.3	5.8	-3.4	-3.3	0.61	-4.6	-2.6	4	-3.9	1.4	-7.5	-3	-8.1	1.3	0.55	2.4	-2.5	1.3	-4.2	6.8	-2.8	0.19	-2.3	2.9	-3.6	0.49	-0.98	2	0.26
-0.08	-0.07	7.2	0.03	2.8	2.1	4.1	-1.3	3.1	0.64	6.4	0.29	-0.38	-4	-0.27	-0.8	-1.1	-5.1	-1.3	4.1	6	2.4	3.6	0.69	5.5	-2.9	-1.5	3.7	6.9	2.5	0.63	1.3	0.57	3.4	5	4.8	2.9	5.7	-3.4	2.6	5.2	3.8	3.9	2.3	0.52	1.7	4.1	2.7	0.62	-0.68
-0.01	-0.19	5.7	1.3	3.5	-0.77	5.2	1.3	0.48	0.69	4.5	0.3	3	-3.2	3.9	-0.77	3.3	6.9	-0.73	6.6	1.2	-2	-2.6	-5.7	8.7	-5.1	-2.3	2.7	4.3	0.9	-0.79	3.5	-1.5	6.3	1.5	3.5	2.4	6	1.5	4.6	5.3	1.5	-0.34	3.8	0.13	1.4	-0.84	7.1	-9.2	0.25
-0.12	-0.57	0.82	-1	-2.4	-2.6	2.9	0.67	-2.5	-0.62	-0.06	-1.6	0.16	-3.7	-3.9	0.24	-0.3	-3.9	-2	0.26	-0.19	-5.3	-2.5	2.1	3.1	-6.8	-8.4	1.2	0.42	-1.8	-1.6	1.1	-7.6	-0.68	-4.3	0.66	-2	0	-8.5	4.1	-3.8	-3.9	-5.2	-2.1	-3.1	4.6	-5.2	3.6	-1.8	-8.6
0.16	0.2	3.5	-1.3	-0.82	1.2	0.69	-1.7	-4.8	0.68	-0.47	-3.9	-3.7	-0.23	-1.1	-3.2	-1.3	-5.2	-3.1	0.61	-4.4	-11	-5.8	0.55	7.5	1.9	-9.4	6.2	-1.8	2.2	0.69	4.5	-1	1.6	-2.8	-1	-7.6	-1.1	-5	3.4	-2.9	2.5	-3.9	7	-0.37	7.8	-4.9	1.3	-3.8	4.5
0	0.44	3.1	5.8	7	3.8	6.3	5.5	6.2	0.13	7	4.3	4.3	1.9	1.6	5.4	1.6	9.2	4.1	4.3	0.75	12	3.5	1.6	11	10	-5.5	5.1	-4.1	4	-3.2	1.2	-5.3	4.6	-1.5	6.5	-9.8	5	-2.9	1.1	-3.7	-3.9	0.91	3.6	-5.3	-2.4	-6	-2	5.5	1.3
0.08	-0.18	-1	1.7	-2.8	4.5	5.2	5	16	2	11	9.6	5.2	-3.1	2.8	2	6.2	-8.5	4.7	-3.9	7.5	2.1	6.3	3.1	3.6	7.5	0.08	-0.7	3.9	7	-5.5	-0.92	-0.42	-1.6	-0.62	2.8	-4.3	4.7	6.1	-5.5	2.6	2.1	5.7	1.8	-0.68	-3.8	-4.4	-4.8	2.6	-3.3
0.32	-0.06	-0.17	4.2	-0.55	0.13	-0.44	-4.7	8.6	0.36	7.9	-0.49	9.1	-3.4	3.4	-3.2	4.7	-1.6	5.5	2.6	-0.69	-7.1	3.8	-2	4.7	2	-1.2	2.3	7.2	7.2	-3.5	-0.57	1.7	4.7	1.4	5.7	-0.32	6.6	1.7	0.3	7.1	-0.28	-1	-1.5	0.52	-4.4	-4.1	2.2	-0.94	-4.8
-0.18	-0.15	-0.72	-1.7	4.4	5.1	-0.05	-0.49	-4.2	-0.79	1.8	-2.5	-1.4	-2.7	4.6	0.04	0.96	6.5	-2.6	1.4	-5.9	0.79	-0.7	1.8	5.2	10	-6.9	-1.7	1.2	4.7	-1.1	0.56	0.06	2.6	1.4	3.6	-0.68	1.2	-2.5	6.5	-0.32	-0.81	-2.8	-5.7	-2.2	-2.2	-4.3	-1.1	-3.5	-1.9
-0.19	-0.07	-1.1	4.3	-2	12	-4	4.6	-0.7	1.2	0.64	0.06	-4.3	2.2	0.87	-3.8	0.06	0.74	-0.53	-0.04	-0.56	-2.7	2.2	4.1	0.66	3.4	-8	-1.7	-0.26	-0.2	-7	-2.5	-2.1	1.1	1.7	2.4	-0.12	-0.8	-3.9	4.5	-3.6	-1.7	-7	1.6	-4.3	-2.6	-6.8	-3.6	-3.9	-3.3
-0.64	0.05	-4.2	4.6	-2.3	8.8	-2.7	3.5	-2.6	4.7	0.16	1.3	-6.2	7.7	-6	3.9	-7.8	1.8	-8.2	6.8	-2.5	4.4	-3.4	3.9	-0.51	3.8	-4.8	0.4	-9.2	0.93	-10	2.5	-7.3	1	-2.6	4.7	-5.9	-3.2	-10	0.85	-6.9	-0.6	-9.7	6.9	-2.8	1.4	-8.6	-0.99	-0.4	3.3
-1.1	-0.3	-4.6	-4.3	0.12	-0.1	-4.8	3	-4	6.2	-3.2	4.3	-1.7	6	-3.8	2.4	-6.5	2.1	-3.1	1.5	-0.05	3.7	-2.5	0.8	-2.2	0.53	-9.5	0.22	-13	1.7	-7.1	3.5	-6.4	6.5	-7.7	1.7	-6.3	0.86	-4.5	-3.1	-1.1	2.6	-7.2	8.7	-5.5	0.62	-7.2	1.2	-10	11
-0.48	0.28	-2.4	1.9	6	-6.5	-0.89	5.2	3.6	1.8	0.7	3.4	4.2	2.4	-1.1	4	-0.71	-1.2	4	3.6	1.1	1.6	-0.79	-1.8	0.16	-6.4	-5.5	0.62	-5.8	2.9	-1.1	1.1	-8.1	2.8	-5.3	-3.3	-3.7	-2.3	4.6	-7	-1.9	1.4	-10	-2.8	0.02	-0.34	-0.71	-1.1	7.8	1.1
-0.37	0.47	3.1	-4.5	-3.3	-3.5	-3	-6.9	-1.8	-0.61	0.84	-1.2	-1.3	-4.1	1.2	-7.1	-3.9	-4.5	7.2	-3.8	-4.1	-3.7	2.4	-2.3	-1.2	-8.3	-3.6	-3.9	-0.39	-5.8	0.77	3.7	-1.7	-5.9	2.3	-2.6	-3.9	-4.6	-1.8	-2.8	-0.38	2.4	2.6	-2.6	2	-1.6	0.92	1.2	-4.1	-9.8
-0.75	-0.19	0.29	0.59	-1.9	1.6	5.9	-0.65	1.4	4	4.6	0.76	2.4	4.5	3.5	-2.9	-2.4	-7.2	1.4	-2	-5.6	2.3	-5.5	-4.5	-8.8	1	-1.9	-2.3	-5.2	-5.8	-7.5	7.6	-5.5	-3.4	-3.9	-4.3	-6.4	-0.43	-0.01	-0.44	-0.84	3.6	-0.3	0.23	0.52	4.9	-6	1.5	-4.1	-2.2
-0.75	0.32	3.6	4.3	1.1	4.5	4.7	-3.8	3.9	0.02	0.95	-2.8	-1	2	-3.5	-7.6	0.96	-5.9	-4.6	3	-3.4	8.7	-8	3	-7.3	-3.9	-3.8	4.2	-3.9	-4.9	-10	5.6	-1.5	-1.3	-3.8	-6	-9.3	2.4	-2.1	-0.86	-0.71	0.45	-5.5	-0.26	-0.03	7.4	-3.2	4.1	-2.7	-1.3
-0.29	-0.09	3.7	-1.3	-6.2	3.9	2.5	-6.9	6.2	-3.6	5.4	-5.2	2	-3.3	2.6	-0.8	2	3	6.4	3	-6.2	-0.79	-6.1	-4.8	-1.9	-5.1	-4.1	6.1	1.7	1.5	-5.7	7.3	3.3	1.5	-3	1.9	0.64	4.4	-2.6	6.5	2.4	-2	0.2	2.9	-1.8	2	-3.5	8.2	4.2	-2.9
-0.46	-0.33	2	-2	4.7	-4.2	-1.3	-1.6	2.1	-3.8	2.5	-1.6	0.45	-0.13	3.1	0.52	0.6	-7.8	3.4	4.6	4.1	-8	-2.7	-6.3	0.63	-8.8	-1.7	-4.9	2.9	-7.8	-4	-0.47	3.9	-4.5	-0.85	0	-1.2	-4.4	1.8	-1.2	-1.5	-3	1.1	-2	-6.1	-6	-3	-4.8	-1.8	-8.7
-0.1	-0.11	5.6	-3.1	-1.4	-2.8	1.8	1.1	2.2	-3.3	1.4	-1.9	-2.5	-4.3	0.88	2.3	-4.7	-7	0.26	-5.1	0.48	-2.2	1.2	-0.7	-1.5	2.3	-3	-1.8	2.8	-3.3	-1.9	-4.3	1.9	0.18	-0.48	-2	-0.26	-8.2	1.2	-1.2	-4.7	-0.17	0.24	-4.1	-4.9	-7	-2.7	-5.9	5.7	1
0.29	0.43	7.7	-2.5	1.6	1.3	7.8	-4.6	4.6	-4.3	6.8	-6.8	-3.5	0.97	0.09	3.4	2.1	-0.8	6.1	-3.1	4.9	3.4	-0.74	1.2	-2.1	1.5	-4.9	1.4	-0.57	-0.32	1.1	-0.14	-0.77	0.18	2.7	5.8	-2.2	-3.3	4.9	-2.4	3	0.51	-0.81	1.3	3.7	-2.6	0.56	-3.9	-4.9	5.1
-0.39	-0.09	5.5	-3.2	2.3	-1.7	4.7	-4	2.2	-0.96	2.3	4	-3.6	4.1	2	-3.9	-0.7	-4	-0.93	-1.7	5	-1.8	3.9	-1.3	-2.8	-1.4	-6.5	-0.61	0.13	-2.8	-0.37	-1.6	-5.8	-0.93	3.2	1.6	3.6	-1.1	0.83	-1.1	-0.99	0.03	-2.9	6	4.1	-0.15	3.1	1.9	-3.1	-2.8
0.65	-0.42	-1.9	2	0.85	-0.33	-0.37	2.2	-2	6.5	2.1	4.1	-2.9	7.2	5.2	1.8	-0.68	7.4	0.81	3.4	-7.4	0.25	3.5	-2.6	-5.4	-0.59	-1.3	-2.7	-2.1	7.7	-1.5	-7.2	3.2	6.8	2	-2.4	-3.6	-3.2	-0.78	-4.8	-4.7	-5.5	0.78	-6	-5.2	-1.7	-6	-5	-5.3	7.8
0.26	-0.19	-1.8	6.2	-0.72	3.9	0.45	-0.12	0.59	3.5	0.7	2.5	-3.9	3.6	7.2	-1.1	0.92	0.28	2.1	-1.2	1.5	5.1	-2.4	-2.2	-1.2	-3.2	-1.2	4.5	-2.2	8.2	-2.1	-4.3	-8.9	5.9	0.81	1.6	1.9	4.2	-5.1	-2	-7.5	-7.2	3.3	-0.57	-0.95	1.9	-5.3	-3.5	8.5	2.3
-0.01	-0.04	-2.2	1.6	-4	-3	0.88	0.28	8.2	0.42	-0.54	0.18	4.6	-0.03	9	0.05	4.6	-1.2	6.8	-0.76	2.8	-0.73	1.3	-3.2	-1.8	1.3	-2.3	1.3	0.79	-1.5	3.2	0.6	0.25	-3.6	-0.06	2	0.78	4	-3.2	5.3	-3.9	-1.2	0.69	0.06	0.04	0.01	-0.53	-0.57	0.77	0.02
0.38	-0.05	-6.2	-0.64	-0.29	-5.4	0.28	3.2	0.73	1.3	-0.45	0.88	3.2	-1.7	0.2	1.6	3.9	-6.9	-1.3	8.6	-1.7	2.2	1.9	2.3	0.52	3.6	2.8	-5.9	-3.2	-4.2	4.1	-5	1.1	-1.2	-1.1	-4.6	1.7	1.4	2.8	1.6	5.8	1.5	-5.2	-3.5	1.3	-0.33	3.2	-3.5	-3.5	-2
0.04	0.12	-6.1	-4	6	-0.74	-4.5	-1.9	-7	2.6	-4.7	-1.7	0.49	3.3	1.4	-1.6	-5.1	-7.7	-1.6	1.4	4.6	-1.9	7.6	1.5	3.9	2.5	-0.57	-1.2	-2.1	-7.2	3.8	-3.8	3.6	-6.2	-2.4	-2.7	-1.7	0.38	2	-3.1	3.4	-2.7	-2.5	-0.51	1.7	2.8	-1.7	2	-1.8	-4.6
-0.31	-0	0.91	-2.6	2	-1.2	-3.7	-6.1	-2.2	-1.3	-4.2	-4.9	-5	1.7	-5.5	1.5	-2.5	-2	-6	0.33	-3.7	0.46	1.8	-0.56	0.01	0.9	0.87	-3.7	-2.7	4.2	1.6	2.1	-2.9	2.3	-1.6	4.6	1.6	0.04	2.9	0.92	4.6	1.7	3.2	8.7	1.5	-0.26	2.6	-1.4	1.7	-4.6
0.23	0.09	5.3	2.6	5.6	1.2	0.36	-4.9	4.3	-2.1	-0.09	3.5	-0.76	4	-1.5	9.8	2.2	10	1.1	5.8	-1.6	9.1	2.6	6.9	6.1	-2.8	4.5	1.6	5.5	2.6	4.5	3.1	7.9	0.32	4.1	1.9	4.2	-0.48	3.8	-6	6.5	-2.2	3.1	0.37	0.9	-3	4.1	-2.9	1.6	-1.4
0.6	-0.04	13	2.9	6.4	3.7	6.8	1	9.3	-1.2	9.7	-1.6	8	0.48	4.7	-2.2	3.4	6.3	4.8	3.3	12	2.5	9.8	-1.9	12	-0.77	5.7	-1.4	9.8	-1.6	4	-2.1	9.8	1.4	6.8	-2.5	6.1	-3	7.7	-4.6	8.4	-0.43	9.9	-0.8	6.1	-1.8	7.7	0.94	5.6	-2.9
0.72	-0.78	5	-3.8	7.3	-4	4.5	-6.2	6.8	-3.2	4.3	-2.3	9	1.9	4.4	4.5	11	3.8	2.3	0.06	17	-1.6	6.9	-2.1	5.2	3.4	7.8	-2.8	7.8	-3.8	3.2	-1.6	2.5	-0.83	8.3	-2.4	7.9	-3.9	6.5	-2.1	-0.41	2.1	4.4	1.9	5.1	-1.1	9.7	-5	8.5	1.8
0.66	-0.86	-4.5	-1.2	0.9	4.2	-3.8	-1.3	-0	2.3	-2.3	1.5	-3.4	5.3	4.4	0.51	5	2	-1.4	0.75	7.2	-2.7	4.8	-7.8	4.1	2.3	4.9	-6.2	3	-2.4	-1.9	2	8	-2.2	4.5	-6.1	8.5	-2.5	3.3	-0.11	-2.6	3.8	5.3	5.6	0.16	0.8	3.5	-1.7	1.9	6.1
-0.13	-0.23	-9.4	5.7	-1.6	8.5	-5	4.8	-5.6	2.9	-9.6	6.7	-4	6.2	-6	-2.3	-3.6	5.3	-5.1	-5.2	-0.12	-2.5	-1.6	-0.93	4.3	9.8	3.3	-2.3	1.2	-1.3	1.9	2.8	2.6	-1.4	-0.39	-2.5	5.8	-1.7	2.3	5.2	-2	11	3.2	3	5	5.5	6.4	-1.7	-2.2	3.7
-0.38	-0.54	-5.3	4.8	-2.4	1.5	-7.8	7.8	-7.2	2.6	-4.6	2.6	-5	2.5	-7.4	-3.8	-4.9	-2.4	-6.8	1.3	-0.96	0.11	4.1	5.8	1.4	5.7	2.3	-3.8	0.16	0.75	2.3	-5.8	-4.6	-4.3	-1.1	-3.2	4.4	-7.8	5	-2.2	1.1	4.8	2.3	0.21	4.6	1.9	11	-5.2	-7.2	-4.5
-0.17	-0.04	-1.6	3	0.34	2.9	-3	3.3	-4.2	3.7	-5.3	2.1	0.16	4.1	-1.8	2.1	-1.7	6.7	-3.7	0.22	5.2	1.5	1.9	-6.6	-1.9	2.7	-4.1	5.8	-4.5	5.2	2.6	7.4	-0.93	6.5	-1.7	-0.69	0.01	-3.3	4.6	-0.29	-0.35	2.1	2.3	8.2	5	4	1.1	0.6	-4.7	-0.8
-0.52	0.12	-5	-5.6	0.15	0.24	2	-6	2.8	-0.52	-1.4	-2	4.4	7.4	-9.9	5.1	-1.3	7.2	-5.8	2.3	6	-3.6	-0.45	-0.64	-1.7	-1.3	3.6	6.7	1.8	2.5	1.9	6	1.6	-1.6	0.8	2.7	0.9	-3.6	1	3	4	6.7	0.6	9.4	2.5	4.5	-0.22	0.93	0.63	6.3
-0.13	0	2.8	2.7	-1.1	0.5	-1.4	1.7	-1.1	0.33	0.79	2.9	4.2	8.2	-2.8	-3	2.9	-3.4	-5.6	-4.5	8	-1.8	0.1	-3.6	2	5.2	3.1	5.8	0.49	2.8	1.4	-0.17	4.6	0.92	0.65	0.83	3.9	-0.84	5.3	0.77	7.8	9.2	-0.78	6.6	5.4	4.8	-2.6	-0.43	-3.3	2.8
-0.11	0.17	-2	-2.6	-4.3	-8.2	-4.1	-3.6	-3	-5.2	2.6	-3.2	1.1	-7.5	-2.6	-5.8	2.6	0.82	-1.1	-0.43	3.8	1.1	-1.2	-0.96	4.5	-6	3.2	5.3	0.83	-8.1	5.6	6.7	0.94	-5.8	2.5	-8.1	7.4	-6.2	-1.2	-0.59	-2.5	1.9	-2.1	4.4	0.12	4	1.6	2.5	4.7	-6.5
0.33	-0.25	2.3	-3.7	-3.4	-6.2	-1.2	0.16	-3.6	-2.8	-2	0.83	-1.1	0.28	-0.13	-4.7	2.9	-3.9	-5.2	0.71	1.4	-0.94	-3.4	-2.2	-2	-3.2	-0.91	3	-2.1	-7.1	-4.2	6.9	-3.2	-3	-0.06	-7.1	3.5	-1.7	-1.8	4.6	0.12	-0.76	2.4	0.35	-5.2	5.9	-2.4	0.92	-4.8	2.1
-0.15	-0.16	2	-4	-0.7	1.3	0.35	0.02	-4.2	1.4	-2.6	0.49	-4.8	-2	-2.3	0.58	-7.3	2.3	-7.3	-1.3	-10	1.5	-4.4	1.1	3.1	3.7	-1.6	1.1	4.8	-1.4	-3.1	5.8	4.3	-6.6	2.1	0.95	2.2	5.2	-4.1	5.4	-1.4	0.97	6.2	4.9	-3.6	6.8	-2.1	2.8	1.3	2.2
0.05	0.18	2.2	0.41	1.7	-0.21	-2.8	2.6	-0.81	2.6	2.7	3.6	-6.4	7.4	1.6	1.6	-6.8	4.9	2.7	2.9	0.24	6.1	-0.34	3.6	-1.8	6.5	-1.8	-3.5	-0.41	-0.67	-3.2	2.1	1.4	-5.8	0.05	1.2	-3.9	1.7	-5.4	-2.1	0.13	-1.9	2.7	1.4	0.66	2.4	-3.2	-1.8	-0.13	1.3
0.32	0.1	1.4	1.2	1.3	1.9	0.77	-0.45	6.3	0.62	9.9	4.6	-1.6	6.7	-1.8	-1.5	-1.7	-4.2	1.7	0.69	2.1	-5.8	3.1	-1.9	-3.1	5.9	7.4	-0.49	3.2	-4	0.17	-9.1	0.49	-4.4	-5.4	-4.9	-1.2	-3	2.3	-4.8	-0.99	-10	-3.2	-0.03	-1.6	-0.8	5	1.8	6.5	-2.3
0.39	-0.01	3.6	6.7	1.2	5.8	2.2	3.3	-2.8	-6.7	4.3	-1.9	-3.1	-3.1	-1.5	-1.1	-2.6	-12	0.5	-6.1	0.07	-5	-2.8	-4	-3.5	-4.9	0.42	3.8	3.6	-2	1	6	4.7	2.7	0.98	-4.4	2.5	-2.1	5.5	0.11	0.2	3.9	-3.5	2.6	-0.42	3.7	2.6	2.1	-9.2	-2.4
0.02	0.06	-2.1	-3.2	-7.6	1.4	-3.9	-3.3	-6.5	3	-2.5	-3.3	-6.3	5.9	-2.9	-1.8	4.4	4	-0.57	-5.2	4.8	-4.8	-4	1.6	-10	-6.8	-1.3	3.5	-3.2	-4.4	-1.9	2.4	-3.9	-3.4	-4.7	-2.6	-2.3	-3.7	-8.7	-5.2	-1.5	-5.3	0.86	-0.18	1.3	-0.92	1.2	-0.04	-4.2	5
-0.51	-0.21	0.2	4.7	-5.6	2.6	1.8	2.6	-1.9	3.7	1.7	3.1	-2.4	2.9	1.3	4.8	-1.1	3.2	-1.4	3.1	0.15	3.3	-3.1	4.3	-9.9	-2.7	-2.7	-3.8	-1.8	-1.8	-2.4	0.34	-7.7	0.83	-2.5	-4.4	-0.71	-6.1	-6.5	-1.2	-1.4	-2.2	-2	-6.6	-1.4	-2.5	0.42	-0.33	-2.4	3.5
0.01	-0.01	-3.5	7.7	2.6	3.3	1.4	4	1.3	4.5	-0.33	4.7	3.2	-2	3.5	5	4.2	2.3	3.2	4.5	-6.2	6	-1.2	-1.8	-1.1	0.27	-1.4	-5.4	-1.1	4.8	-0.48	-0.68	3.9	2.6	3.2	2.9	0.58	-3.9	2.4	-7.5	-0.52	2.5	-1.4	-2.5	-0.87	-7.7	-2.2	-5.1	-1.3	-3.4
0.16	0.09	-3.4	4	0.93	-1.3	0.07	3.5	-1.2	4.3	-3.9	4.9	-2.2	-4.7	-1.4	-1.1	9	0	1.7	3.9	4.7	1.2	1.3	0.96	-4.8	3.6	-4	2.3	-1.5	3.5	2	-0.15	1.7	-2.2	2.6	3.8	-1.6	1.3	4	-1.4	-4.1	-3.5	-5.2	1.4	-1.3	-3.3	-1.2	1.4	4.6	-8.5
-0.14	-0.54	0.11	-4.1	-2.6	-8.8	-4.6	-4	-7	-2.7	-3.4	-6.3	-7.1	-6.1	-6.7	-6.9	1	1.9	0.15	0.24	6.4	0.85	-1.3	0.41	-1.1	8.4	-2.2	-2.7	-5.9	-2.4	3.1	-2.6	-0.19	-3.7	0.91	0.28	-3.2	0.38	1.1	-0.18	5.1	4.2	-6.1	-4	1.7	-1.2	1.8	0.82	1	-1.8
-0.5	-0.65	-2.6	-14	-5.7	-3.9	-1.5	-2.9	-5.5	-4	-3.9	-6.8	-2.6	-5.5	-5.1	-5.9	-6.5	-7	2.5	-8.4	0.93	0.01	-0.61	-2.1	-3.1	2.5	-2.9	-4.8	-3.8	-2.9	2.8	-6.3	-1.1	1.6	0.7	-0.87	-2.9	-7.4	-1.8	-1.8	3	-2.6	-2	-5.3	4.5	-3.6	2.2	0.05	-4.9	1.5
0.29	-0.05	4.1	-10	-0.67	-4.4	-0.55	-4	-0.83	-1.6	-0.37	-9.4	-5.1	-1.4	-2.6	-4.6	-2.9	-8.9	5	-2.8	-6.2	-4.7	-1.3	-6.4	2.3	3.1	4.1	2.6	-3.9	-5.2	7.9	-5	-5.2	0.53	-2	0.52	0.83	-1.1	-0.51	0.83	-0.89	-10	4.3	-2.4	-0.07	0.48	6.4	0.33	5	-7.7
0.44	-0.09	7.4	-4.3	0.11	1.6	0.76	3.1	9.5	-3	7.2	-3.5	-0.82	-0.29	1.3	5	6.7	8.6	6.5	2.4	7.4	-0.51	5.4	-1.8	-1.4	0.58	1.2	0.27	-3.2	0.19	5.5	-2.8	2	0.52	1.9	1.6	-1.5	4.5	0.94	1.4	2.1	-2.6	5.4	-0.95	-0.12	-3.4	-0.64	1.4	3.9	-0.98
0.52	-0.18	0.96	8.6	-1.3	4.8	0.97	7.1	10	6.4	4.5	5.5	0.16	-3.2	8.2	4.2	5.7	-1.5	9.1	-2.6	8.8	1.5	-5.9	4.8	4	-1.3	7.1	2.4	3.4	5.8	0.51	-0.93	5	2.7	4.3	5.2	0.8	1	-1.8	-1.3	5.4	-9.4	5.9	6.4	4.1	-4.1	2.2	-2.3	5.5	0.14
0.42	0.22	2.7	1.6	1.9	-0.09	-0.65	3.6	6.4	5.5	-2	4.2	2.5	-1.3	0.67	-0.17	-5.5	3.3	1.2	2.6	-1.8	2.1	-7.1	-0.62	2.2	-4.2	1.8	3.2	1.6	7.2	-1	-1.3	6.5	-2.6	2.4	4.2	-1.2	0.2	-6.2	0.49	3.3	-0.89	1.9	-2.3	-5.2	-3.7	-3.2	2.4	6	0.53
0.11	0.13	9.5	2.4	-0.75	1.4	5.5	-2.5	5.6	-1.7	4	-5.9	2.9	-7	-3.9	-5.1	2	9.3	2.4	2.3	-5	-2.6	0.36	-3.6	3.5	-3.8	4.7	1.1	3.9	0.78	2	0.89	4.1	-1.2	6.6	1	5.7	-3	1.8	1	1.1	-1.8	4.8	-3.5	-2.5	-3.6	-1.1	0.23	8.6	-5.7
-0.08	-0.19	4.2	-0.04	1.1	0.37	1.3	2.6	8.1	-6.8	0.79	-2.3	6.1	-6.5	5.1	-1.4	0.21	-11	1.6	-2.5	5.9	-1.7	6.3	9.4	4.6	-6.1	6.6	-2.7	3.4	-11	0.81	-1	4	-4.5	3.1	-0.37	6	4.5	1.2	-3.4	4	-0.56	1.1	-6.3	3.5	-2.4	4	-1.6	0.38	-6.5
0.17	0.24	-4	-4.4	0.08	-6.8	2.9	-3	-0.25	-3.9	-3.3	-4.3	-0.07	-5	-0.8	-2.1	-1.8	-13	-0.93	-4.1	-0.92	-0.4	1.6	6.8	6.7	-10	3.7	-1.2	5.3	-9.6	-1.7	-5.5	8.2	-1.2	4.6	-5.2	1.4	-0.62	4.1	-4.1	2.5	1.4	0.19	-0.36	0.17	-2.3	1.6	0.93	4.5	-7.4
0.08	0.29	-7.1	-3.9	-2.9	-1.8	-4	0.96	-3.3	-1.9	-6.5	-3.2	-3.5	-0.89	0.89	-5.6	-6.3	-0.03	-7.3	0.49	-0.37	-3.2	2.5	1.2	-4.9	-3.4	1.6	1.7	-0.69	-0.35	-3.4	1.7	0.82	0.7	-2.4	2.2	-0.39	0.45	-4.1	4	-0.66	1.2	-1.7	-0.61	3.5	-2.1	0.57	-0.41	0.75	9.3
0.27	-0.09	-5.5	-2	-3.8	1.3	-1.1	-0.09	0.23	-5	-7.5	4	4.6	-1.2	1.9	0.51	-3.2	-11	2	-1.2	0.74	-1.7	1.5	-4.7	-5.8	-2.6	0.14	-3.3	-4.5	0.13	-3.8	0.17	-2	8.5	-3.2	-1.2	-4.2	-3	-1.9	-0.41	-6.3	-0.43	1.3	0.47	0.44	-1.5	-6.7	-1.9	-8.7	0.09
-0.38	0	-6.5	-0.5	-6.2	-5	-0.77	-1.5	-0.85	-0.59	-7.3	2	3.9	-1	0.06	-2.1	-0.78	-9.6	-2.3	-9	-0.98	-4.6	0.66	-5.8	-1.1	-2.5	3.2	1.1	-2.2	-3.6	2.4	-0.81	-1.6	2.1	-2.3	2.4	-2.1	3.1	-6.9	0.45	-2.9	7.5	0.31	-1.9	-1.4	0.78	-0.39	4.2	5.2	2.5
-0.4	0.03	0.16	-4.6	2.7	-2.4	-0.57	-3	-5.1	3.3	0.27	-1.8	1.5	-0.78	4	-3.9	1.5	2	-0.74	-1.2	-3	1	1.8	-3	1.5	2.1	2.6	-1.2	3.1	2.3	1.6	-5.7	-0.27	-1.1	-0.29	3.2	-0.32	5.7	-3.2	2.4	-7	-7.7	-2.4	2.9	-0.74	-0.97	1	2.9	0.44	1.5
-0.02	0.6	1.3	3.8	2.1	-0.95	-2.1	4.7	-0.49	-0.29	-3.4	2.3	6.2	4.5	2.3	3.4	-0.04	-0.82	-2	0.25	0.54	-2.7	-1.8	4.7	2.3	8.2	1.7	0.44	4.2	9.3	1.5	1.6	0.17	13	0.52	4.7	4.5	1.3	1.9	3.6	-3.5	-1.4	-0.57	-8.7	-1.1	-1.4	1.6	2.5	-0.04	8.3
0.16	1	-2	3.2	3.9	5.2	-0.32	-2.1	-5.4	-0.01	-4	0.85	2.5	1.4	0.56	2.2	7.8	1.3	-1	5	-0.65	1	2.9	0.87	3.5	-2	1.9	2.4	1.2	5.7	3.7	6	-3.3	4.6	0.23	1.3	-0.68	5.6	-1.4	4.3	0.8	-1.5	-0.27	-1.8	-2.6	2.5	2.1	3.1	-2.5	3.7
0.05	0.27	-2.6	5.9	-2.2	5.3	-1.8	-0.84	-11	-0.09	-4.1	4.2	-5.5	-1	-4.8	1.7	-2.6	0.18	-2	5.6	-4.9	9.1	-5.4	7.8	-1.5	-3.2	1.4	2.1	-5.9	0.97	2.9	1.8	-4.8	2.1	-7.9	-4.7	-5.4	3.9	0.61	1.4	-0	2.2	-1.1	-2.5	-2.7	1.6	0.01	2.3	-6.9	-3.6
0.09	0.31	-2.9	1.8	-3.2	-5.5	-1.7	3.7	-6.6	1.5	-0.29	-0.15	-5.8	0.18	3.2	-2.1	7.4	0.58	-2.9	4.1	-3.1	4.4	-1.6	-0.69	-0.9	-6.7	-6.9	-1.6	-9.7	-0.28	-2.4	-0.71	-8.8	-5.1	-9.3	-6.6	-7.1	0.46	-1.3	1.6	-0.31	11	-4.3	1.9	-1.5	4.1	-6.5	3.4	-0.12	3.8
-0.13	0.61	0.86	-2.3	4.4	-5.1	2.9	-4.4	-0.72	2.4	1.7	-4	-0.92	-1.4	3.4	9.7	1.2	27	0.9	-0.78	-6.4	2.8	0.17	3.9	0.28	14	1.2	-3.5	3.3	9.8	-1.2	1.2	4.1	0.9	-0.56	7.2	-1.5	6.3	3	9.2	-0.54	2.6	2.7	2.5	0.43	6	0.79	-1.5	-6.7	11
-0.24	0.45	-3.5	-1.8	2.2	2.6	2.1	-2	-0.94	1.6	-1.2	-2	-0.09	0.08	-6.6	9.7	-10	19	-0.09	-7.1	-13	10	-3.6	7.9	-5.4	16	5.3	0.17	2	9.3	4.4	-0.27	-6.5	3.2	3.8	5.4	5.8	11	5.5	8.6	0.35	0.51	0.01	-6.3	4.7	2.4	10	-0.8	0.75	10
[truncated: 952 more columns]
