# Supplementary material for: Dyslexia on a continuum: A complex network approach
Source: PLoS One. 2018 Dec 17;13(12):e0208923. doi: 10.1371/journal.pone.0208923 (PMC6296514; doi:10.1371/journal.pone.0208923)
Supplement: S1 File — Detailed information about the archive contents is provided in the included README.txt file. (TGZ) [file pone.0208923.s001.tgz › FS_603_VV_run_2.csv]

-7.3	-2.5	-5.1	3.9	1.1	1.9	1.8	18	0.47	22	-2	11	1.8	0.94	-1.8	1.3	1.5	4.7	-3.3	0.74	-1.7	-1.1	-7	3.4	1.6	4.6	-5.6	3.2	3.6	2.7	0.54	14	2.5	8.4	2.3	-3.1	-3.9	4.7	-2	14	-1.8	2.6	3	5	4	-12	5.5	9.3	13	17
-3.6	4.5	1.6	3.9	2.9	1.9	8.9	9	6.7	5.5	4.4	1.6	0.8	-2.4	-0.74	-1.9	-0.53	-0.17	-2.5	-4.6	-2.6	-2.4	-3.4	1.2	-2.3	-1.5	4.8	4.7	2.2	-3.1	3.6	8	7.3	1.8	-2.4	-1.1	4.8	0.18	-0.84	-0.28	-0.87	-0.43	0.06	-2	2.6	-7.7	5.9	6.4	7.8	7.5
4.4	9.4	5.3	4.3	8.4	2.9	3.5	8.6	2.7	4.5	12	2.5	-4.1	2.1	5.6	4.6	13	-1.7	4.4	-1.3	5.6	6.7	0.84	1.7	5.8	5.8	7.6	1.7	6.5	6.5	1.3	-1.2	4.5	2.8	1.6	5.1	1.6	-0.71	8	3	4.4	4.1	3.3	-2.7	1.2	10	7.6	11	10	6.8
1.1	-0.27	1.4	0.46	3.3	2.4	2.7	7	-7.3	-6.2	-3	7	5.5	0.59	4.8	5	10	9.8	7	2	1.5	3.5	1.2	-2.9	6.1	2.1	4	-2.3	5	-1.4	-2.9	-5.5	3.5	-7	3.9	8	6.8	-3	8.4	-4.5	2.9	2.7	7.2	-7	-2.1	1.7	4.1	2.2	2.5	2.7
-2.7	-7.6	-1.2	-5.2	-5.8	-4.2	-8.4	-3.6	-2.1	4.1	-1.9	0.23	-0.34	1.8	-5.2	-0.65	-1.9	2.9	-11	-0.38	0.78	5.6	-4.3	-3.5	6	-2.3	-1.8	6.1	-2.5	0.03	0.84	1.3	2.1	1.7	-3.6	-2.5	-2.7	2.2	-1.2	7.2	-5.9	-0.68	4.3	-7.5	1.2	-3.4	-6.3	3.3	-2.6	1.2
-3	-10	-9.9	-11	-11	-11	-4.9	-8.7	-1.6	-6.9	-8.8	-13	-1.7	2.6	-2.6	3.1	-2.8	3.4	-9.6	11	1.2	4.8	-5.2	2.7	-0.37	2.2	-1.9	2.5	-1.7	8.1	-3.2	1.6	3.2	1.9	-3.5	5.6	-6.4	0.94	1.7	11	-1.8	5.6	-4	-2.1	-1.9	6.1	-4.4	-0.88	-5.4	-6.7
-2.9	0.29	-8.9	2.9	-5.4	-1.4	-3	-0.45	0.08	-2.5	-1.7	3.3	2	-0.36	-2.6	-3.2	-0.61	-7	-1.6	2.3	-4.5	-1.4	-5.1	4.7	-3.8	-0.29	-0.25	1.7	-5.3	8.6	-4.8	1.2	-2.9	6.6	2.1	5.4	-4.7	-0.06	2.3	3.9	0.57	4.7	-1.9	4.5	6.7	-6.5	-5.9	-1.7	-6.1	-2.6
-7	0.23	-0.42	1.3	-8.3	1.4	-0.8	6.9	2.3	2.9	-0.88	2.7	-0.75	1.7	-0.79	-3.4	-0.79	-4.1	3.9	-8.5	-4.8	-1.1	1.3	-4	2	5.8	1	1.2	-6.2	2	1.1	2.3	1.4	4.1	0.43	7	-0.86	3	0.11	-8.2	-1.9	0.54	1.7	6	4.1	6.2	2	-5.7	3	-1.6
9.5	5.4	2.6	-0.43	-0.41	-0.61	8.4	-0.9	-1.4	5.9	-1.1	6.4	4.3	4	3.5	5.8	1.2	3.8	6.2	1.8	3.2	-0.51	11	-2.8	-0.09	6.9	-0.38	-7.6	1.9	-2	2.9	1.1	-0.84	5.8	-1.4	-4.5	0.4	-0.46	7.2	-7.9	-1.3	-5.2	6	5.7	1.6	-4.3	8.6	0.15	7.6	-2.4
4	1.4	7.8	3.8	6.4	-3.2	0.51	-11	8.2	8.4	9.9	9.4	0.85	-0.73	4.6	2.2	-4.8	-4.9	6.4	3.6	5.2	-2.2	7.7	0.62	1.9	1.6	1.4	-0.84	-4.5	-0.96	5.8	1.9	-6.9	-0.03	0.63	-7.4	0.6	1.2	-1.4	0.3	4.6	-3.2	3.9	0.86	5.3	-6.3	2.9	3.1	3.1	4.6
-4.3	-0.26	-0.85	-1.8	3.4	-4.6	-0.91	-9.4	-5.7	-7.3	4.4	-0.29	-4.7	-14	-3	-4.9	3.4	-2.4	1.5	1.6	-2	-3.3	4.6	-0.38	-0.7	4.7	0.95	0.24	2.5	-2.2	3.3	1.5	-3.4	16	-1.6	-3.6	-2.1	1.1	-0.48	4.2	0.5	3.2	0.16	8.3	-2.1	12	1.1	-1.5	-2.3	-7.5
2.4	0.28	-1.8	-1.1	1.5	1.1	3.5	-7.1	-8.6	-7	-4.2	-6.9	2.5	6.2	-2.4	-1.3	0.58	-0.22	-3.8	0.93	-3.1	-3.5	-0.53	7.2	2.6	6.3	-1.8	-2.4	-3	-2.9	-1.7	1.6	3.5	7.3	1.3	-1.2	-1.6	0.54	-0.29	3.8	-0.73	-0.88	-2.1	10	0.23	1.9	-3.6	3.8	-2.5	-6.5
5.9	-2.2	6.1	-5.5	7.6	0.12	2.9	0.73	7.5	0.26	11	2.3	1.3	0.63	2.2	0.11	4.3	3.1	3.7	0.14	-1	-2.6	4.2	0.76	5.9	-0.14	0.46	-8.6	-0.46	-9.2	-0.46	-6.4	0.75	-2.4	0.42	-4	5.1	-1.4	-1.7	-4.5	5	-3.6	3.8	5	-0.28	0.24	-4.4	-0.82	3.7	5.1
2.7	-4.4	4.9	-4.3	4.6	-3.5	2.4	-1.1	0.93	1.1	2.7	-4.7	-3.9	-7.7	-0.18	-1.1	3.5	-3.6	4.2	-4.6	5.7	1.8	3.2	0.21	2.3	-5.2	4.3	-1.5	4.6	-6.1	1.3	-0.81	2.5	-6.5	3.9	-2.4	2.4	1.6	11	-5	4.1	-2.5	2.5	-4.1	2.2	-9.3	7.8	-4.1	7.7	1.7
7.9	-3.4	3.3	-5.8	5.3	-1.6	7.8	-5.5	-6.2	-6.3	-2.2	-7.5	6.8	-3.2	6.3	-4.3	9.7	-10	6.2	-5.5	9.2	-4.4	0.52	-7.1	2.5	-0.93	-0.14	3.4	2.3	9.8	2.7	-2.8	7.7	-3.8	0.32	-4.2	3.6	0.89	7.1	-0.62	2.4	-3.5	1.9	1.2	2.6	3.2	5.7	-2.7	0.74	-2.6
3.8	-0.93	4.2	-2.2	4.9	-1.9	2	-2.4	6.9	1.2	4.7	-5.7	3	0.64	8.9	-2.2	-1.6	-3	4.8	-2.3	9.8	-4.2	-4.3	-6.9	0.52	-10	-0.21	-4.3	-2.5	-8.2	-2.4	-8.8	1.7	-2.3	-0.52	-4.6	-4.7	-7.1	-3.4	-5.3	-8.5	-4.7	1.9	1.3	3.7	-0.89	-2.6	-3.4	-2.7	-2
6.8	-1.2	0.2	1.6	4.2	1.5	-0.02	3.4	-1.6	12	1.9	-1.7	-1.4	1.4	2.9	-3.6	-1.7	-9.9	-2.4	-3.3	0	-6.2	-1.9	-4.8	-0.75	-17	8.2	-4.7	1.8	-14	2.8	-0.33	1.8	-14	4	-3.4	3.7	-12	1.6	-4.1	-1.1	-8.6	0.01	-12	4.2	-8.3	1.3	-0.33	0.89	6
5.1	-2.7	6.9	2.1	5.1	-2	6.7	-3.3	-2.4	-4.1	1.7	-10	1.2	-19	5.6	-4.7	-2.4	3.4	2.2	-3.1	-2.9	-3.9	3	-4.3	-0.3	-8.2	0.81	-1.4	1.8	-0.53	2.4	1.9	-1.3	3.2	2.1	-1.1	3.8	-9.4	-0.09	3	5.9	-3.1	-6.3	-2.8	1.7	14	7.2	-2	2.7	0.31
1.4	-4.5	1	-4	5.8	-1.6	9.3	-13	4.7	-6.4	8.5	-10	5	-5.9	-1.1	-5.1	-2.3	-3.2	-1.5	-2.3	0.61	-3.5	2.9	-5	5.5	-8.2	-1.8	1.9	0.63	-3.7	0.75	-1.3	-8.1	-3.9	5.5	-2	0.73	-5.3	-0.79	-2.2	4.9	-1.4	0.94	-9.6	-1.3	-7.5	0.63	-8.7	1.3	-9.1
0.43	-0.59	1.5	-2.4	6.3	1.9	-2.2	-3.7	0.79	-2.3	4.6	-1.2	3	5.1	1.6	0.47	-0.49	-8	-5.4	-3.6	1.9	-2.5	-0.08	-4	6.7	-7.1	-4.8	-3.1	-1.1	-3.3	-3	-2.6	-1.2	-4.8	0.26	-3.1	-4.6	-5.4	-1.1	-7.6	-3.3	-4.7	5.9	-6.3	-3.9	-7.1	3	-3.8	0.79	-4.9
-5.3	1.5	-1.8	-0.83	-0.66	5.3	-4.5	-1.2	0.07	-3.1	-4.3	2	-4.7	6.4	-1.4	5.6	-0.79	2.5	-2.6	4.4	2.3	1.6	-0.01	-3.5	2.4	-0.91	-7.9	-6	-8.2	-4.1	-5.5	-6.1	-3.8	-2.9	-7	0.29	-10	-3	-8	-6.8	-5.4	-3.5	4.7	-4.1	-6.5	-1.9	-1.7	2.4	-0.24	0.96
4.1	1.5	-3	0.95	-4.7	0.57	-0.75	-3.2	-10	6.7	-2.1	0.41	-7.5	5.6	3.3	0.36	-0.15	-5.6	3.6	-1.4	-1.5	1.7	1.7	1.8	-2.3	-9.4	-6.3	-4.4	-4.3	-6.9	-0.14	-5.5	-0.85	-9.9	-1.2	-4.1	-1.9	-6.9	-2.1	-5.9	0.6	-1.2	0.31	-8.8	-4.8	-13	1.6	1.4	-5.2	5
2.9	-7.5	-3.4	-4.4	-2.9	-1.4	-0.2	-7.9	-6.4	-8.6	-1.5	-1.2	1.4	4.5	3.1	2	-2.5	5	6.5	3	2	3.7	2.3	1.7	-7	-3.5	-4.2	7.3	-2.6	-6.2	-1.9	-2.6	-3	-4.2	0.69	0.07	0.78	3.6	-4.8	3.3	1.7	-0.28	-5.3	-4.8	3.7	1.9	2	-5.4	-4.2	-0.24
-1.1	-2.1	-1.6	0.9	-0.98	0.32	-2.9	1.4	-2.5	-5	-1.9	-4.2	2.3	-3.4	-0.53	-2.1	-1.5	9.8	-1.2	2.9	2.2	1.4	2.2	6	-9.5	-0.05	0.2	-1.7	-1.5	5.2	-0.52	-2.7	-3.6	2.1	-1.3	-1.3	-3	3.4	-6.4	6.6	-3.3	1.5	-4.6	-2.4	0.07	-0.26	1	0.98	2.6	-10
3.7	-0.32	-3.1	0.34	-5.3	-0.76	-2.5	-0.01	-3.2	-6.7	1.9	-8	-0.9	7.6	-2.1	-1.1	-3.6	-0.62	-3.6	6.3	-0.9	-0.4	0.24	4.3	-2.3	-1.8	-7	-0.67	-6.9	-1.4	-3.5	-5.2	0.15	-2.1	-6.6	-2.4	-4.7	-2.2	-0.98	2.4	-4.5	-3.4	2.6	-6.5	-3.9	-1.9	-3.3	-7	-3.9	-11
-1.9	-8.9	-1	-1.5	-4	-0	-4.9	-0.08	0.44	1.3	-3.1	2.5	-3.3	7.8	-2.8	4.3	1.7	-0.76	-3	5.7	-2.6	5.8	-4.2	-2.9	-2.9	-7.1	0.44	-1.5	-5.2	-4	-0.56	-4.2	1.7	2.6	-5.6	-2.6	0.05	2.1	-7.1	-8.3	-4.3	0.27	-2.6	-5	-7.1	-0.18	-8.7	-2.9	-5.3	-4
-6.7	0.87	4.2	-0.65	-5.8	-2.5	-9.8	0.61	4.9	11	-1.4	0.82	1	-1.4	-0.33	4	-0.26	2.4	3.4	-1.2	-1	1.6	-1	3	-5.5	-10	2.7	-0.5	-0.05	0.07	3.3	4.5	4.1	4.5	-4.1	-1.7	2.9	3.9	-3.1	2.6	3.4	0.85	-4.1	-2.7	5.3	-5.2	-4.1	-1.8	-2.1	-0.24
-0.33	-4.6	1.8	-4.7	-7.6	-2.6	2.8	-3.1	0.01	-5.8	-5	-3.2	0.68	-2.2	2.9	-4.9	-3	-7.8	5.6	0.89	1.2	-2.4	-0.86	-0.1	-0.67	-2.9	4.1	-2.7	5.7	-2.6	-0.33	-0.04	-2	5.6	-2	2.4	-0.03	6.8	4.6	-1.3	-0.75	0	-1.1	-5.6	5.2	0.66	9.6	-8.3	5.1	-8.4
-4.3	1.2	-2.3	-7.4	-4.9	-7.3	-0.5	-6.8	-4.1	-7.7	-5	-11	-1.8	7.1	1.4	-2.6	2.6	0.46	1.2	0.78	0.16	5.4	0.79	-4	4.2	-7.4	1.4	-3.5	2.5	-2.8	1.8	-3.3	1.8	-2.5	2.3	-4.7	0.53	-1.2	7	-3.3	5.4	-0.72	2.7	-6.2	3.5	-1.7	8.3	-1.6	5.5	-5.6
5.1	1.6	4.3	-5.4	-1	-3.8	-4.2	0.64	-0.67	-0.49	-0.5	-7.2	-4.7	4.6	-5	6.2	0.01	8.8	-4.4	-2	-0.2	-1.6	1.1	-2	2.1	-3.8	-1.7	-2.9	2.7	3.2	-2.7	-0.98	-2.6	-6.6	3.2	-7.1	-5.5	-3.1	3.3	-4.1	-0.95	-6	-1.3	-1.1	9.4	-0.81	-0.37	-0.62	-7.6	-4.8
2.9	4.2	1.3	-0.59	-0.22	-2.5	-1.9	3	-3.1	-4.7	-1.9	-5.1	-1	-11	1.5	1.4	6	0.13	-4	1	0.02	-2.3	3.3	2.5	2.4	-5.8	0.44	1.2	-2.1	10	-0.08	0.56	-0.38	-7	1.4	-1.4	1.8	-2.2	1.8	1.3	1.8	-4.7	3.4	-2.1	1.5	2.2	-1.2	0.54	-8.6	4.3
0.59	4	5.3	4.9	4	2.4	7.2	4.8	4.8	-2.1	4.9	-3.5	4.5	-9.2	6.5	0.14	-1.6	2.2	1.7	-0.5	-2.4	0.82	6.6	4.2	9.7	4.5	-4.3	-1.1	-3.2	5.8	-0.36	1.7	-3.4	0.92	-2	5.8	-3.7	5.9	2.8	3.6	2.2	1.4	4.5	1.2	-0.37	10	-0.03	-0.23	0.49	1.5
-2	-1.3	0.12	0.42	1.6	5.9	1.2	-1.4	7.3	-1.3	4.4	5.8	1.9	5.5	2.8	-1.2	-3.5	-0.29	0.61	-5.4	-2.9	9	6.5	2.7	6.5	6.6	-0.01	0.57	-5	0.08	-2.6	2.1	0.73	5.2	-6.8	4.7	-2.4	4.6	-4.9	5	-2	3.7	1.1	8.3	-6.1	2.3	-5.1	-1.6	4.4	-1
-5.9	-5.2	-3.2	-4	-0.91	-0.86	-3.3	-7	6.3	4.7	-4.5	5.5	-2.4	-0.45	1.3	-2	-1.7	-4	7.1	-3.6	-4.7	7	-0.03	-0.18	1.6	6.6	2.2	-2.9	-7.6	-1.3	3.5	-2.6	-3.4	3.8	-8.5	3.3	-3.2	-4	-7.5	1.7	-6.5	0.78	-1.7	6	-1.7	-2.2	-5.3	-0.83	0.87	-1.6
-5	-1.9	-0.35	-3.2	-1.6	-3	-3.1	-0.56	-5.5	-2.1	0.18	1.6	-7.5	-5.2	-1.5	-5	1.6	-5.8	-0.32	0.29	-5	-4.3	-6.2	-6.5	-2.9	4.9	-4.6	-2.2	-0.36	1.3	-0.27	5.7	3.6	6.9	0.64	0.76	4.5	1	-2.5	-0.84	2.3	-1.1	0.93	1.7	-1.1	-5.7	-0.22	-4.8	-0.97	-5.6
3.7	7.3	2.9	4.2	-2.4	0.09	1.1	0.71	-1.7	-4.8	1.3	-3.4	-3.6	-6.7	4.6	-2.5	-1.6	3.1	0.12	-2	-4.2	-1.9	2.2	-8.1	4.7	4.1	-2.9	-2.3	4.5	1.5	1.3	0.51	1.7	4.2	3.8	0.97	6.6	1.9	1.6	-1.9	5.3	1.6	5.9	8.7	2.7	15	4.9	-2.9	-1.3	-8.9
-1.5	-11	3.8	1.1	5.5	0.28	6.7	-7.4	-0.52	0.84	5.6	1.9	-0.38	-4	-1.3	-3.9	1.5	9	1.4	-8.2	0.92	-1.3	2.4	-10	1.4	5.9	2.1	-3.1	5.6	-3.8	3.3	-0.64	-0.03	-8.6	-0.18	4.8	6.3	4.1	6.7	-8.8	2.3	1.4	-0.77	0.87	6.4	1.6	7.1	-1.6	2.5	-3
-3.4	0.35	2.8	5.5	1.6	0.21	-0.69	-0.7	-4.7	-0.22	-1	2.8	-5.1	-5.4	0.17	1.9	0.68	7.1	1.7	-1.8	-1.4	0.86	-4.2	-6.4	-8.6	0.94	-2.4	-3.8	-1.7	-3.1	-1.7	-0.33	1.5	2.3	-2.7	0.74	-5	-2.4	-2.1	-1.1	2.4	-2.1	-7.4	2.6	0.73	-4.7	-2.1	-0.14	2.5	0.94
-1.9	8.3	-8.6	3	-2.5	3.3	-5.1	11	-5.2	-0.41	-6	2.4	-2.5	1.9	0.37	3	-3.1	4.7	0.1	3.5	-3.1	1.5	-4.5	0.07	-12	3.9	-3.6	1.5	-7	4.1	-6.3	1.7	-2.7	-4.2	-2.4	-0.48	-2.2	-0.61	-5.4	2.4	-1.1	2.5	-9.4	4.8	-6.2	6.4	-5	4.7	-6.4	0.16
-5.5	0.58	-4.5	3	0.41	9.6	3.6	5.1	-0.35	6.4	0.15	10	1.3	1.8	-2.2	-4.9	-9.8	-8.5	0.71	-1.4	-2	-3	1.8	0.6	-8.4	-7.6	-2	7.8	-6.3	4.3	-3.5	3.9	-6.4	-1.8	0.24	-0.99	1.6	-1	-9.5	2.9	2.6	-5.2	-7.9	-7	-4.3	2.5	-2.6	3.5	-7	5.9
-6.6	-1.5	-0.29	1.8	2.6	5.3	3.5	0.38	0.17	-1.1	2.3	-1.4	3	-4.5	-2.3	-3.1	-1.6	-2	0.38	-1.5	1.7	-5.9	4.7	-3.2	-1.1	-1.6	0.42	3.1	1.5	0.28	-1.8	0.7	-9.4	2.9	1.1	4.5	2.2	-2.2	-1.5	-1	1.6	-1.1	-0.61	2.1	-1.4	8.9	5.2	-3.9	1.2	-3.9
-6	1.2	-8.6	2.6	-4.6	1.6	-6.2	1.2	-5.6	1.5	-1.3	-2.9	-2.7	4	-3.8	1.4	-4.2	1.7	-0.61	2.1	-4.1	-0.89	-4.4	2.5	-0.54	-1	-3.6	-1.8	5.4	-6.6	-4.2	-1	-3.6	1.2	-1.7	-5	0.33	0.77	-4.8	-5.6	2.4	-5	-3	1.4	-0.88	-5.3	0.5	-4.7	-6	-1.4
-5.2	0.94	-1.5	-3.5	-3.3	-3.2	-3.1	-2.1	-2.6	-2.5	-2.5	-3.5	-6.7	-5.1	-1.9	-2.4	-5.9	4.5	-6	-3.5	-0.55	-0.72	-4.3	2.3	-2	-0.05	-2.2	7.8	-0.25	7.4	-3.9	3.3	-5.5	-1.3	-1.1	0.08	-6	2.6	-5.3	-1.9	-1.1	3.9	-4.1	-4.5	-5.6	-4.2	-0.08	1.3	-3.9	-1.8
6.9	7.4	0.06	6	2.9	-1.4	3.1	3.8	-3.5	-3.2	2.8	2.3	5.8	2.6	1.3	2.1	-0	-0.71	3.8	6.9	4.7	1.6	5.5	8.8	0.52	3.8	-7.4	-0.02	4.7	4.9	-2.7	-3.9	-1.2	6.2	2	5.8	-0.88	-2.8	-4.5	4.8	-3.6	6.5	1.4	5.7	-2.7	3.1	-1.7	0.43	-1.9	4.2
4.8	5.4	2.2	3.9	3.1	-0.36	4	6.3	4.6	5.4	9.1	8.3	1.8	2.2	-4.8	0.03	0.08	0	3	-1.2	1.3	-0.36	-1.1	7.5	1.1	-1	-7.4	3.1	-2.2	3.5	-4	-1.1	1.5	-1.5	2.6	3.3	0.36	3.1	-5.9	0.59	0.13	-1.3	2.3	-2	-1	-14	-3.9	0.55	-4.5	7.5
-4.5	-3	-3.9	-3.6	-2.3	-1.6	-2	1.3	-0.62	3.4	-1.5	-3.4	-2.6	-3.2	-4.7	1.7	-2.1	-6.1	-6.3	1.4	-0.5	-2.9	-10	0.96	-3.4	-2.5	-5.1	5.7	-3.4	4.1	-4.2	3.4	-0.5	1.2	0.2	10	-1.1	6.5	-3.9	0.89	-1.2	14	1.8	-3	-4.3	-5.6	-11	-3.1	-7.5	-0.36
-0.09	3.7	-0.55	-6.2	1.9	-6.4	1.8	2.6	0.51	2.2	0.12	-9	1.9	-3.6	-4.4	0.47	1.5	0.91	-3.8	-3.5	-3	4.9	-2.1	2.5	-0.24	4.1	-8.3	4.1	-5.7	4.4	-7	-4.9	0.71	-3.6	-1.6	1.2	-2.1	0.92	-2.3	2.7	-0.38	5.8	0.14	10	-6.1	18	-4.5	-7.1	-5.5	-1.6
4.6	6.2	5.5	1.8	5.2	6.5	2	4.2	7.3	0.41	0.95	3.7	-3.2	5.6	-0.93	2.9	11	0.47	-1.3	1.9	0.52	2.6	0.64	3.6	3.1	8.6	-9.2	0.49	-10	4.5	-7.8	-0.63	0.28	-0.56	-2.8	-1.6	0.5	-3.7	-4.6	-5.1	-2.7	-2.2	5.7	-0.1	3.2	3.1	0.1	1.9	4.5	2.5
-1.5	11	3.2	8.2	3.7	8.8	-2.8	6.5	1.3	8.4	0.08	7.3	3.7	-0.26	-3.6	-0.89	2.2	-7	3.1	-5.4	1.1	-3.1	-0.2	-0.1	-0.96	5.5	-1.2	5.2	-6.8	-0.04	-1	5.8	2.2	3	-4.1	-3.4	0.32	2.1	-5	-0.84	-0.73	0.81	2.2	3.9	2.5	-3.7	-7.5	-1.4	1.2	3.7
-0.18	6.2	-0.17	-1.8	4.8	0.18	-3.7	-0.75	1.3	-3.4	3.3	3.6	3.9	-11	-2.8	-7.7	5.7	-7.5	-3	-5.4	2.5	-3.4	-3.3	-2.5	1.8	6.3	-9.6	3.9	-3.5	0.64	-6.6	4.9	1.9	10	-2.2	1.8	-3.3	7.4	-1.9	4.9	-2	3.5	0.25	-1.3	-5.4	10	-7.8	-0.66	-1.3	-5
5.1	5.2	4.3	4.2	5.4	4.1	-0.15	1.9	1.8	-4.1	3.1	3.1	5.4	3.4	-1.3	-0.38	4.4	-3.3	3.2	0.23	7.6	0.07	-4.7	-2.6	-0.22	0.11	-1	1.9	-3.4	-4	-1.2	0.13	-3.9	-0.48	-5.7	1.4	-6.3	4.6	-2.7	-1.9	-3.2	3.9	-4.9	-7.6	-2.2	0.86	0.74	6	1.6	-0.44
-1.1	9.5	-2.8	9	4	12	-5	8	0.05	2.8	4	11	4.5	3.8	2.8	4.8	-5.5	4	-0.92	4.5	5.7	1.7	-3.2	0.36	-5.9	-1.9	0.56	-0.17	3.2	1	-1.5	-1.6	-3.8	-6.3	-2.3	0.71	-4.3	-0.32	-0.1	6.2	-2.3	5.4	-3.5	-6.1	-7.7	-5.1	-1.4	6	3.5	4.9
3.2	7.4	-3	9.4	-0.01	6.4	-0.42	6.2	1.6	18	-3.4	12	-2.4	1.7	0.03	3.9	-1.5	-0.04	1.6	7	-1.8	1.6	-0.83	-2.4	-3.4	-2.5	-5	9.1	-5	3	-1.3	2.2	-5.3	-14	-0.57	-2.5	-5	2.6	1.7	8.8	-2.6	7.5	-2	-3.5	-5.7	-10	4	4.5	6.9	6.5
1.8	1.6	-3.5	3.4	3.4	1.4	-3.6	1.4	3.5	-3.6	-3.8	0.97	1.7	5.7	-2.3	6.2	-6.6	9.9	-4.3	5.8	-3	0.2	-2.5	-2.4	-1.6	1.6	3.1	2.8	-0.73	8	3.8	4.9	1.2	-7	-4	0.59	-0.7	-0.21	0.81	5.1	-4.4	6.7	-2.1	-2.7	-4	-4	2.1	-2.4	7.5	-6.8
5.8	-3.3	-1.2	0.93	-4.5	-0.62	1.7	-6.3	-1.4	-10	-5.8	-4.8	9.5	4.1	1.6	4	-6.6	2.5	2.8	6	2.5	0.65	3	0.87	-3.2	4	6.7	-0.01	8.8	1.3	4.6	-0.4	-0.89	7.3	4.8	3.3	4.1	3.1	5.5	2.9	4.5	0.37	-3.6	6.2	-4.1	3	9.8	-1.1	6.3	-1.9
3	-3.4	3	-2.2	-5.9	-3	1.6	-5.2	-7.5	-1.7	-3.8	-0.92	-1.6	-1.6	3.4	0.17	-8.3	4.7	6.7	-3.3	-0.57	-1.6	4	-1.3	-6.6	6.1	3	-4.7	0.41	2.4	-0.61	-1.6	-1.1	-0.07	10	-0.42	-2.9	1.6	-1.3	-2.7	2.5	0.92	-7.7	3	-6	4.3	8.2	-1.1	4	5.7
-5.4	-1	-0.73	-1.2	-6.6	4.1	-5.2	-3.5	-4.7	4.4	-5.7	3.2	-8	6.2	-3.5	-2.7	-7.4	0.11	-1.2	-4.3	-2.8	4.3	-2.3	-1.7	-11	3.9	-0.34	-5	-2.9	-2.4	-5.5	-1.5	-4.9	0.58	3.6	0.93	-2.6	0.98	-6.5	-2.6	-1.7	-0.44	-11	-3	-3.5	-10	0.22	2.1	-0.7	3.4
-2.1	-4.9	-1	4.3	-2.8	3	-4.1	-3.4	-8.9	-11	-6.5	6	-3.5	-8.1	-6.8	1.2	-9.2	2.3	-1.2	2.7	-6.4	0.48	0.37	-4.7	-15	3.3	1.9	5.8	0.79	-0.46	0.3	2.6	-1	4.9	-0.98	6.7	-0.36	4.3	-1.8	-3.1	4.6	3.1	-7	7	-2.3	0.31	-1.5	-2.1	-6	-2.1
6.3	-1.2	-0.82	2.7	-2.7	4.2	-1.3	-4.6	-0.17	-7.7	-5.6	8.1	7.7	1.7	-5.5	-0.3	-10	4.6	-4.8	3.5	0.26	1.6	1.2	3.4	-9.9	-3	-0.53	7	0.76	6.2	-3.3	3.7	-5.4	13	1.4	5.1	2.3	2.1	-3.4	-0.1	-0.97	4.3	-3.5	-0.53	-5	-2.8	-4.1	-6.4	-6.9	-6.5
3.6	-0.75	-4.5	3.8	-5	7.3	0.95	0.89	0.61	0.83	-12	6.9	4.6	2.2	-4.5	5.9	-1.7	-6.2	-7.8	0.4	1.4	3.5	-5.3	4.8	-3.4	4.7	0.86	-1.7	2.5	0.39	-2.5	-6.5	-9.3	-5.2	8.7	3.9	2	2.3	-1.7	-3.8	0.12	3	-5.6	1.9	-1.6	-2.5	1.8	3.4	-3.5	3.3
-1.4	4.8	-2.2	5.7	-4.3	3.8	-0.18	6.8	-1.2	7.1	-6.1	3.3	-0.2	2.7	-7.4	4.7	-5	2.3	-9.5	6.1	-2.7	-5	-8.6	1.1	-2.5	12	-0.21	3	-0.43	0.4	-1.9	-0.12	-2.6	2.2	4.8	0.98	-2.7	3.6	-1.3	2.1	-2.8	1.1	-4.7	10	-5.7	0.55	-5.5	2.8	-6.6	7.8
-2.1	0.38	-0.7	9	1.2	5	-3.6	6.1	4.3	-6.2	-2	0.38	2.8	-0.73	-3.5	-0.56	5.4	7.9	-5.1	1.1	-5.9	3.5	0.91	1.9	-0.54	8.6	1.1	2.1	2.9	6.2	0.11	4	-10	6.8	4.3	0.16	-3.5	4	-4	8.2	2	2.5	-3.9	15	-2	3.8	-9	7.7	-2.4	7.1
-4.5	5.8	-0.06	5.2	-6.5	1.6	3.3	7	9.6	-3.2	-5.7	-2.1	-1.1	13	-6	4.7	3.9	11	-5.4	0.66	-1.1	7.3	-4.5	6.3	-4.4	3.7	12	-1.8	3.2	-4.2	9.1	-2.2	-2.8	-5.3	3.2	0.93	4.8	-0.64	3.2	-1.8	-1.7	-1.4	-4.9	5.8	-4.5	7.1	-5.9	0.85	0.39	0.57
-6.2	10	-5.1	3.5	-4.7	2.9	-4.8	2.9	6.5	2.6	-0.29	1.3	6	9.2	0.44	4.6	-2.6	5	0.71	3.2	3.6	3.5	-3.1	9.4	5.2	1.3	4.5	-2.7	13	-7.6	2.2	-4.2	7.1	-7.7	1.2	2.2	5.2	-4.4	12	-5.5	1.9	-4.2	-0.8	5.1	0.74	6.2	-5.1	5.1	-0.97	9.1
4.4	-3.7	-3.1	-4.3	-3.3	-6	-3.5	-1.5	7.9	-3.7	-1.1	-3	5.6	-5.9	-5.6	-8.8	1.1	-5.5	0.91	-7.7	2.3	-7.1	3.4	4.1	6.1	-0.33	6.2	3.3	-3.9	-1.3	4.3	5.7	-3.8	4	-6.3	2.4	1.9	0.68	-0.42	4	-1.1	-4.2	2	3.9	-1.1	8.4	-4.2	2.2	-1.7	0.16
-6	-2.1	-0.1	-7.4	-4.8	-4.2	-6.8	0.74	12	-4.5	2.8	-3.4	-1.1	3.7	-6.4	-4.2	1.7	-5.8	-4.8	1	-5.1	2.4	-4.7	6.5	-3.3	-1.6	-2.4	-0.7	-5.9	1.8	2.3	0.48	-3.9	-6.6	-6.6	-3.2	-1.7	-4	-4.9	3	-2	-1.1	-4.4	-2.6	-0.88	2.5	-5.3	-0.68	-3	-3.6
-4.5	-1.1	-4.1	-3.5	2.5	-1.2	-0.15	5.6	9.7	6.7	-4.9	1.8	1.9	3	-4.7	0.38	-2.5	-0.78	-5.7	0.69	-4.2	0.76	-0.04	3.4	-8.8	-10	2.1	-4.6	-6.1	-8.6	1.3	-8	-2	-0.55	-5.5	-6.5	-2.9	-3.5	-1.2	-6.5	-8.5	-7.6	-6.2	-6.1	-5	-13	-1.3	5.9	-3.2	9
1.1	6.7	-0.8	3.5	-0.42	2	0.71	2.9	13	-0.8	1.5	-3.3	7.5	-3.2	-1.9	0.72	-5	0.92	-1.7	2.5	-1.4	-3.5	3.6	3.7	-3.7	-12	5.4	-0.27	-2.5	-5.2	1.3	-2.2	1.4	0.7	-5.9	-3.1	1	-1.5	2.3	0.72	-2.3	-2.2	-8.6	-5.7	-2.7	-4.2	-0.5	4.1	3.8	-0.83
-0.74	-3.6	1.6	-3.8	5.2	1.6	-0.56	-1.7	9.8	-6.5	4	-5.4	3.7	2.9	-0.94	1.1	2.4	-2.4	2.3	-0.12	-5.3	1.7	8.8	6.2	-2.9	-3.2	11	0.63	2	-1.7	5.8	3.4	-2.8	-10	0.47	0	1.7	-0.16	-0.81	-7.5	-1.8	-2.6	-3.7	3	1	2.9	-0.6	-0.82	2.4	-1.8
-5.4	-8.8	-1.9	-3.9	5.6	-5.9	-6.1	1.6	2.2	6.1	4.6	-1.1	11	9.8	-2.1	-0.66	-0.62	0.4	0.34	-1.9	-1.3	0.89	3.5	3	-7.7	-10	-0.99	-2.3	-0.23	1.5	-5.2	-0.68	-1.2	-6.5	1.9	2.1	-4.5	-4.3	-3	-7.4	-2.4	-1.6	-11	-4.5	-5	-12	-9.8	0.2	2.5	5.4
4.3	-5.6	4.8	-3	7.7	-6.6	0.91	4.5	6.6	5.9	6.7	-8.3	4.7	-0.92	1.2	-7.7	4.1	-6	0.72	-3.2	-0.25	-3.8	2.7	-1.1	-4	-5.9	5.8	4.2	1.1	3.8	2.8	-1	0.73	-7.4	3.3	4.6	-2.5	-1.1	0.16	-4.5	-3.5	2.3	-5	-0.25	-0.94	4.9	-14	-4.7	-0.76	1.9
2.3	-0.58	0.03	-3.1	5.8	-0.05	3.5	-2.6	8.6	-5.8	3.1	-7.7	7.7	0.06	-1.6	-0.45	5.3	-7.4	6.9	0.36	-2.9	-9	5.4	-6.1	1.2	-6.5	-3.9	4.5	4	-0.97	1.3	-5.2	3.3	-4.5	0.57	0.31	0.85	1.6	-0.98	-2.8	-2.2	0.17	2.5	-2.9	0.03	4.3	-7.1	-2.6	-5.5	-3.1
3.1	3.2	3.8	-2.3	1.9	-5.7	0.3	-1.8	11	-2.9	9.8	-3.5	0.37	1.5	-5.4	0.37	-2.7	-3.7	-3.4	-1.7	-1.6	-5	4.4	-1.4	6.5	-3.9	11	0.49	-1	1.4	5.1	-2.1	0.48	-1.7	-2.1	0.48	7.7	0.64	-2.7	-4	1.1	0.31	6.3	-4	-6.4	-1.6	-8.5	-2.2	-4.8	2.1
0.26	1	-0.82	1.9	2	-1.4	0.76	-3.4	4.5	4.9	5.2	-3.5	6.3	5.5	-3.7	-1.4	-6.8	4.5	2.4	-4.1	-3.4	-0.68	2.6	0.81	12	-0.8	10	-3.7	9.5	-5.5	13	-3.9	10	-13	-0.79	1.8	15	-2.5	-1.1	-4.3	0.38	-4	4.9	-0.5	-4.6	-1.2	-9.8	-0.04	-6.9	4.5
-7	-9.1	-0.21	-0.59	3.6	2.8	-3	-6.5	4.2	-7.8	2.7	-5.7	2.4	-4.9	-4.4	-4.8	2.8	1.9	-5.4	-4	-1.6	-3.7	0.33	-4	8.7	-3.4	3.8	3.5	7.7	-0.85	6.1	4.1	9	-13	1.1	1.6	13	-2.1	2.5	1.8	0.9	-4.1	3.9	-2.5	2.9	5.8	-6.5	1.4	-3.3	5
-2.8	4.3	0.09	2.2	0.09	4.3	-3.6	-6.6	3.9	-6.4	0.3	2.1	-3.9	-1.8	-0.59	1.3	4.1	0.83	-5.4	0.68	2	-1.1	-0.36	2	4.1	-1.8	-0.83	-0.01	7.4	2.1	0.33	3	3.4	-0.61	0.46	1.2	4	2.7	1.2	1.8	1.9	-2.3	3.1	-6.9	-3.8	-0.36	-6.4	5.6	-4.2	-0.75
-0.81	3.2	-0.21	0.49	-1.4	3.2	-4	4	-0.04	4.3	0.41	6.6	-16	9	0.09	1.2	-3.2	7.6	-8	2	-2.6	4.8	-6.1	7.6	-3.3	4.5	-3.1	4.7	0.51	-1.3	-2.7	4.5	2	-0.89	2	1.2	0.23	2.4	-1.1	-5.4	2	-2	-2.4	3.5	-1.1	1.4	0.53	3.2	-0.18	6.1
0.78	-2	0.11	-5.1	-6.4	0.75	1.1	2.4	2.4	-5.9	1.3	-3	-2.9	-1.1	2.9	-0.01	-5.5	7.2	4.1	-1.4	-2.2	0.75	0.84	3	-0.81	3.4	1.9	4.1	2.2	1.5	3.7	2	6.7	2.9	4.2	0.83	-4.3	4.3	-0.45	0.39	-3.4	7.6	3.2	7	11	3.1	7.5	-1.7	7.4	-0.34
11	0.48	2.4	-0.32	-4.6	-0.39	2	3.4	-0.88	-7.6	-9.2	-5.5	7.7	1.9	1.8	-0.73	-4.8	10	3.5	1.2	4.8	-2	2.5	6.9	1.6	6	7.7	6.1	8	5.9	8.2	3.8	2.1	-0.28	3.3	4.1	1.1	8.3	6.8	4.9	-6.3	9.2	1.8	0.82	10	2.7	14	1.1	9.7	-4.5
-2.6	0.46	-0.5	-3.4	-5	-1.1	-2	1.3	-5.5	-0.83	-11	3.3	-2.2	2.2	3.6	2.3	-1.5	0.87	9.9	-5.6	-4.7	-1.3	0.58	-3.5	-5.8	4.9	8.7	-2.5	9.7	-0.04	4	-3.2	4.8	-10	0.49	-0.07	4.8	0.84	9.5	-3	3.2	5.4	-4.8	2.4	6.5	3.5	4	-1.1	0.7	-0.61
-4.4	-0.85	-11	2.5	-8.1	-1.3	-4.6	-2.4	-12	1.2	-12	-0.19	-8.2	0.65	4.1	-4.2	7.7	9.2	5.5	1.9	-1.7	0.54	-0.43	-1.8	-5.4	7.5	11	-8.8	14	1.9	7.3	-4.6	-3.2	-6.7	9.1	-2.7	1.1	-5.2	13	0.62	4.3	-4.1	-2.3	1.3	-2.4	4.3	-2.9	-2.1	-1.5	1.2
5.4	5.5	1	10	-3.9	1.6	7.4	8.7	-6.5	-4.2	-2.5	7	-3.7	-4.2	3.6	-2.2	3.4	5.6	3.8	4.8	-1.6	2.1	-1.9	-1.8	-2.4	6.4	4	-1.5	12	3.4	4	-0.33	-0.52	4.7	8	5.7	0.02	-1.4	17	12	2.9	2.7	-0.55	5.6	-2.6	8.3	6.4	3.7	2.6	0.79
0.62	9.8	8	3.2	1.6	-0.34	-2.7	0.23	-4.5	-2.4	7	8.4	-9.9	0.62	6	3.2	11	3.9	-0.9	-0.75	-2.7	5.1	2.9	-2.9	1.4	14	7.9	8.2	8.7	4.3	5.8	-0.24	7.2	6.7	6.7	3.5	4.8	2.8	10	3.7	5.2	2.4	1.3	15	-3	15	-0.84	4.6	-3.7	-0.69
-3.4	0.46	-2.9	5.3	0.43	0.17	-6.5	-2.9	-3.5	-8.2	1	3.9	-1.6	3.3	2.3	3.6	4.8	-2.9	-2.3	0.12	3.1	7.5	0.85	-4.9	-0.69	14	3.6	-3	5.4	0.86	2.3	-0.22	7.5	0.25	0.8	0.81	3.2	-0.17	1.8	-3.5	3.1	2.2	-4	9.4	-11	14	-15	0.22	-12	0.37
5.7	-6.3	-1.6	0.55	-0.58	-3.3	-7.3	-8.2	-5.5	0.28	2.1	4	-7	6	1.7	2.7	0.2	-4.3	-5.2	3.8	-1.8	-1.9	0.72	2.5	2	7.4	1.8	-6.7	7.5	4.7	0.9	-0.07	10	-3.5	4.6	-1.8	3.8	-4	5	6.1	3.5	-1.4	4.6	0.3	3.3	-6.8	-7	-0.7	-11	3.6
1.3	-2.1	-1.1	-1.2	-0.71	-3.2	3.6	-0.73	-4.7	-5	-7.2	-3.2	-9.5	-1.2	1.1	-2.5	-6.2	-4.8	-3	2.1	1.9	1.8	-3.9	5.5	7.5	6.2	-2.1	0.52	7.9	0.96	1.6	0.41	0.07	3.9	7.1	2.2	-1.4	3.4	8.4	7.7	2.2	-1.5	5.4	6.6	17	6.1	-2.9	3	-4.6	1.6
-2.2	-3.8	7	4.8	-0.4	1.6	2.2	-2.9	-7.7	-2.3	-4.2	-1.2	-11	9.5	4.8	2.5	6.8	4.7	0.82	2.2	1.6	6.8	2.4	1.1	7.4	5.2	0.48	-5	2	0.06	4.1	-5.5	6.5	-4.2	2.5	-4.5	2.6	1.6	7.5	3.5	2.9	6	8.5	5.8	9.7	-0.25	3.6	0.87	-3.2	-0.58
-3.7	0.57	-1.7	4	-3.8	3.2	-4.3	0.95	-7.3	2.4	-5.7	6.4	-11	0.82	0.32	5	2.6	-1.8	-3.1	1.9	1.1	5.3	-2.9	2.5	2.1	8.2	-1.4	-3.4	4.9	3.9	4.3	-1.7	-0.39	-2.6	-1.9	-3.6	1.2	-1.6	5.3	1.9	-3.9	4.5	6	8.6	10	4	4.3	5.1	-0.38	4.6
2.2	-0.66	0.81	2.3	-5.4	1.4	-5.8	-1.9	-4.4	-1.4	-1.8	-1.5	-10	-5.6	2.1	5.3	2.9	-6	-0.72	6.4	1.3	-0.26	-3.1	0.76	5.5	7.5	-0.36	-4.1	3.6	-7	0.11	1.5	4.2	6	-0.28	-6.4	3.5	-1.2	2.7	-6.3	0.9	-2.3	4.6	10	0.7	-2.7	3.1	5.9	-4.5	-0.56
3.9	1.2	0.34	0.31	-7	6.5	6.1	0.78	-0.93	-5.1	0.63	0.25	-14	1.9	2.4	0.96	-5.5	-3.9	1.6	6.7	7.2	2.3	-12	3.8	4.5	10	-0.69	-5.2	-2.6	-5.2	-1.1	2.4	-2.7	1.6	-3.7	-5.2	-0.72	3.6	-0.84	3.9	-1.8	1.7	0.99	2.7	12	-3.7	2.6	5.3	-5.5	0.76
0.09	3.3	-2.7	-1.8	-4.4	-5.3	1.9	2.1	2	2.7	0.2	0.61	-5.2	-7.1	9.8	1.9	4.6	10	-0.18	-1.6	4.4	4.7	-3.8	2.8	0.63	7.8	-0.66	0.57	-2.1	8.9	5.3	1.7	-0.65	2.7	-3.6	4.8	1.9	3.7	-0.17	3.4	-4.6	3.6	2.5	4.9	1.9	14	2.7	1.7	-3.2	-2.8
-0.65	-3.9	0.93	1.1	-6.1	-0.95	-1.2	3.3	6.7	8.6	0.78	5	-2.6	2.4	-0.76	3.4	0.15	-2.5	-4.6	5.5	0.59	1.1	-4.5	1.7	-5.5	-3.1	-4.8	-6.1	-1.3	-2.6	5.4	-1.4	5.7	8.6	-3.7	-2.5	5.1	2.4	-7	-7.6	-2.4	-2.6	-2.5	0.29	-4.5	-2.5	-4.8	-0.67	-3.8	-4.5
5.9	2	2.3	2.2	-1.3	-0.92	0.63	1.1	2.6	2.7	-7.4	-0.53	-5.7	2.3	-0.14	0.18	3.7	-9.6	-1.8	0.8	-3.3	-1.8	-1.9	2.1	5.1	-4.1	-0.92	0.53	1.4	-5	-0.18	1.9	-0.15	8.2	-0.52	-3.4	5.1	2.9	-0.46	-3.9	1.7	-6.6	1.6	-2	-5.2	0.18	3.7	0.12	-0.95	-5.9
-3	3.1	1.6	2.6	0.03	0.52	-3.1	-1.2	-5.1	-4.7	-1.5	-3.5	-4.7	5	0.9	2.7	4.3	3.6	4.3	1	0.23	-2.3	0.7	5.2	0.25	2.2	0.74	0.81	-3.1	-3.8	-4.1	3.9	2.3	0.29	0.61	2.6	5.5	0.2	2.9	3.9	5.6	-1.3	3.2	4.5	-0.81	4.6	2.4	2.7	-0.38	-4.4
-0.63	3.3	2.6	6.1	4.3	0.88	1.2	5.2	-1.7	12	-5	6.3	-1.8	0.64	-1.1	3.2	-2.3	7.5	-3.6	1.9	3.7	-0.69	-2.3	0.47	5.9	2.8	1.2	-0.63	0.78	-3.5	2.1	1.4	10	-2.4	2.2	-4.2	1	-3.9	3.5	6.6	2.2	1.4	7.5	7.9	0.44	3.4	3.7	-0.22	0.86	3.8
-2.9	4.9	4.5	3.8	1.8	0.21	6.6	8.1	-3.4	1.5	-0.66	2.7	-13	-11	-0.03	-3.3	5.8	-7.1	-3.7	-0.03	6.1	-0.66	0.27	-6.5	6.5	5.3	-1.5	4.9	3.3	3.9	-2.1	5.5	5.8	1.4	5.4	-2.5	3.8	3.8	5.7	13	5.3	7.3	9.2	-0.17	4.5	6.7	7.5	-0.08	0.44	-0.98
1.9	8.2	-2	-0.43	-6	-2.7	2.4	-0.58	-3.9	-0.46	-8.2	-0.58	1.6	0.52	3.8	0.61	2.3	-9.3	4.7	-5	3.1	-4.9	3	-0.43	5.3	2.8	-1.8	-0.29	4.3	2	-0.02	-3	-0.51	1	5.4	-1.4	4.6	-3.2	2.2	-0.33	0.02	-4	4.8	-8.2	5.5	0.16	8	0.6	-0.72	4.5
-1.1	4.7	3.4	0.29	2.3	0.26	-2.9	0.32	-2.4	7.5	-3.8	9.2	-8.3	9.2	2.4	-0.84	2	-5	1.5	-3.6	-0.35	-0.93	3.4	2.1	5.5	5.9	3.6	3.1	2.3	2.2	-1.6	2.4	-3.3	1	6.2	1.4	3.2	4.4	-0.91	3.2	0.82	2.1	-0.94	-8.1	6.5	-6.4	3.5	6.7	0.45	11
-0.62	6	-0.04	3	-1.9	3.8	2.2	2.2	-0.16	4.3	-11	8.5	-1.9	-2.9	2.9	2.5	-0.71	2	5	-4.6	-3.7	0.01	2.7	-1.4	5.8	5.4	1.6	5.5	3.3	-1.7	0.37	6.2	1.1	-1.1	1.2	0.85	3.9	6.5	-2.4	-2.7	2.4	1.9	5.1	-4.7	3.9	-11	-1.2	0.48	1.6	-2.2
5.5	1	0.2	-3	-4.5	-2.5	6.2	-5	0.07	-1.6	-1.3	0.63	0.82	-10	4.4	-3.7	2.6	-8.5	8.6	-7.5	2.1	0.05	4	-7.4	3.8	-3.1	1.5	1.8	6.8	-3.7	4.8	-3.2	8.4	-0.19	-0.3	3.6	8.8	-3.8	-0.47	-12	2.1	1.4	6	-4.3	6.8	-5.2	11	-0.95	2.7	2.4
-1.4	-6.4	5.9	0.68	4.7	-2.2	8.6	-3	-1.6	8.6	11	2	4.6	-0.2	2.2	-2.8	8.2	-0.72	4.3	-4.7	2.9	-5	9.4	-1.6	6.8	-4.4	3.8	-0.61	5.8	-2.3	2.1	-2.2	9.6	0.49	2.5	-2.7	8	-0.42	5.2	-4.1	6.8	-5.4	4.8	-10	7.1	-6.8	16	-2.8	9.1	4.9
8.8	-4.4	3.7	-0.53	3.8	-1.4	7.4	0.31	-7.5	-4.2	7.2	-0.64	14	-8.6	1.3	-5.3	-0.67	-5.8	5.4	-2.3	3	-7.7	5.5	-0.18	7.7	-8	4.9	-0.08	0.44	4	3.1	-3.2	4.5	-2.2	3.9	-2.9	6.6	0.94	5.2	4.8	9.8	4	4.9	-5	8.4	0.5	3.8	4	2.8	-1.5
-2.1	0.01	-0.03	0.56	4.2	-1.9	-3.6	-0.95	-6.3	-2.5	7.6	3.5	6.8	3.2	-4.3	4	-4.7	-4.1	-0.61	4.6	-0.81	-0.87	-1.8	5.1	5.9	-0.29	-2.1	-2.9	2.1	-1.2	-2.2	-5.3	-2.4	-2.6	1.9	-2.5	6.9	-2	-5.4	-6.4	7.3	-4.2	3.2	2.6	1.7	3.1	-5	-0.49	-4	-2.8
-5.2	-3.3	0.48	-0.67	2.6	-1.6	-3.6	0.63	-4.4	3.7	-0.43	1.3	-0.73	2.7	-1.4	0.29	-5.3	1.6	1.1	4.1	-2.5	-3.2	-3.9	5.4	6.2	-1.6	0.78	-1.6	1.4	-1.7	-1.8	0.12	-3.3	4.7	-0.62	-5.4	2.2	-1.4	-0.59	0.06	-2.4	-13	6.4	1.1	6.8	-1.3	-6.4	2.5	0.45	3.9
3.3	-2.9	-4.9	-0.22	-4.8	1.2	-5.7	-0.11	-7.3	-0.48	-8.4	-4.3	6.5	-6.1	-2.7	0.3	-6	1.8	-4	-1.1	-2.5	-2	-3.2	-3	2.4	-3.5	-1.4	-4.3	-0.68	-1.2	-3.2	2.2	-3.7	11	-1.3	-2.3	-1	0.58	3.5	4.8	-4.3	-5.1	2.9	4.8	3.6	1.7	-5.1	-0.07	-6.8	-5.4
-4.9	-2.4	-1.9	-2.6	-3.9	3.2	-2.2	0.94	-3.8	-1.1	-1.4	0.03	3.4	-1.9	-1.2	5	8.4	-0.65	-2.7	0.33	1.9	2.2	-0.92	-8.7	-3.6	0.38	1.4	0.16	-1.2	1.1	-3.7	0.13	-4.6	-4.4	-2.5	-4.3	-6.6	-5.5	-4.7	0.7	-8.6	-1.6	-1.6	0.88	-3.5	4.7	-3.9	-0.43	-1.1	0.1
-4.7	-6.9	-6.6	-1.8	2	-2	-3.9	-8.2	-6.8	8.4	-3.2	-1.3	6.4	1.1	-2.7	-1.5	6.7	-2.7	3.8	-0.82	3.9	-6.6	0.39	-3.4	-7.1	-4.7	-2.4	-2.7	-3.1	0.26	-5.1	-2.7	-1.6	-2.5	0.03	-0.14	-3.9	-3.8	-2.6	-2.2	0.15	-0.92	-5	-2.5	-4.4	-0.86	-2.9	-1.1	-4.2	-2.8
-16	0.04	-6.5	-0.78	1.1	-0.31	-4.6	-3.9	-2.9	-3	2.8	-3	2	-9	-6.2	-5.2	-8.1	-2.8	-4.4	-1.1	-1.1	-2.8	-6.7	0.32	-6.6	3.8	-3.6	2.3	-5	-0.29	-7	2	0.84	2.7	2.3	1.5	-2.3	-1.8	-10	-1	3.1	4.4	-1.1	1.1	0.69	1.6	-12	-4.1	-6.7	-7.5
-3.9	1.1	-3.4	2.2	2.1	2.4	-0.29	3.9	2.4	5.4	1.4	4.6	2.2	6.8	-6.3	2.2	-8.3	7.1	-7.4	6.2	-2.2	3.9	1.1	8.7	-3.7	3.3	-2	-1.5	-4.4	6.6	-3.1	-3.3	-0.07	3.3	3	4.5	-6.6	0.51	-6.8	1.8	1.6	4.9	-2.7	2.5	-6.1	2.7	-3.5	-0.11	-3.5	6.5
2.7	-5.1	7.9	-1.1	0.91	-0.64	-0.41	2.6	1.1	-5.7	-0.98	-3.3	1.6	-0.48	6.4	-3.4	5.7	-3.3	3.2	2.7	-4	0.76	5.5	1.5	-4.8	-0.06	4.2	6.2	-0.89	7.6	0.9	3.5	4.5	5.8	1.5	3.5	0.11	1.9	1.7	5.2	3.7	4.2	-4.1	4.5	2.9	6.2	3.3	-0.8	2.1	-0.22
1.6	1.4	7.8	-1.1	-5.4	-2.3	-0.9	-1.2	-6.3	1.3	-1.4	-3.3	-1.1	-5.4	5	1.5	1.7	3.5	7.2	-1.5	-0.04	0.31	5.8	-2.4	-4	-8.9	1.9	0.25	3.5	3.6	2.6	0.89	2.8	0.64	9.8	1.7	0.87	-3.4	9.2	0.13	3.9	0.49	-0.31	-8.8	-4	-2.2	11	-1.5	9.3	1.1
-7.8	-4.8	-4.3	-3.8	-9.5	1.5	-5.9	-6.8	-2.2	2.6	-4.3	1.3	10	1.6	-4.3	1.8	-3	7.3	8.6	-2.1	-1.8	3	7.5	-3.9	-7.3	-7.3	2	-2.4	2.9	0.72	1.3	-3.5	-3.5	4.8	4.6	-3.7	0.89	-6.6	3.9	-8.9	5.9	-5.4	-6	-8.9	-3.3	-2.3	8.4	-7.2	11	2.7
-2.4	-11	-8	-1.2	-5.8	-8	-3.8	-5.8	-6.7	12	-6.1	-3.1	2.4	-3	2.3	-0.22	-3.8	-11	-2	1.7	-3.7	-3.6	-0.2	-6.2	-4.4	-7.3	4.6	-2.1	-0.39	-5.3	0.2	0.07	3.3	-1.4	2.2	-6.5	-1	-6.2	0.75	-4	0.73	-9.1	5.2	-2.6	7.3	-5.4	-3.6	-5.1	-1.5	2
-6.2	2.3	-5.7	-7.6	-5.9	-5.9	-5.5	0.7	-5.1	-1.8	-11	-3.8	-1.6	-12	2	-7.1	-1.4	-7.5	-2.1	1.3	-1.8	-2.1	0.23	-2.4	2.5	-6.7	1.4	-1.5	-2.3	0.9	-0.42	0.61	0.1	1.1	-4.8	-1.3	-3.6	2.2	-3.9	3.7	-1.9	2.6	4.9	-0.57	-0.58	3.5	-8.3	-2.2	-2.1	-2.5
-4	-4.6	-1.2	-6	0.54	-3.3	0.66	4	4.1	0.19	-2.2	-8	-4	3	-6.8	1.1	-1.7	8.1	-3.5	-0.98	-0.93	3.9	-9	1.5	4	-2.2	-2.8	-1	-3.6	-1	2.3	3.2	-0.58	0.24	-3.6	3.2	-1.9	-1.1	-4.5	1.2	-6.9	1.2	6.5	-6.6	6.8	2	-5.6	0.97	0.6	-1.6
1.6	-4.7	3.3	-7.3	6.8	-0.35	-1.8	-1.3	8.8	-5.9	9.3	-1.8	0.09	0.08	-5.1	-0.71	-2.4	0.69	-2.9	-2.8	-6.4	0.86	-0.69	-2.2	3.9	-3	1.4	-4.3	-6	-5.1	-3.2	-1.5	-1.6	-5.7	-5.4	-5.1	-2.8	-4.5	-5.8	-5.6	-4.1	0.89	2.1	-10	-4.6	-5.8	-8.9	-3.1	-0.91	-2.1
-4.3	-4.4	-0.31	-4.4	3.5	1.2	0.49	5.6	4.1	6.2	-0.99	4.7	-1.9	2.8	-0.95	3.3	2.5	1.2	-2.9	-1.8	0.24	3.8	0.69	-1.6	-4.3	-6.4	6.9	-5.6	-3.8	-4.7	5.2	-6.3	-3.6	-8.2	-6.5	-4.1	-0.79	-9.1	-7.7	-6.6	-0.33	-6.3	-9.6	-5.3	-11	-8	-14	-0.16	-9.4	-0.21
-12	-6.7	0.82	-1.8	-6.2	0.48	-2.2	6.1	-3.3	12	-6.2	-3.2	-9.7	-6.6	1.4	-1.9	0.08	3.7	-3.9	-2.1	2.6	-8.3	-7.5	-3	-7.8	-3.5	3.1	5.3	5.8	-6.3	4.5	9.7	-2.4	7.3	3.6	3.1	-0.26	-2	1.6	1	1.3	-7	-4.2	0.42	-12	12	-0.44	-2.3	-7.7	3
-5.9	3.2	-3.2	0.8	-5.9	0.79	-0.77	1.4	0.1	-3.6	-3.3	0.21	-15	-14	2.2	-3.7	-0.51	7.4	-4.2	1.2	2.4	0.92	-6.9	-6.6	-1.3	3.4	-1.4	3	-3.4	0.21	2.2	-0.3	-2.8	7.1	3.5	-2.5	-1.8	-0.45	4.4	6.8	0.98	3.4	-0.28	2.3	8.3	8.3	11	2.9	0.86	-4.9
5.4	-6.1	-3.3	-11	-6	-8	5.5	-8.1	-0.46	-4.3	-2.2	-3.6	-1.3	6.3	1.7	0.33	-3.6	-7.2	-0.62	-2.3	0.58	-0.46	-9.3	-6.5	5.4	7.2	-3.1	-1.1	-0.75	1.6	0.89	4.8	2.8	4.9	-6.1	6.6	2.2	-2.9	4.7	1.8	-1.7	4.2	10	1.2	7.4	-3.7	14	-3.6	4.8	-7.9
2.3	-12	-2.8	-7.2	-4.8	-0.61	6.8	-1.4	0.27	-3.3	6	1.1	-2.9	15	-0.64	2.4	-2.1	-0.8	1.1	1.4	-0.48	-0.35	-0.58	1.1	2.4	5.5	3.6	-1	4.9	4.5	3.5	-2.2	-2.3	-0.62	-4.6	1.7	1.8	0.96	0.48	3.1	-1.3	0.33	3.1	7.1	3.7	2.7	12	-7.1	7.4	-3.5
1.3	-6.8	-2.5	-2.4	6.1	-5.2	3.4	-2	0.58	4.9	1.9	-3.3	2.7	6.6	-1.7	1.7	-1.5	-3.2	-1.4	-0.64	3	0.93	1.3	3.3	-1	6	-0.23	4.2	-2.5	2.6	1.7	0.69	0.55	11	-3.5	-1.8	-4.5	2.9	1.6	-1.9	1.4	-1.3	0.71	3.1	2.1	0.18	5.1	-0.94	2	4.3
-0.36	-3.5	3.3	-6.4	7.2	0.51	5.7	-2.7	0.19	-12	-2.5	-6.5	-0.92	-5.2	2.5	-1.7	0.6	0.85	-0.67	-5.3	4.9	-1.7	-3	-1.5	0.56	-1.2	1.5	1.1	-2.4	3.3	-1.1	2	-2.6	9.6	-6.7	1.8	-2.6	4.2	0.71	1.9	1.4	-2	-1.6	4	9.6	-4.6	1.5	5	-0.66	1.4
5.4	2.1	2.8	-0.35	3.4	-2.5	13	4.5	1.8	-4.8	6.1	-7.4	0.06	-1.5	0.75	-0.38	-6.3	4.3	-0.58	2.2	1.8	2.7	-0.77	3.2	5.6	-4.7	0.53	-2.3	-2.1	2.6	3.8	1.3	-3.4	-4.5	-4.1	2.7	1.2	0.12	2.4	4.3	-2.8	1.7	5.8	1.9	-0.45	0.41	7	1.7	3.4	4.7
1.5	-8.5	0.85	-3.8	9.4	-7.5	5.9	0.32	4	-2.9	11	-2.5	7.3	7.4	-0.24	1.6	-4.4	5.1	3.5	5	4.5	2	4.9	2.9	12	-7	0.06	-0.13	1.1	-0.14	2.6	-3.9	6.3	-4	-2.6	-2.6	3.5	-5.3	2.2	-0.44	-2.4	2.6	12	-1.6	3.3	6.6	0.67	3.2	5.6	1.7
0.5	-2.8	6.7	3.1	6.4	2.2	-0.13	-1.4	-4.9	9.3	-0.05	4.8	-1.4	8.6	0.03	2.5	2.9	0.13	2.7	1.7	2.4	2.8	2.2	3.9	8.4	-16	3.5	-3.8	-2	-0.02	7.1	-1.9	0.98	-5.5	-2.9	-3.2	4.7	-7.6	-2.2	-0	-1.8	-2.9	4.2	-7	-4	-11	-0.34	0.22	2.2	4.5
5.4	-2.5	4.6	0.43	0.32	-3.2	-3.1	-5.5	-9.2	2.9	-0.34	-1.7	-11	-3	4.8	-2	1.2	-3.4	4.7	-3.9	4	-1.4	0.82	0.71	3.3	-13	2	3.5	-2.7	-2.1	3.2	0.45	7.4	-2.2	4.9	-2.4	0.49	-0.34	1.8	-2.4	4.2	1.9	-0.19	-4.7	0.42	-8.4	3.5	0.86	5.6	-2.6
-0.04	-0.65	-6.7	-3.4	-4.1	-9	-4.6	-6.7	-6.8	-3.2	-6.8	-1.3	8.9	-7.4	6	-0.35	-8.4	2.5	6.6	-2.8	-0.71	-3.4	4.1	-2.8	-4.8	-6.5	4.2	-1.2	2	-0.22	6	-4.2	2.5	-2.3	4.1	-3.6	-2.1	-1.7	4	-3	3.7	3.9	-4.4	-9.3	0.18	2.5	9.4	-1.8	8.1	-2.9
-3.1	-0.92	-1	-1.2	5.7	0.94	-1.5	-7.8	-1.8	2.7	4	2.2	0.37	3	2.2	4.8	-14	7.5	-4.3	1.6	-6.5	-2.1	-2.4	-2.1	-4.1	-3.8	-0.27	-0.9	0.12	-5.3	-0.24	-2.5	6.5	-8.2	4.8	-3.2	-0.61	-1.9	0.98	-1.1	3	-0.56	-2.3	-6.1	4	-3.1	5.6	-6	1.6	-1.2
3.8	6.1	1.8	2.9	-2.4	3.7	-0.56	3.9	-3.6	-0.56	-3.8	0.63	3.8	3.9	1	6.8	-1.7	-2.4	1.9	8	-3.5	-2.1	-5.3	3.5	0.67	2.3	-2.8	-5	1.7	-5.4	-3.3	-4.1	-3.8	5.6	4	4.3	-5.2	-1.6	-3.7	1.8	2.3	1.9	-1.7	-0.27	0.02	-6.9	1.5	0.46	0.95	-6.9
-1.3	6.2	-2.4	-1.9	1.2	4.2	-1.2	3	-3.9	-3.1	5.7	-0.64	0.52	-2.5	0.44	3.3	-0.19	-6.3	0.78	0.13	-1.6	1.9	-0.29	8	-5.8	6.7	1.9	-3.9	-5.8	4.9	-6.7	-1.1	1.8	3.1	-5.5	5.5	-1.5	2.1	-6.2	-1.2	-5.2	-0.53	-2.8	5.1	4.2	-4.8	2	1.2	-3.6	-0.7
1.8	6.3	-5	4.7	3	-3.1	4	4.8	-0.45	13	-3.7	5.3	1.7	-5.9	0.54	-1.8	-2	-11	7	-0.61	0.08	1.1	2.4	4.5	1.6	1.3	-4.7	-0.66	-2.5	-9.7	-3.6	1.5	-0.57	3.8	-2.4	0.69	-3	4.4	-3.4	0.9	4.1	-1.4	1.9	2.2	0.03	0.96	-1.6	-1.1	0.74	6.5
5.2	-2.6	4.5	-2.4	2.8	-7.8	5	1.5	3.8	-3.9	11	-7.7	7.1	-6.9	5.8	-9.7	1.6	-15	5.5	-4.6	0.93	-6.2	4.9	-2	5.8	-7.7	-7.1	0.97	-7.9	-3.4	-3.1	-0.38	-3.5	6.8	-0.74	-1.8	-1.6	-1.9	-7.7	1.3	-4.1	-1.6	3.1	-6.5	-3.5	7.2	0.79	0.69	9.1	-3.7
1.9	-0.45	3.5	-4.4	2.9	-9.5	2.2	-9.7	6.8	-6.3	5.5	-13	5.8	-3.7	3.7	0.07	11	-6.7	3.7	-11	6.3	-4	0.05	-6.1	3.2	-7.4	-5.6	-0.25	-7.2	-1.4	-7.3	-3.2	3.1	-5.7	1.2	0.44	-0.42	-1.7	-4.8	-3.5	3.5	-6.7	4	-3	1.3	-6	-3.1	-4.1	3.2	-8.5
4.3	-4.9	-0.64	-1	-0.33	1	4	-4.3	6.8	5.9	-1.5	-1.3	5.3	-1.1	-1.5	0.49	0.37	-2.9	-1.5	-1.2	-0.28	-2.1	-1.7	-1.8	-3.7	-4.6	1.9	-1.6	-6.4	-5.1	-3.1	-0.75	-3.2	2.6	0.11	-0.33	0.78	-2.9	-0.02	-3.6	-1.5	-5.5	-2.1	-4.8	-1.7	-6.3	0.04	-3.5	1.6	-5.5
2.7	-1.5	4.6	-6	4.3	-0.47	9.3	1.8	8.6	1.6	6.9	-6	7.3	-14	2.4	-0.9	3.2	-1	4.3	3.9	-0.86	0.93	0.67	-4	-1.2	1.8	-7	1	-5.4	2.6	-2.7	6.3	4.2	1.1	-3.4	-4	-4.5	-0.56	-4.5	4.8	-3.6	-3.8	-0.45	5.5	-1.8	7.8	3.9	-1.7	2.6	-3.9
8.6	4.9	7.1	-3.4	11	-0.55	6.6	0.05	8.2	-10	12	1.3	10	-5.6	3.1	0.57	6.7	1.1	-2	-3.5	2.5	3.3	4.8	1.5	4.7	3.4	0.74	-2.6	1.1	1.3	2	3.6	1.1	-0.28	3.5	-0.32	-1.3	0.54	-1.9	-1.9	1.2	4.7	3.5	0.51	2.6	-2	11	2.2	12	-2.8
7.1	2.2	2	3.5	6.1	0.99	5.3	-0.62	-0.22	5.3	2.6	5.5	3.9	2.7	5.3	-3.6	3.4	3.8	-3.6	-4.1	4.5	2	0.75	0.28	3.5	0.65	-0.85	-1.4	2.1	-0.01	-3.4	-2.9	-6.9	2.1	1.3	0.05	-2.9	4	2.7	-3.1	1.4	-1.6	6	2.6	-3.6	-10	4	-1.1	8.6	1.8
3.4	7.4	3.2	1.6	3.4	2.5	8.4	-1.2	3	2.9	5.5	1.2	-3.3	-3.6	0.22	-4.9	-3.5	3.5	0.98	-6.4	-3.1	4.3	-1.6	-2.9	-2.5	5.4	-8.3	4.8	-5	5.9	-3.1	2.5	-2.4	2.8	0.08	4.1	-2.3	8.6	3.1	7.2	-2.2	6.8	0.49	5.8	-0.41	2.1	3.6	4	8.6	1.8
4.2	0.38	7	3	6	3.5	8	1.7	5.9	-4.2	8.2	3.6	4.6	-7.6	-2.4	1.3	8.5	0.25	-2.3	-0.86	2.2	3.4	1.6	-1.9	3.1	7	-4.3	0.09	-4.7	3.8	-0.34	-0.21	-4.4	2.1	-4.1	-1	-2.2	6.1	0.38	0.79	-2.1	3.1	0.33	7.7	-8.4	3.4	-1.8	3.5	14	2.9
-3.3	4.7	3.1	2.4	0.5	-0.23	-6.7	-0.2	-0.41	8.2	-0.14	3.9	8.2	1.1	1.5	-2.3	13	-1.9	-4.8	5.5	7.2	-4.1	0.38	0.76	2.1	3.2	-11	-1.4	-6.3	-2	-6.6	-0.56	-0.73	3.3	-1.4	-0.47	-8.2	2.8	-3.3	-6.2	-7.1	6	0.76	-1.3	0.15	-0.2	-3.6	0.69	5.3	3.8
-7.8	3.6	-4.5	3	-4.9	3.4	-3.8	5.2	3.2	1.8	-5.7	0.93	0.38	-0.17	1.9	-1.4	6.2	-0.34	-1.8	3.7	2.1	-0.71	-5.1	3	-2	2.6	-15	0.33	-4.9	-4.3	-6.7	-0.2	-2.6	-2.4	-3.9	0.8	-7.8	2.4	-2.7	0.91	-6.9	-0.31	-1.4	-2.2	-7	-1.8	-8.8	0.88	-1.4	-6
8.9	10	0.8	3.2	6.3	5.4	8.1	3.4	10	1.6	7	0.09	7.9	0.6	3	6.5	7.5	4.5	2.4	4.6	0.59	-1.3	2	1.5	4.2	8	-3.9	-1.5	1.3	-0.48	0.46	3.9	-2.9	6.8	-2.9	1	-0.34	1.6	2.1	-0.36	-6.6	2.7	3.2	4	-0.56	4.1	3.4	6.6	7.5	3.6
5.6	3.7	8.5	-1.4	12	0.77	4.3	6.6	6.2	12	13	2.8	4.8	-7.3	1.7	5	14	-3.5	-0.08	3.6	2.1	-0.41	5.9	1.2	1.7	3.1	5.8	5.1	0.8	2.4	3.4	11	-0.07	7.5	-6.2	3.6	4.1	4.3	1	4.8	-3	1.3	-1.7	4.1	-8.8	-4	2.8	7.2	8.5	8.9
1.7	-1	-0.11	3.4	12	2.1	1.9	1.8	2.8	-5.9	6.1	1.7	0.2	-6.5	-0.77	0.25	5.9	6.2	-2.7	0.47	-1.7	4.5	2.7	0.08	4.5	4.5	-0.57	-0.18	-0.9	5	-4.6	0.22	0.55	2.7	-4	1.7	-5.1	1.6	-0.25	1.6	-1.4	0.98	2.9	5.7	5.7	6.3	1.3	-0.45	5.7	-1.2
2	-6	0.09	-5.7	-0.6	0.99	-11	0.72	8.1	-2.2	8.1	1.1	-2.7	2.8	1.2	0.58	3.7	9.2	-4.2	0.89	-3.4	2.6	2.5	-4	3.4	7.5	-2.8	-3.7	2.8	-3.3	-4	-0.14	1	5	-3.9	2.5	-6.2	-2.1	-1.5	-3	-6.1	-3	6.1	8	1.3	8.1	-4.4	1.1	1.6	2.5
-1.6	1.2	-0.08	-0.32	-1.9	0.18	-6.3	5.7	7.9	-1.6	3.2	-7.3	0.35	-1.1	-1.3	-1.6	-3.6	4.2	-7.1	-3.3	4.2	2	3.3	-2.5	5.6	-1.2	-8.4	4	-4.1	0.61	-8.3	6	-7.1	-0.86	-7.1	-2.1	-3.1	-3.5	-0.95	1.7	-4.6	0.39	-1.1	0.24	-2.7	4.7	-1.3	-0.87	-1.8	3
7.3	9.1	-3.4	7.7	1.3	6.1	-8.1	4	1.6	1.2	5.6	-1.3	1.6	0.56	2.6	-3.4	-6.6	7	0.35	1.1	-7.7	0.67	0.4	0.08	-1	1.2	-1.8	-1.2	-8.4	-3.1	-5.6	2.1	-3.4	-0.53	-3.1	-1.2	-2.8	-2.3	-7.9	4	-3.4	1.1	-5.6	-3.6	-14	-0.23	-8.9	1.9	-3.5	1.2
-0.7	-2.8	0.22	-2.5	3.7	1.2	-6.1	1.8	-3.3	6.7	2.2	2	-8.3	7.7	-2	4.5	-5.3	1.2	-7.6	8.5	-4	2.8	-3	0.64	-8.8	-5.4	-5.5	1.2	-8.5	-4.8	-4.5	1.7	-10	0.23	-7.4	1.1	-6.5	-7.4	-5.6	-0.33	-6.2	0.19	-10	-1.1	-14	3.4	-10	-2.6	-9.9	1.2
7.7	-2.7	8.5	-0.99	4.5	-2.6	2.1	1.2	3.3	-3.3	3.8	-5	5.4	-6.9	-0.27	-2.6	-2.9	-1.9	-0.42	-0.66	-0.11	1.8	-4.1	-3.1	-8.6	-0.22	-8.7	1.7	-8.1	1.1	-4.4	4	-4.2	-8.6	-8.3	-0.1	-7.8	-0.5	-8.9	3.5	-3.8	-3	-7.8	-1.9	-5.9	-11	1.2	0.64	0.1	-2.8
-1.6	-3.4	-4	-6.1	1.6	-3.2	-2.6	-3	3.7	-2.6	-2.4	-5.7	1.1	0.6	-2.7	-3.2	-5.5	-5.1	-5	-1.9	1.5	-0.86	-1.1	-0.61	-8.3	-5.5	-6.7	1.9	-7.3	-1.6	-2.8	0.05	4.5	-5.2	-5.9	-0.01	-8.2	1.2	-0.29	4.8	0.24	-6.7	-2.7	-2.9	-6.8	0.73	-4.7	-3.7	-4.6	-7.2
-6	3.1	-11	-3.3	-1.9	-2	-3.2	-6.5	-0.16	0.41	-8.1	-1.9	-5.8	3.4	-3.6	3.1	-5	-3	-0.83	-0.14	-1.4	1	-0.94	-0.7	-9.6	-3.9	-5.9	2.4	-11	-1.2	-3.8	-1.2	-8.7	4.2	-4.7	-1.2	-11	-0.3	2.3	-2.6	-5.1	-3.8	-9.2	-0.38	-3.8	-7.5	3.2	-7.4	-3.1	-1.6
-1.5	4.3	-3.6	3.1	-3.6	6.6	-2.8	-0.29	0.51	-1.1	-3.5	3.3	-2.3	-1.1	0.93	0.25	4.3	-3.5	1.9	4.5	-1.2	-3.1	-3.7	2.3	-2.2	0.91	-2.6	3.5	-8.2	-0.19	-4.3	1.5	-6.4	6.5	-6.8	-2.1	-13	0.91	-5.5	-5	-2.8	-0.79	-9	-4.2	-0.48	-9.3	2.8	1.8	-2.4	-1.8
3	-1.2	3.6	4.2	-3.1	3.1	7.3	0.91	5.7	1.1	5.2	0.24	-12	6.9	-3	-1.6	-3.3	3.7	-4.1	0.58	1.7	5.2	-2.8	2.2	-3.1	-2.6	-3.2	1	0.26	-2.1	-3.3	-3.2	-9.3	-0.03	-3.3	3.7	-5.5	2	-2.2	-0.76	-0.01	3.6	-4.6	-1.5	3.7	1.9	2.1	-0.82	1.2	-1.6
3.4	1.6	-2.2	-1.1	-3.3	0.38	1.7	-0.6	-0.55	2.2	0.84	0.14	-3	10	-1.3	-0.22	2.5	0.9	-2.6	-2.1	1.4	3.9	-2.9	-5.2	-3.4	-10	-1.8	-8.1	1	-4	-6.2	-5.7	-1.1	-7	-4.7	0.58	-5.5	-8.2	-4.4	-5.2	-1.8	-4.9	-1.5	-3	2.5	-4.9	-3.6	-4.9	-4.6	1.1
0.32	-7.8	0.63	-7.2	-0.93	-7	8.1	-2.5	4.8	2.5	7.4	-7.7	0.02	6.2	-0.35	-2.2	4.8	3.5	-2.6	-3.5	1.2	1.8	2.8	3.6	3.6	-9.7	-0.29	2.1	-7.6	-4	-1.6	-6	-1.4	-2.1	-0.88	-4.7	-4.3	-6.1	1.2	-2.7	0.91	-2.2	1.2	-6.9	7.8	-9.9	1.9	-7.2	4.7	-2.2
-4.3	-6.5	-3	-1.6	2.8	-10	6	-0.91	2	-2.2	-2	-9.9	1.7	-0.85	2.9	0.99	5.5	8.8	5.9	4.4	2.2	0.6	-0.6	4.2	-3.6	-2.6	-2.7	3.9	-0.45	4.5	-0.07	1.2	-1.1	4.2	-0.27	-3.6	-2.8	3.7	5.2	11	-2.4	-1.2	-1.9	-2.3	2.6	0.89	1.5	2.9	7.9	-6.2
-1.6	1.1	-3.3	-1.1	0.95	-5.2	6.7	-8.5	4.7	-8.7	1.1	-4.4	0.49	3.4	-4.6	-4.1	-8	0.16	0.24	-2.3	6	-0.21	1.4	1.1	-4.9	5.3	-0.29	-1.5	4.8	7.5	-3.8	2.6	-2.6	2.9	1.7	6.5	3.9	0.12	-2.5	7.8	1.9	0.7	-2.5	6.8	-4.3	11	0.73	0.76	7.3	-4.7
0.74	-1.4	1.4	-0.43	-0.32	2.8	1.6	-2.7	-0.02	3.3	1.1	6.3	2.1	4.1	-1.9	-0.19	10	7.6	-0.74	6.6	-0.18	1.6	1.4	-1.7	-0.02	4.6	-2.5	2.4	8.5	-0.93	-1.6	0.76	-3.1	4.8	5.4	1.7	-0.2	-0.92	0.2	4.7	3.7	-3.1	-3.6	1.6	-0.17	1.3	3.6	0.91	1.5	1.7
7.5	7.9	5.8	4.3	-1.8	8.4	1.7	3.5	2.2	-1.2	-0.18	3.1	1.5	-1.3	4.1	0.59	0.43	5.2	3.6	2.3	0.22	-0.01	2.2	3.6	-1.4	3.1	-1.1	10	-0.09	1.6	1.8	2.2	0.61	1.8	-1.2	-3.6	-4.5	4.1	1.1	8.1	0.06	0.87	-3.9	-2.6	8.1	-5	7.9	5.4	3.6	1.4
-3.3	3.3	0.73	5	-2	4.7	-0.83	3.5	2.5	-5.3	5.4	7	4.2	4.6	4.4	-3.6	6.7	-4.7	7.3	3.1	3	0.84	7.9	3.8	-2	3.6	0.37	2.2	-4.5	-1.9	2.4	0.06	1.1	6.9	-1.3	3.8	-1.8	5.9	0.18	0.9	-3.1	3	-5.6	6.2	0.9	2.8	9.2	3.9	9.4	1.9
-2.8	-0.24	-1.4	1.4	-4.8	1.9	-1.4	1	-3.5	10	0.8	12	5	5.9	1.9	-1.5	3.8	-6.3	2.5	-5.5	-2.1	-3.4	5.9	-1.9	-5.2	-3.4	-1.7	-1.6	-1.7	-1.7	-4.1	-2.1	-0.89	-7.3	5.2	5.3	-0.85	4.4	-7.4	2.5	-0.16	5.2	-6.3	-6.6	-2.4	-19	0.12	5.2	-3.3	4
-17	-4.5	-5.6	-3.3	-0.61	1.6	-9.6	-2.7	-5	0.42	-2.3	-4.1	-0.84	-1.6	-2.6	0.74	-4.9	3.4	-0.03	-4.8	-1.6	-3.5	5	-5.4	-10	-0.01	-5.2	1.7	-2.6	-1.2	-3.6	-2.3	-0.91	-3	1.6	-3.2	-3.7	5.2	-3.2	6.2	-1.9	1.5	-5.2	3.8	-0.9	-0.92	-10	-4	-6.9	-0.21
-8.1	8	-10	3.5	-5.9	-0.96	-7.8	-4	-5.8	-6.9	-7.8	-6.8	1.4	-6.2	-0.79	-3	-2.1	1.7	0.76	-0.06	-2.2	0.39	3	-5.9	-6.8	2.3	-2.1	2	-3.2	2.8	-0.9	3.3	1.3	-2.2	0.49	-2.6	-1.7	2.1	-3.9	0.07	-1.9	-0.85	-3.7	-0.31	6.7	10	-1.3	0.35	0.43	-2.1
-0.55	8.3	-1.1	6.2	-1.9	7.5	3.6	3.4	3.3	-0.53	3.6	0.04	2	0.19	0.73	5.9	-1.4	1.8	7.1	2.3	5.6	2.3	4.2	-0.95	-3	-4.7	0.69	-6.9	2.5	-0.25	2.2	-4.1	0.15	-1.1	7.4	-0.66	2.5	-2.8	-0.63	-1.5	3	-0.97	-0.25	-9.2	2.3	-10	4.6	-1.7	0.93	-1.1
7.7	-6.4	12	-0.72	14	1.6	15	0.38	3.3	-0.32	9.9	2	5.4	0.95	6.1	0.1	7	-1.3	11	-0.38	7.9	2.3	7.2	-0.18	8.9	-4.7	9.4	-7.1	6	-4.1	7	-4.3	-2.6	-1.9	6	-3.1	6.8	-4.9	7.9	-1.1	10	-3.8	8.3	-9	7.2	-4.7	13	-2.8	4.4	-0.1
6.6	-12	8.7	-5.1	11	0.27	4.3	-6.2	-5.2	-1.9	17	0.31	8.5	3.3	0.21	-1.6	9	-3.5	8.7	-2	2.5	1.9	6.4	0.78	11	-9.5	3.8	-7.8	2.7	4.6	5.6	-5.8	8	-4.7	1.2	-4.1	13	-5.9	6.2	-0.35	3.1	-1.6	11	-8.9	9.6	-3.8	10	-1.5	3.7	-1.1
-2.5	-5.4	-0.74	1.8	2.5	3.4	-2.6	-3.4	-6.8	0.16	4	0.05	6	-5.8	2.3	2.8	-0.26	-6.6	8	-2.6	-1.3	2	6.2	-4.8	10	-7.2	7.2	-9.9	3.2	-3.3	4.7	-7.5	3.8	-9.1	6.3	-3.3	9.3	-7.1	4	-4.8	9.6	-6.5	9.3	-6	0.86	-3.8	-1.1	-5.5	-1.2	0.65
2.2	-4.8	-3.3	-0.91	-0.57	2.6	-7.9	-2.2	-15	2.1	-4.4	4.5	1.4	5.5	-2	1.3	-0.7	-4	3.2	-2.1	-5.1	-2.2	0.14	-5.8	4.9	-3.3	2	-2.8	-7.3	-1.4	2.5	-3.6	9	4.3	-2.3	3	6.4	-1.2	2.3	-8	6	-1.8	6.5	-5.7	4.6	-4.2	-6	-3.3	-6.6	-3.5
-2.3	-5.8	0.45	-5.5	-0.47	1.1	-9.7	-0.57	-7.3	9.8	0.19	8.7	-4.5	4.1	-0.69	2.4	-1.1	3.7	-3.3	-1.4	-4.1	-0.65	-8.1	-0.96	-3.3	-8.6	-4.7	7.9	-3	4.7	-5.7	5.5	-6.1	6.9	-5.4	3.5	-3	0.69	0.08	0.5	-1.4	-7.2	-0.74	-5.9	-8.9	-7.3	-15	-0.35	-12	4.1
-1.5	-7.2	-4.9	-2.7	-3	-4.8	-12	2.6	-10	-1.8	-0.79	-3.6	0.45	3.5	-4.2	3	6.5	8.4	2	3.2	0.29	4.2	-0.03	0.16	-1.4	2.6	-0.94	0.05	-1.2	3.6	-2	7.9	-6.7	3.5	-2.1	3.9	-0.29	3.2	-3.1	0.65	-0.3	-0.74	-3.9	-0.21	0.67	11	-9.4	-3.4	-8.4	3.9
-3.6	-2.4	-4.1	1.9	-4.6	-0.3	-4.1	6.8	-3.7	-5.6	-3.3	-1.2	-1.6	1.4	-6.4	1.3	-3	5.9	-7.8	1	-5.4	-2	-2	-2.3	-2.5	7.5	3.5	2.5	-0.69	2.6	-1.7	3.9	-3	8.9	1.8	7.8	-0.45	3.7	-0.39	6.5	4.7	3	-3.5	3.6	-1.8	8.9	-7.5	2.2	-7.6	0.69
1.4	10	-0.9	5.6	-2.3	-0.6	-0.81	6.6	0.12	-0.69	0.98	-3	-1.2	-3.4	-0.39	-5	1.4	-0.99	-0.43	-3.2	0.13	-3.6	1.8	-3.1	3.3	3.4	-0.32	4.7	0.73	2.7	-4.2	6.3	1.2	0.14	3.9	-0.15	1.1	5.2	-5.7	2	5.9	4.7	-0.22	2.2	-3.2	-1.8	-3.5	2.8	-8.1	0.7
-1.2	6.3	-1.8	4.1	-1.4	1.1	-2.3	-1.9	-1.9	-4.2	-1.3	2.5	0.9	2.4	0.91	-1.4	2.6	-8.1	-1.9	-0.61	0.23	-5.9	3.6	-3	3.4	-7.6	-3.3	0.99	-2.5	-2.7	-2.3	2.1	2	-2.5	2.4	-1.1	4.6	1.5	-3.8	-3.8	4.5	9.2	1.2	-6.5	-0.66	-10	2.2	-2.3	0.66	0.01
-4.3	-6.4	-1.4	-1.2	-4.2	0.89	-3.1	-8.4	-7	-6	-6	-2.7	-4.5	9.2	-3.5	0.8	-10	0.13	-1.8	1.5	-6.1	-1.1	-2.8	4.9	0.92	-6.5	1.6	-4.1	-1.4	-2.8	0.79	-5.1	3.3	0.21	0.28	5.2	0.88	-3.4	2.7	-4.8	1.5	7.7	-0.69	-6	-5.4	-9.2	1.9	-7.5	-3.5	-5.1
2.2	5.2	6	-3.6	3.5	0.45	5.1	-5.1	-3.5	-6.7	-7.8	-3	-9.8	17	-4	0.97	-16	-1.7	-7.5	9.3	-4.2	0.12	-9	8.1	1	0.49	0.15	-1.6	0.76	-2.3	0.57	-1.7	-3.5	2.5	2	0.04	-0.96	3.5	6.2	-7.2	-0.76	1.2	-0.25	-2.9	1.9	-5.5	1.2	1.1	-1.5	-1.4
8	8.4	6.8	5.7	-0.1	4.4	7.2	1.9	2.6	7.1	-0.01	10	-8.2	6	2.9	5.4	-0.71	0.91	2.4	3.9	1.5	-0.22	-7.5	1.6	-6.7	1.6	-3.3	0.98	-7	5.3	0.85	-2.6	-3.9	-0.69	-3.1	-5.5	-2.9	0.91	-0.68	-6	-3	1.6	-7.8	3.2	2.7	3.4	7.9	0.7	6.4	2.3
0.27	-3.8	2.3	2.3	4	0.81	9	-0.21	-1.6	12	0.88	3.9	4.2	2.7	2.9	1.5	2	-2.6	6.5	-0.21	1	-4.6	4.3	-0.93	-2.2	-1.3	-4	8	0.08	-2.5	3	0.25	3.9	-0.79	1.7	-0.56	-5.3	2.6	-0.37	1.2	-0.1	-3.5	-2.3	-0.03	-1.6	-5.4	16	0.54	12	5.7
-0.31	5.2	-5	0.1	0.45	-3.8	-0.57	1.2	-0.6	-6.3	-2.5	-7	1.2	-11	4.5	-6.7	1.4	-6.6	3.4	-10	-0.17	-4.4	6	-10	-2.5	-1.5	1.2	-1.4	2.6	1.9	-2.8	-1.2	-3.3	-4.8	0.37	0.64	0.12	-1.6	4.8	2.8	-0.96	-0.42	2.7	-7.4	2.9	-5	1.4	0.15	4.2	-3.7
0.67	4.1	-9.2	-4	-13	0.74	0.88	-2.2	-0.99	-5.6	-12	-2.2	-1.9	-1.1	-4.2	-4.3	-2.5	-4	-3.3	-2.8	-4.1	-1.2	-5.4	-2.6	-5	-4.6	2.7	-4.6	2	1.7	3.8	-3.5	-0.32	-4.5	-2.1	2.7	0.08	0.48	1.9	-2.8	-0.13	2.4	0.87	-8.4	-7.6	-9.6	-3.7	-0.18	-2	-3.3
-0.16	-1.6	0.88	-1.4	-5	0.61	0.96	4.7	2.4	4.2	0.29	3	5.2	-0.25	2.7	-2.3	-6.8	-3.4	1.8	-3.6	-5.1	6.4	-3.7	-4.3	-0.28	-8.7	-2.6	-2.3	0.35	-5.1	2.8	-4	2.2	-11	3.2	0.83	-4.3	-2.8	-0.59	-4.2	2.3	-1.2	-3.8	-7.1	-1	-7.8	2.4	-4.1	0.48	-0.86
3.8	2.9	0.6	3.9	4.4	1.7	0.56	5.4	0.46	4.9	1.4	-5	7.6	-9.1	-1.5	0.13	-4	-2.7	-3.5	1.5	-0.54	4.2	3	-3.9	7	-1.8	3.1	3.5	6.1	3.6	2.8	7.8	-0.26	-8.7	3.2	-8.3	2.6	-6.7	3.3	-2.3	2.7	-0.06	0.53	1.2	3.7	-1.7	3	6.3	-1.1	-2.5
-2.1	1.7	-5.4	3.9	2.6	6.8	-7.3	7.8	-5.4	-1.9	-2.3	3.3	1.7	-5.3	-1.1	-1.6	1.9	-0.47	1.1	0.86	3.2	2.9	-2.2	-0.76	4.3	5.6	-0.25	-1.2	3.2	-1.6	-1.4	-0.47	5.2	-5.1	0.16	3.6	3.6	2.1	4.9	-1.7	-0.52	-2.9	7.2	5.8	-2.6	0.66	-8	6.4	-7.4	-0.07
-6.8	6.7	-4	-0.66	-2	-1.3	-2.5	-7.3	-6.5	-4.1	-5.1	7.8	2.6	-6.8	-3.8	2.1	6.5	-2.8	1.2	-3.7	0.46	3.7	-1.1	-4.7	0.64	-4	3.3	4.6	4.6	-2.5	0.83	-3.3	1.4	-3.2	-1.2	-1.3	5.8	0.12	-0.67	-2.6	-1.5	-1.7	3.9	-0.83	-1.9	-4.4	-7.3	-3.1	-6.7	-0.17
-10	-2.2	-5.9	2.9	-7.7	-5.5	-4.3	-1.9	-4.7	14	-8.4	3	-0.2	-8.9	-2.2	-5.5	-1.6	-6.5	-3.4	-11	-2.9	-6.1	-1.7	-14	-0.77	-2	-1.2	0.55	4.9	-2.5	-4.6	0.27	-1	-2.3	1.8	-7.5	3.6	-1.2	3.3	-6.2	1.9	-4.2	-2	-2.8	-8.1	-9.3	-5.7	-1.2	-3.1	4.3
-3	-0.83	-0.37	-3.4	-6.7	-5.4	-0.41	-3	-4.2	-3	-11	-8.4	-0.56	-11	-2.3	-6	-3.4	2.8	-3.2	-9	4.3	-5.2	-1.4	-14	1.3	-0.72	-2.5	-1.2	1.9	3	0.18	-2.2	-0.55	1.7	4.9	-0.74	1.2	-1.6	4.3	-5.2	2.2	1.9	-0.42	3.1	6.6	13	-1.2	-9.6	-3.5	-9.1
5	0.36	2.4	-2.6	4.4	1.2	6.5	4.5	2.2	-0.41	8.9	-5.4	0.86	5.1	-0.75	-3.1	-2.3	5	-0.46	-0.46	4.6	-0.92	-0.4	-5.8	0.4	-0.98	1.9	-5.7	0.39	0.79	-1.2	-7.7	2.6	-8.5	2.8	-2.2	2.5	-1.2	3.9	-1.5	3.1	-3.5	3.1	9.5	1.8	12	10	-5.5	5.1	-9.6
8.3	10	4.5	5.4	-5.6	1.7	0.7	10	3	0.87	1.9	1.6	-1.2	-5.3	3.3	-3.4	1.9	-2.8	4.2	-0.14	3.9	0.09	0.99	6.5	2.5	3.2	0.94	-4.1	6	-3.6	6.4	2	-0.58	-3.6	-1	-0.16	3.5	1.6	5.2	-0.63	5.2	-0.41	4.2	6.8	5	12	11	4.8	4.3	-1.3
4.4	2.1	4.2	5.1	2.5	4.5	9.2	4	7.2	5.7	1.4	7	-6.5	2.3	-3.7	3.4	-0.14	7.5	1.2	-1.1	4.4	4	-5	6.3	1.2	-1.4	1.7	1.2	1	-1.1	5	2.5	6.1	2.6	-0.46	-0.39	-1.5	6.8	9.8	-0.29	-1.1	1.6	3.5	6.9	3.8	4.4	1.4	7.2	2.6	15
5	4.8	11	8.1	4	3.4	14	2	6.6	-4.9	4	0.85	-5.5	-2.2	1.9	5.1	-6.5	8	0.71	5.1	4.5	-1.5	-1.8	7.3	10	-2.4	7.4	-2.5	8.4	-6.4	7.3	-1.4	5.5	-5.7	2.8	-4.8	3.8	-1.1	10	-5.8	4.8	-9.5	2.5	-0.41	9.7	1.3	6.6	-2.8	2	2.7
6	-2.8	9.8	-3	-0.97	0.7	4	-0.89	0.37	-5.2	9.1	-0	-5.2	2.7	3.3	-6.1	-1.7	-5.5	-3.2	1.1	-0.78	2	2	7.5	10	-1.9	15	-3.8	8.4	-9.3	11	-9.5	4	-7	-2.1	-0.52	6.4	-0.97	3.3	-8.8	3.3	-0.91	3.9	-4	2.7	-1.8	9.2	-3.3	4	2.9
11	-6.9	4.5	-4.7	4.1	-2.5	0.66	-4	-0.32	-3	2	-4.1	-4.7	-11	-0.62	-5.1	-0.25	-8.1	-0.65	-2.3	-0.96	-3.4	-0.77	2.9	6	-6.1	8.2	3.8	2.2	-0.6	7.4	1.3	3.9	-3.4	-1.1	-1.7	2.5	-1.8	2.5	-0.74	0.33	-2	3.5	-7.5	1.5	-4.5	2.3	-4.8	-1.1	-6.5
1.2	-4.1	3.9	0.4	-1.6	-1.2	-4	-3.5	0.7	-7.6	-5	-2.9	0.6	1.1	-0.88	-0.61	2.5	-0.47	4.4	-0.14	-5.1	6.2	0.59	5.2	1.1	-1.2	2.9	2.2	-3.9	-0.61	2.6	-2.2	2	-2.7	-0.6	-4.1	2.9	-6	-0.91	-2.2	0.31	3.6	2.1	0.65	-1.1	0.42	-3.8	-0.51	-1.3	-0.27
-0.88	-5.6	-7.2	-1.1	-11	-2.7	-2.9	-4.7	-4.8	3.3	-10	-3.2	-4.4	-4.1	-0.59	-7.7	1.7	-7	-1.5	-1.6	-1.2	-3.6	-3.9	-3.9	-5.6	-0.7	2.9	0.5	-3.2	-1.3	-1.1	3	-1.9	-0.7	1.4	-1.1	-3.6	-0.26	-1.8	-1.9	-2.6	-1.4	-3.9	-0.05	-1.3	-8.8	-7.9	-2	-12	3.3
1.5	-6.5	-0.21	-3.5	-11	-0.9	4.7	-3.1	1.6	-11	-11	-3.9	4.9	-7	-1.5	-2.9	-3.8	-2.6	-5.8	-4	-5.1	-4.1	-3.4	-11	-6.6	2	0.53	3.7	2.1	2.4	-2.1	-0.69	1.9	-1.2	-0.27	1.5	1.9	0.32	-3.8	-3.1	-2.8	-2.9	-2.6	-1.5	3.9	1.2	-5.9	-0.3	-11	-3.5
3.9	-5.4	2	1.1	1.4	0.98	4.6	-9.4	8.1	-6.2	-1.5	7.2	-2.5	4.1	-0.84	7.1	-2	2.3	-2	-5	0.2	3.1	3.4	-0.61	-2.8	7.2	-2.7	0.83	-3.5	3.1	1.1	-2.4	-0.98	1.3	-0.89	-3.3	-1.8	0.04	0.44	-3.8	-5.7	2.7	0.56	7.9	-1.1	6.4	-1.9	5.4	-0.06	-2
3	4	-1.1	3.1	4.3	0.98	1.5	1.8	-0.91	7.5	2.6	4.9	-1.2	7.8	5.4	0.48	-2.5	3.1	8.3	4	1.6	1.8	0.77	7.4	-0.47	13	-0.6	-1.3	-1.2	-2.6	-0.79	5.6	2	2.8	-1.7	1.7	0.54	3.1	2.5	3.3	-6.3	3.3	3.8	9.4	1.9	10	5.7	0.03	2.2	1.3
-1.9	-0.45	-1.1	3.5	-0.16	0.94	-2.5	-0.42	1	1.9	5.5	3.6	3.2	4.1	6	-2.7	2.5	3.7	3.2	3.1	2.2	0.88	-0.27	7.4	2.7	14	-1.9	4.6	5.2	3.1	-2.7	7.9	-3.9	11	6.8	8.2	0.95	6.9	-8	11	-2.2	5.5	-2.1	12	-3.3	12	-2.5	2.9	-2.3	-1.1
-14	5.3	-12	7.5	1.3	8.3	-7.2	5.3	-0.76	4.7	-4.3	5	1.6	7.2	-7.6	-0.21	0.34	-0.86	-2.6	5	4.2	-0.66	-2.4	6.7	2.5	11	-2.2	5.4	4	3.2	-0.91	1.3	-2.4	9	0.38	9.2	6	7.1	-6.1	3.1	-1.3	5.3	3.9	7.4	3.9	-6.3	-8.7	2	-1.8	7.2
-9.1	-5.3	-0.71	-3	-1.5	-2	-8.7	2.1	7.5	-5.1	-3.6	-4.8	-1.7	1.4	-4.2	-1.3	0.33	-7.8	-5.4	1.8	-3.4	-3.3	0.89	9.1	-7.3	-3.4	0.92	2.4	-1	-0.26	-7.6	3.4	-3.4	-0.96	-3.8	-0.29	-2.1	1.1	-5.7	9.5	-4.4	0.17	-3.3	2.7	-7.3	0.79	-12	3	1.1	6.4
-1.1	-0.01	1	-7.6	4.3	-9.8	-9.3	1	-0.36	0.31	-4.8	-4.5	2.2	2	3.3	16	2.9	15	-1.5	5	-4.1	-0.66	2	4.8	-6.9	3.6	3.6	-1.9	1.6	6.3	3.4	-2.4	0.24	6.8	3.4	1.5	-1	-2.7	-3.9	7.9	2.8	2.7	-4.8	0.5	-3.7	21	-5.1	-0.3	-1.4	-4.3
-7.8	6.8	-3	-2.3	2	-2.3	-9.7	3.3	2.5	3.7	2.1	2.3	-6.7	3.8	-3.4	14	-1.6	6.4	-8.9	11	-2.8	2.6	-1.9	6.2	-5.3	10	-1.9	-5.3	2.9	9.4	1.8	0.39	2.2	2.9	0.45	1.1	2.4	-5.1	-6	5.8	-0.6	1.7	-8	2.3	-7.6	6.3	-3.8	9.5	1.6	5.5
[truncated: 952 more columns]
