# Supplementary material for: Dyslexia on a continuum: A complex network approach
Source: PLoS One. 2018 Dec 17;13(12):e0208923. doi: 10.1371/journal.pone.0208923 (PMC6296514; doi:10.1371/journal.pone.0208923)
Supplement: S1 File — Detailed information about the archive contents is provided in the included README.txt file. (TGZ) [file pone.0208923.s001.tgz › FS_604_AA_run_1.csv]

0.18	-0.41	7.9	3.2	2.5	-0.29	10	-6	9.8	-0.52	5.7	0.86	11	5.5	4.5	-8.9	13	-1.6	1.4	-5.2	6.5	-2.9	2.9	-7.3	7	-6.4	5.1	-4.7	5.6	-1.7	1.4	2.5	2.4	0.29	4.4	5.4	0.48	0.88	10	5.5	2.1	2.7	-0.04	-4.9	6.2	1.1	2.5	1.5	5.8	-5.3
-0.26	-0.7	-0.97	-6.8	-4	-7.4	-0.62	-12	-0.15	-3.3	5.7	-3.8	-1.5	-16	0.99	-17	-1.7	-9.3	-1.4	-14	-2.2	-13	2.1	-11	3	-2.7	4.6	-7.4	-3.1	-6.3	-1.2	-4.3	-2.9	0.17	5.2	-9.8	2.4	-7.5	5.3	-2.6	2.5	-0.49	-1.9	-8.9	1.2	-0.47	-0.58	0.48	5.1	-3.7
-0.4	-0.84	4	-1.1	-2.5	-10	1.6	-14	-7.1	-7.9	-13	-9.7	-0.95	-28	0.99	-13	-5	-8.7	-8.6	-11	-4.2	-10	-3.1	-5	8.2	-6.9	-2.4	-18	3.9	-7.2	-0.08	-9.4	-0.91	-9.4	-1.3	-17	-7.2	-8.3	1.5	-7.7	-5.9	-12	-2.6	-17	-1	-6.9	-2.9	-9.6	-1.9	-4.8
-0.47	-1.4	1.4	-5.3	-6	-7.5	-0.92	-11	-17	-8.5	-22	-11	2.1	-17	-8.5	-11	-2.3	-4.2	-8.7	-7.9	-2.5	-6	-2.5	-10	-6.5	-6.8	-9.5	-5.5	-5.8	-11	-4.9	-10	-6.3	-7.7	-5	-9.5	-4.7	-10	-6	-10	-4.3	-12	-8.6	-9.3	-4.2	-3.9	-5	-7.3	-17	-6.2
-0.39	-0.47	-7.8	-8.8	-6.6	-2.6	-7.3	-4.6	-22	-8.9	-19	-14	-5.8	-17	-7	-8.6	-0.13	-1.9	-11	-7	5.8	-1.8	2.3	-3.3	-8.9	-2.8	-8.8	-3.8	-7	-5.6	-5.5	-9.5	-3.7	-6.5	-3.1	-8.2	-3.9	-1.9	-7.6	-8.8	0.28	-9.1	-14	-13	-4.7	-6.2	-6.8	-0.74	-15	-3.4
-0.2	-0.71	-0.76	-6.9	-0.27	-9	-13	-9.9	-14	-3.3	-17	-11	-6.4	-17	-7.7	-8.1	2.4	0.23	-12	-1.7	10	-10	6	-6.8	-4	-2.4	-6.2	-4.2	-0.74	-1.9	-3.7	-5.6	-9.1	-0.54	1.4	-0.9	-5.5	-1.8	-3.6	-8.8	-4.6	-10	-18	-1.3	-3.1	-5.1	-7.1	-6.7	-11	-1.8
-0.39	-0.17	2.3	-4.1	-1.7	-4.2	-3.3	-4.8	-6.1	-4.2	-8	-5.4	-2.3	-7.5	-9.2	-0.91	-5.3	-0.17	-13	2.4	2.7	1.4	-3.4	5.2	-2.5	-2.1	-3.1	3	-0.15	1.4	0.38	-0.44	-5.6	1.1	-3	-1.6	-5.2	3.1	-2.9	-6.7	-6.5	-7.3	-3.8	4.1	-4.5	0.62	-6.3	-3.2	-2.4	3.2
-0.23	-0.08	12	-3.5	1.8	6	6.6	-2.1	3.8	-4.4	2.5	-4.1	0.04	1.9	-6.2	1.1	-3.9	1.6	-1.3	3.1	3.4	-3.3	-2.1	4.9	5.9	4.3	3.1	2.8	4.3	5.8	4.3	-0.44	3.2	1.4	2.4	1.3	3.8	4.7	-1.5	1.4	-1.4	-1.1	-1.7	-3.1	-3	-2.9	-2.5	0.82	1.5	0.11
0.73	0.26	5.7	-1	-1.1	5.5	0.66	6.2	5.5	-2.4	5.1	-4	3.4	11	8	5.4	5.2	1.4	9.2	2.4	5.6	-3.4	9.2	6.2	4.3	-1.6	1.6	1.7	0.59	3.5	6.2	0.59	2.6	4.7	0.62	3.7	2.7	3.8	2.1	-4.3	-0.9	3.7	-7.1	4.8	-3.3	0.61	4.7	-2.1	11	-0.32
0.81	0.94	6.9	4.1	5.1	13	9.5	0.12	7.1	2.2	6.8	0.72	14	14	5.1	5.1	11	11	5.1	8	9	6.7	-0.12	10	5	2	2.1	4.1	2.6	-0.03	5.9	3.1	-3.8	-2.5	0.28	2.8	-2.2	0.15	1.4	5.3	2.9	-0.52	6.1	5.3	1.3	-4	-0.44	-2.5	0.23	4.8
0.37	0.4	5	4.6	13	6.3	14	1.6	12	0.39	15	4	5.1	1.1	5.5	4.6	12	5.5	6.1	2	9.6	4.2	5.8	6.8	7.3	5.7	3.8	3.3	3.7	-0.58	0.38	6.8	5.4	-0.42	-0.37	1.8	2.4	3.1	3.2	2.8	5	4.7	13	9.5	6.7	0.54	-1.2	9.4	6	3.5
0.65	-0	-4.4	9.4	9.6	-0.23	11	7.9	12	8.7	17	11	8.8	5.7	7.4	1.5	8.2	-2.7	-1	-0.11	12	-1.9	-1.9	2.6	5.5	2	-2.1	2	1.4	0.89	8.6	6.5	4.9	-1.4	3.2	4.1	2.7	3.9	5.8	-0.69	6.1	1.8	3.1	2.2	5.4	3.5	0.24	5.6	8.2	2.2
0.65	0.39	-10	8.3	1.6	3.3	2.7	14	13	7.3	15	14	5.8	9.6	3.5	-1.8	2.5	1.3	5	1.3	9.8	-6	1.9	-1.7	5.3	4.2	7.3	-1.3	5.2	7.4	3.5	1.5	3.9	3.9	5.1	1.2	5	0.84	8	1.2	4.8	4.6	-3.2	5	5.6	4	5.2	-3.3	5.5	8.5
0.47	0.73	-8.5	10	0.78	9.8	-3	13	0.18	5.9	17	12	-0.56	18	-0.14	5.1	6	7.2	10	2.1	-10	5.9	8.6	2.8	4	-1.5	7.2	6	8.8	0.55	2.6	1.2	6.8	6.7	2.8	1.9	2	-1.7	1.6	1.6	-2.3	4.7	12	3.1	0.63	1.3	2.9	4.7	18	5.7
0.04	0.29	-9.6	8.8	3.1	12	4.8	11	5.4	10	6.3	17	7	16	7.1	15	1.7	7.2	6.9	7.7	8.7	13	-3.2	4.9	-2.9	-0.76	0.58	8.1	3.5	-1.6	-2.5	4.3	2.4	7.2	5.3	1.8	4.9	0.82	0.88	-1	1.7	2	13	4.4	1.8	1.1	0.85	5.7	3	-0.35
0.29	0.21	5.3	3.8	8.4	7.7	11	16	9.5	4.9	6.6	15	13	12	3.4	4.3	4.8	3.7	5.4	5.8	4.7	1.4	5.7	-8.1	6.3	2.9	0.98	-1.1	5.8	-0.13	1	2	2	2.3	7.7	2.2	8.2	0.17	3.8	0.79	1.3	-2.3	10	1.3	0.79	-0.5	1.6	-0.94	-0.64	11
0.59	-0.04	8.1	3.2	8.8	-6.7	11	9.3	12	1.7	13	12	14	7.6	1	2.4	6.4	-6.8	10	3.9	-8	-3.5	1.5	0.64	9.1	0.35	6	-1	7.7	2.2	5.4	-1.2	10	-3.1	6.9	-3.7	4.2	-3.7	5.6	-1.4	10	-0.63	6	-0.59	9	-1.8	4.6	-2	13	8.6
-0.64	0.31	2.7	-6.6	7.5	-1.4	-0.6	-0.98	0.66	0.38	2.4	-1.8	8.9	7.9	7.5	4.5	4.7	-1.4	5.1	6.6	5.9	-1.5	-1.6	3.3	-2.2	5.5	6.7	1	-2.8	4.8	1.8	0.21	5.7	-0.09	4.3	0.61	1.4	-1.5	0.5	0.07	3.6	6.2	5.7	-3.5	2.6	0.03	4.7	0.2	-0.21	-0.05
-0.16	-0.05	-7.5	-20	-3.6	-1.3	-19	-12	-5	-1.1	-0.96	-19	-5.1	-8.2	9.4	4.1	7.4	-7.8	4.5	0.93	-1.4	11	4.8	-9.6	-0.11	1.4	2.5	7.5	1.9	3.9	-1.4	3.2	8.6	8.7	0.5	-2.1	2.2	-2.3	1.9	5.8	3.6	-2.8	6.8	3	3.3	-3	2	1.2	7.1	-7.4
0.07	0.68	3.3	5.3	-6.1	3.8	-2.8	1.7	-3.7	5.7	-1.1	-0.24	-5.6	1.5	6.7	2.6	1.3	3.2	1.8	10	3.6	4.8	-1.9	11	6.9	3.7	-2.1	8.9	6.2	-3	-2.4	0.85	10	-2.5	4.3	-5.5	-0.84	-1.4	-1.5	0.53	2.7	1.5	1.8	7.1	-0.52	-2.1	-4.6	2	5.2	0.62
0.26	0.47	8.9	2.2	-2.5	-2.2	0.16	-1.7	5.7	3.1	8.1	5.6	-6.3	-0.96	1.1	3.4	5.7	-1.6	6.1	1.1	1.8	0.19	7.8	-3.8	1.6	-2.6	7	4.3	2.5	-2.8	1.6	2.9	2.9	-0.74	1.9	-3.6	0.43	1.2	2	-0.53	1.6	0.61	2.2	-1.9	-1.8	-2.2	0	5.5	12	4
-0.04	0.13	-2.2	0.12	-0.55	-4.1	-4.6	-12	1.5	-3.5	4.9	-7.4	-3.5	-7	22	-1.3	-1	-2.4	8.9	-8.2	4.2	-4.3	11	-7.6	10	2.2	7.9	2.8	6.1	2.4	-2.9	1.1	7.3	5	15	3.9	9.1	0.36	2.5	3.5	13	-1.9	5.8	7.1	7.5	0.43	6.5	0.22	5.9	-0.03
0.7	-0.18	-7.2	-3.7	1.5	-15	-4.6	-14	7.2	-11	6.2	-10	-1.8	-14	19	-5.1	7	4.5	16	-5.4	-21	-5.2	-1.8	-2.6	0.27	-3.4	23	-6.9	6.1	-4	14	-3.9	7.1	-0.87	20	-1.5	21	3.2	5.9	4.3	7.4	1.8	19	-0.52	7.3	3.9	14	-0.26	6	-0.7
0.42	-0.47	-5.8	-6.9	0.42	2	-1.5	-11	-0.33	-13	5	-16	3.6	-11	11	-4.6	-1.5	-1.3	12	-3.9	-4.7	0.5	-1.3	-0.75	7.5	-0.87	13	-8.1	9.6	-1.2	5	-3.6	6.8	-4.1	12	-0.36	7	4	8.8	1.4	6.4	-1.9	11	-15	2.9	3	7.5	3.3	10	-4.8
0.58	-0.57	-8.4	-7	-8.4	-2.6	-11	-4.1	-4.9	-8.8	-0.83	-11	-6.1	-5.8	4.4	-3.3	-7.5	1.5	1.8	2.4	-7.4	-0.1	4.8	-1.1	-0.23	-2	4.1	-7.7	0.3	-5.9	-2.5	-2.3	-3.6	-5	-1.9	8.7	0.95	0.94	3.8	2	1.8	-2.6	-4.1	-2.4	-1.1	-0.99	3.1	-0.02	1.3	-0.83
-0.5	-0.2	-1.6	0.15	-14	-0.25	-17	-0.28	-14	2.7	-20	-0.26	-18	4.1	-1.9	-0.61	-11	0.69	-12	-1.5	-11	3	2.3	4	-12	0.18	-5.1	-5.8	-13	-0.28	-3.7	-1.2	-14	2	-6.6	6.4	-3.3	1.4	-3.5	-0.52	3.2	-2.9	-3.4	-2.8	-6.4	1.4	-6.5	-3.1	-16	8
-0.62	0.21	-6.9	3	-13	-5.1	-20	-0.84	-17	5.3	-25	3.9	-18	2.1	-20	8.7	-13	5.8	-13	2.1	-11	5.6	-1.5	6.5	-19	0.84	-14	-0.15	-17	2.5	-6.4	0	-9.4	1.7	-15	-0.83	-9.8	-1.7	-9.1	1.7	0.34	-4.5	-17	4.6	-3	-1.5	-6.8	2.1	-11	5
-0.84	0.37	-3.4	3.5	-9.8	7.2	-13	-2	-16	1.4	-18	-0.2	-18	0.59	-18	6.4	-9.2	0.11	-9.5	-1.7	-11	5.3	-9.4	4.9	-12	4.1	-8.9	0.07	-5.9	5.5	-5.4	7.8	-1.9	-0.33	-13	4.2	-4	-2.2	-7	4.6	-3.8	4.5	-19	5.6	2.2	-0.29	-2.6	0.76	-14	-0.06
-0.87	-0.25	3.5	2.2	-1.8	-2.7	-3.6	3	-5.2	1.7	-2	8.8	-9.5	-4.5	-7.7	-3.5	-5.3	-7.2	-12	-4.8	-2.7	5	-3.4	2.6	-7	-0.76	-9.3	4.1	-7.9	5.6	-8.9	3.4	-8.6	3	-11	7.3	-6.9	1.5	-7.6	2.6	-9.2	7.9	-16	7.4	-6.7	5.1	0.32	5.1	-13	-0.24
-0.99	-0.06	-5.8	-2	3.5	-7.5	-8.5	5.1	-0.1	-2.5	-1.5	5.1	-5.6	-0.21	0.19	2.5	-6.4	3.1	-1.6	2.3	0.52	-3.2	-7.3	1.8	-8.8	0.02	-7.9	-2.4	-8.4	2.9	-5.2	1.9	-2.8	6.4	-11	4.4	-6.5	-0.64	-12	2.2	-6.2	12	-13	-0.39	-9.8	4.3	0.45	0.06	-10	9.2
-0.42	0.25	-3.5	4.6	-0.09	-4.4	-7.2	-2.5	9.5	-1.8	4.8	1.6	-2.3	1.2	0.24	6.4	-1.1	0.01	3.4	-1.6	5.9	2.2	-5.3	2.5	-4.1	-0.95	-1.6	-4.4	1.6	-2.6	-2.2	-2.5	0.33	0.95	-0.72	2.4	0.75	2.6	-1.5	4.1	3.8	5.6	1.9	0.33	-0.2	2.5	1.3	-1.5	2.8	-3.1
-0.15	-0.29	5.3	8	2.1	-7.3	11	0.69	12	5	11	4.2	8.5	-1.3	-3.7	3.9	-0.44	0.97	-1	-4.7	-0.99	2.7	5.3	-5.1	-1.5	-3	-1.8	-0.85	-0.31	-5.2	-0.07	2.5	-1.7	-0.79	-3.3	-4.8	0.58	2.2	0.25	4.3	3.3	0.56	1.5	-0.37	-0.99	-2.9	-1.6	0.21	-5.3	-5.8
-0.16	0.03	11	0.36	2.2	1.8	8.7	6.4	4	5.4	7.8	7.6	2.8	4.4	2.9	4.7	-0.56	3.2	7.7	3.8	-3.3	0.66	3.2	-3.1	-2	-0.68	-1	-3.9	3.1	-4.7	-0.14	1.8	7.1	0.61	1.8	0.14	3.6	0.26	-1.7	3.1	-0.22	7.2	-1.3	-4.9	2.1	7.6	2.3	-2.1	-2.8	6.1
0.46	-0.26	0.13	3.1	-3.2	4.3	4.8	10	7	3.4	5.7	13	5.8	2.2	0.38	2	-0.95	-2.2	10	5.7	-13	-4.6	1.9	-7.7	8.5	-1.1	-3.1	-0.22	7.9	1.6	-4.7	-5.9	8.3	2.3	12	1.8	1.6	2.3	1.6	-4.6	-2.4	-0.35	7.2	8.3	4.4	1.3	1.2	-1.2	13	-1.7
0.18	0.03	-4.4	0.28	4.1	-4.4	3	7.3	6.6	3.6	8	4.8	11	-4.4	7.7	3.7	-5.8	-2	2.9	7.2	7.6	3.8	4.6	4.5	4.6	-0.57	5.2	0.95	6.1	-0.33	6.9	-4.9	-2.3	-1.5	5.8	-2.7	6.9	-2.5	4.3	-1	1.7	-5	14	5.2	7	1.6	3.7	1.6	6.7	-1.6
0.5	-0.03	-3.6	-1.6	3.9	-6	-1.8	2.7	0.86	3	-0.7	0.42	3	-11	13	1.6	3.5	-1.9	6.3	7	4.8	5.2	6.7	-1	5.7	0.01	3.7	5.2	4.6	-4.7	1.1	-0.77	-2.3	-2.1	3.7	-4.6	2.1	-5.3	1.8	-2.4	-0.22	1.9	7.4	12	2	3.1	-0.51	1.2	8.9	-3.4
0.03	0.41	-15	-5.1	-6	-11	-17	-2.5	-8.6	0.61	-9.6	1.2	-11	-5.6	4.6	-0.06	-6.5	2.3	-2.7	1.4	-6.1	-6	-8.9	5	0.22	2.8	-5.4	6.1	-5.7	2.5	-9.5	-0.8	-6.6	1.7	-3.4	-0.79	-3.1	-0.19	-1.8	-2.6	-4.1	-2.4	-6.6	3.6	-2.3	-2.7	0.88	2.8	-0.59	3.1
-0.44	0.66	-0.96	-5.8	-1.7	-3.9	-5	-6.9	0.22	-2.3	6.9	-8	-2.4	0.35	-6.8	3.9	-14	2.5	-5.8	5.8	-5.6	0.52	-4.3	8.7	0.79	2.3	-3.9	4.2	-0.74	3.9	-8.8	2.4	-6.8	2.8	-6.4	0.19	-8.6	-0.91	-6.1	0.63	2	-6.7	-10	1.3	-7.9	-3.3	-4.5	-3.3	-13	4.3
-0.26	0.58	-2.1	2.5	7	-0.15	8.2	-8.9	-4.3	-1	3.3	-5.2	2.4	4	-11	5.3	-6.5	1.5	-6.9	2.9	-7.2	8.9	-5.7	6.3	-1.4	3.6	-5.7	3.4	-5.6	0.4	-9.9	-5.2	-16	-2.3	-2.1	-0.07	-4.3	-1.2	-2.1	1.8	-11	-1.1	-8.3	10	-5.9	-4.4	-6.8	-7.5	-15	-4.6
-0.53	0.59	-4.5	1.3	-5.3	7	-8.7	0.6	-8.3	6.4	-2.7	7.7	-11	9.4	-9.7	4.3	-7.1	2.7	-6	2.8	-1.6	4.2	2.7	-2.1	-14	5.6	-11	8	-13	3.4	-9.5	8	-5.9	3.5	-17	3.6	-7.2	3.1	-10	6	-14	5.7	-7.6	7.4	-7.8	4.3	-7.2	-0.47	-12	3.5
-0.65	0.27	5.7	-13	-3.9	-3.2	-8.2	4.8	-4.1	13	0.11	-5	-0.77	11	-6.9	4.4	-7.2	-3.4	1.1	-0.64	-12	15	5.6	-10	-8.7	0.42	-7.1	9.7	-5.7	8.7	-11	15	-2.5	9.8	-14	14	-2.3	12	-11	14	-15	3.2	-8.8	1.9	-6	11	-6.8	13	-4	6.3
-0.03	0.02	0.75	-10	8	-10	0.14	-0.46	2.5	12	-0.97	-7.4	0.31	1.1	-3.5	1.1	1.6	-2	-5.2	-3.5	-0.44	4	-2.7	-2.9	-4.5	5.9	-8.3	4.2	-4.1	8.2	-4.4	7.5	-1.5	8.3	1.3	5.5	-0.26	4.4	-2.4	9.2	-7.8	6.4	-3.2	0.71	-0.35	5.5	-1.9	6	-4	4.7
-0.19	-0.12	-0.66	-0.11	12	1.9	9	4.1	5	3.5	7.6	-1.7	3.9	-5.7	-0.83	2.3	5.5	1.1	4.6	-2	-4.5	-0.72	-6.6	3	-4.1	-0.31	2.6	-2.9	0.57	7.4	3.2	4.6	5.7	3.8	-5.1	4.4	0.43	6.3	-2.8	5	2.6	5.8	3.1	-1.9	1.3	6.6	2.7	-0.77	-0.81	-6.6
0.67	-0.97	7.3	-5.8	-0.83	-9.4	7.6	-16	13	-3.1	13	-4.9	9.1	-18	-2	-3.1	-0.76	-6.7	2.9	1.2	-8.5	-2.7	6.6	-4.2	3.2	2.7	-1.9	6.1	3.3	-4	4.5	0.31	2.7	-10	-1.2	-1.6	0.7	-0.21	1.6	-2.3	6.2	5.8	14	1.4	-1.5	-3.2	2	0.26	13	-2.8
0.84	-0.86	-4.9	-9.3	14	-10	12	-20	18	-19	13	-12	15	-21	2.6	-11	5.1	-8.7	3.3	-9.2	-0.79	-4.5	-0.75	-5.5	2.1	-5.8	4.4	2.2	7.4	-9.1	-1.8	-2.1	8.5	-18	6.1	-5.1	5.5	-1.8	2.4	-6.2	2.2	-0.78	-0.97	-3	1.1	-3.7	1.5	-2.3	3.3	-17
0.11	-0.42	-1.6	-8.6	12	-4.1	5.1	-13	0.54	-14	5.6	-10	11	-13	8.5	-15	4.6	-6.8	5.5	-8	0.35	-11	0.02	-2.1	-3.3	-8.3	0.56	-6.4	3.9	-13	-2.4	-8.1	6.6	-13	4.7	-9.8	-3.3	-9.4	3.2	-10	0.21	-6.4	4.8	-9.9	-2.4	-4.4	-4	-5.1	0.6	-8.8
0.2	-0.55	4.4	-8.4	7	-5.3	2.1	-7.4	-2.1	-14	5.5	-10	12	-10	1.9	-7.9	0.16	1.4	2.4	-13	-0.77	-1.3	2.1	3.8	-4.3	-1.8	2.6	-12	-0.59	-2.1	0.37	-9.1	3.8	-8.9	0.43	-5.8	1.5	-6.8	0.16	-8.8	0.14	-10	-4	-12	-6.5	-8	-3.4	-7.4	-1.5	-5.3
0.2	-0.86	-5.8	-3.4	11	-1.7	3.5	7.2	4.6	0.91	9.2	-4.6	10	-1.8	-1.6	-1.8	2.6	-4.8	-3.8	-9.9	7	-2.5	-8.8	-0.08	-0.36	-4.1	-1.6	-7.2	-1.5	-1.2	5	-9.1	-0.57	-4.3	4.9	-4.8	3.4	-7.1	4	-7.9	-1.8	-9.9	3.8	-17	-3.9	-3.5	-1.6	-6.6	-4.3	-13
0.3	-0.61	-3.3	5.4	4.3	0.62	9.5	14	8.4	2.5	12	3.7	9.9	5.1	-2.5	1.2	3.3	-5.5	0.62	-1.4	-0.84	6.4	2.7	7.1	2.2	-1.1	3.1	-4.9	4.4	0.78	5.9	-2.7	-0.35	-4.3	4.9	-4.4	1.7	-4.7	3.4	0.79	2.4	-3	2.6	-1.3	8.1	-2.3	5.7	-5.3	11	-5.9
0.83	0.21	12	0.81	5.5	5.5	14	-1.4	11	6	11	0.82	11	5.9	-2.5	1.5	6.8	-4.1	4.8	-0.98	-6.9	7.6	7.9	2	8.3	5.1	0.93	-2.6	9.1	2	8.1	-2.6	5.3	-0.38	12	-0.81	11	-2.3	8.5	0.65	8.5	6	6.1	0.8	7.2	0.6	9.2	-3.4	12	0.48
0.19	-0.24	-2.2	5.1	4.8	5.7	9.6	6.5	10	7.4	16	6	6.2	9	1.1	5.2	9.6	-2.2	4.3	0.18	5.4	-0.63	0.99	6.5	13	3.6	-2.3	0.08	11	1.6	2.5	-3.2	7.8	0.9	8.2	-1	11	-2.4	9.1	-4.7	7.5	-3.8	4.9	-8.4	5.5	-7.2	1.7	-2.8	7.7	-0.52
-0.16	0.02	-2.9	0.9	4.5	-5.4	3.7	7.4	0.25	-5.2	9.2	2.7	-0.85	5.7	3	-0.52	-3.4	1.6	5.6	0.96	0.57	3.7	-8.1	6.1	-3.6	-3.9	-2.7	1	-3	-3	1.6	1.5	2.6	-0.52	5.8	1.4	3.4	2.8	0.65	0.86	-2.4	0.59	0.91	-1.2	3.8	-5.4	-5.5	-2.1	-4.7	-9.3
0.19	0.39	-11	10	3.9	-3	-5.1	11	6.2	7.8	8.3	7.1	1.4	14	5	-0.79	-2.6	3	1.5	3.3	2.8	0.47	0.07	3	-0.36	1.1	3.9	3.2	1.8	2.1	8.2	2.4	0.83	3.4	5.6	4.1	9.5	6.8	0.35	-0.02	3.4	-2.5	7.8	6.3	2.8	2.1	7.5	3	1.5	5.1
0.74	0.92	-15	3.5	2.7	9.4	-12	4.1	1.1	3.9	8.2	3.8	-1.8	18	-2.2	5.4	7.1	2.5	15	0.9	-13	11	-0.91	5.5	13	-0.42	18	4.8	14	-0.3	8.1	6.9	9	3.5	19	0.07	5.6	-0.09	14	1.9	7.1	6.3	14	4	3.6	5.6	10	4.5	20	4.4
0.6	0.65	12	6	10	17	17	1.3	9.2	3.9	5.6	6.9	3.9	10	12	1.4	-5.4	-1	12	-2.2	-5	13	-2.7	4.3	11	-2.2	11	4.2	7.4	3.2	7.5	7.5	7	-0.38	14	7.5	11	5.1	6.5	3.1	9.3	4.5	9.8	8	-0.21	1.8	5	3.2	1.1	-3.6
0.17	0.35	2.6	1.1	-0.37	3.4	3.5	-0.53	4.7	-0.58	2.9	12	-1.2	5.7	5.3	0.42	3.5	2.3	2.5	3	10	-5.7	-2	2.3	4	-0.7	0.64	10	6	-2.9	8	0.32	2.8	-6.3	2.3	4.3	2.4	3.5	2.3	3	-0.67	0.43	2.5	6.3	3.7	1.8	3.5	4.9	-3.9	5.4
-0.85	0.25	-0.28	3.4	-10	-1.4	-4.3	-2.2	-8.1	0.21	-1.7	3.6	-10	3.6	-13	6	-10	-1.1	-13	2.4	-7.8	-2.4	-18	5	-12	2.9	-6.5	0.95	-13	-6.5	3.6	3.4	-12	-5.3	-7.4	-3.4	-3.6	-1.7	-3	2.6	-1.6	-1.9	-5.1	0.4	3.8	0.79	-3.3	-1.2	-15	-3.6
-1.1	0.62	-2.9	3.3	-14	1.5	-7.8	5.2	-22	4.5	-18	7.7	-25	3.8	-25	8.7	-14	6	-18	7.7	-13	-5.5	-16	4.4	-18	3.2	-20	1.6	-15	1.2	-9.8	1.3	-17	-0.31	-17	-0.59	-16	-0.65	-8.6	0.09	-8.4	-0.64	-16	-1.1	-7.2	-1.4	-8.5	1.9	-27	-1.7
-0.69	0.68	-5.5	4.2	-4	14	-13	8.8	-20	7.9	-26	16	-17	7.7	-21	9.5	-12	13	-20	1.4	-2.6	7.4	-12	7	-15	5.7	-20	-0.14	-14	8.2	-14	2.7	-12	1.4	-20	4.7	-13	4.2	-7.9	1.3	-12	7.7	-9.5	-2	-7.9	1.2	-12	-0.12	-18	14
-0.99	0.38	-2.4	-0.36	-7.9	14	-6.6	5	-14	6.5	-23	10	-11	12	-17	6.4	-6.8	1.9	-8.9	-1.5	-3.2	9.9	-8.5	-3.4	-8.5	4.5	-9.1	6.4	-10	11	-5.9	9.6	-4.7	8.6	-15	13	-9.6	10	-8.6	3.4	-7.1	7.6	-11	8	-4.1	5.8	-6.7	5.4	-11	6
-1.4	0.43	3.9	6.2	-6.2	4.2	-2	6.4	-13	4.4	-18	8.2	-18	8.9	-7.9	1.3	-16	-1	-11	-0.16	-7.7	-2.4	-9.5	3.2	-11	6.2	0.94	-2	-8.3	4.4	-4.8	-5.5	-5.6	-3.4	-16	-1.1	-6	4.2	-7.8	3.4	-1.7	-3.7	-3.8	-1.2	-5.3	-1.1	-3.9	-0.91	-3.8	3.6
-0.73	0.48	5.1	1.5	-6.4	8.5	-4	1.4	-6.7	1.6	-8.1	-0.86	-8.1	12	-4.2	6.8	-14	3.5	-0.91	4.1	-8.2	-6.9	-5	-2.9	-5.7	0.94	2.4	-2.1	-5.1	-0.93	-3.5	-5.8	-3.9	1.2	-9.9	-1.8	-9	-3.7	-7.2	-0.05	-7.8	-2.6	10	-0.01	-5.6	2.1	-5.8	-3.1	2.8	-3.7
-0.25	0.32	4.2	2.1	-1.1	1.9	2	0.63	3.8	1.9	-1.4	-1.1	-0.38	5.5	-5	6.5	2.2	6.4	6.2	4.1	-5.8	-1.1	0.37	0.71	1.9	2.3	-0	-2.8	-2.1	0.03	0.43	-0.66	-1.1	-1.4	-9.2	2.7	-1.2	8.2	-4.7	5.5	-0.21	-3.1	9.1	1	2.5	-1.9	-3.9	-3.4	6.7	4.7
-1.2	-0.14	2.6	1.9	3.4	3.7	7.8	5.5	3.5	3.6	-0.18	3.5	3.5	14	-7.3	0.56	-23	4.2	-2.8	4.1	-5.2	0.28	-16	-9.2	-0.93	-2.8	2.6	2.4	-3.9	6	-4.5	5.9	-6.4	0.45	-4.5	-1	-0.57	4.8	-3.5	2	-5.7	5.8	6.3	6.8	-1.7	1.4	5.3	4.5	-14	-0.69
0.82	0.27	-3.9	0.74	2.5	2.3	-0.4	8.5	6.3	-3.6	9.5	5.3	18	11	12	-2	13	8	20	0.82	-17	-3.9	8.2	0.76	9.5	-3.2	13	-1.3	7.2	-1.4	13	2.1	6.1	-1.5	8	-0.98	3	1.6	3.7	-1.3	2.7	9.2	12	0.13	2.4	1.3	5.2	6.9	24	-4.1
1.4	0.04	4	9.7	-3.8	1.1	2	4.6	7.2	1.2	3.5	-0.24	-0.38	4.9	17	1.1	8.1	-3.8	10	6.4	15	0.74	7.3	-5.4	12	1.1	16	-3.3	5.6	-2.8	20	-1.6	7.8	5.2	9.5	3.9	5.1	0.61	9.9	-1.8	4	4.8	16	-2.2	7.4	3	11	5.8	16	2.2
-0.07	0.37	-3.9	7.2	-12	15	2.4	10	3.2	2.6	-5.3	11	-10	5.6	-2.1	1.5	-7.7	4.3	-11	5.4	6.9	-0.47	-9.5	-0.4	1.2	-0.45	2.1	-7	-4.8	-3.3	2.4	1.8	-3	-3	-0.18	4.7	-2.6	-0.26	-0.67	-0.07	-0.26	-2.7	0.41	-5	-1.6	0.01	3.3	-3.6	-0.5	-2.6
-0.31	0.18	-9.9	5.5	-16	9.9	-12	8.4	-13	6.4	-11	14	-15	8.4	-5.3	2.5	-4.1	-0.09	-14	-1.6	-4.2	-2.4	-10	-2.5	-4.3	-1	-3.9	-5.1	-3.6	-2.4	-1.6	-5.5	-10	2.2	-3.3	0.06	-2.9	-6	-2.2	-3.4	-4.7	-1.6	0.02	0.41	-2	-3.9	-2.3	-0.77	-14	-8.2
-0.79	0.22	-13	2.2	-22	4.7	-25	3.2	-23	-9.1	-31	1.2	-37	13	-18	-2	-5.9	0.29	-15	1.4	-5	10	-9.6	3.6	-12	-3.3	-6	-1.1	-16	-2.3	-5	-3.6	-13	0.82	-12	1.6	-19	3.1	-9.6	0.4	-12	-3.2	-7.4	0.64	-2	2.4	-8.1	-0.7	-18	2.2
-1.1	0.07	-16	6.5	-16	15	-28	8.7	-17	0.6	-34	2.4	-34	14	-7.2	7.3	-4.9	8.3	-13	5.9	1.2	3.2	-5.7	6.3	-8.4	-1.5	-8.4	1.8	-12	3.6	-11	-5	-6.3	1.5	-20	2	-12	4.7	-13	-2.6	-9.6	0.42	-7.3	1.4	-10	-1.6	-4.9	-0.36	-13	6.4
-0.33	0.37	-2.5	13	-4.2	7.4	-9.3	14	-5.3	1.8	-17	1.9	-14	13	-1	3	-1.4	1.4	-8.6	3.8	2.9	1.4	-7.1	-3.3	-4.8	4.5	-4.6	9.6	-4.1	4.8	-8.7	6.2	-5	10	-12	-2.7	-6.7	0.46	-11	0.1	-8.7	1.5	1.1	4.4	-3.2	-0.81	-1.9	6.5	-14	0.81
-0.47	-0.01	-1.4	8.5	-3.6	12	-6	19	-3.5	6.8	-3.7	5	-8.4	5.2	-2.5	3.2	2.3	1.9	-1.5	2.4	-2.4	-0.4	5	1.6	-3.2	-2.2	0.48	7.3	-4.6	3	-2.8	-1.3	2.6	4.9	-9.6	-6	-3.4	2.1	-3.1	-2.9	-0.46	-2.3	3.7	16	-7.2	4.9	-2.7	3.9	-3.1	-4.5
0.05	-0.48	8	2.5	-1.4	10	5	12	-2	-5	0.36	-4	-2.8	9.5	4.1	4.8	1.1	-0.48	1.8	3.3	12	0.38	7.9	-1.4	0.67	-4.3	3.1	-3.9	-4.4	-2.8	-2.6	-5.7	-2	-1.5	-9.1	-3.5	-5.8	-9.3	-4.7	-4.6	-3.7	-2.9	5.9	-4	-5.8	-0.63	-0.5	-2.9	-2.3	-2.5
0.76	0.15	12	5.9	0	-6	10	9.8	9.3	9.2	6.4	8.3	5	-5.5	2.6	7.1	9.3	-6.4	7.5	5.2	17	2	16	-3.9	0.06	3.7	6.8	4.5	8.7	0.54	1	5.7	0.5	-0.11	-3.5	1.5	-1.5	4.7	2.1	-1.8	-0.63	-4.4	10	-10	-0.06	-0.09	3.9	9.2	5.6	4.3
0.51	0.93	6.7	0.83	8	-2.2	6	4.1	5.3	6.9	1.5	12	5.5	-1.1	9.8	14	10	13	8.9	23	9.4	1.6	4.7	12	1.7	22	0.59	15	-2.6	15	4.8	8.7	1.8	12	-5.7	8.3	-1.3	9.7	3.3	17	-1.6	15	6.5	-1.2	6.1	13	4.6	8.3	8.5	27
0.46	0.17	3.4	-0.57	5	-10	12	-0.9	7	-1.6	11	-2.5	10	-10	9.9	3.6	1.9	11	6.1	14	7.5	-5.7	5.2	3.8	3.5	11	6.4	24	-0.33	11	1.6	16	2.1	5.8	0.59	5.2	-0.04	7	3.9	11	-0.91	11	11	0.92	-0.76	7.3	1.8	5.7	3.2	21
0.74	-0.05	3.6	-2.5	1.2	-2.2	11	-7.9	6.2	1.5	5	-0.92	11	-15	7.8	1.8	4.7	-4	5.9	-7.2	5.5	3.9	3.1	-2	2.7	14	4.2	7.5	6.6	12	-3.1	3.6	8.8	8.1	3.1	11	0.19	7	4.8	0.51	3.3	6.4	10	5	1.1	2.6	-1.2	-0.41	7.3	5.1
0.57	-0.2	8	-1.3	8.2	-1.2	7.8	-7.9	6.1	-5.1	9.8	1.3	13	-12	3.4	-17	0.6	-2.4	5.7	-11	9.3	-4.8	11	-9.7	3.6	3.9	4.1	-0.17	4.7	-0.19	0.99	-3.6	5.5	-1.9	0.18	2.6	4.8	-0.99	4.6	-3.9	5.5	-4.1	-0.7	-5.1	-1.5	-3.5	4.6	1.9	-2.1	-4.7
0.52	-0.68	7.1	-0.83	8.8	-3.4	14	-2.6	-1.5	-15	-1.6	-7.9	11	-12	4.2	-14	3.3	-9.9	-3.2	-4.9	12	-9.4	9.1	-13	3.6	-12	-4.1	-2.5	-1.4	-12	3.2	-8	2.8	-11	3.5	-6.6	-0.89	-9.5	-0.55	-6.7	1.4	-7	-12	0.93	-2.7	-7.4	0.19	-5.3	3.7	-12
0.83	-0.68	6.1	-5.4	2.3	-14	7.6	-13	5.9	-17	3.3	-17	10	-20	1.6	-13	6.5	-10	3.1	-10	4.5	-2.3	14	-4.2	0.36	-11	0.68	-3.7	2.4	-7.8	3.2	-9.6	1.4	-9	3.6	-6.5	-2.7	-9.5	0.91	-5.8	1.7	-7.6	3.3	-1.2	-2.3	-3.2	-1.1	-4.2	9.4	-19
0.98	-0.42	5.1	-6.6	11	-1.6	16	-15	9.1	-10	11	-12	11	-14	4.3	-6.9	3.5	-8.3	3.5	-6	9.5	-0.21	8.5	10	6.4	-9.6	-1.9	-11	2.8	-10	0.97	-8.4	3.5	-8.1	5.7	-5.8	0.64	-5.9	2.4	-5.4	5.2	2	-3	0.54	4	0.4	-0.94	-5.2	0.23	-13
0.81	0.4	8.1	-1.7	0.87	0.17	9.4	-5.7	13	-2.5	9.4	-5.9	5.1	-1.9	4.7	-7.3	12	3.9	7.7	1.6	13	-11	0.44	4.7	4.8	-1.7	11	-2.5	5.2	3.7	8.4	0.2	2.2	3.4	11	-4.7	6.1	4.5	6.2	3	2.9	1.6	3.5	-8.4	6.1	-2.1	10	-4	8.1	6
0.91	0.13	0.3	4	8	4.3	7.8	4.2	16	4.5	-0.21	1.1	13	3.9	0.79	3.2	2.3	3.7	9.3	0.08	6.7	11	-1.8	-0	7.1	-4.7	12	5.6	3.4	1.5	7	2.5	-4.3	4.3	10	6.9	9.1	3.5	8.2	3.9	5.2	5.4	8.2	4.3	8.5	6.5	12	6.8	19	-7.1
0.71	0.4	5.8	6.7	13	7.3	8.8	-0.16	8.7	7.2	16	10	11	5.8	9.5	-3	-1.4	4	8.3	4.4	1.7	2.8	3.1	3.3	9.9	-0.16	4.9	6.3	5.7	1.9	5.3	4.4	0.49	2.5	11	4	8	0.97	9.2	-1.1	0.27	0.7	10	2.7	7.9	4.7	8.6	0.67	11	-2.1
0.32	0.01	5.2	2.1	-0.99	4.4	3.4	-1.9	-1.6	3.3	-4.1	2.1	2.2	5	1.6	1.8	-1.9	-1.9	-3	1.3	2	5.2	2.8	-5.4	2.3	-2.3	2.1	-0.35	2.8	2.4	2.2	7.2	-2.7	3	3.5	2	4.7	-1.1	3.2	-0.25	1.8	4.1	-12	8.5	-0.04	2.3	0.28	-3.5	4.6	2.1
0.04	0.03	-4.6	0.1	-15	9.4	-5.6	1.7	-15	0.17	-15	-2.1	-19	3.6	-9.1	2.8	-4.6	1.2	-13	8.3	4.3	-8.1	-2.9	-6.9	-4.5	-1.6	-0.17	-1.3	1.5	2.1	-1.2	4.8	-3.2	3	-3.5	1.6	-4.6	1.9	-4.9	2.2	1	7.8	-11	4.5	-2.6	2.5	-4.1	-0.31	-8.4	4.6
-0.22	0.58	-4.3	0.81	-21	1.8	-3.1	1.8	-14	7.6	-15	7	-19	12	-18	7.3	-3.6	5.7	-14	9.2	6.9	-6.5	-3.8	5.4	-6.7	-0.98	-11	7.4	-11	-0.41	-5.1	3.5	-4.3	3.8	-8.3	-4.8	-5.8	-4.2	-7.5	1.9	-1.8	2.1	-17	9.9	-2.2	-0.5	-3.3	1.4	-11	7.8
-0.78	0.18	1.8	2.1	-11	0.88	-8.2	8.6	-1.8	6.5	-6	5.2	-14	6.6	-16	6.8	-5.9	-2.9	-11	4.5	-4.1	-4.6	-7.3	5.6	-3.5	2.5	-13	4.5	-7	4.6	-5.6	-4.7	-7.2	6.7	-8.9	-3.5	-7.2	0.7	-7.1	1.3	-10	1	-17	13	-4.9	2.6	-6.3	-1.6	-3.8	6.3
-0.86	0.04	2.2	3.6	-10	-4.3	-9.2	7.9	-7.6	10	-8.6	9	-20	10	-11	8.6	-3.4	-1.8	-11	3.1	-6.9	-8.2	-8.9	1.9	-6.8	6.7	-11	-3.4	-7.5	5.6	-2	-2.5	-5.8	8.5	-12	3.7	-5	-1	-8.2	2.3	-7.4	-3.4	-15	2.7	-3.7	0.21	-1.6	-1.6	-1.7	5.4
-0.06	0.34	4.2	-4.5	4.4	-4.6	1.4	2.3	-7.3	6.2	-7.5	-2.1	3.1	5.6	-3	2.1	7.7	0.7	-7.3	6.9	2.1	-13	-1.2	-4.4	-2.2	5.2	-8.5	4	-2.6	7.1	-2.2	1.2	2.9	11	-10	2.4	-3.5	6.1	-5.8	6.3	1.9	2.6	-7.5	-4.7	-1.5	0.15	-1.1	2.3	5.7	12
-0.35	0.43	5.5	-2.4	4.5	-5.7	9.3	5	3.1	7.6	-2.5	-10	8.5	7.3	1.4	1.4	0.18	0.76	-1.9	5.2	7.5	2.1	-1.2	-4.2	4.5	5.3	-5.1	1.1	-0.61	4.8	0.58	7.2	3.4	0.53	-4.1	1.7	-1.6	3.6	-3.2	5.3	-4.4	4.5	-3	-0.9	-3.7	7.1	-0.14	2.2	5.3	3.5
0.44	-0.22	9.3	-0.37	9.4	13	12	3.9	7.7	5.3	12	5.2	12	11	3.3	-4.6	6.7	-3.4	2.4	-4.2	7.5	-0.48	3.3	-4.9	-1.9	2.4	3.9	-1.9	2.3	1.6	0.65	3.3	2.8	-0.79	6.9	-0.74	-0.47	3.2	-0.65	2.6	4.4	0.37	6.1	-3.9	0.81	2.2	4	1.4	1.5	-5.4
-0.26	-1.5	-3.4	1.4	2.6	-9.6	6	2.1	2.6	-8.6	0.11	-12	2.7	-12	2.8	-19	-0.27	-7.2	-5	-13	4.8	-6.4	-31	-16	-1.6	-5	11	-6.7	3.5	-7.4	11	-3.2	1.1	-12	8.6	0.54	10	-0.8	5.6	-3.4	1.6	3.5	2.4	-14	10	4.9	12	0.33	-2.3	-22
0.35	-1.3	7.3	-3	-12	-15	13	-5	9.4	-15	-1	-17	0.36	-13	-9.5	-20	2	-7.2	2	-7.5	0.37	-8.8	-6.5	-5.8	6.2	-11	5.6	-9.5	0.17	-7	4.2	-5.6	-6.2	-5.9	2.6	-7.2	-2.8	-9.2	2.9	-8.4	2.5	-2	0.29	-15	4	-0.78	8.6	-3	8.3	-12
0.63	-1.6	8.2	-6.4	5.7	-10	18	-1.4	11	-12	7.5	-24	6	-5.6	-2.3	-14	4.4	-12	1.8	-15	-9.9	0.06	6	-7.4	11	-16	2.2	-9.5	4.7	-7.5	3.2	-13	1.2	-14	-0.73	-8.8	-0.54	-11	9.1	-9.2	12	-10	-0.24	-12	8.7	-11	3.8	-9.9	6	-18
-0.58	-1.1	4.7	-1.5	-3	-15	-2.5	-5.4	-2.2	-11	-6.4	-13	-0.5	-14	-2.8	-10	4.6	-4.3	-7.3	-11	0.54	-12	-10	-7.4	-4.8	-9.8	-1.9	-13	-10	-6.6	7.9	-10	0.05	-6	-2.9	-8.1	-2.7	-3	3.2	-7.2	4.6	-8.5	-2	-14	2.7	-8.3	-2.8	-10	-11	-12
-1	-0.05	-1.8	-5.7	-18	-17	-3	-12	-10	-15	-25	-20	-18	-22	-13	-8.6	-9.4	-1.2	-11	-9.8	-4.5	-8.8	-6.4	-3.9	-18	-3.3	-5.7	-12	-15	-7.8	-2.2	-1.9	-8.4	-14	-14	-6.8	-7.9	-3.1	-3.3	-3.9	0.88	-4.3	-16	-15	-3.3	-5.5	-2.3	-4.6	-19	-15
-0.91	-0.61	0.2	-13	-15	-6.2	-11	-11	-21	-13	-26	-21	-24	-17	-19	-8.8	-12	-8.8	-16	-16	-22	-6.5	-13	-5.5	-14	-7.6	-10	-12	-13	-9.6	-12	-4.4	-8	-3.9	-20	-2.4	-11	-6.8	-7.8	-3.1	-8	-7.8	-13	-12	-2.5	-7	-2.4	-2.8	-13	-16
-1.6	-0.39	2.6	-0.28	-8.4	-12	-8.8	-3.2	-19	-7.5	-24	-10	-15	-17	-12	-11	-2.5	-6.1	-16	-5.5	-10	-1.5	-9.3	-8.3	-8.2	-2.4	-13	-3.9	-10	-4.3	-12	-3.5	-4.2	-4.4	-8.2	-0.39	-12	-3.2	-13	-2.5	-14	-3.7	-9.8	-7.2	-11	-2.8	-8.6	-5.1	-13	-1.8
-1.7	0.38	3.4	-1.4	-9.3	-0.39	0.49	-9.3	-13	-0.38	-25	-5.6	-11	-7.6	-9.3	-2.7	-6.2	0.39	-10	-2.6	-8.1	-4.7	-11	2.8	-12	-2.5	-13	-0.67	-9.2	-0.76	-10	-1.2	-0.42	-2.3	-12	-5.7	-13	-9	-13	-3.4	-11	-4.9	-18	0.11	-7	-2.3	-11	-5.6	-5.6	-0.14
-0.68	0.85	2.8	3.5	-10	12	-0.73	0.08	0.44	0.78	-16	3.3	1.7	-5.6	-2.7	0.9	-5.8	10	-6.2	2.1	3.8	-2.9	2.6	5.2	-6	4.8	-13	7.2	-5.2	6.3	-12	5.3	-4.4	1.4	-12	9.5	-2.8	4.9	-10	2.6	-11	0.08	-17	4.8	-14	-0.67	-9.5	2.4	-4.9	10
-0.4	0.46	1.8	1.4	6.8	-2.7	-1.2	-6.1	-1.9	4.9	-5.7	-0.23	4.7	-0.27	2.6	1.8	-0.24	11	1.2	0.72	-1.9	16	-0.17	-1.3	1.1	2.9	-4.3	0.09	-0.88	-1.5	-5.2	3.9	0.45	0.39	-2.8	1.2	-5.3	-0.35	-3.9	1.9	-7	6.6	0.89	3.1	-3.8	0.1	-2.4	2.3	-0.39	12
0.31	0.66	5	-0.45	9.8	4.4	0.43	-1.4	1.9	0.99	-3	-2.1	14	2.9	7.3	-1.7	13	7.2	4.5	0.79	8	-4	3.2	2.3	1.2	0.05	1.5	1.6	-3.6	-3	0.83	2.1	-3.5	1.8	-3.3	0.29	0.99	-2.8	-1.7	4.1	-0.43	6.8	3.4	2.1	-2.2	-4.5	0.2	1.4	3	3.7
0.27	-0.24	1	-9	4.7	0.66	6.2	-8.8	4.7	-4.5	6	-12	10	-5.9	3.6	-2.6	-0	-1.5	1.4	-2.9	4.6	2.8	5.1	-8	2.6	-1.9	2.7	-1.6	4.7	-4.4	3.3	3.1	2.9	-2.2	4.9	-0.01	5.8	-2	6	-2.3	5.9	0.68	1.4	6	2.9	-0.66	-1.5	0.34	0.55	-1.6
0.33	0.46	2.7	-5.4	3.7	-0.07	8.4	-6.2	7.2	-1.6	3.9	-4.5	8.4	-9	-1.5	-3.7	-0.15	0.26	6.9	2.6	-9.1	2.9	-0.13	2.1	5	0.61	-0.12	3.6	2.2	2.4	5.9	3.6	6.4	1.7	3.1	2	3.3	3.9	6.2	0.65	4.4	6	2.9	7.6	0.49	1.5	-0.55	1.3	12	7.6
0.43	0.37	7.2	-8.9	6.7	4.3	1.8	-7.2	5.4	1.8	0.32	2.9	11	-3.3	6.4	-1.8	4.6	1.2	9.9	2.7	2.1	-1.4	0.1	0.33	4.3	1.5	-2.5	-3.2	2.4	2.2	8.4	4	3	2.9	0.96	1	6.1	-3.3	3.4	-1.1	9.1	4.3	-2.3	1.2	5.7	-0.41	0.31	-4.4	5.3	1.4
0.7	0.47	12	-1.8	6.2	0.18	7.2	-5.2	7	-3.1	3.5	1.4	11	-1	12	0.69	7.2	6.8	9.9	-0.96	2	2.9	2.8	12	4.6	-1	2	-3.8	7.1	1.8	7.6	-2	7.4	-2.2	-0.14	3.3	-0.2	3.4	2.8	-1.6	7.4	2.1	5.1	1.7	2.4	-1.1	2.5	-3.5	11	1.4
0.72	0.73	-2.6	-1.1	0.85	8.8	1.9	-2.4	-1.1	1.6	-3	-0.08	5.8	12	1.9	0.76	13	-2.8	1.7	-4.5	10	8	3.3	0.8	2.1	-8.2	4.8	0.41	-2.5	-0.32	7.7	0.61	3.4	3.4	4.6	0.47	2.8	1.8	4.4	3.7	7.7	4.9	4.2	-0.77	2.2	6.7	6.7	2	-4.1	-2.2
-0.22	0.14	1.3	-0.58	-0.63	4	3.1	-1	-7.7	-3.2	-6.4	5.2	6.5	3.5	-0.29	1.8	3.7	0.93	3.8	1.6	6.3	3.2	11	0.56	-2.3	-3.2	2.7	-1	1.6	-0.01	5.7	5.7	4.3	4.6	6.4	-2.1	-0.97	1.3	4.2	5.2	0.88	4.8	5.5	-3.5	-0.17	3	2.4	0.37	-2.9	-1.1
0.21	0.53	1.4	5.3	8.3	3.7	-5.5	6.4	-6	1.1	-7.3	5.6	3.9	2.2	-4	-2.2	-1.5	4.8	0.29	8.3	-0.82	-3.3	1.3	2.9	4.1	6.5	1.5	-5.1	2.7	5.1	-0.15	2.3	-2	4.5	4.2	1.7	0.13	-0.45	3.9	5.6	2.6	5	-2.4	2.2	0.71	1.5	-0.16	-2.3	2.6	9.7
0.17	0.59	1.2	-0.87	2.2	-1.9	1	-3.7	1.4	0.04	0.42	4	1.9	-0.79	3.2	0.07	-4.7	-4	3.6	5	0.86	2.5	11	1.8	5.4	2.3	-0.04	-0.7	0.63	2.4	-2.2	-1.3	5.5	1.8	6	0.58	-1.5	1.7	3.7	-0.16	-2.1	-1.8	2.2	2.7	0.47	-3.5	-2.8	-0.74	-2.6	1.8
0.67	0.25	-1.4	1.6	-3.8	-0.05	-3.4	-7.4	0.12	-1.2	0.01	0.86	1.2	-1.9	7.8	-0.37	5.1	2.9	11	-5.3	2.7	1.3	8.8	-0	3.6	1.5	0.15	1.4	2.6	5.7	-0.7	-2.5	0.04	2.3	2.7	7.4	1.5	-2.8	-0.69	2.4	-2.2	-1.2	1.7	-0.49	2.4	-0.67	0.11	-0.19	1.1	-1.9
0.84	0.04	0.79	1.5	1.7	-1.4	-1.6	0.22	9.8	-4.5	2.9	-10	-7.1	-1.2	6.2	-0.37	8.1	3.7	5.1	-4.4	13	2.2	4.2	-2.9	3.4	-0.27	-0.09	-0.78	3.5	2	-2.9	3.7	-1.4	7.5	0.22	6.2	-1.9	1.2	-1.6	0.22	-1.8	4.3	5.3	4.4	1.4	3.5	-2.9	0.5	-0.43	3
0.28	-0.45	2.8	-2.1	-3	8.8	5.5	-2.7	11	-0.5	12	-9.4	5	4.4	2.6	-0.68	7.2	-4.7	2.6	-3.5	-0.44	5	5.8	4.6	1.1	1.2	0.34	-11	0.4	-2.7	2	-1.5	1.6	4.6	2.7	4.7	-3.2	0.03	0.92	2.9	5.1	-2.3	3.1	-5.2	4.3	-0.71	-2.9	-2.7	6.7	-1.6
0.36	0.07	3.5	1.2	-0.06	6.7	7.3	3.4	-1	3.6	1.2	3.5	7.3	13	-1.1	-10	-2.6	2.6	-2.9	-1.2	-8.5	2.7	0.66	4.7	4.5	1.8	1.1	0.87	7.5	-1.2	5.5	-2.5	8.6	2.9	7.2	2.5	5.2	-1	-0.13	4.8	4.4	0.16	1.5	-0.24	5.5	0.67	3	-0.54	6.9	-0.52
0.63	-0.15	2.7	-0.37	7.4	14	-1.8	7.9	4.9	5.5	4.2	11	13	17	2.5	-0.79	2.4	-3	1.3	-5.8	11	13	11	-0.23	5	2.6	-2	2.5	5.1	1.8	5.3	-1.2	2.1	3.3	8.5	2.1	2.6	1.9	4.1	0.5	3	4	-4.9	-1.7	4.4	0.67	4.3	1.9	3.8	-1.3
0.49	-0.01	-0.26	6.1	10	8.2	2.7	10	2.7	2.6	2.5	5.6	14	13	5.9	-1.2	2.3	-0.07	3.4	-3.3	0.95	9.9	4.9	5.1	-1.4	5.3	-1.6	4.4	-0.24	5.2	5.2	4.9	5.1	-1.1	4.6	3.1	2.5	3.2	5.3	-3.5	6.4	2.8	3.4	-3.3	0.27	6.8	-2.9	3.6	2.5	-1.4
-0.07	-0.02	3.5	-0.75	8.1	9.3	12	7.4	0.07	6.8	0.47	6.4	14	5.2	7.6	0.32	2.3	0.94	4.6	2.2	3.7	4	-0.21	1.4	-1.5	-2.6	0.91	9.4	-2.2	2	1.7	1.9	0.05	0.07	5.9	-0.23	0.32	4.9	4.4	-3.5	4.8	-0.88	3.5	7.9	1.4	-3.3	2.3	4.1	0.09	-5.1
0.42	-0.08	-4.6	1.2	3.8	-3.2	-3.1	-2.8	-1.7	-4	-0.53	-1.1	1.1	1.9	7	4.4	8.2	-2.4	2.3	6.6	11	-0.36	15	0.91	0.89	1.8	-0.38	7.8	-2	2.8	3	5.3	-9	0.43	3.7	5.7	-0.78	6.5	3.9	4.6	0.98	-0.97	-5.4	7	3.9	2.7	2.1	7.7	-3.2	-1.6
0.57	0.02	-8.2	5.8	1.3	-2.7	-5.5	-1.2	-6.5	0.46	-1.9	2.1	8.4	-0.05	6.9	2.1	8.1	2.7	-2.3	2.4	1	-2.5	5.6	5.9	0.44	6	-1.4	0.3	2.2	3.3	-0.57	3.8	3.1	2.8	1.4	2.5	-2.3	-0.19	0.43	2.9	-0.01	3.1	2.8	6.8	-0.31	2.4	-0.48	2.7	2.1	7.9
0.3	-0.1	4.9	3.8	-1.8	2.7	-2.3	3.7	-0.52	2.7	-2.7	-2.2	7.2	2.8	2.2	-0.34	2.5	-8.8	-0.78	-9.6	-1.1	-7.2	4.1	-1	2.6	5.4	-3.4	-0.02	-2.1	3.5	0.13	2.3	-2.4	3.6	6	5.5	-0.14	-2	-0.91	-2.5	6.7	1.2	-3.3	5.7	2.6	-2.4	-3.3	-2.2	2.4	-5.8
-0.16	-0.46	8.7	0.38	3.6	-5.2	8	8.1	2.2	1.4	9.7	2	11	-1.5	3.9	-5.4	6	-4.9	-2.8	-3.6	6.2	-9.8	2.9	-3.5	4.5	0.3	-0.39	-7	3.9	-2.6	0.84	-3.6	1.3	-2.7	8.6	6.5	4.7	-8.1	4	-1.6	3.8	-7	7.2	-0.75	-1.1	-3.7	-0.22	-7.3	-4.1	1.5
-0.06	0.37	5.4	7.7	-0.41	3.5	9.8	12	-0.69	6.3	-1.1	11	9.7	9.8	3.1	-2.8	-0.98	0.46	-1.2	-1.7	6	-3.2	0.63	3.6	-1.6	-0.98	-1.6	-3.7	5.8	1.7	-0.84	-6.6	3	-0.82	2.9	1.1	4.7	-3.8	5.1	-0.67	5.7	-3.6	1.2	2.3	2.7	0.45	0.66	-5	-0.3	4.2
0.18	-0.48	0.4	0.84	3.2	7.8	5.8	4.1	2.3	0.43	5	6.9	6	7.5	3.1	2.7	4.3	-0.69	-2.1	-3.7	4.3	2.2	5	1.1	4.4	-2.4	8.1	0.92	4.4	3.2	7.2	3.6	3.5	6.5	5.9	-1.4	9.6	2.3	2.4	1	2.3	5	4.3	14	0.77	3.4	3.1	3.6	5.7	4
0.58	-0.51	-4.6	3.3	-0.06	-1.1	-2.1	3	10	-2.7	5	-0.18	3.6	3.7	5.4	2.3	7.5	-1.9	6.5	0.2	0.19	-11	11	-1.6	7.5	-0.97	8.9	3.1	10	0.9	1.5	4.4	5	4.6	13	1.6	10	2.7	9.8	1.5	2	-4.2	14	3.4	1.6	4.7	2	1.5	14	0.93
1.2	0.12	6.6	8.3	10	-0.76	9.9	-1.1	12	1.4	20	3.8	14	7.5	12	2.9	12	1	14	5.9	-6.4	-9.2	11	1.7	8.1	2	11	-3	8.5	-4.7	1.5	-1.6	8.9	-2	3.2	1.1	1.5	2.9	5.3	-4.2	8.1	-5.2	7.6	4.2	5.5	0.58	4.5	-0.29	11	-2.4
0.03	-0.12	-6	5.8	8.8	3.4	1.3	-1.4	2	3.7	7.5	4.5	9.8	-1	11	4.7	4.6	1.9	2.1	-1.9	2.9	-0.88	6	8.2	3.4	-1.2	4.3	-3.5	9.2	-0.67	-2.4	0.98	3	-2.3	3.1	-5.8	4.1	-0.92	3.8	0.54	4.3	-4.2	0.2	0.77	4.1	2.8	4.9	2.3	3.1	-4.4
-0.61	-0.22	-14	0.17	-7.8	5.3	-13	3.7	-13	5.9	-6.3	10	-10	0.29	-11	6.2	-2.8	10	-14	-5.9	-6.3	8.8	-6.4	-2.6	-7.5	-6.7	6	-3.1	-6	-4.6	-1.1	-6.3	-8.5	1.6	2.4	-6.5	6.6	-7	2.5	-2.8	-1.3	-2.8	-12	2.6	-0.66	4.7	1.4	-2.4	-8.9	4.4
-0.99	-0.27	-18	-0.96	-16	2.9	-23	2	-23	4.2	-21	7.7	-22	2.5	-7.8	0.55	-16	4.1	-16	4.5	-6.8	-7	-14	0.29	-14	-3.3	-11	-2	-12	1.7	-8.2	-0.2	-15	0.39	-10	-1.9	-8	0.32	-3.5	1.2	-5.1	-0.55	-18	2.1	-0.55	3.1	-4.5	5.8	-19	1.9
-1.1	-0.39	-22	-0.97	-19	-1.6	-32	1.6	-25	-2.7	-26	-0.92	-37	-5.7	-12	3.9	-10	-8.3	-8.3	3.8	-9.9	0.76	-17	1.6	-12	-1.7	-10	8.5	-15	-1.4	-14	2.2	-11	5.1	-13	-1.3	-8.2	4.3	-10	-4.7	-12	-3.6	-18	3.9	-9.7	-0.29	-6.8	3.5	-14	-0.31
-1	0.17	-3.2	-0.55	-14	-0.93	-11	-2.6	-15	-1.8	-18	-0.69	-17	-5	-9.1	2.6	-14	5.5	-3	-0.05	-11	5.7	-11	4.7	-9.5	1.7	-12	2.8	-4.3	-1.6	-9.5	4.2	-1.3	1.8	-8.4	-2.3	-3.2	-3.1	-15	-0.4	-11	2.9	-13	4.4	-7.8	2.9	-5	-1.8	-7	-2.1
-0.33	-0.48	-6.8	-5.9	-4	-2.7	-7	-9.4	-8.8	-6.6	-6.3	-3.3	-7	-8.2	-0.04	0.73	-15	-9.5	-6.8	-0.59	-2.6	0.95	1.9	-0.52	-7.8	-5.3	-7.2	0.28	0.61	-1.9	-11	-0.83	-4.1	1.6	-9	-6.6	-0.02	-2.1	-9.6	-1.6	-3.9	1.2	-7.6	11	-2.1	-1.4	-4.6	2.7	-11	-5.3
-0.77	-0.58	-3.5	4.2	4	-3.8	-10	2.9	0.24	-2.3	0.67	-0.86	-2.3	-3.8	-1.1	2.1	-5.1	-10	-3.7	1.4	-0.85	-1.7	-12	5.6	3.3	-1.7	2	-0.88	1.4	-3.5	1.8	0.47	-11	-0.93	10	-4.1	7	-1.8	0.86	-1	-0.17	-11	9.3	-1.4	-3.5	-3.2	3	3	-5.5	-0.31
0.18	-0.08	-2.5	1.3	-0.36	9.4	-1.6	0.82	3.7	-4.8	13	6.6	2.5	5.2	-1.2	4	10	6.9	7.4	2.1	1.1	2.4	-0.96	3.4	7.8	1.4	6.8	-0.38	7.2	-2.9	9	-2.3	7.3	-6.7	11	-5.4	8	-2	11	0.03	-5	-0.47	4.2	3.5	-3.6	-1.8	3.7	3.3	16	-2.4
0.31	-0.17	-0.74	-2	2	7.8	-4.3	2.7	4.4	1.5	0.53	6.9	8.3	4	-0.5	1	7.6	-4.4	4	2.3	-5.9	-0.71	3.7	1.8	2.5	0.5	1.1	-0.62	9.9	-4.7	3.4	0.89	13	-3.3	11	1.1	6.3	-7	0.83	0.53	-0.83	1.9	-6.9	1.4	2	-2.8	2	1.3	20	-5
0.04	0.24	2.4	3	7.2	7.6	1.7	3.6	13	6	10	12	9.1	4.5	2.5	7.6	5.9	4.8	-1.1	4.1	2	-7.9	-4.6	4.5	5.9	-0.56	1.7	1.5	6.1	-3.1	3	-3.6	3.9	-0.98	7.4	-3.2	4.6	1.7	4.1	1.2	-0.28	-1.6	5.1	-1.4	2.6	1.2	-0.57	-2.2	5.3	0.69
0.27	-0.1	-6.2	-5.9	8.5	6.2	-0.36	-7.6	14	-3.6	11	-2.7	11	0.49	5.6	6.4	4.1	6	5.9	5.4	-3.8	2.9	-4.8	1.4	7.8	-2.6	2.5	7.4	4.7	-1	0.59	-3.3	8.9	-0.81	5.7	-2.9	1.6	-3.1	5.7	-0.63	-0.09	-5.8	4.9	-9.1	0.93	-7.2	0.36	-1.9	3.4	0.05
0.14	0.1	-6.2	-5.8	4.6	7.7	7.3	-5.4	16	1.3	20	-1.7	0.49	3	8.1	8.4	6.8	3.7	7.1	4.8	12	19	9.6	8.6	10	0.46	5.8	3.9	3.8	-2	7.7	0	5.1	-1.4	4.6	0.57	-0.79	3.1	-0.06	6.8	2.2	2	8.7	-2.1	3.4	4.2	2.1	3.3	5	4.2
0.45	0.36	-3.5	-1.8	-0.6	1.4	2.9	-2.8	19	9.9	16	7	9.2	6.5	6.5	3.2	1.4	6.9	4.8	8	2	4.9	3.6	0.53	14	7	9	-4.8	13	2.3	2.6	3	11	1.9	4.5	4.3	4.4	7.8	2.8	4.5	2.8	9.1	15	2.4	3.5	3.5	-0.64	2.5	18	11
0.3	-0.08	-1	7.6	-1.1	6.6	12	1	17	2.5	11	1.4	11	6.6	7.8	1.8	2.4	0.25	6.6	-0.15	0.71	-3	3.9	-4.2	8.5	2.1	19	-1.4	11	0.88	5.2	-1.1	11	2.5	7.3	-1.6	10	-1.3	5.6	2.6	1.3	4.3	9.8	4.6	4.7	0.65	5.1	-2.6	11	-4.5
0.73	0.31	8.1	2.3	12	-10	11	-1.4	5.8	-0.18	14	4.1	13	-0.05	11	-0.24	8	1.3	3.2	1.2	6.3	-6.6	12	-4.4	14	7.3	5.6	1.4	9.9	3.7	3.9	-2.6	-0.76	7.8	6.7	6.9	2.5	5.5	3.1	-0.14	1.7	-4.9	7.4	3.6	5.6	-0.84	5.2	-1.1	14	8.6
0.45	0.92	5.7	-16	11	-11	1.6	-5.1	-2.6	11	5.4	-3.5	12	-0.6	7	5.2	1.6	3.7	2.2	13	1.6	3.7	2.9	-3.1	4.6	18	-4.2	-1.4	5.2	11	3.3	5.6	2.3	8.9	-1.1	9.2	2.9	12	3.9	6.8	2.4	-3.2	3.7	0.77	8.4	2.3	-5.6	7.7	-5.7	24
0.07	0.07	1	-15	-1.3	-7.1	-1.4	-2.7	-4.2	1.9	4.1	-7.4	8	-5.3	-4.6	6.2	1.9	2.9	-5.2	-2.7	-5.8	6.5	1.9	-8.2	1.8	4.6	-5.6	2	4.6	2	-0.43	3.1	4.4	2.6	5.3	-2.7	-0.13	-2.2	-1.3	-1.2	1.8	-3.8	2.8	7.3	-2.8	-3.3	-4.3	2.3	-3.5	11
-0.26	-0.02	-10	-7	-11	-2.2	-12	-2.4	4	-0.3	-0.86	-5	-9.2	0.1	-6.7	0.3	-1.3	0.79	-3.6	-10	-28	6.1	-19	-3.1	0.95	5	8.3	0.45	-0.96	1.8	3.2	-3.1	-0.44	-2.9	4.9	1.8	3	-1.4	3.7	0.36	-4.6	-7.8	-4.2	-1.6	-0.08	-5.3	6.8	0.51	5	-4.5
-0.97	-0.63	-0.47	-2.1	-11	-2.9	-4.1	-5.7	8.8	-11	-0.18	-8.9	-17	-7.9	5.5	-10	-14	-3.5	-2.7	-8.6	18	-3.8	-9.6	-8.1	2	0.3	-6.2	-1.5	-7.9	1.5	-1.1	-8.5	-7	-2.3	-11	-1.9	-7.4	1.3	0.34	-8.5	-11	-4.5	-5.1	-9.9	1.5	-3.8	4.8	-2.3	-13	-9.8
-0.09	-0.68	16	-7.5	-1	-7.5	4.3	-12	5.6	-3.1	25	-6.5	-9.1	-12	-4.4	-2.3	-5.5	-8	22	-2.2	-10	-1.9	23	-4.8	12	-6.5	7.3	-7.7	10	-3.5	-1.9	-3.7	2.4	-0.07	1.9	-0.07	1.3	-2	8.6	-1.7	11	1.5	12	-6.4	6.3	3.6	0.35	-0.78	16	-6.8
-0.56	0.13	-4.5	-0.46	-8.5	-17	-12	-10	-6.7	0.72	0.87	-8	-17	-21	-1.2	0.83	-5.7	3.1	-9.5	1.2	-5	-0.6	4.1	-0.59	-3.8	-5.8	0.91	-0.14	-3.7	-1.3	-3.5	-0.87	-8.1	3.6	0.5	-5.5	0.25	-2.7	1.5	3.2	1.3	-0.22	-7.5	-8.6	-0.06	-1.5	-4.8	0.41	-12	-6
-1.1	-0.49	-12	3.5	-12	-9.4	-28	-1.5	-25	0.72	-14	1.1	-27	-12	-14	-5.6	-12	-1.8	-16	3.9	-8.8	-9.2	-4.3	-5.1	-12	2.4	-8.4	3.9	-11	0.91	-7.7	2.1	-8.2	1.6	-3.6	-6	-1.8	-2.7	-4.1	-1.5	0.83	-3.6	-11	-0.48	-4	-0.25	-6	-0.75	-18	9.2
-1.5	0.07	0.03	8.4	-6.8	-7.3	-12	3.7	-22	-1.4	-22	8	-18	-1.1	-14	1.2	-10	2.5	-13	4.1	-12	-3.6	-12	2	-17	-2.1	-8.1	1.1	-6.7	-5.5	-9.3	-5	-9.2	-5.3	-4.8	-1.4	-6.2	-3.1	-13	0.08	-6.8	-0.03	-9.2	-2.4	-11	-1.9	-7.2	-1.9	-16	-2.9
-1.5	0.11	-3	2.9	-4.2	-1.9	-16	-2.2	-11	-6.6	-15	-4	-18	-2.4	-14	2.6	-14	0.5	-17	1.8	-6.4	9.5	-5.9	3.9	-8.3	-3.3	-0.26	-3.9	-4.2	-9.5	-7.9	-2.9	-3.5	-4.2	-9	0.86	-8.4	-3.6	-11	0.15	-14	-0.42	-7.3	-0.25	-11	2.3	-8.4	-1.9	-9.7	-4.1
-1.1	0.03	-5.8	-4.6	-12	0.13	-9.4	-6	-11	-8.1	-7.7	-3.7	-17	-5.5	-7.7	-6.4	-10	-5.2	-4.2	4	-9.9	-2.5	-8.5	1.1	-11	1.2	-5.6	-0.9	-6.8	2.3	-7.2	-1.8	-5.5	-1.9	-7.5	1.3	-4.5	0.15	-9.4	3.8	-3.2	7.4	-7.3	-2.1	-4.3	-2.9	-4.8	0.56	-0.53	3
0.11	0.65	-4.4	-9.5	-3	-14	-11	-12	-6.3	-7.5	-12	-6.7	-11	-1.5	2.4	-10	2.6	2.7	1.6	0.18	-4.9	-13	3.8	-15	-9	-6.7	-5.7	-17	-7.2	-6	-4.2	-16	-6.5	-6.6	-6.1	-18	-1.6	-14	-4.5	-21	2.9	-12	-2.1	-21	0.64	-31	-0.38	-17	-2.3	14
0.25	0.64	-7.4	-9	2	-8.2	-12	-5.9	2.7	6.9	-6.5	-12	-6.8	2.7	0.58	7.6	4.9	-1.4	0.63	5	9.3	20	7.9	5.2	-0.62	4.2	0.36	-1.4	1.1	2.3	-6	13	-0.77	3.9	-1.6	2.3	-1.3	12	-4.2	9.1	-1.6	5.6	1.8	7.2	-6	6.8	-4.5	7.6	-5.3	-1.7
0.35	0.46	-5.9	-4.7	3.2	-3.5	-3.8	-12	10	-4.4	1	-16	0.68	-11	-0.3	0.42	7.7	3.7	-1	-2.2	8.8	0.27	5	3.5	-0.05	-4.6	2.9	-3.8	2.1	-5.2	-7.4	0.88	-1.9	-2.2	3.4	-5.9	2.7	-0.13	1.6	-0.54	-4.4	0.8	6.9	-4.8	-6	0.28	-6.8	1.2	2	3.5
0.26	-0.64	-2.8	-16	3.6	-30	-1.3	-20	1.8	-3.5	7.1	-20	8.4	-32	-1.6	-8.6	0.88	4.9	1.2	-20	-3.5	-3	-2.4	-11	0.45	-0.68	-1.4	-3.9	2.9	-3.1	-1.6	-0.33	3.7	-1.8	1.3	-3.8	8.1	-1.8	2.4	-1.2	4.8	2.1	5.8	1.5	-0.41	-0.35	-0.14	-1.3	-0.23	3.4
0.42	-0.78	6.8	-14	5.2	-23	6.1	-6.4	-1.2	-4.1	6.1	-22	8.4	-20	-3.1	-19	11	-4.9	3.8	-14	2.1	-9.6	6.2	-13	3.9	3.4	2	-4.3	6.7	-6.6	5.2	-0.88	8.5	-2.3	6.6	-13	7.8	-12	1.9	-6.7	4.5	-3.8	5.6	-10	0.57	-3.2	4	-9.6	4	12
0.43	-1.4	-0.61	-6.2	7.6	-9.6	-1.3	-13	3.3	-8	9.3	-15	8.1	-18	-0.38	-17	0.5	-24	2.9	-24	-1.9	1.6	3.7	-13	4.3	-9.3	-2.7	-12	6.2	-14	-0.13	-14	5.4	-14	5.8	-13	7.1	-8.4	3.3	-7.7	5.3	-12	0.91	-25	7.7	-3.3	2.6	-4.7	0.68	-15
0.44	-0.55	-1.3	-9.7	-0.23	-11	-6	-17	2.9	-13	6.7	-6.3	8.1	-18	2.4	-7.9	-0.71	-1.6	4	-2.2	7.1	-14	6.3	4.8	-3	-4.9	1.6	-4	-0.32	-4.1	1.7	-12	1	-7.9	4.5	-8.4	2.5	-2.3	1.2	-2.7	0.36	-5.4	7	-13	-3.3	-0.01	-4.3	-1.6	-6	-1.7
0.42	-1.2	-5	-7.2	6.3	4.3	-3.2	-8.5	7.3	-5	7.7	5.8	4.1	-7.2	5.3	-4.3	-2.5	-8.2	8	-0.14	3.5	-14	4.1	-9.2	6.8	-11	5.7	-8.1	1	-8.1	9.1	-13	-4.6	-6.5	11	-3.8	4.1	-0	7.4	-12	3.8	-18	1.2	-5.8	7.5	-11	-4.1	-7.6	3	-8.9
0.13	-0.12	-3.4	-6.8	9.3	-16	5.9	-8.2	3.2	-1.4	12	0.25	11	-12	6.5	8.8	-1.4	0.66	6.4	-1.1	6.8	2	11	-2.8	3.4	8.2	6.1	5.5	5.1	-2.3	3.6	-0.08	-0.26	-6.5	9.4	-0.71	-0.06	-1.5	7.7	-9.3	4.9	-20	4.5	-11	1.2	-13	0.07	-3.6	-2.5	2.9
-0.08	-0.24	0.29	-6	-0.42	-2.2	7.3	8.9	13	5.4	12	-2.4	0.74	-4.4	6.4	1.4	-4.3	-2.7	0.03	0.47	-0.73	-1.3	-7.6	-2.6	0.85	-4.4	6.3	-0.61	0.52	-0.32	-1.2	-5.8	4.5	-4.4	0.92	-0.97	6.3	-0.79	2	2.5	-3.4	-0.55	7.8	-2.1	2	1.9	6.1	-1.9	-4.5	5.1
0.54	-0.03	1	4.1	9.4	3.8	2	0.23	7.5	2.5	18	15	5.1	-9.4	5.6	-5.3	2.5	-3.1	13	-2.3	-6.3	-4.8	6.6	-1.5	2.1	-2.9	5.2	0	1.7	-1.9	2.5	-4.6	1	-7.5	-4.4	-7.2	1.4	-2.4	-1.7	-3.4	1.2	-6.2	19	-6.8	-0.78	-5.5	2.2	0.41	5.4	-5.5
-0.06	-0	-1.9	2.8	5.4	4.6	1.2	-4.7	3.8	8.8	8.1	19	0.33	-4	6.6	5.5	0.54	-1.1	7	3	2.6	-2.3	3	-1.2	4.3	-0.95	13	8.5	6.3	3.6	3.9	-0.93	3.3	1.8	1.3	2.4	2.4	0.79	1.6	-2.3	2.7	3.2	12	-1.5	6.6	6.1	3.9	4.5	5.2	-2.4
1	-0.16	2.5	-3.8	2.1	-3.6	2.9	-12	3.9	0.1	6.3	3.5	2.1	-5.4	13	2.2	-2.8	3.5	16	4.6	2.1	1.8	9.4	7.6	14	-4.7	16	3.2	12	-3.2	1.1	0.66	6.8	-3.7	5.9	-2.3	-0.69	1	8.4	0.56	16	2.7	4.2	3.6	6	-1.3	1.5	0.99	11	2
0.55	-0.25	-0.51	-4.7	1.8	-3.7	0.81	-7.4	-4	-6.3	6.1	-5.4	-2.5	-6.8	9.8	5.7	-0.59	3.7	7.8	-0.57	7.3	2.1	9.2	-0.28	0.4	-2.8	7	1.1	3.9	-2.3	0.29	-0.95	4.3	-6	2	-4.6	2.4	-1.3	1.2	-4.4	6.1	-0.12	-1.6	-12	1.7	-5.3	5.9	-3.3	-0.11	-0.03
0.34	-0.37	0.33	-2.2	14	-5.5	3	-5	2.5	-8	8.5	-8.3	9.6	-7.2	4	3.5	6.7	-4.8	3.7	2.1	-2.9	5	8.4	1.5	-0.04	-3.6	6.6	2.9	7.4	3.3	-0.88	-0.71	7.8	-1.9	-1.6	1.4	1.6	-0.87	0.26	-5.5	7.7	0.6	-3	-7	5.9	-0.78	2.3	-1.1	3.7	-1.7
0.35	-0.13	-0.33	5	14	2.7	7.7	3.9	-2.1	3.3	9.8	8.8	11	4.3	9	3.6	6.4	-3.9	9.3	4.3	9.2	6.8	1.1	7.5	2.7	2.1	6.4	6.4	7.7	0.61	0.67	0.38	1.3	2.9	6.3	7.3	5.1	3.5	5.2	-0.33	3.9	1.8	13	2.9	3.2	2.1	4.2	4.4	2	5.1
0.24	0.47	7.1	2.1	3.9	3.7	7.8	10	-1.7	15	9.7	12	2.5	11	9.2	10	-0.43	6.3	4.3	10	3.4	11	10	4	-1.2	5.9	3.1	3.1	6.3	8.5	-5.4	6.7	7.2	5.1	9	7.4	5.8	12	4.1	5.4	8	1.2	7.7	10	5.5	2.6	-0.38	6.5	5.5	3.4
0.64	0.43	1.7	17	13	18	2.5	14	-3.7	7.6	10	12	1.8	20	7.9	8.4	7	4.9	4.5	10	5.5	6.6	14	3.3	-3.5	1.4	-1.1	5.6	0.25	5.2	-0.97	5.3	1.8	1.2	3.4	3.7	3.9	4.3	2.9	2.7	0.48	6	5.2	10	-0.69	3	1.6	4.4	-1.8	0.69
0.15	-0.26	-3.7	9.1	12	-1.5	3.3	4	4.3	-2.3	8.6	3.1	17	0.7	9	2.2	6.5	-4.6	6.3	3.3	7.8	-3.5	1.9	6.7	2	-1.3	2.2	5	1.2	-0.17	9.8	5.7	1.5	7.8	1.5	2.2	8	8.9	3.9	3.2	12	0.1	13	3.8	2.9	3.7	4.1	5.6	0.69	0.2
0.16	0.16	-1.4	3.8	3.4	-8.7	8	5.7	5.8	2.6	16	3.6	7.2	0.31	1	0.91	5.3	-2.2	5.9	1.4	9.7	0.27	-4	5.7	2.2	0.64	5.9	2	7.9	1.8	7.2	2.3	6.3	-0.76	5.4	-5.2	7.2	-3.5	2.8	3.2	3.7	1.7	10	1.9	5.5	0.42	1.7	-4.4	-2.4	10
0.6	0.23	8.2	9.4	9.9	-1.1	4.7	12	-0.04	-1.1	13	-1.1	12	4.5	1.7	2.7	7	0.12	5	2	-0.6	8.3	3.7	5.1	5.8	-2.5	0.61	-1.2	2.4	-1	-0.42	0.15	0.36	-6.7	2.3	-1.1	3	0.25	2.4	-0.88	4.9	-3.5	-4.3	7.2	3.4	0.95	-0.74	-2.4	8.6	3
0.23	0.16	-4.8	12	7.4	1.8	-0	9.4	4.6	3.6	12	11	5.6	11	2.6	6.3	4.5	5.3	2.8	2.3	-1.7	-1.9	-0.86	4.1	8.4	0.59	-2.6	0.38	2.4	-2.2	2.7	1.4	7.1	1.9	4	-3.3	1.8	-4	3.7	-2.8	10	1.3	-0.87	4.1	7.1	0.17	-4.9	0.33	5.7	3.5
-0.04	-0.29	-2.3	5.2	4.3	3.6	-5.6	8.4	6.3	4.8	15	11	1.8	1.3	6.5	4.5	8.3	-1.3	8.4	2.6	6.6	-1.2	3	2.2	7.1	0.26	4.3	12	1.8	-3	7.9	0.14	1	-1.4	7.6	-3.2	4.4	-0.15	6.9	2.2	1.3	0.11	6.9	6.2	4.7	2.7	2	3	5	-7.1
0.27	0.43	-1.3	2.1	4.2	5.2	-0.03	-0.3	0.85	-0.87	12	5.3	0.56	-4	8.4	2.8	7.1	3.2	11	4.2	-0.14	2.7	5.4	7	-1.8	3.9	6.2	2.5	-7.4	-1.2	0.17	-2.4	-0.09	-7.3	-2.2	-4.8	3.5	1.6	-2.1	2.2	1.9	3.1	4.9	5.9	-0.32	3.4	3.1	-1.6	6.3	9.8
-0.26	-0.11	9	-0.57	5.5	1.7	9.2	-9.5	-0.53	-3.4	9.9	2.5	7.2	-7	7	3.2	-4.4	-1.1	5.2	0.72	-3	1.1	-2	-6.8	-4.3	-4.1	-0.33	1.7	-7.7	-0.21	-1.3	1.4	-6.8	-2.4	-1.6	-3.5	-2.2	-3.8	0.01	-0.38	4.5	0.37	6.4	-4.7	-4.5	-0.85	-1.4	4.2	-5.5	-2.9
0.31	-0.11	4.2	2.2	-6	5.3	7.9	4.4	0.06	0.07	7.8	2.7	5.4	-3.7	0.86	7	3	1.2	6.3	2.6	-2.3	4.2	-1.6	1.5	-0.16	-3.1	6.5	-3.8	-3.7	2.4	5.8	1.5	0.72	2.8	3.1	2.7	4	-1.8	4.3	1.7	1.6	0.45	-4.1	5.3	2	-2.2	4	0.63	-1.9	-6.8
-0.09	0.13	4.2	0.69	-0.44	7.2	6.4	5.8	4.2	4.1	1.9	1.6	6.7	7.1	3.6	6.4	9.7	3.2	5.7	1.3	2.4	0.78	6.1	-2.9	-1.3	3.7	1.5	-1.8	0.71	0.2	5.1	-3.1	2.7	2.4	3.3	4	2	3.4	2.6	0.83	5.1	1.4	-1.8	1.9	9.6	-0.75	1.9	-4.7	2.2	4.3
0.13	0.49	-0.24	8.7	6.8	3.8	8.6	11	-5.2	4.7	6.3	13	2.4	12	5.7	1.2	9.5	6.4	4.5	-0.14	11	0.95	7.1	11	2.2	5.7	2.2	4.3	3	3.9	4.7	5.1	7.7	-0.4	8.5	5.6	1.4	3.6	2.6	-2.1	5.3	6.2	-2.5	1.8	7.5	1.9	6.3	0.76	0.77	4.4
1.1	0.36	-2.8	11	0.01	1.2	7.4	10	11	5.4	8.9	5.5	10	8.5	-4.7	-2	5	0.55	12	-1.6	-7.2	-4.6	3.6	1.1	6.9	0.26	6.1	-6.1	14	0.93	8	6.3	14	-1.4	5.6	4.2	3.8	2.8	8.9	0.12	9.9	-0.78	-1.9	-0.21	-0.02	-1.8	7.5	2.8	20	-4.3
-0.11	0.32	5.5	8.2	17	0.37	13	13	7.6	2.3	17	9.1	19	7.5	23	-6.6	-9.4	-2	8.2	-1.2	-7.7	-2.7	-3.4	-0.59	3.4	0.37	6.7	-6	12	-3.2	2.1	4	9.7	-3.1	10	-0.21	8.8	0.8	0.04	1.3	-1.2	1.9	-0.29	-2.9	7.8	3.5	11	-0.23	5.2	2.3
-0.21	-0.46	-0.56	1.9	9.9	0.07	13	8.8	0.11	0.44	8.8	7.3	11	9	16	-3.9	-3.7	-3.8	2.4	-7	9.7	0.75	-3	0.06	-2.2	-1.3	3.2	4.4	4.6	-0.68	7.4	3	10	2.5	14	5	8.9	4	0.5	-0.46	7.2	5.3	11	-3.2	4.8	2.3	7.5	2.3	-2.8	-2
-1.9	-0.27	4.5	8.3	-4.6	-0.45	6.6	12	-10	0.21	-4.9	4	-9.1	13	-19	-2.4	-40	-0.65	-21	-1.1	-28	-1.9	-57	-0.93	-17	1.2	3	3.7	-6.8	1.1	6.3	-0.25	-8.2	3.1	5	1.5	2.6	0.8	-6	-1.2	-11	3.4	-12	-4.2	-1.6	4.5	8.5	2.2	-23	-8.1
-3.6	0.29	-14	6.5	-25	7	-6.7	14	-24	1.7	-23	8.3	-39	12	-41	0.21	-33	5.8	-65	5.5	-49	-1.6	-38	-3.9	-57	4.5	-99	-1.1	-78	3.1	-1e+02	5.2	-72	0.07	-88	5.8	-1.1e+02	-0.68	-1e+02	1.9	-1.1e+02	-2.6	-1.2e+02	4.5	-1.1e+02	-7.3	-82	-2.8	-44	0.76
-0.23	0.15	-20	-2.9	-11	-7.4	-21	1	-12	-1.5	-11	-3.6	-24	-6.9	-5.5	1.6	-0.18	-1.7	6	0.24	1.5	-2.1	8.9	2.8	20	0.04	-1.5	3.3	0.86	3.7	-0.13	6.6	-11	0.22	-15	2	3.8	0.65	19	1.7	18	-3.1	7.1	-3.2	11	3.4	-4.1	2.8	17	0.96
0.1	-0.01	0.21	-2.2	-11	3.4	0.31	-8	-3.2	-8.4	-9.2	-6.7	-5.7	-3.1	-11	3.5	-1.6	-0.3	2.6	-7.2	8	0.18	-6.6	5.4	6.3	-0.65	1.3	5.8	1.2	-1	-1.4	2.8	4.9	-1.3	-0.27	1.9	-0.9	2.7	1.6	5	-7.9	1.2	-0.54	6.4	-3.5	5.6	-0.4	2	11	-7
-0.27	-0.2	-0.93	-6.7	-7.1	4.9	-2.4	-7.3	-3.6	-2.3	-9.5	-12	-10	-0.48	-2.4	-3.8	4.1	-0.01	-0.7	-3.3	1.3	-1.8	-3.7	-9.7	3.8	-2.9	0.65	3.2	4.2	-1.5	3.5	2	9.1	-1.9	2.3	0.87	-1.8	0.45	3.6	2.6	-4.3	-1.1	1.7	1.2	-2	-0.08	1.6	2.2	4.8	-12
0.16	0.26	-1.3	6.1	-3.4	9.7	-6.2	3.3	-3.8	1.8	-7	-8.5	-5.6	5.3	5.4	-5	2.7	-6.3	-4.4	-6	-0.36	-1.9	0.59	-3.2	9.7	-5.6	1.3	-5.7	6.9	0.7	2.5	-0.33	3.8	-1.4	5.9	-2.6	-1.5	-4.2	4.8	-3.1	1.3	-6.7	2.8	-4.5	1.6	1.3	1.3	-7.2	8.2	-4.2
0.05	0.3	1.9	1.9	-12	0.59	7.9	8.2	8.1	-1.4	2.2	-5	-9.7	11	3	2.5	0.02	5.4	1.2	1.5	-3.5	10	1.6	4.7	13	0.05	11	-7.1	2.9	2.7	-0.32	2.8	1.4	9.7	3.1	1	-6.5	-0.35	-3.9	-2	-12	-0.25	-0.77	-7.6	-6.1	-1.3	-1.5	-6.9	0.29	-0.47
0.66	0.47	3.3	-1.3	-3.3	3.9	9	14	24	6.8	-7.2	-1.1	9.2	8.6	2.7	-0.58	11	9.6	13	-0.28	2.2	0.01	1.9	-4.2	1.4	-0.79	4.7	-0.95	6.2	-1.3	4.2	0.77	5.5	4	-0.99	0.73	0.81	2.1	4.9	-1.7	8	-4.2	9.3	2.6	12	-1.8	5.8	5.4	2.7	-2
0.55	0.49	7	-0.42	-4.6	-9.6	15	3.3	1.6	10	-2.7	2.7	7.2	-1.6	2.4	-3.6	5.8	-1.9	-0.79	3.3	5.4	-6.4	3.4	-3	-1.1	-0.24	-6.8	5	-3.5	-2.3	-2.1	0.31	2.7	1.9	-3.3	0.97	2	3.3	2.8	-0.83	-2.1	-4.1	2.8	8.3	2.5	0.3	1.2	7.2	3.3	4.4
-0.21	-0.23	5.2	1.1	-5.2	6.6	-2.2	6	-10	9.9	-12	9.9	-3.1	4.5	-6.7	-0.17	-2.7	2.3	-9.9	-2.6	2.5	-4.5	0.17	-3.6	-5.7	2.5	-12	-1.5	-7.1	2.5	2.6	2.2	-6.7	5.9	0.57	2.3	-1.6	2.3	5.7	1.1	2	3.9	-6.8	9.5	0.17	3.9	0.01	-1.7	-15	1.4
-0.39	-0.26	3.1	5.8	-8.7	6.8	-3.4	1.4	-7.3	4.4	-9.6	-0.18	-4.1	4.1	-15	-0.93	-1.2	-5.9	-8.8	1.3	0.81	5.4	-8.1	-0.75	-8.9	-1.5	-12	4.5	-5.7	0.36	0.74	4.2	-0.5	1.2	-3.6	4	-1.8	1.9	-1.6	4	6.2	-0.6	-11	9.7	3.4	1.6	0.41	4.3	-13	-5.6
-0.51	0.02	-4.2	0.76	-18	-1.7	-9.5	-2.6	-8.9	-0.63	-15	-4.8	-20	6.7	-8.3	0.13	-0.52	4.3	-11	6	-2.6	2.7	-7.1	4.5	-11	3.3	-5.7	6.5	-2.7	0.32	2.1	-0.61	-5.6	2.9	-8.4	-2.3	-1.2	1.3	-5.3	2.9	1.3	4.5	-3.7	5.7	0.44	2	-1.1	3.2	-7.9	4.8
-0.29	-0.17	-9.2	-2.2	-3.3	-1.5	-16	-5.2	-16	-5	-20	-4.8	-16	-4	-8.2	2.2	-11	2	-11	2.3	-2.9	0.58	-6.9	-0.83	-6.5	3.3	-0.72	-0.36	-4.3	1.9	-2.5	1.4	-10	7.6	-11	-3.2	-0.21	-3.5	-5.5	-0.57	-2.1	6.3	-5.3	-0.39	3.3	2.5	1.2	4.2	-12	7.2
-0.48	0.15	-0.89	2.1	-0.97	14	-7.1	-2.3	-11	5.8	-23	-0.55	-9.1	3.7	-9.6	3.6	-6.9	4.7	-7.4	0.65	6.5	-4.8	-2.6	0.1	-1.9	5.6	1.1	-5.7	-5	5	1.5	-5.7	-3.6	-4.6	-3	6.4	-1.6	4.2	3.4	0.77	-3	3.8	6.8	-2.1	-0.31	0.01	1.4	-1.6	-8.1	-3
0.34	0.08	5.4	-8.6	-4.7	10	3.5	-5.6	2.4	-1.1	-11	-2.5	1.9	2.4	-4.9	2.8	1.5	0.44	0.18	-0.38	1.7	6.6	4.4	3.5	-4.4	0.4	0.5	-1	-4.4	3.1	-1.9	-0.01	-5.9	-1.2	-3.1	0.55	-2.4	1.4	2.5	3.6	-1.3	2.2	7.6	5.3	4.4	-0.81	1.6	-0.3	-0.44	4.5
0.31	0.26	6.1	-4.7	14	4.3	-2.4	-4.2	-0.51	-10	-7.8	-8.6	-1.6	-0.07	-2.6	0.71	0.92	-6.3	-6.3	0.62	7	5.3	1.1	-0.43	-1.5	-2.4	0.51	1.3	-3.3	-1.7	3.7	2.8	-2.5	0.84	0.46	3.9	1.9	-0.64	-0.52	0.9	0.66	6.6	12	4	1.9	5.2	0.11	2.6	-2.7	-7.1
0.48	0.96	4.8	3.7	5.7	-2.6	1.1	0.02	2.9	-5.7	-3.6	-4.3	7.3	3.3	-0.48	-0.28	4.8	1.7	3.5	0.94	1.8	0.07	1.7	8.3	-0.68	-1.6	5.3	-4.5	-3.6	3.3	6.4	0.95	2.2	3.7	-0.03	7	2.1	0.97	1.1	5.2	2	4.3	7.8	-2.5	-3.3	2	3.8	-2.6	4	3
0.31	0.15	2.2	-2.6	-1.1	1.8	0.9	-7.9	7.5	-3.5	-3.4	-5.5	10	-3.7	2.1	-3.3	3.2	0.92	1.9	-6.8	5.8	-1.6	5.1	-5.6	0.93	0.09	1.1	-4.5	4.2	-5.6	7.9	-2.1	6.9	-7.7	-0.45	0.25	3.6	-4.5	-1.7	-0.5	4.4	0.62	5.8	-5.8	3.5	1.6	6.5	-0.6	6.2	-10
0.31	-0.17	4	-5.5	1.4	-7	5	-4.4	9.9	-4.5	-1.6	0.41	5.6	0.25	0.26	-5.9	-1.3	-1.3	-1.6	0.38	0.9	-0.37	6.8	0.14	5.3	-0.34	8	-0.57	9.5	4.3	7.7	-5.2	7.9	2.1	4.7	-0.04	7.7	-3.5	3.7	1.8	3.9	2.4	5.6	-6	6.4	0.02	3.9	-7.5	7.1	-1.6
0.54	-0.34	8	-4.9	-1.9	-0.95	-1.1	-0.61	6.9	-0.09	-4.3	3.7	6.3	-4.5	-1.1	-3.7	6.7	-2.3	6	4.7	2.5	-6.5	5	-1.8	3.6	4.1	5.7	5.7	-0.63	5.4	7.2	-2.5	0.71	4.4	1.7	-0.41	3.4	-2.5	6.9	1.2	4	5.6	2.8	3.2	3.4	-2.3	6	-1.5	8.6	6
[truncated: 952 more columns]
