# Supplementary material for: Dyslexia on a continuum: A complex network approach
Source: PLoS One. 2018 Dec 17;13(12):e0208923. doi: 10.1371/journal.pone.0208923 (PMC6296514; doi:10.1371/journal.pone.0208923)
Supplement: S1 File — Detailed information about the archive contents is provided in the included README.txt file. (TGZ) [file pone.0208923.s001.tgz › FS_604_AA_run_2.csv]

6.8	-11	9.9	-2.5	7.7	3.5	11	-0.49	14	-1.1	4.1	3.5	7	-6.3	11	-2.1	-13	-4.4	9.6	-9.9	-1.9	-0.72	2.5	-11	-2.3	-0.74	4.1	0.09	10	1.8	0.85	0.47	4.1	-3.1	6.7	6.6	0.16	-3.3	6.2	5.2	1.8	-0.18	-3.3	-3.5	-1.3	-4.4	12	0.14	10	4.2
4.9	-3.2	0.34	-4.7	-2.7	-4.6	-10	-1.3	-5.2	-8.3	0.31	-3.7	-4.9	-11	3.2	-6.3	5.8	-9.9	0.23	-21	0.2	-6.6	0.7	-14	2.1	-12	-0.34	-2.5	5.5	-9	-2.6	-7.7	-3.4	-9.8	-0.67	-5.4	-3.2	-11	2.7	-10	-2.1	-7.1	-2.3	-8.5	-1.6	-8.7	0.36	-11	8.5	-13
-12	-11	-9.4	-6.1	-6.9	-6.2	-17	-11	-12	-5.2	-3	-8.8	-2.8	-6.2	-5	-13	-2.2	0.75	-4.5	-23	-3.3	-10	-3.9	-18	-3	-14	-8.4	-9.4	-4.8	-10	-10	-9.4	-7.8	-10	3.4	-15	-7.7	-10	-3.3	-8.2	-5	-7.9	-6.9	-9.2	-5	-10	-4	-17	-8.2	-19
-17	-17	-17	-6.9	-16	-9.3	-29	-24	-25	-7.6	-10	-5.5	-3.1	-2.6	-13	-6.7	-1.9	-0.32	-17	-14	-4.6	-7	-8.3	-5.7	-11	-11	-6.6	-14	-7.3	-5.3	-8.8	-9.9	-2	-11	-9.1	-11	-6.4	-7.2	-18	-7.4	-5.1	-12	-10	-10	-21	-15	-16	-7.3	-16	-11
-26	-11	-21	-9.3	-14	-0.85	-33	-17	-24	-4.1	-12	-5.4	4.5	-3.3	-7	-2	-3.6	1.8	-7.8	-6.6	-11	0.33	-13	-5.8	-11	-4.9	-9	0.25	-7.1	-5.9	-12	-6	-8.4	-13	-11	-14	-5.5	-4.1	-9.6	-3.2	-6.9	-10	-8.6	-8.4	-18	-7.3	-15	-6.2	-17	-10
-23	-11	-15	-10	-12	-3.6	-26	-20	-15	-7.4	-8.6	-8.9	0.5	5.7	-2.8	-2	-6.5	-8.2	-10	-0.21	-5.8	-6.3	-5	-5.4	-3.4	0.16	-11	-6.1	-6.7	-7	-6.6	-12	-11	-8.9	-7.1	-7	-6.6	-5.7	-5.9	-9.6	-5.5	-6.8	-3.3	-3.5	-11	-9.1	-14	-6.3	-15	-12
-17	-0.89	-7.2	-5	-6.3	-6.1	-21	-7.6	-11	3.8	-1	0.96	7.2	7.4	0.7	-0.24	1.2	3.1	-1.5	5.6	-4.6	2.1	4	0.63	-3.1	1.8	-1.9	-8.8	-5.8	1.9	-7.6	-1.3	-9.1	-4.7	0.63	-0.71	-0.89	-2.5	-7.2	0.36	1.4	-2.5	-3.5	-0.01	-9.1	-4	-10	2.4	-15	1.3
-6.6	2.7	-5.9	-5.5	-5.3	-4.1	-5.2	-5.8	3.3	2.5	-7	1.8	5.1	1.6	7.3	7.3	8.7	8.1	4.5	9	-2.4	8.8	1.8	5.8	-4	2.1	-4.3	-1.3	-4.3	-3.2	-2.9	-0.05	-9.2	4.9	-2.6	-0.07	-1.4	4.7	0.9	0.89	-5.4	0.32	-4.5	8.3	-8.7	6.8	-6.3	3.9	-8.9	2.6
10	-4	7.9	-2	0.59	11	5.8	3	7.4	8.8	0.45	2	3.9	-1.5	1.9	1.8	1.2	4.9	5.8	5.5	-0.12	-0.86	2.1	2.9	3.4	4.2	0.52	-0.16	2.9	3.8	0.59	-0.03	-0.5	2.9	1.4	2.7	-0.62	3.8	-2.1	-0.84	-2.4	0.68	7.1	4.7	9.6	1.6	6	3.6	2.4	-1.3
9.3	-5.3	5.9	-0.11	12	8.4	12	-4.2	7	2.2	4.4	6.9	16	-5.9	-2.1	0.41	4.1	10	2.8	3.5	5.5	3.7	4.9	2.9	1.9	5.2	-4.1	-2.3	7.3	1.3	2.6	3.7	2.9	0.93	5.1	3.1	2.4	-0.7	-2.4	5.6	3	1.5	4.8	1.7	5.2	7.4	-1.1	-2.7	8.3	0.06
18	5	9.5	5.4	9.6	6	11	-0.58	4.6	8.2	11	9.8	7.4	-3.4	1	1.4	4	-1	4.8	3.8	8.8	-1.1	7.3	4.6	2.6	3.1	-0.33	5.8	-0.34	-1.3	1	3.1	7.2	8	4.7	4.1	3.5	2.5	-0.79	3.4	5.5	5.1	5.5	7	7.1	6.8	2.2	0.89	6.8	5.8
19	15	12	12	8.5	4.1	24	27	11	18	10	6.1	-1.1	-0.41	3.6	5.7	3.5	0.57	5.6	10	4.9	-2.6	6.8	1.3	6.5	1.2	-2	1.6	0.34	-0.79	-1.7	2.4	7.4	14	0.5	-2.1	8.8	5.4	2.1	3.4	0.11	7.1	7	5.6	6	5.8	5.4	3.4	5.6	4
19	19	8.9	12	4.7	0.82	17	20	11	2.8	4.6	7.1	1.5	0.01	3.4	4.6	5.6	5.5	0.94	0.52	4	1.3	3.2	-2	10	3.9	4.7	-2.5	3.9	4.7	4.4	2.2	2.8	13	4.5	6.7	9.2	1.2	2.5	1.2	7.5	2.9	7.4	8	0.52	11	3.4	-0.01	12	5.1
15	25	8.5	15	6.3	6.2	9.1	22	4.4	10	3.1	7.2	6.4	3.2	1.8	6.3	13	3.1	3.2	6	10	4	13	1.3	3.1	0.03	3.5	-0.95	1.2	-0.41	5.6	4.2	1.2	11	-0.37	-0.35	1.7	-1.7	4.5	2.7	4	4.3	4.1	4.7	1.8	7.2	1.2	7.1	7.6	11
14	24	7.3	15	4.9	4.4	8.5	25	5.2	3.9	2.8	8.1	8.9	8.7	6	3.6	8.7	-8.4	3.9	12	8.2	3.2	1.3	3.2	3.9	3.2	6.8	6.5	7.2	0.89	8.2	1.8	3.4	9.9	4.1	7	4.4	4.8	7.5	5.9	6.5	7.4	2.4	4.9	7.6	9.3	3.6	4.5	0.75	9.2
20	18	10	16	3.1	9.3	15	24	3.3	5.9	9	0.7	4.2	-1.9	2.2	5	1.7	5.8	6.1	9.5	3.3	2.1	3	9	1.9	6.8	7.4	3.5	7.2	4.6	9.3	0.07	6.8	3.1	7.5	0.24	0.47	1.3	-0.48	8.5	8.7	1.9	3.7	3.8	1.5	11	0.61	3.2	6	7.6
11	9.2	10	13	3.5	5.7	17	18	6.2	7.8	4.2	4.6	-3.7	-8.8	0.39	2.6	4.2	2.9	3.5	6.5	11	0.84	8.7	4.7	5.2	-0.39	8.9	-4.3	6.8	-9.8	6.8	-0.97	9.5	-0.41	5.2	0.15	4.6	3.6	5.8	-4.3	8.3	-0.85	5.2	-1	8.6	-2.4	2.5	1.9	11	3.9
7.8	-8	1.6	-3.7	6.5	-6.5	9.1	-7.3	2.3	-9.8	0.54	1.1	2.9	8.1	-0.85	3.8	2.1	-1.9	4	4.9	2.3	2.2	7.6	0.12	1	-0.36	1.3	2.6	2.2	-1.1	7.6	-3.4	9.4	-2.7	2.7	2.9	2.7	-3.8	6	0.43	1.6	-0.7	3.4	-0.88	9.3	0.08	5.1	2.9	1.6	-3.6
-0.91	-15	-3.8	-11	-2.2	-6.6	-8.1	-19	-6.2	-3.8	-1.2	-4.9	6.8	1.8	0.05	-4.5	5.2	-12	3.5	1.3	2.5	-1.6	1.6	-3.8	2	-1.1	2.4	5.5	3.5	4.8	1.9	2	9	-10	0.01	-3.2	6	-1.3	2.2	1.6	2	1.6	4.7	-10	3	-3.9	2.3	10	6.8	6.4
-1.5	6.6	-0.07	8.2	3	9.6	2.6	11	-1.3	7	-2.6	2.3	2.5	-1.3	5	2.5	0.07	2.7	11	3.3	-0.77	12	0.03	11	9.1	1.4	7.4	0.26	1.1	0.17	4.9	-1.8	2	-5.5	5.7	-7.6	0.97	2.4	8.5	-1.8	-3	5.2	9.7	3.3	7.7	-0.16	7.3	-2.7	8.1	13
2.9	0.2	-0.87	-0.46	6.6	0.5	11	2.5	3.3	-0.39	1.1	-6.7	-5	4.2	6.7	0.79	7.8	6.3	9.9	0.05	2.5	0.37	4.8	-3.4	7.6	-0.23	4.5	4.8	3.5	-0.9	10	4.1	7.3	4.6	1	-5	1	7.8	5.5	0.36	-0.97	2.7	9	4.8	11	6.5	9.1	4.1	11	12
3.4	-5.6	-1.9	-5.4	13	-1.6	19	-4	14	-0.63	2.2	-7.5	12	-2.7	17	-4.6	1.4	9	22	-9.4	6.4	4.6	18	-4.3	11	6.9	7.8	3.3	6.7	-0.05	7.3	6.1	17	8.2	2.4	-0.91	9.2	8.2	11	4.7	11	2.7	13	4.7	23	4.1	20	4.8	23	0.83
4.6	-20	5.6	-14	6.1	-7.1	9.7	-14	8.8	-8.9	0.5	-9.8	-4.5	-8.2	16	-4.2	5.5	8.4	10	-8.3	12	-2.5	-2.4	-0.16	17	-1.6	17	-3.2	7.9	-2	22	-0.78	12	-1.3	8.2	-0.92	17	0.23	17	-1.6	6.7	-1.1	12	-0.42	22	-1.8	21	-2.2	21	-13
1.1	-17	7	-10	8.7	-2.9	17	-23	16	-14	-1.8	-11	0.43	-12	12	-4.9	4.2	0.68	12	-7.3	7.1	-2	7.4	-4.1	10	-6.6	5.5	1.5	10	-3.5	7.2	-4.7	6	-4	6.2	1.9	7.8	-0.41	13	-4.1	9.4	-4.1	6.3	-8.6	8	-11	6.1	-6.1	9.1	-14
-8.1	-9.5	6	-9.7	-2	-3.5	2.1	-12	7.5	-10	3.8	-7.6	-3	-0.1	-3	2.6	0.64	-3.4	6.6	-3.6	2.6	-5	0.63	-3.9	-0.43	-2.7	1.8	-2.8	-2.3	-3.1	5.6	-2	-2.9	-4	-2.5	-4.7	3.6	0.28	0.38	-5.3	1.5	2.1	-3.6	-6.6	-3.2	-5.7	-1	-6.9	-2.1	-8.1
-20	-12	-4.5	-9.2	-11	-3.8	-17	-6	-13	-2	-3.3	-3.2	-0.97	0.29	-6	1.5	-7.4	1.5	-0.49	3.2	-6.5	-2.1	-4.3	1.3	-6.8	4.7	4.2	-4.4	-5.5	1.8	0.66	-3.3	-8.8	-6.8	-6.2	-4.3	0.61	-4.1	-2.3	-7.3	-6.1	-5	-5.5	0.35	-7.2	-5.7	-7.7	1.5	-11	-4.3
-25	-1	-17	1.6	-20	4.2	-30	6.8	-26	12	-13	-0.74	-8.4	5.1	-15	1.7	-4.8	3.4	-19	5.2	-7.9	5.5	-8.3	9.1	-9.7	9.5	-3.4	-4.1	-2.9	-0.27	-7.5	-2.1	-20	2.1	0.01	2.6	-6.7	3.1	-2.4	-4.9	-0.45	-0.3	-13	8.4	-23	8.4	-18	1.3	-21	2.4
-22	-4.9	-14	-3.3	-14	-1.2	-24	-3.8	-5.3	-2.4	-12	-0.51	-5.3	6.4	-1.6	1.3	-5.3	-4.5	-12	4.9	-7.8	-0.81	-18	3.2	-9.9	4	-8.8	6.6	-3.5	5.9	-11	2.8	-13	4.3	-10	4.9	-9.6	4.6	-7.9	6	-2.3	0.76	-14	5.5	-25	4.8	-11	3.7	-18	3.8
-9	5.6	-5.6	2.8	-6.1	-12	-9.3	3	-3.7	-2.7	-3.4	-0.56	-4.1	7.2	-3	-2.5	-16	3.9	-9.3	-1.4	-7.3	-2.7	-6.6	3.6	-5.5	2	-5.5	1.8	-0.78	9.9	-9.8	6.5	-7.6	4.9	-1.9	6.3	-6.7	-2.7	-9.4	-2.8	-6.7	4.3	-8.6	-3.4	-6.3	-1.7	-12	-5.2	-8.1	-0.98
-3.5	4.1	-1.1	0.87	-1.8	-7.1	-4.2	20	-2.2	4.1	-1.9	-2.2	0.01	0.14	-4.7	1.3	2.3	5.9	-11	-1.9	1.3	-0.32	-0.18	-0.81	-6.4	1.3	4.6	-1.6	-2	1.2	-4.2	-1.9	-4.9	-1.2	-5.5	0.73	-2.5	1.1	-8.6	-1.8	-0.72	-0.24	-7.3	0.86	-10	-3.6	-9.3	-0.95	-6	1.8
-0.62	5.6	3	1.6	-2.1	-4.8	-6.4	4.9	3.2	9.4	1.7	-9.5	5.9	3.5	-2.4	3.9	-2.7	3.6	-2.3	-2.4	-3.7	-3.5	-0.76	0.14	0.58	1.1	2.6	0.55	-2.3	5.2	-2.7	-0.69	-5.1	1.9	-1.1	2.3	-3.5	0.71	1.6	5.9	-0.34	-1.3	-2.5	-1.6	-4.3	-4.5	3.9	1.9	1.1	2.5
10	6.7	5.1	3.5	7.7	-1.1	14	7.9	4.2	-2.7	7.8	-3.2	-2.4	1.3	-9	3.6	1.3	3.6	-9.7	2.2	-0.68	0.02	-0.12	-0.1	-7	-5.1	0.07	4.3	-1.9	3.5	-3.8	1.5	-4	3.2	2.1	3.3	-1.9	2.8	-1.6	-2.2	-3.7	3.4	-2.1	-4.2	0.81	-2.1	-8.9	-7.3	-3.2	3
13	-0.39	5.6	2.9	5.9	6.7	21	13	8.2	-1.6	3.6	2	-12	0.94	3.5	4.7	0.16	-0.22	-1.9	6.2	0.65	3.5	-0.58	0.13	2.4	0.45	-0.21	-1.6	2.4	0.59	3.2	0.62	5.6	3.4	-0.5	6.3	0.97	-0.9	-3.6	3.6	-1.9	1.5	7	1.4	9.9	-1.1	-2.8	0.54	-1.6	2.1
11	8.4	12	10	8.1	10	14	20	12	13	12	5.2	-3.7	-3.4	4.8	1.9	11	-4.4	1.8	6.8	12	5.5	2	4.7	6.1	-0.41	-3.8	0.38	-4	-2.8	-1.6	-2.8	7.1	-0.46	2.5	0.58	1.4	-2.4	2.2	5.9	4.2	-1.8	6.5	-0.37	15	-1.5	7.1	5.5	3.2	1.1
15	1.7	9.5	2.7	8.7	4.8	20	6.5	11	-0.19	5.5	3.4	4.3	3.6	8.6	5.1	7.2	-0.92	14	8.6	7.1	4.2	9.7	4.7	2.9	3.1	2.8	0.46	4.1	-2.7	7.1	4.5	12	-3.5	3.9	1.7	6.5	3.8	8.7	6.8	6.8	3.8	5.3	-5	7.3	-0.08	7.9	3.2	15	0.4
-1.8	-6.7	3	-1.8	-1.3	-7.3	-1.7	-5.8	0.12	-11	-2.5	-4.2	-2	6	1.5	-2.5	2.9	-9.3	-0.48	2.2	3.4	0.17	6.3	-0.49	5.2	-1.4	3	1.9	-1.2	-4.9	6	4.2	9.3	-2	1.8	1.9	6.2	3.5	5.1	4	5.3	-1	3.4	-2.1	-0.25	-2.5	-1.8	1.6	6.1	2.2
-19	-0.08	-8.6	3.1	-1.6	-2.6	-16	5.6	-4.9	0.04	2.6	-2.9	-1.2	-2.6	-2.8	2.7	-7.6	7.4	-5.1	4.3	-4	4.7	-0.74	0.75	0.06	-2.6	-2.2	-1.7	-9.2	-5.5	-2	3.2	-7.4	-4	-4.1	2.6	-2.5	0.54	4.3	8.8	-0.11	3.8	-1.5	-0.31	-1.5	0.64	-6.9	-3.4	-2.6	-1
-5.6	-7.9	-3.7	-3.2	5.4	7.7	-3.6	-6.7	-1.9	2.9	-2.6	-4.5	-7.3	9.2	-10	3.9	-13	3.4	-1.8	4	-8.3	3.1	-13	5.8	2.8	-0.79	-3.9	-0.12	-7.4	-2.6	-2.9	7	-5.5	-3.8	-3.7	0.98	-1.5	3.8	-8.4	0.03	-4.8	-0.08	0.97	-0.86	-0.21	-0.57	-5.7	-0.52	-10	-2.9
-0.51	-3.2	0.55	-3.8	0.1	6	0.34	-8.1	-3.3	-7.1	2	0.1	-5.1	-0.14	-8	-1.8	2.8	-2.4	-12	8.8	-4.3	0.62	-7.5	8.5	-4.1	2.8	2.3	5.4	-8.1	0.61	-4	5.3	-3.7	2	-1.5	-0.1	-0.64	3	-4.7	-2.8	-4.2	3	-5	-0.1	-8.1	7	-6.5	0.99	-8.7	2
-5.6	8.6	0.4	2.1	-5.5	-0.44	3.2	0.3	-2.8	-0	-2.3	0.77	-8	0.07	-4	-4.6	-4.9	11	-11	-0.55	-3.5	2	-4.8	4.1	-15	8.2	-5	0.18	-2.7	-3.7	-9.7	1.7	-15	6.4	-6.5	4.9	-8.5	5.3	-9.8	2.8	-10	0.72	-12	6.3	-11	11	-12	-0.14	-15	-0.45
-4.8	8	3.4	-0.72	1.7	-6.4	3.4	-3.6	5.4	-1.5	-1.6	7.9	-6.6	1.9	-0.49	-2.7	-6.9	-2.3	-2.8	-0.41	-6.6	-2.3	-0.85	-1.7	-8.7	4.8	-0.42	2	-5.6	10	-9.5	5.7	-4.8	15	-8.9	8.6	-4.1	2.7	-4.3	-1.7	-3.9	4.7	-7.3	5	-8.7	12	-5.2	7.2	-12	4.7
1.3	4.4	1.3	2.9	5.8	2.2	0.33	-16	-2.1	-5.7	6.1	8.5	-4.1	-2.2	-6.6	0.26	-6	1	-3.5	-0.09	-2.8	-0.19	-3.2	-2.4	-1.1	-4.3	-0.91	-3.3	-5.3	4.8	0.49	1.4	-0.78	3.9	-5	7.1	0.53	0.41	1.2	2.4	-1.7	1.3	-1.9	5.6	-1.9	-0.82	-0.06	17	-6.2	14
7.2	-1.4	3.2	-2.4	4.9	-5.3	21	-8.3	12	4.3	3.9	6	0.16	9.5	-0.73	4.8	-0.83	0.97	1.7	4.2	-1.6	3.5	5.3	-3	-2	-0.49	0.03	2.5	-9.6	3	5.5	3.2	2.8	0.83	0.19	7.4	2.4	1.3	2.9	-4.2	-4.9	1.6	2	2.8	6.8	5.9	8.4	11	4.5	13
20	0.85	14	-1.8	8.3	-9.2	24	-3.1	13	-0.47	8.9	0.63	-6	5.1	3.3	-1	4.8	2.3	-0.25	-6.6	4.6	1.8	8.4	-2.7	-1.2	-3.8	-0.7	6.4	0.25	2.1	5.1	6.2	10	-2.4	2.5	4.6	7.1	4.3	6.3	-5.8	4.1	3.8	4.1	-2.7	5.8	-1	14	-2.2	15	6
10	-12	6.5	-13	17	-13	10	-16	7	-12	6.5	-3.7	-3.1	-12	3.8	-9.9	1	-13	8.1	-16	2	-4.7	2.2	-6.8	1.6	-0.13	0.49	6	4	3.4	7	-2.4	8.7	-9.2	1.6	-1.8	3.8	5.8	5.8	-1.4	-4.3	-0.8	1.4	-0.36	6.4	-7	10	-2	6.6	-5.5
8.3	-13	2.5	-15	18	-21	10	-12	3.6	-8.3	7.7	-9.8	4	-5.4	6.8	-4.3	-0.06	-14	15	-9.2	-4	-8.6	3.5	-10	9.4	-6.9	6.2	-5.6	6.3	-5.4	4.2	-5.2	11	-15	6	-9.6	2.6	-6.3	1.1	-4.2	2.9	-10	8.3	-10	9	-11	-1.5	-8.6	-5	-18
5.1	-15	3.3	-16	11	-19	11	-14	9.6	-6.5	0.8	-10	0.64	-3.2	-0.7	-5.6	0.42	-6	3.2	-6.6	-1.8	-5	0.04	-6	2.5	-7.9	3.5	-6.6	4.7	-7	5	-11	6.1	-17	5.3	-3.8	0.66	-12	5.4	-8.4	0.84	-4.7	1.8	-6.6	2.1	-6.8	6.5	-12	-8.6	-16
12	-8.8	1.9	-6.2	-2.3	-1.9	6.3	-8.2	0.27	-6.2	0.66	-4.5	8.6	-0.65	0.4	-5.5	0.15	-8.5	2.2	-2.7	0.75	-11	0.24	-3.1	4.6	-5	-7.6	-1.5	-2.1	-6.9	-0.23	-8.8	7.8	-9.5	5.6	-3.8	2.4	-2.8	-1.9	-13	-0.19	-6.4	3.8	-3.7	6	-2.8	1.6	-6.7	-3.6	-11
15	0.03	8.5	0.63	5	1.2	19	-0.93	3.4	-2.5	4.7	3.5	-0.22	3.6	0.01	1.2	3.9	0.4	-4	4.4	5.1	-4	1.5	3.5	5.9	3	5.4	0.01	1.3	1.9	-4.2	-2	2.8	-1.6	1.8	0.2	3.6	-2.5	2.3	-2	5.6	-1.4	4.6	6	6.9	5.8	5	-1.7	-1.6	-2.8
19	3.9	20	1.3	5.4	-3.2	25	-3.1	9.9	-5.4	8.7	0.53	4.1	5.2	3.4	2	9.9	-1.8	1.2	0.5	6.3	3.4	7.2	0.46	4.5	1.7	0.68	-0.82	4.3	6	-1.7	-5.4	7.2	6.5	8.2	6.2	1.4	-0.07	1.4	1.4	2.6	3	2.8	5	9.7	7.2	12	-6.9	7.1	-5.8
19	-1.1	10	1.4	3.2	2.8	18	-0.27	9.9	-11	3	1.3	10	-0.22	5	1.4	1.4	2.2	3.8	1.6	11	0.27	9	8.9	1.7	4.2	0.16	-2.5	5.8	-5	5.6	1.7	18	3.5	5.1	-1.5	0.84	-1.3	3.6	-0.93	3	-5.9	7.9	1.6	11	-0.96	12	1.6	9.6	-1.5
5.9	-4.5	4.9	-0.64	-0.35	3.7	8.9	4.8	3.2	-0.87	4.1	3.8	8.5	1.3	2.3	-1.6	0.77	-0.68	3.1	5.5	2.2	-7.9	8	8.1	2.8	0.69	0.22	1.9	1.6	1	3.3	1	7.1	1.8	5.7	1.4	1.2	-2.1	0.61	-4.8	-1.9	-1.6	3.7	-0.87	7.6	-5.7	6.7	5.5	15	2.5
0.66	7.6	5.4	9.1	2.6	8.5	20	15	8.1	17	1.8	10	-1.4	-0.71	5.8	2.5	5.8	0.64	9.6	8.4	2.4	2.1	2.6	6.2	10	-0.21	12	0.2	8.5	5.8	6.6	-1.2	13	-0.64	9.9	3.7	6.1	3.8	3.7	0.33	7	1.5	8.5	5.1	15	2.5	9.8	0.48	13	4
-17	15	-4.1	7.5	-1	3.6	2.5	2.9	-0.52	4.3	0.92	2.8	-12	7.1	4.7	1.5	11	-0.5	6.7	3.2	7.3	-2.3	6.1	1.9	16	3.9	6.2	5.8	7.5	6.7	9.7	7.2	15	-4	8	7.3	7.5	1.3	14	0.12	14	0.73	12	2.5	21	0.83	21	6.8	14	7.4
-3.2	13	1.9	5.9	12	-0.79	3.7	7.8	6.8	4.6	3.8	2.4	-6.5	8.3	1.6	-1.8	1.2	-16	4	-5.9	8.4	-2	4.4	1.6	14	-0.03	8.7	4	7.1	6.1	13	8.1	8.2	4.3	-1	7.8	10	-0.99	6.2	10	6.6	2	11	-0.34	15	-3.1	17	9	16	10
4.1	15	2	11	1.2	1.3	8.6	24	3	7	-2.3	2	8.1	-4.2	1.6	4.4	-2.2	2	1.7	-0.42	1.1	8.5	0.97	-0.64	-0.26	2	0.63	1.2	7.2	-2.6	1.6	3.4	2.7	11	6.9	2.3	-0.14	0.04	3.4	-6.2	-2	3.6	3.3	0.18	4.2	-2.8	11	3.7	11	9.2
-3.9	5.8	-4.2	13	-14	8.1	6.3	10	0.35	7.8	-8.7	-0.38	-7.2	1.6	-12	-2.1	-9.3	0.82	-12	7.9	-9.8	5.1	-15	3.1	-8.2	2.3	-5.1	2.6	0.01	2.5	-13	4.7	-4.5	0	0.43	-1.9	-3.7	2.4	-9.9	2.8	-2	0.8	-6.9	3	-16	-0.98	-4.1	2.6	-8.8	3.4
-23	7.6	-14	11	-19	11	-21	9.7	-23	14	-13	8	-15	10	-9.6	-2.3	-11	-8.1	-23	9.5	-16	-0.66	-19	9.2	-15	1.3	-6.7	-1.1	-6.4	5.5	-11	3.3	-18	0.62	-12	0.5	-9.5	2.3	-16	-1.6	-6	1.5	-17	4.1	-20	4.5	-21	3.6	-26	4.8
-26	8.3	-25	9.9	-23	8.8	-39	15	-24	3.6	-16	4.3	-6.4	0.62	-7.3	1.4	-16	1.6	-14	7.8	-12	0.62	-11	11	-11	3	-11	5.3	-14	9.5	-16	4.2	-18	6.2	-16	2.7	-14	1.2	-15	8.6	-8	2.7	-19	1.9	-17	8.4	-18	5.5	-20	9.8
-28	13	-17	10	-12	3.7	-33	10	-20	2.5	-6.4	8.6	-9	3.6	-9.7	5.2	-5.8	-0.45	-15	6.2	-13	-2.5	-25	-0.13	-9.8	11	-5.9	-0.52	-9.9	11	-12	2.5	-14	2.1	-14	9.8	-13	-1.6	-10	1.6	-7	2.8	-14	4.5	-6.3	8.7	-12	7.9	-8.4	9.5
-20	6.2	-11	5.1	-13	12	-23	-6	-18	-6.7	-7.5	3.9	-10	-0.2	-4.6	2.5	-4.4	8.6	-9.8	-0.12	-7.5	2.9	-17	2.2	-6.2	2.1	-4.9	6.8	-8.9	5.5	-7.2	4.6	-17	3.7	-5.3	1.6	-12	2.6	-6	-0.64	-11	4.2	-8.8	2	-2.1	5.8	-6.2	3	-7.7	6.9
-10	3.5	-10	0.59	-10	3.7	-13	-15	-4.5	-4.2	-7.8	-0.28	-4	-5.1	-3.1	3.3	-0	-2.2	-0.65	2	-4.1	-0.39	-4.6	2.1	-7.6	-0.4	0.07	-2.4	-4	-1	-1.1	1.1	-5.1	5.7	-3	1.9	-4.4	-4.3	3.4	0.89	-4.9	-1.7	-3.9	-1.6	-1.7	5.7	3.1	-1.4	6	6.4
-0.35	-2.9	-4.5	-0.02	-5.1	0.91	-0.23	-2.4	4.5	-3.2	-3.9	2.3	-2.1	-1.6	7.4	-2.7	3.1	-2.7	5.9	-0.14	-3.5	5.4	0.67	3.1	-2.7	1	-2	-1.3	-5.2	2.3	0.03	2.1	-2.2	8.3	0.35	6.6	-4.5	-3.1	4.8	-0.14	-2.7	0.91	0.35	1.7	6.6	8	6.4	-5.8	11	-2.2
-0.71	9.5	-6.1	7.1	-0.91	3.8	14	6.9	4.3	8.1	-5.9	3.7	3.9	8.2	-8.6	-1.6	-13	-0.6	8.8	0.97	-16	1.2	0.83	3.3	-3	-0.28	-4	5.9	-3.5	1.3	-0.75	10	-7.9	12	-4.8	3.3	-4	2.1	5.7	1.3	4.4	3.5	-1.1	2.2	3	1.8	14	0.72	18	4.8
5.1	7.9	1	4.3	1.1	7.2	18	18	0	1.3	-1.2	3.1	-22	-1.6	13	0.5	18	-1.4	-0.44	1.6	15	0.87	-2.1	2.3	14	3	7	4.8	1.6	5	6.3	5.3	12	4.2	0.37	1.8	3.8	-0.38	4.4	3	-0.29	4.6	14	2.2	17	3.3	12	0.97	17	3.5
1.8	-0.37	6.3	-1.3	5.2	0.53	2	2	13	4	1.4	0.46	-0.98	-4	5.7	2.1	0.82	-3.2	9.6	1	4.8	-1.1	3.9	-0.85	9.4	0.12	4.3	-0.5	14	6	15	-0.8	14	1.9	12	-1.5	8.5	1.5	4.7	0.86	3.4	-0.4	8.9	-1.4	11	-1.3	14	0.99	13	-5.5
4.8	13	4.7	8	-7.7	3	-2.1	9.3	2.7	5	-0.74	8.1	-1.6	-1.9	-3.4	-2.6	-7.2	-7.3	-6.1	-2.3	-2.4	-0.75	-5.5	0.31	-3	1.5	-6.9	-4.1	-2.7	-3.7	-0.2	4.4	7.9	3.4	6.8	-3.1	-3.4	-0.45	1.2	-3.2	-2.8	2.9	2	-0.34	2.4	1.5	-0.75	-3.5	3.6	-2.3
-6.3	7.1	-4.8	8.8	-13	4.1	-0.23	6.3	-9.6	0.15	-12	5.2	-6.7	8.8	-9.8	-4.7	-10	-3.2	-11	-4.1	-6.6	0.85	-9.5	2.4	-14	-2.4	-5	2.6	-11	-2.2	-3.6	-0.33	-5.1	0.95	-0.52	-3.8	0.07	-1.3	-2.4	-0.36	-0.48	2.8	-8.5	-2.2	-21	0.57	-14	-3.4	-16	-0.98
-38	3.6	-27	2.3	-14	15	-44	0.42	-26	1.8	-16	5.3	-6.2	8.6	-18	-3.5	-15	-5	-21	-3.8	-13	-0.88	-15	5	-15	1.3	-5.5	6.2	-10	7	-9.9	7.6	-17	2.3	-9.4	1.3	-6.5	0.87	-8.7	1.7	-6.3	1.9	-18	-1.4	-26	2	-19	-2	-31	-3.7
-34	11	-25	3.1	-19	10	-42	5.1	-24	2	-14	8.2	-8	-8.1	-7.8	0.43	-3.6	6.7	-6	-1.5	-7	-1.7	-15	0.45	-12	4.5	-4.9	3.6	-5.2	-1.1	-7.7	2	-15	0.42	-17	0.35	-15	0.42	-5.1	0.43	-8.7	-0.14	-13	7.3	-11	2.4	-15	3.2	-22	-1.6
-14	7.9	-14	4.1	-5.7	5.6	-20	9.8	-6.8	-0.2	-6.4	1.9	-7	0.2	-8.2	6.3	-15	-2.7	-5.5	4.2	0.82	0.66	-4	8	-12	3.5	-2.6	0.12	-5.2	-2.9	-8.9	2.2	-9.4	-0.24	-4.3	5.7	-8.7	1.8	-5.1	1.7	-5.5	3.5	-10	0.51	-11	7.8	-17	-0.05	-18	-0.5
0.01	8.7	-5.1	5.1	-1.8	-3.7	-17	4.8	-2.8	-0.44	-4.7	2.9	6	2.5	3.2	0.61	2.5	-4.6	6.6	6.1	0.09	-1.5	2.8	3.3	-2	-3.7	-5.4	8.7	-6.5	-4.6	-1.9	6.8	-8.2	5.7	-4.3	-2.5	-4.7	5.5	3.1	14	-3.1	4.1	-5	-4	-7.2	3.7	-10	-1.4	-11	-3.7
1	2.9	4.2	-4	3.5	-5.2	3.9	-6.1	8.1	-0.2	1	-4.6	2.2	5	2.9	1.2	1.4	1.7	11	4	4.1	5.5	4.9	-0.13	1.7	0.47	1.7	0.94	-1.4	-2.4	1.4	-0.57	-11	-0.81	-3.4	-6.2	-4.3	-3.6	4.7	9.3	-1.4	-2	-3.5	-4	0.18	-6.6	-3.5	-1.3	-1.8	-7.3
10	11	10	3	4	-0.98	9.3	-3.9	6.6	0.01	3.7	5	1.6	-1.6	0.34	2.3	7	-2	8.1	3.2	1.6	1.8	5.6	-0.58	-0.87	-2.5	2.7	-2.3	4.9	3.4	4.3	-0.03	-6.9	4.4	-1.9	3.5	0.81	1.5	5.6	0.09	-8.7	3.3	-0.48	1.3	0.79	5	1.5	9.1	-1.6	15
13	13	9	6.5	4.8	4.5	5.8	11	1	5.9	1.9	1.7	-0.56	1.9	3	17	-1.1	20	1.5	14	3.6	18	5.2	21	0.48	9.9	0.73	1.7	2.3	4.3	1.5	-7.8	4	1.1	7.2	7.9	0.77	6.6	6.3	4.3	-1.6	7.8	-0.33	15	6.6	9.8	-3	18	2.4	19
18	-5.7	5.9	0.88	3	-1.1	3.3	6.8	2.5	9.4	5.4	1.7	3.2	-11	4.2	9.8	-1.1	7.7	6.6	4.1	0.94	7.7	8.6	1.2	-0.18	13	8.3	9.1	1.6	4.1	12	-3.7	7	4.9	3.2	2.2	5.6	4.6	7.1	6.1	7	5.4	-1.3	10	7.1	12	-0.46	12	2.3	15
20	-4.3	14	1.5	3.7	-5.9	5.3	-9.4	8.5	2.5	6.3	1.8	7	-3.4	5.5	4.2	-3.9	0.7	8.8	-1.2	2.6	1.7	-0.41	-2.7	-0.1	0.72	0.65	1.4	3.5	4.3	3	-4.2	2.8	-2	1.4	-1.3	-0.98	-5.1	-2.9	2.4	2.8	-5.2	1.2	-3	7.6	3.3	4.7	6.1	9.3	11
20	-4.2	7.2	-3.2	5.4	-6.6	12	-0.76	5	0.67	5	-6.6	9.9	-3	-2.8	-7.4	2.6	-2.1	0.59	-9.4	3	-5.8	6.1	-3.7	4	-4.4	-0.69	-1.6	4	3.2	3.6	-8.8	2.2	-11	6.1	-0.18	1.4	-8.2	-3.5	14	2.5	-3.7	-0.63	-4.1	1.7	-3.6	4.3	-5.5	10	-9.7
2.8	-9.4	2.3	-5.9	2.1	-12	9.6	-7.5	9.8	-5.4	8.5	-11	4.5	-5.1	3	-12	-2.1	-4.4	6.8	-12	-1.4	-3.5	7.8	-11	2.4	-7.6	-3.7	0.13	2.6	1.4	3.2	-4.9	-3.7	-14	2.3	-4.7	-1.3	-1.1	-3.5	5.1	-0.63	-2.8	-1.1	-12	-3.6	-19	3.6	-10	6.1	-16
6.8	-15	7	-16	5.2	-15	8	-25	11	-9.7	4.6	-13	4.5	1.3	2.8	-9.4	4.7	-9.6	2.8	-12	13	-8.4	6.7	-9.1	0.49	-9.2	-0.82	5.1	-0.6	-2.3	3.5	-1.5	5.3	-10	-2	-4.7	6.1	-1	0.22	1.3	0.52	0.56	2.9	-8.8	-3.6	-19	1.1	-9.5	3.4	-19
14	-15	5.4	-13	7.8	-14	5.3	-22	4.4	-3.6	7.6	-11	-2.5	1.4	0.02	0.34	-8.2	-5.4	1.2	-4.4	8.4	-6.6	6	-6.5	-0.97	-5.5	0.31	0.8	4.8	-3.8	2.2	0.31	5.1	-6.2	5.8	-5.8	0.75	-0.46	0.94	-0.18	6	-2.7	2.5	-8.2	5.2	-14	2.2	-9.2	0.41	-11
19	-5.7	8.4	-5	-0.09	-4.1	6	-11	4.1	-7.6	8.5	0.03	4.3	-2.6	-4.4	-2.8	-5.2	1.6	-2.3	-5.8	1.1	-2.3	3.4	-2.9	4.5	-6.1	3.4	2.6	8	-0.7	10	-4.3	7.7	-8.5	4.6	-5.1	4.4	-3.7	3.5	-5	2.8	-1.2	8.2	-7.3	4.5	-11	9.1	3.9	4.7	-2.9
23	13	12	-2.7	3.6	6	5.8	4.8	2.9	2.1	11	0.83	1.1	7.4	-3.4	6.1	8.6	-4.1	-2.1	3.3	-1.9	0.58	4.7	9.6	6.5	1.2	1.8	7.8	-2.2	3.4	8.2	3	8.3	-1.2	3.5	-0.85	3.8	4.3	3.3	4.3	5.4	1.1	9.5	-2.5	9.1	-4.3	19	11	15	3.7
16	11	15	8.1	13	8.9	16	6.7	12	3.5	9.6	5.6	-1.8	0.15	8	0.75	2.9	7.4	9.2	3.4	11	6.8	6.6	0.57	3.2	3	3	4.8	1.1	4.8	7.9	6.2	-1.4	2.6	6.1	2.6	-1.4	7.8	8.1	5.1	4	4.8	7.3	2.5	11	2.3	12	1.2	22	3
0.31	9.9	0.01	8.1	-3.5	11	13	8.9	8.6	5.9	0.03	2.4	-5.3	5.4	-0.24	2.5	-8.1	2.1	2.9	3.9	-5.3	3.2	-0.53	2	-0.14	1.9	-2.9	4.3	1	1.8	1.1	4.6	0.22	11	4.8	4.9	-2.7	0.52	0.93	5.8	-2.8	2.5	-2.6	2	-6.2	8.9	3.1	3	1	0.76
-9.6	-8.3	-12	-2.7	-16	6.2	-21	-2.4	-12	0.85	-8.2	6.4	-8.8	-2.3	-13	7.3	-3.7	7.8	-14	7.6	-9.8	6.7	-13	4.3	-6.2	3.4	-3.5	2.1	0.54	-0.63	-8.9	3.2	-9.3	3	-5.1	7.3	-0.57	2.6	-5.9	8	-3.3	3.8	0.01	3.8	-17	9.9	-4.4	2.4	-4.7	-1.9
-17	2.4	-12	3.8	-7.4	12	-26	0.59	-12	2.9	-6.1	8.4	-3.6	4.9	-5.1	4.8	-7.4	4.2	-16	14	-8.5	6.3	-11	10	-9.5	-3.1	-5.2	-3.9	-8.2	-5.7	-14	1.5	-10	8.8	-6.1	1.1	-8	0.01	-11	5.8	-9.1	-1.2	-9.8	4.4	-17	8.4	-11	-0.25	-16	-2.1
-18	8.9	-14	8.5	-7.9	12	-27	8.6	-12	11	-5.7	9.1	-0.41	3	-8.1	3	-4.3	2.2	-16	9	-2.9	-1.1	-14	0.94	-3.3	-0.4	-2	-3.5	-2.6	-1.3	-8.3	1.2	-16	-3	-3.8	-4.4	-8.3	-0.81	-9.2	5.4	-5.3	-3.7	-4.9	2.5	-12	0.27	-6.9	6.1	-3.8	7.6
-5.3	5	-7.7	5.1	-2.5	-0.92	-16	6.9	-4.6	5.5	-2.3	5	-4.8	5.1	-4.4	3.2	-0.07	-2.5	-3.8	7.4	-5.2	-1.5	-8.6	7.4	-8	-3.5	-6.2	4.5	-2.8	3.6	-8.5	-3.7	-16	-2.3	-6.8	0.52	-10	-5.7	-5.4	3.2	-7.8	-0.77	-4	3.1	-11	3.4	-3.9	5.8	-6.9	10
3.7	-3.6	1.5	-1.4	-2.2	-1.2	-9.2	3.9	-0.3	-5.5	2.7	3.1	3.3	-9.8	1.3	-3.3	-1.5	0.18	-2.7	-7	-5.7	1.4	-2.7	-8.6	-4.1	6.6	-5.3	4.5	-3.2	1.4	-1.6	6.6	-11	2	-2.7	0.32	-4.4	-0.04	-5.7	2.7	-7.1	-4.5	-3.9	2.7	-4.1	3.8	-6.8	3.7	-2.9	15
6.6	2.6	-0.2	0.41	-2.5	1.1	-7.8	-7	-0.13	2.3	-3.4	1.8	-1.5	-2.2	2.4	7.8	-8.4	4.7	-4.7	3.5	-4.3	-2.5	0.48	-2.9	-1.3	4.6	-3.8	-0.57	2.9	2.4	-7.7	5	2.3	6.4	-0.56	6.7	-1.1	-2.6	5.7	1.3	-3.4	1.5	4.7	1.2	5.1	4.1	-2	17	3.3	7.3
16	-1	11	3.5	9.4	1.8	-0.72	1.6	0.31	5.7	8.8	-0.28	10	-2.7	5.3	0.41	-1.8	-4.8	4.7	-3.6	4	-0.54	8.5	-7.8	-0.69	0.95	-1.7	-3.6	-0.71	-7.2	1.4	-2.3	4.6	1.4	0.33	0.76	1.6	0.2	3.6	6	-4.7	-0.49	6.5	-1.8	6	-3.5	6.9	3.2	7.9	5.6
-2.9	-12	-8.9	-3.2	-8.2	-9.4	-4.3	-0.17	-3.9	-3.5	-15	-4.8	-7.4	-4.9	-9.1	-12	-16	-9.5	-9.3	-16	-7.4	-5.3	-21	-6.9	-3.1	-9.1	0.32	-10	-1.5	-10	1.3	-7.6	-10	-10	3.2	-11	-1.1	-4.1	-4	-9.2	-0.92	-0.39	-5.3	-7.2	-1.1	-16	7.3	-14	4	-13
16	-12	13	-14	2	-13	11	-4	5.2	-11	5.7	-14	-7.5	-10	-4.9	-5.4	0.7	-11	-7.3	-19	2	-8.4	-8.5	-12	1.6	-15	-4	-6.1	-6.3	-8.3	-6.7	-13	-2.1	-23	-8.3	-8.9	-1.1	-8.5	-18	-16	1.8	-4.2	2	-15	3.7	-22	7.1	-9.5	3.7	-15
19	-19	13	-19	4.3	-17	19	-20	3.9	-15	11	-14	1.9	-10	3.9	-17	11	-21	0.27	-18	13	-15	1.2	-18	6	-13	5.1	-9.8	1.6	-12	1.4	-15	9.3	-16	-1.1	-7	8.6	-9	-5	-20	11	-5.8	5.1	-11	4.6	-19	7.2	-12	10	-23
-6	-9.6	-7.2	-7.3	-10	-20	4.4	-10	-5.2	-12	-1.7	-5.4	1.8	-6.5	-8.8	-10	-1.9	-0.99	-11	-19	-8.9	-10	-8.4	-17	-1.3	-14	0.45	-3.6	2.5	-3.6	1.1	-12	2.6	-11	-3	-14	4	-6.8	-2.7	-6	2.4	-12	-0.59	-7.4	1.6	-15	-9.4	-14	-9.7	-14
-18	-17	-15	-19	-15	-16	-24	-23	-17	-9.5	-15	-5.6	-16	-8.2	-14	-7.4	-8.6	-8.5	-17	-11	-13	-3.2	-13	-13	-9.6	-9.2	-4.1	-4	1.6	3.6	-8.6	-13	-17	-13	-4.8	-9.6	-1.4	-6.1	-14	-17	1	-8.5	-12	-5.4	-18	-7.7	-16	-6.7	-28	-9
-28	-29	-19	-23	-16	-18	-35	-32	-21	-17	-14	-11	-12	-8	-15	-4.2	-17	-2.6	-18	-6.5	-20	-0.99	-14	-5.4	-18	-5	-12	-1.3	-16	-0.7	-16	-1.4	-24	-8.4	-15	-5.5	-13	-5.6	-20	-4	-11	-7.3	-19	-2.3	-26	-6.2	-19	-6.8	-23	-2.1
-23	-23	-22	-13	-20	-3.6	-40	-14	-19	-6.3	-12	-8.2	-6.7	-9.4	-12	-2.4	-9.5	-5.8	-8.9	-5.7	-12	-1.4	-8.9	-7.1	-13	-1.1	-7.7	0.92	-13	-1.1	-17	0.84	-21	-7.5	-12	-4.8	-13	-0.24	-12	2	-11	1.2	-17	-6	-23	-7	-22	-5.6	-22	-0.8
-18	-5.7	-15	-5.4	-10	6.6	-33	-14	-9.8	-5.8	-11	-7.5	-2.3	-2.5	-1.7	-2.9	0.1	5.8	-2.1	-8.3	-9.5	2	-7.8	-1.6	-14	1.2	-5.9	-3.7	-5.3	2.5	-15	-5.3	-21	-0.27	-16	-2.5	-12	6.2	-13	-2.4	-5.4	-2.8	-15	2.1	-17	-5	-17	-0.08	-20	-0.78
-12	-6.2	-9.1	-4.2	-6.1	-1.8	-19	-5.3	-9.6	-7.2	-6.9	0.07	-1.9	-0.69	-5.6	-1.3	-5.3	4.3	-5	-3.6	-4.7	3.2	-0.4	-2.7	-7.6	0.64	-6.9	5	-9.6	6.6	-7	7	-15	13	-10	-0.84	-4.9	5.8	-9.3	6.5	-2.9	3.3	-3.8	5.5	-6.8	-3.2	-11	0.92	-15	1.4
-0.39	-0.27	0.21	1.9	-0.44	1.7	-11	-0.9	-2.8	2.7	3.3	4.6	6.5	7.1	0.07	0.29	-0.1	4.8	3.2	10	-1.4	2.6	3.3	-0.21	3.2	0.8	-7.3	3.7	-2.5	7.3	-7.4	0.68	1.5	7.8	-5.2	1.1	0.12	0.78	-6	-6.6	-2.1	-2.6	0.18	2.1	4	4.3	-0.96	2.7	0.38	3.8
3.7	-11	2.9	-2.2	11	5	-1	-0.7	-1.9	1.6	4.5	4.8	12	2.3	-5.5	-6.1	0.42	-1.9	-0.3	3	-1.2	-7	5.3	5	-0.36	0.75	-1.1	-4.4	3.1	4.3	-0.54	1	-0.2	2.6	-0.08	-1.4	1.6	3.6	5.3	-6.1	-1.6	-0.83	-1.9	4.8	0.42	4.7	2.8	-1.9	5.3	1.1
5.1	-14	3.1	-13	9.4	-6.6	4.6	-26	-2	-11	0.8	-0.28	8.1	3.5	4.9	-2.6	5.3	-11	12	-7.1	2.6	-0.99	3.1	1.2	6.9	-1.6	1.4	-6.3	5.9	4.8	1.6	-0.77	2.2	3.8	-0.52	5.6	2.6	4.5	10	2.5	2.3	3.6	2.7	5.2	4.9	5.7	1.6	-4.3	2.3	-7.4
11	-5.3	5.2	0.38	11	2.8	18	-8.6	6.7	-0.12	7.8	5.6	3.9	-3.1	-1.6	1.5	5.9	7.4	3.2	0.15	8.8	4.7	6.5	-5.6	9.4	2.9	-0.56	-1.7	-0.85	5.2	2.1	1.1	4.7	7.5	-2.4	-0.95	2.7	5	-1.8	-3	4.3	6	5.2	4.6	11	4.2	6.3	0.7	3.1	0.25
6.3	-3.1	8.1	-0.82	13	7.4	14	5.8	16	5.3	5.9	0.75	4.8	4.1	2.5	1.9	5.3	7.7	7.6	2.1	0.63	1.7	3.9	-0.54	3.7	-1.4	-4.5	-2.1	0.49	4.6	7.9	2.5	11	11	1.7	1.9	1.2	1.7	-2.4	3.3	0.83	1.5	9	1.9	12	5.7	11	5.1	10	0.93
1.1	5.9	8.2	1.7	16	11	8.8	-2.5	9.7	4	9.9	5.3	4.1	7.8	4.1	0.44	12	-2.4	5.8	6.6	4.5	-2.1	6.7	4.3	4.3	4.9	1.5	-4.6	4.5	5.4	9.1	0.76	14	12	4.2	-2.9	3.5	0.63	4.9	-1.6	3	-1.2	6.9	3.4	8.5	2.9	9.6	1.6	12	1.3
-1.8	-2.5	2.3	2.1	4.3	7.7	-1.3	-5.2	0.87	-5.4	-1.2	-2.5	6.1	5.9	1.9	-2.9	8.2	-6.8	3.7	3.9	2.6	0.85	4.7	11	4.2	5.2	4.3	-3.1	14	3.9	6.2	4.5	12	13	5.2	-3.5	7.2	0.88	0.73	-6.5	5.8	0.52	4.8	4.3	4.4	3.3	2.5	6.5	0.6	1.6
-5.9	-2.2	-4.8	2.6	-3.8	7.7	-14	6.4	-4	-1.7	1.7	2.2	0.55	2.7	5.9	1.2	0.44	0.97	3.6	2.4	-0.09	9.2	3.7	0.54	2.2	6	-0.06	0.08	2.6	2.1	2	4.5	8.6	11	3.4	1.9	2.8	3.6	4.2	0.09	1.4	1.7	-1.2	2.9	-4.7	1.3	2.2	-1	0.86	2.1
-8.8	-0.28	-6.9	7.2	1.1	8.4	-13	8.5	-2.6	3	-0.05	4.7	4.9	-6.9	2.1	0.2	-1.6	8.8	0.11	2.4	0.47	7.3	3.2	5.9	-3.8	2.5	-2	1.1	1.4	-5.3	2.8	5.9	1.6	1.7	-1.4	-0.8	-7.3	-0.07	3.4	9.4	-3.5	0.97	-7	0.2	-4.8	0.45	-7.1	2	-3.9	-1
-4.2	15	2.8	6.2	6	11	-1.1	0.55	3.5	4.7	6.2	-0.61	6.8	3.2	7.5	-1.6	5.3	-5.7	8.9	3.5	5.9	1.2	7.9	6.8	2.5	1.8	2.3	0.71	3.2	-4.9	-4.1	7.8	-4.8	-1.5	0.73	-3.2	-1	0.04	2.5	0.57	6.3	-0.49	4.2	4.3	-1.3	4.3	-3	3.1	-4.5	-2.7
-0.7	1.5	3.5	-0.5	11	4.9	13	3.4	13	-0.29	5.3	0.83	2	6.9	4.4	-0.47	9.5	0.13	9.2	3.3	5.1	1.5	4.7	5.3	5.2	2.7	-4	1.5	1.2	3.1	-7	4.9	-3.7	8.3	1.3	2.5	4.5	-0.98	-2	6.7	3.9	1.9	6.2	0.49	2	-3	5.5	-2	4.7	2.9
3.5	-19	-0.1	-15	7.7	1.3	7.4	-6	4.2	-6.1	-1.3	-2.7	8	4.8	5.5	-1.6	7.9	7.1	7.3	-7.8	5.1	-0.32	7.6	-5.8	3	-0.75	0.91	-3.5	1.8	-0.76	-0.26	4	4.5	7.7	4.7	0.28	3	4.8	4.5	4.5	3	1.3	5	1	8.4	0.89	-0.15	-4.6	5.5	-3.8
3.6	-8	2.1	-11	6.2	-6	7.4	-19	0.01	-11	2.6	-3.9	5	-0.8	4.1	1.4	11	3.5	13	-4.9	3.1	1.6	11	-7	8.5	-2.6	0.87	-4.5	-1.1	0.95	0.95	-7	0.63	5.3	-3.6	2.9	0.75	1.6	4.4	-14	6.8	1.3	8.7	0.17	8.6	-3	0.87	-8.6	-2	-11
0.83	9.1	2.5	-4.1	11	5.5	9.5	0.48	9.6	-7.8	1.7	1.6	-2	-1.2	4.5	-3	0.06	5	5.5	-14	-1.9	-0.36	4.5	3	6.1	-1.1	1.9	-2	3.1	-3.4	0.52	2.5	6.6	7.9	2.3	0.53	1.9	-1	7.7	-7.9	1	-0.98	6.3	-5.3	5.6	-2	7.4	-7.4	-0.43	-4.9
2.4	7.4	2.9	0.86	7.3	13	2.3	11	5.3	3.9	1.8	4.6	7.1	2.2	-3.2	-3.9	-6.3	3.6	-1.6	-2.4	1.4	3.7	7	4.1	6.2	-0.44	3.8	-4	9.4	-0.64	-2.4	-2.5	11	4.1	10	1.7	1.7	-0.74	-2.9	-5	3.9	-1.9	4	-1.3	9.9	2.6	3.7	-5.5	4.6	0.48
1.7	8.2	4.5	8.6	3.3	11	4.6	5.9	-0.04	6.2	3.6	6	7.7	6.9	3.8	3.1	6.1	8.9	2.7	4.7	2.7	-1.9	5.3	-1.4	3.9	1.9	4.5	0.68	5.6	-3.7	5.3	3.1	7.6	4.4	7.6	3.1	7.2	1.2	0.04	-4.7	3.3	1.9	4.7	1.9	5.6	4.1	0.64	-5.1	1.8	3.8
0.51	14	5.3	4.2	2.5	3.4	14	7.1	5.8	-0.97	2	1.3	8.2	8.3	11	0.91	3.5	3.6	12	-1.8	1.9	1.9	14	1.7	-1	0.35	2.8	5.5	-2.5	1.9	1.4	6.6	8	2.6	4.1	3.2	0.28	-1.1	2.2	6.3	-0.52	-0.54	1.4	2	-1.9	-1.4	5.3	-2.1	0.22	-4.8
-6.6	0.92	-8.2	-3.8	0.95	5.7	-4.5	8.3	-4.4	1.9	3.6	-4.5	9.1	0.6	-0.17	4.7	2.6	2.1	6.5	7.2	4.9	6.2	9.3	3.1	4.6	0.95	-5.3	0.01	-0.01	3.1	-1.5	4.7	5.9	0.62	5.2	3.3	-3.5	2.3	-5.8	6.5	0.12	7.2	4.8	-1.5	3.7	-4.3	1.3	-0.55	-2.6	-3.9
-4.8	3.2	-6.9	6.8	0.96	4.9	-9.7	8.9	-5	3.3	1.5	2.3	13	-8.8	6.3	8.6	9.7	11	8.8	5.4	-1.2	2.7	12	0.15	4.7	0.48	1.2	0.5	7.1	-3.9	0.4	-3.9	5.6	0.3	-2.5	1.2	0.64	2.1	0.46	0.33	-3.7	-2.4	1.5	4.2	-1.9	-0.12	1.3	-4	1.7	1.4
5.4	6.3	0.64	3.7	14	2.7	7.2	-1.4	12	1.2	0.74	1.7	1.7	-4.5	5.7	0.67	2.5	5.3	3.9	-7.8	-2.1	-1.4	5.6	1.5	0.16	1.8	-3.6	-2.1	7.4	-2.7	3.2	2.9	10	-0.14	-2.6	-0.41	0.39	3.1	-4.3	-5	-1.3	-0.49	-1.6	5.8	-3.2	7.1	-1	-4.2	6.7	-7.1
10	-2.3	6.4	4	12	-2	7.2	13	5.8	6	6.2	-0.24	1.6	-4.6	5.2	-3	-3.7	-0.58	-6.3	-13	2	-3.8	5.5	-0.2	3.9	1.1	4.5	-0.66	5	0.76	1.8	-0.98	18	-0.01	4.5	-8.3	10	1.4	-2.4	-4.3	5.1	0.4	8.3	-1.6	2.3	3.7	3.6	-1.2	4.2	-5.5
-0.75	13	0.72	14	2.8	-1.9	7.4	16	0.13	3.6	0.38	2.7	-2	3	0.12	-0.32	3.6	4	3.5	-7.1	1.4	-1	5.5	-0.72	7.8	0.52	3	3.7	5.2	-6.6	3.1	3.2	14	4.7	5	-4.1	1.1	5.1	10	-2.8	-2.4	2.2	10	-3.4	4	2.4	0.07	-5.3	-6.2	-1.2
8	6.5	4.8	4.7	10	4.1	14	4.2	7.6	-3.6	0.86	3	10	4.5	4	5.2	5	6.2	7.3	0.08	7.3	-1.2	7.9	-3.6	7.1	3	8.4	0.73	7	-7.5	6.4	-3	5.9	0.66	0.7	-3.4	0.6	2.2	3.7	9.9	0.48	2.1	7.3	1.4	8.8	-1.6	3.1	-0.23	4.5	0.81
8.2	-0.14	20	2.4	16	-0.92	14	18	10	0.72	14	0.56	0.21	-2.4	7.1	1	10	4.3	1	5	1.9	3.1	5	6.4	10	3.2	11	-3.1	4.9	-6	12	-0.34	13	-8.7	4.4	-3.6	4.6	-2.2	5.9	5.7	2.3	-2.5	7	0.45	15	4.9	10	1.2	13	0.88
7.6	6.9	10	4	17	3.3	18	18	5.1	4	4.4	-4	-5.1	5.3	13	1.6	16	5.9	9.5	5.4	13	-0.09	12	1.9	13	2.2	3.1	4.5	-3.2	-5.6	5.2	1.1	11	4.7	6.4	-2.8	8.9	-0.44	-1.8	5.7	12	-0.99	7.9	-1	14	6.8	2.5	1.4	21	2
4.6	9.7	0.44	5.1	-12	9.1	8.8	11	3.8	6.8	-2.5	-1.4	-3.4	2.7	2	2.5	3.5	-2.2	3	6.4	1.9	-2.1	-0.45	2	3.1	1.3	3.9	-3.7	4.7	-5.1	6.3	7.1	5.8	-0.76	2.1	1.2	7.2	-0.51	-1.8	4.4	15	-0.61	1.4	-1.1	-0.23	-3.1	4.8	-4.9	3.3	-3.5
-11	4.5	-8.9	1.9	-18	11	-14	9.5	-9.5	0.18	-5.1	0.79	-7.2	-6	-13	-0.26	-12	-0.47	-13	-0.45	-3.1	0.77	-13	0.47	-2.8	4.9	3.3	3.6	2.3	-1.6	1.1	5.2	-4.9	6.7	0.15	0.98	5.1	0.08	2.4	-4	4	1.4	-11	2.2	-10	5.2	0.08	-8	-9.1	-3.2
-32	8.8	-24	9.9	-16	11	-40	19	-20	0.8	-12	2.8	0.83	-5	-0.64	1.4	-3.3	4.4	-5.1	6.7	-5.5	0.68	-13	0.26	-11	5.1	-0.59	3.5	-4.2	2.4	-7.5	7.6	-21	6.9	-11	6.5	-6.6	4.5	-6.6	-0.48	-3.7	1.5	-16	5.4	-18	5.9	-13	-6	-14	-2.2
-32	4	-21	5.3	-29	1.7	-41	11	-23	0.1	-19	-2	-12	5.7	-1.4	-1.4	5.2	0.01	-14	8.4	-2.7	1.5	-22	4.4	-17	-2.2	-1.8	0.74	-7.7	-1.2	-9.6	2.9	-16	-2.8	-12	-0.69	-9.2	8.7	-9	2.9	-7.6	3.7	-13	-4.4	-27	-8.5	-19	-5	-20	-2.3
-22	-18	-13	-7.7	-14	-12	-27	-12	-8.7	-10	-15	-9.1	-12	-2.4	-4.4	-2.1	-5.5	3.7	-9.6	1.9	-6.2	6	-10	2.5	-17	-2	-4.1	2.7	-9	1.1	-11	-6.8	-17	-4	-0.59	-1.5	-6.8	1.7	-6.3	5.3	-11	-2.1	-14	-7.4	-25	-4.8	-14	-6.5	-15	-0.12
-9.6	-7.7	-13	-8.8	-11	-7.9	-14	-12	-7.2	-6.9	-6.4	-8.2	4.3	0.54	-5.7	1.2	-12	-1.5	-5.1	1.7	-2.4	-0.13	-1.2	1.7	-6.6	1.7	-6.5	3	-2.1	-3.3	-5.3	0.54	-7.4	-1.6	-7.4	2.5	-4.6	-1.3	4	8.6	-6.5	2.8	-8.7	-3	-6.5	-3.6	-6.8	-7.4	-2.5	2
-1.8	-5.5	-3.2	-1.7	-7.2	-11	-8	4.1	1.1	-3.6	-4.6	-8.1	0.64	-5.1	0.11	3.3	3.6	-5.4	-7.3	0.47	1.8	-3.6	-9.8	4.1	3.2	1.8	-0.49	7.4	2.3	-1.5	0.32	5	2.5	0.91	-0.07	-0.65	6	4.1	2.7	5.1	-2	3.2	0.48	3.3	3.2	0.27	-1.3	-6.6	8	-3.4
8.4	-11	8.2	1.3	1.5	-9.8	8.2	-2.2	10	2.9	4.1	-6.1	-2.2	-8.4	7.7	5.7	10	11	2.5	-0.36	4.3	3.3	1.5	1.1	5.7	-1	0.68	-0.75	8.2	-3	1.8	-7.5	0.11	-5.6	6.2	0.45	8.3	-2.1	7.2	5.9	3.8	-2.9	5.7	-0.45	3.3	0.49	3.6	-8	9.3	-4.4
7.6	2.3	6.5	6	5.9	-1.5	13	5.8	9.5	0.85	8.5	-5.5	8.9	6.9	11	-1.2	9.3	-6	8.6	1.5	2.5	-0.92	-1.8	4	2.3	0.07	5.4	-2	7.1	-8.6	3.5	-4	12	3	-2.5	3.6	7.4	-1.3	0.87	-2.3	-0.84	5.8	11	1.4	6.9	5.8	11	-4	11	-3.2
8.6	1.8	7.9	6.2	12	10	14	14	4.6	-2.1	15	4.7	2.9	-0.42	0.94	4.4	4.5	3.5	-1.9	8.6	6	2.2	6.4	12	5.2	4.4	2.2	7.1	0.79	-4	3.2	3.5	9.2	1.3	7	1.6	3.2	-1.9	2.5	3.6	3.5	9	10	1.8	11	0.66	-0.49	-9.6	8.3	2.2
16	-12	6.1	-0.91	-0.32	2.6	8.5	-4.8	7.6	-10	9.3	-4	1.1	-1.3	-0.51	0.29	0.51	0.16	-1.4	7.1	-0.99	-1.6	3.3	3	4.7	2.4	4.1	1.3	0.45	-1.6	7.2	4.6	3	-1.5	6.8	-3	2.7	1.2	8.2	-6.2	0.96	3.4	5.9	0.99	8.2	0.24	0.42	-3.2	3.7	-2.3
18	-0.95	14	-2.6	4.3	8	19	-13	12	-16	8.4	-0.2	9.3	5.5	4.2	1.9	2.4	0.56	3	3.6	2.7	-3.2	9.5	7.8	8.1	5.7	3.5	3.5	-1.1	1.4	4.3	6.3	4.4	9.6	-0.52	4.2	6.3	7.6	11	3.5	5.2	5.6	6.1	2.1	7.7	3.9	0.08	-2.5	5.4	-0.76
24	0.96	16	-0.34	14	5.6	16	11	11	2.7	12	5.7	5.7	7.7	5.8	3.4	6.5	6.3	6.5	7.4	3.2	-2.1	11	5.4	7.1	3.4	6.9	-3.8	1.2	1.9	5.6	0.43	9.8	4.3	2.2	0.96	5.4	0.83	13	3.7	5.5	4.9	9.9	4.4	17	7.5	6.4	-5.8	11	-0.83
20	-2	14	11	13	13	18	19	11	12	3.5	2.9	2.9	-2	3.5	2.5	5.4	0.6	6.2	1.7	7.8	-5.2	0.25	-2	15	0.79	1.8	-5.5	13	0.47	5.1	2.4	6.7	-0.68	8.8	4.7	3.4	1.9	9.4	-3	9.1	-0.46	13	2.3	24	6.9	18	-1.9	17	-3.2
17	-0.97	7.4	9.5	3.7	1.1	21	11	6	5.8	13	1.6	-5.1	-7.6	8.1	5.8	7.2	5.2	10	-3	13	-0.26	9.8	-5.4	7.9	-1	-1.4	2.1	2.1	-5.2	-0.57	4	13	0.75	9	0.69	4.1	2.9	6.3	-10	9.2	-2.8	11	-1.4	14	6.8	5	4.7	14	8.3
10	-3	7	4.2	-1.5	-9.1	11	-14	-3.1	11	4.9	5.8	0.74	-1.6	2.8	5.4	1.6	8.1	6.6	4.1	2.6	1.1	3.3	-8.6	2.5	-0.19	-1.5	-2.9	1.4	7.1	-0.04	-5.8	8	3.9	11	7.5	-2.1	-4.7	8.3	1.9	-1.1	-0.69	2	0.48	0.47	6.7	3.9	22	6.7	17
-2.1	-0.87	2.5	-0.21	-7.2	-1	11	-16	-0.81	5.5	4.7	5.5	-5.2	-0.36	2.7	3	7.8	4.7	0.83	-0.99	-0.38	-3.1	-9.7	-12	0.3	2.4	-7.8	-6.5	2.4	5.5	-6	-6.5	-1.6	-3.1	6.5	7.4	-5	-3.3	2.1	-3.9	0.7	-5.4	1.2	3.1	-3.8	2.8	-1.3	21	-9.9	19
-2.8	7.3	-6	3.5	-6.8	-4.1	6.1	-3	-4.5	-2.4	-6.7	-0.33	-17	1.3	-7	-1.2	0.41	-3.7	-16	-10	-1.4	-0.82	-19	-11	-6.3	0.68	2.2	-2	1.1	6	2.3	-11	-3.1	-1	0.59	-4.2	-2.4	-5.8	-5.7	-5.8	-9.1	-6.3	-6.2	5	3.2	2.6	3.8	14	-6.3	14
-2.2	-16	-4.7	-11	-6.2	-5.2	-7.3	-14	4.6	1.4	3.9	0.69	7.4	-3.7	-7.2	-5.2	-9.2	-3.4	3.7	-15	-17	1.9	-7.8	-7.5	-11	-6.7	-4.4	0.8	-9.2	-5	-4.5	-3.8	-10	-10	-4.7	-2.3	-10	-6.2	-10	-2.4	-12	-5.4	-7.6	-1.3	-0.39	-8.6	19	5.3	15	0.87
7.9	-17	12	-7.8	2.7	2.5	33	-18	21	3.3	7.3	5.3	0.63	-2.8	9	-5.3	18	-10	18	1.7	21	-8.9	23	-9.6	4.6	-5.1	5.4	-3.6	-6.7	-1.9	6.1	-5	2.8	-14	5.3	-5	3.5	-5.6	18	-14	13	-3.2	5.7	-5.4	1.8	-14	7.7	-2.9	14	-2.7
-11	-5.5	-5.9	-1.7	-16	0.74	-5.4	-4.2	-5.2	11	-6.4	7.2	3.3	-2.9	-5.2	-0.24	-7	6.1	-5.7	-0.38	0.66	0.62	-10	-4.2	-4.1	-2.1	-3.6	-6.3	-4.3	-1.2	-4.5	-4.4	-5.7	-8.1	-6.1	-9	-0.32	-1.6	-5.5	-12	2.2	-5.6	-4.4	-3.3	-14	-4.3	-4.3	-1.1	1.4	1.1
-28	6	-22	2	-25	-3	-27	7.6	-25	10	-19	0.78	-7.2	-4.6	-11	1	-14	-4.7	-17	2.1	-7.3	0.88	-15	-2.7	-18	-0.37	-4	-5.8	-3.1	-2.7	-11	-6.3	-18	-5.6	-8.7	-1.3	-2.9	-0.01	-7.5	-4.5	-5.1	-2.2	-18	-0.61	-23	0.53	-18	-1.8	-19	7.7
-35	10	-29	-1.5	-24	-3.7	-47	4.7	-32	-2.2	-16	0.97	-9.9	-2.3	-14	-8.2	-14	-4.1	-21	-0.74	-11	-3.2	-18	2.3	-13	-0.93	-6.7	-1.5	-20	-5.8	-12	-3.3	-18	-1.6	-9.4	2.4	-7.4	-3.1	-21	-0.46	-10	-2.5	-17	-0.67	-21	-0.38	-18	-3.1	-16	5.2
-29	7.6	-22	0.52	-15	-8.7	-40	-6.7	-29	-1.6	-11	0.96	-4.4	0.05	-5.4	-5.7	-14	-9.3	-11	1.7	-15	-3.4	-14	-1.5	-11	-2.3	-0.57	-0.82	-11	0.36	-10	1.3	-15	-1.6	-7.9	0.23	-7	-2.1	-8.7	5.1	-7.2	-1.7	-12	-1.9	-15	-1.4	-15	-1.3	-20	-12
-20	-5.1	-14	-3	-14	-5.1	-29	-16	-14	-1.5	-14	-2.8	-6.7	-5	0.44	4.8	-11	6.2	-1.4	1.6	-2.2	0.41	-6.1	-7.9	-9.2	0.91	-2.4	4.6	-2.3	1.6	-7	1.1	-15	7.6	-9.7	4.3	-6.3	2.2	-4	-1.1	-5.4	-4.3	-8.9	2.7	-11	-0.67	-12	-4.1	-16	-6.1
-14	-7.5	-6.2	-3.6	1.4	-3	-22	-11	-9.2	-3.2	-6.5	2	-4.4	-9.8	-0.12	-3.8	3.5	2.5	-2.1	-5.3	-2.4	-1.6	-2.4	-16	-6.4	-7.6	-3.5	-15	-5.4	-16	-3.7	-21	-6.3	-4.8	-5.2	-22	-3.8	-19	0.49	-16	-8.8	-20	-2.3	-2.2	-5	3.7	-7.5	6	-8.3	9.1
-7	-6.9	-8	-7	-0.21	-6.3	-24	-16	-4.7	5.4	-3.4	-0.09	6.6	9	3.5	4.5	-6.2	-3.6	2.7	13	-4.4	1.9	-1.9	6.5	2.3	0.5	-1.3	3.3	-1.5	9.7	-1	0.05	-3.1	2.8	-1	10	-0.55	2.3	3.9	5.4	2.1	13	0.81	3.7	0.25	5.1	-4.3	23	-2.6	15
6.2	-14	0.12	-9.4	3.9	-12	-7.3	-17	-2.4	6.8	-0.3	0.73	5.2	-1.9	-0.2	-2.9	3.9	0.63	-0.62	-1.4	-0.26	-1.4	1.6	-2.2	-2.3	-3.4	1.4	-1.1	6.1	2.6	3.4	-1.1	0.83	-2.8	-2.3	8.4	4.6	-2.5	4.3	-2.9	3.5	-2.7	1.7	1.2	4.2	-1.7	-3.3	8.2	-1	6.5
5.9	-16	2.4	-13	2.5	-13	1.3	-25	-3.2	-6.2	-2.6	-7.9	5.4	-2.1	-4.4	-3.7	3.4	-11	-4.5	-2.7	-4.1	-12	-2	-6.4	2.7	-2.9	5.7	-7.3	6.5	-0.53	5	-9.1	4.9	-14	4.4	8.5	5.9	-9.3	-0.05	-0.93	-4.1	-2.8	3.7	-4.1	5.4	8.7	4	0.94	1.6	5
0.11	-14	2.7	-16	4.5	-11	9.7	-29	1.9	-7.2	1.9	-13	12	-13	4.4	-8.4	11	1.6	9.2	-8	5.6	-15	4.7	-14	5.3	-14	5.3	-3.3	0.36	-4.2	8.7	-9.8	11	-27	9.2	-5	3.3	-15	2.5	-1.4	2	-11	10	-5.6	4.4	3.4	9.6	3.6	7.2	5.2
1.8	-20	8	-14	13	-3.9	15	-28	11	-6.7	5.2	1.4	7.8	-7.6	2.9	-13	7.4	-18	6.5	-17	1.2	-15	7.2	-19	3.2	-8.3	4.3	-8.9	8.9	2.7	7.2	-14	2.6	-17	6.2	-7.5	1.9	-8.6	-1.2	-11	-1.2	-10	3.9	-7.5	8.5	-11	1.6	-8.8	3.3	-9.9
14	-6.3	5.5	-4.2	12	-3.3	18	6.2	7.7	6.3	0.7	2.8	6.5	-14	6.3	-3.7	-1.6	3.3	4.8	-14	-1.6	2.7	2.4	-8.3	1.5	-3	3	-7.6	3.9	-5.8	10	-11	14	-9.2	4	-8.4	4.4	-1.5	0.47	-7.6	1.4	-0.04	5.9	-7.3	-0.84	-11	-0.25	-4.1	2.3	-4.4
6.7	-10	3.3	-6.8	6.3	-12	7.9	-1.2	-3.5	4.5	5.6	-2.4	-0.81	-13	-0.51	-5.7	5.2	1.9	-1.3	-7.8	1.2	-2.2	5.4	-13	3.4	-4.9	-1.9	-3.6	-2.9	-8.3	5	-3.4	11	-17	9.2	-15	3.3	-7.5	0.65	-4.4	2	-9.4	5.5	-8.6	0.89	-12	-0.76	-4.9	2	3.1
14	4.1	7.4	-0.06	2	-14	6.9	5.8	3.5	11	7.8	-8.5	7.4	7.6	-0.92	5.1	-1.2	5.4	1.7	0.08	4	-4.9	2.9	-3.5	4.8	-0.03	1.4	-2.6	0.41	-5.3	1.3	-2.9	8.9	-8.9	6.1	-7.9	3.8	6.2	2	-8.8	-0.74	-11	4.8	2	5.9	-8.7	4.7	4.6	5.5	-3.2
15	4.9	11	4.3	4.5	-0.98	7.6	7.7	-1.8	6.3	4.1	-1.4	0.94	-4.8	-4	6.4	-5.3	-3.8	3.6	3.6	2.4	5.7	2	-6.8	2	-5.4	2.1	-14	4.3	0.74	2	-7.2	-1.1	-13	7.8	-2	1.3	-4.9	7.6	-2.5	2.9	-1.8	2	-3.1	12	-3.2	14	1.6	16	-8
12	14	4.6	9.9	7.6	-5.1	20	9.9	1.7	8.6	7	-0.77	11	-4.2	0.64	-0.5	6.1	-3.2	10	-0.38	10	2	11	1.6	7.6	-4.2	7.7	-5.2	2.2	-3.3	11	-8.6	-2	-6.7	4.3	-2.5	7	-3	17	-3.7	6.8	-1.1	1.1	-5.3	8.1	-5.9	1.6	-2.4	9.9	-13
-2.8	6.9	6.6	11	5.5	6.5	15	26	6.7	11	4.5	2.7	5.3	12	8.9	7	2.8	-3.5	13	16	8.6	2.6	7	12	11	9.3	7.5	0.77	9.2	1.2	11	2.5	2.2	-6.2	8.2	0.73	7.2	3.7	12	13	6.1	3.3	4.9	4.4	5	-0.68	2.2	6.7	2.5	-2
5.3	8.5	8.9	8.6	3.5	12	19	12	8.8	7.9	-4.1	-6.8	5.3	7.9	8.8	4	17	0.43	13	10	13	4.7	16	8.8	6.4	4.3	7.7	-0.16	-0.54	-12	8.7	5.9	-1.9	-3.8	4.5	-2.6	1.7	4.1	16	4.3	11	2.6	1.6	4.9	1.4	7.4	0.76	5	0.99	-2.3
2	-3.9	4.5	-1.1	-5.8	-4.5	11	1.1	4	-4.1	-4.7	-4.7	4	2.3	4.3	4.6	-3.3	-0.85	8.9	3.2	3.5	3	10	1.7	2.5	-0.02	10	5.6	-3.1	-2.9	6.8	2.2	-3.9	-1	3.2	-2.8	3.9	1.3	2.8	3.8	1.1	-4.4	-3.2	-3.8	7.5	-1.5	-3.9	-2.8	-1.7	-11
6	-5.8	2.8	-9.6	4.9	-10	8.3	0.49	-0.33	-3.7	1.4	-5.6	-5.8	0.06	5.6	5.2	1	-3	2	5.5	5.7	-0.04	7.4	7.1	5.3	1.3	2.1	-0.56	-4.3	-4.6	2	1.2	8.9	-9.6	2.2	-1.1	7.3	-0.21	1.5	-2.3	1.6	-4.8	10	-9.1	12	-7.8	-0.7	-0.91	0.19	-11
11	8.8	8.9	-0.16	11	0.16	16	10	9.8	2.5	2.8	0.55	10	4.4	11	0.47	5.8	-0.84	10	1.2	5.5	0.63	13	10	7.7	-0.2	4	0.43	6.3	0.46	1.8	6.9	5.5	1.9	4	3.8	3.8	2.7	7.6	-2.6	2.5	-0.38	6.5	-0.26	3.3	0.1	0.81	2	1.4	-3.2
3	20	12	12	1.8	3.6	19	12	9.2	6.4	-2.7	2.6	-0.66	11	5.8	7.7	-1.7	4.4	8.4	13	7.1	3.7	8.9	2.8	0.04	3.1	-1.6	-0.47	2.7	4.8	5.4	4.2	7.9	9.6	3.8	7.9	1.1	0.93	0.87	0.97	4.8	-0.86	-1.6	5.4	-8.4	9.5	-0.84	8.4	-1.5	5
5.7	26	5	7.3	0.48	-0.03	9.6	26	-0	6.6	2.5	-1.6	-0.89	1.9	4.3	-2.5	8.2	-5	8.8	-2.5	11	1.3	10	5.3	-1.3	5	2	-1.3	3.7	4.1	5.6	4.3	-2.9	11	2.7	5.8	0.71	6.7	7.1	4.8	3.4	6.9	-5.7	7.3	-1	8	-3.1	7.8	-2.1	5.8
6.9	12	1.5	4.1	3.8	3.5	4.7	12	1.9	-7.5	-1.9	3.5	1.5	0.64	4.3	-0.88	-3.2	0.35	1.2	-0.22	8.2	6.3	11	0.26	2.5	-0.21	11	4.2	4.3	6.6	6.3	7.3	7.5	9.7	1.7	2	5.7	3.6	5	1.4	4.1	1.4	1.9	1.8	1.2	2.3	-2.4	7.9	4	0.3
9.6	5.6	5	6.8	8.6	-4.5	16	6.5	6.6	1.1	-0.52	-0.57	7.8	6.9	4	8	7	12	6.7	5	5.8	7.2	3.4	2.2	6.4	0.25	2.1	10	9.6	-2.2	5.9	-0.13	4.1	-0.38	7.8	2.4	5.8	1.4	5.6	5.5	9.7	3	7.1	0.94	5.3	0.06	-1.6	5.7	-3.6	5.6
7.7	16	7.9	2	2.7	-6.2	21	-4.7	9.4	2.2	5.9	-4.6	2.6	9.2	-2.3	4.2	10	-1.9	1.8	2.2	-1.2	2.8	11	4	3.5	-0.18	1.2	1	1.1	-0.54	0.69	1.1	14	-4.6	8.8	3.7	6.1	-1.4	1	7.7	5.2	0.96	2.8	-5.3	2.9	-1.1	-3.5	5.7	-4.3	12
6.3	7.4	7.4	3	6.3	-1.6	11	5.4	2	-5.9	6.4	0.68	4	-2.3	2.6	-6.4	5.9	-5.7	1.2	-6.5	3.3	-0.46	9.9	2.9	0.24	-4.3	0.05	-3	3.9	1.8	3.5	4.1	19	0.85	6	-2.5	-1.3	-1.8	2.3	0.55	4.2	5.2	3.6	0.09	6.2	1.9	-1.5	-0.62	-0.25	2.9
11	8.3	9.8	5.2	17	-3.2	25	20	3.5	3.4	3.9	-2	1.7	2.6	7.8	4.2	3.7	2.9	2.8	0.96	3.8	4.4	11	2.3	6.6	3.2	6.8	3.2	5.1	5.1	6.7	1.6	9.7	8.1	7.1	0.51	7.9	6.1	6.6	7.8	6.8	6.5	9.6	0.56	7.2	4.2	-1.3	7.4	6.4	2.5
11	1.6	11	4.1	14	-6	32	1.8	12	6.2	1.6	1	-2.5	4.9	4.8	1.3	5	9.9	4.3	5.5	5.1	8.8	12	2.8	4.7	3.5	11	0.32	4.2	2.6	7	-4.8	3.4	-0.41	4.1	2	3.7	0.08	15	4.1	7	2.1	0.76	0.49	-3.9	2.6	0.35	-0.74	2.7	-0.04
11	-0.64	12	-2.4	-0.26	-5	21	0.59	9.5	-5.5	-3.1	-2.2	5.6	10	5	-0.71	0.37	-5.4	14	5.4	3.2	1.5	6.5	4.2	0.48	1.9	8.2	2.4	3.4	0.36	0.96	-0.31	4.1	-8.6	4.7	5.5	-0.79	-2.2	6.8	-2.5	6.3	2.7	-0.97	3.1	-2.7	-5.8	1.8	-4.1	2.1	3.6
-1.2	8.8	3.4	5.2	-9.9	2.6	12	14	2.5	1.8	-1	-1.2	-0.57	0.06	0.84	-0.16	-5.6	-1.7	2.8	2.9	0.37	2	7.1	9.5	1.8	0.65	5.2	0.68	3.8	6.9	2.7	3.5	3.7	-1.6	1.4	2.8	9.1	0.64	-0.55	-1.8	4	6	-1	-3.4	6.7	-9.3	-1.6	-1.9	-8.2	1.8
1.8	18	8	10	0.35	1.3	14	11	0.53	4.2	1.1	2.7	6.9	9.9	7.4	2.3	1.6	-0.23	5.3	4.2	-0.05	2.2	5.5	10	2.7	-0.93	3	3	4.4	-1.8	3.8	0.53	2	1.3	8.8	4.3	5.8	1.7	2.3	2.2	3.8	3.3	0.49	-0.69	2.5	-0.79	-4.2	1.1	-9	1.9
-2.3	11	-1.1	9.6	2.1	8.2	3.7	12	0.38	4.8	-6.2	7	6	3.5	4.8	0.95	-5.7	2.5	8.8	-2.8	1.3	3.5	12	3	5.4	4.5	3.1	2.6	3.3	-2.5	4.5	-3	4.6	7	3.6	-4.5	2	0.7	-0.33	4.4	1.6	2.4	4	6.1	7	9.2	2.6	1.5	1.7	6.8
18	2	19	5.4	13	1.2	12	8.2	4.2	0.28	17	0.26	-11	7.1	-8.7	-3.6	2.1	6.8	-1.8	-0.62	-2.2	-2.6	-5.3	-4.6	3.7	2.3	10	-1.7	10	4.1	5.6	-1.6	4.9	14	6.1	2.8	-1.6	-0.9	0.63	2.8	4.5	0.29	-0.98	4.1	5.6	6.9	22	0.67	15	-5.3
12	8.3	20	3.3	14	-4.2	35	3.9	16	-1.6	12	3.7	-7.2	-1.8	9.5	5.4	1.8	3.8	13	-5.8	3.4	1.9	1.2	-3.9	9.4	-4.6	12	3.8	8.1	1.2	8.6	2.2	4.6	6.5	7.3	5.4	7.4	3.9	7.2	-8.7	9.5	2.1	4.7	0.3	17	-2.6	19	-5.2	17	-2.4
14	3.5	9.2	0.89	2	-1.1	29	-4.3	10	-0.89	1.2	2.9	4.2	3.5	19	4.7	4.4	4.8	4	-2.6	10	-1.3	2.2	2	14	-0.85	8.3	-0.6	9	3.8	8.4	-1.8	17	1	4.7	4.5	13	0.75	5.8	-9.5	9.2	3.3	10	-1.8	9	1.7	10	-4.4	6.5	1.5
-9.7	15	-8.1	7	-16	8.9	-1.7	16	-8.3	4.8	-16	6.2	-13	0.72	-28	-0.28	-34	-1.1	-32	-1.1	-16	-1.9	-50	1	-16	0.7	4.9	-1.8	2.6	-1.2	1.6	2.1	-3.4	3.8	-4.9	-3.2	2.7	4.9	-6.1	-0.18	-6.7	-0.5	-17	-0.3	-22	2.3	-3.5	-4.7	-17	2.2
-34	15	-26	13	-36	11	-42	22	-17	1.4	-14	8	-52	-6.9	-51	3.6	-64	-0.56	-74	-0.12	-62	7	-80	-0.09	-51	0.4	-1.1e+02	2.6	-1.1e+02	-4.2	-1e+02	-1.1	-94	4.4	-1.1e+02	-0.33	-84	5.1	-1.2e+02	6	-1.2e+02	2.8	-59	0.51	-60	-7.2	-22	-2	-25	-0.19
-20	-3.1	-24	-1.2	-27	-0.11	-42	1.5	-22	4.7	-18	-1.1	2.6	2.6	9	0.05	12	-0.06	1.5	7.1	17	3	11	4.1	5.3	4	1.9	7.1	-1.3	1.4	4.6	2.5	-2.6	2.8	4.3	0.57	1.8	-0.13	16	6.8	25	2.2	2.1	1.2	-11	-1.2	-15	2.2	-6.5	-8
-3.6	-13	-6.3	-10	-1.4	-5.1	-16	-20	1.9	-11	-6.4	-4.4	3.1	-3.2	-0.02	-9.3	9.3	-6.8	-1.1	-6.4	4	-3.5	-5.5	-0.73	0.44	-1.1	0.79	3.5	-0.11	1.6	1.8	3.4	-12	-0.49	-0.09	0.79	2.9	-2.9	-5.4	-3.4	-2	-2	0.13	-2.9	-12	-3.8	-0.76	-3.3	6.6	-7.6
-11	-12	-6.5	-14	9.7	1.2	-20	-22	2.4	-8.3	-0.83	-6.8	-0.15	0.03	5.7	-7.3	2.7	-4.2	8	-2.5	-1.7	-3.5	0.27	0.31	4.3	1.6	-1.8	1	0.25	3.7	-0.72	2	-0.63	3.6	-6.5	-2.2	3.2	-3.9	7.5	-1.6	-3.3	2.3	6.7	-1.1	1.4	-1.5	2.9	-8.8	9.9	-8.4
-5.7	-1.1	-2.8	-3.4	7.4	-3.3	-12	-13	2.5	-5	0.93	-0.64	-2	0.02	-0.1	-6.8	-1.3	-2.6	1.4	-3.2	-1.9	-3.4	0.62	0.12	-0.89	-4.7	-0.52	-7	0.6	-1.7	4.9	-2.3	-0.43	1.3	0.15	-5.4	-0.26	-2.5	3	-3.7	1.6	-2.7	4.8	-4.1	6.3	-4.1	2.5	-5.3	3.7	-7.8
3.6	6.1	8.3	-6	8.3	-8.3	2.2	-8.5	7.2	-8.5	6.7	-1.9	-7.6	-3	-0.85	0.11	-9.5	-1	0.67	0.43	-5.1	0.76	-0.44	-1	-5.2	-3.1	-1.4	1.3	1.9	-4.3	-1.3	-1.3	2.7	2.7	-1.3	-2.4	-7	-0.02	-5.2	-0.75	-6.2	2.6	1.2	-0.94	3	1.1	4.3	-5.3	5.5	-2.2
18	-3.6	9.3	-1.8	14	-3.7	10	-7.7	1.2	-1.7	5.1	-0.73	-6.3	-2.8	8.6	-0.99	2.2	-1.2	4.3	1.8	5.1	-2.4	6.2	-0.21	13	-6.2	4.1	1.1	5.1	0.35	1.8	-3	-0.84	1.5	3.7	-4	1.1	1.9	4.5	3.6	13	-1	12	-1.2	17	1.6	12	1.2	8.1	-3.4
16	5.5	9.4	1.3	6.5	7.7	15	3.1	9.8	2.8	2.9	4.2	-6.7	-5.9	-0.37	-2	9.7	0.14	-1.4	-3	-3.2	0.5	-3.4	-3.9	5.1	1.5	-2.4	-0.37	2.3	3.8	1.6	5.8	7.4	8.5	3.1	0.74	2.8	2.6	1.9	6.9	0.76	0.95	5.5	-1.5	6.5	3.5	3.4	-1.4	-1.1	3.2
1.8	13	-6.1	5	-18	2.6	-4.4	7.9	-10	-0.54	-4.8	0.22	3.4	-4.2	-10	-0.68	-8.3	-1.2	-9.3	2.2	-7.3	0.53	-5.4	0.19	-7.8	1.8	-8.9	-4.5	-3.7	-0.87	-3.1	3.1	-4.4	1.7	0.79	1.4	-2.8	-2.9	-3.1	5.3	-2.3	0.85	-6.2	0.6	-8.2	5.7	-8.6	0.55	-7	2.5
-7.1	6	-8.6	1.3	-11	3.5	-9.1	6.1	-4	-1.6	-6.9	-0.55	2.5	2.9	-7.5	-0.6	-4.4	-5.8	-7.6	5.2	-7	-3.3	-5.1	9.6	-10	4.5	-11	8.4	-7.3	0.67	-14	0.75	-17	-4.1	-7.7	-1.8	-13	1.9	-7.4	5	-7.9	3.9	-11	2.7	-8.7	-3.3	-4.6	-3.2	-4.9	-3.3
-12	-6.5	-9.9	-1.4	3	-1.6	-15	-0.51	2.1	-5.3	1.6	-0.28	0.74	-4.7	-4.9	-1.1	-5.8	4.8	-3.5	2	-1.3	4.1	-7.1	6.2	-8	1.1	-2.8	4.4	-1.8	5.3	-4	3.3	-12	-3	-2.9	0.92	-6.4	-1.1	-4	3.1	-4.8	1.7	-9.2	6	-11	4.6	-6.7	-0.77	-12	-2.3
-18	-21	-17	-8.2	-6.4	3.2	-27	-15	-15	-2.4	-2.1	-0.58	-5.4	0.21	-6.2	3.9	-6.4	-0.32	-9.7	1.9	-1.3	0.96	-8.2	0.66	-11	0.35	-2.3	-2.9	-4.3	-4.5	-3.7	3.5	-5.4	3.6	-4.8	2.1	-2.6	1.8	-6.2	-3.2	-2.1	-1.8	-5.8	4.1	-8.2	4.2	-7.2	0.92	-11	-6.2
-20	-7.3	-13	-2.3	-5.1	12	-22	-0.12	-11	1.1	-2.3	7.5	0.65	3.3	0.77	2.8	-1.3	1.4	2.4	-2.6	-3.8	0.46	-6.1	2.5	-3.4	7.6	1.9	4.1	1.7	0.08	1.7	1.2	-4.9	11	-1.2	3.3	0.2	-0.7	-0.34	-1.3	1.4	-0.92	0.09	5	-5.9	7.8	-4	-1.4	-9.9	-2.3
-5.1	-5.4	-6	-4.7	6.2	5.7	-15	-2.8	0.3	-0.31	-0.88	1.6	-2.5	6.7	-6.2	1.3	-3	-3	0.57	-2.6	-5.3	0.94	-4.1	2.1	-3.5	1.2	-0.29	6.8	3	4.6	-2.1	6.8	5	0.39	2.7	1.4	1.4	2.7	1.7	-2.5	-2.4	-0.28	-0.1	0.31	-2.5	4.3	-0.07	0.19	-2.2	2.8
-8.9	-16	-6.9	-4.1	-5.1	8.2	-23	-6.1	-6.6	-4.9	-0.43	-2.5	1	0.5	-3.9	3.5	4.6	-1.3	-4.4	4.2	-2.8	-1.2	6.1	4.7	0.95	2.6	1.8	-1.2	3	1.8	-6.4	4.1	0.63	-3	-2.1	1.6	0.19	1.1	-1.1	1.8	1.9	-0.36	1.1	1.8	3.7	-2.7	0.76	-3.7	-0.45	0.11
0.47	-9.7	-5.3	-1.6	3.9	-3.5	-14	-12	-6.7	-1.1	0.91	-0.82	2.7	-8	-4.8	-0.23	9.2	1.5	-2.1	-4.9	2.5	-0.85	5	-2.9	-0.62	-2.6	6.2	4.7	5.4	-0.17	5.2	2.5	2.1	-0.73	0.72	6.5	2.3	3.6	5.4	1.2	5.5	0.86	1.4	-1.6	4.7	-5.5	-3.6	-6.8	4.1	-4.6
1.2	-2.8	0.7	-3.8	0.98	0.36	-0.17	-15	0.64	-8.5	3.9	1.8	2.1	5	4.4	-7	9.9	-4.1	5.3	-2.3	-0.64	-0.02	4.5	-7.5	1.2	-0.91	-1.8	-0.23	1	4.1	2.9	-0.57	6.6	5	6.8	7.8	1.4	-1.7	6	-0.87	1.6	-1.9	2.5	1.7	6.1	0.05	5	6.4	4.5	3.1
7.1	-4	7.7	2.3	1.8	6.4	-0.53	-3.3	6.4	-2.2	5.3	3.1	1	0.04	-2.1	-2.2	-1.2	0.99	0.91	-1.2	-0.61	-1.5	3.3	0.43	4.4	1.8	5.7	-0.1	6.3	2.5	4.9	-0.31	12	0.09	1.7	-7.3	0.79	1.3	1.3	-2.3	3.1	3.5	4.4	1.2	8.5	-0.13	7.7	6.5	3.6	14
2.3	-7.2	-5.2	1.2	-8.4	0.15	-1	7.6	1.3	6.2	4.3	0.13	4.3	-7.2	1.9	1.4	4	3.6	3.8	-3.2	5.2	-3.9	3.2	-7.7	1.2	-1.7	3.2	-1.1	5.9	4	6.2	1.4	6.2	-0.53	7.8	-4	1.8	3.1	5.1	3	2.8	-1.7	2.8	-3.9	10	-4.6	3.3	4.6	1.6	12
[truncated: 952 more columns]
