# Supplementary material for: Dyslexia on a continuum: A complex network approach
Source: PLoS One. 2018 Dec 17;13(12):e0208923. doi: 10.1371/journal.pone.0208923 (PMC6296514; doi:10.1371/journal.pone.0208923)
Supplement: S1 File — Detailed information about the archive contents is provided in the included README.txt file. (TGZ) [file pone.0208923.s001.tgz › FS_604_AV_run_1.csv]

0.42	-0.03	21	-6.8	5.9	2.2	8.1	-3.6	12	2.5	22	9.4	10	0.44	1.6	6.1	11	7.4	-1.8	-2.4	0.27	13	11	4.4	23	-0.33	2.1	8.1	17	9.4	6.8	4.2	7.3	9.8	2.4	5.6	0.97	-1.1	11	-3	7.7	0.24	6.9	-8.3	9.4	1.9	6.8	3.4	20	6.4
0.4	0.53	10	5.2	3.8	5.8	-3	0.8	3.9	9.4	7.7	10	-5.2	10	1.6	-1.8	10	3.3	-4.7	-0.81	-4.6	6.7	1.1	16	7	3.9	-6.2	5.2	4.3	12	-1.3	0.31	11	5.5	14	12	6	1.6	8.2	4.7	5.3	2	-8.4	5.1	3.5	-0.14	6.6	-0.34	1.2	15
0.19	0.9	-5.5	10	8.8	7.8	4.4	11	12	13	7.3	15	2.1	18	2	6.2	11	1.6	2.5	7.3	0.45	-0.74	-4.2	17	-2	9.6	-2.9	-3	3.9	14	2.9	4.2	11	12	8	8.7	5.8	4.4	-1.1	1.4	-1.1	2.1	2	0.83	0	0.07	0.24	2	4.9	23
-0.21	0.88	15	6.9	20	4.3	17	11	11	7.1	8.6	4.6	13	20	3.6	5.5	10	1.5	1.7	-2.1	6	7.2	-2.9	8.4	8.9	5.2	-0.94	3.5	5.3	2.8	4.1	5.4	15	-0.02	1.5	2	2.1	6.5	-0.35	0.99	1.4	10	17	2.3	4.7	10	-3.2	4.7	17	11
0.24	0.5	11	-3.5	16	14	13	7.9	-1.5	-0.07	-6.7	-6.7	6.1	8.1	2.8	1.4	14	1.2	2	-5.2	10	-0.42	8	6.7	-2.1	0.99	-2.7	3.1	5.5	5.3	6.6	-0.05	7.8	4.7	12	0.76	13	2	10	2.6	8.9	-2	5.1	-7.9	3.2	1.6	6.8	-2.9	0.02	-1.2
0.4	1.1	3.9	7.7	11	14	9.4	-3.6	0.11	-10	-2.5	-17	4.2	13	-0.18	1.3	5.6	15	-7.8	5.2	14	9.9	-4.8	1.2	-1.4	4.5	-0.62	-15	-0.47	2.4	9.6	3.5	2	7.9	16	8.4	12	-2.3	5.4	2.7	1.4	-12	0.42	-16	4.2	5.8	3.3	-8.8	5.5	1.6
0.12	0.33	0.46	-7.2	-1.4	6.8	-3.1	-3	2.2	-2.6	-1.8	-13	2.9	7.3	-8	-3.8	1.1	-3.4	-8.9	0.14	10	5.4	-10	-4.4	0.57	1.1	2.6	-12	-3.4	7.5	4.6	9.5	1.1	3.6	1.9	10	0.48	5.8	3.9	1.6	1.4	-3	-1.4	-8.3	7.9	9.6	-1.3	-4.2	-0.4	-2.1
-0.01	-0.22	13	-19	1.9	0.56	5.3	1.6	-2.8	16	-2.2	0.28	4.6	0.61	-15	-0.65	14	11	-5.4	1.3	-3.7	6.5	4.3	9.9	6.7	2.4	-8.4	-3.2	5.2	8.6	11	16	13	8.8	3.4	11	6.7	4.9	3.3	2.7	8.6	3	-7.6	1.3	8.4	5.5	3.4	-3.6	6.2	8.6
0.13	0.31	10	2.4	0.48	3.6	11	9	6.3	12	6.9	15	8	16	-8.7	7.2	1.9	16	-3.1	3.7	2.3	16	-3.3	9	8.8	11	0.61	2	9	7	1	6.5	2.5	12	8.2	9.6	4.6	2.6	-0.35	2.8	2.7	0.76	-3.6	-4.7	2.3	0.74	0.56	-2.2	7.2	6.6
0.23	0.3	10	-3.8	9.6	4.9	7.8	7.8	17	7.9	11	7.6	11	15	9.4	3.7	9.8	5.1	4.6	-1.6	11	1.6	-1.7	7	7.2	5.8	7.2	3.5	3.6	6.3	0.39	4.7	4.3	3.2	-1.4	2.8	1.9	1.6	6.8	1.6	8.9	3.6	7.5	3.9	8.4	3	-1.6	5.5	6.2	11
1	-0.13	-2.2	11	13	8.7	10	17	17	5.8	12	10	8.4	10	3.3	2.8	14	1.4	11	6.8	6	-9	13	4.5	4	1.8	6.2	-4.7	2.1	0.36	8.3	1.6	4.2	9.2	10	-4.2	9.6	-2.8	9.4	-4.4	2.8	2.5	13	-1.3	6.7	2.7	5.2	-6	9.6	1.6
0.18	-0.08	16	6.1	12	-8.7	21	6.2	13	-1.1	16	5.2	23	7.8	2.9	0.56	14	-1.6	3.8	1.2	10	2.2	3	6.9	11	2.4	8.9	-0.13	12	-4.4	0.55	6.7	9.9	1.3	12	-7.3	8.3	-2.8	1.2	-0.26	3.4	3.1	10	4.6	-3.5	8.1	10	1.1	11	-5.2
0.11	-0.31	1.8	-10	9.9	3.5	7.7	-1.2	3	-3.7	14	1.9	6.5	-4	-8.1	-3.6	6.8	4.3	1.4	-9.8	1.3	5.8	2.5	-0.93	2.2	-1.2	13	-7.7	-0.35	-4.7	5.1	4.9	-6.3	0.58	3.3	-4	14	-1.5	5	0.72	0.2	1.4	3.5	10	-0.33	5.8	6.4	-1.8	-1.1	-7.2
-0.33	0.62	-20	2.5	-9.7	6.9	-7.1	-6.5	0.69	1.5	-2.9	-9.4	-2.4	1.5	-3.1	-5.8	5.5	5	9.6	-7.3	11	-8.2	18	6.8	5.3	-4.3	4.4	0.66	0.68	0.01	2.4	-0.85	4.1	2	-3.2	-0.97	0.17	0.38	-4.1	-3.8	1	-4.5	6	2.1	-0.58	-2.4	-0.65	2.2	10	6.4
0.59	-0.05	-6.6	-4.6	-5.4	-13	6.9	-9.9	8.7	-3.8	3.7	-5.3	6.6	-15	7	-5.1	8.1	-12	15	-4.8	13	3.9	6.8	-4.7	11	-5.9	8.6	2.9	8.2	-3.4	-1.4	-2.9	12	-2.2	0	-6.4	5.3	-3.9	0.75	-3.4	-2.2	-6.7	8.1	4.8	-2.5	-7.7	0.52	1.9	16	-0.4
0.37	-0.06	-11	-1.9	-6.5	-8.3	-0.37	-7.7	3.3	1.6	0.92	-3.1	3.4	-7.4	8.3	-6.4	-12	9.6	7.5	2.4	6.4	6.9	2.7	8	-3.2	-6.5	2.7	4.3	-7.2	-14	6.1	-2.4	-2.8	-1.8	0.99	-7.9	-2	-1.2	3.2	-8	5.6	-3.2	9.7	8.4	-1.3	-12	1.5	-1.9	8	5.7
-0.02	0.1	-6.3	-1.1	-5.7	0.7	-4.6	-6.2	2.1	5.3	0.65	-4.8	-2.2	0.77	9	2.7	7.2	7.7	1.8	-3.9	-5.4	-1.8	18	3.1	2.6	3.5	-1.7	2.2	4.2	-0.18	-1.2	-1.3	7	-9.9	12	-1	-5.5	0.55	6	-1.4	11	-0.01	-2	3	1.6	-2.5	1.6	3.9	0.89	5.6
-0.2	0.1	-15	-10	-8.2	-5.5	-2.1	-7.9	2.9	-2.4	3.1	-7.3	-5.8	-8.8	-2.5	5.8	1.8	4.7	-4.7	-11	-8.8	8	5.1	-1.2	-0.48	7.4	7.9	13	-7.5	0.66	-6.2	-4.7	-2.8	-16	-3.8	8.6	-3.6	3.8	-0.45	3.6	-2.4	-5.4	-9.2	9.8	1.7	3.4	-4.9	-3.9	-7.9	-5
-0.35	-0.01	-0.73	0.87	-0.56	3.5	7.2	-8.2	5.7	-2.6	0.29	-9.4	8.4	0.61	6.2	-0.56	-11	2.7	3.4	-2	4.3	4	2.5	-2.5	2.9	-11	11	2.6	-4.7	-14	-2	-2.2	-2.6	-5.3	-5.2	-5.2	-4.6	-5.2	4.6	-1.6	0.07	-5.6	-2.7	2.6	7.8	-0.85	-3.9	4.5	-0.97	-6.9
-0.17	0.2	-0.22	-2.1	-1.2	-0.27	-4	-6.7	-3.5	1	-7.3	-2.5	-6.1	-6.4	1.4	-1.8	5.5	0.79	3.9	3.6	-0.2	4.3	-2	-3.5	-1.8	0.61	6.4	-3.3	-2.4	-3.3	4.1	-2	-3.6	-0.36	8.3	5.8	5.7	-3.5	5.1	1.9	-2.9	11	4.3	11	1.5	-0.57	-1.4	-2.2	-12	-1.7
-0.35	-0.28	-15	9.4	-1.1	-5.6	-17	6.3	-2.2	-2.1	0.2	1.9	1.6	2.8	5.2	7	-7.6	-4	-3.5	3.9	10	5.2	6	1.1	-5.2	-0.98	-3.2	4.9	0.45	-3.5	-0.88	0.97	-10	0.76	-2.9	-3.8	-0.25	-4.8	0.17	-0.51	-2.1	-2.9	-4.2	6	-0.07	-4.6	2	-0.66	-9	1.4
0.62	0.19	-8.4	-6.3	5.6	-7.2	-16	-1.2	-3	-2.2	-8.1	0.75	4	-4.1	3	0.2	6.9	-4	0.72	0.16	2.1	8.9	5.8	-0.53	-8.2	-0.29	-6.3	2.2	-3.5	-0.92	2.1	-1.5	-7.9	-5.8	-4.5	-8.2	-6	-5.1	0.54	0.58	3	-0.39	6.4	2.2	2.6	-2.2	2.3	0.02	-4.1	0.52
-0.13	-0.07	-16	2.8	1.8	7.8	-8.4	3.7	5.7	1.7	-9.4	1.3	-4.4	2.1	-5.7	-0.6	-15	11	5.5	3.4	0.03	-7	-12	-9	-4.6	1.6	2.4	-5	-5	-2.4	2.6	-3	-0.84	2.1	6.1	-2.9	-2.9	-4.2	2.9	3.2	-6.4	4.3	9	-7.1	-6.5	3	1.5	-0.71	-3.3	6.2
-0.23	-0.05	-2.8	3.2	-5	-0.71	-3.9	2.1	-1.2	-2	2	5	3	-8.9	-0.14	-0.82	-4.5	7.5	-0.67	-2	5.5	-7.5	-2.3	-2.5	0.28	0.12	3.2	0.39	-7	3.5	-0.81	3.1	-7.8	5.3	-6.7	3.2	-7.8	2.9	5.1	1.8	1.7	3	-6.7	-0.84	2.5	-0.86	-3	1.3	1.5	-2.1
-0.26	-0.53	-8.4	2.1	-4.6	-10	-15	-11	-5.9	-8.7	-3.8	-8.1	-9.4	-4	7.7	4.5	-4.7	-1.7	-5.8	-1.4	1.5	2.5	6	1.1	-0.3	-1.4	2.9	9.3	-4.1	-4	2.1	2.6	-8.9	-2.6	-9.8	-5	-8.7	0.07	-1.8	1.2	4.2	-2.3	-0.66	4.8	-1.9	-7.5	-1.9	6.1	-5.8	-13
0.17	0.29	-11	-6.7	-7.9	-15	-7.6	-6.6	-5	-4.6	7.2	-19	-18	-2.2	-2	-7.5	6	-2.9	2	-1.6	-7.5	-0.47	2.3	7.2	-0.09	-2.3	8.4	7.5	1	-5.9	5.5	-5.9	7.3	-13	6.3	6.8	-4.3	1.1	1.3	-0.23	5.9	-6.7	4.2	19	-3.5	-10	0.05	-2.5	-6.1	-9.5
0.32	-0.48	0.04	-14	3.1	-6.6	9	-10	1.6	-2.5	13	-8.2	3.9	-3.8	8.9	-1	-2.9	-7.5	12	-3.5	0.71	7	10	-1	11	-2.2	4.6	-2.8	12	-11	5	-5.9	8.8	-13	16	-2.6	9.6	-0.56	14	0.52	12	3.2	-1	4	7.6	-6.6	7	3	0.48	-6.2
0.52	-0.72	1.7	-1.6	4.5	-6.1	-8.8	-6.3	-6.9	-6.6	1.2	-9.8	-0.3	-5.9	9.9	-0.6	-3.6	2.1	6.7	3.7	1.2	-2.1	16	-5.2	7.4	-6.4	-3.8	1.7	4.6	-6.9	3.2	4.4	-3.9	-4.2	6.3	-2.1	7	-1.8	11	0.45	6.9	4	-7.1	-5.2	5.3	3.5	-1.3	5.5	8.2	-5
0.8	0.18	-22	4.6	-5.8	2.1	-21	-1.4	-15	-4.8	-7.5	-2.9	-15	-5.3	2.8	-6.4	6.2	4.3	5.4	6.1	3.7	-14	11	-9.7	-0.82	0.77	-2.6	6.5	0.22	0.72	5.9	-1.9	-0.14	-4.3	0.43	11	3.6	3.6	2.9	5	12	-1.1	0.48	1.8	5	0.9	-0.33	-4.6	2.2	7.5
0.76	-0.03	-3.4	7.8	-14	1.5	-8.3	7.4	-13	-0.51	-4.1	1.2	-8.5	-0.09	8.8	6.3	0.47	5.2	-0.19	-1.8	12	7.2	13	-5.6	-0.54	-1.1	4.4	0.53	-3.8	-0.34	2.3	-4.5	-2.9	-3	-12	-5.3	-4.7	2.3	-5.6	1.1	1.7	1	1.6	5.9	2	0.35	3.3	0.13	2.3	-4.3
0.63	0.25	-8.1	-7.5	-5.6	-4.3	-4.5	-5.2	-6.8	-1	-2.5	-2.4	-1.4	-11	9.7	4.3	-14	3.9	-0.75	-2.9	2.3	11	7.8	-2.3	-0.89	-2.4	-1.2	-5	-9.6	-5.1	1.5	1.2	-5.8	-4.6	-6	3	-1.1	-2.4	-6	4.5	-2.1	0.67	-8.5	-4.3	-2	-3.7	-2.8	-5.7	2.3	-12
0.4	0.2	4.7	-1.5	-1.4	-7.1	3.5	-12	-12	-8.1	4.8	-8.2	1.3	-6.2	15	-8.4	1.3	-0.64	2	0.17	-11	2.2	17	-4	1.2	-9.2	-0.63	-5.6	-3.6	-13	-1.2	-9.8	-0.73	-5.8	-0.73	-8.5	-3.6	-5.1	5.6	3.6	3.9	1.4	-7.3	-13	-3.3	0.35	-6.3	-4.6	4.4	-16
-0.07	-0.47	-5.1	-0.22	-9.4	-8.2	-1	-11	-1.8	-5.4	2.6	-7.9	-1.8	-9.7	6.5	-8.9	1.2	-9.2	-0.2	-0.05	14	-11	-3.4	-2	0.14	-7.6	-2.6	-4.7	-3	-9.1	-3.3	-0.7	-7.5	-9.4	-3.7	-8.1	-2.9	-4.7	-2.1	-3.4	0.93	7	-2.3	-7.4	1.6	2.5	-2.7	3.7	2.4	-6.2
0.75	-0.53	-20	-13	-7	-18	-17	-5.2	-2.5	1.6	-3.8	-0.01	-12	-12	4.5	-4.6	9.3	-6.5	12	-1.3	3.3	-9.5	14	-6.6	0.15	-5.4	3.6	2.6	6.7	-7.2	16	-2	4.9	-2.2	-0.21	-7.5	5.3	-4.6	-0.38	-5.4	1.4	-3.4	-2.6	2.2	4.9	-2.3	2.1	6.8	-11	-7.3
-0.22	-0.61	-0.82	0.64	5.4	-1.9	-3.5	9.1	5.5	-1.8	18	3	-5.5	-2.6	-6.1	-0.27	-5.7	-11	12	3.2	8.5	6.2	17	-5.8	12	-5	-5.5	0.21	11	3.2	0.22	-3.3	8.8	5.8	-0.87	-4.6	7.3	-0.64	2.5	0.46	5	0.53	-4	-2.6	2.9	1.3	6.3	10	11	-11
0.77	0.27	3.6	9.1	7.7	3.1	15	9.7	5.8	4.6	13	10	13	9.8	7.6	2.3	6.5	2.7	4.8	8.7	4.5	-9.1	8.8	3.9	8.6	2.5	-4.6	7.1	8.6	-2.6	0.66	4.8	9.1	0.26	4.2	2.8	-1.8	1.5	-1.4	1.4	-0.09	7.8	0.66	-2.6	2.6	1.2	-2.5	2.4	12	-4
0.06	0.01	-0.11	-4.2	11	-1.9	6.8	-2.3	5.9	-4.3	-7.7	-1.4	0.9	0.45	3.9	1.7	2.5	-5.4	-6.9	7.1	-7.5	-15	-17	-5.1	-4.5	-8.6	-0.46	-0.33	-6.2	-9.8	-3.7	-0.19	-9.8	1.2	-12	-1.6	-11	-5.6	-8.2	-1.7	-4.2	1.1	-3.5	9.7	-0.68	-7.4	-0.43	0.54	-7.2	-7.2
-1.3	-0.34	9.3	-4.6	-7.2	-0.01	-0.44	-8	-19	-5.6	-26	-8.5	-8.7	-2.5	-7	1.5	-3.8	-7.8	-25	-4.7	-6.2	-1.9	-16	-11	-10	-7.9	-12	0.46	-2.5	-8	-12	-1.9	-2.6	-9.9	-14	-2.4	-11	-2.7	-5.3	-1.7	-8	1.1	-4.7	8.2	-3.5	-5.8	-1.8	-0.78	-17	-13
-1.2	-0.15	0.21	-6.7	-14	-13	-6.9	-12	-23	-12	-27	-13	-8.5	-7.3	-25	-1.6	-21	-9	-28	-2	-14	-4.9	-23	-2	-14	-7.8	-16	-5.7	-18	-2.4	-15	-3.2	-15	-17	-25	4	-18	-2.6	-7.9	0.03	-12	1.4	-25	-6.2	-9.4	-5.4	-11	-7	-26	-16
-0.95	0.06	-2.3	-6.9	-7.1	-2.1	-5.4	-9.1	-17	-7	-22	-8.2	-3.2	-11	-14	0.32	-2.7	-6.3	-15	3.3	-1.4	-14	3.4	-1.3	-15	-5.2	-20	-5	-22	1.7	-13	-3.4	-20	-5.1	-28	3	-17	1.3	-17	1.1	-14	1.4	-27	5.1	-10	1.9	-11	-0.45	-26	-7.5
-0.96	-0.43	-2.3	-11	-7.2	1.7	-14	-11	-7.8	-6.3	-14	-5	-4.3	-19	-15	5.1	2.6	-7.8	-16	-2.3	-6.3	-3.6	-9.6	-2.1	-11	-1.3	-27	7.8	-18	4.2	-14	-4	-12	5.6	-13	2.6	-14	2.9	-18	-4.7	-17	-2.6	-18	13	-11	-2.6	-8.3	-0.44	-23	4.2
-0.87	0.45	-4.2	-3.8	0.84	1.6	-6.1	-5.6	-13	-7	-19	-0.82	-5.6	-3.7	-4.8	-2	-1.9	3.2	-16	-0.96	-6.6	-2.7	-8.7	12	-11	-2.8	-19	1.9	-11	-3.8	-22	-5.4	-8	-3.5	-15	5.6	-14	0.23	-14	-4.4	-20	-1.9	-19	-2.9	-16	-0.73	-16	2.3	-18	4
-1.2	0.09	-11	3.3	-6.1	-2.7	-13	-1.9	-13	-8.2	-17	5.2	-9	-11	-11	1.2	-8	-12	-10	-5.9	-6.1	0.9	-15	2.3	-18	-3.8	-14	0.48	-15	4.6	-18	-1.4	-16	1.1	-20	2.9	-7.6	8.9	-18	1.5	-16	2.9	-13	-12	-12	-0.19	-11	-5.1	-22	-9.6
-0.18	-0.42	1.1	-8.5	-2.7	-3.8	-7	3.1	-7	3.7	-16	5.9	6.2	-3.2	-13	1.3	-6.8	-7.3	-6.8	3.4	3.2	-2.4	-1.6	-3.3	-7.7	-2.2	-12	3.7	-11	6.5	-15	2.5	-7.8	3.7	-13	-8.1	-11	0.01	-16	-2.2	-10	2.5	-11	5.8	-10	-1.2	-9.5	1.8	-4	-2.1
0.46	-0.56	-10	10	-1.5	-2.8	-4.6	5.8	-4.4	1.9	-5.8	3.3	0.03	-3.7	3	1	-4.2	1.4	-6.3	5.9	2.6	-13	-11	6.4	-16	-2.6	-14	-6	-4	1.6	-12	-5	-5.9	5.9	-18	-7.5	-8.5	-4.9	-18	-0.21	-7.5	-1.8	-15	0.84	-0.99	-3.1	-4.7	3.7	-6.1	-3.9
0.62	-0.1	11	10	1.8	-3.8	11	9.2	5.7	-3.7	6	7.9	7.4	-1.6	7.2	3.2	-2.5	-0.01	-5.8	1.4	4.3	9.2	-3.2	-8.3	-9.3	-5.2	-7.2	7.3	-0.17	1.7	-7.8	-16	-3.4	0.43	-3.4	-3.3	-10	1.9	-8	-1.8	-8.3	2.6	-2.7	-12	-2.5	-4.7	-3.6	0.99	0.34	-8.4
0.4	-0.19	6.5	-2.5	6.8	-9.3	13	3.6	10	5.4	8.5	14	14	-2.9	6.5	4.8	-2.9	-5.7	8.4	-5.1	-4.3	2.2	2.2	8.7	3.9	2.7	-4.3	-3.3	0.07	6.7	-0.3	-4.5	-6.1	0.02	-2.9	5.3	-4.3	-2.7	-3.4	-2.4	-2.9	-3.3	4.7	-4.2	-6.2	0.53	-1.8	-3.6	8.6	8.3
0.64	0.21	1.7	1.1	13	2.4	3.9	11	2.2	14	2.3	8.3	10	8.9	0.65	4.9	-8.6	-1.4	6.5	2	-9.6	7.1	-6	12	5.6	8.3	-4	-1.8	0.73	6.5	0.04	2.4	-3	-0.4	0.67	2.6	-1.1	3.3	-7.5	2.2	-1.5	1.6	3.4	-2.9	-5.2	-2.7	-5.1	1.9	3	6.5
0.35	-0.32	-7.3	10	6.3	2.6	-0.47	12	-0.6	-2.7	-6.6	9.5	5.5	5.9	5.5	-0.22	-13	-4.2	5.1	-1.7	-16	-1	-7.2	-9.6	-2.5	1.4	12	-2	-1.7	0.96	-2.4	1.5	2.1	3.4	-1.7	-5.9	-3.7	1.9	-2.2	-1.1	-4.8	-1.3	20	3	2.2	-4.6	3.1	-2.9	5.6	-2.5
0.3	-0.46	3.8	10	3.1	16	4.8	12	-1.5	-2.7	-3.7	2.1	6.8	13	6	-9.3	-5.8	-2.4	4.5	-1.2	8.9	-5.8	6.3	-8.3	-0.22	4.5	7.7	-6.7	7.2	-3.8	0.5	-2.3	11	-0.77	-1.4	-3.8	0.39	-4.8	3.9	-2.8	-5.4	-3.5	15	5.9	-3.4	0.11	4	-8.2	11	0.27
0.3	-0.38	6.4	3.8	13	7.5	0.16	0.21	0.01	-9.2	3	4	4.3	0.29	3.2	-7.8	-1.8	-4.1	5.7	-11	0.07	2.4	3.5	-16	6.1	1.2	2.7	-8	1.3	-4.5	4	-5.9	3.2	-3.4	0.13	-8.1	8.1	-3.7	-0.77	-2.8	-3.7	-0.26	4.2	-3.3	-0.16	1.6	12	1.1	9.6	1.5
0.51	-0.68	-1.4	5	2	6.2	-7.7	2.5	3.8	-1.1	-1.6	1.2	-4.1	5.6	9.8	-1.5	-6.6	-13	1.4	-3.4	1.1	-9.8	-6.5	-10	-1.5	-2.5	-3.6	-2.3	-4.6	12	2.3	-1.5	0.99	6.3	-5.9	-12	-2.5	3.4	-2	-1.6	6.2	-0.25	0.88	-11	4.4	3.5	1.1	1.4	13	-9.1
0.35	0	0.32	5.1	6.2	2.9	-4.5	4.7	3.9	2.1	1.4	1.4	1	7.5	11	-11	-5.5	-6	7.6	3.4	5.5	-14	-2.7	-3	0.73	-0.84	2.9	-3	0.45	9.9	2.6	7.2	0.69	6	-3.1	-4.2	-4.4	3	-0.33	1.2	-2	-3.2	7.9	-9.5	-3.5	-3.1	4.2	0.19	8	10
0.54	0.34	0.79	-1.2	7	-0.34	7.3	-8.1	8.2	-4.2	7.7	-12	6.5	-5.8	2.4	-3.9	-3.7	5.8	7	-0.32	3.3	0.56	8.4	-6.2	4	-1.9	7	6.8	3.9	1.1	1.7	8.2	-1.9	3.8	-4.1	4.2	-0.73	4	5.1	1.2	7.2	0.26	9.4	-2	5.2	2.2	2.4	2.8	8.3	12
1	-0.93	6.9	-6.5	8.8	-7.1	13	-12	4.9	-5.1	11	-4.6	12	-13	20	-6.3	11	-3.1	15	0.13	18	-1.6	2.5	-13	3.9	-4.5	27	-2.8	8.6	-3.8	9.8	-4.3	6	-7.5	4.7	-2.2	0.48	-3.3	-1.1	1.2	1.3	2.8	19	3	5.9	5.9	13	-0.78	5.1	0.67
1.5	-0.86	-1.1	-7.3	5.9	-2.8	5.9	-11	-1.7	-11	2.8	-19	5.7	-10	32	-6.9	10	2.1	31	0.32	-6.6	-16	13	-13	7.7	-8.3	24	-6	3.6	-3.4	15	-4.7	-9.3	-1.8	4.3	-6.3	0.54	-3.4	5.4	2.3	5.8	-4.6	12	-9.4	2.6	-3	0.17	-2.8	7.1	-1
1.1	-0.87	5.8	-2.9	-3.7	-4.1	-3.8	-4.5	-2.1	-9.1	5.3	-9.2	6	-13	-0.06	-6.7	1.5	0.39	4.9	-6.5	-9.7	-0.13	3.1	-17	15	-3.4	5.3	-2.1	10	-3.7	4.4	-1.2	4.7	-7.8	11	-3.5	14	-1.3	13	-3.8	2.5	-5	-11	-1.3	6.1	-6.6	3.5	-3.5	13	-13
-0.21	-0.4	-11	-13	-7.8	-5.2	-3.8	-1.4	-2.2	-1	12	0.05	-12	-8.8	-0.7	-6.7	-19	0.8	3	-5	-5.6	5.2	-14	-12	15	-5.8	1.5	1.6	0.78	-4.2	-3.7	-4.1	-1.4	-2.1	-0.6	-6	0.86	0.48	3.5	-6.1	-4.8	4.2	-4.7	-3.2	-4	-2.9	-3.3	0.77	4.1	-8.3
0.12	0.32	6.7	-1.7	1.1	8	0.58	-6.9	4	3.2	5.8	-10	-1.1	-2.3	3.4	-6.9	-11	13	-0.96	6.2	-16	-10	-2.9	-4	10	-8.9	-2.9	-1.8	-1.7	-0.28	-9.8	3	0.79	5.8	4.9	-1.1	-4.6	2.9	-7.8	0.52	-6.3	3.2	-18	2.7	-11	2.1	-3.6	0.18	7.6	-6.7
0.36	-0.37	3	-1.1	-1.1	-9.6	-5.1	-8	-6.6	-4.9	6.4	-3.5	-3	-7.3	6.8	-2.1	-19	7.4	6.4	0.99	-5.5	-2.1	0.52	-7.2	1.2	-3.9	9.5	3	6.4	-2	-2.8	-1.5	-0.19	0.85	5.2	4.3	0.71	0.78	-4.7	4.6	-5.7	-6.2	-6.5	2.6	-4	-0.01	1.4	2.9	5.5	1.1
0.8	-0.71	-1.9	-0.93	-2.2	-3.3	-3.6	4.7	2.9	0.44	17	0.39	-2.6	-5.9	12	-6.9	-5	-4.2	5.1	-6.4	-13	-7.8	4.9	-5.4	3.5	-1.1	11	2.5	8.1	-5.3	-3.5	-0.26	1.1	-8.3	11	-11	2.2	-6.7	0.2	-2.7	-1.2	5.1	4.4	-0.57	-4.1	1.9	-6.4	0.21	4.2	-1
1.6	-0.19	8.2	2.9	20	6	11	6.4	11	9.6	14	8.1	19	1.3	14	-1.1	-1.1	4	14	-3.1	12	-17	27	-7.1	7.9	2.8	-2	-2.3	4.6	-0.24	1.2	-1.8	5.5	-3.8	1.5	-6.8	-1.3	-0.7	3.1	-0.83	-8.2	-4.4	-3.2	0.48	-3.5	4.9	-6.4	2.9	18	-7.5
-2.5	-0.28	-4.5	-3	-14	3.7	0.4	8.2	5.8	-4.9	20	9.2	-5.3	-4.4	-67	6.7	-59	-1	3.5	-2.1	-83	-2.2	-57	-13	-8.4	1.9	4.6	-11	-0.55	-2.2	-15	-5.6	-20	-2.3	2.3	-0.43	4.4	-3.4	13	-3.6	-5.8	-10	-17	-11	-7.7	-0.16	-0.24	-9.2	11	-4.9
-5.3	0.07	-77	1.9	-1.1e+02	16	-76	11	-57	-3.7	-57	4.7	-1.1e+02	9.1	-35	5.5	-31	6.3	6.2	1.2	-1.2e+02	-6.4	-1.1e+02	-5.5	-7	0.46	18	4.2	21	-1.6	5.8	9	9.1	3.8	52	-1.9	28	2.2	30	0.18	23	-5	5.7	-4.7	30	5.5	5.3	6.4	-16	6.6
-0.53	-0.22	31	14	-10	14	27	16	-14	7.9	7.1	4.8	-30	14	23	5.1	11	1.8	-5.2	-1.1	38	-8.6	19	-9.6	7	5.7	19	4.4	21	-1.4	15	2	2.3	3.9	13	0.64	16	1.6	4.5	4.8	7.8	-8.4	41	0.56	11	0.53	8.6	1.8	-16	0.36
-4.2	-0.36	19	5.2	-37	6.5	20	9.9	-8.5	-7.8	17	3.9	-17	9.6	-34	2.1	-62	-14	-41	-5.9	-19	-1.8	-91	-7.7	-9.8	-0.18	15	2.9	-12	-0.64	3.3	-10	-24	-1.3	-14	-7.3	-11	-2.8	-11	-2.5	-25	1.6	39	0.15	-19	0.29	7	-0.81	-56	-9.3
1.1	0.4	7.6	-3.8	6	-4.6	-5.3	6.9	1.2	6.1	-22	10	-0.27	-2.9	5.2	2.4	35	-2.8	16	7	-29	-0.14	25	6.9	-8.1	-0.85	21	1.2	10	0.79	4.7	-4.2	19	3.6	5.6	-7.5	-7.6	1.6	-5	4.9	1.4	-3.4	21	7.4	-6.5	-2.2	21	3.3	15	7.2
-0.88	-0.46	-11	13	-25	1.7	-31	5.3	-21	1.9	-24	14	-35	0.56	-11	2.4	-8.9	-3.6	-18	3.1	1.9	-0.13	4.8	4.4	-4.3	5.2	-21	-1.1	-5.9	-1.1	-24	-2.4	-8.6	1.9	-12	-6.1	-5.1	-3.1	-3	5.4	0.46	-4.2	-24	-3.2	-11	-3.5	-15	-1.2	-9.7	23
-1.4	-0.43	12	-13	-18	-2.3	-3.7	-6.9	-22	-3	-22	2.6	-50	-15	-71	8.8	-49	1.4	-19	3.6	-96	1.6	-1e+02	-3.7	-17	6.3	-29	1.5	-14	-3.2	-26	-0.18	-16	7.4	15	2.6	13	-4.3	3.8	0.79	-3.8	0.04	-51	-3.9	15	7.7	-8	3.7	-17	17
-4.3	0.1	18	-15	-32	-13	-6.5	-11	-8.4	2.1	-17	-10	-37	-19	-47	9.8	-66	2.6	-30	1.8	-20	1.3	-98	-6.8	-33	-2.5	8.7	-8.8	-23	-5.3	-5.8	-0.51	-38	1.2	0.56	3.9	4	-0.66	-29	7.7	-33	-1.6	-4.2	-8.6	-32	4.6	-6.5	-3.8	-59	-2
1.6	0.2	-3.2	1.3	20	-7.2	-4.8	-1.2	15	1.5	-6.8	-9.2	8.8	-4.8	29	4.1	55	4.1	17	5.6	15	2	59	9.8	-22	-1.1	18	6.2	2.3	0.63	1.4	-5	-9.1	1.6	2.4	12	-7.9	4.7	-16	1.7	-8.7	-2.7	16	-2.6	-20	1.6	8.9	11	-2.6	2.9
-1.4	-0.58	-2.6	10	-22	1.1	-21	3.8	-15	-7.1	-19	5.9	-28	-1.3	-33	4.8	-13	1.9	-29	-1.2	-12	-3	-14	-2.7	-26	-0.21	-22	-2.5	-15	1.1	-18	1.1	-17	-1.1	-22	-9.5	-9.3	-1.1	-17	-2.3	-13	5.9	-18	-7.1	-13	0.51	-17	0.12	-37	-9.5
-1.8	-0.27	1.9	5.7	-23	11	-25	2.8	-33	0.14	-42	4.3	-32	3.7	-32	4.4	-8.8	-0.45	-30	5.6	-3.8	-1.4	-2.4	-5.4	-34	6.4	-31	-5.4	-30	0.13	-22	4.4	-25	1.2	-24	-4.4	-20	-0.14	-25	5.7	-25	1.5	-33	-4.5	-20	0.45	-24	-0.71	-42	-4.7
-1.8	1.2	-9.9	7	-24	2.9	-28	-1.3	-34	5.3	-54	2.1	-25	-2.6	-18	-3.4	-9.8	-7.4	-27	21	-13	-35	-5.8	4.7	-20	5.5	-16	6	-19	5.6	-18	-2.9	-19	-2.4	-18	9.9	-15	18	-15	11	-16	5	-22	4.4	-8.4	7.6	-13	7.6	-34	1.7
-1.5	0.56	-13	18	-21	-0.03	-30	11	-22	8.9	-38	15	-23	-1.1	-19	3.3	-15	-15	-22	3	-5.6	2.3	-8.6	-0.32	-20	18	-17	13	-18	7.5	-28	2.4	-18	-0.34	-21	11	-11	11	-21	4.5	-9.1	0.1	-19	3.8	-15	-2.5	-13	11	-25	-0.5
-1.4	0.09	-2	-1.3	-15	-6.8	-24	5.6	-9.6	8	-18	15	-20	7.7	-6.3	0.97	-4.3	-8.5	-11	1.9	-1.8	1.8	2.3	0.93	-21	8.3	-18	1.3	-17	3.8	-11	-5.2	-8.3	-1.1	-20	4.5	-14	-3.1	-18	-1.9	-7.1	4.8	-13	0.35	-10	-5	-6.7	-0.6	-9.9	3.1
-1.3	-0.27	9.1	-4.5	3.9	-5.9	-7.2	8.9	-6.8	9.3	-15	10	-16	0.54	-8.2	1.3	-8.3	-13	-13	-4	-9.3	-13	7.5	-9.4	-20	4.3	-12	-5.6	-9	-3.7	-8.8	-5.2	2.2	-3.7	-13	-3.8	-12	-7.7	-19	-8.1	-10	3.1	-11	-16	-11	0.27	-7.1	-6.1	-7	1.7
-0.51	-0.46	8.9	4.7	-0.86	0.94	2	0.42	-3	-3.7	-3.1	2.3	0.16	5	-5.3	-5.7	5	-15	-5.8	-6	12	-6.7	5.2	-11	-18	-5.4	-16	-11	-11	-8.9	-8.2	-10	-3.2	-10	-7.8	-5.9	-3.8	-1.9	-14	-10	-14	-3	-9.1	-17	-15	-10	-9.4	-5	-6.9	0.7
0.42	-0.06	3.3	-2.3	1.4	-13	-1.4	-15	-1.7	-8.3	-5.6	-9.7	3.9	-6.4	4.5	-6.7	5.4	-7.7	2	-5.4	13	1.4	9.7	-0.94	-11	-6.5	1.7	-5.5	0.2	-13	-5.7	-6.9	2.6	-8.7	-5.7	-5.4	-0.27	-5.5	-0.44	-9.9	-4.3	-5.2	-3.6	-11	-8.2	-12	0.66	-12	5.6	-7.9
0.64	-0.59	-0.26	2.7	4.3	-3.8	-2	-20	5.9	-15	-1.8	-23	6.9	-20	16	-0.8	1.3	-3.7	0.96	-0.65	15	4.7	8.8	3.6	-3.2	-12	-2.4	-7.8	-3.2	-7	-7.8	-9.3	-2.7	-3.5	-9.4	-5.6	-6	-6.9	-6.7	-7.9	0.91	-11	2.5	-8.5	-7.3	-7.6	-9.4	-0.54	-2	-10
0.59	-0.77	9.2	-0.9	2.6	-2.5	10	-10	5.4	-8.2	8.7	-12	14	-10	0.04	-8.4	-0.98	-19	10	-6.4	21	1.4	7	3	0.07	-7.2	-7.4	-2.3	2.9	-10	-4.8	-0.13	1.7	-9.1	-9.5	-4.7	-5.8	-4	-5.6	-3.9	5.1	-9.5	1.4	8.8	-11	-8.8	-2.6	-2.9	-1.9	0.12
0.06	0.12	-6.6	-1.3	5.1	0.83	15	-9.5	8.5	1.6	7.4	0.06	7.7	-4.3	5.2	-4.6	7.9	0.19	-0.13	5.4	8.2	-8.7	8.5	3.7	-3.9	3.9	0.68	-3.8	-3.6	6.2	5.5	-2.7	1.6	3.8	-5.4	8.4	-3.4	6.8	-7.7	1.1	-1.4	-0.94	7	-2.6	-3.6	1.3	0.52	-4.8	-3.2	8.5
0.12	-0.11	6	2.4	11	0.63	8.2	-0.06	11	3.6	9.5	3.8	8.1	4.4	4.8	3	-1.3	-17	-1.1	-3.7	8	-3.9	13	-9.9	-4	2.7	6.6	-8.3	-2.1	7.1	0.9	-4.5	4.1	2.7	-8.1	-1.4	-4	0.78	-2.9	-3.7	5.1	-3	3.7	-7.6	-1.8	-1.3	1.4	-6.5	2	-8.7
0.8	0.45	10	-8.2	6.3	1.2	14	0.07	16	6.5	10	11	15	-9.5	13	0.1	4.1	-12	15	1.4	4	-15	15	-0.94	-1.2	5.2	6.7	3.4	6.6	5.8	5.5	-9.9	15	3.7	0.88	4.5	0.93	1.8	5.5	2.8	2.6	-3.4	12	-4.8	0.27	0.72	5.5	0.17	9.9	-0.17
0.02	0.48	16	13	12	11	15	9.1	11	2.8	13	9.7	18	2.5	2.5	0.26	9.3	0.79	6.4	4.2	12	-18	13	-4.3	3.7	-2.9	4	2.1	6.8	4.5	6.9	-1.8	14	-2.3	5.6	2	7.1	13	2.6	2.5	0.29	1.2	8.8	-1.6	3.9	3.5	5.1	3.5	7.3	-9.6
0.28	-0.13	9	17	16	5.2	4.2	8.3	6.3	3.7	10	12	20	5.6	5.9	1.8	4.9	-13	6.8	1.9	5.1	0.74	2.3	3.3	4.4	4.6	-5.4	3.8	1.3	-5.1	6.1	-3.8	7.4	-3	-4.3	-4.4	6.8	1.1	-0.14	0.83	2.2	-2.2	6.3	13	1.8	-1.8	2.3	-1.7	7.1	8.1
0.95	0.35	3.6	1.9	7.8	-4.7	-0.84	0.39	7.8	6.7	4.2	9.2	7.4	8.8	6.5	-1.1	13	-0.88	8	5.4	16	-4.2	2.8	-2	5	3.1	0.92	-2.6	3.3	7.3	5.2	-3.7	6	9.2	8.7	-6.3	3.1	-0.47	5.2	-2.2	4.7	0.49	14	3.1	6.3	4.1	3.4	-1.9	0.73	15
0.27	0.65	-12	9.2	-0.35	-0.07	-11	-3.8	3.4	0.94	-3.7	4.2	-3.6	5.8	4.9	7.7	5.8	3.2	-2.2	9.2	14	-1.6	-7.3	9.7	3.6	4.4	-0.62	7.5	1.9	7.9	11	-4	3.2	5.3	5.3	-0.99	1.5	-0.24	6.7	-4.5	1.5	-0.99	7.6	9.5	5.4	-2.1	5.7	-2.6	-5.7	15
0.32	0.45	6.5	2.4	3.1	2.6	5.3	8.8	0.87	2.7	-7.5	6.5	6	1.2	1.4	3.6	-0.01	-4.3	4	-2.4	0.02	9	1.7	1.1	-0.94	14	-4.3	-4.7	-0.27	0.55	8.2	-4	1.3	-3.3	2	1.6	-1.9	5.8	2.9	-2.6	11	0.69	8.1	-1.1	2.2	3.2	-1.4	-0.44	5.2	3.6
0.29	0.42	14	-1.1	7.8	-5.7	6.5	6	6.7	-2.2	1.2	3.3	14	1.3	1.4	-0.73	0.85	-9.4	6.6	-3.2	1.1	9.3	4.8	0.51	3.5	10	-1.3	-6	6.1	-1.2	0.01	-0.06	5.5	3.1	13	-1.6	7.9	4.5	0.04	3.5	7	1.5	11	-2.2	0.39	7.3	1.1	0.92	12	5.9
0.19	-0.36	4.5	2.4	11	-5.4	12	4.2	12	-0.57	7.2	-3	12	5.1	11	-6.1	1.7	-4.7	4.8	-0.5	20	-7.1	12	2.1	7.9	4.8	4.1	1.2	4	0.45	0.43	5.8	7	1.5	0.07	4.1	0.5	-0.85	-1.5	1.1	2	-1.3	7.1	-0.97	-3.6	1.3	-2	0.54	6.5	-0.18
0.03	-0.38	0.61	1.3	6.2	-3.8	13	-7	15	-3.8	21	2.7	7.5	-2.7	8.9	-2.3	-0.68	-0.41	1.9	-4.8	3.6	10	-2	-3.9	5.6	0.64	5.8	-2	9	-4.1	6.5	4.5	2	0.62	-2.9	-2.5	0.32	-7.4	-2.3	5.5	0.41	6.5	8.4	6.3	2	1.4	5.4	-3.7	-0.21	-9.5
0.22	0.12	-1.4	-12	8.7	-5	13	-7.4	9.2	2.3	15	-2.1	1	-6.7	2.6	1.9	12	-0.35	0.61	10	-6	-3.7	-1.8	1.9	-0.8	1.8	-5	2.2	5.6	-1.9	4.8	-1.9	11	2.9	-1.8	-2.8	1.5	-3.6	-2.7	-2.4	-1.1	-0.2	3.4	5	3	-1.5	7.2	3.2	1.6	6.1
0.1	-0.31	15	7.9	14	4	18	14	14	6.4	2.3	7.9	20	2.7	5.6	4.3	4.3	6.6	4.4	6.1	9.4	-0.59	5.2	0.23	8	-2.4	3.6	-5.6	-1.5	4.3	2.7	-1	5.6	0.25	2.3	-6.3	5.2	-4.2	3.5	-4.6	4.2	-2.5	11	-0.16	4.1	3	4.6	-4.4	-1.5	-2.9
-0.35	-0.4	18	16	8.8	14	18	16	8.8	-0.29	11	13	19	11	0.23	-2.9	2	-7.4	3	-0.77	1.6	2.8	7.2	-1.7	2.2	0.31	3.2	-11	7.7	-1.7	3.1	-1.3	9.9	-6.9	1.7	-4.7	3.9	-4.7	2.9	-4.7	5.3	-1.9	6.1	2.8	0.17	-2.3	7.4	-4.9	9.6	-12
-0.06	0.04	-0.37	4.4	2.3	4.4	15	-6.6	8.6	0.04	12	-0.04	12	5.1	4.9	-3.5	6.4	-7.9	3.3	1.6	4.2	3.4	-2.1	14	3.6	5.4	1.5	-1.7	1.3	-0.93	8.5	-2.9	5.8	0.61	3.1	2	1.5	-6	4.1	0.21	1.3	0.66	5.2	-5.4	4.6	-0.67	2	-4.3	9.6	-7.1
-0.34	0.38	-0.1	2.5	1.4	-5.6	5.2	-3.3	3	-1.8	7	1.4	6.1	-1.7	-1.8	1.6	7.9	5.3	-13	6	6.8	6.8	-4.3	10	2.6	-5.4	2.2	0.56	-2	5	7.8	-1.4	-3.1	-2.9	-0.57	-2.1	9.7	-1.9	4.7	-4.5	-0.21	4.7	4.2	-1.5	7.7	6.7	7.5	-1.3	-5.9	-1.8
0.42	0.01	15	1.4	5	-1.5	15	6.2	-5.6	4.6	-3.9	6.6	12	0.04	6.8	-2.8	0.13	-4.2	14	-3.6	6.6	-3	16	7.3	4.6	-0.2	1.7	-0.87	5.8	0.99	3.3	0.48	12	-7.4	12	-1.6	2.1	-0.4	8.5	-6	3.5	2	5.7	5.2	4.4	1.4	2	0.79	7.3	-2.6
-0.02	0.38	14	1.7	9.3	-4.8	13	1.8	3.3	-1.4	-1.6	-4	15	-8.4	-6.8	-12	-3.7	8.1	4.9	-7.8	1.1	2.1	-4.5	2.6	3.8	1.1	2.8	-3.9	1.1	0.28	4.5	3.5	7.7	-4.9	0.13	-7.4	-1.9	-3.3	4.2	-0.3	0.3	3.5	7.6	-0.73	11	0.01	-1.4	-0.93	12	0.44
0.37	-0.27	4.7	2.9	2	-6.8	9.1	-7.5	8.7	-10	5.3	-6.9	10	-3.9	-0.02	1.9	13	-6.7	9.5	-6.1	3.3	1.4	6.3	-5.2	1.1	-3.3	-4.6	3.4	-0.79	-3.6	0.12	-1	6.7	2.7	0.88	-9	4	-4.1	-2.9	-2.2	1	0.01	7.2	1.4	8.1	6.6	-3.9	0.09	17	-7.9
0.34	-0.32	6.1	-1	9.5	-4.9	14	-4.2	5.1	-2.8	11	-12	5.6	-5.8	7.1	-4	12	-6	6.1	-2.6	7.8	5.9	2.1	2.6	9.7	1.3	7.5	1.8	5.7	0.52	1.6	2.6	5.8	-10	9.9	3.9	7.5	5.4	16	-2.6	9.1	8.4	2.9	-1.8	11	2.9	5.8	2.8	2.6	-6.2
0.24	-0.16	-3.6	-2.2	8.6	-4.3	-0.28	6.3	1.5	0.83	3.8	2.6	11	-3.4	1.7	-5.2	7.2	3.9	12	0.09	-5.9	-4.3	-5.3	-0.73	10	3.6	8.8	12	5.2	4.8	19	6.7	-1	-1.9	5.8	5.5	4.5	8.8	18	2.5	26	6.5	-8.1	3.3	18	8.8	11	5	-2.5	2.2
-0.06	0.3	-1.6	-9.3	3.2	-8.3	8.9	-6	3.2	-5.5	10	-7	6.2	-10	4.9	2.7	8.5	-6.3	3.6	-5.2	3.2	7.6	-4.2	2.6	0.34	3.4	4.3	7.8	10	7.8	1.6	11	3	7	7	2.4	9.2	6	9	3.7	11	9.1	-4.2	5.5	8.8	9.8	7.4	7.1	-6.1	5.7
-0.22	0.14	-14	4.3	0.04	-0.19	4.6	-6.2	11	5.9	8.9	-4.6	8.6	0.96	7.2	-2.8	-0.56	-3.8	4.4	4.4	20	5.4	21	0.88	2.8	3.2	1.4	4.7	-1.7	-2	1.1	12	0.79	-2.3	1.7	5.8	1.8	1.9	3.7	2.4	0.22	7.3	-0.75	12	5	-0.97	2.9	-0.56	2.6	0.52
0.23	0.04	6.5	8	9.8	-2.9	13	4.2	6.2	5.2	5.3	-0.5	17	2.1	6	-4.6	9.2	2.2	13	-0.58	-1.7	-1.4	18	-6.3	7.5	8.3	0.12	5.1	3.9	-2.7	3.1	13	4.2	1.6	-0.17	1.3	6.1	-6.2	3.4	0.8	6	6.8	11	11	0.55	1.8	2	4.9	8.7	0.67
0.33	-0.67	15	8.5	6.5	0.52	12	5	1.4	-4.4	4.9	5	21	-3.7	9.7	5.1	14	-3	6.7	0.31	-5.8	-0.26	1.3	1.6	7.9	3.9	2.2	-5	2.5	1.9	2.2	0.33	5.8	-2.9	-4.5	-12	0.31	-4.5	0.49	-2.8	5.2	5.7	8.5	-8.1	5.2	1.2	-4.1	-2.1	7	3.1
0.3	-0.17	3.8	-3.1	8.3	-8.6	9.6	-1.9	7.6	-2.4	12	-6	19	-4.2	-0.8	-1.6	11	5.8	5.2	-3.3	8.9	-3.4	13	3.2	5.8	-6.6	-1.1	-12	4.3	-5.5	5.1	0.5	3.6	1.6	4.4	1.1	2.9	-3.3	7.1	-0.4	6.3	-7.9	5.2	-13	7	-4.6	0.39	-0.5	13	-1.5
0.55	-0.56	4.6	-6.8	3.8	-8.8	8.2	-3.4	11	-6.8	15	-6.1	12	-9.2	4.8	2.4	0.64	-9.1	-0.84	-4.8	13	6.5	9.5	-12	3.9	-3.8	-1.1	-4.9	1.1	-1.6	7.2	0.03	0.53	-1.7	1.9	1.2	1.9	-2.7	6.2	-0.52	1.5	-9.1	-7.9	-12	8.1	0.77	2.5	-1.2	7.8	4.6
0.54	0.21	0.93	-11	-4.1	-10	11	-5.3	12	-1	11	-4	9.2	-14	7.2	-0.67	12	-2.6	-2.4	4.2	15	0.65	-1.6	-1.5	2.7	-1.5	3.2	4.4	1.8	4.3	1.2	3.3	2	11	-0.02	5.2	3.8	5.3	-0.54	-1.6	4.7	2.2	3.5	-5.5	10	-0.86	8.3	5.6	6.4	-6
0.45	-0.03	-0.06	3.7	6.3	6.9	5.4	-2.2	6.2	1.8	13	0.26	10	5.4	2	1.4	1.2	-1.8	2.2	4.8	3.3	0.91	8.6	-1.3	2	-4.7	2.2	-1.7	-0.34	-4.5	7.3	10	1.8	12	2.6	3.8	5.4	1.1	5.8	1.3	3.5	1.9	3.2	-6.8	2.8	0.15	-2.6	-1.8	6	-9.2
0.3	-0.21	-4.1	12	7.3	2.7	-2.1	6.9	0.12	5	5.7	3.7	9.4	7.2	0.38	-3.2	-4.2	-9.3	-0.04	1.8	-8.7	1.6	-3	-8.6	-4.6	-5.6	2.8	-0.72	1.6	-6.4	5.6	6.9	-4.2	-4.1	3.5	-6.2	1.1	-7.8	1.5	-3.9	6.5	0.76	12	4.3	5.5	3.9	0.56	2.7	-6	0.31
0.13	0.26	13	3.5	6.7	-1.8	6	8.1	6.3	-0.86	-3.1	6.8	9.5	-2.7	4.9	-1.9	8.5	-0.72	-1.4	4.1	7.7	0.09	13	5.6	-2.3	5	1.2	-5.3	4.7	7.8	7.5	2.6	3	0.71	1.3	-3.9	6.6	3.5	3.2	-6.5	1.8	4.7	9.9	9.5	3.2	2	5	0.19	-9.2	10
0.25	0.67	9.6	1.6	16	4.8	7.7	8.5	3.2	1.9	3.7	12	10	7.9	-5.7	4.4	-1.1	8.1	1.5	-1.8	0.24	11	1.1	-2.4	4.5	8.4	-5.9	0.61	2.6	3.4	4.4	3.9	1.4	-6.8	3.7	3.4	4.1	4.2	7	-0.73	9.3	-8.3	2.9	4.2	12	-0.49	0.29	11	14	-6.7
0.81	0	6.3	2.8	5.9	9.2	6.8	8.3	1.9	1.3	9.3	-1.7	5.3	9.7	6.8	-0.37	14	4.1	-0.23	-4.5	5.7	0.33	4.6	2.2	8.2	-9.6	4.2	2.1	9	3.8	6.4	-2.9	7.3	2.3	10	3.5	3	4.7	14	0.51	8.3	-1.9	-2.1	3.5	13	-3.3	0.96	-4.6	8.2	-12
0.85	0.67	8	8.3	1.9	18	10	5.6	6.3	2.8	14	1.1	10	11	1.3	-4.6	3.2	11	2.7	2.9	8.3	-1.8	6.5	6.3	2.3	-2.8	5.6	6.6	7.1	7.6	1.2	-1.3	3.7	2.1	13	2.5	5.6	5.8	6.3	0.4	-0.58	-0.68	-4	14	-1.8	-7.5	0.04	1.9	3.7	6
0.86	0.39	2.2	6.2	9	15	1.7	6.4	0.15	6.1	1.1	6	11	9.1	-3	-2.2	2.2	0.1	0.84	-1.2	2.4	9.3	4.3	2.5	1.9	4	6.8	-3.9	0.88	2.7	8.8	-7.6	0.81	0.13	-1.9	-1.5	0.01	3	5.8	1.9	4.6	0.21	10	4.5	3.7	-6	6.1	-0.4	-1.1	8.1
0.5	0.51	-7.3	2.7	0.4	-1.3	-2.8	5.9	-3.1	1	-1.6	4.2	-3.5	6	7.8	-2.1	8.7	7.1	2.4	2.5	0.78	20	7	13	4	6.7	-1.7	-1.4	-0.28	5.9	3.6	4.9	1.6	2.9	0.36	5.3	-2.3	3.6	4.6	0.85	3.5	0.6	-4.5	-2.6	2.5	0.56	1.3	1.2	6.1	7
0.22	0.59	-15	3.3	2.2	6.2	-4.7	12	4.4	7.5	3.3	3.4	-1.9	9.7	8	-0.13	-0.94	3.9	5.2	2.7	3.4	6.1	12	6.8	0.34	5.3	3.2	2.4	3	6	-1.6	8.7	11	4	-2.2	9.5	2.2	1	4.9	3.8	6.6	9.8	3.4	5	4.4	1.6	1.1	-0.22	8.6	2.2
-0.25	0.24	-4.9	-1.3	4.8	-0.89	2.5	7.5	8.6	3.7	14	7.1	3	1.1	10	-1.4	2.5	-5.2	6.9	-4.1	11	5	7.1	-5	10	6.1	15	1.1	-0.92	-5.6	7.9	1.4	5.9	-3.7	3.6	6.5	4.6	2.1	11	2.2	12	9.9	14	9.1	6.9	3.5	15	-1.7	9.7	-3.6
0.87	0.3	3.2	-22	10	-11	6	-7.3	13	2.5	13	-2.5	8.5	-12	14	8.6	11	18	10	3.6	13	14	11	11	12	4.3	1.6	12	3.2	5.2	6	8	3	6.4	6.4	7.8	3	1.5	12	3	3.9	8.7	6.1	12	5	5.5	-0.39	0.43	13	11
0.14	-0.07	0.58	5.7	-3.1	3.9	3.2	-3.2	7.1	-0.85	13	-8.1	-1.1	3	9.4	4.7	7.5	13	4.5	1.3	15	0.02	-3.6	6.1	1.7	4.7	5.9	-3.8	3.3	5.9	7.4	1.9	5.9	0.59	4.2	4.1	2.3	1.4	3.7	-0.8	6.8	-9.4	-0.21	-5.8	0.44	0.72	2.2	-3.9	1.9	1.2
0.73	-0.2	-22	11	-5.9	12	-2	-5.3	6.6	0.14	15	1.9	-0.86	7.6	-0.09	7.2	11	2.3	6.1	-0.72	-8.1	7.1	1.8	5.8	0.21	1.1	-6.5	-0.65	7.4	-2.4	7.2	-3.6	4.6	-0.03	0.57	2.9	-0.9	3.6	0.3	0.27	13	-6.2	1.7	2.1	3.1	-3.5	-0.32	-3.5	6.1	10
-0.02	0.63	-1.4	2.2	6	7.1	6.4	-3.4	1.8	-1.8	-1.7	-9.8	9.3	8.6	-5.4	-0.46	4.7	9.3	10	-1.3	-15	11	0.18	19	1.4	-0.72	-3.4	-4.9	2.8	0.9	-1.1	-8.2	6.8	-0.67	-0.54	3.5	-5	2.5	0.66	-4.3	-5.2	-6.8	3.7	-6.2	3.8	-6.9	0.42	-4	9.6	9.9
0.05	0.85	1.9	8.3	7.1	6.8	5.3	5.1	5.3	-0.16	-1.5	-5.8	5.2	14	2.3	-4.9	1.1	14	-7.2	-1.9	2.8	17	2.9	16	5	3.4	-4.7	3.2	-2.9	7.6	0.18	3.3	2.4	5.5	1.7	7.1	0.05	9	-1.6	-3.3	-6.1	-0.42	6.4	1.7	-4.2	-4.2	-7	1.3	-5.4	12
0.03	-0.37	1.8	-0.51	0.09	8.5	1.7	4.2	3.5	15	4.5	-1.7	2.4	9.8	4.9	1.3	6.1	-6.2	-0.15	-1.8	13	1	7.3	2.9	1.1	7.2	-0.27	10	-5.9	8.7	5.6	6.8	0.36	8.1	2.6	14	3	7.3	3.6	4.3	1.5	0.94	2.1	2.4	0.38	3	0.04	8.7	8.7	0.68
0.3	0.43	-4.2	-1.2	3	12	5.2	4	3.3	13	2.5	6.8	3.5	5	3.5	4.6	10	6.8	-0.5	9.9	0.71	-0.34	13	-2.6	5.8	6.5	3.8	6.4	-0.9	2	-0.39	-1.3	3.9	1.2	4.5	8.3	-0.87	1.7	2.6	5.3	4.1	-0.15	-5.7	7.6	2.1	-1.8	-0.94	3.8	8.5	7.1
0.31	0.61	1.4	4.5	3.6	6.8	9.5	7	3.7	10	5	19	10	9.4	9.4	15	15	7	-5	14	14	13	20	-5.4	4.5	6.3	1.1	6.7	9.5	-1.4	-0.26	6	0.46	7.4	2.2	5.1	4.2	-0.75	5.4	5	8.1	4.3	0.58	9.4	4.2	1.9	4.2	-0.16	6.7	13
0.38	0.52	-1.7	-2.5	7.5	-3.8	7.1	3.3	2.3	2.1	4.4	4.7	7.4	11	0.92	7.1	9.1	12	1.1	5	14	0.24	8.2	4.7	9.1	7.1	6.2	2.9	9.7	7.2	11	4.2	-0.7	3.1	5.9	2	9.9	-0.67	3.5	2.5	3.7	3.6	8.3	8.1	3.2	-3.1	3.7	1.9	1	14
0.79	-0.32	-2.3	-1.2	3.8	-1.3	-0.69	1.5	5.6	-1.3	12	2.6	-0.13	8.4	-0.3	1.6	-1.4	11	3.3	1.8	3.6	-1.6	-0.42	0.51	9.4	4.1	0.13	0.15	4.8	-0.82	12	6.7	-0.93	2.3	13	1.7	10	1	5.9	5.4	0.98	-3.7	5.4	-8.1	4.1	-6	1.5	-2.4	8.9	14
0.6	-0.78	16	-13	4.9	-4.6	13	-5.8	13	1.8	11	-3.8	8.1	5	5	-2.1	2	4.7	2.2	-12	20	13	11	2.2	10	0.94	1.5	-3.2	17	3.4	13	-6.7	18	0.58	12	2.8	6.3	4.9	13	0.39	14	-3.1	8.1	-4.8	8.8	-5.3	5.4	-3.3	13	-1.6
0.52	-0.45	2.2	1.5	3.7	17	7.2	3.4	11	0.05	9.9	-6.8	17	15	6.8	6	7.1	5.6	0.42	-0.75	9.6	6.2	11	6.8	9.7	-2.1	4	-1.5	10	6.6	8	1.1	6.4	6.1	7.7	4.9	5.8	-4.5	12	6.2	12	4.2	0.81	-7.5	8	-8.5	6.7	-1.5	7.1	-5.3
0.36	-0.02	9.2	9.6	11	9.2	6.5	3.4	8	1.3	15	3.6	15	14	12	1.4	1.3	4.8	3.5	8.9	2.9	1.4	-3.2	12	14	1.8	1.9	6.1	1.7	12	8.3	-0.47	5.1	3.5	10	12	0.39	5.6	10	1.9	9.4	1.7	-1.9	-1.7	7.8	-7.1	3.3	1.5	3.3	13
0.04	-0.52	-2.6	3.5	10	2	11	-4.5	4.1	2	5.1	-5	10	5.3	1.5	5.1	0.12	2.7	-1.9	-1.9	1.1	28	3.8	7.5	1.8	4	-5.1	4	2.3	3.2	2.4	0.34	-5.3	-4.5	11	4.5	7.4	3	12	3.2	6.7	1	1.1	-3.1	6.2	5.5	2	0.67	-4.6	5
0.03	-0.05	-20	-10	2	12	-17	-3.6	-3.4	2.4	-16	-11	-4.9	11	-1.1	-2.1	2.2	7.5	7.6	-2	1.7	5.3	6.9	2.7	-3.1	-6.9	-2.1	3.5	4	0.49	3.2	2.9	-1.6	4.4	9.9	-0.4	3.6	6.3	9.6	-2.7	3.9	8.2	0.64	-0.58	2.4	3.4	6	3.8	2.8	1.9
-0.4	0.1	4.4	-15	2	8.1	1.1	7.3	-0.27	14	-3.3	1.8	-3.2	9	-0.51	-0.14	2.9	3.7	1.2	-4.4	-4.3	3.5	-2.8	4.5	5.3	1.4	0.63	-0.2	-0.76	7.2	-4.1	3.9	6.7	2.8	9.8	15	0.64	6	3.3	-2.4	-3.9	6.9	-8.8	4.2	-1.7	-5.2	4.3	-2.4	8.5	6.9
0.21	0.44	-1.1	-4	-1.2	13	2.7	7.1	1.5	7.5	-1.1	6.5	-2.7	3.8	-0.35	4.4	0.57	5.6	3.4	-1.9	8.4	8.4	5.4	3.8	8.8	9.8	-3.2	4.4	-2	6.9	-3.1	6	7.2	6.6	-3	3.8	-5.5	6.4	1.3	5.6	-4.2	1.3	-5	5	-1.1	0.48	-3.4	-0.16	4.3	13
0.19	0.61	-1.1	4.1	-2.8	13	-8.3	8.6	-4.1	10	-1.9	12	-4.6	13	-5.1	7.5	2.7	14	4	3.7	-5.8	-6.1	1.9	5.3	3.9	7.5	1.6	2.8	-0.32	4.9	1.1	0.54	3.7	8.4	-1.4	3.1	-4.2	6.3	0.19	2.4	3.2	-1.5	0.97	5.5	-0.14	2.1	-1.5	2.4	8.5	5.5
0.5	0.92	-2.8	14	-2.6	8.1	-6	3.7	3.9	4.1	-4.7	13	-8.5	9.1	5.8	3	5.6	3.6	-6.2	2.8	10	4.3	0.57	-0.86	5	0.55	16	2.9	2.2	-1.3	9.6	-1.4	0.17	4.6	2.5	-0.22	8.5	3	2	-4.4	2.9	-3	13	3.6	7.6	3.8	6.7	2.7	-0.97	3.2
0.21	0.83	-12	-4.8	3.5	-14	-1.8	-9.3	8.9	-2.2	7.3	-3.5	-8.4	-3.4	4	7.7	6.4	18	3.2	4.3	6.4	3.3	2	7.4	6.8	1.7	9.1	5	5	0.8	7.1	3.6	4.6	0.22	4.1	-2.5	6.5	1.4	1.6	-1.9	2.8	0.72	15	12	2.3	9.3	7	5.7	14	8.6
0.32	0.35	-7.5	-4.4	-8.6	2	-13	-9.3	-0.71	-1.1	1.5	-13	-7.7	-5	6.7	3.5	12	13	2.1	4	11	1.4	-1.4	1.7	5.2	-0.87	6.3	8.3	6.2	-3.2	4.8	0.2	5.8	-0.6	1.8	-1.1	5.7	-2.5	-1.8	-2	5.8	-11	0.69	4.4	8.1	-3.2	2.5	5.4	11	4.2
-0.47	0.37	0.69	-5.6	-4.9	0.24	-1.3	-3	-5.2	2.4	0.11	-4.7	-12	0.32	-1.3	8.2	-11	-2.4	-11	-4.2	5.3	3	-1.9	7.6	-1.6	1.6	5	-1.6	-2.7	1.5	5.1	2.6	-0.93	-3.8	1.5	-4.1	5.5	-7.6	-2.7	-2.1	2.1	-1.3	-7.5	3.6	1.1	0.54	4.7	2.3	1	0.93
0.32	0.42	2.2	-13	5	-14	-7.9	-7.9	2.2	5.4	5.1	-0.41	-4.8	-8.9	-1.7	9.6	7.1	7.6	5.4	-2.5	-5.2	1.9	11	5.4	2.5	-0.42	4.5	5.1	0.24	-3.3	1.2	4.1	-1.7	7.8	1.6	-5.4	-1.2	-5.4	3.9	1.7	-2.4	6.3	-1.6	13	4.4	-2.6	-0.87	-1.1	-0.04	4.2
0.27	-0.35	-6.7	5.7	0.68	9	-5.7	-3.6	6.1	-0.38	9.6	0.45	-3.7	-2.1	14	7.4	6.2	1.8	0.3	2.5	4.1	-0.08	-7	4.1	10	0.36	4.2	3.2	6.1	-6.3	-2.9	-1.4	4.2	-0.75	9.5	-2.8	0.85	0.43	11	1.7	-4.5	-1.5	1.3	8.2	-0.46	10	3.5	0.79	5.5	-2
0.81	-0.01	-15	2.6	8.1	15	-8.1	-2	5.7	3	9	2.5	7.7	8.2	18	-3.7	9.7	6.7	-1.5	1.9	16	-10	8.3	0.16	2.1	-3.9	11	7.8	2	4	1	2.1	5.5	3.3	11	4.6	-0.05	0.43	5.7	2.5	5.8	4.1	2.2	8.7	3.8	6.1	4.7	2.5	-1.3	5.8
0.32	0.71	-12	3.1	7.7	-1.8	-1	-4.3	14	0.3	22	-0.41	9	-0.28	-1.8	2.5	1.8	2.1	1.2	-3.9	20	5.7	-6.2	4.1	12	-0.65	2.4	12	5.7	1.2	4.3	3.6	0.1	3.8	12	6	14	-1	16	12	9.2	2.4	-0.66	8.8	12	7.3	5.7	6	17	8
0.83	0.4	-0.84	-0.26	10	3.2	3.5	-11	6.8	-2.8	13	2.2	-2.1	-0.7	7.9	9.1	14	10	12	2.7	-1.4	1.6	11	2.4	27	-0.49	6.8	-2.9	15	0.08	9.1	2.4	14	1	7.5	6.3	7.2	-2.6	19	3.2	17	2.1	1.9	-8.4	12	5.1	6.6	-1.2	15	3.8
0.29	0.42	1.7	-8	2.8	1.6	-1.3	0.81	-11	-0.23	-5.8	-1.5	3.6	4	6.2	0.95	11	11	-5.5	-1.1	1.5	2.7	-6	2.4	8.7	-2.7	2.8	-2.6	-0.38	5.7	-1.7	6.5	-3.8	3.7	4.5	6.3	-2.8	2	6.3	-1.2	2.5	2.1	-9.1	-7.3	6	6.2	8.2	6	4.1	0.4
-1	0.53	-0.13	-8.7	-3.8	2.3	-14	-2.7	-18	0.47	-17	2.1	-4.7	-1.6	3.9	-0.6	0.25	4.5	-10	0.73	-17	3.2	-12	5.8	9.5	-1.9	-0.51	-5.8	-0.01	-0.85	-8.2	-2.5	-8.5	4.2	-5.2	1.8	-5.2	-3	-1.6	6	0.83	-0.93	-9.6	3.1	5.2	6.5	-5.9	-2.1	5.3	-1
-0.08	0.23	-7	2.5	-7.1	5.9	-19	8.3	-19	7	-22	9.6	-15	1.1	-12	0.85	-0.9	4.5	-13	3.4	-4.5	1.3	-9.2	7.7	-0.71	-4.6	-7.5	5.5	-6.9	-1.1	-15	3.5	-12	5.2	-8.4	-6.6	-5.6	-4.2	-4.8	3.4	-16	-4.9	-13	3.3	-5.6	-2.5	-6.3	1.9	-27	11
0.04	0.04	4.1	13	-7	3.4	-1.1	14	-9	7.5	-15	13	-5.2	10	-7.8	-0.16	4.5	5.9	-10	-0.35	-8.2	-2.9	0.75	-4.5	-7.2	-0.34	-17	-5.2	-7.7	2.1	-19	3.4	-5.7	-0.61	-13	11	-10	0.44	-14	2.5	-15	4.7	-25	-0.03	-12	-0.54	-11	-3.5	-9.3	-3.4
0.22	-0.01	-22	8.9	-7.9	15	-17	11	-12	3.7	-19	11	-13	18	-2.6	-0.45	6.8	14	-0.44	5.1	5.4	-9.5	-3.5	-1.7	-7.1	1.6	3.5	2.8	-14	5.5	0.11	5.9	-3.5	9.1	-9.8	3.5	-8.4	0.51	-4.8	8.1	-11	1.1	-7	-7.6	-7.9	4.6	-6.3	0.63	-13	12
0.01	0.39	-11	4.5	-7.1	10	-7.7	11	-7.7	11	-16	8.4	-3.8	18	-11	7.1	2.2	9.7	0.3	6.3	-7.8	4.6	5.8	4.2	4.3	5.3	-2.5	3.9	-2.6	6.6	4.9	12	2	12	-8.7	6.8	-4	-1.9	-5.5	3.6	-4.3	3	-3.3	4.4	-10	5.5	-3.3	4.8	9.8	11
-0.17	0.4	1.1	-5	-2.4	3.8	5.7	-5.8	-4	-0.87	-2.8	-8.8	-0.43	9.5	2.3	4.9	-5.3	11	-7.7	-0.39	2.7	5.2	-0.3	4.7	-0.52	2.3	-12	2.1	-3.7	7.8	-10	-0.18	-10	5.3	-5.5	2.5	-8.1	-0.08	-14	-0.61	2.1	1.2	-4.8	3.1	-5.3	-2	-11	-3.9	-1.8	7.8
-0.75	0.43	-14	-5	2.8	-1.6	-5.7	-11	-4	-0.44	-1.7	-13	-9.3	-1.3	2.5	4.8	-4	12	0.31	2.5	11	-11	4.2	4.1	1.2	-4.6	-0.22	4.1	-2	-5.5	-3.8	4.2	-5.5	-2.3	-4.2	-1.9	-6.2	3.5	-11	-1.7	-0.42	0.34	-6.9	0.59	-7.1	1.1	-7.6	5.5	1.8	10
0.32	0.31	-0.42	-5.2	6.1	-11	-1	-2.4	0.61	1.9	-8.3	-2.4	13	-1.1	7.7	6.5	7.1	5.2	-0.04	-1.5	6.6	9.1	4.5	5.9	3.2	2.2	-0.88	4	3.4	-1.3	-3.6	3.6	8.6	-7	-8.1	0.53	-0.96	-1.1	-1.4	0.62	-5.3	-5.4	2.2	6.5	-4.3	-3.6	-7.7	2.6	4.9	-1.7
0.73	0.38	-17	-19	1.9	-12	-17	-9.8	3.7	1.3	-16	-8	-4.7	-7	-11	6.6	-2.7	14	13	-1	-9.7	14	-0.52	12	8.8	-3.1	14	2	3.7	0.99	0.67	6.4	-2.6	7	8.8	-0.96	17	-7.9	14	-2.8	1.1	0.2	1.2	2.5	13	0.83	8.4	-1.8	25	1.4
-0.12	0.6	-9.8	2	5.1	4.3	-0.72	-2.4	2.1	2.3	6	-1.1	-14	6	14	6.1	9.2	14	5.7	0.54	17	5.5	2.5	5	6.2	-5.1	12	-4	7.5	-5.4	12	-1.1	2.3	-2.4	19	4	12	-7.4	7.2	1.1	6.5	10	7.2	7.1	8.3	4.1	17	-5.7	-4.5	-7.2
1.8	0.52	-6.9	9.4	14	4.2	6.2	2	6.2	2.8	4.3	-5.4	18	9.5	15	0.28	16	3	19	1.7	6.5	14	25	7.5	4	-8.4	9.7	3.9	3.8	0.24	14	1.2	9.2	2.7	6.1	4.5	-3.1	-0.69	5.9	1.6	2.6	6.8	13	0.29	-0.67	3.3	4.9	5.6	12	-0.91
0.22	0.6	4.3	4.1	-15	-2	-4.2	-0.07	-0.34	2.2	5.4	-3.8	-11	11	-3.5	0.76	4.8	17	-3.7	7.2	-7.7	0.94	-17	3.4	4.3	-8.1	-1.4	7.4	0.65	-0.73	9.2	8.4	1	-0.63	1.3	4.7	-1.6	1.5	-0.3	1.5	8	4.9	-0.1	2.4	3.8	1.5	7.3	0.48	5.3	5
-1.2	0.76	-14	-1	-23	2.7	-31	12	-29	9.9	-20	5.5	-26	8.2	-11	7.2	-3.2	15	-16	4.6	-13	-3.3	-10	-0.55	-6.4	-1.2	-4.5	6.2	-15	0.01	-4.3	10	-12	1.5	-11	5.4	-3.7	3.1	-2.5	3.9	3.4	6.4	-9.3	7.4	-2.5	10	-5.9	-2.9	-6	4.5
-1.5	0.48	-0.31	-0.42	-14	-3.8	-20	2.9	-26	13	-30	5.3	-29	3.8	-25	0.02	-15	7.6	-27	-1.3	-10	-2	-18	1.3	-24	2.8	-19	-2.9	-22	4	-20	5.2	-16	5.2	-21	8.6	-13	-0.82	-14	6.6	-9.8	5.1	-23	-4.4	-12	15	-15	3.3	-30	4.5
-0.87	0.57	7	-5.6	-4.8	-1.4	-10	-0.1	-15	1.1	-30	-0.72	-17	-4.3	-24	0.69	-11	6.3	-20	-1.8	-8.6	1.4	-13	6.5	-23	2.9	-22	-0.48	-19	4.8	-27	3.3	-11	2.1	-22	1.7	-17	-6.7	-26	3.7	-15	-1.2	-20	5.8	-13	2.5	-20	-4	-25	-2.8
-0.9	0.02	13	1	-6.1	-12	-1.2	-0.23	-12	6.8	-15	3.6	-6.6	3.7	-27	-1.8	-14	12	-13	-0.46	-26	7.4	-13	1.6	-7.3	2	-23	0.05	-5.3	1.6	-11	4.9	-7.8	3.4	-5.1	2.6	-14	0.15	-12	-3.2	-15	2.1	-26	-0.8	-10	0.46	-18	-3.1	-16	-3.8
-1.4	-0.23	-3	1.9	-13	0.53	-17	12	-14	15	-27	8.6	-15	17	-16	-5.7	-8.3	9.1	-12	-2.8	-18	2.1	-11	14	-9.3	-7	-6.3	5.8	-3.7	0.42	-11	6.1	-0.55	0.43	-1.9	8.8	-8.2	4.3	-14	-1.9	-12	2.5	-15	2.3	-11	-0.99	-18	3.5	-15	-4.7
-1.2	0.98	9.8	4.3	-8.1	3.9	-7.8	8.5	-7.5	9.3	-16	5.3	-4.1	9.9	-10	-2.9	-6.4	13	-7	12	-5.5	6.9	-3.5	12	-13	-3.7	-9.4	4.3	-14	-3.3	-18	-0.88	-6.9	0.08	-1.8	12	-6.8	6.6	-22	4.4	-15	4.4	-5.6	8.1	-10	2.1	-7.1	2.9	-12	-3.2
-0.87	0.86	2.3	-4.1	-8.1	4	-4.5	2	-2	-4.2	-10	1.6	-3	1.1	-10	14	-3.1	9.3	-4.3	5.3	5.9	14	0.42	15	-16	11	-14	-4.3	-12	0.8	-5.6	5.2	-7.9	0.63	-11	10	-9.9	4.8	-16	12	-13	4	-16	-0.45	-16	8.2	-6.9	4.8	-15	-0.55
-0.74	0.58	-5.6	-7.5	2.5	2.4	-14	2	-3.7	2.9	-4.9	-3	-4.5	5.8	-11	6	-3.6	11	-13	2.8	-5.5	12	-0.19	8.1	-8.4	7.4	-9.5	-0.7	-3	7.6	-6.9	16	-12	5.8	-1.9	13	-8.2	5.4	-11	6.8	-8.5	6.4	-14	6.4	-9	7.2	-7.8	5.7	-16	7.8
0.45	0.83	-4.4	0.67	4	5.8	0.14	-1.1	3.8	7	-1.6	5.8	2.7	5.2	-5.9	3.6	-11	9.5	-7.6	6.8	-11	-5.7	5.4	10	-5.1	2.2	-11	7.5	-2.6	4.5	-7	4.2	-6.9	6.7	-8.8	4.4	-3.1	7.1	-7.2	3.3	-14	6.8	-5.4	2.8	-8.9	7.8	-6.1	7	-15	5.5
0.69	1	-3.5	-3.4	12	-2.8	11	-4.2	9	6.6	5.4	-2.2	5.7	0.2	-1	0.81	2	7.8	3.5	6.8	3.1	-6.3	9.8	7	-5.9	-1.3	-3.9	6.5	0.99	2.6	0.21	8.5	7.1	11	-1.4	12	-0.36	6.4	-5.8	5.8	-7.8	8.2	3.1	2.4	-6.5	10	-3.2	12	-7.4	15
0.28	0.45	3	-4.4	15	-7.5	7.3	5.3	7.3	6.5	11	7.2	7.1	0.51	1.1	6.5	-12	8.9	1.6	2.5	10	15	7.6	11	0.56	-1.3	3.7	11	3.5	5.5	0.52	9.6	2.5	9.6	-1.8	8.9	1	5.8	-4	6.1	0.67	2.1	1.8	4.3	-6.4	4.2	-0.39	7.9	-4.2	-3.7
0.78	0.57	1.6	-15	5	4.1	3.5	5.8	4.6	2.4	4	6.5	3.3	-1.7	4.6	6	-4.8	15	5.1	0.47	0.7	10	5.9	16	7.3	-6.6	-4.4	6.9	4.4	4.6	-6	7.5	2.9	0.84	2.3	6.7	1.9	-1.8	-4.7	10	-1.6	1.3	8.3	0.57	-3.4	2.5	-1.5	0.9	-4.8	-4.8
0.49	0.39	2.9	4.7	1.8	7	9	5.8	7	7.4	12	7.5	11	6.4	-0.11	3.5	-4.2	12	-2.1	-2.1	1.6	3.6	4.7	1.4	-5.1	-5.2	4.2	-2.8	-3.5	0.18	-4.2	6.2	-0.81	4.7	4.1	2.5	7.6	-2.8	-2.8	12	-3.1	-0.43	4.3	0.78	2.5	6	2.2	-4.6	5.2	-0.24
0.49	0.8	2.8	6.9	-2.3	7.1	8.7	7.5	14	5.2	9.9	6.3	12	13	5.4	2.3	3.3	7.1	1.5	2.5	6.9	4.6	8.1	6.9	-1.4	-1.7	3.4	-1.3	3.8	-1.3	5.3	-5.4	5	8.6	6.6	5.3	-1.6	-0.88	2.9	8.3	-2.5	1.5	5.2	9.2	-3.2	4.5	-3.7	-4.3	6.6	12
0.76	0.59	1.5	3	-7.2	6.1	2.5	6.6	2.4	1.6	7.8	3.2	3.1	9.1	5.6	7.5	6.5	18	12	1.6	3.2	-3	-3	1.7	-2.8	-2.5	9	2.8	4.2	-0.26	-1.7	-0.32	8.7	7.9	4	10	1.9	-4.5	4.1	4	7.6	6.5	7.3	7.8	-1.9	5.7	4.9	-0.01	7.7	2.9
0.24	0.64	-3.8	1.3	-8.8	2.2	4.5	3.7	12	12	14	1.7	-2.3	14	1.6	2.6	2.1	7	3.1	-2	8.2	7.3	-6.7	11	-2.5	3.4	1.8	9.7	-6.3	5.6	4	9	6.2	2.7	7.3	6.7	1.7	1.8	-0.77	11	3.7	9.2	4.4	5.9	0.2	2.9	8.6	3.6	12	-13
0.47	0.47	2.6	-19	0.59	-6.1	10	-4.1	5.8	-3.6	24	-4.7	7.5	-4.3	9.2	6.9	-2.3	-2.6	6.5	-5.8	-6.7	11	8.2	18	-0.13	-8.7	2.1	-2.8	9	-3.3	3.7	-1.2	10	-5.8	-0.89	5.2	2.9	3.9	-4.4	3.4	-4.7	3	5	-4.2	-6.9	-0.88	2.9	-1.2	19	-2.3
0.34	-1.8	18	-17	13	-26	16	-17	12	-44	20	-15	18	-37	1.6	-45	-6.1	-63	4.6	-11	-17	-46	8.2	-34	5	-37	2.3	-57	10	-58	-3.6	-66	9.2	-56	-1.1	-87	-1.9	-35	-4.5	-43	-1.1	-42	7	-49	-2.7	-42	4.6	-50	1.2	-2.2
0.61	-6.7	21	-49	6.6	-1.1e+02	17	-86	9.2	-1.1e+02	19	-83	11	-1.1e+02	10	-37	2.3	-1.3e+02	4.6	-57	15	-2.8	2.3	-92	5.2	19	-4.7	-18	6.8	4.2	8.5	-48	8	0.85	4.9	-32	4.3	-12	9.5	10	6	-9.7	2.1	-20	12	-11	7.2	-57	0.21	-1.2e+02
0.29	-8.2	6.7	-87	9.7	-99	8.9	-1.1e+02	3.1	-1.2e+02	16	-1.2e+02	3	-1.1e+02	10	-52	11	-1.2e+02	1	-1.1e+02	10	-60	9.3	-1.1e+02	14	-81	3.6	-37	10	-59	7.8	-29	11	-47	12	-57	6.7	-48	14	-46	8.2	-47	-2.2	-35	12	-36	4.3	-32	16	-1.5e+02
0.52	-6.8	2.5	-76	9.1	-64	8.1	-67	-0.06	-75	9.9	-63	1.1	-63	4.4	-1.4e+02	10	-1.4e+02	9.2	-68	-5.5	-1.2e+02	-0.11	-1e+02	12	-83	13	-78	11	-84	13	-58	12	-83	6.8	-1e+02	2.6	-59	8.8	-67	4.6	-64	11	-75	6	-70	13	-37	3	-57
1.7	0.19	-8.1	-1.6	8.4	6.5	-3.7	-13	6.3	-22	17	-19	-8.6	-24	11	-1.6	-4.9	18	23	17	3.3	-18	19	6.3	18	13	22	14	11	-3	21	6.7	9.3	-0.73	18	0.55	13	19	17	12	8.3	2.2	23	-9.1	6.9	18	12	38	20	4.5
1.3	-1.2	-24	-9.3	-19	-3.4	-20	-25	-14	-21	4.8	-40	-32	-28	21	-16	8.3	-12	12	-23	-4.3	-15	1.2	8.2	7.9	-16	9.2	-19	1.4	-24	8.5	-24	5.8	-20	0.72	-18	2.9	-3.1	8	-16	9.2	-18	11	-22	3.8	-11	3.3	-20	13	-21
-0.92	-0.33	2.7	-4.8	-26	-11	-9.8	-12	-39	-13	-0.63	-24	-39	-26	-19	-1.9	-29	17	8.4	-3.5	-66	-3.5	-11	-12	5.5	-9.1	-42	-15	-19	-14	-23	-6.9	-24	-9.8	-27	-9	-7.4	-3.7	3.9	-6.2	7	3.4	-37	-26	-4.9	-1.7	-30	-5.4	24	-7.1
0.33	-1.2	18	18	4.8	0	18	13	16	-5	13	4.9	9.3	-2.6	-28	-22	-39	-37	17	2.5	-26	-19	-30	-37	9	-0.59	6.3	1.7	-4.8	-9.2	-18	0.37	-19	-2.5	-21	-8.8	10	5.5	-5.6	-2.9	-8.1	-4	-0.37	5.1	-16	-1.6	-4.2	11	24	-5.4
0.27	-0.46	8.5	9.5	10	26	20	7.5	12	-4.2	17	0.59	27	2	30	4.3	3.9	-4.8	14	7.9	38	4.1	-23	4.5	25	4.8	58	-3.7	22	-4	35	-11	16	-8.8	33	-14	27	-4.5	26	-6	18	-10	49	-5.1	21	-1	47	13	15	-10
-0.16	-0.2	-9.6	7.1	-11	8.4	-18	-0.54	-18	-2.5	-13	-5.9	-5.8	-2.3	10	-1.6	3.4	-2.8	-7.2	-1.8	17	-0.92	5.3	1.9	9.3	-4.7	16	-12	-1.6	-9.3	7.6	-8.5	-5.5	-11	11	-10	3.6	-11	11	-10	4.2	-11	11	-18	8.8	-8	0.38	0.42	-0.41	-6.7
-0.79	-0.05	-10	3.1	-22	-1.3	-29	5.2	-26	-0.94	-34	-6.1	-25	-6.5	-23	-4.6	-11	-11	-19	6.8	-30	-5.6	-24	1.7	-23	13	-10	0.3	-17	3.4	-20	-5.5	-15	0.69	-16	1	-9.8	-7.7	-6.7	-9.1	-8.1	-6.5	-28	-6.2	-4.3	-10	-12	-2.2	-31	1.3
-1.8	0.35	4	15	-17	5.1	-14	17	-20	11	-26	13	-20	-2.8	-24	6.5	-21	-1	-21	10	-17	-4.6	-15	4.2	-28	4.5	-12	-0.88	-20	5.2	-19	-0.54	-17	5.5	-21	-0.13	-13	2.2	-15	-7.6	-18	4.7	-22	-7.3	-16	-8.2	-8.5	-4.7	-33	6.7
-1.4	0.41	-1.6	18	-9.6	12	-20	24	-15	15	-34	21	-15	15	-25	11	-13	8.8	-17	7	-14	7.8	-0.87	3	-20	6.1	-19	6.6	-19	5.2	-15	2.4	-23	-1.9	-13	2.8	-11	3.6	-14	-2.2	-11	-2	-26	3.2	-11	-6	-7.5	5.6	-20	20
-1.4	0.59	-7.7	14	-9.5	12	-6	26	-11	20	-8.1	27	-12	12	-13	9.3	-14	9.6	-22	9.3	-5.7	11	-5.5	2.5	-6.9	5.6	-14	9.5	-2.9	12	-7.4	-3.1	-14	2.7	1	3	-3.9	3.7	-5.8	-6.5	-11	-1.7	-5.2	7.3	-5.1	-3.1	-2.9	4	-24	10
-0.51	0.74	1.3	13	2.8	5.5	1.3	16	-6.8	15	-5.6	23	-0.71	16	-0.97	9.4	-2	5.7	0.23	8.2	-12	3.6	-8.9	6.3	-11	7.6	-10	7.5	-2.2	14	-5.5	3.9	-5.8	7.1	-8.9	8.9	-9.8	3.4	-11	0.43	-10	0.44	-6	8.4	-0.81	3.6	-6	3.7	-8.1	2.7
-0.88	0.42	-4.7	17	-5.2	14	1.2	14	3.5	12	-9.2	13	3.9	15	-2	18	4.9	4.3	-3.3	15	1.5	7.9	-13	2.3	-12	7.1	-6.7	4.2	-17	2.6	-6.2	4	-9.9	3.6	-13	4	-8.7	-1.9	-14	-1.7	-6.3	-0.08	-2.9	15	-2.5	7.2	-11	-3.1	-18	6.1
-0.6	0.65	-3.1	7.2	-11	12	-5.6	24	-4.4	12	-3.6	25	-9.9	15	-5.7	9.6	-8	7.5	-2.6	14	-0.88	3.1	5.2	3.5	-4.1	9.2	0.83	9.7	-6.8	11	-3.4	1.9	-7.5	7.1	-4.6	5.9	-7	8.9	-7.8	6.3	-6.9	8.1	-5	13	-4.3	7.8	-2.2	15	-2.3	16
0.12	0.73	-12	20	-6.3	17	-6.8	9.6	-8.5	16	-4.9	19	-6.8	17	6.7	13	7.7	9.9	0.98	13	23	8.1	-1.1	9.5	-3.4	10	12	4	3.2	12	1.5	6.6	1.1	6.7	2.9	5.6	4.1	6	-2.8	6.7	1.4	5.7	15	16	3	2	6.7	6.9	0.52	16
0	0.87	-2.2	19	0.66	5	6.6	8.7	9.9	16	6.8	17	0.33	16	8.1	11	-2.6	4.8	4.3	9	4.3	5.3	5.2	13	3.7	6.3	1.2	5.9	8.5	4.3	3.3	9.3	8	7.6	-3.1	3.7	-0.14	7.5	1.1	2.9	2.6	9.1	10	6.2	-1.6	5.9	-0.24	3.8	11	13
0.65	0.99	6	18	11	15	8.3	13	7.7	12	8.6	12	4.7	17	4.6	8.6	-5.9	18	4.3	13	-0.64	12	-2.1	6.8	-7.3	2.6	0.58	5.9	0.57	7.2	-5.5	6.4	-3.1	4.8	3	7.8	-0.28	9.5	-2	4.4	1.6	8.6	11	9	-5.1	3.8	3.5	6.7	2.6	9.3
-0.07	0.67	-2.8	17	12	19	11	18	6.7	20	4.8	19	5	19	11	3.4	-4.5	12	-1.2	11	0.46	14	-3.8	7.8	-2.6	8.7	0.55	12	7.8	16	5.4	6.9	6.1	9.2	7.4	13	-0.79	11	0.44	4.4	5.2	9.9	4.2	13	0.42	8.3	2.6	6.3	-10	15
-0.09	0.83	8.6	11	5.8	19	4.5	9.4	6.6	13	-2.9	21	14	20	4.8	7.2	9.8	19	4.8	12	-6.5	14	11	13	-7.8	18	0.56	13	1.4	8.6	2.7	9.4	12	12	1.2	15	-2.5	8.5	4.7	8.3	4.2	9.4	-3.1	15	6.7	5.4	0.52	8.1	-3.3	6.8
0.32	0.59	13	-1.2	-0.29	9.4	7.4	6.5	13	15	7.3	15	14	8	3.5	14	13	9.9	1.4	2	10	8.6	5.6	13	-3.3	6.5	-0.43	4	3.4	5.2	-3.2	5	6.4	4.2	-2.6	14	0.03	6.8	3.4	9	3.5	9.8	6.2	9.1	2.9	4.7	-7.3	4.4	-5.2	14
0.16	0.46	7.2	11	4.6	2.8	13	9.4	12	14	9.8	17	18	10	8.5	16	16	8.1	8.5	8.2	17	-1.9	15	0.48	8.5	21	-3	9.4	11	20	6.9	11	5.5	9.8	2.9	16	1.1	12	3.6	17	1.8	9	3.8	5.3	5.6	14	2.3	10	14	16
-0.62	1	0.47	4.4	13	-4.1	7.1	2.9	11	11	3.2	2.6	15	-6.3	2.7	16	3.1	28	6.1	14	6.2	-3.5	4.2	11	-0.84	16	9.3	9.8	6.2	17	13	8.5	-3	12	0.9	21	3.1	12	2	15	1.5	17	12	7.8	2.2	12	11	4.8	2.4	26
-0.01	0.12	12	7.4	2.1	5	10	-5.7	5.2	9.2	-7.2	4.7	12	0.77	2.7	5.2	3.9	2.8	-0.78	4.2	0.06	14	-7.9	9.6	-0.9	7.8	-4.2	8.6	0.65	6.1	8.1	12	7.3	8.2	4.7	4.7	5.8	4.6	3.5	-2.8	12	5.6	3.7	8.4	7.9	-0.87	1.1	-2.7	-7	25
[truncated: 952 more columns]
