# Supplementary material for: Dyslexia on a continuum: A complex network approach
Source: PLoS One. 2018 Dec 17;13(12):e0208923. doi: 10.1371/journal.pone.0208923 (PMC6296514; doi:10.1371/journal.pone.0208923)
Supplement: S1 File — Detailed information about the archive contents is provided in the included README.txt file. (TGZ) [file pone.0208923.s001.tgz › FS_604_AV_run_2.csv]

6.5	3.2	3.4	3.7	19	8.2	15	10	6.7	4.7	12	-3	6.7	8.1	12	8.1	18	4.5	2.9	10	14	6.8	12	8.5	19	6	9.9	-2.7	18	1.4	3.9	4.2	21	4.6	11	4.7	12	0.24	7.4	-5.1	3.8	-5	25	-1.8	18	1.6	20	9.6	16	7.2
5.5	14	13	4.1	11	20	12	13	7.3	17	6.7	9.7	-2.3	4.7	-0.75	5.3	-1.2	4.9	-11	3.3	0.95	5.4	-2.7	7.4	8.3	4.1	-1.4	-0.46	-7.8	-2.7	5.3	-0.23	4.5	0.47	6	3.9	5.7	11	2.8	-0.68	1.8	2.2	7.5	3.9	9.6	4.4	5.7	0.19	-1	11
0.36	17	3.8	4.2	1.8	10	18	7.8	15	19	-1.3	10	2	-4.2	1.6	2.3	2.5	15	-4	-2.5	-1.3	6.9	-6.5	4.5	3.2	3.1	-2.7	8.1	2.2	1.9	1.6	-0.57	14	5.9	-0.63	11	-2.6	8.9	-1.2	3.3	-2	5	6.8	8.9	8.4	10	-0.86	15	-4.1	21
3.9	8.4	-0.92	0.08	9.9	6.8	0.19	6.6	-3.4	7.5	-4	9.4	-1.7	4.2	4.2	-0.4	0.9	2.2	-0.21	10	0.45	-4.3	-4.6	5.9	5.2	12	-2.1	3.9	-1.1	2.1	-1.5	1.2	18	4.2	2.1	5	0.76	4.9	-5.3	4.1	0.11	-1.5	12	9.6	9.5	0.7	0.01	10	-4.7	17
3.5	-6.5	-2.5	-1.9	8.4	13	-6	1.9	-8	-2.1	0.41	0.57	-6.7	15	2.3	3.7	2.8	-1.8	0.78	6.9	7.9	-4	-0.24	8.1	3.1	6.6	-1.1	0.7	1.6	-3.6	2.7	-2.4	5.8	2.6	-1.9	-6.8	1	9.3	3.6	1.4	1.2	-6.8	6	7.3	9.2	8.7	-1.3	-4.9	-0.9	0.25
-7	-8.3	-1.8	-1.3	0.99	5.5	-16	-9.4	-1.6	-8.1	-3.6	-2.5	-3.9	4.7	4.2	5.8	3.7	-0.58	3.1	-1.6	0.79	-3.1	1.3	-9.5	5.3	-4.6	-7.1	-5	4.7	-9	-1.4	-2.4	8	7.2	-4.7	-2.5	3.8	-0.36	1.6	-15	0.71	-0.17	5.1	1.9	7.5	-6.9	-8.3	-5.1	2.5	-6.7
-3.2	-12	-1.7	-1.8	6.8	-11	-3.5	-20	-4.5	-11	-2.9	-5.2	10	-4.4	-3.6	3.6	4.8	7.4	8.2	-8.9	-5.7	-8.3	0.13	-9.7	3.6	-1.3	-0.48	-4.8	-2.5	-4.6	-0.86	-3.3	6.9	1.8	-1.6	-1	4.5	-7	-2.9	-11	2.9	0.33	-0.23	-0.36	-2.9	-1.2	-2.5	9.2	0.59	-3.1
9.2	14	-3.8	6.4	12	1.1	4.6	10	-1.1	3.6	7.2	17	-0.67	0.94	-1.6	7.7	0.4	5.3	-5.6	-1.5	1.4	4.6	2.4	7.6	5.9	-0.45	-6.1	-3.2	0.2	-1.2	-6	-12	7.2	4.8	0.76	5.4	5.7	-1.6	-6.3	-0.55	-0.63	-1.8	7.6	7.2	-1.2	3.9	2.5	8.9	-5.8	8.8
15	21	-4	14	0.9	15	1.5	14	-0.53	9.4	-5.3	12	-0.54	7.9	0.57	7.8	-2.3	0.23	-2.1	8.4	3.5	6.6	-1.6	5.6	10	1.4	-7.2	-2.3	-1.9	-4.1	-6.6	-5.1	1.3	3.8	5.2	-5.8	4.7	-5.7	-11	-7.6	1.1	0.62	9.6	7.9	3.7	1.2	3.9	12	-6.4	5.9
9.2	13	16	7.9	20	1.8	12	9.8	20	12	7.5	7.2	8.8	3.4	2.1	0.7	2.8	8.3	5.9	0.31	3.8	-5.2	3.6	4.6	11	7.5	1.5	-0.37	4.6	-4.7	-2.5	2.4	5.5	7.6	-4.4	-1.4	0.83	-0.94	3	-4.5	1	0.89	9.7	7	15	4.5	2.6	1.5	2.4	2.5
11	11	12	12	22	9.5	27	11	11	7	15	9.6	4.7	-13	-1.6	5	-2.9	10	3.3	-2	-0.08	-3.9	3.2	2.4	8.4	4.1	11	3	0.91	7.1	13	-4.8	2.2	5.2	0.21	4	7	1.5	9.1	5.4	1.1	-0.05	18	3.1	16	2.1	-5.9	-0.1	0.82	-5.6
15	6.4	12	7.7	16	-3.8	13	2.7	7.9	-0.56	8.9	4.2	3.4	1.2	-1.8	1.7	-5.1	0.45	-3	-2.1	5.3	-4.6	6.2	3.7	9.4	1.2	1.9	0.33	-1.4	2.5	-1.9	0.87	5.5	-1.3	7.1	-4.8	-1.1	2.8	-7.3	-2.4	6	-1.3	5	-0.63	8.2	-2.2	1.9	1.6	2.7	3.1
7.9	-4.6	15	-4.6	16	-16	27	4.4	16	-7.4	8.7	7.6	-4.2	13	1.8	-6.3	9.4	-5.7	-1.1	-8.4	5.1	-4.1	3.4	-2.9	3.4	-3.3	-1.5	-1.7	-0	4.7	2	4.4	6.2	4.1	-1.8	3.1	-1.8	10	-0.87	-2.5	-3.9	1.2	-0.76	0.25	-1.2	2.2	-0.61	-5.9	-1.4	-4.9
4.3	-3.6	-1.5	-2.3	5.5	0.98	26	3.9	27	0.87	8.6	10	26	8.5	0.6	12	10	16	5.8	-0.15	3.7	7.1	14	-5.3	17	1.2	0.98	-4.7	4.1	2.1	16	-2.2	7.6	6.2	2.1	-0.39	9.3	-2.1	7.6	1.1	3.4	-0.77	21	-0.13	15	6.3	0.22	-5.9	15	-8.7
14	0.87	3.3	0.82	-6.9	-3.3	1.2	4.1	11	-7.8	0.64	-1.4	12	8.4	-0.11	-7.9	19	-8.6	6.5	-4.3	12	-5.7	6.2	2.2	9.9	6.2	5.1	2.9	5.3	-0.56	6.5	1.3	5.4	-5.7	3.5	-0.94	1.4	-5.1	6.1	1.9	3.3	-0.82	8.3	-2.6	12	-3.6	8.6	-3.3	14	-4.3
11	-8.1	11	-1.9	2.8	5.9	17	-8.6	15	-6.2	1	3	8.2	-0.98	6.8	2.9	3.5	9.2	7.9	-1.2	2.8	-0.3	12	0.85	-6.6	-2.5	-0.1	6.5	1.5	3.5	4.1	4	0.87	-3.3	3.7	-3	-5.8	-1.1	-0.05	-1.6	-3.8	-2.3	-4.8	-5.4	2.9	-2.7	-0.7	-1.8	-3	-3.7
0.25	0.65	0.22	6.1	3.9	5.9	5.4	-5.6	-2.1	6.3	7.1	3.2	9.1	-2.2	12	-2.1	5.9	8.9	5.8	-0.56	2.1	6.6	6.8	5.2	-6.4	-3.9	0.52	-0.88	3.4	-4.3	2.5	0.77	-7.7	3.1	3.7	0.13	-1.4	-2.3	4.9	0.13	-4.5	-0.07	-5.9	0.83	-5.5	2.5	-0.08	-5.3	-9.5	-5.7
-4.9	-4	-2.7	2.2	-1.4	-0.8	4.3	5	-0.1	-3.4	2.8	5.7	-4.3	9.4	-0.68	-5.1	5.4	-9.3	3.2	2.4	-12	-4.3	-4.4	-1.4	-2.5	8.7	1.7	4.7	-5.7	15	1.7	-0.53	7.8	1.8	-0.24	11	7.7	11	0.67	9.7	-6.4	4	-3.7	7.6	-15	3.9	-4	1.2	-7.5	5.8
-1.8	-5.9	-0.92	-1.6	-6	7.4	-4.3	-5.6	-4.9	-10	2.5	4	7.4	8.1	-0.63	-5.4	3.5	-4.9	4.4	-3.6	7.7	-1.6	4.7	-0.53	3.1	-0.1	-4.7	5.3	0.59	3.6	2	4.7	-0.02	0.16	-0.68	-1.6	4.8	3.3	-6.9	7.3	3.6	-4.2	6	0.71	0.36	1.3	-4.3	-1.7	-0.66	-9.5
-3.4	-0.04	1.9	9.8	-0.41	3.1	4.4	7.5	-3.5	1.6	8.9	4.7	-13	-5.9	-2	-7.5	5.3	-2.4	0.22	-6.6	5.7	-0.56	1.9	3.3	1.6	-1.7	-0.83	12	10	5.6	0.08	11	-0.42	2.6	7.4	13	2.7	6.4	4.8	14	11	3.9	7.6	6.9	9.9	5.5	18	-6.4	11	-1.3
-17	6.5	-4.1	8.4	-6.2	5.3	-15	7.4	-7.2	-5.3	-5.1	4.6	3.9	-0.46	-4.5	-1.3	6.1	-11	2	5.3	-1	-5.5	0.76	-2.5	0.8	7	-0.7	-1.6	-2.5	1.1	-8.3	3.5	-1.3	3.9	-1.9	3.6	1.9	4.7	4.4	1.6	-4.9	1.5	-2.6	1.2	0.77	-2.6	4.9	-2.3	7.4	1.3
-15	5	2.5	2.4	-0.88	-13	-5.2	-1.7	-7.7	-2.8	2.2	-3.3	-0.04	4.3	1.4	-2.5	3.1	-3.9	-5.8	-2.6	5.6	-8.4	9.2	4.3	0.13	3.5	3.1	-3.7	6.4	-6.7	-2.5	3.3	-9.3	0	6.7	-3.1	0.67	-1.8	1.5	3.3	5.2	-3.7	-0.94	-1.7	5.4	-8	-5	-0.85	1.6	-4.2
-2.7	9.9	4	3.6	-3.3	6	-0.5	2.6	-8.5	-2.9	5.8	8	0.78	-4	-8.8	-1.6	-2.5	1.4	-0.5	4.8	-0.45	1.2	0.4	-2.4	-7.6	-4.8	1.8	8.1	-1.3	0.21	-0.83	1.2	-4.3	-11	0.75	0.86	-4.9	1.6	3.4	-4.5	-0.44	-2.2	-7.6	-8.1	-13	-6.5	0.38	-7.4	-0.86	-8.6
-4.6	-5	-2	2.7	-1.1	-0.62	-18	11	-8	8.3	0.28	-1.9	-1.7	5.3	4.1	-3.2	-7.3	-8.9	-0.79	-1.4	-1.1	-0.63	1.2	-3.8	-2.1	2.2	2.4	2.2	2	-4.1	0.75	3.1	-5.9	0.34	3.1	-0.37	-6.4	0.32	-5.2	4.3	5.9	-1.2	-6.4	-1.4	-2.2	-2	5.7	-0.56	-0.37	2.7
-12	-13	2.6	-3	3.3	2.2	-9.2	-9.7	-0.8	-6.4	1.1	2.1	0.17	3.1	3.1	2.5	-13	-5.2	-0.24	7.4	-4.9	-2.4	-0.75	5.8	-5.2	2	-2.1	-0.75	2.4	-7.9	-2.9	1.4	-1.6	5.3	3.1	-1.3	2.4	-2.7	-10	4.7	2.2	0.4	-2	5.5	-7.1	6.2	4.8	6.1	-4.6	4
6.4	-9.3	1	-6.7	-8.1	-7.4	-5.6	-13	-0.4	-2.9	7.3	-1.3	-9.6	3	9.6	-1.9	2.2	7.4	-2.1	2.3	1.4	0.99	-5	6	-0.71	-2.7	10	5.9	-2.9	-3	-1.2	6.6	5.4	3.4	-4.1	-3.7	8.6	4.7	-0.1	4.8	3.2	2.2	4.2	-2.8	-1	-8.9	5.6	-4	8.6	0.13
9.1	-2.8	2.2	0.05	1.7	4.3	-2.4	-5	0.32	-3.7	-1.8	-11	-3.2	1	6.1	-9.3	-7.4	-10	-0.11	1.3	3	-3.6	12	-7.8	3.6	-1.9	11	5	5.4	4	5	-0.83	-0.18	-1.6	4.5	3.4	4	-4.5	5.4	4.6	7.8	-3.3	6.6	-6.9	-3.9	-0.53	6.7	-1.8	14	-0.42
2.5	-16	0.62	-10	2.7	4.2	-5.7	-17	5	-4.3	-5.4	-1	11	-6.7	7.5	2.4	-0.41	5.4	18	9.9	0.65	0.28	14	-1.7	5.5	-3.6	8.8	7.3	15	8	-5.5	-2	-3.8	-3.5	7.9	2.8	-3.2	5.1	8.2	5.4	1.1	2.9	3	-5.6	-7	-5.8	6.9	-1.9	11	-1.8
-8.1	1.5	-0.34	-3.5	2.7	-2.2	-0.28	-10	0.35	-5.5	9.2	-5.9	7.6	-8.3	3.5	-4.3	10	14	10	-7.7	6.5	-1.4	4.9	-4.5	4.4	-3.9	10	2	-0.11	10	-4.5	1.7	-7.6	-1.2	-3	4.2	6.7	5.3	5.4	9.9	2.5	8.3	-0.31	-2.7	0	-4.5	-1.6	8.6	6.9	6.5
-4.8	3.6	-0.49	6.3	-6	7.8	-10	-4.5	-3.9	2.4	0.16	-5.9	5.8	-8.2	12	2.4	7.4	1.4	15	-5	2	-1.3	12	-3.4	2.3	3.6	2.6	-1.6	-3.2	3.8	-3	-2.5	-13	-2.1	-4.9	1.9	-2	1.9	2.5	-2.3	4.3	-2.3	-5.9	7.7	-6.2	-1.5	-4.8	-1.1	-1.6	-4.4
11	-0.31	7.1	1.6	-1.5	-1.3	1.5	3.6	6	3.8	-3.1	0.73	16	2.3	4.8	-0.81	2.6	1.7	14	-1.6	-7.2	8.4	11	4.2	-5	-1.7	3.8	-4.9	-4.7	2.7	0.47	-2.1	-8.8	0.44	1.9	1	4.4	-3.5	9.2	-1.4	1.9	-4.2	-7	3.2	-3	3	-3.2	-5	-0.6	-1.3
8.2	-29	1.3	-13	-6.4	-4.6	3.2	-9.9	-2.1	-11	3.1	-2.4	-1.8	-0.63	5.5	1.8	0.74	-9.3	8.5	-1.2	3.1	0.83	5.4	-3	-2.6	-0.82	-1.6	-6.4	-2.5	-2.4	-1	-5.6	1	-0.05	-0.58	-10	5.5	1.4	1.7	6	-0.01	-2.5	-2.6	-8.5	-3.6	-4.8	1.3	-2.5	2	-11
11	-9.1	4.1	-2.6	0.33	-0.27	-1.6	-6	-1.6	2.1	0.7	-6.8	4.6	-0.38	-0.29	-3.2	1.3	-6.6	4.6	-7.3	3.1	-0.68	10	-0.81	-8	-2.7	-0.43	-4.4	0.24	-9	-5.4	1.4	-7.2	-7.5	-1.6	-8.6	-6.6	-4.1	-1	-0.64	1.2	4.9	-7.2	-2.5	-5	-5.4	-5.5	-1.3	7.3	-1.9
4.2	-5.1	8.8	-0.75	-7.5	3.4	8.1	7.5	1.5	-0.3	6.7	0.3	-3	5.4	6.5	-1.7	8.4	0.26	13	-4.3	4.4	5	1.1	-0.75	7.5	-0.11	7.1	-3	14	0.8	-4.5	2.6	5.8	-9.7	12	0.22	6.3	-5.8	19	1.4	10	-0.97	1.3	-4.2	11	-0.96	7.5	-3.1	11	-3.9
6.2	0.61	5.2	-5.5	8.8	-3.6	12	-1.2	14	-4.5	-9.8	2.7	18	1.7	-15	5.1	11	-6.2	0.26	7.7	-2.1	-6.2	3.9	-3	8.2	3.8	-0.98	-6.2	13	13	1.1	-9.2	5.4	-12	6.3	0.85	0.93	-2.1	10	-1.1	6.3	2.9	-0.23	1.5	4.1	-8.3	19	-4.9	19	-0.9
11	4.1	6.1	0.92	4.8	9.7	8.5	8.4	3.9	0.79	2.7	6.9	19	2.8	4.3	5.2	8.6	-5.3	10	7.7	6.7	5.4	0.66	-0.48	6.7	3	-6.3	-0.12	1.1	-3.8	0.43	4.2	4.5	0.05	3.6	-2	0.79	-4.8	-16	4	5	2.7	3	-4	1.4	-3	17	6.1	19	6.2
-6.8	4.3	9.6	2.2	3.8	-2.7	3.5	8	-3.8	-2	2.8	-9.9	-1.3	-8.4	2.3	-6.3	-2.9	-3.2	2.7	-9.7	-7.5	7.6	-6	-4.1	-4.6	-4	-1.6	2.1	3.2	-1.1	-0.93	3.8	1.9	-5.7	6.4	0.94	-3.5	2.5	-2.9	12	0.93	4.1	-9.8	-2.2	-4.8	-4.2	1.9	-5.1	1.1	-1.9
-15	-17	-9.8	-15	-29	-5.7	-17	-13	-21	-11	-7.4	-5.3	-8.3	-3.5	-3.2	5.5	-22	-5.8	-12	0.92	-16	-2.6	-13	-1.4	-18	-4.5	-7	2.4	-12	5	-3.6	1.8	-9.2	-15	-4.7	3.6	-14	-7.9	-4.4	-1.6	-5.8	0.51	-19	-5	-15	-4.1	-8.2	4.5	-18	-4
-23	-23	-20	-11	-25	-5.9	-30	-14	-26	-9.3	-22	-6.7	-4.5	2.5	-21	-6	-17	-0.15	-21	-0.21	-21	-0.86	-18	2.5	-21	-4.4	-9.1	-0.44	-15	3	-11	-3.2	-26	-7	-12	7	-15	-10	-22	-3.8	-9.3	-0.21	-29	-3.8	-28	-5.3	-12	-0.35	-21	-3.3
-35	-5.3	-22	-3.6	-21	-1.3	-34	0.09	-22	1.6	-18	-12	2.2	-0.5	-12	-9.4	-13	-7.2	-14	-3	-14	6.4	-8.8	1.2	-23	-3.2	-6.9	-4.6	1.5	-5.4	-16	-8.6	-25	-8.3	-4.2	-1.8	-22	-2.7	-23	-2.5	-7.9	-0.98	-26	-3.6	-26	-8	-13	-2.5	-17	-3.5
-18	-2.1	-5.1	-11	-13	-2.7	-19	-2.5	-18	-3.3	-7.3	-4.2	3.7	0.71	-6.9	-2.5	-22	2.1	-10	6.3	-20	1.1	-10	3.8	-17	-6.9	-6.3	-3.2	-10	-4.7	-21	-0.85	-17	-3.2	-6.8	0.25	-18	-0.45	-16	-1.3	-10	-6	-20	3.3	-17	3.7	-12	-3.9	-9.6	1
-23	-13	-7.6	-3.4	-3.1	-2.2	-17	-8.9	-23	1.5	-6.7	-3.1	-3	2.1	-4.2	-1.3	-11	3.8	-10	8.3	-14	1.1	-8.5	-1.4	-23	-4.5	-11	-7.6	-1.5	-8.6	-8.7	3.6	-18	4.1	-4.9	-2.4	-17	0.97	-18	-3.6	-15	1.8	-20	-3.1	-22	-2	-6.5	1.3	-9.4	-1.1
-32	1.7	-16	-1.6	-14	-6.6	-24	-4.3	-23	-1.2	-20	-5	-2.6	-2.6	-15	2.4	-16	-14	-12	2.8	-19	-0.48	-14	-3.3	-23	-2.6	-12	0.11	-12	12	-6	-7.9	-13	-0.52	-15	-6.8	-17	-0.29	-9.2	-13	-7.5	4.9	-21	-8.3	-17	-6.6	-15	-8	-14	-5.6
-20	-0.07	-13	-4.2	-14	-11	-27	8.2	-17	-3.2	-8.2	-6.3	6.7	-3.3	-9.1	-11	-0.62	-9.8	-7.4	-2.6	-6.1	0.42	-2.8	5	-15	-1.8	-10	-4.7	-9.2	2.9	-11	4.8	-9.6	1.9	-3.1	-8.1	-10	-3.9	-21	-3.1	-8.6	-1.9	-15	-8.3	-7.6	-5.4	-12	-10	-14	-5.8
-3.4	-5.4	-3.6	-3.2	-5.2	-16	-5.8	3	-13	-3.2	-7.4	-4.4	9.9	-16	-7.2	0.98	-12	-3.3	-0.42	3.8	-10	4.2	0.32	-0.63	-14	-12	-6.5	-3.2	-10	-2.5	-5.6	-1.3	-5.8	-12	-2.2	-12	-12	-6.7	-13	-0.28	-5.5	0.66	-14	-12	-13	-5.7	-5.6	-9.1	-7.3	-5.5
7.3	6.3	-2.7	0.95	-0.79	-10	-7.1	-2.5	-11	-3.2	2	-4.3	6.7	3.1	3.3	4.5	-1.3	-6.4	0.8	4.5	-0.62	-8.5	-0.32	-0.81	-13	-5.4	-0.68	-4.2	-2.2	-0.23	2.9	5.6	-6.2	-11	-1.1	-7.6	-8.4	-6.2	2.7	-11	-4.9	0.5	-13	-8.5	0.69	-9.5	-1.6	0.21	-4.2	-7.8
7.5	16	0.92	5.3	2	-9.9	-5.8	7.3	-0.34	7.4	8.6	4.6	-1.2	7.7	2.6	-4.4	8.5	-1.6	-1.2	0.12	5.8	4.4	6.1	1	-2.6	-5.8	1.4	-8.3	-7.3	2.2	2.1	-4.4	3.3	-4.9	-3.4	2.1	0.46	-0.98	12	-4.5	-7.8	4.6	-3.3	-3.6	3.3	4.7	-4.2	6	2.3	7
7.5	6.4	7.4	2.5	18	4	-4.1	4.8	-4	-0.73	11	-7.8	0.24	3.8	-4.8	0.82	6.6	6	4.1	2.9	-0.14	-0.56	5.8	-2.4	8	-1.4	-2.5	0.28	-5.9	0.86	5.3	-1	8.3	2.7	-1.8	6.1	5.4	-0.05	5	-5.7	0.94	3	2.2	2.4	7.6	2.1	5.2	4.2	6.3	8
-0.86	4.4	6.3	-7.4	13	3.4	1.6	2	-7.8	-9.4	1.2	2.8	6.4	-0.07	-5.4	4.6	0.2	-6.3	7.3	2.3	-5.9	-5.4	7	-4.7	3.9	5.5	11	2	6.6	4	4.4	-1.8	7.5	3.9	5.1	2.5	6.6	2.7	10	-9	-1.9	-1.2	-0.37	8.9	2.4	8.7	-1.1	1.8	0	-5.3
1.8	4.3	-2.9	4.3	8.1	-6.5	-8.8	7.2	-12	-1.4	6.5	0.7	1	3.9	-1.2	3.7	-2.8	9.7	3	-5.2	3.3	8.1	9.3	-7.5	1.7	0.16	6.1	0.15	3.5	-1	0.54	-5.9	6.9	5.3	5.5	4	2.5	2.2	4.4	1.3	2.3	0.06	1	-0.05	7	6.8	-1.3	-6.8	-3.2	-8.6
6.3	-5.4	-0.51	0.27	11	-4	-8.7	14	-6.3	-2.8	10	-14	8.1	-1.9	4.5	-3.2	1.5	-0.11	6.2	-15	0.88	-5.4	17	-6.6	3.8	-3.6	-0.56	-0.27	4.9	-4.6	5.3	-5.5	1.8	2.5	-1.7	0.24	4.4	-7	0.98	2.8	-1.8	3	2.7	-3.1	5.5	1.8	5.2	-13	-1.3	-10
4	5.1	3.9	-2.4	13	-9.3	-11	-4.7	0.83	-0.68	-0.17	-4.1	10	-8.1	0.22	-1.1	-1.1	-13	10	-1.8	1.6	2.8	14	-1.5	-1.4	-4.6	-0.25	-5.7	-8.8	2.5	4.9	-8.3	-1.5	5.9	-0.94	5.7	2.3	-4.6	8.5	-11	-2.9	-1.2	-2.2	3.4	2.6	5.8	-0.37	1.2	4.8	-2.8
7.8	2.9	14	-2.7	21	-3.3	-1.4	-9.5	6.1	7.1	9.7	-4.2	5.7	-2.1	-0.81	-6.4	12	8.2	13	1.9	2.9	1.4	5.3	3.7	-4.4	3	3.8	-9.3	4.3	-0.58	-9.8	-2.3	-5.2	-6.3	1.9	-0.17	4.3	-3.9	7.1	-0.18	-6.3	2.8	0.36	2.9	1.6	4.5	4.8	4.4	11	3
11	3.5	7.6	-10	8.5	-12	-1.8	-13	2.8	1.9	15	-15	0.08	3.8	6.6	-8.6	4	0.98	11	-7.8	4.5	4.2	7.7	-3	5.8	1.3	7.8	4.3	4.2	3	0.38	-2.6	0.96	-0.64	2	1.2	6.1	-4.9	2.9	3.8	3.7	1.1	2.8	3.7	4	9.9	8.4	-0.15	20	-1.4
18	-7.7	9.1	-15	19	-16	7.5	-7.1	8.2	-1.4	10	-22	16	4.4	16	-6.5	29	-9.4	19	-9.3	20	0.4	15	-9.6	21	-4.9	9.8	-0.29	-3.5	1	12	0.05	3.4	5.3	8.4	-3.8	7	-2.9	7.5	-17	9.8	-5.1	18	0.18	19	6.9	4.7	-2.2	16	-0.36
15	-8	10	-13	11	-14	-6	-15	6.8	-8.8	7.4	-20	-2	-2.9	19	-9.9	20	-11	18	-15	20	-6.6	11	-14	18	-8.7	9.1	-2.8	0.8	-3.9	6	-2.3	9.2	-3.8	6.7	-9.5	7.9	1.3	4.6	-3.4	15	2.2	14	-13	17	-5.4	8.2	-8.4	6.3	-12
8	-5.7	7.2	-7.5	0.93	-13	-8.6	-5.2	0.03	-8.5	1	-18	-3.7	-13	11	-13	8.3	-12	8.3	-15	-3.5	-10	-0.55	-9.2	4.6	-3.5	7.3	0.18	7.9	-3.9	0.18	-1.4	4.9	4.2	5.5	4	13	-2.8	9.5	-7.6	6.2	4.4	2.1	-12	1	-6.6	15	-3.6	1.6	-13
6.4	-2.4	2.4	-8.6	0.71	-14	-1.3	-13	12	-3.9	-8.6	-18	2	0.4	3.4	-7.7	2.2	1.4	6.3	-3.1	0.72	-3.3	3	-4.2	1.3	4.3	-1.9	3.9	-2.4	-1.2	-2.1	2.2	-1.6	8.6	-5.2	-5.4	-2.7	-2.7	-4.8	-6.3	5.2	1	-0.71	-5.5	-7	-0.26	-0.91	-2.2	-6.5	1
0.39	-15	3.3	-12	6.2	-12	6.7	-14	1.8	-8	5.9	-8.3	-0.46	-4.3	8.1	-4.5	-1.4	-11	2.4	-3.4	0.55	9.8	3.8	-1.2	-10	0.05	-5.8	1.4	-6.4	-4.4	-4	0.54	-0.76	0.77	-9.9	-5	-8.9	-5.5	-5.3	3	-8.1	5.1	-5.9	1.5	-7.4	3.6	14	-3.6	7.3	-3.6
15	-2.3	8.2	-5.8	6.5	-4.8	-9.5	-14	-1.5	-8.4	-3.9	-13	-1.9	3.1	9.5	-1.4	-12	-2.3	5.9	-1	6.1	2	14	-3.1	-5.3	0.88	-3.6	-6.2	-9.8	-2.2	-0.04	-2.6	1.9	-8.1	-7.4	-1.1	2.5	-13	-4.6	-2.9	-5.8	-0.9	-6.5	-9	-3.3	-4.7	5.4	-1.7	9.9	-10
21	-0.55	17	0.12	14	-0.36	7.5	-5.3	14	0.5	5.4	-12	-13	-6.8	13	-6.3	5.2	2.7	3.1	-7.1	4.9	1.7	-3.6	1.1	-0.31	-2.1	6	-4.6	-3.9	-7.3	4.6	-1.9	5.2	-2.9	1.2	4.7	9.7	-5.2	-6.8	-1.8	-5	-0.23	3.7	-1.1	-5.4	-0.76	4.9	-9.6	11	-7.4
27	4.9	27	9.2	10	-2.1	14	9.6	10	-0.84	24	-4.3	8.1	2.6	15	-17	9.2	0.73	16	-6.4	5.5	4.6	16	3.8	6.9	-5.1	-2.2	-7.8	-3.7	-5.1	-7.7	-5.5	-2.4	-1.7	-5.1	3.2	-2.4	-5.1	-7.2	5.9	-9	1.8	7.5	-8.9	7.4	-1.5	23	-2.3	14	-1.5
-47	5.3	-77	6.2	-56	10	-42	12	3.6	-2.6	-61	-6	-67	-12	-47	-7.8	-0.59	-0.14	-48	-2.7	-13	-2.8	-32	-1.1	-22	-0.01	3.1	-2.4	2	5.7	6.9	-4.7	-6.5	1	-11	-11	-4.9	-6.8	18	-3.6	-5.3	-7.4	-19	-6.3	-27	-0.41	-4.6	-2.3	18	-1.4
-1.1e+02	-1.4	-1.6e+02	-3.9	-1.6e+02	6.4	-1.1e+02	-5.2	-84	-0.88	-1.7e+02	1.9	-1.2e+02	-22	-20	3.8	-24	-0.18	-71	-2.9	6.3	0.36	-89	-7.9	-12	-4.7	29	2.9	26	-2.8	41	-3.2	29	2.1	30	0.96	35	0.72	28	-1.8	49	-5.5	1.5	1.4	-35	-1	-76	-2.7	-40	-3
66	0.29	44	-1.7	32	10	79	-2.1	33	-0.07	34	3.5	15	-9.6	18	-0.32	-10	2.7	19	-6.8	1	-4.1	15	-3.5	25	7.2	23	1.8	18	-4.8	20	-1.2	1.8	-7.6	11	-8.5	7.9	5.3	34	1.6	4.9	2.9	22	8.7	23	14	8.2	9.9	-1.8	14
31	-0.11	12	-2.4	-19	1.4	28	-6.2	22	-7.7	7.1	2.1	-42	-13	-38	-0.98	-70	-10	-48	5.3	-34	-2.8	-82	-1.2	1.5	-0.72	-8.8	-3.1	-21	-5.3	9.7	-4.4	-15	-3	-25	-2.7	-9.9	-5.9	3.4	-4.5	-25	-1.4	0.46	-3.7	-8	5.2	24	-1.6	23	-0.73
-2.1	9.2	-2.4	7.4	-13	3.8	17	2.9	-2.5	-1.5	2.6	6.8	-21	-5.5	17	3.7	26	0.19	0.57	3.3	14	-0.85	-0.94	4.9	-8.2	-3.2	-5.6	-1.3	-1.6	-0.84	-0.35	-1.6	-12	2	-5.9	4.6	-5.7	3.7	19	-6.4	-8.2	2.4	1.3	-6.5	0.9	-1.7	8.5	-8.6	2.5	-6.1
-27	9.8	-17	10	-27	1.9	-20	7	-5.1	11	-21	5.8	-3.9	0.1	-3.9	10	-9.5	3.5	-12	8.9	-4	1.9	-8.5	-3.2	-1.1	-5.4	1.6	1.3	-0.92	-0.4	-3.1	-2	-9	-4.8	1.7	-2.7	7.5	-0.78	-14	0.71	12	0.29	-6.8	-3	-9.5	-6.6	-4	-3.3	-21	3.3
-50	-8.8	-49	0.97	-74	-5.2	-41	-4.7	-17	-0.14	-50	1.5	-1.2e+02	1.2	-55	11	-43	1.3	-91	11	-13	-3.6	-1.1e+02	-2	-61	2.3	-4.5	-3.2	-20	-4.5	-8.9	2	-10	-3.9	-29	-2.1	-9.7	-0.72	-32	-0.11	-2	0.03	-50	-7.5	-63	-2.8	-52	2.8	-23	6
-13	-12	-21	-5.6	-45	-7.6	-28	-15	-5.9	-7.9	-28	-0.39	-41	7.1	-31	-5.3	-45	-10	-44	-0.08	-7.9	-4	-82	-3.1	-34	-0.91	-16	-11	-18	-14	-7.1	3.8	-23	-6.2	-31	-3.2	-32	-8.3	1.5	-6.2	-33	-0.55	-24	-4.4	-33	0.89	-9	-4.7	-5.9	-4.2
11	-9.2	30	-6.6	44	0.14	57	-9.7	24	-4.3	52	-1.6	29	-4	33	1.3	23	3.8	29	-4.7	10	1.9	41	-5.5	4	-2	-27	6	-35	7.9	-9.8	5	-10	2.8	-22	3.9	-17	9.5	4.1	-1.6	-9.9	-1.9	1.2	0.08	11	8.6	9.8	-0.14	-0.38	2.7
-23	4.8	-19	-1.3	-30	0.78	-11	-3.3	-12	4.1	-9.2	0.21	-1.7	-5.2	-9.3	8.4	-27	-10	-13	2.8	-20	-2.6	-23	-7.3	-20	-0.22	-5.7	-8.7	-8.2	-7.4	-8.3	-4.4	-17	1.1	-7.2	-10	-12	-3.9	-20	-6.5	-11	-8.8	-21	1.2	-22	-1.6	-19	4.4	-33	4.5
-38	3.7	-24	2	-39	3.2	-28	-5.5	-32	-3.2	-24	-0.28	-13	-4.3	-18	-2	-19	-12	-26	2.9	-27	-1.9	-31	-1.5	-28	3.9	-22	2.1	-3.7	-4.5	-20	12	-28	-0.48	-22	-0.58	-29	-2	-25	3	-17	-1.6	-29	3.1	-28	7.2	-30	-5.5	-37	2.4
-57	1.7	-38	1.8	-44	2.3	-41	2.9	-32	10	-25	8.8	-12	-28	-12	4.2	-10	17	-21	-7.7	-17	14	-19	-3.5	-22	-4.6	-17	12	-16	1.9	-16	14	-31	5.4	-17	4.1	-20	17	-28	23	-2.5	18	-32	-5	-32	-5	-37	4.2	-39	11
-39	15	-28	8.6	-27	5.6	-23	7.6	-15	14	-21	14	-15	6.7	-10	4.5	-29	1	-16	8.2	-17	9.4	-20	1.5	-21	3.9	-11	4.9	-13	-2.4	-8.9	8.7	-27	-0.89	-11	-5.6	-16	7.1	-17	6.7	-15	7.2	-24	3.7	-17	-9.5	-28	12	-29	6
-23	7.4	-12	14	-20	7.8	-8.5	14	-5.2	7.5	-22	1.3	2.8	-0.1	-5.3	4.2	-16	-1	-3.5	8.2	-12	-1.6	-11	12	-17	4.3	-8.6	-0.13	-7.2	-2.3	-3.1	3.5	-24	-1.1	-16	0.81	-15	0.79	-3.1	-0.06	-7.5	-0.94	-12	4	-11	3.8	-14	0.74	-18	-3.7
-15	12	-4.9	7.2	-16	2.9	2.1	6.6	-3.7	11	-5.6	-8.1	4.3	-15	-6.2	-1.5	-22	-3.3	-6.4	-1.6	-14	-8.4	-0.3	3.8	-14	3.1	-7.3	2.9	-3.7	-0.33	-8.9	2.3	-11	0.69	-9.1	-2	-5.4	0.39	-7.6	-7	-2.8	-5.2	-5.3	3.6	-9.3	6.9	-9.5	-8.9	-14	-0.72
-12	-2.9	-6.6	-5.1	-12	-1.6	2	-4.8	-3.1	-2.8	-1.2	-3.1	-1	-13	0.11	-3.5	-7.3	4.4	-5.5	-2.1	-7.7	-7.1	1.5	-8.3	-9.7	-14	-6	-0.16	-9.6	-1.9	7	1.2	-11	-8.8	-14	0.18	0.51	-11	-1	-7.7	-7.8	-5.7	-9.6	-8.1	-12	-1.6	-10	-11	-11	-9.1
0.62	-14	-0.4	-5.4	-6.3	-18	-1.8	-13	7.7	-4.2	1	-11	1.8	-8.9	-4.7	-1.2	-0.04	-17	7.5	-3.8	2.3	-10	3.6	-5.9	-2.8	-15	-4	5.5	-5.1	-2	4	-4.3	-7.7	-11	-4.6	-9.5	-1	-16	3.2	1.7	-7.8	-10	-3.6	-14	-1.1	-9.4	-6	-1.6	-5.9	-6.9
5.8	-29	4.7	-14	4.3	-14	6.5	-7.4	8.4	-1.1	3	-4.2	11	-16	-2.1	9.2	-2.7	0.44	5	2.5	4.8	-1.4	7.3	-9.6	-2.2	-12	-4	-5.1	-5.7	1.9	5.8	-9.9	-2.3	-8.8	-6.5	-11	-5.9	-9.9	-5.8	4.3	-13	-15	1.4	-5.7	4.4	-13	2.3	-0.79	-0.1	-4.4
9.7	-18	16	-11	8.1	-7.6	25	-16	11	-1.1	-0.66	-6.6	9.4	-6.2	-6.3	-4.9	-11	6.7	-0.14	-1.6	-3.3	-4.8	5.6	-0.84	3.1	-13	1.7	3.3	0.86	-0.43	-3.3	10	3.8	-4.3	3.2	-8.5	0.99	-0.04	3.6	-0.34	-2.6	-8	8.7	-9.4	11	-12	0.4	-4.8	2.4	-1.2
5.1	-1.5	11	6.3	18	-6.4	19	-0.25	4.7	8.3	14	1.8	4.1	-0.15	-1.9	-7.3	2.3	-6.8	9.8	-1.8	4.8	6	9.7	3	5.3	-4.6	-1.4	5.2	-3.2	6.6	12	3.9	4.5	-1	2.1	-1.6	-0.73	-3.7	1.2	10	-0.51	-1.4	3.1	-5.4	7	-6.9	0.15	-1.3	-2.4	5.6
3.2	0.18	-0.8	8.9	12	5.7	11	12	7.8	5.2	13	2.6	6.7	6.7	7.2	-5	-1.7	-13	5.3	0.01	-1.3	-5	11	0.14	9.1	2.2	2.4	-0.27	4.5	-0.31	-0.64	-6.2	5.9	4.8	8.1	-2.4	3.7	-5.4	7.8	-1.7	4.4	-0.14	3.2	3	9	0.85	-5.3	1.9	6.4	9.4
6.8	-2.2	2.6	-0.99	10	9.9	10	3.9	11	3	9	5.8	2.9	0.27	7.1	3.2	9.7	5.9	6.5	-0.48	7.5	6.9	12	-5	12	3.2	5.1	1.9	6.8	1.5	12	-1.8	2.8	7.1	-1.8	-3.1	2.8	2.9	11	-4	0.61	4.6	11	7.1	16	1.9	6.8	-0.99	7.4	9
11	-0.84	5.2	-4.8	16	6.8	13	6.4	12	12	17	12	-0.74	-9.9	9.2	10	11	14	5.2	4.6	13	7.1	0.25	1.2	5.7	-3.2	6.5	8.5	-2	1.7	15	2.7	11	1.5	0.12	1	6.1	-0.83	15	7.5	-5.6	3.3	8.7	1.8	15	-0.58	9.4	3.4	6.3	-1.2
12	7.3	9.6	-3.8	19	-4.3	5.3	1.5	10	4.7	16	6.7	-4.3	-2.8	-1.6	3.6	6.7	-3.3	6.6	9	16	3.8	5.8	1.3	9.5	-0.36	5.5	3.6	9.1	-1.7	13	4.8	2	6.7	12	-5.8	6.7	-2.3	8.1	7.9	4.3	1.7	6.3	2.1	14	3.8	6.6	6.5	4	2.8
5	13	9.8	5.5	18	-0.18	10	7.3	11	7	6.8	6.6	-4	-2.7	-3.6	3.5	5.2	-3.7	9	1.9	3.8	2.1	7.8	0.93	14	1.8	4.6	3.8	7.8	-12	8.3	10	9.9	-2.7	8.5	-3.2	9.2	-2.3	2	9.5	12	2.6	15	-2.3	18	-3.4	10	3.1	-0.69	5
3.3	18	3.9	7.4	-0.17	6.2	11	-3.9	1.3	16	3.1	8.8	-3.9	-5.7	2.7	2.4	4.2	9.8	-2.4	0.17	0.68	14	3.3	5.1	16	2.1	0.49	-0.19	-4.4	-11	8.5	8.8	8.1	-0.02	-2.9	-1.3	8.5	5.2	0.23	3.4	3.4	-0.67	11	-0.4	13	6.5	0.98	1.5	0.35	6.2
-8.5	5	-3.7	3.8	-1.9	-1.7	-4	4.6	-0.34	11	-4	5.5	3.6	6.4	0.69	11	-0.06	4.5	1.4	13	1.2	-2	1.2	1.2	6.1	2.7	-0.09	-5.5	-4.4	2.6	0.12	-0.3	10	0.05	2.9	-3.9	4.3	-3.4	4.8	1.9	-1.4	-5.7	9.4	2.4	11	8.2	-1	2.3	-0.19	11
9.9	4.2	-2.2	4.3	-3.7	-7.5	-2.7	12	9.1	2.4	1.6	1.7	1.9	3.9	-4.1	-2.8	3.8	12	-4.9	-3.9	9.4	0.32	6.9	-4.2	0.12	-2.4	2.9	0.2	15	-4.8	0.34	-4.8	11	2.3	11	-0.01	2.7	-8.7	7.7	4.5	0.22	-1.6	5.9	-1.3	8.2	1.7	8.6	5.6	-1.7	7.2
6.5	-5.4	10	5.1	7.9	-3	14	0.92	13	-6.9	16	0.49	1.5	-2.1	1.6	-8.7	2.1	-1.9	11	-12	-1.3	1.4	4.6	-1.6	3.6	2.5	-3.8	0.66	8	-7.2	-1.1	0.41	-0.01	5.7	4.2	7.2	0.2	7.2	-2.9	-3.4	-4.8	2.1	2.1	0.31	6.7	-9.5	8.8	2.7	4	4.1
9.3	-7	8.9	0.21	10	-7.7	22	-3.1	11	-5.2	9.8	-10	21	0.66	-0.02	-3.9	-4	-5.3	7.1	-4.1	3.9	3	10	-1.5	7.9	5	5.2	5.2	9.4	4.5	-10	1.6	3.5	-6.6	5.9	0.35	1.2	9.2	-0.88	-0.7	1.3	3.2	2.3	2	8.8	0.87	-2.7	9.8	3.7	-3.3
21	-3.1	6.5	1.8	-3	5.3	23	2.7	13	0.41	6.2	3	4.4	-1.4	1.9	-0.62	2.6	0.51	2.6	2.3	-0.78	5.9	2.1	-2.4	5.7	0.82	-5.9	-5.2	1.4	-0.56	4.3	3.3	8.9	-6.8	1.9	4.5	2.3	-3.7	1.2	7.8	0.51	6.9	9.7	3.6	12	2	-2.9	1.5	-2.2	3.7
16	-2.4	4.8	-0.85	7	8.8	14	4.4	1.4	-4.3	18	4.3	-4.5	-0.4	7.8	6.5	6	-0.2	5.6	7.4	0.85	-1	4.3	3.9	13	2.6	-6.9	-2.8	5.8	-7.9	-0.81	-3	8.9	-9.3	0.74	-6.8	2.6	-4.4	2.9	2.1	-0.48	-4.1	12	0.32	7.8	-3.9	2.2	-2.4	-1.6	10
13	8	11	4.2	12	0.22	10	7.6	9.6	4.9	17	7.2	6.1	-9.5	11	2.6	11	-8.5	7.8	1.8	7.3	-6.3	6.8	-0.95	7.1	-3.9	3.7	-5.8	1.7	4.1	3.7	-5	2.6	-5.1	0.05	0.6	2.4	-0.22	1.3	-5.7	4	-4.6	5.6	8.7	11	0.9	1.1	9.7	0.82	6.1
19	0.61	13	2.8	6.1	3.6	14	4.8	5.1	12	5.2	1.9	10	-18	2.8	0.19	10	-4.2	5.3	-2.2	11	-3.4	4.8	-0.14	8.3	-1.9	2	-1.1	2.1	-0.68	2	-1.5	9.1	-4.9	2	-2.7	6.9	-1.2	-2	1.6	9.6	-4.8	7.5	1.7	10	-5.8	-3.5	3.6	-1.7	-1.9
12	8.3	4.8	2.3	-0.04	1.8	16	1	5.4	-4.2	-3.9	-2.3	1.6	1.4	-2.1	2.3	-0.22	15	-2.4	4.5	2.3	4.8	-6.7	5.4	5.9	4.7	4.4	-4.1	-6.4	-2.2	-1.2	-6.1	6.6	-11	-1.7	-6.3	7.6	-5.2	-4.9	2.3	7.9	-6.2	11	-2.6	5.1	-5.3	1.3	6.6	-2.7	-5
6.2	3.5	5.5	4.4	3.3	-2.8	4.6	8.2	-6.2	-3.4	4.4	-3.2	3.3	4	4.6	-4.3	9.8	7.7	7.7	-0.76	5.9	-4.2	3	-2.3	1.9	-2.8	1.9	-0.46	-2.9	1.2	-1.3	-2.7	4.6	-3.2	2.1	4.7	9.7	-1.2	4.6	-3.5	8.8	-7.1	6.3	-6	8.3	-4.6	7.9	-0.82	0.44	-0.29
10	-1.4	0.07	-0.69	-5	-16	6.6	6.7	6.8	-3.4	6.6	-6.7	7	-8.9	-3.1	2.7	1.7	2	2.9	-1.1	4.2	-6.1	6.4	-0.15	4.2	-2	-3	2.7	-12	-0.92	-1.5	-1.3	-4.5	0.55	-3.8	5.6	-7.9	6.4	-5.7	-0.3	6	-3.2	-2.9	-6.7	4.5	-3.5	-1.9	3.3	-3.6	-1.3
18	-1.9	6.3	-1.1	-1.4	-9.2	3.3	-2.5	14	-7.5	-1.8	-3.4	-0.48	-2.6	-0.67	0.07	12	-14	-2.8	-0.43	5.9	-13	1.9	-0.57	9.5	0.73	-3.9	2.9	-2	0.26	1	1.1	3.3	1.7	3.1	1.2	1.3	-1.9	2.2	1.7	2.9	-3.7	9.8	4.5	8.7	-4.2	0.79	2.9	0.17	-12
8.2	-2	8.4	-0.53	11	-10	3.9	-9.6	4.7	-2.3	5.2	-7.8	-1.8	-5.3	7.7	-7.3	8.5	-4.2	7.5	-4	8.3	-5.5	4.5	2.3	14	-2.9	0.07	-3.1	6	0.92	-2.1	5.6	8.8	-6.8	3.9	2.9	5.8	1.1	-0.16	3.5	1.7	3.9	15	-3.2	9.3	-4.1	4.2	-3	3.9	-12
1.9	4.3	6.8	2.2	21	-8.9	4.4	2.2	0.32	4.5	-1.1	-7.6	6.6	8.3	-5	-3.4	10	9.1	2	-3.3	12	7.8	12	7.7	15	1.4	3.2	4	4.8	-0.33	-0.78	-0.39	9	0.88	15	5.3	8.6	3	10	3.8	8.6	3.5	9.3	2.3	9	7.3	10	0.2	10	0.6
2.1	0.13	11	-5.4	15	-5.2	15	-7.3	2.1	-0.47	3.3	-2	-1.5	14	-1.2	7.5	-8.2	8.9	2.3	4.2	3.2	5.4	1.6	4.4	9.1	3.4	4.3	1.2	2.4	-2.9	5.8	3.3	2.3	1.5	2.2	-1.9	1.7	5.2	3.7	3.9	1.9	1.1	5.6	18	3	16	14	1.5	10	2
11	2.8	4.2	-9.2	5.7	4.8	8.9	-6.7	7.9	1.9	3.7	-4.6	0.38	-10	-3.2	6.3	-2.5	5.8	2.6	1.7	0.16	4.8	3.2	0.41	5.5	1.9	-0.44	2.8	4.7	6.2	3.7	5.7	1.8	13	2.9	3.5	1.3	9.5	5.6	8.2	4.7	1.2	-2.2	12	2.3	13	1.7	1.4	2.3	-0.47
5.4	8.4	-0.87	-4.6	2.7	-1	-6.2	-7.3	4.7	-4.6	10	-0.83	-0.39	2.9	-6	7.6	2.7	9.7	5	-0.54	8.7	-0.67	11	-1.5	-0.21	4.7	4.3	3.8	6.2	12	4.6	-5.5	-2	10	5.3	0.47	-1.2	6.5	14	12	5.3	0.06	1.4	6.4	4.4	8.3	-4.1	0.42	-3	-3.7
7.1	13	-0.91	8.2	13	-9.2	-0.86	-3	9	9.3	7.8	2.3	6.6	7.8	-0.45	2.1	-4.3	-1.9	-2.7	-3.3	1.1	-7.8	-0.27	0.32	-1.4	-0.38	-0.92	-0.65	-0.69	2.7	-0.38	1.5	7.1	4.4	-0.13	3	-5.5	3.3	11	0.6	-7.1	4.9	4.4	-4.3	5.9	-3.5	6.4	-1.6	-1.9	-2.3
5.5	-0.03	5	-3	11	-11	1.8	0.87	16	7.5	12	-4.6	5.3	-0.96	0.23	4.3	3.4	2.6	5.2	-4.6	-3.7	4	7.8	0.08	2.3	-0.7	2.4	-2.9	9.1	3.9	2.4	-3	7.1	-5.9	12	2.2	5.7	6.1	5.7	-10	7.8	3.8	5.1	1.2	2.4	3.4	1.8	0.94	2.2	3.4
18	-14	16	-6.7	21	-5.3	9.3	1.1	8.9	-6.9	13	-17	6.9	7.3	4.9	-2.4	6.1	-1.2	7.6	-3.2	1.1	4.2	11	1.7	6.9	-0.57	-1.4	7.4	8.7	-4.6	7.6	2.3	11	-1.1	9.1	-1.8	8.2	-0.27	4.3	-6	14	-0.97	6.1	6.3	11	-2.2	3.6	3.3	2.8	0.3
12	-13	9.2	-13	6.8	-6.9	9.7	-1.1	12	-3.3	7.2	-6	14	6.6	3.3	2.9	5.1	-2.7	3.6	6.6	6.8	-0.06	-0.04	-4	5.9	0.44	3.9	6.1	4.3	4.1	0.06	3.8	0.98	5.3	2.1	1.8	-1.9	3.4	-3.1	-12	-4.7	5	6.1	8.3	8.6	6.9	10	-3.6	4.1	2
14	-0.52	11	-3.8	4.4	-4.2	7.5	-4.8	12	-7.6	2.4	-2.1	8	-12	2.5	4.5	3	4.2	4	1.1	8.5	-0.75	9.1	3.8	5.5	-0.17	-2.2	2.4	2.6	2.2	-6.7	0.71	0.64	1	3.7	1.3	-1.1	1.6	-0.74	-4.7	0.76	1.9	4.3	4.3	4.9	5.8	6.1	1.7	1.8	-1.2
3.1	0.05	6.7	-9.5	9	-9.2	9.7	-2.9	0.68	-1.7	-6.8	-4.4	6.7	1.7	-8.8	3.1	1.7	9	0.47	-0.59	-5.7	-7.8	4.6	0.56	2.4	1.6	2.4	-1.6	0.74	3.1	-4	3.8	7.1	-2.9	4.2	-0.31	3.2	3.2	4.3	-1.3	4	0.98	4.3	4.5	1.9	-0.61	-4.3	1.4	-9	5.1
-10	11	-2.3	9.9	3	3.9	5.4	-0.77	-1.6	15	6.9	7	9.4	-4.2	8.4	-1.4	-5.8	11	3.5	-8.9	-2.1	-2.5	12	-1.1	6	1.1	3.9	2.7	3	9	0.72	2	6	3.9	7.8	5.2	11	3.9	-11	2.1	7.5	2.2	8	-7.5	5.8	-8.2	2	3	-2.2	6.6
-3	11	-2.8	5.9	-3.7	3.7	-4.4	11	6.6	2.5	6.1	5.4	-3.6	3.3	-3.6	-2.1	0.3	-6.5	-0.31	3.4	0.04	-3.7	12	0.16	-0.52	0.83	0.85	8.6	11	8.8	0.49	0.46	3.9	13	5	2.5	-0.36	8.3	-5.6	8.6	-0.76	-1.7	3	9.3	3.1	0.46	-4	0.21	-3.1	11
12	-0.88	7.6	-1.4	11	7.3	10	5.8	6.4	-0.78	2.9	5.1	14	-2.8	2.1	7.8	13	-8.3	9.4	6.2	4.3	-5.6	14	-2.5	7.6	-0.29	6.4	5.7	4.4	14	0.39	3.2	6.4	11	7	4.1	5.5	7.9	-1.2	7.9	11	0.82	5.6	14	9.6	8.3	3.6	-2.7	7.4	-2.1
18	6.3	8.1	-1.1	3.9	5.8	-3.8	3.9	4.2	4.5	-1.4	12	12	-3.3	7.9	3.9	9.7	8.5	9.5	0.83	7.3	5.6	8.6	9.6	3.5	0.63	7.8	-0.9	2.3	0.45	1.8	1.2	1.2	10	4.6	1.5	5.6	5.1	3.8	9.4	4.4	-4.1	0.47	-0.1	4.1	3.3	3.4	-1.9	0.35	-4.3
5.4	14	3.7	5.1	0.94	4.3	7.3	3.1	0.61	0.73	6.7	7.9	-5	19	-0.86	3.4	5.4	0.8	2.5	12	2.9	-1.4	-2.6	10	2.2	1.6	0.63	1.1	2.4	-2	3.7	-2.6	-2.7	6.7	1.3	6.8	1.9	3.9	4	4.2	8.4	1.2	-1	-1.4	-2.3	-2.3	-6.3	6.2	-1.7	2.9
-1.1	8.1	0.37	8.5	9.9	6.2	-0.25	9.3	-6.5	4.5	-5.6	8.1	-7.6	12	-4.8	-2.2	0.37	-0.12	-3	-0.25	-4.9	-1.3	1.5	7.7	-5.8	-3.1	3.4	6.9	0.78	0.26	-2.9	-0.36	4.4	12	-2.5	3.7	1.6	2.5	-4	7.8	0.78	6.8	-5.4	3	1.3	2.3	0.16	6.5	-8	8
-3.4	11	3.1	11	14	-7.5	3.5	7.5	-0.7	3.4	-2.8	3	4.3	8.2	-1.9	0.45	-5.8	13	-1.8	0.68	-2.8	2.2	4.7	6.8	-5.7	-1.9	5.9	3.3	7.8	0.84	-1.6	1.4	10	0.37	1.6	4.2	5.2	10	4.2	14	4.5	1.7	4	-7.8	-0.11	-5	-4.7	5.6	-0.82	7.4
0.8	15	4.5	9.3	15	-1.4	7.1	8.8	11	-3.6	3.1	-11	2.6	13	-2.6	1.6	-1.6	2.8	3	0.72	7.5	2	4.6	3.9	7.3	5.8	11	1.1	12	-4.2	4.9	4.6	8.8	6.2	5.3	5.9	5.6	5.4	-1.7	14	5.7	-3.3	12	5.9	6	-0.96	2.6	6.9	5.8	-0.66
16	5.6	18	0.76	21	11	12	2.1	13	5.5	8	5	9.1	0.04	2.4	7.4	7.7	7.8	4.9	10	1.5	6.7	14	0.71	7.1	3.2	3.1	0.95	14	6	5.1	2.4	3.2	2.6	9.5	9.1	6.3	3.7	7.3	8.6	9	3	7.7	6.6	9.7	7.2	3.9	4.5	7.2	5.3
8.5	-17	9	-8.3	3.8	9.7	22	-7.2	1.6	-9.6	4.8	8.2	5.6	2.1	4.6	7.6	16	-1.3	5.6	4.5	4.8	5	2.5	2.8	3.4	1.8	-2.5	3.3	4.2	10	3	0.04	5	6.6	5.6	0.68	5.6	1.3	-2.3	3.3	1	-3.4	5.1	2.3	2.7	5.5	7.4	2.2	2.3	8.4
12	-14	2.3	-7.4	1.1	9.5	2.4	-9.9	2.1	-2.4	-0.03	9.4	1.2	3.7	-1.8	10	11	-3.2	1.6	3.4	6	-1	6.1	-4.1	-3.8	3.6	-2.1	3.1	-5.4	5.3	1.3	-1.6	-1.1	2.6	-4.7	-5.2	4.5	-2.4	-2.6	-0.82	-0.14	-7.9	-0.61	6	-2	1.1	-8.9	6.6	-3.8	10
12	-6.2	-0.49	-2.2	6.7	8.1	-11	2.2	-3.4	7.9	4.6	5.3	-2	-1.5	4.5	10	13	8.4	-2.4	-1.6	8.5	2.6	5.7	-2.3	-3.1	5.8	2.3	-6.7	-3.5	7.6	2.2	1.9	3.8	3.1	-0.66	6.4	2.7	-3.2	13	-9.7	2.8	8.2	0.31	-0.89	-0.89	-4	-5.1	-0.96	-2.4	3.9
15	-7	2	0.03	-1	3.4	-2.1	1.9	-3.2	-4.6	-1.3	3.6	9.2	16	-6.2	2.2	3.2	3.3	-0.57	2.4	-1.4	1.5	0.75	4.3	2.7	9.8	-0.59	4.2	2.8	-3.1	3.9	1.9	0.05	14	-4.1	12	-0.2	6.5	8.6	0.07	-4.2	5.1	2.9	11	4.3	9.4	-2.7	-3.2	0.83	3.2
5	-7.3	6.2	-6.5	3.5	0.6	8.6	1.6	6.2	-2.7	-7	-1	9.6	3.6	2.5	-25	2.4	-4.7	-1.9	-12	3.8	-1.1	2.2	7.8	7.5	3.5	0.62	3.8	-0.94	1.2	-0.72	9.9	7.4	15	1.6	5.9	0.62	7.2	1.8	-6.6	6.1	6.9	6.5	5	5.8	1.7	4.9	0.47	-0.21	-1.2
10	-4.7	6.7	-1.9	0.36	2.5	7	11	-2.7	2.2	6.8	7.3	13	-9.8	17	-11	13	-0.67	7.8	-11	0.34	0.98	0.54	3.5	0.75	5.8	-0.54	-4.3	6.6	-4.8	-3.2	4.1	4.2	13	5.2	-0.5	8.6	-5.9	-4.2	2.5	2.8	6.2	-3	3.2	-0.65	9.4	0.71	-1.7	-1.3	5.6
7.8	-0.16	1.1	4.2	3.7	18	0.39	-4.2	-3.6	2	8.8	6	2.9	10	5	14	4.4	19	6	17	-1.3	6.4	0.27	6.6	1.4	5.7	2	-1.8	8.3	4.5	-4.4	5.7	8.6	-1.8	4.8	-1.1	3.2	4.1	-3.2	7.7	1.5	-1.1	-2.4	6.4	0.95	11	2.8	7.5	-4.2	6.7
-0.72	6.6	2.4	6.7	8.2	6.3	11	5.9	1.9	3.1	9.8	0.47	10	11	-2.1	5.7	8	3.2	-1.7	17	-4.2	6.4	1.2	0.85	4.7	1.7	2.9	3.2	3.1	0.1	4	6.3	8.3	4.8	3.5	2.8	4.8	4.7	7.6	10	4.5	-2.9	3.3	1.9	-0.76	0.51	2.9	2.6	0.82	-1.3
6.9	5.8	2	5.2	0.87	-15	11	3.9	5.3	4.8	-4.9	-0.7	9.9	-0.52	-2.9	-5.7	7.9	3.6	0.15	-10	4.9	2.7	2.9	-2.2	4.8	-0.6	5	1.1	8.4	3.4	3.8	-4	7.5	-1.7	8.2	1.1	5.9	0.92	8	3.7	3.3	3.2	14	-3.8	12	-8.7	9	-5.2	7.8	-0.82
6	0.96	0.39	3.1	1.4	-7.6	5.3	-2.4	6.5	-2.9	13	1.1	11	13	15	-1.9	5.7	-8	5.6	-5.4	6.1	-4.6	8.9	2	8.8	4.8	7.2	-3.7	15	4.5	4.8	-3.5	14	-8.8	12	-1.3	8.7	-1	6.8	-1.1	1.7	-0.27	17	4.9	9.8	-4.5	4.6	0.71	3.1	-4.1
12	-1.1	8	-0.58	11	6.5	9.9	-5.3	12	-1.2	11	5.8	13	5.3	-4.3	6.2	6.7	1	4.7	5.5	-2.5	-3.6	4.8	1.5	4	5.3	-2.4	-3.1	8.2	2.6	3.1	-5	6.1	-7.1	15	2.4	-2.3	5.8	-5	-3.9	2.2	-1.5	10	3.6	5.3	0.65	-1.5	5.4	2.7	1.3
14	8.4	16	7.2	15	3.3	20	-4.7	5	-2.5	7.9	6.7	0.99	8	-4.4	5.4	11	5.8	-0.14	4.5	2.9	3.2	9.2	4.5	11	3.1	2.1	-3.4	8.6	5	3.6	4.2	6.4	1.7	14	3.3	4.4	-2.5	11	1.5	14	-2	13	0.3	10	-1.2	-0.26	5.2	7.4	4
3.7	-0.96	3.1	-1.4	2.4	-0.12	17	-4.1	0.16	-4	4.6	8.4	-0.1	17	1.8	-5.9	-0.95	-5.8	0.96	-0.2	-3.2	4.2	8.1	4.5	8.3	5.4	10	-2.4	11	9.2	5.6	1.9	1.1	-2	4.2	6.3	7.7	5.5	1.4	0.91	5.6	2.9	4.6	5.4	-1.1	-4.8	8.4	7.6	7.1	7.2
-4.1	-3.3	-2.4	2.4	4.5	4.5	-7.3	0.75	-3.8	0.92	-0.52	-1.6	15	11	11	-5	2.5	12	6.2	-0.37	1.8	3.5	3.9	4.6	7.9	-0.9	1	-6.2	6.3	-1.4	-0.91	-1.6	0.73	-0.77	8.8	2.6	3.2	-0.75	-5.8	2.3	14	8.6	5	0.58	10	-3.8	1.6	5	5.6	0.43
-2.3	5.2	-2.6	1.2	-13	6.8	-9.8	1.5	-2.3	-3.6	4.2	-3.9	8.8	16	5.9	-4.9	2.2	7.4	8.3	7.5	-0.08	1.1	1.3	5.3	-0.77	2.8	-0.07	-1.1	-1.6	-6.7	-1.7	7.6	-1	3.2	6.3	5.6	3.5	6.8	-2.4	0.1	0.35	-0.32	1.2	4.4	0.87	-0.99	5.7	2.9	9.2	-1.1
4.5	1.4	0.44	-0.42	-4.7	20	-5.4	0.51	3.3	3.1	-2.9	8.5	7.3	15	3.1	8.2	0.73	0.85	2	7.9	-1.1	-3.2	-3.8	8.4	-1.5	9.7	0.73	0.32	0.35	8.7	-0.44	1.2	-1.6	11	-8.1	3.5	-1.8	2.4	0.03	1.4	-3.2	5.9	-0.07	12	0.66	8.9	-0.16	0.72	7	3.9
-14	10	1.2	6.7	13	20	2.1	4.2	5.5	12	-1.9	19	6.9	0.92	6.8	6.4	8.1	7.8	7	0.41	5.7	6.3	6.2	2.7	4.8	4	-1.8	2.2	-6.2	4.5	-1.6	-1.5	-3.6	15	-4.3	4.7	-3.5	-0.02	6.8	1.9	-2.7	-1	0.93	15	9.4	7.1	-4.6	7	11	8.8
2.5	23	5.7	12	12	15	4.6	13	4.2	2.8	7.2	11	6.1	11	8.2	-0.21	1.3	3.8	11	12	1.8	-1	3	6.6	15	0.98	3.8	6	-3.3	-5.4	10	4.4	-1.7	8.8	1.2	7.4	3.2	-1.3	7.3	-0.26	-4.2	-0.21	9.6	2.3	13	9.4	12	5.4	18	-0.07
5.4	2.7	2.2	8.6	14	6.7	5.5	8.2	2.6	5.7	-0.03	7	9.2	-3.2	-0.67	4.4	-6.8	5.6	-2.4	4.5	2	3.3	8.7	0.48	4.1	-4.4	3.3	7.5	8.1	-3.2	4.6	0.4	6.6	-0.52	6.5	6.5	2	7.9	9.7	3.6	-3.9	12	9.9	-2.5	13	-0.62	9.7	3.1	14	-0.19
-8.5	-8.7	-9.5	3.9	5.4	1.1	-16	8.6	-7.4	-1.1	-7.7	8.7	5.1	-5.4	4.1	-1.2	8.4	3.1	3.5	1.6	3.8	4.3	3.6	3.2	3.6	1.2	-0.93	0.83	-4.5	-1.7	-3.7	-0.32	-1	-0.26	2.7	-3.8	-1.4	7.8	10	3.1	-3.5	4.6	4	-3.8	-4.2	2.2	10	4.8	9.6	3.5
-15	-4.1	-5.5	-0.49	0.88	4	-16	1.9	-2.9	-2.1	-5.5	-3.5	4	2.4	-2.7	3.6	-7.9	1.7	1.5	0.99	-9.1	1.8	4.6	-1	-0.21	3.7	5.2	-0.43	0.54	7.6	2.3	-0.04	-1.9	1.1	2.3	0.88	-4.5	-0.94	-6.1	-2.3	-2.5	-4.6	4	0.62	3.1	3.8	5.7	1.6	14	0.3
-7.8	-0.01	-0.83	3.1	2.7	22	-17	-1.9	-1.4	2.7	-6.8	12	-5.7	4	5.1	11	8.8	8.6	-0.56	7.6	2.3	-3.8	3.6	0.09	2.6	6.4	-2	-1.6	6.2	-3.8	-3.1	-4.3	15	-0.52	10	-5.7	8.1	-0.71	-0.81	-8.7	5.5	-2.6	3.8	5.7	11	4.2	4.2	1.4	3.5	-2.4
0.97	2.2	4.3	0.31	14	7.5	8.4	3.4	6.8	-5.3	4.6	10	4.7	11	3.5	12	-2.8	2.8	4.4	13	2.5	2	12	7.6	8.8	12	-0.03	0.4	0.07	-4.3	11	-0.98	9.8	6.6	0.67	-6.9	10	3.9	9.2	-4.2	8.4	1.9	3.6	14	6.9	10	6.6	1.9	2.7	2.7
8.9	-6.5	12	-3.5	19	2	1.9	-5.9	-7.5	4.2	6.4	1.4	4.3	3.5	9.7	8.2	2.5	2.2	9.2	8.9	-1.6	9.4	2	9.2	6.5	9.5	5.1	0.46	3.1	-6.2	-3.9	-3.4	8.5	7.9	2	0.95	4.8	-2.1	-1.1	-1.8	-0.65	3.5	8.1	2	11	12	31	2.2	16	5
11	2	9	0.71	17	8.2	17	-3.4	12	-7	0.32	1.4	15	-1.6	-6.7	-0.08	-2.9	11	11	5	-8.4	3.5	8.8	10	9	7	5.4	0.34	-1.6	-4.6	-2.8	1.4	5.7	3.9	-0.69	-0.5	0.16	7.7	-3.3	0.1	-0.08	4.1	9.2	7.6	6.7	11	14	8.8	23	-1.1
17	4.2	14	8.6	21	7.4	16	2.2	15	3.2	13	8.2	8	1.2	23	-2	13	-3	22	-1.7	9.6	0.57	9.4	-1.4	11	0.36	-0.43	3.2	2.3	6.4	-0.34	1.8	22	4.8	11	1.9	15	1.1	-4.3	0.4	6.7	3.8	14	5.8	12	7	4.7	2	12	-0.83
-0.93	-2.1	3.3	4	10	6	-8.1	14	-5.3	-0.51	8.2	6.7	-4.4	-3.3	12	2.4	-1.2	-3.1	4.7	-3.2	-2.5	-1.8	-5	-0.27	-5.2	5.5	-5.1	-1.7	-8.2	3.4	0.49	0.65	-1.5	6.5	-5.2	0.98	-5	2.5	-6.6	-8.6	-8.5	-1.4	-6.3	3.6	-7.6	0.97	10	3.2	5.5	7.1
-18	7.3	-9.9	7	-16	11	-13	10	-10	6.9	-3.6	-5.8	-15	6.9	9.4	0.66	-1.1	-2.5	-7.8	-1.9	-9.3	-0.88	-11	-2.5	-3	5.1	-0.19	3.6	-7.6	7.5	-11	1.5	-18	3.5	-11	6.2	-9.3	6.5	-18	-10	-4.4	1.9	-4.7	9.2	-17	1.5	-9.9	-6.8	-10	-3
-20	7.7	-9.7	6	-19	14	-12	12	-18	9.2	-9.4	4.6	-8.2	3.8	-5.5	5	-3.7	15	-9.7	2.2	-6.9	3.7	-5.4	-1.8	-3.7	10	-2.5	2.5	-11	-4.8	-6.8	-7.3	-8.7	3.9	-8.2	2.3	-6.4	1.8	-21	1.4	-12	2.7	-4.9	5.7	-8.7	3.5	-15	-7.1	-16	-5.4
-13	7.6	-9	7.9	-10	21	-23	11	-18	1.3	-6.7	12	0.37	5.1	1.9	7.6	-12	0.66	-6.1	5.8	-9.1	-6	-7	3.5	-9	5.5	-6.6	-4.9	-6.3	-6.9	-15	-5.1	-8.9	-1.4	-7.4	-2.4	-8.7	-5.5	-16	5.3	-13	-8.6	-9.9	2.1	-10	4.6	-6.9	3.3	-8.6	2.4
-18	11	-13	8.4	-16	18	-25	11	-18	7.7	-17	9.5	12	-2.5	0.44	7.2	9.6	8.2	3.9	6.1	-3.8	6.8	-10	3.1	-14	-2.6	-3.5	-5.1	-6.7	3.4	-8.2	-3.6	-9.9	0.7	-4.2	-2.9	-8.9	2.8	-2.1	-9.8	-9.5	-5.8	-17	0.9	-17	10	-4.6	3.5	-4.3	11
-17	12	-15	6	-21	15	-20	6.7	-19	2.2	-12	4.6	-3	17	4.1	5.8	12	21	-5.3	7.9	-2.6	5	-3.9	8.2	-2.9	8.3	4.9	2.5	-3.7	4.5	-5.6	-0.75	-6.9	-2.5	1.6	6.4	-1.6	-2.2	0.53	-9.2	5	2.6	-4.2	1.8	-9.7	12	-2.7	-0.09	-7.5	3.8
-10	-0.51	-7.9	-0.4	0.34	5.9	-8.5	-4.7	-8.7	-9.2	-2.7	4	-0.56	9.6	-2.9	1.6	2.7	6.7	-0.4	7.9	0.84	2.5	2.7	2.8	-7.3	6.8	-2.9	0.57	-6.5	4.6	-7.5	-0.78	-7.9	-1.5	-3.1	5.1	-6	-3.3	-7.6	-8.6	-4	1.8	-11	1.3	-11	1.1	6.6	-0.12	0.31	-4.8
-18	-15	-4.6	-0.71	2.5	-5.3	-3.5	-3.2	-1.8	-1.8	-13	-0.4	4.2	-5.2	-2.8	3.8	7.7	11	1.1	-2.8	4	5.1	7.6	0.44	-5.8	-3.8	-6.6	0.48	-7.8	-1.2	-16	-1.7	-8.9	-12	-3.7	-3	-7.2	-7.5	-9.7	-0.3	-8.6	-2.3	-9.7	-8.8	-13	-1.7	1.1	1.7	8.2	0.27
-16	-1.2	2.7	1.5	12	-0.02	-12	-2.4	-14	-5.4	3.3	-6	8	7.7	6.7	-0.26	-0.12	-10	8.5	2.2	3.5	2.2	-0.05	6.6	-2.2	-0.77	0.74	10	4.8	1.9	-3.3	9.3	-0.03	-7.8	0.65	-3.8	0.5	-6	2.9	-0.52	-3.2	-3.2	1.2	-4.6	3.2	-0.25	5.8	8.1	8.6	2.5
-4	1.1	-0.57	4.4	14	11	-12	-0.1	-3	2.8	3.2	5.5	-0.68	6.6	1.7	11	12	2.9	-2.1	5.3	8.3	5.2	11	5	-2.9	-2	5.9	2.8	-1.3	3.8	0.69	-2.8	11	-1.4	-5.2	0.03	13	-0.37	9.2	0.58	4.8	2.4	-1.5	-7.5	-1.3	2.7	10	0.28	12	-1.7
25	4.6	9.3	-3.1	17	9	15	-4.2	11	-3.5	10	5.9	3.8	1	7.8	5.5	6.3	7.5	5.3	-1.7	6	0.57	9.5	-4.7	21	-4.7	12	-12	11	-4.1	11	-6.5	17	-8.4	6	4.2	20	-2.3	-4.2	-4.4	16	-6.1	19	3.8	6.3	1.3	26	-2.4	24	-0.71
2.9	2.8	8.1	-2.1	20	3.1	4.7	5.2	4.2	1.8	14	-3.4	11	6.5	5.5	-2.8	9.3	5.9	16	-1	17	2.8	17	-5.4	10	1.7	-1.5	1.1	15	4.8	9.8	2.9	8.1	-5.5	15	5	2.5	-0.68	11	-5.4	6.3	3.1	8.4	0.64	10	1.3	13	-0.91	19	3.2
-6.8	8.7	-3	5.8	-10	-2.7	-1.3	5	3.9	8.6	2.9	3.4	-12	9.7	5.1	-0.9	-4.4	-0.3	-6.5	0.42	-0.88	0.39	-8.7	2.6	3.5	0.16	1.1	6.6	7.8	5.4	-2.6	3.4	12	1.6	6.3	6.7	2	0.71	8.6	7.5	4.7	0.07	2.5	-1.5	0.71	3.2	5.1	-4.2	11	7.8
-26	6.8	-18	5.6	-21	2.2	-12	-0.19	-16	-1.1	-9.2	4	-8.2	4.9	3.2	-5.1	-18	4.2	-7.6	0.12	-15	3.5	-13	7.4	-7.2	4.8	-4.1	-4.2	-2.9	-0.15	-8.2	-1.3	-4.5	1.4	-3.1	0.87	-9.9	3	-7.3	7.3	-6.8	-1.6	-12	1.7	-16	6.8	-11	2.7	-15	-0.32
-40	12	-29	11	-19	-9.8	-41	8.2	-28	6.3	-17	-2	-12	6.5	-7.2	0.08	-17	-1.7	-10	-7.5	-18	2.7	-22	-2.2	-19	-0.91	-12	3.3	-17	3.5	-15	-2.1	-25	6.6	-21	-1.9	-23	-0.46	-28	3.4	-21	-4.4	-24	-0.04	-29	3.5	-22	-2.7	-24	0.9
-42	-2.8	-21	-2.5	-14	-3.9	-40	2.3	-37	4.8	-16	-8.6	-14	-5.1	-10	-3.9	-16	10	-19	-15	-18	4.5	-18	-3.9	-17	1.4	-13	4.2	-17	2.3	-18	2.1	-23	5.8	-17	4.8	-26	0.13	-22	-1.4	-11	-0.47	-13	4.8	-22	5.6	-22	-2.1	-19	-7.7
-28	-4.7	-14	-3.5	-16	4.2	-29	2.9	-16	-4.4	-10	11	-11	8.1	-13	2.1	2.4	1.7	-20	8.6	-2.7	3.4	-11	4.5	-15	0.71	-12	1.9	-11	-6.3	-13	-9.3	-12	-2.3	-7.4	1.7	-19	-5.5	-4.9	-1.4	-5.7	-3.4	-4.4	-1.6	-5.2	-3.1	-12	6.6	-18	2.2
-16	5.9	-5	7	-20	5.9	-17	4.3	-9.6	4.8	-10	17	-2.2	13	-2.5	-0.71	-9.4	-7.6	-6.2	7.5	-6.9	4.8	-8.6	9.2	-8.7	-1.1	0.85	-3.9	-7.6	-10	-11	-4.8	-14	-1.7	-6.6	0.2	-3.7	-0.02	-11	4	-1.8	0.61	-11	-2.3	-12	-13	-15	7.7	-4.3	4.7
-16	15	-6.3	4	-5.6	2.6	-14	4	-9.6	9.4	-2.6	12	8	13	7.8	6.9	-6.3	6.5	5.6	6.5	-3.6	6.7	2.9	8.8	-18	7.1	-9.9	-4.7	-11	-2.3	-11	-1.5	-8.9	0.76	-12	6.3	-10	-0.29	-6.9	4.1	-12	4.6	-13	-5.3	-18	-1.7	0.52	0.96	-5.5	0.65
-12	18	-11	9.3	-6.1	2.9	-5	17	-7.5	13	-1.3	4.7	0.75	15	-4.4	11	-12	5	-1.5	12	-9.7	10	2.6	9.2	-13	8.1	-11	0.75	-0.34	3.6	-15	0.95	-7.4	5.4	-15	3.5	-15	4.4	-16	2.6	-13	7.6	-9.5	3.7	-16	4.3	-11	0.52	-16	-0.59
-17	3.8	-8.6	5.7	-21	5.8	-7.1	6	-9.3	-1.3	-9.2	3.6	-5	0.89	-9.7	1	-12	-0.61	-8.8	1.3	-13	0.4	8.1	0.87	-5.2	5.7	-10	0.05	-3	8.4	-3.8	-3.3	-6.6	1.2	-6.2	-2.4	-8.8	3.8	-8.9	5.2	-10	5.4	-12	-0.31	-16	-0.5	-6.6	2	-6.7	4.7
-2.8	8.8	0.21	7.4	0.65	7.1	-2.3	-5.6	-2.9	7.9	-6.8	-0.51	4.9	16	-18	6.6	-8.1	7.2	-6.2	5.3	-1.8	2.7	4.2	4.4	-3.7	3.9	-6.1	-2	-0.17	1.3	2.7	4.3	-6.8	7.9	-6.8	1.8	-10	-1.1	-6.9	4.3	-5	0.82	-0	4.6	-9.4	4.2	0.61	4.1	-0.32	9.5
0.96	8.3	-3.4	10	-2.8	21	5.6	-1.5	-0.69	10	-8.8	11	8.8	5.2	-0.7	8.2	0.87	2.1	-0.15	2.3	11	7.2	-0.92	1.5	-0.21	5.4	-11	1.1	1.4	6.8	-3.2	0.78	0.12	8.8	2.7	5.5	2.1	2.2	2.8	2.4	-6	3.2	-1.9	3.5	3.5	11	6.8	3	3.9	4.5
6	2.3	2.5	16	1.5	21	7.9	9.6	6.2	1.1	-8.4	-1.9	-0.92	1	-7.5	2.1	4.2	-4.5	-3.2	-3.6	-3.7	5.1	5.2	-1.5	10	2.2	2	4.7	-0.26	-4	3.8	6.9	6.5	1.3	0.61	6.2	6.4	11	7.6	2.6	-0.59	2	7.4	0.98	-5.5	-0.15	3.9	4	6.9	-4.3
6.6	6.1	5.8	7.8	8.6	12	7.9	13	2.8	3.4	-0.01	12	-3.9	-3	-5.8	14	0.29	0.7	-3.5	8.1	-1.5	-3.8	-0.48	8.2	5.4	0.33	-1.8	-0.59	-3.2	3.3	5.5	-3	11	0.47	5.2	9.6	6.2	-2.7	3.6	-2.2	0.57	10	8.2	1.1	7.5	1.3	4.5	1.3	3.5	-3.8
14	7.8	14	7.4	13	13	10	8	0.47	1.4	3.8	10	3.5	6.7	-12	11	-5.4	-4.5	-4.5	11	1.7	-2.5	5.7	8.8	2.3	8.6	-3	-2.5	-1.4	-0.93	10	-1.9	4.3	-1	6.6	-2.7	5.3	-6.9	-0.97	-4	-5	3.8	4	-1.6	3	0.57	-4.3	10	1.1	3
21	3.7	13	0.6	15	13	18	3.4	2.9	4.5	4.9	8.7	-2.6	-1.6	1.1	1.5	1.8	0.59	1.9	3.7	6.3	8	5.9	9.1	1.4	3.5	5.5	-1.2	-2.3	0.45	13	-1.2	5.9	13	1.6	-4.8	4.8	2.6	5.5	-2.3	-2.4	-0.16	1.6	7.6	11	-0.5	4.7	-0.3	3.4	2
7.3	9.8	14	15	2.1	19	19	12	5.9	4.8	10	16	1.1	13	-0.28	-0.38	19	0.15	1.8	-0.02	12	0.95	4.2	7.6	5.3	4.6	7.1	2.5	-5	9.1	9.7	-5.1	12	6.1	1.8	3.5	-1.1	6.7	15	0.2	2.7	8.7	-3.9	7.6	4.7	3.5	3.2	-2.2	6.2	-1.3
17	11	14	8.2	-1.5	7.6	22	10	3.9	1.8	5.2	6.4	3.5	9.8	7.4	3.7	-0.56	-3.6	1.3	0.19	7.6	3.6	-3.7	4.8	2.6	4.8	1.7	1.4	4.2	-2.8	2.7	0.95	12	2.4	-1.6	2.6	9.5	0.08	-0.18	-1.4	6.5	3.2	2.7	4	10	2.2	16	4.8	7	7.5
0.74	5	3.6	10	6	10	5.8	0.27	-0.89	-0.77	8.4	-2.2	9.2	25	16	-2.2	3.9	-4.5	13	3.9	4.1	-2.8	11	11	-0.01	1.8	3.3	-2.8	8.9	6.2	0.91	-5.8	0.86	-2.3	5.9	-6.1	-0.65	6.7	-1.3	5.3	4.7	-0.42	2	7.5	4.9	5.5	2.1	3.8	4.7	0.66
9.2	2.2	6.3	-12	8.6	-5.3	7.7	-19	4.5	17	13	-5	-3.9	-20	1.3	-41	9.7	-17	0.88	-27	0.22	-34	5.8	-11	6.5	-16	-2.4	-30	-9	-25	8.6	-17	1.8	-27	5.1	-32	-3.8	-15	2.5	-32	0.09	-6.4	4.7	-24	5.9	-14	1	-2	2.3	-7
22	-70	8.1	-56	8.6	-79	11	-18	5.1	-64	9.7	-54	1.5	-63	3.5	-40	6	-1.1e+02	6	-57	3.2	-28	5.5	-59	8.4	2.6	10	7.4	8.7	1.2	3.6	16	9.1	-18	5.1	3	3.5	15	1.5	-35	10	5.5	5.1	-12	9	-65	-1.1	-83	-0.65	-55
23	-1.1e+02	18	-80	21	-98	24	-67	17	-1.1e+02	20	-69	13	-1.2e+02	13	-92	13	-1.3e+02	12	-1e+02	10	-1e+02	8.2	-1e+02	7.9	-77	7.4	-27	10	-49	3.3	-54	10	-78	6.6	-49	7.4	-60	4.2	-67	9.8	-88	5.5	-85	7.2	-1e+02	-7.6	-1.1e+02	-2.4	-82
11	-75	22	-50	19	-66	28	-73	16	-59	16	-47	1.2	-88	9.7	-1.4e+02	8.9	-89	3.8	-91	9.6	-1e+02	0.33	-82	15	-83	4.4	-53	12	-73	1.7	-59	13	-81	3.1	-73	2	-70	-6.4	-56	5.1	-67	16	-1.1e+02	16	-1e+02	0	-53	0.66	-46
8.1	-20	16	-14	14	-26	4.8	-18	15	-0.92	2.3	-9.8	22	-4	1.4	10	21	17	12	6.2	22	20	14	1.1	21	2.5	10	12	13	6	13	13	18	2.3	18	11	20	11	23	12	11	20	18	1.8	18	-12	7.5	-13	9.9	-21
7.7	-52	12	-33	10	-35	5.2	-49	-6.8	-29	11	-26	20	4.6	12	-8.9	12	-8.4	18	-13	15	-9.2	11	-10	16	-26	7.9	-14	-2.1	-7.7	3.3	-21	12	-32	9.4	-7.1	14	-20	2.2	-14	3.2	-13	7.5	-27	11	-30	9.2	-22	0.49	-25
6	-14	0.49	-19	-2.2	-32	-0.1	-21	21	1.3	12	-18	-73	-11	-11	-0.8	7.3	19	-25	-23	3.6	-20	-12	-18	-19	-11	-0.23	0.27	-10	-1.8	-15	1.7	-5.8	-2.9	-12	14	-6.2	15	-7.5	8.3	-1.8	21	-18	-16	-10	-15	-9.1	4.4	-13	-18
32	-3.9	20	-7.3	14	-23	16	-4.1	33	-1.1	27	-3	-24	-20	-28	-32	-14	-19	-7.2	-24	-8	-8.7	-18	-30	-13	-9.7	-2.4	11	-18	-0.65	8.5	5	-6.3	-1.6	-24	-0.17	-5.8	7.4	9.7	14	-12	-1.2	-12	-12	-11	-11	16	2.5	21	-3.9
21	-22	19	-7.2	24	-15	15	-8.8	11	-0.64	28	0.97	55	4.3	22	8.1	1.5	3.1	47	9.7	7.1	3.8	7.4	6.3	34	-6.5	24	-4.7	23	2.1	34	-2.4	26	-8.3	30	-4.8	33	-9.2	36	-1.5	29	-4.8	38	-2.7	31	1.7	12	-9.1	16	-2.5
-7.4	-18	-2.9	-7.1	-11	-7.8	-14	-16	-5.5	-7.3	-5.7	-2.9	12	1.9	2.8	-0.72	-10	-5	12	6.7	-2.7	-10	2.7	-4.1	6.9	-11	1.4	-3.9	6.5	-1.6	1.5	4.2	-8.5	-7	8.1	-7.2	5.5	-12	13	-11	6.5	-2.1	2.5	-6.1	-5.7	2	-11	-5.7	-8.5	-9.5
-27	-7.5	-22	-8.9	-25	-13	-31	-8.8	-24	-7.6	-21	-14	-20	2.7	-4.6	3.6	-15	0.01	-20	-4.5	-16	6.6	-29	-3.3	-18	5.2	-6.3	-3.3	-7.4	2.9	-11	5.6	-25	1.1	-21	-8.9	-14	2.5	-12	-1.8	-11	-1.1	-25	4.4	-24	7.8	-18	-0.07	-21	-7
-23	6.8	-19	6	-35	0.67	-37	4.4	-26	3.1	-17	-5.3	-11	-4.3	-0.68	3.7	-21	0.62	-13	-2.2	-16	7.3	-15	6.8	-25	-3.1	-17	6.8	-15	0.79	-13	5.2	-24	4.9	-19	-3.1	-12	2.9	-18	7.6	-12	0.19	-25	0.91	-33	5.3	-20	3.9	-21	3.5
-34	18	-20	12	-33	6.1	-29	20	-12	11	-24	-1.7	-9.9	-3.8	-8.9	8.5	-18	3	-22	2.9	-13	9.8	-17	12	-29	4.4	-6.9	7	-9.7	6.1	-19	7.3	-23	7.6	-18	-1.4	-14	8.4	-21	0.29	-3.3	2.8	-34	11	-32	8.9	-21	9.3	-20	7.5
-4.6	19	-16	12	-16	-1	-14	23	-6.5	13	-14	-1.7	-13	1.4	-6.6	8.4	-15	-0.94	-19	8.4	-12	10	-16	7	-17	5	-2.7	5.1	-7.4	-1.9	-7.5	5.3	-20	5.6	-7.2	2.6	-5.3	0.67	-15	4.1	-12	-0.32	-19	7.1	-19	14	-12	13	-15	6.4
4.5	21	-3.1	17	-8	10	-16	14	-4.6	16	-7.8	-3.5	-24	4.4	-9.5	9.5	-10	16	-14	8.2	-8	11	-13	13	-10	4.6	-11	2.2	-8.5	-3.9	-14	12	-20	5.6	-13	2.1	-15	5.2	-6	6.7	-11	-0.51	-17	-0	-18	9.8	-8	8.6	-9.3	9.2
-9.3	19	-7.4	5.7	-25	11	-2.1	5.8	-7.4	11	-15	6.5	-8.3	8.6	-9.7	12	-6.7	13	-11	12	-9.9	6.8	-9.2	11	-9.3	7	-6.3	-2.4	-1.2	3.7	-4.9	1.7	-15	12	-20	1.4	-16	-2.4	-9.5	0.61	-6.2	5.9	-17	8.1	-14	12	-16	9.9	-9.4	12
-3	14	-6.5	7.2	-12	8.7	-0	12	0.78	7	-17	5.3	-12	7.3	-6.4	14	-4.4	22	-13	13	-0.92	8.9	-3.2	11	1.7	3.8	-5.8	4.1	0.94	3.9	-0.24	-1.2	-3.6	6.8	-3.3	7.8	-0.25	1.7	5.6	3	-4.3	7.6	-3.9	7.6	-7.9	17	8.1	11	3.5	14
-2.5	14	-4.5	4.6	-4.1	9.6	8.5	16	9.9	6.2	-10	10	-4.6	15	2.9	16	1.8	18	2.5	20	-0.73	12	-4.7	7.5	9.9	-2	4.4	2	-2.8	2.7	3.1	3.9	4.9	6.1	1.7	7.5	4.4	-1.5	7	2.9	3.2	7.7	7.5	13	25	17	1.5	12	11	18
7.5	15	4.7	-0.7	0.52	-1	8.2	6.1	11	3.5	2.1	-0.23	1.9	11	-1.6	8.4	-0.25	16	6.3	14	8.2	8.5	4.7	12	4	0.33	6.3	2.6	-3.3	2.4	10	2.1	4.5	12	-0.6	0.54	-2.2	4.1	4.3	3.5	6.6	6.7	9.2	8.3	12	11	3.8	15	13	9.4
6	9.1	-2.1	11	5	11	5.1	5.8	8	9.7	-5.3	3.5	-13	3.8	-6.5	-0.7	3.7	23	-2.5	3.9	6	12	7.9	9.7	-5.2	1.4	-8.2	4.1	-0.47	-2.7	6.8	7.6	1.6	15	2.6	2.6	-1.9	-2.7	3.5	17	-3.1	-3.2	2.5	5.3	4.3	13	4	13	6.5	5.1
6.3	17	-3.2	12	4.4	12	9.6	8.4	11	8	2.6	8.7	1.8	9.2	1.6	9	0.59	6.2	4	11	2.1	7.8	2.8	4.4	-0.03	4.2	-4.8	6.9	5.3	-3.5	4.4	9.5	4.7	2.2	1.9	4.1	1.8	-2.9	-1.4	12	-2.4	2.4	6.5	0.02	8.9	8.2	3.8	12	4.9	10
4.1	18	-1.8	18	1.8	16	4.1	14	-0.8	11	11	11	3.6	11	3.5	10	11	9.1	4.5	16	-2.2	16	-2.4	18	1	7.2	10	5.9	-3.3	10	3.4	6.9	2.2	16	5.2	9.8	5.4	7.6	6.9	5.7	-0.76	9.5	5.7	8.6	4.3	12	-2.7	7.7	-9.8	11
7.5	13	-5.9	7.7	-3.6	24	3.9	6.8	-3.5	18	2.8	6.8	-7.2	6.2	-4.5	11	-4.9	11	-2	12	-5	10	-4.6	9.6	0.46	12	4	3.8	0.36	15	7.3	3.8	-1.4	14	2.2	5.6	2	9.9	6.1	9.6	5.2	7.7	4.3	22	10	19	5.8	7.8	-5.1	9.2
12	13	-2.1	2	0.24	18	9.1	4.4	12	10	3.3	10	3.1	7.2	5	25	0.11	9.1	6.3	23	-0.63	16	6.3	8.3	6.6	21	-0.92	6.9	4.9	11	5	14	5.4	13	6	9.9	3.5	18	4.8	9.6	7.1	7.6	11	23	13	27	2	16	-0.59	20
-7.5	-4	-1.9	-2.4	4.5	-9	12	1.2	3.1	10	-9.6	1.1	10	-5.2	-2.4	17	2.2	22	-1.9	9.5	7.9	17	11	3.5	0.11	9.2	4.4	6.4	8.7	17	2.7	3.4	2.7	6.4	7.3	7	5.3	8.9	9.1	26	7.4	11	3.5	15	3.9	16	-2.7	8.3	-5	12
0.63	0.1	-7	0.14	-8.2	-0.37	-0.85	-5.9	-8	6.9	2.5	0.8	4.1	2.3	-2.8	16	-7.6	13	2.5	17	1.2	7.1	-6	7.9	-4	10	5.2	7.1	7	9.6	-1.8	10	-0.39	3	18	6.8	1.9	2.2	2.2	17	4.7	2.6	3	17	3.6	2.8	2.3	12	-1.9	15
[truncated: 952 more columns]
