# Supplementary material for: Dyslexia on a continuum: A complex network approach
Source: PLoS One. 2018 Dec 17;13(12):e0208923. doi: 10.1371/journal.pone.0208923 (PMC6296514; doi:10.1371/journal.pone.0208923)
Supplement: S1 File — Detailed information about the archive contents is provided in the included README.txt file. (TGZ) [file pone.0208923.s001.tgz › FS_604_VV_run_1.csv]

0.26	-0.03	-20	6.1	-8.1	11	-4.8	-2.4	-7.9	8.7	-1.1	-2.4	-8.3	3.6	25	-2.8	19	-2.5	35	-4.8	15	15	24	9	32	-5	35	-7.3	47	-3.3	48	7.8	41	-7	57	-2.1	33	5.3	45	6.8	66	17	45	-1.2	44	8	31	5.9	22	-12
-0.29	1.2	-0.59	1.1	-16	12	-0	2.7	-12	12	1.4	-1.3	-9.8	11	-74	19	-46	2.1	-1e+02	1.5	-38	12	-17	20	-58	18	-46	-3.2	-80	9.3	-70	1.1	-83	6.4	-98	0.03	-62	1.3	-46	7.2	-1e+02	12	-87	-2.3	-51	2.2	-55	9.7	-40	11
-1.5	0.42	14	4.9	11	5.6	2	4.4	6	6	-6.4	2.7	13	8.4	-31	20	-1.8	12	-46	9.7	-7	-2.3	-26	-1.8	-52	13	-57	-1.3	-88	7.1	-85	0.47	-76	9.8	-65	14	-81	23	-75	12	-75	14	-41	-3.6	-87	17	-66	5.3	-43	3.9
-0.69	-0.02	-13	23	-9.7	24	-16	21	-4.3	15	-24	7.3	-3.6	26	21	-26	16	-0.72	34	-15	15	-46	1.4	-49	17	-0.46	21	-12	24	3.9	30	3.4	26	3.8	41	0.51	18	22	25	-10	50	-11	39	-13	19	16	22	17	-8.5	-17
-0.47	4.1	-14	29	-14	18	-27	29	-8.2	35	-25	26	-14	31	-12	28	-9.3	-34	-11	53	-2.9	37	-2.1	20	-6.8	41	-10	-15	-6.6	33	-3.2	40	-3	66	-5.4	2.6	-0.1	30	-8.7	36	-11	57	-17	-8.4	-11	35	4.2	48	-8.7	73
-0.57	-2.5	-8.9	9.7	-8.3	8.5	-16	1.6	-8.2	20	-14	11	-10	-2.4	-5.3	-1.2e+02	-0.25	-66	-6.1	-40	-1.9	-78	-9.9	-1.1e+02	13	-52	-5.6	6.3	0.65	-19	-6.9	20	-1.8	-5.2	-2.8	13	5.2	9.9	-8	-4.2	-8	-5	-17	24	-3.2	-15	0.69	9.3	1	-21
-0.72	3.3	-3	9	-8.2	28	-29	3.3	-17	10	-23	-4	-24	12	-11	24	1.5	33	-28	22	-3	25	-19	47	-4.4	27	-14	-1.3	-5.9	27	-8.2	32	-4	36	-12	29	-7.9	20	-7.5	37	-4.1	44	-15	11	2.4	41	-2.6	20	-15	32
-1.5	1.8	0.16	-5.8	-9.3	-1.5	-12	-8.3	-13	-9.4	-27	-28	-13	-14	-16	25	-13	5.2	-23	2.2	-17	27	-23	31	-3.1	-3.4	-7.4	0.81	-1.9	-3.9	-1.6	27	-8.5	5.7	-12	8	-2.5	8.8	-3.9	23	-1.2	25	-14	6.4	-0.99	25	1.1	26	-19	2.5
-1.2	-1	-4	-14	-7.6	-5.1	-13	-16	-13	-4.6	-18	-33	-14	-6.8	-14	-22	-5.9	-7.9	-17	-27	-6	2.8	-11	-23	-11	-21	-8.3	-18	-7	-20	-3	-1.5	-9.1	-16	-12	-13	-7.4	-3.7	-8.2	1.9	-3.8	2.4	-14	-19	-4.1	5.7	3.2	6.9	-21	-33
-0.42	-3.3	7.4	-56	-0.06	-60	-3.5	-50	-7.9	-23	-14	-55	-12	-26	-7.5	-56	-6	-85	-3.9	-12	-0.9	-1.1e+02	-9.3	-2.1e+02	-4.8	11	-0.55	-9.7	-0.22	-7.3	1.1	-2.4	-1.8	1.8	-1.5	-27	-2.4	0.3	-0.32	13	4.7	-2.1	-2	-13	2.2	-6.2	0.6	-0.14	-13	-6.5
-0.31	-11	10	-93	1.4	-1.1e+02	1.4	-96	-7.8	-73	-3.7	-63	-11	-91	-6.2	-1.4e+02	4.7	-1.4e+02	1.9	-1.6e+02	1.6	-1.4e+02	-7.7	-1.3e+02	-3.2	-1.5e+02	0.09	-1.5e+02	8.1	-1.7e+02	6.4	-1.8e+02	9.8	-1.6e+02	9.8	-1.8e+02	5.5	-1.7e+02	3.7	-1.7e+02	1.2	-2e+02	-0.27	-1.5e+02	5.5	-1.9e+02	3	-1.8e+02	3.7	-1.5e+02
0.09	-0.19	-18	30	-2.2	30	-3.7	35	4.4	15	0.8	38	-7.8	9.7	-5.2	-13	4.3	34	5.5	9.6	-2	13	-4.4	35	-2.7	2.5	2	-1.2	2	19	-3.9	15	6.9	3.7	-0.05	45	6.3	15	1.4	-2.4	6.4	22	3.6	3.1	2	16	4.8	6.9	10	-18
0.19	2.7	2.2	-3.8	6.7	11	2.6	-2.5	-0.39	12	-8.9	-2.7	0.57	-9.1	1.6	-3.6	8.7	-15	4.4	15	16	1.4	3.5	-8.7	1.8	13	4.6	3.7	-0.53	24	2.8	7.7	1	20	-3	3.2	3	-6.8	2.5	12	1.5	12	8	25	6.8	-1.3	6	-5.8	-3.3	21
-0.07	0.25	-2.5	5.5	-0.95	19	3.5	4.9	2.7	6	4.5	-4.3	-3.3	5	-0.37	15	-5.4	13	4.3	6.8	-0.95	5.6	0.21	13	0.38	18	-0.93	12	-0.44	10	-1.6	6.1	-0.46	-0.38	1.7	8.7	6.1	17	-1	4.8	-3.7	2.2	0.39	12	2.9	7.2	5	11	-5	0.05
0.19	-0.38	7.7	-11	0.58	-8.6	-5.1	-22	-0.61	-30	-1.4	-22	-1.4	-39	-0.43	3.8	6.9	-4.5	4.3	-13	-2.1	-16	-5.6	-10	-2.3	18	1.4	11	0.75	4.1	5.1	8	5.7	9	4.8	9	0.17	18	2.7	3.5	0.28	12	0.9	3.1	-3.5	16	-3.8	16	-3	2.8
0.48	-5.3	-2.2	-33	-0.15	-18	-0.8	-50	-0.32	-79	-6.4	-69	0.93	-74	3.4	-75	-3.7	-90	3.5	-71	3	-1e+02	-3	-1.1e+02	0.36	-19	8.1	19	0.59	-31	1.3	-1.3	9	-31	6.1	-22	6.6	-2.6	3.5	-4.6	9.3	-25	-3.3	-18	7.7	-16	1.4	0.08	0.18	-77
0.3	-1.2	12	32	7.9	35	15	39	-0.1	42	-0.16	26	5	44	5.8	23	5.8	66	1.7	25	13	37	3.7	43	7.5	8.1	5.2	29	-0.41	12	1.5	13	9.5	-8.3	0.01	24	3.6	13	8.3	16	4.4	13	2.1	20	-0.29	13	2.7	14	5.4	-12
0.22	-1.3	5.5	-15	5	-13	1.6	-16	0.29	-17	6.4	-8.8	3.2	-18	6.5	11	-2.4	2	10	2.5	10	10	7.2	13	8.4	0.09	-0.14	1.6	1.6	4	7.4	-11	7	-6.3	6.5	-14	2.4	-19	11	-8.6	4	-4.8	-0.8	-0.46	5.5	-6	5.3	-5.1	9.4	2.8
0.15	-0.61	9.2	-4.8	6.4	-0.43	2.5	4.6	7.4	0.89	11	7.5	-3.4	-0.36	-2.5	24	-4	18	-3.7	11	-0.27	24	3.2	29	9.7	6.5	0.82	8.7	16	-4.8	0.64	-3.9	12	-2.9	6.9	-5.9	9.6	-9.8	5.5	-4.5	3.1	-4.2	3.2	4	10	-5.2	-1	1.1	4.1	5.8
-0.24	-0.36	-5.2	-0.3	3.3	5.8	4.5	8.6	5.5	4.7	12	12	9.4	8.8	7.5	22	8.8	13	2.4	16	3.1	10	4.4	22	6.9	5.4	8.9	18	12	6.2	8.8	-0.22	17	1.7	3.2	3.4	9.9	-1.4	4.7	2.4	-0.85	-6.3	18	16	2.7	-1.4	3.2	3.7	8.2	10
0.56	-0.02	-0.08	12	4.2	3.9	0.82	20	4.4	6.6	5.9	17	5.4	8.5	11	22	9.7	17	14	18	-4	22	1	33	8.6	3.8	6	16	1.3	14	6.3	-6.1	5.5	8.3	12	-1.1	8.9	1.2	3.4	3	2.6	1.4	1.4	4.6	5.1	-5.8	5.4	2.3	9.9	9.7
0.75	-0.27	-10	10	2	1.8	7.5	12	5.4	11	8.3	16	3.1	13	6.1	23	6.4	22	15	20	7.4	22	4.3	32	11	11	-1	17	5.2	12	3.1	11	5.6	8.3	7.4	6.3	9.1	4	0.39	12	1.1	-1.2	3.4	15	7.6	8.3	1.6	2	2.3	11
0.75	0.68	1.6	6.4	4.2	6.9	11	18	11	13	9.8	18	10	14	7.7	30	1.6	24	11	25	0.15	16	2.8	35	1.8	5.2	14	22	2.2	9.9	15	12	6.8	11	-2.3	9.9	4.1	7	10	7.4	1.9	3.4	25	34	11	12	5.7	7.3	0.71	24
0.01	0.57	7.6	3.5	12	11	19	11	16	15	9.9	22	24	20	6.9	33	-4.8	29	19	32	-2.7	36	5.5	42	5.1	19	6.7	29	6.8	16	1.4	11	5.7	8.7	9.4	19	3	6	8.4	4.6	9.4	6.7	21	27	6.7	2	2.8	10	5.5	21
0.12	0.95	6.3	27	13	19	11	30	6.8	19	7	37	21	22	12	21	5	25	7.5	32	8.4	20	9.4	4	9.1	22	8.2	1.1	18	23	6.7	26	8.2	33	13	35	8.3	14	-0.63	23	15	36	21	14	8.3	20	3.7	24	8.5	16
0.33	3.9	2.3	31	6.9	26	6.9	33	5.8	26	6.5	24	13	33	2.7	19	-6.8	18	5.1	35	-4.8	7.2	-7.8	22	4	20	7.3	-14	5.3	28	10	47	7.6	43	7.3	37	2.6	22	3.6	36	2.5	52	8.7	19	5.5	34	11	20	-0.01	34
0.02	3.3	10	30	8.6	29	13	40	6.4	37	19	48	3.3	35	7.3	14	7	-3	13	21	13	11	3.5	1.6	9.8	32	12	24	9.5	14	10	36	2.6	26	17	22	6.3	20	7.4	30	6.6	29	7.6	21	5.1	28	6.6	30	2.3	37
0.6	0.83	5.4	-31	13	-18	6.5	-28	6.5	-44	6.1	-1.3	15	-36	0.09	20	0.27	6	10	-14	-1.1	-18	0.78	-5.3	-0.09	38	6.9	20	2.2	18	0.89	-22	0.55	1.5	7	5.9	4.3	20	8.3	23	6.5	-4.4	12	0.18	5.9	6.3	-0.77	2.2	7.1	28
0.22	1.3	4.2	-41	7.2	-96	8.3	-73	1.1	-80	13	-49	-2.6	-44	6.5	18	7	9.5	8	6.5	6.5	21	-3	27	1.1	-39	5.9	-42	9.4	-48	4.8	-77	-0.79	-75	6.1	-56	5.3	-20	4.4	-53	6	-52	9.5	-85	4.7	-45	3.1	-51	5.9	-75
-0.09	-0.86	-3.2	-19	-10	-40	-3.7	-40	-1.6	-29	2	-30	-0.28	-46	4.2	-5.9	8.5	-6.8	10	-20	8.7	5.5	6.5	0.24	4.7	-40	15	-38	7.6	-58	8.4	-39	8.5	-62	6.8	-66	8.9	-49	10	-73	2.8	-56	14	-52	7.2	-50	13	-44	13	-48
0.69	0.32	2.6	-23	0.69	-11	3.6	-38	3	-26	2.2	-53	0.11	-24	8	9.1	6	-15	10	-21	4.1	12	0.44	5.4	5.2	-8.5	11	-21	2.4	-30	8.4	-22	2.9	-20	4.1	-27	8.3	-12	3.1	-14	3.7	-24	2.9	-37	4	-9.4	10	-13	6.2	11
0.17	-3	-6.8	-10	-14	-18	-4.2	-16	-1.2	-7.5	5.4	-23	-1.7	-10	2.2	-45	-9.6	-25	8.1	-35	1.6	1.8	5.9	0.54	3.6	-24	4.7	-40	-0.28	-39	7.8	-38	7.8	-22	1.9	-24	-1.4	-39	2.4	-25	5.7	-0.26	9.6	-29	7.8	-35	3	-29	12	-35
0.23	-2.8	3.4	-21	-0.34	-34	5.6	-30	3.2	-26	3.6	-26	-5.3	-19	-3	-44	0.43	-20	-1.1	-45	-3.7	-43	2.3	-46	2.2	-26	12	-35	-1.9	-23	2.9	-63	-6.6	-33	-5	-43	4.4	-33	-1.8	-36	2.6	-48	6.1	-36	12	-45	6.6	-51	5.3	-49
0.37	0.04	0.18	-1	3.5	-8.6	4.4	-10	-1.8	-5.5	-2.5	-22	5.2	0.56	4.9	-6.3	-0.54	1.4	5.3	-2.1	12	24	5.6	6.1	5.3	-10	-2.3	7.3	7.3	-4.6	12	-4	4.7	-11	0.55	9.4	7.1	-2.1	5.5	0.58	9.5	-8.1	-6.5	24	8.4	5.3	5.2	-1.8	10	-14
0.45	-0.25	-11	-14	7.6	-17	5.4	-21	1.3	-18	-1.9	-12	8.2	-21	12	-5.5	2	7.7	10	-14	-2.7	13	-8.5	11	0.7	-8.8	10	2	5.4	-9.8	14	-10	10	-5.5	9.9	-5.1	9	-12	9.4	-6.5	7	-16	9.9	-5.8	7.2	-7.8	9.7	-9.2	6.2	-0.75
0.58	0.05	5.2	7.2	4.5	-6.1	9.3	2	8.6	4.4	8.2	0.98	6.1	-7.9	12	-2.1	6.6	8.4	17	-0.73	7.5	9.5	5.3	8.2	-9.5	-7.4	8.4	2.7	0.32	2.6	1.9	-12	2.5	0.1	4.7	-15	7.2	-12	5.8	-11	9.3	-14	7.9	-0.74	5.9	-11	4.2	-15	16	1.8
-0.01	-0.05	5.4	-1	7	9.8	2.8	10	3.3	5.2	13	8	-2.6	10	4.4	11	-4.3	12	7.9	-7.2	-3.8	11	4.7	21	-0.27	-13	3.7	9	9.3	-6.3	6.4	-4.5	3.3	-5.8	11	-6.3	11	0.73	3.2	-8	3.2	-0.4	11	3.2	2.3	-5.4	3.4	-8.2	4.2	-3.1
-0.25	0.32	-6.7	-6.5	5.5	0.93	8.3	3.5	8.5	0.08	7.8	5	9.2	6.7	-5	9.1	6.8	7.6	3.2	6.3	-2.2	20	3.1	15	7	-5.8	2.8	8.4	6.3	5	4.7	-4	5.4	-2.5	8.2	11	1.3	-5.1	0.63	-2.1	-1.5	-2.9	1.5	6.1	-8.7	-8.3	1.8	-4.4	9.8	1.6
0.18	0.09	-2.6	7.4	-8.4	5.5	-2.7	14	-9	6.4	-5.3	21	-4.5	13	-2.6	17	-3	16	-4.7	19	-9.5	12	-7.8	27	-5	0.31	-0.49	16	4.7	9.9	1.2	-5.6	1	12	1.1	8.2	-7.3	5.2	-3.7	1.2	0.17	0.52	-8.2	11	-1.5	-0.32	-2.2	5.3	6.6	15
-0.46	1.6	-6.9	16	-12	29	-9.1	31	-6.3	14	-7.1	30	-1.8	14	-8.9	27	-1.9	29	-5.8	19	-17	28	-9.5	34	-3	18	-8.6	13	-0.56	20	-0.4	9.9	1.4	18	-1.9	20	-7.4	11	-2.1	12	-7	1.9	-5.4	-2.2	1.5	8.4	-3.2	8.5	11	13
-0.62	1.8	-1.7	5.4	-2.4	19	1.5	14	1.3	12	-3.7	10	-3.6	21	-4.6	19	-2.5	9.9	-8.5	12	-7.5	17	-6.5	21	-3.1	15	-8.8	23	-3.5	17	-4.5	18	3.5	15	0.97	21	0.3	14	-4.7	19	3.7	-3.2	-12	8.4	0.76	19	-8.4	12	-4.9	8.7
0.24	0.8	-5.3	7.4	4.8	-1.7	-0.85	11	-2.6	7.2	4.1	15	3.4	2	12	22	-3.3	14	-1.3	7.6	3.1	11	5.2	14	-0.45	11	-0.17	18	-2.6	6.1	0.26	2.1	-0.01	6.8	1.2	9.9	5.3	1.9	-0.56	13	0.41	7.1	0.81	12	1.1	8.2	-3	0.33	-0.95	14
0.43	0.7	3.1	5.3	3.4	2.3	-0.1	15	2.5	4.2	6.9	19	-1.6	14	-0.13	19	-0.9	15	1.1	14	8	7.3	6	17	1.8	2	-4.9	6.3	-2.3	2.6	0.08	0.68	-3.9	5.5	7	16	3.9	8.3	4.8	7.3	-1.6	1.7	7.5	4.9	-2	6	-1.1	-0.29	-3.4	8.4
0.48	0.78	2.5	12	9.1	8.9	6.4	9	7.2	5	12	11	2.9	7.4	-1.4	14	1.9	4.1	3.1	14	-4.1	-1.8	5.9	17	3.5	0.81	5.1	5.8	1.9	10	0.12	-0.25	-0.63	8.1	3	9.1	3.6	0.54	5.5	0.73	5.5	7.2	0.96	6.3	0.37	4.6	-2.1	-1.9	5.4	17
0.85	0.38	9.3	9.8	13	11	11	2.1	11	7.2	11	5.9	8.2	9	-1.1	18	2.2	6.9	-7.8	14	4.3	3.3	11	15	9.4	6.8	-2.6	6.8	2.2	15	-2.3	8.5	3.9	14	1.4	15	3.3	-1	2.2	7.9	0.65	1.2	-3.7	18	-0.13	9	2	-2.8	5.2	26
0.11	0.48	-3.7	-0.41	3	1.9	-2	5.7	4.7	7.5	8.3	15	-4.2	-6.9	-8.9	16	0.24	18	-9.6	9.4	2.6	9.9	-0.85	15	13	9.2	-6.9	6	1.8	10	-3.2	8.1	8.3	5.6	4	9.1	2.4	6.2	6.7	4.6	-6.9	7.3	2.5	7.1	-0.1	9.1	-6.8	2	4.1	26
0.7	0.56	4.5	-0.03	6.7	-1.7	10	6.5	4.3	7.9	4.6	16	4.3	6.2	2.8	22	-11	13	-6.4	9.2	-6.6	6.4	2.2	14	-2.2	6.7	0.88	17	6.3	11	-5.2	4	3.7	10	1.4	11	0.16	3.9	1.4	1	-2.5	-2.3	2.9	14	0.51	1.3	-4.8	4.8	8.3	24
0.65	1	0.41	2.2	-3.4	3.7	2.5	5.4	5.1	5.1	8.6	9.3	8.5	4.4	5.6	14	-5.4	16	2.2	14	-3.9	3.5	7.2	24	0.38	9.2	5.2	13	4.4	13	6.1	3.3	5.9	10	5.7	7.9	5.4	1.6	3.2	-2.5	3.4	-0.06	3.3	20	5.1	1.4	5.2	-3.2	9.9	19
0.07	0.26	-5.1	9.4	2.2	-3.4	-7.1	13	-5	2.1	-1.1	14	3.5	2.3	-6.7	20	-10	3.2	-4.8	9.3	-2.2	9.8	-2	13	-6.6	7.8	2.6	17	0.43	4.8	2.4	10	-5.8	9.9	18	13	3.7	3.1	-0.55	2.5	2.8	7.7	15	14	-0.34	4.7	-2.4	0.82	-7.3	23
-2.6	-0.06	1.5	-0.03	-0.39	-4	-4	7	-4.1	5.7	4.9	14	-8.3	-2.8	-59	11	-58	-7.7	-68	17	-46	5.9	-40	1.7	-98	1.7	-94	24	-1.2e+02	1.1	-1.2e+02	11	-1.2e+02	11	-1.2e+02	13	-1.3e+02	1.7	-1.4e+02	2.7	-1.4e+02	6.6	-1.1e+02	13	-1.5e+02	7.4	-1.1e+02	9.2	-77	22
2.9	0.99	11	11	-1.8	14	11	23	8.1	13	12	26	8.4	9.8	37	12	27	26	32	16	2.8	9.3	33	15	51	14	15	13	35	17	19	15	32	21	-11	18	17	11	37	10	19	11	-14	17	26	15	26	14	56	23
-0.15	0.54	-2.2	0.81	1.4	1.6	-5.8	9	1.7	12	-0.38	15	-5.6	1.1	6.1	17	-0.13	7.5	3.8	12	0.94	8.7	-4	4.6	-2.9	12	0.51	16	-2.4	17	6.7	12	-3.9	17	5.8	19	6.9	14	4.2	10	11	8.2	3.8	22	8.4	8.6	5.3	12	3.3	28
0.68	0.75	9.3	1.3	3.7	2.5	6.6	8.8	-0.02	4.5	2.6	10	3.1	8.8	6.4	10	-1.9	10	-4.8	12	-0.1	22	2.5	13	-4.2	15	7.4	14	4.7	23	4.6	13	0.66	18	-0.01	7.9	5.4	13	4.2	12	5.9	11	6.9	4	4.3	11	2.8	13	-9.4	23
0.45	0.04	6.8	12	1.8	3	-0.41	8.8	5.7	2.8	-2.4	1.7	-8.9	7.9	8.4	12	-1.7	2.6	6.5	13	-6.6	20	8.2	10	-1.5	4	8.9	13	3.1	12	11	18	-1.6	8.4	-3.9	4.2	7.5	4.3	5.3	11	9.5	11	-2.3	6.5	11	9.5	9	10	-6	3.1
1	0.34	9.7	-5	-5.6	3.2	3	0.3	6	6.4	-1	3.6	-0.52	5.7	11	6.8	0.56	11	10	3.3	1.4	12	5.7	18	6.5	-4.3	10	11	-2.4	-2.6	5.5	5.8	2.9	-1.1	-4.4	-2.6	-0.18	-8.6	3.2	1.6	-2.3	1.2	-4.6	27	0.62	1.2	5.2	2.5	2.8	0.66
0.03	0.39	-9.6	-1.8	-5	-1.2	7.8	-8.1	15	-4.7	8.3	2.3	-4.9	-2.1	-1	7.8	-4	14	7.5	9.8	-0.12	6.5	-3.7	9.7	1.8	-1.6	8.7	11	2.1	5	-3.2	1.8	0.1	-1.6	1.5	0.97	4.2	1.7	-4.6	-0.92	4.2	-1.6	-1.1	17	2.2	6.5	6.6	-3.1	5	11
0.59	-0.05	0.89	13	-20	-0.25	5	6.4	13	6	7.3	4.5	0.44	12	13	11	6.9	28	14	10	10	11	3.8	7.6	6.8	3.1	9.9	15	12	4.9	2	4.2	12	3.1	7.2	8	7.7	-1.1	7.2	6.8	2	-0.14	6.5	12	-0.44	5.9	8.5	2.3	20	10
-0.56	0.32	-1.4	6.7	-0.35	0.06	1.3	7.8	0.18	-0.22	5	21	0.92	3	14	20	12	25	14	16	5.7	31	18	41	6	8.3	8.4	8.1	14	14	-3.8	7.5	16	8.7	4.8	16	7.8	-0.73	6.9	-1.2	3.9	6.5	-6.6	2	10	2.1	7.9	4	1.4	9.7
0.15	-0.74	-11	40	3.5	35	-0.17	35	3.2	-2.7	1	29	7.4	9.1	5.5	-27	9.5	2.4	21	12	9.3	-12	7.5	-32	6.3	20	-6.3	-5.3	9.5	11	6.9	3.9	12	6.7	12	1.1	-0.33	5.7	13	-5.3	17	10	-0.67	2.3	12	-6.7	4.6	9.9	16	7.6
0.58	0.66	-1.1	25	9.6	14	-0.37	37	-5.7	30	6.4	27	4.1	28	6.9	-32	13	-11	12	-27	1.6	-30	11	-50	-3.5	4.1	1.9	-1.9	6.2	-2.8	20	48	13	5.7	11	29	6.9	21	8.3	8.6	14	12	2.6	31	6.5	26	12	24	12	-34
-0.14	-0.71	-7	-4.4	-9.6	-17	-8	3.3	-11	0.2	0.3	19	-1.7	-5.9	3	-48	1.7	-54	8.5	-26	-1.3	-24	5.8	-58	-2.6	-40	-7.1	6.2	4.5	-23	5.2	-3.4	0.95	-12	14	9.9	-1.3	-20	9.8	-26	7.5	-21	7.5	-15	4.9	-11	-0.07	-2.5	-1.4	-13
-1.1	-2.5	-10	-14	-16	-4.3	-12	-19	-13	-15	-24	-24	-12	-11	-13	-71	-8.7	-61	-15	-63	-20	-50	-16	-52	-14	-26	-9.8	-34	-4.4	-41	-6.2	-43	-9.8	-47	-1.2	-53	-5.5	-34	4.3	-32	-6	-45	4.5	-51	-3.9	-37	-7	-36	-17	-42
-1.1	-0.71	-1.2	-7.1	-13	-14	-13	-15	-17	-3	-25	-17	-15	0.89	-17	13	-6.2	26	-24	-4.4	-18	7.5	-10	13	-26	13	-14	-4.4	-17	-4.5	-15	4.3	-13	-10	-19	4	-9.4	7.8	-12	5.8	-12	7.3	-22	-7.7	-8.5	9.4	-11	2.9	-28	-9.9
-1.4	-1.8	-9.7	1.3	-11	-11	-22	-21	-11	-22	-17	-31	-10	-21	-19	-17	-2.7	-17	-12	-36	-4.8	-10	-5.7	-1.4	-14	-23	-14	-22	-7.7	-15	-13	-9	-12	-14	-11	-11	-5.8	-13	-19	-14	-8.2	-12	-17	-18	-7.9	-8.3	-3.4	-14	-15	-30
-1.2	-1.3	-5.4	-2.6	0.37	3.9	-16	-8.9	-13	-14	-25	-33	-9.8	-6.7	-11	-23	-2.3	1.7	-20	-30	-7	-8.9	-3.2	-7	-12	-17	-13	-15	-2.2	-7.4	-5.9	-6.6	0.64	-6.7	-4.5	-16	-0.48	-7.8	-13	-13	1.4	-13	-2.5	-11	-3.4	-8.4	-12	-8.3	-17	-26
-0.72	-0.86	-7.3	7.4	-8	3.2	-4.6	-7.3	-1.7	-8.7	-8.9	-35	3.8	-3.5	-12	-15	-14	-0.03	-9.4	-14	5	6	10	0.1	-2.5	-15	-9.8	-23	-3.6	-8.6	1.4	-8.2	-3.2	-8.8	1.7	-11	-3	-11	-4	-15	2.5	-13	-5.5	-17	-2.6	-10	-9.6	-11	-14	-17
-0.27	-0.7	0.51	-1.1	0.65	-0.59	-6.6	-11	-9.7	-5.2	-3.8	-12	-4.4	-4.2	-9.6	-4	0.63	5.3	0.64	-9.3	9.7	2.4	4.8	0.86	-7.7	-6.9	-3.8	-13	-1.6	-1.6	-2.8	-9.3	-9.5	-7.9	-9.8	-2.9	-7	-6.1	-3.4	-7.2	-5.4	0.22	4	-2.5	-4.3	-6.8	-0.53	-8	-12	-18
-0.13	0.5	-2.1	0.43	-11	13	2.2	5	-5.3	2.8	6.2	-7.7	-2.8	11	5.1	-3.2	3.4	12	4	0.12	-0.86	-4.3	1.6	9.1	-6.4	2.5	-3.6	-4.3	-4.6	11	1.3	-6.7	-4	2.9	-4.5	2.7	-0.02	1.6	-6.2	-4.1	1.4	2.2	0.25	-2.3	1.3	-3.1	1.1	-4.9	-5.5	-4
0.15	0.36	-7.8	9.1	-2.2	11	0.37	11	3.6	6	4.6	0.45	6.7	15	6	5.6	5.3	12	7.8	4.1	5.5	5.5	6.7	13	1.6	-0.68	2.6	-2.5	8.9	11	1.6	-0.07	3.8	9.9	11	2.2	8	1.3	6.5	-1.8	3.6	8.3	3	6	3.7	-0.5	3.1	1.4	7.3	18
0.75	0.41	0.56	2.9	8.7	8	0.63	6.6	7.4	4.2	6.1	5	3.7	12	3.2	15	5.6	4.7	9	3.8	3.2	17	3.4	16	1.1	5.4	3.4	-5.6	9.7	9.6	9.3	-0.76	7.2	4.1	7	8.9	5.4	2	6.7	0.35	8.7	5.9	8.4	14	6	-1.6	6.2	-7.1	9.9	7.2
-0.08	0.6	1.8	-2.6	-3.7	10	2.8	9.4	-1.8	9.1	6.1	8.5	2.5	13	-0.49	10	-6.3	7.8	0.96	9	2.9	8.3	12	15	1.2	3.7	-1.1	4.3	3.7	12	12	8.2	1.2	3	0.37	2.8	-4	5.6	5.8	4.6	6.1	6.2	5.1	12	7.5	5.1	9.8	1.6	7.5	11
0	0.85	-3.1	0.17	-11	6.2	-3.3	6.4	-4.9	5.3	-1.4	7.2	6.2	12	4.7	12	2.9	4.5	3	13	0.51	16	8.2	12	0.92	-1.1	-5.8	15	-6.3	3.9	-6	7.7	-0.59	12	-3.3	6.2	-9.4	2.5	-1.1	7.9	3.2	3	-6.6	11	-4.7	3.9	0.01	-0.07	-5	19
-0.34	0.87	-2.3	2.9	0.02	9.5	-3.8	7	1.4	3.8	5.2	3.1	6.4	12	7	13	-1.9	5.1	0.47	4.7	-2.9	-4.8	6.7	10	-7.2	-4.1	-3.9	6.3	0.32	7.4	-7	7.2	0.59	8.3	-2.6	7.5	-1.6	7.5	1.1	1.5	1.6	7	-5.6	4	-2.1	3.9	-6	5.8	-2.5	12
-0.49	1.2	-11	4.2	0.3	7.2	-0.09	-2.2	-3.6	5.7	-1.3	-2.7	8	6.7	6.7	9.5	-2.7	15	2.9	4.4	3.5	14	12	19	-0.47	-0.4	2.9	5.7	5.4	10	5.9	5.2	5.4	7.8	-3.9	4.4	0.12	4.9	0.07	4.4	4	7.2	1.8	15	-1.5	6	-1.5	8.6	-1.2	10
-0.05	0.99	0.46	7.8	1.8	4.5	6.7	8.4	0.1	8.4	5.8	0.23	5.3	12	4.9	6.9	5.9	-6.8	3.3	13	7.8	12	6.5	12	0.62	1.4	3	7.3	6.3	7.2	2.2	6.2	6.6	7.2	5	0.66	0.98	9.8	-0.86	7.2	4.1	3.2	5	16	-4.8	7.6	-0.83	5.8	-0.22	10
0.35	0.36	7.1	3.4	-1.1	4.8	13	-2.5	-0.53	6.1	12	0.91	1.9	-0.93	14	11	-2.2	-2.7	14	5.6	-2.2	13	21	9.4	7.7	0.34	2.8	8.1	13	14	4.3	11	13	8.7	9.7	14	3.8	11	-1.7	4.5	5.9	11	2	16	2.1	11	10	4.6	13	6
1.1	1.2	11	-0.26	8.7	9.4	13	5.2	2	13	8.4	7.9	13	3.3	13	11	1.8	9.7	8.7	13	10	18	12	24	4.5	1.5	-0.44	6.7	8.3	15	3.7	7.4	11	15	0.57	9.4	4	8	2	13	7.2	17	9.6	12	1.4	7.7	1.6	3.5	10	20
0.09	1.7	-6.1	9.4	2	16	3.8	10	-1.7	26	6.4	17	4.8	19	3.2	23	-2.2	19	13	25	-6.3	16	5	29	4.5	16	18	14	9.9	14	10	13	9.6	13	1.6	17	11	7.9	6.1	14	9.4	17	9.2	20	6.7	12	9.8	10	24	28
0.61	1.8	2.5	15	-15	19	0.96	25	9.4	23	9.6	21	14	25	25	12	5.1	24	22	23	11	13	-13	17	29	21	17	14	16	25	13	12	10	22	7.4	16	2.6	19	22	18	12	14	19	24	2.5	8.8	1.8	5.9	29	29
-0.52	0.46	-7.4	15	-14	29	2.2	18	-2.2	16	-2.8	23	-6.6	18	3.2	22	-4.7	6.8	3.9	28	-15	12	-11	7	10	12	15	15	3.6	22	5.6	13	-0.44	25	3.7	24	-0.82	16	-0.25	21	0.13	21	27	23	3.3	14	2.4	11	1.6	29
1.2	0.65	8.3	1.6	23	11	17	6.9	7.1	16	14	15	7.3	13	8.7	4.5	11	13	21	3.5	8.7	15	24	24	19	26	10	2.8	10	11	5.7	6.6	9.4	13	6.1	-6.5	6	9.9	9.7	15	8.7	18	7.8	-7.5	9	12	7.5	10	18	16
0.06	0.94	2.3	-0.19	7.1	4.3	3.7	5	-4	13	-0.83	3.8	13	22	11	9.9	0.6	16	-1.6	28	0.12	0.05	-1.9	25	-0.91	14	3.7	20	1.7	16	3.5	25	-5	16	5.9	27	3.9	14	-1.3	24	-3.8	24	-2	31	-2.6	19	-5.5	16	-7	20
0.05	0.45	21	6.9	3.1	13	0.78	3	1.7	12	2.5	1	1.4	13	-2.2	14	-8.1	14	-8.2	25	-5.1	7	-4.6	16	4.5	16	-5.6	3.9	9.6	14	-1.9	7.1	-6.6	12	7.9	14	11	8	-3.4	7	-2.1	16	-8.4	1.4	1.7	8.8	-3.7	7.1	-0.78	31
-0.46	0.88	11	4	-5.9	14	-2.2	1.1	3.9	0.74	6.5	5.3	-7.6	7.7	-9	18	-3.9	21	-6.1	16	-4.7	17	-13	17	-1.1	5.5	-3	3.3	-1.1	4.7	-7.9	15	-7.7	6	-3.3	7.3	-0.58	7.8	-3.7	5.7	-7.3	10	-2	16	-1.7	7.9	-2.9	6.4	-12	6.8
-0.48	0.67	6.6	14	0.52	9.3	-0.65	9.8	-3.6	9.9	-3.1	3	-12	9.3	-8.9	17	-0.6	15	-22	15	-5	11	-13	16	1.2	7.1	-4.9	0.96	-11	9.6	-16	10	-9.7	8.8	-7.3	3.8	-8.7	6.9	-6.1	7.3	-15	4.9	-5.7	10	-4.2	7.4	-3.8	1	-19	3.6
-0.18	0.91	0.33	5.4	0.69	5.4	-6	12	-5.8	10	4.5	13	2.3	4.6	-3.1	19	-9.6	8.4	-7.5	17	-2.9	8.9	-6.5	14	6.6	11	-1.9	1.9	-1.5	13	0.41	7.4	-0.48	7.8	-7.4	6	1.6	2.8	-2.7	9.8	-9.1	8.8	-2.5	4	-5	3.3	-2.8	8.5	-1	14
-0.15	0.21	4.6	1.4	4.2	4.8	1.5	11	3.5	13	3	12	-2.2	8.4	0.92	16	7.3	9.4	1.3	24	-12	26	-6.8	22	-1.7	5.6	-0.12	3.8	1.1	9.3	-5.1	7.8	1.6	10	-3.6	12	-2.4	7.8	-7.5	9.7	-10	13	0.4	6.3	-3.8	14	-9.4	11	-2.2	9.2
-0.23	0.57	11	3.7	8.1	8.9	5	13	5.2	10	4.7	11	4.1	17	3.2	17	-2.2	9.8	4.4	18	-3.2	9.6	7.1	24	3	4	-5.5	5.1	-3	17	-8.1	9.7	-1.8	15	-5.2	10	-2.8	4.3	2	8.2	-8.3	4.8	-0.14	9.7	2.4	7.5	-1.3	6.7	-5.3	8
0.6	1	14	20	12	5.7	3.9	24	12	14	13	19	5.6	19	15	9.4	-4.5	16	7.8	28	8.4	26	5.5	16	9.9	18	3.6	12	7.5	25	5.2	20	7.2	25	6.1	21	1.7	11	1.1	20	5.5	18	8	16	5	11	8.5	15	13	22
0.87	-0.41	-2.1	14	5.1	16	-2	28	5.2	20	-2.9	21	1	17	16	11	5.4	13	9.3	36	12	-8.3	9.1	10	8.6	47	9.1	5.7	4.6	22	6.8	36	-4	39	1	24	0.85	18	1.5	30	0.69	46	15	5.9	2.2	25	3.9	36	5.3	24
0.75	-0.94	3.7	7.6	-3.9	-4.3	1.9	11	7.5	20	5.2	22	-3.8	16	7	-20	-2.4	-15	5.7	8.2	10	-54	17	-46	-2.4	47	-4.3	18	-8.3	8.2	0.05	20	-10	6.3	-4.8	24	-3.7	12	-1.1	18	4.8	12	-2.7	26	-1.9	1.4	0.21	7.8	-3.6	1.2
0.1	0.89	4.7	-2	-2.3	-4.8	-0.99	-1.2	1.6	4.5	5.8	9	-6.8	5.7	2.9	8.4	4.3	23	-1.4	11	8.6	20	8.2	26	-2.8	13	-3.7	7.6	-3.7	15	9.1	13	3.6	7.1	-0.68	14	-1.2	18	4.5	18	5.9	16	-14	2.1	6.4	10	-0.67	9.6	1.1	-7.1
0.23	0.11	14	-7.4	0.39	-0.06	0.61	-10	-1.3	-8.5	0.02	-4.3	0.34	3.4	-0.95	1.2	0.02	4	0.05	-1.1	5.4	-3.6	-3.1	-12	4.8	-4.3	-8	-1.2	3.1	-2.3	1.7	12	0.09	2.5	0.95	-6	-2.3	3.5	9.8	7.3	0.01	15	3.2	-3.6	0.47	12	-4.5	11	-0.54	-11
0.33	0.03	5.6	-5	-1.4	5.5	-0.85	-3.3	0.51	-6	6	-6.7	0.5	8	-3.3	7.5	4.8	7.5	-1.2	-5.1	7.8	12	7.5	7.7	3.4	5.5	1.3	-7.3	3.9	4	2.9	3.4	0.21	0.8	7.2	5.9	-0.82	3.9	4.1	6.3	7.4	8.3	4.6	-6.5	8.3	5.6	1.2	-0.05	-9.9	-0.64
-0.07	0.14	3.1	5	7.4	6	0.86	10	7.1	-1.5	9.1	-2.3	-2	7.4	4.3	-2.6	5.8	11	2.6	-8.1	-6.4	20	8.2	19	5.5	2.6	8.7	-3.4	8.3	-0.53	6.5	5.8	2.7	1.5	8.6	12	9.9	7.1	9.3	5.9	13	5.8	-0.73	-1.4	0.17	-1.8	1.7	0.1	-0.86	3.6
-0.06	-0.54	-6	-5.4	4	-13	7.9	-10	10	0.09	15	-1.6	1.4	-9.3	-0.24	0.51	5.8	11	9.3	-3.9	0.53	-0.14	2.9	7.9	1.4	1.6	-2.9	-0.14	6.3	-2.5	9.3	2.8	16	-11	6.6	-9.2	1.4	-4.4	11	-1.6	12	3.4	9	16	6	-0.1	3.3	12	11	1.4
0.84	0.1	-7.8	-2.3	-4.5	-11	-0.98	-4.7	9.2	2.7	7.2	2.3	-8.5	-6	13	11	13	7.3	2.6	0.63	4.2	3	-4.9	7.6	20	1.8	15	2	13	0.31	15	3.1	7.9	1.1	6.8	-2.1	6.8	-2.9	8.7	-1.6	9	8.4	23	-1	6.8	5	5.2	5.5	17	-0.91
0.45	0	-11	5.1	-3.6	1.1	3.8	-0.74	-4.5	2.8	0.29	2.1	5.2	-5	4.2	2.3	3.3	6.5	0.48	-9.2	-0.71	-4.7	8.3	5.3	9.6	2	11	7.9	7.2	7.2	8.1	-1.3	2.7	13	5.8	2.6	0.04	2.1	4.8	4.1	5.9	5.8	10	-7.1	3.7	5.3	5	-1.8	12	3.9
-0.2	0.44	-2.5	4.2	-8.9	-4.2	0.66	-5.3	-7.2	5.5	0.29	5.5	-0.85	-4.3	6.9	-1.4	7.7	0.39	-0.4	0.84	0.26	7	-3.1	2.5	5.4	4.2	0.85	2.1	0.11	0.64	4.2	5.9	-0.72	9.2	-1.2	9.7	3.1	9.8	5.1	5.4	4.7	4.5	-3	7.6	2.5	7.7	2.1	12	-3.3	18
0.66	1.2	12	11	-0.11	-0.18	8	2.1	-3.8	-1.2	-1.8	5.6	14	0.89	9.2	6	1.2	14	-1.7	6.9	5.2	12	2.4	18	2.1	5	3.2	8.2	0.57	6.7	-4.3	10	4.3	7.9	6.8	13	1.9	8.1	2.8	10	1.8	8.3	1.2	15	-1.2	10	-3.2	12	6.5	12
0.49	0.6	-1.3	-1.8	-1.4	-5.3	6.2	8	-2.3	5.7	-8.4	4.4	4.5	1.3	2.7	5.6	-1.7	6.8	4.2	5.3	2.6	10	0.52	12	1.6	5.7	3.4	11	-3.7	17	0.58	9.7	-1.5	18	1.4	7.3	-0.64	3.8	2	5.5	-1.6	11	5.5	15	-1.4	4.2	-1.9	7.3	-0.85	11
0.1	0.1	3.4	1.1	4.7	-1.3	9.8	9.3	-9.7	11	-3.6	26	5.7	11	9.4	7.2	-0.2	11	-3.6	7	-2.5	8.1	1.9	14	3.8	12	-2.6	22	0.03	16	1.1	11	-0.3	13	2.4	16	8.3	14	7.9	17	0.75	16	3.5	20	5.5	14	3.8	18	3.9	15
0.26	-0.51	-0.59	-4.2	11	-6.7	6.6	1.6	0	-3.8	4.8	16	2.9	-9.1	13	6	-1.1	8.6	13	21	-8.7	8.2	-0.97	14	0.99	14	12	7.7	-4.1	10	9.4	8.1	-0.55	2.5	12	19	9.1	13	6.2	13	2.5	27	5.9	8.6	5.6	15	6.9	11	1.7	16
0.27	2.1	1.6	16	12	6.3	12	17	-0.12	1.4	3.8	24	4.3	-8.1	11	14	5.3	31	2	-3	6.3	4.9	11	33	4.8	33	5.6	2.1	4.6	15	8.6	-11	8.7	9.6	13	3.5	5.8	9	8.2	20	7.8	-3.7	3.2	-6.8	11	-0.35	-0.67	-21	7.7	19
0.34	1.4	-5.6	-55	5.1	-21	2.7	-34	2.8	-67	-3.3	-54	17	-42	6.3	-6	14	-0.05	0	-33	9	7.5	13	-18	5.8	-1.6e+02	5.4	-24	11	-1.1e+02	2.8	-70	9.5	-1.2e+02	5.8	-1.2e+02	11	-60	8	-1.2e+02	12	-1.2e+02	-0.05	-41	8.9	-71	4.4	-36	4.3	-1.5e+02
-0.09	0.19	4	-4	3.5	1.4	9.8	12	9	12	4.2	27	17	27	0.48	5.9	9	-69	1.4	-2	17	-20	9.8	-60	5.6	4.2	-2.6	9.9	-0.32	-18	7.2	6.2	4	3.5	9.7	8.7	4.5	-9.4	11	-15	13	-7.4	-3	16	5.2	-14	3	32	-4.1	34
0.06	1.7	-9.2	7.8	7.4	-2.1	0.38	2.1	6.4	-3.4	9.4	-4.3	6.7	-1.6	19	42	6.2	34	13	16	5.3	20	19	31	8.7	52	-0.78	-28	2.1	7.6	7.2	-17	8.1	22	3.6	-23	3.8	-18	7.1	11	18	4.3	-3.1	-36	9.4	-18	2.9	-22	9.2	58
0.84	-0.09	5.6	-2.5	15	-14	16	-25	12	-13	9.9	-21	12	-28	19	-15	11	2.7	8	-20	6.4	3.9	14	-2.8	12	-16	3	-9.5	6	-3.5	8.4	-0.54	5.2	-14	2.3	-16	2.8	-6.8	0.62	-2.1	11	-0.12	9.1	-21	7.2	6.7	0.02	-4.2	2.6	-28
0.23	-0.12	-3.8	-23	5.1	-18	3.5	-39	4.7	-30	5.4	-53	9.2	-32	6	-43	5.5	-2.5	1.5	-41	7.8	-18	11	-17	4.3	-21	0.21	-14	5.5	-14	8.6	-8.5	1.8	-19	10	-13	6.6	-1.3	3.2	-14	-1	-19	6.8	-26	-2.8	-7.4	-2.5	-12	4	-48
0.56	-1.3	5.1	-19	8.2	-18	0.96	-26	3.4	-21	2.6	-30	6.2	-20	5.2	-18	9.3	-17	9.5	-20	13	-16	3.7	-18	7.9	-16	-3.7	-14	4.5	-16	13	-15	11	-9.1	0.91	-21	4.1	-17	5.5	-19	6.5	-20	8.2	-10	8.7	-11	-2.4	-13	13	-19
0.77	-1.1	19	-2.8	11	-0.81	11	-1.8	7.8	3.6	10	-6.8	13	10	11	-8.8	3.7	0.46	15	-3.3	12	10	4.3	-0.84	9.2	-1.6	13	0.73	9.8	2.9	8.8	-10	10	0.11	6.6	-3.5	9.9	-1.3	11	-12	12	5.2	20	4.2	10	-2.4	6.5	-3.7	19	-14
0.64	0.17	16	-4.9	25	5	18	-2.2	3.5	-1.5	5.4	-3.4	16	2.6	19	-5.5	13	7.9	22	-0.05	20	21	17	9.2	18	-2.4	13	2.8	13	9.6	11	-6.6	14	-2	16	9.7	14	4.4	17	-2.8	13	5.7	13	-10	13	-0.43	7.2	-5.1	19	-8.3
0.58	1	11	-5.8	16	-1.9	7.5	-2.6	5.3	3.5	8.3	-5.1	14	9.9	8.6	11	12	16	2.3	-1.1	24	14	14	17	15	-1.5	1.4	8.1	19	5.8	18	3.9	19	-3.3	9.6	1.1	14	5.9	9.1	3.4	15	3.4	-0.06	10	13	3.2	14	-1.7	12	4.9
0.35	-2.7	9.9	0.05	6	-15	6.4	-1.7	4.2	-1.8	5.2	8.6	7.1	-23	8	-69	5.5	-56	12	-19	0.59	-48	0.77	-49	5.5	-35	3.3	5.3	2.5	-26	3.3	-12	7.5	-8.1	5.9	-4.6	18	-5	2.6	-13	11	-18	0.3	9.2	5.8	-22	6	0.37	14	-20
0.52	-9.9	4.3	-63	4.2	-63	2.9	-81	4.8	-1.1e+02	10	-79	4.2	-79	9.2	-98	0.32	-1.2e+02	9.2	-1.3e+02	6.2	-1.1e+02	3.8	-91	9.5	-1.1e+02	11	-1.1e+02	7.7	-1.2e+02	6.9	-1.4e+02	4.4	-1.3e+02	3.3	-1.4e+02	5.1	-1.2e+02	2.6	-1.3e+02	2.5	-1.5e+02	12	-1.7e+02	5.7	-1.3e+02	1.9	-1.1e+02	18	-1e+02
-0.09	-0.63	-3.5	16	3	8	1.8	8.5	3.3	5.6	5.5	3.6	0.77	16	4.3	18	3.6	8.3	4.9	7.3	-4.8	12	6.9	21	9.8	9.9	12	25	-0.13	-10	8.2	7.3	1.3	-22	6.4	8.3	-3.6	0.57	3.4	-9	3.2	2.6	14	14	1.8	6.9	-0.8	0.39	9.3	-3
0.43	0.09	12	1	3.5	6	14	-6	4	-2.1	5.1	-0.82	3.7	-14	7.7	0.7	3.2	-13	4.4	3.5	0.07	4.3	0.57	-0.02	3.8	9.2	2.3	22	-3	-7.1	-2.1	0.59	2.9	-9.5	7.5	1.3	-0.82	5.1	2.1	7.1	2.1	1.8	-0.16	16	8	6.8	2.7	7.4	6.4	12
-0.49	0.47	3.2	12	-6.7	9.3	4.9	-2.6	-5.4	-0.58	-2	-0.73	-5.1	-4.4	2.1	17	1	-11	5.3	3.4	-7.4	5.5	-8.9	11	-2.2	2.4	4.3	11	-7	-12	9.5	-5.9	-0.04	-9.2	4	-7.3	1.8	2.4	4.3	-5	5.6	-7.8	-2.8	-5.2	2.5	-8.5	5.5	0.65	2.1	9.2
0.11	0.1	15	6.1	-4.4	4	5.9	8.8	-4.2	-1.9	-3.6	-6.9	1	3.8	4.1	20	6.1	-4.1	14	8.8	-2.5	5.8	4.7	-11	2.7	19	5.5	15	11	-1.6	-1.2	12	7.9	-8.9	5.8	16	4.3	29	1.7	26	6.2	16	13	3.4	-3.8	20	3.6	21	3.5	3.8
-0.3	-12	-2.5	-1.7e+02	2.4	-1.6e+02	-0.2	-1.7e+02	1.8	-1.7e+02	-2	-1.6e+02	-5.1	-1.6e+02	4.4	-2.3e+02	3.5	-2.3e+02	4.4	-2.2e+02	-3	-2.5e+02	7.6	-2.7e+02	4.3	-1.4e+02	5.7	-1e+02	3.8	-1.1e+02	8.9	-1.1e+02	-3.1	-1.1e+02	14	-79	10	-29	12	-52	6.5	-1.1e+02	5.8	-1.5e+02	12	-49	7.5	-90	8	-2e+02
-0.36	-6.9	-1.2	-80	4.3	-79	5	-69	2.6	-76	13	-62	13	-1.1e+02	-16	-1.7e+02	6.8	-1.6e+02	-4.1	-1.3e+02	3.6	-1.3e+02	6	-1.5e+02	4.8	-85	-12	-43	-0.48	-70	-18	-72	1.2	-83	5.7	-71	-2.5	-65	-3.8	-84	-7.9	-1.1e+02	-4.8	-62	-19	-86	-8	-58	11	-1.1e+02
0.75	2.3	0.44	53	17	44	9.7	57	6.7	51	16	62	12	64	13	54	14	59	18	62	6.1	64	6.4	67	6.8	36	8.9	29	11	27	4.5	28	1.3	15	11	54	15	32	6.3	29	-0.65	28	6	45	4.8	23	9.2	29	7.9	36
0.53	0.19	9.1	-6.6	-5	-7.5	6.9	-2	10	9.6	28	9.6	4.5	-11	5.4	9.3	7.5	6.9	9.7	5.2	4.5	0.63	-3.2	9.3	12	7	4.9	1.1	22	-2.6	2.9	-4.5	9.2	-2.2	24	10	8.5	-1.1	5.1	2.9	1.4	9.8	4.5	14	1.7	5.3	0.55	-2.4	20	10
0.18	0.78	3.6	0.51	-13	8.7	-10	5.8	3	9.6	2.4	-1.7	-8.2	8	11	24	8.5	4.8	1.1	11	3.7	9	-3.4	20	13	7.7	13	1.4	7.8	2.1	-1.3	0.97	19	5.2	5.5	1.6	-5.4	4	-5.1	2.5	-1.7	0.74	9.5	13	1.6	7.7	-1.6	-1.4	23	13
-1.2	0.73	-10	10	-10	16	-19	7.7	-9.3	9.9	-11	-0.16	-14	10	-5.9	20	4.3	11	-20	16	-2.2	17	-13	19	-4.2	1.9	1.1	12	-8.9	7.9	-8.4	-0.77	-8.7	7.8	-14	-0.12	-9.3	3.1	-5.2	4.5	3.8	1.8	-2.9	1.9	2.9	9.2	-1	8.3	2.1	15
-1.1	0.61	-24	17	-29	13	-24	15	-12	15	-7.6	2	-32	9.1	-18	13	-7.3	7.3	-13	17	-16	19	-19	15	-14	12	-5.9	-1.2	-16	11	-17	3.9	-16	18	-15	11	-5.8	0.95	-4.8	11	-8.5	15	-14	0.03	-6.1	7.5	-6.7	10	-26	12
-1.2	-0.03	-5.2	30	-7.4	21	-9.4	32	-11	20	-18	17	-9.3	16	-14	-7.7	-3.5	6.1	-15	24	0.02	-15	-11	-35	-8.7	21	-8.3	-2	-9.4	16	-15	30	-14	29	-8.7	23	-7	22	-3.7	27	-16	34	-5.6	14	-5.2	23	-6.1	28	-23	13
-0.93	1.9	-9.1	13	-18	19	-18	21	-18	17	-18	20	-4.8	18	-13	21	9.5	1.8	-18	18	3.9	-31	-12	-46	-7.6	28	-0.87	2.6	-0.11	3.6	-14	20	-14	20	-2.8	-8.7	7.5	10	-6	20	-12	5	-15	24	-10	5	-12	16	-19	43
-1.6	0.68	-7.5	2.8	-6.5	-0.04	-6.1	-1.9	-12	2.3	-3.9	4	-9.8	1.7	-23	31	-16	12	-9.6	21	-26	13	-46	21	-6.8	3.4	-6.2	11	4.4	12	-4.4	18	-0.46	15	2.3	11	4.1	11	1.1	25	-4.3	32	-5.2	7.7	-4.5	24	-16	16	-16	2
-1	-0.46	-12	11	-26	-8.4	-18	-8.9	-4.4	-8	-5.9	-14	-17	-14	-11	-11	-7	4	-5.3	-14	-2.4	-4.9	-5.3	-5.8	-5.9	-12	7.8	-8.6	-3.5	-4.7	1.1	2.5	11	-3.8	-5.8	-6.6	-4.4	-7.7	4.3	-4.7	4.3	0.04	5.8	-17	12	4.8	14	0.63	-1.9	-17
-0.78	-0.1	-6.5	-4	-4	2.3	-5.3	-5.6	-5.5	-2.6	-5.1	-15	-11	-1.3	-8	-5.2	2.1	9.4	-6.5	-5.2	-5.5	4.8	-16	2.5	3.8	-3.4	16	-14	0.05	-16	-6.3	-2.5	3.2	-4.4	1.2	-9.1	4.8	-9	0.27	-9.4	5.2	-8.7	1.1	-2.9	6.9	-0.9	6.8	-2.9	-7.2	-7.2
-0.68	0.02	0.13	1.2	-0.58	5.3	-13	-1.2	-4.5	-6.2	-15	-9.4	-5	3	2.6	-0.89	11	-4	-6.8	-2.3	18	4.2	-1.3	4.9	4.7	-9.3	19	-6.3	-4.3	-2.6	11	-3	-2.7	-1.9	8.2	-4.9	0.86	-2.7	12	-4.5	6.8	-0.69	0.84	1.6	4.8	1.3	14	1	-2.6	-7.6
-0.93	0.16	-6.2	3.9	-7.1	9.7	-29	2.9	-5.5	-2.3	-43	-2	-17	6.5	-44	10	-12	3.3	-40	0.99	-15	9.3	-46	11	3.6	-5.1	-0.48	-5	-13	1.2	-19	2.8	-26	-8.7	-11	1.6	-11	-2.8	-1.5	-1.6	-20	-0.23	-18	-9.6	-14	0.66	-18	-3.3	-28	-12
-2.5	1	-28	5	-11	8.7	-22	6.8	-25	2.4	-38	-5.8	-31	11	-24	7.8	-33	4.2	-28	6.9	-8	16	-52	13	-20	2.2	-25	-1.6	-23	6.5	-29	7.7	-21	5.3	-40	3	-25	3.5	-26	3.9	-39	-2.7	-34	6.6	-23	3.8	-24	0.85	-14	-1.4
-1.2	0.77	3	12	-3.5	9.4	-9.3	11	-16	17	-11	13	-19	13	-17	16	-18	-2.1	-17	19	-3.3	12	-30	13	-27	8.9	-9.3	6.2	-21	8.2	-16	12	-26	14	-20	19	-18	15	-30	9.6	-18	8.1	-14	6.3	-15	11	-8.8	4.8	-25	26
-1.4	1.6	16	5.2	-12	8.2	-11	6.6	2.7	17	-9.5	11	-5.8	-2.6	-16	9.1	-1.9	16	-27	16	-13	4.2	-19	14	5.8	4.9	-6.3	3.5	2.2	9.6	-14	1.4	-11	7.2	6.8	7.6	2.8	-3.5	-17	5.6	-7.4	2	-12	7.4	-8.5	6	-8.7	-0.52	-9.6	14
-1.4	0.69	-23	6.3	-30	3.3	-36	-2.1	-24	13	-26	13	-55	-7.6	-47	12	-44	11	-45	15	-35	14	-32	1.4	-46	13	-21	10	-51	10	-42	11	-43	9.9	-65	10	-32	8.8	-47	5.8	-67	7.6	-39	21	-51	4.9	-28	6.3	-39	6.5
-1.6	1.2	-14	11	-12	13	4.7	8.9	-15	8.9	-18	5.8	-7.6	10	-19	8.2	2.1	6.2	-7	11	-20	-0.98	16	14	-31	14	-27	15	-41	16	-24	21	-37	13	-29	12	-40	5	-34	12	-25	6.7	-16	15	-32	11	-26	6.8	-40	24
0.58	0.99	10	7.5	11	9.8	2.8	14	5.9	15	4.8	8.2	-7.3	9.6	-8.4	2.6	1.8	8.9	11	7.7	-6.7	6.2	8.5	11	3.6	9.4	4.2	9.7	14	11	6.2	13	16	11	22	16	11	5.5	0.36	14	11	3.3	18	6.1	11	15	6.4	1.1	8.4	9.7
-0.73	0.66	-1.6	5.9	-4.2	8.1	-11	-1.7	-5.3	5	-23	2	-5.8	5.7	-19	8.2	-15	-0.62	-19	2.6	-6.3	11	-7.3	15	-16	6.3	-12	7.1	-15	5.5	-5.8	2.3	-12	11	-5.4	7.3	-8.4	5.8	-2.2	3.4	-1.3	9.8	-11	12	0.57	5.1	-1.7	6	-12	11
-0.45	1.1	-9.5	15	-7.8	20	-11	8.3	-5.4	6.9	-14	1.3	-6.2	13	-12	12	-6.1	8.5	-16	5.7	-9.4	15	-18	16	-15	12	-17	17	-20	6.6	-13	-4.6	-15	13	-10	4.3	-6.3	11	-12	4.8	-10	5.4	-14	11	-0.51	1.3	9.6	5.3	-23	17
-0.33	1.3	4.7	11	-7.2	12	-8.6	9.4	-1.1	9.2	-9.5	14	-11	7.6	-7.9	10	3.1	5.9	-18	19	5.7	7.5	-10	16	-15	9.8	-13	13	-14	7.4	-12	2.4	-14	9.3	-13	10	-13	14	-13	15	-24	12	-5.5	3.1	-18	9.8	-3.7	14	-24	18
-0.54	1.1	-4.4	12	-0.2	15	-5	18	-4.8	21	-6.9	29	-4.9	12	-8.5	18	0.61	5.7	-6.3	20	9.4	7.1	-0.77	10	-12	17	-7.7	21	-13	11	-7.9	13	-8.2	6.4	-9.3	15	-13	5.8	-5.7	13	-11	10	-2.3	20	-7.9	5.4	-5	5.7	-12	24
0.36	1.2	-1.6	4.5	-2.5	12	-5.4	12	1.3	25	-11	12	-3.4	28	0.36	17	6.6	2.7	-2.8	23	7.9	9	-0.34	9.6	-11	15	-8.8	19	-9.2	16	-8.1	13	-9.5	11	-11	16	-9.4	8.4	-16	12	-4.2	10	-6.4	16	-6.6	6.8	-4.2	7.6	-6.5	14
0.88	1.9	1.5	12	3.7	13	4.5	9.3	7.3	20	3.7	18	-3.3	30	5.3	36	11	24	5.1	41	9.9	36	15	42	-8.2	31	-0.26	19	6.7	34	-4.8	1.6	-2	26	-2.1	20	-0.89	22	-7.1	19	-4.9	24	-3.7	1.5	0.36	8.7	-1.8	5.1	1.6	32
1.3	-0.47	7.1	21	11	24	12	28	13	25	13	31	9.8	24	4.3	-42	-1	-14	11	-5.2	5.3	-38	8.5	-64	-2.2	5.7	9.4	-16	-0.3	3.5	1.7	17	3.1	26	8.2	14	-2.9	3.2	1.8	5.6	-2.8	8.1	10	-9.6	1.1	8.3	2.5	25	6.8	-0.95
1.5	-1.4	0	5.4	16	-23	9.6	13	13	20	13	22	15	12	12	-41	9.1	-77	17	-48	5.7	-68	12	-1.1e+02	3.1	-25	1.2	-72	0.36	-23	8.1	19	-2.2	-10	2.1	-29	5.7	-7	1.4	-4.7	0.13	6.2	13	-44	3.8	9.4	11	2.6	13	-31
2.2	-1.8	2.6	-10	15	-1.9	15	-8.2	18	4	24	8.8	9.4	-0.49	37	-89	34	-92	34	-45	33	-77	28	-1.5e+02	15	-50	0.03	-46	7.6	-69	7.7	-67	7.9	-57	5.5	-81	-2	-65	6.6	-45	1.4	-46	20	-44	2.1	-61	-3.1	-51	18	-22
0.64	0.38	9.2	-18	14	-1.5	16	-33	7	-19	6.6	-23	21	-14	7.9	-17	1.1	22	16	-18	-51	5.3	-44	-4.6	21	-1.1	-32	-5.6	3.3	1.5	2.4	-5.9	13	3.2	0.94	4.2	-23	15	7.6	6.9	6.2	-3.6	-2.5	-5.1	-8.7	4.3	-27	9.5	19	-23
-1.2	-1.6	-5.2	-15	-7.8	-16	-10	-24	1.2	-23	-2.9	-39	3.2	-19	-65	-19	-52	-12	-30	-39	-26	-17	-86	-33	-34	-21	28	-28	0.08	-19	19	-22	13	-4.5	17	-29	20	-23	8.2	-27	6.6	-15	32	-31	11	-19	38	-16	-37	-36
2.2	-1.3	14	-5.5	12	-13	1	-19	14	-25	12	-29	6.1	-26	30	-23	29	-8.8	27	-24	34	-12	28	-22	13	-15	1.7	-25	15	-14	19	-22	19	-11	26	-19	16	-15	14	-15	32	-12	5.3	-9.6	15	-13	5.6	-15	28	-37
0.5	-1.1	8.2	-4.8	4.8	9.1	-0.99	-13	7.6	-11	3.1	-23	-2.2	-10	5.5	-3	-3.6	7.6	0	-15	20	-0.19	15	-8	-1.4	1.3	-3.5	-20	-9.7	2.9	4.7	-9.4	0.41	-5.1	8	-5.5	-1.2	-4.6	3.7	-10	2.8	-8.9	-2.4	-12	1.1	-13	2.3	-14	3.2	-10
0.03	-1.5	-9.7	-3.9	-8	-3.5	-9.8	-2.2	-15	-4	-15	-19	-24	-2.6	-2.6	-9.2	6.3	11	-10	-17	3	-1.3	1.6	-1.5	-7.7	-0.78	0.77	-23	-9.3	-3.9	-7.2	-6.9	-2.9	1	-4.6	-14	-10	-6.8	-0.62	-5.3	-0.75	3.8	-1.2	-28	-0.19	-7.4	3.1	-6.3	-13	3.2
-1	-0.67	-4.2	-0.89	-13	-5.7	-16	-2.9	-23	4.5	-35	-7.1	-26	-3.8	-12	3.4	-12	8.2	-27	-3.6	-2.7	14	-10	2.5	-22	4.2	-13	-18	-22	-0.75	-17	-3.8	-20	7.3	-21	-0.51	-11	-3.4	-15	-1.8	-11	3.2	-20	-10	-12	-2.3	-6.3	0.59	-31	-5.1
-0.42	-0.11	6.1	1.2	6.9	2.4	-6.6	0.1	-16	4.8	-22	-2.5	-8.4	-1.7	-2.3	5.4	0.56	2.6	-14	1.2	11	-7.1	1.5	2	-7.9	8.3	-15	-13	-12	-0.5	-11	3.6	-7	0.91	-9	-0.05	-5.2	-4.1	-8.8	-2.7	-13	-1.6	-7.2	-5.7	-11	-3.9	-11	-9.1	-8.5	0.13
-0.24	-0.23	9.5	-16	13	1.8	2.6	1	-3.1	-4.6	-6.3	0.16	9.9	-7.6	-7.1	3.1	-8.6	5.5	-3.4	-3.3	-0.27	-4	7.8	5.4	7.8	8.3	-10	6.6	11	14	-1.7	7.5	8.9	7.9	-5.7	7.5	8.7	7.3	9.9	0.76	4.8	1.9	-21	5.9	7.7	-4.1	2.6	-7.7	-0.96	4.5
-0.56	0.5	6.4	2.3	11	-2.1	12	5.2	11	8	8.3	5.4	11	8.1	-15	7.1	-15	7.4	22	7.5	-14	23	-15	24	11	3.3	-6.4	6.3	22	13	0.97	6.9	21	10	1.7	13	11	6.7	4.4	5.1	8.7	9	-8.4	13	1	3.8	4.5	3.7	15	11
2.4	0.15	-1.1	-5.2	1.1	-0.93	8.2	-1.4	17	13	9.8	2.4	8.8	1.9	27	11	13	12	21	15	23	13	38	6.6	5.9	5	12	-1.5	15	4.9	20	3.1	20	4.9	16	9.2	6.7	3	14	5.7	15	8.7	13	-1.1	13	4.8	17	-3.9	27	13
0.73	0.15	0.57	-4.9	9.7	-0.54	11	7.3	12	8	12	6.3	3.8	1.4	13	13	2	7	12	16	27	6	20	9.2	2.7	10	15	-2.3	-2	4	16	5.9	5.9	6.8	13	-0.42	6.5	5.5	16	7.2	15	9.4	14	7.9	8.2	4.8	10	2.1	17	18
0.57	-0.13	3.1	-3.7	8.3	-13	-0.8	0.63	9.8	-7.3	1.4	-2.2	2.4	-4.2	8	9.6	9.5	8	3.7	12	10	12	17	8.6	1	4.6	9.1	4.2	-0.97	6.8	9.2	13	4.5	4.8	7.1	4.1	0.2	3.4	6.5	10	9.4	11	20	8.8	12	10	1.3	2.6	19	7.5
-0.31	0.2	7	3.1	0.22	-2.8	-11	3.8	-6	-3	-17	-0.34	-14	-0.86	-8.8	12	-9.1	6.5	-2.6	6.5	-0.61	9.7	6.5	8.6	-5.6	-2.3	4.7	-3.5	-8.8	2.6	7.4	10	1.2	-0.8	-2.7	2.9	-0.98	4.4	5.9	5.6	8.2	11	5	1.6	8.3	16	11	3.1	2.1	-5.8
-0.3	0.43	-5.1	-2.4	-12	2.5	-20	-0.56	-16	5.2	-23	-1.9	-17	-2.8	-8.6	10	-3.7	15	0.43	4.3	24	10	11	11	-16	-1.9	-3.2	-7.2	-12	-1.7	4.3	2	-8	5.7	-1.8	-11	-2	-10	4.8	0.9	1.9	6.6	1.2	7.2	0.7	2.7	7.6	2.1	-7.2	-5.3
-0.03	0.01	3.7	0.19	-3.6	1.9	-3.4	5	-1.2	6.1	-11	2.6	-2.4	4.7	-8.1	6	3.2	1.5	-4.2	9.8	5.2	4	9.7	6	-1.3	10	-7.2	-5.9	3.6	2.4	-3	9.3	3.7	7.4	1.9	6	1.6	-2.9	-5.5	4.1	-2.6	9.9	3.5	-3.6	-5.3	9.3	-0.6	4.5	-0.67	1
-0.13	0.17	4.5	2.8	12	3.8	-0.45	-1.4	4.2	-0.93	-6.7	-5.5	7.7	2.7	-11	16	-3.4	5.7	-2.5	6.8	7.3	-5.7	17	4.6	-2.9	10	4.4	0	1.2	7.9	0.11	5.1	1.6	3.1	-2.4	5.4	-1.9	4.2	-3.6	6.9	1.5	8.3	9.7	-2.4	-8	7.5	2.2	-0.26	1.2	-8.3
0.36	0.03	5	-2.5	8.9	3.9	5.3	2.9	9.1	6.2	3.6	4.4	11	-6.8	-1.5	13	9.9	18	4.5	18	23	6.5	17	3	-1.4	6	3.9	4.9	1.9	13	3.1	6.4	6.5	9.5	6.6	6.1	2.3	10	2.5	15	-1.6	8.2	9.5	-10	2.3	4.1	1.4	4.4	1	2.9
0.96	0.21	3.6	3.8	11	9.2	16	9.8	6.4	9.9	8.8	2.7	4.7	0.91	0.59	19	19	8.9	3.1	7.6	33	2.9	15	6.8	2.3	11	13	0.85	3.3	5.6	5.2	6.6	9.4	14	13	14	0.45	6	6.2	6.2	4.1	13	19	2.7	3.5	1.5	-0.17	3.7	14	0.44
1.7	0.05	11	3.9	9.1	3.9	17	-3.1	16	-5.2	17	-6.7	13	1.7	7.4	9.3	11	6.3	9.9	2.1	26	-15	21	1.2	6.9	6.2	12	-0.35	3	6.5	4	3.9	10	3.2	15	1.7	7.8	-0.09	2.1	1.1	7.5	13	15	-0.6	7.8	1.8	4.4	1.9	16	-5.6
1.8	-0.8	14	-2.1	19	5.8	18	0.45	23	0.1	21	-9.2	19	1.9	9.8	4.9	15	9.1	12	0.61	16	5.6	24	-15	7.4	2.2	6.3	0.23	9.3	-2.4	11	10	6.1	2.8	7.6	-3.9	4.6	-2.3	8	0.08	8.2	3.6	11	-3.9	6.7	4.1	9.1	6.3	13	-7.2
1.6	-0.09	13	-4.2	26	3.7	28	2.3	11	0.51	14	-3.1	43	-3.4	24	-7.5	19	3.7	27	-3	23	-0.66	27	1.4	18	0.15	23	-0.61	18	-4	15	5.1	6.7	4.6	23	-10	23	-0.77	24	-0.53	26	2.6	20	-4.7	19	2.6	22	4.7	28	-6
-2	-0.23	-53	-6.5	-30	-0.65	-25	-3.3	-42	0.59	-31	-4.8	-17	-3.5	-21	3.9	-19	13	-8.5	3.8	-42	5.1	-18	13	-26	9.1	17	3.2	-9.3	10	8.8	6.4	-35	7.5	-18	-6.7	-1.6	5.1	-14	4.8	-14	4.1	-14	-16	4.3	1.3	13	5.9	-37	3.6
-6	0.2	-1.2e+02	4.3	-71	0.47	-84	2.4	-93	6.7	-68	6	-91	-3.4	-1e+02	7.4	-79	-0.16	-75	11	-1.5e+02	2.3	-74	5.1	-75	-0.03	-39	-0.22	-53	8.8	-44	5.5	-70	13	-83	5.6	-44	-2.3	-73	5.1	-82	5.2	-1e+02	6.4	-48	-2.5	-36	1.4	-1e+02	5.2
4.1	0.01	3.2	0.3	9.5	11	12	6.7	18	4.7	38	8.7	10	3.1	45	18	20	7.6	37	15	44	3.1	52	19	64	16	27	2.4	42	4	9.1	-1.2	53	6.8	9.7	4.3	39	0.1	40	5.7	15	4.6	-4.5	15	16	-2.1	33	-0.95	79	15
0.92	0.59	2.1	-3.8	3.9	18	2.1	3.8	0.23	-0.53	12	-10	-8.6	11	3.2	18	4.9	7.5	4.3	9.7	5.5	4	-24	15	39	3.1	42	-1.2	23	1.9	24	-3.4	15	5.5	18	-16	22	-3.3	31	-6.2	28	-0.53	35	3.3	23	-2.3	25	-0.07	30	3.8
2.5	-5.5	0.76	-46	21	-72	17	-43	15	-59	19	-53	20	-36	-22	-1.2e+02	-46	-93	12	-69	-12	-1.1e+02	-90	-1.2e+02	40	-68	-7.2	2.4	23	-44	22	-48	42	-60	-10	-45	13	-15	20	-47	19	-66	-13	-39	7.9	-30	15	-3.5	58	-89
-2.4	0.93	-8.6	-10	-19	6.9	4.2	-21	14	-18	6.7	-8.2	25	-39	-26	2.4	-43	-55	-54	-5.3	-32	-18	-25	-18	-80	-5.3	-80	-16	-64	-17	-69	-41	-62	-11	-74	-38	-73	-19	-76	-18	-58	-27	-75	-22	-69	-23	-72	-36	-98	34
-7.5	1.9	-10	5.8	-21	-1.3	-3.2	-8.8	22	1.6	7	1.1	18	-13	-85	44	-83	29	-1.3e+02	33	-1.6e+02	36	-53	40	-1.2e+02	12	-1.1e+02	11	-94	-1.2	-96	15	-98	3.7	-1.1e+02	-6.2	-1.1e+02	-4.1	-1.2e+02	8.6	-1.1e+02	18	-1.1e+02	20	-87	8.9	-90	5.8	-1.8e+02	32
2	-0.92	-4.9	-5.1	20	-12	-9.5	-12	3.4	-9.3	-18	-12	-5.8	-13	-20	4.7	-22	-4.5	14	4.4	-20	7.3	-41	2.6	45	-1.8	20	0.87	50	-12	26	-2.5	67	-11	32	-3.2	27	-1.6	39	-6.5	28	-11	31	1.9	38	-3.7	35	0.75	53	-7.3
-1.6	0.37	-17	-2.6	-27	-13	-25	-14	-34	-12	-35	-8.9	-42	-13	-44	-5.1	-20	3	-45	-3.1	-14	0.02	-25	2	-22	-13	-34	12	-32	-10	-33	-0.74	-29	-17	-35	-3.9	-25	-2.6	-18	-7.9	-23	-11	-49	4.8	-20	-2.6	-24	0.94	-53	-21
-4.9	0.43	1.8	0.13	-32	-16	0.78	-16	-33	-3.9	-13	-3.2	-26	-9.7	-31	11	-27	-6.5	-37	9.1	-19	-0.33	-21	2.5	-19	-12	-13	6.2	-15	-10	-23	-4.3	-23	-7.1	-16	-5	-11	-0.37	-22	-7.3	-20	-2.7	-8.9	8.2	-18	-2.2	-15	-0.78	-50	-7.8
-2.1	0.21	-7.9	7.6	-14	-3	-21	7.9	-4.7	7.3	-32	1.7	5.5	0.04	-20	12	-9.5	10	-24	7.2	-13	3.3	-5.6	4.7	-31	-7.8	-19	13	-23	-2.5	-38	0.43	-34	-5.7	-46	0.41	-13	0.68	-25	0.37	-28	3.8	-45	7	-25	3.2	-16	4.5	-49	-3
-0.23	-0.4	-9.7	4.4	-13	-6.7	-13	-2.7	11	3.6	-9.9	8.6	9.3	-4.7	-17	6.4	-1.8	4.5	-22	-0.1	-0.11	2.5	2.5	3.9	-61	-2.9	-44	1.2	-55	-0.65	-52	6.1	-47	2	-36	-0.7	-57	-1	-72	2.8	-45	1	-39	7.4	-56	5.3	-49	0.86	-46	-5.8
-1.1	-0.25	4	0.33	-13	-2.7	-9	2.9	12	7.1	-1.9	7.7	4	0.15	0.87	0.98	-0.44	2.3	-1.9	4.7	-0.63	13	-5.9	7.1	8.9	-2.5	13	17	13	2.9	9.2	2.7	16	5	28	10	19	4.8	15	2.5	16	8.9	24	4.6	16	1.3	15	8.4	2.8	6.7
-0.29	0.72	8.8	-0.22	17	-12	-0.07	1.7	2.7	-0.13	-3.4	5.1	7.5	-3.2	-0.64	12	2	7.6	2.1	8.2	-2	29	7.7	20	-2.8	-1.9	11	7.6	0.45	1.7	3.2	8.2	5.7	0.04	13	4.6	4.2	-0.02	0.87	3.7	-3.5	7.2	8.7	15	-0.95	-0.94	-1.4	0.49	12	16
0.74	0.25	7.7	1.9	3.7	-9.3	13	-3.3	3.2	4.4	-0.65	5.3	14	2.6	6.9	7.6	6.1	2.3	0.68	7.4	5.5	5.3	10	8.9	-1.7	3	-18	4.9	-5.7	3.2	-7.7	4.5	5.5	4.2	-1.4	11	-8.6	0.08	-11	4.6	-4.3	7.4	-9.7	20	-20	1.3	-15	-3.6	6.9	12
0.92	-0.25	0.6	-0.37	-3	-4.6	-3	-6.5	-6	-4	-7.7	2.7	-0.98	-7.6	11	-3.1	18	2	14	0.46	3.1	-3	6.8	11	7.3	6.4	17	17	1	1.6	15	4.5	6.1	0.41	4.9	11	10	-3	13	4.5	14	4.3	8.7	32	16	3.2	8.6	-0.54	6.7	15
0.77	0.31	1.4	2.6	-1.5	4.9	-4	-1.4	-4.5	-0.46	-2.9	2.9	-16	-4.6	28	-0.82	32	11	12	4	28	3.2	22	8.6	15	11	10	2	8.8	6.5	18	6.4	3.9	4.4	19	4.1	13	1.9	27	-1.9	27	6	13	16	25	3.4	12	3.8	21	12
-0.46	-0.01	0.97	6.3	16	-8	8.3	0.37	-11	1.8	-26	8.5	6.5	2.1	32	-7.3	25	8.4	0.29	0.43	-3	1.6	16	12	23	4.7	-24	-8.6	-20	0.21	4.2	-3.4	-23	5.7	-38	2.8	1.2	-0.33	1.9	1.4	-18	1.9	-24	-20	5	1	-1.4	-0.88	17	4.4
0.3	0.05	-34	11	-20	4.1	-19	5.3	-19	0.69	-11	12	-19	0.11	5.9	-5.6	2.9	2.3	32	4.1	13	15	-3.8	4.7	41	-0.93	14	-6.4	11	-1.6	20	-4.4	21	-0.82	16	-1.2	13	-7.1	17	2	23	-0.14	0.37	-7.8	13	-4.3	7.1	-4.6	18	-10
-0.78	-0.26	4	5.2	5.2	13	5.9	7.6	11	-4.8	24	6.1	6.5	-2.6	36	0.33	18	6.8	47	4.1	11	2.9	10	1.8	9.5	-2.4	15	1.4	20	-2.3	30	2.2	20	3.4	31	0.59	19	-1.7	36	5.8	44	4.3	13	-0.35	36	2.3	31	0.98	4.1	-5.3
1.4	0.7	7.7	9.9	6.5	4.2	16	16	15	4.6	17	8.5	12	11	26	-0.6	18	1.9	32	-0.36	21	12	15	6.5	15	-1.2	20	5.6	14	3.8	27	0.37	25	4.1	25	5.1	13	-2	23	3.4	26	-4.6	31	7.5	21	-3	17	-4.4	30	3.7
1.3	0.26	0.24	12	-4.4	0.3	15	15	4.5	11	19	8.4	11	12	26	-3.7	13	5.7	19	6.8	15	8.7	28	1.5	14	1.4	22	6.4	20	7.8	19	4.4	12	2.5	23	10	16	5.5	21	5.8	16	3.1	29	5.4	19	-1.7	15	3.9	17	7.2
-0.1	0.2	6	4.3	10	5	1.6	17	-5.6	9	5.2	13	6.1	11	15	12	5.7	17	4.6	2.5	4.2	-1.3	5.2	3.8	8.2	3.5	17	7	17	4.4	8.8	11	6.8	-1.9	12	9.1	5.7	7.2	11	1.5	17	-0.7	25	-1.6	8	6.8	3.4	6	13	0.08
0.38	-0.01	2.6	5	-6.3	17	-3	5.3	-16	-2	-3.5	5.7	-2	11	7.8	5.7	8.8	7.5	-0.36	0.45	11	-5.4	5.8	-2.4	11	5.7	14	-1.2	17	6.7	13	5.4	2.8	2.7	11	5.2	7.4	1.3	5.8	0.04	15	4.9	17	0.29	12	7.1	-3.9	-1.2	12	4.1
-0.59	0.73	3.6	0.04	-1.5	9.2	-10	11	-6.7	-2.3	-9.3	5.3	-8.8	17	5.4	5.5	2	4.7	-1.3	-0.74	-3	6.7	-4.4	9.7	-0.24	-2.7	3.6	4.9	6.3	0.12	-2.4	4.2	-1.7	-2.1	0.46	8.4	12	1.2	-1.1	7	6.6	7.3	0.4	7.7	4.7	1	-0.64	3.5	5.1	0.29
0.15	0.6	7.3	-1.8	10	14	-5.7	12	-4.6	12	-2.5	11	-3.6	19	-0.5	4	3.5	14	-5.5	-2.5	11	9.7	-5.8	6.8	5.2	1.7	3.7	8.9	8.9	0.13	2.8	-1.7	3.5	-4.7	4.8	0.2	6.9	4.5	4.1	2.6	11	-0.68	8.9	0.56	2	11	1.2	5.7	-7.4	-8.7
0.48	0.26	8.8	2.8	8	5.1	0.37	1.5	-2.6	-1	5.3	2.6	-0.6	13	4.5	-1.2	-6.4	11	3.8	4.3	-4.4	4.3	3.4	15	4.3	4.2	2.5	5	5.2	14	6.6	8	-1.1	3	7.4	11	6.1	6	6.2	-2.2	6.8	-4.2	4.2	0.66	1.7	1.9	2.1	7.2	2.4	8
0.26	-0.11	4.3	-0.82	-3.2	-6.3	5.9	1.6	5.5	5.6	15	-0.81	-0.86	1.1	6.5	1.2	5.4	10	8.1	2.3	-1	8.9	7.6	9.7	3.7	3.9	-1.7	6.5	8.2	3.5	-4.6	7.8	4.8	3.6	5.9	3.9	2.4	0.59	4.2	1.4	0.36	-1.2	-2.2	-5.4	3.9	1.3	-3.4	1.6	11	1.7
0.56	0.28	15	2.4	-1.3	2.3	6.3	-3.7	6.7	-1.8	14	-1.8	8.5	1.7	8	1.6	-0.46	7.9	10	-7.4	-1.1	7.1	17	13	8.6	-0.19	0.18	0.93	11	1.5	8.7	4.5	10	-4.3	9.2	8.8	7.2	0.9	-0.71	1.3	0.6	-4.4	10	6.5	-0.73	2.5	4.3	-3.6	27	-0.7
0.86	0.55	2.4	8.6	6.5	3.5	7.3	5.5	15	5.2	17	14	5.3	7.3	22	4.4	-2.6	3.7	13	2.1	14	-0.67	13	16	9.3	4.4	9.8	3	4.8	5.5	5.1	6.8	2.5	5	13	12	4.1	4.2	4.6	0.18	-0.64	0.77	19	13	-3.1	-1.1	0.38	1.9	15	12
0.89	0.47	27	-0.83	22	7.6	19	8.7	26	-0.27	36	8.4	7.2	3.5	14	4.3	17	2	18	-7.7	6.4	11	18	20	12	6.6	11	-0.06	15	11	4.8	-0.69	13	-0.41	21	5.9	14	4	12	-1.6	-2.7	-8	23	4.1	3.6	0.25	6.4	1.5	21	4.1
1.8	0.88	13	-1.3	4.5	6.7	17	-0.98	9.8	-3.8	21	-3.3	8.6	5.5	21	6	17	4.6	27	-0.8	29	11	16	11	9.6	-0.89	22	2	18	7.6	13	-6.8	17	7.1	24	6.1	10	6.8	19	0.51	10	5.1	27	6.6	8.8	0.78	8.9	-0.62	28	16
1.8	-0.26	22	0.03	17	-0.18	40	5	22	3.5	34	1.3	32	18	32	-0.17	26	-7.6	29	0.91	26	1.1	23	10	28	3.9	19	8.1	24	3.3	17	-13	19	3.8	25	8.1	15	8.1	11	-0.52	15	-5.2	22	-1.1	13	-0.63	9	-1.2	35	9.9
[truncated: 952 more columns]
