# Supplementary material for: Dyslexia on a continuum: A complex network approach
Source: PLoS One. 2018 Dec 17;13(12):e0208923. doi: 10.1371/journal.pone.0208923 (PMC6296514; doi:10.1371/journal.pone.0208923)
Supplement: S1 File — Detailed information about the archive contents is provided in the included README.txt file. (TGZ) [file pone.0208923.s001.tgz › FS_604_VV_run_2.csv]

9.2	-2.8	11	12	17	23	6.6	-5.7	3.2	-1.8	12	22	18	18	27	0.76	24	-4	25	8.3	28	-5.8	23	8.3	21	4.5	27	4	39	9.1	31	8	31	6.3	39	11	37	13	33	5	39	21	18	-2.4	16	0.87	8	-6	17	-6.5
-2.7	1.4	2.7	14	8.2	22	-6.3	-2.8	21	10	-11	13	-39	14	-54	15	-77	-5.2	-51	15	-85	7.6	-6.2	27	-39	11	-55	8.4	-77	11	-45	0.67	-77	14	-86	21	-56	11	-35	1.7	-58	28	-37	0.7	-31	9.9	-7.4	5.2	-17	6.5
-12	3.7	-2.1	-10	-5.3	15	-15	-2.6	-4.4	2.6	-18	-0.34	-4.6	-13	-37	11	-8.3	-1.6	-20	3.3	-52	-0.2	-35	-4.5	-32	3.8	-69	9.8	-67	15	-57	4.2	-54	23	-72	3.6	-65	10	-84	-1.9	-77	14	-33	9.9	-20	8.4	2.2	-2.8	1.9	4.7
-25	2.1	-17	-14	-14	30	-19	-18	-7.4	-13	-13	-8.8	17	-57	22	-14	14	-9.5	23	-28	25	-1.7	6.3	-37	8.8	-7.5	22	-1.8	29	-3.8	20	2.2	26	8.1	35	-19	26	-1.2	20	7.9	17	-13	5.2	-1.6	-6.9	-5.4	0.54	14	7.4	22
-25	47	-14	38	-17	54	-22	37	-3.8	59	-15	45	4.6	50	-6.8	5.3	-15	31	-5.8	8.8	-13	46	-6.5	18	-11	9.6	-7.4	2.3	-8.9	34	1.5	-14	-8.6	27	-8.2	25	-7.5	-3.1	-11	13	-5.8	21	-12	6	-18	36	-12	36	-20	37
-21	-51	-16	-47	-16	-81	-11	-8.2	-13	2.6	-17	-64	-5.6	-73	-10	-1.1e+02	-9.9	-56	-7.8	-1e+02	-0.72	-73	-7.4	-1.1e+02	-9.4	-91	-4.2	-24	-5.5	-43	-0.13	-37	-12	-48	-2.7	-78	-3.2	-55	-7.5	-59	-5.2	-69	-4.7	-85	-7.5	-88	-9.9	10	-11	41
-34	54	-26	72	-24	84	-19	54	-17	71	-23	77	-5.8	28	-18	29	-20	25	-17	28	-13	29	-18	46	-17	42	-2.5	36	2.5	34	-7	30	-16	48	-6.6	29	-4.2	28	-7.9	34	-3.7	20	-13	44	-14	40	-18	-0.88	-16	14
-24	-6.7	-20	-1.9	-22	5.5	-24	-2.7	-7.4	-0.65	-19	18	-6.4	22	-8.5	24	-11	19	-14	8.9	-19	21	-23	24	-12	33	0.4	23	1.1	33	-12	20	-21	30	-3.6	34	-6.1	28	-11	28	-6.4	26	-11	24	-13	16	-12	-26	-14	-18
-14	-5.3	-22	-2.2	-24	6.6	-19	-13	-16	-15	-23	6.8	-8.9	-23	-9.4	-18	-8.9	-12	-11	-18	-3.4	-9.6	-10	-20	-14	-7.3	-0.34	-7.4	-7.8	4.9	-6.1	-19	-16	-22	-13	0.11	-7.6	-7.5	-18	-5.4	-0.04	-0.44	-9.4	-12	-20	-22	-8.2	-23	-10	-17
-10	-37	-4.8	-37	-4.1	-48	-0.22	-44	4.3	-21	-9.6	-44	-12	-1.4e+02	-8.3	-43	-8.4	-64	-12	-1.2e+02	-5.1	-22	-5.9	-1.8e+02	-10	-28	2.5	-9.9	-0.81	-1.5	0.85	-11	-15	-28	-4.7	-9.8	0.35	-7	-1.8	-11	-4.7	-16	-13	-36	-14	-40	-18	-28	-17	-11
-5.1	-1.1e+02	7.1	-1.1e+02	7	-97	-2.6	-94	1.9	-53	7.7	-1.3e+02	5.1	-1.4e+02	-5.6	-1.4e+02	3.6	-1.4e+02	-8.3	-1.4e+02	6.2	-1.6e+02	-4	-1.2e+02	-0.99	-1.4e+02	2.6	-1.5e+02	2.7	-1.6e+02	4.5	-1.5e+02	-1.3	-1.6e+02	5.1	-1.6e+02	0.8	-1.5e+02	1.8	-1.7e+02	-0.6	-1.5e+02	-3.2	-1.5e+02	4.2	-1.4e+02	-4.9	-25	1.1	-0.57
1.6	35	-6.6	8.6	-2.1	-9.5	-2.1	13	-0.07	42	2.6	-4.4	-7.7	53	0.23	9.3	-0.83	22	-6.1	36	8.2	17	-0.67	47	3.4	1.2	5.4	18	9.4	33	2.6	19	5.4	19	1.6	29	5.7	10	-1.1	39	3.7	54	4.3	11	-0.01	18	1.5	0.26	6.1	6.6
1.2	14	3.4	20	0.84	37	0.2	-3.5	2.3	29	-5.6	25	-6.5	-5.6	3.1	7.6	1.1	-1.6	-9.1	4	1.2	4.6	-6.8	-1	-1.4	6.7	4	2.9	3.5	23	-0.79	3.3	-6.5	3.9	0.82	11	4.8	15	2.3	36	-1.5	7.4	-3.5	11	2.7	26	4.3	2.7	5.7	15
0.71	0.32	-0.08	11	-7.6	24	-4.9	-3.9	-4.4	2.9	-2.9	6.7	1.1	17	2.5	6.9	0.12	-1	-1.7	9.4	2	-1.1	1.2	20	-4	4.9	-4.5	8.6	-5.8	9.7	3.9	8.7	-0.35	-0.35	-2.6	4.9	9	19	-0.52	-0.68	4.5	21	-5.5	6	-8.4	11	-0.95	-7.6	-3.2	1.6
4.6	-25	5.8	-24	3.1	-7.8	-2.3	-20	6.5	-9.1	0.61	-24	0.58	-11	-2.2	4.1	3.5	-8.7	-4.9	-8.6	9.4	-4.7	-5	3.9	-3.9	3.2	2	8.4	-0.06	7.2	6	9.5	0.68	1.4	3.9	-5	2.4	7.2	-0.56	0.27	3.6	5.6	-1.6	2.7	-4.4	2.1	-7.4	-21	-5.2	-23
5	-50	0.99	-56	-2.3	-27	-2.5	-61	-6.2	-43	-4.2	-57	-3.8	-1e+02	-5.5	-61	0.8	-89	-7.3	-92	3.5	-51	3.2	-1e+02	1.7	-40	-2.7	-5.5	9.5	-11	6.2	1.5	13	-13	2.2	-14	7	3.7	6.9	-26	6	-13	-2.6	-34	2.8	-58	-7.2	-1e+02	0.56	-66
-1.2	39	1.7	26	-0.45	5	-0.28	25	2.3	10	-3.8	23	-7.7	65	1.5	24	-0.68	38	-0.03	66	4.9	17	0.8	40	6.1	14	4	12	7.2	8.4	7	16	13	3.2	6.2	27	9.1	18	-0.52	8.6	10	33	2.7	19	-2.7	20	2.4	57	2.3	41
8.8	-16	-4.5	-5.5	-6.3	-11	-1.1	-8.7	-0.01	-14	-2	-21	0.38	11	3.2	1.3	9.4	1.4	6.3	9.3	11	-0.58	-8.4	10	6.1	0.68	4.4	2.9	11	-0.92	6.3	-1.6	17	-8.8	12	-1.4	12	0.3	6	-4	11	-1.4	4	6.4	4.9	-2.3	-2.1	2	3.5	-14
-1	2.9	12	5	2.8	-6.5	7	9.2	3.6	1.1	12	-8.6	3.7	17	10	9.4	2.9	5.6	2.6	17	0.87	7.9	-1.1	11	9.1	11	3.6	0.59	-1.5	0.8	-2.9	6.9	13	10	6.7	3.5	4	11	6.8	-6.8	6.3	-2.2	6	15	7.8	14	12	-0.07	14	-10
20	16	7	15	15	20	12	12	5.5	3.8	6.8	2.9	4.2	20	2.9	16	-1.1	20	-4.2	23	2.7	9.5	3.2	19	7.3	18	4.7	-0.7	3	-1.8	0.36	5	2.9	7.1	3.8	6.2	-4.6	4.9	-1.9	-3	5.3	2.4	0.68	17	10	14	8.8	11	0.69	0.41
12	15	3.7	13	-3.9	11	8.9	7.2	-1.2	-4.3	-2.4	6.5	-1.3	5.6	2.1	14	0.72	12	1	19	6.8	6.3	-0.82	25	4.1	16	1.4	5.5	9.9	-1.7	3	6	8.2	15	12	8	-2.9	4.8	2.3	4.8	3.4	1.2	3.9	23	6.5	13	1.5	8.7	5.3	-5.7
8.2	17	2.4	24	3.3	10	0.99	17	1.6	12	6.4	7.9	9.8	17	11	14	24	12	6.6	26	8.2	20	5.1	27	2.7	18	2.4	13	7.2	4.8	4.1	15	13	15	9.7	19	-0.94	16	5.1	12	6.4	12	-3.3	22	5.8	6.7	7.1	8.9	3.9	4.5
11	26	3.6	22	4.6	13	8.1	20	-1.5	14	5	18	-2.8	23	16	17	12	20	7.4	31	2.6	21	6.2	29	3.1	19	-6.5	16	7.7	7.5	-0.28	13	21	16	9.8	19	6.9	15	8	11	9.2	7.5	6.8	23	4	16	7.7	16	7.5	2.5
12	9.2	-2.4	20	3.8	23	2.9	19	-5.8	16	15	14	4.6	31	4.7	19	6.6	27	3.8	31	5.4	25	3.7	40	6	32	4.4	13	3.3	13	2.8	22	9	21	11	17	-0.51	18	14	26	5.8	16	12	40	17	31	12	8	12	-6.3
7.1	35	4.9	31	7.2	55	0.25	41	-4	45	4.8	43	4.8	31	8.5	18	2.7	23	8.5	20	6.7	5	6.6	13	2.3	11	1.6	15	11	25	3.2	4.7	8.2	32	10	-0.71	-2.7	0.54	1.7	3.3	4.5	25	5.9	10	12	21	14	5.9	11	-1.4
0.55	45	-1.3	27	-3.7	44	8.6	26	3.6	35	6.1	30	-2.6	11	3.1	37	8.7	42	3.3	30	7.9	35	1.1	18	4	14	1.1	13	7.8	33	6.8	-1.6	9.2	31	8.4	20	7.3	9	0.09	11	4.1	25	0.91	12	4.4	20	-2.4	25	2.6	1.9
4.7	24	11	31	7.1	58	8.9	18	3.6	45	4.2	28	5.5	-12	5.7	11	9.8	5	7.6	11	10	19	3	-8.9	11	25	11	7	11	22	8.5	22	11	30	8.7	34	5.2	26	9.6	27	4.8	16	7.8	23	1.1	25	-12	32	-5.8	23
-1.5	-1.4e+02	0.03	-1.5e+02	4.8	-1.7e+02	2.1	-78	-7.1	-1.5e+02	7.4	-1.1e+02	3	-39	9.7	-29	8.1	-3	9.3	-41	7.1	-24	5.2	-48	2.3	-1.4e+02	2.2	-38	5.2	-72	0.39	-50	5.2	-1.1e+02	3	-95	5.2	-94	10	-45	4.5	-1.1e+02	7	-1.2e+02	4	-1.2e+02	25	-10	16	-8
8.8	-2.3e+02	13	-2.2e+02	11	-2.2e+02	11	-1.6e+02	2.8	-2.1e+02	8.2	-1.8e+02	4.3	4	1	-15	5.2	-11	11	4.2	5.1	-3.8	2.9	5.5	-5.7	-1.6e+02	4.5	-24	-2.6	-65	1.1	-47	2.7	-1.3e+02	6	-90	9	-99	-3.5	-49	4.8	-1.1e+02	1	-1.4e+02	6.2	-1.4e+02	7	-96	3.1	-46
1.4	36	3.4	47	-0.42	13	11	10	1.2	12	11	28	11	19	1.6	6.6	2.6	-12	7	14	9.7	-18	5.6	31	4.7	13	15	-7.4	4.7	-7.5	6.6	-15	3.7	-0.75	7.2	3.4	7.1	-15	15	-29	9.2	-4.8	-0.41	3.1	6.9	17	4.3	-4.8	-2	-26
-2.5	-12	2	12	3.2	-12	1.4	-4.8	-1.6	3.5	2.2	-1	4.9	6.8	5.6	13	9.7	-7.2	7.1	-5	11	-13	-1.5	-0.05	7.6	18	8.6	-2	12	-10	5.6	0.58	5.7	6.4	6.5	-5.9	9.3	9	5.1	-20	3.9	-8.6	2.4	3.6	0	17	-2.1	-53	-2.3	-50
6.2	-22	5.6	-6.5	-4.3	-16	8	-19	-3.3	-13	3.5	2.1	-4.2	12	3	-25	15	-14	-0.6	-18	4	-34	0.12	-13	5.3	-22	7.5	-24	8.3	-17	5.7	-32	1.1	-16	6.8	-16	-0.76	-24	12	-40	3.3	-25	-3.6	-22	0.95	-21	-1	-16	-3	-17
8	-20	4.2	-36	5.3	-35	10	-22	0.8	-29	0.88	-1.4	11	-30	-1.9	-23	-2.5	-24	4.5	-34	3.1	-26	3.8	-29	-2.9	-13	9.5	-33	1.1	-30	2.3	-29	-8	-37	0.35	-34	-5.2	-27	3.2	-17	0.07	-16	-2.6	-23	-1.1	-27	4.8	-2.4	8	-12
1.3	-0.01	5.3	1.2	0.12	-28	4.3	-5.8	-0.4	-17	6.2	-2.9	19	26	0.61	-0.62	4.2	3	6	-0.76	13	7.2	7.9	9	1.2	3.5	11	3.8	6.3	-7.6	3.3	11	2.1	-15	3.1	6.7	1.5	7.2	7	8.8	9	-1.1	1.3	-1.6	5.4	1.4	15	-6.1	16	-16
11	-6.7	10	-10	1.8	-17	0.23	-5.3	2.2	-7	8.7	-18	5.2	11	6.7	4.4	10	-3.6	4	4.5	12	0.5	5.2	5.9	0.53	-1.5	6.7	0.11	7.7	-9.2	-0.59	7.3	4.2	-20	11	-2.4	-2.1	-0.73	13	1.6	4.9	-3.4	-3.1	-4.7	-1.2	1.2	9	2.8	4.2	-0.48
19	-5.8	-2.5	2	4.3	-12	12	-2.4	6.1	-9.8	0.74	-3.6	16	4	15	15	16	6.4	3	13	19	1.1	8.4	8.6	2.9	11	1.7	-1.4	4.4	1.5	0.71	4	5	-9.7	3.9	1.6	1.5	3.2	8.1	6.3	6	0.41	-0.66	6.3	1.1	6.7	5.8	-6.1	-5.5	-12
5.9	7.1	3.3	12	10	0.49	8.4	7.5	-4.6	-1.4	4.5	11	6.7	6.7	1.5	7.2	17	4.7	1.1	7.4	11	0.11	6.6	12	1.6	9.4	9.5	-0.63	-0.1	-4.6	3.4	7.1	-1.5	-9.8	3.2	5.2	6.9	5.7	11	8.9	8.2	2	2.7	3.9	7.4	4.3	-4.3	4.8	-3.4	-7.2
4.4	18	8.2	8.8	9.6	-6.2	4.2	14	2.6	0.88	5.3	-0.94	-4.2	6	3.6	13	6.3	5.2	-1.7	13	0.98	3.5	3.2	8.8	-3.1	6.6	4	-5.6	2.3	-5.3	-1.2	11	-1.1	-0.8	1.8	12	-3.3	3.4	-1.6	3.1	-4.3	5.2	-4.2	6.2	3.5	3.3	5.3	5.1	-5	-1.6
5.1	24	0.78	22	-3.8	9.4	3.4	23	-3.7	14	-3.9	12	-9.5	16	0.98	9.3	-0.73	14	6.4	16	-4.7	16	-6.5	20	3.9	19	3.4	6.8	5.6	2.3	3.2	7.8	-3.5	3.4	-7.8	5.8	7	8.1	8.6	-3.5	-1.4	4.7	-1.8	16	4.4	16	-0.74	15	10	7.6
-4.9	37	-4.5	24	-1.2	7.4	-6	31	-2.8	9.4	-0.33	16	-14	19	-0.65	18	0.75	19	-2.4	25	-3.8	18	-4.1	25	1.3	28	-2.9	14	-9.5	1.2	-3.2	16	5.2	16	-1.4	14	0.9	13	-3	15	-4.9	17	6.3	28	6.7	20	-0.45	25	-4	19
2.3	18	-8.1	17	-11	11	0.77	12	-6.3	5.2	-6.5	25	2.1	11	-3	20	-5.1	16	0.52	24	-1	16	-0.81	31	2	25	-1.9	10	-3.9	10	-4.3	16	5	15	2.5	28	-2.5	20	3.3	33	1.1	17	-2.7	21	5.4	19	6.1	26	2.8	13
2.6	26	-0.7	17	6.2	12	-2.1	17	-1.5	1.7	4.1	17	3.2	15	1.8	11	3.2	7.4	3.7	11	4.2	18	2.6	24	5.6	20	4.9	6.5	1.7	8.3	-0.63	14	4.3	24	-2.2	22	-0.45	17	-7.6	13	1.4	15	8.2	17	0.95	12	6.7	7.6	7	-5.1
1.7	25	0.28	16	8.4	7.3	1.9	10	-1.4	4.3	5.2	12	7.6	7.8	6.2	12	5.1	3.1	11	14	1.1	15	3.4	16	3.3	19	0.38	6.1	5	7.8	0.73	4	11	20	1.6	12	7.1	13	0.68	12	1.8	16	7.5	17	4.6	9.2	-0.75	10	-8.8	11
10	1.9	2.1	8.8	7	5.1	7.4	9.6	4.8	-2.1	9.9	12	0.61	13	-4.4	16	3.1	13	2.6	15	5	10	2	11	8.6	22	1	0.71	0.38	5.8	5.6	5.8	8.5	17	2.7	11	8.7	14	3.4	12	3.5	7.7	11	14	12	11	2.5	3.9	-8.7	-3.7
4	7.8	15	14	13	4.1	13	17	14	-2.3	6.9	7.2	-5.5	13	3.1	13	-8.2	20	2.3	15	2.6	8	2.6	15	11	18	-3.1	4.8	1.7	3.4	-1.8	10	13	17	3.4	8.9	8	16	-2.7	13	5	7.5	15	24	12	22	-9.3	13	-13	9.9
-1.4	23	3.7	8	9.1	6.7	5	18	-6.6	-0.29	10	5.3	5	4.8	4.2	17	-10	14	8.3	12	0.8	11	1.7	21	9.9	22	1.4	1.9	-2.6	2.7	2.2	5.6	8.6	5.8	7.4	8.2	1.4	8.1	-7.2	15	-1.2	5.5	8	18	12	22	0.95	8.2	-4.4	7.7
-11	16	9.8	18	5.9	4.3	4.4	11	2.7	0.34	9.8	14	-3.2	7.6	2.1	22	-2.2	4.6	7.4	14	3.7	13	-1.4	20	10	32	1.2	5.6	5	3.4	7.2	9.3	10	17	5.4	11	-0.24	4.9	7.2	12	1.3	4.5	13	22	12	33	11	16	4.1	16
5.6	23	-0.25	25	-5.1	8.3	-0.23	12	-0.32	7.6	4.6	7.4	1.6	14	-4.3	17	8.8	13	4.5	18	6.8	8.1	2.6	15	5.8	26	11	6.6	7	5.2	7.1	7.4	12	17	4.2	8	1.8	13	14	14	4	4.2	1.9	26	0.28	32	11	14	4.3	8.5
7.3	13	2.7	13	6	9.2	4.1	16	-3.1	10	-0.49	12	3.1	-0.78	-2.8	2.7	-4.2	11	3.4	9.4	-4.3	2	-0.56	9.8	3.7	24	5.3	9.4	4.7	7.8	3.9	16	-0.75	14	8.2	9.8	-1.2	13	7.8	15	-5.2	9.7	3.7	24	1.3	24	3.8	18	-0.87	13
-7	7.1	-6.9	15	-13	-2	2.6	4.8	-6.7	0.31	3.6	2.6	-16	4	-65	7.4	-55	3.9	-46	8.6	-91	3.6	-42	3.6	-60	20	-1.1e+02	8.6	-1.2e+02	-1.2	-82	20	-99	6.3	-1.1e+02	6.6	-91	8.2	-91	11	-1.1e+02	1.4	-60	16	-56	19	9.1	17	4.7	19
2.7	32	2.8	18	-3.2	16	5.7	24	19	8	0.02	20	-8.1	14	36	17	0.96	17	23	24	29	15	33	30	18	25	22	14	25	11	23	15	25	24	21	13	26	16	34	23	53	15	23	21	16	20	8.6	18	8.9	16
-5.6	32	-3.2	21	-1.5	12	-3.9	21	-7.2	10	4.3	14	-14	14	0.41	15	-4	12	-1.7	15	-7.2	16	-4.1	14	-1.9	25	1.6	14	-1	11	3.2	16	-0.45	21	1.1	21	1.4	15	13	21	4.6	12	4.5	23	2.2	27	2.2	4.1	-1.6	-5
1.1	16	-0.19	15	8.7	15	7.2	11	5.2	0.68	-2.4	8.2	-6.6	11	-5.6	18	-12	15	-2.9	14	-7.4	13	-3	18	4.3	29	-0.54	6.8	4.7	-0.58	-2.8	8.1	11	19	1.9	15	5	11	4.1	11	10	13	7.8	27	6.3	27	-2.6	2.3	-4	-1.7
6	2.6	-2.8	4.8	1.7	-4.9	-9.7	4.7	3.3	-7.3	-1.4	6.2	-1.9	12	4.4	9.4	-7.3	17	0.71	11	2.3	10	-1	18	4.6	14	4.5	5	3	1	9.6	13	9.7	8.1	3.5	8.8	6.2	10	-4.2	12	7.2	10	6.7	8.1	-7.7	12	-0.2	-4.4	-1.1	-12
-0.9	5.7	-0.13	6.1	3.2	7.6	0.25	5	-0.08	5.1	6.6	7.7	-3.1	7.8	7.2	13	3.4	15	4.4	13	10	11	6.3	8.1	2.2	9.3	5.6	1.4	7.2	1.7	9	9.1	-5.2	-2.1	-1.4	8.1	0.66	4.2	7.1	15	8.6	2.1	-2	15	0.28	6.3	3.4	-7.6	5.9	-12
3	8.5	0.38	6	4.4	-0.18	6.2	7.2	-3.8	0.41	8.1	13	4.8	2.8	-0.69	17	9.5	14	10	15	7.2	8.6	4.9	9.1	-0.07	9.8	-2.5	3.4	-4.4	-1	0.53	5.7	-2.5	0.54	2.4	0.39	-2.8	-2.2	8.2	6.7	0.87	-0.36	0.49	9.6	-0.34	4.6	5.9	-7.9	14	-12
8.6	6.7	3.6	6	2.3	-6.2	4.6	9	-4.9	6.2	0.57	2	2.1	10	12	16	20	14	2.6	12	3.5	11	9.2	9.2	17	15	0.49	12	5.1	3.5	-2.4	12	3.7	14	16	8	1.4	13	12	15	1.5	8.1	7.9	20	23	14	9.3	5.1	18	-3.3
11	8.4	13	-3	12	-11	13	0.73	-2.3	2.3	25	-3.8	9.9	35	4.4	15	9	23	18	29	7.8	13	20	28	11	20	6	13	-6.7	1.2	10	9.2	-4.5	4.8	-4.8	20	5.7	1.6	3.5	14	7	2.9	11	21	6.5	17	12	15	-3	12
0.91	32	5.7	12	2.3	35	5.6	18	2.8	19	9.9	18	3.3	-13	3.9	-25	6.4	14	6.1	-13	18	-4.8	14	-31	2.8	-13	7.4	-2.6	6	1.7	4	-0.47	3.8	-1.6	-3.4	-21	12	-2.6	-8.3	-13	10	0.26	6.2	-14	10	-9	-2.5	16	-2.9	20
11	31	3.8	7.1	4.2	28	9.2	18	14	17	-4	30	1	-59	2.8	-33	8	-19	5.8	-59	10	-7.8	1.2	-53	-3	-23	3.8	13	15	29	0.43	0.57	7.6	19	4.2	-12	4	3.6	-0.42	-7.7	1.6	34	0.44	-11	9.1	-4.9	-1.1	47	-3.6	45
11	-25	10	-4.1	12	-5.1	-0.36	-4.8	7.4	35	2.7	-12	7.5	-27	5.2	-52	11	-31	5	-38	0.74	-25	3.1	-55	-4.2	-34	-0.62	-21	-2.8	-15	-2.9	-8.5	3.2	-34	-2.1	-21	0.94	-9.4	-3.8	-17	-1.1	-18	-3.6	-32	-5.8	-16	-0.54	11	4.2	22
-11	-5.3	-14	16	-10	34	-16	-0.3	-8.9	3	-13	12	1.4	-48	-11	-62	-5.9	-67	-3.2	-72	-8	-72	-0.09	-60	-8.7	-56	-4.6	-38	-4.4	-39	-12	-24	-12	-44	-3.2	-65	-0.97	-34	0.75	-42	-0.63	-42	-14	-63	-20	-62	-10	1.6	-6	2.8
-16	-2.7	-24	12	-22	17	-28	-11	-8.4	-15	-13	24	-9.7	19	-19	21	-18	17	-16	30	-16	9.2	-21	26	-19	4.1	-4.4	8.9	-7.2	8.9	-11	3.1	-23	1.9	-15	12	-14	-2.1	-9.5	0.57	-8.3	27	-18	10	-28	6.8	-31	11	-22	-9.2
-22	-28	-26	-29	-18	-21	-25	-17	-14	-20	-20	-23	-5.2	7.3	-10	-17	-12	-10	-15	-13	-13	-19	-17	-11	-16	-20	-2.2	-9.8	-3.5	-7.9	-15	-19	-20	-19	-11	-5	-10	-12	-12	-11	-7.1	-17	-11	-17	-14	-25	-24	-34	-16	-34
-23	-18	-14	-26	-16	-15	-12	-16	-0.73	-15	-19	-13	-3.3	4	2	-4.9	2	-8.3	-2.5	-7.8	-5.2	-19	-10	-9.7	-9	-18	-7.4	-6.5	-2.1	-8.5	-6.3	-9.8	-3	-15	2	-4.1	-8.1	-6.3	-12	-14	-3.5	-15	-6.1	-13	-1.6	-17	-7.9	-23	-3.6	-21
-6.7	-22	-5.2	-23	1.1	-13	-12	-4.6	6.4	-16	-2.6	-13	2	5.2	-4.1	5.4	5.6	-4.6	-11	-0.04	1.7	-13	-5	-4.8	-8.3	-15	-3.4	-5	-6.7	-12	-5	-16	-2.8	-15	-8.2	-10	-4.7	-6.6	-4.2	-11	-7.5	-11	-7.6	-14	-5.4	-24	-0.7	-20	2.1	-18
-0.14	-2.4	3	-2.6	0.46	-3.3	-1.9	-1.2	7	5.9	-0.26	2	-4.6	9.3	-1.2	3	-2.9	6.9	-4.5	4.4	-6.2	-2.6	-3.1	7	-0.61	-1.6	-3.7	-3.3	5	-0.17	-10	-7.1	1.2	2.6	4.8	-2.4	0.05	-1	-2.1	-4.6	4	0.64	-3.4	-4.4	-1.6	-9.5	-8.7	-5.7	-12	-12
-1.1	-3.2	-2.2	5.1	1.6	10	-7.3	0.99	-2.8	5.4	-0.65	14	-5.2	11	5.1	3.6	7.9	-0.31	0.26	7.2	5.1	6.8	1.9	13	-0.78	10	0.18	3	5.7	-1.4	5.8	-0.74	3	3.8	6.1	4.8	2.9	1.5	-0.58	1.6	-3.2	4.3	-0.04	8.6	9.6	10	0.66	-0.75	-5.5	3.8
8.4	3.1	4.8	15	5.6	19	7.2	10	7.2	4.4	2.6	16	4	13	7.5	5.2	14	7.6	1.1	7.9	6.8	2	-0.35	16	2.2	9.5	6.7	6.8	4.1	4.4	5.6	4.2	7.6	6.5	4.8	4.1	3	7.2	15	6.2	5.6	6.3	8.2	13	4.5	12	-4.1	-2.3	0.37	4.4
16	12	4.8	4.1	10	13	16	7.7	8	10	1.2	6.5	1	13	8.1	5.7	6	11	8.9	8.5	9.9	9.9	6.4	8.2	8.4	22	8.5	1.3	5.1	9.6	-3.7	1.9	2.8	8.1	-4.1	11	-3.1	11	9.8	10	5.4	12	8	16	8.1	15	4.8	5.4	13	-0.55
15	17	7.4	11	15	17	7.1	11	3.8	14	9.2	15	-6	15	-2.8	-0.78	-5.6	3.8	2.8	4.2	3.7	14	11	11	10	19	13	-0.3	2.4	4.3	6.6	7.9	2.6	14	0.83	11	3.6	7.1	9.8	8.5	4.5	4.5	12	14	18	21	-7.4	8.6	1.6	12
13	23	9.2	20	10	22	3.1	21	11	17	6.5	18	1.2	15	-3.1	7.3	-3.1	12	8.2	15	1.1	7.9	13	20	6.8	21	7.5	1.7	-2.2	8.7	7.6	3.1	6.3	20	5	10	15	6.1	8.9	5.1	5.2	11	6.1	17	-0.79	15	-6.8	4	-6.3	18
-0.87	13	1.5	5.2	11	5.1	3.1	18	1.8	15	0.65	6.6	-3.3	16	-0.68	11	-12	20	-0.13	11	-3.5	10	7.1	16	7.2	12	3.2	0.61	2.2	11	3.2	12	4.5	19	5	11	-0.17	8	-5.9	6.4	5.1	8.2	1.7	13	-8.8	11	-6	4.3	-0.82	7.1
2.7	13	1.4	-1.6	14	9.4	1.4	11	0.36	4.2	7.8	8.6	6.7	18	1.6	7.7	4.8	9.5	-8.4	18	2.9	9.9	3.1	13	-0.66	16	0.6	7.6	-2.8	16	1.1	14	3.7	20	4	15	2.8	15	-4.3	9	-0.61	12	2.9	18	7.8	13	-6.5	-0.3	2.9	-0.67
5.7	11	8.8	8	21	3.7	6.5	13	7.1	11	8.4	10	9.7	15	3.1	7.2	-3.7	22	7.5	9.4	4.1	16	7.2	20	1.5	14	6.2	7	-0.54	6.8	-0.33	3.2	3.5	20	0.79	8.9	-0.16	8.7	1.4	5.7	1.4	6.5	0.29	14	2.6	8	5.8	1.9	7.3	-1.5
18	13	9.7	9	9.8	11	7.1	12	6.9	14	10	7.9	2.8	7.3	7.4	12	9	12	3.5	8.3	10	19	7.3	21	12	19	8.9	4.5	3.5	9.9	5	10	11	22	3.1	16	7.2	16	3.7	15	5.3	13	9.6	14	8.5	9.3	7.9	0.8	11	0.77
11	15	5.8	13	4.5	17	18	20	4.4	12	13	12	6.1	10	8.5	5.7	7.4	5.9	13	8	8.8	13	16	17	6.3	17	0.29	9.5	5.5	9.6	3.6	12	11	16	0.7	12	3.8	6.6	11	16	-0.02	8.7	5	15	8.9	26	5.6	0.77	7	4.6
3.9	16	-4.6	26	2.1	16	-0.96	20	-6.9	17	7.4	23	2.3	17	1.4	19	12	12	10	21	16	19	12	23	2.6	25	15	9.8	5.9	15	15	8.9	17	19	1	12	7.2	11	12	15	6.2	13	12	21	7.4	23	0.22	14	-3.8	14
7	23	16	26	-5.2	21	9.3	25	11	19	5.8	18	-4	20	19	14	3	7.8	18	12	6.8	23	2.6	23	10	26	6.3	26	12	18	11	14	12	17	17	19	9.9	13	18	28	3.7	17	13	24	13	19	20	14	11	7.7
7.9	17	6.4	21	-13	14	7.3	12	-5.1	11	3.1	24	-24	7.2	1	18	-7.1	14	5.8	19	-6.2	25	-7.9	13	-4.3	19	-0.91	18	0.16	23	5.8	21	2.9	31	13	22	-1.5	14	11	24	-4.9	6.7	2.9	18	1.1	23	28	13	20	11
16	21	4.3	27	2.9	23	7.7	18	12	14	5.5	30	7.6	1.9	18	6.8	0.63	10	13	14	14	5.7	18	21	13	9.2	8.5	-2.3	1.4	7.2	8.9	3.2	3.3	24	0.92	-8	6.3	5.3	2.3	3.1	-1	18	16	7.4	6	7.8	0.6	17	3.8	20
-8.6	15	-2.9	23	-1.5	23	-2.2	15	-11	12	-7.4	25	-2	5.1	-2.6	17	0.84	7.3	2.2	24	-3.2	23	-2.8	17	13	23	5	17	11	18	1.1	20	5.3	20	4.8	21	10	20	11	26	3.1	22	13	31	2.5	32	-4.1	10	-4.4	12
-3.1	9.3	3.3	16	5.2	5.8	7.2	16	0.74	12	1.7	15	0.56	22	-3.9	9.3	-0.33	4.7	-3.9	23	-7	7.9	-11	14	-0.24	11	-0.51	9.6	1.5	-0.87	-3.6	15	-5.7	8.1	-2.8	9.7	-0.71	5.9	-4.9	14	-1.4	7.4	5.2	14	-8.8	19	-8.6	6.7	-6.4	8.3
-1.1	11	4.8	10	-1.3	9.7	0.29	11	0.55	13	1.7	15	-4.2	23	-9.7	14	-10	12	-7.1	20	-6.9	14	-6.8	7.6	-2.9	10	-7	-1.1	-7.6	4	-6.7	2.3	-4.6	17	-7	12	-4.3	-3.4	-13	12	-11	1.4	-2.3	12	-2	12	-15	2.2	-16	8.7
0.42	8.7	0.01	4.5	0.18	13	4.5	6.4	9.9	13	-1.1	15	-1.4	3.6	-2.4	22	-4.2	13	-5.8	20	-6.7	11	-13	7.6	-6.4	20	-11	-4.4	-16	7.2	-12	2.6	-1.3	14	-9.8	11	-6.9	7.1	-6.3	5.5	-12	8.2	-4.7	15	-5.1	9.8	-17	7.6	-18	5
-4.9	14	0.59	13	-1.8	6.2	-3	10	2	20	-4.1	13	-9.1	8.7	7.2	16	-0.35	15	-5.6	15	-3.7	12	-6.1	15	-1.9	21	0.88	16	-8.7	16	0.57	9.3	-0.98	10	-2.9	6.2	-0.75	9.6	1.2	6.4	-9.3	8	-1.8	17	-8.3	19	-4.8	8.3	-6.5	2.5
1.8	19	1.8	15	2.1	7.1	-4.8	18	-9.8	16	-3.6	8.7	6.2	20	3.6	7.2	1.9	10	9.9	16	-5	13	12	13	1.2	18	2.7	8.8	-1.4	10	3.1	21	-6.7	18	-5.6	12	-4.5	8.9	2.4	6.9	-4.3	12	-5	10	-1	11	-0.31	12	-4.9	5.7
1.5	27	3	18	0.08	18	9.1	15	2.3	15	-3	15	-2.8	3.1	2.9	12	8.2	9.7	7	19	0.23	15	12	15	4.5	17	-4.1	10	-7.3	6.9	5.5	10	2.3	22	-1.6	11	-0.29	14	-2.1	5.6	1.6	16	5.4	17	-0.48	19	-3.4	13	-12	12
8.7	23	1.9	10	-0.1	8.3	13	15	11	12	1.6	19	2.7	18	6.4	12	8.4	21	5.8	27	1.6	20	7.8	16	12	21	1.8	12	-0.03	13	4	7.8	8.4	15	0.93	25	7.3	9.5	3.8	20	0.92	14	13	17	3.5	19	3.5	16	4	15
3.1	42	4	23	6.4	31	6.2	37	3.5	26	7	22	3.3	5.9	8.5	28	6.3	22	8.7	14	-0.92	25	6.7	23	15	20	5.9	17	3.8	20	6.5	6.4	3.3	26	5.2	8.6	2.7	9	2.1	-7.5	-0.55	39	18	22	8.9	19	0.81	34	7.9	32
-4.2	5	7.1	-17	-11	6.7	12	14	6.6	13	-0.37	-5.7	0.67	-47	5.9	-16	4.3	-20	4.8	-36	6.5	-0.48	7	-48	7.4	-6.5	1.9	5.9	3.2	3.8	4.8	9.2	9	16	3.4	0.9	9.1	14	6.7	0.58	1.8	-3.5	11	6.8	8.3	0.23	1.1	30	3.5	26
3.1	13	-5.7	25	-9.1	15	1.4	26	-2.2	16	5.6	37	5.7	53	4.7	2.5	0.87	8.7	7.1	37	1	4	-0.32	33	1.4	1.4	2.9	9.7	7	9.8	0.1	13	10	-1.8	8.8	5.1	3.1	10	-2.4	19	6.9	6.2	4.2	8.3	-0.63	12	-2.5	12	2.4	8.2
1.3	-4.8	4.4	2.6	7.4	6.1	5	4.6	9.6	7.8	1	14	5.3	0.51	-0.9	-7.3	-6.4	2.9	-2.1	-11	0.22	1.7	3.1	0.23	4.7	3	7.5	11	12	9.5	5.2	0.26	13	2.3	9.4	-1.2	6.8	4.8	6.6	2.9	0.23	2.7	12	4.5	3.8	-4.1	-4.6	7.2	0.69	0.96
5	8.2	2.2	8.1	8.4	13	2.4	11	1.6	1.6	8.7	5.5	-5.9	10	3.8	5.2	3.9	-4.9	-1.2	5.2	-2.7	1.3	3.5	6.3	9.9	5.2	4	6.1	4.5	-0.4	1.4	-2.9	0.79	3.7	12	1.5	9.3	3.8	5.1	-4.6	3.4	1.3	11	6	4	3.1	-0.83	3.2	5.2	12
0.2	6.5	2.5	0.73	8.2	8.1	2.3	9.3	-2.2	6.9	14	13	2.5	0.25	0.96	1.4	7.1	5.4	9.7	6.2	0.17	0.66	10	2.2	11	1.1	3.9	12	3.1	12	-2.8	5.8	2.8	7.2	12	7.3	-3.1	3	3.5	-3.9	5.7	-0.8	15	7.3	16	2.5	8.6	-1.8	4.4	6.1
9.6	-4.7	5.3	-0.41	9.5	10	8.8	0.09	4.8	8.2	11	4.7	3.1	2.9	3.2	0.91	4.4	16	-0.2	4.6	5.7	2.6	13	5.2	9.3	1.3	2.3	2.7	3.4	8	-1.4	4.1	13	7.3	-3.1	4.8	3.2	1.6	4.2	6.9	6	-0.64	5.6	5.2	6.4	-0.96	2.9	3.5	2.5	-5.9
11	4.8	5.6	3.4	11	9.7	9.9	7.8	3.1	14	9.2	1.6	1.6	11	15	4.7	12	11	7.6	7.6	10	9.3	-0.25	4.8	5.9	11	8.5	7.7	15	5.5	13	9.8	12	-0.11	8.9	3.5	5.6	8.2	17	4.1	7.2	3.2	11	15	11	5.8	7.9	-2.1	2.3	-3.7
2.9	14	4.2	9.8	5.1	16	4.1	12	3.2	16	2.1	15	7.7	5.5	-3.4	3.2	-1.4	5.2	-5.1	3.1	3.7	-3.6	-1.6	12	6.2	7.9	1.7	12	-0.51	11	7.2	6.2	-2.7	6.6	3.3	1.9	-2.1	11	13	14	1.6	0.51	5.9	15	1.7	9.8	2.7	-1.5	3.6	-0.4
-2.9	16	-1.8	13	5.4	1.2	-1	13	-8.2	8.2	2	6.5	8.8	8.1	-1.4	3.2	-0.16	5.2	0.8	4.1	-4	-1.8	4.3	5.6	2.3	8.6	3.8	11	1.9	5.6	-0.3	7.8	3.5	7.2	-2.9	4.1	0.46	11	-4.2	5.3	-2.8	3.8	9.5	8.3	-0.07	13	-2.8	9.1	-0.38	12
-7.3	5.2	9.7	1.6	11	13	9.3	15	7.5	2.6	5	8.3	3.8	16	1.6	2.8	0.51	11	-2	17	3	3	4.6	12	2.9	13	3.1	0.23	-5.2	5.9	-1.7	7.1	3.1	5.5	-3.7	7.5	-1.7	4.4	1.7	6.5	-5.7	4.1	-1.3	14	3.7	13	-8.9	13	-0.22	9.1
-5.4	17	-6.2	16	-4.3	15	-6.6	18	-13	15	-3	9.3	-2.5	12	-3.3	10	-3.8	3.7	-5.5	9.3	-3.5	12	4.4	6.7	-5.1	13	2.7	0.52	6	7	1.8	8.8	-4.1	20	1.3	10	-1.2	7.4	-4.1	9.6	-4.1	8.3	0.04	11	-2	15	-0.22	5.3	5.8	6.1
-14	26	-3.6	28	6.7	14	-5.3	24	-14	18	-3.4	12	2.1	9.6	7.8	9.4	2.1	15	2.5	15	-4.7	14	6.8	11	1.8	18	-0.79	15	8	12	-0.95	19	15	21	2.2	14	0.03	13	2.5	9.6	-2.5	5.7	10	20	-2.9	13	-3.9	-2.8	2.6	-1.9
3.8	15	-4.7	1.6	0.23	24	-2.9	8.8	-8.5	-0.27	-0.62	4.5	-0.41	6.4	7.8	4.8	1.9	7	-0.11	14	5.2	5.5	2.8	10	-0.39	19	1.6	8.9	7.7	17	3	3.3	4.7	28	6.4	14	-2.1	15	12	5.2	-5.1	12	-2.1	28	-8.1	20	-6.1	-4.3	5.7	-4.8
0.1	39	0.95	16	-6.4	11	5.4	21	1.8	37	3.8	26	10	18	8.6	21	9.9	9.4	4.1	30	3.5	10	11	28	0.28	19	-1.7	9.1	-0.24	9.2	-2.2	20	10	21	-3.5	6.8	7.6	20	-0.57	38	2.1	6.8	6.2	22	4.8	8	3.7	25	4.2	19
-0.58	-83	-0.5	-34	-4.4	-1.3e+02	-3	-88	-5.3	-1.5e+02	4.9	-69	4.6	-0.06	-6.5	20	-7.9	15	2.4	16	-7	-6.2	12	14	6.4	-1e+02	11	-1.1e+02	3.5	-97	10	-1.2e+02	13	-1.2e+02	10	-70	8.7	-1.2e+02	-0.89	-82	6.2	-1.1e+02	5.5	-69	4.1	-72	4.6	-32	3	-34
-6	-90	-1.9	-54	-6.9	-23	5.9	-55	-0.57	-89	1.6	-55	-0.45	-49	-7.6	-17	-1.1	-29	-4.7	-60	3.7	-25	0.21	-65	5.7	-24	8.1	-18	5.7	-14	6.3	-25	8	-22	9.5	-8.6	2.5	-36	-3.3	-24	9.9	-22	3.1	-30	2.1	-23	3.9	-21	9.5	-25
7.4	12	8.6	18	2.8	0.69	10	-0.33	7.8	14	12	18	-0.96	32	4.5	39	6.2	40	-0.87	30	4.1	24	3.1	38	12	26	0.96	-11	0.37	0.8	3.8	-10	8.8	-6.5	10	-7	5.2	-11	3.6	5.8	6.3	-14	7.8	12	12	25	-7.4	-26	-1.5	-9.4
13	-29	13	-28	8.2	-22	2.1	-23	14	-14	1.2	-26	14	-0.74	13	-11	11	-6.8	19	-9.1	6.2	-10	9	-8.1	6.4	-18	-1.4	0.03	-0.28	-5.8	1.5	-4.7	1.3	-20	8.5	1.8	4.8	3.6	2.9	-1.1	2.3	-3.5	4.8	-16	-0.39	-23	0.03	-29	5.3	-29
5.8	-30	1.2	-34	0.39	-35	1.1	-31	-1.1	-27	7.5	-33	4.2	-23	2.5	-21	-2	-13	6.5	-34	-2.9	-16	6.6	-23	5.6	-13	2.2	1.8	6.5	-8.1	5.5	-11	2.5	-30	-2.8	-3.5	2.6	-0.72	3.7	-9.9	1.8	-8.3	2.5	-17	6	-27	-1.8	-20	8.8	-27
10	-19	9.3	-9	0.04	-16	9.5	-27	11	-5.2	2.3	-21	12	-6.4	3	-9.7	2.2	-2.8	-1.1	-16	-1.1	-13	2.1	-24	0.49	-12	6	-7.4	0.6	-13	9.2	-3.1	10	-20	7.9	-9.8	-0.24	-9	-0.99	-5.8	6.9	-11	7.4	-7.1	16	-0.35	1.4	-37	10	-30
19	-13	7.7	-2.7	6.6	-5.5	11	-12	15	6.3	-3.5	-6.2	8.8	4	5.8	-6.3	-1.6	2.3	-4.6	2.3	6.4	5.3	6.3	-4.6	13	-4.7	-1.5	-4.5	1.1	-2.6	10	-1.4	12	-11	11	-2.1	2.1	1.4	4.8	4.8	9.7	-4.4	6.1	-1.8	14	-5	-2.2	-22	5	-9.8
18	-12	17	-6	8.1	-7.8	13	-4.9	13	2	7.8	-8.1	8.1	0.36	1.7	6.7	9.3	-3.3	4.1	4	-0.05	5.5	7.8	2.2	15	-1.7	7.8	7.3	9.2	3.5	18	1.9	21	-7.3	12	11	8.2	1.8	8.9	0.59	4	4.8	15	-3.8	5	-1.8	0.98	-19	8.2	-8.9
7.1	-6.2	18	-12	4.2	-7.6	14	-9.2	9.8	-2.6	15	-15	-6.5	12	2.9	8.6	12	11	3.8	15	-2.3	4	9.4	19	5	-0.24	-1.7	9.5	4.2	5.2	-1.9	13	2.6	-2.7	4.8	6.8	-7.5	6.8	-1.6	5.3	-0.12	4.5	5.6	-2.7	0.68	6.8	3.1	-2.4	5.3	0.18
-8.6	-5.3	2.1	-4.4	9.2	-7.9	-2.3	7.2	5.8	40	6.5	-17	-4.7	-36	3.1	-53	-3.8	-48	5.1	-47	-1.5	-38	-0.11	-56	-1.4	-43	-1.4	-16	-1.9	-41	-3.3	-12	0.9	-22	4.2	-52	-8.1	-24	2.2	-39	-6.9	-44	0.81	-48	-2.5	-39	-7.4	-2.1	-0.85	4.8
-0.02	-1.3e+02	4.3	-1.5e+02	6.4	-84	3	-1.2e+02	3.9	-1.9e+02	-3.5	-1.1e+02	6.5	-1.1e+02	2.1	-1e+02	-2.4	-1.5e+02	6.5	-1.2e+02	-0.66	-1.3e+02	7	-93	5.6	-86	-1.9	-1.3e+02	5.4	-1.1e+02	-2.9	-1.2e+02	9.1	-1.3e+02	8	-1e+02	2.8	-1.1e+02	0.86	-1.2e+02	4	-80	6.9	-95	5.9	-1.1e+02	-1.4	-1.3e+02	8.3	-1.1e+02
-7.5	-1.7	-0.58	-8.3	3.2	-12	-2.5	-8.4	-0.24	0.78	10	-8.5	11	17	5.9	16	-1.1	4.2	10	19	3.8	0.2	7.9	27	13	-4.8	4.2	9.2	1.3	13	11	11	2.1	-4.6	8.4	25	7.5	15	6.5	18	9.7	29	12	6.2	12	2.3	8.2	14	8.1	0.56
-4	-15	5.7	-20	2.7	-22	6.5	-11	2.8	18	1.7	-34	-9.1	-6.5	3.8	1.1	-3.7	-7.4	7.2	-5.6	-1.6	-5.1	5.4	7.7	13	0.89	6.4	14	8.3	12	7.4	17	-0.71	3.6	2.6	7.7	-0.56	22	-0.23	9.7	4.1	12	2.7	-7	10	-7	-8.8	0.85	1.4	-1.3
-1.4	-16	-0.4	-10	0.05	-17	4.9	-21	-3.4	-9.3	-0.52	-30	-4.3	-0.53	-2.9	2.1	4.9	-10	-3.2	-6.5	0.24	-11	0.54	5.5	-3	-12	2.2	-0.15	-2	-2.3	-2.3	-2.5	-7.7	-11	3.1	-7.2	-0.59	3.2	2	-1.8	0.71	-6.2	-1.6	-15	-9.8	-12	-19	-10	-20	-7.1
-9.3	-19	7.5	-32	8.2	-31	4.7	-18	4.6	-0.28	2.1	-41	6.5	-8.3	1.7	23	4.3	-15	-7.9	-8.2	7.7	-6.3	-0.8	-4.7	-4.5	6.5	-3.5	19	-0.9	19	2.5	24	-3.5	30	3.1	30	5.3	32	5.5	2.4	0.86	37	-3.6	4.1	-9.9	-5.9	-6.1	-15	-7.5	-19
0.35	-2.5e+02	9.5	-2.4e+02	3.5	-1.8e+02	3.5	-2.3e+02	8.9	-2.4e+02	4.8	-2.2e+02	-3.1	-2.4e+02	5.2	-1.9e+02	-6	-2.4e+02	2.7	-2.4e+02	-4.8	-1.7e+02	5.7	-2.2e+02	1.7	-1.4e+02	-0.82	-63	-4.2	-85	9.9	-61	2.9	-54	8.4	-73	2.3	-71	-0.88	-1.3e+02	7.6	-9.8	0.05	-1.3e+02	0.5	-1.8e+02	1.2	-1.7e+02	-5.9	-1.3e+02
15	-69	0.21	-55	-1.7	-80	5	-66	11	-59	1	-75	11	-1.2e+02	-2.4	-1.7e+02	-8.9	-1.4e+02	0.19	-1.6e+02	-5.4	-1.2e+02	1.4	-1.4e+02	-2.2	-1.3e+02	-20	-76	-16	-80	-18	-68	-4.3	-99	-20	-84	-13	-74	-25	-51	-16	-98	-8	-1.2e+02	-6.7	-1.2e+02	15	2.2	15	-11
20	64	7.4	69	2.5	39	19	44	13	56	11	64	4.8	72	7.8	54	11	70	13	93	8.1	64	14	79	0.83	40	5.8	17	6.9	20	2.8	27	6.9	20	7.2	41	9.9	37	-2.5	28	6.7	38	6.4	42	-0.04	58	22	30	11	21
8.6	2.8	10	0.38	6.9	-15	8.8	-4.9	18	8.5	-0.08	-10	1.4	-5.1	6.4	6.9	-5.2	1.3	3.6	5.4	3.7	11	5.5	4.8	6.7	1.6	4.9	-3	6.8	-4.6	3.7	3.1	-0.03	-5.7	-0.69	-1.2	4.4	-0.74	6.2	10	0.81	-1.1	8.5	2.3	9.9	-0.54	2.1	2.7	1.9	-1.2
-8.7	4.4	1.3	2.5	-5.9	5.1	-1.2	-2.6	11	5.6	-7.5	-4.4	6.8	17	7.3	16	-4.1	8.7	8.7	12	1.8	12	3.4	12	4.5	1.5	6.6	3.8	-4	1.4	7.2	-5.5	-7.4	-5.9	-13	1.3	-2.5	-1.9	3.1	14	-2.5	4.1	-3.3	2	7.3	5.9	10	-3.9	15	-8.7
-15	3.4	-11	10	-18	-4.2	-23	-3.8	-11	12	-20	0.8	-15	11	-4	14	-5.3	12	-7	13	-15	8.8	-10	12	-8.8	-1.5	0.39	9.8	-12	2.1	-0.06	1.9	-17	0.87	-5.1	9.2	2.4	4.9	-3.5	6.8	-1.7	9.6	-11	-0.88	-4.8	2	-5.1	6.5	-1.5	2.4
-6.6	10	-16	12	-19	5.7	-27	11	-13	11	-25	12	-9.7	16	-8.2	16	-3.9	18	-16	16	-15	20	-20	16	-11	4	-9.3	8.4	-9.1	12	-11	-2.8	-24	10	-7.5	11	0.54	2	-6.8	-2.1	-8.3	13	-13	0.8	-19	10	-13	20	-22	15
-20	36	-14	41	-13	40	-16	35	-3.1	41	-7.3	32	-0.71	-9.4	-6.7	-5.1	-13	17	-9.2	-0.91	-4.1	8.2	-6	-26	-11	-11	-6.6	16	-12	21	-11	2.4	-18	14	-10	-11	3.1	0.01	-4.6	-15	-7.2	19	-4.9	-8.9	-13	3.6	4	14	8.8	18
-18	13	-0.45	19	-17	25	-19	14	-12	25	-20	17	5.2	-40	-8	3.1	-2.1	8.5	-3.7	-18	-7.9	-6.9	-9.2	-36	-15	3.1	-4.2	1.4	-7.8	2.6	-9.5	2.3	-14	1.5	-6.7	-15	0.96	-3	-9.1	2.8	-7	-33	-5.8	-13	-8.8	13	-9.1	8.7	-12	13
-7.2	-3.9	-3.2	13	-15	8.7	-17	5.7	-15	0.69	-10	13	-21	14	-17	14	-17	20	-30	21	-5.5	17	-35	21	-20	1.8	4.1	8.1	-5	17	-0.82	7.6	-16	4.6	-2.2	18	-2.6	9.9	-5.8	26	-2.2	15	-23	-2.4	-26	12	3.2	-2.2	-9.1	-2.3
-11	-14	-5.4	-13	-5.8	-13	-13	-19	-1.8	-9.1	-12	-12	1.3	-4	0.86	-7.4	-8.6	-7.1	1.9	-13	1.6	-5.6	-0.4	-9.4	-2.4	-11	3.9	-10	-6.7	-11	1.8	-12	-15	-10	-10	-3.5	5.7	-11	-5.9	-1.1	-1.8	-7.2	-8.4	-12	-6.3	-11	-15	-18	-9.6	-15
5.7	-9.7	1.4	-6.4	-5.2	-9.3	-4.3	-7.3	6.8	-0.91	-7.7	-15	0.2	2.2	5.1	-10	0.66	-3.5	-4.3	-3.8	-1.2	-3.9	-11	-9.4	-10	-9.5	-0.99	-6.7	-4.3	-9.7	-2.9	-6.1	-14	-11	-17	-3.4	-0.36	-2	-4.5	-3.2	-2.7	-5	-9.4	-6.3	-11	-2.4	-8.2	-18	-13	-12
-11	-1.1	-3.6	-3.6	-3.9	-7.5	-22	-8.2	3.3	2.4	-9.2	-10	-3.2	-8.6	-10	-2.4	-12	2.8	-2.8	-11	-7.8	-1.1	-6	-9	4.9	-7.2	-3.7	-0.79	-6.8	0.74	6.8	-0.36	-11	-0.93	-1.1	-1.2	11	-6.1	-9.3	-2.2	-7.4	-6.2	3.3	-6	-9.9	-2	-9.6	-14	5.1	-3.8
-20	6.6	-23	-1.8	-25	-3.2	-22	-7.6	-24	1.2	-21	-5.2	-18	-0.75	-29	3.2	-17	1.1	-34	0.07	-18	6.6	-43	-0.37	-31	-3.5	-3.1	2	-1.9	-3.4	-14	3.9	-22	3.5	15	3.2	-21	-0.57	-7.4	-10	-5.1	-4.7	-27	-1.2	-28	1.6	-3.2	-1.5	5.2	0.96
-60	6.2	-63	11	-49	1.4	-42	3	-62	8.5	-59	-5.2	-8.3	3.3	-14	-0.54	-13	7.2	-29	1.4	-17	6.8	-44	6.7	-38	1.2	-15	7.2	-15	-2	-22	5	-21	5.4	-7.3	5.2	-24	1.6	-15	13	-18	0.63	-34	4.4	-46	6.4	-19	6.9	-32	5.6
-33	5.3	-18	5.3	-39	5	-24	2.1	-41	17	-42	-1.6	3.9	15	-11	10	-19	16	-9.8	6.9	-9.4	15	-21	16	-21	6.7	-9.1	5.6	-7.6	7.7	-10	5.3	-16	7.8	-5	4.9	-11	6	-13	8.8	-15	3.5	-17	2.3	-29	15	-41	11	-27	9.9
-8.4	23	-8.2	2.4	-2.5	5.8	-5	4.8	1.7	15	-6.5	5.5	5.8	6.9	-0.33	9.8	-2.1	5.6	-2	5.3	-8.8	11	-12	8	-8.2	11	-6.3	5.2	-17	0.43	-16	10	-14	10	-21	1.9	-28	2.4	-18	11	-21	1.8	-8.8	8.1	-0.4	17	-15	15	-22	30
-14	15	-27	14	-26	17	-11	4.4	-6	16	-30	9.7	-25	1	-31	7.5	-50	16	-31	11	-34	12	-25	21	-14	9.9	-36	3.1	-24	4.7	-28	9	-32	17	-26	4.8	-37	7.6	-24	19	-32	1.1	-11	12	-13	21	-25	13	-26	24
0.12	16	-2.9	8.5	-29	7.6	1.3	5.8	-21	15	9.7	3	-7.7	-2.6	-15	15	-3.5	-3	12	9.7	-20	6.9	18	10	-0	13	-31	16	-21	14	-12	18	-16	19	-6	9.5	-8.6	19	-24	17	-7.1	13	1.1	16	1.3	20	8.9	17	-3.9	22
1.2	17	-8.6	6.3	-4.4	9.9	3.4	10	21	16	0.3	1.9	4.9	-1.3	-2.6	6.5	-1.1	-0.66	-0.08	4.4	9.6	6.2	0.34	12	6.4	14	4.6	5.4	12	13	3.9	9.8	6.6	13	-3.8	1.4	2.5	11	4.9	8.5	8.7	6.5	11	12	15	20	9.5	15	20	20
-25	8.7	-4.9	5.7	-4.3	10	-12	4.1	-6.5	9.8	-0.25	5.4	-1.4	2.1	-16	14	-4.9	1.9	-5.9	9.1	-17	10	6.7	16	-4.4	15	-3.9	3.6	4.4	13	-2.1	7.6	5.2	15	-0.2	7.6	-1.5	9.9	-9.6	12	2.1	10	-7.3	13	2.5	15	1.1	18	-6.6	21
-20	4.4	-9.3	3.2	-4.6	11	-11	7	-9.3	9.8	-0.03	2.1	-1.6	-1.2	-9.2	11	-2.8	4.6	-12	11	-6.1	4.9	-6.3	11	-6.5	12	-13	10	-8.5	11	-10	12	-6.5	12	-5	6.3	-6.9	8.2	-22	14	-1.3	9.3	-14	9.8	-12	18	-8	11	-8.7	15
-14	18	-6.5	5.7	-2.5	11	-6.9	11	-0.44	20	-3.3	-1.1	2	9.7	-4.6	8.3	-3.5	2.4	-6.4	12	-1.3	6.2	-10	14	-7.3	10	-17	15	-18	3.9	-9.3	15	-8.4	14	-15	9.2	-5.6	9.5	-11	11	-6	9	-15	15	-12	23	2	20	-8.6	25
0.82	23	0.65	19	8.3	9.2	-6.5	21	-3.5	21	-3.3	9.9	2.3	11	-2	19	7.9	13	-2.4	19	-4.3	16	-1.9	20	-6.8	14	-6.5	-1.4	0.59	12	-7.3	12	-7.8	14	-4.9	12	2	9.9	-6	8.3	3	7	-10	7.1	-11	21	0.23	29	-8.1	30
2.4	13	3.6	23	9.2	4.3	-0.53	15	3.2	12	2.1	18	7.3	6.8	-2.1	21	12	7.7	1.9	16	-1.5	13	8.3	11	-6.9	17	-12	9.1	2.5	13	-2.8	19	0.08	16	0.71	9.7	-9.4	11	-6.6	16	0.56	9	-10	9.7	-5.7	12	-5.6	16	-11	30
5	-3.1	6.4	8.4	20	3.5	5	6.4	11	13	12	13	12	26	0.83	22	8	20	3.8	27	0.89	30	10	33	-0.58	19	-6	18	-1.4	24	5	16	4.1	12	-4.1	22	-6.9	8.2	-6.2	26	-0.14	17	-4.2	16	2.2	20	5.2	6.6	-2.8	15
28	21	6.5	31	6.2	64	13	17	12	41	8.3	42	17	-32	18	-32	15	-3.7	12	-39	16	-20	11	-60	4.9	-33	-1.5	-5.8	6.8	5.9	3.7	-5.9	9.6	0.54	0.98	-45	4.3	-19	5.6	-27	7.7	-9.3	1.3	-23	17	-15	20	32	19	26
28	-14	11	-2.8	8.6	14	5	5.9	13	12	10	8.6	4.2	-1e+02	13	-46	15	-39	12	-79	9.3	-46	16	-1.1e+02	8	-45	-1.6	-9.7	4	3.7	6.5	-29	15	-28	3.4	-48	7.1	-34	-0.83	-35	10	-30	7	-66	15	-42	19	25	16	17
37	-16	25	0.93	33	26	9.5	-4.1	9.5	6.2	20	11	11	-79	25	-85	29	-39	16	-80	21	-61	25	-1.3e+02	24	-54	-4	-65	19	-48	2.1	-66	23	-82	14	-20	9.7	-39	7.4	-52	22	-61	17	-74	34	-59	14	-19	7.5	-15
5.8	-24	-9.3	-17	-24	2.7	-1.2	-10	-7.4	-16	-0.51	-0.16	-45	27	8.5	-11	-1.2	14	-11	13	14	-4.9	-32	10	-1.9	-24	-13	-0.15	16	-2	-12	-2.2	22	-3.7	12	-9.3	-6.1	-3.8	23	-15	15	8.2	-0.83	-16	-0.71	-32	21	-18	-1.8	-22
-11	-36	-11	-44	-9.1	-17	-4.2	-27	-4.4	-22	-11	-27	-41	-4.2	-72	-22	-35	-22	-52	-26	-33	-32	-73	-29	-34	-32	-0.98	-17	-6.3	-16	4.3	-32	-19	-40	-25	-22	-3.6	-32	-1.4	-33	-29	-27	-44	-36	-32	-51	8.7	-27	3	-33
23	-30	26	-37	20	-2.1	18	-25	43	-20	19	-18	36	-7.8	35	-27	33	-20	39	-25	38	-29	26	-24	20	-32	17	-15	12	-16	15	-21	21	-29	8.6	-10	16	-18	6	-22	17	-18	19	-29	28	-41	6.7	-24	18	-27
6.3	-14	-0.05	-20	5.4	1.6	-1.1	-11	15	-8.3	3.5	-1.6	8.4	-1.6	1.3	-6.8	4.3	-13	12	-5.9	6.5	-13	9.9	-10	-0.84	-15	4	-10	6	-18	4	-15	-0.5	-11	-2.5	-14	2.9	-13	-8.2	-21	4.1	-18	-7.6	-9	8.8	-18	-6.3	-0.61	-6.2	4.3
-5.1	-13	-8.1	0.09	-2.6	11	6.9	-0.17	-3.2	0.97	-4.6	8.7	8.2	9.1	0.48	-2.4	-2.7	4.3	3.2	-0.71	-2.6	-9	5.4	0.65	-4.9	-13	-0.72	-5.2	3.4	-7.7	0.56	-15	-7.5	-5.7	0.59	-13	-2.3	-6.3	-5.6	-22	3.8	-9.2	-11	-2.6	-11	-11	1.3	-0.81	-2.7	9.1
-27	-13	-21	-4.1	-22	9.5	-25	-6	-13	-1.7	-20	8.7	-4.1	0.32	-11	1.4	-2.8	2	-11	-1.6	-6.9	-9.2	-17	-2.2	-15	-6.5	-9.1	-1	0.6	-3.4	-11	-2.8	-25	5.6	-14	-6.4	-14	-3.7	-8.5	-14	-7.8	-5.9	-16	-0.98	-12	-8	-15	-9.4	-11	3
-15	-7.8	-12	-4.2	-9.2	0.03	-8.1	9.8	-4.4	1.9	-13	4.5	8.4	0.85	-1.9	1.8	3.2	3.5	-12	-3.4	-1.8	0.98	-2.6	0.93	-11	-7.2	-0.24	-1.4	5.4	-7.5	-9.5	-2.4	-12	-4.6	-17	-5.5	-3.8	-4	-15	-9.4	-5.6	-1.1	-7.3	-3.6	-7.8	-3.9	-18	6.2	-11	14
-4.7	-2	-6.8	-2.7	-8.4	-5.7	5.8	4.7	7.5	0.32	-12	-6	3	2.2	3.8	1.2	14	1.8	-1.1	-3.7	8.7	8.5	6.7	11	-8.6	12	9.4	2.8	4.9	6.3	-3.8	7.1	5.9	5.3	-10	17	-1.7	2.5	-11	16	5	-1.9	-2.9	8.2	-9	0.97	11	16	11	13
18	-0.01	1.6	1.3	-16	-3.8	-4.6	-14	13	5	-9.4	-0.76	-16	19	-9	10	1.4	4.8	-14	7.8	9.9	10	-27	12	-4.8	14	8.5	2	-5.5	14	4.9	1.1	4	9	-1.4	11	3.1	2.9	3.1	16	-4.7	-1.1	5.2	11	-5.4	12	16	13	22	13
28	15	16	5.3	27	5.9	16	0.72	4.3	14	20	10	13	4.7	35	15	17	16	37	7.7	32	12	31	8.9	28	9.7	14	5.7	28	11	9.3	0.96	3.3	9.2	23	-4.8	19	-4.2	28	-1.9	20	2.9	19	16	34	18	30	6	15	5.1
6.9	18	12	13	18	13	-1	8.8	3.1	7.2	14	14	15	11	18	6.4	6.6	11	23	4.1	6.8	7	15	12	12	14	15	5.9	16	9.3	16	8.4	3.2	10	10	3.2	8.7	2.2	2.4	3.5	8.4	7.9	0.06	14	18	18	12	9.6	6.3	5.4
4.4	14	-3.4	8.3	6.4	-0.62	-6.9	6.9	-6.6	4.9	2.3	-0.88	14	12	2.2	2.6	7.5	7.2	11	7	9.9	11	17	11	5.5	1.8	11	4	12	8.9	10	2.8	5.3	4.1	7.5	3.5	6.9	3.2	11	2.6	15	3	1.2	-0.38	9.1	1.8	19	5.2	7.9	0.34
-11	21	-9.5	7.9	-6.1	-5	-8.6	13	-7.2	4.7	-7.9	2.6	4.8	12	-7.3	3.1	5.7	5.6	2.8	7.3	2.8	14	-7.8	11	-4.8	-0.01	-1.9	8.7	1.8	4.7	-5.9	-4.2	-9.5	0.4	-1.6	0.85	3.8	7.5	-3.7	0.38	6.4	8.6	-5.6	-5.2	-8.8	-5.6	-5.3	1.7	-1.5	1.1
-17	1.8	-10	-1.5	-11	-0.72	-16	2.1	-17	4.4	-13	4.6	8.7	-1.9	-2.9	5.5	-2.5	-2.7	1.1	5.3	-1.6	9.4	-2.1	11	-7.3	7.1	-1.1	3.5	2.9	14	-4.7	0.24	-7.7	12	4.3	8.9	0.32	7.4	1.1	7.4	2.8	9.4	-9.8	1.1	3.8	-2.6	-6.4	7.4	-12	0.03
-11	5.2	-7.7	-1	-2.4	4.7	-3.6	13	-4.6	3.6	-7.8	5.1	12	1.9	-1	1.9	1	6.2	-1.6	1.6	0.92	2	0.63	7.7	-19	2.5	-7.3	5.7	-6.5	10	-6	2	-5.8	10	-3.2	3.9	1.3	7.2	1.8	-1.7	-2.2	10	-16	5.1	-1.4	3	-5.9	0.6	-3.5	7
-1.3	4.7	-9.6	4.4	0.77	9.8	-4.5	7.1	-0.66	4.3	-4.9	5.8	15	-1.1	0.29	0.68	9.6	9.5	6.1	9.8	11	3	5.1	2.9	-4.7	2.4	0.26	1.1	3.6	13	2.3	3.2	-1.7	7.6	-2.3	1.1	9.7	2.6	0.13	-1.6	2.8	3.2	-11	9.8	-2.1	2.9	-7.7	5.3	-0.7	9.6
10	11	-3.1	11	9.1	18	1.3	-1.4	2.5	0.7	-0.51	8.8	16	10	11	0.18	17	9.8	5.4	13	13	4	9.4	5.9	3.8	5.2	-2.8	7.7	2.1	11	0.39	-0.16	4	11	2.5	3.5	9.8	6.4	3.8	3.7	2.4	6.1	-3.4	12	12	4.3	2.2	7.3	4.4	7.7
20	9.8	9.1	11	14	16	8.9	7.4	6.2	0.63	11	7	19	8.2	-1.2	9.1	12	5.1	4.6	12	14	2.2	12	5.2	-1.3	6.8	6.1	6.3	0.34	7.8	9.7	-0.87	8.4	11	3.5	3.8	10	3.5	9.3	-7.4	5.6	4.3	1.4	5.1	15	1.4	16	7.8	18	5.6
18	-17	16	-0.3	15	4.8	18	-0.1	12	-12	8.9	4.1	23	7.7	9.3	-3.1	11	-1.1	8.2	3.9	8.8	-5.1	23	12	5.6	6.7	8.6	7.2	7	6.8	9.3	-1.5	10	6	5.3	2.3	13	4.5	5.9	-4.2	7	6.9	8.7	4.4	19	-1.3	3.5	-4.4	7	5.2
28	-15	16	-4.9	16	9.6	10	-6.8	4	-5.4	6.2	1	20	17	8.4	-10	8.1	-0.1	21	-6.5	11	1.1	21	-6.1	13	6.7	9.5	6.4	10	5.3	11	1.2	15	7.7	4.6	-0.4	14	6.1	8.3	-7.4	10	6	5.2	6.1	28	-0.68	7.5	-3.6	7.4	-5.7
37	-7.3	25	0.04	17	7.7	21	-6.9	15	0.11	26	-0.5	15	0.34	19	-0.81	31	-9.3	29	-2.2	22	-6.8	20	6.3	18	0.97	18	-2.3	19	6.3	20	-2	22	-4.5	14	3.6	28	-0.51	16	0.64	25	-0.72	13	1.1	23	-0.53	21	-2	12	-4.4
-18	6.3	-13	7.9	-5.5	10	-9.9	-1.9	-19	0.53	-2.6	4.6	-26	3.1	-12	15	-16	3.3	-11	9.9	-17	8.8	-4.2	5.3	-15	17	13	6.9	0.66	11	11	5.6	-3.3	6.4	3.5	11	7.5	5.1	10	6.5	11	10	-8.7	13	-11	13	8.9	-5	-9.1	-9.1
-83	6.4	-78	6.3	-31	4.5	-76	9.3	-80	3	-60	1.3	-1.2e+02	11	-77	8	-1.2e+02	6.1	-91	12	-80	8.2	-44	2.2	-82	3.4	-42	11	-65	1.1	-42	7.1	-58	2.1	-56	-4.1	-63	-3.9	-32	-7	-37	1.6	-64	7.6	-84	7.3	3	2.5	-23	1.6
29	-1.6	19	5.8	12	17	14	5.7	26	8	13	11	30	-2.1	42	3.9	21	-2.2	42	5.8	31	7.1	44	8.8	18	4.2	14	7	1.1	-5.3	17	4.1	19	1	4.6	-0.43	10	2.3	21	3.7	17	4.2	24	5.6	24	8.7	19	5.4	17	10
0.85	-0.86	-6.2	5.4	-6.5	10	19	5.2	-1.1	0.38	15	12	2.5	13	6.3	16	21	9.5	2.3	17	15	3.5	-28	10	-9.1	9.2	14	4.4	9.9	1.9	28	-5.1	4	-2.4	11	0.81	13	-6.1	29	5.6	-7.3	6.1	1.3	8.7	13	6.4	-0.65	-3	-14	-3.7
8.9	-41	-0.8	-59	21	-77	-4.5	-40	9.4	-57	13	-53	-49	-68	-29	-93	-2	-83	-61	-91	11	-77	-1.2e+02	-99	-11	-55	-3.5	-24	3.9	-52	-6.3	-19	9.5	-44	-21	-41	-24	-23	7.3	-39	-26	-28	-28	-51	-15	-69	17	-27	5.2	-44
-40	1.6	-10	14	-17	2.8	-25	-5.3	-24	31	-19	1.9	-38	-42	-34	-19	-20	-31	-48	-55	-48	-15	-44	-39	-21	-9.7	-45	-22	-28	-28	-61	-8.9	-48	-21	-12	-32	-46	-23	-55	-15	-19	-48	-51	-30	-43	-20	37	-38	19	-17
-50	13	-4	7.7	-6.1	-0.42	-2.6	9.4	-26	18	-19	10	-1.2e+02	26	-79	43	-1e+02	16	-1.3e+02	28	-94	22	-50	23	-72	26	-77	18	-82	20	-1e+02	13	-1e+02	7.7	-69	14	-87	13	-1e+02	30	-60	3.4	-78	13	-1e+02	26	31	3.2	14	2.4
29	-14	34	-14	33	-19	35	-10	40	-9.8	39	-5.6	-6.6	-3.1	-22	0.59	-1.1	-6.6	-28	5.2	13	-2.7	-37	-4.5	1.7	-6.4	12	0.95	-0.9	-3.5	20	-0.89	28	-14	-14	-2.3	2.8	2.3	29	5.5	-21	-4.8	15	-1.5	2.7	1.1	-22	-7.1	-4.4	-17
-26	-7.7	-16	-8.8	-12	-18	-5.7	-7.7	-29	-7.9	-6.6	-18	-22	-10	-22	8.1	-30	-11	-23	2.3	-45	-2.1	-44	-5.3	-15	-14	-8.2	-2.1	-11	-5.3	-6.8	-1.6	-21	-23	-16	1.1	-7.4	1.8	-5.1	5.9	-12	4	-15	-12	-20	-15	-26	-3.4	-27	-12
-90	5.7	-63	11	-29	-1.1	-66	0.23	-1.1e+02	-0.19	-44	-2.5	-13	1.6	-37	11	-13	-10	-13	12	-24	1	-12	-2.6	-26	-6.4	-13	-2.5	-40	0.75	-15	-1.2	-32	-15	-29	1.1	-32	-2.3	-18	-3.2	-37	-7.2	-22	-5.8	-32	-5.4	-81	-12	-84	-15
-14	0.54	-1.4	-2.5	-10	-9.9	-7.5	-0.42	-4.9	-3.5	-8.9	-5.5	-0.02	9.3	-22	6.9	-9.8	3.2	-13	8.7	-14	4.6	-2.1	10	-25	-4.6	9.8	4	-1.2	-1.1	-2.1	12	-9.6	-6.5	-2.5	-1.4	-3.7	-0.93	15	5.3	-3.9	0.01	-20	-2	-29	1.6	-21	0.12	-8.4	2.6
-12	6.7	1.8	7.7	-11	-0.99	-30	8.1	-8.2	5.9	-14	5.2	1.6	8.4	-19	7.3	-11	3.7	0.48	9.1	-13	7	3.8	8.9	-7.1	3.1	-17	3.8	-17	3.4	-16	6.2	-35	-3.4	-9	8.9	-8.3	3	-18	16	-20	-2	-12	0.29	-15	-1.5	-19	-2	-6.2	5.5
-6.4	15	-5.6	12	-20	-8.3	0.01	8.5	-5.8	0.39	-13	2.8	3.1	13	-6.7	8.8	-9.7	2.4	0.45	15	0.4	6.7	-1.9	12	-5.7	6.6	-0.32	3.5	-3.1	-1.2	4.9	9.7	-12	2.2	-6.4	6.8	11	5.2	-1.8	7.3	-5.8	6	-5.2	0.59	-4.8	2.9	-5.9	-2.9	0.84	-0.17
6.7	17	-1.3	4.9	-3.5	-7.4	-4.7	6.1	-0.5	1.5	-14	-1.2	11	5.1	0.69	10	-4	-1.4	8.6	17	-0.23	6	1.7	16	-1.4	11	-2.7	7.7	-1.2	-2.6	-1.4	11	-12	9.2	-0.95	2.5	2	7.3	-0.05	12	-8.8	7	-5.1	12	-6.1	14	-0.41	3.1	6.6	0.94
0.5	20	-5.7	4.9	-9.3	5.9	-5.3	1.6	4.8	4.1	-9.5	1.6	0.86	13	7.1	-1.3	11	-3.5	12	8.8	-3.6	3.4	-4.2	15	0.12	8.7	-19	12	-17	13	-27	9.5	-6.7	1	-26	-2.1	-25	9.1	-19	13	-21	11	-4.5	11	6.5	5.7	9.6	2.1	11	2.4
-8	19	-7	11	-13	6.2	2.8	12	3.7	3.1	-12	1.5	1.9	15	15	-4	1.4	5.7	15	2.5	-3.5	10	11	11	9.5	8.8	16	10	16	13	7.2	2.4	11	5.4	18	8	20	6.4	7.6	16	13	13	6.7	8.2	11	4.8	3.8	4.6	-0.92	2.3
-8.1	5.4	1.7	12	-10	4	-4.4	6.6	4.4	3.6	-6.6	12	13	3	29	2.3	9.5	20	20	3.8	16	11	27	3.3	5.2	9.1	7.5	7.6	1.3	9.4	13	0.53	6.9	6.5	11	5.2	8.9	1.9	0.19	8.7	10	9.4	6	14	6.2	11	-14	1.1	-0.71	-5.4
-6	-5	-17	4.1	-7.1	-7.1	-6.5	6.8	-12	0.68	-7.8	3.7	-11	7.5	25	8.6	3.2	13	8.8	7.8	-3.2	1.9	12	3.4	15	0.65	-0.62	-4.3	2.8	-7.4	-5.2	-0.15	-8	8.7	2.5	1.2	-9.9	1.8	-4.1	-9.9	12	4.6	7.8	-0.77	4.7	1.3	-14	-3.5	-12	-10
-21	1.7	-26	1.7	-11	14	-14	5.5	-17	1.5	-8.4	6.6	14	-3.4	4.4	5.5	-3.4	-0.07	-7.7	3.4	15	5.3	-0.61	11	6.2	3.2	11	3.5	17	-0.41	2.9	-0.85	29	4.3	11	-0.61	8.3	3.4	4	-4.5	14	-3	9.8	0.28	11	-1	19	-1	1.2	2.3
24	8.3	38	2.3	23	0.39	21	-4.7	17	-2.5	36	4.3	16	-3.2	19	-0.03	15	11	15	-3.9	15	6.5	18	2.7	5.6	1	20	-0.57	22	-2.8	18	-2.5	34	5.5	20	5.8	19	1.1	2.7	3.5	16	6.7	15	-0.81	8.6	-1.3	-8.3	-3.9	12	3.1
24	13	19	11	23	-5.9	19	-1.8	18	2.9	16	11	6.5	-1.7	13	-4.3	27	2.2	19	-0.98	19	6	17	3.5	17	2.8	17	-3	19	-4.7	25	-0.4	26	7.5	20	-1.2	25	1.5	16	-2.5	18	1.2	25	0.86	12	3.3	4.5	2.4	15	0.25
7.4	2.5	8	0.42	-3.2	-8.7	12	5.9	7.4	-0.81	9.2	-3.2	12	3.5	12	7.7	7.7	16	19	2.2	12	3.3	25	3.7	20	6.9	6.7	-2.8	9.5	-5.1	17	-2.2	18	2.9	15	0.26	9	-2.6	19	-5.7	9	2.1	22	2.2	15	4.5	16	4	13	-0.67
4.6	7.5	3	-0.83	2.9	-6	-2.5	3.4	9.6	-1.4	15	-3.3	5	6.7	5.4	14	-0.84	2.9	6.4	2.8	0.03	4.8	11	10	9.9	8.6	10	-3.5	8.8	-7.3	10	1.8	11	4.9	9.3	4.4	3.7	3.2	11	-7.1	2.7	2.5	16	12	18	7.9	2.9	4	-4.1	7.4
-7.3	10	-7.1	6.9	-3.5	3.8	-11	1.7	3	-1.1	-2.2	7.6	4.1	11	8.9	-3.6	11	7.9	3.1	7.5	5.8	2	0.86	14	9.5	3.7	11	-10	3.5	-4.7	-1.2	-1	6.8	5.3	11	1.1	1	-1.9	13	-0.48	6.7	5.7	11	4.2	7.2	7.9	-1.2	3.6	3.9	-4.7
-7.2	6.9	-9.2	11	-3.6	9	-4.5	0.48	0.44	-7	-4.9	2.1	1.8	2.1	5.1	0.66	4.2	2.8	5.5	7.7	3.2	1.8	-5.6	7.6	4.4	0.83	6.3	-2.8	11	-1.6	4.8	-1.1	-2.1	9.1	7.8	2.4	0.91	6.5	6.9	6.9	2.2	3.5	7.9	8.6	-5	7.9	2.5	-0.68	2.2	-6.2
-11	-5.3	4.8	-3.8	15	5.9	-7.2	4.4	6.5	-2.9	3.6	8.1	-0.42	5	-5	3.7	-14	4.5	4.1	5.1	-3	1.5	3.8	9.8	12	2.3	11	0.07	1.8	3.1	-0.9	-0.43	-1.9	1.4	9.8	2.6	5.6	-1.5	-0.98	9.1	2.9	2	12	6.8	0.86	2.7	-11	-2.5	-1.4	-6.8
-4.8	-3.7	5.5	-1.7	8.2	-6.1	14	1.2	9.2	-3.5	12	0.3	15	11	-2	7.1	6.8	11	8.6	9.1	3.4	7.5	7.2	9.2	10	7.3	6.4	1.6	3.8	6.2	3.3	1.1	12	1.9	6	4.5	5	-0.89	2.5	8.8	3.6	4.1	13	6.2	4.7	8.3	-19	-1.4	-18	-12
9.3	-0.59	3.9	-1.1	1.3	5.1	4.2	11	3.6	-3.4	8.9	5.2	5.3	7.2	4.9	7.6	5.3	12	7.2	13	8.6	0.83	13	9.6	13	9.8	-1.8	0.09	6.7	-1	3.3	2.8	18	8.3	8	8	10	7.1	6	-2.3	0.78	5.2	11	5.2	12	7.1	-5.8	5.6	-4.6	-1.1
18	1.7	11	4.5	10	8.3	23	2.5	12	-4.4	14	-0.13	3.7	7.6	8.7	3.3	2.9	9.8	13	11	4.2	7.4	12	14	16	8.9	0.91	4	-0.53	2.5	3.6	7.8	16	13	10	9.6	5.1	4.6	7.7	-4.4	3.4	-0.71	19	10	12	11	-5.3	12	-0.61	4.3
42	7.2	29	14	13	16	35	13	20	2	18	3.4	11	11	21	1	14	11	17	6.7	12	8	17	9.6	23	16	2.3	-3.8	-0.45	-0.08	9.3	16	9.1	13	6.1	8.5	15	7.3	4.8	13	8.8	-0.29	20	18	17	16	-2.9	14	5.4	13
30	1.7	18	-4.4	5.1	0.13	20	8.8	18	0.24	12	-0.04	9.2	3.4	14	6.8	14	6.5	12	7.9	10	7.1	20	18	16	13	5.7	10	7.6	4.9	7.9	6.7	7.1	16	5	8.6	10	7.8	7.2	15	8.2	4	22	20	12	11	-0.11	14	21	10
35	-8.7	21	-4.3	14	-12	25	-0.75	28	-1.1	17	-1.8	21	5.7	19	9.4	21	5.5	22	10	14	2.8	21	5.2	22	11	2.3	4.1	6.2	6.9	7.9	1.7	17	4.3	17	11	4.7	5.3	11	8.9	12	2.1	21	9.7	27	7.8	8.4	3	17	9.6
36	0.41	23	-5.3	18	-7	29	5.7	17	0.9	17	7.6	18	10	28	12	23	5.5	34	11	17	1.1	32	6.2	20	1.7	11	-5.4	18	-1.5	18	9	31	-1.1	16	5.6	12	5.4	18	3.9	16	5.2	33	7.4	27	13	27	0.23	10	1.1
[truncated: 952 more columns]
