# Supplementary material for: Dyslexia on a continuum: A complex network approach
Source: PLoS One. 2018 Dec 17;13(12):e0208923. doi: 10.1371/journal.pone.0208923 (PMC6296514; doi:10.1371/journal.pone.0208923)
Supplement: S1 File — Detailed information about the archive contents is provided in the included README.txt file. (TGZ) [file pone.0208923.s001.tgz › FS_605_AA_run_1.csv]

0.21	-0.46	0.66	0.48	-3.6	-1.4	-3.8	-0.07	1.6	-0.46	1.6	2.6	-2.3	2.2	2.4	-0.93	1.6	3.2	2.4	-3.6	-0.8	4.3	2.2	-3.6	-3.1	-5.9	-5.8	-8.2	-1.5	-3.3	-2.6	-8.4	2.7	-2.8	0.97	-3.6	-7.5	1.5	3.6	-2.1	3.8	-1.6	-6.3	-0.47	5.5	-3.6	-7.1	0.36	-3.2	-5
0.14	-0.19	-0.24	-2.1	4.2	-6.1	3.2	-2.2	4.1	-1.6	-4	-2.4	5.6	-4.2	3.5	-6.1	-3.9	-3.7	-0.17	-2.2	-1.1	1.4	1.8	-0.66	-2.7	-6.9	1.2	-3.6	4.5	-9.1	0.74	-4.2	3.2	-2.7	6.6	-7.1	-5	-0.25	5.7	-5.2	-0.43	-0.95	-3.2	3.9	1.2	-3.9	-4.2	-1.9	-3.8	-2.7
0.23	0.2	-4.2	-0.09	4.1	5.6	1.1	-2.3	-2.3	-2.4	-3.6	-4.7	-3.2	-2.9	-0.89	-2.5	5.5	0.18	6.3	-2.6	6	-4.1	8.8	-2.6	1.9	-0.31	2.4	0.25	0.93	-7.6	1.6	-0.44	-5.7	-1	4.2	-2	-3.5	1.5	2.6	-3.7	3	-10	4.5	-4.2	-3.5	-4.2	1.6	-2.9	3.7	6.4
0.17	0.25	-1.3	-1.1	4.2	6.8	-1.6	-10	-1.6	-3.2	-0.15	-13	-2.3	-4.9	2.5	4	9.7	4.9	8	1.5	-1.2	4.8	3	3.4	0.12	3	1.5	0.71	-1.8	-0.74	2.9	-1	2.4	1.5	0.66	-1.8	1.6	-2.9	-3.2	-4.2	1.2	-5.4	2.2	-8.9	2.2	-0.7	0.32	7	-0.79	1.8
-0.15	0.47	2.1	-4.5	1.1	0.61	-4.3	-3.1	-0.95	-0.18	-1.6	-4.6	3.2	-5	-0.6	-3.1	0.53	6.4	0.19	1.7	0.37	-5.7	-2.9	-0.51	-4.4	4.7	-1.6	2.3	-2.3	0.33	0.59	4.5	4.1	3.4	-3.6	-4.2	-6	1.7	-8.3	-2.3	-2.3	6.5	2.1	2.7	-1.1	-3.1	-6.1	4.9	-2.2	10
-0.18	0.47	0.05	5.7	-3.9	-3	1.1	-0.86	1.4	-3.5	5.8	3.7	-0.98	-6	2.2	-4.2	-3	-0.99	5.8	-2.7	-7	-8.7	-0.49	-4.9	-3.1	4.7	-3.8	-2.5	-1.2	5.8	-1.8	0.05	-4.1	9.9	-2.3	-4	-0.45	3.8	-0.15	0.84	6.6	-1.5	-0.34	1.1	1	-4.6	-4	1.8	-5	9.9
-0.08	0.2	2.4	2.7	-1.5	-6.9	4.7	-5.1	5.4	-1.4	5.5	-3.2	-0.63	-4	6.6	-1.5	-2	2	7.4	-6	-3.1	5.5	1.6	0.05	10	7.8	-1.1	-1.8	5.7	3.7	0.99	-0.39	5.2	0.22	4.1	-5	-0.37	-2	8	1.3	2.9	-0.94	7	3.4	1.6	-4.8	-2.6	-5.5	4.2	1
0.3	-0.02	8.1	1.1	4.4	-0.36	0.51	-4.5	6.9	-0.07	6.3	-2.2	0.15	-6.1	2.6	2.9	0.4	3.2	4.5	-6.9	4.7	-0.79	3.3	1.1	5.8	-3	-3.4	3.7	8.9	0.57	-0.18	1.4	4.3	-2.4	12	-1.9	2.2	-0.35	10	-3.1	-1.3	4.8	2.8	-2.2	6.3	-1.5	0.75	0.03	8	-7.1
0.49	0.1	11	-4.3	6.3	-1.5	0.92	-6.2	7.5	0.32	13	0.68	4.9	-4.8	4.9	2	4.6	-2.5	4.6	-0.5	2	-8	9.6	-4.1	4	-2.6	0.73	-1.3	11	3.6	3.4	-1	5.3	1.6	11	4.6	8.5	-0.92	8.5	0.56	-1.8	-2.5	6.6	-5.7	1.8	-0.61	1.6	-1.4	-1.4	-4.7
0.07	0.07	5.1	2.1	11	-1.4	8.5	-1.5	-0.17	-2.5	-0.98	-2.7	6.5	4.1	4.1	2.3	2.9	-2.2	9	0.9	-0.19	-6.4	0.53	2.6	4.2	3.5	-1.1	-2.3	6.4	-1.8	3.4	5.6	-1.5	-5.9	5.5	5.1	0.87	0.87	3.6	1.8	0.62	-2.3	-4	-3.1	-1.8	1.3	2.9	-2.2	4.6	4.7
-0.05	-0.44	3.3	2.2	10	7.7	15	7	3.1	3.4	2.9	6.1	3.6	6.4	3.5	2.1	1.4	-1.5	1.7	-2.8	8.3	3.5	2.4	2	0.74	2.2	1.5	-2.7	-0.19	5.5	1.4	-1.6	-2.7	0.99	-2.5	6.5	4.8	-3.9	-6.3	4.8	-4.6	6.7	-1.3	-1.5	-6.6	4.2	0.22	-6.7	-0.81	6.8
-0.04	-0.14	-1.1	-1	1.5	0.14	-0.91	-0.67	-2	-5.4	6.3	3.7	0.88	1.2	7.2	-0.92	-1.4	-4.7	-0.96	-2.4	-2	-6.8	2.1	-2.5	0.49	4.4	2.6	-4.8	-0.86	0.72	-2.3	-0.7	-3.5	-7.1	2.3	0.88	3.4	2.4	-4.5	1.1	-9.7	-3.9	6.9	-3.7	-4.2	2.4	1.6	1.9	0.41	1.5
0.13	-0.32	0.44	5.4	5.4	4.2	-0.82	0.59	2.6	-4	5.4	9.3	2.9	0	0.43	4.3	-5.1	-2.4	-2.5	-2.2	-1.7	-6.2	1.2	2.7	-0.68	-0.18	3.8	0.99	0.38	-3.2	6.5	-1.5	4.1	-11	-0.99	-2.5	6.4	2.7	-5.7	-0.46	4.6	1.1	5.2	-2.5	-3.6	2.6	2.4	-3.6	-1.3	1.9
-0.38	-0.27	-4	1.6	2.6	5.1	2.8	9.2	-4.7	4.3	0.14	2.2	3.8	5.5	-2.1	-3	2.8	-6.5	-2.7	-3	0.98	-0.06	3.9	0.34	-2.2	-5.5	3	-5.3	-5.2	-2.6	-4.9	-1.4	1.2	3.7	-1.3	-2	1.7	-2.6	-5	-0.2	-4	1	-6.2	-3.8	-10	-0.83	-1.2	-5.5	-7.3	-8.2
0.28	-0.15	1.3	7.2	-1.3	5.2	4.9	7.6	-1.4	4.5	-5.1	2.6	-1.4	3.2	-1.3	3.9	6.1	-3.2	1.6	3.3	-0.87	2.3	-2.3	-3	-0.85	-3.6	-5.8	-0.22	-4.9	4.2	2.9	3.4	-2.2	4.6	-0.53	1.8	1.1	-0.98	2.6	8	-4.5	1.9	-8	5.1	-1.6	-0.44	0.94	0.83	-5.2	-2.1
0.26	-0.03	2.3	5.6	4.7	6.8	1.1	9	-4.2	-1.3	-1.5	5.9	-1.1	1.9	-1.7	7	5.4	8.6	3.2	-0.15	0.27	5.1	-5.2	2.5	2.7	-5.7	-2.7	2.2	-2.2	1.9	2.9	-0.54	-2.5	-3.4	-3.7	6.2	-0.82	-2.2	0.15	7.5	-0.2	-3.3	4.9	-1.3	0.09	-3.7	2	0.09	8.1	-3.7
0.15	0.15	-0.23	1.2	5.2	1.5	-1.7	4.9	1.3	0.08	-2.9	0.48	2.9	-0.8	2	-1.7	-2.5	-13	0.28	1.1	1.7	4.1	2.6	7.8	2.7	-1.2	-0.91	2.3	-1.7	-0.41	-2.2	4.7	1.2	0.02	-10	2.2	-3.1	4	-3.8	6.6	4.8	5.3	-1.1	0.28	-3.1	-2.5	-3.2	1.1	8.4	6.2
0.2	0.27	-0.66	-0.89	-0.03	-4.4	-4.8	2.5	0.25	1.8	0.73	-5.9	2.7	8.4	5.2	-3	3	3.1	-0.12	0.56	8.6	-0.78	3.2	3.1	-0.24	5.2	6.9	-2.7	-0.06	5.4	-2.2	4	0.48	5.3	0.65	3.6	3.9	1	1.6	-3.5	-3.6	7.6	4.9	1.5	1.6	7.6	7	-1.4	7.2	4.8
0.55	0.17	-3.5	-1.7	0.25	2.3	-3.4	-1.5	3	3.1	-6.7	-3.7	2.2	3	4.6	-3.4	1.9	4	5.8	2.1	4.6	0.47	2	1.8	12	3.7	8.9	2.7	6.5	-2.6	8.4	-0.08	3.7	-0.19	6.3	-4	4.5	2.8	9.6	-2.1	8	1.1	5.2	0.24	9.1	3.8	5.9	4.7	3.7	0.63
-0.08	0.42	-2.9	0.64	-3.5	-4.7	-4.8	0.2	-0.74	-0.64	-5.6	1.1	6.8	-1.2	2	5.4	-3.7	-0.06	-1.7	-0.93	1.9	2.4	-0.98	2.1	7.3	-1.5	5	2.6	5.6	1.3	2	1.2	7.5	-1.6	-0.54	4	0.06	-1.9	3.1	-0.3	0.77	3	2.6	6	1.4	-1.5	0.29	1.8	4.3	-0.53
-0.4	0.43	-3	-7.1	-3.1	-2.2	2.2	-1.4	1.4	5.7	-1.2	-4.2	-0.85	-1.7	4.4	2.1	-1	2.4	3.3	8.6	-0.63	4	3	1.2	-4.8	1.6	1.3	4.1	-3.8	4.2	-1.3	2.2	3.2	4.3	-4.9	3.2	-2.4	-5.7	-0.7	-0.25	-4.9	1.6	0.67	1.8	-5.4	2.4	-1.6	-0.77	-1.8	3.4
-0.33	0.16	-1.4	-2.4	-1.2	-2.5	-2.6	-6.7	3.3	0.15	-3	-6	3.2	3.5	1.4	4.3	5.1	0.74	-5.9	8.8	3.9	1.7	-2.7	-1.1	-2.6	-2.2	6.5	4.1	-2.3	1.6	-0.84	4.5	1.7	4.5	1.8	9.3	1.9	-0.01	-2.2	7.1	-2.2	-0.84	-2.5	5.2	-0.29	1.6	5.4	3.2	4.8	0.42
-0.39	-0.16	-7.3	-4	-5.3	-11	2.4	-13	3.6	-5	-6	-9.7	1.1	3.7	0.91	-2.5	8.2	0.65	0.95	2.8	3.3	-8.4	-2.9	-6.5	-4.4	-6.4	1.8	-1.9	0.39	3.6	-0.71	-0.95	-3.8	9.2	-1.5	7.7	11	0.05	-1.3	6.3	-2.8	-2	2.7	-4.7	3.3	0.92	7.9	1.9	-0.9	0.81
-0.21	-0.13	-0.93	-8.6	-2.6	-5.4	-1.5	-0.74	3.8	-2.8	-4.7	-9.2	2.6	0.65	1.6	-4.4	1	-4.3	-1.9	-4.9	1.2	-4.7	-0.42	-6.2	-3.5	-5.4	3	3.1	6.2	-3.2	1.8	0.43	-2.9	-2.2	6.5	0.7	7.5	2.9	4.2	0.23	4.8	-5.4	3.2	3.5	-2	0.26	6.4	2.3	-5.7	-6.6
-0	0.14	-0.13	-6.3	-0.08	-3.8	1.5	-7.7	1.3	-0.91	1	-5	-0.71	0.49	-2.8	0.32	-7.4	-6.1	-1.1	-3.3	-0.4	-5	-0.99	-5.6	-2.7	-2.4	-1.4	1.3	-0.2	0.63	3.3	2.8	1.7	-3.6	1.2	-9.4	-6.4	-2.7	-2.8	-5.4	6.8	-0.46	-2	5.6	2.6	-6	-1.1	0.08	-5.2	1.1
-0.25	-0.24	0.99	-0.89	-4.6	-7.9	1.6	-3.8	-1.4	-3.2	-6.4	-1.9	-5.8	4.3	-7.8	-1.1	-2	-5.5	-5.2	0.51	-0.86	-0.78	-8.7	-3.6	2.2	1.1	2.4	-0.24	0.32	3.3	6.2	-4	4.1	2.1	-5.7	-2.6	1.6	-0.88	1.8	-3.7	2.4	-0.96	-2.3	-3	5	-4.2	2.9	-1.3	-4.8	6.8
-0.06	-0.33	-5.1	-0.97	-4.4	-1.9	-2.8	-7	-6.8	-5.5	-6.7	-0.54	-11	0.95	-5.1	1.1	-1.6	3.2	-6.2	-1.7	-0.27	12	-0.24	2	0.74	-3	4.4	0.94	-0.85	-8.7	-2	-3.1	3.1	-0.11	-2	-4.1	3.5	-1.7	-1.5	-2.8	1.6	-4.7	-2	1.5	-2.9	-1.5	2.1	-3.1	1.6	-4.6
-0.34	-0.71	-5	-6.7	-3.4	-7.3	-0.51	-3.7	-4.6	3.1	-6.9	-0.38	-4.6	-0.15	-5	-4.1	-6	-5.9	-7	-2.4	-6.7	-4.8	-9.6	-8.1	-8.6	-0.75	-9.9	-1.2	-3.2	-6	-0.22	2.6	-4	-12	-9	-1.7	-6.7	-3.6	-0.04	0.94	-4.4	5.9	-7	-4.4	-4.8	1.4	-12	-7	-6.6	-3
-0.1	-0.27	10	-2.3	-0.18	-3.2	-1.1	5.9	-2	2.8	1.6	1.4	-4.5	-1.7	-3.8	8.1	-0.18	-4	-5.9	6.3	-5.2	-3.3	-5.7	-6.4	-3.6	7.6	-2.7	4.3	-1.6	3.3	-0.62	-3.1	-0.95	-7.1	-1.9	2.8	-7.8	2.3	1.1	5.9	11	13	1.5	3.5	2.6	4.1	-2	4.1	7.4	9.8
0.4	0.35	-3.9	7	-4.4	4.4	-3.1	7.2	-1.4	5.2	-3.6	-0.39	-2.7	4.4	-6.5	-0.62	-0.07	14	-6.2	12	-3.2	1.6	-2.1	3.6	-1.3	2.5	-2.5	4.7	4.3	-3	-5.3	1.7	2.6	-2.9	6.1	5.1	-1.6	-5.2	-4.5	1.9	-4.2	-5.8	-3.6	7.6	-0.16	0.38	-2.4	6.8	0.52	-1.1
0.36	-0.52	-0.12	-1.3	-1.8	0.57	1.1	1.2	1.2	0.17	0.63	1.2	-4.7	8.9	-0.34	-3	-2.7	-7	-6.2	6.9	1.3	-1.7	1.5	4.5	-2.1	2.8	-0.27	0.04	0.37	-0.09	-1.2	-3.2	1.5	-3.2	-3.7	-5.1	-1.7	-4.4	-6	-1.4	-0.32	0.1	-2.1	-3	5.7	-0.74	1.8	-0.47	3.4	1.5
0.35	0.13	5	-1.5	-0.89	-0.64	1.2	-0	-3.1	4.8	-4.1	7.7	1.2	2.3	-1.6	3.3	5	4.7	-3.7	-1.9	-2.4	3.5	-2.6	6	-0.25	-1.5	-0.61	-2.1	-1.6	-4.9	-2.2	-4.4	-0.6	-0.09	-11	1.2	-2.4	-0.3	-4	0.15	-0.49	-7.3	6.8	-6.1	-1.7	-3	-2.5	-4	0.39	-4.6
-0.07	0.34	2.8	4.9	-7.3	0.77	-0.82	1.6	1.8	1.6	2.8	5	2.3	-1.1	-0.66	4.2	-0.97	8.1	0.33	-0.36	2.9	11	4.3	7.5	-4.8	2	-2	-3.4	-3.1	-1.3	-2.9	-4.5	0.2	2.3	-7.9	4.5	5.9	0.56	-2.5	-1.9	-2.1	-6.1	-5.6	3.2	-0.92	-0.64	3	-0.31	-5.7	-3.3
-0.23	0.35	1.7	6.6	0.89	3.9	-3.2	4.3	1.7	3	1.6	8.6	-3.8	-4.2	3.4	2.9	0.95	5.3	-4.7	5.2	4.4	1.4	-4.6	3.3	-4.6	3.7	-2	-2.4	-6.2	6	3.4	-7.8	-5.1	3.8	-2.7	4.8	-0.34	-3.1	-8.4	-5.6	2.5	-5.6	-9.5	4.8	5.4	-2.6	-0.53	-0.44	-5.8	-0.72
-0.24	0.71	-1.9	1.4	1.7	4.1	-3.2	0.38	-0.1	4.5	0.16	4.4	0.5	-2.6	-2.9	12	2.2	14	0.19	7.7	-2.1	3.8	-6	7.2	-1.5	2.7	-4.7	2	-11	4	0.73	-3.8	-3.1	9.7	-2.8	4.1	-8.2	3.8	-1.1	1.6	1.1	3.7	-2.5	-0.95	0.01	0.72	-2	1.5	-2.5	1
-0.26	0.67	-7.5	2.5	-6	5.7	-4.2	2.8	2.2	2.9	-5.5	2.1	-1.5	3.9	-5	6.2	-6.8	14	-6.9	9.6	2.4	6.9	-0.48	1.7	2.6	4	1.5	6.7	3.1	1.9	1.7	-0.87	2	0.63	-1.6	-1.8	-3.6	-1.3	-1.1	-1.3	7.4	4.5	7.1	8.1	3.5	0.9	3.1	2.8	4.8	5.4
-0.28	0.57	-1	-2.1	-3.3	6.3	-3.3	4.4	4.8	1.3	-2.2	-3.6	-2.7	-0.08	0.28	-5.3	-5.3	13	-0.95	4.4	-6.3	3	1.1	-1.5	4	3.3	-3.5	3.6	-0.06	-0.84	-5.1	0.05	-2.9	1.5	-2.9	-3.8	-1.8	-0.86	-2.1	0.68	-4.1	2	-1.8	7.2	-3.3	6.4	0.2	2.6	-1.3	1.5
-0.28	0.34	0.7	-1.5	5.8	3.1	-1.1	1.6	-1.9	-4.1	1.7	1.8	-2	-4.5	1.7	-6.2	-4	2.5	3.6	1.5	0.04	1.4	-2.6	3	-3.4	5.4	0.27	0.34	-2.2	-0.34	-8	0.31	-2.2	-2.2	0.03	-2.1	-0.01	-2.5	-0.57	-0.39	2.3	10	-6.7	7.7	-4.3	-5.6	-1.7	-5.6	-6.8	-3.1
-0.05	0.48	4	0.79	-2.2	-1.7	0.62	0.51	1.4	-0.2	-0.96	2.6	0.51	-6.2	4.1	-0.6	1.1	3.5	-0.83	-2.9	12	2	2.2	3.9	-4.2	4.6	-2.9	2.8	-9.7	3.6	-0.68	1.3	-1.4	-2	-6.9	-0.25	-5.8	3.1	0.32	1.9	-2.8	9.4	-5.5	3.3	3.4	5.4	-4.1	-4.4	-3.5	0.36
0.46	-0.14	-2.2	3.4	-1.5	1.8	-2	9.7	0.03	4.8	4.7	5.4	1.8	-4.3	4.7	-7	3.2	-7	-4.7	-0.23	-2.5	3.6	4.5	1.1	-5.1	0.08	-2.5	-1.7	0.82	-0.88	-0.94	2.7	2	-1.1	1.4	-5.8	-2.1	8.3	-1.8	-6.4	-11	7	-5.5	-0.73	-0.59	7.7	-1.7	4.8	3.2	-2.6
-0.08	0.17	-5.3	-0.23	-3.4	-2.2	-1.2	2.9	-5.7	2.2	-1.6	0.47	2.2	-0.28	-4.5	-2.7	-4.1	2	-13	-1.2	-4.7	4.2	-0.8	-1	-3.2	-2.7	13	6	-0.31	-0.42	0.85	1.7	4.6	-0.41	6.8	-3.1	4.2	6.3	6.3	-3.2	-6	4.8	8.4	8.7	1.3	2.1	4.3	4.5	-3.1	0.18
0.16	0.38	1.7	8.3	-1.1	2.1	-1.9	3.5	-2.3	3.9	-8.9	0.71	9.1	0.16	-5.2	-0.01	-5.7	2.7	3.1	-1.5	2.9	-1.6	0.82	-3.2	5	0.03	0.27	-3.1	-0.73	-0.06	1.1	3	-6.3	0.99	-0.23	-5	2.9	-4.1	0.11	-2.6	0.55	7.5	3.1	-0.81	-1.5	1.6	-2.1	0.46	7.4	0.5
-0.24	-0.27	-1.4	3.6	-3.6	0.82	2	3.4	-0.11	-0.3	3	1.9	-2.5	-5.1	1.1	-3.6	5.6	-6.1	-0.67	-1.3	7	-1.1	-2.6	-4.5	-0.35	-0.26	-4.5	3.7	-3.3	3	1.4	3.2	-1.1	2.9	-0.58	2.7	1.8	-0.1	6.7	-4.4	9.1	-4.8	3.2	0.01	-0.32	2.8	-5.3	3.3	5	-5.4
-0.02	-0.46	1.8	-2.4	-1.6	2.2	-3.4	-2	-3.9	-4	5.1	-1.6	1.8	-2	-2.2	-6.2	0.43	-2.3	0.19	1	-0.58	0.95	3.7	-5.1	-3	-0.81	4.1	6	7.7	5.3	2.2	3.2	-1.6	5.6	9.6	3.5	4	2.5	0.23	2.5	3.4	0.45	4.7	7.5	-0.34	0.71	4.9	-3.1	-3	-0.41
0.14	0.2	5.1	1.7	2	6.6	0.65	5.8	-2	-2.5	0.73	3.5	-1.9	-1.4	-4.4	-2.2	-6.7	-3.3	2.9	-12	-1.3	-2.6	-2	-4.9	1.2	3	3.8	8.2	0.39	1.9	-3.7	-1.9	-3	-3.3	4.1	3	2.9	1.8	7.5	2.1	4.5	-5.5	4.9	1.5	-2.7	-0.54	-1.9	1.2	-5.1	-0.44
-0.31	0.77	1.5	9.9	2.8	6.8	6.3	8.1	1.7	0.23	-0.6	2.5	1.2	0.9	0.45	5.8	-2.8	12	4.7	10	-7.6	9.2	-2.8	6.9	-0.79	0.85	1.9	-0.99	-3.5	1.8	1.9	-4.1	-3.8	-1.5	4.6	1.7	-7.4	-1.9	-3.5	-5.1	3.1	-4.8	1.2	-2.8	-6.6	6	-2	1.7	-1.9	-0.88
-0.34	0.9	-1.4	0.73	3.1	6.6	5.6	7.2	4.7	-1.5	-0.41	-1.6	-2.4	2.3	-1.7	-1.1	-3.3	3.7	3.4	6.5	0.05	6.7	-3.4	4.5	-5.5	-0.79	-0.1	-7.9	-10	4.9	-0.59	2.4	-5.7	-1.1	-9.6	2.1	-2.4	4.7	-12	0.8	-6.1	5.2	-5.2	-8.7	-12	3.4	5	5	1.1	0.2
-0.24	0.58	-2.6	-0.54	5.2	2.5	-7.2	7.3	1.5	0.68	-0.46	4.3	1.6	4.5	-3.9	-4.2	-0.21	-8.5	2.4	3.1	-5	-0.9	-12	4.9	0.06	-6.7	2.2	-3.6	-8.1	-3.5	-4.4	1.2	-3.2	3.5	-4.8	-3.5	-2.9	0.2	-0.41	-1.2	-5.5	4.7	3.7	-2.4	-5.2	3.9	2	1.5	1.3	-2.2
0.03	0.45	-3.3	6.6	1.7	6.8	5.6	8.6	-1.3	2.9	2.2	3.4	3.9	2.7	-5.4	6.4	5	6.5	4.4	9	0.79	7.2	-6.4	8.4	4.7	-0.65	7.8	0.64	-0.12	-1.8	2.1	-0.17	-3.5	5.6	2.8	-3.7	5.7	-2	0.73	-2.4	2	4.4	-5.8	5.6	3.3	-2	8.1	1.6	4	-1
-0.01	0.4	-0.74	5.8	4	7.8	10	12	-2.9	13	7.4	0.9	-2.6	9	-3.2	11	-1.7	2.9	0.5	7.2	0.4	12	-0.23	3.6	3.9	4.1	-3	3.6	2.8	0.83	-2.9	2.5	4.1	-0.51	4.8	6.1	0.04	4.2	0.13	-1.3	-4	4.6	-5.3	11	3.9	3.8	-3.3	3.9	3.8	1.4
0.34	0.44	2.1	4.4	1.9	4.4	0.78	9	0.73	7.6	6.8	6.7	-1.1	6.4	0.19	8.4	-5	7.4	-2.8	10	-5.7	6.8	-3.9	8.9	-2.2	1.8	-5.5	4.2	5.3	6.1	-2.3	3.4	7	13	8.8	1.1	1.8	3.7	-0.05	1.8	1.8	-5.6	-2.7	0.91	6	2	0.2	5.8	0.58	4.5
0.52	-0.44	-3.2	-1.5	1.8	5.2	6	2.6	-1.6	-2.5	8.7	4.5	0.96	-2.4	-0.09	4.7	-0.53	5	-3	0.52	-0.39	-5.5	2.8	6.5	2.5	5.1	-2.4	4	-1.4	14	-1.7	3.3	3.1	10	0.27	12	-0.46	11	-5.7	6	-3.2	-5.9	-5.4	-3	-3.5	3.2	-0.81	8.5	-2.6	4.3
-0.08	-0.63	-2	-4.4	0.64	-1.7	6	-3	-5.7	-1.9	8.2	2.9	-0.97	-5.2	-3.2	-4.5	-6	-1.7	1.3	-2	0.89	-0.31	1.1	-6.7	3.8	-6.2	-1.5	-3.6	0.12	5.2	-7.5	-4.7	5.5	-5.9	-6.2	-3.5	-4	3.9	-3.6	3	-4.2	-2.2	-0.77	-4.7	0.66	-2.5	-1.8	-2.8	1.2	-8.8
0.1	-0.94	2.3	-6.5	-3.4	-9.7	-3.5	-6.1	-6.3	-5.1	-4.6	-4.2	4.2	-1.1	-5.9	-0.4	3	-7.7	-2.8	-3	0.22	-6	-2.2	-0.14	0.64	-4.9	-4	-1.5	-5.5	-5.9	-5.1	-0.36	-2.9	-9	-9	0.79	1.1	-4.1	3.2	-0.2	4.6	0.26	4	-7.4	1.2	-1.9	0.64	0	2.5	-9.3
-0.24	-0.31	-2.1	-1.9	-11	1.6	-7.3	-1.9	-9.2	0.96	-4.4	-1.5	-4.5	2	1.1	-2.9	-4.4	-1.1	-0.18	-4.2	-2.8	-5.9	4.2	-3.5	-2.6	-2.6	-1.3	-7.6	-4.8	-10	-2.8	-3.7	-7.6	-8.1	-4.1	-1.6	-4.8	-5.3	-0.23	-6.3	-0.43	-3.3	2.6	-12	-2.2	-6.6	-5.7	-4.8	-4.7	-3.9
-0.34	-0.52	5.2	0.15	-6.4	2.5	-7.8	0.82	-2.6	2.7	5.3	3.6	-6.1	0.32	-11	-8.6	-4.2	-8.3	-13	-5.5	1.5	-4.8	-4.8	-7.5	-0.41	-1.8	-2.1	-1.9	-2.4	-2.4	-2.8	-7.1	-6.8	-2.8	-12	-2.4	-0.11	-1.8	-3.1	-1.2	-4.8	-0.02	6.4	-1.4	1.1	-0.41	-2.6	-2.1	0.64	-4.1
0.14	-0.38	0.26	-0.6	1.5	-0.18	-1.1	1.8	2.5	4.5	7.1	-2.6	-4.6	-2.8	-4	-0.61	-4.9	-7.8	-1.2	0.36	-3.6	1.6	-4.3	-4.7	-2.4	-5.4	-5.8	-2.2	-1.4	-1.5	-2.6	-1.5	-6.9	-4.7	-12	-6.4	-1.5	1.9	-1.4	-0.68	1.4	0.27	-1	-0.39	3.8	2.7	-4	-1.9	-2.5	-4.5
0.07	-0.06	-0.02	4.2	4.9	0.83	1.7	-12	0.04	0.96	5	-2.9	0.93	-4	-3.2	3.8	-2.7	-13	-3.6	-2.8	-4	-3	4.5	2.1	1.4	4.2	-7.2	2.8	1.1	0.6	1.7	4.2	9.2	1.8	0.74	0.35	0.89	-1.7	-0.8	6.3	-3.7	9.7	-7.8	-1.8	-2.7	4.6	3.5	-1.8	3.4	-5.4
0.24	-0.26	-0.56	1.3	-0.32	3.1	0.1	-2	1.8	-0.31	1.5	-0.07	-0.72	2.3	-2.6	6.5	-1.4	1.3	2.1	-0.39	-4	-4.7	3.5	0.83	5.6	5.4	2.4	6.2	3.1	2.6	-0.82	6.8	-0.54	1.8	6.8	2.4	4.1	3.6	1	9.3	-0.78	6.4	0.89	7.8	-0.82	5.7	7.2	3.3	4.1	-0.52
0.29	-0.34	-2.6	0.92	-3.9	2.2	-1.9	2.2	1.7	4.9	1.9	0.77	4.7	1.6	5.2	-0.3	6.9	2.8	3.6	3.7	7.6	1.6	3.2	2.7	6.1	-1	5	-4.6	5.8	1.1	4.3	-1.8	2.5	-5.8	6.4	2.6	5.6	-1.6	11	3.1	4.2	-7.7	-4	-3.5	5.2	2.1	8.6	-7	1.1	0.72
0.36	-0.58	-2	-7.3	1.7	-8.5	-1.1	-4.9	0.27	-0.52	0.14	-0.33	4.1	-7	4.7	-5.3	5.3	-5.2	1.8	-5.5	6.5	2.6	-1.3	-0.92	-4.2	-4.5	2	2.2	-3.5	-6	-2.7	6	1.5	-6.2	-0.94	0.82	-0.38	0.4	1.6	-5.6	-3.6	-4.7	-3.7	-4.7	-6.1	-2.8	2.4	0.21	0.32	-3.9
-0.06	-0.52	5.8	-5.6	0.28	-7	-1.4	-6.4	5.6	-2.8	2	0.34	3.1	-2.8	6.9	-1.1	4.7	-7.3	0.28	-3.3	-0.87	2.2	-0.68	2.5	0.22	1.4	0.69	6.8	-0.8	-3.5	1.8	6.2	-5.3	3.1	-4.1	-0.72	-1.3	0.4	-2.4	2.9	1.2	-6.2	-5.1	5.1	-7.1	-6.2	-2.5	2	-4.2	1.4
-0.23	-0.01	5.2	1	4.7	-0.11	4.5	4	1.8	-0.76	-1.2	0.48	7.2	2.8	2.8	-0.3	1.1	2.7	8.7	0.84	1	0.42	-4.3	1.5	1	2.7	-2.5	1.1	2.8	-3.9	-2.4	3.4	-1.2	3.6	6.6	-1.4	1.1	-4.6	-1.4	1.9	-3.9	-3.3	-6.5	1.9	0.24	-2	-3.2	-0.35	3.6	4.1
-0.34	-0.29	-2.7	1.9	-4.1	1.9	0.2	0.6	-2.2	-3.3	-7.5	3.7	4.4	-2.4	-4.9	1.2	-3.7	-5.3	5.9	-4	6.5	-1.4	4.7	2.1	-6.3	-0.52	-0.22	1.8	-1.5	-4.7	-3	3.2	1	2.2	4.4	-1.8	-6.3	0.06	-2.1	0.24	-3.9	3.3	-2	3.2	-2.4	3.4	-2.7	0.3	-1.6	-1.4
0.14	0.2	-2.1	-1.5	-7.4	-1.9	-6.7	-0.53	-2.9	-7.1	-4	-1.2	3.6	-5.7	5.2	0.63	0.65	-0.49	-4.1	-2.8	9.3	1.8	4	-6	-2.9	1.2	1.1	-2.1	-3	1.9	-2.7	-1.2	1.4	3.4	-1.6	-3	-2.3	0.75	-9.7	1.6	-1.2	-0.4	1.1	3.5	-6.5	2.9	-3.9	3.3	-4.5	3.4
-0.1	-0.22	-3.6	-2.5	-7.1	-7.7	-2.1	-6.9	0.54	-5.9	1.7	-1.4	1.4	-5.7	5.5	-0.57	-6.6	0.78	-4.3	-9	-4.3	0.27	2.3	-1.2	1.4	0.11	-0.4	-3.1	4.3	-2.8	5.7	-3.6	-1.1	-0.24	2.8	-0.61	1.6	0.39	-1.9	-4.1	-2.7	0.34	1.2	3.5	-1.7	5.3	3.4	-0.26	0.19	-0.27
-0.07	-0.71	5.5	-4.5	3.9	-7.9	0.34	-4.4	-2.5	-6.8	3	4.4	-4.8	-5.6	-5.2	-7.6	-3.3	-7.2	-1.1	-7.1	-3.6	-3.3	3.2	-4.3	-1.1	-3.8	-3.3	-1.4	6.6	-3.8	1.1	0.8	4.5	-1.6	3.6	-6.5	-6.2	0.66	-0.31	-0.26	-4.3	0.01	-2.8	-2.5	4.2	0.74	-4.9	1.3	-0.22	-3.1
0.14	-0.81	3.3	-9.6	3.8	-6.8	-1.4	-7.5	4.8	-8.3	3.5	-3.6	1.6	-5.9	-6.3	-1.8	-1.1	-2.4	0.11	-1.5	-1.8	-4.6	-0.12	-3.8	7.5	6.8	4.2	-2.2	5.9	2.5	2	3.5	4.5	-3.6	6.1	6.2	11	-8	3.1	1.3	-4.1	-5.7	6.9	-3.5	3.8	-2	0.91	-11	7.6	3.7
0.1	-0.6	-2.2	-3.3	-6.4	3.5	-2.5	-4.5	-2.6	-1	-3.1	2.8	-2.1	-2.9	-6.5	-2.3	6.2	5.4	-1.8	-7.5	-6.7	2.3	2.6	2.5	2.1	3.4	4.9	4.7	3.4	-1.4	4.5	1.9	-4.3	1.3	-1.5	-4.1	0.87	1	1.9	1.6	-0.44	-0.27	2.7	-5.4	4.9	3.3	2.3	6.7	2.7	-2.4
0.2	-0.81	0.42	-2.1	-2	1.6	0.93	-5.1	-3.3	-7.8	2.4	0.57	-0.77	-4.8	-3.8	-5.4	-6.3	-8.7	1.5	-3.6	-9.5	-6	-0.7	-3.5	0.9	-4	-6	-2.8	1.4	-0.32	-6	0.21	2.6	3.6	-4.9	6.2	-5	3.5	-3.3	4	2.7	-3.8	-2	-9.5	-2.4	5.1	-10	-1.4	-1.6	-1
0.36	-0.67	1.9	1.9	-2.5	-0.93	-2.4	3.5	-0.61	-8	-4.5	2.7	4.1	-1.2	-2	1.2	-1.4	-1.8	1.4	0.2	-10	3.3	0.84	-1.8	1.8	-3.8	-0.85	-6.3	0.15	-6.9	-2.8	-7.2	0.4	3.2	-2.5	-0.99	1.9	-5.4	0.42	-3.1	-0.25	-3.9	-5	-2.8	0.29	1.8	1.6	-10	-3	-3.2
0.21	-0.27	4.7	0.29	0.99	-1.1	4.8	5.7	-0.33	-1.7	-0.6	0.09	1	-2.1	-2.6	5.9	3.8	5.7	4.9	0.86	-1.9	-1.2	0.36	-0.12	5.6	-5.7	11	-1.6	4.8	-4.7	0.65	-8.7	5.1	2.1	1.7	-6.1	5.6	-4.9	4.1	-2.8	-2.1	-9.1	7.7	-2.7	3.4	-3.2	6.2	4.1	1.5	-8.2
0.06	-0.32	4.3	-4.4	4.9	-2.3	-2	-1.3	0.62	0.17	6.5	1.3	-2.2	-0.09	-1	3.8	-5	6.4	0.59	1.4	6	-0.11	-1.9	5.8	2.7	-4.6	4.1	2	1.6	-7	-1.8	0.17	1	2.2	1.7	-11	-3.7	1.9	2.9	-4.9	1.5	-12	2.2	-6.3	-2	-6	-3.9	-5.4	0.82	-7.1
-0.12	-0.58	0.65	0.2	-0.91	-3.4	-3.6	-0.67	-7.4	-1.4	-3.9	5.6	-9.4	-2.1	-2.5	1.4	-1	-1.3	-2.3	-5.8	0.29	-3.1	2.6	-1.8	-4.2	0.13	-4.7	2	-9.3	-2.6	-2.9	-0.5	-6	2.4	-9.8	0.43	-5.3	4.7	4	0.24	-0.49	-1.8	1.2	-2	-1.3	-6.3	-4.1	-1	-1.2	0.58
-0.09	-0.09	-3.5	-1.5	-2.5	0.46	2.7	0.74	-8.4	-0.04	3.1	2.7	-6.8	0.49	2	-6.4	0.93	-10	1.2	-5.3	-3.8	-11	-1.2	-1.4	2.2	3	-7.6	-1.2	-1.6	-2.9	-2.9	1.4	0.01	3.3	-2	-4.2	2.1	-0.45	0.15	-1	-1.4	0.42	-0.59	3	-2.2	-3.7	-2.3	-0.26	-3	5.1
-0.43	-0.17	-0.81	-7.3	1.1	-6.8	1.7	-2.9	-6	-2.1	-8.8	-2.7	-7.8	-3.6	-7.1	-4.4	-12	-1.9	-6.6	-2.2	-12	-0.28	-4	-4	-1.4	-2.4	-4.7	-2.9	-2.6	-3.2	-5.8	-1.3	-3.6	-5.6	2.1	-2.3	-4.1	0.64	-1.7	-1.8	4.4	-5.1	-1.1	0.02	-2.5	-6.7	-6.4	2.6	2.8	-2.7
0.23	-0.55	0.12	0.86	0.7	-5.4	2.7	-5.5	-4.8	-4.4	1.1	-3.7	-13	-2.7	-4.2	-3.4	-6.5	-2.3	-6.2	-4.1	-11	5.1	-3.8	-3.4	5.9	-2.8	-4	-8.4	9.8	0.93	0.71	-0.44	0.4	-1.8	6.1	1.7	0.21	1.8	1.4	-1.6	15	-2.6	-6.8	-2.8	8.8	-4.5	1.2	1.2	2.3	3.6
0.17	-0.05	3	-1.7	3.2	-5.3	-2.6	-7.4	3.1	-5.1	3.7	-1.4	-6.4	-2.4	-5	-0.74	5.6	-0.99	-1.7	-1.6	2.1	-2	3.5	-6	-2.3	-4	6.7	-7.8	4.1	-5.5	10	0.55	-1.1	-0.48	11	-2.4	10	-0.6	8.9	2	3.6	-2.5	4.9	-6.3	14	-0.8	7.9	-0.55	-0.75	-4.3
0.28	-0.5	3.3	-4.5	-0.32	-2.7	1.2	0.27	1.5	1.4	1.3	0.11	-0.72	-4.2	-3.1	-4.1	4.1	-6.4	-2.7	-9.7	-6.5	0.63	-3.5	-5.2	-6.2	-5.7	-9.7	0.03	0.03	-3.4	-3	-0.03	-3.2	0.47	7.1	-4.1	-3.8	-0.24	0.44	-1.7	4	2.2	-3.6	-0.66	4.2	0.69	-8.5	-1.2	-4.1	-3.4
0.18	-0.14	-1.1	0.65	2.6	-3.9	5.8	0.87	1.2	-1.1	6.3	-8.4	-1.9	-1.3	1.6	-6.6	2.4	-5.3	-2.2	-3.8	4.1	1.8	4.6	0.25	0.36	-3.3	-4.2	0.36	5	-5.2	0.6	1.6	0.42	-6.4	0.16	-2.6	-1.5	-2.7	-1.1	1.4	7.1	7.1	-3.7	-6.5	1.9	-2.8	-4.2	-2	4.9	-8.1
-0.25	-0.36	2.2	-0.13	0.58	-1.8	-0.21	-3	-1.9	2.3	2	-4.4	-0.08	5.2	-4.2	-7.6	3	-3.9	2.2	-4.7	4	-2.4	4.2	-4.7	0.27	-7.7	-3.9	1.2	4.1	3.2	0.58	2.8	0.08	-0.77	-0.47	0.02	1.4	2.7	-0.64	1.2	2.5	2.2	1.4	-1.8	-0.13	0.71	-2.7	5.9	-1.1	-6
-0.05	-0.01	2.5	-1.8	3.5	-6.8	0.18	-1.4	2.2	3.5	-3.2	-4.6	1	-0.75	0.29	-3.3	4.2	-3	2.3	-2.6	2.4	-8.2	10	-5.8	1.6	-1.7	-2.5	-2.8	0.56	3.6	0.16	1.3	-3.2	1.5	-3.5	4.2	-0.84	-0.03	7.2	-2.6	-1.3	5.4	0.01	-3	8.1	1.2	0.42	1.4	-2.7	1.7
0.3	-0.08	-1.4	-2.1	-1.2	-5.2	-4.8	-4.5	-0.71	-4.6	-8.4	-3.2	-1.5	2.6	-0.31	-0.01	4.3	-4.3	2.4	-2.4	-6.7	0.38	-3.2	2.1	3.1	2.1	-7.2	-7.8	-2.1	7.8	3.5	-3.5	-6	4.2	0.12	8.4	-1.4	3.6	4.9	0.37	0.69	6.1	-5.8	-0.64	2.1	0.14	2.8	-7.1	3.7	1.6
-0.32	0.43	-4.7	-2.8	0.25	2	-8.6	-2.2	-5.8	-2.4	-6.6	-8.3	-8.5	6.3	0.8	-4.1	-7.6	1.8	-0.19	-5.1	-6.8	-6.2	-3.1	2.8	0.56	2.1	-1.5	-2	4.9	5.2	4.2	-2.3	-2.1	6.2	-2.6	4.7	-2.2	-0.65	-1.9	1.6	0.33	-0.29	-0.21	-3.9	0.09	4.6	0.08	-0	-0.27	-3.2
-0.38	0.46	-7.3	-1.5	-0.73	-8.3	-3.3	-4.4	-3.1	5.1	-4	-6	1.2	2.4	6.2	9.8	-2.5	9.4	1.7	6.7	-2.3	-2.2	5.6	-3.1	0.45	3.1	5.5	5.3	-4.1	2.4	-0.73	2.1	-8.8	5.7	-7.2	1.9	-4	-2.2	-6.6	-3	-1.6	-3.5	9.2	-4.7	-6.6	-0	-2.3	0.1	1.4	2.6
-0.03	0.38	-5	-9.1	-5.7	-3.1	-2.6	-2.9	3.4	7.9	1.7	-5.6	-2.6	5.2	8.8	1.5	7.4	5.6	5.4	1.1	1.8	7.6	6.5	5.8	-4.2	-0.04	-0.41	2	-4.2	1.7	-0.81	4.7	-2.7	1.2	3.4	-4.3	-4.6	-3	2.1	-1.5	-0.7	-3.5	4.9	-5.3	1.4	-2.4	-3.8	-0.42	3.9	8.1
-0.13	-0.03	-3	-5.3	-0.3	-5.2	6.6	-5.6	-0.89	-2.6	0.87	-3.2	1	-0.11	3.2	-1.8	4.5	-0	3.7	-5.8	-3.5	-1.4	1.7	0.9	-1.4	-4.9	12	-1.1	1.1	1.4	0.71	2.7	3	-2.7	-1.4	-4.2	6	-6	1.1	0.96	-5.7	-0.64	11	-5.1	5.2	4.2	4.3	-1	-0.25	-1.6
-0.44	0.1	0.77	0.56	-4.1	1.8	3	2.8	-3.7	-2.6	2.9	1.5	-0.98	5.4	-3	-3.3	5.6	-9	-3.6	-2.6	2.7	-4.9	-2.8	-0.17	-0.25	1.7	-0.44	-1.7	-4	2.1	-4.6	0.28	-2.6	-4.9	-2.9	-1.2	-1	-3.9	-4.3	0.82	-2.3	-1.6	3.9	-3.8	9.2	0.63	-1.4	-3.4	-9	-0.72
-0.18	-0.09	-4.5	3.4	3.8	1.7	0.05	0.14	0.68	3.3	1.5	-3.2	0.78	7.6	0.26	4.7	-6.9	-6.8	0.32	7.8	-3.2	-3.8	0.74	-1.1	-2.1	0.7	8.4	1	-3.1	2.9	-0.05	3.2	-1.1	-4.4	-2.4	3.4	3.5	-0.3	-2.3	1.9	7.9	0.46	12	-5.6	1.8	1.5	2	2.5	0.8	0.4
0.26	0.39	-9.4	-0.64	-0.01	0.57	-0.21	-9.7	1.5	2.2	-1.7	0.9	4	8.7	0.02	7.3	2.1	-4.5	-1.3	2.4	4	-1.9	0.6	5.5	-1.1	-1	7.9	1.6	-7.7	0.13	5.3	4.3	-4	5.8	-6.7	0.51	5.3	-1.1	-7.6	-0.15	-12	-0.65	11	2	-1.6	3	4.2	-5.5	-2.3	0.72
0	-0.45	-5	0.33	-4.2	0.49	-2.8	1.7	0.05	-3.1	-1.4	2.1	2.4	2.4	-2.9	-3.8	-6.3	-2.8	-3.3	-6.5	6.7	-4.9	-0.42	-3.2	-1.3	0.39	-0.97	8.2	0.09	9.1	2.3	12	1.6	5.5	3.6	12	3.2	2.3	-7	5.5	-3.4	-0.09	4.8	3.1	-3.1	8.7	7.9	7.8	-0.29	-1.8
0.33	-0.41	-3.3	3.6	-0.92	8	-4.4	2.9	3	1.3	3.5	2.7	3.2	13	4.3	-0.92	1.6	-0.78	3.7	7.2	-4.4	-5.5	6.5	2.3	1.6	3.7	6	3.3	5.2	6.5	2	4.4	-0.6	-2.1	6.2	8.5	-2	0.7	3.2	6.5	-1.5	2.5	1.7	4.7	2	2.5	8.9	4	0.17	10
0.01	-0.55	-0.8	6.5	-0.44	8.9	-0.42	-0.12	0.67	1.5	3.8	5.5	5.5	8.7	-1	2	-1.1	-14	5.6	4.2	-4	1.4	-3.1	6.6	5.1	-3.7	8.8	-2.3	0.55	-1	9.5	0.52	-2.3	0.08	14	-6.8	7	-2.1	9	-2.1	0.52	-1.7	12	-5.2	3.2	-0.77	8.2	-6.4	0.41	3.5
-0.4	-0.05	5.2	1.1	-2.3	9.8	2.7	7.8	2.3	6.1	3.3	5.7	3.5	1.5	-3.1	0.04	1.5	-0.79	6	-4.6	-1.4	-2.1	-1.2	0.29	6.6	3.9	-0.88	-5.6	1.7	1.6	11	-3	2.5	9.1	-2.1	-2.1	0.74	4.5	4.7	-7.3	0.61	7.3	3.4	-9.8	4	2	3.6	1.4	4.9	2.1
-0.12	0.79	-1.5	-1.1	2.1	1.9	7.2	1.1	-1.5	9.4	0.58	0.4	-1.4	0.54	0.41	8.7	-0.22	15	3	13	-2.5	0.92	-2.2	2.6	-3.2	3.8	-4	3.2	1.4	-4.1	0.78	4	1.4	-2.3	-3.1	-6.1	2.1	-1.6	0.67	-1.6	2.3	0.97	-3.2	4.5	-1.1	1.6	0.98	3.9	-4.2	6.6
0.2	-0.25	-4.4	-4.7	4.6	-1.4	1	3.2	1.7	1.5	7	2.6	-2.2	4.2	9.4	0.49	6.7	1.2	4.8	-2.1	15	1.3	4.5	-0.94	-3.1	-4	-4.8	-3.9	-4.6	-9.2	1	-6.4	3.4	-8.8	-0.73	-7.8	-2.7	-6.7	5.8	-3.7	0.28	-3.6	1.2	9.2	5.6	-11	0.03	-4.5	-5.2	-1.9
0.13	0.59	12	-3.3	8.1	1	5.7	6.8	4	2.5	2.2	2.6	9.4	1.6	2.7	5.4	4	13	-0.39	15	13	-3.1	-2.2	3	-0.38	-0.69	-2.9	-1.4	5.1	-4.4	0.34	-7.2	7	-5.5	3.2	0.03	1.1	-1.2	3.9	2	-1.9	-0.44	2.6	4.8	-2.4	-0.98	-3.3	-4.5	-0.64	-5.7
0.33	0.19	8	2	6.4	-2.1	6.4	-1.4	8	1.6	-4.3	1.5	5.7	2.3	5.7	0	4.8	-2.1	8	6.7	3.4	-1.3	-0.82	2.7	3.6	-0.94	-5.2	9.8	9.5	-1.4	2.9	-1.8	3.9	-6.3	5.9	6.3	5.4	3.5	-1.9	4.1	1.3	0.98	-11	10	1.4	0.13	-1.3	3.3	5.2	-3.8
-0.05	0.59	3.6	8.6	5.9	0.52	6.3	6.8	2.7	3.8	-4	13	1.8	7.1	3.6	3.3	-2	-1.6	0.22	5	-2.1	-0.51	5.6	-0.16	-0.48	3.4	-7.7	4.5	0.36	9	-0.68	4.4	1.2	6.6	2.9	9.5	-3.5	5.4	-4.2	3.8	-0.9	6.6	-3.7	1.4	1.9	5.3	-4.2	6.9	-0.47	3.8
0.08	0.49	-5	2.8	-2.1	-2.9	-4.4	0.77	-1.7	11	-5.1	5.4	-1.8	2.1	0.57	1.6	5.3	2.3	-12	-0.79	1.9	2.9	-2.7	-2.1	2.7	2.5	9.1	2.7	0.69	5.6	0.25	2.9	1	3.4	2	2.7	1.5	4.4	0.66	1.2	1.7	-3.9	6.7	6.2	4.7	-5.1	4	-0.2	4.6	-1.5
-0.03	0.12	-5.3	-2.5	-9.7	1	-0.4	2.4	6.6	2.4	-4.7	-1.2	2.7	1.6	5.3	-2.7	9.5	1.6	3.9	-3.4	4	4.5	-5.2	-0.86	6.7	-0.55	11	-1.7	11	0.56	1.5	0.63	0.8	-1.3	11	2.1	6.9	-7.7	10	1.9	2.6	-3.5	8.9	-1.5	3.4	-5.2	9.9	-2	-3	-2.5
-0.26	-0.44	2.4	-1.1	-7.6	-3.3	-0.75	-6.9	-0.7	-2.5	-4	-0.48	1.7	-6.3	0.95	-4.5	-0.8	-5.6	3.8	-8.6	-1.4	-1.9	-6.4	-1.1	5.1	-2.3	11	1.5	5.6	-7.3	1.7	-3.4	-0.53	-5.4	4.2	-3.9	6.7	1.2	3.3	-1.3	-4.9	-6.8	-1	4.1	-3.2	-7.8	7.3	1.6	-2.6	1.1
-0.05	-0.21	-5.1	0.95	-7.6	-6.1	-5.7	-7.3	-2.1	-6.8	-6.1	-1.7	0.45	-3.7	-3.4	-1.2	-2.2	7	-6.2	-9	-12	-4.6	-2.9	-7.5	-3.8	-3.1	-5.1	-1.7	-2.9	-5.7	0.38	-2.7	2.4	-5	3.4	-2.2	3	-4.1	0.87	-5	6	-11	-0.72	-3	7	-11	2.6	-2	-4	-0.99
-0.61	-0.07	-6.8	-1.4	-11	-7.4	-7.5	-11	-7.4	-6.1	-8.1	-5.7	-15	-0.52	-12	-4.2	-5.3	-5	-16	-5.6	-7.8	-8.1	-10	-7.6	-3.4	3	-10	-6.5	-16	-13	-0.59	-8.8	-13	-9.8	-6.4	-11	-7.4	-8.2	-9	-7.5	0.91	0.49	-15	-5.6	-3.5	-8.6	-1.7	-3.8	-0.22	7.2
-0.63	0.14	-11	-0.01	-17	-5.3	-13	-0.34	-9	-1.9	-8.7	-2.8	-19	-2.5	-16	-0.93	-6.5	-1.6	-9.9	-3.5	-6	1.4	-11	0.68	-7	5	-5.1	-3	-10	-3.6	-5	-6.2	-6.3	-4.9	-13	-6.8	-5.9	0.57	-12	-6.8	-5.9	-9.3	-11	-7.2	-3.6	-2.9	-3.4	-5	-7	6.2
-1.1	0.25	-1.9	1.1	-9.7	2.9	-11	2.9	-7	1.5	-2.3	-0.62	-15	-1.6	-6	0.36	-10	5.5	-8.1	-5.5	-8.8	3.3	-9.5	1.8	-3.5	1.9	-7.5	-3.3	-4.3	0.31	-4.2	-4.4	-6.7	-1.9	-4.2	4.1	-4.3	-2.1	-7.3	-0.33	-4.8	-8.9	-12	-1.6	0.39	-1.7	-4.1	-4.3	3.1	0.11
-0.24	-0.45	0.31	3.4	0.12	-5.4	-3.8	-0.07	2.7	-0.3	4.9	1.8	-2.1	-0.66	-0.32	-3.4	0.37	6.5	-6.2	-4.5	11	5.3	2.8	2.4	-5.5	-2.6	-5	-2.7	-1.4	0.46	-7.7	-1.6	-0.82	0.97	1.8	-4.5	-0.44	-4.8	1.5	-6.1	-0.24	-3.5	-11	-3.5	-3.7	-2.6	0.56	-4.6	-2.4	-1.8
-0.22	-0.01	0.24	4.6	2.5	0.58	3	0.47	8.2	-2.1	4.7	2.3	2.5	0.61	1.9	-3.1	-2.2	-6.1	-3.7	-3.9	2.6	3.7	-2.5	7.1	-2	1.9	0.1	0.61	4.2	1.3	1.2	-0.64	5.9	-0.6	-0.93	-0.55	3.5	5	2.5	-4	5.2	2	-6.6	-0.6	-2.9	3.3	1.6	5.5	-7.1	-2.1
0.09	0.27	-1.3	7.4	-0.03	4	-2.8	3.7	4.3	0.03	1.2	-3.6	1.4	2.6	-2.7	-1	-2.4	-1.2	-0.69	3.6	0.95	-1.3	-2.7	2.8	3.2	0.65	3.6	0.19	4.1	0.68	4.2	2.9	-1.1	-7	-2.3	-4.2	0.27	2.7	-3.7	0.99	3.8	-3.9	0.42	8.7	1.4	-3.4	-1.3	4	-5.5	-0.64
-0.01	-0.07	-1.4	-2.6	-5.2	-1.5	-5.3	-3.5	-3.7	-6.8	1	2.1	-1.6	-3.4	0.14	-3.6	1.2	-4.7	-2.8	2.2	5.3	-0.17	-3.6	-1.1	-2.4	1.5	1.9	2.8	1	-1.8	0.81	0.14	1.2	2.9	3.6	1.4	-1.7	2.6	-1.3	-2.4	-0.9	-2.5	2.8	4.9	4.8	2.1	2.9	-4.3	-7.8	2.3
-0.31	0.13	-3	-2.4	-6.8	3.6	-6.6	2	1.6	0.76	4.6	6	1.1	0.99	-1.9	-3.3	-2.9	10	-7.6	0.8	1.4	-6.3	-3.9	-5	-3.9	-0.52	-1.9	0.39	-1.4	-1.6	-6.9	-3	2.1	0.71	-8.3	2.9	-2.4	-4.9	-3.9	-2	-1.2	-1.7	-7.7	0.82	1.1	4.5	-3.1	-2.6	-0.63	-2.8
0.02	0.57	-5	-0.04	-11	4.9	-9.4	0.86	-3.5	6.2	-4	1.9	-0.29	6.5	-5.8	6.9	-2.6	11	-4.7	12	-3.8	3.3	-0.83	0.18	-11	-0.82	-2.9	-4.8	-12	2.4	-4.3	-1.3	-1.7	-2.6	-20	-0.15	-7.6	-1.9	-7.8	0.4	-3.9	5.5	-5.3	-0.36	-1.9	0.39	-0.04	-2.5	-13	1.7
-0.43	0.51	-5.4	0.76	-3	-2.4	-0.41	-1.2	-2.6	3.1	0.21	6.4	-2.8	3.1	-0.34	6.8	3.7	5.5	1.8	1.6	-2	6.4	-7.3	4.2	-9.3	-2.3	-1.8	-1.5	-13	3.5	2.2	0.37	-3.2	5.1	-14	4.6	-16	2.6	-2.2	5.5	-4.8	3.2	4	-1.5	1.2	-2.3	-6.8	2.2	-6.4	4
-0.07	0.02	-0.72	0.93	2.6	0.41	-0.05	1.1	-0.68	0.45	-0.7	4.9	-0.21	1.5	2.2	3	6.1	3	-6.8	2.7	3	7.6	-3.1	-3.2	-2.5	-3.9	-1.3	2.6	-14	-5.5	-0.65	3.8	-10	-5.6	-8.3	-2	-1.2	-2.4	-5.7	0.14	-3.1	1.9	2.6	11	-0.29	3.3	-0.46	2	-2.4	-5.8
-0.02	-0.24	5.4	-1.2	2.9	4.1	2.8	-0.13	4.9	2.9	-2.3	3.5	-5.9	5.8	1.8	0.81	2.9	-17	-6.8	1.3	11	4	2	7	0.84	2.9	-8.4	-0.9	0.48	-4.8	-3	0.01	-8	-8.3	3.5	6.5	-3.2	-0.58	-3.8	2.7	-2.1	6.4	-5.1	-0.47	-6.6	0.54	-6.1	-3	1	-2.1
-0.24	0.38	3.8	0.13	3.3	2.7	4.5	6.6	1	6.6	4.6	6.3	-2.9	2.7	0.91	-5.1	-2	1.2	-5.9	-0.32	2.7	-0.55	0.06	1.5	-4	3.2	-1.6	1	-3.6	-3.1	2.4	-6.1	5.4	0.37	2.6	-3.4	-2.2	0.29	1.5	-0.73	-2.6	-2.4	-8.8	0.39	0.16	0.13	-1.2	1	-3.1	-0.82
0.21	0.27	-1.7	-1.3	-5.2	-3	0.33	6	-0.87	4.2	-3.9	0.42	-1.7	-4.5	5.1	-5.4	5.7	-12	-7.1	-2.8	6	-3	5.4	3.1	-4.1	-3.2	4	-3.2	-1.9	-4.9	2	-1.2	1.9	-0.48	1.4	-4.7	0.36	1.6	4	-5.8	1.6	0.72	0.84	-0.83	8.5	3.2	1.8	1.6	2.8	-2.4
0.17	0.31	-1.9	1.2	-0.9	1.9	2.9	5.7	4.7	2.3	7.3	-0.07	-5.5	0.03	4.5	-7.4	14	-6.8	-0.77	1.8	10	-4.3	8.4	-3.4	-2.8	-3	-2	-3.6	-5.3	-0.79	-1.9	5	11	-3.6	5.7	-3.2	4.9	-0.53	2.3	-2.3	2.6	2	-2.8	1.5	-0.24	4.4	-2.8	1	0.79	-7.4
-0.44	0.66	6	3.2	3.3	5.2	3.2	2	-0.71	2.3	4	-1.1	-0.8	0.49	6.3	-2.7	-1.1	1.7	6.5	4.7	-5.5	-4.6	6.5	-3.4	-1.1	-1.5	-0.82	-0.44	2.3	4.1	-1.6	-2.4	5.1	-1.1	2.8	-1.5	-3.6	-2.5	0.72	2.7	-9.6	-3.2	0.91	0.93	-4	-4.7	0.83	-3.7	1.6	-0.16
0.29	0.07	-0.72	4	2.2	9.9	-4.5	2.6	3.2	-0.37	-0.82	-2.5	6.1	7.6	7.7	5.5	3.7	6.5	8.3	3.2	-0.82	-0.8	4.3	-4	3.2	4.8	4	3	-1.7	14	0.48	-1.4	-0.8	12	-5.9	11	7.3	0.18	1.1	11	1.8	-1.7	3.6	2.3	-2.6	2.8	-0.32	-2.2	1.8	-0.39
0.06	-0.27	0.78	-0.07	1.2	-0.27	-1.1	2.1	-0.64	2.5	-0.81	-3.4	7.4	8.4	3.4	5.1	3.8	-7.2	2.4	2.2	0.59	-3.3	-6	-5.4	2.2	3.4	1.8	6.1	2.4	9.7	4.9	5.1	-3	9.1	1.9	9.3	5.9	6	9	2	6.1	6.2	1.2	-4.7	6.7	2.4	0.87	2.3	-4.6	2.9
0.28	0.42	1.8	1.8	4.2	3.9	-2.1	2.9	-2.9	7.4	-3.9	-1.2	-4.6	6.4	2.2	2.3	0.9	0.44	9.7	1.8	-0.57	-2.9	-4.2	-1.7	6	8.5	-4.6	1.8	3	8.8	0.46	-0.29	0.1	-0.72	6.4	16	7.2	5.2	4.4	7.6	7.4	14	-1.2	2.4	3.1	8	1.4	-0.58	10	3.8
-0.1	0.1	3.4	0.89	-0.85	5.2	3.3	3.1	-0.02	-0.02	1.9	-3.9	-2.8	2.3	-3.8	-4.9	-0.35	-2.8	-1.3	-1.6	3.5	1	0.28	-3.5	-0.19	-0.92	-3.8	-2.2	-1.5	3.8	-2.3	1.6	-1.5	0.26	2.7	8.2	-2.1	0.71	-0.54	3.4	-7.9	-6.6	-3.9	1.3	-5.5	1.1	2.2	-6.8	-0.46	0.1
0.4	-0.16	0.24	2.9	0.36	-0.47	5.7	0.24	3.9	-3	-1.8	-6.7	-0.17	-5.3	2.1	-0.57	-2.2	-3.6	2.1	-8.1	-5.8	0.16	0.18	-0.56	2.8	-3.3	-1.4	1.1	5.5	3.3	-0.66	-0.54	5.2	9	1.6	-0.2	-8.2	4.5	3.5	0.96	-0.13	-2.2	2.8	-5.5	0.05	4.7	-2	4.7	3.5	4.3
0.12	0	-2.6	3.6	-2	-3.8	-4.6	-9.3	0.8	-2.1	-6.3	0.75	1.4	-8.2	2.9	-2.3	1.1	0.02	-0.8	-5.4	-4.6	-1.8	-1	-2.1	1.9	-4	0.82	-5.7	-2	2.6	-5	0.99	2.9	-0.34	-1	-0.37	-1.3	0	-3.2	-3.1	-3.8	5.3	-3.1	0.43	-0.19	2.9	0.75	1.1	3.4	-1.5
0.08	0.04	-1.6	2.2	1.2	4.7	0.87	-0.87	-3	-0.01	0.12	-1.8	-1	-4.5	6.3	-4.3	0.95	6.5	5.4	-0.55	1.7	-3.1	0.33	-1.6	-4.4	2.6	-0.53	-0.67	-3.7	4.5	1.4	1.9	-6.1	0.5	-0.13	-3.5	-4.3	0.51	-4.6	2	-1.3	3.4	-3.9	7	-5.1	4.7	2.1	-2.6	1.1	0.87
-0.46	0.03	1.9	1.2	3.2	3.9	-1.1	2.4	-3.6	4.8	-1.3	-2.9	4.6	-4	9.4	0.86	0.15	4.4	2.2	0.75	3.1	0.99	1.5	2.2	-1.4	2.8	3.6	-6.9	-1.4	7.1	-2.7	1.9	-1.8	5.7	0.44	7.2	-4.3	5.4	-4.5	5.5	5.7	11	-3.7	1.5	-3.8	7	-3.2	-1.8	-2.7	4.7
-0.04	-0.22	5.4	-4.6	-2.2	2.1	-0.26	-3.1	-3.8	5.8	-0.13	0.29	-1.2	-3.5	5.4	-2.8	-1.3	4.3	5	5.5	-3.3	-0.21	3.8	3	1.9	-0.98	1.6	-6.6	-1.4	2.2	-6.7	-2	0.3	-2.2	-0.08	-0.49	-2.8	-2.4	0.7	-4.6	-0.77	0.1	-1.7	0.18	-6.5	1.6	-7.2	-4.4	-3.2	-2.7
0.07	-0.06	0.4	-3	-0.92	-2.8	-0.57	-3.7	3.7	-3.9	-0.37	-5.5	3.8	-3.8	2.3	-1.9	0.53	-10	-0.16	4.2	-4.6	1.6	7.1	-5.8	-2.9	-1.6	2.6	0.25	-0.57	2.4	-2.5	-0.26	-4.8	-0.66	-0.83	0.07	-0.57	3.6	-0.18	2.7	-0.48	0.05	-3.3	3.7	-3.6	6.5	-8.9	4.9	-3.3	-2.5
-0.4	0.31	-2.4	-1	-4	0.19	-5.2	-7.5	5.6	-7.5	-1.7	-3.1	1.5	-2.4	3	2.3	0.65	-11	3.2	-2.8	4.5	0.06	4	-6.9	-8.7	-0.82	-3.3	3.6	-6.6	0.84	-3.1	0.88	-5	-0.25	-6.8	9.3	-7.8	0.17	-5.2	3.9	-13	0.14	-2.2	6.2	-9.4	0.73	-5.2	-3.1	-5.5	0.83
-0.24	0.42	-0.9	-1.6	1.3	2.5	1.6	-3.6	1.4	-3.9	-0.56	-5	-2.1	-1.1	5.7	2.1	5	12	2.2	1.7	5.4	6.2	1.3	-0.12	-0.19	-6.6	-5.5	4.8	-2.3	-3	-5	-2.5	0.52	-3.4	-2.7	0.83	-2.9	-1.5	-4	-3.1	-3.3	3.8	-11	1.2	-11	-0.01	-4.4	-2.7	2.3	-2
0.12	-0.13	0.54	-2.9	-0.6	-1.2	5.4	-5.7	1.9	-5.1	-0.72	-8.7	-0.86	-6.4	6.2	-0.14	0.71	-8.5	5.4	0.25	0.86	-0.74	-4.2	1	4	-6.3	-1	2.4	3.4	-1.5	1.4	-1.4	6.2	0.56	0.72	1.2	5.3	1.6	-0.05	2.2	-3	8.4	3.2	7.5	4.3	4.4	4.8	0.55	5.2	-2.3
-0.31	0.13	-0.32	4.9	2.4	4.1	-0.45	5.8	0.07	-0.9	-8.4	1.3	-0.81	-3	-5.4	1.5	-4.1	0.82	1.1	-0.85	-6.3	5.8	-2.1	3	6.8	2	-1.9	1.9	4	-5	-0.29	-0.95	-4.3	-1.6	-0.41	0.17	5.6	0.12	2.5	1.8	0.17	0.41	1.4	1.3	-1.9	1.8	-2.8	2.6	3.3	-0.54
-0.16	0.29	-2.9	3.1	-1.9	2.7	-3	6.3	-2.5	3.3	-0.64	-1.2	1.5	0.64	-7.2	7.8	-1.4	3.1	-1.8	1.6	0.27	8.4	0.08	-0.83	11	5.6	1.5	7	3.6	-3.5	0.79	9.5	-2.2	-3.1	-2.1	8.2	0.67	2.2	-0.74	5	1.9	12	-4.5	11	0.74	0.42	-2.4	1.9	3	4.8
-0.13	0.04	4.8	4.8	2.2	6.9	3.7	1.1	3.2	6.1	2	0.29	5.7	4.9	5	4.3	-6.2	4.8	3.2	3.1	2.2	3.1	3.8	2.2	7.2	6.4	-0.15	3	-5.8	4.4	2.3	0.84	1.1	5.8	-4.2	9	1.1	-0.52	-2.8	4.9	-3.1	4.9	4.3	6.9	-10	-3.7	-0.73	0.61	5.7	1.3
-0.24	-0.01	0.16	3.2	-1.1	5.2	-0.23	0.69	4.2	3.5	-6.4	1.7	3.7	4.9	11	-0.9	2.4	1.5	5.2	3.2	5.3	-1.3	8.4	-1.2	7	-1.3	-0.71	3.2	-0.79	-1.3	5.6	-6.9	-5.7	4.9	1.5	-5.6	0.26	6.6	5.4	-0.14	6.8	-4.1	-2.3	-1.3	-5.7	-7.9	3	3.2	1.3	-6.6
-0.36	0.31	-2.6	-2.4	-0.27	-3.9	-2.4	-2.5	-2.8	-0.65	0.67	-1.9	-0.87	2.2	0.78	-1.9	0.17	-2.2	1.2	-2.4	4.1	-6.5	-0.07	-4.8	3	-4.9	3.9	1.4	2.3	-8.7	6.6	-7.7	-0.6	4.2	5.1	-11	5.6	0.43	5	-9.5	3.9	-5.9	-2.2	-11	3.6	-3.3	4.9	-1.5	0.11	-0.92
0.11	-0.09	-7.8	-6	-2.1	-6.3	-1.5	-1.9	-0.84	-1	-1.9	0.47	-3.4	-3.9	-5.6	-2.3	-3.7	-1.1	1	-4.7	-13	-8.8	-9.7	-6.7	-1.6	-2.5	1.4	2.8	2	-5	-6.1	-11	-3.5	1.8	-1.3	-11	-0.69	-0.41	0.44	-4.6	6	-8.7	1.6	2.2	-5.2	-3.4	-1.4	-0.68	3.7	5
0.12	0.52	-1.3	-0.48	0.77	-0.23	-5.4	5.3	-3.6	-1.4	-3	2.3	-2.7	-3.5	-2.5	0.56	3.2	5.8	-4.9	3.3	3.5	0.64	2.4	2.9	-1.7	-2.9	-0.76	2.7	-1.3	-0.2	-3.7	-3.7	-4.8	6.2	-4.1	-5.8	-3.5	0.29	0.97	-6.3	-7.5	-9.5	-3.6	-2.2	-5.9	-3.5	1.1	4.6	-2.1	1.4
0.07	-0.11	6.6	0.58	7.1	-0.04	0.78	6.3	-0.47	-1.7	-1.3	-0.71	3.3	2.4	1.5	-2.5	3.5	2.1	-1.8	-4.8	7.2	4.6	5.1	0.94	-1.7	-6.9	4.2	1.4	1.7	-2.4	-1.9	0.43	5.1	2.3	-5.5	-8.4	-5.2	-1.7	-1.1	-6.4	1.8	-10	0.79	-6.1	2.1	-0.66	-0.34	5	0.57	-3.4
0.32	0.18	4.1	1.6	8.2	-3.9	9	1.8	1.7	-0.56	5.5	-0.85	4.5	-2.4	-3.2	6.1	-2.5	-2.8	-3.2	2.7	0.19	5.2	-0.37	2.2	2.8	-6.7	-4.5	-4.3	1.1	1.9	6.2	1.3	-0.42	-2.3	1.4	-1.5	3.4	-3	5.6	0.88	7.1	3.5	-1.5	-5.4	-5.1	1.9	-1	-5.6	1.2	-6.7
0.47	0.08	1.6	6.1	11	1.1	9.9	-1.6	1.1	-0.9	-0.5	4.3	3.1	-0.96	-8.9	6.5	-2.1	-7.1	-2.8	7.5	-4.4	3.2	-6.2	7	6	4.5	-6	3.9	3.8	6.7	1.2	2.4	1.1	1.9	4.1	4.8	-0.77	3	4.3	8.1	7	3.3	-2.7	12	3.1	4.7	-4.4	3	-1.2	2.4
0.18	-0.01	1.3	4.1	3.3	3.1	2.7	-0.01	-0.16	-3.6	-4	2.4	-1.1	-2.9	2	2.6	2.5	2.9	3.4	-0.01	-5.4	6.2	-0.78	-2.2	4.8	1.7	3.9	-3.6	3.3	7.1	6.1	-1.8	2.2	1.9	1.8	4.6	2.8	-1.7	6.5	5.2	8.1	-0.04	11	2.1	1.7	1.5	-0.71	1.5	-3	4
0.01	-0.23	1.9	4	8.1	2.7	3.4	2.2	1	-3.1	5.9	2.5	3.8	-8.1	1.8	-0.67	-6.8	-5.6	-1.5	-0.76	-2.8	-8.3	5.4	-3.2	5.4	-0.23	0.27	1.9	4.4	3.1	-0.17	-3.2	2.9	-1.1	7.2	6.3	0.52	1.2	7.5	3.1	10	5.8	4.5	4.7	8.4	-1.7	-2.1	-0.98	5	-2.3
-0.15	0.19	2.2	1.2	-1.6	0.79	3.9	-0.67	5	-5.8	8.2	-5.5	1.5	-6.2	2.9	-2.4	6.2	1.3	1.7	-5.4	7	-7.7	4.4	-7.4	3.9	3.5	-2.8	-4.7	3.9	5.2	-1.6	2.9	-0.92	-0.01	-2	3.2	-3.6	2.6	-1.3	9.2	3.5	-1.3	-1.1	-5.3	2.9	-1.1	-8.4	0.63	4	2.4
0.12	0.12	2.2	-3.9	-1.6	-5.4	0.41	-0.39	-1.9	-1.2	2	-3.3	2.2	-1.9	1.6	-0.87	-0.57	2.4	1.4	-6.5	2.5	0.16	3.2	-2.6	-0.07	3.9	-0.13	-0.37	-3.6	2	-2.2	-4.6	-6.7	-0.35	-9.7	-0.04	-2.5	1.7	-3.9	2.5	6.8	0.44	6.8	0.39	-1.8	2.4	-3.2	-3.9	0.63	7.9
0.34	-0.1	-3.1	5.7	-1.4	-4.5	0.18	-3	-0.45	-5.1	2.9	-0.27	1.2	-0.81	2.2	4.1	-7.5	2.8	-1.4	-3.2	6.7	6.8	5.6	2.2	-3.7	0.12	5.2	-0.94	-0.89	-3.2	-1	0.42	5.2	1.4	-6.3	-4.6	0.56	-2.8	-2.4	4	1.6	4.1	4.1	-1.9	-3.3	1.2	1.4	0.17	-2.1	1.7
-0.02	-0.2	3.6	2.5	5	-5.2	1.4	-8.2	-3.1	-4	7.1	-1.3	0.32	-9.1	-0.19	0.22	-8.2	3.8	3.3	-1.6	-0.8	1.5	0.95	2.4	-1.8	-0.11	6	-1.4	-0.33	2.4	1.4	0.59	4.1	-2.1	1.9	6.2	0.52	-0.49	1.4	4.6	-4.8	1.8	5.2	-1.8	-1.1	-4	3	-2.5	1.2	-1.2
0.11	-0.49	6	-2.5	9.1	-2.9	2.6	-6.9	4.4	-1.8	8.3	1.1	4	-15	7.7	1.5	4.2	1.1	6.6	-5.9	0.21	6	6.2	1.2	1.6	-1.8	1.4	1.4	2.8	2	4.3	1.7	-0.11	-0.85	3.7	6.4	8.2	1.6	-0.04	3.9	-2.4	-0.7	11	-0.07	3	-4.5	3.6	-0.27	2.5	-8.7
0.25	-0.15	4.3	-3.2	8.8	1.7	7.3	-0.98	4.5	-5.2	4.6	-3.5	9.5	-4.9	7.1	-2	-0.68	1.5	1.9	-1.7	-0.11	-7	3.6	-1.9	4.3	-3.9	8.4	1.1	9.5	-1.3	10	9.6	8.4	-3.8	6.1	-4.6	9.1	3.5	1.6	1.1	6.9	-6.9	4.8	4.9	7	0.18	1.5	4.3	5.4	-4
-0.06	-0.14	1.6	-2.6	-1.4	-1.5	-8.4	-4.6	-2.1	-3.8	-1.5	-6.3	5.1	-5.8	7.1	-1.5	0.09	-4	2	-1.2	0.12	-0.62	3	-1.7	0.23	-4.1	0.19	4.3	12	2.7	-2.6	9.4	5.3	2.6	7	1.8	2	-0.02	4.3	2.2	3.5	6	-0.92	1.9	0.01	-0.56	4.1	3	8.2	-2.2
0.5	0.43	-0.65	-0.02	-6.8	-3.7	-8.8	-4.4	-3.5	-0.32	-3.2	-3.2	-0.77	-5.2	3.5	3.1	3.1	2.2	-3	-0.44	6.7	2.3	2.1	-1.7	3.8	1.6	0.87	-0.41	4.4	-4.6	1.3	9.8	9.2	-1.5	4.2	1.1	-1.5	-2.9	7.6	0.26	-0.82	4	3.3	4.4	-1.5	-1.8	2.8	0.33	3.8	2.8
0.21	0.25	-3.4	-0.77	-7.1	-5.1	-6.4	-4.8	-1.4	-1.4	-4.9	-8.8	-0.86	2.2	-0.43	-3.9	-5	-2.6	-3.1	-3.3	-6.4	3.2	1.2	-0.56	3.5	-2.7	3.5	-7.6	0.16	-7	-1.9	-1.5	8.2	-4.9	-4	0.65	-1.3	-3.4	-0.75	-1.3	1.6	-0.36	1.1	-9	-3.6	-1.1	4.6	0.64	3.6	2.9
0.49	0.16	-0.39	-7.7	2.7	-4.5	-9.1	-11	-2.4	-3.1	-6.6	-8.5	-3.3	0.82	-1.4	-2.3	-5.2	-3.3	-4	-2.3	-0.99	2.8	-2.1	7.5	-1.3	0.96	-7	-8.3	1.2	-6.2	-3.3	-9.8	6.3	-6.6	4.5	-3.8	1.8	-9.3	2.7	-6.1	3.7	-1.3	-11	-1	-0.83	-5	-1.4	-7.3	1.6	7.4
0.55	0.11	-1.9	2.7	-4.2	-0.13	2.5	0.1	-6.1	0.96	0.5	3.4	-0.84	-5.2	-4.4	0.32	1.6	4	-4.8	-4.1	1.2	0.07	-2.1	12	-4.8	2.1	-6.1	-3	4.3	-1.2	-0.32	-3.2	9.8	-1.1	2.2	-0.72	-2.2	-1.4	-2	-5.8	-4.6	1.8	-9	-1.6	7.5	1	-3.5	3.4	-4.9	4.8
0.49	0.25	1.3	4.2	3.1	8.2	-2.1	6.6	2.2	1.7	-5	3.3	5.8	-1.2	2.1	4.6	0.57	13	-1.2	4.3	-2.4	-1.5	-1.1	2.8	1.3	8.9	-2.9	6.9	-0.88	7.3	0.1	5.1	1.1	-1.6	11	5.1	-4.8	4.4	6.1	5.1	-2.9	11	3	8.8	0.51	5.1	-0.71	9.2	1.8	7
0.45	0.44	-0.42	-3.6	8	3.9	-0.15	2.4	3.4	-1.3	-0.69	3.8	3.9	-0.16	-1.5	7.8	3.6	9.7	-0.93	4.8	1.8	5.8	1.9	6.6	-1.9	7.8	0.2	5.3	5	-0.79	9	3.5	4.3	-4.8	15	-3.1	-4.8	7.3	3.8	1.1	-3.8	5.3	8.3	4.9	1.8	6.2	-5.2	8.4	-1.4	5.4
0.61	0.61	4.6	-3.5	2.2	-2.9	-2.6	3.2	-0.91	0.8	1.1	1.5	2.4	-1.3	3.2	5.1	8.1	7.8	6.3	1.8	0.72	0.5	4.1	0.91	-4	5.5	-2.1	4.6	3.9	5.2	-0.56	3.6	2.5	4.8	5.4	1.2	-1.9	4.9	0.04	-4.9	-4.7	-1.3	4	4.8	-0.99	0.63	-4.8	4	-1.5	8.1
0.33	-0.12	5.9	-0.34	4.7	-4.5	7.1	0.6	7.2	-7.1	2.1	1.2	4.1	-10	2.1	-1.6	-3.3	0.59	1.9	-8.8	-4	-1.2	0.89	-0.58	-4	5.2	6.2	-1.3	7.5	1.5	-2	-3.9	6.5	3.9	5.4	1.2	12	0.56	-2.5	-3.5	-5.3	-2.1	13	-9.3	2.8	-0.7	10	2.1	-1.4	2.7
0.17	-0.06	2.2	3.6	5.4	-0	12	5.8	6.4	-2	4	6.3	6.7	-0.4	-6.2	-5	-1.7	0.39	3	0.72	-4.6	-3.8	-3.5	1.3	1	2.2	1.5	-12	2.7	-4.5	-3.4	-11	-5.1	-0.56	4.7	-14	-2.8	-8.6	-0.88	-3.4	-2.3	3.3	4	-11	-13	-1.8	-8.7	-6.3	2.3	0.13
0.06	0.2	2	4.8	7.8	8.1	6.2	7	-0.78	1.7	-4.3	0.44	2.1	2.5	-5.5	0.05	4	3.6	5.3	4.5	-0.64	-4.6	-1.8	-3	-0.65	3.3	-0.13	-1.3	-8.7	-3.3	-5.4	-5.5	0.08	2.7	-1.7	-6.9	-4.7	-4.3	2	-2.1	6.5	-5.2	-0.89	-9.3	-1.8	-0.47	-3.2	2	2.6	7.4
-0.03	-0.33	2.6	4.9	5	0.97	0.96	2.4	-4.6	-2.1	-5.6	-6.6	-4.3	2.6	-3	-0.67	6.2	7.2	0.6	7.1	4.1	-1.3	4	-3.4	-2.6	4.7	-1.9	-4.1	-3.1	-1.7	-4.1	-1.1	1.2	0.68	-0.43	-3.3	-0.46	-3.5	-1	-1.6	1.1	1.8	-3	-5.2	1.4	-0.49	-0.6	0.47	-2.4	6.2
-0.01	-0.11	-1.7	3.8	0.25	-0.03	3.9	-3.1	5.6	-1.3	4	-6.3	1.9	5.3	-12	-0.12	-5.2	1.1	-2.3	-0.86	-0.77	3.4	-4.3	0.69	-2.4	1.8	1	1.2	8.6	-2.9	2.4	2	6.4	3.8	3.5	-4.4	6.4	0.36	-2.4	-6.3	-2.1	-0.02	-3.7	-2	-1.3	2	4.1	0.76	-6	6.5
-0.02	-0.08	-0.52	-6.9	3.4	-2.4	-3.5	-6.3	-0.01	-1.8	3	-6.8	-6.2	5.8	-2.7	-2.2	-2.8	9.4	-5.9	0.96	2.1	-4.5	-4.1	1.8	-2.1	1.4	1.6	-4.7	1.1	-2.5	7.5	3.8	11	-1.7	2.1	-10	3.3	-3	0.34	-2.8	2.4	-5	0.1	-1.6	3.2	-6.5	3.5	1.4	-1.8	4.3
0.39	0.05	1.4	-5.5	6.6	-4.3	8.4	-8.2	-1.1	1.4	6.1	-1.8	0.33	2.6	0.06	-2.4	-0.7	-0.96	3.2	4.5	0.19	3.2	-0.27	6.9	-3.8	-7.8	0.88	-0.04	2.3	-1.7	-0.67	2.7	0.36	-2.5	0.69	-7.6	-1.9	-2.7	3.3	-5.7	1.4	-9.8	-3.5	-8.4	1.5	-7.6	2.1	3.6	-0.25	-2.6
0.28	0.13	0.32	0.58	-2.6	-3	2.6	5.7	-0.65	7.8	-0.79	3.9	-2.4	5.6	0.81	-4.8	4.3	3.4	0.7	-3.2	3.4	9.2	0.8	4.8	2.1	-4.7	-2	3.1	-0.72	2.9	-3.2	-6.1	-3.2	3.5	-2.4	0.37	-6.8	0.41	-1.9	-4	-1.9	-2.1	0.73	-0.46	-3.5	-2.8	-0.73	-3.1	0.56	-0.54
-0.29	-0.27	-1.8	5.6	-0.49	9.8	2.7	14	3.5	6.8	-2.3	11	5.5	5.7	0.84	2.3	-8.4	4.1	-0.9	2.9	-0.21	-5.2	1.2	-2.2	-2.2	1.8	-3.7	4.8	-3.7	5	2.2	-11	-0.28	2.6	10	3.6	4.5	1.9	-1.6	2.2	-9.2	-1.7	-2.2	5.2	4.8	-3.4	4.9	2.6	-3.6	0.62
0.06	-0.6	-2	1.6	-0.93	7.6	0.03	7.7	-0.48	4.8	0.4	4.4	0.01	2	3.2	2.9	2.7	-4	7.2	6.8	-5.2	-2.8	1.6	3	-4.3	3.8	7.2	1.2	0.98	-3.3	1.2	0.28	-6.2	0.44	0.45	-3.5	4.8	1.5	-0.3	3.6	5.6	2.2	5.2	0.97	4.3	-4.8	5.3	2.3	1	2.2
0.53	0.04	4.2	0.75	6.9	3	0.49	4.5	-0.42	-0.42	2.6	1.6	4	-0.43	-1.5	3.2	0.79	6.8	9.2	7.7	-8.3	0.19	2	4.1	-4.3	2.5	8.8	2.3	2.9	0.75	-3	3.2	-1.1	1.3	1.2	-1	1.3	3.5	-2.5	-0.04	1	-8.9	8.6	-3.3	0.26	-4.5	6.2	1.5	7.4	4.8
0.11	0.12	7.8	-7.3	4.7	-1.5	2.1	1.3	1.9	-4.3	-3.5	4.4	8.3	3.2	3.6	3.6	4.9	0.2	6.1	1.5	-0.16	5.7	2.6	-1.1	-0.61	2.8	0.25	3.7	2	4.7	0.35	-0.38	-3.8	2.4	0.61	2.3	2.1	1.3	-1.9	-3.9	2.2	-0.22	7.2	7.7	5.4	-1.8	-1.2	-2.7	-4.6	1.9
-0.31	0.5	4.9	0.87	4.1	0.98	8.2	-2.5	6.4	-2	2.1	-3.6	7.5	-3.9	4.2	0.9	3.7	5.6	8	-3.3	-3.4	3.1	2	-3.5	-0.41	1.8	-4	2.9	-2.5	6	-6.4	1.3	-1.5	6.5	-3	-1.7	-10	1.3	3.6	-1.9	2.2	4.6	-2.7	0.56	-2.6	2	-7	1.9	-0.07	-1.8
0.06	-0.1	2.6	-1	4.3	0.13	5.8	-2.6	-0.62	-3.7	1.6	-4.8	8.6	-5.4	2.5	-4.4	5.7	-5.6	9.1	-1.8	3.4	-8.9	7.5	-1.4	-2.1	1.2	-0.65	-5.5	4.6	2.3	-0.57	2.7	7.1	0.81	-3.8	0.41	0.97	-4.8	-5.5	-1.9	1.9	-0.19	-4.4	-5.1	1.4	-3.2	-4.2	-0.37	0.44	-3.4
0.27	-0.08	2.8	1.4	7.9	3.6	3.6	1.5	3	-3.1	12	-4	0.98	4.1	0.3	1	0.75	-0.59	-0.57	5.7	-3.9	0.34	-3.9	7.3	0.89	2.4	3.4	-1.9	5.8	0.25	5.2	0.19	5.1	-5	8.1	-2.4	7.7	-3.5	-7.1	-0.85	-3.2	-3.8	1.4	1.2	-0.45	-1.9	4.9	0.49	4.5	-0.51
0.28	0.14	0.54	-1	3.8	0.6	-0.41	3.4	3.6	-1.5	3.9	3.7	-0.71	-3.9	3.7	-0.9	-0.94	3.3	6.2	1.5	9.1	0.26	7.8	0.88	2.2	1.8	-6.2	1.7	-2.5	-2.8	-3.2	0.09	-2.5	0.13	-3.9	-4.3	-1.2	2.1	-11	-2.5	2.9	-3	-8.6	3.5	-1	-0.59	-3.4	4	2.2	6.9
0.47	-0.11	0.87	-1.7	4.4	-4.4	4.1	0.51	6.2	-3.8	-0.05	1.1	6.1	-2.6	8.4	-2.6	-4.1	1.1	7.2	4.1	9.4	4.2	5.9	-0.05	-3.8	3.6	0.07	-0.95	-3.5	2.2	-3.5	-0.97	-1.9	3.3	-11	5.6	-3.1	6.8	-3.6	-0.61	1.6	4.2	0.04	8.3	-2	-1.6	0.82	-4.9	3	6.8
0.39	0.09	8.4	0.34	6.6	0.73	9.6	-3.2	6.3	-4.8	4.5	3.2	7.6	-0.01	1.4	5.1	-1.9	4.5	3	2.8	-0.52	7.7	1.4	2.7	-2.9	3.4	6.3	-0.99	-2.6	-0	4.9	1.7	7	-1	-7	0.14	0.22	1.8	-5.6	1.6	-6.5	-2	15	4.8	-7.5	-2.6	0.94	0.41	0.57	3.6
0.91	0.14	2.7	-6.3	3.9	-3.2	2.2	2.4	5.4	-3.6	8.5	-0.5	6.6	-2.8	-3	-1.2	7.5	4.8	7.4	4.1	7.3	-4.2	3.6	-4.5	2.5	-2.8	11	-2.7	2.8	-3.9	9	-1.5	1.5	-1.3	1.8	-5.9	6.9	-6	4.1	-2.4	-0.67	3.9	12	-5.8	0.75	0.87	7.6	-2.3	4.9	-5
0.44	0.07	2.6	-3	-1.2	-4.7	1.5	0.39	1.7	-2.3	6.3	-0.84	3.5	-1	-6.4	-0.86	3.5	-0.81	3.7	-0.73	-0.99	5.4	-1.4	4.7	1.3	-0.51	1.9	0.78	-0.72	-6.8	-2.2	-0.31	-4.5	-2.1	-2.9	-3.8	-4.4	-1.3	-1.7	-4.2	-2.5	5.2	-0.85	0.83	-3.1	2.8	-8.2	-0.21	3.6	-1.8
0.25	-0.22	1.1	1.6	3.6	7	3.5	2	4	-0.34	-1.4	3.9	7.9	1.2	1	3.3	2.9	1.1	11	2	-0.69	5.7	-3	-0.34	5.3	-4.2	3.8	1.5	-0.98	-7.4	1.1	2.7	-1.5	-6.3	-7	-6	5.5	-4.6	3.3	-5.9	-11	-0.37	6.5	-0.72	-4.9	-4.7	-3.8	3.2	7.5	-6.5
0.14	0.13	-1.9	2.7	4	8.2	4.8	-1.2	-0.18	2.9	-2.8	3.6	4.4	0.49	0.37	5.5	7	-5.1	12	5.9	6.8	-5.7	-1.9	-1.3	1.6	-3.5	1.9	3	-4.3	-10	-0.65	-1.6	3	-9.2	-2.6	-7.9	-0.73	-2.8	-1.8	-3.1	-8.4	0.68	-1.7	-2	-7.7	-9.2	-0.69	-0.35	0.98	-3
-0.15	-0.22	-2	-0.81	5.8	1.1	4.5	-2.7	3.7	1.7	-2.5	2.9	-1.6	-4.6	-8.9	0.85	5.3	1	-3.1	2.4	11	-1.8	1.7	3.4	-1.2	-1.1	3.1	-3.2	1.8	-9.9	0.22	-3.7	7.2	-6.9	-3.3	-5.8	1.4	-5.3	-1.4	-1.3	-2.5	-0.33	1.3	-4.9	-1.9	-5.3	8.2	-6.5	4.4	-1.3
-0.11	-0.31	0.46	-1.4	3.3	-5.4	11	-3.9	2.8	4.2	4	-7	-5.3	-2.7	0.58	1.2	-1.7	-1.8	2.3	-1.5	-0.43	-0.68	1.8	-1.9	0.6	-3.7	3.6	0.46	14	-3.5	11	3.4	7.9	4.5	4.8	-2.5	4.6	1.2	0.1	-3.6	5.6	4.2	15	-3.5	2.9	-1.4	6.3	-5.2	-1.2	-2.5
0.02	-0.1	2.8	6.8	4.6	0.33	7.4	0.69	5.5	6.3	4	-0.07	-1.2	2.7	5	0.85	10	-3.5	5.5	1.4	0.76	-0.2	8.8	2.3	5.5	0.07	1.9	6.6	14	-2.8	8.8	5.7	13	-0.58	13	-1.5	7.8	-1.1	9	6.8	6.5	0.57	3.5	-1.5	11	-4	10	5.5	3.6	1.4
-0.92	0.44	2.3	1.2	4	0.94	0.76	2	9.5	1.9	3.6	-1.4	-0.14	4	-0.66	-3.4	-4.7	2.5	0.73	5.4	-2.4	0.86	-4	-1.4	6.3	1.9	11	-3	-3.8	-1.6	8.8	4.9	-3.5	1.5	3.3	1.2	-0.33	1.3	7.1	8.1	-0.05	0.13	3.2	4.6	2.8	-0.45	2.4	-6.6	2.1	-1.8
-0.74	0.14	-3.6	-6.5	3.5	-0.91	0.13	-1.2	2.2	6.2	2.6	1.6	3.1	5.9	0.89	0.63	-11	0.12	1.6	-1.7	-7	2.1	-6.6	0.29	-0.94	4.4	8.1	4.8	-7.4	-2.6	3.9	6.2	-4.7	-11	-2.4	-0.53	1.2	7.9	0.94	-0.93	-4.5	4	6.3	3.6	-1.8	-0.69	6.4	3.2	-1.2	2.5
-0.24	-0.54	-2.8	4.2	2.5	1.4	2.1	6.7	-0.08	9.5	-1.1	-1.6	1.4	6.4	-2.5	1.7	-5	3.8	2.7	3.6	1	0.69	-3.9	2.6	2.5	-1.5	2.9	4.8	-6.8	0.69	-3	5.6	1.4	-9.7	-3.4	1.8	3.1	1.8	-0.35	0.48	3.1	3.6	0.58	-1.6	-1.4	-2.1	-3.5	3.2	0.62	4.2
-0.53	0.37	-2.7	-9.7	-3.7	-5.1	-3.4	0.51	-0.87	8.3	-3.9	4	4.7	5.9	5.6	5	-0.47	6.2	1.5	4.6	4.8	0.93	4.6	4.1	0.45	5.6	1.4	2.9	-5	2	8.2	13	1.6	8.8	-2.5	7.6	3.4	3.2	5.2	5.1	6.6	5.2	3.3	2.1	8	3.6	1.9	5.7	2.7	2.4
-0.33	0.37	-3.9	-5.4	-3.2	0.69	-1.2	-8.9	0.31	1.5	-2	0.86	5	6.2	4.4	0.88	10	-3.8	9.9	0.28	8.1	3.4	-1.6	2.7	6.7	-8.8	3	1.2	0.39	-3.7	2.6	-4	2.1	-1.1	1.3	-1.8	1	3.6	5.6	-0.8	1.3	11	2.8	-2.7	0.45	5.3	1.7	4.5	2.1	-3.1
-0.25	-0.25	3.6	-1.7	3.7	-5.1	2.7	-8.5	-0.08	1.6	2	-2.9	7.9	7.9	3.5	2.1	2.5	-1.5	4.1	2.1	12	1.2	0.4	-2	3.7	-13	1.7	2.4	-0.04	-3.4	4.9	-6	0.69	1.9	3.2	0.96	1.4	-3.6	4.2	-2.1	2.7	-1.7	0.42	-2.7	0.54	-0.6	6.7	-3.6	0.1	-12
0.07	-0.72	2.8	3	-0.13	-0.52	-0.28	-2.4	-5.3	-0.89	1.7	-0.57	-2.2	0.09	-1.1	-1.2	-1.6	-5.8	-3.5	-0.55	-1	-2.8	1	-6.1	3.8	-4.9	0.92	1.6	1.4	7.8	-0.62	1.2	-1.2	4.2	6.4	2.3	-2.2	0.51	1.6	-0.2	6.6	-0.65	-1.9	0.08	5.5	6.5	0.12	-4.4	-0.35	-9.7
-0.09	-0.68	0.4	0.03	-4.3	-2.6	-0.69	0.05	-9.5	0.56	-3.6	-2.9	-13	0.22	-5.5	0.86	-6.4	-4.5	-7.7	-4.5	-5.4	-3.5	-4.4	2.4	-1.9	-3.9	-6.3	-4.4	-1.2	4.8	-0.25	1.5	-11	4.1	-0.54	0.85	-2.1	-0.73	0.07	-3.6	3	-2.8	-14	2.5	0.9	7.7	-2	-3.8	-4.5	-2.8
-0.51	0.05	-3.9	3.4	-6.4	-0.6	-3.6	4.8	-4.1	2.1	-6	1.6	-12	1.3	-7.5	2	-7.2	3	-8.9	2.3	-5.7	-0.94	-6.3	-1.6	-6.6	2	-4.6	-3.4	0.64	0.95	-5.4	-1.2	-1.9	-5.9	-0	9.1	-4.7	-4.6	-1.7	0.58	5.6	-1.1	-12	-3.2	-1.1	3	-3	-6.9	1.2	-1.6
-0.2	-0.38	0.25	2.3	-12	9.9	-14	9.1	-8.4	-0.4	-5.3	2.3	-14	11	-6.5	2.1	-4.8	-2.5	-15	3.8	2.7	1	-4.3	0.13	-1.6	0.8	-4.8	-0.86	-1.1	0.75	-7.8	1.1	-4	-4.7	-1.7	8.1	-0.48	-2.2	0.58	1.6	9.1	2.8	0.45	-2.7	6.9	3.5	-0.54	-3.4	-4.5	-5.4
0.15	-0.03	-0.53	8.2	-8.1	5.4	-8.4	4.1	-11	0.5	-0.57	1.3	-13	7.1	-1.6	-0.24	0.81	-3.3	-5.8	-3.9	-2.4	-5.4	-1.4	-1.1	-1.8	4.8	-7.7	-2	-4.3	-0.91	-1.9	4.4	-6.8	-2.6	-2.7	3.6	0.24	1.9	4.1	3.3	-0.82	-10	-3.6	0.4	-2.1	-1.2	-4	-4.3	-5	2.6
-0.37	-0.44	-1.1	-3	-7.3	1.6	-3.8	-9.8	-8.4	-1.7	-2.5	1.5	-13	-0.62	0.54	-1.8	-0.06	-4.5	-5.3	-1.3	1.4	-3.6	-0.23	-0.82	7.2	2.2	-6.8	0.08	0.38	1.9	-1.9	-2.1	-9.8	3.6	3.7	6.9	1.2	2	-1.3	5.8	-3.6	2.8	-2.6	0.23	-3.8	6	-1.8	3.5	2	0.1
0.13	0.26	0.21	-3.3	-8.7	-2.5	-0.67	2.7	-6.5	0.92	-1.9	0.52	-9.2	-2	-11	-2.4	-9.6	-4.2	-6.4	-3.6	-6.3	1.4	-5.8	-7.5	0.03	-0.61	-9.6	-2.2	4.2	0.2	-4.2	-3.8	-4.8	3.4	0.7	8.2	-0.79	1	2.5	6.3	-6.5	0.09	-11	-2.1	5.8	2.8	1.8	-2.4	-8.2	-2.2
0.21	-0.16	-7.2	2.3	-12	-1.4	-11	2.9	-5	0.61	-6.7	-1.9	-6.5	-7.3	-2	-10	-3.1	-5.5	-6.5	-4.9	-11	-11	-10	-5.2	-3	-0.81	-3.3	-2.1	-6	6.4	-2.4	-5.1	-5.8	1.5	-2.3	0.08	-2.5	-1.1	-4.4	0.45	-0.71	1.1	-5	10	2.8	4.1	-3.9	0.66	-4.3	-12
-0.08	0.34	-6.7	1.1	-10	-2.4	-9.7	-0.93	-3	0.41	-7.6	5.8	-5.3	-1.9	1.2	1	3	-4	-6.8	-3.8	-7.5	2.1	-7.8	4.1	0.17	-1.6	2.2	5.2	-6.1	1.1	-5.2	4.8	-2	5	-2.7	2.3	-3	2	-3.3	3.4	-2.5	-0.01	0.43	0.49	1.8	3.3	-2.5	9.7	-0.25	-4.3
-0.42	0.2	-3.8	-1.1	-6.8	-6.1	-0.52	-3.5	-1.3	-1.5	0.66	6.8	2.3	-2.9	-0.74	-3.6	-2.6	4.4	-7.6	0.68	-0.02	1.9	4.4	-0.82	-5.7	0.26	-3.8	-2.2	0.23	-1.2	-2.6	0.11	1.3	1.3	-1.6	-1.1	-0.52	6.9	-4.1	1.1	-0.48	-0.15	-2.1	-4.2	-4.8	4.1	-2.2	1.1	-1.9	0.4
-0.17	0.19	-8.4	-4.6	-6.4	2.4	-4.3	1.8	-0.76	-0.89	-3.5	2	1.1	-6.7	6.3	-4.7	3.8	-10	-9.6	-2.7	5.6	8.1	8.1	0.35	-2.6	3.1	-5.4	-1.7	-12	2.3	-4.3	-3.6	-4.2	1.1	-8.1	-0.42	-4.3	1.6	-6.3	1.4	-11	-6.9	-6.3	0.48	-8.1	0.83	-4.6	0.44	-2.6	5.3
-0.13	-0.11	-4.6	-1	-5.3	0.29	-6.7	2.1	-0.38	-3.6	0.78	-0.68	0.43	-2.3	-0.9	-4	0.81	-5.3	-4.9	-8	-7.5	-4.7	-0.73	-2.6	-1.2	-0.68	-3.4	0.39	-1	4.6	-3.5	-4.8	-3.9	2.5	-9.4	-1	-6.3	-5.8	-3.2	-4.1	-4.9	-8.1	-3.5	-0.96	0.46	-6.7	-1.6	-6.2	0.18	-1.3
-0.46	-0.23	0.76	2.5	-0.09	-7.9	-4.8	-4.6	3.2	-5.5	3.6	-6.1	2	0.15	-4.5	0.12	-2.8	0.04	-7.4	-9.9	-7.3	-2.4	-4	-4.9	-5.8	-4.3	-0.95	-1.5	-1.7	1.7	-4.2	-3.3	-2.6	0.13	-2.9	-3.1	-1.7	-2.6	-2.9	-3.4	2	-4	-1.7	1.7	2.6	3.3	-0.87	0.21	-9.4	4.1
[truncated: 952 more columns]
