# Supplementary material for: Dyslexia on a continuum: A complex network approach
Source: PLoS One. 2018 Dec 17;13(12):e0208923. doi: 10.1371/journal.pone.0208923 (PMC6296514; doi:10.1371/journal.pone.0208923)
Supplement: S1 File — Detailed information about the archive contents is provided in the included README.txt file. (TGZ) [file pone.0208923.s001.tgz › FS_605_AA_run_2.csv]

-4.5	3.8	3.9	-2.8	3.3	-10	4	-5.5	1.9	-2.6	1.2	-6.4	-0.18	3	-0.76	-2.5	-2.8	2.4	-3.7	0.05	-4.1	-7.4	-2.3	-0.79	1.3	-1.2	-11	-3.7	1.4	0.95	-4.4	2.5	4.3	2.9	2.5	0.03	-4.3	1.8	-7.8	-2.4	3.4	2	1.2	2.1	4.8	3.6	-1.9	-1.1	8.1	1.5
-2.5	-2.7	0.59	-3.5	2.6	-6.6	-0.68	-6.2	1.3	3.2	-5.7	4.1	-0.34	-2	0.77	-2	-3.5	1.9	-2.5	-5.1	-0.24	-1.6	3.1	-1.2	1.8	-1.4	0.03	-4.7	3	-1.7	-3.1	-0.71	5.9	-4.6	4.7	0.02	-2.3	0.2	-8.4	-5.7	1.6	-0.7	0.99	2.5	-2.3	-2.2	4.6	-15	18	-6.5
-4.2	4.2	0.38	0.13	-2.5	2.7	1.8	4	5.5	1.8	-2	-1.8	2.4	-3.4	-4	-3.4	4.8	-5	-0.11	-3.6	1.9	2	4.1	-0.1	4.1	-2.1	3.2	-2.7	9	-2.8	3.8	-1.6	0.06	-4	7.5	-5.6	3.9	0.88	4	-4.8	2.9	-5.1	-0.36	0.53	3.5	-1.6	2.6	-10	6.4	-7.6
1.3	-2.9	3	-2.1	2.4	2.2	1.7	-4.1	6.3	-3.6	0.58	-1.2	-2.3	8.9	-1	2.5	5.4	0.63	-1.9	4.4	2.5	2.7	-2.5	3.5	-3.6	1.1	1.2	6.3	-0.17	-3.6	-2.9	2.7	4.7	-1.6	-0.73	0.63	3.5	-1.4	3.3	0.77	4.1	2.2	3.3	-1	-3	2.6	3	-6.5	3.4	-7.6
-1.9	-9.2	-2.4	-4.8	-1.5	-0.39	2.8	-5	-3	3	-4.2	4.5	4.5	-5.7	2.8	1.6	-3.4	3.6	2.5	1.3	-0.17	0.35	1.2	0.46	-3.1	1.3	0.31	-5	0.09	-7.5	-3.8	1.1	0.9	2.2	-3.3	-5.3	-0.98	3.6	-1.4	-1.6	0.55	-2.3	2.5	6.6	-0.29	1.6	2.9	-2.9	7.1	1
5.5	5.2	6	1.9	0.79	-2.8	-1.4	-5.7	-3.2	-0.82	6.5	2	3.4	-1.6	0.41	-1.4	1.1	1.6	-3.6	1.8	6.7	3.8	3.6	0.3	-0.89	-1.8	-5.9	0.99	-5.2	2.8	2.7	-1.1	7.5	-2.8	2.9	-4.5	0.01	4.9	1.6	-3.5	4.4	0.43	5.1	4	7	-0.81	7.2	-0.71	10	-0.24
3.1	-0.03	6.9	-0.34	3.6	-1.4	6.5	-4.3	-0.5	-3.3	6.2	-2.8	1.9	6.6	5.5	-3.5	5.2	-6.5	-0.1	-2.4	12	-1.4	-0.59	3.2	3.1	-0.21	-1.1	4.9	1.2	1.5	-5.8	2.9	5.8	-1.9	6.9	3.6	1.7	1.9	0.69	2.7	6.8	1.7	5.9	2.8	1.9	-0.52	4.1	-3.4	-1.7	1.1
3.1	-7	6	-4.7	-1.3	-1.8	5.1	-12	4.1	-6.7	6.4	-0.78	5.1	6	3.5	-3.2	0.5	-0.85	-0.34	-2.8	9.3	-5.5	0.71	4.2	1.9	4.2	-0.47	7.8	1.9	3.2	-3	4.8	4.8	2.5	5.7	-0.45	3.6	4.2	0.19	4.2	-2.9	5.7	2.6	3	1.6	0.97	2.7	-2.3	1.6	4
8.1	3.1	7.6	0.56	4.7	-4.6	2.4	-4.5	-0.94	-4.6	4.6	-0.57	6.4	4.8	6	4.8	3.7	-1.1	-0.51	1.9	0.79	-3.2	3.8	6	1.2	3.2	5	4.2	11	-6.5	2.3	0.6	7.1	4.6	2.4	1.3	2.7	7.5	-2.6	-3.6	-0.6	4	1.4	2.9	6.7	-0.47	9.8	-1.6	20	0.5
3.2	1.3	4.1	-0.61	4.9	5	3.6	1.7	4.8	-4.3	3.3	0.3	3	7.4	6.7	-0.85	3	1.2	2.4	-2.4	2.1	-3.3	2.8	2.6	5.6	-0.66	6.1	0.26	3.9	-1.2	1.4	3.8	5	0.96	4.9	7.3	2.3	7	2.2	-1.6	4.5	0.26	7.9	4.6	7.8	-1.5	1.2	-3.5	-0.33	-0.39
4.5	9.2	3.4	2.9	2.3	6.4	1.2	15	1.6	4.6	5.5	-0.46	6.7	10	5.9	-1.8	5	-4.7	2.1	4.3	-1.8	-1.5	-0.69	4.3	4.2	-3.9	4.3	7	5	0.48	1.4	5.6	-1.1	1.4	2.2	4.2	-2.4	0.71	1.2	-1.9	-0.54	4.5	2.4	-1.3	1.6	-0.86	-0.67	5.7	-4.2	8.1
6.5	5.9	2.7	1.2	4.1	-2.7	0.78	-2.9	3.4	2.2	4.7	-0.9	-0.51	-0.8	2.7	2.5	3.3	-5	9.6	5.6	-2.3	-1.3	7.4	1.6	-3.2	-0.39	3.5	6.2	-0.76	6.5	-2	2.2	-1.4	-0.69	-2.6	-1.5	-0.8	-2.8	8.3	1.3	-6.4	0.82	-1.7	-3.6	-0.42	2.1	5.9	1.1	0.56	4.9
3.7	-2.4	-1.8	-2.7	-2	-0.95	2.3	2.5	5.1	6.2	0.41	1.4	4.2	-0.73	-0.62	8.3	11	-1.6	2.5	5.2	1.3	1.8	3.9	8.4	-3.6	-2.1	4.5	4	-1.3	1.2	4.4	1.5	-0.65	-2.6	-5.9	-1.8	4	-2.9	3.7	4	1.8	-1.6	-1.2	-2.9	4.5	-0.06	5.3	-4.1	-0.03	-4.1
7.4	5.6	4.2	3.5	-5.2	2.4	2	4	2.3	3.8	7	-5.6	1.1	3.1	4.9	0.57	3.6	-0.47	3.4	2.9	2.6	-3.4	4.6	5.4	-6	-3.7	1.9	1.8	-2.1	-2.3	9.5	-1	-0.06	-5.7	-1.8	0.36	-3.8	-2.3	7.9	-3.8	0.33	0.44	-8.1	-6.3	3	1.9	11	-0.25	-2.1	-3.2
3.8	7.4	1.8	8.1	2	7.1	2.5	3.5	2.9	-2.3	3	8.4	1	-3.5	-4.4	-2.8	-2.6	-5.5	4.9	-0.74	-1	-2.9	2.2	1.9	-0.66	-3.8	2.1	1.7	1.8	3.3	-1.8	1.8	-2.4	-1.3	-2.2	7	-0.16	-0.32	-0.67	-0.03	2.8	5	-8.2	-2.4	-4.8	3.8	9	2	-5	-4.9
-3	-0.25	-0.75	9.5	2.7	4.6	3.9	4	6.4	5.5	3.7	4.6	-5.9	-9	-5.5	-4	0.17	-6.4	-4.9	0.01	-0.54	-2.2	-2.8	-1.1	-0.02	0.48	2.1	1.6	-1.4	7.9	-3.9	2.1	-0.65	0.9	0.79	-1	-1.7	2.6	-0.56	0.13	1.4	2.2	-3.1	-4	0.26	-5.5	-0.94	-0.81	-1	-5.2
3	0.21	2.4	1.7	1.6	-1.2	0.13	7.4	-0.6	0.92	6.8	-1.9	3.7	1.1	-0.94	-1.5	-7	-12	0.83	-3.9	1.4	-4.9	3.8	1.5	2.8	-2.1	0.98	8.1	3	6.7	-0.05	1.8	-4	-7.7	4.9	2.8	-3.4	1.2	1.5	1.9	-2.9	2.5	-3.5	-1.4	0.38	-7	-8.5	13	-5.4	9.7
-1.9	6.6	-0.2	-2.4	4.1	0.93	2.5	7.1	-0.07	1.6	0.17	0.95	6.6	-1.8	13	-2.4	-4.2	-1	6.7	-1.5	-1.9	-0.06	7.5	-4.2	3.1	-0.32	2.3	-3.2	4.3	0.68	4.8	-7.9	-4	4.3	5.8	-4.8	4.9	-0.15	0.64	3.1	-1.2	-1.1	2	2.1	-0.65	3.7	0.25	2	2.5	3.3
-7.3	2.7	-7.5	2.5	-4.4	0.55	-5.7	-3.3	-6.7	-0.6	-5.3	2	8	2.4	7	4.2	3.5	0.06	9.7	4.6	-0.95	4.1	3.9	-0.79	5.6	0.62	5.9	-1.7	11	5.9	1.9	-2.7	-8.4	2.6	11	-1.1	8.4	-0.16	2	1.8	6.9	-1.5	2.4	-0.23	-1.1	1.8	5.4	2.3	6.9	0.28
2.6	-3.1	-3.1	3.3	2.9	-1.4	-4.9	-3.7	-5.1	-5.3	3.7	0.91	-5.8	-3.4	-1.5	2.5	-6.1	-4	2.3	3.4	6.3	2.9	-7.4	4.6	0.27	3.2	-4.2	-0.75	2	4.4	-1.2	0.81	-4.7	-4.7	5.7	-0.61	0.43	3.1	1.1	-2.6	3	-0.22	-2.5	0.13	-5.6	2.4	-3.8	-1.3	-11	0.38
-2.4	2.4	-3.9	3.9	1.6	1.6	-7	4.3	0.12	-2.5	4.7	6.4	0.97	0.29	0.48	4.5	-0.92	6.4	0.28	5.2	-0.29	7.9	-4	3.7	1.1	1.4	-0.64	-1.4	-0.16	-2.4	-2.4	-4.8	-0.39	4.1	-6.9	-3.5	-1.6	0.34	2.4	9.8	-6.6	-4.7	1.5	3.1	1.9	3.5	-1.3	6.3	-4.9	1.5
2.6	9.7	0.58	2.2	7.1	-1.2	-2.2	1.2	-4.4	3.3	-0.9	5	1.8	1.5	-2.2	2.6	-3.6	1.5	7.4	-0.28	0.55	2.4	-4.6	-1.6	4.3	-0.29	4.8	0.18	-0.11	0.55	0.65	-0.5	3	7.2	-3.6	4.6	0.89	1.9	-0.99	5.2	-3	0.98	4.8	4.7	1.3	6.2	-2.2	6.1	-4.2	7.2
6.5	2.4	-0.71	9.2	3.8	17	-0.45	-4	1.9	-6.9	-0.7	3.9	-1.4	6.7	-1.6	-2.6	-4.5	-9	5.2	-2.7	7.4	2.2	5.1	0.87	-1.1	1.8	5.6	0.14	2.2	-2.6	6	0.41	1.1	1.6	-6.2	-1.5	1.6	-2.3	7.5	1.3	-0.77	0.74	0.98	2.1	0.5	-2	1.9	2.4	1.1	-3.8
4.3	-3.2	-1.3	-4.7	4.9	-4.5	3.3	-4	-5.5	-4.7	-2.1	-1.8	-0.17	1.7	3.4	-7.6	3.8	-6.3	3	-3.3	0.03	-1.8	2.3	-3.4	0.89	1	2.4	-5.5	-4.6	-2.6	-0.08	-1.4	-4.8	-0.47	-1.1	-1.9	-1.4	-2.1	8.3	1.6	-5.2	-5	-1.9	-4.8	-1.4	-5.2	3	-1.8	1.8	-11
-0.5	0.7	-0.75	-1.7	3.8	-6	0.39	-5.8	-3.4	-2.5	-11	-1.5	-5.2	-5.7	-5.7	0.36	4	-1.7	-3	2.5	-0.57	-1.6	-1.1	-1	2.2	0.5	-1.4	-4.8	-1.9	-2.9	-0.5	0.3	-1.9	2.6	1.8	-3.6	-0	-8.4	2.3	-3.8	-0.71	-1.3	1.7	-1.7	-5.7	-0.56	-3.3	-1.3	2.2	-13
-5.4	1.9	-1.1	0.91	3.3	-2	-2.7	0.27	-5.5	0.92	-6.9	1	-2	-0.73	-7.9	0.93	-3.7	-6.8	-1.9	-0.04	-3.5	-0.67	-1.4	-0.95	4.2	0.65	6.4	-1.2	-1.5	-3.5	2.2	-0.73	0.09	-3.5	-2	1.7	8	-5.3	-2.7	-7.5	9.6	0.55	7.9	-1	2.1	2	-0.44	1.5	5.2	-4
-1.8	7.4	-3.2	-3.2	9.8	-0.86	-4.5	1.4	-6.4	2.3	-6.3	2.3	-2.4	7.5	-3.6	1.9	1.9	3.2	-0.21	4.9	-4.3	-3.6	-4.1	-2.6	2.3	-2.3	5.2	-10	-3.5	-4	8	-15	-1.7	-5.3	-2.4	-0.99	1.1	-11	-2.1	-6.7	4.8	-8.1	1.7	2.2	3.9	6.8	-3.1	-3.7	4.5	-2.5
-8.9	0.5	-7.6	-2.8	-5	-3.5	-2.4	-0.81	-9.2	0.64	-11	0.91	-0.03	-0.56	-6.3	-0.52	4.4	3.4	-3.8	4.3	2.1	1.5	-1.2	-3	-5.5	-1.1	-6.5	-3.4	-3.6	-0.89	-7.7	-6.3	-2.8	-2.2	-2.5	2.7	-3.1	-8.6	-7.4	-2.9	-4	-7	-2.8	2.1	-0.73	-0.66	-6.1	-0.93	2.4	-2
5.9	0.66	-2.4	5.2	-4.3	-3.9	5.4	8.1	1.2	11	-8.5	3.5	2.2	0.2	-6.1	-0.32	-0.15	-4.2	1.1	-0.44	-7	-0.27	-5.9	-6.5	-0.22	-0.21	-5.3	0.43	-7.2	8.5	-3.9	0.3	-4.3	-1.6	-2.9	8.8	-1.8	1.9	-8.5	-1	-5.8	0.65	2.4	2.5	-0.75	2.8	1.5	1.5	3	9.7
5.5	3.1	-1.6	2.8	-1.2	5.5	0.84	2.1	4.2	5.9	0.19	4.2	-4.4	-3.1	-3.7	1.5	-1.5	16	-2.1	-5.9	-1.1	8.7	-3.3	-9.1	-0.98	4.6	1.4	-3	-1.5	-2.7	-0.07	0.38	2.3	-0.55	-0.94	1.5	1.2	3.8	-0.55	0.69	-4.6	4.4	2.7	4.2	-2.1	6.6	-5	5.7	-4.7	6.8
8.8	-1.1	5.7	2.8	3.7	4.6	0.38	4.5	5.9	-0.05	3.6	6.3	-5.9	-8.8	2.9	-1.6	2.4	3.9	-2.9	-3.9	-3.4	1.5	-1.2	-5.5	-2.2	5.1	-8.4	-2	-5.1	-2.5	-6.3	3.2	1.7	8.3	-2.9	-7.2	-4.4	0.8	1.7	1.7	-0.37	-3	-0.71	1.3	-0.04	-0.31	-5	1	-5.6	4.1
5.6	12	6	8.2	8.9	9	5.6	3.1	3.4	6.4	2.6	6.2	-1.2	-9.2	2	1.1	-1.7	8.4	0.91	1.3	3	-2.2	6	-3.4	-4.1	5.1	-3.2	-3.5	-1.6	1	0.13	-3.4	-2.5	4.1	0.82	-2	-3.6	-2.4	-7.7	-3.8	-3.3	-5.6	-5.8	5.4	-8.2	6.9	2.2	6.5	0.35	3.9
-4.5	4	2	3.4	5.7	11	-3.5	7.9	0.99	4.2	-3.5	2.9	4.9	-1.5	4	0.63	4.3	8.3	4.5	-3.3	-1.1	-5.5	4.1	-3.3	2.8	3.1	-1.6	2.3	-4.7	0.83	1.7	-7.6	-1.5	5.1	-5.2	-1.2	-3.7	4.4	-0.18	-1.2	-4.2	0.09	0.81	8.3	-2.3	8.7	1	8.4	-0.77	0.35
-2.1	-4	-2.2	-0.28	1.1	5.6	3.2	9.7	-1.3	7	-1.5	5.7	0.6	4	-1.2	4.4	-5.8	0.96	-1.3	-5.5	-0.59	-0.08	3.2	-2.2	-0.95	4.9	-1.8	-4	-3.6	-0.71	0.24	-8	3.6	2.3	-4.4	4.5	-1.6	-7.6	-2.8	0.96	-6.2	-2.9	5.3	2	4.3	0.15	-3.3	1.2	-1.8	-0.26
2.3	3.2	4.3	2.2	5.4	-2.7	-0.78	4.5	-3.3	2.7	1.3	0.34	0.81	-5.5	0.82	5.7	-4.6	7.4	1.4	-1.8	-0.39	6.6	0.25	-1.7	1.1	1.1	-3.7	-5	-0.43	2.5	-2.6	-3.1	-0.83	-7.8	-2	-5.2	-0.54	-5	-1.9	3.1	-2.8	-1.3	-2	-4.7	-1.8	0.82	-4.1	1.4	-0.15	-3.2
-9.8	-2.9	-1.4	4.4	4.5	1.8	-6.3	1.1	-2.7	2.5	-1.6	1.6	-4.4	-2.9	-2.1	10	3.6	7.8	0.88	2.9	0.6	8.6	-4.3	0.07	2.2	-1.1	-8.3	0.29	-1.8	1.7	-0.72	-0.64	2.3	-1.9	-2.7	2.9	4.1	-5.5	2.2	4.5	1.9	-3.6	-0.01	-1.4	-4.9	4.2	0.72	6.2	3	1.7
-6.1	-7.1	2.6	-1.6	5.5	4.9	-6.6	4.7	-9.8	3.5	-0.75	6.5	-0.02	0.94	3.5	-1.4	0.61	12	2.2	-1.1	1.3	4.4	-3.4	-1.4	3.4	2	-5.1	-9	-2.2	0.08	-4.2	-1.4	-0.82	-4.6	6.6	-1.1	3	-3.5	2.9	6.9	-4.8	-0.49	-0.2	-0.47	3.6	-4.8	0.99	6.1	0.47	6.2
-3.6	-1.9	0.5	-3.6	-5.9	-3.6	-0.49	-0.74	-6.6	-1.2	1.4	0.69	-0.39	-6.3	3.1	-0.04	-4.3	16	4.2	-2.1	1.5	5.3	-0.3	-6.3	-3.6	2.7	-1.7	2	-8	4.3	2	1.4	-3.6	1.4	-5.7	0.87	-2.5	0.88	-1	1.7	-2.9	0.94	-3.2	3.6	0.78	-1.9	-6.2	6.7	-9.1	5
3.5	-1.9	-4.7	-3.1	-8.1	-3.9	-2.3	1	-1	-4.1	-1.1	-2.4	0.77	4.1	-0.92	1.8	-5.5	0.45	-0.46	2.9	-2.8	4.5	-2.3	1.1	1.3	5.2	0.34	5.9	-7.9	2.1	-1.7	3.1	-3.3	6.2	-5.7	4.7	-1	2.9	1.1	1.1	-3.1	0.68	2.9	3.4	0.33	3.9	-1.2	5.6	-1.5	1.8
-2.1	-4.3	-0.99	-4	-1.2	-3.6	-4.3	7.5	2.9	5.7	-0.97	-5.2	-8.5	7.7	1.4	4.7	-2.8	5.7	-2.3	8.8	-4.8	5.4	-5.6	4	0.3	0.53	-5.3	0.54	-3.1	7.7	1.3	2.3	1.6	-0.13	3.3	4	-2.2	4.5	-4.5	4.6	-2.1	-0.95	-1.1	0.54	4.4	-5	-1.9	12	-4.9	10
7.5	-3.2	1.6	-1.3	-1.2	0.05	-4	0.26	-0.59	3.3	0.17	-4.8	-11	-1.8	1.4	4.4	-3.6	4.5	-2.8	-2.9	-10	2.5	1.7	-1.3	-3	3.9	7	7.6	5.3	4.9	24	8.8	5	4.1	7.5	4.4	6.8	3.6	10	4.2	5.2	2	-5.5	2.1	-4.6	-0.63	-3.5	7.8	-6.2	15
4.8	-8	-1.8	0.98	-11	3.1	-5.8	0.94	0.58	1.7	3.6	3.3	-3	4.6	-2	1.6	-1.3	7.7	-3.2	1	-2.3	5	0.73	1.1	0.13	7	-0.45	-3.1	-1	-0.49	-4.5	-3.2	-5.3	-0.29	4.6	-0.56	5.7	1.9	3.2	2.3	2.2	-0.26	-0.79	3.2	1.3	-0.1	-0.22	8.7	-0.75	10
-0.45	0.35	-1.1	1.8	-6.4	11	-1.4	-3.8	0.15	-3.6	2.9	4	-2	-3.6	0.95	-1.9	1.4	3.6	-5.4	1.7	2.1	6.9	-1.8	-7.7	2.9	5.5	1.8	1.1	-3.8	-4	-1.9	7.4	0.1	0.16	0.85	-2.2	-1.4	0.14	-0.57	2.6	2.1	-2.2	3.9	6.9	3.2	0.34	0.59	3.7	-3.7	3.3
-7.1	-1.5	-3.8	4.5	-8.6	1.9	-7.9	2.1	-0.48	2.8	-7	3.6	2.2	-0.64	-2.6	-0.6	-1.9	8.9	-1.6	-0.37	-1.1	5.7	-0.49	-4.3	2	7.9	-1.4	1.7	3.2	-1.9	0.22	-5.1	2.3	-1.3	-3.9	4.8	2.4	2	-0.6	3.5	3.8	2.2	5.9	3.6	-2.8	1.9	-4.9	0.82	-9.3	5.1
-4.9	2.9	-6.7	5.8	-4.3	6.5	-0.13	-1.6	2	6.7	-8.6	4.1	1.6	0.89	-6.9	2.8	-1.8	-3.4	-4.9	0.26	-5.3	0.83	0.85	-1.3	-4.2	3.4	5.5	-1.3	-0.34	-0.24	4.4	0.5	-2.2	-0.8	-3.8	3	5.9	8.1	6.8	8.1	2.1	4.1	-5	-0.68	1.2	-8.7	3.9	10	1.3	3.8
2.5	10	-2.3	1.9	-11	7.9	-2.5	11	-1.2	5.9	-2.6	3	-0.52	2.9	-3.2	6.9	4.1	6.6	-5.8	1	-0.53	0.71	-3.3	0.57	-4.6	-3.3	2.3	-5.3	0.15	-4.1	0.08	-3.8	2.2	4	1.9	2	-0.02	-2.1	7.9	1.1	1.9	-3.3	-1.3	-2.5	0.58	3.7	-1	5.5	2.7	0.64
1.9	10	-3.5	2	-12	2.3	-2.7	4.5	2.9	5.9	-1.5	1.6	0.98	-0.89	-5.6	2.6	-7.6	2.1	-2.3	-6.5	-7.1	-1.6	-3.2	-11	-3.6	5.4	-0.62	-0.76	-4.2	6.9	5.5	-4.5	0.03	-5.2	-9.4	-1.6	-1.5	-5.5	-3.8	0.54	-12	-2.7	-0.82	-0.63	-1.1	5.1	-1.8	7.5	-1.2	6.2
4.5	6.5	3.7	2.7	-10	2.1	-0.68	2.7	-1.1	1.7	-2	5.7	-2	2.1	-6	2.8	0.03	0.51	-6.5	2.5	-1.6	1.9	-3.5	3.9	-5.4	1.1	-1.6	-1.3	-1.9	0.24	2.6	-1.8	1.6	-3.9	-5.6	1.9	-2.8	-1	-4.2	2	-1.7	-0.97	-2.9	-2.4	-0.76	0.42	-1.1	3	-1.2	1.6
4	8.4	1.5	4.3	-6.9	6.8	-0.53	6	8.8	0.73	-1	2.2	-2.1	1.2	-3.3	2.4	2	7	-1.5	1.1	3.9	5.2	0.66	-1.6	-7.2	-0.68	2	-0.59	-2	-1.7	-0.6	1.8	4.2	4.2	-5.2	0.08	-3.9	-0.24	2.1	4.1	2.4	-1.7	-4.9	-1.2	-4.3	1.4	-6.1	9.3	-4.3	6
-5.2	12	1.7	14	7.1	17	3.1	8.4	3.3	7	5.7	9.7	-1.3	0.76	-0.17	11	0.05	11	-1.1	3	1.6	11	-2.7	4	-3.6	3.2	-1.9	-0.68	-4.9	1.1	-6.4	-0.64	-2.9	7.7	-5.9	-0.45	-3.9	4.1	-3.5	8.9	-5	0.7	-0.78	5.3	-2.5	6.1	-2.5	7.8	0.96	9.3
-3.2	15	-1.2	13	1.9	17	9	8.9	4.4	17	0.06	12	-6.7	9.3	-0.57	8.9	-8.1	0.32	-6.8	7	-2.9	5	-3.8	12	-3.8	4.3	1	5.3	-3.7	0.5	0.88	9.7	1.1	16	-0.9	2.9	-1.3	8.5	1.5	5.7	-0.68	4.3	-2	4.6	-0.92	4.7	-9.3	1.7	-8.1	11
6.8	-2.8	1.2	3	-1.3	-0.84	7.5	3.5	-0.98	3.5	-0.4	3.3	-1.9	9.7	-1.9	0.18	-0.63	-9.1	-5	6	-6.4	-2	-0.99	0.64	-1.9	-2.8	-3.5	6.9	4.4	7.9	-1.4	4.8	-0.92	6.9	-1.1	6.9	-5.7	5.8	-0.78	-5.2	-3.5	7.1	-0.27	3.6	3.7	2.1	-3.6	-3.9	-7	8.3
-3.9	-20	-4.3	-4.5	-13	-3.2	0.4	-2	6.7	-10	-4.2	-2.8	-11	-7.6	-2.2	2.5	0.59	-4.2	-4.7	5.6	-0.96	-7.5	-5.4	-0.05	-2.6	-6	-1.9	-1.1	-2.3	7	-6.1	-1.3	2.4	-1.7	-3.5	6.9	-5.3	-5.8	6.1	-5.6	1.8	0.53	1.2	-4.5	-3.6	-1.1	-6.6	-13	-5	-9.9
-5.2	-11	-3.4	-5	-9.1	-7.6	-4.4	-1.5	1.5	-3.5	-1.7	5.1	-3.9	-7.6	-3.3	-2.2	-1.2	-2.4	-2	-5.9	-2.9	1.6	-6.3	-1.7	-3.5	-6.7	-3.2	-2.1	-4	-0.01	-1.4	-7	-7.5	-6.6	3	2.1	-4.2	-9.4	-2.1	-9.2	-1.2	2.7	-3.3	-7.7	-2.1	-7.4	2.1	-8.2	-0.11	-8.3
-6.2	-6.5	-13	-4.9	-9.8	-13	-9.3	-5.8	-0.53	-0.33	-1.3	-1.7	-1.9	1.8	0.91	-4.6	-1.6	-2.6	-2	-1.6	-1.2	-0.96	-10	-2.4	-5.7	-7	1.6	-11	-0.9	2.3	-3.4	-8.6	-2.4	-5	-9.1	-2.5	-3.6	-7.2	-3.5	-4.2	1.4	-5.5	-4.3	-7.5	-5.3	-6.4	2.1	-11	-3.3	-6.5
2.2	-8.3	-7.2	-7.7	-9.5	-7.4	-2.6	-3.7	-7.8	-3.8	-5.7	-2	-12	-7.5	-2.3	-3	7	-1.4	-10	-1.2	-2.7	-5.7	-12	0.31	-0.14	-2.9	-2.8	-1.6	-0.44	-4	-4.9	-1.7	-0.46	-7.1	-6.5	-1.9	-7.7	-2.9	-0.57	1.1	-9.3	-4.6	-4.9	-3.9	-2.1	-11	-4.2	-12	-12	-6.3
5.2	-4.3	-1.1	-5.4	-0.8	-11	9.6	2.6	0.3	4.8	-0.13	-9.8	-9.8	-11	0.93	-7.1	-4.7	-1.3	-2	-12	2.1	-4.1	-3.1	-4.6	-2.3	3.5	-4.2	-5.3	3.2	-3.8	3.8	6.2	-3.4	-2.1	-4.8	-0.41	-0.01	1	-3.7	4.4	-1.2	1.2	-2.4	1.2	6.1	-5.5	-5.4	-2.9	-7.1	1.6
2.9	2.3	0.42	0.52	1.3	-3.5	7.7	8.2	6.8	2	2.5	-8.6	-0.89	0.51	4.9	-3.6	-7.9	-10	2.6	-1.4	-0.02	-5.5	0.47	1.3	2.6	0.66	-11	4.1	-4.9	-5.5	-9.8	2.6	5	3.6	-3.7	-0.99	-1.1	11	-8.4	1.9	4.1	3.9	2.9	-0.05	-1.4	-5.7	-4.6	-2.4	-11	2.8
-1.3	-6	3.4	-9.8	5.3	-12	-6.9	-7.5	-0.67	-4.7	-5.8	-18	4.3	4.4	-2.5	-2.7	2.1	-8.4	-0.9	2.6	-2.2	-7.3	-7	0.8	2.2	-4.5	-4.2	-1.1	1.7	-0.1	-2	6.8	-0.92	-5	1.6	2.3	-5.7	-1.5	-1.4	8.6	-5.6	9.2	-0.45	-3.6	-9.1	-2.7	2.3	0.23	-4.9	2.8
-10	-4.9	-7	-3.9	-4	-8.4	-7.8	-2.4	-3.5	-4.6	-0.9	5.3	6.2	1.2	2.4	-6.4	1.9	-2.6	3.9	2.1	3.3	-6.4	1.6	2.2	9.9	-5.3	0.86	2	5.6	-0.92	8.4	4.9	-1.4	0.92	-0.92	-3.5	4.1	-0.17	1.8	0.1	6.3	0.27	5.9	-3.9	4.7	-3.6	-4.1	2.7	0.48	0.41
0.41	-19	-1.8	-8.4	-6	-7	1.9	-16	-2.8	-13	2	-2.9	-3.9	1	5.2	-0.26	0	-2.6	8.3	0.69	4.6	-3.7	1.2	2.7	-2.8	-9.2	1.1	5.1	-1.6	-0.14	4.1	3.5	1.7	-0.19	-4.8	-4.1	-3.4	0.14	4.1	-2	-7.2	-0.94	-1.6	-9	-1.9	-0.61	4	-5.3	6.9	-7.7
3.4	-6.5	4.5	1.7	0.27	2.2	0.35	-12	-3.5	-3.6	2.9	-1.4	1.4	-1	2.4	-7.1	1.9	-5.8	-4.1	-9.9	1.1	-4.8	1.3	-0.47	5.8	-4.5	-1.7	4.2	3.8	0.5	0.32	11	-1	2.4	-0.87	-2.6	-0.4	9.9	-2.8	11	2.4	6.2	2.6	-5.7	0.52	-0.93	-1.2	-10	2.8	-7.5
9.9	-5.9	5.7	0.21	3.3	8.7	3.7	-4.6	1.4	-8.3	8.2	-1.7	5.3	1.8	-3.5	-0.68	-1.5	-0.69	-4.4	-5.4	3.5	-1.1	1.1	0.89	3.4	0.02	-0.79	-1.9	2.8	-5.3	-2	0.69	-0.19	-0.53	3.7	-2.3	-5	2.2	-6.9	-0.44	-1.8	3.4	1.6	0.09	-3.1	1.3	-4	-12	-7	-5.8
3.5	-4.7	5.6	-2.6	12	-0.24	-2.3	1.4	0.76	-3	7.3	-0.89	-1.9	0.55	4.1	-4.5	-12	-7.8	5.5	0.18	-1.4	4	4.3	-1.3	-0.57	3.4	-2.7	-2.3	-6.1	-2.4	-3	5.2	-2.2	1.3	-0.04	-0.84	-2.6	2	-10	0.8	-5.8	4.3	2.9	2.8	0.21	3.6	-8.8	-4.8	-7.5	-5.5
3.8	-3.1	7.6	-6	11	3.8	-7.1	0.77	-1.9	-4.5	2.6	-6	7.6	-0.12	6.9	-0.77	3.5	3.6	9.8	3.4	-1.2	-2.6	11	5	2.7	-3.9	-0.49	2.5	-0.77	-1.5	4.6	3.6	0.3	1.3	1.2	0.76	0.91	-1.2	-1.3	-8.3	-3.8	0.34	1.6	-3.9	3.4	3.5	-2.2	-1.2	-1.2	-0
-5.2	-11	-2.6	-8.9	2.2	0.03	-0.28	-1.6	4.5	-6.3	-8	-19	5.5	-6.2	-3.9	-1.9	-4.2	-1.1	2.9	-2.6	-3.9	-5.9	7.4	-0.27	-1	2	0.69	6.1	-2.5	-5.9	0.09	-1.5	-2.2	-3.6	2.3	-1.2	4.5	-2.4	2.2	-1.9	7.4	0.09	1.3	-3.3	-2.4	2.6	-6.8	-5.5	-6.5	-12
5	-16	3.6	-12	0.01	-11	7.4	-2	4.5	-7.4	-0.52	-20	-3.6	-10	0.7	-8	-5.1	-0.83	0.85	2.7	2.8	1.2	2.2	-0.19	1.6	-1	-1.6	2.4	-4.2	-5.7	-1.4	-1.5	-1.6	-3.2	-0.69	1.1	-2.8	-5.9	1.7	-2.8	2.7	-1.1	-1.9	-4.2	-1.9	1.7	-4.9	-6.8	-4.6	-9.6
-6	-7.5	-5.3	-8.9	-0.02	-14	0.87	-0.17	-4.7	-8.4	0.67	-14	5.2	-9.9	-1	-0.4	2.5	-3.9	2.7	-0.26	2.6	1.9	2.3	1.9	-0.56	-4	2.2	-4.5	4.9	1.8	1.2	-2.6	-1.2	-8.5	-3	-7.4	-4.9	-5.1	-3.8	-6	0.08	2.6	-7.6	-8.6	0.54	-3.2	9.4	-10	3.7	-16
0.26	-5.7	-0.15	-7.6	-1.9	-3.2	-2.5	-8.3	-3.6	-6.2	-1.7	-14	-0.02	6	-3.5	5.1	0.99	0.98	-3.9	4.5	1.3	0.94	-1.1	6.4	-5.8	-6.8	-6.9	3.1	3.1	0.77	5.6	-0.8	-3	-1.5	-0.78	-3.5	-2.1	-4.3	5	-13	1.9	0.37	-4	-6.4	-0.68	0.18	2.3	3.3	0	-12
-3.3	-6.8	-0.73	-5.2	1.9	-7.7	0.97	-7.9	2.4	-4	-3.9	-16	-6.3	-0.79	1.5	-4.3	-0.45	-5.9	-2.7	-0.4	5.5	-3.5	-7.7	1.4	0.88	-6.3	-0.17	-5.5	-6.4	-2	0.43	-1.4	-1.7	12	-4.9	-2.5	-0.26	-8.9	-2.3	-11	-1.7	-3.5	-2.7	-5.8	1.6	-3.6	-7.6	-8.8	-12	-18
3	-8.6	4.6	-8.4	4	-5.8	-0.21	-3.1	3.4	-2.5	-1	-16	-1	-2.3	0.88	-2.2	4.9	-13	-4.8	-4.5	-1.3	-4.8	-3.9	-0.69	-0.54	-5.9	9.2	-8.2	4	-3.5	8.2	-4.4	0.5	4.8	7	-3.3	3.1	-4.2	-2.8	-6.2	-0.94	-4.6	1.8	-9.9	2.2	-4.6	3.4	-7.9	0.25	-7.3
0.83	1.2	-1.9	-4.6	1.2	-0.97	1.8	-4.3	3.2	0.11	-4.3	-9.3	-3.4	2.1	-4.9	-0.78	5.6	-0.03	-1.1	5.3	-3.7	3	3.5	3.5	-0.94	-2.2	1.6	-4.2	9.1	-3.5	2.5	0.06	0.8	-0.09	5.8	-0.87	5.8	-3.7	3.5	0.84	1.6	-7.3	1.1	-3.4	1.2	-0.94	6.2	-1.2	3.5	-11
-2.7	1.1	6.6	-0.25	4.7	4.7	1.2	-7.7	2.5	0.69	0.32	-4.7	8	3.3	0.09	2.1	9.2	-5.5	-3.3	-0.58	0.41	-5.2	2.3	-0.33	-1.7	-3.5	-2.8	3.4	-4.5	-4.5	-3.1	6.5	-1.2	1.2	1.5	-1.9	-1.9	-1.3	0.46	-5.8	-1.7	6.2	0.25	-6.1	1.5	-5.2	3.1	-11	5.4	-10
-5.4	-0.61	-4.9	-5	-5.9	-6.2	2.9	-3.8	-4.2	-3.2	-8.2	-9.1	-0.5	-2.1	-3.6	-2.6	0.11	1.9	0.4	-0.55	-4.5	-3.3	3.3	5.9	-3.1	-3.1	-1.2	2	-0.1	-5.4	-6.4	-0.04	-2.8	1.5	5.8	-2.9	-0.72	-1.3	-7.5	-2	6.7	-0.4	-0.38	-1.4	-4.8	-1.7	-0.41	-2.8	8	-3.6
-12	2.5	-3.7	-1.5	-7.2	-4.5	2.4	1.7	-2.6	-0.68	-7.4	-6.8	3.1	-1.9	-7.5	0.18	-1.3	-3.5	1.6	0.22	-6	-2.4	7.8	4.7	1.5	-2.3	1.7	8.6	-0.29	-1.4	0.16	5.9	-4.3	-1.3	-1	-2.7	4.3	0.12	3.7	4.3	3.6	-1.5	-0.25	-2.2	-1.4	-1.4	-0.27	0.64	7.2	-0.76
-5.5	1.2	-0.05	2.2	0.12	-4.4	2	-5	-2.7	-1.3	-4.9	-6.8	1.9	0.14	-3.2	-3.6	0.11	-1.8	-3.4	-1.2	-1.1	-2.2	-3.1	-6.5	3.9	-6.2	-2.9	0.44	2.1	-3.9	-11	2.3	-5.3	-5.7	-2.7	-4.2	1.4	3.1	-3.9	0.54	1.8	0.59	-3.1	-8.2	-5.4	-5.4	-0.04	-0.44	2.3	-3.1
3.9	-3.3	-3.8	-0.19	-4.5	-7.2	4.5	-1.9	15	0.4	-9.2	-3.4	-7.8	-1.4	-4.2	-2.2	4.2	3.2	-5.6	-2.2	-1.2	-3.8	-1.3	-1	10	-5.2	-3.1	-4.4	-1.3	-0.23	-3.7	-1.4	0.53	0.42	4.4	-3.6	3.5	4.2	-5.4	0.2	1.1	1.8	-0.86	-4	-8.3	-8.2	1.2	-5.6	2.8	-5.7
2.9	-12	-3	-3.7	-9.8	-9.9	10	-5.1	6.3	-4.9	1.7	-2.9	3	-1.2	-1.1	-6.3	10	9	1.9	-8.9	5.8	1.3	4.8	-4.2	-0.13	-6.7	3.9	-4.3	7.4	-4.4	8.6	-8.6	4.4	-7.9	6.5	-1.2	4.5	-3.2	4.4	0.71	4.5	-2.7	-2.4	-7.2	2.5	-5.7	4.5	2.1	8	-4.2
-8.6	-12	-0.92	-9.9	0.13	-8.5	1.7	-7.5	2.2	-3.7	3.8	-8.6	-4	-10	-1.9	-5.6	7.4	2	-4.9	-7.2	-1	-4	-4.8	-3.5	-1.8	-3.4	-7.7	2.5	-5.8	-0.78	-9.4	-6.5	-5.4	-0.43	1.5	6.3	0.18	-1.8	-1.5	-3.5	2.3	2.5	-5.4	-1.8	-12	-4.8	2.2	9	6.7	4.7
-4.6	-5.8	-3.1	-5.6	0.07	-2.3	-1.3	-5.4	0.56	-11	1.9	-2.2	5.2	-7.6	0.16	-2.5	1.6	-1.7	3	-3.9	-3.2	2.7	1.1	-6.1	-0.9	4.5	2.1	-3.9	2.2	3.6	2	-2.7	-2.3	-0.05	-0.79	4.2	2.7	1.6	-0.79	-6.8	1.6	-2.4	-2.8	7.8	-3.7	-3.4	-2.2	-7.2	-2.2	3.4
-6.4	-4.2	-4.5	-2.6	-6.5	-1.4	-2.7	0.88	1.5	-4.9	-0.34	4.7	9.1	4.5	8.2	-8.1	6	-5.2	5.2	-0.23	2	-4.7	-1.1	-2.2	0.15	2.8	-1.2	0.14	0.15	1.4	-0.43	-0.99	-0.49	5	-2.6	1.8	-0.12	0.23	2.2	-4	2.9	0.5	4.2	3.2	-1.1	0.41	-0.86	-6.5	-2.3	-0.9
3.5	-4.4	6.1	-5.3	5.3	-4	0.66	-7.4	6.1	-7.5	2	0.94	2.7	-0.99	2.2	-2.1	-1.9	0.34	3.8	-2.1	5.4	-2.8	-3.8	-0.07	3	-0.4	2.7	-1.9	-2.1	-1.8	-1.6	-3.8	0.66	-4.5	5.2	-3.8	2.6	0.41	-11	-2.6	0.16	-2.2	2.5	0.72	2.9	-1.7	4.1	3.4	2.4	2.4
-4.7	-1.1	-0.8	-2.6	-2.3	0.75	0.53	-1.9	-3.1	-0.76	2.7	-4	-0.75	-0.76	-4.5	-4.6	-4.4	-5.4	-2.6	-6.5	-0.02	-5.6	-0.85	-2.6	3.2	1.8	-2.8	1.1	-3.1	-1	-8	0.36	-6.9	-3.4	7.2	1.8	1.1	4	-2.1	1.7	-1.4	-1.7	1.1	0.12	0.06	-2.8	-1.7	-4.5	0.84	0.08
-8.3	-4	-4.5	-5.4	-4.8	-5	-4	1.7	-5	-3.3	0.75	-0.85	-3.7	-3	-1.7	-6.8	-2	-6.2	-5.3	3.3	-0.86	-6.3	-1.1	-0.51	-6.2	1.8	-2.5	0.69	5.7	-5.1	1.5	-2.4	-1.7	-6.3	3.4	6.6	1.4	8.4	4.9	1.4	1.1	3.7	-3.8	-1.1	-2.2	-1.3	-7.2	-7.7	-3.3	2.4
-0.23	-5.5	4.2	-3	4.3	-0.07	-3.8	-11	-3.5	-10	2.6	-0.72	6.6	-6.8	4.5	5.4	-2.1	3.8	4.6	3.8	-1.1	2.5	0.26	3.3	-3.4	1.4	-2.4	-4.2	-0.46	-2.3	-4.3	0.06	-4.1	-1.9	-3.3	-2.3	2.6	-2.8	2.6	7.8	4.8	-6.6	-0.71	-1.5	-0.13	6.3	-2	-5	-4.1	4.8
-1	-4.1	-0.85	-5.7	0.14	-5.1	-5	-10	-8.3	-9.8	3.3	-5.4	8.5	-4.4	-0.64	-3.8	-0.14	-3.9	3.6	0.9	0.37	-2.5	2.3	-0.84	-1.1	-0.39	4.3	-2.7	-0.02	-2	-1.1	1.7	-5.4	0.43	-5.2	-1	1.4	3.3	-1.2	-2.7	0.93	-0.01	-3.2	-2.6	0.85	2.5	0.52	3	2.8	15
-8.6	-9.2	-5.7	-6.6	-4.6	-7.4	-0.75	-4.9	-3	-0.49	-0.47	-2.1	-4	-4.5	-3.6	-7.4	-4.3	-3.8	-7.2	-6.4	-2.3	-6.6	0.85	-5.5	-0.38	-6.6	11	0.89	4.8	-0.95	8.6	-6	3.5	4.3	0.16	-7.5	7.7	1.6	5.8	-5	2.6	-2.1	-0.66	-3.3	1.7	-7.5	-6.8	-8.4	-11	-7.1
-2.4	-2.7	-1	0.62	2.4	1.1	-2.6	-0.22	-5.8	1.4	7.3	-2.1	-2.2	-0.75	-1.6	-7	-0.45	-14	0.49	-8.8	-4.9	-5.1	1.5	-8.1	1.9	-4.2	4.1	0.84	3.6	0.61	3.2	-1.9	1.7	-1.9	2.7	-9.7	3.5	1.4	-2.5	-0.4	-1.4	-1.4	-0.56	-4.6	2.1	-5.4	-2.1	0.43	-4.7	-4.3
1.2	10	3.3	-1.4	-1.2	-6	-3.9	-3.5	0.76	-4.5	5.8	-1.4	1.4	-4	-4.1	-2.6	-9.5	-5.8	1	-2.1	0.2	0.09	0.76	1.4	-1.9	-0.63	8.3	4.9	0.43	-4.8	7.5	3.1	3.9	-0.94	-0.61	1.6	2.6	1.8	3.4	-4.8	-0.34	7	-1.4	-3.9	1.4	-1.6	-6	7.2	-6.8	9.7
-1.2	-0.89	-3.5	1.8	-2.4	0.24	-6.6	-2.4	-3.5	-3	0.02	3	0.63	-4.4	6.5	-1.9	-4.7	7.4	0.92	-0.88	-0.84	-3.2	-1.4	-0.4	-5.1	4.4	1.2	1.9	-2.7	2.6	3.8	5.8	-0.03	4.7	-0.49	-0.06	-3.8	0.28	-1.9	2.4	2.8	3	-0.85	0.28	0.88	-4.7	-0.61	7.3	-7	10
-8.6	-7	-3.1	-0.81	-2.4	-7.4	1.8	-0.31	-1.3	-2.7	7.3	-5.9	-2.8	-2.3	-0.39	-4	-3.3	-3	-6.3	-3.8	-1	-5.6	0.86	-2.9	0.19	-2.9	6.1	9.4	-1.3	8.2	1.9	4.2	5.1	5.5	-2.4	1.8	-1.2	6.1	-1.5	5.8	3	2.3	-0.48	-3.4	3.4	-5.3	-4	-3.1	-6.1	-2.5
-2.4	-0.44	-0.83	-3	0.21	-12	3.4	6.2	1	2.6	3.1	-3.9	2.2	6.7	5.5	5.6	-13	-1.7	4.8	4	-3.3	2.1	-0.85	-0.5	1.2	3	11	0.99	-0.46	-0.37	1.8	3.4	3.8	-0.14	-0.17	4.8	3.7	2.8	-1.3	5.3	-0.34	2.3	-3.6	0.75	0.82	-1.9	-5.5	-3.4	-4.8	-8.2
-3.4	11	-1.2	0.74	-4.1	3.1	-3.4	3.9	-0.13	1.5	0.94	-1.5	2.4	7.7	-0.65	6.8	-3.6	-11	3.6	9.7	-3.7	-4.9	2.5	8.1	1.7	-5.4	7.3	-1.9	14	-4.8	11	-2.1	2.2	1.7	9	-1.4	4.9	5.2	14	-5.6	4.6	4.4	4	0.91	5.8	-11	0.2	3	0.28	2.2
-5.4	12	1.8	5.8	3.5	3.3	0.46	14	0.33	6	8.4	5	-8.2	-4.4	-3.7	-1.4	-3.8	2.8	-3.4	-6.8	1.1	-0.53	-0.04	-4.5	4	0.54	3.9	3.7	1.9	5.8	2.2	-5.9	1.4	-7.7	-0.47	-0.81	3.5	-0.89	8.5	3.1	7.1	0.82	6	-2.8	5.2	-7.7	-0.67	12	6.2	11
-4.5	0.79	-0.13	4.7	1.3	-0.25	3.4	4.4	0.95	-2	5.5	7.5	-6.3	-5.5	-1.5	9.8	-1.6	10	-5.5	4.4	0.85	16	-2.3	2.9	3.5	2	0.03	4.9	-0.88	4.6	-1.1	9.1	1.4	-2.8	-0.52	4.6	-0.26	-5.5	2.9	5.2	-3.3	0.97	1.9	5.8	-2.7	9	-4.7	8.2	-3.1	12
-0.56	-0.72	2	-0.71	2.6	-4.4	0.74	6.2	-2.4	4.8	5.7	5.9	-3.4	-6.8	1.8	-3	3	3.9	2.2	-4.7	-0.24	-2.2	3.8	-7.3	1.9	-2.9	-1.2	-5.5	-4.1	-3.9	-1.5	-2.3	-0.2	-7.7	1.4	0.64	-2.7	-4	-1.9	3.7	-4.6	1.3	3.4	-5.1	2.6	2.1	3.4	4.8	8.9	3.7
-1.4	1.2	-1.7	0.65	2.9	-1	4.4	0.84	-4.2	2.1	7.1	9.4	2.9	-2.5	6.2	1.2	7	11	1.4	-2.2	1.9	12	6.2	-3.1	1.8	-3.2	1.5	-4	10	-1.1	3.4	-8.4	1.3	-0.5	3.7	-2.3	-1.8	-1.8	3.7	8.5	5.1	-1.9	-1.5	-0.5	-1.4	-3.8	1.7	2.6	3.2	4
3.7	5.4	5	2.6	8.1	-3	7.7	-2.2	1.9	3.3	7.9	4.4	-2.1	-3.8	5	3.6	5	4.5	-4.5	-3.4	4.9	7.9	-3.3	-0.09	0.43	-6.4	0.46	0.88	2.3	2.1	-7.1	3.6	6.9	-0.22	-2.7	-0.92	-7	-4.3	3.1	3.7	0.17	-3.9	3.9	-3.4	9.2	-2.2	0.79	2.6	5.5	-1.6
4.7	4.3	2.1	8.5	11	11	6.3	0.74	9	-1.8	4.6	6.3	-2.8	12	-2.1	5.5	0.08	6.5	-8.2	1.4	0.36	5.5	0.85	-0.15	-0.38	3.6	-6.8	5.7	-3.3	-1.3	-8.1	3.8	3.2	0.62	-2.3	1.8	-5.3	5.3	-0.74	4.3	-2.3	1	2.4	3.5	-0.43	-2.2	-3.4	-2.9	-8	-0.52
-3.5	5.3	-2.4	5	4.7	6.3	3.8	-2.9	1.5	-0.23	-2.7	9.3	-9.4	4.7	-0.27	4.9	-0.91	8.2	-10	4.8	-3.6	3.5	-4	0.58	3.3	8.8	1.7	5	0.23	-6.3	-0.03	9.4	2.1	5.8	-0.98	0.33	8.8	1.6	-9	-2.2	4.8	-1.8	2.6	5.6	-3.2	-1.1	1.9	8.2	-4.8	6.5
4.9	5.5	2.3	3.1	7.5	7	-1.5	1.9	1.8	-2.5	5.6	3.6	4.8	-0.22	3.1	-3.9	2.8	5.6	0.51	-3.8	-4.6	-0.49	-2.2	0.86	4.3	2.9	2.7	0.73	3.1	0.59	6.4	-4.2	-5.5	-0.68	3.7	-0.02	7.5	0.78	5.5	-6.5	5.6	-2.5	8.9	3.2	4	8.7	11	11	5.3	1.5
-4.4	-7.9	-2.9	-7	-3.4	-5	-7.7	-1.6	3	2.2	4.4	-6.4	-2.7	1	-0.44	-1.7	4.5	-2.3	4.1	4.1	0.9	-3.3	3.7	3.9	-0.55	-1.9	5.1	-1.3	5.8	3.3	5.7	1.1	-2	0.82	5.3	-1.7	5	2.9	2.2	-4.9	2.4	2.7	0.69	-0.45	3.5	6.1	5.5	-3.9	4.5	-7.8
-9.3	-1.1	-7.8	-0.87	-9.2	-4.4	-6.4	-7.2	-7	-3.2	-13	-2	2.1	-2	-0.95	-4.6	-6.1	6.1	-4.7	2.5	-3.9	-4.7	-8.1	3.7	-5.6	-5.1	3.9	-7.7	-5.4	0.08	-0.96	-4	-1	-4.4	-0.82	-5.3	3.1	-4.9	-13	-9.2	-3.5	-4.5	-7.6	-2.7	-7.1	-3.3	-3.4	-2.5	-0.28	-8.5
-14	1.3	-14	0.85	-19	-4.7	-0.05	-2.9	-4.3	-1.9	-7.7	1.4	-2	-3.3	-13	1.3	-6.9	-1.3	-7	3.5	-7.3	-4.4	-3.4	-2.5	-8.6	1.6	-4.4	0.04	-8	-3.3	-11	-7.8	-8.7	3	-1.1	-3.2	-4	-2.6	-14	-6.6	-3.9	-4.3	-12	-1.7	-14	1.5	-5.9	-8.4	-11	-7.5
-20	-1.2	-14	2.8	-21	6.5	-4.6	3.1	-12	3.9	-13	1.4	-5.6	-1.8	-9.4	2.5	2.2	-5.6	-7.1	5.5	-7.9	-3.8	-6	0.7	-9.7	3.3	3.3	2	-3.3	-1.5	2.9	-1	-4.5	4.1	-3.7	-5	-7.9	-2.3	-9.4	-9.6	-15	-1.4	-13	5.3	-11	4	5.4	-2.3	-1.8	-10
-14	-0.44	-8.2	1.9	-3.1	1.9	-3	-1.4	-6.8	4.1	-15	2.1	-5.4	4.6	-2.5	2.7	-0.31	-8.5	-1.3	4.6	-2.5	-4.7	-1.3	-1.9	-5.4	2.8	-2.4	-0.02	-4.3	-3.6	-8.2	-3.2	-5.5	1.7	-8	3.6	-8.4	-3.8	0.25	-5.6	-1.6	2.1	-11	-0.23	-9.4	3.1	-4.4	-1.2	-7.8	-5.7
-4.2	0.81	-2.7	5	3.1	9.8	-6.3	-1.5	-4.1	-2.2	-5.3	4.3	3.7	4.2	7.3	-2.6	6.7	3.8	8.3	2.9	-0.67	1.3	-3.1	-3.1	-1.7	-0.5	-4.2	-3.8	-8.8	2.5	-5.2	-0.35	-4.8	4.5	-1.2	0.54	-6.5	0.96	-2.2	-0.64	-1	-1.6	-4.1	1.9	-3.8	10	0.05	-2.9	-1.1	-10
-0.83	2.6	3.3	2.4	7.2	6	-2.6	2.7	-6.4	5.1	2.4	5.6	2.2	6.3	-0.14	-2.5	3.4	5.2	2.1	3.1	-4.7	3.3	1.7	2.2	-0.39	0.58	-5.7	-2.5	1.3	-4.5	-0.83	0.91	3.1	2.6	2.7	-4.2	-0.13	0.27	-1.2	-6.4	-5	-4.9	-2.8	1.6	-3.4	0.88	0.08	4.3	2.1	-1.8
2.1	3.7	7.8	0.01	6	5.3	-5.1	4.9	-0.07	9.1	7.9	4.9	2.2	-3.2	-4.1	-0.28	0.19	0.75	-0.15	-4.7	-2.9	-1.1	-0.28	-0.96	5.4	4.2	-5.6	1.1	-4.3	2	5	3.2	-2.9	-5.9	0.68	-1.1	2.7	0.96	2.5	2.6	-0.85	0.19	4.3	1.6	0.36	4.2	9.6	2.8	3.4	4.3
-2.7	-3	6	-1.9	9.2	5.8	-5	5.7	-2.8	3.2	0.49	6.7	-3.4	-2.5	4.5	-4.5	6.7	-0.13	-0.48	2.7	0.61	2.8	0.52	-3.9	1.5	1.3	-5	-2.6	-0.75	-2.7	-0.5	-0.44	-8.3	1.5	1.2	-0.33	-2.7	-2.4	-4.8	4.6	0.72	-3.6	2	-1.3	0.49	2.9	4.1	-4.1	4.5	-2.4
-0.29	1.9	1.1	-0.75	4.3	1.2	-3.3	-6.1	-4.2	1	-1.6	3.2	0.82	2.4	-5	2.8	-0.34	-1.5	-0.47	2.9	-2.4	3.5	3.6	3	-5.2	1.8	2.8	-0.53	-1.9	-2.1	-0.5	-1.7	-1.4	1	-2.4	-6.5	-6.4	-1.8	4.7	1.1	-3.8	-3.1	-4.4	1.1	-4	1.3	5.8	6.5	2.5	5.7
6.4	14	-4.6	6.2	-0.21	6.1	-3	-4.1	-4.9	0.56	1.4	7.7	-3	11	-6	9.9	-1.6	-0.02	-0.08	-0.45	2	5	-0.46	4.3	-8.8	3.2	5.9	-3.5	-4.7	-1.1	-0.69	-9.1	-1	0.39	-11	1.6	-5.2	-2.5	4.3	-0.32	-8.9	-0.71	-8.2	4.5	5	3.2	-0.91	4.2	-3.6	7.2
-2.2	4.5	-7.3	6.2	-6.8	3.2	0.52	-4.8	0.61	0.41	3.1	0.09	-8.4	2.1	-4.2	3.9	-8.2	3.3	4.5	1.5	0.5	-0.12	-4.8	5.5	-4.8	0.81	-3.9	3.2	0.35	0.89	-2.6	4.1	-0.12	6	0.16	1	-7.1	-1.5	-0.75	7.4	-3.3	-0.66	-13	3.6	-3.7	3.7	-7.9	2.2	-9.5	2.6
-7.1	1.9	-5.6	-0.21	-9.5	-5	2.1	-1.2	-4.9	1.4	-2.5	3.7	-0.9	2.9	3.5	1.3	-3.9	-7.8	-1.4	3.9	-2.9	-0.37	-1.6	0.61	-1.9	-1	-3.8	4	7.7	7.6	-0.21	4	-6.2	3.6	1.4	-0.95	-7.1	-1.9	-1.1	3.3	-2.8	-1.9	-7.1	-3.2	-6.1	1.4	0.62	-0.63	1.6	2.5
-3	1.9	-2.5	-0.07	-0.46	2.3	0.52	-3.4	-0.41	3.2	-1.9	0.3	4.7	3.2	3	-2.4	0.16	-3.8	0.18	5.2	0.86	0.5	-2.6	-3.9	6.1	-1.2	-2.7	1.3	-3	-0.28	-7.9	-0.2	-0.31	-1.5	-0.55	-2.6	-3.5	-1.5	-3.1	3.2	-0.26	1.7	-1.2	5.2	-7.9	1.3	3.7	-0.67	1.5	7.6
1.7	2.1	-1.1	3.1	0.78	5	0.71	0.11	0.88	4.3	-0.98	-1.2	2	-1.6	0.37	-3.2	-4.4	4.1	7.5	-0.11	-1.2	3.2	-2.5	-2.3	1.2	0.71	3.3	-2.4	2.5	0.57	0.21	-2.2	2.2	2	0.68	0.98	1	-1.6	-0.62	-1	3.2	0.72	-3	2.3	-4.8	1.8	1.3	-1.6	-0.76	11
-8.2	-0.68	-4.4	-2.5	-0.03	1.3	1.8	1.7	0.21	2.8	-2.4	-1.9	-8.1	-0.04	-2.4	-4.8	0.52	-4.8	5.8	-9.1	-0.29	-4.1	-3.9	-5.4	-6.2	-0.45	-4	-1.6	0.39	-6.6	-0.85	-1.4	1.7	-8.7	-4.2	-3.6	-2.3	-3.2	3.2	3.4	1.4	-3.4	-5.3	-4.5	-5.3	-4.9	5.3	3.8	4.1	11
-5.5	4.4	-2.9	4.8	-9.9	-0.9	-0.87	6.1	-4.4	2.3	-4.5	7.9	-1.5	-3.1	4.8	-8.4	12	4.6	6.9	-9.9	5.3	3.3	6.8	-4.4	2.8	0.95	1.9	-0.18	5.6	-1.3	-0.57	1.7	13	0.7	3.9	-2	-2.9	-1.9	0.36	0.05	-0.57	1.5	-2.5	-4.1	4.5	-0.78	-3	-0.83	-2.4	1.5
-0.65	6.3	-0.85	3.9	-1.8	7.8	1.4	4.5	0.81	-0.8	0.35	7.8	9.9	-7.3	9.3	-5.6	-1.3	7.2	5.4	-6	4.2	7.6	1.2	-3.2	-4.8	0.22	3.4	-2	3.4	-1.9	2.9	-4.5	-1.9	2	-1.9	-5.3	-2.4	-3	1.7	1.4	2.5	-1.2	-10	1.7	-5.5	6	7.5	-6.4	4.1	-1.1
-2.9	11	-3.1	4.8	-3.9	0.2	-4.5	4.2	-3.1	4.5	1.6	-4.9	4.2	12	3	7.4	-5.8	4.6	-1	4.2	3.7	2.2	4.3	0.61	-0.71	2.3	1.6	4.3	0.58	7	3.9	-2.7	-1.1	5.9	-0.8	0.21	3.3	6.5	-3.3	1.4	-2.1	-0.12	-1.4	1.6	-0.65	-7.8	1.5	-4.4	-2	-1.3
-0.86	4.5	-1.8	8.9	-12	2.6	-1.9	8.1	-3.3	2.6	-4.1	2.1	3.1	-1.9	-0.98	3	0.52	-4.2	-1.4	-1.4	-2	1.9	2.3	2.3	-5.1	3	5	4.9	7	4.5	6.1	0.65	1.1	4.9	2.2	2.7	3.4	2.9	6.4	-0.36	1.8	0.47	-1.8	-3.3	4.2	-5.3	3.6	3.6	-1.2	15
10	10	2.6	5.9	-0.88	6.7	5.5	5.3	13	-2.8	0.14	0.1	0.77	4.6	-2.6	-1.4	5.9	-2.6	5.9	-3.9	4.9	2.3	1.9	-0.18	4.6	1.7	-3.8	-3.8	-3.9	2	2.9	-0.14	5.5	-9.4	7.1	7.7	1	-3.6	-3.2	1.6	0.78	4.7	5.4	-5.8	4.5	-0.97	-1.6	8.7	2.8	15
7	4.7	2.4	6.2	1.7	13	2.5	5.8	5.1	-0.51	5.8	-0.06	-2	0.82	-0.48	-3.3	-0.97	0.8	1.8	-10	6.5	5.9	-1.2	-6.9	-1.2	0.37	-1.4	-3.9	4.2	-2.6	3	3.3	-0.82	0.73	9.7	0.15	0.55	-3.8	-3.2	-3.2	3.2	2.6	3.1	0.63	4.1	0.96	0.69	3	5.1	0.09
-5.9	-1.7	0.73	-1.9	0.09	7.6	4.1	-2.6	-2.8	-2.6	5.4	-4.5	-6.2	6.5	-2.2	-2.4	2.3	-7.4	-3.4	-7.4	-0.25	-6	1.1	3.1	0.24	-4.1	-6.4	0.48	-1.9	-5.8	-5.3	4.8	1.5	-4.6	-0.9	-4.1	-4.5	-1.5	-2.8	-6.2	-0.94	-1.9	-0.37	-3.1	2.6	-5.1	-6.9	-0.5	-3.1	-0.01
10	4.7	7	4	1.7	4.1	-3.8	-0.32	0.63	-1.5	0.77	-2.4	-1.1	5.1	0.19	-1.2	2.8	-0.81	1.3	2.1	2	-2.5	2.3	7.6	-0	0.7	-5	-1.3	-4.4	3.4	-4.8	0.74	6.6	2.5	-3.5	-3.4	-0.14	1.5	-1.5	-8.1	-1.5	-7.2	-0.79	8	2	0.51	-3.7	7.9	-0.25	7.7
-0.15	8.7	-1.8	0.85	-2.2	7.8	-3.2	2.1	5.5	5.3	-2.4	2.7	3.7	4.2	0.17	-2.6	-2.8	5.1	-0.72	4.3	0.92	-0.66	2.4	3.5	-1.7	-0.94	4.9	3.3	2.6	1.2	2.3	6.2	-2.7	8.5	-3	-1.8	1.6	2.4	-3.5	4	-1.1	-1.8	-1.8	2	1.5	0.95	-6.8	5.5	-4.7	5.5
3.9	7.7	-1.2	1.4	-2.7	1.9	-5.3	5.2	-2.1	6	3.1	-1.4	2.8	5.6	0.87	-1.1	-4.1	3.8	-6.8	-1.7	2	5.1	-0.44	6.2	-0.23	4.8	0.15	3.7	1.1	2.2	-1.8	5.2	4	7.5	-4.5	10	-3.7	5	-3.1	3.3	-1.7	7.6	-2.9	4.8	1.6	4.7	-13	-3.9	-13	7
-0.3	-2.5	1.3	-1.6	-3.5	-0.54	-2.6	-4.3	-7.2	-2.9	4.2	-2.2	0.07	0.53	2	2.5	11	0.02	0.72	2.6	3	7.7	-0.63	3.4	-0.73	-4.4	-4.7	-3.8	-1.3	-5.4	-5.6	-9.1	-5	-4.8	-4.4	1.3	-0.36	-0.36	-4.5	-0.29	-1.9	-1.1	1.8	4.2	4.1	0.58	-8.1	-3	-3.9	5.6
3.4	-0.98	0.77	-5.7	1.6	-12	-7.7	1.6	-7.2	-3.3	4	-1.5	12	0.69	4.4	-4.3	0.69	-8.8	3.1	-5.2	-3.3	-7.8	3.9	0.67	0.17	-2	-1.4	4.5	-5.4	1.8	-4.4	10	-4.4	0.74	-2.8	3.5	1	-0.76	-4.2	11	-0.68	2.3	5.8	-2.9	-3.8	-11	-2.7	0.81	-1.8	0.07
2.6	-3.1	0.31	-3.9	3.9	-7.1	-5.5	0.28	-8.1	0.37	0.94	-3.7	2.9	-4.1	3	-3.8	2.2	-12	2.7	-11	6.1	-1.9	5.8	0.97	-2.5	1.7	2	-1.8	-6.3	6.3	-4.3	14	1.1	-1.2	4.1	1.4	-2.8	0.22	-3.5	9	-1.9	1.5	1.4	1.5	1.7	-12	-1.7	3.2	-6.8	-3.4
6.6	-2.1	3.5	-1.4	2.1	-3.4	0.83	2.6	0.28	3	-1.4	0.82	4.6	-1.4	1.1	0.48	0.18	-1.2	1.1	-8.4	1.1	-4.8	0.67	-6.6	-1.3	-0.27	-6	-0.6	-1.2	-3.2	-3.6	-3.2	0.26	-1.9	-1.8	-0.53	-0.99	-0.66	-4.3	-10	-1.8	-1.8	5.5	1.4	6.2	-6.2	-1.2	3.5	-7.6	-0.95
0.14	-9.3	1.8	-0.24	9.6	-2.3	4.1	-3.5	5.3	-6.3	-2.5	-1.3	5.7	7.6	4.5	2.6	2.8	-4.7	6.9	5.1	-1	-6.4	1.4	-1.1	7.3	-1.9	-0.71	-0.3	0.64	-4.8	1.1	1.7	3.2	-1.6	-2.1	-2.1	1.5	1.2	-5.7	-2.4	-0.3	-0.63	5.1	-1.1	1.9	-4	-0.22	-0.12	0.92	-2.6
0.92	4.5	0.41	-0.39	10	2.3	4	3.6	4.8	-1.1	-2.9	0.41	-0.99	4.8	1.9	1.5	-1.5	1.2	11	3.5	-4	0.91	1.6	-1.8	3.1	0.43	-4.4	0.16	6	2	2	3.7	-1.2	4.4	8.2	2.4	0.17	-4.8	-1.3	1.3	0.12	-2.4	1.7	0.78	-1.3	-3.4	-0.91	2.9	4.4	0.3
-2.8	0.45	-5.8	-1.6	-4.7	1.5	-4	7.2	-1.7	1.4	-4.3	0.67	2.1	2.3	3.2	2.4	-1.3	3.8	8	5.9	-2.6	0.54	-5.1	-3	-0.18	3	0.92	-3.1	-6.1	2	-3.1	3.2	-0.15	0.4	2.3	11	0.83	0.9	3.8	2.3	-2.3	-0.83	5.2	7.6	3.1	-5.8	-5.3	2.6	1.4	3
-3.2	-1.2	-4.9	-3.4	-2.5	5.3	1.4	9.5	-0.58	1.9	-2.1	1.3	4.2	-1.3	2.9	-0.74	0.32	4.2	0.05	-0.19	5.8	0.57	-2.8	2.4	0.48	8.2	-2.9	-2.2	0.71	2.3	-2.4	-0.67	-1.8	4.5	4.1	3.5	-0.54	4.1	4.8	-1.6	1	5.2	1.6	11	-2.7	3.8	-3.3	-3.2	4.5	-1.6
-1.2	2.7	-4	8.7	-4.6	8.1	3.2	0.55	-5.1	-5.3	-1.5	9.4	-0.27	2.2	1	4.1	1.4	3.3	4.3	4.7	10	8.7	3.9	2	4.8	-0.09	-0.6	2.3	9.2	5.3	5.8	-2.8	1.7	1.3	3.9	5.6	-1.3	-1.1	2.9	0.72	6.7	-0.49	3.4	1.3	1.3	4.5	0.8	-2.4	12	-1.2
-2.9	2.5	-3.2	3.4	-5.2	1.6	2.5	-8.7	-6.1	-5.3	-7.8	9.8	-3.3	0.52	1.2	4.1	-4.6	-12	1.8	3.1	-0.99	0.58	1.6	-4.8	3	2	-0.04	-3.9	4	-9.7	-1.2	-5.1	-0.55	-0.03	-3.6	-1.1	-0.4	-1.3	-0.67	3.2	-2.1	-6.1	7.5	4.2	3	7.2	-3.6	3.2	4.2	-0.15
-2.6	-5.9	-3.8	-0.52	-4.1	-1	-3.2	-4.3	-5.7	-1.7	-6.2	-2.3	-0.77	-16	-3.5	-1.7	-3.1	-1.7	-5	-0.12	-1.6	-2.7	-3.2	-3.1	2.5	-2.2	-0.23	-5.1	4.1	-2.9	-4.2	-8.8	-9.1	-2.9	0.41	-8.4	8.3	-5.4	-2.1	1.9	3.1	-5.1	5.2	3.7	-0.1	3.9	5.5	-0.62	7	-4.7
1.2	0.46	-6	0.22	-1.7	-3.2	-4.4	-2.8	-0.8	-2.7	-13	-4.9	1.6	-4.3	-5.3	5.1	-2.9	3.1	-5.9	3.7	-1.7	0.66	-0.32	0.02	-0.43	4.7	2	3.9	-2.5	3.7	-5	-1.8	-1.2	0.08	0.26	-4.3	0.38	4.4	-5.5	-2.4	-3.3	2.9	0.25	7.3	1.6	7.3	-2.1	-2.9	0.72	0.36
6.8	6.3	3.8	5.6	2.3	1	2.9	-3.8	5.3	0.89	1.1	1.2	-5	3.1	3.1	4.3	-9.6	-0.94	-4.3	3.1	-0.81	-2.1	-3	0.83	-1.7	-0.27	3.4	3.9	-0.74	0.12	-1.7	0.34	2.2	9.8	-1.2	-4.1	-0.27	-0.39	3.3	1.7	-3.5	-1.7	-0.23	3.4	4	6.1	-2.9	3.7	4	-0.19
5.3	-6.7	3.3	0.8	1.9	5.2	1.1	-2.1	3.3	2.5	1.5	1.8	-4.7	5.5	-1.9	4	8.5	-3.6	1.4	2.5	-1.6	-2.3	0.85	8.3	4.2	0.75	-2.3	3.9	0.7	5.1	1.2	0.93	-5.6	5.2	0.94	2.3	1.5	1.1	5.3	0.87	0.86	-0.04	2.2	-0.64	0.45	1.5	9.8	-0.84	7.5	-6.4
2	7	4.9	4.5	9	7.7	5.4	6.7	1.2	4.7	1	9.5	1.1	0.34	-1.8	1.8	0.74	-3.3	-1.9	2	0.38	-2.5	4.9	12	4.6	4	-1.5	3.1	-4.2	5.8	1.1	6.3	0.94	0.93	-0.25	3.3	0.19	4.4	0.84	3.4	5.8	3.4	2.9	2.6	0.34	-1.9	5.7	-1.6	6.6	4.4
4.7	-2.3	3.8	11	4.6	10	0.75	4.2	-0.34	3	-0.31	2.5	6	-4	5.8	1.5	-5.3	4.2	0.29	4.4	-2.2	1.4	0.72	4.2	3.7	2.2	0.67	0.35	-0.44	-2.1	2	-2	0.95	-3.1	9	-2.1	4.7	-1.7	2.6	2.8	7	4.5	9.2	1.9	6	2.2	13	-2.5	8.8	-1.8
8.4	-1.4	4.5	3.9	2.7	3.1	2.8	6.2	2.6	1.7	-5.3	0.98	6.7	3	1.9	-2.4	-4.4	2.3	4.1	6.9	1.7	-5.1	-1.5	1.2	2	2.8	-2.2	1.3	5	3.1	8.2	-1.3	2.2	-3	2.7	-1.2	5	-3.8	3.9	-2.8	4	-2.8	7.7	1.4	1.1	9.2	8.6	2	6.8	-1
11	-0.08	8.9	0.7	7.2	7.8	-1.6	3.1	3	2.8	2.8	-2.3	-4.7	-4.9	0.98	-1.3	1.8	2.2	-2.5	-1.9	3.1	-0.31	3.6	-3.9	0.42	1.9	-4.5	-0.79	-0.83	2.1	0.24	-0.77	4.9	-10	-1.1	-2.1	-0.2	-3.6	2.3	4	-1.5	-1.3	-1.3	-7.8	4.3	0.43	-1	-5.5	-4.1	-5.5
-4.3	1.8	2.8	4.8	7	6.3	-1.5	1.6	0.19	3.1	-1.6	2.7	-1.6	-2.7	-4.9	4.2	-1.2	6.1	1.4	-0.82	2.8	2.2	7	-3.9	-2.8	-0.93	-4	-3.3	-5.2	3.6	-0.17	-5.7	-0.01	-4.8	-1.5	0.64	-4.4	-2	2.1	-1.9	-5.6	2	0.63	-4.8	1.5	-1.4	3.2	0.67	-1.5	-5.4
2.7	5	0.05	7.9	6.3	7	-0.79	-0.4	2	2.6	0.99	1.7	-1.6	-6.5	-1.3	2.8	1.2	-0.92	1.4	-3.5	0.24	-2.1	-1.8	-6.3	-3.6	-2.6	2.5	-2.6	-2.5	5.6	-4.8	-5.2	3.9	-6.9	-2.2	-3.9	-2.7	-0.96	5.8	4.3	0.9	-2.5	4.7	-6.1	4.6	1.2	0.38	-3.2	0.34	-1.3
14	0.49	2.8	1.3	7.9	7.5	4.8	-2.3	3.2	-0.14	-0.09	4.2	2.4	4.3	1.7	1.9	3.7	-2.8	2.7	2.6	3.5	-2.6	2.5	-2.6	-0.36	-1.8	7.6	-2.7	6.8	5.7	0.57	0.17	8.1	-4.5	-3.2	4.9	0.27	1.3	5.6	4.3	1.9	5	5.7	-0.11	5.2	3.5	1.2	1.4	-2.9	-5.1
10	-0.61	4.3	-2.3	10	-8.4	-3.9	-3.5	-2.2	1.9	1.6	3.5	3.2	-3.5	6.6	-1.5	13	-5.5	5.7	0.48	4	1.7	13	1.6	2.2	1.6	7.7	4.6	7.5	10	0.69	-1.6	7.3	-2.8	2	5.2	2.9	-2.1	9.4	4.3	2.9	5.2	6.5	2.1	5.5	2.2	2.4	-1.1	1.1	-12
7.2	-0.55	9.5	-1.6	11	-5	0.12	0.68	-4.5	3.4	5.3	2.2	7.3	2.2	4.5	-1.2	5.3	-1.4	-1	1.8	5.2	-1.9	1	7.9	5.8	-2	3.8	4	8.2	9	6.2	5.5	8	-7.2	5.8	1.4	8.2	5	-0.95	6.3	5.3	2.5	4.5	4.9	3.8	5.2	0.27	2.6	12	-10
2.7	0.52	7.7	0.61	3	-12	-4.2	-3	0.01	-2.8	3	5.4	6.4	1.3	0.96	0.47	2.6	4	-3.1	-2.8	-3.8	-2.9	2.2	7.1	4.3	-2.8	-0.74	-2.8	1.1	-0.81	0.97	-1.6	2.3	-5.2	4.2	7.4	4.1	3	0.28	3	2.9	-2.1	3.8	-0.94	5	1.7	8.9	-2.2	9.1	-9
-6	-1.9	3.4	-2.9	6.2	-5.6	-11	-4.3	-2.2	-3.5	-0.53	2.9	1.5	-7.4	-3	-4.6	11	5.5	-2.3	-8.7	-3	4.8	4.3	-4.3	1.3	0.06	2.6	-7.7	-4.7	3.9	0.75	-3.8	-3.4	-7.3	3.1	-0.65	5.6	0.93	2.3	-6.5	-0.08	4.1	3.9	-0.61	6.2	3.6	-1.6	-7.6	5.5	-3.9
6.9	2.3	7.8	-1.5	14	-2	-5.7	-3.6	-0.76	0.62	5.6	-1.3	1.4	-3.3	-3.5	0.14	-8.2	-2.7	-6.3	0.32	1	-0.32	2.6	-1.1	2	-0.31	4.9	-8.9	-1.1	1.8	7.9	-4.1	0.94	-2.9	-5.4	-2.1	3.5	-1.6	3.5	-6.4	4.2	-5.5	6	5.8	-1.3	3.7	-8.1	-5.5	-1	-3.5
4.8	6.7	5.7	0.81	14	-0.68	2.5	-2.7	-2.2	-5	1.9	-1.6	-6.6	-3.5	-4.6	0.41	-0.72	1.2	-2.6	0.54	2.6	1.8	-0.8	1.9	6.7	1.3	1.2	-4.2	0.1	-4.6	2.3	-1.1	3.7	5.2	8.5	-0.43	3.9	-0.65	-0.23	-5.4	8.8	-4.8	6.8	5.2	3.1	8.9	2.6	-7.9	-0.16	-0.02
0.87	-1	4.7	-2.8	1.9	-3.7	-5	1.8	-3.1	2.5	3	1.1	-2.5	4.5	-2.1	7.3	0.64	8	1	5.8	-0.57	0.11	-2	2.6	6.2	1.1	-2	6.5	-6.2	-1	-0.98	-0.01	7.1	-2.1	1.8	0.92	-1.9	-0.36	1.1	-6.8	3.3	-1.9	7.4	-2	4.4	3.4	-8.5	2.4	2.5	-3.8
7.4	7.4	4.4	-1.6	3.2	2.3	0.83	2.7	0.93	7	1.7	3.5	2.8	-2.8	-1.1	4.2	-3.9	3.3	-4.5	8.8	1.1	0.63	-4.2	3	0.43	7.6	-1.5	6.1	1.5	-0.42	-2.1	3.8	1.8	-0.81	-0.51	1.2	-4.3	-0.87	1.5	5.6	4.2	3	-0.24	3.4	2.9	1.9	-1.4	-0.72	-1.7	-5.8
15	1.6	12	-0.19	13	-4.7	5.3	2.8	7.3	6.7	5.7	10	-3.7	9.4	0.62	7.2	-4.3	6	3.6	10	1.1	0.64	3.6	3.5	0.57	5.8	-9.2	9.2	1.8	4.7	1.4	4.6	3.7	-1.4	-4.5	1.7	6.6	8.2	-0.32	7.2	1.8	6.1	0.7	7.2	2.9	5	3.2	4.5	1.2	3.4
7.7	1.2	6.7	-0.94	0.78	3.1	5	1.3	5.5	6.5	1.8	5.7	-0.22	-0.9	0.19	5.7	4.3	0.45	0.64	6.6	6.8	-1.2	6.8	3.3	4.3	0.91	1.4	5.9	6.5	4.7	0.35	1.1	5.4	1.9	1.1	-1.2	1.9	8.6	0.73	1.6	-2.1	0.07	4.4	2.9	6.2	3.6	5.5	4.5	-1.8	0.85
6.1	-3.8	4.6	-4	1.6	-1.8	3.8	-6.5	1.4	-0.38	-2.3	-4.9	6.3	-0.56	2.2	1.1	3.5	1.1	6.4	8.2	-1.2	-3.2	2.2	2.1	1.6	-1.7	9	-0.58	-1.7	0.34	8.2	-4.3	-1.6	5	-3.6	-1.9	-0	-0.85	3.1	-1.9	-5	-2.6	2	-2.7	5.6	-1.9	5.9	-0.25	-1.1	-5.6
8.7	-5.5	3.3	-2.4	-0.81	-4.8	6.9	4.5	3.1	6.7	6.2	-5.6	4.5	6.5	6.3	3.8	2.3	4.5	0.96	1.6	0.43	-0.57	-4.6	1.4	2.9	-6.6	0.82	-2.5	-0.95	-4.4	-0.49	-3.5	-0.16	-3.2	2	-0.61	-2.6	-1.6	2.4	-1.9	6.3	-5.6	6.4	-7.2	11	-3.4	3.1	-0.86	3	-1.1
2.2	4.2	2.1	1.6	-4.4	4.1	4	4.4	8.9	-0.1	-1.6	0.28	0.35	3.5	-0.13	1.9	-2	-6.9	2.2	2.4	3.2	2.8	7.2	-0.78	2.5	0.11	-9.5	0.91	-3.1	1.9	-2.5	3.2	4.7	-1.9	-2.7	0.68	1.4	-0.6	-0.33	-0.01	-0.95	-3.1	3.5	4.6	0.09	-1.3	3.4	-6.4	7	-2.3
-3.2	7.5	-2	0.02	3.3	0.01	3.1	-1.2	13	3.5	-3.8	3.1	0.5	-0.81	-4.2	-3.9	-2	-8.1	-3.6	-3.5	-2.3	3.2	-1.9	-2.4	-3.6	-0.69	4.6	-0.34	-2.2	-0.89	2.1	-6.3	4	-1.8	-0.2	-3.8	3.8	8.4	-1.6	-2.6	-3	3.8	1.6	4.2	4.4	1.6	-0.78	-7.4	5.9	-6.1
2.2	-0.81	3.2	1.2	4.8	2.3	0.85	-0.47	3.1	3.4	1	4.3	3.4	11	-3.2	7.2	4	-0.68	2	7	-1.1	-0.59	-0.81	9.2	12	1.7	0.17	2.5	-1.8	-7.5	-8.7	2.5	3.7	5.5	-6	-5.2	0.37	4.3	-0.63	-0.79	-1.6	3.8	6	6.8	3	7.3	11	-9.7	12	-4
0.85	1	-0.75	1.2	11	5.4	3.9	3	-0	5.3	0.09	3.2	7.4	3.4	-2.1	7.2	2.1	6.9	-1.4	8.5	-1.6	1.8	1.1	5.7	5.3	4.4	1.6	2.5	1.6	0.32	-0.52	-3.1	-1.6	4.5	2.4	2.3	5.3	5.2	4.8	-3.2	3.5	2.7	5.9	11	-1.4	9.4	12	-9.7	7.2	-5.4
6.5	-2	10	4	11	-1.2	2.5	-6.6	2.2	-4.6	0.85	0.61	-2	3.3	5.1	2.3	0.79	3.2	-4.1	7.9	4.1	3.9	0.15	3.9	-2.8	6	-1.8	1.1	-6.6	-1.4	3.4	-1.6	-0.27	1.3	-0.73	1.2	6	-0.27	-3.5	-3.8	1.9	4.9	0.15	6.8	-2.7	9.4	1.2	3.1	1.4	-3.4
6.1	1.1	5.8	2.6	-1.3	5.8	2.3	-5.3	1.7	1.4	5.5	0.84	-6.8	7.4	0.32	1.3	-1.7	-2.3	-4.9	0.65	6.6	-4.8	-0.74	-3.6	-0.12	5.6	-0.72	3.1	-5.6	-1.1	-5.5	4.9	-0.49	2.1	-1.5	0.85	-0.35	4.6	-6.5	-4.7	-0.14	0.99	2.1	9.7	5.4	5.1	-3.2	4.5	-1.1	4.2
8.7	11	2.6	7	-1.1	9.6	0.39	5.3	2.9	3.4	-2.8	1.4	0.57	2.9	1.1	-1.2	-2.8	-2.9	3.1	2.4	5.2	-4.7	-2	2.6	-1.5	-4.1	-6.3	1.6	-2.9	-0.46	-10	3.4	5.4	2	2.4	0.46	-4.2	-1.7	-2	-1.5	-3.5	0.01	-3.1	-0.1	-4.7	5.9	4.4	6.8	-0.22	6.3
-0.1	1.8	-4.5	7.6	-13	6.7	3.3	2.9	0.44	5.3	-5.6	2.4	-5.8	2.8	1.1	1.2	-5.1	9.8	-0.76	2.1	0.28	4	-3.5	-2.2	-0.99	-1.4	-2.2	1.8	0.36	6.8	3	-0.58	-0.04	-5.2	1.6	6.2	-4.7	-0.2	3.7	-2.8	-3.9	5	-7.4	-0.78	-3.9	5.2	5	1.1	2.3	1.9
7	2.9	1.1	3.8	-11	7.4	7.7	5.8	1.8	1.5	-2	3.1	3.4	3	1.7	-1.8	1.2	0.31	3	-3.8	3.1	2	6.6	-1.4	-1.8	2	2.8	-3.5	8.9	3	4.7	-4.3	-8.7	-4.2	-2.8	3.8	1.2	-0.09	11	-3.4	-0.76	5	0.22	-1.5	-6.9	3.5	6.1	1.4	7.3	-6.9
6.8	-2.7	7.6	1.3	4.1	-1.2	1.9	8.4	-0.06	-2.5	7.5	2.3	5.8	4.4	0.23	0.75	14	-1	5.8	-7.5	3.1	4.9	2	1.1	-0.03	1.3	-3.3	3.8	-6.7	-1.2	-0.8	-1.8	0.83	-1.1	2.1	-1.4	-1.9	3.8	8.4	1.2	-3.9	-2.2	3.3	-1.5	-1.2	1.3	7.4	-2.5	5	-8
8	-3.3	7.5	-2	5.1	-5	13	7.3	11	0.6	3.6	2.2	1.8	-2.8	5.1	-0.37	2.9	5	3.7	-6.1	3	6.5	0.77	-3.4	-3.4	-4.8	-0.2	1.5	0.13	-5.3	-4.3	1.6	9.9	-0.18	7.6	-0.23	-0.54	-2.8	2.1	1.4	-4	-2.6	6	-2.4	2.8	-1.2	4.6	-0.66	2.2	3.9
7.1	8.9	8.9	-6.3	6.8	-9.4	11	2.3	-1.2	5.4	7.1	-2.1	11	3.4	8.3	4.3	-3.2	-6.9	7.6	0.68	5	2.2	-0.96	-2.8	-1.5	3.6	1.1	-3.3	0.48	-2	-0.17	-4	4.3	-4.2	5.6	0.91	2.2	-1.2	-2.2	-0.6	-2	1.1	-2.9	4	0.16	-4.4	4.8	-6.9	5.5	-0.16
1.7	2.3	0.8	-3	-11	-3.2	8.3	1.5	10	1.3	0.94	-5.9	2.9	5.3	7.9	2.6	4.9	4.1	2.6	7.4	3.1	0.02	-5.7	6.2	-7	5.1	8	-1.2	2.7	1.1	8.9	-1.3	8.1	1.6	-2.9	3.5	-2.6	4.2	5.4	-2.1	-4.6	3.3	-6.4	7.2	-6.9	-1.8	2.7	-5.8	7.4	-2.2
6.5	3.5	10	-6.5	7.3	1.3	3.3	9	14	5.9	8.6	0.29	1.1	1.6	3.9	-3.7	0.59	1.2	1.5	-2.1	2.9	-1.8	0.37	6.9	-4.8	-0.4	-7	-0.19	-2.4	0.86	-3.1	4.6	-0.05	1.8	-6.5	-1	-9.5	2.6	1.7	7.5	-7.9	0.2	0.5	-1.4	3.6	-0.95	8.7	8.6	7.1	6
10	-3.9	10	-4.1	5.6	-0.31	5.8	-0.42	11	0.26	7	-0.17	12	-1.4	8.2	-0.84	-1.2	-0.47	6.1	-5.1	3.6	2.2	-1.2	1.4	8.1	-1.4	-1.3	5.5	3.8	3.9	-0.38	8.1	-1.4	5.8	-1.3	5.5	-5.1	8.9	1.4	7.1	-0.32	5	3.9	-0.56	-3.1	-1.5	5.2	4.9	3	6.8
14	-7	9.5	-9.2	6.9	-11	7	3.8	11	3.6	5.4	-7	1.2	-4.1	5.5	1.8	4.9	-3.7	2.1	-2.5	-2.1	-0.32	0.52	5.1	-1.6	-2.2	-0.04	-5.2	-1.3	0.62	6.8	-2.6	11	3.4	-0.34	9.3	1.4	3.1	6.4	-0.88	-1.1	-0.32	3.9	0.61	6	-1.2	7.9	5.3	7.4	9.9
1.5	-1.9	-2.6	-5.3	-5.7	-10	9.2	-5.8	10	-1.1	-2.2	-1.6	1.6	0.98	-2.4	0.21	-1.4	7.5	-0.43	-3.1	-1.7	8.2	-1.2	7.5	1.3	2.1	-1.1	-4.8	-1.8	-2.5	8.5	-0.67	2.2	2.2	1.8	6.3	7	-2.8	9.1	-3.5	7.7	2.3	2.6	-2.9	3.6	-6	11	1.7	13	2.8
4.6	-4.6	1.4	-7.3	-5.6	-6.2	9.4	-1.8	9.9	0.14	-3.7	-5.5	-5.6	5.1	-3	3.7	1.5	-3.7	-0.69	4.9	1.9	4	-5.3	1.4	-5.8	4	-5.9	0.23	-4.8	-1.1	-2.8	1.1	-4.2	4.2	0.37	0.93	-1.8	0.38	-5.3	-3.6	1	1.9	-1.3	0.37	0.13	-3.8	11	4.6	6.8	7.6
2.2	1.8	4.3	-5.6	-1.1	-15	1.5	-1.4	1.8	-4.4	-1.1	-5.8	2.7	3.1	2.3	3.7	3.6	-5.5	5.4	0.96	6.3	-4.6	-6.7	0.48	2.1	-4	0.56	-2.5	-1.7	1.8	0.37	0.18	-3	1.1	-7.2	-0.8	-0.33	2.8	-0.15	-2.2	0.84	-1.9	-1.1	0.95	-0.27	-4.6	7.5	0.19	6.7	5.8
6.3	0.03	6.2	3.6	-1.2	-10	3.5	-2.6	3.9	-3.8	10	-0.92	4.4	-0.8	5.5	0.99	1.6	-3.2	6.5	0.2	3.8	-4.7	3.6	-2.7	5	-2.9	5.4	0.13	11	-9.2	0.54	3	6.6	-3.5	-1.2	0.59	2.2	-3.2	8.5	-3.8	1.1	-3	6.4	-4.3	4.8	-6.6	3.1	-0.52	4.7	6.1
11	-1.2	9.5	-2.9	4.9	-14	5.2	1.7	6.3	-1.1	7.4	-1.7	-7.9	0.05	-1.6	0.89	-5	-1.1	4.2	-3.3	0.95	-1.4	-0.38	-6.6	-4.2	-5.8	5.6	-1	11	-0.93	2	-1.4	5.9	-5.8	3	2.1	0.44	1.7	6.9	2.2	-1.2	-4.4	-2.7	-4.4	1.6	-1.2	11	-3.9	6.7	-0.06
4.1	-3	7	1.5	7.5	-6.1	3.9	0.1	7.3	1.3	4.2	0.44	0.32	-4.4	-0.37	-4.8	-0.95	-8	3.9	-5.2	-2.1	-3.5	0.55	-6.9	1.1	1.8	7.9	0.91	4.7	2.5	5	3.7	7.2	5	12	4.5	11	0.01	8.3	9.4	6.9	-0.2	-0.48	4.6	4	0.49	14	5.6	19	8.4
4.4	-2.8	4.5	-2.6	6.3	-3.5	8.2	-1.4	7.6	1	3.5	3.9	11	1.1	11	-6.8	7.5	2.3	9.8	-0.74	8.3	2	10	-1.3	7	-0.31	12	2.5	9.6	-4	2.3	3.6	12	1.8	13	1.4	13	-0.43	4.7	5.4	7.4	-2.5	3.5	-2.1	7.5	-2.8	7	4.7	10	8.8
-9.9	0.75	-17	4.5	-16	1.2	0.75	3	-4.3	1.6	-5.8	6.1	-5.3	1.1	1.4	0.1	-2.9	1.5	-5	0.07	1.1	-0.53	0.3	-3.6	0.23	-0.96	7.3	0.28	6.8	2.7	7	2.7	-9	2.9	6.6	5.5	7.4	4.3	-1.8	3	8.1	3	-6	-1.4	-2.7	2.2	-9.2	4.4	-0.6	10
-6.2	-2.1	-7	-0.11	-14	1.4	-0.96	-5.8	-2.1	-5.1	-2.2	0.67	-8.8	4.4	-5.7	-0.14	-3.8	11	-4.1	2.2	-4.5	4.3	-8.8	3.4	-9.1	-1.8	5.9	1.1	-1.6	9.5	2.6	1.8	-5.9	5.5	-9.1	3.6	2	0.92	3.6	4.8	-6.1	0.84	-8.9	3.5	-5.1	3.5	-9.4	5.8	-4.4	10
-1.1	0.83	-6	-0.7	-4.5	-1	1.2	-5	-7	0.71	3.1	3.5	-4.6	-3.1	-1.8	-4.8	-7.6	-4.6	-7.1	-11	0.37	-1.9	-3.4	0.06	-4.1	-2.1	1.7	-0.66	8.2	-6.5	-2.5	4.2	-1.4	-2.3	-3	-0.73	-3.2	6.9	2.9	0.57	-3.2	-3.1	-7.2	-1.1	-3.3	-1.7	-1.7	2.4	-7.9	14
-2.9	5.3	-5.8	5.1	-6.5	0.34	-5.5	-1.3	-3.1	-0.23	-6.7	15	-4.4	0.53	-0.75	-0.67	-5.8	1.7	-5.3	3	-2.4	-3.4	-0.02	-6.6	1.3	1.5	3	2.6	9.3	3.8	1.7	6.6	-5.6	2.9	0.91	1.1	7.5	7.5	3	13	3.4	4.1	-3.8	2	-7.8	5.5	-9.1	6.8	-4.5	6.8
-1.7	0.93	-6.4	5	-2.7	-3.5	-7.5	0.07	-6	-2.4	1.5	8.7	-3.6	-1.9	-6.4	0.97	5.2	3	2	-1.5	-0.73	-0.35	0.01	-3.8	2.7	-3.3	2.8	3.6	-2.9	-1.3	2.7	3.7	-3.9	1.3	1.4	-7.1	-1	-7.5	-1.6	0.81	0.53	-2	-3	-4.8	0.21	5.5	-3.1	5.2	-2.1	-3.1
-4.4	3.1	-4.4	1.7	-0.73	-4.9	-5.6	-6.4	-4.5	-1.9	2.7	-1.4	-6.1	-8.2	0.3	-1.1	-0.53	-0.66	-2.1	-0.91	-1.2	2.3	-4	-2.8	2	-4.2	-0.53	-8	-6.8	-0.82	0.02	-3	-5.9	1.1	-2.1	-5.1	-4.7	-7.4	-2	-2.6	-3.8	-5.9	4.5	-11	-3.7	-0.51	-0.33	0.9	0.48	-0.23
-11	4.1	-4.7	3.5	3	7	2.7	-6.2	-0.73	0.5	5.6	-0.41	-1.4	-6.4	-1.9	2.9	-0.35	-6.9	-2.6	5.8	-0.33	1.3	5.5	-1.9	1.6	2.2	4.8	-3.7	2.5	4.3	1.6	-5.5	-5.9	1.3	2.7	2.2	1.5	-4.9	-9.9	-4.3	-1.4	-2.7	-0.59	-1.6	-0.21	1.1	-3.2	1.7	1.5	-3.6
-16	0.77	-6.2	0.11	-2.1	3	2.3	0.71	-6	2	-0.21	-3	2.7	-3	-6.3	0.18	-9.8	5.6	-8.1	2.6	-4.6	2	-1.3	1.4	-0.25	0.52	-0.69	0.43	-9.4	-2.4	-4.3	-7.3	-1	2.5	3	-1	-2.5	-8.2	-10	-7	-0.57	-1.7	-7.2	-0.35	-3.1	-4.3	-7.1	-3.4	-3.4	-0.09
-11	4.8	-11	-0.01	-4.8	-4	-2.2	3.2	-2.5	3.4	-2.3	-0.49	-9.9	0.32	-6	1.4	-6.5	2	-13	4	-4.1	3.1	-2	-4.3	-3.2	-0.53	-0.32	-1.8	-1.1	-6.4	-6.8	-8.9	-10	-3.7	2.1	0.85	-3.2	-4.3	-1.5	-4.4	-2.7	2.8	-11	-2.5	-7.8	-6.9	-9.8	2.4	-12	-5.8
-16	0.49	-12	0.37	-12	5.6	-2.4	4	-1.8	1.1	-2.5	0.22	-9	-6.1	-1.7	4.6	1.9	6.8	-5.7	1	-14	3.6	3.7	-2.4	-1.6	1.3	-7.8	3.1	0.16	-2.4	-3.1	-0.53	-6.1	1.2	7.6	-2.9	-5	-1.1	-6.8	-5.8	-0.2	3	-5.3	-3.6	-8.8	-4.7	-1.4	-1.1	-9	2.9
-6.5	2.5	-4.5	2.1	-8.6	11	0.1	-1	-2.3	-6.6	-0.52	1.2	0.36	-3.1	-4.1	5.4	-2.4	0.89	-1.3	4.9	-3.7	-0.53	-0.98	3.6	-5	2.6	-5.5	4.4	3.8	3.7	-0.39	2.5	1.4	4.1	-3	-0.86	-7	4.4	-3.5	-4.3	0.62	1.9	-2.1	-1.7	-5.2	0.01	-6.4	0.21	-10	-2.7
-5.9	-4.1	-6	6.3	-2.1	9.8	-5.7	-2	-6.3	-4.9	-10	-6.4	-0.78	1.3	-5.1	-3.1	4.1	-8.2	-1.6	0.66	-4.2	-6.4	4	5.6	2	-0.67	-0.95	-0.86	-3	-6.8	-8.8	-2.2	-2.8	1.4	1.7	-7.7	-2.2	3	-1.1	-3.3	3.2	1.5	-2.3	0.04	-7.2	2.9	-2.8	0.49	-15	-4.4
-10	-7.5	-4.7	3.9	2.3	6.9	-7.4	-3.3	-7.9	-1.6	-10	-7.5	-4.2	-2.5	-1.5	-11	2.9	-5.1	-3.5	-11	-2.9	-2.2	-6.2	-3	-3.6	0.38	-0.82	-4	-2.5	-2.8	3.1	-2.5	-3.7	-5.5	-1.9	3.6	-3	-1.9	-6.8	-2.8	-2.6	0.48	-8.8	-0.9	-9	2.8	-6.2	-1.8	-13	-8.7
-19	-9.9	-13	-3.9	-10	0.02	-9.5	0.18	-6	-0.96	-8.8	-2.3	-7.6	-7.6	-2	-5.9	1.1	3.2	-5.5	-10	3.4	1	-9.8	-3.3	-7.6	-2.5	-5.3	-3.3	-11	-5.3	-2.9	2.4	-5.3	-0.7	-2.1	-3.1	-10	-2.5	-11	1.1	-4.2	-0.51	-6.8	-1.9	-4.8	0.66	-12	-5.5	-14	-6
-12	-2.5	-6.9	-0.35	-12	7.1	-13	1.8	-12	-0.85	-7.4	-9.9	-0.46	3.5	-1.5	-5.3	-1.9	1.4	-2.2	-5.6	-2.7	-0.59	-7	-1.2	-2	-0.49	-4.6	3.4	-3.3	0.42	-5.7	5.7	-5.2	2.3	-3.8	-3.8	-3	-3.1	-7.1	5.2	-0.41	-1.6	-3.2	1.3	-1.1	-1.1	-13	2	-9.9	4
-5.9	-9.8	-6.6	0.62	-4.8	8.9	-8.1	-0.15	-7.5	-7.5	-6.3	-4.4	3.8	-3.2	2	-4.5	-4.2	2.1	2.3	2.9	-5.3	0.66	-3.4	-4.8	-1.5	0.89	-3.4	2	-6.8	5.3	5	1.2	-3.3	2.4	-11	-1.5	3.5	-2	-6	0.66	-0.87	1.6	-0.88	-3.1	1.1	-7	-10	-4.3	-10	-0.57
-5.4	-1.4	-7.2	-5.3	3.3	-0.82	-11	1.1	-10	-3.9	-3.2	-9.5	3.8	2.1	-4.4	-1.4	-6.1	-2.7	4.5	-4.5	-6	-2.2	5.5	-2.6	0.87	-1	-4.2	2.3	-3.5	3.9	-0.13	0.85	4.8	-5.3	-7.6	-0.39	0.89	-4.7	-4.8	1.9	-4.8	-1.4	5.2	-3.9	2.4	-6	-10	-5.7	-12	-5.6
3.9	-3.8	4.8	-8.8	6.7	-8.4	-5.2	-4.4	-2.1	-6.6	0.13	-6.9	-2.3	-3.7	-1.6	-3.8	2	-3.3	-4	-6.2	-4.4	-2.9	-0.87	-1.1	0.9	-2	-5.6	-4.5	-6.1	-4.4	-2.7	-1.9	-6.4	-4	-4	-4.5	-3.8	-5.7	1.6	2	-0.04	-5.9	0.97	-7.4	4.5	-11	-6.9	1	-5.2	-5.8
-0.1	-9.5	3.7	-10	5.3	-6.4	-4.9	-3.8	-4	-2.7	6.4	-3.7	1.9	-4.1	-3.8	-1.6	1.7	-3	3.7	4.4	-0.01	-6.3	3.8	-0.62	-0.4	-5.9	1.2	-4.3	4.1	-4	-0.15	-5.1	-1.2	-2.1	-5.6	-9.1	-2	-1.6	3.4	-3.1	0.47	-2.6	3.5	-5.7	1.4	-4.8	-1.9	-7.2	-3.4	-9.9
[truncated: 952 more columns]
