# Supplementary material for: Dyslexia on a continuum: A complex network approach
Source: PLoS One. 2018 Dec 17;13(12):e0208923. doi: 10.1371/journal.pone.0208923 (PMC6296514; doi:10.1371/journal.pone.0208923)
Supplement: S1 File — Detailed information about the archive contents is provided in the included README.txt file. (TGZ) [file pone.0208923.s001.tgz › FS_605_AV_run_1.csv]

-0.35	-0.09	2.3	2	-1.4	2.8	-0.1	-4.4	3.6	1.2	2.6	5.6	1.1	5.5	3.2	3.8	-6.6	0.09	-12	15	-3.6	-4.5	9.3	0.82	3.4	-2.7	-1.7	-5.1	1.6	1.1	-3.1	3.6	3.6	-2.2	-1.5	6.3	9.8	2.7	3.7	-0.88	5.3	7	0.57	-7.1	8.2	4.5	5	-5	3	-2.1
-0.36	0.44	-2.8	-0.82	1.1	-2.1	-1.9	2.5	-5.7	0.44	-3.2	3.3	-0.73	1.1	-1.9	5	-6.1	7.9	-13	6.1	6.4	3	2.3	-4.6	-4.3	-0.68	0.85	-0.8	-4.4	-2.8	-4.9	-0.4	-0.77	2.1	-0.27	0.92	3.5	-0.98	5.5	1.5	1	-1.1	-0.11	-1.6	4.2	0.43	2.1	-1.8	-1.6	-0.5
-0.29	-0	-5	-1.5	-0.87	1.7	-0.2	2.1	-1.4	0.08	-4.5	3.3	0.43	0.94	-7	4.5	-1.1	4.7	-5.2	5.5	-4.2	-7.7	-1.4	-2.4	-6.2	-1.8	7.6	1.3	-5.4	-2	7.7	2.5	5.2	-4.8	-2	5	-1	-8.5	3.1	6	-4	2.4	2.5	-4.9	2.6	-1.6	-2.3	-0.4	-1.5	-3.1
-0.33	0.39	-1.2	-5	-1.6	-3	-3.4	-4.5	-4.6	-0.41	-0.93	1	-4.7	2.8	-3.9	7.8	4.3	-6.5	-1.4	-2.8	2.8	5.6	1.2	0.79	3.6	0.38	11	-3.1	4.9	0.22	1.5	-6.3	10	-1.4	3.3	4.3	4.8	-1.5	7.9	3.3	-0.51	0.44	2.3	-3	2.1	1.1	7.6	1.4	0.02	0.09
-0.15	0.8	-0.16	3.4	-0.27	3.9	-10	3.5	-6.7	4.2	-5.7	2.2	-0.62	3	2.2	-0.78	-14	1.9	-7.5	-1	-5.3	2	0.16	0.26	6	2.2	-1.5	0.21	4.5	1.7	-3.5	-6.2	6	3.8	11	-3.2	1.6	-4	6.1	-1.1	1	5.1	-4.5	2.5	2.8	3.6	0.73	-6	-3.5	4.4
-0.09	0.26	-0.39	3.2	-10	1.7	-2.5	6	-2.4	-1.4	1.6	1.4	-2.8	2.1	-2.5	-3.1	-6.4	-0.85	-1.9	-0.91	-1.2	-5.3	1.6	-1.7	3	8	5.3	-6.9	1.2	4.5	-5.2	-7	-4.1	11	4.5	4	4.5	1.2	4.9	-3.1	-7.2	1.4	-4.9	-0.09	-1.1	-5.1	1.4	-3	1.2	2
0.19	0.49	-4	-4.3	-10	-2.5	-8.2	0.98	-6.4	-2.9	4.4	-4	-6.1	-6.6	-3.5	4.1	-3.2	0.05	-7.5	-3.5	-4.9	-4.8	-1.8	-2.9	0.97	6.7	3.8	-2.5	-4	-3.1	8.8	2.5	-4.6	6.4	7.7	-2.5	3.4	-4.1	6.3	-0.44	1.4	5.1	2.4	7.2	-1	-1.9	6.9	-1.3	-1.1	-1.4
-0.07	1	-1.5	14	0.1	10	0.07	4.3	-2.3	1.3	-0.86	4.8	4.5	2	0.45	5.3	-0.4	-0.29	1.5	-0.66	-2.4	3.5	-5	3	-1.2	1.2	-1.1	6.5	-3.1	2.7	9.2	-1.7	-3.2	4.1	-2.5	-0.59	2.2	4.8	0.58	-1.9	2.8	2.8	4.7	-11	1.5	-4.1	2.5	4.7	-0.72	6.6
-0.29	0.48	1	-1.5	3.2	1.1	1.3	4.3	3.6	0.2	8.9	1.3	2.1	0.11	-3.4	-1.1	1.5	12	0.15	-1.5	-0.15	7.6	-4	-0.86	1.6	-1.3	4.7	4.3	-1.2	-5.9	1.3	4	-5	-2	0.42	-0.99	4.8	2.9	1.8	2.1	0.42	-2.3	5.2	-10	12	2.9	2.2	5.7	0.29	6.8
-0.22	0.77	1.7	5.1	6.5	3.1	5.8	8.8	1.5	8	1.5	8.2	4	5.7	1.5	-0.29	4.9	14	4	9.7	-0.24	5.1	-2.5	14	6	4.9	-1.3	0.29	0.01	2.2	-0.33	5	0.58	-0.17	1.6	-1.3	-5.2	4.2	-5.2	0.48	-1.6	2	-2.4	4.1	3.9	3.5	1.1	-3.8	8.2	8
-0.16	-0.42	1.1	2.4	0.47	5.1	-0.72	3.9	2.5	2.8	1.5	5	1.9	1.8	4.4	5.5	-1.2	13	0.64	5.7	-5.5	9	-3.8	8.6	-0.3	6	-1.9	-0.56	-5.8	-4.6	1.1	4.3	-3.6	-2.4	0.68	0.58	3.6	3.2	-1.1	3	-9.4	1.4	-5.5	-0.79	3.9	-2.8	5.2	6.8	-5.6	1.1
0.13	0.15	2.6	4.2	0.06	4.3	-4.9	2.4	-2.6	-1.6	-3.3	-0.71	-2.1	3.8	-2.2	6.1	15	0.29	4.2	1.2	1.9	3.5	-2.7	0.89	3.9	-0.84	7.8	2.8	2.1	-9	4.8	-2.3	2.1	-3.9	3.4	-6.5	6.8	-2.9	1.1	3.1	-1.6	2.7	9.5	-0.82	1.8	-1.9	7.3	7.1	5.3	1.7
0.07	0.54	-0.2	-1.7	5.5	2.9	3.4	2.1	2.6	0.53	-2.7	-8.8	4.1	2	3.3	3.3	1.1	-6.1	9.1	2.5	12	-5.5	-0.96	2.7	9.5	2.5	6.6	-1.8	4.1	1.3	2.7	-2.3	-4.5	-2.6	8	-4.4	2.7	-2	0.55	3.5	4.3	1.2	2.5	6.2	3.1	1.6	3.3	2	2.7	1.6
-0.06	-0.38	3.5	-2.5	0.23	-2.1	4.6	2.3	11	-0.32	4.6	2.4	6.6	0.48	2.5	0.84	-13	0.16	-4.7	8.9	1.4	8.6	6.2	3.5	13	4.4	4	-0.27	11	1.7	1.2	-0.13	2.2	3.4	11	0.42	3.6	-3.5	7.1	-0.36	2.1	-4.6	7.7	6.2	0.24	-1.2	3.3	-2.9	2.5	0.54
-0.2	-0.34	1.9	-0.89	3.4	-2.9	5.2	-4.2	4.5	1.4	4.7	0.61	-0.2	3.1	-1.6	0.73	-2.7	12	1.5	11	-2.7	3.8	2.6	-1.6	6.4	-1.4	5.2	-1.4	7.2	-6.6	8.7	6.7	3.8	-0.9	5.5	-0.6	1.4	0.47	5.5	-0.67	4.7	3.8	2.1	7.1	4.7	4.2	4.5	0.28	5.7	5
-0.16	0.11	7.7	-1.3	5.3	-3.6	8.5	-2.7	2	-6	4.1	-8.6	2.3	-7.3	0.96	-3.7	-0.74	-6	8	-2.6	5.4	7.7	0.49	3.3	2.7	-8.9	-2.9	2	-0.56	-6.1	1.5	4.2	2.7	-4.2	-1.9	-5.1	0.09	-3	0.09	-3.4	-1.9	0.22	3.2	0.53	1.9	4.9	-5.3	-1.3	1.9	-5.9
-0.04	-0.72	6.6	-0.45	-1.8	-10	3.4	-2.1	1.9	-10	4.3	-4.3	5.1	-12	3.3	0.9	4.2	-1.4	2.5	0.05	-5.5	7.1	-0.75	0.63	0.77	-7.6	-0.17	-8	-7.5	-9.8	3.5	-2.5	-11	-10	-1.4	-11	-3.2	-5.5	-3.1	-3.1	3.9	2.6	-4.8	-11	-0.13	-2.4	0.35	-9.2	3	-2
-0.17	-0.59	-2.6	-5.2	1.7	-8.5	6.1	-3.8	2.1	-4.9	-1	-7.2	4	-8.1	4.2	-6.5	-0.65	-4.3	-0.93	-7	6.6	-1.5	2.4	-2.9	0.99	-5.2	5.2	1.2	-1.1	-0.99	3.1	-6.6	-1.2	-3.3	0.23	-2.9	0.66	8	1.3	-3.2	1.5	-1.1	-1.6	-4.4	-2.7	3.3	-4.8	-0.24	-0.66	2.4
-0.05	-0.04	9.7	-8.2	6.7	-6.9	5.3	-5.5	3	-8.6	5.5	-11	7.4	-5.3	3.2	-8.2	-5.3	-11	5	-15	-1.7	-12	3.3	1.4	-2.5	-5.4	9.1	-0.11	-2.9	-6.7	2.1	0.19	-0.49	-5.8	1.4	-0.43	1.3	2.9	4.1	1.6	1.8	7.8	6.9	6.9	2.1	2.7	2.7	-0.64	4.8	-3.4
0.53	-0.07	2.8	2.9	-0.91	-4.3	-6	-1.1	1.8	-5.6	1.1	1.1	7	-8.1	6.6	-7.8	14	-2.2	0.61	-9.1	1.4	-8.6	12	2.2	-5.4	-3.7	8.4	3.4	-0.86	-4.1	4.9	1.6	-1.6	-2.6	2.1	-5.6	7	-0.83	4.1	-0.3	-1.1	4.7	-1.1	3	2.5	-2.8	8.2	1.9	-1.9	1.5
0.14	-0.42	-4.7	-0.55	-4.9	0.1	-3.8	-2.5	-4	-1.4	-4.4	-4.3	2.1	-3	5.1	-0.69	11	4.8	-0.92	8.4	-8.2	2.5	0.91	9.9	3.8	0.83	1.2	-2.3	0.92	-6.2	-2.7	-3.1	0.73	-7.8	7.4	0.22	-0.58	-2.5	10	-3.7	5	-7	-2.2	-2	1.8	-0.36	-3	1.8	-4.4	-6
-0.46	-0.63	-7.3	-4.8	-9.3	-1.3	-11	0.12	-4.4	2.4	-3.4	1.3	-3.7	5.2	-0.37	1.6	-9.8	0.4	-7.8	0.22	-10	4.9	-4.6	-0.02	4	1.5	-4.2	-3.8	5.4	1.9	6	-5.5	7.3	1.2	7.5	3.9	7.4	-6.7	2.8	0.02	1.8	-8.4	-4.7	-6.1	3.8	-8.3	2.4	-2	1.9	4.4
-0.54	0	-5.7	6.7	-5.9	0.7	-3.9	-2.2	-2	5.1	-5.5	1.6	-7.1	6.4	-9.7	-6.6	-9.1	-2.7	-10	-5.1	-9.9	-1.1	-6.6	-1.6	-4.4	-0.09	-1.1	8	4.9	0.03	-2.1	3.7	1.5	-1.6	2.9	-5.8	4.3	1.1	-1.6	-2.8	2.6	3.9	-1.3	8.7	2	0.6	7.8	4.7	-5.1	-0.25
-0.34	0.54	-5.2	-0.63	-7.3	3.1	-5.4	-1.2	-12	1.8	-7.8	-5	-6.2	2.8	-4.5	-2.6	-5.4	-5.7	1.1	1.4	-12	-3.9	-3.8	-1.4	-0.46	1.2	-1.2	5.3	2.5	0.16	-1.5	-3.9	4.6	2.2	1.3	1.3	-6.4	-2.8	3.5	0.11	7.8	-1.2	6.8	6.5	2.5	-0.98	-1.4	0.63	-3.4	0.68
0.2	-0.41	-3.7	-0.81	1.2	7.4	0.41	0.9	-1.5	7.9	2.2	-0.36	-3.4	7.6	1.6	-3.2	5.8	-0.91	4.2	2.2	-2.7	1.3	-3.4	2.2	-0.79	1.2	-4.6	16	3.5	3.9	-4.7	1.8	7	4.5	-2.5	1.6	-1.9	2.9	5	0.63	-4.4	2.6	-12	7.1	1.9	-4.6	-4.1	10	-3	-0.8
-0.19	-0.54	-0.23	-3.7	5.2	-0.43	11	-2.5	2.8	0.73	3.9	-0.83	5.4	4.2	0.18	0.01	9.5	-8.8	5.8	-5.4	-7	5	-1.2	5.2	-0.03	2.3	-3	1.7	2.7	9.3	-3.1	4	5.4	7.8	4	-4.1	-0.57	-1.3	3.1	-0.76	-2.2	-7.2	-7	11	-3.5	3.9	-3.2	4.6	1.9	-4.6
-0.26	-0.17	0.38	0.57	4	-6.2	-2	-4.8	0.59	-5.5	-0.27	-2.5	3.5	-4.6	7	2.4	7	-4.1	9.7	-2.9	9.2	1.2	8.3	4.3	1.1	-2.1	-4.6	6.8	-5.5	14	-1	-1.5	-1.7	10	-6.4	11	2	0.25	-8.9	-3.2	1.7	-9.4	-2.3	6.1	-4.5	-3.8	-0.59	0.12	-1.2	-0.92
-0.01	-0.54	-4.2	-4.1	0.87	-4.9	-2.1	-4.5	0.85	-0.56	-3.2	-0.86	2.1	-5.5	9.9	-8.9	-2	-1.9	-1.4	-3.1	1.2	-6.6	11	-6.1	-7.1	0.72	-12	-5.1	-9.8	8.1	-7.7	1.3	-0.02	6.3	-9.6	0.95	-4.1	4.8	-12	-4.8	3.8	-4.1	-5.3	-3	2.1	-4.4	-3.2	-0.89	8.9	-4.3
-0.12	-0.07	-2.7	-3.6	1.7	-3.2	0.48	-0.47	-5.2	1.4	-0.31	2.8	-0.29	-7.8	-1.5	-8.1	-9.1	-14	0.4	-15	2.3	-3.9	3.8	-12	-1.4	-5	9.3	5.6	-0.71	2.5	3.6	1.9	2.8	-1.7	4.1	6.8	-0.55	8.2	4.9	-2.5	12	-5.7	-3	-4.1	3.9	5.8	4.7	-0.41	-9.5	-12
-0.46	-0.09	2.5	-0.42	4.4	-0.3	0.82	-0.98	0.93	-0.93	3.3	-0.81	-3.4	-9.2	-0.98	-7.8	0.16	-2.1	0.68	-12	-6.7	-0.89	-3.2	0.44	-5.1	-0.22	-5.2	-7.2	3.1	0.95	0.66	-1.2	-6.8	4.2	-1.8	3.4	6.5	-5.3	0.34	2.6	6.4	-2.2	-4.1	-9.1	4.9	-4.2	0.04	-4.9	-9.8	2.4
-0.04	-0.31	-4.4	-5.4	0.09	-3.6	1.9	-7.5	3.3	1.7	2	-1.1	-2.3	-8.7	1.3	-3.7	-5.6	-5.4	-1.1	-5	2.9	-8.5	1.5	-6.3	-7.2	0.63	-4.6	-5	-2.8	14	-2.6	-0.41	1.6	8.2	-11	5.1	-2.2	7	1.7	2.5	5.2	-1.6	0.5	2.4	2.7	-2.9	-3.4	0.08	-5.1	1.4
0.17	-0.07	-1.8	-1.2	1.6	-4	0.54	-4.8	1	-5.1	-3.2	-6.1	4.4	-3.3	1.5	2.2	2	-0.71	7.2	5.5	0.4	0.39	0.06	-0.82	-0.57	4	1.9	3.3	-3.8	-1.9	-6.2	-4.4	-5	-10	-2.2	1	0.25	-3.9	0.15	2.3	-2.4	8.4	6.6	-3.1	3.8	-0.42	-5	0.51	-2	-5
-0.18	-0.04	-0.72	6.7	8.2	-0.67	2.1	-0.43	7	-1.7	-5.4	6	4.3	-2	-1.8	-3	4.6	0.71	5.2	-2.5	0.86	-3.3	1.4	-2.4	0.24	-2.3	-1.7	-0.67	3.5	-1.7	-5.2	2.9	0.34	-9.3	-1.8	2.5	2.8	-1.3	-0.37	6.4	-4.1	1.3	-5.5	-2.3	-3.5	6.7	-3.3	-0.61	5	-7.7
0.32	-0.25	8	-1.1	6.8	5.6	5.4	3.8	4.5	-5.3	0.41	3.7	3	-0.38	-0.04	-4.1	-3	0.17	3.8	-3.7	-8.7	-4.6	0.8	-6.4	1.8	0.2	-4.4	-8.2	5.6	7	-1.6	3.1	-1.4	-2.9	2.3	-4.4	0.55	-2.8	3.1	2.2	9.2	-3.7	-1.7	-3.5	-1.5	5.8	0.32	-4.8	-5.8	1.7
0.12	0.02	8.1	-1.1	6.7	-0.31	6.2	-0.26	3.5	-0.92	7.1	-0.59	4.6	-0.62	6	-0.48	4.6	-1.8	5.4	-0.13	-0.85	9.5	0.37	-0.99	-3.1	-3.1	1.4	-1.2	7	10	-5.7	0.03	-1.8	-3.5	-1.3	3.2	-0.83	1.8	-2.4	0.35	2.3	-0.52	2.4	0.27	-4.3	3.8	3.1	-0.33	-0.62	0.97
-0.24	-0.34	-2.9	-1	0.17	1.6	-5.9	6.7	4.2	2.2	6.1	2.1	2.2	-2.2	7.1	-0.44	0.69	-1.8	-2.6	5.7	-0.86	-1.1	3	2.1	-3.6	-6.2	2.3	1.9	-3.9	-0.19	-0.82	1.1	-0.19	-0.81	-2	4	1	0.8	-0.42	3.6	4.7	-2	-2	0.79	4.2	0.65	2.3	4.4	-1.8	-5
-0.12	0.17	-6.2	0.48	-6.2	0.55	-6.5	3.4	-7.5	7	-0.38	3	-6.8	5.7	2.6	-1.7	-4	3.3	-6.8	1.2	-6.6	3.2	-1.2	3.1	1.6	-0.8	-8.7	0.92	3	8.3	-3.4	2.7	1.7	3.5	2.5	3.4	-4.4	2	-6.8	-5.4	-3.3	-8.4	-7.3	8.6	-12	-1.9	-0.34	3.9	2.1	-1.8
-0.14	-0.09	1.1	0.55	-0.92	-0.57	-2	7.1	-5.6	9.4	-7.9	3.5	-2.2	2.6	-2.9	3.8	-6.4	-1.4	-3	-8.7	1.2	2.6	2.5	-4.8	1.3	-4.9	-1	-1.6	-1.7	7.2	-5.3	4.3	-5.6	-0.14	-4	2.5	-1.5	6.3	-4.2	1.7	-5.3	6.4	3.7	4.6	-9	2.2	-8.2	-2.6	-5.7	-5.3
-0.62	0.35	4.1	-1.4	3.5	3.4	0.89	0.69	-0.06	1.2	3.5	2.6	-0.21	-1.4	-0.56	4.6	-5.3	3.9	3.3	-3.4	0.29	-1.8	0.09	-3.6	-7.3	4.4	2.5	-1.9	-6.2	0.43	0.1	-3.5	-4.5	5	-9.7	2	-8.1	1.4	-11	-0.01	-9.1	0.9	-0.05	-2.4	-11	-8.2	-11	-9.9	4.9	0.63
-0.19	0.13	-1.6	2.1	6.4	4.7	3.8	0.73	1.3	8.5	-1.2	4.9	1.9	10	-0.04	-1.8	4.5	-4.5	7	-2.7	-1.4	1.4	-7.5	-2.8	-2	3.7	3.6	11	-2.8	3.2	4.7	-1.3	-4.4	9.7	-3.4	0.5	-6.1	7.6	-6.4	5	-1.5	-1.1	9.9	2.9	-10	3.4	-1.3	5.9	-5.1	1.1
-0.16	-0.26	-1.8	-5.4	-1.3	-1.4	-1.1	-7.5	4	-1.5	-1.6	0.27	-2.2	-2.7	-2.8	-6.2	-6.9	-4.7	-2.1	-5.1	-5.4	-1	-5.4	-9.7	1.9	-11	-6.7	-1.9	-5.8	-5.3	-6.5	5.4	-3.8	-4.1	-3.1	-7.8	-6.1	-3.8	-4.7	3.8	-3.5	-6.4	-8.4	5.8	-13	3.7	-3.8	-0.83	-1.3	-8.3
-0.12	-0.92	2.2	0.13	-2.7	-3.4	3.3	-6.4	2.6	-4.4	2.8	-4.5	-2.3	-9.2	0.58	-4.4	-1.7	-6.8	-4.5	-17	-2.1	-0.47	-1.6	-3.3	1.7	-5.6	-1.3	-5.5	-3.1	-4.5	-0.48	-2.1	2.6	-9.7	1	-11	-7.8	-2.3	-4.9	-6.5	-1	4.4	2.1	-4	-4.5	-0.09	-4.2	-5.8	2.2	-6.3
0.4	-0.33	6.5	-1.6	1.8	-2.6	6.2	-1.5	1.8	-5.5	6.4	-0.41	-2.8	-6.2	-0.66	-2.7	0.14	-3.3	-1.4	-4.9	5.3	2.2	-8.4	3.5	0.74	-1.6	3.9	-5.8	8.2	-4.4	4	-3.8	6.3	-4.8	5.3	-3.4	-2	-1.5	3.2	-1.8	10	-5.6	7.2	-5	8.7	-5	2.3	-1.9	5.4	-1
-0.1	-0.12	2.4	-1.2	7	-5.5	-1.3	-3.4	-0.8	-4.5	3.4	0.13	-4.8	-7	-2.6	0.99	-4.4	0.64	5.3	1.6	-2.7	-3.6	-6.8	-8	0.05	1.9	-5.5	-6.1	3.3	-6.2	-4.9	-8.2	-4.4	-6.4	-3.1	-4.8	-4.6	-3.5	3.2	-10	-0.72	-12	6.6	-2.9	-6.2	-7.8	-4.8	-1.3	1.9	1.1
0.23	0.58	3.8	3.4	4.5	1.9	1.7	0.29	2.4	-3.6	4	2.8	1.8	-4.4	5.1	-1.9	0.8	-0.79	9.6	-8	2	-4	7.6	-6.3	9.2	0.69	0.04	0.35	-3.1	-0.85	-0.78	-0.66	3.2	-1.5	-2.1	4	-2.2	1.9	-1.7	-1.8	-4.7	-10	-4.4	6.1	-1.2	0.59	6.5	3.5	2.9	7.3
0.02	-0.32	4.4	2.4	1.6	8.3	5.1	-4.3	2.9	-1.8	-5.7	-1.7	3.4	0.46	-0.24	5.1	4.8	-8.4	-0.52	3.5	2.1	-4	6.1	-2	1.9	6.5	4.1	-3.4	2.7	-6.7	-5	0.59	3.5	2.3	0.23	-4.1	2.4	-5.8	-2.4	-1.6	-7.3	-3.2	0.03	-1.6	1.7	2.2	4.9	-3.9	5.5	7.4
-0.14	0.06	-4	1.9	-2.2	6.9	6.1	2.7	1.6	4.7	-0.2	-6.5	-2.1	3.2	-0.47	-1.4	4.8	-9.4	-7.9	-1.2	0.39	1.7	-4.8	-0.56	-7.9	4.3	2.3	4.4	3	-6.8	-4.1	1.9	3.2	-4.4	-0.82	-6	-3.1	-2.4	-2.3	0.94	-0.74	8.1	-0.18	3.1	4.4	6.1	-0.65	2.5	-5	-0.23
0.23	0.16	-0.55	-3.9	3.2	1.2	11	-0.45	2.9	-4.7	3.6	0.56	-0.27	-4.2	-4.6	1.3	8.5	-4.5	1.4	5.2	10	4.3	-6.5	-6.7	-4.2	3.7	-6.9	-4.5	-1.9	5.4	-0.5	-0.54	-4.5	-3.2	-0.59	6.6	-3.7	0.85	-6.6	-4.7	-5.3	7.4	-7.6	2.3	2.2	-4.2	-0.84	1.7	-5.3	1.4
0.43	-0.28	-0.05	-7.1	1	4.6	2.9	0.92	0.8	3.2	-2.6	1.8	-2.9	0.46	-5.2	4.1	5.1	-6.2	6.2	-1.3	-1.8	0.63	-2.3	-0.4	-1.9	2.9	-7	-1.2	-2.2	3.4	-3.8	1.6	0.56	4.7	-8.4	5.2	-7.8	3.6	-5.2	-2.1	-2.2	-0.6	-4.3	-9.6	-6.3	-2.8	-10	4.2	7.5	1.8
0.2	0.15	-2.5	1.2	-6.3	12	-2.1	3.3	-4.8	6.8	0.55	3.3	-6.3	2.2	-12	3	-5.7	-4.9	-6.6	-6.5	-7.6	-1.1	-7.3	3.2	-3.1	3.1	-2.8	-2.2	-0.39	5	-3.9	1.8	-0.8	1.4	-1.2	-5.4	0.33	3.2	-7.6	-1.8	-1.6	-0.37	-5.5	0.27	-12	-7.8	-4.8	3.2	-1.1	4.5
0.28	0.15	-6.8	1.8	-4.3	8.6	-8	3.2	-5.9	14	-1.1	2.9	-0.95	17	-0.59	5.7	-0.38	-6.1	-5.9	4.2	3.8	4.4	-8.9	-0.96	0.13	3.7	-0.92	3.8	2.3	3.3	-1.5	6.8	0.14	1.5	1.1	-1.7	-4.7	-2.4	3.7	-0.39	6.5	2.2	-2.9	-0.38	2.3	-1.3	-4.4	1.7	-5.1	8
0.62	0.13	-4.9	0.74	-4.8	-1.3	-6	0.49	1.6	10	-5	0.96	-1.3	19	2.1	0.15	1.9	0.18	-2.5	10	4.8	-0.77	-3.7	-4.1	-3.8	4	0.72	-1.6	11	5.4	5.4	-1.2	1.5	-0.43	-3.8	9.9	-1.2	2.4	9.8	0.83	12	9.1	0.85	-7.5	7.7	2.3	-0.1	2.5	2.2	0.73
0.26	0.24	-6.3	-1.8	-11	-3.8	-10	-4.4	-2.8	2.6	-7.7	-2.1	-6.8	12	-7.3	4.4	-3.1	1.2	-2.1	11	1.9	-3.3	-2.6	-6.1	-2.3	1.5	-9	8	0.89	-2.7	-7.9	1.1	4.8	4	-2.8	-0.47	-0.84	3	-4.9	-0.74	-3.4	7.1	-7.3	-0.87	-6.3	5.6	1.3	0.67	2.8	-1.4
0.96	-0.23	-2.4	-3.6	-5.6	-1.8	-1.7	-9.1	-4.8	-3.4	-2	-6.6	-8.1	6	-9.6	-2.5	-8	0	-15	-2.2	2.8	-1.8	3.5	1.3	-2.9	-9.9	-1.1	4.9	0.57	-2.3	-2.1	-6.1	-0.43	4.1	-6.4	-2.8	2.3	-0.74	1.9	-0.27	-2.4	-13	6.1	-0.92	11	1.3	3.6	6.1	-6.3	-0.22
0.37	0.09	3.5	4	-1.3	-4.6	-6.2	-5.1	-7.2	-5.9	2.2	0.68	-7.6	-1.2	-5.2	-7.3	1.8	-11	3.3	0.31	11	-6.2	-0.39	1.8	-4.4	-0.76	4.9	0.39	-0.96	3.3	1.8	4	-3.3	-4.7	1.1	5	5.4	-2.8	-4.9	4.3	-3.4	-3.9	6.6	4.4	8.5	2.9	3.2	0.5	1.6	1.2
0.39	0.01	0.12	3.3	-2.5	2.7	3.6	-6.5	-1.1	-0.83	-2	-0.57	2.8	2	-0.3	5	1.8	7.7	6.9	10	-0.38	-0.3	0.18	10	-3.2	3.5	-0.99	-0.2	-7.6	4.2	6.1	3.8	-4.3	3.8	-4.7	6.2	-2.5	-1.4	2.2	1.6	3.6	3.1	7.9	1.3	5.2	5.9	-3.4	-2.2	2.9	6.6
0.62	-0.37	1.9	-0.42	-4.1	-0.65	-1.5	0.21	-7	5.6	-0.22	-0.77	6.5	8	-2.9	4	2.4	-0.16	6.8	3	-1.7	0.74	-4.1	5.1	-1.4	3.6	-5	-6.6	0.44	2.2	2.9	-0.69	-2.1	2.5	1.7	5.3	-4.3	1.3	5.6	2.3	1.4	-1.4	-4	5	1.4	1.7	-4.5	-3	-1.4	5.7
0.4	-0.16	1.1	-1.8	-2.1	-5.4	-6.5	-3.4	0.82	1.3	-4.1	-1	3.9	3.4	3.6	-4.1	1.8	0.38	4.2	-6.6	8.2	1.2	1.3	2.1	-3.9	-4.3	-2.7	6.8	1.8	-0.2	1.7	-5.7	-3	2.6	-2.8	-0.05	-5	8.4	-5.5	-3.9	5.3	-10	-7.5	-5	-6	4.2	-0.44	2.2	-3.4	-1.1
0.26	-0.15	4.5	-2.4	-1.5	-6.5	-1.1	1.5	-0.48	1.5	-2.8	2.3	2	-0.1	-2.1	-2.2	4.8	-9.6	1.9	-17	-6	-5.3	-0.49	-4.3	2.5	0.72	-2.2	-2.6	-5.3	-4.4	-3.5	3.6	-2.1	-0.11	-2.4	-4.3	-4	2.6	-4	2.7	-7.3	-5.7	-0.87	-0.1	-14	1.4	-1.5	1.9	0.15	-9.6
-0.4	-0.51	-2.4	2.6	-1.7	1.4	-2.6	5.4	-0.77	2.1	-5.4	-1.6	2	1.8	3.1	8.5	6.5	-1	11	-2.8	-0.61	-1.3	-2.1	-3.4	2.8	3.9	3.8	-1.9	-3.3	1.6	4.7	3.3	-3.1	3.5	6	1.1	0.24	-1.3	-0.37	-0.5	5	-1.1	4.3	4.4	0.52	-9.2	3.6	-5.8	-1.5	1.9
-0.23	-0.43	8	1.1	2.8	4	3.7	7.9	1	2.4	-3.4	-1.2	5.3	3.2	4.7	0.49	-0.18	-0.7	6.7	2	5.1	-3.3	0.3	0.72	-0.52	-8.7	-3.6	-1.6	-0.41	-3.7	-0.3	2.1	-3.1	-2.3	-2.4	-7.8	-7	-6.2	-5.8	-4.5	-2.2	-7.4	-6.7	-4.5	-7.2	-10	-2.7	-3	4.7	-4.1
0.31	-0.09	6.5	-0.84	0.14	2.3	4.9	2.9	2.9	4.8	-1.2	3.7	4.5	1.6	0.68	0.85	1.5	-8.3	5	-4.4	7.8	-0.06	9.2	-1.7	-8.1	1.7	-1.8	0.35	-2.4	-0.16	-0.05	2.5	-2.1	-3.3	-5.7	0.52	-9.3	1.6	-6.5	3.1	-5.1	2.9	3.6	1.7	-6.7	3	-4.4	-2.3	3.3	-4.6
0.42	-0.42	-1.9	5.4	-4.5	-0.78	-4.5	4	5	-1.8	1.8	0.31	2.3	-2.5	6.6	0.35	-4.4	2.4	-0.72	1.3	6.3	-0.88	7.2	-5.1	-3.6	3.2	3.6	-4.7	2.2	2.6	2.6	-1.2	-6.5	1.2	0.3	5.5	5.1	1.2	-3.6	1.5	7.8	-1.7	9.3	0.96	3.5	-0.44	-0.36	-4.2	2.9	-1.1
-0.21	-0.21	-0.62	-0.25	-0.97	-5.2	1.5	0.65	5.5	-3.1	4	-1.6	-2.8	-2.8	-2.9	5.2	-3.2	7.9	2	3.5	2.4	-1.3	0.46	3	-0.94	-0.91	-3.7	-2.9	0.95	0.79	4.2	-0.27	-7.2	4	-4.6	-8	0.5	-1.4	-0.3	-5.3	6.9	-4.9	7.6	1.4	-5.2	-1.8	-3.3	1.2	-5.6	4.3
-0.25	0.5	2.8	-0.69	-0.9	0.79	3.5	-5.2	4.6	-5.6	1.4	4	-1.4	-0.56	0.82	5.9	7.5	15	-3.5	2.9	0.8	8.5	1.9	4.3	-5.4	4.4	-5.3	-1.6	-1.5	4.9	0.71	-1.1	-5.4	0.79	-6.9	4.9	-0.9	-0.87	-4.6	5.3	-7.5	4.2	4.8	-1.3	-11	5.2	-2.4	-2.4	-2.1	10
0.53	-0.35	4.2	0.59	2.6	7	8.1	2.7	1.6	4.8	4.2	7.2	-4.2	-0.27	-8.4	0.76	2	-2.1	-3.5	6.8	0.57	-8.9	-6.2	2.3	-0.1	-0.97	-5.7	4.8	-5.3	-0.49	3.3	-2.1	-11	2.6	-11	2.2	-0.84	0.77	-4.5	0.53	1.9	-1.1	0.54	0	-3	5.1	-5	-1.4	-1.7	7.4
0.12	0.55	-8.2	5.6	-8.6	1.1	-7.1	0.46	5.2	0.5	-7.5	2.9	-5.6	-0.99	0.4	-2.1	-10	4.3	3.2	3.4	2.5	-1.3	1.8	-3.6	-6.4	2.6	-0.79	-6	-3.8	-8.9	4.2	-1.8	3.5	-3.4	-2.3	-6	-2.4	-1.9	-3.4	-1.3	7.8	-1.1	-4.1	1.9	-0.84	-3.9	0.51	-5.1	0.05	1.5
-0.37	0.18	-6.9	1.9	-8.3	-1.6	2.4	5.8	1.1	1.5	2.7	0.27	-5.2	-3.1	0.46	2.6	1.2	1.6	-2.2	-7.1	2.6	-0.09	3	-0.77	-4.6	-7.3	-4	-4.5	-3.8	-5	-3.5	-11	-10	3.5	-3.2	-4.7	-2	-2.4	-7.6	-3.7	-2.4	-7.2	-4.6	3.6	-2.9	-6.8	-3.1	-6.9	4.5	-1.4
0.07	-0	-4.1	1.2	-3.2	-5.3	1.4	4.8	-0.95	6	-2.1	-1.4	-3.6	2.4	-1.9	6.6	-4.4	3	3.6	2.7	-0.2	-2.6	-4.9	-5	-2.3	2	-6.4	-3	2.3	2.8	-5.3	4.6	2.9	-2.6	-5.1	0.51	0.82	0.26	-8.2	2.4	-3.4	8.3	-1.9	-2	-4.9	1.9	-2.9	-4.1	-2.4	-0.96
-0.1	0.52	-3.5	3.1	3.5	-0.62	-7	3.5	-4.2	4.7	-4.3	0.93	-1.3	4.2	-1.2	3.9	-4.7	5.9	-5	8.1	10	1.6	-5.2	0.06	-6.1	4.4	6.1	3	0.47	6.3	6.1	4.4	3.8	4.7	-4.3	1.9	1.5	-0.56	-7.4	-1.8	-14	12	5	1	0.21	5.8	3.7	4.2	-3.3	4.2
0.37	0.38	0.17	3.9	-2.2	2.1	0.44	-1.4	-6.1	-0.92	-0.4	-1.3	-2.8	1.2	0.52	0.61	14	5.5	1.1	11	4.4	-0.66	-2.2	0.52	0.42	0.55	-2	-6.9	0.44	-1.4	-0.8	-1.9	1.9	-8.4	-4.3	-3.7	-3.2	1.1	-2.6	1.4	-5.1	5.5	2.1	-3	-3.4	-4.2	-1	0.56	-0.71	-4.4
0.46	-0.36	1.2	-5.3	-1.4	-5.7	3	-3.3	11	-4.2	2	-2.7	0.98	-5.7	-0.65	-4.7	3.5	3.9	4	-1.1	3.4	1.5	-0.18	1.2	1	-3.4	-0.12	-6	8	-5.2	-4.7	-0.84	-0.09	-4.6	-0	-7.8	-0.48	2.8	-3.1	-3	-0.44	7	0.07	-7.1	-4.5	4.3	-1.3	-4.6	9.5	4.4
0.07	-0.24	3.6	-4.3	3.5	-3	2.7	-7.3	9.5	-4.2	-0.23	-2.7	5.1	-3.7	2	-2	-7.1	0.52	1.8	2.8	-0.33	-0.23	-1.1	-0.27	1.9	-4.2	-2.8	-0.77	4.2	-1.6	1.8	2.3	1.3	-3.4	-0.12	-1.6	2.2	-2.8	-0.93	-1.6	-1.6	9.3	7.4	0.36	-4.5	3.5	-3.7	-6	7.6	-3.3
0.41	-0.55	-0.8	-0.64	0.34	-6.7	5.2	-9.4	5.5	-4.7	4.6	-6.5	1.6	-1.4	1.1	0.36	10	3	0.35	2.6	1.9	2.2	-5.5	-7.5	-1.4	2	5.9	1.4	0.48	-7	-3.1	3.7	-0.41	-6.6	2.4	-3.3	-3.2	0.66	-2.1	-4.7	-12	0.28	-2.8	-1.8	-5.9	-5.6	0.77	-6.9	1.4	-9.1
0.64	-0.94	-0.13	-3.6	-6.9	-5	2.8	-3.3	-4	-4.8	-1	-1.3	-2	-4.1	-2	-5.7	6.2	0.43	4.9	-8.8	1.5	-5.4	-1.5	-5.5	2.5	-6.5	6	2.5	6.5	-11	3	-2.6	4.3	-5.4	-0.58	-13	-5.6	-8.2	-2.5	-7.3	-7.9	-7.9	8.6	6.3	-4.1	-8.6	1.6	-6.2	7.3	-3.2
0.05	-0.31	1.5	-2.6	-1.1	-2.5	-0.45	0.65	0.2	-3.5	-0.6	-0.17	-0.38	-6.8	0.13	2.1	-2.8	8.2	-5.1	-3.4	4.7	-4.3	-6.3	-0.37	-2.9	-6.7	-7.6	8.2	1.5	-6.5	-1.5	-0.66	1.1	-4.9	0.48	-4.9	-10	-0.85	-6.1	-4	-4.3	-6.8	-5.5	7.4	-7.1	-11	-8.9	5	5.9	1.1
0.24	0.34	-0.22	0.46	2.1	2.6	8.3	1.8	0.46	-0.44	-1.5	0.48	-2	2.2	-2.5	-0.51	2.1	7.2	-1.5	0.73	0.85	1.6	-0.97	-1.3	3	-3	-8.5	2.3	0.57	-6.2	1.5	2.3	4.6	-6.5	4.9	4.3	-5.7	-0.22	0.56	4.5	-6.7	-3.1	2.9	-2.3	-6	2.3	1.5	1.1	-3.5	-4.2
0.4	0.26	0.14	1.8	2	5.3	3.6	3.2	1.7	-0.84	5.6	-3.2	2.7	-3.6	2	-3.7	6.3	-4.2	2.5	-1.4	14	-1.6	7.6	-5.3	-3.6	0.09	5.1	-0.49	-2.4	-8.1	-0.3	2.4	-6.8	-1.9	-3.7	-4.1	-2	-3.1	0.87	-2.4	3.2	0.6	1.6	-0.22	-2.1	-7	0.91	0.32	-2.6	-1.6
0.39	-0.37	-1.5	-1.3	2.9	4.2	4	6.2	1.6	-0.79	-0.5	-2.9	0.21	-1.1	0.48	1.1	1.3	-3	-0.61	2.6	4.9	-6.9	5.6	-3.9	3.7	-3.1	-9.8	1.6	-4.4	-2.1	-9.9	-3.2	4.5	-4.1	-2.9	-5	-6.5	-2.2	-1.1	4.3	-3.2	-0.02	-0.24	-1.6	-5.5	1	-11	-0.5	-1.3	-3.3
0.67	-0.1	4.1	-1.3	6	-1.1	8.1	-0.38	5.8	-5	0.3	-0.56	0.55	-4.7	0.28	-0.32	5.6	5.6	0.61	2.2	8.3	-2.1	1.9	-1.1	0.86	-0.66	0.78	0.23	-0.16	-0.11	-0.31	3.6	18	-2.5	-6.9	1.8	-3	0.52	0.51	2.6	-9.8	-0.8	1.6	-2.6	-3.6	-5.1	-0.08	2.7	5.8	4
0.33	-0.01	-3.4	-4.2	-0.85	-3.3	-2.6	-0.95	-2.7	-3.1	2.1	0.27	-8	-4.9	-7.2	-4.2	-2.6	-5.8	-4	-3.3	6.2	-4	0.81	0.21	-1.8	2.7	-3.4	2.8	1.1	-9.2	-3.9	-3.3	-0.8	-1.4	-3.6	-1.2	3.7	0.82	-2.2	-0.55	1.9	-2.2	3.7	-5	5.2	2.3	-6.9	6.3	3.7	-2.7
0.18	-0.22	-5.7	-0.52	0.63	0.58	-8.8	-1.6	-4.4	-6.8	1.7	-0.52	-4.7	1.3	0.28	2.6	4.4	-2	8.5	6.7	10	-3.6	7.9	2	-1.9	5.7	4.3	-0.14	-3.1	2	-3.7	8.9	-1.8	2.5	1	7.8	1.1	0.89	-2.4	13	-5.2	9	2.8	4.6	-0.53	11	-2	-2.6	1.6	1
-0.57	-0.32	-6.1	1.6	1.4	2	-8.4	2.3	-3.1	2.1	-9.1	-2.7	-2.4	7.3	2.6	1.6	-0.5	7.6	6.2	8.3	4.9	-0.71	-2.2	2.2	-5.3	-1.2	-3.4	-0.45	-5.8	3.3	-1.6	-3.3	-7.7	1.3	-7.3	7	-9.7	-4.7	-6.1	0.5	-11	-5.3	-2	-1.2	-13	-4.5	-5.7	-11	-3.2	0.83
0.54	0.13	-2.5	4.5	-5.3	7.3	-1	3	-3	6.2	-2.5	-2.4	-0.97	8.3	0.91	9.8	8.5	10	5.4	6.5	-0.49	-2.1	-6.2	5.2	-0.41	-3	-7.1	12	-1.7	-1.6	0.42	2.7	2.2	0.97	-4.4	0.43	-0.76	3.4	-3.8	4.2	-8.6	-3.2	-1.2	-0.53	-12	6	-6	11	-1.7	-3.8
-0.05	0.37	-5.1	7.8	2.9	8.3	5.6	6	0.29	6.2	-0.72	3.8	-1.6	9.7	1.7	13	2.9	15	1.8	12	6.5	9.9	-2.4	8.4	-1.6	0.26	5	10	-1.8	-4.5	-0.3	-2	0.96	1.9	-1.1	-0.2	-0.32	5.3	-1.2	1.8	-6.9	0.21	4.3	6.2	-6.7	-1.2	-0.05	8.5	0.59	-0.55
-0.35	0.01	0.3	2.7	0.18	0.48	2.6	1.3	0.7	6.6	-1.9	4.5	-2	8.6	5	-1.1	-1.3	0.78	3.4	9.2	-1.2	5.9	-3.4	6.4	-2.9	-1.5	-4.3	3	-1.2	3	0.98	-1.1	0.56	-1.9	-1.2	-0.95	-2.8	-0.88	-0.03	-6.5	-0.16	-0.81	1.4	-6	-6.3	-0.21	-2.2	-0.14	-7.2	6.8
0.02	0.21	-0.41	4.5	-4.1	0.08	-7.3	0.95	5.2	-1.4	-7	1.2	1.1	3.7	-1.4	-7.9	8.4	8.3	-0.77	0.68	12	2.2	-0.56	5.3	-3.3	-3.7	3.2	4.4	-5.4	1.1	-0.57	4.9	4.2	1.4	-8.3	0.79	2.9	-0.69	-1.2	2.1	-4.7	-6.4	5.1	1	-0.31	1.6	1.9	1.8	-3.3	-5.6
0.24	0.88	-3.2	0.37	-3.7	-0.1	-8.3	4.5	-0.1	-1.4	-3.4	1.1	0.05	-3.5	7.2	-0.38	2.4	8.8	2.7	7.9	16	-1.7	7.5	5.1	-3.5	0.44	3.2	-0.19	-11	-0.45	3.3	-4.2	-4.1	3.2	-8.7	-5.7	-5.1	0.8	-3.2	-0.38	-3.9	-0.35	4.5	-3.4	0.27	-2.1	0.1	2	-11	-1.3
0.36	0.47	-6.1	1.3	-3.8	2.5	-1.8	2.4	2.8	0.48	-9.5	3.1	4.4	-2.1	1.1	-1.3	-2.8	-1.3	10	9.3	-5.6	-3.4	0.09	2.6	-3.3	-2	-3	-3.9	-4.6	1.5	1.9	-5.5	-2.9	6.5	-2.5	1.4	-6.8	-2.8	-3	0.44	-2.7	9.7	1	3.6	-4.2	-0.99	-5.2	-3	-3.2	2.5
-0.24	0.05	1.3	1.7	-0.61	3.4	-2.5	4.4	4.3	-0.22	0.52	1.3	-0.5	-3.4	0.41	-8.2	-4.1	-6.2	1.8	-9.4	-0.07	-9.1	-4.1	0.54	-3.3	3.6	-2.6	2	-4.4	-0.7	-2.3	2.4	3.2	3.9	-1.3	1.4	-3.9	1.7	-2.8	0.1	0.59	3.6	-5	-5.3	1.6	1.8	-3.3	5.8	-4.2	-2.4
0.08	0.09	3.9	-2.5	7.8	-7.8	9.1	-5.8	7.4	-5.6	6.1	-1.8	-0.02	-5.8	5.5	-3.3	12	-4	1.9	-13	11	-4.3	3.5	10	-0.34	6.1	-1.1	6.3	1.9	5.3	-0.37	7.4	-1.9	2.9	-0.16	0.25	-0.13	16	-5.7	-2.3	3.2	2.2	2.8	-0.63	2	14	4.6	17	-6.3	-9.3
0.44	0.18	-0.72	0.13	3.4	-2.8	1.7	-0.21	-4.1	-3.5	4.8	-3.6	-4.6	1.3	-1.4	-2.8	8.1	3.5	-6.4	1.1	4.5	-4.4	-2.1	3.4	1.7	2.8	-2.5	-7.1	1.2	6.9	-2.6	-0.45	-4.3	7.3	1.1	5.1	3.4	2	-1.9	8.4	-7.1	11	1.2	-0.15	3.1	6.8	-2.8	-1.3	-4	-9.2
0.32	-0.34	10	3.3	7.1	-1.5	-0.19	0.75	-1.8	-5.3	0.78	3.4	1.9	-8.1	6.1	-3.1	0.28	2.5	0.44	1.9	2.1	1.9	7.2	-6.5	10	-5	0.23	-3.7	0.1	3.2	1.5	1.4	-4.7	6.7	7.6	7.3	-1.3	0.54	1.4	8.4	5.5	6.2	-11	-1.7	7	6.4	-2.3	-2.1	8.4	-2.7
0.44	-0.57	6.5	2.1	6.9	0.36	5.9	2.4	3	-4.5	6.2	3.6	6.3	-3	-2.2	-5	2.5	-4	12	-5.2	-5.6	-12	1.4	-7.1	8.8	-3.2	-4.9	-2.7	0.5	0.62	2.5	-7.4	-4.9	2.1	-0.78	1	-6.1	1.2	-5	-4.6	2	-6.3	-5.9	-5.8	-8.9	-5	-6.5	-4.4	4.3	-1.4
0.25	0.6	3.9	7	4.6	3.6	5.2	9.3	0.55	1.5	3.9	5.7	-0.78	5.5	-0.96	0.37	7.3	4.5	1.5	6.7	-4	-3.9	-1.6	0.24	-4.4	-2.1	-3.3	-3.7	-1.4	0.18	-2.2	-0.28	0.22	3.5	-5	2.9	-0.91	-4.1	-4	4.1	-4.2	-9.9	-0.46	-1.7	-4.8	3.4	-6.2	-0.23	0.83	-3.6
-0	0.18	0.56	-5.1	4.1	-2.1	1.1	-0.22	-1.3	-5.9	5.9	-4.7	4.6	1.7	1.7	3.3	2.1	1.7	-0.4	1.2	-3.9	2.3	0.15	2.6	-1	4.7	6.1	3.5	-1.6	6.4	5.2	2.1	2.9	5.7	0.98	12	4.6	1.2	-2.1	5.5	-5.2	-5.9	0.98	0.15	7.3	-1.6	4.1	2	6	-0.03
0.1	0.17	4.9	-2	6.4	1.2	-1.1	2.1	-0.4	5.2	1.8	1.1	0.33	7.5	-5.9	7.9	-3.9	-3.8	-1.7	-1.5	-5.9	4.1	-0.64	7.1	1.2	9.6	-1.3	-3.4	-0.13	10	-2.7	0.93	5.1	3.8	-4.8	12	1.6	6.3	-1.5	7	-4.6	3.8	4	2.1	-1.7	3.8	3.2	4.2	0.45	6
0.37	-0.03	0.37	2.6	5	2.3	-3.6	6.4	-2.7	3.4	-1.2	1.6	-6.7	3.5	-6.1	6.2	0.45	4.6	-4.8	5.5	-2.1	0.11	3.6	-7.2	-2.1	9.1	-5.9	4.5	1.3	8.3	5.1	1.8	14	8.9	2.6	7.3	7.5	-0.31	6.7	6	4	0.36	-5.7	8	3.5	-0.64	3.8	0.88	-2.8	6.5
0.5	-0.06	0.2	-0.18	2.4	-1.7	-0.81	-4.3	-8.4	-1.8	-0.11	3.3	-1.9	-1.2	-1.6	-6.7	9.6	6.6	2.5	5	2	7.7	-0	1.1	5.4	2.2	-5.8	2.8	-1.9	-0.52	1.8	-5.6	-2	-0.19	-2.1	-4.8	-0	-0.46	-1.1	-7.9	-2	-12	-1.3	-0.18	4.3	-5.3	1.1	-2.2	0.64	4.8
0.22	0.32	6.8	7	3.5	7.9	-1.9	7.8	-2.2	0.22	7	6.1	4.2	2	4.5	-0.27	13	3.5	5.2	0.28	2	6.3	1.9	7.3	1.6	-0.02	-3.9	-4.8	-3.7	3.6	-4.7	0.62	-2.8	-2.1	0.36	0.57	-0.45	-1.5	2.8	-4.4	-0.15	-2.4	-0.06	0.47	1.8	-5	-7	-2.5	-7.8	-0.42
0.18	0.22	3.2	-1.2	3.8	4.4	2.3	6.8	-2.1	1.4	3.8	4	-1.6	0.89	-0.73	0.2	0.17	3.9	-3.2	0.06	-0.73	11	-4.3	0.97	-2.6	2.9	-4.7	2.9	-9.1	3.4	-1.5	-0.99	0.19	9.3	2.5	-5.9	-7.7	-1.1	2.3	-3.1	-2	-4	-7.2	-0.1	-2.1	-5.7	-6.1	1	-0.93	-2.5
0.2	-0.27	8.7	-5	6.1	-4.2	-0.25	-0.69	0.69	-3	3.7	1.7	0.55	-0.72	-2	-4.8	2.4	0.07	-1.5	11	-4.3	2.7	-4.1	3.3	2.2	-2.5	-6.4	-4	-1.1	1.1	-4.1	-7.2	-2.1	1.3	-1.6	-1.8	-4.1	1.4	-0.56	-6.4	3.6	-7.9	-7.3	-6	3.4	-8.4	-1.3	-2.6	1.1	-2.9
0.17	0.66	0.15	-1.2	1.2	-5.9	1.2	-1.8	6.9	-1.6	2.7	-3.5	-1.8	-3.4	8	2.1	5.6	8.6	-7.3	7.6	-0.09	3.7	3.1	5.6	-5.6	-3	-0.8	3.3	-3	-3.3	0.89	-2.5	-1.2	1.2	-1.2	-5.2	1.8	-3	-2.6	-1.6	6.3	-4	3.6	-3.6	2.5	-5.7	2	-4.2	2.2	-1.3
0.17	0.32	-1.9	4.1	-2.2	-1.8	3.6	1.4	5.9	-1.4	4.9	2.9	2.2	1.5	4.9	6.7	-2.1	10	0.92	7.4	1.1	9.7	2.4	-1	0.1	2.2	-4.2	-0.43	3.3	0.53	-5.3	0.39	-2.9	-9.9	2.7	1.3	3	-3.6	2	0.3	0.59	4	-4.3	4.8	-5.9	3	-3.4	0.91	-0.76	-4.3
0.09	-0.16	2.8	0.86	-2.8	0.73	-3.4	2.7	5.3	-0.29	-5	-4.2	-0.42	-0.73	7.5	-5.2	-4.6	9	-5.4	2.9	2.6	3.7	5.1	6	-1	-3.1	-0.82	-0.14	2.3	-2.6	-0.15	0.18	2.8	-2.8	-0.69	5.5	1.2	-3.5	-2.8	-1.6	9.6	4.7	3.1	0.65	3.5	0.76	-3.2	0.62	-1.2	4.7
-0.04	0.36	2.7	-0.08	-2.9	-2.9	-2.2	-0.77	-1.5	-5.6	-1.7	-4.6	3.2	-9.3	5.1	-9	6.6	5.7	-6.4	-4.3	0.27	8.3	-2.8	1.2	-2	0.01	-0.97	-1.4	3.3	-5.5	4.2	-5.7	12	1.6	0.25	10	2.5	3.5	1.8	4.1	-0.07	6.8	4.2	-2.4	4.6	2.5	-2	-3.7	-5.1	5.2
0.22	0.19	4.8	-1.1	4.6	-2.2	6.6	-2.4	2.2	-4.1	2.9	-0.07	2	-2.6	-4.9	1.7	5.1	-0.15	-2.8	0.04	-2.9	-2.2	3	2.6	3.5	-2.4	-1.4	6.4	2.7	-5.5	0.82	2	1.9	-1.8	11	-2.8	0.55	6.2	7.6	-0.1	-5.5	9	0.72	3.5	-0.72	1.1	1.6	2.9	-1.4	2.8
0.23	0.36	4.3	-1.4	2	-4.4	0.43	-4.6	-3.3	-8.4	0.67	-4.5	-1.9	-5.4	-6	-1.6	2.5	2.1	-0.96	-5.3	-3.2	-2.6	5.9	-2.6	0.79	-1.7	-0.91	-0.97	2.8	-6.6	-6.6	-0.46	5.3	-3.7	2.2	0.55	0.51	6	1.6	-3.4	-7.4	3.3	0.63	6.5	2.5	-3.8	-1.5	-0.24	-2.3	2.8
0.42	-0.34	3.3	-0.25	1.2	-9	7	-4.9	-6	-2.4	2.5	6.5	-3.2	-12	-0.65	0.13	-5.5	7.9	1.4	-5.4	-6.4	-3.3	3	-2.4	5.5	2.6	-4.9	-2.2	4.2	-2.1	1.9	3.9	2.2	-5.2	0.46	4.5	3.2	-4.5	9.2	1.3	8.9	0.07	-7.2	2.8	12	-2.7	3	3.2	-1.4	9.8
-0.23	0.88	0.96	2.8	2.1	0.81	-1.3	3.7	-1.9	0.06	-2.1	2.2	-2.6	-3.3	3.5	-5.2	-0.08	8.7	0.8	1.8	-3	-0.59	5.4	2.6	-0.6	3.9	-5.9	-1.9	-1.6	2.8	-3.6	0.05	-0.78	-3.6	2.5	0.1	5.4	1.5	1	-1.1	11	4.9	-4.8	3.3	11	5.3	-3.1	1.3	2.4	11
-0.43	0.35	-1.3	-3.5	2.9	-4.3	-6.8	0.02	-0.92	2.4	0.86	-6.2	-4.2	-0.92	8.5	-5.7	-3.5	2.8	-8.5	-2.2	-3.5	-3.3	4.9	-0.29	6.9	5.4	1.3	-7.2	8.6	7.3	3.5	-0.34	11	-0.55	4.4	2.6	4.3	-6	4.6	-5.3	6.4	5.4	-0.82	6.3	1.5	3.7	3	-5.5	-2.4	4.6
0.39	0.59	6.5	-1.5	3.8	3.9	5.5	3	5.8	4.5	3.2	1.4	2.1	0.62	-1.8	4.2	7.1	-2.4	-3.9	-0.39	6.6	-0.17	6.9	3.4	1.3	1.7	-7.7	0.36	4.9	-0.44	-5	-0.07	6.8	-1.2	-3.9	-5	5.1	-3.3	-2.5	-2.9	-13	2.5	-8.4	0.33	-5.7	0.34	2.3	-0.64	7	0.55
0.3	-0.64	0.12	-2.5	6.2	1.6	2.9	-1.8	-0.71	3.5	2.8	1.4	4	-1	2	4.7	2.9	0.33	1.8	2	4	1.3	2.8	1.5	1.9	-3.4	9.3	5	5.2	-1.4	5.9	-3.2	5.1	5	7.3	-0.4	11	-1.9	9.9	1.2	-3.7	5	9	-5.2	7.1	6.6	8.2	3.3	5.3	1.5
0.53	0.36	4.8	-0.81	8.6	-1.9	8.8	-1.3	-5.2	-4.9	-0.37	-1.5	1.6	-0.43	-6	-6.8	2.1	-2.5	3.1	-0.46	-3.1	0	-5.5	3.1	5.9	2	-6	2.6	4.6	0.68	3.4	1.1	4.7	7.2	11	-2.1	-1.8	4.5	-2.2	1.8	1.6	4	2.5	-3.9	0.16	12	-0.42	2.7	2.1	0.68
-0.18	-0.08	5.2	-0.45	7.4	-1.7	2.6	-2.7	1.6	-3.6	4.2	-1.5	-2.3	-5.3	2.5	-12	0.28	-6.4	4.9	-11	-3.1	9.1	-1	9.2	13	-7.3	-4.6	-1.7	8.7	-2.4	-1.7	0.13	4	5.4	8.7	0.87	4.2	-3.8	5.7	-2.4	5.2	3	0.46	-2.9	5.8	0.89	3.4	1.3	-0.39	-3.3
-0.45	-0.03	1.6	5.5	-4.2	1.4	-14	0.32	-6.4	7.1	-2.6	1.5	-0.74	-5.9	-3.5	-0.85	-12	-7.4	-11	-0.79	-12	1.4	-1.9	-0.39	-0.71	-3.1	3.3	0.42	-4.5	2.7	-4.2	3.8	6.1	0.8	-2.9	6.9	4.5	1.2	-2.2	-0.56	-1.6	6.2	-4.3	-1.6	2	8.5	3.2	2.9	-3	-4.2
0.02	-0.06	-0.2	6.2	-0.32	6	-6.3	0.35	1.4	2.9	-0.44	2.7	-1.4	3.7	-3.3	0.9	-3.9	3.6	-1.4	4	-14	-1.8	0.27	1.6	-2.5	5	4.9	0.63	-1.6	0.46	-7.8	3.3	2.4	10	0.29	-5.8	4.9	0.1	2.9	0.44	9	1.9	-7.3	3.4	5.2	4.1	0.34	3.9	-3.5	5.9
-0	-0.31	-0.55	0.6	-0.2	6.2	0.7	5.5	-3.5	4.6	0.41	-1.4	0.68	3.8	-7	3.7	-2.5	4	-2.9	-3	-0.66	2.5	1.2	8.8	0.87	-1.3	-0.88	0.98	-3.5	-1.4	-4.8	-5.9	-7.1	11	1.7	0.97	-2.4	-0.5	5.9	1.9	6.2	-3.5	-3.1	-3.5	7.1	3	-3.3	3.9	-5.2	4.7
-0.01	0.02	-3.2	4.8	-5.4	4.1	-6.8	-5.9	-5.6	0.72	-5	-1.7	0.02	3.2	-2	4	-2.6	7.2	0.81	-4.3	-0.3	6.2	9.7	3.8	4.2	-1.2	-4.9	-3.8	-2.5	2.8	0.65	-2.3	0.25	1.2	-5	5.2	-1.3	3.8	-5.5	7.5	3.5	-1.6	-3.1	-3.5	-1.8	9.1	0.75	2.7	-1.4	1.7
0.46	0.3	11	4.4	9.9	-2.3	5.9	-2.9	6.4	-2.4	9.5	-3.4	6.5	-2.3	-5.8	3.1	-2.1	0.19	-4.7	-2.7	-11	2.1	8.7	-3.9	12	2.1	5.8	-6.3	8.4	4.2	11	1.6	6	-2.3	13	0.79	3.6	0.31	4.9	7.2	3.2	0.63	1.5	-1.7	6.8	6.3	2.4	-0.42	3	-2.7
-0.98	-0.26	-17	-2.8	-15	-5.7	-22	-4	-33	-5.6	-25	-4	-28	-12	-12	1.3	-0.19	-3.5	0.36	-8.6	-17	-2	-6.8	-0.5	-0.12	-1.8	16	-1.1	1.9	-0.41	11	3.5	-1.8	6.6	17	-1.9	6.6	-1.3	5.4	1.8	-0.9	7.1	-6.1	-1.5	9.6	-4.2	4.8	-2.3	7.6	-1.3
-1.8	-0.26	-40	-3.5	-29	-2.9	-32	-7.4	-29	-5.8	-31	-4.7	-23	-8.7	-5.7	-11	-15	-7	-4.6	-8.9	-22	2	-16	-2.7	-11	7	-7.4	0.03	-10	-0.07	-14	-0.89	-12	3.8	-16	2.2	-12	-0.05	-16	3	-9.8	-1.6	-8.6	4.4	-19	-2	-11	-2	-2.6	1.3
1.1	-0.4	2.2	-4.5	2.4	-1.6	2.7	-5.3	8.8	-7.1	2.1	-1.4	9.3	2.7	9.1	1.8	10	-2.2	5.6	-3.7	11	-3.2	6.5	2.9	6.1	2.7	6.6	1.6	14	5	14	-3.6	8.2	-1.7	5.7	3.7	16	2.1	0.59	-4.4	2.2	-2.4	8.8	1.6	9.5	-2	22	-0.85	14	-2.9
-0.28	-0.4	-5.2	6.2	-8	0.29	-1.4	-3	-2.8	3.6	-6.4	-7.9	-5.5	2.2	1.6	-4.3	5	-6.5	-2.7	-2.6	-3.9	2.7	0.03	-4.1	-8.2	2.5	2.4	-4.2	-9.9	6.3	0.07	7.9	-5.6	-1.4	-2.7	6.1	-6.9	2.3	-5.8	2.3	-9.6	0.35	4	-4.2	-9	6.5	-2.6	2.2	-2.1	-1.1
-0.26	0.06	2.4	1.4	-1.4	-0.42	5	-5	1.9	6	1.9	-1.2	2.8	5.7	0.65	6	-5.8	-5.9	-9.9	3.6	-4.4	-3.2	-1.2	3.1	0.58	0.44	9.9	3.7	-5.9	7.4	4.5	0.94	-5	2	3	6.3	-4.5	6.8	-1.5	-5	-4.9	6.1	0.01	-3	-5.7	0.1	2.4	4.6	2.2	0.83
-0.25	-0.16	-2.3	-2.9	-2.2	-1.5	4	-5.5	-0.9	-0.84	-1.8	0.23	0.27	1.2	-0.14	7.7	-2.2	6.6	-4.8	1.8	10	1.4	-7.6	4.8	3.7	-0.37	-0.78	-5	0.05	-0.08	1.3	-2.8	0.9	-2	5.7	-3.1	-1.4	4.5	5.9	-1.1	-8.2	-0.61	5.5	1.8	1.7	0.87	3.6	3.3	6.1	0.14
-0.25	0.64	8	-1.2	2.8	0.7	7.8	2.3	5.6	-1.4	3.4	-2.8	5.8	0.49	4	4.9	2.2	-1.7	6.2	1.9	5.3	-0.39	4.3	2.5	0.91	1.5	0.38	4.2	3.2	-4.3	-1.9	7.8	-2.1	1.2	9.6	-4.1	2.6	0.68	7	1.6	5.2	1.7	1.9	0.27	7.5	7.8	3.6	6.9	3.1	-2.4
0.2	0.08	1.2	2.6	-0.26	3.6	4.8	3.6	-5	5.9	3	0.64	-3.5	5.7	-4.4	7.4	-3.2	-0.86	-3.5	8.8	4.6	-1.4	6.8	3.7	13	-3.9	2.9	5.5	5.7	-4.7	-6.4	-0.08	3.8	-1.5	9.7	0.85	1.9	-2.4	1.9	-1.8	1.3	7.6	8	11	-0.99	-0.74	-4.7	-1.7	8.4	-1.1
-0.15	-0.01	-0.7	2.9	1.3	9.2	-2.3	8.3	1.9	7	0.73	6.9	0.61	5.4	4	8.3	-9.1	5	-0.24	9.4	6.2	5.7	-4	5.7	4.8	2	-0.94	6.6	8.8	1.1	-0.54	5.4	1.4	-1.8	2.1	5.5	-0.61	1.8	5.2	4.7	1.3	1.9	-3.5	6.9	-2.7	-6.2	-1.2	2.8	-2.6	0.35
-0.29	0.35	12	-0.95	4.7	-0.72	3.1	2.1	-0.01	6.1	5.9	-0.83	-2.1	1.6	-3.8	0.42	-3.8	2.5	-5.3	-3.3	0.2	4.2	0.95	-0.87	0.88	-2.7	-0.89	5.5	-1.7	-2	-0.85	-1.4	-2	2.5	2.6	-7.5	0.53	5	3.3	-4.2	2.7	-9.7	-3.8	-4	7.4	-5.4	-0.95	3.1	8.6	-0.17
-0.2	0.09	-4.3	0.06	1.1	-5.5	-0.19	-3	2.1	-0.07	1.4	2.3	-5.7	-3.5	-3.7	1.1	-3.4	-8.6	-4.5	-3.6	-2.8	-1.3	-3.6	-1.1	-0.6	-0.88	-2.1	-2.3	-7.9	-3.3	1	-2.3	-4.1	-4.7	3.9	-6.2	1.1	0.17	4.7	5.5	-1.3	0.73	-9.4	0.93	4.7	-4.5	-2.3	-2.6	-4.2	-4.6
-0.44	-0.33	-1.7	-3.7	2.3	-1.4	6	-0.94	0.47	-5	0.7	-2.2	-2.1	-3.2	1.4	13	-7.9	-2.9	-12	-0.7	11	2	0.54	-2.4	-2.1	1.1	5.6	-5.4	-5.2	-1.5	1.9	-3.5	-1.9	-2.2	11	4.1	4	-1.1	5.8	0.85	-4.8	-0.1	-0.17	0.01	2.8	-2.9	4.2	-2.4	-3.5	-7
0.64	-0.34	2.8	-7.5	7.8	-3.1	9.5	0.15	8.3	1.1	2.7	-0.62	-1.3	0.96	-4.9	7.2	4	4.7	-1	-3	1.9	7.2	-0.29	-2.5	3	1.4	-0.55	0.73	1.4	2.5	7	-3.4	-1.2	-2	0.67	3	-3.1	-3.7	8	1.1	11	0.64	-5.2	-4.4	3.9	-2.2	0.02	-8.1	6	-3.2
0.2	0.32	3.6	-8.5	4.8	-5.2	6.9	-5.3	9	0.54	5.5	1.5	4.2	-1.3	-1.9	0.03	9.4	-4.7	8.9	-14	0.58	-3.7	1.2	-0.78	7.8	-2.4	6	-2.3	9.8	3.7	4.7	2.5	7.7	2.7	8.6	-2.6	0.71	-2.6	12	2.3	18	-5.2	6.4	-0.33	16	-6	2.2	-2.4	13	-0.76
-0.5	-0.14	1.8	0.06	3.6	-3.7	7.4	-4.2	0.82	-4.3	5.7	-2.7	1	-4.5	-12	-2.5	-8.7	-8.7	-11	-1.1	-3.8	-6.8	-8.9	-6.4	7.4	6.6	0.27	8.4	6.4	5.4	0.99	-0.05	1.4	-5.3	13	14	1.3	6.5	9.2	8.1	1.9	3.4	7.3	-0.9	15	-2.6	4.2	8.2	-1.2	-2.4
-0.88	-0.38	-10	-4	-1.4	-3.9	5.6	-6.7	-2.6	-2.8	1.3	-1.8	1.1	-6.3	-5	-0.64	-13	-1.8	-14	4.8	0.71	-2.7	-4.1	-0.76	-3.7	-3.2	-2.4	-5.4	-1.4	-1.2	2.7	-8.7	3.9	-4.1	0.14	-3.1	3.4	-9	-3.9	-3.1	0.5	2.5	-3.2	-10	2.8	-5.2	-4.3	-3.4	-6.4	0.7
0.14	0.44	-6.2	-1.6	-2.1	-2.1	3.8	-4.3	0.02	-0.3	5.9	-2	2.7	1.6	-8.7	1.2	-4.3	-2.5	-11	-2.5	-15	-9.6	-13	-0.09	-8.9	-1.5	5	5.7	-6.6	6.4	-3.8	3.7	1.5	1.1	-5.2	7.8	0.93	0.23	-9	2.7	-2.7	-7.2	2.8	10	7.1	-5	-1.8	4.5	-11	-1.6
-0.01	-0.51	-3.5	-4.8	-2.9	-3.4	0.23	-3.4	0.66	-2	-1.5	-0.48	3.5	-6.7	-0.24	2.4	-3.3	-1.2	-7.7	0.31	-6	0.62	-0.53	1.7	-6.5	-1.4	-1.1	-0.58	-9.2	-1.9	-0.81	-6.5	-4.3	-1.5	-3.7	-2	-3.5	2.7	-2.9	0.7	-1.5	-5.2	-1.2	-1.8	1.3	0.58	-0.16	-0.68	-15	-6.7
-0.19	0.38	-0.56	-2.4	-6.5	0.72	0.3	1.6	-3.3	-1.1	5.3	-2.5	-0.65	3.3	3.8	-1.7	-11	-0.78	-7.1	1.6	-16	9.7	2.5	6.7	-1.3	6.2	-5.6	-1.4	-3.9	-0.97	-4.3	-1.3	-1.6	-3.1	4.2	-6.3	-3.4	2.7	-1.2	-1.9	-3.9	6.5	-2.7	1.9	-1.4	4.1	5.5	-3.7	-3	0.57
-2.4	0.38	-30	-2	-35	5.4	-37	4.7	-32	1.7	-33	1.7	-28	8.5	-3.4	6.2	-25	1.4	-6.8	1	-46	0.68	-27	-0.07	-6.3	0.93	1.2	-4	-2.3	8.8	-4.3	-1.2	-7.2	5.8	-6.5	7.2	-1.5	3.4	-8.5	4.3	6.4	-2.7	-7.2	0.18	-0.95	-5.9	5.2	1.4	-5.9	4.6
-0.12	0.33	12	0.03	8	6.8	5	3.5	9.1	3.3	5.6	10	14	5.6	7.1	6.5	30	-0.97	8.6	-6.7	25	0.06	21	6.1	-2.9	-0.96	4	5.6	-8	6.2	-3.4	2.3	-1	5.8	0.42	1.7	5.6	-3.1	5	5	-6.1	-2.8	2.8	6.9	-2.5	-0.15	5	1.3	-0.6	0.17
-0.12	0.2	3.7	0.88	-2.6	1.5	1.1	-0.34	3	-0.87	2.5	-4.6	8.6	5.9	3.1	-1.7	2.1	5.9	4.7	-0.99	-1.9	6.2	2.9	-2.7	0.86	5.5	5.8	-0.91	-1.4	1.3	-4.2	-0.78	-4.5	1.4	5.3	0.69	5.1	-7.5	6.1	5.7	8.5	0.34	-1.2	-0.16	8.2	0.87	1.6	-6.1	-2.8	1.1
-0.95	0.41	4.5	-1.9	-2.3	-3.5	8.1	-2.2	3.4	0.89	-1.5	0.12	4.7	1.4	9.8	-2.6	-5	-2.5	6.6	-8	-0.31	0.84	3	-12	6.8	0.87	10	0.33	-2.2	2.3	4.9	1.9	-5.9	-3	2.7	5.6	9.5	-3	14	1.8	17	11	-0.05	0.08	5.3	-1.2	6.6	-5.1	-4	-1.2
-0.78	0.1	3.8	-7.7	1.2	-7.1	4	-2.6	1.2	2.5	2.4	1.3	4.3	4.8	3.8	0.88	-4.9	-4	-2.9	1.4	-9.4	-1.2	-3	-12	3.3	-8.3	15	-5.6	0.44	-3.1	10	0.13	5.5	-2	-2.9	0.09	9.8	-6.3	11	-2.6	-0.04	-2.5	1.4	-2.9	4.5	-1.9	18	-4.1	-1.6	-3.5
-0.1	-0.36	2.5	2.9	-3.6	0.42	-4.8	-3.6	-1.9	1.8	3.5	-2.4	2.3	12	1.4	-2.8	0.11	1.2	7.6	-6.8	-5.5	9.4	1.2	-7.5	-1.5	-6.8	2.2	1.4	5.7	-4.3	-0.23	-3.2	-5	1.8	7	-12	4.5	-4.3	7.2	-6.8	8.8	-0.16	-1.4	-1.8	-0.54	1.8	5.7	-2.1	-3.3	-5.2
-0.54	-0.34	1	-7.1	2.1	3.1	3.4	-1.9	6.4	-1.4	3.3	-4	2.2	6	7	-1.2	-2.8	-0.91	3	-6.5	1	-8.3	3.8	-7.7	-1.8	-5.2	2.6	0.22	-0.01	-1.5	2.6	-2.9	-5.8	6.1	-8.7	-7.2	4.1	-3.7	0.67	-0.87	-0.14	9.2	3.8	-0.47	1.9	-0.58	2	-7.2	-2.6	-5.1
-0.49	-0	6.9	0.01	10	-0.76	3.9	-5.3	6.7	-0.95	5.9	-4	7	2	2.5	-2.7	-2.6	5.2	1.6	-2.2	0.42	-4.8	9.8	-0.9	4.2	-1.5	5.7	-9.6	1.6	-7	3.9	1.9	-2.5	0.15	-0.24	-5.2	1.1	-2.9	11	1.3	6	5.8	7.5	-3.8	5.5	-3.9	-0.97	-5.3	2.3	-1.1
-0.41	0.46	-2.8	9.6	3.6	1.1	-7.6	1.2	-3.3	1.4	-0.21	3.3	4.3	0.46	-6.2	2.1	2.2	9.3	10	4.8	-4.5	-6	1.9	1.1	0.27	2.7	9.7	5.5	1.8	6.8	7.9	9.5	8.1	9.6	8.3	12	4	0.47	6.6	11	14	-3	5.7	-1.7	13	5.7	8.8	2.2	5	4.4
-0.15	-0.03	-0.15	3.1	-2.3	1.5	-4.6	7.2	-3.8	-0.47	-1.6	-0.39	4	1.7	-3.6	5.4	-8.7	-1.5	0.71	4.1	-8.4	4.1	1.8	6.8	9.1	5.8	9.8	6.2	9.9	-2.7	8.7	-1.4	5.2	-5.2	11	-2.3	6.6	1.1	5.7	1.8	9.4	-4.2	0.58	3.3	2.9	5.2	5	0.13	9.6	3.7
-0.25	0.23	7.5	0.04	4	-1.8	2.5	1.8	0.63	4.5	9.1	-3.9	0.78	4.8	-3.3	5.1	-6.9	-10	-3.1	18	-15	3.9	-0.46	3.5	12	0.5	2.3	-8.2	13	-5.2	-0.94	1.9	2.3	-6.5	12	-11	9.2	-2.1	5.2	-2.5	5.8	0.46	4.8	2.1	0.55	-11	4.2	-2.9	1.8	-0.91
-0.14	-0.05	0.3	-0.2	0.3	0.15	-0.32	-4.9	-0.34	3.4	-4.4	-0.66	0.84	-2.6	6	-3.3	-2.5	-3.3	4.8	9.8	-7.9	-2.5	7.2	2	3.4	-5.7	10	-9.2	3.7	-7.1	1.3	4.2	9.8	-5	4.8	-8.4	2.4	1.7	5.8	-5.8	2.8	-2.2	-0.66	-1	6.1	-3.8	2.4	-0.12	-4.6	-0.41
-0.47	0.24	0.68	7.6	4.5	7.5	6.1	2.4	7.5	4.1	2.4	8.9	5.2	0.6	5.9	1.2	1.2	-5.1	-3.1	1.7	10	-2.1	0.85	4	3.5	3	9.2	2.6	1.3	-2.8	13	0.68	4.7	2.7	1	-5.2	2.7	-4.6	6.7	-6.3	1.9	-0.09	-3.5	1.7	1.9	-1.6	5.5	4.5	3.4	1.1
-0.82	-0.03	-8.6	4.2	-0.68	6.8	-1.3	2.7	8	7.4	-1.4	6.8	4.6	9.6	1.4	2.3	-7.6	-1.7	-9.9	16	2.9	4.3	-2.3	-2.1	1.6	2.3	-0.51	14	4.4	-0.68	4	-1.8	3.4	-1.1	-1.9	-1.4	5.6	-1.2	3	-1.5	-0.99	4.6	2.9	4.5	-1.3	5.9	10	3.1	0.73	3.7
-0.35	0.35	5	-3.3	-3.3	2.3	-5.8	-1.2	1	6.2	1.5	-1.6	3.9	4.3	-0.94	0.24	-6.5	-1.5	5	-0.19	1.3	8	4.2	8.8	1.9	4.1	5.6	0.43	2.3	3.6	3.6	-0.79	-2.7	-2.2	6.8	6.2	8.7	3.8	7.5	6.1	0.23	8.6	3.3	11	12	4.6	7.1	-2.5	3.3	3.5
-0.1	0.14	0.48	-4.2	-5.6	2.6	-4.4	-2.8	1.4	0.72	-1.6	-2.6	1.4	-1.5	-1.5	-4.5	-2.6	3.4	1.8	-1.9	-3.3	1	-5.7	-4.7	8.7	0.92	9.1	-2.8	-0.6	-8.5	-6.9	-1.9	6.1	-3.1	-1.3	0.21	6	1.5	2	6.6	-2.3	-3.5	7.9	-1.8	4.6	-0.26	1.2	0.07	12	8.7
-0.82	-0.14	-7.5	-0.28	-2.3	-5.7	-2.9	-4.8	2	-2.1	7	-3.1	10	-5.8	-0.8	-4.9	-9.9	-3.8	-2.3	-4.8	-7.5	-4.8	-7.3	-4.6	4.8	-0.6	12	4.2	7.3	-0.94	2.4	-2.2	12	0.42	7.3	-11	13	0.97	10	-3.4	1.4	-1.3	-0.57	0.03	8.6	5.3	13	5.3	-6.6	0.01
0.05	-0.26	-3.7	-4	-9.9	-7.7	-5	-7.2	-3.1	-6.6	-1.2	-6.6	7.1	-3.1	-2.1	-0.53	-2.6	-7.6	-0.2	-0.15	-7.3	-9.7	5.5	-4.7	-4.3	-0.81	-3.1	-0.39	-5	-8.4	-6.6	3.8	-3.1	-0.48	3.5	-8.3	3	2.8	12	1.8	-0.68	1.2	-13	1.9	-5	1.3	5.5	-1.8	-10	0.07
-0.23	0.34	-0.52	-1.6	-6.9	-0.33	-10	-0.82	-3.4	-4.9	-3	-3.2	4.9	-2.5	-2.5	-1.6	-3.5	1.8	0.7	1.3	1.2	-2.8	1.5	-5.4	2.1	-4.1	10	-0.82	4.1	-8.1	3.2	-7.3	-1.3	-2.9	6.7	-4.7	7.4	-4.1	8.6	-6.6	5.6	-11	1.7	-3	9	-5.5	6.9	4.7	-0.12	4.7
-0.74	0.28	1.8	1.8	-1.5	-0.57	-6	-0.55	-0.16	-1.7	2.2	-1.1	6.8	-12	-1.9	-3.1	-7.4	-4.4	-6.3	-6.5	-2.9	-2.6	4	-7.4	-0.99	-7.3	8.7	1.6	2.7	-0.25	6	-1.2	1.3	-1.6	-1.8	1.1	7.5	4.4	6.3	-1.3	12	4.2	3.5	0.84	6.4	3.6	5.6	-0.17	1.1	-7.9
-1.2	-0.04	-4.7	10	-8.7	6.5	-4.1	5.1	6.4	2.7	0.77	9.2	3.8	-1.1	3.3	-4.6	-16	1.9	-15	0.13	-8.4	1.6	2.8	-1.3	9.4	1.2	9.3	-5.7	4.4	3.5	11	7.9	2.2	-4.8	9.4	4.9	8.8	2.8	7.8	3.6	9	12	-2.1	-6.7	5.2	-1.5	2.3	-3.1	-3.3	-0.47
-0.89	0.08	2.6	3	4	8.2	-4.5	5.9	5.3	3.2	5.2	7.8	8.2	1.5	6.7	-1.5	-4.6	-12	-6.3	-1.6	1.9	2.6	3.4	4.4	9.5	0.69	7.4	-0.36	1.7	-0.5	2.5	-6.4	6.7	-1.8	1.5	-0.84	8	5.3	8.7	-2.8	5.9	-8.6	-0.22	-9.8	4.9	-1.9	3.9	4	6.8	0.42
-0.79	0.24	3.7	-2.5	-2.7	2.5	-2.4	1.2	-3.1	0.59	-1.6	-3.7	3.6	-0.5	-2.2	-3.7	3	-1.8	-1.6	0.7	-3	-5.8	-1.5	4.8	6.3	6	3.3	-9.1	-2.6	-4.9	0.13	2	-1.8	-7.9	-1.3	-6.1	9.2	-1.1	5.3	-8.3	8.8	-2.4	1.4	0.69	4.7	-1.4	8.2	-0.66	2.3	10
0.06	-0.35	8.7	4.4	4.6	5.3	1.5	4.7	2.8	0.68	8.6	5.8	9.7	1.5	-5.8	-4	0.79	0.41	6.9	0.5	4.6	6.3	0.99	3.5	5.8	-2.2	3.1	-5.8	8.3	3.2	3.3	-1	-0.18	-6.6	-0.35	0.5	3.4	4.6	5.3	-0.34	7.5	-5.6	-0.67	-0.82	1.1	0.69	10	1.6	-2.5	-4.5
0	0.35	8.2	-3.1	8.2	1.6	8.2	1	7.3	-1.4	7.7	-0.8	7.7	3.2	10	-2.4	4	-1.8	15	-1.6	-2.9	1.7	11	0.12	7.7	4.3	14	-3.1	12	6.4	8.7	1.1	2.4	1.7	14	7.9	14	-3.1	9.5	4.2	12	-6.6	6.5	-6.1	16	-5.3	17	1	6.7	10
-0.75	0.08	2.5	3.9	-6	5.1	-3.3	11	-7.7	11	-6.5	12	-1.6	7.1	-2.3	1.1	-0.03	-21	-2.7	-11	-2.3	3.5	-2	-0.1	-3.4	-1.4	-5.1	5.7	-8.6	1.1	-7.2	-0.98	-13	-4.5	-6.9	2.5	-2.2	0.8	-11	2.2	-9.7	3.9	-5.4	-2.9	-7.4	6.6	-5.8	3.7	4.7	-0.72
0.22	-1.8	-18	-25	-11	-12	-12	-10	-3.5	-16	-12	-12	-8	-15	2.5	-26	11	-35	7.1	-31	3.6	-12	-0.57	-21	-6.8	-17	-13	4.4	-6.1	-5.6	-13	-4.9	-13	-12	-8.8	-11	-7.4	2.2	-7.2	-13	-14	-4.9	-0.79	-11	-15	-3.3	-8.5	-0.57	-5.1	-18
0.27	-0.21	-9.3	0.48	-0.35	3.4	-0.14	3.8	3.6	7.2	-2.2	6.8	-0.57	5.2	7.8	-2.4	4	8.9	4.8	9	5.2	8.5	3.4	-1.6	-10	5.8	0.54	-3.1	-13	1.4	-6.5	5.5	-4.5	0.58	-17	-2	-3.4	-3.3	-3.2	2.8	0.7	12	0.2	1.6	-9.5	4.7	-4.4	0.81	-9.2	4.4
0.48	-0.12	0.43	-3.8	6.6	-5.1	6.7	1.3	7.8	-0.71	-1.3	4.2	3.2	0.38	13	1.9	2.7	-5.6	3.4	2.1	13	4.2	4.1	-7.5	-11	-1.8	-3.6	1	-4.3	0.16	1.3	1.4	1.6	1.1	-13	-3.2	-6.7	-3.5	-12	1.8	-2.9	-5.1	0.23	0.36	-1.1	-2.1	-6.8	0.57	-7.1	-5.2
-0.04	0.13	-2.4	2.5	3.9	-1.4	5.5	0.93	3.7	-4.6	4.3	-2	-1	-2.9	1.3	9.2	-9.2	-4.6	-0.05	0.45	6.8	-1.4	-6.6	-6.1	-4	-0.24	5.6	-3.5	-6.2	-4.8	0.8	0.95	0.44	-0.11	-0.71	1.4	-2.9	0.67	-6.5	-7	2.4	-3.8	6.5	-0.81	0.05	0.34	-0.37	0.53	3.4	2.1
0.65	0.2	-7.6	1.8	-2.6	0.82	-7.4	-0.79	-2.3	-1.6	-6.8	3.9	3.5	-4.3	1.2	-1.6	2.6	-6.7	4.9	-2	8	-0.72	-2.8	-5.3	-1.1	-6.5	10	0.77	-0.65	-5.5	-1.3	6.5	-2.2	-0.17	-1.2	-6.3	-2.6	-8.6	-4.5	-9.4	-5.2	-7.1	7.4	1.5	-6.6	-6.9	0.8	-1.6	9.9	2.4
0.07	0.22	-3.2	9.6	7	1.9	0.3	8.7	-2.6	8.2	-1.5	10	4.9	1	3.2	1.8	1.1	0.8	-2.8	-2	10	7.5	1.2	8.6	-11	6.4	-2	-1.5	-2.8	1.3	-4.5	4.2	-6.7	1.1	-5.2	4.2	-8.8	3.2	-2.2	3.4	-17	8.5	-4.5	4.6	-1.9	5.8	-6.8	-0.13	-8.1	4.4
-0.26	-0.82	1.1	-5.4	0.22	-6.8	-3.6	-5	-7.4	-2.7	-0.75	-2.8	-9.4	-13	-1.8	0.54	-9.8	2.2	-2.5	-9.6	1.1	-0.25	1.9	-4.9	-7.6	-9.4	-12	-6	-8.4	-3	-6.8	-7	-20	-9.6	-17	-9.8	-18	-5.8	-10	-4.8	-10	0.32	-4	-0.01	-7.6	-4.1	-15	-10	-6.8	-7.8
0.23	-0.47	-7.5	-5.5	2.2	-6.2	2.9	-7.4	-2	-4.9	-7	-2.8	-5.5	-8.9	0.34	-4.5	3.1	1.6	-2.9	-1.2	5.5	2.9	-7.3	-2.5	-5.8	-5.7	-7.7	0.37	1.2	-7.1	-2.9	4	-0.03	-9.2	-2.8	-0.05	-11	-8.2	-0.52	-0.03	2.5	-0.25	9.1	5.7	0.84	-1.7	-7.1	-9.3	1.9	-7
0.18	-0.24	2.9	1.4	6.5	0.69	4.3	-2.4	6.3	-4.5	4.8	-1.8	7.3	-3.4	7	-7.8	-3.1	-4.8	3.4	-4	6.3	-3.2	-4.2	-1.3	-3.1	-5.4	-6.4	-2.3	2.2	-5.8	4.3	-0.06	1.5	-2.1	-9.4	3.7	-3.8	-5.7	-8.1	-7.1	10	-4.6	1.2	-2.1	-5.8	-2.5	-3.7	-4.4	0.25	-3.3
0.37	0.37	0.54	-0.41	0.79	-0.46	7.5	-1.9	1.1	-2.7	2.2	1.1	-0.92	-1.9	-5.5	0.69	-7	-3.5	0.33	-6.3	1.1	-4.1	-6.9	-0.83	0.66	-1.2	5.6	-3.2	5.3	0.36	0.33	-2.9	5.5	-0.98	0.85	-5.6	-6	-7.1	4	-2.8	6.7	-8.7	3.1	-0.05	-6.7	-1.6	-0.1	-4.3	7	1.5
1.1	0.12	0.1	-1.4	-1.3	0.53	6.3	0.7	4	0.56	5.2	3.5	-1.4	-3.5	3.6	5.2	7.4	1.2	8.7	5.1	4.9	3.3	-2.2	-0.59	2.5	1.3	-1.9	0.47	4.5	0.94	7.6	2.2	1.8	-11	5.5	0.77	-0.75	-0.03	1	-3.3	-4.6	0.82	-0.89	0.05	-3.5	12	-3.6	-2.5	3.3	3.8
0.35	-0.77	1	-1.4	6	-2.4	4.7	2.6	0.85	-2.6	1.6	-2.5	-4.2	0.13	1.1	-0.77	9.8	3	7.8	-2.5	-0.48	-2.8	-3.6	-5.4	-0.76	-4	-7.3	-4	1	-7.8	-3.3	-3.2	4.5	-2.5	-0.7	-5.5	-4	2.8	-5.8	-4.8	-0.4	-4.3	-7.2	-8.3	-5.2	-6.3	-6.6	5.2	4.3	9.1
0.47	0.5	9.7	-2.2	-2.3	3.4	1.6	3.2	-2.7	-2.1	2.8	-5.8	-1.6	3.9	-8.4	-1.4	-2.1	2	-4.2	1.6	-2.1	-4.6	-8	2.4	-6.1	-0.27	-10	6	-5.4	-1.3	-8.9	-1.5	-6.3	-0.72	-11	-3.3	-7.5	-1.8	-9.9	-1.8	-0.97	-6.3	-4	2.8	-16	-5	-7.8	-2	-1.4	4.2
-0.14	-0.04	6.5	2.3	1.5	6.3	-0.16	11	-1.6	0.43	5	5.1	-4	0.06	0.71	-1.4	-4.6	-0.54	2.4	3	0.16	-0.6	-1.5	-3.4	8.9	5.2	-7.2	-1.9	-4.8	-1.1	-0.88	-7.6	-14	-4.8	1.5	-1.7	-8.6	-3	-13	-0.18	-15	-3.9	-1.9	-1.2	-14	-8.5	-6	-3.6	17	4.5
0.79	0.23	-2.9	7.2	-1	3	-3.6	3.1	3.9	1.5	-3.5	7.7	0.35	2.7	4.2	2.1	-1.4	4.3	2.4	6.2	6.6	-0.11	-0.45	0.69	-1.4	11	9.7	-8.2	-0.18	3.6	2.2	0.99	-0.65	-0.49	-4.8	1.1	-0.04	1.8	-1.4	-0.23	-8.9	3.4	3.2	-2.1	-2.8	0.06	6.5	2.9	4.2	8.8
0.14	0.04	-0.1	2.7	0.64	3.8	5.2	1.2	8.7	4.1	3.9	-4.1	2.4	6.1	5.5	0.37	9.8	-2	6.6	2.8	0.55	-3.3	0.64	7.1	-8.6	6.8	-5.7	2.6	-2.6	3.5	-6.2	-3.2	-9.4	4.1	-4.7	0.29	-4.3	0.46	-4.7	-5	-12	-7.8	8.8	-5	-10	-3.4	-4.4	3.7	-0.07	7.7
0.1	-0.21	-0.2	-1.4	-2.3	3.1	7.1	2.2	1.7	3.2	-1.5	-2.5	3.9	1.5	0.32	2.1	4.5	-7.1	-4.2	0.78	5.6	3.3	-1.9	-0.95	-8	4	-5.2	-1.8	-2.5	7.1	-4.9	0.48	-2.5	2.8	-10	6.1	0.03	2.4	-2.7	0.22	-6.5	-6.4	6.4	-8.4	1.6	-4.4	-3.9	-0.99	-2.8	3.9
0.38	0.32	4.6	4.5	0.7	0.62	6.4	0.43	5.3	6.8	-1	4	1	2.2	2.7	-0.79	-1.9	2.6	-0.94	8.8	-0.58	3	-4.5	-2.2	-8.5	5.3	-1.3	11	-0.07	6.9	-3.7	1.9	-0.86	6.7	0.66	-3.6	-3.9	5.4	-7.3	-6.7	-5.2	-0.64	-4.2	6.6	-12	2.8	-3.1	3.3	-7.5	-1.9
0.36	-0.72	2.8	1.1	3.8	-0.6	2.8	3.5	-1.3	2.6	-3.4	-2.3	1.4	6	3.9	-0.03	4.7	-1.1	5.5	-4.1	8	1.8	0.04	-3.1	-0.58	0.56	-6.5	4	-0.83	-5.9	-2.1	0.75	-0.47	3.4	-5.3	-9.4	-5.2	-3.1	-12	-7.1	-14	-6.9	-5	5	-15	-2.1	-2.3	3.4	5.4	-8
0.49	-0.38	0.1	-3.3	5.2	-0.78	1.2	5.7	-3.2	1.4	3.5	2.6	1.8	-0.3	1.7	5.9	7.6	-0.73	-2.7	-0.23	3.5	-5.8	2	5.5	-0.58	-4.2	-6.7	-5.2	5.8	-1.7	-0.28	0.48	6.2	0.99	0.77	-0.33	-4.4	-2.8	-0.52	0.53	-2.1	-0.54	-2.4	-0.21	-1.6	0.07	-0.08	-0.47	-5.4	-1.6
0.88	-0.12	-3.2	-0.37	-2	-12	1.7	-2.7	-4.5	-5.2	-1.3	3.7	4.3	-4.3	-3.8	-0.9	-2	-1.9	-1.6	1.2	-7.8	-8.6	-1.2	-5.5	-9.7	-8.2	0.94	-5.9	4.1	-7.6	-1.8	0.67	3.6	-9.3	0.75	-3.3	4.5	-2.9	-0.92	-0.88	-1.2	-2.1	6.1	2.4	1.6	0.02	3.6	-3.8	-12	-2.9
0.29	0.2	-2.4	-1.9	-0.37	-1.2	-3.3	2.1	-2.2	-4	-1.6	2.7	3.5	0.86	-4.9	7	3.7	4.1	8.2	8.2	-2.2	-4.4	0.51	8.7	-8.1	0.78	-4	0.67	-10	-2.2	-6.7	-0.56	-10	-5.1	-10	5	-13	-3.5	-7.2	8.9	-0.08	3.9	5.7	1	-5.5	1.1	-6.6	-1.3	-5.2	2.1
0.06	0	3.1	1.9	3.6	4	0.36	5.2	-3.1	0.7	-1.2	1.7	-3	-0.1	2.5	9.8	4.8	6.2	3.6	10	3.6	-3.8	0.32	-2.1	-9.6	0.44	-0.25	16	-6.1	3.1	7.1	5.4	-4.8	-1.3	-1.4	2.5	-5.2	3.1	-9.5	2.2	-2	5.3	-4.7	-1.7	3.6	5.2	-4.2	3.7	0.62	2.8
0.01	-0	-2	2.2	-1.5	3.6	4.6	2	-3.6	-1.8	0.35	-3.6	-8.3	-2.9	-4.9	1.4	-0.87	-0	-0.82	4.4	-5.3	4.6	-4.5	-0.95	-2	-4.4	-13	1.4	-3.4	4.2	0.39	-10	0.68	-0.14	-3.9	9.1	-4.6	-1.4	-4.5	-4.3	2.4	5.5	-3.9	0.87	0.83	-0.8	-6.2	-6.8	-9.8	-3.6
0.49	-0.32	0.48	1	-0.57	6.4	0.97	9.7	1.9	6.6	6.4	-3.3	0.19	0.55	-1.4	0.13	4.5	4.9	2.9	-2.2	2.6	0.78	-2.8	-0.13	-6.2	-2.4	-0.67	0.81	-0.89	-0.32	-0.72	-0.08	-5.4	6.7	-10	0.95	-3.8	-0.16	-7.7	-0.88	4.5	2	2	9.5	1.5	-2.1	-5.3	-0.99	-3.2	2.6
-0.15	0.07	3.5	2.1	0.4	2	3.2	1.4	2.7	4.5	4.2	1.2	0.63	1.7	-2.8	-4.7	1.5	4.5	2.1	3.5	3.2	-2	3.8	-0.26	-2.4	-4.8	-2.7	2.6	-0.27	3.1	-0.82	2.8	-3.5	6.7	5.6	-5	-0.66	2.9	-3.8	-3	-5.9	-4.7	-5.7	-1	-5.1	6.1	-5	-1.2	-3.7	1.1
-0.36	-0.48	11	0.06	5.3	1.5	12	-0.87	7.1	2.2	12	-2.2	0.68	1.2	-1.7	-7.1	-5.5	-7.6	-3.2	-3.1	-0.26	-9.6	8.3	1.8	3.6	-1.1	0.11	-0.45	-3	0.29	5.5	-1.1	-2.7	3.9	7.5	-7.1	-6.3	-4.2	1.6	-2.4	1.9	-15	6	-3.2	0.95	-3.8	-7.1	-3.5	2	-4
0.25	0.19	0.97	4.7	4.4	5.8	6	3.8	3.5	3.4	-2.6	0.09	-3.8	11	-0.56	-0.76	-0.99	1.8	0.68	3.2	0.82	-7.8	4.3	-0.77	2.3	7.2	-4.4	-6.1	-1.5	3.2	-2.2	7.6	3.5	2.4	0.68	8.3	-4.2	0.74	-3.4	1.1	0.88	-1.2	1.4	0.96	-3.6	-2.4	-7.9	-0.28	1.2	0.39
-0.05	0.65	-2.5	-2.2	2.4	-1.7	0.97	-3.8	-1.7	3.3	5	-0.37	-2.1	5.8	0.08	-7.2	7.7	12	-3.9	9.1	0.71	-2.2	0.34	-3.1	-3	9.4	12	-2.7	6.7	10	1.4	2.7	6.1	4.9	-3.8	6.7	9.3	3.8	-0.32	7	-4.2	12	2.7	4.9	4.9	6.3	7.6	4.6	5.3	-1.4
0.3	0.5	-0.33	4.1	4.2	-4.6	-3.1	-2	3.1	-0.08	1.9	-5	0.86	1.7	-7.1	-4.4	1.1	11	5.8	2.2	-2.9	0.32	-1.6	3.4	9.7	0.13	-1.3	-3.7	11	4.9	1.4	-3.1	6.6	5.6	6.7	-0.5	7.4	2.6	6.1	-2.6	0.14	-5	1.1	-6	1.2	-4.7	3.9	-0.43	3	4
-0.16	-0.08	-3.9	3.6	-3.5	1.2	-9.5	1.8	-3.1	-2.7	-3.4	-0.08	-5.8	2.8	-4.6	8.2	-2.3	6.8	4	-2.2	-0.24	8.8	-3.5	11	4.2	4.5	-5.7	2.6	-0.44	-0.62	0.93	-0.63	-0.87	1.1	6.6	3.5	2	6.5	6.3	5.9	4.2	5.8	-3.9	7.2	-3.6	11	0.14	7.2	0.95	6
0.08	-0.03	-5.3	1	-8	-4	-4.3	-9.3	-6.1	-3.7	-0.61	-3.6	-7.1	0.23	-3.9	8.4	5.4	0.23	1.1	3	3.9	3.3	1.5	5.6	-1.2	0.1	-9.8	0.53	-2.7	-2.3	-4.9	3.6	-5.9	-4.5	-0.87	3.2	-0.34	0.56	-3.1	5.7	5.2	-0.56	-8.9	0.39	-4.3	-3.3	-3.2	-6.8	-2.9	-7.1
0.29	-0.24	1.3	-6.8	-6	-3.1	0.52	-7.9	-3.6	-2.4	-4.1	-0.8	-8.3	0.45	-1.1	5.2	9.2	6.4	2.5	-2.3	3	-2	1.1	-1.2	1.1	0.07	-6.8	4.5	-0.93	5.5	0.81	2.2	5.2	4.6	-5.9	1.7	0.71	-2	-4.1	2.7	6.3	1.4	-5.6	-0.96	3.4	0.6	3.6	3.6	2.7	2
0.01	0.2	1.8	-3.2	0.37	-0.58	-3.7	-0.69	-4.5	2.4	-6.1	-1.4	-6.9	-0.15	1.6	-1.7	-4.2	6.9	-3.1	-1.7	0.15	2	-1.4	8.4	4.9	-5.2	-2.9	3.8	1.8	2.5	3.5	1.9	5.9	7.2	1.9	6	-1.8	9.9	1.1	3.7	1.9	-0.46	-11	4	10	-0.08	-0.67	12	8.4	-5.3
0.52	0.32	-1.6	0.83	4.3	-2.5	-4.6	-0.45	-2.1	-5.3	-6.3	-2.2	-6.7	-2.7	-4.2	2.9	2.1	3.5	-6.4	0.34	-6.7	8.4	-1.8	3.7	9.4	-3.4	-0.56	0.27	4.5	-3.6	5.4	1.7	8.7	-0.91	5.9	-2.5	1.3	1.4	0.15	3.9	-1.7	11	1.3	-0.53	5.9	2.9	-3.4	-2.4	4	-8.4
0.34	0.19	-0.78	-2.9	-0.18	-1.9	-5.2	-8.8	1.1	-5.7	-6	-7	-0.44	-6.3	-1.7	-2.4	8.5	-2.5	-3.9	-9	3.7	1.4	2.9	-4.2	7.1	5.1	2.7	1.3	0.19	2.5	-1.2	-5.6	3.3	5.6	5.7	4.7	6.5	3.3	9.1	4.7	2.7	3.4	4.4	-0.26	7	-1.8	2.4	2.8	-2.6	0.71
-0.03	-0.3	3.6	2.8	-3.2	-3.3	-0.74	-5	-0.02	-2.9	-4.2	4.4	0.93	-6.4	4.4	-4.8	0.55	2.3	-4.5	-5.8	1.2	1.4	4.8	0.5	-1.1	-0.34	-0.12	-2	-3.8	-0.93	-8.2	-2.5	11	4.3	-0.55	4.6	-3.9	0.89	2.3	5.6	-5.8	4.9	2.8	-1.6	-4.8	5.6	-0.01	0.85	-4.5	-3.7
[truncated: 952 more columns]
