# Supplementary material for: Dyslexia on a continuum: A complex network approach
Source: PLoS One. 2018 Dec 17;13(12):e0208923. doi: 10.1371/journal.pone.0208923 (PMC6296514; doi:10.1371/journal.pone.0208923)
Supplement: S1 File — Detailed information about the archive contents is provided in the included README.txt file. (TGZ) [file pone.0208923.s001.tgz › FS_605_AV_run_2.csv]

3.4	-0.85	0.94	-0.23	3.8	0.2	-2	3	2.5	5	-0.34	-0.52	9.3	-3.5	-0.62	-2.5	-4.8	1.6	5.1	-2.4	-9.6	8.7	8.1	0.8	5.6	5.9	1.4	1.2	0.35	5	6.6	-5.7	11	1.4	8.6	1.6	4.8	1.6	-1.4	-7.1	6.8	-1.7	5.8	9.9	3.9	5.7	2.8	-0.32	5.3	6.1
-2	0.64	-4	-0.74	-4.4	-0.42	0.5	-0.58	4.8	5.2	-3.4	-1.1	-2.2	3.5	2.8	-3	-8.1	1.4	0.3	5.3	-13	-2.4	4.4	-1.3	3	0.1	3.2	-0.86	1.2	0.19	3.5	-2.6	4.4	2.2	-2.6	2.8	2.9	-1	-7.2	-2.4	4.1	1.7	2.9	-3	2	-4.3	-0.49	-2.6	-2.6	4.2
1.4	3.1	1.6	5.4	-3.6	4.5	0.6	1.1	6.5	1.9	5.7	0.84	1.9	2.2	-4.7	-4.8	7.8	-2.8	-0.5	2.5	-0.66	0.69	1.6	2.8	-1.9	1.9	4.2	-5.7	3.1	5.5	9.4	-0.13	2.8	0.38	5.9	-6	-0.49	4.3	-1.2	-6.1	6.5	2.9	0.17	-3.1	0.3	-2.6	-5.2	-4.4	-4.5	8.6
-0.49	-3.8	-0.58	6.8	0.17	6.3	-0.69	-1.5	0.65	-1.1	-1	-5.5	1.5	-2.3	2.2	-7	6.7	0.07	-1.1	-2	2.4	-2.3	5.8	-0.79	2.1	3.9	1.6	-4.4	5.3	2.7	5.3	2.7	2.4	1.4	2.8	-2.5	3	5.6	-4.8	1.1	6.6	4.7	1.3	7.2	9.4	2.4	-6.1	0.17	-3.3	8.1
-7.4	-11	-5.4	1.3	0.42	7.4	-3	-1.1	-4.1	-6	-4.4	-3.7	-2	3.7	-5.6	2.7	-0.91	-4.2	-0.95	-1.4	-3.6	5	-5.7	4	-0.93	1.8	2.1	-3.2	9.7	4.7	-4.7	-9	-0.39	3.9	7.1	1.6	-2.8	-0.44	-1.2	1.2	2.8	-3.9	1.9	2.9	-3.7	2.6	-8.2	-3.1	-5	8.8
-9.6	-0.96	-7.2	-0.15	-2.3	12	-0.24	-0.05	2.1	-0.74	-0.12	0.68	-3.5	3	2.1	1.5	-0.11	-1.6	-3.9	-2.7	-1.2	0.17	-1.7	8.6	1.7	6.4	-0.72	-1.2	4	-5.3	-1.3	-0.38	4.7	2.1	6.2	-6.3	2.3	4.1	-0.71	-2.1	-1.4	3.9	6.1	6	2.6	3	-11	-3.5	-20	-2.4
-6	-4.4	-8.6	0.33	-15	12	-2.8	-2.4	-2.5	3.6	-1.1	1.3	-3.2	5.2	-0.31	0.91	-0.76	-3.1	-4.4	7.3	-3.8	-1.6	-7.1	11	-4.3	1.3	6.3	5	5.3	-0.38	6.6	-1.3	2.6	0.87	5.4	3.8	6.2	3.3	2.8	-5.7	6.2	6.4	-2.7	3.7	-2.8	7.2	-5.4	-0.08	-13	-8.9
-7.4	0.89	-6	1.7	-17	3.6	2.6	4.8	-8.4	6.8	0.95	-1.4	1.5	3.3	1.1	-3.8	-4.3	-8.7	-1.3	5.4	3.2	-0.54	-1.8	-3.7	0.45	-3.5	5.8	6.5	-0.96	3.9	4.1	5.6	-1.5	3.7	5.5	0.38	-0.21	-5.2	3.6	3.1	4.8	8.3	-9.6	4.5	-4.7	5.2	5.3	-5.3	0.23	-5.2
1	-1.9	-0.6	-2.2	-1.9	4.1	5	2.8	1.6	4.3	5.4	-0.96	-0.83	1.8	-2	-2.9	-2.7	-8.1	0.69	-0.08	5	-3.6	3.4	6.6	-3.4	-0.08	1.5	4.5	0.65	8.4	-2.6	13	-3.6	-6.5	-2.6	-2	-1.9	5.2	-0	3	5	0.83	-5.8	-3.4	-2.4	-1.8	-3.7	2	1.4	-0.01
6.1	13	5.4	3.8	2.3	6.3	5.8	5.2	4.5	0.44	0.93	4.4	1.7	6.4	0.1	9.4	-3	9.4	3.9	7.3	8.2	6.6	9.6	6.2	-0.91	5.8	6	2.9	1.1	-0.6	2.5	2.2	4.9	9.6	-5.2	1.2	-0.32	4.5	2.4	2.1	-0.2	3.9	-0.5	3.8	-1	5	-4.5	-6.4	-3.9	-0.09
-2.7	4.5	6.5	1.8	3.1	2.4	7.7	1.3	1.8	3.5	8.9	9.3	-1.7	-8.1	3.1	6.6	1.1	1.7	3.5	1.4	-0.48	0.08	6.8	-1.4	0.84	0.51	8.6	-2.1	1.9	-1	3.6	-0.54	2.1	-4.3	6.3	7.8	7.8	1.2	2.6	2.3	2.3	0.16	0.52	5.7	-4.2	6.3	0.73	-0.04	5.1	0.56
3.2	9.3	6.7	2.6	6.5	-0.58	-0.25	7.3	2.4	0.59	1.7	6.7	2.2	-5.8	-0.48	4.6	12	11	0.56	5.2	-0.23	4.2	3.8	0.71	-1	-0.79	1	1.5	-2.7	1.1	-4.3	2.7	6.2	1.4	2.9	0.54	2.7	-5.3	2.9	-1.9	2.6	-1.7	5.2	-2.9	3.4	2.4	-4.3	-0.19	-6	-6.6
4.1	5.6	6	6.8	9.5	6.4	7.6	0.75	2.2	1.8	10	3.8	-2.9	-6.3	1.2	0.18	10	3.6	5.8	5.4	4.8	6.2	5	-3.1	3.5	0.46	0.25	3.5	1.8	3.3	0.72	0.88	-5.7	6	-0.73	1.1	3.3	1.1	11	2	4.3	3.9	4.2	4.2	2.8	-4.4	2	2	-4.5	-8.1
16	6.4	9.2	6.5	12	9.6	2.2	-1.9	0.44	6.2	11	8.3	6.4	-0.77	3.5	1.7	9.4	3	3	0.3	1.1	-1.5	1.8	-3.2	2.4	-2.4	1.4	3.2	1.5	-2.3	2.9	-0.8	-3	-2.5	8.1	-0.22	7.3	-3.3	6.2	1.2	2	-0.5	9.1	-0.97	5.8	1.7	-0.69	4	-3.5	-2.4
7.6	8.7	5.1	2.2	1.9	-5.2	12	-3.9	3.9	6.2	8.7	9.8	3.6	4.1	4.6	7.7	6.4	6.9	0.71	1.6	-5.5	8.2	-2.1	11	6.9	-3.5	0.06	3.8	3.6	6.9	2.6	-3.8	1.6	-1.4	3.5	9.5	4.1	-6.2	5.7	7.7	1.2	-2.5	7.6	-4	7.8	2.1	3.7	9.4	3.1	4.9
0.49	-5.3	-2.8	-6	-0.11	-21	3.3	-1.9	-0.34	2.4	10	-4.2	-2.1	7.3	3.4	-0.45	0.49	5.4	7	-10	2	1.3	1.1	-1	3.7	-3.3	-1.1	1	-4	1.7	-3.7	-3.7	-4.1	-1.1	-2.6	2.1	-2.7	2	2.6	3.8	-0.83	2.6	-0.1	-6.8	2.2	-4.2	-5.7	7.8	-2.5	2.9
0.18	-9.3	-5.2	-7.7	-2.2	-13	-1.9	-5.2	-0.94	-7.6	0.19	-10	1.1	-0.09	4.2	-2.2	6.6	6.3	2.1	-2.5	4.8	-1.6	4	-5.7	-2.5	-0.72	2.5	-11	-5.8	-5.3	1.5	-5.7	2	-1.6	-11	-2.5	-4.6	-4.1	4.2	-0.8	-4.3	-4.2	-6.4	-0.5	3.1	-6.4	-11	-4	-5.2	-8.8
-3.6	-0.14	1.4	-5.4	-8.1	-7.2	-2.8	0.72	-2.9	-1.4	-6	-4.8	2.3	-2.1	-2.5	0.83	1.9	-3	7.6	-5.8	3.8	-2.9	0.46	0.52	-6.5	-0.89	1.3	0.25	1.7	-1.9	2	6.8	-1.4	4.1	-5	-7.8	0.46	3.1	-4.4	7	-2.9	0.06	-3.4	-1.7	-1.5	-2.9	-2.7	2.2	-0.24	-5.8
-0.07	-5.8	-0.81	-4.8	-4.9	-15	1.6	-2.3	-0.6	-5.4	2.6	-1.8	3.5	3.6	-2.7	-1.9	-14	1.9	0.57	6	-1.7	1.8	-3.1	4.7	-2.5	-1.6	-2	-3.9	0.34	-5.8	2.8	-2.8	-0.99	-5.9	-1.2	-5	2.3	-1	7	0.88	-0.05	-0.75	1.6	-4.2	-4.7	-2.4	-5.3	1.3	6.1	-0.75
3.6	-5.2	-2.9	-5.4	2.7	-12	2.8	1.6	-5.2	6.8	-1.1	2.2	11	4.7	0.14	0.56	-2.1	8.7	6.2	7.1	-7.2	-2.4	12	4.2	7	-5.7	7.6	-2.1	0.64	-2.1	14	-6.3	7.7	-3.3	4.5	-1	7.3	-3.7	6.1	-1.6	7.1	-8.1	7.4	-5.2	4.9	-1.2	6.3	-5.6	8.6	-9.7
-6.1	-3.7	-2.9	0.16	-3.7	-1.6	-6.3	2	-7.9	0.81	-4.7	-2.8	4.5	-2.3	3.1	7.6	-2.7	0.73	4.7	-0.84	1.4	2.7	1.1	3.6	0.72	4.4	-3.4	3.2	3.7	12	3	11	-3.8	-7.1	-1.4	4.5	4.8	1.7	-4.9	3.9	3.6	0.66	0.07	-4	5.8	3.5	-2.7	-5.4	-6.6	-11
-5.6	3.3	0.24	-0.92	4.5	1.7	-3.6	5.7	-1.7	-1.8	4.2	7.3	-0.4	3.3	1.9	0.6	-11	-4.1	3.7	-1.6	-1.2	-4.8	-1.6	-4.4	1.3	-2.3	1.9	-0.72	1.1	1.8	-0.59	-1.1	1.6	-2	1.4	6.3	3.4	-4.8	0.25	4.7	3.5	2.5	2	0.25	5	-1.2	-11	3.7	-11	-6.8
-0.46	4.5	1.4	1.6	1.4	4.9	-2.7	8.7	-0.97	0.35	-1.2	3.2	-3.1	3	-1.4	1.1	-6.8	-0.48	-1.4	-3.5	-6.3	0.79	0.69	-2.1	2.1	2.5	5.1	3.1	-0.82	6.6	2	2.3	0.76	0.59	-1.8	1.1	3.8	-0.24	-0.41	8.8	5.2	1.4	-1.2	2	6.6	2.1	1.3	7.7	-13	4.2
-8.6	0.89	-1.5	3.9	5.9	-0.32	-6.2	3.6	-2.7	2	1.7	0.98	-1.1	-4.8	-1.5	6	-5.8	0.9	-8.6	-1.4	1.3	-2.4	1.8	-3.6	-0.39	-3	-6.2	4.9	-4.2	0.97	-12	5.2	-3	0.1	-5.8	5.5	-1.6	-4.3	-12	-2.5	-1.4	-4.8	-0.92	-1.4	2.7	1.5	-6.9	8.5	-14	0.22
6.9	6.5	7.1	7.7	1.8	11	-0.4	3	3.5	5.4	3.8	9.6	0.12	1.1	1.7	4.5	0.19	1.6	-3.6	4.4	5.4	1.3	4.3	-1.4	2.2	-0.46	-4.5	9.4	0.66	4.7	-1.3	8.2	-0.75	0.61	-2.3	1.5	1.7	5.4	-4.2	11	0.46	1.9	1.9	0.81	4.2	1.8	-6	11	-8.9	6.1
11	-3.7	11	3.8	8.1	7.8	2.5	-2.3	2.7	-0.99	4.4	-1.9	-0.36	6.2	1.8	2.3	-4	-2.6	7.6	6.4	1.7	1.3	-1.9	4.7	4.7	2.2	1.4	-6.6	6.3	-9.3	5.2	-0.22	1.7	-2.8	0.56	-4.2	0.35	-1.5	-2.9	-6.3	3.2	1.9	3.1	7	5.9	3.5	2.9	0.05	4.7	2.3
-4	-0.65	-1.7	1.8	5.6	2.1	-3.7	-3.1	1.4	-6.8	1.4	-0.4	-0.47	3.8	1.8	0.38	4.4	-0.84	2.2	0.84	3.4	0.77	2.5	1.8	6.1	2.1	5.3	11	13	5.7	2.2	-0.3	3.2	2.7	2.8	-6	-3	6.5	1.8	-4.8	1.5	6.2	6.2	5	10	-1.8	11	-5.6	6.4	-1.1
-8.5	-0.74	-5.8	-1.5	-8.6	-2.2	-4.5	-9.9	0.73	-11	1.7	-3.4	1.5	2.6	1.9	-0.97	-6	-4.1	0.79	-5.7	-9.5	-6.2	0.96	-10	-1.4	3.8	6.8	-1.5	2.3	-0.75	0.23	-4.6	7.8	-6.7	1.2	-4.2	5.4	-2.9	-1.1	-4.5	-1.2	3.2	3.4	0.47	3.8	-2.3	3.8	4.8	5	5.2
-2.6	2	-2.7	0.56	-8	-6.2	-8.3	-1.5	-3.9	2.7	-3.8	1.7	-1.3	-4.8	-2.1	-10	-8.2	-13	0.04	-3.2	-3.1	-9.1	2.2	-8.2	-5	-1.8	6.4	4.4	8	4.9	-0.7	11	-1.2	2.1	0.25	-7.1	1.6	0.46	-1.8	-5.7	0.99	-1.7	-8.4	-5.2	-5.2	-12	6.3	-0.46	-2.4	-0.1
-7.6	-0.35	-1.7	-0.47	3	2	0.93	-0.29	-1.8	-6	1.4	-5.5	-6.3	-1.9	-3.7	-12	2.8	0.68	-7.8	0.59	3.7	3.6	0.49	-2.2	2.1	-2.8	0.16	-0.91	1.2	-7.2	2.6	0.47	-3	-7.7	5.5	-7	0.16	-3.2	3.3	-5.5	0.77	-12	-1.5	-3.4	-0.16	-6.4	3.8	-9.8	6.1	-4.8
-1.6	-8.1	-3.4	-1.8	-0.87	-6.5	0.91	-3.7	-1.7	-8.1	-3.2	-12	-3.1	1.5	-1.6	-4.2	-0.2	-8.4	-2.1	-9.2	-1.4	-4.5	0.74	-3.1	-1.8	2.5	1.5	0.7	-5	1.5	3.4	0.59	-2.8	1.6	-4.2	0.1	-2.1	4.4	-3.3	5.3	-2.4	-4.5	2.4	3.3	-6.7	-3	-5.3	-2.5	8.2	1.3
-1.6	-4.4	-2.9	-4.6	0.69	1.8	-0.07	-3.8	-0.6	-3.5	-3.5	-7.5	-4.2	-5.5	1.1	-1.3	-6.7	-7.4	-2.1	-8.6	1.6	-5.1	0.31	-2.1	-4.7	-0.33	-2.5	-4.5	-2.9	1.2	5.5	-6.1	3.6	-7.4	-2	4.9	2.5	-3	-3.1	1.7	-1.7	1	-4.2	-6.6	-4.8	-7.7	2.5	4.1	4.3	9.2
-7.5	1.1	-2.5	-2.2	1.9	-3.1	2.6	-3.4	1.4	0.23	-0.27	-6.2	0.65	-1.2	-2.1	2.3	3.3	8.6	-0.55	-7.4	1.6	-3.9	1.6	-0.22	6	-2.2	-4.1	-1.4	3.6	-0.6	1.3	-3	3.1	-5.6	-3.3	4.4	0.87	-3.3	0.95	-3.5	-1.2	3.6	-0.17	-3.4	1.6	-4.7	5.1	-0.46	3.8	7
-0.01	-2.1	6.1	-2.3	5.4	-0.2	5.7	0.93	-0.58	-0.72	-0.22	-3.6	-0.32	-7.3	-0.89	-1.9	2.1	-4.1	-5.4	-3.6	-0.54	-4.1	-2	-8.4	4.1	-5.4	1.7	-3.9	2.7	-2.4	-5.5	-3.4	7.2	-0.37	2.6	-1.5	4.2	-8.8	4.5	5.4	4.4	-4.5	-1.3	-8.5	-2.9	-6.9	5.2	-4	11	0.02
3.7	-4.9	3.7	-1.4	7	2.2	2.9	5.5	4.5	0.91	-0.59	0.71	2.6	-1.7	-3.7	-1.8	-1.2	5.7	2.6	-2.9	-3.7	2.1	-3.4	3.3	-0.93	-5.2	-3.5	-3.3	-4.4	0.43	0.17	-1	3.1	-0.68	0.85	1.9	-7	-1.9	0.64	4.7	-1.9	-0.27	-3.8	-2.9	-3	-7.5	6.8	-2.5	4.9	1.6
1.9	3.3	-1.7	-2.2	-6.6	3.7	-2.9	5.4	-3.4	0.47	-6.1	-2	2.2	-2.9	-2	0.8	-3.9	10	1.6	0.54	-1.4	8.4	-5.4	-1.7	-5.2	-4.7	-7.9	0.49	-5.2	0.03	0.75	2.8	-5.2	-0.29	1.6	9.8	-4.4	4.1	-2.4	0.13	-3.1	-2.1	-4.4	-0.92	-6.2	-3	11	2.7	14	2.4
-3.1	4.1	-6.2	-1.3	-3.7	6.2	-4.3	2.7	1.3	0.64	-8	0.86	2.4	0.17	3.4	-2.6	-0.25	-15	4.6	-1.1	3.5	2.6	-0.69	-6.8	-4.7	-0.27	-5.5	-0.43	-0.43	-14	-3.6	2.4	-3.1	1.1	-0.03	-6.1	1.9	-3.3	-2.2	-0.75	0.81	-5.3	-4.8	-0.42	-1.8	-2.8	0.48	2.9	-1.1	2.3
-4.8	0.85	-6	7.6	-1.6	5.6	-5.9	-0.73	-0.42	4.2	-7.3	-3.9	-0.59	-0.53	1.4	-2.1	4.4	-0.9	-4.2	-4	1.9	-1.3	-3.5	-7.3	0.16	1.9	-6.3	-2.5	-1.2	-4	-0.36	-7.8	-6.3	-2.8	-5.6	-3.1	-2.8	-1.9	2.6	2.1	-0.15	0.27	-0.3	0.8	-2.2	-0.02	-10	2.5	-12	-0.57
3.6	1.1	0.77	-0.54	-1.2	1.9	-2.6	-0.18	-0.32	1.8	-1.9	0.46	-1.9	-1.6	-3.8	3.7	-7.1	4.1	-2.9	1.2	-1.1	1.3	-6.4	-6.7	-3.4	1.6	-3.5	-4.1	-4.6	-5.2	-0.03	-2.5	1.7	-0.98	-7.5	1.9	-1.1	-0.78	-4.7	-6.8	-4.5	-4.3	-3.1	-3.6	-7.5	-1.8	2.7	-7.4	2.8	-4.8
-3.6	1.5	-1.2	-0.44	-4	-7.9	-3.6	-4.7	-6.5	2.8	-3.4	3	-2.4	3.9	1.9	-1.3	2.6	-4.9	-3.5	3.2	7.5	-1.6	-4.9	1.6	-1.4	-6.9	-5	5.9	-7.9	5.4	-6	6.7	-4	3.1	1.5	5.1	-6.5	2.4	2.7	-2.6	-4.5	-5.1	-0.87	-3.7	-2.2	-8.5	-3.2	6.2	-6	1.5
-5.9	-8.2	-3.9	-6.7	-11	-19	-0.6	-4.9	-2.7	-4.8	-5.8	0.78	-1.9	-1.8	-1.1	-7.1	0.56	3.1	-3.6	-3.1	4.5	-0.54	-4.7	-6.2	-1.3	-1	-1.4	-0.64	-6.5	-2.3	-4.2	-4.1	-4.7	-4.2	-6.7	4.8	-2.7	-3.3	-4.9	-0.98	-5.7	-2.2	-1.4	-6.2	1.9	-2.2	-1.9	-2.1	-3.9	-11
-1.2	-9.8	-2.5	-9.8	-7.1	-29	-1.3	-4.7	2.4	-8.3	-4.9	-1.5	-0.52	-1.5	-2.7	-0.01	-3.3	6.3	0.38	2.6	4.1	-2.3	-4	-0.72	-0.6	-11	-4	-1.9	-8.3	-4.4	-5.6	-6.3	1.7	-0.28	2	-8.3	-0.38	-4.9	-1.5	0.45	1.4	-5.6	-6.6	-8.9	0.08	-7.1	7.6	-8.6	0.75	-6.3
-2.6	-10	-0.74	-7.2	-5.1	-19	-0.42	-5.6	-0.03	-8.6	-6.8	0.17	0.02	-1.2	-4.4	-0.39	-0.5	0.32	-0.57	-1	5	-4.3	-1.9	1.9	5.7	-14	0.14	-3.5	0.6	-3.4	1.2	4.5	0.83	-8.3	1.9	-5.8	-2.2	-4.4	3.7	-4	-2.4	-4.6	0.64	-7.8	-3.3	-7	13	-5.2	6	-1.8
0.14	-0.05	-5.2	-2.2	1.2	-6.4	0.12	-1.9	-1.7	2.6	-9	-1.4	0.25	-4	-2.1	-5	-4.3	0.5	-5	-0.23	-2.3	-1.7	-2	-2.1	-1.9	-3.4	-9.4	-5.1	-8.4	-6.4	0.46	-1.6	-5.8	-4.6	-1.8	-2.8	-7.6	-0.15	-2.1	-1.7	0.17	-6.4	-7.5	-0.83	-7.9	2.2	11	-5	3.8	-6.3
7.1	8.6	6.6	-1.8	10	-2.9	0.18	-0.42	4.8	3.8	-0.64	-8.6	3.5	-5.1	0.37	4.3	5.7	1.8	1.8	1.4	8.9	-0.17	-1.4	1.5	0.09	1.5	-1.9	-5.1	-6.8	-4.6	-3	-0.68	-0.7	6.3	-0.96	0.67	-5.6	6.9	1.9	2.3	-4.8	3.5	-1.6	0.12	-0.29	3.8	1.9	-5	7	-11
-1.7	9.2	0.2	-2	7.9	0.19	4	0.03	-2.3	-2	-6.7	-7.2	-0.65	1.3	2.1	-3.2	5.2	-2	0.37	0.55	-1.2	1	-4.7	5.5	0.14	0.07	0.1	-8	-1.6	-8.6	-1.9	-4	-5	-2.8	3.6	-2.8	-1.3	1.1	2.7	-4	-1.4	-1.3	3.2	-4.8	1.1	-1.1	-5.5	-3.3	1	-8.5
0.85	-2.7	-6.7	-4.3	4.7	-0.11	3.6	6.6	1.3	6.2	-0.64	-3.6	0.65	-5.6	0.92	-1.7	1.9	6.9	5.2	-7.8	-1.2	-3.5	-3	1.7	-1.8	-0.46	0.65	-0.4	-5.1	2	1.9	4.4	1.2	1.5	1.6	5.7	0.44	-2.4	3.2	-2.2	-3.5	1.1	0.35	-0.63	-1.5	7.1	-1	4.6	6.6	-1.2
-3.9	-5.6	-1	-2.4	3.1	-0.73	-1.9	1.8	4.4	-1.6	-4.5	0.39	0.62	-7.5	1.4	-2.8	4.3	4.8	-8.3	-6.1	1.4	-5.7	-1.4	-2.5	-0.93	-4.1	-0.57	0.97	-3.5	-1.1	-5.7	-1.8	-0.5	-0.52	-7.1	5.2	-8.6	3	-3.4	-4.3	-6.3	-4.7	-0.4	0.65	-2.6	2.2	-5.1	5.4	2.5	9.7
3.2	-3.9	-2.8	1.2	5.3	5.6	3.4	-1.2	-3	-0.65	-3.5	1.1	-1.8	-0.91	5	-0.53	1.7	-4.8	-0.21	-0.88	-4	-2.3	1.6	0.71	2.2	-2.8	-2.6	9.1	-1.7	-0.03	-10	1.5	-7.4	0.17	-6.1	-0.54	-2.5	5.7	-3.2	-5.2	-4	-0.14	-0.12	1.1	-1.5	-1.4	-5.6	2.3	-3.8	10
-4.7	1.3	-5.2	2	-5.7	5.5	-0.12	4.8	-2.1	0.53	1.3	-2.5	-1.1	2.4	0.27	2.9	9.1	0.91	5.8	1.9	-3.1	-5.7	2.3	-0.56	3.5	-0.51	-0.01	4.8	-2.5	-5.9	-2.9	2.7	-5.8	2.8	-6.9	-4.1	-1.4	3	-2.3	-2.3	-7.1	-4.3	-6.6	8.1	1.1	7.9	-2.4	6.8	-4.9	8.9
5	6.2	3.7	4.5	-0.16	7.2	-5.5	9.2	-4.8	7.2	-7.8	3.8	-3.2	3.1	-4.8	0.07	4.3	-12	-4.6	1.1	-0.16	-1.4	-3	4.4	0.58	-1.6	0.14	2.8	3.2	1.1	-3.4	6.4	-1	16	3.3	9.3	-2.2	6.5	-4.5	2.1	1.6	5.6	-1.7	12	-0.92	8.1	-7.8	26	-3.3	31
3.5	-4.1	-5.3	0.2	-5.5	5.8	-6	1.3	-2.1	0.35	-1.9	4.3	-5	-0.75	-4.3	5.4	-6.2	3.6	-1.6	-0.77	-0.5	0.46	-0.65	5.3	-1.4	3.8	-5	-6.2	2.5	0.07	-5.5	-5.4	-0.86	4	2.1	11	2.1	-0.34	-7.4	5.5	-2.7	2.9	-1.4	4	-5.5	5.1	3.7	3.5	9.2	8.8
-2.1	5.8	-4.2	0.99	-2.9	4.6	-3.9	0.99	0.84	1	3.4	6.5	-1.6	3.4	-2.7	-1.1	-0.67	-11	-0.12	-3.4	-1.4	-0.64	0.47	-7.6	-0.1	0.07	-3.8	-2.6	-2.9	-4	-2.2	2.9	-5.3	-6.2	-7.8	0.26	-3	0.24	-5.4	2.5	-9.3	-2.1	-6.7	-4.9	-7.1	-2	7.2	0.04	-0.8	12
0.22	4.5	-0.55	-1.3	-8.1	-4.8	1	-3.5	4.4	-1.8	-4.5	-1.8	-1.6	-0.8	1.7	-3.6	2.9	-7.6	-4.8	-3.8	-6.5	-1.1	-2.5	-1.9	-3.7	0.18	6.8	-2.8	2	1.2	2.6	-1.4	-1.4	5.3	3.9	-16	-1.2	-3.1	2.2	2.2	-2.4	-5.5	-1.6	-2.6	1.7	0.03	-4.5	-6.7	-7.8	0.54
3	-3.2	3.2	-0.65	-7	-4.6	-0.91	-3.8	1.6	1.3	-1.9	-1.4	-3.2	-7.4	-1.2	-2.5	-2.8	6.3	2.7	-5.1	-2.4	-0.81	3.1	1.9	1.1	1.7	-0.51	5	-3.3	-0.97	1.3	4.2	1.1	1.5	-7.7	-0.99	-1.4	0.75	-1.3	0.99	-6.9	-3.9	3.1	-2.3	0.94	1.2	-3.2	-7	2.7	-2.9
-6.3	-2.4	-1.3	0.93	-15	1	-0.91	-2.2	-5.3	-2	-1.1	4.9	1.1	-7.9	-2.4	1.8	8.3	-3.8	-3.1	3.5	0.26	5	-1.2	-7.2	-0.29	7.6	-1.8	0.93	-1.6	-4.3	-6.7	2	-2.8	5.6	-7.8	1.1	2.7	2.8	2.3	3.2	-2.2	3.5	-1.5	2.6	-4.6	4.6	-2.3	1	4.8	5
-7.2	4.1	-4.9	4.3	-9	8.7	-5.4	-1.1	-3.1	1.2	1.1	6.5	-8	-0.73	-2.6	0.45	-8.2	-5.9	-8	3.1	4.8	2.2	-3.7	0.49	-4.2	2.4	-5.8	2.5	-6.2	1.2	2.2	-7.5	1.3	2.8	-7.9	3.1	-2.4	-3.4	4.5	-4.7	-1.5	1.1	-4.2	1.4	-9.2	7	-6.2	-0.1	3	-0.45
-0.52	5.6	0.39	3.2	2.7	15	-7.8	-3.5	-5.2	1.4	-1.8	3.4	-0.56	-0.55	-7.5	-5.5	0.27	-7.1	-4	1.9	-4.7	-2.8	-1.5	2.6	-0.9	-0.37	1.6	3.2	-1.5	3.5	-3.9	2.5	-2.2	0.29	-3.9	-4.8	-5.2	-4.4	-2.8	-5	-3.1	-0.16	-6.2	1.1	-7.2	0.67	5.1	-7.6	9.3	-13
2.3	-3.9	-0.62	2	5.4	7.5	-0.65	-6.3	2.6	-6.1	2.4	2.8	2.9	-1.8	-1.1	-6.4	3.3	1.2	0.25	-0.1	2.7	-2.6	-1.5	-6.5	-3.7	0.03	-2.2	-2.7	1.2	-7.3	-5.1	-1.3	-6.3	1.6	-0.73	4.2	-3.9	0.94	-1.2	1.6	-8	1.9	-3.5	-3.2	-5.9	1.4	0.32	-5.1	3.2	-8.3
1.6	-3.8	6.4	0.95	0.19	1.8	-0.73	-3.7	-0.22	-3.4	5	3.2	-1.2	-4.4	4.4	1.4	0.49	-0.4	1.2	-3.7	5.2	-0.39	0.21	1.1	4.8	0.53	1.6	-6.2	5.1	-7.7	5.6	-1.4	1.9	1.8	2.8	0.82	-1.5	-0.15	3.5	-4.6	-0.46	-0.08	-0.46	-0.31	-1.8	2.1	1.9	-3.3	8.5	-1.9
9.5	4.3	5	1.7	-8.4	2	4.7	3.2	6	0.85	7	2.5	-15	4.5	-0.32	-1.3	-0.03	0.02	-8.1	-0.77	-0.3	1.1	-14	-4.5	-0.33	-3.9	1.4	-6.4	-4.4	0.6	2	4.2	-1.8	-0.32	-3	-1.4	-1.8	-3.1	-2.3	3.4	-7	-2.3	1.4	-3.6	1.4	2.8	1.8	-3.3	-3.6	-4.9
6.5	6.9	6.5	5.2	4	-0.3	-1	6	3.3	0.67	3.1	2.3	-3.5	2.9	-3.6	-3.9	-1.8	-1.2	-2.7	1.6	4.1	-7.2	-0.84	-8.3	-2.4	0.73	-4.4	0.87	-7.7	4.8	-3.6	10	-7	4.6	-1.4	-0.5	-5.7	3.9	-1.3	6.3	-3.5	3	-0.27	-8.1	-6.3	1.2	3.2	8.2	12	2.4
-0.76	-1.4	0.1	-2.4	-7	0.54	-4.3	0.39	-1	-2.6	6.9	-1.9	-5.7	-3.1	4.4	-0.18	-7.5	4.9	1.2	4	-0.93	3.4	-1.4	-4.6	1	2.1	-6.6	-3.7	5.2	-6.9	2	0.16	1.3	-4.9	0.38	0.65	-3.9	-2.6	7.1	0.31	1.1	-4.5	-0.66	-7.4	-9.7	0.93	8.2	-5	18	-0.65
0.65	-3.4	-4.2	-4.8	-14	-1.6	-1.8	2.6	-5.3	-0.19	-3	-8.9	-1.5	2.5	-4.5	-0.49	-4.8	7	-6.7	4.9	-3	1.2	-0.33	-4.6	-5	-3.2	-6.6	-5	0.22	-1.8	-5.4	-1.8	-3.5	-4.9	-5.2	-1.5	-8.1	-3.6	-6.2	0.01	1.5	0.06	-4.1	-1.6	-7	3.2	7.6	2.2	7.9	-5.4
-0.46	-5.2	1.3	-7.3	-4.2	-1.1	1.6	5.2	-3.7	-6.5	-2.7	-2.7	4.9	-0.97	-0.6	3.3	-5.6	-2.9	1.3	-1.2	-0.79	6.5	-2.4	-3.2	-7.8	-1.5	-0.63	-3.3	4.4	1.4	-5.4	-3.9	-5	3	-4.3	0.83	-1.5	0.02	2.8	-0.12	-11	-1.5	-5.4	-6.6	-4.4	1	0.58	3.3	5.3	6.4
4.8	8.2	1.5	-3	-8	-7.4	3	3.5	6.9	-0.65	-8.3	-6.4	-0.37	-3.5	-1.4	-3	6	-2.9	0.18	-6.3	-0.01	0.35	0.84	-8.3	-4.3	0.97	3.2	5.8	0.95	1.8	-5.6	5.7	-10	3.7	-2	6.3	-4.4	-1.2	7.8	3.2	-9.7	-2.4	-6.4	-3.1	-4.7	-4.5	-0.19	-1.4	4.6	-1.2
3.4	0.67	3.3	0.95	-0.31	-10	-1	0.06	1.4	-0.53	-2.2	0.06	3.7	-0.01	1	-2.8	0.23	0.81	-0.44	-4.6	-3.9	-1.8	-3	-8.2	-3.6	-3.5	6.3	4.5	-5.7	-2.5	-1	-2.1	-2.5	3	-1.1	-0.35	-1.7	-0.86	-2.5	2	-1.5	-4.7	-1.8	-3.4	-0.65	-3.6	12	-4.4	1.8	-12
-4.7	-4.7	3	-4.5	3.3	-7.2	0.19	-1.1	-0.25	-0.78	1.2	-2.3	-0.72	-4	1.5	-7	-8.1	-2	-7.1	-1	-7.4	-4.4	-3.7	-4.8	-8.8	-2.4	-0.08	-5.4	-1.9	-3.6	0.32	-2.7	-2	2	3.8	-5.2	-3.5	-1.8	0.05	-6.8	-0.93	-6.8	-3.4	-0.85	-3.9	1.2	10	-5.3	7.2	-12
-1.3	0.07	2.6	-3.4	8.5	-0.18	-6.4	-0.35	-5.9	2.1	-8.6	-0.11	-1.3	4.1	0.55	-0.75	2	-12	-3.8	1.1	7.7	-2.8	-8.5	4.5	-4.5	0.02	-10	-3.1	-4.6	-2.6	-2.8	-9.4	-0.23	-3.7	-4	4.5	-2	6.6	-6.3	-5.8	-3.9	2.1	1.8	1.7	-2.9	-3.1	9.8	4.6	-0.67	1.7
4.6	5.5	3.1	1.9	15	9.1	-1.8	-1.3	-1	0.36	-2	3.3	-4.9	3.6	-1.8	2.8	-1.2	-0.28	-2.4	-4.1	-2.4	5.7	-6.2	3.5	2.5	3.1	5.6	-1.9	-1.3	-2.3	4.6	-1.4	-0.5	0.63	2.7	-1.9	11	4.8	1.5	5.7	-0.91	5.2	-2.1	4.9	-2.4	0.32	-2	-1.6	-8	1.9
-1.2	-0.83	2.6	3.9	8.5	-4	-0.87	-0.73	-0.95	-2.2	-4	4.9	-1.2	-3.5	-2.5	6.5	7.4	4.4	0.2	-2.3	1.6	0.81	-0.1	-2.6	2.7	5.8	-2.7	-1.1	-7.5	3.6	-4.4	3.2	-2.5	3.9	0.61	4.8	-1.9	-6	0.72	6.7	1.5	-0	2.9	1.1	0.08	2.7	1.7	5.6	-7.4	3.5
3.9	-5.9	3	-2.5	11	-3.6	6.5	-4.5	7.1	-5	5.5	2.1	-3	-4.4	-1.1	0.07	1.5	-4.2	-4.5	1.8	4	-5.9	-6	7.5	1.9	1.5	-4.9	-5	2.8	-5.1	-4.4	-5.8	1.6	-4.2	3.9	-2.2	-1.7	0.95	0.82	2.3	-2.4	1.2	6.5	-0.31	9.4	-3.4	3.6	2.4	2.5	3.9
6	-2	4.5	-1.8	9.1	-2.4	1.6	0.27	5.1	-2.5	5.1	1.3	-1.9	-1.9	-2.7	-1.6	2.2	-2.1	3.7	-1.2	4.8	1	-2.6	5.4	0.6	3.8	-1.2	10	-6.7	-2.5	-3.2	-1.3	0.83	-5.2	-5.6	7.2	1.3	1.4	1.2	-3	0.91	2.9	7.2	5.8	7	-1.1	7.2	3.6	1.5	1.9
4.8	-8.5	4	-2.4	5.7	-2.2	-0.79	-6.2	4.4	-6.1	-3.5	-0.87	-0.44	-6	1.4	-2.6	5.5	3.4	2.8	-4.5	2.6	5	-1.8	-6.8	3.8	0	1.2	2.2	-3.6	1.5	2.4	-1.8	7.2	-3.8	-0.26	0.17	5.7	-5.5	1.7	-8	5.4	-2.1	11	0.43	-0.02	-2.2	-3.5	-5.3	-3.4	-7.5
-0.14	-15	3.5	-7.9	6.1	-7.7	-4.2	-8.3	-0.48	-8.4	-3	-6.3	-3.4	-1.9	2.4	1.3	-9	5	-2.1	-4	1.9	-1.4	1.1	-4.8	0.87	-3.6	-7	-5.8	-2.8	-0.53	-6.7	-4.5	-3.3	-3.9	-1.6	-1.3	-6.6	-8.6	-2.8	1.1	-1.2	-5.5	9.6	-5.9	-0.61	-1.6	-3.5	-5.2	-4.1	-8.6
4.7	-9.8	0.7	-6	6.3	-21	6	-6.2	4.9	-5.8	1.4	-7.6	-5.1	1.7	-1.5	1.7	-0.53	9.7	-1.4	-0.54	-1.7	-3.3	-4.8	-0.83	0.98	-5.1	-3.9	-3.8	-0.85	2.7	-9.6	-6.5	-6.9	-2.8	-2	-8.3	-6.5	-4.7	-4.8	0.08	-3.7	-3.2	3.6	1.9	2.1	-5.7	2.8	-2.5	-5.3	-10
2.3	1.9	-0.43	-0.32	9.5	-1.1	1.7	0.67	-0.75	-0.35	-0.39	4.7	-1.1	-6.8	3.6	1.4	0.72	16	-0.07	-4.3	-0.05	0.5	-4.8	6.9	3.2	-0.49	-8.5	3	5.7	8.3	-7.2	-3.3	-2.2	-6.2	2.8	-5.4	-3.8	-2.1	-5.8	0.44	0.12	-0.84	1.5	5.3	1.7	-1.8	2.2	2.1	-1.8	0.24
2.5	0.05	2.6	2.6	12	8.3	4	6.2	1.9	6.5	-4.4	-2.1	8.4	-0.56	-1	-2.4	1.3	-3.9	-3.1	-2.8	-1.1	-1.6	-0.9	6.2	-1	0.68	-0.66	0.27	6.6	-0.39	2.6	-5.1	0.31	-1.7	3	-0.61	-3.1	-3.6	0.46	3.1	0.62	-0.57	3.5	1.1	1	-3.2	3.5	-2.3	1.7	5
4.6	2.4	5.4	1.8	13	5	4.1	0.01	-2.6	-6.2	0.08	-1.9	2.2	3.2	5.3	-2.1	1.8	-1.4	0.67	-0.77	0.93	-6.1	0.29	-0.05	-1.2	1.9	-3.6	0.24	-1.8	-3.6	-6.8	-6.3	-5.2	-3.4	-4.6	-0.66	-0.82	-0.81	-0.3	-6.1	0.48	-0.71	-2.3	0.25	-4.2	-1.3	-0.1	3.3	1.2	11
2.9	-3.3	4.5	-3	6.7	14	3.7	-0.69	-1.1	-1.6	0.97	-0.08	-1.7	0.81	0.19	3.2	-12	-3.6	0.48	6.8	-5.2	0.31	-2.1	4.9	1.6	2.6	-3.2	-0.45	4.7	-3.5	1.2	-7.8	3.2	7.8	-5.2	-5.5	1.4	5.3	7.9	-5.9	-4.8	4.3	0.84	5.4	3.4	3.1	-6.6	1.5	0.49	14
-3.9	-3.4	-2.9	-0.25	5.3	5.5	-3.3	-8.7	-5.3	-6.8	-4.3	-5.4	-3.4	0.17	1.4	0.76	-1.1	-4.7	0.17	7.2	-4	-3.9	-4.2	6.9	-1.9	4.9	-7.8	-2.4	-5	0.84	-1.1	2.5	-2.4	-3.5	-0.18	-5.2	-0.14	0.87	8	1.4	-1.1	5	-4.7	0.06	-7.7	-0.19	-9.9	4.1	-3.4	9.2
-4.3	4.7	-5.2	1.9	-3.7	-2.2	-2	-0.41	-4	2.6	-5.2	11	5.1	1.9	3.3	-2.9	9.2	-8.1	-1.4	2	0.82	0.37	8.5	-1.1	-4.8	4.3	2.4	0.1	-3.4	-1.3	3.9	-2.5	1.6	0.06	2.2	6.6	-3.8	0.78	6.9	3.8	2.9	-1.6	2.7	2.2	-3.5	0.4	5	-2.1	9.6	-1.1
1.9	5.2	1.1	1.5	-3.2	5.3	-1.3	3.6	-0.2	3	4.3	10	-1.9	-1.9	-4.1	-0.26	8.6	-0.94	-3.4	-0.06	3.8	0.19	2.3	-2.5	-3.8	-2.9	-0.84	-4.6	-4.5	-5.8	-1.4	2.6	0.43	4.7	5	-6.3	-2.6	-5.8	2	-0.33	-2.9	-3.6	-0.08	1.4	-1.3	4.7	9.9	2.9	8.6	-0.53
2.5	13	-1.7	4.7	-3.2	-6.6	0.75	5.5	9.1	4.2	5.6	6.7	-3.9	12	-0.21	9.7	7.6	-0.87	-11	6.2	5.9	5	-0.65	2.2	-1.6	-3	-0.47	8.1	-6.1	11	-11	18	-1.3	8.3	-0.21	2.7	-1.7	0.1	-6.5	5.7	-5.7	3.8	-2.2	4.5	0.3	12	5	10	6.3	15
8	5.1	3.9	1.6	1	-8.8	0.9	5.2	3.5	1.7	4.8	-0.23	6.1	9.4	3	5.5	0.7	-4.2	1	9	3.3	2.3	-1.4	2.3	-2.4	4.5	3.3	6.3	-9.1	-2.8	-0.84	6.5	-0.37	5.4	-6.5	3.8	1	-1	-3.7	-1.2	-5.4	5.5	1.2	0	-1	1.2	8.2	-7.9	7.6	1.8
5	2.6	-1.2	0.04	4.1	-6.2	1.6	1.2	0.36	0.88	6.2	9.9	3.7	2.5	1.5	2.5	1.7	-2.2	4	3.4	4.7	-1.9	-2.6	2.9	0.03	2.5	-4.2	2.1	-8.2	-3.4	-4.4	-3.2	-5.5	2.6	1.4	-2	-2.3	-5.9	-2.5	-1.4	-4.6	0.42	1.2	5.6	1.7	2.6	-0.04	-7.1	6.3	-1.8
-3.1	3.8	2.4	6.4	-4.7	-2.3	-5.6	0.8	2.8	3.4	0.13	3.8	3.2	-0.25	-1.7	-0.35	-0.71	-4.9	-3.9	-2.5	0.95	5.9	-8	0.5	-6.9	2.1	2.6	6	-1	-4.9	2.4	-0.73	2	-1.4	-2.4	-13	-3.4	1.8	1.8	-4.5	-3.2	2.1	-1.7	2.3	-0.97	-1.1	2.4	-7.2	0.25	-1.1
-0.93	-1.6	3.7	4.8	-10	3.5	-5	0.16	-0.79	-3.1	2.3	-0.76	4.4	-0.1	2.5	4.8	2.9	8.2	-1.6	6.1	3.9	2.7	-2	2.1	-5.9	4	-1.3	5.5	3.8	-3.4	-5.7	-0.71	-3.4	2.4	0.61	-7.4	-11	5.2	-1.9	-3.5	-0.89	3.2	-7.7	1.9	-4.6	-0.07	8.2	-5.2	9.8	0.67
0.91	2.2	-4	2.6	-10	11	-9.7	-0.84	-10	-3	-1.5	1.4	-6.9	1.4	-3.1	-1.6	-0.32	11	-6.7	-0.15	-1.1	-3.4	-8.9	5	-5	4.4	-3	2.4	-1.4	6.1	-2.9	-0.58	-1.4	-0.33	1.3	-5	-6.5	4	0.26	0.3	-0.32	4.4	-6.9	-0.67	-5.3	2.8	15	3.2	8.8	3.5
6	1.9	-2.5	-1.5	-3.2	10	0.17	-4	-0.53	-4.8	4.6	2.6	-0.96	-1.8	3.6	3	6.6	-1	-1.4	6	-0.15	5.9	2	4.5	-2.4	6	8.4	2.5	-1.1	-0.56	5.3	0.93	-1.9	1.3	-4.4	-2.2	2.3	2.4	-0.32	-2.6	-7.1	5.3	1.2	1.9	3.2	4.8	0.5	-5	13	-2.1
4.4	-1.9	1.3	1.8	6.7	7	6.9	-6.9	2.9	-1.6	5.1	-2	3.1	7.1	0	2.6	12	3.9	-3	8.4	7.8	-1	0.69	9.1	1.2	7	0.73	15	3.6	3.3	-5.1	6.1	-2.3	12	-0.1	4	-1.3	12	-5.1	4.7	-2.4	10	4.8	10	8.3	6.7	3.7	-4.8	8.7	-0.64
9	-0.11	0.31	3.5	8.3	5.6	11	-8	8.8	0.03	0.83	0.46	-3.3	3.1	-2.6	0.79	8.8	3	-0.46	2.9	-2.2	-4.3	1.2	2.4	4.8	4	1.8	-4.4	2	-8.2	1.3	-1.8	-0.62	2.4	3.5	4.7	-1.5	4.5	2.7	1.1	-1.7	5.7	8.3	4.9	3.9	0.14	0.15	-4.2	6.6	-2
11	-5.9	3.3	-0.16	1	4.8	0.79	-3.5	0.38	-1.8	-4.3	-2.8	5	5	4.9	0.25	-9.9	3	8.7	-1.3	-2.5	-3.5	-4.9	-4	2.2	5.2	-6.4	-6.1	2.3	-3.3	5	-5	9.8	-7	6.2	-3.7	1.7	1.8	5.4	-8.1	4.3	4.1	9.4	5	18	-5	13	-4.5	11	-7
4.2	0.53	5.8	1.8	0.38	-0.17	7.6	-7.7	4.1	2.9	-3	-7.2	-4.5	-0.42	2	-0.24	-7.2	-3.8	0.38	-0.55	3.8	2.2	-3.4	-6.2	-0.44	-0.43	-10	1.2	-10	-4.1	-6.9	-2.4	-0.61	-4.3	-8	-0.51	-2.8	-6.2	-2.3	-4.1	-0.43	1	1.8	-2.5	-0.89	-5.6	6.1	-3.3	4.3	-16
7.3	2.3	-0.8	4	-6.3	5	7.7	-3.2	4.5	-1.1	-4.7	-2.1	-5.5	0.52	1.5	1.9	0.53	1.7	1.6	3.3	0.63	-3.2	-1.7	5.6	-7.1	-0.15	-2.8	-3	-0.94	4	5.3	-4.9	3.6	-2	-1.6	-4.9	-2.8	-3.3	-2.4	-8.5	-0.84	-3.6	-4.9	-2.9	-2	7	11	5.8	4.1	0.41
5.4	2.2	2.6	1.1	5.1	7.6	2.9	-3.9	5	-4.3	9.2	8.6	0.38	4	-3.3	2.3	-1.6	5.6	0.72	12	-3	5.2	1.9	8.4	-2.3	-3	0.21	-3.1	10	4.4	0.02	4.5	7.1	-1.7	0.84	-4.8	-2.3	4.2	1.4	4.6	-2.7	4.8	1.7	-3	5.6	5.1	7.8	-0.23	-1.7	3.6
6.7	5.9	6.7	5.5	5.3	0.33	3.5	0.38	-1.4	-4.5	2.2	4.9	-1.5	0.91	6.2	5.2	4.5	1.7	7.1	3.6	4.4	4.7	5	4.2	-2.4	3.3	2.1	-1.2	-4.6	4.4	4.2	5.7	-2.4	2.9	-1.2	1.8	-0.66	3.2	1.3	6.2	-0.93	9.3	-2.6	0.93	3.8	4.5	0.62	2.3	-4.7	-3.6
14	9	4	8.5	5.9	1.3	5	3.5	5.7	7.4	3.5	-0.61	-0.19	2.3	5.1	2	0.88	0.93	6	-1.3	1	5.1	5.6	0.51	2.1	0.29	10	-0.38	14	0.08	8	-0.74	-1.8	4.1	3.7	1.7	5.8	2.8	5.7	6.8	0.72	4.5	4	4.6	6	4.8	-7.3	1.4	-8.1	-9.2
3.2	3	5.4	0.86	6.5	-1.3	2.7	3.5	-0.6	3.4	8.9	1.1	-3.1	-0.06	-0.44	4.7	0.99	6.8	5	1.1	-1.2	0.39	2.5	0.19	1.5	-2.8	0.47	5.3	-2.5	9.4	-0.19	0.32	0.32	-3.6	-5.2	2.1	0.04	4.9	-0.86	4.9	-5.8	-0.98	5.5	-0.81	2.9	-1.4	-7.3	-0.05	-6.2	-1.5
-2.4	-0.46	0.29	3.6	-8.2	4.6	1.3	-4.5	1.4	-0.1	-0.55	1.9	6	6.9	-1.7	6.2	6.2	8.6	1.2	6.2	7	0.5	-2.3	4.8	-2.8	-1.8	-1.8	1.4	-0.59	2.5	-1.6	-0.09	1.1	0.25	-1.9	-2.9	-0.44	2.3	-2.1	2.5	0.43	-2.1	-2.8	2.4	-3.2	0.93	5.2	-1.5	4.4	-6.3
-7.9	2	-3.9	-1.8	-9.6	4.7	-1.3	-3.9	-1.1	0.92	1.9	0.42	3.9	3.8	1.3	0.94	6.4	8.3	1.4	4.3	3.4	7.6	1.1	8.5	-2.5	-1.2	-3.3	4.2	1.9	2.6	-1.7	-0.17	-0.67	-1.6	-5.9	0.03	2.8	2.3	-4.1	-8.8	0.64	0.52	-4.8	3.4	1.4	6.8	-4	2.2	-1.2	-0.05
1.1	1.3	-0.79	2.4	-2	12	-1.9	-1.3	-8.6	-0.34	4.1	-2.9	2.4	1.4	-0.32	0.96	0.01	3.6	3.8	2.9	-2.5	0.78	-0.8	-2.1	-2.8	1.3	-4.8	-2.6	-0.68	-3.9	-7	3.5	-1.1	-3	-2.5	4.7	-2.6	-2.5	-10	-5.6	-4.6	3	-2	1.7	-1.6	-1.8	0.46	13	5	3.4
-1.9	1.9	-0.13	4.3	1.2	-0.21	3	-3.9	1.4	-0.28	0.58	-3.4	1.7	-4.6	-5.4	3.5	-4.4	3.8	0.01	-5.8	-6.4	-1.4	4.7	-2.1	2.5	1.8	-7	-2.4	1.2	3.7	-0.76	0.85	3.7	4.1	-3.3	-1	2.2	3.6	-6.8	3.7	3.2	0.23	4.3	5.4	-2.6	2.2	12	1.1	1.1	-1.7
-3.6	6.4	3.4	-0.28	9.2	-2	-1.8	0.27	0.78	-3.5	-2.6	1.1	4.1	-6	-2.3	0.22	-1.8	-5.2	1.8	-1.5	1.6	-0.26	1.1	-0.89	6	7.8	-0.99	-2.4	5.8	1.7	-1.3	0.41	3.6	-3.1	3.3	-4.3	-2.5	3.5	2.6	-4.5	0.89	5.3	0.43	4.1	-0.28	2.5	5.2	-0.54	3.5	-4.3
-0.55	-2.3	5	-2.8	5.4	-1.1	-1.6	-0.56	-5.3	-2	-0.26	-3	5	-7	4.5	1.8	-6.4	1.9	6.5	7	4	0.08	2.3	4.1	-2.7	5.2	-3.9	2.9	-2.3	-0.96	-5.4	-3.4	2	-5.6	4.1	10	-2.6	3.1	2.4	-1.1	5.2	0.28	-0.71	2.3	-2.5	-4.4	-3.2	5.2	5.5	6.7
-1.7	-7.9	1.2	-11	11	-18	-0.48	-3.2	2.2	-3.3	7.1	-9.5	-4.8	-1.4	2.3	2.5	-0.61	11	4.7	-2.1	-0.14	3.7	-2	0.39	-1.2	-4.3	2	3.9	-0.44	0.82	-0.14	0.79	1.9	2	4.5	2.9	4.2	3.8	10	-2.9	0.1	-6.7	2.5	0.15	2.5	-1.8	-0.34	-2.7	3.4	0.11
1.3	-1.3	3.6	-7.2	12	-13	1.1	-3	0.27	-0.5	2.5	-3.1	-3.3	-6	-1.3	5.8	1.9	5.1	0.42	-8.4	2.1	6	4.4	-2.2	0.85	0.3	1.8	2.5	1.3	10	-4	0.17	0.25	7.3	11	-0.36	2.9	3.8	-3.4	4.5	-1.6	-0.2	-2.1	4	3	-1.7	-2.2	0.58	1.1	-5.2
2.2	-1.2	2.1	-0.57	7	-5.2	3	-5.5	-0.06	2.9	1.8	2.3	7.1	-0.22	2.5	3.3	0.18	3.2	4	0.06	-1.9	3.2	5.2	-0.5	-0.76	0.88	1.2	-5.8	-5.5	2.3	-3	-6	-2.5	-4.1	3.8	7	-2.6	-4	-10	1	-2.5	-0.51	0.25	-5.3	3.1	0.85	-0.44	5.9	-4	0.37
2.6	-4.2	0.4	-7.1	5.8	-13	1	-3.1	5	7	-3.7	-1.7	12	3.9	-3.2	6.8	1.5	6.2	0.6	5.6	1.9	5	6.1	-2.5	5.8	-2.4	-4.4	-1.1	3.6	3.2	-5.6	2.6	3.4	-7.5	5.3	4	-0.71	-2.4	0.29	3.3	-0.41	6.6	3.7	-6.1	0.36	-0.75	-5.4	-2.8	-16	-1.5
5.2	2.3	6.1	-4.7	11	-13	-0.29	1.9	-1.2	4.3	-4.2	-6.4	11	2.9	1.9	2.8	1.8	0.85	6	0.76	-4.7	3	-2.4	-0.14	3	5.7	3	2	9.3	-0.39	-4.3	2.8	-1.9	6.5	-0.42	3.5	0.55	-0.3	-3.5	0.31	-2.8	6.8	0.78	1.6	-0.36	-0.09	-4.9	-2.4	-4.5	-0.79
1.3	-4.4	-0.93	-4	10	-6.2	-7	-0.5	-2.3	3.5	-3.5	-1.4	0.04	9.9	1.7	0.95	-2.7	2	3.6	4.3	6.3	1.8	-1	9.1	5.3	1.5	7.3	-3.7	8	2.9	6	3.4	4.7	2.6	0.96	7.6	4	0.57	-0.29	1.7	6	-2.1	2.9	2.4	8.2	-3.2	2	7	-0.57	2.8
1.2	3.1	4.7	-5.7	8.9	-15	-0.57	0	2.8	3.6	0.56	1.1	1.7	2.9	7.2	-1.6	6.5	-11	8.3	0.18	2.4	0.74	-2.6	0.42	2.6	-2.9	1.7	-5	1.4	-1	-2.6	-5.9	7.8	-4.5	0.83	4.8	5.3	-2.4	-3.3	-0.68	2.2	-3.8	6	0.6	7.6	-4.5	4.1	-1.1	-3.1	-1.3
9	-2	7.6	-12	7	-9.5	1.8	5.8	5.6	3.1	5.4	-5.1	3.8	4.8	2.4	-2.4	0.82	-14	6.3	-0.67	-2.1	6.7	10	-5.6	2.3	0.29	3.7	-0.49	-1.9	-0.93	6.8	5.2	4.1	3.3	4.9	2.2	4.7	-1.7	9.2	1.2	2.2	3.4	2.7	2.9	5.1	-1.9	-0.74	0.43	5.8	3.8
6.1	-2.2	4.3	-4.4	7.9	2.1	5.2	6.1	3.2	0.71	0.63	-3.3	-1.8	-7.2	-4.7	-3.3	2.9	-2.1	-5.1	-12	0.23	3.7	5.1	-4.5	1.4	6.9	-9.2	1.8	-5.4	7.8	-8.8	3.5	-5.4	10	-4.9	0.73	-4.8	2.1	-4.8	2.2	-3.2	2.1	-6.8	1.7	-1	-0.07	-4.2	-1.5	-4.2	0.41
-0.41	3.2	-1.3	-1.7	5.7	3.1	3.9	1.3	2.8	-1.8	-1.5	-6.9	3.2	-4.1	6	-2	3.4	-6.2	2.2	-7	0.43	-5.3	4.2	-4.1	2.2	0.47	-3.5	-0.11	6.9	-3.8	3.9	-5.5	5	4.9	-3.6	-2.8	2.7	0.04	-5	-1.8	2.8	-4.9	1.7	6	5.3	-2.4	1.1	11	0.88	7
-5.9	2.3	-4	0.53	-4.2	-1.1	-4.4	0.99	2.5	-1.2	-3.6	-3.6	0.06	4.5	1.7	0.92	-7.7	-11	3.6	-3.9	-5.8	-5.8	3	5.6	0.9	4	2.1	1.9	-2.1	3.6	-1.7	2.8	4.2	3.9	4.3	2.3	1.8	2.4	-1.5	3.4	6.8	1.3	3.1	7	1.8	4.8	-13	13	-11	13
-1.8	10	-2.3	6.7	-14	8.9	-6.2	11	-6.1	8.3	-4	6.9	3.2	10	1.6	7.9	-3.2	-4.2	1.7	8.2	-4.3	-3.6	3.5	2.9	3.6	9.2	1.6	-3	-0.07	2.6	0.22	-4.5	1.4	5.4	3.2	5.9	1.4	-0.68	-0.2	-2.8	1.5	-2.4	4.1	6	-5.2	6.6	-6.1	6.6	-6	5.9
2.3	10	3.9	10	-7.3	13	0.61	11	-0.44	9.6	1.6	7.4	2.3	1.6	-4.1	5.7	-2.3	-4.6	1.1	5.9	-1.4	-2.6	3.6	9	0.34	5.1	-3.2	-1.3	-0.03	5.6	-4.6	1.1	-5.4	7	-0.35	3.1	-0.55	2.3	2.3	3.5	-0.05	3.2	-2.2	5.6	-0.86	9.1	0.21	-0.01	-2.8	-1.5
-4.1	5.8	-3.1	6.4	-7.3	13	-0.37	12	-0.19	4.1	-2.8	2.9	2	0.15	1.4	1.7	-0.81	-2.2	5.1	-0.24	-5.2	0.36	-2	11	-4.1	3.6	-2.6	-2.9	-0.24	-1.7	-11	-0.91	-3.4	-3.9	-0.36	-6.7	3	4.2	-2.1	1.8	-4.2	7.7	-3.7	7.9	2.1	8.5	-2.4	0.96	-3.8	0.22
11	4.5	11	3.2	13	11	9.9	8	9.2	-3.2	12	-2.2	14	0.29	6.6	-1	11	3.8	7.6	-4.6	-3.4	2	7.8	-3.4	4.8	4.4	1.8	-3.7	6	-4	2.6	-6.9	6	-1.7	15	-1.2	5.5	0.35	7.4	-3.2	6	0.73	0.45	5	2.4	6.6	-1.2	4.9	-0.67	6.7
-14	2.2	-19	4.4	-16	5	-3.8	6.2	-9.8	1.1	-15	-5.3	-15	3.4	-2.6	-3.5	-3	3.9	-7.5	-3.9	-8.6	0.17	-1.9	-0.99	4.5	1.6	8.6	-0.31	14	2.6	12	-2.8	11	6.7	7.2	5.8	1.9	0.94	17	-6.4	2.2	2.3	2.2	1.6	5.7	-0.08	-20	2.8	-21	-0.76
-37	2	-6.8	3.2	7.9	8.8	-8	-2.4	-26	7.8	-28	-0.81	-13	-2.6	-13	-0.9	-16	0.22	-12	3.5	-8.4	-6.6	-9.3	4.1	3	-2	-15	-2.1	-17	0.91	-5.1	-0.62	-6.4	1.8	-12	-0.29	-5.9	0.83	-16	0.44	-8.6	-0.99	2	0.65	10	3.5	0.91	1.1	-18	-3.9
5.1	-1.9	5	4.2	4.5	7.5	-3	-1.5	-2.5	-4.7	7.6	-2.6	9.6	-3.3	5.1	0.69	-8.3	-7.5	7.4	1.2	6.6	-3.7	5.7	6.4	3	2.9	6	-1.9	11	1.3	11	0.21	0.85	1.3	11	-1.8	5.9	-2	8.3	-1.2	10	-2.9	1.6	0.24	-2.6	7.4	16	-3.8	18	-4.5
-3.8	3.7	-7.2	6.9	-11	3.6	-11	1	-4.5	-3.3	0.5	4.7	-2.9	-11	-7.1	-4.9	-6.5	-2.5	-4.6	-4.4	0.13	-2	-5.1	-1.6	-5.7	3.1	-4.2	-2.3	-4.3	5.2	-2.3	-7.3	-3.8	-6.3	-4.8	2.6	-3	0.62	-4.8	-7.8	-7.6	1.3	-6.1	-3.8	-5.7	-2.2	-9	5.1	-4.6	0.45
2.7	5.1	-0.66	0.11	1.6	-5.2	2.4	3	-0.2	4.4	0.18	7.7	0.65	-9.4	-1	-1	5.4	-14	-0.7	-5.8	-2.6	-4	12	-3.3	-2.6	-0.78	-0.72	3.3	2.9	1.6	9.5	2.4	8.8	-2.9	-5.1	-0.64	4.6	-0.73	1.9	4.3	-3.9	0.7	-4.2	-0.14	1.6	3.4	-2.2	7.1	-9	-4.9
-3.1	-0.11	-2.2	-0.51	-1.4	2	-1.2	-7.6	-2.4	0.11	-3.1	1.3	-3.2	5.6	-6.1	4.2	1.7	-0.21	-3.3	4.2	-3.5	2.7	-3	-6.2	-7.1	-0.11	-0.94	10	-3.8	1.1	1.3	4.8	-0.53	4.9	-3.7	-0.7	-0.73	1.2	-4.9	1.4	-3.4	-3.6	-2.6	3.4	1.1	7.5	-5.8	3	0.21	-4
-4.6	0.23	0.72	4.3	4.3	-1.9	5.7	-3.6	2.6	0.07	-1.8	3.9	8.7	4.4	-2	2.3	4.9	-0.49	4.5	5.2	-1.6	2.1	7.3	1.3	2.5	-1.6	3.9	-0.84	3.5	-0.53	0.42	4.8	-3.3	5.2	2.6	-2	0.17	1	0.78	-3.9	-0.1	-7.8	-0.95	0.19	-3.7	-1.2	0.26	-7.3	10	3.2
0.4	0.75	-2.5	-0.77	2.3	-0.03	4.4	5.3	4.4	2.7	2.2	7.7	0.68	-3.1	9.9	3.7	4.9	1.5	4.2	4.2	-1.4	4.9	-0.29	6.1	4.5	4.2	3.6	-3.2	1.5	6.3	6.2	2.6	2	-0.6	-1	0.39	2.1	1.4	1.6	3.2	11	0.55	4	-3.3	3.9	2.1	-12	1.4	-5.8	11
-0.45	5.7	-6.7	6.9	-0.63	13	3.3	2.6	-0.37	6	1.4	1.7	-1.8	0.67	-0.44	4.1	-5.3	0.97	-1.6	4.6	-1.3	8.2	-1.1	2.2	2.8	-3.2	-0.03	4.7	0.09	5.6	-0.91	7.3	5.7	-1.9	1.1	0.5	4.1	2.8	5.3	7.1	6.2	1.6	5.3	1.5	1.5	-2.5	5.4	1.9	4.4	8
-0.85	-0.54	1.1	3	6.1	9.1	8.2	1.4	0.05	3.7	-2.1	-5.8	4.8	15	-2.1	5.2	1.2	4.3	0.13	5.9	-3.2	2.5	1.9	0.7	4.2	-5	-1.6	0.87	5.3	-4.1	1.3	-0.61	2.3	7.5	2.7	-4.7	5.5	-1.6	-5	-4.6	6.1	1.4	1.4	4.2	-0.29	0.41	4.4	-3	3.8	-2.6
-0.42	-4.2	-2.6	0.46	2.2	1.1	-2.4	5.6	-6.3	5	-5.7	-6.1	0.92	5.9	2.9	-2.9	-5.1	0.97	-2.5	-5.8	-0.06	-3.1	-3.9	-5.3	1.4	0.23	0.6	1.1	2.8	-0.76	-3.3	0.42	-1.8	-2.8	3.6	-4.2	-0.92	-0.62	-7.8	1.2	-0.58	1.6	1.3	-1.5	0.89	-5.8	-3.7	-2.6	5.5	-3.4
-3.5	-4.7	0.28	-4.8	0.38	1.6	0.09	-0.73	-1.3	-1.6	-5.8	-4.5	3	-0.96	-2.5	-0.04	6.1	7.5	2.4	-0.78	-4.8	-0.33	-2.1	-6.9	3.3	0.65	10	-0.1	1.3	3.2	3.2	-4.9	-4.3	0.51	0.37	-1.9	11	-3.1	-0.36	-0.99	1.5	-3.3	5.2	1.5	3	-2.4	-2.1	-8.4	-0.42	1.9
3.4	-6.7	8.7	-3.2	3.6	-10	4.2	-3.4	6.8	-9.5	-0.72	-3.2	-9.3	-0.45	-1.7	0.33	12	1.7	-4.7	0.47	8.1	-3.1	-3.1	2.3	1.9	5.5	3.9	-3.4	-3.8	7.7	-1.1	-6.7	0.29	6.6	3.3	3	1.7	0.33	-2.4	-1.6	2.6	5.4	3.6	7.3	-0.85	-1.7	4	5.4	0.66	9.8
0.98	-4.5	1.2	-3.9	4.8	-5.2	4.8	-1.2	6.1	4.2	-1.2	0.11	-6.7	5.3	-0.64	-0.58	4.4	-0.76	-6.5	-6.4	6.3	11	4.8	-6.3	11	0.5	7.4	-1.7	0	3.9	6	1	2.6	-5.6	9.9	2.8	13	-4.2	6.5	0.06	11	-2.6	8.1	-8.2	-3.7	-0.72	1.2	-6.5	10	-8.1
-8.7	-5.8	-3.6	-1.2	-3.2	-7.9	4.8	4.1	3.6	5.6	-3	-0.56	-8.5	1.3	-1.6	-7.6	2.8	-6.6	-0.4	-3.3	0.21	-0.64	-4.3	0.71	2.7	-1.1	7.9	4.7	1.9	4.7	6.1	5	-7.3	-7.3	6.2	2.4	6.3	7	6	1.2	6.1	5.9	-4.1	-5.9	-6.3	-5.2	-7.3	-11	-3.3	-6.8
-9.3	-14	-8.7	-7.1	-11	-2.3	-1.6	-4.5	-4.4	-8.3	-9	-6.8	-3.2	-1	-0.07	-1	-5.5	-2.7	-2.1	-0.36	-0.69	-2.6	-3.5	-0.87	-2.7	-3.3	-2.7	-1	-3.6	-1.8	-6.9	-5	-13	-9.6	-7.8	-4.7	-2.8	-6.4	-14	-3.2	-0.16	-0.95	-14	0.6	-13	2.3	2.4	-9.1	0.06	-5.7
-3.6	-4.4	-8.3	-4.2	-21	-3.3	-5.9	-0.88	-2.3	-0.13	0.19	1.1	6.7	-0.88	3.2	-4.6	-10	8.6	1.4	-3.2	-3.4	4.8	-8.3	3.4	-8.3	-4.6	0.73	0.27	4.9	2.4	-3.3	3.5	3.5	-4.6	3.1	1.8	0.61	-1.1	0.21	5.5	4.1	0.05	-1.2	-4.7	-8.5	-6.2	-6.6	-6.9	-8.3	-4.3
-6.1	5	-4.7	-1.4	-21	4.7	-5.8	-3.2	-4.7	-5.2	-3.1	-4.1	3.2	2.4	-0.29	-1.1	1.3	-0.85	-6.2	0.9	-0.53	-5.8	1.9	-0.95	-7.2	-4.3	-9.8	-6	-5.4	-8.2	-3.8	-6.5	-4.9	-7.8	-0.01	-1.8	-2.1	-7	-7.7	-3	1	-4.6	-9.9	-7.1	-12	-8.1	-2.2	3.7	-6.6	-5.2
-12	1.1	-4.8	4.5	-7.7	4.1	2.2	-3.5	1.9	2.4	-8.6	7.5	7.7	4.1	-3.5	-1.8	-3.5	0.25	-5.1	-0.74	-0.31	2	6.5	-5.7	0.9	-3.4	-1.5	-2.9	-4.6	0.5	1.8	0.27	2.3	0.91	1.9	-7	5.3	-3.5	-3	4.5	2	0.17	-1.9	1.7	-3.2	-1.5	-5.5	-1.6	-9.2	-4.5
-21	0.27	-22	5.4	-4.4	7.8	-20	1.7	-24	7.1	-12	7.2	-25	-6	-9.3	-3.8	-30	4.9	-25	-0.79	-8.9	5.3	-30	0.01	3.9	2.7	6.7	1.7	-1	4	13	3.9	6.4	6.1	-3.7	-1.3	3.7	10	0.26	0.44	6.5	0.72	4.1	4.3	7.6	5.5	-23	-6.3	-15	-4.5
1.7	6	1.9	8.6	4.2	15	12	6.1	10	2.6	11	11	8	7.8	19	-0.73	13	-0.33	26	13	2.9	-1.6	34	16	1.3	0.26	13	4.9	4.4	9.3	12	2.9	6.9	-2	-0.57	4.3	3.9	5.7	5.8	2	4.8	4.6	1.1	1.8	8.8	0.51	5.3	9.4	12	5.3
-4.3	3.6	-3	5.5	-9.3	7.2	-0.8	-4	-2.3	-4.9	5.3	2.6	4.6	-6.4	-0.73	-1.4	-1.7	6	-3.2	-2.6	-2.4	1.9	-2.5	5.2	-3.2	-2.7	1.5	-8.1	1	-4.9	1.1	1.2	-2.3	-3	6.9	-1.4	-1.9	-2.6	-0.35	-1.7	1.9	-1.4	-1.2	3	-0.22	1.4	-4	-2.9	0.12	3
0.05	-2.9	0.85	-3.4	-11	-1.8	-8.5	-2.8	-2.1	2.1	4.4	-6.5	-6.4	1.1	-3.5	-1.6	-4.2	-2.5	0.55	-5.7	-4.1	-4.8	-3.6	-1.1	0.82	-7.3	1.6	-3	-1.3	-5.6	-1.7	-3.3	-2.9	-6	-5.1	-1.9	0.77	1.1	-7.6	2.1	5.1	1.5	-3.3	-9.1	1.1	-3.9	-8.9	-1.8	-7.3	7.9
1.6	-2.1	0.57	-0.67	-3.3	0.07	-6	4.3	2.6	-2	6.2	1	-1.9	-4.6	-1.6	-1.2	-1.5	-3.3	2.2	-4.5	2	2.3	-1.5	-14	0.86	-8	5.7	-5.2	-0.82	-6.7	2.8	2.1	2.5	0.51	3.7	0.03	-0.61	-2.4	4.4	-4.6	3.6	0.98	-1.1	-4.4	1.1	-7.7	0	0.18	-5.1	-5
-3.2	1.4	-0.97	-4.3	-2.3	-19	0.18	4	-0.89	0.39	2.3	5	4.5	-4.3	-2.7	-9.9	2.6	1.9	-0.88	1.6	1.6	-12	0.17	-8.1	1.5	-4.2	9.2	-1.6	7.9	-4.2	10	-0.39	4.3	3.2	4.4	0.75	2.6	-3.9	13	8	5.3	-2.4	3.1	-8.2	-4.8	-9.8	-0.98	-3	-3.6	-2.7
-1.7	-1.7	0.61	-2.8	2	-12	1.6	-2.8	0.01	-3.7	8.7	2.3	3.1	-3.5	1.9	-8.9	-4.2	0.78	9.4	-0.36	0.92	-1.5	2.9	-1.1	3.4	-5.2	2	1.3	0.42	2	1.7	-4.7	4.4	-9.2	-0.98	-3.2	0.56	-0.08	5.2	3.3	-1.6	-11	3	-9.1	-0.56	-5.6	12	0.1	1.3	-3.6
3.5	-6.8	2.9	0.51	0.16	2.3	2.2	-6	5.7	-0.93	10	-0.28	9.2	-6.4	6.2	-1.4	-1.8	0.77	11	1.8	4	4.5	13	-3	4.3	-8.4	-1.7	0.34	1.3	5.6	1.1	-7.2	8.2	-2.8	4.7	0.45	8.9	2.1	6.3	-6.7	7.1	-7.6	4	-3.6	12	-0.22	-4.2	-3.9	-5.3	-6.2
-0.73	9.8	-3.4	8.8	-1.9	9.8	1.3	6.7	6	4.1	-0.44	0.95	4	-7.4	1.4	-0.55	6.5	-0.45	3.9	3.8	4.6	2.9	8	6.9	4.3	-0.05	2.8	5.2	13	3.9	8.9	5.4	10	5.4	5.2	5.8	2.1	-0.24	6.1	-0.27	5.6	0.11	6.4	4.6	10	3.7	-8.5	-4.9	-9	5.8
3.4	1.3	-4.2	7.2	6.9	8	-0.34	4.3	2.9	-0.35	-0.09	7	4.9	-4.6	3.9	-1.1	-2.4	-1.4	0.02	-1.3	-3.7	-5.8	-2.7	6.6	3.3	1.4	10	7.4	13	-2.4	16	1.8	4.4	2.7	6.7	-4.4	8.3	4.5	15	0.01	4.9	-2.6	-2	0.65	6.2	-5.3	-7.4	-3.1	-11	2.6
2.8	1.2	4.2	0.9	0.72	-2.1	0.1	4.7	-2.2	-1.8	-3.5	-0.02	2.9	9.1	3.6	0.43	2.9	3.8	2.2	-4.4	0.22	0.58	10	3	1.2	-0.25	3	-6.2	-1.8	-8	4.2	-8.4	3.1	-0.75	2.2	1.2	0.93	-2.4	-0.25	-3.1	6.5	0.13	-1.4	1.2	8.5	-1	-9.2	-3.4	-8.3	-0.2
1.4	-3	-3.9	-3	-14	-0.42	-2	-5.3	0.89	1.8	1.6	-2	4.4	1.7	5	-1.6	3.5	6.2	3.7	-4	5.3	2.7	8.8	1.2	0.04	-3.8	6.7	-0.34	1.2	-7.1	10	-3.4	6.1	-5.6	2.5	4.2	3.2	-1.5	4.5	-3.6	7.2	1.6	-0.85	-0.41	0.22	-3.6	-5.3	3.1	-9.5	2.2
-0.28	-7.2	-2.9	-1.9	-2.5	8.3	3.9	1.3	8.5	0.77	9.6	-5.4	-2.4	-4.1	2.6	0.01	1.3	-2.3	3.8	-7.8	-3.3	-0.91	8	1.6	4	7.1	3.2	9.6	6.3	1.4	7	13	4.4	-1.3	6.6	0.26	6	5.8	6.4	6.5	14	1.6	0.94	2.8	8.6	4.3	3.2	-10	-3.7	0.85
-6.5	-0.23	-9.7	5.6	-4.8	7.7	-7.7	5.2	-8.9	-0.49	-4.1	5.3	-7.6	4.9	3.5	5.1	2.3	2.8	-3.6	-3.6	2.3	1.4	-0.5	3.9	4.7	1.4	4.1	7.7	3.5	2.3	0.22	10	-5.3	1.5	11	1.9	-3.1	5.7	-7.8	9.6	3.7	-1.9	0.42	2.7	3.7	-1.3	-7	6.7	-8.4	11
-2.7	3	-4.8	1.6	-10	-2.9	-3	0.34	0.12	-1.2	2.3	0.57	-3.1	1.2	1.7	-1.5	-4.2	3.4	-1.5	-2.2	-10	0.54	0.24	1.9	2	1.8	10	0.81	5.3	6.8	8.2	-4.4	10	-1.6	6	9.9	2.4	-0.22	1.4	0.34	8.8	3.2	2.7	4.1	2.3	-1.2	-8	-1.4	-8.7	7.8
-9.5	-1.3	-10	-2	-6.5	-0.73	-0.84	2.4	5.3	-4.2	1.1	-5.4	-1.3	-0.11	-1.8	0.12	-0.14	-1.3	-0.55	0.01	-4.4	-2	0.98	2.9	3.5	-2	7.9	2.6	-0.02	-2.5	-0.71	0.71	1.4	1.1	1.9	6.6	4.7	-4.9	0.37	-6.1	5.5	-0.07	1.3	-1.9	2.6	-2.1	-23	-4.7	-25	6.1
-8	-1.4	-2.4	-3.5	-1.2	-0.14	-3.9	0.65	-9.9	-4.9	7.1	-3.7	7.5	5.8	2.5	-3.1	-8.7	-4.7	8.9	-0.17	-7.4	-8.8	8.2	2.3	1.8	-4.1	15	0.44	12	-1	4.7	1.4	3.5	0.48	3.6	-0.3	12	-3.5	3.6	1	10	-3.2	6.3	-1.4	2.7	-1.6	-17	-4.7	-19	5.5
-2.4	-7.4	-0.39	-4.3	-7	-5.4	-2.6	-13	-2	-9.1	-1.2	-3.4	0.81	4	-3.1	-7	2	-3.2	-6.6	-1.6	-5.6	1.9	3.4	-4.2	-1.1	-5.3	2.4	-1.8	-0.74	-2.3	4.4	-3	-0.31	-3	-5.8	7	5.2	-2.9	-0.98	5.3	6	-6.1	1.6	-7.8	0.69	-5.4	-19	-3	-17	-7.5
-2.2	-11	-6.2	-6.2	-8.3	1.9	-8.6	-6.2	-3.8	-5.2	-0.96	-1.1	8.6	2.8	-6.8	-3.6	2.1	1.7	1.1	-2.9	2.4	4.3	8.6	1.3	-3.2	-3.4	6	1.5	8.5	-0.55	11	-0.46	-0.69	0.08	3.5	-8.5	1.1	-5.9	4.3	-0.7	4.7	-5.4	-4.5	-11	0.87	-0.33	-11	-9.1	-15	-11
-3.2	-2.4	-3.8	-2.3	-7.8	-5.7	-5.6	2.5	-1.4	1.1	3	-7.1	5.2	-5.9	-5.2	-4.8	-2.2	-0.47	-1.9	-2	-7.5	0.17	7.3	-3.7	0.53	-0.61	3	-2.2	2.9	7.2	5.1	-1.9	0.16	3	-1.5	5.2	-0.49	3.8	4.1	2.8	1.6	3	-3.2	-3.8	-3.8	-3	-12	-5.1	-11	-5.5
-12	0.02	-1.2	-1.4	-0.16	-2.4	-8.4	0.67	-7.2	-1.1	1.5	-2.9	-5.4	1.1	-7.3	0.18	0.91	-7.7	-1.8	-4.9	-8.8	-1.7	1.4	-7.6	2.1	1.1	7.8	-5.9	-0.97	-5.2	7.5	3.6	-1.1	-2.4	6.7	-0.85	5.5	-5	1.3	-0.63	8.8	-3	3.4	-5.6	0.42	-8.4	-8	3.1	-8	-4.3
-7.1	-0.55	0.1	1.2	6.1	5.5	1.8	2	-5.3	-0.94	12	-3.1	-2.4	1.2	-0.11	-1.4	6.9	9.3	3.2	1.9	-2.9	2.2	11	0.03	1.1	-2.9	9.4	1	-2.9	1.9	8	5.8	-0.09	-0.17	3.8	-0.4	6.6	-1.1	0.7	0.31	7.6	0.03	0.96	-5.4	3.3	-3.1	-11	1.5	-13	-8.4
-2.9	-7.5	5.4	-3	3.9	1.9	-0.34	-4.1	-0.09	-2.5	13	2.6	-6.4	2.6	1.2	-0.52	3	7.5	-1.1	2.4	-4.3	-1.9	9.4	2.3	6.6	-4.2	7.2	-3.6	2.8	-1.3	3	-8.1	3.1	0.41	6.3	-4	6	-4.8	1.7	-3.7	4.8	-4	5.4	-2.1	8	-0.22	-12	-6	-12	-7.5
1.2	0.3	-0.6	-1	-0.82	4.3	3.5	-3.1	5.2	-1.9	-1.1	-4.5	-2.9	9.3	-1.1	3.5	2.5	4	-2.5	7.8	-0.56	-1.1	0.61	11	5.1	-2.8	7.1	6.4	4.7	-4.9	5.2	3.3	2.3	-4.7	7.4	-0.69	9.5	0.15	1.3	-6.6	5.3	-1.5	5.9	-0.06	-1.9	-8.7	-8.9	-2.3	-3.8	-2.9
4.7	6.3	0.51	8.1	5	19	3.4	-0.09	2.8	0.27	5.1	6.6	8.9	4	4	1.9	-6.6	2.6	5.5	5.8	-2	1.8	12	7.9	5.9	3.3	14	-2.5	2.7	-0.65	18	1.4	5	4.4	3.2	1.8	12	-0.85	8	-0.1	10	4.4	10	3.3	5.6	0.62	-6.9	-2.8	5	-5.7
-13	9.5	-11	-0.54	-6.2	-2.1	-0.76	12	-3.1	17	-0.46	10	-4.9	5.6	-6.5	0.73	-14	-22	-8.4	6.2	-8.9	-0.1	-7.7	5	-1.9	2	-2.2	-0.33	-9	6.6	-3.9	3	-7	2.6	-3.2	1.4	-6.4	2.9	-9.4	3	-1.8	9.3	-7.9	2.1	-4.9	4	-2.6	8.1	-5.9	5.3
-7.7	-5.8	-7.9	-8.9	-13	-4	2	-0.65	0.76	-3.1	-1.4	1.2	-0.12	-21	-1.3	-19	-4	-24	-2.2	-7.8	6.8	-20	-8.8	-26	-6.6	-13	-8	5.1	-1.1	1.8	-2.9	7.5	-9.1	-8.1	-12	-8.7	-7.4	4.2	-3.4	-3.1	-7.6	1.2	-5.3	-11	-5.6	-16	8.4	-1.2	11	-1.1
3.3	0.75	1.4	6.6	-9.3	9.2	1.9	1.7	-0.32	1.2	8.1	9.5	1.4	-5	1.1	-2.5	1.5	4.4	2.1	-1.4	7.7	0.8	3.6	0.77	-0.52	0.48	-2.1	-4.5	-1.5	-3.7	2.7	0.31	2.1	0.88	2.9	1.8	-3.1	3.8	3.7	3.1	-4.7	3.8	-2.2	4.7	-2.7	4.2	15	-0.54	18	11
-5.8	5.2	2.5	7.1	-6.2	4	2.3	-5.3	2.3	4.8	5.6	4.2	-0.05	-2.6	2.2	-4	13	-3	6.7	-3.9	9.5	-2	1.8	-5.8	0.04	-4.6	-3.8	-1.4	2.7	-1.9	1.7	3.1	3.9	-0.02	3.8	-2	-1.7	-3.9	-0.21	-6.2	-3.4	-3.4	-1.9	0.83	-1.6	1.2	10	1.2	14	0.64
-0.96	-1.7	-4.1	5.6	-12	0.73	0.46	-0.7	3.5	-1.4	7.8	1.4	-2.3	-5.9	-0.14	0.68	-2.4	1.7	3.7	1.7	2.5	1.3	-8.9	-2.9	-5.7	-3.4	-0.09	6.3	6	3.9	2.5	0.86	5.7	-1.2	1.7	3.2	-6	-6.8	8.8	0.25	1.5	0.39	-3.9	0.41	-8.1	6.3	2.8	-3	9.5	-4.9
2.6	-3.5	3.5	0.89	-8	-8.3	-2.7	2.6	-2.1	4.1	1.7	0.68	-0.84	-11	-5.1	-6.1	-4.6	0.15	-8.1	-6.9	6.2	0.04	-10	-7	1.4	3.9	6.5	-2.9	6.1	4.2	-0.08	-0.84	-0.63	-4.8	0.55	2.7	2.5	-4	-0.22	2.6	1.9	1.5	-2.8	1.2	-4.5	5.7	6.3	-7.5	5.9	-2.1
7	-6.8	12	-1.9	2.2	-4.6	4.4	0.83	1.5	12	11	-1.6	1.1	7.2	-1.2	-5.4	-7.2	-0.22	2.2	4	-4.6	-5.5	3.6	1.5	-0.25	-0.44	7.9	3.7	-4.2	-3.3	2.2	8.6	-1.9	-2.4	-7.6	-3.9	-5.2	3.5	0.25	5.6	-0.42	0.91	-6.6	2.6	-3.8	2.3	6.2	7	-0.37	1.4
0.7	-12	-3.8	-7.1	-6.8	-15	1.5	-2.7	8.3	1	-0.99	-6.8	-7.6	-2.7	-2.8	-2.6	-4.7	-2.7	0.15	-3.7	-2.9	-5.2	-1.3	-8	-7.5	-3.9	-11	-0.68	-7.1	-12	-11	1.5	-8.3	0.63	-10	-10	-12	-2.4	-8.5	-1	-5.5	-10	-9.4	-9	1.6	-4.6	-1.8	1	-8.5	5.4
2.4	-8.6	1.4	-11	0.87	-14	1.9	-4.1	4.7	0.73	0.88	-5.3	-7.3	0.44	-1	-3.6	-6.8	-1.7	-4.6	-4.7	-1.2	3.3	-5	-11	-2.8	-7.8	-4.2	-2.4	-5	-0.29	-4.9	-1.8	-3.1	-3.5	-11	-2.8	-7.8	-5.1	-1.2	-6.1	-9.7	-6.8	-2.6	-6.9	-0.04	-7.4	15	9.8	9.6	3.6
8.2	-9.2	11	-8.9	5	-13	1.9	-0.3	4.7	-1.1	7.6	-8.2	-8.6	-3.7	-2.7	-0.45	-1.2	5.2	-0.92	-3.3	1.3	0.32	1	-5	-3	0.21	-13	-3.9	-5.3	-4.7	-5.3	-2.6	-4.3	-7.8	-1.6	-2.7	-1.3	-8.5	-3	-0.11	-7	0.51	-2.4	-4.7	-9.6	-2.6	15	1.3	19	1.6
0.7	-4.2	4	-1.9	6.6	-11	9.2	-2.6	8.2	-6.9	0.62	-8.6	0.56	-1.3	-1.9	3.5	7.3	9.4	4.7	-2.5	4	-5.1	-4.4	-3.1	4	-2.6	1.6	-6.7	-3.8	-2	5.8	-4	0.26	-0.63	-7.3	3.1	-2.6	-2.7	0.73	4.6	-5.9	-1.1	0.07	-5.8	0.56	-2.1	14	-1.3	12	-2.5
4.8	0.05	7.5	-4	8.3	-6.7	10	4	5.2	-12	-1.7	-5.6	7.4	0.9	-1.5	3.2	-0.17	13	-2.8	2.4	0.89	5	-0.76	0.89	1.8	1	1.2	-0.98	-0.19	5.1	-1.1	0.96	7.3	1.5	-9.3	1.2	-3.5	-2.2	-1.6	1.1	-9	1.7	4.7	0.27	0.66	-3.2	-0.78	1.5	6	-7.2
9.8	-2.2	11	0.05	18	-2.6	8.9	2.3	1.7	5.4	-2	0.89	2.6	-1.4	-0.18	-4.2	1.4	2.9	-4.9	0.23	-0.82	0.65	-2.8	-7.1	1.3	-6.6	-5.8	-1.8	-9.7	-3.7	-8.2	1.4	2.2	-1.5	-12	-12	-0.87	-8	-3.6	-7.2	-7.9	-8.7	1.5	-3.6	-9.3	-6.8	1.9	0.54	8.2	-1.8
6.1	-5.2	5.8	-1.9	8.8	7.2	3.2	1.6	-1.3	6.8	-4.4	-1.9	-13	5.7	-11	3.1	1.4	4.7	-5.7	3.9	2.5	-2.3	-3.4	3.3	-2.1	-4.3	-6.2	-3.9	-3.7	-6.3	-9.7	-3.2	-11	6.2	-8.1	-4.4	-2.6	0.45	-9.2	3.1	-6.6	-2.9	-3.7	-4.4	-3.1	4.5	-1.7	2.6	0.65	1.6
8.9	5.5	1.2	-0.27	4.6	-2.1	-1.1	1.9	8.7	2.1	3.3	-1.6	-8.5	-3.7	-1.3	3.4	2.3	1.6	6.2	4.4	-2.5	-3.8	1.4	-2.4	-4.2	-2.9	-9.1	-1.4	-7.2	-10	-0.68	-2.2	-6.5	0.88	-4	-0.54	-8.1	-1.6	-6.8	-0.03	-2.6	-5.3	-2.9	-6.7	2.5	2.8	-1.4	1.7	-3.1	4.7
2.4	4.8	7.4	0.51	3.9	-3.7	0.21	1.8	-5.6	8.9	-0.58	-0.62	8.4	-4.5	8.4	6.6	-1.1	7.7	4.5	6.9	-1.5	8.5	3.9	-1.5	-3	0.82	1.7	3.5	-0.3	-3.2	-0.85	-2	-0.13	-3.1	-3.2	-0.26	4.8	-3.5	6.9	-0.52	4.5	-3.6	4.4	-3.8	-5.4	2.3	12	9.7	8.8	2.5
0.75	-2.8	5.5	-1.8	-6.2	-0.39	4.1	3.3	-1.9	2.7	6.5	0.56	5.3	-6.2	-0.1	-1.9	2.6	-6.6	-2.9	1.1	7.3	5	-4.5	2.8	0.85	0.29	-9.5	6	-5.1	5.5	-2.1	5	-1.9	-1.1	3.6	2.1	-8.9	0.62	0.32	2.2	-6	-3.4	-0.44	2.7	-2.4	1.6	11	7.8	16	7.9
7	4.1	4.3	5.4	-3.7	6	3.2	-3.6	-1.8	1.3	4.4	5.2	-4	-0.65	-2.7	1.8	0.51	-9.4	-7.4	5.1	3.5	3.1	-7.8	1.6	-0.13	0.16	-7.5	8.1	-7.6	8.6	-5.8	2	-1.6	0.79	-11	6.8	-5.8	2.8	-3.6	6.9	-12	-0.25	-1.8	2.4	4.8	3.6	8.6	10	3	6.1
8.5	8	5.4	4.6	3.3	1	7.4	6.3	6.7	10	-3.1	0.54	2.9	0.6	-4.2	1.1	8.1	1.9	-3.1	1.5	0.04	2.5	2.5	3.5	0.32	2.2	0.81	12	3.4	5.2	-5	6	-0.67	4.9	-1.2	8.7	-1.6	7.9	-3.8	6.9	-0.32	0.79	6.2	2.4	4.2	4.4	3.2	0.95	2.3	2.9
3.9	4.3	3.7	6	12	-2.1	12	3.1	3.4	4.1	-1.9	7	4	-1.1	4	4	2.7	-2.5	11	3.1	2.4	2.1	-1.1	-4.6	-1.3	-1.6	0.34	0.6	9	-5.5	-1.9	-0.84	-3.6	-4.4	0.99	-7.8	2.3	-3	-4.9	0.09	2.7	0.78	1.7	-7.7	0.73	2.6	2.4	2	-1.3	-4.6
5.5	5.9	-0.32	0.18	3.6	4.1	0.72	1.8	1.8	2.5	-0.61	3	2.7	-6.3	4.7	-2.5	3.9	-6.8	-0.64	-3.4	4.8	-2.6	-9	-2.3	-1.7	2.2	1.8	-5.2	1.1	-4.6	-2.9	-1.2	-2.4	-3.6	0.06	-1.4	0.75	0.15	-0.12	-2	0.62	3	-0.37	-2.4	0.92	3.3	-2.8	2.1	-0.41	-9.4
7	1.4	-0.11	2.7	-8.5	0.5	-4.8	4.1	-0.14	-5	-0.46	-9.9	-0.77	-1	-0.64	1.2	-0.87	3.2	1.7	-6.7	4.7	-1.1	-2.9	-2.2	-3.4	4.2	-0.43	-3.6	-2	-1.7	-5.4	-6.3	3.3	-1.9	0.51	2.1	-2.8	4.9	3.6	-2.2	-2.1	-4	-1.6	0.76	-1.2	-0.76	-1.5	-2.4	1.8	-3.5
0.15	4.4	-2.5	-0.34	-4.4	-0.98	-7.2	4.2	-3.1	0.41	-3	-0.82	5	0.48	-2.2	4.6	-3.9	0.69	-5.3	0.34	4.7	-1.7	-1.6	-5.1	-9.5	3.4	-4.2	-0.05	-9	-2.8	-1.2	2.6	0.87	4.6	-10	3.1	-7	3.6	-0.69	6.7	-10	-0.51	-3.8	0.42	-8	5.4	2.8	0.11	2.4	2
0.25	2	-2.8	-5.3	-3.5	-6.8	0.64	0.93	-0.62	-1.5	-3	-0.24	4.8	3.4	1	2.9	0.79	-9.7	-2.5	1.7	2.5	-4.4	0.1	0.86	-0.39	1.1	-3.9	-4.8	1.2	2.6	-3.1	13	-1.6	2.2	-5	-4.4	5.2	4.7	-3.5	1.1	2.6	1.4	0.14	-0.07	-3.3	1.1	15	9.7	8.8	7.5
2	-4.4	-5.7	0.23	-3.8	1.9	-0.16	0.03	-4.7	-4.1	-2	-7	2.3	-0.65	-2.1	-0.42	6.4	-2	-1.8	-3.1	8.5	1.6	-4.2	2.1	-1.9	2.2	-13	-3.9	-2.8	-0.41	-11	1.5	-2.5	-2.5	3.5	0.53	-4.3	-3.9	-12	-6.5	-3.9	-0.16	-0.62	0.5	-3.1	-5.1	11	8.4	13	5.3
-3.8	-2.5	-7	2.8	-8.3	1.6	0.29	5.9	-3.9	5.9	-5.9	3.1	-11	-2.9	-4.2	-2	-3.4	-6.8	-5.8	-0.82	2.4	0.77	-7	-2.9	-3.1	1.1	-8.3	1.9	-4	0.92	-4.4	-1.9	-1.2	2.7	-5.4	0.22	-6.9	4.1	-1.2	-0.92	1.6	0.57	1	0.23	-5.5	-2.9	6	5.5	-0.44	4.5
3.1	-3.1	4.8	3.3	-3	6.4	3.6	-0.62	-0.7	-2.1	-0.06	6.1	-9.3	-1	1.7	-3.6	4.2	-4	-0.54	-8.5	0.57	1	-11	-1.9	-2.5	2.8	-0.56	4.1	-10	4.4	-3.4	1.8	-2.6	2.4	0.26	5.2	-2.5	1.9	-0.87	3.5	-2.3	4.2	-5.2	1.5	-6.6	2.1	5	-3	0.29	-2
2.8	13	2.8	2.2	3.3	6.4	9.3	-0.66	13	-1.3	3.6	8.1	0.81	-6.6	3.8	1.1	8.6	-1.4	1.5	-5.2	2.8	0.42	6.5	-1.9	0.06	2.3	-12	-2.8	9.6	0.94	1.7	-5.8	5.2	-2	6	-3.4	-2.2	-3.9	12	5.3	0.98	-3.5	-1	-3.2	3.5	5.6	6.2	2.5	2	-3.1
0.06	14	-2.9	7.4	-4.7	7.3	0.22	2.6	3.2	3.7	-2.1	9	-5	-3.3	-0.22	0.56	-3	6.8	-9.2	-3.5	-0.15	2.5	-8.9	-1.3	-4.3	-1.3	-7.4	-1.8	0.99	2.1	7	-5.8	-0.15	4.3	-3	-2.4	-1.4	4.2	4.1	2	-0.24	-3.8	-3.7	4.9	2.3	3.8	1.8	-0.22	-5	4
-2.2	-1.2	-1.5	3.2	0.85	-3.8	-5.2	-1.5	-0.43	2.5	-0.01	2.4	3.7	5.1	6.2	-2.7	-1.3	7.4	6.2	-5.6	-7.3	4.4	-4.7	-3.2	-0.13	-1.1	5.3	-0.36	-0.46	-6.2	9.4	4.6	1.7	2.1	-1.9	-4.7	0.56	-2	1.4	3.5	-0.4	-0.12	2.6	2.1	2.3	-0.16	7.2	0.12	2.7	10
7.3	-2.6	4.8	-0.75	5.3	-4.9	-0.98	-3	5.9	-4.6	-3.5	0.79	2.6	-4.6	3	-0.75	-1.8	-1.2	-1.7	0.63	7.7	0.29	7.4	10	-0.65	4.7	5.5	2.6	0.38	-0.3	-7.5	-6.5	-0.52	2.2	-0.07	-7.4	2.9	-5.7	-0.29	0.06	5.7	1.1	-3.8	3.4	7.4	3.5	2.2	-2.5	-0.48	-1.2
0.42	3.4	-1.7	-3.6	3.2	-1.1	-9.9	-4.6	-7.9	-9.7	-6.4	1.9	-12	10	6.1	13	1.4	1.5	-4.2	12	0.76	0.14	-5.2	11	0.15	5.9	0.16	5.5	-2.6	5.6	-3.7	1.1	-0.52	5.8	-2.4	5.7	-1.5	7.9	-4.2	0.8	-2.5	7.6	-2.5	9.7	-1.9	7	-4.2	-0.32	-8.7	-1.5
-8.3	1.8	-2.3	-6.2	-2.9	-4.5	-7.5	-6.3	-5.5	-5.6	-10	0.17	-0.55	0.84	1.1	5.5	-0	3.5	-2.5	4.5	0.8	0.76	0.93	0.06	-2.9	0.84	-3.1	3.3	1.1	6.7	-10	0.2	-4.4	2.7	2.2	6.4	-4.2	3.4	0.33	2.3	-3.1	4	-2.4	4.6	-6.5	1.4	-9.2	-8.7	-4	-7.4
-4.3	1.2	-5	1.3	2.9	-1.4	-7.4	-5	-5.4	-1.2	-14	2.4	2.6	3.3	-2.4	1.9	0.49	1.5	-6.5	0.42	1.7	4.9	-1.1	-0.36	-2.6	3	-3.5	-2.9	-3.1	4.4	-7.1	-7.9	-5	-4.5	-3.2	4.3	-4.1	3.3	-1.4	-4.1	-4.5	8.6	-2.4	2.9	-1.1	2.1	-4.8	-15	-0.31	-18
-3.8	1.9	1.2	3.1	11	0.03	-2.2	-3.6	-3.9	-2.4	-6.1	-1.5	2.2	13	3.8	3.5	-0.77	3.8	4.5	7.6	-2.5	3.5	0.28	9	0.81	0.78	-9.2	-8.7	-5.7	-6.7	-3.3	-1.5	-1.4	0.29	7.2	-3.3	1.4	-0.42	-3.3	-6.2	-3.8	-1.3	1.3	7.4	1.2	0.74	-1.4	0.9	0.57	-4
-3.9	1.3	-1.5	-2.9	14	-0.43	-4	-7.1	-3.6	-6	-3	-4.2	5.3	2	-0.83	1.2	0.18	1.6	8	-1.6	-8.4	-0.82	0.13	6.7	7.1	-0.74	0.13	-0.33	-2.2	-4.9	-6.2	-0.34	-2.7	1.2	8.5	2.2	0.19	2.2	-0.82	-1.4	-3.8	3	5.8	2.1	4.6	-2.8	-7.1	0.27	-3.9	5.8
2.1	-4	2.2	-5.3	13	8	-4.1	-1.4	-2.8	-3.8	0.05	-4.9	6.2	3.1	-2.1	0.11	-3	-3.6	6.4	0.92	-5	-2	8.6	6.5	3.8	4.3	7.4	-2.7	7.8	-1.6	-0.52	-3.9	0.46	4.2	0.13	-2.1	1.6	-2.1	6.7	-8.3	-4	-0.24	6.4	0.83	5.2	-1.5	3.3	-2.7	4.1	3.2
6.3	-5.5	4.6	-1.2	5.7	0.83	2.1	-1.8	-0.2	-5.3	2.1	-4.4	-0.6	-1.9	-0.97	1.1	0.33	-0.2	-0.97	0.65	-3.4	-7.5	-4	-6.4	3.4	6.3	3	2.5	1.6	1.9	3.2	-1.7	2.1	-0.17	7.9	3.8	3.7	1.2	0.32	-5.5	-5	4.9	5.2	7.3	0.69	0.05	1.1	-1.6	17	1.5
[truncated: 952 more columns]
