# Supplementary material for: Dyslexia on a continuum: A complex network approach
Source: PLoS One. 2018 Dec 17;13(12):e0208923. doi: 10.1371/journal.pone.0208923 (PMC6296514; doi:10.1371/journal.pone.0208923)
Supplement: S1 File — Detailed information about the archive contents is provided in the included README.txt file. (TGZ) [file pone.0208923.s001.tgz › FS_605_VV_run_1.csv]

-0.04	0.03	4.8	12	9.7	12	-0.32	3.4	7.5	3.7	5.6	9.1	4.1	3.9	8.4	5.9	-3.1	-0.63	4.9	1.7	2.4	0.86	3.9	-0.08	1.8	2.2	4.3	4.5	7.3	4.7	5	-3.6	4.1	3.2	6.5	1.7	4.7	9.2	8.3	8.4	1.7	3	-0.1	-6.1	11	1.9	5.8	5.4	-0.08	-3.2
0.08	-0.5	4	6.3	6	12	-1	7.3	6.9	3	2.6	2.7	2.7	6.1	8.7	-1.4	-4.9	-0.83	-4.2	2.8	-3.9	0.09	-2.2	-1.5	3.6	1.7	-1.9	9.9	-2.2	7.7	2.2	6.5	3.3	4.3	0.55	6.7	0.18	9.4	3.2	9.2	4.8	3.6	1.6	-0.65	2.4	7.5	-4.8	4	3.4	-2.1
-0.19	-0.05	-1.6	4.3	5	6.8	5.6	4.1	1.7	2	-3.6	3	2.9	6.8	6.5	-2.8	-3.3	-1.1	-1.6	-4	11	5.6	1.8	-0.46	3.9	0.33	-5.6	3.2	-4.5	0.98	0.76	1.5	3.3	5.5	-2.3	2	-2.4	1.3	-1.2	3.6	7.6	1.7	0.3	2.9	-2.4	2.6	-3	-3.3	7.3	0.93
-0.37	-0.07	1.2	1.6	4.1	3.9	-4.1	-0.44	-3.1	-3.2	2	-1.1	-8.9	6.8	-5.8	9.2	-3.8	2.1	-4.5	-0.94	-1.6	1.4	-7.6	-3.1	-4.2	-0.25	3.7	1.6	-2.5	9.9	0.24	-0.08	-3.2	5.2	3.9	5.3	-3.4	1.5	3	4.3	3.6	2.2	-3.4	-2.5	1.3	-2.6	-3.2	-0.13	0.83	4.3
-0.12	0.37	-1.6	-2.9	-0.88	2.7	-6.8	-2.2	-4.9	-3.4	-2	-7.2	-6.5	5.6	-2.8	7.1	-1.3	1.8	1.9	0.65	-1.7	0.72	-3.6	-0.55	-3.3	3	0.33	6.1	2.9	6.3	8	1	2.3	0.92	3.3	8.8	-1.1	3.7	3.9	3.3	-0.24	-7.5	-7.1	2.8	0.24	-0.34	6.3	-2.3	-6.3	1.7
0.29	0.38	-4.4	2	-2.6	-0.31	-9.6	3.7	-3.6	0.79	-8.3	1.3	-1.9	3.5	-4.2	-0.54	-4.8	-2.3	-1.5	-1.2	-2	-0.74	-2.4	-2.7	6.1	0.61	-2.6	5.8	5.6	4.4	1.1	3.6	2.4	2.5	4.1	2.6	4.1	7.6	4.6	3.8	-5.3	-0.98	-6.7	2	3.3	-1	-2.8	-1.4	0.29	1.1
-0.23	0.29	5.2	6.4	-0.04	5.9	-2.9	8.3	-1.5	4.8	-0.91	5.6	-5	4.5	-7.4	-0.81	-2.1	2	-3.1	-2.2	1.8	-3.9	-0.56	3.7	1.4	2	-4.4	3.2	0.47	4.9	-4.4	7.1	-2.5	3	0.45	2.2	-0.78	1.4	-1.7	0.68	-11	10	-7.5	-0.75	2.6	1.3	4.8	-2.8	3.1	4.6
-0.36	0.52	8.6	3.6	2.4	2	2.4	-0.28	-0.11	3.2	9.1	2	-1.5	2.9	-2.8	-0.13	0.13	-2.3	-6.9	-5.4	-8.7	-8.2	-2.1	0.86	0.26	2	-0.65	2.5	-5.6	-4	0.74	0.12	0.89	-0.37	-3.5	7.5	-1.4	-2.2	1.9	10	-4.8	4.1	-1	-4.4	1.5	6.7	4.4	-0.53	4.4	0.37
-0.18	0.07	3.6	-2.3	6.2	-1.2	-0.31	-1	4.6	5.7	3.4	0.37	2.3	7	3.8	2.9	-11	-4.8	-3.6	1.6	0.14	6.9	4	2.2	-0.81	1.6	-0.33	5.5	-4.3	-1.3	-0.97	2.4	2.3	-0.58	-1.8	2.5	0.85	2.1	3.4	6.1	-5.1	0.5	-0.92	-0.83	-5.8	3.1	-4.1	0.32	1.6	0.59
0.09	-0.29	0.04	2.4	-0.75	7	2.9	3.4	3.4	2	3.6	1.5	3.4	10	-6.7	9.7	-0.9	-7.3	5.9	0.77	-1.4	-8	-2	4.1	2.2	5	6.2	0.22	8.8	4.6	2	-4.6	3.9	-0.87	5.6	1.5	6.6	-0.62	-4.1	1.3	-12	9.3	2.4	6.8	-5	2.2	3.9	-4.8	5.6	4.3
0.23	0.25	-0.56	3	-1.3	6.9	-5.9	7.2	2.4	0.88	-2.2	4.6	-0.27	7.4	-3.4	10	7.5	4.4	1.9	5.8	-2.4	3.2	-3.6	7.1	-1.3	7.6	-2.3	-4.4	4.1	2.5	-2.5	5.4	0.71	4.2	-0.92	4.4	-0.82	-2.8	-3.4	0.9	-2.8	-1.7	-0.99	3	-5.5	-2.2	-0.67	-4.2	1.9	0.15
-0.23	0.52	4	3.7	-0.9	3.1	3.8	2.5	1.1	-0.46	-5	-4	-0.96	-1.1	-0.86	-2.9	-6.6	9.9	-4.4	9.5	4.4	7.6	2.5	-4.2	1.7	9.1	-0.26	6	-3.1	1.2	-3.9	3.9	-5.2	4.2	-1.2	2	-3.5	6.1	3.5	6.2	-7.6	-2.5	-3	6.8	-5.5	7.2	-1.8	6.2	-2.7	5
-0.28	-0.31	0.95	2.1	-2.3	1	5	-0.72	0.6	-0.55	0.19	-7.5	-0.46	5.2	-0.64	3.9	0.04	5.2	1.1	8.3	-12	4.5	1.2	-2.5	-5.8	2.4	2.6	10	-4.7	5.2	-4.7	2.1	-16	1.5	-0.75	4.8	5.8	6.9	-1.4	5.3	-3.4	3	-0.26	7.9	6.2	7.6	-1.1	7	-5.9	6.4
0.06	0.35	-3	0.58	-0.93	-1.2	6.4	-0.76	3	-5.5	-5.5	-0.16	3.6	-1.4	-7	2.7	2	5.1	-7.6	9	-7.6	9.3	-2.7	-0.32	0.23	-0.75	-3.6	12	7	6.5	-3.3	2.1	14	-2.2	3.1	1.4	2.9	7.3	-2.8	4.9	5.5	5.5	-0.86	3.7	3.2	6.2	-0.88	6.4	-2.5	-0.08
0.22	-0.18	3.5	3.3	5.7	-1.5	0.46	-3	3.8	-0.65	-0.94	3	3.6	-2.8	-3.7	4.3	-0.81	-3.1	-1.1	3.8	-11	-9.7	-0.59	5.8	0.32	2	-4.9	4.6	5.2	5	-2.8	2.7	6.2	0.25	0.15	9.1	2.6	5.4	1.5	6.2	5.7	5.5	3.3	-3.7	4.9	7.3	-1.8	3.3	2.1	2.3
0.17	0.02	4.1	2.3	2.3	2.6	3.1	5.5	4.7	0.96	3	1.7	4.9	1.8	0.88	7.7	20	-5	-2.6	-1.5	-2.4	0.22	-5.1	6.6	-0.46	10	-0.83	-6.9	-0.59	8.5	-4.9	4.3	0.8	11	-1.7	7.8	-1.2	-2	-4.5	4.2	2.6	15	2.8	3.8	1.6	0.39	1.7	-6.7	-2.9	12
-0.21	0.25	0.86	-0.6	5.4	0.07	3.6	1.9	-0.17	-3.4	2.4	-7.8	0.98	1.8	6.7	13	1.1	4.8	-6.3	3.1	4	13	12	13	3	12	-4	2	2.2	4.7	2.7	1.4	5	0.64	5.3	0.18	-2	4.3	-0.18	1.5	5.9	11	0.33	9.2	2.3	2	-0.03	5.5	3.6	12
0.17	0.27	1.8	4.5	3.1	4	6.9	6.8	1.6	-1.1	5.1	-5.3	-1.2	2.4	-3.2	8.2	-5.2	0.13	2	3.2	-4.9	7.5	0.02	5.1	0.19	7.3	-1.9	15	6.4	6.3	6.1	-0.16	7.2	1.9	-0.6	4.4	3.2	4.5	2.1	2.3	2.4	-0.42	3.9	15	7.8	2.3	1.1	5.6	1.7	5.3
0.44	-0.11	7.1	0.37	7.4	3.8	5.8	2.7	3.5	3.2	5.3	1.1	-1.5	0.37	-1.7	0.95	5.5	-7.5	-4.5	-20	1.6	-2	1.6	-1.6	1.4	-4.2	-3.5	5.2	5.1	-11	-4.4	9.4	8.8	-5.6	2.9	0.99	2.3	5	-0.26	5	-0.89	-4.3	3.1	-7.7	2	1	-3.8	6.9	4	-3.6
0.21	0.4	-1.8	-18	-4	-12	0.61	-2.1	-1.5	-0.91	1.4	-2.5	-2.4	-9.4	-4.6	-14	6.7	11	-4.6	13	-2.4	2.3	-0.55	-6.5	0.79	-15	-4.1	-7.6	-3.6	-12	-4	4.3	0.19	4.4	-0.99	-2.9	-0.29	4	-3.4	1.3	-0.77	-6	-6	-3.1	-3.6	-3.8	1.1	8.2	4.2	-20
-0.63	-1.1	1.7	-10	-2.7	-1.3	0.91	-0.49	-1.3	1	-0.18	-4.5	4.5	5.4	1.1	-5.8	-1.8	-8.6	-14	1.6	3.6	0.31	-0.01	1.6	-4.5	-13	5.1	-6	-5.9	-9.9	4	1.7	1.4	-12	-1.8	4.5	-3.9	-5	0.39	-2.9	1.8	-12	-6.4	-6.4	-2.8	2.9	0.54	-4.9	-6	-16
0.02	0.01	-3.9	0.07	-5.3	-7.5	-2.3	0.78	-6.2	3.2	-0.7	3.7	3.1	0.91	-0.93	-0.38	0.46	-3.3	2.8	-7.7	-5.4	-0.57	3	-4.6	5.7	-3	6.6	6.8	5.9	0.75	-2.5	-5.5	6.1	6.1	4.6	-6.4	-1.4	-2.5	5.8	-2.7	3.8	-1.8	1.7	8	-4.2	-15	-1.2	-0.69	2.5	2.1
-0.03	-0.69	-3.4	2.2	-5.2	-4.2	-6.5	-2.3	-1.5	2.3	-6.8	-4.2	-4.3	-3.3	-3.7	1.9	-3.9	-2.9	-2.3	-2.9	-10	0.24	-6.5	3	-5.3	-0.88	8.6	-3.9	-2.1	-3.9	-2.3	9.1	-3.6	-2.6	1	-5.7	3.4	-8	-1.2	-7.1	-1.6	-3	-0.72	5	2	-5.8	1.2	0.63	-12	0.18
-0.04	0.32	-2.5	-2.8	-5.3	-0.41	-8.7	0.93	0.3	8.8	-0.17	-5.2	-5.8	-5.1	3	2.6	-1.9	-0.36	-2.7	10	-4.3	5.1	-3.8	2.4	4.3	-2.3	1.7	0.77	7.6	6.4	-0.15	8.3	8.7	-0.71	0.79	-0.21	-1.9	1.2	-3.9	-2	-0.05	-4.2	1.2	9.4	0.02	-0.06	-3.9	7.9	3.6	-2.9
-0.5	0.21	-8.2	4.9	-5	-3.4	-0.6	1.6	-2.7	4.1	-5.3	0.83	-1.2	4.5	-2.5	5.8	-9.7	-6.4	-3.3	10	-5.5	0.86	-1.2	-3.6	4.3	-0.36	5.2	-1.9	-2.7	-5.4	-6.6	-4.3	-5.2	-4.1	-3.4	-1.7	0.92	-4.7	-3.1	-0.5	-12	-8.3	-5.3	5.3	-11	-16	5.7	-6.9	-2.5	0.38
-0.49	0.55	-5.3	-3.2	2	-5.4	-1.2	6.4	-3.5	1.5	-4.7	1.5	-0.18	-1.1	-1.8	2.4	-5.3	2	-2.9	7.6	-3.5	11	1.5	6.5	1.6	-3	0.8	5.1	-4.4	-7.8	-5.7	-7.7	-8.4	-10	-2.6	-1.9	3.3	-0.81	0.48	-3.9	-3	-4.4	3.2	-0.23	-4.3	-3.1	9.2	1.5	-4	-4
0.28	-0.04	-9.8	2.3	-11	-2.2	-1.9	2.5	-1.4	0.22	-2.1	0.48	-2.4	-0.93	0.75	0.66	-2.8	-2.7	4.3	-3.1	-4.3	7	-1.4	-5.1	3.6	-2	7.3	2.7	3.5	-1.4	-5.7	-3.9	-3.5	3.9	-3.6	-6.3	-2.9	-1.6	-0.66	-2.4	-0.11	6.2	11	7.4	-1.3	1.6	-3.8	3.6	-2	6.1
-0.02	0.12	-3.6	-0.5	-2.8	-3.8	-3.8	-0.59	-0.33	-2.5	0.73	-3.1	4.5	-1.1	4.3	3.1	1.5	0.65	5.6	-1.9	10	2.1	6.7	-3.4	3.7	1.4	-3.4	-8.5	5.3	-1.9	-5.5	-5.3	-6.1	-3.1	5.7	-3.7	-2.3	-8.7	4.3	1.3	-1.4	-0.28	6.1	0.45	-0.81	-2.9	-6.6	-9.7	2.2	9.3
0.05	-0.59	-2.6	5.7	3	-5.9	2.1	-7.1	-6.7	-4.1	0.74	-4.1	2.3	-3.7	-0.18	8.3	0.02	-7.7	1.5	5.4	7.6	-3	3.4	0.32	0.62	7.2	-15	5.5	-0.99	5.2	-3.9	-0.46	-0.49	-1.7	-5.2	7.2	-7.2	3.8	-5.2	3.6	-1.9	3.9	-0.64	4.7	-10	3.6	-7.5	4.4	14	3.4
-0.26	-0.94	5.8	-13	-1.8	-30	6.2	-9.3	1.8	-6.4	3.4	-5.5	11	-21	-7.5	-39	-8.9	-16	-0.83	-31	-5.2	-23	0.71	-21	-9.3	-32	-5.6	-33	-9.9	-59	-5.1	-22	-9.5	-53	-11	-35	-3.8	-44	-4.4	-33	-9.7	-29	0.5	-52	-5.5	-32	-1.6	-20	-5.4	-35
0.25	-2.6	1.8	-70	0.71	-72	9.1	-62	7.6	-51	5.7	-43	-3.7	-63	5.5	-64	14	-10	11	-17	13	-22	-0.4	-56	-4.8	-35	-9.7	-21	-6.9	-31	0.44	-27	-5.4	-17	-3	-33	-9	-12	-4.5	-30	-10	-21	5.6	-25	-5.7	-31	-8	-16	-3.2	-32
0.23	0.96	-6.9	27	5.2	17	-1.6	9	-0.29	8	-1.6	17	-0.26	11	6.5	12	15	7	11	20	4.8	48	-1.4	8.5	3.3	14	1.3	13	-3.7	14	5.5	1.8	0.04	17	-8.6	23	-6.8	22	-4	13	1.8	3.8	7.5	14	-0.84	18	1.9	6.5	9.3	9.2
-0.02	0.01	1.7	-7.2	-4.2	-11	-1.7	-5.6	1	-8.4	-0.21	-5.5	3.5	-10	4	-1	2	-3.8	9.8	-6	-0.53	5.8	-5.7	-2.2	1.6	0.14	14	-14	1.1	-3.3	12	-6.8	-2.5	-3.1	-1.1	-3.9	2	-12	1.8	-12	10	1.7	-2	-4.5	1.8	-6.2	4.3	-10	-0.88	2.5
0.83	0.1	0.07	-5.8	0.95	-5	-3.8	-6.2	-2.8	-5.4	3.9	-2.4	1.8	-4.2	4.1	-0.76	6.4	-7.5	4	3	7.9	4.8	-0.37	1.9	4.4	-2.9	7.7	-1.2	-0.14	-6.7	7.1	-2.5	5.5	-9.7	3.7	-0.67	-1.1	-6.2	5	-5.1	14	-11	-0.87	-2.1	5.7	-1.8	-1	-0.65	1.8	-5.6
-0.08	0.44	3	-7.4	7.1	2.9	4.4	-0.82	-1.3	2.6	-0.98	-0.72	3.9	-1.9	-0.46	4.3	-1.5	-1.9	6.1	6.8	4.7	7.9	-1.6	1.1	-3.8	3	-7.1	-4	-0.4	-3.4	-1.4	0.14	6.2	-6.6	3	-2.2	-1.2	-1.3	2.4	2.2	-0.43	-7	0.66	0.8	1.4	3.6	-3.7	-2.3	0.96	1.3
-0.2	0	-1.1	0.08	7.3	10	2.8	8.2	4.3	0.76	-1.9	8	4.3	0.55	2.9	3.4	-0.5	10	4.3	-0.96	7.8	-4.5	0.82	2.5	-4.3	0.99	3.1	-4.8	0.1	3.7	-0.04	-6.1	5.2	4	-0.59	1.7	-0.82	-0.85	-0.31	0.18	-13	-5.5	0.25	-3.1	-4.7	1.5	-4.3	-0.63	-15	-0.31
0.31	-0.02	0.54	1.9	2.8	3.2	0.36	-0.76	-0.92	-0.71	-4.4	7.3	-3.5	-4	2.2	-2.5	6.2	8.1	14	8.3	4.2	1.7	0.29	-4	-5.1	-4.4	3.6	2.4	-2.2	-4.6	2.7	-4.3	-5.6	4.8	-0.95	-8.9	5.1	-3.2	5.3	-2.1	0.88	0.45	-0.44	0.31	6.1	-3.3	3.4	-1.8	-7.8	-4
0.1	0.13	-3	5	-4.6	-0.69	-3.6	-1.3	-3.5	0.05	0.28	-3.6	-1.1	-0.3	2.8	0.75	-8.2	0.65	-2.9	-2.8	-4.2	0.7	-2.3	-0.94	2.3	-5.9	-5.3	-4.1	4.6	-6.3	7.5	-3.5	10	2.2	4.4	-13	-0.38	-4.4	0.85	-5.5	8.4	-0.45	2.5	-3.4	6	-3.9	-1	0.46	0.95	-0.75
-0.03	-0.12	-2.6	-0.27	-6.1	-0.95	-1	-7.4	0.43	1.4	1.4	0.33	-5.1	-3	1.9	2.9	-5.4	-2.2	-7.5	-5.6	-4.7	7.4	1.4	5.9	-0.01	-3.4	-9.2	-9	-4	-1.1	-5.3	-6.1	-3.7	-7.5	-8.8	0.92	-7.9	3.4	-8	-4.4	2.6	-2.2	-2.2	-4.4	-5.2	-6.8	-11	-0.03	-2.6	0.43
-0.14	-0.03	-1.4	2.9	-5.4	2.7	4.8	-2	-3.1	3.8	4.1	3.6	-7.2	-2.1	0.45	3.9	-6.2	-5.8	0.96	-0.46	5.6	-0.25	2.9	0.73	0.22	5.3	-1.4	-8.8	-2.1	1.5	-0.35	-5.7	-4.2	0.35	-4.8	5.9	-8.2	-5	-7.1	1.8	-1.5	-2.4	1.7	-1.4	-7.9	-3.4	-6.1	-5.4	1	7.2
0.08	0.22	-0.61	2.6	-2.4	1.8	0.59	0.24	-2.9	-1.2	-4	-0.28	-4.4	0.79	-9.4	-7	-4.2	3.5	6	3.2	2.2	-7.2	6.4	2.5	-1.1	3.9	-4.1	0.89	-1.7	3.9	-0.53	3.1	-5.3	-5.8	-2.3	2.8	-3.7	2.9	-7.8	4.7	-2.3	-1.4	-2.6	-4.6	-5.5	4.5	-1.1	6.9	-0.7	1.5
-0.01	0.38	-1.2	1.8	0.19	6.6	-3.7	-3.7	-0.25	-0.39	3	-4	-2.1	-1.2	0.41	-9.5	-3.2	1.3	8.6	0.59	6.4	-7.8	4.8	-1.8	-2.1	2.2	-0.72	4.8	-0.55	8	1.6	-0.72	-4.4	2	-2.9	6.6	2.2	6.2	-4.6	-2.3	3.3	2.4	-5.2	-0.74	1.4	3.8	2.4	3.8	-5	4.1
0.09	-0.08	-5.4	-4.7	-5.4	0.75	-4.6	-6.4	-0.86	-4.5	1.9	-3.8	-6.8	2.8	-1.4	-2.1	-7.7	-2.1	2.4	-4.9	-5.8	-8.6	-0.33	-0.68	-5.3	1.2	5.3	4.7	-1.6	3	-3.8	4.1	-0.66	0.34	-1.6	2.1	3.8	1.9	-4.4	0.25	3	7.5	-5.8	-5.3	-0.53	8	4.8	1.7	-9.8	-5.6
0.24	0.24	1	-7.8	-4.1	-3.6	-1.5	-8.2	1.1	-5.1	0.3	-1.6	-0.11	-5.9	-6.3	-4.5	6.5	8.3	8.4	-4.3	7	-5.4	0.93	-1.9	-1.8	4.4	0.72	-1.6	-4.8	7.2	3.8	13	4.2	4.9	-0.89	-0.18	-0.18	0.61	0.42	0.09	8.4	3.2	6.7	0.73	0.23	13	-4.4	0.91	-4.3	-8
0.41	-0.21	-1.6	1.5	-0.62	3	0.26	2.7	-1.6	5.1	-0.45	4.5	0.72	-0.32	-2.2	-4	5.1	3.1	1.5	-3.5	15	-6.2	-1.4	1.9	0.86	3.1	-1.1	3.5	-0.77	12	3.1	0.99	-0.8	12	1.5	4.3	0.14	-0.32	-1.2	-6.1	3.8	-3.4	0.66	8	-3.3	4	1.6	2	4.9	2.6
-0.28	-0.27	1.5	4.8	-0.03	1.4	3.8	-0.15	1.4	-1.2	-1.9	-4.5	4.7	2.3	-4.6	-3.7	0.74	1.1	-1.9	-1.1	-7.9	-2	-11	3.5	-9.3	2.3	-4.3	-5.2	-5.2	14	-6.7	5.4	-3.5	9.6	-5.3	2.2	3.4	-1.5	-14	-2.7	-12	-5.8	-10	-3.5	-7.2	-5.7	4.1	-4	-8.9	2.4
-0.7	-0.13	4.8	1.9	9.1	-0.21	3.1	5	7.2	-0.19	-4.3	4.7	9	-0.02	5.7	-2.5	14	4.9	-7	-1.2	-13	-0.34	6.4	-6.8	-5	-4.2	4	1.9	1.4	7.5	12	3.3	6.7	4.8	8	-1.8	2.5	10	4.7	-1.1	3.2	-9.4	-7.5	-7.2	0.74	5	3.2	8.9	-3.8	2
-0.04	0.21	-1.4	1.4	7.7	5.8	5	3.9	-1.5	-0.44	-2.4	0.09	3.6	4.5	-2.7	-1.8	4.7	5.4	-13	-0.13	-7.9	1.4	3.8	-0.75	-6.8	-0.55	1.4	5	-1.9	1.8	-1.1	4.9	5.7	0.57	2.3	6.5	-5.3	3.1	5	5.5	7.3	2	-1.2	-2.3	4.3	6	3.8	-1.8	-8.3	3.1
-0.22	-0.21	4.3	1.2	-3	4.6	1.4	-0.38	-1.2	-0.82	0.06	2.8	-1.9	4.4	3.6	2	-2.8	-3.6	-4	-3.5	-3.8	-1.9	2.2	2.9	0.49	2.7	6.5	-9.9	-0.95	-2.1	0.47	1.8	-3.3	1.1	0.64	-2	-2.4	-6.3	1.2	-5	5	5.8	-6.3	-3.4	-2.5	-0.69	-2.4	-3.2	0.6	5.6
-0.12	0.16	0.72	-0.37	0.8	0.04	5.9	1.4	1.4	-0.32	1.6	-1.7	-2.4	-0.8	-0.61	-3.4	7.6	5.4	-2.1	2.8	8.4	4	0.21	7.1	-8.1	-3.4	4.1	-2.1	-1.2	-0.13	-1.4	-4.7	-8.1	-6.9	-6.2	-3.2	3.2	-0.5	-0.21	-0.55	4.1	-1.3	3.2	2.7	3.2	3.8	5.9	-0.87	0.88	1.3
0	0.54	1.6	-3	0.28	-2.3	4	-3	-0.35	2.4	2.6	-1.8	0.59	-6.6	-5	1.2	8.3	4.4	-3.1	0.81	6.3	-0.98	-3.6	8.3	0.42	-6	-3.9	4.2	-2.5	-1.6	-2.7	-2	5.5	-7.8	-8.9	-11	-1.1	1.2	-1.5	1.4	-3.7	-4.2	5.7	5.5	2.1	0.13	-3.7	3.8	3.7	0.14
-0.12	-0.05	-4.1	-9.7	-0.03	5	-1.7	-3.9	-2.9	-4.8	-8.7	-0.65	4.9	-5	-2.3	-11	9.8	3.8	5.2	-0.23	6.7	-7.1	-3.4	-4.1	-2.4	-7.8	5	12	-5.7	-0.87	0.75	4.4	-7.3	-1.2	-1.6	1	2.3	-2.1	0.67	2.8	-6.8	1.2	-3.4	-0.04	2.6	5.2	5.1	3.8	-1.5	-4.4
0.24	0.1	-3.8	8	-4.3	6.6	-0.03	12	0.8	4.8	-6.5	12	-0.23	4.7	0.54	-3.8	8.5	0.8	4	-3.8	0.55	-13	-3.7	-1.5	-5.2	-0.92	16	5.9	3	5.6	4.5	-0.83	-10	4.1	3.2	7.1	2.8	0.1	7	1.3	5.1	12	1.5	-2	7.3	3.3	4.6	3.7	-7.8	-2.6
0.25	-0.06	4	3.8	-0.08	3.4	-1.7	-0.33	-0.09	5.3	-2.8	-1.1	-2.8	-0.27	-0.65	-4.1	1.6	5.9	7.8	4.2	-0.17	-8	-0.49	-6.9	-0.61	4.8	2.7	-0.88	4	-3.1	4.3	-1.4	-2.6	-7.2	4.3	-4.8	-0.41	6.4	-3.9	-2.5	4	3.7	2.1	10	-0.36	3.6	-0.29	2.1	2.9	0.5
-0.18	-0	-2.3	5.9	-1.8	3.2	4.2	-7.1	1.1	-2.3	0.5	-0.78	2.6	1.5	1.8	-5.1	-3.3	-1.9	-7.5	-2	-1.3	-4.1	2.3	-4.6	2.4	-1.3	2.1	0.07	0.12	1.4	-2.6	-4.3	2.1	3.6	-2.2	-6.2	6.4	3.3	-0.92	-1.6	-2	-0.52	9.1	0.49	0.39	1.1	5.7	3.7	8.1	1.6
-0.07	0.13	0.62	1.3	3.5	4.2	-0.55	-3.3	-2.4	0.28	-1.3	4.1	3.5	3.6	6.7	2.6	1.4	-3.2	-1.5	1.6	-5.5	4.2	4.3	8.8	4.7	0.48	-3.1	-4.5	1.9	-1.5	0.63	-7	2.7	0.23	0.41	-9.9	-1.8	0.8	5.7	-3.7	3.4	7.4	1.4	-4.3	-3.7	2.6	-0.28	0.2	7.7	-5.8
0.49	-0.47	1.1	-0.27	6.9	6.3	-5	3.1	0.32	5.2	1.9	2.9	4.9	0.68	5.7	5.2	-5.7	-10	4.9	-6.7	2.8	-4.8	2.7	4.1	-3.6	1.6	4.5	1.9	-1.2	-0.46	7.2	0.62	-5.2	3.6	-1.3	-4	2.3	1.8	6.3	0.72	-2.7	11	-0.52	0.8	0.36	8.2	3	5.9	-10	-0.79
-0.7	-0.34	-0.81	3.7	3.2	6.3	3	3.8	5.4	6.2	9.4	1.6	7.5	1.1	4.9	5.8	4	-6.8	0.46	-6	8.3	-5.2	1.8	6.2	-4.1	4.5	5.3	-7.1	4.3	2.4	5	-0.41	-2.5	6.4	9.9	-1.3	-1	3.2	1	2.7	-0.91	12	-6.2	1.5	5.7	1.1	3.9	-4.5	2.4	3.7
0.06	0.02	-5	6.8	0.36	2.6	5.6	-1.8	0.72	-0.27	6	2.9	2.8	1.1	8.6	8.2	12	-0.79	3.8	-6	4.2	6.1	-8.2	6.8	3.2	6.1	3.2	-7.7	5.4	-1.2	-0.64	3.2	-1.2	7.3	1	-2.3	-1.7	1.8	0.41	0.96	-0.39	1.4	0.39	5.5	6	1.9	-3.1	-3.3	2.2	15
-0.48	-0.45	-1.4	4.6	1.1	3.6	0.77	-0.21	-3.9	1.9	-5.6	0.95	-1.6	-1.6	3.5	-9.5	-2.5	-0.65	-1.8	-4.1	-2.6	3.8	-0.52	11	-1.6	-0.05	-7.9	-4	1.3	-2	0.23	-1.1	-3.3	-9.8	-1.6	0.19	-4.2	-1.6	-3.8	-2.1	-4.3	-7	2.4	-1.4	0.62	-2.2	-5.5	-3.9	5	10
0.18	-0.28	3.9	1.5	1	3.6	1.4	0.97	0.46	4.7	3.8	6.2	-2.8	-2.6	2.8	-11	2.5	3.5	1.6	6.5	-1.8	-5.5	-0.44	-0.35	3	-5.1	1.1	-7.5	-2.6	0.17	7.2	-4.8	9.9	-3	-2.7	3.1	3.8	-3.3	0.54	-4.1	2.6	-7.5	3.1	-1.3	4.8	2.1	9.7	-2.4	-1.5	-8.5
0.58	-0.27	2.5	12	6.5	8.1	1.3	8.2	0.15	11	1.3	16	-0.61	5.2	9	5.4	-6.2	-7.1	6.2	-5.5	0.84	-19	1.4	-7.4	2.3	2.6	0.89	4	2.7	11	-0.55	-0.62	3.7	14	2.5	9	3.8	-4.1	5.9	-1.9	7.5	0.16	4.7	6.1	0.79	-0.23	-1.5	-7.3	8.5	6.3
0.32	-0.3	2	-1.6	-3.3	5.9	-5.7	1.3	-1.2	5.3	0.59	4.5	-4.6	2.2	-1.4	1.4	3.1	1.6	3	6.4	0.62	-2.9	0.59	5.1	-3	4.7	-3.9	-7.4	4.1	3.1	7.4	0.42	-1.7	3.4	-0.13	4.4	-0.78	-2.9	-0.69	0.83	5.9	9.4	3	10	-0.58	1.1	2.6	-1.2	10	3
-0.03	-0.41	-2.7	6	-5.8	7.4	3.4	8	-0.44	0.19	-2.4	2.8	-1.9	2.3	-6.5	3.4	4.4	-1.4	1.6	-3.3	-1.6	-7.7	6.8	6.4	1.6	-2.6	4.7	0.03	-2.6	-5.6	-0.24	-5.3	-7.9	4.1	-0.41	-1.7	4.6	-2.6	-4.1	-2.6	2.7	0.44	5.3	-2	1.8	-6.9	5.1	-3.4	2.1	1.5
-0.07	-0.82	-3.4	-0.97	-1.7	1.9	-3.8	11	-4.5	1.5	-4	4.2	2.3	8.4	-1.6	5.8	3	-6.5	9.1	-7.2	0.22	-8.3	-0.14	-4	-0.94	-3.4	7.8	-12	-6.3	-14	-0.02	0.07	-7	-5.5	-4.5	-14	2.8	-7.7	1.5	-8.8	-7.8	-5.4	5.4	-0.93	0.29	-10	4.5	2.1	-8.1	-5.6
0.48	-0.05	-5.5	1	-1.1	3.7	-1	0.33	-0.45	4.6	-0.77	3.3	1.5	8.1	-5.5	-3.3	7.5	7.2	5.4	7.1	0.45	0.39	-2	3.3	-2.6	-1.4	4.2	-12	0.15	-15	-3.3	-0.77	-2.9	-10	-2.3	-10	-2.8	-9.5	-3.8	-4	-5.2	-0.1	0.56	-2.8	-3.4	-9.5	2.4	-0.54	-0.36	-4.8
0.08	0.37	-4.7	3.4	-2.4	5.7	-2.6	2.6	-2.1	4.4	4.9	3.3	0.4	3	-4	3.3	-0.34	-5.1	2.7	5.6	-0.05	-2.4	-7	6.6	2.8	-3.7	-1.7	-2.8	-0.53	-0.1	-5.8	6.7	0.82	3.2	3.2	7.3	-2.7	6.6	-2.6	2.9	1.5	-0.89	-7.2	0.14	0.57	3.8	-5.7	3.7	2.6	-2.5
-0.38	-0.23	-4.1	0.19	-5.7	-4.4	-2.7	-3.5	-6	1.6	-0.15	-2	0.59	5.7	-5.2	3.7	-1.9	-2.4	-3.4	-4	5.5	1.1	-5.7	-0.74	-6.2	-4.3	-13	-7.1	-8.6	-0.38	3	-0.62	-11	11	-5.4	3.9	-7.8	1.8	-10	-3.6	-6.6	-13	-6.1	-5.7	-5.2	2.7	-9.6	-7.1	-5	-7.7
0.03	0.12	0.34	-4.3	-8.8	-9	-3.3	-3.4	-5.6	-3.9	-5.2	-6.6	0.77	-2.8	-8.3	-1.4	0.82	8.3	-0.73	3.6	-2.6	-2.7	-7.5	-1.5	-4.4	-3.5	-3.3	-3.4	-7.2	5.5	-2.3	4.2	-7.4	-0.5	-2.3	-5.1	-4.7	-2.3	-5.9	-0.64	-5.3	-2.7	-1.7	2	-11	2.8	-3.6	0.65	0.57	0.26
-0.1	-0.64	-2.7	-4.7	-6.6	-4.4	-9.6	-5	-1	-7.4	-3	-5.2	0.74	-5.6	-4.9	-2.1	-6.1	-8.2	-3.7	-8.1	3.3	-18	-3.1	-6.5	2.5	-8.4	6.7	1.2	1.7	-0.85	0.05	-4.7	-2.4	-2.9	-0.95	-4	4.7	-4.3	0.22	-0.58	-5.6	9.9	4.7	-0.41	4.3	4.3	2.2	-2.5	2.1	-10
0.16	-0.35	0.82	-3.4	-1.3	-0.34	-1.4	1.2	1.9	-2.7	6	2.6	1.9	-2.5	-5.1	-0.68	2	-5	1.6	-3.2	3.5	-11	-0.69	2.2	-1.3	-5.5	-2.2	-9.4	-2.1	-1.6	-5.6	-4.2	4.4	-1.8	-5	3.6	-0.21	-7	-0.25	-0.74	1.6	5	6.3	-2.5	-5.7	-2.3	-3.4	-11	0.51	-7.3
0.39	0.29	4.4	-0.77	-2.1	-3.8	-0.41	0.15	-5.3	-0.27	3.7	-0.05	-0.11	0.09	-2.2	-5.6	-6.8	0.99	-4.5	-1.6	4.4	-13	-1.7	-0.88	6.7	0.16	-0.1	-1.4	2.2	4.9	-4.9	1.9	10	4.1	4.3	-2.4	1.3	-3	1.3	1.8	0.99	7.5	6	0.68	-3.8	2.8	-2.3	-5.2	7.2	-0.13
0.37	0.12	4.9	1.8	-5.6	-0.51	-2.8	1.9	-3.1	-2.2	-3.5	-0.47	-3	1.1	-10	-6.1	-8	0.12	-8.6	-3.1	3.3	-6	-2.3	-4.9	5.6	-4.2	-6.5	-6	4.3	-0.3	-2.2	-0.52	14	7.5	2.5	-3.4	-3.5	-3.9	1.1	2.5	3	-3.9	-0.46	-1.9	-1.5	-3.1	-2.4	-7.4	8.3	-0.72
-0.14	0.36	-8.3	1.3	-6.2	-0.96	-0.16	-1	-4	0.2	-4.6	1.5	-3.8	-5	1.6	-1.3	2.9	1.5	-5.2	-4.3	11	-4	5.5	-2.9	1.7	-2.5	2.7	-5.2	8	-1.3	3.8	5.5	2.6	2.6	3.2	-5.3	0.98	-3.8	4.8	1.9	4.4	-0.06	-3.5	-6.8	9.3	-3.7	5	-3.5	-3.1	1.1
-0.03	0.43	-2.2	2.9	5.6	2.1	6	1.1	7.3	2.2	3.9	2.3	2.8	-5.6	7	6.4	12	11	11	-9.2	12	-6.3	11	-4.6	0.34	4.5	-2.9	-3	11	7.6	5.5	-2.2	-2.5	11	14	2.3	6.7	-1.6	5.5	-0.14	1.8	4.7	3.4	7.6	8.2	1.2	-1.1	-5.3	-4.5	2.9
0.72	0.21	3.2	-11	7.4	1.6	4.5	4.8	5.4	-1.6	5.1	-1.3	7.2	0.06	2.4	2.4	-1	16	8.4	-7.2	11	-3.3	4.1	0.36	16	3.1	-2.3	-3.8	9.1	4.5	7.8	2.7	5.6	8.3	4.4	9	6.2	-0.14	4.2	1.6	11	-4.8	8.7	-1.7	12	4.2	7.6	-5	12	4.9
0.25	0.14	-5.2	-3.8	-4.4	2	0.15	5.7	-2.3	-0.05	3.4	1.8	0.86	1.3	8.9	-12	1.9	6.4	5.8	-0.94	15	-14	5.6	-11	14	0.28	-5.7	1.5	6.8	5.1	6	-0.62	1	14	-0.98	-3.3	5.1	0.56	2.2	-5.1	14	3	5.1	-4.5	6	-8.2	-1.4	-0.89	5.8	0.33
-0.1	-0.52	2.5	-6.3	-3.8	5.9	0.72	-0.67	-0.18	0.71	0.53	1.2	-6	2.5	3.2	9	-2.2	1.5	-0.01	-0.48	1.9	-2.4	3.1	-0.4	-0.47	-0.51	-0.48	8	0.41	2.9	-5.2	7.8	3	-1	1.1	-0.72	-0.56	2	-1.2	-6.9	7.9	11	1	5.4	0.25	5.2	-4.8	4.4	-0.12	-1.5
-0.01	-0.27	2.3	-3	1.3	1.6	1.2	2.4	-7.6	-5	0.13	-7	-5.5	0.74	0	-0.49	-5	0.52	4.6	0.28	-8	-5.2	1.2	-6.3	1.3	-5.3	-2.9	-4.4	-8.8	-3.7	-4.7	-2.1	-6.8	-1.7	-1.7	-0.67	-2.9	-1.6	-0.13	-5	3.7	-8.6	0.11	-4.8	-3	-3.7	-3	-5.7	3.6	-1.2
0.06	0.21	-0.29	2.3	-2.5	0.48	-3.3	6.1	-6.3	-0.76	-3.7	1.7	-4.4	1.4	2.6	-8.8	-3.8	7.4	-0.71	5.1	3.4	-4	6.1	-7.5	7.5	1.3	-4.8	1.9	0.58	4.4	4.8	5.8	0.14	12	3	0.15	4.2	0.26	6.4	-0.21	4.8	3.5	3.5	1.2	-1.6	-4	3.1	-2.4	7.2	8.5
0.01	0.83	-0.19	-2	-0.35	-6.4	-5.2	-1.1	-2.3	7.8	-5.9	5.4	-3.7	-2.2	0.1	9.5	-1.6	9.8	-2.5	9.4	7.6	8.3	-1.4	7.6	8	9.4	-2.2	-1.2	1.1	13	-0.29	8.3	-0.47	20	-2.6	1.6	2.4	5.2	5	7.5	4.3	11	-3	8.1	3.9	5.8	6.5	5	6.9	16
-0.29	-0.14	3.4	-0.01	-0.16	0.73	2.5	0.47	-2.3	3.8	2.3	3.2	-2	-6	1.7	-4.2	0.86	7.3	0.33	2.1	-7.2	-0.51	1.8	-1.9	4.3	-0.83	-0.75	-3.2	1	5.8	1.5	1.2	-2.7	1.5	-1.3	-0.44	2.3	-1.1	-0.6	-4.3	0.48	-9.8	7.2	-0.66	-1.9	0.51	4.8	-1.9	2.1	-0.72
0.17	-0.23	2.3	0.47	-5.1	4.6	-6.2	-1.1	-4.6	1.9	-1.1	-0.64	-1.5	5.9	5.8	-4.5	2.9	4	1.3	-0.51	4	-0.84	1.4	-0.83	2.3	-1.4	3.2	-3.2	-2.6	9.3	-3.5	-2.2	-0.3	-3.5	-0.52	-1.6	6.8	2.9	-1.9	-2.2	7.9	-12	6.2	-3.2	-3.8	-0.19	2.6	1.1	-0.65	-3.1
-0.16	-0.14	-2.3	3.6	-3	5.1	-4.3	-2.5	-5.3	-0.99	-5.3	1.8	-4.5	5.3	1.6	2.3	2.5	0.98	-2.2	1.1	-1.3	-1.7	3.4	7.9	-1.1	4.2	6.7	-1.3	-1.2	4	0.67	1.8	-5	-1.1	4.5	-3.5	3.8	-3.8	0.96	2.4	11	-0.37	-4	-3.1	6.3	-0.46	5.5	1.4	-4.7	6.1
-0.03	0.45	-1.8	3.9	-7.8	6.2	-8.1	1.8	-4.2	0.3	-4.9	1.4	-8	0.72	4.4	-0.56	4.2	1.7	-4.9	-4	-5.7	-5.4	5.2	-0.39	-0.23	3.7	4.6	3.5	-0.78	8.6	-2.2	4.5	-9.4	2.1	0.93	5.5	6.3	1.2	3.6	-1.9	3	1.3	2	6.8	3	6.6	8	0.8	-9.1	3.7
-0.29	0.22	-2.7	7.3	-3.1	9.8	-1.1	4.1	-2.4	2.8	-5.4	8.9	-4.1	5.3	0.62	1.6	2.2	9.4	-3.4	-0.52	-4.8	-3.6	3.9	-2.9	-0.31	9.9	3.8	0.59	-0.67	3	1.7	2.2	-5	0.18	0.83	1.3	2.8	0.15	5.6	2	4.3	1.7	-1.7	4	5.7	-1.2	0.86	2.7	-1.1	12
-0.17	0.54	-2.2	8	-3.6	11	6.1	4.6	2.4	3.4	-1.4	13	2.3	5.7	5.7	10	0.41	15	-2.5	6.4	-0.33	16	3.8	20	0.14	6.8	0.09	2.5	0.74	-1	1.7	5	1.6	-3.1	-0.42	0.91	1.7	-1.7	0.69	-3	12	11	4.1	-2.3	9.3	4.2	1.1	8	7	5.6
0.11	-0.62	2.4	5.1	-2	4.7	1.9	2.8	0.63	0.23	0.63	8.6	2	-2.3	10	1.1	-8.5	-7.7	3.3	-14	0.81	-9	7.8	11	7	3.7	-3.3	-3.1	2.2	-12	-0.28	4.3	1.9	-1.2	2.4	-10	0.8	-9	-3.2	0.2	6.3	12	10	-14	-3.7	-0.13	-1.8	6.7	7.8	-11
0.12	0.48	3.9	-21	0.63	-16	4.7	-13	4.9	3.3	6.1	-7.6	5.3	-8.8	2.1	-11	-2.9	15	1.9	13	-9.7	2	5.3	1.9	7.6	2.2	6.2	-7.9	-3.8	-2.6	1.6	4.9	-2	-7.7	3	-5.5	1.2	-12	5	-1.7	1.3	-2.3	9	-6	0.55	-10	6.1	-1.8	8.3	-2.5
0.23	0.22	0.79	-12	-4.5	-11	2.4	-3.4	2.4	5.7	0.7	0.33	3.2	0.01	1.1	-0.68	-2.4	-3.9	2	-0.79	4.7	0.96	3.9	-3.1	4.5	-3.7	-1.9	1	4.2	-11	-3.5	-8.7	2.1	-8.3	7.2	-12	-3.5	-1	1.2	-13	-4.6	-9.7	2.5	-5.8	-0.24	0.43	-0.12	5.2	-2.2	-12
0.54	-0.12	-4	0.19	-1.3	-8	-0.79	-4.3	-4.9	3.9	-3	3.4	-2.3	0.85	3.5	3.8	-1.2	-13	1.5	9.2	-2.6	13	0.01	-0.02	-1.2	1.5	3	5.2	-1.9	-11	3.2	-5.4	0.81	-10	0.24	-7.4	6.1	-6.1	-0.51	-4.6	-0.98	-2.1	-1.2	-0.61	3.2	-7.6	12	-0.88	-6	-7.4
0.22	-0.31	2.6	-22	-0.35	-17	-3.5	-13	0.03	-3	0.88	-3.6	2.6	-2.9	3.3	1.4	-9.2	-4.6	-2	0.43	-1.4	5.3	1.4	-4.1	0.92	-10	-0.02	-4.4	-3.3	-13	1.6	-12	-4.8	-15	8.7	-4.5	6.4	-7.3	4.4	-10	-1.1	-6	-6.1	-4.9	-4.9	-9.6	0.97	-2.5	-6.8	-15
0.04	-0.58	6	-14	2.6	-14	8.1	-13	7.5	-9.1	6.5	-9.3	7.6	0.52	1.8	0.15	0.94	-2.1	2.8	-7.1	0.36	2.2	1	-6.4	3.6	-12	-7.8	-1.1	3.5	-18	9.6	-7.4	1.7	-11	10	-17	-1.3	-12	-0.84	-12	0.67	-12	-3.4	-6.5	2.7	-13	-8.7	1.1	-7.1	-0.66
-0.23	0.6	-2.6	-1.3	3	0.83	-0.15	3.2	-0.46	2.7	2.3	-3.9	4.5	4.7	-1.5	0.5	-0.25	8.2	2	5.6	1.3	3.8	-2	0.78	-3.8	-9	-0.4	3.7	-1.3	-13	0.67	-3	-2	-13	-0.27	-7.9	3.8	-5.4	2.4	-4.6	-1.4	-13	3.2	-2	2.2	-2.7	-0.05	6	-3.9	-3
0.59	0.39	3.7	7.6	2.8	5.4	-2.9	-0.31	1.8	4.2	1.1	-4.5	3.2	7.5	0.3	14	2.6	-3.8	0.13	-2.6	-5.1	6.5	-0.55	7.9	-5.7	3.8	-0.16	8.2	-7.2	-2.6	-5.1	2	-11	-1.3	-0.75	4.3	-2.8	1.9	3.2	3.6	-3.1	-3.8	-5.2	1.1	-0.16	-5.2	-3.1	7.3	-3.3	7.4
-0.04	0.53	5.6	8.1	-3.3	-0.91	0.13	6.5	-0.31	3.9	4.2	2.6	-4.5	2.8	-2.3	12	0.73	-1.7	-0.28	0.4	-1.2	11	-1.6	9.4	-0.65	11	-5.1	9.5	-5.9	-0.41	-1.4	-0.36	-5	1.1	0.48	9	-3.2	3.4	-0.55	-2.5	-1	7.5	0.61	7.9	-2.4	-6.1	0.15	9.6	3.4	5.2
0.77	0.94	2.9	2.5	-4.5	-1.4	1.4	5.2	2	-0.33	3.6	4.2	-2.1	3.2	-0.17	2.4	-3.2	7.6	-3.1	6.1	2.5	13	3.4	8.7	-1.8	3.9	2.9	5.6	-6.3	-3.8	-2.8	-3.3	-7.9	-5.2	-1.4	-2.8	1.4	-0.38	1.9	-1.4	0.22	7.2	-3.4	8.1	2.3	3.6	3.9	6.8	-2.8	3.6
0.7	0.76	5.5	7.2	2.4	1.8	1.3	1.2	1.6	0.41	1.8	0.67	-1.3	-1.9	-2.6	8.8	0.14	9.1	-3.1	6	6.3	11	3.2	17	0.08	0.12	2.4	3.5	1.9	-6.8	3.4	0.79	8.3	-12	4	-3.5	-0.83	1.3	-1.7	1.9	3.9	-3	-0.83	-7.3	-0.35	4.7	-4.6	5.3	2.3	-0.83
-0.02	-0.02	1.5	9.7	-2.3	-3.4	-0.95	3.6	2	-5.2	-0.83	-2.6	4.2	-5.9	2.1	1.8	-4.8	-11	-4	-13	0.01	-1.6	3.6	7.3	-1.5	0.55	0.32	3.4	-2.1	-0.15	2.7	0.6	5	5.2	-2.5	-8.3	-2.1	1.9	-0.08	1.9	1.2	-0.76	3.8	-5	2	2.9	-0.79	8.3	1.1	0.17
-0.3	-0.89	2.4	6.9	-2.1	-3.7	-8.1	2	-0.7	-5.3	-5.2	0.94	-3.5	-5.1	-0.08	-11	-8.2	-6.2	-8.9	-5.2	1.6	-4.6	-0.25	-4.8	-1.7	-0.02	1.6	4.7	2	0.88	0.12	6.6	-2.6	1.7	-2.9	0.11	0.88	5.3	-2.3	-2.1	1.5	2.5	-4.2	-0.78	-1.8	4.7	-2.1	13	0.79	5.6
0.31	0.26	0.7	2.9	-1.2	-3.7	0.26	0.6	0.59	-4.3	2.3	-0.78	-1.8	-3.9	-1.1	5.9	-4.1	9.5	-4.5	6.2	2.3	2.7	-5.7	-1.4	-6.4	5.8	-4.2	-1.4	-2	5	-2.6	11	-2	13	-2.3	2.2	-4.4	6.2	2.9	1.5	0.2	6	-6.5	1.5	-0.56	0.33	-8.9	3.5	-2.4	2.5
0.3	-0.53	0.3	-0.66	-8.9	-4.1	-4.4	1.2	-5.7	-1.2	-3.3	2.3	-0.52	-3.9	-2.1	7	-3.7	-0.85	-0.9	-7.2	-1.8	-2.8	0.85	7.6	-1.2	-0.35	-9.4	-8.1	0.08	-4.6	-0.88	-5.2	3.5	-2	-6.3	-3.3	-8.1	0.26	-4.6	-5.1	-4	-1.1	-7.9	0.78	1.9	-5.7	-8	-0.3	-0.53	4.2
-0.03	0.16	0.88	-4.8	-1.4	-4.6	-4.5	8.2	-5.3	2.5	-6.7	10	-4.9	1.5	0.53	-0.36	-7	-4.8	-2.6	6.9	-2.9	-0.55	-2.8	5.4	-4	-0.48	-0.92	-16	-4.6	-5.7	-1.5	0.14	-3	-8.1	-3	2.4	4.8	1.7	-0.31	-4.1	-0.64	7.6	-2.1	-1	-0.56	-2.1	-0.8	-10	1.5	-1.4
0.02	-0.13	5.7	6.8	4.1	-4.5	0.93	4	4.8	0.67	2.2	1.7	0.74	5.2	7.7	-0.34	-4	-6.8	-1.8	0.02	1.2	3.5	2.9	1.4	3.5	3.4	6.8	-0.94	-0.43	1	1.9	5.5	-2.8	-1.2	5.7	2	6	1.8	5.4	-2.5	5.3	-5.1	8.9	0.14	2.3	-2	4.1	2.5	-0.15	2.4
0.38	0.47	4.9	-3.5	1.9	-0.1	4.9	-6.1	1.4	-0.87	4.3	-1.8	4	-1.5	3.9	1.3	-1.4	4.3	-1.6	-0.46	3.9	5.7	0.37	10	13	8.9	-2.2	9.8	8.3	4.5	-4.3	5.1	11	-2.7	3.8	6	0.97	5.4	3.6	7.5	0.07	0.15	8.7	6	-0.79	9.9	-4.3	4.8	8.9	-2.1
0.48	0.34	2	4.9	0.02	5.9	0.63	-0.35	1.6	-0.53	3.8	-0.49	-1.7	-0.77	-1.8	-2.2	5	-5	2.5	2.1	0.93	9.5	-8.3	5.6	-0.17	-0.86	-4.1	8.6	1.5	6.5	-1.6	4.4	2.9	0.47	-6.2	7.8	-3.8	5.6	-0.72	6.6	-6.1	-0.66	-1.8	7.9	-5	3.4	-4.7	-4.1	2.9	-3.9
0.17	0.64	1.1	3.9	-0.52	4.9	-10	5.1	0.59	5.5	-1.9	3.2	-1.8	5.8	-1.6	3.9	-8	4.8	-1.3	12	-5.9	9.3	4.9	4	-0.58	3.5	-1.5	1.3	-1.6	-0.44	-4.9	-7.6	-5.8	2	-2.8	-0.05	2	3.1	3.3	0.27	-7.7	3.1	-7.3	7.6	-0.81	-2.6	4.3	1.4	-3.2	5.1
-0.17	0.02	5.4	0.9	-2.7	-5.1	-2.7	-5.3	3.4	-2.2	-0.53	-3.3	3.2	3.4	4.5	-0.97	-9.7	-9.1	3	-6.2	-11	2.5	2.6	5.5	4.6	-3.3	-7	-5.2	2.5	-6.3	-3.4	-1.9	-1.3	-1.6	6.8	-7.9	-2.3	-5	2.6	-5	-4.9	-0.1	0.12	-3.9	1.6	-3.1	-5.5	-3.9	3.8	-2.6
0.07	0.28	0.84	-1.6	-4.4	-8.7	1.3	-4.7	1.4	-4.2	0.04	-0.77	-3.4	7.2	1.8	-4.8	-0.1	-4.6	-0.82	-8.8	1.4	6	-5.4	-1.3	1.1	4.4	-4.9	-4.6	-1.2	-7.8	-4.7	3	2.2	-2.3	-6.5	5	-4.8	-4.4	-2.5	-3.4	-5.3	5.8	-0.53	0.9	-3.1	-1.3	-0.4	-1.5	4.3	5.5
-0.03	-0.01	1	-5.7	-7.1	-11	-4.1	-6.5	2	-7.9	-0.09	-1.7	-8.9	-5.6	2.2	-7.1	-7.7	-7.4	-4.1	0.3	6.1	-7.3	-0.53	-9.1	0.4	3.5	0.26	-4.8	-0.22	2.6	-5.8	2	-1.2	1.8	-2.9	0.19	3	3.4	0.07	2.6	-2.1	6.9	1.1	0	-0.98	-0.52	0.4	-0.51	0.35	4.4
0.14	0.18	-5.1	0.82	-3.7	-6	-7.5	-4.4	-0.53	-1.3	-2.1	-0.04	-4.5	-10	1.7	-3.7	2.2	-3.5	-0.33	-4	0.24	1.4	-2.8	-3.7	-3.8	-2.1	3.3	2.3	-1.5	3.4	-0.36	-4.9	-5.7	0.24	3.1	-1.1	4.7	-3.4	2.3	5.3	0.11	5.5	-1.3	0.44	0.21	-0.25	3.9	-3.4	-5.5	-1
0.87	0.33	-13	0.43	-0.31	-6.5	-1.3	-6.2	2.1	0.43	4	-2.7	-5.8	-8.9	6.8	-5.7	11	-2	10	-6	1.1	6.8	5	0.95	0.09	-2.6	15	4.6	3.1	1.1	11	-1.1	1.2	0.05	1.8	0.44	4	-3.4	6	-0.44	-0.06	6.1	3.6	6.6	-8.3	5.4	8.6	-1.2	-4.2	-2.1
0.74	0.51	1.8	3.8	11	-0.57	8.7	1.2	12	2.6	6.6	-0.02	1.3	-3.1	2.8	3.2	4.3	-0.57	8.7	-3.5	2.8	1.6	6.3	-5.8	-1.3	2.8	12	-1.5	-0.25	0.83	-0.5	-4.5	-0.42	2.5	2.1	1	2.2	-2.8	-0.59	-2.8	-11	-1.5	1.5	3.5	-5.8	3.5	1.2	-0.01	-5.9	0.12
-0.13	-0.15	-1.7	3.8	15	-0.84	10	3.7	16	7.2	11	1	12	1.1	4.5	7.2	-3.8	-3.1	7.5	0.17	-0.51	-1.7	8.2	-6.5	-1.1	8.2	-2.2	3.4	-7.2	6.6	-3.1	1	-5	1.9	-10	6.6	-3.9	1.7	-1.9	7.9	-9.3	-2.5	-5.5	0.78	-2.1	-2.1	-0.54	-3.7	-0.06	5.4
-0.73	-0.11	-1.4	-0.17	2.5	-3.8	-1.6	2.1	1.9	1.2	0.18	-5.9	4.3	-2.8	-1.3	1.1	1.9	-4.6	-12	-2.7	-18	-0.59	-4.3	-0.73	-1.9	9.4	-13	3.9	1.6	4.2	-5.8	2.2	4.4	4.6	-3.5	-0.52	-1.7	3.4	-4.2	2	-5.9	9.7	-9.2	9.4	-0.11	9.7	-6	-1.9	0.34	8.3
-1.4	-0.04	-5.4	7.1	-14	-2.1	-14	4.5	-20	2.9	-14	3.6	-15	-7.1	-22	2.9	-14	-3.8	-30	-1.1	-32	-2.3	-19	-1.1	-19	0.86	-6.1	-0.31	-8.4	-1.7	-15	2.2	0.83	-3	-13	-0.27	-10	0.12	-13	-0.83	-12	1.1	-14	5.9	-5.7	2.7	-6.8	-5.8	-12	-1.1
-1.3	0.28	-7.2	1.9	-14	3.3	-6.7	5.3	-14	3.9	-3.4	5.2	-22	3.7	-14	3	-15	2.8	-19	5	-29	1.3	-19	3.7	-14	4.7	-9.3	0.97	-11	4.6	-23	-3.3	-3.1	2.9	-8.9	5.7	-14	1.9	-8.3	2.8	-11	1.5	-16	7.7	-14	2.4	-18	-3.9	-15	3
-0.69	0.01	-9.6	6.1	-11	4.6	-16	5.9	-13	-0.74	-18	-2.2	-17	11	-13	5.8	-2.3	9.5	-12	8	0.76	-2.6	-5.4	-0.48	-11	2.3	-2.7	12	-3.7	11	-5.1	-3.5	-6.7	3.2	-6.8	6.3	-5.5	6.5	-7.6	9.2	-1.9	0.21	-6.5	11	-0.03	3.7	-3.1	2.4	-4.4	2.1
-0.7	0.53	-8.9	1.6	-7	0.3	-7.7	3	-11	0.02	-7.6	0.4	-13	3	-7.3	10	-5	7.5	-6.3	2.5	-4.3	7	-13	2.5	-15	8.9	-1.3	5.2	-15	9.8	-12	6.4	-11	2.9	-9.6	11	-2.4	5.5	-8	6.3	-5.5	1.8	-4.8	5.6	-5.2	1.4	-1.3	4	-14	10
0.1	0.03	1.1	-0.73	-2.4	-2.8	2.5	2.2	-0.69	3.3	-2.7	-1.5	-5.5	1.1	-9.2	5.5	9.6	6.6	0.37	-6.7	3	15	-3.2	3	-4.5	5.8	-4.5	1.5	0.02	-2.4	-3.5	1.4	-3.9	-6.7	-5.2	3.5	-6.3	2.9	-4.1	2.6	-12	8.3	-3.2	1.8	-6.9	3	-5.2	9.6	0.8	12
0.23	0.76	1.3	8	6.5	2.2	1.2	6.1	5.1	7	2.1	2.8	1.5	-0.67	1.7	9.8	2.1	7.5	5.7	10	11	4.8	2.6	2.7	-2.3	4.7	-1.6	6	-1.4	-0.92	-4.5	2	-0.99	0.64	-3.7	4.8	-3.9	5.1	-9.3	4.5	-3.9	4.9	4.6	8.5	-7.3	-0.96	1	1.4	-4.9	6.3
0.03	0.93	5.2	10	6.9	9.2	-1.3	7.3	-2.1	1.1	-2.8	2.5	2.4	3.9	9.2	3.7	2.1	8.4	6	14	-0.53	0.21	1	1.4	0.29	7.8	1.8	15	-0.16	7.7	1.7	1.6	1.1	1.4	1.2	10	-1.3	2.4	1.7	13	-2.2	-0.07	2.9	9.9	-2	9.4	3.3	12	-0.96	3.8
0.3	1	-4.5	5.9	6.3	11	-3.4	2.4	-0.76	-0.82	-1.6	3	0.16	7.5	5	7.8	0.23	9.4	2	8.7	0.65	6	4.8	4.4	3.4	9.2	-1.1	11	4.1	12	1.7	4.3	7.8	9.9	-3.4	8.5	-2.3	5.8	1.9	8.3	-0.34	11	-0.44	8.1	3.5	7.6	-2.8	3.9	6	7.2
0.09	0.5	-1.5	7.3	3.2	-0.62	4.7	0.33	8.8	0.46	4.8	1.8	5.7	3.2	5.7	13	4.8	-1.3	8.5	-5.5	9.1	13	-1.1	3	0.95	16	1.1	-3.1	0.99	9.4	1.9	0.92	7.8	10	4.7	3.7	4.5	2.6	4	7.5	-0.22	6.7	1.1	-4.9	0.6	0.32	5.5	-3.5	-3.2	17
-0.6	0.9	7.3	-4	7.8	-3	7.6	-6.1	6.5	1.4	7	-3	9.6	-2.8	4.6	6	-7.6	0.65	-1.6	2.8	1.4	-4.2	6	0.24	0.94	-2.4	9.6	-3.9	-3	7.8	6.4	1.5	1.4	2.7	-1.8	6.4	5.9	2.2	2.2	8.7	-6.8	8	3.8	-5.8	2.9	-0.99	9.1	-2.1	2.1	6
0.09	0.32	-3.1	0.05	2.7	-1.9	8.2	-5.2	3.9	1.3	8.3	-0.19	6.2	-4.1	7.1	4.9	0.61	1.7	3.5	-1.8	-4.7	0.72	-0.87	-1.9	-2.1	2.7	9.7	-0.45	2.5	4.2	2.5	-1	-3.1	2	3	4.2	8.1	2.5	0.26	6.6	-0.73	6.8	9	-0.83	8.5	-5.1	0.36	-5.3	-4.9	2.6
-0.3	-0.33	-0.57	2.5	3.2	-8.3	1.3	1.2	-3	-1.3	0.85	2.5	1.9	-3.8	-3	5	5.1	-3.2	5	-7.8	-5.7	3.3	-13	0.11	-3.3	2.6	-0.62	-5.6	-1.7	-1.2	-3	-2.9	5.6	3.2	1.3	4	1.1	-2.5	-0.94	-2.6	1.1	2.3	3	-1.9	-0.2	-3.6	-5.6	-3.6	-3.6	7.2
-0.28	-0.21	-3.1	-2.5	-1.1	-5.1	-1.8	0.89	-5.1	-3.5	2.4	0.78	-1.7	-3.7	-7.8	3.9	3.8	-4.5	5.5	-3.7	2.6	14	-5.1	-5.3	0.8	-1.2	-0.12	-1	3.4	-5	6.9	3	5.1	-4.3	5.2	-3.9	-5.4	0.68	-8.3	-0.27	-4.2	-1.3	3	-2.3	-5.2	-1	-4.5	1.2	-1.6	6.9
-0.88	-0.03	3.9	3.5	-4.1	-1.7	-3.5	3.4	1.5	0.82	3.4	0.84	3.2	-5.8	-0.02	-1.2	-9	-4.5	-9.2	-5.9	-7.2	-0.37	0.07	-2.8	-4.4	0.23	-7.7	0.59	-2.2	-0.7	3.7	-6.4	0.2	-1	2	2.5	-3	6	-2.5	2.8	-17	-4.1	-6.1	-3.7	-7.7	2.7	-3.3	2.4	-3	2.4
-0.43	0.34	3.1	-0.36	-0.08	-2	7.9	5.5	2.5	1.3	5.7	4.9	2.6	-3.7	-3.9	4.4	5.1	0.12	-8.4	-0.12	-24	-6.5	3.4	-0.58	-2.2	2.2	3.8	-5.6	3.1	-0.88	-2.6	-7.6	-0.43	4	-0.1	7.3	2.3	8.6	-2.5	3.7	-3.5	-1.3	-7.2	-4.2	2	5.3	4.3	6.2	-6.1	1.6
0.23	0.65	4.7	-1.3	8.7	0.53	4.2	4.7	-3.8	-0.82	4.7	2	5.9	5.2	5.8	9.2	6.5	5.3	-1	8.9	-7.7	2.4	1.5	6.2	0.31	4.4	4.8	6.1	6.1	5.2	1.9	1.8	12	4.8	4.2	8.9	0.73	4.6	1.7	5.4	3.4	6.1	-5	2.7	2.5	5	5.4	5.7	8.2	3.4
0.01	0.25	2.8	3.8	4.7	2.7	9.8	0.94	6.6	2.6	0.05	0.11	9.1	5.5	6.7	6.1	0.88	-4.2	9.5	-1	-2.6	11	0.8	-0.78	3.3	2.2	4.5	3.4	1	4.2	2.7	5	-2.6	9.6	3.1	4.8	4.6	10	3	2.6	-0.57	4.6	-2.1	6	8.9	7.6	4.2	0.4	-2.2	-0.76
0.14	-0.5	-0.08	4.3	2.7	8.5	4	1	4.2	0.83	-3.8	4.2	2.4	3.6	-2.7	5.2	0.98	-4.3	2.3	1.1	-0.02	3.9	-3.5	-2.6	3.6	-0.99	3.1	11	0.15	0.91	6.6	0.41	-4.3	-7.3	-0.24	4.3	2.8	6.3	6.1	3.2	7.4	-7.5	-3.2	-2.4	10	3.2	7.7	3.1	4	-2.8
0.15	0.02	-0.19	-5.9	-3.1	1.9	1.3	-10	1.4	-6.3	0.78	-4.3	-2	2.7	1.1	-9.7	-1.5	-3.5	-5.8	0.45	1.1	0.2	-0.17	-8.2	10	-4.9	0.59	13	6.4	-0.98	8.4	4.2	7.1	-4.6	7.9	3.6	-0.87	4.3	7.1	5.4	9.8	-0.52	-3.1	-5	-1	5.2	-0.46	10	3.3	-5.5
-0.01	-0.25	-3.8	-3.4	0.96	-6.5	-4.6	-7.2	1	-12	-0.93	-9.1	-0.26	-13	-3.5	-6.5	1.6	-18	-3.4	-16	4.5	-6.1	-3.9	-0.13	6.5	-2.3	-9.2	-5.1	4.6	-3.6	7.6	-5.4	9	-4.1	0.36	0.51	-0.48	-2.6	1.1	3.2	6.8	2.3	-5.3	-5.6	5	-1.5	-4.5	-3.2	6.3	-6.9
-0.03	0.06	1.9	5.2	9.6	3.7	-0.14	-3.6	2.8	-6.6	2.9	-10	1.9	-7.3	-1.8	-3.4	5	1	1.1	-8.8	5.3	0.44	2.2	1.4	2.5	-5.3	-3.8	-6.3	2.4	-7.9	4.4	-8.7	8	-7.5	5	-0.37	6.4	-5.5	6	2.1	7	-1.3	4.4	-8	5.5	-4	4.9	-3	5.8	-0.24
0.12	0.15	-8.2	9.2	1.7	3.6	-5.6	-1.9	1.4	-2.6	0.59	-1.6	2.7	-6.4	2.8	1.9	-4.3	-6.4	2.4	1.7	3.2	0.01	1.8	6.9	1.8	-8.1	-11	-1.6	-4.3	-10	-2.6	-6.6	-5.5	-11	3.1	-6.7	-5.5	-0.57	2	-4.1	4.7	-9.2	3.5	-4.4	-2.1	-3	-5.7	2.2	7.1	-5.2
-0.11	0.03	-2.3	8.3	-0.74	4.6	4.9	7.7	3	3.1	-3.1	5.1	5.3	-2.3	2.5	-2.4	1.5	5.4	8.4	-4.1	6.3	2.7	1.5	-2.1	-2.9	3.7	3.4	3.2	-6.8	5.5	4.8	-1.9	-7.2	8.4	-4.6	5.5	-2	-1.4	-0.12	-2.4	0.91	-5.3	8.2	-2.2	-3.9	-3.6	4.9	0.7	-0.81	-2.1
0.03	0.14	1.3	-4.8	7.2	5.3	3.7	4.7	5.9	4	-1.2	-1.9	1.2	6.8	-7.2	2.4	5.6	3.2	9.3	-5	-3.6	2.1	1.2	11	-1.2	1	4.1	-1.8	-2.6	1.3	2	-1.6	-5.7	-0.3	-4	7.6	1.3	4.7	3.3	-0.68	-4.3	9.2	-0.29	-6	-3.7	0.72	-5.2	7	-7.8	2.5
0.39	0.22	0.16	-21	4.7	-5.1	0.62	-8.7	3.7	-7.9	0.21	-5.3	3.5	-3.1	-0.05	-24	9.5	1.4	7.8	1.2	2.5	-15	0.55	-5.1	-2.6	-15	-3.2	-10	-3.5	-16	-7.9	-6.8	-1.5	-15	-2.3	-15	-5	-4.3	-1.6	-12	-5.8	-7.6	-0.68	-6.1	-5	-12	-6	-10	0.95	-20
-0.07	-3	-1.2	-26	8.6	-16	1.6	-16	4.5	-4.7	-3.5	-12	4.2	-7.2	4.3	-15	0.21	-41	9	-25	8.1	-16	4.2	-12	-2.7	-6.1	10	-3	-0.42	-13	1.1	1.2	-6.6	-18	2.3	-4.3	0.38	-6.2	2.9	0.17	-2.6	-18	-0.14	-2.7	-0.01	-7.5	0.7	-8.9	-5.7	-10
-0.22	-0.33	1.4	-4.4	9.3	-0.79	2	3.8	6.4	2.1	7.6	0.82	6	1.4	7.1	-18	2.7	6.8	0.04	4.7	12	1.8	0.11	-2.3	-1	-15	8.3	-9.9	6	-7.1	3.3	-11	11	-12	2.3	-8.1	-1.8	-13	0.59	-8.4	3.5	-12	8	-8.3	-0.16	-17	-1.6	-6.8	1.1	-17
-0.17	-0.11	2.1	-6.9	4.5	-4.4	5	2.9	5.5	1.2	2.2	0.57	10	0.6	-5.3	4.1	7.8	2.1	12	5.7	-6.5	-1.1	-7.1	1.3	-9.4	-7.1	-10	14	-4	-8.4	4.8	13	-8.2	-9.3	-3.6	5.2	-1.8	7.2	-9.8	7.5	-8	7.5	-0.3	2.1	4.5	6.9	-6.9	11	-12	-8.9
0	-0.28	9.3	-4.7	5.3	-6.1	6.3	0.62	3.7	-1.2	0.51	-7.3	3.2	-2.5	-0.96	-3.1	-7.7	-0.06	-4.4	11	-10	6.8	8	-11	-3.7	-6.2	16	5.8	0.49	-8.4	6.5	-4.9	-0.38	-11	0.38	-4.9	2.9	-5	3.8	-3.4	-6.5	-10	-3.7	1.2	0.07	-12	7	-3	-8.6	-4.9
0.17	0.13	2.8	0.07	2.3	3.3	0.26	0.56	1.4	4.4	-2.7	3	5.3	3.4	4.6	0.06	4.9	6.5	-3.3	13	-0.55	3.2	1.8	-0.43	6.6	5.3	2.2	13	9.7	3.9	3.5	14	14	12	0.08	-1.7	0.18	3.6	3.7	1.5	1.1	-5.2	-1.6	3.4	-1.2	3.8	2.3	1.3	5.8	1.9
-0.59	0.61	0.51	-4.1	2	12	0.56	4.3	-0.76	12	-0.96	0.01	-0.86	8.1	3.5	3.6	0.55	13	-1.5	18	-6	18	-3.6	4.9	-4.7	-0.81	1.1	2.2	-0.84	4.3	3.1	2.9	-2.1	1.2	-6.7	1.8	0.44	3.8	-1.4	-0.02	-0.42	-11	-2.7	-3	-0.29	6.8	2	-0.57	7.8	-5.1
-0.42	-0.12	-1.7	-4	-0.77	13	0.39	5.2	-2.4	3.9	-3.2	-5.2	-6.3	16	-3.3	15	0.92	-8.1	-1.9	0.78	-4.4	7.3	-2	8.7	-8.4	6.9	0.34	8.4	-4.9	8.7	-6.2	2.8	-4	7.5	-8	8.2	-1.8	11	-1.8	7.1	-2.5	0.84	-7.5	-4.1	0.32	5.7	-1.4	1.2	-6.5	-0.89
-0.58	0.43	0.54	3.1	-2.1	5	1.9	1.3	3.1	2.6	3.5	-4.2	-3.1	7.4	-9.9	-3.1	-2.9	8.4	-0.43	8.3	-1.6	2.6	-5.7	-7.3	-0.28	4.2	2.2	16	2.8	21	3.6	5.4	2.2	14	3.3	20	-3.9	12	1.1	15	5.6	11	-3.7	8.3	4.1	8.8	-2	3.1	-2.5	6.9
0.14	-0.37	-0.77	1	0.78	6.4	-0.78	0.61	-1.2	-1.3	0.5	-5.4	-2.6	2.9	-6.7	-4	0.83	-2.5	-2.2	1.9	2.6	-6.7	-5.1	-4	1.3	-9.2	-3.2	0.89	5.1	14	-3.5	-1.8	4.9	11	2.1	1.6	-1.1	4.7	1.3	0.04	3.2	-0.69	2.5	-0.49	-2.5	-5	-5.7	-3	-0.9	0.52
-0.38	-0.35	2.5	5	-1	5.5	2.4	4.8	-3.8	-1.6	1.1	-4.9	-5.1	5.3	2.3	0.92	-11	-3.9	-1.9	-7.9	2	0.4	-4.7	-1.6	6.1	-4.5	-1	-1.1	7.9	4.1	-1.6	-7.3	8.6	8.8	5.8	8	4.6	-0.42	2.6	0.94	4.3	-5.4	-1.4	1.7	7	-4.2	-1.2	-4.5	3.1	2.3
-0.67	-0.36	-3.3	3.5	-4.8	-3	-6.4	-3	-0.51	-6.6	-8.1	-11	-7.7	3.5	-2.5	0.5	-11	-4.3	-8.4	4	-0.51	2.5	-6.8	1.6	4.6	-3	5.1	9.3	11	-2.3	-2.8	1	6.9	2.3	6	5.5	4.4	3.8	-0.78	6	4.5	0.23	3.3	4.2	6.5	-0.42	0.36	-2.9	8.2	1.1
-0.14	-0.7	-7.8	4.4	-3.8	0.04	-8.5	-2.8	-3.3	-11	-9.5	-13	-6.2	-4.9	-11	-4.5	1.3	-3.3	-4.8	3.3	-0.92	-4.9	-5	-1.7	-5.7	-8.8	4	-3.1	1.7	-7.2	-0.09	1.6	1.4	-5.8	6.7	3.3	-2.9	2.2	1.3	5.2	2.2	1.8	-1.3	-2.5	3.9	-6.6	4.6	0.85	-10	0.21
-0.3	-0.82	-1.9	7.5	-4.3	4.9	-2.5	0.39	1.8	-10	2.1	-5.6	-2.9	-4.4	-12	-0.25	-5.3	-9.1	-1.8	-1.6	1.3	1.5	-0.31	-4.4	-3.4	-10	-2.8	-2.1	1.5	-5	-4.4	-2.2	-2.3	0.2	4.4	-0.15	-3	-2.3	-2.3	0.13	0.36	-10	-4.3	-1.2	0.04	-5	2.3	-8.9	-7.2	-9
-0.11	-0.67	0.37	2.2	5.5	15	1.7	5.4	1.2	-1.6	4	-4.5	1.2	4.1	-1	6.3	8.2	-9.1	4.7	0.59	4.2	0.07	2.9	0.54	2.2	-6.2	-1.9	-2.1	1.1	0.75	-4.2	-5	1.3	0.58	4.9	-0.21	1.2	1.4	-0.52	-2.2	-4.2	-0.54	-1.2	-3	-0.34	1.2	-4	-6.4	3.9	-11
-0.05	-1.1	6	-2.4	13	7.4	5.9	0.68	3	-3.7	0.55	-12	4.8	7.2	1.1	-2.1	4.9	-1.4	6	1.4	7.1	-14	1.2	-5.1	3.1	-5.8	7.4	-2.3	-0.71	2.1	4.2	6.1	-7	-1.4	-0.25	4.5	3	-4.7	1.2	-1.7	-0.94	8.8	6.8	-1.9	6.2	4.9	9.4	-9.6	-0.78	-7.4
-0.06	-1	2.2	10	8.7	9.4	2.2	6.5	-0.11	0.12	5.8	-2.8	-0.51	11	4	-6.4	-5.2	0.76	-7.1	0.72	9.9	-17	0.51	-7.6	10	1.4	-2.3	3.3	2.8	7.4	-0.51	-2.1	4.7	9.5	-0.88	2.7	-3.4	2	0.69	6.4	1.1	3.4	2.3	5	0.33	-0.27	3.3	0.61	17	5
0.02	-0.06	-2.4	-2.6	0.88	1	-0.16	-5.6	-4.7	-0.43	-0.42	-8.4	-2.2	2	7.4	-2.2	0.32	-3.5	-3.3	-8.8	5.8	-7.8	-0.71	-5.6	4.6	1.6	-8.4	3.8	-2.2	5.5	-1.3	1.4	2.8	15	-5.8	1.9	-4.8	2.5	-2.8	6.8	-5.2	1.2	0.84	5.4	-5.1	5.7	-6.2	3.1	17	1.5
0.07	-0.89	2.4	7.2	-0.61	5.2	1	2.5	-1.8	-4.6	-3.9	-5	6.7	-0.66	-2.5	-14	9.2	11	6.8	2.7	0.64	-22	4.6	-11	3.8	-14	4.2	8.8	5.6	2.7	-3.9	7.1	3.5	4.5	3.9	2.6	2.2	4.3	-0.85	3.2	-1.3	-12	-5	-1.1	3.1	4.9	3.6	-2.4	8.9	-8
0.17	-0.23	8.5	-6	4.8	0.64	5.5	1.4	4.7	2.4	1.8	-0.05	3.9	1.7	-6.4	0.83	-0.97	-1.1	1.9	4	-8.1	-0.89	3.8	-8.2	-2.1	5.2	9	9.5	-1.2	10	5.4	6.5	1.9	3.5	5.5	-1.8	4.9	13	3.8	-2.4	2.1	3.1	1.4	11	-1.3	4.1	9.9	8.8	-5	1.3
0.13	0.2	1.2	-5	3.3	-2.1	-1.1	-0.82	4.3	2.6	5.1	0.27	6.3	1.9	4.5	14	3.2	-0.7	0.26	8.4	-13	14	-1.2	10	-2	15	12	7.5	6.2	4.9	4.6	4.2	-0.61	7	5.4	6	8.4	2.5	7.5	10	1	14	-0.92	8.7	7.4	3.4	11	2.5	-3.7	8.2
-0.08	-0.47	3.3	-10	-2	1.7	-1.9	-1.2	1.4	-4	-1.9	-2.5	4.6	7.5	-0.99	-25	2.6	1.5	-4.3	11	-0.33	-8.2	0.66	-14	4.8	-7.1	-2.1	-7.4	1	-3	-3	1.9	8.2	2	-6.2	-7.5	-1.5	-1.8	-1.2	-5.4	6.8	-6.4	-0.98	-4.3	0.87	1.7	-2.6	-14	7.8	-9.6
-0.37	-0.33	5.2	-7.4	-0.85	11	-3.5	2	3.1	0.12	-3.3	-3.1	3.3	8	3.5	-7.1	-5.3	-5	-8.1	0.99	7.5	0.85	0.43	-15	4.8	-5.9	-8.1	3.9	-1.2	-0.09	-1.6	-3.3	5.2	-2.9	1.7	-5	-2.8	0.53	-2	-7.2	9.7	-16	-2.2	-2.2	-0.47	-4.8	-6.1	-2.9	12	-12
0.03	-0.37	-1.7	9.2	2.4	4.3	4	0.3	0.96	3.3	-1.1	2.8	-2.2	4.2	-1.1	4.7	2.4	-22	-5.6	-4.2	3.4	-1.7	1.1	-8.9	9	0.35	-6.3	-3	7.7	0.93	-5	-1.8	12	10	0.31	-2.9	-5.7	-1.3	6.8	-2.8	3.8	-5.3	8	1.1	-6.1	-5	-10	-4.7	7.5	-0.3
0.4	-1.2	0.25	6.3	-1.5	9.8	-2.2	0.38	-4.4	4.5	5	-0.28	-4	6.5	-6.9	-4.4	6.9	-16	-2.3	2.1	2.4	-0.18	-4.5	-12	5.7	-6.9	-13	-7.2	10	-4	2.7	-3.8	16	-5.8	-3.6	-1.8	-1.9	-3.5	0.55	-6.2	7.6	-12	3.5	-5	-0.97	-0.51	-8	-1.3	6.8	-7.6
0.01	-1.2	-5.6	0.01	1.1	1.1	1.2	1.1	-1.2	4.7	-1.2	12	-4.3	-1.1	-4.4	-4.6	2.7	-14	-5.2	-5.4	11	-9.6	-3.6	-5.2	3.2	-4.6	-4.5	-6.1	0.87	-3.7	5.5	4.5	-0.69	-12	2.5	-2	-1.7	-3.9	0.11	-4.5	-9.1	-8.4	-3.3	-12	-2.9	-4.1	3.9	-6.6	-3.3	-15
0.44	0.97	-0.59	-14	7.3	-2.2	4.8	-3.5	4.2	1.8	-4.3	7.9	1.1	-2.5	-6.9	7.4	6.1	26	2.3	24	2	16	-0.36	11	0.23	14	-5	22	-0.95	17	-5	32	-9.9	2.7	-2.8	13	-1.1	21	-5.5	26	-7.3	20	-2.7	9.3	-8.3	24	4.6	23	-4.4	4.5
0.02	0.09	1	-1.7	7.9	0.54	5.9	-3.6	6.5	0.98	0.24	0.94	5.4	3.8	-3.6	6.2	-7	4.4	-3.2	3.8	0.25	10	3.3	-5	1.4	3.8	1.9	2.2	4.6	0.38	-4.8	6.5	-0.12	0.15	2.8	-2	0.57	1.2	0.68	3.7	6.7	3.8	9	-0.02	0.36	6.1	-0.43	-4.7	6.6	6.3
0.25	-0.14	4.8	-0.57	5.2	1.5	4.6	1.1	1.4	3.6	-0.15	9.7	3.8	-1.5	-2.9	2.4	-3.5	5.4	-0.04	5	3.5	-1.9	-2.5	3.2	4.1	3.5	-7.9	-8.2	-2.6	1.9	-6	-7.7	1.1	7.4	-5.8	-3.5	-0.72	-0.88	-4.7	2.5	-1.5	7.2	-4	0.82	-4.7	-1.4	-4	-2.8	7.3	3.2
0.04	-0.16	1.3	-0.16	6	-5.7	0	-0.99	1.1	-1.4	-0.31	6.8	4.6	-7.4	-1	-2.2	-4.4	-3.4	-4.3	-4.2	8.1	6.1	8.3	-1.9	-0.34	6	4.9	-4.2	-2.9	-0.73	3.4	-0.57	-0.75	6.4	-6	2	2.6	-5.3	-5.1	1.3	-2.3	4.6	-5.9	-0.28	4.7	1.4	12	-6.1	0.3	3
-0.14	0.44	3.8	1.6	1.3	-0.2	-1.7	-2.8	-2.4	-3.5	-1.4	-2.8	-4.1	0.06	2.3	-3.5	-1.9	0.05	-0.92	-2.6	4	6.5	4.4	-6.7	-3.3	-2.4	3	4.3	-1.4	-5.1	2.3	-0.96	-7.2	-5	-1.1	-3.2	0.98	-7.6	-0.4	-3.1	-1.2	-2.8	-5.5	3	0.92	-4.7	3	-1.3	-9.6	0.62
0.12	0.21	11	0.68	2.6	-3.9	10	-5.2	-1.2	-5.1	0.36	-1.5	-3.6	0.78	-0.91	-3	4.5	1.9	-6.2	6.3	-3.2	-5.5	-1.7	-3.3	4.9	-4.1	0.38	-4	5.1	-1.7	2.7	-2.9	7.1	-8.5	7.2	-3.9	1.3	-4.9	3.8	-0.46	11	-0.68	4.4	-1.2	-0.1	-4.6	-5.2	-1.7	3.2	-2.6
0.1	0.09	0.59	1.4	0.23	-0.71	1.6	2.1	-1.9	4.8	-0.98	5	0.55	-1.7	0.25	-1.3	6.4	5.9	-1	-0.03	-1.7	-8.5	5.3	0.35	2.9	-4.2	-5.4	5.9	-5.5	-5.8	0.13	-2.1	0.31	-9.8	-0.61	-7.8	-7.2	-2.1	1.4	3.3	-0.79	1.1	-0.92	1.1	-5.4	-0.25	-5.1	-0.32	8.2	-8.5
0.61	-0.1	0.18	-1.7	-1.6	-2	2.3	-1.5	6.8	2.8	-2.5	4.2	3.9	-0.27	-6.6	1	1.1	0.64	1.6	-3.4	1.4	0.51	-5.3	3.8	-2.8	-2.5	11	6.2	-3.2	-3.3	6.8	2.8	-4.1	-3.2	-6.8	-8	0.97	-5.4	-1.7	-2	-4	-5.8	-4.7	-1.7	3.2	0.89	3.3	2.5	-5.4	1.7
-0.12	0.03	-0.48	1.7	0.2	-2.5	0.89	-4.2	3.2	-4.3	5.3	2.1	4.3	-3.4	-5.3	-0.29	-6.7	-1.7	-1.6	-2.7	-4	0.71	-6	-5	2.3	-4.5	0.46	-8	1.3	-4.1	1.8	-7.3	3.6	-0.02	-0.71	-4.1	5.1	-3.3	-4.4	-5.9	-3.2	-7.5	1.3	-2.8	1.5	3.2	-4.2	-3.8	3.8	3.4
-0.71	-0.23	1.2	3	-3.3	-2.4	-5.3	0.61	-0.66	-3.3	-0	-4	1.7	-2.4	6.2	-9.9	-8.7	-3.7	-6.9	-9.8	-3.5	-4	-0.31	-5	-0.01	2	-11	-3.5	-1.9	1.2	-4.3	-7	7.1	5.3	-1	-6.5	0.38	-4	-7.3	-0.02	0.63	-5.8	-5	-6.7	-2.3	1.1	-5.5	-7.6	0.87	-0.56
-0.17	-0.43	0.26	4	-0.12	3.2	3.6	-5.7	6.8	-1	5.5	2.8	0.28	-2	-2.9	-1.5	0.12	-7.1	1.9	-2.9	-9.1	5.5	-0.5	1.7	-3.5	-4.3	2.5	-1.9	-1	1.1	10	-3.8	-3.4	-4.2	6.5	-1.5	-6	-0.03	2.8	1.8	-2.9	-1.7	-1.7	-2.9	-2.8	-2.3	-0.97	1.5	-7	-0.09
0.41	0.29	-3.8	4.6	0.8	-2.6	3.9	-5.4	-0.51	0.16	2.1	3.5	4.3	-4	-2.1	-3.1	14	-3	12	-6.7	1.1	0.03	7.5	-0.38	1.5	-3.4	2.6	-3.2	4.4	-2.2	7.5	-1.6	-4.1	-12	5.3	0.4	0.25	-2.8	2.8	2.8	-5.3	-3.7	0.31	-2.1	-6.6	-0.22	-0.6	1	8.8	-3.1
0.5	0.23	-1.6	-0.22	6.8	-1.5	-4.3	-2.4	0.72	-2.1	-2.2	-0.11	1.9	-4.1	8.7	-1.6	-0.81	-2.4	11	3.2	6.4	5.4	7.2	-3.8	-1.8	0.3	11	-8.2	2.9	-0.56	0.79	-5.1	4.1	-13	6.8	-5.8	2.4	-5.9	5.7	-6.6	5	-2.5	4.7	-7.6	6.6	-3	2	-0.56	3.5	-4.5
0.4	0.36	1.6	-2.7	2.1	-2.1	-4.2	-0.47	2	-3.3	-1.4	2.4	3.4	3.1	2.8	1.3	0.72	2.8	8.5	9.1	-2	-6.3	0.59	-0.29	0.32	-0.41	3.7	-4.7	6.2	2.6	4.1	-7	11	-2.5	8.8	1.1	1.8	0.48	8.5	-3.6	2.7	-0.66	2.2	2	5.5	-2	-3.1	1.3	-4.2	-1.7
0.66	0.09	0.95	4	0.82	6.2	7.8	3.3	3.4	-1.6	-0.13	3.6	4.9	4.6	5	0.88	8.1	-0.34	7.7	2.2	-0.58	-3.1	3.8	5.5	1.3	1.8	2.1	-7.3	4.5	0.19	3.1	-2	3.5	5.3	3.5	2.9	2	-0	4.2	4.1	1.9	-5.6	2.1	-0.78	0.37	0.9	5	0.44	1.8	5.5
-0.46	-0.2	6	1.9	0.19	-0.11	1.3	4.2	1.4	-1.8	6.4	-5.4	5.1	-0.76	1.5	3.5	-6.9	5.7	-2.1	0.42	-1.7	2.3	-1.1	1.5	4.7	1.1	8.2	0.25	8.1	-0.61	9.3	0.11	11	-6.9	3.2	1.9	6.2	0.18	-2.7	1.9	-3.5	-0.09	2.5	-6.7	-2.3	4.2	4.8	3.1	4.5	2.2
0.18	-0.16	1.5	-3.2	0.86	-3.9	0.78	-3.5	2.9	-3	6.9	-3.3	3.5	-6.4	4.5	-3.5	-3.4	-3.5	-2.7	-3.3	6.8	-2.1	4.6	3.3	5.9	-0.14	-7.2	0.38	-3.2	-3.4	-2.2	-5	1.8	-1.9	-6.7	-0.16	-6.1	0.77	-7.5	-6.5	-2.6	-2.9	4.9	0.4	-5.1	-2.7	-4.3	2	5.2	-3
0.05	0.01	-0.02	-6	1	-0.44	2.4	1.1	-3.9	-5.3	4.5	-0.78	0.25	-2.1	5.2	-0.64	-1	1.5	4.6	3.7	-4.5	0.31	5.3	-0.07	-1	-7.7	-8.1	-9.1	-3.8	-2.9	0.04	-3	-8.8	-6.7	-3.6	-6.9	-4	-8.7	0.28	-9	-2.5	-6.2	-1.4	1.1	-2.5	-3.6	3.8	-3.7	-2.2	-8.3
0.06	0.15	2.1	-6.7	-3	-6.1	0.52	-3.3	-0.39	-2.6	-3.9	1.2	-2.6	-1.9	3.6	-2	4.8	10	0.93	3.1	-6	-5.8	2.8	2.1	4	-1.4	1.2	-2.1	-2.6	-6.1	-4.3	0.21	0.27	-6.2	3.3	-9.2	3.8	-3.6	6.3	-2.5	6.1	7.2	2.4	-2	4.3	2.1	1.3	-0.14	-1	-4.3
-0.01	0.17	-6.5	-1.7	-7.5	-3.9	-1.1	-0.49	-0.94	0.53	-5.1	3.2	0.11	-5.9	6.4	-1	6	2.9	-3	-5.2	1.2	-1.1	3.3	-0.19	4.4	4.5	-1.2	-3.5	6.3	0.25	-2.8	-3.7	7.5	0.34	8.8	-6	2.8	0.18	2.5	-4.1	7.7	2.1	7.7	-1.6	8.4	-0.34	0.03	-2.8	3	4.8
0.27	0.4	-5.5	0.36	-5.1	0.48	-2.7	4.5	-2.8	5.8	-3	12	-2.3	-2.8	9.2	-0.39	7.2	6.5	3	-7.1	6.2	-2	0.87	3.1	-0.33	3	-4	-6.2	2.4	2.1	-2.9	-2.9	5.2	6	-4.8	-2.6	-4.8	-5.5	-1.6	-3.8	4.7	2.4	2.3	1.7	3.3	2.7	-2.2	-5.6	1.5	4.9
-0.16	0.22	-5.1	-0.98	-1.1	0.11	-6.3	-1.4	-7.6	5.8	3.1	1.7	-1.6	-5.5	0.86	1.9	1.9	7.2	0.48	-13	9.6	0.99	4.8	3.1	-1.3	0.4	-7.6	-10	-6.3	2.5	-2.1	1.3	-1.9	15	-5.8	1.2	-0.04	-5.8	2.4	1	-0	6.4	-2.7	-0.65	0.46	5	-3	-5.3	-1.1	-3.2
-0.08	0.75	-4.2	-1	-5.4	6.4	-0.12	0.26	-9.6	2.2	3.8	1.1	-6.4	0.11	-4.8	20	0.94	13	-0.17	10	1.8	14	0.68	9.2	-4.8	8.1	0.68	-4.1	-5.8	9.9	-7.5	11	-8	8.8	0.3	9.2	1.2	5.5	-1.8	1.8	-3.9	3.9	2.7	-0.63	-3.5	4.9	1.7	2	-9.9	8.2
-0.41	0.22	1.3	8.4	-4.7	7.9	-2.4	9.1	-6.2	4	-1.9	7.2	-2.9	1.1	-6.3	0.86	-9.3	-0.04	-6.1	-0.75	-3.5	-0.97	-6.6	0.32	-6	0.66	-6.1	3.7	-5.8	-1.6	-4.3	10	-8.2	0.55	0.2	3.1	-2.2	7.7	-4.3	3.4	-4.6	-2.1	-4.6	0.65	-6.3	1	1.7	12	-7	5.2
-0.24	0.1	3.2	1.9	-2.8	-0.98	-1.5	6.7	-8.5	1.9	-3.1	1.9	-4.8	2.6	-6.7	2.8	-1.5	-0.39	-1.5	2.4	-8.3	0.16	-6.5	-2.5	-5.9	-3.6	-12	-5.4	-2.9	-0.9	-3.2	0.58	-12	4.6	1.4	-0.96	0.51	-0.91	-0.8	-5	3.5	-1.2	-3.8	0.22	1.3	-5.3	-6.8	-1.5	-5	2.3
0.11	-0.13	-2.4	-4.4	-3.4	-4.5	-2.7	-0.84	-6.5	1.3	-3.6	3.9	-6	5.5	-0.43	4.1	-5.6	-7.1	0.01	-5.3	-1.5	-5.8	3	1.9	-2.6	-2	0.79	-5.5	-1.7	-8.2	-5.2	-2.6	-12	-1.1	1.3	-4.2	-2.3	-1.1	0.54	-6	5.3	7.8	3.6	1.9	5.3	-9.1	-0.68	-2.7	-3.8	-1.6
0.04	0.08	-3.5	-1.9	-6.4	-5.5	-6.1	-3.9	-7	1.9	-3.6	3.2	-6	0.7	1.8	3.4	2.6	2.7	5	-4.3	-3.7	5.1	-0.82	11	-3.2	-3.3	-5.8	-2	-3.3	-8.5	2.1	3.9	-3.2	-4.3	1.1	1.3	-3.4	-4.3	-1.9	-6.4	2.1	7.1	-4.9	2.8	-4.3	-7.5	1.2	0.46	-1.8	-0.96
0.28	0.58	-5.3	-5	-7.8	0.92	-1.9	3	-2.4	1.5	-2.7	0.21	-4.6	3	-2.3	-2.8	3.8	12	5.9	4.7	3.3	4.4	0.91	0.12	-1.9	-2.8	-7	8.4	-3.6	-3.6	2.5	6.3	-3.1	-1.4	-2.5	-0.38	-1	2	-3.4	4.7	2.6	-5.5	0.84	-0.57	0.96	-2.2	-7.4	5.7	1.4	4.9
0.11	-0.01	-4.6	-1	-0.09	-2.5	-1.2	1.2	-1	4.6	-1.6	-0.63	-1.3	1.4	3.5	1.3	-3.2	-1.4	-4.8	-5.8	6.9	6	4.9	-3.8	-0.54	8.1	1.7	1.7	-0.9	-0.52	0.18	1.9	-5.7	4.9	7	1.3	2.3	-1.6	3.5	1.1	5.2	-4.2	6.7	7.1	3.4	-1.3	3.4	4.3	-4	3.5
0.07	-0.29	0.9	-3.6	-5	-4.6	-2.6	1.1	-0.18	-1.3	-5.2	0.44	-5.3	-5.9	2.3	-1.5	-1.8	-7.9	0.83	-4.5	5.4	-4	4.7	-0.36	0.86	3.5	11	1.9	-1.5	2.7	5	-1.5	-0.32	1.6	-5.3	-0.26	5.5	-3.4	4.3	-0.33	8	4	6.1	-3.9	12	-3	8.5	-2.8	-3.2	-2
-0.58	0.26	1.4	-2	-6.2	-6.9	-4.5	-4.5	-6.5	-6.8	-1.6	-4.7	-2.8	-6.1	0.96	-2.4	4.1	-4.5	1.1	-4.2	5.4	-4.8	2.5	7.4	-2.9	0.38	-1.9	-5.5	-2.2	1.7	1.9	2.9	0.08	2.7	-4.1	-7.2	1.2	1.4	-1.8	4	4.6	8.7	-4.9	-3.4	1.6	2.5	1.8	5.7	1.2	-1.3
0.16	0.55	-4.7	7.7	-7.3	-4.2	-3.7	-3.7	-4.3	4	-0.13	1.5	-8.2	-3.5	-4.8	3	-5.9	5.7	-5.7	-0.98	-14	-0.78	-4	11	-8.9	-1	-6.9	-2.6	-3.7	-2.7	-0.41	-6	-0.14	-2.4	-8.3	1.3	-2.5	0.08	-5.2	-4.2	-5.3	0.11	-4.8	5.8	-6.7	0.61	0.16	-5.8	-0.4	3.1
0.25	0.09	-3.3	3.1	-0.95	-1.3	-3.7	-1.2	-0.6	3	-3.8	1.9	-0.83	2.7	-3.6	2.3	-5.3	7.1	-7.2	2.4	-4.4	0.58	-5.8	3.8	-5	-1.6	6.8	2.5	-1.4	1.8	-4.1	-6.3	-0.44	2.4	-7.1	-2.8	-2.6	2.8	-2.5	-3.7	-10	-4.7	2.1	0.76	-3.8	-1.6	-5.3	0.48	-6.8	1.5
-0.35	0.4	-1.7	0.7	-3.5	0.54	-1.2	2.6	1	1.7	-1.3	-2.4	1.7	0.34	-0.93	2.7	0.52	-2	0.63	-1.4	3.3	0.14	-6.1	2.6	2.5	1.8	5.3	-3.3	-2.6	-2.6	-1.5	0.91	-3.1	-0.53	-1	-1.1	2.3	-5.7	-0.75	-4.5	-6.2	-1.4	-1.1	0.04	-6.7	-0.37	1.6	-0.74	-5.7	5.9
0.19	-0.03	0.7	3.4	-0.05	-4	6.5	1.3	8.5	0.62	2.2	0.51	2.4	0.02	2.7	-2.3	0.39	-2.6	0.92	-3.2	1.8	0.11	4	-0.69	-0.02	4.4	9.8	-1.3	-2.8	-2.6	-3.4	-5.3	-3.2	-6.3	6.4	-2	8	-4.3	5.1	-4	1.1	2.3	-0.5	-1.8	-2.6	3.8	3.7	1.9	-1.7	6.7
0.29	0.09	1.6	-2.6	-0.7	-8.1	0.88	-4.5	6.5	-2.1	5.5	-1.9	6.5	-4	1.7	-9.6	2.5	-0.04	12	-2.9	8.4	-9.6	-3.2	-0.88	2	6.9	9	3.3	-2	-2	-1.4	0.61	-9.1	-0.35	-2.9	-0.86	0.99	1.1	-1.1	-4	-4	3.3	4.4	2.9	4.4	1.3	4.1	7.7	-0.14	1.3
0.22	0.05	4.1	3.1	5.5	4.4	0.85	0.79	3.3	0.34	4.5	-4.2	4.1	-3.2	11	2.9	-1.6	-0.1	-1.6	1.2	-6.7	-2.9	-2.8	4.7	3.4	1.2	-2.1	3.2	2.6	4.2	3.1	-3	2.6	-0.17	-3.8	4.3	-2.5	1.2	-3.2	-2.7	0.62	4.4	-0.1	1.9	-2.6	-2.5	-4.8	2	6.7	1.3
[truncated: 952 more columns]
