# Supplementary material for: Dyslexia on a continuum: A complex network approach
Source: PLoS One. 2018 Dec 17;13(12):e0208923. doi: 10.1371/journal.pone.0208923 (PMC6296514; doi:10.1371/journal.pone.0208923)
Supplement: S1 File — Detailed information about the archive contents is provided in the included README.txt file. (TGZ) [file pone.0208923.s001.tgz › FS_605_VV_run_2.csv]

-3.3	2.7	1.2	2.2	4.3	-3.5	1.1	-0.74	5	1.8	9.5	6.2	1.1	1.3	2.4	-1.9	11	5	0.69	-6.5	0.09	1.8	7.3	2.2	0.88	2.6	1.5	0.68	6	-2.2	-2.1	3.7	5.4	5.8	3.2	-3.3	1.9	7.2	-0.46	4.2	5.3	5.2	5.2	3.9	4.9	3.1	8.3	4.3	7.5	2.4
4.4	3.2	-1.8	5.3	-2.1	-2.3	-5.4	-2.6	-1.8	8.5	3.5	7.3	0.08	2.1	0.93	1	0.24	0.86	-0.5	-3.1	-0.6	-0.99	4.9	-0.5	1.2	3	6.2	4	12	-1.3	1.1	4.9	2.3	6.8	7.6	6.5	2.2	2.9	3.6	4.8	0.65	4.1	6.2	12	1.3	2.6	9.7	3.4	7	3.4
2.8	6.2	-0.58	5.8	4.6	1	0.36	-0.97	2	5.7	-4.8	5.3	11	-5.5	-0.7	4.4	-3.4	5.6	11	2	0.87	8.9	6.3	-4	-1.5	-0.31	-2.5	1	9.7	-1.4	0.42	3.1	-1.8	0.93	6.8	9.2	-2.1	1.4	-2.3	4.6	0.36	1.5	0.28	2.8	-1.2	2	2.3	1.9	6.8	1.8
3.7	1.1	-1.9	0.65	-2.8	-3.3	2.1	-6.6	0.77	1.1	-9.6	3.3	9.8	8.5	-9.2	2.4	4.3	10	-4	6.3	4.6	6.3	2	1.7	1.3	4.4	-4.5	2	5.2	-5.1	0.35	5.2	6.8	1.5	0.4	-0.15	5.9	0.39	-0.92	3.4	4	3.7	-1.9	5.9	1.4	5.6	9.9	3	1.6	2.7
-2.3	-3	3.6	4	-3.5	-4	-1.7	-7.6	-4.1	-0.67	-2	6.5	6.6	-0.83	2.3	4.1	4.6	6	1.3	2.7	1.1	5.6	4.4	7.4	-1.3	4.8	6.8	2.5	2.5	-7.7	-3.4	-0.51	1.5	0.79	4.9	-9.4	3.7	-3	-5.4	-2.5	-6.1	3.7	-3	3.1	-1.4	2.6	-1.1	0.42	-2.3	2.5
-3.2	-4.9	-1.7	-0.85	-4.5	-3	-3.5	-4.4	-8.1	1.5	-0.2	1.5	-3	-0.2	-0.79	3.2	-1.2	6	-0.05	4.9	2.4	6.3	-1.1	5.2	-0.08	-0.34	-0.6	2.1	-1	-0.71	1.6	3.6	-3	1.6	0.39	2.9	-4.9	-1.8	-0.62	0.46	-0.65	1.6	3.6	2.4	-5.3	4.7	-8.5	-1	2.4	0.11
-1.3	2.5	-3.8	-0.15	-5.2	0.25	-2.8	-0.38	-3.5	2.8	-4.6	2.5	-8.4	3.5	-4.2	9.3	2.4	11	-6.9	4	-1.8	3.9	-3.9	5.9	-1.1	3.8	0.69	3.3	3.2	1.8	7.2	-2.7	-1.1	3.8	-0.72	-3.2	3.6	-0.1	2.2	-3.2	3.8	-0.42	0.89	5.2	-1.8	5.3	-1.6	-0.32	-3.2	-3.6
1.2	5.8	1.5	-2.7	-2.1	4.9	-6.8	5.5	-0.99	5.6	2	3.3	-3	1.7	3.7	5.8	6.4	8.8	1.3	4.1	-2.2	8	-6.3	10	-1.1	1.7	-0.25	4.6	3.8	-1.2	1.1	7.3	-2	3.1	-2.3	-3.7	1.5	4	-2.8	-1.4	5.1	6.2	-0.84	5.9	3	3.9	3.1	0.42	-0.76	-3.4
-1.8	8.5	-3	2.4	1.2	1.8	-1.3	0.2	-0.17	0.99	-3.1	6.9	5.2	-0.65	4.6	6.3	-1	5.9	2.6	1	0.2	9.7	0.2	0.97	3.4	3	1.7	-1.9	-1.6	-0.79	-0.65	4.2	0.98	3.1	-1.2	1.7	-0.99	1.9	-3.5	8.1	-0.09	-0.24	3.3	5.2	-3.1	2.4	-5.4	-3.3	-0.09	-4.1
5.2	4.4	0.61	3	3.6	5.5	1.2	0.16	0.76	5.6	3.2	4.3	6.2	8.2	-2.6	4.8	4.7	-0.7	-6.5	2.3	-1.6	8.1	1.3	4.9	1.5	4.9	8.2	-1.3	4.3	5.6	7.5	4.5	5.2	6.9	5.7	7.3	0.85	0.79	2.1	9.9	1.6	-3.4	2.1	6.9	2.2	13	-3.2	5	3.4	-1.2
0.41	4.4	-0.63	6.7	4.8	14	-5.7	0.91	0.92	9.6	4.8	1.3	-5.4	4.9	0.73	8.6	12	0	-4	6.8	4	12	-5	5.7	-1.9	2.4	0.32	2.8	3.4	1.7	-0.88	3.1	-1.8	5.5	-1.4	8.1	-2.4	7.4	2.7	1.6	2.9	0.77	-0.67	2.6	5.2	2.6	-3.6	1.6	-11	1.1
2	1.1	7	-1.1	9.1	6.8	2.1	6	-1.1	8.2	2.2	-2.3	-4.8	-2.9	0.16	12	2.3	10	2.6	5.2	-2.5	5.2	0.73	4.4	-1.4	2.9	6.2	3.2	0.71	5.8	9.4	5.8	1.4	0.8	-4.9	5.3	1.7	3.1	-0.68	0.74	2.9	5.4	0.35	-0.01	1.1	0.62	-9.9	9.1	-9	6.6
4.4	3.9	5.6	-1.9	-2.1	8	-1.5	6	1.9	4.1	7.8	0.97	-1	6.1	1.7	7.5	9.4	11	-8	5	4.1	12	4	5	-4.7	7.7	4.5	4.2	0.65	4	-0.08	2.9	5.2	-0.08	-1.3	-0.99	4.5	5.2	5.9	-0.22	3	12	2.3	-5.8	-4.5	1.9	9	2.6	4.2	2.9
-5.2	5.2	-1.3	-2.2	6	1.5	-2.3	4.1	-8.7	-0.03	1.2	0.78	3.9	12	6.1	4.6	4.5	12	1.1	3.7	-0.23	17	5.2	6	-4.2	0.58	-1.7	6.3	-2.1	7.3	0.42	8.5	2.8	7	-5.5	4	0.94	6	1.8	3.2	-1.6	0.78	14	-3.1	2.4	4.2	9.7	-1.5	6.5	-2.4
1.1	4	1.2	0.31	6.9	-1.7	1.6	2.4	-1.7	0.08	2.5	-1.5	1.7	1.5	5.6	0.75	4.6	2.4	-0.24	2.1	-3.3	10	3.5	0.3	1.8	2.9	-2.6	-1.3	-2.6	-3.6	-2.3	6.1	4.3	5	1.6	4.2	-2.4	3.3	1.6	2.4	-0.52	0.15	11	-0.47	-1.2	-2.5	8.8	0.65	8.8	-1.2
-2.7	1.1	1.9	0.62	-0.32	1.1	4.6	0.25	5.8	-0.32	-0.99	1.1	-0.5	4.3	9.2	5.8	1.4	0.04	2.4	3.5	3.6	10	-4.9	0.8	-0.71	4.1	-1.2	-3.9	-4.3	-2.8	-5.8	-0.17	-4.2	-2.9	-4.8	0.96	-4.8	3.6	0.87	-4.5	4.7	-1.4	1	-0.56	3.1	3.2	9	4.9	1.6	3.5
0.52	-3.6	6.1	-1.7	6.8	4.7	-1.3	4.8	3.2	6.2	2.8	-3.3	11	10	2.8	6.6	-8.1	2.1	5.5	5.7	1.2	12	9.2	0.54	3.7	6.2	-3.6	3.3	-2.2	-1.7	-2.8	0.81	-7.3	-1.6	0.52	-1.1	-3.2	2	-0.85	-0.4	-2.2	2.5	1.9	-3.2	1.6	3.8	3.5	2.6	6.1	3.5
2	7.2	1.9	4.1	9	11	-0.51	6.2	-0.65	-0.07	4.3	-2.5	-1.3	5.6	6.2	2.5	6.8	3.5	2.2	2.2	5.2	7.5	4.4	-0.02	3.6	-0.38	1.9	2.3	-2.5	3.5	1.8	8.9	-0.29	2.2	3.7	7.2	4.9	1.7	2.3	8	0.77	3.8	9.6	-7.9	2.5	3.1	5.7	4	2.7	1.1
2.4	2.4	-4.3	0.58	-2.6	-0.73	2.2	6.8	-0.59	-2	5.2	-7	-7.9	-2.4	0.84	-7.2	7.5	-9.3	-1.6	-1.1	-0.5	-16	0.92	1.9	2.2	1.2	1.4	0.42	-0.23	18	-3.1	4.1	-0.17	4.6	4.8	15	3.9	-0.68	4.3	9.3	-0.12	4.7	13	-6	7.6	-10	-0.46	-0.01	4.2	5.2
-4.7	9.9	-4.4	9.1	-0.46	-1.7	8.5	2.9	4.8	-6	-2.1	8.1	-7.5	-11	-2.4	0.87	-2.3	2.8	-0.41	6.1	-1.7	3	-3.4	-9.8	1.5	4.9	2.1	4.4	4.7	12	1.3	-3.5	-3.5	9.8	1.7	18	0.3	7.1	4.3	1.1	-2.9	7.3	2.2	7.3	2.7	4.7	-0.81	-5.4	-4.6	9
3.2	10	0.03	2.2	-4.7	-5.2	-2.3	-3.4	-4.7	0.18	-1.4	8.8	1.9	8.2	-4.4	-9.9	-2	-7.1	-3.8	-5.8	-9.5	2.5	0.99	-3	1.1	-7.8	1.2	6	0.7	3.2	2.9	-3.9	5.3	-0.03	2.9	0.83	2.2	3.4	0.07	0.69	1	3.1	5.9	-12	-3.2	-8.1	-3.6	-4.7	-7.9	0.49
-0.85	1.6	-1.1	3.5	-3.3	-5.2	-1.3	-6.7	1.4	-3.6	-1.7	8.1	0.33	-9	3.7	-0.13	1	2.3	6.1	-6.9	6.4	-1.3	2.7	1.9	2.5	-2.1	-2.7	0.03	0.17	-1.2	1	-3	2.7	-3.8	10	-1.2	-0.43	-3.5	1.8	-3.1	2.4	-2.6	1.9	0.32	1.9	5.7	-8.6	0.57	-7.5	1.8
-4.8	2.4	-3	4.8	-3.1	-8.7	-4.5	4.3	-1.8	1.3	-4	1.5	2.5	-12	-3.9	3.3	-0.72	4.4	1.8	-3.2	5.7	0.78	0.27	0.48	-2.3	-2.5	1.1	8.8	-3.3	5.2	0.4	3.1	-1.4	3.6	-3.4	3.8	2.9	0.04	-1.9	-1.2	-3.1	-2.4	-12	-7.1	-4.4	-0.75	-4.9	0.64	-4.1	1.4
-1.7	6.8	-0.07	11	-0.17	-1.5	-1.8	3.3	-2	0.66	-0.71	9.9	-2	1.6	-4.9	-1.2	-3.1	-1.1	1.4	6.8	1.1	2.9	-1.7	5	3.9	-0.44	2.9	5.4	-5.8	1.7	3.4	0.94	-1.1	-1.1	-5.2	2	3.3	-1.8	-0.61	1.7	0.23	7	0.43	-10	4.3	-1.5	-5.6	8.9	-2.8	5.6
-3.6	7.4	2.8	3.9	6.3	-1.9	-1.4	2.8	-4	0.09	-3.5	6.6	6.6	0.88	-1.5	0.18	-8	1.6	8.8	-0.59	-6.4	8.6	1.5	-1.8	-1.1	1.4	7.4	5.1	0.39	13	7.3	-1.9	1	1	-6.6	8.5	3.8	-3.3	1.7	2.8	5.9	4.2	-4.2	-10	0.11	5.8	-12	1.6	-3	3.4
-2.7	5.3	-0.05	-3.8	6.4	-4.5	0.33	-0.51	-6.6	0.36	-2.3	-0.96	-2.5	-9.4	-3.8	2.6	-5.9	11	-4.4	0.68	-2.8	11	-5.6	0.1	-4.9	3.4	-3.1	4.9	-0.86	-4.2	3.5	-0.76	-3.4	-1.1	-0.65	1.8	0.95	2.3	7.1	-3	3.2	-4.2	-11	-8.7	3.5	2.6	4.4	0.09	-3.2	5.1
0.71	-3.4	-0	-1.4	0.36	-6.6	5.5	-1.3	2.9	0.55	1	3.9	-5.7	-0.18	1.2	-1	0.81	3.3	-2.4	1.1	2.8	3.8	-6.9	-3.4	-7.9	0.92	1.4	2.5	-7.3	4.4	-1.6	1.1	1.1	-0.08	-6.7	3.5	-3.9	4.3	-1.4	-2.6	-2.2	2.4	-9.8	2	-2.1	5.2	-3.9	-0.12	-2.1	6.5
1.8	-3.6	-3.9	-2	-3.9	-5.2	1	4.3	2	-1.2	-3.5	7.4	-0.42	-4.5	-4.8	-10	1.4	-14	0.22	-1.6	0.48	1.5	-1.6	-6.5	-5.7	5.5	-2	0.54	-8.3	4.7	-5.8	-2.7	0.04	-2.2	-5.2	0.39	-5.5	0.33	3.9	0.44	4.1	1.5	-13	-5.6	-2	-2.1	-0.76	-4.7	0.38	-2.3
-2.2	-2.7	-2.8	2.5	-2.9	0.89	0.16	2.2	-3.4	-3	-1.5	-2.5	-4.5	7.6	-1.2	-0.01	-0.36	-2.8	3.3	12	-1.1	7	-0.22	9.5	-3.1	1.2	-3.5	3	3.9	9.2	-5.2	5.5	-4.8	2.6	0.6	6.5	-4.1	7.8	-7.9	4.6	-7.5	8.1	-13	-12	-5.1	-4.1	-3.4	-5.9	3.2	-1.1
6.2	-7.9	1.7	-7.4	-1.1	-17	7	-8.2	7.7	-8.5	0.36	-12	0.61	-9.9	0.92	-49	4.1	-60	2.3	-22	-1.5	-52	0.46	-27	-3	-30	-6.2	-47	0.2	-35	-4.3	-41	1.5	-34	-1	-31	-0.34	-38	-5.8	-34	-5.5	-29	-1	-36	-2.8	-40	-11	-6.7	-7.9	-15
0.52	-91	2.6	-80	-1	-73	6.5	-54	7.7	-81	3	-1e+02	-3	-66	-1.2	-38	-2.4	-55	-3	-54	6.1	-74	4.2	-70	-1	-40	-1.3	-39	3.1	-37	-1.9	-45	3.3	-35	-6.1	-18	1.5	-42	-6.3	-30	0.96	-39	3.8	-34	0.38	-33	5.1	-86	0.33	-50
8.4	11	3.1	25	-0.54	23	0.48	25	6	10	2.1	3.8	11	23	-2.5	17	-6.4	-22	0.38	21	-1.2	4.1	4.2	9.9	1.4	12	6.1	26	1.1	27	2.6	16	-4.3	16	-3.2	15	-0.91	21	0.43	24	-0.11	18	-3.3	17	3.6	4.8	5.8	-6.2	1.7	16
2.8	-8.2	0.67	-3	-3	-6.5	-0.08	-11	6.3	-13	-0.38	3.9	4.8	2.4	-0.43	-14	-3.1	-17	-4.8	-2.2	4.4	-5.1	-0.74	4.2	10	1.2	6.8	-8.8	0.77	2.7	2.4	-13	3.7	-12	-5.1	2.7	-1.6	-7.9	5.8	-2.8	0.9	0.3	9.8	0.17	6.7	-2.5	-0.36	1.6	2.6	-8
5.4	-2.5	0.48	3.8	2.1	-1.7	3.8	-6.1	0.48	-13	-0.43	4	-6.9	9.9	2.2	-7	3.8	-6.7	-4.8	10	3.5	-8.2	-2.2	7.6	4.8	-1.9	-2	2.4	6.5	0.05	1.2	-0.57	7.4	-4.8	8	3.1	1.3	-7.9	3.8	-2.8	3.1	-5.7	6.9	-3.1	6.8	0.74	-0.76	-1.1	-3.6	-6.5
2.2	-0.38	-0.58	3.1	0.37	0.18	6.1	-0.89	-1.5	-0.2	-4.7	4.9	-11	4.1	3.9	0.26	4	4.7	0.81	4.8	-3.8	-1.7	-0.96	9.3	-2.2	-1.9	-7.5	-0.15	4.9	1	-1.9	-2.3	-7.6	-0.32	4.1	0.05	-0.54	-0.67	-7.5	0.12	3.8	-3.1	2.2	-0.01	-1.3	-1.9	4.9	-4	7.7	-14
0.72	6.6	3.8	2.8	0.97	13	0.37	9.8	5.6	3	4.9	1.1	5.5	8.7	2.2	0.06	-3.9	7.2	1.3	6.8	-2.8	-5.2	1.5	9.9	2.2	-4.5	-2.8	5.1	0.17	-1.5	-0.64	0.71	1.9	-0.53	-7.3	0.19	-1.2	2.4	0.34	1.3	0.66	-1.7	5.5	-1.4	-1.3	-5.7	7	4	11	-3.3
-2.3	4.6	1.4	1.6	-1.2	0.52	-2.5	-1.8	-2.7	0.94	4	-2.7	-2.7	-5.2	7	4.5	2.7	11	-3	-1.5	8.2	1.4	-5.2	-6.4	3.2	1.3	1.4	-1.6	-2.8	-1.3	-0.63	0.55	-0.9	4.7	-1.5	-5.4	3.4	-7.4	2.7	-1.2	4.1	4.2	-9.2	4.5	0.92	7.2	-3.7	3.1	-2.2	-1.7
-4.7	-6.2	-1.8	-6.4	-3.5	1.1	-2.1	-1.2	-0.75	-3.1	-5.4	4.9	-5.7	-6.3	-2.8	0.18	-8.9	-0.56	-4.9	2.2	-5	-6.5	-0.51	-4.7	3.3	-2.7	-8.7	-6	0.05	-9.3	-1.4	-2.6	-3.8	-2	-1.5	-0.55	-2	-1.4	-2.1	-4.3	3.5	-1.9	4.3	4.8	-0.35	-1.1	0.99	3.2	-0.34	-1.3
-8	7.3	-7.9	1.6	-4.2	11	-2.8	2.3	0.66	-2.1	-3.7	-1.1	1.9	3.9	-6.5	-4.3	-11	4.5	-1.6	1.6	-3.3	-3.9	-3.7	2.2	-0.73	-2.3	-7.9	-3.2	-3.1	-2.4	-9.4	5.8	-8.3	-3.3	-2.5	-8.2	-2.4	4.6	-7.2	-1.8	-2.5	3	-4.2	-5.2	-8	-8	4.8	-5.5	7.1	-3
-8.4	0.75	-8.3	2.5	-7.6	7.4	3.2	-0.32	4.3	0.75	-3.9	1.4	9.7	4	-3.5	-1.1	-24	1.9	5.7	-1.2	-6.3	-1.7	-4.8	6.8	-1.2	4.1	-10	-0.42	-5.2	-3	-6.6	-5.2	-3.6	-5.3	4.4	-9.2	-5.5	-0.41	-11	0.48	-2.3	-5	-3.6	9.5	-14	4.8	-10	3.2	-2	0.48
-1.1	-4.1	-3.6	1.7	-5.8	1.9	-1.3	-2.5	-0.49	-0.34	-8.8	-0.53	2.7	1.3	-2.1	1.9	-13	8.3	5.7	0.36	-5	1.3	0.54	12	0.73	0.45	-8.8	6	-8.7	7.4	3	-5.2	-5.4	1.2	8.8	1.7	-0.46	6	-3.6	2.1	-0.65	-2.4	-1.2	6.4	-3.9	3.9	-3.4	-0.64	3.6	-1.3
2.6	-7.6	2.5	-11	1.1	-6.3	0.75	-3.6	-7	-1.7	-5.6	-6.4	-12	-5.9	3.2	-2.2	-1.2	0.97	-2.1	-2.7	-3.2	-1.7	-4.7	-4	2.7	-2.5	0.57	-2.9	-5.7	-0.28	1.1	-2.3	-2	0.66	0.61	0.99	0.95	3.3	1.4	-1.1	0.84	-3.3	-11	8.6	-0.25	3.7	-9.1	2.1	-1.1	2.6
-0.29	-3.6	-4.2	-14	2.1	-7.2	1	-2.4	-6.7	-8.1	-2.2	-9	-7	-0.12	1.6	-7.5	2.5	1.7	-2.6	-2.6	-2.9	-6.7	0.1	-0.13	1.3	-4.5	5.9	-4.5	-9	-8.3	-0.47	-0.12	0.32	-2.8	3.5	-0.32	3.1	-1.6	-6.3	-0.76	-2.1	-7.2	-2.2	1	-1.5	-3.7	2.5	-1.7	-0.17	0.35
-2.6	-0.6	5	-3.6	9.5	-1.8	1.2	-3.9	3.4	4.3	-3.5	-3.9	-2.8	-1.5	-8.1	7	0.86	5.8	-2.5	5.1	7.1	-11	0.6	-1.9	1.5	-3.1	-7.3	4.8	-8.2	1.4	-7.6	0.77	-8.2	-0.97	3.7	0.39	-3.7	9.3	-7.7	3.5	-4.6	4.2	-0.87	-6.3	4.5	-4.3	2.8	0.51	10	-9.1
-2.9	-2.3	4.5	1.3	4.2	11	-2.2	0.6	-2.6	7.4	1.6	-1.8	1.4	0.64	-3.8	2.4	1.5	9.5	3.6	-5.4	-4.3	-11	-3.2	-2.8	2.9	4.2	6.8	6.5	0.84	6.8	-2.1	8.5	-2.5	7.8	1.4	-3.5	4	11	1.1	5.1	-2.5	8.2	-1	12	-0.6	4.2	-7.3	-2	-0.64	-0.64
-2.2	2.5	-2.5	6.1	4	11	3.4	-0.36	2.3	0.28	2.5	1.1	-3	7.2	-3.3	-3	2.5	2	-5.5	-8.3	-4.9	-6	-8	4.9	-6.5	0.39	-5.4	-1.7	-16	-5.5	-9.9	-0.81	-1.9	1.2	-18	-7.5	0.52	-1.2	-5.6	0.62	-9.3	0.36	2.8	6.7	-8.2	0.34	3	-3.7	7.8	1.3
3.4	-3.1	-0.86	-0.66	1.9	12	6.7	-3	5.8	-0.81	0.69	-0.66	4.2	-0.33	0.75	3.7	-6	2.9	-2.1	1.4	-8.1	-6.7	4.6	2	-2.3	-1.7	-11	2.4	-4	-0.78	-5.6	1.2	8.5	-2.2	-1.9	-6.3	-3.1	1.6	2.1	2.2	-13	1.6	13	2.3	-2	-2.1	15	-4	8.1	-8.7
-1.5	-1.2	2.9	-1.6	0.74	4	-1.3	-5.1	0.19	-3.6	-1.6	7.1	2.2	-3.1	3.8	1.6	-0.8	0	1.3	-1	-0.67	-3.3	-5.9	-3.4	-0.7	4.2	-2	-3.1	-1.4	0.04	9.6	-0.46	13	4.3	2.3	-7.2	-1.2	0.07	11	-1.7	2.6	-4.6	7.9	14	2.3	-0.37	5.7	4.1	5	-3.5
-1.4	2.5	-4.1	-1.5	-1.9	0.74	-4	-1	0.18	-5.5	2.4	4.7	-1.3	-0.79	-2.4	-1.8	-14	-4.9	-5.9	1	-0.16	1.5	-6.7	1	1.9	0.35	4.4	-8.2	-1.1	0.57	5.4	-5.6	5.2	-3.7	-1.2	-8.1	-0.05	-6.8	10	-10	0.09	-8.3	8.3	2.4	1.9	-1.8	-0.15	4.1	1.9	-3.2
2.4	-3.6	2.4	1.7	-4.7	0.49	-0.3	6.3	-2.3	-0.76	2.2	1.1	-2.9	-1.4	1.8	-3.5	0.46	3.7	1.3	-0.93	-0.8	6.8	5.3	-0.18	-3	3.4	-5.6	-0.4	4.7	7	7.4	-4.7	2.1	-7.3	-7.1	5.8	-0.3	-8.3	-0.75	-6.2	-5.7	-2.4	-3.5	-1.2	-1.9	-1.7	3.3	-3.6	-2.5	-8.4
1.9	-1.9	1	2.1	-4.7	-3.9	-1.3	-3.5	0.64	2.5	0.28	-0.26	-6.5	6.8	5.1	3	3.6	4.5	-4.8	-2.1	-1.7	-1.8	-0.25	0.16	-5.6	2.7	-4.6	-0.79	0.38	0.68	-1.6	-0.55	2.6	-0.77	-3.5	-2.5	0.09	-7.2	0.49	2.6	-5.4	0.01	3	-4	-0.79	-2.5	-3.7	-5.5	-0.56	-1.3
-3.7	-1.6	0.36	-5.6	1.4	-0.2	-5.6	-0.21	-1.9	0.25	-0.17	-1.1	1.9	3.5	3	-5.9	1.7	8	-3.2	-9.2	0.16	-6.2	-2.3	-8.8	1.9	-6.8	4.8	3	-2.8	1.8	3	6.9	1.4	3.7	-3.4	1.6	0.94	6.1	4	10	5.2	5.1	-8.3	2.3	1.4	-5.3	-5.3	11	-5.9	4.7
-0.95	-6.5	-6.8	-3	4.8	14	-0.65	4.4	1.2	1.4	0.89	-4.3	-6.2	1.1	-4.4	2.5	-2.5	-6	-8.6	-6	1.1	-7.2	-3.2	-7.8	1.7	-6.2	-0.33	-2.6	-7.8	4.6	-0.35	1.7	0.65	4.7	-3.4	-3.5	2.7	6.3	6.6	2.7	-0.59	0.74	-0.26	3.3	2.8	-3.6	1.1	9.7	-2.6	1.2
-6.5	-8.6	-3.1	-4.8	3.2	1.4	1.3	2.9	1.9	2.2	4.5	-3.9	-8.3	-3.7	2.3	2	-2.4	-4.6	2.7	-4.9	-1.5	-1.3	-1	-0.76	1.1	-3.9	5.9	-7.5	7.6	-8.3	-3.3	-0.04	2.6	0.16	1.7	-9.1	-3.7	-4.8	2.6	3.4	-3.3	-5.9	1.4	-1.4	-1.5	-5	-5.5	2.1	-8.8	-1.1
-0.98	-0.95	2.8	-2.1	2.1	-2.9	0.55	-3.7	3.5	-1.3	12	-0.05	-4	1.5	-3.6	6.5	11	7.8	-0.22	-3.4	-0.42	-2.6	-0.12	-3.5	1.5	-5.2	8.6	-3	12	-2.8	0.03	1.5	2.5	-3.3	0.67	-6.6	4.7	-4.1	2	-0.94	4.2	-3.4	-1.4	4.4	5.2	-3.9	-1.9	7.2	1.1	4
-3.3	-7.3	-2.9	-3.5	5.2	-0.19	-2.4	2.6	0.15	-1.4	-4.8	2.3	1.5	3	0.57	6.6	3.4	2.8	2.1	-2.1	1.8	0.8	7.3	3.6	2.9	-0.59	1.4	2.2	2.7	-2.2	0.2	4.4	-0.35	1.2	-4.2	-3	2.2	-1.9	-1.3	-2.5	2.4	-3.8	-0.87	1.4	6.3	0.28	0.1	3.5	4	1.6
-1.7	-9.5	2.2	-5.3	4.3	-4.8	-5.9	1.5	-5.4	-0.31	9.4	-6.5	0.07	-3.2	0.08	-3	-17	-3.2	1.4	-0.99	1.2	-4.3	5.5	-2.4	-0.24	-0.16	-0.83	-2.3	1.9	-8.9	4.8	6.2	0.5	1.2	-5.8	-2	2	-2	-2.9	3.2	-4.2	-3.7	-6.2	7.1	-2.5	-5.2	1.9	5.8	3.1	0.93
2.8	-1.2	7	0.21	2.7	2.2	4.6	-3.1	0.09	4.3	11	-1.2	5.4	-2.2	1.4	-0.64	-2.1	-3.2	0.77	0.43	2.4	-2.6	-0.36	4.2	3.8	1.7	3.1	-5.5	0.79	2.1	4.6	-1.5	0.52	1.5	-3.7	-4.8	2.2	-2.2	8.3	2.2	0.58	-4.5	2.3	11	-6.4	6.3	6.3	9.3	9	6.1
-1.6	-3	1.9	-3.3	-9.7	0.06	-4.6	0.91	-1.8	2.9	-0.22	2.7	6.9	-3.5	4.6	3.2	4	-1.9	1.8	1.8	7.6	-0.63	-1.3	-2.4	-1.3	0.66	-4.3	-2.5	-3.1	4.7	1.7	-6.4	-1.4	-1.8	0.29	-12	-5.2	-5.7	3.2	-3.6	-0.76	-6.1	-3	2.1	3.1	0.08	1.6	0.3	-8.2	2.2
3.8	-7.4	-1.2	-0.35	-6.5	1.1	-1.2	4.8	-3.7	-1.2	-4.4	-2.5	0.16	-0.37	2.9	1	-10	-5	5.8	8.6	-5.4	1.5	1.5	-3	-5.3	-0.56	-2.5	-2.6	4.8	-2.2	2.3	-2.5	1.5	-3.9	4.6	-3.8	-8.9	-5.8	1.9	-0.36	-5.7	-3.5	-6.7	-5.5	-1.4	-0.38	9	-3.6	-0.92	-2.8
-0.29	0.2	1.3	2.8	-7.1	7.6	7.9	7.8	3.1	2.4	2.8	-6	-2.2	-6.9	2.9	2.4	6	2.8	2.9	-2.5	-0.42	-3.4	-0.93	-1.8	-0.93	-7.1	0.74	-9.5	-0.2	-5.5	2.2	-5.4	2.6	-0	0.62	-2.8	-1.1	-2.2	2.2	-7.8	0.28	3.5	-1.7	-11	-1.5	-5.5	4.9	-5.7	-0.22	-0.8
0.75	10	0.35	-3.1	2.1	5.3	1.1	5.1	-2.8	9.1	5.4	-2.3	1.6	-9.6	1.3	-7.1	-1.2	-8.9	4.5	-17	3.3	-10	5.5	-5.4	0.09	-6.3	5	-1	-0.83	-2.6	0.14	5	-2.8	1.5	4.3	-2.2	-2.8	-2.4	4.7	0.78	-0.89	-1	-4.8	5.8	-2.6	-5.6	-2.9	12	2.4	7
0.81	1.9	0.08	-0.95	0.72	-6	0.49	0.83	1.9	1.6	0.78	-3.1	-4.3	-13	4.7	5.3	-8.5	-0.03	7.9	-4.5	1.6	3.7	-1.1	-9.1	-0.12	2.1	5	-3.6	-1.7	-3.3	-0.03	0.93	-8.9	-3.4	-0.73	-7.1	-2.6	-4.9	-0.88	-9.6	-4	-4.9	-5.1	12	-5.9	-2.9	-12	3.6	-9.1	5.1
-4	1.7	-4.2	1.8	-5.2	-5.3	4.9	-0.33	2.4	2.1	-2.6	2.2	3	-2.8	1	4.5	-3.6	7.5	4.4	5.2	-9.5	2	-3.4	-3.2	-4.3	-2	4.7	-4	-7.1	-10	7.8	-2.8	-1.4	2.3	-3.8	-5.8	-5	-7.3	7.4	-3.7	-0.89	-5.7	-5.7	5.5	-1.3	4.5	-2.6	5.4	-8.3	-0.02
2.9	10	1.6	3.6	-1	-6.2	0.81	2	2.5	6.5	-4.4	-0.81	9.1	-9.5	-7	-10	-3.1	-16	-4.5	-4.2	0.6	-7.2	-4.8	-12	-0.64	-6.5	2	1.2	2.7	-2.9	3.5	-2.4	2.1	-1.5	-3	-8.8	1.3	-5.4	0.25	-7.8	2.1	-6.5	-5.5	-1.8	-0.95	-3.5	-3.3	3.6	-3.8	2.8
5	11	4	10	7.2	1.7	-1.8	3.5	1.1	9.6	2.9	2.9	-8.4	-9.5	-4.1	-2.2	5.8	-5.1	-1.4	2.7	-1.5	-0.93	-3.4	-3.5	-1.5	-0.36	2.8	-6.4	-0.73	-5.3	-3.5	-8.5	-1.9	-8.4	-3.3	-6	-0.06	-9	-4.9	-8.1	-2.9	-11	-4.8	-7.6	0.6	-2.4	-6.3	5.4	-6.9	3.1
4.5	3.4	-0.31	4.5	-3.9	8.3	4.3	8.2	0.11	9.4	5.4	1.3	1.2	-0.48	0.34	6.2	7.1	3.9	0.42	4.7	2.4	-3.1	1.9	4.5	-0.88	-0.21	-0.24	-1.3	-0.79	2.4	-3.8	-0.12	8.3	-7.9	9.1	-5	3.5	-3.1	-3.6	-5	1.1	1.2	1.3	-0.92	4.2	-4.3	-4.6	-3	-2.4	0.93
-5.4	7	2.2	-3.4	-2.8	-1.5	1.4	1.4	-2.6	1.4	1.9	1.1	0.05	2.9	-6.2	-2.1	-3.3	2.5	2	-3.3	-3.5	-7.8	0.69	-3.9	-4.2	-0.31	-5.7	6.5	-0.18	-0.75	-4.4	0.27	-5.3	-3.2	1.8	-2.7	-3.6	11	-4.5	-5.7	4.7	11	-4.8	7.5	-2	-9.3	-7.5	-0.61	-6.6	-2.5
1.1	3.5	-3.3	4.7	-1.1	0.56	6.3	2.6	-2.6	-2.7	-6.5	8.8	-5.1	4	-3.7	4	3.8	6.1	2	2.6	0.28	9.6	-6.5	-4	-5.1	1.9	-0.35	4.1	-8.6	6.7	-2.2	1.4	-8.7	-1.8	-9.2	0.65	-6.6	3.1	-5.5	1.3	-2.5	-1.2	-9.3	-8	-1.7	2.9	-11	7.2	-5.9	3.5
-0.73	-1.9	-4.2	0.92	-5.7	-3.6	-0.4	-1.8	-0.47	-0.77	-2.3	2.5	-1.4	-0.82	-0.16	-5.4	4.8	-6.3	-2.7	-3.5	-2	-1.7	-2.9	1.1	1.1	2.7	2.4	-5.5	3.8	-3.9	1.3	-3.9	-2.5	2.8	-0.77	0.08	1.4	-2.9	3.8	-3.5	-1.1	-3.9	-1.9	1.1	3.6	1.8	-2.9	-0.18	-3.5	1.6
2.1	6.4	3	5.4	0.94	-6.3	1	-2.1	0.02	2.6	3.5	1.2	-2.3	3.8	-2.5	-5.5	-2.8	3.2	1.3	-2.6	-3.7	-0.06	-0.99	-0.63	3.4	0.71	-4.9	-6.6	-5.5	-6.6	-7.2	-6.4	-5.1	-2.4	2.7	1.8	-4.5	-3.7	6.3	-2.3	-6.4	-5.8	-2.1	-0.18	-0.54	-4.3	-5.7	-0.62	-2.5	3
-4.6	-1.7	4	-0.83	9.9	-1.1	-0.53	0.73	-3.1	3.6	1.1	2.8	-3.5	-6.1	-2.4	1.5	-4.1	8.3	-2.6	-2.9	-0.97	0.65	-3.9	-0.85	5.7	-0.31	-1.5	-5.4	-2	-1.3	-1.3	-3.4	-3.1	-0.18	-3.5	1.4	0.54	0.29	-1.4	-2.4	-0.99	-4.3	8.5	6.5	5.4	2	-9.8	5.6	-11	1.4
0.34	-7.1	3	-2.6	6.7	-8.6	-1.2	3.3	2.4	3.3	1.4	-0.43	-11	-5.2	-2.9	0.97	-1.7	2.8	-4	-8.7	-1.6	-0.01	-6.5	-0.78	0.58	0.87	-2	-2.4	-5.1	-2.3	-3.9	0.72	-7	-0.85	-6	-0.63	-1	1.1	-11	-0.88	-6.2	-5.8	-3.6	4.2	-1.9	2.3	-7.1	4.2	-8.6	6.2
4.9	-2.4	1.1	-3	8.7	-5.2	2.3	3.8	2.4	3.6	-0.38	-3.2	4	-4.7	0.97	-4.2	0.12	-0.84	5.6	-9.8	-0.42	-1.6	0.98	-4.9	2.9	-0.32	4.2	-3.5	9.2	-7.3	3	-3.8	-5.1	5.2	3.7	-9.4	6.8	1.2	0.44	-6.6	6.2	-3	-4.7	5.8	-8	4.2	-0.8	-0.68	-8.3	3.4
12	2.8	4.7	-5.3	6.8	-2.3	2.3	1.9	5.4	2.8	-0.03	0.22	-1.5	-11	9	1.7	14	12	7.8	-8.2	9.7	-1.2	4.4	-3.2	5.7	1.8	-1.4	-2.4	8.1	2.3	-2.1	0.6	2.4	1.1	-3	-0.47	2.2	2.2	1.2	-6.6	1.2	-4.4	13	6.3	4.6	6.5	8.8	-0.88	1.6	0.55
7.2	2.7	4.6	-1.6	6.4	1.3	-0.6	7.3	3.6	3.5	6.8	-3.1	3.7	3.8	4.7	8.4	2.2	-2.4	6.6	0.47	8.7	-8	1.2	0.91	7.1	-2.2	-9.8	4.1	2.6	6.6	-0.74	6.4	3.6	6.4	7.2	-2.7	-0.15	13	0.94	4.7	-2.6	4	2.8	4.8	8.8	-3	12	7.9	5.8	9.2
1.5	-2.6	-3.2	-5.1	-18	3.8	2.4	9.1	5	4.3	-1.9	-3.1	7.5	-0.96	2.8	1.1	-7.5	-3	-0.96	-12	5.3	-0.86	1.9	-9.2	10	-7.4	-2.6	-5.4	2.5	-4.4	-0.96	6.2	-1.8	0.1	4.1	-5.4	-5.9	-3.6	1.2	4	-2.2	-5.2	0.41	7.3	1.2	1.4	0.9	5.9	-2.6	8.3
-2.1	-1.8	-4.7	1.9	-21	-1.8	1.5	-1.7	1	-0.25	-8.1	4	2.6	-2.3	-11	-0.11	4.3	-3.7	-8.1	-3.2	1.9	6.3	-2.5	5	0.25	-2.7	0.2	5	-5.3	-0.29	-5.8	6.7	-2.1	-0.07	-0.23	-4.9	-5.1	0.57	-6.6	4.5	-8.9	-0.09	-5.6	1.3	-5.6	-4.8	5.2	18	-3.6	8.6
3.1	-0.43	-1.9	0.2	-10	1.5	-0.18	4	-0.32	2.7	-5.9	0	-2.5	-4.3	-9.1	3.6	-8.3	-0.15	0.87	-4.7	1	-2.8	-4.5	0.85	-5.9	-4.7	-7.2	5.9	-9	5.2	-4.4	5.7	2.9	-5.4	4.1	-6.1	-9.8	2.2	-3.3	4.3	-8.1	-5.1	-4.5	-6.4	-5.9	-1.9	6.2	6.8	-4.4	2.5
0.35	1.5	1	-0.51	-4.5	8.1	-0.15	6.5	5.3	3.4	-1.5	-3.5	4.9	-3.7	-1.6	-0.85	-5	1.4	3.9	-12	0.23	2.5	3.1	-5.7	2.9	-0.43	-1.5	-6.4	2.5	-9.3	-0.28	-4.5	-1.1	-0.77	-2.7	-5.2	0.23	-5.6	1.3	-1.3	-1.3	-4.2	-5.4	7.8	1.6	4.6	1.1	8.1	-2.8	4.7
-2.7	5.2	0.96	9.4	-3.4	14	-2	0.67	3.1	-3.4	-8.3	4.5	4.8	3.9	0.43	9.9	-1.8	7.1	0.72	8.7	1.9	5.3	-4.1	-0.51	0.88	11	5.9	4	-2.1	2.4	2	-1.7	-3.8	4.8	2.2	2.5	4.5	5.7	-6.2	5.7	-4.7	10	-4.8	22	-1.8	7.8	-1.8	6.5	-5.6	12
2.2	3.2	-0.77	2.1	-6.5	11	-4.5	5.4	-0.76	7.1	-11	-3.8	-3.3	-12	0.99	0.87	0.84	1.3	4.2	1.8	-2.7	0.54	-3.2	0.04	2.3	3	5	2.4	0.07	5.2	-1.1	1.9	-3.8	-0.49	2.4	-0.2	-0.85	0.24	-4.2	1.1	3	-2.7	-2.7	-2.5	-2.8	2.7	-3.7	0.71	-2.8	10
-1.4	6.8	-5.3	2.8	-5	16	3.3	6.2	-4.2	5.6	-4.3	1.5	0.16	-2.6	2.2	-7.9	-6.3	2.7	4.5	-7.3	-2.6	3.5	4.8	-2.6	-0.31	1.9	-5.1	6.7	-4.2	2.7	2.3	7.9	-2.6	4.7	2.8	-5.5	-3.6	11	3.1	-3.1	0.57	2.3	0.51	2.2	-3.2	0.38	-2.3	11	2.3	1.9
-2.4	7.5	-5.8	7	-4.6	11	-1.8	-0.65	-8.1	2.4	-10	1.3	6.1	0.94	-3.1	-0.81	-3.1	10	-2.7	-9.6	0.65	5.1	1.5	-6.8	-3	-3.3	-7.3	-3.6	-9.1	1	-1.8	-0.64	0.93	0.94	-1.6	0.9	-3.1	-0.22	1.9	1.4	2	-2.7	-7.3	1.2	2.3	5	-6.2	17	-5.2	0.83
-1.6	7.4	-3.2	3	-8.6	4	-6	2.9	-3.4	4.7	-7.2	-2.1	3.3	-1.6	-1.7	1.7	5.9	-1.7	-3.9	-5.5	-1.1	3.9	-3.9	-0.16	-3.4	2.2	-5.1	1.6	-6.7	0.62	-2.4	2.2	0.86	-1.9	-0.91	-7.8	-4.5	-0.34	-2.3	2.7	1.6	3.2	-10	7.3	-0.75	7.5	-14	1.6	-14	3.3
-5	4	-9	3.2	-10	9.1	-7.1	5.4	-2.2	2.2	-6.2	2.5	1.8	1.4	-2.5	1.7	2.9	-0.11	-0.18	-2.1	-1.1	5.1	-0.06	-0.52	-3.8	4.6	-2.7	3.8	-9.3	-3.9	1.4	1.6	0.01	-4	-2.6	-10	-2.4	1.4	-2.2	3.3	5.7	-3.9	-5.1	3.8	-0.06	4.6	-3.4	10	-7.2	6.3
0.53	2.2	-2.2	6.5	-3.6	14	-4	-1.8	-1.7	-13	-4.9	5.8	1.1	11	1.6	9.6	-7.9	-6.3	1.4	14	0.92	9.7	-3.3	10	1.7	6.7	-1.8	1.4	-4.7	-3	1.3	2.3	4.3	4.7	6.4	-0.12	-3.2	-1.1	-2.9	7.7	0.72	0.35	4.2	4.4	3.5	2.3	-0.96	9.1	-6.9	0.3
6.7	-16	4	-12	-0.77	-0.95	3.9	-8.5	-2.1	-18	-0.53	-15	-0.39	2.5	7.3	-4.2	-3.8	-23	6.5	3.3	1.8	-13	-0.26	16	3.2	4.4	-3.2	-5.5	-3.5	2.4	-1.3	-10	1.3	7	4.3	8.8	0.36	-3.1	-0.76	7	-0.45	7.3	0.03	11	8.8	-8.7	-2.2	-11	-1.3	-13
10	-13	4.9	1.4	6.7	3.1	7.6	-11	2.1	-16	1.6	-7.5	1.3	1.8	-9.2	-7.7	-5.9	-6.8	1.1	11	-7	-12	4.7	12	1.2	-12	2.9	-2.7	3.7	-9.9	1.6	-14	1	-5.2	6.7	-2.8	5.9	-14	1.2	-1.8	1.8	-7.9	-0.72	-10	4.5	-5.6	4	-15	3.2	1.8
4.2	-7.5	2.6	-3.7	8.3	-7.5	3.6	-5.3	8.6	-3.4	5.3	0.91	-3.7	1.5	-2.8	-11	-4	-20	0.04	4.6	1.9	-11	0.95	3.7	2.2	-5.9	-1.4	9.2	2.4	-5.7	-4	2.4	2	-8.8	6.9	-2.1	5.1	-7.2	-4.2	-1.8	0.71	-3.1	2.8	-12	1.6	-11	0.51	-7.6	-0.37	1.1
-13	9.8	1.4	-3.9	4.7	-11	-7.6	-3.9	-1	8.9	-2	2.6	3.4	6.2	2.9	4.1	7	-7.4	1	12	1.5	0.24	1.9	9.6	-1.3	-4.8	11	-1.9	0.92	-5.8	3	-2.4	-1	-0.14	7.5	-7.8	6	-2.6	1.2	-2.8	0.67	0.5	-5.7	-9.5	-1.5	1.4	-3.6	-9	-0.36	-4.7
-2.9	-4.8	2.5	-7.4	1.1	-20	-7.1	-8.3	-5	-4	3.1	-1.2	-11	12	0.6	-0.01	-2.6	-4.2	-3.1	6.5	0.27	-4.9	-4.8	3.8	-0.52	-4.5	6.4	-0.75	2.7	-8.8	1.9	3.4	-3	-3.3	3.8	-2.5	4.4	-6	3.7	-2.8	3.3	-0.54	-2	-8.6	-3.4	1.8	-3.4	-19	0.18	-6.7
0.92	-9.8	0.6	-1.4	1.4	-27	0.23	-9.1	0.71	-9.3	1.7	-3.5	0.56	5.2	1.1	-6	0.64	-13	1.3	-4.1	2.8	-13	7.5	-1.1	-2.3	-3.7	-2	2.7	7.3	2.9	-0.41	1.6	-3.2	-6.6	-6.8	1.7	5.1	-5.7	-4.6	-3.3	0.17	-2.7	-2.1	-8.4	1.1	-4	-1.4	-14	0.93	-10
-1.5	-2.1	2.7	1.5	8.9	-7.2	5.9	2.2	2.6	1.8	4.3	2.1	-3.2	-1.8	-2.2	-2	3.9	-2.2	-5.5	1.5	-0.24	-12	-2.9	2.9	-4.5	-3.7	9.3	3	0.56	4.7	2.1	8.1	3.1	-3.7	1	5.7	1.9	4.5	0.94	-1.8	-0.79	-1.2	0.44	-7.8	3.8	5.3	3.7	-5.9	2.7	-7.7
4.5	4.2	7.7	2.1	2.8	2.9	-3.1	5.2	-1.2	3.4	0.58	8.9	-6.6	12	3.8	-0.2	3.4	-16	-1.7	8.4	-0.75	-6.8	-5.8	11	-0.95	6.2	1.2	11	-2.1	4.3	0.59	8.8	4.3	2.9	3.9	15	0.95	5.8	-2.9	4.6	2	0.29	-2.2	1.6	6.8	11	3.5	5.1	5.3	1.8
-0.35	7.6	-0.17	9	-7.7	1.3	3.4	2.6	-2.8	6	-0.79	11	-5.9	4.4	1	0.93	-2.3	-5.8	-4.4	7.4	-3.6	-3.4	-4	4.8	-0.68	4	-6.8	6	-3.6	6.8	-6.6	1.9	-3.4	1.7	2.9	17	-4.7	5.9	-2.1	3.8	-2	11	-13	0.92	-1.2	7.7	-4.1	2	-1.3	1.9
0.63	-2.1	-2.4	7.9	1.6	4.8	6	2.8	4	5.4	1.4	6.5	6.5	7.7	3.2	-9.3	8.3	3.5	0.64	4.1	-3.4	0.48	7.9	7.4	-1.4	3.4	5	5.8	3.2	8.7	3	0.83	0.04	-0.73	3.2	15	6.9	6.8	0.01	4.8	0.29	5.8	-6.4	-3.2	-3.5	9.9	-0.28	-1.9	2.9	-2.3
-1.6	-3.8	-1.2	2.3	-3.1	1	4.3	5.2	5	0.31	2.3	1.4	2.3	18	1.3	3.6	1.3	13	-6.8	12	0.34	5.3	-0.92	14	1	7.3	4.5	2.8	7.3	6.2	-2	4.7	3	2.5	4.6	8.8	5.7	5.1	0.33	10	4	2.6	8.9	5.7	-2.6	3.6	4.5	4.6	8.6	1.4
-3.8	-2.2	-5	-3.3	-2.4	-5	-0.22	-6.3	2.9	-8.1	4.7	-6.8	-0.71	11	-5.7	-4.8	-5.9	-5.7	-3.8	1.9	-2.1	-9.3	2.6	7.3	1.2	5.2	-3.6	-3.4	2.5	-2.9	-4.7	-0.19	0.34	-0.98	-2.6	1	-0.04	6.4	-4	-0.15	-2.4	5.2	5.4	6.1	1.4	-1.8	-4.8	-4.2	-1.4	-6.7
-8.1	-4.8	-6.5	-7.5	-6.4	0.49	-3.2	-4.9	-1.6	0.67	-3.5	-8	4	1.8	-5.2	-4.4	-6.7	16	-1.8	-3.4	0.71	-2.7	1.9	-2.2	1.3	-2.9	-5.8	1.4	-6	0.27	-3.3	4.5	-2.1	1.3	-2.8	-0.51	-0.67	4.3	0.8	3.4	0.36	2.6	3.9	-0.18	1.5	-3.3	2.1	-4.9	-0.16	-11
-2.1	1.9	-1.6	2	-4.3	-1.3	-1.5	-2.1	-2.3	2.1	2.4	-4	2	0.8	-0.5	5	-0.24	12	-3.8	4.2	-2.5	5.9	0.98	-2.5	0.52	3.7	-2.3	1.8	-3.9	8.1	-3.4	0.83	1.1	2.8	0.34	6.8	-1.5	4.5	-0.76	1.7	4.5	3.4	3.2	8.8	-3.9	1.3	6.1	-3.1	4	-3.1
-6.8	2	-5.3	-3.1	-2.5	-7.1	-0.85	-3.6	1.6	0.51	-0.95	-0.34	2.8	7.4	-5	-5.3	0.52	-15	-5	3.5	0.14	-1.6	1.1	-1.5	-0.13	1.7	-3.6	-4.9	4.6	-4.8	-2.2	-4.2	-3.6	-1.6	2.8	-1.6	-4.6	-1.9	-0.84	-10	-0.69	-2.4	-1.8	-3.9	-2	-3.8	-0.44	-3.2	9.6	-5.4
-5.9	1.6	-1.7	-0.8	-2.2	-4.8	0.04	-2.2	-0.39	-0.1	-5.9	-2.4	-4.1	5.6	-5.8	-5.9	-0.43	-4.5	-2.5	6.5	1.1	2	0.55	7.4	0.66	6.4	5.3	-1.1	5.1	7.3	2.4	-3.2	-5.8	-4	4.2	1.2	0.56	-0.75	-5.1	-1.4	1.5	-4.6	-6.9	-6.2	-6.9	4.6	-1	-7.7	4.8	-2.4
-1.8	0.28	0.87	0.17	-9.4	-3.3	-1.8	2.1	-2.5	5.5	-0.44	-0.3	-8.2	7.1	0.57	-1.9	4.5	4.6	4.1	4.5	0.61	1.2	3.9	-4.7	-0.84	0.57	5.4	-0.61	-1.9	6.4	2.2	-2.5	3.4	-2.3	-1.7	3.8	-5.5	-2.1	4.8	1.4	-1.3	-0.85	-1.6	-11	-0.88	-7.4	4.7	-0.35	2.9	1.9
2.5	-4.5	-0.62	2.9	-2.1	4.6	-2.9	0.66	-0.72	-0.01	3.7	2.5	0.93	0.5	1.1	-0.15	6.8	3.7	0.92	-2	3.4	3.5	5	1.2	-2.3	0.57	0.91	8.3	8.7	3.2	-1.5	-1.4	3.1	4.4	3.4	9.4	-1.3	4.5	-2.2	8.1	1.3	5	0.51	-4.5	5.2	0.24	-4.5	-0.87	3.4	3.9
4.2	-3.6	8.4	3	5.6	5.8	0.04	2	0.74	5	4.2	3.6	-5.5	1.4	3.5	0.02	-1.3	2.8	2.8	-1.8	6.9	5.5	0.58	3.8	-1	3.8	-0.97	-3.9	-0.83	3.1	1.6	-0.88	-6.7	4.9	5.5	3	0.32	4.8	-0.89	8.6	0.44	4.2	3.7	0.36	-0.99	3.7	2.1	-1.2	4.5	0.96
5.2	2	4.8	9.7	12	1.4	0.16	6.8	-4.8	7.6	-0.91	8.2	0.29	4.2	5.1	-3.6	4	-1.2	3.9	-1.5	2.2	4.1	1	3.2	0.5	-2.6	6.8	-7	2.8	-3.9	2.8	-4.1	-6	-6.6	0.96	-0.45	0.54	3	2.4	-4	-0.26	0.15	-4.3	-0.84	-3.7	7.5	3.2	-2.7	-2.4	3.9
-0.98	-3	3.3	-0.99	0.34	3.1	-0.94	0.1	5.9	2.4	4.4	3.7	9.8	4.1	-4.4	-2.5	-6.5	-1.3	-5.1	1.4	0.86	0.9	-2.4	1.4	1.2	0.92	-2.6	1.5	-0.76	-7.9	-2.7	-1.9	2.4	-2.4	3	-2.8	-0.5	2.5	-4.1	-7.6	-3.5	3.8	1.8	-3.5	1.3	-2.9	3	-2.7	-4.3	2.2
-2.7	-5.2	1.2	-1.1	-0.42	3.9	-2.6	-10	-5.6	3.3	-4.7	-3.9	11	-0.14	-1.1	-1.2	-3.1	-11	-2.8	4.1	0.86	-1.5	-6.5	2.4	4.1	3.2	-5.2	1.2	-4	3.4	-0.38	-3	-4.7	-2.4	3.3	3.6	-0.62	1.9	-7	-3.9	0.17	5.2	-1.3	-2.9	5.5	-4.5	-2.3	-1.1	-1.5	-2.5
1.4	0.31	-2.2	-1.3	2.6	2.2	-0.46	0.04	-2.6	3	-0.91	-3.6	5.2	5.7	7	-0.88	1.5	-6.9	2	1.5	5.4	3.3	1.7	-9	3.2	1.4	6.5	-1.7	3.3	5.3	3.8	-3.3	-4.2	-0.29	5.3	3.7	-2.2	4	1.9	-3.3	3	2.6	-8.3	-1.6	-4.8	0.71	-6.3	-6.7	-2.8	-1.5
7.1	-7.2	6.9	-5.6	8.1	-2.8	-1.7	-4.4	0.06	-3	4.2	-9.1	-1.9	2.9	4.6	-4.4	9.2	3.3	5.4	-7.7	9.6	-1.2	1.5	-4.4	1.1	-1.8	5.5	2.7	5.7	-3.8	1.8	-4.1	-2.4	-1.9	-2.5	1.4	3.4	2	6.3	-5.7	-0.86	-3.6	-4.7	-6.5	0.58	0.18	4.5	-0.69	2.7	3.1
4	-0.05	11	-1.5	14	0.96	4.5	0.52	3.1	-1.4	3.5	-5.1	1.6	9.4	0.96	1.9	-4.2	7.4	9.2	-0.86	7.1	-2.4	2.8	-2.6	3.5	2.5	2.4	1.8	2.7	-1.2	3	-3.3	-1.1	-2.3	9.2	5.8	-4.9	2.8	7.6	-3.4	-2.9	-0.05	-3.2	-2.9	0.53	-1.6	12	3.5	12	5.1
9.6	0.41	9.2	0.61	5.8	4.2	5.8	3.9	-3.4	3.6	2.8	6.3	13	-1.3	-2.8	-6	-2.3	-6.8	4.5	-1.6	5.9	-0.06	7	-2.6	-3	0.24	8.6	-4.2	4.2	0.11	3.9	-3.1	4.8	-2.2	0.61	7.6	5.7	-2	14	-5.6	6.9	-1.2	1.4	-2.4	1.4	5.6	16	-4.6	17	-0.18
14	2	13	4.6	3.9	0.61	1.1	-0.55	0.32	0.94	16	4.5	9.3	-3.9	0.01	-3.7	-2.9	-7.3	3.8	-2.6	2	0.14	9.1	0.18	-3.3	2.8	-8.4	-0.14	-6	0.52	-5.7	-0.81	0.72	1.5	-4.7	8.1	1.5	-1.8	-1.4	0.88	-1.9	3.9	5.7	-8.4	-0.39	6.8	21	3.1	14	2
2.8	3.6	5.1	5.6	-6.6	-0.75	-0.67	1.9	-2.8	0.01	6.1	-1.4	4.2	8	-2.5	-4.2	1	-1.6	1.3	-3.1	-8.5	-0.47	2.1	1.3	-0.24	4.1	1.7	1.8	-4.4	-5.8	1.3	1.4	2.4	6.9	-3.6	2.4	2.3	7.3	-5.2	1.3	3.4	0.87	5.6	3.5	-10	2.4	0.03	-0.54	2.4	2.2
-16	0.21	-17	0.61	-15	-2.6	-12	-1.5	-11	2.1	-16	-4.1	-17	-5.5	-12	-4.7	-6.7	-5.5	-15	-3	-22	-5.2	-15	-6.2	-12	2.9	-5.1	-3.8	-2.5	11	-6.8	-0.87	-5.7	-0.26	-13	2.6	3.6	-1.9	-14	3.3	1.5	3.2	-2.3	-4.2	-6	-1.2	-9.1	-11	-23	-4.8
-19	3	-21	5.3	-17	6.7	-11	12	1.3	13	-17	2.9	-16	-4.7	-7.9	10	-8.9	11	-20	4.9	-21	6.8	-18	3.3	-17	2.8	-18	1.1	-5.5	4.9	-12	3.6	-3	5	-8.9	4.2	-10	8.5	-7	0.1	-8.9	6.7	-7.5	-2.4	-18	4.7	-4.5	-5.5	-19	-3.8
-12	11	-10	12	-15	11	-5.5	12	-7	11	-18	7.4	-6.1	-8.4	-3.9	6.8	3.8	9.8	-7.1	-3.1	-5	15	-14	-2.2	-9	6.7	-9.4	2.1	-8.8	-2.1	-8.5	9.9	-0.7	9.7	-7	5.6	-12	8.5	-3.5	1.2	-5.4	13	-8.5	3.2	-3.7	9.3	-9.2	8	-3.7	2.4
-3.1	9.7	-5.7	6.6	-19	9.2	-7.2	1.3	-2.8	-0.64	-6.4	8.6	-5.4	5.2	0.31	5.9	-2.3	-11	-7.5	3.3	-2.7	9.1	-8.3	1.1	-4.3	5.8	6.4	-0.61	-1.8	6	-2.4	-1.9	0.3	3.9	-7.4	1.2	-6.2	-2.2	4.1	1.7	-2.3	6.2	-9.4	5.8	-8.9	7.4	-3	4.7	-11	2.2
-4.9	3.1	-1.3	9.2	-5.5	7.9	-0.83	0.5	-2.6	0.93	0.25	10	-4.7	-2.3	1.4	2.1	3.6	-9.7	-0.29	5.5	2.7	0.94	-2.8	5.7	-8.1	1.6	3.3	6.5	-0.65	4.7	-2.9	1.5	-3.4	-1.1	-7.3	-3.7	-8.6	-4.5	3.7	3	-6	2.9	-9.2	-4.5	-10	2	-5.5	1.2	-4.2	-0.93
6.5	6.2	2.7	11	-0.09	12	4.3	5	9.4	4.6	2.2	12	8.5	0.16	0.89	3.7	4.2	16	5	4.1	3.6	9	6.8	2.3	-2.8	2.9	3.6	4.9	7.6	1.8	5.3	8.4	-0.11	0.82	0.49	4.9	4.2	6.9	9	3.9	-5.2	3.1	-1.9	-2.5	-1.4	7.5	0.05	3.3	5.8	3.8
-2.4	7.7	1.8	8.5	3	12	-1.6	2.1	2.5	3.1	3.5	9.6	2.7	0.19	-0.08	6.2	-1.7	21	3.5	7.4	1.5	12	6.4	5.4	3.3	-0.37	3.5	4.6	-0.26	-1.9	9.1	5.4	3.2	3.2	4.3	4.9	0.36	6.8	6	3.3	0.74	6.5	0.4	-8.4	7	10	8.3	3.6	5	4.8
-0.04	5.9	1.4	6.1	3.1	9.5	0.4	2.7	0.07	5.9	4.8	7.5	-4.2	4	-0.95	4.7	2	-1.3	7.2	-0.2	0.21	5.9	-2.6	-5.1	4.6	5.5	2.6	-0.63	3	-0.12	1.7	3.9	-3.1	6.1	0.48	1.8	-0.41	3.2	3.4	4.9	7.7	3.2	3.4	0.55	2.3	11	-3.3	3.4	5.7	6.5
2.3	-2.9	0.07	4.5	-0.6	4.1	-1.3	-3.4	2.2	4.9	2	8	7.2	3.5	-0.5	0.36	0.94	-5	3.7	7.9	5.4	-0.28	3.1	7.8	0.83	5	4.3	-0.71	7.4	0.58	6.6	0.04	4.5	0.54	-2.7	1.6	7.5	-2	3.1	-0.22	5.9	0.73	1.4	-3.4	-4.5	2.2	-2.6	13	-0.39	6
5	0.39	-0.25	2.4	-5.4	-7.6	-0.56	-4	3.7	1.1	6.3	-0.06	12	-3.6	0.24	4.2	0.76	13	3.1	8.5	2.1	7.6	4.8	5.4	0.43	3.2	1.6	-2.2	1.1	2.5	6.5	-4.3	4.5	-2.7	2.7	9	-0.8	-5.9	-0.5	-1.4	2.5	-1.1	3.7	-1.6	2.2	8.5	10	4.9	4.1	9.1
-3.8	1.2	-4.1	-0.97	-7.7	-6	2.7	1.1	2.6	2.2	5.2	0.01	-5.5	-3.3	2.7	-0.49	2.9	2.9	0.08	3	4	2.5	-0.73	-2.3	-0.18	0.67	1.7	0.45	0.91	4.9	-5.3	1.1	6.5	-1.7	3	5.5	2.2	1.9	-2.5	-5.4	0.68	1.7	-2.9	-2	1.4	1.8	-3.8	0.83	2.8	2.9
1.1	-1.8	-0.51	-2.9	0.25	1.4	0.47	-0.01	0.72	0.47	-3.3	4.3	4.1	3	1.5	2.2	5.9	-9	1.6	8.7	1.4	-1.6	-0.04	3.5	-5.6	1.6	0.57	2	6	6.8	-3	-4.3	-2.9	-2.3	-2.2	1.4	6.1	-3.9	-5.3	-2.8	2.6	2	-8.2	-2.6	-5.2	-1.1	3.7	5.2	3.5	-1.1
2.3	3.4	-0.73	3.5	-1.4	3.5	0.58	4.1	1.8	3	-1	-1	-6	1.8	7	-2.8	8.6	-5.8	-1.4	2.7	2.3	2.6	-4.1	-0.95	1.1	3.8	-0.03	-0.02	5.8	3.4	-0.33	-0.28	1.2	-6.8	-0.71	3.3	-0.42	-1.3	-4.9	-2.2	4.1	5.2	0.92	-8.7	1.5	2.9	3.3	7.1	3.2	0.34
-5.4	3	-6.1	7.3	1.4	2.5	-3.8	-0.68	1.1	0.63	-3	-1.1	-4.4	-1.1	-4.3	-0.18	-8.1	11	-3.1	0.57	-5.1	2.4	-4.1	-0.23	-0.06	5.6	-1.6	2.5	-1.4	-1.4	-8.1	-1.4	3.3	4.6	-2.5	1.5	-0.56	0.96	-3.9	-0.72	-3.5	6.3	4.5	-0.74	2	4.1	-3.4	-1.6	-9.3	4.4
6.8	1.5	1.2	8.9	8.6	2.4	-3.7	3.5	-3.2	1.6	-0.53	1.1	4.1	3.6	3.4	-5.4	11	-1.2	2.5	0.8	-6.8	2.3	1.7	0.32	0.01	2.6	6.9	3.8	-2.7	-2.6	4.4	-0.35	7.7	-1.8	0.78	-0.88	6.1	3.7	1.9	-1.3	3.9	3.9	10	-5.4	-5.6	2.3	-0.83	0.9	-3.3	2.7
5.4	5.3	-1.1	7.3	13	9.9	1.3	2.3	2.1	2.1	4.9	7.2	1.1	6.5	-1.6	6.6	14	10	-3.8	16	4.7	8.8	7.3	-0.17	0.99	2.8	7.5	8.1	4.4	7.7	8.7	6.1	8.8	-0.69	1.8	8.7	12	5.2	4.7	-0.35	7.6	9.5	17	-6.7	-0.62	13	0.16	9.6	5	8.4
4.3	1.8	8.8	1.9	14	1.2	6.7	-3.6	0.29	-1.5	14	8.5	-1.3	-0.69	4.8	-1.2	6	11	2.5	0.52	3.9	-3.6	4.8	8.2	2.2	-5.1	4.9	-2.7	2.2	7.7	4.5	-1.9	5.9	1.4	3.1	0.42	1.6	4	4.8	0.86	6.2	4.3	3.4	3.9	6.3	-0.17	9.3	6.4	8.2	3.9
1.5	1.2	4.8	-1.6	6	-7	0.49	-0.49	-4.1	1.5	4.5	3.7	-1.2	2.1	-0.01	4.2	0.43	-9.4	-1.9	1.3	1.4	0.95	-0.86	6.8	7.4	0.82	-0.86	6	2.4	2.2	3.4	2.4	1.1	3.6	4.5	-1.9	1.4	5.7	-3.7	-0.8	4.7	3.1	4.2	1.3	7.6	-7.2	11	-2.2	0.91	-4.4
-7.2	-6.6	2.1	-8.6	7.6	-13	-2.5	-7.6	-0.83	-3.5	-0.73	-8.3	4.4	2	-3.9	-3.3	5.3	-8.5	-4.7	0.79	-1.2	-1.4	0.02	4.6	4.8	-5.5	-7.7	2.3	1	0	-1.9	-3	1	-1.8	4.9	-2.6	-0.83	1.4	0.92	-3.7	5.5	-0.26	12	-6.7	12	-2	1.8	-10	3.6	-11
2.3	-12	0.19	-14	6.3	-8.8	-1.4	-5.4	-8	-12	3.3	-8.9	5.9	-2.3	1.9	-7.2	8.4	-13	5.1	-0.59	2.5	-2.8	2.7	2.1	2.4	-1.3	-4.5	-7.5	0.91	-4.1	-1.9	-6.6	-0.69	0.18	2.1	3.9	0.88	-1.6	-1.5	-1.6	3.7	3.1	11	-2.7	9.9	-2.2	-1.7	0.12	-1.3	-9.7
-1.1	-9	-8.2	-10	-3.5	-9.8	-2.6	-7.3	-4.5	-5.8	0.61	-15	5.2	13	7.7	2.8	7.6	0.11	8.6	3.5	3.6	-0.93	4.5	-4	4	-3.8	4.2	-0.94	8	-3.8	0.54	-2.6	-1.5	-4	7.6	-2.2	6.5	-3.6	0.39	-7.7	6.1	1.4	11	-13	5	-1.5	-1.5	-5.2	2.7	-11
3.7	0.92	2.3	0.58	-5.8	-2.9	-4	-5.5	-0.03	-2.1	9	-8.5	-0.29	2.2	-0.15	1.8	-7.4	5.6	3.9	5.2	4	-0.48	-2.1	4.9	-2	-4.5	-6.8	3.4	1.4	1.1	-4.9	-3.2	-8.3	-2.2	-2.3	3.3	-4.3	-6.1	-1.9	-3.9	-2.5	-0.96	0.41	-12	-2.3	-0.84	-4.7	-0.69	0.05	-3.4
-2.4	2.3	2.8	-0.76	5	1.8	3	5.5	-5.5	3.9	4	-1.7	-9.3	1.6	4.3	2.4	2.8	5.1	-0.49	2.2	1.7	0.76	-3.4	3.4	1.5	-1.1	0.45	0.7	1.1	4	6.4	-0.67	-3.4	0.28	4.9	3.8	-0.17	-2.9	-2.8	1.5	0.27	0.98	0.07	-1.2	1.8	-0.62	-3.6	-0.49	0.54	-0.08
2.2	4	1.9	2	2.4	9.2	5.8	6.1	-3.1	-8.7	-0.48	-3.2	-3.9	-9.6	4.9	1.6	7.1	1.3	-0.82	8.7	5.6	-1.4	0.96	7	1.4	2.2	2.2	-2.6	2.2	-1.3	5.6	-5.1	1.4	-4	2.7	-0.84	-0.32	-4.8	8.7	0.52	2.7	-4.8	1.2	5.3	0.49	2.9	-3.8	0.21	2.2	1.7
3.4	-11	4.5	-5.4	10	4.8	5	-16	1.7	-20	2.2	-9.5	-2.2	-17	10	-19	6.5	-8.6	2.8	-11	6	-17	3.2	-6.6	-1.4	-11	4.2	-4.1	2.6	-3.6	2.8	-10	0.51	-5.1	-4.1	-4.7	-1.9	-9.4	-3.5	-4.2	0.84	-9.9	-1.3	-8.4	7.8	-16	-5.9	-4.1	-0.72	-0.88
-1.8	-29	-0.07	-22	3	-14	-0.69	-31	3.1	-36	0.28	-43	1.6	-8.1	0.57	-20	3.5	-33	0.36	-18	4	-21	3	-15	0.57	-9.6	7.8	-1.3	6.8	-14	9.1	-0.63	4.1	0.56	5.2	-12	4.6	-6	5.7	6.4	3.3	-9.8	0.66	0.15	6.6	-21	-1.8	-17	2.8	0.29
0.56	6.3	-3.4	10	-4.8	16	-7.6	1.6	1.9	-3.2	2.5	-3.3	-0.3	2.1	0.65	11	-2.9	25	3.4	11	3.7	2.9	0.64	1.6	2.7	-6.4	0.24	-4.7	-0.61	-15	5.5	-7.2	1.8	-2.1	8.3	-12	1.8	-8.6	5.5	0.33	2.4	-9.8	7.2	8.1	5	-4.2	-0.11	-11	1.8	11
1.3	-0.09	1.2	-1.3	4.3	-2.5	4.7	3	-0.67	12	6.2	2.4	-5.7	-2.3	5.1	8.4	6.3	6.2	2.4	4.6	0.14	7.3	-1.3	9.8	-7.1	-0.83	-0.17	6	4.4	3.7	-2.8	4.7	4.7	3.3	-3.5	7.1	8.1	1.9	-1.3	6.6	-2.1	6.2	6.2	-3.2	-4.5	-2.7	-3.2	-8.5	0.61	2.3
-1.3	-0.91	0.34	0.53	8.9	-4.3	7.2	0.44	8	4.4	4.2	-3.3	7.2	0.43	1.5	2.4	3.9	2.2	-10	-0.08	-7.7	8.3	-0.34	-0.79	-0.09	-3.2	1.1	3.9	-4.1	-0.38	8.1	2.5	7.1	-1.4	-2.7	4.2	2.9	-7	11	0.65	1.5	-8.2	13	-3.8	0.4	1.2	11	-18	11	-11
-7.3	14	-1.4	9	-0.01	1.8	-2.4	-2	1.4	-1.3	-0.06	12	5.2	1.4	6.7	3.2	3.4	3.9	-2	-2.2	0.52	6.8	1.6	1.8	3.1	-5.9	2	-3	3.7	-8.3	3.7	7.2	5.1	-1.6	0.46	-1.2	-1	-0.25	3.2	0.32	3.3	-4	14	6.7	8.1	0.87	7.6	-7	2.1	-1.2
-5	10	3.4	3.2	6.3	9.5	-2.4	8.6	1.1	-3.2	-2.3	8.2	11	-6.4	6.8	5.7	-5.9	7.3	6.8	-1.9	2	9.7	3.5	5	2.6	-3.1	3.7	-4.5	7.6	0.14	1.5	4.1	-0.78	6	-0.2	-7.8	-1.4	4.4	4.2	-1.8	-3.8	-1.3	-0.65	3.2	4.2	7.5	3.1	1.6	2.1	9.7
0.1	9.6	-0.43	-2	-1.6	4.9	1	1.1	-3.2	6.4	-4.7	7.2	5.8	4.6	-0.13	8.8	7	4.6	1.9	-3	-5.7	8.4	4.5	11	3.7	12	5.7	13	3.1	11	0.26	13	5.7	9.2	-1.8	4.9	-1.6	15	2.1	15	-2.6	9.8	5.5	11	0.07	3.1	2.3	5.2	4.6	13
2.5	3.1	-3.5	3.6	-2.4	3.8	-3.6	-2.8	-3.8	-0.93	-4.4	10	1.3	-10	1.9	13	1	17	0.31	-6.2	-2.6	9.2	1.1	-9.9	1.6	6.3	-2	8.5	-0.45	-2.7	-0.36	7.9	0.81	6.8	2.4	10	-0.53	4.2	3.8	8.1	8.3	7.2	5.7	8.8	-2.5	2.1	1.7	7	1.7	6.1
-2.3	-1.2	-2.4	-6.9	4.7	-11	-4	-0.8	-4.6	-7.5	-5.3	6	-5.5	-1.9	1.3	5.2	0.57	16	-3.1	-0.88	-0.7	2.8	-2.1	-7.2	3.2	-3	-5.4	-1.8	1.9	-4.9	-6.1	2.8	-4.2	2.1	1.8	-1.4	-2.9	-3.2	-6.1	-0.69	3.3	-0.16	6.2	0.1	-5	-0.46	-3.4	-5.7	-0.29	4
1.6	6	-1.6	-4.6	4.8	-13	1.9	-5.3	-3.5	-3.7	-3.8	8.3	6	-7.4	-0.72	7.7	-9.3	6.5	1	0.03	-1.6	8.2	2.5	6.2	3.3	1.1	0.82	-4.3	-2.3	-5.2	0.91	3	1.5	3.1	-1.9	-7.5	5.1	-4	0.64	3.2	-0.12	-5.3	10	9.7	0.39	-2.3	-2.3	4.2	-3.9	-1.1
-0.53	-7.5	-5.8	-1.4	1.2	-14	-2.8	-4	0.74	-10	-6.9	7.7	2.1	-7	-1.3	12	-0.14	17	-0.77	0.54	-2.9	9	-1.1	4.9	3.3	-0.96	2.5	-3.6	-1.4	1.6	3.5	-0.31	6.6	4.6	2.4	5.3	2.8	-8.4	3.7	0.14	-0.35	-1.3	2.5	1.6	0.24	-4.4	-0.55	6	1.6	-1.3
-3.7	-2.1	-6	0.33	-0.66	-11	-6	-6.1	-2.6	0.07	-7.8	0.25	-5.4	3.5	-6.8	10	0.76	22	-5.2	2.9	-6.2	10	0.85	-3.8	1.4	3.2	0.66	0.93	-6.5	6.5	1.2	-0.44	0.47	-5.5	-11	2.1	-0.65	-3.4	-1.8	-4.1	-5.6	0.3	-1.7	-4.1	-4.2	-4.8	-3.1	-3.1	-2	-16
-3.4	4.9	-1.2	-2.3	3.6	-9	-0.57	5.9	-2.8	6	-6	-4	-6.4	8.2	-2.8	6.7	-7.4	12	-2.2	-0.64	-6.5	13	-4.2	-6.8	2.3	-0.68	-1.6	-1.3	-5.3	-2.6	-1.6	-0.99	0.64	-0.36	-3.1	-6.8	-4.8	-5.2	-4	-1.9	-7	-0.98	0.34	-1.1	-1.5	-3.6	1	-10	-0.7	-13
0.31	2.2	3.5	-11	4.1	-11	6.2	2.2	0.23	4.5	-2.6	0.57	2.2	-0.08	3.8	4.2	-1.3	14	1.8	-0.78	1.3	13	-2.7	-5.1	2	-7.5	-3.6	-0.11	-6.3	0.09	-1.1	-0.32	1.3	0.03	-5.5	0.99	4.9	-1	2.2	-2.1	3.5	2	3.6	0.43	4.6	-11	-2.9	-2.2	-0.33	-3
1.8	6.7	0.09	-6.3	7.5	-3.6	1.4	2	0.53	9.2	3.1	0.88	9.3	-16	4.2	3.9	5.1	12	3	-2.4	3.8	7.9	5.8	-6.8	-1.3	1.4	2.2	3.5	2.4	7.3	5.2	3.7	4.7	14	-1	-4.5	2.7	1.3	5.5	1	1.8	4	0.28	8.8	1.7	-0.58	2.8	4.9	-1	0.2
4.2	4	0.4	-3.5	7.3	-4.3	-0.4	-3.9	3.6	0.44	2.1	5.9	-5.6	-6.1	2.6	4.6	0.82	7.6	-5.8	-12	1.7	9.5	4.5	-6.9	-2.3	1.8	-0.99	-1.6	4.2	-4.9	-0.01	5.3	1.5	6.3	-8	-0.37	5.8	1.5	-3.3	0.45	-3.8	0.41	2.5	9.4	2.5	6.2	5.8	-5.2	5.2	3.1
8.5	6.5	4.6	-8.5	3.4	-7.4	0.86	3	0.09	2.9	11	5.5	-9.4	-5.5	-4.5	8.5	-8.5	7	3.7	-7.8	-0.03	7.5	2.7	-7.2	-1.8	3.7	-3.7	0.79	-2.9	-5.7	-3.6	9.3	3.2	9.3	-5.5	2.1	-2.4	3.5	-3.2	7	-2.3	0.68	0.75	18	4.9	4.6	-0.47	2.1	0.13	2.2
12	7.8	6.8	-3.4	2.1	-4.1	5.3	-5.8	0.64	9.8	1.2	4.1	-1.7	-6.5	6.7	7.9	2.4	14	7.2	-8.8	-3.1	6.8	5	-13	-0.82	-7.4	5.4	1.6	2.7	0.27	2.6	10	3.3	9.7	-4.3	-2.3	8.7	6.7	11	4.7	2.6	-1.1	1.3	5.3	-0.77	-2.7	-6.3	-6.2	-5.2	-2.3
-0.07	9.6	2.9	5.8	5.7	3.7	5.2	-5.8	6	0.66	0.39	15	9.9	-3.5	0.85	7	6.1	9.3	-2.6	0.26	-5.6	21	0.98	7.7	1.4	12	1.6	5.4	-1.2	0.07	5.3	7.3	6.3	5.7	-2.6	6	5.1	9.1	11	4.3	-2.5	5.5	6.3	8.6	1.3	5.1	3.4	17	2.5	3.3
-1.3	7.7	0.08	-1	5.4	-11	-1.1	-8.6	1.9	-2.4	4.9	7	14	8.6	2.7	10	2.6	12	1.9	13	4.1	18	7.2	9.4	2.6	7.6	6.1	1.7	-2.8	5.3	10	1.3	7.3	-0.9	3.6	16	5.7	2.5	3.6	12	6.3	2.3	9.4	4.7	1.4	5.4	2.8	7.6	-2.4	8
-0.37	-0.62	-5.2	-6.2	-4.9	-17	-4.2	-14	-2.8	2.1	0.33	4.8	2.1	-5.8	2.1	0.5	-4.1	11	-0.19	-9.7	2.4	-2.4	5.2	-19	-0.7	-14	-5	12	-0.17	0.33	-2.7	7	-0.14	-3.7	-2.4	-2	-8.4	6.2	-6.8	-2.9	-2.9	-6.3	-3.5	8.3	2.9	-12	3.4	-12	3.4	-1.1
2.1	-0.71	0.65	-5.3	-1.6	-8.1	0.46	1.1	0.31	-3.5	2.7	9.3	0.55	-5.5	0.18	-2.5	-1.4	-3.7	3.4	-8.5	-1.7	1.6	6.9	-13	0.94	-8.3	-4.1	1.8	-2.9	-8.5	-0.99	-5.4	0.55	2.4	-2.4	-12	-3.7	-7.5	-7.4	-5.3	-3.6	-8.6	2.1	6.9	1	-7.2	4.9	-1.4	-2.8	-0.2
5.1	1.2	3.8	-2	-0.54	-3.4	6.1	-4.4	-1.9	-6.3	2.5	2.1	-4.1	3.7	-1.8	0.96	5.6	6.3	2	-0.26	-0.84	7.6	-1.1	2	2.5	4.9	2.6	3.2	1.7	3.7	-2.2	0.26	-3.4	0.4	-0.41	-1.4	0.27	-0.95	-2.7	2.5	2.5	-2.1	6.1	13	5.2	0.54	-3.7	2.9	0.71	-7.1
3.5	1.2	4.1	-0.67	3.7	3.3	-2.8	-4.5	2.3	-4.3	2.4	3.1	-3.4	-2.5	-4.9	6.7	2.6	12	-2.6	0.86	-0.66	10	-2.5	3.5	-3.1	-0.52	1.9	11	3.4	9	-8.6	7.6	-1.8	4.6	2	2.6	1.4	11	-5.8	1.1	1.6	8.9	4.7	1.8	4.9	-4.8	-7.6	-2.9	-0.2	-11
1.2	15	-0.55	4.4	0.87	0.71	-3.4	0.95	0.61	17	-3.9	4.8	-3.3	-5.4	1.3	-5.9	-0.54	3.3	0.09	-5.6	2.9	5.4	4.2	-0.49	-3.9	-1.9	-0.45	-7.6	3.9	4.1	-0.27	3	-1.7	6.3	-2.2	-10	-2	5.8	-4.5	6.8	-1.7	-1.7	0.08	3.3	1.4	-8.9	-5.3	-2.6	-4.5	-5.3
-0.62	-2.7	6.1	-5.7	8	4.8	1.8	-0.83	1.1	-3.5	2.4	7.5	4.8	4.6	-1.7	5.9	-5.6	4.3	3.6	13	-9.9	16	4.5	9.2	-3.2	17	-0.76	1.2	-1.9	15	-4	8.9	-6.4	16	-9.2	11	0.05	16	-2	21	-1.1	11	-0.58	17	3.1	17	-3.5	12	4.2	0.54
3.4	-5.5	7.2	4.8	11	13	6.5	2.9	3	-13	3.1	4.2	3.8	0.67	-4.3	-7.8	-3.6	-26	0.39	-4.4	-2.1	-4.5	4	-3	-1	3.4	-5.2	-5.9	-8.1	-5.4	-0.72	-2.7	0.71	0.97	2.6	-1.6	-3	-4.1	5	3.1	-0.06	0.4	1.9	3.8	6.4	0.88	4.6	-2.3	4.5	-2.9
0.22	-3.9	-2.4	-3.1	2.4	8	6	6.8	10	-1.7	6.9	-2.3	0.15	-7.1	2.9	-3.6	-1.7	-1.9	-1.7	-4.4	4.9	-5.1	3	0.16	-2	0.18	-1.6	-4	-0.54	-4	3.1	-1.8	-6.2	-1.5	-2.9	1.5	-3.6	-3.7	-0.05	0.76	2.2	0.64	-2.7	-1.3	-2.9	-0.69	-2.6	0.39	-0.2	-7.3
-8	-0.38	-4.2	-5	-2.5	0.04	-2.9	0.26	0.4	-5.7	2.9	-3.9	7	-1.9	-4.5	-4.2	-1.5	-5.4	0.49	-0.87	-4	-2.9	5.2	-1.5	-2	-0.4	3	-1	-0	3.5	6.3	-4	5	3.4	2.8	0.34	-0.03	1.8	0.48	1.9	4.2	-3	-1.6	-4.7	-5.8	-5.9	-4.2	8.9	-0.84	-4.6
0.72	-3.2	-3.4	-1.9	-5.2	-5.8	-5.6	-3	-2.8	-6.3	-2.9	-2.2	1.9	-4.3	2.4	-6	-3.8	-9.8	5.5	2.2	1.6	-0.56	8.7	-1.2	-0.02	-2.1	-6.9	-5.8	-2	2.2	-5.2	-1.5	0.19	3.9	-0.66	2.5	-1.7	1.4	-4.2	3.4	0.8	-3.7	-3.3	-3.7	-0.7	-0.83	8.8	0.64	3.9	-5.5
-2.8	-6	1.1	-0.92	-1.4	7.3	3.9	6.7	1.2	-1.7	-1.2	-5	-3.9	-9.1	0.88	-3.2	6.9	-0.77	-2.2	-6.3	-1.4	-12	-4.8	-7.3	4.9	-1.7	-5.7	-4.5	2.3	-4.7	-8	2.1	0.25	-3.2	12	-8.8	-2.7	-5.3	-5.1	1.1	1.3	-4	6.4	-3.9	4.6	-3.8	2.8	2	-0.72	-6.4
-7	-6.1	-4.7	-0.77	-1.4	6.3	1.4	6	3.8	-1.7	-5.9	-7.3	3.3	-6.4	-3.2	-4	5.3	0.38	-0.21	1.5	-2	-2.5	-0.14	-9.4	-1.4	-1.4	-10	3.5	3.6	6.9	-11	0.74	-4.5	-2.5	-1.1	0.03	-7	-1.9	-2.8	0.21	-6	2.4	5.5	-6.9	-4.6	0.74	-2.2	-9.7	-3.1	-12
-0.53	-2.6	-3.4	2.4	-6.2	6.7	-0.01	6.4	2.2	-0.08	0.38	-1.8	-3.5	7.5	-1.6	0.33	7.7	-12	-3	1	3.9	-4.8	-3.1	-1.2	-4.5	2.8	2.7	1.6	5.5	-5.8	0.4	2	-2.9	4.2	-9.5	9.1	4.3	-5.4	3.6	-0.8	1.2	1.9	-11	-1.7	-3.2	3.3	6	4.5	11	-1.3
-4.3	1.9	-0.65	5.3	-7.2	3.1	0.06	4.5	5	1.4	3.4	-3.7	7.7	13	-4	-2.5	0.49	-11	-6.3	0.78	0.91	-9.2	-2.3	2.7	1.3	0.65	1.2	-1.4	-0.9	1	2.8	-1.9	3.3	-4.5	-5.2	-5.6	-0.1	-5.3	4.7	-6.7	-4.9	0.63	-0.25	-2.4	5.7	-3.3	-1.7	6.3	9.4	-0.13
-2.6	-2.2	-4.2	-2.7	-4.2	-4.7	1.3	3.2	-2.2	-5.9	-0.93	-9.2	-2.7	-2.9	-2.4	-6.6	-1.7	-2.9	0.12	-0.07	1.7	-7.7	0.06	3.8	5.5	-5.5	1.6	0.18	5	-9.2	2	-0	-3	-0.9	-2.2	-10	-0.54	-3.1	-6.7	-6.3	4.5	-4.2	2.8	-0.38	-0.28	-2.5	-3.3	4.3	2.1	3.9
-2.7	-1.7	2.3	-4.4	-2.5	-9.8	-0.81	0.7	2.1	-4	4.1	-12	-3.4	2.4	-0.05	-4.9	13	-5.9	-1.2	0.59	5.6	-6.4	3.3	4.6	3.4	-2	1.9	-3.6	5.7	-4.5	3.3	-1.3	-2.7	-2	6.1	2.5	3.7	-3.6	-2.8	-2.1	2.6	-5.8	1.3	-8.5	-4.4	-7.6	5.2	3.6	2.8	5
6	-1.6	6.9	-3	9.2	-9.4	4.6	1.2	0.58	-4.3	0.44	-11	-2.7	-2.3	6.5	-0.9	7.2	-23	4.4	-0.63	7.3	-9.3	-1.4	-1.5	5.3	-2.8	2	-2.2	6.8	3.3	4.5	-0.8	-0.67	-3.4	4	1.6	6.7	-4.2	2.2	0.79	5	-1.7	1.2	-9.1	-0.1	-11	2.4	-8.6	3.9	-6.2
-1.8	-7.8	4	-2.5	13	-5.4	-1.1	-1.7	-3.2	0.97	-0.43	-11	-3.3	-1.1	0.14	0.86	-8.1	-7.8	0.93	-1.1	1.1	-2.1	-1.1	-2.3	2.3	-3.5	5.9	-3.9	4.2	1.8	4.4	-8.6	6.4	-7.3	3.5	-4.7	6.9	-8.7	4.1	-2.6	3.9	-4.6	-0.5	-11	7	-5.1	-3.1	-10	-7.3	-9.2
-0.17	-7.2	4	-2.8	13	-0.17	2.4	6.9	-1.8	3.8	3.8	-1.5	-5.7	-5.1	2	-5.1	-5.2	-2.1	4.6	-3.2	-0.83	-4.4	1.9	-0.21	4.6	3.4	2	-2.8	0.16	0.77	-0.87	-2.5	-0.59	-3.1	3.8	-2.4	1.9	-0.93	4.5	-3	-2.7	-4.2	10	-3.1	5.8	-0.82	-3.5	-2.5	3.5	-2.8
5.1	-0.29	3.4	-1.1	9.6	3.5	6.7	12	5.3	1.8	0.74	-2.7	-5	-0.84	4.9	2.1	2	-3.9	5.5	-3.5	-0.09	-7.1	10	-2.4	1.6	8.9	4.5	-0.05	4.5	-2.1	0.92	-2.2	-4.8	-4.3	1.3	1.8	2.3	-1.8	1.7	-1.3	-3.3	-4.5	-2.3	4.3	4.2	1.9	5.1	-3.6	13	0.79
7.3	-4.7	1.6	-0.21	3.3	2.1	-2.5	5.7	1.4	-5.4	3.7	-2.5	-9	2	-5.3	-4.2	-3.1	-14	-9.2	-5	0.96	-11	-0.89	-5.1	2.4	0.88	-0.59	-2.5	4	-2.7	4.7	2.6	3	-1.7	7.3	-4.4	4.4	2.1	5.1	1.6	4.9	1.5	6.4	-1.8	3.6	-1.9	9.6	3.3	3.2	1.4
5.8	0.56	2.9	-1.5	-1.6	4.1	1.4	-1.4	-0.73	0.14	3.5	-7.8	7	0.62	-4.5	-5.8	-2.8	-8.6	-4.2	2.4	2	-12	7.2	-0.26	-4	-5	-2.7	-4.4	3.5	0.25	-0.46	-3.7	-4.3	-6	3.6	-0.52	0.02	-1.6	2.5	-3.8	-3.1	-1.7	0.09	-5.7	0.05	-4.8	10	-3.3	-2.7	-0.99
-1.6	-0.37	-0.4	2	-3.6	7	1.8	-0.68	-4.4	-0.93	-0.11	-7.3	1.2	3.2	3.2	-1.5	3.8	-6.6	-1.4	2.2	-1.3	-2.3	2.4	0.59	-2.5	-7.2	1.1	-4.4	2.1	-4.2	3.3	-3	-0.72	-6.9	1.9	1.9	2.5	-1.7	-4.5	1.8	1.8	-3.6	-4.3	-0.94	-3.5	-2.6	-0.62	-2.5	1.5	-2.3
3	-6.2	-1.2	0.08	-6.2	-3.7	-1	1.4	-2.7	6.8	-2.9	-0.76	-0.18	9.7	-2.2	-1.2	-0.5	-5.1	-0.83	2.5	4.2	-3.9	-5.7	3	1.6	1.9	-6.1	-6.5	-6.1	-1.2	-0.88	-6	3.8	-5.1	0.16	2.5	-7.5	-3.6	-5.3	0.43	-7.3	-2.9	0.38	-3.6	2	-4.2	6.5	0.74	2.9	3.9
1.3	-11	-3.1	-3.5	-0.55	-5.8	-1.7	5.6	-2.2	-1.5	-1.5	-4.7	-7.9	0.96	0.57	1.1	1.9	-9.6	-3.9	1	4.3	-7.9	-3.7	-0.42	4	1.9	-2.8	-0.61	-0.15	1.1	-3.8	-4.5	-1.1	-3.2	-5.6	-6.8	-7.8	-2	-1.7	-3.8	-5.6	3	-0.49	-1.3	-2.3	-0.58	12	-8.4	3.8	-0.45
1.9	3.6	-0.28	0.38	-1.4	-5.6	-4.3	0.37	-2.3	-1.2	-1.4	1.9	-3.2	2.5	-2.3	-2.3	-8.1	1.2	0.77	-1.9	5	-8.3	-4.2	-0.4	-2.1	2	0.07	-1.5	3.7	-5.6	-3.4	-1.8	-7.4	-2.4	1.5	-2.4	-4.7	0.91	-1.9	1.8	-0.69	-1.2	-9.5	0.46	-6.6	0.6	1.7	4	1.3	1.2
1.3	3.5	-0.79	3.2	-2.3	-0.96	-1.1	3.4	-2.3	4	-2	-2.8	2.4	-2.8	1.2	0.65	-4.2	-3.2	4.2	-9.7	-0.34	-12	-4.3	-4.8	-3.4	-4.5	0.14	4.6	-0.15	-2.4	-1.7	-2.9	-5.7	-3.6	0.49	-3.9	-7.6	0.29	-0.87	-6.2	-3.5	-6.2	-7	-0.48	-5.8	1.1	-4.9	5.7	1.4	8.8
4.5	8.2	-1.3	11	-1.4	8.3	-0.62	6.3	4	5.3	-5.5	3	-5.2	14	-2.5	4.5	-5.7	-4.7	-4.3	5.9	-1.9	2.3	-7	8.8	-0.86	2.4	-0.42	-3	-8.7	-0.27	-0.83	-0.98	0.43	8.2	-1.6	-11	0.95	1.5	-4.2	-1.4	-5.4	6.6	-2	6.3	-11	8.8	-7.7	7.5	-9.8	3.7
-8.8	6.5	-4	4.9	-4.9	-3.1	-0.6	9.4	-3.3	1.7	-7.1	-2.1	-11	6.7	-3.1	-4.5	-12	-5.6	-3.4	2.9	-7.1	-1.3	-4.7	4.6	-4.5	2.8	-2.9	6.5	-9.1	-0.2	4.2	0.17	-5.1	3.4	-7.1	3.2	-3.2	-1.6	-3.1	2	-2.4	5.2	-12	1.3	-4.3	0.14	3.1	6.7	-1.2	4.4
-6.5	-1.7	-6	-1.2	-12	-1.9	0.2	-0.98	-0.46	7.1	-10	0.17	-6.3	3.9	-6.2	-1.6	-0.27	-8.2	-5.3	-2.9	-1.2	2.3	-13	0.49	-3.5	-1.1	-4.6	3.4	-9.4	4.3	-5.9	0.6	-8.2	-4.9	-4.5	1.3	-5.2	-5.9	-3.8	-1.9	-3.5	-3.1	-5.8	-1.5	-7.5	5.3	-3	5.6	-3.1	3.9
1.9	0.47	-0.09	-4.8	-9.5	-16	4.4	-5.5	2.5	1.3	-6.4	-0.29	1.8	5	-6	-3	-4.5	2.9	-3.4	-3.9	2.2	-2	-5.8	-5.7	3	-1.2	0.9	-3.8	-3	-1.5	-4.7	-0.22	-2.9	0	4.2	-3.9	-1.4	-6.1	-3.1	-5.7	3.4	-2.3	-8	-6.4	-7.7	2.2	1.4	4.3	-2.3	2.1
-2.8	-5.1	0.7	-1.3	-4.4	-12	6.8	-3.7	1.9	5.2	0.87	-2.1	-2.2	-0.75	-4	-4.2	-6.5	4.3	-1.1	-6	4.5	-0.73	-2.3	-1.8	-1.8	-2.3	1.9	-6.6	-3.7	-1.6	0.3	-5.4	-0.12	-3.1	-3.6	5.5	0.82	-2.5	-3.1	-3.5	-2.3	-4.7	-9.2	-3.3	-11	-3.3	-11	-1.1	-7.7	-3.4
-6.5	-4.3	-0.18	1	-4	4.2	-2.1	2	-0.1	3.1	-4	0.15	-4.4	-1.6	1.6	-1.7	1.4	-3.9	5.2	-5	-3.3	-0.53	-1.6	-1.6	-3.9	1.9	2.6	1.4	2.7	-3.5	-7.3	1.1	-2.1	0.9	-2	5.9	-4.4	-3.3	2	2.6	0.26	2.4	-4.6	3.1	-3.7	6.6	-9	-5	-10	-5.7
-4.3	4.9	-0.1	6.2	-4.9	4.3	-1.3	-0.88	-1.2	5.6	-3.8	0.27	7.9	3.3	4.4	1	10	-9.7	4.8	5.2	-2.8	-4.4	-5.3	4.5	0.68	0.68	2.4	-2.9	0.56	-5.5	2.4	-1.6	1.7	0.33	2.8	3.9	3.4	5	5	1.7	0.55	-0.14	-4.4	1.9	0.66	5.5	-4.6	5.3	-8.7	4.4
-0.98	1.7	-1.4	-0.26	-7.6	4.2	1.3	-4	-0.01	-3.2	-4.7	-0.22	-0.68	-9.1	1.9	-1.9	2.8	1.3	-0.05	0.3	-3.5	-3.5	1.9	-4.1	2.2	-1.5	3.4	-3.9	0.19	4	4.5	-2.4	2.1	-0.99	1.4	0.39	1.5	-0.06	1.2	2.6	1.9	-0.77	-4.2	-2.3	2.3	1.4	-2.5	-3.3	-1.4	-6.7
-6.8	-3.2	-9.8	-4	-16	6.6	-2.9	-9.1	-3.7	-4	-3.2	-2.5	0.1	-5.9	2.6	-3.9	-0.18	4.5	1.6	-1.4	-4.7	-2.5	1.5	-1.7	-6	-0.46	-2.9	-6.2	0.26	3.3	-4.9	-1.5	0.59	-4.3	5.1	-6.8	-4.6	-1.1	-3.9	-1.9	-4.6	-0.6	-1.8	2.9	-3	1.9	-2.7	-4.7	4.1	-4.5
-2.1	0.17	-4.5	1.9	-6.1	6.3	-3.4	-3.4	-0.33	0.65	1.3	5.1	1.4	7.7	-0.67	-0.08	-4.3	4.4	-6.5	6.7	-1.6	0.23	-2.6	2.2	-6.3	-1.1	-8	3.7	-0.47	3.6	-3.4	-1.8	-1.4	-2.9	2.5	-0.18	-2.6	0.53	-4.9	-7.8	-2.9	1.3	-5.1	-2.1	-1.5	5.6	-1.6	-0.95	-5.3	2.1
1	-0.24	1.2	6.7	-4.4	9.3	-4.3	2.9	0.67	1.3	-0.64	5.5	-4	-1.8	-2.5	1.4	-2.3	4.1	-1.8	2.9	-7.1	-0.67	-6.2	1.8	-4.7	-3.7	-4.7	7.7	-1.9	-0.27	-5.5	1	-5.3	-2.3	-3.4	-1.2	-1.1	3.9	-2.2	0.88	-4.4	-1.3	-2.5	1.4	4.2	7	-9.5	-2.1	-6.3	6.8
2.2	1.2	1.5	10	-1.4	8.9	-1.9	1.3	-4.5	-0.8	-2.5	1.1	9.9	5.2	4.2	1.9	5.9	-2.7	4.4	7.7	0.74	-2	-3.3	5	1.6	1.4	1.5	1.1	-3.8	3.9	-0.51	0.37	2	-6.5	-4.6	-2.3	-0.76	4.3	-4.1	1.1	-2.3	2.1	-0.71	-5.9	1.6	1.6	3.9	-0.77	-0.17	1.9
4.3	-2.9	4.3	1.9	1.2	9.2	-2.3	-1.4	-0.66	1.1	7.7	4.6	3.5	3.5	-0.27	-5.3	-3.8	1.2	2.4	0.15	1.1	0.98	-1.3	-2.4	3.1	-1.5	5.3	-3.6	-5.3	-3.1	0.46	-3.7	2.5	2	4.1	-1.1	1.8	1.9	2.1	-4.1	0.94	-1.7	0.79	-4.4	3.4	-4.7	-3.3	6.9	-6.1	6.1
-0.1	-4.7	3.4	-3.9	13	0.48	-2.4	-2.2	4.6	-0.46	10	-0.08	0.4	-7.4	-0.76	-5.3	-0.77	4.5	2.9	-0.68	6.3	-2.8	3.4	1.8	-2.4	-0.74	2.8	5.3	-0.84	3.3	6.4	2.7	7.3	-0.04	5.5	-0.94	5.3	6.9	8.5	-4.7	5.9	3.3	-2.4	9.3	2.2	-0.87	-3.5	1.5	-3	3.3
3.7	1.7	3	-1.4	5.8	5.3	4.3	-0.3	1.1	-0.67	3.2	4.6	2.9	-3.5	-1.9	2.8	-9.2	7.3	1.6	0.93	-1.2	-0.14	4.7	8	9.2	0.07	-1.6	0.83	-4	-0.95	0.18	-0.63	-1.1	0.07	-2.3	3.5	-0.08	1.3	6.5	-2.3	3.9	-0.34	4.2	-1.4	5.9	-3	3.8	-0.55	1.7	12
[truncated: 952 more columns]
