# Supplementary material for: Dyslexia on a continuum: A complex network approach
Source: PLoS One. 2018 Dec 17;13(12):e0208923. doi: 10.1371/journal.pone.0208923 (PMC6296514; doi:10.1371/journal.pone.0208923)
Supplement: S1 File — Detailed information about the archive contents is provided in the included README.txt file. (TGZ) [file pone.0208923.s001.tgz › FS_609_AA_run_1.csv]

0.22	0.2	0.47	5.6	11	3	0.11	-3.9	4.3	8.1	2.5	13	0.11	4	4.6	3.3	12	-6.2	7.4	0.72	10	-12	7.7	2.1	6.6	0.48	6.4	1.3	2.7	-2.8	4.8	9.8	-4	-1.4	4.1	-6.9	4.2	1.4	2.4	8.7	3.7	0.12	8.8	7.5	3.6	-0.16	1.6	3.1	2.1	0.51
0.15	-0.11	7.6	-0.16	-0.38	-11	-1.3	-6.3	6.4	4.6	10	7.6	4	-4.2	-12	3.5	-0.24	2.5	0.79	-3.5	-4.3	-1.9	0.13	3.4	-2.4	-4.8	-1.9	2.5	-2.5	-0.05	-1.5	-1.1	-3.7	-1.9	3.3	-3.5	2.1	0.47	5.5	5	0.48	1.8	0.62	0.61	-2.3	-1.9	-1.8	-0.01	6.5	1.7
0	-0.33	-6.2	2.9	-2.5	0.85	0.98	0.74	3	-1.8	1.9	0.62	-2.4	-2.8	-9	-2.7	1.6	4.5	-0.24	4.4	-6.5	-1.5	-8.2	-0.48	-2	2	-7.2	-6.9	-5.2	0.43	-6.7	-1.7	-4.2	-0.31	1.9	3.8	-2.8	-6.4	7	-4.8	1.8	-2.4	-6.3	-1.6	-0.11	-8.7	-0.85	-9.4	-3.8	7.8
-0.52	-0.55	1.9	-7.2	5.3	2	2	-0.12	-17	-0.71	-2.8	-6.8	-1.3	-4.4	-5.1	-1.6	-2.1	2	-0.05	3.4	-2.1	1.9	0.22	-6.2	-1.9	7	-0.88	-7.4	-3.6	-6.6	-5.5	-2.1	-1.9	-8.4	0.15	-3.2	-1.9	-8.1	-2.3	-9.2	4.3	3.9	-3.4	-7.2	4.4	-0.83	2.3	-5.7	-0.41	-0.81
0.22	-0.29	4.5	-1.1	0.68	0.22	-2.1	3.2	-6	-3	-11	-8.2	-2	2.7	-2.2	1.6	-1.4	1.7	-2.8	0.32	1.8	-0.59	5.1	-5.5	-1.5	-1.5	-1.4	-4.3	1.2	-4.1	-0.65	3.7	-0.87	-2.4	-0.01	-4.4	-4.6	-4.1	-4.8	-5	0.31	6.1	-4.6	-2	-1.3	2.6	-2	-1.9	-2.3	-4.8
0.12	-0.29	-7.1	-2.9	-5.9	3.8	-13	-1.3	-2.1	-2.1	-5.6	1.3	-1.9	4	7.7	1.1	-6.3	3.2	-2.2	-5	5.3	-3.8	8	-2.1	-2.8	3.1	-0.58	-2.4	1.7	-1.3	0.91	-1.5	5.9	-2.7	-3.7	-3	-2.9	0.31	-5.2	-0.55	-5.2	8.3	0.43	-0.46	-0.94	-3.6	-0.44	-7.1	3	-1.9
0.45	0.11	-2.2	-1.9	-3.8	-1.6	-4.2	1.2	-1.7	-2.8	4.7	1.7	-3.7	0.58	0.79	-2.2	-7.4	3.7	-4.4	3.4	4.7	2.5	-0.95	2	0.73	0.75	1.2	-2.2	-2.7	1.8	-3.3	-1.4	3.9	1.1	-9.1	-2.3	-0.9	0.35	-7.9	2	-6.5	2.8	-2.8	2	-1.9	0.29	-5.2	1.2	0.05	-2.6
-0.24	-0.31	-6.7	-3.9	-13	-8.4	-9.1	-0.02	-1.5	-7.5	-4.2	-2.4	-12	-2.3	2.4	-4	-3.5	-4.4	-7.1	3.2	-1.5	-2	0.44	-7.6	-9.6	-5.2	-1.6	5.1	-3.4	-5.6	-5	2.1	-4.2	-0.95	-5.8	-1.8	-4.3	-2.5	-2.1	-7.1	-5.7	-6.6	-6.1	5.1	1.6	-2.6	1.7	3	-6.3	-4.9
0.16	-0.32	-4.2	-6.6	-9.4	-10	-0.87	-11	-2.7	-6	-5.4	-8.6	-7.3	-7.3	1.3	3.4	4.4	-2.3	2.3	-0.34	10	-2.5	-2.6	-0.52	-8.7	-3.7	0.03	-2.2	-7.5	-7	-0.53	4.4	-6.2	-3.1	2.3	-3.9	-2.6	-0.52	-1.6	-6.5	5.5	-2.4	-7	4.7	2.2	-5.2	-1.8	-5.9	-14	-1.8
0.61	0.06	4.8	-10	0.88	2.6	5.4	-5	2.2	1.6	-0.21	0.84	-0.65	-2.9	-3.2	3.8	6.4	-0.67	2	1.1	6.3	-4.7	0.91	-3.2	-5.1	0.05	-2.9	1	2.2	6.6	-4.7	-1.4	1.6	3.8	-8.1	4.5	-2.5	0.71	-1.9	-0.78	-0.96	4.2	2.9	2.5	-0.45	-1.1	-2.8	-11	-5.5	7.3
-0.23	0.01	7.1	3.7	5.3	2.8	5.7	3.2	0.67	0.72	5.4	0.14	5.5	2.7	5.2	-2.4	11	-8	-0.81	-3.2	8.6	0.26	-5	-3.1	0.37	-0.96	-1	-5.3	-1.5	0.75	-0.43	-8.5	-3.7	1.9	3.4	5.1	-4.3	-0.21	-2.7	-0.55	1	-5.8	7.5	-6.5	0.41	-6.2	-3.7	-2.8	3.3	1.7
0.48	-0.18	10	1.8	3.1	3.8	8.9	1.2	-5.1	-0.18	2.3	2	0.3	1.9	7.3	3	0.04	-3.7	1.7	-7.5	6.8	4.8	3.6	3.5	0.46	1.5	-0.21	-1	-1.2	0.34	-6.5	-0.68	0.06	0.45	-1.9	1.1	-5.5	0.59	4.3	3.6	-5.8	-5.7	0.18	-14	-2.7	0.3	-4.6	2.2	-1.5	-3.7
0.67	-0.1	1.5	7.7	5.7	5	7.1	4.3	-2.9	-0.73	1.9	0.02	-0.06	5.1	7.1	-3.2	1.1	6.3	1.5	-0.14	-2.5	-8.3	4.2	-0.49	3.3	4.2	-2.6	0.79	-1.6	6.3	2.3	4.1	0.49	4.1	-3.1	0.38	-1.2	1.1	-0.25	-0.62	3.9	0.97	2	2.8	1.9	1.4	-3.2	3.6	5	-7.2
-0.33	-0.02	2.5	0.33	-1.5	-1.4	5.4	0.38	1.4	-8	2.3	-1.9	3.8	3.2	6.7	-4.5	1.6	5.1	0.23	5.8	6	6.6	-1.5	0.97	5.7	-0.65	3.4	-4.9	3.5	4.3	7.5	-4.5	7.9	0.58	-1.1	-0.15	4.1	-1.5	-0.96	2.4	4.3	1.4	4.8	0.22	2.8	-2.4	2.5	-3.6	5.7	-5.3
-0.12	0.42	1.8	3.6	0.14	-9	-4.3	-0.58	-1	-8.1	0.2	-3.9	-4.2	-2.1	8.9	-2	2.4	0.68	2.5	-0.25	7.5	2.4	-4.3	-1.5	-2.9	-1.9	0.8	-0.26	2.9	-0.34	11	7.8	0.57	0.79	5.3	8.4	6.3	2.3	1.3	2.8	-0.42	6	-5.5	-0.14	3.9	6	8.6	0.3	7.7	0.93
0.18	-0.25	4.6	7.1	5	1.4	4.7	2.1	-1.5	7.3	-1.6	-2.4	2.8	-3.1	3	-5.6	-3.6	-3.8	-1.4	-7.2	-5.8	-2.5	-4.3	-8.4	6.5	3.1	-3.2	5.7	5.4	-1.4	6.3	6	4.4	0.49	7.3	0.61	2.7	8.6	1.4	-5.4	3.3	2.8	-4	-2.8	0.58	5.9	-0.91	11	4.6	2.2
0.11	0	-1.9	0.15	-6	-2.2	-4	-2.3	-3.9	3.3	-5.4	-1.3	0.6	-1.7	-2	-5.8	-3.2	-14	-1.1	-1.4	0.89	-9.3	0.6	-0.87	1.7	-7	5.8	4.7	0.77	5.4	-10	1.9	-2.1	0.96	-3.7	-2.8	2	1.8	1.8	-2.9	-5.8	-4.2	-4	2.3	-2.6	-5.8	1.7	6.6	2	-7.9
-0.08	-0.06	-6.7	-1.2	-4	4.4	-5.5	-5	-1.3	-7	-7.5	-9	0.33	-2.1	-4.7	-1.5	-0.56	5.6	-5.6	-1.4	-6.3	6.7	-4.9	1.2	-1.9	-3.1	-3.1	-2.5	-8.3	1.6	-5.4	-7.1	-6.6	1.8	-5.4	-2.2	-2.4	-5.5	0.12	-2.8	-8.4	0.74	1.6	-7.1	-1.8	0.96	-10	-2.5	-4.4	7.2
0.13	-0.31	-6.5	0.69	-1	6.6	-13	-1.2	-2.9	-6	-3	-7	1.7	-3.8	-0.28	7.2	8.8	7.8	-3.5	-2.3	4.2	7.7	-1.8	-3.5	3.6	-2.4	0.6	-7.6	1.5	1.3	1.2	-4.9	6.1	2.2	0.91	5.2	3	-1.5	-1	-7	-2.4	-8.6	12	-9.6	-0.14	-1.7	2.4	3.7	-5.2	6.5
0.44	0.45	4.7	-5.5	7	-2.6	2.9	3.2	-5.5	-2.9	3.5	7.1	8.7	3.2	2.1	1.1	-2.4	1.4	3.7	-1.3	7	-2.6	3.2	-2.4	3.4	2.6	9.5	2.1	-1.7	-0.2	0.41	-1.2	2.5	2.4	5.6	0.08	2.6	3.8	-1.7	5.3	4	-6.9	0.54	-6.9	8.8	0.63	6.3	9.3	3.5	2.8
-0.04	0.13	-0.38	6.4	7	3.7	5.7	4.4	1.8	6	0.96	10	-0.46	6.9	-2.8	4.3	-12	-0.55	1.1	1.7	-3.9	2.5	-1.9	11	0.6	2.8	3.2	-1.1	-1.2	1.9	-1.2	-2.5	4	-2.6	6.3	2	-1.5	0.69	0.61	2.8	5	-1.3	-2.6	-2.4	6	-0.87	1.3	3.5	-1.7	5.7
-0.1	-0.17	-8.5	-3	-4.3	6.1	-3.8	4.9	-2.5	7.3	-4.5	8.6	-2.4	3.1	-3	-1.1	-0.09	2.2	1.5	0.89	-0.75	-3.9	0.45	7.1	-0.15	-1.9	-6.5	-1.8	-3	-2.1	-0.95	-1.8	-8	-2.2	-3.8	-3.8	-2	-1.6	-0.4	0.74	9	3.2	-11	11	-3.5	-0.35	0.49	-7.8	-1.2	-0.94
0.32	-0.12	6.3	-6.2	-0.95	-0.58	0.26	2.5	1.9	-1.9	0.99	-3.3	2.8	-3.5	3.4	4.9	0.69	-6.5	-3.2	-0.24	5.9	-5.1	9.2	7	7.5	3.4	4.4	3.7	4	2.6	2.1	2.6	4.3	1.8	3.2	1.2	1.9	1.8	2	-0.98	0.19	0.1	-5.8	3.8	-2.5	2.2	0.4	3	-0.2	-5
0.1	-0.02	-1.1	5.5	-3	8.1	1.1	-2.5	3.2	-2	-1.6	-4.5	2	4.2	1.9	-1.8	2.6	-3.1	5	-0.16	-0.49	-5.2	5.7	0.36	3.8	1.4	1.1	2.6	5.1	1.6	-1.1	1.3	2.6	-2.8	0.25	-3	-1.4	1.1	0.54	1.9	3.5	1.2	-1.2	-5.5	4.4	-1.2	-1.6	4.8	2.9	-4.3
-0.01	-0.46	-11	-2.9	-5.4	1.1	-5.1	-5.2	4.1	-1.9	3	-3.1	-2.5	-1	-5.2	-4.3	1.5	-6.1	7.9	-1.6	3.1	7.2	-1	5	3.5	2.6	-0.14	2.2	1.4	7.3	6.1	2.5	-0.21	-0.6	2.7	-5.8	1.4	0.31	3.3	3.9	3.6	1.5	-4	-5.3	3.8	-1.6	1.1	4.4	2.6	-3.4
0.29	-0.12	-11	2.6	-0.9	5.5	-0.22	5	7.5	-0.04	2.9	4.5	-2.6	-1.4	-3.6	-8.9	6.7	-7	2	-2	3.1	-1.1	3.9	-1.1	-3.6	2	1.4	3.4	5.3	-5.4	0.41	-3.5	5.9	-3.3	-6.3	4.6	4.1	-2	5.7	1.9	-0.58	0.89	3.9	-4.7	2.1	2	1.6	-2.6	6.4	1.7
0.01	-0.04	-1.2	-6.2	-0.16	0.26	-3.2	-0.23	-2.3	4.8	-2.1	3.4	-3.2	-2.4	-3.7	1.9	-2.9	-6.2	2	-6.2	-1	5.3	2.1	0.76	-5.6	0.31	1.2	1.1	-3.7	-1.4	-5	2.3	-4.8	1.2	-1.9	-1	-2.2	3.6	3.6	-2.1	3.8	-1.4	3.6	3.2	1.8	-2.2	-2.7	1.9	0.3	1.1
-0.06	0.22	-6.8	-4.8	-2.6	-7.2	-4.2	4	0.86	2.8	-0.92	3.3	-2.9	4.1	0.08	-1	0.38	1.7	2.2	-0.63	-0.38	18	2.8	1.9	1.8	4	-3.5	-4.1	1.1	3.2	0.97	-1.1	-3.6	0.79	6.6	2.8	-0.47	0.81	2.9	-3.2	3.6	3.7	-2.6	-6.7	-0.72	4.9	2.4	-4.8	-0.08	-1.1
-0.36	0.03	5	-2.6	-1.7	0.15	1.5	3.1	6.7	1.6	6.5	0.01	2.9	2.3	-2.1	-2.1	-0.9	2.3	3.8	-0.06	-6.8	2.4	-2.4	0.28	3	-3.2	-5.8	-4.5	2.4	-4.8	-1.6	0.18	2.4	-0.06	7	3	0.77	0.3	6	6	7.3	0.27	4.7	-1.9	-0.85	1.5	-0.96	-0.56	0.59	-2.5
0.11	-0.3	-1	8.1	-3.7	4.3	4.3	1.3	8.3	0.97	5.5	-5.6	2.6	3.2	-2.1	-1.7	-7.4	-0.62	2.8	-6	-9.3	3.9	-4.8	-3	0.81	-3.9	-4.5	-8.1	-3.2	-8.7	-1.8	-0.51	2	-5.8	1.8	-0.88	2.7	-2.4	1.7	-0.36	2.2	-3.6	-13	-3.4	0.79	-0.47	3.9	-4.8	2.2	-6.7
-0.12	-0.18	-5.5	-1.9	1.6	-1.1	2.1	-13	2.2	-0.37	2.2	-3.9	-0.07	-2.9	-0.42	2.2	-1.6	-0.51	-4.3	-4	-6.2	-3	-3.7	-1.4	0.72	-4.7	2.2	6.4	6.7	-1.7	-0.07	-4.7	9.6	5	3.5	-0.08	5.6	0.95	-0.57	-0.65	-3.1	-2.4	-0.99	2.4	-3.5	1.4	1.9	5.8	-3.3	-4.8
-0.23	0.55	1.8	-0.47	-0.37	-1.9	3	-7.1	11	-4.7	9.2	-1.9	3.6	-2	-1.8	1.2	9.5	-0.57	-0.61	1.5	8.2	-2.9	-1.3	6.6	-0.12	5.8	-1.9	2.3	4.3	2	1.5	-1.3	2.8	1.1	3.3	3.6	6.1	-0	-5.5	-1.5	0.35	-8.2	12	6.6	-6.2	-1.7	2.1	-1.6	0.06	3.2
-0.07	-0.14	0.37	-4.2	-1.7	-1.1	8.6	0.28	15	5.8	11	3.8	2.8	0.99	5	-2.3	6.1	4	3.9	5.7	5.7	4.1	2.9	4.7	-1.3	-0.46	3.4	1.4	-0.62	-1.1	-0.47	-0.97	2.4	-2.6	-6.4	-6.2	-1.2	-6.5	-4	2.8	2.3	0.64	3.6	-6.6	-3.6	-0.51	-4.2	-4.5	4.6	-0.45
-0.22	0.39	3.2	4	-6	-0.47	-5	5	-3.1	9.1	0.48	3.2	-1.5	-2.5	-0.98	-2.3	0.51	0.83	-2.1	-0.14	-7.7	-7.7	-1.3	0.62	0.42	-1.8	-1.6	-5.1	4.2	-5.1	-2.3	0.3	0.05	-0.86	0.68	-1.5	-1.6	3.3	-0.95	2.9	-0.48	-0.88	-5	-4.6	-4.2	4.3	-0.46	-1.6	1.1	-5.8
-0.43	0.27	6.2	0.25	4.7	6.2	3.2	7.7	-6.3	2	4	-1.9	-0.82	0.63	-7	0.24	-1.2	7.1	-7.2	-2	6.7	2.5	1.5	0.68	1.8	1.6	5	-0.13	3.9	4.8	1.2	4.8	0.65	12	0.4	0.1	-1.4	2.2	1.9	2.3	4.9	-0.45	-0.01	-3.6	6.1	5.5	3.1	3.3	-6.2	-4.2
-0.14	0.08	0.15	8.9	5.7	3.4	1.6	5.9	-2.1	-3.7	2	-8.4	0.2	1.5	-0.94	5.1	-0.79	1.1	-1.9	-2.7	-2.2	9.7	-1.9	1.2	3.5	-0.3	-0.79	3.3	-0.34	-4.6	1.4	0.47	4	-3.1	1.9	-3.7	5.8	1	2.3	-2	1.5	3.7	-7.1	0.75	2.7	5.8	2.8	4	1.4	7.7
-0.39	0.46	-8.4	9.2	-9.9	2.3	-9.2	12	1.9	5.2	-3	4.5	-6.1	4	-1.8	2.1	4.9	2.2	0.53	2.1	-8.4	-1.4	-5	-1.2	-1.1	2.4	-3.7	0.57	5.1	2	-2.5	1.6	4.7	-6.3	0.15	3.4	-1.7	1.9	-3	-0.98	-6	-9.8	-2.2	6.8	-5.1	0.5	-3.3	-0.58	-0.64	4.9
-0.19	0.31	-3.4	-4	-3.8	6.2	-2.9	5.8	-3.5	3.2	-3.5	-0.59	-0.47	0.61	0.84	-3.2	5.9	-7.2	0.76	2.4	-0.43	-5.6	2.2	-2.1	3.2	0.15	-2.4	0.85	9.9	1.8	-2.2	-3.6	0.39	-0.95	3.1	-1.2	-3.3	1.8	2.6	-6.5	-4	-3.9	-1.3	3.1	1.3	-4.4	-1.1	-0.76	3.4	-7.1
-0.45	-0.36	5.5	-11	4.2	-1.4	7.3	-5.2	8.6	-0.01	6.2	2.7	3.8	-7	1.5	2.1	9.4	-3	1.8	-4.3	-0.8	-3.5	-4.5	2	0.02	2.3	-1	0.09	1.5	-1.7	0.19	-3.5	-4.4	-3.5	2.5	-3	0.63	2.9	8.8	-3.5	-0.97	0.2	0.15	4.3	-2.3	-2.3	3.7	1.9	1.5	-2.3
0.16	-0.03	8.2	-0.12	3.8	-5.5	8	-4.3	0.08	-9	0	1.2	3.7	-7.4	0.38	-2	-0.19	0.64	-2.2	-1.1	-1.1	-7.4	-3.2	-2.2	-0.85	-1.1	0.35	0.45	3.5	2.2	5	-3.6	6.2	3.4	0.75	-1.6	3.5	0.78	2.4	1.8	3.1	-5.8	6.7	1.6	0.98	-0.43	3.7	-1	-6.8	5.8
-0.09	0.25	-0.87	-0.44	-2.6	1.8	0.75	-0.76	0.39	-8	0.56	-7	3.2	-6	-0.21	2.9	0.23	1.5	0.96	3.2	-6.3	7.8	-9.7	2.5	-3.8	-3.5	2.9	6	-0.53	2.6	1.6	-1.6	4.3	-0.53	5.6	0.5	2.3	3.2	-1.2	1.4	-7.3	2.4	-0.48	1.7	5.1	5.7	6.8	-3	-12	-3.4
-0.23	-0.12	-1.7	7.4	2.8	7.3	0.49	-1.1	1.4	5.1	-1.5	-0.44	4	-1.6	2.8	-3.5	-4.1	3.7	-1.9	0.13	-9.3	-6.1	0.34	1.8	2.1	-2.1	6.1	1.4	1.6	2	3.9	-1.5	0.38	1.2	0.78	-6.7	0.75	0.84	-4.3	2.7	-3.7	4.5	2	3.5	-4.6	9.9	7.2	-2.3	-1.9	9.4
-0.2	-0.35	1.4	-1.8	-0.01	3.1	7	0.26	4.9	3.4	7.4	2.1	7.2	0.46	7.8	-2.7	-2.2	5.6	1.3	2.3	6	9.3	7.6	2.5	2.8	0.95	7	1.1	5.1	-5.2	3	-4.1	4.3	-0.36	-0.01	-5.8	1.5	-2.2	-5.6	-1.4	-0.31	6.5	8.1	3.3	-7.1	-0.27	2.8	0.86	2.2	5.2
0.47	-0.16	-3.2	0.12	9.5	6	9.4	-0.5	8.1	-1.8	9	-3.4	6.7	5.7	1.7	4.2	4.7	-4	1.8	4.7	5.3	2.9	4.9	-0.33	2.8	-4	-1.8	-0.57	0.4	-0.53	5.3	2.6	-0.47	1.8	-3.3	0.82	0.46	-1.4	-1.3	5.3	1.3	4.6	-1.2	-0.29	-4.8	-3.9	2.3	-2.1	1.3	-0.56
0.1	0.41	0.67	3.7	12	-1.2	6.2	3.2	2.8	6.9	-1.5	11	5.3	3.7	-0.31	5	1.5	2.1	-2.8	0.31	-6.6	4.4	2	-5.2	10	0.14	-6.3	3	1.6	2.4	5.4	-1.9	2.3	4.4	-3.7	-1.4	3.1	-2	3	3.7	6.9	2.5	-5.6	2.4	8	-4.5	-0.4	3	0.36	-0.52
-0.02	-0	11	3.4	13	-4.3	5.6	-1.1	-2.8	5.3	1.6	4.3	3.9	-0.67	-2.3	-0.43	-0.63	-5.2	3.1	-0.98	-1.1	-5.1	-2	-7.2	9.1	-3.5	-0.24	6	-0.05	0.78	11	-4.2	-1.1	1.2	-4.7	2.2	3.5	-2.3	0.19	0.52	16	-6.6	4.5	2.2	6.3	-4	4.6	3.8	0.8	3.8
0.07	-0.2	-0.05	9.8	1.9	-4.5	0.08	3.5	-10	-4.1	-9.6	-1.3	-1.3	-0.45	2.5	1.8	2.4	6.8	3.7	-2.9	-1.1	3.7	0.73	-1.9	-5	-2.4	-2.5	0.51	-3.2	-3.8	3	-2.6	-0.69	-1.1	-3	-0.9	-0.92	-0.11	0.2	-0.59	3.2	-7.9	5.3	5.6	-7.7	-2.1	-4	-4.5	2.5	-3.4
-0.09	-0.04	2.6	-5.2	3	2.3	4.1	-4.3	2	-2.5	4	-6.6	4	-1.6	2.4	2.2	4.2	2.3	-1.2	5.8	1.6	1.8	-3.8	-0.5	-5.6	-0.65	-4.3	1.6	13	-3.6	-6.2	-0.64	3	-0.93	8.8	-2.7	-1.2	-2.1	-2.1	3.5	-13	-3.6	5	0.04	-12	-8.9	-3.4	5.3	5.9	-5.6
-0.28	-0.01	1.1	2.5	2.9	5	-7.7	-3.1	-4.4	11	-2.5	-0.03	-3.9	1.7	4	5.3	-5	-5.6	1	0.83	-9.8	5.1	-5.7	0.97	1.7	-3.4	-0	-5.3	-0.04	0.2	5.8	-0.32	1.1	-3.9	0.59	8.3	2.4	2	5.4	-0.24	-2.6	0.95	-3.9	6.2	-0.52	2.3	0.94	-0.37	5	-1.4
0.34	0.07	5.9	0.23	2.7	4.9	-0.32	0.22	-7.7	0.4	-5.5	-0.18	-4.1	2.3	-5.2	-3.4	6.6	2.7	-0.88	2	-8.1	4.2	-7.1	3.9	-0.55	-4.1	-6.1	1.8	1.4	8.3	3.3	-3.7	0.9	2	4.7	4.5	0.42	-0.16	-0.41	4.5	-0.88	2.7	2.2	-2	-1.3	1.7	-4.1	0.56	-1.1	-6.9
-0.32	0.25	1.9	1.6	1.8	-1.3	-3.8	6.9	0.14	3.9	-4	0.63	2	2.2	-0.16	4.4	-5.8	3.4	-1.3	6.1	-4.5	-2	-3.4	6.7	1.3	-4.8	-5.6	1.8	-1.4	-4.5	-4.9	-1.5	-1.4	-3.8	2	-3.8	-0.78	-2	-1.1	4.8	-2	-6	-4.3	8	-3.8	-0.74	-1.6	-3.9	-0.05	-9.4
0.14	0.1	7.8	1.2	-2.5	-1.4	4.2	5.2	3.5	5.3	3.1	3.7	6.8	2.1	3.7	-1	-7.3	-1.3	-1.5	-3.4	-9.8	5.5	0.87	-1.2	3.6	-2.2	-1.7	-0.47	-2.5	0.34	-5.9	3.2	-1.2	5.2	4.5	3.1	-0.28	-1	1.5	4.6	3.2	3.6	-2.8	3.8	-0.87	3.2	-0.76	-0.6	-4.2	-3.6
-0.56	0.49	0.23	5.2	-5.2	-0.07	-2.4	7.6	6	-1.4	4	-3.8	3.7	0.83	2.7	-1.7	-2.1	0.26	-4	-8.4	-1.9	4.8	7.7	-4.6	4.2	-6.3	1.7	-5.1	3.9	5.1	4.1	-2.3	4.6	1.6	-1.4	2.3	0.73	-1.1	-1.9	2.2	-6.5	2.6	-0.16	-6.7	5.1	-3.6	6.1	-0.61	6.1	-1.9
-0.59	0.66	-3.4	4.1	2.7	-4.4	-6.6	1.9	-0.88	-6.2	-1.9	-3.8	0.52	-5.5	-0.24	1.4	-3.2	9.2	-6.8	3.4	-12	-3.8	8.2	-0.62	-3.6	-2.9	-0.94	2.8	-14	0.27	-1.6	-2.9	-11	-5.7	-3.3	5.7	2.6	-5.6	-3	1.6	-12	-1.5	-3.7	-2.1	-7.6	-3.5	6	2.6	-7.5	-0.07
-0.7	0.3	-9.8	-4.9	-13	-0.85	-20	-6.4	-11	-0.52	-15	-5.4	-17	0.74	-4.6	1.4	-22	17	-7.9	3	-15	8.7	-7.3	2	-11	1.2	-4	1.7	-15	4.5	-6.1	2.3	-13	4.1	-12	6.3	-11	-0.05	-6.8	-2.5	-12	-11	-3.4	1.7	-9.4	-4.6	-3.7	3	-11	12
-0.36	0.17	5.2	-0.59	-6	0.75	-3.1	-1.3	2	-3	-5.6	-1.7	-4.3	-2.3	-1.9	4.8	-4.2	0.47	-5.9	-2.2	-4.3	-3.4	-1.3	-4.2	-3.2	-0.61	-1.1	4	3.7	7.6	-1.6	5.2	1.6	4	3.1	8.1	-3.8	-2.1	2	3.7	-1.3	0.79	2.3	2	-4.3	-1.2	-5.1	1.4	-2.7	-0.41
0.21	-0.29	0.46	4.5	3.5	4.1	5.4	0.71	0.7	5.5	10	2.1	4	4.7	4.3	-2.2	3.5	-7	-0.08	-0.99	0.01	-7.2	-4	-0.61	0.86	-6.4	10	6	1.6	0.8	0.21	0.7	-1.3	-0.09	0.48	-10	5.5	0.69	2.5	4.3	2.1	7.3	4.6	7.3	0.75	7.2	4.6	2.2	5.6	-11
-0.29	0.2	-6.8	-4.1	-4.5	-3	0.43	-2.4	-1.5	1.3	1.7	0.09	0.06	0.4	1.6	-7.2	-6.2	-6.1	-1.7	-0.33	-2.3	1	-2	7.3	-3.3	-3.9	-6	2.4	-0.91	0.37	-0.84	-6.9	2.5	-2.5	-5.7	0.02	-2.7	3.8	-5.8	-2.9	2.5	0.76	-2	3.2	-7.4	2.1	-3.8	-4.8	-1.3	-2.1
0.05	0.25	1.6	1.7	-1.5	-7	3.8	-5.6	-4.6	1.9	-9.6	2.5	1.8	-2.9	-6.2	1.3	-6.4	2.2	-4.9	-3.9	-4.1	0.43	5.6	-2.4	-4.9	0.35	-5.9	-3.5	-3.5	-2.6	-11	-0.66	-3.2	-6.1	-2	0.83	-4.8	-2.2	-4.1	-2.8	-4.6	-5.5	0.91	-3.8	-0.74	0.99	-9.4	-3.7	-11	-2.2
0.04	0.35	0.38	-3.4	5.3	-6.9	3.9	5.6	-5	13	-3.8	1.9	-0.13	2.2	-8.4	2.4	-4.9	-5.1	-0.84	1.2	-1.5	-0.55	0.89	-5.7	-2.2	4	-3.7	2.3	-4.5	1.4	-1.3	1.6	-5.3	0.73	2.9	-3.2	3.1	2.5	4.8	-4.1	-1.9	-0.33	-10	4.2	-0.75	-1	2.8	0.09	1	5.1
-0.21	0.17	-1.4	5.8	6.7	-8.7	4.1	6.3	2.8	1.4	1.9	0.51	3.1	4	1.6	-1.5	-2.4	-4.1	1.7	5.2	-5.2	1.2	-5.7	-0.4	-0.84	-2	2.2	4.7	-0.61	-2.9	7.7	1.3	-4.3	-1.5	-2.8	3.9	1	-0.31	-1.4	0.13	0.52	-1.3	3.5	4.8	3.4	-4	5.7	-1.3	4	-7.2
0.2	-0.24	-2.5	-4.3	1.1	-4.1	2.5	-4.4	5.4	-0.52	-0.39	-0.18	2.1	2	0.92	1.5	3.8	-8.7	4.6	-3.2	6.7	3.6	0.69	-3.9	1.8	-0.28	4.2	4.3	5.7	-3.4	5.5	0.42	5.6	-0.07	-0.69	-2.5	-0.19	-2.3	0.34	5.5	5.3	0.96	14	2.5	-3.5	-0.74	-4.6	2.3	9.9	4.3
-0.33	-0.04	-1.6	-1.8	2.9	-6.4	1.3	-1.3	-0.14	2	0.74	-2.8	4.4	-4.9	-0.7	5.6	-14	2.9	0.56	-2.2	-6.3	-4.2	3.8	5.1	3.1	1.2	5.4	2.1	-0.2	-4.6	5.3	4	1.8	-1.5	1.8	1.5	0.45	-1.9	0.45	1.1	0.43	-4.7	4.8	6.4	-8	4.6	2	1.4	-2.9	5.6
0.27	0.03	-2.3	-2	-4.5	0.19	-3.8	2.1	-1.8	-1.8	-2.2	3.5	-4	-3.4	3.4	5.3	-0.42	7.8	2.9	3	0.83	7.5	3.4	7.2	-1.3	4.2	3	5.5	-3.7	4	-1.3	3.6	-5.4	7.1	-2.3	-0.72	-3.2	3.6	-3.6	2	-9.4	2.2	3.9	11	2.5	8.3	1.9	2.4	4.1	7
-0.27	0.57	-11	7.8	-4.6	6	-12	11	-1.6	-1.7	-7.9	11	-7	5.9	1.9	7.9	-3.4	7.9	1.3	3.4	-4.2	4.9	-4.1	-2.5	-1.1	12	4.9	6	2	9.7	2	4.7	4.2	2	-8.5	-2.2	1.2	2.5	5.7	1.6	3.3	5.1	1.2	2.3	8.2	13	3.3	7.7	9.3	9.6
0.14	-0.1	-15	-0.36	-12	5.6	-2.5	4.6	1.9	-3.5	-3.8	6.1	-2.1	3.9	1.8	-0.21	6.7	0.49	3.9	-1	-4.7	4.9	5.2	-1	-0.69	3.8	4.9	-1.1	-2	3.2	-1.4	8.8	-1.8	2.8	-2.5	3.9	0.49	0.3	5.4	1.5	4	2.9	0.04	1.7	3.3	0.22	-0.03	3.1	11	9.2
0.41	0.21	0.31	2.3	0.93	-3	5.9	-3	7.9	1.1	4.2	-1.4	-3	3.3	-1.4	0.86	0.4	-6.4	4.6	2.2	2.5	0.62	8.8	-1.5	3.9	0.26	1.2	-0.54	1.6	-9.4	-0.97	-0.07	-1.1	-1.9	5.8	2.2	2.9	5	3.9	6.1	4.1	2.4	5.9	-9.8	1.7	-2.6	3.7	9.4	2.1	-4.1
0.54	0.06	-0.65	5.6	3.4	-3.8	3.3	-1.7	6.8	2	7.1	3	2.1	1.2	4.7	6.3	-0.61	-0.77	2.5	4.8	13	-0.71	-1.9	7.5	-0.98	10	1.6	0.71	-4.5	-2.5	-5.6	0.76	-0.21	-0.8	-0.62	0.79	4.7	5.4	-2.1	3.3	12	3.2	2.8	-1.7	6.1	7.1	0.34	1.9	1.3	7.8
-0.02	0.03	-3.7	-12	0.36	-6.6	3.1	-12	0.48	3.2	-2.2	0.37	2.5	-0.26	-7.1	1.8	0.25	7.8	-1.7	5.7	4.2	1.8	0.8	-5	-2.5	1.5	-2.6	0.2	-1.9	-0.1	-0.18	4.9	1.1	2.4	-6.4	-3.6	3.8	2	-9.2	-3	1.6	6.2	-0.63	-0.42	-1.7	1.2	-3.3	-5.1	0.96	11
-0.1	-0.16	-5.6	-2.2	-4	-7	-3.3	-8.4	-1.4	-4.9	0.66	4.9	-6.1	-1.4	-4.3	-1.7	-4.4	-1.7	3.7	3.5	-4.3	-11	-1.5	-5.8	1.1	5.8	-0.11	4.2	4.6	6.7	-4.8	6	1.5	-0.13	-2.2	5	0.08	3.1	-3.4	-6.2	-3.2	2.2	-5.9	-6.1	-0.19	2.7	-4.6	3.3	14	2.1
-0.23	-0.11	-0.98	5.9	-1.8	1.2	-5.3	1.3	3.5	-1.1	1.5	0.24	-1.6	3.7	3.9	-4.8	0.48	-5.7	-3.5	1.4	1.3	-6.2	1.8	0.05	-2.1	3.4	-1.4	-2.1	2.9	3	3	-1	1	2.3	5.5	-0.67	-0.59	-3	0.29	-5.5	7	3.2	-0.25	-3	2	2.2	0.7	3.4	1.3	-0.45
0.08	-0.09	-5.9	2.8	-0.9	3.5	-7.2	6.1	3.6	3.5	6.5	1.4	-0.37	-0.03	4.3	1.6	9.3	-7.2	-5	1.9	2.5	1.4	-1.5	4.7	1.9	0.76	1.2	0.71	1.1	2.5	3.4	5.7	-2.4	3.4	3.4	-0.48	-3.9	-1.1	-0.71	2.2	1.8	6	1.7	-2.5	8.6	3.8	0.44	-2	-7.5	1.5
-0	0.31	1.1	-5.9	0.88	1.9	-0.73	1.1	-5.3	-4.7	-3.9	-3.5	-4.3	-2.1	0.14	2.4	-4.3	9.5	4.4	-1.3	1.4	0.69	0.04	0.43	3.9	3.8	4.4	-1.9	2.3	0.07	2.5	-0.62	5.1	0.35	-5.3	0.57	5.8	0.79	-5.5	-1.6	-1	4.5	13	2.1	5.5	0.76	-1.4	-7.5	-2.9	6.8
0.21	0.21	1.7	-2.1	2.5	-3	3.2	-4.4	-6	6.3	-5	3.2	-5.8	5.2	-3.7	3.2	-0.17	3.6	2	4.1	5.6	2	5.8	2.1	0.55	4.3	6.9	0.32	-2.7	-2.5	-4.2	-7.1	-1.9	-4.1	4.8	4.7	7.9	3.3	-5.1	-0.84	-2.5	-0.29	6.8	-2.9	7.2	4.9	11	1.8	6.1	6.2
-0.09	0.19	-3.4	-5.1	-3	-0.58	-7.3	0.13	-8.7	3.9	-7.8	6.2	-4.2	0.42	1.6	-1.4	0.53	0.21	-4.3	6.5	7.8	-6.4	1.4	3.3	1	5.8	0.8	-0.86	-0.6	5.9	-1.2	-1.9	3.3	3.4	0.45	-4	-2.5	0.57	-0.67	0.32	-8.2	5.3	2.3	-1.7	-0.08	5.8	-2.9	2.4	5.9	4.2
0.03	0.33	-3.8	3	3	3	-4.9	0.81	-1.4	-6.2	-7.8	-4.3	-2.3	-2.9	1.3	-4.6	7.3	-3	4.2	7.6	1.6	-3.9	-7.6	-6	-1.7	3.3	2.8	-0.15	-6.8	7	0.64	1.2	-3.9	8.8	-3.9	-2.9	-0.93	2.3	4.6	-4.6	-6.7	4.7	-3	10	-0.34	-2.3	0.4	-1.4	-3.1	3.6
0.34	-0.18	6.7	6.7	3.9	0.68	-1.1	-1.1	-7.3	-0.05	-2.6	1.1	-0.38	-1.9	-4	-3.4	2.8	-3.5	2	2.2	9.5	5	-0.75	4.9	-0.1	-6	-0.04	-2.9	-6.6	8.1	3.3	1.8	-7.2	1.9	-3.5	5	3.9	1.4	3.8	1.1	6.2	-2.3	2.4	-0.65	1.8	-7.1	0.69	-2.9	-2.4	-4.4
-0.38	0.17	3.3	-0.63	-2.5	2	4.1	2.5	-2.6	-1.4	-4.8	8.8	1.1	-1.4	3.9	-4	-1.5	0.62	-5.5	2.4	-5.5	-10	-0.3	-4.5	-0.31	-2.6	-2.4	-0.68	-3	2	1.3	0.33	-7.6	0.57	0.72	7.3	-2.8	0.43	-5.3	0.44	0.31	-5.3	-1.2	2.7	-9.6	3.1	-4.4	-2	1.6	0.63
-0.29	0.22	4.7	-4.3	-1.6	-3.4	6.4	1.6	-7.9	-1.2	-15	1	2.3	0.6	-0.52	-2.2	-1.5	-2.6	-2.1	-4.5	-3.1	-7.2	2.1	-3.9	-3.8	4.2	-5.1	0.22	1.4	-1.4	-4.3	-9.8	-1.3	5.1	-0.02	6.3	-2.3	-0.84	-3.6	-3.4	-0.71	-0.08	-2.1	2.9	-3.3	-3.5	-6.5	-4.7	-0.35	2
-0.09	0.05	3.2	11	0.97	-1.9	9.2	8.3	2.1	-4.5	-0.76	-0.08	7	3	-3.3	1.1	0.52	1.4	9	-2.3	-12	4.6	1.2	4.8	1.3	8.2	2.2	1	-0.7	-4	-2.2	-4.7	-5.8	-0.49	-1.8	-3.5	-1	-3.9	-1.3	0.24	-6.8	3.2	0.54	3.2	0.02	0.15	-0.15	0.88	-0.3	1.4
-0.25	0.35	10	-4.5	13	-0.42	12	-5.5	7	-5.7	6.7	-12	0.64	0.43	2.1	2.2	-15	0.13	4.1	0.09	-5.9	6.2	1.6	7	-5.6	4	7.3	5.5	-5.9	0.34	4.5	6.8	-7.5	4.4	0.14	0.36	0.57	5	-3.6	5.6	-4.3	9	5.9	9.6	-2.7	7	4	7.3	-3.4	7.4
0.12	-0.14	6.8	-4.4	5.7	1.7	-1.2	5.1	14	-3.4	2.3	0.82	1.3	3.4	-1.6	0.24	-3.7	-5.1	-0.84	3.4	0.5	-9.9	7.5	-4.7	-2.9	0.65	1.1	1.1	0.94	-7	5.7	0.21	-1.7	0.99	0.25	-1.7	2.5	0.29	-0.89	-2.5	-5.3	-0.07	-2.1	-1.4	0.18	4.3	-0.81	-1.2	-3	9.2
0.07	-0.46	4.5	1.2	-6.6	-2.8	-11	3.3	-0.15	-8.4	-9.4	4.9	-2.5	-2.5	-3.8	-5.7	-3.8	-3.5	-1.6	-0.08	1.4	-7	-6.2	-8.3	-2.6	-2.8	-1.3	-3.3	-1.4	5.6	0.27	6	-5.3	1.9	-2.2	3.5	-3.8	-3	-2.9	-3.8	-6.2	-6.2	7.8	-0.36	-7.1	-4.5	-3.1	1.4	-0.7	-5.3
-0.42	-0.33	-0.61	6.5	-3	-2.4	-3.5	3.5	-3.1	4.6	-7	0.71	4.2	2.5	-1.1	-6.1	-8.9	3.4	-1.2	-3.1	6.5	-1.7	-3	-7	-2.5	-7.9	0.79	-2	-5.3	-0.93	2.3	1.6	-2.4	-3.9	-3.4	2.8	-3.1	-4.3	-1.4	-4.3	-13	2.3	-1.3	-1	-0.43	0.57	-3.9	-1.1	-5	-12
-0.36	0.34	11	-4.4	7.4	4.2	11	6.3	2.7	7.1	11	6.9	6.6	4.8	0.67	-3.9	-1.5	6	0.05	-1.1	-1.6	1.3	-1	1.1	1.1	-4.2	0.23	0.01	-2.4	-5.9	4.2	6.7	-2.1	-4.9	-3.2	3.2	-2	3.3	1.3	-1	-5.6	8	1.3	-4.6	-1.7	12	6.1	-0.05	-8.8	1.2
-0.47	0.04	-3.7	-9.9	-8.4	-4.2	-6.6	-7.9	0.54	-1.9	4	-1.2	-0.81	-1.4	-4.5	-5.2	0.39	-0.64	-5.6	1.6	-3.3	-1.8	-2.2	4.2	-5.5	0.15	0.39	-2.1	-4.6	-6.9	4.6	3	0.69	-3.8	4.4	3.4	-0.35	2.7	1.5	0.63	-4.1	-3.4	2.5	-11	-0.04	4.8	3	1	-7.6	2.9
-0.31	0.08	4.6	0.6	-8.8	-4.5	-7.3	-1.8	-6.5	-5	-6.7	-4.7	-0.03	3.2	-6.7	4.4	-2.8	10	-6.1	0.69	-2.9	5.3	-3.2	1.9	-1.8	4.8	4.7	7	-4	-7.4	1.7	3.5	-2.7	0.55	2.5	-2	-2.5	3.5	5.4	2	-7.3	1.6	-6.2	-1.2	-3.2	6.8	-7.8	8.9	-9.6	9.1
0.19	0.26	7.2	-0.83	-2.4	-1.4	-2.7	-2.9	-1.2	-8.4	0.72	-1.4	-0.15	-3.4	2.4	7.8	1.2	6.5	2.7	0.43	-1.8	-2.7	0.74	7.8	-1.5	1.2	8.1	2.2	3.5	1	8.2	0.89	3.6	0.31	0.04	3.5	-3.5	1.9	6.6	1.6	-5.5	3.5	3.5	3	1.1	4.7	-0.39	6	-0.62	-1.3
-0.49	0.06	9.1	4.7	3.1	-4.2	1.3	1.4	4.5	-4.1	-1.4	1.6	2.8	-6.5	0.71	0.2	-0.22	1.8	0.11	7.7	-4.3	-3.5	0.93	2.6	3.4	1.3	5.6	-0.87	10	0.91	-3.9	6.1	10	3.2	3.6	6.2	-1.5	2.3	-3	1.1	-0.53	7.1	1.7	3.3	1.8	-1.8	-2	0.55	0.16	3.4
0.06	0.45	2.4	1.4	5.2	-5.7	2.6	1.8	5.4	2.4	1.5	-3.4	2.3	-7.5	4.2	0.17	5.9	3.7	2.9	2.3	-3.9	-2.1	5.8	-1.4	-0.06	7	5.5	6.2	-0.31	-1.4	0.09	-1.3	0.28	-2.9	-5.2	-4	-1.8	-3	3.9	-0.22	4.3	1.8	2.3	9.5	5.1	0.26	-0.12	-2.3	5.9	10
0.16	0.3	10	-10	7.4	-0.93	5.9	-8.7	6.5	6.2	2.6	-6.1	8.8	-3.7	1	-3.7	-3.6	-8.6	-1.8	-3.3	-1.6	-13	-3.7	-3.8	-0.38	4.7	1.6	-2.6	-0.41	1.6	-0.5	-0.14	-0.04	2.3	3	1.5	-2.1	2.2	-1.3	1.1	0.18	-4.3	-5.9	0.16	1.2	-0.08	-2.3	2.1	-7.1	5.9
0.08	0.15	7	-4.2	0.06	-3.1	6.2	-1.1	5.2	2	-0.11	5	4.5	2.1	-6.4	-2.7	-0	-8.8	-0.19	-5.2	-2.7	-1.6	-9.9	-5	-0.22	3.8	-2.7	-2.1	-6.9	0.74	6.8	2.2	-2.6	0.14	1.1	-2.6	1	-0.28	3.8	-5.3	7.1	5.6	-4.5	-3.9	4.1	-3.2	-2.9	0.67	-3.5	-4.6
-0.02	-0.27	12	5.8	-1.4	5.7	7.9	4.6	-3.7	2.1	-0.78	8.8	2.4	5.9	-7.9	-1.1	-12	1.8	-2.5	-1.5	-4.7	4.1	-3.9	7.3	2	-0.88	-4.7	2	-2.7	4.9	1.5	-3.1	-0.52	3.7	-1.7	3.5	-0.72	2.4	1.2	2.1	4.4	-1.9	-4.2	-4.1	2.4	-3.9	-8.9	1.2	-4.3	-3.3
0.14	-0.45	5.5	-6.5	-3.4	1.3	2.4	3.6	3.6	-5.5	5.1	2.8	0.8	1.1	-0.7	-1.7	2.8	-0.75	0.45	-0.57	-4.8	1.8	0.04	-3.2	6.8	-8.2	-6.4	-2.3	-1.3	-3.3	3.2	-2.6	1.3	-4.6	2.4	-0.23	-0.68	2.5	8.1	1.9	2.2	1.9	-0.42	-5.1	5.1	3.4	-3.7	0.59	5.5	-4.6
0.27	0.45	1.8	7.8	-2.1	-2.8	-5.2	0.1	2.2	-3.4	1	1.4	-0.66	-6	-4.5	-6.8	-1.1	4	3.8	4.2	-2.1	-9	3.1	0.76	-1.6	-1.2	-1.3	0.32	5.7	-1.4	4.3	0.24	3.2	-1.1	1.1	2.4	0.42	7.6	3.6	-0.17	0.53	-9.8	-4.5	7.4	-1.3	-3.3	0.21	4	-3.4	-1.9
0.26	-0.38	1.8	3	9.7	-1.3	5.2	-8.1	-0.81	0.89	5.3	-3.9	-1	-4.3	4.2	6	6.9	0.77	-2.9	1.2	0.37	2.8	0.68	1.5	0.06	0.01	4.2	0.87	1.3	-1.9	-1.9	2.1	-0.6	-2.8	2.2	7.5	-4.6	-2.7	-0.47	-1.6	-3.9	-12	8.2	9	0.79	-5.3	0.33	0.02	-8.1	-5.5
0.05	-0.27	-4.4	-10	7.3	5.2	1.8	-5.7	-3.3	-0.35	-2.8	-0.07	1.9	0.24	-1.1	1.5	4.5	2.9	0.35	1.1	-2.7	1.7	-4.3	1.4	-2.1	-2.3	-1	-0.72	-1.4	-1.9	-7.9	-6.2	-2.2	-4	-2	6.5	-4	3	-1.9	0.36	-4	-10	6.1	3.2	1.4	-8.9	-5	-0.08	-2.6	-6.5
0.28	-0.69	3.6	-8.8	1.7	-4.7	8.8	-8.7	3.1	-6.8	2.5	-4.6	3.7	-3.7	6.8	1.9	8.6	-1.2	6	-3.2	4	6.7	3.8	4.4	2.3	-4.3	2.3	-7.6	0.79	1.3	5.8	-8	-0.73	8.1	-0.11	-2	-0.23	-1.8	-4.9	-0.42	-5.9	-7.3	12	-3.8	-3.1	-3	-3.1	-3	-1.1	-7.2
-0.29	-0.02	-1.7	-2.5	5.6	-0.65	6.7	-7.8	2.7	-7	4.1	-9.2	0.02	-2.4	-0.13	-3.5	-14	2.6	-0.03	6	4.7	0.67	-0.35	-7.8	-3.2	1.6	-1.5	-5.7	4.3	-2.1	-2.9	-8.2	5.5	-1.6	0.78	-0.46	-2.5	-2.3	2.6	-2.6	-4.2	2.9	0.85	-6.2	-1.9	-2.2	-3	-3.4	-3.5	-3.6
0.38	0.71	1.3	-2.4	7.8	2.1	-2.2	2.3	1.1	-0.31	3.1	-2.6	1.7	-1.2	0.48	2	3.4	-0.58	-2.5	3.3	-0.06	-5.1	-1.8	-5.9	-1.4	-3.6	-2.6	-5	-1.5	1.3	-1.1	-0.81	-0.72	3.5	-5.6	-3.5	-1.8	0.8	-1.4	-3.6	1.6	-3.2	4.5	-5	4.6	-0.77	-1.2	0.46	-3.2	-0.56
0.04	0.19	-4	-0.39	-1	-0.77	-8.2	3	-2.7	0.79	5.2	-0.31	-3.7	3.6	-1.7	4	1.1	4.7	-2.5	-0.66	-2	-6	2.4	5	-2.4	2.8	1.4	-3.2	-2.7	-0.9	6.6	-1.3	-0.23	-0.62	-4.6	0.54	1.3	1.4	-0.62	4	3	-11	0.01	-4.3	7.5	-1.4	1.3	-0.87	-0.22	2.8
-0.17	0.3	-1.2	4	-8.7	6.5	-4.9	-3.2	-13	2.2	-4.7	0.84	-9.3	0.4	-4.8	4.8	-8.8	2.3	0.18	3.4	-2.3	4	0.16	6.9	-0.75	1.8	4.5	2.3	-2.1	3.5	-2.9	-2.5	0.92	6.9	4.3	6.7	0.53	-1.3	1.5	-0.41	-0.23	-3	0.71	-1.3	7.5	-3.5	1.8	0.54	4.4	6.7
0.07	-0.02	-8	8.7	-4.1	3	-0.08	0.32	-5.4	-4.4	-5.7	-4.8	-9.9	-0.59	-5.6	-3	-5.6	-1.2	-0.72	-3.1	-0.59	12	-6.5	4.8	-4.3	-2.1	-7.7	3	-1.5	-1.5	-2	2.8	-6.1	6.5	-5.8	-0.41	-3.1	0.81	-0.48	3.7	1.2	-1.4	-6.8	6	4.3	0.94	-5.9	3.1	-0.61	-1.1
0.18	-0.45	-0.89	1.9	-0.61	0.88	-1.7	4.4	-2.8	-1.9	-0.46	-3.8	-0.3	3.1	-5.6	1.4	0.09	-4.6	2.1	2.6	-5.2	2.4	-2.5	-2	-3.9	0.89	-6.4	4.3	1.8	5.9	-6	0.92	-2.7	-2.9	-5.9	-1.8	-1.4	2	3.1	0.35	6.8	5.5	-6.3	11	-5.9	4.1	-3.5	0.68	-5.5	7.7
-0.41	-0.03	-2.7	-0.29	11	-5	3.5	-1.6	-4.9	6.1	-2.3	4.3	2.6	-1.6	-2.9	-1.9	-8.2	4.5	-1.8	3.5	4.7	6.1	1.6	-1.1	-4.1	-2.6	1.5	4	4	-0.37	0.35	-6.5	3.6	-2.4	1.1	-4.8	2.6	0.34	-1.1	-3.2	6.8	5.9	0.54	5.2	-4.1	-3.2	-3.9	5.6	-4.2	-2.5
0.32	-0.31	-0.47	-6.7	-0.65	-4.2	0.93	-4.2	-8.4	6.2	-1.8	-4	-4.9	-3.5	-7.1	-0.85	2.3	3.9	2.4	-1.7	7.1	6.5	-4.2	2.4	-6.3	-4.6	0.29	-2.6	-4.7	2	-0.67	-5.3	-4.5	-9.6	1	7	-2.7	1.2	-0.38	4.2	4.1	-2.7	2.7	0.29	-1.1	-2.7	-4.1	-3.5	-6	-9.6
0.27	-0.43	-8.8	-5	-6.3	1.3	-5.9	-4	0.99	-0.58	-1.5	-4.1	-4.7	-3.1	-0.8	-3	8.6	3.6	3.1	-0.76	8.1	4.4	-2.7	6	3	-1.2	2.7	-7.7	-1.8	-0.59	-3.6	4.9	-5.6	4.3	3.9	2.5	-1.3	-3.7	0.54	5.2	5.3	13	7.7	-13	-0.73	1.3	-2.9	-1.6	2.3	3.8
0.09	-0.86	-8.8	-2.2	-1.1	6.4	-12	-0.22	1.1	-3	-6.2	-7.8	-6.1	1.8	0.34	-2.6	4.2	3.1	-0.26	-0.57	2.5	3.3	-3.7	3.2	1.5	0.47	-1.9	-4.4	-1.5	0.75	-3.5	2.7	-1.7	4.8	3.4	-4	-3.2	-5.6	2.1	6	-2.4	6.3	-4.5	-7.7	-0.16	-0.55	3.5	-10	1.1	4.8
-0.02	-0.27	3.8	12	-0.64	7.5	1.6	4.8	-0.69	1.5	7.2	-3.6	-0.01	1	-4	0.32	-4.5	0.05	-2.5	-3.6	-0.08	-0.56	-1.1	0.56	-2.8	-7.3	-4.7	0.69	0.62	-2.7	-3.3	-1.5	-0.98	-4.3	3.8	-6.5	-3.5	-2.8	-1	7.3	-4.9	-2.6	-2.4	-3.7	1.9	2	0.9	-1.2	-7	2.4
0.03	-0.31	5.3	2.6	-0.9	-0.25	3	-0.86	8.6	-3.7	7.3	1.8	3	-2.7	-2.3	-1.9	11	0.92	-5.3	-1.8	13	7.6	3.4	8.1	-2.2	3.6	-2.3	0.45	1.3	0.7	3.9	-2.9	3.6	-1.9	-0.65	4.2	1.5	-1.1	-3.3	4.8	6.8	-1.6	-13	4.6	8.4	0.47	4	0.52	0.8	3.6
0.25	0.12	5	-3	1.9	-0.12	2.8	-2.6	7.3	10	5.1	8.3	0.44	11	4.4	0.93	9.4	-5.4	2	-4	9.4	3.2	11	1	-1.9	-1.8	2.9	3.7	-3.5	2.3	-1.1	4.8	0.32	-1.1	-2.6	7.9	-5.9	-0.67	-3.9	0.58	-1.1	-0.65	2.8	1.3	-5.4	-4.6	-2.3	-6.7	2	5.2
0.02	0.55	-2.9	-6.3	-6.5	7.1	-1.2	2.5	2.9	10	9.9	17	1.7	7.5	0.77	0.46	-0.2	-1.7	0.24	1.1	7.3	5.3	2.6	1.5	3.2	9.5	2.1	8	-4.3	1.9	-2.8	5	-4	7.1	-4	-0.88	-1.5	5	-2.4	2.4	1.5	8.1	-1.1	12	-5.7	-0.37	7.2	1.6	-4.2	6.6
0.23	0.25	2.5	-6.4	9.3	-3.3	3.2	-2.2	-0.41	8	2.7	1.5	3.4	1	0.91	-0.1	2.3	-1.2	-0.47	2.6	4.2	3	-0.8	-3.1	6.4	6.1	-0.49	1	-3.5	-5.3	-2	2.5	-5	-3.6	0.9	-2.4	1.8	0.3	2.8	-1.6	3.3	4.5	-11	5.1	0.25	-4.1	3.2	8.5	-1.2	3.6
0.15	0.54	5.7	-1.9	4.1	-6.9	0.63	-10	-7.9	-11	-4.1	-10	2.3	-2.2	2.2	0.38	4	-2.4	2.4	-3	2.9	-7	2.9	0.02	1.9	2.1	2.6	-7.2	1.2	0.53	-4.4	-5.4	-0.63	3.8	3.8	-7.3	-0.47	0.14	6.5	-9.7	-1.2	-0.38	0.77	-5.6	1.7	9.3	0.08	-4.8	-1.2	-2
0.58	-0.5	5.5	-5.4	1.1	-6.7	-1.3	-11	-7	-5.9	-0.84	-9.9	0.42	-3.7	6.7	-2.2	-0.41	-5.6	0.89	-2.9	-2.6	3.3	-3.7	-4.2	4.7	-1	0.82	2.3	-7	1	-6.5	0.78	-1.4	-0.93	0.7	-4.6	-3.2	0.63	-0.05	-1.1	-8.7	5.1	-5.1	-9.8	0.09	6.4	-0.92	3.6	-3.6	-4.4
0.43	-0.03	-2.2	-0.01	-7.1	1.5	2	2.8	3	-5.2	1.1	-3.1	0.05	-0.06	0.91	-3.3	-1.9	-12	4.9	0.61	5.4	-4.1	-5.1	1.1	-0.24	2.5	3.1	-4	-6.8	-0.27	-1.6	-2	2.5	2.1	1.2	6.3	2	-0.15	-3.3	2.2	-0.26	3.3	3	-3.5	0.63	0.57	2.9	-9.5	4.3	3.3
-0.14	0.59	-3.1	2.7	-11	0.81	-9.5	1.7	-7.8	0.73	-7.3	4	-7.2	-4.3	-1.8	-1.5	0.95	5.1	1.2	0.32	5.5	4.1	1.5	1	-7.4	0.98	-0.63	-0.75	-1.1	1.3	6.9	-2.5	-1.9	-0.11	-0.65	-4.7	-1	-0.59	-2	-0.43	-0.17	1.4	0.27	-0.76	3.3	0.76	-7	-2.1	-5	3.6
-0.54	0.13	2.6	6.1	-3.4	3	-2	5.2	-1.6	0.65	1.8	0.22	-2	0.62	2.2	0.32	-4.1	5.5	-3	-0.03	-4.4	1.7	-3.4	2.9	-3.5	-3	-2.3	0.45	-3.4	-3.9	3.2	-2.4	-1.2	-3.8	-3.8	-2.6	-3.9	1.9	-3.5	-4.5	1.7	-6.7	0.22	-4.3	-3.2	-3.9	1.4	1.8	5	-0.98
-0.28	-0.08	-6.5	2.5	-3.6	8.3	-2.1	7.7	-3.5	-0.58	-7.5	1.8	-3	5.7	0.37	0.73	-1.1	-2	-4	-0.1	-9.7	-6.7	-5.8	-0.63	-9.8	-3.9	-4.3	1.3	-9.1	-1.5	-2.4	3.1	-5	-4.1	1.2	-6.1	-2.9	-2.9	-1.1	-2	-2.1	-2.3	-6.3	7.1	-4.3	-2.1	-4.3	3.8	-14	-2.5
-0.05	0.32	2.4	2.5	1	7.4	2.4	10	5.1	-1.9	-1.6	2.1	3.3	4.6	8.6	0.66	2.9	-4.8	1	-5.2	12	-4.7	-0.67	-2.8	-0.33	-4.7	-4.1	-2.1	-1.8	2.4	3	1.6	-1.8	-4.2	-1	-4.4	-3.4	0.27	2.1	1.9	3.5	1.6	-1.2	-1.9	-8.5	-1.9	-5.1	-5.5	-7.9	-4.2
0.04	-0.37	-7	2.2	1.4	0.83	-2	-4.8	2.1	-5	-2.8	-5.1	-3.2	-4.4	5.4	2.8	7.3	-5.6	-3	0.69	18	-7.1	0.35	7.7	-0	-1.2	2.6	-0.36	5.3	2.5	2.3	4.5	-0.08	-0.82	-3.6	0.53	1.5	-2.8	2.2	-1.3	8.2	-2.3	-1.3	-6.6	6.5	-0.53	3.4	-3.8	-1.1	-5.9
-0.19	0.04	-2.3	1.8	-4.4	-13	-0.42	-6.2	-3.3	-7.8	-5.6	-12	-7.6	-10	11	-0.94	2.7	-3.4	-3	-4.4	3.6	-12	-4.9	-0.84	-4.5	-5.8	4.5	0.68	4	-6.6	1.6	5	-3.4	-4.4	-1.6	-5.9	-2.1	-1.8	-3.1	2.4	3.6	-4.3	7	3.1	6.7	0.01	0.16	-1.1	5.6	-8.3
0.11	0.09	6.3	-5.6	-3.1	-7.4	5	-8.8	-11	-1.3	-1.6	-5.7	-0.27	-3.8	4.5	-2.7	3.7	3.9	0.09	-3.2	7.8	-0.62	2.3	-7.9	1	-0.15	1.6	2.1	0.02	-3.6	1.3	2.9	0.71	2.3	-2.1	-4.1	1.3	0.55	-4.8	6.5	2.3	1.2	2.9	-0.98	3.5	-0.81	2.3	3.4	5	-5.6
0.74	-0.12	-4.9	4.9	2.6	-3.1	8.1	-1.8	4.3	-1.5	9.5	-1.9	5.3	-4.5	-4.1	4.3	-1.5	-4.4	1.4	3.4	-10	11	1.3	3.5	5.3	2.3	-9.3	-4.3	2.2	4.1	2.7	0.58	0.36	-0.13	3.8	-3.2	2.2	2	-5.4	-2.3	-0.19	3	2.4	-12	-5.3	-3	-0.13	3.1	1.4	-0.28
0.33	0.35	-5.6	-3.2	5.8	-1.7	6.1	2.2	12	-0.78	10	0.77	2.2	-1.9	0.75	4.3	-0.95	4	-1.5	-2.1	-2.9	-4.6	0	-4.5	-2	-4.7	-3.7	-7.2	3.4	-3.6	-1.6	-2.7	3.2	-1	2	0.4	3.2	-2.2	0.98	-7.1	4.3	-2.5	-3.2	-12	0.78	-1.9	2.1	-2.5	4.8	-0.8
0.07	-0.05	1.6	5.5	-1.6	5	-0.92	4.1	4.8	4.4	-0.72	1.2	0.67	2.4	7.7	4.5	3.8	-3.8	-2	-3	2.3	-4.9	3.5	-7.7	-2.6	1	-0.48	-2.7	-2.6	0.09	-3.6	4	1.2	5.5	-0.13	0.13	2.4	-1.2	-2.1	-5.9	-0.52	-0.7	-12	-3	-0.73	-3.3	1.7	-0.43	2.1	-0.91
0.04	-0	3.1	-2.9	-2.1	1.8	-3.7	-0.62	-2.3	13	-7	4.6	-2.8	4.2	6	-0.61	-1.9	-1.9	-1.1	-0.11	1.6	-1.5	4.9	2.1	-3.3	0.34	-3.5	2.1	-0.24	1.1	-3.3	3.8	-1	-0.76	-1.9	1.5	1.7	-0.61	-1.1	1.7	2.4	5.2	-3.6	3.3	-0.5	-0.74	0.52	-2.1	7.3	-6.8
0.02	0.11	-1	-2.8	1.9	6	-6.7	5.1	-11	4.6	-8.8	0.13	-4.5	8.1	2.7	-6.1	3.5	-9.2	-1.3	-3.8	9.2	2.6	4.9	-1.6	1.4	0.61	0.81	-1.8	1.3	0.18	-0.63	0.73	2.7	-1	6.2	4.1	-0.42	-2.1	0.68	-4	1.4	7.9	2.3	-2.4	2.6	0.99	3.6	1.3	1.5	-2.7
-0.15	-0.27	-10	2.6	0.19	1.6	-5.6	4.3	-4.4	2.8	2	2.3	-2.5	1.2	-0.75	-0.32	5.1	-3.2	2.1	-3.4	-8.9	-1.6	-9.8	3	1.7	-5.5	4	0.58	3.4	-1.2	-1.2	0.75	0.5	-2.7	1.2	-3.4	1.3	-2.4	-5	-7.2	-9.5	2.2	-5.2	3.6	-5.3	-6	6.5	-0.12	1.3	-8.4
-0.11	-0.34	1.5	3.1	1.2	7.8	3.4	0.75	8.5	-1.1	11	1.6	7.7	-1.9	0.81	2.5	0.29	4.8	6.9	-2.6	-4.1	-4.5	0.54	0.31	5.1	-0.19	0.64	-5.9	16	-7.4	1.9	-2.6	8.3	-0.14	3	-2.7	3.5	-6.2	2.9	-7.1	-4.3	-4.7	2.3	-8.1	-0.77	-2.4	-0.19	-0.43	13	0.63
-0.12	-0.79	3	-6.7	-1.3	-2.3	-3	-8.2	1.9	-4.1	-1.7	-8.8	-0.35	-2.5	4.4	-0.71	15	-3.8	1.2	-0.48	9.6	0.36	6.9	-4.6	4	-1	3.8	-7.3	5.3	-3.7	-6.5	2.6	4.3	-1.4	-1.4	-0.9	-1.1	-0.2	4.3	-10	-0.39	-8.9	4.9	-3.7	2.6	-6.5	4.5	-2.2	5.6	-5.5
0.15	-0.26	0.58	-12	-3.2	-7.1	-0	-9.1	0.39	-2.1	-7.9	-8.3	-2.5	-4.2	0.66	-5.2	7.7	-12	-0.23	-4.4	-4.4	4.4	-4.5	-8.4	4.2	2.1	-0.83	-2.9	-2	-3.9	-8.4	-0.07	0.66	-6.2	-3.5	1.6	1.2	-5	4	2.5	-5.4	-1.5	-3	4.5	0.08	-6.3	1.4	-4.5	3	-5.5
-0.05	0.05	-6.2	-2.1	0.94	-6.5	0.43	-11	-2.2	3.4	1.7	-2.2	0.49	-3.7	-3.2	-3.1	5.2	-3	-1.9	1.8	9.3	10	1.8	-5.3	9.6	8.6	0.27	-7	2.1	-4.5	0.99	-5.3	4.3	5	1.4	-1.5	-0.35	-5.4	-0.53	4	-10	5.9	-2.9	-5.7	-3.1	-11	1.4	-6.3	8.4	0.88
-0.24	-0.22	-7	-2	-4	0.42	-3.9	-1.8	-0.95	7.9	3.6	4.3	-3.7	1.9	2.4	4.3	8.5	3.2	2.5	2.4	-4	-6.1	6.2	-1.4	4.5	-3.6	2.6	-4.6	5.8	-6.8	1.1	0.03	7.3	-3.5	-4.4	-9.5	6.9	1.6	0.95	3.2	-2.7	0.79	2.4	2.2	3.7	3.3	6.7	-2.8	6.1	-7.1
0.04	0	2.7	2.1	-5.7	-2.5	-0.7	0.41	3.4	-4.7	4.9	-4.7	-2.3	6.1	2.7	1.9	0.24	2.4	2.6	-0.27	5.5	-12	14	-0.34	3.2	-4.3	2	5.8	2.8	-3.5	-0.48	-1.7	4.4	1.5	-4.4	-7.4	3.4	1.5	-4.8	-0.84	2.3	7.4	5.5	1.2	-8.9	8.5	3	1.6	4.1	-7.3
-0.07	0.38	1.2	5.2	9.6	-8.4	2.3	2.2	-2.8	-9.9	-6	-1.9	-1.5	1.2	-3	3	3.1	2.8	0.83	0.96	4.6	-12	-3.4	-0.41	-0.42	1.4	-1	2	-0.21	4.9	3.8	3	1.8	-4.3	1	0.3	-2.5	-0.38	-0.77	-1.3	3.3	7.8	-3.3	4.5	3.3	2.5	-0.47	-4	1	-0.97
-0.03	0.16	0.75	1.8	-4.2	-2.5	-8.3	-3.3	-15	-2.7	-10	-6.9	-7.8	-0.81	-2.1	-0.06	7.8	-9.5	-0.97	-4.2	-5.3	-12	4.8	-4	-0.44	1.5	0.87	-1.5	1	2.1	-6.2	0.91	-1.3	-5.2	4.4	-2.1	5	0.83	7.6	2.5	3.1	-2.4	-5.8	6	5.1	2.3	1.5	-3.6	-2.1	-3.7
0.64	-0.21	-4.8	-5.2	-2.2	-2.6	-4.5	-8.7	-11	-2.6	-0.14	-3.1	-2.5	-11	-1.7	-0.88	-2.2	-3	0.48	-3.1	-0.49	-6.8	2.3	-1.1	3	1.6	-2.7	4.6	6.5	-2.2	0.93	-2.4	4.8	-1.8	-1	1.4	3.7	4.8	-3.5	5.6	5.5	0.27	0.61	3.7	6.2	4.7	-4	0.03	4.3	3.5
0.2	-0.29	-6.9	-1.6	3.1	-1.8	-3.2	-1.6	-5.2	-1.8	-4.7	-0.88	-4.1	-2	0.85	-3	-9.6	7.9	-5.2	-1.6	5.4	2	-6.1	0.25	-0.49	-0.91	1.9	-2.1	0.05	1.6	-3	1.4	2	0.36	5.6	3.2	0.49	6.2	-2.9	-0.96	2.1	-3.6	-1.1	-2.8	-0.49	-0.9	-1.6	1.3	6	-3.9
-0.17	-0.16	-6.2	0.22	-1.8	4.7	-1.6	6.8	3.5	16	4.3	9.4	0.68	8.6	-0.61	-0.32	-5	5	3.6	-1.6	9.3	-1.2	8.2	1.1	2.5	1.9	-1.9	-4	3.6	3.1	-5.6	-4.4	-2.7	3.6	3.5	-3.5	4.8	0.67	-0.25	-5.2	2.3	-6.2	-1.8	-3.7	-2.5	1.8	1.5	-1.3	4.4	3.2
0.52	0.51	7.9	-0.41	2.2	-0.71	5.1	6	11	5.5	5	7	5.8	4.2	4.6	0.84	3.4	-2.5	4.8	-4.2	5.5	-1.3	10	-3.4	11	1.5	-5.3	-1.2	-0.53	-4.5	3.1	-0.6	4.7	0.28	-5.2	-3.2	7	-4.2	-1.3	-4.9	-1.4	-2.3	-0.02	-3.5	-4.9	-4.8	3.1	-0.85	7.2	-0.29
0.62	0.19	-2.7	1.1	1.4	-4.2	2.8	9.1	-4.5	4.8	-0.42	5.3	4.9	4.9	-5.9	-1.4	2.7	0.45	2.9	-0.92	4.3	6.4	-5.7	-5.8	1.6	-6.1	-0.56	2.2	2.3	-5.1	0.36	-5.7	3.9	-2.6	-2.3	1.3	3.9	-1.3	1.3	-4.9	0.53	0.85	7.3	2.3	-0.56	-2.4	-0.63	-5.3	2.6	-9.3
0.12	-0.41	-7.2	3.7	-5.8	-0.29	-7.8	3.4	-3.1	0.55	0.82	3.4	-1.9	0.64	-2.4	6.8	3.1	3.2	-4.8	-1.1	-5.2	6.6	-6.6	-1.8	-4.4	-2	-0.13	0.37	-2.5	1.9	-6.3	3	-0.75	-3.7	0.24	3.6	3.5	-2.1	1.7	-2.3	10	-0.96	1.9	-4.3	5.1	4.2	-2.4	2.9	1.7	-3.8
-0.07	-0.46	-5	-4.6	-12	-1.2	-12	1.2	-1	-11	-3.2	-1	-8.1	2.4	1.6	2.9	7.4	-1.1	-4.8	3.5	-3.8	5.1	-8.1	0.44	-0.93	-1.7	-7.7	-0.14	2.7	1.2	-1.4	-3.7	1.6	3.5	4.6	-4.5	0.26	-3.7	3.3	0.1	3.9	1.3	-0.16	-2.9	1.2	-1.3	-0.32	-1.6	1.1	1.8
0.21	-0.17	-1.5	6.5	1.9	2.9	-0.22	-0.31	4.5	-12	1.7	-1.9	2.5	-3	-5.6	4	1.7	-2.2	2	5.1	9.1	2	-1.3	-3.3	1.6	-1.8	-9.4	2.7	2.5	-0.91	-0.96	1.5	0.16	2.5	-1.4	0.1	-4.9	-5.6	2.6	-2.1	2.1	1.5	-6.3	-1.2	-2.3	-3.5	-5.7	-0.9	-3.8	-2.5
-0.37	-0.24	6.2	-4.5	7.9	-4.7	6.1	-3.4	3.1	-7	8.7	-4.3	3.9	-2	-3.5	-4.7	-4.3	-3.7	2.5	-0.81	-0.28	0.61	4.4	-6.4	2.2	2.6	4.1	-1.8	-0.12	-1	3.4	-1.7	1.2	-5.9	-0.99	-2.3	0.59	-5	1.5	-5.5	6.7	-0.02	2	1.6	-3.5	3.2	5	2.5	-1.2	-3.4
-0.5	0.1	-2	0.02	2.1	-3.3	1.3	-2.9	-4.7	0.76	4.7	0.08	6.1	-3.3	4.7	-3.7	-6.3	3.3	3.9	-3	0.43	0.55	-1.2	-0.96	-1.5	2.1	4.2	2.4	-0.8	-4.2	-4.5	-1.1	4.2	4.1	-2.3	-6	-3.6	-2	0.68	-4.4	7	1.4	0.64	8.7	2.6	-4	3.5	-0.36	0.69	5.7
0.25	0.12	6.9	-3.8	-1.9	-0.73	8.2	-4.5	-5.3	8.4	0.09	7.8	4.3	2.7	5.8	3	-0.64	9.3	-0.39	0.93	6.6	-1.9	4.2	-4.7	0.04	0.81	-7	4	-6.5	-3.2	-1.9	2	-1.8	0.14	-3.4	0.71	0.73	1.1	-4	-5.9	4.8	-3.5	-2	5.8	-0.34	-11	-2.9	1.3	3.7	14
-0.48	0.33	0.14	5.2	-0.74	7	2.9	5.1	4.1	8.9	7.3	7.3	3.2	4.3	-0.16	0.45	-6.8	0.92	-0.96	-2.1	-4.4	6.8	4.8	6.9	-1.7	-0.85	-1.4	4.7	-3.4	-0.8	-0.16	7.6	-3.8	-5.7	-0.14	6.5	0.41	1.7	0.54	-0.01	1.8	-1.4	5.9	-1.1	1.2	-0.66	2.4	5.3	1.2	3.5
0.08	0.42	-2.1	4.3	-1.9	9.2	-2.7	9.8	3.1	0.2	1.8	2.3	2.1	3	-1.7	0.01	1.3	2	1.8	-2	-0.36	12	-0.55	4	-3.6	5	1.7	0.74	-3	-1.9	0.2	9.7	-1.2	4.7	-1.1	2.7	4	5.6	-2.7	4.8	3.5	2.1	9.7	3.6	3.8	4.7	0.98	1.6	-3.7	3.2
0.3	0.26	-6	1.7	-1.5	-0.31	-6.8	3	6.8	-1.6	2.4	0.54	0.72	2.2	-3.7	4.4	1.6	6.7	2.2	2.9	3.9	-1.9	-0.81	0.92	4.5	6.4	-0.47	2.9	-1.7	9.1	-2.6	-1.2	0.21	5.5	-3.8	7	1.3	4.1	-0.79	5.2	-0.43	5	-1.8	-0.61	3.9	7.9	-4.7	6.8	-2.5	0.6
0.51	-0.51	-11	-1.6	-7.4	4.2	-6	0.97	2.2	1.2	1.5	-4.9	-4.8	-0.54	-6.7	-1.6	-5.6	1.3	1.2	3.8	-7.5	5.2	1.4	-2	9.3	-1.5	-0.81	-4.2	3	-3.2	-3.8	-7.4	-1.2	-2.2	3.3	-3.7	-1.6	-4.1	0.71	2.4	8.7	-1.8	-3	-1.9	6.2	0.72	-1.1	-2.5	4.4	0.95
-0.21	-0.18	-1.8	-9.8	-7	2.6	-3.3	-4.4	-0.36	2.9	-0.36	-2.6	-5.1	-5.2	-2.5	-3.7	-5.7	5.4	-1.8	0.47	-3.1	-3.5	5	0.48	2.6	-6	0.42	-7.1	1.9	3.1	1.4	-3.8	-3.4	-3.2	4.2	-2.5	0.5	-5.5	-1.8	2.8	3	-4.9	3.9	-1.2	-3	-6.3	1.2	-2.4	4.8	-3.2
-0.49	-0.31	-14	5.2	-9.1	12	0.16	6.8	-3.1	4.1	-4.9	8	0.51	-0.89	5.2	1.5	-6.9	0.36	-2.6	8.4	5.6	-5.9	3	-0.95	-1.1	-0.1	1.9	1.1	-2.8	0.07	3.3	-2.6	-1.7	-4.1	-2.7	-4.1	-2.5	-6.2	-2.1	7.7	6.4	-4.9	-6.5	6	1.2	-1.3	-2.9	-7.9	2.7	2.8
-0.16	-0.54	-6.1	3.5	-3.6	5.3	-5.7	1.1	1.3	-1.1	-2.5	6.8	-2.2	-3	-6.3	-6.9	-1	0.74	1.9	7.5	-12	-7.7	-1.8	1.7	0.15	4.4	-7	0.11	3.6	0.6	-8.4	-3.2	4.1	3.6	-0.77	3	0.94	-2.8	-1.3	5.4	-6.8	-3.2	-13	-2.6	-6	-3.8	1.9	-2	7.6	3.7
0.4	-0.6	-1.9	-1.6	5.8	-0.85	-0.01	-0.62	6	-2.3	7	-3.4	2	-5	-0.91	-3.3	5.1	0.11	-1.2	-3.7	-7.7	-2.7	-2.4	0.36	0.59	-1.5	0.54	-0.27	1.4	4	2.1	0.52	-0.78	0.63	0.89	-5.4	0.88	0.36	0.22	3.4	-1.4	-0.4	-2.8	5.3	3.8	-1.9	4.2	-8	3.6	0.77
0.12	-0.18	2.8	9.1	4.7	0.82	7.1	7.3	5	-0.68	4.9	-4.3	2.5	-0.31	2.4	-0.39	3.4	2.7	1.9	1.4	-7.1	6.1	1.7	2.8	1.2	-6.7	1.6	1.1	0.52	-5.2	7.7	-3.1	0.53	-7	-6	0.07	2.5	-0.37	-2.3	6.6	2.3	0.38	-6.7	-4.4	6.1	-0.75	1.1	-3.1	1.4	-5.1
0.45	-0.15	-1.6	6.4	-1.6	6.3	6.1	8.7	6.5	3.6	3.3	4.1	0.37	1.3	2.9	-3.3	3.5	-0.79	1.4	-4.7	2.6	0.7	2.4	-4.4	-0.57	-6	2	-2.4	5.1	-1.7	-7.3	-7.2	0.3	-4.1	0.99	-1.3	-1.3	-2.6	-2.1	-5.5	2.2	-6.2	3.9	-5.9	3.1	-1.3	1.8	1.3	3.8	-1.1
0.31	-0.24	6.1	-4	5.5	11	11	1.3	7.3	5.1	9.4	6.1	1.9	0.05	0.98	-0.71	-3.9	1.9	-0.39	-5.3	-1.2	-11	-1.1	-0.66	0.57	-7.2	-1.4	-3.5	3.1	-2.1	-4.8	-3	1.3	-3.8	8.2	-6.2	2.3	-2.5	2.4	-1.9	-5.1	-11	1.8	-3.5	2.4	3.4	-3.2	-1.6	-3.7	-4
0.11	-0.29	2.5	4.5	-2.1	7.5	2.3	8	2.3	5.2	-1.5	4.6	-0.73	3.3	-1.4	3.7	-2.8	4.1	5.4	4.2	-5.5	-7.9	-3.9	-2.6	-1.8	0.79	3.5	-0.67	-2.1	5.5	6.5	1.1	-1.2	0.58	5.4	3.8	0.15	1.7	4.3	0.66	4.1	-6.3	-1.9	-6.3	-5	2.1	-1.2	2.2	-8.6	1.8
-0.17	0.31	3.4	7.2	-2.7	7.5	-4.6	4.3	-4.1	0.79	-4.1	-3.8	-1.4	0.05	-1.2	-0.27	-5.3	-1.1	-1.9	0.53	-10	5	-4.8	6	-3	2.3	5.8	1.1	-2.4	4.9	6.5	1.9	-1.9	4.3	5.3	-4.4	0.15	0.24	6.2	-1.9	0.84	-6.4	0.55	-1.4	-4.6	-7.5	3.7	-1.9	-5.7	0.2
-0.21	0.08	-6.8	6.4	-4.1	-6	-6.2	-6.6	4.2	-0.9	-5.4	-2.6	-4.3	-2.6	-1.4	1.3	-1.1	-4.8	-1.2	-1.6	-0.33	6.5	-4.4	1.5	-1.9	-4.4	4.5	5.7	-7.7	-3.6	3.2	5.2	-3.8	-1.6	-6.3	3.5	-1.7	3.5	4	-0.69	-0.25	-2.2	-3.8	2.4	-5.9	-0.09	0.25	7.9	-1.6	-2.1
-0.11	-0.23	-11	-0.07	-2	-7.3	-1.1	-1.5	5.9	5.3	2.8	6.4	-2.9	-5.7	-1.8	-0.07	-8.8	-6.1	0.74	-1.6	-0.31	7.1	1.1	1.9	5.1	-5	-5.3	-4.2	-7.1	4	-4.4	-1.8	-6	3.1	1.3	1.9	-1.7	1.1	5.6	-1.6	-6.7	5.4	-13	4.5	-8.3	-0.84	-6.5	1.5	-1.1	-4.7
-0.13	-0.15	-0.79	-2.3	3.8	-0.05	4.6	0.16	3.7	7.2	4.3	6.3	2.5	-1.1	-0.81	-3.2	3.1	1.8	-1.9	-4.4	-7.2	4.9	2.4	3.5	-0.47	1.3	-4.5	-5.7	-5.3	8	-3.4	-6.6	2.8	7	-2.4	-6.4	-4	-2.1	-2.4	-1.4	-11	-6.2	-10	-7.1	0.77	-9	1.7	-0.63	1.1	6
0.2	0.06	7.6	5.1	5	3.7	6.3	-2.4	4	-2	0.59	-1	2.6	1.6	4.2	-5.4	-1	-3.3	-1.8	0.71	-3.5	-7.2	-1	-5.3	0.09	0.21	1.4	-0.78	0.09	1.2	1.8	5.7	6.4	1	1.7	1.1	0.64	-2.6	-3.5	-7.6	-1.9	-4.8	-5.2	-1.9	0.87	-2.3	6	-3.4	-4.9	1
0.09	-0.19	-2.9	-11	-0.96	-8.6	1.5	-12	-7.9	-10	-6.8	-12	1.9	-5.5	1.5	-3.4	0	-1.3	-2	-6.4	-5.8	-0.91	-2.3	2.2	-3.6	0.49	4.4	-0.4	-0.8	-0.12	8.3	-8.8	-1.6	-8.8	-0.38	3.5	0.67	-3.9	-4.4	-2.9	-4.4	-2.5	-2.7	-6	-0.79	-0.29	4.4	5	-4.4	-7.4
-0.01	-0.19	18	-1.8	3.7	-7.5	5.3	-10	-3.3	-2.2	1.2	-3.9	5.8	-1.3	0.26	2.5	0.3	1.9	-0.63	-3.4	13	2.9	1.3	-3.4	0.52	-1.9	1.9	4.3	2.4	3.6	-3.7	-1.1	-0.03	3.5	-0.15	2.9	0.15	-1.2	2	1.9	-10	1.7	5.8	-3.2	-0.27	-2.4	5.8	5.7	2.7	-3.5
-0.63	-0.1	0.03	3.9	-3	0.6	-2.4	0.53	-5.1	5.8	2.2	8.8	-4.1	2.5	-3.5	-2.6	-3	6.8	-5.3	-4.8	-11	-0.4	0.67	-5	-2.5	-2.7	0.64	-0.64	0.64	2	1.5	4.3	-4.6	-3.8	4	-0.38	-1.2	-0.68	6.1	-4.7	-10	2.2	-3.7	-11	-5.3	3.5	-0.45	0.33	-7.1	-4.2
-0.3	-0.4	5.2	0.69	-3.1	2.2	-1.7	6	5.1	-3.9	0.03	0.28	-0.17	0.78	-1.1	5.6	6.8	-2.8	-2.3	-4.5	2.2	3.3	-2.2	-0.21	0.1	-6.6	-9.2	0.62	1.8	-4.7	-4.1	6.2	0.41	-0.68	4.3	-3.3	-3.4	0.38	-1.9	-1.1	0.78	2	-2.4	4.3	1.6	1.7	-1.5	-3	-5.8	-9.6
0.23	-0.28	1.9	1.6	0.52	-0.61	0.42	0.6	3.8	-8.7	1.6	-6.2	1.2	0.8	3.3	-0.44	0.77	6.8	-0.02	2	-1.9	5.8	-1.9	5.8	-5	-0.86	-1.4	-7.8	-4	3.5	-8.5	-2.3	1	-3.1	-2.4	-2.2	-3	5.2	2.8	1.3	2	-4.1	-1.6	-1.2	1.5	-0.57	-0.01	-1.9	-2.4	-3.8
-0.19	-0.21	1.3	-9	2.2	-0.06	1.1	-9.1	-2.7	-7.2	-2.5	-4	0.13	-2.6	2.2	-6.7	0.28	4.4	-1.4	-0.17	-1.4	0.17	0.32	-4.3	-1.5	-4.6	6.1	-5.1	0.67	-1.8	2.1	-3.6	0.43	-4.4	0.3	-3	-0.64	0.13	4.2	-3.4	6.2	2.6	5.2	-2.3	-1.8	1.7	-1.6	-0.93	-2.9	6.2
-0.15	-0.1	1.6	1.5	-0.92	-2.1	-0.05	0.86	-0.37	-4.7	-2.9	-1.8	-1.2	1.5	8.5	-0.01	4.7	-6.3	2	-1.6	6.5	8.4	2.6	-1.4	-0.97	-4	5.4	1.6	6.9	-2.4	4.6	-2.8	4.1	-5.9	4.2	-2.7	4.5	1.7	4.1	-0.68	6.4	4.8	7.5	5.2	6.5	8.6	3.3	-0.62	-6.6	-6.1
-0.16	-0.03	-4.3	1.5	0.58	-1.8	2.1	2	4.7	-0.61	-1.5	2.1	2.5	1.1	1.3	3	-5.1	-4.8	2.1	1.5	1.2	-8.1	6.3	-5	-1.9	4.5	-6.1	2.1	2.4	-3.6	-5.7	5.8	1.9	-2	6.8	-2.2	1.8	-1.7	-0.34	4.1	0.23	2.2	1.9	-2.1	-4.8	1.3	-0.11	-2.4	-3.1	5.7
-0.04	-0.1	2.4	-7.2	-2.4	2.1	5.6	-0.12	8.4	-2.7	8.1	1.2	6.9	-1.7	-2	1.4	7.9	0.09	0.67	1.6	5.6	4.7	-2	-0.44	1.7	4.5	0.39	1.7	5.3	-1.6	5.3	2.5	5.9	-0.78	6.6	8.3	-2.5	0.22	-2.7	4.6	6.1	-3.2	9	5.8	-1.6	-2.5	1.9	-1.4	4.1	5.9
0.12	0.45	-0.82	-0.72	8.4	0.43	4.2	5.6	9.8	-2.2	6.2	0.47	4.9	-0.86	-4.6	4.9	4	-12	-1.6	-4.3	8.9	0.96	1.4	6.7	1	6.4	-0.6	8	1.2	4.3	8.1	-3.7	4.7	-4.6	6	4	6.4	2.4	-0.45	-1.7	2.6	-8.3	1.8	12	-1.1	-8.6	2.1	3	0.96	5.2
0.08	0.18	7.2	-4.1	6.3	-1.7	3.6	3.2	-3	-3.4	1.1	-3.7	2.4	-0.46	-1.4	4.5	-3.2	-2.5	1.1	-2.9	7.9	3.2	5.6	9	-0.24	3.6	-2.3	2.6	5.7	-1.3	6.2	-1.7	3.1	-2.1	2.2	3.6	3.1	1.1	4.3	3	0.53	-4.7	5.9	-0.18	5.7	-5.3	-2.1	1.6	4.9	0.22
-0.3	-0.37	10	0.56	1.3	-1.5	-3.3	-1.5	-11	0.59	-5.8	1.3	0.69	-2.2	-3	1.2	-0.57	4.4	-0.31	-3.6	0.75	0.18	-4.8	-2.3	5.2	-9.3	-0.1	6.4	2.1	1.4	-3.5	2.6	-0.01	-1.6	-0.58	1.4	-0.91	0.09	1.3	4	0.51	4.2	0.95	-2.2	0.59	0.9	-1.5	4.5	11	-8.4
0.04	-0.37	-6.6	-6	-5.6	-2.6	-7.5	-4.9	-4.8	-5	-6.3	-4.2	-6.1	-4.2	2.7	1.4	3.6	-5.8	-0.73	-2.3	2.2	-1.7	2	1.4	-4.7	-7	-0.25	-3.8	1.9	-2.3	-3.9	0.06	0.2	-3.5	-4.1	0.32	-1.4	0.14	-2.3	9.7	-1.9	-0.64	-0.13	-2.8	-4.2	-0.68	-5.1	-4.9	-0.59	-4
-0.27	-0.01	-2.5	-9.3	1.3	1.8	-5.1	-6	-1.4	4.1	-6.6	2.5	-5.6	-2.3	-0.7	1.7	3.9	3.9	1.5	5.5	5.2	-1.4	5.6	5.2	2	5.3	-4.9	-6.5	3	-2.2	-0.31	-0.92	0.89	0.42	2.2	1.3	-3.6	1.6	4.8	1.4	-1.9	5.3	0.95	-3.7	-1.7	-5.5	-2.9	-7.3	-1.9	3.5
-0.37	0.35	2.1	6.5	1.1	7.5	-4.8	3.9	-4.6	10	-4.9	5.4	1.1	5.4	-0.47	-3	-6.1	4.4	0.77	3.9	-0.76	-5.3	1.4	5.3	-0.05	-0.27	-3.8	-0.29	3.9	4.5	5.6	6.1	1.1	1	0.54	-3.8	-4.8	3.1	3.3	-0.51	-1.5	6.1	-6.8	8.4	8.1	-0.67	-1.4	-0.57	-3.1	3.3
0.55	0.64	2.2	2.9	4.4	8.3	-2.9	5.4	-3.2	10	-3	5	1	3.9	7.2	0.48	5.2	2.7	3	2.3	0.4	-5.4	4.3	3.1	0.65	0.56	3.7	-2.6	2.9	3.7	-1.5	0.19	5.2	-0.08	2.8	-3.6	-4.9	-0.72	1.4	3.7	1.6	5.4	-0.13	-9	-2	3.6	-2.5	6.2	3.4	-4.2
0.09	0.15	-2.8	7.9	8.3	4.8	0.04	9.3	-4.4	2.3	2.9	4.9	0.69	0.73	-0.24	-5.9	6.7	-6.8	3.9	-4.3	-8.2	-4.4	6	-3.2	-5.5	-3.5	4.1	2.8	0.4	-1.7	-2.7	3.5	0.9	3.8	0.89	0.79	-3	0.11	2.8	-2.3	-2.1	5.7	0.1	4.3	-7.7	2.4	-0.9	-2.1	-2	-1.2
0.13	0.24	6.6	4.6	4.2	-5.3	4.7	5.5	-1.2	-13	3.4	-6.3	2.4	1.2	-4.4	-0.39	-3.7	-3.7	-4.5	-4.5	-3.2	-6.4	-3.9	1.3	0.41	3.5	3.5	0.17	4	4.3	3.5	0.57	3.5	4	2.4	-5.1	0.78	1.7	3.9	-2.5	7	0.92	2	-6.2	0.31	3.1	1	3.7	-5.8	6.1
0.12	-0.26	-2.5	1.9	6	-0.91	7.9	-0.44	0.58	-2.7	2	-3.4	5.8	-0.69	4	1.9	-2	2.5	-4	4	2.3	6	-2.8	3.6	1.4	7.2	2.5	4.7	4.8	2.7	7.5	-0.14	2.4	5.3	2.5	-1.4	7.3	0.94	5.7	-1.3	4.6	0.78	0.54	0.7	4.7	1.3	5.7	3	3.1	6.6
0.37	-0.2	4.5	10	5	2.6	-3.1	1.3	1.9	0.81	-2.8	9.3	-0.32	1.6	4.5	2.2	-9.6	1	-2	2.9	-4	-7.8	1.8	-2.4	-1.5	8.5	-1.1	6.5	-0.69	3	-0.83	1.8	5.7	9.9	-0.85	6.5	-2.1	3.1	-3.3	-0.52	-0.88	-6	5.2	0.83	0.79	1.4	1	5.5	-2.9	7.2
-0.1	0.37	-4.8	-3.4	1.6	2.9	-4.6	-6.7	-0.14	-1.1	-1.2	0.88	-4.5	0.92	-1.2	2.4	-0.41	-11	-0.25	7.3	7.9	2	-3.4	2.4	1.9	-6.3	-2.9	2.4	-4	2.3	-0.02	-0.37	-2.8	1.7	-9.2	-0.8	-1.7	6.3	0.89	0.76	1.5	-0.71	4.4	3	0.38	4.1	-2.9	4.4	0.68	-4.2
0.01	0.27	-1.1	3.5	4.3	4.7	-0.26	4.2	-1.6	-1.1	0.47	0.48	2.7	4.4	-0.63	0.71	-0.49	2.1	3.1	-0.92	-4.9	7	-5.1	8	-2.9	-0.44	-0.57	1.3	3.9	4.5	-0.55	-4	1	3.2	0.21	0.32	1.4	-1.1	-2.6	0.86	-1.3	2.7	0.58	6.6	1.1	1.1	0.14	-0.3	-1.8	0.75
0.07	-0.47	-3.9	4.6	-3.1	-4.1	-4.7	2.4	2.9	5.1	-0.15	-4.2	-7.8	2.5	-4.3	2	5.9	3.1	4	4.3	5.8	1.5	-4.9	-2.2	1.1	3	1.8	5.7	-1.9	0.04	-2	-3.6	-4.5	0.06	3.4	-2.8	-4.2	2.2	-2.5	4.1	2.6	-5	-2.3	3.5	0.76	2.5	-3	2.4	-0.63	3.2
-0.05	0.06	6.9	7	-9.2	-2.2	-0.91	2	-8	2.5	3.8	2.9	-4.7	1.6	2.2	-5.2	3.1	3.8	-2	-1.8	-5.1	2.7	-3.3	2.6	0.51	3.7	-2	-0.13	1.6	0.24	1.6	0.97	-0.16	7.8	-5.4	-4	1.2	2.7	-4.6	0.4	2.8	6.6	5.9	9.9	-2.9	0.92	-4.2	0.6	-7.3	12
0.18	0.29	5.5	-2.4	-5	0.38	5.4	6.1	-3.6	-5.3	0.9	4.4	1.2	0.43	-4.1	5.7	-1.8	-6	-0.49	0.26	-4.3	-3.9	6.1	-4.5	-0.58	4.6	-7	-1.8	-1.2	5.6	-6.2	6.4	-3.1	0.63	-8.1	3.5	1.1	0.12	-5.7	1.8	4.3	-0.68	2.8	2.4	7.5	-1.2	-0.59	1.1	-5.6	5.9
0.04	0.19	-2.7	3.9	8.1	9.6	1.5	11	-4.1	7.4	1.4	6.5	6.3	3.4	-3.9	-0.29	4.5	7.6	-6.2	2.4	-2.9	-3	-3.5	-6.2	-0.97	8.1	-0.56	-4.1	-0.87	5.7	-1.7	-1.1	6.7	5.3	2.8	2.6	1.5	-3	-2.7	-1.2	-4.7	-4.2	-4	-3.9	0.19	0.4	8.8	1.8	-5.2	7.5
-0.03	0.49	4.2	0.57	13	1.8	7.2	4.3	1.4	7.3	3.3	4.3	6.2	5.8	-0.31	4.4	3.7	-2.4	-6	-1.4	-1.3	3.6	-12	3.5	-0.75	8.7	0.06	-1.7	1.3	1.8	1.1	0.3	-0.92	5.2	0.17	1	-3	2.3	-3.7	0.78	-1.7	5.3	-4.4	2.4	1.1	7.1	-2.6	2.4	-1.1	4.5
0.21	0.14	10	-3.4	4.2	1.5	13	1.2	9.2	-2.7	9.3	2.3	8.4	5.6	-0.49	0.42	-2.1	2.1	4.8	4.4	-4	9.8	-4.7	0.7	3.1	1.9	1.8	1.3	1.3	1.7	4.2	1.2	-5.6	2.5	0.92	-0.9	3.4	6.3	-3.2	0.68	-10	7.6	-4.8	-0.09	-0.74	2.3	0.86	-3.2	1.6	-7.3
-0.08	-0.06	-0.88	3.9	0.22	-1.2	1.9	-2.9	10	-11	11	-8.1	5.9	-1	1.4	3.6	4.2	-5.8	3.4	-1.6	-0.74	-1.7	0.63	-3	1.8	-1.2	2.4	1.8	-3.1	-1.4	0.88	-1.1	-3.5	-2.3	-6	1.9	4.4	-2.5	-1.2	-3	-4.1	1.9	2.2	2.6	-3.9	4.6	1.2	0.81	-5.6	-1.3
-0.03	0.32	-0.61	4.9	-3.9	-5.9	1.4	-7.9	5.5	0.66	-2.1	-2.3	-0.13	-0.86	-5.5	0.75	-15	-2.5	-0.21	1.6	-6.5	-0.2	5.5	-1.8	-0.36	2.1	-1.1	-5.4	-4.6	-0.53	-1.2	-7	-6.2	-2.2	-2.5	2.5	-6.1	-3.7	-1.4	-4	-3.9	-6.2	-1.5	-1.5	-6.6	-2.2	-3.4	-7.5	-6.5	5.5
0	0.38	0.64	-8.9	5	-4.9	0.85	-4.7	-3.7	-3.1	-5	1.7	1.7	2.6	-6.8	-3.3	3.4	7.3	-0.95	5.2	-13	5.8	-4.2	-4.6	0.56	3.2	0.81	-0.19	2.4	5.8	3.8	-0.45	2.3	3.7	-0.61	6.5	-1.8	1.1	-2.5	6.1	-3.2	0.07	-5.1	-8	-5.5	0.74	2.9	-1.6	0.27	-5.2
-0.4	0.46	10	-3.7	4.8	-1.4	-2.2	0.12	0.3	0.7	-6.3	7.3	3.6	1.1	-2.6	0.33	-2	10	0.76	3	-0.84	2.4	-0.77	1.4	5.7	5.5	-0.44	0.11	-1	0.37	3.2	2.3	1.9	2.1	-4.5	-0.05	-2.1	1.1	-5	2.4	1.1	5.7	-3.9	-8.3	7.2	13	-3.3	4.7	12	3.3
-0.02	-0.16	2	-3.8	-5.9	2.1	-6.3	-4.1	-1.8	8.3	-1	7.2	-6.5	0.02	7.7	1.9	-1.4	-1.6	3.3	6	4.7	-2.6	3.4	5.5	-2	2.8	-1.6	1.6	-8.7	-2.8	4.6	1.2	-5.3	2.3	3	-4.2	1.2	3.9	2.2	-0.35	-0.97	14	-7.3	2.2	3.1	6.8	0.07	5.4	-0.55	5.7
0.06	0.08	-6.2	-3.3	-13	-4.2	-4.9	0.34	1.5	9.3	-1.7	-7	-9.1	-3	1.2	-5.2	7.8	2.3	1.1	0.86	4.6	-4	7.2	-4.3	-3.8	-0.2	2.5	8.5	-6.4	-0.47	-4.4	3.1	-6.5	3.3	0.64	8	-1.9	6.6	1.3	3	1.7	0	3.3	11	4.7	4.8	-0.61	9.9	-2.5	4.3
-0.5	0.22	-13	-5.8	-17	-3.9	-5	-6.3	-4.2	-0.39	-11	-6.8	-4.5	-3.6	-0.61	-7.5	-7.9	-4.7	-5.8	1.8	-3.4	-5.3	-3.9	-5.5	-0.29	-4.8	5.2	3.8	-3.3	-9.9	-1.4	-0.03	-5.7	-8.8	-0.11	-1.1	-0.01	-3.3	-0.3	-4.1	-3.8	-4.3	7.6	6.3	-7.1	-5	-2.8	0.32	11	-4.6
-0.03	-0.2	-6.6	-4.8	-2.7	-7.9	-1.9	-5.7	-2.8	-4.9	-4	-8.3	-0.93	-4.7	2.9	-0.09	-1.4	-0.86	0.8	-3.9	3	-2.9	-5.1	1.2	-1.1	-12	2.5	-6.3	-2.1	-8.4	-5.1	-3	-0.56	-4.9	-0.91	0.74	0.54	-7.8	1.7	-1.9	-4.4	-5.6	5.2	-2.6	-2.6	-10	-0.19	-8.6	6	-12
-0.23	0.08	1.3	0.79	4.8	-6.8	0.63	-3.6	-1.2	-3.5	-1.6	-8.3	-4.6	-6	0.72	3.3	-8.2	2.9	2.4	-4.8	6.2	5	4.8	4.9	-4.2	-7.5	3.3	-1.2	-1.9	-7.3	3.9	2.8	-1.5	-3.9	-4.4	2.5	4.8	-2.4	0.73	-2.4	3.9	-4.7	11	-2.9	2.7	-3.5	-0.27	-5.6	-1.7	-3.9
[truncated: 952 more columns]
