# Supplementary material for: Dyslexia on a continuum: A complex network approach
Source: PLoS One. 2018 Dec 17;13(12):e0208923. doi: 10.1371/journal.pone.0208923 (PMC6296514; doi:10.1371/journal.pone.0208923)
Supplement: S1 File — Detailed information about the archive contents is provided in the included README.txt file. (TGZ) [file pone.0208923.s001.tgz › FS_609_AA_run_2.csv]

6	-0.86	-8.3	3.7	-9.9	8.1	-9.6	8.1	-3.2	13	-6.5	0.48	-2.1	8.7	2.5	4.9	-0.1	1	-3.5	2.4	5.1	5.9	-2.9	1.3	-1.8	1.3	-0.77	-7.2	-3.5	-9.2	-5.7	-1.1	-7.6	4.6	0.05	1.4	-1.9	3.4	-0.54	0.01	2.4	3.3	0.65	2.6	2.6	-2.4	-3.7	3.9	-7.8	0.79
-7.5	0	1.3	5.3	1.3	2.3	-6.1	-0.56	-4.4	5.1	4.2	0.11	2.8	-12	-1.5	-3.1	-1.1	-0.04	-1	-2.6	-5.5	2.4	6.8	0.18	2.7	0.7	-3	1.1	-0.94	-1.2	-2.3	3.8	-7.7	-8.7	-4.2	-1.8	-0.61	-0.34	-3.2	-2.2	-0.29	-4.7	1.4	-3.1	-6.2	-2.5	3.9	-11	-2.2	-9.3
-7.6	6.5	2.4	5.3	-0.47	-3.1	1.8	-2.1	0.69	3.2	2.7	1.6	-10	4.4	-0.75	-5	1.7	-1.3	-2.9	-1.8	-2.1	-6.8	-2	-2	-1.1	-0.48	-1.9	-4	-3.3	-0.7	-8.5	-5.4	-12	-6.1	1.6	-1.3	-4	-0.67	-3.2	-2.5	-2	-5.7	-3.5	-10	-11	-3.1	0.04	-4.7	-3.9	4.7
-2.5	-10	-6.7	-2.1	-6	-5.3	3.5	-0.76	0.51	-5.3	-0.4	-3.5	-10	-1.5	5	-1.5	0.75	-2.2	-0.89	-3	-5.3	-1.1	-2.1	-0.44	0.45	0.31	0.88	2.8	-2.4	-0.34	-5.9	-5.5	-8.6	0.46	-1.3	-0.34	-0.6	1.3	-7.7	0.34	-8.1	-3.2	0.21	-3.2	-3.7	-1.5	-4.2	0.79	-4.3	-4.5
-9.2	-12	-8.3	-7.1	-2.9	-2.5	-4.1	-8.8	-11	-10	-1.3	-3.8	-6.4	-2.8	-4	-0.83	-0.34	4	-2.6	-2.9	2.9	0.95	1.4	-0.5	-5	0.26	-1	0.74	-6.8	-5.2	0.37	-2.8	3.2	0.42	-2.1	-2.9	-0.5	-1	-9.8	-4.2	-3.1	-3.3	-4	-3.5	-3.3	-7.6	-6.9	-6.1	-5.8	-3.8
-2.6	-7	-3.2	-2.4	0.7	-6.5	-8.9	-13	-8.4	-9.1	3	-4.4	6.3	-2.6	3.5	-3.1	0.76	-2.9	7	-6.5	-1.1	-2.3	5.1	-2.3	0.05	-6.7	-3.9	-2.4	3.4	-4.1	-0.94	-3.7	10	-9.2	2.7	-1.9	-0.35	-3	-2	-3.8	1.7	-2.1	-3.2	-6.3	4.6	-10	-1.7	-13	1.6	-7.9
3.4	-1.1	-0.11	-8	-1.1	-12	-11	-8.8	4.7	-3.3	-0.52	-4.5	4.1	-9.8	-0.29	3.6	1.3	2.1	-0.73	1.7	-0.97	0.97	3.9	-1.8	2.5	-8.3	6.3	-2.9	3.6	-3.4	1.7	-3.1	4.3	0.69	4.6	1.6	1.7	0.25	4.4	-3.8	4	-0.79	4	-5	2.1	-3.8	-3.6	-0.22	-2	-0.48
-5.3	4.7	2.2	-3.7	-9.6	-6.8	-7	-8.3	5	-3.7	2.5	-6.1	3	-6.6	-5.3	4.7	-1.9	3.1	-1.6	-0.28	-4.7	-0.36	1	0.48	2.9	-9.7	-1.2	-2.2	0.12	-2.3	2.9	-1.2	-0.17	-4.7	0.07	4.2	-1.7	-4.6	-2.5	-1.9	-0.62	-3.3	-1.4	-0.23	-6.3	-2.9	-0.33	2.7	-1.3	0.27
9.8	-0.74	4.2	-2.6	2.5	-4.5	0.85	-11	11	-0.26	7.2	-18	1.4	-1.1	2.2	-2.2	-1.6	-6.1	0.35	-1.1	-0	-2.7	3.8	-0.79	-0.04	-5.3	-7.1	-0.93	-2.1	-1.7	3.1	-2	3.4	-5.9	-1.5	5.2	-3.2	-1.1	-1.6	-2	-1.4	-1.1	0.47	-5.7	-3.1	-4.3	-5	0.92	1.1	-4.8
8	-6.6	-1.1	-3.7	2.2	-3.8	8.8	-9.6	11	-3.5	1.1	-6.8	-6.2	-0.09	-0.07	-1.1	5.8	1.5	-3.6	-1.6	2.2	2.8	-2.7	-1.2	3.8	-3.2	1	-4.1	-0.83	3.4	5.1	-6.4	0.36	-1.7	1.2	-2.3	3.7	-1.7	-4.2	-5.4	5.5	-0.08	5.8	-3.1	1.7	3.1	0.26	-7.2	-5.1	-4.2
-1.1	-9.7	1.4	3.6	1.1	-1.3	12	-9.8	2.4	-3.2	6.8	-1.9	3.7	-6.3	3.3	-2.9	6.4	-5.6	2	5	-2.8	-0.09	0.72	-1.8	3.3	1.9	4	-7.9	4.5	-3.5	2.7	-4.2	4.2	1.6	-0.58	-2.3	1.4	-2.2	7.8	-5.1	5	-4.2	2.3	3.8	-1.2	4.5	15	7.6	9.8	0.88
-13	-5.6	7.2	2.1	14	1.9	13	1.5	0.15	3.3	8.2	-0.76	8.6	-0.98	6.5	-2.3	6.8	-2.6	2.1	-0.9	-0.8	-7.2	3.5	4.1	3.2	7.1	0.35	-3.8	-1.6	-6.2	-2.2	1.5	3	5.4	4.4	0.32	-0.7	2.5	6.8	1.1	3.8	2.3	2.5	4.7	2.7	9.7	4.3	8.6	10	-1.6
2.2	3.6	10	-1.6	16	2.8	15	4.7	-0.48	8.4	6.4	2.5	-0.78	-6.3	-2.5	3.3	12	6	1.1	-2.5	6.4	3.3	-1.1	-1.2	-2.6	0.41	-0.97	-0.7	3.5	-3.6	0.16	-0.97	-4.2	-1.9	2.4	1.4	0.43	0.18	-0.56	-2.2	2.1	1.9	-1.7	2.3	6.9	0.74	1.9	2.4	9.9	3.5
15	2.3	4	0.25	4.5	4.8	9.5	14	7.4	5	-1.4	8.6	1.3	0.52	2.2	-1.3	3.8	6.2	0.81	7.1	3.9	-0.05	4	-4.4	4.6	-3.3	7.7	2	5	-0.91	3.4	1.5	-2.2	-0.75	1.7	-3.1	-0.14	2	7.1	-5.6	0.34	-0.58	-1.7	2.5	0.33	6.5	3.6	4.3	9.8	3.3
7.5	9.8	0.7	5.1	-2	11	2.5	15	6.3	-1.2	4.2	7.2	6.8	3.4	4.2	-6	-2.1	-6.6	5.5	-1.4	-2.1	-1.4	7.5	-1.4	1	5	5.2	-2.4	3.8	-0.46	6	-3	-1.5	-5.3	7	0.73	2.8	-0.68	13	2.5	2.5	1.5	-3.5	3	-0.93	3	6.6	0.14	1.2	8.7
-1.5	-4.8	4.8	0.2	5.3	-1.2	11	4.6	8.8	-0.51	5	7.4	2.4	-2	-1.7	2.7	-5.5	0.46	9.2	0.52	-5.7	-0.78	-2.8	-4.4	1.9	4.9	0.47	4.3	2.3	-5.5	0.13	-0.15	2.6	-8.7	1.5	-0.08	-2.5	0.49	4.1	6.2	1.7	3.2	1.5	-5	3.2	-8	9.2	-3.5	5.6	2.9
7.5	-7	5.7	-4.7	3.9	-2.1	8.2	-2.4	6.4	-0.64	6.7	-9	2.6	-13	2.4	2.2	-1.2	-4.5	3.1	-0.18	3.9	-4.2	3.6	-10	2.2	-0.84	0.81	1.5	-0.21	-1.6	4.8	0.99	5.1	-2.8	1.8	0.81	-0.78	0.1	6.5	3.2	2.3	2.2	6.5	-3.7	3.8	-3.6	-2.4	1.9	1.2	-0.02
4.6	1.9	4.2	-1.2	3.2	-6.1	-1.8	-9.3	-6.2	0.68	0.72	-8.4	-4.8	-6.2	-3.9	3.6	-0.52	-2.4	0.83	0.44	1.7	0.71	1.4	-8.5	-1.1	-2.4	-1.3	2	-1.8	1.4	-0.99	-1.7	-0.24	1.8	-1.5	-0.72	1.7	-2.4	0.39	-3.2	-3.6	-4.2	-1.1	-2.2	5.5	7.5	4.2	1.3	-5.6	2
7.3	-1.3	-4.5	2.5	1.2	2.1	-7.5	-6.2	-2	-0.51	-2.4	-0.27	0.93	-5.9	-0.32	5.2	5.6	-1.2	1	0.49	-1.9	0.99	-0.35	1.8	-2.7	-0.56	5	-5	-0.79	0.51	-1.8	-2.2	7.3	1.9	-3	-6	4	-2.6	0.42	-3.5	-2.6	-5.9	-2	-3.1	-5.5	6.4	1.6	-4.4	2.2	2.2
9.4	7.9	-0.37	-8	0.01	-2.7	-7.8	-5.6	-0.8	3.3	0.81	-4.7	-1.3	7.3	-2.1	0.71	-4.7	1.1	2.8	4	-0.64	1.8	-0.56	5.5	1.3	3.2	3	0.23	-2.8	2.4	2.5	2	0.25	2.6	4.9	0.58	2.5	1.1	5.9	0.08	9	1.5	7.4	4.8	8.7	7.2	0.5	1.4	5.9	-5.1
-4.2	10	4	4.6	2.7	-2.8	5.4	6.1	2.5	7.5	5.6	3.8	1.3	5.9	0.26	3.5	-5.5	0.48	1	2.2	-1	-6.1	-4.9	0.3	-0.95	5.6	-0.28	1.9	1.7	1.2	-2	4	0.92	5	-2.7	2.4	-2.6	3.4	4.7	6.2	5.3	1.2	1.6	4.4	5	10	-1.5	5.5	2.4	-2.4
-17	5.3	-4.4	3.9	-4.7	1.8	-0.51	5.1	-9.6	1.4	-0.89	6.3	-2.8	8.9	2.3	2.2	-2.9	-2.2	-4	2.8	7.4	-0.71	-1.6	-5.1	-6.3	3.3	-2.8	2.5	-1.4	4.5	-1.6	2.3	-2.2	1.2	-0.99	2.1	-3.3	-1.1	-2.7	3.5	-8.1	0.86	-3.3	-0.15	4.3	-1.6	-6.6	-1.6	-0.1	-2.1
-5.7	-0.63	1.2	1.4	-0.63	6.7	-9.4	4.8	-6.7	-0.02	8.2	2.6	5.1	6.6	1.2	4.9	-6.3	-6	-1.6	-0.82	3.9	0.57	4.8	-1.1	-0.91	-1.5	-0.14	-1.4	2.1	5.7	1.3	4.2	-3.6	1.1	2.7	2.7	-2	-1.2	-1.3	3.7	-2	3.3	-0.4	-7.4	0.73	-4.6	2.4	0.35	-5.5	-4.3
3.4	1.6	-2.4	4.5	3.3	4.5	-3.1	3.9	1.2	-1.1	5.2	2.7	-1.6	6.4	-5.4	-1.4	4.5	-2.7	2.5	-3.6	0.74	-5.1	4.8	-6.1	0.49	0.52	3.2	2.3	1.1	-3	0.91	4.8	2.7	5.9	-4	0.01	1.9	1.4	-3.5	-0.16	1.1	3.5	0.6	-4.3	-0.55	0.66	3.2	-0.91	-0.59	7.1
6.7	2.3	-1.2	-0.99	1.1	3.9	4.2	1.5	6.4	-2.8	-0.95	3	8.1	-0.64	-0.48	-4.1	6.5	-4.4	-4.9	-2.2	2.8	-4.4	0.09	4.2	-2.5	-3.7	1.7	1.1	2.8	4.2	1.4	-0.33	1.7	2.4	3.5	5.1	1.7	1.4	-3.5	-1.4	-4.9	1.8	6.4	2.8	-5.9	-2.8	5.9	-4.7	8.7	1.8
2.2	2.6	-0.96	1	4.3	8.7	6.3	2	3.5	2.8	-0.62	12	10	6.6	-3	-5.9	6.1	0.43	3.6	-0.13	2.3	1.9	2.5	2.9	-0.36	1.2	-0.29	0.14	0.73	4.6	-0.2	7.1	3.7	-5	4.1	1.4	1.4	0.44	0.78	2.5	-1.3	0.98	7.2	7.6	-2.9	-2.9	-6.8	-0.75	3	-1.6
3.4	4.4	1.2	2.7	-2.5	3.7	1.2	2.1	-7.3	0.45	-6	1.2	1	2.1	-2	-4.7	2.4	3.6	1.1	-3.3	7.1	-0.28	-3.2	2.2	-0.47	0.17	0.19	3.2	1.3	3.1	3.2	1.2	4.4	-2.2	0.97	-1.6	1.1	-0.28	4.1	-0.83	5.2	2	2.2	1.7	-3.7	-1.1	-6.6	2	-0.37	-4.6
0.77	-4.2	-3.7	1.7	-4.6	1.9	-11	-1.4	-11	-2	-6.5	6	8.6	4.3	1.5	1.7	-9.4	0.07	-0.6	-3.2	4	1.3	-4.8	-3.3	1.4	-0.03	3	-2.8	-1.3	0.96	1.9	-1.4	3.8	0.08	3.3	2.8	1.7	-0.26	1.7	0.94	6.8	-2.8	-5.6	4.6	-4.8	6.8	-6.6	-2.7	1.6	-1.3
-3.1	-0.68	-0.87	2.5	-3.2	3	-9.5	-0.11	-2.1	-0.45	4.2	14	2	-4.2	-4.4	5.6	-10	4.2	-1.4	3.7	4.3	3.1	-3.2	6.8	1.5	7.4	-0.16	6.3	1.1	4.1	2.6	0.22	1.7	-0.48	3.4	6.2	0.85	5	-3.6	0.68	4.2	0.98	1.9	4.5	4.8	7.1	5.2	1.8	5.5	1.8
-7.7	5.3	-0.28	3	1.1	3.6	9.5	7	7.2	8.1	3.4	5.9	8.7	-1.6	-2	-2.6	-3.1	5.8	-1.7	-1.5	-3	4	3.8	1.2	3.4	1.4	1.2	5.6	-1.1	-1.3	-0.95	3.2	-2.6	-0.91	-2.6	-0.63	-1.3	0.15	-0.76	-6.7	0.15	-0.7	0.39	1	-1.5	2.1	3.7	6.3	3.1	7.6
4.3	-6.8	-0.77	1.1	0.44	0.95	6.6	11	5.6	-0.88	6.7	3.1	-0.04	-3.4	-0.24	2.4	-3	-4.9	2.3	2.3	2.1	-0.8	0.89	2.1	-3.4	-2.4	3	0.92	3	-1.8	3.7	2.8	0.69	-3.4	-1.1	0.02	0.13	-7	4.7	-0.71	-3.5	-0.3	-1.1	2.3	1.1	1.9	0.2	1.9	0.24	10
-0.97	5.3	7.4	1.1	1.6	3.3	6.6	8.2	-0.57	-2.2	2.4	1.8	4.5	-9.4	2	-4.9	7	-0.71	2.7	-5.9	7	-3.2	7.2	-2.3	1.7	3	1.1	3	0.68	2.3	1.5	-1.2	5.9	3.7	0.73	-1.8	1.1	-1.4	3.3	3.5	3	-3.6	1.7	-2.3	-1.8	5.3	8.8	-0.94	2.9	11
0.46	2.7	4.1	-3.8	5.1	2.5	4.8	6.2	-3.4	3.6	0.27	-4.4	4.6	1.4	-4	-3.1	1.9	1.3	-2.9	-1.5	-2.3	0.96	-1.9	0.32	-1.8	0.81	-1.5	2.6	-1.7	-3.1	0.37	-5.3	4.1	3.8	-1.9	-1.6	0.14	5.1	-4.2	4.7	-1.2	4.2	-1.1	3.1	-2.7	-2.2	5.4	-2.5	0.75	-1.9
-4.6	6.6	-5	2	6.8	2.8	1.1	-1.9	-3.9	-1.6	1.6	2.3	-4	3.8	-2.6	-0.66	0.15	5.2	0.03	1.6	-4.5	-0.71	9.1	3.5	1.2	1.4	-0.33	5.7	1	3	2.2	1.1	-2.1	-2.5	3.3	-2.7	2.5	4	-2	3.8	-3	4.1	0.56	5.5	4.4	-0.82	-5.9	-0.22	-3.9	0.81
0.48	4.7	-6.7	1.5	-2.1	0.75	8.3	8.8	5.9	6	0.79	4	-3.9	5.3	0.72	0.8	-0.47	3.3	7.1	3.2	-0.37	-0.51	3.9	3.3	3.9	4.3	-1.4	-0.42	4.5	3.9	1.3	-0.7	-9.3	-5.9	1.6	2.2	2.3	3.4	2.6	3.7	0.52	6.9	4.2	-2.2	4.7	-7	-2.2	13	-5.7	6.7
-0.14	-2.1	-4.3	1.9	-6.3	3.2	-3.8	5	1.6	2.9	-6.7	4.3	2.5	3.7	3.5	3	-1.1	11	-1.5	3.3	-1.6	4.9	-5	3.4	-2.2	5.5	-1.1	2.5	4.5	7.2	0.44	2.1	-1.2	0.37	0.25	0.39	1.6	2.9	-1.3	5.1	3.1	0.51	0.41	-0.98	-1.8	-3	2.9	12	4.2	8.8
2.2	-15	5.5	1.5	-3.1	3.6	-10	9.8	-5.4	3.5	-9.7	4.3	-4.1	7.5	1.9	5.1	-3.3	11	-7.7	3.9	-0.16	4.3	-9.4	1.5	-3.1	-0.15	1.1	-1.6	3.1	5.3	0.02	2	4.7	2.9	-2.8	0.74	0.19	-3	-0.09	2.6	8.6	-1.1	-4.3	1.5	-4	0.33	-5	2.4	-1.7	-3.9
0.02	-3	-0.33	-0.07	-7	-5	-7.6	12	-6.5	-0.31	-6.9	-0.82	-8.3	6	-4	-0.33	-6.4	8.4	-2.8	-1.7	-1.9	5.9	-0.38	-0.3	-0.43	-2.8	-6.2	-3.5	-4.2	-1.6	-0.5	1.7	4.5	0.84	-6.9	-6.8	-1.8	-2.4	-1.5	-0.07	-0.74	-0.5	3.5	0.62	-2	-4	-13	-4.6	-11	-9.3
3.9	0.71	-3.6	5.8	-6.5	-3.9	-1.2	-9.6	-0.28	-2.3	-1.9	-1.8	-2	5.9	2.4	5.6	5.1	5	6	-2.1	-0.97	0.48	0.08	-1.8	0.06	-0.96	-3.6	5	-4.3	0.14	-1.4	1.6	-2.5	-0.25	3.9	-4.7	-2.8	-1.4	0.51	3.4	-0.57	-3.8	4.7	3.4	0.23	0.06	2.9	-5	3	-1.5
-7.6	5.9	0.19	-3.8	0.45	-9.6	6.5	-16	1.6	-4.8	-1.6	-3.4	0.32	6.1	-1.9	-0.38	-7.8	5	-3.2	-3.2	-1.7	0.83	-0.54	-7.1	1.9	-3.5	-3.5	3.2	2.1	-0.36	3	2.4	-1.4	3	0.39	-5	-4.4	-0.46	-0.18	-3.4	-4.1	-4.6	-1.4	4.4	2.9	3.4	6.4	7.4	9.9	-4.6
3.2	-8.4	-3.6	-9.7	-4.4	-4.7	-0.61	-7	-5.5	-1.4	-13	-4.4	6.1	0.22	-6.8	-2.3	-0.2	-4.7	-2.2	0.53	-6.9	3.7	0.39	5.8	4.9	-2.7	1.6	-1.8	-3.3	1.7	3.6	0.25	-2.7	3.2	-3.8	-5.8	0.94	1.1	0.9	0.85	-1.7	-0.28	0.7	5.5	3.3	4	-6.5	7	-11	-0.22
-4.6	-7.3	-1.6	-4.1	-3.5	-2.6	-6	1.8	-6.7	2.5	-5.6	-3.1	-3.1	5.1	-0.12	-6.5	-0.95	-1.2	-0.36	1.7	-4	-1.8	6.5	11	-2.5	2	3	-4.5	-3.2	0.75	2	-0.38	0.83	-1.7	-4.4	-1.3	0.68	1.8	-0.97	-1.7	-1.7	5.7	-5.4	5.5	-5.4	5.1	0.85	-0.19	-5	4.4
-0.9	7.1	1.5	-2	0.3	0.92	-7.6	3.5	6.9	-2.7	1.4	3.3	5	8.1	8.6	1.4	-2.8	5	-0.19	2	-0.34	3	0.71	-2	-2.7	-1.8	-3.8	-2.4	-5.2	-0.99	-0.54	0.99	-0.07	6.3	-4.4	-0.59	1.4	1.2	-2	-5.2	-4	5.3	-4.2	-0.3	2.6	-7.7	-3.1	-5.1	-9.8	-0.76
7.7	5.6	7.3	8.4	1.9	4.5	4.4	-3.5	7.9	-7.3	1.4	2.8	-1.7	5.7	1.3	2.9	3.6	3.5	-1.9	2.4	5.3	3.2	-2.2	10	1.2	-0.47	-1.1	2.9	-3.3	-0.66	4.7	0.28	2.1	4.2	-4.1	0.27	-0.23	-2.8	-0.81	-5.8	-4.3	3.9	3	-6.9	2.4	-8.6	2.1	-9.6	-3.4	-3.7
3.8	14	2.4	7.4	2.8	2.6	8.9	2.6	10	-2	4.8	5.4	2	1.5	-2.1	-3.5	3.9	-8.9	-1.1	5.9	-2.4	-2.4	0.45	8.5	2	2.1	1.5	-1.9	3.1	-7.6	2	-0.54	3.7	7.2	1.6	-2.4	-2.7	-2.3	-0.2	0.51	0.85	-3.2	-3.5	3.2	-1.6	2.1	2	6.1	-2.7	-0.91
-6.2	4.2	1.9	2.9	5.4	3.8	13	8	13	4	8.4	1.2	-1.3	2.3	3.5	-1.9	1.4	3.1	-1	0.62	2.5	0.85	1.2	6.3	-4.2	-1.8	4.3	-0.56	6.3	-3.1	-1.9	-0.04	-2.4	6.5	2.8	-1.6	-1.1	4.2	-1.8	2.7	5.5	1.1	-5.7	-0.59	-1	-4.6	3.6	4	14	0.67
-7.4	-1.3	1.8	-0.66	-0.7	3.5	1.8	12	-7.9	7.6	1.5	1.2	-5	4.4	-0.85	3.3	-3.5	-1.5	5.4	-3.4	0	7	2.9	0.61	-6.5	-0.2	0.2	1.2	0.34	4.4	0.14	4.7	2.9	5.1	-1.8	4.5	0.04	0.92	-2.4	-2.3	-0.49	1.8	-1.2	-1.5	-0.21	-4.2	-6.3	6.5	2.3	1.9
-2.1	-11	-1.8	-12	0.82	-6.8	-3.6	3.9	-0.62	-12	-0.37	-5.7	4.1	-9	-3.5	-0.11	1	-6.1	-8.6	-2.5	-1.9	-4.2	-3.4	-0.23	-0.57	6.8	-2.1	0.03	-4.8	-1.1	-1	-0.03	-6.2	1.7	-3	0.37	-4.3	-2.3	1.9	-1.4	-2.8	1.3	-3.9	2.5	-1.3	2.7	4.6	10	0.41	8.6
13	-0.81	-1.9	-0.45	-0.95	-2	-2	-7.2	3.1	-9.8	-0.62	-8	-4.7	-2.1	-7.2	-4	-2.1	-0.57	0.09	0.1	-0.9	-2.8	-4.5	-6.3	3.6	-0.08	-5	-2.7	-6.8	-3.4	3.3	-4.3	0.24	6	-0.51	-2.9	0.44	-3	-3.1	0.59	-2.6	-4.8	3.2	1.7	2.7	4	2.1	3.8	4.6	8.8
-1	13	4.1	7.8	1.4	-0.76	1.9	0.54	-3.5	2.6	-3.7	0.52	-8	-5.1	-2.2	-7	-11	1.5	-3.7	-5.4	-1.8	-1.1	-9.5	-1.6	2.3	-0.38	-8.4	2	-4.2	7.3	-4.1	5	-1.6	9.2	-2.4	-0.97	1.3	-1.4	-4	6.5	0.98	4.4	-4.8	3.9	4.6	-4.8	8.8	-2.4	6.6	-0.64
-5.8	2	0.1	3.5	1.3	8.9	5.4	8	-4.3	12	-6.5	5.3	0.8	-2.2	-0.78	2.7	7.7	-1.9	-5.4	-1.7	-1.3	7.9	-1.7	1.1	-2.5	2.6	1.3	3.8	1.6	4.2	2.4	4.6	-2.5	-1.2	-0.22	-1.7	-1.1	5.1	2.4	2.4	-0.63	0.12	0.8	4.5	5.6	1.6	1.3	0.17	0.99	-0.79
5.2	-12	4.5	-0.53	3.4	6.1	6.4	7.2	0.61	-5.7	-6.3	3.6	-3.1	6.3	6.7	-2.2	4.3	-1.4	1.7	0.77	4.2	2.8	-3.1	-9.1	-4.5	4.4	-2.5	-4.7	1.5	-0.34	4.9	-1.6	-3	2.5	-2.1	2.7	-1.9	-0.81	0.45	0.44	-0.97	-4.2	3.2	7	4.9	4.9	-3	-2	-0.43	1.1
10	-4	-1.3	-0.37	-6.5	5.4	4.9	0.29	2.2	-9.1	-6.8	2	1.6	-3.3	5	-2.6	-4.3	-1.2	1.3	3.8	3.7	-6.3	-7.3	0.75	-1.2	-3.8	-4.3	4.3	4	0.79	-6.9	-1.9	-4.1	5.1	-0.4	1.7	-0.87	-0.81	-3.1	4.9	-8.6	1.5	5.7	-2.1	2	-3.8	1	-1.1	1.4	-3
1.6	-2.9	-3.4	-2.5	-0.07	-5.1	-16	2.7	-1.8	-3.1	3.1	-3.2	1.3	-5.5	-0.15	3.3	3.3	-12	-2.2	-4.5	2.8	-3.8	-10	-3.1	3.5	-2.7	6.5	-1.4	7.8	0.36	6.7	-2.2	4.5	6	-4.9	-1.7	12	0.48	9	1.5	-3.2	0.96	1.1	-2.7	-4.8	2.4	-7.2	0.15	-20	0.45
-18	9.3	-12	0.57	-12	-8.2	-26	7	-11	-1.7	-16	-8.4	5.7	-0.08	-8.8	-2.9	-20	0.35	-6.3	0.62	-9.8	-1.7	-6.2	-0.67	-5.6	-1.2	0.29	-0.52	-0.19	2.4	-6.1	2.4	0.3	0.15	-1.4	-1.6	2.7	0.37	-8.2	3.9	-8.9	-0.42	-12	2.2	-8.2	-7.8	-9.9	1.7	-15	1.4
-5.2	-7	0.03	-4.4	-6.4	-3.5	-3.2	0.95	-4.9	-0.37	-8.5	-8.5	0.78	5.3	-4	-2.9	-4.5	4.2	4.9	0.77	-3	-4.4	-1.8	-1.4	-0.77	-3.7	3.5	4.5	-1.7	0.08	-9.8	1.7	0.17	-6.2	-1.2	-2.2	-3.1	-2.5	-6.8	0.61	-5.5	-0.5	-3.5	-1.6	-2.1	-7.5	5.4	-6.6	-2.2	-8.8
1.2	-0.31	1.8	-4.6	10	1.1	12	-5.6	11	-4.5	-5.3	4.7	8.1	-7.7	6.7	-8.8	-2.5	-11	3.8	-0.76	-3	-6.5	-11	2.6	5.1	-1.8	3.4	2.2	-0.24	-4.2	0.58	4.5	4.7	-4.3	-0.11	-4	1.3	-2.3	3.6	0.3	-1.9	0.12	4.2	-1.7	2.1	-7.4	9.5	-2.4	5.6	-4.5
-2.9	-8.8	-3.1	-10	-3.5	-0.42	5.2	-11	-4.9	-8.2	-12	-3	-2.7	-12	-0.49	-1.7	-4.6	-8.6	0.52	-0.79	-4.3	-4.6	-6	4.2	-2.9	-5.6	1.7	-0.64	0.88	-2.4	-5.3	2.9	-0.17	-0.28	-3.5	-5.7	0.9	-7	-3.1	-1.3	-5.8	-2.2	-5.4	-5.3	-8.5	-11	-0.42	6.1	0.53	-4.5
-14	1.9	-6.5	-3	-5	-1.9	-9.1	-4.8	-7.4	-4.6	-2.8	-2.4	-14	-4.5	-0.63	3.6	-3.3	7.2	1.2	4.5	-5	8.5	1.1	-1.1	-4.9	-2.3	-7.3	0.22	2.5	-0.32	-7.8	1.9	-3.3	-0.62	-3	-3.4	-2.6	-2	-7.6	-2.8	-5.6	-6.4	-3.5	1.5	-2	-0.14	-6.7	-0.44	-2.8	-1.3
-6	5.6	-3.8	3.5	-5.1	-0.47	-5.2	7.9	-10	9.9	-3.8	-2	-4.2	9.4	-3.1	-2.9	-3.4	-1.5	-3.6	1.3	0.93	4.4	-0.14	3.9	3.6	0.56	1.8	0.73	1.6	3.6	-1.4	4.2	-0.96	9.1	0.07	3.3	-2.6	-0.4	0.35	-1.8	2.2	-5	2.2	1.2	3.5	4.3	3.6	-2.7	-1.4	-3.2
5.2	1.7	8.2	-1.7	5.5	-7.1	-3.7	9	3	8.3	1.7	0.08	-0.79	5.5	-2.8	5.8	3.2	-9.3	2.3	0.61	2.7	3.6	4.3	0.99	-1.7	4.3	9.9	-0.79	-2.9	-2.4	0.74	2.9	-1.1	0.79	-2.2	2.8	-0.61	3.5	3.9	-2	1.3	-2	-1.6	2.9	0.33	1.8	-0.29	-6.9	4.2	-2
1.2	4.3	0.85	-5.5	5.2	-18	1.7	-13	9.7	-9.9	-2.9	-3.6	-0.91	0.72	-2.8	-3	-0.15	-14	2.6	3.4	1	2.3	-5.6	-7.7	-2.1	1.6	2.2	-4.1	0.25	3.9	1.4	0.41	11	7.9	-0.84	-1	-1.1	1.2	3.1	-1.9	-0	-4.3	-1	2.1	-0.03	4.3	-3	-2.1	0.86	-4.7
4.7	-4	5	-6.6	4.7	-6.3	4.6	-24	7	-14	2.6	0.1	-1.6	-3.2	1.8	-3	-5.1	-8.5	5.7	-4.9	-4.3	-2.8	-2.9	-1.3	1.9	-2.8	0.12	-1.9	2.8	1.1	2.3	-6.5	5.2	0.91	0.7	-2.6	1.8	-1.3	2.6	5.1	1.3	-2.4	5.8	1.3	7.7	8.8	-0.43	0.8	-0.1	-2.1
-2.5	3.9	-5.4	-6.1	-2.8	-2.5	7.2	-11	-1.6	1.3	-2.9	-3.4	-4.6	-0.95	0.06	-1.3	1.2	4.6	1.8	-2.4	1.2	1.4	8.8	-1.2	-2.2	1.4	0.65	3.5	-1.9	4.9	-2.1	-0.55	0.09	2	-0.86	-0.33	0.26	4	2.5	7.5	-0.8	1.8	3.6	0.28	5	1	-4.6	-1.5	-0.17	1
-6.8	8.3	-3.4	5.2	-4.1	3.7	-9.6	4.9	-15	3	-8.6	5	-8.7	3	4.5	3.3	3.3	-1.4	-8.9	11	1.7	-3.7	-1.1	5	-6.8	2.7	2.2	0.59	3.5	8	-2	0.12	-4.2	-1	-0.77	7.2	1.5	1.5	-0.35	2.7	0.17	-1.1	-11	5.4	-3.5	6.1	1.2	4.3	0.75	4
-8.6	3.5	-8.5	4.7	2.6	4.7	-16	8.5	-4.3	0.11	-1.9	8.3	-6.3	3.9	1.9	2.4	8.9	-1.9	-1.6	6.8	8.8	0.37	-5.9	1.4	0.27	-1.6	-6.3	0.69	-2.7	8.4	-5.7	0.88	-0.43	-2.7	2.8	3.8	-2.8	2.9	-1.6	2.3	2.1	4.9	-3.8	2.2	5.3	0.77	1	2	-3.4	5
7.6	1.9	1.1	1.6	3.1	8.8	-4.8	-0.65	8.5	-6	-5.1	0.82	-2.2	6.2	3.5	2.4	9.3	-11	-1.5	-3.3	2.1	-3.3	2.2	3.8	2.9	1.7	-7.7	2	1.4	0.18	0.51	4	-2	0.57	2.4	5.6	3.3	-3.4	6.7	4.7	6.7	6.8	3.2	-0.86	8.3	-1.9	1.4	1.3	-0.93	0.73
20	3.5	5.8	1.2	2.3	-0.92	9.3	3.1	9.2	-4.8	-2.1	1.3	-3.3	10	-6.2	5.7	0.49	10	-3.6	7.2	-9.3	-0.98	-0.98	6.6	-1.1	0.41	-1.6	6.7	1.2	4	0.59	2.7	-6.2	2.8	1.7	4.8	4.3	3.3	2.5	4.2	9.4	5.3	-3.2	-1.4	-3.8	-3.4	7.8	3.2	4	1.8
2.9	4	-0.24	1.7	2.3	5.5	5.8	0.25	5.6	6.3	10	0.21	5.2	8.4	-0.93	6.7	0.05	11	-5.8	4.9	-8.4	4.3	2.6	1.4	-0.07	-4.5	-0.13	3.5	0.52	2.3	-1.8	-3.7	-7.8	4.8	-0.57	6	2.9	1.8	2.3	2.7	3.7	3	-5.1	-2.2	2.5	3.2	1	5.2	1.4	-4.9
-4.2	-0.45	2.7	-3.9	7.1	-9.2	-1.1	-9.3	2.2	5.9	13	-4.3	-4.6	3.8	0.39	3.4	2.5	3.6	0.58	4.7	-1.3	3.8	-6.4	4.2	1.6	2.4	-1.1	-2.6	3.7	-1.2	-0.22	1.6	2.4	-1.6	3.4	1.1	1.3	3.6	-0.49	-2.2	0.62	-0.44	-2	7.4	-1.3	12	-2.2	-15	-4.8	-10
3.2	7.3	8.7	2.6	1.3	2.2	-8.9	-9.5	6.5	0.97	5.2	-2.5	-5.4	-0.09	-3.8	-1.8	-1.7	-1.4	-8.2	-1.8	-6	-5.3	0.1	-4.5	-0.97	2.8	-1.8	-3.5	0.07	-1.5	-0.38	-2.1	6	-11	2	-3.5	-1.8	2.9	-3.9	-6	-6.4	1.5	3.4	2.5	1.7	2.6	-3.3	-7.7	-6.9	-9.8
6.5	-6.9	-2.6	3	-7.3	0.84	-4.3	-1.2	-2.1	1.6	-11	4.5	-1.9	0.58	2.6	-4.8	9.2	7.2	5.9	-0.64	0.65	-2	5.3	1.9	-4.6	-1.2	-2.2	-4	-7.1	0.55	-4.8	-0.94	-1.5	3.7	3.7	-2.8	-4.7	-1.7	-0.7	2.5	-3.2	-2	1.3	-0.86	-2.6	1.1	-0.31	-0.56	-4	1.4
0.87	1	-4.1	3.1	-5.3	-1.9	-6.2	4.3	-13	4.4	-8.2	5.8	-4.7	-6.4	8.2	2.6	7.7	0.27	5.9	-0.06	6.3	3.1	-1.4	0.39	-1	7	1.6	3	2.7	2.4	-1.6	2.1	-0.95	4.7	-5	3.4	2.2	2.5	3.9	-2.6	3.3	1.3	-2.5	4.8	-4	7.6	6.5	5.5	5	3.2
-6	2.2	-1.9	6.4	-0.01	-0.12	-2.8	5.5	-10	7.3	-2.2	4.4	-7.6	2	5.1	0.85	6	2.7	2.1	5	5.2	6.4	-5.8	7.8	-1.8	3.3	1.8	-0.7	2	0.41	0.38	-0.76	5	-0.09	0.71	-0.34	1	2.1	4.6	1.5	2	1.6	4.7	1	12	3.4	-1.9	2.9	-9	5.3
4.1	-6.8	6	5.8	1.6	13	-0.93	3.1	-1.5	12	-6.2	5.6	-1.3	2	-2	0.87	2.6	-0.24	-1.7	-1.1	3.3	-1.3	1.2	4.7	0.73	0.25	-3.5	1.4	2.2	1.4	-0.69	1.5	-1.3	6.9	0.16	-4.2	-0.98	2.6	-0.59	0.69	-0.29	7.3	-5.8	-2.7	-1.6	-7.2	-4.1	-3.1	-6.4	6
7.3	3.4	-0.96	4.9	-2.3	7.9	-5.6	8.9	-0.25	0.91	1.9	2.6	-10	0.41	-3.8	-3.9	2	-1	-5.8	-0.81	4.1	0.21	0.28	-5.7	0.69	2	0.75	2.6	-0.74	6.3	-2.4	3.6	0.81	-0.27	-1.2	0.43	-3.7	2	-1.5	-1.5	-2.4	1.5	-4.4	1.9	-2	1.9	-4.8	-1.6	-5.6	9.9
-1.7	4.3	-4.2	0.59	-4.4	1.3	-5.5	9.4	-4.3	-2.5	1.1	-2.3	3.6	1.6	2.2	0.71	-0.09	9.2	1.3	-0.88	5.8	-3.9	1.8	1.5	2.6	-0.29	-1.4	3	1.5	3.1	-0.99	5	0.72	-2.2	4	3.9	-3.2	1.8	-1.3	4.3	-0.2	12	1.4	-0.11	1.1	-0.12	-1.5	-2.8	-0.3	-4.3
-2.8	6.6	-0.9	3.5	-1.1	5.7	3.3	10	-11	5.9	-7.1	-3.3	-8.4	0.49	-1.4	5.4	-8.9	7.8	3.6	9.8	-3.2	3.5	5	0.39	1.1	1.5	0.81	4.9	7.3	0.97	-3.8	5.1	-3.8	-8.2	-0.52	3.6	2.9	-0.04	-0.63	1.2	4.2	6.9	-3.5	4.4	-0.66	6.1	2.6	4.3	-2.8	2.5
-1	-1.5	6.1	-2.1	3.3	-5.7	5.1	3	6.2	-1.9	-2.4	-11	-3.4	-0.71	2.7	6.8	-6.8	-3.9	-3.5	6.1	-2.9	-4.7	-2.7	-0.04	-1.6	0.49	-5.5	-0.16	2.5	0.51	-8.3	-4.9	-8.5	-0.81	-3.4	2.3	-0.15	0.12	-2.2	0.17	-2.2	3.3	-10	-1.9	-3.4	2.9	1.2	-1.1	5.7	0.14
-5	-1.6	-2.3	3.8	3.5	0.17	2.9	-7.4	3.5	-2.4	1.3	-0.21	2.7	3.3	1.5	-0.28	0.79	-7.3	2.7	-0.93	3.2	-1.7	-0.58	2.5	0.81	0.06	-3.4	0.41	1	-0.23	-5.2	-5.9	-4	-1.4	-8.6	-1.9	-1.1	-0.46	-2.7	4.9	-0.62	-7.8	-6.8	1.5	-5.1	-1.5	-6.4	-6.3	4.4	-1.4
-2.9	-14	-4.9	1.9	-2.1	4.6	-0.44	0.08	0.63	-4	3	1.1	-0.78	1.7	-1.4	-0.1	-15	2.7	1.5	3.2	4.2	3.3	1.3	1.4	-0.39	1.3	1.1	-1.6	-4.1	6.6	2.3	0.75	5.2	0.84	0.14	7.3	1.1	-6.5	-0.47	0.19	3.2	0.37	0.22	-1.6	-0.59	6.7	-2.9	2.6	0.59	3.1
2.8	-1.3	6.4	-1.2	-0.14	3.8	2.7	2.2	1.4	-3.3	3.6	-1.7	1.8	-0.12	4.1	3.9	-0.07	-1.2	0.28	5.7	4.1	-3.6	2.6	-5.8	2.3	-0.99	-1.9	-0.45	-2.4	-0.44	0.38	-1.2	-3.9	4.3	1.9	1.3	2.1	-4.6	0.9	3.5	4.7	3.3	-3.4	-4.4	-1.8	2.2	-1.4	-2.3	0.15	-3.9
-3.3	6.6	1.6	-2.4	2.3	-1.1	1.8	-7.2	-3.7	2.2	5	-4.4	1.9	-4.5	5.3	-6	0.57	-4.3	-0.34	-9.6	2.1	-4.9	-1	-4	1.6	-0.14	-6	0.38	-3.9	2.7	-5.2	-1.3	2	1.8	-4.3	0.87	-3.2	0.1	0.43	-1.9	-6.5	-0.32	-6.4	-5.9	2.1	-3.2	-0.28	-5.3	1.7	-7.2
-6.1	-1.7	-5.9	-1.6	-2	-8.5	-7.2	-7.6	-13	-1.6	-8.3	-6.1	-1	-3.1	3.1	-7	-8.8	-8.2	1.3	-11	-4.4	-8.8	-4.6	-7.3	-0.37	-0.3	2.3	-3.7	-2.3	-3	5.4	-4.1	-2.4	-6.5	2.1	0.43	-6.3	-2.7	0.27	-5.2	-6.9	-0.67	-4.2	-2.3	-1.1	-2.5	-11	-13	-7.2	-3.8
8	14	2.7	-0.85	-7.2	-4.9	2.4	5.3	-2.8	10	-11	3.6	-20	-0.92	-3	-3.1	-0.2	-5.5	-8.2	-6.1	0.19	3.1	-4.7	-4.8	0.21	3.5	1.1	0.44	-0.96	-0.41	2.5	-1.6	-0.04	-0.4	1.7	0.9	2.1	2.4	-2.5	4.5	-4.8	6.6	-0.2	-0.37	-6.5	-2.7	-2.4	0.39	-5	2.6
-3.2	-0.46	-9.4	3.2	-14	6.7	-10	1.8	-9.3	5	-10	5.4	-2	-10	-0.66	0.19	-8.7	-2	2	-7.8	-6.2	3.9	-3.9	6.4	-2.4	-1.9	2.9	1.1	-2.3	-3.5	0.44	-0.86	-3	1	-1.2	1.1	0.58	1.7	-2	2.7	-4.3	3.3	1.3	-3.5	-6.6	1.9	-2.5	3.1	-8.1	0.43
-0.91	1.5	-2.2	3.3	-7	9.8	-9.1	0.06	-7.2	-2.8	-1.6	3.1	9.6	-3.7	-2.2	4.5	-0.87	-6.2	5.1	-9	-1.1	4.5	-1.2	2.1	-0.65	-6	-3.1	-4	-7.4	-0.27	-4.2	3	-8.9	-0.68	0.75	2.4	-4.4	-2.4	-10	1.2	-8.8	5.6	2.2	-5	-5.2	2	-8.7	3.3	-3.8	3.6
2.3	1.5	0.41	-4.4	-4.5	8.6	-2	-5.9	-6.3	-6.6	-1.1	4.9	-13	-1.6	-2.6	8.3	-5.2	-1.9	2.4	-3.5	-2.1	6.3	1.4	0.71	-0.75	2.2	2.1	4.5	-9	3.7	0.88	3.6	-2.5	-1.6	-3.3	3.5	-3	-1	-4.8	5.9	2.2	5.2	1.6	0.18	-3	-0.97	-1.5	-5	-1.6	-4.5
-0.23	-14	2.7	-4.9	2.3	-6.3	1.5	1.6	4.2	-0.54	1.1	2.6	-3.6	1.5	-0.33	-0.51	5.2	4.9	-5.7	-2.3	-2.3	2.4	-3.5	1	-2.6	0.82	4.2	-0.73	-10	6.9	2.4	0.79	-1.4	-3.4	-8.5	3.3	-1.3	0.92	-2.3	-1.3	-7.5	1.2	-0.87	0	-0.22	-6.9	8.8	-2.8	1.4	-2.7
2.9	-3.3	0.48	-6.8	7.8	-7.9	2.3	-2.4	15	0.06	-2.2	-4.9	2.4	-2.3	3.2	6.9	4.4	-6	0.69	-0.54	1.2	4	2.5	3.6	-0.77	-0.76	-3.1	-4.9	-1.9	3.7	3.2	-4.9	2.6	-2.5	-1.8	-2.6	1.1	0.79	-1.2	-2.4	-4.2	-4.5	0.37	-1.3	-3.8	0.79	-2.1	-9.8	-4.1	-5.9
-9.3	2.6	-5.8	-2.4	1	-9.1	7.9	-12	4.9	-2.5	4.2	-6.2	7.5	-4.8	3.7	4.3	2	8.7	3.2	2.2	0.07	5.8	1.4	0.32	2.4	3.5	-2.1	1.7	-1.6	0.27	-0.4	1.1	3.8	-5.4	-0.66	5	-1.1	0.38	-9.1	7	-2.2	-2.3	2.8	2.8	4	8	-4.3	-0.77	-1.8	-0.88
-5	-1.5	-1.9	2.4	0.21	-8	14	-5.4	-1.6	0.48	0.31	-5.9	-1.6	-5.3	0.1	-8.1	0.93	5.1	-0.27	5	-3.9	-3.9	-9.2	6.9	2.6	2.3	3	0.2	1.4	-5.8	-4.3	0.39	1	-7.2	4.8	-0.38	1.9	-1.7	-0.59	0.46	-2	-1.4	3.6	5.8	5.9	-1.1	-1.8	-3.1	-0.55	1.8
-0.95	3.9	-5.1	3.1	-2.6	-0.72	8.2	4.2	-3.8	12	-3.3	0.19	7.9	-9.3	-1.9	0.51	-5.2	5.4	2.6	-0.94	-11	-2.4	1.5	-0.8	1.6	-0.26	0.45	8	2.1	0.47	-2.5	1.7	-4.1	-5.8	1.7	3	3.5	1.2	-2	-1.8	4.9	4.7	4.6	-7.6	-1.6	-3	-1.9	-2.5	7.7	1.7
15	-4.8	-0.68	-5.5	-5.7	3.7	4.1	1.4	2.9	2	-4.7	-2	-0.52	3.5	1.9	5	-1.3	8.2	1.2	5.9	-6.7	1.6	2.1	4	1.3	-2.1	-5.5	1.5	-0.82	10	-3.6	4.1	-2.4	2.3	0.99	-2.7	2.2	-0.31	-3.1	-0.78	4	-2.7	1.2	-1.2	-4.4	6.4	3.5	5.7	11	1.6
5.5	-0.09	2.8	-7	3.4	-1.4	-3.6	-1.3	5.5	-9.2	0.2	-1.8	5.3	7.7	3.5	-5.4	4.2	-3.9	0.95	-0.78	5.3	0.72	2.6	2.4	-1.7	-2.4	2.1	1.5	-4.2	-0.84	6.8	3.4	2.5	-1.8	0.38	-4.8	5.1	-1.7	-4.9	1.5	5.8	-2	-0.05	-4.2	-1	1	-4.8	5.2	-2.3	13
-14	1.8	-6.1	-0.15	3	-8.6	1.9	-3.5	-3.4	-12	1.5	0.4	8.9	-5	-0.88	1.2	6.6	-2.5	0.89	-5.9	2.3	-3	5.5	1.6	0.32	-7.5	-2.3	1	-0.31	-5.1	0.4	1.9	-6.2	-7.2	0.1	-2.5	0.68	-1.6	-0.56	-4	7	-5.6	0.19	-5.3	-2.4	-6	3.1	-1.6	2.8	10
0.97	16	4.8	8.6	-2.1	-0.84	4.3	-1.8	-10	3.7	0.84	0.65	3.1	-2.7	2.8	2.3	-1.1	2.8	-2	1.8	-0.57	0.43	-7.2	-3.5	-1.6	-1.5	-3.6	-1.5	1.1	-7.5	-7.4	0.27	-0.91	-0.16	-0.72	-4	-2.4	2.1	-4.4	-7	0.77	-10	0.06	-2.3	-1.8	-1.9	-3.3	-4.3	-1.4	-2.9
2	15	5.3	1.3	4.1	-5.9	6.1	-1.2	0.97	1.6	1.5	-6.5	1.7	3.2	-2.7	4	3.6	17	3.1	8.4	1.3	2	1.8	-1.7	6.5	-3.6	3.5	-5.5	1.7	-9	4.2	0.47	2.5	4.8	2.7	0.96	2.8	-7.1	4	-2.7	2	-7.5	3.6	-3.8	3.5	-2.5	3.5	1.1	0.46	3.3
-0.59	0.85	5.7	3.6	7.6	3.9	8.4	-10	15	-1.2	-4.7	-3.5	-2.3	2.4	2	0.75	-8.9	2.9	3	-2.7	-1.6	-0.23	5.1	3.8	1.6	-0.53	1.2	-4.2	1.4	-6.6	0.75	-4.5	0.32	-1.4	1.2	-2.5	2.2	-4.6	1.1	1.1	1.9	-6	6.5	-4.4	3.1	3.7	-1.6	-2.3	-0.48	-6.1
2.5	-5.3	2.1	-0.81	3.5	2.4	-1.2	-10	11	-6.4	-2.4	1.6	6.6	6	-4.1	-4.3	2.2	2.8	-3.8	-3.7	-1.6	3.8	6.2	1.5	1.4	0.14	2.8	-0.39	-4.3	0.27	1.1	-1.2	-1.7	-5.4	-3.1	-3.5	1.2	2.5	1.6	-1.4	-1.8	-6.1	7.4	2.1	-1.9	0.31	-6.5	2.5	-3.6	-5.3
1	-1.5	-11	0.62	-7.7	1.6	-13	2.2	-7.3	5.9	-7.2	1.9	4.6	7.9	-2.7	-0.35	7	5.9	4.5	-1.9	0.18	-0.19	3.2	-3.1	-1.6	4.8	1.7	0.38	0.06	-0.76	-5.1	1.9	-9.9	-0.7	2.3	-1.2	-1.5	3.3	-2.2	3.6	1.7	-2.7	-2	3.2	-0.5	-3.2	-6.3	4.1	-2.4	3
-8.1	-5	3	1.9	-2.8	2.4	-15	3.9	-14	8.6	0.62	7.3	-3.1	3.3	-0.6	1.2	1.7	-0.47	-3.2	1.5	-4.7	-0.42	-7.1	-1.8	1.9	-3.2	-6	3.1	-2.8	2.6	-1.9	-6.1	-2.2	-2.2	-0.26	2.5	0.39	2	0.2	-0.11	0.47	0.47	-2.4	1.6	1.1	3	-5	7.1	-11	8.2
-10	2.5	5.8	-1.5	-0.02	0.78	-12	4.6	-4.2	6.1	-0.65	-1.1	0.76	6	-2	-4.9	-0.5	4.1	-11	-0.06	0.33	-0.4	-3.6	2.9	-2.3	-4.8	4	-1.3	0.1	2.8	2.8	-1	-1.7	4	3	4.2	2.1	-1.9	-2.8	-3.8	-1.4	1.5	3.2	-2.9	-1.6	-1.6	-6.1	6.9	-0.69	10
-1.2	-8	-1.3	2.9	-8.3	0.51	-3.6	-0.87	3.3	-8.9	0.78	-1.1	0.18	-1.5	-3.6	-4.7	5.2	-5	-6.4	4.2	1.8	-5.3	-7.8	-3.2	0.72	-1.1	-1.9	0.19	0.65	-2.4	-2.5	-2.2	-2.2	2.4	-3.8	0.37	-1.4	-3	-8.3	0.75	0.46	5	1.8	-7.4	-0.51	-0.04	4.5	3.5	3.6	3.6
5.1	2.8	6.6	3.8	3.4	3	12	-3.5	11	-2	4.8	6	0.65	-11	-2.2	2.7	6.2	3.8	-6	-4.9	-2.7	2.5	1.8	-3.9	1.6	2.8	1.8	-4.4	1.6	-8.8	0.48	-1.5	0.89	-1.7	3.1	-3	-1.4	-1.5	2.2	1	-1.3	0.72	2.9	-1.3	2	1.4	-3.1	5.6	-2.7	4.1
-4.8	3.5	-5.8	2.7	1.6	4.4	-1.1	-2.3	-1.2	4.1	0.14	7.9	-2.2	-2.5	-1.1	0.98	0.43	-4.5	1.9	7.3	5.2	-0.42	-3.1	-3.7	1.7	-1.2	-5.1	-0.39	-3.7	-4.1	-1.8	-5	7.3	-3.2	4.4	0.76	-3.5	1	-0.94	-2.9	-0.82	-8.3	-4	-4.2	3.6	-4.4	-5	3.3	0.7	1.6
1.1	-0	-5	-1.7	-1.5	3.9	-7.8	-0.08	-7.3	9.1	5.2	2.3	-9.1	-0.94	-4.1	4.4	3.9	-1.9	-2.9	0.8	0.23	-2.9	-5.3	-2.7	-4.8	-1.7	2.7	-0.46	1.8	-13	-2.1	-6.8	-1.2	-5.5	-1.2	1.5	-0.37	-3.9	0.47	-3.8	1.5	-3.6	-3.6	2.3	-0.75	-3	-4.5	-9.2	1.3	-6.2
0.18	-4.5	-3.5	-4.1	-4.1	5.3	-15	-3.6	0.62	-4.4	4.3	0.17	7.8	4.9	0.81	-0.88	-4.9	-4	-2	-0.73	-4.7	-1.5	-1.3	1.8	-0.15	0.42	0.13	-0.1	-2	-10	6.1	-3.6	-2	2.5	-5	-5.7	1.8	0.77	0.4	-5.2	-2.5	1.9	-0.66	-0.82	6.5	-0.29	0.23	-3.5	2.4	-6.9
1.7	-3.9	1.9	-5.4	-1.6	-0.9	-4.5	-1.6	3.3	-11	2.1	-2	8.5	-1.6	1.2	-1	0.3	1.1	1.8	2.3	2.5	0.93	2.8	0.69	-1.6	-0.22	-0.06	-0.24	-1.6	-5.5	3.5	-4.1	-0.15	0.01	-5.9	-4.8	2.3	-0.1	-3	0.14	-4.3	1.5	1.2	2.9	2.6	-1.8	-1.5	-0.28	-6.2	1.6
-2.4	1.9	3.9	-6.2	-4.2	3.4	0.1	4.1	1.7	5.6	1.1	-3.3	4	-10	3.2	7.8	5.1	6.8	2.8	-4.6	-1.2	2	1.1	1.3	1.4	0.37	-2.5	-5.3	-1.1	-4	-0.32	-1.6	-0.8	-4.4	-2.4	-1.6	2.9	3.1	-2	1.1	3.8	7	2.9	-3	1.1	-8.1	3.8	1.1	0.26	-1.5
-1.7	8.2	9.5	1.1	8	5.1	1.7	3.8	0.34	4.4	11	5	7.1	-0.66	-0.37	6.7	-2.9	5.8	4.6	-0.27	-3.8	3.8	9.7	-2.2	-2.3	5.1	3.3	-2.5	-0.04	-4.2	-0.36	-3.9	5.5	-2.5	2.1	1.8	1.1	3.3	0.18	-5.3	4.7	-3.2	2.7	2.8	2.5	-0.54	6.5	5.7	9.6	10
4.8	7.5	6.4	2.1	6.3	6.5	2	9.2	1.8	11	9.8	9.2	7.3	-7.1	-4.9	-3.3	-7.8	9.2	3.6	-4.7	-2.8	5.9	5.8	0.01	1.7	7.5	8.8	-7.4	2	2	5.8	0.41	2.6	11	4.5	3	0.89	0.62	4.3	-1.4	2	-4.8	1.6	12	4.8	5.9	5.1	6.5	6	1.2
1.2	2.2	6.7	3.8	4.9	2.7	3.4	4.3	5	-1.9	6.8	-4.3	3.6	2.1	2.5	0.47	1.4	2.2	-0.98	-5.8	4.7	3.2	3.7	-4.9	4.6	-1.6	-6.5	-1.1	-1.5	5	-2.4	1.7	2.9	4	-7.3	1.6	-2	0.57	-2.5	0.88	-5.9	-1.3	0.75	-2.5	1.3	3.8	-2.7	6.4	-3.7	3.8
6	-16	6.7	-4.6	8.3	-5.8	7.1	-12	12	-15	8.1	-6.1	-3.1	-10	0.03	-2.2	4.4	-9.1	-4	-4	3.4	-1	-7.8	-2.3	-0.6	-2.7	-7.4	2.9	-2.2	3.8	-2.5	-1.7	8.7	-5.1	-5.2	0.61	-2.1	5.2	2.9	-0.37	-7.3	3.5	8.4	1.6	5.9	-0.12	-1.3	3.4	0.19	8.5
-5.9	-12	0.63	-3.2	7	-5.3	11	-20	7.8	-13	5	-1.9	-2.7	-2.5	3.5	1.5	4.7	-11	-1.1	1.9	4.7	-4.9	4.7	-3.7	4.8	-2.3	4.7	-0.46	-4.6	-3.3	2.3	-2.1	9.8	-3	-2.2	-0.24	2.1	-0.1	3.1	-1.5	-0.09	1.2	5.2	-1	3.1	-1.5	-1.2	-0.11	6.7	0.87
-16	-0.48	-3.1	8.2	6.4	2.9	7.9	-0.37	-4.7	-0.59	8.3	1.2	7.5	6.6	3.7	-0.72	-0.22	3.1	7.3	-2.9	-1.6	2.7	2.2	2.3	-0.65	0.44	-3.6	2.3	-0.06	4.8	5.2	1.1	6.5	1.2	-1.5	2.5	-1.2	4.3	2.6	1	0.41	2.4	-0.65	0.14	8.4	-0.86	6.8	3.3	11	1.7
5.7	5.1	1.3	3.3	-4	0.42	-6.4	11	-6	11	-2.1	2.4	0.8	0.15	-0.86	1.3	-5	-4	1.6	-0.82	-6.3	1.1	-4.3	3.4	-0.86	5.2	5.8	1.1	2.4	7.9	7.4	-2.5	-1.6	6.1	1.6	4.2	-3.1	4.8	3.1	1.5	1.6	2.8	-0.33	6.4	2.3	7.2	-0.58	-0.31	-0.57	2.5
3.5	4.9	-2.3	-2.3	-7.8	-5.8	-8.9	7.4	-9.3	3.1	-6.7	-4.5	-12	-0.43	2.7	-1.1	1.3	0.82	2	0.42	5.8	-3.8	-4.5	-6.7	-0.48	-2.5	-1.2	2.7	1.8	3	-2.4	0.09	-1.8	-2.8	-1.9	0.6	-2.6	1.3	-2.8	-0.29	-2	-2.6	-1.4	-1.3	-1.7	1.6	-4	-6.3	2.6	-2.7
-3	-3.6	-4	-1.3	-12	-2.8	-9.3	-2.5	-8.1	-4.9	0.24	-5	1.5	-2	1.5	-2	-4.9	-8.8	3.9	-0.68	3.3	-6.2	0.54	-4.9	-0.99	1.9	-0.08	1.7	-3	-2.5	-1.4	4.8	6.7	0.24	-1.6	-1.9	-4.2	0.08	-2.2	-0.37	-5.2	2.5	2.4	-2.4	2.9	-3.5	-4.1	-4.9	0.13	-4.4
-0.81	-10	6.2	-0.81	3.8	0.47	2.3	1.5	2.4	-6.1	-1	0.92	2.9	-3.7	3	-4.8	-3.9	7.4	4.5	-5	-1.6	-1	7.9	-3.3	-1.8	0.3	-7.7	2.9	-2.5	1.9	-5.3	5.3	6.1	3.5	2.5	2.5	-5	1.6	-0.9	-1.9	-6.1	1.1	3.8	-0.06	-1.5	-5.6	0.6	-6.5	-3	-11
3.1	-4.2	-2.8	-1.6	-1.1	0.28	10	-0.53	6.2	-2.5	-4.2	1.2	0.95	-0.63	2.9	-0.39	5.5	0.66	1.9	-5.9	-1.9	-4.2	1.8	-1.5	3.5	-3.6	4.7	5.2	4	-2.9	4.2	4.3	-5.3	7.2	2.5	2.5	-0.09	3.7	4.4	-0.81	-0.17	-1.4	0.19	1.6	-6.4	-1.2	-3.5	-7.7	-3.4	-3.9
-2.2	1.5	-2.4	-3.8	-7.6	-0.71	-0.53	-12	1	1.5	-2.7	-0.08	3.6	2.1	1.4	-3.6	13	-1.7	6.3	-5.1	2.4	-2.2	4	-1.9	2.5	1.9	-2.9	-4.6	5.1	-1.3	3.7	-2.2	3.6	4.6	6.1	-1.8	-0.32	-3.6	5.3	-2	1.1	-0.77	-1.1	1.4	0.41	-2	-5.9	-0.36	2.9	3.6
4.5	-13	5.2	1.8	1.1	-7.5	3.6	-8.6	0.24	-2	1.8	-4.3	-1.9	10	2.7	0.82	-0.87	1.8	3.8	4.6	4.4	-2.4	1.9	4.9	-1.4	0.79	1.3	1.9	0.91	-1.4	-2.1	-3.5	-0.59	4.8	2.9	0.63	0.26	-2.9	2.2	3.6	-2.6	7.8	-0.94	-1.9	0.93	3	4.8	15	10	5
2.4	-8.4	3.4	-2.9	5.1	-1.5	12	0.58	4.6	-2.2	1.6	-8	-1.2	-3.2	8.7	0.66	7.6	-3.2	-6.1	4.5	2	-1.8	-2	5.9	-2.9	-4.2	1.4	4.9	1.8	0.63	5.8	1.6	-4.2	-0.23	1.8	-6.4	1.1	-2.2	1.3	-0.44	-1.7	1.2	1.9	-8.6	4.9	-0.99	9.9	7	4.4	8.8
8.3	-4.8	0.74	-4.6	0.41	4.8	4.4	-3.4	7.5	-0.87	2.1	-3.2	-0.61	-0.32	-0.87	4.8	11	3.5	1.7	7.1	2.4	4.7	3.8	6.2	3	0.19	7.3	4.2	4.3	-0.71	1.4	3.4	-1.6	-3.4	0.31	-0.54	2.5	2.7	0.46	-4.8	0.62	1.7	4.5	-2.3	1.2	0.16	9.2	-2.5	4.6	-2.6
10	5.8	-0.86	8.3	-0.52	8.1	-6.2	8.2	4.6	2.8	9.3	1.7	8.4	-2.5	0.51	-1.7	-1.8	2.4	6.3	-0.2	3.4	-4.8	4.2	-2.9	7.3	5	1.6	7.8	0.11	1.7	-0.05	4.9	3.1	1.3	0.47	1.1	5.8	3.4	3	1.1	4.4	5	5.1	2.5	-13	2.1	0.23	-0.94	7.3	-6
-0.4	2.7	-7.8	2.2	-3.3	3	-1.7	10	-3.8	9.2	7.1	0.81	6.5	-6.2	-3.9	-0.54	-6.5	-5	5.4	2.3	1.3	-3.1	5.8	-2.1	-1.2	3.6	-5.8	1.5	-2.5	10	-1.3	3.1	1.1	4.5	0.37	6.3	1.6	0.23	0.2	1.8	-0.52	4.8	2.3	1.1	-4.5	6.9	0.43	-6.1	5.7	-9
-0.94	12	-5.5	2	-3.7	1.2	-0.8	6	-12	4.1	-3.5	3.2	4.5	-2.5	2.4	2.7	5.8	7.2	2.9	-0.76	-1.4	6	-3.2	-6.2	-5.6	-1.9	10	-2.3	3	1.1	3.9	6.8	1.4	1.4	1.7	1	-0.87	-3.1	4.8	-1.2	4	4.7	-0.98	-2.1	1.6	1.7	7.6	-1.4	9.3	-0.76
6.7	2.8	-6.4	5.9	-3.3	5.1	-8.9	5.8	-1.9	-3	-6.7	5	-2.2	4.2	2	-3.9	6.1	-7.3	0.62	-4.1	4.2	2.2	-1.5	-4.2	-0.61	-5.1	6.2	-3	0.53	4.5	6.5	3.2	3.9	-4.2	-0.89	2	2.4	0.24	4	0.25	2.6	-4.9	-2	-7.2	4.5	-8.2	4.3	0.98	4.3	0.5
2.6	4.8	-1.5	-4.6	-4.4	0.12	-4.6	10	4.4	-2	-8.7	-2.3	-2.8	-4.3	-6.8	0.46	2	4.6	0.46	0.21	1.5	-1.6	-7.7	-4.8	0.73	-3.3	-3.4	-0.79	1.9	2.7	-1.4	-3.4	-1.9	-7.5	4.4	2.8	-1.5	-3.5	-0.05	-3.5	7.8	-5.4	-1.1	-2.1	-4.8	-3.7	-0.2	-2.8	-4.4	-6.8
-0.78	-6.5	-3.3	-3.5	-2.5	0.38	-3.2	-7.9	1.1	-2.8	-1.3	-2	-12	0.94	-2.5	-1.7	0.24	-4.6	-6.8	2.8	-0.93	-0.75	-8.9	-2.2	4.8	0.14	-4.7	0.83	-1.8	-2.2	0.54	-3.2	3.4	-4.7	-2.1	-1.5	-6.2	-0.27	-0.1	-5.9	1.4	-1.9	0.79	-2.2	3.4	-0.11	-7.5	-5.2	-11	-7.4
0.94	-12	-8.3	-16	-8.6	-14	-6.9	-17	-6.7	-1.8	-0.6	-6	5.1	-1.4	4	1.2	3.2	2.5	-0.89	3.8	3.5	-0.02	5.9	1.6	1.7	2.1	-0.04	-7.4	4.3	-3.6	3.8	-7.9	-2.4	-4.3	-1.8	-2.9	-2.7	-1.1	3.7	-7.5	0.16	-4.3	1.9	1.6	2.4	-0.56	-0.08	-5.8	-2	-7.6
-7.2	-5.2	-4.3	-5.9	-6.5	-9.8	-2.6	-16	-4.7	6.8	-2.5	-1.2	-12	-7.2	4.8	1.4	0.68	6.8	-5.5	4.7	10	1.1	2.7	4.8	-0.86	6.8	-0.63	6.5	3.5	-8.6	3.6	-3.9	0.78	-4	-0.52	6.2	3.6	1.6	3.4	-1.7	1.2	1.9	-1.7	3.7	-0.09	4.9	1.2	-2.6	-2.8	-8.5
-8.7	-4	-2.4	-0.55	-0.2	1.7	0.28	2.5	-0.44	14	-2.9	4.8	-5.1	1.9	-5	-10	5.5	0.74	1.2	-0.74	-0.12	4.6	-2.7	4.8	1.2	6.8	-2	-3.6	2.8	0.7	1.5	1.2	5.3	-0.15	5.3	3	-3	-0.42	4.1	0.34	3	-2.8	5.8	0.06	2.5	-1.5	2.7	-0.9	3.2	0.36
2.5	-2.7	1	-1.1	0.4	2.4	3.2	5.9	3.7	-2.7	2	5	-0.5	-11	3	-1.2	0.72	1.4	0.5	2.7	1.7	-2	2	-3.2	2.7	2.1	1.3	2.8	-0.93	4.3	-2.3	2	-4.9	0.1	3.2	1.4	0.07	-3.3	5.4	-3	3.7	-0.2	-1.3	-1.6	-6.1	-1.3	2.1	-3.9	12	-1.6
4.7	-6.3	-0.77	0.01	3	6	-0.03	5.1	1.6	-4.6	3.2	-0.45	7.4	-10	0.82	2.5	4.1	-2.6	1.6	-2.9	2.4	-0.85	5.7	-6.5	1.4	-4.1	4.8	-3.5	4.6	3.1	-4.2	0.49	-7.4	-6.1	1	3.5	4.7	-3	3.2	0.97	2.5	7.6	-4	-0.49	-4.6	0.57	-0.62	-2	3	-1.7
-7.9	0.75	-6.2	-7.2	0.45	0.51	-7.5	1.7	-3.3	-1.3	-1	-5.8	-3	3.9	-1.4	-5.2	1.2	-6.1	-1.7	-0.35	0.3	-5	3.2	1.4	0.95	-3.9	2.2	-2.6	0.19	3.7	-3.9	-3.3	-4.2	2.9	-0.38	1.8	1.4	1.2	-5.9	0.3	6.4	4.3	-1.9	5.4	-3.2	1	-4.2	-2.2	-3.4	3.7
-5.3	-3.1	-3.7	-4.9	-3	-12	-2.2	-14	-3.7	1.4	2.4	-1.7	-0.49	4.9	-0.44	-8.1	-7.4	-8.7	2.5	-8.4	0.56	-3.6	-1.4	-0.46	-1.4	0.95	3.4	1.4	0.31	2.2	-2.3	-5	-4.5	-6.5	0.79	-3.6	-0.55	1.4	-0.65	0.53	7.2	-4.3	2.6	0.96	-0.36	-4.6	-2.6	3.9	-0.31	-2.8
-5.2	-1.4	-8.3	-0.51	-7	-11	2.1	-12	1	6.9	-4.6	0.87	3.9	0.6	-7	0.54	-3.6	1.8	-2.3	-1.1	7.3	-3.2	3.5	6.7	1.4	1.9	-2	-3.6	8.3	2.2	-1	3.4	-0.61	-6.3	-1.2	-0.86	-2.9	-1.4	0.47	3.5	2.6	-1.3	-1.2	4.8	3.5	-2.3	7.9	-6.8	-0.09	-1.9
7	-8.5	14	-0.86	5.1	-4	7.7	-0.64	11	-4.8	3.1	-7.5	3	0.32	3.2	3.8	3.6	-8	2.3	-0.07	2.6	-2.5	6.7	0.53	-4	2.6	0.36	-0.87	5.9	6.1	4.4	0.53	7.2	-7.3	2.4	-0.29	3.6	1.8	4.3	1.1	0.77	-3.8	0.79	4.1	-3	-1.5	7	-1.9	8.1	1.7
17	-7.5	14	1.1	13	1.2	20	0.01	16	-13	9.3	-10	14	-3.3	1.9	0.49	9.5	-8.7	1.7	-0.89	4.1	-3.6	15	-5.7	0.89	-1.3	1.1	-7	7	-4.3	5.6	-1.9	7	0.96	-1.2	-4.2	3	-1.5	6.5	-8.7	3.6	-1.3	0.92	-2.2	3.1	-9.8	9.9	0.69	7.1	2.4
5.2	-2.9	-1.4	3.3	12	-3.2	16	-5.4	9.1	1.8	12	1.6	2.6	12	2.8	1	3.2	-6.9	3.8	0.19	4.6	-0.43	4.4	2.2	5.6	0.57	2.9	-0.39	2.8	-8.4	5.7	1.9	5.4	1.4	4.4	-4.1	3.4	3.1	8	-12	3.4	-1.3	5.2	1.3	2.1	-9.8	2.5	2.9	-0.36	0.08
-12	2.6	-11	0.5	-2.9	-4	2.8	2.8	-7	6	2.3	-3	-9.5	1.9	-6.1	-0.31	-2	5.1	1.3	2.8	-5.7	-0.69	-5.8	0.45	-0.56	0.44	-1.9	3	-3.2	0.59	-6.5	-3.1	-3.3	1.2	6.1	-3.3	1.9	-4.4	-2.8	1.2	5.1	-0.4	-0.51	-4.1	-9.2	-7.6	4.4	-3.3	-1.8	-4.8
-13	1.4	-9.1	-1.1	-10	-6.4	-14	6.6	-6.7	0.13	3.6	-5.3	-4.1	4.7	-2	6.9	-10	6.5	-4.9	5.2	-11	0.07	4.5	5.3	-2.6	-7.3	0.39	-5	2.6	-6.8	-4.9	-1.3	4.8	4.4	0.32	-1.2	-2.3	0	-2.2	-5.5	0.54	-5.1	-1.7	-6.1	-3.2	-3.9	6.9	2	-4.3	-8.6
-0.62	8.7	-0	2.1	3.3	1	-4.4	10	-1.2	-0.62	1.6	-6	-1.6	-2.7	-2.8	2.1	-1.8	5.8	-7	2.1	0.78	4.2	-2.2	-0.06	-1.8	-2.7	-0.79	0.87	-2.4	-5.9	0.37	-0.11	3.7	-0.02	2.3	-0.96	1.8	-2.2	-4.1	2.2	1.7	-5.4	1.8	-3.5	-0.02	-6.4	6.7	0.73	-1.1	-3.2
8.6	-4.1	0.61	-1.5	3.1	3.4	3.6	5.2	-0.27	-8.1	5.4	-6.2	-0.43	-5.5	-2.1	-1.9	-10	4.6	0.44	-1.1	-5.6	7.3	-2.7	0.7	1.9	-5.6	6.5	-8.3	-5.3	0.21	1.7	-6.4	-4.5	-11	6.9	-3.7	-1.9	-6.5	-7.6	0.33	4.8	-2.9	-0.8	-7	0.48	-4.7	-3.9	4.1	1.5	2.5
-5.3	-3.4	-0.6	2.5	0.94	-0.98	4.4	2.4	-4.5	0.54	2.9	1.3	-1.1	-6.2	-0.45	2.4	-11	0.9	-1.7	-1.9	-6	5.6	4.4	2.6	-1	-6.7	7.6	0.77	1.3	4.8	0.19	-2	-4.6	-2.3	3.2	-4.4	1.2	-2.1	2.4	10	-3.9	-1.2	-5.9	5.1	-12	0.99	-8.7	8.3	-3.7	5.8
2	7.7	7.9	6.1	9.9	-4.1	5.3	-5	-8	-3.4	5.8	-1.3	-7.9	-0.42	0.16	5.9	-1.6	7.5	-5	4.8	0.7	0.26	-4.5	-0.83	-5.5	-0.63	-2	-1.8	3.6	-2.4	0.38	-5	-4.7	7.8	2.4	0.32	-3.2	-0.69	-0.17	3.6	-3.1	0.74	-2.5	3.9	-4.7	2.3	-0.47	-2.6	-3.3	-3.6
-2.1	-0.41	5.8	3.2	8.7	-1.7	3.6	-6.6	-9.6	4.1	-3.8	1.3	7.4	7.8	-3	7.6	1.2	-4.4	-4.8	4.4	1.3	2.9	-0.21	-2	-6.1	5.7	6.3	1.1	-3.3	3	1.9	0.41	-2.9	2	-0.85	-2.4	0.41	2.6	0.12	0.53	1.5	-1.8	-7.1	-0.99	1.5	3.9	3.5	-1.4	-1.8	5.2
-5.3	-0.09	1.9	-0.75	5.4	0.44	-1.5	7.4	-1.7	11	2.4	-1.3	6.6	3	-0.9	2.9	-7.1	-2	0.78	-1.1	-3.3	3.9	7	-5.2	-0.58	-0.3	0.56	-4.9	1.9	8.6	1.3	-1.6	4.7	5.8	-1.4	0.05	-2.4	-0.52	2.3	-2	-0.1	-1.6	0.53	3.4	-8.6	9.4	-1.8	6.7	-1.3	7.2
5.6	-1.6	2.6	-3.6	6.8	-0.05	-6.6	5.7	10	6.8	12	5.5	-12	7	0.74	1.7	2	6.5	-0.21	3.2	-5	6.5	-2.2	-3.9	1.9	2.6	-2.5	6.6	-2.1	0.7	-0.72	1.4	7.2	-2.7	1.4	3.5	3.4	5.1	6.5	3	0.62	-2.2	5.3	5.9	7.5	9.3	6.1	6.7	0.96	8.2
7.4	-2.2	2	-1.7	-4.1	4.5	-10	-2.6	20	-7.8	5.7	9.8	1.8	-5.6	-0.29	-1.8	6.5	1.8	7.4	-4.3	-1.2	2.2	5.5	-12	0.95	0.79	-1.4	-5.8	0.35	-8.1	-1.2	1.6	6.7	-0.62	0.9	-6.3	1.1	-2.6	4.2	0.96	4.2	1.3	4.3	-5.2	7.3	-2.8	2.2	1.9	-0.89	5.2
2.9	7.9	1.9	2.6	-4	4.8	3	-5.3	4.9	-6.4	0.27	2.8	-2.2	-11	-3.9	-8.2	-3.4	-5.3	-2.1	-6.2	4.3	-1.9	-0.25	-12	-0.88	0.65	2.9	-7	-0.45	-9.6	1.6	4.2	-0.71	3.1	1.5	-3.3	-1.6	-1.4	3	0.72	-0.86	-0.05	0.63	-5.9	-0.52	-5.9	3	-8.6	1.8	-7.4
-5.7	12	0.76	10	3.8	8.5	1.5	3.5	-8.2	-0.17	0.95	9.4	3.9	1.6	-7.5	3.3	-10	2.7	-6.3	2	-3	1.2	-3.5	-0.52	2.2	0.61	-0.97	-4.2	-0.94	2.1	2.9	-0.75	4.3	8.8	-1.8	4.1	-0.2	0.29	0.75	6.5	-1.3	-5.8	-0.93	6.3	-0.13	5.7	4.7	-3.6	3.3	-3.3
-2.4	-1.9	2	1.4	1.4	0.6	-3.7	12	4.1	10	2.4	-3.7	7.2	3.3	2.4	2.9	7	12	1.7	2.5	4.1	2.1	3.6	5.4	3.1	-2.1	-4.5	0.42	2.4	-4.6	6.2	-4.8	3.3	-2.4	2.4	-1.8	-0.9	-1.8	6.3	2.4	-5.5	-5.2	-1.6	4	2.2	8.2	-0.77	9.8	1.9	-1.2
6.8	11	-2.3	-3.4	0.16	-2	-0.98	6.3	7.8	-5.7	3.7	-4	3.5	2.8	-0	-2.7	9.3	0.21	0.73	1.2	6	-0.64	0.68	4.9	-1.9	0.41	-0.98	-2.3	2.2	-4.3	1.3	-3.4	-1.4	0.5	2.4	-1.2	3.6	-0.27	5	0.16	-5.5	0.71	4.4	-0.41	-1.1	3.8	1	-1.7	-2.6	1.8
11	5.2	6.3	-4	0.4	0.19	-2.9	4.5	11	-4	-1.1	-1.5	-0.4	0.26	-0.31	-3.1	-6	-2.9	-0.82	-2.7	-2.7	1.1	-4	2.5	-1.1	-1.2	0.11	-4.1	-2.2	-4.2	-0.09	5.2	-0.05	-9.1	-2	-2.7	-0.89	0.95	-4.8	-2.7	0.49	0.55	2.8	-0.59	-5	-1.3	0.93	-2.5	-5	-7.2
6.2	-1.4	10	-0.27	8.4	0.64	8.2	6.4	16	-0.1	8.1	0.37	-9.9	-7.2	0.96	-4.3	-3.8	3.4	0.4	0.02	0.69	-4.1	-0.57	-3.8	2.8	-6.9	-3	-1.9	-3.9	-6.2	-2.4	5.2	-6	-7.7	1.1	-5.9	-1.3	-1.6	-6.3	-4.6	-0.12	-5	-0.38	-4.1	3.6	-0.11	8	-4.1	-0.5	-6.4
5.2	-2	6.5	-0.53	0.87	1.7	6	0.39	-4.8	-2.9	-5.7	-2.8	4.6	-5.8	0.64	-0.13	-1.3	-8.3	0.74	-6.2	6.5	-9.4	6	-1.8	3	-0.64	-2.8	4.8	-3.5	-9	0.58	-0.2	-3.2	-0.13	3.3	-1.5	-1.8	-0.91	1.9	-1.1	5.1	-2.9	4.7	-2.4	3	-8	4.6	-9.8	2	-13
-0.49	5.8	4.9	6.3	5.5	12	6.9	6.5	-0.56	11	2.2	7.1	4.6	5.2	2.1	1.1	-0.36	-7.3	1.6	7	0.65	-1.3	3	2.5	1.7	1.8	0.5	1.6	3.8	-3.1	1.2	5.8	4.5	12	0.75	-3.9	-0.73	1.6	5.3	4.9	-5.2	0.52	-1.9	-0.19	-0.06	1.4	-4.1	1.4	-8.5	6.1
1.4	5.5	-2.6	7.4	3.8	15	5.2	13	-2.8	7.9	9.8	11	-2.2	16	-4.5	-1.8	-1.9	-2.4	-4.4	4	1.7	3.5	-3.3	3.5	-1.8	0.28	-1.7	-0.95	-3.5	-3.9	-1.5	-1.1	-4.7	2.8	-6.7	-3.3	-0.48	-0.49	-4.8	2	-6.7	-6.1	-6.3	1.6	-6.1	0.43	-3.2	7.2	-11	11
1.1	-11	-7	0.59	-6.1	2.1	-1.1	5.3	2.9	-0.63	4.6	7.9	5	6	-5	-0.81	-0.15	0.65	-3.5	3	1	-8.9	-8	-3.3	-3.8	1.4	-2.2	5	-7.1	0.35	-2.6	0.93	1	0.48	-5.6	-4	-2.7	2.1	1.5	0.2	-3.7	-3.2	-0.4	-1.4	-7	-5.1	2.8	2.8	-3	-1.6
10	2.8	2.1	2.7	2.3	-2.2	-5	-4.2	3	2.5	-3	-9.1	1.7	-7.1	-1.9	0.69	-2.6	-2.9	-1.6	-2.6	1.3	-4	-1.7	-1.2	0.89	-0.98	-2.6	1.1	-4.8	-3.9	-1.9	0.32	-0.87	-5.3	-2.6	-5.5	-0.67	0.03	-3.9	-0.42	0.17	-1.9	3.4	2.5	4.1	2.5	-2.6	-1.2	2.8	-2.8
-1.7	4.4	3.6	0.89	-4.7	-0.57	-3.8	-2.4	-8.6	-1.9	-4.4	-2.3	-5.2	-0.26	-2.1	2.6	-8	-3.9	-1.7	-0.58	-7	3.6	1.9	-1.4	-1.6	-1.1	-1.1	2.4	-5.7	-1.1	-0.01	-0.51	-4.3	-1.8	-0.71	-2.4	-0.63	-2.3	-4.5	0.84	0.51	1.8	-5	-1.4	-4	7.7	3.9	10	-2	12
1.6	-5.3	1.2	1.2	-2.4	2.9	6.1	0.58	-11	-1.1	-2.3	2.8	-2.2	-4.6	2.3	-9	-4.5	-5.6	1.3	-5.7	-1.4	0.72	3.1	-0.46	-2.2	-3	-1.2	2.1	-5.3	-1.7	-2.1	-1.8	-4.1	3.7	1.9	4.8	-0.23	3	1.4	3.8	-0.54	-2.8	-2.6	-0.23	-4.2	7.3	-1.3	8.7	1.1	9.6
-3.3	-14	-4.8	3.8	-6	-2.5	-0.1	-9.2	-9	-9.1	-2.5	-1.8	5.5	-2.8	-5.9	-9.9	-4.5	-12	0.35	-9.2	-3.9	-8	-3.6	3.1	3.4	-2.2	0.91	-2.9	-5	7	3	-2.9	-1.3	0.37	0.11	1.9	0.8	-1.7	2.8	-1.4	-1.5	0.49	-1.3	-0.9	-0.91	2.2	-4.3	-3.4	5.3	-6.3
-0.57	-9.1	-5.5	-2.2	-0.35	-7.2	2.9	-10	6.4	1.8	3.5	-2.2	5.3	-0.99	-1.2	3.4	0.79	-3.3	3.5	0.14	-3.1	-1.8	-0.47	4.8	0.76	4.7	0.05	1.2	3.3	6.5	0.83	0.44	1.9	-5.8	-3.8	2.2	1.3	-1.6	-6.1	-2.1	-0.42	3.3	-1.7	3	-1.6	2.1	4.8	-2.9	-0.09	-6.6
-6.9	1.8	-9.4	9.3	-14	-1.7	0.54	-4.9	6.5	6.3	-0.4	5.1	5.5	-1	-7.3	6.4	-2.3	4.9	-4.6	2	-1.5	1.8	4.9	-2.9	4.1	4.8	3	-3.3	0.76	0.28	-1.3	-0.47	-10	-1.3	0.76	-5.3	-1.3	-0.72	-7.2	-4.6	-1.7	0.83	-3.1	2.1	-8.8	-1.3	-7.2	4.4	-12	-1.4
4.2	6.6	1.2	4.2	-11	-1.3	6.8	13	5.2	5.8	-6.6	4.3	9.3	1.1	2.9	-2.5	-4.1	3.6	1.8	-5	-8	0.77	4.2	2.9	1	-1	-5.4	-0.12	1.6	-2.4	-5.1	-3.1	-6.4	1.4	6.8	-0.8	0.97	-1.1	-3.5	-3.1	3	-1.8	5	-9.6	0.72	-5.9	-4.6	8.6	-13	2.2
0.82	-0.09	5.3	0	7.7	0.97	9.3	9.6	9	-7.3	3	0.82	3	3.3	3.1	-2.8	4.9	3.1	-1.1	-3.9	0.29	-4.2	-4.8	-0.53	5.4	-1.8	-5.2	-9.5	-2.4	-2.1	-2.2	-12	2.8	-0.69	-1.5	-2.5	1.6	0.86	3	-5.4	2.5	-2.6	2	-4.9	6.9	-8.2	5.1	-4.6	0.65	-4.6
4.2	-7.6	-0.54	-0.74	2.9	-4	1.7	-2	0.24	-9.6	0.67	5.2	0.86	-3.4	3	-7.8	4.5	-7.6	-0.1	-1.8	2	-7.2	-6.5	-12	-2	-2.3	4.4	3.4	4.1	-3.4	2	-3.8	4.4	3.4	-9.1	-3.3	-1	-0.51	-0.14	-6.2	-5.2	-1.6	0.61	0.71	3.2	-4.8	5.5	-13	5.3	-9
-12	-0.13	-6.2	0.28	3.1	0.37	-7.5	-8.4	-9.3	0.02	2.5	4.9	-9.5	4	3.3	0.11	-0.76	-7.8	2.2	0.35	-6.2	-5.7	6	-0.39	-3.7	-2.8	0.59	-2	2.1	-7.4	-0.25	2	0.08	2.3	0.03	2	1	1.5	4.2	-4.4	3	0.23	-0.64	4	0.86	2.3	3.9	-7	3.8	-4.7
0.72	9.5	0.28	-1.1	0.96	-5.1	-3.1	-5.1	-2.3	6.6	-3.7	-3.1	1.5	2	-0.02	-2.3	-6.3	-1.6	5.8	0.66	-3.3	8.2	4.3	-3.4	-1.1	-0.97	3.1	0.54	4.6	-3.5	2.4	-0.01	-2.1	0.97	-2	-1.6	1.4	-1	1.1	-4.5	4	-0.32	1.1	0.52	4.1	-1.4	-2.2	0.68	0.66	-6.7
2.6	0.58	4	-3.9	1.3	-8.4	8.5	0.33	5.4	4.1	-2.3	-6	13	-8.8	4.1	-4	0.63	-1.6	4.1	-1	-0.47	1	6.7	-2.6	-2.9	-2.6	2.2	-4.2	3.8	-2.8	2.3	1.2	-1.6	-1.1	1.3	4.1	0.44	-1.9	0.56	0.11	-2.1	0.07	0.5	-1	7.2	1.9	2.1	3.1	0.49	0.45
3.1	4.1	-0.12	3	8.7	-4.1	8.1	6.9	6.9	4.9	5.5	-1.7	-5.1	8	6.8	3.8	-0.27	5.4	3.3	4.2	3.5	2.1	-0.83	2.6	-1.1	-5.3	4.7	7.4	5.4	4.9	-0.95	3.3	-2.3	-0.82	1.4	1.6	1.2	3.6	1.6	4.1	-0.78	-5.8	-1.9	-0.46	1.3	0.8	2.8	-1.4	6.3	5
-7.2	-11	4.5	-0.69	7.9	1.1	9	3.6	6.1	-7.6	2.2	7.9	-2.8	6.5	0.52	-0.59	1.5	0.82	2.2	3.4	-3.2	-8.9	0.93	0.57	0.57	2.1	3.2	4.7	7.1	3.1	2.1	1.1	-1.5	0.73	6.3	2.7	-1.1	2.9	-1.3	3.5	1.9	-1.4	4	-2.1	0.86	-5.4	3.4	2.7	3	4.5
-13	1.3	-10	-9.4	-3	-6.2	7.5	-7.4	-8.9	-16	-0.35	2.1	6	-0.61	1.2	-0.6	6.3	1.7	-1.1	0.91	-0.15	0.33	-3.6	6	-0.95	0.11	4	4.6	1.1	3.1	-2.2	5.3	-4.3	0.01	0.69	0.15	-3.2	3.2	-7.9	1.9	5.8	1.8	-4.4	-3.1	2.2	-8.3	-1.2	4.5	-1.8	11
-3.2	-2	-5.5	-3.2	-4.7	-6.2	-9.4	-11	-13	-12	-1.4	-3.2	0.88	4	0.32	-3.9	2.6	1	4.6	-9.4	-3.9	6	-3.9	-0.18	-4.5	-3.1	-3.6	0.52	1	1.2	-2.3	5.1	-5.9	4.2	2	3.3	-1.7	2.8	1	2.3	-3.5	2.8	-7.3	-4.1	-0.96	-0.33	-5.8	-2.2	-3.5	1.7
0.18	-1.2	-3.7	-2.4	-7	-2.1	-13	-2.7	-5.1	1.1	-2.4	4.5	-3	6.5	-0.73	1.6	3.1	-3.6	0.56	2.6	-3.8	-0.09	2.9	2.2	-0.89	0.49	-3.6	-6	-0.89	-1.1	-4	-4.5	0.29	4.2	2.5	3.5	-0.12	0.6	-0.53	4	0.6	-1	2.3	2.7	-2.8	1.8	-1.3	-6.8	0.49	-2.6
-11	-3.3	0.84	-1	2.3	6.2	-0.01	0.77	-1.9	8.7	4.2	4.2	6.1	4.8	-3.2	1.8	2.9	-1.3	3.6	5.7	-6.1	2.9	2.6	7.2	-0.83	3.6	-1.9	3	0.02	-0.23	-6.5	1.1	0.55	-4.7	0.11	-1.1	-1.9	-1.2	-3.1	-5.8	-3	3.8	-2	-0.2	1.3	1.9	-1.1	1.5	-2.7	3.3
-1.8	6.9	2.4	2.9	10	8.9	0.34	11	-3.6	11	0.4	4.5	-2.1	7.3	5.5	0.6	7.9	8.5	-3.2	6	8.3	3.1	5.6	1.6	2.6	0.84	1.6	0.45	-1.1	0.05	1	-2.2	-7.4	-2	-0.4	0.28	3.6	-4.9	-2.2	-0.76	2.7	4.2	-4.6	-0.63	0.52	-0.18	-5.1	1.5	2.7	-3.5
4	0.15	2.6	1.8	7.1	3.6	3.1	14	-4.9	-5.4	-0.39	7.3	1.8	0.29	3.3	-5	-7.4	1.9	-0.72	3.7	1.1	-2.1	-6	-3.8	-0.56	0.2	7.1	-2.9	-0.01	-2.8	3.4	-6	0.62	-5.3	-4.7	7.9	-5.1	1	5.1	0.82	4.5	1.9	-4.2	3.5	1.6	13	-4.5	-2.2	-0.82	-3.1
-3.5	-6.2	-0.15	-9.5	10	-1.2	8.3	-1.8	3.1	-12	1.6	-4	-7.9	-2.2	-0.82	1	5.1	-1.3	-0.63	-1.5	-1.7	0.64	-1.6	7	-0.92	0.27	-0.65	-1.5	2.1	-0.84	0.91	4	7.5	4.7	1.3	-0.6	-2.2	-1.2	-1.3	1.7	-1.1	5.5	1.1	3.3	1.4	11	0.26	-1.6	13	-0.85
-9.6	-0.52	6.1	-2.1	9.8	-4.8	5.8	-6	0.97	2	-2	-9.3	-0.38	-14	-4.2	-4.7	1.6	7.4	-3.5	-5.7	3.3	1.8	-2.8	-2.1	-0.8	-0.6	2.5	1.8	-2	2.8	1.4	-1.9	0.85	0.38	2.5	2.1	5	0.61	-3.9	-0.29	1.5	1.2	1.8	1.6	-0.98	3.4	0.26	0.18	8.6	1.1
9.4	0.77	15	0.09	6.3	-5.4	3.3	-2.4	-0.23	-3.3	4.2	-8.4	-12	5.2	-3.8	1.4	3.1	4	-1.9	-0.36	2.9	0.44	-3.5	0.16	-3.4	0.52	1.7	-0.55	-0.73	4.1	5.5	1.8	-0.07	0.07	-1.4	-0.49	-2.7	-0.91	0.84	4.5	2.5	6.1	-4	7.9	-2	0.88	-5.8	0.05	-2.6	3.9
2.5	2.9	-3.5	0.82	-3.6	0.79	1.1	-4.3	3.8	5.6	-3.7	-0.52	-3.7	-0.37	1.9	0.69	-2.5	-10	4.8	2.1	-2.7	-2.1	-2	-2.6	-2.2	3	-0.76	-1.3	-1.5	0.65	-0.44	-0.96	-5.7	-3.9	-1.1	3.7	-2.2	-6.9	2.8	-0.43	-1.5	2.7	-6.6	-2.7	-4.7	-9.3	-0.55	-4.8	2.7	0.09
-1.9	-0.73	3.1	2.2	-3.8	1.5	-12	-4.7	-11	-0.57	-11	3.6	0.78	-1.1	2	1.3	-2.9	-2.9	2	-1.2	4	-4.5	5	1.4	-3	0.29	-2.4	-5.1	0.21	2	-3.9	-0.94	-1.3	-0.37	-0.87	-3.2	-2.4	1.2	1.2	-1.9	-1.9	3.1	-3.4	-5.6	5.4	0.03	6.5	-1.1	10	-0.71
-6	12	0.72	4.5	-1.3	-0.69	-8	-5.8	-5.5	-5.2	-5.8	-1.9	3	4.3	7.3	4.2	-4	-0.43	2.1	3.5	3.3	1.1	5.5	0.48	4.9	-3.5	-4.3	-0.37	0.5	0.68	0.19	1.6	4.3	0.53	3.4	-1.6	-0.42	-0.01	2.4	-2.7	3.7	2.7	9.2	0.87	13	-1.6	2.9	3.6	3	-1.9
3	7.1	-2.6	5.9	1.3	-2.5	2.5	-5.5	-1.9	5.1	-1.2	-1.7	6.9	-2.9	1.3	-4.9	-4.6	-0.53	-7.5	0.51	0.71	-3	6.8	2.1	2	-1	-1.4	7.2	-5	1	-5.7	3.8	-6.6	-3.2	4.2	3.2	-0.52	0.59	-3	2.3	4	1.4	0.39	2.1	-0.49	-0.82	-9.5	3.2	-13	1.8
8	0.9	8.2	-1.8	2.5	-1.3	6.1	-1.5	0.12	8.7	3.6	-3.7	-2.1	-3.3	-4.2	0.27	-0.26	-3.1	1.2	-0.53	2.2	1.4	-3.1	3.4	-1.1	1.3	-4	0.43	1.2	1.9	2.1	8.2	5.6	-2.3	-4.2	4.2	-1.1	0.81	-0.18	2.3	-1.4	5	-2.5	0.34	1.4	-0.69	-0.98	2	-1.3	5.1
5.6	6.4	4.9	4.7	6	4.2	5.9	2.1	2.9	8	3.7	2.3	-3	4	2	-2.5	13	4.4	1.5	-0.8	-0.18	5.2	-0.92	-1.5	-2.5	2	1.1	-3.8	3.1	4.5	-2.7	2.1	-4.9	3.5	-0.13	2.5	-0.96	2.4	1.3	0.76	2.6	1.4	-3.4	1.9	0.36	0.79	-2.2	-0.6	-0.92	5.7
2.5	13	2.3	14	2.4	12	8.6	5.8	-1.6	6.5	-3.6	6.5	-7.1	-2	0.25	2.3	9.9	6.8	2.2	0.86	-0.37	-0.71	0.63	8.8	2.5	5.5	11	6.8	3.8	8	2.8	1.5	0.52	6.8	0.3	5.9	2.9	4.4	-0.75	6.9	2.7	8.2	1.6	6.9	-7	6.1	0.15	0.68	1.2	3.4
6.1	4.1	2.4	2.4	6.2	10	13	13	8.5	11	1.5	6.8	0.83	8.3	-1.3	2.4	11	2.7	0.19	10	2.7	0.18	-0.44	5.4	1.7	1.9	-6.7	5.3	-4.7	13	1.4	-0.44	4.5	5	2.1	4.9	0.97	2.3	0.55	7.9	-4	1.6	3.6	0.06	1.4	-0.12	3.9	4.6	8	-0.5
-3.4	-11	-1	-1.5	-2	0.9	3.4	13	11	5.3	-3.9	-5.3	0.8	-10	1.3	-0.11	2.1	-6	-0.48	-3.5	3.4	4.5	-0.96	3.8	1.7	-1.6	0.68	-2	-3.8	3.5	-0.39	-0.09	2	2.2	0.82	2.2	-0.73	-1.1	3.7	2.5	-7.4	-0.44	4.6	-2	2.8	-5.5	-2.5	3	-1.7	3.2
-4.4	-1.4	1	-3.1	-0.98	0.61	-13	2.6	3.4	-6.4	-2.8	-7.2	-2.2	-2.2	-1.2	-0.01	-7.9	-5.6	-4.7	-4.4	1.2	3	-6.3	-7.4	3.2	-4.3	-2	-2.7	-1.5	-2.9	0.43	-2.3	1.8	-5.7	1.1	-0.65	0.06	-3.5	-0.19	-4.8	-4.1	-3.8	4.8	-3.3	-2.3	5.7	-4.6	0.4	-2.2	2
3.1	1.5	-0.87	-6.8	-5	-4.8	-10	-11	-6.1	-4.4	-1.6	-8.1	0.09	3.8	4.3	0.43	-4	1	-1.7	-2.9	-0	4.7	-0.97	-3.7	-0.49	-0.75	-0.56	-1.7	0.22	-2.6	-0.26	2	-2.8	1.8	-3.7	-5	-2.2	-1.9	-3.5	-1.1	-4	-2.7	2	1.9	1.5	3	-3.5	-4.6	-7.8	-2.9
6.9	-2.3	-3.1	0.37	-2.9	-5.4	-5	-10	-0.77	-5.5	1.9	-4.4	-7.7	0.23	-1.1	4.7	1.6	-4.4	-0.06	-2	0.69	0.53	-1.6	3.7	-6	5.8	-3.3	2	-1.9	-4.3	-3.5	1.5	6	-0.63	-5.1	-2.1	4.2	0.94	-6.4	1.2	0.94	0.45	-7	1	-1.4	7.5	-1.4	3.9	-7.3	-3.1
-5.1	-1.5	-5.2	1.1	0.27	4.9	-6.9	-0.58	-6.2	-0.94	2.3	3.9	3	-6.1	2.7	8.8	3.2	9.4	3	2.1	5.2	0.85	6.2	3.4	1.2	2.3	-0.06	-0.75	-2.1	2.1	0.23	3.8	4	1.6	3	0.42	1.8	5.8	-4.4	4.4	0.4	-1.6	-0.96	1.9	-2.4	5.3	4.4	3.6	1.8	5.2
-13	-2.5	-4.5	1.5	-6.1	5.7	-4.1	5.7	-4.9	7.6	-4.1	5.2	-0.74	2.1	-3.7	3.6	2	10	0.2	4.5	-0.93	2.5	-1.1	2.9	4.1	0.52	-6.5	3.6	-3.7	1.4	0.28	5.5	4.6	3.1	0.42	-2	0.44	0.28	0.42	4.1	-1.4	-2.1	3.9	5	-2.8	4.1	7.5	7.5	-2.8	4.2
-5.4	3.5	-2.9	0.91	-16	0.89	-11	1.8	-1.1	0.73	-1.4	4.1	3.1	-1.8	-2.5	-2	-2.8	1.7	-1.1	0.63	-4.7	2	-9.2	-3.1	2.4	-1	-1.9	8.3	4.1	2.8	-3.3	-1.6	2.8	2.5	-3.5	-0.53	-0.63	-1.3	-2	-1.4	-1.6	2.3	2.2	-2.9	4.1	-6.2	-5.8	-8.1	0.7	-3.8
0.13	-2.3	-7.4	-4.6	-9.1	-2.6	-9.2	-4.2	-1.8	-12	-8.4	-0.73	-5.9	-2.7	-0.83	-0.39	-15	3.5	-1.6	-2.8	-5.2	-2.2	-9.3	-5.3	0.01	0.67	1.9	7.8	1.8	0.02	2.7	-2.3	0.95	0.03	-2.1	0.15	2	3.9	2.6	-2.4	-3.3	-3.5	5.4	-2.2	0.12	-9.6	-11	-5.3	-3.2	-7.7
11	-5.7	-3.6	-12	-9.2	-6.2	-3	-5.7	2.6	-6.8	-12	-1.8	-0.98	4.4	-1.6	2.1	-3.9	-5.9	-4.2	1.1	-0.34	-5.1	-4.2	-1	-4.1	1.8	2.2	-9.1	-2	-1.7	0.95	-5.8	-3.7	-1.6	-7.6	-3.2	3.3	-4.6	3.5	-3.3	0.08	-1	-7.1	0.47	-1.5	-4.2	3.8	-2.5	0.93	0.47
[truncated: 952 more columns]
