# Supplementary material for: Dyslexia on a continuum: A complex network approach
Source: PLoS One. 2018 Dec 17;13(12):e0208923. doi: 10.1371/journal.pone.0208923 (PMC6296514; doi:10.1371/journal.pone.0208923)
Supplement: S1 File — Detailed information about the archive contents is provided in the included README.txt file. (TGZ) [file pone.0208923.s001.tgz › FS_609_AV_run_1.csv]

0.47	0.39	-4.5	-16	10	-9.4	16	-7.5	-5.1	-2.8	13	-2.8	6.7	-8.2	8	7.8	1.3	3	-0.95	4.7	4.5	-9.9	7.6	5	17	12	-2.5	11	13	4.1	2.4	5.9	5.2	2.7	11	9.1	7.1	6.2	6.6	5	15	0.04	8.4	10	6.7	11	4.8	8.1	20	8.2
0.34	0.15	5	-5.4	8.4	-5.6	9	-14	0.49	-1.3	5.9	-8.8	6	-6.2	3.8	7.4	14	10	10	0.28	2.1	1.3	-0.67	2.9	4.7	15	1.9	5.6	1	-1.5	10	4.3	-2.8	5	-1.4	0.1	2.7	5.1	2.8	4.7	15	1.4	14	2.6	3.1	5.7	5.2	3.2	0.36	13
1.4	0.3	-9.2	-4.2	4.2	-4.8	-0.1	3	4.7	-0.95	-0.08	-3.9	2.4	3	-10	-1.8	4.7	-1.1	3	-4.5	2.4	-3.9	-8.7	1.2	-2.7	-1.3	-2.7	0.66	-6.8	-3.7	1.7	7	-2.5	-1.6	-9.4	-3.4	-7.2	1.9	1.2	-3.1	13	-4.2	4.1	-3.8	-9.4	0.05	0.55	6.4	4	-9.5
0.29	0.42	16	6.4	-0.34	9.2	-8.6	1.9	-1.6	3.2	-0.96	-0.48	-3.5	6	-4.6	1.8	6.3	-14	-0.67	-4.7	5	7	2.8	4.7	-3.6	-16	-9.1	-6.2	-4.7	0.62	-4.2	0.09	-2.1	0.48	-0.29	-4.3	-5.2	-8	-4.5	6.9	0.65	2.6	-6.6	-6.6	-3	-0.74	-5	-3	-18	-20
-0.5	-0.54	-3.8	1.7	-18	1.1	-15	-3.9	-6.9	-2.4	-13	-5.2	-11	2.7	-20	-2.9	-4	1.2	-11	-2.1	-7.4	8.4	-11	2.3	-20	-16	1.5	-2.4	-12	-4.7	-13	-10	-15	-2.4	-5.9	-6.5	-8.9	-5.7	-2.6	0.03	-15	1.4	-0.31	-3.7	-7	-4.7	-1.8	-5	-22	0.32
-0.69	-0.68	-24	-1	-15	-9.2	-14	-3.3	-8.6	-2.9	-4.7	-7.7	-12	-7.3	-10	-4.1	-14	8.9	-8.2	-2.2	-8.7	1.5	-4.4	-0.84	-14	0.55	1.4	6.3	-10	0	-1.6	-2.7	-4.7	-4.5	-5.3	0.59	-4	3.3	3.6	-3.3	-5.8	-9.1	0.47	4.2	-8.1	-6.6	-3.6	0.1	-1.6	3.6
-0.51	-0.35	-2.5	1.9	0.5	-12	-2.6	-2.7	-2	-2.8	0.36	-8.4	-3.2	-4.6	-12	-11	-3.8	-4.2	-3.6	-4.3	-5.2	-11	2.7	-3.1	9.3	1.1	-6	2.2	-0.59	-5.9	-2.5	6.1	1.7	-6.2	-1.6	2	-1.9	-2.7	0.24	-4.2	2.9	-15	-2.3	-2.3	-6.4	-14	-3	-4.9	13	6.7
-0.24	-0.54	1.4	-1.6	-0.78	-8.1	-1.5	-6.5	6.1	-4.4	-2.3	-4.3	-4.6	-4	-3.1	-8.1	7.2	-9.2	0.6	-5.2	2.5	1.7	-2.1	-5.9	2	-5	-10	-1.1	-2.1	-6.5	-12	4.8	-2.6	-6.8	-7.1	-3	-9.3	0.45	-6.3	-5.4	-8.9	-11	-8	-5.3	-7.3	-9.7	-1.3	0.68	-1.1	-11
0.18	-0.04	-12	10	-9	3.7	2.4	0.22	2.4	1.3	6.7	5.2	-1.7	1.1	5.5	1.9	-2.1	-4.8	-4.4	0.4	-7	2.8	-1.9	1.8	-2.5	-3.2	-2.4	3.2	-5.1	-0.57	-0.75	-3.5	-3.5	2.1	-6.4	2.3	-2.6	-2.4	-2.2	0.48	0.01	-6.2	2.5	1.3	1.6	2.7	-0.53	-2.6	8	-5.9
0.43	0.41	3.7	12	-2.6	-3	7.2	1.2	8.2	-4.2	4.3	-2	2.8	1.8	8.8	-2.2	2.5	2.8	4.8	6.6	3.5	4.3	6.7	-2.8	7.1	-9	6.4	-2.1	5.8	-2.8	5.3	-2.2	8	-4.2	6.1	-2.5	5.8	-0.88	1.9	-6.4	9.4	1	3.3	-5.3	8.5	-3.5	3.6	-3.9	11	-14
0.97	-0.31	15	-7.3	14	-5	7.7	-6	8.1	-12	8.1	-5.4	6.1	-2.4	7.2	-10	2.5	0.13	10	-6.2	7.2	-7.6	12	-6.6	8.3	-7	2	-9.5	8.1	-7.4	-3.1	-3.7	4.8	-8.7	7.6	-5.6	6.7	-4.8	7.3	-2.9	4.6	-1.2	1.5	-5.2	3.4	1.9	0.45	-3.6	7.1	-13
0.31	-0.19	19	5.6	13	0.34	10	-2.9	1.6	0.67	12	0.64	4.8	1.5	4.7	-2.6	-6.7	4	-1.2	-8.9	-0.2	-2.7	3.5	2.4	11	0.04	8.3	-5.7	12	1.3	10	-2.2	13	-1	3.6	-0.86	8.6	-2.1	12	1.9	12	0.08	2.6	2.1	9	0.44	10	-1.3	6.8	2.9
0.81	0.22	-5.5	17	5.1	6.1	-1.2	4.1	-3.6	3	5.1	5.2	1.5	3.2	4.6	0.52	3.6	0.32	5.7	0.74	-8.4	5.3	0.64	-3	12	1.5	5.6	-1.9	5.9	1.9	6.5	-6.7	11	-4.2	3.3	5.6	1.1	0.4	15	7.2	9.9	3.8	3	-2.4	8	3.6	7.9	-7	15	-0
0.25	0.31	4.2	5.6	7.5	15	2.5	4.5	12	4.6	12	7.7	3.1	5.5	7.4	-0.28	7.8	3.2	5.2	7.1	0.36	2.1	-0.14	2.3	19	7.6	8.9	3.7	9.1	-0.86	2.6	-3.8	10	0.95	6.4	2.5	4.8	-0.59	16	6.2	7.7	4.2	15	0.26	4.8	-0.78	3.6	-5.2	26	8
0.34	0.47	-0.57	1.4	0.74	13	6.8	16	11	9.7	3.1	11	1.4	13	5.3	1.5	4.5	13	1.7	4.3	-1.8	2.7	-1.9	-0.95	17	12	6.9	7.8	13	2.1	7.7	10	12	8.8	6.7	3.9	4.7	6.2	9.8	9.9	8.7	8.2	3.5	10	4.1	9.8	7.8	8.1	11	9.5
0.4	0.13	-13	6.1	-0.07	-4.8	3	4.8	7.3	-0.25	-0.91	6.7	4.4	-3.6	13	-5.9	23	0.87	2.2	-1.2	15	4.7	1.8	-2.3	1.1	3.6	-3.9	-0.25	-0.15	4.2	-1.2	6.8	-3.9	4.1	-12	3.8	-2.8	5.1	-8.2	0.09	4.4	7.9	-4.9	1.3	-3.1	4.1	-1	6.6	5.7	7.1
0.06	-0.46	5.6	-8.4	6.3	-11	3.1	-13	5.7	-12	0.21	-13	8.5	-8.6	5.7	-5.3	1.2	-2.3	2.3	4.8	8.4	-12	5.5	-5.9	1.1	-8.7	-2.8	-8.8	0.47	-11	-3.2	-0.07	3.1	-2.4	0.84	-8.4	-0.85	-11	-1.1	-11	0.97	-0.93	3.8	-11	3.2	2.1	-4	2.2	-4.3	-13
0.67	-0.37	0.64	-5.2	-2.2	-7.2	-0.9	-7.9	-5.4	-12	-5.4	-6.3	-1.6	-6.2	-0.62	-2.2	-2.4	0.85	2.6	-0.06	6.2	-12	3.4	-7.3	3.9	-6.5	-2.8	-1.2	5.7	1.7	-3.8	0.72	3.7	2.6	0.12	0.01	-1.7	-3.5	-8.3	-4.6	-5.4	6	-1.1	-9.9	-6	8.2	-3.5	0.96	5.2	-2.7
-0.52	-0.76	4.7	0.45	0.6	-2	7	0.35	-4.9	-5.1	-7	1.5	-0.43	0.84	-1.3	-12	12	-14	3.1	-5.2	0.83	-8.3	-4.1	-3.3	2.4	-0.57	1.4	-4.8	8.6	0.02	4.5	-0.64	11	-3.2	-0.34	4.6	-1.5	-4	-9.2	-5	-16	3	7.2	-10	-9.9	-4.2	-3.8	-6.1	-0.68	3.8
-0.41	-0.13	2.9	1.8	4.6	-4.3	8.7	1.6	-4	-2.2	3.9	-0.9	0.88	-4.3	-1.4	-9.5	-5	2.3	-1.9	-3.5	6.2	2.3	-6.3	1.3	2.9	-10	-1.9	-4.8	1.4	-11	3.5	-2.5	6.4	-9.3	0.09	-1.2	-0.04	-7.8	-7.8	-10	-14	-2.4	-0.17	-5.9	-11	-7.7	-2.3	-2.4	3.9	-4.1
-0.25	-0.02	5.4	-4.2	2.8	1.3	0.64	4.5	10	0.22	7.9	-2.1	4.1	-0.75	5.1	1.1	20	6.2	-5.3	-1.1	-1.7	0.3	0.25	0.72	4.5	-8.4	-5.4	-2.3	-2.3	-0.62	2.4	-6.5	-3	-1.8	3	-6.2	6.3	-3.5	-6.3	-3.9	0.83	-1.3	-9.8	2.5	0.33	-1.5	-3.5	1.4	4.7	-0.24
0.17	-0.16	4.3	-11	-12	0.72	-7.4	1.6	1.8	-2.9	-0.69	-1.4	-4.7	0.39	-0.41	2	5.5	1.1	-6.6	-3.1	11	4.6	-9.1	1.6	0.64	2	0.65	6.9	-2.8	4	-4.8	4.5	-3.2	5.2	5.9	-6	3.1	0.1	4	-5	1.2	-5.5	-9.7	-6.3	2.1	-4.3	-3.8	-2.1	-12	6.8
0.38	0.6	-13	2.4	-7.8	1.3	0.06	0.83	-1.8	-4	4.1	-1.2	-6.4	2.4	4.6	7.2	-6.2	-0.46	-4	2.8	2.4	7.5	-8.8	2.1	-5.1	3.2	-0.6	7	-0.85	3.1	-0.1	0.89	-2.4	5	-3	-1.3	8.3	0.31	-0.16	-5.5	2.5	-11	-4.1	7.5	2.4	-4.5	2.4	3.2	-1.2	10
0.1	0.57	-11	3.8	-12	5.1	-6.2	5.6	-3.2	1.4	4.4	3.4	-6	3.2	-4.8	5.2	-7.9	4.2	-0.85	5.8	-6.8	3	-4	5.5	-0.44	9.3	1.8	3.6	7.6	12	1.9	1.6	2.1	7.1	9.8	7.9	4.7	4.1	9.2	0.68	6.5	-1.2	-2.1	9.5	10	-6.8	3.3	3.7	-4.2	13
-0.33	0.91	-0.4	-0.81	-14	3.6	-11	8.1	-2.9	7.9	0.26	7.4	-5.1	-2.5	1.6	5.7	-0.53	1.7	-5.9	7.2	-3.5	3.6	-1.1	5.4	-16	2.9	0.02	-3	-10	1.6	-2.9	-4.6	-12	1.8	-6.9	1.4	1.6	-1.5	2.7	7.1	4.4	-2.4	-5.2	2.5	2.1	-3.7	4	0.55	-19	-4.5
0.18	0.75	-7.2	-19	-4.7	6.3	-1.7	-2.1	2.5	5.7	5.6	11	-5.2	2.9	4.2	7.3	15	2.5	-4.5	5.2	-12	0.77	-4	8.1	-8.4	-6	-4.6	0.79	-3	1	3.4	4.8	-5.5	0.4	0.15	-3.7	9.7	4.1	3.3	8.3	11	10	-7.8	1.9	2	1.9	-0.89	5.3	-7.8	-11
0.34	0.32	2.2	1.5	2.6	4.9	4.9	0.04	9.2	-3.8	8.5	2.8	4.7	2.3	-2.3	-0.27	3.2	-0.55	0.94	3.9	-7	7	-6.2	2.5	6.5	-4.5	-1.7	-2.3	2.9	0.24	0.17	-0.64	1.9	-6.6	13	-1.7	6.1	4.5	-1.8	3.7	-7	11	2.5	-6.7	-0.58	2.8	-4.2	5.7	-4.1	-4.8
0.27	0.22	-1.9	12	6.8	-1.8	0.8	2.7	2.4	2	-3.4	-0.59	5.4	-1.7	-2.9	-0.94	-6.5	0.97	11	0.11	0.19	8.1	2.1	2.1	1.4	-10	0.4	-6.6	7.1	1.6	-1.2	-12	6.5	-0.13	3.2	2.2	-1.6	-0.62	-5.9	-3.2	-15	1.2	9.2	-8	-4.8	-0.12	0.73	-1.4	-5	3.8
0.21	-0.19	-4.5	8.6	7.1	-7.8	2	-9	8.3	-4	-0.12	-4.1	11	-5.9	-6.1	-3.4	-6.2	2.2	9.8	0.29	4.7	0.81	-3.2	-0.54	0.4	-7.5	0.31	-7.8	2.4	-1.6	0.93	-7.9	-2.3	-2	-3.7	2.2	-0.36	-6.1	-5.5	1.3	-1.3	-5.8	-0.11	-4.7	1.3	-7.1	0.06	-9.4	-6.4	2.8
-0.64	-0.32	10	7.8	-7.2	-4.9	-4.8	-11	-6	-5.7	-2.2	1	-2.3	-0.6	-17	3.9	-12	1.3	-1.4	2.4	-13	-1	-12	5.2	1	-4.2	-8.1	-0.57	1.6	-0.25	-1.7	-11	-6.7	1.2	-3.5	0.54	-3.9	-1.7	-0.26	4	3.8	-13	-16	-1.9	-1.5	-14	-1.3	-9.6	-7.1	-2.9
-0.85	-0.01	7.4	-3.3	0.43	-1.1	2.2	3.9	-3.6	0.11	-5.3	-0.06	-2.7	0.58	-4.2	6.7	-7.2	-0.32	-5.2	0.67	-12	1.7	-4.5	6.1	-1.8	-5.2	-2.3	2	-5.4	-1.1	-3.5	-4.3	-6.2	1.6	-5.3	-1.4	-7.7	0.05	-1.6	-0.56	-0.5	-14	-5.5	-0.53	6.2	-4.2	-7.7	-5.1	1.1	-4.6
-0.37	0.12	5.8	-3.5	-3.9	1.1	-4.7	-4	-9	-4.5	-4.6	-2.7	-6.7	-2.6	-1.7	6.5	-16	4.7	-6.1	3.1	5.8	5.1	0.73	7.4	-8.1	4	3.2	1.6	-2.9	1.6	2.5	2.2	-0.43	3.2	-4.1	2.1	-0.4	0.43	-1.6	1.3	-3	0.99	-6.7	5.9	3.6	-1.1	1.7	-4.7	-0.69	3.7
0	-0.21	-7.4	-0.66	-6	9.1	-6.8	2.7	-8.1	1.2	-11	2.3	-2.4	5.2	-1.1	-8.4	-12	-8.7	-0.16	-2.8	-1.7	-8.2	4.8	6.3	-7.3	-1.9	5.5	-4.6	-2	-6.3	-5.9	-8.6	-4.3	-3.9	0.6	-4.4	1.7	-5.2	-2.3	-0.71	-9.6	-8.9	-0.85	5	-2.5	-8.4	2.4	-8.5	-9	-0.21
-0.41	0.65	8.3	5.4	0.65	8.8	4.4	6.4	1.1	5.7	-5.3	5.5	0.08	1.1	-1.4	2.8	-8.8	3.7	-4.4	0.86	1.6	5.6	3.3	0.6	-1.5	-0.29	2.4	3	-0.87	0.87	-4.6	0.19	-3.8	-1.1	1.2	-4.4	-5	-1.4	-1.3	2.6	-11	1.5	-1.1	-0.36	-6.2	-0	0.37	-1.4	-14	1.3
-0.12	0.92	5.6	-4.4	2.6	3.2	-5.1	-2.3	-7.1	5.8	-0.47	3.4	-5.8	-0.03	-4.2	10	-5.1	19	-1.5	12	-5.5	6.9	-1.8	-3.2	-2.9	9.3	-3.8	0.48	3.4	7.9	1.6	3	1.1	10	9.4	3.6	-1.2	2	1.3	5.4	-3	0.74	8.2	2.5	2.8	5	-1.3	4.1	-7.2	11
0.7	0.12	-8.9	-0.36	2.8	-0.89	-2.4	-3.8	-3.1	3.2	2.5	-1.8	3.3	4.8	8.9	5.2	-1.7	6	7.6	2.8	-2.7	-0.21	5.3	-1.1	2	8.5	6.8	1.9	5.8	7.8	4.4	4.9	5.5	8	6.4	3.6	5.5	-0.63	0.5	-3.7	4.7	6	-3	13	8.6	5.8	7.5	4.8	1.5	15
0.03	0.12	-1.2	0.99	1.3	-2.7	-3.2	7.8	-5.6	2.2	-0.72	-1.9	1.1	2.1	6.8	6.5	4.9	3	3.2	1.1	2.2	-1.5	2	-6.1	0.49	6.8	0.68	1.6	0.83	-0.17	-0.08	6.3	0.29	-1.5	1.5	-6.7	-0.06	4.5	-7	-3.4	-5.6	6.3	-0.28	18	-1.1	-1.9	-1.8	3.3	-4.6	4
0.3	-0.06	1.9	-4.1	12	4.2	6.8	6.8	-0.74	15	-9.5	3.1	4.3	4.5	9.7	6.1	7.5	-7	4.7	7.8	9.1	6.9	-0.89	3	1	2.5	12	7.3	0.97	-0.83	10	-2.3	3.6	-1.3	-1.1	2.1	1.1	1.6	-6.2	0.58	-6.7	13	8.8	10	0.59	3.3	7.5	-5.2	-2	0.93
-0.44	0.03	7.1	8	2.5	-2.3	5.4	4	0.23	8	-5.6	6.1	2.7	0.64	-3	-0.58	-1.9	3.6	-0.75	3	-10	11	-4.1	-0.7	-4.3	-4.4	-4.5	3.5	2.9	1.3	2.3	-0.23	4.3	-3.1	-3.8	0.3	-8	-2	-9.9	3.8	-9.9	6.1	-5.6	-5.4	-9.2	-0.88	-9.2	-0.14	0.75	-1.3
-0.61	-0.16	4.1	0.62	7.3	-4.3	5	-1.3	2.6	-2.4	0.66	-3.1	5.9	1.1	11	-1.3	-3.8	5.8	0.99	-1.8	-0.88	1.7	2.5	-2.2	-3	-1.1	4.1	-11	7.6	0.84	2.7	-1	2.9	-2.5	2.2	0.5	3.2	0.53	-2.7	5.8	-7.1	2.3	14	-7.2	0.66	-2.1	3.4	-2.3	3.3	2.6
-0.54	-0.64	-4.2	-4	10	-2	-1.9	-2.9	-10	0.46	-1.9	1.8	5.5	3.9	12	0.23	0.01	-1.9	-2.3	-8.5	0.28	3.5	3.3	2.3	1.7	-2.2	3.2	-4.4	11	-1.6	3.7	-7.4	4.9	-3.6	3.4	-2.5	1.9	-5.7	-4.2	-4.7	-0.74	-8.4	8.9	-8.1	-1.6	-3.2	1.1	-5.5	1.4	-2.9
-1	-0.68	3	1	2.7	-0.88	1.1	5.8	2.1	3.9	-7.3	0.14	5.2	-1.3	3.5	1.7	-7.5	-6	1.8	1.1	-5.9	-5.5	7.3	-1.3	8.1	-6.9	3.7	-9.1	0.52	-4.3	-5.9	-3.8	3.2	-6.3	-2.2	-11	4.4	-10	-1.4	-12	-0.96	0.53	4.3	-13	0.19	-4.2	-2.9	-10	1.8	1.7
-0.66	-0.09	0.35	4.6	-7.6	3.6	-2.4	9	-4.8	6.1	-6.7	0.71	2.4	3.6	-0.48	1.7	0.97	-1.4	-0.84	2.7	-9.4	3.7	-1.8	3.3	0.32	-7.4	8.4	-2.8	-4.8	-5.8	-1.7	-0.82	-1.6	-4.5	-2.8	-6.9	-2.5	-2.6	-0.24	-7.4	-6	4.6	-0.09	0.79	1.7	1.1	-5.8	-6.8	-7.4	1.1
-0.04	0.24	11	-6	4	2.4	8.9	4.4	-1.9	14	7.4	14	1.7	8.2	4	14	1.7	17	0	11	3.2	7.5	3	12	-0.89	4.5	2.1	3.4	5.9	3	3.9	0.11	-0.75	0.96	6.2	8.5	6.3	8.2	7.9	-1.2	4.2	4.3	-4.6	6.5	6.2	3.1	3.7	-0.68	-5.6	-1.2
0.03	0	-4.4	2.9	8.1	4.9	4.5	5	3.3	6	5.3	7.5	4.1	2.3	9.2	16	-1.3	10	4.5	11	3.6	11	4.6	13	1.5	12	1.2	7.2	2.9	14	5.8	5.4	10	9.6	11	11	10	11	8.6	8	5.8	11	0.39	6.8	7.8	6	1.8	9.6	7.8	14
0.01	0.75	-1.3	-4	-7.4	6.4	-12	12	0.55	6.5	-1.7	4.1	2.2	6.5	0.1	10	-3.1	3.9	-2	6.4	3.8	7.8	5.4	-0.83	-4.7	12	1.6	4.1	1.4	9.2	-5.4	6.5	1.1	7.5	2.8	8.9	3.5	5.2	-4.6	8.8	-0.74	6	0.88	3.8	0.49	7	-2.6	3.4	-6.3	12
-0.39	0.55	10	-0.39	-5.4	8.4	0.05	9.3	1.8	1.7	5.4	1.9	-0.83	3.8	0.33	9	0.68	0.36	-6.1	8.9	5.7	5.2	-1.5	5.8	-4.6	14	9.7	4.7	-2.1	9.2	4.5	5.2	-2.4	8.2	-2.2	9.1	0.65	5.8	-2.1	20	8.1	8.3	0.96	11	1.7	5.7	4.7	6.1	-0.47	2.4
-1.2	-0.08	2.4	12	-3.1	15	-4.1	15	-14	7.6	-7.6	2	-7.2	3.3	-4	-2.7	-15	-5.9	-15	1.3	-21	0.54	-8.2	0.19	-4.1	7.8	3.6	3.7	-4.6	0.06	8	-1	-3	3.5	-6.1	-0.1	6.3	-1.2	0.11	2.6	2.7	6.7	-3.7	15	7.3	1.8	-1.6	0.14	-7.6	-1
-1.1	0.02	-18	18	-7.8	-4.3	-9.2	6.9	-7.5	1.5	-11	-1.1	-8.4	3.3	-3.6	-6.9	-17	-2.7	-12	1.9	-23	-1.9	-3.5	1.2	-2.9	-2	-5	3	-0.5	4.1	-0.09	4	-6.4	1.4	2.5	-2.8	-5.5	0.23	-0.7	-6.5	-8.5	-5.5	-1.3	8.6	-4.4	-0.51	-10	3.4	-3.7	-0.7
-0.77	-0.18	-1.7	-6.7	0.5	-5.8	3.8	-9.8	7.8	-1.6	5.3	-7.2	1.3	-4.9	1.4	4.8	-8.4	-1.2	2.3	-1	-0.94	0.53	8.1	-1.8	7.3	-1.9	2.8	4.3	1.3	-1.9	-4.8	-2.3	-1.5	-2.7	7	-3.7	5	3.5	-0.26	-6.5	-5.7	-10	8	3	1.2	1.3	3	2.6	6.6	-1.3
-0.52	-0.39	0.23	-9.9	-0.4	2.4	-1.8	2.8	8.2	4.5	1.2	1.2	-3.7	-0.17	4.6	2.1	-10	-6.4	3	2.1	4.4	-11	10	-0.59	-0.87	1	4.8	-0.61	3.3	0.3	0.5	-7.6	-3.1	-0.86	-0.19	-3.9	8.3	6.2	-0.4	-0.84	-4.8	-9.1	3.2	-4.2	-0.64	-5.7	1.5	3	2.1	-2.9
-0.1	-0.18	6.2	-3	-9.2	1.9	-7.5	6.2	0.51	4.2	1.2	3.8	-8.7	4.2	5.5	0.98	-5.9	-9	-3.5	1.5	6.5	-6.5	9.5	0.3	-2.7	5.1	7.3	-3.6	2.1	1.2	8.1	-3.7	-3.5	-4.9	4.9	1.7	4	-0.48	2	-4.9	-1.2	-5.3	-4.4	-3.5	5.6	-6.5	2.4	-1.4	-7.2	-0.54
-0.03	-0.01	-12	4.5	3.6	8.9	-12	8.2	-10	12	-5.8	12	-1.7	4.5	0.45	-1.2	-7.4	-16	-5.2	-4.6	2.6	2.3	7.8	-3	-1.1	8.3	1.4	-2.8	3.1	2	1.9	-2.1	-4	2.3	1.3	-1.3	11	-4.4	4.2	2.6	6.7	0.65	0.92	0.01	8.7	0.02	5.6	2.3	-3.5	0.92
-0.56	-0.54	-4.3	0.21	15	1.4	0.84	-0.11	0.54	7.6	-11	8.3	6.2	-0.11	-15	2.1	-18	6.3	-9.4	-13	-10	-0.6	-10	-9.8	-19	13	-6.8	6.8	-6.4	-1.8	2.1	11	-11	-1.5	-12	-3.1	6.1	7.5	-7.7	3.9	-1.7	5.3	-0.25	4.5	3.4	5.3	-1.3	7.4	-17	0.54
0.94	0.14	17	-7.3	13	-5	5.7	-0.51	18	-1.5	-0.95	-4.4	6.3	-5.5	4.2	-3.6	5.3	5.4	7.6	-5.7	16	1.2	16	-3.6	-6.5	11	7.3	6.7	0.2	2.3	5	13	1.1	-6.3	7.3	4.2	4.5	9.1	8.9	-2.3	16	9.6	6.9	1.9	11	7.5	12	10	7.3	7.3
-0.56	-0.03	7.1	2.2	-12	5.7	-11	-3.4	-11	-1.8	-7.1	4.6	-6.6	0.65	-6.8	3.4	1.5	-0.1	-10	0.45	-6.4	3.5	-5.3	-6.8	-14	0.11	-5.2	12	-17	-0.17	-15	13	-13	-5.7	-11	1.8	-14	8.2	-18	-4.4	-16	9	-5.2	5.4	-16	10	-13	13	-7.8	-3.4
0	-0.25	-10	-3	-12	-3.9	-0.8	-6.3	-1.1	-9.2	3	-9.1	-5.8	-5.3	-0.12	-7.2	7.9	-17	1.4	-5.5	3.3	-6.9	4	-6.9	-4	-9.1	-8.4	-12	-5	0.6	-5.3	6.7	-4.1	-2.8	-4.2	4.8	-8.1	-1.2	-9.7	-4.8	-15	3.4	-6.2	-5.7	-18	6	-5.6	-1.8	-3.8	-9.9
0.08	-0.19	-6.6	-13	-8.6	-6.7	2.6	-2.4	5.2	-7.6	-3.2	-4.9	4	-6.7	3.5	-7.1	0.04	-8.7	1.2	-11	6	-4.6	3.5	-2.3	-4.2	-2.8	-4.1	-9.1	1.4	-2.7	2.2	-6.2	6.8	-5	-2.9	1.2	-2.4	-2.3	-0.08	0.82	-2.2	-10	-2.1	-11	2.6	-9.4	-1.5	-7.7	4.3	2.8
0.01	-0.87	-0.38	-11	1.3	-3.6	2	-3.7	6.3	2.2	2	-0.55	2.8	0.28	-4.4	-8.1	-0.82	-3.8	-5.4	-12	0.68	-2.9	-0.85	1.1	-4.1	1.7	-5.9	-3.4	-5.9	3.9	-4	-11	-4.6	0.41	-7.7	0.88	-6.2	2.6	-6.4	-0.15	-2.8	-0.33	-3.7	-6.8	1	-3.9	-4.7	-2.6	5.9	3.1
0.44	-1.2	-7.2	-1.3	4.9	-2.5	7.1	-2.9	2.5	-3.2	6.2	4.6	-1.9	0.68	-3.6	-4.9	-4.1	-3.2	-0.39	-5.2	6.8	-5.7	1.1	-7.3	-4.2	5	-0.81	-7.6	-6.3	5	1.1	1.4	-3	1.1	-1.4	-1.5	1.2	-2.6	-4	-5	1.9	-2	-1.1	-5	-0.8	-1.7	1.1	2.3	0.39	-4.3
0.4	-0.15	-0.46	2.3	2.9	-6.2	1.9	1.3	-2.8	-1.5	-2	3.6	1.6	-8.3	1.9	-7.7	-4.3	-5.5	7.8	-0.81	12	-11	0.93	-5.2	0.4	4.3	-1.1	-6.6	2.1	-3.7	0.02	-1.1	6.8	1.9	-0.3	-1.8	-2.4	-0.07	1.7	-0.61	4	-5.9	-3.8	-11	0.97	-1.5	-0.76	-5.8	2.2	-5
0.43	-0.28	11	-4.8	5.7	-0.54	-0.21	3.8	4.1	6.8	6.4	6.3	2.8	1.9	3.3	-3.5	-3.4	-2.8	1.7	-4.7	-1.5	-6.8	4.5	-2.4	2.2	0.45	-4	-6.5	1.4	-4.9	-6.4	-6.3	-1.5	-0.93	-4.9	1.1	-5.3	1.3	-4.4	1.4	2	0.19	-6.1	-6.5	-4.1	3.4	-4.6	-4.8	4.6	1.1
0.42	-0.28	9.3	-2.7	-9.9	6	0.1	5.3	12	0.96	2.6	5.9	-0.39	3	-0.13	-5.1	8.5	-5.9	3.3	0.44	2.9	-15	6.9	-1.8	1.1	9.5	4.1	-1.8	-5.3	1.2	1.4	1.8	-2.2	0.91	-1.7	4.5	-1.1	0.53	-1.1	2.5	-1.4	2.3	-2.9	6.3	6.8	10	5.1	0.01	11	12
0.1	0.4	3.5	1.2	-0.31	12	3.5	11	2	-3.9	4.6	3.5	4.1	-0.36	0.07	0.85	9.9	3.1	5	1.1	5.2	1.8	4.7	-8.1	-1.6	15	1.5	3.2	4.4	7.9	5.3	5.3	1.9	9.2	4.2	5.3	1.4	4.5	3.8	-5.9	1.7	3.6	-3.2	0.11	10	6.1	6.8	-0.38	-3.8	4.8
-0.11	0.11	-1.8	12	8	8.7	11	9.9	0.83	2.2	1.8	4.6	5.4	3.5	4.4	2.2	8	-1.9	6.6	-6.4	6.1	-1.3	9.1	1.1	4.3	6.2	2.7	1.6	6	2.9	8.2	3.4	9.3	13	1.4	0.49	2.7	6.7	2.3	1.8	4.3	9.6	4.1	4.5	-1	5	4.8	3	4.7	5.3
-0.47	0.09	15	9.5	18	0.62	10	-3	-0.58	2.2	-1	-0.07	3	3.9	-0.02	6.8	6.5	4.2	10	-0.01	4.2	-13	2.3	0.52	8.2	-4	-2.3	6.2	3.6	2.4	1.4	5.2	5.9	0.11	0.94	-1.8	2.8	8	5	4.4	6.2	5.2	10	4.9	2.5	9.4	7.2	8.5	9.1	-4.1
0.27	0.26	6	-5	4.6	-1.7	5.2	-1.8	-2.9	-0.59	0.11	-9.3	3.4	-4.3	7.2	6	4.8	8.8	7.2	1.9	2.6	1.5	-4.1	-3.1	14	-7.2	-0.21	15	7.9	3.3	1.4	5.7	8.8	3.1	6.4	-0.93	2.3	2.1	2.9	1.8	3.3	6.5	11	7.1	-2.7	8.7	-1.3	11	8.6	-9.4
-0.09	-0.08	-14	-6	-7	-1.6	1.8	-7.6	-3.9	-6	-0.23	-3.7	-1.1	0.26	-7.4	0.43	1.9	-1.4	-0.85	-1.3	3.4	9.7	-3	-2.1	-1.5	3.2	-1.9	4.3	-8.3	6.6	-2.2	4.7	-6.6	9.1	-8	6.1	-2.2	-0.36	0.56	4.5	-9.3	11	-14	5.4	-8.8	4.5	-1.7	2.1	-2.2	0.19
0.21	-0.33	-5.5	-0.75	-5.8	1.7	-7.2	4.9	4	1.4	-9.7	2	-1.2	1.8	-3.2	-4.8	-8.1	-2.7	1.6	-5.8	-2	-2	2.1	1.3	-16	5.4	-8.1	-5.7	-15	9.4	-1.1	-1.1	-13	4.6	-4.1	7.4	-19	6.8	4.3	-0.82	9.2	3	-18	-3.4	5.5	-3.3	-17	0.64	-9.3	2.7
-0.28	0.21	-2.4	1.4	1	13	-9.9	7.1	-3	0.91	-9.6	1.2	-1.9	4	-2.3	-0.54	-4	-3.1	4.2	1.7	-5.3	1	-1.4	-3.2	-19	1.4	-6.7	-8.1	-13	-0.56	-5.2	-4.4	-13	-4.7	-6.9	-4.7	-13	0.56	-9.6	-1.1	-6.5	2.4	-8.1	-2.9	1.7	-3.4	-8.9	-2.9	-14	-0.43
0.44	-0.03	-2	0.15	0.94	7.3	-2.5	-4.4	-1.6	1.1	-0.12	3.6	3.2	2.2	-1.6	5.5	-4.3	-1.9	0.49	2.9	13	-1.8	3	-0.5	-5.9	2.2	0.47	2.6	-7.3	2.1	-1.6	-0.61	-6.8	1.4	-2.6	2.5	-5	2.6	-2.2	15	1.8	-2.1	0.41	10	2.4	-0.32	1	2.6	-4	-4.5
-0.25	-0.46	11	-12	1.3	-5.6	-5.5	-14	-7.4	-1	-9.6	-3.1	-2.7	-3.3	-13	-4	1.8	-15	-10	-6.8	1.8	-8.6	-0.83	-2.5	-11	-0.83	3.3	-1.7	-12	-2.6	2.6	-5.4	-12	0.14	-4.7	-1.1	-1.3	0.11	1.1	2.1	9.9	-2.4	2.7	-11	7	-4	3	-1.9	-14	-4.5
-0.32	0.16	11	-7.5	-5.2	-4.8	-5.3	-2.4	-7.7	-5.5	-7.9	-6.5	-2.6	-5	-11	-0.33	-3	-7.8	-11	0.14	-13	2.4	-11	-1.5	-11	4.6	-5.1	-10	-3.2	5.5	-2.6	1.3	-1.2	-0.86	-8.5	7.9	-9.4	1.5	-1.6	5.5	-1.6	7.9	-9.6	-11	-1.8	3.1	2.6	-5.4	-6.5	5.5
-0.55	-0.19	-6.7	-0.37	0.38	10	2.3	3.5	-0.75	1.9	-5.1	3.4	3.4	4.4	-5.2	-9.1	-6.3	-0.76	-3	-0.88	-9.3	3.1	-4	1	-4.4	5	-12	-9.4	-1.3	0.23	-4.2	-4.8	1.8	1.4	2.1	-3.8	-7.2	-3	0.42	7.3	2.2	6.5	-18	-8.6	0.86	-1	-9.3	-3.6	-3.5	2.2
-0.54	-0.44	-6.7	2.3	0.81	3.8	1.5	2.4	-0.99	-1.5	-2.2	0.17	2.3	-2.9	-4	-4	-5.7	1.3	-1.8	-1.9	-5	-3.5	-2.5	-1	-1.4	-4	-8.4	-3.3	1.1	-2.6	-9.7	3.5	0.81	3.1	2.9	-14	-3	3.6	0.58	-5	-14	-3.8	-4.8	-3.5	-6.1	-0.81	-5.2	5.9	-1.9	-4.7
-0.07	0.32	-0.65	-15	-2.8	7.1	-0.5	-1.1	1	-7.1	-7.1	-5.6	2.2	-4.1	2.8	0.31	5	-0	5.8	-0.3	-2.4	-2.3	2.5	0.13	-1.5	-5.8	0.57	-2.1	-3.1	-5.5	-8.3	1.4	2.8	0.04	-2.7	-10	-4.6	-3.3	-3.1	-5.8	-12	2.5	-3.2	-0.74	-0.55	2.4	-0.3	-0.07	-1.2	5.1
0.65	-0.52	0.8	7.1	-0.94	1.7	0.91	1.2	1.9	-5.3	-3.9	-7.8	-0.6	-1.8	5.7	-0.88	8.4	-1.3	-1.2	-2.7	9.5	4.2	10	-7.1	-0.57	0.25	0.78	1.1	-4	-9.6	5.5	2.2	0.03	-1.3	-1.3	-1.1	-6.7	-5.8	-1	-8.1	-7.5	-0.91	-1.8	0.06	0.67	2.7	0.75	0.78	4.4	6.1
0.84	-0.34	-1.3	-0.2	3	-12	0.77	-12	7.2	-6	-0.34	-8.9	-0.6	-5.9	6.1	-4.6	-0.89	-10	4.9	-4.7	4	-5.1	4.4	-6.5	8	5.3	4.8	4.4	-3.2	-0.71	7.6	0.35	4.1	3.8	4.2	4.7	-1.3	-3.8	6.3	-5.9	5.8	-13	4.7	5.5	7.5	-6.8	-0.29	5.8	8.5	7
0.46	0.08	12	12	7.8	1.1	2.1	1.1	5.9	5.7	3.7	3.5	-1.2	-1.8	-3.9	-2.6	1.7	-5.6	-0.19	-2.3	6.3	-8.9	-4.7	-5.7	9.8	6.5	-6.9	-3.6	1.8	6.2	-3.8	-2.8	-0.03	1.8	1.8	2.1	5.4	-1.3	0.14	-1.6	2.5	-10	2.7	-1.2	-1.1	-6.9	2.6	5.6	7.8	5.9
0.04	0.07	-5.8	6.5	1.3	2.9	-1.2	3.5	-3.1	4.9	4.5	6.9	1.2	-0.91	-0.66	1.2	12	-1.3	1.8	-4.2	-6.6	-3.8	-11	2.3	-1.6	0.81	-5.5	-3.9	-0.82	-4.3	-6	1.6	-1.3	-4	-3.9	-3.1	1.4	-2.7	-8.4	1.1	-1.6	-2.4	2	0.15	-5.8	3.2	-5.6	2.3	-5.8	-5.1
-0.1	-0.02	2.2	-20	-0.37	-5.2	8.8	-7.6	-4.7	-0.95	-2.5	-0.33	3.9	-7.4	-1.5	-4.7	3.8	-8.4	-1.1	-3.9	-2.3	-5.3	-5.4	4.1	-2.1	-12	-7.2	3.2	-6.5	-5.1	-11	4.3	-8.7	-9.2	-9.1	-6.1	-6.8	-1.1	-9.6	2.6	-13	6.9	-9	-2.3	-8.9	12	-4.5	1.5	1.2	-22
0.02	0.19	12	-15	6.6	-4.2	8.4	-9	-2.5	0.03	-1	-8.7	-1.1	-4.3	-0.99	4.3	6	3.5	4.8	0.79	0.51	4	-2.1	5.6	-3.4	-12	-7.5	-6.3	2	-8.8	-2.5	1.9	-6.8	-2.2	1.2	-4.1	-2.5	-4.4	0.37	4.1	-8.3	7	-1	1.9	-8.3	7.2	-11	-6.8	2.9	-12
0.26	-0.06	-4.4	-6.7	-7.3	-3.2	-7	-12	-2.2	-7.2	2.7	-6.6	-1	0.66	2.2	5.6	0.9	7.3	7.9	0.83	9.1	9.4	0.52	0.54	0.39	-5.1	5.5	1.6	-5.9	4.5	0.95	-2.4	-2.4	8.8	5.6	1.9	2.2	0.79	7.2	-3.8	-4.3	0.93	0.15	5.9	-2.1	9.4	1.8	0.22	1.2	-5
0.43	-0.1	-0.72	-1.7	-3.9	-3.4	-5.8	-3.2	1.8	0.53	4.5	3	-0.8	1.8	-3.4	0.15	8.7	-1.4	3.8	-3.4	7.5	-3.1	3.8	3.9	-1.7	1.7	4.9	5.6	-4.6	3.8	2.6	1.7	3.6	12	-0.96	-2.7	1.3	7	3.9	-1.9	2.2	3	-0.86	-0.69	3.4	9.9	6.2	4.3	4.5	11
-0.19	0.08	1.9	13	3.5	4.1	7.5	6.5	11	4.2	11	3.7	-2.4	2.1	-3.3	3.5	14	-6.4	4.6	0.97	0.42	-6	-0.14	-4.6	-4	2.7	2.4	2.2	-1.4	0.84	3.7	1.4	-1.6	1.8	-2	-4.5	1.9	6.3	-3.6	-11	3.4	-7.7	4.3	-2.9	2.5	-1.8	4.4	4.9	3.6	-1.2
-0.25	0.48	-14	5	1.8	1	-0.99	-0.51	5.8	-3.4	3.3	-2.2	6	-1.4	-3.4	3.3	-2.8	4.6	-0.77	1.4	0.26	0.78	-1.1	-1.8	2.7	4	0.81	9.4	-1.5	-2.1	0.14	12	-5.4	-1.2	1.3	-4	-3.6	0.24	2.9	-6.2	10	3.5	0.85	11	0.76	-1.1	-0.72	0.65	-1.8	4.3
-0.55	0.12	-1.4	-15	-5.4	-1.5	-15	-8.9	-7.8	-3.5	-6.9	0.63	-4.5	4.3	-5.3	5.8	-8	4.1	-3.5	-0.87	-3.2	-3.6	3.2	1.5	-5	6.5	-2.4	3.9	-12	-3.3	-3.3	1.4	-8.7	4.1	-9.1	7	-12	2.6	-4.4	-8.8	3.5	-4.9	-3.4	1.6	-5.4	0.07	-9.6	5.1	-4.1	3.2
-0.2	-0	-2	0.93	-2.4	4.2	-15	2	-11	-0.53	-11	3.3	-9.3	3.2	-3.3	6.2	1.3	5.2	-3.5	-0.49	-7.7	1.3	-7.8	-0.53	-5.8	11	-6.5	-2	-18	11	0.48	-1.2	-6.7	10	0.3	9.1	-9.3	3	-3.9	0.78	-5.3	1.6	-6.9	-5.9	-4.5	-0.33	-7.4	5.8	-2.7	5.2
-0	0.25	-0.47	8.2	-7.6	1.8	-7	-0.52	-8.7	-1.5	-3.1	-1.1	-7.4	-3.3	1.6	-8	8.9	-4.1	-0.22	0.9	-0.81	-2.1	-2.5	-3.1	-5.9	5.2	-7.6	-7.1	-12	1.8	-4.2	-8	-3.4	0	2.5	0.33	-0.08	-0.94	-2.9	-1.1	-0.79	0.74	1	-6.6	-4.6	1.6	-1.4	-2	-5.2	8.2
-0.15	-0.11	-12	11	1.7	-0.08	-3.8	6	-4	1.7	0.58	-3.1	-2.3	-2.8	9.6	-4.6	6.9	-2	-2.1	-2.1	11	0.14	4.7	-2.9	2.7	-7.6	7	-2.4	-2.7	-5.3	1.6	1.3	0.29	-2.3	2.6	-1.1	4.7	-4.5	7.2	5.3	1.9	4.5	4.6	3.1	5	9	1.6	-0.06	2.7	-1.4
-0.71	0.07	0.3	2.1	0.92	-7.4	4.8	-6.2	-4.3	-3.6	-0.72	-7	-2.6	-2.3	3.5	-3.4	0.05	2.8	0.62	0.56	9.6	-4.9	0.63	-7.1	8.4	-9.3	6.8	2.2	3.5	0.55	-7	1.1	6.6	-0.45	-0.97	6.2	-2	-3.2	7.1	4.6	-1.4	-4.2	3.8	2.6	-2.9	5.9	3.5	4.3	13	-12
0.43	0.44	-6.1	-0.78	-1.6	-6.2	-3.6	-8.6	-8.9	-1.2	-5.8	-3.3	-2.8	-4.9	0.09	-0.71	5.5	-1.1	1.7	8.8	2.5	-6	0.17	-4.3	1.4	-7.7	2.8	-3.1	-3.5	-3.7	-1.5	-4.4	-1.4	-7.5	2.1	11	2	-2.3	0.9	6.3	0.14	-3.8	3.8	-4.6	1.6	-4.7	4.5	-2.6	7.2	-16
0.05	-0.04	-2	-22	-3.7	-1	-4.2	-12	-4.4	2.6	-4	0.01	-2.9	-3.7	-1.1	1.4	-1.9	0.42	-5.7	-2.7	4	-1.4	0.49	3.9	2.7	-13	-4	10	-2.2	-5.1	-1.9	-2	1.6	-4.2	-1.5	7.2	-7.1	2.5	-0.68	7.4	-4.8	-1.8	0.68	1.1	-5.6	2.7	-1.8	2.5	5.2	-11
0.15	0.25	-10	0.53	-12	4.6	-8.6	-2.8	-4.3	4.4	-6.7	2.9	-8	1	-0.07	1.6	-0.04	0.6	1.6	0.08	1.6	2.5	-1.8	7.1	11	2.9	-0.65	7.6	4.8	4.3	3	3.4	6.4	4.2	2.8	-0.2	3.4	4.1	2.6	8.4	3.7	3.4	11	4.1	1.9	3.3	0.23	3.5	7.6	3
0.14	0.3	18	11	3.1	-1.2	6.2	4.1	9.2	0.91	6.9	0.47	-0.05	2.3	3.6	4.8	0.59	-0.44	0.5	3.3	-1.1	-10	6.9	0.85	11	6.2	1.3	5.9	1.1	8.9	-0.75	8.1	5.7	4.7	-0.97	-1.6	2.2	2.2	0.7	-7.5	0.12	3.6	-0.25	4.5	-0.33	-3	6.6	2.1	7.8	11
0.22	0.06	19	3	9.5	-0.99	12	-1	-0.79	3.5	7.7	4.2	-2	7.7	-0.11	3.8	5.9	12	4	2.6	7.6	4	-3.1	1.9	3.6	9.8	-3.4	1.1	7.9	5.3	-10	-3.7	5	7.4	6.1	11	-4.2	1.4	-2.5	-7.9	-11	-1.8	-7.7	10	-8.2	-3.4	0.17	-1.7	3.3	2.2
-0.23	-0.38	5.3	2.1	1.4	-15	-1.5	-1.9	-1.7	5.8	-4.4	11	3.1	7.1	1.5	-16	2.2	-2	1.6	-6.1	5	2.8	-6.1	-4.2	0.14	4.3	-0.24	7.1	2.9	-3.4	-8.3	2.6	1.4	2.2	2.6	-2.2	-5.4	6.4	-6.3	-8.7	-7.7	-0.46	-4.2	18	-7.6	-0.05	-0.1	9.3	-0.88	8.1
-0.16	0.02	5	4.8	8.8	-14	4.1	-1.6	-3	-1.6	-0.91	-1.4	4	-4	0.8	-12	3.4	-9.3	-0.57	-3	2.4	-6.7	4.2	-6.2	7	-8.2	4.9	6.7	2.4	-7.9	3.1	3.9	2.8	-5.6	2.9	-9.2	0.49	1.4	-2.5	0.31	3.6	3	-3.2	12	-2.5	5.8	-0.88	4.1	8.3	-6.6
0.17	0.65	14	-8.6	-4.1	-4.1	9.8	-9.6	-4.8	-14	1.2	-13	-0.07	-9	-0.1	-4	7.5	-12	-0.99	-0.97	5.9	-2.6	0.28	-3.7	7	-13	2.3	-4.1	1.3	-9.9	4.1	-5.4	3	-8.9	-7.1	-11	3.8	-6.5	-1.6	3	-0.63	1.7	3.3	-2.2	2.2	0.62	6.9	-7.2	1.1	-9.8
-0.53	-0.22	-12	-14	-4.4	-0.75	-8.3	-7.5	6.3	-6.5	-0.51	-10	-0.08	-3.3	-0.08	-5.3	-7.6	-9.9	-2.6	-2.5	6.5	7	-6.7	-3.3	-3.4	-11	2.7	-3.5	-5.9	-12	0.32	-6.3	-7.4	-10	-2.5	0.94	-3.9	-7	-2	8.3	-1.6	0.27	6.8	6.3	2	2.1	2.9	-6.9	-9.1	-9.5
-0.6	-0.36	-16	4.6	-11	2.8	-11	1.4	-7.6	1.6	-9.1	-0.4	-3.4	2.9	-7.1	2.6	-13	2.1	-3.8	-4.5	-10	1.1	-9.4	-3.2	-13	2.6	-1.2	-0.8	-14	-6	-1.6	-3.9	-7.6	-2.4	0.05	3	-9.9	-2.2	-1.9	6.9	-8.2	-0.56	-1.1	6.3	-0.42	-0.85	-0.88	0.58	-17	-1.6
-0.54	0.23	7.2	11	-4.1	-3.4	-0.19	2.5	-1	0.17	-4	-1.1	-4.8	3.6	-2.5	3.2	-10	1.5	2.6	4.3	-12	-4.9	0.69	3.8	-0.21	1.3	-3	3.8	0.2	-0.05	-14	5.1	0.56	-0.58	4.7	-5	-2.4	0.82	4.9	3.1	-5.8	-0.4	2.6	-2.4	-12	3.6	-6.6	-4.7	1.7	-0.17
0.13	-0.09	1.3	-8.6	3.5	-2.4	2.4	-6.5	3.2	1.3	-2.4	-3.5	-1.8	-0.4	1.9	4.9	-10	6	4	3.7	-0.85	-2.1	-1.6	0.08	4.7	-10	-2.7	-5.2	-1.6	-15	-0.24	-0	-0.1	-10	-0.28	-7.2	-4.6	-11	6.1	-8.1	2.1	-5.1	-2.5	-3.7	-1.8	-1.9	-0.33	-4.8	1.6	-10
0.61	0.18	-6.5	-5	14	-0.72	6.6	-8.1	4.6	-7.9	4.4	-4.4	7.1	-2.2	5.5	1.1	6.7	-4.8	2.4	2.7	5.7	-4.7	3.5	-0.48	6.9	-9.9	-1.9	4	6.4	-8.2	-0.39	2.1	8	-4.5	1.9	-4.8	-0.85	-4.3	3.5	-3.1	-1.8	-1.7	-5.2	-5.8	-3.5	2.6	-0.6	3	9.6	-10
0.27	-0.03	-6.7	-6.6	-2.7	8.2	0.01	-2.5	-10	-7.9	-0.41	1.5	0.42	-1.1	-4	4.2	5.3	-0.2	1.4	-1.9	-1.8	4.2	1.7	0.87	-4.6	-7.5	1.6	3.5	-1.5	1.8	-1	0.36	-4.8	-0.64	-7.9	-2.6	0.23	-6.4	8.7	0.33	4.1	-11	-4.6	-3	1.2	-2.4	-1.2	-3.2	-14	-8.3
-0.39	0.08	-14	6.8	-16	6.5	-11	-1.6	-7.6	-1	-8.2	3.2	-8.2	3	-11	3.8	2.8	-13	-5.7	-5.7	5.5	-4.4	-5.4	4.4	-12	-1.1	-7.8	1.3	-21	4.9	-8	1.3	-11	4	-16	7.6	-12	-4.6	-0.65	-4.4	-4.7	-9	-4.3	-1.7	-6	-5.3	-8.8	-2.9	-13	-1.1
-0.74	0.19	-14	-1.6	-8.8	-1.5	-9.8	-3.4	-7.4	4.1	-13	0.37	-4.7	-0.02	-8.6	-2.2	-9.4	-5	-3.1	-2.4	-11	-9.6	-6.3	0.61	-22	-4.9	-1.5	4.3	-16	7.1	-2.5	4.3	-9.5	12	-3.7	1.9	-6.7	-1.7	1.6	-1.3	1.3	-9.4	11	-2.7	0.96	-0.48	-3	-1.3	-11	1.6
-0.21	-0.27	-11	7.7	4.7	2.3	-1.6	5.1	1.1	9	1	2.8	-0.55	4.6	0.84	-1.3	-7	4.9	-2.3	1.8	-8.1	-1.7	1.6	-6	-10	-5.2	8.4	-3	2.9	2.6	1.4	-2.5	1	3.4	8	3.5	1.8	-1.1	9.9	-2.4	6.5	2.2	9.1	-6.5	2	2.1	3.1	-4.2	-1.4	-2.8
0.45	-0.23	-0.29	-5.7	-2.3	-4.9	1.5	0.79	-5.6	1.6	3.7	2.7	-3.4	-1	0.53	-3.4	7.4	1.4	-1.5	7.5	-5.9	8.8	-1.3	-3.2	-2.7	-6.5	8.3	-0.27	-5.6	-4.9	3.6	-0.5	-1.8	-2	1.1	1.8	3.4	-2.1	8.7	1.6	10	1.6	1	3.9	-0.65	-3	12	-1.3	-5.5	-5.3
-0.5	0.4	2.9	7.8	-4.7	8.3	-5.9	4.4	-9.9	-3.8	-8.2	-0.08	-3	1	-15	4	-5.7	-5.1	-13	4.2	-8.7	-3.7	-9.1	0.78	-8	2	-5.8	6	-11	3.3	0.44	0.21	-4.8	1.3	-8.8	3.3	-2.2	4.1	0.35	6.5	1.7	2.2	-0.16	6.7	-1.3	2.6	-6.4	-0.58	-8.7	0.13
-0.76	0.44	4.4	15	1.3	11	-12	5.1	-3.7	-3.2	1.6	-1.2	1.4	4.4	-5.8	-0.61	-4.2	4.2	-3.2	-2.8	-2.4	6.5	0.23	-1.5	-2.7	6	-5.9	-5.9	-3	-0.92	2.7	-2	0.63	6.6	-5.6	-4.1	-2.5	2.4	-2.8	8.6	-0.45	6.2	0.54	-0.71	2	7.3	-5.1	-1.8	0.01	3.7
-0.44	-0.08	0.62	4.8	-0.71	1.7	1.2	-13	-0.35	-13	3.5	-13	0.16	-2.1	-3.8	-10	-2	-6.6	4	-8.2	4.9	-3.3	3.2	-7.5	1.4	0.6	-2.6	-4.8	-2.8	-6	-3.7	-7.6	4.6	2.3	-4.5	-0.88	1.4	-4.9	0.74	6.1	-0.84	3.9	-7.7	-2.1	-5.8	1.3	-2.2	-1.1	4.6	6.5
-0.12	-0.53	-9.9	13	-3.8	-2	7.5	-2.7	9.7	-6.1	2.5	-3.6	1.7	-2.9	-0.2	-8.8	-5.5	2.5	-0.67	-3.7	-3.7	0.7	-0.14	-1.6	-1.5	6.8	3.9	-3.3	7.1	-5	1.2	-3.8	2.1	-3.5	5.7	-0.89	7.1	-7	6.2	1.9	-3.2	-0.01	3.5	-4.6	4	-2.5	4.2	-4.9	3.1	8.3
0.09	0.19	-3.7	4.2	0.3	-12	7.9	-5.1	3	-0.69	-5	-3.3	7.3	-2.3	1.8	1.5	3.7	0.96	0.26	2.5	-1	4	4.2	2.3	3.1	-3	2	2.8	3.7	-2.7	2.9	-1.1	5.5	-4	4.6	2	4.7	-0.73	5.6	8.7	9.8	-4.5	4.2	-0.93	4.2	-7.3	5.1	0.63	3.3	-3.6
0.29	0.35	7.5	1.3	5.3	-1.5	13	0.3	4.6	5.1	-0.19	2.6	6.2	-0.4	4.5	12	13	12	9.1	4.6	2.5	3.6	-1.5	6.6	5.9	0.26	9.6	8	0.91	1.6	4.6	6.9	4.7	1	-4.3	-3.4	0.79	4.5	-6.5	5.2	3.2	9.4	6.5	6.4	1.6	3.9	4.2	7.6	-1.8	0.84
0.52	0.06	1.9	12	5.4	3.3	14	-0.71	-0.92	3	5.1	1.8	-0.48	-0.02	4.5	2.2	-0.84	7.2	3.9	4.8	-3.8	3.9	1.2	9.4	9.2	-8.2	6.2	13	4.4	-5.4	8.3	8.6	-3.8	1.3	4.7	-0.75	3.3	6.3	3.8	2.8	3.4	6.3	6.4	4.9	4.5	2.9	5.6	2.8	8.7	-5.9
0.52	0.17	2.6	11	-3.9	-2.3	-2.3	-1.1	-6.5	-6.8	3.8	-6	-6.4	-1.6	-6.9	1.4	-2.9	-5.3	6.2	2.4	-6.2	1.5	0.93	5.6	3.8	-7.4	-6.9	-2.1	-5.1	-2.6	-8.4	0.91	-0.26	-0.7	-3.7	2.2	-3	-3	2.4	-1	-2.4	-3.4	-3.1	-2	-2.5	2.7	-0.24	-6.8	8.6	-7.6
0.23	-0.12	-8.1	3.9	-12	2.8	-4	1.3	-2	-5.9	-2.1	-8.5	-12	1.6	-9.4	-8.9	-0.97	-8.5	-4.1	-2.2	4.3	4.3	-1.9	-1.2	-11	-11	-10	-2.7	-3.9	-5.5	-8.9	2	-0.59	-6.1	-3.2	-3.3	-4.7	-4.6	-1	-1.9	-7.1	-3.8	-3.6	6.8	-4.5	2.5	-6.5	-3.8	-6.5	-5.8
0.08	-0.37	-15	14	0.01	9.1	-5.3	9.2	4.2	-5.2	5.8	-4.8	-4.6	2.2	0.77	-8.5	-4.5	-0.92	-1.2	-4.4	3.4	-2.7	0.1	-6.2	-1.1	-7.3	-3	-0.7	3.9	-4.5	1.3	-1.3	3	-7.7	0.35	-2.8	-0.24	-4.8	-2.9	-2.9	1.3	-7.9	-6.2	7.3	4.5	-12	1.9	-9.2	4.5	-4.2
-0.44	-0.52	-5.7	5.2	1.3	-7.3	-4.9	-1.2	4.8	-10	3.4	-6	-0.04	-3.7	2.6	-12	3.5	-5	1.9	-3.7	6.5	-1.1	4.3	-6.7	2.9	-5.2	-0.12	-2.5	-4.9	-3.3	-4.1	-8.7	3	-5.3	3.3	1.7	-1.7	-9.7	0.55	-6.2	-7.6	-8.9	-3	-0.65	-4.3	-18	0.37	-9.1	7.8	-5.2
0.23	-0.89	-0.87	-9.6	-1.7	-14	0.15	-15	6	-11	5.5	-5.6	5	-4.8	-3.4	-19	3.5	-7.7	4.9	-2.7	2.3	-6.2	0.31	-9	-2.9	-14	6.9	-5.2	0.47	-9.6	4.2	-6.3	2.6	-8.3	4.6	-3.6	-2.2	-9.4	6.5	-4.1	1.6	-7.2	4.2	-14	1.4	-7.7	1.5	-7.5	0.48	-16
0.11	-0.19	7.8	-0.55	5.2	-1.7	3.9	-12	-1.9	-1.9	5.3	-3	-0.39	-3.5	-3.6	-9.2	5	-6.4	1.7	-2.2	-3.6	-3.7	2.7	-4.5	2	-5.2	5.4	-4.7	-1.9	-4.8	-2.2	-14	-4.3	-2.4	-0.29	0.59	2.1	-6.6	5.5	3	12	-5.9	6.9	-9.7	1.7	-2.4	-1.8	-5.4	-1.9	-13
0.36	0.52	1.3	-7.9	0.93	1.1	7.7	-1.6	5.3	3.4	-2.3	2.2	-2.1	-6	-4.8	0.57	5.6	10	1.9	-1.4	1.5	7	-2.4	4.6	0.94	-4.3	-1.3	-8.2	6	0.24	3.9	-8.8	5.8	-2	-1.1	5.8	9.8	-2.6	7.7	5.7	-0.01	0.8	4.4	0.54	0.26	0.13	7.2	-2.5	-6.8	2.2
-0.09	0.51	-18	-9.3	-8.1	1.7	-1.9	4.8	8.1	3.4	2.8	1.9	2.9	0.69	-1.5	-1.7	-7.8	1.2	3.6	3.8	2.6	7.8	-5	0.62	5.5	-2	-0.21	-1.9	5.6	-2.4	-3.4	3.2	1.4	-2.7	2	-0.85	5.5	-1.6	0.02	-0.23	1.6	7.7	7.7	-2.5	-9.7	-2.5	3.1	-1.4	-0.54	6.2
0.08	-0.22	-0.97	-7.7	-15	-10	-7.5	-0.04	-3.2	0.85	-3.1	2.9	-2.7	-1.1	-5.5	3.4	-1.6	5.9	1.1	4.2	-2.7	10	-12	2.4	-2.2	5.9	0.87	5.1	-9.5	4.4	-6.2	8	-1.4	0.07	-7.9	5.2	1.7	11	-1.6	-2.7	-4.7	9.6	5.2	0.04	1.5	9	1.7	0	-4.9	5.5
-0.12	0.4	-11	1.8	-1.4	-6.8	-5.1	-0.9	-10	2.5	-1.6	-1.9	-5	-0.26	2.3	8.9	-4	10	5	10	-2.1	-1.2	-5	7.5	-2.7	4.6	-0.5	12	-4.7	2.6	1.5	3.4	1.2	3.8	-10	3.9	2.3	5.2	-1.9	1.2	4.7	8.6	7.6	3.1	5	1.7	1.7	2.3	0.19	-0.98
-0.33	0.44	-5.5	-0.66	-0.66	-9.7	2.5	1.2	5.4	2.6	1.7	2.3	3	0.73	0.96	4.6	5.4	6	1.5	6.7	7.4	2.6	-0.95	7.4	6.1	7.7	-1.7	3.5	7.5	-0.44	6.7	6.3	5.5	-1.9	1.6	2.7	-2	-0.22	0.08	3.4	9.8	-8.5	0.02	-4.1	-0.24	-6.5	-2	0.96	5.4	5.2
-0.5	0.71	-7.7	15	-5.8	11	-6.6	7	-2.2	9.1	-2.1	1.7	-5.1	2.6	4.6	1.8	6.8	9.7	-1.7	-0.24	1.1	1.9	3.2	5.3	0.24	-1.1	-5.4	2.3	5.8	1.2	2.4	5	7.4	0.34	3.4	-1.6	5.6	-1.7	3	-1.7	6.9	-4.8	-6.2	-2.2	1.6	0.99	8.7	-2.3	-3.6	-2.6
-0.44	0.26	8.4	6	8.9	0.17	8.3	2.5	2.1	9.1	9.6	-0.72	3.4	1.7	3	-0.36	4.1	-3.3	-7.7	-3	4.3	-2.4	-4.2	0.73	-2.7	-5.8	2.2	-2.9	1.1	-0.06	1.2	0.51	-1.9	-1.6	2.2	0.14	0.05	-1.2	0.59	4.3	-0.56	9.1	3.6	-5.9	0.91	3.3	6.6	8.5	-2	-0.93
0.06	-0.28	8.2	-7.3	7.3	-14	4	3.2	-0.71	-0.28	2.1	-0.51	0.2	-0.68	5.2	-0.17	2.7	5.1	-4.2	2.9	3	-5.5	-6.4	-0.96	7.4	-2.3	-18	1.2	-3.7	-0.83	-19	-1.9	-1.1	-4.9	-9.5	-1.9	-16	-3.7	-4.4	-1.2	1.2	-5	7.8	-8.3	-19	-6.1	-17	3	-1	-2
0.38	0.09	-6.2	-1.6	6.7	-2.9	-5.4	-0.8	-8.6	-3	-2.8	-0.66	-4.6	-2.5	5.8	1	14	13	-0.42	1.4	-0.58	-7.4	-10	-4.1	12	-1.7	20	3	15	-2.2	16	5.8	14	4.5	6	-2.1	20	-3.1	16	-4.2	18	-6.3	17	-1.4	10	5.4	11	-1.2	1.2	1
-0.11	-0.09	-7.3	12	2.4	2.6	-2.6	-5.2	0.77	-4.3	0.66	-2.7	-0.46	0.49	-3.5	-1.4	6.2	3.6	-0.59	5.5	-11	-3	-6.9	-8.2	5	1.4	-5	0.61	0.16	-2.2	-0.85	0.7	-3.1	8.9	2.3	0.07	3.6	2.4	-5.5	-4.2	-1.8	-8.2	-5.9	5.8	-2.1	-3	-4.4	-1.1	-1.2	5
0.43	-0.12	3.8	-6.3	-0.11	4.6	-0.18	6.4	-4.1	-2.2	-9.4	3	-0.31	2.4	0.71	13	-9.6	9.8	-0.06	10	-6.3	7.1	-0.08	1.9	5.7	6.9	-0.87	0.39	4.6	2.5	-2.6	1.9	1.4	4.1	1.6	-1.9	3.9	1.3	-7.9	-0.7	-5.9	-2.6	-5.9	1.3	0.98	-6.3	-0.35	0.64	1.5	15
0.55	0.01	10	-8.2	3.2	1.9	-2.7	2.8	1.3	-0.1	-11	-0.51	-4.5	0.92	5.2	9.7	-5.8	4.8	3.3	6.2	-0.95	0.8	-4.5	5.8	2	10	6.4	5.6	3	2.9	5.8	-5.6	1.4	-3.8	0.48	-0.03	3.2	3.9	-7.1	-8.8	-7.7	-3.3	-2.8	-0.98	-2.3	-8.1	6.3	1.5	-3	16
0.24	-0.46	1.2	-16	7.3	-14	3.4	-4.2	2.6	0.23	-1.5	-4.4	0.47	-3.5	5.7	-5.4	-3.3	-11	-1.2	-1.9	-9.4	-4.6	-0.64	-6.2	-2	-2	-0.32	-1.2	1.3	-7.6	-5.5	-5	-0.6	-9	6.1	-5.2	-0.57	-1.2	3.5	-7.1	-1.6	-6.2	-7.2	-6.5	1	-11	-2	-0.05	2.6	-16
0.69	-0.16	5.7	-10	-6.1	-12	7.5	-3.1	-1.6	-7.7	2.2	-9.3	0.44	-4.7	2	-1.4	3.9	0.79	4.6	-6.2	7.1	-2.6	3	-3.6	6.7	-8	5.4	-9	13	-2.1	2.9	-8.9	5.2	-6.4	5.2	-2.3	3.9	-11	9.2	-1.8	-6.6	-8.7	-1.7	-11	-1.3	-9.3	8.9	-4.9	6	-15
0.45	-0.25	2.7	0.17	-1.7	4.3	2.6	-0.88	9.2	-9.2	3	-7.9	7.5	-1.9	13	4.9	3.3	6	-0.03	-1.8	3.1	10	2.8	0.82	4.8	-6.3	10	-4.4	8.2	1.9	9.6	-2.4	-3.9	-3.8	5.5	6.8	13	-0.15	-0	-0.64	-4.2	-13	1.7	-3.6	-0.31	-2.6	2.6	-6.5	2.1	0.01
0.52	-0.46	1.3	6.3	3.5	9.5	-2.2	1.8	4.4	6	4.3	1.1	1.9	3.7	5.5	-3.4	3	-6.7	4.1	-3	-4.3	1.4	6.8	1.5	9.9	-5.4	3.8	-6.3	1.3	-0.76	5.1	-8.5	-2.6	-4.1	-2.3	-3.9	2.8	-4.3	0.84	-0.3	6	-7.9	2.9	-6.6	0.77	-10	-1.3	-7.4	7.8	3.2
0.69	-0.54	6.5	-7.8	1.8	-0.03	2.9	1.8	2.9	7.9	7.2	3.2	0.2	0.74	-2.2	-4.7	-2	-8.8	-1.1	-3.9	-2.9	0.47	2.2	0.31	4.6	-1.6	3.8	-2.2	0.45	-4	6.3	-5.8	-5.3	-4.3	1.5	-6.2	7	-2.4	-1.8	-2.8	5.6	-3	-0	3.5	8.2	-8.2	7.5	-3.3	2	2.9
0.8	0.04	-8	-9.2	-6.7	-10	1.3	-0.43	6	5.5	8.5	3.9	0.87	0.59	-0.29	-3.7	-1.9	3.7	4	-2.3	7.3	2	5.3	0.62	-0.43	0.2	2.4	-5.7	9.5	-2.1	-0.65	-7.3	5.9	-7.3	2.7	-15	6.5	0.03	-2	-6	12	-1.3	5.5	-7.6	4.2	-6.6	4.7	-1.6	5.5	-2.4
0.21	0.35	2	1.3	-0.69	-6.3	3.5	-1	3.5	5.3	5	0.17	1.8	3.4	2	-1.8	-1.4	8.6	-6.3	1.5	-14	6	5.9	-1.1	0.84	-1.1	5.3	-4.5	2.8	3	-5	-5.3	4.1	2.8	-3.4	-5	-7.3	-2.4	-5	-4.2	3.3	7.1	-2.3	-7.7	-0.95	0.78	-1.6	-7.8	10	3.6
0.68	0.31	5.4	-1.9	6.5	-2.7	10	-3.4	3.4	3.8	8	3.8	2.5	1.2	11	5.6	12	7.8	3.4	0.85	13	14	6.9	5.2	4	3.3	-2.7	4.5	9.8	6.9	5.7	6	4.8	-2.3	15	2.3	1.6	1.1	3.7	-0.7	2.4	-0.74	-4.6	5.6	-1.5	-4.5	1.3	-1.6	6.3	6.9
0.8	0.57	-21	-1.9	-2.7	4.4	0.37	2	9.3	3.2	-0.94	12	0.39	-2.6	9	7.9	9.3	11	5.1	5.5	4.1	2.2	0.42	5.8	0.36	7	2.1	0.63	8.2	9	4.5	8.4	-0.94	-0.26	1.6	7.6	1.5	7.7	-1.7	9.5	-0.11	6.6	3.3	-2.2	-7	7.2	1.4	7.7	-0.74	10
0.1	0.31	1.4	-3.2	0.35	5	4.7	9.4	14	5.3	6.8	4.7	4.1	0.47	1.8	6.2	5.3	-1.4	0.53	-2.1	6.5	-8.3	6.9	-0.91	1.7	2.6	1.9	4.8	13	5.7	3.3	5	2.3	3.2	2	3.1	-1.6	6.2	-7.7	5.4	1.9	8.7	-1.6	1.8	1	8.3	-3.3	5	2.8	0.41
0.7	-0.05	7.8	-1.8	5.2	4.3	12	7.9	16	6.5	19	9	9.7	4.1	-0.36	-4.1	6.3	-4.7	2.3	-1.3	9.4	-5.5	9.4	0.3	1.1	3.6	5.5	0.11	7.4	-0.45	11	-4	3.2	-1.4	7	-1.1	2.3	1.8	-0.03	6.8	8.3	0.98	11	8.1	3.9	-2.2	1.7	0.79	0.11	-3.7
0.31	0.01	-5.2	8.7	4.8	5.6	5.9	13	11	1.8	2	8.6	7.7	5.9	7.7	2	0.06	6.4	-4.6	-0.06	-0.37	-0.95	3.9	-4.1	3.3	-5.9	9.4	-9.2	4.2	-1.2	5.7	-3.1	1.4	-4.2	0.61	-4.5	5.4	-2.5	4.5	3.1	2	6	2.7	0.04	5.7	-3.1	8.3	-4.1	-0.31	-5.1
-0.04	0.43	2.9	-14	-2.2	-4.9	-1.5	-1.6	-3.1	1.9	-4.8	2.4	-1.2	-1.3	-6.9	10	-6.5	6.7	-5.3	3.1	-4.6	4.3	0.6	2.6	2.7	-5.3	0.68	-2	4.8	1.5	-5.4	2.4	-1.8	-2.6	-4.6	1.6	-8.6	-3.2	-0.94	-1.3	-0.89	1.9	-3.4	-6.3	-6.2	1.4	-3	-1.3	5.8	-3.4
0.24	-0.3	6.8	-0.46	3.9	1.1	3.9	1.5	-11	7.9	4.6	2.2	3.4	0.14	0.12	12	4.7	6.2	2.7	3	-1.1	6.8	1.3	5.5	-2.1	4	-11	9.5	2.5	6.7	-4.2	8.5	1.5	9.9	-3.2	3.1	-9.7	6.6	-2.8	4	-2.1	5.2	-12	7.3	-2.8	-2.7	-7.2	6.9	2.6	4.9
0.15	-0.34	16	11	4.7	10	-4.3	8.8	-8.2	-4.8	4.5	-4.3	0.95	7	2.8	10	5.6	-2.9	-0.91	4.2	7.8	-4.8	2.3	4.4	1.3	1.3	-1.3	3.4	4.5	6.1	0.2	3.2	5.2	2.3	0.54	1.8	6.5	6.9	-3.4	-3	1.7	1.5	-2.2	-1.1	5.1	-1.9	-2.6	2.9	-3.2	-2.4
-0.04	-0.04	12	10	6.6	-5.7	0.14	1.2	3.2	-5.8	4.4	-1.4	0.42	0.14	-4.5	4.3	-2.8	-1.6	2.2	-2.4	-1.7	-1.2	1.6	7.5	3.6	-2.2	4.7	-6.5	0.08	3.2	3.8	-6.4	3.5	1.9	4.2	4	6.6	0.25	-0.13	-5	1.9	-3.8	3.6	-6.7	6.4	0.3	4.3	-4.1	-0.89	-0.34
0.28	-0.24	4	6.5	-3.1	2.3	3.4	-0.76	5.8	2.2	-4.1	1.4	-0.52	3.9	-11	-1.9	-9.2	4.5	-5.9	-1.2	-6.4	3.3	-10	3.5	4.7	-4.4	5.2	-9.6	1.4	-1.3	2.8	-7.8	5.7	-0.79	0.86	2.2	3.2	-3.3	-0.55	-3.2	-2.4	-3.2	2.2	1.1	4.2	-5	1.2	-7.4	0.95	3.4
0.49	-0.07	-5	-8.6	-3.6	0.52	-2.8	-3.8	-4.1	0.37	-5.6	0.78	-1.5	5	-2.6	7.2	-3.7	16	-4.9	-0.47	1	5.4	-3.8	-0.55	3.5	2.6	10	-1.8	12	1.2	13	-2.7	4.7	-0.05	8.3	-1.1	7.1	2.9	-1.6	-5.5	1.2	-0.27	-1.2	-1.1	7.4	-2	9.3	5.8	-7.1	3.6
-0.05	0.08	2.2	-9	2.9	4.8	7.9	-2.2	-2	3.5	8.4	2.1	3.9	0.43	-5.7	1.3	5.3	-2.6	-2.7	-2.3	-15	-1.1	-1.8	3.4	5.6	4	-4.8	6.6	12	4.9	0.01	1.9	4.1	2.3	3.5	0.22	0.81	2.1	1.1	5.3	-4.7	3.5	-12	2.9	4.6	0.62	-5.3	0.29	-2.4	5.5
0.44	0.21	12	-3	15	6.8	12	4.4	-2.1	6.1	8.2	3	5.8	2.7	0.95	2.5	14	0.18	2.4	2.9	2.8	5.9	-2.4	3.7	7.7	2.4	6.7	1.3	-0.59	4.9	-0.69	2.6	7.2	3.2	2	3.2	5.8	5.7	-1.5	6.1	-8.6	0.6	-0.27	-0.37	-6.5	8.4	6.2	-3	-2.1	-1.5
-0.17	0.25	-3.7	5.3	4.3	2	-7.5	12	-8.8	-3.6	2.4	4.8	-1.2	2.1	1.6	-1.7	-4.7	4.3	1.8	6.9	-6	8.2	2.5	0.28	10	7.7	3.6	1.5	-0.44	-2.5	4.7	4.2	1.9	-4.1	2.4	5.1	3.8	5	3.7	6.9	0.83	7.4	13	0.97	-6.8	2.2	-1.8	-0.29	3.2	7.9
0.29	0.49	-4	-14	-4.5	-15	-7.8	-1.9	1.5	1.1	-0	6.1	-1.9	-4.8	-0.49	-5.1	-4.6	-2.1	1.2	-1.3	-2.4	0.82	-4.7	0.22	8.5	4	5.3	-4.9	17	-4.2	5.3	2.5	6.8	-6.8	3.4	-3.1	3.1	-3.2	-3.5	8.8	1.6	11	9.1	4.7	9.4	0.75	3.3	0.09	4.6	14
-0.21	0.04	3.1	-8.8	-1.5	-15	-9.2	-2.9	-2.5	4.4	-1.9	3.5	-2.8	-2.7	-5.8	-0.33	-12	-4.2	-4.2	-11	-12	3.2	-5.7	4.6	-2.3	-0.31	2.4	-4.1	4	-1.8	4.4	0.97	0.35	-2.4	1.5	-3.3	-3.9	-4.4	2.4	-2	5	5.6	3.1	-3.3	-0.76	-0.11	-1.3	0.12	5.3	4.5
-0	-0.2	1.7	-2.1	0.03	-7.8	-7.4	-6.5	-3.3	2.4	2.5	-0.53	1.3	-8.2	0.67	-0.63	3.7	-0.32	2.6	-7.1	-2.9	3.5	-2.9	1.7	-0.87	1.1	2.1	-1.8	-0.09	-0.85	7.1	1.9	-0.6	-0.25	-4.2	-3	0.62	2.6	-0.06	-2.2	11	-3.9	11	-11	3.5	-1.3	0.98	7.4	-5.2	12
0.08	-0.55	-1.8	5.2	0.06	6.7	3.6	0.12	5.2	1.5	7.8	-2.1	3	-5.8	4.5	-9.5	-1.4	1.8	0.58	-2.9	2	0.64	5.5	-1.2	5.1	1.1	-6.5	-5.6	12	1.4	6.1	-3.1	7.2	-0.63	2.7	-5.4	3.8	-0.84	0.61	-4	14	-12	0.78	-7.2	5.3	-4.2	-3.3	4.3	4	6.6
0.25	-0.4	5.7	12	-5	7.7	4.3	8.7	8.8	-3	14	-4.2	3.7	-2.8	3.8	-2.9	4.1	2.7	1.6	-1.8	7.8	6.6	5	-1.5	7.7	0.13	-0.96	-0.55	9	4.6	0.66	-2.9	2.6	-0.12	4.9	-3.7	6.3	-0.15	3	-2	8	-13	-6.5	-3.2	7.1	-3.9	1.8	2.8	11	-2.6
0.03	-0.51	-0.65	-5.5	-1.6	-0.18	0.15	0.88	9.4	-9.4	11	-3.9	-1.9	-1.1	-0.55	0.76	-4.7	7	-7.9	-1.1	-4.5	2.6	1.3	4.7	-1.6	-1.3	-1.1	5.9	3.2	-0.12	8.8	-5	-4	-6.2	5	0.31	6.6	-0.12	1	-5.6	-0.12	-4.3	-9.2	4	5.8	-5	2.3	3.8	-0.79	-5.8
-0.18	0.33	-2.4	0.87	2.5	-7.8	5.3	-1.3	16	-6.3	15	-0.75	0.82	-1.3	3	3.4	-0.7	4.2	-11	4.2	-6.1	8.7	-4.1	0.98	1.9	-2.6	-2.9	4.5	1.8	-3.8	-3.8	-1.8	-1.9	-3.1	-2.8	-0.91	-1.6	0.36	-15	-4.7	-11	4.8	-5.6	6.8	-13	-5.8	-7.8	0.95	7.2	-2.5
0.23	0.55	3.6	5.7	9.3	-3.8	-0.05	-2.4	-1.4	6.7	2	1.9	2.8	-2.8	12	-4.2	9.9	-0.29	4.8	-3.4	1.5	7.5	8.4	2.6	5.8	-0.89	1.8	-2.6	4.9	-3.7	3.7	-0.71	5	-4.6	-1.6	-3.2	2.1	-4.7	-0.71	-4.8	0.31	-6.2	7.5	2.3	-4.2	-6.3	6.4	-6.6	9.6	6.6
-0.11	0.05	6.4	-2.9	7.4	1.7	-0.74	2.7	-7.3	1.1	-7.4	-2.5	-0.21	-2.7	2.6	-3.2	8.7	-0.7	2	7	3.4	-6.1	1.9	5.9	-0.38	8.8	-2.3	5.7	-0.35	5.9	1.5	6.7	2	2.3	0.3	9.8	-2.1	5.6	-5.1	3.8	-2.5	-3.8	12	13	9.5	-6.6	-0.91	5.5	-5.2	2.9
0.08	0.22	-1.4	2.8	7.7	4.4	2.5	7.6	-2.3	-3.6	-4.5	0.11	4.5	1.7	7	2.5	-5.5	14	10	9.7	11	-3.9	8.7	4.8	0.9	8.1	3.3	2.4	10	3.8	6.8	2.4	9.4	6.6	7.8	2.2	3	3.5	-3.2	-5.5	2.5	2.1	12	-1	4.1	0.71	3.2	3.3	-0.74	3.2
-0.45	0.59	6.2	8.9	4.2	3.2	3.4	7	3.8	1.7	2.5	3.2	2.9	7.8	0.36	5.8	-10	12	-6.6	1.7	-0.99	5.4	0.36	-0.29	0.49	8.8	-8.4	2.6	5.2	0.85	-0.41	-5.7	3.4	2.7	2.8	-5.1	3.6	5.8	-6.8	-4.9	0.84	3.8	-10	-6.7	1.1	4.4	-7.2	4.2	5.2	0.83
0.64	0.27	7.9	0.41	-4.7	8.7	5.3	-3.7	6.1	-2.5	4.8	2.2	6.4	0.98	6.5	-2.6	0.91	-0.12	-0.87	2.2	3.4	-8.4	6.1	3	5.9	14	-6.9	-2.1	8.2	4.6	-2.8	3.9	6.5	-2.2	3.6	7.6	3.3	7.5	8.3	3.7	2.8	5	2	-2.8	6.6	9.9	-2.5	3.4	2.3	8.2
0.57	0.24	5.3	-2.7	2.6	4	11	2.8	12	2.2	11	4.5	11	2.2	9.1	-9.6	1.3	-12	5	0.47	6.8	0.2	7.4	0.48	8.9	4.8	-2.4	-8.7	5.8	1.6	-4.9	-1.6	5.1	-0.04	-0.52	5.3	3.4	-0.1	-0.1	4.6	11	9.1	1.1	-11	-0.52	7.9	4.3	-0.8	7.4	-0.48
0.11	-0.5	11	-9.2	4.2	-2.8	3	-3.1	3.6	-6.2	3.8	-4.6	-2.2	-3.8	3.9	-13	-10	-11	1	-7.3	-10	5.4	-1.2	-0.91	-0.96	-11	-5.4	-9	4.3	-10	-3.6	1.3	-4.1	-8.7	1.7	-5.1	5	-6.3	-4.4	-7.5	4.1	2.2	-2.6	-12	6.4	3.7	-0.39	-2.4	-5.2	-10
0.46	-0.43	-2.1	-6.7	0.58	-5	-4.2	-11	-0.94	-7.2	-3.4	-5.7	-2.7	-7.1	7.1	-5.5	-7.6	-5.2	-3	-2.3	-6.4	-1.4	0.47	2.3	0.34	-14	-0.63	-4.3	1.1	-13	8	3.1	-3.9	-5.8	0.8	-7.8	1.9	-7.8	0.72	-7.7	1.6	-0.14	3.3	-3.9	2.8	2.4	1.9	-1.8	-4.3	-4.3
0.09	-0.04	-5.9	3.9	-5.7	0.86	-14	-2.5	-0.22	3	-1.6	0.82	-3.5	1.5	2.3	2.2	-0.78	-0.33	-0.77	3.5	-1.6	2.5	-2.7	5.7	-0.29	-2.4	-3.2	-4.3	-10	-1.9	-0.05	-4	-11	2.8	-6.8	-6.1	-6.3	-4.1	-1.5	-8.5	-1.4	-0.89	-2.4	-7.5	1.8	1.2	-6.8	-2	4.4	6.7
0.51	-0	4.6	5.9	-10	8.1	-2.9	-2.2	8.8	0.01	2.8	1.1	-1.9	4.2	-0.82	11	6.5	1.9	1	7	3.9	3.5	-3.8	6	-2	5.8	6.8	-0.81	-2.1	3.2	-2.6	2.5	-2.5	8	-2.8	3.7	5	0.22	3	1.5	-1.4	-0.37	2.5	-6.3	-1.2	3.8	4.7	-0.96	-5.8	3.3
-0.23	-0.26	-11	13	-5.4	8.5	4.8	4.7	5.6	-2.2	3.4	2.1	1.2	3.1	-2.6	0.14	-1.6	1	-3.2	1.6	-0.67	2.6	-2.7	3.9	-0.52	5.8	-1.2	-3.5	2.8	3.8	-7.8	-3.8	-1.6	8.9	-2	6.2	0.45	-0.03	-0.06	3	6.8	-0.56	-0	-2.1	6	0.35	1.8	1.7	-7	3.5
-0.55	0.15	-2.6	15	7.7	8.8	-3.8	4.8	0.76	-4.3	-4.6	-0.08	-1.8	0.93	-2.2	-5.8	0.36	-2.2	-3.1	-2.5	-5.8	-1.8	2.1	0.07	0.28	-0.53	-6.6	2.9	2.6	1.4	-1.6	5.3	-0.69	-0.56	-1.6	2.5	0.02	7.2	6.7	1.9	6	0.25	4	10	3	2.5	-7.2	5.1	2.2	-0.54
-0.63	-0.07	5.7	3.5	5.4	3.7	0.06	3.9	1.9	2.6	-1.3	-0.73	3.6	3.9	-5.6	6.5	8.2	-3.4	-4	3.9	-4.8	-0.76	-4.2	3.5	-4	6.1	-11	4.1	-3.8	4.4	-7	7.2	-0.44	7.8	-0.54	2.6	-3.1	3.1	-2.4	7.6	3.5	12	2.2	16	2.1	4.3	-5.3	5.8	-1.6	5.8
-0.9	-0.03	3.8	-11	-1.5	0.43	3.8	-3.5	6.7	-2.1	9.1	2.2	0.29	-4.3	3	4.7	0.95	-5.3	2.1	-0.33	6.7	0.4	4.4	3.5	-4.9	15	-16	2.2	-2.6	5.5	-7.4	6.9	-4.2	9.6	-4.2	-5.3	-1.7	6	2.6	-0.77	-6.5	7.3	-9	14	-2.1	3.2	-10	-1.3	-3	11
-0.44	0.55	-7	-0.51	3.2	-5.3	-5.4	-4.5	4.7	1.7	0.85	-3.9	4	-5.1	0.8	2.5	-4.6	1.9	-6.9	3.4	-3.7	-6.3	-0.76	-2.2	0	2.1	-5.7	1.9	1.9	8.9	-4.8	0.01	1	9.2	-2.2	-0.54	-1.1	3.3	-1.6	-1.5	-3.3	6.2	-16	6.7	-2.8	8.8	-5.8	-0.88	-7	2.5
0.36	0.1	7.5	4.9	1.6	-0.49	5.1	6.5	-0.75	3.9	11	1.7	2.7	7.2	7.4	3	-2.1	-3.2	8.9	0.69	5.3	-6.3	2.8	-0	5.8	1	7.3	1.1	8.8	3.4	9.2	3.8	7.2	6.4	15	2.9	5.5	2.4	2.4	-1.1	4.7	-1.6	6.5	-2	4.9	5.2	5.2	5.2	8.3	-5.6
0.25	0.08	-12	6.6	-3.6	10	2	9.7	-7	-3.1	-0.46	0.01	0.44	4	0.75	5.7	-11	0.8	7.5	5.9	-1.5	2.2	2.1	-0.88	1.1	5.5	6.7	-1.8	0.56	7.8	9.6	-3.6	-1.6	8.7	-3.3	4.9	5.3	-0.22	3.6	2.2	3.4	-6.5	8	-2.9	7.6	-2.8	5	2.4	1.8	1.9
-0.41	-0.09	0.92	15	-2.5	19	-5.1	12	-4.5	2.4	-15	0.28	0.57	4	0.13	-2	0.11	-1.1	-3.5	-1.8	-5.4	-0.58	-2.2	-0.25	0.44	3.8	-2.9	3.5	-3.4	9	-5	-5.8	-6.6	5.8	0.44	4.7	2.2	-1.3	-4.3	-0.42	-7.3	-11	-4.3	6.7	-5.6	-12	-2.6	0.09	-3.6	5.4
-0.78	0.17	-9.1	9.4	-5.3	3.2	-7.1	14	-6.7	4	-8.2	3.5	-11	5.5	0.63	0.96	-3.8	-1.2	-7.6	-1.9	-4.9	1.3	-4.8	1.3	-8.6	1.1	-8.3	3.2	-10	4.2	1.2	-3.9	-7.3	-2.9	-3.2	-3.6	-5.4	2.7	-2.5	-1.9	-3.6	-6.5	1.6	2.3	-1.5	-2.7	-5.1	5	1.2	2.3
-0.32	0.42	-2.1	-15	4.5	-9	-5	3.7	-2.6	3.8	-2.8	1.8	-2.7	-0.8	6.4	0.15	-2.2	-1.7	-1.1	1.1	4.1	1.3	1.8	-2.8	-5.8	4.3	0.96	0.19	-7.2	0.52	-3.7	5.8	-4.7	-0.37	-1.5	-8	-0.82	1	5.2	-5.8	-0.01	-3.8	1.7	2.7	-3.1	0.78	-3.3	2.7	0.76	4
0.19	0.32	-0.14	-5.8	9.7	-12	9.1	-6.2	5.3	6.1	6	2.9	2.6	-0.01	-2.1	-0.35	6.9	-11	2.5	3	4.4	-8.8	-1.9	-0.56	2.1	1.8	15	0.2	-0.39	-0.55	6.8	-3.9	3.3	0.59	0.86	1.8	5.2	-3.5	8.3	-0.48	11	1.9	9.5	1.3	2.6	2.2	7	0.03	4.5	-1.7
0.13	-0.14	12	0.79	-0.42	-0.46	6.3	-9.8	-0.98	-4.6	-0.73	1.4	3.3	0.03	-4.5	4.5	3.4	-3.1	2.9	-0.79	0.03	-2.8	2.4	8.6	2.4	2.2	-0.38	-2	-3.9	1.1	2.8	-4.2	-2.2	-6.3	0.16	3.9	1.3	-0.88	0.23	0.55	7.7	-0.89	3	0.87	4.8	-0.62	3.3	-0.75	4.8	2.3
-0.98	0.34	0.35	3.9	-10	6.6	-7.5	5	-19	2.2	-13	5.2	-7.8	3.8	-8.3	4.4	-12	10	-4.3	2.1	-1.9	4.4	-12	5.9	-7.7	1.3	-4.2	5.5	-5.8	8	-4.6	3.3	-1.1	5.9	-0.45	6.9	-0.13	-1.3	-5	4.1	-3.3	-1.7	-8.4	-0.42	-1.8	-0.66	5.5	-2.7	-7.3	4.2
-1	0.25	-7.4	-8.9	-4	12	-11	2.1	-13	10	-10	6.8	-2.3	1.1	0.05	-2.8	-3.2	2.1	-6.1	-1.7	-4.3	-5.1	-3.5	0.65	-7.8	-5.8	-9.8	3.5	-8.3	-3	-9.6	-3.4	-5	1.3	-3.9	-0.39	-12	-1.1	-4.6	3	-4.6	2.2	-15	-0.75	-6.7	1.1	-11	-4	-13	-5.7
-0.5	-0.15	2.2	1.1	-2.5	0.12	-4.8	3	-3.3	3.2	-10	1.5	0.99	6.3	-5.3	-5.6	-9.5	0.03	-5.5	1.2	-0.36	-1.4	2.2	-8.6	-4.3	7.2	-1.6	0.57	-7.5	-1.6	-2.7	8.7	-8.4	1.8	1.5	1.2	-9.2	5.1	6.5	1.5	-8.7	12	-11	2.5	-6.1	6.8	-2.3	-2.4	-2.3	1.8
0.12	0.29	5.8	7.2	-0.07	-1.3	3.6	6	8.3	0.11	-2	4.2	3.6	3.5	-6.9	2.2	-4.5	-0.35	-5.7	0.05	5.6	9.9	2.3	-11	2.5	11	-6.8	3.3	-4.2	1.9	0.8	3.8	-3.7	2.9	-1.3	-0.7	-5.5	1.5	3.3	-0.32	0.76	11	-9.4	6.1	-0.72	9.5	-3.9	-2.3	4.8	8.2
-0.7	-0.14	7.7	9.4	-2.1	1.2	7.3	7.1	-4.5	-7.5	2	4	-1.1	2.4	-7.6	-3.3	-1.6	-4	5.4	3	-1	1.1	1.4	-1.2	-0.37	12	-0.7	9.1	-5.4	5.4	-5	6.8	-0.95	8.4	-11	5.7	-3.4	4.9	-3.1	9.5	-3.7	8.5	5.5	19	0.27	7	-2.9	1.3	6.4	7.2
0.06	-0.49	7.9	9.6	-5.8	-2.7	6.3	-7.1	-1.1	-11	4	-7.9	4.1	-3.3	-3	-6.9	5.6	-12	11	0.87	2.8	-1.7	-6.8	-4.5	2	-6.9	-1.1	0.21	-5	-6.9	-2.8	-2.9	-1.9	-4.3	4.8	3.9	7	-1.9	10	6.8	-0.85	-6.3	-1.5	-4.2	-3.9	-8.5	-1.9	-3.3	3.5	-17
-0.51	-0.71	6.1	-12	-3	-3.8	1.8	-6.3	1.2	-4.5	2.7	-10	7.5	-8	1.2	0.39	-13	-5.3	-1.7	-7	-6.9	-4.8	-5.1	0.91	1.9	-15	0.49	0.31	-5.3	-6.4	-5.7	-5.3	-4	-9.4	6.6	-12	1.4	-6.9	-1.8	2	-5.1	-11	-1.6	-13	-4.3	-8.8	-1.2	-3	6	-18
-0.17	-0.71	5.9	-0.77	8	-3.2	4.1	-3.4	-5.3	1.6	-3.5	-3.2	2.6	1.9	-4.5	-2.2	-3.1	-9.6	-3.2	-5	-3.9	-2.2	1.4	6.4	-0.53	-2.9	-5.9	-3.5	2.3	-0.07	-5.2	-8.6	1.3	-0.56	-1.4	-5.2	1.4	-9	-2.3	-0.58	-4.3	-8.6	-0.22	-11	-4.4	-6.4	2.5	-3.7	-7	5.3
0.02	-0.12	4.3	7.6	2.6	2	3.9	7.1	-1.2	0.15	-11	4.1	-2.8	-0.75	-5.6	-2.4	-3.6	-0.79	0.69	0.95	-2.7	-3.7	-1	1.4	-3.2	4.7	4.8	1.6	-0.64	11	-3.1	-0.46	-4.8	5.8	-5.2	0.51	-3.2	0.4	-2.7	0.08	-8	-9.9	7.6	3.8	-1.8	-4.4	4.1	-3.1	-8.2	5.2
0.04	0.05	11	-6.7	5.6	-3.2	4.2	-1.4	3.3	3.9	-1.4	5.5	-5	-1.3	5.2	0.01	5.5	10	-3.5	-3.3	15	4.6	3	-4.1	-9.8	6.5	8.2	1	-3.5	1.4	6.4	11	-4	5.7	-0.24	2	-2.8	6.7	1.1	4.9	2.3	-2.6	3.2	15	-3.7	1.7	-2.2	2.8	-0.98	-1.5
-0.53	-0.06	1	-5.3	-2.5	4.5	-7.2	-4.9	-3.8	0.36	-2.5	-0.64	-3.9	1.3	-5.2	-5.5	0.9	3.7	-6.2	-6.1	1.6	-5.7	3.7	-2.3	-14	-5.7	4.4	5.5	-8.2	-8.5	1.4	2.4	-4.3	-7.1	-7.7	-7.4	-4	2.6	-1.6	2.8	-1	4.3	-4.6	3.2	-5.8	5	-4	2.9	-5.4	-3.9
0.13	0	-13	-5.8	-7.3	1.4	-4.6	-3.3	-3.2	-8.5	-7	-13	-6.8	-5.3	-1.5	-10	1.5	-4.8	3.7	-2.7	1.4	-9.3	-1.4	-12	-8.7	-18	5.9	-0.92	-0.88	-8.6	0.25	0.73	-0.92	-8.8	-1.4	-7.5	0.1	-5.7	5.5	-6	-5.3	3.3	1	-2.8	-0.83	2.8	5.5	2	-5	-17
-0.04	-0.51	0.94	-6	7.6	-9.8	1.1	-12	-3.2	-6.5	-5.6	-8.6	-3.4	-5.9	2.5	-11	-0.88	-6.5	2.1	-10	-3.7	0.07	4.1	-9.1	-3.8	-18	-1.1	-14	-2.3	-14	-0.76	-2.3	-0.41	-8.4	0.06	-5.5	-1.3	-13	5.8	-5.3	-9.8	-9.7	-0.24	-6.3	0.55	-7.2	-1.8	-11	-8.8	-9.4
-0.04	-0.2	-10	-3.9	-0.65	-7.7	0.1	-9.3	-9.7	-0.27	-6.4	-2.3	-3.8	-3	-4.8	1.5	-4.5	4.4	-2.3	-2.7	-9	0.53	-1.8	-7.4	-7.4	-6.2	-6.5	-4.8	-7.5	-6.7	-6.8	-6.6	-2.8	-5.4	-5.9	4.9	-8.2	-4.3	-0.99	0.32	-5.7	0.33	4.2	-2.1	1.6	0.71	-2.1	-8.2	-5.3	-0.33
-0.17	0.11	-14	-9.8	-8.6	-3.7	-3.7	-7.6	-2.7	-1	-1.2	0.28	-2	-3.9	-4.2	2.1	-1.7	0.8	-2.5	-1.6	-0.49	-11	-4.5	-6.1	-6.5	-7.8	1.4	-5.4	-9.5	-9.7	-6.6	-6.3	-2.2	-4.4	-5.2	-7.1	-12	-2	-14	-4.8	-3.9	1.6	-2.4	-2.8	-0	-4.1	-1.6	0.36	1.1	-7.4
0.02	0.27	-6.4	2.5	-3.5	-2.3	-5.4	-3.8	-2.3	5.6	-3.7	-0.77	-1.3	0.59	4.3	8.4	13	1.6	3.7	4.3	6.5	-0.31	-0.34	2.1	-0.6	2	-0.77	1.9	-8.8	2	-0.68	0.44	-0.72	0.27	-4.2	0.33	-7.1	2.9	-11	0.81	-6.7	0.36	-8.7	-2.5	-4.7	7.3	-3.9	5.1	-5	-3.8
0.89	0.24	-10	0.81	3.4	6.8	-3	0.41	-0.68	7	0.44	2.2	-4.6	3.2	6.9	12	12	-6.4	9.6	3.5	7.1	5.7	3.2	1.3	5.8	2.3	4.8	0.07	0.1	6.6	4.9	2.2	9	2.4	4.8	8.7	-0.33	4.1	0.98	-2.3	-0.53	11	-0.46	-7	-1.9	5.7	7.6	7.4	9	1.8
0.52	0.08	-6.3	-2.4	-6.5	-1.4	-8.2	0.93	7.7	2.8	0.93	2.7	2.2	-0.9	-6.1	0.71	5.3	1.5	6.3	1.8	6.8	-1.8	3.7	-3.6	4.3	3.6	8.4	8.3	1.7	0.55	2.2	3.6	5.3	4.7	4.6	12	5.3	8	5	4.5	5	7.1	2.7	8.1	4.2	5.9	5.1	3.8	-1.2	5
[truncated: 952 more columns]
