# Supplementary material for: Dyslexia on a continuum: A complex network approach
Source: PLoS One. 2018 Dec 17;13(12):e0208923. doi: 10.1371/journal.pone.0208923 (PMC6296514; doi:10.1371/journal.pone.0208923)
Supplement: S1 File — Detailed information about the archive contents is provided in the included README.txt file. (TGZ) [file pone.0208923.s001.tgz › FS_609_AV_run_2.csv]

12	4.1	4.1	-3.1	8	-6.4	7	1.3	16	0.04	6.5	-8.4	7.5	-2.5	-2.8	7.5	2.7	5.5	5.7	9	1.4	12	0.44	3.2	12	7.9	9.1	5.3	7.8	4.2	7	6.2	-2	10	9	-1.5	6.7	8.8	3.5	7	14	0.92	2.2	9.7	9.6	5.4	-0.31	6.2	2.2	10
2.3	-2.6	-3.9	-6.4	-0.37	-6.6	9	-0.17	12	1.7	4.2	-6.6	3.6	-3.8	3.5	5.2	11	2.6	-0.37	-0.32	2.6	3	-6.8	-4.8	3.8	2.2	2.6	0.93	4.3	2.3	1.8	6.9	-7.9	9	11	-1.5	2.9	2.5	5	8.2	11	-5.2	-6.5	8.4	-11	6.4	1.6	-2	-8.2	6.8
-13	-11	-3.9	-4.3	-1.8	9.1	2.9	-7.1	1.5	-6.8	-4	2	0.55	-0.32	4.7	-7.2	2.6	-5.8	-3.5	-5.7	3.4	-9.7	-0.05	1.3	0.71	2.1	-4.5	6.4	16	0.86	-13	3.7	-1	-2.3	8.8	-0.3	-3.6	3	-6.4	1.6	13	-4.9	-7.5	-1.6	-16	-4.4	-0.23	-9.5	-2	-3.8
-5.7	-0	-4.7	-1.7	-10	5.5	-4.2	3.5	-10	-7.4	-15	4.3	5.2	12	7.1	-1.2	9.2	-2.3	3.7	6	3.1	-2	6.5	6.9	4.7	-0.65	6	2.6	8.8	-10	-6.2	3.4	3.5	-6.9	1.8	-9.1	2	-2.9	-11	-8.5	7.5	-2.3	4	-7	-8.6	-14	0.59	6.2	1.6	2.6
-12	2.5	-14	-1.4	-17	-1.2	-27	1.2	-17	-6.8	-18	-2.2	-11	4.7	-7.6	-2	-7.3	1.3	-17	0.25	-8.8	3.5	-20	-4.8	-3.3	-9.3	-3	-4.4	-0.76	-15	-15	-2.3	-17	-4	-8.9	-11	-2.5	-5.7	-6.1	-14	-2.8	-5.1	-9.5	-3.1	-20	-17	-9.6	-1.1	-9.1	3.8
-11	-5.2	-15	-0.62	-23	-1.7	-31	-2.6	-21	-6.3	-18	2.1	-11	2	-4.5	-3.2	-2.3	-2.2	-9.7	-2.5	-4.7	-1.2	-15	-9.2	-0.41	-1.5	-3	-8.9	0.08	-2.7	-14	-3	-6.4	5.1	-7.7	-0.06	-0.88	0.49	-2.1	2.2	0.19	-5.9	1.9	-3.8	-7.5	-9.2	-14	-5.1	-14	-5.5
-2.9	-10	-2.6	-9	-18	-8.8	-12	-16	-6.7	-4.4	-13	-9.1	-2	-7.8	4.5	-7.1	2.5	-5.6	-0.88	-7.3	2.8	-3.6	-3.6	-9.8	5.9	-4.7	3.4	-8	-2.8	-6.7	-7.8	-5.1	-1.1	-7.1	-1.6	-5.8	1.1	-5.8	-2.5	-7.9	1.9	-9.8	4.2	-8.9	-5.5	-16	-7.2	-8.5	-4.4	-8.3
-7.3	-15	-8.6	-7.8	-12	-11	-9.1	-18	-2.5	-17	-6.6	-7.6	3.6	-11	-2.5	-8.5	-1.2	0.84	-3.6	-3.2	-1	-5.2	-1.3	-6.3	-0.35	-8.8	-6.4	-2.1	-13	-5.3	-7	-7.3	-7	-12	-4.3	-4.1	-0.66	-7.2	-14	-13	-8.5	-10	2.9	-3.5	0.68	-14	-3.7	-7.6	2.5	-7.4
6.2	1.7	-3.2	-1.6	-5.2	-4.7	-8.8	3.1	12	3.6	-1.1	-4.2	4.4	-3	3.5	2.5	9.1	3.5	3.1	5.8	-1.1	-0.6	5.2	3.2	3.3	1	-6.3	-1.4	3.5	-2	-6	-1.1	-2.2	4.9	1.2	0.49	-3.2	4.2	2.3	0.36	0.53	1.9	-1.4	1.9	4.8	4.1	1.3	3.7	-4.9	-2.1
8.2	-2.1	3.9	-4.4	-2	-2.1	1.4	7.4	15	7.8	0.21	1.6	20	3.9	5.6	1.6	7.8	-6.5	11	2.1	1.9	3.9	9.4	4.7	9.8	-0.03	-0.12	1.2	-2.8	-3.6	1.3	-3.6	3.8	-4.6	-2.2	1.9	2.5	-1.1	-5.1	-2	1.9	2	7.8	0.53	6.6	5.5	6.3	6.4	6.2	4.5
6.7	-6.4	13	-5.9	5.6	-7.4	17	1.5	15	-12	0.81	-1.6	14	-0.66	7.2	-2	-0.77	0.17	14	1.3	6.4	-6.7	11	-3.1	13	-4.7	2.8	-1.9	3.6	-2.7	10	-3.9	14	-13	3.7	-3	8	-8.7	4.6	1.4	6.3	0.86	9.8	-8.9	7.6	-1.8	3.4	-1.7	7.4	-4.8
4.3	-4	2	-1.9	7.5	1.8	10	2.9	14	-1	5.2	-0.16	-0.68	1.3	2.6	0.46	-12	0.31	1.2	1	-3.2	-6.3	-0.65	0.11	11	-3.5	3.8	2.5	7.6	-1.7	3.7	-1	8.6	-4.9	9.7	0.16	7.2	-0.48	10	2.6	14	2	7.8	-1.8	1.5	-1.6	4.1	-2.4	4	-0.75
8.5	8.4	1.8	7.8	3.4	6.5	8.6	-2.7	20	7.9	6.1	2.4	-1.9	-2.5	3	-2.3	-2.3	0.43	-0.27	-4.7	2.3	1.7	0.42	6.3	11	-0.5	2.2	-1.9	4.1	-3.6	1	-7.5	6.4	0.39	3.8	-0.88	3.6	1.9	10	-1.3	13	1.6	5.9	4.1	8.8	13	0.19	4.4	-0.36	6.1
5.2	6.1	3.4	9.1	4.7	-2.6	9.1	6.5	11	10	4.1	1.4	-8	6.5	8.8	-0	-5.8	0.42	4.3	-1.1	-4.3	-0.3	0.15	2.3	10	1.4	-3.6	-0.75	0.48	-1.8	-4.5	-1.9	8.1	1.4	5.5	-0.74	1.8	-0.17	7.2	-3.8	7.7	3.6	7.9	8.5	11	15	0.06	3.7	2.4	2.5
2.2	12	-2.9	4.3	-4.8	7.6	7.1	17	7.2	9.5	-2.4	15	-8.2	2.4	9.2	7.9	-0.46	11	0.3	4.1	4.7	3.6	1.4	0.71	-0.6	14	2.9	0.3	3.7	9.6	0.88	7.6	3.6	6.3	9.7	4.9	3.3	0.67	1.1	9.4	6.4	10	1.8	8	5.7	1.8	-4	6	-2.8	5.8
2.5	-7.2	-0.26	-2.6	2.1	0.73	2.1	0	12	1.8	-6.5	1.8	9.6	-5.2	-0.17	3.6	14	-0.31	5.6	-8.7	5.8	4.7	7.3	-0.68	2.8	4.4	2.6	-3	5.6	4.6	-3.3	-0.57	1.3	-2.1	7.6	0.75	-2.5	1.6	0.74	4.7	3.6	16	1.7	0.86	2.9	-1.4	7	5.6	4.8	0.6
0.16	-18	5.6	-13	14	-19	12	-25	5	-21	-2.6	-8.7	7.7	-6.2	8.1	1.3	3.3	-5.8	6.9	-9.2	7.7	0.98	15	-11	1.6	-7.4	0.53	-0.24	8.4	1.8	4.4	-2.8	-5.1	-15	3.2	0.22	-1.7	1.4	4.6	-5.9	0.88	7.6	-3.5	-8.3	0.76	-10	0.93	-9	2.1	-13
2.8	-6.2	5.5	-3.6	4.2	-10	7.6	-21	-2	-13	3.4	-4.9	1.9	0.5	2.7	-1.6	-6.1	-1.7	3.1	-6.6	3.2	-1.2	5	-9.7	-2.7	1.1	-2.9	-0.73	0.03	2.6	-0.73	-2.2	1.8	-3.1	-2.4	3.8	1.3	3	-1.4	-4	-5.2	3.8	-1.4	-1.1	-4	-0.38	-8.9	-7.7	-7.5	-9
-11	2.9	-3.3	2.9	-2.3	-1.1	-0.83	-9.5	3	-6.8	-0.36	-1.3	-5.8	3.1	-3.3	-6.1	4.7	-0.86	-2.8	0.01	0.39	-2.3	-5.8	-2.2	-3.3	-0.85	-3.9	-2.6	-4.2	-3.1	0	3.4	3.9	-0.91	-3.7	0.31	-0.05	-0.94	1	-10	-1.7	-5.8	0.31	-0.58	2.9	-0.18	-3	-7.8	-2.5	-8.9
-6.3	3.4	-2.4	2.8	-5.8	1.2	-5.2	-4.7	-3.3	4.6	-7.2	2	-0.45	3.1	-7	-1.2	-14	-4.1	-7.5	-3.4	-4.2	-2.4	0.25	-2.3	1.3	-2.1	-0.17	1.8	0.37	2.3	-7.5	-1.8	-4.4	-3	-2.8	-0.44	-5.3	-2.5	8.2	-12	-3.2	-2	1.2	-3.8	2.7	-4.9	-0.91	-1.6	0.9	1.7
-4.2	4.6	-4.3	2.5	-3.5	-0.89	-6.3	3.5	0.84	2.6	-6.2	1.5	-0.76	-5.2	1.2	3.9	5	4	3.1	0.55	-6.9	-5.4	-0.68	4.6	-0.04	-1.8	0.04	-4.7	4	1.1	-5.2	-5.6	-1.5	-1.9	-0.6	-1.8	0.36	-2.4	3.1	-3.2	-5.7	0.68	-4.3	-4	-7.5	-4.5	1.4	-7.9	4.4	-7.8
-7.3	-0.34	-6.7	-0.1	-4.2	-6.1	-6.6	-0.83	1.7	2.4	-1.9	-1.4	-4.6	-15	-1.8	-3	6.9	-4.4	-3.3	-2.2	-1.5	-6.7	-0.96	0.46	3.4	-6.8	0.63	-2.8	-1.1	-4.9	-5.2	-6.6	0.67	-3.8	0.07	-3.6	0.54	-4	0.87	-8.6	4	-1.5	-2.2	2.5	-11	2.6	-7.8	-5.4	-4	-9.7
0.74	7.5	1.6	0.6	2.7	1.1	2	3.6	2.2	2.9	7.7	-3.9	-2.8	-6.2	3.1	-4.1	3.3	3	7.4	-0.94	4.2	0.02	-0.54	-2.4	5.4	-3.1	0.35	1.3	-0.15	1.6	3.3	0.82	-4	1.3	6.2	-5.7	2.7	-3	-0.89	4.7	0.53	-5.1	-3.3	-2.5	-6.2	5.9	-8	6.1	-9.5	-0.43
-6	10	-4.3	8.9	4.3	6.2	-0.91	19	0.42	5.8	0.48	10	-0.11	-5.9	-3.9	2.6	-2.5	7.5	-0.79	5.4	-0.84	10	-7.6	-5	-0.46	-1.4	3.9	0.39	0.48	0.96	0.57	3.5	-1.6	8.5	-3.4	-4.7	1.8	2.3	-3.5	4.6	-8.3	-6.3	-1.4	3.5	-3.3	4.3	-1.6	13	-8	11
-8.7	6.5	-5.8	8.4	2.2	18	-13	13	-19	12	-8.2	15	-9.2	4	-7.8	-3.8	-5.9	-1.1	-4.6	-2.1	-7.3	9	-0.67	4.9	-3.8	4.8	2.4	1.5	-3.7	1.6	-6.2	2.8	-7.5	12	-3.9	-3.5	-2.2	3.6	-11	5.5	-1.2	-2.8	-6.6	5.7	-8.2	12	-6.2	5	-4.9	12
14	12	5.2	2.4	13	7.7	-1	5.3	1.9	-0.99	11	4.4	-3.4	2.6	0.7	-1.3	0.35	1.5	0.4	1.6	-3.6	-2.4	2.6	12	1.5	0.44	11	1.7	-0.77	0.67	1.8	2	-12	1.5	-2.6	-2.4	-3.4	-1.7	-16	4.1	0.63	1.7	3.1	-1	1	-1.2	3.1	-4.4	2.5	1.1
15	-2.9	11	2.4	12	6.7	7.5	6.7	2.1	-0.93	8.1	5.5	4.3	2.8	-3	-0.52	-9.5	0.54	-2.7	-2.4	-6.5	6.9	-1.9	6.1	-0.42	1.7	5.3	-6	3.4	-4.7	6.2	-4.9	0.79	6.5	-3.7	4.2	4.7	-1.1	4.6	-4.8	2	6.3	4.1	2.1	6.3	-4.2	11	-3.4	4.4	-1.4
5.9	-4.4	13	2	14	11	8.4	0.68	12	-0.9	6.8	4.4	8	2.7	2.5	-5.4	-3.3	-6	6.9	1.1	-0.87	-1.5	11	-5	-1.8	1.9	-0.59	-2.1	-2.1	-1.9	3	-1.5	-2.4	7.5	-3.7	1.4	-4	4.2	5.2	-4.2	-2.9	3.9	-2.9	-0.49	7.1	0.45	14	4.4	18	2.4
-0.98	8.2	7.3	8.3	12	-1.4	6.5	3.2	-4.8	1.8	5.2	-2.4	-9.1	12	-1.7	-4.3	-4.7	-6.6	-6.2	-4.4	2.3	-2.4	-7.9	-5.1	-0.36	2.3	1.5	-2.4	-2.6	-0.74	6.5	1.1	3.7	0.98	0.09	-2.5	0.72	-2.3	1.3	-7.1	-2	-0.25	6.7	2.1	9.2	4.1	-2.2	14	1.6	6.7
-1.6	7.2	2.8	7.2	0.27	-4	2.8	1.8	-6.3	6.2	0.07	-1.7	-9.6	9.8	-13	-1.5	0.19	1.2	-11	5	-0.59	-0.03	-13	9.5	-5.3	-0.56	3.5	-3.6	4.7	3.2	7.1	0.74	-3	4.2	-2.9	-2.2	0.61	-3.1	0.6	1.4	-6.2	-3.2	1.4	4.4	-4.7	7.2	-13	8.5	-3.4	4.7
5.7	-0.02	-1.2	-1.7	-5.6	4.2	-1.9	3.2	-9	8.4	-2.8	-2.2	-4.9	6.6	-7.5	5	-6.1	-0.81	-9.1	9.6	1	1.3	-16	5.3	-5.2	-4.2	-8.5	1.9	0.47	-1.1	-1.5	2.2	-2.2	5.5	2.6	-1.7	-4.8	-0.98	5.4	12	-2.7	-4.8	3	1.9	1.7	0.95	1	4.5	-2.6	4
-1.9	-1.3	-7.2	4	-14	3.1	-10	-1.1	-11	3.5	-15	1.9	-3.2	2.1	-7	2.3	-6.6	-3.1	-5.7	0.69	-6.5	4.4	-1.5	1.9	-12	-3.2	2.8	3.9	-1.6	-3.5	-0.1	0.9	7.5	1.7	3.2	-1.5	0.51	-4.1	7.8	-2.8	6.9	-1.1	-4.2	-4.5	-3.1	1.9	2.8	4.1	-0.18	4.7
-2.7	-6.4	-4.2	1.3	-6.6	-1.7	-11	-0.81	-8.1	2.4	-4.2	3.1	7.5	-0.88	-1.9	-0.78	-8	-1.6	-0.8	0.68	-2.2	-2.5	4.5	0.98	-6.6	-1.4	3.8	-6.1	-1.7	-2.5	2.9	-5.9	-1.3	3	-4.7	2	-0.6	-3.2	5.9	-3.9	-2	1	1.3	-4	-1.4	3.7	-4.2	0.48	-0.85	6.2
1.1	0.33	1.2	5.2	7.3	9.2	-5.8	1.4	-7.2	9.4	2.4	5.9	7.9	10	-1.5	3.9	-3.5	10	6.2	6.5	-2.9	5.4	3.3	10	0.05	5.4	-0.28	-5.3	-2.5	4.2	6.5	-4.5	7.5	3.3	-8.7	2.6	-0.23	1.6	0.44	6.7	-6.5	7.7	3.1	-0.51	2.4	4.3	-0.94	2.2	-0.62	6
2.7	6.9	1.3	4.3	0.86	10	4.4	11	-1.5	13	-3.2	5.6	-4.7	7.1	-3.1	6.1	-4.6	13	0.09	7.9	-3.1	8.5	3.7	6.7	-8.6	4.3	2.8	2.3	-4.9	6.8	2.1	1.5	7.9	3.9	-0.66	4.3	-4.9	3.8	4.1	5.8	-6.7	3.7	2.3	2	9.6	3.5	4.7	4.4	-1.7	4.3
3.5	9.3	4.9	7.9	7	9.8	7.6	19	-1.7	4.2	-2	12	-4.4	8.4	3.2	10	6.4	6.7	7	9.4	0.15	1.8	6.1	5.7	-4.8	0.53	1.2	-1.6	-2.7	-0.35	6.4	0.97	4.5	-5.7	1.3	7.3	2.2	-0.38	7.1	1.2	5.7	-5.5	3.4	5.1	8.8	5.7	4.1	5.7	3.8	7
-2.1	3.6	3.7	12	-2.6	18	0.61	10	-8.2	-0.82	4.9	8.5	1.7	4.3	1.8	6.2	9.7	6.6	8.5	6.2	3.1	0.84	5.5	-1.9	-7.9	1.9	-2.7	1.9	4.1	9.3	3.8	5.5	-6.1	-3.9	3.3	3.5	-2.8	4	4.2	18	-4.7	-3	-6.3	2.9	-4.3	3.2	-5	9	-2.8	8.6
-2.9	-1.2	3.7	8.7	2.9	10	0.13	2.4	-9.4	5.1	3.1	9.8	-0.63	4.4	1.6	5.7	0.48	-3	6.3	4.5	-5.5	0.12	4.8	4.7	-7.8	5.1	1.7	5.6	3	-1.3	5.3	3.9	-6.8	9.6	2.2	2.2	-0.4	5.3	-0.79	2.3	3.6	-3.8	-5.3	2.6	-7.6	5.7	-3.2	2.2	-1.8	1.5
2.3	7.1	-0.21	6.8	11	8.6	5.8	-6.7	-5	-3.4	9.7	6.4	-3.6	2.3	0.71	0.85	11	-0.52	1.6	-5.1	2.2	1.4	-4.2	-10	-10	1.8	-12	3.8	-13	-0.47	-2.2	2.8	-4.2	-1.1	-5.8	-1.9	-5.8	0.67	-15	-1.1	-6.2	-3.1	-4.3	-3.1	-9.5	-5.2	7	-2.3	6	-7.7
8	2.3	5.6	1.4	11	8.4	7.7	-12	2	-5.5	5.8	-2.9	0.64	-5.2	5.5	-0.47	8.6	-0.27	7.2	-6.5	5.4	0.04	3	-3.4	-1.6	1.7	4	-5.2	1.5	-4.8	9.8	0.63	8.1	-12	-6.1	-0.83	2.2	-2.6	14	-2	0.39	1.9	9.6	-1.1	2	4.3	1.3	2.9	3	-2.4
3.6	1	2.2	0.6	11	2.6	14	-7.4	12	-8.6	4.4	3.7	-6.4	-7.5	-3.6	2.5	1.5	6.3	-3.3	-4.8	-2.4	-3.9	-5.9	-0.51	0.87	-0.78	-2.5	-8.8	-0.18	-7.5	11	-0.67	4.4	-1.8	-0.08	-3.2	4.9	-3.8	5.2	-0.87	0.01	-5.5	3.5	-3.5	12	4.7	7.5	-3.8	6.9	-0.19
-7.1	3.3	3	5.8	8.3	-3.3	7.8	-11	-4.2	-6	7.7	2.6	3.4	-1.8	-2.3	2.4	-4	-6.4	-1.6	1.2	-0.88	-2.2	-3	-2	-2.4	-6	0.27	-5.8	-2.8	-4.5	6.9	-5.7	-3.3	-0.04	2.8	-1.8	-0.26	-0.16	2.8	-1.5	3.5	-2.1	-1.4	0.82	7.1	-3.4	4.4	-8.3	-2.8	-8.3
-12	2.9	-0.6	0.8	1.2	8.8	-5.9	-1.9	-16	4.2	0.58	-4.9	-0.75	2.2	-6.9	-2.1	0.18	-2.2	-3	3.2	-0.47	-3.8	-4	2.1	-13	-2.9	5.4	2.6	-0.78	-5.3	9.6	-2.8	12	-4.5	-0.12	-2.2	-0.21	-2.7	7.5	-2.1	0.43	-3.2	-1.9	-3.8	-2.1	-0.1	-1.8	3.2	-0.28	-0.65
-5.7	10	-0.98	13	0.18	11	-5.7	13	-1.2	8.4	-1.6	5.2	-2.5	11	1.6	6.8	0.89	11	-2.2	11	4.9	11	-1.8	11	-11	3.8	-5.6	1.9	-4.5	-2.2	7.7	2.4	13	-0.66	0.25	1.6	-4	-1.4	4.3	4.2	-6.3	-1.5	-1.5	4.4	-1.2	6.6	5.1	12	8.4	9.7
8	18	-1.5	14	-6.4	12	3.5	17	-1.6	17	3.1	12	11	19	7.9	14	6.4	6.7	3.7	14	4.8	13	8.2	13	-0.36	7.4	-0.7	2.2	8.8	7.3	2.5	6.4	9.3	12	5.3	7.9	2.1	7.3	0.77	10	-5.3	6.3	4.8	12	5.1	12	5.8	11	7.2	13
1.3	16	-4.3	8	-5.8	3.8	-10	24	-13	22	-0.24	2	1.4	6.2	-2.8	5.5	1.2	0.05	-3.9	8.1	0.66	5.7	6.6	9.3	0.73	5.4	-4.7	6.8	-1.1	7.6	0.44	4	-1.9	6.5	-3.3	5	1.7	3.9	-4.3	11	-5.8	6.2	4	8.2	1	8.1	4.1	9.4	6.7	8.1
1.2	7.1	3.1	11	0.39	8.1	-0.55	19	-5.2	6.7	13	4.3	-3.9	-4	-1.3	9	-1.5	5.8	-0.74	3.5	-5.3	9.5	-7.1	-5.7	0.17	5.2	1.3	7.1	-4.4	8.8	5.8	9.7	-1.1	11	-2.5	12	0.96	5.9	-1.2	9.6	-3.2	12	-1.7	0.36	-1.6	2.7	0.09	-2.8	-2.3	-0.77
-6.3	5.7	-11	6.2	-7.2	5.8	-3.7	14	-8.5	-3.4	-3.4	10	-4.3	-0.48	-6.3	6.1	-3.5	0.82	-7	1.6	-11	6.1	-16	-9.7	-2.6	3.5	4.2	5.7	-1.8	7.3	7.8	3	-5.3	2.1	-0.98	14	-0.51	4.3	0.15	0.96	-3.6	7.4	-0.28	0.52	-9.3	2.8	-4.4	2.7	-1.2	3
2.7	-3.8	-7.3	-5	-8.4	4.2	-2.5	-0.9	-13	1	-7.1	-0.97	-6.2	-8.4	-12	-3.9	-8.8	-4.4	-10	-4.4	-7.4	1.9	-6	2.4	-7.6	2.2	1.5	3.4	-6.3	4.7	0.65	8	-10	-2.9	-7.7	6	-0.19	0.83	0.48	7.9	-4.3	3.7	-6.2	3.3	-2.8	2.8	-3.2	2.5	-5.7	7.5
2.9	-11	0.46	-13	0.91	-21	0.25	-6.6	4	-10	6.4	-11	4.9	-6.7	4.4	-1.2	-6	-5	1.4	-6.1	4.4	0.13	0.88	-1.6	0.32	-2.6	0.75	6.6	-4	5.6	2.3	1	6.7	0.43	-2.9	-1.6	-0.26	2.7	1.5	5.1	-4.5	-0.35	7.4	-5.6	14	4.5	5.2	1.7	4.7	-7
8.9	-10	6.4	-9.1	1.8	-12	7.5	-0.05	7	-2	9.6	-12	7.1	4.8	-1.7	1.3	-9	-1	4.8	0.1	-0.29	-0.93	12	-0.81	-0.21	-2.8	12	2.6	3.6	1.3	15	1.7	4.3	-3.1	-3.2	-0.92	3.6	-0.78	3.8	4.3	0	-3.2	5.8	-2.8	10	1.2	-4.1	0.63	3.6	-1.6
-1.4	-1.8	9.7	-4	14	-0.2	7	-2.3	4.3	3.7	13	-3.5	6.9	0.44	-6.1	-6.6	-0.37	0.15	3.3	-1.8	-7.2	-0.98	7.8	6.5	-0.17	-1.4	-1.5	-1.3	0.33	-1.7	10	1.4	4.8	6.1	0.8	-4.9	4.2	-0.73	-3.5	0.43	0.42	-5.6	5.9	0.07	0.27	0.01	-4.3	0.41	0.41	2.7
-7	-2.4	-0.95	-1.2	6.9	-8.2	7.5	0.13	-6.6	-2.6	18	-6.2	5.3	-1.3	-7	-5.2	5.8	-3.4	-1	-2.7	-1.3	0.65	-3.3	-3.4	-4.7	1.3	1.5	-0.32	1.6	3.3	9.9	-4.8	9.4	-1.4	3.8	0.14	0.19	-2.8	1.6	-5.8	0.48	-4.9	-1.4	-0.42	-0.38	6.5	0.53	6	-9.5	4.7
-10	3.8	-4.9	-1	6.2	-1.4	-6.3	-3.9	3.2	-4.3	3.6	-7.3	-11	-2.4	-17	-1.6	-17	4.2	-15	0.39	-11	-9.9	-14	-4.7	-23	5.2	-5.3	6.3	-7.2	13	-1.7	2.6	-7.7	0.66	-8.3	8	-12	6.7	-4.7	1.4	-13	2.2	-18	2.8	-10	-1.5	0.2	-2.4	-3.9	-0.46
11	1.1	9.5	2.2	16	7.3	2.9	-1.8	15	-0.56	1.6	7.1	2.8	-3.3	9.4	2.6	-5	2.4	4.8	-1.7	4.2	1.1	9.9	-1.2	13	1.4	5.5	5.2	-0.42	8.9	2.4	9.7	3.8	5.3	3.4	7.4	1.9	4.5	7.6	8.9	8.7	7.5	10	-4.7	13	-1.1	16	-8.1	21	-5.3
-2.2	1.6	-2.3	0.19	-0.38	2.2	-3.8	0.29	-1.8	4.2	-8.7	3.7	-3.1	-4.1	-1.1	-1.2	0.89	2.9	-6.4	2.9	-7.3	-0.24	-2.8	-0.29	-4	0.85	-4	3.4	-13	9.4	-2.2	7	-2.4	0.16	-10	11	-0.72	-0.23	-8.7	6.8	-15	8.3	-0.46	-2.4	-3	-1.2	5.2	-4.4	2.8	-3.4
0.87	-8.9	0.01	-5.1	-1.8	-15	-7	-10	-5.4	-2.6	0.46	-11	-5	-14	1.3	-12	7	-5.4	2.8	-6.6	12	-8.3	1.6	-0.49	-0.53	-3.1	-4.2	-0.83	-10	3.7	-0.07	-2.6	-1.9	-8.6	-5.3	7.9	-2.3	-1.9	-6.3	-5.1	-14	2.7	-2.1	-4.5	0.7	-4.5	-5.1	-5.4	-1.4	-7.4
3.8	-8.7	4.5	-9.4	3.4	-9.1	-4.3	-15	-2.2	-0.58	3.9	-8.1	5.5	-15	3.4	-7.8	-2.9	-9.1	6.4	-7.6	2.5	-13	2.4	-7.9	-2.9	-2.8	-0.03	1	-11	3.2	-3.3	-6	-1.6	-0.6	-7.4	0.12	-3.6	-3.8	-5.8	-7.5	-16	-6.9	-2.8	-7	0.95	0.59	-4.9	-8.5	-10	-6.2
5.5	-8.2	2.5	-6	-2	-16	2	-6.5	13	-3.3	0.3	-8.5	8.2	-4.6	0.52	-3.5	3.2	-3.4	5.1	-6.5	-6.4	-11	2.5	-2.9	-0.14	-1.5	-2.9	-2.9	0.94	2.2	-9.6	1	-5	3.1	0.39	2.9	-1.6	0.02	-0.11	-1	-8.8	-7.6	1	0.51	0.15	-1.8	-4.2	-10	-3.3	-16
3.4	4.6	8.4	-0.14	4.8	-7.1	2.1	-6.1	11	2.9	3.3	-5.2	3.2	-0.07	-2.6	-2.1	-1.5	-6.7	1.2	-3.1	-2.5	-6.7	6.8	1.6	1.9	1.6	-7.3	-3.1	2	-2.3	-3.1	-5.6	-7.8	0.94	-1.9	-1.4	-2.7	0.31	0.7	-1.8	-6.5	0.46	-1.8	-6.7	-4.8	-8.2	-1.3	-13	-1.6	-9.8
5	-2.8	2	-1.4	3	-0.77	8.4	-5.2	8.3	5.5	6.8	-6.5	-0.7	-4.2	6.5	-0.71	1.1	-0.86	3	-4.3	4.1	-2.9	1.3	2.9	-0.28	3.4	-11	-3	1.3	1.3	-5.8	-0.97	-1.2	-3.3	6.1	4.5	-3.9	0.71	-11	1.8	1.3	3.6	-2.8	-3.7	10	-3.9	8.3	-5.5	3.1	-3.8
5.8	-3.2	0.57	1	5.1	-2.5	13	4.4	3.8	9.6	6	-5.8	-1.8	-7.9	-1.4	-4.6	1.8	-3.1	2	-1.9	-1.8	-3.1	3.9	-1.2	3	1.6	-3.8	-1.6	1.1	3.7	-3.8	-3.4	2.9	-2.3	-0.69	0.48	-0.23	-2.9	-3.1	-4.6	3.5	5.9	3.8	-2	6.4	2.7	4	-8.1	4.7	-4.9
4	0.75	3.5	7.5	4.5	5.5	4.8	6.9	-6.4	6.4	5.5	6.7	4.9	-8.1	2.7	-0.97	6.5	-2.3	4.1	4	8.5	-3.5	9.5	1.7	0.54	1.9	2.1	-1.9	3.8	0.43	1.3	-0.97	-0.45	5.6	-3.1	-0.04	2.1	1.2	5.8	0.44	-7.2	3	4.2	3.8	10	6.9	13	-5.2	6.1	-3.5
1.9	-1.2	0.52	2	-5.8	0.96	-2	9.7	1.6	7.4	1.1	1.5	-0.87	-4.8	-2.5	2.6	4.8	0.8	-1.2	0.95	6.3	1.9	-3.5	2.1	-6	-0.57	-3.1	-3	3	-1.3	-0.97	-3.3	-0.2	-4.5	3.3	2	-2.9	0.24	2.2	-0.56	-4.3	3.6	-6.8	7.3	-0.46	4.9	13	0.4	8.7	1.4
8.2	5.9	7.3	-1.6	5.8	-5.4	5.8	9.7	7.5	5.8	10	-3.2	4	1.8	5.3	-1.9	8.3	-2.2	7.9	-2.4	7.3	-2	4.2	0.79	-3.5	-0.87	-4.9	6.2	-4.4	-0.4	-2.4	3	-4.1	0.54	-0.16	7.7	-5.6	3.3	5.7	6.4	0.8	7.3	-2.9	3.3	5.2	-6.1	7.5	2	12	2.8
5.9	7.2	8.3	-4.8	11	-0.37	19	11	6.7	8.3	6.6	-5.4	1.4	13	11	4.9	0.82	3.9	9.7	6.1	5.7	-10	6	3.8	1.1	-0.91	7	9.6	4.2	9.4	-0.18	6.5	6	1.1	6.9	11	1	6	4.5	9.3	8.4	12	6.4	-0.2	11	-0.48	8.3	0.12	10	4.5
9.1	-4.5	14	-5.3	8.7	1.4	9.7	-4	1.4	6.2	6.6	4.3	-4.5	-4.8	4.2	1.3	12	-0.15	3	-4.8	4.2	2.3	10	1.3	2.6	-0.68	2.8	9.4	2.9	8	2.3	2.9	3.7	-10	8.5	7.1	-1	3.5	4.1	1.5	6	11	-1.8	0.5	7.1	-3.8	5.9	-6.9	13	1.9
8.5	-12	4.2	0.52	6.8	-3.1	-1.9	-12	-9.6	-17	3.9	3.2	-14	-4.7	-5.8	5.7	-0.84	4.9	-11	-1.9	2	0.27	1.2	6	-1.3	2	-4.1	5.2	-2.6	12	-3	7.2	-3.4	-2.6	-3.9	10	-2.4	2.1	-4.2	-0.63	-6	14	-8.1	-6	-4.6	2	-5.2	2	-1.3	4.4
0.73	-2.4	-4.9	3.2	-3.3	2.2	-3.9	-4.7	-1.2	-15	3.8	-2.7	1.8	3.3	-3.6	5.3	-4.8	5.4	-6.6	2.3	-1.6	5	-0.22	6.2	0.27	0.71	-9.9	5.2	-5.3	5.3	-3.6	3.1	-0.29	-1.5	-2.7	7.5	-0.02	-1.1	-17	1.5	-5.5	-0.78	-7.5	-0.46	-5.4	3.3	-1.5	-0.19	1.6	-2.6
-11	0.89	-4.9	-3.6	-7.1	12	-8	-5	-0.9	-1.3	-1.6	3.7	-4.9	-0.83	-1.6	-0.73	-14	0.68	0.19	1.4	-3.3	-2.5	-5.3	1.7	-2.7	4.7	-4.3	2.4	-10	4.9	-13	2.5	2.1	-2.5	-4.3	0.51	-3	5.1	-9.5	-4.2	-5	-2.8	-7.1	2.6	-4.2	2	-4.5	-4.7	-1.6	-0.78
2.6	-1.5	3.7	-0.56	4.9	3.4	-1.4	0.7	1	-6.7	6.8	-2.7	6.5	0.16	0.9	-3	-5.2	-2.6	6.3	2.6	3.4	-1.9	0.87	1.7	-0.91	0.82	-2.5	-0.75	0.71	1.9	-3.6	2.6	2.4	-4.5	-4	-6.3	-1.2	-0.42	-3.4	0	-1.5	-3.2	-2	-4.8	2.8	-0.15	-4.9	-8	-5.5	-2.6
-4.8	-8.7	1	-8.4	-1.1	-5.3	-0.75	-6.4	-11	-17	3.8	-2.8	5.7	-2.3	-3	-4.8	12	-8.1	-1.3	0.33	-0.01	-7.1	-3.6	-2.2	-7	-5.7	-2.5	0.99	0.03	-7.7	-6.4	1.6	-9.9	0.47	-2.8	-2.1	-0.55	0.02	-4.9	0.54	-6.9	-1.9	-6.7	-9.5	-11	0.96	-10	-4.2	-10	-6.1
-7.9	-9.7	-3.3	-9.4	-8	-4.8	-1.5	-14	-14	-14	2.1	-4.6	-8.4	-7.8	-9.5	3.7	-4.7	0.97	-11	-1.6	-12	-0.12	-8.2	4.1	2.9	-1.2	3.2	-2.3	-4.4	-9.5	1.8	0.39	-0.73	1.2	2.5	-2.5	-0.73	0.93	-2.8	0.5	4.7	-4	-0.12	1.8	5.5	3.7	-9.4	-3.9	-9.7	-8.8
-5.9	-5.1	0.43	-5	-5	-7.1	-3.3	-2.3	-8.4	-3.6	0.46	0.68	-3.5	-1.6	-7	-5.3	-4	-4.6	-5.5	-4.1	-7	-3.3	-5.1	2	1.5	-1.8	-4.7	-0.6	-4.2	-4.3	4.9	0.12	-7.6	-2.8	-1.2	-7.9	-0.78	-1	0.4	-4.6	-0.28	-7.4	-5.3	-1.2	-7.6	-2.2	-1	0.44	-6.5	4.5
-0.94	6.2	-0.98	-0.5	-1.7	-5.5	5	-3	4.7	-2.1	1.5	-3.4	-13	1.9	-3.7	0.24	5.6	0.92	-3.5	-1.2	4	-6.3	-4.3	-2.1	-3.7	0.18	-0.01	1.9	-2.8	-2.5	-5.2	-3.3	-2.4	3.9	-4.8	-6.3	0.97	-1.6	2.3	-6	-6.2	-8.2	-0.6	-3.1	0.95	-8.2	7.4	-2.4	1.8	-3.9
-7.3	-6.2	-6	-9.2	-4.4	-4.1	-3	-5	-7.2	-1.5	-5.1	-1.1	-1	3.3	1.3	-6.4	-1.3	-2.9	2.8	0.09	3.4	-1.3	1.9	1.9	-6.8	-2.4	-2.2	-0.18	-7.1	-0.37	0.31	-4	6.8	1.6	-6.2	-3.4	-3.3	-0.85	-8.7	-2.4	-11	-8.3	-3.1	-0.89	-1.4	-3.4	-0.34	-8.6	-3.1	-11
-0.91	-8.1	-0.31	-8.1	-0.67	-10	-1.1	-3.5	-15	-12	-3.3	-8.6	11	-5.9	-1.9	-2.4	-5.6	-3.5	6	0.1	-0.79	0.2	6.4	-5.8	-5.1	-3.5	-1.9	-2.7	-0.66	-0.72	1.5	-3.5	3.7	2.1	-3.9	-3.8	0.12	-7.2	3.8	-2.2	-4.1	-7	2.7	-1.5	3.3	-8.5	1.2	-3	2.1	-7.1
1.6	-4.3	6.1	-13	14	-5.6	0.8	-7.8	5.9	-7.5	5	-11	10	-11	10	-2.2	12	-0.09	11	-4.8	5.6	0.96	3.8	-6.6	0.63	-1.9	2.3	0.06	-0.45	-3.1	4.8	-0.56	4.7	-0.76	3.9	-5.7	4.8	-2.1	3.6	-2.7	7	-4.6	3.6	3.2	9.3	-1.6	7.9	-1.2	4.1	-0.08
4.8	-7	3.4	-12	2.9	-12	12	-1.4	-2.9	-1.8	4.8	-9.3	5.2	-6.5	-0.7	1.1	5	-6.1	6.8	-7.4	2.2	-3	-0.01	-9.4	2.9	2	4.5	-4.6	3.1	5.1	6.3	-1.5	0.9	-2.3	4	-2.5	-2.5	-2.4	4.7	0.92	-0.79	-2	-0.81	5.8	5.5	4.4	11	6.1	10	5.3
6	1.6	3.8	-5.7	3.7	-9.3	8	-6.5	-4.5	1.9	-4.3	-9.1	-16	-4.1	-5.5	-4.1	1	-8.6	-9.2	-0.38	6	-9	-1.9	-4.4	-4	0.31	-2.4	-2.6	-2.8	2.9	3.2	2.9	-7.2	6.4	-4.2	5	-3	3.4	1.9	9	-1.8	6.6	-1.8	5.7	1.4	-5.6	5.2	1.1	12	-2.2
-6.3	0.76	-0.18	-8.1	-3.2	-7.1	8	-5.9	-2.5	5.2	-1.9	-7.7	-9.7	-2.6	-1.9	-3.7	2.6	-3.1	-7	0.14	5	-1.6	-3.6	4.2	-9.9	-2.7	-6.3	4.5	-0.78	1.3	1.9	-0.26	-0.96	-0.37	-3.1	5.5	-5.8	0.22	-10	-7.9	-8.8	11	-3.3	-0.54	-5.3	-7.2	3.2	-11	7.2	-14
-8.5	-1.8	-3	-5.5	-2.3	-3.8	2.2	-13	-0.78	-3.7	0.53	-0.03	2.1	8.5	-0.94	-0.77	3	-7.7	-2.1	-3.1	6	-2.8	4.3	3	-4.7	0.35	-8.7	7.7	-3.8	5.8	-1.5	-0.57	-0.95	-0.99	-1.3	-0.11	-2.7	-1.6	-12	-1.2	-8.2	3.9	-7	-2.9	-0.06	-2.8	-4.2	-5.1	0.68	-7
3.5	-4.3	-1.3	-5.5	-5.5	-8.1	3	-10	-3.9	-2.9	-1.7	2.4	-0.9	3	-1.5	1.4	0.6	2.6	3.2	1.7	1.1	5.8	4.1	3	7	2.2	-1.7	0.74	4.5	1.7	2.1	1.2	2.5	2.7	0.79	0.41	-0.41	1.7	3.1	-1.5	2.6	-0.05	-3.7	4	13	2.5	-1.7	1.2	-6.5	-3.1
10	5.6	7.1	2.4	1.3	-1.4	1.9	2.3	6.1	4.9	-0.77	-1.2	-2.1	2	2.2	9.3	-3.7	4.8	-0.91	3.4	1.3	3.3	-0.05	6	2.6	6.2	3.1	-2.6	0.35	4.8	-1.4	-1.1	4.2	4.7	3.4	3	1.2	1.7	-1.9	5	2.6	6.3	1.4	5.7	7.5	-0	9.6	5.6	2	1.3
4.5	5.1	0.79	0.41	-2	2.5	-0.46	7.7	1.8	11	4.6	-4	-3.3	-2.3	2.2	1.9	5	0.15	-2.6	6.6	-1.2	-2.9	-2.6	5.1	2.1	0.51	-6.1	0.36	1.1	8.3	0.01	-3.7	-1.3	0.22	-1.7	3.9	2.2	1.3	3.9	6.2	3	0.73	-1.2	1.9	-3.3	5.9	11	6.3	14	3.9
-4.9	-3.8	-0.44	-1.3	-3.2	-4.7	-2.6	6.6	-9.7	10	-3	-4.8	-12	-3	3.9	1.6	-1.1	7.4	-2	6	-3.2	6.6	-2.6	0.02	1.9	-4.2	-3	-0.74	-0.68	0.73	-2.1	-1.8	-6.3	-1.5	3.3	0.54	0.68	0.39	-0.58	8.5	4.1	0.76	-3.4	1.4	-3.1	3.8	3.5	7.8	0.01	1.5
-8.9	3.4	-5.1	0.49	-9.1	-2.5	-8.8	6.2	-13	7.9	-5.8	-0.71	2.9	-1.3	0.2	0.42	-5.2	9.5	-4.6	-1.8	-3	4	-3.6	-5.8	-3	2.2	-4.1	-0.63	-3.1	3.8	-3.5	-4.7	-5.6	4.6	-1	-1.7	-2.1	-4.2	-13	5.2	-5	-2.8	-8.7	7.9	-0.72	4.2	-11	9.3	-12	3.3
-1.5	5.6	-3.5	-2.1	-12	3.4	-16	8.2	-2.5	3.3	-3.7	-1.6	-0.69	1.1	-0.95	1.3	-0.67	-3.1	-2.9	3	-5.4	-3.1	-5.1	-2.9	-9.3	6.3	-12	0.55	-7.7	3.4	-13	4.4	-1.2	5.1	-1.3	-1.6	-3.4	2.5	-18	8.8	-4.4	-6	-11	3.7	-8.4	6.7	-9.9	-4.9	-14	1
-5.1	9.9	-6	3.8	-7	5	-10	5.5	-1.4	2	0.25	3.8	4.5	-9	1.2	-4.7	0.53	-7.9	-2.5	-4.8	3.7	2.2	4.9	-1.1	-6.7	6.1	-2.3	-2.3	-5.5	-6	-4.4	-3.7	1.5	-5.4	-3.3	-6.8	-2.2	0.71	-7.9	-1.4	-9.4	-2.3	-1.3	1.5	-6.8	2.4	-1.8	0.18	-3.9	11
-5.4	5.5	-7.8	3.6	-8	-6.3	-9.3	-0.48	-8.1	-5.4	-11	1.2	-2.9	3	3.1	-4.6	-4.5	-3	-2.3	-4.1	6.6	5.5	0.47	4.4	3.2	-1.2	2.7	-1.9	-0.36	-5.1	1.9	-3.5	0.46	-7.5	-0.88	-1.1	2.5	-0.33	1.6	-5.4	-0.42	-3.8	-1.5	-2.4	-4.7	-7.2	-4.9	4	-5.6	4.3
-7.3	-3.7	-7	-0.51	-5.7	-4.2	0.89	-8.9	-6.2	-0.18	-8.9	-1.5	4.6	3.4	2.3	-3	-1.8	-4.7	0.13	-5.9	-5.1	-0.2	-0.41	-1.5	3.3	-0.71	-1.3	-1.6	-3.8	-4.3	2.1	-8.5	8.4	-6.4	0.3	-6.9	-2.1	2.8	1.1	-7.7	4.9	1.8	2.2	-4.2	9.9	-6.8	4.4	3.5	2.1	3.5
-5.4	2.7	-0.63	-1.9	-5.7	5.2	2	-7.8	-2.9	5.4	-1.4	1.1	1.1	0.42	8.4	0.71	5.5	-5.2	1.6	-0.9	1.6	0.52	4.9	-0.77	4.6	2.1	2.8	-3.4	2.4	-4.4	-0.65	-6.4	5	-3.5	-1.7	-4.5	2	-1.3	5.9	-7.5	5	-1.1	2.8	1	-0.65	-3.1	6.2	-3.6	5.8	-3.5
-1.8	8.4	1.9	0.06	2.1	-1.3	-1	-0.16	6.6	5.7	1	-3	-5	0.63	-0.19	-5.4	-6.3	-1.1	0.6	-1.2	-4.6	-4.2	1.1	-7.3	0.9	-0.25	-14	-4.7	-12	-11	-11	-3.4	-3.4	-6.4	-3.5	-3.4	-3.7	-2.6	-0.18	-7.2	-0.96	-5.8	5.6	1.9	2.4	-5.4	7.8	-1.4	4.2	-12
-6.7	4.9	-4.2	0.15	-7.2	-0.05	-2.9	7.6	4.2	5.3	-0.17	0.77	-11	7.4	6	4.2	-8	0.13	1.9	2.7	9.1	-1.3	0.57	-2.2	-2.4	2.1	-4.2	4.8	-4.6	-0.61	0.11	2.7	4.5	-0.23	4.8	0.45	-1	2.6	0.77	1.5	-3.6	5.7	2.6	1.9	6.5	1.2	-2.6	-0.41	-4.6	-8.2
6.2	-14	9	-5.7	-0.58	3.3	7.9	5.2	7	-1	-3.9	-3.6	11	1.8	12	6.4	2	-0.61	3.3	4.2	6.8	4.5	-2.5	1.7	7	-2.2	11	2.8	8.4	-0.43	5.3	-2.3	11	1.9	-0.73	3	4	-0.41	5.6	1.9	6.5	6.6	6.5	-0.97	5.7	1.3	8.2	3	8.4	2.4
-1.3	-3.9	0.88	2.5	-2.3	-2.4	1.2	10	2.8	1.6	-0.47	-3.9	-2.1	-1.1	1.6	3.9	4.1	6.7	-4.4	5.9	0.61	3.1	-6.1	3.5	0.33	-3.8	3.5	0.87	-1.9	1.3	3.9	-0.84	-5	2.4	-0.29	2.9	3	0.61	0.49	4	0.11	-4	1.4	4.9	12	-1.4	0.16	11	5.2	4.9
-1.7	2.1	2	5.3	0.96	-9.1	-2.5	5.3	-11	5.5	-1.1	-1.6	1.7	6.4	2.2	-2.4	8.7	-1.3	-1.1	-0.58	6.6	-2.6	-2.8	1.6	-1.1	0.3	0.82	7.7	4.9	5.6	-2	2.3	-2.7	3.7	-2.4	0.46	0.14	4.5	8.3	3.8	-1.5	-4.2	-6.4	10	-1.8	5.7	-0.82	2.1	-2.2	9.2
2.9	-1.4	4.4	-4.9	6.7	-2.9	7.4	-0.11	2.4	-0.64	-1.3	-4.1	2.1	1.2	4	-7.7	-4.7	-6.5	2.8	-4.2	2.3	-5.1	6.1	-7.8	1.6	0.76	2	4.9	1.8	2.5	-3.7	8.3	8.1	-0.27	-5.6	-1.2	-0.63	7.2	4.4	11	3.1	3.9	2.1	1.3	-0.85	1.2	3.5	-7.3	4.2	-2.2
-1.2	-11	0.7	-12	6.8	-9.4	4.4	-14	4.9	-6.2	0.93	-2.3	5.2	-1.1	-0.82	-6.1	-11	-1.5	-1.1	-8.5	-0.45	4.2	5.6	-8	-0.64	-4.9	3.5	-4	-0.24	-4.5	2.2	-5.2	3.1	-4.5	-0.19	-8.3	-2	-0.68	5.7	-11	2.2	-2.1	-6.8	-9.1	-4.4	-17	1.3	-7.3	0.49	-7.7
1.4	-15	0.45	-14	-8.1	-18	1.6	-13	-8.7	-14	-3.7	-8	2.6	6.6	4.1	-5.4	-16	-0.07	-2.1	-1.7	-1.5	-5.9	3.9	-8.6	0.02	-2.1	3	0.44	-1.8	-8	0.15	-2.9	-5.9	-3.4	-1.4	-2.7	0.38	-2.9	-1.8	-4.9	-0.19	1.6	-11	-8.4	-8.8	-11	-6.4	-2.9	-8.7	-6.2
-11	-0.73	-14	1.1	-17	12	-17	-5.4	-1.2	-10	-7.7	5	-3.1	0.95	-5.6	-3.8	-19	6.7	-5.1	-2.7	-4.1	-2.9	-1.2	-0.53	2.1	-6	-7.2	9.9	-7.6	-2.8	-5	0.29	-12	0.8	-6.6	-1.2	-3.3	0.04	-9.3	-3.3	-1.7	2.9	-5.1	-2.5	-12	-0.43	-14	4.2	-16	2.1
0.65	3.8	-5.3	3.4	-8.3	6.4	-7.8	8.8	6	0.21	-0.81	4	-0.93	0.02	0.37	1	-6.8	7.8	-5.4	-4.4	3.3	4.8	-3.8	-5.9	-0.12	-6.6	-6.3	-7.3	-11	-8.9	-2.5	-4.6	1.4	2.2	-6	-3.5	2.7	-7.9	0.71	-1.4	-5.9	-1.1	-2	-2.5	-8.1	-3.1	-5.2	12	-2.1	7.5
6.1	-0.73	-0.3	-1.9	-6.7	-3.7	4.6	-11	1.4	-11	-8.2	-7.6	3.1	2.7	-0.72	2.9	-3	1.9	3.9	3.9	0.66	7	2.7	-2.4	3.8	-8	1.7	-9	-11	-9.9	2.5	-4	-4.1	-0.39	0.25	-4.5	4.7	-9.5	-3.7	-2.8	2.2	-4.2	-2	-6.5	-4.3	-7.2	6.7	6.8	1.1	8.9
0.26	-13	6.4	-6	7.2	-2.6	7.1	-15	-0.19	-5.6	5.2	-6.5	8	4.2	-2.6	3.4	-3.2	5.6	7.3	0.52	-1.3	11	13	2.1	4.7	-2.5	-1.6	4.7	-1.7	-0.65	2.2	-0.72	3.3	-2.9	3.5	-2.2	0.92	-3.5	3.8	-7.6	7.2	-3.5	0.26	-3.9	1.8	-3.8	4.3	-14	-1.2	-9.3
-7.8	-8.2	0.33	-5.2	8	-3.3	1.9	-11	-3.9	-8	4	-3.5	0.93	1.4	1.4	2.9	-2.6	-9.6	1.6	-0.6	-0.6	1.2	8.7	3.6	-2.6	0.82	1.4	6	-1	-7	1.8	4.4	2	1.6	0.33	-2.6	-2.5	-1.2	-0.13	-4.5	0.42	0.73	-11	0.2	-13	2.2	-2	-12	-2.2	-15
-12	-0.78	-12	-1.9	-6.4	-2.8	-21	-2.8	-14	-7.1	-6.5	-5.2	-7.6	-4.8	-2.3	-0.77	-1.6	-3.4	-3.1	2	2.3	-5.4	-3.2	-3.5	-7.9	-2.5	1.6	1.6	-8.8	-3.9	-2.9	3.7	-4	3.2	0.24	-8.3	-7	-3.6	-7.1	-0.48	-9	-4.9	-18	-1.8	-16	-3.2	-4.8	-3.7	-7.2	-4.3
-13	-0.35	-15	-1.7	-15	-0.55	-22	-7.2	-11	-6.3	-11	0.12	-3	7.8	-3.3	-7.2	-4.2	10	-7.4	-2.6	-1.6	2.4	-0.96	2.5	-5.6	-2	-1.4	-1.1	-2.5	-5.9	-5	1.9	1.2	2.7	3	-6.8	1.4	-1.2	-2.5	0.75	-1.1	-7	-12	-4.2	-13	-4.8	-10	-6.5	-13	-4.8
7.3	3.1	-4.7	-5.3	-8.3	-3.5	-1	-0.54	8.2	1.2	1.7	0.66	4.7	0.26	2	-2.3	2.3	0.9	0.91	0.95	1.9	0.06	5.4	2.9	8.8	0.7	6.8	-4.6	2.7	-7	0.67	1.7	2.6	-2.8	5.1	-5.9	3.8	-2.3	4	-6.5	9.7	-0.05	4.7	0.92	-0.99	-1.5	-5.6	-11	-7.6	-10
2.2	0.01	-0.42	-4.1	2.8	-3.9	12	-5.3	6.9	1.4	10	0.29	2.4	0.71	-3.2	-1.5	6.2	-5.8	-1.7	-3.6	2.6	-1.5	-1.6	-1.7	8	0.13	2.9	-1.8	-1.2	-10	-5.6	-2	-0.88	-1.9	-2.1	-5.6	-0.91	-3.2	-1.6	-9.6	5.1	-6.7	0.24	2.3	-4.4	-4.3	1.2	-15	2.5	-12
-12	2.1	-3	8.2	-4.6	7.8	-7	4.3	-13	9.7	6.7	8.7	-4.9	13	-3.8	6.7	-2.4	4.5	-12	2.1	-11	11	-14	-2.8	-0.27	12	0.03	0.81	-1.3	5.2	-4.9	-2.2	-5.4	9.4	-0.05	3.5	-2.1	3.8	3.1	1.1	-4	4.8	-5.8	7.2	-8.2	-5.4	1.8	-7.2	7.5	-5.4
-11	2.6	1.5	5.9	-4.6	7.8	-7.5	15	-17	2.4	-2.6	7.5	-9.8	2.4	-0.35	1.8	-3.1	6.3	-5.5	1.3	-5.8	4.2	-5.2	-4.8	-3.8	0.65	3.9	0.44	-2.5	4.1	-8.5	0.61	-5.2	4.5	-1.1	7.3	1.1	1.9	6.3	1.9	-6	5.3	-0.56	0.18	1.3	3.7	-1.8	6.4	-0.61	8.7
-4.7	-7.9	-2.4	2.8	2.8	0.37	-5.6	2.9	1.9	-14	-4.9	-0.11	-5.2	-9.2	-9.3	-5.8	-1.8	-4.1	-3	-13	-0.47	-0.16	0.72	-16	4.9	-11	0.69	-1.3	-2.2	-5.1	-1.7	-0.69	-5.6	-4.6	-2.9	-3	3.5	-4.3	-2.4	1.1	-3	-1.8	3.1	-6.9	1.8	6	-8.8	4.1	-3.1	11
1.5	-6.9	0.34	-6	-1.9	-7.9	3.8	-1.8	14	-13	2.8	-2.5	5.6	5.7	-8.1	-0.51	4.2	-3.4	2.2	-0.5	1.2	-2.1	9.8	-4.4	3.3	-11	5.5	-8.1	-1.2	-10	5.8	-2.9	2.3	0.47	-1.8	-5.9	4	-4.9	5.4	6.9	-6	-4.3	1.6	-2.3	4.1	-2.9	-10	9.4	-7.6	7.5
3.1	-0.75	0.14	-6.6	0.61	-4.3	3.5	-12	9.2	-5.3	-0.05	-3	5.4	5	2.7	1.9	-0.14	-1.6	-0.3	-0.7	6.7	5	3.7	4.2	9.5	-5.8	6.1	-12	2.6	-8.1	5.4	-9.9	3.8	-3.5	1.6	-4	3.9	-5.8	3.4	-0.94	6.2	-3	4.4	-0.64	4.1	-6.4	-0.3	3.6	-5	5.4
0.79	3.1	9.8	0.55	11	-4.8	4.1	4.2	0.01	1.8	3.9	-2.9	-5.3	-2.2	1.2	3.2	8.2	-1.2	-0.26	5	7.4	3.1	3.5	-0.89	4.2	-0.16	4.6	-2.5	4.8	3	6.8	-0.98	3.2	5.1	9.2	1.2	5.5	0.98	5.7	5.2	5.7	3.2	7.4	0.42	0.15	8.2	3.4	7.6	-1.4	6.4
3.8	6.7	2.8	5.8	6	5	16	6.2	7.7	5.4	2	1.3	0.14	1.3	1.4	-2.4	4	4.8	-0.41	1.1	5.3	-2.2	2.6	1.4	0.98	-0.16	7.6	6	5.7	0.37	7	2.2	-1.2	-0.23	7.9	-1.4	2.5	3.6	-9.4	9.7	1.2	-5.6	2.8	8.1	2.4	2.1	0.63	11	1.6	6.6
-2.6	2	-1.3	1.5	-3.5	1.4	6.9	2.3	0.58	6.9	3.7	6.1	6.2	2.3	-2.6	2.5	-0.68	-0.3	-2.6	2.3	4.7	-2	-4	2.9	-2.2	2.1	0.95	2.7	0.14	-0.19	3.9	3.5	12	0.65	1.7	0.35	-3.5	3.1	-3.6	4.9	-5.3	-4.5	-9.5	1.3	5.3	-3.2	-6.8	8.1	-5.2	14
-2	-3.2	-5.9	4.6	-17	3.1	-17	2.2	-0.68	-0.36	-6.5	4.1	-3.3	-0.56	-12	-2.2	-3.8	-6.1	-5.4	-1.9	-4	-13	-7.4	-4.4	-3.5	-2.9	-4.3	1.6	5.2	-0.2	-6.1	-2.1	0.49	-12	-1	-0.95	2.6	-1.7	1.5	-2.8	-8.8	-3.8	-0.01	0.31	-0.53	-2	-3.2	5.7	-5.2	11
6.5	1.3	-2.7	5.3	-13	7.3	-6.8	5.8	-0.9	1.5	-2.9	8.5	0.15	-6.8	-2.4	-8	-5	-4.3	-1.6	-10	-0.23	-9.5	2.2	-9.9	3.4	-0.37	-2.1	-1.2	4.3	-0.45	-3.3	-0.9	11	-2.9	0.55	0.82	5.1	-1.6	4	5.2	4.4	-1.2	7.6	-4.2	4.1	-8.8	-0.32	0.78	-2.7	-2.7
4.1	-5.6	-2	-0.54	-14	-0.14	-5.5	-2.6	3.9	-0.88	-8.4	3.9	1.2	-5.1	0.65	-3.3	-6.4	-3.2	-4.6	-6.2	2.8	-2.5	0.27	-12	1.8	0.67	5.2	2.1	1.2	-7.7	0.4	-2	2.9	-2.2	-0.43	-5.8	-0.53	-2	0.41	-10	3.1	-1.2	-1.1	-5.5	0.12	-5.1	-2	-1.8	-1.1	-0.47
6.6	-8.4	-6.1	-9.4	-7.1	-7.6	-3.3	-18	8.6	-6.7	1	4.8	-1.4	-7.9	5.2	-3.2	3.2	-5.6	1.5	-7.9	4.1	-5.9	5.1	-10	6.5	-3.5	5.3	-0	5.5	-8.2	0.69	-1.8	5.9	-13	0.8	-4.8	0.55	-2	4.9	-12	4.3	-3.4	4.1	-6.7	-0.33	-3	-0.19	-13	0.83	-2.1
4.7	8.2	5.9	0.18	5	-3.2	6.6	-6.1	4.8	6.9	8	0.76	-0.82	1.1	2.9	-6.3	0.21	3	1.8	-4.8	0.51	-7.9	-1	-0.39	6.3	0.49	9.3	1.3	3.9	-0.62	1.4	-1.8	-1.9	2.1	-3.7	-2.5	5.5	3.8	7.8	-4.7	1.7	-1.2	4.6	0.63	5.4	-2.2	-2.4	-5.9	3	-6
-0.06	4.9	0.99	2.3	0.55	2.8	1	0.97	-3.4	13	-2.3	7.9	-3.6	10	0.48	4.1	2.6	1.5	3.5	2.5	-6.8	-1.8	2.8	6	8.3	5.3	6.5	0.31	9.4	-4	1.5	-5.8	1.3	-0.15	2.8	2.7	8.4	2.6	4.6	-3.4	3	4.2	2.2	2	0.05	0.6	-9.9	-6.1	-3.7	1.9
5.3	-3.1	-5.5	5.1	2	1.3	-2.1	5.5	-3.7	4.1	-7.3	2	2.4	1.7	0.87	0.24	-2.2	6.9	0.96	2.7	-0.58	-1.6	0.59	6.3	5.7	4.4	5.3	-0.18	5.4	1.3	-0.58	-5	-5.2	-4.5	3.7	2.2	3	-4.8	1	-0.12	6.6	2.9	4	0.58	0.81	-0.45	-5	-5.3	1.1	-5
-11	-6.9	-9.8	-6.7	-4.2	-3.6	-12	-2	-9.9	4	-7.1	-5.8	-2.1	4	-0.8	-1.4	6.9	10	-2.9	1.7	6.4	2.8	-5.8	6.9	-0.1	3.6	11	-1	0.86	0.47	4.3	-3.6	-8.9	-2.4	0.3	6.1	-0.05	0.01	1.6	2.1	2.7	-1.9	-1.1	5.3	-11	0.45	-6.2	-11	-6.2	-11
-17	-0.4	-4.5	1.5	-3.6	6.6	-13	3.4	-11	3.9	-2.7	2	-1.6	-2.4	-0.19	-0.98	4	-0.13	2.3	0.12	4	11	-1	1.4	2.3	4.4	12	0.75	9.6	1.1	-0.29	0.14	-3.7	4.1	0.68	1.4	2.2	0.91	4.1	3.6	-1	5.2	2.3	3	-0.65	6.8	3.5	0.12	-0.22	-1.6
-0.36	1.2	1	3.5	3.5	5.5	3.8	6.2	5	-5.5	2.5	3.4	6.3	6.8	3	6.7	12	-2.6	5.8	5.7	4	5.9	2.5	4.9	4	2.8	2	6.5	4.6	5.3	0.71	4	3.2	2.3	2.2	2.3	0.71	6.8	-2.1	1.5	0.1	6.6	3.6	1.9	3.9	3	2	9.4	7.2	7.9
9.5	15	0.3	9.6	3	8.1	5.3	18	7	-0.65	3.1	-1.9	5.5	6	-1.2	3.1	10	6.5	-0.64	4.8	2.8	0.77	0.04	3.1	1.4	2.4	9.2	3.4	5.4	5.9	3.8	4	-3.8	-0.46	3.3	-2.1	4.8	6.2	3.6	9.9	3.4	3.8	6.2	1.6	3.4	-2.2	-4.7	8.1	-1.3	4.5
11	6.5	-3.3	2	1	14	8.5	6.6	4.1	-4	6.3	4.8	9	-6.5	-2.8	-2.6	7.3	-6	-1.1	-1.8	-8.5	-2.1	0.57	-6.5	7.3	2.4	4	1.5	-3.1	-5.2	-1.8	6.7	-6.5	-1.4	-1.8	-0.51	2.2	-1.1	-1.3	-6.6	-0.81	1.6	2.8	-7	3.1	-11	-4.9	-0.84	-3.7	3.1
-5.8	-2.2	-7.3	4.3	5.1	2.5	-10	-0.26	5	-11	5.5	7.3	-7.2	-4.1	6.1	-4.8	1.3	-6.4	-1.8	-0.18	0.77	-5.3	-2	-1.6	6.3	-4.8	-27	-3.9	-20	-8.1	-26	4.8	-14	-1.8	-6.6	-3.8	-14	-6	-24	-6.9	-9.6	-11	4.8	-9.9	-7.7	-8.3	-9.6	-5.3	-1.1	-3.2
-4.1	0.31	-5.3	1.7	-7.6	0.49	-1.5	-2.3	-3.6	-0.56	-8.9	3.7	-15	0.47	7.1	-2	-1.9	4.1	3.1	-2.3	2.4	4	-8.6	-6	9.2	-6.8	-1.4	-8	20	-8.8	2.2	-2.3	5.8	1.3	10	-5	-4.8	-2.2	10	-1	5	-7.1	8.3	0.01	-3.2	1.8	-9.4	7.3	-11	4.1
0.4	-1.9	-1.6	2.6	-0.49	2.6	3.2	1.5	5.3	4.9	-4.3	0.43	-3	-0.48	-2.8	-4.3	5	4.4	1.3	3.2	-7.7	2.8	-1.9	-2.6	-2.1	-5.9	-4.7	-3.5	0.75	-3.7	-5.2	-5.7	-2.7	1.3	-3.2	-6.3	-4.8	-2.4	-8.1	-1.6	-2.4	-9	1.1	-1.5	-1.3	-1.1	-1.5	13	-3.1	8.5
-5	-0.95	-2.3	6	0	4	-2.3	-0.91	3.4	-4.8	-4	2.1	-7.2	-0.46	2.5	11	4.2	2	0.63	7.2	1.2	5.7	-3.7	2.3	-2.9	2.3	0.65	3.1	5.4	0.69	-2	2.7	-6.5	9.2	3.9	6.3	-2	2.7	-3.2	4.4	4.2	-1.3	-1.9	0.92	-1.8	1.8	-6.2	9.6	-5.2	8.8
-0.12	13	-2.6	3.9	-2.9	5.4	-4	16	4.4	8.3	-7.5	6.6	-2.5	5.3	-2.2	12	-5.3	7.2	1.2	7.1	-3.4	5.2	-8.6	8.1	1.7	1.2	-0.1	2.3	3.7	2.6	-0.32	11	3.6	11	0.09	0.66	0.05	4.8	-1.2	9.1	9	0.56	3.2	4.5	-5.7	8.6	-2.4	6.3	-7	7
7.3	-2	-0.76	0.27	2	4.7	-1.4	1.2	-3.4	1.7	-6.6	1.1	1.6	-7.8	-1.9	5.2	9.1	-6	4.6	-2.1	-0.35	3	-0.13	-1.7	3.1	0.05	-1.2	2.2	-5.2	-0.44	-3.4	4.2	6.3	2.1	-3.4	-2.9	2.9	2.7	0.12	-4.5	2.1	-4.1	5.4	1.8	-3.9	-3.2	-1	-6.8	1.1	-3.2
1.1	-10	1.7	-4.9	14	-12	1.9	-14	13	-15	2.4	-4.2	8.7	-9	1.1	-1.4	-4.2	0.52	4.5	-7.3	0.98	-0.28	7.6	-10	2.3	-2.9	4.7	-5.6	1.8	-3.4	1	0.96	-2.1	-5	-6.8	-4.8	-0.6	-2.4	-0.95	-8.5	-1.1	-3.4	-1.8	-2.8	0.35	-9.6	3.7	-10	6.1	-14
-6.7	-12	-0.4	-6.4	3	-5.9	11	-9.8	2	-7.6	0.74	1.5	-1.3	-5.9	3	2.4	-3.2	-7	-2.8	-2.6	3.1	-7.2	-3.8	-5.6	0.73	-3.1	3.1	-6	5.3	1.2	3.8	4.9	-3.4	-0.06	-4.5	-5.2	0.96	-0.99	2.5	-0.98	-2.7	-4.6	4.2	-5.9	6.6	-3.9	6	-3.2	3.9	-8.5
4.3	2.6	10	-0.97	5.5	-1.5	6.7	-3.2	12	-4.8	0.15	-1.7	-4.9	13	5.9	-0.58	7	-2.5	5.7	3.8	4.7	0.34	0.22	2.9	-2.1	2.7	-1.1	-5.8	-0.27	-2	-5.6	-2.2	3.6	-7.2	1.2	-6	-2.6	-5.6	-0.34	-9.6	2.1	-12	3.3	-3	2.7	2.4	6	-6.2	6.7	-5.1
7.4	-5.2	7.3	-6.8	4.2	-0.88	-3.4	-3.3	7.8	-5.5	-4.1	-2.4	6	-1.6	8.7	-6.8	-5.4	-1.4	3.6	-2	-1.6	-6.5	0.38	-0.64	5	1.1	-2.7	-6.6	5.1	-0.56	-3.9	-4.5	9.3	-6	11	-1.3	0.33	-1.8	-1.9	-3.7	12	-4.2	10	-2.6	0.86	4.7	-7.3	-1.3	-4.3	-6.1
-1.8	-7.1	-1.6	0.35	-3.9	2	0.67	-4.5	2.3	-5	-7.2	4	5.7	-8.8	3.6	2.5	4.7	-2.8	5.2	-2.6	-3.1	1.5	4.4	-0.7	4.8	-3.1	5	-7.2	4.3	-7.2	6.3	-5.9	-0.46	-1.8	3.2	0.24	4.1	-4.2	2.7	-3.4	7.5	-0.52	1.3	-4.5	-4.8	-5.8	-6.8	-2.9	-7.8	-1.5
-4.5	0.05	2.7	3.7	4.7	-0.74	1	-4.4	-7.4	-3.5	-1.8	-0.63	2.4	-1.2	-1.3	4	7.1	13	3.2	3.9	-3.9	2.8	-7.3	0.52	-1.1	-3	-6.5	1.5	-4	-2.4	-13	-4	-5.6	-0.96	5.9	2.5	-0.08	-2.1	-5.8	-1.7	10	-3.9	-3.9	-3.8	-3.1	1.8	2.6	-0.95	6.2	2
6.8	11	6.8	7.8	7.4	4.1	2.2	4.8	18	-0.72	4.5	2.2	14	6.2	11	4.9	-0.46	11	10	4.3	4.9	0.69	2.8	9.1	3.9	0.35	2.8	2.9	6.8	1	-3.5	-1.4	3.3	3	7.5	2.7	5.7	-0.57	4	1.8	3.1	-0.14	8.3	1.1	4.6	2.7	8.4	3.3	9.1	0.89
9.3	14	-2.9	4.6	-6.6	1.5	3.7	9.9	13	12	-11	4.2	-2.7	2.2	5.4	1.1	0.97	1.6	1.5	2.8	1.3	2.1	-3.9	7.9	-0.75	1.2	11	-1.5	8	-1.9	8.6	3.8	-5.1	4.9	0.68	2.5	1.6	-2.4	5.8	5.2	-8.9	5	3.2	5	-1.3	13	8.6	6.2	1.8	6.4
2.8	10	0.98	16	-1.4	5.2	4.1	10	4.3	4.9	-7.1	5	0.77	1.4	0.79	-5.2	6	2.7	-2.9	-0.02	-2.9	0.41	2.5	3.7	-3.8	5.7	0.59	3.4	4	0.66	-3.4	7.5	-3.5	-0.73	0.18	3.5	3.4	3.3	-0.92	1.9	-5.2	6.6	5	5.4	-5.9	5.2	6.5	4	5.4	10
13	1.9	5.7	12	1.6	3.8	8.9	10	8.2	-5.2	-3.8	0.15	4.8	-0.79	0.79	-2	0.56	0.03	1	2.4	-6.4	-2.4	4.3	-2.1	3.8	4.2	-0.58	-1.4	7.4	2.9	2	2.1	-0.55	3.1	0.5	2.7	4.2	3.9	5.9	0.83	5	5	3	2.4	0.55	-4.8	10	-0.7	13	2.4
9.6	0.72	2.3	3	4.2	12	1	2.5	6.9	1.3	6.3	9.9	-4	-1.2	-3.2	0.14	3.8	-5.2	-4.1	-4.3	3.5	-0.71	4.5	-4.8	5.2	5	3.5	-2.6	12	3.4	1.9	1.9	-4.4	1.9	0	1.9	2.5	1.6	3.2	0.06	4.7	3.1	3.7	3.9	-3.4	0.8	5.5	2.2	8.9	5.5
-2.4	-5.5	0.07	-6.6	0.2	-3.7	-0.85	-3	2.3	7.7	0.56	0.71	-4.1	0.75	1.5	0.99	-7.3	5.4	-7.3	-0.21	0.56	10	-11	3.8	-7.6	0.7	-7.2	-3.7	3.1	-0.26	-9.1	3.8	-0.73	-1.7	5.9	-5.9	-2.2	3.6	-4.9	-3.9	0.9	4.4	-3.8	1.5	-6	-0.07	-3.6	5.9	0.92	2.6
1.1	-2.5	-1.7	2.1	-5.5	-0.85	2.6	2.1	-5.6	-2.9	-8.3	-3.8	9.2	0.59	2.7	5.7	-1.1	3.9	3.6	4	4.3	11	-1.6	3.9	-7.8	-3.1	-2.2	-2.1	3.5	7.1	3.1	0.53	4.7	2.6	5.3	2.8	-3.1	3.2	-7.6	12	9	2.1	-2.9	-2.4	-9.9	5.1	-5.9	6.5	-1.3	5.2
7.8	-0.08	7.3	8.1	2.3	6.1	1.6	4.4	12	-4	-3.2	1.2	6.9	2.2	-0.47	-0.2	-7.6	-4.6	6.5	1.1	-9.9	-2.9	-0.28	5.2	3.8	-0.95	1.3	-1.1	7.8	-0.25	1.2	-2.5	4.3	-4.3	1.9	-1.8	-0.91	-0.63	1.2	-2	8.9	-2.2	6.9	-0.06	6.1	0.87	4.1	1.8	-1.1	4
5.8	-2.4	3.5	3.8	-1.5	9.6	2.2	0.51	2.7	-0.13	-4.3	0.54	2.3	6.9	1.7	7.4	4.3	-0.96	7.2	9.1	-0.29	-0.12	-4.3	7.9	4.8	-1.8	-1.2	3.2	4.5	-1.6	3.8	3.6	9.9	3.1	10	-1	1.4	-0.71	15	1.9	13	-2.5	9.8	3.6	3.2	-0.54	4.6	3.3	-5.3	4.7
-5.2	-5.4	-2.4	2	-2.5	7.3	-4.2	-3.9	2.2	1.6	-0.58	2.5	-4.1	4.9	2	5.2	-6.9	-1.5	0.11	0.37	-6.3	4.3	-4.6	6.5	5.7	-0.45	0.8	-0.16	1.1	2.6	-0.64	-1	-4.1	3.2	-0.46	-4.2	3.6	-0.03	6.5	1.1	12	-3.6	4.6	-1.6	-0.97	4.8	-1.7	4.5	0.76	10
-6.9	4.1	-5.6	1.8	0.87	-5.5	-7.8	3.3	3	9.7	2.5	3.6	-1.2	3.5	-0.72	3.2	3.7	0.57	-4.2	7.5	-0.09	0.74	-1.8	12	5.7	1.8	7.4	-1.5	11	0.16	2.8	2	-0.55	4.1	0.97	0.5	-1.7	2.6	6	1.7	7.3	0.25	7.9	4.9	7.1	7.3	-7.2	1.5	-5.5	5.2
3.9	5.5	0.4	1.4	-3	-0.91	6.2	5.1	2.5	8.4	-2.1	2.5	-0.39	-2.8	-2.4	-7.3	18	0.85	-0.56	3	-2	-8.2	1.5	-0.09	5.8	5	2.4	2.7	2	1.3	-0.46	-0.93	4.6	5	2.4	-2.6	1.3	4	10	-5.9	6.9	4.5	1.2	8.3	3.8	9.3	0.52	-1.1	0.08	-0.19
2.4	11	-7.4	4.5	-11	3.6	3.2	7.3	9.4	13	-11	1.9	12	0.27	-0.08	2.9	13	-2	8.6	0.76	8.2	3.4	3.6	0.84	5.6	5.6	8.3	0.53	-3.1	-1	3.3	1.6	3.5	1.4	3.9	2.5	5.8	5.1	13	-1.4	2.5	3.7	11	4.7	9.5	8.7	1.1	-8.8	-3.4	-10
2.1	8.9	-8	-0.04	-1.4	5.6	-0.69	-0.01	3.3	7.6	1.5	1.7	11	1.4	-2.1	-2.3	4.5	-2.2	1.2	-1.2	-0.88	-0.19	-1.2	5.4	1.5	4.1	1.3	0.88	0.51	6.9	-0.07	3.8	1.6	3.8	4	1.6	-3.4	3.5	5.2	0.18	1.1	4.2	2	1.2	8.5	1.6	-1.7	-1.3	-5.9	-0.73
-2.6	6.9	2.7	4	8.1	-2.3	-8.9	-0.5	4.3	5.6	8.6	3.8	3.3	-8.5	1.8	-3.5	-2.2	0.39	3.5	-1.5	-1.5	-9.4	2.2	10	1.5	3.2	-2.5	2.2	5	7.4	2.3	3.6	4.6	0.79	2.6	9.5	-3.7	0.7	-0.5	0.99	3.8	11	-4.5	-2.4	0.42	6.8	-5.2	4.8	0.45	0.05
-0	-3	9.8	-0.29	5.2	-0.38	-6.7	-6.2	0.1	2.8	9.5	-2.1	-4.5	-3	0.22	-4.2	-14	-5.2	-8.8	0.12	-11	-6.1	1.4	1.2	-2.1	-0.27	-3.5	8.5	4.8	4.1	-2.3	6.8	-0.99	0.79	1.5	6.7	1.8	4.4	-4.8	-3.3	3.3	-5.6	1.1	-3.5	-0.76	2.1	-5	-0.86	-7.1	-0.06
-2.9	-5.2	0.85	-6.2	8.9	-4.6	-0.86	-11	7.1	-7.1	3.9	6.1	-3.4	-8.1	3	-1.1	2.5	2.5	0.73	-4.3	-4.4	4.1	-2.8	-5.2	0.97	1.5	2	4.9	2.7	7.8	-3.4	3.8	-6.4	-6.3	4.6	-0.79	2.5	0.26	2	0.33	5.2	-2.7	2.3	-0.31	5.5	1.1	0.2	-3.3	-2.2	-2.8
7.5	4.2	1.7	-6.4	5.1	-5.2	4	-6.7	1.5	-4.9	-2.7	-5.7	8.7	-10	-2.4	-6.3	-4.3	-8.8	-0.42	-6.6	-6.6	1	-4	-4.1	2.2	5.1	7.4	-0.92	6.8	2.2	2.6	-0.92	-3.2	-7.5	7.1	-3	3.8	1.1	-0.27	-8.3	9.6	4.3	4.7	-0.07	3.1	-0.22	4.2	7.5	4.3	4.6
9	10	2.4	-2.6	5	-8.3	4.2	12	0.98	-0.84	1.4	-14	4.3	-7.2	1.1	-2.3	1.4	-2.9	-0.77	4.4	-1.2	-7.4	-0.83	-5	6.5	-3.7	1.5	-3.7	5.9	-2.1	1.4	-3.6	0.56	-10	5.8	2.1	5.3	-4.4	-2.5	-1.1	8.9	0.43	12	-7.7	4.1	-4.2	-0.22	6.9	-3	1.1
0.49	2.8	2.3	3	8	-3.7	-4.4	4.1	0.14	1.2	-0.4	-3.8	-4.3	5.8	-3.2	-1.8	2.1	-2.1	-1.8	6.8	-8.4	0.08	6.8	5.1	-0.43	-3.3	-2.2	-3.4	11	-4.4	4.1	-6.4	-5.5	-4.2	5.8	3	2.4	-3.1	6.4	-8.7	5.4	-2.3	5	-2.8	-0.71	-3.7	-3.1	-6.2	4.5	-7.3
-0.31	-1.6	-2.2	5.3	-4.6	7.2	5.2	-3.1	5.6	7.9	-3.8	7.2	2.1	6.1	1.8	3.5	3.7	1.4	0.24	6.3	-5.4	6.8	2.6	5.3	-2.5	0.34	-7.7	-3.1	2.8	1	-0.01	-4.3	-6	-1.2	-3.8	0.13	3	-6	-3.6	-6.5	-5	-0.13	0.59	3.3	-12	3.5	-2.6	-8.4	3.9	-7
4	2.3	2.7	5.2	7.1	5.7	3.1	4.6	6.5	6.8	1.6	0.66	5.6	2.8	8.8	-3.9	13	2.7	8.6	-0.72	4.1	3.9	2.2	-1.4	1.2	-2	-0.19	-6.3	0.96	-2.6	5.4	-6.1	3.6	-7.5	3.4	-2.6	4.9	0.97	2.3	-4.6	8.5	-3.9	-3.7	0.56	0.1	-1.8	9	4.9	11	5.7
-2.1	2.5	-2.9	-3.2	2.7	5.2	-6	9.9	3.6	-2.2	-3.4	-4.3	0.36	-3.9	-1.2	-2.1	4.3	7.4	-8.3	-5.2	-0.59	1.2	-8.9	0.38	-1.9	-1.6	1.5	-4.2	2.8	-2.1	-3.5	-4.6	0.73	2.8	5.5	-3.4	-3.4	-2.1	0.65	3.7	7.2	-1.5	0.78	-2.3	6.4	4.2	4.3	4.2	15	-0.73
-2.8	-0.48	-2.4	0.43	3.5	5.8	1.6	5.7	-1.1	-0.18	-4.9	3.8	3.5	-3.9	5.9	-0.29	8.1	-2.4	5.6	-2.3	1.6	2.4	-2	-0.89	-0.07	-1.2	3.2	-4.1	-1.9	-2.8	0.37	-1.5	-0.66	0.56	1.5	-2.7	2.1	-2.3	4.7	9.5	6.3	-3.1	-0.27	0.07	3.5	-2.8	1	5.7	1.3	9.4
5.9	-1.5	0.99	8.8	7.3	4	4	5.8	-5	-0.74	-0.69	-0.58	-1.9	0.54	-4.1	2.2	1.4	-3.3	5.5	-3	-6.9	1.1	-0.24	3.3	-1.8	3.9	-3.1	-2.9	-4	4.5	-4.5	2.8	-1.6	4.9	-1.8	-2.6	-2.7	-1.2	-0.97	3.3	1.2	-2.4	-2.5	1.7	-1.8	6.4	0.32	6.4	0.7	8.8
8.6	-2.3	4.2	4.7	9.1	10	11	0.93	1	3.4	-6.5	6.9	-2.3	5.4	2.7	-2.1	1.8	8.1	-0.41	3.5	-1	3.3	-0.72	1.2	2.7	1.2	-1.4	2.7	-2.5	7.9	5.3	1.1	9	4.5	5.3	3	-0.95	3.3	2.5	2.5	8.5	0.15	4.1	4.7	0.66	11	0.11	-1.3	1.5	5.8
3.8	2.8	9.5	8.9	15	7.1	7.5	-4.8	12	7.6	11	9.6	4.3	4.8	8.3	2.3	4.4	7.3	10	0.91	1	2.4	6.3	-2.5	3.2	0.36	8.9	-1.5	3.1	2.6	8.9	-0.98	1.7	3.7	6.8	2.4	2.5	2.2	4.5	-5	10	-1.5	3.2	0.01	3.5	-6.8	9.5	-4.2	8.6	-6.3
-7.6	-4	3.4	-3.3	6.8	-3.8	4.3	-14	4.3	-6.6	2.8	-7.9	-3.8	8.7	-8.4	2.9	-6.9	-5	3.2	-4	-3.2	2.7	2.2	-3	0.05	-7	1.2	-2.2	6.8	-4.7	3.8	-6.9	-1.6	-0.57	4.3	-1.9	2.5	-2.7	8.5	-5.5	13	-1.8	-2.2	-9.7	5.7	-7.6	5.5	-8.8	1.4	-10
2	-9.9	-1.7	-4.4	-7	6.4	3	-13	2.9	-11	-4.2	1.2	-8	-2.1	-2.8	-2.8	-10	-4.5	-2.1	-1.8	-1.2	-1.7	-4	-1.1	-0.31	-1.4	0.1	-3.5	4.5	0.87	4.1	-8.2	-1.7	-7.9	-2	-1.3	0.68	-2.8	3.3	-3	6.8	1.9	0.02	-2.5	-3.9	0.88	3.1	-3.3	-2.6	-3.3
-0.92	7.2	-3.1	2.6	-5.6	-0.36	-8.3	0.41	-4.7	-5	-1.4	0.6	-1.5	5.3	-5.4	3.2	-0.04	1.4	-0.15	3.5	0.57	3.2	-1	-3.8	-5.6	3.5	-4.2	-2.9	-2.9	3.2	0.61	-0.29	-0.91	6.8	-4	0.07	0.44	-2.3	-7.3	0.93	0.8	8.2	-4.8	6.5	-8.1	5.6	-7.5	3.6	-5.8	-1.9
-6.3	0.32	1.3	2.8	-0.24	-3.3	-12	6.7	9.8	3.4	-1.4	-2.4	11	4.4	-2.5	7.7	-1.6	11	1.5	11	-3.1	6.2	1.4	0.47	-2.7	3.6	5.8	-1.3	3.6	0.38	-3.4	4.3	-5.4	9	1.1	1.6	-4.8	3.9	-4.4	-3.4	3.1	2	-2.4	9.4	0.85	1.9	-2.4	1.6	-9.8	-1.8
-7.2	0.78	-5.5	0.18	-7	5.3	-2.9	11	-9.4	11	-4	4.8	-1.5	9.8	-6.8	1.7	-1.2	2.3	4	5.9	-0.31	3.5	-8.2	9.5	-1.4	3	1.2	0.87	4.5	-2.3	-3.5	2.4	-0.28	3.8	-2.7	2.9	0.82	1.2	-3.4	1.2	1.8	9.1	-4	7.3	-1.9	2.4	-2.8	3.2	-7.1	3.1
1.3	-1.2	-2	5.8	1.3	12	-7.5	5.3	-7.5	13	-7.7	10	-4.8	-1.1	-4.6	1.1	-10	-2.1	-3.5	0.86	-4.7	-2.5	-1.2	6.8	-1	1.4	-7	2.8	-0.32	9.9	-4.2	3.6	-5.5	2.4	-2.8	7.3	1.4	5	-0.86	10	-0.54	8.1	-2.9	6.8	-0.63	3.6	6.5	3.9	9.9	8
9.6	-4	5.7	3.6	3.7	4.2	6.7	6.8	-0.1	-0.01	3	2	-5.7	-13	-6.2	1.4	-1.5	4.9	-3.4	3.8	0.36	4.4	-4.8	6.5	-2.1	3.9	-4.5	3.7	-4.7	8.7	-2.7	2.6	-11	4.6	-10	8	3.2	2.5	0.45	8.1	-4.9	11	3.3	0.6	-16	6.6	0.62	4.4	3.6	2.5
3.9	-1.3	13	-2.4	20	-5.4	-0.23	-3.1	1.1	-8.1	16	-7.1	-3.2	-5.6	-0.22	0.46	-3	0.96	5.3	3.5	-3.7	-2.2	1.2	1.9	-5.1	2.2	-9.1	0.25	-10	6.1	-3.2	-4.2	-9.8	-4.5	-6	7.6	-7.2	0.95	-6.1	-2.2	-5.5	5.6	-4.2	1.4	-2.6	-3.8	3.5	-3.5	1.8	-5.5
0.52	1.9	-0.69	-3.7	-6.2	-1.9	11	-7.9	-8.5	-5.2	-0.46	-0.77	6.8	1.3	4.9	1.8	2.1	-0.86	5	0.27	-3.3	-4.2	-1.4	0.63	-5.4	1	-3.7	1.9	-7.9	7.1	-10	2.8	-2.1	-3.1	-4.5	6.2	-5.9	0.64	-6	5.4	-11	4.5	-0.1	-3.9	-3.5	-3.6	2.9	0.64	-5.8	2.1
10	4.5	0.86	1.9	7.1	1.1	13	1.7	18	1.3	-1.2	2.3	1.6	-1.3	5.3	5.3	1.1	1.5	-0.71	-0.09	5.3	2.5	7.3	3.4	4.2	-0.22	2.6	3.7	3.1	8.3	4.2	-0.73	12	1	1.3	5.4	3.6	-4.7	0.36	0.87	-3.7	3.9	9.6	-1.4	13	4.8	4.3	5.4	3.8	4.2
-6	-4.9	0.92	3.6	3.6	3.4	1.8	6.7	4.2	2.9	-2.9	4.4	0.34	3.5	0.74	4.7	-5.5	1.9	-1.4	3.3	2.3	0.37	0.01	1.2	0.08	3.3	0.79	-0.35	-0.82	3	6	-2.7	4.4	4.6	-6.6	3.2	1.7	-0.86	1.4	6.5	-3.5	2.2	2.1	3.4	7.5	5.4	-1.4	-0.19	9.4	3
-7.8	1.8	-2.8	3.5	-0.94	5.8	4	17	-17	-2.2	-1.8	2.4	-2.4	-1.1	-6.9	1.9	-9.2	-3.8	-9	2	-2	-4.3	-11	-3.8	-4.8	0.71	-1.7	1.2	-1.8	2.3	4.3	2.4	-3.1	-0.88	-5.8	-5.2	-3.3	-2.3	1.1	3.8	-8	-4.2	-12	4.2	-11	-1.8	-1.9	7.9	0.08	4.1
-14	9	-9.1	-1.9	-8.3	3	-14	13	-24	-3.6	2.4	-3.9	-7.6	-5.6	-6.8	-5	-6.5	-1.9	-10	-3.3	-4.9	-8.1	-14	-6.4	-4.8	-2.8	-7.8	-0.52	-14	-3.9	-0.4	3.9	-4.9	-0.17	-12	-5.1	-4.5	-0.89	-7.2	4.8	-14	-6	-3.7	-1.2	-12	0.84	-3.4	1.3	-5.6	-2.4
-4.6	3.3	-1.4	-1.6	1.2	-1.7	-15	0.13	-5.1	4.6	5.4	-5.5	3	0.57	-3.6	-1.6	4.9	6.4	4.2	0.16	-3.9	0.33	4.4	-3.4	-0.17	-1.9	-6.1	-2.8	-7.2	-2	2.2	4.7	3.4	-1.2	-2.8	-2.7	0.87	0.17	-8.2	-0.69	-0.58	0.65	4.2	1.7	7.5	6.8	-2.1	-3	-2	2
4.8	-1.7	5.2	-0.09	4	-10	2.7	-7.5	12	0.57	7.7	-4.4	6.2	4	7.1	2.9	-0.07	9.2	8.6	2.3	9.8	0.01	1.9	1.3	5.5	-9.5	-1.7	-2	2.8	1	3	-2.9	0.4	-0.26	0.49	-5	2.6	-1.4	4.2	-4.4	0.91	-4.3	4.9	-2.2	5.1	-2	2.2	4.3	-0.58	2
-3.4	-3.9	1.4	-2.3	-1.9	-8.6	11	-6.6	-1.6	-0.17	-0.58	-4	-0.64	2.6	-4	6.7	5	1.4	-0.52	2.4	5.4	0.96	1.3	5.2	-2.2	-5.5	-6	-3.7	2.5	-2.7	0.34	0.65	-3.8	-4.3	3.1	0.65	1.5	-0.92	-0.01	-8.4	-0.13	-0.1	-5.7	-5.4	0.96	-5.9	3	4.3	1.8	-1.1
-21	-2.8	-11	3.7	-12	-0.48	-6.6	0.12	-18	-0.91	-7.5	5.6	-8.7	2.7	-3.5	4.5	4.2	8.3	-6.5	5.6	-2.8	4.8	-5.1	3.2	-16	1.6	-1.4	1.1	-1.6	-2.8	-0.52	1.1	-3.6	-1.9	3.5	-1.3	-3.5	2.5	-7.6	2.3	-6.8	3.6	-10	5.4	-6.6	-1.7	-6.8	3.4	-5.1	8.1
-17	5.7	-8.9	3.4	-11	-1.7	-22	4.9	-27	5.6	-6.4	0.64	-3.6	7.7	-1.9	1.1	-3.6	1.4	-7.1	3	-1.4	1.9	1.8	2.1	-15	-1.2	-5	2.8	-9	0.12	-6.9	-1.6	-8	0.71	-5.8	-3.6	-9	4	-10	2.4	-11	1.4	-8.8	-1.6	-6.8	-0.23	-0.92	1.1	-3.7	-1.5
-9.1	7.2	-1.6	2.8	-2	5.5	-16	2.4	-12	8.5	-3.2	5.4	-1.5	-6.4	-0.53	3	-11	-1.7	2.5	-4.7	-0.07	0.79	-0.02	-9.7	-8.8	0.06	-1.6	2.2	-5.3	3.4	-4.6	-0.18	5.8	4.6	-1.5	2.9	-4.4	-0.98	-7.3	2.5	-7.6	5.2	-5.4	-0.26	-0.12	-1.4	-2.1	-0.92	-0.81	-1
13	4.4	5	6.2	-6.6	4.8	3.6	4.7	-1.5	9.8	2.3	3.9	3.7	-14	-2.7	-0.97	-1.2	0.39	0.29	-3.1	-0.71	-2.9	0.21	-12	1.1	1.8	-2.5	7	-5.8	4.5	1.9	6.8	-3.8	2.6	-3.9	7.1	-3.4	-1.4	0.28	6.9	-4.9	1.2	-2.1	-0.21	-1.2	2.9	-1.4	-0.31	-0.63	-3.8
7.3	-0.47	0.74	-0.12	-3.7	-1.4	1.9	15	-0.22	5.4	-4.2	2.6	6.5	-2.5	2.9	3.3	-5.9	4.7	-1.6	-2.8	2.5	1.6	4.8	-1.5	-0.28	6.4	-14	4.4	-15	5	-3.1	6.1	-0.5	4.5	-3.2	9.5	-4.8	2.4	-4.7	11	-6	10	-3.3	7.1	-1.1	4.8	-0.84	4.8	-3	-3.1
0.6	-14	1.2	-6.5	2.2	3.9	-0.12	-3.5	4.2	-4.2	0.71	4.8	-1.6	-4.4	2.3	2.5	7.8	-8	-1.9	-6	5.8	-3	-0.12	-5.8	3.2	4.9	0.79	-4.3	-0.77	-3.4	2.3	-1.6	6.8	-1.2	-3	-4.8	1.2	-1.1	-4.5	-2.5	-0.24	1.6	5.5	-3.1	7.2	-7.5	3.1	0.53	-1.6	2.1
1.7	-9.1	-3.4	-7.4	-9.7	-12	12	-14	-4	-21	0.11	-9.2	-5.4	0.34	-0.59	-2.7	7.4	-14	-4.3	-3.3	-4.2	-0.28	-1.4	-6.5	-1.2	-9.5	0.98	-4.8	-0.82	-13	-1.2	2.2	1.1	-3.7	-6.5	-11	-1.9	-4.8	2.5	-4.2	-3.9	-8.5	-5.8	-10	-1.3	-5.8	-1.1	-6.3	-0.95	-4.8
-1.5	0.42	-0.01	-7	-1.6	-10	2	-5.4	-5.7	-8	2.4	-12	-7.8	2.7	2.8	-1.7	-6.1	-7.2	-1.9	-0.16	-3.5	1	-1.3	-0.92	-1.9	-6.1	4.8	-4.8	-4.1	-8.3	-0.02	1.9	2.8	8.7	-2.8	-9.8	-3.8	-0.58	1	-3.8	-1.7	-11	-4.5	-2.2	-7	-0.89	-3.8	0.87	-2.9	0.48
-3.7	8.1	3.1	-8.2	5.8	-3.8	-3.3	-1.8	5.2	2.6	6.8	-5.9	-7.7	3	2.3	-4.4	-0.55	-5.7	1.1	-1.1	4.5	0.22	-3.8	2.1	-3.1	-0.88	0.93	-4.8	-6.9	-7.6	-3.9	0.17	2.8	3.7	-4	-6.2	-3.1	0.9	-6.1	-0.27	-8.1	-9.8	-1.4	-0.96	0.25	1.4	-2.7	2.2	0.26	6.8
0.36	7.1	-1.7	-4.4	-3.7	-7.8	-5.4	-0.68	-8.1	-0.54	1.1	-7.9	7.3	8.2	2.7	-5.8	8.9	-6.5	-0.23	2.9	1.7	-10	2.6	3.1	-3.9	3.6	-3.2	6.3	-3.3	-4.4	-3.8	2.3	3.4	-1.5	-3	-1.7	-2.6	1.5	2.3	5	-9.4	-1.4	-4.9	5.6	3	6.5	5.8	5.6	4.4	3.9
0.47	-1.6	-1.4	-4.9	-6.8	-6.9	-5.8	-0.83	-3.3	-3.5	-0.34	-4.6	7	5.1	0.71	-0.34	-3.2	-1.2	0.74	3.8	-6.6	-2.2	-0.19	-0.96	-4	-5	-0.99	-1.3	3.1	-2	-0.37	-5.4	2.6	3.2	-4.4	1.3	-0.04	-4.2	0.14	0.44	-5.3	-0.34	-9	-3	0.84	-5.8	7.6	-2.2	5.2	2.8
3.1	-12	-5.8	-13	-5.6	-10	-5.6	-14	-0.42	-15	3.8	-8.8	4.7	1.6	-6.7	-6.5	-6.2	-1.2	-2.2	-7	-0.86	-0.35	-5	-0.27	2.4	-4.5	3.5	-2.6	3.7	0.14	6.4	-6.4	3.8	-5.9	-0.03	1.5	0.49	-4.5	0.5	-6.3	-3.2	-2.5	-2.3	-13	0.28	-16	-2.1	-15	-4.5	-16
2.6	-15	1	-11	2	-13	8.4	-29	-2.3	-20	1.1	-13	-0.26	-4.9	-5.3	-9.7	-5.2	-7.3	-5.7	-14	2.1	-7.9	2.3	-8.4	3.7	-10	2.4	-4.8	-5.7	-3	1.6	-6.3	-7.3	-11	-4	-2.4	1.2	-6.1	1.2	-14	-1.2	-6.2	-0.17	-12	-2.8	-9.6	2.2	-15	2.4	-19
-7.4	-5	-3.1	-5.6	3.6	-7.3	3.4	-17	-5.1	-6.4	2.4	-7	-9	-7.7	-1.5	-3.7	-4.3	-8	-5.2	-8	5.1	-0.99	5.8	-8.9	2.1	-0.75	2.3	5.3	-5.2	-2.4	3.5	-0.35	-4.8	-4.5	-3.5	2.1	1.1	2	-0.46	-5.8	-7.2	4	-2.1	2.3	-4.2	-2.5	-8.1	-6.8	-5.2	-7.5
-1.7	-1	-0.62	-4.6	-6	-9.3	4.8	-9.4	-8.7	0.82	1.8	-2.1	-6.3	1.1	-4.3	-0.78	2.1	3.4	-3.2	-5.8	1.3	-0.28	3.8	-2.2	-6.2	-2.2	-2.6	5.8	-2.7	-0.45	-1.5	-2.9	5	-2.4	-2.6	1.4	-0.03	0.02	-0.29	-4.6	-5.4	-3	-1.2	-2.7	3	-3.3	-5.4	-7	-7.3	-5.7
5.8	-0.51	5.2	2	-0.4	8.8	2.3	5.2	-0.4	9.8	-1.4	9.4	0.44	3.8	0.87	2.8	-1.6	3.4	1.8	4.1	5.9	4	6.2	4.7	-0.01	5.4	-3.2	1.2	-7	0.48	-1.3	-1.8	-1	0.57	4.7	1	-2.4	4.2	-0.32	3.5	0.2	-3	-0.5	6.7	0.67	2.8	1.2	-4.3	0.41	-0.28
6.9	6	4.6	6.6	2.6	11	6.6	13	14	13	6.6	7.8	3.4	-1.9	5.2	0.78	-1.6	5.5	5.8	4.9	10	-0.99	6.8	8.2	5.6	6.1	8	5.8	3.4	5.5	4.6	4.4	4.4	1.4	12	7.2	2.1	5.3	9.8	6.4	1.2	-0.37	7.5	1.1	12	2.5	1.5	1.7	5.6	2.7
3.6	3.5	7.7	7.2	12	8.1	4.5	15	11	11	13	8.8	-5	-3.1	5	-0.85	6.6	4	1.3	0.35	3.6	2.9	8.4	3.7	6.4	9.6	11	8.9	8.9	4.5	7.2	1.4	9.4	1.6	5.5	3.3	9	3.7	5.2	11	1.9	6.3	3.2	7.4	12	8	9.5	5.3	8.2	6.3
[truncated: 952 more columns]
