# Supplementary material for: Dyslexia on a continuum: A complex network approach
Source: PLoS One. 2018 Dec 17;13(12):e0208923. doi: 10.1371/journal.pone.0208923 (PMC6296514; doi:10.1371/journal.pone.0208923)
Supplement: S1 File — Detailed information about the archive contents is provided in the included README.txt file. (TGZ) [file pone.0208923.s001.tgz › FS_609_VV_run_1.csv]

0.04	0.49	-2	4.8	8.5	6.9	5.1	-0.14	-3.2	12	4.8	-1.3	-1.3	7.4	1.1	-6.4	3.4	0.27	0.92	-0.39	2.4	6.6	-0.56	1.1	7.3	12	5	13	-0.18	10	-2.2	7.6	-0.02	9.9	-1.7	2.8	1.5	4.8	2.9	10	3.9	-4.3	3.1	15	-4.2	6.8	-0.92	6.1	6.7	3.2
0.67	0.09	3.9	6.2	4.7	6	2.2	6.8	-0.41	1.4	7.6	3.7	0.3	7.2	-2.5	1.4	-5	1.8	-5.9	6.3	0.06	2.6	-2.7	-2	5.4	4.2	1.3	10	-1.9	2.1	4.5	1.7	-1.8	-1.3	-0.17	-0.32	4.2	7.2	2.4	5.2	9.9	-3.4	-2.2	3.8	1.5	-1.8	3.1	5.2	-1.5	6.1
0.28	-0.18	0.24	12	-1.9	3.9	-2.1	14	-2.5	1.9	-4.6	5	-7	8.2	-3.4	0.31	-3.7	-8	1.9	0.4	-0.32	-16	3.4	-0.35	-9.1	14	-3.3	4.8	-0.49	3.3	2.5	6.3	0.21	4.9	-1.8	4	-0.52	-0.6	-0.69	12	0.27	7.3	-8.4	1.9	6.4	2.3	0.46	1.5	-13	9.2
-0.57	-0.56	-14	2.1	-9.6	4.9	-11	7.7	-9	-1.9	-16	1.7	-14	3.7	-4.2	-8.9	2.4	-8.4	-2	-9.2	-6.4	-10	0.33	-6.8	-10	6.3	4.6	-14	-4.1	-2	0.99	8.8	2	-2.7	-0.71	-0.44	-3	2.5	-6.9	4.6	0.37	6.3	-2.6	-6.1	-1.2	7.7	4.6	-4.2	-11	-4.4
-0.56	0.1	-1.1	-3.6	-9.1	-3.5	-5	-7.2	-4.6	-1.4	-12	-6.7	-7.1	0.27	-2.2	-6.5	-3.8	-5	0.45	-5.5	-0.61	6.8	5.7	-7.6	-11	-6.6	1.4	-6.4	-3.9	-16	-1.2	0.57	-3.2	-11	-11	-11	-3.8	-1.1	-0.41	5.4	-4.6	-0.79	-12	0.49	1.7	-0.6	0.57	-7.4	-6.3	-10
-0.03	-0.16	-3.5	-3.4	-6.4	-6.5	-9.3	-17	1	-3.2	-2.4	-9.4	-5.7	-9.7	-3.6	0.87	1.4	-4.8	-1.8	-1.7	3	3.3	5	3.1	-3.8	-16	-3.5	1.7	-5.6	-11	-1.2	2.1	-0.79	-8.8	-3.8	-2.4	-7.9	-4.7	-4	-2.9	-0.14	-2.9	-5.9	8.2	-0.58	3.3	-0.77	-4.3	5	-16
-0.26	0.07	-3.7	-17	-1.8	-9.3	3.2	-10	-0.28	-2.2	3.8	-4.6	6	-1.9	5.9	-0.19	6	1.5	2.5	-3.4	7.6	-3.2	2.7	4.8	1.6	-18	-3.5	-2.5	-2.3	-11	-1.5	-3.6	2.5	-5.5	2.7	-4.7	-3.5	-4.7	-2.1	-13	-2.5	-1.6	-0.17	-0.02	-5.8	9.9	0.87	-0.27	-3.9	-12
0.15	-0.18	14	5.9	5.8	-5.4	1.4	0.94	1	-7	7.6	-6.7	4.5	-5.2	-3.5	-2.9	-7	-2	1.7	-5.2	-0.85	0.88	3.8	-0.81	3.7	-19	-4	1.1	9.8	-2.2	3.2	-3.3	1.3	-6.5	5	-0.38	4.3	-5.6	3.1	-6.8	0.48	-0.35	-0.31	-13	4.8	3.2	0.97	2.5	2	-19
0.03	0.1	3.7	-3.3	7.3	-1.6	7.8	2.1	3	0.52	2.2	-6.4	7.2	4.6	2.4	2.2	-2.8	1.6	0.6	-2.3	1.8	3	-1.8	0.45	4.5	-10	6.6	-4.5	12	-7.1	0.53	-4.3	4.7	-6.7	7.9	-2.5	4.9	-6.9	2.1	-8.9	0.16	-3.4	-0.15	-24	3.6	-4.5	-0.79	-2.2	7	-4.3
-0.08	-0.35	-3.8	-11	4.2	-2.9	3	-4.5	3.6	-1.1	6.4	-5.3	5	-1.8	1.5	-0.78	3.6	2.1	0.75	-5.2	1.8	4.5	1.1	6.5	5	4.3	2.1	-0.76	4.3	0.04	-0.38	-7.5	4.8	3.8	6.9	2.6	-0.41	2.2	-0.06	-9	1.3	-6.5	2.6	-8	2.4	-12	-0.64	3.3	4.5	6.7
-0.02	-0.48	0.63	-2.1	-5.3	-12	-4.2	-1.9	-2.3	-3.5	-1.8	0.54	-0.17	-6.4	-1.6	-11	0.51	-9.5	-1.3	-6.3	-3.5	11	-3.1	-7.4	-1.7	-8.1	-2.1	-0.32	-5.3	-1.8	-7.6	-0.21	0.48	-7.4	2.9	2.6	-2.5	2	-0.24	-5.1	-5.3	-7.9	4.6	-7.8	2.5	-4.2	-2.1	-5.7	-3	-3.3
0.06	-0.75	-4	-13	-3.5	-9.1	-8.3	-4.3	-0.17	-1.4	2.9	-2.2	-1.7	-2.7	3.6	-3.4	1.2	-0.34	-2.9	-1.3	3.6	-6	-6.8	-5	3.1	-8.7	3.2	-4	-1.2	-4.2	-4.7	1.3	-5.8	3.9	-0.69	8.7	-0.8	-9.2	5.1	1.8	-0.82	-0.03	5	-1.2	-5.6	-6.4	0.03	-8.1	1.6	-6.9
0.05	-0.53	-2.6	2.8	0.22	3.1	-2.4	5.7	1.5	-3.8	7	-1.4	-0.9	0.52	4.4	-3.3	2.2	-4	0.3	6.4	10	3	1.8	4.2	0.68	2.5	2.3	-1.8	6.3	2.7	-2	-1.6	0.39	1.9	-1.9	2.8	1.9	-5	3.8	-9	2.9	-0.91	-2.5	-3.4	-3	0.4	5.7	0.99	3.2	8.3
0.04	-0.29	5.1	5.6	3	7	0.16	5.5	8.7	-2.4	6.8	-5.4	-0.18	-1.1	-3.5	6.5	-1.8	1.1	-0.21	3	-11	6.7	-0.82	4.5	1.1	1.5	1.2	-3.4	1.3	3.6	-2.5	-3.7	-0.53	1.1	-1.1	-5.8	2.8	-3.7	5.7	-12	2.9	-3.2	1.8	6.4	8.9	-0.39	0.16	0.13	-1	9.4
0.47	0.27	2	4.8	2.2	-2.6	6.5	4.8	13	-4.6	5.1	-0.38	6.6	-1.2	-2.3	8	-2.3	6	-7	7.2	-22	5.8	0.54	9.4	5.1	8.8	2	0.18	-0.99	1.3	8.3	-2.4	-1.8	2.1	3.2	0.43	3.8	1.2	3.4	-4.3	5	-11	2.6	13	9.3	-2.6	-0.07	-2.7	-2.2	12
0	0.38	1.1	11	2.8	-4.2	12	2.8	-4.3	5.5	1.9	-1.9	0.75	4.4	0.91	7.4	-2.1	4.4	-3.8	-0.11	0.02	3.1	0.89	8.3	1.7	2.5	-4.5	5.1	-1.2	-4.1	-3.3	-2.7	-0.12	1.5	-2.5	-2.2	-0.98	-0.07	-1.6	-0.49	-14	-10	-5.4	13	-2.5	-2.5	-1.6	7.8	5.5	-1.5
-0.34	1.4	6.8	0.39	-0.27	-3.3	6	-2.7	-0.63	1.5	-3.9	-2.9	7.8	2.6	5.6	12	1.5	9.6	6.2	14	3.7	13	-2.8	11	3.7	-0.27	-5.9	8	-0.44	6.3	-8.5	5.7	0.53	6.2	0.73	2.7	2.1	6	-3.8	2.8	-3.2	-1.9	-1.9	4.7	-2.4	8.7	-2.3	4	1.6	6.3
-0.04	0.52	-3.6	-2.5	-6.7	1.7	-5.4	-2	-3.3	4.1	1.3	2.9	4.5	0.74	5.4	4.4	5.6	4	5.3	-2.2	1.1	-6.9	-1.8	6	-1.7	2.4	-3.4	9.3	-4.2	-1.5	-1.5	6.5	-2.9	-1.1	-5.5	6.3	-1.4	5	-4.5	8.8	-3	6.5	-1.6	6.1	-5.7	1.1	-8.5	6.9	-4.8	-6.2
0.28	0.49	-2.9	-11	1.3	-5.6	0.56	-13	1.4	3.9	9.2	-2.3	-3.2	-1.2	-5.8	4.6	1.9	0.63	-0.17	-9.8	2.1	-14	-2.1	1	-3.2	-8.9	-2.5	0.52	1	-7.4	-4.8	-1.7	0.12	-7.4	-1.4	-0.28	1.4	3.1	-3.6	-0.64	3.4	9.9	-5	14	0.29	-5.8	-4.5	0.41	-1	-17
0.28	0.83	-4.8	-3	-0.53	-2.7	-3	-7.5	7.5	-3.6	10	-3	-0.29	-0.69	-6	5.5	3	-0.16	0.11	0.16	-0.91	3.9	-2.3	-1	-4.8	-9.3	1.4	-2.5	1.9	2.3	4.2	-4.2	5.6	3.5	2.8	-7.2	1.8	-2.7	2.2	0.47	-0.06	-3.9	4.1	2.6	4	-4.5	-1.3	-6.4	3.6	-6.7
0.28	0.65	2.1	-2.4	-7.3	0.4	-2.4	-3.7	5.4	-0.45	2.8	-4.4	-4.2	0.25	0.04	5.2	5.8	-3.3	2.4	-0.2	8.7	3.2	-1.5	-6.4	-0.65	-12	-0.31	-4.7	-1.3	-0.79	4.6	0.18	1.7	2.6	-1.7	-6.6	0.32	-2	-2	3.3	-0.34	-6.4	5.3	5.8	3.4	-2.6	3	2.2	7	-3.4
0.09	0.1	4.6	3.8	0.9	-4	6.6	4.4	0.71	0.26	2.3	2.6	1	2.3	-5.5	1.2	3.2	6	4.4	3.9	-1.6	-0.26	0.84	-5.3	5	-8.4	-3.3	-9.3	3.9	-6.2	6.5	-12	1.5	-5.5	-3.5	-6.9	-1.4	0.93	-6.7	-3.5	-7.4	-4.7	3.5	5	0.82	-3.6	-1.6	0.62	8.6	5
0.07	-0.49	8.3	1.7	3	-0.79	6.5	0.49	0.03	-4.1	-3.5	5.5	-0.32	-1.9	-2.4	-3.2	2.1	7	2.7	-1	1.6	-7.9	1.4	0.93	2.2	-5.2	0.57	-5.3	3.4	0.77	-1.2	-6.3	4.5	0.15	1.4	-1.7	1.9	-1.8	-4.5	-0.21	-2	0.58	1.3	1.2	2.3	-7.4	-1.7	2	-0.85	-3.7
-0.15	0.14	6.1	-8.6	6	-2.6	7.7	2	1.9	-2.1	0.14	6.2	5.1	-1.6	5	5.2	2.3	10	0.03	2.9	-1.9	0.8	-4.5	5.6	4.5	-2.3	-0.67	1.5	-1.5	-3.1	3.9	-13	-1.4	-7.2	-0.29	1.4	-0.32	-2.1	2.2	4.4	-1.4	-10	7	-4.8	-7.1	-11	0.6	3.6	-2.1	1.2
-0.01	0.23	2	9.8	5.1	-2.3	7.7	3.1	0.74	5.1	6.6	9.1	5.8	-0.75	1.2	6.3	7.7	2.9	4	6.9	4.2	-2.1	-3.9	1.9	3.4	6.8	-2.2	0.09	0.85	-0.19	2.6	-12	1.2	1.1	1.6	9.6	0.97	-0.48	-0.01	0.12	2	2.3	0.29	-6.9	-3.6	3.3	1.9	-4.2	4	0.84
-0.34	-0.58	4.5	12	1.3	14	15	9.1	3.5	7	12	5.6	3.7	-0.27	-7.7	-1.5	-1.4	-1.6	0.82	2.1	-1.3	5.8	0.59	4.3	3.8	16	3.3	-2.1	4.6	4	7	-7.5	1.4	8.6	2.5	1.7	4.4	-1.6	1.1	-4.3	-0.05	-0.81	-2.8	1.2	0.64	1.9	4.2	1.7	4.4	7.2
-0.21	0.32	-3.2	-7.7	-1.3	-1.7	0.47	-7.1	1.9	-9	-1.1	-15	-2.6	-2.4	-2.3	-1.2	3.5	2.4	-1.7	8.2	6.7	-9.4	-3	-4	10	-0.01	-1.9	-7.1	2.2	3.9	2.3	-4.6	-1.3	10	2.4	-0.62	1.9	5.6	3	-2	-0.86	-0.92	1.3	4.2	7.2	-5.2	1.8	0.07	4.2	4.2
-0.17	-0.16	-3.2	-6.6	-1.4	-6.5	-7.8	-6.2	1.1	-6.4	4.2	-6.7	3.4	-5.5	7.1	7.5	-2	1.4	2.3	4.5	3.5	-9.8	5.9	3.1	1.5	4	-5.1	4.6	-0.31	2.2	-0.65	5.9	0.55	6.4	2.4	2.3	0.24	6.5	-0.1	10	-0.6	8.8	-5.2	3.1	-6.2	6.9	-3.2	6.5	-1.6	9.7
-0.14	-0.62	3.7	3.7	-3.1	0.75	1.1	-1.1	-3.5	2.5	-4.3	4.3	1.6	-0.91	-0.51	0.6	0.11	-4.4	-2.4	-1.4	7.5	-1.3	3.4	-5.5	-2.6	7.1	2.3	-3.5	-12	3.6	-3.2	2.8	-8.8	2.1	0.81	-0.17	1.4	-4.5	2.6	4.4	-2.9	0.04	7.1	-4.5	-2	2	4.3	-1.7	-0.18	3.3
-0.01	-0.23	-4.1	6.2	-1.9	5.8	-8.8	-5.6	-16	3.4	-12	6	-3	-1.5	-1.2	-7.7	-12	-4.2	-2.4	-2.5	-4.3	1.3	-1.9	-6.2	-5	1.9	-4.2	0.5	-6.4	8.5	-5.7	8.2	-4.7	5.5	-1.5	7.2	-1.7	3.6	-7.1	4.2	-1.4	-2.2	1.4	1.2	-1.8	0.44	-1.7	2.2	-7.5	1.8
0.18	0.34	5.3	2.2	-4.3	7.8	-11	-4.4	-1.9	2.4	-5.5	7.5	-0.14	-0.25	2.2	0.79	-5.3	8.9	0.36	1.1	0.3	9.5	4.9	-2.5	-8.3	-0.97	-1.2	2	4.4	-2.8	-4.4	4.3	3.1	2.1	3.7	7.3	-0.53	-0.12	-3.5	4.5	-4.4	3.5	-1.5	8.5	-0.85	3.7	-7.2	-1.1	0.86	-2.6
-0.15	0.24	-0.96	-0.69	1.8	8	1.4	8.2	-0.33	3.7	-5	9.4	-1.8	3.2	-2.3	3.5	-4.7	-6	-4.2	2.2	-4.6	-3	0.82	3.2	-2.4	2.2	3.9	-7.9	1.8	2.4	3.2	-3.7	0.97	0.43	-4.4	-0.18	1.7	-3	-2	3.7	-6.9	2	3.3	-15	-2.4	-2.1	1.3	2.2	2.4	11
-0.21	0.28	-2.3	8.3	0.56	7	3	4.1	1.3	2.3	-1	5.9	1.5	7.4	2.6	-0.06	3	8.3	-5.3	-1.1	1.5	6.2	-3.2	7.4	0.43	6.2	4.8	2.5	1.2	-0.4	-0.79	6	-1.8	3.1	-1.9	-4.7	4.1	4.6	4.3	6.7	-4.6	7.2	9.5	-0.41	4.5	8.1	1.2	-0.94	-3.3	9
-0.06	0.28	3.6	1.9	-0.63	8.8	2.8	3.5	-7.5	-7.2	-8.2	7.9	-0.68	-4.6	-3.5	-2.3	6.3	-0.23	-4.3	-1.4	3	-2.6	-2.2	-1.8	-2.9	1.9	-0.54	4.8	-0.24	-1.2	3	-5.1	-3.8	-2.4	-2.1	-7.9	-2.4	-1.7	-3.3	0.27	-4.1	9.8	6.1	11	-0.71	4.7	-1.3	-2.1	-2	-2.5
-0.24	-0.13	7	-11	-0.24	-2.4	-0.32	8	-6.5	1.2	-2.8	4.2	2.1	-1.6	-6.2	0.37	-3.3	1.4	2.9	-3.3	-5.6	6	1.3	-0.91	-4.8	5.3	1.4	6.9	-4.1	-0	0.11	7	-4.9	3.1	0.98	-2.5	-5.9	2.5	0.32	0.01	3.7	15	-1.3	12	-4	-0.17	-1.9	4.3	-4.2	4
0.08	-0.44	2	-0.35	2.7	-8.8	-5.9	0.12	-0.97	-3.8	2.1	-0.93	2.2	-2.1	2.7	-1.1	6.2	7.1	3	-3.3	-0.92	4.3	6.2	0.64	-0.83	4.4	5.1	-4.1	-0.31	9.9	0.13	-8.1	-0.69	0.13	3.9	4.3	3.8	3.8	6.1	-4	2	3.5	5.8	-5.7	14	-2.4	4.6	1.9	4.3	9
0.19	-0.1	14	4.3	6.3	-2.4	9.3	-9.3	12	-9.1	7.7	-7.8	7.9	-2.6	6	-4.3	3.5	-6.5	0.11	1.8	3.7	-1.7	2.7	-4.8	2.7	-4.2	0.79	0.73	2.4	4.6	3.1	-0.68	-0.4	1.6	0.28	-5.2	0.01	1.9	1.5	-5.6	-6	-4.5	-0.88	3.5	-5	-1.5	-0.42	-5.8	6.1	2.9
-0.1	0.22	-1	4.2	-1.8	5.3	3.9	-3.8	-5.1	0.05	-5.7	-2.4	-3	1.7	1.5	3.7	-2.1	2.4	-4.1	11	-4.4	7.9	-6.8	-1.9	5.7	0.9	3.3	5.2	2.5	3.7	4.2	1.7	1	7.9	-4.1	1	-1.1	3	-4.3	-3.6	1.7	-0.39	-0.55	3.3	-3.5	2.6	3.2	0.19	-2	-3.3
0.38	-0.5	-12	5.7	-2.3	0.55	-1.9	3.4	-4.8	4.2	-9.3	8.2	-1.8	-1.2	2.5	2.3	-0.61	14	-2.4	-4.3	-4.3	0.12	6	3.6	1.7	4.7	-4.4	3.2	-2.2	7.5	-6	11	-1.9	7.2	-5.8	7.4	-4.6	4.5	-2	1.2	2.7	5.4	6.8	5.5	-6.9	5.1	0.19	3	3.1	1
0.22	-0.21	0.36	-3.2	1.3	-0.65	2.2	4.3	-3.2	2	0.69	4.3	3	-1.9	6.9	3.5	-2	9.2	1	-3.9	1.4	2.7	2.7	-0.32	9.9	2.5	-5.3	-1.8	-0.1	7.1	-3.2	-2.8	3.1	-2.4	-3.5	4	-2.8	1.5	-4	9.5	1	19	2.8	-5.8	-8.2	4.6	-3.7	-5.3	6.9	5.1
0.02	-0.21	0.98	0.74	4.4	1.4	0.24	16	5.7	7	1.4	6	3.9	4	1.7	-2.2	4	-3.6	4.8	0.08	1.2	11	-1.2	-1.9	-1.1	14	-1.9	6.9	-2.4	14	2.5	6.2	-4.1	7	2.2	14	-0.74	7.8	-3	8	5.3	12	2.9	-0.88	3.4	0.27	-2.8	7.1	-1.6	9.8
0.17	-0.3	-0.6	4.4	5.5	-4	-3.9	0.26	1.7	-6.3	-3	0.85	2.6	0.12	2.6	-5.3	-3	-5.4	2.2	-2.4	-4.7	-1.6	2.5	-10	5.2	9.5	1.4	-0.2	2.4	4.4	1.6	-4	0.41	4	9.1	4.9	-1.4	3.1	-4.1	-6.5	6.2	-0.79	3.7	-12	0.59	-7.6	-0.52	-0.25	-0.6	1.5
0.07	-0.08	-11	-4.5	-3.2	-0.21	-9.2	-7.5	2	-11	-0.7	-1.9	-1.5	-0.83	2.2	3.3	-7.5	-4.5	0.6	-4.6	2.3	-0.34	-1.3	1	3.8	5.3	-4.5	-10	-3.4	-1.8	0.57	-8.7	-2.7	-2.3	0.2	-3.4	-4.1	1.5	-6.4	-7.9	1.6	0.57	-11	-17	2.4	-10	3.5	4.6	1.5	7.8
-0.33	0.14	-4.4	-1.1	-5.1	3.1	-4.3	-0.38	-1.9	-5.6	-3.9	-2.9	-5.2	0.26	-2	-3.8	-5.2	-6.1	1.9	-4.8	-2.1	-4.6	-3.1	0.09	5.1	2.6	-0.7	-3.7	-5.1	1.4	5.3	-5.3	-2	-0.58	5.5	-9.3	6.1	3.6	0.15	-1.9	1.5	-2.3	-6.5	-12	-1.7	-5.6	3.7	2	2.5	-2.9
0.06	0.18	-1.7	-5.1	-2.4	-5	0.38	2.5	-2.9	2.8	-6	5.2	-5.7	-1.1	-4	0.7	-3	-8	3.4	4.1	3.1	3.4	-2	2.8	1.8	1.1	-4.6	3.1	1.2	2.9	-3.2	-5.7	-1.6	4.8	0.67	-0.63	-3.9	1.6	0.32	9.4	2.8	-4.3	-3.1	-7.5	-3.4	4.3	-8.6	-3.2	0.68	-6.3
0.22	0.01	4.7	0.84	2.5	3	4.3	3.4	3.1	8.4	4	2.4	-2.5	-1.7	2.2	4.3	3.3	-2.8	1.6	-4.9	2	2.4	-0.18	0.95	-7.1	3.5	0.43	-4.8	4.2	-7.6	-0.8	1.9	3.9	-2	2	2.9	-2.1	-1	4.2	-1	-2.9	-5.4	-2.5	-0.64	2.7	3.8	-0.65	0.75	-9.1	2.1
0.19	0.03	6.4	-4	0.38	3.1	7.5	-0.58	-0.74	7.7	-1.4	4.6	3.6	-4.2	-0.52	-7.9	3.1	-3.4	3	0.78	0.84	-12	2.8	-2.2	-14	2.1	-0.15	6.3	-1.3	-2.5	-1.2	5.5	-4.6	0.87	-2.5	-0.03	-1.9	1.7	4.2	-3.9	-1	1.3	-0.64	4	-0.37	2.4	-1.9	0.47	-12	0.68
-0.03	0.44	-4.7	-3.9	3.2	-1.1	0.76	3	-4.5	3	-7.6	5.4	-0.63	-3	2.8	-7.5	8	-1.9	2.8	5.3	-4.2	-5	2.8	-5.5	-6.3	-0.64	3.9	-0.37	3.1	2.7	2.9	5.2	1.1	0.17	-2.8	0.18	0.06	2.2	1.5	-2.5	4.6	7	6.2	0.85	4.4	3.6	-2.3	-0.33	2.9	5.8
-0.23	0.67	0.46	-0.68	0.46	-2	-3.7	3.1	-7.8	-3	-4.6	12	0.16	0.4	-2.3	1.5	-0.48	2.4	3.4	4.3	1.7	5.2	-1.3	-2.3	1.5	5.6	3	-2.5	-1.6	8.3	2	2.6	4.7	7.7	-3.5	7.8	-2.2	-0.69	0.16	-0.63	3.9	12	0.05	-1.4	-0.01	1.4	-2.3	-4.9	0.66	3.3
0.05	0.59	-2.1	6.3	-0.94	10	-2	11	13	4.6	4.2	5.7	3.8	2.6	1.1	0.16	-0.02	11	-1.3	2.7	3	0.75	2.3	1.5	1.7	6.3	-4.6	1.9	-4.6	9.7	-0.25	3.5	-1.3	9	1.4	-5.3	-1.9	-0.56	3.3	-2.4	-7.7	13	-1.3	-8.5	-1.6	0.23	1.9	0.96	4.5	11
-0.07	0.3	1.1	-5.1	1.2	2	-0.01	1.7	3.2	-0.07	1.4	-4.3	1.3	-0.23	3.6	7	-2.2	2.3	2.6	7	-0.24	1.9	-1.9	7.9	-0.42	11	1.2	0.89	-1.9	11	-2.1	9.3	-0.35	10	-4.8	3.5	-0.48	-2.2	0.08	3.1	3.9	11	-7.4	-4	2.4	12	-2.1	-1.7	4.8	13
-0.06	0.42	-5.5	2.6	1.1	2.6	3.1	0.95	-4	-4.3	-4.3	-7.7	-0.32	2.9	-1.7	-0.88	1.1	0.11	1.4	0.29	-1.4	-0.71	-6.3	-1.4	-6	7.4	0.14	-0.63	-1.9	6.3	0.76	3.2	-2.5	1.7	-2.9	-5.3	-3.7	-3.1	3.5	-0.59	13	4.1	-0.78	-4.1	4.2	9	-0.83	-6.3	-8.8	-2.2
-0.19	0.25	5.8	4.7	-1.4	3.1	-7.1	0.42	-5.7	6.2	-2.3	-3.2	-1.5	4	5.8	11	4	-2	-1.9	0.96	4.2	5.8	0.86	5.6	-3.6	2.3	2.9	3.3	6.6	0.46	0.48	-1.9	4.4	2.1	-5.4	-9.7	-0.28	3.6	1.2	4.5	1.8	1.2	2.1	-3.5	2	1.5	4.9	0.43	-1.3	-4.3
-0	0.41	1.1	2.7	-2.7	-1.9	-4.1	-6	4.2	6.5	0.77	-0.97	0.2	7.3	2.4	12	3.7	4	4.7	13	5.5	4.7	0.8	2.5	-2.7	1.1	1.9	13	-0.12	3.9	-0.73	6.8	6.2	0.91	-3.4	3.3	0.74	6.5	0.63	2.8	-2.6	-2.4	0.21	7.8	-3.6	1.8	1.3	7.2	-3.4	-0.82
0.06	-0.18	4.3	0.07	2.2	-7.5	4.9	-0.11	1.5	2.4	2.2	4	4.5	-4	-0.82	0.87	3.5	3.9	-2.6	-3.5	-1.5	6.6	2.7	1.8	-2.2	1.9	3.6	3.3	-5.5	-7.1	-0.62	4.4	-4.1	-3.9	-1.8	-2.7	-1.2	3.4	4.2	-6	1.2	-6	8.8	0.62	0.44	-3.1	2.9	0.77	-3.2	4.2
-0.2	-0.32	-7.5	-3.3	-2.3	-5.1	0.13	-6	-4.2	-3	1.8	2.1	-1.6	-4.9	-0.03	0.68	3.3	-9.1	-0.4	-7.1	2.7	-1.9	-0.55	-0.58	-0.22	-6.7	5.8	3.2	-5.8	-2.2	0.05	1.5	-4.5	-6.2	-3.3	2.7	4.3	-7.9	-0.19	8.5	5.5	5.8	8.2	0.48	-0.81	0.38	2.2	0.36	-0.23	-2.9
-0.24	0.26	-3.9	0.9	-6.5	0.9	-5.3	-9.6	-3.9	-2.3	-6.6	-3.1	-5.6	0.29	-1.6	1.4	-0.39	-8	-3.3	2.8	-0.01	4.2	-0.23	0.51	-4	-6.2	3.6	-4.9	-3.8	-1.3	0.34	-6.4	0.98	-8	2.6	1.8	0.03	-6.9	2.1	5.9	-1.6	-0.27	2.8	-8.3	-4.1	2.4	-0.16	-7	-0.14	-6.8
0.11	0.43	2.7	-2	-5.1	6.2	-3.9	4.1	0.17	0.64	0.16	2.7	-5.6	-1.9	5.7	-0.06	-4.7	-6.8	-0.64	5.1	-8.2	2.1	4	-0.03	-4.6	0.6	-2	-0.04	3.4	-0.68	-3.5	0.55	-1.2	-3.4	5.7	3.8	-1.2	-0.64	1.8	2.3	-4.8	8.2	1.1	2.3	-8.1	2.8	-0.98	-1.6	-2.8	-2.4
-0.09	-0.36	6.9	-5.3	-0.03	-2.9	7.4	0.38	1.7	6	1.5	-0.94	-2.7	-1.7	7.4	1.9	-4.9	-1.4	2.8	-4	-4.7	-12	6	8.6	-0.24	-4.3	-1.3	-5.9	1.4	-6.8	2.2	-0.76	-4.5	-6.4	2.6	1	-0.06	-1.5	-2.4	8.5	4.2	-1.8	-0.13	1.6	-2	5.7	5.3	-1.9	1.9	-3.2
-0.42	0.44	-2.5	2.6	1.7	1.4	4.9	0.58	1.9	1.5	5.8	-1.3	2.7	4.7	2	-1.7	-1.6	-4.2	2.9	7.8	-4.9	4.6	0.09	3.5	5.4	-1.9	-1.5	-5.1	0.07	0.77	3.3	-0.38	2.4	-7.8	2.6	-6.4	-0.91	0.16	-0.58	1.4	1.2	0.38	5.5	-0.67	4.2	1.3	1.5	-5.3	6.2	-2
-0.36	0.31	0.8	13	0.16	7	0.09	7.1	-0.03	-4.8	7	4.5	0.56	8.9	-0.07	-3.2	0.4	-0.16	1	1.9	-3.5	-0.97	-7.2	-3.5	3.3	7.8	1.6	7.8	2.3	1.2	0.51	1.6	2.7	-0.11	-2.8	-0.43	1.2	-2.1	1.8	-7.6	4.5	-5.9	4.7	-1.2	-2.7	-9	-3	-1	7	3.6
-0.05	-0.37	7.4	11	-0.57	16	4.6	12	-1.8	-0.2	6.1	11	0.88	7.8	-1.3	1.4	-0.42	2.1	1.6	-2.1	2.6	-4.1	4.9	-0.76	-2.1	8.4	1.2	2.1	-3.8	2.4	-0.88	15	-0.07	2.7	-2.5	1.7	1.6	0.08	-0.62	-9	2.5	-21	-3.4	3.6	0.39	4	1.2	7.4	-7.8	10
-0.02	-0.22	-8.2	8.9	-0.14	2.8	-1.2	1.9	-7	-5	-1	-3	-2.2	0.99	-2	1.2	-4.6	3.9	5.2	-1.2	-0.51	11	-2.5	4.3	1.9	6.3	1.9	0.11	5.8	-1.3	-0.92	-6.7	0.24	-3.1	9.2	-5.6	-1.2	-2.3	8.3	-12	3.5	-14	3.1	-7.6	4.9	-9.7	-1.4	-0.28	-2.2	4.3
-0.14	-0.58	-1.4	-2	3.5	-2.6	1.6	2.4	-9.2	7.5	-0.69	0.79	-6.6	3.6	-4.2	0.42	-1.4	5.9	0.96	-5.4	-2.5	-0.05	-0.65	-0.16	0.73	8.8	-5.7	1.1	2.4	-2.7	3.9	-3.6	0.52	0.91	-1.1	-4.5	0.1	-0.93	-1.2	2.7	5.9	-16	-6	1.1	2	-2.4	-1.8	-4.5	2	4.3
0.03	-0.35	7.5	-14	4.3	6.3	4.5	-2.7	0.84	1.4	0.42	-8	3.3	2.1	-3.4	-3.6	-7.9	2.8	-1	-0.04	-5.1	-11	0.61	-7.7	2.3	-6.8	2.3	-4.5	-0.29	-3.3	0.35	-0.8	3.9	-3.1	-3.6	2	1.6	-1.3	2.6	12	-3.5	-1.1	-0.15	2.1	-8.1	-1.2	1.6	-3.6	4.2	-1.4
0.08	0.1	5	5.3	6.2	12	3.9	7.6	2	4.6	-0.11	6.2	1.5	4.1	-2.2	-0.42	-5	-4.8	-0.59	8.4	-2.4	-11	3.5	0.58	-2.3	-6.4	-0.3	-8.6	9	-0.61	-6.9	-4.7	10	-4.6	6.5	10	1.3	-6.9	5.1	7.8	-5.5	3.1	-2	-13	-9.3	-1	2.5	-9.5	2	0.08
-0.14	-0.54	-1.7	16	2.3	15	-0.85	14	-3.7	6.1	-4.4	15	-1.4	8.2	1.6	1.4	-1.8	-1.4	-4.5	3	4.7	2.2	4.1	11	-0.77	0.03	-3	-1.8	1.3	2.2	-4.2	2	3.8	-2.4	6.3	6.8	-0.67	-4	-1.4	12	-1.6	2	3.8	-9.8	0.97	0.04	-0.82	-2.9	1.2	-2.6
0.18	-0.44	2.4	-10	-5.3	2.4	-4.9	0.21	2.8	0.82	-2.1	2.1	0.54	1.3	0.97	-3.8	-7.2	1.7	-2.8	1.7	1.1	0.03	-1.9	-1.1	-0.17	-4.8	-1	-7.6	-2.2	-5.5	-0.07	-0.71	1.7	-4.5	-2	-2.4	-1.1	-4.3	3.6	4.1	5.9	7.2	2	2.9	5.7	2.6	-4.3	-6.5	0.92	-14
-0.01	-0.76	6.4	-2.8	2.2	-16	4.4	-5.1	6.8	-4.9	-0.43	0.27	4.5	-3.1	3.3	-3.3	-6.2	-5.5	0.68	6.6	-8.5	-11	-0.56	-13	2.6	-4.1	2	-7.3	0.06	-2.8	-4.8	-4.6	-1.1	-6.2	5.3	-2.1	-1.5	-5.4	3.1	4.8	2	6.9	-1.1	0.74	-1.3	-3.2	-1	0.36	-1	-7.3
0.28	-1	-3.6	-0.65	0.86	2	-2.3	-7.5	-3.4	-4.9	-6.7	-7.3	-3.7	1.4	3.3	-7	4.8	-7	-3.8	-1	3.2	-14	4.8	-7	-3.2	-9.8	-3.3	3.8	1.2	-5.8	-4.5	0.02	-1.5	-8.6	1.6	-8.8	1.3	-1.8	2.9	0.23	1.2	-3	3	13	-2.7	-4.5	0.7	6.5	-0.61	-9
-0.16	-0.37	-4.1	-7.8	-2.2	-2.8	1	-5	2.2	-4.9	-4.1	-5.7	0.3	-7.4	-1.1	-11	5.6	-8.7	-5	-5.9	1.8	-3	5.1	-8.2	-0.14	-14	1.2	2	-2.5	-9.3	0.69	3.4	-0.55	-7.3	-7.2	-9.7	0.76	0.07	0.55	0.61	2.5	-4.5	-0.46	9.2	-0.05	5	2.3	-1.1	0.49	-5.3
-0.44	-0.22	-6.9	2.2	-5.9	-0.52	-3.2	-2	6.1	0.51	-4.9	0.4	1.1	-1.2	-4	-9.4	-8.8	-12	-5.2	-0.04	-4.6	-1.7	-6.9	-8.4	-6	-6	1.7	-2.3	-6.9	-7	-5.9	4.2	-2.4	-7	0.41	2.5	-0.99	-3.8	0.2	-4.2	-2.4	-7.2	-2.4	-3.1	0.13	-4.5	-3	-6.9	-3.1	-2.1
-0.24	-0.63	-0.12	4.8	-1.8	5.8	-2	6.1	2	3.3	-2	6.3	2.1	-4.4	-0	-8.7	-8.1	2.8	0.31	-5.8	1.8	-9.1	-0.05	-7.8	-0.11	4.1	-0.44	-2.8	-1.6	2.7	-0.75	-3.9	3.4	-0.27	-1.8	3.5	-3.9	-2	-3.2	3.1	-7.6	-4	2.4	-11	-7.1	-7.6	-2.9	-0.82	2.4	0.13
-0.23	-0.24	-11	-6.6	1.2	4.6	-1.1	2.9	-4.2	1	-5.8	5.8	-2.6	-0.08	-2.4	-1.9	-0.5	5.8	-3.7	-0.38	2.9	-1.1	5	-7	0.47	1.2	3.1	1.1	1	-0.17	0.4	-0.73	-0.69	2.3	1.5	0.82	-0.13	-2	4.9	7.1	-2.1	1.5	-2	-6.7	4	-0.89	0.81	0.35	1.1	-1.2
0.01	-0.19	-1.1	3.3	-1.3	5.2	1.1	-2.7	1.4	5.2	0.11	13	-0.85	3.1	-7.1	-3.6	-3.6	0.96	-2	4.6	-7.8	0.08	-3.7	-4.7	-1.9	8.2	-1.7	-1.2	-4.6	4.3	1.5	8.3	-2.9	1.9	1.3	-4.6	2.8	-2.5	1.7	-9.7	-0.5	3.7	-2.2	-5.2	1.6	5.8	1.4	-5.9	-0.96	2.6
0.16	0.03	-6	14	-1.8	0.18	-2.4	5.2	6.4	8.7	6.5	6.8	4.4	4.5	3.6	-6.8	2	-1.6	-2.1	-4.5	1.6	-4.6	-6.8	-3.6	1.6	13	2.4	-0.56	0.73	-0.6	1.1	0.78	3.5	-0.72	2.7	-3.9	4.4	3.3	1.9	-8.2	5.2	-1.8	-8.5	3.2	2.3	-11	7.8	-4.4	0.78	8.5
0.4	-0.04	2.4	-5.6	-1.3	-4.1	3.7	-4.3	5.9	-0.27	2.8	-8.8	-0.63	-2.8	3.3	-3.2	9.8	0.04	0.84	-6.3	4.9	-14	-1	-4	4.7	6.1	-4.6	-0.17	0.35	-3.1	9.2	2.4	-2.4	1.8	4.2	4.7	6	6.8	6.2	0.62	0.21	-4.6	-10	2.7	3.1	3.4	2.1	7.7	4.7	9.5
0.48	-0.18	-8.3	-2	-0.63	2.4	-7.2	-3.8	0.02	-11	-6.2	-9.2	-7.3	-3	-0.39	-6	0.8	-7.3	1.8	-2.9	3.1	-13	3.1	-17	5.2	-1.5	5.7	-3.2	5.6	-1.7	7.7	4.2	5	0.81	-9.3	2.5	-3.6	0.48	2.1	-0.2	-7.7	0.37	6.8	5.3	-1.6	5.7	-1.2	4.4	0.08	-5.3
-0.14	-0.51	-0.94	-9.9	2.3	-4.3	-2.5	-7.1	-6.9	-2.6	-11	-12	-6.8	-5.5	-2.2	-5.9	-2.1	-1.8	-5.8	-1.4	-2.1	-3.9	-5.2	-4.7	1.4	-2.9	1.3	-7.2	2	-0.12	2.3	1.2	2.5	-1.6	-3.8	-7.1	-4.4	-8.1	-4.9	-13	0.84	-1.5	8.2	1.5	-4	-4.5	-1.9	-7.1	4.4	-12
-0.11	-0.94	1.9	3.6	4.7	0.41	1.1	-4	1.7	0.92	-0.81	-3.9	0.94	-2	5.9	-10	0.97	-3.6	0.88	-7.2	5.6	-11	0.36	-8.9	2.2	-2.9	0.49	-1.1	-0.13	0.95	6.2	2.5	0.37	-1.6	-2.4	-0.86	0.84	-6.1	2.2	-15	6.9	-6.9	-4.1	-6.2	4.3	-4.8	2.4	-1.5	7.6	-7.1
0.02	-0.24	3.5	1.8	2.6	-0.21	6.6	-8.6	-0.81	-7.2	1.6	-1.4	2.6	-3	-0.47	-10	9.5	0.73	2.7	-8.6	8.7	-3.1	-9.8	-6	9.2	-7.5	4.4	-5.5	3.4	-6.2	1.9	-3.8	0.95	-1	7.4	-5.8	3.4	-3.8	4.3	-9.8	4.2	4	0.15	-1.9	3.6	-2.8	-0.64	-2.2	5.1	-12
-0.04	-0.44	-2.1	-3	-4.2	2.2	2.1	3	4.1	-0.69	-1.2	1.4	3.4	-0.66	0.78	-5.7	-11	-0.85	-2.9	-1.5	-8.7	-2.1	-9.4	-7	2.5	-2	2.7	-2	-4.1	1.3	0.68	-1.1	-3.5	0.28	5.2	-0.41	4.1	-3.2	2.7	-9.5	1.2	-5	-5.9	0.23	-1.3	9.2	5.2	-7.7	2.5	3.1
0.27	0.24	-3.8	1.8	-0.48	4.8	-7.6	-0.28	1.9	5.4	0.62	3.4	-0.75	4.6	2.7	-0.75	1.9	6.9	0.01	3.4	-3.8	-0.01	-0.87	-5.5	-0.08	0.7	-3.2	-1.6	3	-9.8	-3.4	4.4	-0.98	-14	5.2	-2.6	2	-1.6	-1.8	-6.7	-4.2	2.4	-7.8	-6.1	-2.2	-3.1	1.8	4.2	-0.69	-7.6
0.21	-0.35	-4.5	-2	3.3	-5.3	-5.9	-4.3	0.45	4	2	5.2	-6.1	-0.32	-0.03	-5.5	6.4	1.4	2.8	-4.8	2.9	-4.3	5.6	0.29	-6.3	-0.15	-1.3	-3	1.2	1.1	-7.9	-4.1	-3	5.4	0.47	-2	-1.6	0.13	2.4	-3	-3.7	1.1	2	9.9	3.6	0.34	-4.7	2.7	-8.2	-1.6
0.14	0.5	-4	-5.8	-4.7	-9.1	-11	-3.4	2.8	6.8	-4.7	-0.84	-6.4	-4.8	-1.8	-7.6	-2	3.7	4.3	0.54	3.3	6.6	0.02	-2.9	-6	-4.4	-7.9	3.5	-3.2	1.9	-8.7	-5.2	-1	2.5	-2	-1.4	-4.5	-1.5	-1.1	-7.7	-7.5	-7.3	-1.9	-0.95	-5.9	-13	-6.3	-1.2	-6.4	-1.2
-0.22	0.42	-5.7	-3.3	-3.1	-13	0.23	-0.74	1.4	3.7	-2.9	-8.6	1.1	-2.9	-3.4	-4.5	-1	4.8	-7.8	-5	-8.7	3	-2.7	-0.36	-4.6	8	-3	4.5	0.05	-0.57	1.2	1.9	2.1	4	-7.2	-0.45	-2.9	1.8	-4.8	0.24	-2.5	3.6	0.72	-6	-1.9	-1.2	-4	6.7	-3.1	7
-0.29	0.02	-5	-4.3	2.7	-9.4	-0.34	-8.1	5.8	-5.6	2	-9.2	1	-4.9	-1.9	-3.6	0.01	-3.1	-3.7	-9.9	-7.7	-1.8	-4	7.5	6.3	-3.4	-0.81	-7.1	8.5	-12	5.7	-0.03	3.3	-7.8	-7.3	-5.4	0.44	-4.4	-2.8	-2.3	3.5	-1.4	-1.9	-11	-2.1	2.1	4.2	0.77	4.1	7.7
0.08	0.44	4.7	2	5.5	1.8	1.2	-1.8	5.5	-5.1	7.2	-6	3.9	-5.7	2.5	2.2	3.2	7.8	-0.56	0.52	2.5	-2.9	2.4	9.2	1.3	-6.1	7.3	-4.1	1.1	0.53	4.6	5.2	1.9	-4.5	1.7	-2.3	4.3	-0.56	-4.4	-5.9	2	3.9	1.4	-6.7	-1.9	0.47	0.93	-1.7	1.7	-7.3
0.59	0.28	-2.6	-3.4	3.6	0.2	0.89	1.8	9.2	5.7	5.2	-0.59	6.2	0.64	4.3	14	9.7	0.96	5.4	9.7	4.6	2.4	2.2	11	5.1	-1.4	7	-0.72	-3.5	2.8	6.7	4	0.41	1.5	-0.37	6.6	2.1	2.7	-2.1	-0.41	-0.03	5.7	2.1	-5.5	1.4	-1.5	7.1	6.1	4.4	-5.6
0.49	-0.45	-2.6	-4.1	-2.5	-4.1	-0.73	4.9	-6.1	1.3	3.3	-5.2	-1.1	2.1	-7.3	-0.73	-4.3	-0.8	-7.9	-7.7	-3.5	-5.3	-0.13	8.3	12	-4.2	3.6	1.1	7.8	0.15	-0.18	-5.7	3.2	-3.2	-2.4	-0.9	0.5	0.45	-7.5	-12	-7.3	-11	0.28	-7.6	-0.43	-10	0.87	4.2	9.9	-3.7
0.07	-0.08	-3.7	-7.2	1.6	5.2	-10	9	-4.7	0.5	-7.2	4.2	-7.9	1.4	0.74	4	2	3.9	-1.9	-4.9	0.12	-2.6	-6.2	-8.9	6.8	3.2	-2.7	7.8	-0.73	7.4	2.3	3.6	-2.7	1.4	1.8	9.7	1.8	4.3	-3.6	-1.7	3.8	-13	3.1	17	0.84	-7.7	1.1	3.4	-7.8	5.7
0.34	0.07	6.9	-1.4	6.9	-2	4.4	-2.2	0.06	2.6	-2.3	7.2	0.51	-1.1	-1.5	6.9	-11	-0.41	1.9	-2.6	-7.2	-1.5	-0.24	-3.6	-11	2.4	-0.15	-2	-3.9	0.27	-5.7	-4.3	0.05	-3.2	5.4	-2.6	-1.9	-6.4	1.4	-0.67	2.9	-8.9	-12	1.5	0.41	-8.8	0.08	-4.6	-11	2.7
0.02	-0.09	3.5	-4.6	3.4	-8.3	3.2	6	-2.4	-0.06	-3.7	-0.67	1.4	-3.6	1.1	-2.2	-9.9	2.5	-4.9	-8.2	-5	0.62	6.6	-3	-7	-4.9	4.1	10	1.6	-4	-3.9	3.6	-0.8	-3.5	4.6	-4	0.39	3.7	5.5	0.53	9.5	5.4	-6.1	4.8	4.9	-1.1	2.1	5.2	-5.9	0.16
-0.29	0.18	0.08	0.23	3.4	-4.6	-1.7	1.5	-2.9	-1.8	-7.9	0.11	-1.7	0.71	-2.8	7	5.7	1.5	-2.2	0.44	7.8	5.6	-3.7	-2.5	-2.2	-11	-0.23	5.5	0.24	-2.6	-1.8	5.2	-0.63	4.5	-4	0.25	2.5	3.3	0.14	2.8	-4.8	8.9	5.1	13	-3.4	-1.4	2.6	0.38	-1.1	-11
-0.02	0.26	-2	-5.5	-0.15	-3.1	-1.3	-11	1.8	1.5	-4.3	-8.2	-3.4	0.08	0.62	8.4	4.1	-1.2	-0.74	3.8	13	8.7	-4.2	8.9	-1.4	-4.7	1.7	8.8	-4.8	3.4	-0.51	-2.6	-2.1	-6	2.5	2.1	2.3	9.1	-4.9	9.8	-4.6	7.4	-3	-0.12	4.6	2.4	1.6	14	0.86	-13
0.02	-0.73	-2.3	-2.6	-3.1	-0.4	-4.5	-0.37	3.6	2.9	5.1	-11	-8.5	-3.9	-2.1	-3.8	-9.6	-0.15	-0.95	-2.6	8.3	-2.4	-4.8	8.7	-8.5	-7.5	-1.9	7	-2.4	-4.8	-2.9	2.2	-2.2	-5.5	3	-5.6	-0.91	-3	-3.9	-1.8	3.1	6.2	1.8	7.1	1.8	8.3	-2.4	4.7	-13	-5.3
-0.03	-0.42	-5	-9.5	2.2	-7.8	-8.6	-4.9	-4.7	-1.5	0.12	-10	-3.6	-2.7	-1.2	7	3.6	-1.1	1.2	3.5	-9.8	5.7	0.42	-8	-4.8	-15	-1.3	-2	3	0.09	-10	-10	1.4	3.4	-2.5	-0.37	1.1	-4.7	-1.5	6.3	-2.5	-2.7	4.2	-7.4	-1.9	2.3	-2.1	2.6	-1.2	-14
0.03	-0.01	9	2.1	1.1	-3.4	1.6	3.7	2.5	3.2	2.5	2.5	0.91	-0.46	1.4	11	4.1	5	2.1	16	-0.24	6.3	-1.5	-1.7	0.46	-0.76	1.5	4.1	4.9	-2.3	-4.8	1.5	-0.36	-5.1	-1.3	7.1	-1.2	-4.8	-1.5	3.1	-0.58	-11	1.7	-3.5	-1.3	1.3	1.2	-14	3.5	-8.2
0.31	-0.64	5.5	0.14	-3.6	1.2	4.7	-7.9	9.1	-0.15	5.5	-2.5	3.6	-0.3	-0.12	-4.1	-1.4	-8.7	1.4	-8	8.8	-2.9	-4.4	6.8	-0.85	-2.5	-2.9	3.7	-0.5	-0.95	0.14	-4.8	-1.9	-0.77	0.77	1.9	2.6	0.47	2.7	0.09	2.8	-12	-5	-4	2.1	3.1	-0.77	0.52	0.57	4.2
0.22	0.18	-0.04	-0.99	-3.1	6.3	-2	1.1	-2	-8	4.8	-1.4	1.1	-12	0.72	-1.5	-3.2	-4.8	0.77	-4.1	3.2	3.9	5.1	4.5	-2	-8.2	-3.2	1.3	-0.64	-3.6	2.7	-4.7	-3	1.1	2.5	-4.7	0.63	0.69	-3.7	-2.7	5.7	-9.2	-0.13	-9.5	1.2	-5.8	-1.1	3.6	0.27	4
-0.4	0.63	-5.7	-17	-4.8	-4.2	-6	-6	-3.5	-5.7	6.5	-5.5	0.53	-6.6	-9.3	5.4	1.3	3.2	-3.6	1.2	-3.8	3.5	-3.8	2.3	-4.1	-3.5	-0.18	0.55	0.28	1.1	6	-1	1.6	0.33	4.8	-8.2	-1.9	-0.27	-2.5	-8.7	-2.9	-5.6	2.5	-2.1	5	-1.4	-2.1	-1.4	-6.2	4.6
-0.06	0.4	-3.1	3.3	3	5.7	-0.47	9	-1.3	2.1	5.5	4.8	1.3	4.7	0.21	13	0.27	5.3	-3.6	4.6	3.2	8.9	-0.65	11	-1.7	7.2	1.1	-1.5	0.39	4.6	4.4	7.5	6.1	8.5	4.4	2.6	0.4	-0.75	3.6	-2.2	2	6.1	0.25	0.54	6.2	9.3	-3.8	0.19	-0.81	11
0.23	0.09	5.8	9.8	-2.9	-0.94	-6.2	2.3	3.2	5.3	4.1	5.2	-3.5	0.23	-2.1	4.5	1.1	-4.7	0.13	1.1	-5.7	5.5	-2.1	16	-3.9	5	-2.4	8.4	2.5	-0.73	-0.44	6.6	-4.3	-0.26	3.6	3.1	3.9	6.6	-2.2	1.7	0.25	8.2	-8.6	8.9	0.29	5.2	-4.5	9.3	-5.5	-1.7
0.03	-0.01	-5.6	3.2	-1.6	0.74	-2.8	7.8	-2.5	3.6	-3.6	2.1	-2.3	0.41	-2	2.8	6.5	0.88	1.5	7.4	6.2	9	0.67	-0.54	-2.6	2.4	-4.3	4.5	0.43	3.9	1.5	8.6	-2.5	0.39	-3.4	2.7	4	3.3	-1.2	5.8	0.15	4.7	-6.4	4.5	1.9	9.1	6.2	4.3	-6.4	5
-0.2	0.16	0.72	-3.5	-0.38	-1.5	8.8	5.8	4.4	2.3	0.44	-4.5	1.9	5.1	2.3	9	8	-6.5	0.82	5.3	-4.6	-5.6	-8.6	-1.7	-1.7	5.1	4.2	5.7	-7.4	1.6	1.8	0.8	-5.7	3.2	-5.7	7.8	-2.4	7.3	-1.9	15	1.4	11	5.5	9.1	-2.4	11	0.36	5.8	-7	-0.34
0.54	1.1	-4.2	0.83	5	-0.78	-0.15	-3.3	-0.65	-8.4	2.9	-8.7	1.1	-2.6	3.9	-0.38	0.81	-5.6	4.6	-1.2	3.6	-2.6	1.7	3.2	3.7	-4.8	8.4	2.8	-1.2	-2.9	1.8	-7.7	2.2	3.2	0.5	-0.6	-2.5	4.4	1.1	1.6	-0.44	-3.5	4.3	-0.34	5	-4	0.89	-1	7	-2
0.1	0	1	1.6	4.8	-1.2	-1.1	-11	-1.1	-1.4	-2.4	-5.7	3.2	1	4.5	0.79	-5	6	1.4	1.2	-2.9	5.9	-1.1	9.4	4.7	-1.3	-1.4	-7.2	2.2	4.9	-2.2	-2.5	3	0.32	1.9	-3.1	-1.4	6.5	-0.09	-6	-1.2	-2.1	-3.8	-2.3	4.2	-5.7	-1	-3.2	-5.2	3.5
-0.13	0.19	6.9	-2.2	7.3	-2.3	2.6	2.7	4.2	3.7	1.3	-2.5	5.4	-1.5	-3.7	3.8	-4	3.5	0.9	3.4	-15	9.7	7.3	3.9	-0.3	4.1	-4	-3.1	1.7	10	-4.7	-4.5	1.6	1.6	1.4	-0.35	0.2	-2.2	-0.58	1.1	4.3	0.23	-2.5	-5.3	-3.8	-1.6	-3.8	-5.3	-3.7	-6.1
0.05	-0.18	-2.2	6.1	3.3	-7.3	-0.71	2.5	9.7	0.01	-4.4	4.8	4	-1.4	-6.9	0.43	0.07	-1.2	-2.8	2.2	1.6	6.2	0.2	2.8	-2.8	2	-7.2	3.3	-2.5	4.4	4.4	-0.08	-1.1	5	-6.2	4.3	-2	2.7	-1.4	7.1	3.4	-3.7	-3.8	-4.3	2.5	1.7	-5.8	3.1	2.1	-1.3
-0.38	-0.68	-0.83	-1.8	-1.2	-2.8	5.1	-0.79	-5.2	-2.2	3.1	-1.8	-1.3	-2.4	-3.9	-7.1	1.6	-6.9	0.04	-14	7	-6.2	0.42	4.5	-7	3	-2	2.1	0.91	5	0.84	1.4	-4.5	6.8	-7.7	3.7	-5.9	-1.4	-6	2.9	-0.54	-4.9	-10	1.6	2.5	1.7	-2.2	2.9	-0.73	2.7
-0.17	-0.08	-2.1	-3.8	-6.2	-0.93	-7.9	-3.9	-1.2	-3.2	4.6	-3.8	-5.3	-4.4	-3.7	-1.5	-2.8	2.9	-0.45	-1.1	-3	5.8	-2.9	1.2	-1.1	-5.6	-3.7	1.3	-0.37	1.1	-3.9	5.7	2	-0.21	-2.6	4.8	1.1	7.8	0.69	6.1	-3.4	-1	-5.5	3.2	-1.1	-4.2	0.19	4.6	0.95	-4.1
0.32	0.35	-8.5	-0.65	-4.5	-4.8	-11	-7.1	-6.3	-9.6	-4.4	-5.3	-6.4	-3.9	-1.7	5.4	4.6	-0.42	2.5	2.6	5.3	-10	-5.7	-1.1	-3.9	-13	-0.04	1.3	-5.3	-7.1	-7.2	3.9	2.8	-2.5	-6	2.4	2.1	1	-0.58	16	-9.8	6.2	-5.4	9.2	3.3	1.2	1.4	3.3	-9.6	-13
-0.11	0.41	-8.6	2	-5.2	-4.4	-11	-5	-11	1.4	-17	-5.7	-8.3	-5.8	-0.87	3.5	-3.4	-4	-1.4	-0.88	-1.2	1.4	3.1	1.8	-2.9	-7.6	-1.6	6.2	-2.3	-3	-3.2	-0.84	-1.6	-8.9	4.4	3.8	-3.5	-3.4	3.5	6.4	0.15	-2.3	-1.9	7.8	-2.3	-6.5	0.09	-1.1	-2.1	-8
0.25	0.76	-2.8	4	-6	-1.1	-6.1	-5.6	-9.5	-5	-12	-2.5	-4.9	-6.8	1.4	-0.09	1.9	5.4	2.8	9.1	-4	-0.83	-3.5	-6.4	-4	-6.9	-0.27	2.3	1.3	-1.3	-5	10	-4.2	0.81	0.99	-0.1	0.45	4.2	-5.3	10	-2.5	11	-1	12	-7.6	8	-1.4	-1.4	6.7	-10
0.66	0.1	1.9	-5.4	-3.7	-2	2	-1.9	-1.2	2.4	1.1	0.95	-1.5	0.03	6.5	-0.22	5.8	14	2.8	-0.68	9.9	-3.5	-0.93	-1.3	3.7	-0.99	4.8	5.1	4.9	-1.4	6.3	11	4.3	2.5	0.48	12	1.5	3.9	-2.7	11	-4.5	8.6	1.7	17	-2	7.8	1.5	2.7	4.8	4.8
-0.13	0.37	12	-1.1	1	6.5	2.5	-2.5	8.2	-2.3	7.8	-0.54	4.5	-0.49	-0.52	2.2	4	3.1	1.2	1.4	-0.22	7.6	1.1	3.2	2.5	7.1	0	4.8	1.9	-0.41	-1.6	13	-0.26	-5.1	2.6	3.7	0.87	3.4	0.91	3.7	8.5	11	7	14	-5.5	8.9	0.65	4.7	2.6	8
-0.49	0.68	-2	7.9	-3.3	6.8	0.23	1.9	4	-1.6	-1.8	-2	2.8	1	-2.6	-0.68	-4.1	0.92	0.41	-1.1	-7	-0.51	-6	-12	9.4	7	1.5	1.5	-1.1	-5.3	-0.72	4.6	2.9	-0.39	-1.6	-0.65	3.5	1.1	7.9	-5.1	2.3	5.7	-1.7	5.6	2.4	-3.1	7.7	0.7	7.8	12
0.3	-0	-5.3	1.7	-0.74	-9.3	-3.9	0.15	1.8	-1.6	-5.6	5	-1.9	-1.7	-0.74	-8.8	-2.4	-5	4.1	-9	-9.3	-6.9	0.04	2.1	6.2	2.3	3.5	-4.7	-2.1	-2.2	7.4	1.8	-0.23	-3.6	1.4	-12	2.5	2.6	4	-6.4	0.48	1.5	2.7	-5.5	-0.23	1.6	4.4	1.3	13	-13
0.66	-0.65	-0.49	-5.5	-3.4	-4	-5.5	-2.8	5.4	8	-0.32	2.2	-1.4	2.1	3.1	-12	0.06	-12	0.55	-8.6	-6.8	-6.8	4	-0.47	6.1	-2.7	-3.9	1.4	0.47	4	7.6	1.6	1.1	3.7	4	1.1	6.5	-0.32	0.91	4	7.4	6	-0.7	-0.73	-8.3	3.3	3	0.1	2.1	-6.4
0.44	-0.44	2.3	4.2	-2.6	3.9	-2.1	-7.4	2.9	0.4	2.2	-2.9	-1.1	2.9	-0.23	-3.1	-1.6	-7	2	-0.55	7.6	6.2	-0.35	5.8	0.14	-0.2	-7.3	-2.6	-2.2	0.69	0.5	7.8	0.11	2.9	-8.6	-0.83	-5.3	-2.6	-4.5	2.1	6	7.5	0.59	-8.5	-7.1	5.9	-3.6	4	-6.6	4.2
0.18	-0.28	-7.7	2	-6.3	10	-13	-0.32	-5.2	5.1	-8.5	0.95	-9.1	1.6	-4.5	7.5	-3.9	7.5	-1.6	4.9	-6.2	-0.28	-3.8	-1.1	-15	3.8	0.72	0.05	-10	3.2	-4.5	-0.78	-7.5	5.6	-7	2.4	-7	-0.72	0.57	2.9	-2.7	-0.25	-0.54	-7.5	-3.1	-2.4	-1.5	-1.6	-15	15
0.07	-0.19	-1.7	7.1	-5.9	1.9	2.3	2.6	-1.4	-0.87	-3.1	2.1	-7.3	2.7	-5.9	-1.5	-0.02	-4	-1.2	-4.3	3.7	-5.5	2.2	-3.8	-8.7	2.6	-5.8	-5.5	-5.2	-5.7	-1.6	-8.1	-6.6	1.7	1	-2.5	0.16	3.6	1.5	-6	-4.3	-11	-9.2	-3.5	-2.9	-0.98	2.7	-1.6	-5.3	13
-0.21	0.01	-1.8	-1.5	4.5	-4.7	2.3	-5.2	2.9	-12	-2.6	-6.5	-0.06	-0.08	-3	-14	0.92	-1.9	-3.5	-3.9	4.8	-6.2	4.4	-7.8	-0.74	-3.1	2.3	9	-3.4	-8.3	-1.8	-3	1.3	-4.5	1.3	-3.4	-0.37	3.9	-0.5	-3.3	-0.6	-5.9	-7.1	-0.15	2.1	5.1	-1.1	-1.4	-5.6	7
-0.13	0.06	4.1	-2.6	12	-1.8	2.6	3.6	-2.8	-4.4	-3.5	-7.9	5.8	-0.81	-3.6	-1.6	5	1.9	0.64	-3	-5.3	1.5	-1.9	-5.7	5	2.6	-1.1	8.3	2.6	4.3	-7.7	6.1	0.43	-1.6	3.5	4.9	-0.68	1.9	-4.4	-0.34	-2.2	1.2	-0.26	1.3	-4.8	2.4	-5.2	-1.2	0.37	2.1
0.04	-0.03	-2.8	7.9	-2.4	4.7	2.2	4.3	3.4	-1.1	7	-1.8	4.1	8.9	3.9	3.8	4.5	-0.66	0.83	-6.8	-1.5	-8.8	-0.19	5.5	1.2	-1.7	1	-3	-0.94	-6.6	8.9	-2.5	-0.75	-3.4	1.2	-4.7	-2.1	-0.89	-10	-9.1	-0.45	-5.5	-0.86	-5	-2.7	-3.9	3.7	-0.88	2.3	-1.4
-0.12	0.42	2.8	-4.2	-2.8	5.1	3.9	2.9	6.5	-3.1	7.4	0.09	2.1	-1.3	2.1	8	-6.4	-0.03	-1.8	4.5	3.3	7	4	2.4	3	4.2	1.7	0.49	-1.2	7	6.6	-0.83	-2.2	9.3	2.8	4.7	-2.7	10	-0.59	7.3	0.85	-4.4	-4.6	10	8.4	1.1	2.4	0.92	0.81	5.3
-0.04	0.71	0.39	1.1	0.35	4.3	-0.61	4.8	-6	9.3	1.9	0.76	6.2	4	1.8	7.3	1.9	5.5	-3.2	1.9	6.3	17	9.2	6.9	8.5	12	-0.92	-3.5	6.1	11	2.3	-5.1	1.6	7.6	0.85	11	-0.67	-1.6	5.2	9.8	3.8	-1.9	-3.9	-4.6	12	4.2	0.09	-5	1.5	9.3
0.26	0.61	1.8	1.9	1.7	2.1	1.4	8.5	-2.3	1.9	2.1	4.9	1.9	3.8	2.5	-6.3	2.6	3.7	-2.8	-2.4	-0.89	-10	4.1	-0.35	2.7	9	4.8	-2.5	-5.6	4.8	2	-3.9	-1.9	1.4	-2.9	2.3	1.1	1.6	1.6	5.8	-4.7	2.1	1.4	4.5	3.6	-0.94	1.2	-3.6	-4.9	16
0.23	0.39	1.2	-2.6	-4.4	-6.9	-2.2	-3.2	-2.7	-5.3	1.7	-7.6	-2.6	5	3	-4	-7.2	-0.95	4.5	-0.98	-1.2	-11	-0.71	1.5	1.7	3.2	1.1	-4.3	-1.3	-1	0.74	0.4	-3.7	-6.4	-3	-2.2	2.1	-8.9	-3.8	6.8	1.7	-0.68	-0.71	-5	2.2	0.77	2.7	-0.31	3.2	2.9
-0.19	0.53	-4.5	-2.1	-6.1	4.3	-2.3	-8.3	0.69	-9.1	2.4	-9.7	-0.75	0.98	3	-1.6	9.2	-2.1	1.9	-0.27	12	5.5	-4.5	-1.7	-2.6	-3	1	-6	6.6	-4	0.18	-5.7	-2.9	-6.4	-5.6	-3.8	-0.32	-7.1	-5.2	4.5	1.3	-1.1	2.9	-9.4	1.2	0.09	1.9	-1.1	-6.2	-9.7
-0.47	0.51	-3.7	1.8	1.7	1	3	-5.2	5.3	-0.96	2.4	-1.2	1.4	2.2	4	5	1.8	3.9	-6	0.06	3.4	3.7	-2.5	1.6	-2.2	2.4	2.5	-8.3	4.4	1.7	3	-0.05	-1.4	-4.9	0.49	1.6	0.67	-1.8	-3.2	-4	0.89	8.8	4.5	-6.3	5.5	0.91	1.2	-3.3	-1.6	1.5
0.12	-0.36	3.5	5.8	4.2	2.2	13	1.4	5.5	-2.2	4.6	6.2	3.5	3.9	-2.2	0.73	-4.3	-6.2	-3.1	-6.7	-0.75	4.6	7.9	-0.58	6.3	4.5	2.8	-3.5	5.9	6.3	4.1	-4.2	4.1	5	3	7.1	-0.21	1.7	-0.79	-7.5	-1.9	1.3	-4.6	-3.1	0.56	1.1	0.34	-0.24	5.5	10
-0.43	-0.06	-2.7	-2.2	7.7	2.5	3.7	-2	-3.5	3.5	1.6	7.2	2.9	-4	3.9	-1.3	-3	3.5	-4.1	2.7	0.99	7.4	-2.2	1.5	-3.6	8.2	4	0.26	3.9	1.6	-1.3	-0.69	4.8	-2	1.5	-0.47	2.1	-1.3	6.3	-5.7	-7	0.88	8	4.8	-1.5	-9.7	0.15	-2.3	7	9.7
-0.1	-0.1	3.2	2.8	6.6	-1.8	0.38	3.1	-3.6	11	-1.1	14	5.9	4.1	4.2	-0.78	6.3	5	-3.1	6.2	-0.57	-4.1	-2.6	-0.12	-0.59	13	-0.3	-5	-3.5	-2.9	-1	-5.1	-3.6	6.6	-5.3	-0.75	1.7	-0.24	2.2	-0.1	-11	-1.7	8.4	10	-4.8	-7.9	4.1	-3.1	2.3	11
0.04	0.33	4	3.1	4.4	-2	-1	0.72	1.8	-3.8	-2.3	4.3	2.6	0.82	-0.4	0.19	-4.2	0.92	-1.1	-2.8	-10	-6	4.7	-4.1	-3.5	7.9	-1.4	-0.98	-2.7	-1.4	-2.4	-1.9	-3.5	3.3	1.3	1.5	1.2	1.9	-0.65	-2.9	3.3	-0.04	11	12	2.3	-1	-0.7	-0.49	-12	6.8
-0.11	0.17	-3.2	3.7	-1.5	-4	-7.1	-8.5	1.7	-4.4	-1.2	-7.4	-1.8	-1.6	-3.1	-2.3	-0.32	-6	0.4	2.3	3.1	1.1	-6.5	-2.5	-7.6	0.46	-9.7	-0.29	-5.7	-1.1	-1.9	-11	-8.1	-1.4	-0.28	-5.6	-3.4	-8.9	0.39	-4.5	1.9	8.3	-1.5	11	-1.9	-2.4	-9.4	-6.6	-5.3	0.8
-0.22	-0.12	-2.6	-1.7	4.1	-5.3	-2.5	-14	-5.1	-2.1	-3.2	-5	-2.9	0.09	2.2	-5.1	-2.4	-6	1.2	-4.6	2.8	-8	11	-2.9	-6.7	-10	-5.4	-1.1	-0.09	6.3	-0.36	-0.22	3.2	5.1	0.77	-1.3	-1.2	-3.6	-1.1	4.3	2.2	-1.2	-10	-2.8	-3.8	0.81	-8.5	-3.8	-4.2	-9.4
-0.02	0.02	8.2	-16	4.3	-5.5	0.56	-13	-4.1	2.7	-2.9	-10	-0.88	-2.9	-0.53	-1.2	-1.4	-5	5.2	-0.04	4.4	3.3	-3.9	-4	-1.7	-17	0.76	-0.38	0.16	-0.57	-1.2	0.58	0.95	-0.54	0.57	-3.4	-2.1	0.17	0.24	-5.3	-6	-5	-2.8	0.71	-0.83	3.9	-4.4	-1.2	-0.44	-16
-0.45	-0.23	3.3	4.7	9.8	0.71	1.4	-0.68	-8.9	-1.2	-2.2	-1.8	6	-2.4	2.5	0.58	-3	-5.6	2	-1.9	-7	3.7	-1.9	6.3	6	-5.4	-0.24	-4.5	3.3	0.73	-1.4	-3.7	3	-0.21	1.3	4.8	3.9	4.2	4.6	-3.8	-3.7	-4.1	8.5	-3.2	-4	2.3	-2.3	-1.2	6.2	-6.4
-0.49	-0.31	-2.6	7.4	1.2	6.2	2	7.9	-6.4	5.8	2.9	5	3.7	2.8	-0.41	2.1	-3	2.9	-2.6	3.3	-7.1	2	3.8	5.8	4.7	-0.65	2	5	-7	1.6	-1.5	6	-4.2	0.48	-1.3	0.47	1.6	12	1.5	0.5	-8.3	4.1	-1.1	3.9	-4	0.7	5.2	4.9	4.3	-0.83
-0.19	0.65	8.4	1.8	-9.3	2.5	-1.1	3.8	-1.4	-3.7	8.1	4	-0.31	5.2	3.8	8.1	0.44	7.3	4.5	6	7.5	5.6	-3.3	5.6	3.2	9.7	2.9	0.85	-0.71	-0.96	-3.9	4.3	1.6	3.6	1.3	-1.2	-4.7	0.52	-1	-1.6	-4.4	4.1	-3.3	14	-2.4	-0.53	-1.3	-7	2.7	-0.81
-0.19	-0.09	2	7.9	0.58	-8.7	1.5	6.2	-1.4	-11	5.3	-4.9	0.07	-3.2	2.4	1.5	3.8	0.19	1.4	2.9	-0.34	-8.8	4.2	-5.5	5.4	0.76	-1.6	-2.1	4.1	-3.1	-2.8	1.2	-2.3	1.7	3.5	0.65	-2.8	-6.2	8.2	4.3	-5.4	9.9	2.7	0.9	-1.2	-1.2	-0.26	-6.3	6.8	-0.15
-0.38	-0.4	7.7	-0.92	7.5	-0.5	5.7	-3.4	10	-0.11	5.9	-6.8	0.92	-2.9	-0.65	0.34	7.9	0.63	-4.1	-3.5	7.5	-1.2	0.23	-2.8	2.6	-2.9	0.91	1.1	7.4	-11	-4.5	-7.1	4.1	-6.7	-2	-7.5	-5	-5.2	2.8	2.5	-6.1	5.7	3.6	13	-1.7	5.7	-1.2	0.88	1.1	-0.19
0.14	0.22	13	-3	-0.69	6.2	8.4	-3.3	8.9	-1.2	9.8	-7.6	6.6	-1.6	0.68	3.5	-5.1	4.6	1	6.5	12	5.4	6.1	5.8	8.7	-4.7	2.2	-0.32	5.4	1.9	3.5	2	6.1	1.2	-5.8	2.1	-0.11	-3	-3.1	-3.3	3.6	9.5	-6.8	1.8	4.6	0.31	-0.54	-3.9	8.3	2.2
0.19	0.05	-0.54	3	-3.2	1	-1.9	2	-1.4	0.72	4.1	1	0.52	4.2	-7.4	5.8	-5.7	13	1.9	3.1	2.4	11	-4.9	5.3	2.4	7.2	0.75	-5.3	3.5	-0.68	-2.5	-5.3	2.2	-0.92	-2.5	0.91	4.2	0.64	-2.1	-8.3	8.2	2.1	-4.1	1.7	5.1	-2.1	6.7	-6.6	5.4	12
0.01	-0.06	-4.7	-0.14	-4.1	5.7	-3.8	6	-1.1	3.4	-0.2	6.1	-7.6	3	1.3	5	6.5	-0.11	-0.13	-10	-4.1	11	2.8	7.7	-3.1	1.4	0.87	-2.6	-4.7	-3.3	-0.21	-6.5	-0.93	-2.5	-2.7	0.26	-0.34	-1.9	-0.19	-5.6	0.43	-5.9	1.6	11	-2.8	-11	-0.81	3.2	-4.8	4.2
-0.02	0.52	7.1	5	2.5	2.2	7.6	2.3	-4.8	0.14	0.47	0.82	-1.4	-0.92	-2.3	-3.6	-1	-4.9	-5.7	-0.83	1.9	4.6	7.6	-2.8	-0.14	-3.2	-3.9	-3	-3.2	0.68	-1.6	-0.16	0.62	-3.8	-3.8	-1.4	1.7	3.4	-1.3	-3	-0.49	-8.9	6.1	5.2	3	-8.6	1	-0.52	4.3	-3.5
-0.05	-0.07	-0.35	1.8	4.3	2.4	-0.35	0.33	-2	10	-3.7	2.5	0.57	5.4	2	-4	7.8	6	0.02	2.4	-2.6	2.9	3.1	4.7	3.1	-4.5	-1.3	-6.5	-7.5	-3.1	5.5	-8.5	-2	2.2	-4.5	-4.9	-1.6	-0.53	1.8	-0.84	6	-9.2	0.93	-19	4.4	-0.8	1.3	-5.6	1.2	-10
-0.15	-0.37	-5.8	-8.5	-3.5	1.6	-6.1	1.2	-1.3	6.7	-4.8	4.8	-0.7	0.52	-1.3	2.9	-0.2	5.1	2.3	-0.68	-9	-0.23	-3.3	-7.4	-6.9	-16	-4.7	-3.6	-3.6	-4.5	-2.1	-7.1	-6.4	5.5	3.4	-5.5	-2.7	0.02	3.6	-1.5	1.4	-0.74	-3	-15	1.4	1.8	-5.6	-1.2	-11	-11
-0.39	0.19	-3.2	6	-8.6	6.3	0.38	6.2	3.2	4.5	0.84	4.9	2.6	5.8	-0.32	9.6	-8.1	-9	2	8.6	-6.9	6.3	-9.3	-4.4	-6.2	-0.42	-2.4	-6	2.9	0.03	-1.4	-6.3	0.81	2.9	3.8	2.9	-1.1	-6.2	4.8	1.5	4.8	-2	0.91	-7.4	2.3	0.41	-0.79	-8.5	-8.3	4.8
-0.68	0.46	5.4	15	-0.06	4.1	2.6	3.2	-0.13	-5.1	7.3	4.8	5	1.6	3.1	2.3	-6	11	-0.69	11	-5.7	-0.05	10	1.4	-5	-2.3	1.6	-1.4	3.5	-3.5	3.2	-0.02	1.4	-5.4	4.1	-6.4	-0.17	-5.3	-0.79	-9.6	-3.4	-5.2	1.3	-7.4	4.5	0.51	4.3	-0.82	4.9	9.4
0.06	-0.19	1.4	14	8.1	12	12	6.7	1.7	2.8	2.2	3	6.3	7.4	1.2	0.96	3.9	13	1.6	-5.8	-1.5	2.7	-2.1	5.8	3.8	1.5	-3.5	7.1	-1.8	-1.4	-1.5	-1.1	4.5	1.4	-2.6	-1.1	-0.75	1.6	-1.9	-0.38	3.5	-1.5	1.3	7.4	1.6	2.6	-6	-0.07	3.5	3.8
0.01	0.11	8.8	0.16	-1.3	0.27	6.5	1.1	1.9	0.08	7.7	-0.3	0.33	2.6	1.5	1.4	-4.3	-6	3.2	0.16	6.8	3.2	2.9	2.1	2.5	-3.4	-1.6	6.1	-2.4	-11	1.9	-2.9	6.5	-6.5	2.8	-1.7	-3.3	0.47	-3.7	0.89	-0.28	-7.2	3.7	5	-0.48	-4.5	-0.84	1.5	-2.9	-9.9
0.17	-0.25	-2.5	2	-6	-3.2	4	-3.3	-5	-3.9	0.5	1.2	1	-0.93	-0.12	-3.4	5.6	-8.8	3	1.9	7.2	3.2	-1.5	0.25	4.5	-6.5	1.9	5.3	3.2	-5.3	2.1	-0.39	-0.12	-4.7	6	-1.6	1.5	-1.4	-2.1	0.22	4.6	-3.2	8.3	-0.65	1.2	-4.2	4	2.9	4.4	-7.5
0.19	-0.21	1.2	2.8	-1.5	-3.2	8.6	6.1	-4.9	8.1	7.7	7.3	2.9	6.2	4.6	2.7	2.3	14	0.08	11	-1.1	2.4	10	-3.3	7.4	2.1	4.8	0.25	0.95	5.5	2.8	-1.6	-1.9	1.9	6.6	-0.29	3.9	0.77	1.2	-12	-1.2	0.32	13	8	0.6	3.5	1.5	-4.4	7.3	6.1
0.18	-0.16	7.5	-4.9	-2.3	5.8	6.2	2.2	0.72	-7.2	6.1	-1.4	1.3	2.9	-1.8	-1.8	0.73	-3.8	4.4	-5	1.6	-5	5.5	5.1	2	6.1	4.8	2.5	1.1	-0.94	7.2	1.9	-0.55	3.6	-1.5	1.5	2.9	4.8	-6.7	-6.2	5.4	-1	2.2	7.9	4	-2.5	3.6	11	2.9	-0.55
0.17	0.44	1.4	-3.8	2.1	4.2	6.1	2.6	-0.49	-5.7	2.3	0.79	-1.6	6	-1.7	-4	2	-0.46	0.53	-5.4	0.73	4.1	-2.7	-2.2	5.5	2.2	2.5	-4.3	2	0.56	5.6	-6.7	6.5	2.7	-4.9	-7.2	1.3	3.3	-7.2	-12	-1.2	-9.4	-1.8	-7.1	-5	-1.1	0.21	4.8	4.5	4
-0.33	0.59	5	-6.3	-5.8	6.3	6.3	-0.63	5.7	7.8	2.8	-2.8	4	-1.5	1.5	0.77	-1.9	-4.8	0.15	-2.3	-7.3	0.75	4.3	-3.3	4.2	5.9	-5.7	-2.2	-0.81	3.2	-2.9	-11	7.7	-1.3	-2.3	-3.9	0.72	-3.6	-3.8	5	-6.8	-5.1	0.01	-2.9	1.2	-1.3	-2.3	1.1	6.7	2.1
0.01	0.25	2.3	-1.7	-4.1	-0.04	7.2	-2.2	4	4.3	4.3	3.4	1	-4	1.6	-0.63	-5.4	-10	4.3	13	3	1.8	2.6	0.29	3.8	1.6	-1.4	-6.2	0.41	3.1	-1	-7	1.2	3.7	1.7	2.3	3.2	-3	-3	0.04	-10	-2.8	-1.3	-5.8	-6	2.1	1.2	-3.8	6.7	-6
0.11	-0.91	-2.7	-1.7	1.4	-5.6	-0.13	2.9	7.5	1.5	-0.03	9.8	-0.63	-2.8	-2.7	-10	8.4	-0.52	1.4	0.51	11	-3	0.96	-3.5	4.1	-9.7	4.5	4.4	1.8	-0.76	1.7	-0.71	3.5	-1.8	5.4	7.1	2.2	-0.97	-5.7	-9.8	3.2	-6.8	6.2	-8.8	-0.19	0.9	-5.5	6	6.3	-6.1
0.06	-0.85	0.96	-2	9.6	-2.8	4.4	2.1	13	-1.4	13	-0.85	4	-2.3	-4.4	-10	2	-7.1	3.1	-3.1	5.8	-9.1	0.38	-1.6	-0.15	-5.3	-0.31	3	4.9	-10	5.4	-4.9	2.6	-5.2	6.6	-8.2	1.8	-6.5	-0.75	-16	3	-7	-0.11	-11	0.21	-10	-0.15	5.2	-2.5	-6.2
0.46	-0.34	-1.8	-15	4.6	-7.1	-4.4	-1.6	5.9	-3.3	7	7.9	1.5	-4.8	3.6	4.2	-0.47	-2.2	5.4	4.3	-3.3	-2.1	-1.6	3.1	-1.8	0.99	1	-3	2.5	-6.8	0.65	-2.7	3.1	-5.1	1.4	-1.2	-0.34	-5.1	2.3	-7.3	2.4	-13	5.3	-8.5	4.6	-7	0.74	3.1	-8.6	-1.1
0	0.08	-2.7	-5.9	-3	-2.1	1.8	4.6	-9.5	3.9	-6.3	4.3	-2.9	4.3	4.3	5.7	-1.6	7.1	4.9	5.1	5.1	5	-1.1	-3	0.2	1.9	-1.8	3.5	-3.9	6.9	-6.6	-0.93	-2.9	6.8	-5	8.2	-1.2	7	5.7	-0.42	5	-8.4	2.8	-8.4	0.83	-1.6	0.11	9.9	2	3.3
0.04	-0.08	3.9	1.9	-4.6	4.2	-1.2	10	-7.5	3.8	-4.9	9.7	-0.77	-1.9	0.16	-3.2	4	0.31	2.1	-2.3	11	-0.58	0.21	7.7	1.7	2.3	-0.26	4.5	-1.7	5.9	-4.2	3.7	1	4.8	-0.96	3.2	1.1	3.1	6.4	5.9	3.1	10	-1.6	-1	0.99	1.8	0.85	6.2	6.4	-0.99
0.41	0.22	-2.3	5.1	-0.22	5.9	-3.5	3	-2.4	3.6	5.7	0.68	3.8	-3.2	-1.9	7.8	0.85	5.5	1.7	4.3	-0.35	13	7.8	14	-4.9	4.2	3.9	-3.6	-3.4	5.7	3.9	9.7	-5.1	9.6	-4.4	1.5	-1.4	-1.4	-2.6	6.6	0.14	7.8	2.3	8.7	-1.7	11	3.9	1.7	-1.9	4.3
0.51	0.37	0.98	2.3	5.2	-1.2	1.7	4.7	2.5	7.8	0.56	3.2	1.4	4.6	-5.4	10	2.5	9.4	-0.08	13	-8.4	7.9	9.3	-5.4	-3.5	12	-3.8	2.4	-2.6	5.8	-2.2	11	-5.9	5.3	1.5	6.5	-7.8	5.5	2.5	3.8	5.2	11	1.1	-2	2.5	11	-1.5	5.7	-0.38	9.7
-0.35	-0.8	-7.1	8	-0.89	-6.8	-0.25	6	-2.7	-3.6	-9	0.87	-5.8	1.1	-6.6	-0.23	-2.1	-6.8	1.6	-3.1	-7.8	-4	-2.7	-4.4	-0.9	0.87	-3.8	1.5	0.65	-7	-4.6	7.7	-0.46	-0.41	-4	-8.4	-4.1	-3.2	-2.7	2.3	0.1	13	-0.94	-1.6	-0.02	6.9	-2.6	-0.81	-2.7	-4
-0.08	0.34	1.7	-4.3	-8.1	-1.7	-0.41	-0.67	-11	0.98	-7.5	-1.4	-4.5	1.6	1.1	2.8	-0.47	-2.7	4.3	1.3	-8.4	6.8	-7.5	3.8	-0.63	-5.1	-0.95	-2.9	-1.1	-1.2	-5.3	0.86	-3.5	-2	-0.18	-5.2	0.31	-4	0.75	6	0.27	12	-2.7	-7.7	5.8	9.7	-2.1	3.8	3.6	3.2
-0.06	0.15	2.7	1.7	-3.2	-5.4	3.2	-4.3	5.6	3.6	4	7.7	0.49	0.84	-4.8	2.3	5	1.1	-1.4	5	5.4	-3.8	-2.1	-0.25	-1.6	-1.6	1.3	-13	1.2	-4.2	-4.2	-0.16	-0.03	-6.4	-3.5	-5.4	-5.5	-5.7	-0.27	4.8	-3.2	10	-5.8	-16	-4.3	6.9	1.3	-5.3	-0.18	2.2
0.03	-0.05	-2	-9.8	5.5	-8.1	7.6	-11	5.6	4.7	-4.2	-1	5.3	2.3	-0.12	2	0.38	3.6	-1.6	-0.01	-8.2	-3.8	0.83	5.8	-0.98	-1.9	4.4	-2.5	2.3	1.8	5	4.6	1.5	0.4	3.5	0.76	5.2	-1.5	5.9	18	1.3	12	0.21	-0.69	5	13	8.6	5.8	2	-1.4
-0.18	-0.2	-0.31	0.98	-4.8	1.8	4.3	-3.6	-3.4	-2.3	-0.48	-1.1	-2.6	0.34	-0.89	6.9	-4.6	-3.4	0.05	0.84	-3.9	6.9	-5.8	4.6	-4.4	0.46	-4.3	7.3	-4.3	5.6	1.5	4.4	1.4	3.2	1.6	2.7	-0.56	3	-0.41	7.8	4.7	-1.8	-2.6	7	5.6	0.82	-0.35	4.1	-1.1	-3.2
-0.14	0.42	-0.41	5.7	-4	-3.9	-8.9	0.15	-5.7	-4.8	-5.2	-3.6	-6.6	2.2	-3.7	13	-3.4	-2.3	1.7	5.1	-9.2	1.1	-6.7	4.8	-4.7	4.1	-1.3	2.5	-8.9	2.9	-4.2	0	-8.6	5	-5.9	-1.6	-2.2	1.6	2.1	-2.2	-6.2	-5.5	7.8	8.9	-1.4	-9.1	-4.2	1.2	-3.6	-5.7
-0.4	-0.11	-1.8	9.9	0.6	-1.9	-6.8	7.5	-9.3	-4.7	-8.8	8.3	-4.7	1.8	2.1	-8.8	4.2	-0.28	0.35	-11	2.6	-4.9	-1.4	2.9	-6	4.7	4.1	7.3	0.13	-2.2	-2.7	-0.68	-1.6	-4.3	-4.5	-1.9	-1.5	2.3	5.5	-4.4	1.9	-8.7	-1.5	3.1	-6.1	-2.4	-2.4	-0.98	-5	-2.1
-0.06	-0.03	4.3	-8.7	2.8	-7.8	-2.8	2.1	1.2	-8.8	-1.2	-5.6	0.59	-2.6	-2.4	-8.3	-7.7	-1.9	-7.1	-4.4	-3.5	-0.97	6.2	-0.9	1.5	-4.9	-1.9	7.2	0.42	-4.7	0.86	-6.5	0.66	-2.1	1.3	0.14	3.6	1.9	5.2	9.2	-5	-0.74	4	6.4	-2.1	-0.83	-0.27	6	0.92	-3
-0.28	0.28	7.3	-7	3	-10	3.2	-2.7	3.8	0.72	3.7	-4	4.7	-4.2	-0.76	5.9	2.5	4.1	-5.1	-0.26	8.6	2.4	-5.8	-8.1	3.9	-4	-1.3	2.2	4.4	-2.6	-4.4	-7.9	7.5	4.8	1.4	-1.4	1.8	-2	2.2	0.9	2.5	1.5	1.6	-0.74	7	-1.3	-3.1	2.4	6.5	0.05
-0.1	-0	2.9	-2.9	-1.7	-4.5	8.1	-1.7	3.2	2.2	4.1	2.7	3.4	-4.3	0.83	6.1	5.5	0.51	-2.4	-1.4	11	-3.6	8.1	4.4	2	3.7	0.98	-1.2	-2.5	-2	-0.32	3	-0.36	5.3	0.85	3.5	-1.8	0.52	3.2	1.9	3.3	3.6	-4.4	-1.6	3.3	4.3	-1.9	-2.4	4.8	5.7
0.12	-0.16	0.4	4.9	-1.9	0.22	8.6	4.2	-9.7	3.3	-0.87	4.9	2.4	3.5	-2.5	-8.3	1.5	-5.4	-0.45	-11	5.2	-4.3	7.3	5.3	8.7	1.6	3.9	0.86	1.8	12	-0.81	1.4	-1.7	10	8	3.3	-0.29	8.5	6.8	6.9	2.7	5.2	-1.2	0.99	-0.62	0.84	3	2.4	0.96	-0.47
0.29	0.19	5	-1.1	-0.65	3.2	6	1.1	-8.1	-4.5	-1.5	5.7	-3.3	1.1	-2.4	-6.6	3	-1.9	0.75	-5.9	-5.3	3.1	-7	-3.6	-1.3	-4.2	-1.5	1.5	5.3	6.6	0.62	1	4.8	-2.3	4.4	6.3	3.2	2.5	3.8	8.3	-7.5	0.15	4.9	1.8	-2.8	-2.9	-2.8	-7	-7	-3.8
0.44	0.02	6.6	-2.6	-2.1	1.4	-1.6	-2.3	-0.94	-11	0.16	-7.8	-1.1	-4.3	-2.8	2.2	-3.4	-5	-1.5	1.4	-12	6.2	-3.1	0.82	-0.62	-2.5	6.1	-4.1	6.9	0.38	4.7	-0.42	6.1	1.4	4.1	3.9	-3.1	-1.7	1.3	7.7	-3.2	1.4	1.1	-12	0.04	2.9	-2.9	-1.7	5.2	-7.9
0.25	-0.05	-5.6	0.79	0.2	-7.3	3	-0.99	-5.1	-3.6	-0.29	-7.1	3.2	-2.5	4	-1	8.2	3	-3	-4	1.7	-4.7	-3	-7.7	1.9	-5.1	2.8	-9.5	-1.1	1.3	3	-2.7	-0.4	5.3	5.3	1.3	1	-0.34	-1.7	6.3	-2.8	-5	4.7	-1.6	-11	2.5	-2.8	-3.1	3.4	-6.2
-0.39	-0.27	-2.1	8.1	1.9	-1.8	-6	-5.2	2.3	1	4.4	-6.9	2.8	-2.1	-0.38	-5.9	-1.2	-1.9	5.9	-5.6	5.7	-6	-2.7	-3.1	5.3	1.2	0.46	-3	-0.01	1.8	-4.4	-5.8	-2.3	1.6	0.79	-5.5	1.9	-1.3	-7.2	2.5	-2.4	-9.7	3.1	16	-1.3	-4	-5.4	3.7	5.8	0.42
-0.13	0.1	-2.7	0.4	-5.2	-5	-7.8	1.9	8.9	-6.1	6	-3.5	-2	-3.3	4.7	-3.1	2.1	-6.2	2.8	3.2	5.9	-4	2.6	-5	0.26	4.2	1.8	7.8	-0.67	-9	3.7	-4.5	-4.4	-0.89	1.3	-5.6	6.1	-2.1	-3.5	-5.9	-2.3	-15	5.8	5	-0.74	-9.8	3.5	0.24	7	11
0.15	-0.57	0.69	-1	-2.3	-6.3	-0.15	3.7	-0.92	2.6	-0.94	1.2	-5.2	-1.7	3.8	-3.2	8.6	-6.2	-3.9	-2.1	1.9	-10	2.2	-9.3	-3.5	1.7	0.48	-3.6	0.01	0.37	1.1	0.45	-2.5	0.83	-1.4	-1.2	-1	-4.2	-3.2	-6.5	-8.1	-9.7	-3	2.5	-9.3	-4.8	8.3	-3.7	-6.1	-7.3
0.13	0.02	0.9	-13	-2.8	-8.5	1.2	-3	-15	2.9	-7.5	0.36	-6.8	-0.13	-1.6	-2.8	1.4	0	-1.8	2	-11	-5.7	-5.5	-3.7	-2.3	-13	0.13	2.3	4.8	4.5	-0.3	7.3	2.2	-0.63	-3.8	4.5	-2.8	2.7	1.2	10	-6.3	5.1	-0.83	-0.72	-2.2	5.6	-0.64	3.8	-7.8	-21
0.26	0.23	-5	-1.2	-4	0.84	-0.21	3.5	-7.6	-6.1	-7.2	-1.9	-4	1.7	-3.8	0.95	1.6	6.2	0.39	4.6	-6.7	5.1	-1.9	-2.1	2	-13	-1	-5	5.5	3.5	-1.3	-1.1	3.1	-0.07	-4	-0.73	2.6	-1.1	0.05	4.2	-3.9	5.2	-1.8	-11	2.5	1.3	-0.67	-9.6	-2.3	-6.6
-0.21	-0.35	3.6	-6.1	0.46	4.3	0.41	0.03	0.85	-5	-2	2.3	2.3	2.6	2.5	-3.6	1.7	-11	-2	-6.5	3.1	-9.3	7.5	0.17	1.2	-3	-1.3	-6	-0.01	6.2	0.39	-0.26	-0.06	1.4	6.3	-3.4	3	-6.4	2.6	2	3.5	-4.4	-0.33	-0.45	4.8	-4.6	-1.1	-7.4	-3	-8.6
-0.35	-0.28	-2.5	1.9	3.5	3.8	2.8	4.8	4.7	-1.4	0.92	1.2	2.3	0.81	-2.7	-5.1	-0.64	-0.68	-4	3.2	6.1	4.8	2.6	0.81	2.8	0.94	-0.58	-8.7	0.37	-7.5	0.47	1.4	0.08	-4.8	8.3	1	3.3	-4	5.4	-0.57	5.3	-1.9	4	-4.6	7.4	-5.7	1.1	-6.2	-1.5	1.7
-0.51	-0.19	0.96	8.6	-0.82	8.7	4.7	7.2	7.7	-0.36	2.8	4.5	5	3.5	0.43	-3.6	-1.5	7.5	-4.4	8.8	-2	3.1	-10	0.42	2	10	-2	-4.3	3.8	-0.36	0.64	3.7	-1.1	-3.4	0.72	-0.37	0.26	2.3	-6.1	-3.6	-1.7	-1.5	-4.5	-6.4	-4.9	-3	2.1	-2.8	-3.6	6.7
0.24	-0.79	-5.1	3.2	0	1.1	-1.1	-5.4	0.93	-1.3	-4.2	3.5	2.2	0.28	-0.44	4.7	-0.82	10	-0.92	1.4	5.2	-1.1	-3.1	-2.1	5.5	12	-2	2.7	6.6	4.4	-3.8	-2.3	-0.06	1.8	-2.6	3.6	0.49	3.5	-5.9	4.1	-1.4	-7.2	-0.04	3.2	3.6	-5.2	0.01	-3.4	2	9.6
-0.38	0.29	-4	1.2	1.3	-1.4	-0.8	-2	-7.5	3	-5.9	-6.3	-2.2	-0.72	10	13	-5.3	1.2	1.2	9.1	-8.7	0.27	7.3	0.81	1.6	1	-0.02	2.6	-4.8	-6	-1.9	2.1	1.6	-2.5	-9.6	-8.2	-2.5	-1.4	-4.2	-5.3	-0.05	-6.5	-2.3	6.1	-1.6	-11	1.8	0.89	-1.5	3
-0.11	-0.77	-4.4	-0.67	0.5	-2.2	5.4	6.6	2.9	8.2	-4.3	2.1	-1	5.5	5.9	2.9	0.59	-5.2	0.47	-6	1.5	-11	9.5	-0.77	-0.72	2.6	4.1	3.9	-4	4	4.7	3.2	-1.6	-0.63	-2.5	5.7	1.9	2.3	-5.9	-3	0.89	-5.9	-8.8	0.39	-2	-2.1	0.12	2.7	9.3	3.3
0.33	0.32	7.7	4.3	7.8	16	-0.73	3.1	1.2	3	-5	2.2	2.1	5.7	-0.85	-7.5	2.3	-0.17	-0.42	2.9	4.4	0.2	-1.1	-1.5	1.5	-2.1	-0.25	6.6	-1.6	0.91	-1.2	-1.8	-1	-1.1	-2.3	3.8	-3	-0.98	1.5	-0.1	-1.5	0.48	-0.88	1.5	-3.3	-0.38	-2.3	-3	2.2	-3.8
0.2	-0.05	-0.24	-2.2	2.1	8.8	-5.3	2.6	3.5	6.4	-1.7	6.2	2.8	1.3	-3.8	-7.7	3.5	-3.4	-2	-7.1	-2.4	1.9	-6.2	-8	-2.1	-7.1	5.4	-0.74	0.39	0.92	4.8	3.8	2	0.16	-2.4	0.26	0.72	-0.88	3.6	-3.3	6.1	-2.6	6.3	-2.6	1.3	2.6	-4.9	-3.6	-6.1	-2.2
0.22	-0.44	8.5	-5.2	5.1	-4.8	6.8	-5.2	8.2	0.62	0.08	2.7	2.2	-1.6	7.2	-1.9	-0.21	-4.4	1.4	-4.6	1.7	1.8	-2.6	-11	-7.4	0.32	-3.1	-4.2	2.6	8.5	-2.6	-1.2	-0.99	5.6	-3.5	5.5	1.5	3.5	6.5	-3	3.2	-0.73	-4	5.1	7.7	-3.3	2.8	-0.8	-8	1.1
0.51	0.28	1.7	6.3	7.5	0.1	2.5	-1.5	-0.43	-7.1	5.2	-4.5	1.2	-1.1	5.9	-0.18	-0.31	1.4	5.1	1.5	8.7	-4.4	9.2	-2.9	0.11	-6.4	0.99	0.54	3.7	-2.3	0.57	4	1.4	-0.4	5.8	-2.4	4.8	3.5	10	-11	-1.6	-0.32	0.22	-3.4	4.5	-1.7	4	1.1	3.4	-2.9
0.57	0.11	-7.9	15	-0.73	7.3	-9.8	4.2	-0.75	2.1	0.26	-1.3	3.5	0.1	7	-1.4	6.5	7.1	2.5	2.9	1.1	-2.5	5	2.2	0.63	1.7	2.1	-1.1	-0.52	2.2	1.1	5	0.11	-3.9	0.74	-0.83	3.6	0.37	1.1	-9.1	6.5	4	3.7	2.2	-0.45	-1.3	1.3	4.1	7.2	-0.14
0.1	0.44	0.74	-5.2	-8	6.1	-8.4	-1.1	3.9	-2	-1.3	-2.6	-0.23	-3.8	0.68	3.1	-4.3	-0.64	-4.6	3.1	-6.6	-0.38	-4.6	3.8	-5.9	2.6	2.2	3.9	-5	-1.3	5	3.7	-2.6	-8.1	-5.3	-1.1	2.7	-3.9	-12	-3.6	5.2	6.5	4.3	-0.51	-1.9	2	2.9	2.9	-3.6	4.4
-0.04	0.52	1.3	0.05	-3.3	7.1	-5.6	-2.6	4.3	5	0.63	9.1	-2.2	-1.8	-1.1	0.46	-12	11	-1.7	-4.1	-4	-0.7	-1.4	7.1	-9.1	14	6.2	2.9	-1.4	-4.4	0.37	0.66	3.8	-0.92	3.9	8.6	2.1	1.3	-4.3	8.3	-8.9	7.2	-3.3	-2	-3.9	-0.32	1.6	-1.2	-8.2	9.7
0.04	0.72	0.02	1.6	-2.1	3.7	-0.92	0.14	-0.02	5	1.6	-0.16	-4	3.7	-9.7	2.8	-2.1	2.3	-0.52	8.4	-4.6	5.5	-5.4	5.3	-2.4	4.5	-4.6	8.7	-3.3	3.5	-3	2.8	-2.3	3.6	0.84	2.6	-8	3.4	-0.41	6.9	-4.2	5.4	-6.1	0.01	-4.5	8.8	-0.64	6.8	1.3	9.4
-0.47	0.28	-3.5	0.04	-0.14	-4.2	-6.7	-1.4	-2	1.6	-3.5	-2.9	-6.7	-3.4	-6.8	0.35	-12	-1.6	-4.7	-2	-11	0.58	-9.1	-1.4	-2.7	1.3	-6.2	2.6	-7.8	-4.8	-3.4	4.4	-5.5	-4.7	-1.9	-0.33	-5.6	0.79	-2.3	-0.02	5.8	5.3	-5.3	5.3	-3.1	-0.52	-5.4	-4	-9	10
-0.22	-0.62	-9.6	-4.6	3.3	-2.2	-9.4	-6.7	2.1	-4.6	1.4	-9.5	-4.3	-6.4	0.15	1.3	-8.3	-4.8	3	-9.1	-0.55	-2.2	0.9	5.3	2.6	-3.3	-2.9	-3.4	0.99	-0.26	-2.7	-0.04	-2.2	-5.1	5.2	-5.4	1.6	1.2	-0.54	0.36	6.8	12	-6.8	6.2	4.5	3.5	2.1	2.7	1.6	-2.9
0.02	-0.07	-9.1	-12	2.6	-6.9	-5.1	-13	4.5	0.79	-2.2	-10	-0.01	-9.4	-1.5	-3.8	8.5	-2.7	1	-3.2	14	-1.2	-4.2	-2.6	1.1	-2.5	-3	-0.98	0.18	-2.6	3.9	-5.6	2.6	-3.6	-5.5	-4.2	-5.7	-2.4	4.5	-6.8	1.8	-1.4	0.65	-8.4	-3.6	6.5	0.32	-0.39	0.43	-5.9
[truncated: 952 more columns]
