# Supplementary material for: Dyslexia on a continuum: A complex network approach
Source: PLoS One. 2018 Dec 17;13(12):e0208923. doi: 10.1371/journal.pone.0208923 (PMC6296514; doi:10.1371/journal.pone.0208923)
Supplement: S1 File — Detailed information about the archive contents is provided in the included README.txt file. (TGZ) [file pone.0208923.s001.tgz › FS_609_VV_run_2.csv]

8.7	2.8	1.6	8.2	2	2	5.5	4.3	16	7.9	3.9	7.4	-2.5	4.3	-4.3	-5.8	-2.1	3.7	-2.7	0.15	3.5	7.4	-0.2	-2	3.6	2.3	0.7	3.2	7.4	9	7.2	1.8	-0.81	1.5	13	0.5	2.6	7.8	2.4	11	0.79	-3.9	6.7	3.2	5.6	3.9	-0.73	3	-4.6	0.45
9.8	1.6	4.8	0.92	3.2	-3	5.8	-2.2	15	-4	13	2.9	0.26	-2.7	-5.6	0.31	-9.3	9.8	-2.6	-5.9	-2	5.3	7.5	-2.2	7.4	-5.6	0.38	-2.5	-1	-0.01	-1.4	-1.2	0.86	-2.5	0.59	-5.7	-0.1	0.56	-0.98	3.2	5.8	-3.4	1.7	-5.5	-2.2	-1.8	-3.5	-1.6	-3.2	2
2	-1.3	5	0.49	14	-3.8	3.8	2.4	3.9	3.8	12	-3.8	4	1	-2.8	10	-1	-3.2	-8.2	1.5	-3.4	-0.96	-0.25	-4.9	0.36	-1.6	1.2	-1.8	-4.5	4.7	-5	-1.4	-1.8	-2.4	-2.9	3.6	-3.2	-7	-9.1	1.2	0.22	7.5	-5.3	3.4	-1.5	0.24	1.9	2.5	3.6	6.2
-9.1	2.7	-10	1.6	-8.4	3.2	-8.3	10	-7.7	5.6	-4.8	-0.65	-2.1	-14	-4	-2.8	-5	-7.1	-0.66	-12	-9.2	-9.6	-4.6	-13	-7.5	0.85	6	0.57	0.89	2.8	-6.3	-2.1	-5.8	-4.1	-5.2	4	-5.3	2	-3.1	-4.2	1.8	8.6	-11	3.7	-10	2.8	-4.3	3.4	2.8	-0.08
-7.8	-3.7	-13	-0.97	-12	-4.6	-11	-1.7	-11	-3.1	-3.8	-2	-4.2	-7.8	0.65	-6.7	-8.4	-3.5	-2.8	-3.6	-2.8	-9	-0.75	-7.5	-7.5	-3.5	-6.4	-3.8	-1.2	-3.9	-5.2	0.55	-2.1	-2.9	-1.5	-0.64	-3.3	-0.31	-8	-8.8	0.59	0.48	-0.73	-6	-6.8	-13	-2	2.1	0.47	-4.1
-4.7	-7.8	-4.2	0.2	-5.4	-9.1	-11	-14	-7	-5.9	-0.25	1.7	-3	8.5	0.96	2.9	0.87	-6.4	2.2	4.1	0.47	1	-1.5	-3.6	-2.1	-6.7	-5.1	-15	-0.79	-2	-4.3	-1.7	-5.7	-6.7	-4.6	0.64	-1.4	-5.9	-1.5	-11	0.38	-1.7	0.56	-12	1	-14	-0.16	-3.5	-4.1	-7.5
-5	-1.6	-0.38	-0.18	-4.3	-9.1	-4.7	-9.8	-2.1	-11	-5	-0.53	1.1	14	3.8	8.4	5.4	2.5	0.48	7.5	4.1	8.1	-1.9	2.7	0.27	5.1	0.42	1.3	-5.8	-0.75	1.2	-3.1	3.6	-2.1	-4.2	8.2	2.5	-4.5	-6.4	-9.1	-2.7	-0.09	1.3	4.8	6.8	-3.2	-5.1	-4.9	-8.6	-12
0.26	-5.7	2.6	-5.7	3.4	-5.6	4.1	-5.9	2.9	-9.8	2.2	2.9	7	2.1	3.5	-4.6	-6.8	1.3	8.2	-0.66	2.5	1.1	6.8	-2.3	2.8	-1.3	-3.2	-4.6	3.6	-3.3	0.64	-1.1	3.7	6.7	5.6	1.9	0.6	-3.8	1.8	-3.2	-2.4	-10	0.74	5.3	-2.7	-3	1.8	-6	-2	-4.3
6.5	6.3	2.8	1.5	12	-4	8	-5.6	5.8	2.1	5.2	4.1	-4.6	-3.2	-2	-5.3	-2.5	-9.8	6	1.2	1.8	-4.8	-3.5	-4.5	1.1	-11	-1.2	-2.5	-2.3	-0.49	2.2	0.28	1.8	-1.8	5.6	-9.5	1.5	-8	-0.86	-9.8	2.2	-16	2.9	-9.3	6.3	-9.6	2	-7.7	-1.5	-9.2
-0.55	-4.8	2.3	-0.89	-13	3.1	2.1	-0.3	-2.5	-3	-1.5	-3	-14	3.5	-5.5	0.17	-6.7	4.4	-5.3	-2.2	0.55	-1	-1.7	3.9	0.18	-3.9	-3.1	5.1	-0.22	1.1	-1.8	5	-1.2	-5	-2.1	0.52	1.3	-4	-0.41	2	2.5	0.06	-3.8	-2	-4.9	1.3	-4.2	-8	-7.4	-6.8
7.2	-2.8	2.4	-7.4	-5.4	-6.4	-5.7	-4.5	-3.5	-11	0.82	-5.9	-5.6	0.93	-0.3	-6.8	1.5	7.7	6.8	-1.7	-0.81	-4.3	7.7	2.9	0.07	-4.8	2.8	2.8	-0.86	2	1.4	-3.3	-1.4	-9.6	-2.6	0.09	2.5	-7.1	2.9	-2.3	0.8	-3.8	2.1	-6	-1.8	-4.7	3	-6.4	-2	-3.7
6.5	2.6	4.8	-4.1	-0.81	-2.3	-3.7	-5.4	8	0.17	2.5	-5.1	2.3	-4.4	-2.5	-2.8	3.8	2	3.5	-2.1	0.49	-4.1	5.8	-4.5	4.9	-4.8	-1.7	9	3.2	-2.3	5.8	-7.2	1.2	-8.9	6.8	1.5	3.5	-2.8	5.2	-3.8	0.17	0.13	5.2	-4.1	5.8	-7.7	-0.84	-6.8	2.8	-5.7
1.7	0.57	3.6	1.6	4	-5.2	2.3	-1.4	4	0.03	8.6	-4.7	2.4	-0.98	5	5.1	-1.6	-3.8	3.7	1.6	0.94	-3.3	1.5	-0.74	1.1	-0.17	3.9	5.1	-1.1	-3.4	-1.9	1.1	5.9	-5.2	-1.9	0.1	-0.25	-2.9	4.8	-5.2	-4.3	-1.3	4.4	-3.5	9.9	-0.2	-0.95	-0.25	5.5	0.07
6.1	-8.2	3.9	-3.2	1.7	-7	6.1	-1.4	2.1	-6.1	0.52	-8.3	9	4.6	4.2	-6	1	5	-1.8	2.9	2.3	3.1	4.8	10	5.5	-8.9	1.8	1.6	2.9	0.47	2.7	-0.62	9.2	3.6	0.68	-4.4	4.1	-1.5	2.4	-1.2	1.2	-4.4	6.8	-1.8	2.9	4.8	2.8	4.2	1.4	3.4
-1.9	5.8	3.9	0.74	9.2	-1.8	1.6	-2.4	-1.7	-3.5	0.15	-3.4	-3.8	6.5	2.5	5.2	7.4	-4.1	-1.2	4.4	-0.28	6.2	4.8	8.3	0.65	-2.7	2.3	-4.2	4.5	-0.81	-0.67	-3.2	-8.5	3.8	2.6	2.7	-1.9	-7.2	0.88	-7.7	-1.4	-3.4	-0.27	4.3	-3.2	-3.5	2.4	4.3	-0.32	4.2
6.5	-4.4	1.6	-2.5	-4	-1.4	8.4	-3.6	-1.9	1.4	-3.3	-6.5	5.1	0.13	3.1	4.5	2.8	-3.6	3.7	-1.2	3	3.9	-0.61	-3.3	-5.4	0.83	-2.8	-5.2	-2	0.13	-2.5	0.59	-4.7	6.1	5	-3.1	-1.7	-1.7	-0	6.3	4.2	6.4	-5.4	1.6	3	5.6	2.8	1.6	7.5	0.87
-0.18	8.5	-2.1	2.1	3.9	-5.5	6.3	1.1	1.4	9.3	-12	-3.8	5.4	4.8	-0.79	4.9	-0.87	5.2	4.8	4.5	5.9	3.8	0.22	4	-0.59	3.6	-4	2.3	1.6	-4.7	0.29	1.4	-0.67	6.5	2.5	0.57	-2.9	-0.01	-3.5	8.4	-1.1	0.32	-0.51	-2.8	-3.1	7.2	6.2	2.5	1.8	-2
1.2	5.7	-0.47	-1.7	9.2	-3.2	3.5	-2.8	6.9	4.9	3.2	4.4	0.82	11	3.6	-2.5	4.1	12	-6.4	4.6	9	3.7	-6	1.7	0.63	2.3	1.4	-0.13	-6.4	-0.74	-2.2	5.4	-0.97	6.7	-1.7	3.7	-2.1	2.1	-0.64	7.6	-1.1	5.2	0.9	3.7	-0.36	7.1	-4	5.2	-0.95	5.7
-1.2	-4.5	4.5	-3.7	1.1	4.2	2.9	-3	13	4.3	8	2.9	-6.6	0.35	3.6	5.2	-0.48	8.1	-7.4	2.1	1.8	3.4	-10	-3.4	1.1	-0.74	-1.5	-5.9	-3.7	-2.5	-1.3	-2.3	3.5	-0.11	-4.4	-1.6	3.8	-1.6	-2	3.2	-5.2	-0.43	-0.93	-6.6	4.7	-3.7	-2.8	8.9	2.2	0.63
-3.5	2.7	0.14	5.7	-4.6	7	0.36	1.4	8.8	2.1	0.59	7.5	-0.22	-3.7	-3.7	-3.5	-6.5	-12	-4.2	-5.2	-2.2	-5.5	-12	-13	3.6	-6.5	-0.34	-3.9	-0.04	-9.3	-1.8	-10	3.8	-6.3	-3.8	-7.2	-1.4	-3.4	-1.2	-3.3	-2.2	-10	7	-5.3	4	0.25	3.6	8	0.83	4.8
-5.7	2	1.2	5.2	-5.6	0.03	-8.4	2.5	-8	-11	-9.1	1.2	-0.08	-1.4	-1.1	0.99	-7.4	1.1	3.6	-0.96	-3.6	11	3.7	-6.3	0.04	-3.5	5.1	-4.5	3.5	-5	3.8	-6.6	2.9	-7.6	-3.4	-7.2	2.1	-5	5.2	-7.1	7	-13	-0.04	-4.7	-0.52	-2.2	2.2	4	2.3	8.4
-7.5	1.4	-1.4	-2.7	0.37	3.7	0.54	2.3	-12	-6.1	-8	-6.5	5.8	-15	0.88	-2.8	7.4	-5	-4.8	-1.5	-2.4	-2.5	1.2	-2.5	-4.8	-6.8	6.8	-0.56	-1.3	-2.4	6.4	-4	-2.5	-8.5	-2.7	-3.9	4	2.1	5	-8.3	3	-2.2	-5.3	-0.71	-1.4	1.7	-0.97	-3.1	-3.6	1.6
7.2	1.7	2.2	-1.4	0.55	-3.5	2	2.4	-7	1.5	-2.8	-3.5	3.1	4.4	-3	5.4	6.2	-1.6	7.8	5.1	-5.1	-8.6	7	1.2	-2.6	0.99	5.7	-3.6	-0.19	0.43	-0.37	-4.9	-1.7	3.6	-0.81	2.2	2	-0.52	5.2	-8.9	-2.8	3.2	2.7	3.9	1.7	8.4	0.54	4	2.1	4.3
5.5	-1.5	7	-7.3	3.4	-3.3	1.8	-1.1	4.4	4.6	2.3	-2.6	-1.3	7.7	-1	3.5	-1.6	9.1	-1	2.2	-0.12	7.6	1.4	0.87	3.5	2.2	-2.9	5.8	3.3	-5.5	-1.2	5.5	7.1	0.03	-0.22	-2.3	-1.5	-3.2	0.67	0.33	4.1	-6.8	0.96	-3	-0.63	3	3.1	1.4	-1.1	8.2
-1.6	2.4	0.05	-1.3	6	5.4	7.7	6.1	9.8	6.1	4.5	-2.7	6.5	-1	3.7	6	0.69	5.8	2.9	-0.57	1.8	3.7	7.5	14	2.6	-1.2	-2.5	-2.1	2.5	-2	1.3	-1.4	0.48	7.2	3.7	2.5	-1.3	2.2	-1.2	7.2	1.3	-1.3	7.7	1.1	3.3	-3.1	0.96	6.4	-0.72	7.2
0.06	6.3	-6.1	3.2	-8.2	7.7	7	7.4	11	7.4	1.3	8.5	2.8	-1.4	6.8	3.5	7.8	0.74	3.1	3.5	0.63	7.2	-0.07	5	-1.9	6.8	5.2	-6.5	2.7	4.5	1.2	-6.4	-2	9.6	1.4	0.84	-2.2	4.1	5.1	4.3	-4.9	11	3.3	7.1	0.67	6.8	-2	11	3.4	5.5
7.8	-7.5	-6.1	-5.1	-14	-7.2	-3.8	-7.8	-5.2	-7.7	-1.9	-0.38	0.96	-6.4	2.2	-8.2	4.5	-5.5	-1.3	-5	0.36	-0.27	-2.2	-2.5	-1.1	1	2.9	4.9	6.4	4.4	4	3.3	-3.7	0.97	0.51	0.1	-0.22	3.1	0.57	6.5	-3.9	1.7	-1.5	-1.1	-1.7	5.5	2.4	2.8	2.4	3.4
2	-3.2	4.6	2.2	-3.7	0.41	-4.7	-4.9	-11	0.4	-10	-3.9	6.7	-2	4.2	1.1	9.9	-3.4	4.7	0.58	-1	-6.4	2.5	3.9	-2	0.85	4	2	0.38	3.9	1.6	6.1	3	0.37	-2.1	2.5	2.9	-1.8	1.3	5.3	2.8	2.9	-0.73	5.3	2.1	1.8	-3.4	-0.02	-3.1	-0.76
6.1	8.6	2.4	0.17	3.9	3.6	-0.13	-1.3	-6.4	0.79	-3.1	-2.5	0.3	-8.4	0.75	7.6	7.9	-11	6	-4.7	3.5	-3.8	4	0.65	-1.5	3.9	5.3	-7.3	8.8	-3.5	1.5	-6.1	-3.4	-4	1.9	-3.1	2.6	2.4	4	2.5	0.15	1.9	-3.8	3	-4.9	3.6	-5.2	-0.76	-4	1.1
0.37	-1	-1	-4	-0.19	0.49	-0.07	1.3	-2.3	4	0.49	-0.14	-8.6	9.7	-3.1	-1.4	4.1	-0.87	-9.5	3	1.5	3.4	-6.7	7	-2.8	3.7	-1.3	6.3	1.3	-2.6	-1.9	-0.44	3.6	1.5	0.44	2.2	-2.3	0.53	-7.8	3.9	-0.87	0.87	-6.4	2	-1.3	4.4	-4.4	4.4	-1.8	5.4
-5.7	-5.1	7.5	-2.2	4	2.6	-0.77	0.75	-4.9	-1.7	-2.8	-6.8	5	5.8	-5.4	-1.1	-7.8	17	-0	4.5	-1.3	2.1	-1.7	5.2	-0.08	-0.93	-0.88	4.1	-6	-1.5	-3.2	-1.9	3.7	-2.3	-5.5	4.6	-1.3	3.4	-5.7	-1.2	-5.2	3.2	0.86	1	2.7	-4.3	0.3	2.1	-6.2	-8.6
0.54	-0.72	-4.4	4.7	-4.1	13	0.48	2.3	-12	4	0.19	3.9	2.9	-2.6	2.8	2.3	-0.38	-0.84	-3.1	4.7	-0.03	0.19	-6.8	7.6	-5.5	3.5	-2.2	-2.1	-4	-1.2	-3.7	-3.8	-7.5	-1.1	-1.7	5.7	-5.8	-4.1	0.92	-11	-5.2	1.9	-1.1	4.3	-1.5	-0.94	3.8	-2.7	-1.2	-2.7
-2.5	6.3	-9	3.9	-12	8.9	-2.9	4.9	-6.3	11	-6.6	4.8	-1.6	4.8	1.7	-0.62	-0.75	4.3	2.4	1.3	-3.1	-2.9	-5.6	3.5	2.1	11	-4.2	3.6	-0.07	5.7	0.63	-2.8	-11	0.03	-5.2	3.2	0.38	6	2	3.7	-3.5	4.4	1.9	3.1	0.27	8.1	-1.8	7.9	2.6	5.7
-13	7.3	-7.9	4.8	-8.7	5.5	-12	6.4	-10	7.3	-8.4	5.6	-0.8	2.7	-1.6	-3	-3.8	1.2	-3	4.6	0.86	2.3	-4	7	-0.02	7.8	-1.8	-2	-0.25	-1.8	-0.33	1.8	1.7	4.5	3.4	6.3	-1.4	4.9	-0.04	7.8	-1.2	7.2	-0.69	1.6	-12	-3.6	-3.4	8.5	-4.7	8.4
-11	-0.1	-8.5	-3	-4.6	2.4	-9.9	2.3	-10	1.4	-3.4	-2	1.2	-11	0.3	-5.4	3.3	8.6	-5.5	-2.3	6	4.9	2.4	3.6	-2.6	6	-1.7	7.5	3.7	6.1	-1.9	4.7	0.67	-4.3	3.2	4.7	-2.2	7.2	3.2	6.3	-4.2	9.5	-1.4	2.9	-1.4	2	-0.81	-2.5	-11	-0.9
-4.3	-5.3	2.2	-1.4	1.5	3.1	3.9	0.16	-0.13	-3.3	4.5	-1.9	-3.4	-9	-1.4	1.7	5	-1.3	2.5	-2	-3.7	-6.3	-2.5	-3.8	0.36	4.3	5	2.7	3.9	2.8	3.7	0.17	1.6	1.2	3.5	0.63	3.1	2.4	3.6	-2.6	-1.1	8.5	1	-1.1	4.8	0.71	6.7	-2	4.9	-4.9
-3.2	0.94	7.5	3.5	13	-1.8	8.2	-0.12	5.9	-3	8.5	0.15	-4.8	3	0.61	-2.9	-2.5	-4.7	0.85	-5.6	1	-0.69	0.84	3.1	3.3	-1.4	2	3.8	-0.27	-2.6	2.5	1	-2.5	2.7	-1.8	-5	-0.95	8.9	-2.9	7.1	-1.8	3.6	7.5	-4.4	3.4	2.1	9.5	-0.47	9.8	-0.41
-5	3.4	0.56	-3.8	3.9	0.13	-2.1	-2.6	-7	1.1	2.2	-0.93	3	17	-5.8	1.1	-9.5	4.1	-2	2.4	-5.8	0.62	1.6	1.7	-2.4	1.2	2.9	3.2	-4.7	-0.55	-0.29	1.3	4.3	-2.7	-3.5	-4.2	0.12	-1.4	2.1	-1.9	-2.9	-0.55	-2.3	1.6	4.5	1.7	-1.2	3.8	-2.8	6.8
-5.5	2.1	-2.9	-1.7	-2.6	4.2	-3.4	6.4	-7.2	4.6	-2.3	5.1	-6.3	8.3	-3.5	8.3	-6.1	-2.6	-1.1	8.4	-12	-3.7	2.5	7.4	-0.9	6.4	-2	10	0.57	6	2	7.6	-3.2	-1.3	-2.6	1	-0.12	4.1	5	3.8	-2.9	4.7	1.4	12	0.95	0.27	1.9	-5.4	0.88	-1.2
-2.4	8.2	-3.3	0.99	-0.43	8.5	-1.8	8.9	-2.6	17	-0.01	2.7	-7	-7.2	3.8	6.7	-5	6.5	4.5	0.3	-1	-3.2	5.7	12	1.9	7.1	-4.6	-6.8	-3.2	-1.8	-1.1	-0.74	-3.4	-2.8	-0.6	2.6	-3.9	6	0.21	-6.9	0.75	8.7	1.4	5.5	2.9	6.2	6.4	-9	6.4	5.7
1.3	1.3	-1.4	7.9	4.3	9.3	2.5	12	0.73	7.7	-7.2	4.2	3.9	-11	-0.51	-2.7	-2.5	4	-3.7	2.3	1.8	3.7	-6.1	4.7	-2	3.7	-4.6	4.1	-5.2	3.1	3.1	2.9	-7.1	7.1	-5.6	3.6	-5.3	8.9	0.89	9.4	-7.1	2	-4.6	8.5	3.3	7.7	7.7	1.5	6.1	6.2
4.6	-5.5	9.8	-5.2	9.8	0.59	3.4	-4.2	6.1	-4.5	4.7	-4.5	-4.6	-8.8	-4.4	-2.7	7.6	-11	-3.6	-3.8	-0.05	4.3	-0.85	-8.3	3	3.9	-3.3	2	-3	2.5	2.1	2.2	-0.14	14	-0.24	-0.22	0.56	1.7	2.8	2.4	-0.02	0.48	2.1	5.1	2.1	4.6	9.2	0.92	15	4.5
-9.1	-1.7	-3.3	-4	-3.1	0.25	0.56	-0.73	-5.1	3.8	-2.3	-2.3	12	-1.5	-4.6	0.45	-5.8	-17	3.4	2.6	-2.2	-1.4	11	-1.7	-3.8	2.7	0.54	2.7	0.32	3	-3.2	4.5	3.7	4.1	-2.4	0.66	2.5	0.19	-0.16	3.1	-1.5	-4.4	3.3	-2.8	1.2	11	0.85	-4.5	5.4	-4.5
-12	1.4	-3.5	5.6	-6.6	7.7	-5.8	3.7	-10	4.8	-0.26	1.7	-4	5.2	-2.1	-3.6	-2.4	-3.5	-1.9	-0.18	0.28	5.4	-7.8	-1.2	-1.5	1.9	-2.3	4.2	0.79	3.2	-0.28	6.2	3	0.87	1.4	-0.48	2.2	1.1	2.9	0.34	-0.6	1.8	1.7	-5.1	0.77	2.4	-4.8	-2.2	-0.93	1.1
-0.5	4.7	-3.7	0.03	-7.8	7.2	-3.8	6	-4.2	6.8	-3.4	0.92	-8.5	10	0.42	-0.54	6.3	-5	-0.7	0.32	12	5.5	1.6	3.2	1.1	5.2	-1.7	-1.6	2	-4.5	-2.9	-1.7	-2.6	2.7	-2.1	-2.8	-2.8	2.8	-3.4	3.8	1.7	-5.8	-0.31	5.2	0.13	10	-4.5	-2.4	-0.75	2.1
4.1	-5.5	9.2	-2.2	6.5	-1.9	5.8	-4.4	6	-11	0.63	-1.8	6.5	-3.2	5.8	-0.94	8.7	2.6	3.4	-2.1	3.3	-0.3	-1.8	0.64	-0.87	-2.1	3.7	-2.6	3.1	-3.4	1.6	4.4	5.6	7.6	-0.76	-8.4	4.3	0.21	-4.5	1.8	5.2	-9.2	0.13	2.2	0.31	6.9	0.58	-9.8	1.1	-5.1
18	-8	0.48	-3.8	8.9	0.37	11	2.7	5.1	-0.12	0.1	1.4	-3.5	-8.3	2.4	-4.5	1.5	-4.6	2.9	-1.2	-4.2	-3	1.5	0.95	-1.9	0.44	-1.4	-6.2	-3	-0.75	5.6	-1.4	-3.8	6.9	-0.34	0.12	-1.8	3	0.23	8.6	4.2	-1.9	-5.3	6.8	-6.6	6	2.1	-4.6	4.5	-2.9
-2.1	2.1	0.54	2.2	7.5	1.5	6.3	3.5	-4.8	8.2	2	3.9	-1.4	-2.4	-1.1	-1.4	3.2	3	6.9	-4	-1.6	-2.7	6.2	3.4	-1.9	-0.36	4.5	-3.6	-2.6	5.2	4	-2	-0.57	1.9	1.9	-1.4	-0.39	-2.4	5.1	4.3	4.4	-4.2	3.8	0.59	0.53	7.6	-5.4	-1.9	-3.1	-2.3
-1.4	0.99	6.8	2.5	4.5	6.3	-4.7	6.7	-5.2	15	2.8	3.7	-3.1	4.8	4.5	10	6.9	0.34	5.7	2.3	-6.3	-1.6	-0.95	-3	-2.4	6.2	1.3	0.92	0.84	9.4	-0.61	1.4	-3.6	2.3	4.8	3.3	1.4	2.8	1.4	0.12	4.2	2.3	-3.1	3.8	-3.6	4.7	3.9	-2.4	2.5	-0.73
6.9	-0.41	0.49	3.2	-4	8.8	-5.6	6.7	-1.9	5.8	-10	3.5	11	-5.4	4	1.5	-2.3	3.8	0.46	-0.24	-1.1	-9.3	1.3	5.4	-1.3	7.4	-2.2	6	3.3	12	1.9	0.76	4.2	7.9	6.4	6	1.5	2.7	0.94	0.75	2.2	10	-4.6	9.9	-4.7	11	5.6	2	-2.1	6.1
0.77	1.2	-1	4.3	-3.6	8.8	4	6.2	9.9	-2	-0.77	5.1	1.7	4.8	2.2	0.3	5.4	9.7	-1.6	3.7	2.9	3.8	-3.1	8.1	3	3.3	-1.1	7.6	1.5	8	3.5	2.9	5	1.2	8.2	14	0.86	8.5	6.9	11	0.68	11	-2.5	6.1	-1.2	5.9	1.7	1.7	-2.2	6.4
1.7	-4.2	-1.7	9.2	8	8	1.1	2.4	7.2	-6.3	4.8	4.7	-5.9	4.3	3.4	3.8	1.2	9.2	-3.7	1.2	2.8	3.9	-6.5	4.3	0.26	-7.5	-2	-2.9	-1.6	3.1	-2.9	-3.2	0.58	-5.2	1.2	4.5	-2.1	-4.1	-3.2	-9.5	0.46	-4.2	-0.57	-5.7	0.62	-1.5	-4.6	6.6	-2	8.4
-9.5	9.3	-3.9	9.8	4.7	9	3	11	2.4	-6.3	-0.65	8.8	1.9	4.1	5.1	0.71	-3.5	11	6	1.9	0.21	5.1	-5	-0.63	-0.19	2.5	0.85	-0.68	0.72	6.7	-1.9	7.9	-6.2	0.73	2.5	3.4	-1.3	4.4	0.34	5.6	2	5.8	-3.2	-4.6	-2.1	1.7	0.82	6.8	2.3	7.9
-8.2	-3	-1.9	2.9	15	10	0.63	7.6	0.53	2.2	2.6	7	4.9	-5.8	-1.1	7.2	1.2	6.3	1.2	8.6	-0.86	3.9	6.2	1.4	-1.5	3.8	3.3	5.9	-3.1	3	-1.7	8.9	-4	4.7	0.57	-3	0.57	11	2.6	9.9	1.9	2.5	-7.1	-2.6	-0.72	-1.6	5.1	12	4.2	6.4
-4.6	-8.7	1.4	-0.05	6	1.4	8.8	0.82	3.6	-4.5	7.1	4.9	11	0.74	-3.8	-3.3	8.6	5.3	2.8	-1.3	-1.5	-6.4	-1.9	-9.9	1.9	1.4	-3.3	-2.8	-0.52	-2.4	1.5	3.9	2.6	3.3	1.5	-6.7	-0.92	1.8	-1	7.1	-1.4	3.2	-3	-2	-0.32	-6.9	-3.7	-6.2	3.1	-6.1
4.9	-0.33	-6.7	-2.7	0.78	-8.3	-2.4	-7.4	0.47	-12	3.7	2.8	-3.4	-3.7	-1.5	-7.3	0.79	4.5	-1.9	-6.1	0.44	-6.4	0.9	-5.1	3.4	-1.9	2.1	-0.42	2.5	-2.8	-0.18	-0.91	7.6	-3.4	-6.2	-3.3	3.2	1.9	-4.4	-8.5	-1.8	3.9	-0.33	-2	0.69	-7	-7.8	-4	-1	-5.1
7.8	-1.6	0.63	-0.42	-5.3	-4.7	-1.4	-6	-2.9	-5.9	-1.7	0.97	-5.8	-0.67	-7	-2.9	0.04	-1.6	-4.1	-3.7	-1.8	-0.41	0.98	-1.5	2.1	0.18	-2.5	-8.1	-5	-5.5	-6.1	-7.8	-3	-1	-3.1	-0.08	0.95	-2.7	-2.4	-9.5	-4.8	1	-5	-6.5	-4.4	-5.1	-2.1	-4.7	5.2	-5.9
-0.86	-0.29	-0.8	-4.4	-5.1	-6.9	-3.7	-0.43	-4.7	0.17	-5.3	-0.39	4.6	6.3	4	2.6	2.7	-9.4	2.5	3.2	2.5	1.8	-3.2	-0.74	-0.94	0.35	-6.8	0.76	-3.5	-0.78	0.54	2.4	-1.2	0.11	2.7	-3.9	-3.5	-1.5	2.5	0.42	2.7	-4.2	-2.9	-5.5	2.9	-14	-4.1	-2.7	-3.1	1
0.02	4.8	2	-0.1	-3.4	5	-13	-1.4	0.89	-0.25	-5.5	1	2.6	19	3.2	-9.1	4.3	4.6	0.09	-2.5	3.3	-12	1.8	0.6	1.6	7.2	-2.6	3	-1.3	-1	1.9	4	-4.5	-4.5	1.6	-2	0.45	-0.61	2.5	0.74	-4.8	4	-1.7	3.3	6.4	-0	2.5	0.56	0.5	0.94
6	-6.2	5.9	2	3	2.2	-5.3	5.2	-0.78	-6.1	4.6	1.4	-11	1.3	-6.3	-2.2	-6.5	4.6	-4.9	6.3	-1.2	0.68	-7	4	0.75	-1.3	-2.4	-11	0.97	-5.1	-1.9	-3.5	-0.59	-2.3	4.3	-6.6	-0.73	-9	-3.2	-3.4	2.5	-3.1	-3	-1.9	-8.8	2.1	-0.27	-1.1	2.2	-2.7
11	0.94	0.46	2.7	6	5	-1.5	7.7	-7.5	12	2.5	0.23	0.17	-9	6.9	1.7	7.4	-1.4	3.9	0.23	0.29	8	-4.4	0.54	0.27	-5.3	-2.2	6.6	-3.1	6.6	0.63	0.37	-3.6	7.4	1.2	5.2	3.4	-3.3	-5.3	-2.4	-0.33	-2.5	0.71	2.7	1.1	4.8	2.3	5.2	2.6	6.5
7.4	11	-0.03	6.8	2.3	-4.8	2.5	9.2	2.9	8	0.53	-9.4	-2.1	-6	2.9	5.8	3.5	0.71	1.3	4.8	2.3	2.2	-1.6	7	-1.3	2.4	-2.5	2.6	0.69	-0.15	1	5.9	-6.9	-4.4	-2.9	12	2.2	-1.6	-0.5	5.8	0.44	2.3	0.11	7.4	5.1	3.1	1.8	7.4	6.6	8.3
0.16	0.11	2.3	-4.3	5.9	-16	-2	1.1	1.4	0.93	4.5	-6.3	8.1	0.1	-3.3	3.5	3.6	-4.7	0.73	-1.9	-1.7	-2.7	-0.25	-6.8	0.21	-3.2	-5.8	-1.2	0.83	0.93	-4	5.3	3.7	-5.3	-3.3	0.36	0.01	-7.2	-1.4	3	1.2	1.5	-1.1	-4.7	-1.9	-1.2	-1.3	0.01	2.5	2.8
2.8	-5.9	1	-1.9	-1.5	-10	5.7	-11	1.6	-0.09	-2.1	4.1	8.6	-7.8	0.63	-2.9	13	-3.9	1.6	-2.7	-3.4	-8.7	3.7	-7.8	1.8	-2.5	4.6	-2.2	1.8	-0.52	0.43	9.1	3.5	-3.1	-0.93	-4	3.2	0.45	3	-2.6	1.2	2.6	3.5	-1.1	2.1	-4.5	-5.2	2.7	-2.8	-0.57
3.1	-4.9	2.2	5.3	4.8	-2	3.2	-7.2	-4.9	-11	-2.8	-3.2	1.2	-4.4	3.4	-5.7	-2.1	-8.7	1.3	-7.5	0.56	-2.6	7.8	3.1	-0.66	-0.46	-1.8	6.3	-1.6	-6.4	-2.1	0.08	1.4	-6.2	-2	-6.2	1.8	-3.5	2.2	1.8	0.68	-0.56	3.7	0.08	4.9	-6	1.6	1.8	2.6	-2.7
1.6	5.5	-2.8	7.7	3.2	11	2.4	-4.2	-2.2	-4.3	1.2	1.1	-0.13	-3	-2	0.81	4.8	-6.7	-3.1	-3.8	0.83	2.7	-3.7	-4	-1.2	1	3.7	-6.3	2.2	-11	1	-5.2	-4	-4	-1.5	-8.1	2	-4.5	-0.41	-5.3	-1.9	-1.3	1.1	-3.9	-2	-9.2	2	6.1	2.6	1.1
-13	6.5	-4	3.7	-1.1	12	-1.9	6.7	-5.5	10	-3.2	7.4	3.8	8.4	1.2	0.74	-4	-2.2	-4.8	1.9	-3.2	0.63	-0.85	-1.5	-1.9	5.3	-1.7	2.7	-2.6	-12	-3	-0.73	-0.03	0.94	3.7	-3.9	0.86	2	-0.14	-8.2	1.3	9.6	-1.3	4.1	-7.6	0.64	-0.58	3.4	-5.8	3.3
-5.1	2.8	1.6	-1.3	0.88	6.4	-0.46	6.7	-3.7	0.57	-5.8	3	-6.2	-5.5	-5.2	-1.8	-6.3	0.05	-7	2.5	-1.9	1.9	3.4	2.8	-3.3	2.7	0.63	3.1	0.64	-5	1.7	4.2	-1.2	-8.9	1.9	-0.14	-3.9	4.5	-2.3	0.34	-1.6	2.6	-4.3	3.8	-9.8	1.4	-7.2	-3.9	-12	-6.7
1.3	8.3	2.8	0.64	-3	2	4.1	2.7	1.3	-1.4	-7.5	3.3	5.4	-2.6	3.7	-2.7	7.4	-5.8	-6	-8.9	5	0.43	-1.3	-9.9	-3.7	-5.4	2.3	0.13	-3.8	-9.2	2.1	0.2	1.6	-6.4	-2.7	-1.3	0.78	-3.5	-0.95	-5.2	5.6	-0.75	-4.3	-5.9	-5.8	-7.4	1	-3.8	-3.9	-8.9
5.6	-8.3	-2.6	-3.9	-0.25	-3.7	0.82	-0.98	1.7	-9.8	-2.2	7.8	2.2	-5	2.2	-12	-6.2	-8.4	4.1	-6.2	0.14	-6.9	0.29	-5.2	1.8	-3	-0.7	2.3	-2.1	-2.4	-0.35	3.3	-3	-10	1.3	-2.1	-1.4	-2.8	1.5	-2.1	4	-5.4	0.59	-6.8	1	-18	-1.3	-5.5	-0.66	-9.5
-9.2	3	-7.2	3.8	-10	2.5	-3	-0.9	1.8	-4.1	-1.9	7.4	-2.8	-9.6	3.2	-5.3	4.7	-4.3	4.3	-0.56	1.9	1	-0.33	-5.2	0.61	-4.9	-0.05	10	-5	0.76	0.32	7	-0.6	4.1	-6.5	-2.8	-0.51	3.9	1	1.5	1.1	-0.62	-1.4	-4.2	-3.8	-10	-2.1	-6.6	-0.66	-8.2
-7.7	5.2	-3.2	4.1	-7.6	-1.7	-5.2	-8.6	-1.3	-0.51	-4.8	-1.7	-7	-5.6	-4.4	-0.64	-4.4	-2.4	-1.6	-6.1	-0.71	0.37	-4.2	-8.3	-0.05	-4.7	-3.1	-1.5	-4.1	-12	-2.7	-0.88	3.2	0.48	-1.9	-4.9	0.26	-3.3	-3.7	-9.2	-1.5	-2.5	-1.1	-3.2	-4.2	-3.8	-4.8	-3.3	-9.5	-6.2
0.29	6.8	-3.3	-2.7	-1.4	0.79	-5.4	-2.7	2	-6.7	-7.4	0.84	-4.8	-4.2	-2.4	-0.5	-10	-13	-4.5	-11	6.4	-8.7	-2.4	-5.5	3.5	2.3	0.7	-3	-2.3	-8.5	-0.06	0.04	4.1	-5	-2.3	-7.9	-3	1.4	-4.2	-7.5	1.3	-7	1.6	-0.81	-6.8	-10	2.8	-10	-1.9	-18
8.2	-4.5	-3.8	2.9	-1.9	-0.69	3.3	-0.19	-2.5	-3.4	-8.9	0.75	-0.94	-6.6	-6	-7.2	-0.09	1.6	-3.4	-5.8	-1.1	-9.1	-7.2	-2.9	3.4	-2.1	-0.95	1.4	-2.9	0.45	1.7	0.43	6.7	-1.9	-6.2	-2.7	-0.29	4.7	-3.3	0.45	2.6	0.66	2.9	3	-3.4	6.7	-4.1	-4.4	-5.2	-5.2
4.8	1.5	-1.9	5	-3.3	1.6	0.85	5.2	-1.7	-0.86	-5.7	4.8	-1.2	-4	-1.4	2.6	-0.82	5.3	-3.8	-3	2.5	0.23	-4.1	-3.5	3.2	5.1	1.7	0.39	-2.7	4.4	6.8	-3.7	5.8	2.2	-2.6	2.4	0.4	5.1	-0.25	3.9	-1.4	-3	4.3	10	8.9	5.8	-11	1.7	-2.6	-0.53
9.3	-2.9	4.3	-2.2	0.73	1.8	4.3	8.4	20	15	1.1	0.69	-7.9	-0.98	-0.64	8.9	-9.2	6.1	0.06	6.2	-5.5	5.6	-1.8	5	2.8	4.2	-0.12	-4.3	-3.7	-0.61	3.4	-0.59	5.7	14	-4.3	2.4	4.1	-0.83	-1.2	9.7	-5.4	-4.4	7.5	4.2	3.4	4.9	-2.5	6.2	-2.7	3.9
1.8	-6	11	0.87	3.9	-1.8	12	3.9	22	0.11	7.5	2.8	-2.5	-0.39	-4.1	0.59	-1.8	2.6	2	2.8	-6.1	-3.2	2.3	7.3	-0.69	-1.9	0.25	-4.7	-3.4	-2.9	1.8	6	2.8	4.8	-3.5	2.6	3.6	2.3	5.7	5.5	-3.7	5.9	1.1	2.3	0.72	4.4	0.46	-3.6	5.4	1.9
-7.2	-3	-9.3	-2.2	-3.8	-8	1.8	-6.5	5.6	-7.7	3.1	-5	11	-8.1	2.3	-6.5	4.8	-9.1	1.6	-6	1.8	-13	-2.5	0.51	-0.55	-5.6	1.2	1.4	0.99	5.1	0.38	3	5.1	-7.7	2.2	2.5	0.58	-0.59	-1.8	2.7	-0.87	-2.8	3.3	-4.7	0.53	-1.1	-7.2	-5.7	1.2	-0.23
-15	-3.7	-18	-2.3	-14	-11	-12	-6.3	-18	-15	-6.1	-10	2.4	-1.5	-1.6	-5	3	-8.4	-4.5	-7	-10	-1.3	1.4	-9.1	3.6	-5.5	-5.2	-7.2	-1.6	-3.4	-3.8	-3.8	-2.7	2	-1.9	2.6	-3.2	-5.6	-2.5	-3.1	-2.9	-1.1	-3.9	-3.3	-0.27	-1.1	-5.1	-3.9	-2	-3.4
0.92	1.1	-11	1.6	-7.8	-7.7	-8.5	-0.62	-13	-7.6	-8	-1.1	-1.9	2.8	-4.1	-9.5	-10	-12	-3.6	-6.2	0.85	-12	3	-10	0.89	-2.3	0.42	12	5.1	6.1	5.3	7.2	1.4	-4.2	5.5	-0.03	-2	2.4	2.4	-0.67	9.4	-3.4	-4.1	-1.9	9.3	-2	6.3	-5	0.68	-3.4
12	-9.9	1.5	-1.6	-1.4	-1.1	-1.2	-5	8.8	-4.2	3	-3.4	-6.5	-7.1	0.38	-7	-5.8	-9	0.99	-4.1	5.2	-11	0.18	-3.1	7.5	-0.68	-0.7	-1.1	8.2	2.7	0.99	-0.8	1.2	3.1	7.7	1.2	3	2.8	4.5	-4.7	5.7	5.5	2.8	3.1	7.2	1.2	1.7	-1.2	8.7	-7.7
5.9	-2.6	1	-2.2	3.3	-0.82	5.7	-3.9	7.6	6.2	4.7	1.5	-5	3.6	0.3	0.22	-0.84	-0.12	-3	7.9	-2	-4.4	-0.62	0.85	1.7	1.4	-4	-3.6	7.4	5.4	2	-0.82	5.8	4	7.3	3.2	1.6	1.5	2.5	7.1	-0.84	7	2	3.1	3.9	1.7	2.4	-0.1	7.4	-0.62
5	-0.8	5.5	-1.6	1.4	0.28	3	2.1	6.1	-0.92	1.6	-2.1	-1.7	-3.9	1.5	2.6	2.6	0.02	0.46	4.4	4.8	11	4.2	-0.15	-5.3	0.65	3.5	-0.5	5.4	7.4	3.7	-4.5	3.8	0.15	1.9	2.6	2.1	-1.9	-2.8	2.9	-2.1	-3.8	-5.1	-2.5	-1.3	-4.3	2.3	0.61	1.8	-0.33
4.7	3.7	6.8	4.2	9.6	2.9	-2.8	2.4	3.3	0.54	0.61	2.3	2	2.1	-3.6	3.2	-4.5	2.8	4.5	-2.9	4.7	1.9	-0.11	4.6	1.9	5.1	0.11	4	-5.2	9.7	-2.1	-4	-3.3	2.4	-2.6	2.8	-1.9	6.2	-6.2	5.9	1.2	7.6	-4.6	3.9	-6.1	2	2.2	-12	1.3	-8.1
-6.2	2	-5.7	-0.35	-2.2	0.85	-8.4	2.9	-2.7	6.9	-5	0.49	-10	7.3	-1.3	-1.5	-15	-6.7	1	-1.4	0.06	-3	-3.2	-1.6	-0.75	2	-4.4	8.8	-7	4.9	-7	3.6	3.4	-0.74	-4.2	1.1	-4	12	-5.2	1.3	-0.84	4.6	-3.3	-2.8	-2.6	-7.5	0.25	-7.6	2.2	-6.8
-1.1	-8.6	-7.3	-6.5	-12	-2.9	-15	2.1	-5.1	-6.1	-1.8	-4.2	-2.9	-2	-1.8	-3.1	-7.7	1.8	-8.2	-2.9	-4.6	2.9	-8.8	-7.7	-4.8	-4.2	5.3	3.9	-3.7	4.3	-3.6	4.9	-4.4	4.8	0.24	6.7	-0.55	1.7	-5.7	3	-4.1	1.9	0.82	-11	-1.9	-6.8	-2.8	-2.6	-7.3	-1.2
5	-11	-5.5	-9.6	-6.4	-11	-0.95	-8.7	4.2	-12	-2.5	-5.8	3.5	-9.8	-0.41	-5.6	-1.8	3.8	1.1	-5	-3.7	-3.2	1.5	-6.2	-1.9	-7.6	0.83	-3.4	-0.88	0.27	0.34	-3.5	2.2	4.7	-3.5	1.4	2.2	-4.2	2.2	1.9	-2.6	-0.32	-3.1	-4.9	2.2	-4.9	2.8	-0.23	-0.45	-0.78
-1.9	-3.9	1.8	-7.5	-0.65	-12	3	-16	0.86	-3.4	-6.8	-3.9	6.1	0.15	3.3	-4.5	0.52	-5.3	-4.5	0.05	-0.34	-2.6	7.6	-2	-1.4	-3.5	-2.9	-5.4	2.8	3.3	-1.8	-5.7	0.95	-0.61	-3.3	5.3	1.4	2.3	8.4	-2.1	0.84	-3.9	1.6	2.3	3	-2.2	7.1	3.8	3.2	3.9
-3.4	6.5	-0.29	-5.1	2.7	-7.2	5.2	-7.1	-4.4	2.2	3.7	2.4	-8	2.1	0.06	2.8	5.8	4.6	-6.3	0.45	-0.48	13	3	-6.5	-1.5	0.3	2.5	3.9	0.83	2.1	0.12	7.2	1.3	-0.65	2.1	1.2	-1.1	-2.1	6.2	-2.1	2	-6.2	1.1	1.6	7.3	-2.3	-1.7	-3.2	2.2	2.2
1.6	-4.5	10	-0.52	9.7	0.76	6	-3.6	2.7	-1.9	9.2	-4	-1.1	1.5	-5.2	0.91	0.32	-8	-1.1	3.6	-1.5	-3.1	4	7.4	0.48	-3	3.6	-3.6	-1.6	-2.4	2.7	-1.9	6	-0.75	1.7	-8.2	-0.09	-3.2	-1.8	-5.6	1.6	-4.7	3.2	0.22	1.2	-1.9	2	-6	4.4	7
-1.6	6.5	-1.4	5.1	-4.4	4.2	-4.2	-0.59	9.9	-0.02	8.5	-2.7	2.6	0.57	-2.7	-1.7	-1.9	-0.37	5	0.76	4.2	6.5	-1.4	-0.74	3.9	-1.5	3.4	-7.7	4.7	1.9	3.1	-2.9	-1.2	8.7	3.2	-1.8	0.61	-0.23	-1	5.4	0.53	-11	3.9	1.3	-0.83	-1.5	-2	-9	-8.7	-8.8
-14	2.8	-2.5	-0.9	3.5	-1	-5.8	0.15	-1.9	-1.9	2.8	2.2	-6.7	-3.3	-3.7	-1.4	-9.4	3.1	-3.1	-7.1	0.77	5.7	1.2	-6.1	1.3	0.87	0.26	-0.95	4.5	-4.5	-2.6	0.41	-2.5	9.2	-1.3	-3.5	0.95	1	-4.7	-0.81	1.5	-7.8	-1	-3.8	-7.5	-2.7	-4.4	-5.5	-3.5	-9.6
-9.9	-2.2	-1.5	-5.9	-1.9	-0.64	2.3	2.9	-0.85	-5.2	2.1	4.2	0.76	-3.2	-1.2	-3.4	-0.53	-4.5	-4.5	-9	-8	-3.3	-2.4	-5.9	-2.6	3.1	-4.3	3.3	1.1	2.8	-1.9	0.73	2.5	11	-6.3	-2.9	-2.4	5.5	-2.5	5	0.67	1.1	2.9	-4.6	-8.6	-9.2	-3.5	-4	-4.4	-10
-8.1	1.2	-3.4	0.9	-7.8	-0.09	-0.47	2.8	-6.4	-6.4	-9.4	6.2	13	2	1.9	-1.4	-3.5	-5.2	-0.02	-0.45	-3.4	0.5	-7.6	4.3	-0.31	4.1	4.9	4.2	3.3	5.7	-5.8	0.3	-0.55	3.2	-6.5	5.2	1.2	4.7	-5.3	3.9	-0.07	6.2	4.1	3.6	-1.5	-2.6	0.81	-0.2	-2.4	-1.8
-7.6	-12	-5	-2.5	-0.91	-1	-11	-7.7	-3.3	0.88	-4.8	-1.4	0.33	7.3	5.1	4	0.31	11	8.2	5	2.5	6	1.9	6.9	-1	-1.6	1.1	0.13	-0	3.9	-1.3	-0.41	1.8	3.7	1.8	2.6	-1.9	-1.1	-2.9	7	5.1	1.1	-1.6	2.4	4	-0.84	-0.51	-1.3	-4.7	-0.78
-13	1.1	2.3	-0.47	-5.3	-5.6	-10	-2.2	-1.8	-0.71	1.1	2.6	-3.5	-1.9	-2.3	1.7	2.8	-2	0.79	-0.94	5.5	-2.7	2.4	-1.8	-6	-1.5	-2.4	-1.2	-3.6	-2.8	-1.6	0.03	0.02	-5.6	3	-4.8	-2	-1.3	0.45	3.7	3	1.4	-5	-1.8	0.55	-11	-3.6	-7.4	-5.3	-7.9
5.1	0.07	3.6	-4	-4.8	-7.3	-4.4	-5.7	4.8	-7	2.9	-0.01	6.5	-9.1	1.6	-1.7	0.28	-3.4	2.2	-3.1	0.41	7.8	-8.4	-3.9	1.6	-1.1	0.52	3.1	5.4	-8.9	-6	3.4	-0.79	7.7	-1.4	-5	1.1	-0.34	-4	-1.1	-2	-7.1	2.3	-0.79	-2	-4.3	0.12	1.7	4.1	-4.5
10	3.5	0.81	4.8	3.5	3.4	0.76	-2.9	5.9	6.3	2	0	9.8	-9.1	4.8	3.9	-1.9	-4	1.4	7	0.58	7.5	-0.5	-3.3	3.4	-1.6	-0.28	-6.3	1.4	0.69	-1.8	0.87	5.5	3.5	2.7	-3.8	0.66	-1.3	-0.72	-7.3	-2.5	-8.2	0.06	3.3	4.5	-1.1	-6.8	2.2	-3.4	4.8
-0.97	-9.9	-0.26	-0.1	12	-2.6	2.6	-0.66	-0.85	3.2	-2	-3	-0.91	2.5	1.9	3	1.2	-2.5	-1.2	4.1	4	1.9	-0.85	1.2	1.8	-0.27	0.86	-9.1	-0.94	-3.1	-2.5	-4	-4.1	-1.3	6.1	-3.5	1.4	-6.4	6.7	-7.8	0.09	-2.4	0.41	3.4	5.2	-7.5	1.5	-6.4	3.5	-5.1
-1.1	-8.4	-0.23	-7.4	-2	-14	-2.3	-2.1	3.6	-7.9	9	-9.1	-0.36	3.7	2.1	1.7	12	1.2	4.5	6.1	3.9	-5.1	11	11	-1.2	-11	6.9	-2.1	0.95	-3.3	-1.1	-6.5	-3.8	-4	1.7	-5.1	5.5	-10	0.34	-8.4	3.6	-6	-3.1	-6.2	-4.6	-7.6	-0.91	-3.5	-3	-4.5
2	-5.9	-0.99	-11	-3.4	-13	-0.31	-13	13	-9.9	4.6	-8.8	-3.4	5.9	0.08	-0.06	-1.9	3.2	-2.5	7.6	1.7	0.64	-2.5	3.2	1.5	-7.4	5.5	-1.2	1.1	-1.3	-1.5	-0.14	-0.87	0.33	4	-6.2	3.4	-6.7	-2.6	-0.64	-0.08	-15	-0.25	0.62	2.3	2.7	-5.3	-6.9	-5.5	-2.1
6.2	-2.1	5.3	-2	7	3.9	11	-1.5	15	3.9	2.1	3.9	-9.2	11	4.2	4.9	2.2	5.6	-6.1	7.6	-5.2	5.6	-4.2	9.9	2.5	2.5	6	-1.7	2.5	1.3	2.9	1.4	7.6	2.8	2	0.57	-1.2	-2.5	3.6	0.96	-2.9	0.38	3.8	7.9	0.41	8.9	5.2	1.2	-0.89	1.6
0.59	1.3	2.9	-3.3	2.6	4.3	7.1	7.9	1.6	6.6	5.5	-2.9	-5.1	11	-3.2	6.7	-4.5	6.7	-0.04	9.4	-0.43	1.4	1.4	9.4	0.88	4.7	-4.7	4.6	-7	2.5	3.9	6.5	-0.69	1.6	0.33	0.28	-5.3	5.8	3.1	1.6	-1.3	4	1.4	2.1	-2.8	5.7	4.7	-0.45	1.4	3.5
-0.05	11	-4.9	2.1	-4.1	2.5	-3.7	6.1	-6.3	-8.4	3.4	-6.6	-4.2	3.2	2.1	5	-1	0.66	-0.74	9	0.14	4.8	0.86	5.1	-3.5	3.2	-4.4	-2.7	-4.2	-3.1	3.8	1.6	-3.4	-0.78	-0.75	-0.94	0.26	3.6	5	-4.3	-0.8	-3.5	-3.4	-3.5	-3.1	4.6	4.5	-7.1	6.1	0.03
-7.2	4.6	-3.6	3.9	-0.63	4.6	-0.13	-0.97	0.35	-9.9	-1.2	1	-4.8	0.73	1.4	4.2	3.7	0.33	-0.56	4.6	5.4	6.3	-2.3	0.34	1.1	4.5	3.4	0.6	-0.23	6.3	0.16	1.6	3.4	6.5	1.1	6.2	-0.25	5.9	1.1	0.39	-1.7	3.1	-0.46	-7.3	-1.1	2.7	-0.58	2.7	2.6	6.5
-3.9	0.6	-3.9	0.86	-3.6	3	3.6	-5.7	2.1	-4.9	-5.3	-3.5	-5.3	9.1	0.29	8.6	3.8	15	1.3	8.4	8.1	4.3	2.6	-3.9	3.9	-2.4	-3.5	4.8	2.2	0.96	-1.9	9	4.4	-3.4	-3.1	-0.84	-2.9	4.9	-2.2	-2.1	2.7	-4.1	5.6	-6.8	-7.5	-0.34	-2.7	11	1.4	5.3
0.87	3.7	6.6	-6.2	0.66	-3.9	2.1	1	6.8	12	2.7	-11	4	10	0.5	11	8.4	-0.78	-0.31	2.3	-0.19	5.5	2.8	-1.5	3.9	-0.85	1.4	-5.7	2.6	0.2	2.7	4.9	0.24	-8.4	-0.08	-7.2	0.93	-0.82	0.93	5.1	4.7	-9.1	9.4	1.4	-4.4	-0.47	8.3	11	2.4	5.5
11	0.07	6.8	-2.7	9.5	3.1	4.6	-3.5	-4.2	2.3	4.6	-3.2	5.4	1.8	1.7	5.7	0.81	5.3	8.6	3.5	0.21	11	9.3	1.5	1.7	-1.2	-1.1	-6.3	3.4	-1.8	-4.6	-2.5	-0.6	4.4	-1.4	-3.5	1.3	-4.1	-4.7	-0.03	0.84	-8.8	0.87	1.9	5.2	-1.4	4.5	7.4	-0.63	7.8
-7.2	-2.1	2.5	-4	9.8	0.13	4.6	1.3	-3.6	2	1	-6.4	3.5	6.3	3.6	0.8	-3.8	2.6	-0.08	-1.2	-1.7	3.9	4.4	-3.7	-1.2	-0.75	1.5	4.3	1.4	-1.4	0.3	3.7	1.4	4.3	-0.73	-5	-1.7	1.7	-0.77	-3.3	5.3	1.2	-4.7	0.87	-6	2	-3.1	5.7	-1.9	15
-6.5	-6.5	5	-2.3	-6.4	-6.3	3.5	2.1	-1.4	-4	8.1	-6.2	3.2	-1.2	-10	-8.3	-5.6	-8.5	-9.3	-12	-4.3	-13	2.6	-1	3	-2.9	1.1	0.49	-3.8	1.7	1.6	-1.3	-7.1	-5.6	-4.1	3.7	-3.2	7.9	-3.9	1.3	3.6	-2.1	-2.7	-0.26	-5.9	-1.8	1.2	-2.1	-2.8	3.6
6.9	0.42	5.5	-3.9	-5.2	-13	3.5	-4.2	-5.1	-6.3	6.7	-6.9	5.6	7.6	-7	-3.2	0.73	3.6	0.55	-6.5	1.8	-5.1	-0.91	1.2	1.5	4.4	1.5	-1.9	3.1	-4.5	0.72	-7.2	1.4	-6.7	-6.1	-0.21	2.6	1.7	1.5	-3.2	-2.5	1.5	-0.24	2.8	-0.83	-4.3	-3.6	-5.4	-1.3	2.2
6.4	1.9	-5.1	-4.9	-10	-11	-9.2	-11	-5.5	-3.1	-3.4	-0.77	12	3.1	5.4	1.9	-5.5	-8.2	0.96	0.25	-2.9	0.1	-5.9	1.8	-6.5	4.8	1.2	2.5	3.4	1.2	-1	-4.1	3.4	0.42	0.26	-1.5	0.02	5.7	0.64	0.55	-1.5	6.2	-3.5	-1.9	-6.7	-3.3	-8.9	-2	-6.1	-1.8
-7.9	-4.8	-4.8	-3.7	-4.8	-0.43	-15	-10	-7.2	2.1	3.1	3.8	-2.8	-0.84	0.29	-0.45	0.97	-11	2.4	6.2	-2.5	-4.8	-6.9	0.35	-4.2	-0.89	-0.58	-6.7	-1.6	1.6	-3.5	0.39	-2.1	3.5	-2.4	2.3	-0.7	-3.6	-5	-1.1	-2.8	-1.2	-4.5	-4.7	-4.2	-2.7	-2.2	1.1	4.2	0.65
-12	-0.72	-5	-3.6	-2.5	-1	-7.1	-4.4	-12	0.53	-0.8	-0.07	-3.5	5.3	-3.5	-0.87	-1.2	4.4	3.9	3.4	-2.4	0.83	-1.2	0.4	-1.2	0.52	-4.2	-4.6	-2.2	-6	-2.4	1.2	-3	5.5	-2.7	-1.3	-2	-0.28	-0.92	-0.72	-0.07	0.71	-3	2.3	4	0.61	1.1	7.9	0.58	-3.8
-4.3	9.8	4	1.6	5.4	-0.29	-1.3	4.8	-2.9	7.2	4.6	3.2	-5.5	0.31	2.6	9.5	2.4	2.6	-1.2	5	-0.45	-0.69	0.25	-4	2	2.5	-4.9	3.5	-2.2	1.9	-1.3	2.2	1.4	-1.7	3	-1.7	0.82	7.7	-3.7	11	-1.6	-3	4.4	4.8	3.2	-0.26	5.8	-1.1	2.8	-1.7
-4.5	2	7.5	0.75	7.7	1.5	4.9	7	5.5	13	12	-0.55	-7.8	-2.5	2.6	3	7	7.5	9.5	7.4	-1.7	-2.4	3.9	2.3	5	5	4	15	-2.4	11	3.7	14	-3.1	4.3	-1.9	1.6	1.6	11	6.8	17	3	2.2	2.8	10	2.5	7	2.6	-4.4	7.8	-3.3
7.7	-6.3	5	1.8	4.4	-0.05	-1.5	7.7	-5.2	11	10	-0.2	5.9	-1.2	-2.3	3.3	1.5	6.3	11	-2.2	-6.5	3.3	6.2	0.55	7.2	-0.24	0.81	-0.46	2.2	2.4	6.3	3.7	-3.6	-7.8	2.5	3.2	2.2	1.7	0.34	-0.73	3.6	-4.8	1.1	1.8	-1.5	-5.8	-4.7	2.1	-2	1.5
-0.68	-11	2.5	-4.4	7	-1.6	0.07	4.8	2.4	2.8	14	-0.84	-2	-3.4	-4.2	-7.4	-3	-4.8	1.3	-3.1	-3.9	-6.9	6.3	1.5	2.4	-2.1	-1	3.5	7.4	4.8	-0.82	0.38	1.5	-5.4	3.9	7.1	5	-6.8	-0.75	1.7	0.91	1.4	3.3	-0.72	4.6	2.8	3.5	2.2	1.5	1.8
-5.5	-1.3	6.5	-3.9	11	2.6	-1.7	-3.2	3.2	-12	10	0.69	4	0.86	0.5	-7	4.6	-3	-2.1	-0.19	-0.51	-8.8	7.5	-3.5	2.4	-7.7	5.3	6	7.2	5.8	-1.8	-3.2	2.5	-6.5	6	1.3	3.4	-1.9	3.5	4.3	-0.18	3.8	0.8	-7.9	-0.99	3.4	8	2.2	7.1	0.72
3.9	1.4	6.8	-8.4	3.5	-7.9	0.14	-8.4	4.7	-4.9	6	-13	8.6	-6.7	-0.87	-0.91	6.6	-2.8	-1.9	0.38	2.2	0.61	7.8	-0.16	-1.8	-2.4	1.5	-1.3	-0.93	-4	-2.9	-12	2.1	-3.3	-4.9	6	-2.2	0.36	-1.1	-1.5	-4.7	0.81	-3.5	0.72	5.8	-0.91	11	8.8	13	4.1
-4.5	5.6	-7.7	0.4	-15	-2.6	-14	-2.4	-5.5	-0.22	-4.8	-2.9	-7.8	-0.89	-0.59	13	-4.3	-3.1	-4.8	1.9	-0.64	4.4	-4.4	3.2	-6.1	3.3	-9.2	-10	-2.5	-8	-6.5	-12	-7.7	-2.7	2.8	1.1	-4.3	0.82	-0.7	-7.6	-4.2	-2.4	-3.6	-2.7	-2.3	-0.82	-0.21	-0.09	-3.5	6.4
-1.7	3.4	-6.9	2.4	-1.4	3.4	-10	4.2	-10	9	-3.1	0.48	4.2	2.6	1.5	-0.33	3.6	-12	-0.85	-2.8	-6.1	-4.9	-2.5	0.57	-1.8	3.7	-2.8	-4.6	-4.4	-8.4	-5.7	-12	-3.8	-3.2	-2.5	-0.96	-2.2	-1.3	-2.5	-9.3	0.53	-0.71	0.83	-0.93	-8.3	1.1	1.4	4.9	-6	2.1
5.1	-4.2	0.25	-4.5	-3.1	-7.2	5.5	-4.2	-1.7	2.3	-3.2	-6.4	1.8	-4.5	-3.7	-5.5	-0.99	3.2	3.1	-5.5	-3.3	-1.1	6.2	-0.62	-4.2	-6.2	0.83	1.7	-2.1	-0.66	0.27	0.56	-2.4	6.7	-3.8	-6.2	2	-4.7	-0.05	6.4	-6.9	5.5	-5.1	-3.9	-0.59	-0.42	12	2	7.8	0.44
12	4.8	5.5	3.5	6.3	-6.2	13	-7.9	7.1	-0.49	2.6	-0.3	-1.9	-4.4	4.4	-5.3	5.1	-0.94	4	-1.6	4.9	-1.2	0.18	3.2	-5	-0.93	2.2	-7	3.4	2.1	-2.4	-9.5	-1	-6.3	-0.2	2.7	-4	-4.8	0.42	-3.2	-3.4	0.99	0.02	-6.2	-1.3	4	7.9	2.5	6.1	2.5
0.53	-7.4	5.3	-4.7	3.1	-0.96	3.1	-5.4	3.8	1.1	-4.5	-2.5	-7.3	1.4	0.01	0.15	-1.4	4.7	-6.3	-5.1	0.96	-3.3	-0.66	2.7	-0.13	0.04	0.31	5	1.4	-5.8	1.4	-7.7	-0.88	-6.3	5.6	-0.44	-2.1	0.79	2.6	-4.9	-0.61	7.1	0.97	1.4	5	2	-7.4	0.99	-0.08	3.7
-3.5	5.3	5	-1.5	3.7	0.81	-1.3	4.8	-4.6	7.2	3.3	1.2	6.2	11	2	5.5	5.2	2.2	-5.5	6.3	12	3.1	2.1	8.3	-1.5	3.9	2.4	7.4	8	-0.22	0.89	1.3	-4	6.5	7.7	5.6	-1.1	3.7	3.5	7.2	4.7	8.7	4.9	12	5.7	7.7	-12	3.6	-5	0.99
6.4	8.3	7.2	6.2	-2	-0.18	2.6	5.7	0.74	9.7	4.2	5.2	14	4.5	-4.5	2.2	5.5	8.1	5.9	5.8	-3	2.1	6.8	6.2	2.5	0.02	-1.3	0.14	4.4	0.81	-0.83	4.5	7.1	5.2	3.6	-0.02	0.98	2.5	-2.1	5.5	5.1	0.94	1.7	-1.4	4.3	8.6	-7.2	2.8	-11	-2.1
1.3	0.65	4	1.9	-0.19	1.7	8.4	5.3	5.8	0.11	2.9	5	4.3	5.1	5.6	-5.5	-1.2	2.9	5.7	1.2	-3.2	3.4	-2.4	1.8	0.1	1.6	1.1	6.9	-0.04	-0.45	5	5.2	3.2	3.4	0.24	-2.2	1.1	3	-1.4	6.4	3.1	1.7	0.03	4.7	5	5.1	3.6	-1.3	-1.8	-2.6
6.8	-4.6	4.6	4.5	-2.7	3.4	4	5.8	6	0.54	-7.7	6.7	-5.4	-11	3	0.32	-11	-4.1	-0.24	-0.54	3.3	-6.2	-1.6	0.73	2.1	0.51	1.1	-6	0.51	-10	0.86	-6.4	2.6	-1.9	0.81	-7.2	-4.1	-4.5	3.8	-9	7.2	-3	-3.3	-0.09	-2	2	-0.09	1.7	-3.9	-0.91
-1.3	2.9	4.8	5.8	2.4	3.9	0.05	-3.3	-6.5	2.3	1.4	4.6	-10	-3.5	-1.4	2.7	-4.3	-2.5	0.13	-3.8	2.7	-0.03	0.02	-8.7	1.6	-3.5	4.5	-4.9	2.6	-7.1	-1.3	-7.5	-10	-5.6	2.6	-4	-2.4	-12	-0.05	-15	-0.68	-4.8	-4.6	-7.5	-5.3	-5	-13	8.2	-10	4.8
7.7	8.8	8	0.39	7	2.3	3.3	0.43	-2	14	4.9	-0.72	-12	-3	-1.6	0.88	-4.5	-2.4	-4.5	2.2	-4.9	4.8	0.98	-6.5	1.9	2.5	1.1	-1.4	5.3	2.9	-4.9	0.04	-4.4	-4	-1.3	3	1.6	-4.6	-3.1	-3.2	3.9	1	1.8	0.56	-6.8	-0.92	-5	3.5	-7.2	2.5
9	15	9.3	8.4	16	5.3	3.4	5.8	-6.8	10	7.2	-0.16	-2.5	-2.3	2	-6.6	-1.8	2.4	-6.1	-4.1	-0.28	-9.8	-7.4	-2.5	-2.7	3	5.7	-0.86	4.2	4.2	2.9	-3.6	3	0.85	1.8	0.06	4.6	0.36	1.2	-5	2.9	3.9	0.03	1.7	-0.12	4	1.1	0.89	0.43	7
6.7	14	6	6.6	5.3	1.8	10	11	4.2	17	6.1	2.4	1	5	5.3	-5	5.2	16	7.5	-2.9	0.57	-0.05	0.11	3.5	-5	1.2	-1.5	-1.8	-3.4	-1.1	2.8	-1.5	3.8	1.1	-5	0.09	0.55	0.43	7	-3.3	-0.95	-3.3	-3.2	6.4	6.4	3	-3.5	-0.93	-5.4	-1.5
-3.3	2	1.8	6.5	-0.74	11	2.4	11	4.4	17	2.5	3.3	-2	-1.8	8.9	0.93	3.8	8.5	0.06	-1.2	0.65	1.7	2.1	1.6	4.3	5.5	-1.6	2.3	-0.85	1.4	4.7	-1.3	8.3	-4.3	-2.5	3.9	2.5	6.8	6.2	-5.5	-2.3	5.6	2	8.2	6.5	10	0.14	1.8	-0.95	1.8
-11	-1.7	-4.2	4.5	7.2	1.6	-0.58	5	-12	-4.5	3.7	1.7	-3.4	-3.4	5.3	1.5	-4.8	-3.1	-0.51	-2.8	-1.6	-0.6	1.6	1.3	5.4	2.2	4.2	7.1	-0.96	8.7	4.5	-2.6	3.6	-9.7	1.5	1.1	6	3.8	5.4	-0.32	4.1	8.6	3.9	-5.7	1.3	3.6	-0.58	6.7	2.9	1
4.1	-1.1	-6.1	4	3.4	3.6	6.2	-1.5	-1.3	-14	3.1	5.7	3.2	0.42	-0.14	0.47	-1.7	-6.4	0.04	0.54	-2.7	2	-3.9	4.8	2.8	-3	4.8	-2.8	-6.4	1.2	1.6	-6.3	2.3	-7.5	-1.8	-0.29	5.7	-7.5	1	-9.9	-1.9	2.6	-0.56	-7.1	0.89	-7	-1.1	9.6	2	3.5
12	4.8	2.7	-0.09	0.27	4.3	9.4	0.35	0.69	5.5	-0.66	3.7	8.1	4.9	-1	-0.51	-4	-9.1	-0.1	-5.1	3.3	-6.6	1.5	-4.9	-3.6	-4	4.7	4.4	-3.4	-0.35	1.1	1.3	1.5	-3	5	-3.3	-2.2	-9.6	-1.6	-13	-1.1	2.6	3.1	2.8	5.1	-3.7	1	-2.3	-4.3	-1.2
6.1	-2.6	1.6	-0.25	-0.81	-2.7	2.6	-1.8	-0.16	1.1	-1.3	-0.02	1.8	-5.8	0.17	-2.9	-5.6	-11	-0.86	2.5	4.7	-1.8	1.4	-5	-0.5	-5.8	-1.8	8.5	0.31	-5.4	0.66	-1.1	-3.2	-4.1	1.3	-5	-7.5	-3.9	-1.8	-2.5	-6.7	0.54	-0.1	-4.5	-1.4	-0.87	5	-2.8	4	-10
-1.9	7.8	-5.8	0.85	-3.5	0.25	1.2	3.9	1.2	2.7	-4.4	-0.27	1.8	9.7	3.4	-3.3	-3.1	-8.4	-4.6	3.2	2.6	-1.8	3.3	-3.5	-0.85	-1.6	-2.1	1.9	-5.9	-0.18	0.49	-3.6	0.18	-3.4	-5	2.1	-3.4	2.8	-1.1	-0.43	-8	-6.2	-0.32	-5	0.32	-0.58	2.2	-3	-1.1	-5.1
-12	6.1	-9.3	4	-6.1	11	-4.5	9.8	-3.9	21	-2.5	4.2	9.3	2.2	-2.9	-1.1	6.8	6.8	-0.62	3.1	3.1	-0.77	1.1	3.6	-0.86	7.7	-6.2	4.8	3.2	1.8	-4.2	0.02	-0.12	1.8	-2	8.3	-1.9	7.5	-2.9	11	-3.1	9	-3.1	7.7	-2.8	5.6	-0.78	1.8	-9.9	2.3
3.7	-1.1	0.76	6.8	-6.1	10	-4.3	10	3.9	5.5	-1.3	9.6	-0.7	3	1.4	4.1	4.2	4.9	-0.39	6	3.1	3.5	2.4	2.2	0.72	4.8	-6.5	-2.2	-6.5	0.3	-0.55	-7.8	-0.29	-4.5	5.7	5.6	0.64	0.05	1.9	-3.7	-0.01	0.03	0.82	4.1	3.4	4.2	2	6.8	0.83	0.07
8.6	-5.8	-1.3	-0.93	-4.4	1.2	4.3	0.35	6.8	-5.1	-1.1	-5.1	0.25	-5.1	4.5	4.3	0.35	6.3	5.3	-5.6	4.5	-1.3	0.24	-3.5	0.79	0.75	-0.77	3.5	-4.8	-2.4	0.4	-2.5	-4.4	-6.9	2.4	2.4	-2.8	-7.6	2	-10	0.49	6.7	5.6	-6.8	-1.7	-12	1.9	-3.9	-3	-4.7
6.8	-9	1.9	-2.3	0.45	-5.5	6.7	-5.7	8.1	-14	5.6	-2.5	5.1	-10	4	1.9	9.4	-7.3	2.5	-9.3	0.97	-0.69	-5.1	-6.3	-0.9	-1.8	3.9	-1.3	4.7	6.7	-2	-1.2	-8.1	-4.3	6.9	7.6	-0.66	-5.9	1.9	-6.9	0.34	5.1	5.7	-8.1	1.5	-6.8	0.18	-7.5	3.3	-5.2
5	-4.2	-1.6	-0.9	7	-8.5	7.2	-7.3	7.8	-9.8	-4	-3.3	-2.6	-3.4	-0.09	1.5	-0.86	-5.1	-0.84	-0.46	-0.14	4.8	-1.1	-2	3.3	-9.2	-0.39	-11	4.6	2.5	3.4	-4	-3	-3.7	-3.5	9.7	1.8	-9.6	1.6	-7.7	3.3	2.8	3.5	-8.8	5.2	-2.3	0.53	3.5	3.4	-3.3
-11	5.1	-5.8	3.5	-5.8	-0.68	-4.4	-5.3	-3.7	8.5	-3.4	-6.5	0.3	7.2	-2.8	5.2	5.9	4.7	-0.69	1.2	-2.9	9.2	1.9	6.7	-0.25	-6	-0.65	2.6	4.7	1.2	3.8	2.6	1.1	-0.28	-1.9	1.2	3.9	-1.4	-3.7	-1.4	0.42	-7.1	2.2	-5	3.4	6.2	2.4	7.2	-2.2	5.7
-3.1	2.7	-3.8	2.6	-14	2.1	-14	3	-14	5.6	-10	0.09	-7	5.9	0.32	1.1	2.5	0.99	0.44	0.23	4.1	-6.7	-7.7	8.3	-5.5	5.4	-1.6	-2.8	2.8	-5.5	-4.4	1	-2.8	-3.3	2	-5.3	4	-3.1	-0.12	1.3	0.56	-5.1	-1.4	1.3	1.3	2.4	-2.4	2.3	-4.6	10
6.5	-4.1	0.5	2.6	-1.9	6.6	0.05	3.3	-0.68	-4.3	-11	1.5	-5.6	-1.5	-2.9	-2.5	1.5	-0.62	0.19	2.3	2.8	3	1.8	1.4	0.07	1.7	6.6	-4.3	2.7	-2.2	-1.9	-3.5	-2	0.33	1.6	-0.82	0.21	-4.3	-0.42	0.65	-1.9	-5.5	-3.4	-0.51	0.88	-2.2	-3.7	-0.39	-2	0.68
-2.4	-7.3	-2.5	0.93	2.5	0.24	4.6	0.03	11	-5.7	-1.1	0.8	3.1	-6.4	1.2	-2.5	-6.5	3.1	11	-7.1	4.3	4.5	3.1	-11	-3	-3.3	2.4	-5.1	-4	-3.7	-1.2	-5.9	-0.57	-8.4	-1.7	-6.7	-0.03	-4.6	-1.6	-3.7	-0.01	-5	-1.1	-2	5.8	-6	4.4	-0.52	-1.1	-5
-0.85	-1.5	1.6	-4.2	1.1	-3.2	2.6	-5.9	6	0.5	1.6	-6.7	8.8	3.6	0.52	-0.38	-11	-2.9	0.74	-2.9	0.86	-6.6	8.4	-2.6	-2.5	0.01	-5	8.8	-5.1	-0.26	-1.3	0.27	1.5	-2.9	-1.1	-0.2	-3.6	-1.9	-3.4	1	-0.24	3	-4	-5.5	-0.21	-2.7	0.16	-5.9	0.89	-7.8
-7.7	6.2	-4.8	6	-5.2	0.78	-2.2	-2.8	-5.7	-2.4	-6.7	-2.1	-8.4	-4.2	0.25	1.3	-5.1	1.8	-6.7	-4.6	-3.2	4.3	-8.6	0.8	-1.6	0.47	-6.2	-0.65	-8.4	-4.8	-2.1	-8.7	0.49	-2	-3	-0.9	-2.5	-6.6	-3.5	-7.8	-5.7	-3.3	1.4	-3.8	-2.6	13	1.3	2.7	-2	-3.9
2.7	11	-2	8.8	-4.3	7.2	1.6	13	2.3	3.5	-1.4	4.3	-5.5	5.2	-0.94	-2.1	0.74	5.7	0.05	-0.86	-4.8	2.1	-0.8	-0.4	-0.56	0.09	-2.1	-0.77	-6	4	2.5	0.51	-6.7	3.6	-1.4	-0.2	-1	-2.7	-1.6	1.2	3.5	-7.5	0.12	2.3	1.8	0.23	5.2	3.9	0.2	7.7
6.1	9.1	5.5	5.7	1.3	12	3.5	10	4	13	-0.05	5	7.1	1.9	5.7	0.86	1.5	-4.4	-2.4	0.82	2.2	-8	-3.6	2.4	0.61	1.7	-4.4	7.1	-1.8	1.5	-2.2	0.9	1.9	1.3	2.2	3	0.69	2.6	-3.5	6.1	1	9.8	0.99	6.3	0.59	-3.5	5.2	6	2.1	9.4
0.87	-3.6	7.3	3.1	5	4	0.06	4.8	5.8	3.2	-0.41	1.1	0.96	-3.2	0.14	4.6	-5.4	-0.42	-3.7	2.7	1.8	9.1	-0.18	-7.5	-0.74	-4.5	-0.66	-6.1	2.4	-4.1	1.6	-5.4	-2.1	-3.9	2.2	-2.9	2.6	-10	-1.3	-5.7	-3.6	3.7	1.9	-13	7.3	-16	3.3	-5.5	6.1	-6.1
-9.3	-1.5	-2.6	2.5	1.6	-4.5	0.82	-4.8	0.56	-1.7	7	-5.2	11	-8.8	-5.2	-3.5	5.3	-1.8	2.9	-5	-4	3.8	3.2	-4	0.25	-0.71	0.07	0.01	2.7	-0.9	2.5	2.2	-7.7	0.23	3.1	0.26	-2.7	-6.7	0.19	0.15	0.65	1.9	-1.5	-6.9	6.6	-1.9	-9.6	1.5	0.08	-4.5
-1.4	2	1.2	0.35	6.2	0.1	1.6	-1.5	8.5	18	1.6	-2.4	-0.7	-0.61	-1.3	2.6	0.11	9.7	5.1	4.7	-3.9	9.9	-2.9	6.3	1.2	0.07	2.8	3.9	4.5	-1.5	0.42	8.7	1.9	3	1.3	0.66	5.8	1.3	2.5	4.4	4.4	-4.3	5.3	2.7	2	10	-4.3	3.3	-1.7	5.6
10	-2.7	-0.88	-0.22	-1.3	-7	6.3	0.19	8.5	6.5	-5.8	-8.5	-9.6	4.4	-1.2	3.8	-0.31	4.1	1.6	6.3	1.7	-1.3	-5.8	3.4	3.8	0.36	3.8	5.9	2.7	3.9	2.7	7.8	-0.22	-0.2	3.2	0.69	0.35	3.2	1.7	12	-1.8	11	3	1.9	-3.1	2.5	1.4	8	1.1	3.5
1.7	-0.99	-1.5	-2.1	-12	-11	3.7	-3.5	3.8	-6.8	-6.2	-3.7	1.9	-5.3	4.6	-0.35	1.3	7.3	4.8	0.65	0.12	-1.2	2	4	-4.1	-9.2	5	-5.8	1.7	-1.5	4	-1.8	1.1	-5	-2	0.06	-5.2	-6.7	3.1	7.3	-4	0.1	0.63	-1	6.4	4.3	4.1	6.4	2.3	7.1
-5.3	-2.4	-2.7	-1.9	-2.9	-2.3	-0.75	-4.7	2.4	-14	-4.8	3.1	1.7	-1.9	0.87	0.48	-3.2	7.7	3.1	-5.2	-4.2	3.2	-3	-2.8	-1.1	-1.3	6	-7.8	3.9	6.1	2.7	-6.2	-0.14	-10	-1.4	-4.1	-0.29	-3.1	1.2	-3.7	-2.4	-0.15	2.9	-7.5	2.8	-9.6	8.3	1.2	10	5.5
-6.2	0.85	2	5.9	0.01	6.1	2.3	0.65	-1.2	-11	3.9	-1.6	-2.1	11	1.6	-5.2	-2.8	20	0.33	-2	-2.5	10	-1.2	-8.9	3.3	3	2.6	-9.9	3	5.6	2.6	0.44	3.6	-0.15	-2.4	4.7	-2	-0.43	-0.27	3.9	-2.4	0.1	4.8	1.8	11	3.1	-5.5	0.53	4	1.6
9.1	1.4	-0.17	-1.6	-4.7	-2.1	2.2	0.94	4.6	-9.1	2	-1.6	-2	-3.8	-6.4	-5	4.9	3.5	-2.2	-3	2	-1.2	4	1.9	0.75	-2.4	2.1	-1.6	-0.89	-3.6	0.47	3.1	4.7	-3.2	2.3	3.5	3.7	-3.7	-0.65	-1.7	3.9	3.5	4.5	-1.5	1	2.5	-6.5	-2.6	-2.2	-3.6
2.2	-3.9	7.6	-2.5	3.8	-1.2	5.1	-5.4	7.5	-7.6	7.4	0.23	-6.5	2	-4.6	-3.4	-5.4	5.5	-3.1	-3	-2.1	-3.5	3.3	0.69	4.6	-7.8	3.7	-7.4	2.9	-3.1	4	-4.4	1.7	1.1	4.8	-5.9	5.2	-7.5	1.1	-9.3	4	-12	3	1.8	-0.37	-0.86	-5.3	-6.3	-4	-1.7
-1.4	-3.9	-4.1	-4.2	5.2	1.2	4.5	-0.19	14	-1.1	2.1	0.35	-7.3	2.6	1.4	-1.7	5.6	1.4	-3.1	5.5	-0.99	5.7	-0.78	-0.06	1.1	-2.1	0.1	-11	4.7	-6.3	-5	-3.7	-5.7	11	-2.6	-2	4.5	-2.9	-1.1	-5.8	-0.74	-2	1.2	7.4	0.2	4.7	6.8	0.65	1.2	2.3
1.9	0.7	1.9	-1.1	-4.7	2.8	3.5	-3.2	2.7	2.1	2.1	6.8	-0.9	2.5	-3.2	4.2	-0.75	9.8	2.2	4.3	0.6	6.2	5.7	8	1.2	3.2	4.6	1	-0.19	-6.5	-0.16	7	0	9.6	1.3	0.54	-2.3	-3.3	-1.7	1.8	-0.82	-5.4	0.03	8.5	-10	8.8	5.9	0.39	4.6	-3.8
-3.2	4.3	-1.6	5.9	4	10	-0.2	8.9	-0.6	6.1	0.52	13	-9.3	-3.4	-2.6	6.2	4.9	8.2	-1.9	0.92	2	6.2	-3.3	5	-6.9	3.9	-1.4	3.4	3.3	4.7	-0.62	8.9	1	10	3.4	6.1	-4.6	8.7	-2.7	6.5	2.6	3.5	-1.9	5.5	3.1	6	-2.4	-2.3	0.46	1.3
4.2	-1.7	5.2	2.5	2.1	6.4	-2.6	8.4	-9.5	-7.3	-1.4	8.4	-1.4	-2	0.94	-2.2	-0.86	3.1	-4	2	-1.6	12	0.85	-1.7	1.3	2.9	-0.76	3.5	1.3	7.6	3.1	3.5	2.3	3.3	1.4	11	-2.1	7	3.4	12	-8.7	3.2	-0.92	-0.57	0.72	8.3	-3	10	3.5	5.8
-4.1	2.1	-3.5	7	-3.2	7.7	-5.1	3	-9.3	-16	-10	15	-0.36	8.2	4.5	6.3	2.8	14	4.2	11	1.3	11	-2	-6	1.2	-2.3	-2.8	12	0.49	8.6	2.7	11	2.6	-3.1	-1.4	9	-4.8	8.4	-0.6	14	-1.5	2.5	-2.2	1.9	-10	8.7	2.1	5.9	-0.56	8.1
1.1	-5.6	-10	2.7	-1.2	4.4	-5.3	-4.6	-2.5	-8.1	-1.4	8.2	-4.1	-11	-5.6	-4.8	0.5	-7	-4	-3.1	-2.7	-5.8	-7.8	-2.4	0.82	5.7	-3	-2.6	-1.5	8.5	-1.6	6.7	-4	0.15	-1.3	2.7	2.6	2.5	-0.84	8.5	-1.4	5.9	-2.8	2.8	-8	6.8	-0.82	-2	-0.32	5
-7.1	-4.3	-6.5	-3.7	-3.3	-2.1	-9.5	-6.3	-10	-13	-2	0.98	2.2	3.7	-5.7	-7.4	-2.1	-1.4	-3.6	-6.5	-3.7	5.1	-4.4	-5.3	-0.45	-2.6	-1.3	2.1	0.21	-2.3	0.85	0.03	-0.76	3.8	-4.4	-0.54	-1	-1.9	-1.1	-11	-3	-0.51	-0.46	-0.75	-4.2	9.4	1.4	-1.5	7.9	-2.3
-3.1	-2.3	-2.1	-4.2	2.5	-1	-1.9	-2.1	-10	4.9	-0.37	-0.86	5	5.3	0.16	-3	-4.7	-2.5	-1.2	-1.4	0.89	0.2	1.4	1	-0.75	-0.75	-5.5	3.3	-0.56	-1.4	1.2	1.5	-2.7	-0.47	-4.7	2.8	-3.2	1.8	0.24	-0.67	0.8	-4.6	-7.8	4.7	-4.2	4.2	3.8	-2.1	2.3	-0.46
1.2	1.2	1.1	-0.58	2.9	1.8	4.1	-2.2	-1.7	4.2	-0.01	0.58	7.3	3.3	-0.32	1.7	-3.6	-0.14	1.5	0.51	2.4	-3.6	-0.66	2.8	1.5	6.4	-6.3	3.7	-0.95	6.8	-1.2	0.79	-5.7	9	0.12	1.9	-0.47	4.8	-1.8	5.4	2.5	3.6	-2.1	9.6	1.2	8.8	-3.6	-0.61	-2.5	2.7
3.5	1.2	3	-0.03	0.25	5.8	-5.9	-5.3	-4.5	1.5	-2.7	2	2.7	4.4	-10	1.9	-9	9.6	-8.4	2.1	1.9	3.4	-7	11	-1.5	6.5	-5.2	-3.6	-7.1	8.9	-3.5	-1.9	-4.7	9.9	-4.5	3.8	2.8	8.4	-3.9	6	3.6	4	-3.9	9.5	2.6	4.1	-7.2	8.5	-0.91	8.6
-4.8	1.5	-4.8	-5.2	-5.7	-3.7	-10	1.3	-4.6	2.9	-2.8	1	5.2	-6.7	-1.2	6.3	-12	8.7	0.33	5.5	-1.6	5.2	-0.42	2.1	-4.3	-7.7	-0.51	-2.7	-1.1	-3.9	-1.6	-0.21	-4.6	-1.9	-7.7	-1.8	-5.3	-4.1	-1.2	-1.8	-0.19	-9.2	-1.7	0.14	-1.9	-4.6	-4.4	-4.4	-3.6	2.5
1.6	-2	-6.1	-3.9	-3.4	-6.9	-7.8	1.4	-5	-14	-7.9	-0.03	-1.7	0.02	-3.6	2.6	-0.35	-8.2	4.3	4	-2.3	-6.6	0.25	-3	-1.6	-10	2	2.8	0.57	1.4	-2.8	-0.4	1.1	-0.66	-2.1	-1.8	-2.8	-2.3	1.6	8.1	-3.5	-1.4	1	-3.5	3.2	-11	0.18	-7.5	4.4	-9.2
3	-9.8	-7.2	-5.6	0.31	-4.3	-3.8	-14	-5.5	-19	-3.5	-1.3	5.5	-1.4	-4.4	-5.5	-0.47	-15	1.5	-0.31	-6.7	-8.7	-6.6	4.4	-0.61	-4.1	0.08	-2.4	-2.8	0.84	-1.8	-4	-0.63	1.3	-3	-3.8	0.53	0.58	1.4	1.6	-2.3	-0.34	-2	-7.2	-4.9	-6	0.26	-7	-3.1	-9.2
7.3	-5.3	0.17	-0.1	3.7	-1.7	3.2	-14	-6.7	-10	-0.41	-0.01	-1.7	1.2	-1.8	-1.3	-3.6	-12	-1.1	0.03	-0.41	-8	-7.8	0.22	-3.2	-4.2	-2.5	1.2	-3.2	4.6	1.2	6.7	2.2	-5.7	0.57	-0.18	0.12	-0.76	-2.4	-2.4	-1.3	-5.3	-3.9	-3	2.1	-9.6	3.8	3.8	0.18	-3.7
5.2	-2.7	0.87	-4.2	7.8	0.51	-0.12	-3.3	-0.66	0.67	1.9	-1.2	0.24	2.1	-1.7	5.8	-10	2.6	0.05	-0.83	4	-4.5	4.8	4.6	-1.3	2.6	2.1	-0.69	-6.2	-0.89	5.4	-1.8	-3.3	4.9	-2.5	-0.67	2.6	-5.8	-2.7	6.8	-2.4	0.52	-3.7	1	-3	5.9	2.5	3.7	3.4	-0.25
3.8	-4.6	-2.9	3.6	-10	7.2	-6.8	2.6	2.1	2.9	-0.65	2.2	-0.46	2.2	6.3	-3.3	4.1	-6.9	0.73	4.3	-0.35	-11	-1.6	4	-3.3	6.2	0.32	-3.1	-3.4	0.44	3.2	2.4	-5.5	6.4	1.6	0.74	-0.67	5.8	6	3.5	1.9	5.9	0.84	7.3	-6	8.3	-1.1	-0.57	-0.92	5
-3.3	2.9	-4.6	-0.71	-10	-1.6	-9.7	0.65	-9.5	5.7	-22	0.03	1.5	-5	-1	1	0.45	4.6	-3.8	-3.3	0.26	-3.7	1.3	1.9	0.36	3.8	-4	2	-3.7	4	-3.6	1.9	1.5	-0	3.7	2.1	2	4.5	1.7	-4.1	3.9	2.1	1.2	4.7	-4.6	1.1	9.6	-3.3	5.7	-5.5
-2.3	-9.1	-5.5	-3.9	-2.3	-8.3	-4.7	-4.4	-16	-0.71	-12	-2.9	3.3	-3.4	-3.7	-4.9	3.9	3.8	4.7	-7	6.1	-5.3	7.6	-6.3	0.95	2.2	-7.4	4.1	-5.8	1.8	0.53	1.3	1.6	3.2	-5.5	-1.1	3	-3.1	-3.2	-0.18	-2.1	3.5	2.4	2.5	2.8	-2.4	3.8	-4.1	1.9	-5.6
-0.8	-4	-1.4	-9.3	-6.2	-14	-0.31	-5.3	-6.9	-6.5	-6.5	-7.8	4.8	2.1	-1.1	-4.9	14	-1.9	1.7	-3.4	1.1	-4.8	1.7	-5.9	2.2	-6.5	-3.1	-7.6	-4.4	-4	0.35	-1.8	2.8	-0.23	1.6	-0.07	-2.6	-4.1	-2.4	-4	1.8	2.9	1.9	-5.2	-0.6	1.2	7.2	-6	9.3	-1
-2.8	-1.9	2.7	-4.6	-0.35	-5.1	6.2	-3.4	1.2	-12	1.2	-1.1	7.5	5.2	-3.8	5.8	-2.6	-12	-5.2	2.1	-7.8	-5.9	2.6	3.3	-2.6	-12	-0.17	-9	0.46	-0.97	3.4	-2.7	4.3	-3.5	1.4	-0.32	2.5	-5.1	5.8	-2.5	6.2	-3.5	5.7	-3.3	-1.1	6.7	9.4	1.2	6.6	4.7
6.4	-1.3	4	-5.5	4.8	-6.4	-0.04	-5.4	10	-6.9	-5.4	-0.93	1.5	-0.23	-3.2	4.4	8.4	1.2	2.6	1.6	3.1	6.5	1.6	-1.1	-0.2	-9.1	1.3	-10	4.8	-4.7	2.7	-4.2	0	2.6	1.5	-8.7	1.4	-12	6	-2.7	-2.2	-12	4.6	-6.6	3.3	0.47	1.5	-4.9	-0.79	-3.4
-3.7	2.6	-1.4	1.1	-0.74	-0.77	-2.2	-2.1	4	1.3	-2	0.81	-4	-7.5	4.4	-7	9.5	-1.8	-4.1	-2	9.2	2.2	-1.7	-0.32	0.06	3.7	0.32	-7	2	-8.8	0.49	-1.4	4.1	0.86	0.39	-8	1.4	1.1	1.5	-3.9	-5.1	-13	-2.3	2.4	-3.2	-4.3	-7.8	-2.7	-6.1	2.6
-1.3	-3.5	-2.3	-0.83	-9.4	-1.6	-3.2	-4.7	-8.1	-3.7	-6.8	1.7	-6.2	5.5	2.6	-4.1	1.1	-0.59	-0.26	1.8	-2.3	-3.9	3.5	-11	0.96	6.1	-1.7	2.4	3.6	-12	-6.3	2.5	-6.9	-0.1	3.1	-6	-2.5	5.3	-3.2	0.33	0.69	0.48	-2.6	3.6	-2.2	-7.8	0.08	-4.2	-5.4	-6.9
-2.7	5.2	-4.5	0.29	-8.3	2.2	-4.4	1.6	-11	-6.8	-15	2.2	-3	7	0.54	3.5	0.13	-12	-3.9	-0.69	-0.53	3	3.8	-16	-5.2	-1.1	-1.8	-4.1	-1.8	-11	-1.4	-1.2	1.1	-5	0.97	-2.5	-2.2	1.1	-5.4	-10	-0.13	-1.1	-0.01	-0.76	3.9	-12	-5.8	0.71	-1.1	-0.56
4.7	-2.9	-6	-0.75	1	9.4	0.83	8.2	1.7	5.2	-10	-1.3	-2.7	0.83	-5.6	-3.2	3.3	-10	-2.5	-5	0.14	3.8	0.98	-1.8	2.6	-1.1	-1.4	1.6	-2.1	-5.2	-1.8	6.5	0.51	1	1.9	-6.2	-1.8	4.4	-5.2	-7.7	-0.52	1.5	2.7	-2.3	6.6	-7.9	-8	-2.4	-2.8	-3.6
6.3	2.5	1.6	-0.66	-0.21	-1	3.2	4.3	11	-1	0.5	2.7	1.9	-4	-1.3	-3.3	3.8	-4.1	5.2	-6	2	0.79	-3.9	2.7	1.7	-1.5	-6.3	1.7	-6.2	-5.5	-0.97	1.7	-0.35	0.4	-0.19	-2	-2.2	5.5	1.9	-2.8	0.72	3	0.29	5.1	10	4.2	-2.7	-6.1	-3.1	-0.56
-2.5	9.9	1.2	0.93	9.1	-2.6	9.3	1.5	9.2	4.4	4.7	-2.8	10	0.42	7	-4.8	-1.1	14	3.2	-3.2	-3.2	2.1	1.7	-6.5	-0.21	2.1	-4.6	-2.8	-3.6	0.51	-3.2	-2.5	-2.1	-5	-2.7	-1.7	0.03	-2.6	4.9	7.3	-0.14	2.5	-3.7	2	-1.4	-6	1.9	-0.19	6.4	2.8
-6.5	6	-1.5	1.6	2.5	-0.01	4.9	5.2	-0.12	7.4	-0.8	-4.1	0.85	0.4	5.4	4.1	-0.12	1.9	2.5	3.4	-0.4	-2.2	6.4	-0.3	-3.6	2.4	-0.46	3.1	2.5	-4.3	-4.1	-0.91	-3	3.1	-1.6	-1.3	0.79	6.3	-2.7	7.1	-3.6	6.2	-6.9	5.8	-0.89	7.2	-0.62	0.7	-0.03	5.5
-3.6	0.49	5.2	4.3	3.2	-1.8	-0.27	-2.6	-7.6	-0.48	2.8	-3.9	0.51	-3.8	-0.56	7.5	6.6	0.28	0.31	5.4	-0.48	1.5	-0.58	2.1	-4.6	-3.9	0.03	1.3	-0.67	1.7	-2.9	-3.4	-6	-3.4	-0.55	-2.7	-3.2	-1.9	-2.3	-2.4	-4	-4.9	-1.3	-7.4	-0.75	-3.6	-4.1	-1.2	-12	-4.4
0.33	-1.4	-2.6	-1.3	2.4	4.6	-1.9	-1.8	-1.8	5.6	2.6	-0.27	1.4	5.7	-1.9	6	-4.4	-4.1	1.4	3.5	-0.89	-7.1	-0.02	5.1	1.1	6.1	4.9	1.6	1.4	0.2	1.7	2	0.72	-0.45	3.1	-5.4	-0.85	3.4	-0.78	2.7	3.5	-5.1	5.6	0.48	0.46	-5.6	-0.46	-5.2	-3.2	-0.97
-2.2	1.8	-7	8.1	-1.5	4	-4	6.8	-1	11	5.5	-1.7	-13	3.8	0.1	5.6	2.2	-12	-3.8	3.2	2.4	-2.2	-7	-1.6	-1.1	1.3	5.4	-0.64	-2	-2	1.4	2.6	3.3	-2.5	0.71	-5.4	-4.7	-4	2.9	1.4	-3.5	-7	-3.2	-3	0.94	-2.9	7.5	-3.1	0.52	3.9
-5.4	5.2	5.4	0.69	0.86	-1.4	3.3	2.9	2	4.2	7.4	-5.1	7.7	-13	1.6	-4	-4.7	-8.2	0.88	-1.3	-8.2	-6.6	1.3	-0.14	1.8	-4.4	-0.45	2.2	-3.9	2.5	-6.2	3.1	0.39	2	-5.3	-0.87	-3.1	2.4	-2.1	0.6	-4.7	-2.1	-4	-5.8	-3.5	-11	-1.2	-3.9	0.92	-1.1
3	-3.8	6.6	-2.7	13	-6.4	7	-3.2	-3	-0.64	0.52	-8.6	2.9	-7.7	-4.9	-5	-7.7	-0.33	-0.34	-6.2	-2.2	-6.6	-5.2	-1.9	-0.34	-4	-2.8	0.41	-0.92	-2.6	-2.6	-1.8	1	-2.6	0.06	-1.3	-2.4	4.5	-2.6	0.45	-2.2	2.8	-1.4	-1.3	-6.2	-0.56	-6.1	4	-0.55	-2
1	-5.9	4.9	3.4	11	-3.6	15	-5	6.4	3.7	13	-3.8	-8.7	-0.68	-0.62	-0.24	-0.82	1.7	0.78	-0.85	-0.46	0.81	3.6	3.5	5.1	0.75	2.5	2	-1.3	-3.6	4.4	0.28	6.3	-7.3	0.47	3.3	5.9	2.2	-0.24	-0.45	4.1	0.06	-0.65	2.5	-6	-1.9	-1.9	3.4	-2.9	-2.3
0.42	7.4	3.4	-1.2	8.1	-3.8	9.4	-0.63	10	0.56	13	-1.4	-3	12	3.8	0.55	2.8	4.6	-0.12	3.3	4.1	-2.2	-2.6	4.7	3.5	12	7.1	5.6	12	8.3	3.5	3.5	3.1	2.8	3.2	3.2	3	-0.65	5.2	4.8	1.4	8	-1.9	5.9	-1.3	3.8	-1.5	-1.7	-0.21	0.66
2.8	4.3	2.1	-6.6	3.1	-2.4	1.7	0.71	15	-0.01	10	-3.1	7	-6.3	8.2	0.63	10	2.2	4	-0.14	6.7	3.2	3.8	9.2	1.4	2.9	5.6	3.8	5.8	3.8	5.8	1.8	8.7	5	0.02	4	2.9	4.4	0.77	-3.1	-0.06	6.9	3.1	-1.4	-0.82	5.3	-1.8	-7.2	0.53	-7.5
-0.21	3.3	3.2	3.6	-4.5	10	1.4	11	8.2	24	0.09	3.7	-0.21	6.3	2.2	3.9	-1.3	15	4.3	1.5	-0.1	-2.9	5.9	6.3	-0	8.7	-1.4	3.4	2.7	3.6	-0.15	-5.3	-2.8	9.4	-0.58	6.9	4.5	3.1	0.92	-7.6	3	5.4	2.2	3.8	-4.8	6.1	-0.95	-1.6	-4.5	-2.7
-4.7	9.9	-1	7.7	-6.5	9.3	-8.2	15	0.85	14	-2.7	14	-1.8	6.1	4.4	-4.8	-6.6	1.4	2	6.4	-1.9	11	3.3	7.1	-0.58	9.7	-2.1	2.5	-1.3	5.5	-2.7	-3.8	-5.5	4.1	2	7.5	-1.5	0.85	-1.1	-0.25	0.12	8.3	-2.7	8	-3.8	7.6	-3.2	1.7	-5.6	-0.37
2.2	-3.2	-2.7	0.15	-6.6	8.9	-9.2	10	-10	2.4	8.3	5.8	-8.4	-5.7	-1.7	0.61	-1.1	-8.6	-3.6	-3.1	-4.4	3	-4.8	-1.1	-1.1	6.4	0.11	5.9	0.87	4.7	-3	3.8	-2	2	-1.6	0.81	-5.1	6.8	2.8	1.7	1.1	-2.8	4	-1.9	1.4	0	-4.3	10	-3.2	3.9
-4.9	-13	2.6	-2.2	-1.7	-2.7	-5.2	-6.6	-0.05	-13	4.3	-2.5	-6.8	-3.5	-1.9	0.28	-0.04	-5.3	-5.2	1.7	-1.1	-2.9	-2.8	-5.2	4.5	-5.5	3.1	3.1	2.3	6.4	0.69	3.5	7.3	-2.2	1.9	-0.38	4.3	0.68	-1.2	6.5	4.3	-2	-0.47	-9.6	8.2	-5.5	10	8.6	12	7.9
-2.8	-0.83	5.1	-4.8	3.6	-7.6	-3.7	-8.3	-2.5	-9.7	2.1	-5	9.7	-6.3	2.9	-3.4	1.3	-2.5	-1.7	-5.4	3.8	1.3	-1.1	-5	2.6	-6.5	3.8	-1.9	0.51	-3.7	3.8	-1.4	7.1	-4.6	0.05	-2	6	-0.16	1.7	1.7	6.9	-5.1	1.7	-1.8	1.9	-6.3	1.5	-4.2	3	-4
[truncated: 952 more columns]
