# Supplementary material for: Dyslexia on a continuum: A complex network approach
Source: PLoS One. 2018 Dec 17;13(12):e0208923. doi: 10.1371/journal.pone.0208923 (PMC6296514; doi:10.1371/journal.pone.0208923)
Supplement: S1 File — Detailed information about the archive contents is provided in the included README.txt file. (TGZ) [file pone.0208923.s001.tgz › FS_612_AA_run_1.csv]

-0.44	0.21	13	7.1	14	12	5.8	6.2	3.3	6.8	6.3	4.2	9.7	7.1	0.62	-2	-1	9.5	-0.67	0.92	5.5	2.4	-5	-1.4	9.7	8	0.73	-0.92	12	8.1	1.3	-1.1	8.2	6.4	8.7	6.6	14	4.1	2.3	0.6	5.2	-4.8	-12	2.1	13	0.29	8.8	-2.6	9.6	9.5
0.15	-0.1	8.2	-3	7.3	0.9	7.2	2.3	3.4	1.8	6.5	1.5	3.7	2.3	-0.13	0.29	-4.5	1	-7.5	-1.7	5.4	1.3	5.5	-3.8	13	2.7	0.97	1.6	13	9.6	0.65	1.4	3.3	8.4	11	6.8	7.1	8.5	12	5.7	2.9	2	-3.8	3.5	10	0.41	4.2	-5.9	6	-0.41
-0.5	0.35	-2.2	-3.7	2.9	-7.5	0.85	-2.1	6.1	4.1	11	1.5	3.3	-7.1	1.1	3.9	-13	-5.5	-6.6	-11	0.74	5.2	1.3	4.7	2.5	-5.7	3.8	-4.7	5	5	2.6	-4.8	-5.7	4.1	4.1	2.6	2.1	0.17	5.6	1.1	1.8	-4.4	-4.3	-0.53	4	-6.6	4	0.17	4	-0.88
-0.45	0.7	-5.7	2.5	2.2	8	-1.1	5.8	5.9	-0.39	4.4	6.9	1.8	-0.09	-3.7	7.3	-8.1	-3	4.3	-4.1	5.1	3.7	-6.8	-8.2	-6.6	-8.5	-4.2	0.31	3.1	-2.5	4.9	-1.5	-5	-2	-1.7	-0.38	5.7	-6.2	3	-6.4	2.5	-6.7	-2.2	-2	2.3	0.76	3.5	0.92	-7.5	-1.1
-0.59	0.21	-3.2	5.8	-2.6	9.1	1.6	7.7	5.7	1.8	2.4	-3.8	-1.8	-3.1	-8.2	7.7	-11	-5.8	-3	-1.1	-9.5	-9.5	-7.7	-3.5	-6.7	-8.7	3.4	-2.5	1.8	-3.7	3	-1.2	-0.94	5.3	-0.5	-7.4	2	0.97	-3.1	-2.1	-3.5	-1.7	5	0.45	4.6	3.5	3.3	3.9	-2.5	-5.8
0.38	0.31	-1.4	-1.9	3.2	-7.6	5.5	-3.5	12	-2.8	11	-4.8	3.4	-5.9	-2.5	4.3	4.1	2.7	6.9	4.1	4.4	-9.8	2.1	-2	5.6	-5.7	-4.3	2.4	15	5.6	4.9	1.2	7	-0.69	6.7	-4.5	-1.9	-3.1	-2	-7.1	1.6	-7.4	2	7.2	7.8	-0.77	0.7	-0.33	11	-1.6
-0.19	0.33	7.2	0.97	0.59	-0.99	5	-1	-2.2	-6.6	4.2	-6.5	6.3	-5.1	6.4	4.5	1.6	18	1.6	-3.1	11	-4.6	-3.7	-3	-4.8	4.8	-0.59	2.2	4.3	4.7	6.7	2.7	1.6	4.8	0.45	-9.6	-1.6	-4.3	5.1	-0.1	-0.95	0.42	4.9	5.5	14	-6.4	0.42	3.6	6	0.28
0.32	0.47	-14	4.7	-2.8	8.8	-3.8	1.1	-2.2	3.7	-5.1	4.6	-5.1	2.8	8.7	-4.2	-7.1	4.9	5	0.48	-2.3	-1.5	-4.3	1.1	1.3	5.9	1.2	0.67	5.1	-3.8	-0.23	-3.3	1.3	-2.9	6.4	0.46	1.1	9.3	5.4	4	-2.2	2.7	2.4	-0.7	5	-8.2	-3.5	0.43	1	1.7
0.3	0.25	-4.1	7.3	-14	0.29	-1.3	-0.53	3.7	13	2	10	-2.8	1.9	2.8	-2.9	-3	2.5	8.4	0.6	1.6	2.4	3.7	-2.1	3.6	2.7	-0.97	4.3	0.81	0.58	1.3	5.7	-5.8	-5.3	7	-0.82	2	9.2	0.77	0.56	-3.6	-0.61	1.6	3.9	-2.1	11	-2.3	2.2	-6.2	1.6
-0.19	-0.25	9.2	0.11	-1.3	-0.03	-5.5	5.4	3.9	10	0.41	7.7	3.7	7.9	5.3	0.65	11	0.89	-1.4	1.3	7.7	1.2	-1.3	0.91	-4.8	-1.1	1.6	3.6	-3	0.21	-4.8	5.8	-4.8	-3.7	3	-1.4	-3.8	2	-1.1	-1.3	-2.3	7.3	5.9	-3.2	-1.6	15	-1.7	1.5	6.9	-1.9
-0.05	-0.21	11	-2.1	3.4	-2.3	-1.7	-5.6	2.3	5.6	-2.2	-4.1	0.81	1.9	6.2	3	-5.8	-1.9	-2.3	9.6	-2.3	6.3	1.1	4.7	-3.5	-16	-0.13	1.7	6.2	-1.2	0.34	-1.3	-0.58	-2.9	5.7	-6.4	-2.1	-4.8	0.97	-4.1	5.5	5.3	-0.3	-0.34	-0.77	2.7	-1	-4.4	12	-6
0.23	0.02	-4.4	-8.8	7.2	5.1	-2.4	-11	5.6	-10	5.3	-9.4	5.2	-3.5	5.1	0.85	13	5.6	15	-5.8	8.6	4.7	0.94	6.5	4.5	-5.7	8.4	-4.2	5	-3.2	0.59	6.2	-5.2	-1.6	9.2	-1.7	0.05	0.13	4.2	4.2	14	-1.7	-0.08	-4.8	3.5	-1.8	-0.59	2.2	4	1.3
0.06	-0.04	-2.7	-2.6	7.2	-3.9	-2.9	-6.1	6.5	-7.2	6.8	-5.2	8.3	-6.7	3.1	-0.16	-7.4	0.78	0.83	-6.4	-7.3	8.4	-8.5	8.8	6.9	-12	6.5	1.1	4.1	-1.3	7.9	-1	3.9	3.5	6.8	-5.7	3.4	-5.7	8.9	-2.7	15	2	-0.93	-8.2	9.9	-2.5	4.2	-1.5	-0.38	-1.8
0.28	0.52	-5.6	-0.56	1.8	-2.8	1.2	-18	7.2	-3.4	8.5	-6.5	5.9	-7.9	4.6	0.62	-5.1	7	-1.7	-1.3	3.7	8.5	7	1.3	4.7	-4	-0.95	-5.2	4.4	1.4	-5.8	-5.7	3.1	3.9	4.8	-1.9	-4	-4.6	8.4	-1	6.2	1.2	4.5	-9.8	-2	-0.61	-1.5	-9.3	4.8	-4.4
0.02	0.17	-5.3	-0.83	2.9	-0.79	3.6	-12	3.5	-0.86	6.3	0.86	3.4	0.4	5.1	0.37	-3	9.7	5.1	5.1	2.1	-1.3	7.1	10	-3.9	1.7	0.65	1	-0.34	0.73	-7.8	1.3	1.1	4.8	-1.7	3.7	0.91	-2.8	4.1	-2.5	-5.8	0.81	2.4	1.1	-3.4	-6.4	2.2	-7.1	-7.1	-3.8
0.46	-0.53	1.8	11	2	3.4	-6.2	15	-8.1	2.6	-11	7.8	-1.5	9.2	7.7	2.2	2.4	2.4	-6.3	0.75	-4.2	-11	-0.53	2.4	4	-0.87	-0.31	-1.6	-6.7	3.9	1.3	-0.52	-0.12	4.2	-5.2	8.1	-4	-0.02	2.1	1.7	-2.7	-1.1	6	3	-1.4	6.8	2.9	1.2	5.8	-10
0.03	-0.31	5.5	8.6	12	-5	3.3	3.9	-1.8	-7.2	0.01	-6	2.5	-1.4	-5.7	-3.4	4.6	-0.7	-5.6	-0.15	4.5	-12	5.8	-4.6	-2.5	3.3	0.05	6.4	-9.6	0.59	-2	3	-5.7	-6.5	-2.1	-0.96	-4	3.4	-8.1	0.02	0.05	0.04	2.2	3.4	1.7	0.48	-1.5	9.9	2.8	3.1
-0.28	-0.45	-2.2	-2	1.3	4.1	-0.82	-6.4	-2.9	-8.5	-2.7	-8.3	-7	-3.5	-5.4	-4.1	2.7	-10	-4.5	3	4	-19	-5.3	-5.1	-2.9	2.1	2.2	0.2	-3.1	-4.5	-2.9	3.4	-4.2	-9.6	-1.9	2.2	-5.6	-4.4	-5	8.2	-7.2	10	3.1	4.6	-1.6	2.7	-2.9	4.2	5.1	3.1
-0.02	-0.3	5.3	2.6	-4.8	2.8	5.1	-3.7	2.9	-4.7	4.9	-4.7	-1.3	1.8	0.66	0.25	4.2	-0.38	-6.3	6	-2.4	-3	1.6	3.6	2.6	-1.4	-1.7	0.66	2	-5.6	0.71	-0.54	-3	-3.9	-1.8	3.3	-6	1.2	-2.2	10	4.3	4.9	-1.9	1.9	4.1	2.5	2.2	-2.1	-5.7	4.4
0.13	-0.71	-0.28	12	-3.5	-9.9	12	7.3	8.7	2	7.8	0.69	-3.1	6.1	-8.3	1.3	8.5	-0.99	-9.4	-4	3	-0.98	3.1	4.2	8.1	2.4	0.52	-1.4	-2.4	1.4	0.79	-5.6	-1.2	0.84	2.8	1.2	5.7	3.1	6.8	-4.6	0.54	-2.4	-8.3	0.56	5.1	9.9	3.9	5.2	-0.1	0.86
0.06	0	0.52	2.9	-4	10	-1.1	-0.79	0.21	-5.1	-1.6	-6.9	-4.5	-1.2	-3.8	1.4	-8.3	-5.3	-7.7	-2.9	-12	-6.8	0.03	-8.3	-1.4	-2.2	-3.1	-5.3	-2.8	-7.3	3	-0.68	1.8	-14	-4.6	0.26	-7.7	-1.3	-6.1	-1.3	2.4	-5	-7.5	2.7	-4.4	0.24	-0.97	-0.2	-2.7	3.3
0.08	-0.12	-4.3	-1.4	-4.8	5.4	-1.6	-3.1	-8.1	-7.5	-0.79	-6.2	-3.6	1.1	12	3.3	3.9	-2.3	4	-2.6	0.26	1.1	-1.2	14	-3	0.68	1.6	1.3	3.7	1.1	2.4	3.5	6.2	-7.6	-1.7	4.8	-8	-5.8	-5.9	3.4	7.4	1.1	0.57	0.54	-0.26	-6.3	-0.37	-3.6	2.4	3.6
-0.09	-0.82	-0.68	-13	-2.4	-7.5	-4.7	-7.5	-9.3	-11	-9.9	-9.2	-2.7	-6.4	-5.7	-8.1	0.82	-4.5	-2.8	-3.1	-3.6	-2.3	-6.1	0.24	-11	3.9	3.5	2.1	1.8	-1.2	0.92	-3.7	0.84	-1.1	0.35	5.4	-3	-1.7	-1.9	-6.6	-9	1.4	-0.38	3.9	-5.8	-9.9	-8.9	-3.3	0.58	4.1
-0.58	-0.91	-0.01	-4.4	-6.3	-9.4	-9.2	-20	-6.4	-14	-11	-12	-5	-5.8	-8.9	-4.2	7	-5.2	-5.7	-2.3	-4.6	-1.7	3.1	-2.5	-2.3	-5.5	0.47	8.7	-3.2	0.93	3.5	1.5	-2.4	0.9	-3.7	2.5	2.1	-2.1	-2.3	1.6	-0.4	1.8	1.7	5.2	-11	-1.2	-3.6	-6.2	-2.6	-0.41
-0.43	-0.38	7.2	-3	8.2	-4.4	-4.8	-16	-10	-6.8	-14	-11	-1.9	-6.4	4.7	-0.47	2.7	-0.61	-6.8	-1.5	0.65	10	-5.7	1.3	7.6	-5.9	0.05	5.4	-0.3	0.85	1.6	1.4	-2.2	3.6	0.26	2.6	-2.5	-5.2	-2.9	3.8	2.5	10	3.5	6.6	-4.2	-4.5	-5.8	-4.5	0.09	0.9
-0.09	0	3	-5.3	3.1	1	4.7	-11	-4.5	-5.7	-2.7	-9.1	-6.2	-5.9	-5.9	4.7	1.1	5.4	0.81	-1.3	6.5	7	-3.8	-1.4	1.6	-1	-1.1	7.5	-11	-6.7	-2.7	6.7	-1.8	-3.4	-1.5	-1.6	-2.3	-1.9	0.95	2.6	-3.1	11	0.78	7.7	0.37	2	-3.8	0.95	2.1	-4.2
0.02	0.72	-9	-0.99	-8.9	-1.8	-9.1	0.86	-8.1	-6	-5.5	-3.4	-9.5	-2.5	-5.7	-1.4	-9.4	-4.3	-1.9	0.96	-4.4	-4.9	-1	1.1	-3.7	-7.5	0.08	1.8	-7.2	-3.4	-6.1	3.1	-3.2	-5.2	-3.9	-4.5	-0.93	-0.83	-4.2	-2.8	-0.46	5.9	-2.3	11	-5.1	6.4	-3.1	1.7	-4.4	-0.76
0.34	0.65	-9.7	6.8	-13	-1.8	-15	-3.9	-17	-2.8	-14	0.7	-9.3	1.2	-6.8	-1.2	1.3	-5.2	-1.9	5.1	-8.5	3.3	-0.37	3.8	-12	-5.1	-0.42	-1	-3.6	3.9	4.8	-2	3.9	4.9	-2.7	2.6	4.9	4.3	-8.7	1.7	-3.8	-0.07	12	6	-0.78	7.8	-1.4	4.3	-1.9	3.2
0.87	0.28	-0.68	-14	-15	-23	-5.3	-14	-7.2	-0.89	-4.1	-0.95	-4.4	-1.5	0.58	0.87	-5.3	-0.87	8.2	2.1	6.3	2.8	-9.6	1.5	-5.9	-5.2	2	-0.91	-0.44	-3.3	-1.9	-2.4	1.1	-8	1.2	-3.5	4.8	-2.4	-6.4	-0.94	-6.2	-3.8	8.6	0.42	-7.4	-7.2	1.5	2	-1.4	-3.7
-0	-0.32	3.4	-2.6	3.3	5.6	-0.51	-8.1	-2.2	-3	2.2	-4.6	5.5	-4.3	-0.78	-0.2	4.9	1.6	-0.7	6.4	4.7	6.4	-1.5	-4.2	4.8	3.8	2.1	-1.2	-2.8	-2.1	-9.6	2.3	1.7	2.7	-5.2	-0.12	-4.8	-3	-7.8	-0.44	-5.9	-2.5	-5.8	2.8	-5.8	-11	0.58	-0.04	2.7	2.5
0.49	-0.03	-5.9	2	-10	9.1	-1.6	-3.6	-1.9	-0.5	4.2	-3.9	0.93	-3.1	-0.94	5	4.1	4.4	-2.6	4.2	3	7.5	-2.5	-1.7	3	6.5	-1.3	-1.3	3.6	-0.73	-1.2	2.3	5.4	2.9	1.8	-3.6	-5.5	-4.7	-1.6	-2	-0.79	-6.1	-1.4	-1	4.1	0.54	-6	-2.4	-6.9	1
0.42	-0.14	6.7	-3.9	7.9	3.6	4.7	3.5	2.8	6.7	4.4	12	3.1	9.2	-6.1	-5.1	-0.12	-2	-4.7	-3.1	12	-2	-1.4	-2.1	0.61	4.7	-5.3	5	-3.6	0.06	-4.9	-2.3	2.2	2.8	-1.1	8.6	-6.1	4.3	0.74	0.22	-3.6	-2.5	-7.5	1.4	-1.7	7.2	-7.7	-1.4	2.8	-0.45
-0.16	0.68	10	-2.8	16	4.2	1.4	11	-4.7	10	-0.11	7.2	-1.8	4.8	0.1	2.8	-2.4	0.67	6.2	7.3	1.3	-12	-0.43	2.8	-0.66	3.9	-0	1.6	-1.4	2.3	4	5.2	4.6	10	-3.5	0.04	-0.5	7.5	2.6	5.9	1.9	2.3	4.3	0.86	0.51	9.8	0.49	5.7	-0.34	2.1
-0.21	0.29	2.3	0.54	-5.3	-4.3	-1.1	6	-0.66	8.2	-6.3	0.41	7	5.4	0.05	-3.8	-3.1	4.2	0.29	3.8	-1.4	11	-2.9	-1.7	-3.4	2.9	-1	-1.1	-1.4	0.24	0.99	2.9	4.3	-0.97	-2.6	-7.1	-4.4	-4.8	-7.3	-0.67	-4.5	0.22	2.6	-13	0.93	-5.5	5.4	1.3	0.2	0.73
-0.21	-0.42	3.7	8.3	5.8	6.5	5.9	1.6	9.9	-6.1	6.5	0.32	7.9	1.4	3.7	-8.2	8.9	-1.3	-3.4	-6.5	-6.7	13	1.6	-9.6	9.7	3.2	0.09	-2.9	9.4	-2.7	0.45	-7.9	1.4	-6.2	3.2	-7.4	1.2	-3.4	0.93	-4	0.17	1.2	-3.1	-7.8	-1.5	-2.5	0.53	-3.3	-2.8	-4.5
-0	-0.6	0	-11	-5.7	-1.2	-2.2	9.4	-3.1	-2	-3.3	-3.7	-4.5	-1	-0.79	-16	2.8	-5	-4.8	-9	-6.9	2.2	0.8	-9.4	-2.3	9.1	1.1	-2.9	-0.42	2.9	-9.2	-9.2	-1.7	1.2	-0.23	-1.5	-1.7	2.1	-7.3	-1.9	-1.6	4.8	-8.5	-1.5	-7	7	3.1	-2.7	-4.9	-6
-0.14	0.13	-9.2	-13	-5.1	-0.58	-8.2	-5.5	-4.6	1.9	-6.8	2.2	-6.8	-2.4	6	-6.1	-3	3.7	4.1	1	-1.1	12	-6.3	-7.8	1.4	7.4	-3.4	-0.11	-0.24	2.3	-0.14	-3.4	0.38	7.7	-3.4	1.2	3.8	1.7	-4.3	-8.6	-2.5	-1.6	0.43	-2.9	-7.2	-2.7	-0.79	-3.2	-3	4
0.27	0.62	-1.2	-1.3	0.32	9.1	6.8	11	4.4	15	4.6	13	5.9	8	-0.97	-0.59	9.2	-1.3	7	14	-15	-4.2	3.2	1.8	5	5.8	-0.6	4.3	1.8	-2.1	3.8	-5.4	8	-8	1.8	1.4	-1.1	9.4	3.3	-8.7	2.3	-7.3	-3.6	-4.6	1.3	-7.9	-0.74	-0.7	-1.9	-2
-0.15	0.8	-11	12	-12	17	2.6	23	11	18	8.8	24	-2.4	10	-7.4	0.43	-7.3	3	-6.8	6.2	1.3	-2.6	4.4	2.7	-3.1	3.5	-3.3	2.9	-13	0.84	-2.7	-1.6	-5.5	0.06	-9.2	0.75	-4.1	4.9	-3.9	2.9	-5	0.8	-1.7	0.22	-7.9	-2.7	-2.5	1.7	-6	-0.97
0.16	-0.54	-16	3.6	-27	3.2	-11	12	2	5.2	-4.6	12	-5.1	6.3	7.6	-5.4	-1.6	-3.1	4.1	-5.6	-6.7	3.2	6.8	-2.4	-5.7	4.5	-0.47	-5.1	-8.7	2	-5.3	-0.34	-8.1	3.6	-6.8	-1.9	-0.78	-0.26	-1.4	-2.6	-9.9	-3.8	5	-11	-8.2	-7.5	-5.1	-3.8	-13	-3
-0.14	-0.33	-15	3	-18	0.35	-3.9	-1.6	-9.8	6.2	-6	3.7	-6.4	5.5	1.4	-9.1	-2.8	7.2	3.3	-3.6	3.8	4.8	0.71	0.65	-9.5	4.1	-14	-2.1	-3.6	-2	-11	2.6	-7.2	-1	-8.2	5	-0.73	-0.16	-11	-2.1	-14	-8.1	-15	-7.6	-11	-0.82	-3.6	1.1	-9.5	-5.2
0.46	0.46	7.1	0.21	5.9	1.6	7.9	15	2.6	6.6	4.2	12	2.9	5.1	7.3	-4.3	0.62	-8.4	7.1	-5.5	7.8	4.1	2.9	2.1	5.5	-6	-7	-4.6	-2.6	0.1	-5.1	-5.3	-4.9	5.7	1.8	2.5	5.6	4	1.5	-4	-5.3	2.7	3	-5.2	-0.41	0.1	0.45	-0	4.8	-4
0.09	0.39	-0.85	-12	-2.1	-4	7.5	8.6	2.2	8.4	1.7	12	-0.67	7	6.8	6.9	1.2	-1.9	4.5	2	5.3	3.6	9.6	6.3	8.9	3	-4	-2.9	-0.09	-4.9	-8.4	-1.2	-0.9	2.3	5.1	-7.2	2.4	-0.4	8	-4.7	1.4	3.5	6.3	4.9	1.7	-8.3	1.7	-2.7	-2.8	-4
1.1	0.11	3.5	5.3	17	10	2.7	7.7	3.9	5.8	1.8	5.7	-0.62	8.9	-3.8	0.47	6	-2.2	-2	3.7	1	1.5	-4.2	-9	-1.9	7.6	1	-0.11	-4.4	6.6	-2.6	2.6	1.2	9.5	-4.3	2.6	4.5	2.2	0.81	3.3	0.34	2.9	3.2	4.4	-0.11	5.4	2	2.3	-2.4	4.4
0.46	-0.36	0.86	0.55	5.2	-0.89	2.5	-0.44	-1.9	6.3	1.4	3.4	-3.6	-1.8	-5	-4	-0.63	-1.2	7.4	0.84	-11	-12	-6.9	-4.9	-1.6	0.39	4	-0.84	-5.2	0.41	1.1	4.6	-4	3.9	-3.8	4.1	0.48	2.4	-1.6	4.5	-1.4	2.6	6.5	-2.5	0.29	5.1	5.2	8.3	3.8	4.5
-0.27	-0.68	4.5	-7.9	-0.07	-14	0.64	-14	-10	-6.3	-9.7	-11	-4.8	-12	-1	-4.1	-0.89	-1.6	-2.6	-2	0.18	-11	7	-5.5	-6.3	7.9	-5	-7.3	1.5	-3.5	-5.5	-5.2	3.4	4.9	-0.29	1.8	-11	-0.57	1.9	-0.3	-6.5	-8.8	1.1	-1.7	3.1	-5.7	-7.5	-2.3	-8.3	-2.7
-0.46	-0.66	-7.5	-8.1	-5.8	-14	-6.4	-18	-4.7	-14	-9.5	-16	-3.5	-15	5.6	0.57	-2.3	2.8	-6.7	7.6	4.2	-0.23	1.5	-3.4	-11	-9.4	-0.56	-4.9	-0.6	-8.9	-0.29	-3.3	3	-3	-1.9	-4.5	3	-7.5	-5.4	-7	-6.1	-2.6	-4.7	-3.8	0.28	-7.3	-0.03	-2.3	-12	-13
-0.53	0.21	-7	-4.9	-3.8	2.5	-9.1	-5.8	-9	-7.8	-11	-9.8	-7.5	-2.8	10	6.6	8	6.8	-1.6	3.3	-4	4.9	6.2	14	-13	-7.4	1.3	-4.8	-4.7	-1.7	-2	1.6	0.94	-2.9	-2.7	-4.9	1.4	-2.5	-5.3	0.37	-1.8	-4.8	-0.83	-6.5	-9.4	-9.5	0.38	-6	-8.6	-4.5
-0.36	0.4	-1.6	2.5	3	-11	-2.8	-6.6	-2.8	-3.2	-8.2	-4.5	-1.4	-4.7	9.7	0.42	13	-2.8	4.5	1.3	-8.2	3.1	5.7	7.9	-3.1	-2	6.5	-0.51	0.49	-1.6	7.7	1.4	1.4	1.5	-3.5	-0.33	0.34	-1.1	-5.6	4.2	0.36	3.9	9	-3.6	-5.8	0.04	3	-2.2	1.3	4.1
-0.36	0.21	6.3	-0.16	13	1.3	-1.6	3.1	0.82	2.8	-0.91	2.1	-1.9	2.1	-5.1	6	8	-1.1	-9.7	-5.9	-5.7	14	-3.2	4.4	0.14	4.4	3.9	7.8	-1.4	-0.9	-1.3	3.5	3.8	-2.3	0.11	-0.66	4	5.9	-0.68	-1.1	-3.9	9.2	-1.3	-6.4	-8.2	-2	-0.09	5	1	4.2
-0.42	0.5	7.3	-2.8	-2.7	8.4	4.3	1.1	6.9	10	8.9	3.8	5.3	7.8	-2.7	-5.4	0.46	-4.4	3.6	-7.4	-2.6	-18	4.8	-4.8	0.65	3.5	0.39	-2.9	4.4	-4.2	0.57	2.6	3	-6.1	-3.1	0.55	-4	1.5	-2.5	4.5	2.8	11	-8.1	2.3	-4.1	-0.14	0.34	4.6	-7.5	-2
-0.35	-0.04	7.1	-1.4	5.5	15	7.6	9.4	3.2	8.3	2.9	5.8	5.7	6.7	-4.5	-7.6	10	-3.6	2	-3.2	1.9	-14	5.3	-11	8.6	2.6	-1.9	-0.51	2.9	1.3	4.2	1.2	5	5.7	-6.5	7.9	4.2	1.6	-2	8.2	-2.3	1.1	-5.3	11	0.84	14	1.4	0.1	-1.6	0.94
-0.49	-0.6	-4	-15	-5.2	-17	-2.6	-4.5	-8.2	1.2	-5	-3.9	-2.3	-1.3	-6.1	-3.2	0.51	1.9	-1.3	5.8	-7.9	-0.36	-1.6	-5.1	0.79	-3.5	1.9	-4.4	-3.6	-8.5	4.4	-1.3	0.57	2.8	-6.5	-7.1	5.3	-7.2	-2.9	-0.16	0.92	-7	9	1.2	-5.5	-7.6	5.2	-3.2	2.7	-2.9
-0.69	-0.25	-9.7	-6	-0.81	-12	-9.6	-6.7	-6.2	2.2	-9	-3.3	-7.6	-0.89	5.2	-4.7	1.6	-4.6	4.7	2.6	-5.9	5.9	3.8	-2.7	-2.8	-0.16	0.55	-5	0.86	0.83	-3.3	-1.9	0.37	-3.6	-2.7	-5.1	-0.01	2	-0.58	1.1	-5	-3	-0.77	-7.5	-5.1	-6.9	2.5	-0.5	-1	0.76
-0.58	0.39	-6.9	17	-4.5	13	-16	8.5	-7.6	9.3	-13	16	-10	1.5	7.9	1.3	-7.9	0.51	-3.1	-0.31	-17	-4.6	5.7	5.8	-5.6	6.6	-0.17	-0.35	-6.9	12	-4.8	2.6	-3.8	6.6	1.2	1.4	-2.7	1.8	1.5	5	4	-3.9	4.4	-1.2	-0.48	-1.3	-3.2	-2.5	-4.8	6.7
-0.63	-0.32	-0.18	6.8	-15	-2	-6	31	-7.5	0.69	-8.9	14	-8	7.9	6	1.9	-7.6	-0.06	9.2	4.9	-9.3	-9.1	-1.9	-1.9	-4.8	9.2	-4.4	3.5	-7.5	3.4	-4.9	-2.9	-2	3.6	-1.9	5.8	4.1	0.46	5.2	0.59	0.6	-2.5	3.4	2.4	-2.9	-2.1	-2.3	10	-3.1	9.4
-0.14	0.53	4.3	4	-6.4	6.2	-0.1	18	-5.6	14	-4.8	14	-2.2	7.5	-0.65	8.5	-5	5.4	11	13	0.46	6	-11	3.4	3.1	7	5.2	8.5	-4	2.4	1.9	2	3.2	-8	1.1	4.4	-1.5	5.2	2.4	7	6	-1.4	4.2	1.6	1.7	6	-0.36	13	0.05	6
0.06	0.18	3	12	-2.2	6.1	-1.5	25	-6.9	9.6	-7.8	14	2.5	7.6	-3.9	4.8	-1	7.8	5.3	2.4	-7.5	16	3.7	3.4	-1.5	8.5	0.19	7.1	-4.1	9	-2.5	-0.35	-0	0.43	-8.8	11	-5.1	5.9	1.5	-0.68	4.5	-6.1	-1.8	6.2	4.2	3.8	-4.2	8.8	-1.8	5.1
-0.11	0.62	7.3	-0.67	9.1	-14	3.1	-1.2	-0.33	-3.1	-2.1	-4.5	4	-2.6	-4.3	0.76	-3.5	12	-1.8	-3.7	-0.64	7.7	2.8	2.1	1.8	-0.84	-2.9	6.3	-3	-0.64	-0.71	3.9	-5.9	-1.5	-0.42	2.9	2.5	7.6	1.1	-1.8	1.3	4.9	-2	12	2	14	-5.8	7.4	-3.3	3.6
-0.49	0.26	-0.59	-5.9	9.9	-1.5	7.5	-17	5.5	-18	9.5	-14	6.5	-4	-6.7	-2.6	-5.8	-1.1	-0.27	0.55	-1.1	-1.5	3.9	3.7	3.8	-10	0.59	1.9	3	-1.4	-0.72	5.1	-3.6	0.98	-1.4	-1.3	6.1	3.2	2	2.9	7	1.5	-2.6	-1.2	1.3	10	-2.7	1.5	-2.6	5.1
0.51	-0.25	1.7	-3.1	6.8	-12	2.5	-5	-0.94	-4.4	0.06	-3.7	-2	0.9	7.4	6.6	-3	8.1	-3.8	8.4	14	17	1	8	-0.74	-0.13	-1.2	5.7	-2.9	2.9	-1.9	5.7	-0.19	0.95	-8.4	0.83	-7.5	-9.7	0.88	5.4	-3.5	3.8	-7.5	6.8	-3.2	-0.86	-3.2	-6.6	2.4	7.1
0.25	-0.26	-0.54	1.4	-8.8	-10	-5.4	13	-8.6	-1.9	-3	5.8	-6	9.8	-6.4	2.2	-4.4	-7.7	-2.5	-5.8	12	1.4	-1.3	-2.1	2.2	2	-6.4	-0.45	-1.8	0.22	1.4	1.2	4.5	0.29	-6.5	0.78	2.5	-2.8	0.02	0.19	-4.3	10	-8.4	0.19	-4.1	1.3	3.9	-0.2	0.37	4
0.48	-0.02	-1.9	-0.17	-10	-9	-5.8	12	-16	1.6	-14	9.7	-4.7	5.2	-5.7	4.6	4	-7.3	-2.8	-5.2	-4	-4	-3.6	-2.7	0.87	8.7	-1.8	-8	-1.5	1.6	-4.4	-5	3.5	-0.96	-1.9	7	-1.1	-4.1	-2	-1	0.51	-1.3	-7.1	-6.7	-5.7	-2.8	1.4	-1.6	-1.6	9.2
0.18	-0.17	-1.6	3.9	-13	4.7	-1.7	7.1	3.7	-3.5	2.8	8.3	-1	-0.95	-4.8	5.8	1.3	3.4	2.2	9.4	-6.5	14	-2.6	4.7	-3.6	0.79	3.8	-9.6	1.3	1.4	-0.42	-0.59	3.3	-9	1.9	0.67	-2	-1.4	7.1	0.79	3.1	-6	-1.4	-0.62	-3.7	-1.8	-0.5	-2.2	1.3	-5.1
0.28	-0.15	1.5	9.2	-6.1	8.2	3.2	18	5.8	-5.6	5.5	4.9	-1.5	4.5	0.58	-1.1	1.6	-0.89	-1.4	8.1	-7.9	3	-6.1	-5.2	0.76	-1.7	-2.4	0.16	-7.3	6.3	-3.3	-0.39	-0.77	-3.3	-1.1	1.5	-1.1	-2.6	-4.2	5.2	-0.35	3.5	3.9	-5.2	-5	4.9	-4.7	-0.81	-2.4	1.2
0.26	-0.27	3.1	14	-0.23	-6.5	10	18	1.7	-5.7	4.5	4.3	5.3	4.2	-0.9	-0.89	-5.5	-5.2	-12	1.6	-5.5	13	9.7	1.2	5.4	3.3	-2.2	-0.75	-8.2	5.5	-3.2	-5.8	-7.3	1.6	-6	-0.8	0.95	3.7	-6.1	3.3	1.2	1.6	-7.4	-3	-9.4	-0.72	-4.8	0.76	-1.6	2.7
0.17	0.67	3.2	7.1	5.9	1.4	17	6	14	6.7	13	5	8.1	2.1	-4.5	8.7	-1.6	10	-2	6.5	4.1	-0.26	5.3	10	11	2.4	-1.5	-2.6	0.22	2.6	-2.5	-4.2	-5	0.72	1.7	-1.5	1.5	1	3.6	1.2	3.8	-9.1	-4.2	1.1	3.1	-3.6	4.6	2.3	3.2	2.1
0.09	0.34	3.1	6	1.2	0.05	5.9	10	3.1	12	8.5	12	2.8	5.6	-1.3	9.3	-0.6	4.1	5.1	2.1	-7.2	-4	-3.4	4.8	3	8.3	-1.9	1.8	1.9	2.3	2.4	3.8	3	-0.31	-6.2	6.2	1.9	9.4	-1.8	1.1	3.3	-0.95	0.69	-0.41	6.2	4.6	-0.54	8.7	1.4	6.6
0.43	-0.07	-4.2	-2.8	-3.6	5.7	-2.1	14	-5.3	8.1	1.8	15	-5.2	0.76	9.1	-12	13	-8.2	5.1	-10	3.9	-9.6	6.1	-12	-2.6	9.6	-2.1	9.7	-5.3	-2.2	1.1	3.6	2.6	-6	-0.02	7.5	-2.8	8.8	1.3	7.7	2.9	-1.2	6.8	2.3	-6.7	10	-3.9	8.3	3.9	8.8
0.26	-0.51	2.9	-5.1	12	-2	-7.3	-0.93	-1.7	-8.1	-4.4	2.2	1.5	-2.9	7.6	-0.78	4.5	-2.9	6.3	3.2	12	-1.6	4.6	-6.7	8.7	13	0.83	1.3	-2.1	3.2	0.61	-4.2	7.8	-4.4	-3.2	8.2	4.9	3.5	2.8	-0.88	2.6	-9.6	5.8	5.3	1.3	-0.34	2.4	5.7	6.8	6
-0.27	-0.13	-3.9	-0.42	1.8	3.4	4.2	-3	3.2	2.8	0.53	2.6	7.1	3.2	-4.5	1.4	2.4	2	-6.1	-4.3	8.3	4.1	8.5	-0.84	6.1	2.1	0.73	-1.6	1.2	-2.1	8.5	3.3	3.7	-0.96	3.2	-2	1.5	8.6	1.1	-7.4	3.9	-1.4	-1.1	-7	2.2	1.2	1.5	4.6	1.8	2.4
0.04	-0.8	-3.4	6.8	-7.9	-8.5	0.39	2.7	4.2	5.8	0.71	2.2	0.12	-0.59	-7.4	4.5	-1.1	-13	0.46	-3.6	7.4	0.7	2.4	-4.1	-1.6	2.4	5.9	-13	4.7	2.2	6.8	-4.7	-0.68	1.1	6.1	-9	4.6	-1.8	7.4	-9.2	2.2	-5.8	13	-22	-3.3	-6.3	6.5	-4.7	-4.2	-8.6
0.19	-0.01	-1.2	-3.2	-3.9	-9.7	9.6	4.7	8.6	6.2	4.6	-0.72	3.5	-2.8	-0.32	-3.2	-1.6	-8.6	3.6	-0.01	9.8	-8	0.59	-1.2	2.5	-4.3	0.98	-12	0.11	-7.2	-1.8	-4.9	-3	-10	1.5	-10	-3.8	-5	4.1	-14	7.9	-4.7	7.8	-12	-1.9	-7.2	0.73	-6.7	-2.7	-14
0.11	-0.43	8.4	-0.15	-1	11	4.5	11	-0.3	6.9	2.7	1.9	0.67	4.5	-3.2	-7.4	5.9	-7.8	-10	2.4	-1.1	-12	10	-7.7	-1.9	2.8	2.6	-7	-6.5	-7.2	12	-5	0.85	-1.8	-3	-5.7	1.8	-2.3	1.2	-3.8	6.3	-8.6	9.3	-5.3	8.2	-3.4	-2	-4.9	3.1	-3.4
0.59	-0.67	1.7	1.1	-8.1	-9.7	6.4	6.3	-0.99	6.9	1.5	2.7	-0.76	0.08	0.87	3.6	6.2	1.4	4.7	-8.4	-1.8	0.95	8.3	-11	-2.2	6.8	7.5	-2.5	4.5	-0.49	7.7	-5.8	2	-2.4	-0.92	-1.1	13	0.48	5.6	-5.6	6.7	-8.9	10	-8.2	-0	6.6	6.9	-2.1	1	8.8
0.19	0.48	-9.1	1.3	-9	3.8	-2.4	-14	1.5	-3.6	0.95	-12	-0.6	-5.2	-0.86	7.2	-3.6	-2.3	2.5	-4.9	-12	9.4	-4.1	0.28	-2.3	-3.4	-3	1.4	-5.4	-2.2	0.61	-1.1	7.7	-0.26	-7.6	-3.6	-2.9	-3.3	-9.2	-2.5	1.4	-0.01	-0.26	8.2	-4.1	1.1	-0.99	-1.8	1.9	0.63
-0.08	0.35	-3.3	0.19	-4	-1.4	-0.02	-25	1.3	-9.4	1.2	-11	3	-14	-2.3	2	1	-3.7	-1.6	-2.2	2.7	-1.4	-6.2	1.9	-4.1	0.33	-6.1	-1.3	-4.4	-7.4	3	0.42	-0.68	4.5	-6.9	-0.26	-8.1	-9.8	-3.6	2.3	3.8	-6.5	-12	4	6.6	-4.1	3.4	-4	-1.5	5.4
0.02	0.7	0.13	-0.27	3.1	-3.6	3.9	-19	9.3	-21	6.1	-21	3.5	-11	2.6	2	-7	1.5	-2	6.9	1.5	-21	-1.5	0.78	1.2	-17	-9.2	7.8	1.2	-9.5	-1.9	7.9	1.1	-6.3	7.3	-2.5	-1.1	-5.7	11	6.3	1.8	8.1	-2.7	15	-3.8	-5.5	-6.4	-3.8	-2.2	1.9
0.05	-0.2	4.3	3.4	7.7	-4.4	3.5	-16	6.9	-20	3.9	-19	-2.7	-10	-11	6.1	-1.8	-2.6	1.9	4.5	7.5	-0.71	-0.97	3.3	-6	-11	-7.1	6.9	-8.7	-4	-1.5	0.41	-5.8	3	-3.9	-4.7	-8.9	-3.7	-4.8	5.3	-3.3	15	-10	7.8	-0.79	2.3	-7.1	-1.3	-7.1	3.5
-0.11	-0.22	-1.7	-4.4	-5.3	-1.8	-9.2	-20	-12	-9.7	-19	-18	-7.1	-12	-3.5	2.3	-3.8	-8.2	11	-4.3	-9	1.5	-4.5	2.8	-11	-11	3.8	2.5	-15	-0.69	-2.5	-1.3	-11	5.7	-4.6	-0.77	-5.7	-3.8	4.7	1.4	2.8	3.1	-2.8	-4.5	0.98	-2.4	-1.1	-5.2	-9.2	-0.3
0.38	-0.2	-3.6	-5.2	-4.6	-7.5	-11	-15	-4.2	-15	-13	-20	-6.1	-9.7	1.5	4.2	6.5	-6.8	3	2.8	-2.5	5	4.7	-0.03	-10	-7.6	3	0.04	-6.1	0.79	3.8	0.18	-3.2	-0.13	-3.3	5.8	-5.6	-2.2	1	-0.93	5.4	7	-0.79	1.3	-2.4	-2.7	-2.6	-6.9	1	2.1
0.17	-0.3	0.5	-2.9	2.7	-3.9	-4.8	-17	-8.9	-15	-6	-13	-2	-8.5	-5.5	4.5	-1	-4.6	1.6	4	7.2	8.9	6.7	4	4.7	-6.5	0.07	-14	-3.4	-2.7	4	0.6	-3.7	1.8	1.7	-3.2	2.5	-2	2.9	0.23	11	9.7	-0.58	-1.8	5.1	-1.9	-1.7	-5.7	3.3	-8
0.78	-0.21	-0.32	-0.95	4.2	4	-0.89	-9.1	-2.4	-10	0.66	-12	3.5	-7.3	-6.2	-3	7.7	6.7	0.57	-3.4	-12	-1.3	-8.6	-0.47	3	-1.8	5.8	-4.9	-4	-5.8	2	-0.19	-0.34	1.9	-2	-2.9	12	-5	0.45	0.87	1.2	3.7	-0.36	-5.9	12	7.9	5.5	2.1	3.1	-5.3
0.09	-0.05	1.5	0.68	11	16	2.9	0.19	5.5	4.5	6.1	0.7	8.2	0.66	-9.4	-1.8	5.1	2.1	-2.3	-1.2	-4.7	-3.9	-10	0.41	0.8	3.7	4.7	1.8	-4.3	0.12	-1.2	3	6.6	4.4	1.4	-3.7	5	-1.9	3	1.8	-6	3.1	-3.5	-2.5	-2.2	-2.6	3.8	4.1	-0.18	-2.3
0.6	-0.71	-0.7	-9.2	-6.4	-9.3	-1.8	3.3	-0.59	2.6	-0.74	2	-1.2	1.5	4	-3.6	5.7	-14	3.9	-4.4	11	3.3	0.98	5.6	-5.8	2.7	-3.4	2.4	8.6	12	-6.2	1.5	2.6	13	-3.1	2.1	-9.7	0.59	-5.6	-5.7	-3.9	-3	-2.3	-1.7	-5.2	-1.2	-6.5	-0.47	-3.9	-4.2
0.3	0.29	4.2	-0.93	4	-0.44	-0.77	-11	-7	0.29	-4.8	-5	-5.8	-10	-0.43	-2.4	3.1	-0.27	6.4	-9.3	-5.6	-3.2	-3.5	4.5	-4.4	-6.8	3.7	-4.1	-0.32	-9.6	1.8	-1.5	-12	-11	0.06	-8	5.1	-5.8	-1.1	-11	-3.6	-7.3	-1.9	-3.5	3.6	-0.34	1.9	-5.3	-2.7	-1.7
-0.16	-0.13	2.5	-6.3	6.9	5.9	2.4	-13	-1.9	-2.6	-6.2	-4	1.7	-11	-7	10	4	2.6	-1.2	-1.4	-6.2	-1.3	3.1	-1.4	-5.5	-4.1	-1.4	-2.8	-6.9	-3.7	0.57	-2.3	-7.9	-5.7	1	-0.07	-7.8	-4.8	4.2	-0.58	5.2	-11	-0.63	0.33	-2.1	-2.5	-2.3	0.54	5.3	-4.1
0.25	-0.39	5	-5	7	-7.4	1.8	-15	-0.04	-15	-6.8	-10	5	-8.6	-0.93	0.3	4.5	8.5	-2.9	-5.4	11	-2.3	0.7	-7.2	1.7	-4	4.9	-8.2	-3.7	-1.8	11	-5	-0.6	3.4	-2.3	-14	2.8	-16	2.8	0.53	5.6	-5.2	-0.14	-7	1.8	0.74	4.3	-2.2	2	-8.7
0.06	-0.52	-6.3	-7.8	-15	-17	-11	-6.5	-7.1	-6.8	-12	-9	-6.1	-5.9	-9.2	-13	-5.8	-5.4	5.6	-4.3	0.87	2.2	6.7	-1.2	-7	-4.7	-0.91	2.1	6.7	-8.6	0.26	3.9	3	6.2	-3.4	-6	2.9	-1.4	-1.2	3.9	-0.39	3.9	7.4	6.5	7.9	3.2	0.65	0.98	-3	-9.8
0.24	-0.41	6.1	-7	-2.1	-12	-4.3	-15	-5.1	4.1	-5.1	-3.3	-5	-7.9	9.3	-11	5	-3.8	9.3	-8.9	12	-6.7	4.8	5.5	-7	-0.32	-10	4.7	-6.6	-3.2	-0.7	4.8	-1.1	5.5	-2.1	-6.3	0.41	-4.4	3.6	-1.5	-1.3	3.7	4.6	2	-1.8	-11	-0.97	-0.31	1.4	-1.9
0.37	0.22	-2.2	3.2	3.4	2.5	3.9	0.05	-4.4	6.6	-2.7	6.3	-2.6	4	8.9	0.4	2.6	5.1	13	2.3	-4	-4.9	3.7	6.8	-1.1	-0.75	2.7	7.7	1.7	-2.3	3.3	4	6.8	-5.6	0.86	0.15	0.44	0.48	5.4	2.8	-0.34	5.1	3	2	5.2	-5	1.6	6.7	-4.6	1.8
0.47	-0.2	-3	-1.1	13	1.5	2.6	1.7	5.7	-0.36	0.47	5.5	4.7	1.5	-2.6	0.12	4.6	-6.2	9	-5.5	1.6	-16	5.8	-5.1	-1	7.9	5.6	5.8	1	-3	5.7	2.1	7.9	1.9	4.1	3.2	0.72	-2.5	1.6	0.9	-7.1	-5.5	6.2	7.8	6.2	7.3	6.9	6.2	3.6	-0.36
-0.61	-0.1	13	-7.6	19	-11	16	3.6	5.8	5.4	2.2	7.2	13	3.8	-5.5	-2.5	0.19	-8	2.4	-4.6	-31	-8.1	-2.2	-1.2	-2.2	10	4	-0.28	1.3	-3.2	2.2	0.13	1.6	-1.4	-5	-1.1	5.1	-0.33	-2.3	-1.8	-3.3	-2.8	3.9	0.51	9.7	-0.6	7.5	-3.1	-7.8	4.6
-0.15	0	-6.4	-2.3	3.6	0.26	6.7	5.4	0.64	-0.68	-0.1	4.3	8.3	2.4	1.9	0.64	10	-6.1	6.7	5.3	-2	8	-2.2	6.9	-5.5	5.4	4.2	-4.7	0.86	-7.7	7.4	2.5	4.8	-5.8	0.64	1	5.4	0.37	-4.4	-2.6	-1.2	-0.46	0.63	-1	-0.23	-0.46	2.5	-5.9	3.8	-5.8
0.05	-0.3	-5.7	-0.82	7	-13	-0.1	3.2	0.3	-0.48	-2.5	2.5	13	-1.2	-0.39	2.3	7	-3.7	5.8	2.6	0.68	-5.2	5.7	1.6	1.9	1.6	2.5	-4.3	-3	-1.9	-2.2	-2.5	5.3	0.06	-0.5	0.07	1.4	-1.5	8.4	-6.5	-6.9	-7.2	-1.9	-5.7	-8.3	0.45	0.97	0.13	-5.6	-3.2
0.41	-0.15	-5.4	-0.53	2.5	-4.8	-2	2.7	-3.4	-1.1	-9.6	5.3	1.2	2	-7.6	-1.8	10	1.1	-2.8	-3.1	12	-0.14	-2.7	2.4	-0.77	4	-0.36	-0.66	-1.4	-9.4	2.6	4	4.7	0.63	-1.8	0.95	4.9	-1.9	0.72	-2	-1.7	2.7	-3	-1.4	-0.58	-0.46	3.3	1.7	0.43	7.1
-0.08	0.31	16	2.8	20	8.3	6.3	7.5	5.7	3.9	6.8	6.4	-1.6	4.2	-8.8	5.3	-1.6	4.3	-8.3	-5.7	-7.3	2	-8.2	-0.65	-0.66	-1.4	-4.2	2.6	-3	-4	5	-0.54	-3.3	0.99	-4.1	4.5	-8	-5.8	0.13	3	-4.8	-3.3	-14	-3.3	-7.3	-4.3	-7.9	-3.3	2.7	1.9
-0.68	0.51	18	5	22	14	23	5.2	9.8	7.6	24	14	8.8	11	0.93	-8.5	-0.18	-2.3	10	-7.5	-13	-0.96	-7.4	8.1	6.7	-0.25	11	0.68	18	5.1	10	1.7	11	6.2	16	8.8	0.65	3	6	6.1	-1	-3.5	0.69	1.1	12	-2.2	3.7	-0.93	3.5	-1.3
0.41	-0.25	4.2	1.6	0.02	-5.5	6.8	16	9.5	9.2	9	15	5.6	8.8	1	4.8	3.2	-2.6	3.5	-1.1	15	14	-3.7	3.4	-2.6	7.6	1.2	8.2	1.9	0.49	3.1	2.9	2.5	2	6.2	9	6.9	3.7	-6.1	0.23	-0.88	-5.2	6.4	2.9	2.2	5.2	3.3	6	11	8.5
1.1	0.01	8.6	-2.3	3.3	0.92	-1.5	1	6.6	-2.4	9.3	2.7	2.3	3.1	6.3	0.72	-0.67	2.1	3.9	-1.3	19	-8.6	0.71	5.8	0.03	-3.9	3.3	1.6	4.2	0.79	-0.72	4	1.6	-3.3	-0.22	0.77	4	4.2	-8.1	2.1	-1.6	2.5	4	0.24	-3.7	1.5	1.2	1.9	11	7.4
0.34	0.72	-0.67	2	7.4	14	4.1	1.2	9.5	-6.8	10	-3	6.3	0.85	0.94	4.1	7.2	1.2	3.6	0.75	11	-5.6	1.8	4.4	5.6	1.9	3.7	-0.66	12	4.2	-0.28	1.9	8.4	-2	7.2	6.8	5.5	0.3	-0.55	5.1	5.3	-2.7	1.4	2.1	-0.08	3.3	11	-3	-0.56	9.2
0.02	0.39	-4.4	-3.8	-4.5	1.4	6.3	-6.2	14	-3	9.2	-3.2	5.1	-5.7	-5	-1.2	-6.4	-5.4	-9.1	-1.4	6.6	-7.6	-3.5	-7.4	1.4	1.6	-6.3	-1.6	2.2	6.9	-2.3	-5.8	-1.4	0.03	6.7	0.97	9	-2.1	5	-2.3	-2.7	-7.1	-5.2	-3.3	3.6	2	4.4	-1.1	-0.78	1.4
-0.37	0.02	1.1	0.75	-5.1	-11	-1.3	-1.3	6.1	4.7	3.2	-3	-1.9	-5.7	-0.44	5.8	-6.4	-16	-10	0.57	12	-6.7	4.5	-4.9	-5.6	-1.2	-6.7	-6.3	-5	-3	1.3	-5	-13	-6.3	0.14	-4.5	-0.64	-2.3	-8.5	-2.9	-6.7	-5.2	-7.1	-6.5	6	-6.3	-2.2	-3.6	-8.2	-4.1
-0.5	-0.37	4.5	-3.9	5.3	-10	6.5	-3	0.21	-0.92	3.9	-9.2	0.61	-1.6	-7.1	9.9	-12	4.1	-13	-1.7	-5.6	7	-2.2	-1.8	-4.5	-8.9	-7.6	1.7	-2.1	3.4	-1.5	-3.3	-10	-1.8	-6.1	2	-9.8	-5.1	-12	-2.6	-7.7	0.7	-14	-4.2	-5.2	-4.2	-3.7	-4.2	-5.2	-4.5
-0.6	0.07	6.1	-6.2	-1.1	-1.3	6.2	-3.3	0.86	-7	5	-4	-4.1	1.7	-4.6	-3.1	-1.2	1.7	-2.4	1.3	-1.5	10	-5.7	5.3	0.35	-2.3	-0.44	3.6	-4.6	6.9	5.3	3.5	-3.5	3.2	-2	4	-2.5	4.3	1.9	0.37	-1.8	2.4	-2.4	8.2	-1.2	3.2	-1.7	0.63	-5.1	1.4
-0.32	0.25	1.3	4.8	-0.35	6.4	-2.2	8.4	-4.3	6.5	-0.58	4	0.4	8.8	6.3	-2.2	8.7	10	-4	4.4	2.3	-4.2	2.2	3.4	-1.7	0.65	-2.9	3	4	6.2	3.3	3.1	-2.4	4	4.9	4.4	0.06	1.9	1.3	5.9	0.16	4.4	0.63	-0.87	-0.49	7.2	-4.5	6.2	2	3
-0.1	0.55	3.7	-0.13	3	6.3	-5.8	5	-3.6	8.2	-7.4	5.7	-4.1	4.7	-6.8	3.8	0.26	14	-9.5	3.5	2.4	-6.6	0.35	-1.1	3.2	1.9	0.09	-6.6	8.9	4.9	-8.2	5.1	1.9	0.73	2.9	2.8	-8	-3.2	0.24	7.6	-1.8	6.9	-3	-9.6	-9.8	12	-9.4	1.2	9.6	11
-0.62	-0.07	0.39	4.5	3.1	18	-0.51	11	5.6	4.8	8	-1.4	-2.2	7.2	-0.56	0.87	-11	-8.3	-9.6	6.4	-7.3	2.4	-13	-0.2	3.7	8.4	2.9	2	8.6	4.2	-5.3	-1.5	-4.9	2.6	-0.81	1.7	6.9	6.7	-4.7	8.4	-0.03	-0.82	-4.1	9	4.1	5.5	-1.7	7.9	2.6	5.7
-0.77	-0.29	1.6	4.8	-5.2	10	-1.5	3.6	7.5	5.3	5.5	-1.7	1.5	-2	0.63	10	-7.8	-4.6	-4.6	2.3	-1.5	0.56	-9.1	5.1	9.9	5.8	4.9	0.95	-3.1	-0.55	0.25	-5.5	-6.1	-4.7	1.6	-2.1	-0.75	0.29	-1.8	-1.6	-2.4	0.2	-2.5	16	-5.6	-9.3	3.2	-1.4	3.4	3
-0.58	-0.42	-3.2	5	-3.2	5.4	2.9	7.1	17	8.5	7.1	9.8	7.8	3.5	0.56	4.8	-3.4	-1.3	-10	10	4.4	-3.3	-4.8	-6.7	5.5	-2.1	-4.8	-5.5	3.7	2.4	-0.99	-3.6	-1.1	-2.6	6.5	-3.4	-0.34	-1.1	-2.1	1.6	-2.8	0.11	-9.1	-1.9	1.1	5.1	5.1	-6.7	1.5	-7
-0.29	-0.75	-3.4	0.83	-2.5	8.6	-2.3	12	1.8	7	-0.38	4.8	-5.5	2.6	-1.4	-8.7	-6.3	-3.1	-2.8	5.8	-5.5	-10	-0.72	-5.1	-2.9	-7.7	-2.6	-7.1	0.13	2.9	0.88	-8.4	-4.1	0.54	-3.2	1.5	-3.9	4.3	-6.6	0.97	-1.5	-3.8	-4.2	-13	-3.6	1.1	-0.17	-2.2	-6.9	-15
0.06	0.15	1.5	-2.7	2	-8.9	-4.2	12	-6.4	5.8	-4.1	12	-11	-0.06	-2.1	8.2	-12	8.2	-4.3	2.2	2.3	3.4	2.5	0.97	-7.7	-5.7	4.1	-2	-2.5	6.4	-2.5	-1.8	-7.8	-2.5	-5.3	1.1	-5	1.3	-5.1	1.8	-2.6	-0.71	-2.2	-7.6	-2.8	1.6	3	-0.06	4.2	0
0.21	0.63	-2.6	5.7	-5.1	8.3	-2.6	16	-4.7	13	-3.5	10	-2	6.3	4	4.7	-1.6	-1.1	5	5.4	5.5	-4.1	6.3	2.2	0.61	-3.4	-3.7	-1.5	2.4	4.9	-5	3	1.1	1.2	-3.1	0.48	-3.3	9.3	-3.1	2.8	4	5.4	-2.7	-3	7.9	1.3	-7.2	-2.1	0.91	-2.8
0.21	-0.51	7.1	4.4	12	7.4	1.4	12	6.4	5	2.2	3.2	8.3	7.4	1.2	-9.9	0.36	-1.4	-6.9	-8.6	8.6	7.6	-9.3	-3.5	3.7	3.5	2.2	0.83	6.4	-2	0.73	5	5.7	-5.2	1.9	1.4	6.7	-0.99	1.7	1.8	0.51	8.3	3.9	-7.8	3.4	10	1.4	-0.97	10	-1.5
-0.23	-0.35	-1.7	1.6	3	1.8	-3.3	1.3	5.5	0.02	7.5	-0.2	8	2.3	-0.46	-7.2	2.4	-7.2	-8.4	-4.9	-3.5	-12	-6.2	-8.5	2.4	-1.2	7.2	3.3	7.6	-4.2	2.8	1.8	0.72	-5	7.2	-5.6	6.6	0.47	4.2	6.8	-5	1	2.2	-2.1	-2.8	6	2.2	4.6	9.8	-17
-0.46	0.05	-1.6	-1.3	8.5	6.6	1.7	4	1.8	-1.1	9.8	3.4	3	-1.5	-5.3	-4	-5.8	-3.7	-6.4	4.6	-12	-3.9	-5.5	0.55	6.2	-0.48	-1.3	-8.6	-5.9	-0.09	6.5	-4.3	-5.5	-7.2	3.6	0.44	-0.51	5.9	9.1	1.7	6.1	-8.7	2.4	4	2.5	-5.5	6.1	-3.7	1.1	-12
-0.35	0.34	0.62	8.9	12	2.9	5.8	7.2	4.4	-11	7.3	0.32	5.4	-5.3	-2.2	-5.8	6.8	-0.18	-3.2	-7.6	-4.2	-2.4	0.47	1	8.6	4.3	-4.8	0.92	4.4	11	-2.6	1.4	0.96	3.5	5.8	7.5	-2.2	-0.48	-3.6	-1.5	-0.16	1	-1.8	11	-2.3	-4.3	0.36	-2.7	2.9	9.7
0.05	0.48	0.49	5.2	3.9	2.2	7.3	2.6	13	-2.6	11	-3.8	9	-0.57	2.7	2.4	-0.68	6.2	-1.9	-0.04	2.4	2.6	0.94	1.4	7.2	-1.8	2.6	3.6	1.9	-1.4	-2.8	0.5	-3.8	-3.6	2.4	-1.7	0.86	4.1	-0.34	3.6	2.9	5.1	1.3	2.3	2	3.4	-2.5	1.1	10	8.1
0.25	-0.1	2.1	1.5	6.2	-14	12	2.7	9.7	1.3	10	-7.3	5	-2.5	-3.2	4.8	-9.5	6.4	-3.1	1.5	-4.5	12	-0.72	5.1	1.7	5.2	-5.8	6.7	1.9	2.9	-5.2	1.6	-7.2	-4.1	-1.2	-0.71	5.8	-1.3	4.5	-0.77	-5.5	-1	5.8	7.9	3.6	1.2	-2.6	-3.2	6.3	1.3
-0.31	-0.35	-4.4	-3.8	8.3	2.3	-0.54	-5.9	-12	-6.3	-3.8	-13	1.3	1.9	-0.85	0.3	-7.7	-5.1	2.6	7.7	-13	2.6	-0.19	1.2	-3.8	6.7	-2.6	4.8	-5.7	8.4	4.1	-0.62	-5.6	6.1	0.14	1.2	-2.1	3.2	-3.2	2.5	-1.4	-1.3	4.9	3.9	-1.9	-4.3	-3.4	2.6	-3.9	13
-0.73	0.24	3.9	-0.89	-0.28	14	-10	-7.9	-5.7	-7.9	-8	-9.8	-5	1.6	-2.7	-4	-14	6.7	-6	-3.9	-11	1.9	-2	8.4	-8.3	-1	-0.95	0.62	3.5	0.51	-2.9	4.5	-0.05	6.8	3.8	-5.5	0.88	1.9	2.3	-0.11	-1.5	-2.2	-4.9	-1.6	-11	2.2	4.1	4.5	-4.2	2.8
-0.6	-0.28	0.11	-8.1	6.3	-13	0.91	-16	-1.4	-8.8	-1.5	-12	0.33	-6.2	-3	1.4	-4.7	6.8	-8.7	1.4	0.92	4.2	3.1	8.3	1	0.68	1.2	2.8	5.6	1.5	-3.3	3.2	-3.9	8	1.7	4.8	-3.4	8.2	-1.6	-1.1	4	11	3.4	1.2	5.4	4.1	2.4	2.3	0.36	-11
-0.22	0.9	7.4	-1.3	5.3	-4.6	0.5	-10	8.3	2.7	5.3	2.3	0.71	-6.5	6.5	4.3	0.18	-0.36	-3.5	6.1	6.1	-0.01	0.03	7	4.4	-1.4	0.38	-3.7	5.6	-5.5	0.44	-0.42	-1.1	-2.5	1.6	2.4	-6.4	0.57	1.4	-2.3	0.17	1.2	0.2	-0.77	2.4	-0.57	0.02	1.8	5.2	-10
0.72	0.5	10	5.6	13	11	4.8	3.3	9.6	14	7.1	12	2.3	2.1	-0.88	-7.4	2.5	-7.4	3.5	-0.32	-1.6	-0.42	-8.6	0.16	10	1.2	-3.7	-3.9	2.1	3.5	3.8	-0.66	-0.43	1.8	3.4	0.81	1.2	4.9	5.4	-2.1	4.8	-1.9	-6.5	0.11	2.6	-6.5	6.9	3.6	7.5	-6.8
0.2	0.01	1.7	11	1.1	-0.69	9	8	15	12	12	11	7.7	3.2	6.7	-10	16	-11	-3.7	-8	5.5	0.39	-0.7	-5.5	0.93	-3.2	-0.52	5.1	6.6	0.87	-2.1	-2.8	7.8	1.2	7.1	3.1	6.5	8.8	-1.8	-2.7	10	0.68	-2.4	-2.3	15	-2.7	4.3	2.8	-0.05	-2.1
0.45	0.23	0.94	7.4	7.8	-0.68	4.1	6.8	10	4	6.7	5.8	1.1	0.25	1.2	-4.2	1.3	6.4	-1.6	6.7	16	-3.8	2.3	-2.3	8.9	0.09	4.9	3.8	-0.82	12	1.3	3.3	-7.1	15	8.5	4.5	9.7	11	2.8	1.2	10	8.9	0.94	-5.6	14	13	5.5	5.5	-5.2	-2.6
-0.17	0.34	1.5	4.5	1.4	12	-0.78	6.9	1.2	0.82	0.84	7.1	-7.2	2.3	-4.6	0.5	-5.5	10	-0.44	3.5	3.8	-10	-1.3	-0.43	3.9	6.7	-6.1	2.4	-2.9	0.12	-7	-2	-5.8	-1.8	0.24	-1.5	3.1	-1.3	-4.8	-0.8	0.81	1	-8.5	-7	-8.2	-2.9	-0.53	1.2	-8.3	-4.9
-0.74	0.03	-1.1	3	-5.3	8.3	-5.1	14	-6.5	12	-6.1	11	-11	8.1	-4	-3	-3.9	6.3	-2.5	-2.9	8.2	-3.2	8.7	-7.1	-2	1.5	-1.5	0.54	-3.7	-0.14	-5.7	-1.2	1.6	-2.6	-0.34	1.6	-5.7	0.63	3.5	3.6	-12	-4.5	-5	1.5	-2.2	5.5	-2.6	4.7	-0.98	-10
0.51	-0.14	-6.2	-7.4	-5.6	-1.4	1.1	1.4	2.5	11	1.6	5.7	-0.33	5.1	-7	-13	0.21	-5.2	-3.4	-5.2	-1.9	-5	8.6	-2	-0.35	2.2	-7.9	-0.32	3.5	5.2	-4.2	3.9	1.7	-0.48	-4.1	-1.2	-5.9	0.8	0.3	-2.1	-0.6	-3.4	-6.2	-2.8	-0.32	3.5	-3	1.4	-3.3	-5.3
0.47	0.07	-12	-2.6	-5	-2	-4.9	-3.2	5.2	4.3	1.8	5.1	3.6	2.6	1.1	-7.4	-13	-1.2	-2.6	-4.2	3.4	-3.7	0.07	-1.9	9.9	-4.5	6.7	0.42	2.3	-8.1	-0.89	3.8	1.5	-2.9	0.23	-5.5	2.9	-5.6	3.3	-1.1	-1.1	1.2	2.1	-4	-2.6	5.2	7.1	-1.7	7.5	-10
-0.07	0.08	-4.3	4.5	-6.8	0.08	-3.3	4.5	-0.24	5.3	2.4	3.8	3.9	2.7	-0.64	1.4	0.86	-1.9	21	-6	-3.9	8.8	8.3	4.5	8.2	-4.5	8.7	3.7	11	-4.5	1.2	-4.3	9	5.6	3.7	-4.8	-1.9	-3.8	-1.4	-5.7	-4	-8.1	12	2.9	2.2	-5.5	7.7	-4.4	3.6	3.2
-0.18	-0.2	2.4	-0.93	6.1	1.2	-2.8	-2.8	-9.5	4.7	-2.6	0.58	-0.84	0.68	3.1	2.2	-8.5	-2.4	3.9	-11	8	-6.4	9.7	-3.2	-3	-3.2	5.1	-0.37	4.1	5.3	12	-7	0.72	2.9	9.6	-4.2	8.5	-7.9	2.9	-6.7	1.8	-6.3	14	-0.05	4	-5.4	8.1	-6.3	6.7	-1.8
0.36	0.18	-2.1	0.1	-1.2	14	-12	-0.9	-11	0.78	-16	-1.6	-5.4	3.7	8	7.5	3.1	-3.1	2.5	-1.4	5.5	-8.5	1.6	-11	-1.4	-3.1	-2.7	-0.72	-2.4	2.7	3.8	0.27	-0.94	1.2	2.2	-5.5	-4.2	9.2	2.5	-4	0.4	-3.6	0.32	0.32	7.8	-6.7	-4.9	3.6	6.6	-1.8
0.26	-0.2	-5.7	2.7	4.3	9.8	-6.8	0.23	-0.96	-3.6	-7.1	-5.5	-7.6	0.15	13	7	-7.1	2.7	2.3	-4.8	1.7	-0.18	-1.5	2.4	2	-0.24	6.6	-6	0.48	4.5	-0.3	-5	-3.5	3.1	4.3	0.98	5.3	4.1	1.6	-0.76	4	3.6	1.4	-5	5.2	5	1.7	2.7	7.4	3.5
0.61	-0.48	7.7	-5.8	2.6	-1.4	-1.9	-11	-0.51	-7.8	1.6	-12	-2.8	-5.7	7	-0.6	3.4	-14	4	-4.4	-2.9	-7.7	1.2	0.85	6.8	-6.9	2.1	-2.9	12	-2.7	3.2	1.7	0.35	-3.8	7.2	-2.2	2.9	-0.25	1.4	0.26	2.9	7.8	11	-6.6	-2.2	-4.3	5.1	-4.3	8.3	3.1
0.49	0.14	2.6	-5.1	-3.6	-11	5.9	-19	0.07	-13	2.8	-15	-0.38	-13	9.4	0.14	13	-1.4	14	-3.7	3.9	-13	6.2	-6.8	13	-13	11	0.08	8.8	-9.5	8.6	-0.05	8.6	-4.3	12	-12	11	-8.8	3.8	-1.2	14	-0.85	14	-1.4	14	-1.9	12	-3.1	10	-10
-0.21	-0.05	-6	-8.9	-6.7	-24	-6.1	-17	-2.1	-15	-3.1	-14	-5.2	-14	1.3	-9.8	6	-13	-2.2	-4.2	5.6	-20	4.4	-13	-8.6	-13	-7.3	-3.7	7.3	-5.1	-8.2	-10	1.8	-1.9	3.6	-2.9	-3.3	-5.8	-0.83	-9.2	4.2	-2.5	-5	4.6	11	-13	-1.4	-5.8	-12	-14
-0.23	0.43	0.54	-3.7	0.88	-0.61	-7.9	-11	-1.7	-8.3	-7.7	-9.4	-0.89	-6.3	21	13	4.5	-0.15	19	-3.5	-6.5	-7	5	6	-0.65	-1.6	0.52	-2.9	0.84	-7.1	8.5	-6.8	3.8	-5.7	2	-0.33	-0.34	-6.4	14	-5.7	8.3	-12	-4.2	4.6	3.1	-6	0.51	-7.7	-6.5	-5.3
0.24	0.13	3	-5.2	3.9	-1	1.8	-5.5	2.2	-3.1	-0.72	-6.2	-2.1	-4.9	12	-3.3	1.2	1.6	6.9	4.2	-1.8	-2.5	6.5	4.7	-2.5	-2.1	-6	3.9	-0.08	6.2	-3.7	3	-6	1.3	-3.2	2.6	-1.7	4.7	5.8	-2.4	2	-2.3	-9.4	9	-1.9	-5	-1.2	-1.4	-8	3.9
-0.02	0.39	4	4.2	11	3.1	-2.1	0.28	-1.4	7.9	0.81	3.3	1.6	6.7	7.9	-3.7	-7.1	4.5	0.21	4.6	1.1	-4.5	8.2	1.9	-0.71	4.1	-0.27	0.28	-0.63	-0.32	-9.1	-0.46	-0.6	6.9	-2.9	-0.09	-4.9	-2.6	-4.2	1.1	-3.7	4.2	1.1	12	-4.3	-2	-5.5	-4.8	6	5.9
-0.32	0.49	6.6	8.4	2	5.2	11	-3.7	-2.9	11	6	8.8	2.3	6.4	7.7	-1.5	0.39	9.9	3.3	14	-9.2	-0.8	2.4	-5.2	8.4	5.6	10	1.4	12	13	-0.77	4	7.7	5.6	9.6	5	3.6	3.5	1.7	4.6	-3.1	2.8	4.7	3.1	11	-0.47	0.11	-0.01	7.2	1.7
0.69	-0.05	-2.2	4.3	-9.2	9.8	-3.5	6.1	-1.9	11	0.88	13	0.33	8.5	3.6	-6.1	-3.3	-4.1	3.7	-3.6	3.9	9.2	2.3	-2.8	1.4	-3.8	5.4	4.6	2.1	1.5	1.4	4.8	7.4	5.4	2.4	4.3	-7.1	1.9	-0.94	6.1	0.21	6.2	5.1	-0.48	3.8	-3.9	-0.02	-0.38	7.3	6.1
0.56	0.33	-8.2	14	-2.8	8.2	-8.8	15	0.21	12	1.8	12	0.66	11	6.4	-6.2	-1.9	4	2.6	3.6	5.4	13	-5	3.1	5.3	2.2	0.34	5.5	11	2.3	3.5	-2.4	6.6	0.95	4.1	4.3	3.1	7.6	5.7	-0.87	-8.7	5	-0.8	1.7	3.1	-3	0.1	1.1	-2.8	4.2
0.06	0.13	-8.7	12	-7.5	9.9	-5.2	11	-9.4	-3.8	-1.5	-1	1.6	-0.05	-0.35	7.5	4.5	7.5	2.8	-1.1	-1.9	4.8	-2.1	-1.3	-1.7	-4.3	3.3	4.5	4.4	3.7	0.88	-0.97	-1.1	-2.3	2.2	0.42	1.3	0.56	1.2	1.3	-10	12	4.6	6.2	-4	3.2	0.55	0.7	1.6	1.6
-0.17	0.67	-3.2	-2.7	-4.7	-8.1	-6.7	2.1	-9	-0.61	0.49	-0.49	-1	-0.06	2.8	7.3	0.29	5.2	0.7	4.5	7.1	6.8	1	-1.1	0.1	-3.5	0.6	3.7	-2.2	-0.38	-3.5	2.9	-7.4	-2.6	2.5	-3.6	-2.2	0.84	-3.4	-0.14	-7.4	5.9	2.3	-0.89	1.1	0.88	-6.6	1.3	-5.8	6.3
-0.25	-0.16	-8	-5.6	-5.1	0.69	-9.6	-17	-10	-2.9	-6.2	-8.9	-8.2	-1.4	-2.4	-3.2	-5.8	12	-0.57	-0.15	-6.7	-6	0.36	0.06	-5.1	-0.53	-0.93	0.63	-8.2	-5.6	-8.7	-0.92	-0.91	3.9	-2.6	-6.2	-0.77	7.4	-3.6	-5.1	-2.2	-2.1	4.6	-0.08	-5.6	-4.2	-3.8	-1.3	-2.7	-2.4
-0.13	-0.52	-7.2	-0.38	-9.9	0.24	-11	-15	-6.7	-10	-7.7	-7.3	-9.1	-1.2	2.9	4.3	-5	2.8	2.7	-3.2	-13	2.3	-5.9	-3.6	-5.9	-2.2	4.4	-0.13	0.86	-1.7	0.68	3.2	-0.38	6.4	0.21	-5.5	3.5	-6.8	-0.92	1	-4.1	7	9.9	3.1	-3	1.4	-1.9	-0.06	-2.4	5.4
-0.4	0.15	-1.4	-4.2	-6	-0.42	-2.3	-7.8	-5.7	1.4	-2.7	-2.8	-1.9	-1.3	11	-5.1	-5	8.8	-4.7	0.92	1.8	9	-1.6	-1.1	4.1	-2.4	6.5	7.1	-2.1	4.7	-1.9	9.1	4.1	3.6	-2.5	1.3	-7.7	2	-0.72	1.7	2.4	-0.77	5.5	1.7	1.9	3	-0.99	11	2.2	7.2
0.23	-0.02	2.5	4.2	-2.2	5.6	6.2	0.59	3.4	11	7.3	4.7	3.2	4.8	-2.5	2.2	-6.1	6.5	-3.8	5.6	4.2	-2.2	-8.1	-1.8	0.53	0.55	7	8.3	8.2	11	4	6.6	9.8	2.4	0.31	5.4	-4.7	5.7	1	1.5	1.1	-5.3	2	-0.35	7.5	0.3	-1.1	9.2	-0.65	1.3
-0.53	-0.2	3.4	7.7	7.6	4.9	6.9	7.3	5.6	5.9	5	2.7	1.7	4.9	-10	5.7	-10	10	-5.9	3.5	8.2	8.9	-4.7	-2.6	2.4	4.5	-2.5	-3.8	8.7	4.8	4.4	-2.7	10	-7.6	3.2	-0.06	4.3	1.4	1.5	-0.2	4	0.91	-8.4	-9.9	2.2	4.8	3.2	2.1	5.6	4.8
-0.01	-0.14	-0.51	-2	-2.8	-13	5.9	8.7	-0.99	4.4	1.7	2	-2.2	-1.3	0.59	-8	-8.4	4.9	-8.2	-6.3	2.8	21	-0.74	-2.3	0.48	5.9	1.6	-7.5	-5	-0.84	7.5	-2.1	-3.4	-12	-0.61	0.17	1.1	3.9	-0.07	-1.9	0.82	-0.32	-4.8	-4	-1.5	-2.8	-1.4	2.6	3	1.4
0.53	-0.24	8.9	1.7	2.5	16	8.7	-4.2	5	-4.8	0.97	-7.7	4.2	-9.1	-0.19	-2.5	3.4	2.3	4.7	0.21	4	14	-7.1	2.7	3.5	-3.8	-3.5	3	4.7	-2.7	1.4	-0.83	-0.37	-10	2.7	-3.9	-5.6	-2.2	5.3	0.3	2.6	-0.72	2.1	6.1	1.2	-3.9	-6	-2.2	-0.46	0.66
0.34	0.09	5.8	-3.4	-5.2	2.7	-7.4	-4.7	-0.58	-6.7	-4.2	-9	-1.6	-3.8	0.52	-5.5	-6.6	0.65	0.14	-10	-13	5.2	-8.9	-1.6	-1	-6.9	2.4	0.49	-3.7	-1.8	2.4	-0.42	0.24	-4.7	-3.8	-4.3	-6.8	-7.7	-3.8	-2.1	-6.8	8.2	5.7	4.6	-2	3	-4.8	-4	0.72	8.3
0.17	-0.11	1.5	-3.7	4.3	6.3	0.08	-7	-0.5	-9.1	1.6	-4.2	0.68	7	5.8	6.5	1.9	-0.06	1.9	-2.1	-8.2	-11	1.3	-4.2	7.9	3.8	4.6	-0.91	-2.8	-4.5	3.3	-6.3	3.1	1.7	1.4	-1.3	3.6	-7.9	1.1	-0.95	-5.6	1.7	8.8	15	2.2	0.78	-2.6	-2.5	2.6	1.9
0.16	-0.33	-6.8	4	-5.3	7.7	-1.6	2.2	-3.7	-0.87	-5.1	2.4	0.5	6	3.8	-5.3	14	-3.5	-2.6	-4.1	0.53	-3.5	5.1	0.01	-6.3	4.6	-0.22	-5.2	-4.8	-2.8	-0.19	-4	-1.4	-0.88	-5.6	-3.2	-7.7	-3.9	-0.24	1.9	-3.6	0.3	-3.3	-1.1	-6.1	-8.5	-0.63	-1.1	-1	-6.4
0.31	-0.43	-13	6.1	-6.4	-1.1	-7.9	11	-7.2	6	-5.4	10	-1.9	3.8	-5.5	-2.8	-4.1	-5.2	-4.5	10	-4.2	23	3	-0.66	-8.8	1.7	-0.61	-3.4	3.6	3	-3.2	1.4	5	-1.7	2.5	3.1	-3.8	8.9	-0.33	0.36	1.9	2.7	2.5	-4.6	-2.3	8.8	-4.3	5.6	-2.4	0.32
0.34	0.28	-4.6	-2.6	-9.8	9.5	-10	12	-3.1	10	-2.2	4.6	5.2	4.2	0.42	-0.87	-5.9	6.7	-4	8.8	0.46	9	2	-1.1	-0.6	4.1	-2.2	0.45	-0.24	-4.9	-6.6	2.7	5.2	-3.9	-2.8	-5.8	-4.5	-4.3	-3.5	-0.56	-4.3	6	2.4	-4.9	-0.98	3.1	0.76	1.1	3.9	-0.36
0.23	0.03	7.2	9.3	3.7	5	4	14	5.6	4.9	6.5	7.2	0.56	5.3	-0.6	2.6	-4	0.05	-9.4	-1.1	-7.1	-4.8	1.4	-0.28	2.6	0.8	-0.46	4.5	0.34	1.8	-6	-0.64	-0.42	-3.6	3.4	6.3	-3	-3.8	-5.8	0.32	-4.7	5.2	2.5	-1.7	-2.4	1.3	2	0.14	6.8	4.6
-0.06	-0.21	-1.4	8.4	-6	2.5	0.97	9.1	2.7	3.6	4	7	-1.5	8.8	0.52	6.7	4.4	0.12	7.6	5.3	5.7	-1.8	-2.6	7.5	-3.7	-0.85	2.9	-3	-0.05	-9	-9.3	1.8	-5.2	0.87	-0.05	-2.3	0.41	-2.7	-1	0.37	1.3	-5.4	-2	-2.5	-6.2	2.5	-6	-2	-0.41	13
-0.82	0.25	-8.7	4.8	-15	17	-5.4	6.8	-4.1	1.3	-1.3	5.8	-4.3	7.2	-0.19	-4.5	2.8	4.3	-2.6	1.3	9.8	2.3	-8.6	1.8	-13	0.6	-7.7	2	-1.4	-6.5	-11	0.39	-5.1	1.8	-4.9	2.5	1.4	-2.7	-11	4.8	1.7	0.03	-2.7	1.9	-3.5	4	0.29	1.4	-6.2	6.7
-0.64	-0.66	0.96	-8.5	-7.6	-11	1.3	-12	-2.3	-11	-0.7	-15	0.08	-12	7.8	-8.2	1.6	-13	1.4	-13	1.6	2	-5.4	-2.8	2	-9.6	-0.52	-0.49	2.6	-11	-9.7	-9.7	0.27	-2.8	3.4	-3.6	-1.1	-8.7	1	-4.1	-1.1	-11	3.6	-5	-1.1	-4.5	0.72	-8.8	-4.3	-8.5
-0.51	-0.21	0.97	0.28	2.8	-19	1.3	-25	-0.55	-13	2	-17	-2.8	-12	-0.33	3.7	-1.5	3.1	-1.6	-4.4	-1.9	5.7	-0.47	-1.2	1.8	-14	2.3	-4.5	-7.1	-7	1.4	-13	-4.4	-4.2	-1.2	-3.7	-7.2	-4.3	0.9	-12	0.03	-14	-2	-2.3	-2.7	-8.1	-1.5	-4.9	4.1	-10
-0.28	-0.07	-5.1	-2.5	-6.8	-0.78	-0.12	-8.7	-4.2	-6	-2.2	-6.7	-0.68	-7.9	-6.8	5	11	5	1.8	-2.8	2.8	6.5	-2.3	1.4	-5.9	-9.1	-2.9	-4.5	-2.8	-2.3	1.5	-4.8	5.4	-3.4	-0.52	-2.8	1.5	-1.8	-2.7	-5.4	3.6	-3.6	-8	-0.89	-6.6	-4.2	0.8	-3.8	-2.3	-8.5
0.05	0.14	-8.7	-11	-13	-8.1	-0.8	-8.8	-3.6	-6	-2.3	-1.6	1.1	-4.1	2.9	11	5	2.3	0.33	-11	2.5	12	-0.25	-1.6	1.1	-11	-1.1	1.1	1	5	2.9	-1.5	4.3	6.9	0.27	4	-4.9	5.8	0.81	2	7.4	-6.9	-0.93	2.4	3	0.65	-3	-2	-2.6	-0.98
-0.13	0.37	-8.7	-3.7	-9.8	-2.7	-6.4	-3	-6.2	-11	-4.7	-7	0.18	3.1	2.1	6.7	3.8	11	-1.4	2.1	13	12	-7.4	-4.3	4	-6.4	2.7	-1.9	-3.2	1.3	-1.7	-3.3	-4.1	4.5	-7.8	2.3	-6.3	2.2	-1.5	-0.66	0.12	-3.5	1.4	3.9	3.8	-0.3	-2.6	-0.61	-3.3	2.2
-0.18	1	-6.2	-1.5	-14	-9.1	-7.1	1.9	-2.5	-4.5	-7.4	-2.8	-1.4	-1.7	1.8	2.3	-4.4	6	-7.1	9.2	12	-13	-0.16	4.6	1	7.7	-1.3	2.2	-1.4	1.5	-2.4	0.1	2.3	-3.6	-1.6	6.5	2.6	4.3	-1.9	2.1	2.7	2.1	-1	4.2	4	5.5	-0.86	-1.6	-10	3.5
-0.11	0.47	-5.8	-4.5	-11	-3.8	-4.8	-1.6	-0.74	-3.9	-4.4	-1.4	-4	-5	-6.9	-11	1	3.4	2.1	3.2	4.1	-4.8	6.2	5.1	-2.3	3.9	-1.1	-1.3	2.2	2.6	2.7	0.74	3.7	-2.8	3.2	4.5	2.5	1.9	0.36	4.3	11	6.4	2	1.1	2.8	11	-3.8	-4.4	-9.6	-4
-0.02	-0.78	-2.4	0.3	-8.6	-11	-0.39	-0.64	-1.7	-1.8	-2.3	5.3	3.2	2.2	1	-9.1	15	-3.4	1.8	1.4	2.5	3.8	1.9	-4.6	-1.4	2.2	-2	8.6	2.2	-9.6	-2	-3.1	1.6	-3.7	-9	-0.69	4.2	-4.6	-5.3	-1.1	8.1	2.6	1.9	5.5	1.3	1.5	-2.1	4.4	-6.5	-5.4
0.05	-0.2	-6.4	-8.2	-3.9	-3.2	-4.9	-8.2	-8.1	-3	-3.1	-0.63	-2.4	0.07	-2.2	-0.54	-10	-5.6	-10	0.43	-6.4	-1.1	-13	2.2	-3	-4.9	-4.6	-1.3	-3.3	-5.4	-3.9	1.7	-4.2	-7.6	-3.4	0.01	2.9	-0.83	-2.5	-2.1	12	-2.6	-6.3	-0.19	1.1	-5	-3.7	0.18	-9.6	-2.4
-0.58	0.12	3.2	-1.8	-3	1.9	-2.6	-2.7	-6.8	-0.26	-0.97	-2	-1.9	1.2	-7	8.2	-11	4	-3	5.8	-8.2	5.7	-2.8	1.3	2.4	3.8	-6.3	1.5	0.31	6.4	-3.9	4	2.5	3.9	7.7	7.5	0.72	4	3.7	-0.78	1.8	4.2	-6.5	-3	-4	-0.12	-6.9	2.3	-7	2.2
-0.12	0.42	5.9	-3.9	2.1	-10	4.8	-8.3	0.73	-4.8	3.9	-1.9	1.4	-5.5	5.3	1.6	-3.4	2.4	-1.1	2.8	0.21	-0.21	-2	4	-0.74	-0.34	-9.4	4.8	4.8	-1.4	-7.5	0.82	3.4	1.8	5.8	-2.2	-2.7	-5.8	-1.2	4.7	-2.9	9.5	-8.4	5.3	2.3	1.4	-4.4	-0.06	5.7	-2.5
0.44	-0.43	-5.7	-3.7	-5.2	-8.3	0.66	-12	-10	-1.8	-5.3	-3.3	-1.8	-2	-7.6	-1.5	-8.3	4.7	-5.1	-0.66	-3.8	2.6	-3.8	-6.7	-1	-4.2	-3.3	-0.49	-0.22	-4.1	-5.8	2.1	-6.2	-0.55	0.89	-3.4	-3.3	-4.2	5.5	-0.41	-1.9	1.1	-4.5	5.3	-3.2	-2.2	-5.3	-5	10	-6.4
0.57	0.12	-4.3	-3	-9.6	-4.8	-7.2	-7.2	-11	-3.7	-18	-1.1	-6.6	-0.51	-3.7	-1	3.2	0.78	-0.27	-1.1	0.4	-2.1	-0.86	-4.1	-9.2	0.22	-4.2	6.4	-10	4.4	3.4	2.1	-4.5	4.8	-5	1.1	-5	0.86	-3.2	1.3	0.57	3.9	-12	4.4	-5.4	4.5	-6.8	-6.1	1.8	7.4
-0.01	0.24	-5.8	-0.04	-9.4	6.4	-6.7	0.31	0.6	4.1	-8.8	6.1	-3.2	0.96	-6.3	0.98	-0.9	7.9	3.2	0.63	6	1.2	2.3	-1.6	2.4	3.3	-0.61	0.46	2	7	4.7	-0.67	-0.35	9.1	-0.03	4	-1.7	3.5	7.4	0.91	-2.2	5.3	-4	2.8	1.6	-6.9	-1.5	-4.2	-3.9	-0.05
-0.4	0.26	-6.4	-7.1	-7.4	-10	-12	-2.4	-3.3	3.7	-8.8	0.39	-6.6	-2.1	2.6	12	-8.9	4.8	-9.8	-2.4	1.2	10	0.43	3.7	-12	-1.1	-0.25	-0.12	-6.5	-4.5	-3.4	7.5	-8.5	0.56	-6.5	1.3	-2.7	-2.4	-7.5	-1.5	-9.5	2.1	-4.5	6.3	-8.3	1.9	-0.63	-5.2	-11	8
-0.08	0.07	-5.7	-7.9	-1.6	-4.2	-8.7	-7.7	-3	-5.9	-6	-6.5	-0.83	-3.3	3.9	6.5	-9.3	4.8	-6.8	9.1	-12	7.3	-0.81	5.8	-14	4.3	3.2	1.5	-6.8	2.7	-2.6	1.2	-9.3	3.9	-6.4	-1.8	3.8	-2	-5.6	1.1	-2.2	-2.4	-3.5	-1.6	-4.3	-2.4	3.5	1.9	-8.2	10
-0.49	0.22	6.2	-1.1	0.39	16	6.6	-8.6	3.1	-12	5.8	-5.7	7.8	0.5	-2	2.5	1.8	0.74	0.63	0.91	-16	-8.6	-9.6	6	1.6	2.6	-2.7	2	8.1	-1.3	-4.7	4.7	5.5	4.4	1	0.21	-1.6	4.6	5.7	1.2	6	-4	0.95	0.8	4	2	0.49	4.3	-3.4	-1.1
-0.35	0.24	0.06	9.3	-1.1	6.1	-1.2	5.6	0.93	-2.9	-4.6	2.3	-0.43	4.1	-7.8	5.5	2.3	7.3	3.1	4.3	-11	-9.7	-7	5.9	-0.34	4	-6.9	0.1	-6.4	2.8	1.8	4.5	-1.9	4.1	-4.6	0.18	4.9	5	3.2	-0.55	6.1	4.1	0.52	4.5	0.63	0.44	4.5	4.5	-1.8	1.2
-0.55	0.3	2.6	-1.6	-4.2	-10	2.5	-5.7	-2.3	-1	-3.5	2.8	-5.1	-2.6	-3.3	-2.8	-1	3	-5.9	-0.37	-9.4	-5.2	-2.4	3.9	-6.8	-4.7	-11	-3	-7.4	0.51	0.31	9.8	-8.2	4.7	-12	1.2	1.4	3.1	2.3	2.1	1.7	4.2	-0.56	1.4	1.4	4.2	-2.1	1.7	-4.3	2.5
-0.29	0.06	0.75	-12	2.2	-15	4.8	-18	2.7	-6	5.4	-9	5.6	-11	0.73	-1.9	4	1.8	-6.6	-4.8	8.9	-2.1	10	0.15	-2.2	-9	-9.9	1.7	-5.9	0.68	3.3	1.2	0.1	2.3	-11	-3	1.8	-6.1	-1.1	3.6	3.7	-7.9	0.04	-0.24	0.1	-2.3	-4.6	0.92	-0.26	-5.9
0.16	0.41	7.1	-5.5	7.7	-3.7	15	-9.8	8	-9.9	7.8	-6.3	2.6	-5.8	-1.9	-2.3	7.8	-2.9	4.2	4.3	2	-1.9	0.68	0.65	-0.53	1.6	-5.5	0.47	6.5	6	2.1	5.6	6.8	3	-3	4.5	0.73	-3.9	4.6	0.37	5.5	-6.4	-2.3	1.7	1.9	-3	0.32	-0.08	1.8	3.6
-0.11	-0.18	5.2	3.3	8.2	-0.93	6.9	-0.62	10	-2.5	8.3	1.4	1.1	-0.13	7.2	-1.9	3.7	5.6	3.9	1.1	-2.3	13	-2.9	2.4	-2.4	8.3	1.2	10	-1.1	8.8	3	7	0.79	9.2	-1.4	3.9	0.02	5.6	2.5	3.1	-0.95	-0.49	1.6	5.2	-0.1	-0.36	4.4	4	0.6	5.1
0.2	0.01	7.3	3.4	12	-9.9	8.5	3.6	20	6.2	19	7.2	8.5	0.89	8.2	8.9	14	5.2	-0.51	2.8	1.1	-0.54	1.3	-0.43	0.34	7.6	6.9	8.7	5.4	5.9	6.3	9.7	4	2	7.7	9.7	8.1	1.9	9.5	3.7	2.8	1.1	13	11	4.4	-1.1	5.5	2.9	5.8	9.3
-0.8	0.54	3.8	-0.8	9.9	7	12	-0.28	6.7	2.6	19	4.5	0.17	2.3	-2.7	1.4	11	2.8	1.7	4.2	0.43	-7.1	0.49	6.7	2.3	2.5	5.5	0.15	-4.8	2.3	-0.01	7.6	-1.1	0.55	6	2.4	-1.6	6	4.7	3.2	-7.1	3.9	5.4	8.6	3.1	9	-2.3	4.2	-0.57	2.8
-0.46	0.2	-2.3	0.19	3.5	3.5	-6.1	-1.4	-8.6	-9.7	-8.6	-8.8	-4.6	-1	-4.3	0.2	2.8	6.8	-0.47	6.5	-0.39	0.09	-2.9	-0.67	-4.7	1.9	-3.5	0.14	-6.7	3.4	-2.7	2.9	-13	3.2	-2.9	2.6	1	-2.8	2.6	1.7	-9.1	0.52	-4	7.4	5	0.04	2.9	-1.6	-1.9	2.6
-0.21	-0.05	-3.1	5.4	2.5	-4.2	-2.6	1	2.3	-8.2	-2.2	-6.6	-2.6	-0.2	-9.5	4.1	-0.4	13	1.2	0.35	7.4	11	-6.1	-5.2	4.8	2.6	-0.43	-2.1	-3.3	1.8	-0.44	-1.8	-2.5	0.3	0.72	-1.5	-0.48	-0.06	9.1	-3.8	4.6	5.6	3	-1.4	4.4	-2.1	-4	2.5	2	6.5
-0.42	0.27	1.5	-1.4	-3.9	3.5	4.8	-1.6	4.3	2.6	11	-1.8	-3	4.6	-6	11	9.5	1.7	4.7	5.3	-1.6	-6.4	0.82	13	2.8	0.65	4.5	0.95	6.3	-5.2	2.7	2.6	4.7	-3.2	-0.9	-3.6	0.13	1.7	-0.53	-5.6	-1.2	4.8	4.5	6.9	-9.1	2.8	-1.3	2.5	6.2	1.8
-0	-0.32	3.7	-1.8	-7.7	3	-7	2.4	-5.5	4.5	-6	-3.8	-0.06	2.4	3.2	-3.2	-0.46	-1.9	-1.2	5.9	5.5	-6	7.4	9.8	-1.9	0.46	-1.9	-3	-8.7	-2.6	1.7	-4.7	5.2	-5.3	-7.6	1.6	-5.1	4	-3.9	-1.9	-2.1	3	0.37	-0.15	-2.3	0.99	8	0.95	5.1	-1.7
0.07	-0.74	-1.8	9.7	-2.4	2.9	-14	4.5	-11	12	-12	7.8	-10	6.3	1	-1.8	-0.36	-7.6	0.6	6.5	-8.4	15	-0.84	-3.9	2.3	6.8	-0.75	-6.2	-7.1	3	5	-0.9	-1.3	1.5	-5.5	1.2	-3.6	2.9	-9.2	0.86	-1.4	-2.4	8.5	-11	-0.72	-2.3	6.3	-2.8	-2.4	3.8
0.47	-0.35	-7.6	1.9	-5.2	-1.1	-4.2	9.7	-7.2	3.3	-4.5	2.7	-3	1.6	1	-6.4	-2.2	-1.5	1.3	0.53	-6.8	-3.8	0.7	-3.6	2.6	-2.1	3.6	-2.1	-2.2	-5.3	0.42	-2.5	0.02	-5.3	1.9	-4	-1.9	-3.5	2	1.9	-5.8	-5.6	4.5	-9.8	-6.9	-3.4	-3.9	-3.3	3.1	0.49
0.1	-0.18	12	-5.1	4.4	-12	7	-5.5	4.4	-9.8	5.9	-10	1.8	-4.9	4.8	7.1	3	-4.8	3.1	-2.3	12	-3.6	3.9	-5.5	3.2	-6.8	6.7	-1.5	2	-8.2	2.1	-3.9	4.1	1.7	12	-2.9	4.3	-4	2.3	-2.5	-3.8	-7.9	6.8	-1.8	1.4	-3.9	1.5	-4.4	0.7	-9.1
-0.47	-0.29	2.8	-9.3	5.9	-0.44	8.9	-8.7	3.7	-5.3	8.1	-8.1	-0.94	-4.9	5	12	7.7	-0.1	6.8	1.4	8.6	3.5	-5.2	-3.9	8.8	-6.4	6.2	-0.5	-0.21	0.27	-3.5	-1.8	-0.34	-0.86	5.6	1.4	7.7	-5.7	0.14	-2.8	-1.9	-4.7	7.7	-0.16	3.6	2.9	5.6	0.58	-2.1	-6.1
0.45	-0.22	2.3	-0.29	1.3	2	13	9.1	13	6.7	9.6	5.9	6.7	0.95	8.7	-4.1	3.9	-0.78	13	-7.5	-2.1	-1.3	-1.5	2.4	4.8	5	8.6	-0.25	0.89	1.4	6.2	-0.08	-0.08	6.6	7.6	5.3	7.8	2.7	5	2.2	0.55	8.9	-0.32	-6.5	6.6	3.2	0.57	3.8	4.3	-2.4
0.87	-0.21	8.8	-4.4	7.6	2.8	17	0.94	3.1	0.61	13	4.6	11	-0.09	-2.3	3.2	2.5	-13	23	-7	5.1	-9	9.9	-13	16	5	6.3	-3	8.5	-4.4	14	0.69	11	1.4	10	0.33	7.5	1.4	2.8	3.7	7.5	1.8	3	-8.4	-0.16	-4.7	6.1	-1.5	17	2.9
0.61	0.33	10	2.9	3.8	3.8	11	15	4.8	6.2	2.7	10	8.7	3.7	-6	-1.6	6.8	4.5	6	3.3	16	-5.7	5.5	-0.77	4.4	8.5	3.1	2.4	5.2	4	4.7	-0.25	7.2	0.36	6.3	2.2	0.93	6.5	0.45	0.65	4.7	-3.4	7.1	-9.4	-1.6	4.1	1.4	5.4	14	-2.1
0.25	-0	1.8	12	6.1	14	0.93	14	2.9	13	0.74	14	1.4	4.4	-4.4	1.1	-6.7	1	-4.8	5	-14	9.7	3.1	0.99	-7.9	-0.75	0.37	-4.7	-5.8	6.6	-3.5	1.9	-2.8	-0.3	-4.2	-2.4	0.31	0.89	-2.6	-1.3	-1.3	-3.9	-4.1	-1.3	-1.7	-0.79	-2.2	3	-3.2	-4
0.31	0.32	3.5	6.8	11	7.8	-0.43	13	3.2	18	1.1	17	-1.7	9.9	4.4	-9.9	-2.3	-4	3.1	-4	-2.2	7.8	5.8	0.82	-0.98	-0.86	3.6	-1.2	-1.6	2.3	1.9	2.3	-2	-7.6	-0.06	-0.1	5.7	1.8	-0.73	-1.1	4	0.29	-0.12	1.1	0.33	-3.4	1.9	-1.1	0.08	3.7
-0.05	0.39	1.5	2.1	6.6	0.4	1.7	18	3.2	8	-2.1	12	-5.5	2.5	-12	-4.4	-3.6	-1.7	-4.2	-7.2	-5.1	-7.2	1.6	6.9	-2	6.8	-2.8	-7.3	2.1	-7.1	0.71	-6.8	-0.59	-7.1	-3.2	1.2	4.7	-2.4	-1.3	0.82	-4.6	-3.6	-6.5	-8.2	-1.1	-1.2	4.1	-1.1	-8.5	-1.3
0.29	-0.26	-5	9.2	-3.6	-10	-12	7.3	-7.8	-6.2	-12	-4.9	-5.4	-4.7	-7.9	2.2	1.3	-12	-7.9	-4	-1.6	0.81	7.2	1.5	-4.3	2.9	-7.4	5	4	-2.7	-6.5	-5.2	-3.1	-1.5	-7.9	-5.5	-5.8	-3.1	-7.9	-2.3	-11	2.6	-13	5.2	-10	5.4	-3.4	5.8	-2	-0.86
0.44	-0.16	-4.5	-0.67	1.2	4.1	-5	-4.2	-1.9	-0.24	-8.1	-7.3	-0.21	-5.2	-1.3	-6	-6	-12	-2.5	-3.5	2.8	-15	6.7	-3.4	-3	-2.6	-1.9	-1.9	-4.9	-0.56	0.4	-2.8	-2.8	-5.8	-6	-5.8	-2.9	-4.8	-9.6	0.84	4	-5.1	-4.2	1.8	0.18	-0.5	0.63	2	-2.4	-11
-0.06	-0.46	-0.76	-7	13	4.5	-2.2	5.5	-1.2	0.91	-4.7	-0.1	1.3	-0.29	-2.4	-6.6	-3	-8.1	-5.7	-2.7	-3.2	-7.3	-0.41	0.5	-0.78	-1.1	-1.9	2.2	-4.3	-1.4	-4.8	-8.4	-2.8	-3	-3.2	-5.1	-5.5	-5	-3.1	4.2	-3.2	-1.6	-0.73	-6.4	-7	-5.4	0.49	-2.2	-7.1	-0.82
0.25	-0.71	0.17	-0.61	3.7	-4.5	0.93	0.96	-1.8	1.9	-5.2	0.53	7.1	2.1	6.6	-10	-3.9	-24	-4.6	-5.4	-4.3	-6.2	-4.8	-8.6	-1.5	1.6	1.2	-11	-2.6	-4.4	-0.33	-3.5	-1.5	0.61	-6.2	-0.1	-6.2	2.5	-2.5	-2.1	-2.1	-0.45	-5.2	-14	0.04	3.9	-2.2	-5.3	-6.7	-0.36
[truncated: 952 more columns]
