# Supplementary material for: Dyslexia on a continuum: A complex network approach
Source: PLoS One. 2018 Dec 17;13(12):e0208923. doi: 10.1371/journal.pone.0208923 (PMC6296514; doi:10.1371/journal.pone.0208923)
Supplement: S1 File — Detailed information about the archive contents is provided in the included README.txt file. (TGZ) [file pone.0208923.s001.tgz › FS_612_AA_run_2.csv]

1.7	4.1	2.1	2.3	0.22	8.1	3.8	3.5	11	0.24	5.3	4.4	13	1.8	7.5	1.8	7.7	8.4	1.6	4.5	-0.73	-3.6	16	5.4	7.4	6.6	1.5	-3.8	2.1	4.9	2.3	3.4	-6.1	0.83	9.2	4	1.2	-0.51	-2.3	7.9	-2	1.7	8.5	-4.1	6.8	-3.7	0.49	-1.1	6.7	3.1
6.9	2.6	7	0.1	8.1	7	3.3	1.1	8.7	1.1	7.2	7.4	5.2	-15	-3.3	-5.7	-2.9	-4.3	2.2	-3.3	-0.05	-8.9	5.2	-2.6	4.1	3.5	3.2	-0.4	-0.76	3.4	4.9	2.2	3.4	7	1.5	1.6	4.5	-0.14	-3.1	-0.2	6.8	0.44	4.5	-2.6	2.2	-2.3	1.3	1	-3	1.4
1.3	1.8	0.9	-1.1	9.3	0.39	-3.5	-0.98	3.4	-2.1	-6.7	7.9	-7.7	-11	-6.4	-9.8	9.2	-7.8	-1.2	-5.3	-4.7	-7.9	2.9	-4.6	0.96	-3.3	0.03	-1.6	-5.2	-1.7	2.1	-1.6	-1.2	6.2	2	-1.1	2.3	-1.8	2.3	-4.5	0.82	-2.4	3.5	-0.05	7.6	6.3	-2.5	-1.1	1.2	-3.1
-0.51	1.4	-0.66	1.1	0.06	4.9	-7.2	0.61	1.4	-2	-2.2	1.4	4	6.6	1.2	-3.6	4.7	-3.1	1.8	1.6	1.8	0.03	0.39	-4.4	4.6	-1.4	1.9	-8.1	8.5	-0.94	3.3	0.03	-1.1	-3.8	6.1	-0.01	2.5	0.87	6.9	-2	5.3	1.6	6.7	4.2	6.7	4	2.2	-4.5	5.4	-6
1.1	3.3	4.1	-0.9	6.3	-1.4	-7.9	-2.1	-3.8	-10	-1.4	-4.3	0.92	1.6	1.4	-2.2	3.6	1	0.28	-4.2	-2.6	-1.4	4.7	1.6	1.1	3	2	2.5	5.4	-8.4	1.2	3.8	1.4	0.5	2.3	-2.8	3.1	3.8	8.8	-2.2	-3.3	1.1	-0.16	-0.96	2.9	6.2	-0.77	-4.5	-0.98	-4.1
2.1	-4.8	5	-1	11	1.5	-3.7	-5.4	4.2	-2.5	7.5	-0.85	7.8	1.2	-2.2	-1.1	16	6	2.3	4.3	1.1	-1.4	-4	13	5.7	-1.4	7.8	3.9	4.2	-1	0.45	0.14	4.3	-3.9	-1.2	-5.5	2.2	-3.8	1.9	4	-2.1	-9	9.2	-4.8	8	-0.43	6	3.8	-0.84	3
-0.54	-4.1	-4.3	-2.3	5.5	-0.7	-4.9	-5.5	-1.2	-0	-15	2.5	5.7	6.3	0.88	-0.57	0.78	-7.5	5.3	3.2	4.1	1.1	8.4	5.9	1	-2.1	-6.1	0.97	-0.12	-2.1	-3.9	9.7	-1.9	-2.2	3.3	-4.7	0.82	0.9	-3.1	5.8	8.7	-2	3.5	-5.7	-0.34	-6.4	-5	1.3	-3.8	4.8
4.3	-2.9	1.7	-3.8	-3.1	-1.4	2.8	1.8	-3.7	6.1	0.42	1	-7.7	5.8	6.6	9.7	4.2	-3.2	5.7	9.3	0.79	-0.82	9.9	8	-0.07	1.6	2.7	6.3	0.84	-1.3	6	-3.8	14	1.2	5.3	-2.9	4.2	2.8	-0.34	-2.9	3.4	6.7	4.2	-1.6	-1.8	-1.9	1.8	0.83	2.8	2.4
13	-1.8	10	0.5	4.7	-4	9.4	-1.5	13	-2.2	11	-3.2	8.8	6.1	6.3	2	1.3	-8.2	6.7	1.7	9	-3.2	1.4	8.6	1.4	-0.78	8.8	0.49	4.8	2.3	6.9	1.6	13	3	4.8	3.3	-2	0.9	4	0.08	1.3	7	8.8	1.2	6.4	-1.6	7.1	-4	6.4	6
7.7	-4.6	5.9	-3.6	6	-0.46	2.2	-0.89	11	-13	3	-2.4	-7.5	-5.1	7.8	-2.5	1.1	3.3	9.8	-3.3	9.7	-6.6	9.6	0.04	-0.06	-3.1	-2.4	-4.9	2	5	-3.8	-7.7	2.7	-1.4	0.16	3.1	-2.8	-0.68	3.5	0.35	-3.6	9.1	4.9	-0.14	11	-3.6	4.4	-4.8	4.4	0.64
7.5	0.66	14	0.96	11	1.2	5.5	0.21	1.5	-4.2	13	-0.17	-1.2	6.3	5.6	0.93	-4.4	-1.1	11	5.1	4.5	-0.93	10	4.8	1.7	-1.2	1.9	-0.68	4.1	-2.7	0.8	-13	-3	2.2	1.1	-1.2	-5.3	-2.4	8.2	-5.6	-6.6	-2.5	-2.5	-2.4	1	-3.5	-0.34	-2.8	-0.16	4.7
-0.76	2.4	1.6	4.6	-1.6	3.7	2.5	11	-5.8	4.5	-5.9	8.8	9.4	5.8	-3.2	-4.3	4.9	-4.8	4.9	-0.05	10	3.5	4.9	-3.3	-0.25	5.4	5.1	5.9	0.09	-5	0.49	1.4	-7.3	5.8	-4.6	-8.2	-3.8	2.3	-2	-0.62	-3.6	-6.7	-4.1	2.1	-6.4	3	0.88	-0.29	-1.2	-2.4
1.5	3.2	0.7	2.8	-6.6	5.4	-1.6	7.7	-10	1.9	-7	0.43	-6.7	-4	-9.4	-1.1	-6.5	-4.3	-9.1	-0.05	-9.4	2.4	-8.8	-0.08	-4.2	0.54	3.1	-5	2	-4.9	0.13	0.4	2.5	5.4	3.5	-4.8	-0.93	0.52	-1.6	2	3.8	-9.9	-5.7	1.3	-4.6	3.9	-0.04	-2.3	-3.3	-11
-1.1	1.8	-2.7	3.5	3.7	1.8	-3	2.8	-2.6	-4.7	-8.8	-9.3	3.3	-5	3.8	3.5	-5.3	11	4.8	-3.9	-2.7	3.6	-9.5	-1.7	-0.83	-5.2	0.78	-3.1	2.4	1.6	-12	-1.8	-3.8	1.3	-3.5	-2.5	-3.6	-4.7	-1.6	5.5	-3.8	-3.8	-1.8	-1.3	-3.5	9.5	6.4	-1.5	4.7	-1.8
-0.1	-0.11	-2.4	2.8	-1.9	-3.6	5.2	0.34	6.7	-1.4	-8.2	-6.9	-0.24	-3.7	3.8	6.2	8.2	5.5	0.79	2.6	4.9	10	1.4	-6.3	1.2	-7.3	-6	-1.5	-7.4	6	-5.7	2.8	-1.1	1.2	-5.3	4	-6.2	-2.9	-2.6	10	-4.5	-4.6	-1.4	-1.2	-9.3	0.72	3.6	-1.2	7.8	8.4
-1.3	6.9	3.1	5.7	6	-0.61	0.71	3.3	-1.7	10	5.4	2.1	7.9	8.5	8.1	2.8	-0.7	8.5	3.4	5.9	3.8	13	1.6	0.91	-5.7	0.72	2.5	-2.7	-4.9	-1.1	1.6	0.63	4.6	1.4	-3.4	1.1	-1.8	0.03	-0.42	13	-1.7	-1.1	-4.6	8.4	-8.8	3.4	6.5	1.4	0.3	4.4
0.15	-2.4	6.9	-1.2	3.1	3.9	-4.1	0.07	-1.8	11	5.9	0.52	-0.87	-0.63	-2.2	-3.1	1.1	-11	7.6	-10	1.8	3.4	8.3	-1.8	-6.1	-1.9	4.5	-0.36	2.4	0.38	5	1.9	0.73	-2.2	-3.2	1.7	-3.4	1.8	5	1.8	0.88	4.4	-1.2	5	2.6	-0.41	8.7	2.9	-2.2	-7.7
-2.8	-0.11	-5.5	5.5	-3.3	7.6	0.41	4.3	-1.5	6.9	-0.52	-4.1	-2	-4.4	3.4	1.3	-8.5	1.7	0.4	-3.9	-6.6	3.7	3.5	-6.4	1.1	-1.4	5.8	0.64	8	0.35	-0.85	3.2	4.5	3.9	-4.3	-8.8	-3.1	-3.2	3.5	0.52	-1.3	-3	2	-0.38	2.2	0.7	-1.9	-3.9	0.05	-7.2
-0.7	7.3	-1.1	9.6	5	3.5	-0.27	6.9	-8.2	0.64	-0.72	2.8	-5.2	-0.92	-6.2	-1.6	-14	4.4	-7.8	-2.9	-8	2.4	-4.6	2.4	4.1	1.1	-1.7	-0.8	0.42	2.3	-6.2	1.2	0.84	9.4	3.2	-2.2	0.14	0.78	1.4	-3.9	8.3	-4.8	3.7	4.5	-2.7	0.71	-5	2.1	-1.3	-2.4
-1.8	-0.89	-1.6	-2.1	-1.2	5.3	-2.3	-3.7	-2.1	-2.8	-5.3	0.08	9.3	0.86	-9.2	5.4	-6.2	15	0.08	-4.5	-5.8	-9.1	-1.7	14	-4	3.5	0.82	2.4	-0.13	2.8	-2.2	1	-6.7	4.5	-4.6	1.5	-2.6	-0.76	-1.3	-0.87	8.3	1.2	-6.6	3.2	-6.9	-7.2	-2.8	2.5	-5.5	-3.3
3.4	0.17	0.13	5.2	-2.1	4.1	-0.95	-5.1	-0.31	-1	3.1	3.1	-2.3	-1.9	-3.1	4.9	1.3	-1.5	-7.9	1.1	0.1	-1.9	-2.4	4.3	-8	-1.6	-1.3	-8.8	-3.9	-0.75	-3.7	2.6	1.6	-2.1	2	-0.19	-1.2	-0.73	-1.6	-3	-0.77	-1.1	-8.1	-4.5	-1.8	-3.1	0.87	4.3	-5	-1.4
2.8	3.3	-5.8	6	-8	3.1	0.6	4.1	6.1	5.8	-2.5	6.1	4.5	-1.8	-1.1	8.3	0.56	3.7	1.9	1.8	4.8	6.9	2.1	-0.79	3.7	0.24	-2.8	2.2	0.27	-4.5	-4	1.6	2.9	-1.4	3.8	4.1	-1.6	-2.6	3.8	2.7	-8.4	4.9	2.4	3.5	1.4	6.1	1.4	4.7	-1	-0.89
-4.7	-2.9	-9.1	1.2	-7.3	2.1	-8.9	1.8	3	8.5	-5.6	4.2	-4.5	4.1	-9.9	-2	1.5	-6.6	-7.6	-1.7	0.22	1.8	-6.8	-13	-1.8	-8.1	5	8.8	-1.5	5.6	7.6	6.5	-6.3	3.2	-2.8	2.3	0.51	3.2	2.8	0.51	-3.7	2.6	-0.83	0.37	-3.9	-3.2	-2.9	-1.7	-1.6	-8.4
-9	-1.8	-12	-3.4	-1.3	-6.8	-8.6	-4.8	-3.3	-3.6	-6.3	-3.3	-3.5	-2.2	-10	1.7	-0.8	-5.9	-9.1	-2.7	-9.9	-3.9	-10	-5	-0.26	-1.4	-1.1	1.1	1.2	6.3	-3.2	8.2	-4.5	1.3	0.27	1.7	-5.9	2.7	-4.2	2.6	6.7	-6.5	-3.3	2.9	-9.4	-1.1	-5.5	-2.3	-4.2	-6.4
-4.1	-4.8	-6.6	0.09	-3.4	1.4	-2	-6.7	-3	-4.7	-2.2	-0.28	-3.5	-4.5	-2.4	-5.8	-6.7	-6.3	-3.8	-1	-4.6	-3.8	-5	-5.8	-1.4	-4.4	-5.5	0.28	1.9	1.2	-3	4.8	0.95	-5.1	0.78	0.82	-2.7	-1.4	2.2	4.1	5.3	-6.9	-7.2	-4.9	-4.9	-2.6	-1.6	3.1	-2.5	-0.55
-4.8	0.98	-9.8	4.3	-11	7.8	-4.2	-2.9	-1.7	-1.4	-7.3	5	-4.1	-0.23	-3	-5.7	4.6	-1.8	-2.9	8.5	-4.3	-1.9	-0.53	2.8	-3.4	0.43	1.7	4.9	-0.38	0.09	0.03	2	4	-2	-3.2	-0.18	-1.4	-1.4	6.9	5	2.6	1.7	-2.3	0.11	1.3	-6.8	-4.5	-0.1	-6.6	-1.7
-10	6.8	-9.5	5.6	-7.4	9.3	-9.3	1.4	-8	2.9	-12	0.83	-9.6	11	-8.3	8.9	-1.4	2.7	-0.36	15	-0.6	2	-11	6	-6.8	8.7	-1.3	6.7	-2	8.5	-1.7	5.6	2.2	12	-4.4	9.7	0.38	8	-2.7	4.1	-2.6	10	-5.1	9.6	-7.9	8.4	-5	4.6	-5.1	3.9
-6.5	-0.35	-2.9	-5.1	-5.8	3.8	-2.2	-0.6	4.6	6.6	-10	-8.5	-5.2	-8.3	0.82	8.5	-0.79	3.8	-9.4	4.5	-6.8	7.5	-10	4.2	5.4	4.8	0.96	7.2	0.01	1.8	6.1	7.9	5.5	3.5	-2	6.5	-6.7	4.5	1.8	0.8	-6.2	3.6	0.97	5.1	2.4	11	0.39	7.3	2.6	1.2
5.2	3.4	6.5	-1.8	3.7	-1.1	9	2.8	10	2.6	6.7	-7.9	-0.2	-8.5	1.9	-4.4	-7.7	-3.8	-6.2	-8.7	5.2	12	-6.8	-5.6	4.6	-6.3	-1.8	-3.1	-0.32	-3.1	-1.2	2.4	5.4	2.8	-2.1	-5.8	-2.4	-5.4	-2.2	-0.68	0.49	-3.9	11	-5.1	3.8	-0.35	5	-2.1	6.8	-0.19
3.6	-1.5	4.1	-6.1	4.9	-11	4.7	2.5	7.9	-5.7	5.6	-6.3	1.7	-5.9	-4.7	0.36	0.56	0.24	-1.1	-6	2	4.5	3.1	-7	-0.12	-7.7	-0.55	-5.3	2.7	-5.2	-3.8	-0.87	-5.2	2.1	-1.4	-4.7	-4.3	1.2	-12	-3.9	-2.5	-2.1	4.4	-8.8	-1.1	-6.5	-3.6	-5.5	-4.6	0.31
-2.9	3.1	-2.4	3.1	-5.3	-2.8	5.3	2.7	-0.71	-4.2	0.63	-5.8	5.4	-6.2	-4.8	6.5	-8.3	7.5	6.5	0.9	-7.5	4.4	1.1	-3.9	7.7	-1	0.56	1.2	-3.1	0.58	1.7	-5.2	-6	-5.1	-3	-4.1	-1.3	-3.1	-8.6	-1.8	-7.4	-4	1.2	-2.7	0.36	0.32	-8.1	0.67	-4.4	0.33
3.5	8.2	-2.1	3.6	-0.42	-1	7.2	8.2	0.33	8.5	3.7	-4.2	0.6	-9.7	-3.5	6.2	-7.8	7.8	2.4	2.1	-6.6	5	-5.1	-4.4	2.7	-2	-2	-3	-2	-1.3	0.3	-3.7	-7.7	4.3	-6.3	3.4	-2	1.6	-8.3	-3.3	-2.6	-5.4	-1.9	2.1	-1.1	4.9	-2.1	9.3	-5.8	8.5
9.6	0.64	1.8	-0.23	2.2	-5.1	4.4	2.4	5.8	-10	0.27	-0.03	0.93	-9.7	4.3	-1.3	3	3.2	2.7	-1.9	2.1	1	-2.1	1.7	3.6	-0.27	3.8	-4.8	-3.1	-6	5.7	-3.3	4.2	-4.1	3.5	-1.2	4.2	2.5	7	-6.7	-4.5	3.5	9.1	-5.6	7.8	-3.7	0.83	4.4	-1.5	1.6
4.8	-0.55	7.6	-7.6	3.9	-7.6	8.8	-0.82	1.7	-9.1	11	-4.4	-2.2	-0.04	2.5	-1.2	-2.3	0.56	-8.9	3	2.4	-5.1	-1.3	3	2.1	4.1	-0.9	-6.9	-2.9	-7.9	2.5	-4.1	-6.6	-12	4.9	-2	0.45	3	-9.9	-6.1	0.01	1.1	5.4	-9.5	12	-4.9	-0.33	-3.8	-0.63	-3.7
-3.6	-8.6	-1.5	-2.7	-0.51	-6.7	0.78	-6	-2.8	-3.2	8.9	3.8	8.6	8.2	6.4	0.55	7.8	1.8	1.8	7.2	6.9	-4.8	-4.7	-3.8	5.6	6.6	0.81	-1.1	2	-1.8	3.5	-2.1	1	-8.6	7.7	3.1	3.1	3.4	3.9	-6.2	1.2	5.2	2.5	-2.2	3	-3	-3.3	0.5	-3.6	5.9
-2	-0.83	-2	4.1	-1.3	-1.6	-7	7	1.2	-4	-0.76	3.8	-3.5	-3.4	1.9	-2.9	-9.3	-3.7	-3.8	-3	0.15	-2.5	-2.2	-4	-6.3	5.6	0.85	-1.3	-6.3	0.26	1.1	-3.5	-2.1	-13	-2.7	-2.5	-1.6	5.8	-2.1	-4	-4	12	-3.4	-4.3	-6.1	-9.3	3.1	6	-3	7.5
-1.2	-3.8	0.31	-7.7	2	-7.5	-0.33	-0.6	3.8	-3.8	2.4	2.7	-15	1.1	2.8	-0.17	-3.3	-6.5	-7.5	-1.5	4.8	-1.1	-4.2	-6.2	-1.8	-0.32	-8.4	-11	-3.8	-6	-3.5	-5.9	4.4	-6.7	-8.7	-4.8	-5.2	-2.9	-0.26	-7.7	-13	-2.3	-1	-8.2	2.4	-9.7	-3.9	-2.6	-0.6	-7.8
-1.1	1.1	-0.61	-6.1	1.2	-8.5	0.44	-10	0.69	-7.1	3.4	-1.1	-9.9	-5.3	-1.9	-1.5	12	-5.7	-19	-0.08	-6.9	3.5	-15	-8	-5.1	8.7	0.58	-7.3	-0.02	-4.5	1.2	-6.6	-1.3	3.5	-11	-2.9	2.6	4.5	-1.4	-3.9	-8.8	6.1	-5.3	2.3	-1.6	5.1	0.25	3.9	-1.7	-1.5
-0.5	4.9	-2.2	0.29	-0.29	-4.2	0.08	0.87	-4.6	0.06	-11	13	3.9	10	-3.8	3.7	-14	3	-1.9	7.3	-7.5	6.1	1.1	-0.39	-1.7	7.4	-0.12	-1.8	-2.3	-1.2	-2.4	-1.4	-7.9	1.1	2.1	1.1	-5.3	3.6	1.2	-0.77	0.41	3.4	-2.4	1.4	-3.2	7.7	-2.5	-3.8	-4.5	-4
-0.68	-0.22	-3.1	-2.3	-2.5	-11	-0.02	4.5	-3	-1.9	-7.9	11	0.48	1.6	3.7	-3.2	13	-1.7	4.8	0.02	2.4	-5.4	4.1	-4.7	8.4	4.2	-1.3	-3.6	3.7	0.66	-7.2	-4.8	0.41	-4.4	11	0.71	1.6	3.3	-2.5	-6	4.5	-1.8	3.8	2.7	4.6	5.4	-0.48	-2.4	-0.04	3.2
-0.08	-5.7	4.4	-3.7	0.15	-4	-3.1	-0.36	1.7	-2.8	2.9	6.1	-2.6	-3.2	-0.86	0.6	-4.7	4.3	-2.3	-1.9	-3	-8.4	-4.3	-8.5	-0.38	-0.87	1.3	-8.1	-0.51	-1.9	-4.5	-7.9	-8.1	-5.9	-5.8	2.1	-4.4	-7	-3.1	-4.1	-5.4	-0.95	-5.8	0.67	-0.42	3.4	-0.71	5	6.9	12
4.5	2	1.2	3.4	-2	4.7	0.73	5.8	2.5	7	2	12	2.9	-3.2	4	3	-4.2	8.3	-2.2	8.8	3.6	-2.8	1.5	3.5	-14	6.3	-5	-6	-9	0.72	-8	-8.3	-3.9	0.62	-6.4	-0.77	1.3	1.5	0.45	-1.6	-2	0.62	-10	1.2	-5.8	-0.63	0.88	15	-0.33	19
5	-0.81	5.9	3.7	2.2	0.55	2.9	0.93	3.1	8	5.7	4.3	2.5	11	-1.9	2.5	3.1	-1.5	-4.7	8.8	0.79	1.1	4.9	5.1	4.2	-3.1	-8.2	3.5	-6.7	4.9	-3.4	-4.3	0.77	2.5	-3.5	1.8	1.2	2.6	-3.9	-0.45	1.6	1.2	-5	2.9	-0.79	3.9	2.8	4	9.3	6.1
1.3	-2.2	-1.7	-3.3	-1.7	-0.95	-3.5	-7.5	-1.7	1.2	-6.1	-11	2.9	-3.3	3.4	-4.5	-7.5	-2.8	-5	-7.5	7.9	-5.6	-2	-8.8	3.6	-3.8	-4.8	5.4	-4.7	1.6	6.2	-3.6	-2.8	0.12	-0.49	6.2	2.3	-0.57	1.1	0.79	-0.53	7.7	-2.3	2.3	-5.4	4.6	-4.9	-5.1	7.5	-8
-1.1	5.3	1.4	-3	-7.7	-4.2	4.9	-6.6	-0.47	5.7	3.6	-7.6	1.4	3.5	-1.2	-5.6	0.26	0.23	-9.6	-6.6	7.1	-4.4	-6.8	-11	-9	-3.2	-5.7	-5.4	-2.4	-7.1	1.2	-2.7	-12	-4	2.5	1.5	-3.4	0.19	-1.6	-2.6	1	4.6	-9.1	0.03	-6.6	-5.8	5.3	-5.6	0.49	-8.1
-5.6	-4.9	1.1	-9.3	-4.9	-6.5	2.4	-4.3	4.3	-2.6	3.4	-15	7.3	-3.2	-0.48	-5.3	-9.2	-1.5	2.9	-3.7	-9.2	-5.7	3.4	-7.8	-2	-6.6	-0.92	-3.2	-3.9	-6.7	-2.6	1.9	-4	-9.5	-5.6	-1.6	-2.2	0.87	-7.3	-4.3	-5.1	3	-2.6	-8.5	0.8	-13	-3.5	-5.1	-3.8	-13
-1.8	-3.7	-0.14	-3.1	-6.4	-4.9	5.6	-5.5	1.7	1.7	3.1	-4	-7.1	1.8	1.4	1	-4.8	6.9	4.8	-4.5	-5.2	-1.2	-3.2	-7.1	0.1	-6	-0.09	1.8	-4.9	1.5	3.4	-3	-5.5	0.16	-7.5	-4.6	0.54	-5.5	-0.29	-3.7	-5.9	-9	-3.4	-5	1.9	-8.4	-3.7	-7	-2	-13
2.5	-4.3	2.6	0.29	0.82	-0.2	4.2	0.57	2.3	1.6	7.6	-0.99	-0.42	7.6	0.29	1.7	5.2	-10	5	0.57	2.2	-0.06	2.6	4.5	-2.5	-11	-5.8	-5.1	0.65	-3	8.5	-7	1.8	-3	2.5	-3.3	10	-9	-2.5	-3.7	-0.71	-11	1.6	-5	0.95	-3.2	2.4	-3.7	0.82	-7.3
-2.1	0.78	0.59	-0.25	1.3	4	0.9	2.6	-0.79	0.43	12	-3.9	3.5	13	8.8	11	3.4	7	4.2	4.8	6.7	0.43	-3.5	20	2.8	1.9	0.56	-3.6	1.6	-0.12	0.6	-4.6	15	-8.2	-1.1	3.1	8.4	-7.1	1.8	-1.6	2.4	-4	8.5	0.65	2.2	2.9	-2.1	1	-3	4.5
-2.7	-3.1	-3.1	-3.6	-4.2	1.3	1.5	-5.5	-1.4	-0.3	3.6	-0.33	-8.3	11	-8.7	-1	-2.6	0.01	-8.7	-2.4	-1.1	1	-11	0.51	0.11	3.8	2.3	8	1.8	3.2	2.2	-2.6	3.4	-2.8	-4.1	-4.5	9.1	-3.5	-5	-6	-1.5	-0.2	-0.74	-0.53	2.2	-0.67	-4	-0.69	-5.1	1.4
-0.84	-0.63	-0.08	-5.6	-2.4	-9.5	5.7	-5.3	1.5	-4.4	5.1	-5.9	4.7	-0.57	-7.1	-7.2	3.7	-3.2	-3.9	2.4	-7.5	-1	-5.7	-6.9	-2.3	0.79	0.77	4.1	3	0.92	-0.2	-2.7	-3.8	-2.8	-5.1	2	2.1	2.5	1.8	2.2	-3.5	0.83	-1.5	-0.08	0.07	0.9	-5.9	0.59	0.76	-1.7
-0.74	-2.6	0.1	-4.1	4.9	-6.3	5	-2.3	-3	-7.9	4.6	-5	-4.7	-2.1	-5	-2.3	1.5	-2.8	-6.2	0.9	0.49	-1.9	-4.5	1.6	-3.3	-3	-0.6	1.6	1.4	-0.62	-2.1	-2.1	2.7	-14	-3.8	6.7	-0.31	-1	0.7	-3.6	2.2	-2	-2.8	-4.5	-5.4	-5.7	-5.1	-8.4	-4.1	-6.2
-8.9	0.58	-9.5	1.2	-4	0.74	-7.6	6.4	-7.5	-6.4	-0.42	-1.7	-4.5	9.8	-0.78	-2.7	-4.7	-11	3.7	-5.7	-4.3	-2.3	2.5	-1.2	-4	-3	-7.1	-3.5	-1.5	1.8	-1.7	-4.3	-1.9	-11	-0.64	-1	0.65	2	3.7	0.5	8.5	8	-6	-5.8	-2.3	-1.4	-6	-4.8	-10	-4.1
-1.8	-2.7	-2.6	-4	-5.1	-1.7	-6.3	-1.9	-1.4	-5.2	1.3	1.9	-2.2	4.1	-0.79	0.86	-0.92	-5.3	-2.3	-5.8	0.24	-7.7	-5.9	3.5	-2.8	4.4	1.6	-2.3	-2.2	-1.9	5.1	-5.2	12	-1.6	-7.1	-0.68	-2.1	5.6	2.3	-0.76	-2.7	-0.26	-4.7	-0.4	-0.22	-4.1	0.04	0.49	-4.2	1.9
-3.6	-1.6	3.2	-7.6	1.5	-6.8	-5.6	0.86	0.24	11	-1.4	-3.7	-3.2	11	6.3	-0.02	0.32	9.4	2.9	11	0.95	1.5	-3.6	5.7	-0.2	6.5	1.8	5.2	-6.1	9.3	6.7	-3	4.3	7.5	-2.7	8	-0.55	2.6	9.7	5.1	-4	2.1	-0.86	11	3.4	5.7	2.5	0.81	2.2	1.8
8.9	11	9.2	4.4	7.7	-2.6	7.7	12	0.31	14	6.6	3.5	-2.7	1.5	12	-6.1	12	-5.7	2.9	-2.3	4.6	-5.7	-1.1	4.5	-1.8	12	-2.5	11	-3.8	3.1	5.4	7.6	-0.35	7.4	-3	10	2.2	2.5	8.8	0.13	-4.3	8.7	-3.1	4.8	-0.75	1.2	1.1	-2.4	0.75	10
-4.4	3.4	4	5.4	2.7	0.58	7.9	5	-1.8	3.1	8	1.8	3.8	3.3	5.2	0.63	-3.8	1.1	-3	2.1	7	11	-4.3	2.7	5	7.7	2.7	5.8	-1.1	4.4	6.1	9.2	-9.6	0.65	-2.5	4.8	4.4	4.5	-2	1.2	5.6	6	0.42	5.8	1.7	2.3	1.4	4	-3.5	11
-5.5	7.2	-3.5	7.4	-4.2	4.6	5.2	4.1	-0.78	4	-0.33	2.8	4.5	-5.1	2	3.9	8.4	6.8	0.33	-1	11	8.2	2.9	3.6	6.6	-2.4	-5	9.2	6.4	12	-7.8	8.5	-5.2	2	-0.54	6.7	6.7	2	-9.7	4.8	5.5	3.3	0.31	8.7	0.71	5.9	0.03	11	-1.1	12
-1	2.6	-1.1	4.3	-0.38	9	6.5	-2.9	2.3	7	-1.3	2.1	-6.5	-0.92	-3.5	12	5.6	0.87	0.04	6.7	-1.1	5	2.7	-0.21	-3.5	1.1	-3.6	8.4	-2.5	4.6	-6.4	14	-0.8	1.3	3.4	1.3	-4	0.32	-1.8	8.8	3.1	-3.2	2.7	-2.2	-2.3	7.2	-1.8	5	2.6	-0.07
-7.1	5.3	-1.5	5.5	-4.9	12	-3.5	3.3	-6.7	9.3	-2.5	-1.5	-5	-1.4	-3.9	6.4	1	-4.8	-6.5	8.1	-1.8	3.3	-1.6	5.9	-4.9	0.78	-2.2	4.8	-5.5	-0.9	-1.9	7.2	5.6	-0.12	4.4	3.4	-2.5	1.3	-0.28	13	4.5	0.46	-0.52	2.6	-1.9	5.5	0.79	-0.57	3.9	-0.35
-3.1	-5	-2.2	-2.2	-1	3.2	-8	0.23	-12	3.2	-8.1	3.2	-0.51	12	-1.1	5.3	-3.5	6.2	6.7	5.3	-4.7	0.72	3.9	3.6	-3.8	2.9	-0.6	5	2.2	0.77	0.67	4	1.8	2.4	-1.9	3	0.1	0.55	1.5	6.6	-0.21	5.5	-1.7	1.6	1.4	-2.1	-0.04	-2.2	-5.2	2.3
-7.4	-10	-13	0.33	-7	2	-8.7	-6	-7.6	-0.44	-7	7.8	-6.9	-5.9	-5.5	0.51	-8.5	9.5	-5.7	-14	-10	-2	1	-6.2	-2.4	4.2	-5.6	0.68	2.9	0.57	-4.6	-0.3	-2.4	1.4	0.7	1.5	2.5	-0.11	-1.8	-3.2	-3.5	2.7	0.2	1.6	-7.2	7.2	0.41	-2.8	-5.1	-5.4
-3.5	-1.7	-5.6	0.46	-9.2	2.8	-4.4	0.73	-9.2	1.4	-8.7	3.8	-3.7	2	1.3	-2.3	-8.5	3.8	-1.9	-11	0.75	3.6	-11	2	5.4	-1.4	-1.4	1.9	2.8	1.7	-1.1	-0.5	3.5	3.4	2.1	-1.6	4.6	-1.6	3	-7.9	5.2	1.4	6.2	9.7	-1.2	6.9	-1.1	-6.2	-4.1	-11
-2.1	-2.3	-2	-0.6	-2.9	-0.58	-3.5	5.7	-9.8	7.5	4.9	-0.41	1.4	1.1	5	-1.4	3.9	-3.8	0.81	-6.4	2.1	8.3	-5.3	-1.7	3.8	-8.8	2.1	-9.2	-1.3	-6.8	3.9	-2.5	-1.2	1.1	1.1	-10	7.1	-7	5.7	2	3	-9.9	-0.25	2.5	6.5	-3.5	1.4	-5.3	4.3	-2.9
-5.4	1.1	-4.5	1.1	3.7	-2	-1.8	5.1	-5.6	6	2.2	9.8	1.4	-4	-1.5	-1.9	-7.6	-2.2	1.2	-5.3	-4.5	5.4	0.42	6	1	-4.7	-5.7	1.4	-3.2	1.1	-3.9	-0.12	-2	0.75	7.6	-2.1	4.4	1.4	-3.1	-2.6	8.6	-2.3	1	6.3	-0.45	0	-1.8	-3.3	8.7	5.8
-7.1	2.4	-5.6	4.8	-2.1	2.8	-6.6	-3	-8.5	6.8	2.4	2.7	0.42	2.8	-1.7	1.5	0.56	0.02	-0.24	1.5	-2.1	3.4	1.5	5	5.8	-3.2	-3.4	-6.5	-1.3	-1.3	-10	-7	2.1	7.5	1.8	-0.55	4.7	-5	-12	0.02	11	-8.3	5.9	8.5	4.1	2.2	1.5	3.6	6.9	7.4
-2.8	2.1	-4.6	-3	-1	2.4	-0.48	3.1	0.96	3	1.6	-12	0.31	3.5	-1	3.5	0.54	-2	2.9	2.8	-3	4.1	5.6	4	4.2	-5	-7.7	-1.4	1.3	-6.8	-8.2	1.6	-0.39	1.6	0.43	-5.3	2.7	0.37	-6.8	3.2	9.1	-6.5	3.3	1.5	4.6	-1.5	0.1	5.3	3.7	7.7
-3.6	2.8	-3	2.5	1.9	1.9	-0.47	2.9	-9.2	4.3	1.7	1.3	-3	9.7	5.3	-0.69	2.1	-0.35	-0.62	-3.3	-2.6	-1.2	1.1	6.5	-0.29	3.1	-3.4	7	-4.5	6.1	-2.5	1.3	-2.3	-8.1	-5.7	-0.06	-5.7	3.3	1.6	9.7	5	0.13	-5.8	4.3	2.2	-2.4	-11	2.1	-2.5	1.9
-7.4	-7.5	-6.1	-6.2	-12	-8.4	-6.8	-3.5	-6.1	1.3	-8	0.14	5.3	-4.2	6.9	-9.8	2.9	1.2	-1.3	-7.5	-2.4	0.52	1.4	-8.9	3.4	11	2.4	15	-7.3	3.2	2	0.91	4.5	-5.8	-3.8	-1.4	4.7	-2	4.9	5.1	-2.9	1.5	-0.51	4.8	2.3	-8	-2.2	-7.3	1.8	-2.6
3.1	-0.89	6.9	-2.1	-0.9	-3.6	1.6	0.24	0.36	2.4	2.5	-2.9	4	-9.2	5.3	-1.4	1.3	-1.3	8.4	-8.7	8.9	5.6	-2.5	-7.4	3	8.9	1.5	6.1	1	-0.61	3.6	0.92	6.1	-1.4	2.6	8.3	7	6	1.1	-6.7	-2.1	10	1.1	-3.3	-0.65	-4.1	6.2	-1.7	8.2	-0.21
7.6	3.7	11	5	-2.9	1.7	8.4	3.1	3.2	-1.4	7.2	15	-2.2	-5.1	3	-2.9	0.51	0.13	1.5	-2.3	-0.42	0.64	-2.6	-4.2	-1.4	3.3	0.87	0.57	3.3	6.1	1.4	0.19	4.4	3.8	4.1	7	0.7	13	-4.4	1.5	8.4	7.9	-1.5	1.4	-3	5	7	15	10	11
0.43	-5.7	2.7	-4.8	-5.4	-4	7.2	-8.5	-4.3	-5.4	5.6	8.3	-11	-1.7	1.9	-7.5	-5.4	11	-0.62	-7.9	-0.45	0.81	-0.44	-0.93	-5.4	8.5	1	-4	3.1	-2.3	-3	-9.2	-6.3	-0.58	6.5	4.9	1.8	-4	-3.2	-9.3	2.7	4.7	-2.4	9	-2.5	5.2	-4.8	-3.7	-0.27	4.3
-0.17	-4.6	3.2	-5.3	0.25	-6.3	8	-9.7	-2.8	-2.4	1.5	-4.8	-7.5	-6.1	3.9	-2.6	5.5	-5.3	2.6	-0.4	0.46	1.8	6.1	-7.6	-2.2	-5.3	2.1	-4.2	0.37	-6.7	-4.1	-12	3.5	-9	4.6	-5.6	2.3	-3.8	0.55	-13	-0.51	-9.6	2.2	2.1	3.1	-3	1.7	-3	1.3	-3.6
-1.1	-1.5	-0.74	0.01	0.05	3	0.11	2.2	-3.7	-5.5	-5.9	-7.2	-11	-1.1	7.1	-4.6	1.3	4.5	4.6	2.6	0.6	2.8	-0.03	1.4	-1.4	-8.5	-3.4	4.3	2.9	-2.8	1.1	-2.9	3.5	-0.36	6.5	-8.1	5.2	-2.8	1.1	1.2	5.7	-6.2	-1.6	3.2	-3.6	2.6	1.6	5.9	-2.2	-1.2
-3.8	2.9	1.9	2.1	-2.3	3.4	0.84	3.2	-7.8	0.81	-3.5	-5.7	-0.19	-1.2	-1.9	-1.8	5	0.9	3.8	-9.3	4.6	-5.8	5.8	2.5	3.1	-6.5	-0.99	2.9	6.3	-1.4	7.1	1.1	-0.46	4	5	-0.53	7	-5.1	7.7	-1.4	2.4	3.8	-1.5	-3.3	-0.01	1.7	4.4	7.8	7.6	5.9
-2.9	-0.37	-0.69	5.3	-0.02	1.6	0.62	-3	-6.7	-0.59	-7.3	-4.5	4.4	-7.6	-6	6.2	3.4	-3.5	-6.9	1.4	1	-4.2	5	1	0.5	-4.5	-4.5	11	-1.3	4.4	0.58	9.9	-9.1	-4	5.4	7.5	-0.09	-4.6	-9	-0.49	4.5	-2.1	-10	-4.4	-2.8	0.96	-1.4	1.6	3.1	2.1
-0.99	4	-1.3	-2	-4.5	1.3	2.3	-4.9	-4.4	2.2	-1.8	-8.5	3.6	3.7	-0.69	2.7	-0.46	0.79	-2.5	-0.93	-3.1	-2.2	0.22	1.8	-6.2	-0.34	-7.4	5.8	-0.39	11	-7.8	5.6	-11	2	5.5	10	-5.8	-3	-6.9	3.5	2	4.2	-3.7	-0.85	0.52	0.23	-5	2.4	-2.2	-12
-2.8	-4.8	-2.8	-6.4	-3.4	-3.4	2	-3.6	0.08	1.2	2.4	-10	-13	-0.56	5	0.72	-5.7	1.2	-0.64	6.1	3	5	-5.2	3.8	-6.2	-2.5	-4.1	4.6	-5.8	5.3	-7.1	8.6	-5.9	2.7	-3.2	2.1	-2.4	1.9	-1.4	2.9	0.69	2.9	-3.8	1.9	-6.7	3.8	-6.2	-7.7	1.3	-6.8
3.2	-2	-3.8	1.5	-2.3	2.1	5.1	0.5	4.2	-1.2	-2.2	3.6	-4.2	7.8	-6	3.2	-4	-5.7	-7	12	-3.9	2.6	-3.9	9.8	-8.1	3	-7.7	6.5	-8.5	2.7	-6.4	5.5	1.5	2.9	-7.5	4.4	-7.7	-0.18	-2.8	3	-6.8	5.7	-9.2	1.1	-12	6.4	1.2	-0.15	4.6	-3.9
-4.8	-1.1	-4.7	2.8	-7.7	7	-2.2	0.5	-7.5	-2	-2.4	-0.8	6.9	6.9	-4.8	-0.11	-4.7	-0.45	-4	5	11	1.1	-2.6	-2.5	-7.1	-3.7	-0.42	1.3	-4.2	4.8	-1.4	7.4	-0.49	3.9	-3.2	3.1	0.02	3.1	2.8	5.8	-6.4	1.7	-8.3	-2.5	-8	-1.2	-3.5	-3.3	-7.3	-4.5
-3.8	-12	2.5	-5.3	0.96	-5.3	4.9	-3.1	0.37	-4.6	2.1	0.25	-3	-1.8	5.1	-6.7	0.14	-6.6	6.6	-4.5	0.67	-0.18	2.8	3.8	-5.4	-7.3	-3.1	2.6	3.5	0.12	3	-2.6	3.8	2	2.8	1.6	-6	0.46	2.7	1.7	-1.3	1.5	-6.9	-0.03	-5.9	-6	1.6	-11	-6	-3.1
-0.81	-0.95	-4.1	-0.71	-2	-4.7	1.7	-3.7	-5.6	4.9	0.63	0.44	-8.9	1.2	1.1	0.34	1.9	1.1	-0.68	-0.59	1.6	2.7	-6.8	4.5	-3.8	-4.2	0.96	-1.2	0.79	-11	-0.78	-7	0.23	4.4	4.7	-6.7	-1.3	-6.9	2.9	0.61	2.1	-6.3	-0.01	4.3	4.9	-0.48	3.6	2.5	-0.92	-3.9
-3.1	4.4	-6.8	2.3	-11	2.6	-3.4	4.1	-19	1.9	-9.9	2.8	0.37	8	-2.6	2.4	3.8	2.9	5.6	2.5	0.81	-2.1	-6.3	7.5	-1.1	-2.9	3.4	1.1	4.9	-1.9	5.2	2.1	-3	3.2	7.4	-3.8	3.7	-1.2	0.02	0.01	3.3	-7.6	0.24	-2.1	0.8	6.6	0.25	2.4	6.3	-2.3
-8.2	2.4	-9.3	3.3	-11	4.7	-1.4	6.9	-9.2	1.5	-4.3	7.9	5.3	-1.7	-2.9	3.2	-3.9	4.1	-0.23	3.5	1	-4	-3.4	9.8	5.9	2.7	3	4.5	5.6	4.7	4	0.25	4	3.8	4	2.8	5.6	-0.94	-2	-3	-1	-0.91	0.82	2.4	-0.58	8.3	1.7	-3.8	7.9	-2.1
0.15	-0.09	-4.6	-1.8	-2.8	2.4	-2.3	-3.7	1.4	-7.1	-0.36	-1.5	9.8	-5.6	-3.2	1.2	1.5	7.7	8.5	1.4	-0.64	-3.7	6.7	-3.5	-0.98	1.6	-0.49	8.2	3.5	2.9	8.3	5.6	3.1	1.1	-2.3	7.2	-1.1	0.45	2.6	1.8	-7.6	2	-0.83	3.3	2.6	0.94	1.9	-2.3	7	4.3
2.8	-5.8	0.55	-7.1	0.83	-4.2	2.1	-8.7	3.6	-8.2	-5.2	-13	4.5	-4.5	5.2	-4.3	4.4	-8.1	7.1	1.7	-0.24	-6.7	9.3	1.4	-9.6	2	-3.1	4.2	-2.5	-2.8	4.6	3.3	-1.2	-3.1	-6.6	3.1	-2.5	-2.1	-3.7	-2.5	-4.6	3.6	-3.7	-2	-3.7	-5.9	-3.4	0.3	-8.9	-2
-1.6	-6.9	0.26	-5.6	3.6	-6.7	7.9	-3.9	0.55	-12	3	-2.3	0.93	-4.1	-2.9	-3.5	-0.2	0.24	-1.6	-0.92	-3.7	-5.4	2.4	4	-6.6	3.2	-4.9	0.84	-3.5	2.3	-7.1	1	4.1	-1.7	-0.76	0.27	-2.8	3.2	-7	-1.2	-7.7	-0.96	-4.2	-0.89	-1.5	-6.5	-7.1	-2.2	-11	-4.5
0.06	-2.1	-1.9	-0.57	-2.4	-7.5	2.5	-2.7	6.8	-4.9	-6.6	4.5	6.8	-2.5	-2.7	-5.8	-4.1	-2.8	-4.6	-9.2	-5.8	-10	4.2	-9.2	1.4	-3.9	6.3	-1.8	6.7	0.93	-3.5	-0.09	-4.3	-6.7	5.3	-1.3	-0.56	-3.7	-6.5	-6.8	0.25	-2.4	-2.4	-5.2	-0.83	-9.1	-2.1	-3	-5.2	5.4
-0.66	-8.5	5.5	-3.1	-1.6	-7	2.3	-8.9	-0.09	-6.5	1.8	3.7	-6.2	-9.9	2	-5.3	6.7	1.6	4.4	-2.5	-0.54	-9.6	-4.8	-5.4	6	1.1	2.9	-2.5	1.4	8.7	10	-0.4	-1.8	-2.6	-3.5	1.2	-0.14	-3.3	-7.5	-6.2	-3.3	-5	5.8	-4.4	-3.7	-3.9	4.1	1	-8.5	8.8
-4.4	-6.6	-0.54	-2.4	1.9	-4.5	-2.6	-9.6	-9.3	-5.7	-3.1	-5.2	-3.3	11	8.6	-2	2.2	0.07	9.2	2.1	14	-1.4	-2.1	-1.9	8.3	2	-2.8	-1.7	2.6	-1.5	-0.52	-4.4	-0.94	-4.7	-5.7	-3.8	3	-3.9	-1.5	-0.6	2.3	-4.1	4	0.65	2.2	-5.9	-0.02	-1.3	-1.1	3.6
12	-5.7	9.3	0.11	3.4	-5.4	10	-4.5	-2.7	-0.18	5.8	-8.4	-9.9	1.3	6.2	0.48	0.76	0.24	-0.23	4.4	8	-4	4.1	6	1.8	4.7	0.67	1.2	6.2	5.1	-0.67	8.6	-4.5	4.4	1.4	0.13	3.2	5.5	5.1	2.1	9	-0.66	-1.4	2.4	4.8	3.6	4.3	-2	8	-2.2
5.2	2.4	3.6	2.5	-2.5	-4.7	5.6	4.8	1.9	-0.7	-0.98	2.8	6.2	-5.9	2.6	3.1	2.2	0.73	0.56	-4.4	7.5	-8.5	8.6	-2.2	-0.65	2.3	2.4	4.3	6.8	5.2	1.1	5.7	-4.6	-0.48	7.3	2.6	3.1	0.69	-0.71	-2.1	2.9	5.7	0.41	-1.8	2.8	-0.79	8.8	7.2	2.9	8.4
-0.73	-1.5	3.3	-0.55	-2.8	-2	3.9	-0.88	-0.19	-0.42	2.9	5.5	-7.8	-8.2	-8.9	-9	4.2	-3	-8	-5	0.74	-6	-2	-4.1	3.8	3.1	4.6	-5.6	-0.56	-3	4.4	-9	1.4	-7.9	-2.2	1.4	0.92	0.75	2.7	-0.48	-0.4	1.1	1.9	-2.3	-8.2	-6	4.6	1.2	-0.32	13
-2.3	-4.6	3.4	-7.9	-6.1	-8.9	3.1	-7	-2.3	-3.7	0.92	-13	1.3	-1.1	-0.07	-7.1	2.9	-2.9	-4	-8.7	-1.8	2.5	-7.9	-3.2	-2.4	2.2	4.1	-7.8	5.7	-3.5	3.5	-3	-7.8	-6.4	4.4	-4.6	3.8	-1.8	3.9	-1.4	1.2	-8.5	-9.3	-1.2	-6.2	-2.8	-0.54	-4.1	-2.3	0.37
-1.3	3.4	4.3	1.4	0.6	-9.2	-1.1	-4.1	-13	-10	-2.9	-1.4	6.3	-5.9	4.3	-1.3	-5.6	-0.42	11	-10	-2.5	-3.1	4.9	-7	-2.9	-2.2	6.2	-2.2	3.5	-2.9	1.6	-3.9	-12	-4.1	-3.8	-3.2	-3.6	-1.7	-1.1	1.5	-4.6	-0.63	-9.3	-4.6	-2.2	-0.42	11	3.5	7	6.4
-1.2	-2.3	2.7	4.6	0.45	0.83	-3.7	-2.5	-9.1	-1.9	0.26	-0.44	-0.89	0.93	6	-1.4	-6.1	4.1	12	-0.75	-3.3	-4	2.7	-6.3	-5.4	-2.1	5.2	-4.3	-4.8	-4.8	-0.88	4.5	-6.1	4.1	5.9	-10	-2.2	-4.2	-1.4	-4.6	0.59	-1.6	-2.8	-4.4	5.1	3.3	0.86	-2.6	1.3	5.9
-3.1	-1.6	-1.3	-0.34	-5.3	-2	0.98	-3	-0.09	2.4	-4	-0.75	8.5	6.5	-5.9	-5.1	-19	-4.6	11	1.3	-2.9	1.6	7.7	4.2	3.5	-5.2	2.9	0.95	-2.7	-0.07	-2.7	8.1	-0.79	6.6	5	-6.8	1.8	-0.65	0.17	1.8	-1.5	-6.3	6	-2.8	-7.1	-5.4	1.2	2.3	-0.7	2.8
16	1	3.6	0.57	3.8	-0.93	11	-5.2	15	5.7	5.1	5.5	-1.5	4	-1.7	-8.8	13	3.3	1.8	1.9	-3.4	-2.3	9.9	-3.2	-1.1	1.8	7.7	-3.1	6.1	3.7	10	-0.14	7.9	7.7	7	-4.7	1.6	0.51	11	1.4	4.2	-8.9	9.7	4	5.4	-5.4	2.5	5.6	-0.24	6.7
-1.2	8.5	1.9	2.7	7.3	7.7	-12	-2.7	6	0.16	2.5	2.7	-0.86	-7.2	-4.5	1.1	8	0.69	4.9	-0.91	1.5	-5.3	-7.2	-3.6	-4.6	0.38	11	2.6	2.4	4.3	6.2	8	2.1	2.7	10	-1.5	3.2	-3	4.3	0.27	1.2	-5	-1.1	8	0.26	-3	7.2	-0.64	6.2	7.7
3.9	-3	-0.47	-2.5	3	1.9	-3.2	-4.2	6	0.12	3.4	-7.8	-5.2	-0.57	-2.4	-1.5	-2.4	-5.6	7.5	-0.28	4.5	1.2	11	-1.4	5.4	-4.3	9.9	-5.6	1.1	-0.31	3.6	-2.7	8.8	-0.94	1.3	-7.1	7.9	-5.3	6	-3.1	5.6	3.3	7.6	-5	6.9	-5.5	3.3	-7.3	10	1.3
13	3.2	8.7	-2.3	3.7	6.4	-1.9	2	0.5	-0.14	3.5	3.8	-3.8	5.9	7.3	4.1	12	3.2	-4.5	8	5.6	3.7	8.8	4.6	12	4.7	9.3	-8.7	4.1	-3.1	4.3	-5.1	3.2	2.9	6.2	-2.3	9.6	1.5	0.11	-6.8	0.06	3.4	11	-2	12	1.5	2.7	-1	16	-2.8
4.6	-6.2	1.3	-5.3	7	2.2	-11	-3	1.9	-2.9	-1.3	-1	7.3	-0.83	0.14	-5.7	5.2	-7.7	1.7	5.4	7.4	-1.1	-3	4.6	-2.1	5.3	1.7	-0.11	4.3	-0.78	0.8	2.2	3.3	-1.1	2.7	2	-0.85	3.4	-2.8	-0.39	1.7	7.1	0.35	5.8	5.7	3.2	0.68	-0.28	4.8	-5
-8.6	-2.6	-10	-4.7	-0.85	-4.6	-12	-12	-1.9	-6	-5	-4.5	11	-6.2	-6.9	-5.8	0.42	-7.5	-0.32	0.17	-0.15	-4.5	-1.8	0.19	-4.3	0.22	0.4	3.4	2	-1.4	-4.2	2.7	0.39	-1.5	-8.9	-0.04	-3	1.6	0.44	3.2	-2.3	5.1	-4.3	2	-6	2.1	-6.8	2	-2	-2.8
-2.7	3.2	-9.9	3	-4.6	3.1	-0.68	-3.2	0.25	1.9	-6.8	-1.7	5.9	0.26	-5.8	6.1	-0.46	1.8	-2.9	4.2	-3.8	1.6	3.1	3	-7.4	-5.4	2.1	-0.44	-8.4	1.8	-6.4	1.5	-5.3	3.9	-9.9	-0.48	-7.5	-3.7	-3.4	3.4	-6.8	-0.36	-6.8	-0.92	-3.9	1.5	-2.1	2.9	-4.4	-0.78
5.9	8.8	-3	14	-2.6	10	-6.5	3.8	-1.1	10	-10	14	-5.5	-0.03	-1.6	9.5	-1.1	3.7	-7.2	6	-2.6	7.8	4.5	-0.32	-6.5	1.4	-8.5	1.9	-3.4	0.83	-6.8	1.4	-1.7	7.1	-0.76	-2.9	-3.7	2.6	-3.4	5	-5	-1.5	-5.8	2.1	-5.2	7.1	-2.5	-0.77	-2.7	4.3
4.3	7.8	5.1	6.8	3.2	9.2	-2.2	1.3	0.44	5.5	4.1	1.2	6.1	7.9	3.7	1.9	8.5	6.1	1.2	0.7	-5.9	1.6	0.73	11	2.3	0.25	0.45	-3.3	3.5	-0.02	6.5	-2.4	12	9.4	0	8.2	2	0.07	1.9	-2.7	-1.6	4.5	0.31	4.2	2.3	8.6	4.8	1.9	8.2	-1.5
2	2.8	-0.53	4.9	11	8.2	-5.1	0.09	3.7	-3.6	4.5	-4.2	2.5	-6.3	3.4	-0.99	-5.1	-7.7	1.5	0.61	-8.1	-1.8	3.5	-4.8	3.2	-8.5	0.65	-3.5	-0.19	0.72	1.5	-6.6	2.4	4.8	-2.3	5.6	-2.8	-1.9	4.9	-3.7	3.8	2.6	4.9	0.04	5.2	1.7	2.7	0.76	-0.6	-4.2
-1.8	12	-3.8	10	0.82	2.6	-8.4	8.9	9.4	10	-7.8	7.2	-2.2	-17	-5.7	1.8	-8	-15	-8.9	-6.4	-8.7	1.1	-2.3	-8.1	2.3	-6.9	1.9	2.6	2.7	-5.2	0.96	2.6	2.4	3	-2.4	3.3	6.7	6.2	-0.04	4.6	7.4	0.12	2.9	-10	2.4	-1.9	-5.3	7.9	-12	1.3
-4	6	3.4	5.8	3.9	-1.5	-7.4	12	-2.8	19	0.79	4	-0.3	5.8	-1.7	-1	4.4	-5.4	-3.5	5	-2.8	11	-2.2	0.08	5.1	-2.2	0.21	1.5	-5	-6.2	-5.9	0.85	3.6	2.4	-0.12	-0.04	2.8	-1.1	3.3	8.2	4.1	-4.7	0.25	-2.2	0.41	-0.05	3	6.5	2.9	5
-4.1	2.2	-3.9	0.6	1.6	3.4	-8.7	6.9	0.82	6.5	1.4	-7.1	-9.8	7	-3.6	3.7	2.6	0.51	-5.1	3.3	-5.2	9.3	-0.79	-4.7	-1.7	-0.6	-2	-4.7	-4	-4.5	-11	-5.6	3	-4	2.4	-2.4	-4.8	-4.5	-1.8	0.85	-7.3	-11	0.63	8	2.7	2.6	-1.9	2.3	3.1	2.7
2.4	-5.5	-3.5	-4	1.9	-0.77	-3	-0.23	10	-10	-1.8	-4.1	-0.71	-7.5	-3.1	0.64	-7.2	-8.5	-2.3	-5.8	-2.1	-6.3	-1.1	5.9	1.6	-4.4	-3.6	0.84	-3.3	-6.7	-6.7	-2.3	8.8	-4.6	-1.8	-8.8	-3.2	-5.3	0.96	3.6	-3.2	-4.8	6.7	-3.2	2.1	-4.1	0.23	0.43	-2.3	-2
7	-3.2	7.9	-4.3	3.5	0.56	7	-2.9	10	3.3	4.6	-2.1	4.1	5	1.1	-0.14	-3.4	3	4.5	-3.7	1.4	-3.8	1.6	-3.7	-4.4	2.8	-4.9	-1	-1.8	-2.3	0.08	0.83	1.5	-1.3	-1.9	-7.4	-2.2	-1.9	1.1	1.9	-4.8	0.14	3.2	3.2	1.6	0.76	3.2	1.4	-2	2
8.5	9.1	5.4	0.73	3.7	0.14	4.8	0.15	4.6	1.9	5.3	-4.6	9.6	1.8	3.7	0.89	6.8	-0.14	-1.6	-0.61	-1.6	-0.54	7.8	-2	-2.8	-1.4	-2.2	1.1	-3.5	-0.49	0.73	4.9	3.7	7.8	-3.8	-0.67	-2.8	3.6	5.7	3.7	0.1	0.19	4.2	6	4.4	2.1	-5.2	-3.4	-4.7	-2.7
-1.9	0.61	-2.2	-0.07	3.4	-3.9	-7.1	0.27	2.4	-4.6	-2.9	-0.59	11	-2.3	0.62	1.6	2	2.8	10	-3.5	-5.1	-8.2	5.3	4.2	0.29	-8.4	2.2	5.8	1.6	1	-0.64	-0.66	-1.5	-3.2	0.91	5.2	-2.6	-3.6	-3.2	1.4	-6.4	-0.3	1.9	-8.2	5.9	-6.4	-4.8	-4.6	-7.3	-2.5
-2.6	-5.5	-6.3	-5.8	8.2	0.04	-9.4	0.06	1.7	-4.8	-8.8	0.11	2.8	-1	-4	-9.4	-3.5	-6.7	-1.7	-1.8	-5.5	-3.6	1.5	-5.5	2	-1.8	8.2	-1.9	0.13	0.21	2.3	-2.5	-4	-6.3	0.49	-4.4	2.4	-7	1.3	1.2	1.3	-1.3	2.6	-6.9	2.1	-6.2	-2.4	-8	-4.5	-8.2
0.94	1	1.6	3.5	9.8	0.87	1.8	4.6	2.8	3	-3.9	4.9	8.3	4.2	-6	-5.9	-11	-5.8	2.6	7.8	-5	-2	3.8	2.8	-1.1	-0.2	1	-2.3	8.4	-11	0.37	-0.73	3.4	4.3	5.9	-7.7	6.8	-2.1	5.4	5.1	9.6	-4.5	4.2	2.2	4.1	-1.8	3	-2.1	0.81	-6.2
0.4	-4	6.4	-3	9.2	-3.2	0.24	1.5	6.6	0.52	4.3	-1.6	1.2	0.63	-1.3	-1.3	-6.6	5.5	3.3	-1.8	-4.2	1.3	3.4	-8.5	2	-1.1	-1.9	2.4	5.8	-1.1	2.6	-0.37	0.96	-0.85	3.2	1.4	-1.4	-3	4.9	1.6	0.78	0.82	-2.6	-0.64	-4.2	-2.5	-0.15	-6.8	1.3	-12
-3.5	-0.98	1.6	-4.8	4.9	-4	-3.4	-2.2	3.4	0.58	4.2	-8.5	-1.9	0.81	-0.49	-2.6	0.17	4	-1.6	0.57	-1.6	-2.1	-2.7	0.97	5.7	-7.7	0.47	-3.5	4.3	-3.5	0.57	5.4	0.5	2.9	8	-1.2	-1.1	-5.1	3.5	4.2	4.4	-2	1.5	-6.8	1.4	2.8	0.18	-2.7	-4.3	-13
-1	-1.2	-0.6	-3.2	3.4	0.84	-7.3	0.32	9.3	-4.4	-1.2	1.7	11	6.4	5.4	1.7	-0.32	-1.1	4.6	0.27	0.84	-1.8	8	2.6	-8.5	0.25	-3.8	-0.73	1.8	-3.5	0.57	-1.2	2.2	-1.6	-3	1.4	-1.8	4.1	-0.73	1.4	0.98	-5	-1.3	-7.7	4	-2	1.9	1.4	-2.6	-4.2
5.6	2.6	3.7	3	8.5	-0.26	0.14	0.03	5.1	-4.8	2.4	2.9	3.4	6.3	4.5	4.4	-7.2	2.2	3.4	5.1	0.55	0.95	6.6	7.1	-9.1	6.7	4.3	0.59	-0.77	-1.6	-0.48	-2.5	-3.5	-0.58	-0.28	4.6	-3	0.48	-4.2	-2.8	4.8	7.5	-0.01	-2.5	-1.1	2	-2.4	6.5	-0.25	-4.9
2.2	1.1	0.6	5.2	2.5	3.2	-1.2	4	5.3	3.4	-3.5	2.3	15	6.3	-1.8	3.3	2	2.5	1.9	3.7	-8.3	5	3.5	4.3	0.71	2.8	5.7	-8.8	1.4	-1.1	-0.53	2.3	1.5	3.5	-1.2	2	-1.8	0.16	-4.1	6.5	-4.4	6.3	1.8	3.8	0.81	2.2	-6.4	-4.8	-14	-4.1
6.4	1	4.4	-2.4	9.2	-2.6	0.61	2.2	7.5	-2.4	4.7	2.4	3.2	-6.5	-0.95	13	3.1	13	-4.6	1.1	-3.5	13	2.8	-7.2	0.85	0.86	0.4	-7	-2.6	0.59	7.1	2.8	-3.7	10	1.9	-0.16	-1.5	-4.3	-2.7	2	0.15	-6.7	0.63	-1.4	-1.1	7.7	0.58	1.5	2.3	-2.3
-1.5	0.71	1.9	-2.8	7.3	-6.5	5	-0.33	5.7	-6.2	3.6	-7.6	-5.5	4.6	4.7	6.2	2.2	4.8	8.7	4.5	5	4.8	3	0.02	6.3	-0.29	-0.49	0.75	-1.5	-4.7	1.9	-2.7	-3.5	2	2.3	-2.3	-0.63	2.2	0.87	-6.3	8	1.9	3.5	0.06	0.61	5.4	8	4.3	4.2	5.3
8.2	-2.9	5.6	-2.7	2.5	3.7	3.4	-4.4	9.5	-4.3	5.6	-1.8	2.5	-1.2	2.8	-2.1	-2.3	-1.1	8.4	-5.8	4.7	-5.2	2.6	-1.7	4	6.6	-0.63	4.3	6.4	-1.8	-1	-2	5.2	-5.8	0.06	3.8	1.6	6.2	5.8	-2.6	4.6	2.7	6.1	0.28	0.73	5.7	-0.63	1.8	2.6	5.3
9.3	-3.3	8.1	-5	4.7	1.3	2.7	-3.3	3.1	0.39	4.6	-0.7	3.4	-4	3.4	0.14	4.2	5.9	-1.1	-5.8	-2.1	-2.8	7.1	-3.2	0.71	3.2	7.5	2.7	-1.6	-0.48	4.3	1.5	3.2	-9.1	-0.26	-2.2	-4.7	2.2	5.3	2	1.1	-2.6	1.9	-2.1	0.65	-0.08	-1.1	-0.55	3.5	1.2
-0.29	7.5	0.1	3.6	3.9	7.4	-4.3	1.5	-0.38	-4.3	-5.7	1.3	3.4	-8.5	-2.2	-0.87	6.6	6.9	-2.3	-0.04	4.2	1.5	13	-2.6	-8.8	3.9	-5.1	-2	-1	3.1	1.9	-3.2	-3.1	-1.9	0.68	0.17	0.17	3.3	9.3	-1.2	3	1.8	-3.8	-0.95	-0.52	-7.9	2.9	0.18	2.5	1.6
-3.3	-3	-10	2.6	1.5	2.2	-3.9	7	-6	-2.1	-12	3.8	5.8	11	-11	-3.7	-3.8	0.61	-5	-3.5	-4.7	-2.4	7.7	-2	-4.6	6.2	-3.7	0.3	-1.2	1.8	-10	-6.5	-4.2	-0.79	-2.6	-2.5	-0.15	5.4	-1.8	-4.4	0.94	0.64	-0.26	-0.17	2.4	-0.2	-1.5	5.3	-0.24	-0.57
-7	-5.7	-2.9	-3.4	-5.1	-5.3	-9.5	-2.2	-3.4	-2.2	0.38	10	3	-0.98	3.7	-1.7	-0.42	4.8	2	-10	-9.5	-1	4.6	-7.5	7.8	12	-1.2	2.4	-1	2.7	-5.5	-7.6	-1.3	-1.8	-2.4	2.2	-5.1	4.8	-3.7	2.4	0.36	-0.87	0.5	0.1	-2.5	-2	-3.1	1.2	4.8	4
-4	-0.84	-2.3	-4.1	-3.8	-1.9	-3.1	-4.3	-5.7	-7.2	-4.7	2.9	-0.99	-5.7	-3.6	-3.5	-6	-3.8	1.9	-5.2	-9.8	1.9	-3.9	-6.9	10	0.79	-3.3	-2	-4.8	2.7	-2.4	-6.7	-9.9	-1	-0.48	5.4	-2.6	2.5	-6	-4.8	5.1	5.8	-2.7	-11	0.38	-1.8	2.1	-1.1	3.9	4.3
0.11	-2.8	-3.1	1.6	-0.09	-1.8	-6.4	1.7	-7.9	-7	-11	1.8	-2.9	5.3	-9.1	-7.9	-2.4	-2.7	0.45	-0.66	5.2	-7	-1.2	-5	13	-3.9	-2.5	-10	0.87	1.9	0.28	0.94	-5	-5.9	-1.3	5.6	1.5	-1.4	-6.3	-0.93	-0.92	-1.3	-1.4	-4.1	-6.8	-1.1	2.3	1.4	-0.98	5.5
4.2	-0.29	1.3	-2.2	-0.05	0.98	-0.66	-5.5	1.1	-3.4	-2.2	-4.7	-7.5	3.5	3.4	-0.79	12	2.7	-7.5	-2	13	-5.7	-2.4	-1.6	0.2	0.64	3.4	-2	3.3	-0.42	2.6	-4.8	7.2	-5.9	-4	1.3	3.3	-0.41	0.27	-2.5	-2.4	-4.8	5.5	-1.8	0.58	-3.8	7.5	4.4	2	7.4
9	-1.8	7.8	-4.7	-1.4	-4.2	7.4	-8.1	16	-1.5	13	-7.2	-14	-6.6	8.5	-0.04	2.9	-5.2	-0.3	-3.3	6	-3.8	-7.1	2.2	2.2	-2.7	2.3	-5.5	2.5	-9.5	12	-8.6	13	0.99	7.1	-7.1	5	-0.81	8.4	-2.4	8.9	-6.1	8.6	0.67	4.9	-3.4	4.4	2.8	8	0.35
6.1	-0.31	10	3.8	7.6	0.55	3	5.1	7.8	1.2	14	-3.6	6.6	-3.6	7	-2.8	-3.6	-12	12	3.5	5	-3.9	0.07	-2.8	4.9	-0.3	-0.88	-4.6	-0.43	-3.5	5.1	-1.1	1.4	1.2	-0.91	-7.3	-0.31	1.8	4.1	-7	-0.93	-0.96	4.5	1.5	6.7	3.1	-0.92	-2.8	3.4	-5.1
-1.2	0.97	3.1	0.76	7.9	5.8	2.5	6.6	13	1.4	5.7	0.94	14	-11	8.9	0.61	-1.9	4.5	7.3	-6.1	2.7	-2.7	0.39	-6.3	4.5	-7.8	-4.3	1.6	-4.3	-10	2.3	-1.4	6.3	-1.6	2.9	-0.52	0.91	-2.9	4.8	-2.5	-5.6	-0.97	0.72	-6.2	-1.8	-5.2	-1.1	-9	-1	-11
7.3	0.5	1.5	-2.7	0.97	-3.7	0.66	3.2	6.9	-9	1.8	0.24	-4.7	0.56	2.2	-5.6	-1.4	-2.5	5.6	-6.5	2.1	3.7	0.79	-7	11	-13	5	-6.4	-0.13	-2.4	5.3	-1.4	9.6	1.7	6.8	-0.87	5.4	-0.68	2.3	4.2	2.2	1.7	4.6	-7.1	7.2	0.37	0.23	-5.2	2.9	-7.6
6.3	0.45	8.2	-7.8	9.1	-11	7.8	-1	11	0.48	12	-9.6	11	8.4	9.8	-0.66	4.8	-5	13	-1.1	7	-0.03	-0.23	-2.1	6.9	-5.8	5.6	-5.6	5.2	-3.1	8.8	2.5	-0.37	7.7	12	-15	7.6	-3.3	9.1	8.3	14	-11	9.6	-2.5	3.9	-0.04	2.1	3.4	8.5	-4.4
-0.12	-3.9	2.1	-3.6	4.7	-2.4	0.87	-7.5	3.9	-3.7	8.3	-3.2	-3.5	0.28	2.4	-1.5	13	2	-3.9	1.5	-0.82	-3.3	6.3	-1.6	2.2	-4.1	8.4	-13	5.4	-1.8	-7.7	-3.2	-0.97	1.8	-3	-5.8	-12	-3.2	-1.9	-0.41	-4.5	-7.7	4.3	-2.4	-3.5	-4.4	7.1	7.3	4.3	-0.37
1.2	-0.21	1.1	2.8	-2.2	1.2	8.7	0.14	2.7	-0.45	1.5	2.8	0.19	4	-1.8	0.93	0.43	8.8	-3.1	7.3	13	4.9	-0.8	5.7	-4.9	-1.6	3.2	-7.1	2.2	-5.2	0.58	-0.97	-1.7	9.2	1.2	-5.2	1.3	0.15	0.52	-8.8	1.8	-1.2	-1.2	-0.13	-3.1	11	0.21	3.5	3.3	1.4
5	3.2	4.4	6.7	5.1	7.9	5.3	6.5	0.19	7.8	-0.81	9.8	-4.9	0.84	5.7	3.8	8	2.3	-14	12	5.5	1.7	-2.5	5.8	-0.78	-1.7	-4.1	4.4	-6.1	2.3	-3.7	7.3	-3.7	3.3	-0.75	-1.2	-3.2	3.6	-5.7	-1	-4	3.5	-4.8	4.5	-6.2	14	3.5	-0.61	7	2.7
-0.12	-1.6	-2.4	1.3	-3.6	5.4	1.2	2.8	0.51	-1.6	-4.4	6.9	3	1.5	-3.6	4.1	4	-3.1	-6.7	1.5	0.64	-2.2	11	4.3	1.4	3.2	-3.3	7.8	-6.2	6.6	-3.5	7.2	-6.7	2.4	-7.4	5.2	-2	2.1	2.4	1.9	-6.3	4.7	-2.5	1.2	-2.4	5.5	-7	2.4	-6.3	9
-5.3	-3.4	-0.81	-1.4	-2.5	9.3	2.2	-1.4	-2.4	-3.8	3.1	2	-5.9	4.5	3.1	1.4	6.1	2.9	-3	-0.15	4.2	-0.12	8.4	-0.23	5	11	7.8	2.8	-0.94	3.1	4.1	4.5	-4	3	3.3	1.4	2.3	2.6	8.4	-0.65	-0.38	7.2	5.1	6.3	2.3	2.6	3	0.59	5.1	5.6
4.3	-1.5	0.85	1.8	-4.9	3.2	8	-0.71	-3.3	-1.3	-4.2	0.97	-14	-1	2.6	5.3	0.61	2.7	3.1	5.6	7.1	0.81	-1.6	-4	1	4	2.4	-3.7	-2.2	-0.35	5.4	-1.6	-2	2.4	7.8	1	3.6	3.9	1.4	2.2	2.7	9.6	-2.3	5.8	-1.3	0.45	4.7	-1.7	8	-3.1
0.44	7.8	-5	1.9	-6.4	6.6	4	4.1	4.2	6.8	-10	-4.3	-4.3	6	-6	4.6	-0.38	5.2	-3.8	3.3	-2.6	-3.7	-9.7	2.2	-3.5	-3.2	-2.1	0.83	-0.35	0.6	6.5	1.5	-5.2	-7	0.95	2.1	1.4	-0.42	6.7	0.37	-3.6	6.9	-4.6	-3.8	-5	-2.3	-1.4	-4	2.1	-6.6
-0.12	3.7	-3	7.6	-5.9	0.52	-2.4	6.3	5	0.8	-2.5	6	-16	-9.6	-7	5.4	-1.2	0.39	-4.2	0.93	2	3.8	-11	7.1	-3.8	-2.6	4.8	-3.8	5.6	-2.7	2.9	0.37	-0.49	-3.2	0.3	6	4	-5.8	3.1	-3	-2.3	-1.6	0.21	-7.4	0.72	-3.4	1.5	-1.2	2.2	-1.3
0.08	-1.4	-1.6	2.8	-3.9	5.1	-3.8	8.8	4.6	6.3	-6.1	6.4	6.9	-6.7	3.8	-1.9	-6	-3.8	1.9	-4.2	2.3	2.8	-0.28	2.6	-0.93	-1.1	-2.7	-1.2	3	-3.1	2.8	-1	2.1	0.9	-4.4	-0.55	-3.6	3.9	-2.2	-0.51	-5.5	1.4	2.8	-2.3	1.8	3.8	1.6	-2.1	5.4	1.3
6.2	1.9	4.9	1.1	1.9	-0.6	-1.4	1.9	5.6	2.2	-2.5	0.02	4.7	-7.3	-2.1	-2.6	0.12	2.3	-1.8	0.89	3.6	4.3	2.5	-2.2	1.9	6	-3.5	3.6	-5	1.9	-1.1	0.94	1.3	-0.81	-8.4	1.6	-3	3.3	2.8	-2.2	-8.7	-1.2	3.5	3.9	3.2	5.6	1.4	0.32	3.9	-3.2
2	5	-4.9	6	-0.66	2.7	-2.6	1.7	0.05	0.96	-3.2	8.4	2.9	-2.1	0.41	2.4	-0.58	-3	-5	7.6	-1.4	-0.13	-6	5.5	-0.22	3.5	-0.21	4.5	-1.2	1.1	1.8	-1.2	2.8	-0.39	-6.7	2.9	-0.29	2.8	9.7	2.5	-5.7	1.6	3.1	-0.61	-1.4	2.3	-2.2	-1.3	1.1	-5.6
-3	2.6	1.4	4.4	6.6	14	5.5	9.3	-3.3	0.64	0.32	3.5	-8.7	2.7	9.7	2.2	-0.51	-5.4	1.7	5.2	-0.24	0.78	-2.9	2.9	6.6	3.7	0.71	5.2	-1.6	8.5	1.6	3.6	0.39	0.5	-0.93	3.5	0.59	2	3.2	0.48	-2.2	8.1	-2.2	0.97	2.1	1.9	-5.1	3.5	-4.2	-4.2
-2.8	6.6	-1.7	1.1	0.1	3.1	-0.86	4.6	-1.1	3	-7	-2.4	2.1	-5.6	-4.8	-1.3	0.82	3.7	0.05	6.8	-0.86	-1.5	-5.7	3.2	6.7	0.47	3	-2.3	5.5	6.5	3.6	-3.1	-0.86	-2.6	6.2	5.3	-0.37	5.9	-12	5.1	0.02	7.5	2.1	1.1	4	-4.6	-4.3	2.3	-3.8	-3.1
-3.1	-7.6	-4.1	-7.8	0.35	-5.6	-4.1	-3.8	-0.16	-4.9	-4.8	-0.67	7.3	3.2	-5.2	-0.24	-4.7	1.8	0.5	-1.1	-10	-0.86	-3.4	7.5	1.2	-2.7	1.1	3.6	0.48	7.2	-1.9	-7.3	0.25	-4.6	-1.8	6.1	-6.1	-2.7	-4.9	-2.2	-3.4	8.2	2	-5	2.3	-5.1	-3.5	-1.4	-4.9	-2.9
2.7	-4.5	1.2	-6.1	1.1	-8	-1.9	-9.5	2.1	1.1	7.8	1.9	4.4	6.7	-2.7	-1.3	1.6	2.5	1.1	-2.4	-0.06	-1.5	-8.1	6.7	-7.3	-7.8	-3.2	-4.7	-4.8	-8.9	-4.5	2.6	-6.6	-2.9	-6.2	-5.3	-3.3	-2.2	-3.5	-1.6	0.42	2.7	0.08	-8.6	0.87	-8.8	-0.44	-1.4	-7.4	0.3
8	0.59	5.1	-2.5	1.6	0.5	1.4	-5	0.7	2.4	8.1	-1.1	1.5	-1.4	1.2	0.93	-8	5.9	6.8	10	-0.13	8.8	4	2.1	-3.8	-1	0.4	-3.8	-5.4	-3.6	-2.5	6.9	2	1.3	-1.5	-8.4	0.47	-0.12	-0.86	1.6	5.9	4.1	3.2	4.4	0.39	-2.4	0.68	1.7	-2.9	2.7
5.7	-4	3.3	3.1	8.8	2.6	-1.9	-0.54	-1.9	5.9	-2.1	3.2	-1.5	-4	4.4	6.8	-3.5	6.7	11	4.4	0.42	6	6.2	-0.24	2.6	4.7	3.8	-2.3	0.27	6.3	1.9	-1.3	0.9	5	2.5	-1	1.9	4.2	0.41	1.3	-0.47	-2.5	0.95	9.8	-2.9	5.5	-2.2	0.12	-7.2	3.8
-0.97	2.8	0.17	3.5	4.6	4.2	1.1	-0.76	0.11	1.2	0.6	0.9	2	-4.1	-0.44	4	-5	-7.6	1.1	-3.9	6.3	5.2	9.4	6.4	5.9	5	9.6	0.73	6.1	1.6	6.5	1.8	-2.7	1.9	7.1	1.3	2.7	3.6	-0.48	-2.1	0.04	0.34	3.2	0.52	3.1	2.4	-0.87	-2.6	-0.95	-3.5
0.7	1.8	1.5	-0.88	-3.8	6.7	1.5	4.5	-3.4	-7.5	-0.5	0.19	12	0.59	4.9	1.2	4.1	-5.5	-1.4	8.8	-2.1	-3.4	7.1	3.8	4.7	5.9	6.2	-3.4	5.5	-2.6	6.1	-7	0.14	4.1	0.54	-5.9	0.79	0.46	2.5	-4.6	-5.3	2.8	-1.6	-1.3	-5.7	-5.5	2.9	-4.9	5.4	-10
-5.6	-1.8	-1.7	-4.6	0.96	-0.92	-4.7	3.8	-5.4	-2.6	0.59	-11	0.67	0.09	2.3	-1.3	3.3	-1.2	-3.8	-2.3	0.4	2.3	-9.8	-3.9	0.95	-1.9	3.1	1.5	0.75	3.4	3.6	-2.3	-3.7	-4.8	-5.2	1.5	-3.4	0.42	-3.2	0.69	-1.7	3.2	-3.6	-4.4	-3.6	-9.1	-3.5	0.26	-0.01	-2.8
-8.3	-0.5	-1.7	-6.1	-5.8	-4.3	-3.8	-0.2	-3.9	-4.7	-2	-4	3.9	0.52	0.35	-1.3	-8.3	1.1	0.6	1.1	4.8	3.1	-5.8	9	6.1	0.75	5.1	5.9	-2.3	4.7	0.35	-2.4	0.96	-11	-1.5	6.9	2.7	-0.26	-4.8	0.09	4	6.7	0.55	-0.43	5.1	-4.1	0.38	-0.87	-7.4	4.7
0.5	6.6	0.28	0.49	-0.85	-5.6	5.2	-2.4	0.03	-5	-9.1	-7.2	6	-1.6	-0.96	7.7	-5	-3	4.9	3.9	0.27	-5.2	6.7	7.3	8.7	-0.17	9.2	-1.7	-3.2	2.8	3.6	-9.9	0.55	-2.5	1.7	5.8	4.3	-3.1	-1.6	1.4	1.5	0.94	8.5	1.2	4.4	-6.1	1.1	-3.2	0.63	1.6
3.3	7.8	6.1	6.4	-2	5.5	5.3	1.6	-1.6	-1.5	2	-0.11	2.6	-3	6.6	3.2	-1.3	0.05	7.7	4	6.6	-0.53	5.6	4.4	3.9	5	1.7	-2.7	-2.2	0.41	-3.4	1	1.4	2.2	0.02	8.2	0.12	-2.3	3.3	-5	-1.3	3.1	3.5	1.4	-0.8	1.7	-2.4	4.4	-1.4	8.4
-1.8	0.23	-3.6	3.3	-7.3	3	-2.8	9.4	-1.2	3.2	6.8	4.3	0.94	-4	5	1.4	4	9.4	-7.1	-0.9	2.6	6.5	2.5	-5.2	-3	0.79	-8.1	2.7	-4.2	1.2	-7.3	1.4	4	2	-4.4	7.2	-12	3.9	-5.6	3.5	-6.1	3.3	1	0.15	-4.5	-5.1	2.7	-0.26	4.6	6
-3.6	-4.7	-3.9	-0.18	-2.7	-2.3	-2.5	-2.3	6.6	-0.44	2.7	2.5	3.2	-0.26	1.4	-9.1	4.8	-3.5	-2	-8.2	3	-1.8	-1.6	-9.8	2.1	-3.4	-11	-1.3	1.6	1	-7	-5.1	14	-0.03	-0.67	-4.2	-3.8	-2.8	-3.9	-4.4	-3.6	-7	-1.6	-5.1	4	-15	5	-6	3.4	-0.8
-0.24	-4.8	2.7	-2.7	-1.5	4.5	3	-7.7	8.7	-3.4	3.2	-6.2	0.87	0.13	-6.5	2.2	4.6	-3.4	-1.8	-4.2	4.9	1.9	-12	0.84	-4.5	-8	0.88	-10	1.8	-1.1	0.21	-0.89	3.2	-1.1	-1.9	-11	-1.3	-6.5	9.1	-5.9	-1.3	-9.3	-1.1	1.1	2.5	5	-1.1	-0.67	-4.9	-0.69
0.7	5.5	6.6	3.5	6.4	9	7.1	7.1	2.2	6.4	8.9	2.9	5.4	7.7	-7.7	0.73	2.8	5.2	-3.8	6.7	-1.4	2.6	-11	6.2	-3.2	-3.4	8.5	-3.4	13	-3.7	-0.89	5.4	6.1	3.2	-3.2	-11	2.2	0.16	7.3	2.5	-4.1	-6.6	5	4.4	4.3	7.5	-2.8	5.5	-8.7	0.84
0.59	5.2	5.2	5.1	3.6	-1.1	7.1	-1.6	-5	4.6	13	5.5	-3.3	-4.5	-4.6	1.6	3.6	-4	-6.3	-0.96	-1.9	2.9	-2.9	0.64	-2.4	-5.2	-4.8	1.7	2.5	-5	-3.5	4.8	-3.1	3.7	-1.2	-4.5	-4.4	0.61	-4.8	1.2	-1.9	-4.5	2	4.3	2.6	2.3	-4.2	-0.56	-6.6	0.56
2.2	3.4	-2.6	-3.1	0.62	-1.5	-0.84	-1.6	4.1	0.24	2.6	-0.44	-4.9	3.9	-1	3.7	-4.2	4.2	-4	-0.76	-6.8	1.1	-2.2	-0.52	-0.98	-1.8	-3.2	1	-6.1	1.8	-7.7	-0.18	0.68	-2.9	-3.2	-2.6	-5.7	-1.5	-1.9	5.3	-6.7	-1.1	-3.3	-0.38	-0.34	3.8	-0.14	-0.13	-3.3	2.3
-5.2	3.9	-1.9	-1.3	-3.1	-1.8	-0.28	1.3	5	7.2	0.92	-4.5	-9.1	6	-2.5	-5.5	3.8	-1.2	-3	2.5	-1.8	2.9	-11	4.8	-0.29	3.5	-6.6	12	3	2.9	-3.1	4.2	4.7	3.9	-5.7	3.8	-8	7.1	3.7	4.3	-4	12	-3	4.3	-1.3	5.8	-2.2	5.6	-6.1	7.1
-1.1	3.9	1.8	8.8	2.6	11	2.9	8.3	-1.2	5.4	3.5	12	-12	6.5	-0.26	4	12	-6.7	-6.8	6.8	2.6	-0.11	-4	11	-1.6	1.1	-3.1	-3.1	7.6	1.2	-1.5	2.5	-4.2	0.74	1.2	2.6	-7.1	2.6	5.2	4.3	2.3	-1.8	-2.1	7.2	2.3	4.8	0.21	-2.4	-4.6	-2.8
2.2	-3.8	-5.1	6.2	2.5	7.1	5.2	3.2	3.3	8.6	1.3	10	-6.9	-5.4	3.4	3.1	1.1	-16	-7.8	-4.8	-2.1	-6.6	-3.7	-2.3	-2	6.5	-5.2	0.72	-3.6	2.9	-2.4	-0.78	5.4	-6.6	4.5	2.2	0.59	-1.7	-5.4	-4.8	5.1	-3.6	0.82	2.5	3.7	-3.8	-3.5	-7.1	-5.8	-7
-4.3	4.4	-5.9	3.1	1.5	-2.3	-3.8	5.2	0.32	9	1.3	6.5	-15	-4.3	-13	-3	1.3	-4.9	-11	-8.7	-2.5	2.3	-7.4	-15	-0.67	0.72	3	7.2	-6.3	1.8	-5.1	7.3	1.8	3.4	-4.8	1.7	4.1	5.7	-11	3	-0.14	-2.5	2.7	6.4	3	-0.56	1	-2.7	-6.6	1.4
-1	9.1	-0.13	8.1	-5.3	6.4	-2.5	9.5	0.34	-0.14	1.8	6	-6.1	3.8	-6.3	5.3	-1	5.3	-10	8.4	0.55	2.5	-8.1	-0.2	-0.85	5.3	-2.5	4.3	-0.73	6.5	-0.84	3.9	-0.03	5.5	-9.1	1.7	-6.7	0.93	-5.7	10	-11	-0.8	4.6	4.5	0.35	2.9	-2.1	5.8	-7.7	5.7
2.4	1.5	2.8	3	1.8	5.4	0.95	8.1	-1.4	-2.9	-6.7	1.3	1.7	3.5	-5.8	6.4	-5.5	0.82	-2.7	2.7	-1.4	-0.26	-2.2	1.4	-5.7	3	-10	4.4	-8.7	-1.6	-6.9	1.3	-3.9	1.5	-8.5	2.7	-9.1	1.6	-11	0.21	-7.5	-1.6	-1.7	-5.2	-5.4	-1.3	-1.5	0.61	-10	-3.8
-10	-5.2	-4.5	-2.4	0.41	-1.2	0.47	8.4	-5.8	1.7	2.9	11	-8.7	-9.5	-4.7	-2.3	-2.9	3.3	-5.5	-2.5	-6.5	1.7	-1.7	-5.2	-2.4	3.4	-9.2	-1.5	-1.9	-1.4	-9.3	-1.2	-7.6	2.5	-9.1	1.9	-4.8	3.5	-6	-1.3	-7.7	-7.2	-4.7	-0.73	-6.7	-2.4	-4.6	-5.3	-8.5	-6.8
-2.5	-4.2	-5.3	-1.4	-4.3	-2.6	-4.2	-3.4	-8.2	-0.86	-1.2	8	-5.6	-8.5	-1.7	-3.9	4.4	-0.83	-0.06	2	-4.5	-1.4	-7	0.99	-3.9	-0.24	-1.6	-3.9	-4.2	0.99	-1.9	-1.9	-0.71	-2.8	-0.33	-1.2	-4	4.6	-2.9	-1.6	-2.4	0.6	0.87	0.01	6.5	-0.57	-5.7	-3	-1.5	-2.2
3.9	-0.18	-0.09	0.3	-6.2	-1.9	-0.74	-5.7	-9.8	0.34	-7.1	-0.03	-9.6	-1.5	-2.8	3.3	2.3	0.25	0.4	3.5	-2.5	2.5	2.1	2.4	1.8	8.1	-1.7	-2.1	-0.28	0.91	0.08	1.5	5.7	-3.3	1.7	-4.4	2.2	-0.83	0.95	-2	5.3	-0.26	3.1	0.89	2.2	6	1.4	-1.3	-1	-0.86
-7.5	1.4	-4.6	4	-0.03	1	2.5	1.5	-4	3.6	-5.6	-0.81	7.7	1.7	-6.6	10	-0.31	4.3	-4.7	0.33	-5.7	1.3	1.8	-1.8	-0.12	7.1	3	2.7	6.8	5.7	4.1	3	-0.71	0.14	2.1	5.1	-1.9	1.9	3.1	-3.1	-1.3	5.9	-1.1	1.1	0.32	5	-1.9	-2.2	-5	0.41
-2.2	1.4	-2.5	4.3	-2.3	2.9	-1.3	1.9	-4.2	1.3	-4.9	-0.71	5.5	5.4	-8.1	4.4	-1.6	11	-1.1	2.5	-0.86	-0.13	-3.2	0.25	-2.2	-2	1.3	-0.76	-1.3	5	-0.19	0.26	-5.8	1.4	-0.83	0.49	-0.92	-1.5	0.6	1.3	1.4	2.2	-3.8	0.62	-6.6	0.32	0.14	-0.84	-4	-7.3
-1.8	1.9	0.45	3.1	-4.3	-1.9	-1	4.3	-3.2	5.3	-3	0.41	-11	6.1	-0.21	1.6	-6.5	-7.1	-6	-0.14	-6.3	-1.3	-0.73	1.1	-4.8	-5.5	3.2	1.1	-0.59	-0.62	-5.3	5.8	-2.3	-5.1	-4.5	-4.5	-1.9	-0.83	-4	4.1	-1.8	-2.1	-2.7	-1.4	-1.9	0.73	2.9	3.2	1.1	-4.1
-4.7	4.1	-1.3	0.86	-5.9	-2.4	-3	3.9	-0.29	-3.1	-3.1	1.5	-1.1	-1.2	1.3	4.5	-1.1	-0.29	-4.1	-0.3	2.3	3.5	-3.2	3.4	-6.5	-0.29	-4.9	-1.6	-0.42	0.15	-3.3	1.1	-1.4	0.86	-5.3	0.32	-5.3	-1.6	0.2	3.8	-6.2	-5.2	-0.34	-0.37	-0.06	5.5	-1.6	5.5	-7.2	7.7
-3.6	-0.54	-3.1	-2.5	-7.1	-1.3	-3.2	-2.6	-4.2	-7.8	-2.8	-2	0.28	-4.7	-0.42	-3.9	-3.9	-0.05	3	-0.97	-5.3	4.7	-0.32	-1.8	-3.8	-3.6	-7.9	-1.9	-8.8	0.86	-6.8	2.1	-1.1	3.9	-5.8	-1.6	0.38	-4.1	-5.3	7.2	-3.5	0.27	-4.7	-6.8	-5.7	-0.41	-1.9	-1.7	-9.2	9.1
-6.7	-4.7	-5	-2.2	-4.7	-0.09	3.4	-5.5	-4.5	-2.8	-7.8	-7.4	6.2	-3	-0.16	1.2	-4.5	11	1.9	-1.6	-7.8	-3.4	-3.9	-0	-6.6	-3.2	-5.5	-1.4	-8.7	1.9	-4.1	-0.13	-0.09	-0.14	-6.1	-4.8	-3.6	-3.1	-8.1	3.8	-0.43	-6.3	-0.16	-4.1	4.8	-8.2	-1.3	-6.4	-4.5	-0.78
-3.7	-0.08	-1.4	3.2	3	-8.4	5.9	2.1	-7.4	2.5	1.7	-0.31	4.5	-8.6	-4.2	-1.2	0.46	3.6	-1.5	-3.9	-2.7	3.7	-8.5	-7.4	-6.2	-0.39	-10	1.8	2.2	1.1	-5.4	3.9	-0.06	3.8	3.1	-2.8	-5.5	0.07	-6.7	-1.7	1.4	-10	-2.9	3.3	-3.6	-0.09	-2.4	-1.1	-0.42	-5.8
1.8	9.6	1.3	4.2	2.5	0.2	1.5	2.3	-1.5	1.2	6.1	1.4	3.2	6.7	-4.3	-0.54	-3.8	-1.4	-2.9	-2.7	1.1	0.01	0.7	2.5	-1.5	3	-12	7.2	-3.2	-2	-2.7	9.1	2.1	-2.4	1.6	3.7	1.3	2.8	-7.7	0.6	5	-0.68	-0.89	1.7	-2.2	6.5	-2.4	1.9	-2.6	4.7
8.2	5.7	5.2	2.4	1.4	-0.82	4	1.9	-0.63	0.22	6.4	1	8.7	3.7	3.6	7.3	-5.8	-1.5	5.2	9	-0.7	2.2	5.2	-0.22	6.6	-0.29	7	1.4	5.6	0.66	2.2	7.8	-6.1	0.29	4.2	5.3	3.7	3	1.4	5.9	5.3	5.8	3.3	2.8	1.4	5.2	0.2	2.6	4.7	1.6
6.8	6	7.4	1.3	-1.6	-1.4	9.3	7.5	-2.3	4.8	1.1	4.2	1.6	-1.3	2.4	2	1.7	1.3	3.4	1.6	0.63	9.4	-10	2.4	-4	2.5	5.5	-0.68	3.6	1.8	-2.4	4.1	-7.9	6.2	7.3	-0.4	-3.8	7.8	5.3	3.4	0.04	1.7	-1.7	5	1.5	4.5	-0.23	-0.46	-1.4	3.8
-3.6	0.26	5.5	0.39	-0.01	-0.04	1.7	2	-6.8	-4.3	-8.4	3	-6.5	8.1	-4.9	0.92	6.8	-2.6	-7.8	0.12	-2.2	1.9	-3	4.4	-11	1.4	0.04	-2.4	-4.2	4	-3	4.7	1.1	9.5	-0.26	-2.8	-6.6	-3	2.8	4	0.67	-0.65	-8	-1.5	-8.8	1.1	-0.99	-5.8	0.02	-5.8
2.3	-7.9	-1.9	1.7	-6.3	-4.3	-3	-5.2	-2.5	-5.3	-0.61	-5.1	-5	4.6	-6.3	5.5	1	-2.5	3.3	-3.2	-0.64	-0.17	-4.8	-3.1	-9.2	-4	-0.73	-0.08	-1.3	-4.2	2.2	-0.38	6.2	-3.2	-1.6	1.1	0.25	0.49	4.9	-0.46	-2.7	-0.09	-7.3	-1	-6.3	3.5	4	0.59	2.3	-0.4
9	4.8	-0.73	-0.61	-7.7	0.56	-0.9	-1.9	-1.3	4.2	-9.2	-6.1	-3.4	-2.3	1.2	3.8	-5.2	10	-6.1	2	0.53	7.2	-1.8	4.5	-0.78	1.5	-0.56	-1.1	-1.5	-1.8	0.29	1.8	-6.8	-2	-0.26	4.5	5	3.2	6.9	2.2	0.17	2.9	-0.57	4.1	-3.8	4.1	-0.74	7.3	1.8	3
3.6	7.6	0.83	3.8	-1	4.7	-3.9	8.2	3.4	4.7	-7.2	6.6	1.8	2.8	6.3	-7.4	4.5	5	2.1	6.7	5.4	-2.3	2.1	10	0.75	6.8	-3.5	-3.4	0.09	3.5	3.7	1.4	-3.1	4.5	0.2	3.6	-1.2	4.6	-4.6	3.3	-5.6	2.4	1.9	11	5.2	14	-0.2	4.7	1.6	-2.5
4	-2.8	6.4	-1.4	6	3.4	3	3.5	3.1	0.65	-1.8	0.52	4.7	6.7	3.4	-4.2	0.24	-8.3	13	-1.9	7.1	-5.6	5.1	1.3	4.9	2.3	7.4	-0.31	5.1	4.7	11	3.2	-3.5	-2.5	6.4	5.5	4.4	1.7	2.9	-3.7	-2.1	-0.02	3.7	1.7	8.2	1.9	1.7	-1.7	1.4	-2.9
-7.2	-3.6	-2	-4.9	9.3	-5.3	-0.46	-7.6	-5.9	-2.2	3.2	-2.7	-4.6	-0.96	1.9	-7.5	3.7	7.7	12	-4.2	6.7	4	8.7	-4.8	7.9	-2.4	8.1	2.9	4.1	2.3	4.2	-1.2	5.6	1.6	4.8	1.7	2.5	-5	0.65	-7.2	2.4	-2.9	3.3	-5.7	8.7	-5.8	5.2	-2.2	2.6	-11
-4.7	1.7	-1.3	-3.9	0.49	-0.95	1.4	-0.96	-3.7	7.5	-7.8	-6.6	5	4.9	5.9	-2.4	4.9	1.2	7.6	0.42	0.53	2.1	7.4	-1.9	7	-0.83	-1.4	5.2	-0.53	-2	4.1	0.69	9.1	8.2	-0.05	-5.4	6	3	-0.01	0.53	5.1	-4.2	4.4	3.7	-0.92	2.7	1.4	-1.2	14	1.6
-0.04	2.8	-1.1	3.3	-3.1	0.64	-5.3	6.7	-7.1	5.2	-6.5	-0.1	2.8	-0.2	-3.9	2.5	-3	1.6	-14	0.8	-14	-6	-5.8	-1.3	-4.8	5	1.9	0.04	-2.6	0.48	0.88	-5	-5.5	-0.55	-0.14	-4.2	-4	2.7	8.4	0.99	4.8	-5.9	-18	-0.42	-13	-1.1	-1.7	-5.1	-1.9	-1.1
-0.1	-1.2	-1.5	5.4	-1.4	8.1	-1.4	4.8	-5.7	-0.77	-7.5	5	-1.5	0.17	-2.8	0.31	-5.7	-4.3	7.2	-3	1.7	-5.2	-0.76	-6	4.9	-3.3	6.4	5.4	8.4	2.4	0.78	-0.02	-9.2	2	-2.4	6.5	2.5	-4.4	5.4	0.85	12	4.4	1.9	-2.9	-4.1	-4.8	0.59	2.1	5.9	1.2
6.1	-10	5.1	-8.3	2.8	-3.9	4	-2.3	6.3	-2.7	18	-4	0.71	-8.3	5.4	-5.1	9.7	-10	4.4	-2.6	18	-2.9	4.5	-15	9.7	-9.8	4	-5	6.2	-4.6	3.6	-12	8.7	1.1	4.9	4.3	11	-5.1	5.3	-3.6	13	-0.35	1.5	-6.7	2.7	-9.1	6.6	1	11	-5.8
0.28	0.44	1.1	-1.6	0.94	-6.4	-2.9	-3.8	1.8	-2.9	15	-10	7.5	-4.8	3.9	-3.4	4.7	3.9	7.4	-0.65	-4	2	7.5	-4.8	9.7	0.39	-0.52	2.1	-2.8	-0.37	-2.6	-5.5	-2	-0.18	11	1.9	7.4	-0.45	-2.5	-1.2	2.7	-2.4	5.3	0.92	1.3	1.3	8.6	2.6	17	-3.9
3.5	4.4	1.6	2.2	-0.51	-8.1	2	-2.3	3.9	-4.1	10	4.3	-5.2	-2.7	-5.4	-1.7	-1.3	1.8	-6	-4.7	-0.66	-4.7	1.5	1.9	2.1	-2.5	-4.8	1.4	-0.54	-1.9	4.2	-6.7	-4.9	-3.2	7.8	1.9	2.6	-2.1	3.1	-1.6	-2.8	4.4	5.8	-2.6	1.7	-1.9	3.6	4	2.6	11
7	-10	3.7	-15	-4.6	-12	0.21	-11	6.5	-4.8	3.8	-6.3	9.9	1.3	0.55	-6.2	-6.1	-0.84	-2.6	-12	3.6	-7.3	7.3	-4.9	1.4	-2.7	4.2	-11	-2	-1	5.7	-5.7	4.8	-8	3	-2.1	12	-6.9	7.9	-0.96	2.9	5.8	4.9	-8.9	3.5	-6.8	4.8	2.7	13	9.5
-2.4	-11	-5.7	-11	-2.3	-8.5	-5.5	-14	-5.4	-3	-2.7	-19	-13	3	5.3	-1.9	-6.7	-12	-7.4	-0.41	-2.4	-0.99	-8.2	2.6	-5.5	-6.5	0.56	5.1	-2.8	-4.8	-1.7	-4.8	-5.5	-7.1	-3.1	-8.6	5.4	-2.9	2.6	2.5	-1.5	-3.8	-10	0.8	-13	-10	-6.4	-0.05	-3.2	2.4
-13	1.6	-9.2	6.8	-2.5	3.3	-9.1	0.07	-0.19	3.1	-1.7	4.8	4.1	4.6	2.1	3.3	-3.8	1.6	-2.4	0.37	-4.6	-0.91	-7.7	6.9	-11	3.2	-6.7	5.3	-2	0.41	-6.1	3.1	1.5	3.2	-3.4	2	-4.4	-0.77	-8.5	-5.3	-8.1	-2.5	-7.7	3.4	-6.8	-0.68	-7.3	2.3	-9.9	12
-3.4	-0.45	-2.4	-1.1	0.34	2	1.6	-4.2	7.7	-2.4	-4.9	-4	2.5	0.5	3.8	-3.3	0.18	3.3	6	-1.7	0.24	5.7	3.8	2	-5.1	1.1	-0.07	3.3	-3.3	-4.3	3.4	0.84	5.3	-3.9	-2.2	-0.41	6.6	2	-3.2	-2.4	-3.3	-2.2	-0.4	3.7	6.6	5.9	-3.1	2.5	-4.9	0.35
-1.5	-9.7	1.7	-2.4	1.5	3.8	1.4	-6.4	3.5	-2.8	4.2	2.9	11	1.3	6.7	-0.34	1.6	0.68	10	-0.53	-1.5	-5.3	17	0.88	-1.4	-0.61	-1	2.4	-2.5	-3.9	0.33	1	3.7	-2.9	-1.3	-4.3	3.5	0.51	-1	-3.5	4.7	2.9	-0.49	-2.2	7.6	-1.4	2.7	-2.4	2	1.6
-0.76	-4.3	-4.9	-8.4	1.1	-6.5	-1.9	-12	-2.5	-3.2	-3.9	-0.56	-11	-4	4.5	-9.2	-1.1	-3.4	3	-2.2	3.1	-8.4	5.4	-6.7	6.5	-0.35	4.4	-4.5	7.5	-2.6	4.5	-6	-3.1	-8.2	3.2	2.9	-2	-8.1	-4.1	-9.6	8.2	6.6	-0.72	-0.41	-1.2	-4.2	-2.5	-1.9	5.8	-5.9
[truncated: 952 more columns]
