# Supplementary material for: Dyslexia on a continuum: A complex network approach
Source: PLoS One. 2018 Dec 17;13(12):e0208923. doi: 10.1371/journal.pone.0208923 (PMC6296514; doi:10.1371/journal.pone.0208923)
Supplement: S1 File — Detailed information about the archive contents is provided in the included README.txt file. (TGZ) [file pone.0208923.s001.tgz › FS_612_AV_run_1.csv]

-0.53	1.1	6.3	-0.59	0.31	-3.4	4.2	11	3.2	2.8	1.5	-4.7	2.7	2.5	-5.4	-5	-13	14	-9.9	-3.2	-11	19	-6.6	2.1	8.4	4.8	-0.43	-4.1	3.4	-0.4	1.5	6.9	3.2	3.9	-1.7	5.2	-3.5	-2.8	6.8	1.1	-1.5	5.3	-0.23	-13	-10	-0.42	-5.2	-1.3	-7.6	8.2
-0.4	0.32	2.1	4	-0.06	2.3	-2.4	8.3	-2.1	3.8	-5	5.9	0.17	8.5	-6.2	-5.6	-0.31	0.32	-18	-0.29	-0.52	10	-7.2	2.4	0.04	7.7	1	-0.28	-0.66	6.3	5.6	-2.2	6.2	1.8	1.4	1.6	1.6	2.1	6.7	-3.5	1.4	-3.7	-7	-5.8	8	-0.07	2.3	0.24	-6.1	3.3
0.16	0.36	0.53	6.9	1.3	0.85	4.6	7	10	8.8	8	6.6	4.3	4.2	-0.25	12	-2.5	4.2	1.6	2.5	-0.9	7.3	-1.4	16	3	9.3	-2.5	-0.38	-4.2	1.1	-0.03	5.6	-8.5	-2.3	-3.8	5.2	2.5	7.8	0.24	3.8	3.2	11	2.2	7.8	3	7.5	-2.9	5.2	-3.4	-3.4
-0.42	0.24	-3.4	6.7	2.3	15	-0.47	3	2.6	20	-0.55	5.7	2.6	10	-6.8	1.5	-7.3	4.7	-9.3	2.9	-2.4	-3.5	-4.6	-3.1	-1.4	3.3	0.83	-0.21	3.1	7	-0.72	4.2	-3.8	1.7	-6.6	6.7	-1.6	4.5	-0.78	2.8	5.8	13	8.9	2.5	6.4	7.2	1.8	5.1	-1.5	1.5
-0.77	-0.1	-4.1	-2.6	2.9	1.3	-3.8	-8.7	-7	4.7	-3.9	-7.8	-0.68	-0.64	-2.3	-2.2	-14	4.8	-9.9	-2.7	8.3	-13	3.6	-7.1	-4.3	2.7	-0.22	-6.9	2	9.4	-0.74	-3.1	0.49	0.41	3.2	3.7	-0.03	4.9	-3.7	6.2	2.1	-0.13	-6.7	4.1	0.42	2.8	0.44	1.6	-6.2	1.5
0.18	-0.24	-4.5	1.1	0.68	-14	-7.4	-6.5	-2.9	-4.6	-3	-12	-3.2	-10	-1.7	-2.7	-8.6	4.3	-11	4.9	5.9	-1.8	2.9	2	-2.3	-5.9	0.43	0.45	-1.2	-6	-4.8	-13	-2.2	-4.1	4.3	-5.6	-1.6	-6.6	2.2	-5.4	-4	9	-3	-7.2	1.6	-4	-5.1	-3.2	-4.1	-0.26
-0.12	-0.28	-0.4	0.05	2.2	-15	-1.2	5.7	5.4	0.33	-4.4	-5.8	-4.8	-2.4	-5.2	-0.3	-5.4	-8.8	-8.5	1.4	-13	2.7	-4.2	-2.5	-8.7	-5.5	-1.1	-10	0.56	0.32	5	-5.3	2.6	0.53	-2.7	-5.3	6.5	-8.9	0.79	-6.8	7.8	-3.1	-5	-9.2	-3.5	-6.4	1.8	-3.6	-3	-1.6
-0.14	-0.54	7.5	-7.8	7.2	-19	-1.3	-0.09	0.79	3.9	1.8	-9.1	1.1	-7.1	-1.4	-5.2	2.6	1.1	0.11	-4.8	-0.47	-0.63	0.38	-1.3	3.7	-2.8	13	-0.74	-2.9	-3.5	-1.6	0.08	-0.39	-1.1	-3.1	-1.4	0.52	-1.9	-9.5	-1.9	-4.5	-0.77	8.8	-0.89	-6	-0.61	9	2	6.9	-6.5
0.61	0.68	2.7	-5.8	7.2	-11	5.1	-7	-1	2.1	13	-6	4.3	-11	6.3	-3.5	5.8	0.47	6.1	-4.1	10	6.2	5.7	1.1	11	-8.3	8.7	6	11	3	3.7	1.1	0.5	4.9	10	-3.6	6.4	-1.6	2.5	-0.19	2	0.87	6.3	-6.3	-3	8	3.9	4.6	3	-11
-0.57	0.6	1.4	4.3	11	6.1	8.8	0.51	8.2	9.1	6.9	6.2	5.8	5.1	6	0.49	6.4	7.2	13	19	6.8	-5.2	5.7	-0.26	9	11	4.6	13	4.4	7.7	3.5	15	-3.6	12	3.4	10	-4.6	0.93	3.4	9.4	7.8	8.8	21	24	-9.8	10	-2.6	10	11	12
-0.33	0.4	-0.96	-0.96	-8	0.2	0.16	-3.1	-2.2	4.2	4	6.4	-1.4	-4.7	5.2	7	0.13	3.2	11	7.5	6.2	15	-2.7	17	-0.54	9.7	1.4	3.9	1.6	10	-1.9	7.9	7.4	-0.46	-0.95	7.2	-5.7	-2.9	-4.5	9.9	-8.9	5.1	5.7	8.4	-5.3	0.11	-2.8	6.4	11	20
0.26	0.13	-5.8	-2.3	-9.7	-4.3	-2.9	-1.7	2.3	-6.5	-2.5	-3.8	-5.5	-7.5	2.9	7.9	6.3	-3.2	-3.8	-0.86	4	2.6	-1.2	1.4	-0.18	1.6	1.3	1.5	-2.8	-1.6	-3.6	1.1	4.2	0.47	0.17	5.9	-1.8	1.9	-1	6.8	-7	1.3	-0.04	-8.6	1.4	-1.8	-0.42	0.06	5.3	5
-0.15	-0.26	5	3.3	-12	-0.79	5.8	0.05	11	-14	4.8	-14	-1.1	-9.7	-1	-1.7	-3.5	-15	5.9	-10	0.55	-2.5	-0.07	-10	5.7	-7.6	4	-0.47	-0.12	-3.8	1.9	2.8	-0.98	-11	9.9	-2.5	5.2	-8.1	7.1	-1.2	1.1	-4	-6.1	-17	0.76	-5.5	4.4	-4.5	0.34	-7.3
-0.29	0.05	3	-0.06	-3.9	5.4	7.4	1.1	4.4	-7.9	-7	-12	-0.71	-3.8	7.7	5.1	6.4	-2.7	2.9	-7.4	1	-2.5	7.5	-3.1	-1	-10	-0.11	-1	-0.25	-0.29	1.7	4	-1.2	-2.7	-2.4	-3.7	4.3	-7.6	4.7	-1.3	7.1	1.9	0.78	-7.1	6.1	4.7	1.9	-6.4	-0.09	-3.8
0.09	0.56	2.7	-0.36	-7.8	6.4	-2	2.3	-0.51	-2.2	2.1	-0.05	-2.2	-0.2	0.15	16	5.2	5.8	-4.1	12	-5	5.4	10	-1	-6.3	-2	-2.9	2.8	1.1	9	-4.5	4.4	-5.7	5.5	-2.5	8.8	-2.3	13	3.8	9.1	0.15	2.9	-7.2	18	5.6	11	1.6	5.4	4.3	12
0.26	0.81	-0.12	1.3	-2.5	-0.34	-8.3	3.5	-0.9	0.23	-7.3	10	-5.1	-0.08	-0.8	0.21	0.31	13	10	-2.5	-6.2	2.9	0.65	1.4	-3	6.5	-3	6	7.3	3.8	-3.4	1.6	-0.51	13	4	7.4	11	3.3	6	3.4	3.5	-7.8	11	0.84	0.16	9.9	-1.9	1.1	-2.4	4.4
0.6	0.39	3.5	0.15	2.6	-3.5	-0.73	3.3	3.6	0.86	-2.4	4.8	-0.58	4.7	-6.5	-14	-4.3	-7.4	5.6	-7.4	-2.4	-2.4	-1.6	-0.24	3.8	2.1	-3.9	2.5	5.9	-3.4	4.5	-2.2	10	-0.83	0.72	5.4	3.5	1.9	4.3	2	4.2	-14	1.5	0.31	5.8	1.7	-7.1	2.4	1.8	0.7
-0.05	-0.34	5.1	-2.8	0.75	2.5	-5.2	8.3	-0.22	3.9	6.5	9.5	-0.17	11	2	-0.64	0.47	3.2	-0.44	0.49	-17	-3.1	-2	-4.8	-1.1	8.1	-2.3	3.4	-3.3	1.4	3	4.1	-4.5	1.1	-0.58	3.6	-3.3	3.5	-0.45	5.7	-3.9	-0.57	0.59	4.1	4.2	-2.5	-6	5.6	-2.4	5.5
-0.28	-0.19	-4.2	2.9	9	4.1	-4.8	13	-0.11	0.69	-4	7	7.7	10	-2.4	4.5	-6.5	7.5	-0.83	-4.9	-0.37	-4.6	-0.58	-3.3	-6.8	11	-5.3	3.2	0.74	-2.4	3	7.2	-2.9	0.56	-1.6	-5.7	-2.7	-0.07	1.4	-3	4.4	-3.7	4.9	-5.4	5.4	-3.4	-2.6	9.2	-5.8	1.4
-0.15	-0.16	3.9	3.6	-1.4	-0.76	-9.4	7	-2.5	2.9	-4.5	4.9	-5.1	8.3	-8.2	-12	-0.93	-12	8.4	4.9	-3.2	-7.6	3.2	-2.5	4.6	4	-3.1	1.7	3.2	-10	-0.5	8.6	3	-7.2	-0.28	-8.3	5.2	3.3	-0.14	-2	7.1	1.7	8.4	2	5	1.6	4.6	1.4	-3.5	4.4
0.17	0.02	3.1	-5.4	-6	-4	4.4	2.4	-5.1	-7.7	-7.6	-6.2	1.6	2.6	-5.8	-11	-4.5	-16	-2.1	1.8	0.02	-3.7	0.75	-2.5	-5.6	-5.8	-2.8	-5.9	2	-10	1.6	-4.7	5.6	-4.4	2.8	-13	-0.47	-12	3	1.1	10	-4.6	-3.5	-3	7.8	-5.3	0.48	-10	-4.7	6.1
-0.28	0.49	-6	-12	-4.6	-8.1	-0.17	-10	-3.8	-18	3.3	-14	-0.55	-15	-4.4	-3.2	-6.9	-4.8	-7.6	5.6	-2.2	2.4	-5.6	5.5	3.5	-6	-7.6	-0.25	-5.7	-5.1	-5.2	-5.7	-3.6	-5	-3.9	-2.5	1.5	-11	-4.9	-3	-5.7	-2.6	-13	-0.2	-2.2	-4.3	-3	-5.8	7.4	7
-0.74	0.8	-5.2	-9.3	-4.7	-15	6.6	-11	-3.6	-14	-2.7	-12	-0.12	-13	-5.8	6.5	-8.9	9.2	-14	1.9	-6.5	14	-5.5	2.5	0.99	-11	-1.2	-0.24	-3.3	-5.8	-6.6	1	-3.9	-2.9	-8.1	-7.5	-6.1	-3.1	-6.6	-5.5	-7.9	5.4	-7.9	4.7	0.07	-4.5	0.08	-2.7	-3.6	2.2
-0.77	0.04	-4.1	-5.8	8.4	-13	11	-11	4.5	-14	2	-4.1	1.8	-6.5	-4.2	-1.9	-10	9.1	-2.9	0.76	-14	-3.1	-4.3	3.5	6.3	-1.9	0.59	5.5	0.84	2.4	1.8	2.7	0.33	-7.3	-2.6	1.6	-6.8	-0.66	0.25	2.9	2.9	-6.4	-4.3	12	3.1	-1	-0.66	-1.5	1.1	1.8
-0.07	0.42	-2.9	3.2	0.97	5.8	11	-10	8.1	-9.2	4	-3.2	-2	-3.6	-2.6	-3.6	1.9	4.3	-1.6	4.3	-9.2	-8.6	2.1	2.1	-0.24	0.52	-2.8	3.5	-7	3.1	-2.2	-5	-3.5	0.46	-3.5	-1.1	-6.4	5.1	-3.4	-0.19	-12	8.8	-9.1	7.1	-7.5	-0.53	0.3	2.8	1.7	7.6
-0.02	0.2	-9.7	-0.08	-3.5	6.2	-9.5	5.2	-13	-1.1	-3	-0.83	-10	0.34	0.95	-0.66	9.2	-0.23	4.3	-1.1	-8	1.7	-8.6	4.1	0.06	-2	0.75	-4.7	-8	-2.8	5.8	-9.7	6.2	0.46	-2.6	1.6	-0.19	-2.4	-0.75	1.4	-2	0.02	-2.6	1.4	-8.2	-0.42	0.08	-2.3	-2.3	-3.2
0.8	-0.6	6.9	3.6	-2.3	13	-7.3	-2.3	-9.5	-0.85	-6.6	-4.6	-4.4	3.2	4.3	-2.9	-0.49	9.7	-0.84	3.5	19	-13	-2.9	1.3	-12	4.4	-2.9	-5.2	-4.3	4	-0.38	0.74	-1.4	-1.3	-0.68	6.9	6.2	4	-0.21	6.5	-2.3	0.43	0.26	4.5	-2.5	3.1	-1.3	-1.3	7.1	-2.9
0.21	-0.2	5	3.7	4.4	3.2	-0.4	-4.2	-8.4	0.51	8.4	-8.1	-2	-1.1	-3.5	2.3	-6.1	6.1	-3.1	9	-2.5	5.2	1.4	2.6	-2.4	-3.4	0.42	-4.4	9.7	1.6	1.4	-5.9	6.1	0.56	5.4	-4.2	-3.6	1.1	-9.4	0.44	-9	-3.3	-4.1	-6.1	1.2	0.51	-5.3	1.4	3.4	-0.22
0.22	-0.57	4.6	4.2	7.6	8.6	0.67	-2.5	4.2	-5.7	3.3	2.2	9.1	4	-0.55	5.7	4	8	2.2	4.8	4.9	6.7	7.5	-3.1	8.1	3.1	2.7	1.4	5.3	0.81	-0.7	1.9	1	-1.9	8.7	3.5	4.3	-3.8	-1.9	5.1	7.9	-0.39	7.9	-2.4	1.5	8	0.37	-3	1.4	-3.2
-0.24	-0.08	-4	8.2	6.1	7.2	3.8	-2.9	8.2	-9.6	-0.02	4.1	9.9	-0.75	0.29	2.2	0.44	-0.54	2.8	-2.6	8.1	7	-1.8	-4.1	5.3	9.3	-1.4	0.31	4.6	6.1	2.6	-2.1	4.5	-6.6	9.5	4	3.7	4.4	7.2	-0.18	1.8	-1.4	1.4	-6	5.3	-1.1	5.6	-5.8	1.9	1.6
0.01	0.08	1.4	3.4	9.9	3.3	-4.7	5.8	0.63	3.2	-9.2	3.3	-3.5	0	-1.1	-4	-1.5	0.76	1.8	4.7	11	-9.7	1.3	-1.4	-10	-7.7	1.3	-4.8	-1.4	5.1	4.2	-4.6	1.5	-0.18	-7.7	-0.81	-3.6	-1.1	8.3	-1.4	-11	-0.71	-5.8	0.77	-8.3	-1.9	-0.06	-4.4	1.9	-9
0.37	-0.61	4.9	-8.8	6.2	-1.9	-12	-2.8	-4.6	-4.7	2	-7.1	-0.71	-7.3	5.8	5.4	7.5	-8.4	6.6	6.6	0.56	-3.9	-2.5	-2.2	-7.3	-13	8.3	-9.3	-3.1	-4.5	7.2	-12	-3.8	-8.2	-2	-4.6	3.2	-0.91	-4.6	-7.8	3.3	-1.4	6.9	-4.4	-1.4	-4.2	5.6	-6.5	-9.2	-15
0.51	-0.43	2.9	-2.5	-4.7	-9.2	-12	8.4	-4.9	-1.3	-1.2	0.34	-10	-6.4	2.9	2.8	3.7	-2	-2.7	1.1	-3.4	-8.6	-4.7	1.4	-6.1	-13	5.1	-0.03	-6.4	-4.4	-3.9	-0.39	-0.79	-9.5	11	-8.3	-0.74	-1.6	-2	-5.5	-4.9	-13	0.62	-4.2	1.6	-0.15	0.1	1.6	-12	-7.8
-0.14	-0.79	5.2	8	3.2	14	3.6	-3.7	-2.4	6.8	-0.55	8.6	4.6	5.8	0.56	-12	4.9	-7.9	6.6	-8.5	-4.2	-23	4.2	-7.5	6	-5.6	3.3	4.2	-1.2	-4.9	-8.8	-0.78	-3.8	-1.6	6.5	5.3	-1.2	11	6	4.7	-7.1	-8.7	-3.1	-13	3.8	8.4	-4	8.3	-5.5	-14
0.35	0.69	-0.42	4.6	0.97	10	5.3	-3.9	-6.9	5.4	-5.4	5.8	-3.1	8.7	2.9	7.1	4.9	3.4	6.3	2.6	3.9	6.6	5.4	5.6	-7.1	3.2	-6.4	0.74	-0.03	0.08	-11	13	-6.6	12	-5.9	2.1	-3.4	3.1	1.8	5.4	-1	7.6	-4.1	8.7	-0.2	-7.8	-0.91	-1.6	-2.1	2.5
0.02	-0.45	-2.1	3.4	-4.8	16	-0.37	7.6	-1	5.1	-5.9	9.5	-9.2	9.1	5.5	-0.22	-2.8	-7.5	0.69	-2.9	-2.8	-5.1	2.2	-4.7	-6.1	-0.37	-9.1	5	-11	-4.3	-4.2	2.2	-4.8	3.8	-8.9	2.8	-3.4	-0.26	-7.2	3.3	-9.5	12	-8.1	6.8	-6.7	1.1	-5.5	0.49	1.9	3.5
0.11	-0.55	-8.9	-2.4	-8.8	6	-7.2	8.7	-4	6.5	-3.8	4.6	-5.3	8.3	-1.4	-0.8	-0.07	-3	-8.7	1.8	9.6	-7.3	-11	-3.8	-3.6	-0.5	-3.2	6	-5	-5.7	-4.7	-7.3	-3.1	0.8	-3.7	1.5	-4.8	5.3	-6.1	-0.27	-16	3	-7.1	2.8	-4.1	5	-0.39	-0.52	-8.4	-8.2
-0.6	-0.37	-13	0.59	-10	-0.06	-12	-2.7	-4.5	0.27	-1	2.4	-4.2	0.46	-2.5	0.06	0.19	-9.1	-3.9	4.5	0.98	1.9	0.65	-2.4	-12	-2.4	1.1	0.03	-1.7	-6.1	3.9	-8.2	-0.04	-1.4	-2.6	-2	0.27	0.35	-2.5	-3.2	-4.7	-8.8	5.8	-2.8	-3.5	4.2	8.3	-0.19	-7.5	-3.2
0.11	-0.24	-3.2	-4.3	-10	11	-2.1	-4.5	4.7	7.7	14	14	-2.9	4.7	-0.1	-5.4	2.2	-5.9	-4.5	-5.7	-4.8	-11	-5	-3.9	-4	-0.29	-0.31	3.1	0.99	5.5	10	0.51	12	5.7	0.57	1.3	-0.82	6	3	-5.6	4	-11	7	6.7	2.2	-7.9	0.56	3.5	9	-1.6
0.62	-0.91	10	-3	13	4.9	-1.2	-2.4	5.8	15	2.2	13	7	5.7	4.5	-2.9	3.8	-0.99	1.5	-3.2	4.6	-6.3	-1.9	-7.6	5.9	3.5	-4.8	1.2	6.3	5.3	1.2	-0.86	-1.1	6.5	-2.5	-4.7	-7.1	-0.73	-7.1	-5.8	-4.7	-5.4	-7.4	5	-12	-5.7	-4.8	1.6	-3.2	-3.5
0.28	-0.25	1.5	-8.1	8.1	-19	9.5	-0.48	13	-1.9	13	-4.5	11	-4.7	6.1	-0.75	-1.9	-12	8.5	-4.8	-4.5	7.1	-7.1	-4.7	12	-3.2	1.8	-3.9	1	-5.7	-3.5	-1.2	-6.5	1.2	-2.9	-12	9.8	-5.4	-5.5	-1.2	-0.72	-6.4	-2.7	0.7	-10	-7.3	4.8	-6.5	-2	-1.4
-0.05	0.1	-3.7	-6.2	0.27	-12	4.6	-3.5	12	-16	6.8	-9.2	11	-9.2	8	4.1	5.3	-7	-1.9	-6.6	-5.6	-3.6	1.8	-6.4	-2.8	-1.9	-5.5	-5.6	-5.5	-2.5	-5.1	-9.2	-5.9	-3.2	1.8	-5.9	-0.58	-8.2	-2.8	-5.2	1	-7.9	-11	-1.1	-5.2	-12	-2.8	-8.1	2.6	-3.4
-0.34	-0.26	-10	-3.9	-17	15	-16	-7.9	-17	-8.5	-15	-7.5	-6.5	-9.4	-2.5	-1.6	2.5	-5.6	3.8	0.71	-2.2	-9.7	2.8	-2.3	-13	-2.6	4.8	-2.5	-10	3.2	-2.4	-6	2	-0.63	5.7	-4.9	-3.9	-0.54	0.88	-7.8	-4.7	0.37	1.9	0.3	6.8	3.1	-1.7	-3	-2.3	-4.9
0.35	-0.59	-9.2	-5.2	-11	2.1	-18	-2.2	-11	3.8	-22	3.4	-9.4	1.8	-4	-9	0.16	-13	-2.1	0.14	-5.5	-4.9	-2.2	0.78	-7.2	-1.9	4.3	-5.2	-9.7	-0.57	-1.9	-1.7	4.3	-2.3	-9.8	0.69	-5.4	5	-5.1	-8.5	4.4	-4.5	1.7	-4	-3.7	-2.4	5.4	-4.3	-0.77	-4.8
0.49	-0.88	-0.55	1.6	2.3	16	2.4	0.41	-6.6	-0.3	-11	7.9	-0.03	6.6	8	1.7	0.21	-7.1	0.85	-4.2	-3.9	-9.1	1.7	-2.7	-4.3	0.46	-7	1.1	-2.2	2.1	-0.85	-3.9	-4	2.7	-4	-0.64	-5.2	9.8	-4	-6.1	1.3	0.01	5.9	-0.5	-3.7	-2.3	2.2	0.91	1.8	2.2
0.51	-0.44	-2.3	-2.6	4	-1.2	-0.53	-3.3	-7.5	0.96	-2.4	5.7	-3	-0.62	5.5	-7.6	-0.13	-9.7	2.3	1.7	5.5	-13	4.6	-2.5	-1.3	-4.9	-7.8	3.1	-7.1	-2.2	-6.2	0.67	0.04	0.68	0.89	1.7	-7	-2.5	-1.3	-0.3	-9.1	-5.5	-4.1	-1.5	0.67	-2.4	-3.9	5.1	6.4	-2.7
0.73	0.2	-1.2	3.2	9.6	-1.6	-2.2	-2.2	-1.7	-4.7	-0.52	-0.19	-3.5	1.5	8.1	-0.98	1.6	8.1	8.8	-0.65	5.2	-2.2	-2.2	-4.5	9.2	-1.2	3.6	3.3	3.4	-2.8	1.4	-0.05	2.9	0.5	0.48	-4.5	2.9	-6.5	0.25	0.4	-1.4	2.9	2.6	-1.1	6	1.7	1.9	6.1	5.5	-0.38
0.52	-0.45	-1.4	5.2	5.8	2	-4.8	3	2.2	4.9	-3.2	-4.1	0.6	8	5.7	3.2	5.2	-6.7	-0.57	-9.7	-4.4	-1.4	2.3	1.1	0.22	-2.6	0.23	-1.6	6	-7.5	-3.3	-2.7	-4.6	-13	8.6	-2.4	6.9	2.2	2.5	-6.6	4.7	-0.16	-7.8	-6.7	8.7	-3.9	2.5	-2.6	2.9	-11
-0.23	-0.42	0.7	-3.5	-6.1	1.4	4	5.7	9	0.56	5	-0.75	3.3	2.1	7.3	5.7	3.6	-8.6	7.9	-7.4	-0.56	-2	-1	4.3	-0.69	5.3	-4.2	-2.2	-2.2	-5.8	-4.5	11	-6.3	-1.8	-12	2.4	5.7	-0.43	-1	4.7	11	2.9	1.3	-0.96	-0.3	-1.4	0.01	-2	-3.6	-0.87
0.45	-0.24	2.3	-3.2	-3	4.3	9	-4	-1.6	-5.5	-2.3	-0.54	4.7	3.2	-4.1	-4.8	1	-5.4	1.2	3.9	-3.4	-8.8	-6.2	-0.41	-0.76	-2.2	-1.9	4.1	-1	-3.2	0.78	1.7	-3.4	-3.3	-5.8	-3.4	1.3	-1	-4.3	3	-5.3	-6.4	2	2.7	4.2	-2.8	3.5	2.4	-3.3	5.1
1.1	-0.03	-3.9	0.75	-3	-0.03	-4	-7	4.2	-7.2	-3.7	0.19	-0.63	-7.1	-9.6	-5.4	1.1	-9.7	1.5	-12	-1.9	6.5	-0.78	-2.6	-11	2.3	-7.3	4.2	-0.91	-3.5	-3.5	-2.2	4.6	2.1	1.2	-5.6	-1.4	-6.9	-0.05	-7.8	8.1	-6.6	-1.6	-2.1	4.3	-15	-3.7	-5.9	2.1	-5.5
0.47	-0.54	0.8	0.22	0.56	-3.1	-0.52	-4.2	2	4.7	-1.2	5.8	4.2	-1.8	-0.91	2.4	2.7	-1.2	-4.2	-3.5	3.4	-8.5	-8.2	-4	3.3	-6.2	-1	-0.3	3.5	-2.5	-5.4	-5.2	6.9	0.18	2.2	-0.2	-2.5	-8.1	-3.8	-0.97	1	1.5	-3.3	-8.1	-9.2	-2.7	1.5	-5	-3.8	-7.9
0.29	-0.52	8.1	4.3	15	5.2	7.7	-2.1	5.8	-12	1.3	2.9	7.7	-1.4	7.4	-6.1	2.2	-0.14	4.4	-2.4	-3.9	-7.4	-3.9	0.01	7.5	-2.6	0.22	2.6	1.7	-4.7	-2.3	-0.94	5.9	-6.3	5.8	4.5	4.9	-2.2	3.5	-0.53	-4.9	-1.7	1.8	6.3	-4.7	-9.2	0.04	-3	2.8	2.6
0.2	-0.36	-2.3	2.7	4.6	3	3.9	9.9	-4.7	7.2	0.68	13	2.8	4.1	0.93	-2.4	2.5	-6.3	8.6	-7.8	-6.3	14	4.4	11	9.6	2.7	-3.8	-3.6	-2	0.12	4.2	5	1.7	4.1	-8.8	-5.5	-6.5	2.2	0.2	-1.1	8.9	5.2	0.72	3.4	1.6	4.7	-5.1	0.93	12	-0.37
0.05	-0.9	0.64	6.5	3.6	-11	4.6	2.8	1.9	7.3	2.8	4.1	1	6.9	-1.4	3.3	-2.7	-11	-5.1	-14	0.56	1.4	-2.1	-2.5	0.65	-7.8	0.41	-1.9	-3	-5.5	0.74	-0.11	-0.24	-4.6	-0.59	-3.4	1.3	5.8	-2	-1.3	-3.8	3.3	2.6	6.5	-0.1	0.34	-0.28	-0.97	1.7	-6.1
0.78	-0.92	2.1	-7.9	7.4	-7	12	0.4	-2.9	-6.5	9.9	-1.9	3.2	-4.5	2.9	4.6	7.5	-9.8	-4.8	-2.9	5.6	2.1	7.2	1.3	3.5	-9	5.3	-5.7	7.5	-0.01	5.6	-2.8	-0.06	1.4	2.1	-6.4	4.6	-2.7	2	-7.8	0.12	0.55	8.2	3	5.3	-7.9	3.5	-1.8	-0.2	-13
0.32	-0.23	-1	-1.6	-3.2	-1.2	2.2	-0.95	6.3	2.5	6	-1.7	3.4	-2.9	-0.88	0.57	0.33	-16	4.5	-6.9	-1.8	1.4	-0.58	5.2	-0.57	1.2	2.3	-3.4	6.2	5.2	3.5	6	-1.3	9.1	6.2	-4.8	8.2	-1.5	0.58	-2.5	6.7	3.6	-1.7	4.8	14	2.6	4.8	0.73	-4.7	1.3
-0.86	-0.13	4	3.1	-6.4	4.7	1.9	-2.2	5.1	1.6	2.3	-0.6	-3.2	3.2	-2	-7.8	-8	-4.5	-4.1	-5.5	-5.2	1.1	-5.6	0.3	-5.1	-7	1.2	-7.2	-9.2	-2	-12	-4.3	-8.1	-1.2	-7	-3.9	-2.6	-1.1	-5.5	-3.8	-3	-4.8	-15	-17	-2.8	-1.4	-0.21	-2.5	0.56	-6.3
-0.98	-0.42	1.1	0.45	-8.8	9	2.3	3	-2.3	3.9	0.8	1.7	-6.2	2.9	-6.3	-3.8	-3.4	4.4	-3.9	6.4	-2.8	5.8	-7.7	1.4	-4.5	-5	-2.3	-8.9	-5.8	-1	-6.7	-10	-6.5	-2.9	-1.2	-9.6	-5.7	-0.81	-0.89	-3	-5.7	-1.6	-3.3	-6.2	-1.6	-0.52	-0.57	-6.9	-7.8	2.7
0.37	-0.08	-11	-6.1	0.2	-1.4	1.6	8.3	0.85	8.2	-3.4	5	-2.7	7.7	-1.2	9.1	5.6	8.9	6.4	1.5	4	4.4	0.31	-2.7	-3.9	-0.27	-13	-0.89	-0.57	-6.2	-1.4	-4.1	-4	-3.5	-5.2	-7.4	-2.4	2.7	-13	2.7	-7	6.2	-12	4.1	-17	0.43	-4.5	2.3	-8.7	4.6
0.94	0.26	-1.5	8.1	7	6.2	6	8.1	2.9	12	8.9	5.7	2.8	9.1	7.9	8	12	3.4	21	-4	8.8	9	15	-2.7	7.3	-3.1	-1.6	0.42	6.9	0.25	8.2	-0.05	6.2	-0.69	5.1	-12	5.5	1.8	-4.2	4.3	0.98	-0.91	-0.48	2.9	0.61	-0.46	-0.32	1.2	3.4	6.3
0.15	0.17	2.4	0.59	-0.05	-4.8	5.8	4.3	9.3	13	5.3	9	9.4	6.2	12	-1.5	8	-3.7	9.7	-11	11	8	8.3	-0.12	-1.3	4	1.6	2.1	1.6	0.97	3.3	-1.6	3.4	-0.85	-4.5	-0.49	-0.52	1.4	-1.8	2.2	8.1	-0.83	-2.4	0.28	-0.63	-7.7	2.5	2.1	7.1	0.83
-0.21	0.08	3.3	-3.5	5.2	-2.6	6.4	1.5	2.8	14	8	0.38	10	4.8	-4.8	-2.4	1.6	11	-16	-0.78	16	0.8	1.4	0.28	1.3	0.19	5.1	-2.9	3.8	0.79	6.4	0.09	8	1.5	13	-1.9	9.1	7.1	9.3	-5.7	1.1	7.8	-5.3	5.4	7.3	-6	5.1	5	-2.1	-3
-0.14	0.35	8.6	10	8.1	4.4	8	4.6	7.5	3.9	8	-2.7	8.3	3.8	-12	2.1	-2.2	8.6	-8.8	-0.04	-5.1	11	-1.2	-1.6	0.8	5.6	0.39	2.6	-0.4	-0.53	-3.5	0.9	-7.8	-2	10	5.2	-1.8	7.4	11	4.1	3.8	3.6	-3.8	6.2	4.9	-3.1	-2.2	7.8	8.2	3.5
-0.01	0.81	-5	7.5	-1.6	-2.9	7.3	3.2	8.1	6.4	2.9	5.8	0.03	6.2	0.09	-3	11	4.4	6.2	8.9	15	-0.55	0.61	-12	4.9	4.5	1.4	-0.72	-2.8	-3.9	-1.3	1.4	-7.2	-2.8	4.3	4.7	8.3	-2.5	4	-0.66	7	1.8	6.1	-2.2	5.7	-2.7	8.7	-4	11	4.6
0.06	0.75	0.15	2.2	-5.2	-1.9	4.7	0.53	7	8.5	12	12	2.4	9.8	-0.87	3.3	2	6.1	7.6	-12	11	9.9	3	4.7	7.4	6.8	-0.06	-3.9	1.8	5.7	1.4	7.3	-1.1	7.9	6.5	3	-4.2	4	-2.9	-3.2	-9	1.4	4.3	-7.8	-3.8	4	6.6	5	3.2	3.3
-0.12	0.35	6.3	9.8	-0.27	-1.8	11	-2.2	7.6	6.7	9.2	2.1	4.1	0.22	-5.3	2.2	-7.4	5.9	-4.8	-1.1	4.1	-1.2	-3	-3.9	-3.6	3.8	1.8	-0.81	5.7	4.5	1.7	-7.8	6.6	5.6	0.72	-3	0.26	2.8	-0.93	-2.3	-5	1.2	-1.8	-2.8	3	-4.2	2.5	0.44	2.2	-5.3
0.14	0.51	-1.5	3.8	-12	-2.4	-9.4	-4.7	-2.9	-1.6	-2.6	-5.7	2.5	0.26	0.12	3	10	8.4	-0.4	1.5	3.5	2.5	5.3	-8.7	4.2	5.2	-3.6	2.2	-1.9	6.3	1.2	-6.8	2.4	5.2	1.9	-0.13	-3.2	-7.2	-0.23	-10	5	-3	-10	-5.6	-3.7	-8	-3.5	-8.6	9.1	0.92
0	0.05	5.5	-3	-13	1.3	6.9	-3.9	3	-12	1.7	-9.9	4.2	-2.9	9.5	3.4	7.1	10	-2.2	-2.4	-0.5	-5.3	6.3	-7.1	8.4	-5	0.51	-3.7	2	-5.3	4	3.5	1.7	2.3	5.3	-9.1	7.2	-4.5	3.1	-13	9.9	-11	3.4	-8.5	-1.5	-5.2	-0.53	-11	5.7	2.5
-0.37	-0.21	6.8	-13	0.55	-7.8	10	-13	-3.5	-8.8	3.3	-8.6	-1.1	-11	6.8	-0.92	5.8	3.5	-1.6	6.2	11	-6.3	8	-2.3	-3.8	-2.3	4.9	-3.6	0.47	-8.7	14	-1.3	10	-5.3	2.5	-4.6	5.9	-5.3	6.2	-3.8	9.1	1.8	8.9	7.5	8.6	-11	7	-8.5	2.7	1.7
0.22	0.94	-8.7	-3.6	-12	-13	-5.3	-8.9	-11	0.1	-3.4	-14	-9.5	-10	2.2	-0.17	-0.43	18	0.58	3.2	8.5	7.6	-3.2	1.9	0.68	-3.9	2.6	-2.6	-13	-4.8	2.8	0.04	0.8	2.5	-12	-12	0.14	-4.1	1.7	-8.9	-0.44	-2.8	-6.3	-0.57	4.3	1.5	1.6	-2.5	-4.3	-1
-0.43	0.88	-3.4	0.17	-6.3	-8	-9.7	-1.2	-6.3	-0.02	-1.4	-13	-5.7	-1.3	2.1	5.7	0.07	11	-1.8	1.3	2.7	14	0.43	2.6	7.8	-9.5	1.9	-7.3	3.3	-17	1.5	-2.4	-4.7	-8.9	8.7	-14	2.4	-7.7	5.6	-6.6	4	0.11	-3.8	2.3	8	3.2	-2.2	-7.5	-8.6	3.2
-0.84	0.08	-2.7	5.4	6.1	11	-1.9	2.5	-4.8	3.8	-3.1	-1.9	-6.9	5.2	-5.5	4.7	-5.6	6.8	3.7	-2.1	-1.7	6.3	-1.4	10	0.07	-8.8	4.3	3.6	0	4	1	4.3	-6.8	3.4	3.4	-4.7	-7	-4.3	1.2	-0.48	3.1	10	5.7	-9.7	8.7	6.8	-3.8	-4.9	-2.7	-5.3
0.27	0.05	-0.32	12	1.2	10	-2	-4.4	0.02	-8.9	0.76	4.5	-4.7	-5.5	1.2	-0.38	4.8	8.5	8.4	-0.89	-2.1	1.2	8	11	2.5	6.3	4.3	14	-3.4	14	11	9.8	-2.5	3.5	1.3	13	0.9	10	5.6	1.3	5.7	4.9	6	9	2.2	16	-0.64	6.6	6.8	-2.3
0.01	-1	11	-4.9	-7.6	2.1	-1.2	-10	-7.6	-7.6	-2.2	4	-3.1	-8.6	1.3	9.9	6.3	0.2	-2.1	-5.4	3	2.2	3.3	6.8	5.4	0.34	5.1	-1.2	1.4	-1.8	5.8	-6	1.3	-7.4	-2.4	-0.37	-1.4	-8	1.2	-4	-2.3	-7.8	12	-0.2	1.7	-6.2	-0.29	0.18	3.3	-4.4
-0.42	0.1	6.6	-6.5	0.53	4.6	3.7	-14	-7.3	-16	-5.8	-11	-3.8	-6.5	-3.2	9.7	-4.1	2	-3.3	6	3.9	2.6	-3.7	3.4	2.9	-3.9	4.2	-0.31	-0.18	-3.4	4.9	-7.4	-1.4	-4.2	-3.4	3.2	-8.2	-5.9	3.6	-2.7	1.1	0.63	11	-7.2	4.4	-3.7	-2.3	-0.38	2.3	-1.6
-0.13	-0.08	-2.7	-1.5	-7.9	-5.7	3.8	-6	-0.33	-1.3	-8.7	-3.4	3.5	1.4	-4.8	4.8	-9.3	7.1	2.9	3.9	4.4	-2.1	4.1	2.5	4.8	-0.04	2	0.16	-4.6	-3.1	2.8	-0.46	-0.84	4	-0.94	5.6	-5.8	-1.5	1.3	2.4	2.7	-3.7	7.8	0.92	-6.5	0.59	-3.4	-0.99	11	-3.4
0.15	-0.59	4	12	-3.9	1.9	5.7	4.7	-5.1	-3.3	-4	1.7	1.5	2.7	-4.6	5.8	3.2	12	10	16	1.8	-8.4	0.72	4.2	-2.7	9.3	3.2	7.1	-0.36	10	6	10	-4	8.2	-2	15	-5.9	14	-4.1	8.9	-1.6	13	4	8.7	-0.49	5.5	0.36	5	4	9.4
0.41	-0.13	-4.5	5.7	-6.7	8.1	-2.9	3.5	1.6	3.5	-4.1	18	-0.42	7.8	3.1	-4.6	10	3.2	11	7.4	7.4	-0.33	3.5	6	-12	5.2	-2.1	2.1	-2.6	5.2	2.1	0.83	-2.2	8.2	-6.9	7.5	4.8	7.5	0.71	9.1	1.9	4.1	6	8.1	8.3	0.55	-3.2	7.7	1.2	-1
1.2	0.37	12	2.2	11	-1.7	8.1	-7.9	7.8	-0.26	6	13	4.3	-6.8	-2.7	9.9	0.53	0.8	2.7	-2	2.3	7.4	2.9	-3.2	8.3	-1.4	4.4	1.7	8.4	-0.93	3.1	-3.5	7	6.4	1.2	0.53	-3.2	4.4	5	1.4	6.5	-3.4	-0.94	0.29	6.1	-2.4	1.2	2.2	11	-6.4
0.08	-0.1	5.2	-6.8	13	-9.4	8	-4.9	7.3	-6.6	9.9	0.42	7.2	-8.2	2.1	3.2	-11	-8.3	0.63	1.2	-8.9	4.6	-4	-2	8.3	2.1	1.8	-0.58	9.9	-0.05	2	3.1	10	2.2	0.76	6.6	2.3	3.6	0.12	4	3.5	-4	4.7	5.2	-1.5	1.8	7.8	0.33	-3	-7.3
0.29	0.28	5.4	-4.2	7.3	-13	5.7	-4.8	-5.5	1.1	-1.4	5.9	0.52	-9	0.37	-6	-0.47	3.8	2.7	1	-2.2	-2.8	-1.4	5.7	5.2	2.5	0.2	-5.8	4.3	-3.9	-6.9	-9	2.1	-7.2	1.7	3.2	4	-2.1	-1	-1.8	-4	-10	1.5	-15	-4	2.9	2.5	-1.9	3.9	-6.4
0.62	0.55	-1	-1.5	-7.5	1.2	4.2	-10	-2.5	-3.6	-3.5	-0.92	1.7	-7.4	3.3	3.4	15	6.1	8.4	5	11	-7.7	6.7	7.8	-1.6	-1.1	1.2	3.8	-2.2	-1.5	-3.1	-0.71	-13	-1.5	-4.1	6	-7	-2.9	-5.7	5	-2.8	-1.1	3.8	10	-6	5.6	-7.6	3	1.8	1.3
0.11	1.5	2.8	-2.6	-0.8	-4.8	-1.6	-5.7	-0.8	-0.01	4	-11	0.9	-7.9	-2.5	11	6.9	16	10	8.3	1	5.1	8.7	12	3.1	6.3	-3.7	3.8	5.2	3.1	-1.1	0.23	-0.95	0.89	0.64	15	-2.1	0.53	0.11	6.5	-1.2	2	3.1	9	-2.5	14	-0.58	0.97	-7.2	4.9
-0.45	0.08	-0.65	1.4	-8.5	6.8	-3.5	3.5	-5.9	-10	-5.2	-11	-6	1.4	7.3	1.7	1.1	-1.8	-2.2	1.5	-0.01	13	6.5	1.4	2.5	1.7	2.1	2	5	7.1	1.4	2.8	-1.8	9.4	-1.6	6.7	-2.1	2.4	5.3	-1.1	2.9	-2	5.2	-6.8	5.7	2.2	2	-2.6	6.8	-4.8
-0.16	-0.05	-6.9	-0.57	-8.9	-10	-9.3	-10	-9.3	-13	-12	-17	-5.2	-4.7	8.7	5	5.5	4.3	2	9.5	-2.5	-1.4	13	-5.9	-4.7	1.1	-1.1	1.2	-3.5	-1.9	3.5	5.2	-7	5.7	4.7	-0.42	-2.2	3.9	2.5	7.5	2	4.2	-3.6	9.1	9.7	8.1	-3.2	5.6	-4.6	12
-0.23	-0.46	1	-0.27	7.1	-5.4	-4.5	-15	-2.8	-21	0.7	-20	-3.3	-12	4	9.7	7.1	-6.4	7	8.5	6.3	4	12	0.95	-0.62	-6.2	7.7	7.3	8.6	-2.4	1.9	8	5.9	5.1	9.4	-0.93	5.7	0.4	9.2	-1	7.8	11	20	9.2	2.4	5.6	1.6	3.8	-10	0.59
-0.46	0.03	-5.5	-9.8	-2	-5.1	6.9	-8.3	11	-4.8	-1.5	-7	1.8	-7.2	1.1	4.9	5.3	3.2	3.1	3.5	4.1	4.5	6.6	8.6	-2.9	-8.2	-0.1	1.9	-2.4	-0.68	-11	0.97	-4.2	-1.5	-8.6	2.3	-3.6	-4.9	-5	0.29	6.5	-0.47	2.9	-12	-4.3	-2.7	1.8	-7.5	-4.5	-7.3
-0.28	0.21	-11	-5.7	-8.1	0.62	2.5	6.1	4.2	2	2.8	1.7	-8.2	6	-4.4	5.1	-12	9.9	0.37	4.4	-1.1	8.1	-4.4	4.5	5.1	-3.1	1.9	-2	0.26	-2.2	-14	-1.6	4	-4	-2.6	-1.3	-2.3	1.9	-1.8	-0.5	-6	-9	-5.6	-0.53	2.5	-9.9	2.6	-2.6	4	0.53
0.14	0.74	-9.2	3.7	0.37	-8.7	-4.5	6.8	-9.2	5.2	-3	0.47	-8	3.6	2.1	5.9	2.4	3	-2.9	5.4	5.7	3.9	-0.85	1.6	-2.8	4.5	-1.2	-0.51	-6.8	5.8	-5.1	6.2	0.47	-4.9	-5.8	8.8	-2.9	11	-4.9	6.4	-9.2	-0.41	-3	2.8	-4.5	1.9	1.3	1.7	1.2	-0.08
-0.19	-0.05	2.8	-0.82	-1.4	3.7	4.6	-1.7	-1.8	0.9	-0.82	2.5	-3.8	3.3	-2.8	-6.1	-4.5	-0.14	0.26	-2.8	0.88	5.4	-7.4	-0.36	-0.29	3.4	1.4	0.73	1.2	0.82	-3.2	-4.9	1.2	2.1	3.1	5.1	-7.2	-3.2	-5.2	4.1	-4.1	-1.7	-5.1	0.48	-9.5	-0.09	-3.9	-5.9	-3.8	-2.5
-0.54	-0.39	-3.3	-3.1	0.53	-0.25	-2.9	-1.3	3.2	6.1	7.4	0.23	-0.11	1.2	-6.3	-3.9	-13	-8.8	-12	-5.1	-2.3	-5.2	-7.9	-9.8	0.39	3.3	2	-2.9	3.4	3.5	-4.6	-0.74	4.9	4.2	-14	-1.3	-8.3	-3.7	-9.8	-2.7	-4.8	-0.34	-8.4	-4.8	-13	4.9	-7.2	2.1	-2.5	-4
-0.2	-0.51	-4.9	-0.82	3.2	-1.1	-5.8	3.9	-5	5.9	-0.51	4.1	6.1	4.2	-2.2	1.4	1.3	-11	-9.4	-0.21	-1.4	-11	-0.24	-0.93	-4.1	11	-4.8	4.1	5.9	1.4	-2	7.4	3.3	1.2	-3.8	3.4	3.9	5.2	-5.8	2.1	-5	-4.7	-7.8	6.3	-9.6	4.2	-8	1.1	-8.1	-2.4
-0.3	-0.68	0.67	0.7	0.74	0.08	1.3	3.9	-9.4	9.3	-1.3	16	-0.35	0.64	1.2	-1.2	-0.37	-3.5	8.3	-3.9	-8.8	-9.4	-0.31	2.8	2.3	11	0.27	4.1	7.8	4.3	-1.4	-1.7	8	1.6	4.6	-5.3	7	-3	1.9	0.1	3.4	1.7	7	-1.6	5.4	-8.1	3.1	5.4	-1.9	5.6
-0.56	-0.38	7	-0.18	-6.7	-4.6	-7.4	1.2	1.8	2.6	-3.7	25	-4.4	-8.1	4.3	7.4	5.2	-6.7	4.9	1.6	7.4	-2.6	3.5	4	-6	5.4	6	-1.2	-0.86	1.7	-3.2	0.55	0.11	4.2	-2	3	1	0.15	2.6	-6.1	10	-3.2	8.8	4.9	-5.1	1.8	-0.35	7.2	-3.1	0.04
-0.05	0.88	7.3	2	9	3.5	-0.96	9.7	-11	2.9	-1.3	0.34	-5.1	-5.6	7.1	-4.9	3.6	1.5	-3.2	-2.8	14	1.9	0.5	-2.7	6.3	-8.6	5.6	-5.4	1.2	-0.39	9.1	-4.6	8.4	-2.3	6.1	-4.6	10	-2.8	7	-9.9	11	-11	5.5	-4	5.7	5	9.5	-4	2.9	-8.8
-0.67	-0.52	-2.7	8.1	12	6.5	9.3	12	2.2	3	6.2	5.1	13	-0.22	-3.1	-4.9	2	-0.5	-11	-8.1	3.2	-9.6	-16	-15	10	-1.3	9.5	-5.5	1.9	10	16	-3.6	1.9	-0.35	14	2.6	4.5	2.8	3.3	-3.5	11	-2.8	5.7	-10	3.1	-4.3	5.2	2.7	-13	-2.7
0.07	0.17	2.1	-5.1	4.1	-12	1	0.33	2.7	20	14	15	12	2	9.1	-13	9.2	2.8	1.1	-11	-15	-6.7	6.4	-5.9	6.1	7.6	1.7	-0.52	1.2	3.4	-1.4	1.4	4.2	-1.9	2.9	8.8	0.94	3.4	1.2	8.4	14	0.04	6.9	-4.4	0.89	4.1	-1.4	1.3	-3.2	0.63
-0.05	0.43	-3.9	0.05	-6	-5.5	6.7	9	9.7	5	5.8	7.8	9.7	5.9	12	-5.6	1.7	-9.1	14	-1.4	-13	-4.3	4.5	1	-1.6	10	0.26	7.5	1.9	0.38	0.45	2.9	-2.7	-0.51	-4.8	4.2	6.4	-5.1	4.5	5.4	6.2	6.4	5.6	13	1.3	2.9	0.26	-3.9	-0.75	-0.58
0.24	-0.03	-2.6	-1.5	-0.45	8.3	-9.8	5.5	-10	-4.8	-13	4.6	-2.4	1.3	-0.23	1.2	9.1	-0.61	9.7	4.6	-0.55	6	-8.4	2.9	-12	1.8	-4.6	0.53	0.22	-1.4	0.13	4	0.09	-2.5	-9.4	-3.1	-7.1	-5.8	-9.4	-3.6	-5.3	-2.7	-16	5.8	-8.3	1.7	-1	-5.3	-0.85	1.1
-0.17	0.21	-1.6	2.3	4.3	1.3	-21	2.9	-7.8	5	-12	8.6	-5.3	7.7	3.4	-9.3	-3.8	-3.3	-6.7	-6.7	-16	-1.2	-2	-0.49	6.8	11	-3.7	-2	-4	-1.4	-2.4	0.18	-12	3.6	-3.3	1.7	-4.5	-0.21	-0.3	-1.2	2.1	-4.4	-14	-5.2	-1.1	12	-7.8	-0.13	2.9	5.5
-0.17	1.1	4.2	-1.6	-0.49	13	2.2	-3.3	2.1	-1.2	4.5	5.8	1.6	12	3.7	1.1	7.5	0.25	-0.59	-1.4	5.6	2.6	9.2	-6.3	0.19	3.2	2.3	-2.2	0.59	5.6	-2.9	1.2	4.4	3.7	6.2	-1.6	3.1	-6.3	0.3	-8.1	-2.5	-10	3.4	-0.91	-1.7	-7	-2.2	-0.44	6.7	0.31
-0.38	-0.39	-2.1	-0	-3.7	0.85	1.7	-8.8	-1.5	-12	11	-0.8	0.81	-7.2	2.4	-4.9	9.1	-5.6	4	-1.7	-3.5	-4.4	1.6	-6.2	10	-8.3	3.2	-5.9	13	4.5	4.2	1.1	12	9.8	7	1.2	8.8	2.6	9.4	4.4	13	12	4.7	-3.6	11	1.7	-0.09	-3.5	13	-0.16
-0.56	-0.46	2.5	-2.6	3.7	-3.4	3.7	-3.7	7.3	-4.4	-1.3	-5.5	6	0.98	-3.2	1.7	-5.2	-11	-1.2	-3.8	-1.3	-9	-1.3	1.4	11	2.4	-4	3.8	-2.9	-1	0.95	-0.24	1.3	3.6	-2	-1.8	-2.8	2.3	5.8	3.8	-1.8	-2.5	-4.9	3.6	0.26	0.43	-3.5	3.6	6.1	8.2
-0.1	-0.04	-1.2	-0.23	-3	1.1	-7.6	9.9	2.6	3.3	-0.02	-1.6	-4.4	3.5	0.98	1.6	-7	-1.3	-5.9	-0.44	-10	0.36	-6.5	-1.1	-0.04	10	-0.3	2.9	-4.5	4.9	-7.8	1.6	-3	1.9	-6.5	1.9	-4	0.76	-2.9	6.9	0.76	6.9	1.6	-2.5	1.4	4.8	-4.2	-2.6	-11	15
-0.31	0.25	1.6	2.6	-1.3	8.7	-10	12	-11	13	-4.6	2.1	-11	6.7	3.1	-0.96	-0.72	-0.05	2.5	6.9	-6.1	9	-0.48	3.2	-5.6	-0.79	-3.2	-0.58	-0.29	-1.9	-7.3	-1.3	-2.3	-4.9	-5.3	-6.5	-1.4	-2.8	-7.7	-3.2	-1.9	4.9	1.6	0.5	-12	1.8	-7.7	-4.9	-9.2	4.3
-0.28	0.45	0.44	1.4	5.3	-1.9	-7.1	0.6	-15	-1.8	-4.4	-2	-8.6	0.72	1.7	-0.15	-1.8	-11	-2.2	1.5	-15	6.7	6.6	8.6	3.1	-0.67	-6.7	4.2	0.73	6.5	3.9	7.1	-4.2	3.3	-2.1	3.3	-0.29	-0.79	-6.4	-5.7	-2.6	7.3	-6.7	-6.8	-3.1	-8.3	-5.4	1.1	-6.6	-3
-0.65	0.3	-1.3	-2.7	3.2	-2.8	1.4	-3.9	4	0.18	6.5	2.4	-2.9	-5.6	1.7	2.5	-6.8	-8.2	3.9	4.2	-8.2	3.1	4.6	8.7	5.3	-4.9	-3.1	7.3	-3.1	4.9	0.96	-1	-2.5	4.3	9.4	4.4	1.8	2.6	3.7	-0.54	-1.6	8.5	-3.2	2	3.5	-2.4	2.2	7.6	1.3	1.2
-0.5	0.05	3.4	-4.4	13	6.5	7.7	-10	7.1	-0.73	2	-5.3	4.6	-2	2	7.5	-7.9	4.3	-6.3	-0.43	4.6	-3.1	-4.3	4.9	-5	1.9	2	-4.1	-2.7	-1.2	0.56	-3.1	-5.3	-1	-0.99	-6.8	-2.5	-3.5	0.88	-0.92	-0.05	-1	-4.6	10	4.8	-7.5	-2.2	-4.9	-8.4	5
-0.66	-0.58	-3.4	-6.8	11	-4	-1.1	1.9	-7.5	1.6	-3.5	5.5	4.3	0.19	-5	-0.06	-11	6.8	-7.8	-5.6	4.3	-12	-5	-2.2	-5	10	1.3	-1.6	-3.2	-2.9	1.8	4.6	-2.6	4.8	-1.4	-0.41	-4.6	3.1	-2.4	5.4	-8.7	1.1	-12	4.5	0.28	-12	-1.1	-2.8	-7.8	2.3
-0.18	-0.53	-8.7	-6.1	-6.5	-4.7	-12	2.9	-10	-12	-9.2	-2.8	-6.9	-5.2	1.4	0.25	-7.3	-3.9	1.3	0.26	-10	3.4	1	3.7	-6.3	-2.8	-6	-5.7	-1.6	-1.7	-0.4	-4.8	-0.41	3.5	-3.4	-7	2.3	1.3	-3.9	2.5	-8.5	-2.1	14	-1.4	-1.5	-0.33	-0.27	1.9	-15	6.2
0.06	-0.45	-0.44	-2.1	-2.8	-4.5	-8.2	5.9	-12	0.95	-9.4	-0.67	-7.5	-7.4	-2.3	-5.3	8.3	2.9	8.1	-5.4	3.4	8.5	-1.3	2.5	-11	4.8	-2.1	-1.6	3.6	1.3	-5.5	-5	3.4	-0.77	-8.3	-0.9	3.8	1.2	-0.01	0.13	7.4	-4.8	2.4	-4.6	-2.5	-1	2.9	0.83	-5.8	8.3
0.48	-0.34	5.6	-1.5	6	2.1	9	8.8	-2.2	11	-4	3.8	3.2	11	-5.7	1.4	4.1	6.8	-2.2	-4.9	-4.9	16	5	9.1	-5.2	4.4	4.3	-3.8	6.8	5.9	-0.38	-3.7	8.1	5.7	-4.5	0.91	-4.2	3.5	-7.7	1.5	-5.9	2.1	7.5	5.1	-4.1	6	5.2	5	0.4	0.26
0.05	0.11	0.08	-8.2	8.4	9.5	4.4	6.6	-3.2	9.6	2.9	0.5	4.4	10	-11	-2.2	2.2	9.3	-4.5	3.2	-6.3	6.5	-1.4	6.7	1.8	5	5.1	3.9	4.5	3.6	-2.5	4.3	8.3	-2.1	-4.6	12	-2.4	1.3	0.57	11	-12	2.3	0.45	10	-9.8	0.18	2.7	-5.2	7.2	7.5
-0.15	-0.09	4.5	-0.39	11	-0.09	6.6	4.8	11	-0.43	13	-3.4	17	-2.5	-7	-2.9	-7.5	1.3	-2.2	-3.3	-8.4	2.3	-9.9	-0.03	-0.46	-5.9	-0.22	4.4	1.9	-1.6	-1	1.3	12	-1.4	2.8	1.1	5.6	-5.6	6.2	7.6	-0.26	0.98	8.8	12	-0.51	4.2	0.38	1.1	1.1	5
0.01	-0.21	-2.2	-4.2	-3.6	-3.5	1.3	2.9	3	-1.8	11	0.93	3.3	-11	-5.5	-3	5.7	-5.1	3.4	5.6	-6	-4.8	-4	-0.15	5.2	8.8	-1.1	-1.5	-2.5	-2.2	-0.9	-8.3	-7.8	-6.4	-0.11	4	-1.9	-7.9	1.9	-4.1	4.9	5.7	-9.8	-5.5	3.6	1.6	-1.9	-5.2	5.2	1.6
0.19	0.95	-3.7	15	-7.3	14	8.6	21	3.9	16	1.1	4.5	5.5	6.2	-4.5	6.8	-7.5	3.9	-12	4.9	-1	8	0.47	4.5	4	5.1	-6.6	-2.3	0.99	1.2	-3	-4.4	-2.2	-6.3	-6.3	3.6	-1.3	4.2	1.9	0.59	-3.4	2.8	-9	-3.3	0.27	-5.1	-6.1	-3.9	4.7	1.2
-0.02	-0.13	3.4	6.9	7.2	11	7.3	3.9	-0.52	6.7	2.4	17	2	-2.9	-3.5	3.5	-5.7	8.2	-11	1.7	0.4	-0.13	0.82	-2	-1.5	2.9	-5	-1.8	-7.5	5	-3.1	1.8	1.8	1.1	-3.9	15	3.4	12	-3.2	3.2	-2.2	-3.4	-11	-2.7	4.2	16	-0.6	16	4.6	-13
0.79	0.14	0.89	-0.32	12	-6.8	-2.4	1.8	0.76	15	12	6.8	-4.7	7.5	-4.1	1.6	1.4	-0.4	-2	-1.4	-12	-0.37	-5.5	2.4	-3.3	6.7	4.4	-1.6	-0.69	-2.1	2.5	10	-0.61	-9.3	-0.33	9.4	-5.5	7.1	-7.4	0.59	6.2	9.4	-0.76	-3.5	-2.2	12	-0.98	5.4	-1.4	-4.9
0.03	0.1	-5.3	-3.8	0.28	-9.2	-17	3	-11	15	-12	1.1	-7.9	4.1	-0.12	-2	-5	0.83	-4.5	0.71	7.4	-1.6	-1.9	-3.9	-9.3	1	-1.6	2.6	-3.3	-2.5	0.42	4.1	0.12	-7	3.3	6.8	-5.7	2.6	-1.8	6.9	-1.9	2.3	-4.2	-6.2	-4.3	9.3	-6.7	5.5	-6.8	5.2
0.11	0.08	-3.6	-1.6	-0.76	2.2	-11	-0.07	-15	9.1	-9.8	-4.4	-7.6	8	7.9	-7	2	-10	1.8	-4.8	1.2	-7.6	-0.53	-8	-12	-1.6	-1.6	-2	-0.77	-0.88	1.1	3.4	0.55	-6.3	1.4	-0.5	0.69	-4.1	-9.1	7.7	-7	9	-0.37	-14	-7	7.8	0.3	0.14	0.46	2.8
-0.07	0.38	-7.4	7.3	-0.33	1.9	-6	1.1	0.98	11	-11	0.84	-4	11	1.5	-8	0.14	-0.38	1.4	-4.6	-2.6	11	-7.1	-6.2	-15	-0.51	5.2	0.86	1.8	-0.71	-1.6	5.7	-1.5	0.26	-3.9	3.6	-1.8	4	-9.3	5.8	-12	-1.8	8.8	-13	-3.4	7.3	-1.1	3.1	1.3	5.1
0.27	0.39	-1.1	4.1	10	-8.1	-5.4	8.7	-8.1	8.6	-0.96	-1.3	2.9	8.4	2	-12	7.5	-6.4	6.4	-3.4	4.4	2.6	4.8	-1.9	-5.1	9.3	-3.2	1.4	-0.77	2.9	-3.1	2	2.8	3.1	-2.8	4.2	-4.8	9	-1.9	-3.5	-8	-1.7	-5.7	-3.6	0.96	4.4	-1.1	9.2	-0.65	6.2
-0.2	0.13	-1.3	2.3	8.7	-7.3	5.5	11	5.4	-0.74	7.6	-5.3	10	7.1	-0.86	-7	6.1	-4.9	2.7	-7.6	-2.6	2.4	-0	-4.8	-4.7	4.6	-2.4	-3.1	-4	-2	-3.8	6.5	5.4	0.74	-4.5	2.5	1.1	3.4	-0.45	-1.9	-2.8	1.1	-6.7	-9.9	-5.4	0.02	4.2	7.4	4.1	0.87
-0.38	0.48	-0.63	1.1	-9.5	-0.1	0.64	-2.6	5.3	-2.6	6.9	-11	2.7	0.27	1.9	-8.6	-2	-3.9	-8	-0.39	-6.6	-1.8	0.62	-9	10	4.9	5.7	-3.7	1.9	0.03	2.4	4.1	3.2	-1.8	-1.9	6	5.9	10	3.7	6.1	-9.5	-2.9	5.5	1.3	2.5	2.5	10	9.1	3.7	0.38
0	-0.5	-3.1	-1.2	-6.4	4.3	-4.4	-1.6	6.9	-1.9	6.3	-12	-4.3	-0.52	-5.2	-12	-9	6.7	-14	5.6	6	-6.8	3	-0.11	3.1	-5.8	0.8	-9.6	7.3	-2	-3.3	-8.4	-1.2	-5.6	7.1	-2.1	2.1	-10	0.65	6.5	-4.3	-8.2	0.37	3.2	3.4	-2.4	5.8	-5.6	-0.23	-1.4
-0.25	-0.73	4.6	5	2	2.6	1.5	9.8	-6.3	-7.1	-0.64	3.6	2.9	1.1	-6.3	-3.9	-10	0.65	-7.5	4.6	3.4	-4.4	-2.6	-4	-1.6	-2.6	-4.2	-2.8	-6.6	-5.2	-1.3	-3.4	-8.7	0.96	-3.7	-0.83	0.3	-2.1	-4.4	1.8	-5	-6.4	-11	-9.4	1.1	0.02	1.6	1.6	-3.1	-4.1
-0.13	0.7	2.3	-1.1	4.1	-7	5.2	-0.5	8.1	-8.1	13	-7.1	6.3	-8	-1.9	11	-0.63	-5.9	2	3.2	4.7	10	-0.63	-0.5	15	-4.5	3.5	0.56	7.2	10	4.7	4.3	7.7	3.1	9.6	9.9	3.5	5.2	3.4	-0.25	2.8	1	-2.4	2.7	9.5	5.6	7.4	2.4	8.7	3.5
-0.5	0.55	1.1	6.4	-1.8	4.1	1.1	-4.3	14	-13	4.4	-11	-0.55	-8.2	-9.3	-2	-4	-3	4.5	1.8	-0.4	3.9	-1.1	1.2	-5.8	-1.9	0.27	-3.2	-1.5	-1.1	-2.6	4.2	4.5	-5.2	2.2	-4.7	3	-2.2	-0.26	-0.41	-6.1	0.7	1.4	9	-4	-0.39	3.5	1.9	1.6	5.9
0.17	0.02	2.1	4.6	-2.8	9.9	7.8	-1.5	-1.1	-9	0.89	-3.6	-3.1	-2.5	2.5	-1.6	-4.7	-1.2	-8.6	4.2	6.2	-4.8	-5.4	1.6	-0.86	4.3	-3.1	5.2	-2.8	6.7	-4	-3.2	-9.8	1.3	2.7	3.7	5.7	4.5	0.36	4.8	-8.8	6.1	-8.1	13	6.2	4.8	3.5	2.3	-3.9	3
-0.95	0.34	-11	6.7	-9.1	-4.2	2	-3	6	-11	-6.9	-8.2	-3	-0.13	1.1	-0.68	-8.6	-4.2	-3	1.6	0.15	-3.5	0.15	1.6	-1	-3.7	-2	4.5	-10	-2.8	-2.1	-0.27	-13	0.59	-3.7	-3.4	4.6	-8.2	0.63	2.1	1.6	-3.8	-6.4	12	0.52	-0.43	2.6	-1.4	-7.3	-1.5
-0.52	0.35	-1.4	3.7	-10	0.74	7.2	-6.6	6	0.02	0.4	-0.58	1.1	-3	-2.6	-4.3	-13	-2.8	-7.5	-2.9	-0.27	-5.7	1.4	-4	-3.6	-3.1	-3.9	6.2	-8.9	0.01	-2.5	1.5	-16	-4.8	-4	3.5	3.4	2.7	1	4	2.1	0.57	-8.3	1.7	-1.7	-1.7	-1.6	-0.48	-9	2.8
0.31	0.5	1.1	3.8	-3	-2.9	1	0.32	11	3.3	9.5	10	1.9	6.6	-9.1	-3.3	-2.5	5	-10	7.5	2.8	-2.2	1.5	-1.6	-2.2	20	-2.8	12	-10	11	-2.4	9.2	-8.1	8.3	-1.3	15	-0.56	14	-3.6	9.2	-5.4	7.6	5.6	11	-3.9	3.6	1.6	7	-5	13
-0.44	0.4	-7.5	6.6	-3.8	-3.9	-12	6	-3	11	-7	-3.4	-4.5	6.1	-7.8	1.9	-3	4.2	-5	6.3	-0.76	25	-2.7	8	5.8	9.5	-5.2	5	0.23	8.3	9.4	4.1	-2.1	-7.7	8.5	7.4	3.3	6	4.9	7.5	6.8	12	8	3	4.5	3.4	6.4	6.1	-1.5	4.4
-0.09	0.41	-1.3	5.7	-9	2.5	-3.2	8	-13	-3.9	1.7	-5.5	-4.1	2.1	-2.5	-2.1	1	11	2	12	-6.2	11	-2.9	8.4	4.4	3.2	-0.03	0.08	9.9	1.2	1.4	4.7	5.3	-7.9	8.4	4.6	1.4	-2.7	3	5.1	-1.2	5.9	3.7	2.1	1.3	-0.58	0.08	-1.2	7.4	3.4
0.16	-0.21	6.7	-3.4	11	7.3	-7	-17	-4.5	-10	-1.5	-8.7	-4	-6	-7.6	-2.6	-4.4	6.8	-4.6	-0.95	-13	-4.9	-1.2	-13	-13	-3.3	-6.3	-0.83	4.5	-1.4	-1.3	4.5	5.7	3	-1.1	-4.5	3.8	-5.5	-6	7.2	1.6	9.7	-4.1	-0.67	-6.4	1.2	-10	-3.7	1	-0.71
-0.33	-0.79	0.25	0.37	3.6	-5.7	11	-11	-10	-11	1	-11	5.4	-8.3	-0.18	-5.6	6.7	0.09	-4.3	-9.4	-5.9	-7.4	-9.3	-4.5	1.3	-13	-4.1	-2.4	3.2	-7	-4	-4	2.3	-3.1	-6.6	-6.3	2.3	-5.3	0.42	0.88	0.92	-2.1	4.2	-11	-3.9	-10	-9.1	-3	12	-5.1
0.44	-0.04	-2.9	-7.1	-18	-5.1	1.1	-2.8	-0.92	-7.8	-6.7	-9.5	0.66	-7.9	9.2	-6.3	1.5	3.4	-5.5	6.7	9	-4	12	1.7	3	-2.9	0.39	-5.1	-6.3	-2.9	-2.8	2.2	2.9	-0.74	-1.5	-3.4	6.1	0.11	5.8	-1.1	-0.15	-0.96	0.89	2.9	7.3	-10	-2.5	-6.7	11	4.4
0.56	-0.25	-10	11	-11	2.8	-8.8	0.23	-14	1.6	-16	-0.89	-11	-1.6	5.3	-7.2	-3.5	-11	-6.3	-4.4	9.1	-0.63	6	-4	-12	-2.1	-0.1	-5	-5	-0.36	8.2	-7.1	-0.1	-6.6	-3.5	-4.7	-12	-10	1.8	2.4	3.6	-7.4	5.8	-5.2	-2.9	-13	-4.8	-5.1	-4.2	1.5
-0.12	0.11	-5.2	2.9	-6.5	-1.5	-17	0.76	-13	9.9	-14	7.9	-6.9	0.69	-6	-8.6	-9.3	-3.1	-4.4	-6.4	-5.7	-0.08	-6.2	-0.28	-1.9	-0.87	1.2	6	1.6	1.4	0.65	-3.5	8.4	-1.1	1.8	-3.5	-4.4	0.36	1.1	2.8	6	-11	1.2	3.9	-2.7	-8	-0.39	2.6	-1.8	5
-0.33	0.37	-5.8	2.7	10	1.6	-6.1	3.7	5.3	-3.1	-3.6	5.8	1.3	-7.3	-18	-0.77	-16	12	-17	3.8	-7.2	6.1	-20	-3.4	-1.1	-1.7	5.2	5.7	5.7	5.2	3.1	1.5	5.2	6	-1.8	-2	-2.5	3.7	2.5	1.2	-4.4	-2.3	1.3	4	-6.5	3.5	0	4.5	-12	-1.2
1.3	1	15	2.5	12	2.8	0.31	13	11	14	-3	4	11	18	-7.8	3.8	7.5	15	12	11	2.4	2.7	-1.6	5.3	0.45	5.9	5.2	3.9	2.7	5.9	9.8	6.2	1.4	4.6	5.4	10	0.27	3.4	12	9.7	11	9.8	11	9.4	2.7	19	-0.58	6.9	15	13
0.91	1.2	13	11	-8.8	7.5	4.2	3.4	3.6	13	-3.6	-1.4	0.27	8.8	13	8.4	10	8.8	9.4	8.4	-1.4	2.7	4.2	12	9.7	9	2.1	10	7.9	2.8	12	1.2	2.5	13	4.3	-1.8	-1.4	-9.5	7.7	6.9	11	12	16	14	9.2	-2.6	11	1.3	11	24
-0.2	0.63	-5.7	10	-6.5	5.2	-4.4	-7.6	1.5	-11	-8.3	-1.1	-8.1	-5.9	4.5	6.7	8.7	6.8	0.17	3.8	4.6	9.4	-1.6	3.6	2.3	0.4	-2.2	8.8	1.9	-0.29	-3.6	6.7	0.6	-1.3	-1.2	5.2	-2.5	1.1	1.3	8.5	0.4	5.4	-3.6	12	4.7	2.8	3.9	5.3	-13	8.3
-0.3	-0.05	-6.3	1.9	-8.1	-5.1	-6	4.6	-1.7	-3.4	-13	-1.8	-9.6	-0.15	6.2	0.18	-5.9	4.3	-2.7	10	11	-1.1	-0.4	0.4	-2.9	-6.2	-1.1	-0.79	-6.7	4.1	-7.5	-1.3	-16	-8.9	-4.2	-0.4	-8.5	4.5	0.4	-1.6	2.6	1.7	-5.3	7.1	-4	3.1	-10	1.9	1.1	-9.9
0.17	-0.16	0.32	-4.9	0.08	-11	0.35	3.4	4.9	5.7	-2.8	-3.9	-3.1	1.1	0.84	-5.8	-12	1.2	-11	0.6	3.2	-4.7	8.8	7.3	-0.21	-3	-1	-1.8	-4.1	-1.5	-5.8	-8.5	-11	-4.5	-0.22	-2.6	-1.2	4.7	-4.9	-3.9	-7.6	4.9	-6.8	-4.2	-9.8	1.5	-6.4	2.8	-8.8	-9.4
-0.87	0.02	12	-5.7	4.9	-13	15	7.6	12	8.1	3.5	6.3	6.2	-1.6	-3.2	-3.4	-3.8	-2.1	-4.3	-7.7	7.4	-9.6	0.07	-4.2	-1.5	7.7	-3.6	7.2	-2.5	-2.6	-8.4	1.8	-6.5	-9.2	4.8	-0.77	4.6	0.41	-2.5	2.6	-6	15	-2	-5.5	-2	7	-4	5.9	-2.8	-3.2
-0.27	-0.19	5.7	-0.87	-5.8	-5.5	10	2.3	6.3	9.8	-3.5	16	-1.5	2.4	-3.6	-0.53	0.42	4.3	2.4	5.6	-1.6	-4	-1.3	-1.4	-4	8.7	-1.4	4.6	-5.1	-1.7	-6	-6.7	-2.1	-3.2	-2.9	7.3	-7.2	1.5	5	6.8	4.1	-1.1	3.1	-6.3	1.4	-0.23	-6.3	1.4	-0.61	1.4
0.24	-0.11	0.52	0.37	-4.2	-6.7	4.5	7.1	6.8	3.7	-4.5	15	2.6	3.4	3	-7.7	-13	-16	0.35	-16	4	-6.7	3.1	-12	-2.2	-4.6	1.5	-25	-3.9	-6.3	-1.6	-32	-6.3	-4.6	-6	-20	-0.48	-17	4.4	-29	2.1	-24	0.1	-36	1.7	-15	-0.39	-16	4.5	-6
1.1	-0.69	2.3	4.1	9	6.2	1.5	11	5.6	11	-2.4	9.2	6.9	9.6	-1.4	-9.2	-8.1	-10	-9.8	-15	3.6	-16	-1.3	-1.9	-2	-3.3	2.4	4.4	-2.5	2	3.8	18	-1.6	6.8	-6.2	2.1	4.1	13	-6.2	1.8	5	-0.98	4.3	3.6	1.7	14	2.7	6.7	3.5	-2.1
0.62	-0.11	6.9	-3.5	2.6	4.8	12	-4.6	11	-1.1	5.2	0.89	5.2	-3.5	-0.09	5.5	1.3	-8.4	3.4	2.2	9.9	5.8	1.8	6.2	4.1	1.8	0.51	0.24	8.3	-2	9	11	1.6	-0.62	6.4	-6.4	11	-6	6.6	2.2	10	3.7	0.66	1.9	10	1.6	9.3	-0.1	9.6	-8.6
0.17	-0.28	0.63	-6.9	-3.3	1.6	-4.1	-7.3	14	-13	11	-10	-0.13	-8.3	-5.7	2.2	8.5	-3.5	-2.6	3.4	5.7	-4.1	9.7	1.7	2.2	-17	3.2	-1.2	1.6	-3.6	8.3	-0.22	-4.8	2.7	0.82	-2.7	5.9	-7.8	6.7	-9.2	4.7	0.68	4.9	-7.1	-2.8	-4.9	-1.4	-4.2	1.5	-7
-0.02	0.29	5	1.9	5.6	-8	-2.8	-3.4	6.1	-5.1	-3.1	-7.9	3.1	-2.7	-5.9	9.9	-2.9	-1.8	-1.2	-5	-2.8	-1	1.8	13	-6.2	-7.7	-1.5	-2.2	-3.1	-1.6	-0.03	-1.6	-6.2	3.5	-2	-7	-1.2	2	5.5	-7.8	1.4	4.3	2.7	-8.6	2.9	-3.6	2.5	-1.9	4.3	1.2
0.32	0.09	9	1.6	1.2	7.1	3.2	-3.6	11	-2.1	2.9	-3.2	9.6	0.08	1.9	11	2.8	-2.3	6	0.64	2.4	3.4	3	-1.3	-0.37	-2.6	0.71	-6.5	-0.53	1.9	2.9	2.9	4.2	-4.8	8	-6.4	2	2.8	4.4	-2.6	-10	6	-2.6	0.35	6.7	7	2.7	-1.5	0.86	-2.9
0.36	-0.3	7	1.5	-0.15	14	2.4	2.9	7.8	-0.48	0.69	-4	-0.03	6.8	5.6	7.5	-0.97	2.2	6.9	3.5	-2	-0.94	1.7	-12	-7.3	-1.7	5	-0.12	-8	4.7	2.4	7.1	-3.5	-2.4	-5.8	-2.4	-2.1	1.8	-13	0.32	-14	6	5.7	2.3	-2.6	-6.5	1.8	-0.04	-4.7	6.7
0.03	0.1	1.6	6.8	2.8	14	-4.3	9.9	-0.16	5.1	-7.8	6.2	-2.8	8.6	-4.4	0.77	-0.29	6.4	0.31	7.1	0.5	-5.9	8.3	-0	3.3	0.76	0.05	-3.3	-3.3	2.6	4	-0.77	-4	3.3	-2.2	-2.3	-2.6	8.6	-0.67	5.4	2	2.2	11	-2.3	3.6	-5.1	-0.86	3.4	-2.6	-3.2
0.87	0.03	-2.2	-5.9	4.5	6.5	-6.7	-0.04	-1.1	-0.93	-5.1	0.47	0.74	-1.2	-0.4	-1.8	-1.8	7	-6.8	1.6	8.3	-4.2	6.3	1.8	1.3	-2.8	-0.65	-5.9	2.7	1.4	4.1	-3.3	1.1	1.4	14	-11	3.1	-3.1	1.7	-6.7	2	-1.3	-4.2	0.95	-1.5	7.1	-4.5	-3.3	1.9	1.9
0.96	-0.28	1.2	-13	-1.4	-8	3.3	-9.3	6.6	-9.9	0.58	-16	1.4	-5.3	0.65	-0.69	8.2	-3.1	4.8	-5.9	3.4	1.1	-5.1	-2.7	1.6	-2.8	4.2	1.2	4.2	-3.8	1.2	2.4	3.9	3.2	8.6	-7.9	-1.9	0.78	-5.2	-14	-4.2	-0.13	-5.4	-1.5	-9.3	-4.7	4.3	-4.4	4	2.9
0.09	-0.2	-2.5	-14	-3.4	-6.3	-7.8	-14	0.28	-4.7	-4.6	-12	-8.9	-9.1	-5	-4.6	-3.3	2.1	3.1	-7.5	-12	7.2	-8.5	7	-4.6	-7	-0.86	2	-1.3	-3.1	-0.35	-0.23	2.5	-1.3	-0.79	-6	-4.1	2.4	3.4	-4.9	-4.9	3	-0.32	-1	2.8	2.1	4.6	0.72	-3.8	-2
0.37	-0.4	-4.5	-7.5	6.7	-11	-8.7	-4.8	-7.2	-9.7	-12	-9.2	-6.8	-7.4	-1.7	1.9	6.2	1.6	0.96	-7.8	-9.2	-4.2	-7.9	4.2	-11	-5.5	-7.5	0.93	-4.8	-8.2	-7.1	-11	0.04	-4.6	-10	-3.2	-8.4	-11	-4.4	-12	-8.7	-7.2	-6	-4.2	-7.8	-14	-3.1	-9.5	-8.5	-15
0.11	-0.49	-2.5	-5.3	-7.2	-10	-15	-2.8	-2.6	-6	-8.6	-3.1	-11	-5.5	-4.7	15	-9.5	2	-2.6	6.2	-5.4	-1.5	-7.3	-2.2	1	-1.3	-7.4	0.37	-0.08	-7.6	-2.5	-3.1	-0.81	-0.1	-0.03	-2.2	-3.4	-1.9	-2.7	-4.2	-3	-5.5	-3.7	0.08	-2.1	-2	-2.4	-3.9	-4.3	-3.3
0.37	0.86	0.38	-3	1.1	-7.5	10	4.8	12	1.7	12	-3	1.1	0.94	6.6	13	6.8	2.7	-0.95	15	-1.2	10	0.73	5.1	8.5	-3.5	7.4	-0.71	1	4.3	0.8	-2.1	1.4	12	2.5	-1.6	-2.9	1.7	3.1	-1.7	6.1	-9.8	6.3	-1.9	4	-6.8	0.79	-1.8	-5.9	5.6
-0.78	-0.26	13	2.5	16	1.2	18	1.3	13	-5.6	30	-3.5	7.4	-3.9	1.1	-3.5	-6.7	-1.4	0.63	-0.68	-14	-2.5	-3	-0.81	26	-1	13	6.6	8.8	-8.7	-3.9	-2.6	5.7	-4.6	15	-3.5	5.2	-4.7	6.3	0.69	5.7	-7	10	-3.7	2	-0.29	4.2	4.6	-0.59	-3.5
0.36	-0.61	1.6	-2.6	-6.8	0.6	-1.1	2.2	1.5	-6.1	-4.9	-4.1	-0.24	3.1	2.9	-0.72	-9.6	2.7	4.5	-2.1	-6.2	-4.6	-2.3	-3.4	-9.3	-17	-7.5	-3	3	-3.9	-3.8	0.31	0.56	3.6	-0.31	-10	1.2	-8.8	0.96	-2.2	-2.7	-3.1	-1.7	5.2	-7.3	-0.66	-11	-3.6	8.2	-7.4
-0.04	-0.59	-2.5	-1.3	-2.1	-0.63	-8.3	9.1	-11	-2	-8.3	-1.5	-6.8	8.7	5.7	-5.5	-1.7	10	-4.1	-4.3	8	4.2	11	3.8	-7.3	-4.7	-0.57	-0.47	-0.25	0.35	1.7	2	-9.4	0.81	4.4	-2.4	-1.1	-3.7	1.5	-4.6	-4.8	1.1	1.6	0.1	-4.3	1.3	-4.5	1.5	-17	2.8
-0.1	-0.23	-5.9	-1.5	-2.8	3.5	-5.7	-0.51	-8.1	-3.4	-12	-3.8	-14	1.1	-4.8	4.9	3.4	-4.8	2.4	7.6	1	12	-0.36	2.2	-5.5	-12	-2.1	1.4	-0.36	-2.7	-2.9	9	-3.3	0.46	-4	-1.5	-5	3	3.8	2	-3.8	8.6	3.7	5.5	-8.4	0.29	1.4	7.3	-4.4	-4.8
0.39	0.12	-0.4	-1.1	-12	-10	-5.2	-4.4	-2.3	-7.1	0.5	-9.5	-8.8	-8.2	0.68	6	4.8	9.5	2.5	9.1	4.8	0.31	2.6	-2.5	-4.3	-16	-3.2	9	0.07	-10	0.34	-6.1	3.3	-0.51	1.6	-4.1	-2.4	-2.3	6	-2.8	4.7	-2.8	-4.3	5.4	8	-0.06	-2	-4.3	1.4	-16
0.15	-0.47	-6.5	-5.6	-14	-7.7	0.51	-15	-0.29	-16	2.7	-16	-1.6	-18	0.44	4	6.8	-6	11	2.1	-13	-17	-1.5	-6.7	4.7	-14	9.3	-0.45	7.6	-12	13	-7.8	12	-11	6.7	-12	2.9	-7.3	7.5	-7.8	8.1	0.12	18	-2.4	9.9	-14	-0.64	-9.3	7.6	-15
-0.01	-0.21	-5.3	-12	-1.1	-9.5	1.1	-17	16	-12	-0.38	-14	8	-14	2.7	0.12	-10	-3.2	1.8	1.4	8.3	-8	4.5	-1.6	12	-8.4	-0.95	-9	0.5	-10	0.02	-9.3	-2.3	-5.9	8.1	-6.2	8.2	-7.6	4.4	-8.8	-3.4	-8.7	-1.5	-16	6.6	-17	2	-9.5	14	-4.3
-0.48	-0.95	-1.3	-4.2	5.9	-13	4.8	-7.1	17	-2	11	-0.98	11	-9.4	0.24	1.3	0.89	-3.6	3.5	2.1	-10	-5.2	-7.7	-2.5	12	-4.4	-2.1	-7.5	7.3	-9.3	2.5	-4.4	1.2	-1.9	8.5	-4.9	-1.1	-6.1	-0.71	-11	1.6	-0.53	-11	-6	5.8	-2.2	1.4	-5.6	0.92	-1.8
-0.24	-0.36	4.3	1.2	11	2.3	18	-2.2	20	-5.1	17	1.5	12	-7.8	-7.3	4.2	-6	-6.1	-6.7	-6.4	0.87	-0.17	-6.5	-6.7	7.8	-1.6	-3	-2.6	-11	0.46	-2.1	-3.1	-0.78	5.4	-2.4	-4	4.6	4.1	2.5	-2.2	-0.47	-8	-8.5	1.9	8.7	6.8	1.7	-0.36	1.2	1
0.47	0.09	16	-1.7	16	8.7	10	-4.6	8.9	-4.8	7.4	1.3	11	-6.5	-2.1	-4.3	2.1	-4.4	-0.15	1.6	-5.2	-7.2	-6.3	0.41	9.2	-1.2	-2.1	4.8	-1.3	4.8	-2	6.2	6.2	5.3	-1.5	8.1	-0.39	-6.1	5.2	3.5	5.3	-3.8	-8.5	9.1	4.5	1.8	-1.8	-0.33	1.3	2
-0.76	0.84	3.7	-2.3	2.4	7.3	6	-8.7	8.8	1.5	8	0.29	6.6	1.3	-4.3	-3.6	0.53	6.8	-6.3	-0.29	-4.4	4.5	-0.31	4.5	-8.9	7.9	-3.5	-7.5	-11	2.6	-2.8	3.8	-5.8	9.2	-8.3	5.2	-3.3	-0.85	-7.2	8.2	0.04	1.6	-6.4	-2.6	-3.7	0.3	1.5	-0.04	-15	6
-0.44	0.32	0.2	-0.45	-8.2	12	-7	-1.3	-3.9	4.3	-2.8	5.5	-3.7	3.4	-11	-8.9	-11	-5.2	-3	-8.3	5	6.2	-0.64	2.1	-4	8.6	-9.1	-3.2	-1.4	2.9	-8.4	1.3	-0.29	3.7	-14	8.4	-6.5	-7.3	-14	4.6	3.8	5.6	-8.3	-18	-1.8	2.6	-0.88	1.1	-8.6	-3
-0.4	0.09	-2.8	2.2	-2	6.6	-11	4.8	-11	5.4	-4.8	4.8	-11	4.6	2.5	-7.4	1.5	7	2.6	-2.1	6.6	-0.67	-0.39	-4.5	-1.5	-0.05	0.32	3.6	1.6	6.7	-1.8	6.1	0.27	-1.7	-0.88	-4.1	7.9	1.8	-2.3	-3.5	-5.1	0.82	-0.93	9.8	-5.6	7.6	-0.23	1.9	1.6	5.3
0.16	-0.46	10	-4.3	2.3	-4.6	1.1	5.8	-3.2	8.1	2.4	3.2	-0.37	6.3	-0.31	5.7	3.7	-2.7	16	1.2	4.1	-2.3	-3.1	-2.8	-6.5	2.3	7.9	6.3	2.4	3.6	-0.55	-3.5	1.8	1.2	-3.9	-4	2.3	0.71	-1.9	2.8	-3	-2.5	12	14	-4.8	2.9	7.6	5.2	6	7.1
-0.58	-0.2	-3.9	-8.5	-0.53	-6.8	-13	-3.2	-14	-6.5	5.2	-3.5	-9.2	-1.6	-0.19	-0.29	10	-2.7	9	-6.7	-2.8	3.4	0.82	-3.6	-2.1	-1.9	1.5	6.6	1	1.8	-5.2	-3.6	7.9	0.4	-2.8	-0.38	-5.6	1.2	-5	6.6	-6.9	-8.8	-7.3	2.7	-0.51	-5.2	2.2	0.39	-3.9	3.4
-0.8	-0.49	-13	-5	-8.5	-8.1	-10	-11	-10	-10	-8.8	-5.1	-6	-12	6.7	1.2	-7.2	-6.8	-3.5	-4.7	0.6	-7.5	2.5	-5.5	-3.9	-3.5	0.91	-2.9	-3.9	-3.1	-5.5	0.89	7.7	-9.3	-1.5	-2	5.8	-4.9	-3.6	-5	-6.1	6	-4	4.9	-2.8	-1.2	3.5	-6	-12	-4.6
-0.39	-0.32	0.53	-0.72	-6.7	0.05	0.62	-0.34	-5.4	0.3	0.05	-6	0.53	-1.6	2.9	4.5	0.75	-9.9	-4	0	-5.6	-8	-3.7	0.92	1.9	-11	2.2	-7.1	-2.8	-8.6	-5.7	1.1	2.7	-9.7	-3.3	-6.7	0.86	-8.3	-4.1	-8.2	5.1	-6.6	-0.56	-5.6	-0.97	-4	0.97	-5.8	3.8	-3.2
0.05	0.6	2.3	-2.5	2.4	4.7	5.4	-0.98	5.9	4.4	11	-1.3	8.1	1.9	10	5.4	9.6	0.57	-0.58	2.2	11	-1	0.69	3.7	9.5	-4.2	6.2	-6	13	-6.8	6.9	-1.9	8.5	-5.2	9.5	-5.7	1.8	-1.9	4.7	-8.2	4.8	-9.3	-1.5	-7.4	2.3	-7.6	-1.2	-5.7	2.8	2.4
0.09	0.42	-0.76	-0.57	2.2	-4.4	13	0.21	8.8	5.6	16	5.8	7.3	3	2.3	-5.5	5.8	-4.6	-2.1	-6	5.6	-4.7	-3.1	-2.7	3.2	-2.8	4	-2.4	8.7	1.8	7.7	-2.3	4.4	-4.2	3.7	3.4	4.2	-0.33	2.3	2.5	-2.2	-3.5	-11	-9.1	6	4.8	0.96	-0.82	5.3	-4.5
-0.45	0.35	2.2	3.5	2.3	2.6	17	9.3	10	2	17	4	9.2	7.2	-2.7	0.97	-8.2	-6.2	-7.2	-2	7.8	-8.7	-3	-5.4	3.8	-3.2	-2.2	-2.6	3.2	1.2	5.3	0.3	-4.6	3.9	4.7	-3.1	6.6	-3.6	2.2	0.55	-1.3	7.5	-4.5	-0.58	2	1.2	4.4	0.47	0.74	-2
-1	0.32	-2.4	3	13	8.7	1.1	8.7	-6	-3.5	7.4	5.6	0.63	2.8	0.32	-1.8	-6.8	-4.5	0.99	0.61	-14	-5.3	-6.7	-9.9	-2	-4.5	-0.85	5	-0.04	5.4	0.83	4.2	3.1	4	9.2	4.1	8.1	6.2	-0.15	4.3	1.5	-5.2	-1.6	1.4	8.6	10	4	-0.46	-0.05	-6.8
-0.06	0.08	2.4	-0.79	14	4.1	-1.9	-11	0.81	-9.3	3.9	-7.2	3.7	-7	5	-5.3	-8.9	-7.6	1.8	-5.3	-2.7	1.5	-8.9	-9.3	13	-10	-4.3	2.6	3.9	2.9	-8.5	-3	1.6	7.2	3.6	-3.8	3.9	-2.7	-3.5	5.3	3.7	-6.4	-3.1	1.5	0.83	-0.77	-1.9	2.2	7.7	-2.4
-0.83	-0.05	0.47	-0.1	11	9	2.2	-1.8	-15	-2.4	1.7	-3.2	0.74	2	4.6	2.6	-2.7	-10	-9.5	3.3	1.9	5.8	-5.4	2	2.7	8.6	-3.4	3.3	-3.9	1.9	2.6	-0.21	-5	6.8	-7	8.3	-5.3	-2.2	-4	0.41	-1.6	-7.8	-11	2	-4.1	-2.5	-7.3	0.65	5.3	13
-0.94	-0.51	2.7	4.7	-5.8	11	12	-7.4	8.4	-2.3	12	0.8	8.2	5.8	5.3	-0.67	-2.6	-6.9	0.83	-4.6	0.86	3.6	-4.4	-2.1	2.9	5.7	3.1	-6.7	-1.8	-1.1	9.9	-2.2	4.7	2.2	7.9	-0.27	9.6	-6.5	1.2	-7.5	4.5	-1.2	8.9	-11	5.5	1.5	8.1	-2.3	14	4.9
0.47	-0.82	3	-10	-5.2	-0.63	6.1	-5.9	11	-6.7	5.9	-3.9	12	4.3	6.2	2.7	-1.4	-14	5.2	-5.9	-7.4	-12	-6.2	-4.7	5.8	-9.7	5.1	-12	8.9	-0.81	7	-4.4	2.2	-2.2	8	-4.9	1.9	-4.7	7.3	0.62	7.3	-1.3	8.5	-5.6	1.9	-6.5	2.1	-0.86	1.4	-1.8
0.62	-0.68	-0.18	-4.8	-0.59	2.9	1.4	-3.5	-13	1.2	0.34	-6.6	-5.1	1.4	2.9	1.2	13	-4	14	0.45	-2.6	-11	-0.39	-0.55	2	-0.79	-5.1	-3.9	-7	0.38	-2.9	-6.3	-0.7	4.6	-2.2	-2.6	-6.5	-0.56	2.3	3.2	7.6	-0.27	-1.4	-0.51	1.1	-2.5	-0.06	-0.76	6.9	-9.1
0.56	0.17	-8.3	3.5	-4.9	-4.1	-9	1	-16	3.8	-17	3	-11	3.2	4.7	1.9	-5.2	6.8	1.8	11	-11	-6.1	-0.86	0.15	-8.9	7.6	-7.9	-3.3	-13	4	-3.4	-0.36	-13	-3	-3.4	0.95	-9.9	7.8	-8	-1.4	-8.1	4.1	6.1	-2	-4.5	4.9	-2.2	11	-9.3	1
0.14	0.35	-3.3	8.4	9.4	4.2	-13	4.7	-12	10	-11	11	-7	4.9	6.8	1.9	2.8	-0.59	12	4.8	-0.87	-1.4	3.6	2.8	-3.8	6.1	5.8	6.9	5.7	-0.91	1.1	1.8	12	0.41	-4	-2	-8.4	7.5	-2.1	-0.09	2.8	-2.5	7.2	2.2	-1.8	3	-0.92	7.1	-2.8	2.1
0.5	-0.1	-13	5.1	7.3	12	-14	8.9	-13	6.5	3.9	14	-8.4	10	-0.42	-3.6	3.2	9.3	10	-1.5	-7.6	1.2	-3.8	-5.5	2.7	2.7	4.1	3.8	5.5	-1.8	2.6	8.6	12	-5.8	-5.3	8.6	-2.8	-3.5	1.2	0.47	9.7	-3	10	4.7	-1.7	3	-2.1	2.6	0.35	-5.7
1	-0.23	-3.2	1.4	-3.4	-1.6	-6.7	9.8	-10	2	-15	12	-3	4.9	9.1	0.12	23	2.3	17	-4.5	6.8	-7.7	10	-2.4	2.2	-4.8	5.2	5.3	-0.1	0.02	5.6	5.9	2.9	-5.4	1.6	8.6	3.1	7	10	2.9	8.2	4.2	11	6.3	7.1	-0.84	4.7	6.1	9.2	-5
-0.52	0.14	-1.2	3.3	-7.8	4.5	-0.69	8.4	-3.7	2.7	-4	9.7	-4.1	4.7	5.4	6.4	6.2	2.5	10	-1.4	2	7.7	-5.5	3.8	-8.6	4	-1.8	0.72	-1.6	0.71	5.7	1.1	-1.3	-1.2	-2.8	5	-2	6	4.7	2.3	5.1	6.5	-8.1	4.8	4.5	9.8	3.5	3.4	-4.4	-4.3
-0.19	0.03	-0.97	1.2	-3.5	-0.88	-6.8	2.5	-3.1	7.5	-6.1	5.8	-6.3	4.8	-3	0.48	-6.1	13	-7.4	0.77	-5.4	9.9	2.1	11	-6.3	8.6	-5.3	1.7	0.39	1	-0.67	-0.4	-8.8	-0.97	-0.96	9.2	-3.3	-0.72	0.14	-0.14	-5.5	2.8	-7.7	4.3	-2.4	2.6	-2.6	-1.8	-1.7	-3.2
-0.12	0.14	-7.9	-1.2	1.6	0.17	-5.8	-8.9	-3.1	-1.6	-3.8	-4	-5.2	-4.8	-5.8	4.2	-5.7	3.2	-9.1	2.1	-0.54	6.8	4.7	0.17	-4.5	5.5	1.1	0.72	-1.6	-4.5	-5.7	-4.4	-3.9	-0.22	-1.6	-7.9	-1.7	-2.3	-2.5	-6.3	-6.8	-2.5	5.9	4.2	-11	-8.9	-3	-6.4	0	-4.5
0.58	0.58	1.4	-0.25	-0.88	-11	12	-4.7	0	4.8	-0.3	-2.9	2	-4.4	-7.7	0.12	6.2	2.2	0.68	2	13	6.9	4	4.3	3.3	-2	-3.9	-0.44	-5.2	4.5	-4.1	-3.6	-9.9	-1.3	-2.8	3.5	-5.3	5	-2.4	-3.1	-9.4	-8.4	-11	-0.48	-9	-8.4	-5.3	0.39	-8	-4.8
0.22	0.31	0.82	9.7	1.6	-2.2	8.1	3.2	4.2	3.1	-0.09	-0.33	5.2	-1.3	-2.8	0.91	4.3	14	-4.4	5	8.1	0.24	-2.5	4	5	6.9	-5.7	-4.3	-0.76	6.3	-2.1	5.5	-6.8	4.3	-3.9	7.8	2.5	5.3	-6	1.2	-0.66	2.4	-4.4	4.3	-3.1	5.8	-8.6	1.5	-5.1	2.6
0.44	0.53	4.7	8.1	2.4	2.5	7.5	2.8	8.1	9.2	5.7	13	4.8	5.2	-1.1	2.5	2.5	12	4.9	6.8	1.6	-0.17	10	5.8	-6.3	8.7	-1.8	6.8	0.37	2.9	-1.9	1.7	-1.9	15	-0.31	-1.1	-4.7	-1.8	-2.3	2.5	-5.4	-0.19	-3.5	7	-0.49	-1.2	-1.5	-4.2	0.63	6.3
0.21	0.18	9.1	-0.31	1.6	2.4	6.3	-0.85	-1.8	-4.2	-1.5	11	4.9	-0.7	-2.2	-3.2	3.1	0.42	-3.9	-5.8	6	11	9.4	7.8	-0.07	5	6.4	6.3	9.1	7.4	3.4	-0.04	8	13	2.4	8.4	3.5	8.2	2.1	8.2	-5.4	7.3	8.6	-1.4	2.9	1.8	5.6	-2.9	5.7	6.8
-0.13	0.17	-0.03	3.7	4.9	-0.52	-2.5	1.9	-3.3	-7.2	-7.8	-3.2	2.8	-2.8	-5.4	2.9	6.8	1.5	-4	-4.4	-1.5	8.8	3.3	7.5	-4.3	9.9	3.2	2.3	4.2	5	-0.37	-3.8	7.7	0.14	1.7	0.01	5.3	9	-1.9	2.1	-0.39	8.8	9.4	2.7	-1.2	1.9	-1.1	1.3	-1.2	4.1
-0.01	-0.24	-4.2	2.7	-7.1	-2.5	-3.4	6.6	-1.3	6.5	-3.6	-0.9	-0.6	4	-0.81	6.9	2.8	3.7	-0.01	2.2	-0.92	1.4	10	0.99	-0.87	9.8	-2.7	-0.91	-6.2	-2.5	-6.8	1.2	-5.2	-6.1	-11	4.8	-4.6	2.1	-4.7	3.8	4.5	5.8	-4.5	2.2	-3.1	1.4	-2.6	0.6	-1.3	7.6
-0.07	-0.61	0.95	-2.3	-15	-6.2	-2.9	-0.71	0.6	7.3	-0.75	1.7	-0.37	-4	2.5	-19	-0.61	-14	-10	-4.7	8.2	6	4.8	-6.8	-0.39	2.4	3.5	-2.5	-6.6	-4.5	-1.1	3.6	-7.3	-11	-0.1	-0.93	2.2	1.3	-2.2	4.1	4.4	-0.23	0.51	-5.3	4.4	-0.17	4	0.75	0.58	5
[truncated: 952 more columns]
