# Supplementary material for: Dyslexia on a continuum: A complex network approach
Source: PLoS One. 2018 Dec 17;13(12):e0208923. doi: 10.1371/journal.pone.0208923 (PMC6296514; doi:10.1371/journal.pone.0208923)
Supplement: S1 File — Detailed information about the archive contents is provided in the included README.txt file. (TGZ) [file pone.0208923.s001.tgz › FS_612_AV_run_2.csv]

-5.6	4.6	-1.4	6.1	-0.72	7.5	-3	0.84	1.3	-3.9	0.85	14	-22	20	-4.6	1.4	-0.99	2.3	-7	7.8	-1.9	-2.1	-9.4	19	0.52	0.02	3.5	-9.3	7.1	-2.2	0.25	-6	1.5	0.85	0.55	1.3	1.4	2.6	9.4	-9.6	-4.6	-0.2	-0.82	0.2	-1.1	2.7	-0.35	6.5	-7.5	6.5
-0.68	0.2	-3.6	0.41	3.4	4.3	-6.3	5.5	-1.4	-2.9	-5.3	11	0.16	2	-3.1	-3.5	-6.3	1.6	-2.6	-2.4	-7.7	-0.46	-3	0.09	0.39	3.3	4	2.3	3.2	4.6	1.1	-0.5	0.18	-4.8	3	-4.3	3.1	-5.7	4.1	3	0.5	0.78	-0.41	-1.8	0.34	-0.61	6.8	-2.6	-0.83	-4
0.77	1.8	3.4	-4.2	4.4	-1.9	-3	-5.4	1.6	2.7	-3.6	-6.3	-2.8	-1.3	-0.95	-2.3	1.1	-4.5	-4.7	-1.7	-3.1	-1.3	3.7	-6.4	-0.06	3.2	0.67	5.5	-0.33	2.3	3.7	3.2	-5.3	2.9	4.5	4.4	-0.2	-6.4	1.1	6.7	4.9	6.6	-2.8	0.2	-0.83	-0.35	4.6	4.8	7.7	-0.54
0.08	-1.2	2.2	-2.4	16	2.9	4.4	-6.4	6.3	5.9	6.2	-0.04	8.2	0.33	-1.2	-2.2	-3	5.1	-3.4	0.1	-6.5	1.2	-3.4	1.4	2.7	-0.81	-0.32	-8.3	10	-2	7.2	-8.1	-0.52	2.3	4.9	2.8	5.4	2.1	-2.3	-4.1	8.6	5	4.5	-0.73	6.2	-3.9	-1.1	5.3	-0.76	6.3
-1	-1.4	-7.2	-4.8	6.6	-5.7	2.8	-4.9	-0.07	-2	5.2	-2.6	7.2	-4	-5.2	-6.1	-5.4	5.7	-4	-6.6	-5.1	-7.5	1.4	-9.3	3.2	-0.18	5.9	-18	-3.4	-10	4.3	-11	7.7	-3	0.41	-5.8	9.9	-6.7	-6	-2	4.1	-0.03	8.6	-5	3.3	-3.5	0.25	1.9	-1.9	-0.94
1.1	-2.5	-10	-5.8	-8.1	-2.4	-4.5	-5	-1.9	-1.9	0.33	2.8	0.81	-7	2	-10	-10	-1.1	-1.6	-3.4	0.42	-1.9	-1.6	-1.4	1.4	-6.4	-2.3	-7.8	1.1	-5.7	-0.39	-5	7.1	-7	-5.2	-2.9	-1.3	-3	-5.6	-3.1	-1.1	1.8	-0.03	-8.4	-1.2	-8.8	-6.4	-1.8	-6.2	-8
-7	0.71	-9.6	-1.2	-13	-0.51	-8.7	-3.7	-1.9	2.6	-9.1	-0.63	2.4	10	5.5	-2.3	-1.8	-5	1.3	-2.9	-2.6	-3.1	-6.4	-6.5	-2	-1.2	-13	-3.1	3.5	-0.29	-2	-1.4	8.8	1.4	-2.2	1.4	-6.6	-0.84	0.37	-5.2	-3.4	0.53	-0.45	0.14	2.6	2.2	-5.3	1.4	-7	-8.1
2	-0.72	-4.2	-2.8	-6.7	-2.9	4.2	-9.2	-2.3	-1.2	4.8	-4.3	10	5.7	1.2	-5	0.66	-1	-7.8	-1.4	-0.29	-4.3	0.47	-1.2	-1.5	-2.3	-9.5	-0.1	-3.5	-2.3	-0.41	-4.9	-0.81	2.5	-0.08	3.4	4.8	0.68	13	1.7	1.7	3	2.1	-4.6	2.3	-2.2	4.2	1.2	3.3	-5
4.1	2.1	6	3.6	-1.5	-0.55	1.6	5.1	3.6	3.3	12	0.29	-0.76	-8.3	6.1	-7.1	-1.9	-2.3	3.8	-3.9	4.8	5.8	-4.7	-6.2	3.1	-0.6	-3.3	2.8	-1.4	6.4	2.5	-1.4	-3.6	4.9	3.5	3.7	3.1	-0.53	8.9	-0.15	6.6	2.8	3.5	-1.7	6.3	6.5	1.2	4.2	8.2	1.7
8.2	3.5	8.7	12	5.9	11	9.3	7.1	6.3	-1.6	-4.5	0.87	-3.7	4.8	7.2	-1.9	-0.85	13	6.6	6.9	5.4	18	3.4	8.7	6	7.8	5.6	11	1.7	21	3.7	8.8	12	6.8	0.01	14	2.3	6	0.08	10	-4.3	8.7	12	8.6	1.9	15	0.83	14	3.2	15
6.6	2.1	6.3	0.54	7.1	7	11	12	10	7.5	6.8	4.3	0.5	8.4	2.4	4.6	8.3	-10	2.5	8.2	15	10	6.5	12	9.8	9.8	5.8	7.3	1	6.6	6.6	7.7	13	2.9	2.6	3.7	7.4	13	0.49	3.3	-0.01	1.9	8.3	1.5	8.2	8.3	0.52	-4.5	1.7	-0.89
-1.7	-6.2	-0.96	-16	-2.5	-4.7	5	0.24	-2.6	-3.8	4.7	-3.5	1.7	-2	0.4	2.6	-4.4	-7.1	3.6	1.3	0.57	10	11	9.2	2.3	-0.75	-1.1	6.8	-0.76	1.1	-3.1	7.1	2.5	0.06	4.6	-0.29	3.5	1.7	-6.9	1.4	1.4	-5.8	-3.1	-5.4	-0.45	-6.5	-0.77	-15	1.8	-3.4
5.5	-0.9	2.7	-6.1	1.8	-9.4	-0.03	-7	1.5	-7.7	-7.5	-10	-0.79	-3.2	0.69	3.6	7.4	-9	4.5	-8.2	0.43	-0.71	3.3	-5.8	-0.7	-9.9	1.7	-2.8	-0.02	-3	1.1	-4.8	3.1	-11	-1.1	-9.3	2.6	-8.2	8	-10	0.86	-0.79	-2.6	-7.1	-2.6	-5.2	-1.1	-5.5	0.33	-2.9
-0.38	3.6	4	-1.4	9.2	-3.1	-0.17	3.4	-5.6	1.4	-0.5	0.34	4.6	5.4	-0.95	-5.2	3.5	-4.8	4.7	-2.1	-4.2	-1.8	4.2	-8.2	-7.6	-0.95	-0.17	-4.1	-2.8	-2.7	-3.7	-4.6	-4.1	-0.77	-2.6	-2.4	-3.1	3.2	2.3	-3.3	3.9	-1.2	-6.1	4.2	-7.3	7.1	0.38	7.1	-4.5	2.1
3.7	3.6	-3.5	-4.1	-2.4	-2.7	2.8	5	-0.49	6.9	1.9	4	8	1.6	0.59	-2.9	-5.2	3.9	-6.7	3	-6.8	-3.7	0.4	11	4.1	-3	-2.6	2.8	-2.7	-0.67	-3.8	4.5	-3.4	2.8	0.75	3.7	-0.9	2.4	-5.5	-3.2	1.8	-2.4	8.8	4	5.1	3.5	-1.3	2.3	-4.4	-0
4.5	6.4	5.3	1.6	2.6	0.73	1.2	-2	2.1	-3.8	15	-2.3	-4.3	3.6	-1.3	-0.6	1.5	-0.54	0.34	-7.6	0.53	0.16	1	3.2	-6.4	-2.2	-2.5	7.9	-2.1	-2	1.3	2.4	-4.5	4.7	0.98	-1.2	-5.8	0.65	3.9	-7.1	-4.7	3.5	0.02	3.2	-0.24	1.4	3.2	-6.6	-4.1	0.79
-7.3	-5.6	-2.6	-6.1	0.3	-8.1	-0.85	-7.4	-2.9	-7.8	9.4	-9.7	3.9	1.1	-1.2	-3.5	6	-7.8	1.9	-3.8	8.1	-3.1	3.6	-3.4	-6.2	-8.2	-2.8	4.9	-2.2	-0.18	-9.1	-0.12	-1.7	0.19	-2.8	-2.6	-0.98	-5.3	-5.5	-8.7	0.88	-8.1	-3.6	-3.2	-1.6	-1.9	2	-4.4	-4.7	-3.9
-10	-7	-8.1	-7.7	-5.3	-15	0.05	-4.6	-2.8	-11	3.4	-19	3.2	-6.9	-4.8	-8.9	6.1	6	0.51	-6.5	-5.4	-2.6	-8.6	-10	1.5	-0.15	4.7	-0.39	3.1	1.9	-2.2	-0.59	-2.1	-6.6	5	0.95	3.2	-0.48	-8.7	-1.6	7.1	-6.4	-1.4	-2.2	-4.8	-4.1	-1.9	-4.2	-7.7	-3.7
1.1	1.1	1.4	2.1	-5.1	-6.5	-4.8	-1.7	-3.1	-1.3	-9.8	-3.1	6.1	-5.3	6	-7.3	2.5	6.2	7.7	-2.4	0.89	-1.4	-7.2	-7	4.7	1.6	9.4	-1.5	2.7	5.2	6.8	-1.4	1.4	-6.6	3.9	4.3	-3.8	3.4	-2.8	3.9	-1.1	-0.24	3.2	-2.6	2.5	-6.3	3.4	0.42	-4.7	2.5
5.2	-7.2	5.9	-2.3	1.9	-3	-3.8	-0.37	1.9	-2.7	6.7	0.27	4	-7.7	5.8	3.2	2.1	-0.06	2.2	-4.7	-6.2	3.6	0.78	-1.8	11	1.3	9.6	-6.2	1.9	3.5	6.6	-3.4	4.2	0.01	-1.6	0.78	6	2.8	1.3	-4.2	-0.73	5.1	10	2.7	4.8	-3	8.9	-4.6	5.4	-1.4
3.6	-11	-0.02	-2.8	-0.37	-3.5	7.6	2.3	-0.54	-4.5	14	2	1.8	-12	0.67	-0.27	3.7	-5.8	0.17	-1.5	2.2	-6.7	3.1	-4.1	6.6	-7.5	2.9	-8.5	2	-3.9	-0.27	-6.5	1.3	-4.4	-3	-8.4	3.3	-4.3	-8.3	1.5	-3.6	-2.9	7.4	-7.3	2.2	-3.2	-0.31	-9.3	0.58	-11
-8.4	-3.2	-7.5	-1.9	-2.3	-2.4	-6	-4.1	-3.9	1	0.59	7.4	0.74	-3.7	-9.5	-4.4	-7.9	2.7	-9.1	-0.7	-7.3	-3.1	-2.6	-1.4	-11	-3.6	-4.9	-5.6	-6	-5.4	-6.1	-3.8	-5.7	-8.3	-9.1	-2.3	-6.3	0.27	-9.1	1.5	-6.9	-0.67	-6.2	-7.4	-11	-2.2	-8.9	0.11	-9	-4.1
-7.5	8.8	-11	5.3	-18	0.44	-5.2	2.3	-2.5	0.53	-22	3.6	-9.2	5.5	-6.8	5.5	-18	1.7	-6.2	2.3	-12	3.5	-2.6	10	-10	3.2	-1.2	-2.1	-4.8	-3.1	-0.95	4.3	-13	-2	-9.3	1.7	-2.5	-3.2	-2.9	5.6	-3.3	1.4	-9	-0.96	-9.8	-0.62	-8.2	1	-13	0.69
-10	-0.97	-8.8	-2.7	-17	0.14	-10	1.2	-10	3	-18	-5.9	3.1	3.8	-10	1.3	-6.1	6.2	-4	10	-7.8	3.5	-1.1	-4.4	-0.89	5.5	-0.32	-1.7	-3.5	4.4	-2.6	3.5	5	-0.96	1.1	1.2	0.9	-1.2	-0.42	8	-0.44	6.7	-7.9	4	-6.6	-0.83	-8.2	-6.2	-12	-3.5
-2.3	-9.8	3.1	1.5	2.6	-1.1	-2.5	-7.6	-1.8	3.9	-3.4	-1.5	2.6	-2	-7.5	5.7	6.9	2	-1.4	13	-3.7	2.6	-3	-0.56	2.7	2.5	-2.6	3.5	0.6	-1.9	-9.2	4.7	2	2.7	2.6	6.2	-0.75	3.6	-16	-2.9	7.3	1.9	-2.3	4.5	1	-0.32	-0.38	-6.1	-7	-1.2
1.7	-1.5	2.3	3.9	0.47	1.5	4.2	-2.3	-0.51	-0.1	3.8	-4.2	-6.2	6.9	-1.5	8.1	4	-1.4	-1.9	6.6	8	5.6	-3.6	2.8	-2.4	5.6	-4.2	4.2	-0.73	-3	-1.6	3.9	-2.9	3.3	3.9	4.4	-4.9	1.4	-4.6	-10	0.79	0.61	0.87	5.9	-0.53	6.9	-2.9	-2	-2.7	4.5
0.05	2.8	5.9	3	4.9	-4.6	-2	-3.5	-4	-0.2	-7.6	-2.9	-4.8	-1.1	0.16	9.6	-4.8	17	1.3	-0.55	-1.2	6.6	-3.5	2.4	-4.5	3.9	2.5	9.4	3.2	0.01	3.8	5.6	-2.8	4.2	-4.5	2.6	-8.2	4.4	0.27	-1.8	-4.8	4.8	-4.8	5.5	-4.1	-0.14	3.6	-5.7	6.9	-1.2
-5.2	-3.3	-6.9	2.2	-1.1	0.56	-4.4	-9.5	2.5	0.31	-3.1	9.2	-9.5	-6.4	-3.5	-1.4	9.6	-3.2	7.7	7.7	9.9	-3	-4.2	2.1	-0.66	-3.6	4	-9.4	-4.2	-7.7	1.4	-0.65	-2.7	-1.3	4	1.4	-3.9	-2.6	-6.2	-2.7	-3.2	2.9	-3.9	-3.9	-4.4	-6.8	-6.2	-2.1	-2.7	-11
-4	-0.02	-0.85	-1.9	4.5	-5.6	-2.1	-1	-2.5	-0.19	0.4	0.89	-9.3	-6.1	-0.81	-3.1	3.5	-0.29	-4	-4.1	-4.9	0.26	-4.5	-3.6	6.2	2.1	2.4	-0.17	-2.2	-4	-3.3	2	4.8	3.5	3.8	-0.16	1.8	2.5	-3	2.1	1.2	4.1	1.5	1.9	6.3	0.28	-1.5	-0.01	2.9	-7
4	4.6	3.7	6.4	7.4	4.7	0.57	6.1	-0.81	3	3.2	2.2	-0.03	3.1	6.3	3.9	-8.4	0.19	-1.8	3	2.1	-0.13	-2.5	8.5	3.9	1.6	3.7	0.47	2.2	-0.46	1.1	3.2	2.6	5	8.6	-2.8	5.2	3.8	2.5	4.5	1.2	6.8	0.03	1.6	4.2	2	-0.09	1.3	0.49	5.4
-4.8	2.3	-0.58	4.5	-8.2	5.5	-5.7	6.4	-3.1	4.4	0.6	9.8	3.9	-2.3	-2.3	2.2	-7.6	2.9	0.72	6	-2.5	8.2	1.5	16	-2.9	-4.2	-2.4	-7.3	4.1	-3	-3.2	5.3	-6.4	-3.1	1.9	-7.4	-2.2	-0.06	-3.8	3	-2.8	-1.5	-4.9	-3.3	-3.1	-2.7	-0.58	2.4	-1.2	1.1
0.53	-3.7	2.6	2	5.3	-1.2	-2.2	2.1	1.3	5.2	6	0.3	0.67	-5	-3	0.31	3.6	2.4	7.5	-4.9	5.6	-3	11	4.9	4.5	-8	2.1	-7.9	6.1	-3.8	5	-2.7	-0.32	2.3	0.95	-9	-3.5	3.3	3.3	0.61	2.1	-7	4.1	5.2	-2.1	3.6	6.1	4.3	5	1.2
4.5	-0.01	3.1	3.1	3.7	8	7	5	6.1	3.2	-9	-3.7	7.1	-4.4	10	6.5	7.9	-3.6	1.8	7.6	2.3	-2.8	2.3	4.7	8.8	-6.2	-3.2	-2.8	0.33	-3.4	4.8	-0.77	0.55	-0.33	1.4	-3.6	1.5	-3.7	15	-2.7	-1.6	-5.5	6.8	-0.94	6.5	-1.3	4	-3.5	3.4	-8.2
-6.5	6	-6.1	7.5	-3.2	3.9	2.9	14	1.1	5.2	1.1	4.7	0.86	-2.4	4.1	3.2	12	2.6	-2.2	-4.1	4.8	-1.2	-4.7	-1.5	-1	6	-6.6	3.1	0.72	5	-3.5	0.35	-3.7	-3.8	3.2	-6.3	-3.2	1.1	-2.6	5.5	-3.7	-1.6	-4.5	6.5	-1.7	-4.9	-3.7	2.9	-6.1	5
-4	2.4	-0.17	8.8	0.67	4.4	-3.6	3.1	-6.6	-1.1	1.4	3.1	-4.8	-0.73	4.1	2.8	-3.4	4.8	3.9	5	2	5.1	1.5	7.4	-9.8	1.3	-10	-1.5	-6.5	9.4	-9.6	3.2	-10	-3.9	-6.4	16	-7.2	-0.28	-2.7	-3.1	-5.6	6.9	-10	-0.78	-4.3	2.1	-7.5	4.6	-5.8	2.4
-2.1	-2.2	-2.3	-2	-2.1	-0.1	-2.4	2.7	-5.5	-8.7	-1.1	-2.9	-6.5	-2.3	-4.6	0.52	-1.4	4.1	-4.7	-2.3	-5.5	-0.25	7.1	-7.9	-2.8	2.2	-3.2	2.4	-4	2.1	-12	-0.46	-2	-2.3	-9.4	6.1	1.3	-1.9	-5.9	-2.4	-1.5	4.4	-2.3	-4.5	-4.6	-4.7	-7.1	-4.8	-4.8	-5.8
-5.6	-4.5	-6.2	-8.4	-3.1	-6.5	-3.7	5.3	-2.6	-1.7	-3.6	-7.7	-0.87	-4.8	-11	-5.8	-3.4	-6.2	-4	-6	-12	-4.2	-9.8	-7.3	-5.7	2.6	8.4	4	0.24	1.8	-0.71	-5.9	-1.7	-3.6	-4.8	2.7	-4.7	-0.14	5.4	0.91	-3.9	-0.68	-5.2	-1.5	-8.4	-4	-4.3	-3.3	-3.9	-3.9
-1.8	-2	3.3	-3.4	3.1	-2.1	-3.8	3.8	-2.6	1.2	-6.1	-0.35	3.9	8.1	-5.3	4.2	3.9	-1.8	0.26	3.5	-5.1	-4.3	-0.35	3.1	-8.1	1.5	8.9	2.6	3.5	-1.1	6.6	4.9	-6.6	-2.8	-3.4	-3.5	-3.2	4.2	3.8	1	-5	-4.1	-4.2	1.9	-1.8	-2.8	3.2	9.2	9	2.2
5.9	0.01	0.84	-1.4	-5	5.7	4.5	1.9	1.9	-1.9	4.8	0.99	-4.7	-2.2	-3	1.3	12	2	-4.2	-5.9	6.6	-1.7	6.3	-7.8	-2.2	8.7	2.6	11	5	5.8	-0.34	1.2	0.75	-2.1	0.67	-0.74	5.5	1.9	-2.8	0.14	2.1	2.5	-0.3	2.7	-3.3	-1.2	12	-3	22	-1.4
4.1	-7.9	-0.09	-2.8	-7.6	-0.04	0.89	-4.5	1.6	-0.32	1.3	-5.6	-5.5	-5.6	-5.4	-2.7	-3.9	-1.1	-4.5	1.9	7.4	-5.8	-1.4	-11	1.1	0.38	-3	-3.2	-0.83	0.41	-1.8	-2.1	-4.7	-0.41	1.4	5.7	-0.68	0.85	-5	3.8	2.6	3.5	-3.8	4.3	-3.5	6.9	-3.6	-5.2	11	-5.5
-4.9	-5.2	-3.3	2.9	-7.5	5.9	1.1	-2.8	-6.4	2.5	-8.7	0.56	0.07	-3.4	-3.4	2.1	-5	-9.2	-1.9	-8.3	1.5	-12	-3.5	-8.3	-1	0.12	1.7	4.9	-0.52	1.5	6.9	3.3	-1.2	4	2.9	-1.9	-3.3	0.26	5.4	-0.74	5.5	-1.7	-5.1	-1.7	-12	2.6	-4.5	1.8	-3.9	3
1.5	4.7	4	5.5	1	4.9	-0.53	-1.4	-5.1	4.5	-4.7	-0.08	2.9	-9.9	2.5	-0.18	7	-3.1	2.5	-3.1	-1.1	-9.4	-2.9	-2.8	-3.4	-0.03	1.5	11	-1.9	-3.4	-0.03	-0.16	-0.31	1.6	-0.25	-5	-3.4	-0.72	2.4	-2.4	-3.5	-1.8	-4.1	-2.7	-2.1	2.4	-2.4	6.3	-0.2	4.2
3.8	4.7	9.2	4.6	4.6	5.8	-0.53	7.4	2	-1.4	5.5	-2.8	-7.7	0.48	-1.5	-0.79	6.4	4.9	-0.62	-2.6	-3.4	5.7	-3.8	-5.7	-4.9	-3.1	0.38	3	-0.96	-1.6	3.7	-0.01	5.1	1.6	-6.5	-1.5	-3.1	-1.9	13	-0.06	-9	-3.8	1.8	-1.6	1.3	-3.2	4.3	3.9	-3.3	10
0.5	1.9	8.4	4.1	6.2	0.17	6.2	8.4	2.2	0.9	5.6	4.5	3.8	-0.33	-1.5	-0.21	1.8	-4.8	0.12	-13	2.1	-5.6	7.3	-7.3	-6.3	-4.2	-3.6	-3.1	-2.3	2.3	5.9	-1.8	-7.7	4	-7.2	-2.7	-3.2	0.73	7.6	2.2	-6.5	-6.2	0.05	-1.9	-0.41	-1.6	1.7	-5.2	-8.3	2.9
0.51	7.5	-5	2.9	-3.3	2.9	4.3	1.9	-2.2	3	-8.8	-4.5	-4.2	-6.9	-2.2	3.6	-6.3	-6.1	2.4	2.2	6	-3.6	-1.1	-11	-0.78	-4.4	5.8	-3.1	-0.7	-4.5	-0.13	3.3	-4.1	8	-5.3	-9.6	2.6	-2.2	1.2	6.8	-2.7	-9.9	-2.4	1.6	3.6	4.6	-11	-5	-10	-1.8
0.89	10	1.5	9.4	5.2	3.3	2.7	1.4	-2.1	5.9	3.9	8.4	3.2	-2.3	3.6	3.3	-0.51	-1.5	4.1	0.31	1.2	-4.8	4.7	3	-3.6	0.23	-1.3	-0.7	-6.3	0.34	-3.1	0.62	-9.6	-3.9	-1.5	-11	1	1.1	-5.3	9.9	-4.9	-13	-4.1	1.2	0.27	-1.9	-4.4	0.99	-2.2	1.9
-0.12	-2.8	2.2	-0.87	-1.3	-1.6	6.7	0.89	1.3	-1.8	9.1	-7	5.9	-2.6	0.89	0.06	1.8	-1.2	3.1	-0.85	5	0.05	9.8	-5.3	5.8	-5.7	4.7	5.4	1.4	1.3	3.8	-3.5	7.1	-1.7	0.33	-1.2	3.4	-1.5	0.15	7.3	-3.6	-6.2	-0.68	-1.6	-1.4	-1.2	-1.9	-9.3	1.6	-10
0.65	0.71	2.8	-0.69	-0.89	3.1	-1.1	0.8	-2.2	-7.7	7.2	-4.2	2.1	-3.8	4.5	2.6	3.5	-4.5	2.7	-7.7	2.8	-1.8	-5.2	-4.6	6.5	1.9	0.98	6.6	3.1	2.2	-4	-4.7	6.3	-2.7	2.8	-2.3	0.19	-4.8	-2.9	-1.7	-0.14	-2.4	3	3.1	1.1	0.95	3.6	-7.6	6.7	-9
2.8	-0.03	3.1	0.98	-0.5	1.9	-1.2	1.1	0.35	1.4	-7	-0.76	-8.3	4.5	-1.5	7.5	-7.8	-1.6	-2.4	-0.8	-0.23	-2.3	-7.7	0.77	-10	-0.43	-11	4.4	-11	1.7	-4.7	-1.8	-1.4	-1.4	-4.9	5.5	-5.9	6.6	-2.4	2.6	1.8	-0.51	-0.46	1.2	-1.2	0.77	0.38	3.9	4.5	-0.98
4.9	-3.4	5.3	3.1	9.7	-2.6	-6.4	2.8	1.3	-3.7	-2.6	6.8	-2.6	-1.3	0.1	-2.9	-5.8	0.69	-4.7	6	-1.4	-6.4	-2.6	-4	-9.6	1.3	-9	5.3	-2.9	-0.54	-5	12	3.3	-3.1	-5.9	-3	-3.7	3.5	2.3	6.3	0.18	-3.7	4	0.23	12	-3.8	4	-2.1	5.7	-3.6
1.5	-1.9	8.8	-2	7.6	3.5	-4	1.4	3	0.1	7.4	6.8	-16	-3.1	-9.1	-6.2	-6.8	-8.3	-11	1.9	1.7	-4.3	-2.1	-2.2	-2.8	-1.5	-8.7	3.1	-3.6	-6.9	-2.9	-3.6	4.5	4	-1.1	-6.6	-1.7	-6.8	1	-5.6	-3.3	-8.4	1.7	0.26	3.8	-5	2	0.36	-1.7	1.3
-1.2	-0.6	4	2.2	1.5	5.5	0.83	0.17	1.6	1.3	2.6	-2.1	-12	6.8	0.51	-0.64	-4.9	-9	1.6	2.7	5.7	-6.8	-8	0.4	-1.7	0	-9.3	-1.6	-3.3	-5.2	-12	0.85	-0.44	-1.8	0.08	-7.5	-6.2	-7	-5.6	-5.9	-2.5	-1.1	-3.1	1.7	-2	1.1	-3.3	1.3	-7.1	4.3
-0.27	-1.4	0.01	-2.5	0.73	1.8	-2.9	9	-1.2	-3.1	-7.1	0.39	-4.1	4.3	-0.09	1.3	3.4	-6.2	3.9	4.4	6.5	-3.5	-5.3	1.3	-0.33	-7.5	0.87	-5.7	-4.6	-6.7	-2	0.28	-2	-3.1	-0.23	-1.3	-7	-2.2	-0.64	-7	-1.2	3.6	-3	-4.9	-7	-0.97	0.56	-3.4	0.03	0.21
-1.6	-4.9	-1.7	-6.2	-3.1	-2.8	-4.1	-3.3	-5.5	-7.7	0.25	-1.8	-0.2	-1.1	-3.4	5	0.88	2.2	2.6	4.3	5.9	-4	-1.9	7.6	-0.33	3.5	-2.5	7.4	1.2	5.9	-3.9	5.2	-3.1	3	-0.43	2.4	-4.4	-1.3	2.2	-0.05	0.79	5.8	-1.3	-0.49	2.7	-11	1.1	-6.2	9.3	-9.3
1.6	-2.2	3.8	-7.3	3.6	-4.5	2.4	-8.2	2.4	-7.2	5.1	-6.3	3	-1.4	0.06	2.6	6.9	-3.1	0.87	1.6	8	-5.2	-2	-0.62	2.1	-3.8	-2.3	6	4	3.4	0.03	-3.7	-4.5	1.3	3.6	4.9	1.8	0.02	3.7	-6.4	3	3.1	-2.1	-6	-0.92	-3	10	-7	13	-10
2.7	-0.04	1.9	-5.1	-4.9	0.19	2.7	-5.7	8.5	-0.69	15	0.98	2.5	0.39	8.4	-5	-1.9	-5.6	3.7	-8.2	3.7	-6.6	-0.2	-1.1	0.13	2.4	6.3	-6.1	2	-2.1	3.6	-3.5	-2	6.2	9.6	-1	3.3	2.8	5.7	-0.81	9.1	3.1	0.35	-1.2	-0.34	1.2	8.5	0.67	6.1	2
0.54	-0.17	0.86	1.1	-3.9	-2.4	-5.9	-5.9	6.9	2.9	3.8	7.6	-0.86	-3.3	4	0.02	1.4	-13	0.82	-4.1	-6.1	-10	2.8	8.4	2	-1.9	6.3	-9.8	-0.3	0.83	0.62	-1.1	2.8	6.7	1	1	1.5	1.7	3.8	7.5	1.4	0.07	3.5	-1.2	4.9	1.9	-0.22	-3.5	8.8	1.5
-3.9	-6.1	-5.3	-1.8	-5.4	5.6	-6.7	-4.5	-8.5	-2.9	-7.5	9.9	5.1	-0.73	-1	-6.7	-2.7	-3.2	1.7	0.31	-5.9	-0.18	-6.6	-2.5	-0.16	-8.8	-8.6	-7.9	-13	-8.1	-6.7	-8.1	-6.9	-7.4	-10	-2	-3.6	-8.8	-5.8	-12	-2.4	-0.24	-4.2	-10	-0.18	-8.4	-1.8	3.4	2.9	-0.41
4.2	-1.3	5.4	4.6	0.69	7.7	2.7	-8.2	0.99	-4.7	-0.31	-8.4	2.3	0.87	-2.1	6.7	-3.4	4.8	-5	4.6	-0.27	0.1	-8.5	-0.3	-6.5	-4.8	4.1	-2.1	-0.2	-5.5	-0.2	-1.7	0.26	-1.9	-5.5	-9.5	0.32	-3.9	-1.8	-3.8	-8.1	-1.5	-1.5	0.52	-1.3	1.1	1.7	9	5.4	5.4
6.9	9.1	4.4	9.2	3.4	2.8	-0.06	1.1	-0.16	2.4	2.4	0.89	5	-7.3	3.6	4.2	-7.3	2.4	3.2	0.28	-0.13	4.4	11	-1.2	-4.2	-1.7	-4.5	3.5	-2.8	5.9	-0.71	-0.77	2.7	-4.6	-1.7	-2.7	-6.6	2.2	-2.2	4.9	-12	0.28	-7.1	6.8	1.3	5.2	5	7	4.7	8.3
14	8.8	6.8	10	6.9	9.5	7.1	6.9	12	2.8	0.08	8.7	14	-3.2	7.3	-1.3	5.2	7.2	8.3	3.1	11	4.8	16	5.5	7.8	1.7	-4.7	1.9	-1.9	1.3	4.7	2.7	4.1	-3.2	6.8	8.7	3.2	-7.3	4.6	-0.1	3.8	-3.6	-1.4	4	7.5	4	7.6	2.6	19	2.4
4.6	-4.4	3.9	-11	7.4	-15	4	6.2	-0.65	-0.37	-4.2	-11	12	-0.79	6.1	-0.77	2.8	2.1	9.2	-4.4	7	-1.2	11	-0.91	8	2	-3.5	7.9	0.72	-3.8	-5.2	3.4	5.7	-1.5	0.63	2.8	2.1	-0.56	4.4	0.22	1.6	-4.6	6.4	5.2	3.8	0.88	-2	0.73	6.3	1.5
-1.2	-2.8	-5.8	-4.5	1.6	-4.2	-1.5	-0.33	-2.7	-4.3	-2.2	-6.7	14	4.4	5.4	-7.2	-3.6	1.4	4	2	-2.5	-2.5	12	-4.9	2.6	-3.1	7.2	3.5	6.3	-0.9	4.8	4.5	1.4	0.81	1.9	0.95	4.2	3.5	11	-0.5	4	2.1	5.1	4.8	8.1	1.6	-6.8	13	-1.6	10
1.5	8.8	1.7	8.9	-2.5	6.6	5.7	4.4	-1.8	3.6	0.76	17	5.2	6.6	1.8	1.1	3.6	-3.6	7	-0.06	0.13	8.2	4.7	-1.1	-1.8	-2.1	4.1	-0.22	0.58	-5.2	0.33	-1.8	-3.1	0.49	-0.09	6.2	1	-0.71	-7	2.1	0.58	-0.7	-6.7	2.5	-6	4.7	-3	15	3.9	14
2.2	1.7	3.5	7	0.49	8.6	7.2	7.6	6.2	-1.3	2	11	-1.8	2.2	5.4	-3.3	13	-2.7	9.6	-3.3	2.5	1.7	-1.2	3.6	0.6	-1.5	8.8	0.5	10	-2.8	2	-4.2	4.3	-1.3	3.2	-1.2	4.4	-0.05	2.2	-4.6	9.8	-3.1	-2.4	-0.78	-1.2	-3.8	0.1	-0.58	0.32	5.1
4.6	-2.9	-4	-7.9	7.4	3.1	2	-3.9	-2.8	-1.4	-9.9	-9.4	-17	11	-4.3	2	-4.7	5.7	0.57	4.7	-0.02	-2.9	-2.4	3.9	3.6	5.2	2.5	0.17	-0.76	6.2	3.1	1.6	1.4	0.65	0.29	0.42	4	3.3	0.31	2.2	1.5	-0.54	1.6	7.1	4.3	4.7	-0.46	2	-0.34	5.3
-5.4	5.5	-0.76	5.5	-1.1	-1.8	-8.6	-5.6	-6.3	4.1	1.6	10	-3.8	4.2	3.6	-2.2	3.5	12	1.7	0.76	-6	-2.3	-3.9	-3.7	1.7	4	4.8	-6.2	-3.8	0.6	-0.45	-4.5	-4.5	6.4	3.3	9.8	-2.4	-3.5	-5.8	4.4	-1.1	-0.31	0.64	4.7	-1.6	5	-3.6	-0.81	-6.6	5.2
-5.7	-0.06	0.72	5.2	0.59	-3.5	-7.8	-1.6	0.91	-1.6	-6.7	7.5	-6.6	-0.15	1.6	-3.4	1.7	-1.1	-0.79	-6.6	-3.6	-1.8	-1.1	-14	1.4	-1.9	0.31	-5.7	2.2	-0.43	1.1	-9.2	-3.4	3.9	-0.5	2.6	-1.1	-0.93	-0.25	-0.7	-0.34	-5.9	2.1	-6.9	3.1	-2.8	-0.66	5.1	1.1	1.9
-2	-1.1	-0.25	-1.3	7.7	-3.6	-6.6	-12	-5.1	-4.7	-14	-10	0.12	9.2	1.7	1.7	-1.7	-4.8	4.2	-8.5	-0.22	-3.3	7.5	-5.5	-2.1	0.63	-0.99	-2.1	-2.4	1.1	3.3	2	0.03	0.52	4.1	-3.2	-0.18	-3.4	1.3	-1.2	-4.1	-15	2.4	-1.3	1	0.39	-3.7	1.2	-2.2	-1.3
-4.3	3.2	-4.5	-1.5	1.3	-4.1	-0.98	-7.9	6.2	5.3	-3.8	4.5	13	-7.9	3	0.94	7.9	5.5	2.1	3.4	4.6	3.1	10	-2.9	4.5	-8.3	2.7	-0.51	3.4	-3.6	2.5	7.5	-0.06	7	4.6	-6	5.2	-1.1	-0.9	6.2	7	-7.6	0.69	-3.3	4.2	-0.97	-3	3.9	4.2	3.5
-3.2	2	-5	4.7	-7.5	4.6	-0.76	-3.5	0.36	3.7	-4.1	2.6	7.5	1.1	-4	6.2	1.2	14	-2.8	1.3	7.9	16	9.7	0.76	5	-4.6	-5.5	-7.1	0.39	-4.8	0.36	-3.2	-8.3	2.3	-7.2	0.51	0.45	-6.3	1.6	9.3	7.3	4.6	-0.47	0.07	-0.65	2.5	4.9	7.2	9.5	7.3
8.9	5.7	0.07	4.5	-6.7	2.5	-1.2	-1.4	4.6	3.2	-8.9	-6.7	-6.5	0.19	4.5	9.1	-8.3	7.8	-6.6	7.3	-2.7	2.1	6	-1.4	4.5	3.2	-5.6	-1.9	-4.7	-6.5	6.2	-2.9	-4.8	0.45	-3.2	-1	-2.5	-4.7	7.2	-1.2	1	0.62	3.8	4.5	2.9	1	-1.9	6.1	8	3.1
4.4	6.3	0.28	9.5	-5.7	1.8	1.8	1.4	1.6	9.7	-4.9	1.4	-0.65	3.8	3.9	11	5	-7.2	2.6	11	7.5	4.7	3.2	1.8	-1.2	11	-1.8	1.4	-4.7	3.3	2.1	14	9	7.2	5.4	5.7	3.9	2.6	6.5	4.8	-3.6	7.3	1.5	7.3	-0.61	8.5	-5.2	8.3	-2.4	2.8
1.4	0.98	9	-3.7	2.7	-6.7	-0.63	-0.11	3.2	7.7	4.4	-5.9	15	4.4	4.4	14	6.3	5.1	5.3	8.9	4.8	17	5.9	1.2	-1.9	11	7	9.9	1.1	13	4.1	11	3.7	8.1	-3.4	6.2	0.29	7.2	10	20	-6.4	1.4	-3.9	6.6	-0.59	5.9	13	2.2	5.6	-7.1
-6.9	-6	-1.1	-2.8	-3.5	2.7	-0.67	-8.2	3.3	6.5	-10	6.3	2.7	12	2.7	11	1.3	3	0.45	0.7	-4.1	5	-0.63	1.8	-2.1	-3.7	1.8	-11	1.8	-2.8	9.3	-4.4	0.33	-4.6	-0.9	-7.5	-0.86	-4.4	-1.4	-1.8	7.6	-8.6	-5	-1.5	7	-1.2	6.6	1.7	1.1	-3.4
1.7	-4.8	1.2	-3.7	4.5	1.3	1.6	0.58	3.3	1.9	1.2	-2.1	2.5	9.6	2.7	5.8	0.04	6.5	1.7	4.7	-6.6	7.5	-3.7	9.1	-1.1	-3.7	1.4	-6.9	2.8	-2.6	4.5	-0.53	1.8	-7.7	-0.12	-10	-2.1	-0.92	5.1	-0.08	2.2	0.35	1.8	-7.3	7.3	-6.2	-3.2	-3.1	-6.3	-2.9
6.1	-2.3	9.9	-0.8	6.3	5.5	2.4	-2.3	6.5	-1.4	0.91	-5.5	2.7	9.8	-2.1	3.5	-5.6	2.2	-3.5	5.7	-3.4	-2.5	-0.81	7.5	-1.1	6.3	1.9	5.5	5.3	-0.53	0.99	-1.8	5.3	-2.6	5.1	-8.1	-0.19	-3.3	3.2	1.3	1.5	-0.19	-1.1	-4.8	-5	0.6	7	-3.8	2.1	2.5
4.2	6.1	0.79	-1	2.1	3.8	1	6.3	2.9	-0.06	-10	-6.9	-9.7	15	-0.61	9.2	-0.86	4.8	2	8.3	2.8	10	-4.8	9.5	3	1	2.8	12	0.5	6.8	0.49	3.1	-1.5	9.7	-1	10	2	8	2.7	4.9	-3.4	9	4.5	3.8	3.2	8.1	5.3	-0.07	5.2	-1.5
9.5	9.8	8.2	7.6	5	16	4.3	5	1.9	7.4	9.2	16	-4.3	3.7	3.3	7.8	14	7.5	2.7	0.9	5.7	6.2	9.1	0.68	3.1	4.8	0.35	2.4	1.7	1.7	-1.1	2.1	1.8	7.2	5.1	-1.1	4.8	11	-1.9	1.9	12	-1.3	7.4	9.4	15	5.3	6.2	11	13	13
5.9	3	5	3.2	6.3	0.09	5.1	-0.53	-2.1	-3.5	4	14	-1.1	1.2	-1.2	5.1	1.1	2.5	2.6	4.2	3.2	6.7	8.6	2	0	-1.4	8.6	0.87	7.3	1.4	-4.3	-4.8	1.6	1.2	4.1	-11	1.5	-2.2	-3.2	0.9	12	-12	0.09	0.47	4.3	-0.79	-2	6.9	3.8	15
-3.1	-2.5	-6.1	-3.5	-7.5	-7	-4.2	1.2	-4.6	-1.6	-12	-8.5	-8.2	0.28	0.52	-0.7	-3.3	-0.7	-1.8	-0.7	-1.2	-4	-11	0.96	-1.3	-2.2	-2.1	-0.67	3	-3.7	-3.7	0.04	-6.6	-5.8	4.8	-3.9	-4.3	-2.2	0.75	4.1	2.9	-6.8	0.06	-4.5	-0.87	-0.08	-7.8	-9.8	-0.44	-5.4
-2.5	-0.74	1.6	0.19	-2.7	2.4	2.6	-5.3	0.09	-3.8	-0.03	1.7	0.91	-2.6	-2.4	-0.55	0.34	3.2	-2.6	1.2	-2.9	-3.1	1.7	-0.98	-0.61	0.99	-6	3	-2.1	-0.93	-6.7	-4.5	-6	-1.8	0.43	-3.7	0.15	-6.1	-6.4	-3.7	-0.56	-5.2	-4.6	-5.5	-2.5	-9.4	1.5	2.2	6	7.9
2.3	1.7	3.6	2.6	-0.19	-2	6.7	1.8	6.5	-1.6	3.5	1.6	6.9	-0.75	1.5	8.5	-4.6	7.2	4.1	4.5	-4.6	0.67	10	12	-2	1.4	-6.5	11	-2.5	5.9	-2.1	11	4	5.1	-5.3	-4.3	2.4	2.4	-1.5	3.9	-2.1	-4.5	5.7	6.3	2	8.4	8	6.5	12	11
3.1	3.5	4.3	5	3.1	-0.37	3.9	4.1	-1.2	2.4	-6.9	0.94	3.2	0.16	1.6	11	-6.1	8.7	5.6	8.3	-11	14	-1.6	8.5	-0.91	1.4	1.5	12	-0.33	7	3.2	9.6	-2.4	-1.9	-5.9	1.8	-2.5	8.1	5	2.1	7	4.6	0.23	1.9	-1.7	8	-7.8	1.4	-1.1	13
-4.6	6.1	-9.9	8.1	1.1	4.3	-4.8	8.7	-5.9	5.8	-2.8	6.9	-3.5	1.8	9.2	8.8	7.8	3.4	-1.9	4.1	1.6	5.5	6.1	-0.65	-3.5	6.1	-4.3	-1.5	2.3	4	1.7	1.5	-4.7	5.6	6.2	4.9	-3.3	5.3	-8.9	-3.3	3.5	2.1	-8.3	5.1	-12	5.1	-2.6	-1.1	-4	1.4
-3.8	0.04	-6.5	-8	-0.84	-20	-3.3	13	4.9	3.6	0.99	-14	1.8	-2.3	4.9	8.4	-3.6	-3.7	-1.6	5	10	4.8	4.2	-2.2	-3.7	13	-10	3.4	2.4	1.8	-7.3	1.5	5	8.4	3.8	6.2	-3.3	6.4	-0.87	-5	2	4.9	2.8	8.7	1.9	7	6.2	-5.8	-8.6	-3
-0.49	-2.7	-5.6	-0.67	-13	-11	0.26	-4.8	4.8	3	-3	-12	4.5	-7.3	7.8	5.4	6.6	2.6	0.53	-0.57	5.4	8.1	6.6	5.5	-2.3	7.5	2	9.6	8.8	1.8	1.9	6	0.39	11	3.9	1.2	5.7	1.5	11	-1.1	5.5	-0.31	1.3	4.5	-6.3	5.5	6.3	-1.4	-2.2	0.1
-5	8.3	-6.2	10	-4.1	9	-8.2	-1.4	-6.2	-1.7	-4.2	-3	-6.5	2.1	4.3	4.4	7.9	3.7	-5.7	9.7	-4	4.1	6.6	6.5	1.1	12	-3.9	2.9	-0.6	-1.1	-4.6	1.2	0.19	5.9	0.16	3.9	-2.1	-0.85	0.1	5.9	-1.6	3.6	-6.4	6.2	-5.4	7	-1.1	1.4	7.5	6.7
-6	-2.2	-9.4	1.4	-4.2	7.1	-5.4	-1.9	-3.2	-3.4	-8.1	-0.74	-1.2	5.2	-0.66	2.8	7.5	-3.5	-2.7	5.8	1.6	0.51	-4.5	11	5.4	3.6	-0.26	2.4	0.83	-0.82	-1.1	8.2	-2.2	-2.7	0.56	3	1.5	4.8	-10	5.3	4.3	5.1	-1.8	4.7	-8.5	7.5	3.1	-5.3	4.4	1
3.1	2.3	-0.22	-6.2	-4.8	4.1	0.95	-5.3	2.7	3.5	3.1	-4.3	0.79	3.6	-2.6	-7.8	-2.4	-4.7	-1.1	-1.2	-0.08	-7	-6.5	9.4	4	9	2.2	0.43	4.2	3.6	-2.2	0.08	-1.1	3.5	-0.06	3.2	1.1	5.4	-8.5	-8.7	-6.4	7.5	-6	7.7	-8	9.6	2.2	-4.1	0.8	1.9
-0.79	-6.5	-5	-1.4	-9	3.7	-0.9	-1.4	-3.8	3.6	-9.5	10	-3.4	0.3	-8.1	-8.2	-2.4	-8.1	-10	-15	-5.5	-5.1	-9.2	-0.49	3.4	7.4	-4.8	-5.5	-4.5	-4.1	-1.7	-1.5	-6	6.6	-1.5	1.1	-1.4	5.7	-1.6	-6.3	-4.2	4.4	1	2.6	-3.7	0.44	2.7	11	-0.95	10
-1.6	-3.4	-5.1	-1.8	0.69	4.7	0.36	1	-0.46	6.8	3.6	0.05	-8.1	1	-4	-6.7	2.9	-10	-4.4	1.3	-7.6	-4.6	-2.5	-1.5	4.8	4.2	-4.5	-5.3	-7.6	-4.1	-6.4	-1.4	-5	-1	-1.7	4.6	-0.56	4.5	-2.8	-4	-7.2	-1.9	2.1	4.2	-3.1	-3.4	-0.21	-4.4	-6.1	3.7
-2.5	-2.6	2.2	-4.8	3.1	-4.2	5.4	1.2	-1.9	2.3	12	-13	2.3	-14	-3.3	-12	-4.4	-3.3	0.09	-8.3	-6.7	3	-0.65	-7.2	-1.7	3.2	-4.5	2.9	0.21	5.9	-6.7	-2.7	-7.8	-0.81	-7.3	4.2	-7	2.8	-9.2	0.78	-7.7	-1.4	-1.4	4.6	-3.5	-1.6	-2.6	-4.7	-9.7	6.8
-4.7	-3.6	1.3	-8.6	2.4	7.5	2.7	0.82	9	2.4	-4.7	-2.4	-9.3	1.1	1.1	-8	0.01	1.4	-2.9	-7.2	3.2	-4	-1.3	-3.4	-3.2	2.4	-0.61	7.8	-5.5	-1.7	8.1	-1.6	4.8	-1	-4.2	7.8	-5.9	1.1	7.1	-9.3	3.7	2.3	-0.5	-1.7	-0.56	-3.6	-0.57	-5.5	-2.1	0.98
1	6.1	2.7	-1.5	15	2.2	6.7	0.08	2.9	4.9	5.8	7.5	3.8	0.97	5.9	4.6	3.9	7.4	2.1	-0.16	4	3.3	2.7	6.3	0.41	2	4.3	5.3	0.16	-4.6	6.1	-4.8	3.3	0.87	-1.9	1.9	0.46	3.8	0.31	-1.4	-0.62	2.8	1.9	5.1	2.2	3	2.4	3.6	-0.02	4.1
13	-6.8	2.4	-1.7	-1.9	0.71	15	-0.62	20	-6	4.7	-2.5	11	0.93	15	-2.4	15	-5.4	2.6	-4.8	15	-11	4.7	-6.3	12	-3.7	8.8	0.16	9.5	-5	6.7	-6.4	8.4	-7.2	5.4	-3	11	-4.9	12	-0.05	12	-7.4	17	-4	9.3	-1.1	1.5	0.97	1.5	-0.28
8.3	-6	0.09	-9.6	3.4	-8.2	11	-2.8	10	-5.7	-2.1	-6	-18	2.4	3.7	-10	-8.2	-2.7	-2.3	-5.9	9.4	-9	-17	-1.9	20	0.11	1.9	-2.4	7.8	-0.48	5.8	-1.2	3.7	-3.3	9.5	-0.54	6.8	-0.26	6.7	-0.9	9	1.8	15	-2.4	0.93	-3.4	-1.1	-1.1	6.5	-10
4.2	1.1	5.2	-1.4	1.1	-1.6	17	-1.8	8.7	-2.2	22	8	5	-3.5	12	-7.9	11	1.9	9.8	-6.8	13	-7.7	9.8	2.3	19	2.5	20	-0.89	6.5	-0.94	19	1.5	10	-1.5	0.61	2.7	18	-0.89	0.27	3.6	9	-1.8	13	2.4	14	-3.9	-1.3	1.8	7.9	1.2
9.7	-6.3	8.6	-3.8	2.5	-6.9	9.7	2.8	9.9	5.4	17	3	2.4	-12	7.3	-5	1.1	-1.8	5.7	4.5	5.2	-1.7	0.26	-4.6	2.1	-1.5	16	0.41	0.43	2	11	2.4	-1.8	-2.5	2.1	2.9	6.4	-0.75	8	0.08	-0.62	2.1	4	-6.3	8.8	-7.7	5.7	3.9	15	6.2
-2	-2.6	-0.71	-9	1.2	-7.9	1.1	5.4	-0.11	1.2	5.8	-12	-0.57	2.6	-3.1	-2	-2	-6.3	-5.6	5.5	-7.2	-2	-9	-2.1	-3.8	-0.73	1.2	-0.95	-7.2	-6.7	5.1	2.1	-2.6	-9	-4.5	5.5	-1.1	-0.89	-7.4	-1.2	-4.7	1	-0.92	-5.7	0.69	-5.1	-0.5	1.4	-7.7	7
-5.7	2.8	-0.08	-1.7	-2.1	-0.03	-3.6	2.8	0.39	-2.5	18	5.6	-10	3.2	-0.11	-6.6	1.4	0.5	-1.6	3.4	2.2	-0.12	-6.5	-3.6	1.1	1.5	-8.1	-1.1	-2.3	1.6	-4.8	-4.6	-0.8	-4.5	-2.1	0.12	0.8	-2	-4.6	5.6	-2.9	-0.87	3.1	-2.5	-1.3	-0.76	0.98	-3.7	-11	4.5
2.3	7.4	4.9	3.4	-2.2	7	1.3	2.3	1.3	-0.15	3.3	7.6	6.6	-1.1	-1.6	-4	0.52	8.5	2.4	1.7	-2.7	2	-0.69	-1.8	5.1	2.9	2.5	3.5	2.1	1.5	-9.1	-2.1	-0.29	3.1	0.11	2.6	4.3	1.5	2.9	-3	0.98	1.2	3	0.67	2.1	0.96	4.1	-3.2	3.7	0.08
10	2.6	6.7	-1	4.5	-5.3	11	-4.8	-0.57	1.7	-0.36	-7.3	6.6	-0.25	5.6	1.1	-2.8	-6.3	4.3	4.2	2.6	-13	2.4	-4.6	4.9	3.1	5.8	6.2	9.8	-0.62	6.7	8.8	1.3	13	4.4	-4.2	8.2	5	6.2	-2	9.1	2.8	3.7	5.2	9.4	5.1	-1	-7.4	-2.2	-14
7	3.9	6	7.4	4.5	3.8	7.1	9	3.1	5.4	6.5	4.4	2.4	-7.6	2.2	-6	-1.3	-1	3	-11	-4.5	2.9	1.2	-2.5	2.3	0.72	0.9	4.7	-1.7	2.9	4.9	8.3	0.97	8.5	1.6	-7.9	4.4	1	4.9	4.6	3.5	2.8	4.4	2.6	-0.56	3.9	1.5	0.32	1.5	-5.2
-0.25	2.9	-3.5	2.3	0.12	-2	1.2	11	4.3	-5.6	2.4	3.6	-3.4	-1.6	4.6	-1.9	2.1	9.4	1.7	-9.6	-6.5	11	-0.72	0.26	-2.3	-1.7	0.27	-1.9	-0.94	-0.91	0.3	-1.4	-3.8	2.4	3.9	7.7	-1.8	2.1	-5.5	-2.6	2.8	4.6	-6.5	-1.7	-2.4	3.4	1	-2.9	-4.7	-8.5
0.06	-2.3	-2.6	-3	-2.7	0.39	-6	3.2	5.7	-3.1	1.9	5	5.1	-10	0.18	3.4	-3.6	3.7	-2	-1.2	-0.64	4.6	-0.06	-11	-6.5	-10	-0.92	0.13	0.44	-3.5	-0.28	-2.5	-2.8	-2.8	3.6	-1.4	-6.1	-4.8	-0.19	-1.1	-4.8	-2.8	0.01	-4.2	4	0.38	1.1	-2.7	-0.12	-6.1
0.22	-4	3.7	-4.4	1.2	-1.6	4.9	-2.4	0.44	0.11	11	4.2	12	-5.5	-0.14	2.3	-0.58	-0.81	0.02	-1.5	-0.42	5.3	6.3	0.23	-3.7	-6.8	-0.49	-6.1	-3.1	-5.1	-2.9	-5.7	0.2	-4	3.5	-7.5	-5.9	-5.3	4.1	4.8	-2.3	-0.7	1.8	-1.1	5.6	-2.1	0.19	-3.1	-2.4	-6.3
-7.3	-1.6	0.38	1.6	1.9	-7.2	3.2	-4.6	-6.6	4.4	3	-5.2	3	-8.5	-5.9	4.4	7.5	-1.5	0.44	1.5	1.2	1.8	1	-2.1	-1.7	-5.9	-8.7	2.8	0.94	3.1	-0.89	5.6	0.66	-0.88	5.9	-2.5	-0.67	-3.7	-2.2	15	8	-6.3	-1.9	-2.6	0.51	-3.9	-1.8	2.5	-4.7	0.69
-9	9.7	-7	8.1	2.6	8.2	-2.9	4.3	-2	6.8	2.3	6	-7.5	-6.5	-7.3	8.4	0.94	5.6	-8.2	1.2	-2.6	5.7	-2.7	-1.8	-3.3	-7.6	0.29	-10	1	0.71	-2.2	-1.5	0.37	0.28	1	4.9	-2.1	2.9	-5.2	6.3	-2.3	-0.61	-0.94	-0.97	0.19	-6.6	-7.6	2.4	-15	2.4
-11	5.3	-8.9	0.93	-1.4	4.1	-0.79	4.2	-11	8.4	-15	5	-2.5	2.1	-4.5	4.2	-11	1.2	-5.6	-1	-5.3	7	-1.1	4.9	-7.4	-2.9	0.33	-2.9	-2.6	7.2	0.33	0.4	1.8	-2	-4.2	5.2	-7.7	3.7	0.08	4.6	-7.2	1.2	-9.5	2.7	-6.5	-0.5	-9.8	-1.4	-5.5	9.2
-1.2	-12	-4.5	-8.9	-7.6	-13	4.8	-4.3	1.7	-8	3	-11	-1.4	6.5	3.9	-3.8	-2.9	-12	1.4	-1.2	-0.8	-7.1	-3.3	-4.9	-5.2	-3.3	0.99	1.5	5.1	2	8.3	-6.1	5.1	-2.2	1.4	0.86	-2.4	4.1	-1.6	3	-4.8	-6.5	-6.2	-4.8	-6.9	1.8	1.9	-4.8	3.2	-1.6
8.3	-8	6.5	-4.2	4.8	-0.79	-2.9	-7.8	2.1	-14	0.64	-9.7	6.1	6.4	4.2	-1.2	5.5	-7.9	2.8	3.1	6.7	-11	-3.7	-1.2	-0.93	0.08	-0.81	-0.57	0.45	0.76	-3.2	3.7	7.8	-4.3	-5.9	-3.2	1.2	0.01	-1.8	1.7	1.2	5	1.8	-2.1	7.2	-1.6	1.9	4.3	4.9	0.35
1.4	2.6	3.4	-2.1	1.6	-2.9	-2	-2.6	1.7	-1.6	7	-1.6	-0.67	6.3	0.42	-3	-0.37	2.7	7	4.7	2.3	-1.1	-7.8	2.6	4.5	3.2	4.7	2.8	5.1	-1.7	3.7	0.14	-0.18	-7.1	3	-1.6	1.4	3.4	-3.1	3.8	-1.7	0.18	1.5	4	0.43	0.85	1	6.1	-1.4	-0.41
-3.5	-1.2	-7.9	1.9	0.18	-0.63	6	1.2	-6.3	-3.3	-3.9	9.5	1.4	3.8	-7.6	-5.6	-6.3	-3	-3.5	-6.5	-0.66	1.2	0.64	2.1	9.4	1.7	-0.09	-0.02	2.4	-3	-0.68	10	1.6	0.34	3.5	5.9	1.8	6.1	1.1	5.2	0.62	7.6	2.2	-5	0.31	-2.5	-0.97	3.5	-8.9	-0.26
-0.99	11	1.5	4.3	3.1	-2	1.1	6.7	-4.4	5.3	14	5.9	-0.09	2.9	-6.7	-2.8	-5	-6.3	-9.1	-4.2	-4	-4.6	-8.4	7.8	-2.2	-1.1	-5.3	-6.7	-4.7	-0.34	-10	0.24	-1.7	0.43	3.1	8.3	2.2	5.4	-2.4	-0.4	-0.1	11	-2	-6.5	-4.9	-8.7	1	3.5	-9.7	-0.92
-2.8	3.9	-6.6	1.6	0.51	3.9	-7.3	5.1	-0.65	5	-5.7	10	2.8	5	0.32	-3.3	2	5.5	-3.5	2	-4.1	4.5	-6.3	11	-4.8	-4.3	-13	-5.1	-8.6	-4.7	-9.3	-4.4	0.79	-2.7	0.58	-2.1	-1.8	-1.1	-7.2	-1.1	2.9	1.6	-7.7	1.8	-9.3	1.1	-1.8	1.4	-9.9	1.5
-4.2	1.8	-5.9	2.1	-2.9	-0.65	-5.8	4.2	-8.1	-6.7	-13	15	3.6	0.49	-3.1	7.4	-1.2	4.3	1.3	0.25	-9.9	8.1	7.6	6.3	-9.2	-2.9	-8.7	0.89	-9.9	-7.5	-6.3	-3.9	1.2	-4.6	-3.3	-3.3	-1	1.1	-3	2.7	-0.36	-1.5	-4	-0.29	-4.6	-2.6	-5.3	3.4	-9.1	6.9
-5.3	0.42	2.4	-0.99	-1.3	-2.5	-0.98	-2	-6.4	-0.08	3.1	11	6.9	-3.8	-6.6	-1.4	-6.3	2.6	4.8	-4.7	-1.2	4.9	4.2	2.5	-9.2	2.1	-3.4	3.2	-14	2.2	-7	2.7	-7	-2.5	-11	-3.9	-2.3	-6.2	-6.4	7.4	-8.8	6	-3.4	-9.8	-1.2	-3	1.6	0.66	1.2	-5.1
-2	-0.94	-6	0.79	-0.64	-4.6	5.4	-4.8	-5.9	0.66	6.9	-11	-8.8	-2.1	-6.6	-9.6	-0.8	-7.4	-4	-6.4	8.2	-1.2	-6.5	-11	-2.5	-1.7	0.1	-0.85	-2.6	4.5	-0.98	5	1.6	-4.1	-3.6	-9.1	-0.31	-5.7	0.78	12	-1.4	-5.8	2.9	-6.1	0.97	-5.8	1.1	-0.35	-4.6	-7.4
1.4	-6.9	-4.5	-1.1	-8.1	-5	-0.15	-14	9.2	-9	-5.4	-1	-3	3.4	-4.8	-12	-13	-5.1	-7.6	-5.8	-11	-9.3	-3.1	-2.1	-2	-9.3	0.11	-8.9	-1.1	-4.3	1.6	-9.1	2.6	-6.8	-6.8	-9.1	2	-3.7	-1.6	-3.3	-7.8	-0.57	6.4	-8.9	3.1	-8.1	-2.1	-3.3	-6.2	-11
3.8	-5.2	0.61	-4.3	4.9	-2.1	0.75	-6.3	2.5	-8.8	-8.4	2.1	-5.2	-8.2	-0.03	-16	-5.1	-4.9	7	-11	-1.8	-6.8	0.76	0.51	5	-1.2	3.5	-13	1	-5.3	3.3	-8.7	5.1	-9.4	-2.3	0.32	6.7	-4.9	-3.9	-9.1	-4.7	0.96	8.6	-7.7	0.46	-7.9	-7	0.41	-5.8	-9.8
-1.8	1.6	7.2	2.5	9.2	-4.9	-0.22	-6.4	-0.65	-2.9	6.4	-9.8	5.2	1.6	3.3	-17	0.85	-7.8	8.4	-2	0.57	-9.1	1.6	1.4	-1.9	6	2.1	-4.5	-0.79	3	3.8	-2	-2.1	-0.39	-3.5	8.1	1.6	-1.1	-0.67	-0.06	-0.83	3.9	0.69	1.2	6.6	-0.99	5.5	3.4	-1.3	2.6
-7.5	-6	-4	-0.36	-2.7	-2.5	-7.9	-6.5	-2.7	0.22	6.1	-4.2	8.8	-0.94	3.6	-11	5.8	-0.72	0.15	-9.1	5.4	-3.3	4.6	1.6	-0.19	-0.82	0.15	-3.7	-2.7	3.2	2.2	-5.2	4.2	-1.1	3.7	8.4	-1.8	-2.8	-4.6	0.3	-0.76	4.8	0.15	-6.7	2.1	-2.5	-1.5	-3.1	0.26	-6.5
-5.6	-0.29	-10	-6.2	-8.3	3.6	-11	-4.8	-10	4.1	-11	-11	6.2	-4.8	-5.5	-4.4	-4.8	2.9	2.6	-11	-3.1	-4.7	-7.1	-3.4	2.6	-12	1.4	-14	3.8	-6.7	3.5	-8.7	-5.8	2.2	8.8	0.55	2.7	-8.7	6.3	-10	5.1	-1.3	-2.1	-0.7	3.8	0.52	-1.8	-1.2	-1.1	-9.6
0.55	2.3	1.4	0.91	-1.7	-6.8	-10	1.1	-9.2	1.8	1.1	-14	9.7	-15	0.38	-3.7	-2.8	1.9	-4.4	-6.1	-7.2	2.6	-4.6	-9.3	-2.7	-9.2	0.1	-5.7	3.3	2.3	3.9	1.3	-3	-2	7.1	-0.94	4.6	-6.5	-1.1	-1.5	0.14	-2.1	0.76	-7	1.3	5	6	0.11	6.3	-8.2
2.1	-2.2	0.3	0.25	-5.1	0.63	-0.88	-9.5	-4.8	1.3	5.5	-8.9	2.8	-7.4	-1.8	-8.2	-6.2	3.8	-1.2	-1.2	-11	1.7	12	0.83	1.9	0.4	-0.88	2.3	4.6	5.7	-0.7	-0.98	1.8	-3.6	-2.2	-3.4	5	-3.6	-1.6	-8.8	-2.2	0.91	4.7	1.3	-1.2	3.7	8.1	-2.1	10	-1.2
-5.3	0.12	-11	-3.5	-10	-1.2	-0.77	1.5	-8.1	5.1	-14	-2.4	-0.42	4.8	-3.2	0.73	-3	-2.9	-7.7	-1.3	-3.1	11	-4.9	1.2	0.51	5.7	-8.6	-2.5	-2.6	3.9	-10	-4.3	-1.2	2.4	-4.5	-2.4	-1	4.7	-5.1	3.6	2.6	-1.5	1.4	9	-2	-3.8	1.1	-5.8	4.7	-8.8
-5.7	2.2	0.06	1.5	0.91	-3.7	-2.1	6.9	-5.3	-0.54	3.6	9.4	-1.4	-2	-6.7	14	5.3	3.2	-8.9	6.3	2.3	11	-1.4	7.2	-5.3	-4.5	4.5	1.8	4.9	1.4	1.5	3	-3.3	3.6	-5.6	-1.8	-3.4	-2	1	6.2	-3.6	-5	-8.2	0.3	-5.6	-2.2	2.7	0.49	4.2	0.89
2.6	-4.5	4	-1.1	0.9	2	6.4	-1.9	1.9	-1.1	10	-5.3	-2.5	-3.1	-9.3	1.2	-12	0.81	-7.4	5.8	-4.7	-0.75	-1.5	-4.3	-8	-0.65	2.1	3.3	-6.2	1.7	0.8	1.2	-4.3	-3.3	-12	6.2	-5.1	0.17	-3.5	6.4	-12	3.4	-5.4	-1.1	-6.5	1.1	0.48	-3.8	-5.4	-3.6
3.7	-11	0.4	-3	-3.7	-0.48	-1.8	1.7	0.72	-2.3	4.1	-3.1	-5.3	-11	-3.6	-2.1	-12	8	-6.7	1.5	-8.3	-0.4	-0.66	-2.2	-9.7	2.1	-3.9	10	-7.5	3.2	-4.3	3.6	1.8	1.2	-5.6	5.7	-0.66	-0.33	-3.8	8.5	-1.2	8.2	-6	0	-6.2	-2.4	-8.1	-1.2	-9.2	-1.3
-3.9	-1.4	-0.99	2.4	-6.4	8.5	-5.6	1	-5.5	-0.18	-15	4.8	-0.6	1.7	-1.2	4.8	-7.7	1.1	3.4	1.4	-4.3	-3.3	2.4	-2.6	-3	-1.7	1.3	-1.5	-3.7	4.2	-0.71	-0.11	-0.56	4.3	-8.1	0.59	-2.6	0.52	1.2	3.8	-4.3	3.9	-4	3.6	-6.7	2.5	-4.5	2.5	-4.6	2.6
-1.1	12	2.8	9.6	1.6	5.3	-4.3	4	-2.3	5.7	2	3.3	1.5	7.7	-4.1	4	0.77	0.9	2.5	-6.6	5.3	-0.01	4.3	-1.7	-0.64	5.1	1.1	0.98	-4.6	5.6	-1.6	-0.07	-2.4	2.3	-3.9	2.5	2.1	3.4	-0.86	-4	-5.8	5.3	0.59	2.5	-7.7	-0.78	3.3	-1.1	7	1
0.78	5.9	2.2	4.6	-1.1	0.98	-2.6	-1.1	0.66	2.1	-0.8	-4.3	8.8	-5.2	-3.2	1.1	3.3	15	2	14	-0.66	6.2	2.1	-0.55	-3.1	12	-7.4	2.5	-3	2.4	0.8	6.8	-0.2	2.7	-3.7	9.6	-0.73	13	-0.94	3.8	-3	14	0.23	7.2	-3.2	9.2	1.2	1.5	1.1	13
-4.5	-3.5	-6.4	2.6	-7.3	2.3	-2.9	0.72	-5.9	6.5	-18	4.5	5.8	-4.1	-2.4	0.12	5.1	-0.95	5	3.9	-0.17	8.2	-4.3	7.4	-0.06	7.6	0.95	-0.65	-0.01	4.1	-0.77	7	-2.6	0.74	2.8	10	-4	8.9	5	-1.9	-2.9	17	-5.9	5.2	-1.1	5.2	4.3	-1.6	5	1.7
2.6	-1.2	2	-4.9	-3.5	-2	5.8	4.8	0.27	1.7	3.5	-9.2	-7.1	6.7	2.1	3.5	-2.6	9.4	-0.28	8.5	0.63	5.8	-10	7.9	4	-0.01	6.4	-4.4	2.1	-0.56	2	-4.2	-2.4	-5.3	2.7	6.2	4.5	-5	5.2	-5.4	0.45	12	3.4	2.9	-1.9	-0.17	3	-6.1	1.8	-11
5.8	-2.5	4.9	-2.1	5.7	-7.6	0.84	3	-2.2	-3.9	11	-5	-3.6	4	6	-4.7	-5.2	-0.81	4.2	-6.9	-8.2	-7.2	-3.3	-7.4	-2.2	-13	0.94	-6.1	-3	3	-6.2	-5.2	3.9	-8.7	-0.1	0.39	-1.5	-4.1	-3.1	-2.2	-4.7	1.1	5.4	-11	2	-2.8	2	-7.6	-4	-7.4
3.6	0.18	-5.3	3.7	-8.9	9.8	-3.7	0.91	0.75	-1.2	-8.6	4	4.6	5.2	4.1	-4.5	8.6	2.3	8.5	-7.1	6.6	-5.2	-3.4	0.28	0.66	-9.2	4.2	-0.79	5.2	-4.9	1.2	-1.1	4.2	-3.7	3.3	-8.4	2.8	-5.2	6.2	-7.3	5.6	-1.9	0.4	-7.4	0.28	-7	-0.67	7.2	-0.35	-2.6
0.61	-0.03	5.5	5.3	0.71	5.1	-3.8	2.4	7.2	2	7.7	5.3	5.1	-2.2	4.5	1.5	3.5	-6.7	5.2	3.9	3.7	-3.8	2	3.8	5.2	-2.6	2.5	-2.7	6.1	-1.9	0.41	1.2	6.3	-2.5	5.5	1.5	5.1	-3	1.3	-0.1	1.8	-1.5	6.1	-3.7	2.7	-2.8	1.9	3.9	3.5	4.2
7.1	-3.2	5.9	-4.8	4.5	-4.5	1.5	-0.17	5.4	-1.2	6.7	-3.9	-8.4	-0.97	-2.4	-3.5	-7.6	-1.5	-6.6	-1.5	-9.3	-3.9	0.39	-8.7	-4.5	3	6.1	-1.6	2.8	-0.7	0.76	-4.2	8.1	8.1	0.31	-1.1	-2.7	-0.78	-1.6	-2.7	-11	-5	4.9	5.1	1.2	1.9	4	-3.3	2.5	-4
0.55	-1.9	-0.9	-9.6	1.1	-2.7	2.5	-6.5	-2.4	-2.4	-1.5	-7.2	-8	-0.03	-1.6	-3.8	-7.4	4.2	-2.9	4.5	-6.3	-1.1	-1.4	-5.2	-1.4	1.9	3	-1.5	0.69	-2.6	2.4	-0.84	8.2	12	2.9	-5.9	4.5	-0.78	5.1	-7.8	-2	-0.28	6.4	5.1	7.5	8.7	5.4	-3.2	-3.5	-2.3
-6.1	5.8	-8.4	0.74	-5.4	2.6	-2.2	6.9	2.5	3.6	-5.2	-0.21	-16	-5.3	-12	6.5	-18	-2.5	-14	4.3	-11	-3.3	-15	-0.21	0.75	0.74	-0.25	-3.5	-4.8	1.4	-3.3	6.6	3.2	4.5	-10	-0.9	0.99	-4.4	-4.1	-3.5	-6.1	1.8	3.7	2.1	-1.8	4.8	-2.5	-4.5	-8.2	-10
-2.9	4.1	3	11	3.9	15	-7.8	2.8	10	1.4	-0.86	9.2	-0.68	3.2	2.1	2.9	-5	7.3	-6.2	0.39	-3.5	2.9	-6.1	9.6	5.5	9.9	4	2.4	2.1	5.4	3.2	5.9	-0.62	2.4	-7.3	11	6.5	5	5.7	3.3	4.5	8.7	8.6	8.5	3.5	13	5.3	0.28	7.2	3.4
-1.4	-0.01	4.2	11	-3.9	13	3.7	1.2	3.2	-1.8	-7.5	6.7	1	-5.6	9.7	2.8	7.1	7.2	13	3.9	2.9	9.3	9.9	3.8	9.2	11	-1.2	6.8	-1.2	9.2	7.3	4.8	6.5	9.6	6.4	8.6	9.1	11	3	5.1	17	11	1.2	6.3	0.32	7.6	-0.88	-3.7	5.5	10
0.57	0.44	-0.51	1.7	2.1	5.8	4.4	3	6	-6.1	-5.8	-2.8	4.4	-0.4	-4.7	4.8	1.2	4.2	-0.66	8.9	5.7	5.1	1.4	6.1	-0.8	-0.25	-4.5	0.49	-4.2	12	3.6	0.07	3.7	3.1	-2.8	2.4	-2.9	3.9	-2	-5.5	-4.7	6.7	-2.7	-0.6	-1.4	-0.43	-9.8	-5.3	2.1	-1.4
-2.9	-6.8	-7.6	-2.9	-11	-5.1	-6.6	-0.56	-1.6	-3.3	4	-4.5	0.78	-4	-3.5	-3	3.7	-3.1	-5.2	0.29	8.7	1.4	1.3	1.6	-16	-8.1	-5.6	-1.8	-0.6	1.6	-3.4	-0.88	-1.1	-6.4	-3.9	-0.79	-11	-4.6	0.74	-5.2	-8.9	-4.6	-3.8	-5	-8.8	-2.4	-8.9	-7.2	-8.4	-2.9
-5.8	-4.6	-7.8	-2.8	-7.1	-7.4	-1.9	-5.1	-4.2	-11	7	-14	0.77	8.4	-2.3	-6.2	-1.5	12	-3.2	-3.2	0.51	-1.2	12	-2.9	-14	-5.4	-3.8	-9.4	-5.7	-4.5	-7.5	-7.6	-3	-8.3	-5	-0.82	-12	-3.3	-6.4	-7.2	-3	-6.3	-3.8	-2.7	-8	-3.4	-11	-4.4	-9.8	1.8
-7.4	-5.8	-2.8	-8.7	-8.8	-7.7	-2.4	-5.9	-2.5	-8.8	-7.3	-0.11	-7.2	9	-4.3	-5.3	-6.8	4.5	-5.5	-2.7	-6.9	-5.4	-1.6	-1.1	-11	-1.4	-3.8	-0.8	-2.4	2.3	-9.5	-10	-6.1	-9.5	-3.1	4	-11	-2.9	-4.1	-7.7	-3.1	0.44	-9.6	-5.4	-7.6	-12	-10	-3.5	-12	1.6
-2.5	9.3	-0.06	6.6	-5.2	9.4	-5.7	5.3	-4.8	6.9	-3.3	17	2.6	-1.5	-3.9	2	-3.9	2.9	-3.3	2.4	-3.9	4.5	-1.9	9.4	-7	7.9	-7.4	-3	-4.1	-0.79	-2.4	-6.4	-4.8	-8.1	-4.9	2.6	-8.2	4.1	-2.3	-1.3	-1.6	0.55	-7.6	1.6	-7.2	-4.1	-7.6	-1.6	-9.8	6.6
2.3	-0.55	0.56	-12	2.5	-21	-4.6	-0.69	-5.8	-1.5	4.7	-12	-1.1	1.7	0.54	0.13	5.2	-12	-3.4	8.9	2.2	-2.4	0.29	-6.8	-2.5	-3.2	-4	-16	-1	-33	-1.9	-25	-4.8	2.3	-2.5	-7.2	-5.7	-13	1.2	-37	-0.72	-5.6	3.1	-8.3	-3	-6.4	-1.8	-2.7	-1	1.9
-3.2	-4.8	-3.6	-8.6	-0.92	-9.1	-4.1	-1.7	-5.2	1.1	1.7	12	-2.9	1.6	-4.8	-7.7	5.7	-13	-3.3	-13	2	-15	11	-5.4	-4.4	-1.3	-11	20	-4.6	12	-14	2.2	-8.2	-4.8	0.11	-7.3	-5.7	-0.62	-7.3	-3.5	-4.7	-5.1	-0.45	5.7	0.59	5.2	-5	13	-8.8	14
1.6	-7.1	-6.2	-0.83	-1.9	-0.5	-5.5	-1.2	2.6	-3.1	-9.3	14	-3.2	6	0.84	-2.2	1.8	-4.3	-2.8	-1.4	1	5.7	2.9	6.7	7	-4.1	-3.1	-4	-0.18	6.7	-2.6	-4	0.22	5.5	4.4	-1.8	3	3.1	1.1	-2.9	1.5	-5.2	0.34	-2.6	2.2	0.08	-5.1	-1.8	2.5	-7.5
-3	-6.4	0.19	-2.8	4.9	-4	-4.4	1.4	1.1	2	4.1	5.5	12	-2.2	4	0.37	11	-11	7.6	2.3	6.2	0.85	2.7	5.4	6.8	-2.3	-3	6.4	5.1	-2.3	-2.9	0.02	1.5	4.9	1.6	-9.8	4.2	-6.6	-3.6	-8	-0.93	-11	-0.2	-0	12	3.3	1.5	-6.6	2.7	-5.8
-7	5	-3.1	-3.6	7.8	1.5	-6.7	1.6	-5.5	5.7	-0.03	-1.3	3.3	14	-1.9	5.4	8.9	-8.3	-4.9	8.3	-9.2	-1.1	-8.5	11	6.7	5.5	1.1	5.3	-3.1	0.68	-6.5	-0.16	-4.6	-2.4	2.7	-7	-1.9	-3.1	-3.7	-0.53	5.7	-6.1	-0.95	3.5	5.6	6.8	6.5	-0.16	-0.66	-2.2
-2.8	-0.43	-2.2	-4.7	4	-6.4	-4.9	-5.9	-3.4	4	-4.6	-1.4	-6.7	8.3	-10	5.3	1.5	-14	-4.8	6.9	2.9	2.2	-0.9	1.2	2.9	1	13	8.8	6.7	2.7	7.3	3.4	0.16	5.4	9.1	0.83	2.9	2.8	3.9	3.9	9.3	2.5	-4.5	-1.6	-3	-3.3	3.4	1.7	3.1	-2.1
5.7	0.93	4.7	-0.17	6.1	1.9	0.35	-6.5	6.6	-0.86	-8.3	-3.3	-0.02	0.69	3.5	8.8	-5.2	2.2	-0.55	11	-1.2	3.4	-1.9	-0.56	-1.5	-6.8	0.85	0.42	4.5	-1.1	3.3	3.2	5.5	-0.35	-1.9	4.2	-2.1	-3.6	-2.4	7.1	-2.6	3.3	-2	-5.7	0.6	0.36	-8.1	-2.9	-0.82	1.6
4.3	5.7	4.1	2.6	8.4	-0.57	0.79	-1	0.48	-0.41	-5.4	5.6	3.3	12	3.3	5.4	1.5	7.2	11	6.4	-3.1	8.1	2.5	8.6	5.2	-5.1	9.2	-0.61	14	-3.6	8.6	3.6	1.1	-1.8	2.2	-1.2	1.4	-0.05	2.9	0.78	-0.43	0.15	5.1	-3.1	7.1	6.2	-5.3	-0.4	-0.85	2.2
-2	11	-3.1	4.1	7	-2.4	-2.6	1.9	-3.1	-5.1	2.5	3	-4.4	3	-2.5	-4.4	-0.41	-2.1	-0.35	-9.1	-7.3	7.4	2	-3	4.7	2.7	5.7	6.1	6.4	-0.65	-1.6	-0.05	0.29	-6.9	4.2	-3.9	-1.2	0.2	4.3	-3.6	-1.4	-2.9	3.1	-0.28	8.2	-5.8	2.3	0.82	-2.4	-1.9
-6.4	-4.3	-3	-6.4	3	1	-6.5	-6.4	-2.8	-4.8	4.4	-4.7	3.3	-0.17	0.44	-5.4	5.2	-4.7	7.3	-7.4	4.8	-7.7	11	-5.4	-1.1	3.3	8.7	-1.5	2.6	0.71	-5.6	-0.26	-3.1	-6.4	4.7	-2.1	-1.4	-0.2	-2.8	-0.52	6.9	-6.8	-4.1	-6	0.32	-4.4	-1.8	3	-2.6	-8.1
1.6	-7.2	0.79	-2.1	-1.9	2.2	-1.9	-4.6	1.5	-3.8	-10	-1.4	-7.3	-2.8	-3.8	-0.89	0.77	4.9	-2.5	-0.42	-3.2	-8.6	-0.76	2.1	-7.7	0	-3.5	-5	1.4	-3	-5	-1.2	-0.86	0.37	-5.3	-4.2	-3	-2.9	3.8	-0.55	-11	-2.5	-7.2	-8.6	0.6	-2.6	-1.2	5.2	-5.1	-0.32
0.09	-0.58	6.1	-0.23	8.4	-3.2	-1.6	-0.16	-1.6	0.19	5.3	-6.5	-2.3	-1.5	-2.3	-1.4	1.4	2.2	1.4	0.08	-0.35	-5.1	-7	3.2	-2	-0.67	-9.7	-12	-4.4	-2.8	-9.3	-8.9	-4.2	-4.3	-7.2	-5.2	-4.2	-4.3	-8.5	-9.8	-9.5	-8.3	-2.6	1.2	1.4	0.5	-3.5	7.8	-7.8	6.3
-3.1	11	-0.2	2.4	5.4	-0.36	0.92	4.1	-1.9	-0.08	3.9	5.8	-5.5	-0.84	-8	4	-0.05	7	1.7	1.4	2.4	6.7	-9	2.6	4.7	1.9	-1	-2.2	-1.1	-4.9	-1	5.1	1.1	4.5	3.8	-7.5	1.3	4.6	-3.2	-3.5	1.5	-5.7	7.2	9.3	5	3.4	3.8	9.1	6	12
0.53	5.2	-1.5	12	7.6	7	0.29	0.13	3.8	5.6	0.41	9	-4.3	4.2	1.8	11	-4.4	7.5	0.44	8.2	-6.5	5.4	-5.3	12	-2.6	4.3	12	0.53	4.2	1.8	12	3.3	3.2	1.9	2.2	0.72	6.5	0.92	6.2	3.3	5.2	-3.9	1.7	4.4	3	2.2	2.2	0.85	3.2	2
7.1	2.2	2	-2.8	2.3	-6.3	4.4	2.2	5.8	0.09	2.6	-7.4	-4.6	8.1	-5.8	-2.9	6	-3.8	-2.9	-3.4	6.8	-0.49	2.4	-0.89	15	-5.5	11	3.6	3.8	6.9	11	13	4.5	-4.8	6.6	3.2	7.7	3.5	7.5	5.2	6.2	1.7	8.3	-5.3	-1.7	-5.2	1	3.3	6.1	2.6
5.3	-5	4.4	-6.7	2.9	-7.1	3.5	0.16	-0.05	-8.9	6	-3.8	-9.2	-0.76	0.23	-11	1.5	-2.4	2.2	-0.34	-2	-3.5	-0.12	-10	-5.6	-5	-6.5	-1.7	-6.9	0.82	-4.2	4.7	-4.6	-5.2	1.6	0.41	-2.9	-4.3	-7.4	-1.4	-1.2	-0.6	-4.2	-8.4	-2.1	-4.5	2.7	0.38	3.6	-8.5
-3.8	1.1	-3.9	3.9	0.88	-3.2	4.3	1.4	1.8	-6	5.6	-3.9	3.2	-4.3	4.6	-0.08	-1.5	-1.4	1.7	-3.8	-0.34	-3.3	-1.2	-6.9	1.8	-3	-0.18	4.4	0.28	-0.21	7.6	0.17	3.7	-1.6	-5	4.9	-3.2	3.3	-2.9	-2	-3.8	2.5	-4	-4.7	-1.4	-2.4	-4.3	-5.5	-1.5	-5
-0.08	0.11	3.8	-1.4	5	-5.2	0.97	0.89	0.47	-1.1	-6.1	-7.5	4.1	-3.9	6.6	-2	11	-9.1	3.5	-2.4	4.3	-2.3	4.5	-1.8	5.1	-5	-7.2	4.5	-1.3	4.3	5.3	-2.1	3	1	6.6	5.1	-3.4	1.7	8.5	0.46	4.8	2.8	-0.88	-2.8	4.2	-4.8	0.83	-2.9	-4.1	-3.7
4.8	-10	1.5	-5.1	0.94	-1.4	2.3	-8.9	-1.1	1.3	0.11	-6.8	2	-5.1	0.77	4.5	10	7.1	3.6	0.53	1.7	2.6	8.2	-11	1.1	-6.2	-4.5	3.7	-0.11	2.6	0.77	2.8	1.8	-0.73	1	-2.5	-3	-3.3	5.7	0.25	7.7	-0.46	0.71	-2.2	-2.2	-5.2	3.5	2	-3.4	-4
-11	-8	-5.9	-6.3	-2.5	-5.7	-3.8	-7.3	-13	1.6	-6.9	-3.9	5.9	-9.4	3	3.1	1.6	-2.8	5.1	-0.8	6.8	-0.33	1.4	-4.3	2.1	-9.2	9.4	-6.2	4.1	-4.2	3.5	-2	4.2	0.16	10	-3.5	6.5	-1.3	6.5	1.3	11	0.22	-0.08	-0.84	-1.4	-4.5	-2.3	-5.5	-3	-13
-3.3	-1.5	1.1	-2.9	6.9	-6.8	-2.6	-6.2	-3.1	-1.3	2.8	-6.5	1.3	-3.3	0.33	-3	-10	-9.2	-4.4	-2.9	0.77	-2.2	6.5	-7	-0.08	-7.2	-6	-19	-6	-6	-8	-11	-6.9	0.32	7.6	-12	-2.4	-4.6	-3.1	-2.7	3.2	-4.9	-8	-3.1	-5.5	-3.3	-1.2	-3.1	-3.1	-8.5
-6.3	2.8	-8.2	-1.3	-3.5	-4.3	-6.8	3.6	-6.3	-12	-15	-4	4	-5.5	-11	-8.3	-1.6	-2	-1.3	-7.2	6.4	0.53	-0.74	-6.1	16	-5.9	2.4	-8.6	-0.83	-8.4	-2.4	-11	-1.9	-4.3	12	-3.4	0.02	-2.3	-1.1	-5.9	3.1	-4	6.7	3.7	1.5	4.1	-2.3	0.6	-5.1	1.8
0.35	-1.8	-0.24	-1.1	-2.7	4.5	-8.2	9.1	-5.6	-3.5	4.8	-1.3	-2.2	0.43	-9.3	-3.2	-3.5	4.2	-8.3	-1.6	2	-1.6	-12	-5.2	2.9	1.8	0.64	-4.8	8.6	-2.5	4.8	-3.9	-3.9	-4	-0.3	-0.29	-0.93	-1	-0.43	1.2	2.1	-2.1	-2.2	3.9	0.29	0.75	1.1	5.2	6.2	3.7
0.78	-0.34	-2.6	6.4	-2.2	6.7	-3.2	1.9	-5.9	7.8	6.1	0.57	4	-3.7	-6.7	-0.18	-6	4.7	2.5	-4.7	-3.6	-2.1	-8.8	-7.4	2.5	1.1	-6.2	-7.6	-2.9	0.39	5.1	0.22	-1.3	7.3	-4	1.4	-1.6	2.3	-8.2	0.39	6.8	4.1	-5.2	2.9	-1.9	1.3	-2.6	4.9	-0.71	1.1
-1.9	6.7	3.6	1.6	9.9	7.8	-1.9	1.8	-1.7	2.5	-7.5	7.2	-1.8	-3.4	0.49	-1.8	7.2	-1.1	-5.3	0.89	-5.8	-2.7	-11	2.3	-1.7	1.9	-8.8	0.24	-2.3	4.7	-1.9	-2.1	1.8	5.7	-1.6	5.2	-2.2	3.1	-2.6	4.3	3.9	3.7	-5.8	-0.46	-5.9	4.3	-0.9	3.1	-5.3	0.23
-1.5	-3.3	6.2	-0.47	-0.13	9	-1.3	1.8	-0.36	-1.8	7.9	5.8	-3.2	3.4	1.1	-3.4	1.8	-8	-2.4	4.6	2.6	-7.8	-2.2	8.2	1.8	3.3	-4.6	6.3	3.2	4.9	-2.7	3.2	2	-1.4	5.6	1.1	-4.5	-0.33	-4.7	4.4	3.6	-3.2	-0.61	-1.9	0.31	-0.21	3.4	-2.3	2.2	2
-0.45	1.2	-3.5	-1.8	1.2	-3.3	-1.1	3	-5.5	4.2	-9.2	-2.1	3.4	5.3	0.42	-0.72	6.2	-4.6	-1.6	2.6	1.9	-0.9	0.12	0.13	8	2.7	-2.6	4.4	1.7	-5.1	3.3	9.3	4.3	2	-2.4	2.3	3.4	2.1	-1.5	4.4	-0.74	5.1	5	0.7	7.8	3.8	1.6	-5.1	-3.4	-0.15
-2.8	2.3	-2.1	3.2	-5	8.6	3.9	3.6	0.18	5.7	-8.8	0.41	0.63	-5.4	1.5	1	1.2	-5.8	-0.91	-0.35	12	-2.2	1.6	-1.2	-7.7	6.2	1.4	6.9	0.76	-0.07	4.7	3.1	-1.3	5.1	-0.59	3.1	8.3	3.2	7.8	4.2	4.8	6.4	-7	5.8	0.4	3.8	-11	-0.84	-9.3	-6.4
7.8	-2.4	1.4	1.9	-0.34	11	6.6	2.9	5.9	0.25	6.1	1.1	6.8	7	7.1	8.6	7.8	0.11	6.1	-0.93	6	-0.67	1.8	-4.1	-4.2	4.9	1.1	8.8	-1.5	2.1	-0.79	6	6.8	0.98	-1.1	3.4	1.9	2.7	0.45	0.62	-3	3.8	3.2	-0.29	0.22	-5.3	2	0.24	-7.3	-2.8
-3.8	-6	-4.7	1.8	-3.7	2.8	-1.3	-1.4	-0.08	4.8	-0.69	9.1	-7.7	-5.6	5.8	-3.8	-7.4	-8	-2.5	-6.8	-4.2	-0.82	1.5	-9.8	-5.6	-3.7	-1.7	5.2	3.5	-4.7	-3.4	-0.33	1.6	-3.2	-3.8	-9.7	-2	-2.2	-0.5	-2.9	-9.7	-3.7	-0.99	-5.1	-5.6	-6.3	-5.9	-3.2	-12	-4.9
2	0.71	3.1	2.4	0.02	3.8	1.5	-1.8	6.6	3.5	-2	10	-9	-5.6	5.4	0.59	-6.5	-6	-0.24	-4.5	1.1	-3.4	-7.3	6.4	4.2	-5.2	3	2.8	4.7	-7.6	10	-3.2	-3.4	-3.1	-1.5	-6.6	-1.4	-5.1	3	-3.8	1.6	-6.6	-0.52	-7.7	-4.2	-7.4	-2.9	-0.57	-2.9	-7.7
13	-4	17	1.1	12	2.8	4.7	-0.61	4.9	-8	11	3.5	-5.6	-1.5	7.8	0.84	-7.3	-6.7	-0.49	-2.4	-0.39	-5	0.19	2.5	3.2	-3.6	5.2	0.75	7.5	1.7	7.9	0.46	7.6	0.48	7.5	-3.1	9.8	-0.35	7.7	-8.4	5.3	-4	2.1	-7.5	7.8	-5.5	3.9	-2.5	12	-6
-1	-1.1	4.6	-1.6	13	1.3	-0.96	-2.6	-3.5	-1.7	1.2	-8.6	2.7	8.8	-5.3	3.2	3.7	-0.96	-4.4	2.5	0.53	-8.4	4	5.4	13	-4.4	7.4	-1	7.9	-1.3	0.19	3.2	6.5	-0.03	4.5	-5.5	9.4	-0.14	5.8	-4	8.7	-2.2	5.9	-4.5	14	1.8	0.26	-4.3	13	-8.5
-4.9	-0.27	-5.7	-0.36	1.5	-1.8	-4.4	1.3	-5.5	0.6	-5.9	5.5	0.67	1.7	5.4	4.4	-1	2.8	-6.2	-4.1	-5.2	-1.9	-3.2	-2.9	9.3	4.2	-4	-2.1	3.4	-0.98	4.6	1.6	8.2	8.3	5.3	-1.6	6	0.96	5.8	2.6	4	-1.1	4.6	6.8	-4.2	5.6	-0.17	2.2	-7.4	3.2
0.95	-1.1	4.8	1.2	-0.6	-2	7.3	1.7	1.3	-3.2	9.2	-1.7	1.6	-5.5	0.49	-1.6	2.1	-8.6	-0.14	-0.09	-0.57	-1.8	-1.6	-12	1.7	2.4	1.4	-2.9	7.9	-1	-2.1	-0.81	3.4	4.6	-0.28	-3.4	4.7	-3.4	7.6	2.4	4	-8.4	4.3	-0.79	1	-5.1	7.9	5.4	2.5	-3.8
3.2	-3.6	4.6	4.3	4.1	6.2	6.2	-0.59	2	-7.6	11	2.4	1.4	-2.8	-2.8	-1.3	-1.4	8.8	-6	-2.8	0.02	0.21	-6.9	-9	2.2	0.54	8.8	-4	-1.3	-4.6	-3.9	1.4	0.6	0.86	5.4	-3.2	6.5	1.7	-2.4	-4.2	4	-4.9	-0.8	0.96	-0.43	-0.02	1.8	-4	2.1	-7.3
6.7	-1.1	3.1	0.86	-7.9	6	11	-6.6	8.8	-1.7	-4.3	2.7	10	0.34	-2.5	-6.5	-12	8.6	2.3	4.3	-7	-0.18	2.6	-3.4	-3.1	5.2	1.7	6.4	1.7	2.8	0	1.8	-5	-6.8	-6.9	-0.75	1.9	4.5	1.9	2.9	1.4	-1.3	-0.53	2.8	2.5	5.1	-2.1	0.15	-7.2	-2.2
-0.44	-1.8	4.5	-1.8	-6.6	1.1	6.1	-8.7	4	-6.5	12	-3.2	-6.8	7.8	3.4	1.5	-17	1.6	1.1	2	-2.1	-5.2	-7.8	-4.3	-4	3.9	7.7	-3.1	4.5	1.2	6.8	-4.1	-4.3	-9.1	2.5	-0.36	1.4	-0.73	6.7	3.2	-0.41	1.4	0.53	-3.9	-5	-8.7	5	-0.37	6.5	-2.9
-0.64	-9.7	1.4	-12	-5.4	-18	-0.61	-4.5	2.8	-6.2	13	-6.9	-24	1.2	4.4	-0.89	1.4	-6.3	0.01	-4.9	6.8	-5.2	-3.9	-4.2	-0.8	-4.2	-1.3	-1.1	0.39	1	-2.4	-7.2	0.66	-7.1	9.3	-6.2	-1.1	-4.3	-2.1	-11	1.9	2.5	-5.5	-6.7	-6	-16	-0.87	-4.5	8.1	-7.8
2.3	-7.7	-3.6	-9.3	-10	-8.9	4.2	-0.44	9.9	-1.9	-2.5	-4.5	4.6	-12	2	-4	14	-2.9	0.38	-4.7	4	-4.3	8.6	-3.3	-1.9	-8.7	7.4	-6.3	3.4	-3.4	-5.2	2	-2.6	6.1	0.01	-3.8	-1.5	-2.6	-4.9	-6.9	-2	-2.5	-3.3	0.06	2.1	-5.3	-0.45	-5.3	8	-6
13	11	6.6	5.7	0.68	7.4	5.1	3	5.1	1.4	4.4	7.2	-7	4.2	5.8	3	3.8	-5.1	-3.5	3.3	4	3.8	2.6	3.4	-2.7	-2.2	3.3	-6.3	-0.05	-8.5	-1.4	-5.4	-1.1	2.4	-13	-1.2	-6.8	3	-7.7	-0.59	-9.9	-6	-2.4	5.9	0.82	5	9.7	1.3	12	-0.14
12	9.9	13	12	11	4.5	5.5	9.8	0.74	2.6	3.7	7.2	6.5	-3.4	1.8	4.1	5.2	-4.6	7.4	-3.1	1.2	5.5	3.1	-3.5	0.26	-1.4	2.5	0.26	-2.4	-0.48	7.5	-1.9	-1.1	-0.9	-1.8	1.2	-0.66	-1.6	-5.8	-0.15	-7.7	-1.8	3.5	4.9	2.7	9	7.7	3.4	7.8	8.8
7.4	-2	3.1	-3	-0.51	0.56	16	7.9	6.5	2.6	-3.7	-4.5	-6.6	1.6	3.5	0.96	9.6	3.8	7.3	-1.8	6.7	0.9	6.2	-4.5	3	1.9	6.3	9.6	4.1	3.4	8.8	1.7	-0.7	2.9	7.6	3.7	3.5	-1.7	11	6.7	0.73	1.6	9.2	5	0.3	9.4	8.9	-1.7	10	-6.7
-0.25	1.7	-1.4	-3.9	-4.4	-3	6.7	0.6	4.2	5.8	-8.3	4.8	2.8	-1	9.3	0.25	6.1	0.32	11	-6.1	9.4	2.5	4.9	-4.6	4	2.1	8	7.7	5.6	0.82	8.8	1.2	-0.62	3.4	13	12	3.5	-1.7	8.7	-4.3	10	3.9	3.4	4.6	2.8	7.5	2.4	5.7	11	-0.43
0.54	4.4	-2.5	6.9	-8.1	4.4	2.5	3	-5.2	0.74	-3.2	4.9	6.2	5.7	-0.47	-1.3	4.2	0.56	0.06	-0.97	8.5	6.3	3.2	-3.2	0.37	2.5	2.4	1.5	4	0.11	6.5	-3.5	-1.1	3.7	-4	3.2	1.5	-0.08	2.9	0.29	-3.6	6	-2.2	-2	0.13	-5.5	2.1	-4.4	12	1.3
-3.4	4	0.11	2	-3.9	-1.3	0.04	-1.8	-4.1	-0.2	-1.5	-0.25	3.5	5.2	-4.5	-0.74	-5.3	-3.3	-0.08	5.1	-8.8	-3	-5.9	-4.8	-4.2	4.8	-8.6	-4.5	-7.3	-0.4	-12	-1.4	-5.9	-1.2	-12	-0.42	-8.6	-3	2	6	-7.5	-0.57	-6.3	-0.52	-8.9	1.4	0.95	-4.5	5.2	-4.7
-4.3	1.5	0.71	0.8	-4.4	-2	-5.8	2	0.53	4	4.5	-2.5	-3	0.83	-8.6	-1.1	-1.2	4.9	-6.6	4	-6.8	1.8	-1.6	3.4	-4.6	4.5	-4.8	2.4	-10	-3.2	-5.5	-3.4	-5.8	4.5	-8	-2.9	-2.5	2.4	-5.6	0.01	-6.5	1.6	0.2	5.1	-4.5	6.9	-2	-2.2	-3.1	-2
-1.8	1.4	-2.5	2.8	-4	7.7	-1.1	3	-0.09	2.2	2.7	1.4	3	11	0.79	4	2.2	11	6.2	10	4.2	3.2	9.1	14	-3.8	3.9	-2.2	3.5	-10	6.6	-3.1	4.3	-2.4	2.5	-5.8	2.3	-1.4	-0.82	-5.6	2.4	-2.4	1.6	-2.2	7.1	0.99	5.5	0.1	3.6	-6	1.6
-4.6	9.1	-6.9	12	-2.3	3.8	-2.9	5	-1.7	8.8	9.9	5.4	-3.4	-7.8	-4.3	5.8	-4.8	4.1	-5.2	0.57	-0.94	4.7	0.04	7	-11	5.1	-5.6	0.38	-9.7	-3.8	-1.2	9	-6	-0.53	-4.6	6.1	-4.8	4.8	-1.3	1.6	-0.33	-3.2	-2.8	4.8	-3.1	1	-1.5	-0.91	-10	4.3
4.8	14	-0.08	8.6	6	5.6	0.64	8.6	-2.2	5.8	6.2	2.7	3.8	-5.6	0.52	4.6	2.5	0.42	3.3	6.4	-4.2	9	3.2	4.5	-0.82	7.1	-2.5	1.9	-10	5.3	-1.3	4.1	-2.7	4.8	-2.8	4.2	-2.7	8.2	-2.1	4.9	-3.6	4.3	0.41	9.5	-1.5	8.1	5.4	7.3	1.5	16
2.5	-3.4	-4.3	-7.8	-5.2	0.39	-2	-4.2	0.11	2.9	-12	-4.1	1.5	2.3	6.9	5.7	3	14	2	5.6	-0.52	6.2	-3.7	17	1.9	3.9	-2.4	6.5	-1.9	9.7	1.4	7.6	2.3	7.7	-0.95	9.8	-0.75	4.8	1.6	7.3	-1.1	5.1	-0.58	10	-0.18	7.2	-4	1.8	2.9	15
-3.3	-7.2	-0.1	-9.2	1.3	-5.1	-7.6	-6	-0.89	0.8	-7.6	-4.2	1.6	7.8	-0.84	7	-5.5	11	0.9	11	-2.8	1.6	1.9	8.2	-3.2	1.1	-3.8	0.86	-2.4	2.5	-7	1.6	0.14	3.3	0.49	0.44	-1.7	7	-0.46	13	-1.1	0.34	0.92	-1.4	5.2	3.1	-4.2	1.1	-0.89	16
-5	2.9	-5	0.73	1.2	-5.7	-4.8	1.6	-1	2	-8.5	0.47	3.8	-12	-3.3	2.3	-1.2	-0.31	-2.7	-7.3	-3.6	0.42	5.7	-0.39	-1.6	-0.48	-6.5	-0.05	3.1	2.8	-4.2	-0.97	0.36	-9.7	2	3.1	-0.9	2.2	-7.2	5.3	1.9	4.3	-1.6	-4.1	1.6	-3.8	-0.91	8	-5.4	19
-5.4	-5.6	-2	2.4	0.92	-3.2	-3.9	-6.3	3.5	-0.43	-5.3	-9.8	11	-0.81	5.7	-5.8	-0.7	-5.5	5.7	-6.1	1	-1.4	2.8	0.42	-0.61	-5.4	-2.8	0.38	-2.7	-4.4	-6.2	1.2	1.8	-3.8	-5	-5.1	-1.2	-8.7	-4.1	5.9	-0.99	-4.2	5.3	-8.5	2.1	-7.3	-3.8	1.6	-0.9	3.9
[truncated: 952 more columns]
