# Supplementary material for: Dyslexia on a continuum: A complex network approach
Source: PLoS One. 2018 Dec 17;13(12):e0208923. doi: 10.1371/journal.pone.0208923 (PMC6296514; doi:10.1371/journal.pone.0208923)
Supplement: S1 File — Detailed information about the archive contents is provided in the included README.txt file. (TGZ) [file pone.0208923.s001.tgz › FS_612_VV_run_1.csv]

-0.43	-0.26	-1.6	-1.5	1.7	-6.8	0.61	-14	-1.1	-11	1.1	-14	-5	-8.9	-5.9	5.1	-0.37	0.96	-7.7	1.7	11	1.8	-0.71	3.9	8.5	-8.4	-6.2	-1.1	0.08	3.5	2.1	-2.4	7	7.1	3	4	2.8	-3.6	4.7	-0.37	-1.3	6.7	-1.1	-8.1	-0.65	-8.8	0.4	-0.81	-4.1	-8.3
-0.21	-0.21	-4.3	-6.3	9.9	-14	-9.4	-20	-5	-15	-8.7	-17	-6.9	-14	-3.2	1.3	-6.6	-6.8	-11	3.5	-5.7	-10	-2.9	-0.7	4.7	-5.3	-1	2	4.9	-7.7	0.43	-2.2	6.5	-3	3.3	-7.2	0.91	-1.5	3.6	-1.8	0.94	-1.9	-5.2	4.6	-2.2	-8.8	2.1	0.27	1.2	-7.7
-0.2	-0.49	-3.5	-8.7	-3.4	-1.8	-3.8	-10	-7.7	-9.8	-5.9	-13	-5.4	-9.6	-6.8	-0.12	-6.3	-12	-2.5	-2.5	-14	1.7	4.6	-1.3	0.45	-1.4	0.71	4.4	-0.38	2.4	2	-2.5	-1.3	2.5	1.1	0.24	0.27	-0.31	1.5	0.18	2.9	-0.08	1.4	3.9	-2.7	0.02	5.3	0.89	0.2	-6.5
0.28	-0.32	-1.9	0.23	4.1	3.7	-0.31	-7	6.2	-5.7	4.3	-7.5	2.2	-9.2	-0.74	2.1	10	2	-4.7	-10	-0.49	1.1	5.5	2.5	0.92	-6.5	3.1	5.1	6	-0.97	9	-2.1	1.5	1.9	5.7	-7.6	7.2	-5.9	1.4	-5	-3	-2.6	-2.2	-3.2	-1.8	-1.7	6	1.8	3.4	-4.1
-0.16	0.09	0.82	-0.05	3.7	1.7	0.47	0.68	1.2	-5.1	3.9	-1.7	-3.5	-2.2	-3.3	-2.2	-14	5.2	-9.7	3.5	3.7	3.8	-5.6	0.76	-4.6	0.08	-2	6	-6	1.5	1.2	-3.1	4.7	-2.3	-6.7	0.92	-5	0.84	-4.5	-2.1	5.3	-1.1	-6.7	3.5	0.25	-7.7	-2	-1.8	2	-1.4
-0.26	0.49	-0.18	3.9	-1.4	6.4	-5.6	2.7	-1.6	-1.7	-3.8	0.35	-3.9	1.1	7	0.32	0.45	14	-5.9	4	-4.9	-3.3	-5.8	0.84	-5.7	3.5	-2.1	2.2	-4.3	2.6	1.1	-0.76	-3.8	0.95	-2.4	2.2	0.11	7.8	-4.8	7	3.8	-1.1	-5.6	4.7	2	2.1	1.1	3.2	1.5	6.3
0.18	0.57	3.3	5.2	4.5	10	-9.6	2.3	2.5	2.6	-1.1	-2.5	-3.4	3.4	5.2	-1.3	1.9	5.6	-5.4	-3.9	-3.4	-10	9.4	-3.3	2.7	5.5	5.3	4.6	1.4	9.3	6.8	2.5	1.9	10	6.6	2.7	-0.36	7.1	-1.3	1.4	-3.5	-2.8	0.53	5.5	0.4	-0.9	2.2	5.8	4.3	6.3
0.6	0.4	4.7	4.5	8.3	8.5	4.7	2.9	6.7	2.5	7.5	14	3.5	6.7	2.6	2.3	14	2.4	1.9	4.5	1.4	1	5.8	7.5	1.7	8.4	7.7	1.3	2.7	6.9	6.7	2.4	7	8.7	-0.98	3.1	8.3	6.9	6	1.4	6.2	-2.9	3.2	5.6	7.2	4.8	0.11	2.1	3.3	11
0.17	0.74	7.3	5.4	5.7	19	10	-2	4.7	-1.5	9.2	13	10	-1.4	-5.8	6.6	7.5	-3.7	2.9	6.4	11	2.3	1.7	2.6	4.6	7	2.1	6.3	6.7	8.8	-0.87	3	4.2	9.3	3.5	0.71	1.1	6.2	1.1	5.6	12	3.2	1.8	4.8	7.1	12	-3.1	6.9	12	0.6
0.04	-0.11	-0.6	-0.69	8.6	11	6	-0.05	3.3	0.72	13	-6.5	6.3	2.8	10	-3.5	6.4	-4.9	8.6	1.4	0.45	2.8	5.4	4.8	-7.6	-9.8	-1.2	-4.5	3.2	-15	-4.2	-0.45	-4.1	-7.2	8.8	-5.2	0.85	-3.4	3.5	-3.1	-6.6	-3.7	5.5	-7.2	5.2	-0.12	-0.04	-1.1	-8.2	-7.9
0.18	-0.22	5.1	-1.9	9.4	-1.1	12	-9.2	3.4	-5	9.2	-10	4.3	-1.1	14	5.4	11	0.38	12	11	6.1	-0.35	11	10	-1.9	-7.6	3.2	-3.4	-0.04	-2.6	2.7	5.1	-1.5	-1.6	-1.9	-3.2	2.3	-3.4	8.8	-3.5	2.9	-1.7	2.7	-4	8.3	1.9	2.6	-3.4	-5.5	3.6
0.46	-0.08	3.6	3.5	-18	4.8	0.83	-3.5	-3.6	-5.7	-21	-10	2.6	-4.3	2.6	-2.5	12	3.1	11	16	21	0.15	9.3	-5.8	0.56	-0.46	0.21	3	-5.6	2.5	6.7	-6.2	3.9	4.7	-0.61	-4.4	-7	0.52	3.9	-3.8	-2.8	0.07	-3.9	2.5	3.9	2.4	-4.1	2.9	-1.1	-1.1
0.37	0.33	-1.2	-4.3	0.09	-12	-3.5	-4.8	-5	-8	-3.2	-2.9	-2.8	-7	0.19	-30	9.9	-21	-5.7	-12	-5.8	-43	6	-33	-9.5	-24	3.1	-4.1	-3.1	-17	4.1	-9.4	3.9	-18	4.4	-12	-0.5	-14	-2.6	-16	1.1	-21	9.8	-12	-0.93	-14	-2.9	-20	-2	-45
-0.24	-0.8	-3	-3.5	3.8	-1.6	1.9	-17	-4.4	-13	-0.79	-7	-1.4	-11	-10	-5.1	0.33	-20	-6	-36	-6.5	0.56	-3	-17	4.7	-16	-4.2	-17	-1	-23	-6.9	-16	-1.9	-6.7	6.5	-29	3.7	-26	-2.6	-22	2.2	-24	2.5	-25	-12	-28	-0.7	-24	0.57	0.42
-0.46	0.89	-1.5	4	-3.8	5	-8.4	14	-4.1	-1.6	-1.7	-2.4	2.3	2.2	-0.14	26	-1.4	16	-3.3	9.1	-2.8	17	-8.6	8.8	-1.8	16	-2.6	5.5	-1.7	11	-4.7	11	-4.4	15	-3.9	6.4	-4.8	7.4	-4.1	12	-12	17	-11	13	-0.59	4	0.13	10	-5	26
0.08	0.6	1.5	6.4	-3.9	5.7	-7.2	15	-11	3.3	-4.4	4.1	-3.6	9.7	1.8	8.6	4.2	7.5	6.5	6	3.3	2.5	0.49	5.9	0.97	2.6	-1.6	-0.08	-2.4	2.5	-1.1	4.3	0.91	1.4	-4.6	-1.9	-6.6	0.46	-5.5	3.1	-0.46	4.1	-1.6	6.3	0.67	1.9	-1.6	-1.3	-3.2	4.3
-0.43	0.25	2.3	-1.6	-3.7	-5.3	3.9	0.23	2.3	-7.8	-3.6	1.9	-4.4	1.3	2	-6.7	-3.6	-14	5.2	-6.5	0.52	9.3	-0.23	4.1	4.5	1.4	-2.9	0.15	-2.6	5	-0.14	-8.6	-1.4	2	0.78	2.4	3.1	-3.7	-1.3	4.8	-0.89	9	2.7	2.2	-3	6.7	-3.5	-1.1	-2.8	2.2
-0.01	-0.08	-7.3	0.76	-9.2	-8.7	0.94	-4.3	3.4	-11	-1.6	-9.4	3.4	-8.7	2.5	-5.1	-1.2	-12	0.13	-7.1	3.8	16	-4.7	-2.6	-2.9	-5.7	-0.75	-3.7	-2.8	-1	-2.2	-4.3	-7	-2.2	-0.78	3.2	1.9	-4.9	-2.7	0.46	0.37	-2.2	-5.4	-10	-1.9	-8.2	-1.6	-1.7	6.6	-6
0.44	0.21	-11	4.7	-9.6	-7.7	5.7	-8.6	4.2	-7.5	1.1	-14	4.5	-13	0.17	3.1	2.9	6.9	-4.1	0.51	-1.6	0.09	1.7	-8.9	-2.1	-5.5	1.9	-5.8	-0.16	-5.5	5.3	-1.6	2.9	-0.07	-3.4	-1.5	-6.1	0.29	0.68	-2.8	1.4	5.1	1.2	-2.8	-5.4	-3.6	4.9	-6	7.8	-7.5
-0.08	0.07	6.6	0.4	5.4	-3	4.3	-2.6	-10	-1.3	-8.2	-4	-3.1	-6.5	-9.8	-4.2	-3.4	-11	-5.3	-2.1	-3.6	8.1	-6	8.3	-9.1	-4.9	5	-1.7	-1.4	-4.6	-3.8	-1.4	6	-2.9	-4.8	0.23	-4.7	-0.33	-8.2	-3.3	-4.8	4.2	6.2	-4	-3.9	1.8	1.5	-3.5	-0.84	-0.26
0.29	0.25	9.1	5.9	7.1	-6.1	8.7	-0.4	1.2	3.7	0.37	5.7	7.2	-1.6	0.19	1.9	0.28	7.8	4.3	-4.5	1.6	10	5.1	7.8	-9	-0.4	3.5	-3	2.1	-3.5	1	-2	2.7	-11	-0.35	6.9	0.84	-4.2	-0.27	3.6	3	7.5	-2.2	-3.6	0.42	4.1	-4.3	3.3	1.4	-1.1
0.25	-0.12	5.2	1.3	-0.34	0.91	6.1	8.2	6.2	0.49	4.3	-0.35	7.6	-1.6	3.3	0.12	-6.4	1.1	13	-3.1	1.7	-3.3	0.11	0.53	-4.6	3.6	-2.2	-7.8	-1.5	1.1	-0.23	1.1	0.37	-3.7	-4.4	-1.6	5.2	-5.7	0.78	1.3	-4.2	3.9	-5.9	-8.8	5.9	-1.7	2.1	-0.72	5.4	2.3
0.24	-0.19	-0.97	-1.9	-3	3.3	1.1	4.7	12	-1.6	5.5	-1.7	8.4	0.78	-0.49	2	4.7	3.5	1.3	-1.2	-7.9	9.3	-4.2	2.5	-1.1	1.6	-1.2	-4.2	-6.3	1	-2.1	0.42	1.1	-3.3	0.56	4	-1.7	-5.1	4.2	-0.54	-4.3	-0.35	0.59	-0.48	-0.02	10	-0.24	-3.3	-5.6	5.5
-0.19	-0.09	1.4	-4.2	-2.6	0.04	5.9	4	6.2	5.5	7.2	-1.9	0.88	4.6	-0.81	11	-4.8	5.9	-0.13	-1.2	-14	8.6	-5.6	0.91	5.4	-1.2	-1.4	-5.4	3.1	5.1	-3.9	4.7	1.6	3.3	7.4	0.78	8	3.1	3.3	5.1	-0.41	5.7	6.4	-2.5	-12	6.7	-2.6	-4	-5.1	4.2
0.33	0.35	-5.3	0.35	-13	3.4	2.7	14	-5.2	15	-3.7	10	-4.9	8.8	3.5	6.4	-8.9	12	4.7	0.7	-4.2	-1.2	11	4.8	4.5	-2.5	0.22	-0.69	-1.5	9	-1.9	7.7	-6.7	1.5	1.5	4.2	0.58	4.5	3.6	-0.05	-2	8.3	3	12	2	8.2	-0.66	3.2	-0.87	2.7
0.36	0.26	0.35	-0.58	-7.9	3.1	0.75	0.82	-3.6	11	-6.5	5.6	-4.8	9.3	0.23	0.12	-5.8	1.7	-2.3	5.4	-6.8	7.6	-1.2	6	-3.6	-3.6	-4.4	0.37	1.6	8.5	-5.1	8.6	-2.9	-1.1	-1.3	9.7	-2.5	5.8	1.5	2.3	-0.43	8.9	4	7.1	-0.25	7.2	-1.1	3.6	1.7	-5
0.86	0.14	-0.43	-1.1	-1.5	-1.1	4.4	-1.4	4	5.8	2.5	6.9	2.5	8.1	0.25	3.6	9.9	4.7	7.4	6.3	-1.5	7	5.5	-3.4	-1.4	2.3	-0.22	-1.4	4.3	1.6	2.5	1.4	-5.6	-2.7	-4.7	3.7	0.56	-0.79	-0.75	8.3	5.9	9.7	5.2	7.5	8.4	3.6	3.6	0.76	-0.36	-5.4
0.24	0.03	-0.79	-1.9	-0.82	-10	-7.4	-2.5	-1.4	-1.5	-3	3.5	-5	-0.17	-4	2	-1.2	-4.7	-7.1	4.8	-7.4	-7.4	-1.6	-3.6	-4.5	8	-0.45	7.6	-2	2.7	-3.5	-1	-2.4	-7.4	-6.5	-0.09	-7.9	1	0.33	2	1.7	2	2.8	5.8	-6.8	3.2	-3.5	0.93	-0.49	-1.3
-0.16	0.11	11	1	5.8	-4.7	1.9	-4.5	-9.2	2	-11	-0.65	-2.7	-2.8	8.8	1.5	-9.9	-8.4	-6.8	1.5	8.6	-12	5.7	3.8	-3.8	1.2	-3.6	0.63	-1.3	0.88	-3.9	-4.5	-1.9	-0.1	3.5	-0.75	1.6	-2.9	-0.52	-2.7	0.19	-1.6	4.3	-0.91	-2.6	-6.3	-1.5	-2.4	-3.7	-2.8
0.17	-0.46	4.1	6.3	-1.7	5.8	7.3	4.7	0.25	-1.1	-3.7	-1.2	1.1	2.5	-3.1	5.6	0.19	-20	-1.5	5.4	14	-20	0.88	4	2.4	3.7	-4.9	0.25	9.7	4	-0.05	2.1	-1.6	6.9	1	5.6	4.7	-2.4	-2.2	2.5	0.78	-2.6	-3.5	-6.5	10	0.05	2.1	3.1	5.3	-4.2
0.38	0.48	1.3	3.9	-0.77	2.5	4.7	3.2	1.4	17	-3.8	12	-0.51	14	1.6	4	1.4	-0.94	3.5	0.74	12	2.9	0.96	3.5	0.07	2.5	-1.1	-0.11	5.7	-0.49	-0.1	0.95	-3.7	3	-2	2.9	0.2	1.7	-2	1.6	0.08	0.96	-5.3	3.2	3.7	0.29	2.5	1.1	-2	6
-0.04	0.01	4.3	-5	-4.8	0.49	12	0.31	-3.2	11	3.5	9.2	2.7	6.5	3.1	4.7	6.3	9.6	4.2	12	9.8	6.6	4.7	-4.3	-1.6	7.1	4.2	0.34	-0.69	-5.7	-3.6	1.6	0.95	-6.4	-2.4	-0.16	-1.9	1.9	-0.42	-0.73	3	3.5	3.8	4.9	-1.9	-2.3	-0.97	-1.9	-5.5	3.8
-0.29	-0.17	-3.9	-3.6	-1.6	-11	-1.7	7.1	3.3	3.1	3.8	4.5	3.3	0.21	-5.2	-3.6	4.5	6.5	0.29	4.2	-0.61	8.7	-1.4	2.6	-2.1	2.1	1.6	0.54	3	-15	2	3.9	3	-3.1	-3.5	0.13	-0.03	-3.5	-11	3.6	-4.7	-2.6	5.7	-3.3	-2	1.1	-1.4	-4.5	-0.27	-6.1
0.2	-0.2	-0.4	-2.2	6.3	-8.7	-1.3	4.4	6.7	-8.2	7.1	-2.9	-0.3	-0.12	-2.7	-10	5.2	-16	-1.9	-3	-5.2	-15	-14	-2.7	-2.9	1.7	-2	-1.5	0.65	-1.3	-0.43	-0.24	-6.3	6.5	-2.5	-1.2	4.3	0.62	-3	3.3	0.19	-7.2	-3.8	-2	0.05	-1.7	5.1	-1.5	7.5	-3.8
-0.15	-1.2	-0.08	-5.4	-0.17	-6.6	3.6	0.01	4.3	-9.3	8.7	-12	0.07	-1.2	2.6	-12	-2.1	-14	2.9	-9.7	-9.1	1.3	-3.4	4.7	5.4	-5.2	3.8	-6.6	-2.2	1.2	-6.7	0.31	-2.2	-5.5	-3.2	-2.4	0.01	0.75	-1.6	-8.1	8.2	-8.2	0.67	-11	8.5	0.27	5.5	-2.5	4.5	-2.4
0.51	-0.14	1.8	-3.2	4.1	-0.87	2.6	1.5	3.4	-2.4	8.6	-3.6	2.4	3.7	-1.7	-10	-2.6	-5.1	6.9	-5.7	-9.4	-4.5	1.1	-2.2	8.5	-3.9	-1.8	-0.82	-1.6	4.1	-1.6	6.4	-8.6	-0.62	0.43	-2.1	2.3	1.1	1.3	1.2	-8	2.4	-3.1	-4.4	2.6	6.1	1.9	-1.8	-1.5	-2.4
0.13	-0.2	-3	-0.64	-12	-6.8	-0.52	-4.3	4.1	4.2	7.3	-3.3	6.5	2.9	0.01	-1.8	-13	2.8	4	-1.9	-20	6.6	-8.9	2.5	14	-6.4	11	6.4	8.3	0.63	8.4	4	4.5	-4.3	5.5	-2.8	2.8	6.1	6.5	-5.2	1.1	3.5	-0.64	6.4	1.1	4.6	7.1	5.4	0.39	1.1
0.21	-0.44	1.4	6.8	1.8	5.6	0.67	2.4	0.15	4	0.89	7.1	0.75	-0.5	7.9	-1.5	1	6.1	9	1.1	5.5	8	-3.2	2.8	-4.3	6.7	2.5	0.97	-7.7	-3.2	6.7	-1	-1.4	2.8	-4.3	-0.25	-2.9	-3.4	-4.9	-3.8	11	1.5	4.5	0.98	5.1	-0.6	3	2.4	1.3	13
-0.15	0.03	-4.3	1.1	-5.5	2.5	-17	2.6	-15	3.2	-9.4	6.9	-16	0.47	9.2	3.1	10	-8	7	-3.5	12	-11	-3.6	-2.4	-9.3	2.6	-1.1	0.31	-2.7	-2.6	1.6	-4.3	-0.09	5.1	-2.5	-2.5	-6.7	4.3	-5.2	0.23	12	-1.9	9.6	-4.7	-1.8	2	-7.5	-4.3	-2.8	4.5
0.4	-0.44	1.1	-7	-5.9	1.4	-4.5	-3.9	-2.3	4.4	3.7	5.9	-4.1	-2.6	8.8	-9.5	6.4	-3.1	14	-3.7	5.8	-5.7	11	-0.21	6.7	4.3	-1.6	0.98	1.3	-2.4	-3.1	0.11	-3.6	3.3	3.9	-2.8	-3.9	-2.3	6.4	5.7	10	-7.3	7.8	-3.6	-6.1	3.8	-5.3	-4.4	-0.01	-1.9
0.76	0.01	7.7	-3.4	-0.14	-0.94	8.6	4.4	7.1	8.5	12	8.7	4	4.4	-5.7	-11	6.9	-5.3	7.3	-3.8	2.4	-13	6.3	-8.9	3.7	2	-5.6	0.94	-3.2	0.5	-2.3	-1.3	-1.4	2.3	-5.8	3.9	-4.9	0.85	-0.06	4.9	8.6	-4.2	-0.6	0.41	-6.9	2.1	-8.3	4	-9.4	-1.4
0.08	0.7	6.7	0.3	-0.34	4.4	9.2	2.5	5.8	11	9.5	16	6.9	3.2	-2.1	2.2	1.1	14	2.3	3.5	11	12	3.6	2.1	10	2.8	0.15	-5.2	7.6	8.8	6	1.1	1.9	5.5	3	0.09	0.61	1.2	-1.9	-1.4	7.4	-1.5	7.5	-1.2	-0.54	-3.8	-3.6	4	5.8	6
-1.1	0.65	-8.8	-3.5	-11	5.1	1.9	5.4	4	11	1.3	16	3.3	11	-2.3	-2.1	-8.3	-3.2	-5.9	7.5	-15	-7.8	-4.8	-1.5	10	14	-1.9	2	4.4	5.8	5.6	3.9	2.2	-0.16	6.3	6.4	0.2	2.1	10	6.7	7.6	-0.91	-0.78	-2.6	2.3	3.1	6.5	1.6	-4.1	9.7
-0.22	0.04	-5.2	2.7	-8.7	3	-1.7	6.4	5.8	5.3	-4.3	9.9	-4.3	3.8	-3	1	-7.7	10	-5	-0.46	-10	-1	3.8	-8.5	-7.8	6.8	-2.9	0.78	-2.4	1.5	-4.6	-1.5	0.05	1.3	-0.33	-1.4	2	-2.5	3.5	5.2	1.8	-1.9	-2.9	1.2	1.1	-3.7	1.4	2.5	-8.9	3.5
-0.32	-0.29	-1.1	1.2	0.01	1.1	7.6	-0.35	10	2.5	-0.27	6.3	5.9	5.6	-0.55	-3.2	6.9	4	-2.9	-0.61	7.2	-3.8	-12	0.91	-7	0.77	0.67	-3.3	-7.4	-0.25	-1.4	-2.6	-2.5	-2.6	-7	-3.5	-5.9	3	2.4	-2.7	-4.2	-3.3	-6.6	5.6	-3.5	0.04	-2.5	3.9	1.8	-6.1
-0.27	-0.54	-5.5	1.5	-3	3.5	-2.7	0.49	-1.5	6.3	-1.2	11	-2.6	4	-8.1	-4.7	7.8	4.7	0.52	3.6	11	4.2	-6.6	2.9	-4.7	5.7	4.4	2.3	-1.7	3.5	-7.9	3.2	-3.2	-3	-3.1	6	1.4	9.5	-2.4	0.82	-7.9	1.1	-6.1	-4.4	-1.7	9.5	-3.4	7	-2.2	-1
-0.17	-0.08	-5.7	-1.3	-1.5	4.4	-8.1	10	-3.1	9.3	-6.2	12	-3.7	11	-2.7	5.8	-0.46	9.9	-2.5	3.2	-6	16	-11	4.2	5.9	8.9	-1.2	3.8	0.78	5.4	-6.7	6	8.7	1.7	3.8	3.4	-3.2	1.2	0.95	2.5	-8.8	1.2	-2.9	4.8	1.3	-0.73	-0.73	6	-2.6	11
-0.52	-0.35	-4	-0.54	-10	3.5	-7.5	11	0.56	17	-4.9	10	-2.4	7.4	-1.7	-2.2	-20	-0.11	4.2	-3.2	-5.8	-10	0.45	-9.3	6.1	6.4	1.2	5	-0.15	6.3	-0.09	2.3	2.6	-0.2	-5.4	2.4	2.6	3.2	-2.7	-2.3	-3.8	-4.7	0.93	0.37	2.6	3	0.83	4.9	-0.79	2.5
-0.22	-0.11	0.45	-4	1.8	-8.4	0.95	1.3	0.09	7.1	0.27	2.5	1.1	2.6	-4.4	-4.6	8.9	4.7	-0.4	0.95	11	-2.9	5.8	-6.5	1.5	4.2	-1.5	-5.6	-0.46	-1.5	1.2	0.09	-2.6	-4.9	0.24	-6.4	2	-4.4	2.2	-1.9	0.9	-3.3	2	-3.5	3	-6.5	1.5	-2.9	-0.92	2.7
-0.2	0	0.39	-0.19	5.7	4.7	-1.4	9	0.72	8.2	-0.39	3.6	-3.1	8.2	0.2	-1.3	2.7	9.9	-8.2	0.15	7	5.5	3.3	1.4	5.4	0.33	-4.4	-2.4	6.1	-6.7	2.1	0.33	-2.2	-5.9	3.8	-3	-8.8	-1.8	5.3	-2.8	-3.5	-1.5	4.4	1	-3.7	2.1	-7.9	-3.6	5	-0.41
0.35	-0.8	0.43	-3.5	3.7	0.09	0.97	4.8	9.2	1.7	2	3.9	9	4.8	4.2	1.2	3.4	-3.5	-4.7	-7.5	-2.4	1.1	5.9	0.31	14	-1.7	-1.2	1.2	7.5	-2.7	2.2	-1.4	-4.4	-3.3	5	-0.39	8.1	4.1	9	3	2	0.52	3.3	-8.2	6	-1.8	0.7	2.3	11	0.39
-0.89	-0.5	1.4	-0.76	2.6	-2.6	0.65	4.3	5.3	7.8	2.8	11	6.7	5	-9.8	-7	-18	4.7	-8.8	6.1	3.5	11	-1.4	-5.7	1.3	-1	0.59	-0.82	2.5	0.88	4.3	-1.2	-8	3	3.7	3	3.5	0.99	1.4	2.9	4.3	-3.8	-6.3	-1	4	0.2	0.46	2.6	0.85	-2.3
-0.5	-0.46	-2.4	2.2	4.1	9.7	6.2	11	-5.5	7.4	0.88	12	-0.97	12	-1.3	-11	-5	9	0.77	0.63	9.1	-7.2	-8.6	-10	0.18	5.7	2.5	7.7	-1.5	2	-5.6	-2.9	-0.38	2.8	4.1	4.2	4.6	4	-2.4	3.8	5.1	-10	-4.4	9.3	3.2	0.15	-0.72	7.6	-2.9	0.77
-0.38	-0.05	1.3	-9.9	-10	5.2	5.6	2.7	-3.4	6.1	-2.8	11	-6.7	5.8	-11	3.4	-1.1	9.6	-0.84	3.5	6.5	12	-3.4	-6	-1.4	13	-9.8	2.2	-1.5	-1.9	-4.2	-4.3	-2.6	2.9	0.97	1.4	3.9	10	-2.1	-0.79	8	-11	1.4	2.9	1.4	-8.9	-4.2	7.4	-8.1	12
-0.3	0.33	-2.6	-7.1	-3.1	-5.4	3.2	-4.2	-4	-5.2	-3.1	4.1	-6.7	-7	6.9	-7.3	11	0.65	-2.6	-4.8	12	10	1.9	-1.7	-1.5	4.6	0.26	-4	-0.9	1.7	-4.1	-6.7	2.1	-4.2	-4.8	2.7	-9.4	5.3	2.1	-0.46	0.37	-9.1	-0.56	-3.7	-11	-2.6	-3	-1.4	0.52	4.5
0.56	-0.23	-0.2	1	-1.3	2.1	-4	-4.8	-2.6	0.37	-3.6	7.4	-5.2	-1.8	2.4	0.31	-2.1	-7	6	-2.5	-0.22	-5.9	9.4	5.3	-1.5	2.4	8.5	-2.9	1.6	0.84	8.8	-1.5	6.1	-1.5	-2.1	13	-3	3.9	3.8	0.17	2	1.2	4.8	1.1	-1.4	1.9	3.3	0.84	9.5	-2.9
0	-0.5	-0.57	-1	2.2	-0.91	1.6	4.6	0.76	2.5	-0.57	3.8	-1	-4.1	1.4	1.1	3.1	10	3.4	-1.6	11	11	1.2	3	4.5	3.6	2	-2.7	5.1	-3.5	1.6	-6.2	1.3	-5.6	6.5	4.7	2.3	-1.3	1.8	-0.98	-3.6	-1.9	5.4	-4.5	9.2	-2.1	-1.8	-3.9	8.5	6.6
-0.1	0.1	6.2	4.3	10	7.7	9.8	11	-3.8	2.5	-4.3	4.6	6.6	8.4	-6.1	1.4	4.1	11	-5.2	4.5	-5.5	2.1	-0.76	-5.5	-1.9	6.7	4.3	5.4	-2	2.4	2	0.37	3	-0.71	0.68	7.9	-2.8	7.2	3.4	1.8	4.5	-1.3	2.9	2.1	5.7	4	2.4	3.4	6.8	9.6
-0.1	-0.11	-1.4	11	-12	-0.09	-6.7	12	-2.2	7.7	-2.9	11	-1.6	9.8	-5.2	-0.89	8.5	-5.4	8.1	-0.24	14	-11	-5.2	-1.4	-10	7.6	4.8	4.4	-4.6	7.6	-0.01	4.3	-5.2	1.1	-7.7	9.7	-9.8	3.2	-2.2	6.5	3.8	4.7	2.4	11	2.5	6	-1.5	4.4	1.6	5.2
-0.23	0.11	-4.7	3.3	-1.9	-0.72	-18	6.6	1.1	8.6	-5	3.3	-8.6	6.4	4.9	8.1	2.1	19	4	-2.5	0.53	14	2.1	11	-7	2.9	-4.1	2.8	-4.7	0.66	-7.2	3.7	-2.3	2.5	-3.6	6.4	-0.27	8.5	-1.4	0.02	-6.1	2.7	-4.3	-0.68	0.47	7.8	-6.8	6.3	-6.6	9.1
-0.57	0.61	-4.2	-1.9	-7.2	5.5	-1.2	-1.3	3.1	-1	-0.23	-4.7	-0.57	-0.05	-0.64	6	1.5	15	-1	-2.8	3.6	17	4.2	9.2	-8	-1.3	-7.6	-5	2.9	4.9	-9.2	3.5	2.3	9.6	-0.15	-4.2	-1.8	-2.5	-3.2	4.9	-7.3	2.4	-9.7	4.4	-7	-0.06	-6.2	-0.87	-2	2.6
-1.3	0.26	-1.2	0.06	0.42	0.6	-5.2	4.4	0.2	-2	2.3	-0.08	2.9	4.3	2.9	1.8	-1.4	8.2	3.2	6.6	7.5	6	-5.7	3.2	-5.8	-3.5	-8.7	-6.3	-1	-3.5	-8.2	2.2	4.3	-1.8	-8.9	1.7	-6.3	1.5	-2.1	3.8	-5.8	10	-5.8	-3	-0.74	3.4	-6	1.2	-3.7	4.8
0.53	-0.95	1.9	-1.1	8	-3.7	-5.2	-2.7	-7.8	-3.3	-1.6	-4.8	-2.2	-3.6	-4.6	-1.1	5.2	-17	8.7	-8.3	1.6	-19	-8.4	7.2	-5.5	-6.8	-6.8	-2	-2.9	-4.4	-2.7	3.4	5.6	-5.3	0.26	1.2	-10	0.09	-2.6	4.2	-2.3	4.1	-8	-5.2	-5.5	1.8	-5.6	-3.1	-11	-10
-0.26	-0.24	2.3	-2.6	8.1	-4.8	-2.2	0.04	-6.4	0.31	-0.59	-1.9	-0.55	-6.4	-2.8	-3.6	-7.1	-5.4	-9.8	-4	-1	7.3	-12	2.4	-4	-5	-6	3.4	-6.4	-1.6	-0.84	0.92	-2.6	-4.6	-4.4	0.88	-2.3	1.1	-6.9	-0.1	-16	-0.31	-9.9	3	-9.3	-2.7	-3.8	-2.1	1.4	-5.4
0.29	-0	-1.7	-4.1	12	-7.6	-5.8	-3.9	-0.48	-4.1	-1.4	-1.2	4.5	-2	8.4	6	7	14	11	0.64	4.7	13	-6.1	-1.4	-2.8	-6.2	4.8	-1.4	-0.71	-0.12	3.7	1.3	-0.43	2.3	-0.4	-4.5	5.8	-1.8	1.6	-6.7	-7.6	2.1	4.8	4.1	-6.9	-0.65	0.86	-3.1	4.7	-1.4
0.52	0.1	5.4	5.8	9.1	-4.3	-2.8	2.6	0.34	-1.6	6.8	1.6	2.8	-4.2	13	6.9	9.7	10	12	-5.1	5.6	6	10	-1.5	7.3	0.45	4	-5.6	3.6	1.5	1.3	2	1.6	2.5	0.96	0.41	12	-0.78	-1.9	1	2.6	3.8	1.7	0.82	1.7	-0.24	2.9	-4.5	-0.85	3.7
0.41	0.46	3.3	5.4	14	5.9	5.9	-0.74	3.2	-2.5	16	1.3	0.59	-2	0.81	-1.9	-12	-0.5	-2.8	7.3	-1.2	3	3.7	1.1	0.69	-5.3	-1.6	-2.7	-3.4	-5.5	-3	-2.8	-2.2	-4.5	2.2	0.07	9.3	-2.7	-5.9	1.3	6.3	5.8	-1.7	10	8	1.2	4.2	-3	1.2	4.1
-0.13	0.04	1.4	-0.06	10	4.5	0.87	-5.7	4.3	-6.6	8.5	-1.4	7.2	1.8	-5.3	-4	-3.2	-6.5	-11	-1.3	-3.5	1.1	5.2	-2	0.04	3.4	-7.5	-1.7	2.5	-1.6	3.1	-1.8	-1.8	1.6	7.8	9	2.8	0.23	-3.6	7	-1.1	-2.1	-9.5	0.39	-0.67	5.1	3.4	1.3	4.6	-2.1
-0.6	-0.29	-8.4	-4.5	6.2	5.1	-13	-2.2	-8.7	-6.1	-6.5	-6.3	-0.28	-2.2	-8.1	6	-16	-5.6	-11	-5.6	-19	-5.8	-1.9	-0.31	-3.7	1.9	-6.8	2.4	-2.1	0.98	-3	5.4	5.4	1.1	-6.9	7.3	-6.2	2	0.21	2.3	4.2	5.6	-7.1	-1.3	0.84	3.9	0.52	-1	-7.5	-0.56
-0.87	-0.53	-3.2	-2	4.7	-7.3	-7.8	-4.5	-4.5	-9.7	-7.1	-13	-1.9	-6.8	0.04	5.2	-12	-13	-1.7	-3.5	-4.7	-21	-7.9	-7	-9.8	2.4	2.5	5	-4.8	-0.22	1.1	3.4	-3.5	-0.57	-5.5	-4.3	-3.4	5.8	-1.2	-4.1	-7.2	3.4	-7.3	4.8	1.1	-0.96	-0.7	0.75	-9.4	-1
-0.06	-0.57	-4.3	-2.2	-3.9	-5.2	-16	-8.7	-6.3	-9.4	-7.4	-14	-8.2	-6.1	-1.9	-5.6	-2.9	-4.8	-9.8	-3.5	-12	-1.5	-7.4	-1.2	-3.5	-3.5	3.4	8.8	-5.3	-1.8	-3.7	-2.3	-5.4	-6.8	-8.9	-7.3	1.5	-0.25	-4	-1.4	0.8	3.1	-5.9	4.1	-5.7	-8.1	2.1	3.9	-8.8	-0.17
-0.53	-0.35	-7.1	-1.6	-0.85	0.95	-10	-9.9	-7.2	-5.8	-4.3	-9.8	-5.9	-3.1	0.34	3.9	-0.88	-3.5	-7.6	2.9	3.1	13	-1.8	-3.8	-4	1.1	8.4	1.6	3.4	-4.1	-1.9	3.1	3.5	2.6	0.16	1.2	6.6	-6.5	-4	-2.1	-6.1	-2.9	-2.8	6.3	-5.7	-4.7	2.5	3	-7.1	9.6
-0.49	0.35	-4.6	4.4	-0.89	3.4	-9.7	-0.51	-7.5	2.1	-5.5	5.8	-8.6	0.27	-7.1	4.6	-16	-4.9	2.9	6.8	-11	19	-9.2	8.1	6.1	0.05	-0.32	1.3	-0.11	-4.7	5.4	1.8	1	1.2	4.4	1.7	-0.01	3.5	3.7	-2.5	-5.8	-7.2	2.5	-4.4	0.52	9.1	1.8	6.5	-0.66	-1.6
0.33	0.02	1.6	0.07	12	2.3	-12	-3.8	-8.1	-1.1	-3.9	4.9	-0.08	2	11	-0.28	-6	-0.28	-2.7	5.6	1.5	-13	-3.6	-7.6	0.84	6.5	0.61	5.7	-2.4	0.56	5	8.7	1.8	-3.2	-1.1	10	4.8	9.7	-0.14	3.2	4.8	3.3	5.5	-7.1	0.06	11	-0.52	5.8	4	-2.5
0.43	0.07	-0.52	0.49	5	11	-5.5	-0.44	0.91	0.35	3.9	5.5	1.8	3.1	18	11	-4.9	3.3	0.53	6.9	-11	-5.1	-8	-2.2	8.1	5.7	-4.4	2.4	2.3	1.1	-7	0.18	8.1	1.1	-3.2	3.3	1	2.3	-1.5	1.6	-8.1	-4.5	7.1	-1.5	-5.4	0.21	0.28	0.14	6.2	7.8
-0.25	-0.24	3.5	-1.7	9	1.6	-5.3	2.6	2.9	-2.9	4.7	3.2	-2.5	-2	13	5.7	8.4	0.24	-1.3	-2.2	-1.4	-6.9	-0.33	-4.2	2.8	-3	-2.7	-2.7	-5	-8	-5.7	-2.1	8.7	1.9	-6.2	7.1	-4.2	-0.79	-4.1	1.1	-10	1.4	0.92	3.5	0.42	-7.4	2.5	-3.1	7.1	-0.68
-0.5	0.15	1.3	5.3	5.9	5.2	-5.5	5	-1.5	-1.4	2	3.1	1.4	-4.4	3.6	0.1	-2.5	-4.5	-4.2	-9.9	-3.8	-9	-3.2	2.9	-0.55	-2.1	4.6	-0.68	-2.6	-3.2	-7.4	0.29	-5.9	-1.3	1.2	-1.1	6.9	-4.7	-1.8	6.5	-3.4	9.8	-4.3	-3.6	2.9	-2.8	-1.8	-3.9	-3	-3.4
-0.26	-0.17	-1.9	2.4	5.4	-7.1	-2.6	-4.5	-3.9	-8.9	-5.6	-9.4	0.59	-3.6	-5.2	-9.9	-6.4	-13	-7.5	-7.4	-16	-11	-2.6	-0.32	-0.86	5	5.8	1.6	-0.47	1.9	-2.5	3.4	-3.5	3.4	6	-1.6	-0.69	7.1	0.77	3.5	-11	3.2	-1.5	8.5	-4.4	5.3	0.16	3.6	-3.8	5.9
-0.35	0.51	-1.1	-3.3	-1.8	-8	-6.2	1.7	-9.7	3	-11	-9.7	-3.6	0.15	-1.8	0.79	-25	-8.1	-11	6.4	-20	-18	7.1	-2.4	-7.9	-8.6	-1.7	8.6	-0.29	2.5	1.1	5.5	0.91	-7.1	0.96	1.4	3.7	1.7	0.28	-2.5	-3.6	-0.5	0.6	4.5	-0.33	7.5	1.1	3.8	-10	1.3
0.04	-0.37	-7.9	2.6	-1.9	-3.5	-14	-5.7	-4.2	2.7	-9.7	-11	-7.7	-8.6	9.5	6.9	-19	-1.8	-1.4	9.5	-1.7	-19	9.4	-4.4	-7.7	-6	-3.3	2.4	-3.2	3.2	2.4	1.2	0.29	4.5	-2.2	-5	-1.6	1.2	-1.7	-4.2	-3.8	1.5	-3.6	-4.8	4.7	0.29	1.6	-4.2	-3	1.9
-0.21	0.03	-3.3	5.8	3.8	2.6	-9.2	-1.1	-1.1	3.1	-3	-12	1.2	-1.4	4.4	-2.8	-9.3	-0.95	2.6	-0.15	-3	-6.5	2	1.6	0.95	-3.7	-0.73	0.89	-2.9	-3.4	3.3	3.7	6	-3	1.8	-2.1	0.73	-3.9	1.1	-4.1	-8.1	3.7	-6.5	1.2	1.6	-3.5	4.3	-3	-2.3	-1.7
-1.1	0.39	-1.2	0.71	-16	-16	-4.6	-2.8	-6.9	-2.4	-13	-14	-4.5	2.3	-8.1	0.09	-12	0.91	1.4	2.1	-9.4	-5.8	-7.6	6.7	-3.3	-0.57	-1.9	3.9	1.7	1	-0.2	3.3	4	0.02	2.9	-6.2	-1.8	-3.1	-5.4	-1.8	-11	-2.5	2.2	8.9	-4.1	0.75	-3.9	2.1	-4	-0.18
0.73	0.83	2.1	0.01	-6.8	0.82	4.3	-6.7	-0.16	3.4	-10	-8.4	5	6.5	6.5	6.6	13	7.3	8.5	2.3	6	-7.6	0.29	-1.6	4.4	-4.2	4	3.5	-1.6	3.4	12	-2.2	-5	3.7	6.4	-0.54	6.3	-4.8	9.1	2	3.7	0.93	7.4	5.6	14	-1.6	6.7	2.6	7.4	2.7
0.07	-0.12	-0.15	13	3.6	7.3	11	5.5	0.1	9.7	2.3	1.9	5.5	6.6	7.1	2.9	-9.9	-11	8.4	-4.4	3.6	-8.4	12	1.6	4.2	3	-1.1	7	-1.4	2.9	-2.9	-2.5	-1.3	-2.5	3.8	6.4	2.8	10	-2.4	2.5	-4.9	6.8	8.2	-0.08	-7.2	0.39	0.42	4.8	-0.1	-8.6
0.48	-0.41	7.9	12	11	-0.33	10	12	9.7	13	10	15	6.5	3.6	9.2	-3.1	-4.2	-15	12	-9.3	-1.3	-21	9	-4.6	3.4	0.97	4.2	3	-3.2	13	4.5	0.42	1.3	0.52	3.5	7.9	5.6	4.9	1.5	0.79	0.86	14	7	6	2.1	0.56	1.8	-0.05	0.9	-5.8
0.43	0.34	-4.6	1.7	-2.7	-7.6	1.6	0.54	-1.6	-7	7	-2.6	3.7	-7.5	-2.2	-6.6	6.5	9.3	9.7	4.3	-3.3	2.5	7.3	8.7	9.8	-3.1	2	-7.8	-0.73	-0.15	-1.1	2.2	-4.6	-6.5	2.9	2.7	2.1	-2.6	5.1	-1.1	0.92	5.5	3.2	2.5	2.4	-0.35	1.9	-1.6	-2.1	0.11
0.34	-0.19	0.26	-2.9	-8.5	-5.4	-3.3	-2.9	-7.6	-11	-7.1	-11	-5.2	-11	-6.3	-5.7	-4.2	-0.48	-0.31	3.9	13	8.7	-4.7	10	-5.2	-11	-5.2	-8.7	1.5	-0.88	-4.7	-1.6	-8.4	-7.4	-0.59	-10	2.5	-5.7	0.15	-1.6	-4.2	2.7	-2.7	0.47	-7.2	-2.8	-0.46	-4.5	-2.4	1.7
-0.21	-0.66	-1.7	-2.3	-9.5	2.5	-10	-6.2	-5.7	-8.9	-10	-9.6	-11	-2.8	-3.8	-2.3	-7	-7.9	-10	3.4	4.7	2.4	0.03	-7.6	0.49	-4.3	-4	-3	-2.9	-5.3	1.2	-3.7	-5.7	-3	-4.3	-6.1	-5.8	-4.5	0.41	-0.28	-3.4	0.47	-1.9	-2	-0.74	1	-7.6	-3.8	3.6	9.7
-0.47	-0.05	-1.1	-8.7	-7.8	-8.4	-6.6	-0.65	-1.5	0.92	-7.1	-14	-4.8	-0.11	-2	-2.4	-5.9	-3	-1.6	2.5	5.2	-11	1	-9.7	-2.2	-2.4	2	-7.4	-1.8	-4.6	-4	-2.4	-9.9	-9.8	-7	-13	-12	-5.9	-3.2	-8.8	-2.9	1	0.06	-2.3	-3.3	4.1	-7.2	-4.9	-0.16	-2
-0.47	-0.74	-4.5	0.3	0.33	1.3	1.2	2.8	-3	4.4	2.2	-2.9	-0.82	1.6	-10	3.5	-5.2	-11	-1.9	3.4	-2.1	-14	-10	4.3	-1.6	4.7	0.67	0.95	3.9	-5.8	-6.5	0.63	5.6	-9.1	2.2	-2.5	-6.2	-0.93	-3	-4.8	-5.4	-1.4	-1.1	-5.9	1.6	1.8	2.1	2.5	5.5	-13
0.28	-0.35	-2.1	2.8	6.2	-0.63	-4	4.7	-5.9	8	-3.1	-3.2	-2.4	7.2	-4	0.31	0.71	10	-0.22	-1.3	-4.2	5.8	-4.1	0.7	4.9	0.27	3.6	3.5	5	5.6	-1.6	-0.12	3	-5.6	7.3	1.8	9	12	1.4	-1.4	-5.2	-3.1	-0.92	-3.4	0.04	4.4	4.7	6.4	5.5	-2.1
-0.05	0.32	5.5	4.1	-6.2	-1.1	-1.3	6.5	1.2	8.7	5.8	2.6	0.7	9.2	0.08	1.9	1.1	6.9	4	5.4	-2.3	0.84	-10	-1.7	1.8	-5.4	-0.79	-5.9	2.8	5.1	-0.31	-0.98	-4.6	2.8	1.8	-3.9	-5.2	-0.12	4.4	-4.2	-1.8	-2.1	-2.1	-2.4	-2.3	-9.1	2.5	-5.8	1.2	2.4
0.19	0.19	9.5	2.2	-5.3	6.3	6.5	5.4	8.2	4.9	6.9	0.9	6.9	-0.07	-2.6	3.6	0.91	-3.1	3	0.79	-9.3	-7.2	-0.95	-8.3	-1.7	-0.3	3.4	-2.4	-1.2	2.9	1.9	-9	-0.46	1.6	-4.6	-3.3	0.84	-0.57	-2.5	-6.5	3.3	-3	10	-1.4	-0.35	-1.6	-2.5	-3	-3.5	-6.1
0.27	-0.16	-1.3	-5.8	-3.3	-4.1	-3.2	7.6	1.6	8.5	1.8	7.8	-1.4	-0.92	-2.5	3.4	12	-7.7	3.9	-2.2	7.7	-25	-3.4	5.2	-8.1	3.9	2.9	-2	-4.7	8.5	-3.5	-3.1	-4.8	3.3	-3.7	-2.4	4.7	-0.02	-0.57	-2.8	-1.9	-1.7	-1.3	-0.32	-12	-2.1	2.1	1.6	5	-1.2
-0.02	0.01	1.1	-0.38	-4.2	5	1	5.8	-0.46	5	2	5.2	-4.5	-3.9	-0.24	-0.11	4.9	-2	-5.2	-4	13	-0.04	-6.9	6.9	5.9	-2.5	2.1	-0.22	3	2.4	3.2	-1.2	-0.52	0.4	-0.95	4.9	-2.8	3.4	-2.6	2.8	-0.12	-6.8	-3.7	-5.2	-7.5	-2.1	3.7	0.84	7.4	-7
0.3	0.48	0.25	-4.1	-12	-7.8	4.7	3.6	3	1.1	0.6	0.76	1.8	-2.6	-7	-5.9	0.61	9.1	-6.2	0.26	-13	8.8	-2.9	1.6	-4.4	-1.2	5.4	-2.4	-0.46	-0.48	4.4	2.1	3.3	2.6	-1.9	-3.1	-4.5	1.6	-6.1	-0.67	4.9	-6.3	-0.05	-3.1	4.2	-2.4	-1.1	1.4	-0.97	3.4
0.39	0.28	-1.8	-3.3	-0.44	-5	2.5	-7.4	2.9	-2.4	10	-1.6	-2.1	-4.8	-6.9	-3.2	8.2	-2.3	-7.4	-6	2.4	-0.92	2.3	5.2	-0.22	4	7.8	4.2	-0.65	-0.05	5.1	-5	4	12	-1.6	-0.43	-5.4	2.8	-3.5	-0.16	-0.87	-2.6	0.99	2.2	-2	-6.7	1.6	3.7	1.8	-1
0.12	0.23	2.4	-0.38	2.4	-11	1.2	0.14	3.8	3.6	0.39	12	2.8	-5.4	-4.7	-2.7	6.7	-6.7	-0.85	-6.5	11	-1.2	4.6	3.7	8.1	0.22	1.8	6.2	4.2	1.1	4.2	0.71	2.4	13	-3.4	0.61	-2.2	-3.3	0.62	3.3	12	-2.5	-1.7	6.7	1.5	-5.9	0.4	2.9	4.7	4.7
0.73	0.63	-1.2	5	1.8	-3.4	8.4	5.2	3.7	12	-1.6	4.4	9.9	2.3	1.9	-3.6	6.7	4.2	3.6	-7.7	2.1	6.7	1.8	3	8.3	1.1	0.39	7.8	-1.4	-0.93	2.9	2	-4.5	6.6	-0.56	0.23	-0.23	1.4	3.4	-5.5	6.8	-1.9	-2.8	2.2	5.2	-0.29	-0.03	7.1	6.1	0.32
-0.2	0.49	8.8	5.5	11	-7.4	13	3.8	8.8	2.5	6.5	-1.4	16	3	3	3.7	-5.6	9	-2.3	-0.25	-7.1	8.6	5.2	5.9	7.5	4.2	3.8	5.7	6.9	-4.4	0.11	2.1	0.92	-1.8	8.3	-2.8	3	0.6	6.3	-7.2	8.2	-1.4	-3.6	10	8.4	-2.5	5.7	6.2	-6.8	0.68
-0.38	0.55	8.7	-1.6	9.7	-9.9	13	-8.2	13	4	7.1	0.13	13	-3.5	-6.8	6.4	-8.7	13	-7.5	-1.3	8.9	6.9	-4.4	-2.8	5.1	-12	-1.1	-2.3	-1.2	-9.1	2.7	-0.37	0.02	-11	0.14	-7.9	-4.7	-5.3	-2.3	-5.6	-3.7	0.86	-7.5	-0.38	1.2	1.3	5	0.19	-0.44	-9.2
-0.71	0.49	0.18	-3.2	0.44	-6.5	3.4	-13	7.1	-12	2.9	-13	4.2	-10	-1.3	-4.3	2.3	2.6	-0.94	-4.7	4.8	-4.7	-2.1	-9.2	3.6	-3.2	1.2	-2.3	-0.96	-3.2	1.2	-3.8	1	-1.5	-3.9	-0.15	-1.5	-2.3	-3.1	-6.3	-10	-3.9	-4.8	-6	-3.5	-1.8	3.4	-0.51	-1.8	-4.9
-0.48	-0.07	3.1	-4.1	13	-2.3	3.3	-5.2	12	-9.2	7	-12	13	-7.1	-1.4	-4.6	-4.2	-11	2	-3	-12	-26	-10	-7	4.3	0.35	5.8	-1.3	-0.08	-2.4	3.5	-3.9	-1.7	4.3	3	-7.1	4.1	-5.3	5.9	-0.82	1.1	-8.2	7.6	-2.1	-3.8	-5.9	2.1	-0.22	-4.9	-8
0.08	-0.16	-4	4.1	-0.15	2.2	4.4	-2.7	9.3	-7.4	7	-7.3	8	-9.2	-5.5	0.44	-3.3	-10	1.6	1.3	-13	-8.8	-3.8	-3.1	3.9	-3.2	4.3	4.6	-0.23	1.1	0.64	-0.67	-6.8	1.8	4.3	6.6	3	7	-4.7	5.3	1.1	2.1	1.2	4	-0.62	6.1	-1.1	4.2	-0.38	-9.4
0.18	0.01	-5.1	-0.81	7	-0.74	7.4	-3.8	7.1	-13	3.9	-13	1.6	-4	-3.4	0.51	3	4.9	6.9	7.1	3.7	12	3.7	2.6	-1.9	-4	-6.1	2.8	-11	-1.5	-1.5	2.2	-9.8	-3.2	-7.7	-0.09	-2.1	-3.5	-6.8	3.8	-2	4.5	-6.7	-4.1	0.61	-0.03	6.6	1.9	0.69	-1.6
0.01	0.69	3.1	-3.9	11	-3.5	3.7	-5.3	1.6	-9.4	8.5	-11	0.56	-10	1.8	5.5	-3.1	14	8.4	9.5	-7.2	2.7	-1.9	9.3	5.4	-3.6	-8.2	4.3	-8.1	2.1	-7.2	0.23	1.4	-3.3	-9	-5.3	-0.72	-11	-0.91	0.25	-6.9	4.8	-6	0.64	-0.94	-2.3	1.8	-7.2	-0.28	-0.4
0.12	0.63	-0.68	-1.9	11	-2	-2.5	-1.3	-0.18	1.5	0.17	-5.4	-2	-3.3	4	4.5	-3.7	6.7	4.1	11	-15	0.81	-3.1	-1.5	4.9	-6	1.9	7.8	2.7	-6.1	-1.9	3.2	2.6	-2.3	-1.3	-3.1	5.4	0.43	-1.7	3.9	-5.8	8.2	3.4	9.2	-3	-3.8	1.7	-0.49	-5.7	-10
0.4	0.42	-2.1	-4.6	3.5	3.6	0.96	-5.5	2.5	-0.92	0.83	-3.7	-2.4	-2.6	15	-4.7	2.3	0.87	2.1	-0.71	-5.1	-4.9	5.3	2.5	-2.1	0.5	8.2	-2.5	3.1	0.13	-0.05	-4.7	6.6	-1.2	-0.81	2.4	7.8	-0.19	6.4	0.14	5.5	1.3	12	2.3	6.2	-0.82	6.8	1.4	-4.9	2
0.42	0.26	-8.6	-7.2	2	-4.4	-6.2	-8.9	-0.43	-2.6	3.3	-1.6	-1.7	-6.4	3.6	7.4	11	-7.3	-0.67	0.17	15	-13	1.2	3.8	-2.8	-1	-0.46	-2.9	0.28	-1.8	-0.95	0.08	5.9	-3	-3.4	0.64	-0.26	-0.74	-1.4	-0.04	8.7	-5.9	3.1	-2.2	-0.69	-1	-0.55	-4.7	7.4	3.7
0.16	0.25	-0.87	1.5	-4.2	0.75	-0.31	5.7	-1.6	-1.4	1.2	2.7	-0.47	1.7	-5.2	0.97	4.3	-1.7	0.02	-6.2	6.9	6.4	-9.2	6.1	2.1	-3.7	-3.8	-5.1	2.3	-1.4	-1.6	1.3	1.3	6.4	3.2	-7.5	-7.4	0.16	-2.1	-0.58	4	-5.4	5	-3.2	-3.7	-0.48	-6.8	-3.1	7.6	4
0.63	0.09	1.7	-0.58	-0.55	-7.6	1.7	6	-1	4.9	-2.8	5.8	-2.4	1	-5	-1.6	-1.9	-0.52	1.8	-3.9	-8.4	11	-0.34	1.7	6.5	5.3	-2.1	-0.46	6	9.5	0.16	-4.5	0.97	7.5	1.7	3.8	0.29	-4	-0.39	0.45	-0.23	0.76	8.3	1.1	-3.2	6.3	-1.9	-0.19	-3.4	-0.73
0.58	-0.04	-8.6	5	4.4	-4.8	-0.18	5.9	-3.9	12	0.08	13	-10	3.2	-7.5	-6	4.7	7	-0.55	-5.9	-13	-5.5	-3.9	-3.3	0.65	7.7	-9.9	-3.4	2.9	0.61	-0.66	-4.7	-3.4	-2.3	1.8	-1.8	0.18	1.4	-0.74	-3.4	-1.3	2.6	-3.8	2.4	1.6	0.15	2.1	-2.6	-1.1	-3.3
-0.21	0.78	-8.3	2.7	-12	6.4	-7.3	2.1	-4.7	9.6	-3.6	10	-13	2.9	-4.7	0.93	10	16	-6.5	2	1.6	7.8	6.1	4.3	-11	5.3	-3.1	-4.4	-4.9	3.1	-7.3	-3.2	-6.4	-1.2	0.21	2.5	-0.38	-5.9	3.8	0.34	-14	-3.5	-11	-1.1	-2.1	-1.2	0.75	-5.2	-8.4	-3.8
0.49	0.71	-3	0.27	-5.4	-2.5	7	3	7.3	2.8	6.7	12	-1.8	2.3	-6.1	7.8	2.4	12	-4.3	11	-9.7	17	2	4.4	-9.6	-1.1	-0.46	3.2	2.8	-2.5	-1.1	-1.2	3.7	-0.15	-1.2	-0.24	-5.2	-7	-2	-4.7	-10	-2.7	0.56	2.2	-8.1	-7.6	-2	-2.4	-4.4	-3.6
-0.08	0.29	0.87	2	6.2	6.7	0.51	-5.4	-2.9	-8.3	-0.91	-1.9	-4.9	-1.6	-7.1	8.4	3	1.3	-9.5	6.5	-3	15	-2.3	10	-9.3	-3.6	-1	8.8	-1.7	-2	2.5	-0.81	-3.3	1.2	-3.3	8.5	1.2	-4	-3.3	5.1	-7.5	-2.6	-6.9	4.1	-2.5	-7.1	0.2	-0.75	-1.5	4.7
-0.25	0.04	9.9	2	-0.25	6.4	5.2	-0.97	-6.5	-4.5	1.7	-8.6	-1.1	0.62	2.7	-3.7	-5.5	-3.5	1.5	-1.4	7.5	5	1.2	-9.8	3	3.2	3.3	5	6.8	4.3	0.65	5.9	-6.4	3	6.2	2.8	-2.5	-0.71	-3.1	3.1	1.5	10	-0.33	5.8	1.6	11	0.16	1.4	-4.6	6.1
-0.15	-0.74	-0.36	4.2	-4.8	1.9	-2.4	-4.5	-11	-3.6	-5.5	-9.7	-3.7	-5.6	-0.3	3.9	-12	3	-4.6	1.1	-14	1.6	1.2	5.7	2.6	4.7	4.8	6	-1.1	2.7	-2.1	2.7	2.4	7.7	1.2	4.5	-2.7	-0.29	-7.5	-1	-4.6	5.5	0.05	6.9	-7.7	7.9	3.6	-0.03	-6.6	0.44
-0.08	-0.38	-7.3	-1.3	1.5	-3.5	-9.9	-9.2	-5.7	-9.6	-8	-8.5	-3.7	-11	-3	5.4	-7.5	-7.2	-8	7.5	-9.2	8.2	8.5	6.6	-0.25	-2.7	3.2	-7	-0.2	-6.9	2	-5	3.3	-3.7	4.3	-1.6	0.74	-6.2	-2.5	-3.2	-4.4	1.2	-0.15	-2.4	0.42	1.4	6.2	-6.2	-8.4	-0.43
0.29	0.25	-8.2	-7.3	-8.8	-0.03	-3.4	-9.9	4.5	-17	-3.3	-7	-4.2	-16	-0.9	12	6.3	8.8	-3.8	5.2	13	13	0.01	6.4	5.7	-14	-4.7	-4.4	-0.91	-4.2	3.5	-2.7	-6.2	-6.5	5.7	-3.2	-1.4	-2.5	3.8	-2.9	12	-8.6	7.7	1	5.6	-2.4	-1.6	-2.4	6.3	-4.6
0.29	0.56	-5.1	-9.8	-5.7	-8.2	-4.8	-9.7	-5.2	-7.4	-4	-5.6	-7.2	-9.6	-0.2	4.5	-1.9	12	-7.3	3.3	1.8	7	-6.3	-1.9	-4	-3.8	-4.8	2.4	-4.4	0.65	2.1	1.6	-1.8	6.5	4.3	-7.3	-5.6	-4.5	-0.12	-1.9	4.1	0.57	3.1	-1	-5.2	-4	-4.4	1.7	7.6	2.4
0.57	0.19	-3.8	-0.96	-7.5	-0.41	-4.4	-4.9	-3.1	2.4	-2.1	0.03	-3.2	4	-9.6	-1.2	-1.7	7.5	-4.8	-3	3.1	1.7	4.4	0.02	-4.8	-2.3	8.3	-2.5	0.71	-2.2	2.7	-0.74	2.4	4.5	1.7	-6.1	-1.5	1.9	-3.6	2.3	-14	0.02	4.6	1.2	-3.2	-0.23	-2.9	0.03	4.4	-1.6
0.47	-0.17	0.48	1.7	-2.6	4	5.7	-5.5	6.8	5.7	1.8	0.48	-2.1	2.8	-8.3	-7.5	4.1	9.9	-4.8	-11	0.53	4.9	5.3	6.1	-6.2	4	0.63	-2.1	-3.6	-2.4	2.9	1.8	-4.9	4	0.92	6.1	-1.6	6.2	-0.51	1.8	-3.8	-0.05	-0.65	-0.21	2.6	6.4	-1.3	1.1	7.8	-3.3
0.3	-0.08	-0.08	0.49	-7.5	-3.9	4.6	-3.7	4.8	-7.2	3.1	-3.8	-5.4	4.5	-2	-7.3	4.5	-5.3	0.27	1.9	-14	8.2	-4.3	2.1	2.3	0.04	1.1	0.23	4	-1.2	4.6	8.1	1.1	2.5	-1.8	1.2	-1.4	-1.2	5.8	-3.7	11	-4.2	5	-0.84	-0.81	0.77	6.1	-0.35	3.7	2
0.45	-0.03	6.7	4.5	-6	11	11	-8.7	7.4	-14	10	-7.5	3	-2.2	-5.4	1.9	-11	10	-4.4	-0.89	-13	17	-4.7	-0.9	4.2	-7.4	5.2	2.6	1	6	5.3	9	-1	1.2	3.3	-5.8	-1.9	1.5	0.91	-3.2	5.3	5.7	-0.45	3	-8.3	1.9	2.8	4.3	1.9	10
0.07	0.09	6.8	3.8	1.6	7.2	7.3	1.5	2.2	-2.2	7.7	-3.1	6.5	1.7	-5	12	0.85	11	0.73	12	-2.2	11	1	-7.1	17	0.24	-0.19	1.6	4.1	9.7	2.7	5.3	0.29	3.2	2.7	2.4	3	-0.68	-2.8	-1.5	6.1	0.93	5.7	-0.18	7	5.4	3.9	2.7	15	8.4
-0.32	-0.48	13	7.1	9.6	8.6	6.6	6.6	-0.96	8.2	9	5.1	2.6	7.5	-5.8	-3	6	2.8	-5	-3.1	-0.98	4	-3.3	-2.6	15	10	0.41	0.66	14	3.4	-2	2.1	7.6	3.4	5.6	2	4.2	2.9	8	-2.8	4.8	1.3	4.8	0.02	3.9	-2.4	1	3.5	7	-3.9
-0.2	-0.91	8	-3.9	2.7	-9.3	4.3	-3.3	2.7	-2.6	5.8	0.6	4.2	0.72	-6	-8.1	-0.49	-2.9	-0.41	-2.5	-13	1.9	-2.5	-4.9	5.7	0.36	-2.8	-3.6	10	1	-1.2	-1.8	7.4	-0.02	12	-8.5	3.4	1.6	6.5	-4.5	6.5	-0.88	1.1	-4.8	2.9	4.4	1.6	-1.1	0.93	-6.1
-0.18	-0.51	1.4	0.61	-2.8	-6.3	0.54	-5.4	5.6	-3	6.4	-5	7.8	2	-3.8	-4.6	1.7	-7.6	-0.63	-3.6	5.9	14	-4.2	-8.2	5.2	-0.32	-3.1	-5.8	0.9	4.1	5.3	-9.7	11	4	5.9	-1.3	6.7	-4.2	13	0.71	13	-0.99	0.94	-7.3	17	1.8	2.7	-3.2	7.2	-0.76
1	0.26	-3.4	1.8	4.7	7	4.9	-2	8.9	-0.76	4.4	-2.3	2.8	-4	-4.2	3.8	17	8.3	-4.2	-2.4	1.9	9.1	7.1	-3	2	-9	-2.6	-0.31	1.3	-4.3	2	-4	-1.4	-0.85	6.2	-5.3	0.63	-5.2	9.7	-4.5	10	0.35	0.65	-3.5	2.1	-5.2	-4	3.3	-0.03	-0.69
-0.37	0.07	2.9	-0.9	6.9	10	3	-1.2	4.9	-8.6	2.1	-3.7	4.7	-5.5	0.48	7.5	-4.3	12	-1.1	10	2.3	-0.01	-2.8	0.52	-0.27	-6.4	-3.2	3.8	-9.4	-1.1	-2.5	-0.26	-12	4.1	-1.7	-6.2	-4.2	-3.8	-3.9	0.03	-0.8	-5.8	-1.5	0.84	-3	-1	-2	1.5	-4.4	3.6
-0.53	0.13	5.7	-2.4	4.3	14	5.8	-1.4	0.55	-8.6	-2.1	-0.91	3.5	1.1	6.9	10	-1.4	5.5	-3.6	12	7.1	12	1.4	-5.3	5.8	6.5	4.1	3.2	4.2	5.9	-1.9	5.3	-2.3	7	-5.4	2.2	2.9	-1.7	-0.21	4.3	4	5	-4.7	5.2	-2.5	-2	-3.2	1	14	9.8
-0.24	-0.17	9.8	5.5	-8.3	9.8	9.9	4.3	-0.66	-4.6	1.1	2	-0.53	-1.6	-3.9	8.6	-7.1	0.86	-3.2	4.1	8	13	-0.59	-1.3	3.7	-2.5	7	-1.8	7	-7.3	-1.4	-0.81	-7.8	1.6	0.11	-1.8	3.8	-5.5	-0.23	3.9	2	-4.8	9.2	-1.3	-2.7	3.6	-4.1	-0.85	0.2	0.33
0.09	-0.2	-3.8	4	-12	10	-5	11	-3.4	0.79	-3.7	10	0.46	7.4	3.2	4.4	7.2	-3.1	-6.6	4.4	19	3.6	0.99	-5.5	-2.5	6.8	1.2	-3.6	3.5	-0.81	-0.73	3.4	-0.27	0.89	3.5	3.4	-1.9	-3.3	-1.3	4.3	-0.41	-0.9	5.2	-5.6	-2.5	4.3	-8.3	2.5	-6.4	8.9
0.13	-0.32	-9.8	5.1	-9.4	13	-6.7	12	0.09	7.9	1.4	6.8	-0.71	14	-2.6	5.5	7	1.3	-1	0.05	-8.8	1.2	2.4	-2	-2.9	1.8	1.9	-3.2	3.9	-1.8	-0.27	-0.55	8.2	-3.5	1.9	1.8	0.68	9.5	2.2	8.1	-2	0.65	-4.2	-6.7	2.8	2.9	0.46	7.8	1.1	8.4
-0.03	-0.51	-2.2	-5.8	0.47	-0.85	-0.4	3.2	0.59	6.8	2.5	6.5	0.72	6.7	6.3	0.38	13	-3.3	-1.7	-4	4	0.52	0.36	3.1	-1.5	1.3	5.9	-4.6	-0.76	-3.6	5	2.1	-0.16	-4.1	3	0.5	-0.96	5.1	-1.6	4.5	-0.25	1.3	3.5	-8.9	1.1	-4.9	3.5	7.1	-7	5.3
0.22	-0.15	-4.4	-8.6	-10	-4.5	2	0.78	-0.92	3	-3.4	2.6	2.6	3.7	7.6	-13	5.3	1.1	-5.2	3.4	12	19	3.7	7.5	-5	0.14	1.8	-7.5	1	0.3	-3.4	0.2	8	1.8	-2.7	-2.4	7.8	-3.2	-1.7	2.3	2.4	8.2	3	-1.3	-1.1	1.9	0.61	-5	-3.6	-7
-0.52	0.26	-3.3	-3.6	-0.88	5.3	3.2	2.1	11	-1.9	7.2	3.9	6	7.1	0.72	-2	3.6	-0.75	-5.5	3.3	-2.5	4.3	-0.69	-1.6	5.2	0.46	1.2	-6.8	2.1	3.7	-3.3	-0.33	-0.22	-1.9	1	0.69	5.2	0.4	1.8	2.7	-3.7	5.8	0.8	-4.9	1.3	-1.3	3.8	-4.2	-1.6	4.1
-0.14	-0.14	-1.8	0.51	1.4	6	0.26	14	0.9	7.8	-4.4	6.7	0.89	9.6	-0.83	-3.8	1.5	-2	3.3	-4	-5	4.6	6	-0.92	1.4	1.4	-2.9	-3.2	2.3	3	-2.3	4.5	-0.66	-3	-3.2	5.3	0.9	1.3	-3.9	7.2	2.3	2.6	-5.5	-9.2	-3.2	0.56	-0.91	-1.9	4.4	8.1
0.12	-0.14	3	-4.6	-1.3	5.1	-4.3	0.67	-1.9	1.8	-5.4	-0.58	-5.3	7.4	3.8	-4.5	0.47	1.7	8.6	-9.4	8.7	3.5	4.5	-2	-1.1	3.1	-0.32	-0.1	0.79	-3.5	0.48	3.4	-0.24	-2.5	-5.2	-1.8	1.4	-1	-3.5	1.4	-1	0.46	3.5	-3.2	-3.8	5.1	-0.37	-0.06	2.9	3.9
-0.51	0.14	-0.33	-0.37	1.3	8	-7.9	-6.6	-12	-6	-9.4	-7.2	-8.3	-3.8	6.4	3.4	3.3	3.3	1.6	2.8	5.5	7.7	4.7	-1.5	-2.4	-6.7	-5.5	-1.6	1.3	0.66	-5.3	1.4	7.7	0.67	1.3	-2.3	-2.4	-0.76	-2.2	-2.9	-7.1	-1.4	0.75	-1.1	-3.1	-0.6	-5.4	-2.4	0.87	0.42
-0.1	0.53	6.9	2.6	2	5	-7.4	-2.4	-6.2	-13	-8.3	-7.3	-6.8	-4.8	1.4	1.1	0.86	1.3	7.6	7	11	5.6	8.3	3.2	-2.3	-5	-3.8	-3.7	-1.2	-1.6	2.5	-4.2	4	7.2	-0.31	-3.4	-4.1	-2.9	-1.8	2.7	6.7	5.6	2.1	-2	0.85	-0.38	-1.7	-8.7	11	-4.5
-0.08	0.22	1.1	-8.4	4	3	3.1	-10	-6.8	-11	-2.7	-11	1.1	-9.3	-7.8	-5.3	8.7	-3.1	3.4	3.3	3.8	5.5	6.4	7.6	-5.5	-5.1	2.8	-3.5	-3.8	-0.96	-2	-10	1.2	-1.9	-4.2	-2.5	-2.4	-4.9	2	-0.89	5.2	-2.4	9.9	-5.7	2.8	-3.6	1	-9.2	7.4	-8.5
0.5	-0.3	-8.3	-6.2	0.75	-9.9	7	-17	-4.4	-8.1	-2.7	-6.6	-3.7	-12	-4	-7.2	10	-12	4.2	-10	3.5	1.4	3.7	-2.8	-6	-1.4	0.64	-0.91	3.5	0.68	1.4	-6.2	1.4	-1.6	-1.5	-3.5	-2.8	-5	1.8	0.03	0.11	-1.1	1.2	-4.2	-8.2	-2.9	-4.2	-5.2	1.5	-11
0.2	-0.16	1.9	-5	-5	-16	-3.7	-7.7	-3.1	-9.4	-1.6	-7	-9.2	-16	-0.46	-2.6	4	-7.9	3.6	-9.6	-2.5	-21	-8.4	1.5	3.1	2.2	-0.86	-0.78	-1.5	-4.4	-0.93	1.3	8.1	0.44	2.8	0.46	0.78	-1.9	3.2	0.68	-3.6	-3.2	-2.6	-6.2	-2.3	-4.5	-4.6	-2	-3.7	-3.9
-0.38	-0.5	-0.14	-8.6	3.9	-8.7	2	-3.4	-4.4	-6.9	-1.1	-8.3	-3	-8.8	-0.96	-0.56	-5.5	-3.3	-0.42	-8.6	-1.6	1.2	-8.4	0.24	-2.6	-2.3	7.8	-2.7	-3.5	-3	-5.4	-3.6	1.9	-2.1	-3.5	-1.6	0.81	-0.3	-2.6	-5.7	-0.42	-11	1.9	-8.7	1.2	-2.1	-0.56	-2.7	2.5	-10
-0.4	-0.43	-3.2	-6.1	-6.7	-16	-1.9	-2.5	-6.2	-8.2	-11	-4.8	-2.6	-3	-2.2	5.6	-2.3	-4.2	-2.3	-3.6	4.3	15	-0.38	0.16	-5.7	-2.5	4.3	0.56	-0.91	-6.2	-1.8	0.23	-3.2	-8.2	-0.43	-7.6	-6.1	-0.7	-4.4	-9	2.1	-8.2	2.6	-3.4	-0.57	-3.4	-0.16	4.3	5.7	-2.7
0.34	1	4.6	3.8	9.9	5.8	-0.69	4.2	-4	4	-5.8	5.8	5.7	2.1	12	10	5.3	5.9	0.25	8.3	3.7	12	10	4.5	2.1	-1.6	2.2	2.2	5.5	3.4	6.5	-1.3	1.2	2.5	6.7	0.85	0.89	-2.9	1.2	-8.7	7	3.2	-1.7	3.5	7.5	-6.7	-1.4	0.52	2.7	7.1
-0.16	0.75	8	3	11	7.5	2.7	-1.9	5.8	-2.3	4	4.3	4.7	5.8	14	-5.7	6.6	8.3	0.23	1.4	11	3.3	11	3	4.9	0.56	-3.3	0.01	2.2	8.9	1.8	-0.65	3.2	5.4	1.5	0.18	2.8	-0.4	4.6	0.61	6.4	5.5	1.3	2.5	4	7.4	-1.4	-3.5	5.5	-2.8
-0.36	0.09	4.9	7.2	-2.7	6.5	2.7	-4.7	11	-1.8	8.3	6.6	7.3	1.2	1.1	-7.9	-5.2	-12	-4	-6.1	-10	-5	-1.2	-2.3	-1.3	-0.74	-7.1	-1.4	-5.2	0.63	-5.7	-5.5	0.46	2.5	-3.4	0.68	3.1	1.6	1.5	2.9	-6.3	1.6	-6.5	3.3	-4.7	-2.8	-4.5	-1.3	-7.2	-3.7
0.51	-0.16	4.9	-0.65	4.3	7	7.1	0.55	11	6.9	16	7.2	12	3.2	4.4	-2.7	2.7	-20	-2.8	-0.93	12	-17	9.8	-8.6	3.9	10	-1.5	-1.9	2.8	2.8	1.7	-7.1	4.7	0.21	0.09	-2	1.8	2.4	-0.09	0.07	1.7	-3.6	3.4	2.9	-5.1	-2.9	-0.84	-1.5	-0.7	5
0.29	-0.14	12	-1.6	6.2	0.94	6.8	4.8	1.9	15	4.1	16	4.8	7.4	15	-2.2	7.3	-14	6.4	-0.69	19	-19	18	7.7	1.6	2.3	-1.4	0.57	-6.7	1.5	5.8	2.1	-2.1	2	1.9	4.7	6.9	3.9	2.7	1	5.4	-9.1	3.6	-1.4	6.6	0.9	-1.4	0.93	-2.4	-5.9
-0.26	0.16	-0.43	4.2	-1.2	13	2	-2.9	-2.3	11	1.7	8.3	0.8	4	-5.8	-3.1	-0.52	-21	5.7	-4.9	-7.1	-15	1.7	0.75	1.9	2.8	-2.5	-3.8	-2.7	0.38	4.6	1.4	0.76	-1.2	-2.8	0.36	-1	-0.33	2.7	0.97	0.41	-5.5	-3	-9.3	1	-1.1	0.86	-1.8	-3.2	1.8
-0.44	0.13	3.9	6.8	4.1	1.8	9	4.4	-1.5	-1.3	-0.86	0.99	3.8	-0.42	-6	2.6	-8	-11	-1.3	-3	-9.1	-12	-4.6	-1.8	-1.8	0.93	-1	1.5	1.1	-1.8	3.6	4.4	2.4	2.5	4.8	4.7	0.6	-0.33	1.1	6.3	9.2	3.6	-2.8	2.5	8.9	3.6	0.11	-7.5	1.2	3.7
-0.54	0.2	0.83	-8.9	1.5	-11	2	1.8	1.8	-2.1	7.7	-6.2	6.9	6.5	7.3	-0.93	-5.2	-8.9	6	-2.4	-0.14	-16	-1.3	-2.7	-0.43	-0.39	-3.9	1.7	-2.3	-3.4	2	-1.5	-6.4	-0.82	3.7	-6.2	4.6	-6.4	4.2	-0.28	2.7	0.9	-2.2	4.2	2.4	-5.7	-3.9	-5	-1.4	-4.9
-0.35	-0.54	-5.1	2.5	-7.9	-2.6	-4.3	-3.9	-0.13	-8.4	2.6	-8.2	-1.5	-5.2	0.4	-9.2	4.8	-17	3.4	-12	5.9	-20	-5.2	3.8	-7.7	5.9	-15	3.7	-7	0.81	-6.7	-11	-8.3	-3.6	-4.2	3.2	-6.3	-5.5	-4.3	-0.08	-0.47	3.6	-13	7.6	0.09	-5.5	-9.7	-4.2	-9.5	-6
0.41	-0.55	1.8	8.3	-10	2.2	-2.1	11	-2.6	8.6	-9.4	5.3	-7.2	6.2	0.5	-7	-6.6	-4.7	2.4	2.6	-8.7	-22	4.5	0.83	-12	3.8	-5.9	1.9	-1.8	-2.1	2.2	-6.9	-2	-0.53	-1.3	-4.6	-3.5	-1.1	-8.3	-5.8	3	-6	-5.7	3	3.7	-10	0.71	-0.33	-12	-0.3
0.11	0.18	5.6	5.6	4.2	14	-1.5	10	-9.6	4.2	-9.6	8.9	-8.6	4.7	9.3	-6.5	-0.44	0.25	11	-5.3	-0.32	-14	7.5	4.6	-0.2	4.8	3.4	-2.4	-4.7	1.3	-1.8	0.57	0.35	1.2	2.5	-1.4	-0.98	3.5	0.63	-1.1	-6.1	1.6	3.5	-2.7	-3.1	-0.3	1	-0.9	-5.1	2
0.62	0.18	6.7	1.2	8.1	-5	1.7	6.5	-5.2	7.3	-6.2	9.6	-2	3.7	8.7	-0.94	13	-0.97	8	1.3	17	-10	8.5	-7.1	-6.8	8	-0.51	-0.83	1	-2.3	0.04	1.1	7.2	-5.8	-1.2	-1.5	-1.6	-0.02	0.83	1.6	7.3	-0.16	4.3	0.28	5.7	9.5	-2.9	-2	3.7	3.1
0.82	-0.3	12	9.6	6.2	1.6	8.5	7.7	7	9	1.9	13	12	2.3	1.9	-3.3	11	-7.7	4.2	-1.7	-2.2	-18	5.6	-2.9	0.4	1.3	4.6	1.4	4.9	5.6	3.1	5.9	8.4	-1.4	0.91	3.2	5.8	6.5	-2.9	5.1	8.5	8.6	-0.9	6	11	5.3	1.4	6	4.2	2.2
0.48	0.2	6.6	-3.2	2.6	-3.9	6.7	-1.9	7.9	-3.9	4.8	-5.8	6.5	-6.5	9.5	-2.9	-8.3	-5.5	6.5	1.4	-22	3.1	-0.65	-2.4	-5.2	-16	-0.37	-1.2	0.99	2.9	6.4	6.5	-1.9	-3.6	-3.6	6.7	6.1	2.9	0.23	5.2	14	9.8	9.1	-4.8	5.5	0.47	-0.71	-1	-3.9	-7.7
0.22	-0.24	7.4	-4.7	2.1	5	1	1.5	3.8	-1.8	3.9	-8.1	3.4	-1.8	0.51	-1.9	2.2	1.2	1.9	-7.5	-0.94	17	-0.43	3.4	-1.7	-9.4	-1.6	1.1	-3.5	-2.6	1.2	6	-6	0.34	-0.73	-1.8	5.3	2.7	2.6	-0.81	9.5	2	-4.8	-6.8	1.3	4.8	1.4	-1.6	6.1	-4
-0.3	0.1	-5.3	-1.2	-15	6.1	-3.7	2.8	0.01	3.7	-2.2	4	-7.7	6.1	-6.2	-5.2	-3.4	6.4	-5	0.73	-6.8	8.3	-2.6	2.5	-1	2.9	6.9	-3.2	-3.2	-1.5	7.9	-0.99	0.84	-0.3	-0.96	-6.1	4.5	-6	4.4	1.6	-0.48	-2.3	-6	2.9	2.6	-5.3	5.9	-4.2	-7.7	1.4
-0.4	0.45	-10	5.8	-12	3.4	-4.7	1.5	-3	1.9	-7.7	1.1	-2.2	1.3	0.38	-1.3	5.3	7.3	4.6	-3.1	0.52	-3	2.4	0.5	-1.6	5.3	2	0.48	-4.5	6.3	5.3	-1.3	-5.5	7.1	-7.7	-0.44	-0.82	2.7	2.4	-1.5	0.51	-15	-6.7	2.9	2.6	-4.8	2.3	3.5	-9.7	6.4
-0.42	1	-3.3	0.91	-6	6	3.6	-2.6	-0.92	-2.8	0.99	-5.1	-1.1	-3.4	2.8	1.2	6	12	2.9	2.3	5.1	-7.5	-6	-8.3	1.9	-0.18	0.46	4.3	1.1	0.47	-1.1	-1.6	4.8	0.14	0.15	1.8	-3	5.9	1.4	-1.8	6.8	-7.4	-4.5	3.2	2.9	-4.8	3.1	3.1	7.7	4.2
0.42	0.37	-0.75	-2.1	-4.5	0.02	8.3	-6	0.48	-5.4	1.7	1	1.7	1.4	3.9	-2.3	13	9.1	-0.93	5.4	17	-4.7	1.6	-0.89	-1.4	-5.5	3.5	-1.3	1.9	2.8	1.5	-0.99	7.1	6.3	-6	-0.07	2	-6	4.2	-3.6	4.1	-3.5	-9	-3.2	1.1	0.04	2.9	4	7.5	-2.1
0.35	-0.72	6.3	-5.8	0.36	-2.5	12	-7.7	3.9	-3.4	3.7	-5.7	5.2	-4.8	0.43	3.4	2.9	-4	-1.5	-2.2	6.6	-5.3	6.7	-1.7	1.9	-1.2	-1.6	-2	2.3	-6.3	-2.8	-5.2	10	-1.3	-0.35	0.29	3.7	1.6	3.5	-3.1	9.7	-9.5	-2.4	-2	4	-4.3	3.5	-0.48	1.4	2.9
0.14	-0.87	-9.2	-3.2	-2.8	-15	-7.4	-4.4	-3.6	-1.9	-6.1	-5.4	-5.9	-7.2	3	-3	-1.5	-7.9	3.2	-14	-11	18	-5.4	1.1	-11	-2	-1.4	-2	-1.4	-3.7	-0.88	-3.2	-0.73	-2.7	-1.1	-0.4	2.7	1.7	-3.5	-5.3	-4.4	-2.2	-2	-9.6	7.7	-7.7	-0.77	-1.9	-9.1	-6.5
0.05	-0.8	-10	-1.2	-1.3	-16	-14	-2.5	-13	1.2	-18	-0.57	-16	-3.6	4.2	-3.4	4	-8.4	-5.7	-5.8	9.6	5.9	1.6	-3.7	-21	2.2	-5	-5.5	-2.9	-0.75	0.16	-5	3.4	-2.8	-4	0.31	-7.1	1.3	-1.7	1.6	-7.1	0.73	-8.8	-8.2	-5	4.6	-4.2	1.2	-11	-8.2
0.07	-0.26	-7.8	-0.45	0.47	0.8	-8.8	-1.6	-12	1.5	-19	4.6	-9	0.5	-5.3	-6.8	8.5	-8.9	3.4	-0.53	4.3	-8.6	-3.7	-4.4	-9.1	-2.6	-2.4	-3	-3.2	-7.3	-0.8	-5.5	-0.14	-5.5	-4.4	-2.6	-3.8	-4	-2.1	-1.9	-2.9	-11	-10	-6.8	-11	-3.9	-4.2	-2.9	-4.9	-3.9
-0.58	-0.57	-7.4	1.2	-4.6	1.8	-2	-13	-6.6	-7.6	-10	1.8	-7.8	-4.5	6.5	0.13	0.58	-9	2.6	2.3	-11	-17	6	-1.5	-8.3	-7.8	2.3	2	-4	-6.6	0.09	-0.9	-4.1	-1.1	2.6	-0.54	0.63	-1.1	10	2	4.4	-3	4.6	-1.1	4.3	-1.6	4.1	-1.7	-12	-2.4
-0.02	0.52	-0.93	0.98	0.27	0.13	-1.6	-5.9	-8.1	-0.63	-3.5	-0.43	-6.6	-1.6	5.8	-0.76	-0.96	1.1	3.8	15	-0.04	5.1	6.4	1	-3.3	-1.5	-4.7	3.5	-6.2	-4.2	0.29	4.7	-0.38	-2.9	1.7	0.16	5.4	-2.3	2.8	1.5	-1.7	4.2	-1.5	5.4	-1.9	-1.3	4.2	-5.5	-5.9	-6.5
0.61	-0.16	5.4	-2.6	21	9.4	-1	-6.6	-0.99	-4	0.35	5	2.4	3.6	5.4	-2.6	3.4	3.2	6.7	5.5	6.1	-3.5	2	-8.4	0.95	-4.9	-3.6	3.4	0.75	-1.6	2	2.7	6.7	-2.2	-0.65	4.5	-0.95	0.48	-0.96	1.2	1.3	5.4	7.8	2	-1	1.1	-0.27	0.18	0.83	-12
0.51	-0.45	0.26	-3.1	-21	6	-11	2.9	-2.6	3.5	-13	-0.13	-4.8	8.8	10	-1.2	4.2	-12	5.8	-9.4	9.8	-14	9.4	-8.9	-8.8	-2.4	-1.5	6.9	5.1	1.2	9.3	1.8	5.1	7.5	-0.18	5.2	-1.7	5.4	3.2	-1.6	8.3	3.9	6.8	4.8	15	5	-6.3	2	-1.2	-7.1
0.25	-0.4	-14	1.1	-27	-5.3	-8.3	-0.69	-4.9	0.49	-18	-5.7	-7.1	0.42	-7.1	2.8	9.7	-15	12	5.4	0.67	-17	-5.4	1.4	-4.2	-5.8	2	1.5	0.05	-6.1	4.9	-2.5	-4.2	-4	-8.5	0.06	-11	-4.1	-3.2	-5.9	3.3	-4	13	1	-0.48	-8.2	-3.5	-6.1	-3.6	-3.8
0.88	-0.02	2.7	11	-1.8	11	12	-9.3	14	-10	7.8	-4.1	7.7	-5.7	5.8	5.7	4.1	-19	4.3	9.8	0.48	8.8	7.5	4.3	-3.3	3.3	-0.55	1.4	-5.7	6.3	8.8	0.35	-8.8	2.7	-6	5.2	-6.2	4.1	3	-1.1	2.7	-5	2.2	3.7	5.2	3.5	4.3	-2	1.5	0.41
-0.15	0.58	1.4	3.2	5.4	-3.2	-1.6	12	0.41	4.5	2	8.1	-0.87	15	5.7	2.1	0.48	7.1	2.6	8.6	9.6	11	8	1.1	6	-2.1	1.1	4.8	8.2	0.25	5	6.6	11	2.4	5.4	4.7	2.2	3.8	-0.7	0.08	1.5	3.7	-2	2.9	4.2	3.9	5	0.86	8.5	1.6
0.38	-0.38	7.2	-3	13	-2.3	3.9	3.9	3.7	-4.6	2.4	-3.5	3.1	1.4	0.62	-3.9	-5	-3.4	-3.5	-9.4	12	2.8	-0.06	-5.3	-1.4	0.86	-4	2.4	-0.09	3.8	-7.1	0.29	-0.72	2.3	1.8	-1.5	4	0.34	-1.9	-1.2	-4.5	-2.2	-1	-1.1	1.6	-2.1	-2.3	4	8.1	-3.1
-0.08	-0.11	0.06	-3.6	3.6	-7.2	3.8	-2	2.5	-4.8	0.12	-5.3	8.4	-3.3	0.55	-9.7	2.1	1.4	-0.8	-13	9.3	-0.67	-3.6	-9.2	4.5	3.8	3.8	-2.8	0.55	-1.3	-1.3	-0.35	-0.94	-0.1	1.4	-8.8	1.6	-1.7	11	-1.8	-2.4	4.3	6.7	-3	5.9	-0.4	3.5	2.5	1.1	-0.3
-0.56	0.73	-4.4	2.5	-1.1	1.3	4.8	-4.7	1.9	-8.4	3	-1.1	6.6	0.13	-6.4	1.1	-6.8	8.4	-1.8	4.4	-1.2	-11	-8.2	-0.18	5.1	3.8	-5.6	3	-3.6	2.7	-5.7	-3.4	-6.7	1.5	-1.5	5.5	-4.9	5.8	-8.6	4.4	-6.4	9.8	-8.8	6.8	-4.8	2.1	0.43	3.2	-4.2	8
-0.25	0.52	-2.7	4.3	-11	0.46	4.5	6.3	8.3	-0.31	14	2	2.4	-1	-4	-0.71	-3.4	2	-2.7	-0.75	1.4	2.5	-3.6	6.5	7.5	4.7	-1.1	2.3	-3.3	-0.7	-0.65	1.3	-5.9	-2.9	7.4	-1.2	-1.6	-0.13	4.3	0.75	-3.5	0.56	-0.54	-3.6	0.35	-4.9	-1.1	0.23	-6.7	9.8
0.02	-0.15	-2.1	3	-1.6	-5.8	2.5	4.3	13	-2.3	8	-5.2	7.1	5.7	4.5	4.1	8.8	-2.4	-1.7	-2	4.4	-7.8	1.5	5.3	4.7	4.6	0.87	5.3	1.9	4.7	0.61	0.75	3.7	4.3	5.6	1.3	1.9	4.8	7.8	-1.5	2.4	-0.02	3.7	0.86	-3	-3.1	-3.1	-0.15	-0.12	5.3
-0.04	-0.25	0.54	0.14	8.7	-8.4	0.97	4	-0.02	7.6	-0.89	4.4	4.5	4.3	2.2	9	-7	5.8	-0.94	2.7	-3.1	-0.68	-4	-1.7	1.6	12	-3.4	0.4	-3.6	0.12	2.6	4.6	-0.13	1.9	1.7	6.1	-3.3	3.6	1	3.2	6.6	-0.06	0.02	-0.28	-1.7	-3.7	-1.2	2.2	-5.1	4.7
-0.16	-0.37	1.5	1.9	12	3.4	1.5	-0.48	-5.6	3	-5	3.1	-5.5	1.9	3.5	1.2	-11	-8.5	-7.4	-2.1	-2.2	-6.5	-3.5	-7.6	-1.7	-2.8	0.25	1.6	-0.27	3.8	-2.4	-0.49	0.59	-4.6	4.4	1.7	-2.2	-2.2	3.1	8.6	1.8	3.5	-5.4	-3.1	0.07	0.03	3	4.1	-0.38	0.32
0.08	-0.19	1.4	-0.71	9.9	4.9	-3.6	0.92	-7.9	-2.9	-4.1	4.8	-2	-1.4	-2.9	-4.5	-9.3	7.4	-4.9	-4	0.72	6.9	-2.3	-5.8	-6.3	-2.4	0.39	4.5	-5.9	1.5	0.64	2.9	4	3.8	-5.6	0.33	-9.4	0.75	-10	5.1	-6.2	10	-10	7.2	2.5	-4.9	8.2	0.05	2.1	9.4
-0.09	-0.15	-1.7	0.2	2.1	-7.5	1.1	2.2	-1.6	0.39	4.9	-1.4	6.1	-6.9	4.7	3.4	-7.2	11	2.6	1.2	-11	11	2.9	5.7	3.6	-0.78	11	-3.8	3.6	0.43	5.4	0.35	-1.6	-2.7	7.1	2.9	4.2	0.64	-1.3	5.2	-6.6	2.9	10	2.8	-1.5	0.45	6.6	-2.3	4.2	-4.7
0.28	-0.29	4.9	-6.6	6.2	-7.5	1.9	-5.4	0.44	-2.3	5.5	-3	3	-5.2	9.4	8	9.1	4.7	-0.64	2.9	3.2	-16	-0.87	1.6	6	-9.1	-0.43	-3.9	7.7	-8.2	-5.6	0.49	3.1	-12	1.1	3.9	9.6	-0.97	-5.5	1.1	-5.1	3.6	6.5	-1.4	3.1	7.4	-1.1	-0.81	7.8	-14
-0.13	0.09	12	2	9.4	-1.8	5.4	-5.7	-1.8	0.76	12	-2.1	-0.81	-6.7	2.2	11	-12	2.1	-2	5.3	0.09	3.1	0.65	3.8	0.48	0.31	-5.4	1.1	6.6	1.1	-4.4	0.03	-4	-3.4	-2.6	2.4	3.1	-1.5	-0.88	3.8	-5.1	8.2	-5.3	2.6	0.39	7.9	-2.1	1.2	4.7	1.6
-0.58	0.18	-1.6	7.5	2.9	-0.35	-1.9	6.7	-1.7	1.4	2.4	1.7	-4	-2.4	-4.6	-2.2	-0.36	11	2.6	-1.7	-1.7	13	1.7	4.3	7.3	13	1.4	-1.1	-0.86	2.3	-4.8	-5.5	-5	7.9	-1.4	2.1	-4.1	2.9	4.2	3.6	-4.8	1.1	-2.7	2.6	-6.2	2.8	-4	-1.4	6.4	9.1
-0.07	-0.63	-4.2	-0.09	-6.7	-9	-3.4	-0.32	0.44	4.5	0.91	5.4	-0.89	-0.58	-11	5.3	12	-0.44	-2.9	9.3	6.7	9.3	-1.3	-3.1	1.5	-0.14	-1.1	-3.4	5.1	3.2	-6.9	-0.41	2.2	5.5	4.2	2.8	-3	5.9	3.1	8.4	-1.9	-0.78	-2.7	2.1	-5.7	5.6	-3.6	-4.6	-0.63	-1.7
0.04	0.37	0.11	-3.1	-2.1	3.3	4.4	1.5	7	7.3	8.4	8	3	4.6	-0.43	5.8	-3.6	0	-0.97	3.2	-9.8	7.9	-3.9	0.81	1.8	-1.6	-0.37	1.2	9.8	1.5	3.1	-0.45	6.1	-2.4	2.3	-1.2	5.8	4.1	0.52	-0.74	-2.4	-12	-3.3	5.3	0.69	-4.4	-0.53	7.3	1.6	5.4
-0.11	-0	5.1	1.5	6	2.8	-2.6	1.5	1.1	2.9	7.3	3.9	-0.73	2.3	-1.8	1.6	-3.6	-8.3	-4.1	7.7	-4.3	-9.9	-5.7	-9.1	3.1	2.4	2.1	0.6	1.6	1	-0.5	-0.08	0.17	-6.5	-3	1.2	2.9	-0.82	-6.6	-0.99	0.62	2.2	0.11	4.5	-4.3	8.1	0.84	-1.6	-1.8	-17
-0.68	0.01	-0.24	3	-5.3	5	-2.5	7.4	-1.4	-0.53	4.6	3.8	-2.1	3	-1.2	6	-6.5	8.8	2.3	-1.1	-2.5	6.3	-10	-3.4	-2.9	-6	-6.1	-3.4	1.3	-6.7	-3.2	1.8	-8.5	-6.9	-5	-2.9	-5.2	-2.5	-4.5	0.05	-1.5	1.3	-3.4	-3.3	-3.8	6.6	-4.9	-2.5	-0.13	-3.1
-0.12	0.39	5	-3.3	1.4	5.5	-0.32	-3.7	-4.7	7.3	0.3	0.31	-2.1	4.5	0.98	1	-5.1	15	-2.3	5.5	-0.04	7	-2.4	-5.3	-2.6	1.2	-5.7	3	-4.8	-0.41	-7.4	-4.6	-7.2	0.68	-6.4	0.57	-0.77	-1.3	-2.2	2.2	-5.2	-7	-13	3.4	2.1	1.1	-4.9	7	-0.93	3.3
-0.15	-0.02	-5.8	-2.9	2.4	-4.5	-5.4	4.6	3.7	6.3	0.36	4.7	-1.5	5.2	-5.7	0.37	-7.8	-0.94	-0.03	0.76	-6.7	6.4	3.3	2.8	-3.3	6.3	2.8	0.82	-1.5	-1.6	-10	-0.54	-3.8	-1.2	-2.3	-2.3	-2.5	-1.1	-2	1.4	-16	-2.4	4.8	2.5	-1.5	-1.2	2.6	7	-6.9	4.3
-0.75	-0.13	-10	-1.6	-1.3	-6.6	-2	4.3	10	-2.5	-2	-5.8	-2.6	-6.2	-9.5	3.8	-22	-19	-9.1	-2.8	-12	-9.7	-9.6	8.8	0.65	4.5	6.6	-1.7	-4.2	-1.6	-3.5	5.3	-6.7	-3.4	3.8	-0.69	-1.6	1.5	3.4	-3.1	-7.2	9.6	0.49	2.3	-9.6	-5.8	4	0.55	-7	-2.3
-0.37	0.6	-3.9	-2.8	-0.72	-0.14	-4.3	-0.81	-3	-2.1	-4.4	-3	0.38	-6.1	-19	-0.21	1.1	5	-4.9	1.4	0.06	-1.4	-9.2	11	-1.3	-6.6	0.04	1.4	-6.7	0.15	-4.8	3	-5.7	1.9	-1.6	-1.5	-11	0.19	-1.9	-3.5	2.1	-8	-5.1	-0.74	-13	-5.7	-1.7	0.23	0.76	1.1
-0.12	0.38	-3	-2	-0.72	-6.5	-7.5	3	-2.9	3.3	0.19	-5.3	0.69	1.9	-11	-5.7	1.5	11	1.3	-0.97	1.4	8.1	2.7	0.17	-0.49	1.9	2.2	3	0.42	4.6	3.9	2.3	7.3	1.7	-2.3	4.5	-2.5	-0.45	-4.6	-3	6	0.42	2.8	1.8	-5.8	3.4	-5.1	-2.5	9.4	-0.74
0.38	0.2	-0.38	4.7	8.5	-3	1.4	5.7	-0.92	6.4	-1.6	-1.7	0.67	6.3	10	-2.3	7.7	3.9	0.99	-12	16	1.2	7.8	-1.4	3.1	-0.58	5.4	-2.1	1.5	1.1	0.89	3	-0.14	6.3	-0.87	0.67	5.9	1.9	-3	-3.2	2.3	3.3	7.8	3.3	5.9	2.3	1.4	3.8	5.3	4.6
0.34	-0.04	-0.66	2.9	-9.9	3.3	-11	11	-3.2	9.5	-5.8	3.9	2	5.7	3.2	-3.4	0.33	9.8	1.9	3	4	-4.9	-1.4	2	-1.1	-5.5	-2.5	-1.6	-6.7	6.4	2.1	4	0.35	2.8	-6.7	-0.51	-5.2	2.2	0.96	-1.7	1.7	4.6	-0.43	2.7	0.09	2.5	1.9	1.2	-6	6.7
-0.18	-0.28	-3.6	-8.7	-7	7.3	-3.4	4.5	2.4	9.5	4.4	3.7	3	6.2	-2.6	1.4	7.8	3.4	-1.1	-6.3	-5.5	1.8	-7.9	1.9	9.8	6.3	2.1	-1.2	-1.6	0.95	2.5	2.1	0.33	-3	-0.48	-2.3	2.8	0.83	-2.5	-3.4	-4.1	7.4	3.2	-4.5	1.6	-0.21	5.5	1.9	4.6	6.8
0.18	0.01	3.5	-1.2	2.3	4.1	1.6	-6.8	-3.7	-2.6	-1	-2	0.25	-7.6	-9.7	-0.67	-3	2.9	-1.8	3.4	-12	3.9	-8.8	-2.2	6.4	3.6	3	-1.1	3.7	-0.52	-0.68	-1.8	0.97	-2.3	4.7	-5	7.4	-7.1	-8	-6.4	-3.5	-6.1	7.3	-8.3	-3	4.7	2.5	1.5	5.2	9.1
0.13	0.06	2	2.6	1.8	-3.4	3.2	-6	3.5	-5.6	0.88	-4.8	-2.8	-4.8	2.8	-4.9	-13	7.2	-3	3.8	-18	9.1	3.1	9	7.1	-2.5	1.7	-0.33	4.6	-3.5	2.1	-1.2	-2.4	3.6	7	-1	4.4	-2	6.7	0.07	-2.2	-5	5.5	1.6	1.2	1.5	-2.9	-1.4	-4.3	-0.4
[truncated: 952 more columns]
