# Supplementary material for: Dyslexia on a continuum: A complex network approach
Source: PLoS One. 2018 Dec 17;13(12):e0208923. doi: 10.1371/journal.pone.0208923 (PMC6296514; doi:10.1371/journal.pone.0208923)
Supplement: S1 File — Detailed information about the archive contents is provided in the included README.txt file. (TGZ) [file pone.0208923.s001.tgz › FS_612_VV_run_2.csv]

0.37	0.81	3.9	-1.4	8.3	3	0.15	-1.2	4	0.68	0.45	-5.6	9.2	11	2.9	-0.05	10	4.1	0.44	-0.56	-4.9	7.4	7	0.75	-0.42	-4.9	-4	-3.7	-2	-2.5	0.86	-3.9	5.9	-0.9	2.9	-5.2	-0.25	-0.36	-4.7	3.5	-3.2	-2.7	5	1.7	-0.2	4.5	0.25	-2.5	9.6	-3.3
-2.1	-2.8	3.2	-3.6	11	0.65	4.3	3.7	0.91	-1.4	-0.88	5.1	-5	-0.92	-2.8	-0.1	-3.3	-3.4	-0.13	-2.8	-2.2	-1.4	0.83	-6.2	0.6	-4.1	-2.5	-11	1.2	1.7	1.6	1.1	3.8	2.6	6.2	3.9	5.9	-0.09	-0.69	6.1	4.1	-1.6	1.9	-4.2	-1	2	6.2	-2.6	2.7	1.7
-1.5	1.7	2.4	-3.4	-0.79	-4.7	-2.1	5.1	0.66	0.89	0.15	2	0.73	-3	-3.3	-2.4	2.9	-2.1	-4.8	-5.9	-0.76	-2.5	2.9	-5.5	-0.98	-0.21	-0.42	5.2	3.1	3.2	2.9	5.7	-0.28	2.9	0.25	-2.2	-2.1	8	-1.9	8.1	-4.4	3.6	-0.35	0.63	-1.3	-2.5	0.17	-4.7	-4.8	-6.3
-1.5	2.5	-4.6	-2.9	1.1	-4.8	-4.6	-2.1	-2	0.42	-6.8	3	11	-0.58	-10	-5.9	-5.1	-5.6	-5.2	-2.1	-2.3	-5.5	-4.4	-1.4	2.8	0.92	3.7	4	4.5	-2.5	4.1	3.9	-4.8	-0.59	4.2	-6.4	4.2	3.9	-2.3	-1	4.2	-1.7	1.3	4.1	-1.3	8	-1.2	-3.8	1.3	-8.1
-0.89	6.6	-3.9	-0.1	-1	-1.6	-5.1	-0.44	-6.2	5	-1.5	3.3	7.8	-8.6	1	-6.2	-4.5	-0.64	-4.5	-3.6	-5.3	-0.27	-2.5	-10	5.4	-0.58	-2.8	-3.4	-0.48	-3.5	-5.4	2.4	-7.8	-1.9	-2.6	-6	-6.4	-0.58	-4.6	-1.7	3	-5.3	-1.6	5	-1.3	5.8	3.1	-0.21	-3	0.24
-0.3	1	-1.6	0.07	-6.8	4.4	-3.1	5.8	-4.3	3.5	-4.5	12	13	-10	0.78	0.93	-1.2	3.1	1.4	7.1	-1.7	-0.2	2.7	0.84	-7.8	2.3	-7.8	4.2	0.01	-1.9	-6.2	2.2	-8.4	1.1	-1	-2	-7.2	2.1	-2.3	3.1	-0.32	4.9	-4.3	4.8	-0.57	4.8	0.84	-4	-4.3	-3.5
4.7	1	-2.9	5	2.6	8.4	-3.2	2.5	-3.6	0.03	-0.24	11	3.9	-0.73	-3.4	-1.4	5.1	2.5	3.2	3.8	0.46	1	1.3	-1.3	-1.7	-0.27	-1.9	6.8	1.6	1.6	1.3	2.6	2.9	0.47	4	6.1	5	5.9	-1.1	1.6	5.3	10	0.78	4.1	-4.9	0.13	2.3	-2.4	6.3	3.3
5	7	4	-0.93	1.6	5.9	-3.6	-2.5	0.31	-0.93	-7.5	1.5	-1.2	2.6	2.2	7.8	8.7	13	4.1	-3.3	7	-0.95	6.6	-13	5.4	-0.7	-4.3	-1.1	-5	5.3	1.5	4.8	4.3	-0.86	3.3	9.4	7.9	5.8	4.7	0.18	3	8.3	5.8	3.7	8.1	8.1	5.3	4.1	2	1.3
6.1	3.3	3.9	4.4	3.3	5.4	3.3	-0.02	8.4	5.8	-2.9	2.9	0.51	-0.33	3.9	6.4	4.9	3.8	4.7	1.3	0.67	-2	5.2	-1.1	9.1	3.2	-0.43	13	3	8.8	6.4	5.7	1.9	1	-0.5	3.7	4.4	3.1	6.9	8.1	6.8	9.3	3.8	6	5.6	9.1	14	5.3	6	1.7
1.1	-9	6.2	0.88	3.9	3.5	4.5	-3.3	9.2	2.8	7.1	0.17	5.4	0.31	5.9	0.01	2.3	-3	3.7	-0.77	3.5	0.58	5.1	4.3	3.3	-8	6.4	0.28	4.6	-3.7	3.3	-1.5	7.3	-0.14	5.8	-2.4	1.2	-4.3	1.5	0.96	-2	-4.9	10	-5.2	7.9	-4.4	14	1.5	11	-0.44
-0.7	2.4	8.1	-0.64	11	-1.9	2.6	4.9	8.4	0.17	14	-14	2	9.5	14	0.64	-0.45	6.2	10	8.2	15	6	6.7	10	2.3	-6.7	4.8	2.5	0.39	5.5	3	-1.6	5.2	2	6.2	5.4	1.6	-0.66	3.1	-4.2	2.7	4.9	7	-7.1	3.6	0.88	7.1	-2.5	9.4	-16
7.2	-0.13	7.8	-0.42	14	2.2	1.1	-16	4.1	-7.8	13	-9.5	11	-1.8	7.1	2.9	12	-3.5	10	-0.35	9.9	-2.1	3.6	2.9	2.6	-0.91	0.61	1.3	-2.8	1.8	2.3	3.2	-4.1	-7.5	1.7	-1.9	0.31	-6.7	1.1	1.6	-2.5	-3.7	4.5	-3.4	8.5	-0.53	12	2.2	22	-6.5
-0.76	-6	0.08	-5.4	1	-4.3	1.8	-11	1.7	-6.3	2.3	-17	2.6	-15	-0.53	-40	3.1	-41	0.85	-22	0.84	-19	-9.5	-29	-2.2	-16	4.4	-9	1.9	-13	5.6	-16	2.1	-13	-0.91	-26	1.2	-9.6	5.5	-13	-0.04	-14	3.9	-7.1	1	-22	-0.84	-9.4	-3.1	-22
-0.93	8.7	1.3	4.7	0.9	-6.1	1.6	12	-5.2	4.4	-2.9	-4.2	-2.7	-16	1.1	-6.5	6.9	-11	-7.7	-19	-3.1	-24	1.4	-12	-3.6	-17	-7.2	-24	0.43	-24	-3.1	-22	-2.2	-8.4	-2.7	-16	-2.8	-25	-0.89	-27	0.11	-15	-2.9	-21	-4	-19	-6.7	6.9	-9.2	9.9
8.8	6.5	1.3	9.6	-5.2	5.2	4.2	0.87	-4.1	0.96	-9.5	8.7	1.9	4.5	3.7	16	-3.8	5.3	0.35	10	-7.5	12	-1.1	6.1	2.9	6	2.8	11	-1.7	14	-3.1	6	-3.7	8	-4.7	14	-4	0.79	-0.63	5.2	1.8	8.7	-0.95	4.3	-6.2	10	1.5	8.3	0.34	18
-0.05	4.2	-3	0.67	-4.3	0.53	-7.8	-0.85	-3	3.2	-8.8	-5.4	3.1	-6.8	3.3	-0.28	-1.8	12	5.1	3.7	-0.11	15	7.8	2.7	-4.4	0.27	1.3	-5.9	3.2	-2	-4.7	0.93	-4.2	7.6	2.3	-3.4	-2.7	-2.6	-1.4	1.8	7	-1.8	-3.4	2.7	-3.5	-0.24	3.3	-2.3	1.8	-0.93
-3.6	-10	-4.9	-9.8	-4.8	-0.55	-9	-2.7	-3.8	3	-13	4	2.5	-10	0.38	-0.95	5.5	6.5	0.45	-0.54	2.7	6.2	3.1	1.4	-5.5	-0.28	4.6	-0	5	-0.42	-5.8	3.8	-4	7.2	-0.56	-5.9	0.93	3.2	0.94	2.1	-3.4	-8	-6	2.3	-3.7	-3.7	-1.1	-5.1	-4.5	-5.7
-1.5	-9.2	-3.3	-5.9	-3.2	-1.4	-9.1	-4.3	-1.8	-9.5	-10	-2.9	5.3	6.5	-3.1	5.3	1.3	2.2	0.9	-0.75	-0.75	-5.4	-1.3	11	-1.8	-3.6	6.3	-4.6	1.1	-6	1.2	-1.5	-1.5	-0.46	-3.2	-4.4	-0.15	-6.8	-1.2	-4.8	-9	-4.4	-3.7	-1	2.5	-4.8	0.82	-5.4	-4.3	-0.2
-5.1	3.3	0.19	-2.9	-4.1	-4.5	-0.09	0.94	-1.4	-9.9	1.7	-8.6	0.44	-5.8	-0.38	4.4	3.3	-1.5	3.4	2.6	-0.61	-4.1	1.8	8	1.7	-0.75	-5.1	-1.7	1.9	0.49	-3.9	-2.9	2.6	1	-0.56	3.4	-0.46	-9.1	-3.1	-7.6	5.9	-2.7	-0.74	-1.1	5.2	3.7	-0.04	8.1	-1.4	6.3
1.3	-2.4	4.2	-2.7	1	6.2	2.5	-3.8	-0.09	-1.4	0.59	2.1	-7.3	9.4	2.1	-0.45	0.83	1.8	2.7	-2.3	-5	1.7	0.14	7.2	-2.3	-1.4	8.1	1.6	1.4	-1.7	6.6	-1.7	3.1	-4.9	1.6	3.4	4	-5.3	1.7	-7.1	6	-5.7	2.3	-4.6	-2.2	-0.23	-5.1	3	-7.2	-1.1
1.5	-1.5	-5.9	0.77	-7.8	2.9	-1	0.07	-7	7.2	-15	-4.4	1.5	5.6	1.7	2.1	-1.8	2.7	4.9	9.4	3.9	4.5	6.1	4.8	-3.3	10	-0.66	1.2	3	-1.3	-0.85	-3.7	-3.5	-1.6	3.8	-1.5	2.2	2.1	-3	-0.57	-2.4	2.1	-1.9	-0.22	1.9	-3.5	-5.3	-2	-0.13	-3.1
-0.33	3.3	-0.42	2.1	-6.5	-2.7	2.6	7.7	-7.1	3.4	-2.7	6.6	4.1	-1.3	5.6	3.9	3.1	2.2	6.2	0.34	-1.7	1.6	1.7	0.26	-0.19	1.4	-1.6	2.5	0.28	-0.64	-0.35	0.78	0.91	0.7	1.1	-0.5	2.1	-4.2	-2.3	-1.4	0.62	3.8	-5.9	-0.06	-4.9	-1.8	-5.6	5	2.2	3.7
-3.6	-4.1	-3.2	4	-1.4	1.2	-0.63	3.5	-2.5	3.6	1.9	3.3	-5.9	4.4	-1.6	-0.83	0.74	-3	-0.98	-5	2.8	-1.3	-4.1	-2	6.2	-1.7	2.3	0.63	-4.4	0.6	-9.1	2.4	-2.9	-5.2	5	-0.19	2.3	-0.45	-13	3.6	3.9	0.6	-6.2	-1	-6.6	-3.7	-5.6	0.7	-3.2	-2.5
-6	-1	-5.7	5.9	-3	3.5	-2.3	1.3	-7	0.03	0.37	-5.6	-13	6.1	-0.79	0.81	-3	6.5	-1	2.3	-1.1	0.58	-4.9	5.2	-0.19	0.9	-0.71	-2.5	1.9	-5.7	-2	-2.5	-3	-1.6	4.8	-3	5.1	4.7	0.34	1.7	9.6	2.6	-5.1	-1	-9.2	-3.5	-4.5	-6.2	-4.1	-3.9
-0.85	4.3	0.3	5.2	-1.5	3.2	-3.4	0.87	-5.4	-1.9	2.4	5.4	-15	-5.8	4.4	10	-2.3	4.5	2.2	3.4	6.5	5.1	-3.6	0.36	0.05	-1.4	-6.9	-12	-9.7	-2.6	-2.6	-3.6	4.1	-0.47	-0.77	1.1	-0.2	-1.1	-1.3	3.4	-3.1	-0.79	-4.5	-3.1	-6.8	-4.3	-4.7	2.5	-4	-0.85
2.8	-5.3	-0.18	1.5	-1.8	2.4	2.8	4.1	0.05	-1.5	0.97	5.9	-7.1	0.52	0.72	3.6	3.5	4	-0.22	-4.4	5.9	11	0.66	0.95	-5.4	0.86	0.27	1.4	-9.9	5.7	0.21	-2.7	3.5	-3	-7.9	1.4	-2.8	-6.9	-0.41	-1.1	-9.9	-0.54	-0.78	-2	-3.8	-2.7	-0.37	-4.4	-3.9	2.2
-0.5	-4	-5	-6	6.5	0.07	2.3	-6.4	-4.5	1.2	0.55	-7.6	-6.2	4.3	4.3	1.1	-10	8	4.1	-6.6	5.8	6.2	2.5	1.8	0.43	4.5	0.15	-16	0.01	-0.32	2.8	-5.7	1.5	-4.9	1.4	1.2	-2.6	-7.4	0.61	-11	3.2	4.1	-2	-2	-6	0.39	1.4	-8.1	3.5	3.1
1.4	1.9	-1.9	-5	-0.46	4	4.6	-2.3	-2.5	-0.12	8.2	-6.1	-6.6	6.9	3.2	2.3	-6	5.3	-6.2	-3.1	-1.3	5.9	0.38	7.8	-7	2.5	-3.8	3.4	0.58	-2.3	0.56	4.8	-8.5	0.18	-4.1	0.46	3	-0.19	-2.7	-0.11	-1.2	-3.4	2.4	-1.9	1.1	-7.5	-10	-3.5	-3.2	-0.26
-3.7	-7.2	-0.18	-4.5	-1.9	-4.8	2.9	-1.4	0.83	-1.7	-1.1	3.7	11	-5.6	0.2	-1.1	-6.5	-2.2	-4.4	-1.6	-2.5	-0.1	-6	5.5	-0.82	-2.3	-3.5	0.06	0.49	-2.8	1.3	0.71	-0.06	-0.68	-6	-2	0.35	1.8	-7	-6.7	-0.38	-2.4	-2.8	1.4	-2.8	-9.5	-5.4	-0.65	-4.2	-2.1
-1.3	1.4	-3.2	-1.3	-7.2	0.37	1.5	5.4	0.17	-2.2	1.3	0.38	-4.7	-6.3	-5.1	7	-5.4	1.4	-5.1	-0.9	-5.2	-2.3	-3.1	-4.2	-3	2.1	-3.8	2.8	-0.04	5.9	-4.5	6.9	0	8.5	-3.2	1.9	-9.1	5.3	-2.5	-0.91	-7.7	-1.9	-6.3	6.6	-3.2	5.4	-8.5	-1	-8.7	-3.4
-1.8	4.5	0.55	6.3	-5.4	5.5	6.3	2.2	7.6	-1.3	5.6	6	4.3	4.1	2	3	6.5	-3.7	-6.8	-0.63	-3.4	3.6	-0.79	-3.1	-11	0.44	-2.3	4	1.6	2.9	-8.4	3.3	-4.9	5	1.2	2.6	-5.5	3.5	0.18	2.7	-1.9	1.4	-5.9	0.12	-4.3	1.1	-1.3	5.2	-5.9	3.8
-3.4	-6.5	-3.5	4	-0.87	4.4	2.4	-3.5	1.1	0.37	0.04	-2.3	2.4	4.1	5.3	1.4	0.4	-4.2	4	4	-2.6	-4	6.5	6.9	-1.9	0.11	-5.2	-2.1	-6.2	4.7	0.04	-7	0.5	-2.1	-4.9	3.4	-0.73	-0.61	2.1	-2.7	-2.8	1.3	-3.1	-1.8	0.53	3.3	2.5	-5.9	3.5	-1.1
-4.4	-4.2	-5.4	-1	-2.2	-1.7	-5.2	1.1	-0.81	-4.4	-9.7	-14	-0.37	-5.4	4.1	-3.3	-1.8	-0.21	3.4	-4.1	-4.5	-2.3	2.5	-0.59	5	-0.5	-8.8	-2.1	-5.8	1.9	-1.9	7	-1.7	-0.89	2.5	1.1	1.3	2.8	1.4	7.1	6.6	-0.18	4.7	-3.9	3.6	-5.6	-6	-5.8	0.16	-1.9
-4.2	-2.6	-5.9	-2.5	-9.1	-8.2	-2.7	-1.9	-4.5	-5.7	-6.9	5.4	-4.5	-11	-3.9	-10	3.8	-5.2	-0.54	-2.5	-1.3	-8.6	3.6	0.39	0.44	2	5.5	6.8	1.2	4.6	-0.03	6.1	-3.8	4.9	2	-1.3	-2.9	2.3	-0.42	2.6	0.47	-2.6	-4.6	-2.6	-2.6	-1.1	-9.6	-2.5	-2.7	-3.6
-3.5	-5.9	-2	0.13	-3.7	-5.9	4.1	-2	2.8	2.9	9.7	-1.7	-6	13	-6.6	-6	-3.1	-2	-6.2	-7.8	-3.6	-6.5	-1.7	1.2	0.73	-10	-0.27	-2	1.7	-5.3	-1.1	-5.3	2.6	-6.7	7.6	-12	-3.9	-3.5	3.1	-2.5	7	-14	-5.5	-7.3	-1.1	-1.8	-4.5	-3	-2.2	-5
5.2	1.6	-4	-1.5	-5	-5.9	1.5	-1.9	4.2	-5.5	3.8	-8	7.1	-6.7	-1.9	-3.9	-6.4	-6.3	0.86	-1.8	3.8	-6.9	-1	3.1	8.4	-3.3	11	-4.4	6.9	-4.4	0.72	-3.9	0.51	-4.9	2.9	-4	2.7	-3.1	1.4	-0.87	3.5	-4.8	1.7	-0.72	1.3	-0.87	-0.99	-4.3	1.2	-13
-0.91	3.9	-5	1.7	-5.7	-6.6	5.8	-1.9	-1.1	1.6	0.62	-2.8	-17	10	-3.1	-3.2	-8	-0.24	-7.2	1.8	2.1	0.84	3.2	3.8	13	-3.9	14	-2.1	3.6	2.7	7.1	-0.29	9.7	-3.5	5.2	-0.62	10	1.4	0.24	-0.66	5.2	6.6	8.8	-0.1	2	1.6	-4.3	6	1.3	-4.2
-0.42	-2.4	3.4	-0.06	3.1	-3.2	7.3	1.7	4.3	-2.4	4.6	-4.3	-7.9	7.2	-0.96	8.8	3	0.7	2.6	11	2.3	2.5	1.4	7.2	6.4	4.7	4.7	5.3	-5.8	-4.9	8.5	-5.1	11	4	-1.9	2.4	1.3	1.4	-3	-4.6	1.6	-1.2	6.6	0.28	7.9	5.8	0.92	7.4	0.54	5.4
5.4	3.9	4.7	6.5	5.1	-2.3	1.5	5	3.8	-0.7	-1.8	-0.35	-3	-1.1	3.7	-3.2	-0.74	4.9	2.4	-0.79	-1.4	0.4	1.9	5.4	2.8	5.6	1	3.6	-3.9	2	3.3	-2.3	5	-0.51	-2.3	-0.22	-0.09	1.2	-1.3	3.3	-1.6	2.1	1.9	3.3	5.2	0.74	4.3	3.4	0.41	7.6
9.7	-5.2	3.9	-3	10	-4.8	4.6	-5.9	7	-1.3	6.8	-2.7	10	-0.3	9.6	-3.8	0.38	-3.3	16	2.9	5.2	0.42	14	2.4	-0.88	7.6	-2.3	3.3	-1.2	5.3	1.6	0.88	7.6	4.9	1.5	1.3	1.3	11	-0.36	4.4	1.4	8.8	-3.8	3.3	5	2	3	0.65	5.6	3.8
1.7	-6.9	2.1	-8.5	3.8	-5.3	-2	-1	4.1	3.1	3.1	8.6	7.4	4	-1.7	-2.9	1.1	-4	1.8	-2.1	8.6	-4.3	8.7	-1.1	1.9	9.9	2.8	5.4	-4.1	5.5	-4.1	4.8	-5.3	0.87	-5.4	10	-3	6.5	8.3	3.4	-2.5	5	1.9	2.5	2.9	3.5	4.7	6.7	7.7	6.6
-6	-1.1	-3.7	0.2	-2.7	-1.3	-3.6	-1.3	-1.4	-0.22	-1.2	6.6	5.2	7.8	1.2	-0.65	6.8	3.1	-3.7	-1	0.27	-2.5	0.77	3	12	8.2	1.2	8.3	-0.56	9.2	-7.5	-2.8	-2.1	-2.4	7.8	9.5	6.5	3.3	0.33	0.2	-1.2	1.2	3.8	6	8.9	-1.9	6.3	8.4	11	12
0.29	7.1	-3.6	8.3	-5.9	1.3	3.7	3.7	-5.3	2.1	7.4	2.2	-15	6	-7.8	0.94	2.4	1.5	-2	12	-4.6	-3	0.53	12	1.7	13	0.5	2.2	1.5	8.4	-1.7	5.4	0.58	5.4	6.1	12	-0.58	9.6	-1.5	-1.6	-4.3	6.1	1.4	4.6	2.1	0.3	-0.63	5.7	6.1	8.6
0.67	3.7	-2	3.2	6.3	1.8	0.13	3.3	-0.59	-2.9	3.6	4.6	-2.3	11	-9.8	-6	-4.7	0.81	-2.6	6	-1.9	-7.4	-2.4	5	-5.9	9.1	1.5	-2.4	1.3	3.2	0.91	5.5	1.1	3.7	2.9	12	-2.1	8.6	-1.2	3.6	-0.92	9.1	-1.5	0.35	-0.16	5.5	-2.1	3.5	-1.1	6.8
3.2	-4.5	4.9	-3.9	2.3	-4.9	3.3	-0.22	5.8	-8.1	0.3	2.6	9.3	11	-7	-0.6	-1.1	-0.79	-7.4	3.3	-3.8	-5.8	-6.9	2.8	-3.8	-0.08	1.5	-5	-3.8	1.5	-5.5	-4.7	1.3	2.2	-2.3	2.6	-4.9	-2.5	-11	-4	-4.8	3	0.08	1.3	5.3	2.1	-1.2	2.1	-7.1	7.9
-4.5	-4.9	-1.1	-1.2	0.83	6.3	-9.3	3.6	-0.33	4.4	-4.2	3.1	-0.06	3.1	-8.6	-3.7	-7.1	4.2	1.2	3.4	-5.6	-1.2	0.95	-4.9	-0.27	-0.09	-0.7	3.7	-6.2	4.8	0.69	3.5	-0.26	-1.4	-9.3	-2.2	-1.6	1.4	-9.1	8.7	-3.9	7.3	2	3.9	2.1	3.6	-6.2	0.15	-6.7	3.5
-7.5	2.6	-4	3.1	-1.6	1.9	-2.9	-5.2	-5	-2	0.21	-3.9	-4.8	2.1	-1.9	-0.48	-8.9	-1.8	-0.44	-2.7	-4.7	2.5	-9.8	-6.2	-0.13	5.4	-5.8	-1.1	-7.2	4.3	-5.3	1.8	-2.9	-8.6	-8	4.5	0.94	3	-4	-3.4	1	6.6	-2.2	2.8	-5.5	1.6	-7.7	2.8	-9.9	6.2
-4	2.9	-3.6	-2.1	-3.3	2.8	3.2	-8.3	6	-0.46	-2.6	7.4	-3.5	-15	-2.8	-3.4	0.27	8	-3.6	2.3	1.1	1.7	-13	-1	-2.6	0.13	-3	-0.43	1	-0.56	-3.2	-0.84	9.6	-11	-0.49	1.4	0.6	6.6	4.7	-1.2	-6.3	2.1	-3.4	0.52	2.5	6	0.38	5	0.13	5.4
7.7	-3.3	6	-2.7	-2.6	-5.5	-0.23	-2.6	7.6	-0.69	1.7	-6.1	0.81	3.5	-3	-2.1	0.14	-4.2	-1.2	1.2	-0.64	0.96	-2.4	-5.5	3	1.4	8.1	1.2	4.5	-3.2	5	-5.8	3.1	-1.8	0.69	-0.09	-2.5	3.1	-5.5	2.7	0.12	-0.6	4.4	-0.99	9.8	-1.9	7.6	6.6	8.4	3.6
7	-2.6	8.6	-3.4	-0.05	-4.2	4.7	2.8	9.6	-1.1	3.3	-1.9	3	11	4.3	0.95	-4.6	-0.86	-0.13	2.3	-0.73	1	2.6	0.29	-5.1	2.4	-3.7	4.3	-1.9	-2.5	-3.1	0.28	0.16	-2.3	-1.7	3.4	2.4	3.4	7.1	3.4	1	2.8	1.7	-3.9	3.5	-8.8	5.1	-0.19	2.4	-1.7
-1.4	-2.1	-4.1	-4	-3.6	-3.7	0.81	0.26	-3.4	-8.8	1.3	-2.4	3	1.3	2.3	-2.3	2.3	4.7	2.5	-0.39	5.2	-9.6	-0.61	-9.5	0.14	5	3.8	4.3	3.7	3.4	2.4	-1.6	-0.41	-5.2	-2.6	5	4.5	0.45	3.2	-1.2	1.4	-0.25	-0.08	-2.1	3.8	-6.2	-4.9	4.1	-3.5	4.6
-3.1	-4.9	-3.8	-2.6	-11	-7.2	-1.8	-5.1	-0.59	-5.5	0.65	-13	3.6	3.1	-8.2	-2.4	0.97	-3.1	-9.1	-6.5	-3.7	2.1	-13	-2.2	-3.7	5.7	-3.7	-2.9	-0.33	5.8	-0.35	-3.8	-1.6	8.6	-2.5	7.8	-2.1	-0.01	10	-0.02	-2.2	2.8	-4.2	2.3	-1.4	5.3	-5.7	-0.87	-6.2	7.5
-0.8	0.51	-2	-3.2	-3.8	-1.5	-2	-0.46	-3	-0.16	-1.8	-4.1	-6.5	-5.5	-5.5	-5.5	0.17	3	-5	3.5	-2.7	2.1	-1.1	-1.7	-4.9	6	-1.3	-2.8	6.5	-1.5	-8.1	-1	-7.4	3.7	-2.4	6.2	-4.1	1.6	-1.5	1.3	3.4	4.6	-10	2.9	-4.2	-1.1	-0.03	-3.9	3.2	3.1
-4.5	1.1	-5.7	-8.2	-4.3	-7.9	1.2	-3	-8.4	-4.9	4.2	-6.8	-1.7	8.1	3.5	0	-5.8	1.4	4.1	0.31	-0.97	-9.7	-1.7	-0.04	-1.4	2.5	-1.4	-0.93	1.7	2.7	-1.2	3.2	-0.27	2.2	-11	8.8	-0.35	2.6	-2.6	2.2	-0.83	-1.2	0.08	2.5	-0.93	1.1	-5.3	4	-1.1	5.7
0.58	-2.9	-1.1	-5.8	-6.7	-3.2	-2.5	-5.5	-1.5	-6.3	1.5	-9.2	-4.8	-5.1	6.1	-2.4	0.09	4.3	-0.87	2.6	-1.2	-5	-3.2	-7.1	-2.6	3.5	-4.3	-1.6	-1.7	-3.6	-4.8	0.71	3.8	-1.4	-7.9	0.22	-5.6	1.6	2.2	2.9	-4.8	1.7	2	1.1	-1.9	1.2	2	0.44	-6.6	9.6
4.1	-2	5.4	-4.3	3.7	-8.4	0.85	-2.5	8.1	-1.9	4.3	-1.3	-6.6	-7.5	3.3	0.51	-1.1	4.2	2.9	-7.9	-1.7	-0.08	-2.6	-7.2	3.5	3.3	2.9	1.6	2.7	0.95	0.8	-1.3	-2.5	0.67	4.6	0.79	-1.9	-0.71	0.68	3	3	0.69	4	-3	1.4	-2.3	1.4	-2.7	-5.5	8.3
-3.5	-6	-1.9	-0.95	3.6	-8.8	0.27	-0.7	-0.95	-3.5	-4.7	1.2	0.95	6.6	3.9	-2.3	-0.06	-2.4	7.8	3.6	0.41	1.4	0.68	3.1	2.7	5	7.9	-5.5	0.55	-0.78	5	-5.3	6.5	-3.2	0.5	-4.2	5	-2.4	3.3	-8.2	3	-2	2.3	-2.3	0.15	-2	-6.2	4.8	-5	8.9
-0.61	1.4	3.8	-2.5	-3.8	-1.9	2.5	1.4	0.38	-4.3	4.7	-1.4	-16	-15	1.4	0.13	-0.5	-2.7	-2.3	2.1	0.38	1.8	-1.5	-4.9	-1.6	13	5.7	3.7	3	3	11	-2.6	5.7	1	6.6	4.3	1.7	1.2	5.7	-4.2	-2.3	8.1	-0.65	4.3	-0.03	-0.22	-0.17	6.5	-4.8	10
0.11	10	4.9	2.6	0.87	0.22	0.94	4.7	6.6	10	1.4	2.7	-7.3	-5	6.3	-2.5	1.8	-10	-0.79	3.2	-1	6.6	-6.7	-10	9.2	2.3	4.5	4.9	8.3	4.3	0.21	5.4	5.8	8	6	4.2	1.3	5.3	-2	0.17	2	10	7.5	3.2	11	1.2	-3.5	0.25	-0.55	7.3
-1.6	3.2	2.3	6.1	5.6	0.98	6.7	4.7	-4.1	11	1.7	4	-8.8	12	0.52	11	-2.3	8.5	2.6	6.9	-0.05	3	0.66	4	6.7	-7.1	-0.05	7.3	3.8	0.89	4	4.1	-7.3	6	-2.3	-3	4.3	-0.83	4.8	6.6	-3.6	-8.8	0.25	0.5	2.1	-0.34	-4.1	-8.2	-5.3	-2.9
-1.5	-2.4	0.52	4	4.4	5.1	-0.21	-0.07	2.2	1.5	5.5	-0.4	2	8.9	-4.5	12	2.9	4.9	-4.8	9.3	-1.7	3.8	3.2	15	-3.9	-4.3	-8.8	2.1	-1.3	-6.5	-5.9	-5.1	-0.63	4.2	-12	-1.8	-7.8	-0.96	-5.4	-0.91	-8.2	-11	1.8	-4.3	3.3	-0.65	-5.5	2.5	-12	3
0.36	4.9	3.7	-2.3	0.77	-2.6	-5.7	3.2	-0.17	3	-3.3	-2.4	-9.2	3.9	-6.2	8.1	-2.6	-2.8	-8.1	7	-5.6	8.1	-13	6.1	-5.5	-3.5	-9	-0.34	-12	-1.4	-2	-7.2	-5	1.7	-8	0.61	-4.1	-3	-2.9	0.2	-11	-3.5	1.4	0.58	2.2	2.1	-5.4	-2.6	-12	-6.4
-1.6	1.6	1.6	0.26	-0.29	3.5	-1.5	4.1	0.88	8.9	3	10	-9.7	-6	-1.9	-2.1	4.1	-1.7	5.2	-1.7	5.7	2	-5.6	-5	3.7	-9.4	-2.1	1.7	-9.4	-0.49	1.8	-1.7	0.62	4.7	-2.1	1.4	2	-2.4	-1.4	4.1	-7.3	-3.4	-1.5	7.7	-0.33	7.1	9.4	-2.6	2.3	-11
1.3	1.4	0.06	5.2	-9.7	1.9	9	2	6.2	2.4	3.4	8.9	7	2.8	-5.9	-1.9	-4.8	-6.7	-1.5	3.3	0.65	1.6	-1.6	3.6	-2.9	-3.1	-6.2	-4.6	-3.8	2.2	0.31	1	-3.1	-2.8	-4.5	0.81	-2.1	-4	3.9	1.9	-3.5	-1.7	6.8	3.8	-2.6	4.4	-1.1	2.8	-6.7	-4.5
15	5.4	9	7.2	0.85	4.8	5.5	5.3	5.6	6.2	4.6	8.5	3.8	-0.31	4.9	7.2	0.03	-0.08	-0.59	7.5	-1.4	3.9	1.1	0.64	-5	1.1	4.7	3	2.4	1.3	8.9	4.6	-1	8.4	-1.5	-0.56	-1.5	-1.1	5	4.6	-6.1	-6.1	3	7.5	-4.5	9.2	1.7	-1	8.8	-3.2
11	5.7	5.4	5.2	8.2	1.4	4.7	2.3	7.1	4.7	5.7	3.1	12	1.2	5.4	5.3	-2.1	4.5	2.4	8.1	9.5	2.1	5.2	9.7	-2.5	6	4.1	-0.32	9.4	-1.9	7.5	8.9	1.1	9.8	-1.3	1.1	1.5	2	6.7	1.4	-0.88	-2.6	0.22	4.1	6.5	4.2	4.7	0.51	15	3.4
-5.9	-2.9	-2.5	3.1	8.1	5.3	-0.98	-0.18	2.2	2	0.45	-2.5	8.2	3.2	0.01	7.9	5.3	-2.4	-5.9	12	4.3	3.7	-1.3	9.2	-3.3	3.3	-4.8	4.5	0.03	-1.3	-2.1	0.08	-0.45	-1.3	-4.2	3.9	0.94	5.3	3.5	2.5	0.94	1.8	-3.2	2.2	-3.4	1.1	-2	-3.8	-1.3	1.2
-4.7	-0.92	-4.4	2.1	-5.4	4.4	-7	-3.4	0.74	1.7	-2.6	-5.1	11	-0.73	-8.8	0.78	-11	-4.7	-7.3	-2.2	-3.7	2.5	2.6	6	-7.6	-5.9	-2.4	0.32	-2.4	-4.3	-9.8	1.2	-3.5	5.6	-1.6	-3.2	-7.3	-0.62	-2.8	1.5	-9.3	-1.1	-3.9	-1	-1.7	-1.8	-0.95	-1.4	-3.8	-1.8
-2.2	-0.67	-4.8	4.5	-6.9	4.7	-0.71	1.4	-0.65	0.45	-2	11	-10	-9.8	-12	1.5	-2.7	-1.2	-11	-4.4	1.3	-5	-6.2	-4	-2.2	-3.8	-0.35	-4.3	-2.7	-1.1	-4.9	0.87	-4.7	3.6	-6	-2.9	-2.6	-4.8	-1.8	0.91	-4	-7.9	-2.6	-1.8	-0.81	1.7	0.13	-4	-6.3	-5.9
-7.7	-4.1	0.08	1.9	1.4	8.5	-1.6	0.24	-0.89	2.1	2.3	4.5	3.6	-13	-9.9	-1.8	-2.9	-6.6	-3.7	-6.1	-6.5	-0.68	-4.2	-4.7	-5.4	-2.1	-2.8	-7.8	-5.5	-9.5	2.1	3	-4.7	5.1	-1.4	1.2	-5.5	-1.7	5.8	3.5	-0.34	-0.97	-0.08	3.1	-8.3	4	1.6	-3	-1.8	-5.2
-2.3	2.8	-2.8	-0.85	-7.2	1.9	0.72	6.2	-0.82	2.7	4.7	2.6	-6.7	5.8	-10	3.6	1.5	-3	-6.8	0.72	0.11	0.23	-5.7	-3.1	-1.2	-1	-4.1	-2.5	-1.9	-0.42	-3.2	-1.9	0.29	4.3	-2.7	0.69	-4.1	-0.26	8.7	3	2.1	-2.5	-1.9	2.1	-2.5	2.9	1.9	-0.24	4.9	-4
-7.1	3.4	-6.7	7.6	-1.7	8.2	1.1	1.3	4.9	3.6	2.8	2.1	6.9	4.2	-3.5	7.3	3.2	3.2	-4.6	2	0.3	-2.5	-3.2	-3	-1.9	7.1	0.72	6.6	0.55	-3.2	3.4	3	2	-1.6	-5.6	-4	-2.2	-0.63	3.3	4	-3.9	-3.4	-0.35	4.4	-3.2	7.4	-0.3	1.1	-1	3.2
2.5	10	3.2	10	-3.5	7.7	8.1	4.5	0.05	14	8.4	6.5	-10	5.2	-4.3	3.4	-9.6	2.3	-15	1.1	-6.4	6	-7.9	5.4	-5.7	5	0.72	8.7	1.1	4.3	3.8	4.8	11	3.4	-5	5.2	-3.8	5.4	4	6.1	-6.8	6.6	2.9	7.9	-1.9	9.5	-2.8	5.5	-8.2	9.2
7.7	1.1	11	5.6	10	8.7	5.2	0.35	-1.7	2.6	3.5	3.2	9.9	7.5	0.08	7.2	-7.2	0.25	-4	4.7	-1.1	4.6	3.9	11	5.9	10	-1.6	7.9	2.8	9.2	3.5	4.1	-2.6	-0.58	-0.82	6.9	-1.7	3.3	6	6.9	1.3	3.9	2.6	8	2.2	4.7	5.5	-4.5	19	6.4
3.1	-5.3	-0.23	-1.5	5.4	6.3	2.2	3.3	-3	-8.9	3.6	6.8	-7.3	-4.8	1.5	-0.16	-0.32	-8.2	-0.9	-0.94	-1	4.9	0.38	1.2	7.4	3.7	7	-0.97	0.8	2.2	3.9	6.2	-0.91	3.3	5	9	1.4	7.4	5.8	1.7	5.5	5.2	3.4	-0.44	4.5	1.9	2.6	-0.21	4.3	9.6
-2.1	-1.3	2.9	4	2.7	-3.2	-2.3	2.3	1.9	1.8	8.7	14	8.4	0.73	5.5	3.9	8	-5.1	6.1	5.5	1.9	0.72	3.5	7.7	1.2	1.4	7.5	1.4	1.8	-0.9	5.2	10	2.4	6	-3.5	-0.45	-0.05	5.8	4.3	-1.4	-2.7	1.7	0.93	0.31	0.83	4.1	-0.94	-0.52	-0.26	0.61
1.2	-1.5	4.4	3	12	-3.6	-0.39	-1.1	3.2	-0.64	3.9	7.7	2.9	-5.3	-4	-1.6	-2.6	-4.7	2.3	4.9	-0.15	-3.2	-1.5	1.1	-7	-0.41	-2.8	1.3	0.68	-5.8	-2.9	9.6	-0.5	1.5	-5.3	-9.6	-3.6	0.05	6.6	7.2	-2.5	-3.1	1.2	1	-2.9	4.5	-5.4	-3.1	-6.5	-2.5
-4.8	2.5	-1.7	2	3.6	-0.44	2.5	2	6.1	-0.23	8.5	5.2	-9.4	-1.5	-5.1	2.7	-2.5	2.4	-10	-2.5	-0.98	-0.74	-6.3	-7.7	-1.4	3.5	-6.5	-3.7	-4.5	-1.4	-3.8	0.38	-5.8	-1.4	-1.6	-6.2	2.4	-0.07	0.47	1.6	-0.03	-3.1	5.2	-7	1.1	0.95	-9.1	-0.97	-6.3	-3
-3.4	3.3	-0.97	0.6	-2.7	1.6	8	0.16	2.2	3.6	8	6.7	-3.6	4	-3.2	-3.1	-2.8	-5.5	-1.6	-4.3	-2.6	10	-3.3	-10	2	-3.9	0.81	-2.2	1.4	2.6	2.5	0.13	0.71	-8.7	-4.4	-2.5	1.1	-2.3	5.5	-3.4	-0.63	-6.4	1.1	-4.5	-1.1	-2	-6.7	1.1	-7	-7.3
-0.56	1.1	3.3	1	8.3	-0.03	0.78	-0.5	-2	-1.8	8.2	3.4	7.9	-19	-0.21	3.5	1.3	2	-3.3	-2.4	1.1	4.7	-4	-10	-3.1	-5.1	6.2	-3	3.7	-2	6.5	-1.2	-9.8	5.3	1.9	-4.2	-2.2	-9.3	7	-4.3	-0.8	-7.4	-9.3	0.52	-5.8	-7	0.87	1.5	-1.4	-5.8
0.04	4.2	4.4	3.6	0.4	-1.6	-0.75	2.9	-3.2	0.35	5.2	2.7	-7.3	-16	-8.9	5.4	5.4	-0.99	-5	-3.5	-8	2.6	3	-6.5	4.8	-8.8	6	0.89	3.5	-5.8	-0.98	1.9	-3.1	-2.5	0.66	-8	-2.3	-4.6	-2.8	2.3	2.6	-7.9	1.5	-7.5	-3.8	-11	4.2	-2	-5.3	-9.7
3.3	0.83	-2	2	-17	-6.7	7.4	-2.1	-0.02	-2.1	-1.6	5	-6.7	-4.7	-6.2	7.5	-0.46	-1.9	-14	7.1	-5.9	1.7	-2.5	1.2	4.8	-6.4	-2.1	-0.82	-1.3	-8	-0.41	0.7	5.3	1.6	-2.9	-4.2	8.8	-1.1	-5	-1.4	2.1	0.34	5.1	-4.4	-3.3	-2.1	5.5	-0.95	3.2	-1.9
-5.2	1.4	4.9	0.82	3.1	1.6	-5.4	4.2	3.5	-3.2	0.04	7	0.42	4.6	0.87	-1.6	1.6	-0.91	-1.9	10	10	3.1	-4	11	-0.76	-8	2.7	7.5	4.5	-0.5	2.6	-2.8	2.4	0.85	-3.8	1.3	0.64	-1.4	4	-1.1	-2.4	-3	2.6	-4.9	4.9	-0.01	4.9	-0.12	-0.24	-5.3
6.3	-6.6	6.9	-3.2	-0.77	2.5	4.7	-2.5	3.4	-2.5	-4.2	7.4	-6.2	-12	8.6	-3	3.2	-0.48	-3.2	0.16	7.2	-3.4	-11	-0.55	-2.7	-4.6	7.6	7.8	0.56	-2.8	4.6	-0.05	0.19	-2.5	-3.3	1.1	-2.1	5.1	5.3	0.99	-7.7	6.9	0.05	-2.6	5.1	-10	-2.5	-4.4	6.2	-9.7
4.4	-6.5	6.9	-9.6	9	-5.4	-2.3	-2.8	1.1	0.72	-1.2	-5.2	8.2	9.4	9	1.5	0.91	8	5.3	0.82	9.8	3.3	-0.02	-4.7	0.84	-0.86	2.5	0.33	0.18	-2.8	8.6	3.8	6.9	5.7	5.3	-3.2	1.8	3.3	4.3	1.2	-1.3	6.6	0.19	-2	10	-7.1	6	0.6	11	-5.1
0.6	3.9	7.1	-2.8	10	-3.4	-3.3	4.8	-1	2.8	2.9	-2.5	-6.5	-5.8	3.1	-3.1	-1.6	2.9	2.2	-0.3	0.02	0.67	-4.3	-9.8	3.3	0.42	4.3	-0.51	4.6	0.85	5	-6	9.6	-5.7	1.8	-2.4	4.1	0.89	5.3	2.3	-4.2	2.4	5.7	-1.6	2.8	-2.4	2.6	-3.1	4.8	-7.4
-2.3	2.1	3.6	-1	6.8	-1.7	-1.3	4.2	-3.7	-0.82	2.1	-6.6	3.4	5.5	3.4	-4	-4.2	-2.2	6.6	0.76	-6.4	-4.2	5.2	2.1	1.1	-1.5	3.2	-3.5	3	4.2	3.2	-4.3	1.3	-3.2	1.3	-0.54	-2.4	2.4	-5.5	-2.1	1.6	0.45	-1.8	-0.43	-2.4	1.4	5.1	-6.7	4.3	-1.9
-0.24	1.4	1.4	-3.8	3.2	-5.6	-8.1	-3.2	0.81	1.9	-2.9	-15	-1.9	6.2	0.33	-6.4	3.4	1.6	4.7	-9.3	-2.2	3.8	0.19	-0.59	-0.03	-3.1	0.83	0.29	-1.9	2.6	2.6	-2.3	-2.5	1.4	0.6	0.03	2.6	3	-2.7	2.2	8.3	3.7	-2	3.5	-2.4	-1.9	0.14	2.9	0.78	0.69
-4.5	5.2	-9.9	4.2	-7.7	0.02	-6.8	-2.9	-2.9	-2.4	-16	-4.6	0.88	1.1	0.29	0.94	-1.4	-4.8	5.6	-4.4	-5.6	8.1	-4.9	-4.7	6	-7.5	-6.3	0.74	-6.7	-0.13	-1.1	-8.1	-4.4	-6	-2.4	2.3	-2	-5.1	-1.6	-1.3	-1.2	0.75	-0.74	-5.7	-4.8	-1.8	-1.6	6.5	-9.4	7.2
-3.1	0.16	-5.4	-0.41	-4	-0.04	-6.5	0.27	-3.4	-0.02	-14	-0.27	-2.8	-4.3	-3.6	-6.6	2.4	-0.51	6	-3.6	-1.1	-0.39	-3.3	-11	0.26	-10	4.1	-3.4	0.04	-7.1	0.25	-1.8	-0.95	-8.9	-2.8	-2.3	3.8	-5	-5	1.3	-4.2	-0.67	-0.97	-5.7	2.3	-6.3	-4.4	4	-7.6	0.49
2	4.1	4.4	1.4	-2.2	2	-2.3	1.2	-0.69	2.7	5.4	-4.5	1.8	8.9	-6.8	0.88	-9.1	0.06	6.7	-0.58	-3.8	-0.41	-0.2	4	-3.6	-5.4	-2.9	-6.7	3	-1.9	-3	-3.1	-6.3	-6.3	5.8	-3.8	-1.3	-9.7	-6.5	-0.71	8.1	-0.99	-5.8	-0.1	-7.6	-0.91	0.81	0.93	-0.1	-3.3
1.6	5.2	3.3	2.3	0.59	4.2	2.6	0.97	-4.7	1.5	8.7	-3.8	-6.6	-4	0.92	4	4.8	7.8	2	-2.9	-0.33	5.5	-1.2	7.3	-11	-2.6	-2	-3.8	0.14	-4.9	-4.8	-5.9	-7.4	-1.9	1.8	-2.2	-2.2	0.68	-2.2	-3.5	2.1	0.96	-5	2.6	-12	1.3	-2.3	-3.3	-1.6	-1.7
-4.5	-4.7	-2.9	-6.4	0.17	-3.7	-0.07	-0.65	-1.9	-8	1.8	-10	-6.4	-7.4	-0.74	-2.6	-1.5	16	-3.3	-14	2.8	0.4	2.6	-4.4	-4.3	-2.1	-6.4	-1.9	-0.15	2.5	-0.74	-0.94	0.23	-0.86	-2.8	-3.4	-0.28	-1.1	0.72	-5.3	5.8	1.5	0.91	-0.57	-3.9	1	0.69	-7.5	3.8	-5.1
-4.8	-0.92	-4.8	-6.1	1.6	-2.9	-4.6	-7.2	-4.2	-4.9	-3.5	1	1.2	-7.6	-4.3	-1.6	1.2	0.58	-1.8	-3.3	2.9	1.8	-0.87	-7.5	-5.8	-4.9	0.26	-12	0.17	1.4	1.4	-8	0.13	-2.5	3.2	-2.7	-5.9	-7	3.5	-4.4	4.4	-2.3	-7	-4.4	-6.8	-4.8	-3.3	2.6	-3.1	-6
-4.1	-1.9	-6.8	-0.57	-1.4	1.1	-7.4	-1.6	-5	-2.2	-9.9	-1.1	-5.8	5	-4	-6.6	4.3	-5.7	-0.7	-5.3	3.6	-6.5	-6.2	-6.2	-1	-2.3	-4.6	6.5	-2.5	2.9	-8	-0.15	0.47	-4.5	3.3	1.9	-2.4	-0.27	0.97	2.9	4.4	-4	-11	-3.8	-10	-4.7	6.5	1.3	9	-4.3
-3.5	-6.2	-7.3	-1.6	0.08	-1.6	-4.6	-2.3	-10	-2.5	-3.8	-11	-8.2	2	2.5	-0.44	6.8	-3.4	7.6	2.1	4.1	-2	-9.5	0.7	-0.24	0.42	-3.5	4.9	2.1	0.31	2.3	3.8	-0.88	1.8	1	0.64	-1.1	-0.46	-0.68	-1.4	-0.28	-3.2	-1.5	-1.9	-2.9	-2.5	3.1	-0.54	-5.2	1.2
-1.5	-8	-0.49	-10	0.48	-5.9	-5.7	-2.9	3.1	-4.6	-1.4	1.6	9.3	0.04	-6.8	-3.4	-3.3	-3.5	2.8	-0.56	-0.56	-0.84	6.4	-4.3	-3.7	-3.1	-8.3	5.6	3.6	1.7	-3.1	2.4	-0.4	-2.9	5.1	-6.7	1.6	2.2	-6	3.5	1.7	-5.1	1.9	-1	-4.9	3.5	-3	-4	-9.4	-1
-2.1	4	0.35	3.9	3.8	1.3	-5.8	1.1	1.1	7.8	-4.3	6.7	4.4	-6.5	6.3	-5.7	0.87	2.1	4	-7.2	-0.34	9.1	8.8	-6.3	-1.4	6.7	-5.9	2.7	-0.32	0.65	-3.6	6.5	-4.8	-2.9	4	-1.8	1.8	8.4	-6.2	-0.53	4.5	0.86	-2.2	11	-1.3	3.5	0.45	5.1	1.1	3.1
-0.99	12	3.8	3.4	1.8	1.4	-6.8	2.3	-0.29	8	-7.5	5.1	12	0.83	1.4	-2.9	-4.8	-7.8	12	-9.1	0.48	-4.1	7	0.55	4	6.6	0.27	5	2.6	4.1	3.1	-0.14	-5.6	-3.2	1.6	3.2	1.3	0.51	-2.7	-1.5	3.8	0.54	2.3	6.1	-2.6	5	-0.98	6.2	0.68	6.3
1.5	2.9	-2.4	4.4	-3.9	7.8	0.95	-2.5	-3.1	-2.2	3.2	0.92	-0.54	-0.53	-1.7	11	2.4	2	-3.5	4.5	-2.5	-1.2	-1.5	4.7	0.92	5.5	-7	1.5	-5.7	0.48	-2.1	5	1.2	-2.3	-0.33	4.6	-2.2	3.4	-0.22	1.9	-0.57	0.21	1.1	-3.5	0.68	-1.6	-3.6	-1.5	0.6	6.3
7.6	2.8	1.1	2.9	1.1	11	1.1	-4.2	-0.07	-0.83	-2.4	-2.1	-1.1	5.9	-0.88	10	-9.1	-4.3	-10	13	-12	0.18	-6.5	7.6	-3.8	3.7	-7.7	-1.2	-12	0.51	-6.2	1.5	-7.3	0.41	-2.8	-1	-8.9	-1.3	-4.4	-4.7	-8.1	0.63	-5.4	2.5	-3.3	5.5	0.64	1.1	-1.5	3.5
0.66	4.5	-1.4	-1.1	-4.6	0.69	1.5	0.86	-1.8	-1	-15	-0.63	2.7	1.2	-2.5	-1.6	-5.4	0.57	-5.5	1.8	-0.75	1.1	-11	7.7	3.1	-0.72	-3.1	0.55	-4.2	-3.4	-3.9	-1.6	0.65	-4.4	-5.5	-2.2	-1.6	2.3	-3	-5.5	-0.47	-2.5	-1.9	4.2	2	2.2	-3.1	-4.8	-5.3	-7.2
4.5	1.5	-0.28	-0.03	-0.55	-8.5	3	6.1	-7.2	5.3	-8.6	2.5	-7.5	-2.7	-5.6	-4.5	-12	-0.14	-4	2.6	-0.46	3.6	-7	-3.8	12	-3	4.7	-0.08	8.5	-2.7	6.1	3.8	-5.3	-2	-0.7	-9.7	7.6	0.25	5.8	1.5	9.9	-1.5	5.1	-4.1	-3.2	-3.6	3.7	-1.2	5.2	-14
8.9	3.8	3	2.6	4.7	-8.6	-3.2	0.58	1.3	1.7	1.9	-2.3	-13	3.3	-2.1	-0.96	-5	-4.8	-3.2	-7.5	1	-6.6	-2.4	-8.7	-2.2	-5.7	-6.5	8.1	-0.62	2.6	-5.2	12	-10	3.2	4.4	-2.4	-4.3	2.5	-3.5	9.5	5.2	1.9	-3.2	2.4	1.9	-0.69	2.8	-2.8	6.3	-4.8
4.8	7.7	-1.1	6	-4.3	0.42	9.5	0.94	4.5	2.6	0.96	1.5	-5.4	-3.7	-0.94	5.8	2.8	-0.63	-1.8	3.7	7.5	-7	-4.2	3.1	-0.82	-0.31	2	1.6	3.6	-0.05	-6.5	2.1	2.8	0.71	1	-6.7	-4.1	-4.3	-0.82	4.9	1.1	-3.5	-2.9	-2.8	2.5	1.5	2.1	5.4	7.6	-5.2
8.9	4.7	8	9.2	1.4	10	12	2.6	8.8	4.8	1.1	-3.8	-15	-3.8	6.9	8.1	11	4.6	0.73	-2.6	12	1.1	-4.2	9.7	5.3	-2	2.8	2.6	8.4	2	-3.9	-3.5	1.3	2.1	12	2.8	3	-1.2	3.3	-1.3	-1.2	2.8	7.6	-1.6	0.27	2.8	1.6	4.5	11	3
5.3	-0.87	9.9	-2.3	14	4.4	3.4	-7.9	1.1	2.4	5.1	-14	-8.7	9.6	6.1	-1.8	-1.4	-0.44	1.8	-0.13	7.9	8.2	-3.4	9.5	4	0.63	3.4	0.35	4.1	4.6	5.5	0.89	4.8	9.8	6	4	4.8	3.2	4.4	-0.74	6	6.4	3	3.6	6.7	3.9	5.7	3	12	0.6
3	-6.8	5.6	-8	13	-2.3	2.3	-4.9	4.8	-6	3.5	1.2	-3.9	-3.3	6.3	-1.2	3.3	-0.57	-0.47	5.6	4.9	0.3	6.4	-2.8	2.9	-1.4	4.4	-2.3	-1.3	-2	9.6	-0.49	3.7	2.7	5	-3.6	6.1	2.9	11	-6	-1.3	-3.7	1.3	-0.68	1.4	-1.6	3.2	-5	7.6	-4.9
-4.8	-2.3	-0.1	-0.87	1.1	-2.1	-3.4	1.4	-0.85	-3.1	1.1	0.34	7.4	-8	3.3	4.7	4.2	-2	0.49	-3	3	4.1	7.1	-5.1	-7.1	4.3	2.7	-6	8.5	-6.4	8.9	0.33	-1.7	0.31	4.4	-5.4	-3.5	-0.6	14	-0.18	1.1	-3.6	-3.6	-1.3	-4	-1.7	2.5	-0.84	5.8	0.15
-2.5	-1.4	-4.5	-0.43	-7.5	-2.2	-8.9	1.9	-5.1	2.8	-14	-1.4	7.2	7.6	3.4	2.4	4.4	11	-4	-4.3	-4.7	6.7	4.2	8.9	1.8	0.69	2.7	-2	-1.7	0.19	6.3	-0.6	9.7	-0.14	1.7	-3.9	0.16	-3	0.66	-0.27	-2.4	-4.4	1.1	5.5	1	2	-0.88	-1.6	-0.46	6.7
-2.1	-6.4	-0.93	-3.8	1.8	-1.9	-4.1	-3.6	-3.9	1.9	-2	-0.94	1.5	0.95	3.2	-0.06	5.1	1.6	9.5	2.1	0.3	-4	8.6	0.92	1.2	-0.96	1	-0.72	-4.2	-1.5	4.4	0.04	-0.03	-3.8	-4.6	-1.1	1.7	1.8	-4.4	-4.6	-5.1	0.39	-0.98	7.6	-1.4	2.2	-4.5	-1.9	-0.72	4.5
-1.7	-5.6	-4.2	-6.2	-6.2	-10	-4.5	-2.9	-7.5	6.5	-2	-1.5	4.4	4.2	0.24	-4.6	4.1	5.3	2.5	-4	-4.2	-3.1	4.2	-7.4	-7.7	6.5	0.75	-3.3	-2.9	-6	-2.6	-5.8	-6.8	0.34	5.9	-1.5	3.9	-0.31	-0.18	-1.9	6.1	1.4	-1	5.3	2.4	-0.1	0.08	1.6	-4.5	2.5
-0.02	-3.8	-3.2	1	-2	1.6	-7.9	-0.33	-4.3	0.33	-4.2	0.38	8.2	12	-4.4	9.9	-4.9	11	1.4	0.98	-6.6	6.7	-2.9	-3.1	-6.7	7.2	6.7	2.5	1.1	-4.3	-4.2	0.39	-4.8	5.3	-1.4	4	-3.9	7.1	3.5	1.5	-3.9	2.7	-5	5.4	-3.9	6.6	3.6	4.9	-1.6	9.4
-4.8	3.9	-3.5	3.1	-1.3	7.7	-6.1	-3.7	-5.7	-0.31	3.3	-8.6	0.73	11	-3.1	5.5	-0.91	5.1	4.1	5.3	-4	7.9	3.1	4.7	-3.1	-1.2	-8.2	2.8	-4.2	-5.1	-13	3.9	-4.4	0.05	-1.9	3.5	-2.4	0.7	0.17	4.2	0.54	7.9	-1.5	2.9	-1.1	1.5	7.5	-0.9	1.4	7.1
-3.3	4.6	-3.5	2.9	-3.6	-0.46	-1.1	2.1	-3.6	-0.58	-2.7	-11	6.1	-4.2	-6.8	-6.2	-7.3	1.5	-3.1	0.05	-6.1	-0.72	-3.6	3	-3.1	9.3	-1.6	0.1	-4.4	-0.68	-4.9	-0.71	-5.9	2.4	-2.9	3.8	-3.9	-2	-0.59	5.2	-6	9.1	-2.2	4.4	0.41	1.7	0.67	4.6	-3.6	0.57
-5.6	-2.7	-7.4	-1.6	-3.1	-2.1	-4.2	0.33	1.1	-0.43	-11	1.5	-2.5	-4.2	2.6	-5.4	-0.37	6.2	-0.64	0.52	4.9	-2.9	-3	-0.75	3.1	4	-3.2	8.1	-5	8.8	-3.6	4.5	-2	-6.4	-3.8	6.4	-0.99	1.8	8.6	-0.27	-6.5	11	3.4	-1.7	2.5	-3.8	-3.5	3.2	0.3	-1.4
-1.1	0.08	-3.2	-1	-2.5	0.41	-1.3	4.9	0.1	-5.1	6.8	4.1	0.98	-6.3	1.1	-0.04	-3.9	9.2	-0.22	-6.2	-6.8	0.79	-6	-3.4	-0.52	2.8	0.56	5.4	-1.1	0.31	0.2	4.7	2.7	3.7	2.8	-0.1	3	7	-1.1	-0.86	-4	8.2	3.2	-0.74	-1.1	-2.8	-5.6	-3	-5.4	-0.69
-2	3	-7.1	0.63	-1.7	7.5	1	0.17	-11	-0.19	-5.3	0.91	8.8	-1.3	-3.5	6.2	-9.2	5.5	2.8	-0.76	-0.78	5.7	-12	-2.1	-5.4	-0.66	6.8	-7.1	3	3.8	4.4	-0.02	2.8	-2.2	11	-0.97	3.7	-1.4	-5.7	0.03	3.8	-6.4	-6	-2.2	-6.2	2.7	-3.1	2.1	-6	6.9
-2	-3.7	-7.2	1.6	-8	3.2	-3.1	-2.4	-2.1	4.8	-14	1.9	6.9	12	-2	8.1	-4.7	1.9	-1.9	11	-0.99	1	1.4	6.5	1.8	-0.53	2.6	-8.1	2.5	0.16	1.7	-2.4	3	-2.7	3.1	-4.4	1.4	-3.7	-6.8	3.2	4.8	-4.1	-5.9	-3.9	-3.3	-0.15	-3.8	6.3	-10	1.1
-0.36	1.9	-3.5	2.2	-0.14	3.1	-1.3	-2	-3.4	3	-10	-1.5	2.5	10	1.5	7.6	-1	-4.2	1.9	11	-6.6	-2.6	-0.62	7.1	-1.1	0.42	4.9	0.53	4.3	5.4	-2.1	-3.5	3.3	2.6	2.6	-1.6	-3.4	-2	-3.5	-0.66	-2.3	-0.57	-2.6	-0.61	-0.21	3	0.64	-3	-6.2	-4.4
0.18	-0.51	-4.6	-8.8	-4.6	1.6	-1	-0.28	-1.7	-5.1	-13	4.9	-1	-6.8	-3.1	-2	-0.44	-3.9	5.3	-3.4	-2.4	-5	1.5	-0.97	-0.3	-1.1	-4.4	2.7	-5.6	2.8	0.63	-1.5	-5.4	-3.5	0.26	8.2	3.5	-0.35	-1.6	-1.5	-0.58	4.9	-2.4	-0.79	-6.7	-2.1	0.1	0.53	-2.6	-0.02
-5.6	-8.5	-4.9	-3.2	-4.2	-1.9	-6.7	-7.5	-3.7	-6.4	-8.3	4.5	-1.8	-2.7	-0.9	-5.8	-6.8	-4.2	-2.5	-6.4	-3.3	1.9	5.9	-11	1.4	0.86	0.36	2.7	1.5	-2.7	3.8	-5.2	-4	-8.8	-0.93	0.07	0.54	-3.6	-5.1	-2.3	-4.4	-0.25	-3	-5.3	-7.5	-8.2	-7.5	1.2	-9.7	-5
4.5	-0.79	-4.6	1.2	-4.9	-0.36	-1.9	0.68	-3.7	-0.27	-0.73	2.2	6.3	0.67	3.1	-5	-2.9	-13	6	-5	-1.5	-3.7	1.5	-5.1	2.7	-7.1	-2.4	6	0.27	-5	1.5	-0.5	-4.8	-4.4	5.2	-3.5	1.8	-0.79	-6.4	-2	4.2	-4.4	-5.3	-4.1	-3	-2.5	-8.1	4.4	-5.8	-5.5
0.47	11	1.9	3.8	5.9	-4.7	0.47	5.2	-3.7	5.4	5.5	-0.33	-4.5	-3	0.44	0.88	1.5	2.4	2.8	-0.94	1.7	-1.9	-1.1	-1.7	2.2	-2	6.4	-1.4	3.9	4.9	3.6	-0.44	-6.2	-1.8	3	-2.3	2.5	-5.1	-1.2	-3.8	-1	1.5	-1.5	-1.8	-0.62	-2.5	-3.8	-2.1	-4.8	-0.74
-3.9	5.8	-3.3	4.1	-0.1	0.81	1.6	-0.79	1.9	5.3	0.29	-0.13	7.7	7.5	-0.79	-1.3	-3.8	4.2	-2.1	-0.42	0.12	-2.7	0.93	4	-1.3	-0.24	6.8	-1	-4.8	2.5	3.5	0.5	-4.5	-2.6	-6.8	2.7	0.7	3.6	-2.6	4.8	-4.9	-1.4	-4	1	0.17	3.2	6.7	-5.7	9.8	1.9
-1.5	-1.6	-8.6	-3.2	-2.4	-2	-0.76	-0.97	-4.8	-3	-5	-2.2	-2.5	-6.6	4.3	-4.7	-0.33	-0.66	4.5	-4.3	1.1	-7.9	-2.2	-6.4	2.9	0.51	8.5	-2.9	3.9	-6	3	-10	3.8	-0.78	-2.7	-0.38	6.5	-1.7	-7.2	-1.6	3.9	-2.9	5.4	-0.5	11	0.16	0.26	-5.3	-4.3	1.1
1.6	-3.6	-2.3	-0.64	-1.2	-5.8	-0.56	-1.3	0.94	-4.7	5.3	-2.2	-13	-12	2	-2.7	3.1	-0.38	-6.3	-1.9	-3	0.94	-0.19	-7.4	2	-0.54	2.2	1.6	0.73	-0.8	-0.44	-2.6	0.9	-2.5	0.58	-3.1	2.6	-3.1	1.6	-0.07	3.7	-7.8	7.5	-0.51	3.4	0.12	0.03	-2	-1.6	-1.5
4.9	-3.3	1.8	-1.2	-0.84	-5.7	4.7	1.5	6.7	4.1	-0.04	2.1	2.7	-0.41	4.4	-0.87	8.2	1.9	-4.7	3	-2.7	-5.5	3.2	-3	4.2	2	0.63	2.8	9	1.9	4.6	1.1	12	-1.2	4.8	-1.6	4.4	-4.4	-7.2	-3.6	8	-6.6	6.8	-4.2	-0.11	-8.2	9.2	0.96	3.4	-0.3
-0.13	4.6	4.4	2.4	6.4	4.5	0.15	4.2	-3	3.4	9.1	8.4	6.5	-2.4	3	5.2	5.1	-3.6	6.2	3.4	2.6	-3.5	4.7	-2.8	-2.7	-4.8	-5.9	2.4	0.07	0.33	-4.8	5.6	3.8	0.88	5.6	5.1	0.03	-4.5	-0.77	1.8	2.3	-6.4	-2.3	-4.8	4.2	0.68	-1.6	1.8	1.6	10
-5.2	6.4	-3.7	2.4	1.4	5.2	0.41	6.1	-4.3	7.5	2.1	3.3	2.6	-5.3	2.1	8.7	2.8	11	-4.2	7.2	-1.5	4.8	-1.5	3	-2.5	3.4	-8.3	13	-3.3	3.7	-4.8	10	-8.5	8	-1.6	-1.1	-8.8	3.8	-5.5	10	-1.8	-6.1	-5.6	4.1	5.1	2.9	-0.99	-1.5	-3.5	0.6
1.4	0.35	-0.57	0.56	-0.66	-6.3	-4.2	4.6	-4.3	2.3	-9.4	-0.04	-4.2	-5.1	2.3	0.73	-4.1	-4.3	-0.75	-4.4	1.6	-0.5	3.8	3	1.9	6.3	-9.2	5.6	-1.9	3.6	-1.6	5.9	2	11	-1.4	3.3	4.1	0.67	-2.2	4.8	-0.77	2.2	0.6	0.99	-1.6	6.2	-3.9	-0.62	-4.7	-3.8
-6.1	2.6	-0.34	4.5	1.6	2.8	-3.8	2.4	2.8	4.7	8.1	3.7	-5.6	-5.4	3.7	-4.9	5	-11	3.2	-7.8	2.4	2	1.4	-5.1	2.5	-0.52	-1	8.7	-1.4	5.2	-4.2	3.1	3.1	2.7	-3.6	1.7	2.5	-3.3	-3.6	1.1	-1.3	3.3	0.18	-5.1	6.4	0.71	3.2	3.3	3.2	6.4
-0.65	2.2	2.7	-3.6	2.4	3.2	-0.67	2.2	-2.2	0.79	-3.9	-7.1	4	-0.55	-0.78	-0.79	5.1	3.9	1.2	1.7	-2.8	-5.2	8.1	-7.4	4.2	-6	-1.5	-7.5	-0.72	-2.4	-3.9	-1.7	-0.99	3.6	1.5	-1.4	2.9	-1.4	-2.3	-5	-4.1	-3.7	4.8	0.52	9	3.9	0.48	0.35	7.5	0.32
-0.3	-2.1	-1.5	-1.2	-3.8	-6.5	-1.6	-2.2	-3.6	-2.7	-1.9	-2.2	-3.8	-3.7	-7.3	-7.3	-4	-4.4	2.2	-1.4	0.52	-8.2	1	-4.8	3.4	-0.96	-6.9	0.47	-2.4	-1.4	-1.3	-2.6	-2.6	5	-0.51	0.84	5.7	1.6	8.3	-4.3	0.15	4.8	0.52	0.79	1.5	1.2	0.26	-3.1	3.6	-5.5
4	0.96	7	3.5	12	2	1.2	0.07	5.7	0.87	3.2	7	9.2	-3.8	1.4	-9.7	3.8	1.1	-0.16	-6.4	-0.22	-3.1	1.5	-7	0.22	-2.8	6	-5.5	1.3	-2.1	4.6	-0.84	2	4.3	-3.6	-5	2.4	-1.7	3	3.6	-2.8	-2.3	3.4	-1.6	1.7	1.4	3.8	-0.09	5.5	-3.2
5.1	-2.7	9.2	-5.2	3.6	1.9	0.82	-1.9	2.4	-2	0.73	-6.9	12	4	1.3	-9.4	6	-3.6	6.2	8.2	3.9	-1.4	16	-1.1	0.56	2.4	4.3	-12	-3.6	-5	3.8	-5	1.5	-5	2	1.3	-0.46	-1	3.4	-8.9	-3.8	5.4	2.5	2.8	5.2	-4.7	6.6	2	6.3	-5.9
-0.86	-4.5	-0.32	0.89	5.4	1	2.8	8.2	-3.2	-3.3	-1	5.5	-0.9	-4	3.4	-4.7	1.4	-3.8	2.6	-0.04	-6.8	1.5	8.6	-3.2	3.7	2.9	8.7	-2.3	5.2	0.22	4.2	-3.7	4	-1.9	5	6.4	-0.13	1.1	5.7	-4.7	-2.8	6.2	-0.63	1	-0.3	1.4	-0.97	0.34	-2.6	0.48
-0.29	4.7	-1.9	6.5	2	6	2.8	6.5	-4	2	4.1	10	-1.8	19	2.8	2.4	-0.39	-1.6	8.1	-0.46	1.2	13	3.9	3.4	-1.3	-1.1	-0.53	-3.4	5.2	1.5	-3.8	-3.7	-4.8	-3.7	6	5.7	0.71	1.9	-5.9	-2.5	5.7	8.4	-1.7	1.8	-2.4	-0.76	-11	3.9	-2.9	6.1
-5.5	1.6	0.78	2.6	2	0.81	-1.4	-2.9	0.65	-2.9	-2.7	-0.79	6.3	1.7	1.3	-0.91	4.3	1.2	-2.4	-1.1	4.5	-2.2	-0.81	4.5	-7.3	3.8	-2.5	2.7	1.9	1.8	-2.4	-0.47	1.6	-2.1	3.5	2.9	-2.4	-2.7	-6.2	-0.89	-6	7.5	-0.19	-2.1	-0.46	5.2	-3	2.9	-5.6	4.8
5	-3.4	3.6	-0.2	1.2	0.17	10	-2.1	12	-3.4	-1.5	-4.4	7.7	4.2	3.5	5.2	5	11	5	0.51	7.9	-2.4	8.3	15	-11	4	-3.2	-0.33	-0.48	-2.6	-4.5	5.9	1.2	-3.2	-3	6.3	-0.35	0.5	3.7	1.2	-7.2	2.7	-0.68	-7.7	-1.7	-3.6	0.25	2.8	3.6	-2.1
7.2	-2.1	4.8	2.6	4.2	10	8.3	-4.3	7.7	-3.7	-0.78	-5.4	0.28	7.8	7.2	9.6	3.9	8.6	5.1	7.9	2.5	-1.1	12	6.5	-1.6	2.8	-5.1	-9.9	-4	-1.7	-1.8	-0.52	9.1	3	-3.9	1.2	2.3	-2.5	4.5	-0.17	-3.9	-2.7	2	-4.5	1.7	-6.1	1.4	3	3.4	-3.9
-2.8	0.91	7.4	-1.6	3.5	-0.93	-6.8	-7	-4.3	-5.9	2.1	-13	0.77	9.8	2.2	-6	-4.1	2.2	1.3	4.7	-2.3	1.2	2.2	8.8	-5.6	2.9	-6.1	-4.7	-4.7	-6.3	6.8	-2.6	-1.8	4.6	-0.9	-7.6	0.97	0.73	0.07	-5	0.21	-8.8	-2.9	2.5	-0.4	-1.5	3.5	-3.1	2.6	-1.6
3.1	-5.2	-2	-7.1	-3.1	-11	1.5	-1.7	0.04	-8	-9.4	-16	0.22	7.5	-3.8	-5.7	3.5	-7.6	2.3	-2.2	-5.8	-3.4	-2.5	6.2	-3.5	-12	2	-3.4	1.6	-2.8	1.5	-4.2	2	-0.07	2	-3.6	-1.9	-4.3	3	-0.68	1.9	-4.5	-4.6	-4.3	-0.37	-1.4	-1.2	-9	2.9	-9.6
-2.3	-8	-3.5	-8.7	-4.7	-11	-2.2	-2	0.44	-9.1	-8.8	-1.2	-0.11	1.7	1.8	-5.3	-1.4	-9.5	3.5	-1.4	1.1	-8.7	-0.88	9.6	5.7	-14	7	-8.6	1.7	-2.7	1.4	-3.6	3.3	-9.1	0.9	-6.7	4.6	-9.7	-1.2	-1	3.1	-7.2	0.7	-9.7	-7.1	-12	0.6	-8.9	-1.3	-13
-5.1	-9.1	-5.5	-6.2	-7.9	-3.3	-3.6	-4.5	-5.4	-5.2	2.1	-1.2	0.69	13	6.7	-2.8	-1.6	-4.2	5.2	-1.1	-3.9	-6.8	1.4	1.6	-5.3	-11	5.9	-9.1	5.5	5	3.7	-12	0.62	-11	-0.68	-5.2	1.9	-8.5	-0.47	-1.2	1.7	-5.8	-2.4	-6	-0.74	-14	-0.49	-9	-6.1	-5.8
0.63	-0.16	3.7	-0.01	0.04	-0.61	-1.1	3.8	-1.6	-2.2	-0.85	-1.1	-1.5	9.8	6	4.9	-1.2	4.2	4.5	-7.4	-5.8	-9.1	-0.89	7.7	-1.8	-6.1	8.4	-2.7	8.2	-3.3	3.2	-8	0.93	-10	-1.4	-6.4	2.3	-7	-0.23	2.2	-2.1	-9.7	-4	-4.8	-2.2	-4.8	2.2	-6.6	-1.1	-2.1
8.4	3.9	13	3.5	16	5.8	3	1.2	7.1	3.1	3.8	-2.4	5	1.1	9.3	7.9	11	7.6	3.6	-0.33	0.78	3.4	-0.64	16	12	2.6	7.1	-5	-1.3	-2.6	3.7	0.28	3.9	2.8	5.2	0.6	4	-0.34	-0.69	0.05	3.6	-0.13	5.5	-2.4	1.7	-3.8	17	9.6	16	14
6.6	3.9	7.8	-1.6	9.5	7.1	0.62	-7.3	8.1	8.2	6.2	-6.2	-5.5	1.3	6.7	2.9	11	9.5	3	1.5	1.1	4.5	6.8	10	6.9	-0.16	8.2	-1.3	-1.5	10	3	0.49	6.2	9.1	7.6	1.3	3.4	7.5	-3.3	-1.4	10	5.3	8.5	4.5	11	6.3	7.3	11	26	14
-5.7	-5.3	-8.8	4.7	-5.8	9.5	-5.2	-0.07	-7.4	5.5	-5.2	7.6	-3.7	-9.3	-5.3	-6.6	-1.4	-3.4	-9.4	-8	-9.4	-3	-1.6	-7	2.5	2.9	3.2	-2.5	-2.8	2.5	0.69	4	-6.3	6	-0.13	3.2	3.8	0.13	-2.3	-5.5	7.5	4.7	7.2	7.7	13	13	7.5	11	19	13
5.2	-1.4	5	6.5	7	10	-0.16	-0.04	4.7	1.2	4.5	5	12	-3.3	9.4	-2.8	5.7	-11	4.2	-3.4	2.5	-3.6	15	-0.51	9.5	4.8	-8.6	-8	-6.6	-0.6	-1.3	1.2	4.1	-1.8	5.2	5.3	3.5	2	4.7	-3.7	10	-2.1	6.8	4.8	9.1	7	16	-0.21	17	-0.14
14	-1.8	9.8	-3.7	5.7	5.8	9.9	0.05	13	0.45	8.5	-1.9	7.7	8.8	19	-6.2	6.1	-9.6	8.2	1.9	8.5	1.1	19	-4	7	6.3	6.8	0.79	6.6	3.5	5.4	-2.1	13	-1.3	4.5	-1.4	2	1.3	7.4	0.1	4.5	0.22	8.6	0.96	7.9	3.9	11	-3.7	12	-1.7
2.5	-9.9	-0.59	-9	-0.82	-6.9	3.7	-1.8	6.2	-3.6	6.7	1.8	-0.13	2.6	6	-5.6	-0.13	-6.1	6.1	-6.3	8.4	3.9	4.7	-3.9	4.8	-0.17	4.2	4.9	8	5.2	2.9	2	5	-0.42	1.5	0.26	-0.44	-0.65	-5	3.1	8.5	-0.27	6.6	3.4	8.3	2.2	-4.6	-6.7	3.6	-8.1
-2.9	-4	-4.8	-4.5	-1.9	-9.2	4.1	0.17	-0.72	-0.19	-0.74	9.5	9.1	-0.48	0.8	-3.8	2.2	-7.5	1.7	0.59	-2.1	-1.1	8.3	1.2	8.7	-3.7	-4.2	0.24	1.4	-4.1	-3	0.03	-2.8	-4.5	0.37	-2.1	0.91	-1.7	-6.1	1.3	7.2	2.5	7.3	-1.5	9.9	0.13	-6.8	-4.2	-1.6	-5.4
-5.7	-3.3	-8.3	-0.61	-3.4	-1.6	-4.8	-4	-0.62	-3.4	-11	6.2	5.3	-8.6	0.07	-4.9	0.39	-2.7	-8.9	2.2	1.2	-3.1	4.9	0.61	4.8	-3.6	0.66	-1.1	0.06	-5.4	-1.5	-0.73	4.9	-2.1	-5	-3.8	4.9	-3.7	-12	-6	0.06	4.9	5.9	-3.6	1.7	1	-5.3	-2.8	-6.6	-5.2
-11	-0.28	-8	1.3	-3.4	2.8	-3.8	1.2	-0.21	-4	0.16	4.6	3.9	-12	-0.8	-7.7	-4.2	-8.9	-9.5	-8.2	-5.9	-6.9	-5	-0.94	3.8	-1.5	-5.5	-4.3	-1.8	-2.8	-9.6	-1.5	-6.7	-1.1	-5.4	-3.4	-2.1	1.7	-11	-4.8	-0.85	2.4	3.1	0.03	-2.4	-1.3	-9.8	-6.9	-8.9	-4.2
-4.8	7	0.54	-1.1	3.4	-1.1	-3.7	3.2	4	-1.9	9.2	-4.5	7	-9.6	-0.64	-4.4	4.2	-3.3	-3.3	-4	-1.3	-1.5	1.7	-3.9	-0.13	-1.8	-8.7	-0.41	-5.8	-7	-4	-2.7	-6.2	-1.3	-4.6	0.99	-5.3	2.1	-13	-5.3	1.6	-2	1	-0.43	-0.74	0.04	6.4	-3.9	-1.9	-4.8
3.2	-1.1	0.47	-0.02	-4.7	0.58	-0.36	0.49	-2.1	-0.04	-6.4	2.9	-3.1	-13	3.1	-5	5	-2.1	6	-6.3	3	-3	7.3	-3.9	-3.6	1	-0.72	-11	-5.4	-2.4	-5.1	-5	-2.6	4.4	2.1	1.5	-1.8	-1.6	-3.7	3.4	2.1	-0.87	0.56	-0.22	-4	-2.8	-0.46	-3	-1.6	-5.6
8.5	-5.5	5.4	-4.3	9.2	-0.07	7.1	-1.9	-2.8	-2.3	-0.24	-0.38	6.8	-14	7.9	1.8	8.2	0.32	3.2	0.22	4.4	-0.35	8.1	-7	2.2	-1.3	-9.1	-0.86	-3.1	4.4	-6.2	-1.2	2.3	-1.2	-1.6	-0.61	-3.3	-1.7	4.7	0.41	3.4	-0.13	2.6	-1.3	-1.4	-3.1	1.9	-1.2	4.7	-3.8
-3	4.5	2.9	4.3	1.6	-0.68	2.3	0.69	2.2	-0.07	10	4.1	17	-4.2	1.7	-3.1	9.5	0.88	3.2	-4.4	2.9	0.79	3.7	-6.5	6.8	2	7.3	-10	7.2	-2.1	9.2	-3.1	9.7	-5.6	9.7	-0.58	3.2	-0.4	9.9	2.7	3.4	0.08	3.4	-0.09	4.9	-0.07	2.8	-0.34	9.5	-3.4
5.3	0.25	1.8	-1.3	3	-1.5	7.4	-0.19	3.1	-1.2	12	-1.1	-2.7	8.2	-7.8	-3.2	-8.1	-3.1	-2.4	-2.1	11	-0.62	10	2.3	4.4	4.4	5	2.6	5.8	2.5	6.9	-1.6	4.5	2	3.1	0.54	5	-2.1	3.6	4.7	4.8	2.7	1.6	2.1	11	-4.9	-1.3	-5.3	0.46	-3.7
2.5	-0.4	3.1	2.2	0.63	5.7	5.2	-0.14	2.6	-0.66	14	2	-22	-1.9	-2.2	7.1	6.8	2	-1.7	3.7	3.3	-1.5	-5.5	10	-0.44	-0.15	-2.7	3.8	-5.1	4	-3.4	2.3	4	5.5	-3.1	0.58	0.07	-3.5	-3.7	-0	1.1	0.6	-3.2	0.04	-1.8	4.3	1.1	-4.1	-5.8	1.2
-4.8	2.6	-0.58	-1.5	-3.6	3.3	-3.9	-0.22	0.37	-4.3	9.8	-7.6	-1.4	1.8	-5.7	5.5	-1.1	7.1	7.8	7.7	-0.03	-4.8	-3.4	8.7	2.8	2.2	-2.2	1.8	-6	3.9	-2.5	-2.7	9.3	-3.9	0.91	3.1	1.4	0.74	1.2	-5.2	-2.8	4.9	2.6	-1.6	-3.1	2.8	-1.2	1.6	-8.1	4.5
-3	1.7	0.19	-3.2	-7.9	-3.9	3.3	-4	3.5	-6.7	5.5	-4.3	12	-7.6	-4.6	1.9	2.7	-1.8	0.02	7.4	2.5	-0.37	1.2	-2.4	3.6	3.7	2.8	6	-1.8	1.6	3.5	-4	-2.8	-2.6	4.6	3.5	-1.6	8.2	-1.6	-4.6	0.19	9.1	0.56	-5.2	-6.9	-3.9	-3.8	2.6	-5.5	2.4
0.29	-0.49	-8	0.2	-3.9	8.9	4.8	1.9	4.4	2.2	4.1	2.2	4	-3.3	-3	3.6	0.64	2.6	2.6	-2.1	-4	4.8	5.8	-0.11	4.4	3.6	-8.1	5	-2.2	6.7	-6.9	3.8	-4.4	-1.2	3.3	-1.6	-2.3	4	-4.5	-1.6	3.6	3.6	1	0.9	-1.6	-0.54	-0.07	2.2	0.54	3.9
0.52	-6.2	0.05	-6.2	-2.8	3.1	-0.51	-3	-1.8	-1.3	-0.35	-6.8	0.01	-2	2.7	1.8	5.7	0.78	5.8	-1.3	1.1	-1.4	-0.13	3.3	4.5	2.4	-6.1	8.2	0.49	4.6	-5.7	3.4	5.5	1.8	6	-5.6	-0.39	4.4	-5.6	-3.2	3.8	-6.1	3.4	4.4	5.3	2.1	3.4	-1.2	-2.2	0.34
-1.4	-3.1	1.9	-3.8	-4.6	-3.4	0.04	-0.22	-7.1	-3.6	6.9	-5.1	-2.2	2.5	-0.54	-0.13	2.4	1.9	-0.61	-3.1	1.6	-11	2.4	-0.25	-5	-3.8	-3.7	-0.62	4.6	4.9	-5.5	1.7	-0.12	-0.27	9.9	-2.7	-0.16	1.3	3.7	-2.1	9.1	-6.8	3	-0.91	5.1	-0.98	-5.7	0.17	-5	-2.4
-1.4	-4.4	0.61	-0.52	3	-4.8	0.53	2.1	-0.81	2.4	8.7	3.3	-13	6.5	-1.1	-8.9	0.87	10	-0.68	-9.7	6.3	-4	-1.2	-9.2	-7.3	-19	-3	-6.5	-2.3	-0.72	1.1	-6.4	2.6	-4.6	-4.1	-8.3	0.49	-14	5.3	-1.5	-1.4	-11	-0.37	-1.8	-2.4	0.73	-3.7	-2.2	-5.6	-5.4
-1.1	-4.4	1.2	0.46	0.98	-1.1	-1.1	-3.6	1.4	-5.5	5.1	-8.8	14	4.8	-3.1	-5	4.7	-1.8	8	-6.2	-3.2	-6	3.6	-2.9	-5.3	-8.9	0.26	-5.1	-7.8	-8.7	-0.71	-9.9	1.3	-4.5	-16	-9.5	-7.1	-6.3	-0.93	-5.2	-15	-4.8	-2.1	-3.5	0.04	-0.27	-2.8	-2.2	-9.4	-2.7
4.6	-0.9	-4.7	-1.3	-6	-3.8	0.27	-0.39	-3.4	-4.2	0.33	4.5	3.4	-4.9	-2.6	-0.92	3.2	-0.04	-0.65	-1.7	-1.2	-4.3	-2.8	-0.1	-1.2	-9.2	-3.9	-4.3	0.82	-6.2	-9.1	0.81	6.7	-0.71	-7.3	-7.8	-0.42	-4.3	-6.8	-2.9	-5.3	-8.8	-2.4	-5.3	-7.2	-2.3	-3.9	-2.2	-11	-6.1
1.1	6.7	6	3.9	-9.4	-1.8	3.7	5	2.2	3.9	9.6	-1.8	-13	-15	-7.4	-2.8	5.9	-4.2	-8.4	4.4	1.1	-2.9	-8.1	-8.4	-0.79	-6.8	0.03	-2.4	8.9	-6.1	-8.4	4.2	-5.8	2.2	0.97	-7.4	1.1	0.61	-2.6	6.2	-0.34	-7.2	-6.7	-3	-5.6	-0.52	-0.11	0.05	-2	-1.4
0.21	0.46	8	6.1	1.2	8	4.6	-4.2	4.3	5.3	3.3	-0.84	16	4.8	-4.2	-1.2	4.8	3.8	-5.4	7.4	7.4	4.8	-2.8	-5.9	0.22	0.92	0.89	0.12	1.4	-2.4	-2.9	6.1	-1.3	-3.2	-2.2	-2.3	1.2	2.5	2.1	0.88	1.2	0.22	-1.7	2	0.58	5.1	-3.1	3	-2.7	-0.15
3.5	-2.9	6.9	-5	4.6	2.3	11	1.8	3.4	3.1	6.2	-1.4	4.3	-5.2	-1.8	-3.8	-6.3	0.41	0.89	1.8	2.4	6.9	2.2	2.4	-3.9	3.5	-0.85	0.62	-7.7	2.2	-2.8	6.9	-0.72	3.9	-2	8.7	1.4	8.6	4.3	-3.1	1.5	6.2	-1.2	5.9	-7	6.7	-2.3	-3.4	-1.9	-0.85
9.7	-3.4	7.4	-11	-1.7	-2.4	8.8	1	12	-5.3	-6.5	4.5	8.8	-19	11	-0.89	8.5	4.8	6	-3.5	9.8	-7.9	5.2	-6.9	1.6	0.25	5.6	0.48	2.5	5.4	7.5	6.9	-1.7	6	7.7	2.4	0.51	0.53	-3.9	2	2.1	1.6	-0.27	2.5	-5.3	6.9	8.9	0.69	13	-0.22
2.4	12	-4.5	4.7	-4.4	-3.3	-6.7	13	-2.9	9.1	-14	3.5	-4.6	-2.6	1.2	3.7	11	4.1	-6.8	-1.7	2.7	4.2	-5.4	-7.9	-23	-1	2.2	-3.3	-3.3	-0.6	-0.34	5.2	-6.1	5.3	-7.1	1.4	-13	0.24	-2	4.2	-11	1.9	-15	-1.8	-12	1.2	6.2	-3.9	9.7	-4
9.5	4	-1.4	6.3	6.1	4.1	1.2	4.5	7.5	6.4	-5.5	6.8	12	8.3	6.1	2.9	-2.2	-3.2	11	3.2	11	7.3	3	-6.1	-0.75	-6	-4.9	-1.4	-0.42	1.8	-6.5	1.9	-8.7	1	3.1	7.2	-8	0.96	-7.3	4.8	2.7	6.3	-2.2	0.61	-5.2	-1.2	12	7.1	12	10
3.4	-2.3	-0.8	1	-4.6	-2.3	5.4	-4.9	7.6	2.2	-2.7	9.2	5.7	3.6	4	3.4	-3.3	0.58	4.9	4.7	4.1	9.9	7	2.5	4.6	3.4	11	1.1	6.2	7.5	2.4	1.9	2.3	-3.4	4.3	14	-2.1	1.3	-0.11	1.3	-1.1	10	6	0.43	7.1	-0.77	-1.7	12	-4.7	11
-2.5	-3	-3.6	-2.4	-1.8	-2	-2.5	1.6	-2.3	3.3	-2.4	2.4	0.44	-7.3	-7	-9.4	-6.7	-9.6	-15	-4.8	-9.9	-6.3	-3.3	-4.6	-7.5	0.65	-3.6	-2.1	-7.1	-1.6	-1.2	2.9	-0.2	-6.7	-3.8	1.6	-3.8	0.39	3.4	-4.5	5	2.5	-5.3	-2.3	-5.3	-4.7	1.4	0.93	-4.8	-6.5
-6.8	-0.78	-8.1	-4.4	-3.8	-5.8	-4	-4.5	0.17	-3.8	-17	-1.7	-7.7	-4.2	-3.6	-11	-3	-3.1	-10	-11	-2	-4.8	-7.5	-4.6	-2.5	-0.67	-3.6	-0.75	-5.1	-3.9	-4.2	-2	-2.4	-2.3	-1.7	-0.2	-1.1	3.9	-4.8	-2.2	1.6	3.4	-4.4	1.1	-5.5	-4	-5.5	0.64	-8	-1.1
-7.3	2.7	-1.2	-5.2	-6.3	-6.2	0.49	0.57	3.5	-3.2	-15	-0.53	-7.8	2.2	-4.7	2.1	-12	-2.1	-5.2	1.8	-1.7	4.5	-9.4	0.39	-4.8	3	-7.3	3.9	-2.5	0.51	-6	1.1	-4.2	2.5	-7.7	1.8	-5.9	1.8	-4.8	1.9	1.8	2.7	-3	3.3	-5.7	-2.5	5.4	0.33	1.7	1.6
-1.3	-2.4	2.2	-4.4	-1.2	-12	-3.5	-2.5	4	-2.7	-14	-4.3	-3.9	8.5	-8	4.1	-20	-1.9	-6.3	-0.06	1.3	-1.7	-2.4	4.4	2.9	4.8	-10	4.1	-6.4	-3.3	4.5	-2.1	-2.4	2.8	-0.5	3.2	5.1	1.5	0.79	-1.9	3.8	4.5	4.3	2.4	-5	-1.8	2.1	1.5	4.4	4
-0.52	-7.8	-2.5	-6.5	0.82	-6.4	-1.1	-3.6	-1.8	-7.5	-8.4	0.51	-1.5	0.19	0.75	-2.7	5.7	-1.5	7	-3.1	4.6	-1.3	5.7	-10	5.2	1	-1.9	-1.1	-4.4	3.3	6.1	-4.1	2	0.56	1.7	4.8	4.3	2.1	-4.4	2	5.6	5.7	1.6	3	5	-6.1	0.65	-5.6	-0.78	4.5
-8.3	-6.1	-7	-6.1	-4.3	0.65	-3.9	-1.8	-5.3	-1.9	-1.6	-2.4	-8.8	1.7	5	4.9	1.8	12	0.95	-3.7	2.5	2.1	-5.3	-2.5	-0.07	9.5	-2.8	-0.42	-4.4	-2.7	2.9	-3.4	1.1	-0.06	-0.55	5.6	-1.9	1.8	9.6	-0.53	-10	-1	-1.4	0.29	1.7	-4.7	-2.2	1.5	-6	7.5
-4	4.3	-2.7	1.1	-7.9	-0.02	0.38	1.1	-6.4	-3.1	-6.3	-0.6	2.3	-0.45	0.82	6.3	-1.1	3.1	-3.6	-1.5	-2.4	-0.19	-12	-10	-4.3	5.6	5.2	3.5	-0.48	-0.3	8	-1.4	-4.7	1.5	-11	0.7	-5.9	2.6	7.3	0.99	-6.9	6.6	-7.6	5.7	-7.1	1.8	-8	3.6	-18	-0.83
5.4	0.83	2.6	-0.84	-4.7	2.9	1.5	-1.2	4.7	-6.8	-2.9	3.2	-5	7.6	-2.3	-6.4	-6.8	-0.14	-4.7	0.98	0.61	-3.5	-4.7	-0.46	2	1.9	9.8	6.9	5.6	3.4	4.7	-2.1	-1.5	0.87	-3.5	3.1	-3.6	-3.3	0.94	-1.8	-5.7	-0.99	0.35	-2.3	5.2	-0.63	1.7	-1	-9.5	-4.7
7.9	5	6.2	2.5	1.1	-0.46	7.1	-4.1	9.3	4.4	7.2	-2.9	-6.7	3.5	-1.6	7	-6.6	7.5	-2.8	6.2	-4.1	7.1	-7.9	-4.1	2.7	-2.9	6.7	2.8	8.8	-3.2	4.1	0.28	-0.81	10	5.5	-1.6	7.6	0.96	1.2	-1.2	4.3	-1.8	4.4	1.1	3.2	-1.8	-0.9	-1.6	-6.4	-4
1.2	4.5	7.8	10	9.2	6.3	2	4.1	-2.6	5.5	3	6.3	-3.3	-10	5.7	3.4	5.1	2	0.79	-0.18	4.7	6.4	2.6	-2.5	4.7	-2.7	2.1	-6.1	2.2	-0.95	4.7	2.2	-0.53	-1.9	-0.79	-3.1	-0.96	-0.31	7.9	0.38	2.6	-1.1	0.89	4.1	4	-1.4	0.28	-1.2	10	-6
-3.9	3	-3.4	11	-2.9	2.6	-1.9	5.3	-9.6	2.5	9.9	4.3	-2.7	6.4	0.44	3.2	0.52	-3	5.8	-1.5	0.02	1.6	1.7	-2.6	5.1	5.1	-3	6.8	-2.4	1.8	-0.34	2	-3.7	2.8	-1.4	-1.1	1.1	7.2	-3.2	3.8	2.7	-5.4	-0.75	0.3	5.2	-1.9	-4.1	-0.97	-4.4	8.2
-0.37	5.3	-3.5	3.5	-7.4	-2.6	-5.3	5.5	-4	3.5	2.6	0.48	6.6	7.1	-3.4	5.7	2.8	2.7	-7.2	1.2	-2.2	-0.63	-2.9	7.7	1.7	3.2	-5.5	12	4.8	3.4	-8	5.7	-0.93	3.1	2.8	-1.7	-1.4	-1.8	-4	8.7	-1.9	-4.8	-0.69	-4.8	-2.2	2.1	-2.6	1.8	2.7	9.8
-7.2	6.1	-6.3	1.9	-6.6	0.83	-2.3	-0.07	-7.7	1.7	-1.2	-14	-2.2	3.5	-4.5	4.4	-2.1	9.9	1.4	4.7	-3.4	4.5	-1.7	6.4	3.4	-5.9	2.7	8.1	2.5	2.8	-3.7	-1.8	3.4	2.1	-2.3	0.95	1.7	3.2	-2.5	2.9	0.43	-1.9	0.78	1.4	1.7	4.2	-3.8	1	-2.3	-3.4
-1.8	3.4	-4	3.6	0.82	0.08	2.2	1.2	-2.1	-3.7	0.71	3.8	-5.4	6.7	-5	-4.1	-6.4	0.29	0.41	5	-2.7	4.3	-5	4.4	0.6	-5.6	7.2	2.8	5.8	0.32	0.59	0.21	5.4	3.6	1.5	3.4	7.2	-0.02	1.8	3.3	-0.53	-0.67	4.3	-2.6	1.1	5.3	-2.7	-1.7	4.2	1.8
-0.06	-1.8	1.6	3	-0.62	-1.6	-1.2	4.1	0.15	5	3.4	2.3	8.8	-0.87	-3.4	-4.4	-5.1	-7	-7.1	2.1	-1.3	-3.6	-2.4	-2.1	-5.4	-2.7	0.79	2.1	0.98	-2.4	-4.2	0.99	-0.3	3.1	-0.86	0.94	2.8	-2.8	6.9	1.6	-1.9	-4.2	-0.83	2.4	-4.3	2.8	-2.1	-1.3	-0.48	-3.1
6.1	0.83	5.3	4	-3.7	-2.2	-0.52	3.4	4.5	6	4	-1	-2.7	10	-4.6	0.46	-6	4	-6.2	-5.3	-5.2	0.47	-1.3	6.7	-6.2	-3.4	4.8	6.1	-3.5	1.4	-1.4	0.94	3.7	6	-3.1	2.5	-8.7	0.49	-0.67	-1.9	-4	0.75	-1.6	-0.74	1.7	5.1	6.4	2	-0.25	2.8
3.3	3	3.6	1.9	2.1	0.93	-0.36	1.5	1.4	-1.4	-2	-0.4	-1.9	8.2	-6.2	3.9	-9.9	4.8	-5.9	-7.3	-3.5	-3	-3	-3.4	7.1	0.73	-6.3	-2.7	-9.2	2.6	0.24	2.1	-0.63	4	-4	-1.2	-6.7	3.9	-7.6	-1.8	-5.3	0.5	0.42	-6.2	-1.5	-7	4.1	5.9	8.4	4.6
-3.3	1.4	-4.3	-0.48	-0.95	0.73	-1.3	-7.2	-5.6	-3.3	-2.7	-6.2	-5.6	-3.4	-4.5	-2	-2.6	-7.2	-3.2	-2.1	-3	0.42	-0.19	1.8	-3.3	1.7	-4.9	-3.9	-3.2	5	-0.7	0.01	4.1	-4.6	-5	-3	1.9	3.2	1.6	5	-13	-0.58	-4.3	-4.7	0.37	-3.8	-10	0.6	-4.6	0.86
-3.6	-7.2	1.6	1.8	4.4	3.5	-2.3	-3.6	-1.5	-1.9	5.6	2.1	-7.8	-13	-12	-1.2	-1.8	-9.1	-4.9	3.4	-8.4	4	-11	-4.5	-4.9	-1.6	-3.5	-4.2	-0.82	-1.2	4.2	-1.6	-0.79	-4.6	-6.3	-4.8	0.1	-2.5	0.09	-4.1	-7.3	-0.87	-3.9	-3	-2.3	-10	-4.3	-7.8	-6.5	-9.2
-3.3	1.5	-1.6	1.8	0.02	-0.28	-2.4	-2.2	2.8	-1.1	3.1	1.7	-2.4	8.3	-11	-0.7	-1.5	-7.9	-4.7	4.9	-11	2.1	-4.6	5.7	-3.6	0.65	3.1	-7.1	0.2	-10	-0.9	2.2	-6.5	-4.1	-2.9	-4.6	0.78	-5.4	1.5	-10	-5.7	-2.3	-2.7	1.3	-0.89	3.5	-0.07	-2.1	-5.1	-2.4
-3.1	5.4	-0.62	0.84	1.2	-2.7	3	2	1.2	4.5	-3.9	1.9	-9.5	-1.3	5.4	4.1	13	9.2	7.5	5.9	3.5	3.4	0.04	9.7	2.8	11	-3.3	-5.2	0.71	-2.2	1.1	0.12	4.7	4.5	-1.5	1.9	2.4	1	4.5	3.1	4.7	2.7	-0.56	9.2	1.5	4.7	1.7	6.5	5.4	6.1
1.4	-0.01	7	-4	9.9	3.5	1.8	-0.56	5.5	5.6	3.2	-5	-6.7	-1.2	14	5	8	8.6	6.7	9.3	11	1.3	2	6.8	4	11	2.4	0.78	3.8	-0.36	2.8	3.2	5.8	10	8.8	0.18	5	8.1	8.1	6.9	5.9	5.3	4.4	7.3	3.8	12	1.5	-0.37	8.6	8.6
2.6	-1.4	-0.33	0.03	7	7.2	1.8	-5	-2.8	-8.2	0.23	0.54	5.3	-6.3	8.1	5.8	-2.3	-6.3	-0.37	-1.1	1.2	-3	4.1	5.6	3.3	4.4	-3.1	3.9	4.7	1.5	-0.45	-2.7	-5.7	-4.8	6	5.2	4.2	4.5	8.1	-1.2	2.1	4	3.9	6.4	3.8	4.5	2.8	-0.01	4.9	0.51
-0.1	-4.8	-3.7	-0.36	4.2	-3.2	-4.7	-3.5	-1.5	2.7	-2.7	0.93	3.6	5.9	4.3	-1.9	0.42	-2.3	1.1	3.3	-6.7	6	-0.07	-3.5	-3.8	-4.8	1.1	2	-0.09	1.6	-0.56	1.3	-1.8	-5.8	-0.24	2.4	-5.6	-4.1	-1.4	3.5	-4.1	-5.9	0.43	-7.1	2.5	-5.5	-5.2	2.7	0.34	-5.7
-3.6	1.3	-2.2	-2.4	-2.7	-3	-7.6	6	-7.4	5.2	1.8	5.1	-8.2	0.96	-4.6	-0.52	-15	-8.3	1.2	4.3	-4	4.5	-3.3	-0.96	-3.2	-0.05	4.8	1.3	1.4	-4.1	2.4	2.6	-2.8	-6.7	-1.9	-4.6	0.16	-4.4	1.3	2	-1.7	-2.5	-3.5	-2.2	-0.6	-6.7	-1.3	1.7	-5.3	-0.01
0.44	-1.2	-0.71	2.2	5	2.5	-3.3	1.3	-4.7	1.7	3.4	1.2	0.05	-0.91	-0.57	7.6	1	7.2	4.2	1.1	0.44	-3.4	-3	6.2	-3.9	3	5.2	2	0.58	2.8	7.5	-5.3	-5.4	-3.5	4.1	1.1	-0.14	-4	2.6	0.7	5.5	-1.5	-1.1	1.9	-6.9	6.9	-2.6	1.3	-3.3	2.9
[truncated: 952 more columns]
