# Supplementary material for: Dyslexia on a continuum: A complex network approach
Source: PLoS One. 2018 Dec 17;13(12):e0208923. doi: 10.1371/journal.pone.0208923 (PMC6296514; doi:10.1371/journal.pone.0208923)
Supplement: S1 File — Detailed information about the archive contents is provided in the included README.txt file. (TGZ) [file pone.0208923.s001.tgz › FS_614_AA_run_1.csv]

-0.12	-0.56	-3.1	-21	9.3	-8.6	4	-15	-5.1	-12	-5	-11	8.3	-2.2	0.12	-9.4	-0.2	-8.3	-7.9	-4.8	-3.3	-11	3	-1	-2	-2.4	-3	-1.2	1.6	-4.1	-0.63	4.5	-6.1	-4.9	5	-0.36	4.5	2.7	1.4	-4.7	-3.7	8.7	-2.3	1.3	4.1	10	2.2	1.1	1.3	0.85
-0.21	0.3	0.71	-12	5	0.39	-3.8	-19	-3.3	-5	-4.6	-4.7	0.39	2.7	-3.4	3.9	-12	-1.9	-15	-0.49	-6.4	-9.2	-1.9	3.1	-5.4	3.4	-6.1	3.2	-4.7	-2	-4.3	1.9	-2.9	0.64	-4.8	-0.3	-0.98	2.7	-6.3	0.95	-2.9	9.1	-2.7	6.6	0.03	7.6	-2.6	1.5	-0.34	3.1
-0.2	-0.06	12	-14	11	2.4	3.3	-4.2	12	1.7	12	2.7	7.1	7.9	0.75	4.5	-8.8	-3	-3.6	1.1	-3.6	1.8	-2.4	3.2	6.5	8.1	5	3	-0.46	-2.7	-1.8	3.1	0.82	-0.38	2.2	0.53	5.5	-1.6	3.1	2.9	4.8	3.8	2.2	7.1	2.1	5.7	9	-0.74	3.9	5.9
0.52	0.45	5.4	-4.4	9.1	6.5	8.6	7.4	5.7	3.3	8.2	-0.79	15	7	0.87	3.8	8.5	-4	2.2	7.2	-0.75	4.3	5.9	-0.53	6.1	12	15	6.2	9	10	7	8.8	10	5.7	12	9.8	16	5.8	11	6.5	7.1	3.3	8.5	7.4	12	11	13	7.6	2	11
0.1	1.6	14	5	13	14	8.1	5	2.2	1.2	8.6	3.6	5.6	11	6.5	8	-1.2	13	2.1	6.1	5.6	6.6	0.13	4.3	11	9.8	7.2	3.4	-0.82	5.1	0.09	12	-3.4	4.3	8.1	11	3.6	9.1	3.1	8.7	-3	4.6	4	13	-0.11	7.4	2	7.2	-8	10
-0.07	0.71	9.1	-0.97	12	3.4	3.2	-10	-5.4	-6.5	2.3	0.56	7.3	4.4	1.2	6.5	-6.1	1.2	1.3	5.8	5.7	-5.3	3	0.92	4.1	-3.2	0.96	-3.3	4.9	-5.8	7.2	3.5	-1.1	-11	7.8	0.34	11	1.5	8	1.7	2.4	-6.6	12	7.5	6.9	0.93	3.8	3.5	-3.1	-13
-0.04	0.69	1	-0.71	-2.1	4.8	2.9	16	4.2	12	-0.28	8.6	8.5	11	-4.8	0.65	2.2	-1.1	4.7	-3.3	2.1	0.39	3.1	8.2	4.9	0.53	8	4.3	2.3	7.4	2.3	-3.6	1.2	4.7	7.6	5.1	11	3.4	4.8	5.5	2.2	6.8	5.4	2.3	7.6	3.6	7.4	3.8	-0.23	1.7
-0.16	0.3	-0.74	2.5	0.21	-7.6	3.2	-3.4	5.1	-1.2	3.2	2.2	8.4	-5.8	9.1	7.2	6.7	-0.6	12	-6.9	8.8	2.4	7.4	9.9	3.2	5.6	6.2	3.7	4.6	4.6	9.4	5.5	2.8	8.4	6.7	6.1	13	8.2	12	5.6	15	17	3.9	3	19	12	13	10	2.6	-3.5
0.01	-0.21	13	-0.83	11	-1.3	4.8	-2.5	3.9	3.7	5.5	0.15	3.1	1.4	8.2	9.3	0.83	5.9	8.4	4	3.3	1.3	5.7	3.7	0.17	8.2	8.5	2.4	2.8	7	11	3.7	1.2	5	4.7	4	6.6	8.8	7.8	2.7	1.1	12	9.6	10	4.7	4.1	4.7	5.4	2	7.7
0.44	0.59	5.4	0.68	4.5	3	-2.5	4.6	-0.6	10	1.5	10	7.1	10	11	0.98	-12	-4.9	7.9	4.2	7.1	-2.4	2.3	-2.1	1.9	16	14	13	-0.48	13	12	0.73	-6.3	7.8	2.5	18	12	10	4.6	11	16	4.2	11	3.1	8	-0.01	14	8.8	-15	5.2
0.36	-0.03	8.8	-0.93	0.9	5.4	8.9	2.7	1.5	2.1	7.7	5.3	11	-1.3	2.1	-1.4	-3.3	4.3	-2.4	-1.5	-6.1	-7.7	5.8	1.2	-4.8	11	-4.4	9.3	-0.45	-1.8	3.8	2	-1.7	-0.29	-6.1	6.4	-2	7.6	-4.9	4.7	4.7	4.4	-1.1	5.3	0.44	-0.06	1.8	15	-10	-1.1
-0.44	0.02	9.2	1.3	-2.1	4.7	-3.6	3.9	-2.8	-1.6	2.9	10	-3.8	6	-3.9	2.3	-3.6	6.3	-5.4	3.9	-0.14	-2.6	-1.4	-1.5	-10	-3.4	-9	4.6	-6.8	0.79	-2.9	5.4	-5.1	1.1	-14	4.7	-5.6	3.4	-4.2	0.75	-4.7	-3.3	-4.7	-0.48	-5.8	4.2	-6.5	12	-11	7.1
-0.3	-0.36	1	9	-3.4	1.1	0.46	6.3	-4.4	-0.4	-1.8	2.1	-2.8	-1.9	-5.8	1.7	-8	-2.1	-0.32	0.97	2.8	-4.9	1.5	3	-3.9	1.7	-6	4.5	-2.4	0.6	0.61	3	4.4	1.8	-5	1.3	-2.1	-1.1	-1.7	-0.76	-2.9	-0.06	-5.8	1.1	1.2	-0.66	0.92	3.7	-4.6	-1.9
-0.29	-0.21	-7	3.6	-4.1	6	-0.83	5.6	-5.6	3.6	-0.67	-3.1	-6.7	0.72	-1.8	-5.5	2.6	-10	-7.1	-5.3	0.32	-3.9	6.2	1	0.19	-1.9	-3.3	-1.3	1.4	-4	-0.94	2	0.03	-0.88	0.39	-3.5	1.9	-1.8	-2.6	-4.6	-1.6	1.4	-4.2	-0.75	6.8	-2.7	4.3	-3	0.84	0.9
-0.68	0.06	-3.4	1.1	-5.8	-3.3	-6.1	-5.5	-6.6	-5.1	-5.2	0.81	-7.5	-2.4	-3.7	-4.4	5.1	-8.3	-4.5	-2.3	1.9	-0.86	1.8	-5	-5.8	-9.7	-11	-3.7	-5.7	-9.9	-6.1	5.6	-5.6	-1.5	-1.5	-14	-1.6	-11	-1.1	-9.7	-2.1	-6.7	-6	-1.6	-4.5	-9.9	-8.8	-13	-2.1	-2.4
-0.89	-0.61	1.1	-1.6	3.2	-3.9	-8.9	-3.4	-2.9	3.1	-8.2	-1.5	-6.1	-2.4	0.2	-5.6	-6.2	0.81	-6.1	-4.1	-2.7	1.3	-0.83	0.12	-10	-14	-13	-0.47	-15	-11	-8.1	-2.5	-9.4	-9.2	-7.4	-14	-11	-11	-1.4	-9.8	-8.3	-4.3	-16	-1.3	-8.6	-7.9	-15	-5.1	-10	-13
-0.35	-0.78	-4.4	-1.6	-2.3	0.59	-5.5	4.1	-2	1.2	-2.1	-6	-10	0.42	-3.2	-4	-14	1	-7.3	-0.91	-9.5	-3.6	-6.2	-6.4	-9.7	-13	-11	-5.8	-5.5	-0.46	-12	-5.1	-1.9	-3.7	-9.4	-4.6	-14	-3.4	-5	-8.4	-11	-8.6	-15	-0.8	-10	1.9	-9.3	-8.4	-5.7	-5.9
0.06	0.12	-7.9	-8.5	-6.5	-4.1	-5	-10	-3.7	-9.5	-4.9	-12	-11	-7.5	0.86	-12	-12	-2.5	-4.1	-9.3	-8.7	-8.3	-1.9	-11	-13	-13	-7.7	-6.8	-8.5	-10	-5.2	-9.9	-7.6	-7.1	-8	-7.6	-14	-7.8	-11	-4	-3.7	-9.1	-7.7	-6.4	-6.8	-4.4	-7.7	-13	-0.26	-11
-0.17	-0.36	-9.2	-11	-7.7	-9.4	-4.7	-4.8	1.3	-0.49	2.6	-10	-2	-8.9	-4.1	-12	0.04	-4.7	-6.8	-9.1	0.56	-3.8	-2.2	-2.1	-1	-10	5.5	-15	2	-16	1.6	-12	3.9	-13	6	-9.7	-2.9	-12	4.4	-7.3	1.7	-7.8	-6.4	-11	7.2	-14	5.6	-18	3.1	-12
0.54	-0.44	2.7	-7	1.9	-8.5	2	-0.39	2.5	4.4	0.27	2	4.7	-5.8	-8.2	-3.3	-8.9	1.1	-3.7	-2.1	8.1	2.1	1.8	-6.9	-1.8	1.4	-0.84	-10	-3.9	0.22	0.6	-7.4	-4.3	0.49	-3.4	0.44	-1.9	-2.6	0.96	0.36	3.9	-0.17	-7.9	-10	-0.92	1.5	1.5	-4.6	-3.1	2
0.15	-0.53	-4.2	-0.56	-10	-0.63	-2.5	0.38	-3.3	4.1	1.6	-3.3	-10	-5.4	-5.1	-6.9	7.2	-1.2	2.4	0.77	-5.5	-4.5	0.46	-9	-0.88	-1.4	-1.5	-2.4	5.3	-3.5	1.7	-5.7	3.6	-0.1	-2.5	-3.9	-0.14	-2.3	-3.6	-3.7	4.1	-5.1	-9.3	-1.5	3.9	-4.3	-2.7	-8.3	13	-3.5
-0.88	-0.56	-12	-2.3	-9.6	0.32	-13	-0.95	-6.5	2.2	-4.3	-1.9	-16	-3.8	-10	-14	4.1	-1.7	-5.2	-8.1	-5.6	-15	-6.5	-8.7	2.1	-2	-11	2.7	2.3	-1.6	-4.2	-11	2.3	-0.05	0.42	-2.8	-1.5	-1.4	-8.3	-7.3	-2.4	-0.69	-13	-4	1.3	-9.2	-8.9	-2.8	-1.9	-4.4
-0.82	-0.33	-11	-5.5	-10	-12	-7.8	-2.4	-1.4	-2.4	-8.8	-3	-16	-2	-12	-11	-14	-5.8	-5.5	-4.1	-9.9	-12	-9	-2.6	-2.5	-4.5	-14	-9.7	-5.7	-6.3	-0.11	-9.7	-3.7	-9	-5	-0.46	-2.9	-10	-3.6	-6.4	-5.9	-13	-10	-8.4	6	-6	-12	-7.4	-9.6	-3.4
0.09	-0.81	-11	1.8	-7.4	-16	-10	-0.39	-1.2	-5	-2.2	2.1	-4.6	-21	2.3	-8.5	7	2.2	-1.2	-2.4	-4.3	5.4	-1.9	0.43	-1.8	-0.95	-5	-8.8	-0.91	-2.1	-0.6	-8.2	-1.4	-7	-0.45	-2.8	-0.94	-3.2	-2.4	-0.03	-0.93	-2.8	-4.3	-3.9	2.3	-5.1	-4	-4.9	-3.3	-0.09
0.09	-0.46	-14	-5.2	-9.1	-9.7	-3.5	-7.2	-4.1	-5.2	-8.4	-4.5	-4.8	-5	-6.8	-7.8	1.5	3.7	-7.4	-2.6	-3.8	6.3	-2.6	-6	-9.8	-0.39	-7	-2.1	-5.3	1.1	-4.9	-4.6	-5.1	-2.1	-4.8	-1.1	-3.2	-3.7	-1	-0.09	-12	-5.3	-3.6	-0.08	-0.61	-7.2	-9.2	-5	-0.51	-3.3
0.44	-0.52	-4.6	-2.4	-7.1	-6.3	2.5	-7	2.2	-1.2	-1	-5	-1.7	-12	-5.5	-10	-2.7	-3.1	0.41	-10	-8.2	2.2	-6.4	-0.2	0.29	-2	-5.5	-0.15	2.4	-1.5	-3.1	0.06	1.9	-5.7	-1.9	-0.81	1.3	-3.2	1.2	0.58	-4.3	-4.3	-1.1	-3.6	-3.9	-5.5	-5.3	0.28	10	-12
0.81	-0.48	-4.3	-2.5	-4.8	1.4	2.3	-2.3	5.8	-4.6	0.55	-6.4	0.01	-11	2	-4.1	4.4	-0.89	4.2	-9.9	0.28	2.8	5	-1.7	5.5	-1.9	1.2	-0.16	-1.4	-0.53	-1.6	-1.3	-2.6	-5.3	-2.9	-2	-4.6	3.1	-2.3	1.8	-5.3	-0.62	0.63	-13	-5.5	2.8	-0.29	4	8.1	0.91
0.1	0.03	-14	-2	-9.9	-1.9	-0.95	8.1	-0.91	4.6	-7	-1	-0.89	0.18	10	1.9	7.2	5.5	7.5	-0.61	-7.7	4.6	-8.1	-1.8	0.82	1.2	6.2	-0.11	-1.8	4.4	1.4	-4	-1.6	0.79	-4.9	3.1	-4.1	-1.2	-1.6	-3.5	-12	-3.4	11	-4.2	-7.1	2	-0.76	-0.15	4.8	4.6
0.16	0.15	-12	3.9	-4.2	-4	-7.3	1.7	1.2	5.1	-9.2	-1.4	1.3	-3.3	2.7	-3.5	-0.26	-1.2	0.94	-1.7	-4.1	5.6	-0.59	3.5	-1	-2.3	8	2.1	-0.59	-0.43	1.6	0.62	-1.4	1.5	-2.2	-2.7	0.91	-1.6	0.95	-6.2	3.6	-5	9.7	3.3	-5	-6.9	4.2	1.7	2.7	-3.5
0.49	0.01	-2.5	3.1	-2.1	2.2	2.8	-8.6	-0.1	-1.2	-0.69	-0.44	5.5	2.2	-0.76	-0.25	6.3	-3	6.5	-1.2	-1.5	-2.8	-1.5	-2.5	-2.8	-11	11	-3.5	2.5	-1.7	-1.4	-1.4	-1.4	-0.33	-1.4	-4.8	2.8	-0.26	-2.1	-7.1	2.4	-7.1	13	-6.7	-0.67	-8	6.8	-3.8	0.22	-10
0.56	-0.24	2.9	16	3.6	5.7	11	5.1	1.1	4.2	9.1	5.5	5.6	0.61	3.9	-4.2	4.8	-9	8.8	0.9	-8.9	3.3	0.02	-0.69	4.4	-9.3	8.5	0	3.1	0.34	-4.8	-2.6	2.6	2.3	1.5	2.3	3.6	5	3.4	0.15	-2.8	-5.5	2	-0.96	5.3	-0.94	8.9	2	1.9	-3.4
0.62	-0.85	2.3	-1.9	4.5	0.32	0.47	0.74	2.5	2.8	3.6	-0.12	6.9	1.4	3.3	-8.8	12	-9.4	5.2	-1.2	0.36	-13	2.7	-6.5	5.2	-4.9	5	-4.7	0.04	-7.7	-1.4	-4.8	-1.7	-8.1	3	-9.3	-2.3	-5.1	6.1	-2.6	-0.96	-8	6.2	-7.3	-0.93	-7.1	4.9	-5	5.3	-3.1
0.42	-0.57	-0.16	-5.1	0.7	-5.5	-4.4	0.03	-5.6	-3.6	-3	-4.7	-3.8	-9.7	-0.48	-13	-2.7	-13	-1.3	-3.4	7	-9.9	1.1	-8.8	-0.83	-2.5	5.9	-1.7	5.8	-5.9	2	2.9	4.9	-8.2	8.8	-1.2	6.7	-2.6	7.1	-0.44	-3.5	-8	9	-2.1	-3.1	1.1	-0	-2.8	-4.3	-2.1
0.17	-0.29	-0.73	4	-0.48	-0.57	-3	-3.8	-2.5	2	-8.4	-1.7	-6.3	-5.1	-2.2	-9.9	-6.7	-7.8	-5.3	-0.68	-1	-3.9	1.2	-9.3	-0.22	-7.6	0.23	-0.32	-2.6	-4.6	-3.7	-0.26	-0.22	-2.7	4.7	-6.1	-1.8	-5.7	-3.3	-6.2	-2.8	-4.7	2.8	-0.45	-3	-8.6	-1.1	1.8	-2.1	-3.2
0.33	-0.22	5.8	13	4.7	-0.73	-3.1	11	-1.5	0.31	-3.5	6.5	3.8	-6.8	2.4	-2.4	8.9	7.4	7	0.32	7.5	-0.96	0.97	-1.1	8	7.3	3	0.88	5.2	5.6	-1.8	3.9	11	6.5	-2.2	0.92	-5.8	-3	-6	-0.01	2.5	-2.9	4.6	4.2	-1.5	-2.5	-2.4	1.5	11	7.9
0.16	-0.06	-2.4	21	-3.5	10	5.5	8.7	3.9	1.9	-2.1	4.4	7.8	6.5	3.4	5.7	2.8	2.7	8	8.4	-8.2	0.29	-1.2	3.9	7.2	9.6	4.5	2	3.2	7.2	-0.4	5.1	2.5	6.9	0.09	6.1	-1.4	6.4	-1.6	-1.4	0.55	-1	5.5	-6.2	1	-2.4	2.8	1.9	4.1	7.4
-0.3	0.58	-11	13	-6	-15	-2.1	3.8	-1.7	-8.1	-6.7	0.96	0.24	-18	-3.7	4	-9.8	3.6	2.6	1.2	-7	6.6	-6	3.8	-6.7	12	-4.9	1.2	-6.1	7.5	-4.6	-1.7	-4.8	7	-3.1	2.6	-10	-2.3	-4.3	1.4	-2.1	5.9	1.2	-1.4	-6.8	-0.49	-9.4	-3.3	1.5	9.1
-0.46	0.32	-3.1	5.2	-0.29	4.2	-7.8	-3.5	2.1	-2.3	0.33	-1.8	3.2	9.3	-12	8.6	-11	-0.63	-6	1.6	1.4	8.3	-6.9	6.3	-2.5	12	-0.1	0.67	-3.3	-0.76	3.5	6.3	-4.3	3.6	-3.7	-2.2	3.5	2.2	-3.8	1.3	-3.4	7.4	3.3	3.9	-3.8	7.2	-1.1	3.3	-4	7.5
-0.14	-0.3	2.5	0.9	-3.7	-3.6	-5.2	-1.4	-7.5	5.3	1.2	-1.8	-3.8	3.2	-4.9	0.04	-12	-11	-2.8	-0.72	-9.9	1.5	-3.1	-2.3	-11	-6.4	-6.2	-0.97	-8.2	-6.7	-1.6	1.1	-7	-6.1	-8.5	-14	-6.1	-3.4	-5	-7.9	2.5	-4.4	-3.5	-2.7	-4.3	0.16	-6.2	-0.4	-8.8	2.4
-0.52	0.27	2.4	6.5	-5.2	-2.4	2.5	-3.1	-0.64	-5.5	-0.75	-7	-9.1	-6	4.5	6.1	-2	4.4	-0.3	2.3	3.2	9.2	-2.9	2.3	-2.9	-2.9	-2.5	-5.1	-5.4	-0.47	-7.1	0.36	-5.9	1.8	-15	-0.97	-14	-5.3	-9.4	3.1	4.4	1.4	-4.9	-2.5	-10	3.3	-10	-1.3	-5.9	-9.1
-0.25	-0.21	-11	11	-4.7	1.9	-3.9	0.67	1.1	-7.6	-3.5	0.65	3.6	0.23	5.3	9.9	-5.7	8.5	1.3	7.4	-0.13	9.9	-7.8	5.5	-3.4	0.69	-2.4	-7.2	-4.8	-2.4	0.21	-3.1	-4.6	-2.2	-8.8	-5.7	-14	-4.3	-7.8	-2.5	-1.3	4.9	-3	-3.3	-12	6.6	-12	-4.9	1.6	-2.6
0.2	-0.17	-9.2	5.8	-6.4	0.2	-3.5	-0.17	0.01	1.2	-1.2	6.2	1.1	0.34	-10	4.7	-3.5	6.9	-0.99	8.6	-7.1	7.3	-5.7	-1.2	-0.23	-0.97	5.5	-0.92	4	1	4.2	0.27	6.9	-0.48	0.36	-9.6	3.4	-4.8	-1.4	-6.3	1	-1.4	1.9	-1.2	-2.3	2.6	7.1	-5.1	2	4.9
-0.35	-0.13	-5.8	-5.5	-7.3	-3.9	0.61	-0.48	4.8	-7.8	-3.3	-4	3.8	-4.1	-15	5.6	6.8	7.8	-4	2.8	2.8	13	-1.6	-0.82	-2.7	1.7	-6.5	-1.2	0.02	1.5	-6.7	-0.26	-0.16	1.5	-6.6	-6.8	-7.9	-5.1	-3.2	-2.6	-8.4	-1.1	-11	-8.4	-8.4	-3.1	-5.5	-4.2	7.7	5
-0.29	-0.08	-12	-0.06	-8.9	2.8	2.5	-3.1	-0.81	-6.7	0.97	-0.82	-2.6	-6.5	-4.3	1.3	12	7.2	1.7	3.7	2.1	6.9	-0.74	0.99	0.81	5.7	-0.34	-7.1	1.6	0.78	-7.9	-4.5	2.6	-1.3	-4.1	0.82	-10	-2	-6.2	0.74	-1.2	2.5	0.92	-8.9	-9.8	1.8	-12	-4	-3.6	-1.5
0.51	0.41	-4.9	3.2	-2.6	0.44	1.4	5.1	-4.1	2.7	-4.1	2.9	-1.4	1.8	-14	0.99	2.9	9.7	-4.3	-2.8	-5.3	-3.1	-1.6	1.7	-8	6.1	-6.1	-0.26	-7.1	8.2	-7.8	-1.9	-4.9	1.9	-6.1	3.5	-8.3	2.9	-7.7	1.5	-2.4	0.25	-6.2	-0.62	-6.1	1.7	-13	-4.3	-8.4	3.1
-0.17	0.27	1.6	13	1.5	5.1	1.1	9.6	-3.5	4.5	-1.7	4.2	-5.4	2.6	-8.4	1.8	-6.9	1.8	-7.6	7.6	-4.5	-1.7	-5	4.9	-6.9	0.74	-11	0.7	-4.9	2.7	-7.4	7.5	-2	2.1	-2.9	3.2	-6.3	6.3	-7.2	8.4	-2.8	4.5	-7.4	4.5	-7.6	1	-12	3.6	-14	7.5
-0.31	0.43	9.2	-0.05	1.5	0.64	6.7	-0.96	-2.6	-1.4	2.5	-4.7	0.24	4	-1.7	6.2	-1.4	3.1	-5.2	9.8	6.5	3.6	-1.8	6.5	-3.1	-3.6	0.73	3.1	2.1	2.8	1.5	7	1.3	0.08	4.6	-4	-0.33	0.37	-7.6	-1.5	-2	2.4	-8.2	-0.76	0.17	3.1	0.05	-0.24	-6.7	-7.5
-0.05	0.39	3	15	6.2	2.9	4	7	0.54	5.3	8.2	8.7	6.2	3.3	3.1	6.9	9.7	11	-4.1	1.5	4.5	5.3	-0.27	5	-3	-3.6	-4.3	1.8	-0.26	2.5	3.2	4.8	3.8	5.2	-3	-1.3	-9.1	-1.9	-9.8	0.31	-3.9	1.3	-8	-5.7	-7.7	2	-2	3.4	-2.9	9.6
0.67	-0	-0.15	9.1	-0.23	-1.2	3.4	8.7	9.3	-0.54	6.6	2.5	0.96	-2	3.1	-1.9	11	4.4	1.4	-1.4	-0.69	0.79	-0.92	-2.1	-0.35	-3	-1	-0.58	7.7	5.4	5.6	-0.3	7.2	6	0.74	-0.37	3.3	2.8	2.8	2.7	5.8	1.2	-0.71	-0.66	2.7	4.2	-1.2	3.9	9.1	5.5
0.31	-0.27	9.6	2.7	4.7	4.8	-7.5	3.9	1.6	0.43	-2.2	-6.7	-4.1	2.8	5.3	3	8.6	0.15	1.9	-1.2	5.7	6	-1.1	-1.5	-1.1	0.26	2	6.7	-1.1	2.5	1.9	1.6	1.1	1.2	5.3	5.1	5.1	0.11	3.7	3.1	8.5	-0.24	1.8	3.4	2.8	2.9	4.5	-1.1	4.8	2.2
-0.75	0.39	7.7	5.2	0.06	12	-2.3	7.3	-1.9	1.8	-4.3	1.2	-8.3	12	5.2	9.9	9.2	7.1	6.2	4.3	6.8	4.1	4.7	4.8	6.6	-0.83	-0.33	4	4.7	1.7	-4.2	5.3	4.1	4.6	1.3	3.7	3	0.53	5.2	2.5	3	6.6	0.39	10	1.6	1.2	0.41	-2.8	-2.7	17
-0.3	0.53	-0.39	6.5	4.2	11	7.6	23	2.1	5.8	5.6	17	2.9	7.2	-4.1	4.1	6.6	0.36	3.6	7.5	4.7	-2.9	3.9	2.5	2.5	6.2	-5.8	8.8	-0.62	8.8	-1.5	6.3	5.1	8.2	-3.2	7.4	-5.2	5.4	-4.5	5.8	-5.6	3.5	-3.2	6.9	-1.8	0.62	-4.2	10	5	4.7
-0.08	-0.14	9	1.4	1.9	8.6	3.8	6	-2	-5.9	4.2	-2.3	-7.3	11	3.5	16	5	0.1	4.9	8.4	-1.8	-5.5	3	4.9	5.7	-3.7	3.2	5.5	2.5	5.3	5.2	2.7	1.8	-2	1.9	3.6	-2.3	5.7	1.5	6.3	-0.51	2.5	5.3	5.7	-5.1	13	1.6	7.6	6.7	0.99
0.55	0.15	-7.9	3.2	-2.6	10	5.2	0.69	-1.8	-2.5	-3.1	-1.2	6.1	6.2	12	14	5.9	3.5	1.6	5.9	-8.1	0.88	-0.78	5.6	6.5	-0.27	3.9	-2.6	6.3	0.39	4.7	2	8.4	-0.42	5.5	1.6	3	-3.8	-0.24	-1.8	0.68	4.9	7.8	7.7	0.38	3.5	5.2	-4.2	-2.8	-10
-0.04	-0.28	-7.9	3.2	3.8	-3.4	1.5	-3.9	-4.5	-3.2	6	-7.2	-7.2	0.81	2.4	5.5	5.2	6.1	-0.01	1.7	8	7.1	1.8	-3.2	3.6	-7.2	-3.6	-4	7.6	-3.9	-4.6	0.96	6.4	0.38	5.2	-3.5	0.16	-7.1	-5.3	1	-2.1	2.1	-5.9	-0.21	-1	-4.3	1.6	-7.9	6.9	-9.5
0.09	-0.56	6.5	-10	5.8	-4.4	7.2	-5.8	-4.5	-8.2	2.3	-11	0.82	4.5	5.6	6.1	3	-3.2	5.1	1.1	5.5	3.3	5.7	-8.3	13	-4.7	1.1	-7.6	6.5	-1.7	-0.22	0.41	6.7	5.5	5.9	-1.7	3.5	-5	0.69	-1	6.4	0.85	-0.37	-6.8	0.74	-4.6	3.7	-5.5	5.4	8.9
0.31	-0.12	9.3	-4.5	3.8	-1.6	8.7	-6.9	6.1	-6.5	4	-5.8	-0.64	-3.2	1.8	5.4	3.3	1.7	-0.35	-3.3	-5.8	7.1	0.16	-3.9	7.1	0.85	5.7	-2	3.8	-4.7	0.97	-6	2.7	1.2	5.8	-3.2	-1.1	-4.4	2.6	-3.7	-1.4	-8.9	-1.6	-7.9	-0.75	-0.71	1.4	-4.2	13	3.2
0.68	-0.3	5	-0.99	6.2	2.8	8	-0.85	11	3	3.7	-1.4	4.5	4.3	3.3	10	9.4	5	2.9	3.5	-1.1	1.2	-4.3	-0.68	8.2	-2.9	2	-4.4	4.5	-3.6	-0.81	-7.3	3.5	-1.8	5.7	-5.7	-0.03	-8.1	5.8	-7.1	-3.3	-2.4	6.7	-2.6	1.9	-9.4	3	-7.1	3.1	-10
-0.34	-0.01	12	2.9	-0.27	2.1	6.9	-0.3	-1	4.3	4.8	2.3	4.6	-0.53	-4.8	1.5	-1.3	-1.4	1.3	5.3	-9	1.5	-5.7	0.45	12	3.3	2.9	0.03	9.2	1.9	1.4	-5.1	7.6	-0.23	4.5	-3.4	0.87	-1.5	2	6.2	1.8	2.3	-0.68	-7.1	4.6	-4.4	4.4	1.3	17	-2.5
0.23	1	0.54	-6.1	-4.7	-2.9	-4.6	-4.6	-2.8	4	-6.3	3.1	-4.3	-0.71	5	6.5	11	5.8	8	6.5	6.8	11	8.3	2.5	15	3.6	8.8	-0.98	9.1	7.2	4.5	1.6	7.8	9.8	8.1	8.6	8.1	10	2.4	5.4	6	1.5	13	1	-4.1	2.3	2.3	3.7	7.4	15
0.05	0.51	0.18	3.6	-3.8	0.97	-5.4	-4.1	5.6	5.7	0.32	4.1	-11	3	1.9	4.7	1.6	2.2	4.3	-2.8	9.4	1.8	-4.5	-1.2	4.4	-1.8	-1.7	2.9	0.21	3.1	-1.1	2.7	-0.8	2.4	4.3	4.4	-4.9	8.6	0.42	2.8	6.7	2	4	6.2	-11	3.5	-1.5	9.9	-2.6	-3.9
0.13	0.32	5.3	4.2	-0.63	8.3	-13	0.31	-6	9.1	1.9	4.3	-13	6.8	7.2	4.9	9.3	0.91	3.5	1.1	3.3	7.4	-3.1	-0.26	6.8	-2.8	11	-0.83	10	0.52	5.8	3.2	11	0.99	8.5	-0.41	7.8	1.8	11	7.4	4.3	1.2	4.4	5.4	-0.73	3.1	12	0.17	14	-4.3
-0.15	0.51	7.3	-8.5	3.4	-4.9	6.1	2.4	3.3	5.3	-1.2	3.9	6.6	4.7	5.7	9	-2.6	-1.4	-2	3.7	-0.47	3.6	4.7	6.8	5.3	-1.1	-4.1	2.6	-2.8	4.1	2.8	2.8	-3.7	0.42	3.9	7.7	3.5	5.9	6.7	11	4	4.6	0.52	11	3.8	2.5	5	2.9	-0.48	-1.4
-0.34	0.53	8	-5.7	-3.9	-8.4	-4.6	1.2	6.5	-0.84	-1.2	6.8	-3.4	4.6	2.1	9.7	-4.8	1.9	6.7	8.7	4.4	9.9	-0.87	3.3	7.9	5	-4.5	6.2	1.6	7	-1.6	0.43	1.3	0.62	3.2	7.2	-0.56	4.1	5.2	11	-3.1	-1.7	-3.4	4.4	1.3	3.4	-3	6.8	-5.9	7.5
0.21	0.68	-15	10	-2	7.3	-6.6	2.5	1.4	-2.6	-9.1	6.4	-6.5	-2.6	-0.33	0.94	3.5	2.5	9.2	0.95	-0.72	7.6	0.75	7.3	-1.5	8.1	0.94	7.2	-0.87	3.8	-2.6	0.4	0.39	4.9	-0.77	7.2	-2.7	6.5	-2.2	9.6	-3.7	-5.7	5.5	-3	-3.9	-1.3	-1.7	4.5	0.23	19
0.32	0.49	-1.1	14	-2.6	13	2.1	6.7	5.3	-0.45	0.11	0.56	-5.4	4.4	-7	8.9	4.6	11	-2.9	1.8	6.1	10	2.9	6.2	0.16	11	5.6	3.7	-1.8	1.7	2.1	1.8	-1.7	4.9	0.85	2.5	-2.5	6.3	-1.4	5.9	5.2	3.9	2.1	3.5	-0.43	1.9	-2.7	8.1	8.1	0.05
0.35	0.05	4.4	7.3	1.9	6.7	-1.3	2.6	-2.7	-1.6	-2.3	3.1	3.5	1.3	1.7	8.2	3.8	5.5	0	6.2	3.4	9.3	2.6	4	2.3	-0.47	5.1	2.1	3.1	-1.4	3.9	2.4	4.6	0.6	3.6	-4.8	0.13	3.3	3.6	-3.7	5.3	1.4	5.8	-4.1	-0.93	-0.79	1.1	4	0.86	-2.2
0.03	0.11	4.4	3	7.8	4.7	-2.7	3.5	-4	6.2	6	4	6.2	4.9	3.9	-1.4	0.88	-5.7	2.1	-3.9	13	-3.2	5.5	-1.5	3.2	-11	2.4	-1.9	1.5	-7.7	4.1	-4.4	1.8	-4	-2.2	-7.2	-0.15	-3.7	3.9	-7.5	8.9	-0.06	-0.41	-4.8	3.5	-2.1	5.8	-2.9	-0.04	-3.1
-0.39	0.52	-2.8	-13	-0.49	-5.1	2	-7.4	1.4	-6.3	-2	-8.4	6.5	-3.6	4.9	1.2	5	6.2	3.1	2.2	1.7	4.5	0.21	5.7	5.3	-2.7	-2.4	2.4	0.03	2.4	-0.68	-2.1	-0.74	3.8	-1.9	4	-5.2	2.4	2	-2.9	0.86	3.8	-2.5	-2.6	-7.2	-3.2	1.1	1.4	-3.7	1.8
0.16	-0.53	-4.7	-1.8	-6.7	-2.6	-2.2	-3.1	3.8	-2.4	1.5	-5.8	-1.2	-7	-0.71	-2.8	1.5	-0.82	1.7	1.8	3.6	10	-2.7	5.1	2.8	1.7	2.5	-2.5	2.2	-0.43	0.28	-4.1	5.4	-1.2	1.8	0.88	5.7	-2.2	3.9	2.4	5	-4.4	-3	-1.6	8	0.05	11	-2.5	10	-6.9
0.29	-0.12	-1.1	-5.3	5.6	4.2	-2.6	-1.4	4.1	-1.9	4.6	-3.2	0.62	4.2	0.47	-3	0.27	-2.7	2	0.53	9.4	-9.6	3.2	0.75	3.5	-1.9	6.4	-2.4	1.4	-6.2	7	-6.5	-2.4	-4.8	8	-1.6	9	-3.9	12	-2.2	13	-9.1	3.7	3.1	10	-3.7	1.6	-3.5	0.13	-15
0.3	0.12	-0.29	-13	5.9	-4.6	-1.8	1.5	1.2	-3.6	0.43	1.6	-0.67	-7.6	0.2	0.18	0.85	-11	0.21	-3.4	8	-0.54	2.4	-0.56	1.6	0.96	-0.53	-2	-1.9	1.4	2.8	1.8	-1.5	-0.13	3	5.6	3.9	7	6.6	4.3	5.8	-1.6	2.7	0.59	13	0.92	4.9	0.83	2.8	8.8
0.2	0.33	0.33	5.2	4.9	6.6	-1.2	1.4	3.2	6.6	-0.05	9.3	1.6	7.6	8.6	-7.9	16	2.1	3.1	-1.9	9.6	-4	-1.8	-5.2	1.6	5.8	-3.2	2.9	-2.7	2.4	-2.1	5.2	2.9	-0.89	-7.8	7.5	-5.2	8.3	-7.7	5.4	-2.6	1.2	0.22	4.7	-3.2	-0.47	0.23	4.4	0.93	9.8
0.03	0.16	6.7	1.4	0.2	-1.8	3	2.9	7.9	4.2	5	6.2	1.4	1.8	5.5	-1.3	6	0.89	-1.6	3.3	8.4	1.3	2.6	3.8	0.02	-1.8	6.2	-1.6	-3	-1.4	-4.5	-1.3	2.9	-0.45	-3.5	-3.8	-0.2	0.86	0.72	-6.3	-0.01	2.8	2.8	-0.23	-6.4	-1.2	2.4	-0.09	0.06	2.6
0.37	0.18	1.7	0.21	-4.6	1.5	-0.64	-8.7	2.5	-10	-2	-5.5	-3.6	-1.7	-2.6	2.8	-1.9	-0.46	-5.6	0.51	5.7	0.36	4.3	3.7	-4.9	0.85	6.5	-3.4	-3.6	0.74	-0.65	0.77	-4.4	-2.4	-1.7	2.9	0.99	-4.3	0.64	2.1	-2.5	1.7	-0.25	-8.6	0.8	0.34	3.5	-0.05	-1.1	-2.2
0.46	0.34	4.3	3	0.42	-3.7	3	-2.5	4.5	-3.8	6.1	-0.32	2.1	-2.9	8.6	-3.3	4.6	-3.5	2.5	1.1	3.1	-2.6	-3	0.75	4.3	-0.59	5.5	-0.24	-0.47	4.6	6.5	2.4	4.1	3.8	4.2	1.1	4	1.1	12	4.1	4	3.3	1.4	-5.9	-0.85	0.91	0.54	-3.2	2.5	-1.9
-0.2	0.3	6	-6.7	3.8	-0.6	4.6	6.6	6.2	7.6	4.8	3.9	7.3	0.06	7.2	-3.5	5.6	-3.9	4.7	-0.93	7.7	-1.4	-5.8	-11	4.1	-3.1	0.05	3.2	3	1.8	4.5	-1.1	7.5	1.8	5.6	-0.7	0.54	3.7	4	1.6	3.8	-1.8	-0.53	6	-0.3	-2.1	0.88	0.35	6.3	4.4
-0.12	0.3	2.8	-3	3.8	4	6.7	1.8	4.9	9.2	4.5	7.4	2	9.1	4.8	6.3	7.7	8.6	5	1.2	19	6.1	-1.1	1.6	-2.4	6.7	0.48	5.9	3	2.2	-0.79	0.12	3.4	1.2	-0.6	3.1	-3.3	3.9	-4.5	2.9	-0.3	-0.16	7.3	3.8	3.8	-0.17	1.5	4.3	5.4	14
0.03	0.02	4.3	7	2	2.3	6.5	1.3	7	0.97	6.4	-0.42	0.35	2.3	2.6	0.98	3.7	-2.1	0.97	-1.9	6.6	-7.5	2.6	4	-2	2.9	5.8	4.8	0.97	-1.1	-4.2	-4.8	5.4	0.34	-1.4	-6.7	0.22	-4.9	-4.9	-0.23	-1.6	-5.3	6.1	4.6	3.9	-6.1	2.2	-0.46	-0.15	-10
0.03	0.2	7.6	-10	5.7	-5.9	-2.4	-6.3	-2.9	-3.6	2.9	-4.4	-3	-4.8	-1.8	-5	0.7	2.4	-2.3	-1.9	-6.8	-2.1	2.3	-3.3	1	-0.52	2.4	2.1	-1.4	1.2	-3.5	1.9	-0.86	-2.8	0.6	-2.6	0.66	0.89	0.52	-0.82	1.3	-3	1.7	5.7	-1.5	-3.6	0.8	2.1	3.1	-2.7
-0.44	0.37	12	-6.3	-1.1	-1.2	-2.7	-2.6	-7.3	-1.5	2.4	2.4	-17	0.5	5.2	-11	-2.9	-2.3	3.9	-7.8	-0.97	-4.4	-2.5	-6.5	-1.4	-11	5.7	-4.3	-3.3	-5.9	4.7	-2.5	-6.4	-6.7	7.5	-2.4	5.4	-0.1	9.2	-6.2	-2.1	1.1	2.3	-4.6	5.7	1.1	3.4	0.85	-1.1	-3.4
-0.66	-0.84	-2.8	3.3	-7.8	-2.5	4.7	3.6	3.9	5.7	1.5	13	0.26	1.3	0.34	-9.7	-3.6	-6.9	-2.3	-12	2.9	-3.5	1.7	-5	-4.9	-5.7	-1.8	-3.2	-0.2	-8.9	-4.4	-3.3	0.92	-6.2	-6.7	-3.8	-1.5	-4.9	-6.9	-7.8	-5.9	2	0.94	-4.5	-2.7	-7.3	-4.8	-4.9	0.29	-15
-0.16	-0.45	6.7	-6.7	-5.1	2.3	5.2	2	2.8	4	5	5.5	-3.1	3.3	3.2	-2.1	0.42	0.32	-1.8	-6.1	2.6	-2	0.46	-3.2	6.4	-4.3	4.5	-2.1	7.9	-6.3	4.9	-2	5.7	-7.6	1	-3.1	4.6	-5.3	-1.9	1.8	-2	-0.68	5.5	-0.44	1.2	-1.3	0.96	-6.3	9.2	-13
-0.06	-0.23	11	-5.3	6	-6.6	-3.2	3.2	1.3	2.9	0.72	-3.8	1.6	2	7.7	2.4	4	1.1	2.8	5.5	0.23	3.6	-12	2	-0.01	-2.5	2.1	4.4	-1.2	-0.81	-2.9	-6.6	-1.7	-1.9	-1.2	0.22	5.4	-3.2	3.5	3.6	-4.3	-1.8	2.5	5.3	-0.67	1.4	3.5	4.3	1.6	5.7
0.66	0.01	-8.5	1.5	-3.4	-0.06	4.5	-1.4	2.4	-1.7	5.9	-6.9	6.6	-0.61	3.8	-1.8	-3	-0.55	9.3	0.94	-2.9	3.8	9.2	4.6	0.12	-2.8	-3.7	0.34	-2.9	-2.3	4.5	-12	-1.1	4.3	-2.6	-2.3	-3.3	-5.7	-1.6	-0.91	-2.4	-6.5	4.7	-6.9	3.5	-7.8	-4.7	-5.2	2.6	-3.2
1.1	0.3	0.05	-5.2	5.6	-1.9	5.2	0.01	-2.3	3.7	0.22	-4.8	7.7	1.8	-9.4	5.1	3.5	0.88	4.6	-0.37	-9.3	2.9	8.3	0.04	-2.5	-2.8	0.92	-0.75	5.2	-1.3	9.4	-5	3.3	-0.39	-0.09	2	8.3	-2.5	-4.1	-1.1	-4.5	4.5	8.9	-4.2	3.4	-7.6	2.7	-5	14	-2.6
-0.17	0.12	11	-1.7	12	-5.8	4.8	11	3.6	6.2	2.2	-7	2.8	-9.4	0.08	0.13	5	-9.5	2.7	3.1	2.6	2.4	-2.6	1	3.1	1.7	5.7	4	4.1	2.2	-0.75	5.5	5.7	6.1	3.1	4.8	5	5.9	5.3	5.8	-3.1	9.6	4.8	2.1	4.2	2.9	12	1.1	2.8	4.5
0.26	0.13	7.2	3.2	3.3	4	7.6	1.9	8.7	-3.6	4.4	0.87	4.3	1.6	7.3	0.61	14	-5.5	7.4	-5.8	-5.2	4.6	-4.9	-1.4	-0.53	-1.5	1.9	4.1	-1.8	1.9	4.2	11	-0.52	7.7	-0.24	8	3.2	12	0.88	6.7	3.4	5	7.3	3.7	0.48	9.7	-0.4	4.9	2.9	-4
-0.04	0.09	2.7	9.6	2.9	3.5	-2.5	0.7	-4.6	-3.8	-1.1	3.7	0.98	12	1.1	4.8	-3.3	7.2	3	2.3	-11	-4.8	-9.9	-1.1	-4.5	0.98	2.6	-2.3	-3.9	1.8	5.9	-3.6	-4.6	3.8	-3.5	1.9	0.61	4.7	0.78	2.5	-0.31	1.5	5.2	-5.3	-1.3	-1.9	2.5	0.27	-6.4	1.7
0.05	-0.28	-1.6	-1.9	5.5	3.2	-4.7	-0.73	-5.8	-1.1	-0.91	-1.3	0.46	-1.9	6.6	3.3	3.3	2.9	-1.1	3.8	8.6	-6.3	7.4	1.8	-7	7.8	-3.6	2.3	0.37	9.8	-4	-4.7	1.3	4.3	-1.2	5.6	-3	8.1	-2.1	8.5	-0.23	0.02	0.24	0.96	-2	-1.7	-0.74	-0.98	-12	11
-0.46	-0	1.3	-0.21	-0.61	-7.1	-2.5	-12	-7.4	-8.1	-6.3	-8.1	0.33	0.34	5.4	-2.4	-8.5	-3.8	-4.3	-0.35	-0.14	-12	6.6	1.5	0.62	-1.7	-1.3	3.2	2.2	4.3	0.45	-0.32	-0.42	6.9	2.9	3.6	3.6	5.6	0.2	8.2	-0.68	-0.61	-0.43	0.85	1.5	-1.6	-0.28	3	-3.7	3.1
-0.5	-0.15	4.4	-4.2	0.34	2	2.8	-3	-2.5	-7.3	-2.5	-4.7	7.4	9.4	2.5	-1.3	-3	-8.9	0.61	-2.6	-3.9	-9.7	7.9	-3.9	-3.9	1.7	-0.84	-3	-0.69	-1	4	3.1	-1.8	3.2	0.28	0.59	-0.79	-2.7	-0.74	1.1	-1.1	-1.6	2.5	-2.1	5.1	3	-0.55	0.71	4.9	-7.7
-0.51	-0.26	5.1	0.59	4	4.4	4.2	4.8	0.48	-0.51	-2.1	1.7	1.4	2.1	0.14	-1.6	1.5	-1.6	-0.02	-5.7	0.31	-1.9	0.67	-1.4	-5.5	-1.3	-2.5	-3.4	-0.98	2.5	-2.8	-7.2	1.3	-0.1	-4.5	-3.1	0.85	-2.4	-2.6	-6.3	-0.69	4.2	2.8	-3.8	0.31	-5.9	-4.5	-6.6	-3.1	1.4
-0.56	0.08	-2.7	-1.3	1.2	-3.2	-8.1	-4.8	1.1	1.9	-3.8	-3.9	-5.7	1.9	-13	-8.4	-13	-2.5	-5.8	-4.2	-7.2	-7.6	-13	-4.7	-5.5	-2	0.74	-0.57	-3.2	-1.6	-1.8	4	-10	-1.4	0.12	-4.7	2.9	-8.5	2.2	-12	-0.71	4.8	4.2	2.1	7.4	-6.6	2.3	-7.9	-4	1.2
-0.03	-0.57	-1.6	-6.6	-0.7	-5.9	-3.9	-2.3	3.6	6.7	-5.6	1.6	3.3	1.3	-2.6	-6.8	-3.7	-9.2	-0.7	-11	5.2	-12	8	-1.3	-1.4	-0.84	-9.1	3.1	1.5	-4.5	0.82	3	-3.5	-1	-1.1	-5.9	-1.9	-1.2	0.8	-4.4	-6.3	-2.7	-3.1	-0.43	0.19	-4.1	-1.4	-4.7	2.7	-1.8
-0.18	-0.2	-2.5	-0.17	2.9	0.93	4.9	6.2	2.6	1.1	-1.3	1.6	6	3.4	5.2	-6.7	-8.1	1.6	2	-4.2	-6.4	-4.3	-1.9	1.2	-7.5	-1.6	-3	-0.07	-0.78	-1.9	1.5	1.1	2	0.05	0.58	-6.6	-2	1.4	0.02	-1.6	-0.07	-11	0.06	-2.5	0.06	-3.4	-3.8	-0.83	-3.2	-4.9
-0.35	0.47	3.9	-2.6	-0.9	4.2	-0.68	0.59	-2.6	-5.2	1.6	0.82	-0.09	0.15	-3.2	-2.7	-5.4	-0.35	-8.1	4.5	-7.7	-2.8	-3.1	-1	0.53	2.2	-5.4	0.07	-3.6	2.4	-2.6	2.1	-7.3	-0.88	-1.5	-1.4	-1.1	-6.6	-2.7	0.07	-2.5	-2.5	-6.9	-2.5	1.4	-3.8	-6.2	-2.4	-1.6	2.7
-0.23	0	11	-1.1	6	0.85	-1.3	-0.1	-14	-0.65	-6.7	1.8	-5.2	1.1	-4.3	-11	-5.6	-7.1	-6.9	-5.8	-2.6	-10	-3.5	-0.89	-0.16	1.7	-6.2	-1.8	-3.1	-0.71	-6.7	2.5	-7.6	2.4	-2.5	3.4	0.03	-3.9	-2.1	-0.03	-5.1	7.5	-9.2	2	0.14	-0.05	-1.4	-3.1	-4.2	2.9
-0.12	-0.5	1.4	5.8	-0.46	4.3	1.5	2.7	2.1	6	0.68	8.2	5.3	3.2	0.36	-3.1	-5.6	-6.7	-0.77	-6.8	12	2.4	5.3	-0.24	0.67	-6.1	0.65	0.73	0.32	-3.3	-3.3	0.66	-1	0.55	-1.4	-2.1	-2.5	-2	2.1	-4.7	1.2	-8.2	3.5	3.5	-2.9	2.3	-6.2	-0.11	5.5	-6.3
0.16	0.12	-10	-2.9	-6.1	-0.49	-2.1	0.16	-5.5	6.3	-9.3	3.7	-1.4	-0.98	-4.3	10	-2.8	6.5	-1	2.3	-5.5	2	-3	4	-2.9	-2.4	-1.7	6.1	-2.7	5.2	-3.9	-0.41	-5.2	1.6	-1.9	0.17	-5.7	2.2	-4.4	-0.63	0.66	-1.9	-5.5	8.3	-9.8	1.6	-9.1	2	3.4	-5.5
-0.12	0.04	-13	-5.7	-4.8	-9.5	-12	-3.9	-5.3	2	-12	-4	-12	-13	-9.8	3.4	-11	-6.6	-0.93	5.3	-4	-4.9	0.09	3.1	-3.4	5	0.08	7.2	-6.3	6.6	-10	-1.9	-6.1	4.5	-2.9	4.8	-4.6	8.3	1.6	5.7	4.5	-4.2	-9.2	7.4	-3.3	-1.2	0.16	7.3	-3.1	6
-0.18	0.31	-0.27	2.3	1.3	4.7	-3	-1.8	2.6	-5.1	-1.3	-8.5	-1	-2.7	-3.7	4.6	-2.3	3	1.4	1.4	9.8	-0.86	-1.6	1.5	-3.2	2.4	-4.4	3.5	-6.9	5	-4.9	2	-6.3	4.6	-3.9	9.6	-2.4	6.5	-1.2	11	-2.7	6.9	0.17	-2.1	3	-0.18	-6.5	7.5	-4.6	2.5
0.08	0.42	5.2	1.4	-2.4	-6.6	0.83	3.6	5.4	-3.3	9	-5.6	0.15	-11	10	-3	-7.5	2.8	0.59	-5.7	-1.2	3.1	-2.7	0.54	4.8	2.8	4.7	2	12	0.94	8.9	-5.7	6.8	-0	10	4.5	8.5	-4	8.6	5.1	3.3	-3.4	4.7	-4.3	7.4	0.42	11	6.5	9.9	6.7
0.25	0.05	-1.2	-3.9	-1.1	3.8	6.9	1.1	-1.5	-0.7	4.8	6.6	3.8	1.2	2.1	-1.4	-2.8	4.5	2.3	2.1	1.9	2.8	6.2	2	-0.94	6.9	3.6	-6.1	4.7	1.4	5.1	-7.8	-0.64	-0.54	1	4.2	2	-0.44	-3.3	4.2	6.8	-3.6	-1.4	-2.7	0.85	0.2	5.1	-1.7	7.8	11
0.54	-0.04	5.6	-7.7	4.8	1.2	3.3	3.9	4.3	1.5	1.7	-6.7	-2.4	0.34	-0.89	-5	-1.6	0.22	-0.03	-0.37	7.5	-2.5	5.9	5.8	1	8	-7	-3.8	-0.39	-0.41	-0.71	-3.5	-4.5	-3.9	-2.5	0.58	-3.6	-1.8	-2.5	-3.6	-4	0.08	-0.47	3.3	-6.2	2.8	1.6	-0.09	-8.9	-2.9
-0.18	-0.09	-5.7	-5.6	4.2	-2.1	1.1	-7	-3.1	0.93	-3.7	1.7	0.98	0.62	3	-17	-5.2	0.65	-2.5	-8.1	-1.2	-6.4	1.2	1.3	-4.6	-0.19	-14	-8.2	-3.4	2.6	1.5	-3.5	-8.2	-3.1	-0.91	4.7	-6	0.84	-1.2	3.5	1.4	-3	-5.2	-12	0.14	-0.6	-4.4	-3.6	-9	-9
-0.15	-0.29	-12	9.9	-5.9	6.5	-7.1	-6	-4.9	-0.82	-5.1	6.3	-4	-4.6	-2.1	-5.8	-11	-7.5	-3.7	-9.4	-6.2	1.3	-0.82	-3	-4.9	-4.1	-13	-12	-3.9	-4.8	-2.1	-8.5	-5.2	-5.8	-3.8	2.8	0.93	-3.7	-1.1	-1.9	-1.7	-7.9	-6.6	-6.8	5	-5.7	-10	-3.1	-5	-10
-0.27	-0.03	-4.4	6.2	-5.4	2.8	-4.9	1.7	-2.7	6.6	-3.1	4.6	-7.9	6.4	-3.2	-0.44	1.5	-1.1	-4	0.46	0.39	2.9	0.43	1.1	-7.3	3.1	-8.2	-1.9	-2.5	0.62	-0.78	-2.5	-6.5	4.9	-3	2.5	-3.8	2.3	0	0.2	-1.3	1.4	-9.8	-2.9	-2.1	0.57	-7	0.87	-7.7	6
-0.6	0.36	-5.9	-3	-4.3	-5.1	-8.1	-1.8	-5.8	0.62	-9.1	-1.6	-12	2.3	3.1	5.7	4.5	8	-4.8	5.5	4.4	11	-2.1	2.8	-3	0.09	-6.7	-0.65	-5.5	6	-9.1	1.6	-10	1.3	-2.8	0.41	-5.4	-0.85	-6.1	-0.44	-6.1	0.86	-9.8	1.9	-10	4.5	-9.4	2.1	-11	-2.7
-0.11	-0.16	-6.5	-3.4	-0.25	-3.5	2.8	-3	-0.65	1.4	-3.1	-5.8	-2.5	-5.5	2.9	3.1	-4.8	0.18	-3.7	2	-0.62	9.5	1.3	2.3	1.4	3	5.9	2.9	3	1.4	-3	5.5	-0.93	-2	8.1	0.46	11	5.1	4.1	-2.6	-9.1	4	-1.9	1.6	5.8	7.2	4.5	4.5	3.3	-3.2
0.17	-0.34	-2	-8.5	2	-6.6	3.9	-10	2.9	-2.6	-4.4	-8.6	3.2	-7.3	3.8	-0.83	6	-6	-2.9	-7.4	9.2	-1.3	9.8	-0.89	1.3	-1.4	-3.1	7.4	-2.3	-0.3	-0.93	3.4	0.63	4.6	3.1	-3.1	6.8	-0.28	1.7	-1.7	6.7	10	-0.78	6	1.7	5.6	-1.8	8.4	16	1.7
0.58	-0.35	12	-1	5.2	-8	13	-5.5	-0.26	-2.9	6.3	-2.4	4.2	-7.1	6.8	-3.1	11	-5.8	3.9	0.95	15	-4.8	6.1	-2.6	10	-7.6	3.7	-1.8	8.1	-5.5	1.8	0.8	5.9	-1.2	8.4	-5.3	14	-7.5	11	-2.3	9.2	2.8	6.5	1.3	8.7	4.5	4.9	1.8	6.7	-8.2
0.6	-0.26	8.6	-3.5	9.9	-1.4	4.6	1	0.4	3.6	13	2.2	4.8	-0.83	4.7	-1.4	2.9	2.7	2.6	2.1	5.7	-9.7	11	1.5	16	-8.1	8.3	-2.8	7	-5.3	5.1	-1.7	8.5	-7.6	14	-3	14	-2.4	12	-2.1	13	-1.5	7.7	-0.78	11	1.3	11	1.5	0.1	-8
0.16	-0.3	-1.4	3.7	5.8	-2.9	-1.5	4.5	2.2	4.5	-5.4	2.1	8.2	1.5	8.3	3.9	0.65	-4.6	5.2	-0.27	5	-12	6.6	-1.8	9.8	-7	6.4	-1.3	4	-6.7	2.7	-4.4	5.8	-7.7	5.9	-4	8.1	-0.24	2.9	-0.78	1.5	-5	5	0.25	-1.9	0.26	4.9	-0.23	-0.7	-5.2
0.2	-0.26	-1.8	0.95	5	0.26	1.7	-10	-4.1	-0.5	-5.7	-3.1	6	4	6.1	4	-13	-1.7	4.3	6.2	-2.3	-0.69	-1.9	-2.8	9.2	-7.1	9	3.1	9.4	-5.8	9.2	3.8	3.5	-7.1	4.2	-2.2	3	1.9	6.2	-0.56	-0.94	1.2	3.7	4.5	3.4	2.8	8.5	7.1	0.27	-4.8
0.3	0.88	2.8	-7.4	5.8	1.4	4.9	6.1	-6.7	4.7	0.69	3	1.5	7.8	2.9	6.9	6.4	4.7	0.89	13	2.2	10	0.91	2.5	5	1.8	4.2	4.3	7.4	7.3	4.6	12	6.6	5.1	7.2	3.6	8.2	5.3	4.7	3.9	3.6	10	3.6	8.2	0.7	9.6	5.9	3.5	2.8	-2
0.01	0.56	-3.1	2.9	2.8	3.3	-4.8	4	-0.33	-2.5	-0.79	4.5	0.61	2.6	2.7	8.1	5.3	4.1	3	10	-2.3	11	0.38	5.5	0.42	4.1	4.1	7.9	0.82	5.2	6.2	6.8	3.2	7	4.7	8	10	0.31	10	0.39	11	1.9	2.1	5.9	3.8	5.7	7.6	3.4	-5.9	1.3
-0.3	-0.13	8.2	3.4	2.3	4.3	6.2	2.5	3.5	-8.4	8.7	3.3	-0.06	4	2.8	0.08	-6.9	3.7	3.7	-0.08	1	3.6	-2	-1.5	-4.8	6.7	-0.73	2.4	-3.1	8.7	7	1.3	-4.4	7.5	-6.3	5.9	2.4	2.9	0.56	-4.7	5.9	1.4	1.2	5.3	-0.23	2.5	0.38	-0.03	-2.1	2.8
0.03	-0.53	3.5	2.7	-1.6	5.9	0.01	-0.98	1.5	-0.28	2	4.8	2.3	4.8	0.98	5.7	0.82	7.6	6.6	2.7	9.3	2	0.76	2.9	-3.9	1.8	-0.66	12	-11	4.4	-2	4.2	-3	8.5	-5.9	6.4	-11	3.4	-6.7	-2.1	0.21	-4	-3.2	12	-5.2	1.7	1.3	4.8	-5	4.5
0.79	-0.17	-8.5	-7.6	-4.3	0.72	-1.5	-9.3	-0.31	-11	3.8	1	-2.4	-3.9	9.5	2.5	6.1	2	13	3.4	0.57	-5.5	0.7	-2.8	5.8	-5	7.9	-0.15	5	-2.9	3	5.6	7.4	-2	4.3	-5.6	-3.4	1.4	3.5	-7.8	5.3	4.9	4.2	3.3	3.8	-1.1	0.34	-1.2	2.5	-6.8
0.64	0.01	-7.8	0.72	0.44	2	4.4	3.9	-2.5	-6.5	-2.9	3.1	5.2	0.64	3.9	-3.6	5.6	-1.7	6	-4.2	-3.9	7.1	4.4	-3.9	5.1	-1.7	10	-3.9	10	-3.2	9.4	3.3	8.8	3.2	8.2	-7.4	4.1	-3.6	2.7	-5.2	4.3	-4.5	9.8	-1.4	3.9	3.4	6.4	-4.3	6.9	6
-0.13	-0.09	4.5	9.1	3	5.5	7.7	6.7	5.8	-1	0.16	4.8	7.1	-1.6	-2.5	-8.6	4	-1.7	5.7	-4.1	-2.9	5.5	4.7	3.3	-2.8	-8.8	6.3	-3.4	3.9	-3.6	3.9	-4.3	4.7	-6.5	1.5	-3.5	6.4	-4.4	2.4	-4.3	0.45	-4.2	6.5	0.68	4.4	-5.4	7.6	-1.1	-4.7	-6.3
-0.18	-0.18	0.99	-1.2	-0.16	2.4	-3	-0.78	3.5	2.3	4	0.46	-1.3	1.3	-9.6	-0.66	-6.4	2.1	-4.1	-2.5	-5	-3.3	-3	-1.5	-2	-9.2	6	-4	-2.5	0.58	6.8	-8.7	-1.6	-6.2	0.7	-5.5	4.2	-6	2.6	-7.6	1.8	-4.9	5.7	-2.5	4.1	-3.9	4.9	-6.8	-9.8	-5.1
-0.28	0.17	-12	-4.6	-3.1	-3.5	0.89	8.3	2.9	8.5	1.2	0.45	7	4.9	6.1	1.5	1.8	2.7	-7.5	5.2	4.2	0.09	-3.3	0.35	-6.3	2.3	-5.9	3.4	-4.5	2.5	-9.2	2.5	-5.1	1.4	-2.8	-1.6	-6.7	-0.16	-3.3	-3.5	-16	0.54	-11	3.7	-8.6	5.6	-3.1	4.1	-5.7	2.7
0.08	0.72	-5.8	5.2	-7.4	11	-4.2	7.1	-6.6	9	-0.39	2.7	0.23	1.9	-8.4	11	-3.7	3.6	-10	9.2	0.28	1.7	2.5	6	-10	5.4	-9.8	-1.8	-6.7	1.4	-8.4	12	-9.9	2.4	-10	-2.5	-13	-0.69	-8.4	-6	-9.2	0.83	-9.9	6	-5.3	2.3	-8.8	-1	-3.2	10
-0.36	0.55	-0.45	2.4	-7.7	-1.1	-4.9	4.9	-2.3	6.2	0.75	3	2.5	-2.9	-15	2.8	-15	4.5	-5.9	-0.67	-2	2.4	-0.46	6.2	3.1	6.2	-1.4	5.3	1.6	0.01	-2.8	3	-4.8	5.4	3.3	1	-4.5	5.5	1.3	0.26	4.1	0.63	3.9	4	-3.2	4.1	-1.9	1.2	-3	3.1
-0.75	-0.08	-2.2	-13	-2.2	-7.8	1.9	-11	-3.1	-5.1	-5.9	-2.6	8.8	-3.2	-3.6	1.8	-9.1	5	-5	-2	1.4	0.11	-6.5	6.5	-4.4	0.28	-6.1	0.04	-3.4	1.3	-3.5	-7.2	-8.4	1.3	-1	2.6	-1.1	-3	-3.8	2.8	-3.2	7.5	-9.4	1.1	-0.4	-1.8	-0.89	-2.1	-4.4	-5.1
-0.18	-0.3	-5.1	0.56	-4.1	0.5	-0.84	2.5	-8.1	6.3	-0.25	2.4	2.2	6.5	-2.9	7.3	-1.5	-0.61	-5.5	0.89	-0.12	5.3	3.4	4.8	0.98	6.6	-2.4	8.1	-3.5	4.1	-9.8	3.5	-3.1	5.5	-4.1	8	-5.6	9.1	-3.6	4.7	-6.1	14	-4.8	5.3	-2.5	4.8	-7.6	15	-3.9	3.7
0.26	-0.23	-8.8	2.1	-3.2	5	-0.17	1.2	-3.3	4.1	-8.1	5.1	-1.9	-0.51	-6.4	3.9	1.5	0.67	-8	3	-3.2	9.7	4.3	6	-4.7	4.7	-7.6	-1.9	2.5	-1.1	-0.84	1.3	-0.67	1.9	-0.11	2.6	-3.7	4.8	-1.1	0.42	-1.4	-1.9	-7.7	-3.3	-1.7	-2.1	-4.1	1.3	0.71	2.5
0.11	-0.37	-14	3.3	-4.9	3.4	-8.6	3	-10	2	-8.4	0.79	-0.74	-9	-1.4	-7.3	-3.2	3.1	-8.2	-3.6	1.6	-2	3.2	2.4	-4.6	3.4	-4	-10	-2.8	-2.9	5.1	0.82	-2.2	1	1.5	-5.3	-5.4	-3.6	2.5	-0.67	-3	1.4	-5.8	-5.8	0.34	0.22	-3.4	-3.9	-0.18	0.7
0.67	0.1	-6	-0.55	0.39	-5.9	-4.8	-4.3	-4.1	-5.4	-5.2	-6.9	-1	1	4.3	-1	-3.7	2.2	0.95	-3	-8.2	-13	-0.91	-2.3	-7.7	-0.01	2.4	-4.7	-3.9	0.34	7.2	-4	1.3	-1.5	-0.11	-5.1	3.9	-2.2	1.9	-3.3	-1.6	1.9	7.9	-3	5.5	-4.9	7.3	-2.8	-7.5	-5.4
0.23	0.87	7.3	-7.7	5.8	-7.3	-2.2	-8.5	3.5	-6.1	6.8	-2.9	6.3	-0.85	6.1	1.6	-2.5	2.2	3.9	5.5	-0.81	-2.1	0.24	0.49	6	5.7	6.5	3.1	9.7	3.4	7.1	-2.2	10	-5.8	7.7	3.6	7.5	3.5	2.8	3.2	1.1	-0.9	1.8	1.1	2.2	-0.69	8.6	5.9	16	3.6
0.27	0.04	8.2	-3.6	0.6	1.5	8.9	-1.6	12	-1.6	11	1.6	5.9	1.1	-3.7	0.81	5.7	-2.5	7	1.9	-6.1	-3	1.1	3	9.1	4.9	11	3.4	5.2	1.4	4	2.7	7.6	0.04	7.6	7.1	8.4	2.5	6.5	7.8	6.7	0.97	7.3	1.6	10	5.6	14	0.77	16	-2.4
0.33	0.01	1.4	3.9	-0.16	11	13	5.5	1.8	5	12	4.8	2.9	2.5	-5.2	-4.6	7.7	-2	2.7	-4.1	-9.5	-6.7	0.99	1.4	0.9	-0.8	8.1	-3.7	0.76	-0.11	3	-1.6	4.9	1.6	-0.38	-1.4	4.8	-3	0.43	-2.2	0.32	5.1	6.1	-1.3	-0.66	-1	4.7	-2	6.5	2.6
0.32	0.02	-3.2	5.5	0.57	9.6	-5.2	4	-8.7	8.4	-2.9	-3	-8.3	7.6	1.4	5.3	0.9	0.55	-0.78	-0.34	0.3	-6.1	3	-3.5	-0.42	4.7	2.1	1.8	-1	1.1	3.2	2.3	-0.36	1.5	-5.8	1.7	-4.1	3.2	-1.7	2	5.4	0.47	3	7.2	0.77	5	-2.9	3.4	0.93	5.3
-0.32	-0.19	-6.7	-0.41	-0.94	-0.3	-1.7	-2	3.3	3.9	-6.9	-1.8	1.3	0.11	-5.4	3.9	-6.3	2.8	-5.1	-0.37	-14	-7	-1.4	-2.7	-7.5	2.6	-5.8	-3.9	-6.6	1.6	-4.8	2	-5.4	-1.4	-3.5	-0.34	-6.4	-4	-6.2	-0.98	-4.5	-0.26	-7.3	-0.99	-2.4	2.6	-8.4	-4.9	-3.7	9.1
-0.05	0.12	-4.7	7.6	0.96	-0.82	0.54	-4.3	-2.8	3.8	-9.9	7.9	1.5	-4.9	-6.3	-2.3	-9.6	-0.52	-3.8	-3.6	-8.5	-4.4	-1.9	-6.2	-6.3	3.3	-4.9	2.6	-7	3	-3	5	-3.5	-0.21	-3.8	6.7	-0.38	3.1	-2.9	-1.6	3	1.9	-7.6	2.4	-5.8	3.2	-6	-0.65	-14	13
-0.33	0.32	-0.59	0.25	2.3	-6.5	4.2	17	-5.4	1.3	3.1	5.8	-1.7	-2	-4.9	3.7	-3.5	-2.9	-4.6	2.1	-6.1	-0.26	-3.5	-2.8	-4.8	9.6	-3	3.8	-6.1	9.1	-5.6	10	-2	6	-6.5	5.8	-2.7	2.7	0.86	3	-4.7	3.2	0.99	6.4	-4.2	2.4	-6.7	6.4	-3.9	11
-0.43	0.56	0.85	-0.85	-1.3	4.1	-3.5	-0.55	0.91	6.2	-1.1	1.9	-3	3	0.03	2.4	4.3	-0.58	1.7	2.1	-2.6	3	6	-5.1	-1.1	1.9	-0.11	6.2	-6.1	4.8	-4.9	7.8	-2.2	4.4	-3.1	-0.12	-0.42	3.5	-2.7	1.3	-1.2	2.2	-0.66	3.6	-3	0.96	-4.1	8.8	-3.5	4.1
0.26	-0.25	1.6	-5.7	9.6	-1.1	3.1	-6.5	-0.42	0.16	1	-0.65	-0.61	3.6	-1.6	1.6	0.89	-1.9	1.7	-1.6	5	0.96	-2	3.7	-1.2	-6.8	-0.3	-1.3	-1	-6.8	-4.7	-5.2	-2.1	-9.9	-2.6	-7.4	-1.9	-4.8	-7.4	-5.8	5.6	-7.1	-6.1	-4.5	-1.7	-8.1	1.6	0.14	-7.4	-8.7
0.34	-0.5	6.4	-9.6	7.3	1.5	8.1	-8.2	5	-6.3	3	-2	7.8	-7.8	2.5	-8.1	-0.23	-7.9	1.5	-3.4	-8.9	-11	-1	-13	-4.8	-3.3	-2.7	-12	0.52	-8.3	0.86	-6.9	-1.8	-13	-2	-6.2	-2.2	-3.3	-3.5	-6	0.4	-3	0.66	-2.7	1.3	-2.6	-1.6	-12	-7.1	-7.5
0.2	-0.11	6.6	-0.56	4.1	2.4	2.5	-5.7	3.9	-9.8	2.8	-10	4	-7.1	-0.16	-14	-0.48	-18	1.3	-12	-17	-17	-2.7	-13	-7.1	-6.8	-1.7	-12	-6.5	-9.2	-0.06	-3.3	-3.1	-11	-8.2	-4.3	-2	-4.9	-4.8	-0.59	-3.7	0.31	-3.4	-3.8	-1.1	-3.1	-1.7	-9	-1.9	-12
-0.05	-0.51	13	8.1	2.1	5.5	1.8	5.8	4.8	4.3	14	1.1	-4.8	2.6	3.1	-4.2	0.2	-5.9	-0.35	2.3	-2.4	2.2	-2.3	-1.5	-7.6	-0.99	-3.5	3.9	-1.8	-1.4	2.2	2.1	0.83	1	-3.7	4.6	-2.5	5.9	-3.2	1.9	-0.1	-0.43	-0.1	-0.21	3.6	0.71	-4.6	2.1	-2.8	-0.72
0.03	-0.4	-2.8	4.8	-0.08	-0.25	0.86	2.3	1.9	8.1	5.2	-1.9	5.1	5.9	3.5	-2.4	3.4	-1.8	4.9	7.1	11	8.7	0.67	-1.4	-5.1	5.3	0.78	-2.2	-0.82	2.5	-5.6	-0.71	-1.5	6.3	-7.7	5.5	-1.9	3.4	-4.8	7.2	0.75	-5.3	3.6	-1.2	-3.4	-1.2	0.69	-6.2	-8	4
0.25	0.55	-3	3.4	1.6	-2.1	3.5	9.5	7.5	7.3	6.1	2	0.78	-4.2	6.6	9.9	-4.8	1.8	4.1	6.2	7	8.8	5	8.2	0.53	11	2.5	4.4	0.97	3.6	2.5	-0.51	-0.82	7.3	-0.51	4.8	0.81	8.9	0.92	6.8	-1.9	2.2	-2.5	1.7	0.2	3	1.6	0.47	-9.4	8.3
0.03	0.63	-4.5	2.5	-2	6.6	-8	-0.44	-5.6	-1.4	-1.3	-1.6	0.77	4.7	-6.4	2	-6.7	8.8	-8.7	-3.8	-6	14	-1.7	8.8	-6.2	7.4	-6.8	1.9	1.4	3.2	3.4	-2.3	3	6.9	1.1	7.6	-2	9.8	-4.8	1.4	-9.1	8.5	-3.3	5.4	-0.78	7.6	-10	7.3	7.6	5.5
-0.24	0.41	-5.8	-3.9	-2.4	-0.26	-4.2	-8.7	-5	-9.5	-3.8	-4.5	-4.2	-4.5	-11	0.59	-1.7	7.3	-5.6	-6	-6.7	4.3	-3.1	0.83	-4.3	3.1	-5.7	1	0.13	-2.3	2	2.3	0.73	2.5	-1.4	-3	-3.4	1.4	-5.9	-2.2	-2.7	1.9	-9.4	-1	0.41	-1.4	-9.1	4.6	0.71	2.4
-0.5	-0.21	2.6	7.7	3.3	1.9	-0.35	2.5	-0.43	1.4	-0.58	-0.04	-0.13	-1.2	-4.7	-0.52	0.44	0.08	-3.2	-2	7.4	5.2	-3.9	0.74	-4.2	5.9	-10	2.7	-5	2.6	-1.4	-0.71	-8.3	-0.84	-7.4	1.7	-5.4	2.3	-10	4.5	-2.5	0.06	-9.7	0.46	-3.1	-0.73	-3.9	2.1	-11	-0.12
0.07	-0.25	1.8	-0.14	-7.2	-4.3	-0.72	0.81	1.4	-6.3	6	-1.9	-0.41	-3.9	6	3	3.2	-1	1.4	-0.73	9.8	-1.2	4.9	7.7	0.18	4.2	-8.1	1.6	-0.98	-0.59	-2.5	2.4	0.61	1.6	-4.3	1.6	-6.5	1.8	-5	5.1	-4.4	3.8	-3	0.81	0.33	1.1	-3.7	-1.4	-7.7	0.21
0.3	-0.71	-4.2	1.3	-1.1	-9.9	-1.5	-13	-1.5	-11	4	0.37	-4.5	-13	-3.9	-11	-1.8	-3.1	-4	-6.6	-6	-14	-1.6	-1.8	-0.52	-4.2	-2.5	-2.8	1.1	0.52	-3.5	5.9	1.7	-0.08	1.4	2.3	-4.2	2.4	0.27	4.3	-1.5	3.6	-3.2	-2.6	-3.1	6.3	-8.7	1	-7.2	-5.6
0.1	-0.08	-6.7	-18	-2.4	-6.3	-4.3	-10	-4.3	-10	-0.45	-6.7	0.51	-1.9	-12	-3.4	0.22	-4.3	-1.8	-2.8	0.28	4.7	-0.4	-6.1	-2.9	-5.2	2.4	-4	3.4	0.27	-2.2	1.8	4	-7.3	7.4	0.45	1	-3.7	7.2	2.2	3.9	-1.6	2.8	-2.2	-2.3	3.4	0.3	-2.6	-4.2	-1.3
0.37	-0.25	-1.8	-6.4	-3.4	-2.4	-2.9	-9.1	1.3	-4.9	1.5	-4	4.9	-11	-0.9	-2.4	-6.1	-6.2	-4.2	-3	2.1	-1.2	-2.3	-5.5	0.52	-3.5	5.7	-7.8	-1.6	-7.3	-2.5	-2.2	4.7	-7.7	-1.8	-4.5	3.1	-5.6	1.2	-4.5	4	-5.2	3.5	-6.5	-1.1	0.12	2.6	-11	-4.3	-8.2
-0.2	-0.14	-9.6	-2.1	-8.9	-2.1	-8.8	-9	-1	5	-1	-2.7	-12	-7.2	-2.5	0.1	-4.6	-4.3	-6.3	-1.6	-8.3	-0.57	-7.3	-0.08	-1.4	-0.47	2.1	-11	1.9	-6.9	-3.7	-5.6	2.7	-4.8	0.84	-6.3	-2.6	-13	-5.9	-6.2	2	-2.8	-2.5	-16	-4.6	-7.9	4.8	-9.6	2.4	-2.2
-0.03	-0.34	-8.3	-2.5	-9.9	-2.6	-12	-7.3	-4.7	3.8	-3	0.29	-9.6	-1.4	-9.8	-5.8	-0.69	-3.4	-4.1	-5.7	1.2	2.3	-7.5	-1.8	-0.26	0.52	-2.2	-4	0.47	-4.4	1.2	-4.9	0.11	-1.9	1.7	-4.2	-3	-4.7	-4.7	0.51	-2.5	-6.6	-5.7	-5	-6.9	-6.1	-0.26	-3.7	0.78	-5
0.32	-0.56	-9.8	-4.2	-4.2	-3.8	-9.4	-1.1	1.3	0.21	-8.1	1.6	-3.7	2.8	-1.2	-4.3	5.3	-0.05	-2.7	0.68	2.7	3.1	1.3	-12	-0.5	-5.1	-1.4	1.8	1.4	-2.8	-2.2	3	0.11	-3	1.9	-0.73	2.5	0.42	1	6.3	1.6	4.4	-7	5.6	2.4	-1.3	-1.1	3.1	4.1	-7.6
0.46	-0.05	-10	-0.47	-7.8	0.89	-1.9	-1.7	3.7	-3.3	-13	-4.3	-9.9	7.5	-1.4	0.86	4.6	-3.9	-7.2	0.93	0.56	-5.7	5.5	-4.7	-2.6	3.6	-4.5	4.3	-0.28	-1.2	4.4	-5.2	2.5	-0.28	0.55	2	3.9	0.91	0.55	-0.42	4.4	-1.2	-5.4	2.7	15	2.6	-1.8	0.81	-2.7	5.8
0.63	0.32	-6.2	2.5	-3.3	1.6	2.4	1.9	1.4	-1.2	-6.4	1.9	1.4	5.8	1	-2.7	3	-2.7	-0.7	-1.7	-8.1	-0.83	2.5	2.1	-2.9	-0.18	3.1	-0.42	3.8	-3.3	6.7	-0.39	4.7	-4.7	-3.6	-6.5	-0.85	-2.2	-1.6	-4.2	3.2	-5.3	0.7	-6.2	-0.74	3.5	3.2	0.53	6.6	8.9
-0.13	0.07	-6	-3.6	-5.3	-3.4	-2.1	-2.1	3.7	0.22	-0.19	0.58	-0.62	2.6	-6.3	-0.64	-3.2	0.83	-3.2	1.7	-9.7	-3.2	1.3	3	-2.3	1.9	-0.83	3.9	-2.4	-2.2	1.1	7.2	-0.58	-3.1	-5.2	-2.9	-7.8	-1.1	0.38	-5.8	-6.5	4.4	-2.8	12	-8.4	1.9	-0.75	1.9	4.8	6.7
-0.33	0.09	-6	-2.6	-4.8	-5.5	-11	1	0.78	-1.2	-5.5	-4.3	-2.8	7.9	-11	8.9	-4.1	1.6	-6.4	-0.56	-0.62	5.3	-3.8	-3	-12	5	-6.6	10	-6.5	3.2	-4.1	3.3	-3.7	1.7	-6.9	0.34	-9.5	1.1	-1.7	-2.6	-6.3	2	-11	12	-6.5	2.3	-5.3	4.7	-16	4.2
-0.01	0.25	-10	-3.3	-2.6	-1.1	-11	-7.2	-7.2	-7.1	-6.6	-4.3	-3.2	0.05	-6.2	6	0.56	-2.4	0.86	5	-0.27	-3.1	-8.2	4.6	-10	9.9	-4.5	2.3	-8.5	5.7	0.33	1.1	-6.8	1.5	-6.4	3.1	-6.2	-1.1	-2.5	-0.11	-3.7	1.4	-1.9	4.9	-7	2	-3	-2.7	-16	4.8
-0.08	0.16	7.5	1.9	-1.5	-0.93	2.5	10	11	-3.7	11	0.3	-4.5	-1	-1.6	-3.9	-3.5	-2.9	1.6	-1	-4	-3	-7.8	-0.25	-7.5	-1.1	3.8	-4.3	-3.9	-6.1	2.3	6	-7.1	-4.4	-0.77	-4.5	-1.9	-1.5	2.9	-3.4	2.5	4.9	1.9	7.3	-2.4	0.86	-1.9	-0.75	-3.8	4
0.07	-0.21	16	0.41	10	1.6	5.4	5.9	8.2	2.8	12	5	3.5	7	7	-6.3	-14	4.4	6.5	0.54	0.59	-1.1	1.3	-1.5	11	-5.6	9.6	2	2.2	-6.9	-6.6	4.7	-0.89	-3	2.9	-3.3	4.8	-2.9	8.1	-7.9	1.9	-13	2.6	2.6	4.5	-2	9.3	-4	4.7	-2.8
-2	-0.44	-0.34	-6.3	-18	-7.5	8.9	-0.9	-10	1.8	0.93	-3	-10	1.6	-7.4	-5.4	19	-6.5	-1.1	-3.5	-15	-7.8	7.2	-11	4.5	-2.6	7	1.1	6.2	-7.4	0.84	-1.2	4.4	-6.2	11	-2.1	10	-3.6	6.7	-9.4	5.1	-3.8	-1.9	-0.45	12	-7.9	2.6	0.66	14	-10
-1.4	-0.32	41	-3.9	11	-1.8	7.9	-7.3	8.1	-0.35	5.6	-5.9	4.1	-1.6	3.6	-6.6	-12	0.63	-10	3.7	11	3.8	0.73	-6.9	14	-2.9	6.1	-0.31	-5.2	-4	1.8	5.6	-0.28	-4.5	6.9	-3.7	9.9	-0.53	3.8	-5	-3.3	-0.62	7.8	1.3	6	1.9	3.7	-0.68	0.02	5.1
-1.3	-0.82	5.8	0.19	6.2	-2.5	-8.6	3.7	-4.8	8.3	-9	-1.7	8.9	2.7	-12	-10	-8.2	-2.4	-11	-1.8	-13	-5.3	-15	-4.1	-2.2	-3.3	-2.2	2.2	-9.3	-4	-1	6	2	-8.8	1.2	-2.8	3.8	-2.2	1.5	-2.4	1.4	1.4	-2.3	-2.2	17	-2.1	3.7	-1.9	-6.4	-7.4
0.02	-0.57	9.2	-5.4	1.3	-12	-5.9	-9.9	-3.7	-4.4	-6.3	-6.1	5.5	-10	16	-8.4	-3.8	-2.3	8.7	-3.3	4.7	1.4	-11	-1.1	11	-3.4	9.5	-1.7	-8.1	-8.4	8.5	-0.34	-8.1	-8.1	-0.05	0.22	4.7	-4.4	2.4	-0.41	0.28	0.83	10	-6.4	6.4	0.77	12	1.5	-16	-1
1.1	-0.17	-2.7	-10	6	-7.5	-0.22	-6.9	5.7	-3.6	3.5	-1.6	18	1.6	18	-5.7	21	4.6	12	-3.5	8.4	3.4	17	-2.5	3.1	-2.7	12	-9.5	11	-6.5	18	-9.9	14	-5.4	13	-6.3	22	-4.6	17	-7.9	22	0.18	17	-8.9	22	-3.8	11	-3.7	2.1	2.8
0.37	0.27	5.3	2.9	6.3	-4.9	9.7	15	6.9	2.9	0.83	6.1	10	-1.8	0.45	-5.4	-9.9	-5.3	2.2	-4.8	-2.7	-4.3	-0.48	-4.8	3.9	6.9	-6	-2.6	4.1	0.43	-1.5	-5.4	3.1	-3.7	-5.1	0.89	-5.8	-5.1	-3	-0.55	5.8	-1.5	1	-0.42	-0.03	-4.9	-4.6	-6.7	3.5	-4.8
-0.06	-0.81	6.8	-6	5.2	4.3	12	1.1	4.9	3.9	11	4.5	5.6	-0.19	4.4	-9.6	3.2	-3.9	5.4	-0.65	-1.8	-3.5	4.2	-5.6	4.1	7.7	-0.22	-0.94	1.3	0.12	-1.4	2.3	-3.7	-3.9	-3.4	4.6	-0.77	-0.01	-2.7	4.1	-2.8	1.5	2.6	0.64	1.3	-4.2	0.79	-4.7	10	3.4
-0.36	-0.08	1.2	1.4	-1.8	-4.4	1	13	-4.4	2.6	-3.5	2.1	-3.4	-7.7	4.4	-1.7	2.3	-0.15	-0.67	7	-6	5.7	-4.6	6.8	-6.4	16	0.08	7.1	-4	12	-5	7.7	-9.3	4.7	-7	13	0.53	13	-2.1	9.6	-7.8	6.6	-4.1	2.9	-3.4	13	0.78	11	-7	22
-0.54	1.3	1.7	15	2.8	12	6.2	3.7	-9.2	6.3	-4.9	5	3.1	13	-3.3	10	-3.9	6.4	-9.7	5.6	-1.8	-5.7	-8	0.37	-0.99	14	3	15	-1.5	11	-0.82	7.4	-5.9	14	-0.32	15	0.51	17	-0.64	14	-2.1	5.7	-3.4	6.2	3.3	11	5.5	18	4.6	13
-1.2	0.55	12	7.5	-4.3	6.5	-8.7	-0.91	-12	1.8	-5	-5.2	-2.8	17	-15	8.5	0.52	18	-16	9.5	-5.8	-1.3	-5.6	-4.5	0.6	5.9	-8.4	13	-8.7	7.7	-8.5	8	-13	11	-3	6.8	-6	7.5	-4.7	13	-3.4	7.1	-14	11	-7.7	5.6	-2.9	14	-0.65	2.3
-2	0.54	-19	2	-14	-0.34	-16	9.2	-7.6	1.3	-15	-8.7	-13	5.1	-24	6.7	-15	18	-19	14	-10	4.1	-13	5.4	-3.1	-1.9	-12	6.6	-9.1	3	-16	9.8	-7.5	0.4	-10	-0.17	-10	3.8	-17	4.7	-19	8.2	-13	11	-12	1.1	-7.8	1.9	-9.2	-4.2
-1.3	0.17	-15	2.4	-14	4.1	-18	1.4	-10	-3.9	-12	4.7	-12	0.1	-23	3	-13	0.37	-16	3.4	-2.3	-4.8	-15	-0.67	-4.4	-3.3	-10	-2.8	-7.8	-2.3	-15	2.1	-8.5	-0.4	-10	-9.6	-9.4	-5	-14	-6.8	-13	-4.5	-13	0.24	-10	-3	-10	-7.6	-6	-3.3
-0.68	-0.24	-18	9.4	-12	5.1	-5.4	-0.13	-12	-5.1	-12	2.2	-13	2.5	-13	4.3	-4.1	-2.3	-5.4	0.1	-11	-6.3	-11	1.4	-5	-1.8	-8.1	0.32	-12	2.5	-7.9	-2.4	-11	3.3	-10	-2.6	-14	-5.8	-5.8	-4.7	-1.9	0.24	-8.5	-6.4	-5.5	-1.8	-17	0.47	-6.6	0.17
-0.11	-0.22	-9.1	18	-0.44	15	-10	13	-4.6	4	-5.4	9.4	1.2	7.5	-11	-0.89	-14	3.6	-1.1	0.88	-13	3.1	-8	5.5	-0	5.2	-7.5	2.7	-4.6	7.7	-5.1	-2.7	2	13	-9.9	2.3	-9.4	-2.4	-2.6	5.2	-9	-1.7	-1.5	-7.7	-5.5	-1.2	-9.2	-0.26	-4	18
0.08	0.76	-3.2	5.6	1.8	14	-1.5	6	-1.4	12	1	4.7	-2.3	23	-13	11	0.11	7.5	-1.8	7.6	-11	9.4	-2.4	12	0.21	2.6	-3.1	4.7	-0.15	1.1	-3	3.9	0.35	2.6	-1.9	1.9	-5.8	3.5	-3.1	6.8	-5.8	4.7	-2.8	7.7	-6	4.8	-3.7	1.7	2.9	-3
0.71	1.2	-7.6	14	-1.2	11	-10	8.5	3.4	0.84	3.2	8.6	-0.22	6	-1.1	15	10	-1.3	2.3	5.7	-2.2	4	-1.2	11	3.7	-0.61	4.7	5.1	4.1	-0.64	-3.5	4.2	2	-0.08	2.1	1.4	3.8	4.3	3.2	-3.4	-1.1	0.9	-0.52	11	-2.4	8	-0.09	7.6	1.4	1.3
0.78	0.14	9.3	16	3.6	16	8.1	1.8	22	4.4	17	9.6	12	4.8	4.2	4.6	10	2.4	7	0.5	-7	-7.3	7.6	-0.2	5	-8.2	-0.04	6.2	11	-5.3	-7.9	3.8	4.2	-2.4	3	-5	8.5	-0.17	0.75	-2.4	-2.8	-0.96	4.3	2.5	5.7	11	3.2	10	13	-4.3
0.17	-0.17	29	-0.91	16	-3.3	12	-1.2	8.6	-3	11	3.2	6.2	-11	12	-3.5	2.3	1	15	-1.8	12	-6.5	11	6	14	-11	11	0.42	4.8	0.35	5.8	-5.1	8.2	0.22	9.8	-5	14	-1.5	9	-11	5.6	-4.8	11	-0.43	16	-1	18	-1.6	11	-7.9
0.63	-1.2	12	-10	10	-7.5	8.8	-9.3	4	-17	7	-12	3.4	-18	12	-17	8.9	-5.2	14	-18	5.8	-6.8	7	-5.5	15	-18	15	-11	7.7	-12	19	-14	12	-18	9.2	-14	17	-12	6	-12	13	-14	16	-7.3	22	-2.6	21	-10	3.8	-18
-0.38	-1.3	5.1	-19	7.8	-15	5.1	-16	2.2	-12	3	-19	6.6	-16	6.9	-17	-6.3	-10	0.03	-19	1.5	-6.7	-1.8	-11	7.8	-22	0.76	-17	4.6	-22	-2.7	-15	-3	-20	-1.6	-20	4.2	-21	-2.2	-13	0.18	-11	-0.81	-22	2.5	-9.9	5.1	-17	3.7	-15
-0.58	-1.2	4	-10	8.3	-23	-5.8	-19	-1.9	-13	9.2	-16	-0.24	-31	1.1	-22	-11	-4.9	-1.3	-17	-3.6	-15	-7.8	-13	5.3	-28	-3.6	-25	0.98	-23	-2.1	-19	-4.4	-24	2.2	-22	3.2	-21	-0.47	-17	-2.7	-13	0.23	-32	-3.6	-15	-0.85	-26	-0.74	-29
-0.03	-0.91	1.3	-20	5.3	-27	2.5	-24	1.3	-17	-0.6	-12	-4.6	-38	-1.2	-21	-8.6	-18	-2.5	-15	-9.6	-21	2.9	-12	0.22	-14	-3.6	-13	-3.6	-15	-4	-10	-5.2	-12	-0.8	-9.8	-5.6	-7.5	-2.8	-6.4	-5.2	-7.7	1.4	-21	-5.7	-1.4	-5.2	-8.4	2.3	-17
0.42	-0.62	-2.4	-21	-3.4	-21	5.3	-15	-0.08	-7.5	-0.42	-14	-1.9	-14	-1.4	-16	3.4	-5.4	-1.8	-9.9	-3.8	-8.9	2.5	-11	-1.9	-15	-6.5	-16	1	-15	0.12	-14	0.17	-17	-1.7	-11	-3.4	-13	-1.3	-9.7	0.2	-9.5	1.9	-16	-2.1	-10	-4.5	-16	0.11	-13
0.48	-0.69	-4.5	-0.33	0.21	-12	2.1	3	-11	1.8	-5	-0.82	-2.2	-18	-2.2	-9.7	-9.2	-7	3.5	-6	-1.1	6.8	-1.4	-4.3	-2.6	-13	-8.6	-8.5	-1.7	-9.4	-4.7	-6.8	-5.1	-4.1	-0.34	-8.3	-4.1	-4.8	-3.7	-9.9	-4.6	-2	2.3	-17	-5.1	-3.6	-5.3	-11	-4.1	-0.23
0.46	0.22	-1.4	-5.1	2.3	-4.7	-3.9	-9.3	-3.7	-2.9	-2.5	1.7	5.5	-8.8	6	-1.6	-0.38	-0.75	3.6	0.34	2.4	4.2	7.3	0.55	-3.8	-6.8	-4	-4.1	-5.9	0.07	-1.3	-5.2	-5.3	1.7	-4.5	2.2	-1.1	-1.4	0.17	7.6	2.1	-4	-3.6	-7	-2.2	-0.41	-1.2	-3.9	-2.3	-3.3
0.94	0.1	0.79	-0.13	0.66	-1.6	8.9	-5.4	14	-8.3	4.9	-3.1	5.3	-3.5	9.9	-0.87	7.4	-5	5.9	6	6.6	-9.8	14	-5.7	4.1	1.4	7.6	2.2	4.2	6.2	1.5	3.4	1.3	0.75	5.8	10	7.4	8	3.8	6.7	3.5	9.5	13	-0	3.3	-2	7.5	4.4	-0.8	-1
1.3	0.14	-1	3.4	0.65	3	6.6	7	1.4	0.04	0.31	2.9	-1.7	-4.8	14	-0.39	14	7.5	4.4	2.7	5.6	-7	7.3	-0.64	3.9	6.4	4.6	2.6	11	7	10	-0.58	6.1	5.9	8.8	6.1	9.5	4.4	11	11	9.4	3	7.5	-0.38	3.1	5.5	5.2	13	4.7	3.5
0.88	0.86	3.6	4.7	4.5	6.2	7.7	5.1	-0.05	6.9	6.3	2.5	0.33	3.8	6.6	10	9.2	-0.62	4.3	5.2	3.7	4.1	-2.1	4	6	4.2	9.3	1.7	6.3	7.3	0.51	4.7	4.6	7.4	5.7	4.7	6	1.9	11	2.3	4.6	1.9	4.9	5.5	7.3	1.1	9.7	-0.21	4.7	10
0.29	-0.05	13	3.9	6.9	-1.3	-0.27	0.83	8.1	4	7.5	-1.8	-0.65	2.9	12	6.7	-2	2.1	7.8	1.8	3	12	-2.2	6.9	2.1	3	9.8	6.1	0.95	-2.2	4.1	0.93	0.94	5	2.5	2.3	4.4	-2.7	1.3	8.4	3.1	-0.78	8.8	4.2	0.66	6	5.7	5.4	-1.6	1.8
0.14	0.41	19	3.8	9.5	6.2	14	15	16	2.6	17	1.8	7	7.7	5.1	9.9	-3	9.5	1.7	1.8	-7.1	7.3	-0.67	1.5	-3.1	10	1.8	2.1	-1.1	6.3	1	-2.9	2.2	9.1	-2.8	4.5	0.44	-0.43	-2.4	7.4	1.5	4.2	6.4	3.1	0.47	0.35	-1.3	5.8	7.8	-1.8
0.22	0.68	-0.11	1.5	1.9	6.1	5.1	6.1	-2.8	0.56	3.7	2.9	-0.22	11	8.7	16	7.3	3.9	-1.7	10	12	7.7	7	6.1	2	14	-0.33	4.3	5.9	11	1.1	11	7.1	13	0.23	9.6	-0.06	10	-3.4	7.5	-1.1	6.6	2.8	6.5	-2	0.38	-1.7	3.9	9.3	5.9
-0.4	0.03	-8.5	11	3.6	6.5	4.3	3	1.7	6.2	2	4.3	2.3	15	4.5	11	-3.3	-1.7	0.64	1.6	9.7	6.2	5.8	9	-0.46	3.4	0.06	1.5	-4.5	8.3	-4.3	-2.4	-0.32	6.9	-11	2.2	-7.5	3.9	-7.6	1.3	-8.4	2.3	-1.8	4.7	-9.6	-1.6	-2.1	-1.1	-2.1	-0.19
0.14	0.52	-11	2.3	-15	1.9	2.3	2.8	1.8	0.41	2	1.9	-2.9	5.2	4.7	9.9	2.4	4.5	7.6	8.1	4.4	11	-4.2	3.7	-2.8	2.1	16	1.8	5.5	7.8	10	2.3	9.4	7.9	1.1	9.8	1.9	6.6	2.7	6.5	5	3.4	4.2	4.5	0.34	6	4.5	2.7	4.6	7.7
-0.07	0.44	4.1	0.68	1	-0.12	2.7	10	3.9	9.4	1.1	1.7	0.91	0.27	5.9	6.3	18	1.4	13	6.8	9.8	8.8	-1.2	2.1	1.5	2.2	11	5.1	7	8.3	10	0.48	0.4	5.4	9.8	7	2.9	11	11	3.7	4.1	2.8	5.4	0.33	2.1	0.89	3.9	2	7.1	9.4
0.64	0.23	-2.6	1.8	-0.46	4.7	-2.5	1.1	-2.2	0.97	-6.9	3.8	4.5	5.8	7.8	3.4	13	7.5	7.9	1.3	11	5.2	6.4	6.8	4.9	-0.19	3.8	1.5	9.4	6.7	3.1	-0.3	10	7.1	8.9	3.5	5.1	2.6	7.8	1.9	9.3	-0.38	12	4.8	4	-3.2	6.3	2.1	8.9	6.1
0.02	0.73	1.3	1.1	-7.3	3.2	-4.8	6	-5.8	3.9	-8.6	1.6	-0.75	6	0.93	4.7	-4.9	5.5	-2.9	-1.3	6.1	-1.4	6.9	-0.83	1.8	2.5	-1.6	2.3	-0.62	2.7	2.5	0.77	5.1	10	3.1	0.27	-1.5	2.8	-0.66	3	2.1	-4	-4.6	-0.73	-2.5	-3.1	4.7	4.6	6.2	6.1
-0.64	0.24	1.2	2.6	-0	6.8	-1.6	0.29	-4.2	11	-3.7	6.6	-10	10	-7.4	6.2	8.2	4.5	-5.1	0.83	10	8.1	4.2	0.44	2.7	6	-6.1	2.7	2.7	0.2	2	4	1.4	-0.07	4.8	1.4	2.8	4.1	-0.64	4.2	-1.9	2.9	-5.7	6.6	-7.4	-3.9	-1.4	4.2	5	0.46
-0.2	0.2	-4.5	8.3	-5.5	6.2	0.85	1.9	-1.3	2.7	-4.2	6.8	-7	4.7	-4.2	4	9.1	-2.3	-1.2	-0.32	-0.72	5.6	-4.2	8	-4.5	1.4	-2.6	2.9	0.38	1.4	1	-1.6	-2	3.8	-0.58	1.9	-7.5	1.5	-2.3	2.8	-6.6	3.4	1.7	3.1	-6.6	-0.14	-7.5	-0.46	-7.1	-3.9
0.4	0.08	-11	3	-2.7	7.3	-5.1	6	-1.4	2.4	-8.3	8	-0.7	6.1	-4.2	6	-8.5	-4.7	2	3.9	8	2.2	-3.3	2.5	-8.3	5.9	-10	2.8	-7.2	8.4	-1.6	5.4	-3.2	1.1	-5.3	-1.1	-9.9	1.2	-1.1	-7.2	6.2	-1.1	-12	6.2	-4.6	-3.7	-11	1.9	-8.6	-2.3
-0.12	-0.46	-8.4	-0.69	-4.7	7.3	-8.2	1.6	-7.2	1.2	-6.9	2.6	-6.4	10	-1.5	-0.39	-1.3	1.2	-3.6	5.4	0.54	4.5	-2.1	-0.24	-9.2	3.9	-11	4.5	-2.9	7.7	-8.6	4	-0.64	3.3	-1.5	3.2	-13	1.6	-3.6	0.07	-0.56	-0.3	-11	12	-6	-1.7	-18	2.5	1.6	10
[truncated: 952 more columns]
