# Supplementary material for: Dyslexia on a continuum: A complex network approach
Source: PLoS One. 2018 Dec 17;13(12):e0208923. doi: 10.1371/journal.pone.0208923 (PMC6296514; doi:10.1371/journal.pone.0208923)
Supplement: S1 File — Detailed information about the archive contents is provided in the included README.txt file. (TGZ) [file pone.0208923.s001.tgz › FS_614_AA_run_2.csv]

3.5	1.8	-1.1	-3.9	6.2	-15	2.4	-5.4	12	-0.25	-1	-0.06	2	12	5.4	-13	1.5	-16	3.9	0.75	-6.1	-12	6.3	-5.1	13	-2.7	1.2	7.1	0.46	-3.8	4.1	5.2	-2.4	-8.9	0.88	-1	1.8	-1.7	2	9	10	-3.6	2.9	0.48	2.4	-5.7	4	-10	1.2	-7.8
-1.2	-3.7	-2.9	-9.2	-2.9	-13	-3.1	2.7	5	5.5	-5.6	1.2	-2	-5.5	-4.7	-1.4	-7.9	-6	-1.2	0.72	-11	-4.1	-2.1	1.2	5.1	0.89	-0.1	6.9	-4.9	1.8	-1.4	6	-1.4	-1.2	-1.3	2.5	0.03	-3.5	-1.6	4.7	2.4	1.1	-4	0.82	-5.4	-4	3.3	-1.3	2.1	-5.3
0.44	0.36	3	-2.8	7.3	3.7	1.7	12	12	9.7	6.2	3.9	-4.8	-1.7	-1.3	2.5	13	4.7	5.7	-3.6	2.9	5.5	4.5	-4.6	9.1	2	4	4.2	-3.6	-1.5	0.21	6.3	7.4	4	6.8	-0.64	8.7	-2.1	-1.6	-2.2	14	0.09	8.3	3.7	-1.2	3.8	9.2	-2.4	8.6	-9.2
8.4	3.2	9.3	4.6	17	4.9	3	3.3	23	12	7.4	1.1	-0.27	-3.4	12	-0.06	13	3.2	7.9	2.1	4.7	6.5	13	1.4	19	-0.12	8.3	5.5	6.6	4.4	8.8	4.6	14	12	12	9.2	12	1.6	6.2	7	15	4.5	17	9.2	17	11	20	14	16	11
6.1	-2.3	1.6	3.7	2.3	3.2	1.6	0.62	17	13	6.6	9.4	-1.1	10	-4.1	8.7	-4.8	4.5	-0.85	6.4	6	9.6	3	3.3	9.2	7.8	0.83	3	-1.9	4	-3.5	12	-2.8	11	7.3	5.4	1.9	4.9	0.53	10	6.9	1.3	1.8	6.6	7.8	7.7	10	24	7.7	16
12	-7.4	4	-0.3	2.8	-1.2	2.5	-0.34	12	5	1.3	3.3	3.2	2.5	-2.3	8.7	-3.1	-12	2.7	1.2	6.4	6.3	1.8	1.2	6.2	-2.3	0.1	0.83	-8.2	1.7	1.6	1.1	3.1	5.2	3.3	7	4.7	1.6	-0.27	0.88	1.1	1.9	4	1.1	12	0.4	5	12	2.9	9.9
1.3	4.1	-2.7	1.2	2.2	6.8	-0.6	2.3	11	9.4	-0.34	7.3	0.9	-1.7	3.5	11	-3.4	3	3.8	1.8	6.7	4.5	3.4	6.5	5.1	5.5	3.9	4.9	-3.3	2.4	6.2	4.8	5.2	-1.3	0.41	7	-2.6	8.7	1.2	2.5	2.9	5.4	4.9	-1.4	4	-6.2	8.8	11	6.2	7.9
-0.18	17	-2.6	6.9	0.81	1.3	2.1	6.2	9.9	16	0.88	9	-1.9	-4.1	13	7.3	3.5	8.8	3.1	-2.4	8	6.7	1.9	4.1	13	0.18	4.5	9.3	9	3.2	6.5	5.1	1	3.2	1.9	3.7	8.9	10	8.8	5.2	9.2	6.8	6.3	11	7.5	6.1	10	1.5	9.7	-0.54
16	8	8.8	2.3	8.8	-5	13	11	15	18	6.2	4.2	-1.2	10	3.9	3.6	13	2.7	3.9	4.7	11	1.5	5.5	5.4	6	6.3	1.2	5	8.1	4.9	7.7	2.8	4.5	8.1	5.5	3.7	7	4.4	14	2.2	10	4.4	13	7.7	13	7	4.7	-2.2	3.8	-7.1
7.4	17	6.8	6.5	5.8	9.8	13	7.6	18	16	11	13	10	9.2	-1.7	-0.31	2.8	9	8	-4.1	18	0.39	3.4	-11	8	9.1	15	5	11	6.3	17	7.3	5.9	21	11	4.7	13	17	17	2.6	15	10	7.1	22	0.59	17	19	3.3	16	1.9
5.3	14	4	8.4	11	17	12	15	2.1	8.2	10	-2.8	-2	-3.6	1.9	2.1	12	-1.4	2.7	1.5	4.4	7.3	6	-7	-3.5	10	7.1	6.6	6.5	5.2	-1.7	7.8	-0.5	15	4.7	5	5.3	9.1	2.5	12	3.2	4	4.6	7.3	-2.8	1.2	5.5	16	0.61	19
9.9	9.2	13	1.4	5.3	21	17	6.1	-5.3	6	11	6.4	12	4.1	1	-1.6	-1.2	2.5	1.3	1.6	-4.7	2.4	0.14	2.9	-4	3.2	2.5	5.4	5.9	2.7	-7.5	2.7	-9	0.5	0.64	4.9	3.4	-2.1	1.7	7.3	3.5	6.7	-2.1	-0.2	-7.1	7	-3.8	13	-9.4	13
2.6	8.2	5.5	2.1	7.1	-3.2	9.8	5.8	-5.9	2.6	1.4	3.8	2.6	3.4	0.09	4.8	-3.2	-3.1	1.2	3.5	1.8	-4.1	3.5	4.7	-3	7.7	6.9	3.4	6.1	3.9	-10	3.2	-3.7	-4.6	2.2	0.72	1.8	-2.9	-2.9	-0.52	2.4	5.3	-6.3	-4.1	-3	1.2	0.65	-0.51	-2.5	0.4
-0.58	-0.12	2	6.9	-3.2	4.4	-1	6.6	-3.1	-2.4	0.55	-1.3	10	2	2.8	-1.1	0.99	-12	3.8	0.82	-9.1	-2.8	5.8	-4.7	-2.5	-4.6	0.34	-3.6	2.1	-1.4	-6.4	-7.2	-6.6	-5.7	-3.5	-4	-1.9	-7.4	-5.8	-4.8	1.2	-6.8	-5.9	-7.8	-2.3	-14	2.5	-2.9	1.9	-2.2
-6.1	-2.9	-5.6	4	-1.5	-3.9	-2	-1.1	-7	-2.2	-15	-3.7	-1.2	-9.5	-5.5	-0.17	-3.9	0.48	3.1	-4.6	-12	4.2	0.33	-3.1	-1.2	-7.8	-4.5	-7.4	-3.4	-3.9	-12	-8.9	0.28	-2.8	1.6	-2.1	1.8	-9	-10	0.26	-6.2	-3.3	-2	-2.9	-1.8	-2.3	-0.14	-5.4	-6	-6.6
-6.5	6.1	-4.7	5.9	-6.6	-3	-2.2	-0.02	-15	0.69	-11	-3.1	-9.9	-2.2	-7.1	-3.7	-22	-0.12	-3	-3.9	-13	1.6	-7.1	4.4	-5	-4.9	-5.7	1.8	-4.7	-4.6	-8.7	-6.9	-6.6	-7.2	1.2	-7.9	-5.7	-2.5	-11	-4.7	-6.7	-5.9	-4.5	0.37	-18	1.4	-3.3	-5.6	-4.3	-13
-15	-2.4	-11	-1	-8.7	-6.8	-9.2	-2.5	-11	-4.8	-17	0.61	2.2	-0.86	-7.7	-5.2	-12	2.7	-2.7	-6	-5.8	-3.2	-6.6	2.3	-7.8	-4.6	-6.9	-1.9	-1.4	-2.8	-10	-4	-6.4	-3.5	-2.6	-5.6	-3.4	0.14	-3.8	-0.85	-3.6	-3.8	-4.4	-4.3	-6.4	-6.8	-5.8	-2.3	-0.7	-12
-18	-14	-11	-8	-5.5	-11	-8.2	-6.9	-6	-11	-7.2	-6.2	-0.26	-0.43	-6.8	-3	-1.6	-1.6	-1.6	-5.1	2.3	-5.4	-2.5	-2	-6.2	-2.8	1.5	-5.6	1.2	-4.8	-8.9	-0.66	-11	-11	-3.1	-8.2	-0.37	-1.8	-3	-2.8	-2.9	-1.5	-8.6	-9.7	-9.8	-7.2	-10	-8.4	-9.8	-14
-10	-13	-9.5	-9	-9.9	-6.9	-7.5	-6.2	-4	-13	-0.45	-1.2	-7.4	-6.9	1.7	-12	-7.3	-12	-2.2	-11	-3.2	-4.8	-2.5	-7.8	-3.9	-5	1.9	-8.6	-0.9	-5.5	-4.3	-9.7	-5.3	-12	-9.6	-7.8	-4.3	-10	-0.29	-9.8	-1.2	-9.9	-2.1	-7.2	-8.3	-4.5	-4.3	-4.2	1.4	-9.9
-3.7	3	-3.9	2.6	-7.8	-3.4	-6	-7.7	-8.9	1.9	-1.6	2.4	-2	-2	-1.6	1.1	-3.7	-7.4	0.17	-6.1	0.44	-4.6	0.23	-7.8	-4.8	0.33	0.99	-7.1	1.6	-5.7	-2.1	-3.9	-0.06	1.1	-0.99	-12	4.6	-6.1	-3.9	-3.5	4.1	-8.4	-2.3	5.4	-3.3	-5.6	-1.4	2.2	5.2	6.6
-1.2	-4.2	2.4	-1.6	-1.1	-2.3	-7.6	-5.2	-5.1	-0.42	-5.4	-3.9	-1	-7	1.6	-2.5	11	-2.7	-1.3	-6.9	0.3	-5.8	3	-1.4	-3.1	-1.4	5.4	-4.7	3.9	-2.8	2.1	-0.55	-3.2	3.9	1.1	-8.9	8.3	-3.2	-5.1	1.6	2.1	-4.1	-3.8	0.89	-3.2	2.1	-4.7	-0.26	2.2	-0.36
-11	-2.9	-14	-1.8	-5.4	1.7	-12	-0.21	-13	-1.1	-12	-7.7	3.4	-0.46	-1.3	-6.2	0.17	-6.2	-1.3	-5.4	-11	-1.3	2.4	-6.4	-6.6	-3.1	-5.3	-4.6	0.72	-3.3	-11	0.77	-4.8	-1.4	-8.3	-3.9	-3.7	-4.2	-7.9	-7.2	-6.2	-6.1	-5.3	-1.1	-4	-5.3	-12	-16	-6.3	-10
-14	-9.3	-9.3	-9.4	-18	2.6	-11	-12	-7.4	-7.5	-14	-7.9	13	5.3	-5.4	-8.9	-13	-6.3	-3.4	-0.55	-5.1	-4.1	-4.3	-5.4	-12	1.7	-7.5	-3.5	-3.5	1.7	-7.9	-2.1	0.16	-3.1	0.14	-2.8	-8.8	-1.4	-18	-1.5	-5.3	-2.5	-12	-4.2	-5.9	-0.63	-12	-13	-3.4	-14
-11	-7.1	-9.4	-7.2	-11	-8.1	-12	-8.8	-5.5	-5.4	-8.3	-3.8	2.8	-0.16	-3.3	-6.5	-8.7	4.5	-5.1	-0.73	-3.8	-10	-2.9	-0.38	-1.3	-4.1	-2.6	-0.86	-6.4	-0.68	-0.7	-4.1	-6	-3.1	-2.5	-6.3	-6	3.8	-7.7	-2	-6.5	2.9	-8.2	-7	-3.7	-3.7	-0.77	-8.2	-0.62	-13
-8.7	-7.5	-7.5	-5.9	-4.6	-1.6	-13	-3.6	-9.2	-8.9	0.63	-3.6	-8.6	-5	-9.7	-9.4	-0.86	-3	-1.2	-3.5	-7.3	-7.1	-6.6	-0.29	2.1	4.9	0.5	0.63	-4.3	-0.37	0.54	-2.9	-4.2	-2	-3.2	-4.5	-1.2	0.19	-4	-0.57	-7.3	2	-2	-1.1	-3.2	5	-0.13	-13	-1.2	-19
-5	-1.5	-4.2	2.1	-1.9	-5.5	-8.3	-7.3	-5.2	-11	6.4	1.4	-6.9	-13	2	-6.8	-1.7	-1.4	1.3	-9.2	-4.6	-4.3	-7	-8.6	2.1	-0.76	3	-0.52	4.8	4.1	4.4	-0.26	-0.29	-4.2	2.2	3.3	4	3.6	2.4	-1.9	1.9	5	0.26	-10	5.6	-6.7	-1.3	-10	-6.3	-11
-0.43	-3.9	0.58	-4.4	3	-2.2	-1.8	-3.2	0.06	-11	-0.58	-8.5	3.6	-6.8	-0.34	-5.5	-2.2	-1.6	-1.5	-4.7	-3.5	-5.2	-1.5	-6	-3.6	1.7	-5.5	12	-1.9	7.9	-7.3	4.5	-2.5	-3.5	-5.1	4.9	-1.5	7	-5.6	0.66	-0.8	1.3	0.42	-3.2	-0.44	-3.3	-8.8	-14	-6.7	-3.9
-2.3	3.4	-1.8	-4.8	-4.8	-2.8	-7.1	-2.9	-4.5	0.18	-4.3	2.9	5.3	5.3	-0.34	2.6	-0.14	2.2	1.8	3.6	-0.67	-11	1.2	6.7	-0.61	4.4	-5	7.7	-6.3	7	2.2	8.2	6.2	8.7	-2.4	5.4	-0.19	12	-3.3	5.8	-2.1	6.9	-0.27	7.2	-0.44	2.6	-12	-4.8	-7.2	-6.6
-3.2	2.9	-1.2	2.6	2.2	1.4	-1.5	6.3	-0.64	-1.5	2.8	-0.3	-6.6	-3.2	-0.21	1.8	12	-2	-1.8	1.8	0.98	-5.1	0.79	-0.04	3.9	3.6	3.6	0.3	-4.4	6.1	5.2	9	2.7	8.9	-4.5	-1.8	-0.94	0.38	1.3	2.9	3.3	1.2	0.83	4.4	2.4	6.7	-5	-9	-1.5	-8.6
7.5	-3.5	5.6	0.18	3.7	4.9	0.62	1.6	13	-10	11	-7.3	-7.9	4.7	1.6	-3	6.7	-5.4	-6.4	-1.5	9.4	-3	-3.1	-5	2.1	-11	-2.5	-0.2	-0.69	1.2	3.9	-2.8	0.55	-0.88	-2.8	-2.5	-0.58	-7.1	9.7	-0.35	-0.11	-7.7	9.2	-6.6	7.3	-0.22	8.5	-3.5	-1.7	-3.1
11	-7.3	11	-5.4	4.3	3	8.5	2.8	19	-11	15	-0.75	-3	-3.9	5.8	-9	-0.71	-1.9	0.95	-4.8	6.6	4.7	5.1	-1.7	2.9	-1.4	-0.01	4.1	-1.3	5.5	-0.23	-4.1	4.2	-4.4	1.1	2.4	0.13	3.8	3.5	0.94	-0.06	-6.6	12	-6.5	3.2	4.4	6.5	-0.97	9.7	1.6
9.3	1.1	7.8	-6.5	7.3	-2.3	7.1	4.2	8	-1.2	9.3	7.7	6	-3.1	5	-7.2	-1.3	-0.26	9.2	-7.3	-2.5	-5.8	9.8	-2.1	4.7	2.4	-5	-0.19	-3.1	-2.3	0.03	-2.9	4.2	0.74	2.6	-3.8	-4.1	-3.3	-1.7	1.8	-1.8	1.6	-3	0.13	1.8	-1.9	-6.3	-2.9	-0.12	-6.9
0.35	-5.2	5.8	-8.8	4.9	-10	0.17	-2.6	-5.4	-8.6	2.7	-1.8	5.2	-7.5	0.1	-9.5	4.7	-2.8	0.59	-9	-4	-8.7	5.9	-9.3	-0.01	-4.3	-4	2.6	-0.91	3.6	3.7	-1.8	2.6	-12	4.6	-2.7	-2.4	-3	1.9	-2.8	-3.9	-1.9	0.25	-15	4.2	-14	-3.2	-5.2	-0.73	-5
4.1	-12	0.3	-3.1	-0.28	0.67	4.5	-5.1	-4.9	-12	1.5	-8.2	-3.6	-14	-2.2	-7.3	-2	-7	-5.9	-8.4	-0.88	-4.2	-2.9	-9	-6	-10	4.2	0.89	3.3	-0.02	-3.4	-4.2	4.3	-5.7	-1.1	-6.6	-1.5	-3.2	-2.2	-0.9	-6.2	-4.8	6	-12	8	-15	-1.7	-9.1	1.7	-10
-0.83	5.2	-4.5	-2	-2.5	2.1	3.5	0.02	-8.5	-9.5	1.9	-9.2	-11	-6	-8	-0.42	-4.3	4.2	-8.2	1.1	1.9	1.9	-7.7	-2.6	-8.8	-7.9	-4.7	5.8	7.4	1.4	1.4	-1.9	2.6	-1.5	-0.25	-5.1	-5.6	0.41	7.5	0.27	-7.1	-8.6	1.7	-8.5	5.7	-5.3	6.2	-7.7	3.8	-7.1
-5.3	5.9	-2.1	2.5	0.35	7.8	-6.4	7.2	-8.3	-3.5	-6.3	-4.6	9.2	9.6	-2.5	4.7	-0.86	6	0.9	9.2	-3.2	4.8	-4.8	12	-9	0.89	-7	6.8	-7.6	4.4	0.66	-0.48	-2.6	2.4	-5.1	-2.9	-4.4	2.4	-6.3	2.8	-8	-4.6	-7	3.8	-4	0.15	-0.69	-4	-0.73	-2.2
-8.6	7.6	0.71	9.3	1.6	11	-13	-4.7	-11	-4.1	-9.9	0.91	7.1	8	1.9	4.6	0.2	7.9	-4.6	4.5	-6.1	-2.3	-5.6	7.8	-12	3.8	-9.9	-2	-8.6	0.76	-9.9	1.4	-10	-4.7	-5.4	3.8	-6.2	3.8	-10	-11	-9.4	4.8	-9.5	-4.3	-3.8	0.98	-7.9	2.3	-8.2	16
0.95	-6.7	1.5	-0.23	-5.7	5.2	-6.5	-4.8	-6.3	0.69	-3.4	-2	-7.5	-1.8	-6.6	8.9	-1.7	2.4	-11	6.7	-4.2	8.4	-8.9	2.4	-7.8	2.9	-7.6	-3.7	-4	-4.3	-7	0.13	-12	2.6	-1	-0.16	-9.2	-0.98	-4.9	-3.4	-8.3	3.5	-11	1.1	0.24	0.24	-5.8	2.7	-2	12
-1.7	-5.7	-2.6	-2.8	-6.8	-6.1	0.98	-6	-3.6	-5.2	-4.3	0.4	-5.5	-5.3	-9.1	-8.6	-2.9	-7.8	-11	-3.7	-0.93	0.4	-5.9	-0.26	-9.5	-4.9	-6	-2.8	-4.8	-1.9	0.6	-5.2	-0.38	-2.7	-2.7	-4.4	-13	-5.2	1.5	-2.1	-6.1	-1.9	-4.8	-5.7	-3.7	-4.1	0.4	3.5	-1.5	0.92
3.2	-9.6	-1.7	-1.4	-5.5	2.6	4.6	-2.6	3.2	-16	0.27	-7	-0.39	-2.7	1.9	4	-10	5.5	-1.1	7.2	2.4	7.2	-3	5.6	-8.3	-4.8	-12	-5.3	-8.7	0.5	-9.4	-5.9	-3.6	-5.6	-7.7	2.6	-13	1.6	-3.6	-1.3	-3.9	4	-9	-7.4	0.3	-9.4	-4.4	3.2	-6.3	15
0.01	-10	-2.3	-5.2	-3.9	-2.6	-5.1	-3.4	-4.3	-15	6.8	1.2	-1.2	1.3	3.7	7	-1.7	9.4	-2.8	6.3	-0.31	6.5	-4.1	6	-7	-3.7	-13	-4.5	-5.3	-5.7	-1.5	-3.9	2.2	-11	-5.9	2.5	-11	-4.6	-1.4	-5.8	-8.8	2.7	-2.4	-5.1	5.1	-2	-1.6	3.5	-7.1	6.1
-4.4	-4.9	-1.4	1	-8.4	-3.7	-9.1	-2	-7	0.95	3.7	2.7	-2.6	1.8	-5	0.32	3.5	-4.8	-6.8	2.2	0.79	-0.14	-6	0.66	-6	-4.3	0.78	-14	-2.8	-7.7	6.7	-10	1.8	-1.1	-0.69	-2.7	2.1	-6.4	2.4	-7.4	-4.8	-3.5	-6.6	-1.3	0.53	-0.41	-0.75	3	5.2	5.2
-7.3	-0.78	-6.3	6.6	-1.6	-1.9	-3.4	-7.3	-11	2	-1.6	-0.12	-5.8	-5.3	-4.1	1.5	4.4	-4.2	-1.6	1.6	-4.5	-2.9	-6.3	0.23	-12	-4.4	-1.1	-18	-2.7	-11	-6.4	-7.1	-3.5	1.8	-8.5	-1.2	-1.2	-9.7	0.72	-4.9	-11	-3.6	0.47	-1.6	0.59	0.87	-11	-3.1	-8.7	3.6
0.27	-5.8	0.94	-3.5	-3.6	-6.3	-2.7	-6.4	-6.9	-13	-2.7	-7.5	0.43	-4.2	-2.5	0.08	0.47	-2.5	2.5	3	-5.4	-11	1.2	5.9	-12	-2.8	-7.5	-12	-14	-8.5	-5.3	-9.1	-6.1	-9.7	-13	-1.5	-9.8	-6.7	-6.2	-6.1	-10	-1.5	-7.6	-4.4	-11	1.1	-0.78	1.1	-1.7	5.7
0.27	-12	0.84	-3.5	-5.7	-6.2	-1.5	-4	-8.9	-9.6	-5	-4.5	-5.3	5.8	-5.5	6.5	-7.7	6.5	-5.5	5.6	-13	-2.3	-4.9	5.3	-4.8	0.72	-5.7	-13	-4.8	-5.7	0.7	-7	-4.1	-9.2	-7.6	1.1	-7	-4.1	-7.7	-3.1	-6.6	-1.1	-4.8	-0.89	-1.7	-1.4	-1.1	1.9	1.4	8.2
-4	0.4	-6.3	5.3	-8.3	-7.8	-5.7	4.1	-11	-7.7	-14	-4.6	-7.1	-0.55	-6.3	9.6	-7.8	1.7	-8.6	5.6	-6	5.4	-9	7.1	-9.3	1.3	-4.2	-12	-2.8	-1.6	-3	-11	-7.4	-5.9	-8.8	4.6	-8.9	-3.9	-9.1	-1.5	-12	3.1	-13	-5.1	-12	1.7	-8.8	9.6	0.72	11
1.3	-2.4	-1.3	3.3	-2.8	1.9	-1.4	-3.8	-8.8	-6.7	-6.7	-4.5	0.88	-3.4	-4.3	4	-13	-1.4	-8.9	3.9	-7.4	2.1	-4.6	4	-18	-4.4	-6.1	-2.1	-3.3	2.7	-8.6	-0.87	-8.2	-2.5	-6.3	3.8	-14	-0.34	-9.2	-2.4	-14	3	-14	-0.77	-6	1.2	-8.6	-0.65	-1.6	2.6
7.4	4.5	5.2	8.2	-6.9	8.2	-3.9	-3.4	-8.7	-6.5	3.2	-2.5	-0.08	1.6	5.1	8.2	0.43	2.9	-5.9	6.7	-2.6	6.6	-0.26	2	-6.2	-1.3	-11	-0.52	-12	-5.4	-5.2	1.6	7.8	-5.7	-7.6	3.2	-8.6	-1.5	-6.1	-4	-8.9	-0.21	-4.8	0.67	-1.4	-4.2	-2	12	-8.7	14
2.8	-7	5.3	-0.55	8.4	-1.2	-2.2	-5.8	-2.6	-3.8	5.8	-0.44	6.7	2.7	4.5	5.1	8.7	6.6	6.1	2.2	3.7	-2.4	0.41	8	-2.1	3.6	-4.8	-4.9	-6.7	-1.3	3.9	-7.2	5.5	-1.7	2	3.6	-1	0.9	-1.7	-9.8	-2.7	0.39	-1.3	-4	0.77	-5.7	-12	12	-11	14
2.2	-9	1.4	-3.9	1.3	4.1	0.5	-8.8	4.7	-8.4	-7.3	-10	1.3	-0.2	-5.4	2.1	0.32	15	-4	0.63	1.6	1.3	-4.8	6.9	-3.2	-3	-3.4	1.1	-2.6	4.2	4.8	4.8	-0.81	-0.26	2.9	6.5	-8	7.4	-1.6	0.1	-1.3	-2.3	-0.9	2.1	-3.5	0.07	-3.1	-4.3	0.02	-2.4
5.3	-3.8	-2.5	3.4	-7.4	7	11	-2.3	-4.3	-8.1	-5.1	3.3	-8.3	-1.2	-1.6	8.1	-7.8	4.8	-4.8	7.6	-2	7.5	-2.2	4	-7.2	-4.6	-2.9	1.4	7	2.6	-4.8	2.8	-2	1.5	3.2	7.1	-11	-5.5	-5.1	5.8	-3.8	-4.8	-3.1	6	-2.5	13	-2.9	5.5	3	11
2.4	12	2.7	18	5.3	10	1.6	0.96	-6.7	2.1	-2.1	14	2	-10	-0.22	5.7	1.2	3.5	-2.9	2.1	-2.5	12	-4.4	2.5	-7.9	1.3	-2	0.46	-6	4.6	-7	-4.4	3	5.2	-3.9	8.8	-8.7	0.07	-5.8	2.9	-7.6	0.04	-6.8	4.1	-5.2	11	-0.46	4.1	2	9.8
2.6	5.5	2.5	4	-9.6	2.8	5.7	6.6	-6.3	5.5	-6.1	-0.39	1	5.6	-3.2	3.9	3.1	4.6	-1.4	3.8	4.5	1.1	-0.03	5.7	-1.1	0.69	-2.2	-2.5	-0.08	-9.2	-0.22	1.8	2.8	2.7	-7.5	3.2	-4.5	4.9	1.2	-8.8	-5.4	2	-5.5	3.2	0.03	-2	-11	-6.4	-8.1	-4.5
-5.6	2.2	1.6	1.3	2.2	-0.29	-5.2	4.2	-8	5.3	13	-1.1	1.7	-2.3	-0.16	11	0.92	7.8	-11	6.4	5.3	4.7	-7.7	1.6	-3	-7.2	2.2	-5	3	-11	3.3	-0.1	-0.5	1.2	-4.6	-0.84	-5.2	-8.9	6	-4.9	-3.8	-5.8	-7	1.4	-2	-5.9	12	-1.2	6	-1.3
-13	-11	-12	-2.3	-3.5	-9.8	2	4.1	-7.2	-8.9	-2.5	-3.7	3.1	5.3	-1.8	4.7	-1.2	-2.9	-5.9	5.8	3.3	2.2	-6.2	2.5	-0.72	2.9	6.2	-9.8	8	-5.3	4	-7.7	-1.8	-1.6	5.3	-2.4	-2.5	-1.6	7.7	-9.5	1.4	0.42	0.2	1.3	-8.9	-2.5	-3.6	-2.5	-7.7	-3.4
-1.9	-5.6	-0.4	-6	2.6	-5.6	3.9	-3.9	-4.6	-0.53	-1.4	-5.9	4.1	0.13	0.69	-2.8	4.9	5.6	-1.2	-2.8	2.3	-3.4	3.3	4.2	-0.03	-7.4	3.5	-5.6	6.9	-3.8	7	-0.42	0.06	3.1	3.2	-6.9	5	-2.2	-2.2	-3.2	-0.06	-3.7	5.3	-5.1	6.7	0.96	-3.7	-3.3	-2.2	-4
5.9	-8.8	6	-11	3.4	-4.9	2.2	-1.4	-2.6	7	3.7	-9.2	4.2	-0.09	8.6	-4.5	2.4	2.3	8.3	2.6	-1.1	-0.18	6.6	-0.87	-1.3	-8.8	-0.84	-9.4	5	-4.8	5.6	-8.4	8.8	-4.2	2.7	-5.7	3.7	-8.1	7.9	-13	-2.8	-5.2	-4.1	-2.6	-3.2	1.5	-0.15	-9.2	2.9	-9.2
5.7	-0.86	2.1	-0.4	4.5	-0.61	7.2	6.2	-2.9	-2.5	5	-3.4	-2.8	0.93	6.5	2.8	-5	2	1.1	3.4	1.2	6.2	-1.1	-3.2	5.2	-5.4	2.1	-15	2.4	-9.8	7.3	-12	-0.46	-3.8	-2.1	-1.7	0.53	-7	8.7	-12	1.1	-5.3	-0.6	0.69	-5.1	3.2	7.2	-6.9	13	-8.7
12	12	9.3	3.1	-2.9	1.6	2.3	7.7	-9.8	1.1	-3	1	-14	8.2	-5.4	1.1	2.8	-7.7	-7.8	2.5	-3.8	0.24	-5.7	-2.7	1.4	-0.53	1.3	-4	6.9	-2.3	6.3	-1.5	-2.6	0.64	1.3	-4.5	0.25	-1.3	-0.53	-6.9	6.7	-4.7	1.8	4.8	-6	1.3	-14	3.4	-20	-6.9
1.9	11	4.5	14	8.1	6	2.3	-0.63	0.97	7.4	4.3	7.3	0.74	6.8	0.75	3.3	3.3	9.7	3	3.3	8.9	0.93	3.2	8.3	3.8	5.3	4.5	-1.8	2.8	-2.6	4.6	7.1	10	7.8	2.5	-1.6	8.7	0.89	3	-0.8	-0.23	0.03	7.3	4.4	-3.3	2.4	-11	17	-5.5	16
0.3	-3.5	-5.1	-4.9	-3.2	-0.28	-0.3	-3.2	6	2.9	-5.2	3.5	4.5	-3.2	0.88	1	4.2	6.9	0.58	-0.56	-0.83	4	-2.1	0.71	6.4	0.83	2.2	5.5	-2.2	1.3	3.9	2.4	-2.6	7.7	1.9	1.8	3	-0.51	2.6	5.7	-1.7	1.4	3.4	0.35	5.8	2.7	-7	3.5	-0.29	2.9
3	-5.7	0.45	-6.3	-9.2	-5.4	7.3	-4.7	7.6	7.3	-4.7	0.18	0.41	4.2	6	-0	1.4	-5.5	1.8	2.7	1.1	4.9	3.8	0.54	12	-3.5	2.6	-2.3	2.6	3.8	4.1	0.21	7.6	2.2	0.79	4.4	1.9	-2.2	5.7	3.6	-0.95	-2.7	9.9	-2.3	13	5.8	-5.5	5.9	-6.6	11
1.3	-3.1	1.4	-3.8	1.6	5.6	1.9	-1.1	3.9	4.7	1.9	1.3	-2.4	5.6	-0.22	3.4	-4.3	-1.7	-3.1	10	2	3.2	-0.88	4.1	-1.8	3.4	2.6	4.1	2.7	5.1	1.3	7	1.9	-1.8	2.5	12	1.4	4.9	7.6	5.3	0.05	3.7	4.2	9	2.8	11	10	5.4	6.1	8.6
-0.1	13	-2.9	1.1	0.09	4.5	4.2	-1.6	2.4	1.5	4.9	5.7	3.1	6.7	-0.96	-1.2	-3.2	7.7	3	7.7	8.4	-0.29	-3.3	8.1	-2	6.8	-1.6	8.1	1.9	5.1	-1.9	4	-1.1	3.9	1.9	-1.9	-1.1	7	0.28	8	4.8	7.1	5.4	7.8	3.8	2	7	8.1	6	10
-9.8	30	0.28	13	-5.6	6.5	-6.1	6.3	-4.8	12	6.8	3.6	-11	8	0.36	-1.1	9	18	3	3.7	1.8	-1.9	-1.8	2.9	3.2	13	-1.1	5.3	-5.5	8.9	5.1	11	-1.8	8.1	-4.4	-5	-2.1	10	-2.5	3.2	-6.1	11	1.1	13	1.5	7.8	-2.1	-3.6	-2.6	-2.3
-7.3	21	-1.4	10	0	21	-3.9	17	-3.4	15	3.3	6.8	-6.5	5	2	7.8	4	5.6	-0.8	6.5	4.5	7	-3.7	1.3	6	5.7	-3.8	10	1.8	12	7	7.7	5.8	13	0.4	4.8	1.9	9.9	9.5	9.1	0.37	10	7.8	14	-5.5	-1.5	2.1	-5	-1.8	2.6
-2	14	-2.6	13	-2	8.8	1.4	7.5	3.4	6.5	-5.7	6.6	-4.8	12	4.7	-0.18	0.1	5.9	-2.8	-2.2	3.1	4.2	2.4	2.2	6.7	3.1	0.76	-0.49	5.7	5.6	9.3	2.6	2.3	-1.4	0.93	4.9	11	0.53	7.5	-1.5	5.3	3.1	2.7	2	0.71	5.1	9.9	1.2	0.31	7.4
8.3	3.9	8.2	2.1	2.1	-8.9	5.7	2.1	1.8	2.3	3.1	-1.7	-6.6	-6.4	-0.04	-6.5	3.5	-5.1	0.38	-2.4	5.3	-1.6	-3.1	-6.9	4	-3.4	11	-9.4	8	-5.5	10	-4.1	-2.7	2.6	6.7	-1.3	3.8	-4.8	14	-4.5	3.3	-8.6	6	-4.3	-1.3	-6	6.2	1.1	3	5.6
-3.3	-12	-3.4	-11	4.8	0.58	1.2	-15	4.6	-8	4.5	-6.5	2.4	-7.4	5.5	3	6.1	4.6	6.3	-5.5	-0.35	8.3	0.77	-4.8	0.33	5.6	5.4	-1.2	0.82	-0.45	0.55	0.09	3.6	-0.39	-8.3	-4.1	-0.08	-4.4	0.52	0.76	-1.5	0.21	2.7	5.7	-7.2	0.86	2.1	5.1	-0.97	10
-1.2	-1.3	2	-8.4	4	1.2	-6.4	-1.7	-3.6	2	3.6	0.62	-0.31	4.9	2.8	6.8	-2.4	-3.3	3.7	1.3	1.2	9.9	1.1	-3.5	11	0.23	9.2	-4.4	5.3	-3.3	7.2	-3.6	4	3.1	0.55	-5.4	5.2	-5	3.6	-1.6	2.4	-2.5	-1.6	-1.7	0.01	4.2	-3.8	6.3	-5.9	5.7
4.9	-2.1	1.6	-3.2	4.2	-0.73	0.65	-4.8	1.5	-0.55	3.5	2.2	-3.3	5.5	-2.7	-3.8	5	-1.6	-1.1	-5.2	4.1	-5.7	2.4	-2.7	5.4	0.71	-3.5	-3.1	-2.7	3.1	1.9	0.8	6.7	-0.12	0.17	1.6	0.36	-5.8	5.2	-4.1	3.1	-1.5	5.3	2.4	11	-5	4.7	3.1	2.9	0.13
-4.9	-4.4	-0.12	10	-1.6	-2.6	4.5	-7.2	1.9	2.7	3.2	6.9	3.5	5.2	-2.5	-9.5	1.6	-3.1	-4	-3	11	-5.3	0.35	-0.59	8	10	6.4	6.6	9.5	7.3	9.9	4.8	10	-0.13	5.2	5.4	6.4	8.8	13	-0.09	5.2	2.9	9.5	2.4	3	7.6	-2.1	-0.29	1	-5.1
-0.41	-3.4	-1.2	2.6	5.1	-7.1	10	0.48	1	4.4	-3.3	2.4	0.1	2.9	1.8	3.2	6.5	11	-4.7	-1.9	4.9	3.9	2.2	-3.7	-1.9	8.1	-4.4	6.2	-2.7	4.7	-6.8	-3.3	2.9	5.8	-3.5	3.9	0.17	8.9	-1.9	4.4	-0.5	1.9	0.96	10	-8.7	11	-8.5	2.2	-1.8	4.8
12	8.2	17	6	5.4	3.6	1.4	3.6	-3.6	12	1.5	3.7	0.01	-0.01	-1.2	4.2	4.2	-1	-1.4	0.62	3.8	0.88	1.1	5	-1.7	3.9	-3.7	6.5	-0.3	0.41	5.3	1.2	-2.3	-2.5	-0.49	-2.1	-1.5	2.2	2	2.6	0.28	0.48	-8.8	2.7	-13	0.96	-2.5	7	-7.1	6.7
3.8	0.36	7.7	-5.8	4.2	1.9	2.8	13	-5.5	7.5	-2.3	-2.2	-0.28	7.9	-4.6	4.9	-0.9	3.8	4.5	6.7	-2.1	1.6	1.3	6.1	4.6	6.4	3.1	0.93	0.65	-3.8	0.93	2	-5.2	3.8	-2.2	-0.93	1.4	1.8	2	-1.2	0.97	-1.7	-2.4	7.5	-5.4	7.2	0.31	-5.9	0.55	0.46
11	-2.6	6.9	-2.1	2.6	-3.4	5.7	3.3	1.2	-3.5	3.8	-5.8	2.4	4.2	5.6	-0.78	5.5	4	6.9	3.7	9	-1.5	-1.7	6.5	3.4	2	11	0.18	2.7	-0.4	7.5	-0.12	2.2	-0.79	8.4	4.1	11	-2	11	5.5	9.4	-1.9	2.6	-6.2	0.99	9.6	3.5	-4.8	-1.9	-10
3.8	-3.8	4.1	-0.58	1.7	-0.97	13	-4	8.6	-2.4	8.9	5	1.9	-11	6.2	-11	9.9	-4	5.6	-6.6	9.8	-5.5	1.7	-5.9	7.5	2.7	6.5	-3.8	4.4	-4.8	6.7	0.02	6.8	-0.29	4.8	-0.13	6.8	3.8	10	5.4	8.6	-2.5	6.2	-0.58	4	-4.3	1.2	2.9	0.64	-5.1
6	9.1	4.6	9.6	1.8	10	4.1	3.5	5.4	-0.98	11	4.2	-4.5	-4	2.2	0.42	-5.4	-1.1	5.4	-0.91	-1.8	4.2	-0.9	-1.7	4.6	5.3	-0.29	-1	-2.9	0.44	3.1	4.9	9.3	0.08	-3	-0.63	0.91	8.1	4.6	0.03	-0.93	3.6	7	2.2	13	2.1	-0.61	2.3	-0.71	6.9
6.2	4.3	3.3	-0.07	-0.25	4.9	0.82	9.4	-1.2	6.5	1.6	6.3	-4.9	9.8	3.6	3.7	-5.6	-8.7	3.4	3.8	-2.9	5.8	1.6	0.9	1.3	-5.3	-1.8	1.6	-4.7	-4.5	4.3	-2.2	7.1	-0.58	0.07	1.2	-0.37	-2.1	-0.13	-3.9	-5.6	1.4	5.7	-0.4	0.04	-3.4	4.3	-2.1	-1.4	5.4
1.7	3.2	1.1	-0.43	-2.1	1.3	4.8	-6.7	-5	-1.1	-1.2	4.1	1.2	2.9	4.4	-5	3.4	0.52	6	-3.8	0.41	0.2	3.5	1.1	3.5	-6.8	-3	-2.3	-7.3	-6	2.4	-3.5	6.1	-4.3	-1.4	3.9	-1.2	-8.2	-2.2	-6.9	0.51	-4.7	9.2	-9.5	-0.31	-7.8	-3.5	-6.5	0.17	-7.5
-0.23	-3.5	-1.6	2.2	-9.2	-0.28	3.2	-10	-0.63	-0.48	0.56	-3.9	6.4	-2.2	3.3	-7.6	-5.1	1.4	4.5	-1.5	13	-4.5	-6	-6.5	6.8	-8	3.9	-4.1	5.8	-4	7.4	-8.8	5	-14	3.2	-5.3	4.4	-8.1	6.2	-1.3	0.53	-7	14	-10	15	-11	-15	5	-17	1.4
-3.2	5.9	3	5.1	9.7	8.8	-2	4	0.18	4.4	5	0.48	-5.2	-0.73	-1	-6.7	-2.4	-8.4	-3.9	-6.9	4.1	-7.5	-4.5	-5.4	0.66	-3.8	0.24	0.09	5.5	-3.9	0.31	-4.9	-3.8	-7.8	-0.71	-6.2	-4	-2.4	9.6	-3.4	-3.4	-0.63	-1.8	-6.8	-0	-13	8	0.72	5.3	1.4
1	3.1	4.4	4.7	4.6	4.5	0.66	5	4	1.2	-0.71	7.2	11	-2.6	9.2	1.3	9.7	-0.77	9	0.59	-2.1	-6.2	4.6	-1.3	1.5	-1.4	-0.79	-2.5	0.9	-3.6	2.6	-9.4	-0.51	-2.8	0.96	-5.3	-2.5	-1.6	5.9	-3.5	-0.06	0.23	-7.8	-6	0.53	-6	7.1	-1.8	1.4	1
6.8	1.1	4.8	3.4	5.8	-11	4.2	-3.8	3.1	0.69	-2.3	0.99	1.5	4	1.5	-4.4	9.6	5.8	6.5	4.8	2.2	0.82	3.9	0.2	10	2.8	1.5	3.6	-3.4	0.17	11	6.6	5	0.42	-2.5	2.5	2.9	2.6	6.5	7.4	1.4	6.3	19	5.6	8	-3	3.1	-2.5	2.7	-6.6
13	-1.1	16	-6.3	11	-2.4	4.3	-2.2	9.1	2.7	6.8	-1.8	-1.6	2.3	0.66	-7.2	7.7	7.2	5.8	0.45	6.8	2.8	-3.3	5.1	3.2	-0.83	2.6	-1.2	5.2	-5.5	-3.7	-0.57	-2.2	0.82	8.4	-3.3	-0.78	4.9	2.8	9.7	2.5	-1	-4.8	-5.5	4.8	2.5	14	-9.8	9.7	-2.9
-18	-1.3	-17	-2.1	-8.1	5.2	-11	-1.2	2.2	4.8	-8.4	7.8	3.9	-3.2	5.8	6	13	2.3	6	0.84	10	-2.8	6.1	4.3	5.4	0.93	10	1.3	13	-7.8	-8.8	-0.45	-8.2	1.3	7.6	-9.9	12	0.16	-4.2	2.2	11	-2	-9.5	4.2	-0.83	2.7	35	-8.3	28	-12
-19	7.1	-26	2.5	-3.1	-7.8	3.3	-3.5	-26	-4.4	-25	-7.3	-1.1	-6.1	2.5	1.1	3.5	-1.5	7.8	-1.9	3.1	0.04	-1.7	-1.4	-3.8	7	7.6	-0.11	6.7	2.8	-3	4.2	4.7	-0.4	3.9	0.44	10	4.6	-7	1.6	12	5.9	6.1	-2.4	3.8	4.4	-35	-3.9	-28	-6
6.6	-2.5	6.8	-4.9	2.5	4.3	0.03	-2.8	7.5	-4.6	3.7	-11	-8.3	-3	4.9	1.1	5.8	4.5	-2.5	0.04	-0.35	6.3	0.84	3.6	1.3	0.43	3.1	11	-0.09	0.39	1.9	7.4	2.9	-6	-4.5	5.6	7.5	7	2.9	6.4	1.5	8	6.3	-1.3	6.2	3.8	0.17	-8.4	3.4	0.52
2.6	1.4	-5.9	-2.9	2.4	10	-0.4	1.6	9.7	3.8	1.5	-1.3	10	-7.5	3.6	1.4	-2.7	1.6	0.02	2.9	-1.4	2.5	3.2	-4.5	-0.36	0.23	4.7	5.2	6.9	4.4	2.5	1.9	-4	-7.2	1.8	0.98	6.4	-0.24	4.5	5.6	7.1	-5.2	5.8	-8.5	1.6	-5.6	0.9	-1.1	-2.6	-4.3
-2.5	1.5	-5	-10	4.9	0	2.5	-2.4	3.5	4.6	1.2	-1.3	11	3.5	3.1	11	-4.4	7.1	7.3	2.3	-3	7.6	4.2	-3	-1.4	10	5.5	8.3	0.09	6.6	2.8	7.2	-1.4	7.4	8.2	-0.34	3.5	8.5	1.8	9	1.6	2.4	-2.5	1.5	2	9.1	-2	8.6	-4.7	11
-0.68	-3.2	-3.4	-7.8	-4	-4.7	3.4	5.9	0.43	0.75	-1.4	-6	6.8	3.3	6.3	4.4	-12	-0.88	3.6	1	-6.8	2.2	9.5	-2.4	2.9	8.4	2.5	4.3	-2.5	0.84	-0.56	12	-7.8	8	4.4	1.4	4.2	2.6	-10	4	5.4	3.8	-4.1	-2.1	0.33	-4.9	-2.8	4.9	-5.3	7.9
0.34	-2	0.54	-3.2	6	-2.9	6	0.48	2.9	4.4	-0.45	2	6.1	-9.5	6.6	-0.92	0.59	-9.5	5.5	1.1	-3.4	0.6	9.1	0.17	4.4	-4.5	0.2	-1.7	0.56	0.54	-1.6	-0.5	1.9	-5.2	-0.12	4.5	-0.24	-0.32	-9.5	1.9	1.7	-1.4	2.1	-7.6	1.1	-11	-0.8	2	-5.5	5.6
4.5	7	4.8	4	5.5	1.7	3	2.3	3.3	3.3	1.4	2.5	3.1	0.47	5.7	-3	6.2	3.7	3.4	-3.8	2.2	-5.3	0.83	-2.2	2.2	-5.7	-0.21	-3.6	6.1	-7	-0.46	-3.8	-0.09	0.11	5.6	-5.3	0.64	-2.9	-1.5	-5.3	4	-5.9	-1.8	1.8	5	-1.2	1.5	5.2	3.9	3.5
0.77	-4.5	0.99	-6.9	-4.7	-7.8	-2.6	-5.2	1.6	-15	-1.8	-6.3	-6.4	3.6	-3	0.64	-11	2.9	-5	-5	-4.2	-4.1	-3.8	-4.9	-4.3	-6.7	0.74	-6.3	0.95	-7	-3	-5.4	-3.8	-0.99	-3.5	-1.1	-3.6	-10	-2.7	-5.8	1	-2.9	-7.2	-3.7	-2.9	-0.9	3.4	-1.7	0.04	1.1
-0.77	-10	2.5	-3.7	2.6	-3.2	1.6	-5.4	5.8	-4.5	-1.7	-5.5	-4.7	-10	-3.5	-9	-5.7	-12	-1.4	-13	0.78	-7.5	-2.6	-14	0.19	-8.9	-2.1	1.1	-3.5	1.7	-4.3	-4.4	-1.2	2	1.8	3.7	-2.4	-3.3	-3	-5.6	-3.9	-6	0.83	1.8	2.4	-3.1	8.4	-4.3	5.2	-2.5
-3.7	-0.51	-4.1	0.53	2.6	0.29	-8.1	5.8	-3.5	9	-1.1	6.4	2.1	-4.5	-1.4	-3.2	-6.2	-3.2	0.58	-0.97	-2.3	-1.1	0.2	-0.1	3.8	-3.7	-0.49	-0.97	-5.8	1.1	11	-3.6	7.3	4.1	0.15	-3.6	3.9	-4.6	4	-4.8	1.8	-3.7	11	6.3	2.6	-4.7	2.8	4	9.5	0.81
2.4	3.8	4.9	7.1	5.1	-0.05	-2.7	2.6	-5.5	8.6	-3.7	8.5	9.4	-2.5	3.5	-2	3.7	3.4	3.6	-0.34	-2.1	-6.8	8.7	-3.8	-6.8	-3.3	-3	1.5	-3.9	-4	2.6	-4	-1.1	-7.6	-0.83	-8.7	-0.52	-3.3	-3.3	-5.7	-2.3	0.64	-5.9	-5.8	-1.8	-1.8	-4.1	5.5	-5.2	2.8
1.1	1.4	-0.49	11	1.6	-4	4.5	3.6	-1.3	7.6	-2.7	4.1	12	8.2	-1.4	-7	3.4	3.6	3	0.46	-1.4	-2.2	7.5	-5.6	-5.6	-5.5	2.2	1.6	1.5	0.98	-7.1	6.2	-9.5	2.5	4.1	1.7	1.2	-4.3	-6.5	8.5	2.9	-2.3	-10	-0.34	-7.6	-11	-2.6	8.3	0.7	12
2.8	-5.9	-0.23	-0.46	-1.8	5.1	3.1	1.7	2.9	-0.63	3.6	-5.9	3.4	6.8	4.5	-2.1	-0.34	5.7	-0.63	-4	2.6	-0.67	0.47	-10	1.7	-5.9	-3.8	-1.3	1.5	1.5	-8.4	-0.68	6.3	-0.05	5.3	0.45	9.7	-1.5	-4.5	4.3	3	0.03	3.8	-2.4	1	0.85	8.4	15	14	12
-6.4	7.9	-6.3	5.8	-4.4	4	-6.2	3.2	5	13	0.2	8.1	0.01	-2.1	0.25	5.9	-0.21	6.5	-0.17	1.9	-2.1	2.3	2	0.03	-0.04	4.5	-5.7	2.9	-5.2	0.67	-0.32	4.9	6.1	-0.94	-0.43	2.1	-4.4	-0.44	-4.9	3.6	-3.1	4.2	3.1	5	3.8	4.3	-2.8	16	-5.5	11
-11	1.5	-10	0.5	-7.3	-6.6	-8.3	-11	-6.4	-1.3	-2	0.15	-4.1	-1.8	-0.09	4.5	-8.9	8.9	-2.4	2.1	-4.4	0.28	-2.9	4	0.61	4.4	-2.5	9.2	-0.33	4.9	2.9	6.1	5.5	0.52	-8.8	-0.42	-6.3	7.3	2.5	4.9	-4.3	7	7.4	8.2	3.3	5	-2.9	-11	0.05	-7.2
-9.7	-11	-2.3	-5	-7.5	-0.91	-1.6	-5.1	-4.8	-6.8	-3.4	-5.5	-3.4	1.4	-9.9	0.01	-6.5	2.6	-5.8	4.3	4.2	-2.7	-2.5	-0.47	-1.1	8	2.3	11	4.9	9.5	-1.1	8.6	3.2	0.73	-2.3	1.3	1.5	9.7	-5.6	6.4	-5	11	1.3	2.1	1.5	1.5	3.4	-14	4.2	-7.4
5.4	-8.6	8.6	-11	9.4	-8.6	7	-2.4	9.4	-6.5	11	-7.2	0.27	-6.8	2.2	-6.6	8	1.2	1.1	0.07	12	-6.7	2.9	-3.2	8.4	2.6	12	11	8.2	8.2	7.3	4.5	5.2	-3	2.5	4	10	7.2	6.3	5.8	4.6	8.3	5.1	0.21	6.6	-1.1	7.5	-16	-0.04	-8.9
5.5	-0.08	6.1	-9.4	11	-7.8	3.2	-4.8	13	-4.6	9.8	2.9	7.8	1.2	3.3	3.1	9.4	-1.2	1.7	0.8	4.1	-5.4	11	-0.83	4.2	-1.8	8.2	8.7	4	0.56	3.1	-1.1	-3	-10	6.1	1.1	7.8	2.9	5.7	-2.5	7.1	7.6	3.2	-7.3	7.3	1.9	3.9	-1.3	-0.17	-4.3
13	-9.1	8.9	-8.7	8.7	-3.5	6.5	-12	14	-10	9.3	-5.3	2.5	1.2	-0.55	3.4	-2.7	-3.3	-2	0.81	-5	2.2	5.4	1	1.3	-4.2	1	5.6	2.3	1.4	-0.34	-2.4	0.41	-1.2	3.7	1.6	1.9	5.2	3	-2.1	3.8	1.5	3	-5.2	2.1	1.1	-2.7	3.8	5.6	0.79
0.97	-19	-5.5	-9.1	-4.2	-7.2	-6.5	-21	3.7	-24	2.9	-9.8	-2.5	-6	6.3	-6.2	1.9	-4.9	4.7	-10	-4.5	-7.2	9.3	-2.5	1.8	-5.1	-2.4	-1.9	-1.8	1.5	-0.13	-1.5	-7.7	-6.7	1.2	1.6	-0.69	1.8	-1.3	7.7	-1.4	-1.8	-4.2	-11	10	1.1	1.3	8.1	5.5	0.23
-7.6	-4.8	-7.9	-1.6	-4.9	-5.1	-8.2	2.2	-6.5	-6.5	-8.4	4.1	-8.8	-4	-3.4	-5.4	2.2	-8.5	-2.3	-8.3	-6.5	2.4	1.1	-11	-2.8	-2.1	-2	3.4	-1.8	4.3	0.97	0.98	-5.7	3.7	-0.05	1.7	-3.1	-0.4	-7.3	-3.3	-4.5	4.2	-1.3	0.59	-4	2.9	-1.9	-5.4	-1.3	-3
-8.8	-4.3	-5.1	-0.2	-5.2	-3.5	-5.8	0.05	-4.6	4.1	-9.2	0.01	-3.6	4.6	-10	2.9	4.8	2.1	-2.1	9.1	3.4	1.2	-4.1	3.8	-3.9	3.5	4.6	10	2.5	8.7	2.9	4.4	-4.1	3.6	0.89	3.5	-0.08	3.9	2.4	2.3	2.3	3.3	-8	-1	-11	5.2	-8.7	0.34	-9.6	-0.66
-10	0.47	-7.9	4	-7.2	-6.9	-8	-3	2.1	9.8	-6.5	0.54	6	0.69	0.03	7.4	-2.6	7.8	3	5.7	1.2	0.56	-0.24	6.9	-1.5	8.7	-7.9	-0.02	-5.4	1.2	-8.8	-1.9	-7.8	3.5	-1.3	3.3	-6.9	-5.3	-3.7	0.09	-3.2	-1.3	-4.1	4.3	-7	7.2	-5.8	10	-5.6	-0.71
-6.9	0.67	-2.2	-0.81	0.71	-5.9	-6.3	-5.9	-2	-3.8	-3.2	-2.2	-0.07	0.11	5.1	2.4	-5.1	-13	4.3	-2.7	-1.5	-2.4	8.4	4.2	3.8	-0.59	8.9	0.04	-1.6	-1.5	14	-5.8	11	3.5	1.9	-3.1	4.9	-1.1	7.5	-2.3	1.3	-3	11	5.8	5	1.1	1.7	-8	-0.54	-12
1.6	-11	-1.6	-6.4	2.1	-0.43	-0.72	-5.7	6.1	-9.2	6.1	-3.1	9.1	0.8	0.9	-0.88	7.5	-13	2.7	-3.8	2.2	2	7.5	2.5	3.5	-3.7	2.7	-4.3	2.3	-3.1	-0.55	-6.1	7.7	-7.7	1.1	-2.8	6.8	-2.2	4.2	-0.24	4.4	1.6	9.2	-3.9	7	-6	9.1	-4.3	9.2	-13
2.5	-16	1.4	-13	-1.7	-14	1.3	-9	1.8	-5.7	2.1	-0.72	2.6	0.11	1.4	-1.6	16	-8.2	2	-8.9	7.2	-6.6	6.9	-2.9	13	-7.8	6.8	-3.7	9.9	2.3	9.8	-11	7.9	-17	11	2.2	11	-6.2	13	-2.8	7.9	2.5	13	-5	5.8	-4.3	-8.2	-16	-14	-17
9.1	-0.92	6.3	-2.4	1.2	-3.7	13	-2.5	5.6	3.8	11	5	9.9	-3.7	1.6	-4.8	4.3	-8.6	11	-4	4	-5	11	2.1	12	-0.54	11	-1.4	10	-1.9	9.1	-6.4	13	6.1	13	2.2	15	3.3	10	-3	16	5	11	4.2	5.1	1.7	-1.7	-15	4.5	-19
3.1	3.2	5.5	-1.9	16	-11	5.7	6	7.6	9.9	11	-2.5	-0.87	-6.5	3.4	-6.6	4.3	-11	-1.4	-5.8	5.8	-5.6	4.3	0.23	9.7	3.3	4.7	-1.8	5.3	-5	7.5	2.3	15	9	7.1	-4.8	13	2.2	5.7	-7.1	5.1	0.72	12	12	6.2	8.2	7.2	-9.7	12	-16
2.2	-6.9	2.8	-9.2	8.7	-13	8.2	-1.9	4.2	8.3	7.5	-12	-2.9	-1	3.6	3.2	-0.04	-16	-3.5	2	2.9	8.9	-2.3	-2.7	7.2	-2	5	-3.6	3.1	-3.6	4.4	3.5	9.3	9.6	6.7	-1.2	11	-3.9	1.4	1.9	7.2	-4	0.85	5	1.7	2.8	-1.2	-10	1.1	-15
5.4	22	7.1	16	9.6	7.5	1.6	3	0.56	13	-2.3	5.3	7.7	8.6	4.4	9.7	0.02	-4.9	4.4	4.9	-4.3	9.3	1.4	6.5	6.3	7.7	0.58	2	3.2	0.14	5	5.7	-0.76	11	1.4	6.8	-2	1.6	7.4	6	6.3	-1.1	-4.8	2.8	-4.9	16	-0.68	14	-4.3	21
-1.2	10	0	5.8	1.2	13	6.4	4.3	1.1	6	5.4	-0.66	-2.8	4.6	0.12	13	2.6	9.5	0.86	9.3	5.5	2.1	0.87	7.4	9.7	9.2	6.8	-4.3	3.1	-3.3	4.5	11	4	9.3	7.5	2.8	4	0.26	9.3	-1.2	8.9	0.37	3.5	14	-0.58	14	7.8	-1.1	5.5	7.1
0.77	7.5	8.7	7.6	5.5	3.7	-0.48	6.2	2.2	-2.3	-0.79	2.7	-0.42	-8	-0.37	3.5	3.4	-7.6	4.2	-1.5	4.9	-4.7	-2	-2.6	1.4	-9.8	5.4	-9.1	5.1	-5.6	-1.9	2.1	-1.4	-0.01	3.6	-5.3	3	-6	2.5	-3.5	5.1	-6.6	0.68	-3	4.9	-3.6	-7.1	1.8	-7.2	3.7
0.26	-2.9	5.5	4	5.7	-1.3	5.6	5.6	9.2	-0.92	10	4.8	7.9	3.3	5.1	9.5	5.2	-0.61	9.5	0.87	4.5	7	1.4	-5.5	-1.1	-1.6	3.8	1.9	3.2	2.9	0.37	6.7	2.7	19	2.4	0.58	2.3	-2	2.3	13	0.64	-3.1	7	5.2	5	-0.82	6.7	8	11	7
5.7	-0.84	6.5	-4.7	2.4	1.2	0.72	-0.91	6.7	-0.15	-0.85	-0.64	7.8	-3.3	6.9	-0.11	10	-9.6	6	-3.4	-2.7	0.81	7.4	0.37	5.7	5.2	1	-5.7	-1.4	-3.9	0.13	-3.5	10	0.31	2.4	-2.4	4.3	-1.6	5.3	-1.1	1.6	-5	8.1	0.03	8.2	-3.8	-2.5	10	-6.3	2.4
3.8	2	-0.04	-3.3	10	-1.6	8.4	-5	0.98	0.61	2.5	-7.6	10	6.5	6.3	-15	-0	-11	5.4	-0.48	-3.9	-5.6	3.7	4.5	10	-4.5	0.92	-6.6	-2.2	-4.8	3.9	-5.9	7	-1.6	-0.51	-12	2.4	-6.6	5.3	-5.3	4.5	-6.3	13	-4.5	9.6	-2.6	-7	0.37	-1.5	9.3
4.8	-3.8	0.66	-8	3.5	-2.8	3.3	4.6	4.3	3.3	-1.8	-6.3	1.1	11	-0.69	-3.3	-1.7	2.1	-1.8	-0.56	-3.7	5.6	3.9	1.8	11	1.2	4.4	0.91	7.4	1.7	5.1	3.8	-0.62	-0.34	0.87	-1.7	2.1	3	4.2	-0.45	5.5	-1.6	6.9	4	1.1	-3.9	4.5	3.9	9	5.1
-0.3	3.9	-0.88	0.57	-2.6	7.8	-1.7	8.4	4.2	8	2.9	8.3	0.84	12	-4.1	0.67	-10	5.2	0.3	6	3.5	-2.6	-2.8	-2.5	8.4	-2.2	3.3	-0.83	2.9	-0.9	-1.4	-6.8	1.1	0.4	-4.5	0.9	8.1	-6.4	5.1	0.62	3.9	-3.8	2.8	0.63	-2	-0.37	4.7	-5.4	4.4	-6.1
4.7	2.2	1.6	1.7	2.9	8.3	3.5	1.7	15	8	4.2	9.7	1.3	11	4	1.9	2.1	2.6	3.5	1.8	-0.8	1.6	1.5	5.8	-7.7	-1.2	0.39	3.2	0.38	0.62	-13	7.4	-9.6	11	2.8	3.6	-9.2	4.7	-3.8	3.9	-2.3	3.6	-12	8.1	-12	11	-5.3	8.6	-5.1	9.9
0.21	5.6	-4.4	-2.2	-9.5	-2.7	-4.5	5.5	6	6.3	4	5.5	-11	6.1	-0.39	-2.6	4.2	9.6	1.5	4	-2.9	2	-1.9	5.2	-7.9	0.03	-2.9	0.61	4.6	7.8	-15	9.7	-11	-0.37	6.2	5.5	-8.4	4.1	-12	1.5	-2	0.06	-9.2	-5.3	6.1	5.1	8.7	3.3	9.3	1.9
-5.2	-1	-6	-0.4	-4.7	-1.1	-2.2	6	-1.8	-1.1	1	4.7	-8	1.5	-8.1	-0.03	0.77	-12	-13	2	-4.1	0.77	-10	5.4	-4.9	1.4	-0.76	1.9	-0.42	6.7	-2.7	9.3	-10	-5.7	-2.7	1.3	-1.4	-0.9	-5.8	0.46	-4.6	3.5	-4.1	-4.3	-4.6	-1.6	4.9	5.3	2.6	0.97
-6.8	-7.5	-2.5	2	-3.1	-1.4	-10	0.39	-8.9	-5.7	-7.8	0.55	1.7	4.4	-12	-1.1	-7.4	-4.8	-5.2	5.6	-3.6	0.68	-7.2	1.6	-12	4.3	-0.3	-0.21	-0.59	-4.2	-7	0.71	-11	-1.4	-1.8	-4.2	-0.61	-3	-3.9	0.42	-4.4	0.16	-11	0.4	-11	-3.9	-10	5.6	-14	6.4
-7.9	1	-9.9	4.2	-9.2	-0.66	-14	-0.6	-0.36	1.8	-8.5	6.5	4.9	2.6	-1.4	-1.1	-0.52	5.9	4	1.3	-0.61	2.4	-1.9	2.1	-3.5	7.5	-0.3	7.3	-11	1.5	-2.7	6.5	-0.5	11	-3.6	1.5	3.4	6.1	-7.7	8.8	-2.3	7.7	-8.5	14	-9.2	3.9	-2.2	16	-12	10
-4.5	8.2	-14	13	-13	12	-6.6	5	2.3	7.7	-8.4	5.3	6.2	2.3	6	-2.9	5.5	-1.3	9.2	1.8	-1.1	-0.72	2.1	4.1	2.9	-3.1	-5.1	4.2	-3.4	2.8	-5.1	-0.43	-0.88	-2.8	-3.5	0.4	0.65	3.5	-6.2	-2	1.9	-0.24	-4.8	-1.1	-0.74	-4.9	-1.1	6.8	-5.7	0.7
-0.29	1.5	0.91	-0.83	4.6	1.8	-3.5	6.1	2.7	4	1.3	0.32	-2.3	0.65	3.4	4.2	-5.1	-1.9	0.03	0.65	-3.8	-2.9	-0.38	4.8	7	-1.6	-4.5	-0.36	-1.9	0.91	3.9	-4.7	1.1	-3	-3	2.9	-0.16	0.94	4.1	-7.3	-0.12	2.1	1.6	-1.3	-3	-0.08	-1.1	-1.4	3.7	-4.3
-0.15	-2.3	0.76	-0.74	1.6	-1.8	-5.3	-0.1	4.7	-0.87	-0.81	1.1	-4.4	3.9	-1.5	5.2	-10	-4.8	-0.06	3.5	1.6	-2.4	-0.05	4.2	8.1	-1.5	-1.4	4.3	-3.9	-1.3	1.3	-1.1	-0.19	2.7	-1.3	4.7	-0.11	-5.2	0.32	-3.8	4.7	3.3	-0.68	2.2	8.2	2.4	1.2	5.2	6.7	-3.8
7.2	2.3	11	0.29	1.3	2.1	2	-3.7	9.8	-2.1	6.8	3.2	-12	6.9	3.4	-0.48	-1.3	7.2	2	0.19	3.1	6.5	-1.2	5.7	-0.57	2.5	-1.9	2.4	3.6	1.6	-2.1	2.1	-2	7.6	-3.1	3.6	-2	7.9	-0.5	5.8	1.2	3.8	0.86	7.6	3.2	0.96	9.1	5.9	12	0.06
3.4	-6.1	3.1	-3.6	-3.5	1.1	-2	-4.6	2.5	-3.8	-0.84	-6.4	-9.4	-14	-4	-4.3	-2.7	4.3	-0.26	-0.05	-1.1	1.7	-5.6	0.27	-2.4	2.7	3.2	4.5	2.9	4.1	5.5	5.3	-1.6	-7.9	5.5	-0.04	3.3	4.3	3	12	8.2	3.4	6.5	-7.3	2.8	-8.6	-1.4	1	2.2	-9.6
1.1	1	2.1	3	5.1	7.6	-3.1	9.1	-0.98	12	5.7	2	5	-15	-1.6	0.43	0.2	4.8	-4.3	-0.9	-1.8	-1.3	2.4	-3.5	-4.2	0.79	-0.13	4.7	2.6	6.2	0.76	0.41	-0.56	-7.5	2.7	1.8	-4.6	-0.89	3.1	5.4	-2.1	5.9	-0.45	-3	4	-3.2	3.9	1.1	5.7	-2.3
-3.4	3.8	-4.6	6.5	-2.7	3.3	-0.16	9.1	-4	12	-2.8	7.5	1	3.8	2.6	-1.9	-5.8	-0.2	-2.6	0.39	-7.7	-1.7	-0.42	-0.66	-3.6	0.87	-3.7	1.6	-3.9	3.4	-6.1	-4.9	-3.3	1.1	-4.8	5.5	-7.7	-1.3	-5.4	-3.9	-13	5.3	2.7	-2.2	-0.9	6.7	5.1	4.9	4	4
-12	2.7	-3.7	-0.04	-6.5	3.4	-6.6	3.4	-6.5	3.8	-11	0.52	-14	5.7	-13	-2.8	-5.2	-5.2	-7	-0.34	-14	-3.5	-5	3.1	-11	2.7	-9.8	-7.2	-6.6	-0.87	-20	-1.3	-9.8	-2	-8.3	2.6	-7.4	-4.9	-13	-2.9	-11	2.6	-10	1.7	-6.1	-0.46	2.7	8.8	-0.16	3.1
-13	3.8	-7.4	1.6	-6.1	-1.4	-4.1	7.1	-1.6	9.2	-9.2	-8.1	-3.4	-8.4	-4	-5.1	0.51	-4.6	-3	-4	-2.5	-2.6	-9	-7.9	-8.2	-1.5	-6.4	-4.5	-9.2	2.4	-12	-6.7	-7.3	2.9	-4	4.2	-6.5	2.4	-6.7	-0.75	-5.8	1.8	-9.2	4.3	-7.4	-9.5	-0.8	4	2.6	3
2.3	12	1.4	15	3.5	1.4	-1.9	-0.69	3.4	12	-2	8.8	5.1	-13	-1.6	-2.8	3.6	14	-7	-2.5	-2.8	4	-5.3	-7.9	-6	3.8	-1.5	3.8	-3.2	5.3	-5.9	-1.1	-11	-0.28	-3.9	3.7	-3.2	2.5	-6.5	6	-0.79	1.2	-8.6	-1.8	-16	-0.74	-3	18	-4.2	16
5.7	5.2	1.5	6.7	5.4	12	5.4	13	3.6	3.1	-0.19	7.2	0.12	-3.5	-6.1	-0.98	1.3	-5.3	-7.8	-3.4	-11	5	1.2	1.4	-0.12	7.6	-4.7	7.6	-8.9	6.9	-8.5	7	-12	2.7	-2.6	-3.5	-3.7	7.1	-11	8.8	-2.5	-2	-6.3	5.8	-4.9	14	-0.62	3.6	-1.8	7.5
4.5	-0.78	0.72	-4.5	-3.8	7.5	1.9	2.6	5.3	-3.4	3.2	4.2	-7.5	0.79	1.6	-0.74	-15	-5.2	-0.91	1.6	1.4	-2.7	-8.2	0.54	-3.9	4.3	-7.3	-2.5	-8.2	-3.8	-3.8	-2.9	-5.7	2.1	-1.1	-6.3	-4.7	2.1	-5.2	-7.2	-7.4	-1.2	-6.7	-1.4	-4.8	-0.03	-1.3	-5.6	0.61	-7.9
2.4	-4	2.6	-5.1	2.2	-5.4	6.1	0.84	6	-7.3	-0.31	-5.5	-0.7	-7.9	3.4	-0.77	0.84	-7.4	-0.92	-6	6.5	-10	-2	-6.4	-1.1	-2.1	-1.7	-4.7	-1.7	-1.7	1.1	-2.6	-2.2	-6.7	1.9	-4	-1.8	-0.38	-2.1	-11	-2.6	-9.2	-12	-4.8	4.1	-4.6	6.2	-13	14	-17
8.5	-9.3	12	-6.6	9.4	-7.3	4.4	-4.8	3.1	-7.5	1.9	-12	-1.7	-5.1	-3.9	-3.1	4.3	-5.3	-3.1	-6.3	-0.11	-4.8	-2.6	-5.8	0.01	-9.8	-6.5	-0.86	-3.9	-2.8	0.5	-5.8	2.8	-7.4	2.2	-0.61	1.7	-7	-3.5	-2.8	4.6	-5.3	-2.8	-9.6	7.1	-9.5	8.5	-12	11	-14
19	6.1	9.5	6.3	0.74	-0.61	16	3	8.5	1.9	15	4.5	-7.3	2	2.1	-3.6	-4.6	3.9	-3.5	-6.8	-4.2	-1.4	1.4	1.8	0.86	-0.45	0.91	8.2	-1.9	3.8	-0.16	9.7	-0.08	2.7	0.88	2.6	-0.87	2.7	-0.15	6.3	2.7	-1.7	2.3	2.1	0.97	0.01	6.6	1.7	6.6	-0.69
9.2	7.2	6	4.9	2.5	3.5	8.4	7.3	8.6	4.7	11	1.5	-1.7	2.7	-2.6	3.5	-9.3	3	1.1	0.13	-2	2.7	-2.2	3.2	-1.9	7.5	-2.1	-5.8	1.9	2	-4.3	-0.09	0.83	12	-5.5	4.7	-4	2.6	-0.8	-0.77	0.33	-1.2	-6.3	4.7	0.49	7.1	-0.56	-1.9	2.2	-2.7
2.1	7.2	-0.8	3	0.99	8	4.4	3.6	3.2	1	7.2	1.8	11	7.8	2	5.8	5.3	5.5	5.7	4.2	1.3	7.6	5	0.05	-2.3	6.8	-0.9	3.6	-2.3	3.7	1.3	3.6	1.3	5	-1.4	5.8	-0.98	7.2	2.8	5.7	0.13	4.8	-1.9	9.8	-2	-3.5	6	5.5	12	-3.7
-4.5	2	-0.72	4.8	2.6	7.1	-4.1	8.4	-4.9	4.8	-6.6	-2.5	-1.9	-0.41	-4.3	6.8	-5.5	0.54	-5.1	6.7	-7.9	7.8	0.6	1.1	-3	9.9	-1.4	6.4	-3.4	4.6	-0.06	13	-13	4.9	-1.7	5.2	-2.9	-0.37	-5.4	6.6	-5.1	0.1	-8	9.6	-4.8	0.55	-2.1	-5	0.07	-2
11	-3.1	0.54	-6	-2.5	3.8	-0.52	8.6	-1.9	-4.7	-3.4	-0.47	-7.9	-9.4	-11	0.42	-11	3.8	-6.6	0.47	-5.8	1.7	-5.2	1.1	-3.9	3.9	2.2	5	3	8.9	-5.2	6.9	-7.8	4.1	0.37	4.1	-2.5	0.33	-5.6	8.1	1.1	4.7	-6.5	3	-7.3	0.63	-3.3	-8.5	-0.56	-4.8
-0.58	7.3	-2.6	-2.8	1.3	4.7	-2.8	5.5	-0.8	3.7	-5	6.6	-2.1	7.4	-11	4.7	-14	0.93	-6.1	5	-4.3	-4.1	-11	1.9	-12	2.9	-3.6	6	0.99	4.9	-11	3	-2.5	7.7	-4.5	0.84	-5.9	2.9	-2.4	1.7	-3	4	-11	3.5	-9.5	7	3	2.3	-5.8	2
-3	1.4	0.98	5.5	-6.7	5.9	-2.9	4.9	-1.2	-4.2	-1.9	2.7	6	-3.7	0.31	4.4	-2.5	-0.31	-2.5	3.8	2.3	-0.81	-4.7	5.2	-1.9	3.8	-2.9	5.7	2.6	2.8	-0.61	5.8	-2.5	-0.59	1.3	-0	-6.1	3.9	-4	0.38	-3	5.4	2.4	-2.4	-6.7	2.9	1.8	-3.5	-3.6	-7.3
-7.6	-5.9	-3.9	-8.3	-7	-16	-6.5	6.5	-0.53	3.3	-4.4	-16	6.4	-0.59	-2.6	1.6	-10	-13	-1.6	2.8	-4	3.4	6.7	-2	0.38	1.5	-5.9	-1.2	-2.2	0.39	0.24	-1.9	2.6	2.7	-3	-1.2	-3.9	2.2	-6.9	-0.32	-2.5	-1.7	4.1	-4.9	2.9	4.3	-0.23	-15	-1.4	-16
-12	-7.9	-15	2.5	-2.2	-9.2	-6.5	-9.9	-0.69	-0.97	-11	9.6	-1.9	-10	1.8	1	-3.9	-4.6	0.15	-3.2	1.7	-2.2	3	-1.3	4.7	-3.4	-1.9	1.5	1.2	-5.5	5.6	-4	1.2	1.6	1.8	-4.8	2.4	1.1	1.5	-4.2	1.1	5.6	5.8	-0.75	2.8	4.5	-0.07	9.5	0.11	2
-5.6	-11	-7.1	-13	-2.4	-8.7	1.5	-10	-1.1	-14	0.28	-6.9	-2	-6.7	2.7	-7	-7.6	2.3	2.3	-4.3	7.5	-2.4	-4.1	-3.4	-2.4	-7.8	9.2	-3.5	8.1	-3.5	7.9	-4.7	3.7	-3.6	7.8	-6.3	2.3	-9	6.8	2.4	1.3	-8.2	1.7	-5.1	-1.6	-2.7	-0.37	-4	1.8	-0.44
-0.09	-4.6	-1.1	-4	0.39	-2.5	-4.2	-12	-4.6	-12	0.19	-0.71	-0.72	3.3	4	-5.1	-2.7	-6.6	-2.4	1	-11	-6.4	-6.7	1.3	-4.1	-1	-2	-3.4	-2.5	-8.6	-0.61	-7.1	-2.7	-5.3	-2.3	-4.4	1.5	-3.6	2.4	-1.7	-0.78	-3.5	-7.2	-7.6	-1.5	-2	-8.8	-3.4	-13	-6.6
-5.9	-1.9	-7.1	-4.5	1.7	0.61	-7.1	-2.1	-4.8	0.45	0.32	0.39	-0.19	-0.01	-4.4	2.3	-0.78	-5.3	2.3	1.2	-5.5	2.1	2.2	-2	4.7	2	-6.1	2.1	-3.8	-2.6	-0.2	0.01	-1.1	2.9	-4	-2.1	5.2	5.5	-2	6.5	-1.8	2.2	3.9	-2.9	5.3	-0.98	-13	-2.8	-13	0.48
-9.3	2.2	-8.3	-1.4	-6	5.9	-8.1	-1.6	-6.3	3.3	-2.5	1.7	1.1	-3.5	-0.77	1.9	2.3	4.1	-5.2	-2.4	0.69	6	-4	-4.1	2.7	1.8	-0.32	2.5	3.4	-0.64	-0.03	0.91	4.2	1.5	-1	-0.1	0.99	2.1	0.47	2.7	-0.02	2.9	-4.2	0.36	11	4.8	-4.3	0.51	-1	7
-6.5	8.4	-8.6	4.4	0.17	3	-1.9	-1.1	-2.7	4.9	-8.9	2.4	6.3	-10	-2.6	-3.8	5.5	5.2	-3.3	-2.8	3.4	-2.9	-2.3	0.33	1.1	1.6	3.5	0.98	2.5	1.4	5.2	8.8	6.3	7.2	1.5	1.8	-1	4.8	6.5	7.8	-1.6	2.3	14	6.6	14	-3.3	-2.2	2.1	-6.2	9.1
5.1	5.8	1.5	4.3	-2	7.7	0.06	6.4	1.8	2.9	0.13	1.3	-3.3	4.6	0.1	2.8	12	6.1	-5.7	2.4	8.2	7.5	-1.5	-0.49	3.5	-0.8	-0.99	4.3	0.87	3.6	0.87	6.5	4	4.4	0.38	3.1	1.9	3.4	8.4	6.6	-2.9	2.3	13	8.6	15	9.7	3.5	-4.9	3.8	-0.45
9	-4.4	0.74	2.7	-1.6	5.2	-2	5.4	-0.74	-3.9	7.2	-1.7	-13	6.7	-0.27	-1.4	4.4	-1.5	-12	3.2	-0.96	3.5	-4.8	1.6	3.8	-5.1	-3	4.6	-3.6	4.1	-3.9	-1.9	2.3	-5.9	-4.2	-4.2	0.92	-11	2.2	0.65	-0.04	-4.5	1.6	-1.6	-0.12	2.1	1.2	-2.4	-0.65	-3.5
4.3	7.7	-7.6	-0.57	-2.5	-1.7	1.8	-2.5	-1.8	-4.7	1.6	2.5	-6.6	-2.9	-8.2	-1.1	-10	4	-3.9	-1.4	-10	5.8	-6.7	3.5	-2.4	-3.6	-9.7	2	-11	3	-6.1	-0.04	-5.5	2.2	-9	-1.5	-9	4	-10	-0.58	-3.7	-5.4	-6.1	-4.3	-3	-1.5	-1.5	-1.6	-0.12	-1.3
-8.8	5.9	-11	8.8	-7.7	0.47	-5.8	-1.3	-9.1	-8.8	-4.5	3.2	-6.3	0.1	-4.7	0.62	0.17	8.8	-5	-3.8	-6	3.6	-15	3.3	-0.78	1.8	-4.6	-7	-8.3	-0.46	-10	-0.53	-13	2.2	-6.8	1.1	-3.9	-7.1	-6.8	4	-6.2	-5	-13	-3	-8	0.56	-4.4	-11	-8.5	-8.1
9.3	0.45	6.5	2.9	-5.5	4	3.6	3.1	-1.6	-5.2	-6.5	7	-9.5	4.5	3.3	2	0.62	15	-3.3	4.7	-3.5	2.3	-10	0.97	-1.7	0.37	-8.2	-4.7	-2.8	-0.76	-8.7	-3	-10	-4.3	1.1	-2.2	-3.2	-2.5	-4.9	-0.76	-1.8	-4.3	-5.8	0.42	-2.1	-3.8	-9.7	1.2	-8.3	3.1
4.2	0.63	11	1.7	8	0.42	9.3	1.7	2.5	-7.3	5.5	5.4	7.1	-10	-5.3	-3.4	6.5	-2	6.3	-2.8	3.9	1.4	-0.72	5	-0.35	-4.8	4.5	-1.2	-0.49	-0.81	-4.4	-1.2	8.6	2.9	6.8	-9.2	8	1.6	-3.8	0.57	17	-4.7	2.8	-7.8	-1.6	-4.1	4.5	-1.5	5	-2.6
8.3	-2.9	9.5	2.2	0.48	1	2.4	-1.6	1.6	0.75	8.2	-3.6	0.39	-3.4	9.3	-6.2	-1.9	-16	1.9	-5.6	-9.6	-5.6	16	2.6	12	-9.4	8.4	-1.1	2	2.8	8.8	-1.9	9.6	-1.6	2.1	-4.9	10	-6	3.9	4.2	13	-9.3	13	-7.3	8.8	-7.6	-13	-4	-13	-3.9
13	0.61	11	6.4	6.8	-2.9	20	-4	12	4	7.5	0.46	-0.2	4	-5.5	-3.6	-2.8	5.9	0.46	0.27	4	-3.1	15	-3	-1	-0.9	-0.26	-3.2	-3.7	-2.4	3.1	-4.9	3.8	3.8	-4.4	5.5	-1.9	-3.9	0.4	-6.7	-2.1	-4.4	5.8	4.3	-13	1.3	4.3	4.1	5.3	2.4
-11	1	-5.5	1.5	-3.8	-10	-14	1.7	-11	8.4	-15	0.64	-11	-3.3	-15	-3.1	-2.9	5.1	-5.8	-5.4	-9.5	2.7	-6.2	-7.8	-8.2	1.5	8.4	-6.6	-2.1	-2.9	-6.8	-3	-10	-3.4	-14	2.4	-14	-5.7	-0.99	-2.2	2.7	-6.3	-8.2	3.3	-6.2	-3.8	2.4	-2.2	-7.8	-0.68
1.4	-6	-0.59	-9.8	-2.8	-14	1.9	-2.6	-1.8	4.7	-2	-9.9	-5.2	-13	-11	1	6.5	-6.3	5.9	-4	14	4.2	7.9	-4.1	-8.6	4	-1.1	1.3	3.7	1.6	0.37	5.4	2	-0.87	-0.29	-3.3	0.86	1.5	4.1	4.4	3.2	-1	-6	4.7	-14	-0.11	4.1	-11	1.8	-5.4
0.09	-4.4	4.9	1.7	2.7	7.7	-2	-2.5	1.6	-10	8.4	10	13	1.9	21	-5	15	-0.31	18	-2.9	19	-6.2	22	-2.4	8.1	-5.2	8.7	6.7	13	1.6	3.8	-0.74	8.2	-19	11	0.24	8.9	-0.37	7.3	-2.1	8.9	-0.03	10	-11	13	-2.9	19	3.8	14	-6.6
-3.7	8.2	1.2	3.2	4.1	5.7	2.6	5	-0.25	-3.6	0.48	9.3	5.8	9.8	2.2	-6.4	5	-0.43	0.16	-5	4.9	-8.7	1.4	2	-3.8	-1.3	-7.4	0.94	-9	0.49	-6.2	-3.7	-6.4	-5.5	0.57	2.6	-0.05	1.4	-7.3	-8.9	2.1	-2.9	5.1	-14	2.3	-9.6	22	5.5	14	7.8
10	4.1	7.8	-1.8	-0.07	-0.46	2	1.9	-1.2	1.4	6.3	5.7	-7.1	-3	0.32	-8.9	8.4	-10	4.9	-8.1	4.5	-10	0.41	-5.3	-2	-7.2	-2.2	-7	-4.1	-3.4	-1.3	-4.9	4	-2.8	0.45	-4.5	-2.5	-3.9	-4.2	-5.8	-3.1	-6.5	5	1.1	-1.3	-4.6	11	11	9.6	6.8
-7.6	7.5	-8.9	2.4	-22	-2.1	-17	-0.21	-12	6	-13	-5.7	-1.9	-0.57	1.3	-1.2	5.8	11	1.9	0.2	-0.96	-5.6	-1.4	2.6	-0.28	1.9	-1.4	6.8	1.1	5.8	-5.2	3.9	-8.3	9.5	-0.58	-0.32	-14	14	-7.4	5.8	-5.8	8.1	-7.2	13	-1.6	6.3	-3.2	17	-0.25	9.9
-11	19	-8.4	8.8	-7	8.8	-10	25	-13	24	-9.6	6.2	-10	-4.3	0.12	9.8	-3.6	18	-4.3	1.4	-12	8.2	-1.7	-2.8	1.9	15	0.18	11	-2.3	1.5	0.19	17	-2.2	19	-2.4	-1.4	-5.4	17	-9.7	9.9	3.9	14	-5.7	15	-9.1	2.1	5.9	4	7.6	11
-12	20	-9.4	19	-5.4	18	-4	13	-18	17	-15	11	2.8	-4.7	-7.8	12	-16	7.7	-6.6	1.6	-16	10	0.17	-1.6	-13	12	-2.7	8.6	-1.4	0.72	-2	16	-15	8.9	-5.4	3.9	-5	8	-6.3	5.6	1.6	6.9	-12	14	-18	2.6	-3.3	5.6	-3.8	7.8
-25	7.9	-19	7	-21	9.6	-14	6.6	-28	1.8	-15	9.5	-9.7	-0.83	-16	9.9	-20	-1.9	-15	6	-13	6	-12	6.6	-18	3.7	-6	7.4	-11	-0.45	-12	11	-8.8	6.9	-14	3.2	-15	-1.5	-16	1.7	-7.9	1.2	-8.7	2.6	-18	14	-16	-5	-9.5	-2.2
-21	6.5	-20	6.7	-25	1.1	-17	-1.3	-26	-7	-17	0.09	-2.1	3.2	-13	2.9	-9.6	4.6	-12	-3.9	-10	1.2	-9.1	-3.1	-13	-9.3	-14	-7.8	-12	-0.86	-16	-2	-1.3	-8.3	-18	-5.7	-11	-2.7	-13	-4.5	-14	-8.2	-5.6	-17	-6.6	-14	-19	1.3	-19	2.5
-9.6	3.5	-6	4.9	-6.5	2.4	-6.8	6.1	-11	2.4	-8.4	0	0.66	-6.5	-6.3	-3.5	-7.5	0.83	-1.1	-8.2	-3.1	-5.1	-2.3	-10	-12	-6	-5.5	-6.7	-9.9	1	-6.6	0.93	-3.5	0.75	-12	-6.6	-10	-4.9	-12	-3.7	-8.2	-7.6	-6.9	-0.03	-6.2	-3.5	-5.7	2	-2.3	7.2
-6.7	6.2	-2.1	9.4	-7.4	13	-3.7	6	-5.3	8.3	-7.5	7.4	0.76	4.2	-4.1	2.4	-4.3	-4	5.1	2.6	-2.3	1.8	-7.6	6.8	-8.7	-5.5	-1.7	-5	-7.7	-1.5	-0.21	-0.29	-3.7	-0.06	-0.64	3.3	-0.24	-3.3	-7.9	-1	-5	1.2	-4.5	5.6	-7.9	-0.34	-4.8	5.8	-3.3	1.8
1.4	3.4	-1.5	6.9	4.7	12	1.1	1	-1.8	11	-4.7	12	1.4	8	-1	14	-1.5	1.4	-3.3	10	-2.3	15	-1.6	7.2	-7.9	9.3	-8	-2.7	-7.2	4	-3.2	-3.2	-2.5	2.3	0	17	-1.7	-0.53	-7.1	4.5	-4.6	11	-4.5	7.5	-11	-0.86	-7.6	23	-3.9	17
-1.3	-7	1	-4.5	-0.5	6.3	1.4	-1.3	13	-2	5.5	0	6.1	11	3.3	4.7	-1.7	4.8	0.55	8.2	2.1	3.5	-1.6	10	1.2	2.5	-3.3	-3.4	-2.9	-1.8	-1.3	6.1	-1.8	-6.7	2.8	15	-6.1	4.5	-2.5	-2.4	0.59	6.7	-3.2	-5.1	4.6	-0.23	8.2	1.7	13	-1.1
8.4	3.5	6.8	0.54	9.8	2.6	8.2	3.4	14	0.55	-1.2	3.4	-0.5	11	7.7	1.5	0.72	0.23	0.2	0.48	-5.1	-3.4	7.3	-6.5	0.8	-4.8	-2.7	-3.5	-0.27	-5.4	-12	-2	5.2	-9.3	-1.6	7.8	-0.53	2.1	-7.3	-12	-0.62	2.5	15	-9.8	7.6	-7.2	13	-10	13	-7.2
26	-3	19	-4.5	13	-0.84	19	-0.59	15	-9.7	8	-5.3	11	1	-7	1.2	7.5	-0.27	4.8	-8.7	8.6	-2.9	6.6	-5.3	-4.8	-2.3	7.2	-4.2	5.3	0.02	-2.9	-11	9.9	-16	7.7	-4.9	3.1	-5.2	4.9	-9.2	1.7	-3.8	11	-4.6	-1.2	-9.9	12	-12	11	-12
-4.5	-20	6.8	-23	15	-22	-3.6	-17	-3	-21	3.5	-18	7.4	4.5	5.3	-8.3	2.8	-10	3.2	-7.2	16	-13	3.9	-8.6	0.27	-12	10	-1.8	10	-9.3	3.2	-11	-7.1	-21	19	-4	0.14	-8.5	12	-19	5.3	-8.8	-3.2	-24	-0.91	-19	13	-17	11	-17
0.26	-29	4.5	-19	10	-25	3.8	-22	5.6	-32	2.7	-22	-1.1	4.4	-0.4	-5.7	-3.5	-16	5.3	-8.1	-0.17	-13	1.9	-17	-4.1	-18	-0.8	-15	-1.2	-20	0.9	-26	-8.1	-26	-3.2	-13	1.5	-20	-8.3	-27	2.2	-15	-7	-10	-0.15	-20	4.2	-21	4.8	-14
1.4	-30	-0.13	-22	5.5	-32	1.5	-20	-0.64	-27	0.3	-25	1.5	-11	-8.2	-18	-7.5	-24	1.1	-20	-12	-19	-6	-23	-0.69	-22	-2.6	-19	-5.4	-19	0.25	-28	2.7	-24	-5.5	-19	-3.1	-16	-5.3	-19	2.1	-17	-5.5	-19	-5.6	-16	-2.4	-26	-4.4	-19
2.3	-13	3	-15	3	-27	3.5	-12	3.9	-20	2.1	-26	6.5	-12	0.78	-19	-4.6	-15	-2.2	-19	-8	-14	2.2	-14	-1.3	-18	-10	-11	-5.7	-14	-2.2	-20	4.1	-11	-0.14	-12	-1.5	-3.6	0.73	-21	-4.7	-11	-5.2	-4.8	0.77	-13	1.4	-13	0.19	-9.5
-1.4	-22	2.5	-18	8	-20	-1.2	-18	7.3	-16	-0.33	-18	-3.6	1.5	-1.8	-8.8	-5.3	-5.3	-3.5	-6.9	-2.5	-11	5	-14	2.8	-12	-5.5	-14	-7.2	-13	0.69	-23	2.2	-7.5	-0.87	-12	-0.99	-9.8	0.21	-15	-2.2	-12	-0.74	-5.8	4.6	-6.7	2.7	-16	3.7	-22
1.3	-3.1	2.7	-3.1	0.55	-11	2.1	-7.6	3.1	-10	-5.7	-8.3	-0.74	-8.9	-2	-9.9	-7.9	-6.2	-0.38	-7.4	1.5	-9.8	0.53	-11	-3.2	-6	-2.5	-9.9	-4.2	-3.1	-3.3	-10	0.06	-0.84	-5.6	-4.5	-4.5	-8.3	-3.5	-7.2	-8.5	-5.9	-3.8	-2.3	-0.24	1.7	5.8	-16	3.8	-17
-5.3	-8.8	1.7	-11	-2	-5.2	-0.77	-6.5	6.6	-5.3	5.5	-3.3	5.6	2.4	5.2	-5.2	10	-4.7	9.7	1	5.9	-3.9	9.1	4.9	-1.1	0.93	-3	-1.7	0.43	3.3	-3.9	-0.9	-6	-5.7	-0	1.1	-1.9	1.1	1.7	1.5	-2.9	2.2	-2.6	1.4	-0.57	-0.89	4.5	-16	2.8	-8.6
13	-2	7.3	-7.8	5	-10	6.8	-6.1	16	-1.2	10	-4	8.8	-2	3.8	-6.2	9.6	6.9	9.6	1.9	11	1.6	13	-2.4	6.7	4.8	0.22	2.3	-1.1	4.2	4.1	2.6	7.1	11	2.6	3.7	4.8	5.2	2.6	3.5	2	9.7	11	9.2	19	5.9	3.6	-12	5.5	-4.1
6.6	2.4	3.8	4.9	6.9	7.7	3.6	5.4	8.7	-1.9	-1.9	-1.4	2.5	11	7.2	5.2	16	-1.8	6.3	5.8	6.1	0.82	6.1	9.7	14	11	8	5.9	11	6.6	6.4	9	11	3.4	5.9	1.5	11	6.9	9.8	11	9.5	12	12	10	12	4.6	17	3.5	12	3.5
6.2	7.8	0.08	5.7	5.7	14	-1	-1.8	4.7	8.4	0.81	8.9	-2.1	1.3	-1.4	6.2	9.6	7.2	0.73	5.5	9.2	9.3	2.6	5.9	5	5.2	5	7.9	11	6.7	5.7	7	3.8	0.67	10	3.9	4	7.5	9.3	10	5.2	2.7	-0.8	2.7	3.1	9.4	5.5	16	-5.9	15
6.5	-8	7.3	-1.1	0.95	2	2.3	0.86	4.3	1.3	5.1	-0.96	4.1	-0.7	0.17	2.4	-0.82	-0.28	1.8	-2.6	5.6	5.4	0.59	1.7	5.7	3	2.7	9.8	3.6	6.2	2.4	-0.94	2.3	2.1	8	2.8	5.7	-3.4	3.5	8.4	2.5	2	-0.95	-1.8	-1.7	1.8	9.7	1.3	11	7
14	3.2	6.9	10	3.6	3.9	5.1	4.3	0.35	6.5	7.3	-2.5	-5.7	2	4.4	2.9	-1.6	-8.3	0.7	0.62	1.1	5.1	3.2	-0.91	6.3	-1.9	1.9	3.5	-0.92	-0.97	2.7	1.4	-2.1	7.7	1.6	2.1	7.4	7.7	5.5	-2.4	4	5.5	2.3	5.7	-3.4	0.46	7.2	6.7	7.5	5.7
3.3	9.2	-2.5	6.9	4	14	0.05	0.85	0.43	7.3	4.5	4.6	-1.8	3.3	11	5	16	18	6.8	8.3	2.2	7.8	3	11	8.4	4.8	5.3	4.9	3.9	2.7	5.5	5.6	-3.7	9.7	0.66	3.4	4.6	7.3	5.1	5	4.6	7.9	2.3	2.7	1.6	8.9	2.4	22	-1.3	12
-4	13	-9.8	10	-9.3	8.3	-2.7	9.4	0.16	6	-4.2	6.9	4.6	-5.9	-1.9	3.1	-4.3	-5.3	4.8	1.3	-3.8	5.2	2.2	2.8	-0.72	4.2	-6.9	-2.8	-2.9	0.99	-2.8	0.76	0.11	4.6	-7	0.87	-2.6	-5.8	-1.7	3.4	-4.2	-1.1	-0.27	-2	3.1	5.1	-2.4	7	1.7	5.4
3.9	4.1	5.2	4.8	9.1	0.86	3.1	4.5	-1.3	6.4	3.7	8.3	0.62	0.29	10	6.6	7.6	2.8	0.98	5.9	4.8	2.7	-5.4	8.6	4.1	2.5	3.8	2.3	-3.6	3.1	11	11	15	10	-1	5.2	5.3	2.1	15	2.4	0.83	1.6	2.5	3.9	5.6	14	2.2	2.2	4.7	6.6
11	1.5	13	-6	2.4	-1.9	9.3	-2.2	2.1	6.1	7	3.1	3.6	0.91	9.7	7.1	6.7	8.5	1.6	11	5.4	4.9	4.5	2.5	7.1	3.4	5.8	-2	5.5	-0.85	11	7.2	19	8	5.1	4.3	3.7	0.46	19	3.2	-3.2	-1.6	15	12	13	11	-0.57	4.8	6.1	2.3
-2	-1.5	4.4	-4.2	6.9	7.1	2.5	1.8	-0.68	7.3	11	-3.9	6.4	-4.8	9.2	5.3	6.7	16	4.6	8.9	10	4.6	3.5	1.8	13	1.2	12	0.46	13	-4.8	17	7.2	11	5.3	10	6.1	12	5.8	15	3.5	2.7	2.3	10	-7.7	9.6	-4.9	-6.9	9	2.5	-2.9
-9	-7.5	-3.8	-0.6	-2.5	2.8	-1.1	-1.9	-8.4	-1.1	8.6	1.5	-1.6	-3.5	2.8	3.3	4.7	1.2	-2.3	1.1	9.2	-0.38	-6.1	7.2	-1.6	3.7	9	3.6	13	2.4	8.1	6	0.4	2.1	6.9	-1.9	7.6	5.2	5.8	6.9	2.2	1.4	-8.6	-0.05	0.03	3.9	-11	9.3	-8.1	3.4
-1.3	-1.4	-5.5	3.1	-2.9	0.48	4.1	-3.8	0.47	2.9	6.1	1.6	-8.8	1.8	5.4	5.5	-2.9	0.26	0.18	11	-0.56	10	-3.3	8.6	5.2	4	4.9	7.9	3.9	5.3	4.2	5.9	6.7	2.9	-2.8	-0.4	7.2	5.2	-0.88	8.3	0.64	5.8	6.3	14	-0.74	4.9	-14	8.6	-14	9.5
-2.3	4.8	-3.2	4.2	-3.8	4.7	-1.2	4.6	-0.21	8.6	-6.3	8	6	6.3	0.44	-1.2	-4.8	-0.35	-4	7.6	-7.4	-0.8	-6	4.2	5	2.8	0.71	3.4	1.6	6.5	8.7	0.15	-1	-0.41	-4.2	4.9	0.89	0.04	-2.3	2.4	0.17	5	5.4	0.72	4.1	-1.2	-17	0.66	-17	16
-6.1	6.5	-3.6	4.5	-7	-0.24	-4.4	-1.5	-3.7	6.1	-5.3	5.6	-0.91	2.8	-6.9	0.78	-7.3	5.2	-6.8	2.5	-1.1	1	-11	3.7	-4.4	4.2	-1.8	0.04	-2.3	2.5	4.9	-3.7	-7.4	3.4	-0.81	-2.4	-5.3	-0.54	-1.2	1.1	-4.6	4	-8.5	-4.6	-5.4	5.5	-22	4.3	-18	8.5
-7.8	9.7	-5	9.1	-4.5	9	-1.7	4.5	-15	1.1	-3.4	7.1	-8.9	5	-0.02	1.2	0.2	7.5	-7	3.3	-4.1	-0.19	-6.6	8.5	-11	8.5	-1.4	-1	7	2.5	-6	3.6	-9.5	1.9	-1.2	-1.8	-7.8	-4.6	1.2	5.5	-7.8	-2.7	-0.2	1.5	-5.8	8	-13	-0.25	-23	4
[truncated: 952 more columns]
