# Supplementary material for: Dyslexia on a continuum: A complex network approach
Source: PLoS One. 2018 Dec 17;13(12):e0208923. doi: 10.1371/journal.pone.0208923 (PMC6296514; doi:10.1371/journal.pone.0208923)
Supplement: S1 File — Detailed information about the archive contents is provided in the included README.txt file. (TGZ) [file pone.0208923.s001.tgz › FS_614_AV_run_1.csv]

0.35	0.52	1.6	9.8	-3.1	6.7	-0.88	7.6	-5.8	5.7	-8.3	0.47	2	16	-12	7.9	-9.8	-1.3	-7.5	1.1	-1.8	16	-12	5.5	-2.5	6.5	0.29	7.5	-4.7	7	5.1	1.9	-5.9	0.98	-4	1.7	-7.1	3.1	-11	0.92	-2.4	2.6	-3	-0.9	-2.1	9.1	-3	-3.3	-8.1	10
-0.29	-0.21	1	13	-1.4	6.1	-6.2	8.4	-4.7	8.7	-6.5	6.5	-8.8	18	-14	0.14	-10	-3.5	-12	-2.8	0.9	12	-5.8	-0.87	-5.8	-2.3	-12	3.4	-9.6	2.3	-9.3	-0.3	-8.4	-2.7	-10	-0.63	-12	0.66	-12	-12	-6.8	-5.9	-12	-3	-9.4	5	-13	-0.4	-13	-7.3
-0.84	0.62	-1.9	16	-7.5	9.9	-3.1	12	-3.3	5	-2.3	10	-11	5.3	-16	11	-15	12	-11	5.2	-7.5	2	-6.2	10	-13	-0.56	-10	12	-8.2	-2.4	-13	9.1	-8.6	-3	-7.9	1.4	-10	-1.1	-8.2	-1	-1.9	0.75	-11	13	-6.2	3.5	-16	2.1	-16	-3.6
-0.27	0.94	-7.9	5.6	-4.4	5.4	-1.9	9	-4.7	9.6	1.8	4.5	-2	4.5	-7.5	14	-5.5	0.7	-13	6.3	-3.8	-0.08	1.3	11	-11	-4.6	-5.9	5.1	-5.2	2.7	-8.2	12	-9.1	5.4	-7.4	4.4	-4.2	4.8	-3.8	0.89	-4	7.2	-8.3	14	-0.36	7.5	-11	-0.46	-14	-5.3
-0.77	0.39	-2.8	8	-6.4	5.5	-9.2	3.4	-4.7	13	-8.8	5.6	-8.8	6.5	-7.6	12	-6.4	1.6	-15	9.6	-2.4	-1.9	-5.8	4.5	-14	-0.51	-11	5.5	-14	5.2	-12	10	-12	7.1	-13	6.1	-8	7.2	-11	-0.98	-11	2.3	-14	6.7	-8.4	9.6	-14	3.8	-22	6.2
-0.72	0.03	-4.3	6	-4.7	8.9	-8.3	-1.6	-4.5	2.3	0.03	4.7	-6.3	5.9	-9	4.3	-14	1.9	-16	0.88	-0.44	0.77	-3.6	3.7	-11	-0.16	-11	-4.3	-1.9	-0.92	-6.5	-1	-1.8	2.5	-6	0.96	-6.1	5.2	-2.2	-1.1	-0.26	2	-13	-6.6	-5.1	5	-11	4.6	-7.3	4.5
0.99	-0.79	4.9	19	1.4	12	3.2	7.7	5.4	6.8	3.7	0.65	2.5	4.6	3	2.4	3.7	-6.8	-0.7	-2.1	10	2.3	-0.71	-3.3	-4.5	0.92	-0.86	1.8	-0.35	3.2	-1.6	-6.2	1.7	-0.5	-1.1	-2.7	-0.67	3.4	-3.9	-1.9	2.5	-6.3	0.9	0.33	0.51	-0.48	-7.4	-2.5	-4.9	-2.8
0.32	0.9	11	14	3.6	-0.67	-1.9	16	1.6	11	-0.94	5.8	-0.78	1.8	-0.36	-3	-0.3	5.8	-3.3	4.5	6.1	-2.4	4.6	6.8	-2.7	-2	-0.92	7.6	1.2	3.9	5.1	-0.11	1.8	0.35	-2.8	4.2	-0.69	9.4	-7.4	-0.36	-1.1	-4.3	3.5	3.1	2.7	1.1	-6	5.8	9.7	-12
-0.33	0.45	4.9	21	0.05	5.8	-6.8	4.5	-3.6	13	-0.46	9	-7.1	7.6	-5.6	4.6	-8.6	-2.5	-4.9	0.14	0.03	10	1.2	14	-5.2	-1.4	-5.3	5.9	-5.3	3.9	-3.4	3.7	-4	5	-8.2	3.2	-7.1	3.2	-6.5	0.7	3.7	6.5	-5.9	-0.21	-5.6	3.1	-12	4	-8	-0.7
-0.26	-0.61	4.3	23	-6.8	1.9	-6.8	3.9	-7.4	14	-4.7	8.8	-6.8	-0.31	-8.2	5.4	-9.9	-0.43	-4.1	-2.1	1.6	8.3	3.5	5.7	-15	-0.99	-7.6	4	-7.5	4.1	-4.1	4.4	-7.5	-1.7	-8.6	5.7	-13	-0.08	-5.3	-2.5	-9.3	4.8	-7.5	4.2	-8.2	6.9	-14	-0.41	-18	-3.4
0.47	0.55	3.3	-4	-2.6	-13	-0.33	3.5	2.8	-1.8	0.85	3.5	0.86	-11	-4.2	-5.9	-2.5	9.5	-1.5	7.5	3.5	-22	3.6	3.9	-12	-4.4	-6.1	3.9	-3.5	8.1	0.45	10	-3.1	3	-10	6.9	-8.6	9.6	-6.1	1.8	-8.1	6.7	-8.1	9.8	-0.82	9.3	-5.9	7.6	-12	4.3
0.25	1.5	5.6	-1.7	-5.7	30	0.34	18	2.8	21	3.8	20	0.32	23	1.6	22	5.5	6.3	0.49	26	3	23	4	8.2	-1.6	9.4	-1	2	-2.1	18	0.06	15	0.54	26	-4.7	4.5	-4.2	4.8	-2.8	-0.18	-4.9	27	0.92	18	-6.2	13	-0.28	8.1	-2.2	30
0.27	-0.68	7.2	-6	6.1	5.6	5.5	6.4	3.8	-1.8	3.2	-5.5	7.1	1.1	0.42	-15	-0.6	-3.6	1.6	-10	3.1	-7.7	0.93	-2.5	-1.1	-2.5	-0.91	-7.4	-8.9	-6.7	2.6	-3.1	-9.7	-2.3	-6.9	-7.6	-4.6	4.6	2.1	-8.3	3.8	-1.2	3.1	-6.9	-2.2	-8	-2.5	0.29	-4.3	-4.1
-0.22	0.11	13	-5.9	6.3	4.2	7.1	5.3	0.29	-5	3.3	-1.2	1.7	15	2.3	0.93	-1.8	3.6	3	-2.9	2.1	-5.8	2.9	6	5	-4.3	1.8	-5.5	4.8	-0.04	4.1	-5.4	13	-1.9	0.07	-4.1	-4.8	-6.3	3	-0.48	-4.3	1.3	11	-0.74	-5.6	-8.6	1.3	-3.5	13	1.2
-0.06	-0.34	-4.4	14	-5.2	-7.5	0.77	12	3.6	10	4.2	9.9	-3.4	-3.6	-2.2	3.5	2.6	0.83	-3.2	-1.2	-0.06	-0.41	3.2	6.3	3.2	12	-1.4	-1.6	-2.5	-1.6	-2.7	-14	0.16	-4.2	-2.7	0.74	-8.3	-5.9	-1.5	2.5	-4	-8.2	3	3.7	2.5	-1.1	-2	-2.7	0.34	2.9
0.34	1.3	20	-42	13	-39	4.7	-39	12	-26	15	-19	6.3	-42	-1.4	3.2	6.3	3.6	1.2	12	-12	2.2	-1.4	1.7	3.1	1.2	-0.36	-15	-6.5	6.8	-6	-7.2	-6.3	11	-3	2.2	2.4	-5.1	-5.8	4.7	1.7	7.8	0.94	3.2	3.4	-8.6	7.5	-8.4	0.72	23
0.52	-0.89	16	2.1	9.1	22	-2.7	-37	0.02	-12	4.4	-13	-3.2	9.2	4.2	20	7.2	2.1	8.6	4.8	-3.4	13	13	6	0.36	12	-4.7	10	3.3	1.4	-5.2	7.3	4.2	0.52	-0.85	6.8	1	3.2	3.9	15	1.7	8.8	0.82	11	-3.6	9.6	-0.12	14	0.36	-6.7
-0.37	0.66	2.7	10	-7.7	-3.9	-9	23	0.03	13	-0.88	13	-6.2	-8.2	1.3	-4.3	4.2	9.4	3.5	6.3	-6.1	1.6	-4.2	-0.04	5.4	9.6	-1.8	0.92	-2.1	6.4	2.1	-5.2	-6	-2.4	-0.37	1.1	-8.2	7.6	-1.2	4.1	-0.38	-1.4	0.49	-1	-0.94	0.54	-4.3	5.8	-2.9	11
-0.38	0.72	-5.7	-17	-10	8.5	-16	11	-9.7	3.3	-12	5	-12	10	-7.1	6.8	-9.3	9.9	-6.3	6.2	-1.9	18	4	1.4	-0.66	3.9	-4.1	-1.4	-0.19	10	-1.2	10	-0.71	2.3	2.3	2.4	-6.2	2	3.6	1.2	0.27	10	-9.5	13	-0.66	-5.2	-5.1	2.8	-1	-1.6
-0.28	0.17	-4.2	-8.2	-11	-0.86	-6.2	3.2	-1.7	-5.5	-8.4	-0.84	-11	2.8	-12	-1.9	-7	-1.5	-3	-7.7	-2.5	8.6	-1.9	-1.7	1.9	1.6	-10	-8.6	-5.5	-3	-5.9	-5.2	-4.8	-0.98	2.9	-7	-6.6	-16	3.1	-1.6	-5.5	-8.7	-7.5	-5	-0.36	-13	-8.2	-9.6	-5	6.7
0.12	0.15	10	9.8	-1.4	-1.8	-5.4	6.2	2.5	6.2	0.81	9.4	-11	0.25	-2.9	-2.1	-2.2	1	1.6	-4.3	-7.8	6	-0.28	-1.6	5	0.68	-5.6	-4.2	-1.7	-3.6	-6.5	-1.6	-5.5	2	-1.6	-4.2	-5.1	-6.3	0.66	-2.1	1.2	-8.3	-6.8	-5.2	-3.5	-4.9	-2.4	-5.5	9.8	4.1
0.23	-0.21	6.7	1.9	-2.5	-9.8	-11	-9.5	-0.05	-3.3	-1.1	2.6	-8.9	-8.6	0.06	-6.5	5.7	2.8	2	-2.7	1.4	-3.1	1.4	-9.2	3.3	4	-5	-4.1	-3.8	3.3	-11	-1.6	-7.8	6.9	-6.1	-3.2	-2.9	-5.8	5.9	-7.8	-0.52	-7.4	-7.5	-2.4	-1.7	-11	-4.7	-2.9	2.7	13
-0.06	-0.11	1.9	-6.1	-4.7	13	-14	12	-8.1	7.3	-4.9	5.2	-8.5	24	0.6	-7.2	0.55	0.56	-1.9	-7.2	-0.37	5.4	-9.1	-3.6	-1.6	-7.9	-10	-2.4	-6.6	-2.7	-6.7	-3.5	-7.1	-1.3	-6.1	-11	-5.4	-13	3.1	-2.7	-5.3	-1.3	-4.6	0.73	-5.6	-15	-7.7	-6.5	-1.4	-6.2
-0.05	-0.43	-4.6	-18	-9.4	8.7	-15	-11	-8.8	-3.7	-9.6	-7.4	-14	6.9	-0.27	1.3	-8.4	0.9	-3.5	-8.1	-3	-2.8	-2.7	-6	-2.5	-0.03	-6.9	10	-5.1	-5.8	-3.6	0.03	-6.3	-8.6	-8.8	-0.87	-9.3	0.16	-5.4	7.3	2.3	-2.9	-0.96	-1.7	-6	8.3	-9.4	8.5	1.1	-17
0.01	-0.46	-5.8	-23	-1.3	-12	-21	-4.2	-4	-6.6	-5.4	-9.9	-4.4	-14	-3	-6.7	-8.4	-2.3	-7.7	3.4	-6.5	-8.2	2.6	-4.9	-6.6	2.8	-8.8	8.6	-5.4	2.2	-6.8	6.2	-7.6	0.29	-7.8	13	-7.2	10	-1.6	14	-1.9	5.2	-3.1	-2.2	-1.9	14	-14	11	-13	-5.3
0.38	-0.32	-6.2	-0.1	-11	2.6	-14	8.7	-8.9	7	-16	4.8	-5.5	3.4	3.9	-2.7	2	-3.1	0.08	-0.82	2.8	7	6	7.3	-2.6	4.8	-5.5	2.5	0.12	5.9	-8.7	5.8	-1.8	4.4	-2	12	-2.3	-0.22	1.2	9.4	-1	8	-2.1	-4.3	-5.1	15	-8.5	-3.4	1.2	-8.4
0.87	-1.8	29	-47	24	-34	8.6	-29	12	-37	24	-40	15	-21	19	-5.3	14	-19	12	-14	6.1	-11	-1.4	-1.3	11	-6.5	26	-8.1	8.1	-9.7	6.1	-3.5	4.9	-9.9	14	-2	14	-1.9	8.1	-1.4	5.3	-3.2	16	-11	12	3	27	-12	11	-26
-0.15	-1.5	11	-64	15	-44	18	-23	17	-50	19	-44	16	-16	6.8	-24	10	-1.1	13	-26	4.8	-33	3.8	-14	18	-12	15	-36	7.9	-26	5.7	-17	7.9	-26	13	-22	18	-34	11	-17	0.76	-5.8	11	-32	10	-16	19	-29	15	-29
-0.15	1.1	-20	21	0.89	16	14	28	11	26	6.8	24	6.4	10	9.7	5.7	9.9	11	14	12	2.3	12	-0.78	2.6	12	14	20	14	8.4	11	11	10	5.7	14	9.2	9.4	14	6.6	12	13	3.1	6.9	15	4.4	5.5	5.6	20	17	8.7	31
-0.07	-0.52	-17	4.3	-1	-6.3	5.8	1.6	2.1	2.5	6.2	-2.6	9.4	-4	8.7	2.2	14	-7	11	-5.4	5.7	-7.5	-5.1	-4.2	7.3	0.08	22	-4	12	-2.2	17	-6.2	4.2	-3.3	14	-1.6	12	-5.1	8.1	1.7	17	-4.8	19	-12	4.6	-1	16	-2.8	3.3	-2.5
0.21	0.3	-1.5	6	3.5	5.9	7.8	6.9	3.8	-0.65	7.1	2.6	13	-3.7	-2.8	-7.6	1.6	1.7	1.8	-3.6	-1.5	-2.3	-2.3	-0.12	1.9	1.8	8	-1.8	6.2	3.1	10	-0.24	4.9	4.9	6.9	6.9	9.4	8.5	0.2	4.7	2.3	2.8	12	-5	-1.3	-3.5	5.3	3.7	6	11
-0.12	1.1	-2.9	-22	-0.18	4.4	9.8	3	1.5	-0.79	2	-0.35	3.8	6.8	3.4	1	-2	0.74	-0.63	2.2	-1.2	3.5	-4.9	1.5	-0.21	-3.6	1.9	1.6	7.9	3.5	3.3	5.9	5.7	6.4	5.2	1.6	8.4	5.5	-4.6	3.7	-1	11	-4.1	6.2	-3.9	3.7	7	0.93	-9	9.2
0.27	-0.02	-4.5	2.9	3.5	-4.7	5.7	-1.4	2	2.4	1.9	6.3	2.3	-7.1	10	0.62	9.6	-1.4	5.4	-1.1	8	-1.1	6.4	-3.4	2.9	-0.19	2.5	-12	2.1	-4.8	0.94	-2.2	2.2	-3.7	4.6	-3.5	6.2	-7.8	4.9	-2.8	1.7	-0.67	-1.6	-2.9	6.4	-5.1	12	-7.5	2.2	-0.79
0.62	0.73	-9.3	-16	-1.2	-3.1	-6.7	3.2	-5	6.5	-9.1	0.09	2.7	12	9.8	5.8	6.3	-1.9	3	6.1	4.6	5.2	5.5	-1.2	1.9	-11	2.5	4.1	-4.5	4.6	8.1	9.7	-4.6	3.4	6	-0.09	10	5.1	8.4	-4.4	7.2	5.8	5.4	8.7	7.8	-2.8	9.4	8.4	2.8	-3.3
0.54	-1.2	0.05	4.8	8.1	-11	4.4	1.4	8.3	-1.6	0.11	2.3	5.4	-12	8.2	2.6	-3.9	7	4.5	-1.8	-2.7	0.57	3.9	-5.7	6.8	7.2	3.4	-1.4	3.1	-12	6.6	-4.8	8.9	-11	7.7	-7.6	7.7	-13	13	-8.7	3.9	-6.8	5.9	-0.37	11	-8.3	4.8	-9.3	0.5	-16
-0.09	-0.64	-0.51	-51	10	-54	15	-51	6.9	-41	9.1	-44	9.1	-59	6.1	-18	0.78	-29	2.8	7.9	3.4	-12	-3.6	-19	1.9	-3.5	8.8	4.2	4.2	8.1	8	0.47	11	15	7.5	-0.64	13	4.8	7.8	2	1.6	-6.9	5.3	-1.6	4.2	-3.9	13	0.12	0.3	22
-0.17	-1.2	-11	-1.1	-1.1	18	5.8	-50	-3.5	-9.3	-2.2	-15	7.2	-1.3	14	-0.91	-2.4	2.5	-0.77	-11	5.9	-6.8	1.2	-6.6	2.3	0.01	1.2	-8.4	4.4	-13	6.7	-11	0.97	-6.8	5.8	-4.6	6.5	-13	3.5	1.6	3.1	-6.9	2.5	-8.8	3.2	-5.8	6.4	-6.3	1.6	-20
0.31	-1.1	-8.1	4.7	-1.9	-2.1	0.62	18	-7.6	14	-8.4	4.8	4.3	3.7	5	-1.1	-2.8	10	-2.3	4.9	-1.9	3.8	-4.3	1.4	-2.4	14	4.2	13	3.2	3.8	11	8.9	1.4	1.3	3.4	16	5	16	-2.8	16	6.4	4	-2.6	-5.1	3	19	2.6	20	0.97	0.67
0.06	-0.33	8.6	-7.5	12	-9.3	4.9	6.8	-0.99	2.6	2.9	-2.1	2.9	-1.2	1.4	1.1	5.7	0.13	4.7	1.8	-8.9	-3.7	3.2	-0.96	-2.3	-0.86	7.3	-4.2	3.5	-0.76	0.18	5.2	13	-8.4	0.22	7.8	3.2	7.2	-2.8	10	-3.9	2.1	6.6	-8.6	-1.1	6.5	-1.7	3	6.8	-5.4
-0.12	-0.68	1.8	-7.5	7.4	-19	14	-7.2	2.5	-5.4	1.3	-8.9	8.3	-13	5	-5.3	7.9	-1.2	4.8	-5.3	5.8	-0.26	2.4	-3.3	0.4	2.3	6.1	1.4	3.8	-0.65	-0.59	5.4	4.2	-0.87	2.2	8.6	4.3	9.6	-3	9.5	-6.4	0.14	6.1	-0.06	1.1	5.6	6.2	3.4	6.9	3.4
-0.13	1.1	-3.9	-21	-4.1	-14	11	4.6	-0.05	-3.1	3.2	1.4	4	2.8	9.9	-3.6	6.3	7.7	5.5	-4.7	4.2	9.8	-5.7	-0.07	3.9	-0.98	6.5	-5	4	5.2	9.5	1.7	6.2	0.13	7.5	0.48	3.9	-1.5	4.3	1.3	2	5.1	2.9	0.94	4.2	-4.7	7	-0.38	7.4	9.7
0	0.35	8.4	-3.1	6.9	-3.7	12	-7	16	-2.4	20	-0.97	9.1	1.6	17	-0.31	9.1	9.2	10	4.4	7.1	4.1	3.3	5.8	14	8.6	14	5.6	13	7.5	8.5	3.8	14	8	16	8.4	14	3.5	7.5	7.1	9.2	4.4	14	-2.2	3.5	-0.87	17	4.9	9.2	4.2
0.27	-0.43	3.5	11	6.8	1.5	9.2	2.9	8.7	0.74	7.3	5.2	14	0.84	5.9	2.8	9.4	2	6.7	2.3	9.5	-4.7	1.8	8.6	5.9	12	9.8	4.1	11	-0.54	5.7	-4.2	11	0.29	12	6.2	11	2	6.9	9.2	4.5	0.69	11	-3.3	1	-2.4	13	2.1	9.6	9.8
-0.31	0.57	8.7	18	6.3	11	6.2	10	5.5	-0.61	4.5	12	9.6	-4.5	0.38	-2.9	-2.8	-1.9	7.8	5.5	0.27	3.8	-1.2	0.7	18	10	16	-0.97	16	7.5	4.1	-3.5	19	3.2	13	3.4	10	1.9	3.5	2.9	1.9	4.2	10	0.45	8.9	0.1	22	-0.35	27	11
0.41	0.84	3.2	1.1	7.1	6.8	13	0.47	4.8	-7.8	-1.1	-1.3	10	7	5.7	3.9	10	5	7.1	-0.14	-4.3	11	7.2	-1.8	14	-0.11	11	0.22	10	12	7.4	7.8	13	13	9.3	-0.12	17	7	5.2	-5.2	4.8	3.6	14	3	7.4	-5.4	13	0.3	24	9.1
-0.43	-0.28	-5.8	-0.34	3.6	2.2	7.9	2.2	1.9	-5	-5.3	3.4	4	-5.5	5.2	-11	4.8	-1.9	7.4	-11	-6	-8.9	0.41	-15	6.8	-4.8	5.2	-5.1	4.8	-4.7	1.6	-3.1	1.9	-1.8	4.8	-10	8.1	-3.4	0.84	-10	5.9	-7.2	5.3	-3.9	2.3	-9.9	8.6	-6.5	5.6	-6
-0.21	-0.2	-8.9	-11	-3.1	-2	5	0.75	-1.9	1.9	-2.1	-4.1	8.7	0.04	3	-11	6.5	-10	8.1	-6.6	2.1	-9.3	-1.3	-7.6	1.4	-6	3.8	-4.8	5.6	-0.04	-3.4	-5.8	5.2	-3.3	0.7	-8.2	8.8	-7.7	-2.1	-10	2.3	-7	4.4	-5.8	-0.93	-9.3	6.7	-9.6	0.46	-1.2
-0.12	0.43	-10	2.5	-4	6.3	6.2	3.2	-3	0.08	-7.7	-3.2	4.5	-3.4	-0.61	5.8	4.3	0.56	4.7	-8.8	2.1	8.1	-8.8	15	3.4	0.13	7.1	-8.5	2.3	-7	4.9	-1.5	4	-5.3	2.3	-6.5	10	-11	-0.28	2.9	5.3	-0.75	1.7	-11	5.9	-11	5.5	-17	20	-15
0.21	-1.3	-5.9	6	-4.3	2	1.9	-39	0.02	-33	-2.3	-34	-0.37	-29	6.2	-28	0.89	-49	3.6	-30	1.1	-18	2	-79	-3.7	-39	9.7	-5.3	6.1	-40	7.8	-16	4.5	-31	-0.39	-30	-0.04	-28	-5	-32	0.99	-27	5.3	-12	3.5	-17	2.5	-15	2.5	-57
-0.27	-0.79	-0.24	18	-1.2	10	5.7	7	2.6	12	2.3	16	4.8	16	1.8	-15	-4.7	-35	0.97	-10	-2.1	-20	3.8	-29	4.9	-28	3.2	-2.9	0.36	-12	-0.07	-15	8.3	-16	-1.1	-14	-0.68	-13	1.2	-22	3.5	-22	-0.26	-14	1.8	-12	2.5	-11	9.9	-20
0.17	-0.15	-4.6	-1.1	6.7	-1.4	8.5	-6	-6.2	-12	6.4	-6.8	5.3	-10	-6.5	6.3	-2.8	-7.4	-2.5	0.33	-1.3	-8.2	6.6	13	11	-9.9	0.56	-4.7	4	-3.2	0.19	-11	5.2	-2.7	6.7	-3.8	2.5	-16	5.5	-9.3	-2.1	-3.1	-4.3	-7.5	0.74	-4.5	3.4	-18	6.2	-14
-0.42	0.49	-10	-1	0.09	0.91	3.8	1.5	-3.8	3	-8.7	-0.74	6.7	0.56	-5.2	8.2	-9.6	2.2	-5.9	6.5	-4.4	-6.6	-2.8	4.5	6.2	-9.1	-0.43	-4.3	6.9	-3	-2.3	-4.7	4	0.94	2.5	-1.5	-0.82	-5.8	3.6	-2.6	0.64	3.7	-1.2	-3.1	3.5	-1.6	0.62	-6.5	6.5	-5.4
-0.14	0.14	-15	-4	-2.6	2.6	-6.8	-4.2	-5.5	-0.36	-10	0.8	-3.5	7.9	-7.5	4.6	-3.4	-4.5	1	-4.1	-2.6	-4.4	-1.1	0.43	-0.15	-9.7	-3.4	3.4	0.17	-4.4	-3.1	-3.2	-0.4	-3.1	-1	-3.4	-0.03	1.1	0.46	-3.3	-3.6	-1.5	4.3	7	0.25	-3.9	-0.55	-4.8	6.6	-6.6
0.1	0.2	-6.7	-0.74	5.2	5.5	1.6	0.71	4.6	-3.9	-0.86	-2.1	2.9	5.2	-2.3	-2	6.2	-9.6	6.8	0.28	-3.9	-2.6	1.2	6	-0.25	-13	-0.59	1	3.3	-1.4	0.17	-2.8	2.9	-2.1	2.9	-0.66	-1.5	-2.4	4.4	-2.2	-2.2	-4.5	5.2	12	-2.6	-3.8	-2.1	-3.2	8.9	-7.9
0.27	0.09	-0.55	0.16	6.5	12	9.1	1.3	-2.1	-5.7	3	-5	5.8	0.5	1	-9.8	4.7	-2.3	6.8	-2.5	-1	-0.68	3.2	5.5	4.6	-15	-0.29	-8.1	1.4	-6.9	1.5	-2.8	2.4	-12	2	-4	0.71	-7.2	6.2	-2.7	6	0.45	2.8	-3.9	-0.38	-6.5	6.7	-4.1	17	-5
0.23	0.04	-5.1	2.6	-3	8.4	-2.7	5.3	-5.2	1.6	-2.5	4.7	0.41	3.3	1.2	-4.9	3.8	-1.3	5.8	-2.9	3.1	-8.2	3.3	5.1	6.7	-13	0.02	-6.1	-0.79	-5.7	-3.8	-5	-2.4	-2.2	-1.8	-7.4	0.78	-1	4	-6	4.7	-4.2	4.4	-1.8	7.5	-1.4	9.4	-0.99	-5.4	-15
-0.78	-0.01	-8.6	8	-5.6	-2.4	-11	0.04	-0.3	1.8	-6.8	6.2	-5.1	-4	-6.7	-6.5	-9.2	-2.2	-4.9	-7.5	2.6	-10	-1	3.1	1.9	-3.3	-6.2	-7.2	-3.1	-6.9	3.1	-9.4	-1.7	-3.2	-1.5	-6	-4.3	-7	3.4	-3.6	-3.3	-13	3.3	-6.9	-1.2	-7.4	4.6	-5.2	-3	-3.7
-0.81	-0.04	-7.2	0.13	-0.78	-4.2	-5.8	-4.5	-6.5	-3.6	-9.3	-4.8	-9.6	-6.7	-1.4	-4.3	-8.2	-1.9	4.7	0.02	-9	-3.3	-1.3	-6.1	1.7	-5.2	-8.5	-9.1	-4.1	-7.8	2.5	-12	2	-6.6	-0.15	-8	1.3	-5.5	6	-5.6	0.18	-6.3	-11	-9.2	0.44	-5.1	-3.7	-8.9	0.66	-2.3
0.02	-0.46	-13	4.2	-6.4	-2.1	-5.8	-7.5	-9.3	1.9	-8.9	-0.1	-16	1.1	3.1	-6.5	0.34	-8.3	8	-1.7	-3.3	-9.7	1.7	-6.2	-4.7	-9	-4.7	-9.2	-2.1	-6.7	-3.9	-8.1	-2.7	-7.5	1.9	-11	-1.2	-3.8	1.6	-4.9	1.9	-10	-0.08	-8.6	-3.5	-3.3	-6.2	-7.1	-9.3	-9.1
-0.08	-0.31	-12	-1.5	-5.4	1.1	-5.9	-4.6	-6.1	0.6	-1.1	-0.23	-9	3	1.9	-3.1	-7.2	3.2	-1.5	4.3	0.96	-12	0.12	-3.5	-5.5	-4.4	-4.5	-9.1	-8.7	-3.7	0.07	-3.6	-5.3	-6.3	1.8	-6.2	-1.9	0.95	-4.8	-4	-3.4	-8.6	-3.5	-2.7	2.1	-2.3	-4.6	2.4	-9.2	1.5
-0.52	0.58	-5.5	-2.1	-0.21	4.8	10	-3.5	1.2	3.3	2.5	2.6	1.8	1.1	-5.3	3.6	1.5	18	-2.5	7.6	-1.4	6.9	3.4	3.4	-2.2	4.1	-6.6	1.9	-4.3	3.4	1.5	-2.2	-2.1	7.8	-1	-1.6	-2.8	-3	-0.89	-0.49	-2.3	2.4	-7.5	2.1	-1.2	-0.79	-1.9	-0.69	0.78	16
-0.01	-0.2	-0.41	7.7	2.9	0.59	12	-0.3	9.9	-2.8	4.9	0.98	3.3	-10	7.3	-0.24	2	4.9	10	-1.4	-2.9	-4	2.8	5.6	13	3.5	10	1.4	8.8	-2.6	3.1	3	5.2	0.72	12	1.8	7.2	-0.99	6.2	5.6	6.5	4.5	8.8	0.19	8.3	-2.5	5.6	-1.6	9.1	3.1
0.94	-0.11	-2	10	9	-1	5.6	2.9	6.8	-6.2	5.3	-1	9.8	-3.9	9.3	1.7	8.1	1.6	6.6	1.6	2.6	1.7	2.1	-1.8	4.7	4.2	9.7	-2.7	11	-1.1	1.8	2.7	7.2	4.2	6.5	0.83	5.7	-1.8	0.55	5.1	4.6	4.4	7.5	1.1	6.2	-1.5	8.1	3.4	10	8.7
0.93	-0.04	-0.75	2.6	4.2	2.3	8	5.4	-2.1	2.4	-1.8	6.4	10	-1.8	5.3	1.2	8.8	-4.1	1.4	-2	2.2	-1.7	3.1	-6.1	-1.3	-1.4	5.6	-0.47	-1.6	-7.2	-1.1	-2.5	0.78	-4	5.8	-2.9	3.6	-3.1	5	-0.9	3.7	-1.5	2.3	-0.5	2.9	-3.5	1.9	-3.9	-2.1	2
-0.14	-0.44	0.3	3.6	0.6	4	2.6	-0.23	-1.9	-1.2	4.1	1.8	2.7	3	-5.3	-5.1	9.3	1.4	-5.2	-2.6	1.2	2.2	3.8	3.4	0.69	-2.5	-2.5	-2.2	-0.42	-6.6	-3.3	-3.8	-3.2	-1.5	4.7	-7.3	6.5	-1.6	1.8	-5.6	3.3	-8.1	0.27	-2.2	0.88	-6.9	3.2	-4.6	-13	6.9
-0.72	-0.39	6	9.7	0.34	4.5	-4.3	4.9	0.94	5.9	0.38	1.4	-0.15	0.91	-6.7	-3.2	7	3.6	1.5	-0.64	-7.7	-1.8	5.1	-1.6	-2	9.9	-4.1	4.1	4	6	-3.8	-1	2.2	7.2	5.5	5.1	3.5	5.8	4.3	7	-5.6	-4.2	-3.8	0.6	5.2	0.42	-4.4	5.7	-6	7.9
-0.39	-0.45	-2.5	13	-5.9	1.7	-4.9	5.8	-4.2	5.1	-2.3	8.1	-0.78	-2.6	-5.6	4.1	-8.4	-1.3	-3.6	0.41	-6.3	-0.79	-5.6	2.3	-5	8.8	-3.5	0.77	1.1	-3.1	-2.6	-3.5	-0.72	-0.52	-1.1	-3.1	-0.85	-2.7	0.08	5.9	0.59	7.7	-3.2	-3	2.7	4.3	-5.4	3.5	2.6	-0.29
0.26	-0.02	-5.6	15	-11	4.1	-6.1	-0.35	-0.1	2.1	0.97	6.2	-5.8	-4.4	-11	-5.1	-2.4	-0.18	-8.6	5.4	-6.1	-12	-4.1	-6.9	-5.6	2.9	-2.5	6.1	-2.5	1.9	3	-0.48	-5.9	4	-2.5	5.1	-0.51	7.2	-6.3	0.77	0.42	-4.1	-5.3	3.7	1	-1.2	-0.97	8.5	-5.2	0.8
-0.42	0.2	-5.6	1.1	-6	-3.1	-9.8	-4.8	0.17	-1.4	0.12	-2	-4.5	-6.6	-3.8	-5.5	-1	5.4	-2.1	-4.1	-6.7	-9.6	-3.3	-4.1	-8	-3.6	-3	-0.99	-7.4	-2.3	0.8	-2.7	-7.4	2	-8.4	-3.4	-3	3	-13	-5.5	-4.2	-7.8	-7.5	1.1	0.14	-0.66	-0.08	1.4	2.6	6.6
-0.5	-0.8	-6.5	0.94	-4.6	1.2	-0.3	-3.2	0.31	0.34	-2.2	-3.8	-3.2	-2.3	-4.7	-5.9	2.7	3.2	2	0.04	7	0.13	-1.9	-6.4	-3.7	-1.2	-3.5	-1.3	-1.7	-5.6	-1.1	-1.8	-5.9	-1.5	-2.7	-1.9	-0.58	1.6	1.8	-1.2	-5.2	-6.8	-5.3	0.17	1.7	-1.2	0.01	1.8	-6.3	-0.96
0.14	-0.76	-10	6.9	-1.9	-3.1	-4.7	1.6	-7.9	5	-8.9	0.09	-4	-5.7	1.6	-7.3	5.7	-14	-2.5	-6.5	4	-2	-0.65	-2.2	-3.4	3.2	-3.3	-7	-5.8	-9	2.8	-8.1	-0.92	-8.9	-5	-7	-2.8	1	-2.8	-3	-2.6	-9.3	-4.3	-5.3	2.2	-8.1	-0.42	1.6	-6.9	-8.4
-0.17	0.15	1.4	2.3	0.4	1.1	-7	4.5	-10	8.8	-4.4	4.6	-0.76	0.36	3	-5.9	-3.5	-0.63	-12	4	1.3	-3.7	-2.1	2.6	-1.1	4	-3.1	-3.4	-0.87	-1.4	-2.5	-6.8	1	-0.51	-0.82	-1.1	-0.67	-1.1	-3.3	2.9	-4.7	-3.7	-7.4	-4.5	-1.8	-8.4	0.07	-1.3	1.9	3.4
-0.81	0.05	4	5.8	0.31	2.1	0.08	0.01	6.9	2	-2.3	6.7	0.7	1.2	-7	1.9	1.2	3.9	-5.9	7	-7.5	7	-4.1	3.2	-1.7	3.5	-2.9	-1.2	2.2	-2.7	-5	-3.3	4.8	-2.3	-0.87	-2.1	2	-4.8	-6.6	0.09	-7.4	-0.36	-5.6	3.1	-7.4	-2.2	-1.3	-4.2	0.73	-0.26
-0.42	-0.12	-0.39	6	0.72	4.4	6.1	0.09	5.3	-7.7	0.39	-2.9	-2.3	1.8	-0.37	2.8	-4.2	-2.1	2.9	1.2	0.48	6.8	-3.8	1.5	-0.66	0.34	-1.9	-0.72	1.9	-7	2.2	-11	6.8	-4.2	-7.9	-2.8	-7.5	4.6	-6.7	-1.1	-1.8	-3.4	-3.6	-2.2	-7.6	-5.8	-4.9	-1	0.66	1.2
-0.05	-0.11	-10	-0.68	-14	2.3	-8.2	-7	-9.1	-2.5	-4.3	-2	-3.5	-1.2	-2.5	-6.3	-2.7	-4.5	-4.4	-3.2	-4	-7.9	-7	-9.6	-8.7	-5.9	-9.3	-2.1	-12	-9.4	-4	-7.2	-11	-2.5	-16	-3.9	-14	5.6	-6.5	1.9	-5.2	-8	-3	4.7	-5.4	-1.8	-14	6.7	-6.7	-1
-0.43	-0.15	0.43	15	-6.1	7	-2	-2.4	-2.1	2.5	-2.6	7.5	-1.1	0.6	-4.9	8.2	-3.8	13	-5.3	3.8	-20	3.1	-6.5	3.6	-6.6	13	-2.7	3.1	-5.8	3.5	-5.1	-4.3	-7.2	5	-6	4.4	-5.1	7.9	-4.7	6.8	-1.3	-0.77	-9	8.3	-6.5	3.2	-6.2	10	-1.2	4.8
-0.42	0.26	0.22	12	-4.8	0.71	-5.7	4.6	-1	5.8	-8.3	5.6	-1.5	1.3	-0.4	4.4	6	5.2	-1.2	6	1.6	5	-4.6	3.1	-3.9	12	-4.6	9.4	-4.6	5.5	-7	5	-5.6	6.6	-3.6	8	-0.93	20	-2.9	4.4	-2	-0.15	-4.5	9.8	-1.9	6.3	-6.1	12	-1.6	13
-0.32	0.6	-3.5	9.6	-2.5	2.7	1.1	1.5	2.2	-4.6	-6.7	1.6	-6.5	1.2	3.6	-5	-1.2	-3.9	-1	3.2	2.5	-4.8	3.1	3	-3.7	-3.6	0.2	0.47	-4.1	-0.07	2	4.8	-2.1	-1.8	-0.81	-7	-3.8	0.77	1.6	-2.6	2.5	-1.4	0.12	0.24	2.8	1.8	-0.12	4.4	-5.6	5.7
-0.18	-0.85	-3.6	10	-1.5	0.53	-0.48	-6.8	-0.14	-5.3	0.44	4.6	-6.5	-12	-3	-12	-6.6	-0.26	-4.8	-2	-4.3	-9.7	-6.9	-2.6	-1.4	-3.8	-5.7	-2	1.2	-2.1	-1.6	-1.2	-2	-4.6	-5.8	-4.6	-4.6	2.4	0.24	-7.2	-0.11	-0.75	-3.2	0.92	-1.2	-4.5	-3.1	4.6	1.7	3.4
0.09	0.07	0.71	-29	2.4	-18	1.2	-31	3	-26	3.9	-35	-2.3	-24	-0.38	-2	-0.36	2.5	-10	-7.8	0.7	-1.6	0.46	-0.23	-4.6	2.2	0.09	7.4	-3.1	11	0.72	16	-1.2	11	-6.6	5.3	0.85	5.8	-2.4	2.9	-1.8	16	-2.5	7.2	-7.4	18	1.8	4.8	-0.87	6
0.13	0.41	2.3	-6.6	3.9	9.4	2.6	-4.9	1.2	0.51	6.2	-5.6	6.8	20	-3.3	-0.01	3	-0.96	-3.5	0.17	6.5	-1.8	-4.1	4.8	1.2	-2.9	3.9	-8.4	3.6	-2.7	2.9	5.1	1.9	0.69	0.8	-5.5	-0.31	-10	5.7	-5.7	3	16	-0.05	3.6	-0.68	7	2.4	-13	1.6	-12
0.27	-0.4	-3.1	1.8	-3.7	1.1	-3.6	-14	2.2	4	-4.9	-3.6	0.39	-0.33	4.5	6	3	-0.21	-1.5	5.9	7.2	3.8	3.3	2.6	-0.6	9.7	1	4.8	-1.3	-3.2	2	-0.8	-3.6	-9	2.7	2.5	-2.6	1	4.3	2.6	0.88	-2.4	0.75	3.2	2.6	3.5	-2.5	3.9	-2.2	-9.3
0.63	-0.01	2.3	14	7.6	4.3	4.2	13	10	15	4.6	9.2	4.5	4.6	8.1	3.4	1.3	1.5	1.8	9	9.5	-1.4	5.2	0.18	2.1	9.5	6.9	21	8.4	6.1	7	3	7.8	12	4.5	8.8	6.8	13	9.6	4	4.8	1.7	5.7	8.8	5.4	5.9	6.9	16	9.7	23
1.3	0.19	-5	-3.1	2.5	-5.4	2.2	-6.8	8.6	-5.7	11	-0.8	11	-1.1	14	-1.9	16	3	14	5.4	19	1.9	8.9	-0.53	11	-3.3	17	0.02	12	-1.6	9.5	7.8	5.9	0.8	13	-1.7	19	5.5	12	-4.5	9.6	4.2	24	3.4	9	4.6	18	3.1	6.3	9.9
0.97	0.26	0.17	4.5	4.2	1	-3.8	4.1	2.6	2.1	-1.5	2.5	9.6	9	6.8	5.5	2.7	11	13	12	-0.73	9.7	6.4	2.9	1.8	-0.84	4.2	1.4	11	1.3	6.7	10	7.2	0.83	11	1	3.7	3.6	7.8	6.1	5.9	3.2	14	9.2	7	8.9	3	5.5	3.5	7.6
0.12	-0.33	-0.76	2.2	-6.2	-4.9	-0.61	-2.8	-5.2	-0.31	-5.6	0.74	-8.6	-1.6	0.82	11	-6.5	1.9	-0.74	7.1	3.5	2	-2.5	-1.6	-1.9	-0.38	-1.2	6.5	1.3	-0.88	7.3	6.8	-0.64	1.1	1.7	-2.1	-0.93	6	-0.48	-2	4.2	4.9	-2.7	6.5	2.3	6.9	3.8	5.6	-7.1	6.5
-0.32	-0.38	2.6	4	-1.2	-2.3	-2.9	-4.2	-6.6	-1.5	2	-1.6	-10	-2.7	5	-1.4	-2.3	-0.91	-2.9	-0.22	-1.4	-1.3	3.3	-1.7	0.22	-2.9	-6.3	-0.01	-3.5	-4.6	1.4	4.4	-5.2	-4.9	-0.23	0.01	-3.4	-0.38	-0.99	-0.93	3.6	0.96	-6.1	2.4	4.1	0.02	-1.7	-0.68	-5.1	8.2
0.15	0.23	-7.4	4.2	-4.4	-3.9	-1.8	-4.2	-0.61	-6.6	-4.8	-1.2	1.1	-4.2	-2.3	-0.54	-3.9	4.2	1	2.6	-3.9	7.6	-4.1	2.6	-5.5	0.51	-3.9	3	-2.1	-1.3	4	-2.1	-1.6	-3.7	-5.6	0.52	-4	0.24	-1.6	0.45	-0.56	-2.4	-3.2	-3.5	0.62	-3.1	-2.1	0.3	2.6	0.51
0.5	0.06	-3.3	5.1	-3.3	0.95	1.4	0.98	3.1	2.2	-7.8	1.2	1.6	0.72	6.7	-2.5	6.1	7.4	2.9	-1.6	-7.9	13	-7.8	5.8	-7.7	1.6	-1.9	3.9	-0.71	4.9	1.4	4	1	-0.55	-6.5	-2.3	-2.6	3.7	-3.5	1.5	-0.7	0.95	3.7	-1.4	-0.96	2.3	-5.2	5.8	1.7	-2.6
0.06	-0.05	6.5	4	2	1.6	3.8	0.35	-3.6	0.62	4.2	3.8	0.27	2.5	0.46	7.7	2.5	5	-1.4	4	2.4	1.2	-3.5	11	-2.6	6.3	0.72	3.6	-1.5	5.3	0.4	11	-1.9	-0.65	1.4	4.2	-1.2	8.9	1.3	4	3.1	6.2	-0.7	2.1	-0.38	8.8	0.05	8.7	-2.1	6.3
0.1	-0.27	13	-2.5	2.6	-4.9	4.3	-6.4	-0.5	-1.7	2.9	2.8	4.7	1.7	-0.71	-3.3	-2	-0.98	0.35	-1.3	0.64	-7.6	1.9	-1.4	1.8	5.5	-2	9.2	2	0.21	-3.2	4.9	0.18	-2.8	4.4	3.4	1.5	7.4	3.3	2.8	-1.1	1.9	-4.7	5.5	-0.25	5	-1.7	9.8	-0.53	5.7
0.22	0.19	13	-4.4	7	-5.1	7.1	-3.6	0.72	-1.7	4.9	-3.8	5.4	-1.6	5.3	-0.16	3.5	5.7	2.1	-4.8	0.57	-0.78	2.1	-4	2	2.6	0.32	8.5	0.25	-3.5	-1.6	1.9	-1.7	-4.8	6.3	3.7	5.4	2.8	3.9	2.7	0.64	0.65	-1	2.5	6.2	4.6	-1.9	8.3	4.1	-5.1
0.08	0.68	2.5	-0.57	3.5	-4.8	1.4	-7.6	-8.2	-3.9	-6.2	-3.8	-6.6	0.75	2.1	7.2	-2.8	10	-4.2	10	-0.01	4.9	-0.51	4	-6.4	3.2	-5.7	7	-3.2	5.7	-3.6	7.6	-0.16	6.1	-5.7	8	-5.2	3.8	-4.8	4.1	3.1	0.49	-1.9	7.1	-6	4.9	-3.9	10	-0.26	9.1
0.21	0.7	14	5	4.9	1.7	2.3	-4.3	-0.05	-1.6	0.67	-0.13	-3.5	1.7	-4.4	5.5	-6.4	2.5	0.6	0.92	3.5	6.3	4.1	6.2	-4.2	6.1	-0.22	8.7	4.6	5.8	4.2	13	6.5	4.7	0.89	10	-2.2	8.5	-5.4	4.9	-1.2	7.5	-8	10	-3.1	8.5	-3.7	7.7	11	12
0.5	0.07	8.4	12	5.1	0.69	11	13	7.1	5.5	15	5.6	6.7	3.1	-1.5	-2.4	12	-1.8	6.2	-2.7	6.5	-2.8	15	7	16	3.7	3.9	4.9	4.3	5	-0.92	4	2.9	3.7	10	3.1	6.7	4.1	11	5.6	3.9	2.4	1.4	6.1	4.8	1.8	11	5.5	5.8	10
-0.21	0.07	7	-0.28	5.2	1.2	5.7	13	0.09	2.3	9.6	8.7	6.4	7.2	-0.5	5.5	-7.3	3.7	0.71	0.18	-2.9	-0.06	-7.9	2.6	4	0.63	6.4	4	7.9	-2.3	1.4	2.3	6.3	1.6	6.8	-1.1	7.8	-0.23	2.6	5.9	1.6	2.8	6.3	9.8	-0.9	1.6	5.8	3.5	-1.6	-1.4
-0.22	0.11	2.8	-8.6	2.4	-4.2	2.7	-3.5	-2.3	-4.6	1.9	5	0.84	3	3.8	-1.5	2.6	2.7	2.5	5	0.99	3	-1.2	-1.9	4.2	4.8	-0.92	0.22	1.8	-2.5	-0.23	1.9	-2.4	-0.29	1.3	8.1	5.2	-0.02	-0.93	13	1.6	-0.47	-4.6	-0.3	-2.1	4.3	6	-0.71	2	-3.3
-0.31	-0.36	0.36	7.6	-7.7	-0.57	-9.2	6.1	-7.7	-1.2	-4.9	9.1	-7.5	3.3	4.7	-5.8	-0.81	-0.82	3	0.62	-3.5	1.5	1.7	-0.57	0.79	5.4	-6.6	5.6	-4.8	5.1	-2.4	1.4	-1.8	4.1	-6.8	9.2	-7.4	9.4	0.48	9.8	3.6	0.72	-4.3	3.2	-1.4	5.6	-5.4	2.7	0.39	-2.1
0.14	-0.8	1.6	10	-1.8	3.8	-1.5	8.3	-3	0.88	-3	5.2	-3.7	3.3	1.1	0.95	-1.5	-0.78	-2.5	3.2	-14	-0.04	-4.8	0.32	-0.33	0.86	-8.9	5.5	-2.7	3.9	1.1	2.3	-1.6	-3.8	-4.5	0.93	-4.4	-1.8	-6.4	-6.3	-6.6	2	-0.29	-5.6	-3	2.5	-6.2	2.2	1.2	0.83
0.11	-0.15	-2.6	5.9	-3.7	5.5	-1.8	5.1	2.1	-3.9	-2.3	0.92	3.6	3.9	-0.8	-2.3	3.9	-1.6	0.43	-2	-4.6	0.76	-8.3	-1.9	-8.2	-2.8	-2.2	1.7	-6.3	-0.7	-0.06	-1.4	-6.1	-3	-3.9	-1.6	-7.2	1.3	-5	-8.2	-8.2	-6.8	-1.5	-3.5	-5.5	-0.31	-2.2	0.28	3.1	7.4
0.49	-0.07	12	-1.4	7	11	3.4	12	2.4	8.2	5.8	3.7	5	13	0.06	2.7	2.3	-3.3	5.8	-7.8	6.5	5.6	3.7	-4.5	2.4	-0.98	5.1	-2.5	8	-0.11	-5.1	-1.3	10	-4.2	1.3	2.2	3.6	0	3.5	-3.8	-4.2	1.4	-0.91	-7	-0.19	-1.9	4.5	-4.7	13	-5.3
0.92	-0.44	10	1.6	14	3.6	17	0.51	17	-1	15	6.5	9.1	2.2	12	-2.5	26	0.2	12	-5	13	4.5	4.6	1.2	14	3.3	14	0.61	13	0.37	4	5.3	13	-3	10	2.6	15	1.6	7.5	-0.25	4	0.04	9.6	-1.1	4.8	5.4	15	0.09	11	-4.9
0.49	-0.24	12	-6.1	10	-5.6	0.66	-3.2	-0.36	-5.8	5.5	-0.87	3.9	-0.49	8.3	-3	11	6.5	5.7	0.21	7.6	2.2	-0.05	-2.9	2.7	-3.1	5	1.9	6.8	1.4	2.6	-0.96	4.2	-3.8	5.1	1.2	2.8	2.1	-4.8	2	1.7	-0.35	2.5	-1.3	-1.9	-0.31	6.5	1.2	-2.7	-2.2
-0.26	0.08	-0.65	2.5	2.3	-1	-0.95	0.02	-3.6	4.3	-2.2	-0.69	-5.5	0.89	0.15	-0.76	-5.1	6.3	-6.8	3.5	-1.5	-3.4	-0.5	-0.93	-1.6	-8.3	-2.9	0.53	2.9	-1.6	-3.2	-3.3	-1.6	-4	0.21	3.8	-3.4	-0.52	-5.1	1.2	-9.5	-3.4	-1.9	7.2	-7.4	1.9	-6.7	-0.12	-3.7	-6
-0.64	0.37	-3.5	1	-1.3	5.2	-3.7	-0.81	-0.53	0.88	0.96	8.3	0.46	3.6	4.1	6.7	2.9	3.9	-6.6	0.37	-0.35	-1.2	-1.3	2.5	-2.2	-2.5	-0.46	-0.24	-3.4	1.6	1.9	-2	-5.9	2.1	-0.72	5.3	-2.5	10	1.4	5	0.25	3.6	-7	2.1	-3.8	10	-2.3	6.7	-2.4	-4.6
-0.64	0.13	0.17	15	-1.8	2.4	-1.9	8.4	-0.83	6.3	-5	6.5	-1.4	8.9	7.3	5.8	1	3.4	2.8	0.33	2.5	4.7	1.2	1.6	-0.95	11	4.2	3.8	-4.9	8.2	-0.23	1.5	-1.7	8.3	-0.58	4	-4.3	-0.82	2.4	3	3.8	-3.9	-2.5	0.1	-6.2	3.6	-4.6	0.15	-11	9.5
0.49	0.04	0.71	15	4.8	-0.08	0.54	6.2	3.4	11	4.6	6.9	2.4	5.3	3.2	4.6	2.7	4.4	2.5	3.8	2.8	4.8	-0.36	-4.7	7.5	16	3.9	9.7	4.1	13	3.4	1	4.4	7.3	8.2	11	4.1	9.8	7.5	5.4	6	-2.2	2.3	0.48	3.8	3.7	3	11	-1.3	10
0.69	-0.12	-1.1	-0.77	6.9	-2.5	-3.8	1.6	3.7	4.8	5	4.2	1.3	-2.4	-5.6	5.8	4.9	2.2	2.9	4.9	2.5	10	-0.22	-0.47	-0.94	3.9	5.5	9	-0.79	5.4	2.9	8.2	0.97	5.2	-0.8	6.6	1.3	6.3	-0.23	8.3	1.1	5.3	2.9	9.5	3.8	4.2	-0.9	9	-0.99	-1.2
-0.26	-0.12	-0.15	-5.4	-6.1	-8.7	-5.1	-5.2	-6.3	-3.6	-3.9	-0.27	-4.2	-4.7	-9.2	-4.7	-11	-9.7	-5.7	-7.9	-0.12	-14	-5.1	-0.41	-7.1	-3.2	-0.39	0.48	-3.6	2.9	-3.1	-0.54	-3.6	-1.1	-7.6	2.9	-2.2	1.4	-6.5	0.17	-2.2	-4	-0.12	1.8	-3.1	0.95	-2.8	3.1	-3.1	-2.8
-0.16	-0.06	0.07	6.7	2.9	0.33	0.48	-0.55	-3.3	4.9	0.33	-2.6	1.2	5.6	2.7	5	-4.6	10	-5.1	-0.75	6.8	-0.48	-6	7.3	-2.9	15	1.6	2.8	-3.6	10	-0.14	-3.1	-0.47	2.7	1.6	14	2.8	11	-0.28	9.4	5.3	8.7	-0.37	-1.6	5.5	6.2	3.4	2.7	0.7	0.55
-0.2	1	7.9	8.6	3	0.55	5.2	1.8	3.9	1.4	3.6	1.6	2.6	-4.1	-2.2	0.87	1.2	9.5	2.1	6.3	0.84	3.8	-2	9.1	-1.9	11	3.2	3.9	-1.8	13	2.3	-4.5	-2.8	13	-5	9.8	-5.3	6.2	-5.1	9.7	-0.3	0.43	6.1	3.9	-3.4	2.9	0.47	6.7	-3.3	20
-0.1	0.45	9.6	3.5	8.3	10	12	5.5	8.9	4.8	11	0.54	12	7	-3.3	6.3	-4.9	4.8	0.02	3.3	-5.9	13	7.2	12	8.5	1.5	1.6	-2.2	10	3.9	0.25	-4.4	7.6	5.6	4.3	1.3	-3.4	7.1	2.2	5.4	-0.45	5.5	-0.49	3	0.33	3.5	-1.4	1.9	12	-1.3
0.75	-0.02	1.1	0.81	3.6	0.82	7.8	0.64	2.3	4.5	-2.1	-5.6	4.2	5.2	4	5.7	12	6.1	3.6	1.8	13	5.4	9.4	6.9	15	5.4	9.9	0.35	8.2	2	-1.9	-0.01	8.8	3.3	7.6	1.6	11	-0.53	12	2.9	-0.01	3.3	4.4	1.2	8.3	2.9	12	-1.7	9.9	5.8
0.73	-0.04	2.9	1	-2	-3.1	-3.2	-1.4	-6.5	0.12	-4.2	-0.39	-9.7	1.7	2.1	1.7	6.3	1.9	5.7	3.3	0.42	-8.1	2.4	-2	1.7	-2.2	1.6	5.5	6.5	2.9	4.6	-2.1	1.6	1.5	2.1	1.2	8.5	2.9	1.4	1.2	-0.41	1.5	4.6	-2.6	6.1	0.32	5.6	4.1	2.3	1.1
-0.35	0.14	-4.6	-0.21	-5.4	6.2	-7	11	-9.7	4.5	-2.4	5.1	-9.9	8.9	-3.2	5.1	-6.3	3.5	-2.7	-3	-1.9	10	-2.2	8.3	-1.6	-0.2	-9.5	-5	-3.1	-0.24	4.5	2.8	-1.1	1.9	-4.1	0.83	0.73	5.5	-1.4	2.9	-1.1	0.84	-8.6	2.6	0.1	0.89	-3.7	-1.7	-1.3	-3.1
-0.59	0.24	-2.2	6.2	-5.2	0.66	-5.1	8.4	-4.2	6.9	-5.7	5.4	-11	5.8	-5.7	4.5	-3.8	1.6	-2.9	2.5	-0.73	6.9	6.3	11	-0.15	1.8	-10	0.97	-5.3	-5.3	-3.8	-1.3	-3.7	-5.5	-3.2	-0.82	-8.9	-5.6	-5.7	-4.9	-1.1	-0.08	-5.5	-0.48	-0.11	2.6	-14	-1.1	-0.57	-6.8
-0.63	-0.28	-0.58	2.5	-1.9	3.2	-6.5	4.7	-4.7	2.6	-2.4	2.8	-14	1.9	-5.1	4.2	-6	-7.3	-4.3	5.7	5.4	-0.81	7.8	1.7	1.1	2.6	-10	5.8	-4.9	8	-9.6	0.04	-3.4	8.4	-0.52	5.1	-9.2	-2	0.87	1.1	-3.3	3.3	-8.5	-1.6	0.5	1.3	-12	0.13	-13	12
0.16	-0.28	-5.2	2.9	-7.2	1.2	-7.2	-4.8	-6.7	4.7	-2.5	-1.2	-6.7	0.27	5.1	2.1	1.2	1.6	-4.2	-3.1	11	-5.8	-2.2	-2.9	-3.1	3.4	-9.4	2.1	-6.8	6.5	-2.8	-1.2	-9.4	5.1	-3.7	1.4	-4.9	0.45	1.6	0.16	2.7	1.6	-1.2	-1.8	1.7	-2.2	-7.6	-4.2	-10	12
0.29	-0.18	-13	-4.8	-6.5	4.1	-8.4	-1	-6.8	-4.5	-5.3	-2.5	0.99	-0.03	0.33	-2.2	0.63	-2	0.59	1.8	-1.5	-10	1.1	3	-5.1	2.9	-3.1	-2.1	-4.7	0.99	-4.2	-5.5	-7.2	3.3	-3.7	2.4	-5.4	1.4	-0.56	1.6	-1.9	0.05	1.4	0.09	-4.4	-1.8	-4.7	-0.87	-6.4	4.7
0.94	0.15	-5	-7.5	-1.2	0.45	-0.21	-0.1	0.45	0.12	-3.9	-4.2	0.54	3.2	-6.4	-2.3	3.5	-8.5	3.3	-5.8	-10	-4.8	-1.9	1.2	-3.1	0	2.5	-2.6	-3.8	-2.5	-1.6	3.4	-3.4	3.4	-4.1	1.2	-5.9	1.2	-4.1	2.5	-4.1	-11	1.7	-4.1	0.18	-2.8	-5	1.5	-7.6	3.1
-0.02	-0.21	7.2	-6.4	-1.1	0.73	-1.1	0.21	-2.1	2	-1.8	-5.2	-7.6	1.7	-6.8	1.3	-2.3	3.8	0.48	0.47	1.9	-2.1	-1.2	-3.5	-0.75	1.1	-4.3	-4.3	-6	0.08	-5.3	0.76	-5.5	-0	-3.4	-3.5	-7.2	-0.46	-4.3	-1.8	-6	-5.9	-5.5	-3.7	-4.1	-4.3	0.95	-2.3	-11	-0.63
-0.24	0.23	5.7	-6.5	-0.48	3.2	-0.83	5.4	-1.9	3.1	-8	-1.3	-5.7	4.9	-4.2	1.1	-7.2	-1.8	-2.6	-1.2	-2.7	0.76	4.2	3.1	-4.2	2.3	-3.4	2.5	-1.9	3.1	-1.8	-3.6	-2.4	-2.1	0.3	-1.4	-2.9	-2.6	1.2	5.1	3.2	1.7	-6.7	-0.51	-2.3	-3	-5.9	-0.65	-1.7	-1.1
0.33	0.59	-11	-3	-6.5	-0.24	-11	4.1	1.6	-0.86	-7	-0.92	1.6	2.4	-4.6	4.8	-5.9	0.07	-2.3	6	-4.9	0.63	-0.41	5.6	-5.3	0.37	0.74	-1.9	-2.9	-1.4	-1.3	0.35	-3.7	0.22	-5.5	-0.18	-4.8	-2.5	-1.6	3.9	3.1	5.9	-1.1	-4	1.1	1.4	-0.86	-1.6	-0.36	8.1
0.65	0.06	-3.3	-4.4	-5	-5.5	-0.67	-1.7	2.8	-6.1	5.9	-2.9	-4.9	-5.6	-3.7	-1.7	-4.2	-4	-0.86	-3	-3.1	-3.1	3	-3.1	-5.2	-0.32	4.3	-8.5	-1.8	-2.3	-0.56	-2.5	-3.8	-5.7	-2.9	-5.4	-1.1	-5.5	0.6	1.2	-3.5	8.4	4	-6.3	-5.2	-4	-2	-7.6	0.24	-9.6
0.22	0.35	6.5	-9.3	9	-2.7	4.9	1.2	1.4	2.6	0.54	-5.1	2	1.1	-4.2	-3.9	2.5	-6.7	-1	-1.3	5.8	-1.4	-1	1.3	6.3	-4	-1	-5.7	3.4	-0.08	5	-3.1	2.8	-0.27	0.79	-5	-1.4	-6.1	-2.8	-2.5	0.31	4.7	-1.6	-5.2	2.2	-8.2	-3	-2.6	4.9	-5
-0.12	0.17	8.6	-4.6	5.2	2.9	-5.5	-0.17	-4.6	-0.73	1.3	-3	-6	3.4	0.81	-4.4	-3.6	-3.5	1.2	1.4	4.4	1.1	3.2	-3.6	5.4	-2.6	-8.4	3	2.4	-2.4	-0.48	0.41	-0.09	-2.1	0.35	-2.8	1.9	-4.4	-0.06	-6.4	0.64	-1.4	-1.9	1.4	-2.5	-4	-0.94	-2.5	-2.6	-4.3
0.8	0.42	4.7	5	0.37	5	1.5	5.9	4.7	-2	6	4.2	-3	10	3.9	0.82	-0.24	4.7	4.7	6.7	-2.1	6.4	4.2	1.5	3.2	0.66	-3.7	2.2	2.3	3.9	-2.6	-1.4	-3.6	3.5	2.5	-0.16	0.97	1.3	-0.37	-0.22	-3.4	3.6	1.6	4.4	-1.3	-0.4	-2.3	-2.2	-1.3	1.2
0.21	0.79	5.3	7.6	6.1	0	0.4	6.1	4.8	5.1	5.8	4.7	8	-0.75	2.6	-1.1	-9.3	1.4	-1.1	3.2	1.6	6.9	-5.2	3.3	-1.1	1.1	0.3	1.2	-1.2	-3	-0.93	-3.6	-3.5	0.38	0.1	-0.42	2.1	4.3	-1.5	0.53	0.8	3.1	1.7	-5.2	-3.2	1.6	-3.6	5.8	-3.4	4.7
-0.65	0.76	0.13	5.9	3.5	4.3	-6.1	4.7	1.6	6.9	5.1	1.8	-1.9	-2.3	-0.78	4.2	4	2.5	-0	3.7	-5	8.5	-9.1	-2.1	4.1	-0.38	6.7	2.2	-1.6	-4.5	5.3	6.8	-2	3.7	0.08	0.27	4.7	2.1	-0.36	-2.5	-9.7	4.5	5.8	8.6	-0.48	2.2	4.2	3.9	0.37	0.37
-0.59	0.61	5.2	4.4	-6	6.6	-1.2	8.7	1.6	5.6	6.3	3.7	-4	5.5	-6.3	3	0.45	1.2	1.7	2.1	-0.25	-1	2.7	4.2	-1.4	-3.2	2.5	4.7	-8.8	2.1	0.51	5.3	-9.6	-2	-4	3	-0.99	1.7	-4.3	-3.4	-2.9	-1.5	3.5	3.2	2.9	3.3	-0.23	2.4	-8.6	-0.7
-0.43	-0.18	-1.7	5.2	-1.3	3.5	-3	9.5	3.4	2.1	1.6	-1.8	3.3	1.6	-2.6	0.01	-7.3	-2.4	-3.6	-3.7	5	1.3	5.1	1.1	-3.7	-2.9	-3.1	-2.5	-6	3.5	-3.5	-1.3	-8.1	2.5	-3.3	-4	-10	-4.4	-3.8	-4.4	0.38	-0.87	-3.5	0.39	-6.2	0.67	-8.9	-6.8	-4.6	6.8
-0.32	-0.45	-3.2	-5.9	-2.9	-1.4	0.07	8.3	3.8	3.5	2.5	-2.2	4.2	5.2	-3.7	8.1	-4.8	3.6	-2.8	1.7	-3	6.4	-4.7	-0.46	-8.9	-3	-1.9	-2.4	-7.1	-1.4	-2.5	3.5	-6.4	-0.95	-5.7	-1.9	-5.2	-3.2	-6.5	-3	0.71	5.5	-1.9	2.3	1.6	0.31	-8.7	-7	-7.2	-2
0.12	-0.29	5	-9.8	0.67	-1.8	-5.1	-3.5	-2.7	-2.7	-5	-2.3	-2.7	0.41	-4.3	8.9	-8.1	0.53	-4.8	0.53	-4.3	10	-2	2.6	-5.7	-1.5	-1.6	-3.1	-6.6	-3.1	-2.5	2.2	-6	-8.3	-5.6	-0.09	-4	-2.4	-5.3	-4	-0.55	0.98	-5.7	2.7	-0.17	4.4	-5.5	-6.9	0.32	-11
-0.18	0.2	2.5	-12	-7.9	-6.1	-6.8	-0.26	-6.4	-8.2	-3.4	-1.8	-8.2	-6	-2.6	-7.5	-5.3	2.6	-8.1	-6.3	3.6	4.3	-3.2	-3.7	-8	-2.9	-1.3	-4.4	-9.6	-2.7	-2.2	3.1	-5.8	-3.5	-10	0.84	-7.4	-1.2	-3.5	-5	-4.2	3.2	-4.8	-6.1	-3.1	-2.8	-0.88	-5	-19	-10
-0.71	-0.11	5.6	-6.4	-0.48	-0.11	-2.2	-5.5	-1.6	-4.8	-1.1	-3.2	-3.8	-3	-6.8	-1.8	-0.4	-3.5	-7.4	-3.9	-6.5	-4.8	-6.7	-4.9	-4.6	-5.2	-5.3	-7.3	-6.9	-3.9	-2.5	-2.6	-4.7	-2.2	-7.7	-1.3	-3.6	-1.4	-7.5	2.6	-1.8	-0.06	-4.4	-4.2	-6.2	-4.1	-5.3	-3.6	-6.9	-8.3
0.07	0.09	2.4	-2.5	1.4	2.1	0.98	1.6	-1.9	-0.73	-6.9	0.16	1	2.5	-1.6	1	-7	-5	-0.96	-0.8	-1.1	-5.8	-0.49	-0.79	-7.6	-5.1	-3.7	-6.2	-3.6	-1.5	-3.1	0.89	-4.1	-2.7	-4.4	1.5	-5.8	-1.1	-4.6	1.3	-2.4	-5.9	-7	0.91	-3.4	-5.2	-7.5	-4.1	-6.7	-8.3
0.35	-0.14	-8.7	0.93	-1.5	2.1	-5.7	5.8	-0.76	-0.71	-8.3	4.3	-0.29	0.06	-0.84	10	-0.16	1.2	-0.67	-1.8	3.2	-0.9	3.3	0.39	-7.8	1	-0.34	-2.2	-1.8	1.9	-2.9	-4.2	2	2.2	4.6	-1.3	-6	5.3	-2	-3.2	-0.58	2	1.9	-1	-3	-4.1	-3.7	1.4	-7.3	-8.9
0.11	0.36	-1.6	3.9	-7.1	0.69	-9.6	8.1	1.8	6.8	-0.97	7.9	-3.1	1.4	-2.4	1.9	-2.7	-3.3	-7.5	-0.94	-0.49	0.39	-0.41	0.19	-3.6	0.54	-2.7	-1.4	-5.5	5.4	-5	-1.8	-4.3	0.27	-0.94	3.7	-4.9	-5.1	-1.4	-0.68	-7	-0.24	-1.6	1.3	0.8	-6.1	0.21	-2.2	-1.7	8.3
-0.12	0.52	-3.7	-7.7	-3.3	-2.4	-3	1.9	4.2	6.5	0.37	-0.69	-3	3.9	-1.1	7.9	-1.5	4.2	-5.8	-0.25	4.7	2.9	3.2	-0.2	0.75	-1.2	-2.5	3.7	-3.9	7.7	-4.1	2.1	-4	7.7	-4.6	3.2	-3.2	-2.5	0.87	2.5	4.7	-4.9	-1.5	-0.56	-1.4	-3	-0.38	-2.6	-2.1	5.8
-0.32	-0.18	-11	5.7	-3.9	-5.2	-9.3	6	-6.9	13	-5.8	3.9	-2.4	2.2	-6.5	1.5	-7.2	-1.5	-2.8	0.34	7	3.4	-4.2	1.8	-0.89	6	-6.4	1.2	-3.5	0.76	-4.7	3.4	-0.74	3.5	-5	0.17	-1.9	-6.5	1.1	1.9	-1.1	-0.01	-3.5	3.3	1.3	5	-6.2	0.64	-5.6	6.7
-0.11	0.54	-5.8	-4.8	-1.8	-3.1	-1.9	3.5	-1.8	11	-1.6	-3.5	-3.2	7.6	-4.2	5	-11	-1.8	-0.72	-1.2	-7.1	6.1	-12	2	-4.3	3.9	-5.1	1.1	-2.3	5	-2.1	0.17	-3.2	1.8	1.6	5.8	4.4	-0.98	-1.4	0.15	-3.1	3	-2.2	12	-3.1	-1.5	-4.6	-1.9	-2	7.1
-0.28	0.26	-2	-3.6	-2.1	-3	2	0.42	1.1	6.9	0.3	7.7	-0.88	5.3	-0.3	3.7	-4.1	-4.4	-6	2.1	-8.1	0.78	-0.75	1.7	2.9	-2.4	-2.5	2.8	0.22	6.8	-4.3	5.4	0.84	0.77	1.1	0.38	2.7	1.4	-1.4	-3.5	2.6	0.65	3.7	11	-4.2	-1.4	-1.5	-0.14	0.26	-3.4
0.03	0.05	-1.4	-7.8	-2.2	2.3	0.34	3.4	2.5	-6.6	4.4	-2.5	1.9	6.2	-1.3	4.1	0.3	1.9	-0.46	-0.05	-2.9	5.8	-0.76	3	2	-4.5	-4.2	-3.2	2.3	-2.6	-6.1	2.6	3.5	0.85	0.19	-7	0.06	-1.6	0.01	-5.3	2.9	0.23	-3.2	2	-3.2	-0.78	-5.6	-3.9	2.7	-4.1
0.21	0.01	-4.3	-7.1	-4.5	4.9	1.1	-0	-1.3	-3.4	-4.2	-5.3	-0.48	-3.8	-5.7	0.51	-3.1	-1.3	-0.22	-1.6	-7.6	2	-2.7	-1.6	-4.6	-1.8	-3.1	-0.65	-1.7	-1.9	-5.9	1.4	0.51	-0.75	-3.7	-0.63	-6.1	-1.4	-2.2	-4.2	-3.8	2.1	-2	2	-2.1	2.6	-6.1	-0.1	-6.3	-6.9
0.01	-0.22	-3.5	1.5	-4	4.5	1	-3.3	6.7	7.5	4.8	1.5	-3.9	3.1	-3.6	-4	-8.6	-1.7	-9.5	-1.2	-4.5	2.1	-7.7	-3.3	-9.3	7.5	0.4	-3.6	-2.3	0.64	-0.88	-1.2	-4.2	-0.18	-4.1	1.8	-3.4	-1.8	-5.5	-2.3	-2.1	2.3	4.2	-0.53	-2.3	4	-1.9	-1.8	0.23	-3.1
-0.17	-0.5	12	-0.58	-2.2	-0.54	-4.2	4	0.49	2.5	0.44	3.9	-5.7	3.5	1.1	4.2	-7	-2.7	1.7	-3.1	6.1	2.4	2.6	-2.6	-5.9	1.5	-4.3	-1.5	-0.82	5.5	0.88	0.14	1.1	1.1	-5.3	2.5	-4.7	-6.2	-7.2	-6.9	-4.1	-1.1	-5.7	0.23	-3.5	-0	-4.6	-9.3	14	-9
-0.36	-0.03	6	-5.3	3.8	-0.52	-4.2	-2.2	3.5	1.1	-1.8	0.17	1.1	1.7	-0.44	2.7	-0.37	3.8	2.4	1.6	2.8	-4.4	1.8	0.92	0.45	-0.73	1.4	2	1	6	1.7	9.9	-0.29	4.5	-1.7	1.8	-3.8	-6.2	-4.5	0.83	0.62	2.7	-5.3	-2.3	-1.5	6.2	-6.3	-3.3	-1.6	2.6
-0.25	0.51	0.18	2.4	-2.6	-2.3	0.53	-3.3	1.4	1.6	8.2	-1	3.4	1.1	-5	3	-1	8.1	-5.6	2.7	-13	0.4	-5.1	6.2	0.76	-3.7	1.2	-1.6	-2.1	-0.6	-0.71	3.7	-6.4	4.8	1.4	3.9	-0.99	-1.3	0.84	5.1	0.33	3.8	1.2	5.2	-4.4	8.6	-2.1	-2.1	-4.1	-6.8
-0.03	0.32	-1.6	-3.6	-0.25	-1.6	-4.4	-4	-0.47	-9.3	-4.2	1.2	0.43	-0.28	-0.99	6.9	-3.7	-3.3	-7.2	3.5	-0.71	-4	-1	2.5	1.4	-0.13	-0.89	-6.1	-8.1	4.9	-4.2	2	-6	6.3	-4.9	6.2	-3	-2.2	-1.2	2.4	-2.7	6.5	4.3	0.76	-3.4	5.8	-2.2	0.16	3	-2.9
-0.24	0.02	8.2	2.4	0.09	2.5	-3.9	-4.6	-1.5	-7.5	1.6	3.2	4.2	-6	-6.7	0.29	-8.9	-1.1	-2.1	-0.29	-8.1	-2.9	-3.5	2.1	-6.4	5.2	-4.2	-0.09	-6.5	5.1	-1.5	7.5	-4.5	1.3	-8.1	5	-4.2	2.8	-1.1	2.2	-2.3	4.8	-8.6	6.6	1.2	0.63	-1.8	3.5	-1.8	0.65
-0.7	-0.13	4.5	-2.4	-2.6	-4.4	-2.5	-4.1	-2.4	-8.8	0.59	-8.8	-3.2	-8.9	-8.6	4.1	-1.6	-2.4	-3.2	0.32	-2.8	-1.6	-0.15	-0.74	-5.7	-3.2	-3.2	1.3	-3.1	-4.8	-3.8	5.5	-6.1	-0.44	-1.2	-3.3	-3.9	-5.6	3	-3	-3.2	-1.2	-6.7	-5.7	-3.9	2	-6.3	0.82	-13	-6.7
-0.12	0.04	-1.6	-8.9	-6.2	-4.6	-10	-4.6	1.9	-0.67	-5.2	-3.4	-9.2	-3.9	-0.08	0.25	-2.6	-8.2	-1.2	-0.89	-1.6	-5.4	4	-1.7	-2.6	-7.2	-2.5	1.7	-6.1	-1.9	-1.9	0.81	-5.3	-2.1	-5	-8.8	-4.6	-5.8	-7.9	-3.4	-3.1	-2.9	-3.5	-3.2	-7.2	-4.5	-11	-2.9	1.7	-9.2
-0.03	-0.19	4.2	-5.1	-2.5	2.7	-11	-4	2.3	4.8	-1.2	-2.5	-6.7	-0.85	-0.79	-0.94	7.9	-0.48	-2.1	-5.8	4.3	2.5	4.6	2.1	-7	-4.8	-0.6	-3.8	-4.7	2.4	-5.6	-2.3	-0.06	1.8	-3.6	-4.8	-3.3	-2.8	-7.5	-4.6	-2.6	0.45	-2.3	-4.7	-3	-4.7	-4.7	-4.1	-5.9	-5
-0.14	-0.33	0.86	-9.4	1	-4.5	-3.3	-6.1	-6.9	-4.1	-1.7	-11	-4.7	-8.7	-2.5	-7.3	0.39	-2.4	-5	-3.1	-1.3	1.5	-0.82	-0.82	-4.1	0.4	-5.8	-11	-6.6	4.2	-8.6	-0.97	-5.9	-2.2	-6.7	-0.85	-6.4	-3.5	-1.5	0.39	-4	3.8	-5.7	-6.9	-4.7	0.72	-8	-3.1	-13	-3.2
0.14	-0.14	0.64	-6.1	-0.05	-8.3	-5.5	-4.1	5.5	-3.5	4.4	-5.8	4.1	-15	7	-4.1	-1.2	-3.5	-0.83	-3.3	-2.4	-5.5	11	0.21	-1.3	-4.8	6.9	-6.6	-0.62	-3.1	3.8	-1.7	-1.1	-3.8	3.8	-12	6.5	-8.5	6.7	-2.3	3.7	-2.5	7.9	-9.9	7.2	-0.89	12	-4.2	3.8	-3.3
0.59	-0.19	3.1	-9.9	-2.2	-9.1	-0.14	-5.1	7.2	-1.7	9.7	-2.9	2.9	-7	3.3	1.7	2.7	-1.6	2.7	-0.83	8	2.5	5.7	-2.1	2.3	-6	6.3	0.76	3.4	-4.3	10	1.4	3.8	-3.8	7.2	-8.4	4.4	-13	0.36	-7.4	0.61	-8.9	6.3	-1.5	4.8	-6	7.7	-8.3	7	2.9
-0.52	0.22	3.2	-1.6	-10	1.2	5.4	0.17	-4.4	4.1	-1.9	0.94	2.1	-0.03	-7.7	0.13	-4.3	-0.52	-8.1	3.5	-6	2.7	-4	7.1	1.4	6	2.9	5.6	0.19	5.6	8.6	2.4	-3.6	2	-2.6	-0.36	1.6	-3.9	1.3	-2.9	4.8	0.79	-3	5.5	4.5	2.5	4.3	0.69	-4	0.23
-0.89	0.55	-3.5	1.7	-0.53	4.1	12	5.9	3.9	4.1	3.3	0.83	5.2	3.6	-7.5	3.3	-9.4	-0.62	-8.4	8.2	2.4	-1.6	-4.4	1.9	4.8	6.4	-1.6	8.5	-1.1	9.5	1.2	1.7	2.1	8.7	-5.4	5.2	-1.4	0.76	1.3	4.2	1.7	4.2	-2.3	3.6	-3.7	5.6	3.5	6.8	1	7.8
-0.34	0.88	-8.4	13	-6.2	4.4	-6	7	-3.3	-2.2	-1.2	8.9	1.1	-0.7	-7.2	2	-2.4	5.2	-0.13	3	1.2	-1.1	-0.09	9.9	-0.99	8.6	-4.9	6.4	1.3	3.9	-1.8	1.5	2.6	7.1	-4.4	7.6	0.95	8.9	1.2	4.1	-6.5	3	-2.9	4.8	-3.6	6.3	-0.46	5.8	-0.35	8.4
-0.17	0.26	-9.9	5.2	-5.5	2.9	-11	8.5	-7.3	-3.1	-2.1	2	-5.1	0.87	-0.81	-1.6	-5.3	0.03	-4.3	1.6	4.2	2.4	-1.8	10	-4.2	-4.2	1.4	-2.6	-1.3	-6.3	0.06	-1.9	1.7	-4.7	-3.7	-4.5	-2.7	1.9	-5.4	0.7	-5.4	-1	2	-2.8	-0.92	-1.9	5.6	0.91	-4.8	-0.33
0.1	-0.22	1.4	-3.3	5.4	-2.3	4.1	-0.08	0.13	6.5	0.94	-2.4	-1.3	3.7	2.1	-5.6	-2.3	-5.3	2.2	-0.04	-1.2	-0.45	1.1	-3.6	-7.9	-10	-1.6	-0.2	-6	-5.7	-0.41	-2	-5.2	-5.4	-3.8	-4.9	-0.59	-0.58	-8.1	-3.5	-2.5	-4.4	5.4	-5	1.4	-1.7	-1.2	0.8	-4.6	-4.1
-0	-0.23	0.82	-2.5	5.5	-4.6	12	-2.6	1.9	-4	3.5	1.1	2.9	-5.2	-7.3	6.8	5.9	-0.95	-0.81	3	-7.8	-3.2	-3.5	-2.3	-1.6	-7.2	1.2	-8.5	1.8	0.21	-4.1	4	-0.17	-0.25	-3	-1.5	-1.6	-2.5	-6.9	-1.7	0.43	0.89	-0.16	-4.2	-0.12	-0.15	0.06	-7.2	-4.7	-6
0.39	0.33	6.6	-4.2	4.7	-1.6	9.1	-2	0.42	-2.8	0.9	-0.84	5.7	0.65	0.23	4.5	0.99	1.3	-0.84	1.6	-0.25	10	3.6	4.7	0.07	-5.5	6.5	-3.4	0.26	-4.7	-0.03	3.4	3.7	-6.3	-1.8	1	-3	-6	-3.5	-3.4	0.27	-1.9	-0.99	-1.5	-0.28	0.09	2.1	-2.5	1.4	-5.6
0.17	0.75	5.3	2.1	3.6	12	3.9	8.6	2.3	7	-2.9	3.1	-0.4	2.1	-1.9	3.8	-0.83	5.5	-2.3	-3.5	2.6	8.1	0.08	6.2	5.7	1.4	6.2	1.6	-0.93	-2	1.8	-1.2	2.8	-0.27	2.2	-4.8	0.4	-1.4	0.93	-3	3.5	6	2.2	4.4	2.1	0.23	-0.93	3.7	-7.1	-8.3
-0.22	0.6	5.2	-0.33	1.1	8.1	3	7.6	-0.28	8.8	-3	5.5	-6	-0.69	-6.7	4	-10	7.7	-4	3.3	-8.3	-0.22	-3	4	7.5	-2.8	-0.68	8.4	9.4	3.9	-2.5	2.5	6.1	-2.6	7.7	1.8	-2.8	3.8	3.5	-2.1	3.5	7.7	4.7	4.6	2.5	1.7	-6.3	3.2	4.6	-1.1
0.17	-0.17	2.4	2.9	0.39	7	2.4	2.8	3	5.6	-1.4	8.7	0.29	5.2	5.7	2.6	9.8	0.91	3.5	0.25	2.8	1.9	7.3	-1.1	13	0.7	10	2.7	11	-1.8	-0.9	1.4	7.4	0.26	6.7	0.74	3	2	6.5	-3	4.2	-1.4	10	-0.08	5.4	-0.1	8.9	-2.3	8.1	3.5
0.04	-0.48	5.1	1.8	9.1	4.3	2.9	2	1.8	6.2	3.7	2.2	5.4	-0.18	1.8	-0.17	1.1	3.1	6.8	8.5	2.4	2.7	8.2	-7.9	0.18	4.4	1.2	-1.4	-2.4	2.7	-5.4	-1.4	-4.3	2.7	-0.09	0.2	0.24	2.8	-2.2	-0.72	0.57	2.2	3.9	-0.78	1.9	2.9	-0.4	-0.51	-4.2	1.4
-0.27	-0.16	3	-1.9	1.6	-1.1	-0.21	0.33	-2.9	1.6	-4.7	-1.7	-1.1	-0.65	-3.2	4.6	-2.3	6.1	3.2	3.1	1.4	10	-5.1	-4.9	-4.7	1.4	-6	0.46	-2.3	1.7	-8.8	-2.9	-2.8	-1.5	-2.2	1	-2.7	-5.1	-4.5	2.2	-0.36	6	-1.9	4.4	-5	-1.9	-6.1	-1.2	-15	1.6
-0.51	-0.09	-4.7	-3.8	1.2	0.2	0.26	10	-2.2	2	-5.5	2.6	-2.1	-3.5	-3	7	-5.3	-4.4	-6.2	5.8	-1.4	8.2	9.2	7.2	0.12	4.2	-8.1	5.3	3	6	-3.2	3.8	3.1	4.2	-1.1	6.1	2.9	5.7	2.1	5.6	-3.2	3.8	-8.9	-3.4	0.92	3.6	-2.1	7.2	3.3	12
0.14	0.76	0.51	3	7.1	5.8	4.2	4.7	3.8	5.2	2.2	6.3	3.5	3.5	3.2	1.4	8.9	-4.6	7	0.83	7.8	3	8.4	3.1	12	-2.4	-0.47	-3.5	3.8	-1.1	-5.5	1.6	6.4	2.7	7.1	-4.3	3.3	0.26	15	0.66	-0.57	1.1	-1.1	-5.7	0.24	-1.4	3.6	-5.8	6.6	-2.9
0.4	0.74	-6.4	12	-1.2	7.1	-2.5	9.3	-0.93	9.8	-4	13	-0.05	7.4	5.3	9.4	3.1	11	1.5	2.5	3.2	12	-3	8.6	-1	4.4	-3.5	0.41	3.1	-1.9	3.8	2.5	1.2	1.3	5.6	-9.1	6.8	-0.49	4.7	-4.5	3.4	4.2	3.8	3	-1.8	-3.2	3.4	-0.02	-4.4	2.6
-0.07	0.3	-1.8	0.47	-5.2	0.74	-3.8	5.9	-2.1	0.34	-4.4	-2.3	0.64	-0.33	5.8	0.88	0.09	2.6	-9.3	-0.66	-1.4	-0.87	-9.6	1.7	-2.1	-5.3	-6.2	3.3	-4.8	0.59	-1.6	4.5	-4	-1.5	-5.7	-6.5	-3.8	-7.3	1.1	-7.2	-2.7	1	-2.1	2.2	-1.2	-4.1	2	0.68	-5.9	2.6
-0.19	-0.21	3	-8.2	-0.4	1.6	4.2	-9.6	1.3	-6.3	5.9	-6.4	2.4	2.8	1.2	-0.8	1.7	-8.4	-2.1	-8.7	12	0.15	-1	2.2	0.85	-7	-4.3	-4.4	-1.4	-5.9	-0.71	-2.9	6.7	0.6	-4	-6.4	-1.3	-3.8	0.7	1.9	-3.5	1.7	2.6	-5	-0.82	-2.2	-1.2	-3.5	2.4	-5
0.38	-0.63	3.9	-1.7	6.3	2.1	5.2	-0.23	5.1	-3.2	5.4	-2.1	2.4	-1.9	5.3	-5.9	2.2	-1.1	1.5	-0.53	13	0.39	5.1	0.41	-2	0.63	0.56	-1.1	3.1	-0.51	1.3	-10	5	1.6	2.2	4.2	5.2	-0.51	1.5	1	1.9	-0.66	1.7	-10	-2.7	0.02	-1.7	-0.63	3.9	1.4
0.49	-0.84	12	-2.2	4.5	-5.3	7.2	-14	7.2	-5.7	7.9	-2.3	6.5	-12	-3.1	-15	7	-10	2.9	-6.4	0.42	-0.38	-0.56	-7.4	-0.23	-4.2	2.9	-5.8	-3	-5	9.2	-4.8	-0.25	-4.7	-0.48	1.8	-1	-1.7	-0.35	-1.1	0.87	1.9	5.8	-12	-3.5	1.2	0.37	-5.1	0.85	-9.2
0.16	-1.1	6.6	-11	-3.7	-14	2.6	-17	4	-9.1	4.9	-16	7.9	-13	1.5	-22	6.9	-9.1	3.2	-19	-1.8	-9.5	-0.07	-16	-1.8	-8.6	2.1	-10	1.1	-9.7	-0.59	-9	-1.1	-9	-2.6	-7.4	-1.6	-7.5	-1.5	-5.7	-1.3	-9	9.9	-15	-7.2	-9.9	0.14	-13	-5.3	-3.9
0.27	-1.3	6.3	-13	2.2	-11	4.6	-7.9	-0.67	-1.1	1.4	-7.2	5.1	-11	5.9	-17	5.8	-9.9	2.4	-12	-0.14	-8.5	3.2	-17	3.6	-7	2	-12	4.6	-7.7	0.98	-11	5.6	-4.3	-0.8	-9.1	-3.8	-9.8	1.9	-8.2	4.6	-13	3.5	-14	-2.2	-11	-0.92	-11	-1.6	-6.9
-0.35	-1	-0.13	-5.6	-2.1	-8.8	-5.4	-3.2	-7.4	1.6	-3.6	-2.4	-1.8	-7.4	-0.85	-19	-6.3	-8.2	-2.6	-7.9	-8.6	-7	-6.2	-13	-1.1	-3.3	-6.3	-11	3.1	-8.6	1.6	-9.7	3.2	-1.3	-1.9	-1.8	-1.9	-11	-6.7	-5.9	-2.3	-4.6	-6.8	-7.1	0.77	-8.7	-5	-8.7	-1.6	-8
-0.39	-0.22	-1.7	-2.4	-1.9	-2.2	2.9	-3.6	3.7	-1.2	-3.1	0.37	-1.3	-2.7	-9.4	-1.3	-0.81	0.11	-3.1	2	-2.4	1	-6.1	-4.6	-5.1	-1.8	-4.7	-3	-0.24	-6	0.23	-3.2	0.44	-5.9	-3.6	-0.12	-3.1	-4.4	-8.3	-3.6	-7.9	-5.7	-7.2	-1.1	-0.42	-3.8	-4.5	-1.7	-2.7	-7.4
-0.04	0.13	1.7	-4.1	-1.2	0.54	-0.58	-1.5	-2.1	2	-0.79	0.86	-1.1	-0.32	-3.7	3.5	-3.6	1.6	1.1	1.3	1.7	5.9	0.64	-1.2	-6.8	-4	-4.2	-2.8	-2	-3.5	-2.7	-0.16	0.89	0.68	-8.9	-6.8	-6.5	-0.7	-8.9	-4.2	-5.1	-9.6	-3.8	3	-2.3	1	-4.7	-1.2	-2.2	5
-0.49	0.38	-0.92	-8.2	-2.5	-1.8	-3	0.53	5.7	4.4	-3	-2.6	-3.6	1	-3.5	0.38	-2.4	0.71	-4.8	1	-6.9	3	5.7	0.42	1.1	-6.7	2.4	-3.6	-5.8	3.9	-4.8	-0.31	-3.9	3.5	-6.2	-3.8	-0.9	-1	-5.6	-5.7	-3.5	-5.1	6.9	-2.9	-6.4	-1.2	1	0.22	-0.46	0.23
-0.43	0.26	-3.7	-0.88	-3.7	-3.1	-7.1	6.2	-2.2	2.8	-0.16	-1.5	-6.3	10	4.1	-1.8	-0.78	-2.7	2	2.3	-0.36	-4.1	0.47	-4.5	1.1	-1.9	-1.7	-0.35	-6.6	3.8	0.51	-2.4	-6.4	-0.25	-2.4	1.4	-3.9	4.5	-3.3	1.1	0.42	-1.9	-3.8	2	1.8	-3.1	-2.9	2.8	-2.1	-0.28
-0.2	0.93	0.86	-6.1	-0.24	-4.2	-4.4	-0.96	-7.1	-2	-0.95	-1.1	-3	-0.55	-0.54	2.1	-7.1	4.9	2.6	-0.47	-6.4	-1.2	0.69	6.5	-1.6	-1.4	0.92	-1.2	-1.2	0.66	4.3	0.64	-1.5	2.2	1.3	-2.4	0.92	0.2	5.2	3	8.1	-0.98	-2.8	2.9	7	0.29	-1.4	-4.3	-2	2.5
0.4	0.7	-0.68	-5.9	4.3	0.75	5.5	-1.2	-2.5	-0.48	-5.2	3.7	2.2	0.2	1.6	9.7	-4.6	5.5	-2.8	0.2	-3.8	-2.3	-2.1	3	-8.9	-0.11	-1.1	-0.37	1.8	4.7	4.1	4.8	2.7	3.6	-1.8	4.1	0.7	6.2	3.8	8.6	4.4	4.1	-5.3	5.9	3.8	6.6	-0.68	0.71	2.4	-0.98
0.45	-0.09	-2.6	-0.77	-0.05	4	2.5	4.6	-2.9	2.4	-2.6	8.1	2.5	7.9	-2.9	-0.92	1.1	-3.7	0.67	1.1	0.97	-8.6	-4.1	0.43	-8.4	-2.5	-1.9	1.9	0.13	-0.44	4	3.3	3.1	0.29	2.7	-0.52	3.5	-0.13	3.3	-4.2	0.91	2.8	-4.2	1.4	4.8	-0.63	1.8	2.9	-5.3	-2.8
-0.1	0.36	0.7	5.4	-1.4	4.8	2.1	10	-11	-0.26	0.88	1.3	-3.9	8	-9	1.1	2.3	4.3	-5.3	4.7	-6	0.14	0.68	-1.9	-0.65	-1.3	-2.8	2	-2.8	-2.4	2.1	1.7	3.6	2.6	-3.2	-3.1	-0.69	1.7	-1.5	-2.7	2.2	1.7	-2.5	0.36	1.9	-2.6	-1.3	2	0.37	-1.6
-0.65	0.25	-1.8	-0.91	-0.29	-1.6	-6.5	3.2	-6.1	-3.1	-6	-1.8	-6.9	1.4	-3.2	-0.22	-7.2	-0.66	-4.3	-1.2	-1.5	-7.1	-1.1	-2.5	-0.76	-3.9	-3.1	-2.7	-1.1	-0.13	-3.4	-1.1	-5.5	2.9	-4.4	-0.41	-3.3	-1.5	-5.4	-1.7	1.1	3.3	-6.9	0.46	-0.88	-1.3	-2	-4.1	2	-2.2
-0.08	0.27	3.4	-2.3	3.2	-0.19	1.4	0.73	0.8	4.7	-2.5	-2.6	-1.2	-5.1	-0.09	0.65	-3.6	-2.2	-2.1	-1.6	-2.3	-6.6	-1.8	-2.6	-2.8	-1.9	-4.9	4.2	-2.4	0.6	-9.5	3.8	-3.7	1	1.4	2.5	-4.6	3.2	-1.1	-1.1	2.9	6.6	-9.1	4.5	0.35	0.35	-4.8	-2	2.8	2.5
0.54	-0.21	8.9	2.2	-3.3	-0.87	2.3	2	1.8	-4.3	1	-8.3	-3.4	-2.1	2.2	-4.4	6.1	-6.4	1.7	-0.85	-0.95	-7.7	0.33	-6.4	2.6	-0.28	-1.6	-0.3	0.67	-1.6	-4.3	-1.5	3	3	0.26	1.4	-2.5	3.3	-0.22	1	-0.89	5.5	-0.12	1.2	-2.7	1.2	-5.7	-3.7	-0.73	-1.4
-0.39	-0.57	4.9	4.5	-1.2	4.7	-8.6	-3.8	-6.6	-5.2	-5.7	-1	-5.5	-2.7	3	-8.3	6.2	-6.9	-3.6	0.05	3.1	0.07	-4.4	-1.3	-5.1	1.3	-5.9	-3.3	-2.2	0.64	-3.6	-6.1	0.34	-2.7	-4.5	1.7	-7.2	-0.29	-2.8	-3.6	-2.2	-6.5	-3.5	6.4	-3.3	-1.6	-12	1.1	-6.8	-2.8
-0.1	-0.72	-2.4	7.5	4.8	5.5	-3	0.31	-2.8	2.5	-2.9	-0.06	-1.7	3.9	-8.6	-1.4	-4.1	-3.2	-7.5	-0.92	-0.49	-3.1	-13	2.2	-2	2.2	-5	-4.3	0.28	4.2	-2.6	-2.1	6.6	2.5	2.4	-0.58	-0.96	-2.2	-4.2	-1.4	-7.3	-6.4	-4	-6.1	-3.9	-4.9	-3.4	-1.2	0.26	-1
-0.16	0	-1.8	-2.9	-0.42	-2	0.04	0.55	0.61	3.9	-6.6	-1.1	-1.1	0.52	-8.4	0.59	-2.2	-2	-7.8	-5	-2.2	-2.4	-8.9	2	-5.8	-1.5	-5	-2.4	-1.4	-0.66	-1.1	-7.5	-2	0.3	-1.9	0.04	-4	-0.63	-7.5	0.29	-3.2	-9.1	-7.3	-6.4	-6.5	-3.7	-3.7	-0.71	-5.6	2.9
-0.29	-0.31	7.2	-2.3	2.1	-1.9	-6.5	-3.8	-6.5	0.17	-4.9	4.2	6	2.4	0.62	-7.8	-7.2	-3.4	-5.5	-3.6	-10	-3.5	-3.5	-0.42	-0.03	-6.4	-6.2	-0.81	-2.5	-3.7	-4.5	-2.8	-3.7	-5.7	-5.1	-7.1	-4.8	-6.1	-4.3	2.9	-2	-4.2	-2.7	-1.9	-5.5	-7.3	-2.9	-1.1	0.1	-6.8
0.56	-0.85	-1.9	-9.4	0.69	-6.5	-11	-10	2.4	-13	-0.44	-4.3	3.7	-3.3	8.7	-13	4	-11	13	-4.7	0.37	-0.85	0.45	-5.2	14	-8.9	10	-7.4	14	-11	3.8	-6.6	14	-14	14	-9.7	6.2	-6.2	11	-3.1	4.8	0.72	11	-6.2	6.4	-4.6	8.5	-8.3	20	-18
-0.04	-0.59	-12	-4.4	-5	-4.9	9.7	-7	11	-13	6.7	-8.7	4.1	-7.5	7.7	-6	-2.9	-9.1	14	-6.2	4.2	-4.7	6.8	-12	13	-7.8	19	-9.9	14	-12	7.8	-11	12	-13	15	-8.6	17	-4.9	13	-4.3	8.1	-4.4	11	-5.7	8.2	-7.6	15	-11	23	-9.7
-0.04	-0.22	-6.9	-5.6	-2.8	0.1	7.7	-7.3	8.2	0.91	4.4	-4	9.3	5.7	5.8	-0.15	0.5	6.1	11	-6.2	2.4	-2.9	-0.55	-3.3	0.7	-4.5	3.1	-12	1.1	-5.2	3.6	-4.4	2.4	-3.4	3.7	-5.2	11	-12	1.6	-3.6	-1.2	-7	5.5	-11	4.7	-8.3	9.4	-9.1	7.5	-0.47
0.04	-0.13	-8.1	13	0.95	1.8	12	-12	5.6	-9.4	5.1	-9.3	3.6	-6.4	11	2.8	6.6	9.9	7.7	2.1	-0.04	6.7	1.4	8.3	4.3	16	4.8	12	3.6	3	5.4	9.2	-0.64	5.3	7.6	8.8	8.5	8.2	5.2	11	0.15	-5.6	-2.9	6.1	4.2	9	13	14	2	4.8
0.3	0.42	-6.1	27	-2.2	6.2	4.2	16	-3	9.1	0.71	13	-1.3	2.6	2.4	3.5	13	5.7	12	2.9	-0.12	0.36	2.4	3.4	11	14	8.4	16	4.7	7.4	5	1.2	-1.2	5	7.5	12	3.3	8.8	11	11	-3.1	1.5	3.9	7.6	5	6.3	6.2	13	12	15
0.87	0.58	-10	7.7	6.5	-4.9	0.78	-2.8	0.43	3.7	-0.44	2.7	1	-0.91	3.7	8.6	13	5.6	9.3	8	0.99	-0.41	5.9	5.7	5.9	11	9.9	7.5	0.54	8.9	8.3	1.8	-2.5	5.2	0.78	9.4	10	11	7.6	9.5	4.8	3.6	4.9	3.6	8	6.9	8.1	7.1	1.4	12
0.35	0.26	0.96	7.5	5.7	-0.32	5.7	-3	-0.59	-4.2	4.3	-2.3	5.4	-0.69	6.9	4.9	3.4	8.3	-0.02	7.5	1.4	0.63	0.1	1.4	-0.27	13	13	9.3	3.6	3.9	8	6.5	0.61	-0.13	7	12	8	14	8.3	6.1	5.6	8.9	11	11	5.9	5.5	11	13	2.7	11
0.19	0.13	-3.3	8.7	3.6	4	6.5	-4.8	2.2	-5.5	6.7	-1.4	4.5	-0.12	12	5.2	2	6.2	2.9	7.8	8.1	-2.3	7.7	-2.7	7	8.1	3.1	13	3.5	1.3	3.9	5.8	0.27	2.6	5.8	7	8.3	15	4.6	7.8	5.4	-0.69	6.3	8	0.83	10	12	20	6.8	7.3
0.18	-0.51	-6.7	7.1	1.1	0.61	0.25	-1.7	1.9	-5.5	3.4	12	0.24	2	9.7	-0.68	15	7.2	9.2	2.6	10	0.75	6.8	3.2	6.2	4.9	1.8	9.1	6.2	-3.2	6.3	5.6	1.4	-1.9	11	1.3	5	8.1	1.9	4.6	6.2	3.9	5.3	9.6	6	6.6	7.6	10	7.3	17
[truncated: 952 more columns]
