# Supplementary material for: Dyslexia on a continuum: A complex network approach
Source: PLoS One. 2018 Dec 17;13(12):e0208923. doi: 10.1371/journal.pone.0208923 (PMC6296514; doi:10.1371/journal.pone.0208923)
Supplement: S1 File — Detailed information about the archive contents is provided in the included README.txt file. (TGZ) [file pone.0208923.s001.tgz › FS_614_AV_run_2.csv]

-10	16	-8.4	18	-5.8	1.2	-5.5	15	-2.5	9.6	-3.6	15	-9.1	8.7	-12	2	-6.1	-10	-5.3	2.6	-11	2.4	-1.2	-1.1	7.4	9.2	1.5	1.8	-3.5	-3.3	0.18	7.5	-3.3	-1.3	0.61	2	3.2	-1.5	-4.5	6.4	2	8.4	-1.6	15	-17	0.2	4.7	20	4.4	7.7
-7.1	7.2	-7.5	7.3	-3.5	2.2	-1.9	13	-3.7	12	-3.7	6.1	-2.9	1.9	-11	-7.4	-7.7	-20	-6.7	-2	-11	-12	-0.38	1.6	8.2	4.2	-2.5	-5.5	-4.6	-2.1	-3.6	-1.5	4.6	1.5	0.2	-7.2	-3	-7.6	-9	-2	-0.9	4.5	6.5	10	-6.6	2.1	-6.7	14	-8.5	3.5
-7.6	9.8	-5.6	15	-4.4	8	-7.2	10	-9.1	13	-6.1	14	-0.13	1.9	-4.4	6.4	-1.9	0.87	-4.5	1.9	-10	2.2	1.8	12	3	0.47	-6.2	0.04	-8.6	6.3	-0.51	2.6	-2.4	3	-0.74	4.9	-8.3	-2	-13	6.9	-2.3	4.7	-1.5	-3.7	-7.8	-5.4	-11	7.9	-10	0.91
-14	9.8	-6.5	16	-7.7	13	-10	4.5	-8.2	-0.88	-6.6	14	-2.1	6.2	-7.6	10	-2	5.8	1.6	6.8	-11	6.3	-0.62	7.9	0.16	-2.5	-2.7	4.4	-6.8	8.4	-0.02	6.6	-5.2	-2.3	-3.1	8	-2.1	1	-1.9	12	1.1	3.1	-1.4	-5.9	-5.1	1.9	1.5	18	-7.8	20
-21	15	-17	15	-8.7	3.1	-13	3.3	-13	-2.8	-12	12	-10	5.3	-15	11	-9.9	0.81	-7.2	0.87	-13	7.3	-4.6	1	-6.9	4.3	-4.3	8	-5.2	7.6	-8.5	7.9	-7.7	0.66	-4.9	6.3	-2.3	2.2	-5	5.7	-1.9	2.4	-5.6	4.3	-14	1.2	-4.3	7.1	-11	4.5
-11	12	-8.7	13	2	8.6	-6	2.9	-13	2.9	-2.7	14	-9.8	-1.3	-19	11	-11	6.9	-8.5	6	-15	5	0.91	5.1	-1.3	2	1.2	3.8	1.5	3.2	-11	2.1	-5.8	5.9	-1.2	-0.34	-5.4	1	-7.6	1.1	-0.96	-0.27	-5	4	-19	4.3	-4.2	14	-8.3	8.8
-5.3	13	3.7	15	0	4.1	-2.8	14	-1.9	0.01	2.7	16	-1.5	-10	1.1	4.5	2.7	-15	-2.1	2.2	-4.3	2	-0.68	-9.4	4.8	7.2	3	-2.4	5.7	-1.1	-2.3	3.4	4.6	5.5	-2.1	-5.4	0	2.2	-4.8	3.7	3.2	2.9	2.1	6.6	-1.4	8.3	4.9	11	1.1	-7.3
-9.3	20	0.81	17	4	13	3.4	16	-0.32	13	2.2	14	-2.2	-4.2	-3	3.6	3.6	-5	-8.6	-7.2	0.5	-0.32	3.2	4.2	9.5	-2	5.8	1.2	3.7	-1.1	1.9	9.5	-0.48	8.6	0.48	-2.9	0.73	-2.4	1.8	2.2	2.7	0.18	5.1	-4.1	2.1	-3.5	5	19	-4.8	12
-2.7	17	-1.6	14	-3	9.1	0.38	21	0.11	20	2	19	0.25	8.1	-2.3	14	-5.3	-2.7	-4	6.8	-3.7	3.1	-2.1	11	0.48	-1.2	-5.5	-1.8	-6.7	2	-7.8	5.6	0.04	4.8	-0.67	-1	-2.5	-0.83	-7.6	2.5	0.88	0.41	0.93	8.8	-7.5	-3.8	-3	12	-12	4.4
-2	25	2.8	20	5.5	3	-4.4	18	-4.9	16	-1.2	11	8.4	-3	-3.2	3.1	-5.8	-8.1	2.6	-2.5	-8.8	9.1	3	-2.9	0.96	1	-6	5	-8.2	2.5	-5.5	12	-0.81	4.3	-4.1	9	-12	-1.8	-12	8.2	-5.6	2.1	4.2	11	-2.4	1.1	-6.4	10	-9.1	-0.53
-6.4	7.8	-6.4	2.9	5.2	13	-0.39	-9.6	-3.4	-1.7	-8.3	-4.6	-0.57	-7	-7.6	-0.52	-2.6	18	-1.7	-3.9	-1.6	13	-1.7	8.4	1.4	3.6	-3.2	4.8	-8.2	6.7	-4.6	6.1	-2.5	10	-5.5	13	-10	-0.32	-0.57	-0.63	-3	-1.1	-1.3	-3.3	-6.3	-2.3	-2	13	-10	16
-2	-2.7	-4.3	6.7	-2.5	34	-4.9	18	-1.3	20	-5.3	15	1.3	20	3.3	14	0.52	19	-5	20	-3.2	18	-0.86	11	3.5	24	6.5	2.3	-0.79	4.5	-0.82	7.6	1.3	3.4	-0.94	10	8.2	3.8	-1.5	3.7	3.3	5.8	7	20	2.6	31	5.1	19	3	24
-5.9	-3.5	-4.5	2.2	-2.7	3.9	6	1.9	1.7	5.6	-2.1	-4	1.1	2.1	0.35	-6.5	-4	0.27	-2	-6.8	-1.2	-1.1	-2.2	-2.8	2.1	-4.3	-2.8	-11	-13	-7.9	-2.3	-5.2	-4.3	1.5	-9.8	-2.1	4.5	0.93	-2.9	-8.2	-1.1	-3.4	6.1	-4.1	7.8	1.6	11	2.8	4.7	5.6
-6.4	-8	-0.17	-5.9	-2.6	3.7	1.6	-2.8	-0.59	0.88	-1.4	-1.5	-7.3	5.1	0.62	0.02	-4.7	-2.2	-2.2	-0.01	4.2	-0.4	-2.9	2.4	5.5	5.2	-0.24	-9.8	-4.2	-9.1	1.4	-6.9	2.5	9.4	-7.3	3.5	3.6	0.78	0.03	-9.8	3.4	-1.5	0.5	-1.4	7.6	7.3	6.5	5.4	7.9	11
-6.2	9.6	1.9	8.5	3.5	5.6	-6.8	7.2	-11	5.4	1.8	5.5	8.1	3.3	-2.9	2.5	-2	-5.6	-4.1	1.1	-8.5	-2.8	-0.01	-1.4	4.4	4.1	-2.5	-12	2.5	-8.5	-3.6	-2.3	2.4	-1.1	1.7	-6.6	3.1	-0.7	-1.3	-5.8	3.9	-2.4	-0.7	-0.09	-2.6	7.4	14	14	11	14
-9.8	-26	-2.4	-38	-2.8	-19	2.7	-36	-12	-25	1.3	-42	-8	7.5	-4.7	-0.96	-8	26	-9.8	6.2	-3	16	-8.3	11	5.6	3.7	5.1	-10	-4.9	-9.1	-1.2	-10	-1.2	-0.78	0.26	2.5	11	-4.1	-1.2	-8.4	5.4	-4.5	4.4	0.02	4.9	3.6	11	-37	1.4	-31
-5.4	-31	-0	-41	1.6	5.7	0.91	-4.8	-5	-11	-7	-5.5	-1.4	12	-0.42	12	11	-13	-1.5	10	4	-2	16	5.3	6.9	7.8	4.8	13	5.6	7.9	6.1	5.1	0.84	-1.9	12	5.8	6.5	17	-4.6	5.9	7.5	5.3	-6.3	-0.23	-5.4	-3.4	4.6	-63	-2.4	-55
1.5	41	-3	24	-2.1	16	0.78	17	-5.5	13	-1.7	15	6.4	8	4.3	-0.41	-15	26	2.3	0.46	-6	15	6.2	2.2	3.1	11	-1.3	4.4	-0.1	1.5	0.67	1	1.4	2.3	3.8	1.1	-0.22	-2	-0.1	-5.4	10	-0.08	-9.2	7.7	-12	7.7	3.9	3.9	-0.46	18
-27	-14	-10	-7.9	-8.9	-2	-7.8	-7.2	-17	-1.1	-9.6	-3.4	-2.2	2.2	-2.9	4.2	-8.4	1.6	-3.1	12	-7	-7.1	-1.9	5.6	-0.48	15	-3.2	0.64	-0.54	6.3	-5.9	-5.3	-3.1	-1.9	-0.91	8.5	0.59	-1.3	-7.2	0.31	3.1	6.9	-2	2	-6.5	7	2.7	0.23	2.1	0.69
-20	-4	-11	-5.1	-16	-7.2	-15	-7.1	-20	-3.3	-9.7	0.25	-1.9	0.42	-0.58	-8.7	-17	-3.3	-5.4	-4.2	-6.5	-11	-3	0.14	-1.2	2.8	-1.3	-2.5	-4	-1.9	-8.6	-8.2	-2.5	-0.23	-4.2	0.21	4	6.5	-8.9	-1.6	6.8	0.32	-6.5	2.9	-8.7	3.4	5.4	-3.6	-0.72	-0.03
-9.8	4.3	-1.4	6.4	-6.3	4.1	0.14	2.7	-0.25	5.7	1.8	-1.3	-4.3	7.1	1.6	-9.9	1.8	3.9	-4	-0.19	3.6	-1.7	6.5	0.63	4.4	-5.8	-0.01	-3.4	0.41	-3.9	1.9	0.11	3.4	2.5	2.9	-3.4	2.4	-0.69	-2.1	-1.2	1.5	-3.4	0.39	2.8	1.7	4.1	7.5	8.5	2.8	11
-9.4	3	-9.6	4.1	-3.1	5.5	-5.4	0.04	-5.2	0.45	2.2	2.3	-8.6	-0.15	5	-6.7	5.2	11	-3.6	-4.4	-0.04	3.8	5	-2	3.1	-6.9	1.4	-4.2	-1.1	-7.2	-3.8	-5.1	1.5	5.5	2	-11	2.9	-3	-5.7	-6	7.1	-13	3.6	0.89	6.4	1.5	-1	12	2.2	17
-12	-15	-6.1	-20	-14	1.1	-9.9	-16	-8.7	-12	0.58	-0.69	-2.8	0.85	-0.54	-6.5	-4.4	-4.1	-2.8	3	-5.8	-12	-3.2	-4.8	3	-10	-2.8	-6.6	-6.1	-3.2	-7.2	-13	-10	-9.3	-6.2	-5.7	3.7	-4.8	-7.3	-5.9	4.5	-8.3	-3.4	-17	-2.4	-5	1.5	7.6	-2.9	16
-20	-12	-9.9	-9.6	-12	-15	-3.4	4.7	-12	-2	-5.8	4.5	-1.6	-2.2	1.9	-2.4	1.6	-8.5	2.1	-5.1	-4.1	-16	0.85	-4.1	2.9	-5.2	-7.6	12	-6.7	0.46	-5.7	5.2	-4.6	-13	-2	-6.8	-2.8	12	-12	-4.6	0.55	5.4	-5.3	-6.1	3.1	-8.7	-0.22	-33	-3.5	-30
-23	9.6	-4.9	5.1	-1.7	-24	-4	5.6	-12	5	-2.7	1.6	-1.4	-6.5	-4.4	0.45	-9.6	-3	1.2	-7.7	-3.7	-2.4	1.7	-9.2	-3.2	-1.4	-3.6	20	-5	12	-2.4	12	-0.66	4.2	0.13	3.6	-5.5	12	-8	11	4.5	6.6	-8.8	4.8	-4	-9.1	6.8	-12	6.1	-9
-19	6.8	-7	1.4	-7.7	-5.1	-19	12	-20	8	-8	7	3.4	-0.66	-2.5	4.8	-0.95	-2.8	6.1	3.1	-0.43	4.9	2.4	2.6	0.37	-5	2.2	6	1.2	-1.7	-2.1	2.6	3.3	-0.43	0.97	-2.1	4.2	-0.79	-8.8	2.3	5.4	4.7	-0.03	0.3	0.92	-8.3	-7	-3.5	-8.4	5.3
9	-33	5.7	-29	23	-60	35	-23	18	-24	22	-38	-0.28	-7.6	12	-6.2	4	-28	7.8	-11	13	-16	-0.58	-8.6	2.4	-20	12	-3.2	11	-6	16	-8	6.8	-12	4.6	-14	5.1	-9.2	24	-8.3	1.2	-6.2	8.2	-12	12	-20	-6.5	-37	-11	-29
27	-51	20	-35	17	-59	16	-58	23	-48	23	-39	-4.7	-23	11	-17	10	3.8	3.6	-21	15	-35	2.2	-10	-9.1	-26	3.3	-18	1.7	-11	13	-25	8.1	-17	0.18	-14	1.1	-1.9	15	-22	-8.4	-15	5	-33	15	-29	-1.6	-1.4	12	-5.3
24	28	16	27	5.7	28	5.5	17	10	14	14	19	7.4	7	11	3	8.6	24	9	5.8	14	20	0.17	4.6	-5.4	3.1	2.6	9.5	4.5	7.6	12	11	5.7	12	3.6	6.2	1.7	13	12	18	-1.4	8.7	3.2	12	4	14	-8.8	27	2.8	21
15	6	4.1	8.9	5.1	-0.66	6.6	0.69	10	-4	7	3.8	-0.32	-2.1	7.7	-6.7	6.4	-4.2	8.4	-6.2	11	-2.8	-2.3	-0.49	-2.8	-2.5	0.81	-3.2	4.9	-3.7	10	-4.6	1.8	0.63	2.5	-5.5	1.8	-6.4	16	-2.2	-0.49	-1.2	2.3	1.4	6.2	3.1	-5.7	3.8	4.8	-1.4
14	-5.9	7.5	2.2	11	3	6.2	0.26	8.5	-3.1	-1.2	6	-1	4.4	0.12	-10	4.5	6	1.6	-6	7.8	2.3	-2.7	1.1	-8.5	2.3	4.9	2.4	6.2	3.3	4.2	2.3	1.8	-2.4	-2.9	5.6	2	-2.6	8.7	-4.6	-8.2	1.2	-6.4	0.01	3	2.7	-1.2	7.8	0.6	13
20	-28	7.3	-13	0.81	6	6.2	-10	12	-11	4.2	-0.03	-1.5	14	5.8	-4.1	6.4	7.6	5.2	11	4	-1.8	1.4	8.2	-10	8.4	3.3	7.7	6.1	6	1.8	0.09	0.67	-0.19	-1.9	12	-6.8	1.5	12	2.7	-8.1	8.5	-1	7.2	8.4	-0.5	-3	15	3.8	13
21	1.1	7.2	6.5	4.7	-3.9	4.7	1.3	7.3	-3.8	2.6	-2.9	8.7	-1.3	13	-5.9	4	6.4	14	-2.4	-2.5	-10	1.2	-2.8	-3	-10	0.71	-3.8	-2.1	-3.3	5.3	-13	2.1	-5.6	1	-3.9	-0.6	-2.9	2.2	-1.8	-3.2	-3.2	-1.2	-4.9	2.2	-6.2	-0.83	8.3	6.4	4.3
5.6	-5.6	-2	-3.9	2	2.7	1.3	-5.8	8.7	-3.1	-0.62	-4.2	1.4	2.7	3	-3.8	9.9	4	7.1	6.4	2.3	-6.8	-0.77	2.4	-0.07	0.42	-0.32	-5	1	-0.16	-2.4	-13	-3.2	-4.2	2.7	-2.2	-0.05	-8.7	2.7	1.3	-2.9	2.9	-4	-6.8	4.1	2.7	1.2	9.8	3	10
8.1	15	3.7	8.1	7.8	-4.7	10	3.2	7.5	5.5	3.5	15	6.9	-12	-5.6	7	12	-19	-1.3	-1.4	11	-14	2	-5.3	-6	0.95	1.3	-13	8.6	-7.4	1.5	-6.3	1.6	2	8	-12	4.2	-4	3.3	-7.2	-2	-2.7	1.1	-3.9	-0.41	-9.1	1.9	-15	4.5	-5.7
23	-38	13	-60	11	-35	14	-51	12	-36	2.1	-75	5.8	-6.6	2.4	-29	0.13	5.4	5.3	-4.4	0.93	24	-0.56	-4.6	-5.2	3.9	7.3	7.9	9.9	0.07	6.6	2.8	2.2	3.2	2.9	3.4	5.2	-4.9	6.2	-2.8	-1.9	4	-3	5.9	0.67	-2.1	4.9	-82	9.9	-59
14	-33	1	-57	-2.6	17	2.9	-0.03	11	-6	-3.9	-23	4.3	-14	7.8	12	-0.4	-7.1	7.8	1.8	-3.9	-13	-1.9	-9.7	-3.5	-14	-4.2	-3.8	0.89	-4.5	1.1	-11	-1.4	-8.6	-0.72	-5.8	-5.3	4	7.7	-9.1	-3.2	-11	-1.5	-13	7	-8.1	2.2	-62	6.9	-51
11	23	7.6	9.2	7.1	3.3	2.4	8.2	7.1	2.3	-5.3	3.5	1.8	-6.6	-0.17	10	-8.1	4.9	4.2	2.8	-0.81	12	-4.9	-4.8	-0.28	8.1	-2.9	16	5.9	12	-2.9	15	-7.9	22	-3.5	-0.77	-4.9	19	1.5	13	-0.91	4.4	0.89	20	-4.2	10	-4.2	-26	-0.75	-14
10	9.4	4.6	8.6	11	-8.4	8.9	-3	6.1	0.91	-0.2	6.8	12	2.3	0.26	2.9	2	10	5.4	0.6	3.5	7.4	-1.4	-1.6	-1.3	-5.8	3.7	6.1	3.3	2.4	3.4	2.9	-0.36	-4.4	-1.7	-2.1	-6.9	2.4	4.9	0.45	-9.1	-1.2	1.8	-5.3	-0.83	-7.9	-1.6	-4.6	2.6	6.7
20	-20	15	-17	5.3	-40	1.3	-8.6	8.5	-12	-3.3	-19	9.9	-6.1	1.2	-2.3	1.1	-3.5	7	-5.6	0.97	-1.9	6.3	-3.9	-1.4	-11	1.2	5.2	2.9	2.3	0.99	0.62	1.8	-5.3	-2.4	-8.5	-3.2	-3.8	5.4	-2.1	-5.8	-2.9	4	-4.3	1.4	0.04	-8.4	-29	0.93	-16
16	-14	13	-9	-2.5	-26	9.1	-28	17	-12	-0.95	-10	1.3	6.3	7.5	0.93	8.9	9.3	9.2	1.2	2.8	-15	4	15	0.44	-2.9	-4.7	-2.3	4.3	-2.4	2.3	-7.2	-0.65	-0.88	0.72	-3.4	-3.5	-1.6	1.7	-3.5	-3.1	-5.2	3.7	-4.2	3	-8.6	-0.3	19	6	24
21	4.5	14	10	10	3.3	17	-5	16	4.5	13	8.3	3.9	4.7	9.7	1.3	18	16	9.1	6	16	-0.89	3.4	7.7	3.2	1.5	4.5	4.5	6.4	10	15	0.91	3.9	5.4	7.4	4.8	2	6.2	14	5.7	-0.51	3.1	7.3	-2.5	8.6	5.8	-1.1	4.7	12	7.8
12	15	7.3	10	9.8	8.5	11	8.7	8.4	8.3	14	4.4	8.1	1.5	3.7	7.7	7.6	14	9	1.9	17	5.6	0.92	-2.7	-1	11	2.7	3.8	6.3	3.6	6.2	9	2.4	9.9	3.2	-0.41	-2	2.5	16	8.2	-2.5	8.9	6.9	9.8	14	15	-14	2.4	2.6	0.08
14	6.8	6.5	5.3	14	11	1.2	9.7	3.7	4.6	11	7.4	-1.2	7.3	4.7	0.51	12	10	1.9	4	17	2.3	-2.5	3.4	-2.7	2.3	8.4	5.9	7.7	3.8	13	1.3	10	6.6	-2.3	1.6	5.7	-3.3	12	-0.28	-8.1	-3.9	10	4	8.7	7.6	-5.7	13	3.3	19
19	-11	10	-8.8	8.1	5.2	8.1	-7.5	13	-1.4	8.8	-2.6	3	5.5	3.8	-2.6	11	-0.56	4.7	-1.2	12	-7.1	-1.1	0.75	-8.1	-3.8	7.5	3.8	12	0.95	3.3	-1.1	5.1	-3.5	1.2	2.4	2.7	-7.2	5.4	0.94	-2.5	-3.9	9.8	-4.1	8.1	-2.6	7.4	9.9	17	18
19	-13	10	-11	5.4	-1.7	3.1	-10	11	-3.9	11	-7.8	2.5	-5.3	9.8	-4.9	5.2	-8.7	4.7	-2.9	3.3	-12	-6.7	-5.9	-7.8	-9.2	-1.9	-5.4	3.1	-6	4.7	-12	3.7	-6.4	-2.6	-5.4	-2.2	-6.5	6.8	-5.3	-7.7	-11	2.8	-8.5	6.2	-6.7	-3.6	-3.5	5.3	-1.7
6	-4.5	1.4	-7.5	0.82	-1	-2.3	-7	5.2	-2.1	-0.13	-3.7	-2.1	-0.92	14	-5.9	8.8	-4.8	0.12	1.4	9.2	-16	-1.6	0.87	-4.9	3.3	-0.91	-1.6	2.4	1.3	-0.41	-9.6	-4.3	0.98	-5	-3.8	-7.2	-6.9	8	-5.7	-8.8	-4.9	-9.5	-4.5	8.3	0.71	-11	-3.5	-5.7	-0.14
2	-12	1.3	-0.71	-3.3	1.7	-3.6	-9.3	-3.7	-3	-6	-0.16	-4.5	8.8	3.6	3.3	7.9	-2.6	1.9	12	8	-11	-2.4	23	-5.2	-7	-2.1	-11	1.8	-2.8	-0.49	-9.5	2.3	-4.6	-1.4	-2.1	-3.7	-7.9	6.7	-13	-2.8	-5.6	1.2	-14	4.2	-4.5	-7.1	5.7	-3.1	2.7
9.6	-52	6.5	-51	3.1	-25	3.8	-12	3.8	-31	2.8	-63	1.2	-55	-0.63	-39	-1.4	-60	5.5	-42	5.5	-43	2	-86	-8.2	-27	0.17	-18	7.5	-21	2.7	-12	-3.1	-16	4	-17	-5.3	-8.4	6.7	-13	-7.6	-19	2.1	-33	4	-20	-7.3	-69	-2.2	-88
17	20	6.7	17	3.5	23	2.4	17	22	5.8	9.8	11	1.7	-25	-3.2	-27	7.3	-36	0.16	-18	7	-18	2.5	-21	-6	-16	1.6	1.3	-4.3	-8.7	6	-2.6	1.4	-13	1.2	-7.8	5.3	-6.9	0.86	-6.3	-0.92	-5.2	-0.26	-4.2	0.32	-19	6.2	-0.74	6.9	-1.2
14	3.4	4.3	-0.06	-4	3	0.1	8.4	12	-1.3	2.8	-5.1	6.9	3.9	1.2	3.3	-12	-13	-6.4	8.2	-2.1	3.2	-3.9	25	-0.09	-1.5	-2.6	-5.3	-5.8	-7	1.3	-4.7	8.1	-6.4	-3.1	-0.76	7.6	-6.8	-0.53	-8	-3.9	-0.61	-2.6	-6.1	4	-15	6.1	-2	4.5	-5
-1.1	4	-8.3	7.9	-4.7	5.1	-3.8	2.7	-1.4	2.6	-3.3	3.4	4	-3.4	1.4	3.1	-0.49	-1.5	-1.8	-0.88	-0.17	8.9	-4.1	9.2	3.4	3.9	-2.5	-0.87	-0.09	-0.64	4.7	5.1	-0.28	-2.6	-1.9	1.8	0.64	1.5	-3.4	-0.88	-1.4	3.1	0.77	-0.24	1.8	1.6	-8.2	14	-9.6	13
0.06	-13	-0.05	-3.1	-0.27	3	-0.43	-5.6	2	-3	-2.9	0.74	2.2	-2.5	4.7	-5.8	0.09	-5.5	-3.4	-1.1	5.1	5.2	-3	1.9	6.2	-0.29	1.2	-0.11	3.3	0.15	-0.39	4.6	2.5	-13	2.8	2.5	2.5	2.7	-0.25	5.5	-4.7	2	7.8	-7.2	7.8	-7.7	2.9	16	1.6	7.8
12	-11	8.6	-3	3.6	1.9	1.4	-4.3	9.3	-6.6	0.16	-3.7	-2.3	-2.8	5.4	-1.5	9	-5.6	-6.7	-2.4	7.1	3.7	-4.6	0.17	4.6	1.7	2.1	-4.7	1.4	-0.8	2.7	-3.6	3.5	-13	3.5	7.5	5.9	-3	0.56	1.4	-3.7	7.4	3.6	-6.1	2.3	-4.9	1.9	9.1	1.4	3.9
-4.4	-9.6	-0.87	-3.1	-9.8	7.2	-9.4	-3.6	-2.2	-8.3	-6	-11	-7.3	0.75	2.7	-2.1	-2.6	2.2	-1	-1.5	9.7	-7.1	-1.1	2.8	-4.3	-0.84	0.46	-8.4	-5.8	-8.4	5.9	-9.8	0.4	-10	0.18	1.5	6.1	-3	3.6	-9.6	9	2.2	1.1	-9	-0.77	-9.2	2.3	3.4	2.5	5.7
-0.88	-6.8	0.14	-9.5	-11	6.3	-7.1	-8	-4.1	-4	0.76	-8.3	-0.07	2.2	5.4	-2.7	5.4	3	5	0.83	8.4	-0.53	-1.6	3.2	5.6	-0.07	4.5	-9.2	2	-8.3	2.9	-5.5	-1.2	-4.9	7.4	-0.02	4.3	1	2.1	-4.8	7.1	-2.9	0.41	-0.06	3.4	5.4	8.3	7.1	9.6	1.1
0.79	-2	-5.3	-2	-2.9	5.3	-3.5	-3.6	-7.2	1.8	-5.5	3	-2.9	1.5	0.98	-0.65	0.54	7	0.14	1.8	0.97	4.1	-4.3	3.2	-1.4	-5	2.8	-12	3	-6.2	-4.1	-4.4	-7.4	-4.8	3.6	-2.9	2.5	-6.8	-5.9	-1.2	6	-2.5	-7.8	-3.6	-2	2.7	-6.2	3.9	-3	8.4
-4.3	-4.4	-7	-3.8	-6.1	-1.9	-6.5	-2.6	-0.82	1.9	0.57	-9.1	-0.71	-4.3	-1.5	4.6	-1.8	3.9	-3	3.5	2.6	2.5	0.97	-0.18	-2.4	-1.5	-2.8	-4.6	-4.4	-0.6	-8.1	-1.1	-4.2	-0.5	3.1	-0.37	1.9	-2.9	-3.3	-0.81	7.4	-4.4	1.1	0.45	6.3	0.98	-5.2	-5.2	-4.2	-0.94
-2.4	-7	-6.5	-3	-12	-2.9	-2.2	-3	-5.8	-2.6	-8.2	-0.9	-4.8	-3	-1.1	-0.46	-2.8	-3.8	-4.5	-7	1.6	0.27	-2.2	-8.2	-3.9	-8	0.76	-2.3	-1.3	-1.2	-0.47	-4	-0.58	-5.1	2.7	0.6	4.1	0.63	-6	0.6	3	-1.3	-1.1	-2.8	1	-2	-3.4	1.4	-7.2	-2.6
-7.4	0.46	-7.5	-3.8	-12	-1	-6.4	-0.29	-13	2.3	-8.9	-6.8	4.5	-4.3	2.2	1.1	1.6	7.7	0.47	-3	1.1	8.7	-0.57	-1.3	-6.5	2.1	-1.5	0.36	0.39	-4.1	-6.5	0.5	-3.1	5	3.4	-0.57	-1.1	-2.9	-2.8	-2.6	-1.5	0.52	-8	0.98	-1	4.1	-1.8	9.1	-3.6	4.5
5.4	-0.1	0.47	-0.06	0.45	-3.5	0.93	0.89	3.5	9.7	3.6	-2.3	-1.9	-0.97	-1.6	4.3	-4.6	5.1	-0.45	4.7	-0.58	4.3	4.6	5.4	-4.4	6.3	-5.5	-2.2	0.67	-3.7	-6	1.1	0.3	2.8	2.9	3.8	-3.6	-1.9	3.6	-1.4	0.31	0.6	-1.1	-0.19	1.9	7.2	-1.5	3.7	-0.74	4.6
12	1.6	8.1	1.2	6.8	1.4	6.6	4.4	12	4	5.5	-6.1	3.2	3.1	9.1	-0.05	-0.27	-0.88	3.1	1.6	8.4	-2.7	9.9	-4.7	7.5	3.5	0.05	-0.1	0.08	3.5	1.2	-0.87	11	5	-0.29	0.88	6.7	6.6	0.84	0.2	8.8	1.3	11	-0.11	7.9	1.3	5.6	5.4	5.5	4
7.6	0.46	9.1	6	7.8	-4.4	4.9	2.3	6	-3.3	11	-1.6	2.4	0.84	4.5	-0.92	4.9	0.2	8.7	-3.1	10	-1.9	5.6	-4	4	8.2	2.8	5.2	1.6	-1.6	4.4	4	3.1	0.48	-1.1	5	-1.4	7.3	4.4	2.9	0.29	5.2	5.7	-3.4	11	3.9	5.5	1.5	8.3	9.6
3.9	2.6	0.76	3.3	1.7	2.1	-0.04	-1.4	-3.1	6.6	2.4	4.8	0.43	-0.48	-3.8	-3	12	5.9	-1	-2	-1.3	5	5	-2.5	-0.19	-2.4	3.3	-2.9	4.1	-4.9	-0.1	-1.8	-6.4	-0.4	2.4	-2.5	0.31	-2.1	4.1	1.4	-0.77	-4.1	-7.2	-2	-2.8	0.43	-1.4	8.6	3.8	4.3
2.3	4.1	-4.6	5.8	-0.62	9	2.9	4.5	4.9	14	0.38	6.6	-0.21	-0.5	-6.7	0.4	-2.2	0.37	-3.3	-1.2	-6.8	0.58	-2.4	-1.5	-4.2	-0.67	2.1	-7.3	7.2	-0.63	-3.4	-2.9	-3	3.1	3.2	-5.1	3.1	0.27	0.95	-2.1	1.8	0.71	-2.7	2.9	-5.2	4.2	-1.4	5.2	-1.1	2
1.6	-0.25	0	1.2	3.2	4.2	6	1.4	6.1	4	-0.92	4	1.6	-4.7	-0.8	-2.1	6	1.6	-0.61	-3.1	0.11	2.9	-3.1	-4.1	-7.7	4.9	-8	-0.36	-1.2	0.74	-1.1	8.5	0.09	9.2	5.9	5.3	-11	5.1	-7.3	3.5	0.19	6.3	-5.9	0.19	0.36	2.4	1.4	-1.3	-0.51	-0.82
-3.6	3.2	0.5	8.1	-1.3	9.8	-1.4	4	-1.3	6.4	-3.2	1.2	-0.74	0.05	-7.3	2.8	-8.1	-4.2	-5.8	-0.44	-2.6	-1.3	-3.9	-4.3	-5.2	1.7	-2.8	3.6	-0.38	0.87	-1.9	4.2	-5.5	6.8	0.53	1.8	-6.6	4.9	-1.2	0.49	-0.72	4	-8.6	5.5	-4.4	2.4	-4.6	4.3	-3	-2.5
-4.2	11	2.5	11	-0.68	5.4	-9.2	3.4	-7.6	2	-3.6	4.7	5.4	-5	-12	2.2	-0.95	-3	-3	-6.1	-3.1	11	-4.3	-8.7	-6.2	1.2	6.3	1	4.5	1.7	-2.1	0.65	-3.6	0.05	2	-2.6	8	-2.1	-1.7	5.7	0.15	-4.5	-2.8	-0.96	-3.2	3	-2.8	6.6	-1.7	0.03
1.1	-4.9	-0.08	-3.5	-0.37	-5.2	-4.7	-11	0.62	-7.6	-1.4	-3.5	0.19	-19	-3.6	-7	-3.1	1.4	-7	-11	-0.2	1.6	-8.4	-11	-11	-6	-4.7	1.4	1.1	6.2	-3.5	-3.7	0.43	-4.7	-0.89	-4.1	-1.5	-6.2	-0.87	3.4	-2.6	-9.3	-9.2	-2	-0.49	12	3	4.7	-0.89	8.2
2.9	-12	-0.82	-4.5	-0.21	1.3	-3.6	-2.8	-0.98	-2.2	-0.97	2.6	0.81	-7.5	3.5	-4.8	1.9	0.03	-1.1	-1.7	-4	-6.2	-2.8	-8.8	-1.8	5.2	-5.8	2.1	-3.3	5.7	-7	-1	2.3	-7	-2.2	0.06	-7.1	0.02	0.75	8.6	0.17	1.6	-1.7	0.45	2.2	-2.7	2.9	-0.41	5.4	-4.5
-1.7	2.4	-0.71	4.7	-7.6	0.72	-12	-5.1	-3.9	2.9	-8.2	-1.9	-7.4	-5.5	3.4	-2.8	3	0.68	-0.39	-4.2	-2.6	-4.5	-6.1	-5.2	-3.7	-1.6	-12	3.1	-6	1.8	-8.4	-0.34	-6.4	-5.5	-1.6	3.1	-3.7	-3.4	-4.9	-0.38	-7.2	-7.1	-5.4	4.1	-1.2	-1.3	-6.5	-5.4	-2.4	-11
-5.2	0.07	-2.7	0.09	-0.93	2.1	-2.9	-1.5	0.51	9	-7.2	5	-3.7	0.45	-2.7	-3.6	-8.9	5.4	-1.2	-1.2	-4.4	6.6	-5.5	0.11	-5.7	3.1	-7.9	2.1	-7.4	-0.87	-6.6	1.4	-4	0.91	-1.9	1.4	-1.1	0.36	0.76	4.2	-7.8	-0.08	-3	4.2	-4.9	8.6	-7.8	1.7	-6.1	-4.5
4.1	-3.3	-0.27	5	1.2	7	-0.59	-1.8	2.4	7	0.48	15	2	-0.85	-3.3	4.2	-0.36	9.3	0.22	3.1	-5.3	2	0.4	1.6	-9	7.4	-2.9	-4	-2.1	-3	-2.7	1.3	2.3	1.1	-3.6	-1.2	-3.3	0.72	-4.3	3	-5.3	-2.5	-4.3	4.8	-3.5	11	0.15	7	-2.3	-0.07
8	-9.9	7.6	-1.1	-4.1	1.2	-3.7	-9.8	5.6	-1.4	5.2	-0.22	-0.21	1.2	1.1	3.8	3.4	7.1	-6.7	-0.14	-7.8	2.5	-5.3	-1.8	-10	6.8	-4.1	-4.3	0.01	0.75	-4.6	-1.9	0.62	1.6	-3.8	-0.24	-3.4	2.1	-7.5	2.1	-8.7	3.1	-2.5	5.4	-3.1	7.8	2.4	0.5	5	-2
-8.9	-4.1	-8.5	-5.8	-14	-4.3	-11	-8.9	-9.7	-6.2	-6.6	-4.7	2.4	5.1	2	-4.1	-6.8	-0.94	2.7	0.57	-3.9	1.6	-3.4	-2.5	-8.7	3.4	-8.8	1.1	-1.1	-2.5	-10	-2.5	-5.9	3.5	-6.3	0.27	-14	2.1	-9	-0.32	-7.9	4.8	-7.1	4.7	-5.9	2.5	0.13	-5.1	-1.4	-3.4
-3.1	2.6	-5	3.1	-7.6	4.5	0.32	14	-3.4	5.5	-1.6	6.1	-0.28	-0.76	-3.8	5.4	2.3	-1.7	-3.8	2.6	0.99	7.5	0.43	-2.5	-7.8	8.8	-5.6	8.5	-3.2	7.4	-6.6	11	-7.8	12	-6.7	1.1	-10	13	-4.4	6.6	-6.5	10	-7.9	18	-3.4	14	-1.9	-0.14	-8	-5.7
-0.61	11	-6.9	12	-3.6	14	-1.3	2.7	-4.6	13	-3.9	12	2.7	-0.32	2.4	5.8	2.5	13	4	-1.1	-1.3	15	4.7	1.9	-0.72	10	-4.3	7.4	-3.4	9	-5.1	13	-5.7	10	-3.6	8.4	-3.6	9.4	-4.2	7.5	-4.9	12	-11	6.5	-3.4	7.9	-4.7	17	-5.2	9.7
-2.2	7.6	-3.8	6.6	-5.6	6.4	-2.9	0.15	-4	4.1	-0.83	4.9	7.3	5	2.1	3.7	-1.8	7.9	0.28	1.1	-6.2	9.6	-1.9	-3.7	-2.4	2.9	-3.6	1.7	-4.4	4	-2.1	0.72	-1.5	0.82	-0.26	4.9	-5.6	-1.4	-4.5	5.7	-4.6	6.2	-9.5	-0.49	-8.2	5.5	-1.4	8.2	-5.6	8.3
-5	-4.1	-1.3	0.3	-3.6	5.7	-3.7	2.1	-2.7	-2.1	-4.7	5.7	-6.6	-5	-1.5	4.9	-10	5.7	-4	4.8	-10	-0.66	-4.7	-3.1	-5.3	-6.9	-3.5	4	-2.9	6.6	-4	-2.6	-4.5	-7.7	2.8	3.3	-7.8	0.61	-0.47	1.3	-4.4	-0.58	-11	-13	-8.4	-7	-0.87	-3.9	-9.7	-5.2
5.9	-31	-0.33	-27	-1.1	-28	6	-20	4.9	-24	2.5	-18	-6.2	-6.2	-3.7	1.5	1.3	-12	-7.4	-1.7	-3.5	-12	-3.1	-9.9	-6.1	-5.1	-0.8	-6.6	2.6	-1.7	-3.6	-8.7	-0.15	-13	1.8	-8.4	-2.8	-3.6	0.72	-0.3	-1.1	-4.5	1.1	-7.6	-2.9	-9.2	-3.5	8.2	-6.7	5
6.1	-21	4.2	-19	12	-23	5.9	-16	6.8	-19	-2.6	-19	3.6	-5.3	3.2	-11	12	-16	3.4	-6.8	3.3	-11	6.7	-4.4	3.1	-11	-0.45	-6.9	0.16	-6.9	-1.1	-4.9	9.9	0.08	-0.15	-12	0.28	-6.6	0.98	-9.1	-1.6	-5.5	7.8	2.3	-3.5	-5.9	0.22	-13	-0.29	-13
-7.7	32	-2.8	17	1.3	7.6	-0.82	18	7.4	11	3.8	15	4	3.6	0.95	7.6	-2.3	-11	1.1	2.1	-0.14	2.2	0.45	1.6	6.6	0.56	-2.2	0.72	-2.3	-1.8	1.2	3.8	4.8	4.8	2.2	3.5	3	-3.5	1.8	3.5	6.6	-2.4	3.8	14	1.1	1.1	-1.8	-9.4	-0.95	-15
5.2	15	3.8	15	1.2	-15	11	1.8	11	7.5	1.6	3.2	-6.8	-1.2	-7.7	5.9	1.9	1.6	0.77	1.4	11	19	2	-5.8	4.7	-2.3	4	7.1	1.2	4.1	5.7	9.1	4.7	5.4	3.3	1	4.9	-0.35	9.1	8	8.9	-3.2	3	5.5	3.6	-0.77	3	-3.3	0.64	-2.4
14	12	13	12	12	-8.4	4.2	-0.82	11	-2.8	12	1.7	9.8	-0.12	13	-0.14	17	0.96	12	0.83	9.7	6	11	0.53	15	-4.6	14	3.3	18	3.3	11	0.96	7.6	-0.2	16	0.91	14	-1.4	7	0.89	17	-1.5	-0.21	-1.2	4.8	-0.24	16	-1.1	18	-1.1
-6	7.8	-3.4	5.3	3.9	2.3	2.3	11	2.8	6.1	8.9	3.3	1.6	4.2	3.9	1.8	-3.5	-4.4	3.3	0.1	1.4	1.9	5.2	2.9	11	-1.8	9.1	6.4	15	4.8	7.7	5.7	0.85	-3.5	13	5.5	6.3	1.9	7.2	6	14	-0.31	-3.3	4	0.59	9.7	18	-3	19	-5.3
-0.51	5.9	1.8	5.7	-3.3	-4.9	-5.4	11	-5.5	5.9	-2.4	0.6	-0.58	3.7	-2.3	-2.7	-3.2	-5	-0.43	-2.8	0.89	3.6	-2.7	2.2	2.9	-4.6	7.5	4.5	5.9	4.2	1.5	2.2	-1.7	0.52	2.1	2.7	-0.51	4	6.6	4.2	0.44	2.2	-1.1	1.2	1.7	-6.4	3.3	3	3.3	0.48
3.5	4	1.2	8.9	-1.6	3.5	-1.5	-0.4	0.54	-7.1	4.5	5.2	1.1	2.8	5.6	0.89	0.44	-2.7	4.2	0.42	4.1	4	2.1	-0.67	3.3	-2.8	-2.6	3.1	-5	3.3	-1.8	6	2	-3.5	1.7	2.6	2.3	0.29	0.13	4.4	1.1	0.82	2.8	-5.3	4.3	-9.3	-4.8	-5.3	-4.7	-4.2
-2	4.5	-3.8	-0.62	-6.3	-5.2	-3.8	8.3	-1.2	3.3	-1.1	4.8	-6	9.6	3	4.6	-1.7	5.6	-1.2	4	1.6	11	4.7	3.6	1.4	-6.6	-10	0.88	-6.5	0.58	-6.5	2.7	-1.9	2.4	-2.5	0.41	-9.2	-2.3	-4.3	1.1	-4.1	-10	-1	2.4	-2.4	-7.6	-0.97	-0.49	1.1	-6.8
-3.7	13	-4.8	8.5	-6.2	-0.49	2.6	17	0.63	9.6	-0.45	6.8	-2.5	7.2	-3.3	7.3	-4	-0.87	-0.68	2.1	-2.4	3.7	-0.04	2.3	-0.74	-3.4	-5.8	3.2	-3.9	2.2	-3.5	2.3	-7	0.13	-3.4	2.2	0.68	-5	1.2	4	0.58	-2.7	1.4	0.64	2.5	2.5	2.1	-6.9	-1.1	-7.7
9.8	10	5.7	5.5	4.5	4.8	4.6	4.8	9.3	4.3	9.3	5.8	-1.2	13	-0.23	11	0.39	1.7	1.6	9.9	0.58	2	-3	4.8	2.9	2.2	5.6	2.4	6.7	3.4	-0.56	8.9	-1	1.3	-2	1.6	2.5	1.9	4.2	7.4	2.2	-0.64	1.9	3.6	-1	-6.2	-1.5	-4.2	-3.5	-8.2
7.4	3.8	3.3	5.3	6.6	-0.63	8.7	-2.5	6.5	-5.6	4.3	2	13	9.1	4.8	3.6	-7.6	5.7	3.4	4.4	1.2	4.2	0.65	1.7	8.8	-3.8	-4.6	6.2	0.74	4.7	-1.9	5.3	-2.5	-1.1	-6.3	1.3	-0.1	4.9	-2.9	7.9	3.9	0.9	3.9	1.3	-6.4	-5	2.2	-0.35	4.4	-1.5
2.6	3	-3.9	7	1.5	-2.5	6.4	-3.4	4.3	-2	-3.9	-4.3	8.6	7	-0.41	-0.26	-2.1	2	0.77	3.5	-1.6	3.3	3.9	2.9	10	-5.6	-2.4	3.7	-2.5	4.1	4	2.5	0.21	-4.8	-3.2	-0.8	-0.56	-0.3	0.96	1.6	8.9	2.4	-0.39	-3.6	8	-2.9	3.9	-0.66	3.6	-6.5
-2.9	0.52	-5.2	0.33	1.2	-1.8	-1.5	4.4	2.7	-1.7	-3.4	-0.59	-0.87	3.9	-3.3	-6.1	-7	12	2.3	2.2	-0.85	11	-2.9	4.8	6	1.9	-1.6	6.3	-4.3	2.4	-1.9	3.5	0.6	-0.75	-4.1	3	-0.83	2.9	-0.18	4.7	1.9	7.3	6.8	3.5	2.6	2.4	-0.2	4.7	-3.6	-0.55
-6.9	4.2	-2.7	3.3	-0.3	2.7	4	7.2	-5.6	3	-0.41	4.5	0.48	1.5	-7.7	5.8	2.5	9.7	1.6	3.4	0.75	6.8	4.4	1.3	-4.8	6	2.6	11	-8	7.9	1.7	3.7	0.69	-0.52	-2.9	10	0.57	11	-0.15	7	1.2	5.9	2.8	7	-4.9	6.4	-2.1	0.8	-4.8	1.3
6.7	13	8.4	5.6	7	4.8	12	11	4.8	11	6.9	15	7	0.47	10	2.2	7.6	-0.36	5.2	1.4	9.9	6.3	0.4	1.7	9.3	2.2	14	5.1	4.3	5.9	9.7	7.8	5.9	8.1	1.7	5.3	19	5.2	4	6.4	13	4.4	10	13	6.6	6.8	1.9	0.14	3	0.16
1.6	15	-0.25	16	8.8	10	3.9	8.6	-1.6	1.9	-1.5	21	-2.8	-2.2	1.2	7	5.7	-4.1	-3.2	5.9	9.5	4.2	-0.27	5.4	7.1	8.4	8.5	3.7	9.6	4.8	6.2	8	2.5	3.6	8.1	4.5	9.8	0.45	7.5	2.1	9.6	8.4	-0.5	3.7	-0.73	13	4.7	2.7	0.34	2.5
-0.55	9.6	2.1	6.8	9	2.8	0.97	5.8	-2.3	-1.6	-3.3	2.8	2.9	9.6	1.6	-0.08	3.7	6.6	0.05	4.1	-1.6	2.8	3.2	5.4	1.4	3	0.15	-2	5.8	-0.08	2.1	1.6	1.1	3.6	0.29	2.8	0.71	3.6	1.5	-2.7	-0.49	2.1	2.5	-5.7	-1.4	-1.4	-1.8	1.4	-2.2	-4.5
-3.4	7.9	-0.41	9.8	0.16	5.6	-2.9	10	-3.3	4	-3.5	-0.03	0.95	0.76	2.9	0.96	-1.8	4.8	3.8	4.3	-2.7	-0.11	3.1	-2.6	1.5	-3.3	-4.1	-0.31	0.59	-2	1	2.5	-0.79	-1.5	-3.5	-0.66	-2	1.6	-8.5	-3.9	-4.8	-0.56	4.6	-1.1	1.8	2.8	-4.7	-5.8	-4.2	2
-4.5	7.5	-0.63	1.9	-2.7	0.62	-0.65	3.2	-8.6	-2.5	-10	-6.9	-10	-0.15	-4.7	6.5	-8.5	3.6	-1.4	-3.4	-0.9	0.23	-1.6	-4.6	-4.5	-1.1	-2.3	-6.1	-2.4	-3.4	-5.5	-0.76	-5.6	-7.1	-4.5	0.28	-6.7	-7.3	-8.7	0.7	-5.4	-8.7	-4.2	-3.5	-4.9	1.1	-4.2	-5	-8	-0.13
-7.5	5.7	-0.37	3.2	-6.3	6.2	-3.9	-0.92	-9.5	-5.2	-5.2	-1.8	-4.8	-1	-9.2	0.09	12	-2.8	-0.71	-5.7	-2.7	-2.1	-1.9	-2.7	-5.9	0.03	-5	-1.4	-4.8	1.9	-4	-2.8	-1.9	1.7	-7.5	-2.5	-2.1	-5.6	-2.4	2.9	-7.9	-7.4	-6.5	-3.9	-0.47	-2.7	-1.7	0.29	-5.6	-0.21
-3.2	1.8	2	1.2	6.4	9.4	11	2.7	0.64	1.1	9.9	0.12	6.8	6.9	-10	-4.5	0.62	2.9	0.8	2.2	7.1	-4.2	2.5	-0.44	5.2	0.96	4.3	-1.5	-3.5	-3	11	0.83	11	2.2	0.54	-0.03	8.8	-3	8.4	-3	7.7	-5.8	9.8	7	9.8	-0.78	4.5	6.5	2.7	0.34
16	-3.9	15	-3	15	2.7	14	-0.99	10	-3.4	11	-1.4	6	7.7	3.9	0.77	11	4.4	4.5	2.5	8.8	0.57	2.2	0.06	10	-2	11	-3.7	6	-5.3	16	-0.56	13	1.1	11	-0.16	11	-0.71	11	-7	12	-1.7	10	-5.6	21	4.6	17	-2.3	20	-3
3.2	-3.8	5.9	-5.1	6.2	-5.6	2.7	-8.9	1.4	-4.6	-0.79	1.2	-0.78	-2.8	9.7	-4.2	-2.4	7.1	1.9	-4	3	0.42	0.01	2	7.5	-2.6	4.5	-2.3	4.5	5.6	5.8	-8.4	-0.18	-2.8	1.3	-0.35	6.4	-6	2	-0.72	4.8	-3.8	5.2	-1.1	9.1	0.14	5.1	-1.1	7.7	-1.6
-12	0.41	-0.18	7.7	-1.5	1.4	-8.5	6.1	-14	6.2	-4.1	4.4	2.1	-1.4	-8.5	-0.26	-3.9	4.6	-4.2	-2.5	-1.1	-1.4	-5.3	0.71	-1.3	1.5	-2.7	-6	-2.4	1.3	-0.72	-0.14	0.38	-3	-4.1	0.09	-3.5	0.33	3.4	-0.24	-3.9	-2.6	0.53	1.9	-1.6	-0.61	-3.6	5.7	-5.5	2.2
2	-4.5	-0.62	-1.9	-5.3	2.8	-3.7	0.01	-4.6	3.5	2.9	3	-0.53	-3.8	2	-1.9	1.7	6.1	-3.1	1.5	-2.7	3.9	0.31	0.26	-4.7	3.3	7.6	4.5	3.8	4.1	1.4	7.8	2.7	0.99	-0.25	6.6	-2.5	4.4	-1.7	2.6	-0.72	0.8	6.6	1.5	6.5	-7	-5.6	8.5	-7	8.3
5.6	6.2	-2.6	-0.61	-0.63	-4.2	-2.7	0.35	2.6	-5	-2.4	-0.63	-3.2	4.5	8.5	-0.55	-1.1	12	0.45	5.8	-5	10	3.3	7.3	2.9	0.19	1.5	4	-2.9	4.7	3.7	6.5	7.6	6.9	-0.46	0.68	1.9	8.9	-2.4	0.3	-0.61	-1.4	13	6.5	12	1.4	1.3	-1.9	5.7	6.6
1.2	14	4.7	7.1	10	-3	4.3	12	11	3.2	6.9	4.7	0.83	-1	11	7.4	-6	12	5	-2.8	1.5	15	0.93	-1.9	12	-1.4	0.54	4.6	4.1	0.05	5.2	4.7	12	6.9	3.5	0.59	8.4	6.8	7.3	0.2	2.1	-1.9	12	9.4	12	-0.14	1.6	-3.7	9.9	-5.5
0.03	6.4	1.5	4.1	3.6	-3.9	1.1	4.6	4.2	4.5	-0.62	-4.9	6.7	1.5	0.36	11	-3.5	-0.48	2.2	2	-1.4	5.2	5.9	-2.2	0.5	4.4	-3.5	12	-1.3	8	2.2	8.9	0.45	-0.3	5.8	5.2	-3	1.3	-0.66	3.7	-3.1	-0.69	-7.2	0.53	-4.9	-4	7.3	1.6	9.6	-0.22
-8.1	1.6	-1.4	-2.2	-1.4	-12	-1.2	-5.7	-1.2	-7.1	1.8	-4.9	-4.5	1.9	-6.5	-2.5	-11	-2	-8.6	-5.5	-4.5	-5.2	-4.8	-5.6	-3	-11	1.8	6.5	0.13	4.1	0.68	-1.9	-0.88	-0.86	-3.3	3.7	-8.8	0.57	-3.1	-3.5	-5.8	-2.9	-4	-13	-11	-9.8	3.3	3.1	1.1	7.5
-3.9	2.4	-2.6	-0.24	3.8	1.1	1.9	12	-1.4	-2.4	4.7	2.9	-3.4	-2.1	-2.3	10	3.3	-7.7	-6	1.1	-5.2	-4	-2.5	-4.4	-4.2	5	12	-0.02	10	1.6	7.3	5.8	-1.5	0.91	0.26	1.9	3.1	11	2.9	-3.9	4.3	6.5	-3.9	6.4	-2.3	-5.4	2.3	3.7	2.8	-0.74
-5	13	1.1	13	7.8	8.4	-1.2	14	-7.8	11	-2.2	6.5	-3.6	0.62	-8.4	0.89	0.82	8.1	-7.5	1.4	-1.7	17	-3.7	8.7	1.6	3.8	3.4	5.4	-0.86	1.3	-2.7	8.6	1.9	6.2	-2.2	0.24	-0.04	11	0.25	-4.4	-2.3	8.2	-4.1	11	3.1	-5.4	-8.5	19	-7.6	21
-0.64	6.7	-3.7	5.3	-4.5	3.7	0.16	10	4	9.6	-0.16	9.4	-3.2	0.89	-2.1	3.3	13	-1.5	-1.4	-2.9	11	3.8	2.2	4.2	8.9	-5	0.21	1.4	-1.3	-2.3	2.3	6	7.4	11	-3.8	2.1	1.1	2.9	-0.21	-2	5.5	5.9	13	2.8	0.67	0.22	-6.4	8.1	-4.4	13
6	-1.2	6.4	-3.1	4.7	-10	4.2	5.2	5.1	2.8	11	0.12	15	1.8	12	2.3	18	-11	7.6	-1	10	-0.02	6.5	1.5	11	5.3	9.6	1.2	2.9	-5.5	6.1	4.7	1.3	0.12	0.38	-8.3	13	-0.08	7.8	-2.5	15	1.6	4.8	-4.2	0.55	0.15	8.7	5.2	7.5	0.66
-4.8	4.6	1.1	1.5	-3.6	2.5	-3.1	4.5	-6.5	7.2	-1.2	-2.8	-1.1	3.3	3.9	2.4	-0.12	-5.3	0.81	5.7	0.56	-3.7	-3	10	2.8	-1.7	0.58	0.18	1.7	-3.4	3.2	2.1	-9.8	-3.4	8.2	-0.52	0.75	-0.63	3	-8.2	4.2	-3.4	-5.8	3.6	-4.9	1.3	-0.36	10	1.5	8.3
-13	3.6	-9.4	5.7	-4.1	11	-11	9.8	-7.3	10	-9.5	8.9	-5.7	13	-1.6	8.6	-0.22	-0.51	-2	9.3	-0.39	3	-0.95	7.5	-2.4	-2.3	-5.2	-1.2	1.9	-4.4	-7.3	0.35	-7.1	-4.6	5.4	3.1	1.4	1.4	-9.7	1.6	-1.8	3.4	0.75	2.2	-7.2	4.8	-5.2	15	-0.84	16
-8.2	7.7	-4.1	2.1	-6.9	0.92	-6.7	8.5	-5.6	2.7	-8.9	1.3	0.12	1.9	-2.4	2.7	-1.5	0.02	2.4	1.2	-2.7	3.9	7.5	5.5	-6.5	4.2	-6.4	-6.3	-3.2	-3.8	-5.7	-2.5	-8.7	2.8	1.2	0.24	0.99	-3.7	-8.2	-1	-2.1	1.9	-2.2	-4.1	-7.7	0.76	-5	1.5	-9.7	3.3
-6.8	13	-4.1	8.8	-7.5	1.9	-4.8	4.4	-6.6	2.9	-4.6	-2.1	-4.5	2	-2.3	-0.24	-10	-2.4	-4	2	-9.9	3.5	-0.99	7.8	-3.3	4	-4.2	-4.5	-3.3	-3.9	-0.64	2.3	-3.9	4.5	2.3	2.1	-0.98	-0.27	-7.1	-3	-3.3	1.6	-3.4	1.6	-9.3	1	-0.82	-3.4	-8	3.8
-12	-2.2	-4.1	-6.5	-2	-6.2	-4.7	4.5	-7.1	-6.3	-8.6	-4.8	-7	1.9	-4	1.8	-10	-0.84	-5.9	0.05	-4.7	-2.4	-2.2	5.6	-0.74	0.32	-3.3	-0.52	-2.1	2.7	-2.7	0.37	-4.7	-8.3	2.5	-0.05	-3.7	-0.33	-8	-5.7	-0.81	-2.2	-4.6	-3.3	-14	-0.4	-3.7	0.96	-5.4	-7
-13	1.5	-6.7	-0.99	-11	-0.11	-6.3	-5.4	-4.9	-6.1	-4.6	-4.9	2.5	3.2	-4.5	3.3	-2.8	-0.51	1.1	5.5	0.89	-3.8	4.4	0.32	-1.9	-1.1	-2.6	-2.1	-1.9	1.8	-4.7	1.1	-4.3	-4.7	3.6	-3.2	-7.6	-2.9	-4.2	2	-2.3	-1.6	-7.8	-8.8	-6.1	-4.6	-4.6	-2.2	-3.2	-0.33
-9.2	-9	-6.5	-3.8	-5.7	-2.4	-4	-7.2	-5	-3.5	-1.1	-3.7	-3.1	1.3	2.8	-8	6.1	3.9	-2.2	0.39	-1.7	-2.7	-3.9	1.7	2.2	-4.9	3.2	-2.5	6.1	6	-0.33	-5.5	1.3	-2.7	0.72	-1.9	4	0.23	0.06	4.1	1.6	0.65	1.2	0.58	-3.6	-3.6	1.4	-3.4	-4.9	-2.8
2.5	-5.6	-2.2	-2.8	0.94	0.21	1.2	1.7	-1.5	2.6	-0.37	-7.6	-6.7	0.44	0.88	-2	-1.6	6.6	-2.1	-3.4	-9.1	0.43	-0.52	-1.9	0.59	-2	-3.4	1.5	-0.59	5.6	-5.4	-3.4	0.21	-1.6	-4.6	-0.73	-1.4	0.94	1.4	-0.8	-5.3	-0.39	2.4	-2.7	-0.95	2.7	6.1	-4.9	1.3	-9.4
-2.7	3.4	-6.5	0.54	-0.37	-4.7	-2.5	-0.49	-0.39	7.4	-2.8	9.2	-5.6	4.9	2.9	2	-3.4	2.6	0.11	-0.59	-7	-6.8	-0.17	2.6	7.5	3.6	-2.6	0.37	-6.2	-2.5	1.4	-0.06	4.8	0.94	-0.74	5	-1.1	4.2	-2.2	3	-2.2	6.5	7.7	1.4	6.2	0.28	2.4	-3	-0.89	-1.7
-5.3	0.45	-5.8	0.55	-5.4	2.3	-2.8	-2.1	-7.2	5.5	-0.89	6.8	6.6	-5.7	-4.5	-0.86	-2.2	3.6	1.2	-0.79	-1.8	-1.8	6.4	-1.1	7.5	4.8	-6.2	-5	-11	-4.7	0.28	-6	0.08	3.9	-6.8	3.5	0.07	-2.9	-4.4	-2.1	-1.9	8.7	7.1	2.6	7.5	5.2	-3.4	2	1.3	0.63
-2	-4.4	-4.8	-6.1	-7.2	-5.3	-6.5	-5.7	-6.3	-12	-2.1	-5.1	-5.4	-5	0.68	1.4	-2.6	-11	-0.85	3.9	4.3	-3.6	1.1	-4.9	0.99	-0.52	3.1	-2.9	-4.3	-5.6	-0.91	-1.6	-0.08	0.92	0.23	0.12	-0.6	-2.7	6.7	-3.6	-0.67	-0.78	-1.2	-4.5	4.3	-4.2	-2.5	-2.1	1.4	-1.1
-2.5	-4.5	0.62	-4	2.3	-1.8	0.77	-4.9	0.75	-5.3	3.6	-0.65	-7.2	-2.9	-2.7	-5.5	-5.2	0.24	-0.12	-0.66	-6.6	0.57	1.8	-2.9	-1.1	-1.8	3.8	5.4	2.1	2.1	-4.1	-0.97	0.7	-5.4	2.8	1.2	-0.82	2.1	1.1	-3.5	-2.8	1.8	-8	-2.9	4	-1.2	-2.7	0.31	0.5	0.45
3.2	-9.4	4.8	-4.1	4.2	-0.69	5.2	3.1	8.9	-0.29	1.4	3.6	-2	-6.5	-1	-9.2	-5.3	0.09	0.72	-3.9	-6.1	-2.6	2.7	-0.23	0.43	0.33	4	3.3	4	5.3	-0.37	-1.1	-0.98	-4.4	1.8	-1.7	4.4	6	-3.4	2.9	-0.03	4.1	-2.1	-5.5	2.3	1.6	0.13	-2	-1.5	-3
-3.7	-5.9	-3.2	-3	4.8	8.5	-1.4	0.69	1.4	-1.4	3.4	1.6	1.3	-3.6	-1.6	0.36	-6	2.5	-4.3	1.5	-2.5	-3.5	3.8	1.2	4.6	-0.08	-2.2	4	-7.1	5.2	1.9	4.7	-0.94	-2	0.05	3.8	-2.4	4	-6.1	5.3	1.7	3.8	-0.25	-2.1	-4.1	-5.4	-0.06	6.6	2.5	4.4
-1.6	3.8	-1.6	7.1	4.4	14	0.57	3.6	-5.3	-0.12	-3.4	4.7	7.9	9.8	-3.8	-4.1	-1.6	-5.7	-1.1	0.2	-6.8	1.1	-1	3	3.4	2.5	-0.99	1.6	-2.9	-0.18	2.6	-0.96	2.5	1.4	2.2	4.7	-3	-0.18	1.1	5.9	1.3	5	6.8	1.3	0.28	-0.28	-1.8	4	5.5	4.9
-10	-7.3	-3.2	-6.2	-5.1	4.3	-1.5	0.43	-6.4	-1.3	-3.6	6.1	-1.3	-0.04	-3.1	5.5	1.9	-4.8	3.4	-2.5	-1.5	-4	0.25	0.51	-3.6	3.8	3.7	-3.1	0.56	-1.8	-2.9	1.6	-1.8	1.3	2.6	1.6	2	0.39	1.5	-0.94	2	-1.2	1.7	-7.2	-0.15	-1.5	-1.3	-2.7	6.7	0.15
2.2	-1.3	2.8	-3.8	1.6	1.8	4.6	-1.9	6.2	-1.1	4.1	3.8	-0.41	-3.7	-6.8	2.2	-1.8	7.2	-2.5	2.2	-1.4	2.6	-0.54	2.5	-1.9	1.9	4.1	-0.55	0.4	3.7	-5.2	-0.08	-0.78	6.9	0.55	-0.35	0.58	-0.4	-3.2	2.5	4.5	-3.5	-4.5	0.85	-4.4	1.4	-4.1	1.8	-5.8	1.7
-1.8	4.1	-0.79	-2.4	7.7	-0.79	1.2	0.37	-2.6	0.88	2.1	3.7	1.8	1.9	-3	-0.03	-2.2	11	-1.9	1.2	-6.3	6.5	0.37	1.7	-3.1	2.4	-8.6	-4.5	-7	-4.7	-5.9	-4.6	-5.7	7.1	0.85	-4.6	-4	-5.1	-6.5	0.37	-0.37	-0.15	-4.5	2.1	-4.3	4.4	-4.9	0.83	-4	-0.34
-8.8	-3.4	-3.6	-4.9	-0.46	-2.9	2.9	-6.3	-2.5	0.99	-3.4	2.2	-2	13	-1.6	4	-6.4	-4	2.4	6.2	-7.2	-4.8	6.8	1.5	-6.8	-2.2	-12	-9.7	-7.4	-5.5	-8.5	-1.2	-0.71	-3.5	-1.9	-4.2	-6.4	-9.6	-10	-1.4	-9.1	-5.4	-3.5	-2	-2.7	-8.5	-3.3	-5.7	-7.1	-8.3
-9.6	-6.7	-2.2	-7.2	-2.3	-5.2	-0.02	-10	-14	-1.1	-4.6	-7.7	-2.7	7.8	-2.6	5.5	-2.3	4.8	-1.8	8	-5.1	-2.1	3.5	2.2	-4.5	0.02	-3.4	-9.4	-5.4	-4.4	1.4	-7	-2.6	2.7	-1.9	-4.5	-4.8	-4.4	-4.9	-2.2	-2.5	-6.6	-4.2	4.1	-8.5	0.55	0.38	-6.6	-3.2	-5.6
-2	-8	-5.8	-7.2	-0.41	-3.4	-3.7	-12	-4.6	-3.2	-2.8	-9	-7	-0.44	-3.8	-3.9	-5.5	3.8	-1.6	-1.3	-4.9	-6.3	-2.1	3.3	0.16	-4.1	-3.4	-1.6	-2.9	-4.8	-1.7	-6.5	0.16	-4.5	-1.1	-1.3	-2.6	-3.5	-0.9	-3	-0.94	-1.7	-1.7	-4.2	-7.9	-9.6	-0.93	0.43	0.36	5.5
-0.29	-8.2	-2.9	-1.2	3.3	1.7	1.4	-2	0.37	-1.2	-5.6	-1.7	-0.58	0.44	-6.3	6.9	-8.9	-4.3	-5.2	3.9	-4.4	-5.1	-1.8	-0.48	-2.9	2.3	-2.1	-4.9	-4.3	-5.5	-6.8	-3.6	1.5	-4.4	-2.9	-2.4	-2.7	-6.8	-4.2	-6	-3.5	-5.4	-1.4	2.8	-1.2	-4.2	-2.2	-2.6	-2.4	-1.9
-6.1	0.16	0.57	0.77	-1.4	2.1	1.4	-3	-0.83	-4.9	-2.9	-4.3	1.1	6.9	-3.7	-4.5	-2.9	-7.9	-4.2	1.7	-3.4	-5.6	-0.61	-2.1	-1.6	-0.34	-3.9	-2.9	-3.8	0.59	0.14	-3.9	4.8	-1.2	-0.3	-0.14	-6.5	1.3	-7.2	-3.8	-0.44	-2.4	-1.8	-4.8	0.44	-4.5	1.3	-3	-5.7	-1.8
-8.9	-1.8	-1.9	-2.6	-9.2	4.2	-6.9	-0.02	-4.1	-2.9	-2.6	-0.01	-1.8	3.1	-4.3	-1.5	-2.3	-5.6	0.6	-1.7	-0.1	-0.17	1.8	1.9	2.3	-0.74	1.2	-0.67	-2.5	-1.8	0.1	-5.7	-0.72	-4.6	-7.1	-1.7	-2.5	-1.4	0.78	-1.8	-4.4	-2.8	5	0.55	4.6	-0.92	0.76	-6.8	-3.5	-6.8
-4.3	4.4	-0.75	3.5	-1.3	11	-1.1	2.4	-2	1.4	1.4	7	-0.3	1.5	3.1	6.8	4	0.53	6.5	-1.4	-0.25	2.6	-3.4	-1.9	-1.3	3.7	3.1	-2.6	-0.79	-2.7	-3.9	-0.33	-3.9	-3	0.22	-3	7.6	-4.2	3.8	-3.5	1.1	-2.3	3.8	3.1	-4.8	-1.6	0.59	-1.6	-6.6	-6.2
-2.8	3.4	0.75	3.2	4.4	9.9	1.6	0.11	-1.9	12	0.69	1.4	4.5	-4.4	1.5	3.3	-2.5	1.6	5.7	5.5	-2	-0.69	2	7.2	3.1	5.2	3.4	0.46	-3.6	-3.7	4.8	7.8	3.2	7.6	-0.51	5.4	6.2	3.1	2.7	4.4	5.2	5.3	-0.98	-0.08	3	6.7	-0.19	1.8	0.11	2.2
-7.8	7.1	-7.5	3.4	-8	1.4	-7.1	6.2	-6.1	12	-4	5.7	-3.6	-3	-5.1	4.4	-7.6	-3.9	-2.7	4.5	-0.5	-4	1.1	7.7	3	9	-3.8	-2.7	-5	-4.5	-1.6	1.4	-2.8	4.4	-2.3	1.8	-8.2	2	-0.02	0.54	-2.9	2	-2.4	-1.8	1.3	4.2	-7.9	4.3	-11	9.1
-16	4	-1.1	9.1	1.2	4	-2.7	-1.7	-6.2	3.5	1.1	11	-1.7	-5.9	-5.3	6	-2.4	6.7	-4.8	-0.83	-7.5	2.4	-4.8	4.4	-3	6.5	5.8	3.2	1.2	6.8	0.11	3.4	-4.5	9.3	-3.1	1.1	-2.4	1.3	-3.7	4.4	-1	5	-1.1	5.6	-9.7	3.7	-8.3	13	-12	20
0.27	3	-2.8	2.8	11	6.4	-0.77	-1.7	-2.1	1.8	6.3	6.8	6	-7.3	1.2	-3.4	2.6	-7.9	-1.9	3.8	-6.6	-5.8	1.7	1.8	-2.3	8.8	2.4	4.8	-0.83	3.7	-0.12	3.5	-5.1	4.2	-0.9	1.7	-1.6	-0.27	1.3	3.9	2	7.8	1.4	5.2	-4.5	2.5	-3	7.9	-10	8.4
1.3	-1.5	1.2	-3	1.1	-1.1	0.9	-7.5	0.2	3.6	-1.8	2.1	-4.3	-2	-2.8	-4.8	-3.9	-11	-2.9	0.28	-2.9	-1.5	0.9	1.9	2.3	-0.06	-2.1	0.07	-3.3	1.5	1.9	-2.3	3.5	-2.8	1.6	0.85	-1.1	-3.7	-8.1	4.1	1.4	0.5	3.2	-1.4	1.1	3.1	1.2	0.86	-7.1	0.44
-1.1	-10	2.8	-1.5	-2.1	-4.6	-2.5	-6.5	-0.75	-1.1	-5.7	3.6	2.3	-5.2	-6.3	-5.1	-0.24	-0.29	-3.3	-0.65	-7.5	-7.6	-1.4	-1.6	0.44	0.39	-5.5	2.1	-3.3	2.1	-3.1	-3.8	1.6	-7.7	-1.9	3	-5.5	-2.1	-1.9	-1.9	-0.16	-3.1	-0.69	-4.2	-5	-5	-3.4	-2.3	2.7	-7.1
0.65	-1.6	-0.27	-3.6	-5.9	-2.4	0.82	3.8	-2.2	2.3	1.7	-1.2	2.7	-3.5	-11	-0.79	-1.6	-3.7	-4.9	-4.6	-2.5	-3.8	-9.7	-3.1	2.6	0.33	0.44	2.9	-0.71	-3.8	-2.6	-2.5	-2	-3.4	0.87	-1.9	-2.7	0.53	-2.3	-4.1	-1.9	1.6	4.8	3.4	-3.4	1.7	3.3	8.3	1.4	2
0.68	5.2	-1.7	1.5	0.32	0.92	0.95	1.5	1.7	3.3	0.16	2.1	0.45	-0.58	-1.6	0.21	0.72	-4.4	0.95	1.5	2.5	-1.8	-0.84	6.9	-2	1.4	-4	-1.7	-3.1	-6.6	0.16	0.6	-0.8	0.2	-3.2	-4.7	-5.8	-3.8	-3.7	-0.64	-8.4	-3.6	-2.6	0.67	-5.2	6.1	2	6.3	3	8.5
1.8	2.2	-0.92	-1.3	-1	-3.8	0.05	0.39	-2	8.2	2.2	1.9	-6.5	-3.9	-3	4	-1.6	2.2	-3.5	3.2	-0.6	-4.2	-4.6	3.8	-4.8	3.3	-10	-3.5	-6.9	-1.4	-1.5	-6.6	3.5	-0.23	-9.8	-6	-9.2	-6.3	-4.9	0.04	-6.6	-0.03	-0.18	-2.4	-0.5	2.3	0.79	7.7	2	6.5
8.2	4	6.9	-1.4	-2.6	0.33	0.85	4.8	-0.45	6.3	2.8	2.9	-4.6	3.5	2.5	3.6	-5.1	4	-1.3	1.8	-5.2	1.5	-3.1	8.3	5.1	5.9	1.5	-2.1	-4.3	-3.8	2	-0.33	-0.53	8.4	-6	0.74	2.6	-2.2	-0.6	-1.7	-0.97	1.9	1.1	-0.27	-2.7	1.7	0.74	1.3	1.6	0.64
-9	0.11	-6.7	-2.1	-1.7	-2.9	-2.5	-0.77	-3.7	-7.2	-2.6	-3.6	-2.2	-5	0.87	2.2	-2.7	0.12	2.2	4	0.8	-1.6	-2	8.6	8.5	6	1.5	-0.18	-4.9	-0.89	-1.3	2.2	0.08	-2.8	-1.2	5.4	1.9	0.53	-0.16	-0.92	-2.2	0.35	1.8	4.3	1.3	2.4	-1.5	0.11	-3.7	3
-4.8	1	-3.1	-2.6	6.1	-2.2	-0.03	1.7	0.75	-3.5	3	-0.5	-4.5	-8.9	-1.6	-3.4	-1.8	-5.1	-5.1	-2.8	-0.78	-2.3	-8.5	0.34	-1.6	1.9	3.2	9.1	-0.71	3.2	-0.35	0.67	2.9	-3.5	-2.4	5.2	-3.4	-0.38	-2.4	0.74	-2.9	5.2	1.9	2.2	0.67	-6.7	1.7	2.1	0.48	1.9
-1.5	-4.1	-3.8	0.95	-6.8	-0.5	-0.09	-0.34	3.4	-5.1	-2.8	-4.1	-4.9	5.3	0.9	-6.6	-7.2	-7.3	-4.6	2.8	-3.7	-9.9	-2.8	2.2	-1.9	1.3	-1.8	2.2	-2.2	-3.2	-1.5	-0.9	-3.2	-8.9	-5	-0.3	-1.7	-3.8	-2	-0.71	-0.98	-1.4	-3.6	-0.34	-10	-4.6	0.34	4.1	-1.4	2.2
0.66	-13	-0.08	-5.2	-2.7	-2.5	3.8	-6.7	2.8	-4.9	0.76	-1.3	4	10	-0.79	-1.4	-8.1	3.6	-1.2	3.2	-6.7	0.42	-0.77	-4.9	5	-2.2	-4.9	0.45	1.5	-0.31	-0.23	-2.8	4.6	0.24	-5.6	-5.8	0.71	-6	-1.1	-0.1	-1.9	0.21	-3.5	-4.7	-6.8	-3.3	-1.4	-2.6	-4	-3.4
-11	0.25	-3.8	-5	-2.1	2.1	-5.3	-4.6	-5.4	3.7	-5.9	2.6	-4	-3.1	-2.9	-7.9	1.1	-1.3	-10	-0.75	-3.6	-2.6	-4.4	6	3	-4.4	-0.8	5.7	-1.8	7.7	-7.6	-1.7	-4.6	-0.53	-7.4	-3.8	-1.5	-2	-0.16	2.9	1	5.5	-0.67	-4.1	-5.8	1.1	-4.4	-4.7	-7.3	3.1
-6.9	-4.1	-11	-3.6	-3.2	1.1	-5.2	-7.2	-3.9	-1.8	-0.62	0.97	-2.2	-5.9	-2.7	0.53	-0.5	-3.3	-3.4	-2.6	0.96	-11	0.44	3.8	4.5	6.5	0.39	-1.6	-3.5	2.3	-2.3	-2.9	-4.8	5.5	-4.9	2.6	-4.1	0.95	-0.48	-3.3	0.62	8.2	-2.2	2.4	-8.7	2.8	-4.3	-7.6	-4.9	1.5
-0.01	-8.6	-6.1	-7.3	8.6	-3.8	2.2	-7.9	7.3	-0.78	3.2	-7.3	-0.29	5.1	-0.08	-1.1	13	-5.9	5.9	-0.2	6.1	-7.2	9.5	-0.8	10	4.6	9.5	-0.74	2.6	-0.02	12	2.4	5.1	2.7	2.3	-1.3	12	-2	8.8	-0.58	9.8	-1.9	6.8	2.6	0.13	5	-0.2	-8.5	3.2	-6.4
3.2	-2.5	1.6	-2.3	3.9	-1.6	1.2	0.07	2.6	-1.2	7.9	-7.3	-0.1	1.5	4.8	-6	2.1	-4.1	5.4	5.3	2.8	-1.9	2.1	2	3.8	-0.39	6	0.48	11	-0.92	4.6	-2.8	5.5	-3.4	6.8	-7	3.7	-2.4	8.3	0.64	7.2	0.82	7.9	2	-1.7	2.7	1.9	-7.5	-0.79	-7.2
1.2	8.2	2.5	8.3	-4.5	4.6	-2.9	1.5	-0.52	5.2	2.5	6.6	1.7	-6.8	-3.7	6.7	-17	2.9	-6.1	1.8	-4.6	2.7	-3	0.8	3	7.2	7.9	-0.32	4.8	2.7	0.69	6.3	-4.1	14	-3.8	-7.2	6.9	8.8	2.7	3.9	2.3	4.5	-3.9	11	-3.5	9	0.19	1.9	-3.8	8
-6.2	8.2	-6.1	8.9	-9	6.5	0.39	6.4	0.67	1.8	1.6	4.4	-6.2	5.3	-2.8	2.1	-5	-0.64	-6.3	-1.4	-6.2	7.6	1.1	6.6	0.7	3.7	3.4	4.4	2.3	2.9	-4.7	8.8	0.5	13	-2.5	1.2	-2.6	8.6	-4.5	4.8	-1.9	9.8	1.2	3.7	1.9	8.2	2	7.2	-0.78	18
-6.3	8	-5.7	7.8	-8	12	-3.4	17	-1.8	10	-4.8	7.3	-5.8	1.1	-2.4	2.3	-4.8	-8.7	-2.2	-2.2	-5.2	8.8	1.5	-0.31	-3.4	8	-1.2	7.1	-2.6	6.8	-1.2	7.3	2	4.6	-1.6	6.5	-1.8	2.3	-2	8.2	-1.5	10	-3.2	-1.8	-5.7	10	3.9	7.3	-2.6	9.4
-3	1.2	-2.1	2.3	-10	-3.2	-1.2	0.79	-2.9	-0.59	-2.6	-3.8	-2.2	0.95	-4.9	4.5	1.6	-7.2	-1.7	-4	-0.21	2.3	-7	-2.2	-1.8	-0.03	0.29	3.6	3.1	-3.5	-3.8	-1.2	-4.4	-5.2	-0.88	3.5	-2.2	-2.4	5.7	-4.9	0.08	1.5	2.1	-0.82	-0.33	2	2.8	3.3	-0.98	-0.66
-5.2	3.5	-0.51	5.9	2.5	-2	1.8	-3	-0.59	-4.2	5	0.56	3.5	1.3	2.4	-4.8	-1.9	0.86	3.2	-4.5	2	3.5	-3.5	-4.4	2.6	-5.3	8.5	-4	2.2	-2.1	2.3	-8.2	-5.9	1.4	-1.9	0.9	0.48	-0.28	2.1	-5.2	-0.33	-1.9	6.2	0.37	3.7	-0.41	3	-1.4	-1.4	3.6
3.6	-1.2	0.21	-2	8.2	1.1	2.1	1.6	4.9	0.78	3.1	5	6.8	2.4	4.9	-2	3.4	2.9	4.7	-2.9	-2.7	6.4	1.5	-4.3	1.4	-5.5	7	0.65	4.5	-0.49	1.8	-5.6	6.8	4.8	4.5	3.5	-0.09	1.9	1.9	-4.7	-1.1	-4.9	7.6	4.6	2	8.1	6.3	0.92	2.1	4.2
8.8	3.3	5.6	8	5.7	7.7	4.7	2.7	7.5	2.7	6.3	4.7	0.6	2.9	6.1	4.1	4.4	-3.3	2.7	2.5	1	-2	3.8	1.6	1.5	2.4	1.1	-1.1	-3.2	0.19	2.5	-2.1	1.9	-1.7	-2.7	1.7	1.8	-0.46	0.8	2.9	1.6	0.27	1.9	6.5	1.9	10	4.9	2.1	8.1	1.7
1.6	6.1	2.2	9.6	0.44	6.2	2.4	10	1.6	8.5	-2.7	5.9	-1.6	2.7	4	3.7	1.6	0.2	2.6	4.5	-6.5	-4	2.9	4.8	7.6	2.6	-3.7	2.9	-4.3	6	1.8	-0.31	-3.3	-0.88	-1.9	-0.05	0.3	7.3	-5.2	3.5	3.7	1.2	2.3	4.2	-0.41	-2.1	0.7	7.9	-0.32	9.9
-3.7	6.5	-1.8	11	-4.3	7.4	3.3	6.1	-8.6	8.4	-8.8	7.6	4.2	1.7	-6.3	-0.23	-0.52	2.2	0.87	-2.3	2.1	5.8	1.5	4.6	-0.32	4.3	-0.64	4.6	0.92	3.7	0.58	2.2	-3.7	6.9	1.1	0.42	3.4	1.7	-7.5	7.3	4.3	5.7	-2	1.6	-2.5	0.54	-0.13	8.2	-4.7	9.5
2.7	0.3	0.29	3.5	-1.6	4.7	-1.7	2.2	0.62	6.4	1.5	6.5	-7.1	2.3	9.9	2.6	2.6	-5.1	0.22	-7.5	1.1	1.3	-3.8	-0.41	4.1	6	4.2	-0.22	0.27	-0.11	6.5	-0.07	6.8	5.3	-2.1	-1.5	15	-0.6	3.9	0.21	5.6	-2.3	4.9	8.8	8.8	5.4	5.8	3.7	11	0.22
5.4	6	6.3	-2.7	11	5.7	2.4	2.4	2.6	6.2	-3.1	-1.6	5	6.4	4.2	6.3	8.9	-1	4.9	2.8	-3	-4.2	5.3	3.6	1.1	2.8	-2.6	-3.5	-2.9	-1.4	-3.5	2.7	-2.5	5.9	4.8	0.1	-3.7	4.7	-3	1.6	-3.5	2.7	0.29	8.5	-2.8	10	-0.71	5.1	3.6	0.72
-1.9	4.1	0.95	0.86	-1.2	8.6	-4.6	-1.6	-10	5.2	-0.01	5.6	2.2	3.5	-0.24	1.3	-6.7	3	0.53	-1.2	-5.2	-0.74	3.8	4.3	-5.5	12	-4	-1	-6.8	-2.5	-3.6	3.2	-6.8	11	1.5	-1.2	0.77	0.98	-9.7	-0.93	-0.06	4.9	0.11	0.51	-6.1	0.61	-6.5	3.3	-4.8	3.8
-13	5.5	-5	7.2	-11	3.5	-9.8	3.1	-19	4.5	-7.9	9.5	-11	-1.8	-9.5	1.2	3	13	-5.2	0.39	5.2	3.4	2.9	4.7	-4	3	3.8	-0.28	-2.8	-3.9	4.7	7	7.6	5.3	-2.4	4.8	4.4	0.66	-6.4	3.4	1.3	2.4	3.5	13	-3.3	8.9	8.1	3	8.3	2.9
-3.8	1.3	1.4	1.6	-0.43	7.9	-4.3	-1	-5.1	6.1	0.63	8.1	1	7.6	8.8	-3.5	5.3	4.8	4.4	3.9	6.6	-7	4.7	9.7	2.5	-0.31	-0.54	-0.96	-2.8	-5.4	-2.8	1.2	2.3	2.3	5.1	3.3	8.1	-3.7	-2.3	-1.4	3.2	0.36	2.9	7.3	8.2	2.1	5.6	8.3	5.5	5.2
-4.7	19	-1.9	12	-7.5	4.8	-2.1	8.8	-8	18	-7.5	14	0.49	5.9	-1.8	11	14	-4.5	-0.44	6	4.7	-1.6	1.7	6	-1.2	5.8	-0.83	-4.5	-2.3	-0.07	-1.5	-3.9	-3.5	8.4	4.1	2.3	1.6	4.9	-1.6	-0.52	3.8	0.39	-5.5	17	1.9	13	2.5	17	-0.15	16
-8.9	2.4	1.5	-0.98	-1.1	-2.8	-3.1	-1.2	-12	-1.2	-2.9	0.66	-6.8	4.1	-6.4	5.4	-2.2	-3.7	-3.7	3.3	-1.7	5	-2.4	3.6	-5.4	-2.4	1.1	-4	3.2	-4.8	-3.9	-0.23	4.3	6.9	-1.7	-5.8	2.4	0.48	1.3	-1.4	0.08	-0.86	-1.5	-0.6	2.2	8	8.6	-2.2	0.9	1.9
-4.5	-2	-3.8	-1	3.6	-2.7	-0.62	-5.7	-2.7	-4.5	-1.4	-2.3	-0.14	4.3	-4.3	-7	-1.3	2	-1.2	0.19	-4.4	0.47	-1	-1	-0.95	-11	-0.41	-6.7	2.8	-5.5	-3.1	-3.7	-5.2	-1.1	4.3	-4.5	3.3	-2.7	-1.5	-6.9	3.3	-3.6	-2.3	-6.9	-3.2	-9.5	3.1	-1.4	1.9	-4.4
-6.1	7.3	1.8	1.9	3.3	-7.5	0.6	4.7	-1.4	-2.6	2.1	-5.1	-1.4	7.2	-2.7	-5	4.8	6.2	5.1	-8.3	1.5	1.3	2.1	-6.7	-0.84	-7.2	0.24	-5.4	6.8	-2.6	1.8	-1	-0.96	6.1	2.2	-7.5	-1.1	-5.7	0.97	-6.5	-2.5	-5.1	-6.9	2.4	-4.1	0.23	4.6	-2.3	0.63	-1.7
10	-13	7.7	-12	5.1	-13	0.92	-5.3	9.2	-15	7.9	-17	-2.3	-7.6	2.3	-6.1	-1.4	-9.2	2.7	-8.2	-0.35	-2.4	4.6	-17	0.74	-6.8	3.1	-0.47	-2.3	-4.2	1.1	-2.2	-1.6	-10	-0.72	-9.3	-3.5	-3.5	1.4	-6.3	1.7	-9.7	2.5	-4.8	0.06	-3.5	9.3	-10	7.1	-5
6.5	-17	-0.05	-15	-3	-18	2.9	-13	9.4	-17	1.1	-18	-0.68	-15	-1.4	-12	-4.2	-7.3	-0.06	-17	-1.9	-13	-0.59	-18	-0.56	-13	-2.4	-7	-0.68	-9.8	-2.7	-13	3.5	-6	3.7	-17	-7.8	-6.7	-0.19	-13	1.5	-17	-3.2	-8.4	4.2	-10	6	-20	6.8	-24
0.81	-15	5.1	-12	2.4	-12	-4.1	-14	2.5	-22	-5.8	-13	-3.5	-6.2	1.3	-14	-6.6	-6.5	-0.28	-14	2.1	-13	-0.57	-15	-1.4	-17	-3.4	-9.1	-0.83	-11	0.18	-12	-1.2	-13	1.5	-11	-1.4	-9.2	1.7	-10	-0.38	-8.2	-3.7	-18	-0.76	-21	1.1	-15	2.6	-12
-1.5	-12	-0.76	-10	-8.7	-6.6	-0.47	-8.6	1.3	-15	-9.4	-5.9	0.03	-8.1	-4.6	-9.3	-9.2	-12	-1.6	-7.5	-3.6	-11	-4.9	-11	-2.3	-14	-4.1	-4.1	-2.3	1.4	-4.4	-10	-7.3	-10	-9.2	-5	-3	-4.8	-9.9	-12	-4	-6.2	-6.9	-15	-3	-14	-0.93	-7	-2.5	-12
-2.8	-10	1	-3	2.4	-3.8	-3.9	-2.7	-6.9	-7.9	-3.7	-6.8	-6.8	-17	-8.9	-2.9	-3.6	-2.7	-10	-7	-1.4	-5.8	-7.8	-11	-7.5	-6	-7.3	-3.8	-2.5	-0.24	-6	-4.4	-4.1	-4.9	-2.8	-5.5	-4	-0.79	-6.2	-3.3	-5.2	-4.8	-4.6	-6.9	-3.3	2.4	2.3	-9.7	0.17	-10
-9.1	0.88	-6.6	3.1	-3.5	-6.8	-12	-4	-12	-2.4	-0.38	2.7	-4.8	-4	-7.6	0.95	5.1	-3.8	-1.8	0.27	-2.3	-5.1	-3.7	-6.8	-13	-0.06	-2	-4.2	-2.8	2.7	-4.3	-1.3	-9.7	-1.8	-5.4	2	-0.97	0.06	-3.6	1.6	-11	-4.9	-5.7	-2.5	-4.8	-8.7	-3.5	-0.96	-2.4	-5.2
-0.8	-1.4	1.5	-0.16	0.04	-5.7	-6.3	-1.9	-4.3	1.6	3.4	1.9	-3.4	1.9	-0.17	-2	5.2	-2.7	-1.8	-1.2	-1.9	2.6	-2.9	0.51	-9.5	-5.3	-0.56	0.83	-2.5	2.6	-0.79	-3.7	4.4	0.79	-3.8	1.1	0.47	-0.02	0.34	3.2	0.56	-2.4	-1.4	-0.77	-2.8	-4.7	-3.4	2.5	1.1	5.5
-2.5	-3.2	-5.6	0.15	-2.3	1.5	-3.2	-1.4	-3.9	-6.9	-0.55	-3.6	0.43	-2.9	8.5	0.34	-1.5	7	-0.43	-1.3	2.3	-0.81	-0.63	-5.1	1.8	-1.2	-4	1.4	-2.2	2.6	-1.1	-1.8	0.5	-2.2	-0.01	-0.35	2.6	4.8	-1.1	-0.31	7.8	-3.1	-2.6	-2.9	0.14	-3.2	3.3	-3.4	5	2.9
-1.3	-1.2	-2	-2.1	-0.78	3.4	0.02	4.5	-1.7	0.14	-7	-6	3.7	6.3	5.3	-3.8	0.91	10	4.2	3.4	-3	3.1	3.6	6.3	0.3	0.12	1.9	4.2	5.2	1.6	3.3	2.5	-0.56	-3.3	3.5	5.6	-1.6	2.6	3.6	0.12	1.6	0.34	-13	3.7	-4.1	8.4	0.52	5	-0.87	4.3
-2.1	1	-1.6	4.9	-3.2	0.69	0.19	-0.67	6.1	2.2	-0.9	6.1	13	0.52	-7.5	0.61	-2	4.6	3	3.4	-4.5	-3	4	7.3	-1.8	4.5	-3.3	1.5	-4.4	7.7	-5.6	-5.3	-4.5	-2.4	2.4	8.4	-6.3	4.8	-2.7	0.62	-4.8	8.6	-4.7	-6	-2.4	1.2	-2.9	10	-8.7	9.8
0.35	-6	-2.5	-0.45	-5.7	2	-2.1	-0.7	0.73	-5.1	-8.5	6	8.4	-0.9	-5.9	-0.45	2.6	6.2	-2.4	-2	-4.4	-4.8	2.7	-3.2	0.19	-0.2	-3.7	-8.8	-3.6	-2.9	-2.5	3	-0.67	0.86	6.1	-3.1	0.74	-4	2.6	2.9	0.18	-4.4	1.9	-5.1	-6.7	1.4	2	1.5	4.4	9.5
5.2	-1.2	0.72	-2	-6.8	2.1	-3.3	1.7	-1.4	-1.6	2.2	-0.36	1.1	-8.6	0.57	-3.9	2.4	2.3	-3.1	-0.45	-3	2.3	-1.2	0.92	-4	-0.95	0.48	-2.2	4.8	-4	-2.2	1.7	-0.87	3	-0.7	2	-3.5	-5.8	-3.5	2.2	2.2	-1.4	-6.2	2.9	-7.7	5.2	-2	5.7	-7	5.7
2.8	-5.2	-3.9	-2	-5.7	3	-2.2	-1.9	-6.3	-1.2	2.1	-1.7	-5	-0.9	-0.6	-2.3	-2.5	1.6	-2.7	3.9	-6.2	3.3	5	-1.7	-0.53	-4.6	-0.63	-7.1	5.1	-5.9	-0.07	-2.9	0.52	-1.8	1	-2.3	2.5	-8.3	-7.5	0.55	2.6	-1.8	1.1	-4.6	4	-0.93	-4.4	0.85	-2.9	3.4
2.3	-2.1	0.61	-1.4	-3.7	-0.76	-0.35	-0.67	-4.1	0.26	2.4	-5.6	3.7	6.6	-2.1	-2.6	2.2	-3.3	-2.7	-1.2	-0.76	-0.68	1.4	3.5	-0.92	3.4	-4.5	-4.1	0.56	-2.9	-3.1	-1.8	-0.51	0.11	-0.14	0.03	-1.4	0.66	-4.7	-1.2	-2.7	0.7	5.7	0.64	2.4	-1.1	-0.07	-3.5	-0.97	-2.9
6.8	-7.2	1.2	-2.9	-2	-2.8	1.8	-3.3	-7.2	-7.3	0.27	-10	6.8	2.4	6.4	0.28	-2.8	-2.6	-0.02	-3.2	-1.4	-0.86	2.7	0.53	-6.9	1.1	5	-2.6	2.4	3.1	-3	-3.7	-1.7	-6.1	-0.83	0.47	-1.4	0.22	-1.5	1.2	-0.07	0.71	-9.6	0.88	-3.9	-2.1	11	-3.5	6.6	1.4
-1.4	0.61	-0.86	1.1	3.2	-2	-0.06	1.4	-9.6	-1.6	-1.9	-5.7	-5.5	0.29	0.89	-2.6	-6.9	2.5	-0.42	-1.6	-4.2	0.55	-2.8	-4.6	-4.2	-5.9	-3.2	-2.2	2.4	1.9	-6.2	-2.3	-11	-0.5	-3.5	-6	-6.5	-0.85	-6	-1	-2.2	-2.1	-8.4	-9.2	-15	-2.1	-0.76	-1.2	-1.1	-0.43
-7.1	3.5	-6.9	4.8	-8	4.5	-4.4	3.1	-7.4	1.2	-8.2	-3.9	-7.5	2.7	-7.8	-3.6	-7.1	3.8	-4.9	-0.88	-2.1	-8	-9.9	-0.77	0.73	-4.8	-3.7	-1.2	0.51	0.17	-7.3	-4.5	-13	5.1	-0.06	-3.4	-5	2.2	-4	-3.9	1.4	-1	-8	12	-9.3	-1.7	1.8	-1.8	-2.9	-3.5
-7.2	-0.29	-5.5	2.2	-10	5.1	-1.4	0.89	-2.8	-1.3	-6.4	1.7	-0.7	2	-6.7	-3.3	-5.1	3.1	-2.7	1.6	-4.4	-3.1	-9.8	4.1	-3.9	-2.8	-1.5	-0.57	-3.1	-3.3	-5.7	-3.2	-7.7	1.3	-8.2	-0.37	-6.4	5.9	-5.6	1	-2.6	-0.66	-4.7	1.9	-2.2	-3	-0.42	0.59	-6.5	-0.65
-5.5	-7.2	-5	-1.7	-1.4	5.8	-9	-3.9	-1.8	-2.8	-6.2	-3.2	-2	1	-0.93	3.2	-5	-3.1	1.6	0.56	-4	-6.2	-7.4	0.08	-8.3	4.1	-4.5	-2.3	-3.2	0.02	-8.8	-1.4	-0.55	-11	-7	-3.1	-2.8	1.3	-6.7	-2.1	-1.9	4.4	-1.5	-7	-0.71	-4	11	-5.3	0.28	0.66
-1.1	-11	-2.9	-9.5	4.3	-0.14	-2.4	-11	-4.2	-11	-6.5	-11	-4.1	-11	2.8	-7.5	9.9	-12	-1.3	-1.7	7.3	-5.2	-4.3	0.75	0.2	-3.1	-0.24	-1.8	-0.7	-6.1	7.2	-5.2	7.5	-10	1.7	-3.5	6.5	-1.1	11	-7.5	-1.2	0.01	5.6	-10	14	-12	-2.7	-8.3	3.8	-10
15	-14	14	-8.6	6.9	-2.5	5.2	-12	8.8	-11	7.1	-5.5	1.3	-10	2	-9.4	2.5	-3.5	-2	-7	13	-8.3	-0.69	-8.7	1.6	-3.1	9.7	-3.3	8.1	-5.8	15	-10	8.3	-7	5.1	2.1	10	1.7	18	-7.2	0.15	1.6	8.1	-9.4	18	-8.1	-9.1	-7	3.6	-13
7.3	-13	9.9	-9.5	4.2	2.5	4.3	-7.1	8.5	-4.4	7.1	0.15	0.79	-2.9	-1.7	-4.1	6.6	-1.6	-6.1	-4.4	13	-8.2	-2.3	-5	-8.2	-1.7	-0.16	-3.6	6	-1	3.3	-8.2	0.3	-8.4	2.2	-1.6	-2.8	-6.3	6.4	-6.6	-1.5	-2.9	2.4	-5.4	1.7	0.97	-7.9	0.28	4.5	-3.6
14	-5.1	0.65	-15	4.4	-2.6	4.4	10	15	7.3	12	-6.2	5	1.1	9.1	13	4.8	7.6	8	6.1	11	6.5	7.1	2.1	0.39	2.8	0.23	8.2	0.49	2.3	0.94	14	8	7	-0.53	6.3	3.5	2.7	9.2	8.2	-0.52	0.31	5.8	8.6	6.1	7.1	-6.1	-23	-2.4	-22
12	21	8.2	13	8.2	-1.3	8.7	11	10	15	8.4	7.2	13	1.5	10	11	11	16	8.8	8.8	11	19	10	3.7	4.8	5.1	-3	7.3	0.38	4.6	2.8	18	6.5	4.7	2	5.3	-0.58	6.6	6.6	7.5	-2.1	1.8	7.2	1.7	9.9	-1.4	-3.7	-11	0.62	-7.4
9	9.6	6.5	11	2.3	-2.7	10	1.2	12	-0.55	8.4	8.1	4.8	3.3	2.2	7.3	6.9	7.6	2.7	8.3	11	19	1.3	2.6	3.6	-0.96	4.3	7.8	4.4	3.6	7.9	12	4.7	4.2	5.1	10	1.8	2.9	8.8	7.6	1.9	-0.15	4.4	-2.5	6.8	3.3	1.6	2.6	8.1	-2.3
16	8.3	7	5.5	11	-3.5	15	2.8	21	2.3	8.5	4.1	0.81	-0.02	9.4	7	6	1.6	7.8	4.4	6.7	11	-3.6	-2.5	6.1	3.4	6.7	7.4	12	3.5	7.5	7.7	6	0.97	12	6.8	3.9	-0.17	14	8.7	1.7	3.9	7.8	0.67	13	1.1	-8.8	3.6	-0.23	-3.6
15	5.6	9.7	0.45	12	-8.6	13	3.8	20	8.9	9.4	-3.1	5.6	5	12	8.5	6.8	-2.6	12	4.8	7	7.2	3.9	-0.56	6.8	5.1	4.7	11	7.7	12	9.1	12	7.1	1	4.8	2	4.8	4.8	8.5	12	0.91	3	5.3	6.9	11	3	-2.8	6	5.4	0.73
12	10	6.7	-1.6	8.7	-1.6	5.7	3.9	13	10	1.5	2.5	6.1	1.6	13	-2	-0.49	1.3	8.7	0.1	9.6	13	7.3	1.6	7.2	0.17	0.17	12	-4.4	9.4	9.6	4.8	5.2	-1.9	3.2	6.9	1.2	3.5	2.2	4.8	0.43	2.3	2	4.5	9.4	0.42	-7.6	14	-0.01	9.2
[truncated: 952 more columns]
