# Supplementary material for: Dyslexia on a continuum: A complex network approach
Source: PLoS One. 2018 Dec 17;13(12):e0208923. doi: 10.1371/journal.pone.0208923 (PMC6296514; doi:10.1371/journal.pone.0208923)
Supplement: S1 File — Detailed information about the archive contents is provided in the included README.txt file. (TGZ) [file pone.0208923.s001.tgz › FS_614_VV_run_1.csv]

-0.53	1.1	6.8	11	1.1	2.7	1	3	2.2	-1.3	1.6	0.03	3.9	8.3	-5.4	7.4	-4.6	8.3	-4.9	3	-10	6.5	5.2	2.4	2.8	0.29	-0.64	11	0.37	1.6	1.8	5.1	-1.9	8.1	-5	2.6	3.6	5.2	-2.8	1.8	-6.9	6	1.8	14	0.87	3.5	-2.4	10	2.3	-4.6
-0.32	1.1	9.1	-7.2	5.3	-2.6	-3.7	-3.5	2.7	-2.5	1.9	-11	3.5	7.5	-1.4	1.8	-4.1	13	-2	-1.5	-4.5	-5.7	1.2	-1.6	0.38	-4.7	0.01	5.2	-3.7	-0.13	-7.8	1.1	-7.4	4.5	-4	-0.57	3.6	6.1	-2.1	2.8	-5.6	4.5	3.8	-1.8	-1.1	7.5	-1.4	3.1	-3.3	-1.1
0.47	0.8	13	6.7	5	-2.7	5.7	0.31	-3.7	3.5	5.2	3.7	4.7	1.1	-2	1.5	9.9	11	1	4.7	0.81	4	-1.6	1.4	-3.2	-2.1	-1.7	8.2	-3.6	-3.3	-9	2	-2	-1.3	-1.4	3	7.7	5.7	-2.4	5.5	-4.8	3.1	0.19	2.5	-3.9	9.1	-1.6	9	-0.15	0.36
0.13	0.48	6.8	8.2	10	8.5	-0.96	12	-1.6	10	5.1	10	-1.9	12	-2.4	3.9	-2.5	6.1	-4.2	11	2.1	-0.54	-2.6	5.7	-0.43	7	-4.5	6.3	-2.6	3.8	-4.1	2.4	0.44	5.7	-2.2	6.9	-2.9	4.9	0.99	4.9	-6.2	0.44	-8.5	4.5	-8.6	2.5	-1.2	5.4	1.1	5.3
-0.41	0.27	4.8	6.6	1.6	10	-6.4	13	-0.19	12	-4.8	12	-5.8	9.8	-0.71	2.5	-8.5	-5.9	-6.8	4.2	0.17	5.7	-3.6	-3.9	-5.1	7.7	-8.5	3.7	-2.2	8	-1.4	3.5	-2.5	12	-3.4	8.8	-0.53	5.7	-2.4	1.1	-5	-1.9	-8.5	-5.4	-6	-1.5	-2.7	2.5	-5.5	9.8
-0.01	0.17	0.84	7.4	-0.17	3.8	2.7	1.3	0.68	-0.88	-2.4	11	-6.1	5.1	-6.1	-4.3	1.6	-3.7	-2.7	2	-12	1.9	-3	2.5	-2.2	6.1	-3.9	0.36	4.8	0.65	-0.55	0.88	4.8	0.46	2.4	7.1	2.7	3.7	1.3	5.9	0.93	2.4	-6.7	-5.9	-1.2	3.3	0.32	4.6	-0.96	7
0.06	0.06	12	5.9	4.6	9.7	4.5	6	4.1	7	0.64	13	5.8	13	5.5	2.5	-1.6	-2.8	-1.4	2.3	11	9.5	4.6	2.4	4.4	9.3	0.61	6.3	10	1.7	2.5	4.8	6.2	-3.2	7.9	7	3.6	10	2.8	3.4	2.2	-0.03	0.89	4	0.68	5.2	2.5	6.4	3.1	6.3
-0.27	0.81	12	8.8	9.1	13	3	11	-1.2	7.8	-5.3	13	7	14	9.9	8.3	-3.3	6.1	-1.6	11	6.9	2.6	2.7	2.8	2.2	17	-6.7	7.6	5.4	7.4	1.8	13	-1.6	2.7	5.3	16	0.26	15	5.3	13	3.3	24	-6.2	8.5	1.1	13	-0.64	15	1.7	6.6
-0.47	0.99	6.1	11	7.7	9.3	0	8	-4.2	7.1	-2.6	6.5	1.7	6.3	5	8.4	-4.7	0.88	-3	11	6.7	3.2	-3.2	1.4	-3	5.6	-5.8	7.4	2.1	9.2	-2.4	9.6	2.7	7.9	-1.6	8.8	-2.7	9	-0.95	8.5	-0.58	6.3	-5.6	11	-4.4	3.5	-7.4	7	-0.07	1.6
-0.37	0.93	-2.8	-3.6	5.3	-5.2	0.78	-2.5	2.3	-5.3	-1.4	-1.8	-1.8	-5.7	-1.6	4.3	-1.9	-7.1	-1.1	5.1	5.3	-0.17	2.1	7.9	-1.1	-0.46	-7	9.5	-2.2	8.5	-1.9	5.5	0.36	10	-4.1	4.5	-6.6	2.9	-3.3	3	-3.3	3	-5.6	2.1	-5.8	3.9	-8.6	1.7	5.3	0.77
-0.19	0.09	5.1	-3.7	5.2	-6.2	0.16	-7.6	-2.7	-0.07	1	1.4	1.1	-5.5	1.2	8.1	4.1	1.7	1	2.5	-5.4	12	6.6	6.8	2.1	4.4	-4.1	0.19	3.4	6.7	-0.05	1.9	3.1	11	0.14	2.7	-6.7	3.8	-1.9	-0.21	-6.3	-0.16	-1.7	-1.1	-4.3	4.3	-2.3	-2.5	6	5.3
-0.17	0.21	5.5	-2.3	9	-8.1	9.8	-2.6	2.7	3.1	-0.35	-0.69	3.4	-2	0.88	-1.2	-0.75	3.6	-4.8	3.1	-12	4.2	-1.6	4.9	2.9	-2.3	-1.6	1	0.84	-0.67	-3.6	-0.84	5.8	-0.15	-1.6	1.4	-1.5	0.94	2.9	-0.67	0.53	4	0.31	0.65	-4.9	3.5	-1.6	-0.74	2.6	-2.3
0.47	0.67	7.4	3.8	8.2	-3.5	3.5	-0.05	-0.27	1.6	2.5	3	4.2	-0.01	1.1	7.9	3.6	2.2	-2.4	10	-6.5	4.9	5.9	-1.4	11	9.2	4.2	5.5	9	5.3	-2.3	15	9.1	5.9	8	3.9	4.4	-1.8	5.7	1.9	7.7	5.2	6.9	11	4.5	10	-0.23	5	15	5.5
0.94	0.33	6.6	-3.1	5.8	0.05	1.4	0.12	7.2	3.5	5.2	-1.9	6.1	-0.4	-3.8	9.2	8.5	5.4	6.8	5.2	-1.4	13	-0.77	1.4	7.1	-2.8	9.2	12	8.4	9.8	5	16	2.8	11	7.3	1.9	2.9	7.5	5.6	5.1	6	3.6	9.8	11	6.8	9.4	5.9	6	7.7	5.4
0.59	-0.66	3.4	-5.1	-3.1	-2.6	0.35	9.8	0.06	2.8	1.9	3.8	-0.83	0.11	0.01	-1.7	7.7	-2	9.9	-6.4	0.65	-2.3	3.4	-7.7	3	0.57	7.8	6.1	3.5	10	2.7	0.26	5.5	5.4	-5.4	7.6	-1.8	5.4	-8.3	9.1	-2.8	8.8	0.16	-1.7	0.14	9.6	4.6	4.2	2.1	11
-0.57	-0.38	6	1.8	-7	-0.88	12	-1	12	6	11	3.4	1.7	5	2.7	-3.3	2.7	-4.3	3.8	-2.8	12	-5.1	3.8	0.41	15	1.8	6.3	3	5.1	-1.3	-5.1	-1.4	5.6	-2.1	-0.42	1.5	-2.8	1.6	-1	3.5	-7.7	-4.8	-11	2.8	-7.5	4.4	5.2	2	9.5	5.2
-0.4	0.57	4.8	0.03	-2.5	2	8.8	9.4	-0.01	1.4	8.4	1.1	4.1	0.39	-2.5	7.1	-1.8	0.85	2	9.8	1.9	12	1.6	6.3	2.5	2.9	-2.2	6.1	3.8	1.3	-0.05	4.4	4.6	2.1	-2.7	-2	-0.65	-1.4	-0.98	1.3	-7.5	-3.9	-2	9	4.9	-3.6	0.64	2.9	2.3	6
-0.25	0.43	-4.5	1.6	-9.1	-3.2	-2.1	2.3	6.1	0.24	1.8	-2.7	4.8	-2.8	-5.7	1.4	-3.2	2	2.2	-0.21	-7.5	3.9	1.2	0.45	0.05	-1.3	2.2	2.1	2.4	0.44	-2.5	2.3	1.3	0.28	1.5	-0.29	0.08	-1.7	-1.1	2.7	2.6	0.43	-8.2	0.35	-4.3	3.3	2.1	-1.3	-2	9.8
-0.36	-0.48	-10	-1.4	-7.9	-6.5	-2.4	-4.9	-2.9	-1.2	-0.59	-4.5	-0.95	-10	1.9	-5.9	-1.1	-1.5	2.5	-11	3.3	-16	-0.54	-5.5	4	-4.6	4.7	-4.1	-2.9	-8	1.6	-7	-1.8	-6.2	2.3	-16	-0.69	-10	7	-11	0.37	-6	3	-5.2	-1.6	0.32	7.6	-1.6	-5.5	0.61
0.11	-0.35	-11	-7.2	-3.3	-3.5	-5.7	-0.16	-0.63	3.2	2.1	-1.1	-5.8	-6.9	-8.6	-0.41	-10	5.1	1.9	4.8	-3.1	2.1	-1.2	-4.5	-1.5	0.82	-2.3	2.6	-2.6	-2.6	-3.9	-2.6	-8	1.6	4.5	-6.9	-3.4	-8.4	0.1	-5.6	1.6	-2.5	2.1	-0.68	-1.8	-13	-0.17	-0.17	-12	5.1
-0.32	-0.1	-7.1	-1.6	-4	-1.2	-0.81	-3.8	-1.1	-0.56	-7.8	-1.8	-8.1	-2.1	-11	1.3	0.1	2.5	-4.7	12	-3.2	-3	-7.5	-3.5	-2	-5.2	-8.7	1.7	-5.3	1.5	-6	2.3	-5.5	1.5	-0.11	-5.7	-1.6	-3.7	-2.3	-3.5	2	4.9	-6.7	5.7	3.9	-0.76	-3.1	-0.6	-3	6.3
-0.31	-0.37	-8.3	-5.4	-6.2	1.9	-2.6	-0.71	-2.1	-2.3	-8.9	-6	-5.7	1.8	-13	-5.6	-10	0.81	-6.5	-4.6	0.58	-5.4	-0.49	-2	-3.2	-5.7	-4	-2	-6.6	-1.3	-5.6	-3.2	-7	2.9	-5.2	-2.7	-1.1	-9.6	-8.6	-7.5	-8.2	-1.7	-8.4	-1.9	-5	-3.4	0.44	-4.5	-8.4	-0.15
0.09	-0	-6.9	-5.5	-7	-1.1	-5.3	-8.5	3.2	-5.2	2.9	0.67	1.9	-0.31	-4.8	-4.7	-5.3	1.9	1.2	-4	16	-0.88	0.26	-3.3	-2.8	-5.5	-5.4	-1.4	-1.1	-1.6	-1.3	-4.7	-2.7	0.95	2.4	-1.7	1.2	-7.7	1.5	-0.83	-2.2	-4.7	-3.5	0.65	-1.1	-4.9	0.63	-6.5	-8.2	-4.2
0.5	0.13	-7.2	0.3	1.9	-0.1	3.7	-2.5	8.2	-0.29	7.4	-6.8	2.6	-4	6.6	3.5	-0.95	8.6	6.8	3.6	7.4	-0.06	-5.6	1.3	-1.8	-8.3	1.8	-7.2	-3.1	-2.6	7.6	1.6	-0.93	-0.29	-2.7	-0.21	1.6	-5.1	-2.2	-4.7	3.2	-5.7	3.9	-2.8	1.1	-2.5	-0.72	0.52	-2.9	-4.3
0.06	0.75	-4.4	1.6	-5.5	-3.8	3.9	0.01	4.3	7.5	0.3	2.6	-0.33	1.3	8.7	4.9	3.3	5.2	-1.6	9.9	-2	-0.95	-6.5	3	3.9	3.1	5.3	2.7	2.7	3.1	1.8	9.3	3.2	2.4	2.5	1.6	5.7	3.2	0.91	1.3	8.6	1.7	5.1	6.4	7.5	4	-1.7	5.4	6.9	6
0.2	-0.48	-8.2	7.5	-9.4	8.6	-6.2	12	2.6	14	-4.1	9.2	-4.6	17	-6	1.9	-0.24	-2	-0.33	1.6	-3.2	-2	-5.5	-5.5	-0.21	8.3	8.1	5.1	0.27	0.47	-3.8	4.1	-8.1	0.73	3.5	2.4	1.6	5.5	3.8	1.5	6.3	0.92	2.5	12	5.8	5.9	4.2	5.2	1.4	3.8
0.53	-1.2	-7	-3.9	-0.77	-1.2	3.7	1.8	2.6	2.7	3.6	-1.7	-2.2	6.7	7	-0.74	3.5	-5.1	6.8	0.78	9.8	-0.67	6.5	-3.3	15	4.7	6.6	-1.3	6.5	-1.3	-3.2	-5	6.2	0.56	13	-3	7	3.5	10	2.4	7.2	3.6	-1.1	0.89	5.1	0.38	2.4	1.5	12	-4.7
-0.18	-0.44	-1.7	-5.8	-3.4	-4.2	-4	-6.5	-7.3	-2.1	-9	-8.2	-4.1	-2.1	0.42	5.6	1.4	6.8	4.6	5.1	1.1	8.1	2.3	3.9	4.1	-1.3	1.4	-3.5	-0.45	4.8	-2.3	-5.7	-4.8	-2	2	-0.07	2.4	0.77	-0.2	0.45	0.73	6.5	-1.7	-2.5	-4.2	-4.8	-2.4	-1.6	1.8	2.4
-0.7	0.12	-14	-2.1	-3.7	2.2	-8.7	8.9	-3.3	1.8	-2	3.3	-1.9	0.34	-1.6	5.2	-2.2	0.13	-6.8	4.3	-6.1	2	-3.1	2.6	-3.9	0.26	7.4	-3.3	-2.6	4.8	4.6	-1.8	-2.8	1.9	-0.26	3.3	-2.3	4.5	1.1	3	4.3	3.1	3	4	2.1	-2	2.8	2.2	-9.2	2.2
-0.38	0.5	-18	3.5	-12	7.4	-8.6	16	-12	7.1	-9.4	9.5	-6.5	16	-1.5	3	-1.6	-2	-2.9	4.5	-0.87	0.87	-4.6	5.9	-3.4	8.8	0.14	3.1	-7.6	9.3	-0.51	8.2	-0.26	1.1	-5.7	5.6	-7.6	2.9	-7.2	6.4	-7	4.6	-1.7	6.7	0.12	4.3	-3.4	1.8	2.2	2.9
-0.33	-0.15	-19	-2.3	-13	3.8	-7.5	-0.2	-0.35	2.1	3.2	-0.32	-18	6.6	2.6	-3.9	-2.4	4.5	1.1	3.9	-1.4	-6.1	0.69	1.6	-1.5	5.7	0.14	1.4	-3.3	2.6	1.4	2.5	-2.8	4.3	-4.6	1.2	2.6	-2.6	4.1	7.6	9	7.9	-8	1.4	8.1	-2.2	2	4.2	-1.8	-1.5
0.31	-0.18	-1.7	-9.4	5.6	-7.6	8.9	-14	11	-5.2	13	-9.2	4.3	-5	0.65	-10	2.7	2.4	8	3	7.1	-5.7	4.1	-4.7	4.4	4.2	13	3.3	9	6.3	13	-2.9	7.2	-3.3	5.9	4.2	3.9	1.4	9.7	-1.6	10	5.8	7.4	6.4	9.1	0.38	11	3.8	2.2	7.8
0.21	-0.08	2.7	-6	1.3	-1.7	1.2	-4.6	2.5	-1.9	1.3	-5.5	3.7	-0.21	1.7	5	8.7	-1.7	3.8	0.44	0.97	-5.8	1.8	-1.6	7.8	-5.7	6	8	5.6	0.7	4.4	0.76	5.8	-1.5	-0.54	-0.05	0.57	2.1	4.5	-0.12	2.2	6.5	5.5	11	-1.1	1.9	2.5	2	9.5	4.7
-0.95	-0.22	-9.2	-4.9	-6.8	1.6	-11	-3	-6.7	1.5	-4.9	-5.4	-1.3	-2.7	-1.4	2.7	-7.4	4.6	1.9	-0.2	-12	-3.1	-6.4	5.5	-4	-5.3	-6.1	3	-10	-4	-6.1	0.15	0.47	-1.4	-8.2	-4.8	-6.9	-9.9	-3.8	-1.6	1.7	-1.4	-6.4	5.2	-1.9	-19	-6.3	-12	-9.4	-2
-0.33	0.02	-8.2	-0.95	-0.79	0.42	-0.83	2.3	-4.3	2.2	0.12	-3	-0.79	-2.7	-0.86	-2.4	4.2	10	0.56	-2.8	-4.6	7.6	3.4	-1.3	3.6	2.8	-0.98	1.4	-1.4	-3.9	-0.54	-1.9	0.25	0.3	-1.8	-5.3	-4.6	-4.5	-5.5	-5.3	-5.1	-2.7	-1.1	3.9	3.1	-5.8	0.87	-4	-3.9	0.61
0.13	-0.31	-1.5	0.72	-3.8	-1.2	12	-2.8	8	-4.5	-1.2	-3	-3.7	3.3	-0.24	0.1	3.6	2.3	5.5	0.05	2.8	-2.3	6.6	-6.2	11	-3.1	4.5	-5.8	10	-3.7	3.5	-5.1	7.7	2.2	6.8	-5.4	0.58	-4.6	-0.27	-7.5	-5	-3.5	2.8	-1.2	2.6	-0.45	2.2	-5.4	9.2	-8.3
0.11	-0.66	7.6	-1.6	2	5.5	-4.2	3	0.78	-0.59	-3.1	-2.9	4.8	6.9	11	-3.9	-5.2	-3.4	7.2	-2.3	16	-3.4	4.3	3.3	5.1	-7	0.27	-5.8	4.3	-7.1	7.3	-1.8	3.9	-6.8	3.8	-8.7	7.3	-6.8	0.97	-9.4	3.5	-5.5	2.7	-0.25	2.8	-7	3.1	-6	4	-8.6
0.1	-0.96	2.6	-7	4.1	-2.6	13	-3.7	5.6	-4.8	11	-10	9.7	-5.8	3.5	-4.2	8.1	-5	-0.18	-5.6	1	8.8	7	5.3	5.8	-7.7	3.4	-13	7.2	-13	1.7	-1.3	2.9	-11	7	-8.8	4.2	-13	-2.1	-12	5.5	-7	8.9	-13	2.1	-6.6	1.1	-14	11	-11
-0.34	-1.6	2.8	-13	1.8	-12	0.52	-11	-2.8	-6.1	1.7	-15	1.4	-7.3	7.9	-6.8	-2.6	-18	3.4	-8.5	1.9	-1.9	7.1	-2.6	-4.6	-6.5	4.5	-6.3	1.8	-9.4	-3.5	-6	-0.21	-10	-0.99	-5.3	-3.9	-10	-0.7	-7.1	-3.5	-8.9	1.9	-16	0.76	-12	-3.9	-12	-13	-9.4
0.08	-0.69	2.2	-4.2	0.63	-6.6	4.9	-9.1	2.3	-9.3	2.1	-9.9	1.9	-4.5	8.8	-5	2.4	-7.6	2.7	-7	1.5	-11	5.8	-7.4	2.8	-4.2	4.9	-4	0.25	-1.3	-1.4	-3.9	-1.6	-2	2.9	0.17	-2.7	-7.1	0.02	-4.7	2.1	-3.5	-2.2	-4.6	-0.73	-6.7	-0.88	-8.6	-2.1	-3
0.21	-0.56	2.6	-0.1	4	-6.7	5.6	2.4	-8.4	-6.5	4.6	-11	1.6	-4.3	3.2	-5.4	13	-3.3	4.4	-3.8	5.3	-5	-2.3	-2.1	0.89	-3.6	-5.3	-0.98	0.69	-5.6	4.6	-6.8	-1.8	-4.2	5.7	-2.6	0.24	-1.9	3.8	-5.2	1.7	-1.4	0.45	0.58	0.58	-5	-0.32	-5.8	1	-3.6
0.55	-0.41	-5.1	-1.5	-8.1	-1.3	3.7	-3	-5.8	-8.3	-5.2	-6.4	-1	-3.3	-2.2	-4	3.6	-4.4	3	-9.2	3.8	2.1	-4	-2.2	-6.2	-6.5	-11	-6.4	-4.5	-5.2	0.15	-5.3	-4.2	-6.5	-10	-4.7	-5.8	-4.5	-1.7	-3.2	-3.8	0.71	-2.8	-6.7	-0.14	-2	-9.9	-5.1	-7.9	-11
0.26	-0.34	-8.3	-6.5	-6.2	-4.1	-6.8	-15	-6.7	-9.8	-5.8	-7.1	-0.49	-1.9	-6.7	-6.5	-2.4	-11	-2	-13	-3.2	-3.8	3.8	-4.3	-3.9	-6.6	-1.5	-8.8	-4.7	-12	1	-9	-5.1	-10	-6.9	-12	-6.1	-13	-4.4	-6.3	-2.4	-8.3	-1.4	-9.5	1.9	-6.3	-8.6	-11	-13	-7.4
-0.04	0.04	-5.2	-9.5	-3.6	-6.4	-3	-14	-4.8	-9.9	-3.7	-10	1.8	-1.6	3.3	-5.8	5.4	-18	-4.4	-2.5	13	-7	-7	-1.2	-1.7	-7.7	-1.4	-6.5	-7.7	-8.3	3.2	0.19	-6.9	-8.1	-3.1	-10	1.3	-6	-0.58	-6.4	-4.8	-12	3.7	-3.7	2	-6.6	-1.8	-6.7	-9.8	-4.7
-0.46	0.24	-0.35	-4.6	-1.6	-2.1	-6.2	-11	-8.2	-12	2.1	-4.8	-3.8	-2	-2	7	-4.5	-1.6	-4.3	-1.5	5.9	-2.7	-3.2	-2.4	-8.7	-2.7	-1.6	-1.1	-7.1	-3.2	2.3	-4.9	-4.9	-2.1	-1.8	-3.7	-4	-6.6	-4	-5.9	-1.5	-4.7	0.94	-4.2	-2.3	-7.1	-2.8	-5.3	-8.7	-6.1
-0.51	0.08	7.1	-4.1	-4.7	-5	-6.5	-11	-3	-9	-2	-1.1	-5.7	-2.1	-2.5	-2.4	-2.9	-6.8	-2.2	-3.1	3	-6.7	-3.6	-4.2	-6.1	-3	-1.5	-2.2	-6.6	-1.6	3	-6.7	-7.6	-3.1	-9.2	1.6	-7.7	-1.1	-2.6	1.2	-0.28	0.95	-5.7	-2.8	1.2	-2.8	-0.65	-4.1	-1.5	-7.8
-0.11	0.11	1.2	0.88	-0.55	-1.1	0.26	-3.3	0.25	1.6	1.5	4.5	-2.4	-5	-5.4	-6.5	-1.5	-7.6	3.7	-2.2	1.8	-6	-6.2	1.8	-4.5	-4	2.1	-8.4	1.6	-4	2.9	-10	3.3	-6.7	-2.9	-2.6	-4.6	3.5	-2	-2.1	2.4	-8.5	0.05	-9.2	-4	0.43	-3.1	-2.6	1.3	-9.9
0.46	0.34	-2.4	-5.6	-3.2	2	4.3	13	-4.4	2.4	-4.8	4.1	0.91	3.5	-7	-7.2	6.1	-1.7	3.3	-2	-8.3	-12	-4.2	-5.9	-9.3	-5	-1.3	-5.9	-0.2	-0.63	-1.9	-2.4	6.1	-0.73	-2.9	1.5	-0.29	1.7	-7.4	-1.9	-4.7	-2	-1.5	-8.9	0.6	1.2	0	2.9	1.2	8.1
-0.03	0.28	-6.8	-0.96	-5.1	-0.95	-14	5.4	-12	4.3	-5.6	4.2	-13	2.6	-6.9	1.6	-2.7	-2.5	-4.4	0.52	-3.7	-8.1	-6.4	-0.08	-13	-5.9	-8.6	-2	-13	-7.8	-1.8	-1.1	-4.8	-2.6	-1.4	-4.2	-4.6	-1.3	-3.8	-0.87	-3.3	-2.9	-8.6	0.31	-1.6	3.1	-5.9	-2.4	-2.5	-0.38
0.07	-0.44	-3.8	-8.1	2	-4.3	-6.8	-6.9	-1.8	-9.8	-4.8	-7.5	-9.3	-10	-6.2	-3.5	-8	-10	-7.5	-5.5	-11	-5.3	-4.6	5.8	-7.7	-11	-6.8	-12	-1.6	-8.9	-0.63	-6.5	0.52	-9.9	-0.31	-7.1	-0.99	3.5	0.79	-2.1	-0.85	-9.2	2.1	-8.9	-4.9	4.7	-7.4	-3	1.8	-18
0.62	-0.39	-4.7	-2.8	-2	0.01	-0.95	3.9	-4.6	-10	-8.7	-2.9	-4.8	-0.52	0.31	-0.46	4.4	-2.8	-0.49	-6.2	-4.7	-2.8	-0.62	-1.2	-0.63	-3.6	-1.4	-10	2	-3.6	3.7	-4.1	-1.8	-3.8	3.4	-6.2	-2	2.6	-0.18	-1.7	-0.54	-1.3	5	-7.9	-0.58	6.1	-0.19	9.5	-4.2	-8.2
0.39	-0.29	-0.82	-1.1	-3.9	0.08	-4.3	-3.9	-11	1.7	-6.3	3.7	-9.2	-6.2	-8.1	1.5	-0.95	3.4	-5.8	-4.2	-13	-1.9	-3.6	-5.1	-8.6	-2.8	-4.7	-8	-5.5	-5.5	-1.4	0.44	-6.2	-1.9	3.7	1.1	-0.58	4.8	2.6	-1.4	8.8	-1.6	-2.9	-7.5	-1.3	-4.8	-1.1	-2.2	-4.8	4.2
-0.37	-0.18	3	1.5	1	2.6	-3.7	1	-2.1	2.5	-8.5	1.9	0.36	-0.71	-1.8	6.3	-3.8	8.2	-4.6	-4.9	-4.3	-1.4	-5.3	6.4	-10	-0.71	-1.1	-7.7	-9.1	-0.49	-2.1	1.9	-2.7	0.11	-8	3.3	-2.4	-2.2	-3.9	-2.3	-2.3	-3.4	6.6	0.72	-5.2	-0.54	-5.7	-9.1	-7.5	-2.3
-0.61	0.09	-1.6	1.5	-2.4	6.5	-6.2	0.93	-9.4	1.3	-1.5	0.05	-6.2	3.9	1.8	8.5	-1.1	4.9	-1.1	0.35	-9.4	6.4	-11	12	-15	3.3	-2.6	-5.5	-13	0.88	-2.9	-1.6	-7.2	0.21	-6.9	0.6	-5.8	-0.01	-4.7	0.98	-0.39	2.5	3.9	-1.3	-5.6	1	-1.2	-2.2	-11	-6.1
-0.21	-0.51	-0.36	4.4	-3	7.1	-4.8	-3.1	-4.2	-1.7	-4.2	-1.4	-5.2	1.8	-2.2	8.8	-5	5.3	-1.7	-1.3	-5.7	4.6	-6.2	3.2	-8.1	3.8	-0.93	0.48	-5	6.7	-1	-1.7	-0.29	-6.2	-0.55	5.2	-2.3	4.8	-5.6	1.5	-0.85	-0.97	7.2	-2.7	-5.2	0.15	0.69	3.7	-9.1	-6
0.11	-0.01	-1.8	5.6	-3.9	-0.75	-7.7	-0.58	-6.5	-8.3	-4.3	0.5	-7.1	-8.3	-1.9	0.93	-3.8	-8	-2.5	-3.3	-9	-5.2	-5.8	0.21	-7	1.3	1.9	-7.8	-11	0.34	-0.29	-6.6	-12	-3.5	-5.7	3	-2.9	1.1	-2.5	0.96	1.4	5.5	3.1	-7.9	4.8	1.6	0.53	-2.5	-1.9	-7.6
-0.06	-0.04	-6.3	6.5	-5.2	5.9	-4.5	3.5	5.2	-7.9	-0.99	1.8	-3.7	-3.1	-3.2	-0.19	-5.8	-4	-0.88	-7	1.5	-3.9	-3.1	-1.9	-9.5	8	-4.4	-4.9	-8	-2.5	3.4	-6.2	-12	-2.1	-8	4.1	-3.5	-1.7	-2.7	3.7	-5.3	3.2	0.99	-1.8	-0.29	1.6	-1.8	-1.4	-6.2	-2.2
0.36	-0.32	-5.3	6.7	-1.6	9.2	2.8	4.2	7.8	-0.47	0.67	9	-0.54	-4.5	4.4	-10	-6	5.3	-0.18	-4.5	-1.3	-0.59	-0.12	-2.4	-10	-2.9	-4.9	-5.3	-6.4	-5.7	7	-3.7	-5.9	-6.6	-3	0.18	1.3	-0.16	-4.3	1.8	0.7	-5.9	0.78	-6.2	2.6	0.66	-3.7	-5.2	-4.1	-3.4
0.01	-0.32	1.9	7.5	3.3	1.8	6	-0.96	-5.3	2.4	5.2	-0.37	-0.96	-2.5	7.4	-2.6	-1.9	-4.2	0.85	-1.1	7.2	1	-0.96	-5	1.3	-0.19	-1.2	-6.5	-1.2	-7.2	4.7	-9	3.6	-8.1	2.6	-4	7.3	-0.53	0.44	-0.48	4.6	3.5	3.4	-12	6.2	-0.94	2.6	-1.5	5.3	-4.3
0.06	-1.4	6.1	2.6	5.7	-1.4	2.8	0.53	3	-4.4	2.7	2	0.75	-8.4	3.2	-2.9	-6.4	-0.79	-2	-4	-3.1	-4.8	2.4	-0.22	-5.3	-4.7	0.43	-2.2	-2.4	-1.6	6.1	-4.6	1.8	-4.4	-4.9	-4.3	-1.9	0.5	-2.1	-2.2	8.3	-2.1	7.3	-5.5	2.9	-4.2	1.7	-1.6	0.12	0.58
-0.33	-0.64	-1.3	2.9	-3.7	6.2	-0.35	7.2	6.1	-1.9	0.46	-0.27	-2	0.46	5.5	-2.2	-1.8	5.9	-1.1	-5.7	-4.5	0.78	1.7	1.4	-4.9	-3.6	-0.21	-3.4	-3.8	-1.8	3.3	-8.2	6.1	-0.26	-7.1	-8.7	-5.3	-8.3	-7.7	-8.2	2.3	-4.7	7.8	-5.5	-1.6	-11	-5.3	-6	-7.5	2.7
-0.21	-0.18	-0.38	6.2	3.6	-2.1	0.6	6.3	7.8	-1.2	2.8	2.5	1.9	-0.59	7	1.4	-1.8	6	0.01	-1.4	-6	-0.09	-5.8	0.23	-10	-0.03	2.7	1	-7	1.5	4.2	4	-1.4	1.7	-5.4	-3.3	-1.5	-8.3	-3.3	-8.5	-2.2	-2.4	3	-4	-1.9	-2.5	-3.5	-2.3	-5.7	4.5
0.24	-0.53	0.22	0.39	-1.1	-5	0.83	3.5	2.8	6	-2	0.98	4.9	-3.2	-8.5	-1.7	8.3	-3.4	-2.3	-5.7	-1.6	-7.8	5.4	-4.2	-4.7	-7.1	9.3	-2.2	0.61	-1.1	1.8	-4.6	-0.92	-2.1	4.4	-6.4	2.5	-8.8	0.41	-7.7	-0.78	-11	6	-8.8	-3	-5.2	2.8	-4.7	9.9	-2.9
0.58	-0.23	-0.44	2.9	-4.4	4	-0.96	5.5	-1.7	4.2	-5.6	3.9	0.08	-2.4	4.9	-5	6	1.3	8.5	-0.31	2.5	-0.77	0.27	1.1	5.8	2.4	12	-3.1	3.1	-4.3	6.3	-11	7.1	-4.9	3.9	-2.2	6.8	-5.5	6.5	-2.5	1.9	-2.7	13	-6.7	10	-3.1	12	-2.7	9.5	-0.8
0.27	-0.95	-1	7.5	-0.92	-0.16	-5.8	0.77	-1.2	2.9	-2.6	8.5	-0.25	-11	5.9	-11	-4.6	-4.5	0.3	-5.3	-9	-6.4	-6.8	1.9	-6.6	3.9	6.4	1.4	0.59	4	13	-2.1	0.42	-2.6	1.1	5.9	3.3	-0.77	0.02	2.4	2.4	-6	10	-4.6	4	-2.5	8.4	-1.9	-0.69	-0.03
0.02	-0.72	-1.9	-1.9	6.9	-7	-1.9	-2.7	-4	-5.1	-0	-3.3	4.7	-7.1	-0.4	-9.4	-0.39	-5.2	-5.1	-8.6	-12	-10	-2.6	-5.3	-9.5	0.86	1.4	-4.8	-3.6	-1.1	4.9	-4.5	-9.6	-5.2	2.7	1.4	0.8	-1.5	-1.8	-1.1	6.2	-3.9	4	-6.7	2.2	-3	1	-4.3	-5.3	-7.1
0.19	-0.33	2.9	-6.1	0.41	-0.64	4.6	0.68	3.5	-5.4	1.7	-4.2	4.3	-5	-4.3	-8.7	0.97	-4.9	-0.89	-2.4	-7	3	-1.2	-1.7	-7	2.1	3.4	1.1	1.3	-5.1	4.5	-7.2	-0.81	-9.4	4.6	1.8	8.3	-6.5	6.6	0.15	5.3	2.2	8.3	-2.9	3.6	0.32	3.1	2	1.5	-3.3
0.14	-0.24	4.7	-6.9	0.29	-2.8	2.8	-10	6.3	-5.7	2.4	-5.4	2.3	-6.2	0.41	-2.8	7.6	-3.8	-6.5	-9.9	-4	8.7	1.6	4.5	-6.1	-0.67	3.1	-3.5	-0.64	-4.8	5.7	-6.2	0.1	-6.6	5.6	0.15	8.3	-2.6	0.31	6.1	0.51	-2.8	6.8	-2.6	3.3	-3.1	3.8	-7.8	-4	4.5
0.5	-0.21	0.48	1	1.8	-0.8	4.8	-8.6	0.01	-2.8	2.4	-0.36	1.8	-8.3	1.4	-8.3	2.3	3.3	-1.2	-9.4	-12	-3.6	-2.8	-1.2	-1.1	1.2	9.2	-5.3	-5.4	-0.92	5.1	-1.6	1.2	1.6	-1.1	-0.15	-2	-0.64	-1.1	0.71	0.86	-6	5.9	-6.1	0.43	-3.4	2.4	-4.1	4.9	-1
0.2	0.19	-0.75	3.4	-1.1	-5.4	-4.7	-4.3	-2.7	-4.4	-0.52	-1.2	6.7	-13	3.1	-4.9	-4.2	-5.1	0.61	-9.3	-5.8	2.5	2.1	0.22	-13	3.2	7.8	-2	-1.6	5.4	7.6	3.8	3.9	1.8	-4.1	5.1	3.7	1	-4.1	3.1	-2.2	-3.7	7.2	-1.6	0.76	-1.4	5.9	3.7	-1.9	-1.9
-0.11	-0.05	-3	-3	-2.7	-9.7	-0.83	-3	-1.5	1.2	-1.1	0.52	0.18	-16	-0.37	-11	2.9	-2.8	-3.1	-8.3	-4.5	3.5	-8.9	-8.9	-7.9	0.44	1.3	-3.9	-2.6	2.9	3.8	-0.48	0.83	-5.7	-0.2	4.1	2.5	1.6	-0.97	2.4	0.11	-4.9	4.4	-5.5	-3.5	-1.4	-1.2	1.8	-2.2	-4.4
-0.43	-0.52	4.9	0.76	-0.47	-3	-1.8	-13	2.8	-0.61	-3.1	8.7	5.6	-9.1	0.29	-13	4.6	-10	0.89	-5.9	0.75	-7.5	2	-4.1	-5.7	1.2	5.5	-5.5	-6.1	-0.91	1.9	-9.7	-1.4	-5.8	-1.4	1.4	2.1	4	1.5	-2.2	2.6	-3.5	10	-6.8	2.4	-7.8	6	-1.4	1.9	-2.5
0.02	-0.43	-1.6	1.9	1.2	-3.5	-6	-4.7	0.04	-3.4	-2.6	-0.66	9.8	-10	-8.8	-7.7	-2.6	-3.4	-1.7	-5.5	-8.7	2.4	0.82	0.97	-9.5	-0.94	5	-6.5	0.66	-3.8	-0.75	-9.4	1.8	-1.5	1	-4.6	4.1	-3.6	-6	0.89	0.45	-4.8	8.4	-5.9	1.7	-10	5	-1.4	-7	0.72
0.16	-0.28	3.6	-1.6	4.8	-4.7	0.44	-3.6	3.9	-5.1	7.8	-6.3	14	-7.8	-3.5	-7.3	-1.1	0	-1.4	-7.2	-7.1	-3.5	-5.3	-4.2	-2.7	7.4	7.2	-6.2	4.8	-5.8	8.7	-8.5	7.3	-2.6	11	-4.3	15	-11	4.8	-6.1	6.7	-8.6	6	-7.4	10	0.37	16	-4.3	13	0.62
-0.46	0.21	4.8	3.8	1.8	-3.1	4.2	-1.5	5.3	9.1	8.4	6.2	-1.3	-4.2	-6.7	2.7	3.6	0.14	-4.4	-1.5	2.1	-4	-3.6	-0.46	0.93	11	0.6	1.2	1.3	7.6	-2.5	2.3	0.29	0.96	10	5.5	2.8	3.5	4.8	-1.1	-1.8	-0.71	-1.5	-0.58	-1	0.62	5.2	4.9	4.8	-4.5
0.41	0.32	-2.6	-6.2	-4.2	-4.5	11	-1.7	14	-5.3	-2	-6.5	-0.61	-6.9	1	-2.2	12	-4.4	10	-8.4	13	-5.2	1.5	0.95	17	0.46	7.2	-2	8.9	4.3	3.8	-3.3	8.8	0.23	10	-1.8	7.4	5.3	16	-1.9	3.9	-9.2	6.7	-2.4	2.7	-2.7	5.7	-0.87	11	-1.2
1.5	-0.29	3	-7.8	12	-2.5	3.5	0.12	2.1	-4.5	7.2	-5.1	13	-3	1.6	-8.9	23	-2.5	5.2	-6.5	2.2	-4.4	3.7	-5.3	17	-11	11	-5.2	17	-1.6	3.3	-5	7.5	-5.7	13	-4.8	13	0.13	10	-7.3	11	-10	12	-4.7	9.7	-13	9.5	-0.93	19	-8.6
-0.03	0.08	7.1	-5.7	9.1	6.6	1.3	-2.6	7.5	-2.3	-2.8	-4.5	16	0.68	-1.8	3.2	1.9	-0.74	4.6	-1.8	5.5	0.08	-0.81	-3.6	11	0.08	4	-8.2	6.9	-5	-3.3	-1.8	-0.83	-2.5	8.4	-8.3	4.9	-2.2	10	-2.3	12	1.5	0.22	-2	3.7	-2	8	1.1	4.3	7.5
-0.23	-0.45	6.9	3.1	8.2	3.9	4.9	-5.8	3.8	-8.2	-2.9	-4.8	6	-2.6	1.7	-8.7	8.3	-5.5	-4	-6.7	7.4	4.9	2.1	-2.5	-2.8	2.8	-5.5	-3.1	-0.45	-7	0.54	-2	5.3	-7.8	-12	-4.1	-5.4	-6.9	-3.3	-0.76	0.75	-4.7	-12	-6.1	-0.08	3.9	2.1	-4.7	6.3	0.93
-0.37	-0.66	5.2	3.3	2.8	6.7	-1.5	-7.2	-2.6	-9	3.7	-1.1	2	-6.4	6.1	-8.7	-0.8	-3.8	-6.1	-8.6	2.5	-10	2.6	-0.41	2	2.1	-5.6	-5	-0.71	1.4	0.18	-4.3	-0.87	-2.4	-7.6	-5.1	-2.9	-0.47	-5.1	-4.7	-1.4	-3.2	-7.8	-5.9	-1.4	-2.6	1.1	-6.1	1.8	-8.8
0.3	-0.84	6.3	0.27	-0.1	-1.9	5.3	-10	1.2	-2.6	3.7	-3.1	7.3	-10	4	-13	10	-9.2	-0.81	-13	-0.25	-14	5.1	-5.5	13	-0.29	4.6	-6.2	7.1	3.3	-5.1	-8.3	8.6	-0.15	1.7	-0.56	-0.84	-3.2	2	-3.8	-6	-3.1	3.4	-2.4	-1.2	-10	-0.79	-0.41	4.8	-0.43
0.85	-0.7	13	0.35	14	-1	9.2	1.3	8.7	5.2	2.7	2.4	7	-6	7	-6.5	8.9	-0.52	6.1	-9.1	7	0.21	7.6	-7.7	8.7	7	1.9	-0.05	16	0.73	1.8	-1.2	17	2.6	5	1.7	0.94	-2.6	0.26	1.8	1.5	-5.7	4.5	-4.6	4.9	-4.2	0.87	-1.5	11	5.9
0.19	0.29	8.8	3.9	2	2.6	1.7	-3.1	-2.4	8.5	1.1	3.3	-2	3.6	5.9	4.7	-1.1	-7.2	-1.2	-1.5	4.1	5.1	2	0.91	4.8	6	-6	-7.3	4.8	-2.8	-3.1	-3.2	-1	-4.9	0.06	2.1	-0.23	3.1	-5.3	5	-2.1	-4.5	0.58	4	-2.6	-3.3	-2.9	1.8	-0.22	-6.2
0.06	0.87	-5	7.1	-6.2	7.2	-9	4.4	-11	4.5	-2.3	13	-4	-0.81	4.3	3	-2.9	9	-0.95	0.22	0.86	-0.74	-5.3	8.7	0.94	6.2	3.7	2.5	-3.9	9.8	0.12	-0.8	-17	5.2	-4.9	2.2	1.1	8	1.2	2.2	1.8	-0.7	-1.6	12	-2.9	-5.8	5.6	4	-7.3	7.2
-0.14	0.1	-0.49	10	1.2	6.6	-4.9	0.22	-4.1	3.8	-1.1	7.5	-4	1.1	-1.1	5.3	-11	4.2	4.5	-0.34	-5.6	7	0.17	-4.2	3	9.7	1.5	3.4	2.4	6.8	-1.4	5.6	0.69	0.75	6.1	5.2	-1.3	7	3.9	8.3	2.5	-2.3	5.1	2.3	-0.27	2.5	-3.3	6.4	3.9	-0.58
-0.29	-0.55	8.4	5.3	-1.4	3.2	2.5	-1.4	7.6	5.3	5.8	4.4	4.4	-0.64	4.2	0.57	13	-0.65	3.5	-3.9	9.1	-0.89	6.7	-0.23	5.2	-2	1.7	-7.4	5.8	-7.7	-0.64	-4.7	7.2	-8.2	7.5	0.05	-3.9	5.9	0.16	1.1	0.39	-5.5	1.5	-10	1.7	-0.46	-0.84	-0.26	6.9	-6.2
0.54	-0.15	8.1	3	6.2	1.8	12	-6.4	14	-4.4	11	-3.2	8.2	-6.1	9.8	-3.5	7.7	-3.7	13	-1.9	12	-5.4	5.1	-0.24	9	-8.7	8.9	-13	9.5	-6.9	2.6	-10	8.9	-11	11	-8.6	0.44	-5.4	11	-5.8	3.7	-10	7.5	-11	8.8	-7.6	7.8	-5.9	14	-13
0.93	0.1	-0.53	-1.5	3.4	-3.5	1	-7.3	-0.86	-8.2	6.3	-7.5	-0.52	-13	7.8	-6.1	3.5	-4.7	7.3	-7	2.8	-7.1	5.3	-3.7	9	-6.1	4.9	-18	3.4	-6.2	3.4	-6.9	0.15	-1.8	6.3	-13	2.1	-13	12	-9.1	-1.6	-7.4	6.3	-13	7.6	-9.9	5.7	-17	6	-10
-0.49	0.03	-4.6	5	-7	0.22	-4.8	-6.1	2.5	-14	8.4	-8.2	-1.9	-14	8.8	-1.3	-0.21	4.7	8	-9.5	10	2.1	6.8	4.1	31	-11	10	-9.9	10	-7	-1.2	-5.3	8.5	-2.1	19	-9.4	14	-11	19	-5.6	11	-6.6	-1.6	-2.9	8.2	-5	15	-9.1	18	-11
0.65	0.02	3	-2.7	-0.09	-3.5	-4.2	-4.9	1.9	-3.9	-2.2	-6.3	0.44	-14	-3.2	-1.3	5.6	-4.9	7	-6.6	2.2	4.1	4.8	5.2	13	-9.3	3.6	-9.1	10	-4.3	2.3	-5.4	4	-1.1	12	-8.6	11	-1.8	7.7	0.28	1.6	-3.2	1.1	-4.2	4.5	-1.3	8.2	-5.4	7	-4.2
1.2	0.49	-4.2	-2.3	1.8	-4	2.2	2.8	3.9	7.5	3.1	2	-0.29	-3.4	-3.6	10	8.5	4.9	-2.8	7.9	7.8	9.3	5.8	4.1	6.4	0.29	-11	-2.7	2.9	0.28	-4.3	-2.5	-5.9	1.9	4.3	-5.3	3.9	2.7	2.6	4	-3.6	7.6	-2.6	-0.91	1.4	1.9	3.9	0.01	-2	-1.9
0.29	0.82	1.1	-3.2	-0.68	-2.6	2.6	7.3	3.5	4.5	-1.8	-1.7	0.7	0.82	0.52	-0.27	-8.7	9.6	-0.93	4	8.7	20	-0.31	2.8	3.9	-5.9	-5.8	6	-0.8	0.62	-6.9	-2.2	-3.6	1.8	-8.9	-2.7	-7.4	-0.8	-9.6	2.5	-7	6.3	-8.6	9.9	-0.42	-4.2	-4.4	2.5	-3.6	1.7
0.37	0.75	-0.02	-5.2	-3	-1.6	-2	-0.91	-9.7	-6	-11	-5.2	-1.6	2	2	3.6	-5.2	14	3	12	6.5	18	-0.26	3.1	-3.5	4.3	-6	9.2	-3.4	4.9	-6.4	12	-4.8	6.1	-8	3.9	-8.4	7.5	0.64	4.6	-4.5	9.1	-0.76	15	-3.9	1.5	-8.9	10	-17	2
0.17	0.55	-5.2	1.2	1.8	1.8	-8.2	-5	-2.4	-6.7	-8.2	-7.3	-8.8	0.91	2.7	5.4	1.6	5.8	-6.1	7	0.01	13	-3.5	6.4	-3.5	-4	-6.9	11	-4.9	-4	-6.1	16	-6.4	-1.8	-8.6	-2.5	-2	3.1	-0.57	-1.5	-5.8	8.2	-12	13	-2.5	5.3	-7.2	3.1	-11	-8.5
-0.28	0.46	-6.1	-1.9	4.1	-3.9	-5.9	0.22	2	-2.1	-10	-5.3	-2.3	-6.7	-5.4	0.21	-9.8	-5	-9.8	6.3	3.3	4.6	3.1	0.96	-5	-8.7	-11	2.7	-3.7	-3.4	-12	5.8	-7.5	1.6	-4.5	-1.6	-6.8	-2.3	-0.4	-5.3	-2.1	1.7	-15	4.7	-1.1	1.3	-9.1	1.2	-4.6	-1.5
0.04	0.21	-7.2	-8.1	1.4	-2.1	-1.3	-2.2	2.1	1.4	-7.5	0.51	-2.2	-0.25	1.9	0.86	-6.6	-3.4	-1.5	3.1	2.3	-2.9	3.8	-8.4	-2	-4.6	-8	4.4	-0.41	-3.1	-10	0.93	-4.1	-1.3	-2.6	-0.74	-4.8	4	0.8	0.1	-1.4	-3.4	-8.6	-0.17	-1.7	0.95	-6.2	-0.71	-6.4	-5
0.35	-0.09	-0.93	-0.01	0.75	-3.6	0.9	-4.7	1.2	-3.9	-6.1	-3.2	1.3	-1.9	1.3	-5.5	-4.5	-6.5	5	3.4	4.4	0.43	3.2	-0.52	1.7	-8.2	-6	2.9	3.2	-4	-3.6	2.5	-0.12	0.05	3.1	0.01	-1.1	1.4	4	3.1	3.5	7.3	-1.8	4	-2.3	3.9	-8.8	-7.4	-1.6	-4.2
0.56	0.14	0.36	-4	10	0.34	1.3	-4.8	4.7	-3.7	-2.5	-3	9.9	-7	3.1	-4	8	-13	4.3	1.4	3.5	-3.5	6.6	-0.96	11	-6.2	-8.8	0.78	6.1	-2.9	-4.9	6.2	4.2	0.68	2.2	3.1	5.9	8.2	7.6	4.7	-0.35	9.8	2.4	0.57	-0.01	9.9	-0.32	-1.5	8.8	3.8
0.57	0.57	1	-4	7.8	-1.2	-2.9	-0.31	-9.2	-1.3	2	1.6	0.89	-2.8	0.97	0.57	-0.79	-9.1	1.4	1.3	4	0.68	3.3	-4.7	-4.2	-4.2	-6.4	0.36	4.5	-2.1	-3.8	6.1	-5.2	1.1	1.5	3.3	7.8	6.6	1.3	1.4	4.7	7.7	-2.9	2.8	-5	7.8	1.9	2.4	-2.2	-0.09
-0.5	0.3	-5.7	-2.3	-0.94	-5.2	0.39	-4.5	-6.7	0.3	-0.44	1.7	-0.49	-4.3	1.3	-2.4	-0.13	-4.9	-1.6	-0.85	1.5	-6.4	1.4	-5.1	1.9	-10	-7.1	5	-3.1	-4	1.4	9.3	-2.8	-0.65	-4	6.4	1.6	6	-3.7	1.5	2.3	3.3	-6.1	2.3	5.3	1	-3.4	-0.07	0.98	-1.9
-0.57	0.19	-3.4	-4.3	-3	2.1	6.6	-1.5	-2.8	-5.8	-2.1	-3.5	-0.64	-0.87	-2.8	-1.3	-4.9	-3.5	-2.8	-0.58	0.09	-3.3	2.8	2.5	-3.9	-6	-5.9	6.3	-5.6	-6.7	-5.7	4.9	1.3	2.2	-11	-0.38	-8.8	2.9	-5.7	-3.4	-1.2	2.7	-4.4	5.6	-5.1	2.1	-6.6	-3.2	-8.1	3.9
0.63	1.1	2.7	2.8	2.2	3.4	2.8	6.7	-4.5	7	0.49	-2.1	-0.3	14	-3.2	4.5	-2.8	7.7	2.4	2.5	4.1	1.6	0.21	9.3	-1.3	-0.71	-3.1	-4.9	-3	3	-7	-7.2	-3.5	12	-9.1	0.44	-11	-7.7	-4.4	4.2	-0.49	-2.1	-3.5	0.21	-5.7	-2.4	-3.2	-2.2	-1.1	11
0.47	0.07	-0.88	8.3	1.6	1.8	-3.5	0.01	-7.9	11	-7	2.6	-0.62	14	2.4	19	2.6	1.1	2.9	12	1.9	13	9.1	0.26	-0.2	16	-3	4.4	1	4.6	-2	1.6	-5	4.6	-0.97	1.2	-3.7	5.2	-3.5	4.9	-3.7	3.2	-6.3	6.6	-3.6	9.5	-4.4	6.3	-4	0.08
0.67	-0.08	0.83	4.6	3.5	1.8	3.8	-2.6	-4.3	1.1	0.83	3.5	-4.5	-0.17	0.7	2.5	8	7.3	0.75	6.9	-5.8	0.53	5.5	-8.8	2.8	-1.6	-3.4	-1.1	-0.8	5.5	-3	7.5	2.6	1.6	-3.4	2.3	-3.8	4	0.63	-2.2	3.1	4	-4.1	4.4	0.14	6.6	-6	1	5	-11
0.45	-0.48	9.4	4.4	8.9	1	9.8	1.1	6.7	-5	13	-5.6	1.9	-9.8	7.2	-6	-2	-6.9	0.71	-1.7	13	-2.8	3.7	-19	11	-8.1	3.7	-6.7	7.4	-6.8	0.23	1.8	10	-7.4	0.77	-8.5	-0.87	-6.3	6.2	-8.8	1.2	-4.1	2.4	2.2	1.9	2.4	4.2	-7	5.3	-5
0.04	-0.23	5.7	8.2	4.7	2.2	0.21	8.6	-5	-2.1	1.7	-0.49	-2	-0.33	7.9	-6.8	1.7	14	-3.6	6.4	6.8	-10	4.8	-0.23	-0.3	-8.4	-7.9	3.3	3.4	0.48	-4.2	16	6.5	2.3	-1.5	-0.74	2	-4.2	-0.11	-5.3	-1.9	-5.1	-5.1	9.9	-3.7	6.1	-3.9	-8.2	-3.9	7
-0.7	-0.52	-5.2	7.6	-2.2	1.7	-9.4	1.7	-5.8	3.8	-4.6	-4.4	-0.76	3	2.3	-5.3	-14	6.5	-4.9	2.5	-4.4	3.2	1.6	-2.8	-8.3	-7.6	-6.2	3	-9.4	5.9	-2	8.9	-3.7	5.7	-6.3	6	-8.3	3.7	-6.7	-0.31	-4.2	-3.6	-8.9	8.3	-4.8	4.4	-7.3	0.57	-4.6	1.1
-1	-0.16	-0.47	5	-4.2	-1.1	-3.8	5.7	-2.1	1.1	-2.2	5	-7.4	8.2	5	-1.3	-14	1	-1.7	5	-0.87	1	1.6	-7.7	-9.5	-5.2	-3.5	3.5	-9	-3.1	-0.09	5.2	-8.2	3.5	-7.2	-5.2	-15	-1.8	-5.7	-2.5	-6.2	-13	-3	9.6	-5.8	-3.5	-4.1	-6.2	-2.5	-0.73
-0.24	0.09	-4	-0.87	-9.6	1.9	-11	6	-5.4	-2.3	-7.9	0.88	-3.6	2	6.1	6.1	10	-1.9	0.85	8.9	-1.3	1.9	3.9	0.05	-0.94	-7.5	-3.6	4.8	0.74	-6.8	0.97	11	3.4	-1.5	-2.8	-1.1	-4.4	0.95	-3.6	0.32	2.8	-2.2	0.56	12	-6.5	3.3	-5.5	-1.4	8.2	-7
0.26	0.62	-5.7	-1.4	-6.6	0.14	-6.8	-1.4	-0.1	11	-3.5	2.1	-9.4	12	4.6	-5.6	3.6	5.9	2.4	-4	-0.5	-3.4	3.6	-0.67	-1.3	0.07	-5.2	8.1	-2.7	6.4	0.93	5.8	6.6	2.5	-6.3	4.5	-1.4	7.5	-0.17	-0.28	1.4	6	-0.14	2.7	3.6	3.8	-2.2	5.8	3.2	5.8
0.84	1	-6.7	6.3	-1.1	1.6	-7.5	4.8	-0.64	5.8	-0.86	10	-11	17	6.5	14	0.69	5.1	-9.5	8.1	9.6	21	2.7	10	-1.8	27	-6.7	11	-0.01	13	-0.61	2.7	-1.5	10	-4	15	-3.6	9.8	0.31	18	-4.7	13	1	-2.6	0.29	11	-6.4	8.2	1.1	12
0.94	-0.04	12	0.17	14	-2.2	9.6	1.1	0.03	-2.3	5.6	2.5	5.1	6.9	-1.1	-3.4	-8.5	-8.1	-4.3	0.08	4.3	-8.2	0.62	5	13	5.5	4.6	-2.1	2.2	-3.6	-8.6	-2.8	3.9	0.51	0.06	-2.9	-0.76	-1.4	-4.3	6.5	-7.1	-0.79	-2.6	-6.6	-7.5	1.1	4	3.6	-0.46	1.5
-0.05	-0.21	17	-8.4	7.5	-4	3.5	-6.1	3.4	-3.9	7.4	-9.7	4.8	-5.2	0.32	-1.3	-0.43	-6.8	0.96	1.1	-1.4	-7.8	1.4	-0.38	4.7	-0.51	-0.02	-5.5	8.5	-6	0.97	0.51	3.3	-2.8	-1.5	-5.7	9.2	-1.7	0.62	3.6	-2.4	4.9	-8	-0.44	-4.4	1.5	9.8	0.38	3.8	-1.3
-1.1	-0.24	-1.6	2.4	-2	2.4	1.3	6.3	5.3	-6.4	2.9	-1.3	-1.6	6.4	-2.4	5.8	1.8	8.1	-8.1	0.28	3.8	3.9	1.1	4.5	3.7	1.7	2.3	-1.6	2.1	2.1	-3	-0.85	-3	3.9	4.4	-1.4	0.33	-1.4	3.8	2.3	-7.2	1.9	-7.7	-1.7	-4.2	1.6	6.2	-0.57	-2.7	8.1
-0.53	-0.28	-4.5	-3	5.5	4.6	0.45	7.9	-2.4	4.1	1.2	6	0.69	13	-0.28	9.7	5.3	2.2	-7.1	-4.1	1.3	1	2.5	2	-1.8	5.2	-0.85	-4.1	-4.6	1.1	-9.8	-3.3	-8.5	6.6	-5.3	-1.1	-3.8	-4.1	3	3.8	-6.3	-1.3	-6.2	-3.2	-9.7	-4.1	1.6	-4.7	2.7	8.5
0.01	0.62	-1.6	6.1	2.9	5.1	0.8	15	-1.6	11	2.2	11	4.1	12	12	11	3	12	-0.27	5.9	4.4	1.5	5.3	2.6	4.3	4.2	-4.5	8.6	-3	6.6	-5.1	4.5	2.5	5.1	-7.8	5.8	-4.9	6.8	-1.3	6.2	-7.9	9.3	-2	2.7	-9.9	4.5	1.1	5.8	-4.3	6.7
1.1	0.56	1	11	1.8	5.2	3.3	12	1.9	3.6	2.2	1.6	8.3	11	5.5	5.3	9.3	3.2	0.45	3.3	3.9	6.2	2.4	3.7	0.98	6.2	0.74	2.9	-1.3	7.5	-5.2	0.64	4.2	7.7	-2	4.8	-3.7	6.7	-0.17	2.3	-1.4	6	-1.9	3.3	-3.4	-0.38	2.8	4.1	5.1	-1.3
0.72	-0.55	7.2	0.76	4.5	-3.2	13	0.37	4	-7.5	11	-6.1	5.9	1.2	3.4	5.8	-5.6	0.55	3.7	-1.5	-2.9	0.48	5.7	-1.7	7.9	10	-2.1	-0.99	4.5	3.8	-0.61	-0.63	11	8.7	-2	0.2	-1.1	-2.9	5	2.9	1.5	-2.2	-4.5	-1.9	-1.5	-3.6	1.7	4.8	-2.6	1.2
-0.35	-0.26	-1.1	-5.1	-1.4	-1.4	-8.5	0.2	-2	-2.4	-5.9	-2.2	-2.9	7.9	3.4	2.4	-4.6	2.3	-5.6	0.33	2.1	9	0.29	8	-3.2	2.3	-8.6	2.4	-5.8	3.8	-6.6	4.1	-2.6	4.2	-6.5	2.3	-0.34	-0.02	-0.54	5.2	-0.55	5.9	-7.9	0.27	-4	0.22	-4.5	2.9	-14	7.2
-0.26	0.15	-12	-4.5	-1.8	-5.2	-0.62	-4.1	3	0.75	-6.1	2.5	2.5	3	-6.7	7.2	-3.8	2.4	-5.1	5.7	-2.2	1.6	-3	7.8	-9.6	2.6	-7.4	2.8	-9	8.9	-9.2	5.6	-3.2	2.7	-13	8.2	-7.1	1.1	-9.2	5.5	-7.1	12	0.49	1.4	-7.8	2.5	-11	0.23	-8.6	5.5
-0.29	0.03	-7.2	0.52	-0.18	5.6	-1.2	7.9	0.22	8.9	-4.2	4.2	4.8	8.4	-5.7	10	-4.5	-2	-2.4	-1.5	0.43	12	0.24	0.85	-1.5	2	-1	4.5	-4.2	8.6	-8.7	2.8	-6.8	5.2	-4.4	4.8	-8.5	0.49	-7.8	0.88	-5	3.2	-1	3.6	-2.4	-5.3	-10	-0.57	-0.76	3.3
0.2	0.59	-0.08	3	-1.4	9.1	4	20	-2.2	5.9	4.6	5.7	2.3	5.9	-2.9	7.6	-0.07	9.6	3.1	1	0.99	8.5	2.3	5.1	1.3	-2.5	-3.1	6	0.81	1.4	0.41	0.33	-5	0.76	0.21	9.6	8.3	0.99	-3.5	9.9	0.12	9.1	0.59	5.9	0.82	-0.66	-3.8	1.6	-1.1	0.46
0.67	0.49	12	4.3	9	5	7.1	6.2	2.8	-5.3	8.9	-0.79	8.2	1.9	2.3	10	1.6	9.1	4.6	4	4	9	2.4	8.9	4.1	5.5	2.2	-2.7	1.2	1.9	2.7	1.4	0.15	-3.4	6.7	7.5	9.8	8.5	5.7	8	3.4	6.8	-2.8	-0.3	2.2	3	0.8	4.7	-10	-6.3
0.38	0.31	5.1	1.6	9.2	2.5	3.3	-1.9	5.2	-3.1	-1.6	0.06	4.3	4.6	-4.4	13	-9.7	-1.9	0.41	9	0.73	8.1	-3.8	2.2	5	8.6	-2.1	8.9	2.1	4.3	-5.2	8.1	6.2	6.3	1.9	5.2	4.8	6.2	0.27	0.14	1.2	6.9	-6.1	7	4	8.8	-0.42	10	5.1	-1.8
0.1	0.82	-2.3	0.06	2.4	2.9	-2	1.2	-2.4	0.25	-5.7	1.5	3.5	9.2	0.52	10	-4.1	-1.6	-1.1	7.7	4	3.4	-4.2	4.1	3.4	-0.28	0.98	8.3	5.7	1.8	-4.8	6.7	8.3	-0.49	0.7	1.9	0.85	0.2	-6	-1.8	-7.8	9.7	-4	10	-4.1	6.6	-1.9	5.1	2.2	-0.21
-0.2	0.19	-1.8	-1.7	-2.7	3.4	-0.77	-2.1	-2.4	-11	7.2	-1.3	-0.07	-4.9	4.8	-10	-8.5	1.5	-0.1	-1.8	-0.94	-3.3	-1.4	-0.94	0.48	-4	4.3	-0.19	2.1	3.9	1.2	2.9	3.3	0.65	2.3	-1.1	-6.3	4.6	-0.52	-3.3	-2.3	0.44	1.4	0.31	-0.93	-0.52	0.5	-2.4	-5.2	1.9
0.55	0.51	-2.4	1.7	-4	1.8	-1	0.96	8.4	1.8	10	6.9	2.9	0.13	4.1	-5.2	0.09	4	1.9	-1.6	-13	0.59	-3.8	2.9	-2.3	3.8	4.1	4.2	2	11	7.5	8.2	-2.2	11	-0.92	8.3	-3.7	11	4.5	3.4	3.2	1.6	4.4	-2.4	3.4	8.9	1.9	6.6	0.45	9.5
-0.08	0.42	-0.39	3.8	-4.9	2.3	0.65	4.5	-3.5	6.3	1.3	8.4	3.2	-0.59	1.3	4.4	7.5	0.74	2.8	3	-1.6	-3.3	1.4	3.9	4.9	3.1	9.3	8.5	-0.58	0.78	5.4	7.6	-1.6	2.6	4.7	3.5	2.3	0.33	6.5	2.7	-2.1	-0.55	9.4	-5.8	5.1	0.57	2.2	3	-4.1	3.8
-0.13	1.1	4.3	0.63	-4.5	0.94	-0.33	9.3	7	7.8	0.87	8.6	-3.5	6.6	-2.4	0.87	-2.9	11	3.4	4.3	-3.3	1.1	1.8	6	-3.9	1.4	0.49	8.1	1.1	2.9	1.1	11	-4.9	5.5	3.3	-0.82	2.5	-0.39	1.3	-1.3	1.5	2.2	0.03	9.1	3.4	3.3	-2.2	1.5	-7.3	1.4
-0.44	0.36	2.9	0.49	-1.8	-0.41	-2.1	6.4	2.2	7.5	3.4	8.1	-12	8.4	-7.3	0.76	4.2	2.7	-1.5	5.5	1.5	-0.26	-0.59	-9.1	-3.5	3.5	0.69	12	-0.29	0.93	-2.3	5.4	-0.81	3.9	-2.3	3.5	-3.4	1.5	-3.2	0.36	-4.7	7.8	0.49	8.2	3.7	4.4	-5.3	2.2	0.65	1.1
-0.87	0.39	-2.4	0.17	-3.6	0.06	-3.5	-1.9	-7.1	6.3	2.6	5.3	-11	15	-5.6	6.8	-3.2	4.2	-5.6	5.3	3	1.7	-0.26	2.3	-4	0.38	-7.9	12	-3.5	3.7	-3.1	4.4	-1.2	-1.8	-5	2.5	-10	5	-4.7	4.1	-6.9	3.6	-6.5	7.7	-5.4	8.7	-5.2	12	-3.3	2
0.24	0.12	-1.5	-8	-5.3	-5.6	-0.84	4.1	-2.1	8.6	2.8	1.4	-4	7.9	-5.7	-2.4	-0.56	-6.8	-2.3	-3.1	-5.6	-1.7	0.68	0.55	-3.1	7.9	-5.3	8.4	4.4	7.9	-0.67	0.61	-1.5	7.4	6.1	3.8	3.6	1.8	3	6.2	1.5	-0.33	-6.8	6	-3	5.3	-1.1	8.6	2.6	12
0.45	0.03	-1.7	-6.3	-2.7	1.1	-8.4	0.69	-1.2	-4.8	-3.8	-3.2	-4.8	-0.56	2.9	-9.4	-7.6	-6	1.8	-5.8	14	-5.3	5	-3.1	0.62	5.7	-2.5	6.3	-3	3.5	-1.2	-1.1	-6.4	4.5	8.9	3.4	7	3.8	5	3.4	7.7	7.6	-3.3	1.4	3.2	4.2	2.1	5.7	3.6	5.4
-0.64	-0.41	1.1	-3.6	-7.2	-0.3	-5.3	-3.4	-11	-2.8	-7.2	-5.2	-12	-1.1	-8.1	-3.7	-19	-5.9	-7.1	-2.6	-3.9	-6.7	-3.5	-2.1	0.09	11	0.35	-0.48	-7.6	4	-2.9	-3.5	-15	6.9	2.6	1.4	5.2	1.7	1.4	3.5	4.4	0.1	-5.5	-5.9	-0.49	-0.06	-1.3	3.3	-10	8.7
-0.7	0.36	-5.3	0.85	-9.3	1.8	-9.2	15	-7.9	16	-7	8.3	-11	8.4	-9.2	6.1	-7.9	1.6	-4.1	5.6	-9	4.2	-1.3	-5.5	-2.8	5.1	0.93	17	-5.9	2.1	-3.8	-0.65	-13	0.94	2.8	0.51	2.1	6.8	3.1	0.94	-5.5	-2.4	-3.1	2	-2	0.22	-0.1	8.9	-9.3	20
-0.65	1.2	-5	11	-2.1	6.9	-12	8.2	-8.2	17	-5.4	15	-9	14	-10	15	-7.3	17	-7.4	12	-7.5	1.4	1.1	8	-8.9	-0.81	-7.1	6	-2.4	4.6	-1.5	3.8	-7.7	-0.45	0.88	1.9	2.6	8	0.29	2.5	-0.06	11	-8.4	10	0.68	9	-5	5.8	-15	8.4
-0.09	0.45	-1.6	-6.6	-1.1	1.2	-0.44	-2	-2.1	-1.4	-1.3	-2.3	-1.3	-2.1	-8.2	11	1.8	3.7	-5.4	9.1	1.4	11	1.8	-0.12	-3.7	-6.5	-4	1.4	2.3	-1.5	0.39	9.2	7.8	-3.3	5.8	2.3	1.5	1.2	-2.7	1.7	4.5	4.6	1.1	10	3.6	8.2	-5.8	4.1	0.76	-12
0.12	-0.13	5.2	-3.3	5.5	-5.1	11	-3	3.5	-5.9	1.9	-0.99	2.7	-4	-3.5	2.7	2.3	7.6	1.9	2.9	-0.62	-5.8	-6	-3.1	-4.7	-9.4	9.4	3.7	-4.7	-1.8	0.61	3.5	-4	0.48	-2.5	-3.5	1.1	-2.1	-7	-1.5	-3.1	1.6	-1.3	2.5	2.3	3.8	-1.4	5.1	-6.8	-0.39
-0.6	-0.46	0.09	-4.9	2.4	-6.8	4	-1.8	-3.8	-4.2	0.01	-2.7	-0.62	-4.6	0.81	-3.7	-5.4	-0.33	-5.2	-1.9	-0.28	-12	-0.99	-7.6	-5	-1	2.5	-1.9	-4.8	-4.2	2	-4.5	-3.2	-4	-0.71	-11	2.5	-5.1	-2.9	-3.5	-2.9	-4.5	-3.5	-5.1	1.6	0.64	0.79	-2.7	-7	6.5
-0.6	-0.09	0.7	-2.2	-1.4	-8.3	-7	8.2	-9	8.6	-4.2	2.6	-6.5	-1.3	0.34	-3.2	-1.6	-1.9	-2.6	3.5	-12	-1.7	1.3	-1.6	-1.9	-2.8	-3.6	0.49	-0.77	-5	0.21	-6.2	0.32	-4.9	-0.87	-6.7	0.58	-1.2	0.83	-7.3	2.5	-9	-5	0.33	2.3	-2.8	-0.19	-1.9	4	0.17
-0.56	-0.32	-1.2	-1.8	-7.1	-0.68	-1.1	8.8	-1.4	3.2	-2.6	-2	-4.1	5.3	-0.74	-4	-5.5	-7.6	-5.7	3.6	-6.4	-4.4	-1.4	-7.9	-5	-5.8	-1.3	6.9	-2.7	-5.1	3	-1.2	-5.1	-1.9	-2.9	-7.9	-2.5	-4.9	-7.4	-7.3	-1.5	-10	3.3	2.7	-5.1	-3.9	-4.6	-0.1	-1.5	-0.31
0.03	0.01	4.1	-7.3	1.3	1.1	9.5	15	-1.3	10	2.6	9.5	-3.9	-0.9	1.6	-3.3	6.4	0.37	8.2	-1.1	9.8	-4.7	5.7	-3.3	12	-2.2	9.2	2.6	10	-5.4	3	3.2	7.8	-3.2	6.9	-2.9	0.88	-3.3	-2.3	0.77	3	6.7	6.8	10	-0.91	-2	1.4	1.7	11	2.4
-0.17	0.15	1.2	0.76	-0.36	-2.9	-3.5	-13	1.4	2.7	-0.19	2.4	-4.9	13	4.5	-5.5	5.7	10	8.9	-0.35	-2.8	-8.1	-1.3	7.3	-2.9	-0.18	5	-5.9	-0.35	8.8	-0.97	-0.93	6	11	-2	-0.16	-1.9	-5.2	-1.5	-5.1	0.52	-3.1	7.8	-6.2	-1.5	0.67	2.1	-0.33	-4.9	10
-0.15	0.03	-8	0.28	-9.4	2.1	-1.9	2.8	1.4	8.8	-4.7	0.88	2.1	9	-6.6	8.7	6.7	-0.05	2	10	-2.4	9.4	-5	7	-6.4	6.7	8.3	0.48	0.21	-0.15	-1.5	-1.6	-2.8	5.7	0.34	0.96	3.7	2.9	1.3	3.1	-2.5	-5.4	2	-2	6.5	1.8	1.9	8.4	-3.4	-3
-0.32	-0.7	1.4	-1.5	1.2	-6.5	0.57	1.1	9.1	8.8	-0.46	2.4	4.8	4.5	3.5	5.2	9	9.4	8	-0.03	11	0.39	-6.6	1.8	1.9	-3.7	2.7	-5.5	-0.46	-1.9	6.4	-5.3	1.6	0.18	-1.2	4.3	1	4.6	-1	0.16	5.8	1.1	0.46	-6.5	6	1.1	-3.2	3.7	3.7	-11
-0.58	-1.1	-0.82	-2.6	0.41	-0.18	8.4	-3.2	11	3.3	-0.49	0.52	1.1	1.2	-2.1	-4.4	-6.1	-3.7	0.72	-3.8	-0.96	-1	-11	-9.2	0.48	0.1	-0.71	-0.43	-1.7	-3.8	7.3	-3.7	5.4	-7.3	-2.4	-2.5	1.3	-12	-4.2	-4.3	5.4	-3	2.7	-5.5	6.9	-0.14	7	-4.2	-0.17	-2.6
-0.12	-0.62	-4.9	3.5	-4.9	-3.3	-2	0.31	-3.6	12	-2.9	3.7	2.7	3.7	-0.76	0.59	5.6	-14	5.6	-2.7	-1.2	-0.25	-0.05	-1.5	-3.1	0.94	-0.47	-5.9	1.8	-4.8	1.4	2.5	1.5	-6.6	-3.6	-11	-4.3	-2.2	-8.2	-6.6	-2	2.3	3.2	2.1	1.7	5.3	3.7	4.3	4.5	-0.98
-0.93	-0.3	-7.6	-5.5	-12	-2.1	-1.2	2.7	3.9	2.5	0.64	2.4	-0.25	3.6	2.4	2.5	-7.5	0.81	0.1	0.5	-4.3	-1.1	-1.8	0.77	-2.3	-2.3	1.7	-1.1	-2.3	-3.4	4.4	-5.1	3.1	-8	-6.8	-6.9	-6.3	-0.69	-3.2	-12	-5.6	-2.1	7.4	6.4	-1	-8.1	1.2	-0.07	-0.53	-2.6
-0.41	0.15	-5.4	0.14	-2.8	0.01	3.1	-1.8	9.8	-1	4.7	1.6	2.8	13	-1.9	13	-2.6	-3.7	-2.5	6.8	0.17	3.7	3	7.5	0.21	-6.5	-0.82	2.6	-0.21	-7	-1.8	-0.4	1.3	-6.4	-1.3	-5.1	-8.5	1.1	-0.49	-2.8	-12	2	-0.42	9.9	-4.5	-3.8	-4.3	0.77	7.7	-2.8
-0.19	-0.18	1.8	1.3	2.1	3.3	-0.51	-2.7	2.8	-1.6	-0.66	0.04	5.2	6.1	-5.1	5.5	10	-3	-7.6	7.8	1.9	9.2	1.7	9.5	2.8	-3.4	0.64	2.3	3.9	-3.2	3.6	8.3	5	-1.5	4.7	-2.8	1	2.2	0.5	-5.7	-2.5	3.9	-2.7	11	0.57	-0.51	-2.3	0.25	6.4	-3.8
0.59	-0.38	4.3	2.6	4	7.6	-2.5	2.8	0.12	5.2	-3.2	5	4.1	8.3	-2.8	1.7	2.1	5.7	3.9	11	1.9	0.87	-3.1	6.6	2.4	0.63	7.5	6.4	6.1	2.6	15	7.6	4.9	5.3	12	2.2	8.9	-1.4	8.6	-5.5	9.5	4.4	6.5	6.5	2	2.1	4.7	3.8	6.4	4
0.66	0.09	8.8	-2.5	4.5	-1.2	7.3	3.1	8.1	7.3	8.7	3.5	11	6.7	11	2.2	14	-0.39	7.4	7.3	7.8	-7.6	3.5	-1.9	4.7	-3	11	4.8	9	-4.4	3.7	-1.9	2.2	-0.63	5.3	-2.2	-1.5	-9.9	4.5	0.76	6.3	0.55	7.3	5.2	1.3	-1.7	1.6	-2.1	13	3.3
0.26	0.36	8.5	-4.9	-0.07	-0.49	15	-0.71	11	1.1	13	-1.2	3.8	6	4.4	-4	7	0.83	7.3	10	8.5	-1.1	-2.7	1.3	3	-3.1	2.4	3.3	2.1	3.1	-0.02	-2.2	5.5	1.4	7.7	5.2	3.6	-5.8	5.2	-0.45	-1.4	-0.12	7.8	3.2	2.4	3.2	-0.35	-3.9	8	3.1
-0.21	0.17	-1.1	1.4	-2.6	4.9	7	6.6	3.5	-4.2	1	2.9	4.5	0.79	5.2	-4.5	-2.5	3	2.4	1.9	-9.3	-7.9	-6.5	3.8	-3.5	-3.7	2.4	0.79	-3	3.2	8.3	-4.5	0.47	3.6	3.8	4.6	0.8	-1.5	8.1	1.7	5.3	2.1	4.8	-8.2	6.7	1.6	0.99	-1.3	-3.6	-3.3
-0.41	-0.11	-0.65	1.6	-1.9	8.6	-0.15	-2	1.1	-4.3	6.9	-0.76	-5.1	3.1	-5.8	-6.3	0.23	-3.1	3.7	-1.9	-7.1	-8	-1.2	-4.7	5.8	-6.5	9.6	-0.74	4	-0.65	5.5	-4.3	3.4	-0.95	8.7	4	9.4	1.9	9	1	9.7	3.7	4.6	-3.7	2.2	-3.2	8.7	-2	3.4	-4.5
-1.1	0.11	2.2	3.4	5.3	2.1	7	-0.03	-0.81	9.8	1.4	2.8	1.5	11	-15	1.3	-6.2	-8.2	-1.4	-1.3	-6	5.7	-5.5	-4.6	-1.1	1.5	-0.46	2.4	-2.3	0.82	-2	0.12	-7.9	1.9	0.01	7.3	3.8	0.85	-5	1.4	-3.4	6.4	-4.3	4.3	-7.2	-1.9	-0.53	-1.9	-10	-5.5
-1.1	0.32	-0.35	-6.9	-5.9	1.1	-8.4	0.13	-7.5	0.1	-10	-3.1	-6.4	10	-15	0.3	-3.3	-0.13	0.31	2.6	-11	3.6	-7.4	0.41	-1.5	5	-3.2	2.7	-6.6	0.47	-3.4	-2.4	-6.9	-0	-3.2	7.6	-1	2.5	-2.9	2.9	-2.9	1.2	-12	3.2	-2.4	2.1	0.26	1.4	-12	3.9
-0.9	0.73	2	3.6	1.2	4.3	-5.1	5.5	-0.7	-2.3	-3.9	3.6	-3.4	8.8	-9.1	9.7	-9.5	1.5	-8.6	5.3	-14	0.11	-5	0.16	1.4	2.1	-6.5	3	-3.2	5.2	1.9	2.4	-8.2	7.5	0.12	7.7	1.3	6.9	-2.6	4.9	-5.3	-4.7	-7	4.3	-0.67	3.2	0.4	0.37	0.03	12
-0.87	0.1	-0.19	6.5	1	0.73	-4.3	7	-8.5	2.6	-0.93	0.61	-9.5	7.7	-9.7	-5.6	-11	-4	-10	-3.9	-10	-5.9	-3.4	-1.8	1.6	4.6	-4.5	5.9	-1.4	5.8	-0.78	-3	-6.4	9.5	1.6	5.1	-0.29	1.6	-7.3	3.3	-5.4	1.3	-2.4	-5.1	-7.5	-1.2	-3.7	2.5	2.9	0.53
-0.38	-0.17	5.2	-1.1	-1.9	-8.5	1.1	-20	1.3	-5.7	-2.7	-8	-14	-16	-9.7	-1.1	0.76	-9.7	-1	-5.5	-6.7	2.9	-9.5	1.3	3.1	11	-4.2	10	0.7	0.39	0.21	1.4	-4	0.48	3.8	8.2	4.7	5.8	0.72	4.1	-1.1	5.6	-6.6	-0.99	2	2.2	4.9	11	5.2	-5.6
-0.24	0.81	6.9	2.9	8	4.6	3.8	-0.85	2.2	1.2	3.6	1.6	7.6	-0.77	1.8	10	2.6	6.2	1.2	4.9	-4.8	5.3	-4.8	9.4	3.7	6.4	-0.35	-1.6	0.51	6.3	4.8	6	0.22	6.2	4.8	5.6	3.1	5.9	3.3	2.2	7.5	9.7	0.41	0.55	3	4.3	2.8	3.7	0.03	10
-0.11	0.35	0.45	1.9	-3.4	-6	6.4	-2.3	12	-0.33	13	-1.9	4	-5.2	7.7	6.5	1.9	-0.59	3.6	5.1	-2.7	-5.9	-8.6	-3.6	-5.2	9.8	1.1	-1.1	-2.9	6.9	5.5	-4.8	0.17	2.9	5.7	9.3	5.6	4.6	5.4	1.2	0.61	0.47	12	-5.1	3.9	-1.5	-0.11	-1.4	-6.1	15
-0.77	0.07	4	-1.7	-2.3	-1.5	4.2	-5.7	-3.1	-7.7	-1.4	-5.8	-1.4	-9	-4	-6.1	-10	2.3	-0.99	0.86	-7.6	6.5	-6.7	-0.71	-11	4	-2	5.2	-3.9	6.6	4.8	-2.5	-0.96	-1.2	-5.3	5.8	-4.7	-2.9	-9.1	-2.9	-2.8	3.5	0.83	1	-1.6	-4.7	-5.5	-4.7	-9.8	-1.2
-0.67	-0.08	0.69	-1.4	-1.7	-1.2	-0.89	-9.8	-11	-4.5	-7.7	-4	-6.3	-9.7	-6.2	-8.5	-6	-5.5	-6.9	0.91	-9.2	-6.3	1.4	-1.7	-6.2	1.5	2.5	1.4	-2	2.2	2.8	-0.23	5.9	-1.6	-9.4	2.9	-7.2	-4.5	-11	-2.9	-5.3	-1.2	-4.3	-2.2	-3.5	0.11	-1.7	-3.9	0.61	-3.2
-0.35	0.42	-0.5	5.4	-3.2	8.7	1.1	2.5	-3.6	7.9	-9.9	-0.45	-2.8	1.2	-11	-3	-7.6	-0.16	-6.4	1.6	-14	-2.6	-4.2	-0.31	-2.5	2.8	-4.6	4.2	-6	0.23	-1.9	4.5	-3	1.7	-6.3	5.5	-3.9	0.5	-6.7	4.7	-6	0.58	-5.8	-0.72	-9.4	1.4	-11	2	0.5	8
-0.44	1.2	3.5	7.7	0.62	7.6	-5	15	-3.6	12	3.5	3.1	-1.7	8.1	-4.2	1.5	-4	15	-2.5	8.1	8.5	-0.66	0.66	11	7.1	8.8	2.4	17	1.8	8.1	5.2	12	-2.9	7	7.1	12	6.9	9.6	3.9	17	4.5	10	-2.8	15	1.8	6.9	1.4	12	2.5	20
0.3	0.68	-0.8	-6.2	9	-1.8	-0.25	1.3	-1.5	0.38	2	5.2	9.1	0.53	-13	-2.4	0.9	6.9	-4.7	4.7	-4.7	-2.5	0.74	2.1	2.4	7	3.3	8.5	11	6.9	8.4	6	7.1	5.7	6.6	8.9	14	1.7	1.9	5.4	2.5	0.02	3.2	7.3	1.5	3.9	7.7	5.9	9.3	7.8
-0.05	-0.12	-5.4	3.2	3.4	7.8	2.8	4.8	-0.69	-4.2	0.61	-2.7	-7.3	1	0.85	-4.1	-0.11	-3.9	1.4	0.76	14	-3.9	2.6	-0.51	5.8	-0.21	1.6	4.1	1.7	5.3	-11	3.9	1.2	0.13	1.4	4.5	4	5.3	7.7	5.7	0.01	-3.3	-6.5	-1.8	2.2	3.1	5.6	2.9	0.23	-8.2
-0.05	-0.32	1.4	0.07	-2.6	-0.77	-12	-2.3	3.3	-5.2	-1.8	-5.2	-7.9	-6	0.08	1.6	0.84	5.6	1.2	-3	-0.93	0.53	-2.4	-0.68	-6.1	4.6	-4.9	4.8	0.06	3	-3.9	1.7	0.55	1.8	-3	0.02	0.19	-3.3	-8.7	2.2	-5	0.03	-8.6	-2	-6.8	-3	-5.2	0.26	-5.2	4
-0.11	0.02	-5.2	-9.2	-1.7	-5.2	-4.8	-10	-4.2	-6.3	-6.7	-9.6	-0.05	-7.5	-4.8	5.7	10	2.5	-1.2	-2.5	-9	9.8	-2.4	3.3	0.88	4.6	-0.85	7.6	3.7	1.1	-1.6	-0.57	4.2	1.1	-0.51	1	-2.1	0.05	-8.6	1.8	-5.4	-1.4	-9.3	0.99	0.24	1.9	-2.9	7.1	11	5.2
-0.24	0.49	0.3	3.6	-1.4	-4.7	8.5	-0.71	5.4	4.1	4.9	10	1.5	-5.2	3.1	5.4	6.5	17	4.7	5.5	9.7	3.7	-4.8	0.87	5.9	5.8	1.7	0.43	2.5	7.9	1	-3.5	6.3	6.1	-0.46	3	-1.4	3.1	0.31	0.42	4.4	-8.1	5.8	0.77	-0.6	5.3	3.1	6.5	9.7	9.2
0.58	0.56	8.7	7.2	1.6	5.8	9.4	8	2.1	9.8	7.6	6.3	11	5.7	0.47	16	0.85	5.7	-0.67	6.3	-12	10	5	4.7	-0.15	7.4	-0.48	1.6	-1.8	4.6	-3.5	6.2	4.7	3.9	0.3	9.7	-3.1	7.3	0.48	6	6.9	2.2	-4.5	6.8	-6.8	4	-4.1	2.6	12	-0.62
0.07	-0.27	2.6	-2.1	5.6	1.9	3.4	2.2	-1.2	-0.27	-1.7	3.2	1.5	4.8	-1.1	6.5	-8.6	-11	-4.9	-6	-13	-6.5	0.49	-3.5	1.3	-2.7	3.3	3.2	-1.5	-2.3	-4.3	7.2	5.2	-2.6	1.8	0.15	-0.48	2.2	1.7	1.4	4.5	-0.27	-3.1	0.73	-6.6	4	-0.79	2.4	0.21	-3.3
-0.43	-0.19	-1.5	-1.8	-0.43	-6.5	4.2	-5	1.9	-10	4.9	-7.7	2.2	-5.3	-3.4	-11	2.2	-3.6	-5.3	3.4	-7.4	-18	-6.7	-8.8	9.2	-3.8	0.91	5.7	14	-6.1	-4.7	2.7	11	-2.4	8.8	-9.8	5.9	0.42	7.9	-8	3.8	-0.9	1.9	-5.5	3	-2.3	6.3	5.6	8.2	5.1
-0.01	0.07	7	-1.7	-0.41	-6	7.3	-9.2	10	-12	6	-6.4	0.68	-9.8	1.1	-7.8	2.9	11	14	2.4	6.2	-8.3	-9.1	-9.5	13	-4.9	12	-6.8	10	-2.6	6.8	-1.9	8.1	5.4	3.5	-6.2	6.2	-6.4	3.5	-8.1	5.5	-11	14	-6.4	6.3	-8.1	7.7	-5.5	8.6	0.74
0.44	0.09	5	-1.9	1	-4.1	5.1	-7.1	3.2	1.1	4.2	0.85	5	-5.3	-0.39	-1	6.9	7.7	10	5.3	2.1	10	-4	-0.04	5.3	0.37	9.5	-6.7	2.9	1.7	2.4	-3	4.4	5.9	-3.7	-2.9	-4.1	-5.7	-7.4	-0.71	1.4	-3.7	4.7	1.9	-0.84	-0.22	4.3	-2.2	1.9	5.6
0.01	0.95	-4.2	5.7	0.89	2.4	-1.1	-0.05	-0.71	6.9	-3.6	3.8	4.1	0.69	-4.7	5	2.7	4.8	-1.1	11	-4.2	12	-11	0.93	-12	11	0.61	3.3	-9.6	9.9	-5.2	-1.5	-11	2.8	-12	7.4	-6.8	9	-9.9	9.2	-2.2	10	-0.26	5.5	-8.4	13	-0.99	12	-12	10
-0.07	0.94	-7.6	9.6	-10	5.6	3.9	-1.1	3.7	0.12	4.4	-0.79	2.1	3.5	-2.3	1.1	1.7	2.1	1.9	-4.4	8.8	-4.3	1.2	6.8	0.11	5	-0.09	2.3	4.6	1.3	-6	3.1	8.7	1.2	-0.6	7.3	-1.2	1.1	2.6	3.2	3.3	3.9	-2.4	4.2	-1.5	4.4	-0.86	4.3	13	2.1
0.78	-0.09	1.1	0.83	1.9	-4.3	8.6	-7.1	5.6	-3.5	7.7	-13	10	0.77	5.8	5.5	11	0.53	7.6	-0.1	0.27	1.2	2.7	-1.6	4.5	1.8	4.7	-1.5	3.1	2.7	2.8	-2.1	6.9	7.4	-2.2	3.1	0.88	-0.62	-2.2	3.5	-3.4	-8.7	6.4	-2.5	-0.06	-6.1	6.8	2	14	2.2
0.68	-0.68	6.4	-4	4.7	-4.7	7.1	-8.7	9.9	-7.8	3.4	-11	8.3	-4.5	6.1	1.1	3.9	-9.2	7.4	-4.9	13	-5.2	0.62	-1.6	-0.64	0.27	0.25	-5.6	1.2	-0.1	6.3	-6.1	-0.48	2.1	-4.9	2.4	5.4	-3.6	-3.8	4.3	-3.2	-0.75	5.6	-9.3	2.3	1	6.3	-2	0.11	-8.5
-0.05	0.24	-2.1	0.64	3	2.6	-1.7	-0.04	2.5	5.3	-4.7	3.5	0.94	-0.52	-1.5	-11	3.7	7	0.59	-3.2	0.76	-4.8	3.3	3.1	-7	1.3	2.2	-3.2	-2.6	5.7	0.82	-9.9	3	3.6	-4	8.4	-6	-0.81	-6.4	1.9	-1.9	-5.1	-1.6	-7	2	-6.9	-3.4	-4.8	0.42	12
-0.32	0.64	0.34	11	-5.6	6.2	-3.9	7.4	-4.5	6.9	1.7	8.4	-8.2	13	-1.2	8.4	4.8	0.99	0.86	5.6	-1.1	21	1.1	-0.25	-1.3	16	-4.5	6.8	-1.4	7.6	-2.8	0.43	-2.8	4.8	-3	11	-9	7.9	-6.5	9.3	1.9	6.1	-3	4.8	-1.7	6.9	-6.3	8.6	3.8	9.4
-0.62	0.6	3.7	-2.2	-3.5	1.1	-5	-4.8	-5.2	0.01	-4.8	-2.5	4.1	-0.42	-2.4	6.1	-4.2	4.9	-4	7.5	-4.5	0.12	-8.7	4.4	-0.48	5.5	-9.5	0.61	-3.6	0.75	-1.2	3.9	-4.6	3.1	-6.7	-3	-3.5	2.2	-1.6	-2.4	-1.9	5.6	4.9	4.7	-1.3	1.2	-1.5	2.7	-0.68	-0.91
0.35	-0.72	0.68	-5.8	-1.8	-2.1	4.8	-8.1	1.3	-4.9	0.3	-4.2	5.5	-3.6	10	4.3	-2.8	-1.4	2.1	-1	14	0.99	3.8	-6.2	5.7	6.6	7.9	-3.8	5.2	0.88	3.7	-1.2	6.2	3.6	1.7	-1.4	-3	-1.2	0.74	-0.64	-1.3	4.2	10	-5.3	4.5	-0.68	4.3	-2.4	7.5	3
0.51	-0.55	8.6	1.4	11	-4.7	5.5	1.9	15	1.4	8.3	-0.18	6.4	-8	4.4	-0.09	4.2	-2.9	3.8	-4.5	7.7	-5.3	4.5	-0.32	9	-2.2	4.4	-11	8.6	-1.7	-1.4	-5.4	7.3	-4	7.3	-1.9	0.48	3.5	6	-1.5	-2.2	4.3	-0.55	-9.6	1.5	-3	4.3	-5.4	5.4	-0.83
-0.46	-0.66	-9.8	4.3	-2	2	-16	-2.2	-13	-6.6	-15	-4.7	-5	-0.55	2.3	-5.8	-4.8	-6.1	4	-4.4	-2.7	-6.2	-3.7	0.7	2.7	-5.1	-3	-8.2	-3	-4	-2.1	-0.64	-2.3	-2.5	-2.4	-9.9	-9.1	-6	1	-7.7	-0.32	1.1	-0.41	-12	-4.5	0.77	-7.9	-9.8	-0.03	-10
-0.65	-0.32	-2.1	1.7	-3.4	2.2	-8.4	-1	-11	-2.4	-11	-3.3	-1.3	1.6	-2.9	-8.4	-1	-2.5	0.23	-1.8	-6.1	1.6	0.82	-3.8	-4.2	-8.1	-6.6	-7.1	-4.9	-7	-0.52	1.7	-7.2	-0.76	-5.2	-11	-2.8	-6.6	-2.5	-11	-2.1	0.73	0.54	-7.3	-0.6	-0.24	-3.7	-6.3	0.9	-1.6
-0.31	0.14	3.3	4.7	-0.6	1.7	-1.3	2.5	-1.2	0.88	0.4	-0.48	-3.5	-1.4	3.8	-8.4	5.5	1.2	-2.7	-1.5	2.6	11	8.4	4	-5.1	-8.1	-2.5	-15	-7	-6.3	2.5	-3.2	-1.9	-3.6	-5.7	-9.1	-0.78	-5.2	0.5	-6	-5.8	-6.8	-2.3	-4.5	-0.44	-3	-3.8	-9.5	-5.5	0.91
0.71	-0.57	-1.1	2.4	1.2	0.71	12	-0.43	10	-5.5	9.4	-7.9	8.4	-5.6	0.79	-5.6	1	-1.6	7	-1	0.66	6.2	4.2	1.1	-1.9	-5.1	1.3	-13	-3.8	-4.3	1.3	-1.4	-0.87	1.1	-0.98	-7.4	-1.6	0.69	6.4	-5.9	-2.3	2.2	4.5	-7.2	-0.03	5	-0.9	-4.9	-4	0.06
0.41	-0.59	12	-5.4	9	-0.98	2.4	-6.4	3.2	-10	2.9	-9.4	6.8	-17	5.2	-9.2	-1.8	-6.9	4.2	-5.2	1.9	-6.3	11	-2.1	-0.31	-6.6	-0.44	-9.7	1.7	-9.2	-1.4	-0.55	-0.71	-5.4	0.45	-9.4	2.3	-3.9	3.5	-2.6	10	-0.5	1.9	-6.6	1.2	-1.4	3.7	-4.3	-8.1	-14
-0.12	-0.04	4.5	-7.8	2	-2.5	-7.9	-7.3	-5.9	2.9	-3.7	5	-2.6	-11	1.4	-1.4	-5.5	-0.99	0.69	-0.23	-2.5	0.36	8.1	9.6	-0.29	-6.7	1.1	-6.1	4.2	-0.4	0.74	-7.9	-0.91	-1.4	5.4	1.5	6.3	7.2	8.7	9.6	-2.4	5.1	6.7	-1.5	4.5	0.02	1.1	-3.5	-2.5	-9.1
0.44	0.01	3.9	-3.7	-3.2	-5.8	-0.21	3.4	4.6	-1.3	5	8.2	-2.5	-11	7	-0.55	-2.2	1.5	2.1	-0.83	6.4	-0.77	4.3	-1.5	4.7	-10	-0.16	-5.2	-0.19	-9.3	0.16	-11	0.7	-13	6.5	-0.79	5.3	5	8.8	5.6	0.56	-2.4	3.4	-7.1	8	-1.5	1.2	-0.53	-0.29	-12
0.6	-0.01	-11	7.9	-5.6	-3.1	-0.94	7.5	-0.06	2	-1.1	14	-5.1	-0.53	8.1	5.5	6.9	-2.6	1.5	4.4	-2.4	10	9.9	-1.4	-6.1	2.2	-8.2	2.8	-5.6	-8.8	2.2	6.5	-4	-11	-8	-4.6	-5.2	0.22	-3.9	4.8	2.3	2.9	-2.7	4.9	-0.9	2.9	-2.6	2.2	3.1	-12
0.82	-0.92	-9	1.5	-3.4	-2	-1.8	1.7	6	4.9	3.4	-0.76	-4.9	-0.06	-0.08	3.1	2.7	-4.2	2.1	0.31	-3	0.35	6.9	-0.73	-2	-6.3	6.5	-0.47	-2.1	-5.5	0	5.3	-4.3	-8.7	-4.7	-9.2	-2	-4.8	-1.7	-11	2	-4.9	0.71	9.6	2.1	-5.5	7.3	-4.6	6.5	-3.4
0.82	-0.77	1.4	-2	3.5	-3	-1.1	1	-8.3	2.7	4.2	-1.7	-4.2	-7.1	-1.2	-10	5.5	-5.9	1.7	-4.1	6.1	-7.5	-5.5	-3.7	4.5	-6.8	1.2	-3.1	9.7	-8.7	5.5	-3.9	7.6	-11	11	-8	8.8	-11	3.2	-5.3	5	-7.1	0.01	-2.2	6.8	-7.8	7.7	-9.3	6.6	-13
0.03	-0.41	-0.03	-4.5	-3.2	-1.8	-9.8	-8.4	-5.6	-12	-0.41	-3.8	-6.3	-7.3	3.4	-2	-13	-7.3	-6.5	-13	0.38	-7.9	-2.5	-1.6	0.36	-6.8	-0.21	-2.8	0.53	-4.9	0.31	-6.9	-2.6	-3.2	0.19	-6.1	-0.79	-7.6	0.27	-5.1	-4	-2.4	-7.9	-9.5	0.27	-3.9	0.55	-5.7	-15	-3
-0.11	-0.04	-11	-5.4	-10	-3.8	-7.4	-4.9	-4.2	-3.8	-4.5	-9.8	-4.7	-13	-2.3	-5.5	-6.4	-2.8	-7.8	-8.7	-4.2	-6.7	2.9	0.93	-3.3	-5.6	-5.6	-3.5	-5	-1.8	-0.95	-3.4	-6.2	0.44	-1.3	-4.7	-5.7	-3.1	-0.07	-4	-0.59	-6.1	-2.2	-6	-2.7	-5.5	-4.9	-4.8	-4.4	-5.1
0.04	0.06	-6.6	-7.2	-2.6	0.28	-5.4	0.92	-6	-9.3	-1.1	-7.8	-1.6	-7.6	-0.36	3	1.9	-6.7	-4.4	-5.5	4.5	-0.9	-0.71	-0.59	-2.8	-2.9	-7.9	-8.3	-2.8	-4.8	-4	-6.1	-5.6	-4.3	0.82	-4.8	-3.1	-8.4	-0.16	-4	0.15	-7.9	-2.7	-2.2	-0.06	-13	-4.4	-5.1	-1.7	-5
0.42	0.16	-3.5	-0.41	-1.6	-1.9	-0.26	-2	-0.41	-5.5	-3.9	-1.2	-4	0.46	3	-3	6.6	-1.3	6.6	-4.2	3.2	2.8	3.8	-1.7	-2.1	-5.8	0.75	-4.3	-7.2	-2.6	-2.9	-3.1	-2.5	-2.5	0.1	-1.8	2.2	-3.9	2.1	-5.8	3	-6	-2.2	4.7	-5.9	-3.4	-2.2	-3.6	-4.1	1.5
0.3	-0.52	-2.6	0.55	6	4.7	3.9	2.2	-1.9	0.03	-10	2.4	3.1	3.9	6.9	-4.5	-5.8	4.8	-0.51	-11	12	2.9	5	-5.2	-3.9	-4.4	-0.97	2.6	-3.7	-2.6	-4.1	-2	-6.8	-9.5	-4.3	-4	-2.4	2.8	1.4	-3.5	-0.34	-5.8	3.9	4.2	0.68	-1.9	-6.1	-1.5	-8.8	-8.4
0.33	-0.73	-2.9	-2.5	6.4	1.9	0.16	2.5	-1	2.2	-2.8	1.4	2.7	8.9	3.9	-2	0.63	-3.8	-9.9	-10	4.3	-5.6	-2.5	-6.8	-2.3	-0.88	0.2	-2.8	-0.68	0.1	-3.4	-1.1	1.5	-6	-0.38	-1.2	2.4	0.22	2.5	3.3	0.19	-4.8	3.4	0.87	5.9	-3.8	1.3	-3.2	-7.6	-1
0.75	-0.51	-1.1	0.31	6	1.2	-4.3	4.2	-2.9	-1	-0.53	6.9	5	4.8	6.7	-5.9	6.2	-8	-6.5	-12	-1.4	-6.5	-1.1	-0.83	-3.9	2.7	0.94	-4.7	-0.3	3.5	1.7	0.28	-0.59	-0.57	4.7	2.5	4	-1.4	0.65	-2	4.5	-4.5	1.8	-4.9	3.2	-5.1	4.5	-4.3	-7.7	-7.1
[truncated: 952 more columns]
