# Supplementary material for: Dyslexia on a continuum: A complex network approach
Source: PLoS One. 2018 Dec 17;13(12):e0208923. doi: 10.1371/journal.pone.0208923 (PMC6296514; doi:10.1371/journal.pone.0208923)
Supplement: S1 File — Detailed information about the archive contents is provided in the included README.txt file. (TGZ) [file pone.0208923.s001.tgz › FS_614_VV_run_2.csv]

20	14	13	0.29	6.6	-6.9	10	15	29	14	9.2	0.75	-3	10	-5.3	1.4	-11	-0.73	-3.6	9.3	-3.6	10	-0.86	1.6	-1.2	6.5	5	6.4	9	6.6	-3.4	12	-5.1	1.1	5.8	5	4.8	-5	-4.3	8.6	2	-0.46	-3.6	2	-3.8	5.5	12	-2.5	-0.33	-3.1
11	-5.2	11	-5.4	10	-8.6	17	0.11	18	-5.7	12	-5.2	-5.7	-8.8	-2.3	-1.1	-1.6	-14	0.86	1.7	2.6	-2.3	0.61	-5.3	0.44	5.9	2.1	0.41	3.8	-2	-1.1	4.6	6.2	-0.09	5	-3.1	1.4	1.1	-4	-0.29	-1.7	-0.06	2.7	11	3.9	-4.3	4.6	7.1	-1.4	1.1
2.3	12	-1.2	9.4	0.01	-3	2.4	10	-0.75	10	5.5	8.7	-7.8	-1.9	4.3	0.74	7.6	6.9	-1.3	1.8	5.6	11	-0.93	0.72	3.7	8.6	0.6	7.7	-2.5	5.5	1	8.8	7.8	12	-0.89	3.4	4.2	10	-1.2	15	6.8	5.8	6.3	6.3	8.4	5.6	0.03	3.8	3.5	4.4
-11	5.7	-9.2	8	-5.1	7.9	-6.1	6.9	-5.7	13	-5.1	8.8	3.4	1.5	-0.36	6.7	2.3	16	-2.6	3.3	7.5	10	0.9	1.7	4.5	8.4	-0.94	12	4.1	8.7	0.54	8.4	5.6	9	3.4	8.7	8.3	6	-0.53	15	3.4	6.9	4.4	7	-0.32	-2.1	-4.7	5.1	-5	11
-14	4.2	-11	4.9	-5.5	1.2	-6.6	-5.8	-6.5	-3	3.6	4.2	3.4	-3.4	-3	-0.12	-11	8.5	2.8	-3.3	-1.3	5.3	-2	-2.8	1.1	3.2	-0.59	2.3	-1.9	1.8	0.18	8.6	0.48	1.7	3.3	2.1	0.76	-1.7	-1.2	5.1	-0.02	3	-1.2	-2.7	2.7	3.8	0.25	2.3	0.96	5.6
4.4	5.1	-0.97	5.1	3	-1.1	1.8	-4.6	5.3	1	3.7	2.2	-1.7	-5.5	-6.7	2.6	-3.1	5.8	-4.3	-1.7	-2.5	2.6	2.2	-4.2	2.1	4.8	5.1	5.5	-0.78	4.8	2.9	4.8	4.2	10	4.2	2.9	7.2	3.7	-2.9	0.74	3	0.17	-3.1	-0.98	-4.8	5.3	2.2	-4.7	-4	-4.2
9.6	-10	10	1.2	4	13	5.6	-1.2	9.7	-7	12	1.5	5.2	-4.2	-0.71	4.3	-3.9	6.4	4.8	3.4	-3.9	11	9	-5.4	7.5	4.7	2.1	7.7	2.5	6.2	3.6	6.1	-0.06	2.6	9.6	3.3	4.7	9.6	-3.1	2.5	0.41	5.2	2.4	15	2.1	11	6.1	20	0.61	3.8
4.9	2.8	5.6	3.7	3.1	9.6	3.5	6.7	8.6	4.8	6.5	5.1	4.2	6.1	-5.2	8.8	-8.8	4.5	-1	4.3	-6.3	14	4.8	0.47	5.5	11	-3.7	7.1	1.3	11	-4.4	15	-2.1	16	4.3	10	-0.77	7.1	0.93	12	4.8	9	4.5	14	0.93	17	5.8	14	1.6	13
6.4	12	13	6.2	11	3.3	3.1	9.6	1.2	7.3	12	11	-1.5	14	-1.5	7.5	-4.7	7.6	3.2	4.8	-1.5	11	1.3	5.5	5	10	-8.6	2.2	-2.4	7.6	-1.8	8.8	5.9	12	-2.4	5.7	1.9	3.8	-4.2	11	0.19	6.4	7.4	4.1	12	12	-0.82	3.1	0.27	-0.99
3.7	11	1.6	8	6.9	3	-0.8	1.3	0.37	8.5	14	6.5	-1.7	8.2	-3	4.4	-8.9	9.1	-0.92	8.2	-5.1	2.6	0.71	-1.4	4.4	9.5	-2.6	3.5	-5.7	2.3	-2.3	5.8	0.83	2.6	-4.6	-0.72	3.5	-0.48	0.69	7	-2.3	4	6.5	7.2	2.9	6.8	-4.2	0.07	-1.1	2
6.4	4.7	2.6	-1.3	3.7	-8.1	2.8	0.62	11	0.68	6.1	3	-0.16	5	-2.4	4.4	-4.2	3.4	-0.72	2	-2.8	1.4	-1.1	4.1	1.6	-2	-1.3	0.92	-5.8	0.26	-1.4	4.5	5.9	2.5	-1.9	-2.9	2.5	2.8	1.4	2.9	-2.6	0.98	5.2	5.9	4.8	-1.9	-1.2	-2.8	-0.08	-0.64
9	-3.8	-3.7	2.4	-2.9	6.6	2.9	2	11	-0.34	3.9	3	0.48	7.6	-0.92	3.7	-1.3	3.4	2	0.33	-4.3	0.86	0.29	5.2	0.15	-1.6	-6.2	0.61	-0.77	0.25	-1.3	2.8	5.3	-0.43	2.1	0.28	-0.33	-1.6	-0.27	3.7	-3.2	0.36	3.3	-4.5	1.5	-5.2	4.2	2.8	4	5.1
9.8	-1.7	7.8	9	6.9	7	4.2	8.5	6.9	4.2	3.4	4.7	8	8.3	1	-1.1	0.71	4.6	4	0.57	-0.79	15	4.6	-1.9	4.1	0.74	-2.1	7.2	1.5	11	-0.13	4.5	0.99	5.8	2	6.7	4.1	6.7	-0.31	9.9	1.4	4	-3.4	-3.5	-0.33	2.5	6.5	4.5	10	11
13	2.4	11	3.1	5.7	-7.4	4.3	-3.1	4.4	-1.5	8.7	-3.1	7.5	8.5	0.44	5.5	4.3	-6	-3.7	10	1.9	1.6	3.8	-2.2	1.5	2.4	-3.9	8.6	3.2	9.8	-0.01	0.78	3.6	8.5	-2.6	14	-1.4	9.4	3.7	0.31	-0.33	1.4	1.4	1.2	0.44	-10	5.2	2.6	8.7	9.3
18	-0.93	8.3	-2	-0.27	-2.2	6.4	1.6	8.6	5.4	3.8	-9.9	3.8	0.84	5.8	-2	15	2.3	1.6	1	-2	-2.9	3	1.3	2.1	-0.54	-5.4	1.2	-4	-0.17	0.6	-1.2	-1.2	-0.1	-4	12	-0.8	7.1	0.12	-6.1	1.2	4.7	-2.7	5.8	-1	-9	17	-5.6	14	-1.3
11	-2.1	1.4	-1.5	-1.2	8	2.4	0.61	-1	3.9	-0.52	-0.61	0.03	-0.08	1.3	2.6	-0.85	-2.2	4.5	2.2	-3.7	3.8	-0.57	1	1.4	-1.5	-2.4	0.21	-3.6	-0.46	5.5	4	9.2	-7.5	-6.4	4.3	0.11	4.7	2.9	-0.84	1.5	0.51	5.6	-1.9	5.8	-4.1	8.5	-4.6	10	-5.4
8	-5.9	2.5	1.1	4.4	-1.3	-0.85	0.41	-3.5	-2.8	0.71	-2.6	-0.05	8.1	-5.9	8	1.3	3.7	-6.7	7.5	-7.1	10	-1.9	5	-7.5	3.9	-1.1	5	1.1	3.9	-5.4	2.2	-2.3	0.23	-7.6	5.6	-8.1	4.2	-1.3	5	-7.9	4.7	-3.1	3.6	-0.24	-4	-0.84	-3.2	-0.01	-0.96
8.5	4	0.2	-3.8	-1.3	-5.6	0.46	-3.9	-1.3	-3.4	5.4	-14	-0.58	6.2	3.3	4	11	-1.6	-2.2	3.4	-2.9	-6	-2.1	3.6	-1.2	0.43	1.1	0.86	-3.9	3.5	-3.1	-5	-12	-6.1	-9.1	-0.67	5.1	-1.1	-2.2	-1.3	3.5	0.73	-2.3	-5.6	-13	-4.4	1.1	-2.3	1.8	-0.12
0.78	-13	-1.5	-14	-4.9	-12	-1.1	-10	-7.5	-11	-6.4	-13	0.9	-9.4	-2.8	-5	0.19	-3.7	-2.5	-5	1.6	-11	7	-4.7	-1.2	-13	2.9	-8.4	3.1	-9.5	4.7	-6	2.6	-8.8	-3.1	-9.2	6.6	1.3	5	-8.4	7.3	-5.7	-2.8	-11	-5.7	-16	-2.4	2.9	4.2	5.4
-8	-7.7	-12	-7.7	-12	-7.2	-3.2	-5.9	-12	-4.8	-8.1	-3.6	-3.5	-7.1	-3.3	1.4	5	10	1.9	-3.3	-0.11	6.3	-0.26	0.62	-5.8	0.34	6.4	-1.3	7.2	-3	5.9	0.03	-0.46	0.44	-2	-5	0.74	-3.1	8.3	5.7	-2.5	-8.7	-5.9	-1.2	-4.9	8	-6.1	2.2	-4.3	1.5
-10	-0.24	-11	0.7	-7.3	-4.4	-11	-5.4	-12	0.84	-9.8	-7	0.49	-3.1	-3.6	3.9	-1	3.9	-7.7	-1.5	-3.7	3.9	-7.2	3.9	-7	5.2	7.2	2	0.84	-1.9	2.8	-1.2	-3	-3.3	-0.73	-4.1	0.44	1.3	-3.4	-1.1	-1.3	-2.7	-4.6	8	0.34	7.8	-9.7	-4.9	-12	-8.5
-6.8	-1.8	-3	4.8	2.1	0.31	-5.9	-6.5	-13	-9.2	-6.4	-2.3	2.6	-3.2	-5.3	-3.8	-1.2	-11	-2.2	-3.3	-4	-8.5	-2	-1.6	-7.5	-9.3	0.83	-3.3	-1.2	-2.8	-0.81	-4.6	-4.3	-8.6	-1.4	-6.1	0.57	-2.2	-7.5	-4.8	-6.5	-7	2.6	-0.85	-2.9	-7	-6.8	-14	-4.6	-8.9
-7.5	6.8	0.04	7.3	1.7	0.78	-4.3	-1.6	-6.3	-1.4	-4	-0.47	0.02	-5.8	-1.8	3.1	0.29	-11	-1	-0.02	-2.2	-5.1	2.7	-1.6	-4.2	-8.2	2.2	-7.7	-3.4	-8.2	-2.8	-4.5	-3.6	-5.5	-2.5	-3.9	0.53	0.11	-1.2	-5.2	-0.78	-7.6	-0.27	-12	-0.12	-11	-0.78	-12	-1.6	-7.3
-7.2	10	-10	0.38	-1.8	-5.3	-3.2	6.5	-8.7	8.2	-5.5	-4.5	0.46	-4.2	-3.4	4.3	-3	2.5	0.24	-2	2.4	0.29	-2.5	-5.6	0.1	-2	1.1	-7.3	3.3	-9.8	0.41	-5.6	2.2	-4.6	0.83	-4.5	-7.2	-4.8	6.7	-7.9	-3.2	-3.4	-2.3	-6.4	-3	-11	0.18	-0.98	-3.4	-4
-6.5	6.7	-4.5	11	-1.8	4.7	0.2	4.8	-4.9	7.3	-0.86	5.1	-3.1	13	3.9	1.7	0.64	10	4.8	3.6	6.4	8.7	-3.9	10	0.23	-3.1	-2.8	8	-1.2	9.1	-2.2	5.8	-1.4	5	1.1	5.5	-3	2.5	0.79	5.2	-1.2	5.9	4.8	-1.8	3.3	-0.7	0.56	5.7	-1.9	2.7
-6.8	0.56	-5	2	-4.7	2.4	-0.78	-0.26	-1.9	7.8	-3.3	8.5	-3.1	-2.7	1.4	-4.7	12	-5.8	1.2	-6.7	2.5	-0.18	-0.72	-5.6	-0.61	4.8	-0.29	-2	-1.5	-3.7	4	6	2.5	-2.2	0.05	-2.8	-1.7	-3.3	2.2	1.4	-1.1	-1.5	5.5	3.3	0.72	10	-5.2	3.4	-8.8	6.3
5.2	6	2.2	1.4	4.8	3.9	5	5	3.3	2.3	2.4	3.1	1.6	-8.1	1.4	-1.8	4.3	-9.9	1.1	-5.4	-1.2	2.8	0.92	-6.5	1	-4.8	5.2	-2.2	4.8	-3.6	5.7	-4.4	-0.18	-1.5	1.5	-6.8	-4	-11	1.6	-0.54	0.67	-7.3	-0.48	-5.6	1.5	-10	-1.5	-2.4	4.7	-6.8
-0.72	2.3	-5.3	0.24	2.6	5.9	-0.1	1.8	0.37	4.4	-2.9	4.5	-2.1	-5.2	8	-1.2	9.1	-5.2	-0.94	3	-2.9	-2.1	-6.7	-3.1	2.5	-2.3	-1.6	-1.4	-4	-0.91	-0.83	-6.1	-3	1.6	-1.4	0.27	-6	-0.33	-7.3	-2.5	-7.2	-7	-4.4	3.2	1.5	6.6	-5.3	0.15	0.02	-0.13
0.86	2.5	-3	-3.3	-3.8	2	-3.7	-0.11	-4.8	3.8	-11	2.6	-3.4	6	1.6	8.8	-4.6	6.4	0.18	8.9	-6.8	-5.3	-7.2	2.5	2.3	0.06	-4.9	-0.96	-5.2	-0.91	0.58	-1.8	-5.2	6.7	-0.11	1	-10	-2.3	-7.9	1.1	-2.7	-3.3	-3.4	6	-1.9	5.8	-11	-3.6	-5.4	-1.1
-2.6	5.7	-6.9	1.9	-1	7.7	-6	2.8	-12	8.8	-8	8	3.4	-3.5	1.9	0.99	-8.1	-0.56	-0.54	4.5	-5.6	-7	-1.6	4.8	0.72	-0.95	-3.3	-1.1	-2.2	-2.4	0.44	3.8	2	-0.28	-0.19	0.3	-4.4	4.8	-3.9	1.6	-0.41	0.29	-2	0.27	5.8	-2.7	-1.6	-1.4	-3.9	-1.6
-1.7	4.9	-2.8	1.9	-5.7	5.8	2.4	1.9	1.6	1.7	-7	11	-5.7	-1.8	5.1	2.1	3.9	-6.9	-2.6	0.88	-5.8	-5.4	-1.5	0.8	-0.82	6.6	-3	-0.5	4.6	-1.9	-5	-0.52	5.2	1.6	1.3	-0.33	-1.3	1.1	-2	0.19	4.6	3.9	-4.8	-0.96	2.6	-1.4	2.2	-9.7	-1.8	0.31
4.7	0.78	5.1	-1.7	4.3	-4.7	4	-6	6.7	-2.2	0.12	-3	1.8	-1.4	4.6	7.4	5.4	2.9	2.2	0.48	10	-0.38	5.1	0.07	6.4	2.7	9.6	2.4	4.4	-2.6	3.5	3.5	11	6	3.1	-0.96	-3.3	4.2	12	1.9	7.7	-2.1	4.1	2.9	3.5	4.8	8.3	-6.4	15	-4.5
-6.7	2	1.4	-5.9	-2.4	-3.4	0.12	-5.8	-1.1	0.88	-2.7	-7	-7.4	3.9	5.9	4.8	11	3	-2	3.3	5.5	-6.2	-6.5	3.7	3.7	-0.24	9.1	-3.1	8.4	-0.47	2.7	1.2	-1.1	8.2	3.6	1	4	6.1	0.18	3.4	7.1	2.1	3.1	-1.4	3.4	3	2.2	-11	3.2	-3.6
-4.4	0.98	-6.6	0.22	-5.5	-3.8	-3.1	-2.7	-8.3	3.6	-7.2	-3.2	-7.2	-11	-2.1	1.1	1.7	-10	-9.3	-0.7	-2.9	-7.3	-4.6	-2.5	0.32	-4.3	-2.9	-2.8	-4.5	-7.1	-1.6	-4.2	-1.6	3.2	-1.1	-9.9	-1.6	-7	-4.2	-0.9	-0.52	3.1	1.2	0.05	-0.32	0.09	-13	-7.7	-12	-0.84
-12	-3.6	-3.5	-4.3	-7.9	-5.5	-1.2	-6.9	-13	-6.3	-2.5	1.7	1	0.72	-3.1	-0.6	0.07	-8.9	-6.9	-0.77	-8.1	-1.1	-10	-5.4	-1	-4.8	-1.3	-2.6	-4.7	-3.3	-1.4	-3.2	-12	2.1	-8.9	-12	-11	-1.6	0.31	-3.7	-5.6	-1.5	-6.9	-5.5	-5.6	-3.5	-7.4	-3.6	-3.7	-2.5
0.05	8.4	2.3	6.7	-2.3	5.3	-0.61	6	-3.8	-2.1	-5.4	0.14	-0.22	3	-1.2	0.29	7.9	-6.4	-2.8	3.5	1.9	-4.6	-7.3	-3.5	-2	0.37	-7.2	-11	-12	-2.2	-4.9	-1.5	-1.5	-1.9	-15	-5.1	-7.8	-3.9	0.17	-3	-0.03	-2.9	-4.9	-2.5	-1.4	-5.7	0.52	2.1	5.2	-0.89
-7	6.1	-2.8	8.3	8.2	11	3.9	9.4	-1	10	-4.7	3	18	-14	3.8	-8.1	-14	-3.9	10	-9.2	3.3	-0.54	9.2	-2.1	4.5	-0.25	7.4	-6.7	3.8	-5.7	5.4	-2.4	0.22	1.9	3.7	-1.6	1.7	-5.4	2.1	-3.4	4.8	-1.3	-4.2	1.2	3.5	-0.64	4.2	8.3	9.8	5.8
3.2	-0.78	0.95	2.5	4.3	-0.57	1.8	-0.27	4.8	-0.87	6.1	6.6	-0.73	0.47	2.1	-4	2.7	0.36	0.84	5.3	-4.3	-4.9	-2.1	0.25	-1.6	-7.6	1.4	-7.6	-0.34	-6.6	-5	-9.1	-6.2	-9.8	3.9	-5.8	2.3	-9.5	-0.76	-3.3	2.4	-3.3	-4.4	-10	2.5	-8.2	8	-2	9.6	-8.9
0.04	-1.1	3.3	-8.4	-5.8	-9.6	1.5	-6.1	-6.6	-6.1	2.2	-4.7	-8.8	1.7	6.5	-6.2	5.1	0.7	3.1	-1.1	3.8	-10	0.99	5.1	-2.4	-9.6	1.7	-9.7	-1.9	-5.7	-0.06	-1.9	-7.2	-13	2.2	-10	-1.2	-7.5	1.9	-14	-0.35	-9.6	-1.6	-7.6	-14	-4.5	-0.48	-16	5.6	-14
-6.4	3.8	-0.7	-3.1	0.79	-5.3	-2.7	-5.1	-11	-4.3	3.6	-5.6	-2.1	-6.7	7.2	-3	3.4	-5.8	-1.8	-3.1	-1.8	-8.5	-0.45	-2.6	-0.31	-6.5	-1.9	-11	-5	-14	-3.9	-8.7	-2.8	-12	-0.88	-11	-0.59	-9.3	-1.4	-14	2.5	-6.3	1.8	-0.17	-2	-6.2	0.33	-11	-6.8	-9
-10	-1.3	-1.2	2.5	-0.21	-3.1	-7.5	1.2	-13	0.63	-3.8	-8.2	0.27	-0.23	4.7	-3.7	8.3	-9.4	4.3	1.9	3.4	-5.4	1.7	-5.2	-0.23	-2.7	3.2	-7.4	0.84	-11	7	-6.4	-6.4	-8.2	4.4	-4.8	5	-9.1	2.5	-7.9	2.3	-1.8	-5.6	-2.1	-8.5	-8	-4.5	-1.1	-5	-2.4
-8.8	-3.8	-5.5	-6.1	-9.4	-3.9	-9.4	1.9	-5	1.1	-4.3	-4.6	5.2	-8	-3.1	-4.5	-2.7	-1.1	0.81	-4.5	-5.6	-2.5	-3.1	-1.7	-7	-3.1	-0.93	-2	-1.9	-1.6	-1.9	-2.9	-6	-11	2.2	-1.9	1.4	-6	-6.4	-6.3	-3.9	-2	-3.7	-2.7	-8.2	-4.5	-3.5	-6.2	-1.4	-6.4
-14	-3.7	-6.5	-0.34	-8.9	-4.3	-15	-2.9	-8.3	-9.9	-12	-1.1	-4.2	-8.4	1.4	-9.9	4.1	-13	2.5	-4.6	1.3	-5.9	-0.46	1.4	-5.2	-11	-1.6	0.49	-3.2	0.82	-0.6	-4.9	-0.12	-12	-10	-2.6	-3.1	-6.8	1.6	-3.4	-8.6	-1.8	5.6	-10	5.2	1.2	-1.5	0.3	-7	-6
-12	6.5	-1.7	-0.61	-9.7	5.5	-7.4	2.5	-11	-5.3	-15	6	0.98	-0.13	-4.8	-5.5	-2.3	-5.2	0.86	-6.8	-0.55	-7.3	-0.64	3.9	-7.5	-8.7	-3.3	-6	0.75	0.29	0.75	-6	-0.18	1.2	-1.2	-8	-2.3	-7.1	-0.66	-6.8	-2.5	-1.9	-5.2	-5.1	-4.5	-2.8	-7.6	6	-10	0.35
-7.2	-1.6	-3	-1.5	-3.8	5.4	-6.6	1.3	-7	7	-7.1	11	0.19	7.2	-5.3	2.9	-2.8	0.59	-0.37	-2.3	-2	-1.3	-3	5.5	-5.3	-3.9	-9.8	-7.2	-2.1	-7.9	-2.6	-7.6	2.7	-1.7	-1.1	-3.6	-1	-4.5	-5.6	-7.1	-1.4	-7.7	-4.7	1.6	-4.5	11	-3.8	3.6	-4.6	4.3
-8.1	-0.28	-5.2	1.6	-0.96	-0.67	-6.4	0.6	-5.5	0.41	-2.9	4.1	-0.86	1	-3.2	0.55	-3.8	-1.6	0.52	3	-0.68	-1.5	2.5	6.3	-3.3	-6.4	-0.64	-3.9	-2.4	-4.5	-0.41	-6.7	-0.83	2	-6.7	0.26	-3.4	-3.9	0.17	-6.2	-0.83	-3.4	1.3	-3.3	-2.2	8.2	-6.5	-1.5	-10	2.7
-8.4	-2.8	-5.8	-2.2	2	-3	-5.9	-6.9	-10	-1.2	-3.6	-2	-3.3	-2	-3.2	-7.9	-7.5	-9.1	-4.5	-2.9	2.2	-10	-0.72	2	-5	-3.8	-2.1	-4.9	1.2	-4.1	0.3	-3.8	-5.2	-2.7	-0.86	-0.25	-2.7	-2.4	0.25	-2.2	0.3	-3.7	-5.1	-5	-1	7.1	-9.9	4.7	-11	1.5
1.8	0.22	3.7	1.4	-1.5	0.27	-5.9	-1.2	-0.5	0.22	0.2	-0.7	-3.9	-4.1	-1.8	-11	-0.47	-4.2	-5.7	-9.6	3.4	-3.6	-0.41	-6.6	-5.1	0.24	-0.97	-7.1	-0.84	-8.7	2.7	-2.3	-7.9	0.93	0.75	-8.4	1.6	0.88	1.3	-0.91	-2.2	-2.9	-1.3	2.3	-3	6.1	0.16	4	0.43	7
-11	7.1	0.87	1.8	-2.5	4.3	-6.6	8.1	-12	3.8	-5.6	-0.46	-3.3	-2.2	-4.6	1.9	-7.5	0.9	-3.1	-1	0.73	0.99	-2.9	0.41	-6.6	3.3	3.4	3.5	-2	-4.6	-2.3	2.2	-9.3	1.8	-2.5	-4.3	-0.1	4	-4.9	6	-0.03	0.58	-9.7	6.5	-12	17	-4.7	-1.6	-0.83	0.43
-10	1.3	-3.1	-2	-7.1	-4.2	-2.4	0.57	-9.4	-4.2	-7.5	0.97	1.8	-2.3	-0.84	-2.8	-9.5	4.7	-1.2	-5.9	0.11	-5	-2.5	4.5	-2.8	-2.8	0.68	2.5	-4.5	1.8	-2.9	-4.7	-0.99	-8	1.2	-2.5	-4.7	-4.6	2.1	-0.74	-1.6	2.9	-2	-11	-1.7	-3.2	-5.4	-3.5	-7.2	-4.2
-5.6	-7.1	-0.55	-5.5	-1.3	-4.3	-5.6	-6.2	-4	-8.4	-1.9	-5	-12	-3.3	-2	1.7	-5.6	2.2	-2.8	-6.8	1.6	-4.4	-4.8	0.8	-1.8	-7.6	-2.1	-2.6	1.1	-2.3	0.46	-5.6	0.47	-7.2	-0.54	-1.7	-5	-5	4.9	-7.7	-4	-3.1	-2.1	-9.7	-1.9	-3.3	-6.7	-3.6	-3.2	-7
-7.7	-0.03	-1.1	-5.8	-4.1	-1.2	-2.4	-0.75	-9.7	-3	-9.6	-7.8	2	3.5	0.41	-6.2	2	-4.9	2.1	-2	4.7	-2	-0.22	4.7	-4.1	-5.2	1.4	-3.5	5.3	-2.8	0.95	-5.5	-1.8	-9.7	-5.5	1.6	-5.7	-1.8	-4.2	-4.2	-2.1	-1.9	-10	-1.2	-8.9	0.84	-9.4	-2.1	-6.5	-10
-9.1	3.2	-3.3	5	-3.4	10	-5.4	0.17	-5.5	-1.5	-16	2	0.4	7.8	-4.8	3.9	-6.7	-2.6	-2.8	5	1.7	0.06	-0.54	7.1	-1.3	4.1	-0.86	-1.8	-4.6	2.1	-4	-0.97	-4.5	-4.8	-0.27	1.9	-5.7	-0.76	4.5	-3.6	-3.3	-3.2	-2.9	5	-11	3.3	-5.9	11	-6.9	12
-11	5.2	-11	10	-7.1	11	-6.6	0.88	-4.1	1.3	-15	7.9	-7.5	5.7	-3.4	1.6	-3.7	3.7	-4.1	1.8	4.3	-0.1	-5.9	7.6	-9	5.3	-5	-5.3	-3.1	-9.5	-3.5	-0.94	0.33	-3.4	2	-3.3	-4.1	-1.5	0.26	-2.9	-7	-2.2	-7.7	2.2	-9	4.2	-7.1	2.3	-5.9	-0.32
-6.5	-4.3	-0.92	2.6	-3	12	-6.2	-1.8	-6.8	-3.4	-12	-0.77	-5.3	7	-4.6	-3.2	-5.6	-3	-4.3	-2.8	6.2	-3.4	-5.5	7.2	-5.1	-3.4	1.6	-8.3	2.5	-0.93	1.6	-5.6	-5.2	-7.5	1.9	-2.5	-0.4	-10	2.7	-4.7	-6.9	-10	-6.4	-1.6	-2.5	1	-6.8	-7.7	-0.28	-10
-17	-11	-5	-3.3	-7	4.6	-4.9	-1.1	-7.6	-7.7	-11	-4	-1.4	-6	-0.71	-6.8	-3.5	-5.5	1.3	-4.2	4.7	-1.8	0.31	5.6	-0.46	-3.3	3.8	-5.6	4	-3.7	0.15	-7.2	-8	-3.7	-2	5	3.1	-5.5	2	-9.6	-1	0.15	0.42	-8.7	-11	-1.7	-1.7	4.5	-0.08	2.9
-7.7	-10	-1.6	-13	0.26	-11	-1.6	-0.82	0.9	-12	2.3	-4.8	-0.47	-0.74	2.5	-2.8	-4.1	9.3	1.2	-7.1	3.1	2	-1.3	-1.2	0.69	3.8	-0.66	-4.7	4.5	-0.77	0.54	-11	0.74	-5.2	3.5	6.3	0.63	-1	-1	-9.3	-0.29	9.7	-0.55	-6	-1.4	-5	5	0.79	1.7	2.2
-3.1	-6.2	-0.46	-3.3	-1.7	-4.9	-1.6	1.8	1.4	-8.4	4.4	-5.5	2.5	2.3	-1.8	-4.2	-3.2	0.25	2.2	-6.6	1.8	-2.8	-0.7	-1	-5	-2.4	-1	-2.6	2.7	7.8	0.94	-9.7	1.2	-0.27	-4.3	3.6	-5.5	1.7	5.8	-6.5	-6.8	-1.2	4.1	-1.8	-0.03	-2.5	-1.9	-0.5	2.7	-0.71
6.4	-11	0.36	-5.9	-3.5	1.5	-1.9	-0.86	-2.1	-13	2.6	-2.8	5.5	-2.7	2.3	-6.6	0.12	-5	7.6	-6.6	6.5	-5.8	3.1	-4.8	-5.4	-7.7	0.55	1.7	3.1	5.9	-0.58	-6.5	-1.4	-2.7	-2.3	10	-4.2	5	3.1	-3.7	-7.9	0.42	-1.2	-8.1	-3.7	-3.5	-0.48	1.4	5.1	-1.4
-1.6	-2.2	-3.4	-2.7	-6.3	5.2	-2.2	0.52	-2.4	-3	-4.8	2.4	-0.02	0.81	7.1	-1.2	-2	-6	6.4	-4.3	9.4	-1.1	2.2	-10	-2.2	0.65	1.7	1.2	5.2	-1.3	-2.9	0.73	-4.5	-1	0.19	3.7	-6.9	-0.1	-1.8	-1.4	-4.6	1.2	-8.4	0.52	-11	-13	-6.8	-3.9	0.36	-4.6
5.8	-3.5	5	-4	-1.4	-1.8	1.8	0.03	5	4.6	-2.6	-0.91	6	-4.6	3.7	5.1	-2.2	-0.5	5.2	5.9	7.1	-7.3	4.3	0.59	-5.4	-2.7	-6.5	-3	-2	-0.33	-4.2	-0.79	0.97	4.5	-3.1	1.8	-5.6	-4.9	4.9	0.32	-10	-0.73	-9.7	1.1	-3.8	2.5	3.8	-5.9	4.8	-7.3
5.1	7.5	7.8	6.1	3.5	-0.97	2.2	-2.1	16	7.2	2.1	-5.2	1.7	-2.8	6.5	7.8	-5.7	5.4	1.1	5.7	2.7	-3.6	1.9	-2.2	-6.1	-0.43	-4.7	-7	-1.7	-6.6	-3.6	-4.9	2.4	-4.2	3.4	-11	-3.7	-0.61	5.1	-4.6	-4	-5.1	-2.5	-0.1	3.2	2.4	1.5	3.1	0.42	-2.1
10	-6.1	4.8	-3.8	-8.6	-12	1.1	-3.9	15	-0.66	2.9	-7.6	2	-7	8.5	-7.7	12	0.37	1.5	-3.4	0.91	-5.6	-1.9	-3.7	3.3	-4.5	-5.4	-7.2	-4.8	-7	6.6	-4.7	0.95	-3.8	0.15	-8.5	-1.9	-7.4	0.66	-7.6	1.6	-3	7.8	-0.88	4.5	-13	0.92	-1.3	-1.3	-3.5
0.5	-1.9	2.2	-0.17	0.78	3.7	5.4	-3.1	1.2	-8.1	-5.5	-0.62	1.1	4.3	6.6	-3.2	4.4	3.3	7	-6.1	9.6	-7.8	2.6	4.1	3.5	2.5	3.7	-1.2	1.8	-2.5	9.9	-3.1	8.3	-1.9	3.2	-3.7	3.3	0.16	1.4	2.3	3	-2.6	13	-3	9.3	-3.3	3.7	6.9	-1.8	3.2
3	-1.4	-4.7	-4	-6.9	3.5	11	0.81	16	0.21	-8.2	6.7	-5.9	2.8	2	-6.4	1.7	-10	-4.9	-12	11	-7.6	0.86	-4.3	3.9	-1.8	2.9	0.54	8.6	-7.5	3.6	-1.8	6	-2.4	4.8	-6.2	-1.5	4.4	6.4	-4.4	2.4	3.9	4.6	-1.3	3.1	0.46	-0.62	5.7	-7.4	3.9
2.3	-4.6	-1.5	-11	-8.2	-3.6	3.8	-1.7	10	-5.6	0.16	-4	-8.8	0.09	-4.2	-6.2	-5.7	-6.6	-0.1	-7	3.1	-6.9	-2.9	-7	1.4	-0.49	-3.8	1.8	0.5	0.84	-1.3	-0.01	-1.1	-8	4.7	-4.2	-4.2	0.52	0.69	-1.8	-2.3	2.1	4.9	-3.1	3.8	-0.82	-5.8	-8.6	1.6	-7.1
-2.3	-6.1	0.12	-11	-11	-8.1	-0.28	-9.4	-0.93	-13	-4.4	-12	2.6	4.9	2.1	-6	1.3	6.8	3.4	-2.9	4.8	-5	-0.01	0.69	2.5	-4.3	-4.6	3.2	-1	2.7	-2.3	-2.2	-5.2	-2.5	5.1	3.5	7.3	1.8	-6.9	-2.1	1.2	3	-3.6	-0.46	-4.7	-8.9	-5.8	-8.5	-3.3	-11
-6.6	-8.7	-1.8	-9.2	-5.6	-4.9	-2.7	-6.2	-6.3	-13	-6.6	0.53	-0.97	6.4	-2.3	-3.4	4.2	8.9	-1.4	-1.1	0.87	-3.6	3.6	2.5	2.6	-3.9	5.7	3.3	5.9	1.4	3.4	-5	3.6	-1.2	6.3	0.42	7.5	-3.8	4.8	-5.4	4	4.5	3.2	-5.3	5.2	-0.25	-9.4	-1.3	-7.2	-1.5
-4.1	-9	2.5	-6.7	1.6	4	-5.4	-1	-2.1	-4.3	-0.5	-2.7	2.5	11	1.9	-1.5	5.7	-6.3	8	3.8	4.2	-5.4	3.7	-1	-2	1.8	2.1	3	0.91	-0.65	4.5	0.89	3.5	-4.2	2.1	7.8	-3.5	0.01	4.5	-3.2	0.69	4.6	5.1	-2.1	4.6	-5.6	-6.1	3.7	-5.7	-0.9
-0.65	-5.4	2.2	-0.3	4.4	0.69	1.6	-1.6	-4.2	-2.5	2	-5.7	0.08	-3.8	8.7	-8.4	-7.5	-6.8	9	-1.7	4.7	-2.7	3.4	-6.7	-5.4	7	7.5	5.7	5.7	3.4	5.5	6	11	4.9	0	2.9	2.6	3.5	7.6	3.4	-1.6	2	-1.4	0.5	-0.61	-5.6	1.3	-0.13	-7	0.1
-1.1	-6.2	3.1	-7.7	2.1	-4.3	-2.5	-11	2.5	-11	1.6	-8	-1.8	-6.4	6.5	-7.7	-13	-0.48	1.9	-3	-1.1	1.5	-0.98	-2.8	-1	4	4.4	3.7	-0.84	4	-1.6	1.3	-1.2	1.6	0.48	0.3	1.5	1.9	1.3	4.8	-3.7	1.4	1.9	4.4	1.6	-3.6	3.1	-0.32	-4.2	-0.2
-6.2	-14	2.6	-7	9.1	4.2	-0.07	-5.1	4.3	-13	6.1	-8.2	1.8	1.1	2.6	-10	4	-2.4	1.9	-5.2	3	-1.2	-0.13	-1.2	0.4	-2.6	0.47	5.9	1.6	4.3	0.05	-0.71	1.6	-4	7.7	-1.9	0.84	4.5	1.3	1.7	2.5	0.53	3.6	-9.2	8.7	-6.1	-4.2	-4	-4.8	-0.85
-0.11	-2.9	-1.3	-7.7	2.5	1.6	10	2.6	3.6	-3.6	3	0.46	5.9	-0.15	-0.83	-12	3.4	-0.48	0.38	-5.4	2	-5	2.9	-1.3	-0.27	-3	3.8	2.9	4.3	2.1	8.3	-3.5	1.1	-12	0.46	0.55	1.3	-0.4	7.5	-4.1	0.73	0.67	-4	-5.7	3.9	-5.6	0.7	-3.1	-1.5	-3.8
10	-2.7	-0.66	-4.2	3.2	-1.4	6.8	-3	10	0.54	2.4	7.5	-1.9	-1.4	1	-12	5.9	-7	-3.6	-7.3	-1.6	-7.8	-2.8	-1.2	7.5	-4.9	9.1	5.4	7.1	6.7	5.4	-0.72	7.9	5.8	-0.39	-2.3	9.2	5	1.8	-7.1	1.7	0.67	3.2	4.3	-8.1	9.4	4.5	2.8	7.7	-1.6
8	2	0.52	1.6	3.7	6.8	0.87	-0.7	-0.59	0.51	3.2	-0.6	4.1	-8.8	2.6	-8.2	4.5	0.59	3.4	-6.7	3.5	-3.1	3.4	-2.1	2	0.27	0.89	7	-1.4	8.1	2.4	2.2	6.3	9.2	5.7	5.6	9	4.8	8	5	6.3	9.3	6.5	0.57	0.1	11	1.2	19	-1.7	14
1.3	-7	8	-8.6	12	3	2	-4.1	5.1	-6.8	9.3	-9	1.7	2.1	5.4	-4.5	1.8	4	4.7	-1.7	10	-5.4	-2.1	1.9	7.7	-1.6	0.74	4.7	-1.5	2.4	1.8	-1.4	8.6	4.3	4.2	2.6	10	-3.9	4.8	4.4	8.2	-0.77	11	3.4	5.3	4.7	6.5	7.5	6.4	14
7.5	2.1	3.9	1.2	1.6	-4.9	7.2	-3	18	-3	6.2	-8.3	1.9	-8.5	9.7	-8.5	6.2	2.3	3.1	-8.3	7.4	-6.8	4.4	-4.1	15	-8.7	6.8	6.4	2.1	2.8	6	-4.5	0.61	-6.1	3.4	-7.8	8.7	-1.2	8.3	-0.88	9.8	-6.8	10	-7.2	11	-4.3	5.6	-1.2	9.9	1.9
6.1	-14	-1.3	-2.9	7.7	-0.52	9.4	-8.4	15	-1	6.5	-2.6	6.6	-9.9	2	-0.62	1.1	-5	6.1	-11	-2.3	-3.4	6.4	-3.7	9.2	-6.8	-0.68	-2.5	-4.8	1.5	4.5	-10	5.6	-7	-3.3	-0.36	7.5	-6.3	-0.25	-6.4	3.4	-1.4	13	-8.5	9.1	-10	6.8	2.2	15	0.74
12	-14	5.9	-9.7	14	-5.3	9.5	-5.4	14	4	5.6	0.42	3.2	-2.4	-7.5	-4	2.7	0.37	1.5	-2.9	-6.2	0.27	9.5	-3.5	-6.8	-8.8	-3.9	-4.3	-2.5	-3.7	-11	-6.8	-0.61	-6.1	-11	-3.6	-0.13	-3.8	-3	-13	-8.2	0.86	0.6	-11	3.2	-4.6	14	8.9	5.2	10
17	-5.5	4.7	-6.4	8.2	-6.2	6.4	-4.4	13	-6.2	3.8	-6.5	-3.7	0.08	-1.5	-3.9	-5.4	-2.3	-1.9	-1.6	-9.6	-7.3	3.5	-3.5	-0.88	-2.7	1.8	-2.6	1.8	-1.5	-4.5	-6.2	-1.7	-6.9	-7.6	-4.1	3.2	-2.5	4.6	-6	-1.2	-0.58	0.32	-1.1	-1.8	-4.2	1.4	-0.72	-0.36	-7.4
1.5	-9.9	-3.3	-6.9	5.4	-2.7	2.1	-8.6	0.63	-12	1.9	-5.5	-5.2	1.8	7.4	-3.7	4	-3.6	-0.56	-1.8	-6	-9.8	-0.41	-0.88	2.1	0.05	1.9	-2	-4	-4.3	3.7	-3.4	-5.5	-3.8	-1.1	-3	0.35	-1.4	-0.4	-3.8	0.61	1.2	3.5	-6.3	4.8	-1.7	2.3	-7.4	-3.6	-10
-2.8	-7.3	3.4	-3.4	12	-5.3	7.5	-3.4	5.3	-7.9	8.8	-0.97	4.9	2.1	7	-0.28	12	-1.4	4.8	-0.98	6.1	-13	12	2.7	6.8	0.21	2.4	-3.8	7.5	-8.3	2.4	-1.1	5.8	1.8	4.7	-0.53	-0.54	2.1	3.3	-4	4.7	8.3	6.1	-2	12	-1	3.8	2.4	2.5	2.5
13	-11	9.6	-7.7	7	2.5	8.7	-1.8	13	-3.1	6.8	-1.4	3.8	-5.7	5	-7.7	-1.6	-2.8	0.95	1.4	1.5	-5	4.2	3.1	7.7	-2.3	0.07	-0.87	0.09	0.59	4	-4.6	12	3.6	-0.69	5.3	1.8	0.64	-5.1	-1.1	0.39	9.3	16	-3.2	12	1.5	2.7	9.8	3.5	6.8
-1.4	-18	4.7	-14	8.8	-5.7	-0.44	-2.6	-4.9	-6.6	7.6	-1.7	3.2	-11	4.8	3.3	-0.26	7.5	2.8	1.6	-1.1	-1.2	2.3	-4.4	1.3	4.6	4.7	7.4	2.5	6	-2.9	1.9	-2.7	-5.8	-2.1	3.2	-4	-1.2	-3.1	7.6	3.1	1.9	7.7	-2.6	2.5	3	0.88	17	-0.77	15
0.9	-6.8	-3.6	4.5	-6.4	4.6	3.6	4.1	-4.8	0.56	-3.1	6	1.7	-5.1	4.2	-0.74	4	6.1	-1.1	-4.2	3.9	6.7	6.2	0.09	3.2	5.9	-4.8	8	-4.8	3.6	-3.4	0.8	1.2	-4.3	0.02	9.4	-4.9	5.9	-0.84	3	2	12	-0.68	-0.91	5.9	2.2	1.3	5.6	1.8	14
2.2	-9.2	-4.1	-2.1	1.9	9.9	0.96	-4.6	0.48	-3.2	-2	-3.4	-4.8	7.2	5.5	-5.3	-1	-1.1	-2.6	0.59	5.1	2	5.3	5.3	-1.9	5.4	3.7	3.4	1.9	-0.58	-2.4	-0.62	3	-2.5	-1.9	0.29	1.2	3.3	1.4	-2.9	1.9	6	3.8	-4.3	7.4	-0.96	6.6	-2.7	6.3	-1.4
16	-16	10	-11	-0.09	-2.2	10	-8.3	7.7	-10	7	-9.2	7.2	-0.39	7.9	-0.27	6.8	-1.3	7	-6.1	4.4	-4.4	4.9	-1.9	9.9	-6.2	4.6	-10	2.9	-7.7	5.3	-13	6.2	-3.3	0.85	-7	7.7	-12	3.8	-12	11	-7.8	6.2	-2.4	4	-1.9	1.8	-11	2.6	-15
7.6	-15	5.5	-4	13	-5.1	4.6	-3.3	4.7	-9.5	4	-7.7	3.1	-4.3	14	-0.78	12	3.9	3.6	-8.2	5.3	-7	-0	-1.9	3.4	-9.2	1.4	-13	-1.5	-2.1	2	-13	3.6	-0.81	3.2	2.9	-0.32	-8.7	5.7	-14	3.6	-6.7	2.9	-9	7.4	-1.3	10	-7.2	15	-7.3
-2.5	-17	1.6	-5.2	0.42	-4.4	2.8	-9.1	1.2	-1.9	3.6	-12	3	-3.9	-4.6	-6.4	8.6	1.2	-6.3	-6.8	-5.4	-5.2	-0.43	-4.1	6	-6.2	7.8	-6.8	3	-2.9	7.8	-13	-1.2	-2	14	2.9	13	-4.2	2.7	-5.3	14	-3.9	2.3	-10	-5.7	-2.1	-11	4	-12	-1.4
-3.8	-18	2.8	-3.6	11	0.86	-2.9	-5.7	1.6	-4.2	9	-3.2	8.5	-1.6	4	-1.7	12	4.8	-4.4	1.4	5	-4	-5.5	-1.1	4	-3.2	15	-5.7	6	2.5	-0.36	-5.3	-7.3	2.8	8.9	0.25	5.2	-5	5.2	-1.2	12	-5.2	-0.93	5	1.2	2.6	17	5.2	13	7.6
-2.3	-2.8	4.5	4.3	0.66	-0.6	-3.9	-0.65	-6.5	1.6	2.2	-3	-12	6.8	0.59	9.2	2.8	4.2	-8.3	8.7	-2.8	9.7	-8.9	7.4	2.2	4.9	9.2	0.21	7.9	-2.3	5.2	1.3	-6	3.9	-2.5	0.37	2.7	-3.2	-0.42	5.5	10	-1.5	-1.4	7.1	0.72	12	10	4.4	2.7	4.9
-0.84	-1.7	5.6	3.4	-0.02	-0.24	6	3.7	3.2	1.8	8.3	5.8	-4.8	7.3	-5.4	5	3.2	3	-2.2	6.3	0.03	4.3	-1.4	5	1.1	7.1	-1.7	-0.43	1.8	3.3	-3	0.24	0.16	3.8	-1.5	-0.05	2.2	0.75	-8.2	6.2	-2.2	-1	3.6	4	0.91	4.2	14	5.2	14	1.5
-4.2	-2	-2.1	5.2	-1.2	-2.1	2	2.2	-1.1	6.2	1.6	5.2	8	5.4	-6.8	6.4	-4.4	8.8	-3.6	5.3	-2.9	12	-1.1	2.1	2.6	13	-5.7	1.4	-9.6	7.1	-4.5	4.2	-0.75	12	-3.4	3.9	-3	-2.4	-9.3	12	-0.97	-0.61	-4	7	5.9	6.1	8.2	7.4	2.8	7
-5.3	-3	-3.8	1.4	-1.2	-2	-6.2	1.1	-3.7	6.3	0.09	0.01	1	-2.5	-1.5	1.6	-13	1.9	2.1	5	-15	13	-2.2	0.91	-4	4.1	-2.3	1.2	-11	5	-1	4	-5.2	6.7	-0.58	5.3	-6.1	-3.6	-3.1	10	-4.6	-2.9	-11	6.8	-4	-0.17	-4.6	7.1	-2.7	9.5
-7	-5.8	-7.4	1.1	-1.2	2.1	-2.6	-1.2	1.1	2.9	-5	2.8	4.4	-2.2	-0.06	0.42	-12	-4.3	2.8	6	-11	9.4	-0.95	-1.6	-4.5	3.9	-5.8	3	-4	5.9	-9.5	3.7	-11	5.6	-1.9	-0.58	-8.7	0.29	-4.2	7.3	-7.1	3.2	-9.1	9.3	-4.2	7.5	1.7	1.5	0.08	11
0.33	-2.7	-2.7	1.4	-4.9	2.9	-1.5	-0.24	6.2	2.1	-2.1	6	3.6	3.3	-5.8	0.7	-1.3	0.92	1.6	3.9	-7.4	14	-1.1	-1.3	1.5	5.8	-6.2	3.1	-8.2	3.8	-5.9	4	-4.1	12	0.12	1.9	-6	9.7	-7.6	6.1	2.4	6	2.3	9.4	7	7.4	-1.9	1.8	-5.5	4.4
8.1	-3.2	-0.12	-0.02	2.8	2.6	3.2	-1.9	13	0.46	3.3	4.3	1.6	-11	-6.5	-3.1	2	7.5	-2.2	1.8	1.3	12	1.6	-3.6	1.6	3.7	-6.4	3.1	-9.8	-0.1	-1.4	4.8	0.7	1.8	1.6	5.3	0.5	8.3	-5.7	0.79	-1.4	7	1.4	4.6	10	-0.27	1.3	3.4	1.2	1.7
12	-4.5	0.59	-5	2.7	6.5	8.2	-0.05	18	-1.3	10	2.3	3	-3.4	2.1	0.33	-1.3	0.87	1.5	-0.29	1.6	8.8	2.8	0.24	4.9	4.1	-0.24	6.4	-0.01	5.6	2.3	0.95	5.3	2.7	4.2	6	-1.9	3.5	-1.5	2.2	3	4.3	0.87	2.9	10	-5.3	6.7	-0.96	8.8	3.5
7.8	-2.6	1.5	4	1.8	-3.6	3.3	0.51	4.6	-5.2	11	5.3	-0.21	1.6	-6.2	3.5	-4.3	2.9	-1.1	2.2	-7.6	6.9	4.4	-2.7	4.3	1.4	4.8	0.69	3.2	1.8	-0.57	1.1	-2.6	2	0.92	3.6	-0.68	-0.76	3.7	8.1	2.6	0.14	-0.11	5.2	7.5	2.7	2.5	-1.1	3.2	-3.3
7.9	-2.6	2.1	6.6	5.1	-6.1	-0.96	-1.4	-3	-1.5	6.3	-2.3	4.9	1.9	-6.6	0.17	-2.4	-1.2	0.22	-4.3	-5.4	6.4	0.09	1.6	-1.8	-3.9	-2.9	-3.6	-4.1	0.74	-9.1	-1.1	-8.8	2.5	-0.78	1.4	-5.3	0.85	-3.4	1.1	2.1	-7.7	-2.2	5.8	1.4	-3.7	-0.18	-3.2	4.2	-9.5
8.8	4.9	6.4	8.7	11	-1.3	2.1	-0.79	3	0.29	3.9	7.1	-4.6	2.1	0.95	7.6	-1.9	5.4	0.74	6.5	4.3	8.5	-0.83	2.5	-4.2	-3	-1.6	0.19	5.1	7.1	-3.5	2.8	3.5	8.8	0.11	5.6	-4.2	5.4	1.3	3.9	-3	0.35	0.98	3	5.8	2	-2.6	2.1	-2.6	-5.4
-6.8	6.8	-3.6	4.5	9.3	0.66	-1.5	0.6	-7.3	4.3	-2	5.2	4.4	5	-5.3	10	5.7	0.04	-1.3	6.3	0.54	-6.8	-0.82	2.8	4.4	2.5	-0.62	3.4	0.04	5.4	-1.1	3.6	0.58	4.1	0.72	-5.3	5.8	13	0.1	6.8	5.4	2.5	-1.9	-2.5	4.7	0.68	-2.9	2.6	0.52	2.8
-3.6	15	0.26	12	2.4	5.6	-9.2	10	-6.4	8.6	-4.2	9.2	-0.05	7.9	-4.7	1	1.9	9.3	1.4	9.3	-2.9	13	2.3	12	-3.9	4.8	-1.8	9.5	-4.2	6.1	-0.8	6.1	-0.3	5.3	2.6	3.1	3.5	7.6	1.1	5.4	0.57	0.76	-5.4	11	1.4	19	0.61	4.1	3.7	10
1.2	3.2	-2.9	-4	-2.5	-3.5	2.6	9.3	4.1	1.7	-5	4.4	0.89	-5	-1.9	1.7	9.3	-3.4	-0.26	3.8	1.3	12	-2.3	-0.69	0.41	-1.6	-2.6	10	0.53	7.1	0.54	8	-2	-2	2.9	13	4.6	2	-4.2	-1.2	4.9	-4.9	-4.5	3.2	-4.6	3.1	4.3	2.6	0.48	0.42
9.5	2.6	5.7	1.4	8.2	-6.6	11	-7.1	6.3	-8.3	5.5	-4.2	0.67	-2.8	1.7	-5	3.6	-7.2	0.77	-3.6	3.5	9.1	-3.3	-6.8	1.6	-13	5	-2.3	4.3	5.9	2.1	-11	4.3	-7	3	11	3.7	-6.1	0	-11	3.4	-2.2	1.8	-7.4	5.5	-8.4	13	-5.9	13	-13
3.1	6.2	1.8	3.4	7.1	-0.55	0.36	-2	1.9	2.3	-0.26	1.6	-2.8	-6	-6.3	7	-0.59	0.41	1	2.7	1	12	2.6	-4.6	-0.18	-7.2	5.3	-2.5	0.55	7.4	-1.2	-5.1	-3.6	-7.9	5.1	4.6	-0.74	-3.4	3.3	-4	3.5	-3.4	4	-6	3.7	-4.3	0.07	-3.1	2.7	-3.3
-7.1	2	-5	0.41	1.1	-6.1	-3.5	4.7	-5.3	4.6	-3.4	-4.1	0.76	-3.7	-1.4	2.3	7.1	-4.3	3.6	5.2	-0.45	3.3	3.3	-3.6	-2.8	-5.2	-3.4	2.1	-3.4	3.1	-6.9	4.5	-7	2.4	-2.8	-0.01	-4.6	9.8	-1.6	1.9	4.8	-1.8	-7.2	2.5	-8.8	-5.9	-3.5	-3.9	-1.8	-2.9
-6.2	9.2	-0.45	7.6	-1.8	-6.3	-1.6	4.4	-3.6	5.8	-1.7	2.2	4.3	-7.4	-7.5	3.8	0.21	-0.1	-2.4	1.1	-0.91	2.8	-0.59	-2.1	-11	-2.3	-1.3	-2.9	-1.8	1.2	-9	-0.35	-2.6	4.2	-2.4	-3.5	-1.9	4.8	-2.8	-1.5	-4	-3.4	-2.7	9.6	-3.7	-4.1	-6.2	-6.5	-4.2	-11
2	2.4	0.15	5.1	-7	6	-2	3.8	3.6	0.47	3	11	-3	-3.5	-11	11	-3.9	0.35	-3.1	7.7	-3.1	13	0.64	-2.3	-4.7	3.4	-1.4	-1.5	-0.18	3	-7.4	6.3	-1.2	5.4	0.33	3.1	-1.7	2.9	-7.1	3.2	-1.7	1.5	1.3	1.1	-3.3	-7.5	0.03	-7	1.3	-9.2
-1.6	20	-4.2	12	-5.2	-2.9	-4	11	-9.2	15	2.6	15	-2.2	-12	-1.9	9.9	-2.7	4	1.8	-3.1	3.9	-8.6	-3.6	-11	-4.9	4.3	-1.5	-5.1	0.39	-3	-2.1	6	-5.9	4.6	3.5	-3.4	0.24	5.1	1.5	5.9	2.9	-2.5	-7.8	4.6	-5.6	-5.3	-3.1	-11	-1.3	-9.7
-8.4	16	-2	9.2	-4.1	4.7	-1.9	18	-6.9	15	1.4	17	2.9	13	6	7.3	2.2	-2.3	5.7	17	-4.9	-1.7	5.3	14	4.9	14	-1.5	10	-2.6	-0.08	-9.5	8	-0.57	15	-5.6	-2.3	5.7	10	-1.9	12	0.88	14	-5.8	22	-1.6	25	3.3	4.6	4	11
-1.6	8.4	8.6	5.1	15	0.19	5.3	2.8	7	2.4	19	-3.2	2.7	0.85	-3	-4.9	0.88	-0.03	-6.5	-3.3	3.7	-2.7	-0.59	1.2	-0.27	0.32	-0.76	1.1	2.5	-2.4	1.2	-1.5	7.4	3.8	-1.9	-1.4	1.3	0.68	-0.8	1.4	2.8	5.7	-1.9	1.3	6.7	-3.1	17	-3.2	13	-1
-7.3	2.2	-12	-0.13	7	-2.6	1.5	0.04	2.1	-6	5.9	0.1	-1.1	9	-1.1	-0.26	1	6.3	-7.4	3.3	0.09	2.6	-1.9	4.1	1.2	0.65	1.7	0.7	1.9	-2.4	-2.2	3.4	-3	3.5	1.6	-2.6	4.2	-1.5	2.6	-0.74	3.3	0.23	1.6	-2.9	-6.1	1.2	6.8	-14	5.6	-3.2
-1.6	-0.11	-6.6	-2.6	-6.9	3.2	-5.8	1.3	-7.5	-0.39	3.9	3	-3.6	3	-8.7	-1.1	6.1	1.9	-6.7	-2.9	-8.5	-1.9	-8.9	6.5	1.4	2.2	1.5	3.4	3.7	-0.84	-4.7	6	-6.7	4.4	-0.7	-7.8	1.9	2.1	-1.2	0.03	4.9	3.2	-7.2	-0.67	-10	0.39	-5	3.2	-11	4.2
-0.48	2	-5.9	-3	-6.8	3.4	-3.6	3.3	-3.8	7.1	2.4	4.9	-2.6	-0.66	-2.6	3.1	2.4	-4.6	0.58	1.7	-1.8	-7.1	-2.9	2.9	-3.7	-3.3	-2.8	-6.3	1.3	-8	-3.2	1.1	-4.3	0.38	2	-6.3	-4	0.35	-3.1	-5.5	-4	1.4	-8.8	-1.4	-4	-3.5	0.32	7	-4.1	7.9
-6.3	10	-7.3	1.3	-11	5.8	-2.7	5.1	-0.79	13	-2.1	4.4	-4.5	9.5	2.7	11	6.2	14	1.4	8.4	-1.4	6.8	0.22	4.3	-2.7	11	-4.3	3.7	-2.1	-3.9	-4.2	19	1	-6.2	-0.85	1.8	-5.2	1.1	-5.7	8.2	-1.1	1.2	-1.2	2.7	0.35	2	0.13	4.2	-2.4	3.1
-1.8	9.2	5.9	0.97	-0.18	8.6	-0.23	8.4	-4.5	13	1.8	-0.41	-4.5	2.4	-3	7.6	8.7	4.1	2.1	3.2	1.1	1.2	0.28	1	2.8	-2.3	-2.4	9.2	0.98	4.4	2.5	0.65	2.4	-3.5	-2.2	-3.9	0.75	1.1	2	3.1	3.2	3.4	-2.1	4.4	1.3	15	9.6	-1.6	8.7	3.6
8.6	0.92	11	-3.2	5.2	0.25	7	0.39	0.53	-1.3	0.38	-0.77	1.4	5.7	-0.86	-4	1.1	-0.71	-0.72	-0.92	-3.4	-2.5	0.46	-1.5	2	-1.1	-3.4	3.1	-1.1	0.93	-1.4	5.5	1.9	3.6	3.5	-6.7	-1.1	-3.7	-2.2	0.57	3.5	-1.8	-1.8	-3.9	3.1	0.6	12	-5.6	17	-8.5
0.51	3	-0.14	-3.5	-6.2	-1.1	-2.4	1.2	-4.2	3.8	-0.13	0.71	3.8	2.5	-4.6	1.9	0.28	-2	1.5	1.7	-9.1	-0.14	2.5	5.2	-4.1	6.1	-6	4.5	-5.2	2.2	-12	6.5	-5.6	2.3	0.6	-0.79	-8.4	0.36	-12	0.77	-3.2	0.19	-4.2	6	0.05	7.7	-2.9	0.41	3.9	-3.1
-8.5	9	-5.9	2.1	-9.1	5.4	-6.4	4.1	-5.6	13	-3.6	1.7	-9.2	0.77	-5.4	4.1	-8	-3.4	-6.9	7.7	-6.2	5.3	-4.3	4.5	-5.3	7	-9.6	-0.87	-3.4	-1.2	-9.4	1.3	-10	7.7	-6.5	4.4	-6.8	2.3	-7.5	4.2	-7.6	1.6	-6.7	7.7	-3	4.8	-1.6	0.52	-1.2	1.1
-8	6.9	-8.6	-1.2	-4.5	1.9	-5.7	4.4	-0.16	8.7	-8.2	3.2	4.5	4.5	-2.9	4.8	-6.7	-1.8	-0.71	2.7	1.9	1.2	2	7	-5	9.6	-12	1.2	-6.3	-1.4	-4.8	9.7	-4.6	14	-4.9	2.2	-11	2.9	-5.6	3.8	-4.4	6.3	0.01	8.8	-4	6.2	-8.9	0.09	-6.7	-2.9
3.1	9.2	2.3	3.4	-1.5	0.4	-0.06	4.4	-1	11	-3.9	2.5	-2.6	0	-8.1	6.3	3.8	2.8	-10	3.1	-6.6	-0.22	-2.6	4	-1.4	7.8	-2.1	4.2	3.6	1.2	1.4	2.8	-4.5	0.97	2.6	7.8	1.2	3.4	-0.94	2.5	-0.8	5.6	-3.9	1.3	-3	2.4	-5.6	-2.4	-8.7	-2.7
-7	2	3.5	-9.3	7.8	-2	7.3	-2.4	1.3	4.6	1.4	2	3.3	3.6	3.6	-0.54	2.5	5	-0.26	2	5.9	0.61	-3.5	0.79	9.1	8.2	6.8	9.2	4.2	11	7.2	8.7	6.1	-1.1	9.8	12	5.9	9.8	0.22	2.1	9	9.5	4.7	1.6	1.2	-4.7	3.5	9	11	9.8
1.5	10	-2.2	11	3.8	9	-0.19	16	4.1	11	1	9.4	4.6	2.7	-2.7	1.1	-4.4	-1.7	4.4	5.8	4	3.5	2.1	-0.09	3.6	-0.72	1.5	-0.22	3.7	0.65	1.3	6.7	4.6	3.3	6.1	4.5	0.07	5.9	-0.37	0.98	-0.09	4.2	3.8	3	4.2	6.9	3.4	12	4.6	17
-2.4	8	-0.36	1.2	4.3	-4.5	-4.2	4.1	3	4.7	1.6	2.2	-3.2	6.3	-2.2	4.7	-2.4	3.7	1.2	6.2	-1.1	8.1	0.53	7.4	-3.7	0.57	-6.3	4.7	-2.4	3.4	0.09	4.2	6	5.4	-3.8	4.1	-2.2	0.67	-0.45	0.57	-6.8	-0.25	2	-1.5	0.37	0.11	-0.61	8	2.3	14
0.3	-3.8	2.9	-6.8	4.8	-11	-4.2	-4.3	-0.5	-6.3	-3.9	-4.1	-3	-3.8	-0.73	-5.2	-5.4	-5.5	0.48	-6.8	-0	-4.5	0.31	-7.9	7.5	-0.02	-3	7.9	-2.5	1.7	-1.6	2.2	7.6	-13	-2.6	8	-2.2	3.7	-1.7	0.99	0.3	-3	6.9	-13	4.4	-5.8	-3.9	-5.8	-6.6	-7.8
4.3	-7.4	0.85	-9.6	-0.09	-12	-1.7	-3.6	5.8	-9.7	-1.8	-1.9	-2	2.7	4.3	3.8	1.9	3.6	-2.9	6.5	1.8	-4.7	-1	-3.8	8.4	1.8	-0.93	1.8	-2.9	-0.87	1.6	5.8	5	-6	1.6	4.1	1.6	5	3.1	3.8	-0.34	1.3	9.2	-4.8	5.5	-6.7	2	-11	-2.4	-12
4.4	-3.4	1.7	-3.7	-2.6	-16	-0.3	-0.55	7.5	-4.9	3.2	-8.2	4.8	10	5.6	6	-0.1	6.7	5.1	2.1	2.2	2	5	3.9	5.3	5.1	-0.75	3.2	-1.1	2.8	4.4	5.8	6.5	-1.8	-0.01	0.64	2	6.3	4.2	4.2	-2.1	-3.3	7	5.4	5.4	-1.4	3.9	-9.6	6.3	-1
6.5	4.2	-0.49	2.8	-1.2	2.1	0.61	4.9	9.4	6.9	4.7	-1.1	9.8	2.8	-0.69	7.3	-6.6	6.3	-0.2	5.2	-1.7	7.7	1.1	3.7	3	12	3.9	5.3	2.1	3.7	6.3	6.4	6	-0.21	2.4	3.3	4.9	1.6	0.85	10	0.19	3.7	5.7	13	5.2	5.1	-2.6	11	0.46	9.2
2.4	5	-1.7	5.4	-4.8	1.4	0.48	-2.7	-2.4	0.57	7.4	0.08	3.4	3.5	0.52	-3.2	-7.3	-0.87	-3	3.9	-5.1	1.5	-5.1	-2	4.2	3.7	-2.3	-0.45	-5.8	-1.1	2.9	0.87	2.3	1.4	3.1	6.3	6.1	-0.1	1.2	1.6	-2	4	0.47	5.1	-5.2	-0.55	-6.3	-1	0.14	-6.4
-0.54	2.4	-1.9	4.2	-2.8	-1.7	-3.8	-2.3	-9.1	-0.93	-2.2	-4.8	2.3	6.4	-0.45	2.1	-2.1	1.4	-2.7	1.6	-8.2	-1.3	-3.4	-2.5	-8.6	2.6	-2.3	0.16	-2.1	2.8	0.41	4.4	-5.4	4.6	-3.7	0.76	-1.6	6.4	-5.5	5.8	-5.7	4.5	-9.9	-0.88	-9.5	2.2	-3.1	-7.2	-1.8	-8.3
4.5	4.2	6.3	-0.35	2	1.7	-1.1	3.5	-1.2	10	1.2	-4.5	1.8	6.1	-7	2.1	2.2	9.9	-0.13	-5	-7.3	5.7	3.8	1.1	-4.7	12	3.2	8.9	-0.05	9.5	5.2	7.9	-5.3	10	4	-0.55	3.8	3.4	-3	13	0.75	-0.19	-5.3	20	-4.2	13	3.1	9	-1.2	14
-1.1	-1.1	-2.9	-4.1	-0.68	-1.2	4.9	-0.17	-6	3.3	-4.4	-1.2	4.2	-4	-1.2	-2.5	3.5	-0.61	6.3	-7.1	2.2	-1.7	9.1	-5	5.9	7.2	7.1	2.8	5	3.8	4.4	3.8	2.6	9.9	6.7	6.8	11	5.5	-2.9	5.5	-0.12	7.4	8	8.5	9.4	6.3	-1.6	2.1	-3.7	2.9
-6.3	0.66	-7	-3.2	-8.1	-2.6	1.7	-0.63	-9.7	6.8	-11	-4.5	-1.3	0.77	-6.8	-9.1	-5.3	-0.55	-2.3	-9.6	-3.9	-14	0.26	-3.2	0.92	4.6	0.31	0.55	-3.8	-0.45	2.8	2.1	-7.6	5.5	-3.2	7	0.85	5.9	-4.8	-0.53	0.1	8.2	-7.8	3.3	-8.2	4.8	-9.9	-1.3	-11	-2.1
-3.8	21	-4.4	13	-7.5	10	-5	8	-9.6	12	0.7	7.2	0.92	-6	-8.7	-2.3	-6.8	-1.2	-3.1	-9.2	-11	1.5	-3.9	-3.3	-3.5	5.3	2.7	6.4	2.6	3.7	-2	5.5	-4.9	4.9	-1.5	4.1	3.3	5.2	-3.1	12	0.93	0.36	-1.5	6.8	-2	1.7	-10	-6.6	-12	-7.6
-7.4	13	-4.6	18	-0.47	14	-3.7	15	-6.6	19	-2.4	23	-8.8	7.4	-5.7	9	-6.1	4.1	-8	9.1	-10	13	-2.8	4	-0.15	8.3	-3.8	4.8	-4.9	5.3	-5.2	10	-0.1	7	-4.6	0.71	0.16	0.05	-3.7	12	-4.2	-2.7	-0.19	8.9	-8.9	19	-10	11	-11	18
2.4	3.6	0.78	12	2.5	14	-1.4	2.6	-2.7	5	-0.73	13	1.6	3.5	4	5.6	0.86	-1.3	-2.7	7	-3.2	15	-0.7	4.2	1.8	4.1	-9.9	0.62	-2.3	3.2	-4.7	1.3	0.59	4.2	0.14	2.7	-3.1	-1.1	-4.8	10	-5.9	1.5	8.2	5.2	0.61	5.2	-6.7	16	-8.2	7
4.1	2.2	1.7	2.1	0.29	-5.7	0.15	0.08	1.4	8.1	3.1	1.1	1.6	-3.4	8.3	8.6	-0.33	0.71	3.3	-1.2	6	4.9	3.6	-6.3	-5.8	2.8	-6.8	-0.06	1.1	2	-1.7	5.1	-4.3	1.3	-0.9	-2.2	-4	0.41	2.7	9.6	-3.6	-0.32	2	3.8	-1.2	-5.7	-2.1	1.8	-1.8	-3.8
-0.33	-2.7	-0.07	1.3	-2	-6.5	-1.1	-0.1	-0.45	-1.2	5.5	-1.7	-3.9	-4	4	-0.48	-7.2	-2.1	-0.45	0.83	-2.5	0.3	-2.1	-8.1	1	-5.5	1.6	0.29	5.5	-3.6	4.5	0.18	-1.4	-3.4	-0.22	-5.8	-2.4	-3.2	-1.2	3.6	-2.1	-4.8	-1.9	-3.4	3.7	-5.6	1.5	-6.1	-5.3	-9.6
-2.3	4	-4.8	3.4	-1.1	-5.1	-3.2	-0.37	-6.2	-4	-3.8	-8.5	-7.6	-4	-3.9	-2.6	-2.4	-9	0.48	-5.5	-6.3	-3.1	1.5	-8.6	1.5	-4.2	-0.57	-1.2	-0.12	-5.4	2.7	0.79	-0.74	-4.8	1.8	-5.7	-0.3	-8.7	-3.4	-5.1	1.4	-3.2	1.5	-3.8	-4.9	-5	-12	-5.2	-12	-4.9
-4.4	-1.2	-7.4	0.59	-2.5	-4.8	-4.3	-7.2	-7.5	-9.1	-3.4	-5.4	-1.4	-5.8	-2.9	-2.9	-7.1	-8.5	2	-0.8	-6.1	2.7	0.67	-6.5	-2	-6.9	-8.6	-1.8	-4.7	-3.2	-1.8	0.26	5.4	-0.46	2.6	-8.2	3	-6.4	-4.2	-12	-5	-6.1	1.4	-8.4	-1.9	-5.3	1.7	-1.8	3.9	-1.4
5.1	5	6.9	3.2	3.1	0.27	8.1	-6.8	3.4	1.1	6.4	-2	4.5	-12	5.4	3.2	7.1	-7	5	-2.1	4.3	1.9	4	-1.1	-2.6	-0.79	4.1	-1.2	3.8	-3.4	0.81	0.52	5	-5.1	-0.64	-8	4.8	-3.3	3.2	-7.5	0.38	-5	-4.2	-2.3	0.08	-4.3	10	-4.1	6.2	1.5
6.4	7.1	7.8	2.1	-3.3	-5.9	6.9	4.4	14	1.6	3.3	-3.8	3.6	-9.3	2.5	10	4.8	3.6	5.6	-6.7	8.5	-12	0.96	-5.3	7	1.5	7.5	-6.3	9.5	-3	7.5	-1.7	6.1	-6.5	1.4	-9.4	5.4	-8.7	9.5	-3.5	0.35	-5	2.4	-8	2.7	-11	7	3.1	0.99	2.4
5.9	8.3	-2.1	4	-7.3	8.2	1.6	4.7	-1.1	0.01	-0.94	3.4	-6.3	9.9	5.1	-2.4	0.62	16	0.65	5	-1.6	8.5	-7.7	7.7	2.5	0.5	-4.1	2.2	0.16	-2.4	0.28	2.8	4.7	7.2	0.95	-7.2	-1.8	-0.14	0.81	2.3	-2.2	-0.36	1.3	11	4.7	5.2	-6.7	4.5	-5.5	8
0.52	6.1	8.4	8.9	-1.3	8.7	4.7	1.9	4	2.8	1.4	0.83	1.4	0.86	5.1	-2.8	6.6	3.6	3.1	-6.1	8.6	-4.4	6.6	-2.1	1.7	-3.9	3.5	-1.7	2.3	-4.5	-0.54	3	8.1	-1.7	-0.01	-4.1	-1.9	0.11	3.8	-2	-5.6	-8.9	7.9	-3.6	3.7	-0.79	-2.8	-2.8	-7.6	-1.9
1.1	2.1	3.5	1.3	-0.28	6.2	3.8	0.36	2.4	-3.6	-1.3	2	-14	1.6	-5.7	-3.3	6.1	-11	-5.7	-8.3	7.2	-15	-7.2	-2.9	-6.6	-7.3	3.9	-5.1	0.3	-6.8	-0.38	-4.3	-0.63	-8.3	-4.1	-5.4	-2	-4.7	-1.1	-12	-1.9	-8.2	-6.8	4.6	-0	5.4	-7	-6.6	-5.6	-11
4.9	-1.9	1.9	-5.8	-2.1	-5.6	4.2	-6.2	4.4	-10	-5.2	-3.3	-0.33	-1.5	4.7	-4.9	10	-10	5.2	-6.5	-0.32	-9.3	-4.8	-2.5	-3.2	-10	-2.9	-7.8	-6.3	-3.3	-3.5	-7	-3	-0.36	-4.6	-7.5	-6.4	-5.8	-1.9	-5.2	-3.1	-8.6	-4.8	0.54	3.5	1.3	0.61	-0.95	-0.5	-1.9
-4.3	-0.45	-5	2.6	-5	-1.2	-5	-5	-7.2	-3.7	0.9	-1.4	-0.2	-5.4	1.4	-6.2	1	-0.29	4.6	-5	-4.6	-7.8	5.8	-7.1	-1.6	-14	-0.85	-3.9	-5.8	-5.6	1.1	-8.1	1.4	-9.7	-8.3	-9.3	-4.3	-9.6	-0.64	-1.8	-3.6	-8.3	3.8	-9.2	2.2	-4.9	-11	-4.4	-8.5	-5.8
0.35	3.8	0.68	5.5	-2.9	6	-3.7	-1.1	-3.9	3.4	0.02	-3.7	-1.4	1.1	-1.6	1.7	-8.5	-5.8	2	3.5	-1.6	0.46	3.6	-0.72	-0.2	-13	-1.4	-3.9	-5.2	-1.1	0.74	-8.9	-0.17	-8	-5.5	-6.5	-0.23	-8.7	-1.5	3.1	-4.4	-12	0.15	-3	-9.8	0.39	-4.9	0.07	-9.1	4.2
2.7	2.6	3.6	3.5	3.5	-1	-2.5	-2.1	0.95	-0.3	1.1	-6.5	1.5	5.9	-1.9	1.8	-0.99	-4.4	-1.4	5.9	-3.9	5.7	0.36	2	5	-10	0.88	-11	-5.8	-2	4.1	-9.2	8.6	-7.1	-2.1	-4.1	-0.8	-7.9	-0.97	-4.1	-1.7	-8.7	4	-2.7	-5.3	-7.4	-2.1	1.8	-4.3	-1.1
6.1	1.5	6.9	7.1	8.4	1.8	5.5	-0.67	4.3	-0.29	6.8	6.7	-0.09	-8.3	3.1	5.2	-6.4	6.6	1.3	-0.94	8.1	12	3	2.2	3.2	1.9	2.2	-7.2	4.8	-3.7	10	-2.1	4.8	4.6	7	2.7	6.2	-3.8	10	3.4	6.3	-4.4	3.4	-0.31	3	5.9	6.7	-0.93	11	-1.7
2	2.1	9.8	5.5	14	-0.67	6.1	-3	3.9	0.81	11	6.4	-4.7	-1.1	12	5.5	11	-9.6	1.4	5.5	15	0.54	3.6	4.5	6.6	0.41	2	-4.8	1	-5.8	9.2	4.7	7.3	0.45	7.2	-0.57	2.2	-8.3	6.6	1.7	1	-4.5	8.4	-3.8	13	-0.61	13	-3.1	8.4	-0.81
8	6.4	6.8	0.83	4.4	-5.8	0.03	3.8	-0.33	8.1	4.3	1.4	6.2	0.1	1.9	9.2	5.7	-0.19	8.6	-4.8	11	3.5	12	-0.58	4.6	-3.8	3.5	-8.9	2.9	-6.6	6.1	-7.2	3.8	0.36	6.1	-2.1	3.3	-4.6	2.9	-4.4	2.9	-6.5	-0.06	-1.2	2.1	0.39	6.8	-2.8	6.9	-2.9
8	13	3	9.9	-2.3	-2.1	7.7	-0.7	6.2	3.7	1.2	5.5	-3.2	-0.61	-2.8	1.3	-1.2	-0.56	-2.7	-6.7	1.7	1.2	2.1	-5.6	-0.23	0.97	-3.5	-8	-2.5	-6.7	6.2	-5.3	-3.4	-0.47	1.2	-1.9	-3.9	-5	-0.15	-9.4	1.7	-6.9	-3.7	-7.8	-6.1	-3.5	-5.6	-4.8	-2.5	-4.8
16	-0.75	7.2	4.9	7.1	-3.7	9.6	-8.1	9.7	-8.5	6.1	-4.2	5.4	-2.9	-1.9	-0.03	0.7	1.1	2.7	-0.68	1.4	0.72	1.6	-2.9	9.1	-1.3	7.7	-7.6	4.2	-4.5	11	-1.2	11	-3.3	2.4	-2.7	7.2	-8.3	5.3	-4.4	6.3	-3	13	-6.8	2.1	-9.2	6.5	-7.1	3.7	-5.5
0.26	-1.3	-7.3	-1.3	-2	-7.2	-2.3	1	-3.5	2	1.6	1.4	-2.1	4.6	-5.1	2.6	-9.7	-2.3	-7.9	2.1	-6.7	-3.6	-5	3.9	-0.97	0.84	8.8	-2	11	-1.4	6.5	-0.5	3.7	4.7	1.6	1.3	4.1	-0.05	5.9	1.8	3.4	-7.9	2.9	0.91	-7.7	-1.4	-4.1	-5.5	-0.3	-1.7
-4.5	3.1	-5.3	2.8	-2.2	1.7	-7.2	-1.5	-8	0.23	-2.6	4.1	-6.5	1.5	-8.2	5.4	3.5	2.8	-9	5.8	-8.5	7.2	-9.6	1.7	-6.8	-3.4	3.6	-5.6	5	0.14	-2.8	4.8	-9.4	4.4	-8.3	5.9	-3.5	-0.75	-0.29	0.75	-1.2	-1.6	-11	-4.8	-11	1.8	-5.8	0.41	-5	3
1.5	6.3	0.84	5.2	0.29	-0.28	-0.56	-1.2	-4.1	-0.1	-11	-0.08	-4.7	-0.44	-4.9	4.4	-7.2	0.55	-9.4	3.9	-5.5	5.2	-5.6	-0.81	-0.22	-0.53	4	-3.2	1.7	-5.2	1.3	0.88	0.78	-2.5	-3.1	-1.9	-5.2	-1.2	-0.28	3.2	1.6	-3.2	1.9	-5	-3.6	-15	-5.7	2.2	-10	3.7
-4.6	0.6	-6.1	-1	-9.2	-11	-1.9	-4.8	-4.5	1.3	-2.9	-7.4	-0.79	-6.2	-0.97	-3.7	-9.8	-5.7	-3.8	2.3	-5.3	-1.9	-2.1	-1.4	2.4	6.1	1.7	0.98	0.95	-3.5	0.24	8.8	3.5	3.6	2.1	3.1	-2.8	5.6	-1.2	-0.09	0.47	0.99	1.4	-1.1	-4.7	-0.86	-13	-7.6	-11	-8.7
-1.4	0.75	-3	-2.6	-9.8	12	1.5	7.6	0.52	2.8	-4	-1.3	-3.5	0.1	-3.9	-9.7	-11	4.5	-1.2	-4	1.6	1.2	1.5	1.1	0.74	2	5.6	5.4	9.8	3	3.9	11	0.51	4.5	-3.1	1.3	5.1	2.9	-0.45	3.9	2.1	5.3	-1.8	1.6	-5.8	9.3	-1.4	-0.74	2.5	6.5
4.5	9.1	-1.3	-3.3	-2.8	3.4	5.8	9.2	4.5	12	3.4	0.09	6.7	4.7	2.5	-0.51	-5.5	12	9.6	4.2	4.1	5.2	7.4	4.2	-0.83	5.9	8.5	7.2	8.6	6.3	-0.88	2.2	3	1.9	0.65	4.9	7	4.2	-1.7	5.2	-0.79	4	4.5	4.2	3.7	3.4	2	7.1	4.7	5.8
7.4	-2.8	2.6	-14	-1.8	-2.3	-1.3	-4.1	8.2	1.2	-1.1	-10	2.2	11	6.5	-1.6	-2.5	0.02	0.98	2.8	5.3	3.5	1.8	1.1	0.18	-4.3	-4.9	-0.5	-2.1	-3.8	-2.3	-3.8	8	-7.4	1.8	4	-1.2	3.6	0.63	0.2	-10	6.2	-0.51	-4.4	0.04	-4.4	-2	-5.4	1.4	-6.3
-1.2	-4.7	-4.4	4.8	-6	3.3	-2.5	-3.4	3	-11	-0.56	-8.4	-6.3	-1.2	1.4	-6.5	-16	-2.8	-0.61	-3.2	-5.2	-1.8	-0.67	0.25	-9.5	-1.2	-8.9	-0.03	1.4	-3.5	-1.9	2.3	1.6	-3.6	-7	-4.8	-5.1	-0.5	-0.46	-3.2	-10	0.27	-8.3	-1.4	-6.7	-5.4	-1.5	-5.1	1.2	-1.6
-7.8	-7.4	-12	-4.2	-11	-0.63	-5.7	-1.6	-0.53	-4.3	-6.8	-8.2	-6.5	-1.4	0.31	4.9	-12	-6.5	-2.3	8.1	-6.2	-1	3.3	4.1	-10	-0.89	-4.1	-0.75	-1	-3.1	2	0.04	-5.8	-4.6	-6.5	1.6	-6.1	-0.56	-1.6	-4.8	-2	-2.4	-6.8	-10	-8.3	-11	-5.8	-0.79	-7.5	-0.27
0.62	-1.2	0.55	-8.3	-1.4	-1.1	-8.1	-1.7	-4.8	-5	-6.9	-0.56	-6.7	9.4	-4.2	4.6	-5.8	3.7	-10	10	-4.9	2.9	-0.03	4.7	-2.9	5.9	-6.5	6	-9.5	1.6	-2.7	4.7	1.1	3.2	-7.1	7.6	-3.7	6.3	-6.9	5.2	-5.9	1.9	-6	4.4	-13	-4.3	-7	0.83	-8.8	1
3.9	11	6	7.7	0.17	12	0.79	5.6	2.5	-1.5	-8	2.4	9.1	3.4	4.3	10	-0.54	12	-0.01	5.8	5.7	3.7	0.36	9.8	-1.1	13	-3.8	16	-3.9	6.3	1.2	12	9	6.9	7.1	10	9.8	13	-2	12	1.4	13	7.1	2.9	0.34	0.38	1.7	1.4	-6.5	6.8
-9.3	6.7	-2.4	7.6	-4.3	4.1	-2.8	1.6	-8.8	1	1.3	0.74	-9	-5.7	-2.6	6.1	5.6	-2	-6.4	2.1	-4.2	-0.95	-11	0.38	-5.6	10	-0.58	7.8	4.3	0.52	2.6	10	1.7	-2.1	3.5	4	5.1	9.3	-1.3	8.1	-4.6	15	0.93	-0.25	4.5	-6.4	7.6	-2.9	6.2	-0.22
3.3	4	0.3	2.5	-0.72	3.2	-0.73	4.3	-3.1	1.5	-1.4	-0.68	8	-0.52	-2.7	0.28	6.7	-2	2.7	6.1	-1.8	-2.9	-0.71	0.87	0.97	10	-1.5	4.9	-3.8	4.7	-6.3	4.5	6.7	-1.4	-0.85	2.5	2.4	2.9	-5.9	1.3	3.8	8.6	10	0.75	1.1	-7.4	3.1	1.6	4.6	-2.5
2.1	0.82	2.2	2.2	1.4	-3.3	0.28	-2.4	1.9	-5	1.1	-2.5	-2.6	-3.4	1.9	4.1	5.3	0.35	-1.6	4.7	1.6	-8	-7.5	0.13	-0.49	-5.6	-5.6	-4.7	-4.5	-3.1	-6	-1.4	-4.3	5.2	-9	-4.6	-6.6	-1.3	-2.4	5	-8.6	1.4	-3.9	-2.7	2.2	-2.1	5.2	-5.9	4.7	-2.8
-0.73	0.1	-1.7	-0.66	-7.2	-2.8	-1.7	-5	4.3	-8.5	-5.5	-4	-6.8	-2.5	-0.46	1.6	-3.6	-2.6	-7.5	6.3	-4.5	-2.6	-10	-2.6	-3.7	-3.7	-3	2.6	-2.9	3.1	-3.9	3.6	-3.9	1.9	-15	-3.1	-3.6	8.8	-6.2	4.1	-6.3	4.8	-5	-5.1	-11	1.4	-2.6	0.82	-4.1	5.4
7.5	14	4.3	9	5.1	3.6	5.8	6.9	8.5	10	-7.2	9.7	-0.24	-7.2	-1.8	3.9	1.5	7.2	-0.12	1.8	3.3	3.3	-8.9	-3.8	-1.2	6.7	1.7	9.2	8.2	9.6	4.2	8.8	8.2	9	-4.4	-1.1	0.81	5	7.3	5.1	-0.82	7	3.2	3.7	3.3	6.8	-1.9	10	1.4	3.9
-2.7	3.3	5.1	5.2	3.2	11	-3.8	6.5	-4.3	13	-1.6	4.8	-0.62	11	4.3	5.4	0.57	6.4	4.3	12	1.1	12	-4.3	8.3	-1.4	12	-2.4	6.1	-1.5	9.4	-2.9	10	-5.1	2	0.06	5.9	-5	1.9	4.1	8.4	-1.9	7.5	-6	9	1.4	1.2	4.8	6.3	5.2	7.3
0.84	-8.9	-4.1	-5.6	-7.4	1.9	-3.8	-2.6	-9.6	-5.1	-5.8	-3.6	-2.6	-3.4	-1	-1.7	-15	-8.9	-1.9	-0.31	-4.3	4.4	-5.7	-2.5	1.2	-0.47	0.72	-3.1	-2.2	-0.15	0.6	-5.5	-7.9	-8.5	-3.9	-2.2	0.64	-4.1	4.1	-1.4	-2.7	-2.4	-6.1	-5.2	-12	-10	0.29	4	-1.1	8.2
7.6	-10	5.5	-9.7	-1.9	-13	-2.7	-9.2	-9.6	-13	-5.3	-7.1	-1.4	-4	-0.85	-1.2	-4.8	-0.21	-3.9	-5	-9.9	8.6	-5	-6.6	5.4	-10	1.1	0.74	0.27	3.9	1.1	-4.6	-6.6	-0.02	-5.8	-2.6	5.7	-0.63	4.3	-0.37	5	-1.3	-2.1	-5.2	-7.5	-5.4	-0.73	-4.2	-4.2	-6
5.2	-0.89	-2.9	-5.5	-2.9	-7.8	5.9	0.25	6.1	-14	-8.8	-8.4	9.1	-2.8	6.4	3.2	-1.7	10	6	-2.9	7.1	2.2	6.5	-9	5.8	-5.8	14	2.6	8.5	-1.8	9.1	-7.8	6.8	-4.9	-1.1	-8.2	8.1	2.1	8.5	-4	5.5	-4.2	6.6	0.03	3.8	-17	1.3	-11	0.82	-12
-7.8	-7.5	-3.6	-6.9	9.8	4.3	-5.8	1.1	-6.4	-7.2	-0.98	-2.9	-6.5	4.2	-0.88	6.5	-2.9	2.3	-1.8	3	11	3.2	-3.9	-4.7	-7.8	-0.45	7	-3.8	6.4	-4.3	-1.6	-0.83	7.7	2.5	0.09	1.2	-6.8	-2	8.9	2.5	0.22	2.8	-2.3	8.2	8.8	0.77	2.5	-7.1	7.3	-6.9
-11	6.8	-4.5	3	-1.6	9.8	-10	7.2	-11	10	1.4	11	-9.7	8.8	0.1	11	-3.5	2.1	-2.8	7.6	2	6.3	-6.6	6.5	-6.3	8.2	-1.2	1.8	-2.8	-5.4	-1.4	3	-9.2	8.5	-2.6	1	-8.4	8.5	0.91	4.5	0.56	9.6	-7.4	6.1	2.5	7.7	-2	6.8	5.5	3.8
-0.29	7.5	-0.8	9.2	-6.5	-1.7	-0.46	7.9	-1.8	7	-0.93	8.4	6	8	0.91	7.3	7.2	4.5	4.8	4.1	-6.3	-0.1	1.3	7.5	5.3	12	-0.74	0.53	-7	-1.3	2.9	6.9	-7.6	3.4	-8.5	-2.3	6.6	2.3	0.2	3.3	6.6	0.4	7.4	4	1.9	6	-8.8	6.2	-11	8.5
4.7	-3	6.4	-1.6	8.1	0.63	4.4	1.7	3.3	-1.4	0.25	0.07	5	-1.6	5.3	2.6	8.6	-9.1	3.2	-0.04	0.74	-0.94	0.51	0.96	7.9	5	5.1	-0.37	-0.69	-6.7	6	4.2	4.3	4.8	-3.1	-2.2	4	2.3	8	-1.6	6.8	4.1	7.4	-1.2	6.3	-4.2	-1.2	-4.3	1.3	3.9
5.6	-6.8	2.2	3.1	15	8.3	4.7	-4.2	8.6	-5.6	15	12	10	1.5	0.44	-0.03	0.47	-3.4	0.76	4.4	-2.1	-2.6	-2.4	5.4	0.74	-0.95	4.9	-8.1	5.2	-3.7	2.5	-5.6	1.8	0.8	3.5	-2.4	-4.5	1.3	2.5	-7.2	3.8	5.7	5.6	-4.7	4.6	-5.5	12	2.5	20	4.5
0.1	4.6	1.7	2.3	2.8	2.1	-1.2	3.9	2.2	-1.9	4.4	0.1	5.3	4.8	-6.8	4.6	-1.1	6.7	0.26	-3.3	2.7	-10	2.4	-6.9	-5.8	1.3	-0.1	-5.2	6.2	3.8	-5.1	-2.1	-5.4	3.2	4.6	-5.7	-0.64	-0.28	0.91	0.61	-1.7	0.42	-7.8	-2.8	-0.05	-2.2	3.6	7.1	4.2	7.9
3.6	12	-1.9	8	-5.5	13	-2.2	16	-3.9	8.8	-7.3	6.7	-3.5	9	2.9	-0.21	4.5	-2.2	0.96	7.9	2.3	1.3	-4	7	-6.5	6.3	0.61	11	-1.9	6.1	2.1	8.3	-8.9	11	-2.6	-0.06	-2.1	9.9	-2.3	2.4	-3.3	5.3	-9.8	11	-4.2	12	-1.6	2	-0.07	5.4
-3.2	6.8	-3.6	7.2	-3.5	5.2	-5.1	4.3	-11	8.4	0.69	8.4	-5.2	1	-5.6	0.17	-0.98	1.9	-2.9	8.1	-4.8	6.8	-1.4	0.68	-5.6	7.2	1.4	5.7	-2.6	3	1.3	1.3	-4.3	3.2	-0.19	4.4	3.8	0.83	-1.3	0.21	1.1	-1.1	-6.4	3.1	-4.6	19	0.69	4.1	-8.8	3.6
3.1	-2.8	4.8	-2.4	1.9	6.6	-3.1	-5.2	-0.73	0.26	1.4	-1.2	0.6	6.4	0.79	-11	10	-0.57	2.1	-4.9	4.6	-3.6	1.6	-1.7	2.1	-4	-0.88	-0.35	-2.3	-0.95	3.5	0.86	-2	-2.1	5.6	0.62	7.7	-1.7	2.8	-1.3	5.3	1.9	-2.7	-3.5	-5.5	7	9.1	6	4	3.7
6.2	2.9	8.7	4	5.8	4.2	7.7	0.47	5.5	0.75	2.5	-0.03	0.5	9.8	2.6	-6.9	9.8	-4.3	5.5	-0.13	6.8	-5.5	1.2	-1.2	-1.5	-7.3	-7.9	2.9	-2	1.7	-0.62	1.1	3.3	-2.9	0.26	3.4	-1.7	3.1	2.8	-0.82	-1.1	-1.9	5.5	-0.19	-4.5	8.4	9.2	-0.55	14	-4.4
-0.02	0.38	-2.6	-3.8	-3.2	-1.3	-2.5	-2.2	-7.6	-4.9	-8.3	7.7	-2.4	-0.61	-0.44	-12	1	6.6	-4.1	-7.3	3	-3.1	0.43	1.3	-1.3	-6.8	-7.6	-0.4	-8.3	2.5	-7.3	-3	-4	-4.5	-4.8	1.6	-4.1	-9.4	-11	-6.3	-6.6	-3.2	-7.9	-1.9	-3.1	-3.7	-3.1	-3.4	0.22	-6.1
0.14	-3.2	-3.1	1.3	1.4	1	0.83	0.21	-0.16	2.5	-0.99	2.3	-1	-5.5	4.9	-8.8	-5.2	0.56	-3.1	-15	-4.9	1.5	1.9	-4.5	-3.3	-11	-3.9	-3.5	-3	0.01	-7.3	-7	2.6	-4.1	-3.8	2.6	-1.5	-12	-5	-7.6	-8.6	-6.1	0.14	-2.4	1.4	-1.1	-6.4	-1.1	-4.4	-2.2
-4.2	3.6	0.58	0.27	-4.3	-2.2	0.99	4.6	2.9	7.4	6	1.1	-0.34	-2.8	0.19	-5.5	-4.9	1.8	-1.6	-1.2	0.94	-1	-1.7	-0.52	-3.9	-9.9	3.6	0.66	-3.5	7.2	3.1	-7.2	-5.3	-1.9	-0.38	4.5	-3.3	-1.8	-3.2	-3.6	-2.3	-5.7	-0.49	-4.5	-6.6	3.1	-2.8	10	-1.7	0.53
6.6	-2.1	8.2	-2.5	3.3	-1.5	4.2	5.4	8.6	3.7	8.4	-6	-0.81	5.9	6	-4.1	4.2	0.23	1.1	-0.51	1	-0.55	-0.86	-0.78	0.83	-12	-3.1	-0.33	-5.3	8.1	-7	-0.95	-2.3	-4.1	4.3	7.3	-1.9	-3.8	-6	0.71	1.2	-2	2.4	-11	-2.4	1.1	6.8	6.4	7	9.7
8.1	-6.5	1.9	-7.5	4.4	1.1	5.8	-0.38	4	-9.8	5.4	-6.6	4.3	5.3	-0.74	-9.8	1.3	-2.8	-6.6	-1.5	1.5	-2.4	1.2	-1.2	0.35	-6.6	-2.2	1.6	2.4	7.7	-6	-5.3	-0.31	-2.3	6.5	9.3	-1.3	-0.23	-0.91	0.77	3.4	-0.99	-1.2	-0.72	0.14	-3.4	3.2	5.2	5.7	7.7
-6.4	-4.5	-4.4	-0.05	-9	1.8	-3.5	-3.1	-7.3	-1.8	1.2	-4.7	-0.19	-8.4	-1.4	-2.7	-0.09	9.1	-2.5	-9.9	0.04	3.3	-0.77	2	-3.9	1.8	1.8	2.8	2.7	8.6	-3.2	-5.2	-6.8	-2.9	9.1	8.2	-3	6.6	-4.7	-3.3	4.1	7.4	-6.3	-5.9	-5	-6.2	-3.9	6.2	1.3	0.02
-0.72	-6.4	1.5	1.2	3.8	-9.6	1.6	-10	-6.7	-8.7	-5.5	-2.9	-2.4	-12	0.61	-8.2	-0.62	-5	1.9	-7.3	2.6	1.6	7.8	-4	-1.2	-7.6	-0.78	-3.8	0.47	-0.7	-2.3	-16	-7.5	-15	4.5	3.5	2.2	-5.8	-2.2	-12	4.1	-4.4	-0.17	-15	-7	-9.2	-0.56	-2.8	-5	-7.5
-5.6	-0.39	-1.2	2.7	-2.2	-7.1	-4.6	-0.32	-4.6	-7.2	-2.3	-0.19	-4.3	2.8	3.1	-6	-7.8	-7.8	5	4.2	5	7.4	1.8	2.5	-1.5	-1.8	-3.5	-1.3	-3.2	1.7	-3.7	-7.3	-5.3	-0.89	-2.9	6.7	3.7	-2.6	-4.5	4	0.73	1.5	0.03	1.3	2.6	-8.5	-2.5	5.4	-10	6.7
6.7	-4.8	8.6	-9.2	6.7	-12	-2.7	1.8	-0.08	0.92	8	-0.12	-3.8	-8.8	5.2	2.5	8.2	-1.2	-1.8	-4.9	-2.7	-2	2.1	-6.8	8.9	-4.1	6.6	0.38	5.8	-3.6	5.9	-0.97	6.2	1.3	2.2	-9.7	2.5	-1.1	8.6	2.1	6.4	0.09	6.1	-6.2	2.1	0.92	1.4	0.4	0.92	-1.3
-1.6	-2.1	4.8	0.61	7.6	-1.4	6.2	-8.2	-0.48	-0.65	4.6	-3.2	-2	-4.5	-0	5.5	3	-2.5	-4.2	-6.5	-0.88	-5.8	2.1	2.7	7.2	-0.43	7.7	-5.6	7.9	-8.7	6.7	-6.7	8.5	0.94	3.4	-8.9	7.6	-2.5	8.4	-6.3	5.2	-2.5	11	3.8	19	11	2.4	-0.69	5.7	-0.35
-9.5	-9	-5.9	-3.8	-0.53	-3.4	0.58	-5.1	-0.24	-2.4	-3.4	-2.5	6.6	-0.86	-8.4	0.08	2.3	-2.8	-1	-0.04	2.7	-5.6	3.5	1.7	1.7	-3.4	3.8	-6.2	0.82	-6.7	0.9	-2.7	3.5	-2.8	1.1	-8.9	1.1	-5.8	0.95	-3.6	0.03	-5.8	-3.7	-0.05	4.7	4.1	0.66	-2.4	3.6	-2.7
-8.8	-14	-7.3	-11	-5.8	-3.1	-6.6	-6	-0.32	-7.8	-3.7	-8.5	11	1.9	-5.1	-5.3	-2.8	-2.9	-3	-1.8	-0.26	-8.2	2.8	4.6	0.29	-1.1	0.7	-8.4	-1.6	-7.7	-2.7	-4.3	4.2	-7.6	-0.9	-7.6	-1.5	-8.3	2.1	-9.3	-7.2	-6.6	-0.83	2.3	-1.4	1.9	-5.9	-6.8	-10	-6.7
-4	-14	-0.13	-8	2.8	-2.1	-4.1	-8.1	3.1	-3.6	-0.47	-3.1	-1.4	-7.9	0.88	-6.7	-2.1	-6.8	1.9	-0.63	0.89	-7.9	0.31	1.1	3.5	0.06	-1	-0.41	0.38	0.14	-5.4	-1.7	-4	1.1	1.8	-5.2	-2.2	2.2	2	-3.6	0.06	0.57	5.8	0.62	4.1	-2.8	3.6	-4.2	-4.9	-5.7
-1.6	-13	1	-9.9	3.4	-8.9	-0.69	-2.3	3.6	-5.8	-1.7	0.84	-2	-5.1	5.1	-5.8	2.6	5	8.1	-5.7	1.2	-6.1	4.2	-6	4.4	4.1	-0.37	-2.2	-1.8	-4.6	-0.45	-0.91	-4.2	0.73	2.7	0.15	-4.8	2	-1.5	2.6	-1.6	-0.92	2.7	6.8	4.2	0.27	7.7	-7.9	5	-8.9
-7.7	-2.1	-5.7	-0.97	-1.3	-1.8	2.7	-0.84	3.7	4.3	4.6	5.6	0.13	3.5	-0.54	-3	1.8	1.3	4.9	-6.8	3.2	-7	4.2	-5.4	2.4	0.36	-2.2	1.4	-1.1	-4.2	-0.38	-0.52	5.7	-2.7	5.3	-1.6	-1.9	0.92	-0.04	2.6	1.3	-0.35	4.6	2.9	13	1.8	6	-2.3	4.8	-2.8
-9.5	-5.3	-8.7	-1.9	-1.3	4.8	1.3	-5.1	5.4	0.37	-2.6	2.3	5.3	-0.68	3	3.5	9.4	-1.8	8.9	-0.85	-0.23	-5.8	1.1	-0.07	-3.1	-2.3	-1	1.6	-0.51	0.75	0.01	-3.4	-1.8	-3.2	1.7	-2.4	-3	0.18	1.3	-5.5	1.8	-2.1	-1.1	2.6	1.7	-1.6	-5.5	-3.5	-1.9	-3.3
-3.9	-8.2	-2.4	-11	0.35	-0.25	5.6	-3.4	5.7	-4.1	-5	-9.7	5.7	-9	-0.59	-2.5	6.7	-7.1	3.1	-1.9	-1.5	-3.8	-0.07	7	-0.62	4.1	-3.6	-6.7	-3	-2.8	-0.62	-4.8	-3.3	0.98	1.9	2.3	-2.7	-4.1	-4.4	-8.7	5.4	0.21	-6.5	0.78	2	5.6	-9.7	0.65	-1.4	-2.2
[truncated: 952 more columns]
