# Supplementary material for: Dyslexia on a continuum: A complex network approach
Source: PLoS One. 2018 Dec 17;13(12):e0208923. doi: 10.1371/journal.pone.0208923 (PMC6296514; doi:10.1371/journal.pone.0208923)
Supplement: S1 File — Detailed information about the archive contents is provided in the included README.txt file. (TGZ) [file pone.0208923.s001.tgz › FS_616_AA_run_1.csv]

0.24	0.66	1.2	-0.32	-0.26	6.2	3	-1.3	3.4	-11	-2.3	-7.6	3.8	-4.1	-11	-17	-6	-1.8	6.6	-1.3	-6	-19	2.5	-11	2.2	-14	1.5	-1.7	4.5	-8.1	3.1	-1.4	8	-9.6	11	-2.4	2.8	-15	0.96	-11	-0.24	-0.14	1.8	-8.1	-5.4	-14	-0.58	-12	0.06	-22
0.23	-0.51	0.04	6	-6.8	0.01	2	-0.99	5.9	-3.3	5.5	6.1	-1.5	-2.8	-1.1	-8.7	0.87	-8.5	9	-1.2	1.5	-26	4.9	-6.8	-1.5	-13	0.05	-1.4	-0.18	-12	4.3	-2.6	1	-6.9	7	-4.1	-0.59	-8	0.62	-6.4	1.3	-7	6.2	-7.9	-1.6	-11	2.9	-6.8	-0.41	-4.5
0.08	0.12	2.7	11	-9.7	2.3	-1.6	5.6	0.92	8.2	4.2	17	-5.7	-6.4	-7.3	19	7.6	0.7	7.8	3.7	2.5	22	-9.2	-1.4	0.62	-2.3	0	2.8	0.76	2.7	6.9	3.2	-0.34	7.2	4.2	6.3	0.62	-0.61	4.3	5.3	2.5	0.56	-0.81	9.5	2.5	1.4	1.6	3.8	1.2	6.6
0.29	0.4	-4.3	6.3	-7.1	2.2	-4.6	2.2	-7.7	4.7	-3.2	7.5	-3.1	-0.28	-11	4.2	4.3	8.8	3.3	3.5	-12	-8.2	-10	-2.1	2.9	-1.2	-4.7	4	2.4	0.88	5.9	1.2	0.31	3.4	3.5	3.4	-3.7	5.1	-0.41	1.5	0.85	-0.93	-1.9	7.4	2.7	0.63	-1.4	4	-1.1	1.7
0.18	0.28	-3.8	4.2	0.95	0.41	0.53	-2.4	-2.3	-1.3	-6.2	-1.6	-4.6	2.5	-4	-7.6	5.3	-1.6	2	3.7	2.8	-6.3	3.2	1.3	1.7	2.1	-1.8	-3.1	3.1	-2.1	-2.5	-3	1.1	-3.3	0.6	-1.9	-2.3	2.7	2.6	-1.9	8.4	-0	-0.83	2.2	-1.2	-1.9	-3.7	1.9	4.7	3.3
0.18	-0.59	-2.5	0.03	0.2	-4.3	-0.21	-8.2	0.18	-4.7	-4.5	-7.2	-3.9	-3.7	-5.5	-5.2	-1.6	2.9	1.6	-4.4	-5.4	5.1	-2	-4	3.6	1.9	-2.4	-3.5	2.2	3.5	-6	0.02	0.85	-0.03	-6.8	3.2	1.2	-1	4	-0.58	1.3	0.25	-5.7	-2.6	-4.5	-3.6	-2	-1.2	1.7	8.1
0.26	-0.49	1.9	-2.4	3.9	-4.9	6.1	-10	3.1	-5.8	3.6	-8.7	3.5	-4.6	-7.8	-4.3	-8.7	7.6	-3.7	-0.16	-9.8	7	-4.2	-4.5	-0.24	4.2	-7	-6.3	4.1	3.6	-4.5	-4.1	-0.18	-2	-1.9	1.7	2	3	-3.6	-3.6	-11	1.7	-8.6	-3.7	-9	0.74	-1.1	-3.1	-0.87	1.6
0.23	-0.24	5.3	-2.1	2.9	-1.1	5.5	-1	8.1	-1.3	12	-1.6	6.8	-4.5	0.44	-2.4	-2.6	11	-0.08	3	1.6	15	5.8	0.62	1.2	8.2	-3.7	0.54	3.9	0.68	0.15	-4.1	0.43	6.5	1.8	-0.88	5.5	-0.66	3.4	-0.14	2.6	-1.1	-1	0.79	-1.7	-4.9	-1.1	-1.6	4.1	4.1
0.3	0.16	3.3	-0.07	2.8	5.6	3	-0.09	2.8	4.9	5.9	2.7	2.6	-3.6	7.3	11	8.7	3.9	12	14	8.8	6.3	15	4.8	0.56	0.13	7.6	12	2.3	1.4	6.1	10	4.3	1.6	4.4	8.2	7.2	4.1	7.2	9.8	5.6	19	2.2	3.2	2.2	10	5.8	3.5	2.8	7.3
0.07	-0.44	-4.2	-2.9	0.47	-11	-4.6	-12	-2.3	-3.3	-6.1	3.2	-3.1	-11	0.65	-9.7	9.2	-2.8	3.4	-10	6.4	-7.6	3.4	-11	0.63	-9.6	3.8	-7.6	0.48	-7.3	3.5	-3.9	3.4	-9.4	0.72	-7.3	0.95	-9.7	-0.79	-1.9	4	-3.2	6.3	-4.5	3.5	-2.9	-1.1	-7.6	1.6	-6.1
0.01	0.39	-0.03	7.5	-3.4	7	-4.2	3.2	-7.1	1.7	-7.9	5.7	-6.3	-2.1	-2.5	14	8.4	5.7	-0.69	-1.2	6.7	20	8.6	9.2	2	7.5	-0.93	2.8	0.32	2.9	-1.2	2.6	2.5	-1.6	-3.3	-1.7	-3.6	-0.47	-6.3	-5.2	-1.4	-2.2	2.6	3.2	-4	2	-1.6	0.52	5.8	14
0.12	0.32	3.1	2.4	-3	5.1	-3.2	-3.7	-3.6	3.9	0.48	4	-1.7	0.86	4.8	14	3	9.8	8	9.2	-0.15	15	4.6	13	4.5	4.2	1.4	0.6	1.4	2	-1.6	2.2	0.97	5.9	-4.4	0.25	-2.3	-4.5	-3.3	-0.54	1.5	1.2	1.4	4.5	-0.99	0	3.2	-1.5	1.1	9.4
0.12	0.87	6	-0.6	-5.1	0.61	-0.29	-6.4	-10	-0.42	-4.2	-3	0.04	-2	-4.3	4.6	9.2	3.9	-3.6	-1.7	-7	1.6	-15	3.7	0.68	1.3	6.5	-0.69	-7.4	-6.2	-1.9	-0.7	-3.2	-0.87	-9.2	-1.5	-6.7	-1.5	-4.7	-2.9	-1.4	4.5	-0.71	0.51	4.6	2.4	-3.5	-0.78	-1.3	-3
0.01	0.39	8.8	1.4	2.8	4.8	0.27	-0.03	-3.8	4.5	-1.8	1.4	-1.2	4.9	-7.3	2.4	1.7	4.2	-0.85	0.51	-7.2	4.7	-4	4.4	-6.5	7.3	1.2	-1.5	-14	-0.41	-0.24	-1.5	-12	1.2	-12	-2	-9.7	-2.5	-9.7	3	-5.8	0.82	-1.6	-4.7	0.32	4.8	-10	1.1	-13	4.5
0.09	0.35	5.8	-0.42	-3.8	1.3	-8.4	-1.6	-6	0.28	-0.51	-4.3	-8.2	0.62	-10	1.9	-1.4	0.81	3	6.7	-5.3	-9.5	5.5	1.1	-14	2.8	3.4	4.4	-11	3	2.2	0.42	-11	-0.37	-7.1	1.1	-14	6.2	-5.5	3.8	-3.3	9.7	2.1	0.99	-1.8	3.7	-7.6	4	4.2	5
0.03	0.09	1.4	5.4	2.4	-0.54	-1.4	2.5	3.3	-2.3	-4.5	-1.9	0.16	0.24	4.6	-3.4	8.4	-6.7	0.11	-1.9	6	-0.14	6.5	0.86	-11	-0.47	2.6	-2.3	-6.8	-2.1	0.39	0.66	-8	0.25	-2.3	-2.7	-5.4	-0.31	-8.8	-2	0.46	-4.2	1.3	-4.2	-4.3	-3.7	-3.5	-2.9	-5.5	0.46
-0.05	0.21	-3.3	0.51	-0.4	4	-2.9	4.4	-0.78	4.1	-5.3	-1.6	-1.3	0.96	0.73	-0.37	1.4	-0.51	-1.5	0.69	-8.5	2.7	0.24	9.4	-6.1	2.1	0.15	2	-5	-0.89	-4.1	2.8	-5	2.6	-2.9	0.98	-5.5	3.8	-3.7	2.4	-9.6	-1.6	-4.5	1.1	-7.6	1.4	-6.8	1.3	-5.8	-1.2
0.31	0.31	-1.8	-1.1	5	7	-1.4	5.1	-3.5	3.7	-0.65	1.7	-4.8	3.9	5.9	-0.73	1.3	4.6	11	-2.3	2.6	12	4.4	5.5	1	-0.27	1.5	-0.36	-7	-0.92	0.83	-2	-4.9	-0.57	-0.91	1.1	-3	2.2	-1	0.51	2.1	-0.9	3.3	-3.6	-3	-0.36	-2.2	-1.8	-2.9	-1.8
0.49	0.86	-1.3	-1.8	1.2	1.4	-2.2	2	0.63	1	0.62	-1.2	-3.6	4.6	-2.6	10	-0.25	11	2.4	5.7	-1.9	9.3	1.9	14	-2.4	-2.2	-5.8	7.3	-2.9	-2.4	1.7	0.01	-2	2.9	-2.5	2.1	-1.2	1.1	-6.6	0.28	0.27	0.27	-1.9	8.8	0.01	2.8	-1.6	3.7	-5.3	-1.3
0.35	0.32	0.71	-6.5	-6.6	-0.99	-5.4	-2.9	-1.4	4.1	-2.6	-2.1	-5	-1.8	-4.4	8.7	0.49	4.8	-6.6	5.2	-4.2	11	-5.1	6	-6.7	3.7	0.06	0.74	-8.9	-2.4	3.5	0.07	-1.5	3.9	-8.2	5.1	-5	1.9	-4.2	2.1	5.8	3.9	-3.7	7.5	-2.6	4.1	1.5	3.2	-7.5	4
-0.09	-0.1	-3.9	-1.9	-5.5	5.8	-7	4.6	-12	6.1	-11	1.2	-10	2.8	-5.6	9.8	-2.7	1.4	-2.9	3.1	-13	10	-12	3.6	-4.5	-1.6	-4.6	3.7	-7.1	4.4	-1.6	1.4	0.58	3.7	-14	2	-8.1	-0.76	-1.4	3.5	0.51	-1	-5.6	2.8	-0.52	-3.1	-2.6	4.5	-7.7	7.3
-0.18	0.28	-5	-1.5	1.8	-0.77	-1.9	-1.4	-0.39	4.6	-6.9	1.8	-4.1	7.4	-1.9	8.1	-1.8	7.6	-4.9	8.3	-6.8	14	-4.6	10	-4.4	-0.57	-2.4	1.1	-2.7	4	-2.1	3.2	-0.7	5.6	-10	8.7	-1.4	2.9	-1.6	2.9	4.1	0.88	-5.4	0.63	3.5	-0.94	-3.6	1.9	-2.1	5.4
-0.06	0.13	-3.1	-0.16	3.7	11	-4.5	0.41	2.2	12	-0.75	4.4	-1.5	9.8	3.7	2.8	4.2	-5.3	0.15	1.2	-1.2	-0.8	0.31	9.3	-2.4	3.3	-1.6	-2.1	-1.3	-0.71	3.5	-3.6	0.86	2.4	-5.9	-1.1	-5.1	-0.48	3.7	1.1	-1.9	3	0.01	-2.6	-2.2	2	-0.41	-6.2	6.5	5.6
0.68	0.19	-3.6	-0.99	-0.81	11	-5.7	1.6	2.6	5.2	-6.6	3.4	1.9	1.9	8	10	17	4.6	1.8	2.2	14	6.6	2.7	0.92	-4.5	-0.32	-0.52	-2.4	-3.1	0.55	3.3	-0.51	-0.45	-0.06	-5.3	-4.3	2.6	-0.02	-0.09	-0.87	0.98	5.3	-2.7	5.3	1.8	3.1	-0.75	-0.65	-1.1	1.1
0.06	0.74	-7	-3.5	-1.8	-0.49	-6.2	-1.7	0.17	1.1	-11	2.6	-0.71	-2.1	10	3.7	8.3	9.4	2	1.6	-3.6	11	2.6	2.4	1.4	-0.17	-0.18	1.1	-5.7	1.5	3.4	4.5	-1.6	-0.63	-2.2	-2.3	0.11	-1.2	-0.85	2.8	2.7	6.2	-4.4	1.1	4.5	0.13	-1.1	2	-6.1	1.1
-0.16	0.57	-7.3	-0.63	-4.3	-2.8	-7.3	0.29	-7	4	-10	0.25	-5	-0.21	-3.5	-2.2	1.7	5.4	-7.2	1.3	-2	2.8	-3.2	4.8	-1.3	-0.8	-2.5	-5.2	3.2	0.58	0.33	-1.4	-7.8	-0.58	-1.6	-5.4	0.42	-2.2	-2.1	0.89	4.9	1.5	0.77	-3.3	5.1	3.7	-2.1	-4.3	-4.3	2.2
-0.53	0.59	-12	1.4	-4.2	12	-5.1	5.5	-5.5	7.9	-7.9	9.1	-3.9	14	-4	-1.3	3.1	1.7	-2.7	0.53	5.7	7.2	0.21	4.9	-6.2	2.2	-1.7	-7.9	-1.1	-1.4	-4.5	2.1	-4.6	3.4	-6.8	3.5	-2.3	1.3	-6	4.8	-0.06	2.7	-3.1	-3.5	0.13	1.9	-1.8	-0.89	-4.8	3.5
-0.29	0.59	-11	-0.01	-2	12	-5.8	7.2	-9	7.8	-9.4	8.3	-9.7	13	-4	7.6	-3.9	6.4	-0.6	4.9	-10	1.4	0.56	9.2	-3.4	-1.9	-4.6	-0.96	-7.1	8.9	-4.8	4.2	-5.4	2.5	-9.5	1.8	-9.4	2.6	-8.4	4.7	-4.9	3.6	-9.1	-1.7	-4.7	2.9	-5.8	-2.2	-7.9	5.4
-0.16	0.48	-8.9	-0.81	-9.2	4.3	-13	1.9	-11	2.6	-11	6.5	-11	4.6	2	2	-0.66	-0.12	-3.8	6	-0.69	3.8	6.1	6	-4.4	1.4	0.66	-0.65	-7.3	8.7	-0.1	-0.51	-6.5	2.4	-3.5	3.5	-3.1	0.88	-6.3	2.2	5.2	0.62	1.9	-5	2.9	3.3	-5.1	-0.54	-1.4	-2.2
0.03	0.14	-3.1	6.1	0.09	2.8	-4.4	4.8	-2.1	9.7	-6	6.2	0.16	7.9	-2.2	4.7	2.1	-3.5	2.2	-1.3	0.3	3.8	-0.27	4	-4.8	-0.45	-0.7	-0.99	-3.7	1.4	-4.3	-2	-0.27	3.2	-11	-3.1	-1.2	2.1	-5.4	-4.8	-2.8	1.1	-6.4	-4.3	-1.8	1.1	-4.6	-0.83	-1.5	0.7
0.13	0.22	5.8	3.8	7.2	7.8	4.5	6.4	2.4	13	3.8	4.7	6.2	11	-3.7	4.9	-6.5	8.2	2.2	2.6	-9.4	2.6	-8.7	10	-4.4	-1.2	-3.7	-2.2	-3.4	5.8	-6.6	-1.4	-0.85	3.9	-9.4	4.1	0.74	-1.4	-5.3	3.9	-9.1	6.6	-9.2	-2	-3.9	3.8	-3.6	-2.2	-3.9	9.7
0.19	0.17	6.8	2.3	-2.6	7.4	1.1	3.7	1.7	8.6	0.52	4	3.6	6.3	2.2	3.3	-7.8	-2.7	-1.4	1.7	0.37	-1.8	3.1	4.1	-6	2.6	-3.6	0.75	-3.3	7.6	2.3	5	0.74	3.2	-4.7	3.4	-1.9	-2.5	-3.2	1.4	3.1	6.5	-0.87	-6.8	3.7	-0.39	-3.8	-2	-5.6	9.7
-0.02	0.71	4.8	6.8	-3.1	3.5	1	2.5	-2.9	3.3	-4.8	6.2	-1.9	3.8	3.2	3.7	-0.53	-3.1	-3.1	1.6	-1.1	8.3	0.23	0.95	-5.8	-0.92	-1.3	-0.26	-5.8	0.8	-2.2	2.1	-3.3	5.8	-3.9	-0.91	-3.1	1.4	4.5	-2.8	4.3	5.6	1.9	-2.8	-2.6	-0.6	-2.1	-1.5	-6.8	6.2
0.02	0.44	-0.5	-0.99	-6.5	-1.6	-1.1	-3	-4.3	0.49	-6.8	-1.3	-3.6	-2.9	-2.7	4.2	3.7	4	1.3	1.6	0.56	5.6	3.1	2	-2.2	-4.6	-0.61	-2.9	-1.2	-0.05	-2.8	1.8	2.4	6.6	-0.48	-4.8	-0.57	0.4	-1.2	-2.1	-6.7	4.7	-2.2	0.88	-2.4	3.4	-2.6	-2.5	1.6	-1
-0.11	0.55	-4.6	-3.5	1.4	-4.7	-2.3	-0.66	-3.1	3.8	-2.5	2.2	5	1	7.6	7.2	5.9	-3.7	2	2.2	2.9	2.5	3.9	4.7	-1.3	-4.4	-5.4	-1.5	3.2	-3.4	-3.1	3.6	-0.24	3.1	-2.6	-5.7	-1.8	-6.5	-2.1	-5.8	0.37	6	-2.5	-3.8	-5.6	4	-3.7	-4	1.3	-6
-0.14	0.35	-1.7	-1.8	1.4	-1.5	1.5	-0.82	-2.5	6.2	-4.7	5.9	0.29	4.6	2.4	1.1	-4	4.8	-4	4.3	6	8.8	-0.32	3	2.2	-6.2	-3.8	0.59	-3.5	0.58	-2	0.71	-8.6	3.9	-1.8	-2.1	0.02	2.6	-1.7	3.3	-8	5.2	-2.3	-6	-5.7	3.2	-3.7	0.88	-8.4	-3.3
-0.35	-0.05	-1.5	-2.1	-0.55	2.2	-4	-1.2	0.56	3.6	-2.6	0.78	-0.75	-0.67	-7.7	-3.4	-2.3	0.99	-4.3	-0.18	-6.6	4.9	0.42	-0.31	0.08	-1.8	-4.5	-1.7	-0.48	-2.9	-5.3	2.2	-2.5	1.2	-6.5	-5.3	-0.09	3.4	-0.58	-0.81	-7.8	7.1	-2.1	-6.5	-2.4	5.4	-0.26	-3.1	-6.5	-2.1
-0.06	0.01	1.7	0.72	3.2	-6	-1	-0.31	9.1	-1.8	1.9	0.47	3.5	2.4	-6.2	-3.5	-5	-4.5	-5.8	-2.1	-12	4.2	1.7	-2.5	-2.8	-3.6	-2.1	-1.6	0.73	-1.4	-6.4	-1.3	-4.1	0.5	-0.22	-4.9	-3.8	-0.77	0.57	-0.63	-3.2	1.6	-11	-7	-2.9	6.4	-4.7	0.3	0	1.1
0.31	0.41	1.5	-5.7	13	-0.42	3.3	-0.26	7.3	-0.54	7.6	-4.4	11	5.2	5.5	1.8	5.6	-6.8	-2.7	-2.6	-6.1	9.4	4.6	7.3	0.89	-5.2	-4	-3.4	-1.8	-3.6	-5.3	1.3	-5	0.98	-3	-8.1	-2.2	-0	0.31	3.1	-2.6	9.4	-7.2	-2.7	-1.9	6.7	-1.1	1.3	-3.2	1.6
0.25	0.07	3.1	-0.82	4.5	-3.6	0.66	-10	2.9	1.8	2.2	-1.6	6	2.1	6.2	2.1	9.1	5	1.9	7.8	5.1	-16	4.3	13	-5.8	9.3	-2.3	4.9	-4.1	0.67	-0.8	7.3	-6.2	11	-1.4	0.06	1.3	3.3	-5.3	11	-7.2	15	-1.5	-0.94	-1.1	0.22	-3.5	3.8	-10	17
-0.34	-4.8	0.82	-29	3.9	-22	0.51	-39	-1.2	-14	-2.6	-38	1.8	-15	6.4	-32	-5.6	-74	-3.8	-71	1.8	-58	3.2	-72	-2.7	-6	-2.6	-26	-0.29	-15	-1.3	-19	-5.9	-44	3.4	-28	2.7	-9.4	-0.46	-26	-2.6	-37	0.04	-36	-0.8	0.29	-3.2	-17	2.5	-98
0.24	-2.5	-2.6	-6.8	-8.5	-28	-5	-7.2	0.82	-15	-3.2	-21	3	-19	0.48	-40	-0.85	-52	0.93	-63	-1.6	-45	8.1	-69	-3	-24	-2.1	-47	-9.2	-29	-7	-44	-3.6	-54	0.32	-56	-7	-34	-1.3	-61	0.99	-63	-0.77	-48	-0.33	-32	-0.29	-47	2	-1e+02
-0.2	2.2	2.1	29	-1.3	16	2.9	42	6.6	12	-2.2	28	1.8	3.6	-0.07	-8.5	-15	8.1	1	11	-10	-11	-3	-11	0.03	-9.6	3.4	6.1	-2	-3.8	2.2	-6.1	6	-3.3	-0.93	-16	-6	-13	2	-4	3.5	-6.1	-3.4	6.8	2.3	-9.5	3.4	-12	2.7	-14
0.72	0.24	12	15	1.1	8.2	-1.9	25	1	23	1.5	30	0.97	30	18	-13	-0.76	6.8	-1.4	14	13	-26	-11	8.1	4.7	3.2	8.6	19	8.7	3	2.5	18	3.5	8.3	8.7	23	-7	16	2	18	-1.5	9.8	6.6	20	2.1	5.2	-1.7	23	8.4	17
-0.02	-5.5	13	6.3	-6.1	-27	0.27	-36	4	-66	10	-76	-3.8	-20	19	-1.5e+02	4.9	-1e+02	-3	-69	7.9	-1.3e+02	-1.8	-1.4e+02	2.9	-93	12	-12	9.4	-55	13	-41	12	-35	11	-45	5.7	-22	8.2	-68	-0.07	-1e+02	13	-8.7	2.8	-52	12	3.6	13	-93
0.04	-1.5	5.3	-22	0.06	-31	5.5	-31	-1.3	-64	15	-23	-3.2	-57	6.4	30	4.2	-8.2	-3	-13	12	27	9.3	-28	8.3	11	13	-5.7	4.9	0.3	1.6	-21	2	-17	5.5	-40	12	-14	5.2	3.8	-3.4	-19	7.7	10	4.6	11	13	-16	7.1	-16
-0.36	-1.1	6.5	-16	0.1	-8.8	10	-16	1.6	-13	10	-10	4.5	2.4	3.4	-25	0.66	15	0.99	29	12	-42	3.8	17	8.6	-4.3	6.3	13	6.8	-2.8	-3	7.3	1.1	-7.8	5.9	5.7	5.5	-6.2	-0.49	9.5	-8.2	12	4.8	-0.11	0.93	-6	5.7	1.2	6.8	7.7
-0.73	-0.02	2.4	-15	7.3	-11	6.9	-3.7	6.2	-10	9.6	-11	5	-15	-1.2	14	-3.7	5.6	-3	6.3	-5.1	23	-1.7	20	2.9	11	-3	8.4	2.9	-2.8	-3.8	4.4	3.8	-5.2	5.5	15	6.7	4.2	1.2	12	-1.2	6.2	1	12	1.4	3.1	1.2	2.5	5.4	8.7
-0.41	0.46	0.67	-3.6	2.3	-4.6	3	2.6	6	4.4	8.7	2.6	2.5	1	3.2	8.5	-1.9	11	-0.77	11	-3.2	5.4	-13	12	7.4	5.4	1.5	9.2	9.1	0.35	-0.66	4.7	6.5	-1.1	15	2.5	11	-4.1	5.7	5.9	0.07	-0.63	-0.45	12	3.7	-3.4	2.9	2.5	2.3	13
-0.07	0.43	1.4	1.5	6.6	-6	5.7	3.4	3.4	2.1	8.9	-1.2	5.6	0.31	3.5	14	-8.6	4.4	1.2	6.3	3.7	12	2.7	14	9.2	9.7	3.5	9.5	7.2	4.6	0.74	7.3	4.7	8.4	11	3.2	4.8	7.3	4.9	14	1.1	11	7	11	1.6	6.8	4.4	9.5	5.2	13
-0.33	-0.58	3.6	0.37	6.8	-9.4	8.4	6	2.4	0.4	6.6	3.2	7.9	-0.21	5.6	-0.77	3.2	-2.6	-0.67	3.7	13	-4.8	4	-0.29	7	11	4	-3.5	7.8	4.2	1.1	1.6	-1.3	1.4	12	6	9.9	5.6	5.4	1.1	-2.7	1	6	1.4	4.1	0.04	5.1	1.5	-2.2	9.1
-0.51	-0.86	1.9	-2.6	6.8	1.4	4.4	9.5	4.2	-4.4	9.8	6.5	0.8	1.4	7.8	-13	-0.16	-8.1	-4.5	-5.3	5.8	-7.8	-6.6	-5.7	7.2	4.5	0.06	-6.6	4.6	0.64	0.59	-4.5	1.7	-6.5	5.7	4.7	4.3	0.55	2.3	-6.8	-1.9	-1.5	7.9	-0.6	2.7	4.6	3.4	-4.4	0.11	0.54
0.06	-0.82	0.19	-0.83	8	-2.2	-1.5	2.1	2.4	-4	7.5	-2.5	1.2	5	1.8	-2.5	-9.8	-5.9	-7.7	-5.2	1.8	-2.9	-5	-5.1	7.1	-2.3	0.18	-4.7	2.4	-2.5	-1.4	2.6	1.6	-9.2	6.4	6.7	0.74	-1.2	3.9	-1.6	2.9	0.16	0.43	2	5.8	2.5	3	1.9	-0.84	-2.1
-0.16	-0.78	-1.9	-7.7	3.7	-13	3.4	-6	-1.1	-7.7	5.3	-12	2.8	-5.4	-7.9	-0.79	-5	-2.4	-0.03	-5.2	-4.8	-11	-4.7	-2.3	1.4	0.03	0.45	-3.4	4	0.55	-3.5	4.9	3.5	-6.9	11	9.7	6.3	-0.01	7.3	2.5	3.6	-0.88	3.5	0.25	-1.7	1.2	4.9	3.8	1.8	-1.7
-0.28	-0.66	-1.9	-8.1	3.5	-11	3.6	-5.9	0.27	-9.7	5.2	-7.7	-0.76	-3.1	-2.8	3.6	-4.3	1.1	-0.56	-3.5	2.8	2.4	-9.2	2.3	2	3.6	-6	-0.14	1.5	4.1	-2.1	3.4	-1.2	4.6	1.8	10	2	9	-0.02	5.6	-0.82	7.2	-0.94	3.2	-4.5	4.8	-0.79	4.5	3	10
-0.63	-0.62	3	-5.3	2.6	-3.4	4.9	-1.3	2.7	-3.5	8.8	-3.5	-5	-0.5	0.21	4.6	-0.48	2	-4.7	-1.1	2.6	2.3	-0.92	7.8	1.4	7.9	-4.9	4.2	1	6.5	-4.3	0.26	4.2	5.5	5	7.4	2	1.2	-0.48	3.1	0.22	3	1.9	1.3	1.8	2	1.6	3.4	4.9	9.8
-0.41	-0.66	2.1	-6.2	-2.5	-0.02	2.6	-0.75	5.3	2.6	7.2	-4.3	-0.35	2.6	-2.9	5.1	-1.7	9.6	-3.2	1.6	-2.1	5.1	0.42	1.2	5.5	8.7	-2.5	1.6	4.9	1.1	-3.3	2.6	2.4	4	7.3	3.9	4.5	2.9	5.1	5.2	3.6	-0.99	2.6	-2.2	2.1	-0.37	4.9	0.75	3.2	5.9
-0.69	0.17	-0	2.5	1.4	5.2	5.6	9	4	2.6	3.3	5.3	4.2	4.9	-6.6	16	-14	12	-6.7	7.3	-11	9.5	-4	9.1	6	8	-1.3	7.5	-1.2	6.1	-6	8	3.3	13	1.9	9	4.7	7.4	3.4	9.6	-0.54	3.2	-6.2	4.9	0.63	3.7	5.7	9.9	4	8
-0.55	0.54	0.46	4.7	13	3.4	4.2	1	0.61	0.7	5.4	-3.1	6.5	5.1	-14	11	-14	8.4	-6.3	5.1	-7.2	5.6	-5.5	16	2.9	10	-6.2	8.5	1.9	6.4	-2.3	8.5	0.43	11	-3.3	2	6.9	3.1	2.3	4.3	-5.9	6.7	-5.3	7.3	2.1	1.8	6.2	11	1.6	19
-0.68	0.77	1.3	-0.1	5.2	-5.3	4.8	-3.8	2.6	-6.2	5.3	-4.3	6.5	1.5	-0.75	6.4	-6.8	9.1	-2.3	6.5	6.3	13	-2.1	13	4.2	7.6	-2.1	7.6	7	6.4	-3.9	7.9	-0.51	9	5.6	9.1	5.3	6.9	7	9.2	-3.8	2.9	-3.3	10	3.2	1.7	3.3	10	-2.1	13
-0.07	0.28	0.17	-1.8	5.4	-4	10	1.1	9	-2.8	8.2	-1.7	8.8	3.9	0.69	4	2	2.8	0.16	8.2	7.7	6	-0.07	5.5	2.2	6.4	1.1	3.6	11	6.8	-1.3	3	-1.1	6	11	6.2	5.1	0.92	4.6	7.4	0.54	8.5	1.3	1.6	3.8	4.7	3	6.8	3.9	10
0.06	-0.14	3.7	1.1	7.9	-0.32	13	10	8.2	1.4	14	5.9	7.1	8.8	3.9	5.2	-6.6	4.6	-7.6	-0.82	8.2	6.3	0.39	3.7	4.4	4.7	-0.65	0.38	8.6	5.5	3.1	4.6	8.8	6.6	7.8	5.9	2.5	1.1	6.8	7.5	1.9	7.5	3.5	2	1.6	5.7	1.6	4	17	9.3
0.28	-0.19	1.6	-1.8	4.3	0.11	6.2	5.3	1.9	4.5	6	1.2	2.5	8.3	8.2	1.4	-4.7	12	0.65	5.3	1.6	10	-2.9	6	5.4	9.2	9.5	4.1	12	11	2.5	5.9	6.3	9.7	15	14	5.2	10	8.8	9.3	1.7	8	11	6.1	5.6	8.8	4.3	5.8	7.2	15
-0.19	0.02	1.1	3.5	8.5	-0.07	6.9	6	12	4.1	8.8	3.5	12	3.1	2.4	6	-8.9	4.1	-5.2	4.2	-0.25	7	-5.3	6.3	3.1	10	0.6	0.13	8.2	15	-4	2.7	7.2	6.5	0.52	8.3	5.9	8.4	-2.5	7.3	3	5.6	2	4.7	1.8	0.72	2.4	2.7	4.4	9.1
0.06	-0.03	0.37	4.3	9.4	5.5	4.9	12	7.6	1.8	4.4	8	11	4.1	4.7	8.3	2.3	6.7	-0.62	2.5	8	-0.69	-0.7	19	5.3	4.9	0.16	9	7.5	11	-1.8	2.9	8	4.7	8.2	7	4.2	7.4	2.7	3.1	0.75	-0.59	5.7	5.7	-2.2	7.1	1.6	7.1	9.8	10
-0.13	0.29	-1.6	2.1	10	9.7	7.5	10	6.5	10	4	6	14	4.9	0.52	0.84	-2	3.1	1.4	8.1	-4.3	3	-5.9	8.7	5.6	7.1	-3.6	5	3	5.7	0.25	2.4	3	3.2	3.6	7.3	1.9	2.6	4.5	2.8	2.6	4.8	6.2	3.6	2.3	-3.2	0.9	5.6	2.5	13
0.25	-0.1	-0.82	4.8	1	14	7.2	7.9	9.7	7.8	11	6.9	10	8.8	7.3	8.4	-3.9	4.2	-0.47	5.6	-0.16	5.2	-3.3	4.8	4.4	6.1	-0.16	4.9	4.7	11	1.5	1.4	5.3	8.5	4.5	14	0.89	7.2	6	5.2	1.6	5.6	2.3	5.5	6.4	-2.2	2.9	2.5	3	12
-0.14	0.14	4.6	-2.9	5.4	5.2	7.6	4.6	6.5	3.9	4.6	3.5	7.4	1.1	1.3	0.36	-0.12	7.2	-0.77	6.9	7.9	-5.2	6.4	12	3.9	7	-3.6	3.4	2.3	14	2.2	3.5	-1.1	6.1	0.19	20	5.7	10	4.5	9	-2.6	9.5	-1.3	2.5	3	3.9	4	8.8	5.3	6.2
-0.1	0.29	3.4	-1.6	9.6	-3.1	15	2.4	-0.22	1.6	5.9	8.2	4.1	-1.1	-0.9	1.5	2.1	4.8	-4.6	2.1	1.1	7.2	4.5	8.3	5	7	-1.5	0.84	3.7	11	-3.6	4.6	5.7	5.4	4.8	12	11	6.9	5.4	8.7	1.2	7.5	3	6.8	1.3	0.85	-0.21	3.2	6.5	7.4
-0.49	0.52	3	1.6	12	-5.4	11	6.5	9.3	6.2	8.2	8	9.4	-2.2	-2.4	3.8	-11	9	-1.6	9.6	-9.8	11	-2.8	2	4.4	5.9	-4.7	2.6	-2.2	2.1	-6.7	4	2.5	6.9	1.5	9.5	-1.7	6.7	3.3	6.7	1.2	7.8	2.6	9.3	-1.1	6.5	-5.3	3	3.3	5.2
-0.02	-0.29	-0.47	-0.5	6.2	2.3	10	3.6	7.8	2.7	7.8	5.3	15	1.1	-0.08	3.4	-8.4	2.9	-3.3	6.5	-11	6.2	2.5	9.7	4	6.1	0.65	-1.8	8.9	7.8	-1.4	2.1	2.5	5.7	7.1	6.8	4.5	8.2	2.9	4.7	5.7	-1.5	6.7	-0.33	5.2	0.97	2.7	3.8	5.3	3.7
-0.38	0.05	-2.8	4.2	8.6	6.3	6.8	7.4	12	6.5	9	8.4	14	1.2	-3.6	3.3	-5.5	5	-5.1	2.2	-3.8	3.8	-8.7	13	5.1	8.4	0.03	2.7	8	7.8	-1.8	1.3	1.9	5.2	7.5	6.6	3.1	4.1	6.3	1.3	2.7	-0.65	-1.5	2.2	5	2.4	0.75	5.9	5.2	6.6
-0.26	0.37	0.64	3.6	9.8	0.64	5.3	5.9	8.1	1.9	14	4.4	6.2	2	-0.6	3.5	-10	6	1.4	2.9	6.5	15	-5.2	7.3	8.3	9.2	1.4	6.2	5.4	5.5	2.9	2.5	1.2	4.4	4.2	3.1	5	3.8	1.7	-1.3	0.29	2.6	1.6	5.8	1.7	0.38	4	6.1	1.8	3
0.17	0.29	-0.16	1	3.7	3.7	-2.8	4.1	-4.1	-1.4	-3.5	-1.8	0.89	-3.9	-1.2	-1.3	-0.57	3.4	2.4	-0.77	-4.4	-13	-0.49	2.5	-5.2	5.2	1.1	4.2	-0.77	5	1	0.51	0.47	2.1	-2.5	2.8	-0.94	3.7	-0.68	1.9	5.3	-4.3	8.2	3.9	-0.37	2.6	1.7	4	-0.59	5.4
-0.02	0.24	0.45	2.1	-5	3.5	-6.4	5.5	-8.6	2.5	-4.4	4.8	-3	-0.85	2.1	2.7	0.05	-1.4	-1.2	-0.62	-0.26	-2.9	-8.1	5.8	0.23	3.5	-0.31	4.1	-5	4.7	1.8	-3.7	0.61	-2	-4.1	5.8	-0.81	4.5	-4.6	4.3	-0.35	2.4	2.4	1.6	3.9	4.9	-0.08	1.8	-0.79	-1.6
0.03	0.58	-0.08	8.3	-8.8	7.5	-6.4	8.8	-7.2	5.1	-8	7.5	-10	3.1	3.7	11	1.3	-2	-1.1	3.8	9.8	2.8	-6.6	11	0.49	6.6	2.9	3.5	-6.6	3.4	1.7	6.4	-0.46	4.1	-6.5	8.4	-4	9.4	0.93	1.8	0.73	4.1	1.5	2.6	4.9	0.89	3.3	6	-5.5	4.3
-0.45	0.78	-7.3	4.1	-13	5.6	-12	5.4	-11	2.9	-12	5.7	-7.1	-0.83	-2.2	8.2	-9.8	5.9	-1.7	6.3	2.1	2.5	0.33	6.9	-1.9	7	2.1	1.7	-1.9	9.2	2.4	7.8	-0.18	5.8	1	6.5	-1.9	7.6	-0.83	2.4	7.1	3.5	-0.95	0.55	1.7	-0.3	1.1	5.4	-8.1	8.7
-0.17	0.26	0.13	6.3	-7.3	7.3	-3.1	11	-9.5	5.4	-7.3	11	-5.3	4.7	-2.5	4	-14	-1.1	-7.6	4.1	2.8	0.93	-1.7	7.7	-0.88	7	-0.99	4.5	-3.7	8.3	-1.1	7.2	1.9	5.9	-6.2	8	3.5	14	-7.6	2.3	1.6	0.89	-0.93	1.6	2.6	3.6	0.76	6.2	-2.1	7.2
0.03	0.17	-4.2	3.8	-7.6	7.4	-3.9	11	-5.9	8.8	-7	8.9	-7	9.1	2.5	0.96	-9.1	4.7	-5.2	3.2	-5.4	10	5.2	12	-0.62	3.9	-1.9	0.79	-9.1	7.8	0.17	3.2	1.6	7.8	-7.5	9.7	-0.27	7.9	0.66	5.3	2.1	4.9	-4.1	2	0.78	6	0.84	2.2	-2.8	7.4
0.16	0.43	-3.2	0.54	-5.3	3	-5.3	8.2	-3.1	4.1	-7.5	5	-2.2	8.3	3	-1.1	-2.8	1.6	-3	0.77	-1.3	-1.6	4.9	2.5	-7.9	9.4	0.43	1.2	-4.6	6.5	0.23	-1.3	0.45	5.6	-0.72	5.7	4	2.7	3.5	2.1	6.5	-1.6	-3.9	-4.3	0.11	1.1	1.2	0.43	-0.76	12
0.12	0.3	-3.8	6.1	-4.8	0.4	-0.72	4.3	-0.71	3	-3.8	7	-3.1	-3.4	4.1	10	-0.9	6.6	-2.3	-1.1	11	1.3	3.1	1.6	-4.2	5.9	3.3	4.2	-0.16	1.7	2.5	1.4	-0.03	6.2	-0.33	-3.8	0.07	0.12	1.1	2.1	-2	3.5	-2.8	2.9	-2	1.4	4.7	4.7	-6.7	8.4
-0.23	0.64	-0.24	-0.18	-5.3	3.2	-2.6	-1.9	0.61	3.4	-1.8	-4.9	-2.5	-3.6	-0.95	7.1	-6.3	8.4	0.48	4.5	-1.8	3	-4.6	8.7	0.3	3.6	-2.5	1.4	0.68	-2.7	0.71	3.8	-0.31	7	-3.1	3.2	-0.15	2.5	-1.9	-0.67	-1.9	6.2	-4.3	4	0.2	2.7	-1.1	4	-1.7	7.8
-0.07	1.1	-3.2	0.91	-2.6	2.5	2.8	5.2	-6.8	2.6	-4.8	2.1	-2.6	0.07	-2.6	0.93	-5	13	1.2	1.1	6.1	13	-0.21	2.5	-5.7	5.5	-4	1.1	-0.41	1.4	-0.68	2.6	0.36	6	-0.29	8.4	-3.3	2.3	3.2	4.8	0.95	2.5	-2.5	5.8	-0.49	3.3	2.1	2.6	-5.4	8
0.39	0.41	-3.5	1.8	-11	0.84	-1.1	6.7	-5	2.5	-4.1	3.6	-6	3.5	0.87	4.7	-2	4.2	3.7	-1.8	13	14	-2.8	7.3	-1.7	4.4	2	0.43	-0.24	2.5	3.7	4.2	-0.97	1.7	0.64	5.6	0.75	4.8	7.5	10	0.63	6.5	3.4	5.8	0.59	7.1	2.2	7.6	-5.7	-3.4
0.09	0.14	-1.8	0.92	-1.6	5.9	3.9	6.7	4.5	4.6	-0.38	0.93	3.3	5.6	-1.9	1.7	1.3	-9.1	2	-2.4	7.3	-5.5	3.3	0.86	-2	4.4	-2.9	-0.97	-0.59	5.1	-0.75	3.2	1.5	7.9	-2.5	6.4	-2.1	6	-1.5	6.3	-1.8	5.4	0.45	-0.57	0.69	3.2	-1.5	3.7	0.97	5.4
0.21	-0.01	-4.5	1.1	-4.4	3.8	-3.2	10	0.18	2.6	0.98	6.2	2.1	8.8	-2.1	7.5	-1.6	-3.6	-5.1	-1.9	2	-8.8	-1.9	1.2	1.5	1	-0.17	1.2	2.5	4.2	4	2.4	-3	8.5	2.2	1.2	0.25	2.5	1.2	-0.53	2.4	9.9	1.1	1.7	0.24	1.4	0.52	4.1	-0.92	-0.4
-0.26	0.6	0.64	6.6	-0.61	7.6	-1.8	10	-2.4	4.5	-4.5	6.3	-0.04	7.7	3.4	5.6	-4.5	14	-3.1	6.7	10	19	5.3	7.9	-4.8	1.7	0.49	9.5	-0.25	2.9	2.3	3	1.4	4.2	4.1	5.3	5.1	6.4	1.6	5.5	2.1	7.8	3.3	10	-1.1	2.5	5.5	8.4	-4	7.9
0.15	0.18	-4.4	4.7	-1.1	8.5	-2	9	1.5	5.7	1.5	10	0.7	4.6	8.7	6	-0.4	0.93	0.71	0.33	-0.89	4.9	8.3	7.3	-1	9.7	2.8	5.5	6.2	4.6	0.66	0.6	5.4	5.9	6.2	3.2	2.7	1.7	1.8	5.6	-0.34	-2.5	4.8	2.1	-0.88	-3.4	5.3	5.9	4	7.5
0.33	-0	-4.3	7.1	-8.1	9.9	-4.6	9.1	-7.2	10	-7.2	8.4	-0.96	4.5	3.1	4.4	0.29	-0.44	2.3	2.1	0.25	6.6	3.9	14	1.2	2.9	3.9	-4.5	3.4	5.2	3.1	5.2	0.37	7.7	3.1	3.9	3.3	3.5	-1.7	-2.6	-0.68	1.9	2	0.1	-0.83	1.1	3.2	4.1	-1.7	8.7
0.41	0.18	-4.7	-0.47	-6.1	8.9	1.1	9.5	-2.2	6.4	-7.1	3.5	-0.24	4.9	4.3	-0.51	4.9	5.6	0.78	5.8	4.9	2.2	4.8	7.5	-3.8	8.1	-0.42	4.3	4.8	6	5.4	4.5	1.2	6.3	2.9	13	3.2	7.2	4.3	0.23	2.4	5.5	3.6	2.2	2.8	3	3.9	5.1	-5	11
0.52	0.39	-0.82	3.3	3.4	-0.45	-1.3	4.7	3.6	0.38	3.2	8.2	1.8	3.8	4	4.3	8	1	2.3	0.07	5.3	3.1	0.45	5.9	-0.04	7.4	0.22	5.6	5.9	3.2	7.1	5.2	10	6.6	-4	7	1.2	6.7	2.9	2.1	7.5	6.5	0.57	5.1	6	8.4	2.7	4.1	4.9	5.3
0.4	0.41	-7.3	4.2	-2.7	-2.2	-7.3	3.1	-0.05	2.4	-0.13	1	-1.2	-1.3	-0.95	5.1	10	-0.94	4.6	1.9	7	3.2	7.3	6.8	2	1.7	4.9	4.4	4.9	4.2	8.5	4.4	5	6.1	-0.7	9.2	3.2	5.7	4.1	8.6	11	13	2.4	3	5.1	6.7	3.3	6.8	3.4	6.2
-0.02	0.09	2.7	6.1	-4.9	3.2	-4.7	6.6	-2.8	4.7	3.5	6.5	-10	1.6	4.8	0.15	1.7	-7.6	-0.98	-1.5	6.4	0.95	-0.14	5.5	7.1	6.6	2.6	0.53	1.1	7.3	1.7	-0.5	-2.3	4.2	4.3	4.7	4.8	3.6	3.3	5.2	5.5	2.1	2	-0.09	3	-1	3.7	2.5	1.2	2.9
-0.22	0.07	3.7	6.4	-7.1	5	-2.5	11	-1.7	4.5	2.1	0.69	-7	-0.27	4.6	17	3	6.9	-2.2	7.9	3.1	3.8	7.1	5.5	1.5	7.3	-0.48	6.1	-0.63	9.2	2.2	1.3	1.7	7.1	6.1	4.5	-0.05	8.6	5.7	3.6	-5.6	1	1.3	5.9	-1.8	0.65	2	5.6	1.3	6.5
-0.16	0.84	-1.3	6.7	-9.7	6.1	-1.8	24	-5.4	20	-2.7	23	-1.7	25	5.2	26	4.4	7.9	0.89	12	4.7	29	1.5	35	1.2	3.8	0.69	13	-0.62	6.8	0.86	11	2.6	13	2.4	12	0.85	9.6	4.9	5.4	-4.1	17	4.7	5.3	-2.1	9.6	1	16	1.4	13
-0.31	-3.4	-1.3	-1.1	-2.9	-17	-6.5	-38	-3.1	-71	-4.8	-47	-3.1	-24	0.08	-9.8	2.4	18	0.81	2.3	-1.5	29	4.5	-68	-0.13	-37	1.9	15	1.8	-29	2.3	-22	2.6	-16	0.46	-14	0.68	-2.3	-3.1	-67	-1.6	-79	3	4.4	6.4	-45	1.4	29	-2.4	-5.9
-0.17	-3.5	-2.2	-35	2.1	-39	-3.5	-43	0.8	-87	1.2	-90	4.4	-70	1.3	-1.1e+02	0.75	-97	-7.7	-79	-7.4	-1.4e+02	3.2	-1.1e+02	-0.12	-92	3.1	-11	-3.6	-68	2.4	-23	1.4	-43	-2.3	-65	-0.44	-30	-1.4	-6.6	2.2	-48	0.88	0.94	2.4	-3.4	0.79	-41	1.3	-1.2e+02
0.08	1.2	1.6	5.4	-0.65	-2.6	3.4	8.9	2.5	43	4.2	7.5	4.8	16	8.5	54	5.7	5.9	0.97	-5.9	13	59	2.5	19	4.4	1.2	14	-6.5	1.1	-1.6	8.5	-0.03	3.6	0.62	9.1	-10	-1.3	1.1	0.4	3.3	-3.3	0.55	8.9	-6.6	-2.6	4.3	9.2	-2.4	0.55	-9.2
0.29	-0.08	3.9	-8.9	0.37	-8.5	3.3	-18	4.4	-14	6.7	-7.4	7.1	-8.4	9.9	7.1	4.7	5.8	-1.7	11	7.3	-2.2	5.8	-6.5	11	3.2	14	3.5	6.9	2.8	8.9	-0.16	7.9	5	2.4	-0.5	-0.48	-7.2	3.9	4.7	3.6	9.6	5.7	-0.21	3	1.5	7.1	-4.6	4.8	28
-0.29	0.54	-1.8	-9.9	4.7	0.38	-4.6	-12	2.6	7.1	-2.9	-4.6	1.8	17	1.3	17	5.6	5.5	0.94	10	-0.1	18	4.9	11	1.9	5	3.8	-0.38	3.2	8.1	-3.9	-0.07	-5.5	3.8	4.8	-5.3	-3.1	-4.3	-0.03	2.2	1.1	2.3	2.8	-3.5	0.01	6.2	1.4	-6	-0.62	11
-0.88	0.66	-6.5	6.1	-7.3	5.9	2	5.4	-0.54	7.8	-0.65	16	-4.1	3.7	5.4	12	-1.3	4.2	6.3	9.1	-4.7	5.2	3.2	9.2	2.4	-5	1.4	1.5	-2.9	0.9	-2.4	0.12	-6.5	-4	4.2	4.9	-0.26	-4.1	0.67	1	-3.9	1.1	4	-0.31	-2.6	-4.1	4.8	1.3	3.5	2.7
-0.31	-0.38	0.33	-6.5	-6	-14	2.8	-11	-1.6	-1.2	-0.27	1.1	-2.9	-10	0.47	-14	-4.2	-18	1.4	2.8	6.2	-13	0.57	-14	4.4	-5.1	-0.62	-7.2	2.1	-11	2.5	-9.8	2.8	-7.4	-0.93	-3.5	1.1	-9.9	0.92	-3.4	-0.35	-4.8	1.4	-11	2.7	-12	3	-12	4.5	-10
0.58	-0.95	4.2	-13	-6	-8.7	-5.2	-14	-2	1.1	-2.4	-2.3	-10	-9.4	7.4	-22	6.3	-21	8.3	-11	18	-13	5.6	-24	5.1	-5.8	5.5	-14	-2.3	-15	2.4	-11	3.2	-15	0.33	-15	0.38	-7.6	2.5	-5.4	6.2	-4	7.6	-16	3.3	-7.5	4.3	-11	3.5	-14
0.48	-0.95	0.36	-7.1	-1.3	-5.4	3.2	-15	0.1	3.5	-0.76	-4.7	1.2	-5.5	8.5	-22	4.2	-8.8	5.4	-16	7.6	-4	8.5	-10	3.6	2.7	3.1	-5.3	-0.39	-10	1.8	-8.2	5.6	-17	3.3	4.3	4.3	-3.3	0.9	0.27	4.6	-9	6.8	1.5	-2.9	-0.65	4.4	-3.5	5.3	-9.6
0.45	-0.76	1.5	-8	1.2	-17	3.6	-6.6	5.1	-9.7	6.1	-7.4	7	-18	8.9	-23	6	-4.9	0.61	-17	8.4	-11	12	-7.5	-0.62	5.6	4.7	-11	12	0.69	8.2	-7.1	2.7	-6.8	7.9	-1.5	6.8	-1.4	4.4	-3.2	3.5	-14	1.4	-6.1	-2.8	0.34	8.5	-1	2.3	5.7
0.08	-0.39	-0.99	-11	3.1	-10	5.7	-8.3	7.7	-9.3	8.3	-12	4.3	-16	-4.8	-18	2.1	1.9	5.1	-7.3	-1.5	-12	2.3	-12	3	-1.3	-0.65	-10	5.9	-4.1	5.1	-8.3	3.3	-20	12	-16	8.9	-18	3.7	-2.7	0.33	-0.01	-2.2	-9.5	1.1	-2.6	1.8	-16	-4.3	-0.91
-0.55	-0.65	0.56	-6	2.4	-2.9	11	-5.1	3.2	-7.5	3.9	-9.8	3	-6.1	-3.9	-16	-2.6	-4.8	2.2	-7.5	-2.7	-5.7	-5.6	-3.7	2.8	3.7	2.4	-7.7	6.5	-8.1	-4.7	-4.7	4.5	-7.8	1.1	-10	1.6	-3.4	-1.9	-2.4	1.4	-0.81	-2.9	-0.18	1.4	-4.1	-3.5	-8.3	-1.5	-5.6
-0.7	-0.27	0.04	-2	2	-4	0.18	-9.3	-0.83	-4.9	-1.2	-0.91	-1.1	-12	-7.6	-7.4	-5.2	1.3	2.2	-0.97	-6.1	-9.7	-7.5	1.4	0.08	-0.3	3.3	-7.1	1.2	-5.2	0.58	-4.2	0.45	-6.6	5.5	-4.9	3.7	-1.6	-3.9	-7.7	-1.5	-4.5	-0.98	-6	0.32	-3.1	3.6	-3.5	-6.4	-2.5
-0.8	-0.46	2.7	-3	-0.51	-0.51	0.82	-1.5	6.1	-0.61	4.1	0.05	-0.63	-0.81	0.65	-4.6	-9.5	-1.1	1.9	-8.8	-0.14	-5.9	5.2	-4.1	2.8	-3.9	9.7	-7.6	5.3	-6	8.8	-7.9	1.4	-9.2	15	-5	11	-5.2	1.2	-2.8	-1.6	-7.8	3.1	-8.1	0.54	-4.5	9.6	-7.1	7.9	-1.4
-0.18	0.49	4.1	0.29	3	3.1	5.5	-1.5	5.7	7.4	5	3.8	-0.29	2.8	9.4	7.8	3.1	7	0.88	12	12	3.1	7.6	6.1	4.8	1.4	7.3	4.8	4.5	-0.04	4.2	5.7	8	2.3	8.2	1.4	6.1	-3.8	0.56	11	3.6	13	4.9	-0.55	2.5	9.1	3.9	-1.8	9.5	6.6
0.12	0.76	5.4	-1.8	2.2	-5.1	5.6	-8	3.6	3.6	6.2	-5.5	2.1	2.7	1.3	8.5	2	-14	3	2	15	11	1.5	6.4	7.4	-8	0.13	6.3	6.5	-1	1.5	7.5	4.1	5.5	7.1	-1	4	1.5	3.4	4.5	2.2	13	4.8	0.72	1.4	4.5	4.2	1.3	8.4	-0.96
0.05	0.06	9.8	-14	0.41	-11	9.8	-15	3.9	-3.2	6.4	-5.5	10	-5.1	4.6	-4	-0.92	3.4	5.5	-0.43	13	-5.3	-2.8	3.4	7.6	-4.4	0.13	-9.4	1.8	-6.7	4.1	-3.4	5.7	-6.1	9.5	-11	7.4	-9.3	5.8	-1.6	2.5	-5.3	-4.9	-1.6	0.19	-0.61	7.1	-9.1	6.3	-6.7
0.01	0.71	1.6	-4	-6.2	0.56	0.18	-6.6	-2.4	1.2	1.9	-0.09	1.1	0.07	4.9	6.6	4.2	3.2	2	4.6	8.9	15	4.1	11	3.3	-0.52	9.8	-6.5	1.9	-1.6	0.76	1.9	6	-2.5	6.7	-6.6	0.16	-1.5	2.5	3.5	0.69	3.3	3.3	2.5	3.1	5	6.6	-5.2	6	-2.5
-0.25	0.93	-3.6	-5.3	-13	1.4	-7.9	-3.5	-8.1	7	-7.1	3.5	-5.2	4.2	1.3	10	-3.8	10	1.5	5.8	2.7	9.4	0.12	8.7	3.3	-4.8	4.6	-1.9	-2.5	-0.38	0.68	2.3	-1.7	6.2	-2.1	0.02	-3.3	-2.1	2.8	1.2	-1.6	2	1.5	3.2	-2.4	-3.7	2.4	-1.9	3.9	-1.6
-0.12	1.2	-0.52	16	-7.6	16	-1.2	14	-3.5	19	-3.7	27	-6.5	7.7	2.5	17	-5.8	15	-2.1	7.2	-7.2	11	-0.02	15	3.2	6.8	4.4	0.57	-2	3.7	7.5	4.2	2.8	7	1.7	10	-2.4	1.1	2.1	9.9	0.02	5.5	1	12	0.6	-3.1	3.5	3.3	3.1	10
0.32	0.97	3.9	12	-1.8	14	-3.1	8.1	-1.1	8.6	2	11	-1.1	8.2	3.4	9.4	8.9	3.3	4	3.4	8.7	11	6	10	3.4	3.2	5.7	2.5	3.1	3.6	7	2.1	4.2	9.6	4.4	1.6	3.8	-0.28	1.9	3.4	2	6.3	1.1	5.6	0.17	1.3	2.8	0.62	3.3	9.9
0.11	0.22	2.8	7.4	-5.5	3.3	0.31	1.7	-7	9.6	-2.3	0.88	-3.3	3.8	1.9	4.4	1.5	1.9	-4.1	2.5	0.95	8.8	0.97	6.3	2.8	-0.06	2.7	1.9	3.4	2.8	3.7	4.8	1.3	4.1	-0.59	-2.9	1.1	5	3.4	1.8	-6.2	6.3	0.95	1.7	0.08	2.5	4.1	3.7	9.8	4.8
-0.33	0.45	-1.3	6.6	-1.9	0.17	9.2	0.12	2	8	3.5	-0.08	-1.9	-0.37	-4.4	7.7	-6.2	2.7	-8.4	3.9	6.2	8.1	-4.2	13	-0.59	8.4	-3.2	3.4	-0.1	5.2	0.52	5.6	-3.4	11	1.4	2.4	4.1	-0.9	-2.6	3.1	1.7	8.4	-2.1	8.1	9.4	-0.32	2.6	3.9	4.8	11
-0.39	1.2	-1.1	2.1	2	6.1	5.3	3.5	5.5	10	6.9	12	-0.83	6.2	-3.5	16	-5.2	13	-5.6	6.9	-0.8	19	-7.8	15	-2.3	1.6	-1.2	8.2	-2.6	1.5	2.7	7.4	-3.2	6.8	0.39	7.9	-1.9	3.4	-0.24	7.4	5.4	13	-5.6	2	7.1	7.1	0.7	3.3	-0.76	5.5
-0.06	-3.9	-5.3	-18	9.8	-35	-0.82	-58	7.2	-61	1.3	-43	3.8	-29	-2.4	10	2.6	-7.3	-2	4.5	7.4	-10	3	-35	3.1	25	5.4	0.25	5.9	2.5	4.4	-0.84	4.8	-21	7	15	5.2	6.5	3.1	1.7	2.7	-13	4.9	7.3	1	-6.4	4.6	13	3	-14
0.05	-2.2	-1.6	5.5	1.6	-28	0.27	-6.8	9.5	-73	7.2	-45	3.3	-35	-0.29	-28	2.8	-49	-0.46	1.8	6	-1.2e+02	-2.4	-70	1.6	11	-0.88	-28	3.2	-8.9	-0.87	-28	1.6	-29	0.62	-2.5	1.3	-24	2.7	0.1	3.2	-11	1.5	-34	1.2	-23	0.74	-16	2.6	-15
-0.01	1	4.6	-5.8	1.4	-1.1	3.7	-8.4	-2.9	0.67	0.92	-0.87	3	-12	4.5	31	2.4	32	-0.08	9.4	0.95	32	4.5	36	-0.14	8.2	2.9	21	2.9	6.1	2.1	0.3	-0.29	0.66	3.4	19	0.29	1.2	5.5	12	7.2	1.5	2.6	20	-1.3	-0.51	4.2	9.8	4.5	13
-0.27	0.2	1.8	3.8	-8.5	-5.5	-2.8	-3.8	-6	9	-7.2	3.9	-6.4	-3.9	1.6	8.9	3.4	-9.3	2.5	4.3	-1.5	16	-1.8	18	4.5	3.9	4.2	0.46	-0.17	5.8	2.6	5.3	6.9	5.5	-2.5	6.1	-0.99	5.2	2.2	-0.3	5.3	1	1.7	1.3	3	1.9	0.84	4.2	3.1	11
-0.29	0.03	-1.1	-1.6	-6	-5.7	-2.9	-7.7	-2.2	-21	-7.7	-9.2	-7.5	-7.9	0.51	11	-5.2	17	2.2	4.1	0.07	13	-8.6	17	3.5	6.9	1.6	-6.5	-3.2	0.23	-1.7	-4.7	5.5	-0.17	-5.8	-17	2.7	-22	-2.5	-7.6	0.43	-0.34	0.1	-8.7	1.3	-8.9	0.34	-19	-2	10
-0.41	0.7	3.4	-0.44	-1	-8	2.2	-1.4	1.3	16	-1.6	0.66	0.02	16	0.88	5	-8.7	33	-3	25	-4.2	-24	-6.9	11	1.9	1.4	-0.91	18	0.43	4.7	1.2	14	4.4	8.2	4.1	4.2	2.4	3.5	-0.05	11	4.2	17	-4.9	9.7	0.75	12	0.47	1.7	1.1	15
-0.02	-2.8	3.2	9.9	-9.1	-1.9	-3.4	-0.53	-5.1	-3.2	-3.4	4.1	-4.6	-18	5.4	-86	1.4	-47	3.2	-39	5.7	-83	3.5	-1.3e+02	0.49	-59	1.3	16	0.79	-37	3.3	-12	5.2	-27	9.1	-16	5.9	-8.8	2.2	-45	2.4	-59	5.8	16	2.7	-41	4.7	12	1.1	-60
-0.31	0.94	0.48	-3.9	-1.9	7.8	-8	-5.1	-5	-2.9	-0.3	-9.2	-3.4	1.7	-5.1	40	1.9	20	-0.35	-2.2	-3.4	35	-3.4	-9.8	1.6	9.3	-2.1	0.71	-0.86	12	-1.6	2.2	-0.13	7.3	1.6	-13	5.7	-5.1	2.6	3.1	-1.6	6.4	5.4	-13	-3.6	4.2	1.2	-8	-0.14	-4.5
-0.05	-0.09	-3.9	-4	1.4	0.95	-5.6	0.44	-0.29	4.5	-4.1	-1.1	-6.5	0.71	1.3	-6.6	-3.2	0.85	-2.2	-2.6	3.4	-15	-1.8	19	3.6	-10	0.2	-6.9	-0.32	-13	-3.6	-0.74	0.93	-15	-0.05	-8.3	-0.56	-11	5.6	-5.7	4.2	-2.1	-2.5	-11	0.32	-5.4	3.1	-10	0.62	-12
0.14	-1.2	1.9	-6.4	-5.5	-8.9	0.44	-7.9	2.1	-4.1	0.38	-4.1	-3.7	-7.3	2.2	-16	0.31	-11	1.3	-17	11	-19	2.9	-12	9.4	-13	9.6	-14	1.3	-20	4.2	-8.5	5.8	-23	7.5	-15	6.3	-10	4.6	-15	6.5	-10	3	-14	1.2	-5.2	7.8	-16	8.5	-21
1.1	-1.1	-1.8	-5.4	-3.4	-11	-4	-7.9	-4.2	-0.66	-2.1	-2.8	-4.3	-3.5	-14	-20	15	-6.3	2.4	-17	-1.2	-16	-16	-7.3	-3.3	-9.8	-6	-16	4.4	-18	0.63	-12	5.9	-25	-25	-9.6	-1.6	-7.2	-9.2	-13	-14	-3	0.09	-19	1.8	-7.6	-1.4	-12	-4.4	-15
-0.09	-0.89	-6.5	-7.9	15	-4.6	-12	-12	-19	-2	-19	-4.9	-3.1	-5.6	-44	-8.3	8.8	-2	9.4	-7.9	-42	-5.9	-23	-7.7	-22	-6.4	-19	-11	-16	-9.4	-11	-9.9	-7	-17	-31	1.5	-21	-0.1	-21	-5.6	-11	-6	-11	-6.7	-6.1	-4.1	-27	-5.1	-11	-9.3
0.01	-0.61	0.22	-8.8	0.96	2.2	-4.3	-4	-13	4.3	-12	2.6	-14	-3.2	-2.4	-14	12	-4.7	14	-4	-24	-4.9	-9.1	-4.1	-20	-6.8	-0.85	-10	-18	-4.5	0.43	-4.6	-19	-9.8	-7.7	-4.2	-18	-0.1	-11	-4.3	-3.4	-4.1	1.7	-11	-12	-6.4	-14	-8	-14	-11
0.46	-0.28	-6	0.68	-7.8	3.3	-14	4.6	-16	4.9	-12	9	-14	5.2	-21	-6.7	-11	-0.71	0.96	-4.9	-20	2	-16	-3.1	-24	-3.1	-4.2	-8.8	-20	-4	-5.4	-1.4	-18	-4.9	-17	-4.7	-24	-0.49	-20	-7.1	-15	1.2	-4	-6	-12	-4.4	-19	-4.7	-18	-4
0.1	0.29	-0.88	2.5	-4	5.1	-6.5	9.1	-6.1	4.4	-5.8	5.2	-8.9	5.7	-21	1.8	-4	2.9	2.8	0.4	-24	7	-14	2.8	-23	-3.4	-8.3	-2.2	-17	-0.28	-7.6	-0.01	-12	0.77	-16	1.5	-13	-1.8	-12	-1.7	-5.5	11	-16	-7.3	-14	-1.1	-18	-5.1	-21	0.28
0.68	0.72	0.23	4.2	0.48	16	-4.7	2.3	-4.9	7.9	-6.3	9.3	-7.3	13	-7.7	5.8	4.3	1.9	8.9	0.13	-12	-7.5	-6.4	-0.2	-15	0.93	-6.5	-4.2	-4.7	0.09	-3.6	1.1	-6.4	1.1	-11	-1.3	-13	2.4	-9.4	1.3	0.87	9.4	-5.3	0.47	-6.6	-1.8	-15	-3.5	-4	5.2
0.4	0.53	-2.7	7.8	-0.6	5.5	-4	6	-6.7	10	-7.6	6.5	-7.9	9.2	-16	6.8	1.8	7.9	4.2	9.3	-16	11	-5.9	7	-14	1.1	-5.8	-2.5	-4	3	-7	1.1	-9.2	6.7	-18	-2.9	-16	1.3	-12	1.9	-9.4	-1.8	-9.1	0.23	-8.4	8.1	-13	1.4	-9.5	5.6
0.31	0.85	-0.23	2.1	-3.3	7.9	-6.1	-1.4	-5.4	4	-5.8	2.1	-4.2	4	-9.9	9	2.1	6.2	2.8	3.8	-22	18	-4	5.5	-14	-3.8	-2.3	-0.2	-11	1.3	-1.8	0.42	-13	11	-9.6	-6.7	-9.2	-0.42	-7.9	-4.8	-9.4	2.2	-5.8	-5.2	-10	3.5	-13	-0.04	-12	8.7
0.4	1.2	-1.8	-2.7	5.1	6.3	-3.9	-3.5	-2.4	0.78	-1.4	-1.2	-5.4	4.1	-15	4	-7.2	16	0.16	4.5	-16	17	-6.7	5.7	-8.7	-4	-6.1	0.69	-9.1	2.3	-5.1	5.2	-12	6.4	-8.1	-1	-12	2.7	-6.1	0.4	-7.2	10	-3.8	-1.8	-9.1	3.2	-14	-3.2	-10	3.5
0.36	0.57	3.5	3.2	5.6	5.5	-2.4	3	0.33	4.3	0.76	12	-1.6	3.1	-11	6.2	-0.03	11	0.38	5.2	-8.8	4.2	-0.69	1.2	-7.4	-3.4	-4.7	-1.9	-7.6	-0.54	-3.8	3.5	-6.6	8.3	-5.9	-1.8	-5.5	-0.6	-2.2	0.35	-0.03	7.4	-4.6	1.1	-0.21	-0.62	-12	-5.3	-8.3	0.6
0.35	0.56	-0.21	4.2	7.9	8.4	2.3	2.5	5.3	1.9	2.5	6.9	-2.6	4.4	-1.8	2.2	7	1.2	6.2	6.5	0.41	5.3	3.3	4.8	-1.7	-0.17	-4.3	-5.6	-6.4	1.1	-3.2	3.6	-5.7	11	-8.8	-2	-1.8	2.3	-6.2	-2.2	-6.6	5.3	-3	1.5	-8.6	2.7	-4.2	-3.5	-4.3	6.4
0.12	0.24	1.9	7.5	-2.4	1.7	-1.6	3	-5.2	2.2	-0.53	6	-5.8	6.5	-8.7	5.5	-0.85	-1.6	-3.1	2	-12	4.8	-2.5	2.5	-6.8	-0.7	-4.9	-1.8	-1.1	-1.8	-8.3	-0.66	-6.4	6	-12	-7.1	-9.2	0.48	-9	-2	-9.6	7.3	-13	-6.1	-5	-2.8	-8.3	-1.1	-7.6	5.9
0.45	0.75	5.8	2	-6	-2.2	-1.4	0.14	-6.9	-0.21	-1.8	2.8	-2.5	5.8	-6.8	6.1	4.4	7.1	4	7	-16	11	0.32	5.7	-10	-7	-6.2	5.8	-1.4	-5.5	-1.7	6.3	-1.7	4.3	-6	-9.5	-8.2	-4.9	-5.2	-3.2	2.4	2.9	-7.3	2.6	-3.9	-1.5	-9.9	0.09	-2.3	-0.33
0.22	-0	0.41	4	-1.5	7.4	-3.8	2.8	-2.2	8.4	-2.8	7.3	-1.9	0.69	0.79	0.03	3.1	1.9	2.7	-2.5	-7.2	10	9.2	1.1	-6.2	2.8	-1.2	3.4	-4.8	0.46	-0.78	-1.7	-4.7	3.8	-6.9	-4.6	-4.6	-1.5	-3.4	-3.6	2.3	-1.8	-2.6	-2.3	-1.2	1.1	-4.2	-1	-1.2	1.7
0.22	0.17	-3.9	0.53	-3.6	7.5	-9.1	4	-3.3	9	-7.5	3.1	-6	6.8	1.8	2.7	5.3	2.9	0.68	0.65	-1.6	3.5	4.1	3.9	2.6	0.05	0.21	-0.08	-6.8	2.2	-1.8	4	-3.3	0.69	-6	-4	-1.6	-2.4	-3	-0.87	-2.1	0.72	-1.1	-1.4	-5	0.89	-0.7	1.6	-0.05	0.23
0.42	0.25	-4.1	-1.2	-4.2	13	-7.4	6.5	-10	7.3	-8.8	6.4	-10	8.4	3.8	-0.67	12	0.51	4.3	1.2	3.5	1.1	2.5	1.3	-0.58	-0.47	-3.1	3.1	-2.2	-0.74	3	0.01	-2.5	0.55	-3.7	4	2.2	-0.21	-7.8	1.4	-3.8	1.8	0.62	-4.5	-1	1.5	-2	0.42	-4.2	-3.3
0.27	0.6	-0.83	4.8	-0.97	6.5	-7.9	1.8	-4.6	7	-5.4	7.1	-8.1	3.7	0.48	7.2	2.8	-1.3	7.1	6.5	-4.2	-0.4	1.3	8.8	1.1	-0.57	-0.8	4.7	0.14	0.71	1.2	3.7	-0.45	5	0.08	-1.1	0.61	-0.46	-2.3	0.74	3	3.1	-2.9	0.9	-2.7	3.6	-3.2	-1.2	-1.4	5.2
0.48	0.82	3.6	3.1	4.7	1.9	-1.9	6	4.6	2.7	1.9	2.4	0.3	-3.3	1.4	-1.1	3.2	0.42	6.5	5.6	2.6	7.5	7.8	11	-2.9	-1.8	-2.1	3.4	-2.2	-5.3	1.5	2.4	0.63	2.9	-7	-11	3.3	-1.2	-5.4	0.49	6	6	-1.6	-3	-0.33	2.8	-2.4	-1.4	0.24	0.72
0.42	0.47	-0.23	3.3	9.6	3	0	-1.2	3.4	5.2	-0.38	0.61	6.7	0.88	1.6	0.46	8.6	2.2	9.5	7.7	-0.26	10	14	13	-0.29	-5.4	-2.1	3.1	0.24	-1.5	5.4	0.69	3.2	5.4	-0.74	3.8	-0.04	3.4	4.4	-1.1	2.1	3.1	-0.98	2.5	-0.16	7.4	-4.2	-0.05	5	-3
0.48	0.55	0.81	-0.06	3	7.2	1.5	-0.04	1.5	5.5	1.2	2	5.8	2.8	-0.31	1.7	8.9	2.7	-0.2	4.3	6.4	11	7.3	5.5	-0.36	-4.6	1.2	0.9	4.7	3.3	-1.4	1.5	-1.3	3.6	1.5	5	2.6	-1.1	-1.2	2.1	-1.2	2	-1.6	-0.18	-2.3	1.7	3	-1.5	-5.9	0.33
0.64	0.18	-0.06	-0.6	3.4	8.4	2	3.3	2.2	5.5	-0.32	5.9	4.3	4.1	1.9	-1.3	11	0.65	3.4	1.2	6.5	5.3	3.8	-3.8	-1.6	3.6	-3	-4.3	-1.6	2.1	-0.69	-1.4	-1.4	3	0.95	-2.2	0.34	-3.9	-2	0.45	-3.1	0.78	-0.68	-5.3	-3	1.3	-2.2	-3.4	-5.6	-2.5
0.36	0.35	-2	3.8	12	9.1	3.6	8.8	8.4	7	7.1	10	6.9	3.7	2.8	-2.7	6.8	2.9	0.76	4.4	6.7	16	-1.6	8.3	-1.9	2.9	-1.1	0.23	-0.14	6.1	-1.4	-1.7	3	1.7	-2.4	0.6	-2.7	3	1.1	4.8	-3.7	2.4	-8.6	-1.7	0.14	-0.79	-1.5	2.1	-6.1	9
0.1	0.43	0.91	-0.17	5	8	3.9	4.4	4.1	6.1	0.56	4	12	1.2	-4	3.5	-1.8	3.8	0.89	1.8	-4.6	6.2	6	11	-3.8	-3	-3.1	-2.5	-0.1	6	-2.8	4.2	-3.2	3.8	-10	1.7	-3.9	1.5	-7.2	6.4	-0.93	5	-5.2	-0.41	1.8	0.25	-5.5	0.61	-4.5	11
-0.01	0.52	-5	3.6	-3.8	6.8	-2.1	1.5	-1.2	2.1	-6.3	1.2	2.7	-1.1	-6.8	0.36	0.43	1.7	-2.9	3.5	-6.4	5.3	8.1	1.9	-4.2	2.1	-2.1	-2.2	-6.1	6.7	-2.1	1.5	-8.5	5	-5.2	1.9	-2.9	-3	-4.1	2.4	-2.4	1.1	-0.94	-2.7	-1.6	2.1	-1.5	-0.93	-5.9	1.4
0.04	0.82	-7.4	7.5	-0.67	-0.75	-0.92	2	1	5.3	-2.4	9	-0.11	0.62	-2.2	0.65	-5.3	11	-1.3	0.67	-7	8.6	0.67	5.2	-1.7	6.5	-1.2	3.8	-3.1	5	-1.6	2.1	-6.7	4.3	-2.1	1.8	-0.52	-1.3	2.1	-2.5	4.5	1.9	-3.7	1.2	-7.6	7.3	-4.7	1.5	-4	1.7
-0.3	0.71	-4	3	4.9	3.5	-4.1	-2	-2.2	4.3	-0.99	5.5	-0.28	0.71	-2.7	-0.23	-3.3	-2.5	-3.8	-4.6	-5.1	4.6	-2.8	8.8	3.6	-2.7	-5.5	4	-1.2	3.4	-6	0	0.04	8.2	-7.9	-0	1.2	1.7	-0.48	3.2	-0.47	7.8	-2.9	0.76	-3.4	10	-5.1	-0.16	2.7	2.3
-0.01	0.07	0.76	0.45	3.8	2.8	-2.4	2.7	2.6	7.6	-1.2	4.2	2.3	4.1	-4.4	0.94	3.9	-0.32	1.1	4.1	-9.7	3.4	3	4.2	2.3	-2.1	-3.3	1.4	1.1	-2.4	-0.82	-0.23	3.2	2.9	-4.7	-7.2	-6.8	0.27	-2.5	-1.4	-3.2	4.2	0.33	-0.23	1.1	-1.7	-3.1	-4	3.1	-0.66
0.66	0.27	0.73	2.6	0.2	3.9	-0.49	3.3	0.06	3.6	-2.6	0.82	-4.6	0.82	8.9	1.5	5.7	1.7	5.7	5.8	-2.7	6.5	8.3	2.9	-0.03	3.6	-1.9	0.48	1.1	4	2.4	-0.95	2.7	2.2	-4.6	-4.5	-0.57	4.1	-3.2	-3	5.5	3.2	-0.79	0.3	2.4	-0.95	-1.2	2.1	2.2	-0.26
0.56	0.34	0.02	1.7	-1.1	4.8	-3	2.5	-5.6	4.9	-6.7	-0.35	-0.75	-0.39	1.2	-5.3	11	-5.6	-0.39	3.2	3.9	-3.9	8.7	5.2	4.2	0.83	1.1	-0.61	1.3	5.9	5.4	6.6	5.8	1.1	-6.4	6.3	-5.4	6.6	4.6	1.1	12	6.5	0.49	4.5	5.4	3.2	-1.6	6	12	2.2
0.1	0.25	-0.28	2.4	7.7	13	-1.1	4	1.7	5.9	-0.82	2.3	5	3.6	13	-1.5	18	-1	10	-2	3.3	-0.99	4.2	2.9	2.2	-1.9	5.4	-2.5	3	1.8	3.6	3.3	-5.4	3	2	0.54	-6.2	-0.38	8.2	7	8.2	-0.99	3.6	0.22	11	1.7	-1.1	-0.61	0.36	0.5
0.25	0.24	3.5	1.2	0.81	6.5	-2.6	-1.1	2.4	3	-1.4	-2.9	0.14	5.9	7.5	-4.6	17	2.4	8.3	-0.06	3	10	3.2	5.3	4.3	-1.8	-1.7	-6.9	6.5	2.1	-1.5	0.31	-4.5	4.7	5.5	5.2	-6.7	2.2	3.2	2.5	4.6	5.8	3.4	-2.5	2.4	8.3	-6.7	-0.18	1.4	4
-0	-0.13	0.46	1.1	0.1	2.4	-6.7	2	-1.4	-1.2	-4.6	1.4	-2.9	4.1	0.36	-9.7	0.16	-5	-2.4	0.94	-9.5	-5	-3.3	0.33	2.1	-0.46	-1.8	-1.3	-1.9	2.2	-1.1	1.2	-3.3	5	-3.8	1.6	-3.6	-1.3	-3	2.2	0.52	1.7	-0.89	-1.6	2.5	1.9	-5.6	0.47	4.6	2
-0.16	0.16	-2.3	-1	-8.1	3	-10	1.6	-6	2.8	-11	2.8	-6.6	4.2	-9.6	-1.8	5.5	-3.4	-1.6	-4.8	-9.8	-4.2	-7	-2.3	-3.7	-6.2	-3.9	-2.2	-8.4	3.6	-2.2	0.08	-2.1	4.8	-16	-1.8	-4	-3.2	-5.9	0.09	-2.2	0.86	-3.4	-0.4	-0.48	-5	-3.8	-0.07	-3.9	-1.3
-0.25	0.27	-2.2	-0.85	-8.9	-6.5	-8.7	1.2	-12	0.34	-9.5	1.6	-9.9	6.8	-13	-1.3	-7.5	3.2	-6.9	0.33	-19	1.6	-6	8.3	-5.4	-2.2	-6.3	-2.2	-13	0.71	-5.8	0.67	-11	0.84	-11	8.6	-6.2	2.5	-11	2.3	0.23	3.3	-3.9	0.69	-0.25	1.6	-3	1.5	-11	-4.6
-0.14	0.15	3.6	-4.2	-11	3.6	-3.5	-1.8	-6	3.5	0.25	0.84	-6	1.5	-5.3	-5.1	-3.1	3.4	-0.89	3	-7.1	-0.3	-6.2	1.3	-0.3	2.5	-7.5	-2.4	-13	-8.9	-8.2	-1.8	-21	-0.3	-3	-5.6	-4.3	-3.7	-8.6	-2.5	-5.8	-1.1	-7	-0.89	-4.4	3.4	-4.8	-3	-9.6	-0.06
-0.14	0.2	-6.1	2.7	-2.3	7.1	-1.9	5.1	-2.8	4.1	-6.6	4.7	-4.4	4.5	-0.65	-6.3	-0.62	4.8	-2.3	-1.1	-5	6	1.6	0.74	-0.62	0.53	-3.8	-3.4	-6.4	-1.1	-7.9	-4.1	-16	-0.64	-1.1	5.1	-2.1	2.3	2.5	-5.6	-10	0.5	-2.4	1.9	-5.1	0.08	-1.8	0.73	-10	-1.7
-0.22	0.37	0.42	1.7	-2.7	1.9	4.7	2	1.3	5	3.1	3.2	-2.5	3.5	-3.4	-4.4	2.3	4	2.5	-0.43	-2.1	3.3	2.4	2	1.4	-2.4	-7.4	0.44	-7.2	-1.3	-4.5	5.8	-5.7	3.3	-5.8	1	-5	2.3	-2.7	-3.7	-4.8	6.8	-0.87	0.71	-4.3	1.2	-2.1	-2.9	2.4	-0.01
-0.02	0.48	-0.41	5.1	-3.7	4.9	-2	2.7	0.18	1.7	-3.5	4.4	-0.52	2.5	-0.61	7.6	-0.74	2.4	-3	2.3	-7	-5.3	1.7	7.3	-0.91	1.7	-5.1	0.99	-7.6	2.6	-7.5	0.49	-5.2	0.18	-6.9	-2.2	-5.8	-4.4	-1.1	-0.11	-3.1	-2	-0.03	0.09	-4.6	-2.4	-3.4	-1.2	0.77	14
-0.35	0.32	-0.2	10	-0.32	4.3	3.4	8.7	3.6	5.6	-0.62	7.3	4.3	5.2	-5.3	9.5	7.6	9.3	-2.9	2.9	4.5	15	6.8	15	0.01	2.9	0.09	7.1	-0.97	10	-3.2	7.2	-1.3	4	-0.36	13	2.4	9.7	0.02	2.5	-2.8	3	2.8	6.1	-1.1	2.9	0.74	6.7	-0.43	6.8
0.03	0.32	2	9.4	2.8	13	3	12	1.1	9.9	-3.3	8.6	3.3	11	-3.7	2.3	0.14	0.95	-0.75	-1.9	-3.5	15	3.8	8.7	-1.9	1.2	-2.2	-1.5	0.71	3.2	-2.8	5.6	0.4	3.5	3.5	9.4	-1.4	8.8	2.3	5.6	-5.3	-1.1	0.26	6.6	-4.5	3.2	-4	7	2.2	3.5
0.28	-0.1	1.1	5	7.8	11	-2.8	8.2	4.2	16	0.78	16	3.8	7.9	1.3	-5.1	0.46	1.6	0.69	-2.4	10	0.61	3.5	1.1	-1.7	1.8	-4.3	-0.35	0.89	6	-1.9	1.3	2.6	-0.15	3	0.9	2.8	2.2	-0.84	-1.8	-2.2	2.2	-3.2	4.4	-5	1.8	-1.6	6.3	-1.4	3.5
0.23	0.21	4.8	10	-1.8	7.6	3.9	4.6	4.4	7.1	3.6	-3.2	1.9	2.9	1	2.9	3.2	-10	-0.6	-6.8	2.8	11	3.8	5.8	1.9	6.9	-3.9	-0.07	2.7	-4.5	-0.23	-4.1	1.3	-3.6	-4.7	-4	-2.9	-14	1.8	-15	2.1	-7.9	-5.2	-0.2	3.2	-12	-0.14	-2.4	1.9	-2
0.05	0.35	2.5	3.2	0.28	-4.2	5.1	-5.8	7	-6.8	4	-13	0.98	-5.8	1.6	6.5	5.7	2.5	2.3	6.2	3.7	2	-0.25	5.4	2.9	9.1	-2.2	4.8	0.14	2.9	2.9	-4.1	2	0.76	1.7	3.2	3.3	-3.2	3.7	2.4	-4	-2.4	-1.7	3.5	3.4	0.57	0.69	-3.3	-3.3	-5.2
0.44	-0.65	4.3	14	6.1	0.02	6.6	5.5	4.2	3.3	7.4	6.8	9.6	-4.7	1.3	7	1.7	2.2	0.85	-4.4	3	-9.1	2.9	5	0.32	10	3.8	0.62	5.7	-1.1	2.9	-0.92	2.7	-0.06	5.6	0.44	4.2	-0.26	1.3	-1.9	3.4	-3.8	-3.1	6.8	6.7	2.6	3.7	-2.2	0.9	-2.3
0.51	0.58	3	4	12	1.9	6.1	9.5	5.4	-2.5	5.3	-2.7	13	0.91	3.4	7	-1.6	9.1	1.1	6.9	-1.5	5.7	1.7	9.2	2.1	5.4	3.5	3	6.3	1	1.1	-1.1	1.9	-0.49	4.8	15	3.9	5.8	1	7	1.5	3	0	8.9	2.2	2.2	1.2	3.2	6	3.8
0.16	-0.07	4.8	14	13	4.1	11	13	4.5	9.8	1.6	9.9	14	3.9	-0.28	-0.24	-1.1	-3.7	0.43	1.4	1.6	-11	6.4	-0.3	-2.3	7.6	-1.4	-0.21	1.8	8.2	-4.3	-2.6	8	11	4.5	8.2	-2.6	3.5	6	1.5	2.4	3	-1.2	-1.6	3.3	4.1	-1	0.64	3.6	16
0.23	-0.84	-0.43	2.5	7.7	-3.3	4.7	3.9	5.7	-2.1	4.9	-1.6	12	6.2	3.1	6.7	5	-23	-1.8	-11	11	0.21	7.4	-12	3.2	-4	-3.6	8.5	5	3	-7	0.03	2.9	0.45	2.1	5.3	-2.2	0.07	8	-0.19	1.4	-5.8	-2.9	-2	-0.26	1.4	-7.8	-2.3	0.79	-17
0.11	0.71	4.1	-12	3.7	-9.5	1.9	-14	12	-5.4	10	-15	6.8	13	-0.52	12	-12	18	-5	12	3.7	-3.9	4	-0.42	-4	-5.9	0.48	20	1.6	1.7	2.8	8.3	5.4	-5.6	4.7	4.1	0.4	-2.8	4.8	5	3.4	2.9	4	6.1	0.18	8.4	-2.5	4.1	6	-11
-0.28	-0.38	5	-1.5	5.2	-21	3.2	-14	4.8	-14	1	4.4	4.1	-22	-0.97	3.3	-3.1	-3.1	-7.9	6	-1.3	-9.1	-11	-15	-5	0.12	-5.5	2.7	-6.3	0.79	0.83	5.7	1.6	-0.91	-5.2	-8.1	-1.9	-7.9	-0.37	5.2	-4.8	2.3	-2.1	2.3	-4.2	7.1	-2.8	-3	2.1	-7
-0.86	-1	-1.4	-4.8	-4.4	-9.7	2.4	-9.7	-1.4	-12	0.65	-10	-7.4	-15	6	-3	-12	-17	1.8	-9.8	-3.5	5	-9.3	-6.4	2.2	-0.54	-1.5	-3.4	-4	-2.6	-6.1	-3.2	-3.5	-2.5	-1.1	-6.6	-1.5	-6.5	-1.8	-17	-4.7	-2.9	-8.4	-6.9	-3.2	1.4	-7.1	-9	-0.01	-7.9
-0.62	-1.6	-2.6	-14	-0.56	-17	-3	-11	-4.8	-20	-4.6	-14	-12	-15	-0.26	-14	-9.1	-19	-12	-14	-2.8	-21	-1.1	-24	-0.89	-16	-1.7	-9.3	-5.7	-26	-6.3	-13	-6.7	-22	-2.3	-19	-1.2	-18	-9.6	-19	-13	-15	-2.2	-18	-13	-10	0.83	-15	-8.1	-24
-0.15	-0.95	2.5	-16	5.1	-19	0.59	-17	4.9	-14	4.8	-17	0.24	-6.2	8.9	-14	1.9	-11	-3.9	-3.5	2.9	-22	0.55	-13	0.05	-14	-0.9	-7.2	1.5	-8.4	-4.4	-9.3	-16	-24	0.89	-5	-0.48	-7.2	-8.2	-5.8	-6	-12	0.27	-8.4	-7.5	-2.7	0.45	-13	-2.7	-21
0.3	-0.64	3.9	-6	4.7	-7.6	6.3	-10	9.5	-7.9	9.7	-5.5	5.7	-3.5	8.9	-20	1.1	0.86	1.3	-1.7	8.6	-22	2.2	-11	1.4	-4.9	-2.1	-11	-8.5	-4.9	-0.38	-7.6	-2.1	-14	-3.6	-13	3.3	-13	-4	-1.7	-0.81	-12	-1.8	-8.4	-2.5	-4.6	-0.8	-10	-3.2	-5.9
0.29	-0.55	-4.3	9.1	-6.8	7	1.9	3.8	0.47	2.2	-5.8	5	0.98	1	3	-2.6	-2	-3.1	-4.7	-5.3	1	15	-5.7	-3.1	-2.9	7.2	-2.2	-4.2	-10	3.8	-1.7	-4.8	-5.8	-3.3	-3.2	-3.5	-6.5	3.1	-4.2	3.1	-2.3	-8	-8.3	0.35	1.5	-0.23	-1.6	-2	-3.8	-1.3
-0.43	-0.7	-3.5	0.19	-10	1.7	-4	6.2	-3.6	6	-9	6.8	-10	4.1	-4.9	-4.5	-4.7	-6.3	-4.9	-3.6	-0.57	-6.3	-6	-2.1	-1.3	0.35	-3.3	-4.2	-4	7.7	-5.2	-0.62	-2	-8.7	1.4	3.6	-2.7	2	-3.6	0.49	-0.78	-0.04	-8.1	-0.94	-3.2	-4.6	-1.6	0.92	-6.4	-0.61
-0.41	-0.26	-3.8	3.3	-14	6	-6.9	5	-2.3	9.4	-8.8	3.5	-6.7	3.9	-6.2	4.9	-9.6	-7.1	-8.5	-0.31	-10	4.4	-8.8	5	4.1	-0.74	-6.8	-2.1	-4	6.4	-7	-0.6	-5.8	2	0.91	2.7	-3.4	4.4	-3.3	0.07	0.55	-1.4	-6.5	1.3	-3.5	-2.5	-3.3	1.5	-2.8	1.7
-0.28	0.02	-6.2	2.4	-4.5	14	-3.2	4.4	-2.6	6.3	-7.3	4.6	-4.3	10	4.5	5.9	-6.9	-1.1	-7.7	5.2	-9.5	-3.1	0.55	5.1	3.3	2.8	-2.6	1.1	-5.2	9.3	-5.3	-2.6	-0.92	1.1	1.3	5.3	-2.6	1.9	0.09	4.4	4	0.57	0.52	6.3	1.6	-1.7	-5.2	-0.11	11	2.2
0.35	-0.07	4.6	-2.8	9.3	7.3	0.13	5.2	11	0.61	6.5	-0.33	4.6	2.4	17	2.6	6.1	9.8	1	5.6	13	4.9	9.6	1.8	3.7	4.2	3.8	7.7	1.1	6	1.3	-0.27	0.63	-3.2	-0.48	7.3	-3.2	4.5	3.5	2.2	2.6	2.1	0.36	7.5	-0.34	0.89	0.46	2	11	9.6
0.57	0.45	9.8	-1.7	3.9	5.3	7.3	1.9	12	0.38	11	-2.3	4.9	5.3	8.9	9.2	3.9	6.3	-0.17	3.3	6.3	-2.1	6.5	3.3	4.9	2.4	-1.5	0.08	5.4	5.8	0.25	2.6	1.9	8.6	6.1	5.2	-1.1	7.1	4.8	-1	7.2	2.3	0.57	7.7	1.3	-5.1	-2.4	2.9	1.5	10
0.5	1.1	-0.27	-2.8	2.6	0.25	3.1	-6.1	5.6	3.7	0.08	-3.3	6.3	1.9	4.3	9.1	6.2	10	0.02	4.5	-1.8	8.4	7.9	8.3	-2.6	3.1	0.29	0.27	3.6	2.5	5.2	-0.39	1.7	8.9	8	7.9	-0.62	10	3.9	7.3	8.1	0.67	0.49	9.1	5.4	0.41	0.72	6.6	6	3.5
0.44	0.33	2.7	-4.7	-4	2.6	-0.7	6.6	3.2	2.1	2	0.48	4.3	4.7	2.2	1.8	6.2	4.1	3.5	7.7	5.8	3	3.3	-5.6	6.9	1.2	-3.4	6.6	6.3	2.9	-1.3	5.8	4.4	8.2	4.6	5.8	4.3	6.1	2.3	6.2	9.6	6.3	0.08	5.2	1.6	1.4	-1.6	4	6.7	3.5
0.31	0.29	3.6	0.13	-0.1	-4.1	0.1	3	6.9	0.75	2.5	0.59	-1.8	4.6	0.65	1.2	1.2	10	-2.4	8	1.3	13	-2	6	6.6	-3.3	4.2	4.7	3.1	3.3	5	4.7	-0.66	9.2	7.1	3.6	3.8	8.1	1.1	6.2	6.8	16	-0.39	7.5	-0.45	11	-0.32	5	5.6	10
0.6	0.37	1.6	-0.08	-1.6	0.96	4.3	-0.51	5.9	2.7	-0.28	3	3.3	4.4	4	0.51	7.1	4.2	-2.2	7.8	6.4	-2.3	5.3	9.4	-3.2	1.2	3.9	3.3	1.2	4.7	5.3	1.7	5	4.1	1.9	12	1.7	8.2	0.25	-0.39	4.7	0.61	1.7	2.5	4.3	-0.36	4.2	3.4	5.9	8.2
1	-0.44	7.8	1.3	3.1	-1.3	5.4	7.5	13	5.5	7.5	3.1	0.32	7.1	14	-0.69	10	-7.4	0.39	-2.5	23	2	13	-3	-0.4	3.4	0.87	1.5	0.05	1.5	2.2	3.2	5.9	1.1	-5.5	3.4	0.14	6.1	2.6	-0.19	3	-4.4	5.5	-1.4	3.5	-2	-0.43	3.1	6.1	5.2
0.43	-0.31	-1.8	1.7	3.6	-6.9	-2.2	8.7	-0.04	7.3	-0.19	8.1	6.3	0.68	14	-0.88	30	-2.5	6.4	-4.2	15	-5	9.4	-8.5	15	2.5	3.6	2.2	5.8	0.92	2.4	-0.01	5.7	2.6	17	-2.6	5.6	1.5	-3.3	-1.8	-2	2.8	9.3	-1.4	-3.1	2.8	9.6	3.6	12	3.3
-5.9	-0.26	-21	-5.8	-9.4	-10	-37	-1.8	-66	-5.2	-41	-9.3	-11	-5.6	-97	-0.09	-87	3.1	-46	-5.5	-95	-5.2	-1.2e+02	-3.4	-43	2.1	-4.9	-0.44	-0.9	1.1	0.43	-2.7	-7.2	2.6	3.6	1.4	7	0.47	6.8	3.4	-19	-0.75	-16	-0.27	28	-2.5	16	-0.83	-67	2
0.52	0.17	16	-1.2	-5.1	3.7	17	1.8	9.3	-2.6	34	-2.4	3.7	-2.8	55	13	-23	17	-12	6.5	83	18	30	16	7.9	7.7	24	9.2	8.3	3.3	15	6.1	20	6.6	-6.7	6.9	20	8.1	8.3	13	4.7	4.2	26	9.4	26	5.3	16	9.5	2.5	9.8
-0.44	0.15	-6	-1.4	-11	1.5	-0.62	1.6	-5.2	-3.5	0.48	-0.14	-4.5	-1.1	16	9.9	9.6	5.9	10	6.6	17	8.2	14	11	21	5.8	16	7.5	15	7	11	8.9	11	11	27	-2.3	17	3.3	16	4.6	11	8	15	5.8	7.3	7.9	25	11	26	0.05
-0.47	0.32	-4.5	-2.8	-3.9	-3	5.3	-0.92	-6.4	-4.3	7.1	-2.3	-5.6	-4.9	19	0.43	4.1	-4.7	6	0.48	16	-4.5	16	-2	22	-1.3	23	-0.25	17	0.77	8.9	2.3	13	5.2	32	-6.2	17	0.58	21	0.61	11	2.8	19	-4.1	2.4	3.4	25	3.2	19	-4.6
-1.1	-0.04	-0.12	-6.1	2.4	-4.4	3.5	1.4	-0.32	-7.3	15	-1.6	-1.2	1.6	-8.8	-8.6	2.3	-2.5	-1	-7.5	-5.8	-12	-47	-7.6	0.81	0.41	-5.4	-5.3	7	-3.7	-6.5	-2.6	12	1.2	-14	0.96	6.5	-0.43	-7.9	4.4	-12	-6.7	5.4	-3.4	3.2	0.87	12	4.5	-6.8	-0.39
0.37	-0.86	-1.7	-5.5	4.4	-5.7	1	-3.3	16	-10	1.5	-8.1	10	0.03	-10	-7.3	0.8	-10	15	-10	-6.2	-11	16	-11	-5.1	-0.59	-12	-2.9	1.4	-11	-2.1	-3	2.6	-9.7	-12	-4.9	-7.7	-2.4	-7.8	-1.5	-7.3	-8.7	-2.5	-2.5	-3.5	-6.6	-12	1.2	5.5	-5.9
0.72	-0.85	-2	-3.2	3.1	-10	7.8	-9.5	0.24	-15	-1.2	-11	-0.15	-14	10	-9.3	-4.6	-13	12	-11	7.1	-11	30	-7.4	0.07	1.4	11	-3.1	4.2	-9.5	8.2	-3.7	2.9	-11	13	-8.1	5.4	-3	12	-3.9	14	-5.7	7.7	-3.3	-8.5	-7.4	3.8	-0.35	7.2	-1.7
0.1	-0.37	-3.5	-6.1	7.6	-14	12	-8.6	0.26	-10	9.1	-4.9	6	-21	-2.9	-5.2	-3.4	-7.3	7.5	-7.8	-4.6	-6.8	8.2	-10	9	-0.69	5.5	-3.6	9.1	-7.8	5.1	-1.7	5.9	-4.7	4.6	-2.4	3.8	-3.1	1.7	-0.09	-3.2	-5.9	3.6	-6.2	-6.9	-6.5	1.8	3.2	6	1.1
[truncated: 952 more columns]
