# Supplementary material for: Dyslexia on a continuum: A complex network approach
Source: PLoS One. 2018 Dec 17;13(12):e0208923. doi: 10.1371/journal.pone.0208923 (PMC6296514; doi:10.1371/journal.pone.0208923)
Supplement: S1 File — Detailed information about the archive contents is provided in the included README.txt file. (TGZ) [file pone.0208923.s001.tgz › FS_616_AA_run_2.csv]

2.4	-12	-0.53	-9.1	4.7	-9.2	-5.1	-6	0.77	-14	3.7	-14	-8.1	-17	3.9	-0.62	-5.1	-12	-5.5	-17	1.9	-7.5	-1.6	-6.1	9.4	-3.8	-3.4	-0.66	-0.7	-10	1.7	-0.27	-2.2	8	-1.7	-8.9	8.7	3.4	14	14	5	-2.1	2.4	9.5	1.8	2.3	2.1	-12	2.5	-13
4	-7.9	4.6	-0.49	2.9	0.86	2.9	-1.9	6.8	-1.4	-1.7	-8.4	0.94	-22	5.3	-6.3	3.1	-1.2	-0.37	-30	0.9	-10	3	-20	1.4	-2.7	1.2	5.5	5.7	4.6	0.93	4	0.95	-5.6	5.1	-8	5	-4.3	2.2	14	-2.7	-8.6	-0.93	-6	6.9	2.1	3.1	-9.2	0.73	-9.9
2.9	-0.65	-4.2	-5.4	-5.3	-8.1	7.3	-2.8	-5.7	17	-5.5	-1.7	1.6	12	-3.2	-0.03	-3.8	-3.7	-4.3	5.9	-0.22	3.4	-0.79	-8.1	0.69	-1.6	5.8	4.2	5.6	16	3.6	3.7	8.7	0.31	9.1	9.9	3.1	-2.6	0.81	8.2	6.2	8.8	5	2.8	3.9	8.4	-0.02	-2.3	6.5	11
-2.6	1.4	-1.5	5.5	2.4	1.1	0.22	-2.4	-4.5	1.9	-0.51	5.1	-7.4	-1.7	-0.31	0.3	1.2	10	-5.1	3.5	-4.2	8.9	2.9	2.7	0.58	1.6	1.6	3.4	-5.9	-1.2	1.7	5.6	-1.8	1.2	-0.7	9.2	1.9	2.4	-0.56	3.5	-1.6	5.7	0.8	1.2	0.37	-5.2	4.2	5.1	5.4	8
-2.4	-6.3	-4	-0.81	-4.8	-3.9	0.14	-5.8	3.9	-6.8	-5.9	-7.5	4	-6.4	8.1	-1.4	0.54	9.3	7.8	-10	0.95	0.51	4.8	2.9	-0.38	0.41	-4.3	1.4	-7.7	-2	-2.8	1.5	0.24	4.2	-4	9.1	-0.25	-2.4	-3.2	3	1.8	-0.01	2.2	1.9	8.7	-6.5	-3.5	3.1	-2.1	-7.5
-5.4	-6.3	-5.5	-4	-3.4	0.8	1.2	-7.6	4.1	0.26	-4.7	-12	-1.2	-5.1	3.2	-2.3	-3	2.1	1.4	-12	-2.9	-2.3	5	-8.1	0.2	0.59	-1.9	0.54	-3.6	2.8	-6.2	-4.9	7	2.6	2.4	1.4	3.6	0.91	-4.7	0.53	1.9	-1.7	5.7	4.5	7.8	4.9	-6.3	-2	-1.4	-9.3
4	-9.1	0.36	-5.2	3.9	-11	6.8	-6.1	6.7	-8.4	-1.7	-7.3	-3.2	1.7	-3.2	-1.8	-5.9	2.5	0.56	-4.4	-7.2	-3.5	-0.18	-4.2	3.6	-1.1	3.6	-3.6	2.3	-2.5	1.1	-2.1	-0.33	-1.3	-0.15	-3	5.4	2.7	-7.5	-4.5	1.9	-1.9	2.9	3.8	10	-0.24	-3.4	-5.6	1.4	-12
13	-8.5	1.3	-11	0.1	-9.4	8.8	-5.6	9.4	-10	1.5	-8.4	-0.78	-4.7	-5.5	-0.1	-1	11	-3	-6.3	-1.3	0.77	4.1	-2.2	4.4	-4.4	-0.13	3.1	0.5	5.6	4.2	2.6	5.7	0.62	3.3	5.3	3	-3.3	-0.02	3.2	1.2	-3	1.1	-4.2	7.2	3.5	7.6	-5.9	1.7	-10
9.5	1.6	3.9	4.8	2.4	6.7	6.7	-4.2	15	-14	3.2	11	12	4.6	8.8	11	7	8.7	2.8	12	7.1	9.6	8.9	3.5	4.6	3.6	11	9.3	6	6.7	8.4	5.6	12	3.8	-1	14	5	15	12	10	7.6	9.1	2.8	1.4	8	12	8.7	-0.72	4.7	-0.45
4	1.8	3.1	4.3	3.3	4.8	-1.2	-4.7	2.5	-11	1.5	8.1	-7.5	-13	1.8	-7.3	1.2	-1.1	-1.7	-7.7	4.1	-2.2	5.3	-13	3.9	-0.56	-1.8	-8	-0.48	-7	4.7	-6.1	8.6	-5.8	-5.8	-4.4	2.6	-1.6	1.5	-9	5.4	-2.2	4.7	-1.1	-0.23	-6.1	-0.37	3.6	-0.9	-0.87
2.7	11	5.1	4	-2.6	3.9	3	1.6	8.7	-11	-4	3.1	7.7	8.1	3.3	7.3	5.1	2.4	4.1	7.2	0.02	7.8	3.9	0.42	1.4	9.1	1.5	0.63	1.7	4.4	-1.5	6.9	-3	6.4	-0.69	-5.4	-2.6	1.7	-3	1.3	2.8	0.35	-1.4	10	1.9	9.1	-2.6	-0.54	-0.48	1.9
4.6	9.4	-1.5	7	-5.1	2.6	5.3	10	11	6.4	-6.5	5.1	8	14	1.8	7.4	0.4	2.4	3.8	15	-0.65	6.7	5.7	7.7	3.1	11	-2.8	3.6	0.04	6.6	1.9	3.1	-4	12	-6.8	-1.3	-0.62	7.2	-4.3	8.4	0.18	3.3	1.4	5.3	-3.1	12	2.5	0.28	-0.19	1.4
-0.88	3.7	1.7	4	4.4	2.8	-4.3	6.4	-9.4	4	3.2	7.5	-4.6	7.1	3.1	3.8	-0.55	7.9	3.2	8.7	-2.7	3.6	-10	5	-2.7	8.1	-6.2	5.8	0.35	1.5	-5.1	2.6	0.06	3	-1.3	5.5	-0.22	2.3	2.5	-2.5	6.5	6.3	1.4	6.2	-5.2	6.8	-1.7	6.2	-14	10
-3.7	-1.2	-2.1	-1.3	2.9	1.1	-6.1	11	-15	14	-2.8	2.4	-8.8	15	-7	6.4	2	2.7	-13	11	-5.8	0.38	-1.6	4.2	-2.8	9.2	5.6	0.59	7.3	0.24	6.4	1.1	5	8	0.41	-2.5	1.5	2.2	-0.76	-2.8	2.7	5	0.48	14	-3.5	11	3.3	9	3.7	7.9
-4.6	-0.57	-7.9	-2.3	-4.6	1.6	-4.2	2.4	-1.8	-5.9	-9.3	-1.4	-3.4	5.4	2.4	5.2	8.8	1.8	-12	2.5	-2.5	1.1	-2.7	2.8	-1.5	2.4	4.4	8.2	4.3	-0.17	2.6	4	-0.4	2.1	-4.8	1	-1.2	8	9.7	0.79	-0.92	-1.7	0.46	1.6	2	0.33	-2.4	2	-3.7	2.1
-2.8	-0.84	-1	0.31	-0.51	2.4	-1.5	6.9	-6.2	1.4	-5.1	5.4	0.35	1.1	4.6	4.7	0.04	3.2	0.22	5.6	4.9	3.3	-0.4	-2.4	-5.2	-0.75	1.2	-4.7	-2.1	-6.8	4.8	-4.1	-6.8	1.6	2.9	-4.6	-1.2	4.4	13	-4.7	1	-0.84	-2.1	0.08	-0.88	-7	-3.2	10	-4.8	1.6
-3.1	1	-0.21	-0.2	-0.29	-2.8	0.27	0.91	-0.88	-9.4	-15	8.1	-4.1	-0.33	3	2.4	8.6	1.7	-5.6	6.7	4.6	5.5	-5.2	3.6	-1.7	0.37	-5	-2	-0.88	-3.9	0.37	2.5	5.3	-2.1	-2.4	-5.8	-6.7	-1.1	0.98	-4	-2.8	-3.2	2.9	3	0.35	5.8	-1.7	-4.2	-4.8	-0.86
-3.6	8.6	-1.7	9.3	4.2	2	-4	1.7	-9.2	7.4	-2.5	3.4	3	0.19	8.3	0.16	6.5	2.3	6.1	8	3.7	3.9	-1.7	-0.01	4.5	3.1	-0.09	2.5	7.9	0.89	-1.6	6	4.9	5.3	6.3	-5.2	1.3	2.5	1.2	-4.1	5.9	-4.2	7.7	6.1	7.1	4.6	-0.23	3.3	0.28	0.72
-1.7	5.3	-3.4	0.7	0.04	-2.6	-0.01	4.8	1.3	9.8	3.1	6.8	0.41	2	-1.5	7.9	3.8	10	-1.4	9.1	5.2	9.6	0.45	-0.07	1	6	-0.56	4.6	2.2	4.5	1	-0.9	3	6.7	4.9	-2.4	-1.1	4.3	-1.2	0.56	1	-4.5	5	6	3.5	2.4	-0.04	1.1	5.9	2.8
-0.06	2.5	-4.2	0.29	-1	-0.26	2.5	-1.3	2.4	-4.4	-2.5	4.6	-5.7	0.06	-3.7	7.3	0.62	15	-3.6	4.5	-1.9	3.8	2.5	0.47	-3.2	-1.1	-2.9	4.3	-0.73	-2.5	0.41	-0.32	4.2	4.8	3.8	-3.3	4.7	8.9	-4.2	8.9	-1.5	1.7	-0.45	-0.88	1.1	2.7	2.4	-3.4	-2	3
0.39	0.13	-1.5	3.3	-2.4	2	-0.76	3	-2	2.5	-1.3	4.6	-7.2	5.4	-1	2.3	6	-1.3	-2.3	0.74	-2.1	5.3	2.8	0.47	-3	2.3	-6.3	-0.92	-3.4	-0.19	-2.4	2.3	5.7	0.92	-1.7	0.78	0.77	2.2	-3.8	8.9	0.08	1.8	1.5	-4.9	0.34	-1.7	-3.6	12	-4	3.8
-2	7	0.09	-0.01	-1.2	-3.9	-2.4	2.6	-0.01	-10	0.95	0.53	-8.5	3.6	-5.7	6	4.5	6.1	-4.5	4.7	-0.32	1.8	2.1	3.7	-3.1	5.5	0.26	7	2.9	3.7	0.27	6.3	2.2	4.4	-0.68	4.4	-2	6.2	-1.3	6.3	1.1	0.34	-4.3	6.1	0.39	3.5	-7.1	8.2	-3.7	1.4
-2.7	-0.19	0.99	2.3	-4.1	4.3	1.1	0.75	-0.05	-2.6	0.43	8.1	-6	0.11	-2.2	0.89	4.3	5.2	-5.9	3	1.6	4	2.7	2.4	1.2	6.1	3.1	-3.2	-0.02	-1.3	1.1	-6.7	-2.2	1.5	2.1	1.3	1.2	-2.4	1.8	0.59	-2	0.81	0.32	8.1	-2.4	1.9	-3.3	3.9	-3.3	3.6
-2.6	-0.25	-4.5	1.6	-8.1	-1.7	-1.1	-2.1	-5.3	1.6	-1.9	4.7	8.3	9.4	1.9	4.5	8.3	6.7	6.9	11	4.4	6.3	0.61	2.1	1.4	3.6	1.8	-2.3	-2.2	2.8	3.2	3.2	1.7	3.6	4.3	1.1	1.2	-3.5	2.8	6.3	1.6	-2.5	5.3	4.6	5.4	3.4	-6.7	6.5	-5.9	4.3
-2.5	1.5	0.85	4.7	1.3	0.78	-3	-0.46	-9.2	-11	-11	2.8	-1.1	2.7	-1.1	2.7	-3.7	5.7	4.5	2	-1.5	1.5	-0.01	3.5	-0.64	8	5.3	-4.9	5.2	3.3	-2.3	5.6	-3.8	8.9	7.1	1.3	1.4	6.9	2	6.8	2.5	1	-1.5	8.1	3.4	13	-2.8	-1.6	-4.1	0.03
-3.2	7	-4.3	6.2	-1.7	1.4	-5.4	5.3	-7.2	0.75	-5.1	6	-3.2	10	1.2	3.8	-4.1	6.7	0.68	8.3	-0.44	7	-0.18	4.9	-0.75	5.2	0.66	-5.8	2.5	-3.7	-0.58	-9.3	-2.4	-2	0.86	1.8	1.6	6.4	0.29	-12	1.1	1.8	-3.1	5.3	-2.6	2.4	-8.2	4.3	-7.6	2
-8.2	8	-8.2	5.6	-6.2	4	-2.6	4	-11	8	-3	8.8	0.72	4.2	-4.3	2	0.54	-0.22	-1.6	6	-6	1.7	-0.82	4.6	-4.3	9.5	-1.8	-3.2	4.6	1.1	-7.2	-3.4	3.2	4.2	-1.9	4.2	1.4	3.5	0.55	-3.1	-4.4	1.1	3.2	3.4	2.1	4.6	-11	3.3	-6.9	1.8
-3.2	5.9	-4.1	6.2	-4.5	9.1	-6.4	1.1	-8.8	-1.5	-3	5.4	1.4	6.6	-1.6	2.5	-4.2	1.7	-5.1	11	-6.5	4.8	-4.8	8.4	-3.3	5.7	-2.4	4.7	3.4	5.8	-8	4.5	-0.31	1.9	-3.8	5.8	-1.6	4.6	3.4	-0.83	-5.2	6	-1.6	6	0.14	2.6	-8.6	-5.3	-9.8	-1
-1.1	-1.9	-3.4	-1.9	-5.6	3.9	-5.4	2.8	-0.15	-2.7	-7.8	2.6	-4	3.6	-0.85	5.5	-3.6	-2.2	-3	2.7	-5.3	3.5	0.24	1.6	-2	7.6	-4.1	-2	-2.8	2.9	-6.4	1	-0.47	-0.78	-1.1	5.8	-4.4	3.9	-1.4	-1.8	-2.4	3.6	-3.1	5	-1.4	8.4	-11	-1.4	-2.5	-0.69
-1.5	-3.4	0.26	3	-0.73	7.4	-1.7	5	1	-1.9	-0.91	5.5	-6.4	3.7	2.1	-5.5	-5.7	1.2	1.1	0.44	0.11	3.5	-3.7	7.2	-4.2	4.7	-2.6	-9.8	6.1	0.32	-5.5	-5.6	-2.3	-3.7	3.9	2.4	-6.2	1.6	-5.1	-4.2	0.67	6	4.9	2.5	3.5	-1.6	-11	7.6	-1	3.5
0.99	7.3	-2.4	9	-0.16	6.8	3.3	7.3	0.66	-4.5	2	8.5	0.68	4.5	-1.1	5.9	1.7	9.5	0.37	6	-0.54	4.9	-4.9	4.7	-3.8	6.1	-0.89	2.5	-4.2	5.9	-4.4	-1.4	4.7	4.2	1.6	6.9	2.4	1.9	-5	2.3	-1.6	1.6	3.9	4.1	-4.7	4.8	-1.4	1.2	2.6	2.7
-0.08	3.2	0.88	3.1	-2	4.2	2.8	4.2	6.9	4	-2.3	6.3	-8.1	3.3	-4.2	3.8	4.5	2	-11	8.4	0.81	4.9	-5.6	2.2	-3.1	8.4	-3.1	2.5	-0.82	5.4	-0.28	5.2	-1.1	6.6	0.53	4.2	-2.7	3.9	-0.31	0.1	-0.72	4	1.3	9.7	2.8	9.4	12	2.3	5.8	6
-5.6	2.4	-2.1	2.3	-6	3.6	2	8.5	4.5	1.2	-5.5	2.3	-1.4	1.5	-7.1	1.7	-5.3	4.2	-9.3	1.3	-5.5	1.9	-1.3	3.3	-6.3	1.2	4	-3.6	-0.6	-12	3.3	-4.5	-0.33	2.7	-2.5	1.4	0	-2.6	1.2	-1.7	-3.1	-0.4	-3	7.1	-5.4	4.2	6.9	5.2	0.16	7.8
1.1	2.8	-1.1	-0.91	-1.8	0.49	2.2	5.4	5.3	-8.4	-5.8	-2.7	-1.3	11	-1.4	1.3	3.1	2.5	-3.4	1.7	-3.6	0.5	-3.2	2.9	-4	3	-0.73	-1.5	-7.1	-7.1	-2.6	5.6	3	1.8	-2.8	-0.18	-2.8	-1	-6.1	3.5	-4.1	2.5	0.97	0.89	4.3	1.9	-5	-2.4	-9.8	0.93
-1.5	3	-0.85	-2.5	1.4	1.1	2.5	4	-6	-4.3	-1.2	-4.8	-5.6	3.5	-0.16	3.4	-2.1	3.1	-0.43	5.6	-0.84	2.6	-0.97	3.2	-4.6	7	-7.8	-5.1	-2.5	-5.5	-3.9	3	-3.3	3.2	-2.7	-1.6	1.4	4.1	-5.7	-1.1	1.5	2.7	-0.3	1.2	-2.3	-3.3	-5.7	11	-4.1	5.4
-5.6	2.6	-5.5	-0.13	2.1	-2.5	-1.3	9.7	-0.94	-9.7	0.36	-2.9	-0.22	3.4	-0.8	2.9	-8.9	4.9	0.83	5.8	-1.1	7.1	-2.6	4.7	-2.1	5.7	-6	-2.9	-2.8	-2.7	1.9	-1.3	1.9	0.82	-3.1	2.7	0.31	4.3	-12	-4.2	-5.1	-0.82	-3.6	3.2	-4.3	-0.1	-5.3	2.9	3.7	1.2
-2.8	8.3	2.8	1.4	-0.89	-3.7	-7.9	-0.03	-8.4	2.8	-4.5	1.6	-6.7	-1.8	-0.98	2.3	-8.5	2.2	-2.8	-0.92	0.32	1.1	-6.4	4.3	-5.6	5.3	0.01	-8.4	-0.06	-5.1	-1.9	-7.8	-6.7	4.9	6.1	4.7	-0.35	0.93	1.5	-4.1	-3.1	1.2	-3.1	6.6	-3.6	0.22	-7.5	-0.34	-3.9	1.6
-6	1.4	5.5	-3.6	-0.56	-8.5	-2.8	-3	-6	0.79	4.4	-7.7	-8.2	-4.8	-6.4	0.72	-3.1	-3.1	-8.1	-3.2	0.24	-0.01	1.1	-4.3	-0	1.1	-3.6	-15	-2.6	0.62	-6	-13	-5.3	2.9	-1.9	0.47	-5.1	-6.4	-4.3	-4.7	-1.7	-2.1	-0.25	-1.3	0.65	-0.18	0.78	-0.77	-1.8	-7.3
-1.1	1.6	8.5	-4.3	3	-7	5.5	-0.88	4.6	-10	9.6	-6.7	-5.3	-2.7	-2.6	-2.2	-1.9	-6.9	-5.9	-2.1	-1.5	-0.05	0.33	1.1	1.4	-4.4	-3.6	-4.5	-0.29	4.8	-2	-1.6	-2.2	-1.6	2.8	-0.1	-0.56	-2.3	0.47	-3.8	-1.6	-4.8	-0.82	1	-1.9	2.3	5.3	-2.5	3.9	-9.9
0.17	-2.3	0.32	-4.1	1.1	-6	4.6	-7.2	3	-4.3	-5.6	-10	-2.1	4.8	-8.6	3.7	-3.1	9	-2.8	0.2	-0.72	15	-4	11	2.1	12	-5.3	8	-4.9	8.4	-7.4	7.6	-0.65	6	-3.8	5.5	0.69	10	2.5	4.1	-6.5	9.5	5.4	6.4	4.5	1.1	-0.02	7.5	2.4	0.43
4.8	-39	-3.8	-33	-0.39	-35	-3	-19	-11	-19	-1	-32	-7.5	-61	-9.1	-61	-0.97	-1.1e+02	-9.1	-32	-1.4	-70	-9.5	-45	-1.4	-24	-0.83	-17	-5	-37	3	-26	1.4	-39	-4.2	-32	0.56	-20	-1.8	-52	-2.4	1.4	1.1	-29	-3.6	-62	-8.3	-21	-14	-23
1.8	3.4	0.98	-2.6	-0.3	11	4.7	27	-2.6	40	1.8	-0.06	-4	-54	0.48	-56	2.5	-93	-1.7	-32	0.51	-73	-4.6	-45	-1.1	-45	-3.1	-26	-2.8	-44	-0.94	-28	0.79	-42	-2.7	-33	0.87	-40	3	-36	-2.6	-29	0.24	-35	0.32	-55	-3.4	-0.85	-2.4	5.5
-20	66	-16	48	-20	91	-26	55	-14	72	2.1	41	-6.3	-13	0.86	2.4	6.6	-7	-0.23	-11	5.6	-6.6	4.9	0.47	-1.1	-12	3.9	7.3	7.5	-3.1	7.1	10	4.8	4.1	14	9.5	-5.9	-4.2	15	16	3.8	-6.7	-8.9	-4.9	-2.1	-2	8.1	48	5.1	52
-0.67	5.4	9.7	6.8	1.3	27	-19	-3	-9.3	9.7	17	3.5	9.2	-16	5.2	9.1	16	8.7	18	-26	16	1.6	11	1.2	3	-1.9	6.3	26	-1.3	21	4.9	13	0.76	-1.2	1.3	8	-2.6	8.2	4.9	32	3.6	-3.8	-3.1	-1.8	0.7	5.6	20	40	11	50
-7.2	-49	-2.5	-49	-9.9	-11	9.7	-30	13	-73	0.32	-39	12	-1.2e+02	6.8	-1.5e+02	1.9	-1e+02	14	-1.5e+02	6.2	-72	8.8	-85	-0.39	-1.4e+02	13	-71	-5.3	-63	3.8	-51	0.24	-1.1e+02	-9.4	-1.2e+02	8.7	-1.1e+02	5.6	-85	-12	-1.2e+02	3	-1.4e+02	-4.1	-1.3e+02	2.5	-1.5e+02	-3.7	-1.4e+02
17	-32	1.8	-31	-1.4	-53	19	-11	24	13	7.9	-6	5.5	15	13	7.9	6.9	-32	9.9	51	6.1	-14	1.4	17	2.6	-13	8.6	-20	-0.03	-14	6.2	-9.2	0.35	4.5	-7	23	0.57	-48	2.9	-53	-0.29	19	-5.7	-5.1	-4.5	-4.8	10	-57	4.6	-53
3.4	-21	1.9	-14	7.1	-1	-2.5	-24	-6.4	-4.5	2.2	-17	5.4	-12	1.5	13	2.5	8.3	4.2	-39	3.3	7.8	-2.1	-5.8	5.5	0.55	-0.16	-0.19	-2.1	15	-2.5	0.55	-1.4	9.9	-3.2	8.5	-6.4	-10	-4.6	26	-2.7	6.7	-1.7	0.9	-7.5	5.8	6.6	-26	2.6	-45
-1	-3.5	0.75	-9.8	5.9	2.6	-1.8	-14	-4.7	-19	11	-17	4.1	16	1.6	18	-2.4	4.1	5.2	13	-0.18	5.5	-6.7	20	4.3	6.5	-3.2	13	4	18	-2.7	13	-4.9	2.8	-1.1	7.5	-2.3	6	3.8	19	-4.9	-4.7	1.7	5.2	-5.8	17	0.97	-5.2	4.1	-5.5
3.9	7.2	4	1.7	-0.82	0.5	6.6	2.6	3.6	-1.8	11	3.4	6.1	13	1.1	10	-0.06	7.6	6	5.5	-6.8	11	-1.3	8.5	6.1	-3.5	-3	-2.1	-4	1.7	2.4	6.9	-5.6	-5.6	-5.8	-4.6	5	0.47	0.45	9	2.8	-2.5	-5	-5.5	0.1	-1.2	-0.79	9.9	4.2	14
3.8	-6.5	6	-3.8	0.7	-0.85	7	-0.94	8.5	7	11	-5.7	-0.27	13	1.6	8.7	-0.57	8.7	4.5	6.2	1	13	0.16	13	6.9	4.3	-3.9	1.7	-4.1	6.2	-5.6	0.58	0.94	1.1	-3.8	6.9	2.3	12	-2.6	6.7	-3	6.8	-0.94	-1.8	-2.6	4.8	9.8	-2.2	4.2	7.3
3.7	-12	5.5	-4.4	5.5	-8.2	3.6	-5.9	-3	9.5	6.6	-1.5	8.2	7.5	1.1	1.7	0.1	7.6	6	7.6	4.6	5.3	-1.4	1.4	0.99	1.6	2	3.4	-2.1	-7	-0.18	-1.2	7.3	0.26	4	2.4	2.9	7.2	0.22	-6.2	-3	9.1	9.7	-3.6	2.1	4.5	0.32	1.5	4	1.6
2.8	-3.7	-0.92	-1.4	1.9	-0.01	-0.35	-4.7	1.6	12	6.2	-1.6	11	7.8	1.9	-2.8	1.4	-1.2	4.8	-2	1.7	-9.6	0.68	-8.2	4.6	-8.3	6.7	2.4	-1.5	-8.9	0.09	-10	-1.5	-9.4	0.84	0.76	-2	-1.3	-4.2	-7.4	0.57	2.6	6.2	-13	-6.9	-12	4.9	6.5	6.9	0.4
-2.5	-12	-0.81	-7.2	0.8	-2.3	-2	-9.1	4.4	11	2.2	-12	2.7	5.2	-1.5	2.6	0.55	4.1	3.9	1.9	-1.1	-0.54	0.36	-5.2	2.7	-11	1.3	-3	-1.2	2.5	1.7	-9.2	-0.49	-11	-0.95	10	-1	-6.8	-1.6	1.1	0.41	4.2	-5.8	-16	-10	-9.9	13	5.6	11	2.5
8.1	-0.39	4.4	-3.5	-0.28	-6.6	-3.8	-12	-5.2	1.5	0.76	-6.1	5.3	1.7	-4.2	-2.2	-1	2.8	-3.1	-1.5	-3.7	0.39	-4.1	2.9	-0.92	-7	-3.3	-0.36	-7.6	4.6	-1.8	2.1	-0.3	-2.8	-0.42	3.1	-7.2	-6.4	-3.3	0.99	0.35	-0.53	-3.3	-8.8	4.8	0.33	-1.8	-3.2	1	-3.2
1.8	1.5	5.3	-2.5	5.7	2	0.6	-8.9	3.3	3.1	5.5	-1.1	3.4	2.6	-2.2	-0.64	-4.2	3.4	1.9	3.4	0.46	-1.4	-3.4	2.9	-1.6	-1.9	-4.6	8.2	-5.8	4.8	-1.1	4.3	1	0.39	-0.7	-0.77	-8	4.2	-6.3	0.3	0.49	4.5	-5.9	-1	-7.8	-2.9	-4.2	-5.1	1.8	-7
-0.81	-7.5	1.7	-2.4	3.8	-0.36	0.69	-5	-3	6.8	4.6	-1.2	1.7	7.3	-4	8	-7.9	4.7	0.32	11	2.2	3	-2.7	11	1.6	0.89	-4.2	0.13	-4.6	-2.7	2.4	-0.29	-4.4	-0.9	-1.5	0.63	-3	0.34	-2.8	1.2	-1.1	1	-0.82	-4.5	1.7	-0.58	3.7	-1.9	1.8	3.4
1.6	-3.8	2.7	2.7	0.8	-0.95	-2.8	-1.8	-5.8	13	6.2	6.2	5.6	17	-2.7	4.9	0.23	0.57	-1.7	7.9	0.91	-1.3	-0.34	11	5.6	2.1	-2.8	-1	0.34	2.8	-0.32	1.2	0.91	-0.08	6.9	6.3	1.9	6.3	-0.11	-1.9	1.1	5.3	1.2	-0.56	2.4	4.7	-5.5	11	-2	8.4
0.87	5.8	5.3	7.9	3.7	2.7	0.93	1.1	0.78	13	9	3.4	3	8.6	-4.5	7.4	-10	14	-3.1	12	-0.72	4.5	-6.3	10	-5	5.9	-4.8	9.8	3.1	6.1	-6.8	5.7	-4.9	6.9	0.6	1.8	-7	8.9	-6.7	4	1.5	6.8	-7.7	2.4	-4.7	2.9	0.46	17	0.88	16
-0.43	6.8	1.1	5.5	6.7	6	3.6	-3.3	-1.6	2.5	6.8	-2.9	2	2.1	-4.7	10	-6.2	12	-3.3	7	-2.4	8.7	-6.8	10	-1.3	4.4	-7	9.9	-5.6	4.4	-6.2	10	-9	11	-3.6	2.5	-7.3	7.6	-8.9	10	-1.2	12	-4.9	8.4	-7.6	9.1	4.8	13	-1.3	12
-6.5	0.79	2.8	2.5	6.8	-3.3	2.8	-5	0.78	1.1	-1.2	2.5	2.9	5.7	-4.9	10	-6.6	12	-4.3	13	-2.5	8.2	-4.5	8.2	1.2	7.7	-2.1	10	-3.6	8.7	0.84	6.3	-8.1	4.7	-5.1	3.7	-5.7	7.7	1.4	5.9	-2.1	4.2	2.6	3.5	-0.05	4	-0.99	-0.9	-7.2	7.6
-3.5	2.7	5.5	3.1	7.9	2.8	-7.2	-3.8	-13	9.6	3.1	-1.2	5.6	4.5	-0.58	4.9	-1.7	8	4.6	11	2.1	4.9	-1.8	9.8	5.8	4.4	-0.6	9.8	-0.49	5.7	4.2	-0.72	1.9	1.7	2.1	1.4	0.1	4	-2.3	-1.3	6.2	11	3	4.4	4.3	3.6	-3.5	2.9	-3	7.2
4.3	1.4	1.2	-1	-2.7	-10	5	-4.4	7.8	11	7	1.4	5.1	6.7	0.4	0.65	4.5	9.2	1.6	5.4	5.1	4.4	-1.6	5.9	-2.3	2.1	-4.1	6.1	-6.9	-0.76	-5.2	5.3	1	2.9	1.1	0.84	2.8	4	-11	-1.2	7.9	7.5	-7.5	3	-2.8	4.5	3.6	7.6	7.9	6.2
0.31	9.3	5.5	8	11	1.4	1.3	-0.14	-4.2	0.25	8.7	3	5.4	14	5.4	5.4	-0.51	14	8.3	5.8	7	6.3	-5.7	8.7	0.89	3.2	1.3	7.2	-4.3	7.6	4.6	-1.5	-5.3	1.7	1	3.3	0.79	11	0.67	7.9	-1.7	3.3	-0.77	1.2	-0.85	6.3	6.2	5.5	4.7	4
-0.14	5.7	3.4	1.8	8.5	-3.7	-2.7	4.6	4.5	9.4	9.8	3.4	-0.08	11	-8.3	11	-11	11	0.26	6.2	-3.9	2.8	-2	7.1	0.42	6.6	0.27	1.6	-1.9	0.87	1	4.4	0.96	-0.41	-1.8	4.5	-4.6	6.2	-2.7	1.5	0.55	6.8	3.1	1.8	-5.1	-3.6	3.1	7.5	4.2	10
-5.1	-0.14	-0.42	2.6	-2.6	0.79	-1.9	1.3	3.8	3.4	-3.6	-1.6	-2.4	3.8	-4.8	4.8	-3.6	7	-1.3	2.2	-1.6	5.1	-5.7	5.9	2.4	2.4	-1.9	3.3	-3.7	1.7	6	4	-2.6	-0.83	5.2	0.81	0.52	2.8	0.63	2.8	3.3	2.6	-4.8	3.2	-5.5	2	-0.65	13	0.09	13
11	3.1	8.2	0.72	6.6	-0.79	-3.5	-1.8	-3.7	-7.8	5.2	7.1	4.3	5.1	-4	6.9	-4.3	5.2	0.62	7.6	1.5	3	4.4	2.7	-2.3	8.3	3.5	3.4	7.5	6	-3.6	-2.4	-5.3	-5.3	2.8	11	-2.2	9.5	3.3	5.8	-0.12	11	-5	-1.4	-3.8	6.4	-0.51	9.7	5	5.9
2.5	-4.2	5.1	0.02	7.6	-0.57	0.85	1.6	6.4	4.1	12	-0.94	-0.62	5.7	-2.8	3.9	1.5	4.2	3.2	6	-0.21	4.7	0.87	5.3	2.9	6.5	-1.4	0.91	-1.1	1.2	0.74	0.46	-0.94	0.3	-3.3	6.3	-3.5	9.1	-2.1	2.8	-1.2	6.1	1.1	3.5	-4.7	5.9	9.4	12	4	5.5
1.7	-4.2	3.7	1.3	3.4	0.04	6	-3.3	0.57	-4	0.38	2.5	6.7	8.4	-1.9	6.6	0.79	3.8	3	4.8	0.29	3.2	0.55	5.2	5.3	7.2	-0.31	2.4	-5.1	3.1	-3.5	5.2	-5.7	8.2	1.3	-3.1	-4.3	6.6	-0.37	4.9	-4.3	1.4	-3	1.8	2.3	1.6	2.4	2.8	1.5	0.1
4.2	-0.42	2.9	2.3	6.5	5.2	2.7	2.3	-5.2	6.7	9.4	-3.2	8	11	-1.7	5.3	-8.2	2.8	1.3	3.1	-2.4	3.4	-0.13	8.5	1.3	8.5	-3.3	-0.61	-4.5	4.6	0.87	0.59	-1.1	1.2	3.2	2.8	4.9	1.5	-4.6	-0.89	2.2	6.8	-0.73	1.9	1.2	-0.39	-3.7	7.3	-4.1	6.4
-2	4.6	4.4	4	7.6	-2.4	-1.8	4.6	4.6	-6.3	7	-0.27	7.7	9.1	-6.9	4.1	-6.2	-4	-4.1	3.4	-4.1	2.7	-3	6.6	-0.45	3.7	-5.5	5.6	5	12	-6	5.3	-6	8.8	0.68	9.9	-3.3	5.2	0.17	3.2	0.97	1	-4	2.4	-7.7	17	-2.9	0.48	-1.8	5.8
-4.4	6	2.7	6.9	11	-0.72	-0.36	2.8	3	-0.18	0.77	6.4	3.2	12	-2.8	4.1	-5	6	-3.5	4.7	-4.6	6.2	-4.4	6.9	-2.4	3.3	2.1	11	1.5	6	0.5	3.3	-1.4	3.3	3.3	7.8	-2.4	5.6	-3.9	7	-3.9	0.35	-3.1	5	0.05	11	6.8	5.2	2.6	13
3.8	3.4	5.4	7.2	7.8	3.7	2.7	2.7	-3.6	14	9.3	4.1	-6.6	10	-3.3	6.3	-6.8	7.3	-3.7	4.8	0.51	6.8	-5.6	8.8	-2.7	12	1.1	2	0.44	3	-6.3	4.4	-1.4	8.7	-1.7	1.9	-0.99	6.3	-4.9	4.9	-3.9	8.9	-2.5	13	-1.4	12	-1.8	5.4	3.4	12
1.9	2.6	9	2	5.8	-5.5	1.5	0.07	2.6	5.5	12	-0.64	1.6	9.6	-2.3	5.5	-7.1	6.7	2	13	0.99	7.2	-5.2	2.8	3.3	6.9	-6.3	4.8	4	11	-4.6	2.4	-3.7	7.2	-0.05	7	0.51	14	-1.6	5.8	-0.57	2.3	0.38	12	-2.8	9.2	6.2	4	0.68	9.6
0.44	3.6	3.9	2.3	2.9	-1.2	-4	-3.7	-2.8	-8.8	5.7	3.6	-3.7	4.8	-2	1.7	-7.3	-1.6	-4	1.6	2.5	-4.1	-3.1	2.3	-2.4	2.3	0.31	5.5	-0.85	-0.92	-7.2	3.2	0.61	-1.4	-2.6	1.9	0.66	5.6	1.9	1.3	1.1	2	-2.8	5	-9.7	-2.2	-4.6	-2.6	-0.73	2.2
5.7	3.3	4.6	4.7	5.1	-1.3	-1.6	2.3	2	1.1	4.5	5	0.15	14	0.98	0.06	-5	-2.1	5.3	4.7	0.66	-2.6	2.4	9.3	-5.6	2.8	-0.76	6	-5.1	4.4	-5.1	3.6	-4.1	4.5	4.1	0.63	-4.4	6.7	-2.2	5.3	-2.1	3	-4.6	1.1	-4.4	6.3	7	6.3	3	8.1
4.1	4	1.2	7.3	0.2	1.6	0.48	3.5	4.1	8.4	-6	7.1	-3.7	8.8	3.9	5.2	-1.1	2.9	7.9	8.3	1.6	3.4	-2.7	12	-1.8	7.7	2.2	1.5	4	11	-0.81	4.5	-8.1	9.2	-6.8	6.5	-2.2	5.1	-3.8	13	-8.1	11	-2	7.4	1.3	9.2	1.3	6.4	5.2	14
0.97	13	0.91	12	-5.8	4.4	-5.1	2.3	-4.9	7	-4.2	8	-6.8	3.4	4	3.5	-8.5	9.3	2.8	3	-1.1	3	-2.9	9.3	-1.7	9.7	3.3	9.3	7.6	11	2.8	8.7	-4.3	7	0.19	6.9	1.3	8	0.95	16	-3.3	4.8	-4.4	12	-4.5	6.2	-0.24	8.9	-3	16
1.7	8.3	3.5	7.8	1.4	3.4	-5.1	3.9	-2.8	4.9	1.1	-3.1	8.2	6.5	-0.98	4.7	-9.6	6.2	4.6	6.8	-2.1	5.9	7.6	7.2	-3.4	2.5	-0.71	2.9	-2	7.1	-3.8	8.6	-3.7	7.7	-3.9	4.2	-4.2	4.2	0.78	5.5	-4.2	2.2	-2.1	3.1	-3.8	4	1.2	8.1	-0.39	13
-1.3	2.4	2.6	9.3	-2.7	1.6	-6.6	3.7	-8.4	-6.4	1.5	3	2.3	2.8	-3.9	4.5	-3.9	1.7	1.5	4.3	3	2.9	5	1.7	-1.9	1.9	2	-1.7	0.22	4.8	-1.9	-0.73	-5.4	-2.9	-0.3	-1.4	-7.2	0.09	0.65	2	-0.66	-2.3	-4.3	-1	-0.22	4.2	-5.4	-3.6	-4.3	0.49
-4.8	-0.02	-2.1	3.1	3	-1.6	-2.2	0.88	-1.1	2.9	-4.8	-3.4	0.34	0.4	2	5.4	11	8.6	5.3	0.31	2.7	2.9	4.6	-4.5	-5.6	3.2	-1.9	-2.6	2.3	3.6	1.7	-3.7	-9	-2.4	7.2	4.1	-1.7	-2.9	-1.6	0.92	1.7	7.4	-5.8	1.1	-0.55	5.6	0.18	0.66	-0.48	3.9
-1.6	6.1	-2.5	5.3	-5	0.68	-0.3	-1.2	3.1	7	-7.1	-2.9	6.5	-2.4	1	0.19	5.2	10	-0.28	2.4	-0.8	4.1	-0.23	5	-4.4	0.86	5.8	1.1	6.7	5	7.7	-0.8	2.1	-2	6.8	8.3	1.2	-0.96	3.6	-2.9	-0.81	2.2	-0.6	3.3	-2.3	-2	-8.5	1.9	-3.9	5.2
6.5	-0.22	6.6	6.5	2.4	-2.5	-0.2	1.1	5.1	-4.5	4.7	1.9	-0.02	5.3	0.37	3.9	-0.17	12	3.9	5.8	-2.2	4.8	-0.2	7.5	2.1	-0.13	5.9	4	3.1	0.55	3.6	7.1	-1.8	7.7	1.2	-0.88	4.4	4.1	1.1	6.7	-1.9	-2.9	4.5	2.3	-1.7	5.6	-3.6	-1.9	1.1	2.8
-2.6	8.3	0.47	9.7	0.16	3.1	-3.2	3.5	2.1	8.7	-6.8	0.99	-3.1	10	3.4	3.7	-0.34	8.9	3.6	7	-3.5	2.2	3.4	8.3	3.7	3.1	5.2	9.1	4.6	4.7	5.6	6.8	6.2	8.4	2.3	5.2	-3.2	1.2	1.3	2.5	3.5	3.5	-2.2	6.2	-7.2	7.9	3.7	9.3	1.2	13
-6.5	9.6	-5.7	7.8	-5.2	1.2	-4	2.8	-4.4	6.5	-4.2	-8.8	3.2	4.9	0.98	-2.2	-4.7	1.4	4.7	4.5	-5	2.4	7.6	5.7	-2.5	2.1	1.3	4.6	2.9	-0.42	1.5	2.6	-3.5	4.8	-1.2	9.8	1.6	4.5	-3.9	4.3	-1.4	4.7	-5.6	-7.7	-4.6	-3.5	1.4	8.3	0.15	8.4
-4.1	-2.5	-5.4	0.98	5.5	1.6	2.6	-2.5	1.9	-5.4	-8.9	-0.23	3.8	5.2	2.6	0.85	9.3	-2.4	6.9	-0.56	-1.8	-0.76	3.6	6.2	-2.9	1.2	-4.7	-8.2	1	-6	-1.2	1.1	-4.9	4.7	3.6	3.4	-4.5	5.3	-5.7	-6.8	0.12	0.32	-6.3	1.2	0.62	0.25	-2.3	-1.3	-0.46	2.8
-1.2	6.6	-2.4	5.7	-3.6	7	0.7	0.79	-5.5	4.6	-4.8	-0.02	-1.9	9.3	3.8	-1.2	8.1	3.8	1.3	2.1	-2.5	1.3	2.4	6.8	3.4	1.4	6.9	0.94	-1.8	2.6	-1.5	4.1	-2.4	3.7	7.1	5.5	-3	4	-2.6	0.93	4.2	5.4	-4.1	2.6	-3.1	3.1	-0.73	11	0.52	8.8
-5.1	4.3	-2.1	8	-2.2	4.6	2.8	6.4	4.8	-4.1	-4.5	6.4	-3.1	2.1	2.7	4.9	1.9	4.8	-2.9	7.3	-2.6	5.7	-1.4	3.9	-4.8	5.8	0.62	7.9	3.6	4.7	-1.4	11	-1.4	6.9	1.8	5	-1.2	1.8	-4.8	3.9	0.89	4	-8.2	8.9	-5.6	12	0.41	8.8	6.5	9.3
1.6	8.9	-1.8	12	-5.3	4.8	1.1	7.7	2.3	6.5	4.7	8.7	7.8	-0.93	0.7	-2	-4.8	6.7	4.7	5.2	-2.6	3	3.6	5	-0.96	2.1	2	8.7	-0.82	2.2	-0.34	6.9	-6.8	4.7	2.5	4.4	7.6	8.8	1.2	1.6	0.74	4.7	-1.1	6.6	-1.4	10	5.2	5.6	1.7	13
3.6	3.9	-0.31	8.7	-0.71	4.2	0.96	6.7	2.6	6.9	-1.8	9.3	7.6	11	2.9	5	-3	12	2.3	6.5	-5.6	3.2	8.7	3.1	-3.4	4.8	5.2	4.6	-3.6	5.4	4.2	5.6	-5.6	7.5	-9.8	6	2.1	7	9.1	6.9	-8.5	13	-0.42	7.6	-3	9.8	8.2	9.9	1.4	10
-8.3	6.5	-6.2	5.1	-4.2	1.9	-3.1	-7.1	-8.3	-7.1	-7	-0.37	5.8	5.6	2.5	6.9	2.3	4	6.1	11	0.84	0.21	9	2.5	-6.5	10	0.03	0.86	-3.5	5.3	-0.53	-3.5	-2.5	0.06	-3.8	3.6	-4.8	0.13	0.26	9	-3.5	5.3	-3.4	8.6	-3.7	6.4	-2.6	8	-0.77	6.4
-10	2.6	-5.9	2.7	0.96	-6.9	-0.62	-0.35	-2.4	-0.65	1.3	-2.3	4.8	3	1.5	2.8	7.6	11	7.1	8.5	-5.6	1.4	11	7.3	-1.4	4.3	-0.37	6.9	-4.1	7.5	-0.03	1	-4.8	5.3	2.5	-2.7	2.5	4.3	-7	-2	0.5	-2	-5.8	4.4	-6.2	-0.16	11	12	5.2	12
-3.7	6.8	-4	-0.79	-4.9	-4.3	-3.5	0.18	-4	-7.6	-5.4	0.47	-2.7	12	-0.34	2.8	9.8	3.6	-0.33	5.9	-0.69	-0.27	7.9	11	4.4	2.1	4.6	8.3	8.8	3.7	3.6	12	-5.2	6.4	4.3	4.7	1.8	7.3	-2.5	3.1	1.5	-0.05	-0.13	4	-0.8	2.4	4.6	-0.34	3	11
6.2	-0.3	-3.2	7.4	-7.7	3.9	4.3	4.5	7.4	5.6	-0.07	3.6	5	11	-2.2	-0.19	9.1	1.1	3.5	4.9	-1.5	-0.35	-1.3	8	-0.94	5.9	-2	4.1	-1.9	6.5	1.4	6.7	3.2	7.5	-0.12	2.7	-3.8	7.3	2.7	2.1	-4.2	8.2	1.9	8.6	-1.6	5.6	3.1	5.5	6.3	8.6
-1.6	3.5	-2.2	6.2	3.9	4	7.5	9.7	11	9.6	0.16	-1.1	4.3	2.5	3.7	11	6.4	15	6.5	13	-0.15	11	-0.41	11	1.6	6.9	4.7	2	2.3	1.1	5.8	0.55	5.4	2.7	-4.5	4.2	4.7	5.1	4.4	11	-4.6	4	6.7	9.2	6.5	5.4	-1.1	2.6	-2.1	13
5.6	6.8	1.1	12	-2.1	3.5	3.3	-9.5	6.1	25	0.88	20	0.36	36	2.3	24	4.5	7	5.8	27	-3.7	12	6.2	24	-0.03	17	1.1	12	2.8	10	-0.91	4.9	-4.5	2.7	-8.1	4	0.33	9.4	-4.5	7.4	-4.6	10	0.68	14	-0.02	14	6.3	14	3.5	19
-2.7	-18	-1.5	-26	-0.49	-40	-4.1	1.5	8	23	-11	3.4	2.5	-25	0.41	-31	1.2	-12	1.2	-8.8	-1.8	-19	2.4	-50	0.83	-65	2	-67	-2.4	-78	3	-43	0.62	-65	-1.6	-91	2.6	-1e+02	-2.1	-57	-2.1	-81	1.2	-58	1.3	-33	-3.3	-63	5.9	-19
-0.54	-32	0.85	-52	-1.2	-6.5	-3.9	-6.2	2.4	-59	-1.1	-45	4	-1.1e+02	-3.7	-1.3e+02	-11	-93	5.2	-1.2e+02	0.48	-91	4.6	-94	-6.3	-1.2e+02	1.6	-48	1.6	-39	-3.8	-48	1.3	-1e+02	5.8	-72	-6.2	-85	-0.29	-77	0.9	-80	-5.2	-1.2e+02	-1.9	-1.3e+02	2.8	-1.7e+02	2	-1.4e+02
0.51	8.4	-0.75	1.8	0.25	4	0.44	-8.8	11	15	1.3	9.4	3.5	42	3.8	31	0.05	-20	1.7	70	2.2	-10	4.4	19	-0	9.1	7.2	5.8	11	12	8.2	-3.3	1.5	4.1	-3.3	8.9	-0.57	3.5	8.7	-0.92	-4.5	8	-2.5	23	-3.2	12	-0.34	52	4.3	42
-0.38	6.4	-0.01	2.9	-7.6	4.8	-3.5	4.8	0.74	4.7	3.5	2.1	-0.97	-13	3	8.9	10	17	6	-2.2	5	8.9	1.3	-5	7	2.6	5.6	7.8	5.4	7.8	0.21	-2.2	-1.5	0.6	-1.6	12	-1.3	0.49	4	12	1.3	4.2	4.6	4.6	0.96	6.5	16	12	8.6	2.9
4.6	-1	6.5	-0.21	1.1	17	6.8	-11	4.5	8.3	1.1	13	0.79	12	5.8	13	-0.4	-2.4	3.8	13	-0.53	9	1.6	14	3.2	16	-0.2	6.9	-7.9	11	-0.84	7.7	2.7	14	-11	9.4	-2.6	6.3	-7.8	5.5	-5.3	14	-1.5	18	3.1	21	-0.27	17	4.6	2.3
2.4	20	-3.8	12	0.44	15	1.4	11	12	13	3.1	13	5	9.9	2.5	9.5	-7.6	-0.12	7.2	12	1.9	7.8	1.2	11	1.8	2.4	-0.3	9.5	-5.2	6.9	3.6	12	-6.2	0.79	-1.8	-2.2	4.2	8.6	-7	19	-0.9	0.43	0.34	4.4	3.4	7.4	1.3	-1.2	-2.7	-5.9
7	3.4	-2.5	-3.2	-2.2	-2.4	3.2	-1.2	6.5	-2.2	-0.7	-2.2	-1.1	-5.1	1.9	-1.3	-0.82	0.52	4.1	-2.2	3.5	-0.28	-0.17	-3.2	0.89	-2.5	-0.43	-3.1	-3	-3.4	2.1	2.5	-1.1	9.6	-2.8	-6.1	1	1.4	-3.1	-2.1	-3.3	-3.1	0.23	5	-0.63	6.4	-0.6	-2.3	-3	-13
11	-4.1	5.8	-5	-4.4	-0.87	4.5	-13	2.3	-2.1	-1.3	-0.96	12	-6.1	4.4	-10	3.6	-12	1.7	-15	9.1	-11	-0.6	-13	-0.97	-7.8	2.1	-1.2	5.6	-7	4.5	-3.6	-0.4	-2.5	-4.3	-12	2.2	-9.2	2.7	-9.6	1.5	-7.3	-2	-8.1	0.42	-2.2	-2.6	-2.1	0.73	-13
8	-13	6.8	-15	2.9	-27	3.6	-8.3	13	5.1	5.9	0.82	3.9	-4.2	3	-6.1	12	3.8	3.3	-13	4.8	-8.6	5.2	-18	-0.75	0.22	5.1	4.5	2.8	-5	-0.61	-5.1	0.69	-0.34	-1.2	-11	0.8	3.9	4.3	-8.4	5.2	-2.5	2.1	-0.26	-2.4	-7.6	10	-5.7	12	-14
-1.9	-6.5	4.3	-6.3	-0.41	-14	7	1.2	5.1	6.3	-0.66	-8.2	3.6	-1	4.7	0.97	9.5	-1.3	4.3	-7.7	3.1	-7.1	-0.06	-9.3	2.7	2.2	8.9	-3.2	5.7	-1.9	4.2	-10	-3.5	0.18	-2	-6.4	2.6	3.5	5.7	-4.1	-0.53	-1.3	-0.49	-2	-2.1	-7.5	2	-1.4	5.1	-8.5
2.7	-7.5	3.1	3.6	5.8	6.1	3.7	-16	-4.7	-11	1.9	-4.2	2.7	-15	-0.99	2.1	-2.2	8.9	-0.93	-9	-0.18	-2.3	-1.9	-7.9	3.3	1.9	1.9	-7.2	4.8	-5.3	8.7	-9.2	-5.5	4.4	-2.3	9.1	0.09	-1.9	1.2	-4.5	-2.9	-0.66	2.8	0.08	-4.4	-8.5	-3.1	-6.3	-7.5	-22
0.53	-9.3	-0.22	-4.2	6.2	-1.9	2.4	-7	4.1	-13	2.1	-0.63	-5.4	-8.9	-5.7	-6	-5.6	3.6	-5.2	-13	-5	-1.6	-3.6	-3.9	-4.5	-0.76	-4.1	3.2	-0.05	7.9	-1.8	-3.7	-0.8	4.4	-4.2	6.3	0.6	4.7	-0.08	-1.5	-6.4	-0.88	1.3	4.5	-4.2	7.5	-0.71	-1.2	-0.94	-12
-1.2	3.4	-9.1	-0.2	-4.2	-9.5	0.66	1.3	2.5	-11	-3.9	-7.1	0.23	-2.9	-1.5	-0.65	-3.1	7.4	-1.2	-10	0.56	2.4	-4.7	2.2	-9.7	1.1	0.82	2.3	-2.7	-1.4	0.29	-3.5	-1.9	2	-6.8	3.6	-0.89	8.5	-8.6	2.3	-3	-4.6	-12	4.3	-7.7	8.8	0.99	-5.1	1.4	-7.7
-3.8	-5.8	-1.8	-2	-1.8	-3	3.4	0.05	10	-8.6	0.14	-3.5	-1.7	-5.4	3.1	-7.8	-2.1	1.1	1.3	-4.1	-0.32	-6.5	1.2	2.9	-0.99	-1.2	9.5	1.8	5.4	-3	6.7	-8.5	2.1	1.6	-0.32	0.9	-1.3	3.9	7.5	-7	0.85	-0.25	0.9	-0.61	3.3	-1.6	7.5	5	-0.76	-0.54
3.4	6.5	3.5	4.8	7.9	5.1	1.4	4.8	0.75	-7.3	3.3	-1.2	-1.3	8.3	6	5.7	6	4.3	4.7	4.7	2.6	7.9	-1.2	6.9	3.8	9.7	-2.4	7.1	-0.86	4.3	1.6	9	5.3	8.5	3.9	8	1.6	9.3	3.9	6.5	1.8	13	4.5	11	6.1	8.1	1.6	2.5	0.92	-2.7
9.1	1.1	2.1	-4.4	0.9	-2.4	3.1	-7.2	12	2.6	5.8	6.4	2.6	-1.2	4.5	4.1	-3.1	-10	7.2	7.5	6.4	1.8	0.35	3	3.1	1.3	4.3	-0.16	2.6	1.6	0.87	6.4	-0.51	7.2	1.9	0.74	1.6	8.7	0.06	15	3.7	3.4	2	8.4	-3.2	12	12	18	14	8.2
1.4	5.3	-2.1	-3	2.8	1.6	6.2	-6.8	10	-5.3	4.5	0.98	1.5	-6.3	-5.1	3.8	-4.2	8.3	0.61	-1.9	2.2	3.8	3	-3.3	2.1	3.4	1.6	1.2	2.5	3.5	2.2	-5.3	-6.2	6.2	-0.25	0.43	0.29	-1	-2	-3.2	4	-5.4	-2.7	3	-5.3	4.4	13	9.3	12	0.19
3.3	-0.64	-3	2.5	-3.6	0.12	1.6	6	2.2	6.5	-1.1	-2.3	8.2	12	3.2	5	-0.54	3	4	8.5	6.6	3.9	7.1	7.9	-0.26	14	7.3	-1.4	5.3	6.2	-1.2	-3.7	3.5	18	-0.45	8.3	1.2	3.7	11	-3.6	-1	2.3	-2.2	13	2.4	12	-1.2	4.2	-1.9	2.9
4.7	4.6	-2.4	11	-7	3.7	-3	2.9	-0.89	1.7	-0.97	12	3.1	15	6	4	-6.2	0.68	3.2	11	2	3.1	3.5	12	-3	11	0.23	4.2	2.8	-0.32	-0.49	10	0.04	8.7	0.18	1.8	2.4	5.4	-2.8	7.3	1.2	3	-2.7	12	-2.6	18	-4.5	18	-12	3.1
4.5	0.95	3.5	11	-6.1	9.3	2.4	0.49	6.5	-2.7	-1.2	5.8	6.7	10	1.5	14	-2.8	11	1.3	16	1.2	9.5	4.2	16	-4.5	15	0.13	6	3.7	7	-0.21	12	-4.3	3.3	-2.3	8.1	0.67	10	1	10	1.8	5.8	-1.2	11	-0.99	4.8	2.2	4.9	0.64	3
2.9	3.6	1.2	2.9	-7.2	-1.4	-2	6.1	-1.5	-2.2	2.2	-4.3	-2.5	5.1	0.67	12	-1.3	1.1	5.9	7.7	6.3	6.9	-0.5	5.5	-1.3	3.1	-1.3	-0.16	5.2	6.3	1.3	2.5	-1	-1.5	3.5	12	-0.58	12	7.6	2.3	0.19	8.7	-1.9	3.4	3.3	1.2	-2	6.1	5.7	9.9
4.1	4.1	-2.7	4	3.4	-2.4	-0.12	5.9	4.5	7.7	1.6	2	-3.3	7.5	2.2	4.4	0.32	0.67	6.5	0.64	-1.5	6.7	1.1	4.9	0.09	4.4	4.3	2.5	4.2	-2.1	3.7	-4.8	-3.8	-1.2	4.3	6.5	-2.9	3.3	6.4	-6.4	-4.5	12	7.6	4.6	-4.9	2.5	4.9	7.4	4.8	9.1
3.8	3.5	3.5	2.8	0.86	-0.25	-1.8	5.3	4.8	2.1	1.9	0.26	-5.3	6.7	-1.2	8.3	0.32	5.4	-0.09	8.6	1.4	1.7	5.2	7.5	1	9.7	1.8	11	-3.9	-1.1	-4.3	-0.19	-4.7	5.2	0.06	-2.9	-0.7	5.4	-8.4	5.8	-0.11	5.3	3.8	6.5	-3.6	8.6	0.12	15	3.1	12
-2.3	13	2.9	17	-1.4	20	-4.5	6.2	-0.46	13	5.3	22	4.7	11	-2.6	7.9	2.7	4.8	-0.2	13	1.9	4.2	1.8	15	3.5	8.1	0.45	16	-8	8.5	0.6	8.2	-9.1	8.9	-1.8	4	-3.7	11	-5	16	0.68	-0.53	-8	8.8	-7.1	6.7	-0.17	8.3	-5.8	5
-8.7	-69	-6	-54	-3.3	-54	-6.9	-1	-8.8	-42	-1.3	-24	11	-48	-1.8	-4.8	4.2	-3.3	0.4	-8.3	3	-6.7	3	-42	-3.2	-0.68	0.02	-2.2	-4.3	-12	3.8	0.06	2.7	-11	3.7	-3.1	4.5	-2.2	2.5	-6.3	-1.6	-1.5	0.01	0.22	4.5	-21	-5.3	-25	-4.6	25
1.3	-31	-0.71	-47	-0.49	-22	1.4	-8.9	5.1	-75	4.4	-47	-1.2	-86	0.17	-34	6.2	-29	2.5	-92	4.5	-2.2	0.51	-88	1.5	-41	-0.45	-12	0.2	-0.18	1.5	-1	-5.2	-15	6.3	8.1	6.5	-6.2	-3.1	-3	4.5	12	-0.45	-37	-5.2	-56	7.5	-76	2.4	-53
3.8	-4.1	1.5	-14	1.6	-12	7.7	-13	5.8	-12	-0.8	-9.6	-4.5	36	2.8	18	5.4	25	2.4	30	3.5	21	-0.26	42	-1.4	0.52	1	13	-0.59	16	-1.5	11	-3	-6	2	-4.9	0.49	8.9	-1.4	17	2.6	0.62	1	-0.83	-2.7	2.9	4.2	1.2	9.5	-14
4.6	-1.8	0.64	-11	0.45	-9.1	-0.93	6.7	-2.3	-6	-2.9	-8.4	1.1	14	-0.15	11	-0.69	-1.3	1.7	5.3	2.6	8.1	-3	10	-3.9	7.2	3.6	12	9.7	6.9	0.7	5.1	2.3	6.7	-2.3	1.1	-0.65	12	4.7	13	-3	4.6	-4.9	20	3.2	13	-10	15	1.1	28
2.2	-8.7	-3.4	-4.2	-8.3	4	-3.7	3	1.8	-0.82	-0.72	3.4	12	5.3	-6.1	10	-4.1	10	6.8	7.3	0.47	12	-4.4	12	-6.5	14	1.5	-4.2	4.3	-4.6	-1.1	-5.7	-4.4	15	2.1	4.5	6.7	-1.4	0.42	-6.2	-3.3	-0.7	-8.7	13	-2.2	9.6	-0.19	-23	0.59	-34
-5.3	-4.5	-1.6	4.6	-3.2	16	1.9	5.1	11	27	-0.28	27	-0.39	-11	-1.8	15	-0.97	9.9	0.98	-14	2.1	12	-0.38	0.2	-5.2	7	0.58	11	2.4	17	1.9	22	-6.5	-0.86	-3.1	14	-0.83	15	2.9	22	-2.9	9.3	-5.6	-0.12	-7.8	-9.4	4.2	24	3.6	3.2
3.8	5	-1.6	-8.1	-8.8	-13	0.94	18	4.2	7.8	-4.3	-3	5.8	-1.2e+02	1.6	-96	4.9	-54	1.4	-1.2e+02	3.6	-55	-1.2	-1.5e+02	-3.4	-97	3.4	-26	-0.85	-40	1.5	-39	-4.9	-81	-0.92	-86	-1.6	-74	0.61	-25	-4.7	-1e+02	-5.6	-88	-3.9	-77	1.9	-38	3.7	-41
-4.8	4	-7.5	1.4	-5.3	-0.46	-3.9	0.18	-9.2	-5.2	-9	-6	7.7	6.4	-1.9	18	-2.5	-1.4	1.2	38	-2	5.6	-0.11	3.3	-0.71	22	1.1	6.6	-3.9	2	1.4	6.7	-2	26	1.4	7.2	-3.8	0.22	-1	17	-1.6	5.1	-3.4	32	-4.5	25	-4	-5.1	-3.1	-6.8
2	-4.4	-5.3	-5.3	-9.5	-2.9	-4.9	-3.9	0.27	-8.5	-3.4	-2	5.1	-2.8	0.39	-3.4	-0.73	-1	1	-9.9	2.4	-2.2	-4.5	17	-5.6	9.2	1.8	-8.8	-2.9	3	-1.4	5	0.59	2.5	-2.8	3.1	-5.9	-1.2	1.7	2.9	3.6	4.8	-1.6	1.1	2.2	-0.66	-9.1	6.5	-7.9	-3.7
-3.7	-8.1	-0.85	-10	-7.5	-9.5	-1.8	-12	2.8	-12	-1	-7.5	15	-7.2	4	-4	-3.2	-10	10	-7.8	2.8	-9.3	3.9	-8.6	1	-4.9	8.7	-7.4	3	-6.9	3.1	-12	-3.2	-3.7	5.6	-3.1	1.8	-5.9	9.8	-6.5	3.1	-4.2	-2.6	-11	-5.2	-10	4.9	-0.39	-2.5	-13
9.2	-20	2.5	-11	-3	-5	5.6	-12	2.7	-5	5.3	-6.8	-13	-8.6	-11	-8.3	-1.3	-5.8	-3.3	-14	-7	-7	-13	-8.5	-1	-4	-15	-5.8	-15	-8.3	-9.2	-11	0.78	-3.3	-5.7	0.12	-20	-3.1	-19	-13	-1.7	-5.8	1.1	-7.3	-3	-5	5	3	23	-12
-4.7	-8.7	-3.3	-8.6	2.9	-0.63	-12	-8.5	-26	-4.9	1.5	-10	-26	-0.42	-9.3	-5.3	1.1	4.2	-33	-9.6	-9.8	-5.1	-24	-6.4	14	-1.4	-18	-6.4	-19	-2.8	-1.1	-1.5	19	5.2	-18	-0.3	0.52	-2.5	-9.3	-4	13	-4.5	14	-1.4	14	1.2	-43	-4.3	-20	-13
-8.1	-6.6	-11	-8	-14	0.85	-11	-5.5	-25	-12	-15	-4.5	-18	-5.5	18	-6.8	7.6	2.4	-14	-11	5.4	-3.2	-2.7	-4.6	14	1.3	2.5	-5	16	-4.8	11	-4.3	13	3.2	9.5	0.69	12	-1.9	25	-7.8	13	-5.5	12	-2.4	22	2.8	-29	-6.1	-31	-9.5
-1.7	3.1	-12	2.6	-8.4	3.3	-4.3	-0.62	-21	-2.6	-18	4.6	-15	0.32	-5.8	-5.2	-6.5	2.2	-18	-5.8	-6	0.1	-6.6	-0.83	-9.7	1.5	-12	-7.1	-3.1	-5.3	-1.8	-5.9	5.5	2.1	-12	6.1	0.32	1.9	13	-12	2.1	-0.32	-6.9	-4.3	1.7	0.91	-15	7.6	-8.6	-0.95
-7.3	3.2	-11	3.8	-7.3	-1.2	-8	-1.6	-22	-6.6	-11	0.77	-16	4	-6.7	0.87	-7.1	2.4	-17	-4.7	-10	5.8	-3.8	6	0.95	8.4	-3.2	-1.1	-6.3	-5.3	0.03	-3.2	16	4	-4.5	0.8	6.5	4.9	7.7	-2.9	2.9	3.7	8	8.5	12	10	-8.9	0.31	-12	-2.6
-4.6	6.4	-1.9	4.8	-0.75	4	-4.4	3.4	-25	5.1	-11	0.57	-12	7.3	-0.47	4.5	8	3.7	-12	2.4	1	4.5	2.8	4.8	-0.79	7.4	0.52	3.6	1	2.1	8.7	1.8	15	7.8	2.1	7.2	4.3	7.4	11	2.2	8.5	9.3	3.4	3.3	13	2.7	-8.1	9.5	-7.9	0.12
-7.1	3.8	-4.5	3.9	4.8	8.7	-3	-0.87	-14	-3	-9.9	2.3	-16	6.1	-8.5	9.8	-4.3	4.2	-17	8.9	-7.4	5.9	-2.3	9.3	-8.1	4.8	-1.9	7.9	-0.78	3.7	1.1	3	0.7	9.8	-1.7	7.9	3.5	8.4	-0.32	8.4	6.3	8	-2.3	6.7	6.2	11	-9.2	4.9	-4.5	9.3
-5.9	0.13	-4.7	2.9	5.2	5.8	-2.7	0.71	-6.8	0.25	-11	3	-15	5.9	-3	3.8	-5.3	2.6	-13	3.9	-6.2	4.5	0.95	8.6	-2.5	4	-2.6	-3.2	2	-1.8	5.2	-5.6	-2.9	7.2	2	6.6	4.3	8.5	8.8	-1.3	4.3	8.7	1	1.8	9.6	4.1	-13	8.2	-11	9.6
-0.71	-4.1	-0.61	-2.7	3.4	2.1	-3.4	-0.37	-11	-1.2	-2.4	-5	-13	-1.3	2.4	6.6	-7.1	9.5	-9.5	1.7	-6.4	3.7	-1.5	-0.53	-0.26	3.9	0.37	2.3	1.7	2.2	-3.6	1.7	4.1	11	-3.3	3.6	7.1	1.6	6.2	-0.13	9	0.53	1.7	3.9	0.02	6.4	-10	3.9	-6.4	5
0.23	1.4	2.7	5.7	5.4	2.1	4.5	2.6	-5.4	5.2	4.8	4.4	-10	4.7	2.7	6.9	1.2	11	-11	8.3	-6.3	2.7	1.7	0.63	-0.33	-0.79	-4.4	3.3	-4.7	-2.6	-4.9	5	12	1.8	-3	4.4	12	4.8	-1.9	0.37	7.7	1.4	8.5	0.81	8.2	5.7	0.02	4.7	-0.47	3.7
4.5	7.8	-5.1	6.6	2.5	2.5	2.7	4	-8.2	-7.5	2.9	4.5	-6.1	8.6	1.3	2.7	-5.1	-3.7	-6	5.7	-1.6	1.2	3	5.8	-1.2	1.1	-2.1	0.12	3.4	-0.71	3	-0.05	6.7	2.6	-0.34	3.9	2.4	0.04	7	3.5	7.1	1.3	8.8	0.37	11	2.9	-8.4	1.1	-3.2	0.03
-4.2	9.9	-2.3	5.9	3.2	4.5	1.2	4.9	-5.7	3.2	-2.6	3.9	-11	7.4	-6.3	1.2	-9.9	-0.14	-7.1	8.7	-8.2	7.3	0.06	4.9	-1.7	4.3	-6.3	-1.1	-3.2	-7	-0.97	1.4	-1.1	6	0.17	5.2	4.1	3.6	-4	5	3.1	5.3	2.5	4.5	2.7	5.3	-9.2	5.6	-8.9	5.6
2.8	3.3	5.5	2.2	3.4	3	1.8	7.4	-4.5	0.42	-9.8	-0.42	-14	2.6	-5.2	0.42	1.3	3.8	-11	1.6	-3.9	2.4	-2.3	0.97	-1.1	2.1	-3.2	-2.9	2.7	-4.1	-1.8	-4.1	1.3	5.9	2.1	1.4	0.57	4.3	5.5	-5	1.9	3.2	-4.1	6.1	5.5	5.3	-5.8	7.4	-11	2.1
2.3	-2.4	-2.1	0.03	-2.5	-2.6	0.12	4.3	-11	3.6	-7.5	-1.6	-4.9	-0.69	0.12	-1.9	4.3	-0.86	-4	2.2	-2.5	4.1	3.7	-1.1	-2.7	4.2	-2.5	-0.18	0.24	0.63	-6.7	-6.6	7.4	0.93	-1.1	4.7	2.4	4.9	4.8	-1.5	-1.9	0.63	5.7	11	14	-0.71	-9.8	0.08	-8.9	-0.54
-3.4	-0.14	-1.4	4.9	-3.5	8.8	0.87	2.3	1.5	-7.9	2.1	2.8	-13	7	-2	3.6	2.9	-6.3	-3	3.5	0.78	6.2	-3.9	-1	-0.11	4.9	0.16	2.3	-0.44	-4.9	0.72	5.1	12	-3	-1.4	2.7	2.2	4.7	5	-2.4	-0.96	2	6.3	8.2	10	3	0.98	-2.5	-3.3	-3.2
-10	0.4	-5.8	4.6	-3.1	13	2.5	2.6	0.71	-4.9	-8.2	2.9	-1.4	-1.9	-0.22	2.4	-1.2	1	-6.4	-3.4	-0.81	0.44	-1.3	5.7	0.11	8.3	0.8	-1.6	5.2	-4.7	-3	2.6	7.5	-2.2	3.7	4.8	0.51	2.6	8.2	-3.5	0.48	6	5	1.2	12	-3.2	-1.1	2.9	-5.1	-1.8
6.8	4.1	6.2	4	2.4	14	1.5	4.4	2	4.6	0.21	12	-5.3	8	3.4	4.3	6.9	4.6	-1.8	2.5	2.2	4.1	-3.2	9.5	-0.82	6.9	3.4	-2.3	2.5	1.2	3.3	1.5	4.5	6.7	8.1	1.3	11	5.4	-2.9	2.2	0.32	8.4	7.8	4.4	7.2	4.6	-3.2	-1.8	1.8	1.1
-1.4	7.7	2.2	4.7	-1.3	2.6	8	2.8	9.9	9.8	5.8	1.1	-2	5	0.31	3.6	5.5	10	-3.2	6.8	-1.8	4.6	1.4	1.2	-0.39	4.7	3.3	-2.3	-4.8	-0.89	3.6	6.7	7.3	3.7	5.4	7.1	6.3	1.4	-3.8	0.51	4.9	6.3	6.1	2.2	-0.38	0.93	6.1	9	7	7.6
2.4	1	0.51	0.98	0.98	-0.45	5	2.6	-2.8	3.3	0.4	-0.6	-0.94	5.4	-0.67	3.9	3.8	-0.14	-1.2	3.8	1.6	0.21	0.91	2.5	3	1	0.58	3.9	6.2	-0.16	6.7	4.9	8.5	2.5	3	-0.09	-2	-2.5	0.95	7.1	1.4	-0.36	3.5	3.7	5.7	0.28	-1.6	6	0.64	4.3
-3.8	3.1	-4.4	4.8	5	-0.27	7.7	0.11	7.5	-0.82	3.6	4.1	0.81	3.7	-3.9	1.9	1.6	-3.4	-0.99	7.2	-1.2	0.43	2.4	7.2	0.72	1.9	3.4	-2.1	6.3	2.1	2.2	-5.6	0.63	-3	-0.48	0.44	2.9	-1.3	-1.6	2.2	3	-1.9	0.93	-0.39	3.1	-1.3	9.7	0.86	4.3	2.4
-3.6	-0.82	-6.4	1.8	4.2	1.5	5.3	2	-1.7	2.6	-2.2	2.6	1.8	8.1	7	-1.4	-3.4	4.1	-0.73	2.7	5.1	0.81	0.82	0.84	1.9	7	8	-4.8	4.5	-2.6	-1.4	-1.3	-1.4	10	-3.9	0.89	0.95	9.3	-2.6	-8.3	4.6	6.2	1.1	6.7	-0.03	3.9	-3.3	8.4	-2	2.1
3.7	7.3	2.6	9	2.8	11	6.3	5	5.5	4	2.6	2.4	-4.3	3.4	2.7	0.9	-4.5	12	-6.2	0.08	2	7.6	2.4	3.4	6.9	3.9	-3.4	-1.4	-12	7.2	-6.3	8.8	5.1	11	-2	1.7	0.83	1.3	-7.3	0.91	-2.6	0.74	11	6.5	5	5.7	1.1	-3.5	0.02	0.07
-3.7	9.3	-0.13	8.9	0.73	7.3	0.36	2.7	1.1	-3.5	3.6	8.3	-5.5	8.1	0.24	5	-0.08	3	-7.6	4.4	-3.6	2.7	-0.03	5.9	3.3	4.9	-7.5	-5.9	-7.3	3.4	5.5	3.1	1.7	3.5	-0.19	-8.2	1.7	-0.73	-0.56	2.8	-0.55	0.58	3.5	2.8	-0.2	8.3	8.4	-1.8	-0.2	2.7
-5.3	3.8	-3	5.3	-0.95	-5.3	-5.3	2	-8.1	5.8	-3.7	3.6	-1.9	4.2	1.5	2.6	0.63	3.7	-5.7	5.8	-0.82	2.3	1.5	6	0.74	4	-2.4	3.8	-1	5.3	-2.3	3.5	1.5	9.2	6.1	0.94	-2.1	2.9	0.66	10	-3.5	5.1	2	8.8	4.8	9.9	-7.7	-6.3	-11	-0.61
-3.4	2.7	0.8	5.7	3.9	-1.1	1.1	5.1	5.9	7.4	1.9	2	-4.2	3.1	0.37	4.9	1.8	10	2.1	5.5	-2.9	7.3	4.8	6.1	4	11	7.1	1.5	-0.91	6.6	-6	7.7	10	0.28	-1.5	12	5.1	3.1	4.6	4.8	-1.6	5.7	9.5	11	3.4	2.4	-9.9	9.4	-8.2	12
0.38	9.5	-1.8	11	-4.3	8.9	1.1	3.5	8	-0.54	3.7	1.9	1.2	7.9	2.1	6.5	0.96	1.3	0.02	3.7	-0.74	-0.65	2.2	8.2	6.1	2.9	-1.6	0.91	-0.71	5.6	0.88	1.6	0.64	-0.18	1.6	1.4	1.3	3	-1.4	2.3	4.4	3.8	12	1.4	8	3.1	-3.2	5.3	-4.1	1.1
5.9	5.1	6.2	7.4	8.9	2.1	3.9	4.8	2.2	1.4	1.7	7.9	-4.7	7.6	1.1	4.1	3.3	0.81	-6.6	7.1	-3.9	1.7	0.8	0.24	5.2	1.8	-2.5	0.57	0.98	-1.5	3.1	3.4	4.1	-1.5	1.4	2.9	-0.36	2	-1.5	2.6	-2.9	4.5	5.3	0.44	4.7	1.4	2	5.5	2.7	2.4
9	-0.25	12	1.3	4.7	5.4	-0.16	5.8	2.7	5.7	2.1	6.3	1.1	-0.44	2.8	1	-1.9	1.8	1.5	3.9	2.5	-0.23	-1.1	3.2	-1.6	1.6	-2.5	-1.2	3.1	3.6	-5.9	2	12	3.1	3.9	3.8	2.2	1.4	4.1	4.1	1.3	1.6	2.9	4.1	9.1	6	1.8	5.1	7.6	-3.7
4.5	6.8	3.3	0.11	3.8	2.5	2.7	0.61	3.9	-3.6	-1.2	-2.8	1.5	0.82	3.5	3.2	0.84	-2	-0.01	5.7	5	1.9	-0.33	-0.62	0.83	-0.01	-3.2	0.84	5.5	4.5	1.9	-3.5	5.4	5.4	-1.3	2	-1.4	-0.62	3	3.2	3.1	-2	1	4	5.4	0.16	9.9	4.2	5.9	3.1
4	0.16	3.1	5	4.1	5.8	-3.8	0.63	1.9	-1.4	4.1	8.4	0.66	-2.1	5.3	-1.4	9.1	2.9	8.5	1.1	4.7	-0.95	-0.29	0.03	6.5	4.9	10	0.91	2.4	4.3	4.2	-6.2	9.7	-1.4	4.5	0.58	4.3	-1.3	3.8	-2.2	3.3	4.4	9.1	-2.2	6.5	-3.1	9.8	5.3	1.1	7.5
4.8	-2.9	-0.66	1.8	2.4	4.7	9.1	3	14	-1.5	-3.5	1.2	-0.34	-7.8	4.2	0.34	3.9	-4	3.1	-7.9	1.2	-2.6	2.7	-3.7	8.1	1.8	-3.2	-1.9	-3.8	-1.9	-1.9	-2.5	16	0.26	2.5	-0.82	3.2	-0.62	-2	-1.6	7	4.9	8.3	-1.7	8.9	1.5	-0.94	0.49	6.1	0.11
-6.8	-1.5	-1.6	-5.6	-0.29	3	5.6	-0.72	11	-2.3	-0.29	-4.1	-5	-5.7	4.4	-0.69	-3.6	-5.2	-5.8	0.63	2.2	-7.1	-0.15	-3.9	2.3	-2.3	-7.1	-5	6.5	-5.2	-5.9	-2.6	1.8	-5.5	6.2	3	3.6	0.19	1.5	-5.9	-0.22	2.9	3.7	-4.9	-1.4	-2.1	5.7	-1.9	7	-0.4
-8.9	9.9	-3.3	3.8	-11	1.3	-0.17	-0.63	12	3.2	-7.3	0.65	-2.9	2.1	0.4	4.3	-5.5	-6.7	-9.5	2.1	-3.3	-3.2	-6.8	0.16	0.46	2.4	-5.8	-8.3	-3.3	-9.3	-2.6	-2.3	-3.4	1.2	-4.7	-2.4	-1.7	-7.6	-0.78	1.3	-1.6	-0.88	0.56	2.1	-2.9	-1.4	-2	2.3	-2.7	8.7
-10	8.2	-10	-3	-11	-5.5	-6.1	-5.9	-3.2	-11	-14	-1.6	-10	1.2	-4.7	-1	-5.4	1.7	-9.6	-3.2	-5	-0.47	-8	-0.84	-7.8	-1.1	-9.8	2.1	-5.5	-1.1	-5.8	2.7	-1.2	1.3	-3.9	-3.9	-7.9	-3	-7.7	3.2	-8.4	0.65	-2	1.6	-1.6	5.6	-9.3	-0.74	-9.6	-2.1
-12	-4.2	-12	-4.2	-11	-1.8	-8.5	-4.1	-6.2	0.63	-16	2.5	2.7	3.3	-0.79	-2.7	0.02	-4	-0.44	-2.5	-3.3	-3.2	5.2	-0.03	-5.9	3.1	-13	-4.5	-8.4	-6.5	-5.2	-2.1	-3.4	0.08	4.8	2.5	-8.5	-2.8	-9.1	-6.9	-2.9	-0.36	-3.5	-0.2	-7.3	5.8	3.5	5.3	-7	-0.96
-3.6	5.2	-6.7	4.1	-3.5	9.8	-3.9	-1.8	-2.1	1.4	-8.6	-1.6	1.6	-0.3	-2.6	0.91	-3	-2.9	-2.4	-0.59	-7	-3.3	0.32	-2.7	-5	1.8	-3.1	-0.33	-3.2	-2.9	-6.5	6.2	-5	-8.2	4	-2.4	-1.8	-4	-5.8	2.1	-1.2	-6.4	-2.7	5.8	-3.5	2.7	0.23	2.1	-5.1	3.1
-2.9	14	-3.5	4.6	-1.2	-1.9	0.68	4.4	3.4	-0.62	-12	-2.1	-4.8	5.9	-1.4	1.8	-0.08	-4.8	-1.6	2.2	-6.7	0.2	4	-0.56	-1.5	-2.4	-1.3	-1.1	0.94	9.1	-0.15	-2	0.46	4.4	3.7	5.4	-5.2	2	-1.6	9.9	-2.1	-0.94	-0.12	8.1	3.3	9.2	-4.5	-3.7	-2	-0.14
-1.1	6.8	-3.8	11	-3.3	8	-2.2	4.8	2	-1.2	-4.9	-2.1	-3.2	3.2	-5.5	1.7	4.1	8.6	-2.1	3	-3.2	-1.5	-0.63	3.7	-0.13	8.7	-2	-1.6	1.6	2.6	-7.7	1.2	-1.3	4.2	7.3	4.5	-5.2	2.7	-0.8	1.4	-1.7	6.2	0.75	7.5	7.1	0.48	-1.3	-3.5	3.5	2.7
1.1	5.6	0.51	8.8	-2	9.5	3.6	11	1.5	6.5	-4	6.9	-5.6	2.4	-1	1.1	-6.1	4.7	-1.5	5.5	-0.29	8.6	0.85	8.8	4.6	6.2	-7.2	5.6	-3.8	-3.4	-0.2	8.7	-0.66	-0.77	6.5	-4.5	-3.7	0.46	-3.6	3.7	-0.32	-0.13	3.6	6.6	6.7	8.6	-3.8	0.92	0.66	6.4
2.6	2	0.62	7.3	-3.7	11	4.8	2.1	2.7	3.2	-0.16	7.8	3.3	6.2	-1.3	-1.1	-3.8	-5	-0.18	1.7	-1.7	-0.44	-0.27	3.9	5	3.3	-0.31	4	0.3	0.83	-4.6	1.1	2.2	-5.9	6	-3.4	0.56	3.3	-0.32	5.7	0.31	-0.74	4.4	4.8	4.2	-0.16	7.7	-1.4	-1.5	8.6
1.6	6.5	2.7	8.2	-1.2	7.5	1.2	6.6	6.5	-4.2	2.8	3.4	-0.05	5	3.1	-2.4	3.8	3.5	-0.18	1.3	0.29	1	-0.15	3.1	2.5	4.2	-3.1	-4.7	-2.2	3.2	-3.2	-7.4	9.9	8.1	1.9	3.6	0.27	7.6	-1.2	5.9	0.8	3.8	7.2	7.2	8.3	3.6	1.8	0.78	-0.36	0.88
4	-1.3	3	1.9	1.3	3.6	2.4	0.61	1.5	8.7	4.3	3.7	9.3	6.4	4.5	-3.1	6.9	5.2	3.2	5.2	3.4	-0.67	6.5	6.7	5.7	2.6	3.8	-10	-0.02	-5.7	-1	-7.9	0.64	7.4	4.5	-6.7	2	-1.3	-3	3.1	4.2	-1.5	7	0.7	6.3	9.6	9.7	13	7.6	8.1
5	-0.31	3	4.1	0.86	3.4	2.3	-3.9	8.1	12	-1.5	-2.5	6.3	3.4	6.1	3.1	9.9	8.6	-0.62	7.4	7.2	3.1	0.46	11	8.5	-2.8	2.9	-0.64	1.1	3.6	-2.5	11	6.4	-1.3	3.6	6.1	2.2	-3	1.9	17	1.7	4	4.2	-2	2.4	8.4	-4.3	-0.18	4.4	-6.5
3.9	2.8	6.6	0.77	0.57	-2.9	6.5	3.6	4.6	9.4	3.4	-5.6	6	0.23	2	0.48	2.8	-2.4	-0.96	6.3	7.5	6.2	6.5	2.6	6.3	6.2	-1.3	3.3	-1.3	11	-4	0.62	0.12	-0.52	2.9	-0.98	-2.2	3.2	4	6.3	0.39	4.5	9	2.3	4	-0.04	4.1	-3.4	-0.17	2.4
4.8	-2.8	4	-2.7	10	-1.4	5.6	-2.1	-3.3	-7.1	2.8	-3.3	9.4	8.4	6.2	5.5	5.3	5.1	6.8	10	0.37	8.6	4.7	7.8	-1.4	3.5	-4.7	9	-2.2	5.4	-1.8	9.5	-1.2	2.9	-3.1	1.9	4.2	7.8	-1.5	10	0.35	2.5	1.9	2.8	4.9	-2.4	3.9	-8.3	5.4	-5.2
-2.9	0.18	-5	1.9	0.77	6.5	-1.3	3	-0.97	-5.9	-8.6	3.8	2.4	-1.8	0.75	1.8	10	6.2	-0.97	1.4	-0.86	4.3	2.1	6.5	4.2	2.3	-2.1	2.6	3.2	-0.97	-2.4	4.5	-1.6	-7.1	0.55	-0.7	5.5	-3.7	-7.4	-5	1.6	3.5	-1.5	2.6	-1.8	-0.32	4.5	-5.8	2.9	2.9
-2.4	-9.1	4.6	2.4	8.2	-7.7	-6.4	6.8	-1.3	5.4	2.9	4.4	8.2	-8	3.1	-8.6	7.8	-45	3	-0.41	4.5	-17	7.4	-14	7.1	-14	5.3	-0.21	4.5	-4.8	-2.2	5.3	-4.7	-0.91	4.8	-2.3	1.6	-0.14	1.5	-3	-2.5	-1.6	5.6	-3.8	3.5	-2.4	11	7.4	4.6	2.4
-1.3	-4.5	3.1	9.5	5	4.1	-4.9	-4.3	-1.7	26	11	15	7.8	-16	-0.14	10	4.6	0.46	-0.21	4.3	1.3	-1.4	-2	8.4	-3.7	-2.2	-4.7	13	3.5	9.6	-2.5	16	1.3	2	4.6	-2.9	2.1	4.2	-3.3	14	-1.8	-1.1	-6.6	2.3	-4.6	5	1.3	8.9	6.6	3.1
3.1	-11	4.2	-17	6.5	-16	-3	-11	1.2	0.12	5.8	-14	0.88	-14	-2.3	5.2	7.5	21	1.4	-0.27	4.7	11	-7.6	-4.7	-4.1	9.8	-5.2	-0.34	-4	6.4	-1.1	3	-5.9	6.6	-0.33	4	-3.3	5.6	-15	0.18	3	-4.8	-9.8	7	-7.3	2	6.7	-20	-2.6	-11
-2.7	-21	-0.53	-26	2.9	-25	-11	-14	-14	-16	-2.5	-26	3.7	-3.9	-0.88	-2.8	-5	-5.9	7.2	-7.6	4	-0.59	-1.2	-10	6.1	5.4	2.4	-4.6	3.1	-5.3	7	2.6	3.2	-1.3	-0.24	-8.3	0.76	-5	-6.9	-11	3.7	-5.6	0.17	3.7	-9	0.99	0.46	-18	-5.1	-18
-3.2	-17	4.6	-15	2.9	-17	-11	-12	-7.5	-21	-4.5	-13	3.4	-6.1	-3.7	-13	-4.6	-20	2.2	-15	-5.9	-9.3	-1.6	-16	8.8	-12	4	-11	6.2	-10	2	-14	8.5	-8.5	5	-17	-2.3	-12	-0.87	-6.7	-1.1	-11	6.4	-17	0.31	-11	4.7	-5.7	-7.4	-15
11	-14	11	-16	4.7	-15	3.8	-20	-1.8	-1.7	10	-8	5.4	-9	3.3	-7.1	11	-21	5.2	-14	3.9	-5.8	0.14	-16	9.4	-13	-5.2	-10	-1.4	-12	-1.3	-7.6	-1.2	-14	2	-5.2	4.7	-4.7	0.42	-3.3	0.55	1.2	-0.87	-8.6	1.4	-12	7.7	-13	4.1	-25
6	-13	9.1	-13	5.2	-9.5	14	-17	10	-7.9	8	-5.1	5	-23	4.3	-8.9	5.1	3	3.2	-18	3	-6.1	-0.28	-11	7.7	-3.4	2.1	-11	-5.6	-8.6	-2.5	-10	0.82	2.2	-5.6	0.94	-2.5	-10	-0.08	-23	1.8	0.25	5	-5.4	3.4	-8.7	8.9	-20	7.5	-19
-2.2	-8.8	-0.41	-7.2	-0.25	1.4	-2.1	-6.2	-9.1	-1.3	-1.5	-4.8	-2.9	4.6	-0.29	-3.9	2.9	-3.3	1.7	-3.9	-1.5	-2.7	-3.5	-1.5	2.9	3.7	-1.7	-0.22	-3.1	3.2	-3	0.6	-1.3	1.2	-0.25	4.6	0.71	-1.4	0.54	-10	-1.7	0.39	-2.4	-2.8	-2.9	-2.4	-3	-0.09	-6.2	-4.9
-7.8	-0.4	-7	-0.84	-4.4	4	-2.1	-1	-2.4	-2.8	-8.7	-3.6	-3.8	-10	-3.8	-5.6	3.5	-7.7	-1.9	-8.2	-3.8	-3.3	-2.6	-3.8	-2.8	-1.4	-4.5	-0.5	-0.39	-1.5	-12	-1.7	-6.1	-2.8	2.4	1.8	-0.67	6.4	-0.72	0.67	-1.9	1.1	-2.2	-2.1	-6.2	-2.2	-3.3	-3.9	-7	1.5
-7.2	0.22	1.5	-1.6	3.5	3.6	-4.9	2.2	-5.5	-2.6	-0.9	-4.8	-1.4	2.8	-1.6	1.6	-1	-4.5	-2	-2.2	2.2	0.99	-3.9	-1.3	-0.13	-2.4	0.81	0.14	0.8	-3.5	-8.8	4.3	-0.17	-1.8	-2.8	0.53	-2	1.8	-7.9	-0.84	-3	-0.53	-6	-3.8	-6	7.4	4.8	-5.4	-3.9	-3.9
-1.9	0.48	4.7	-0.49	6.5	5	-7.6	-3.3	-2.9	0.66	7.1	-4.5	12	-1.4	6.5	0.24	5.2	0.47	10	-2.8	7.5	2.4	2.3	3.8	2	0.15	5.3	2.2	1.6	4.2	4.1	7	5.9	-1.5	-1.2	1.8	-0.25	0.91	-2	2.9	1.2	-3.7	-3.9	-1.5	3.7	-0.72	6	0.99	-3.4	-0.25
3	2	10	0.41	6.2	2.3	-1.2	-1.8	0.4	-2.8	8.6	3.5	13	1.7	8	5.3	16	0.64	18	-4.6	9	2.6	6.7	1.7	9.8	2.9	13	3.9	3.3	9	11	4	9.2	-0.23	7.8	1.2	8.6	-0.39	8.6	8.7	5.7	-3.8	7.2	-1.9	9.8	2.5	4.2	-1.3	9.8	-0.07
4	5.9	8.6	9.8	8.9	6.9	13	6.1	11	7.5	11	12	7.3	8	0.73	5.3	3.6	-1	4.5	8.6	6.7	2.1	1.4	2.9	5.3	2.6	9.3	3.1	-0.44	2.1	2.6	0.21	8.3	7.6	5.3	-3.5	6.7	-3.2	2.8	-0.37	4.2	2	4.2	3.2	0.19	4.5	9.1	12	7.2	13
-3.7	6.5	4.9	3.4	1.2	6.4	6.3	3.2	5.6	0.76	5.5	6	3.8	4.2	2.5	5.4	5.6	6.7	3.2	8.1	8.1	2.6	4.5	5.5	2.6	0.01	-0.84	5.7	1.5	1.5	-1.9	7.6	-3.7	-1.4	6.1	-3.7	6.9	0.8	-1	5.3	1.6	0.01	3	4.2	-1.2	6	6.3	-0.8	2.1	11
4.6	1.4	6.1	-8.5	1.5	-9.3	0.09	-0.23	-2.3	6.8	3.6	-3.9	-2.2	4.8	4.7	2.8	-0.51	1.8	1.7	5	3.2	1.6	0.34	4.6	1.2	-4	-1.6	-0.17	3.1	0.57	2	7.1	4.4	-0.24	4.5	4.5	3	0.02	3.9	0.31	0.93	-1.9	5.5	-2.5	3.4	0.38	0.49	2	-3.8	9.2
5	2.8	7.8	0.37	0.46	0.02	2.8	2.9	3.9	3.2	2.7	-0.79	-0.8	2.8	2.1	6.2	11	2.1	2.8	-5.5	2.2	-2.5	-3.4	0.69	3.3	-2.8	0.7	5.9	-3.2	-2.5	2.5	5.9	-1.9	5.5	-0.3	0.44	-0.9	-0.25	2.8	1.9	-1.9	0.56	1.7	-2.4	-5.7	0.42	8.9	5.2	-0.12	3.6
7.6	7.5	7.1	6.3	6.5	-1.3	3.7	6.5	-4.6	0.02	3	4	9.8	-1.7	2.3	1.5	22	5.7	7.8	-0.45	9.3	4.2	-0.91	1.1	0.41	-3.1	2.1	7.4	-2.4	9.9	5.4	0.41	-1.8	6.2	6	3.5	-1.7	-0.05	6.9	4.7	-0.75	-1.7	-3	-0.22	0.16	2.4	11	3.6	4.7	9.6
13	5	12	4.8	5.8	-2.9	6.2	4.1	-1	0.78	14	4.2	14	-0.46	1.2	-7.3	17	-2.9	15	0.14	9.9	2.5	8.8	-4.4	7.2	-3.5	2.9	-3.7	4.9	-3.7	3.7	-4.8	2.7	-0.77	11	-5.4	-7.4	-3.9	8.9	-7.8	6.3	-4.9	2.2	-0.91	8.4	-8	19	6.9	16	12
-13	0.76	-4.3	-4.3	0.93	-4.2	-6	4	-7.4	4.7	-2.3	-0.45	-4.5	2.7	14	-3.8	8.5	-2.9	5.4	5	2.3	-3.2	-7.7	-0.19	5	-9.6	14	-4.9	-3.8	-5	4.2	-7.3	-5.5	-3.9	-24	-2.7	14	-1.4	16	-6.7	-4.9	-5.5	17	-8.5	-4.9	-9.8	-12	0.16	-15	-0.38
-1.1e+02	-6.3	-96	-6.3	-67	-1.4	-55	2.1	-93	3.5	-91	-3.1	-1.3e+02	5.2	-1.2e+02	-3.2	-1e+02	5.2	-1.3e+02	4.1	-57	0.23	-91	7.6	-1.3e+02	-3.5	-24	-1.8	-1.6	3.6	-24	-5.1	-89	-0.29	-55	0.79	-54	-3.5	-41	-2.7	-64	4.5	-1.2e+02	-3.1	-1.5e+02	-5	-96	7.7	-76	1.3
46	5.5	25	2.2	10	-2.9	25	4.4	41	7.9	26	-0.93	72	4.3	0.95	2.6	-32	5.2	71	5.2	-9.1	6.5	47	9.4	8	3.1	1.3	11	2.4	8	-6	8.8	2.4	1.6	5.1	5.8	-17	2.2	-16	6.2	-2.4	2.2	-1.1	1.4	27	9.2	46	-1.1	49	1.4
14	6.7	7.4	9	3.7	5	-0.21	2.6	12	1.9	10	4.3	18	10	23	6.3	18	2.5	21	9.7	13	4.6	11	6.3	8.3	4.3	13	4.7	12	-2.2	5.5	2.6	2.9	-0.89	2.9	0.21	13	1.5	14	1.2	0.66	0.26	7.1	4.4	6.7	-1.7	3.9	-1.2	5.8	6.4
14	7.3	5	9.7	2	2	7.4	3	23	-3.7	12	4.2	29	2.7	20	-0.8	20	-4.3	28	8.2	9.5	-5.2	25	3.8	7.8	-4.1	8.5	2	0.09	-3.6	11	-4.4	-3.6	-6.4	5.3	1.4	6.8	2.3	12	-5.2	4.8	-0.65	3.1	-2.5	0.2	-3.4	-6	1.8	4.7	2.3
13	-2.3	0.98	-0.53	3.6	-1.7	5	-0.61	11	-2.9	16	-1.8	-21	3.2	-13	-5.6	-13	2.5	1.3	0.58	-13	-6.7	-46	-2	-18	-1.7	-15	-1.9	-20	5.2	-1.3	-8.1	-23	-7.6	-16	4.3	-17	-1.1	-23	-2.8	-8.9	0.94	-14	-7.7	-13	-13	-9.7	-1.9	-3.6	-5.9
4.3	-2.3	4.5	-2	5.7	0.99	-4.9	-0.86	3.1	1.3	18	-2.2	3.6	-0.84	6.8	-3.2	-7.8	3.4	-3.2	-8.5	1.1	-1.8	9.6	-3.5	15	-6.1	-7	-3.8	-10	0.93	11	-9	11	-10	-6.1	-3.4	-5.7	-4.4	-2	-4.8	9.3	-0.02	7.7	-12	12	-12	14	0.55	26	-1.1
4.3	0.65	1.6	0.01	-1.7	-0.39	0.16	-3.2	5.3	1.9	6.2	2.2	13	-1.3	17	-1.7	-5.2	-0.64	5.2	0.26	1.7	-5.3	30	-2.7	9.4	-7.3	16	-1.8	13	-8.8	10	-9.2	9	-6.4	10	-4.2	14	-3.6	19	-5.9	12	-1.1	5.7	-5.9	19	-4.7	-4.8	5.2	-1.2	2.8
3.5	0.64	3.6	0.98	0.87	-0.34	4.6	-1.8	5.2	6.7	2.4	2.5	-3.8	0.69	6.5	-4.6	-7	3.1	-2.5	-1.2	3.4	-9.9	0.93	3.6	6.1	-4.1	5.6	3.6	4.9	0.14	4.7	-6	1.7	-1.9	3.2	-3.3	6.6	-0.48	8.3	-8.2	6.8	-0.82	6	-6.8	6.5	-2	-1.6	2.3	8.2	4.2
[truncated: 952 more columns]
