# Supplementary material for: Dyslexia on a continuum: A complex network approach
Source: PLoS One. 2018 Dec 17;13(12):e0208923. doi: 10.1371/journal.pone.0208923 (PMC6296514; doi:10.1371/journal.pone.0208923)
Supplement: S1 File — Detailed information about the archive contents is provided in the included README.txt file. (TGZ) [file pone.0208923.s001.tgz › FS_616_AV_run_1.csv]

0.69	0.99	2.7	16	1.8	5.8	-9.9	5.9	-0.01	6.6	-0.98	9.7	-7.2	2.2	-5.4	17	5.5	9.3	-5.7	8.2	5.5	12	2.9	12	-2	7.9	-6.5	12	-6	9.8	2.7	8	-5	14	-3	6.5	-0.88	13	2.7	6.1	1.4	8.4	2.2	8.5	1.4	11	-2.7	8.5	9	6.5
0.13	0.58	1.4	2.3	8	6.2	-2	1.2	-3.8	5.3	1.3	3.5	-1.5	-0.57	1.8	12	2.8	12	-5.3	5.2	7.2	6.1	8.3	14	-5.4	9	-7.3	12	-8.3	6	-2	4.2	-3.2	11	-3.5	16	-3.3	14	-0.48	12	5.1	-1	-0.9	8	1.2	4.1	-8.9	8.5	5.6	8.6
0.33	0.2	-1.6	-1.8	6.5	5	3.9	-0.31	3.5	-2.6	-2.2	-4.2	5.6	-0.98	-3	11	9.4	11	1.2	6.5	5.8	11	16	7.4	2.1	13	-5.5	10	2.7	-1.7	2.1	2.5	-0.6	4.8	-4.8	5.3	-6.3	4.7	-3.1	2	8	-5.8	-3.8	6.2	-4.5	-3.3	-7.7	4.1	12	9
0.24	-0.27	6.8	-2.5	16	7.8	22	5.9	10	0.05	14	-3.8	13	1.3	-1.1	4.7	-1.9	0.14	-0.18	14	15	-3.2	10	1.3	2.5	6.1	-8.6	5.6	4.8	0.27	-1.6	-1.4	-5	-3.1	-1.4	-3.2	-11	-3.4	-1.3	-1.9	4.2	-6.9	-6.3	-1.7	-2.9	-4.2	-8.4	-3.5	-0.45	-1.5
0.11	0.4	10	2	22	11	20	9.7	3.8	4	13	6.3	17	14	0.75	-5.5	-10	0.48	-0.52	4.3	0.54	-7.3	0.9	-4.4	-1.9	2.6	-4.7	-2.8	7.7	1.1	-7.5	-5.4	-3	2.5	1.7	-4.9	4.1	-1.3	-7	-3.7	-0.96	-2.2	-9.8	-1.2	-2	2.4	-3.9	-4.8	-4.7	-3.3
-0.23	-0.37	10	0.33	20	4.2	2	3.5	2.7	6	11	3.3	12	5.6	-4.8	-3.3	-3.8	4.2	-2.2	-3.8	-3	-3.5	-2.8	-11	-7.2	0.94	-5.2	-5.6	-3.9	-0.55	-4.4	-7	-1.3	-5.8	-4.3	-3.9	1.1	0.16	-4.5	-12	-0.94	-6.3	-5.7	-8	-4.7	1.9	-7	0.33	2.4	-2.7
0.58	-0.23	1.4	0	-2.1	4.6	2.4	-4.8	0.24	2	8.8	1.3	-0.98	0.73	-4.7	2.7	7	1.7	-5	2.4	-1.5	5	-4.9	2.6	-5.3	-3.5	-6.8	-4.4	-11	2.9	-3.7	1.9	-10	-5.7	-0.94	4.1	-6	4.1	-2.4	1.4	8.8	4.9	-7.2	-5	-0.93	2.6	-12	4.2	6.2	-0.06
0.5	-0.12	-2.2	4.8	-1.1	8.7	3.1	2.3	0.41	0.01	-1.8	5	-7.3	1.9	-3	5.4	9.4	-1.9	-2.6	1.7	0.47	1.7	5.7	9.3	-5.5	0.25	2.4	-2.3	-0.29	5.4	1.8	2	-5.1	3.8	-0.15	9.5	0.94	3.3	0.31	-0.54	2.3	0.83	5.9	-5.2	6.5	2.8	0.57	7.2	4.7	4.6
0.28	-0.16	7.6	6.4	7	13	4.2	1.2	3.8	1.8	5.7	8.4	5.2	1.7	3.8	6.5	-2.4	5.2	0.42	1.1	22	21	16	6	1.6	4.6	-2.8	-2.6	1.2	3	0.41	0.9	2.9	1.9	-1.9	8.3	0.41	1.5	0.79	5.3	3.1	5.8	1.9	-4.8	-0	3.8	-6.8	1.5	14	8.9
1.2	-0.02	4.4	2	1.8	4.9	-1.1	1.8	0.8	4.4	6.9	7.6	1.6	1.4	9.6	3	5.8	-0.91	6.3	6.6	16	6.8	14	0.25	6	3.5	-0.89	-0.16	-3.4	4.6	2.8	-0.74	1.5	6.3	-7.2	0.34	-2.8	4.1	-2.6	-1.7	7	-5.2	-5.4	-4	-3	-4.3	-5.4	4.2	1.4	1.6
0.8	0.43	8.9	5.6	-2.4	1.7	8.8	2.4	0.37	3.6	-2	3.6	-1.9	5.7	3.2	1.1	5.6	5.2	8.6	0.28	6.3	2.6	-0.34	-2.8	-7.3	5	-2.2	-5.2	-12	-1.6	-3.4	1.5	-2.1	0.29	-11	-5.7	-4.2	-2.8	-5.1	3.4	-0.67	9.7	2.3	-7.8	-3.9	6.1	-2.6	4.5	-4.8	6.9
0.38	0	22	8.9	18	3.2	6.3	-1.4	9.9	4.4	15	7	42	0.39	-6.8	12	-10	3.7	11	5.2	-6	13	-9.4	8.2	-9.1	2.3	16	1.4	-18	12	3.4	5.2	-13	15	-13	11	-7.2	4.8	0.64	1.4	-9.7	7.7	9	8.5	-8.8	5.7	4.2	5.3	-10	6.3
0.78	0.22	16	12	0.75	7.5	0.17	10	3.7	9.1	9.5	8.2	8.3	-0.89	17	13	-2.2	4.9	7.4	5.4	-1.2	9.1	15	5.7	17	6.7	15	-0.36	13	12	7.9	5.5	16	10	21	15	8.2	5.8	14	4.1	16	-0.01	9.2	-4.2	4.3	-1.9	4	4.6	13	9.8
1.4	0.4	22	2.8	11	0.73	7.8	-2.5	9.1	4.6	16	-2.4	4.2	-3.1	12	6.2	22	3.7	3.6	4.2	20	15	6.4	2.3	10	4.1	7	2.5	3	8.6	8.3	-0.29	13	3.8	-2.8	7.1	-0.75	2	-0.79	3.1	6.1	4.3	11	-4.5	1.8	3.9	-2.5	2.1	5.9	11
0.73	0.89	8.5	2	9.5	3.8	7.6	2.4	0.1	4.8	11	5.5	8.4	3.7	6.4	9.8	11	-2.7	5.7	5.9	9.6	20	7.7	4.2	1.9	3.4	5.1	-11	5	6.5	8.6	-4.3	-3.6	5.1	0.95	-7	2.7	-4.5	-3.2	-3.6	0.45	3.1	8.4	-3.1	1.6	0.5	2.9	-5.9	0.22	8.9
0.29	0.16	7.5	2.6	11	7.7	9	-6.2	3.8	-6.7	6.1	-5.6	9.8	4.8	2.3	0.13	4.3	-10	-0.16	3.6	-2.3	-6.5	-0.86	-4.2	1.6	2	-5.4	-1.1	-0.93	7.6	2.9	4.9	-0.19	7.1	-1.2	5.9	-5.5	2.2	-3.3	9	1.5	9.7	-6.6	0.25	-4.5	3.9	-6.8	1.3	5.8	6.8
0.01	0.05	6.7	-2.1	4.8	-2.7	3.3	-11	4.2	-7.2	-2.9	-16	5.5	-7.1	0.78	-0.04	-3.6	-4.9	4.1	-2	0.68	-2.8	1.6	-4.2	-2.7	-2.1	1.1	-0.97	-0.92	0.41	1.2	2.8	-6.2	2.8	2.9	2.4	-7.1	-2.3	-3.1	1.8	-0.25	13	0.64	0.47	-7.5	5.2	-7.1	-2.4	-2.4	0.19
0.38	-0.23	3.6	-4.9	-3.4	-10	-5.2	-10	-10	-12	-6.1	-8.4	-0.26	-7.9	-0.3	3.1	10	-0.73	3.6	-0.3	6.5	-7.4	-3.9	-6	-3.4	0.44	1.9	-6.1	-5	0.54	-0.92	0.52	-0.39	-1.2	-12	-0.27	-13	-1.6	-5.9	-5.3	3	2.5	-0.24	-5.2	-8.5	7	-5.4	-0.59	0.79	1.4
-0.31	-0.57	8.1	-8.8	3.8	-4.8	3.9	-5.5	-0.88	-2.6	-3	-3.1	-2.5	-5.4	4.3	-3.1	5.9	6.8	-0.37	-3.4	6.3	1.5	-11	-0.22	-4.3	-0.73	-0.74	-5.5	-3.2	1.9	-5.9	-2.3	6.9	-3.7	-6.9	1.6	-7.5	-0.21	1.7	2	0.73	-3.6	-0.66	5.8	-5.9	9.4	-6.2	-5.5	-2	-11
0.13	-0.12	6.3	-0.65	0.22	0.26	6.6	0.07	3.2	-12	2.7	-7.9	6.1	-1.4	5.2	3.3	3.1	6	1.7	1.1	12	9.1	5.5	-0.98	-5.1	2.4	-2	-3.7	-10	-4.8	0.06	0.23	-11	-6.5	-3.9	-2.2	-7	1.4	-1.3	-5.5	1.8	-2.4	-2.6	-2.2	0.5	-2.4	-4.6	1.7	-7.7	-4
0.47	0.06	14	2.2	5	-5.1	7.8	-0.39	5.5	-5.5	4.3	-8.5	9.1	-0.52	0.59	-2.1	4.5	-1	6.9	2.9	3	1.9	16	-4.5	-8.5	2.7	-8.1	-5.4	-10	-2	-0.03	1.1	-14	-0.09	-2.6	-3.1	-7.1	-1.1	-6.7	-9.1	-7.9	-0.11	-0.26	2.9	-3.4	-4.1	-4.1	-1.4	-16	4.3
0.34	-0.18	10	3.9	0.79	3.5	0.53	-4.5	-1.3	-3.2	-4.9	-4.5	1.6	0.79	4.1	5.2	9.8	1.5	5.7	5.6	4.1	-4	4.5	-4.6	-2.8	0.33	-4.5	-5.7	0.81	-0.37	-3.3	-1.4	-2	1.3	2.7	2.2	-2.5	3.9	-6.6	1.3	0.61	3.7	3.1	-1.9	3.1	2.1	-1.5	4	-7.6	3.3
0.59	0.66	-4.3	9.5	4	3.4	2.9	-7	7.4	-1.4	1.9	-4.9	4.7	-7.3	9.5	11	4.8	11	-4.9	3.1	16	-9.9	7.7	-7.4	-3.3	1.4	1.6	3.8	3.1	2.6	3.9	4	11	5.8	5.4	5.8	6.2	4.9	2.1	4.2	11	8.1	6.8	2.5	7.1	4.4	4.5	1.4	-5.4	1.7
-0.21	0.37	-2.2	-1.3	6.5	6.4	5.8	-1.6	5.7	1.1	10	-7.7	2.6	-3.1	4.7	17	-6.5	2.3	-11	8.5	6.6	13	0.87	12	-2.4	1.6	-4.9	2.2	1.2	-0.56	-5.7	-3.2	8	4.3	0.84	-1.7	2.8	-8.8	-2	3.7	-1.1	6.7	-1.7	-0.42	-0.74	-1.5	-1.8	-1.8	-8.9	3.8
-0.14	0.52	3.5	1.9	11	9.5	7.8	8.5	6.3	4.4	5.2	3	5	8.1	4.8	12	2.9	2.2	2.2	6.3	-7.8	-0.33	12	3.3	-2.5	3.7	-0.15	-1.4	5.7	3.4	-1.4	0.73	-5.6	1.6	6.1	0.07	2	7.2	3.2	7.4	-2.1	7	5	2.6	-1	8.5	2.7	1.9	-0.37	0.3
0.58	0.24	0.43	-2.7	4.9	-2.3	-0.24	2.3	5.9	0.43	4.2	1.1	2.7	5.1	2.8	0.54	19	2.3	6.7	0.96	-13	-6.4	14	-3.3	-6.2	8.9	2.2	-9.6	-1.5	2.3	2.8	-1.3	0.65	-6	-8.2	3.5	-5	1.7	-2.9	6.7	3.1	1.3	-0.78	-2.7	2.1	9.2	-2.5	1.8	1.3	2.2
0.09	-0.53	-0.94	-16	-11	-10	1.3	-8.8	1.2	-3.4	1.8	-8.2	-3.5	-6	-6.1	-8.2	7.3	-11	3.9	3	-4.1	-4	4.5	-1.5	-5.7	0.19	-1.4	-7.1	3.8	-7.5	2.3	-3.5	1.3	-19	-3.7	1.6	-4.5	-4.5	-3	-5.2	-7.8	-4.9	-5.8	-6.5	-4.4	-7.5	-1.8	-6.7	-2.4	-5.6
0.19	-0.11	1.9	-10	-3.3	-2.3	8.6	0.53	-5.1	5	-0.39	4.7	0.11	-9.3	-1.7	-7.1	-9.8	-2.7	-8.7	-1.3	-5	-14	-3.9	-1.6	-2.1	6.4	-0.24	-0.86	-0.35	0.17	2.3	-0.83	5.3	-2.2	5.8	5.6	5.3	-1.4	-5.5	3.5	-9.9	-0.57	-12	11	-4.9	-8.8	-2.3	1.9	0.7	-4.4
-0.54	-0.46	1.5	-2.6	-7.3	4.5	8.5	0.62	-3.1	7.4	-2.3	4.5	6.8	0.56	-1.6	-6.6	-13	-16	-9	-6.8	-2.1	-13	-0.59	-1.6	-3.4	0.62	2.7	-5.6	-2.7	-9.3	-1.7	-0.45	4.8	-4.1	4.7	-4.9	4	-4.9	-15	-1.8	-9	-6.5	-5.3	-0.55	-8	-5.9	3.1	-2	-3.3	-8
-0.01	-0.91	0.25	-2.4	1.4	-14	-3.3	-1.4	-6.3	-5	-3	2.6	3.4	-6.9	3.6	-14	-8	-19	0.51	-12	12	-12	-0.6	-6.8	-0.83	-16	-1.2	-10	-7.5	-18	-9.2	-13	-5.2	-15	-3.2	-13	-0.67	-12	-1.9	-11	-4.5	-12	-9.1	-6.5	-7.9	-5.6	-0.69	-5	-4.4	-16
0.07	-0.51	-2.3	-3.6	-4.5	-20	-7.5	-8.8	-11	-11	-9.5	-3.9	-11	-13	0.11	-17	-9.2	-6.9	4.8	-6.8	-8.3	-10	5.3	-9.9	-2.9	-6.6	4.6	-6.4	-4.6	-7.5	3.2	-10	-8.1	-14	-4.6	-13	2.1	-13	2.7	1.3	-11	-11	-0.08	-1.3	-10	-2.6	1.9	-8.8	-3.1	-12
-0.01	-0.21	-7	-8.3	3.6	-6.8	-4.6	4.4	-8.2	2.3	-11	-7.3	-2.1	-2.2	1.4	-20	-15	1.1	-7.8	-3.1	-7.7	-4.3	-5	-7.8	4.8	-8.4	5.8	-1.3	-5.6	-4.8	6.2	-5	7.4	-13	-8.2	-3.8	-2	-3.6	-1.7	-5	-7.2	-8	4	0.97	-3.5	-9.1	3.8	-7	-5.7	-19
-0.9	-0.58	-3.5	-3.4	-1.4	-5.4	-6.4	0.52	-11	-3.8	-2.8	-5.3	-4.6	0.35	6.2	-11	7.6	-1	-6.1	-7.8	-1.1	-9.2	-5.1	-6	-0.5	-8.3	-1.4	0.75	-4.3	-6.2	-4.9	-2.6	4	-4.2	-14	-7	-4	2.2	-5.1	0.15	-8.4	-0.07	-1.8	2.9	-2.7	-3.6	-4.1	2.2	-6.9	-12
0.13	-0.31	-1.8	-7	1.7	-1.1	1.5	-9.4	1.2	-6.6	5.1	-9.5	-0.56	0.27	-0.61	-7.4	4.6	-4.5	12	-9.6	6.6	3.5	4.9	-3.9	4.4	-9.1	1.2	-0.48	-0.16	-9.1	-2.4	-0.65	5.3	1.4	0.73	-6.8	-3.6	-1.6	2.7	-2.1	-1.4	-0.2	6.3	4.4	-0.68	-5.8	-0.69	0.24	5.8	-6.7
0.17	-0.51	4.3	-11	-2.9	-3.6	-5.2	-8.6	1.9	-1.9	6.1	-7.8	-8.7	-9.6	-7.1	-13	6.1	-1.9	8.3	-7.7	-9.7	3.5	-6.4	-9.7	-1.2	-11	-1.8	-0.5	2.6	-5.8	-3.8	-5.1	5.1	0.06	-4.3	-6.1	-5.1	-6.3	-6.4	-12	1.5	1.9	-3.5	-4.9	1.8	-4.7	-2.3	-3.2	7.6	-5.6
-0.16	-0.25	1.3	6.8	-13	-14	-11	-1.8	-5.9	-4.9	-2.9	-1.4	-15	-8.8	1.8	-10	15	3.8	-1.4	-7.2	0.37	12	-4.2	-6.7	-5.5	-3	-4.2	3.2	1.8	-5	2.4	1.4	11	-2.5	-6.8	1.2	-1.7	-7.9	-4.1	0.7	-1.6	11	-1.1	3.6	1.1	-4.7	1.9	-0.03	8.4	1.3
0.49	0.33	-5.9	-0.42	-15	-1.8	-4.4	1.7	-2.3	-0.02	-6.4	-2.9	-13	-0.18	7.6	-13	7.3	17	11	3.1	-4	-3.1	5.2	3.9	7.9	-4.8	3.3	-0.63	8.6	-4.9	3.2	-2.1	5	-2.1	3.9	-2.6	9.3	-1.2	2.5	1.5	5.8	0.57	3.1	0.52	-1.7	-0.35	6.2	-3.1	14	-6.9
0.77	0.01	-16	-3.4	-3	4	-2.2	2	-0.24	2.1	-5.3	-0.77	-0.57	0.37	15	-9.8	10	1.4	14	1.4	8	-12	11	-5.7	2.4	-7.9	18	-3.4	15	-2.7	13	2.8	10	-6.2	24	-1	18	-0.12	8.8	-4.2	12	1.6	19	-2.5	12	5.4	14	-3.1	7	-1.4
0.06	0.07	-7	-7.3	-0.35	-9.9	4.3	-8.4	-4.8	-3.9	-1.9	-8.9	2.5	-9.4	14	-8.6	4	5.4	6.3	-4.8	-3.3	-1.9	5.8	-8.4	13	-5.8	24	1.9	8.6	-4.3	9.5	4.3	16	-1.5	8.7	-5.6	16	-4.5	10	0.76	4.2	5.4	23	-2.9	1.9	-2.2	21	-2.3	7.2	-2.6
-0.16	-0.29	-4.5	-6	3.3	-8.4	-7.7	-1.1	-7.7	-5	-4.3	0.29	11	-7.1	20	-0.21	3.8	-3.5	6.9	-8.2	0.31	-12	-5.4	-3.9	11	-5.6	5.2	0.67	6	-4.2	2	9.9	10	-5.2	5.3	3.6	1.5	-4.3	1.1	1.8	-3.9	4.1	12	2.5	1.6	0.66	10	-1.2	5.8	-4.9
-0.02	-0.07	-2.7	-6	0.99	-11	-4.1	-2	2.8	-3.9	1.4	0.68	-0.15	-3.7	-4.3	-7	-0.47	-15	6	-7.5	-10	-18	-6.6	-5.2	8.2	-4.1	-2.8	-2.1	1.1	-3.4	0.82	4.3	8	-5.7	3.4	-0.75	-3.7	-1.1	-3.8	-2.2	9	3.3	3.4	0.03	0.28	7	-2.8	-1.2	5.6	-13
-0.99	0.08	-3.9	-4.1	-0.92	-1.4	-5.7	-2.4	1.6	-2	2	0.69	-12	0.82	6.5	-12	-9.6	-7.8	1.4	-3.5	-6.5	-18	-5.7	-0.96	9.8	-2.4	-1.7	0.38	13	-3.2	2.8	-4.4	19	-0.76	2.8	-6.3	2.9	-3.8	2.9	-1.2	0.6	-4.1	-0.52	-0.23	-2	-4.6	5.9	-3.3	6.5	1.1
0.35	0.12	-6.2	0.7	-1.7	-0.88	-8.4	0.42	-5.7	3.7	-11	4.2	-17	3.1	6.1	-8.9	12	-10	7.1	-10	-8.3	-16	-1.1	-2.4	6.9	-1.3	2.9	2.9	4.5	0.4	6	-4.5	0.24	2.7	1.6	-0.6	5.2	-1.6	3.4	2.2	-2.2	-1.8	0.11	1.8	3	-4.4	10	-3.5	2.9	2
0.4	0.04	-5.7	2.4	-7.3	2.9	-1.5	1.8	0.08	-4.2	-8.7	-0.99	0.87	2.7	1.6	-5.6	8.7	-11	13	-12	-3.8	7.6	1.7	-1.4	6.7	-2.7	0.32	3.7	4.3	1	1.2	2.4	7.5	2.5	2.2	-2.4	0.7	0.23	-0.87	0.83	-2.5	-6.1	2.9	2.7	-0.75	1.4	4.6	3.5	9.9	-0.21
-0.16	-0.11	-13	0.42	-8.3	1.4	-8.6	2.5	-8.2	2.3	-6.1	-3.7	-10	2.2	-8.9	-5.8	-6.7	-5	5.6	-7.4	-15	7.6	-14	-0.13	3.6	-5.6	-2.5	7.3	5.7	-3.2	0.13	-3.1	4.2	-3.6	-2.5	-12	-3.1	-4.9	3.8	-0.73	3.6	-12	-0.89	1.8	-4.9	-3.6	1.8	0.39	0.33	4.4
-1.1	0.09	-0.46	6.3	-2.8	3.2	-9.7	8.4	-1	4.8	1.1	6.9	-6.2	4.5	-5	-6.5	-8	-0.12	-0.78	-1	-11	-10	-18	-3.6	3	0.3	0.88	2.5	1.9	-1.9	1.1	-1.6	5.5	-3.1	0.53	-3.4	7.8	2.5	4.3	-5.7	4.8	-4.6	-8.4	2.2	10	-7.4	10	-0.64	-14	3.3
-1.3	-0.06	-9.6	5.9	-6	5.5	-6.9	0.05	4.9	-0.28	-3.8	2.1	-0.3	7.7	-0.72	-11	-2.4	0.19	-2.8	-5.2	-3.2	-4.8	-10	1.9	-0.08	-6.7	-4.8	0.8	3.4	-0.97	1.4	0.72	-1.2	-3	6.4	-2.5	1.6	-0.05	5.7	-2.6	2.7	-8	2.4	7.3	6.8	-3.8	0.82	-0.48	-3.7	-11
-0.59	-0.13	-14	2.3	-4.6	2.4	-4.9	-0.91	-6	-3.5	-8.3	-3.8	-4.8	9.2	-9.1	1.1	-5.7	-1.6	1.7	-3.5	-14	-0.57	-5.5	-1.1	0.93	-5.7	-9.4	3.6	-0.61	4.5	-5.5	-2.9	-10	3.9	7.2	-3.7	1.3	-1.6	1.3	2.2	-4.6	-2.6	-3.1	6	3.3	-2.3	0.49	-2.4	-1.3	-1.8
-0.52	-0.24	-12	-3.4	-1.3	-2.8	-5.8	4	-9.1	6.1	-15	-0.42	-17	9.5	-12	5.9	-4	-4.5	-4.2	-1.3	-6.5	0.06	-1.7	3.4	-1.7	-2.8	2.7	4.6	7.3	3.8	-7	0.08	-1.5	1.9	15	-3.3	0.46	2.1	-2.1	3	-6.4	-3.3	1.6	4.8	0.69	-2.3	2.4	-1.4	0.03	8.7
-0.19	0.4	-13	2	-15	8.1	-13	12	-8.4	11	-15	7.2	-22	10	-4	-4.7	-1.4	2.7	-5.8	-0.2	11	3.7	-4.7	3.7	3.4	-1.3	-7	4.6	2.3	-1.2	-8.2	0.25	4	2.2	-1.8	1.2	-2.2	1.2	-1.1	5.5	-5.9	2.6	0.12	0.79	1.1	-2.7	0.37	-0.18	-3.7	0.49
-0.11	0.65	-6.5	3.4	-16	11	-11	2.5	2.2	1.1	-10	-2.5	-16	8.9	-0.06	-4.9	-5.7	-1.2	2.2	1.7	3.6	-4.6	-10	2.4	7.1	-1.1	2.8	0.14	1.4	0.98	-1.3	1.5	6.4	2.3	-4.1	-2	-4	-1.5	0.82	-1.4	3.3	-4.9	10	5.1	4.1	-0.96	6.8	-1.3	-6.1	-0.92
-0.53	0.22	-7	-1.6	-13	1.2	-6.7	-1.3	3.2	-1.1	-1.4	2.5	-5.8	3.1	-5.4	2.4	-3.1	8.9	0.79	2.7	-7.8	11	-5.8	-1.2	-2.8	-4	4.2	7.7	4	9.2	1.7	10	9.2	14	15	4.1	8	7.3	2.3	3.2	-3.9	3.3	9.6	3.8	3.3	5.3	8.9	7.5	-6.6	8.2
0.06	-0.45	-12	0.75	-11	1.5	-8.7	-0.02	-1.4	10	-11	3.2	-6.8	1.3	-6.6	-3.5	-1.8	0.66	-3.3	4	-6.7	7.5	-6.5	0.4	-6	-1.2	1.4	6.3	1.5	18	-0.75	5.2	1.1	17	8.1	4.6	8.2	4.9	-4.1	1.1	2.3	0.35	3.9	2.9	4.5	5.1	4.8	0.57	-2.8	13
0.04	-0.14	-2.3	-2.1	-6	2.6	0.5	3.4	-4.5	4.7	-11	7.8	-12	5	-4.2	-5	2.6	-2.5	0.86	1.5	-21	-1.4	-9.6	-3.1	-3.1	-7	-1.3	6.2	10	6.5	-0.4	-7.4	1.1	0.57	7.4	-7.8	7.2	1.2	-4.5	-9.2	-2.5	-3.8	-0.52	-7.4	3.9	-5.8	8.7	-0.87	5.8	4.3
0.32	-0.09	-17	-4.8	-13	-9.7	-15	1.1	-8	-3.7	-13	-1.1	-14	5.5	4.5	3.3	12	5.1	14	-2.9	3.1	4.3	1.6	-3.3	0.95	-8.9	6.9	-0.51	8.3	-11	16	-0.84	3.5	-4.2	12	-5.2	24	0.3	6.7	-7.2	2.7	-8.2	6	-1.5	8.7	-4	24	-2.1	1.3	-0.6
-2.1	-0.29	-23	-3.3	-0.96	-11	-15	2.6	-14	-4.2	-18	4.7	-2.6	1.6	-12	11	-12	1.4	-28	-3.1	-5.3	4.2	-30	3.6	-23	-3.8	-15	5	-26	-11	-13	8.6	-29	-5.8	-27	-1.8	-13	-2.3	-21	1.5	-16	2.6	-11	6.8	-13	6	-9.2	1.7	-29	-1.8
0.45	-0.12	1.6	0.44	7.3	-2.5	8	-0.59	13	-2.8	11	6.5	14	-0.39	14	7.4	6.2	4	8.9	5.2	12	4.9	11	7.5	14	2.5	2.2	3	15	-3.1	0.97	6.2	5	8.3	22	-4.5	6.3	-2.3	13	0.36	9.1	2.8	8.8	3.4	13	1.9	5.2	-0.94	13	3.4
0.11	-0.31	-11	-3.4	-0.07	-6.3	-2.8	-3.3	7.3	-8.6	4.1	-4.1	6.9	-11	-6	1.3	-5.3	1.9	3.4	1.2	-0.5	-3	-5.7	3.2	6.2	-0.32	8.5	6.7	16	-2	8.6	2.6	3.9	6.7	22	-3.8	18	-3.8	14	2	7.4	-0.82	14	7.5	8.5	6.4	9.4	0.54	15	0.21
-0.41	-0.05	-15	-7.1	-10	-5.2	1.4	2.9	4.4	-0.76	5.3	-2.9	-5.6	4.2	-4.5	-0.33	-13	2.4	-3.6	-1.5	5	1.5	-9.4	1.8	2.2	-4.5	-1.2	3.6	10	-0.46	-3.9	1.4	-3	3.2	12	1.5	7.2	0	-1.4	0.76	-15	-5.8	-0.65	3.5	6.7	-7.4	2.1	-1.8	10	-8.1
-0.1	0.43	-15	6.4	-7.6	-6.7	0.45	1.3	3.6	-0.66	-5.3	10	-1.6	5.5	-1.1	6.2	-1.9	-1.7	5.7	0.78	-8.6	-1.3	-12	4	2.3	3.1	-0.89	4.4	2.9	-4.2	-3.5	0.54	-5	-0.42	6.5	-4.4	2.3	-4	-1.4	-0.11	-8.8	-3.4	4.8	-4.2	3.7	-2.3	8.3	-5	-1.5	-0.63
0.33	-0.31	-4.1	6.9	-7.5	-6	-11	-3.3	-3.4	-8.4	-6.3	0.7	-8.4	-4.3	2.7	2.8	-0.18	2.9	0.09	3.2	-6.9	7.2	-1.8	-1.4	-5.2	3.6	2.4	10	-1.7	0.58	2.1	6.1	-2.3	9	-2.2	0.76	-3.3	1	-9.1	0.51	1	-3.8	4.2	1.4	-1.6	-4.2	6.4	2	-7.4	3.4
0.05	-0.37	-10	1.3	-11	-3.7	-17	-2.7	-5.1	0.69	-14	-1.6	-22	-0.93	-1.6	-2.8	5.6	-7.5	1	-1.3	1.6	-11	-5.3	3.7	-3.6	-4.3	-0.64	4.4	0.34	-0.79	2.5	8.1	-6.2	0.99	0.29	-1.4	7.1	9.5	-4.6	5	-2.6	0.02	1.8	2.2	0.55	3.8	8.9	12	5.7	-2.6
-0.63	-0.25	-22	-3.5	-30	1.1	-14	3.5	-20	-0.38	-23	-4.3	-27	-5.1	6.2	-3.6	3.4	-3.2	1.6	-6.3	-0.04	8.1	-6.3	-2.2	3.2	-0.95	4.6	5.4	2	-1.3	6.2	4.5	1.8	-0.66	14	1.1	7.5	0.63	6.4	4.5	4.2	2.5	-3.4	-1.1	17	5.7	16	3.3	-0.91	4.3
-0.42	-0.33	-6.8	1.7	-11	-6	0.73	4.7	-6.3	-1.9	-4.2	1.9	2.1	-2.6	-0.21	-0.5	7.9	4.5	12	5.5	-1.4	-3.7	-0.22	-5.7	4.7	-3.2	14	7	7.9	-5	10	1.2	4.7	2.1	11	1.4	4.1	1.9	3.4	1.7	0.1	7.3	11	0.69	5.6	-4.8	17	3.1	1.8	3.1
0.24	0	-14	2.4	-12	-5.9	-4.9	-2.8	-0.9	4.8	-19	2.2	-13	6.4	1.8	-5.2	9	-5.8	3.4	-4.7	-0.03	-8.4	-3.2	-3.8	2.6	-0.78	5.5	-8.5	-0.53	-6.4	2.5	-0.09	7.2	-1.9	2	-1.6	-3.8	-3.4	1.5	-4.2	-4	4.5	4	-7.5	-2.3	-2	2.2	-3.5	0.37	-3.7
0.64	0.42	0.63	-5.9	-16	5.8	-11	3.1	-3.1	4.6	-1.6	-0.3	-18	8.6	7	-5.5	0.5	4.8	9.1	-4.8	6.4	-8.2	-4	3.7	7.5	3.4	9.1	-3.2	2.6	-0.71	-2.5	-0.74	-3.2	-4.2	1.8	1.4	0.57	-1.5	1.9	3.1	-7.5	3.4	1.8	1.9	-6	-3	5.6	-4.3	-4.2	-2.7
-0.13	0.09	-9.3	-1.3	-8.5	-0.33	-7.6	2.1	-0.86	-1.7	-1.6	2.1	-10	0.78	1.7	-6.8	2.1	2.5	6.7	-3	-5.3	-11	2.1	-4.3	0.48	-1.9	7.4	-5.6	5.9	-8.8	-2.9	-11	3.9	-12	6.9	-9.1	5.1	-7.4	6.2	-7.6	-12	-6	3.7	-5.6	-7.7	-6.1	8.8	-8.2	-6.8	-4
-0.63	-0.15	-13	3	-9.4	-11	-4.5	0.52	-5.7	-5	-13	-2.6	-10	-1.1	-7.9	-5.2	-7.9	-12	1.8	-2	-20	-14	-9.8	-4	4.8	-6.2	1.5	-9.9	13	-6.6	2.6	-2	-5.9	-11	16	-5.5	12	-3.3	3.5	-4.4	-6	-11	-0	-1.5	2.1	3	8.8	-1.5	3.4	-11
-0.47	0.24	-10	-2.1	-16	-3	-5.7	7.1	-16	4.5	-18	5.9	-16	9.7	-7.1	2.2	-2.5	-4.2	2.1	-2.4	-5.7	5	-8.1	6	-6.2	-0.06	3.5	-4.1	-2	2.1	0.52	-4.6	-6.8	-6.9	6.5	4.7	6.5	-0.77	5.7	5.4	-0.14	-3.8	9.8	-2.9	7.1	5.7	11	-1.9	-8	-10
-0.38	-0.48	-12	-6.5	-12	-4.1	-13	8.8	-16	8.8	-19	7.5	-15	15	-2.8	2.4	-4.6	-9.7	-6.1	-2.8	-7.7	3.1	-9.9	4.4	4.3	3	-0.84	-2.3	5.6	-2	-5.1	-7.7	9.5	-3.8	8.6	-5.4	1.2	-2.2	-1.7	-4.5	2	-11	2.2	-9.2	-0.59	-1.9	2.3	-3.8	-4.6	-9.8
0.2	-0.45	-23	-1.6	-5.1	-11	11	-0.9	16	-4	-12	4.5	-2.1	-11	-29	-2.1	-2.6	-17	3.1	3.5	-42	-10	-27	0.99	-3	2.3	4.1	-4.4	-3.3	0.74	5	-4.6	-20	-6.8	16	-1.5	9.1	-1.5	-7.2	0.41	-13	-2.9	5.7	-3.2	1.7	-0.29	11	-4.1	-20	-9.5
-13	-0.18	-45	-6.7	-58	3.5	-25	0.81	17	2.5	-4.2	2.3	-18	-0.12	-1.7e+02	3.5	-1.5e+02	1.6	-2e+02	-1.1	-1.1e+02	-3.5	-1.1e+02	0.71	-47	-3.3	-49	1.6	-89	4.4	-1.3e+02	-5.9	-70	-6.7	-76	-3.9	-62	-4.1	-4.5	2.7	-1.3e+02	-6.7	-94	6	-79	-5	-99	-10	-95	-5
-1.9	-0.76	24	-4.6	1.8	-4	-15	-2.6	-23	-3.6	-7.8	-9.9	-3.9	3.5	31	1.4	-32	-13	-27	-14	19	0.82	11	2.7	-25	-10	26	-0.75	-21	-12	-10	-9.4	-9.4	-10	-28	-12	8.8	-2.5	8.8	-7	-11	-15	0.75	-8.8	-0.66	-4.5	9.6	-4.8	-24	-5.5
0.55	-0.61	2.7	-7	-1.1	-11	4	-7.8	7.8	-5	1.3	-12	7.4	-12	0.46	1.7	-8.7	-9.7	4.9	-12	-15	7.4	-0.93	-2.4	16	-3.7	5.9	1.9	4.2	-17	1.4	-0.14	-0.1	-15	-9.1	-3.4	3.5	-4.9	-1.6	0.36	-8.9	-0.51	11	1.3	-2.3	-4.2	-2.9	-2.9	-2.6	-15
0.21	-0.58	-1.7	-15	-4.2	-12	1.2	-3.1	0.08	-3.4	3.3	-3.7	0.66	-7.9	-3	-5.7	-14	-7.8	-3.6	-3.1	-8.9	4.9	3.1	-2	-2.6	0.02	-3.7	-4.6	-4.8	-5.6	-2.4	-8.9	-3.9	-19	-2.5	4	-8	-0.05	7.2	-5.8	-2.2	-11	-5.1	2.2	2.9	-13	-12	-3.7	-8	-7.4
-0.21	-0.62	3.6	-1.9	11	-6.7	5.1	-1.8	3.6	-8.2	9	7.9	5.8	-18	0.21	-9.3	-21	-4.2	-9.9	-7.2	-2.3	-14	2.2	-9.8	1	0.28	-5.8	-6	2.1	-8.6	-0.92	-6.2	-2	-12	-4.3	-6.6	-2.9	-4.1	2.3	-8	-0.45	-6.7	-1.5	0.14	-0.6	-9.1	-3.6	-2.7	-1.8	-1.3
-0.04	0.04	3.2	-1.1	11	7.2	4.8	-4.3	1.2	1.3	-2.8	3.8	11	2.9	4.9	1.2	5.7	-4.1	-8.6	-7.4	-4.2	4.1	9.4	2.7	-4.8	-4.1	-6.8	4.1	0.17	-7.8	1.3	2.4	1.6	-1.3	1.7	-0.9	8.2	-2	-1.2	-1.8	3.1	-5	-5.2	7.2	3.1	-4.2	-1.8	0.04	9.3	6.2
-0.1	0.02	3.2	0.97	10	0.04	9	-0.84	5.7	-1.7	7.1	-0.23	17	-7.1	-2.4	-4.5	5.3	-2.6	-2	-3.2	0.13	-4.5	0.02	-3.6	3.7	-3.2	-5.5	2	4.3	-3.7	0.49	-2.4	3	-5.2	2.4	-2	-3.5	3.2	1.8	-2.5	1.5	-7.7	-11	4.8	-1.9	-4	-12	3	3.8	-7.9
-0.31	-0.03	9.1	3.8	11	-3.3	3.5	-3.6	3.4	3.4	8.5	3.6	11	-0.14	-3	-2.6	2	-3.9	5.1	-1.4	-5.9	0.49	-2.3	-0.89	-2.8	5.8	-9.4	-0.75	7.6	-3.3	-0.61	-0.07	7.8	-0.11	-4.2	-2	-2.2	0.79	9.4	-5.7	1.3	-3	-13	1.8	2	-0.39	-8.1	0.88	9.6	-1.7
-1	0.33	14	-4	14	-9.9	10	-5.4	9.3	3.9	9.5	1.7	19	-4.6	8.9	-0.69	-2.5	10	-3.1	-4	10	5.8	-6.7	-5	2.7	7.6	0.89	2.5	2.9	4.4	-3.5	-0.21	7.3	2.4	-0.73	10	-4.4	4.6	6.3	2.6	4.5	-4.3	-5.1	0.01	1.1	1.2	-4.6	0.83	-6.5	11
-0.29	0.59	10	-3.1	0.04	-6.6	6.6	0.1	-2.1	5.3	8.8	7.7	6.1	-7.8	13	-0.6	-14	3	-7.4	2.9	8.6	4.5	9.9	1.7	-0.91	5	7.7	3.6	3	0.66	5.7	-1.4	1.2	-0.27	-8.6	2.6	-1.8	6.6	3.6	6.3	8.1	-0.7	-8.5	1.6	5.2	-1.1	-1.1	3.3	-1.6	12
-0.31	-0.07	6.7	4.1	5.4	4.4	5.3	7.7	8.8	12	9.1	11	9.9	8.9	2.3	0.08	-1.4	-7.7	-4.7	-1.6	8.2	-5.7	8.9	-2.5	-1.4	-3.5	-1.8	1.7	-2.3	2.4	2.3	-4	-3.7	-2.6	-5.1	-0.52	-0.55	7	-0.19	-2.9	14	-4.8	-3.8	-3.5	2.7	-4.4	-9.1	2.2	-0.61	4.8
0.34	0.19	7.8	2.3	2	2.8	2.1	-0.86	3.8	1.4	9.4	3	4.8	1.5	3.2	-1.6	-5.3	5.7	-4.8	-2.1	10	-1.8	-0.12	6.6	7.2	1.9	1.7	-0.75	-1.5	2.3	3.5	4.9	4	2.7	-8.7	5	-1.1	4.1	7.8	1.2	5.9	8.8	-3.3	3.8	-0.37	3	-5.2	2.6	1.6	5.1
0.46	0.69	0.49	1.8	-3.2	-0.02	-1.1	-2.9	3.4	-4.6	0.23	0.18	2.7	-0.68	2.3	0.5	-6.4	9.8	-0.26	0.46	11	-1.2	8.5	12	2	3.4	-2.6	-9.3	-5.2	4.7	2.8	3.7	-5.5	7.6	-8.3	-1.8	-9.8	-5.1	1.8	4.8	8.2	12	-5.8	-1.3	0.6	3.8	-0.24	-6	1.8	4.5
0	0.79	2.7	4.5	3.9	2.2	3.4	5.5	5.4	0.3	-4.9	6.3	9.7	5.3	-9.2	-1.8	-2.8	2	2.3	3	-3.8	3.8	1.1	8.9	-4.6	0.07	-6	-3.4	0.05	7	4.7	6.2	-3	5.6	-0.03	2.7	-1.9	7.8	1.2	-3.6	13	8.4	-2.1	2.1	2.6	5	-6.1	-3	1.2	5.1
-0.72	0.02	-2.3	5.2	-4.2	-2.8	-1.2	4	3.1	-3.7	0.37	3.7	8.1	2.4	-4.8	-3	-1.9	5.7	-0.68	-0.83	-1.2	-0.95	-6.3	-0.04	-4.2	3.3	-8.8	-1.8	-2.1	7.8	-2.5	-2.9	-6.6	5.8	-4.2	-1	-4.8	6.5	9.6	2.9	8.3	4.9	-0.94	-2.1	6.8	4.8	-7.3	2.1	3.9	0.24
-0.15	-0.29	1.1	0.92	-1.9	-11	-7.3	-3.6	5.8	3.1	0.88	2.1	1.8	-1.5	-12	-2.3	-7.2	-1.3	3.2	2.1	-5.1	7.5	-7.3	0.74	7.1	-1.4	-8.6	0.5	6.6	1.4	-1.1	-1.1	1.2	0.21	-2	-4.1	-6.6	-2.4	6.2	3.4	9.2	-0.03	-12	4.8	9	4.6	-6.4	-0.03	-2.2	-1.7
-0.31	0.02	-1.4	-0.97	-5.7	0.4	-9.7	1.4	-3.2	1.2	-1.6	-6.9	-1.6	-2.2	-9.3	3.5	-1.7	-2.7	-1.1	2.3	2.4	6.8	-4.7	-3.3	5.3	-1.7	-5.8	-1.5	-3.4	-0.86	-0.76	0.23	-4.5	-3.5	-6.1	-4.7	-2.7	-7.4	2.4	-3.9	8.6	0.18	-6.6	-11	7.1	-5.6	4.9	-3.2	0.17	-1.3
0.32	0.44	-2.1	3.8	-6.3	-6.6	-4	-4.6	-4.1	-5.4	-1.7	-0.3	-1.8	-8.3	-7.9	9.4	3.1	0.56	2.6	4	5.8	9.5	-3.1	2.8	-5.5	2.4	-9.7	-0.62	-8.6	1.8	-0.16	2.2	-13	1.7	-6.8	2	1.5	-0.67	-5.9	9.9	11	7.3	-7.6	-5.9	11	0.67	1.4	0.71	-3.2	-4.8
0.13	0.16	0.68	0.16	-2.1	4.2	-1.6	5.2	-7.7	5.3	-3.5	7.4	-5.5	7.8	2.7	2.7	5.7	3.2	4.3	6.5	7.8	5.5	0.35	-0.65	2.1	-2.3	-1.8	4.2	-0.3	4.2	5.7	3.3	-7.3	5.3	-6	3.5	2.1	2.9	5.3	1.4	8.9	-2.6	1.1	-5.9	7.2	0.07	-1.3	0.99	4.1	-7.6
0.29	-0.2	6.4	1.1	6.7	8.5	9.9	12	10	7.1	4.1	2.7	9	9.6	5.9	0.47	4.4	-9.3	1.9	3.4	-4.4	-14	5.4	7.5	5.9	-3	2.3	5	3.1	-0.72	4.5	6.4	5.2	-3.8	5.1	3.9	0.62	-1.8	5.5	-3	7.1	0.31	4.2	-2.9	11	-0.62	-4.6	3.1	4.2	-1.2
0.63	-0.21	14	-2.6	8.8	2.9	18	-0.14	14	-1.1	9.7	0.8	4.2	4.3	-1.2	3.5	-7.7	-6.6	2.2	-4.3	-17	-0.67	4.9	-0.92	-6.6	-1.8	-0.12	2.9	-6.8	0.9	9.5	0.59	-7.7	5.7	2.4	-2.2	1.1	-2.1	2	3.3	12	2	-12	1.7	6.9	0.02	3	2	6.4	3.4
0.51	-0.33	4.9	2.2	0.27	0.6	8.2	-0.78	5.7	-5.5	11	-6.1	5	-2.2	9	1.4	-3.9	-7.3	1.8	1.4	9.8	-3	8.2	-1.2	-2.9	-2.6	5	-1.6	1.9	-7	4.1	3.4	1.7	-6.1	-3.5	-0.01	-1.7	-2.8	7.5	-3.7	13	-4	-0.13	-4.6	5.2	-4.2	-1.1	4.9	11	-6
0.26	-0.21	0.48	-8.3	-1.6	0.52	8.6	-5.2	-1.3	-2.4	6.4	-10	5.7	-3.4	-1.8	-1.8	5.5	5.1	0.56	-0.72	16	-6.6	1.4	-1.5	6.5	-2.5	-0.85	-3.4	3	-6.2	-2.6	-2.1	-0.2	-11	2.7	4.5	3.3	2.6	3.5	-1.1	0.05	0.45	0.36	-2	-2.9	-3.9	1.7	-5.3	-6.5	-6.1
0.15	-0.52	5.2	5.4	9.5	7.1	6.1	4.2	6.5	-1.4	10	-1.9	4	-2.4	-3.8	-3.4	2.6	4.1	-0.45	-4	-2.1	-0.51	-2.9	0.44	3	-1.8	-4.4	-2.6	4	1	1.2	-3.1	4.5	-3	-7.5	-6	-0.71	-2.7	-5.1	-2.6	3.1	-1.1	-7.2	0.17	-1	0.16	-3.4	-6.3	1.8	-1.1
0.53	-0.09	-2.8	0.74	-1.2	-0.86	3.4	3.7	-5.7	-1.2	-2.1	-2.1	-8.7	0.36	-6.3	1.3	8.6	7.2	-2.3	-1	-4.1	3	7.3	4.3	0.5	-1.4	-0.51	4.1	-7.3	1.1	7.2	11	1.6	2.7	4.2	-0.18	0.5	0.67	0.51	-0.93	8.2	0.26	-8	4.6	12	-3.6	1.7	-1	4.7	0.86
0.31	-0.26	-4.2	-1.6	-14	-2.9	-3.2	-2.7	-5.9	-11	7.3	-2.2	-3	-2.8	1.9	0.12	1.5	7.7	-2.4	0.21	-3	-13	-6.7	-1.9	-2.4	-5.2	3.1	4.6	-1.1	2.6	4.3	2	-2.5	6.2	-1.2	-2.3	-0.43	1.2	2.3	-3.3	2.8	-1.5	2.3	-5.5	8.2	-5.6	7.8	0.23	-3.2	-2.3
-0.98	-0.17	-0.03	5	-3.5	8.6	5.1	-7.9	1.8	2.1	4.5	-3	8.7	6.1	-9.1	-2	-11	4.1	-9.8	2.6	-8.7	-11	-15	-0.8	-3.4	2.8	-7.6	4.9	5.9	5.2	2.5	1.3	-7.7	5.6	5.1	8.9	1.5	4.3	3.9	-7	0.1	-4.4	-5.7	-2.5	2.2	-4.4	-1.5	-1.6	-4.4	4.6
-0.59	0.47	-2	-1.8	7.8	0.89	3.1	-2.7	-0.29	0.03	-0.24	-3.9	5.2	-4.6	-6.8	3.4	-12	-2.7	-13	5	-11	4.5	-5	-0.54	-3.7	5.4	-5.6	3.1	2.4	-4.7	-0.34	3.6	-2	2.3	-1.7	-0.62	-1.8	-5.7	4.8	1.2	1	0.55	-10	-2.7	4.7	-2	-0.02	-0.83	-5.3	4.3
-0.03	0.3	0.72	3.5	6.2	-3.9	2	-0.89	-1.2	-3.1	2.2	2	5.9	-3.4	2.2	6.5	-5	-2.1	-2.9	-0.14	-9.2	-3.7	-3.7	5.5	1.7	3.8	0.71	-0.26	-0.12	1.2	4.8	-2.7	2	-0.38	-7.5	4.3	-0.87	-1.5	-1.8	0.05	11	-2.1	-7.2	2.3	6.4	-0.69	1.1	-1.6	2.4	1.8
0.13	0.24	7.5	11	0.02	2.5	0.41	6.3	-1.3	0.97	-0.29	11	-4.7	1.1	2.2	-4.4	-0.13	6	-0.7	5.4	0.5	-4.6	6.7	4.7	8.6	2.8	3.9	5.7	5.3	8.7	9.1	4.8	-1.5	3.7	0.16	1.2	6.6	5.7	8.4	2	6.5	1.6	4	3.2	4.3	0.82	3.3	1.8	1.4	-5.9
0.24	0.28	5.6	10	6.5	8.5	-1.6	5.4	0.08	-1.2	2.2	3.7	-0.18	1.4	-0.77	-2.4	4.4	2	0.28	3.3	8.6	-5.1	1.6	-1.1	3.6	1	-2	-4.3	1.6	0.35	2.2	-0.14	5.7	0.64	-2.3	-8.1	1.9	-3.9	-7.7	5.5	1.9	4	0.87	0.8	9	-3.8	-2.1	-2.4	0.37	0.6
-0.11	0.24	4.3	-5.3	14	-2.5	6.7	-5.5	3.7	-6.7	6.9	-7	18	-5.8	8.5	6.6	0.67	-0.78	-2.4	-3.3	18	2.6	7.9	5.4	3.2	2.5	1.4	9.1	-1.8	-0.17	4.3	1.1	-2.3	-0.89	0.16	5.4	5.3	0.92	3.8	7.9	2.4	1.1	-0.13	5.8	-3	1	4.4	3.5	10	-13
-0	-0.4	-0.64	-4.2	6.2	9.5	-3.6	-11	1.6	-6.6	-9.8	-11	2.2	-2.4	12	-2.1	6.6	-13	7.2	-11	5.5	-8.3	15	-4.3	0.31	-2.9	4.9	0.49	3.5	-4.2	3.5	-6	2	-2.2	-0.04	-4.2	5.2	-4.2	6.3	1.9	4.3	-1.2	1.4	-7	-2.7	0.67	4.4	-2.3	0.64	-6.6
0.04	-0.56	-2.1	1.6	-6	-3.7	-14	-7.7	-1.7	-8.5	-7.5	-11	-8.3	-7.9	-1.2	-0.35	1.9	-9	3.4	-7.3	7.9	2.3	6.4	8.3	-2	0.07	-7.1	0.35	-3	-3.9	0.44	-0.65	0.18	3.1	-5.5	-9.2	-3.2	-2	0.17	-0.31	12	6.8	-2.1	-4.2	6.4	4.7	-0.92	-1.2	-2.3	4
-0.37	0.13	-2.2	-7.2	-12	-8.2	-5.4	-12	-8.3	-7.5	4.6	-13	-13	-13	-2.5	-3.7	5.4	6.4	-2.7	-7.8	2.5	-14	-2.3	-1.4	0.98	-2.4	-4.9	-3.5	-4.9	0.29	1.9	-7.9	-4.5	-5.4	-5.5	-1.5	-7.2	-4	-3.4	-2.3	0.66	-5.1	-9.5	-3.8	5.3	-5.9	-1.2	-1.7	5.9	-1.2
1.1	-0.04	0.72	-3	-5.5	-0.51	-1.8	-2.8	-1.3	-3.8	5.7	-11	-6.9	-5.8	4.8	-14	20	-8.2	4.9	-7.6	21	-10	15	-8.3	13	-1.8	3.6	-3.2	6	-0.8	6.5	-7	5.9	-13	6	5.8	6.6	-1.9	3.3	2.9	0.3	-3.1	9.7	-2.1	4.5	-2.2	9.8	0.11	14	-3.4
0.52	-0.43	3	-4.7	0.55	-0.29	-1.8	2.5	3.2	5	2.9	0.06	-7	2.9	4.7	-6.1	-5.1	-11	9.5	-3.7	-4.2	-16	6.8	-17	5.7	-0.17	11	-8.7	4.8	5.9	7.2	-4.8	-3.9	-6.3	13	5.5	7.7	-1.1	15	-1.6	11	-0.52	18	-1.6	12	-0.77	10	-2.3	10	-1.7
0.65	-0.27	-1.9	-5	5.7	-1.9	0.09	-3.7	-2.1	3.7	-8.2	-7	0.1	-0.23	5.2	-10	5.5	-5.5	8.1	-5.3	2.8	-2.4	14	-11	3	-5.3	8	-6.9	7	-3.7	5.5	-11	6.3	-4.8	7.3	-9	4.8	-3	7.5	-6.2	12	0.12	6.1	-4.9	10	2.1	6.6	-7	8.9	-9
-0.06	-0.37	-6.3	0.82	-2.5	-5.4	0.57	2.5	0.78	5.3	1.7	4	0.46	-2.9	-4.6	-8.7	3.5	2.2	7.6	2.4	3.9	-13	2.1	-5.5	9.2	-1.5	-1.2	-3.4	4.9	-1.4	1.4	-6.8	7	-1.9	3.5	0.85	-4.3	-5.7	2.5	-3.7	3.1	-2.6	-3.2	-5	-0.31	-0.16	-1.5	-4.8	1.4	-5.9
-0.16	-0.06	4.9	0.42	9.5	-2.7	7.3	1.2	-2.3	2.4	4.1	-0.98	9.1	1.2	3	-6.7	-2.6	-6.1	3.2	0.15	-1.9	-4.5	-2.4	0.05	3.6	0.05	-1.6	1.6	1.6	2.2	6.2	-3.4	4.5	-2.9	-0.83	2.1	-4.8	-2.2	2.6	-3.2	4.3	0.47	5.3	-5.4	11	7.9	-0.14	-1.3	4.7	0.8
0.64	0.11	5.9	-3.4	5.7	5.9	9.6	1.9	1.5	1.5	0.38	-2.4	11	-3.7	3.6	6.5	1.9	4.8	9.7	-1.1	1.5	-0.44	0.37	3.2	8.3	0.12	-1.5	2.1	1.6	-0.02	6.6	0.42	-0.46	-0.64	-1.9	-1.2	0.62	0.1	0.91	-9	6.2	-1.6	-1	-0.72	0.97	6.9	2.2	-0.86	11	7.2
0.01	0.08	2.4	5.8	0.84	-2.3	3.2	4.2	3	0.17	0.84	3.4	0.3	-1.7	-3.8	9.9	-1.6	11	5	2.6	2.6	4.2	-2	7.9	5.2	1.4	-5.4	-0.7	0.78	2.8	-0.86	-2.5	3.2	2	-4.9	-3.8	-3	4.1	1.3	0.65	-3.3	1.7	-1.9	-4.9	0.08	-3	-2.9	-0.83	9	0.97
-0.16	-0.23	-3	6.1	0.12	6.8	3	4.8	3.5	4.5	4	1.7	5.5	7.5	1.5	5.1	11	-2.6	5.7	-2.5	1.8	1.6	4.3	0.15	5.7	8.9	0.61	6.3	-0.9	2.7	2.9	0.43	0.63	8.3	7	2.5	11	6	4.3	5.6	-8.3	5.3	-0.71	3.7	1.4	3	9.3	8.2	-1.9	6.5
-0.16	0.07	2	4.2	-0.76	3.9	-2.4	3.8	1.1	-2.9	1.1	-0.36	0.21	-5.4	0.62	-13	6.7	-2.3	-1.7	-5.5	4.5	-12	-2.7	3.1	1.9	3.4	0.33	-3.6	1.7	2.7	0.83	5.7	3	8	3.4	1.1	8.8	-3.5	-2	-1.7	3.8	9.2	-4.1	-3.2	-3.5	2.6	4.6	3.6	6.6	11
-0.43	0.07	11	4.5	4.2	-4.2	14	1.4	11	1.9	17	-3.6	-0.55	-2.7	-8.9	-0.56	-6.2	5.7	-1.5	8	0.15	11	-6	4.6	0.43	-2	-1.5	-6.9	8.1	1.2	-0.87	-1.6	1.2	5.5	9.6	-1.9	2.9	1	-0.6	-1.5	-5.5	1.6	2.3	-4.6	-8.1	2.5	-2	0.03	2.4	8.3
-1.2	0.07	-1.4	3.2	6.4	7	-2.2	4.8	-4.2	-2	-3.6	7.2	-8.3	1.2	-1.2	15	-8.3	8.4	-9.1	5.4	4.8	8.9	-3.9	6.6	-5.2	9.5	2.3	-2.8	-4.2	6.6	2.2	-2.9	2.5	10	-6.2	4.1	1.6	-0.53	-8.1	7.2	-9.3	2.6	2.7	3.8	3	1.3	8.2	0.84	-12	7.3
0.01	0.19	-11	3.3	-0.91	7.1	-9.5	-3.6	-8.8	-4.2	-7.9	4.3	-12	-1.7	-0.44	6.8	-1.4	10	-1.1	9.6	2.9	-0.64	0.51	5.8	3.8	7.6	0.07	10	-4.5	6.6	4.8	4	-5.3	16	-3.3	1.2	3	4	-1.9	4.5	6.2	8.6	1.9	6.6	6	3.9	11	8.6	-3.7	17
0.18	0.13	-1.3	5.5	-8	-0.9	-3.2	-6	3.5	0.13	-1.6	-6.5	-12	0.53	0.25	5.1	13	6.4	0.05	9.3	9.2	-4.9	1.6	1	-3.1	2.5	3.7	3.1	2.7	1.2	5.5	-4.5	-5.8	14	1.2	-5.1	-2.6	-5.4	-4.8	-1.8	6.9	9.7	2.6	1.2	1.6	-2.7	1.8	-2.5	4.7	5.7
0.03	0.23	-6.5	-0.2	1.2	0.15	-13	0.47	-3.7	-1.3	-7.4	0.72	-7.7	-1.1	7.8	6.8	8.4	10	7.1	6.2	8.9	14	-4.5	0.26	13	7.4	6.3	5.8	7.2	2.6	-0.62	3.9	11	16	2.4	0.09	6.4	-4.6	-0.32	3.1	5.5	11	-9.7	6.7	-3.7	-2.9	3.7	8.2	13	20
-0.2	0.47	2.4	4.2	-6.1	14	-6.5	3	-6.1	8	0.53	5.8	-11	5.2	0.27	3.5	-1.3	5	4.1	-5.3	3.7	-6.3	5.6	0.27	8.1	6.2	2.1	-8.3	-3.7	-1.2	2.5	3.1	3.7	-7.7	2	-0.46	-2.5	0.39	6	5.7	6.5	5.8	-3.2	-0.08	2.5	2.5	0.57	-2.2	0.08	5.5
0.49	0.23	-2.2	2.9	1.6	-2.3	-2.1	1.9	-2.1	3	8	1.4	-5.5	2.6	0.88	-1.4	11	4.9	4.1	3.9	-4.2	7.6	1.4	-2	-2.2	2.7	2.5	-8.9	-4.7	2.3	1.4	2.3	-3.7	-6.2	0.19	2.7	3.8	0.42	-0.17	3.3	0.24	-0.28	2	5.8	3.4	5.4	-2.9	-1.5	0.17	6.4
-0.07	-0.1	-6.6	-2	1	1.1	-0.76	2.5	-4.4	5.5	-2.4	1.9	-6.5	0.06	-2.8	1.1	6.5	-2	-2.9	1.4	1.2	1.8	1.1	-1.5	-6.6	0.38	-3.8	-2.4	-9.4	0.05	3.3	2.2	-0.91	-3.6	-0.25	4.8	3	2.4	-2.7	-1.6	3.6	3.7	-4.5	1.9	2.7	-0.34	-0.77	1.2	3	-4.8
0.48	0.35	3	-0.18	-4.9	5.7	-7	5.7	-6.5	11	-1.9	6.6	-3	4.4	-10	3.2	4.8	-1.8	-4.7	5.7	2.6	-3.5	0.08	-8.1	-1.3	5.9	-3.4	-3.2	1.1	6.5	-0.22	3.7	-2.1	-1.1	-0.49	6.5	0.81	5.3	5.2	2	-6.3	-1.2	2.7	-0.44	-0.9	-1.7	-1.1	5	5.9	-1.8
0.89	0.36	-2.3	-0.61	0.8	10	-4.3	3.4	-3.5	8.4	-11	0.05	-3.4	-0.95	2.6	1.8	3.2	3.5	4.6	5	-12	6.5	9.8	-4.4	-5.2	2.9	-3.7	1.3	-4.3	-0.3	-8.1	1.7	5.6	5.2	0.22	7.1	2.5	1.9	-8.2	1.7	-4.5	-1.3	8.5	-2.8	0.96	-0.42	-1.1	3.3	6.4	3.2
0.73	0.37	1.5	3.4	2.4	-0.71	6.9	0.81	4	-0.54	3.7	-3.2	0.69	-7.1	11	3.3	2.6	0.3	6.9	4.8	-1.7	9.7	16	2.9	-0.06	2.2	3.6	2.3	4.7	1.6	-1.6	4.3	5.3	2.2	11	5.1	1.5	-0.32	6.4	-3	2	7.8	3.9	-2.7	8.8	9.2	0.76	2.4	6.9	11
0.3	0.83	7.9	10	9.3	-4.2	14	-1.7	8.8	2.7	18	5.5	8.7	-5.4	3.8	12	2.5	9.2	11	4.9	4.3	-1.7	6.2	4	7.2	8.6	-3.5	0.09	4.1	9.9	-1.4	4.8	-1.6	13	3	7.9	4.2	7.3	0.22	3.5	3.7	12	6	0.58	3.9	9.4	-0.84	2.1	4.5	11
-0.13	0.26	4.1	6.7	2.4	-1.7	4.3	-1.5	5.5	1.4	11	2.2	2.4	-3.7	-5.5	13	-2.1	9.8	10	2.7	-0.66	18	-0.37	5.4	-2.9	4.1	-5.5	-1.5	-4.2	-2.9	-8.5	-0.49	-4.3	5.6	-8	-4.2	0.14	1.8	-0.86	0.26	-8.8	6.5	1.9	0.12	-8.8	-5.6	-7.3	-0	-3.7	4.8
0.19	0.1	12	5.7	15	-1.9	0.07	2.8	3.3	-0.62	9.3	2.6	11	0.1	4	15	3	0.47	10	2.4	-12	9.4	2.9	1	3.1	0.16	8.5	-4.7	3.2	-4.4	3.2	2.9	-0.78	2.9	12	-2.5	4.7	-3.7	12	-3	1.6	-5	1.6	3.9	-2.5	1.8	3.9	2.1	-5.5	2.9
0.43	-0.05	-1.2	6.5	13	-0.68	4.2	7.6	6.9	5.7	-0.48	11	10	5.2	6.8	11	1.1	-2.9	3.1	4.3	6.3	5.1	10	-2.8	-0.23	2.9	-6	3.3	9.6	8.9	-1.9	2.8	8.5	1.8	5	4.2	4.1	3.3	2.8	6.8	-4	7.1	0.15	1.7	4.6	1.8	-0.16	-2.6	-2.8	10
-0.37	-0.09	1.2	8.6	4.5	1.8	5.7	1.8	4.1	2.3	1.9	5.8	0.7	1.8	2.8	10	4.5	5.5	-4.5	12	-6.2	-0.78	4.5	1.9	-3.7	1.9	-4.1	2.6	7	1.7	-3.7	2.7	2.5	-1.1	8.6	3.6	6.9	-3.3	0.49	3.5	-2.6	3.4	3.9	4.8	2.4	-0.01	4.8	-0.96	1.4	6.7
-0.57	0.42	2.2	1.1	2.8	0.89	14	-1.2	-0.02	-2.7	4.2	0.11	1.6	-1.6	-4.8	9.8	6.7	2.5	1.9	12	16	2	-0.02	4.5	-1.9	-0.16	-5.6	7.5	5.2	3.3	-1.9	3.4	1.7	4.2	13	13	-0.64	0.3	1.8	1	-1.5	-2.6	-5.2	0.52	-6.4	5.6	-9.3	0.22	1.4	0.3
-0.07	0.32	7	-0.72	12	8.7	12	4.7	6.8	1.2	5.1	1.1	11	0.63	2.7	-1.2	0.67	0.35	2.1	0.38	-2.8	-2.5	-1.8	3.8	9.8	2	-6.2	5.7	15	-0.67	-0.16	-3	8.2	-2.1	17	-6.1	3.2	0.23	2.6	-0.96	-4	-9.1	-1.1	-2.4	1.2	-3.6	-1.4	1.6	2.4	-0.66
0.22	0.18	0.14	0.91	14	7.1	0.24	-3.8	4.9	4.8	2.3	-4.7	-0.75	5.5	-1	9.6	-3.7	0.11	4.9	-3.7	-6.5	9.2	4.1	0.17	4.2	0.99	0.7	-1.5	9.1	0.27	0.52	7.9	1.5	-4.7	7.2	-0.06	2.6	3	-0.1	-3.8	5.8	-7.4	5.9	-3.4	8.9	-4.4	3.9	4.7	2.6	3.5
-0.43	0.26	-0.52	-0.81	4	9.2	-4.7	-3.5	1.8	4.3	0.03	-1.4	-1.1	2.9	-6.1	3.5	5.9	4.7	5	7.1	-7.6	3.2	-0.37	-1.1	2.9	0.43	-2	4	-1.2	2.2	-2.2	9.7	5.1	1.8	0.97	7.2	-5.8	1	-5.9	5.4	9.4	11	-2.6	-2.2	4.5	14	-5.5	5.3	6.1	5
0.39	0.59	5.2	3.2	-3	3.1	-0.87	2.7	-3.5	4.3	4.2	13	0.65	6.5	5.5	13	8.7	8.7	5.3	3.7	8.3	4.4	5.5	4	4.5	6.2	-3.1	4.3	0.39	9	0.05	2.4	7.2	7.7	-10	8.2	-3.9	3	-4.7	2.9	5.9	18	6.8	-0.4	2.6	2.2	-1.1	5.8	4.9	5.1
0.26	0.94	-1.2	3.4	0.62	14	2	11	-4.2	7.9	-1.1	14	-0.79	9.5	4.6	13	-1	16	4.7	11	3.9	13	-1.5	11	-3.3	8.2	6	11	6.2	15	2.8	4.8	1.5	15	-2.9	4.7	5.6	6.8	0.17	3	-8.2	14	9	8.6	5.2	2.1	2.7	6.3	3.2	18
0.18	1.4	0.13	6.6	-5.3	13	-4	8.5	-15	5	-6.4	8.4	-14	11	-1.2	17	-0.43	12	-0.7	14	-3.2	18	-2.8	17	-1.3	12	6.4	7.5	-1.3	11	-1.6	4.9	-0.96	15	-4.1	4.6	4.8	6.4	-3.2	4.4	-3.4	5.1	-7.4	7.5	-0.42	-1.1	3.3	4.9	1.8	14
1.2	1.3	-0.31	2.7	-2.1	5.3	-5.7	8.2	1	4	-5.3	8	-0.18	8.1	2.1	14	8.8	12	13	9.3	6.6	16	10	11	-3.8	11	11	11	-4.1	8.7	7.5	7.6	-5.8	12	3.7	14	0.15	7.6	-2	8.9	10	12	0.4	14	-1.7	0.94	11	11	6.9	15
1.7	0.89	7.1	-3.2	-7.2	1.4	0.96	-5	5.3	5	8.2	4.9	-4.2	6	19	11	22	3.5	18	9.3	19	7.7	11	9	2.1	8.8	10	9	6.8	8.6	11	7.4	13	17	-1.5	9.4	7.5	5.7	4.5	6.2	6.7	7.9	6.6	12	2.9	6	11	-1.6	6.7	13
0.55	0.72	-0.6	8.2	-2.4	4.5	-0.41	6.4	-0.59	0.37	9.3	0.26	3.4	6.3	3.6	12	6.7	3.5	5.3	7.6	7.7	11	8.6	1.9	15	3.1	0.35	4	9	0.46	0	9.4	15	3.4	-0.26	-4.1	2.9	-1.7	2	-1.1	6	7.7	-0.89	9	-0.07	-3.1	4.5	-0.25	6.9	5.1
0.13	1.1	5.7	-7.1	6.8	9.6	-5.2	6.6	-9.9	1.8	-9.8	-1.2	-1.3	13	-5.1	5.2	5.9	1.4	-1.4	5.5	4.5	18	-2.8	6.2	1.6	5.2	-1.9	2.4	-0.37	10	-2.5	5	-2.3	8.6	3	7.1	3.5	4.6	-3.1	1.6	-4.4	8.9	-6.2	6.1	-9	1.1	1.7	-0.77	-7.6	2.9
0.86	0.24	6.3	-9.5	6.4	5.1	4.4	-0.83	-4.8	2.6	0.68	-4.8	-0.64	2.7	10	-6.3	9.7	4.1	8.2	6.3	6.1	-2	10	4.4	-7.2	3.2	5.9	3.6	0.38	3.6	8.6	0.91	-12	5.5	0.98	2.9	9.3	3.4	-3.4	4.9	8.1	4.8	-0.47	1.7	-1.6	7.8	9.6	3.1	2.2	-0.21
0.86	-0.28	0.28	-8.8	11	1.8	12	6.2	2.9	3.5	3.2	5.5	0.96	9.8	11	-10	2	2.5	7.7	-2.4	26	-2.9	14	-7	11	-0.16	3.4	-3.3	11	0.14	5	-4.8	-2.2	-1.2	7.8	2.3	2.7	4.9	3.5	0.6	1.4	-0.05	3.7	-3.5	0.15	3.1	0.05	0.16	0.49	-5.5
1.1	-0.18	11	-1.2	13	0.06	6.2	-1.6	5.9	6.4	3.4	14	4.3	5.2	19	-2.4	20	-1.2	20	5.7	5.1	9.8	14	6	4.3	13	19	-2.8	3.5	4.8	14	2.6	2.2	-8.2	13	16	4.8	1.5	8	7.9	16	3.2	6.7	-6.8	8.3	0.38	11	2.2	15	4.1
1.1	0.62	13	-1.2	19	-1.3	7.5	-1.9	13	-2.7	4.6	4.3	19	-1.2	21	0.07	16	14	7.2	8.6	24	6	11	2.5	-1.3	6.8	28	-2.5	7.9	2.8	13	-1.7	5.8	4.1	17	4.3	11	-3.2	6.6	-3.1	4.4	-0.74	6.1	0.02	7.3	-1.5	18	-3	3.8	4.5
1.1	-0.26	6.1	2.7	4.2	-2	7.7	3.5	10	-1.1	4.2	-3.9	14	4.3	23	2.6	9	-6	4.7	-6.1	32	-3.4	11	-4	5.3	-1.5	11	1.4	4.3	4.4	-0.18	-6.9	12	-2.2	3.3	-3.3	-2.1	-3.3	9	-0.41	1.4	1.1	10	-3.2	-0.98	-5.4	-4.6	-2.6	10	-1.3
0.58	-0.34	14	3.4	0.99	1.5	15	-4.4	6.7	-2.8	17	-5.8	18	2.8	9.2	1.7	5.9	-1.5	7.6	-1.9	13	2.4	10	-0.57	6.5	0.9	5.4	-6.8	0.07	2.1	-4.6	-1.3	5.5	-2.7	4.1	1.9	-3	-2.5	-0.79	-6.3	8.1	1.2	7.5	-2.8	-0.29	4.6	-5.2	-0.05	8.6	-8.5
0.25	0.27	5.3	1.4	1.2	1.2	6.4	-3.2	-9.1	-7.9	0.06	-14	5.6	-1.4	-7.1	2.4	-10	2	-0.51	4.8	-4.1	-0.27	1.2	-1	-5.6	-0.23	-5.4	-3.7	-10	0.04	-4.7	-6.7	-12	6.5	-2.4	4.2	-13	-4	-4.4	1.1	-7.8	-9.2	1.7	-5.1	-1.8	-8.3	-12	-7	-15	-1
-1.2	-0.02	-2.6	-2.2	0.61	-2.8	-14	-3.3	-22	-2.6	-9.6	-3.3	-10	-4.9	-12	-5.3	-24	-4.5	-6.5	2.5	-6.7	8.3	-16	0.24	-5	0.49	-21	-4.8	-13	-5	-13	-7.1	-7.5	-6.4	-15	-1.7	-11	1.3	-15	2.5	-6	-6	-12	-7.1	-3.4	-4.5	-13	-1.2	-16	-2.9
-2.6	-0.16	-11	2.7	-21	-1.2	-23	-2.7	-21	-2.3	-16	-1.4	-24	1.6	-16	7.9	-23	2.6	-18	5.1	-10	15	-26	1.1	0.59	7.2	-18	-0.44	-6.7	-3.2	-11	-2.2	-15	-0.46	-11	0.17	-12	-1	-2.7	2.2	-11	3.2	-14	-0.03	-13	3.2	-17	3.5	-19	-5
-2.2	-0.21	-20	0.67	-16	-4.2	-21	-2.4	-21	0.11	-28	-1.9	-18	-5.3	-11	12	-31	-1.3	-20	2.8	-14	15	-13	8.8	-9.4	2.8	-13	1.4	-5.5	3.3	-14	0.44	-6	5.3	-17	3.9	-16	-3.2	-11	-1.2	-20	1	-8.9	4.1	-20	-7.6	-11	1.9	-27	-0.37
-0.78	-0.03	-13	3.7	-7.5	-5.2	-16	1.4	-14	4.9	-22	2.5	-5.6	1.1	-3.8	15	-13	-6.6	-10	1.9	-10	14	-7	0.9	-16	1.4	-14	0.56	-13	-3	-5	-2.2	-9.6	-0.54	-16	-1	-12	-6.8	-4.9	2.3	-1.6	-2	-11	-0.17	-10	0.67	-9.8	-0.98	-23	-0.6
0.03	0.31	-3.8	2.3	-1.5	0.5	2.6	5	-3.2	7.1	-2.6	3.7	-0.63	6.6	-6.3	18	0.85	2.3	-0.79	-0.26	-6	7.4	-8.2	1.5	-18	2	-10	8.6	-5.6	6.2	-8.2	-2.5	-14	1.6	-9.4	6.2	-8.9	-1.5	-18	-1.2	-11	-0.84	-3.3	2.9	-14	3.2	-13	-1	-3.9	7
-0.17	0.46	-2.4	-0.83	-5.4	6	4.7	-2.9	-4.3	-3.4	-9.6	0.97	-5.8	-2	-2.2	12	-10	8.5	-3.3	4.5	-12	13	-2.8	4.7	-8.8	3.9	-11	7.8	-8.5	8.2	-2.9	2.3	-1.1	6	-13	11	-6.5	8	-17	4.7	-12	-2.5	-3.2	6.7	-10	0.41	-7.3	1.7	-1.1	-0.84
0.37	0.14	-5.8	-0.74	-7.1	4.6	-3.3	-8.3	-5.9	-4.6	-1.6	-5.9	-5.8	-5.1	3.7	4.6	-1.5	12	-0.56	8.3	1.6	8.9	0.99	11	3	2.1	-3.5	2.2	-1.6	3.2	-2.8	1.3	3.3	2.5	-3.3	1.8	-3.6	7.2	-2	6.7	1.8	-2.5	7.5	-0.74	-3.8	2	-1.4	2.4	10	0.95
0.73	-0.13	-0.7	1.7	5.4	5.1	2.6	-4.7	2.8	1.1	-0.27	-6.6	0	-6.9	8.7	1.6	13	-1.4	1.4	9.6	6.6	-7.2	-2.7	5.9	5.1	1.1	0.26	-3.9	-3.8	-0.24	-1.4	-2.5	0.92	-3.1	-9.7	-4.4	-8.7	1.7	-4.6	-2.4	-2.1	-12	4.4	-1.5	2.2	6.2	-2.6	0.02	-0.52	-0.56
1.4	-0.11	13	3.7	7.8	-7.2	4	-3.4	9.3	-2.3	5.5	-4	11	-8.2	4.2	0.79	11	1.2	15	2.4	-16	-3	17	-1	0.78	-2.2	13	-12	-4.8	-2.9	5.2	-2.2	-6.1	-4.1	15	1.2	2.8	1.1	5.2	-8.1	8.6	-5.2	20	-3	-0.44	2.5	9	-1.9	11	-7
1.4	0.01	12	-3.3	8.6	-2.4	12	-2.1	6.2	-4.8	7.7	-11	0.42	-3.6	22	-0.33	24	5.8	16	4	36	5.8	15	6.7	-4.1	-1.1	13	-2.7	2.4	-2.4	8.6	-2.5	9.1	-3.6	15	4.5	4.2	1.8	-0.85	-0.53	8.7	-0.26	18	0.09	1.5	-1.1	5.8	2.7	9.5	-3.4
0.65	-0.45	8.2	-1.3	20	-2	11	-4.5	8.4	-1.2	12	3.8	7.6	-9.2	13	-0.55	21	5.9	5.9	-1.4	24	10	17	11	5.3	8	4.2	0.45	-3.5	2.4	4.9	-3.5	-0.6	-2.9	-4.1	-1.5	-3	0.32	-5.5	1.2	5.9	-6.5	4.2	-5	-6.5	-5.1	0.3	0.51	-0.55	-4.2
0.78	0.23	18	2.6	9.4	5.5	15	-4.8	13	7	13	0.51	10	2.9	7.6	1.3	3.7	5.5	-0.18	2.3	8	9.6	12	6.8	8.8	5.5	0.49	2	5.4	9.3	1.7	1.8	5.9	-5.2	6.6	3.9	0.77	5.8	3.4	7.5	2.7	0.59	-0.66	7	-3.8	11	1.3	9.2	4.5	-2.4
0.74	-0.26	10	-1.4	11	-3.4	6.7	-2.5	5.7	4.7	6.5	-4.3	5.2	2.1	3.6	-3.4	7	5.5	6.7	4.8	7	1.4	7.6	-1.7	9.8	-0.76	-4.4	1.7	11	0.45	-4.5	5	19	6.3	6.5	10	-3.8	-1.6	-3	3.5	-4.6	11	0.05	-1.8	-4.1	11	0.95	-0.89	12	2.9
0.41	-0.4	5.2	-1.7	6	-1.9	12	-2.2	12	3.4	17	-1.9	-0.08	-2.5	5	-1.1	4.9	2.4	4.4	3.6	2.4	17	15	4	9.8	0.11	-1.3	1.8	9.4	-2.3	0.24	2.1	8.4	5.1	16	-0.48	5	-1.4	-1.9	0.16	0.77	6.3	10	-8.3	4.8	4	11	-0.8	11	3.2
0.49	0.29	8	4.7	4.5	2.5	15	3.5	15	7.8	7.5	5.7	8.9	1.6	6.9	14	14	19	10	12	-0.5	22	8.1	14	2.5	4.1	5.4	5.9	9.4	9.7	1.6	4.8	7.4	1.6	13	13	5	6.3	-0.7	4.3	-0.53	6.5	18	6.3	-2.9	5.2	10	3	15	0.15
0.28	0.65	6	6.4	11	9.5	8.2	11	9.8	13	3.7	7.5	3.8	6.5	4.3	6.5	11	18	4.8	14	9.9	13	5.3	19	11	2.3	2.3	10	12	16	1.1	5.2	11	13	6.6	13	-2.8	6.3	-4.6	2.9	-1.6	13	8	7.8	-7.2	4	2.2	5.8	13	10
0.07	0.54	-4.9	3.5	-0.47	13	-14	11	-18	9.5	-6.4	13	-3.3	13	-4.3	8.7	-4.4	13	6.6	10	-13	4.8	2.9	8.1	-7.8	8.1	-1.8	1.6	-13	9.5	7.4	11	-16	7.8	5.5	7.7	3.4	4.4	-3.9	4	13	8.1	-2.3	2.4	2.9	10	9.4	4.1	4.1	4.6
0.18	0.42	2.2	0.87	-9	16	-11	6.9	-3.4	5.5	4.3	7.6	8.3	15	-14	14	10	8.8	8.8	6.5	-26	19	-0.67	13	-17	8.7	1.6	6.8	-8.6	12	7.5	8.8	-13	1.9	5.9	17	-1.3	11	-1.1	9.5	7.6	9.6	-7.8	12	0.75	3.4	-2.6	3.5	1.5	4.2
0.79	0.33	11	0.03	12	18	3.7	13	26	11	24	7.9	33	15	-0.72	9.2	20	7.1	4.8	10	-13	15	3	16	0.88	8.3	11	5.8	14	14	3	12	14	13	4.4	15	-2.1	13	-2.3	12	0.5	19	9.4	8.7	-9.3	8	-11	7.2	3	7.5
0.54	-0.1	6.6	3.2	17	5.7	9.3	2.2	23	7.3	17	6.6	30	6.9	7.9	7.2	7.1	12	-8.4	4.7	12	12	12	2.4	-4.1	5.1	13	3.5	2.7	7.3	1.8	8.6	6.7	7.8	0.99	5	9.7	4.6	3.6	0.13	-0.38	8.8	10	2.2	4.5	8	4	9.6	-1.8	6.9
0.1	1.3	-6.8	-0.89	-8.9	4.4	-8.4	0.05	0.39	11	-1.2	7.1	1.1	12	-13	21	-2.8	33	-18	25	2.1	23	-4.4	21	-20	24	-0.67	15	-13	24	-3.8	18	-17	23	-1.3	24	-3.8	23	-7.1	22	-5.9	32	-4.8	11	-4	21	-9.9	18	-14	25
0.17	-3.6	18	-4	-5	-21	11	8.8	-15	14	14	16	-4.8	-13	-3.4	-64	-9.3	-62	-26	-88	-0.02	-48	-24	-92	-22	-63	-10	-45	-22	-52	-9.8	-46	-19	-32	-20	-43	-12	-19	-13	-58	-15	-75	-14	-26	-7.8	-24	-17	-19	-32	-68
0.5	-3.5	13	-26	6.7	14	1.1	-50	-7.2	-51	5.9	-62	-0.53	-7.3	9.1	-82	-14	3.1	-3.5	21	11	-1e+02	4	-73	5.7	-44	-11	-17	-6.8	-29	-8.4	-3.7	2.4	-35	-12	-4.8	-3.2	15	-7.5	-52	-11	-66	-0.28	3.2	-5.6	-47	-13	36	4.3	-29
0.57	-3.7	3.8	-38	0.76	-7.1	-5.2	-59	1.2	-1e+02	-5.3	-80	-4.2	-27	6	-40	6.2	-1.1e+02	10	-55	1.3	-29	9.6	-40	-9.9	-49	-2.4	-37	-8.4	-18	0.86	18	-1.1	13	-3.7	-55	-8.5	27	-3.1	62	2.6	41	6.5	-23	-5	1e+02	-5.7	9.8	-2.4	-46
1.4	-1.6	18	-5	9.1	-22	12	-3.5	12	18	15	24	18	-43	15	-1.1e+02	21	-75	10	-67	17	-95	12	-62	5.2	-76	4.7	-27	-1.3	-62	1.9	-23	12	-54	-0.44	-56	-0.87	-19	3.8	-47	6.2	-61	-2.6	-9.8	-14	-13	-6	-22	18	-76
1.4	0.21	16	5.8	19	17	17	-6.5	6.6	-16	16	-16	12	2.9	12	40	22	18	8.3	32	18	25	11	26	-0.24	21	-2.1	7.5	7.2	6.9	-2	3	7.3	7.3	-4.1	14	0.61	-1.7	-3.8	5.6	5	1.9	-0.96	6.1	-14	-3.8	-10	4.6	2	33
1.1	-0.67	17	-10	22	-0.49	20	-13	13	-14	11	-17	16	-5.1	6.1	-6.5	5.9	-12	3.5	-5.6	-3.7	-12	9.9	-7.2	5.4	-2.2	-3.2	0.25	3.9	-21	2.5	-8.7	6.2	-19	-6.5	-2.4	-2.4	-4.1	-5.2	-0.2	2.2	-13	3.2	-7.3	-12	-10	-5.6	1.5	10	-3.6
1.8	-2	15	-12	19	-29	12	-14	8.4	-25	7.2	-23	13	-26	14	-27	17	-26	13	-22	10	-27	21	-38	-2.9	-4.4	-0.14	-21	2.6	-18	7.2	-24	10	-18	-4.8	-8	-1.1	-17	-6.7	-7.3	-0.49	-12	-2.2	-11	-7.5	-11	-3.6	-11	18	-16
1.3	-1.6	16	-8.9	15	-19	9.3	-13	0.77	-15	10	-17	6.6	-27	15	-66	20	-27	7.3	-35	9.9	-35	16	-34	-3	-33	-1.6	-59	-5.8	-43	2	-48	10	-40	-8	-71	-3.9	-61	-3.8	-56	9.4	-53	1.5	-30	-5.3	-41	-7.8	-61	8.4	-42
1	0.1	10	-6.1	12	-9.8	11	2.9	8.8	2.1	8	-5.9	17	-6.2	24	-13	11	1.3	14	-13	7.8	-3	15	-8	3	-5.9	11	-9.5	1.9	-5.8	9.2	-4.7	12	-15	3.3	-8.8	0.58	-3.5	-4.6	1.1	5	-15	13	-8.8	-0.35	2	1.3	-5.8	12	-17
1.6	-0.06	19	0.59	12	-6.8	12	5.4	8.6	16	26	2.4	12	11	17	-0.64	36	-0.74	11	2	3.9	0.01	17	-1.1	1.4	0.9	5.4	-1.4	0.79	-0.83	5.4	-3.2	16	-15	-6.5	4.9	-5.3	2.4	-12	-0.84	3.5	2	6.3	-7.3	-0.93	-0.77	-5.3	-3.6	8.8	-10
1.2	0.09	19	-1	9.1	-3.2	15	12	4	3.8	15	11	7.3	6.6	8.5	6.3	20	16	6.8	0.38	9.1	4	12	-0.86	-8.1	5	0.65	3.6	-7.1	3.2	1.1	3.4	6.7	0.02	-15	4.1	-6.3	4	-17	6	1.3	7.5	-0.04	1.2	-10	-5.4	-3.4	-2	2.6	1
1.1	0.58	14	7.3	11	7.6	7.6	12	9	5.7	6.9	23	11	11	2.9	13	1	19	1.9	5	2.3	16	7.1	11	-6.2	7.3	4.4	-8.3	-8.3	3.4	0.56	4.1	4.7	0.32	-3.9	-0.78	-8.5	4.7	-6.2	13	2.1	13	2.7	-6.9	-12	1.8	-8.5	-2.2	3.5	11
1.1	0.37	10	14	13	14	5.4	22	-1	16	6.7	22	5.1	17	9.5	26	15	2.6	-1.1	9.1	22	9.4	9.1	17	-2.8	8.3	-0.93	6.7	-0.94	9.6	-0.91	0.11	1.3	9.9	-8.1	10	-7.7	3	-14	-0.62	-2	-8.9	1.9	8.6	-13	-12	-3.8	4.8	-1.2	27
2.5	0.21	15	14	13	15	6.1	14	13	11	8.3	26	17	8.5	18	24	34	4.3	25	3.3	15	19	31	14	16	7.5	10	6.2	6.3	10	12	-1.9	4.2	6.7	18	5	7	-0.6	4.5	11	11	6.7	13	12	-2.1	5	6.9	2.1	13	17
-4.4	0.86	9.7	1.6	-10	12	6.1	4.8	-0.96	3.2	6.8	0.19	-5.5	11	-46	-0.36	-82	-6.4	-55	2	-37	13	-1e+02	-1	-65	14	-37	2.8	-38	8.2	-24	4.8	-13	6.8	-47	5.7	-29	8.3	-42	19	-43	13	-5.6	11	-30	17	-42	3.2	-40	12
-0.36	0.09	-6	2.4	1.9	-2.2	-6.5	-0.92	-2.8	-4.3	-3	-2.8	-7.6	-0.38	-67	-2.8	-25	-8.8	-50	2.2	-44	-9.6	-49	-5.1	-41	6.7	-30	-0.87	-38	-4.6	-35	-8.1	-37	-1.8	-60	0.45	-53	-2.4	-44	-4	-54	-15	-24	9.7	-57	-7.7	-52	-5	-61	3.1
3	-0.67	-4.6	0.43	19	-12	0.83	-3.5	3.9	-6.3	-0.75	-8.5	23	-10	41	-0.16	8.4	-1.9	19	-4.4	13	-1.4	52	-6.1	8.7	-6.9	25	7.3	11	-8.8	15	7	17	-9.9	24	-4	8.9	-5	25	-10	33	-0.07	22	3.6	12	2.8	1	3	29	-13
-0.17	-0.53	11	5	15	-6.6	2.5	5.2	-5.9	-2.5	6.7	0.37	13	-0.76	-7.8	7	-31	-3.2	-18	-1.6	-0.7	6.3	-4.1	4.4	-29	-1.2	-7.3	3.6	-20	-4.9	-7.6	-0.81	-14	-2.9	-34	5.3	-31	-6.7	-13	-15	-4.7	-1.5	0.99	-0.83	-18	-7.7	-24	-0.81	-19	0.04
1.1	-0.11	5.2	7.6	2.5	-1.9	-0.69	4.6	-5.9	4.4	-8	3.8	16	0.23	13	7.1	12	1.4	14	2.6	33	1.1	15	4.4	-3.7	1.4	3.2	9.9	-7.2	-2.6	2.3	-0.33	12	0.82	-27	4	-19	-3.8	-5.2	1.6	1	9.3	11	-1.5	-7.8	-5.2	-5.1	2.1	1.7	1.4
0.85	0.55	-12	9.3	-9.6	6.3	-9	5.6	-24	12	-59	14	15	3.2	36	6.9	17	2.4	9.9	-1.2	34	-5.2	32	3.4	-1.4	3.9	-13	5.5	-0.66	4.2	-0.53	6.1	14	4.1	-11	-5.9	-16	-1.6	4.3	-0.23	3.4	7.5	-5.4	-0.28	-13	-3	-29	-1.7	13	9.9
0.66	0.23	-21	4.2	10	-4.1	-9.1	0.37	-17	-0.12	-40	3.2	26	4.7	26	11	22	2.8	-4.6	-2.4	23	5.2	1.6	4.2	-16	9.3	7.3	13	-22	12	-1.2	8.2	-19	13	-2.8	-0.3	-19	-0.34	-20	0.43	-28	6.1	10	7.2	-25	5.5	-20	6.7	-0.03	19
0.74	0.48	0.46	-0.34	-5.9	-4.7	3.4	-1.2	7.9	-4.6	16	1.6	-0.32	-7	-21	7.1	-30	2.4	-18	-1.5	-12	6.3	-20	4.4	-24	4.1	0.32	1.8	-32	1.3	-10	0.06	-18	8.8	-29	0.14	-20	-0.35	-32	-3.4	-30	-0.95	18	-0.6	-25	3.4	-6.5	3.7	-17	12
-2.2	0.18	-8.9	-5.9	-15	-11	-16	-1.5	-16	-2.1	-29	-0.52	-15	-3.1	-34	-1.9	-20	0.59	-17	-3.7	-29	5.8	-33	1.4	-30	3.4	-15	-1.4	-35	-2.1	-15	-1.9	-21	3	-24	2.4	-21	3.2	-21	-4.4	-19	0.49	-18	-4.2	-17	-3.4	-26	0.03	-40	-1.3
-0.78	0.77	-22	2.2	-7.6	-1.9	-15	4.3	-13	2.6	-38	-5.2	-9.2	-0.41	-30	-1.9	-0.09	5.4	-13	1.3	-34	-0.95	-23	3.6	-37	-1.1	-11	7.4	-32	-2.4	-17	4.2	-21	2.3	-28	-6.4	-23	-6.5	-18	13	-19	7.9	-18	-5.5	-24	0.96	-16	2	-29	-0.81
-1.5	0.18	-23	-1.1	-15	-5.3	-17	6.8	-11	3.5	-26	1.2	-12	-2.7	-16	8.5	-3.1	9.9	-15	2.2	-4.3	12	-19	16	-18	10	-14	7.6	-15	9.7	-14	3.8	-20	2.5	-17	1.3	-21	-4.2	-15	5.8	-16	-1.1	-8.1	6.9	-14	-6.2	-18	0.39	-23	11
0.11	0.41	-3.2	-1.8	3.7	1.2	-2.4	6.8	0.78	1.4	-12	-1.1	2.8	2	-13	21	-18	5.6	-2.6	2.9	-26	3.2	-2	16	-7.8	9.5	-9.5	22	-4.4	11	-10	2.4	-7	15	-19	8.4	-17	5.4	-7.1	3.9	-9.5	1.2	-1.6	11	-12	-6.9	-18	-0.6	-17	9.9
0.18	0.87	-1.3	2	8.1	4.1	1.9	6	3.7	2.9	-9.1	6.7	15	12	2.7	17	-11	6.2	-15	5.5	13	2.1	1.6	7.7	-21	1.1	-16	10	-9.3	4.5	-14	2.3	-3.1	4.5	-18	0.77	-13	-0.04	-14	1.5	-8.2	6.7	-0.48	-2.4	-16	-5	-18	-0.4	-6	3.7
1.2	0.86	-5.4	3.4	9.6	3.8	11	2.7	18	4.6	7.6	8.7	5.2	6.7	0.42	8.7	30	1.8	21	6.8	2.4	7.1	8.4	6.9	-5.7	7	30	3.3	-10	1.3	0.7	5	9.9	-4	12	0.43	-8.1	1.4	-22	-2.3	-32	1.3	28	4.6	-41	-6.3	31	-0.98	12	13
-5.9	0.11	-31	-5.5	-33	-12	1.4	-7.5	9.1	-7.3	-6.7	-1.3	-69	-7.9	-73	-6.2	-51	-7.7	2.3	0.23	-1e+02	-2.4	-1.9e+02	-2.5	38	0.38	40	0.71	38	-4.5	5.9	1.8	19	-3.9	88	7.4	63	-1.7	85	5.1	21	9.3	53	-3.3	66	-2.5	99	-5.4	26	-6.6
-9.7	-0.34	-1.5e+02	-4.6	-1.7e+02	-9.1	-87	-4.2	-34	2.2	-24	-5.1	-1.1e+02	-1.1	-97	-4	-1.3e+02	1.8	-64	-2.9	-54	-6.3	-12	1.8	70	-3.9	-54	-3.6	29	-6.2	-4.8	1.3	-70	-4.1	31	-0.88	54	-9.6	53	2.6	17	6.7	-93	-0.96	1.1e+02	-7.8	12	-7.6	-39	-13
-1.6	0.23	-1.2	3.5	-16	0.58	-18	3	-5.2	9.6	10	5.7	-45	3.2	89	-5.9	24	7	18	6.9	79	-11	1e+02	8.1	99	-3.1	29	5.2	61	7.2	33	4.5	17	5.2	51	3.4	60	6.9	61	1.3	44	5.8	-29	2.9	83	4.9	66	0.45	37	1.9
-0.59	0.78	35	-7.8	16	-5.5	7.4	-4.8	0.75	5.4	22	1.4	5.8	1.3	15	-2.3	33	9.9	43	2.6	-23	-9.7	9.7	12	61	-0.32	36	6.3	1.1e+02	14	45	1.7	75	8.9	84	5.6	1.1e+02	2.1	92	6.4	72	7	-6.4	0.99	1e+02	1.8	92	-1.6	54	7.1
[truncated: 952 more columns]
