# Supplementary material for: Dyslexia on a continuum: A complex network approach
Source: PLoS One. 2018 Dec 17;13(12):e0208923. doi: 10.1371/journal.pone.0208923 (PMC6296514; doi:10.1371/journal.pone.0208923)
Supplement: S1 File — Detailed information about the archive contents is provided in the included README.txt file. (TGZ) [file pone.0208923.s001.tgz › FS_616_AV_run_2.csv]

-0.22	7.5	1.2	10	-1.7	3.1	12	13	9.1	7.7	3.3	8.6	3.8	7.9	-1.5	11	1.1	7.7	7.2	7.5	-1.2	11	4.4	9.3	15	7.5	2.3	8.4	-2.8	8.1	-6.5	9.5	14	14	-3	5.7	-1	7.6	8.1	13	1.2	4.7	17	10	20	3.9	4.5	0.66	-1.8	7.3
10	-2.7	-2.8	0.05	-4.8	-3.4	4.2	0.64	4.8	0.11	-1.8	8.9	3.9	6.4	-3.5	7.8	7.7	6	2.8	0.34	-0.88	13	2.5	4	7	6.8	-3.1	13	-2.7	15	-5.3	11	9.4	1.4	1.3	6.6	-2.5	15	2.9	15	8.4	3.7	9.9	7.1	16	11	-5.8	-11	-6.9	4.6
12	-1.8	9.9	2.2	3	0.27	7.4	0.74	3.7	-0.41	14	14	9	7.4	1.5	8.4	13	-2.2	12	5.5	6.6	6.3	8.8	0.08	11	5	1.4	2.7	5	9.3	-3.1	13	5.4	2.3	2.4	-6	6.8	4.5	12	9.4	7.3	3.7	10	6.3	8.4	15	-4.4	-0.35	-0.1	7.7
12	-5.2	8.4	0.87	6.4	5.9	6.4	-0.39	3.1	1.1	14	9.4	1.9	0.03	-1.5	3.8	-3.4	2.3	13	4.1	-6.8	4.3	9.6	0.22	13	-0.03	0.55	4.7	-3.4	0.56	1.9	4.5	11	-4.4	-1.7	-10	9	5.2	3.8	6.9	-3.1	-1.3	17	-0.55	2.2	0.74	-3.8	1.9	-4.3	6.2
3.6	3.3	9	1.8	6.7	-2.7	9.4	4.2	2.2	-1.7	17	1.4	-1.1	-7.9	-3.5	-1.4	-9	4.3	11	3.2	-4.1	-1.1	5	-4.1	11	1.4	-3.9	0.94	-5.1	-4.4	-2.4	4.6	10	6.4	-0.37	-9.2	9.3	3	-4.9	-0.38	-0.43	4.3	13	5.7	9.1	0.29	-6.9	4.7	-11	1.1
12	-2.5	-2	2.7	0.56	-1.6	8.7	-0.3	4.2	4.2	10	2.7	7.6	4.3	-0.75	-4.8	6	-3.5	11	1.5	-0.85	-5.6	6.1	-1.7	3.7	2.3	-4.2	1.5	-4.5	3.3	-6.2	-7.2	4.7	3.1	1.9	1.2	5.2	-1.2	-2.6	5	3.4	4.2	11	3.2	-1.7	-7.1	-7.4	2.4	-9.2	-12
18	-2.1	1.9	4.4	6.8	6.8	7.7	-4.5	1.5	4.2	-2.9	9.4	4.3	4.6	-3	-0.95	1.9	-5.2	3.5	0.43	-8.9	0.27	3.7	-3.3	8.7	3.4	-1.2	13	-2.4	8.7	-2.9	2.5	4.7	3.6	4.1	4.4	6.9	2.8	-8.3	2	4.8	-2.1	6.3	1	1.9	-0.28	-0.15	-5.4	-3.3	-12
12	2.1	2	2.3	-0.02	8.2	-0.57	3.6	5	-1.1	2.7	7.8	-1.4	6.1	2.1	0.39	7.1	0.78	6.4	2.2	-1.8	1.3	10	3.5	12	4.3	-1.5	3.2	-2.6	3.3	-6.1	6.5	3.9	2.6	7.2	0.88	2.5	1.7	0.15	4.2	5.7	2.1	8.4	6.5	7.7	11	1.4	1.1	-7.2	-7.9
4.2	4.4	6.5	7.2	11	3.7	4.9	10	1.2	3	7.5	12	11	1	5	6.1	4.6	1.4	20	8.5	0.09	0.42	9.3	7.9	9.1	2.7	-0.34	7.9	-2.9	2.7	-2	4.7	2.7	8.7	0.61	1.7	4.3	6.3	7.1	7	1.4	2.3	8.3	7.1	13	16	7.4	-6.2	7.8	0.03
14	7.2	4.3	8.2	12	2.9	15	15	9.1	11	10	15	26	6.5	7.8	6.5	5.4	-4.2	28	5.7	0.9	3.7	18	-0.44	11	0.68	7	4.1	4.2	1	0.23	2	5.7	0.99	-4.2	4.7	4.8	9.4	5.3	4.7	-2.4	2.1	16	0.68	6.8	2.2	6.6	2	7.4	2.8
18	1.5	8.6	7.7	11	6.5	12	10	10	9.2	13	12	0.2	2.5	4	-0.97	-2.2	0.31	13	5.2	-5.6	2.9	4.5	1.3	4.7	2.5	-2.3	1.7	-4.4	3.4	-6.6	-2.1	-0.03	2.5	-1.1	2.8	-0.7	3.5	-14	-1.9	-1.7	4.9	16	0.21	-8.4	-1.3	4.7	9.5	4.9	7.1
-14	0.69	0.48	8.9	-6.2	8.9	-1.2	8.2	-3	-0.47	15	5.4	-3.3	4.3	-2.8	5.6	13	5.5	-19	-3	1.1	3	-16	2.2	-3.3	1.6	-11	9.6	-2.3	4.5	-1.8	7.7	-6.4	11	-7.2	8	13	2.8	0.11	5.5	-0.54	6	-1.7	8.8	1.8	5.2	2	-3.1	12	-4.8
1	3.7	-2.1	5.2	-11	6.5	3	9	-19	2	-9.5	6.4	-1.9	7.2	3.1	4.3	4.3	6	-5.1	4.3	2.4	6.2	-5.5	4.2	2.8	6	23	2.5	16	2.2	0.93	11	16	9.1	8.3	7.8	6.7	8	12	15	-0.61	4.5	-3.9	7.9	9	13	7.8	-12	24	-6.5
11	9.9	19	4.4	21	8.7	5.8	1.7	-9.2	2.2	11	4.9	0.65	4.6	4.2	6.2	-2.1	7.7	1.9	11	-7.8	0.45	5.7	4.6	7.4	5.7	3.3	9.8	-0.35	4.6	-1.3	7.6	11	4.2	-6	5.9	-4	8.9	2.2	10	0.43	2.7	6.6	4.6	10	12	6.1	-0.91	15	0.97
3.1	6.8	0.67	15	2	4.3	8.4	8.2	-8.9	13	6.8	15	0.03	2.3	7	4.7	5.1	6.9	2.7	11	0.68	-1.5	5.5	3.8	8.2	4	-2.6	6	-0.38	-1.7	4	3.5	11	5.2	-1.3	9.9	-3.3	-2.1	9	2.5	7.7	6.9	10	3.6	10	7.4	-2.2	11	5.7	12
1.8	-6	9.1	-2.5	12	-3	7.7	-5.6	1.7	3	9.3	-1.6	-4.2	7.5	0.47	-2.4	-4.3	3.9	6	5.5	-1.4	-1.2	0.25	-0.98	-1.8	-1.6	0.08	1.8	1.2	-0.37	-3.2	9.2	4.5	0.58	2.2	2.6	1.7	5	3.3	4.7	-5.7	2.5	5.2	-6	6.2	2.5	-11	9.6	-4.9	11
-3.1	-6.5	3.6	-6.6	4.6	-3.4	6.3	-7.5	2.9	-14	7.5	-9.4	13	7.3	7.5	1.8	7.5	-1.1	-1	1.9	-0.23	-1.3	8	0.95	3.3	-4.9	-11	3.4	-2.1	-7.9	-11	-0.06	-5.8	2.2	8.1	-4.4	1.1	-3	-5.6	2.4	-1.9	-1.3	1.9	-9.2	0.81	-8	-4.9	0.44	-1.8	-5.5
-2.7	-1.4	-7.8	-9.6	-1.9	-7.2	-5.6	-4.6	-5.5	-14	2.2	-19	0.53	9.5	4.9	-1.1	7.2	5.9	2.6	1.8	3.1	-0.13	-0.14	-0.74	-6.9	-1.9	0.19	7.8	-5.4	2.8	1.5	6	2	-2.2	2.3	4.5	-2	-1.5	-17	-4.8	-4.2	-1.2	-8.2	0.54	-8.3	-0.17	1.9	-8.4	-1.4	-12
-6.6	-9.2	-1.8	-7.6	5.9	-5.5	-6.1	-11	-0.4	-13	0.36	-4.9	-2.6	-0.69	0.31	1.6	-1	1.4	3.9	-0.42	-2.4	-1.5	0.32	-0.33	-15	-0.45	7	-3	2.8	0.71	-2.8	-3.6	-5.3	6.8	-1.6	0.39	-2.8	-4.1	-6.9	3.5	-3.5	0.02	-8.8	-2.2	-14	0.04	4.4	-12	1.6	-11
-2.1	8.1	-0.64	0.44	2	2	7	1.9	13	-2.7	2	-3.3	-1.6	-1.8	-3.4	2	-1.1	1.4	3.4	2.3	2.4	0.42	-1.5	-5.9	-8.2	-3.6	11	-9.8	11	3.2	0.56	-2.4	3.4	-1.6	4.6	-5.1	2.8	-4.3	-7.3	2.6	1.5	-1.6	-3.6	-0.51	-3.2	6.6	2.7	-4.3	-2	1.1
2.6	5.8	-1.1	1.3	1.5	5.5	-2	0.97	-4.5	0.24	7.4	3.8	-5.6	-0.24	-6.9	-0.61	9.3	-1.1	-1	6.9	12	0.85	2	-4.2	-2.5	1.7	-1.5	-4.2	-0.04	-3.3	5.7	-8.5	5	-0.62	-5.3	-5.3	2.9	2	2.4	-3.8	-1	0.19	1.2	4	4.8	3.5	8.1	1.7	-1.2	6.3
6.3	0.46	-2.6	-4.3	0.61	-0.98	-2.9	1.3	-7.6	0.28	-0.24	-6.2	-0.84	5.2	-0.88	-3.5	6.8	-2.8	-1.4	6.2	-0.95	-1.7	0.67	-1.2	-0.62	-3.1	4.4	1.9	-5.4	6.5	8.2	-3.4	3.9	-8.7	-2.1	2.4	5.2	0.83	6.3	-6.9	-3.9	2.2	1.7	-6	2.2	-7	0.77	10	-1.2	7
-2.9	6.8	2.4	-0.93	-1.8	-0.08	-10	9.4	-21	3.4	-13	-2	-1.9	0.71	9.1	2.5	-5.2	2.9	7.2	3.1	-3.2	1.5	6.5	-1.1	3	-4.9	4.6	4.9	3.3	8.3	5.6	6.8	-3.6	6.7	8.8	7.9	1.4	2.1	10	5.2	5.1	4.5	8.1	-2	9.5	-4.1	-4	-1.1	-16	-4.1
-13	4.2	-7.9	2.5	7.7	4.9	-22	3.1	-37	2.7	-26	0.57	1.5	6.4	5.6	5.8	-15	5.7	7.9	12	-3.7	2	4.5	3.8	-2.1	3.2	14	1.5	1.1	3.3	4.7	5.5	2.1	4	2.7	2.1	8.4	3.4	9.6	2.8	9.7	0.9	1.6	-2.8	1.1	1.3	-7.5	3.7	-12	2.2
7.7	2.3	6.9	0.11	12	1.7	18	-1	16	0.23	15	7.9	-2.7	5.5	-0.68	1.9	7	1.1	-2.5	9.4	-2.7	-0.3	2.2	7.4	13	8.8	4.6	3.5	4.8	-1	8.8	3.8	11	3.5	2.6	1.4	14	-1.9	1.9	-1.8	9.5	3.6	15	5.1	13	8.4	-7.6	1.3	0.87	4.8
-1.2	-5.9	-1	-3.6	0.32	-7	-0.28	-4.6	-2.9	-7.8	0.4	-3.9	2.8	5.1	-2.3	-0.93	12	-2.6	0.97	6.5	-3.1	-4.3	-2.9	6.3	-3.5	3.1	-8.3	1.4	-9.9	-3.3	-8.9	-5.2	-5	-0.45	0.93	1.8	-3.1	0.91	-1.4	-5.2	0.2	0.41	0.95	-3.6	6.3	-8.4	-17	-4.7	-2.8	-7.5
-4	-13	0.27	-11	0.35	-9.2	2.5	-2.5	-2.4	-7.8	1.5	-16	3.3	2.8	2.7	-3.2	-0.87	-9.7	10	-0.62	2.1	-4.5	4	-0.19	0.93	5.8	-2.8	6.6	-9	-9.8	-0.89	-6.6	-9.3	-5.6	-11	4.1	-3.2	3.4	4.9	-3.8	-6	1.3	-2.7	-4.8	-8.9	-9.8	0.3	-11	-1.9	-10
1.5	-5.5	3.3	-3.5	10	-1.7	-5	-6.1	-2	-1.3	0.22	-14	1.2	-8.8	-5.6	-0.43	0.28	-8.1	3.9	-6.2	-2.1	-0.72	3.3	-2.7	-2.7	1.4	3.2	-0.19	4	-1.4	4.6	2.6	-6.5	-2.7	3.3	-2.1	-6.7	4.6	3.4	4.9	-3.9	12	3.8	3.5	-1.6	0.88	3.6	-2.5	-2.1	-6.7
-3.3	0.87	-1.6	0.71	6.4	-6.9	-1.1	5.5	8.2	5.9	2.2	-3	1	3.9	-6.1	-6.5	2.4	1.3	-5.2	-1.6	-3.9	-3.8	1.8	2.8	-3.1	-1.8	-3.6	-8.2	-5.8	-8.1	-1.4	-6.5	2	-2.3	-6.1	-13	-2	-12	2.7	-10	-5.4	-1.8	-0.86	4	-6	1.6	-1.6	4.8	-6	10
-0.75	-1.7	-5.6	-6	-4.2	-4.5	1.3	-4.9	0.86	4	-6.7	-4	-2.7	-6.2	3.4	-11	-2	-12	0.4	-8.6	8.5	-12	5.4	-2.9	-1.9	-14	6.5	-7.6	15	-3.5	3.9	-15	4.7	-15	1.2	-3.9	-9.9	-9.2	15	-18	-2.3	-11	-7.8	-12	-4.9	-12	13	5.3	0.07	-3
-1.2	-9.5	-1.5	-10	-6.3	-9.2	-4.1	-3.6	-9	-6.2	1.2	-15	-8.1	-8.7	3.2	-9.6	4.5	-0.99	-0.32	-14	9.6	-5	-0.67	-10	-0.66	-11	0.63	-11	10	-5.5	3.7	-11	14	-12	2.6	-3.6	-7.1	1.2	9.6	-8	-1.2	-3.2	-0.49	-11	4	-12	-6.9	-3.6	-5.1	-16
-0.17	-8.4	0.87	-7.9	-5.8	-7	-6.3	-8.6	-11	-8.5	-1.1	-17	2.1	-9.4	-3.8	-8.9	-6.6	-1.3	6	-11	-2.9	-5	-0.88	-6.3	1.7	-3	7.3	-16	5.2	-8.1	11	-13	6.8	-3.6	-1.4	-7.2	-2.1	-4.9	16	-6.4	-1.8	-11	1.5	-8.8	5.5	-12	-7.3	-7.4	2.7	-10
4.2	-4.2	-2.6	-6.3	1.2	-3.5	4.4	-1.6	2.6	-1.6	-10	-9.7	2.4	-6.1	9.1	-5.3	3.4	1.7	1.9	-12	-0.44	-6.2	2.4	-2.6	-1.6	-2.9	7.2	-9.6	6.8	-16	11	-7.1	1.8	-13	6.3	-13	-1.7	-8.4	8.6	-14	1.8	-3.1	-6.7	-11	1.4	-6.7	1.4	-6.8	14	-11
1.6	-4.5	0.74	-9.4	-2.1	-6.2	5.5	-2.9	15	-5.5	-3.8	-13	7.4	-8.9	9.8	-3.2	8.7	3.7	7.9	-11	7.3	-3.6	6.2	-2.2	-2.1	-3	-0.62	-5.5	-0.48	1.2	1.9	-2.1	0.76	-5.2	6.2	1.8	2.9	-6.6	-8	-2.6	0.85	-2.2	-1.9	-3.1	-2.2	-3	4.7	0.59	8.1	-2.3
6.6	-3.9	5.4	-9.1	-7.2	0.21	5.2	-6.9	12	-8.1	-5.5	-16	4.4	-17	2.8	-7.9	13	-11	-0.02	-11	10	-9.6	-2.5	-15	-3.8	-3.1	-0.74	-5.3	3.2	-2.9	-8.2	-13	-1.6	-11	-6.7	-0.21	-5.9	-9.8	-11	-10	-2	-3.9	-6	-10	-3.2	-9.8	12	-2.6	7.2	5
-1	6.1	0.84	-2.8	1.8	-4.5	-1.6	1.5	2.4	-0.23	-2.6	-14	-3	2.5	-3	-5.9	7.6	0.69	-1.6	-14	2.6	-4.4	-5.1	-3.1	-12	-4.7	-6.7	4.1	7	-7.8	-1.9	5.2	3.4	0.99	-3.4	-0.94	-1.1	-4.7	-9.8	-2.1	-1.1	0.44	-4.6	1.2	0.44	-1.8	11	-1.3	11	-7
-5.6	7.3	-4	-1.9	1.1	-5.8	-1.7	-3.3	1.9	6	-9.2	-12	13	-12	9	-2.3	9.8	8.2	8	-15	18	0.77	4.9	-2.6	2.6	-1.3	3.5	-10	7.2	-8.8	5.2	-0.93	3.9	-5.2	-1	2.8	-1.5	-8.5	-3	-6.1	2.7	-3	0.01	-3.6	11	-7.3	10	8.8	10	5.6
0.94	-3.5	-2.8	-9.7	9.3	-14	1.4	-3.6	9.9	-3.4	-9.3	-10	6.1	-9.3	7.8	-5.1	3.2	-4.8	-0.73	-11	9.4	-3.5	7.4	-7.3	-1.9	-13	6.4	-6.6	6	-3.1	6.5	-11	-7.6	-8.3	5.3	0.66	5.2	-6.2	-1.4	-9.9	-0.51	-3.9	-6.2	-7.3	-5.2	-6.7	12	6	8.4	7.9
5.2	-7.6	9.4	-18	7.7	-14	2.1	-8.6	15	-7.5	21	-23	2.9	-12	9.1	-2.8	4.4	-9	-4.7	-12	6.4	2.2	3.9	-6.5	1.3	-14	3.6	-2.9	3.5	2.6	11	-4	2.4	-7.8	-0.43	5.9	15	-11	11	-8.8	14	-5.5	-9.4	-9.3	-4.7	-8.8	11	-1.3	14	2.8
-3.5	-6.5	-5.7	-8.8	4.2	-6.3	1	-7.2	8.7	-2.5	-7.6	-14	-6.5	-8.3	12	1.3	-0.56	-2.6	-3.8	-4.7	10	-3.9	0.19	-11	1.3	-6.4	9.4	-7.2	-2.2	-9.7	9.5	-0.12	5.7	-3.3	6	-1.7	4.1	-4.6	12	-12	3.3	1.9	2.9	-6.9	8.9	-8.3	4.3	0.98	-0.42	-5.9
-4.7	-1.6	-5.4	-4.1	3.6	-1	0.26	-4.1	5.8	-6.6	-3.4	-1.8	2	-2.6	-2.2	4.6	-5.9	0.21	-8.2	-4.1	2.4	3.2	-0.48	-4.1	-6.4	-0.28	-20	-6.9	-5.2	-6.9	-9.5	-1.5	-8	-5.2	-0.17	-4	0.89	0.04	-7.8	-1.6	6.3	-3.8	-6.3	-3.8	2.6	-14	6.4	-5.7	3.4	-9.1
-2.4	5	-4.8	5.9	-6.2	-4.4	-2.4	-4.9	-2.7	4.7	-2.6	7.5	-4.2	-1.7	1.9	-3	-2.9	-1.4	0.95	-3.9	2.4	-7.2	-6.7	0.26	-0.4	-0.79	9.6	-7.2	3.5	-4.8	1.8	-5	-10	-3.6	5.8	-1.7	-2.5	0.56	7.5	-5.7	2	-7.8	-7	3.6	-9.5	-7.8	17	-1	4	-4.5
-6.1	11	0.53	7.7	-5	4.7	-4.1	-0.18	1.7	7.1	-3.4	8.9	-2.3	-6.6	6.6	-3.8	2.1	6.7	-0.71	-0.65	3.5	-0.24	3	0.41	3.1	1.8	-0.3	-5.5	-0.43	3.8	1.6	-7.5	0.9	-9.4	-2.3	0.56	4.4	-4.6	11	-2.3	-2.3	2.3	2.5	-0.51	0.92	-2.1	6	-1.2	1.4	3.5
-6	6.9	1.5	6.5	-4.8	0.58	7.9	-4.1	14	4	0	-3.6	2.8	-1.6	5.8	-6.2	9.6	3.6	-6.3	-7.6	6.4	-2.2	2	-1.5	3.4	0.48	-6.3	1.1	-1.3	4.5	-4.2	3.4	-6.7	2.7	0.59	7.2	2.9	3.7	6.6	-1.4	3.6	1	2.5	7.1	-1	2.7	6.2	-4.9	2.7	3.9
-5.2	-4.2	-1.6	0.79	-4.1	-1.9	2.3	-5.7	2.8	0.65	0.78	2.9	1.6	3.9	-4.3	-2.2	4.6	-1.6	-4.7	0.86	11	-8.2	-4.2	4.7	1.6	-2	-3.1	2.4	-9.3	6.1	-11	1.2	-11	1.4	-2.2	-3.1	3.2	-4.3	-5.8	0.45	1.5	-6.1	-9.6	-3.9	-4.8	-0.07	3.8	4.3	0.51	14
-5.3	6.1	-3.7	6.2	-0.4	8	-0.92	-1.2	1.9	2.1	0.79	6.8	-5.2	-5.9	-8.7	-3.7	-5.5	5	-18	0.06	-0.47	-2	-8.4	-0.17	-2	-6.7	-4.6	-12	-5.5	-0.25	-9.1	-8.3	-4.6	-11	-5.8	-12	-10	-8	-6	-2.1	-1.2	-0.92	-7.5	-3.8	-8.7	-1.6	9	-0.74	3.4	-1.8
-20	-1.4	-10	6.6	-5	6.3	-17	1.3	-12	5.7	-5.7	8.7	-0.85	-6.5	-2.4	-6.2	2.5	1.1	-8.1	-7.8	-1.3	0.2	-7.2	3.9	1.7	-1.9	5.9	-2.6	1.5	3.3	2.5	-0.12	-1.8	-6.6	-0.32	-1.3	-0.6	-1.2	2.1	3	4	-1.5	-5.2	-7.3	-14	-10	21	2.5	18	-7
-12	-4.6	-5.9	-0.69	-6	0.45	-3	-1.7	-0.17	-5.5	-24	-0.59	-11	6.8	-6.6	-3.8	3.7	-0.47	-14	-6.5	-0.54	2.4	-8.8	0.43	-1	-4.1	-0.01	3	-2.9	1.6	8.3	3.7	-3.1	5	-0.95	5.4	-2.5	-0.34	-13	2.4	-0.11	-1.2	-6.1	5.7	-6.4	-1.2	-6.2	-3	-6.9	-3.1
-4.2	-5.6	-4	-0.26	-6.1	1.6	-16	2	-13	-3	-27	12	-12	5.3	-1.1	4	-2.7	2.8	-9.9	1.7	-2.5	-1.7	-15	1.2	-7.8	-2.4	2.2	0.46	-0.13	0.72	2.9	3.1	-12	1.3	-1.6	0.1	-0.68	-2.8	-1.4	1.9	2.2	-4	-16	4.4	-8.3	3.8	-11	3	-6.6	1.2
-0.94	2	4.5	2.2	-0.01	-1.7	-9.3	0.37	-7.7	4.8	-16	10	1.4	-2.7	4	3.1	-2.9	0.12	-2.1	11	3.5	0.66	-0.96	9.9	-4.3	-0.21	3.1	-6.3	6.3	-7.5	-0.5	2.8	2.9	1.3	-0.94	-7.9	3.5	2.9	0.19	1.1	1.6	-7.7	-1.4	1.5	-7	-6.1	-2.8	3	6	-3.8
0.8	0.83	3.7	6.4	1.8	5.1	3.5	1.7	4.7	3.5	-5.8	9.9	6.7	-4.6	5.9	-0.92	0.99	-1.6	0.42	-0.73	3.6	3.4	3.5	5.6	-1.9	-1.5	8.4	-6.3	1.8	-8.5	12	2.9	2.2	2.5	9.9	-4.9	-4.7	-2.9	8.3	1.1	3.7	0.27	-1.5	-3.4	-3.3	-6.7	6	-0.22	2.5	-0.61
3.3	-0.21	2.9	6.3	-0.72	3.9	-2.2	-0.67	12	3.8	4.9	8	5.1	3.9	-0.44	7.4	-4.2	8.8	-1	0.76	-0.31	6.7	1.3	2.5	2.2	0.37	8.8	3.6	2.5	3.7	21	3	-2.3	2.5	4.4	-2.5	-3.5	4.3	9.8	5	5.3	1.4	-7.6	3.4	-4.2	3.5	5.7	2.3	1.6	2.5
-4.8	-2.2	-3.2	5.2	-9.4	3.3	-8.6	-2.4	5.4	-0.81	-1.7	9.9	6.3	-3.3	-2.3	0.08	-0.58	-1.8	-8.6	-2.9	-1.1	-5	-5.9	-8.9	-4	0.37	-1.4	-6.5	-3	5.3	7.5	-6.2	-11	-5.4	-1.9	3.2	-2.1	0.18	7.3	-3.2	2.5	-4.7	-14	2.8	-8.9	5.4	16	-8	-0.9	-4.3
-18	-4.3	-9.7	2.1	-5.5	2.6	-5.2	-4.2	-2.3	-1.2	-14	9.6	-1.9	-2.7	-3.9	-4.3	10	-0.59	-12	1.3	5.5	-2.8	-2.4	-6.8	-7.9	3.9	-2.6	-3.9	1.5	-3.5	4.6	-4.6	-2.7	-0.88	1.7	-7.3	-11	2.8	3.2	-7.2	4.8	-3.9	-9.7	4.2	-5.9	-2.6	-0.16	-4.1	-2.2	-1.8
-4.5	-7.3	-4.6	-1.9	-6	-1.9	-14	-5.6	-11	-1.1	-25	0.92	1.9	0.9	3.2	-0.29	6.6	-0.18	-7.4	3.4	2.5	-2.9	-1.9	2.5	-2.9	-1.5	-5	5.8	0.98	1.8	10	2.9	-3.6	0.5	0.9	-7.4	1.2	5.9	8.2	1.3	0.97	-1.1	-4.6	-2	-3.9	-4.3	-11	6	-5.2	4.3
-12	2	-7.4	-3.5	-4.4	-0.05	-34	0.08	-28	-3.9	-4.5	-8.5	-26	-0.33	-10	2.1	-39	-6.9	-26	4.2	-35	0.66	-31	4.3	-27	-1.4	-38	5.2	-31	-5.3	-15	2.7	-28	-3.1	-32	-1.5	-38	-0.21	-22	1.3	-26	-2	-28	-1.3	-30	6.5	-7.3	3.9	2.4	4.6
0.01	-3.6	11	-10	-9.2	-7.5	7.8	-1.1	21	-8.2	14	-15	26	-6.4	1.7	3	22	-0.22	12	0.96	24	4.3	12	1.3	16	-5.1	12	6	14	1.4	13	-2	5.1	-1.3	20	4.1	23	-4.4	10	5.5	20	-3.8	7.3	-8.1	19	-3.1	6.9	-2.5	23	0
-14	6.5	-0.87	-3	-6.4	-8.6	-8.6	1.8	-8.9	-7.7	-14	-14	-10	0.65	-8.8	1.5	-8.7	2.8	-17	-5.5	-2.7	4.8	-12	3	3.2	4.7	2.2	-3.3	-0.26	5.1	0.25	-0.96	-5.8	1.9	0.71	1.2	4.9	-0.8	4.9	6.7	-6.2	-2.7	-1.6	0.41	-8	-1.4	-5.1	-5.1	-2	-0.32
-16	0.55	-8.6	-2.1	-7	-2.4	-5.9	-7.9	0.04	-8.2	-19	-5.1	-11	-2.3	1.4	5.8	-9.4	0.86	-13	1.5	-7.5	-0.09	-17	5.1	-4.8	-1	-7.7	-5.3	-6.3	-3.3	6.5	-4.7	-0.8	-7.5	1.4	-3.2	-5.3	-5	-4.2	4	2.4	-3.4	-15	-7.8	-10	-4.2	-9.1	3	3.1	10
-6.6	6.3	-0.74	6.5	1.4	0.59	-10	12	2.8	13	-8	5.8	5.8	-10	-0.85	-1.3	-2.1	-3.5	-4.8	-0.17	1.3	-0.02	-0.37	0.88	-2.3	3.5	-8.2	-2.4	-12	-3.1	-4.1	-5.4	-12	0.64	5.3	-0.8	-6.8	-5.8	-12	2.8	-0.82	-3.6	-11	-0.12	4.9	-1.5	-7.7	12	-2.9	14
-7.5	9	5.7	0.41	2.4	2.1	-4.6	8.4	3.2	2.1	4.3	-6	6.5	-2	-0.77	2	7.2	4	-5	-2.4	1.9	2.8	1.3	-0.03	-3.7	6.7	-7.5	1.6	0.89	0.73	6.4	10	-7.1	5.5	4.1	-1.6	-2	4.4	2.8	6.1	1.6	8.8	-11	1.3	3.6	2.4	3.3	4.6	9.1	4.7
-4.8	-2.5	4.4	-5.2	1.8	6.9	-11	-0.11	-1.9	-2.7	2.1	-4.1	4.8	-6.9	-1.6	-0.28	-4.9	-4.5	-0.62	-5.2	-1.8	2.9	-3.7	0.79	-11	-5.4	2.5	-5.3	7.6	0.83	10	2.2	5.5	-4.4	-4.5	5.3	-3.9	-3.2	12	-3.4	-5.9	0.63	-12	-3.2	-1.2	2.4	-1.5	5.3	0.21	7.9
4.1	-9.1	4.7	-13	0.45	-6.5	-3.2	-7.8	8.6	-9.7	-9	-13	3.5	-8.6	3.5	-4.3	-5.9	-0.31	-1.4	-3.4	6.3	-1.6	-5.4	-3.5	2	-0.8	5.1	0.31	9.6	8.1	14	-2.4	-4.2	-5.1	-2.8	6.6	2.8	2.1	19	-2	-0.74	-1.8	0	-3.2	1.7	-2.5	-7.1	-0.18	-8.5	-2
3.4	-5.2	4.4	-5.1	-0.14	2.4	-6	1.2	8.9	-1.5	3.6	-3.4	9.6	-3.1	4.3	-4.8	7.4	3.2	-3.8	-7.6	16	-0.52	0.6	-2.8	-0.35	0.46	5.3	-0.65	-0.66	0.22	8.6	-5.4	-0.51	-0.75	-2.6	1.1	5.5	-2.8	10	-5.8	7.1	-3.7	-4	4.7	-3.5	0.33	0.72	0.02	-2.6	-2
-11	-0.72	0.09	2.1	-2.7	1.8	-14	-1.2	-0.09	3.5	0.44	-0.56	-1.6	2.7	5.3	-0.83	7.8	-0.83	3.6	-0.81	17	-1.1	-3.2	-2.7	5.6	-1.4	7.4	-5.8	4	-2.6	2.1	-7.7	-0.34	1.3	7.7	-1.4	6.6	-3.5	-0.66	-9.8	6.4	0.72	-4.4	-0.93	-6.9	-0.3	6.9	3.8	12	11
-2.1	-2	3.4	-4.9	-1.4	-3.2	-2.6	-5.3	15	-7.2	7.5	-8.6	3.6	-0.08	7.7	1.3	-2.2	-2.9	0.22	-2.6	16	-0.9	-7.8	-1.9	0.35	6.2	5.2	-3.6	-2	4.9	8	-7	4.2	-2.6	-0.02	5.7	-1.5	-3.9	-1.5	-9	4.6	-1.4	-5.8	0.8	-4.1	0.69	9.4	-2.5	7.1	3.9
-0.72	0.48	8.8	-1.9	-4.2	4	-11	-0.36	-2	3.1	3.9	5.7	1.8	4.5	4.7	-8.9	-5.9	-8.8	-1.1	-6.7	8.3	-6.3	6.9	-2.2	-10	-0.27	0.84	-4.2	4.5	-3.6	12	-2.6	-7.1	0.15	0.75	13	-0.59	-11	5.8	-7.2	-0.46	-0.1	-9.1	0.4	-8	2	-0.01	2.6	7.3	6.2
-3	8.8	-2.3	-1.9	-7.5	0.96	-4.1	-3.9	7.1	2.3	-6.4	0.99	4.8	-0.92	-2.6	-4.8	-0.38	-2.5	-4.8	-6.3	7.5	-3	-6.4	0.2	-15	0.68	-7.7	2	-1.9	-3.2	4.3	-3.4	-4.2	-3.4	0.6	-5.7	-9.2	-6	5	-8.2	0.7	-4.3	-8.9	-0.26	2.6	-3.5	-3.2	3.1	3	4.8
-11	-2.3	-5.5	-0.94	-7.1	4.4	-8.3	-10	2.6	-4.1	-7.1	1.8	5.7	5.2	0.94	0.32	0.77	-4.8	-4.2	8.8	4.5	2.3	-7	1.5	-8.6	3.8	-9.5	0.26	0.17	1.7	-6	-2.9	-12	-0.76	1.2	-0.34	-9.2	-2.7	-7.3	-9.2	7.8	2.2	-12	-1.3	-4.6	3	-6	1.8	-3	6.5
2.5	-4.5	2.4	-8.1	-6.1	4.9	3.8	-8.7	13	-5.8	1.1	2.9	7.1	5.2	15	0.95	2.1	-8.9	9.5	6	13	-5.4	11	-2	8	4.2	0.36	-10	9.2	-13	-6.3	0.17	5.5	3.3	16	-1.8	-6.2	-1.1	-10	-10	6.7	-0.7	2.3	1.3	-4	2.3	6.2	-3	14	-3.6
-23	-2.9	-27	1.4	-24	5.6	-28	-8.2	-27	-2.9	-49	-6.8	-45	-0.36	-16	-1.8	12	-2.2	-50	1.7	11	-0.01	-50	4.6	-0.95	1.8	-5.9	-6.7	-11	0.57	-17	-1.5	-16	2.6	-19	1.6	3.5	4.1	-14	-6.5	-8.9	4.3	-5.9	1.6	5.1	8	-14	2.6	-19	-1
-54	3.5	-75	7.2	-66	7.8	-77	-0.26	-1.3e+02	3.3	-1.1e+02	2.9	-1.4e+02	-7.9	-1.7e+02	-0.13	-1.8e+02	-7.4	-1.8e+02	0.09	-2e+02	-0.65	-1.3e+02	2.3	-94	-0.14	-68	-0.41	-71	0.74	-84	1.1	-1.5e+02	-0.21	-75	2.7	-1.4e+02	3	-1.1e+02	-3	-1.2e+02	2.7	-1.1e+02	-2.6	-1.2e+02	-8.9	-1.1e+02	-1.4	-98	8.4
11	-2.2	8.8	-8.3	-24	-6.1	31	-9.4	49	6.8	34	-12	52	-8	-8	-4.7	-51	-14	45	-1.9	-6	-5.5	35	-6.8	-24	-10	-5.1	-3.9	-8.6	-2.4	-2.8	-7.9	-11	-7.6	7.8	-5.3	-36	-8.6	-27	-7.2	-5.9	-9.7	-36	-11	-17	-8.4	-2.3	12	-29	9.1
-6	-1.4	-0.64	-9.9	-3.9	-8.6	-4.4	-7.3	-4.4	-3.8	-0.2	-19	-14	-0.21	1.9	2.5	0.05	-14	-5.8	-4.3	11	-1.4	3.6	-3.8	-3.4	-6.7	-13	-2.8	-6.9	3.1	-13	1.9	-7.8	-4	-4	0.95	5.4	-5.2	-15	-1.2	-4.5	-2.5	-2.2	-2.4	-6.4	-4.4	2.2	1.5	-4.2	-8.8
-1.8	-6.1	-1.5	-7.2	-7.1	-7.6	8.2	-7	3.6	-5.5	12	-6.5	-4.5	-14	-3	-6.3	-3.9	-7.9	-5.2	-12	7.1	3.6	2.8	-4.8	-2	-5.8	2	-1.3	9.2	-8.5	-0.04	-5.4	7.5	-1.2	5.7	-7.3	11	-6.5	-18	-3.7	-3.9	-2.4	5.6	-2.2	-3.1	1.7	5.1	-11	2.6	-11
-7.4	0.68	-3.1	0.42	-4.9	0.48	1	10	-2	3.6	6.4	5.3	-7	0.56	-3.4	-4.9	-4.8	-7.8	-6.9	-7	-0.84	-4.3	-3.7	-3.9	-2.4	-2.9	2.4	-1.4	2.7	-3.6	-2.6	-11	9.8	0.96	-0.47	-5.6	-1.4	-9.9	-4.5	-7.6	-1.4	-2.3	2.5	-1.2	-3.8	7.3	-5.6	-5.3	-12	-6.7
6.1	2.5	-0.65	7.5	4.1	6.2	4.9	4.1	-4.8	3.4	12	11	-0.68	1.1	0.57	1	-1.6	0.04	3.6	-3.9	-4.8	1.9	-0.22	0	5.9	2.3	0.42	-1.4	1.8	-2.1	2.8	-4.2	2.4	-1	5.3	-4.5	1.3	-0.79	-0.63	-0.05	-1.9	-5	5.7	9.2	7.9	4.3	-5.4	1.8	-2.9	6.2
0.3	1.3	5	8.8	-1.8	7.7	6.4	11	-5.5	-0.67	14	15	-2.4	-1.6	-4.2	-3.7	-5.7	3.9	-6.8	-11	-7.8	0.78	-4.1	-2.7	0.13	6.5	-5.6	-0.15	-2.1	0.59	-4.3	-4.4	-6	0.9	7.4	-8	0.56	4.8	-11	-1.4	-0.21	-0.32	0.06	9.5	0.04	4.5	-9.8	-3	-2.8	-1.2
-3.2	2.4	-5.3	4.3	1.4	7.5	1.6	2.4	-2.4	9.3	3.3	17	-11	-2.4	-2.9	-5.5	7	-2.5	-5.5	-5.9	-0.13	0.15	-0.01	-5.5	-4	9.6	-4.6	-4.3	-4.4	-2.4	-2.7	0.03	5.4	10	8.6	-0.1	3.4	1.4	-18	-4.7	7.8	2.2	0.06	9.6	1.3	2.2	1.7	9.6	9	5.6
-0.86	4.9	-9.2	4.1	1.9	4.1	-5.2	1.2	-1.1	9	1.2	5.7	-10	-4.9	-3	-3.3	-8.8	4.9	0.64	-3.1	-9.1	4.8	-7.8	-1.1	2.2	4.5	-6.7	3.1	-6.8	-2.2	0.54	-8.9	3.2	8.1	-1.2	3.5	2.4	5.5	-5.3	0.71	-4.7	1.2	5.6	8.7	-5.9	10	15	4.9	13	2.4
-4.8	2.5	-6.3	10	-6.4	7.7	-2.3	2.6	4.7	-1.2	-7.5	12	-3.3	5.2	9.6	8.2	-17	5.6	9.3	3.4	-4.6	4.2	3	0.96	-0.71	2.3	-3.6	-3.5	-1.9	2.5	-7.3	-1.4	-9	-0.41	-1.9	5	-5	3.4	-4.9	3.4	-2.1	1.5	0.02	3.1	3.7	8.6	6.5	-0.95	12	1.6
-2	6.3	-2.7	7.6	-6.9	8.8	8.8	1.2	3.2	8.6	6.4	12	2.4	1.5	1.9	-0.08	-4.4	-6.9	1.7	3.4	-1.4	1.2	0.7	2.8	4.6	-0.73	1.9	-4.5	2.2	0.86	-9.5	-1.8	-2.9	-0.58	-3.9	2.7	0.42	3.2	-9.2	-4.5	5.2	-7.1	4.6	6.4	-1.6	4.5	6.3	5.6	10	6.4
8.7	7.5	1.4	0.59	-3.4	-2	18	4.2	14	2.8	11	4.6	-3.3	0.95	1.4	-4.2	4.1	6.2	6.7	-4.3	1.3	5.6	-0.11	2.4	4.7	1.4	-0.15	1.2	2.9	0.09	-12	0.05	2.9	8.7	6.2	1.3	6.4	7.6	-15	-0.14	4.7	-3.3	7.9	7.9	6.8	1	6.1	3.7	4.3	0.99
-8.2	5.2	-2.4	9.2	4.4	3	-1.7	3.4	0.75	3.7	5.8	10	-11	0.93	2.5	-1.7	0.94	9.1	-1.7	0.16	4.1	4.2	-5.3	4.5	-6.7	2.4	-2.5	5.7	-6	0.38	-0.58	8.3	4.4	4.2	4.4	13	3.3	0.33	-7.7	1.1	-2.5	8.2	2.3	1.3	0.69	-0.72	8.5	9.5	-7.6	3.6
-9	-3	-9.1	8.1	-7.4	5.1	-5.7	-0.85	-12	-0.33	-9.6	2.1	-13	-12	-1.9	0.46	-2.1	0.11	-7.3	-2.4	-7.2	1.4	-6.6	-0.49	-5.4	-3.1	-1.2	-2.5	3.1	-7.6	2	0.93	1.1	2.2	3.1	-1.8	1.1	-2.2	-6.4	-3.9	-0.55	0.69	-5.5	-1.8	-14	-11	-1.3	-2.1	-7	2.3
-6	0.51	-7.8	-5	0.72	-5.6	-0.66	-1.5	-1.8	3.7	-8.5	-3.4	-2.3	1.1	1.6	-0.85	-11	5.4	2	1.9	-4.4	0.98	-0.9	3.3	-6.4	-3.8	5.1	-5.4	-0.21	-3.9	-2.6	-9.8	-7.7	-5.8	3.2	0.91	-0.76	-7.7	-5.3	-2.3	3.9	-1.1	2.1	-6.2	-0.1	-7.4	-8.6	4.8	-13	5
-2.3	5.8	-5.2	-3.2	-2.7	-4.5	-3.1	-1.9	-1.2	0.43	4.9	-7.2	-7	5.9	-3.2	-1.5	6.4	3.5	-8	-0.52	-4	-0.56	-7	3.5	-3.2	-2.8	0.99	-7.3	-2.2	-1.3	-5.9	-3.4	5.2	-4.9	3.4	1.6	5.9	-3.9	-16	3	4.3	3	7.2	-7	0.16	-0.97	-5.4	3	-8.8	2.7
-14	-4.5	-8.8	-7.4	-3.2	-6.3	-9.1	-8.6	1.5	-1	-1.3	-15	-15	1.2	-7.6	0.84	-2.6	-4.4	-13	5.2	-3.5	-1.8	-13	1.6	-8.9	-8.6	5.6	-3.9	0.94	-5.4	-2.4	-6.6	2	-6.4	-4.2	-8.4	2.4	-8.2	-9	-4	-2	-4.4	-9.3	-12	-0.38	-5.1	-2.1	5.4	-7.8	6.5
-5.8	-7.7	-7.6	-5.4	-1.4	-7	-2.1	1.7	1.3	-5.7	-9.2	-5.5	-2.1	-1.4	-4.5	-2.8	-3.2	0.17	-5.2	-1.9	3.6	4.4	-6	-3.1	-6.6	-2.8	2.9	4.5	-5.7	-2.4	4.5	-1.3	5.5	-0.84	1.8	-4.3	-2.4	-2.8	1.6	-1.1	-2.6	-2	1.6	-1	0.82	3.2	-9	-1.4	-15	-0.26
13	-3.5	1.9	1.9	0.42	1.8	7.2	-4.4	3.4	-5.5	0.55	5.4	2.2	-0.47	3.1	-1.3	6	1.3	4.1	-0.02	3.5	2.1	1.9	-1.2	6.4	0.54	-0.28	-6.3	5.9	-0.74	8.5	1.9	11	2.3	-3.1	-6.6	2.2	-5	8.4	0.21	1.6	0.94	10	0.49	6	2.6	-9.2	0.54	-6.5	-2.5
8.5	5	5.7	7.3	5.6	4.2	1.6	3.3	2.6	-0.33	13	-0.61	4	2.8	-4.2	1.6	-6.3	1.5	7.1	0.25	-2	0.5	8.5	5.7	8.5	4.1	-8.7	2.9	0.86	6.2	-1.1	-3.1	-0.72	9.5	-1.7	1.4	-0.39	-2.4	-10	-3.2	3.5	-1.3	6.5	1	-4.6	0.87	-6.5	-0.31	7.2	1.5
4.7	0.96	8	3.5	4.5	1.2	6.3	-1.8	5.8	-0.83	16	-1.2	-0.44	1.4	-3.3	-0.72	12	-9.1	1.3	5.7	-4.3	-1.9	5.5	1.9	-1.2	-0.12	3.7	5.7	13	6.8	-1.5	5.3	5.2	-3.5	2.2	-1.2	9.4	-2.1	-9.9	5	-0.59	-3.5	-0.9	-2.5	-1.7	-0.39	17	3.6	5.4	6.1
3.9	0.9	7.1	-0.18	7.2	-0.49	11	-1.7	4.2	0.75	-1.7	3.4	-2.2	-2	1.3	-0.97	-0.3	-9.4	6	-1.3	4.7	-2.1	3.2	1.3	4	-3.2	3.3	-0.34	5.8	-1.6	-1.1	-2.4	-4.7	0.51	4.8	-1.8	12	-5.6	5.9	1.4	-2.9	-2	10	-4.5	9.5	-8.9	7.5	3.8	-1.2	-3.5
6.8	-10	-0.2	-10	5.8	-14	-0.79	5.5	0.81	-8.7	-0.1	-3.6	-9.4	-14	6.8	-3.3	-11	-5.5	6.6	-4.9	-5.3	-1.8	6.3	-4.3	1.1	-5.2	-4.2	-2.6	5.3	-5.7	-3.3	2	-1.5	5.6	-9.9	-7.2	-4.4	-4.5	12	-4.1	-1.2	-4.7	12	-7.4	-1.1	-3	-3.3	-11	4.8	-8.7
7.5	-2.1	1.9	3.2	1.2	2.3	4.8	3.7	6.6	2.5	7	-2.2	5	-8.7	-2.4	1.3	4.4	1.8	3.7	-5.9	-2.5	2.7	4.3	-2.5	-0.08	-5.1	3.9	-0.76	1.4	2.9	1	2.6	-8.2	-2.6	-4.8	-1.8	5.6	1.5	-3.5	7.4	-4.5	1.7	7.7	-4.6	0.72	-9.5	-4.7	1	-7.8	-3.6
1.4	-0.36	1.7	0.03	4.3	4.4	4.7	-0.89	8.6	-3	2.2	-2.6	-0.56	-1.7	1.4	0.32	-1.2	9.9	0.3	-2.1	0.17	7.2	-0.95	-2	1.8	-2.3	0.55	3	-2	0.07	2.9	2.1	-3.8	-0.88	5	2.9	-1.7	-5.2	4.4	6.9	1.9	-0.46	-0.74	-4.9	-2.4	-2.8	3.6	-5.8	-3.3	3.5
-2.9	-0.41	-3.1	-6.1	2.8	-3.4	2.2	-3.6	-5.9	-5	-3.6	-9.4	-16	-2.8	3.8	-1.1	-2.1	-7.4	-0.69	-6	-1.2	-4.6	-8.9	-4	-4.6	2.1	4.2	-0.02	6.2	-8.6	-4.9	-2.4	-4	-7.4	6	-5.1	-5.9	1.1	15	-2.7	-2.4	-0.74	0	-2.9	-1.6	2.6	-8.9	-1.5	-4.4	-3
0.57	-5.4	-7.1	-6.4	-7	3.7	-3.3	-9.1	-5.5	1.3	-7.5	-2.6	-6.7	3.1	-1.1	-0.81	-11	-7.2	-0.44	-0.41	-6.1	-5	-3.1	-4.3	-5.5	-1.2	-9.6	-0.62	1.2	0.37	-3.1	-1.3	-3.8	2.5	-3	-2.2	-11	-2.8	1.3	-0.66	-2	-7.8	-3.8	-3.6	2.6	-2.1	-11	4.7	-6.1	4.5
4.9	0.17	-0.06	0.63	-1.8	-3.5	8.4	0.25	2.6	-1.9	-0.36	-2.6	-0.9	12	-5.4	7.2	-11	-7.2	-1.3	7.5	-7.6	6	-3.8	3.3	-3.8	1.3	0.67	4.6	-0.33	6	-8.5	2.7	-1.2	1.2	-2.4	-2.5	-1.5	-1.6	-14	7.1	-3.2	-7.1	0.71	0.61	7.7	5.1	-14	6.7	-14	9.8
-5.7	2.6	4.5	1.6	2.2	-0.6	-9.2	1.5	9.4	0.99	9.3	6.4	11	1.6	-3.8	0.6	-0.37	-7.3	-0.56	5.7	-3	5.3	7	7.1	-2.7	7.1	3.1	0.8	7.8	-0.19	-0.82	2.5	3.3	6.8	2.7	-7	-5.7	1.5	-0.38	2.9	-0.93	-1.1	-0.91	4.2	1.1	2.4	8.7	7.5	4.6	4.4
3.1	3	3.4	15	2.7	9.7	-1.2	8.5	7.2	3.6	-2	13	-6.2	5.8	6.3	-4.3	-8.3	5.2	-0.58	0.8	-1.6	2.2	2.4	8.2	1.3	10	16	-0.54	4.7	4.4	8.5	8.7	-0.63	6.4	4.1	-4.6	4.2	3.8	14	-1.5	0.11	1.3	9.8	9.9	4.1	14	6.6	0.71	14	3.9
5.2	0.69	3.2	13	-0.87	7.2	13	3.2	8.7	-0.53	11	12	-6.1	2.6	5.8	4.5	-1.9	3.4	2.9	0.62	4.2	-0.6	2.4	1.5	3.1	8.1	-4	0.37	-2.8	6.2	3	-1.5	-2.4	7.2	-6.7	0.76	1.2	-2.4	4.9	-2.5	-4.6	7.1	9.5	-0.95	-3.4	0.15	-2.7	0.59	-3.9	1.1
0.13	0.33	-0.07	-6.3	-0.32	-3	6	-7.3	6.8	-4.5	11	-5.2	5.3	-1.3	3.7	0.94	7.2	-4.4	5.7	0.61	6.7	-0.45	8.4	4.3	7.3	4.2	-3.6	4	2.9	4.9	0.86	3.3	-1.3	3.7	-10	3.4	6	8.1	-2.9	11	3.3	4.7	3	-1.1	0.73	-6.7	6.3	-12	2.7	-6.4
-2.9	-2.1	-5.4	1.4	-2.2	4.8	5.3	-6.4	-3	2.9	2.9	-6.8	5.3	3.3	7.5	1.4	4.8	-4.6	8.1	5.4	0.36	-7.9	4.1	1.8	3.4	-2.6	-4.7	-3.4	4	-10	-4	-7	2.2	0.7	-0.36	-13	2.8	3	9.7	-3.1	3	-5.4	2.9	-5.7	8.4	-2.6	-8.6	-0.4	2.7	-8.3
-9.2	-2.9	-0.45	-1.3	-2.1	-4.9	-4	-3.6	-6.4	1	-3.8	-5.6	4.6	1.3	-1.4	-1.3	3.9	-6.2	0.48	4.3	-1.4	-3.6	4	-0.86	0.32	-2	-1.7	-4.8	-0	-8.5	1.4	0.47	7.4	0.82	-10	-9.6	-0.46	-2.7	6.8	-4.2	-4.9	0.53	-1	-1.3	9.8	-1.3	-5.4	-2.7	-5.8	-5.2
12	-3.1	13	0.14	3.8	-2.9	-2.3	-7.6	3.8	-1.8	4.6	1.2	-0.79	-5.1	3.6	-4.2	-3.1	0.4	4.9	-2.1	-0.78	-7.8	1.2	0.96	4.7	3	7.4	-8.7	5.6	-3.9	8	-1.1	6.1	-3	5.9	6.8	8	-0.57	5.5	-3.8	-2.4	-1.8	-0.05	-2.8	7.4	-3.6	-2.4	-8.5	3.1	-3.7
10	-7.5	2.4	-0.51	-1.4	-2.7	3.1	-3.1	9	-4.3	2.5	-4.2	-0.88	-8.8	10	-1.9	5.9	0.04	12	-7.6	7.5	-8.6	4.9	-0.51	4.6	-4.3	10	-3.6	12	-5.1	10	2.1	1.5	0.42	5.9	1.8	10	4.4	24	-6.1	2.6	-4.6	12	-1.9	7.7	3	-0.6	-0.19	5.4	-11
13	-8.3	7.6	-11	-1.1	-4.2	5.6	-4.5	-3.8	-3.8	8.2	-9.7	2.1	-3.3	1.9	-3.4	9.2	-5.6	-4.6	-4.7	12	-6.9	12	-6.7	6	-1.5	18	-1.5	16	-8.9	15	-1.7	8.2	4.4	-1.6	-3.2	16	3.6	-0.57	-9.5	5.4	-2	6.3	-1.1	-5.5	-4.8	0.6	2.1	2	-4.1
11	-4.9	6.8	-7.2	5.8	-8.5	8	-5.2	2.1	-2	3	-12	4.3	-2.9	4.8	-6.6	9.5	-14	4.4	-9.1	6.2	-9.3	3.1	-7.8	3.5	-9.6	4.3	-4.3	3.4	-5.5	6	-4.4	9.4	-2.3	-4	0.58	11	2.8	-7	2.1	2.3	-3.9	-4	-7.2	-0.75	0.22	4.9	5	9.9	0.08
-1.1	-5.7	-5.3	-2.9	-0.13	-4.2	-0.47	2.3	-9.6	3.9	-2.7	-3.4	7.5	-4.4	-0.07	-4.7	-11	-15	-2	1.4	-2.3	-8.6	-7.5	-11	-8.6	-6.6	-4.7	-0.68	2.8	1.7	-6.5	-0.65	2.9	1	2.2	-4.7	0.45	0.49	-5.1	-2.1	-7.5	-3.8	-3	-5	-2.3	-8.9	-0.63	-1.5	-1.2	-6.5
-5	-5.5	-9.3	-5.2	-7.2	-7.4	-5.3	2.8	-11	-2.8	-6.9	-2.2	-1.9	-2	7.5	-8.7	-4.7	-18	4.7	-6.2	0.56	-5.3	-1.4	-4.2	-8	-6.2	-5.2	-0.01	-6.4	0.81	0.18	7.5	-6	1.3	-5.2	-1.6	-6.2	0.58	-3.7	-9.1	-8.2	-3.6	-5.8	-3.2	-13	-6.5	7.4	-5.2	-1.6	-5.8
-2.1	-8.5	-1.7	-2.9	-3.9	-2.8	2.3	-4.2	-3.3	-5.7	0.12	-4.2	-12	0.19	8.9	1.7	-0.33	7.1	3.5	4.4	12	1.8	3.6	1.4	2.6	-8.8	1.2	-2.5	6.7	-0.38	0.6	-0.9	3.6	-1.1	-7.7	-0.97	2.3	-6.2	3.6	-2.1	-0.93	-4.7	6.2	-8.1	7.2	3.8	2.5	-9	3.3	-9.9
2.8	-3.7	-0.5	-2	6.3	3.8	0.52	-0.36	3.9	3	10	-5.6	5.7	-0.46	-2.8	5.4	4.9	14	2	3.9	6.7	5.4	4.4	1.6	0.83	-1.6	-1.1	-0.68	-5.7	-5.3	-0.67	-6.5	6.3	-4.8	-2.9	-1.8	-1.2	-3.3	-10	-1.3	0.06	1.8	2.4	-7	3.3	-9.4	-2.4	-3.1	-0.35	-0.71
2.2	4.4	-6.2	-0.98	-1.6	5.5	12	6.3	11	0.07	-2.1	-3.1	2.1	2.4	5.4	2.1	2.1	-1.7	5.5	1	-0.92	6.1	2.5	4.2	5	3	5.9	6.6	-3.3	3.7	3.4	6.7	3.1	-3.2	0.41	6.4	11	3.3	-1.4	5.1	2.5	3	3	-4.7	0.98	1.6	-0.59	0.95	0.06	1.9
1.7	8.5	4.5	1.1	5.1	-7.5	1.9	7.5	-6	3.1	2.1	-7.6	-3.8	-2.3	0.85	-2.7	-6.6	0.07	6.4	2.5	-3	-3.8	-3.9	-1.4	-7.7	-4.7	3.7	4	0.53	0.6	0.04	2.7	-2.4	-4	-3.9	6.2	5.4	2.2	4.3	-0.9	-2.8	1.5	7.2	4.7	-0.2	6.3	-2.1	-1	0.19	1.6
4.7	1.3	1.3	-1.1	1.1	-1.6	9.7	-3.1	0.26	0.94	6.7	-7.8	-1.8	4.5	-3.6	1.6	6.3	1.9	0.89	1.9	3.8	6.6	1.6	2.2	-1.8	-1.4	2.6	0.68	-1.2	4.2	1.9	-3.1	0.74	-2.4	4	3.8	10	-1.6	2.9	-6.4	-8.6	-0.56	0.26	-0.88	-4.3	0.42	-0.43	14	-5.2	12
-1.2	5.8	-3.1	9	-6.2	3.4	-2.5	7.6	3.1	13	0.29	7.4	-4	3.6	5.7	4.9	0.32	7.5	-0.34	12	-8.3	4.6	-3.8	10	3.3	1.5	-0.91	3.3	-0.29	2.8	9.3	0.42	0.96	2	-12	3	5.8	7.5	13	1.6	-5.1	8.7	-2.1	2.7	-3.1	-0.7	-1.1	9.3	-13	5.6
7.9	-2.8	0.06	5.9	-4.6	1.4	-5.2	1.7	0.78	-0.02	-7	-4	-8.9	0.63	4.2	5.8	4	6	0.07	8.8	-0.36	9.8	-3	1.1	1.7	1.7	0.8	6.1	-3.8	7.6	5.2	7.2	6.5	-3.6	-13	3.4	4.2	8	14	8.7	-5.9	8	3.4	5.6	3.9	5.4	-6.9	-5	-6.2	-7.5
9.4	6	0.78	10	-3.6	10	-2.6	4.1	2.5	7.8	5.7	0.28	1.9	-0.06	-0.63	5	-0.24	1.5	3.8	9	3.4	4.4	-0.39	5.9	1.1	5.8	8.3	-2.6	5.5	-2.1	-1.1	-8.7	-6.3	-2.4	-2.9	-1.4	2.2	-6.3	9.4	1.7	-4.8	-4.5	-3.4	0.98	1.2	2.8	-8.8	5.9	-6.7	0.75
-3.4	9.7	-10	5.7	-10	-1.3	-7.3	14	0.81	5.7	-2	13	-1.8	3.7	-1.8	10	4.4	11	0.73	11	3.4	6.1	-0.34	5	-0.89	5.6	-0.61	5.1	0.62	1.9	-1.2	-0.02	-5.5	-3.7	5.7	1.7	2.1	12	-6.6	8	2.7	6.3	2.6	9.2	-5.9	4.9	-4.3	-14	-5.7	-7.8
6.9	3.1	-1.3	4.3	-4.7	9.8	7	1.6	6.1	-2.1	-1.6	14	2.1	7.7	3.6	6.8	6.1	17	-1.9	-0.15	5.7	4.7	1.5	5.2	-7.5	5	7.4	8.7	4.9	1.4	-2.4	7.5	3.4	2.9	3.3	8.8	-0.07	11	-5.7	3.3	-4	10	1.7	2.3	-0.24	0.16	2.8	6.3	-3.4	16
5.8	1.7	2.8	-0.11	-1.5	-1.4	5.3	4.1	-3.6	3	-1	5.4	-3.1	11	-1.1	0.67	-5.6	9.1	1.8	5	-4.5	0.7	2	4.7	-6.9	3.4	-5.2	5.6	0.32	5.1	-3.7	1.6	-2.9	6.5	-5.1	9.9	-8.6	9.7	4.3	-8.6	-2.5	7	-4.5	9.5	0.55	8.6	-5.6	10	-2.9	10
-5.4	4.3	-1.9	-3.5	-6.3	0.62	0.62	-0.67	-2.8	2.2	0.24	2.9	0	13	-6.3	-5.2	-6.5	0.65	-0.16	11	-5.8	-3.9	-2.2	-0.11	-6.2	3.5	-3.8	-1.5	0.94	-1	-1.4	4.8	2	0.99	-3.8	5.5	-6.8	5.8	-0.75	-0.46	-4.3	6.3	-1.4	4.5	6.7	11	-10	-4	-8.2	-7.4
11	-1.1	2.2	-4.8	1.1	0.08	2.9	2	6.8	-1	6.4	-0.39	11	6.2	2.6	0.58	3.4	7.4	4.5	4.6	0.91	5.4	3.4	-5.5	3.6	6.8	2.8	1.5	8.2	5.3	-0.38	-0.05	1.1	-1.8	7.2	8.6	3	-3.8	8.7	4.4	2.6	5.7	8.1	-0.25	6	-1.1	-2.8	-5.8	-8.1	-11
5.7	4.5	6.5	3.3	15	6.2	-7.3	-0.99	-0.14	3.1	3.3	5.3	3.6	-0.34	-1.2	5.5	10	5.9	1.8	0.33	-1.6	1.4	7	0.35	5.1	-4.3	4.3	-3	4	4.8	4.3	-0.67	6.1	-3.2	-1.5	5.2	1.7	0.16	5.1	6.2	3.2	-6.9	5.6	0.9	7.4	0.17	-6	-7.6	-2.4	-5.8
7.7	9.3	8.4	-0.39	4.9	2.5	12	4.4	0.39	4.2	11	-3.5	8.3	-3.6	3.4	4.5	12	5.2	8.2	-1.4	8	0.73	15	1.2	15	-4.2	5.2	0.83	4.2	6.7	-2.2	5	9.9	-1	4.5	3.3	1.7	2.7	6.8	2.3	3	-0.06	13	2	6.7	5.2	-1.7	4.2	10	6.4
11	10	8.3	8.6	2.9	1.9	10	8.2	1.8	4.9	21	-1.8	9.4	-4	13	7.2	6.4	8.8	15	0.01	6.2	2.5	12	-1.1	6.8	0.97	3.7	-5.4	-1.6	8	-3.9	-1.7	-1.5	2.8	1.3	-0.41	1.8	-0.9	6.7	2.1	5.1	-0.36	6.9	13	3.5	6.4	4.1	1.5	8.7	5.9
5.8	4.5	5.3	2.5	5.1	-2.5	12	4.7	11	3.4	12	3.5	5.2	7.7	7.5	6.8	-0.53	5.8	10	9.6	5.1	1.6	3.7	2.6	0.8	1.7	-1.8	3.5	0.52	3.8	-3.2	-3.9	1.7	-2.2	11	2.2	-5.5	-3.1	-10	2.7	12	-1.5	9	4.7	-2.8	3.8	1.7	2.4	6.1	3.3
-0.92	2.1	-1.7	3.4	-3.4	3.9	-4.5	2.4	0.69	2.5	3.3	1.1	-0.96	9	-0.36	4.5	9.3	3.6	2.2	9.1	4	-1.2	4.9	6.4	-0.7	-0.44	13	1.6	-5.5	-1.8	6.8	8.9	-1.6	8	-1.1	5.8	3.7	-2.1	-1.6	1.6	0.7	2	3.8	1.3	-0.21	0.57	3.6	4.7	-13	0.54
-1.1	-0.84	-2.3	3.7	2	2.8	-0.32	5	-14	2.4	-2.7	8	1.1	-0.29	-3.1	10	2.9	-7.4	2.6	11	-1.4	6.3	12	2.9	3.2	6.3	8.7	2	-3.5	2.6	-0.18	7.6	1.6	2.3	-6.8	9.9	3.4	0.66	4.1	12	2	5.4	5.5	12	0.36	10	-3.5	2.3	-7.3	2
8	0.62	6.5	5.7	9.2	6.4	5	8.2	-1.6	3	6.8	8	0.9	1.9	1.7	2.5	-1.9	-1.6	-1.8	6	2	5.7	-0.22	3.8	2.7	10	3.6	12	-6	9.9	-5.7	6.3	3.8	2.9	-0.47	-4.7	9.4	6.8	2	9.9	-2.1	-0.34	0.07	10	0.22	4	-13	-0.43	-9.8	-2
-7.5	7.9	-3.2	9	5.7	3.9	1.7	0.39	1.2	0.08	5.3	5.2	5.2	2.8	-4.7	7.1	-7.9	1.8	5.3	5	-4.2	0.27	4.1	4.2	-7.7	3.3	-2.5	1.8	-2.9	-2	-9.6	7.7	-7	3.3	3	3.6	2.7	2.7	-13	8.3	1.2	0.64	-8	2.4	-7.7	3.9	0.27	-4.8	-4.9	-2.4
-0.88	5.7	-4.2	4.7	0.71	3.8	0.65	-3.9	-0.36	8	-2.1	4.8	3	6.1	-2.8	0.76	-2.8	5.2	2.5	3	-6.7	1.1	5	0.29	-2.2	4.8	-3.4	-5	-4.7	2.1	-8.8	-1.8	5.7	-0.02	4.9	-6.4	5.7	6.6	-3.2	5.7	-0.19	2.4	0.95	-0.14	0.09	0.96	5.1	-7.3	-11	-4
0.53	3.9	-4.3	2	3.2	4.2	-1.6	-0.47	-7.3	2.5	-8.6	7.2	-1.2	7.3	-2.6	0.73	8.1	4.8	-0.1	2.2	0.75	9.5	0.65	0.58	-4.2	6.5	-0.19	9.3	3.2	1.8	-8.9	7.7	6.2	5.7	4.9	2.1	2.5	4.3	0.43	18	-0.76	-0.85	-1.4	12	3.8	5.8	-9.3	-3.6	-16	0.78
8.3	1.4	0.22	4.7	4.8	5.3	-1	0.94	-3.6	-0.55	0.17	6.7	9.1	7.5	-3.4	10	5.3	9.3	4	6	1.5	8.8	10	6.7	0.77	9.8	-3.2	2.4	-1.8	3.9	-0.93	4.7	1.4	8.8	9.1	3.9	5.6	2.5	-1.2	13	2.4	6.1	-1.3	14	-1.6	12	-8.9	-5	-9.6	1.2
-0.8	7.2	2.6	12	0.14	7.1	0.72	6.4	0.35	6.4	-2.4	10	6.9	3.3	9.8	8.6	7	-0.8	5.2	8.3	3	6	11	3.7	3.7	8.8	3.5	6	6.9	0.72	-0.15	9.7	5.4	4.6	3.6	2.8	2.9	9.4	3.5	12	6.3	4.8	6.6	9.7	1.8	6	-5.9	11	-0.51	7
9	3.6	3.7	10	1	5	2.1	13	-6.5	7.7	2.4	12	6	0.96	4.2	12	2.1	7.1	6.8	8	-4.4	6.5	10	4.5	-1.3	12	3.9	6.2	-0.27	0.02	-0.21	2.5	2.4	4	-4.7	5.4	-0.47	5.3	1.6	5.6	1.1	1.9	2.8	13	8.4	12	-1.8	8.4	0.62	13
12	6.6	3.7	17	-8.5	6.6	13	6.1	4.7	14	3.7	18	8.6	3.9	5.3	4.8	2.6	17	7.2	10	6.1	11	4.2	9.8	2.6	14	-3.9	10	6	2	-4.7	9.6	9.7	10	0.18	-0.39	0.26	6.3	0.86	10	1.6	5.5	6.6	19	7.3	11	-9.7	6	-13	10
3.3	6.9	5.7	12	5.4	1.6	-5	6.8	12	6.5	9.6	18	11	10	-2.2	13	15	13	1.4	11	15	13	5.2	7.7	0.13	8.7	-2.4	9.5	5.5	7.6	-1.3	13	8.6	8.8	-0.48	5.8	-2.8	11	9.8	12	-4.2	3.4	-3.6	17	5.2	15	14	-1.4	13	3.4
12	11	15	11	11	-1.7	-5	-1.3	9.6	5.6	8.3	13	16	6.4	12	14	8.8	7.9	11	13	9.1	7.2	12	9.2	8.7	11	1.9	3.7	6.2	3.7	5.2	11	5.7	5.5	9.1	3.3	-3.4	12	3.8	10	13	4.6	4.4	3.2	10	9.2	14	-3.6	21	-2.4
9.9	9.9	1.4	10	2.5	0.41	11	6.3	0.8	11	-1.5	6.7	6.6	14	2.9	14	6.1	11	7.8	17	6.6	9.5	11	8.2	4	10	-0.42	7.3	-1.1	8.1	8.7	13	11	3.2	4.9	7.7	-3.6	7.8	0.88	18	8.3	9.5	6.5	7.8	-0.02	9.3	-1.2	-2.8	2.6	4.7
1.4	3.6	-3	4.5	7.2	-3	-0.29	0.16	-8.8	2.6	0.75	9.3	-7	10	1.1	3.6	1.1	8.3	-0.7	9.1	2.8	5.7	-1.6	6.4	0.11	5.3	1.6	3.5	1.5	4	1.5	3.2	5.6	4.7	-5.8	2.6	-4.7	5.8	3.9	11	-4.2	5.2	2.9	6.5	3.8	4.8	-11	4.7	-12	2.1
6.6	-2.2	2.3	-2.2	2.7	1.1	3.6	-5.7	3.3	-1.6	-6.1	8.2	1.9	1	6	-2.3	2.5	3.5	0.29	-3.6	-4.5	2.4	1.3	1.2	3.6	6.3	-6.5	9.3	5.9	7	0.47	-2.1	-2.9	-0.57	-7	2.8	-10	7.4	10	9.9	-5.4	3.9	-2.5	4.7	1.6	7.5	2.9	0.74	0.73	-6
2.9	-6.8	5.7	-11	10	-9.9	-4.3	1.6	0.96	-1.4	14	-0.26	10	0.04	8	1.2	14	2.1	10	1.5	5.7	-1.9	7.3	-4	17	-0.62	13	3.3	4.2	-2.4	12	-1.3	5.8	0.58	7.6	0.72	9.8	-2.1	23	8.4	3.5	2.6	9.4	1.4	16	-0.06	5.9	-6.4	13	-8.6
10	-2.1	24	-2.2	13	-2.4	-7.2	7.7	2.6	2.4	21	-2.1	4.2	9.6	13	4.7	11	8.1	9.2	1.8	8.8	1.5	12	-1.6	9.4	5.6	-3.7	-0.25	9.5	-1.9	6.2	-2.3	-0.88	13	-3.8	7.5	8	-3.3	12	-0.62	-0	0.82	3	4.2	6.8	5.8	12	0.88	12	1.1
-0.47	3.8	8.1	0.99	4.7	4.5	-2	1.5	2.8	-2.2	5.8	2.1	13	5.8	5.5	2.2	10	3.3	-0.38	6.9	-0.3	2.9	2.7	1.3	1.4	-0.25	1.6	2.5	11	-5.2	6.9	6.7	6.9	-8.1	7	4	0.45	6.1	7.9	1.2	7.8	1.6	-2.3	3.8	2.9	6.4	35	-3.3	11	-2.8
7.8	-0.51	3.7	-13	0.05	-6.5	9.1	1.7	16	-1.9	3.4	-5.6	13	0.59	-2	-2.8	5	-4	9	3.4	4.6	-7.5	5.3	-2.6	8.8	-6.2	-0.19	-4.1	-7.6	-8.6	5.1	-1.6	12	-9.4	5.8	-3	6.8	-3.5	-12	-4.2	9.5	1.4	13	-5.1	4.1	-10	20	-1.5	25	-13
17	-3.6	6.3	-7.1	8.7	2.6	12	-2.5	10	-1.7	3.5	-5.1	3.6	1.8	-0.82	0.36	3.8	-6.3	6.8	-5.1	1.6	-6.8	-1.3	-1.3	2.8	-8.2	-1.2	8.9	-4.1	5.4	1.1	1.5	10	1.3	-5.4	5.4	5.1	-2	0.14	6.3	2	-2.3	9	-3.7	10	-1.2	13	-2.2	16	-6.2
-6.5	3.2	-0.86	-2.9	5.4	-2.4	4.6	0.91	-12	-4.1	2.5	-9.2	-5.8	3.4	-9.3	-0.68	-10	4.7	1.7	0.69	-9.9	-3.6	-4.4	1.3	-6	-7.2	2.6	2.8	-2.7	-6.9	-1.6	2	7.7	2.2	-3	-7.1	1.7	7.7	5.6	4.3	-3.1	-2.3	-5.4	0.99	-1.9	4	-1.5	-10	-0.28	-16
-17	3	-14	-4.2	-9.5	-2.3	-9	0.05	-22	-4.3	-5.8	-4	-13	19	-13	4.7	-9.7	6	-6.6	11	-13	-1.6	-11	9	-5.7	1.6	2.4	3.6	-15	-0.41	-7.5	3.9	-1.8	0.89	-3.2	-0.39	-0.14	1.4	-15	0.1	-7.5	5.4	-0.28	-7	-5	0.75	-16	-14	-31	-11
-26	4.1	-27	2.4	-17	5	-15	0.96	-25	1.7	-22	-4.1	-4.2	15	-6.3	5	-18	7.8	-3.3	6.1	-4	5.2	-18	10	-12	-0.06	-7.4	9.4	-13	-1.7	-15	1.1	-6.9	0.87	-5.9	-2.3	-7.4	5.2	-19	-0.82	-1.3	3.7	-8.1	1.9	-12	0.33	-15	3.9	-31	2.5
-12	3.9	-18	1.9	-12	-2.2	-25	0.26	-22	0.07	-31	4.8	-8.1	7	-6.6	7	-16	0.27	-0.37	10	-11	7.4	-17	4.6	-4.8	0.56	-7.7	11	-3.9	8.5	-21	6	-7.7	8.7	-11	8.7	-8.5	12	-21	4.8	-5.2	8	-5.6	7.8	-13	7.9	4.4	-4.4	-9.5	-2.1
-10	8.3	-8.8	2.3	-6.9	-0.69	-8	-0.37	-9.8	0.74	-12	5.9	-1.9	2.8	-6.7	6.3	-6.3	7.2	-4	9.7	-4.7	6.5	-11	7.5	-3.3	0.6	-8	2.1	-4.7	5.1	-3.3	6.8	4.4	10	-2.5	3.4	-2	10	-9.9	3	-5.1	7.3	0.65	8.3	-9.1	13	5.1	0.4	6.1	-1.6
-4.8	7	-3.2	2.9	6.7	3.8	1	-0.68	-2.6	4.7	-11	10	0.01	4.7	-1.9	7	-2.3	4.5	7.8	12	-6	2.7	-0.36	14	-7	5.4	-5.1	8.6	-5.1	-2.9	-4.7	8	-0.83	14	-3.1	-4.1	-9.2	13	1.8	6.2	-7.1	2.1	-2.4	6.3	-2.7	1.1	3.1	5.2	3	2.1
5	3.6	0.14	-1.1	3.2	-0.05	3.1	-0.14	3.5	2.6	1.4	3.6	3.4	3.4	2.8	7.2	1.1	4.1	4.3	3.4	2.7	4.8	-0.02	8.7	4.1	8.7	1.3	14	3.6	9.3	-2.3	15	2.9	5.8	-4.4	2	3.5	6	3	14	-3.9	7.8	3.9	9	4	14	6.8	-9.3	5.7	-8.6
4.7	-2.6	3.7	-0.64	7.7	-2	-1.9	9.9	-9.7	0.01	4.3	-2	14	0.31	4.4	9.2	11	-1.8	11	7.9	3.3	-3.4	3.6	4.7	10	-0.74	7.1	9.3	-2.1	13	8.7	9.4	6.9	3.2	0.16	0.38	6.5	2.2	12	9.2	1.3	-0.1	12	1.1	16	4.3	2.2	-10	-5.3	-4.1
8	-9.6	5.7	-4	3	-2.4	8.2	4.4	7.3	0.34	17	-1.2	12	3.8	4.6	3.7	-0.23	1.1	17	1.1	-0.43	-2.4	9.5	-1.3	20	-5.4	6	-0.68	8.6	7.7	-1.6	-0.41	14	-3.4	15	10	15	-1.4	0.52	9.3	15	3	20	-6.8	15	0.26	9	5.7	20	4.6
11	-7.4	11	-12	6.8	-6	7.6	1.2	5.3	8.2	14	-6.5	5.9	2.2	1.9	-4.1	20	-2.4	-1	-2.3	11	-4.1	12	-7	10	-4	9.5	-0.61	12	2.1	6.4	-6.6	-3.6	-5.8	0.08	-3.5	4.7	0.22	17	1.1	6.3	4.8	5.8	0.01	9.1	-3.3	21	9.5	11	1.9
3.4	-3.3	6.6	-10	11	-9.9	5.1	-2.4	-0.09	-7.9	4.5	-14	15	-1.2	10	4	7.2	-5.4	13	-5	9.3	-2.7	14	2.1	4.6	1.8	13	0.21	12	-1.6	4.5	-5.2	5.7	-1.7	0.24	-2.8	-1.1	-3	18	-5.6	0.16	7	3.4	2.1	7.1	-2	11	-0.82	8.9	-11
2.9	-2.9	8.9	-7.4	8.1	-12	4.8	0.01	10	-3.4	15	-13	4.8	5.9	11	0.78	10	8.3	15	-0.94	3.1	-3.1	9	4	4.2	-0.08	10	6.3	12	8.3	13	-5.3	6.3	2.1	-0.46	0.74	7.8	4.3	21	5.5	1.7	1.9	17	-1.1	8.4	1.7	14	-7	14	-5.9
13	-2.5	13	-4	14	-2	5.1	2.7	-3.1	-0.1	13	-8.4	8.4	8.4	1.2	3.8	5.6	10	7.2	4.3	2.9	4.3	14	5.8	6	0.09	10	5.5	8.6	11	18	2.2	14	5.8	3.2	7.2	6.9	8.3	15	7.7	-2.6	7.8	12	-2.4	11	2.9	6.2	6.2	7.2	-0.89
2.7	-1.6	7.1	-3.9	8.1	-4.7	3.7	2.1	-1.8	-2.9	5.6	-9.3	10	0.78	3	2.9	6.2	7.5	7	1.6	9.4	6.3	9.3	1.2	16	1.8	11	-0.57	1.9	1.8	3.8	-0.15	8.5	1.1	-0.61	0.87	8.6	6.8	4.7	2	-1.7	8	14	-0.66	7	1.4	-3.6	-7.4	0.37	-6.5
5.5	-0.92	8.4	1.6	14	-2.5	19	3	14	1.6	14	0.28	1.3	9.8	13	4.2	13	11	13	7.8	11	0.4	8.8	9.5	16	5.3	6.4	-1.6	2.3	3.2	6.3	-2.9	14	1.4	1.7	8.8	11	5.8	13	2	12	2.7	16	-2.1	6.2	-2.6	-0.36	2.4	14	-0.56
13	-1.5	13	-4.8	16	-7.1	9.1	6.7	4.1	-1.6	12	-7.5	14	14	12	8.8	2.2	11	22	6.4	10	11	11	10	7	7.2	5.7	3.1	1.3	11	7.8	5.4	3.2	9.9	9.5	12	1.9	1.7	14	11	12	12	11	4.1	8.1	6.9	4.8	-1.3	16	-0.17
13	3.3	12	2.2	13	2.1	16	15	16	0.92	18	3.4	11	9.3	7.2	13	16	15	19	1.6	11	7.6	21	7.1	10	5.8	2.5	2.4	-6.9	6.8	3.9	2.1	15	3.7	-2.1	-0.26	5.1	11	7.8	6.1	8.6	8.4	15	-0.32	6.3	1.1	8	-1.6	4.6	2.5
-5.2	-3.5	-7.4	7	-9.6	7.9	9.6	4	1.1	2.1	4.2	11	11	4.6	-9.4	11	27	9.1	-8.6	5.8	9	3.9	14	12	8.6	11	2	6.5	4.9	8.4	-0.14	-1.9	-0.12	0.58	2.3	6.2	3.3	10	17	7.7	6.9	5.8	2	4.1	11	1.1	-29	7.5	-27	6.6
-16	-3.5	-2.3	-0.36	-7.5	1.8	-24	1.4	-31	-2.6	-3.6	-3.3	-11	5.3	-16	12	24	14	-27	4.8	4.4	7	-5.5	9.7	3.6	12	-14	11	-4.2	6.9	4.2	1.3	-14	2.4	9.3	11	-8.9	12	6.1	6.3	2	11	-7.4	9.6	-4.8	6.8	-39	7.4	-20	5.4
-2.3	6	17	4.2	9.7	5	-13	0.12	-29	-5.4	1	2.2	-1.4	12	-1.3	8.6	13	9.1	-22	14	11	3.8	-9.1	12	13	8	-23	3.2	-19	8.3	7.3	3.8	2.6	4.1	6.4	11	-3.5	5.5	5.2	13	-0.04	8.2	10	8.3	1	9.2	-17	-0.04	-9.2	6.3
3.6	-0.2	13	8.4	15	11	5	6.7	16	6.6	-0.99	11	12	9	9.2	5.4	4.4	12	-9	13	-5.7	0.5	6.6	8.9	15	8.1	-2.1	6.5	-11	2	1.6	4.1	-1	4.2	5.6	6.1	4.1	2.7	15	12	2	4.2	5.6	4.9	21	6.5	3.5	13	8.2	6.2
-24	-4.5	-15	9.5	-10	12	-10	5.1	-4.8	0.74	-25	8.2	-7.8	19	-12	19	0.65	33	-23	15	-21	23	-8.2	23	1.5	23	-14	31	-15	21	-7	11	0.78	23	-4.3	14	-11	28	-1.5	20	-8.5	27	-10	20	-0.9	15	-16	5.9	-13	-1.6
-2.2	-2.6	-13	-11	-8	-37	1.6	-3.4	4.1	0.18	-31	-2.2	-10	-88	-9.7	-74	-24	-1.1e+02	-13	-60	-37	-87	-16	-71	2.7	-54	2.5	-39	-3.7	-40	-2.4	-34	9.5	-76	0.13	-53	-4.9	-59	-6.4	-55	-4.2	-32	-2.6	-61	-12	-80	1.6	5.2	-5.1	22
10	-49	-0.86	-52	0.47	-7.8	3.6	-34	0.67	-42	-11	-52	23	-84	0.62	-61	8.3	25	16	-84	-4.5	8.3	8.6	-92	16	-22	2.4	-1.6	1.9	-42	-1.5	24	19	-43	4.8	-79	4.9	-30	2.8	3.7	6.8	-78	18	-56	14	-45	-0.01	-27	0.63	-1.2
-1	-1.1e+02	-2.8	-79	-3.3	-24	16	-72	11	-98	4.2	-86	16	-12	-1.6	-57	17	-1.3e+02	10	-67	-2.2	-51	11	-53	12	-66	2.4	31	5.5	65	8.8	35	15	24	9.9	70	2.4	-18	5.1	-45	7.6	53	8.8	-53	11	-65	0.52	-32	4.3	-31
7.3	27	18	33	17	9.9	-1.4	-1.8	13	-4.1	13	29	20	-55	15	-1.1e+02	22	-56	23	-1.0e+02	-5	-70	11	-83	13	-81	-2.3	-27	1.9	-6.7	0.41	-41	15	-66	14	-51	4.5	-48	6.9	-54	12	-51	9.3	-81	11	-82	22	-17	32	-10
-1.3	0.1	0.57	13	9.6	4.6	5.6	-1.4	9.3	-18	1.4	26	8.8	21	12	26	13	37	19	40	2.4	35	13	23	3	31	6.1	1.5	1	-7.5	1.2	-0.24	13	18	1	-1.2	12	3.9	14	5.6	9.6	3.8	5.1	26	5.8	36	6.2	-3.5	13	3.9
4	6.8	5.5	8.9	13	5.1	8.9	-4.2	11	3.2	3.3	27	14	0.3	3.8	-12	18	-13	13	3.9	-1.5	-5.3	12	-3.7	11	-1	8.1	-9.8	-14	-11	1.6	-7.7	9.3	-3.6	2	-12	0.47	-6.8	5.3	-14	2.2	-4	8.4	0.39	16	5.3	12	-4.1	14	-0.94
3.6	-12	8.7	-15	11	-13	5.9	-11	8.7	-8.2	5.5	-6.6	15	-19	3.9	-21	9.3	-23	16	-17	-0.46	-24	7.9	-29	6.7	-14	4.6	-20	-3	-20	3.8	-26	12	-10	6.6	-16	-0.35	-17	2.5	-30	6.2	-15	1.1	-18	17	-13	15	-24	15	-13
5	-12	7.6	-16	14	-14	5.8	-4.9	8.4	-12	-2.2	-11	11	-32	11	-42	18	-22	27	-44	4.2	-34	8.1	-34	3.8	-27	14	-58	7.5	-51	-4.2	-38	2.6	-15	2	-48	-1.5	-68	11	-79	4.2	-47	-0.7	-39	5.9	-27	10	-12	16	-15
2.3	-0.43	10	1.8	9.9	-0.35	13	-5.8	7.5	-6.2	-0.96	0.94	12	1.5	8	2	18	-0.53	15	-9.5	-0.19	-9.2	7.6	-5.8	13	-4.6	6.2	-4	2.1	-4.6	0.6	0.85	5.3	-10	14	3.3	9.4	1.3	6.9	-9.3	4	-2.9	6.3	-0.7	13	-19	12	5.8	13	-5.9
12	3.8	12	-3.8	12	1.4	15	2.3	11	-1.8	13	1.1	7.6	1.5	15	-5.3	26	-10	20	-15	4.8	-8.9	11	-11	14	-5.1	15	-1	4.8	-4	7.8	-1.4	22	9.4	17	-9.5	11	7.7	6.7	-8.7	8.7	-4	12	4.8	17	7.3	8.9	0.41	19	2.9
13	-0.31	12	8.7	18	6.9	9.1	3	8.2	1.9	6.9	15	8.2	4.4	14	6.2	13	8	30	2.3	4.4	7.6	16	-0.23	15	-0.45	-1.6	-3.8	-5.6	-7.9	-8.7	-1	5.6	5.8	7.5	-0.62	-2	-3.1	14	0.09	9	-0.5	4.9	3.4	13	5.9	15	-0.35	18	-2.6
3.3	2.9	4.1	8.7	8.4	11	8.5	13	13	9	6.6	15	6.9	8	8	9.2	13	16	15	3.3	10	14	4.6	6.9	14	12	6	13	-6.8	3.5	5.4	12	8.1	15	6.2	17	3.3	15	17	-0.62	6.5	10	11	17	5.8	13	16	14	13	6.2
4.2	6.8	11	11	11	15	4.3	5.5	7	11	7.7	15	16	2.5	7.7	14	6.6	-3.2	18	17	-0.98	7.2	3	4.6	10	7.9	0.01	-3.8	5.4	-4.3	1.6	-0.29	15	5	6.5	3.9	1.1	1.7	19	3.3	7.6	-3.6	14	9.7	15	9.4	8.5	6.3	6.7	12
8.2	6.9	12	14	6.7	13	28	1.3	16	2.9	20	12	27	5.6	19	16	45	0.6	32	26	19	4.7	35	8.8	26	5.5	9.4	-14	5	2.5	5.9	-6.4	15	-13	10	4.1	15	1.6	27	-0.73	22	0.75	23	0.08	19	3.6	12	-10	20	9.5
-4	6.2	8.2	0.03	14	-3.2	-1.8	9.9	-17	7.8	4.2	0.75	-69	2.1	-57	-5.4	-61	8.6	-38	-1.8	-27	6.8	-88	-0.19	-35	3	-16	1.7	-29	0.94	-17	3.9	-32	-4.7	-16	4.7	-18	4.4	-59	-3.2	-8	9.7	-47	1.9	-39	0.67	22	6.4	30	10
6.2	-0.39	3.8	-0.61	1.6	-6.8	-2.3	3.5	-9.8	8.7	-6.2	-1.7	-68	-0.32	-47	2.6	-36	9.8	-75	1.3	-48	4	-63	0.69	-26	0.65	-82	-1.2	-73	-5.2	-67	-9	-48	-4.7	-54	0.89	-66	1.9	-1e+02	-3.5	-53	2.6	-34	5.3	-56	-3.3	25	7.3	21	4.9
5.4	-3.2	4.9	1.5	4.9	-4.6	2.6	6.3	1.1	2.7	15	-9.4	42	-4.2	40	4.2	14	-1.4	50	-6.6	34	-0.77	64	-0.34	55	-2	27	0.6	26	1.1	24	-1	35	10	37	-6.5	67	5.1	51	5.7	58	-2.5	44	8.4	50	7.1	9.7	-6.3	12	-15
-16	0.71	-17	-2.6	0.59	1.2	3.3	9.8	-16	8.4	-10	0.94	-5.9	-6.2	-3	3	-22	1	-9.5	-2.1	-6.8	1.1	-5.7	-3.1	2.4	1.5	-16	-2.1	-7.7	1.1	-15	-3.1	-5.9	-0.95	5.7	-7.2	7.9	-8.1	-7.5	1.6	11	-10	-5.4	5.9	4.3	9.1	-3.5	-1.9	-2	-11
22	5	7	-6.7	5.2	-1.9	36	11	6.4	8	2.8	4.5	13	5	21	6.3	23	4.4	4.6	4.2	15	1.6	14	6.8	23	0.02	-3.4	-1.8	4.8	1.8	4	-5.1	9.8	3.2	6.9	0.84	20	-5.1	3.3	6.4	21	-0.52	11	-2.2	13	8.8	-5.5	10	-0.21	2.4
28	14	32	10	25	3.9	16	8.6	1.7	16	29	12	31	7.8	22	7.8	34	9.9	33	8.2	18	7.4	25	7.2	35	1.3	12	-3.8	13	-0.38	12	-3.3	29	8.6	39	-1.5	27	-0.96	-9.1	2.6	43	0.77	27	1.9	39	2	39	13	43	15
23	16	22	7.5	13	5	8.3	9.6	-13	9.3	25	1.7	0.58	3.5	14	6	23	0.41	33	8.7	19	6.7	-1.7	5.2	8.8	5.9	-15	-0.34	-23	0.83	3.7	-5.5	-14	4.4	-21	0.49	2.5	1.7	3.6	11	-0.28	-0.06	-2.8	7.7	-1.8	0.63	-2.1	4	14	4.3
11	0.36	5	-0.32	13	2.2	13	1.2	18	3.6	8.1	2.8	2.5	1.4	-24	6.8	-18	5.3	-3.2	7.2	-7.1	-1.4	-0.35	3.7	-3.4	8.1	-8.9	-3.9	-8.2	-14	-10	-2.8	-6.7	4.3	-11	-2.7	1.4	-4.6	9.7	3.6	-4.7	1.1	-1.6	4.1	-0.84	0.82	26	-5.2	35	-6.2
-2.1	-0.19	-14	-3.5	-19	-3	0.89	0.55	0.1	4	-19	-1.6	-33	0.9	-25	-1.2	-23	-1.7	-35	6.1	-12	-2.8	-20	9.1	-21	3.8	-14	-1.4	-9.8	-2.7	-23	-2.1	-11	-3.9	1.7	11	-4.9	0.74	-34	2.2	7	3.5	-23	0.1	-14	9.5	3.5	0.5	-6.8	-3.1
-6.8	8.8	-15	3.5	-11	1.6	-2.1	-0.75	-21	8.3	-16	-6.9	-27	2.8	-8.5	7.8	-3.2	3.7	-18	7.9	-1.9	10	-14	15	-26	4.1	-19	-0.36	-23	12	-19	0.93	3.2	4.3	-8.3	9.5	-10	2.5	-33	3	3.2	1.9	-17	6.4	-9.2	4.9	-0.39	16	-12	8.3
-9.4	9.7	-12	2.8	3.2	6.9	-0.64	1.4	-22	4.6	-17	-4.5	-11	-0.02	-5	11	-14	8.4	-6.9	8.2	-3.1	13	-5	12	-6.6	17	-17	0.82	-10	4.3	-15	3.3	5.5	4.7	-2.1	5.7	-1.7	6	-9.2	11	5.2	6.6	0.28	14	0.52	13	-3.2	6.9	-3.7	8.2
-1.7	7.5	-0.36	4.8	5.2	9.2	5.6	-7	4.8	2.5	11	7.1	-11	4.4	3.5	19	-4.9	7.9	-4.1	12	7	9.1	7.6	11	16	15	5.1	4.1	-2.8	4.6	-11	13	14	6.4	6	4.2	5.3	12	-4.8	11	21	4.7	21	14	9.4	15	9.1	-0.14	6.5	4.2
10	5	6.3	11	16	10	18	5.7	16	7.5	9.5	17	8.2	6.4	6.6	16	-13	3.5	15	13	-6.3	9	5.6	15	12	6.5	-4.6	-0.97	-14	-6	-16	4	14	2.3	7.3	-5.4	6.3	11	-15	7.7	22	-5.5	21	7.6	13	3.7	25	4.8	33	7.8
8	9.9	-9.6	7.7	7.7	2.8	28	-4.8	-2.8	6.6	-6	5	-8.8	0.08	8.1	2.6	26	-4.1	-2.7	2.2	18	4.5	8.9	12	7.9	4.2	0.1	1.2	-17	3.6	6.5	7.5	-5.8	-3.3	-27	4.3	1.1	4.4	10	12	-31	2.1	7.8	7.6	12	0.61	19	4.6	16	7.1
-25	2	-31	-7.2	-44	-6.9	-47	-12	-22	-3.8	-54	-13	-1.5e+02	2.9	-73	-2.7	-62	-3.1	-1.8e+02	0.74	-5.1	-3.8	-1.9e+02	2.6	-1.2e+02	-4	66	-8.1	46	-1.9	35	4.2	-93	2.8	-69	-0.36	11	0.26	63	-7.1	-77	0.39	-77	-4.2	-1.1e+02	-4.6	-1e+02	-2	-88	0.09
-45	-6	-32	-7	-69	-3.1	-1.1e+02	-13	19	-0.97	-34	-17	-62	-5.7	-51	-0.33	-1.5e+02	8.2	-94	4.7	-42	-0.57	-2.9	3.4	-88	-1.6	30	-1.2	1e+02	-8.4	52	-12	-73	-0.88	-4.4	4.3	-67	-3.3	-41	-7.9	-48	-6.8	-60	-1.2	-84	-5.2	-1.1e+02	9.9	-1.4e+02	6.8
-63	-3.8	-59	-3.8	-77	-6.4	-42	-8.2	-5.3	1.3	-23	-18	85	1.8	49	-0.6	-20	-2.2	60	0.28	-19	6.9	61	4.2	-29	0.17	-26	-0	9.4	4	6	-5.9	-13	1.4	23	8.8	-33	-0.35	-53	0.53	-37	-0.47	-30	5.6	13	7.7	-16	6	-37	-5.3
-28	-1.9	-14	3.6	-42	-7.2	-41	-4.5	-18	-6.1	-11	-14	27	7.7	4.9	0.96	30	2.4	9.8	4.5	26	0.5	-6.4	14	-22	-2	-9.8	0.68	-8.3	1	-4.5	-2.5	-19	-3.5	-10	6.8	-29	-0.38	3.6	1.4	-26	3.6	-36	-2.9	-43	1.1	-16	-5.6	-23	-5
[truncated: 952 more columns]
