# Supplementary material for: Dyslexia on a continuum: A complex network approach
Source: PLoS One. 2018 Dec 17;13(12):e0208923. doi: 10.1371/journal.pone.0208923 (PMC6296514; doi:10.1371/journal.pone.0208923)
Supplement: S1 File — Detailed information about the archive contents is provided in the included README.txt file. (TGZ) [file pone.0208923.s001.tgz › FS_616_VV_run_1.csv]

-0.18	0.23	-70	1.6	-37	2.4	-73	1.8	-51	1.7	-53	11	-93	16	-0.29	-0.63	5.8	-5.3	2.8	-5.1	-11	-19	-17	-10	-14	-8.1	-28	16	-28	-3.6	-20	-2.2	-20	-7.4	-15	-8.1	-19	2.9	-15	-4.4	-22	-5.7	-27	5.1	-7.2	-6.2	-9.7	7.7	-16	-11
-2.5	0.46	-98	3	-95	-4	-1.4e+02	5.4	-1.1e+02	-10	-1.4e+02	1.3	-55	-9.1	-10	16	35	1.2	-51	6.8	-21	-1.1	-24	4	-22	0.23	27	17	-7.4	3.7	9.2	5.6	17	-2.5	-33	2.5	20	5	39	-11	8.9	-15	-15	7.2	35	-5	4.1	6.1	-24	6
-7.1	-0.54	-58	1.5	-76	-0.87	-14	-4.7	-9.6	-4.4	-39	-6.8	-23	-8.9	15	6.5	-91	0.34	-1.4e+02	0.28	30	6.9	-54	2.7	-1.1e+02	13	-8.7	5.4	-1e+02	1.2	-42	2.3	-48	2.5	-1e+02	-0.17	-23	7.1	-66	-1.7	-64	-4.5	25	8.1	-24	-1.3	13	3.9	-1.2e+02	3.8
1.8	-0.5	20	-2.1	42	-0.16	14	1.4	10	-5	6.6	-2.4	44	-5.2	-8.3	-4.6	-13	-21	26	-1.1	19	-16	-34	-7.1	-14	-0.68	-5.3	0.6	15	-2.9	10	-5.1	32	-0.98	20	-6.5	17	1.6	14	-3	24	4	-3.2	0.97	41	-9.6	16	-5.4	17	-1
2.2	-0.55	2.8	-0.83	-6.4	-0.68	-0.89	-1.6	3.6	-0.97	12	1.1	-0.9	1.1	19	0.32	18	-14	39	-2.3	9.7	-7.1	4	0.37	21	4.2	11	-8.5	18	-3.3	19	0.61	8.3	-0.64	28	3.1	8.9	-3.6	16	-2.9	17	-2.2	3.1	-4.2	11	-4.8	7.7	-3.4	20	3
1	0.2	13	4.1	7.1	1.6	17	0.15	9.7	-3.8	17	1.3	7.2	-6.1	19	1.6	9.4	-3.3	20	1.1	23	11	24	-0.4	22	1.5	14	0.27	16	-1.7	8.6	5	17	-3.1	12	3.2	6.8	-3.4	1.6	8.5	0.93	2.5	11	-2.7	8.2	2.4	7.3	4.9	24	5.8
1.1	0.39	11	4.2	6.5	-2.8	7.8	-4.5	16	-3.4	11	4.6	5.8	-6.3	15	4.1	7.3	-1.6	23	-0.91	12	-4	21	-2.5	24	0.97	8.2	-3.7	12	-3	6.2	-3	8.6	0.47	6.4	-0.61	3	3.2	-0.03	4.1	3	5.1	-1.5	-1.9	2.9	-1.9	2.4	0.33	20	2.8
0.39	-0.19	14	5.7	5.8	-2.3	13	3.9	11	-3.1	10	7.3	-1.3	-13	10	3.3	-1.5	4.3	19	-0.45	16	-4.4	12	5.7	18	-1	9.9	4.2	16	1.4	5.7	-1.4	11	11	11	1.6	5	-1.2	3	0.44	6.3	2	6.5	-4	-3.6	5.7	7	-2.7	14	2.5
0.22	0.07	18	-7.1	9.3	-0.72	12	-12	15	-8.2	20	-8.8	7.9	-7	5.8	-1.1	-0.07	5.8	17	1.5	16	9.5	0.3	7.5	16	1.8	6.5	2	12	-0.99	6.2	0.81	13	5.8	2.4	-8.1	-0.11	-11	5.4	-2.6	6.2	-1.7	5.5	0.88	1.4	-6.5	5.6	-2.4	5.8	5.2
0.67	-0.44	19	6.3	16	-0.41	17	0.26	27	-5.2	21	-1.7	21	4.7	18	-1.4	9.4	-1.9	13	1.2	27	13	21	6.7	15	-4.8	3.8	-3.3	16	-0.75	6.8	-3.3	11	-1.9	22	-11	10	-2.6	8.1	-10	6	-5.7	9.8	-5.4	1.1	-5.5	6.6	-6.8	22	3.5
1.1	-0.33	20	-1.1	18	-7.4	21	-5.9	27	-8.3	18	-4.2	21	-10	23	-4.3	11	-2.9	21	-1	27	1.8	22	5	12	6	10	-0.26	23	1.4	14	1.7	16	3	13	-1.1	3.7	-0.56	6.3	7.7	14	0.83	9	2.2	7.7	7.8	7	-0.04	20	-0.61
1.6	-0.11	20	-11	19	-14	19	-20	13	-18	24	-20	16	-21	6.2	-15	11	17	21	-0.48	7.9	2.3	17	-3.8	21	-1.4	8.3	-11	20	-2	8	-18	13	-3.6	8.7	-7.5	1.1	-8.3	5.2	0.83	6.7	-5	5.9	-0.48	2.9	-14	5.9	-9.3	19	-9.5
0.97	-0.81	7.4	-9.7	4.9	-10	6.8	-14	18	-22	14	-20	12	-17	8.8	-15	6.3	-13	8.4	-7.5	15	-4.5	16	-11	15	-13	5.9	-4.3	13	-9.1	7.6	-2.5	8	-9.3	1.1	-4.7	0.91	-9.3	12	-6.7	9.2	0.34	9.4	-5.5	8.9	-11	1.7	-7.1	12	-9
0.28	-0.39	15	-2.4	13	-3.9	16	-1	12	-2.2	20	-9.7	19	-3.5	5.4	-15	0.49	-24	14	-1.8	9.4	-5	14	-11	8.7	0.07	3.2	-14	12	-8	4.8	-5.4	7.2	-5.7	8.1	-9.8	6.1	-10	14	-6.4	-0.2	3.8	9.7	-14	3.2	-1.1	-0.3	-3.2	6.1	-5
-0.18	-0.47	17	0.43	19	-0.32	18	-5.5	5.3	-4.6	22	-6.4	8.3	-2.4	11	-4.3	2.6	-5.2	12	-7.4	9	-0.04	12	1.1	11	-8	6.3	-6.9	17	-14	6.6	-7	6.9	-6.2	21	-11	10	-3.9	14	-3	4.7	5	12	-11	4.7	-2.8	9.5	-2	8.5	-6.5
0.32	-0.16	18	26	12	1.3	17	10	22	-1.5	21	17	17	0.18	15	7.1	11	27	18	4.8	25	17	17	8.8	13	23	5.8	8.8	19	11	3.6	11	15	16	6.3	7.3	9.8	1.2	4.6	1.2	12	11	11	24	3.5	6.6	4	14	13	12
0.91	-0.34	16	17	15	2	12	10	21	22	15	22	24	12	21	-1.1	14	7	22	0.77	25	12	23	3.6	23	12	11	9.4	22	4.9	9.5	1.3	21	6.7	10	12	12	7.5	13	7.5	8.2	12	10	15	12	9	8.2	3.5	19	11
1.2	0.22	15	0.86	11	4.6	17	-4.4	15	9.9	13	6.6	19	14	24	2.1	30	-8.1	22	3.5	26	-2.1	26	-8.3	22	2.7	13	0.53	19	7.8	10	1.8	17	-6.1	9.9	5.7	2.6	-0.94	11	7.3	19	4.3	7.2	2.8	5.4	2.2	6.3	0.95	23	4.6
1.1	0.32	12	-0.05	10	2.1	18	-0.68	13	-4.2	16	1.2	20	-0.66	18	5	9.7	12	22	-1.1	16	13	25	-8.5	13	0.02	9.2	-1.5	25	-3	7.1	6.4	12	-1.8	20	-6.3	5.9	2.8	17	1.2	12	1.8	14	4.1	13	6.2	10	5.5	15	0.29
0.89	-0.31	13	-5.6	14	-0.48	17	-3.9	6.8	-2.7	13	-10	9.5	-5.5	9.8	0.42	5.2	-0.07	18	6	21	-5.1	24	-4.5	7.7	1.4	9.8	-2.3	17	3.3	12	8.4	15	2.7	12	2.3	5.1	-1.1	12	-0.04	13	1	12	7.7	16	0.12	8.8	8.2	15	6
1.2	0.36	17	0.58	8.8	-2.7	11	4.3	4.5	4	11	-1.9	6.7	4.9	16	4.8	13	-3.8	18	8.6	20	-3.6	24	3.6	9.2	-1.1	15	4.2	12	5.3	12	5	15	4.5	7.2	4.7	9	4.4	2.3	6.3	17	9.2	12	1	12	1.9	9.2	2	17	-2.3
1.4	0.73	10	2.7	3.1	2.9	9.6	1.9	18	0.71	12	1.7	13	9.6	24	11	16	16	23	9.3	29	7.4	24	9.4	15	2.4	20	-3.6	19	8.4	23	8.8	24	6.3	8	8	6.3	6	7.7	6.4	23	5.8	21	-0.81	14	14	14	6.3	25	9.8
1.6	0.29	12	0.14	-0.43	6.2	16	0.76	6.9	3.4	16	-1	4	4.5	14	5.5	15	7.2	20	6.3	18	5.4	23	8.2	18	0.78	16	-3.4	15	7.2	17	7.4	5	6.3	23	5.2	4.2	5.6	7.9	2.2	12	1.1	12	-2.9	17	-1.6	16	2.4	18	4.7
1.6	0.06	6	-2.2	-0.23	-1.5	5.3	-3.9	-0.35	1	-6.4	-5.8	1.8	6.5	-6.8	6.4	12	-7.4	22	6.2	-5.4	14	19	2.2	2.5	-4.8	11	-1.1	2	2.5	12	-2.4	2.9	1.4	12	8.2	6.4	-4.8	7.2	-3.9	12	4.6	6.4	-0.04	6.1	2	3.3	0.61	4.4	7.6
-0.47	0.15	12	-4.2	3.8	-14	12	-3.5	-1.2	0.87	0.59	-7.9	6.9	-0.83	22	4.1	16	3.3	7.4	0.15	24	7.5	21	-2.1	24	-1.7	24	4.3	22	1.4	28	0.51	36	3.1	15	7.2	26	0.08	28	2.8	35	1.9	23	2.5	19	0.19	27	3.6	25	1.1
0.37	0.45	-17	-6.1	-39	-0.62	-10	-2.7	-12	2.5	-40	-3.5	-45	-6.2	-34	0.59	18	9.3	6.8	5	-45	10	-13	0.09	-1.4	-4	-3.8	1.5	-6.8	-0.18	11	8.9	-11	2.4	-8.6	1.2	4.4	2	4.1	0.57	13	4.4	-16	7.9	15	4.6	2.2	4.2	-37	3.9
-9	1	-63	-2.6	-80	2.2	-83	4.1	-99	4.2	-1.2e+02	-0.57	-97	-2.2	-1.1e+02	4.7	-46	17	-88	4.1	-1.2e+02	14	-82	4.3	-60	0.58	-72	1.2	-64	2.4	-62	4.6	-88	3.8	-71	-9.6	-61	-5.7	-53	-0.28	-44	8.1	-98	4	-41	4.1	-61	-0.72	-95	0.65
-1.9	0.38	32	-0.65	36	-9.6	21	0.16	11	1.2	22	-3.3	47	2.8	3.4	4.6	-15	4.2	-32	0.87	-0.58	0.92	-14	1.9	-7.8	2	-24	4.1	-20	2.3	-34	1.4	-7.3	0.3	-13	-8.7	-15	-0.69	-12	-2.4	-16	2.1	-25	-1.4	-3.4	4	-26	-0.92	15	3.3
-0.41	0.21	-7.2	0.56	-2.2	1.8	-7.3	1.4	0.22	1	0.91	2.9	15	13	-14	2.8	-14	-6.9	-15	-3.6	-16	2	-25	-2.8	-13	0.74	-8.2	-0.96	-11	2.8	-0.65	-0.79	-4.9	2.5	-15	1.9	-20	-0.55	-16	1.8	-6.5	3.1	-7.7	-4.3	-8.8	5.8	-14	1.1	-3.3	2.8
-2.8	-0.16	7	-3.5	4.2	4.8	9.2	4.8	-3.5	3.5	5.8	-2.6	1.1	5.4	-34	-5.4	-38	-9.2	-25	-8.7	-36	-1.7	-43	-3	4.6	-6.6	-26	-1.3	-11	0.55	-33	-2	-22	2.8	-4.8	6.8	-18	-4.1	-13	-3.7	-39	-5.4	-22	-4.8	-20	-4.6	-19	-0.8	-12	0.14
-3	0.04	-0.77	-4.4	-22	2.9	2.5	1.2	-5.8	-1.9	13	0.87	-33	2.3	-40	-5.3	-1.4	-11	-24	-7	-52	-3.7	-16	-0.57	9.4	-7.3	-21	0.82	-13	0.04	-34	-5.2	-47	-5	-12	9.3	-4	-3.1	-9.3	2.5	-23	-1.5	-29	-2.9	-28	-2.7	-11	2.6	-25	0.74
-2.6	-0.28	-47	-6.6	-58	3.2	-50	1	-25	0.84	-28	-5.4	-65	6.5	-21	-2.9	-36	-7.6	-28	-8.3	-29	2.7	-24	-1.2	-30	-5.3	-23	-4.3	-37	-2.9	-26	-7.5	-42	4.1	-19	3.3	-43	0.69	-25	1.2	-4.8	5.8	-25	-3.9	-38	-8.4	-34	-4.8	-16	0.54
1.4	-0.22	-52	1	-22	0.95	-18	5.3	7.5	2	-23	1.9	-21	4	-55	-4.5	-8.6	-6.5	-30	1.2	-75	-1.2	-29	-1.1	-27	-0.8	-29	-1.2	-32	-2.9	-14	-4.6	-35	-2.1	-25	-3.9	-25	-2.8	-29	-6.8	-32	-0.66	-26	4.4	-5.8	6.1	-15	-4.5	-56	-5.1
1.8	-0.17	11	1.5	8.1	7.2	8	15	6	6.9	8	6.2	3.5	8.5	11	-1.7	11	-14	10	-0.79	3.1	-7.6	-0.14	-2.8	20	2.1	-7.8	-2.7	3	7.7	-8	-1.2	6.1	-4.3	-6	3.9	-12	3.1	-9	2.5	-8.4	-5.3	1.1	-2.7	-19	3.1	-13	-2.5	11	2.4
-0.03	0.03	5.1	13	-1.8	-0.55	0.55	7.6	-12	7.8	-2.6	6.8	-7	9.3	-5.2	6.8	-5.7	-7.1	-8.8	-10	-17	-7.6	-11	0.57	-12	8	-20	-3.1	-16	2	-12	1.6	-12	-2.1	-18	-1.5	-17	-3.9	-13	-6.2	-7	-4.9	-7.6	-0.6	-17	1	-21	-3.4	-8	-5.2
0.53	0.13	3.2	1.9	7.7	-0.29	5.2	-8.8	-3.7	-1.2	0.18	2.6	8.6	-3.7	-0.44	4.4	2.6	3.3	-6.2	-2	4.8	5.1	-6	5.1	-10	4.2	-9	5.2	-12	-3.6	-5.7	0.87	-4.7	3.3	-14	-9.3	-10	-0.68	-8	-2	4.1	0.26	2.1	4.3	-14	1.9	-12	5.4	1.4	2.6
0.3	-0.04	-0.62	-1.9	11	-12	3.4	-11	1	-6.1	7.2	-4.8	6.3	-9	6.2	1.3	-1.1	-5.6	-5.2	-0.98	-0.4	0.45	2.4	-2.3	-2	-2.5	-6.6	3.6	3.6	-4.6	-6.9	-5.5	2.5	1.1	-6.9	-3.1	-10	1.3	-10	-8.3	-3	4.6	-5.2	-9.1	-15	-5.5	-9.4	2.4	13	1.6
0.55	0.18	-4.5	3.5	11	0.12	5.7	-0.51	-0.65	-2.6	8.5	-0.31	9	-1.2	5.5	-2.7	-4.9	-17	-4.2	-5	-9.3	0.76	5.9	0.96	-0.3	-0.86	-1.6	0.43	-4	1.2	-2.5	-2.8	-1.9	2.7	-3	3.4	-11	2.4	-4	-3	-5.3	-3.5	-1.8	-4.2	-16	-1.1	-5.9	-0.26	11	-5.7
-0.08	-0.21	8	1.6	-1.7	3.9	9.7	5.8	1.1	9.8	3.2	7.7	9.9	0.35	-0.36	-0.57	-12	-1.4	-3.2	2.7	-21	-0.17	-1.7	3.3	-2.6	0.82	-6.3	-1.4	-7	0.71	-7	-2.6	-1.5	-1.8	-5.5	-2.7	-12	2.8	-4.1	4.3	0.51	-1.8	-5.9	-1.4	-12	4.5	-14	-4.4	-2.6	-1.1
-0.41	0.1	12	5.1	6.9	8	6.5	15	-0.05	17	10	17	11	9.7	-1	3	-18	4.9	-13	-2.2	-9.2	-0.2	-2.4	3.2	-2.1	5.1	-8.4	-1.5	-6.1	3	-8	3	-1.6	0.04	-5.5	1.9	-9.6	8.2	-12	1.9	-8.3	-4.4	0.51	-4.4	-11	2.1	-11	-1.6	0.02	-0.42
0.55	0.48	10	6.7	11	8.8	8.5	11	1.1	6.4	8.2	4.1	6.8	13	2.6	8.9	7.5	19	-6.5	14	-3.7	-3.4	1.7	3.4	-1.8	-1.8	-12	7.8	-10	7.4	-7.2	1.3	-8.7	4	-12	6.5	-7.8	3.2	-11	2.2	-3.9	-5.6	-8.2	3.9	-8.7	1	-7.1	3.4	-0.98	1.6
0.92	0.37	4.6	3.6	4.8	5.8	5.7	5.5	-1.3	8.7	6.3	5.4	-3.3	14	3.1	-0.7	9	6.3	6.5	4.1	-6.8	-0.2	6.2	3.4	-0.16	1.1	-9.4	-4	-7.1	-0.16	-7.4	-7.8	-7.2	-0.92	-2.7	10	-6.3	4.1	-4.5	1	-3	-4.2	-9.8	-0.72	-13	-3.4	-10	0.17	3.3	0.18
0.42	0.34	1.2	8.5	4.5	13	-0.02	14	2.5	11	7.9	17	-8.2	18	4.1	-0.55	-4.8	13	-0.1	2.6	0.64	2.7	-0.73	0.52	0.8	-1.2	-1.4	-3.3	-8.1	4.9	-7.5	-4.4	-9.2	-0.41	4.1	15	-1	4.8	-6.7	6.5	-5.8	3.5	3.5	2	-14	2	-2	0.48	12	1.3
0.68	0.19	3.4	-2.9	9.1	9.5	7.6	12	5.6	4.3	15	8.4	3.1	7	-10	2.6	0.65	17	-2.7	5.6	-3.9	-6.1	1.2	9.6	6.3	4.5	-12	-1.5	0.26	6	-6	0.62	-7.3	-2.4	-2	8	-7.1	4.5	-5	5.5	2	5.9	-4.2	8.3	-2.1	3.5	-11	-4	3.5	-3.6
1	0.66	-4.1	0.81	6.8	9.9	4.8	6.6	-0.28	13	12	6.9	4.9	7.8	-0.33	-2.9	3.5	5.9	-1.2	5.7	6.1	-0.16	13	7.4	8.4	-0.43	-5.4	-4.5	3.8	0.79	-2.5	2.8	-9.9	-3.9	4.2	7.3	3.5	2.6	-2	5.3	-6.7	8	0.37	-4.6	-5.8	4.4	3.7	-5.2	13	-3.5
-0.05	-0.07	-0.45	-1.2	4.2	8.9	7.2	5.8	1.3	11	9.7	-1.9	3.3	8.2	7.7	3.1	-8.3	-5.2	-1.8	-5.4	4.6	-6.5	7	3.1	9.2	6.7	-1.2	4.3	-7.6	6.5	-8.5	-1.2	-6	5.3	6.7	3.6	3.2	1.4	-9.2	7.9	-13	1.4	1.5	9.5	-16	-1.1	1.7	4.8	13	3
-0.65	0.35	1.7	-1.6	3.8	7.9	8	2.2	4.9	6.8	16	-3	9.2	1.4	5.1	-1.8	-17	0.6	-6	3.1	11	-5.9	-5.2	-5.5	9.7	-0.92	-10	-4.7	-1.9	3.9	-9.1	-1.3	-8.3	-0.6	-7.7	-6.2	-4.4	-3.1	-8.7	-2.2	-11	-0.69	0.53	-1.4	-15	-0.57	-9.8	-5.9	7.9	2.7
0.1	0.49	-0.72	-1	15	12	5.4	0.85	8.5	-7	19	-4.3	12	11	6.8	-0.02	-11	-1.8	-9.4	1.2	3.7	7.3	5.8	-5.9	7.7	-7	-4.9	-1.2	-3.7	-5	-5.4	4.5	-8.8	-2.4	0.45	-7	-0.46	-3.7	-1.1	-2.2	-5.3	2.7	9.9	-3.2	-21	7.7	-3.5	-3.9	8.7	-6.9
-0.3	0.13	-0.39	-8.4	10	5.2	-15	-5.7	-1.3	-0.15	8.5	-6.6	14	0.37	-7.6	3.5	27	-6.4	5.5	-7.6	-28	0.6	-2.4	2.6	32	-2.8	5.9	-6.4	22	-6.5	-3.4	-1.2	21	-3.9	21	-4.1	17	-6.6	11	-8.9	-8.4	-1.1	14	-3	8.4	4.6	10	-0.15	17	-11
-4.1	0.19	-29	-7.4	-44	-2.6	8.6	-6.4	27	-0.2	23	-4.4	-6.2	-9.9	-94	5.9	-45	9.1	-18	-0.16	-1.2e+02	-5.5	-44	4.6	-35	0.67	-17	-1.2	-25	-0.4	-31	3	-64	-1.8	-35	0.48	5.8	-1.3	-33	-5.1	-75	3.7	-39	-3.1	-35	-0.39	2.2	-1.6	-82	-1.1
-3.3	0.17	-15	3.8	-42	2.1	-21	3.4	-36	4.3	-16	-3	-10	6.9	-1.1e+02	-3.6	-63	6.6	-33	-4.8	-57	1.5	-1.7e+02	-3.2	-1e+02	2.9	-38	3.7	-61	5.5	-22	3.8	-1e+02	6.1	-17	3.2	-18	6.5	-27	2.6	-24	-2.2	-42	-2.5	-42	2.5	-29	3.7	-1.4e+02	-1.4
-1	-0.05	38	-5.6	54	2.7	22	-11	5.7	4.5	11	-6	34	1.6	-64	-3.7	-52	-0.64	2.8	-2.2	-65	-15	2.3	-1.7	-44	-3.4	40	-1.3	-5.2	0.92	30	-5.4	12	4.6	42	-6.5	30	1.4	21	-3.8	14	-7.8	29	-10	41	6.5	38	-5.5	-14	-4
2.2	-0.3	11	0.96	9.1	-1.7	13	-3.9	10	9.4	2.8	-1.5	9.2	2.7	20	-2.9	-8.8	2.9	-8.9	-0.03	24	-11	58	-1.3	-26	-4.2	14	-1.2	-16	-3.3	2	-5.8	-2.9	-5.3	-12	1.3	-8	0.86	-10	-5.4	10	-9.7	25	-3.7	-5.1	-5	-5.9	-1.1	3.5	-4.7
2.3	0.06	14	2.6	0.52	-5.4	-1.7	6.6	12	-4.7	0.41	5.7	5.8	0.49	-4.8	2.8	30	3.7	24	2.4	4.7	3.1	13	0.08	-0.68	3.3	7.8	1.7	13	-4	14	7.1	13	-0.4	-8.3	4.4	11	3.9	12	-2.4	17	-0.94	4.4	-0.53	17	-1.4	6	1.5	4.4	-0.01
1.1	0.05	30	1.1	26	-3.7	15	3.7	-6.8	-5.9	8.7	-11	14	1.3	13	5.3	22	-12	8.2	2	26	1.1	14	4.3	11	-5.5	22	-1.4	7.2	-6.3	31	4.2	14	1.5	22	0.45	14	-4.7	28	-3.9	29	-2.3	15	4.6	39	-3.9	11	-4.1	13	-7.4
-0.68	-0.07	-11	1.7	-12	-6	-26	-6.8	-20	0.9	-44	3.4	-21	-0.09	6.1	6.4	-5.2	1.6	-10	0.42	12	-3.6	-4.9	-0.15	-12	0.88	8.1	-2.8	-2.1	-4.6	5.3	-5.4	8.1	-4.4	-3	-1.2	2.2	-2	-0.55	-5.3	6.4	-8.9	-11	-2.5	9.4	-6.4	-1.1	-7.6	-3.2	-2.4
-2.1	-0.09	-13	-4.8	-20	-4.1	-15	2.2	7	3	-28	7.9	-30	-1.3	-15	1.9	-17	-5.7	-31	-0.67	30	0.53	-23	0.66	-20	-0.41	-13	-11	-21	-1.6	-8.3	-1.8	-16	-0.58	-29	1.2	-12	0.44	-15	-5.6	-8.2	-1.9	-24	-5.3	-8.6	-4	-2.3	-2.4	-19	-6.8
0.85	0.02	-0.36	0.01	24	-3.3	10	8	6.6	1.5	-8.4	6.4	16	4.1	-3.5	5.3	16	7.8	21	-0.8	-2.2	2.1	14	10	12	3.9	12	3.8	13	3.5	14	6.6	7.5	1.8	24	-0.35	3.7	2.5	11	-0.02	5.8	6.3	8.1	6.6	3.5	-3.9	2.7	4	-4.9	-2.5
-0.07	0.1	-21	-4.3	-1.2	-13	-9.3	-11	-4.2	-6.5	-14	-7.2	-13	-11	4.5	-1.6	14	0.94	-2.4	-4.4	-1.8	-12	6.8	4	0.09	-6.9	-5.6	3.8	-1.2	-14	0.35	-3.1	-1.6	-4.2	11	-6.2	-5	-0.38	-4.2	-2.9	-0.32	-1.5	-7.5	-3.8	-0.25	-3.8	-6.5	-2.8	-9.4	-14
0.09	-0.33	-9.2	-7	7.3	-12	-1.4	-7.8	0.64	-11	-5.7	-13	-8.4	-13	1.8	-8.4	12	-8.8	2.1	-6.8	-0.97	-11	2	-9.2	4.5	-7.9	-7	-9.2	-3.8	-8.3	-0.88	-11	-7.4	-6.9	5.8	-13	-5.3	-3.7	-8.6	-11	-15	-12	-9.2	-13	-7.9	-14	-4.9	-7.4	-1.2	-10
0.6	-0.85	-7	-13	7.7	-24	-7	-12	2.3	-5.8	-8.6	-5.7	-7.3	-22	8.6	-10	12	-9.4	8.4	-7.9	3.1	-18	14	-8.6	9.1	-0.74	1.9	-10	9.2	-7.7	9.2	-10	3.2	-9.1	15	-4.4	3.8	-7.4	2	-8.1	-3.9	-13	1.2	-9	-3.9	-16	-2.1	-8.8	4.5	-6.8
0.37	-0.47	0.59	-9.1	12	-12	0.43	-4.1	4.3	-0.62	-2	-12	-3.4	-14	5.1	-14	-1.5	-1.5	4.6	2.6	9.5	-5.2	16	-8	6.6	-1.2	2	-3.7	11	0.08	12	-8.6	8.3	-1.4	26	5.9	11	1.8	3	0.63	-3.2	-1.7	5.4	-1	8	11	6.6	-1.1	12	-6.7
-0.41	0.07	0.06	1.2	7.5	-1.3	2.4	-2.5	-3	5.7	4.2	8	-4.2	4.4	5.5	-0.45	-3.4	-5.3	-2.7	6.7	4.5	-9.2	3.1	-4.4	-3.6	1.5	3.1	-2.5	1.6	0.64	6.1	-4.1	1.3	1.1	23	2.8	4.5	-6	4.2	-3.6	2.8	-6.4	5	-4.8	9.9	3.9	5.3	0.63	9.2	-2
1.1	0.14	-11	-3.3	-10	1.6	-5.7	-3.6	-2.4	0.34	2.3	5.1	-10	-8.4	6.5	7.4	27	6.5	8.3	-0.23	-10	1.7	12	-0.77	2.5	-5.5	7.1	-2.9	7.8	2.6	4.9	4.4	6.3	3.1	13	-3.1	5.8	3.5	1.9	-1.7	3.6	-2.7	12	-0.14	4.3	5.4	2.9	-0.51	3.2	0.6
0.85	0.47	-7.8	-5.8	-3.9	8	-1.4	-4.2	3.1	5.8	4.1	0.07	-11	-2	0.77	1	10	6.1	13	7.3	-6	-3.8	6.3	7.5	9.4	-2.4	12	-4.6	12	-12	14	-0.76	15	-5	13	-8.2	8.5	-5.5	11	3	5.9	-7.5	13	-1.9	12	5.2	4.5	-3.9	19	-0.51
-0.65	-0.6	-0.16	6.7	14	4.7	-0.63	2.6	0.71	4.7	-5.1	6.3	4.5	0.33	3.4	-2.4	1.5	4	9.7	3.8	-4.1	3.6	-4.8	4.9	-3.5	2.6	0.48	-0.98	5.2	-12	5.7	-6.2	6.6	-7.8	11	0.63	4.5	-2.4	-1.4	0.2	4.9	-7.6	6.5	-5.6	4.4	-1.4	-0.44	-5.6	7	-9.3
0	0.18	1.1	2.7	15	-1.8	-7	10	1.9	0.16	-7.4	9.6	-0.47	-1.1	-0.11	-2	8.7	14	4.2	0.22	13	5.1	-5.4	0.57	1.4	4.8	-3.3	-1.1	-5.4	1.4	1	0.92	1.8	-0.13	7.2	5.2	-0.17	1.6	1.8	-1.1	-2.6	-4.8	2.9	-0.8	-1.9	-2.3	-3.7	-0.32	11	2.9
0.72	1.3	-4.6	6.3	9.2	11	-8.9	9.5	4.7	7.3	-7.8	12	-5.4	-2	-2.9	11	2.9	26	-0.02	5.1	1.7	-0.9	-4.9	2.8	4.3	-3.6	3.5	5.2	9.8	8.3	6.5	1.5	1.6	5.8	20	5.8	16	7.5	12	4.7	4.4	8.5	13	10	6.5	7.3	8	-0.42	9.6	11
0.11	0.22	-4	-3.5	-6.5	10	-11	3.8	0.42	6.4	-6.8	7.8	-0.02	4.4	-1.7	-3.4	9.5	12	4	-0.97	-8.7	-7.7	0.17	2.6	-3.1	6.1	-2.9	3.6	2.2	11	-1.1	8.3	-0.34	-5.7	13	6.2	9.6	8.5	3.9	11	0.59	-3.5	5.8	6.1	3.9	6.4	5.5	-1.2	-1.6	3.2
-0.34	0.15	-3.1	-1.2	-1.8	-2.8	0.14	13	-0.13	9.8	3.3	9.5	-2.6	5.2	-2.3	-11	5.3	8.1	-1.9	-1.4	-7.6	7.7	-2	1.2	-0.31	11	-2.2	4	-0.71	8	-0.23	1.1	0.15	-4.7	10	3.5	6.5	-2	8	7.4	-6.6	-11	4.4	3.4	2.2	-1.1	2.5	-3.2	4.7	-6.4
0.62	0.71	-3.1	-11	12	-4.5	2.8	-2	9.5	6.6	7.1	7.8	2.6	4.1	-7	-4.4	6.1	0.82	-1.1	-3.2	-7.5	-5.7	6.7	-3.6	5.9	-8.8	-2.6	2.1	8.9	-3.9	7.4	-8.1	5.7	-3.2	17	4.6	11	1.4	11	-3	6.8	-3.7	6.8	-1.4	12	2.5	4.5	2.2	7.8	-0.28
1.2	0.13	2.6	-1.4	20	8.4	1.3	6.4	12	5.3	10	11	8.2	1.9	2.3	-8.1	2.5	9	9.8	-0.45	14	-20	6.1	-4.6	5.5	-5.4	5.6	-2.2	6.6	1.3	4.2	-4.2	5.5	-2.7	21	7.7	12	-3.7	7.5	2.3	8.4	-2.5	6.1	-2.5	4.6	3.9	3.6	1.1	6.7	4
0.84	0.83	-1.2	-7.7	16	11	5.8	10	12	18	5.4	6.9	10	0.28	6.5	-5.9	6.7	9.1	9.6	-2	13	-1.7	2.5	-0.75	5.4	0.91	8.5	-5.3	8.8	8.3	1.6	-3.9	8	-1.6	12	11	5.7	-2.5	14	6	9.7	-4.5	13	-4.4	1.5	0.31	5.6	-5.5	11	8.7
0.77	0.8	2.3	-1.5	23	15	4.4	9.2	17	15	6.8	12	16	11	8.6	-0.92	3.9	13	5.4	-4	7.4	5.4	3.2	9.2	4.7	2.6	3.1	-3.6	8.1	5.5	4.6	-0.46	9.6	-0.32	7.4	10	9.3	4.9	9.9	4.6	12	-9.9	9.6	-4.1	8.3	3.6	6.5	-0.07	9.8	-0.14
0.48	0.49	4.2	-3.7	7.6	9.3	6	5	7.3	5.9	12	1.8	2.9	2.9	13	-5	1.9	6.5	4.9	2.3	13	-2.7	8	2.1	10	0.9	-3.2	3.2	-0.36	3.1	-3	5.9	6.8	-3	18	3.4	9.9	5.5	5.7	7.4	2.8	-8.4	4.1	5.9	0.25	-4.5	7.2	5.7	15	2.4
1.3	0.37	17	-5.9	8	8.4	17	-0.13	-0.95	2.2	15	2.1	0.28	6.4	0.29	-6.2	9.7	-5.7	11	-8.9	-6.2	-11	4.9	-8.9	1.4	2.6	5.2	0.69	5.1	-2.8	6.6	4	8	-2.4	4.5	11	2.9	0.29	4.8	5.9	5.4	-5.3	16	3.9	-6.1	-3.7	6.2	4.3	4.6	2.2
2.2	0	27	-8	21	7	22	-0.27	18	0.93	24	4.3	33	2.1	21	-2.6	28	17	21	-0.01	22	1.9	16	1.8	4.4	-1.2	22	0.03	12	-2.7	22	-0.77	24	-2	2.1	7.7	17	2.3	16	1.8	24	-4.5	20	-1	10	1.3	17	-2.6	25	-1.4
0.86	-0.18	15	-5.4	17	6.2	20	-0.74	13	-2.1	28	1	17	-1.1	11	1.1	16	18	15	4.1	10	5.9	10	1.6	24	-0.3	15	0.32	23	-3.7	10	1.8	22	-1.2	14	-3	4.9	-4.2	14	-0.8	20	2.1	15	-1.2	3.6	5.8	4.8	-2.4	19	-3.3
1	0.48	18	-4.1	19	-0.91	15	-4.5	20	3.5	21	-6.8	19	-3.2	18	0.25	6.5	11	5.6	3.6	12	7.6	12	7.8	13	-1.6	3.1	-4	11	3.8	6.2	6.6	17	2	5.3	-5.7	1.3	-1.9	6.5	0.73	7.1	1.8	4.5	-6.9	-5	3.1	-0.61	0.92	16	0.91
0.86	0.74	8.6	-7.1	14	-5.7	7.5	-7.5	7.1	-1	4.9	-4.2	14	-5.5	11	1.5	1.4	19	3.9	-1.1	0.71	-2.6	5.5	-2.5	10	-4.3	6.5	2.3	9.1	1.1	0.83	6	16	1.5	9.2	0.78	6.4	8.3	9.9	1.2	5.7	4.1	5.5	-0.33	4.9	4.8	7	5.7	18	4.5
0.07	0.28	12	-6.4	4.9	3.5	16	-3.1	3.2	1.9	15	-0.24	17	-2.6	17	-3	3.4	15	2.3	1.4	9.8	-5.9	1.9	-2.1	-3.9	5.8	-1.5	-1.2	1.6	3.4	5.3	-0.36	10	3.6	-8.2	6.8	1.3	-0.56	-0.28	-2.5	11	7.7	2.8	-8.4	-1.7	2.9	3.3	-9.3	9.5	2
-0.41	-0.11	19	-2.5	15	-1.2	19	-5.6	9.4	0.9	20	2.4	16	4.3	8.7	-7.9	-8.1	-6.3	-5.6	3.7	0.3	12	-0.53	-2.4	1.5	11	-7.1	3.2	1.4	4.9	-2	3	2.2	4.5	-3.7	5.9	-0.17	-0.45	-3.6	-0.32	-2.2	10	-4.2	-2	-5	-6.1	-5.5	7.4	-2	6
-0.12	0.17	17	-11	13	1.3	17	-0.1	5.7	5	20	8	13	-0	11	-2.3	-10	1.8	-5.1	3.5	-1.3	4	-2.1	4.1	6.9	1.2	1.9	-2	9.9	9.7	-4.5	-1.2	6.2	3.4	0.88	-3.9	10	0.32	-3.4	-2.5	2	3.4	-7.5	-7.9	-1.8	6.6	3.3	-2.4	6.4	0.78
-0.1	0.31	14	-10	19	2.6	19	-7.4	8.9	14	20	-5	18	20	12	23	-4.8	17	3.2	2.7	-4.2	30	3.5	14	3.2	2.7	0.39	14	6.2	12	1.7	12	6.7	11	0.72	4.2	12	4.4	0.09	7.2	0.69	21	3	1.1	-4.2	18	0.18	8.4	3.5	5.3
-0.32	-1.6	8.2	-47	14	-57	17	-45	15	-75	20	-28	16	-84	8.4	-60	-9	-27	0.97	-25	-2.2	-68	2.9	-56	6.1	-65	1.6	-33	8.9	-53	4.9	-19	4.3	-68	0.63	-39	12	-21	2.4	-27	2.9	-35	-2.7	-13	3	-35	0.15	-21	8.2	-78
0.23	-0.13	15	23	10	20	5.6	16	4.6	-4.7	4.6	11	8	5.6	16	-0.84	3.4	-5.7	-3.4	-13	13	-22	3.3	-13	6.6	-3.9	4.6	-11	6.7	-3.5	1.5	-3	8.4	4.4	-5.4	-3	5.9	8.9	0.19	-0.51	-0.62	-20	3.6	8.5	-2.9	4.7	0.68	-4.7	8.6	-9.6
0.91	-1.2	12	11	5.7	6.8	-4.6	1.4	0.24	1.1	1.3	-5.3	2.3	4.5	20	9.7	-5.1	-10	3.5	-1.8	13	-8	7.4	-6.1	8.2	-6.1	6.8	14	9.6	-11	3.7	11	13	6.6	-2.6	2.2	1.1	5	-0.19	17	4.4	11	7	4.9	0.46	10	5.1	10	11	0.77
0.8	-1.6	12	9.6	2.7	6.5	2.9	8.3	-6.3	-5.8	0.69	-5.5	5.8	-4.5	16	-2.1	-0.83	-27	1.3	-5.5	16	-6.4	-1.8	-13	6.3	-6	-0.47	4.8	-0.88	-11	2.5	-2.1	14	-2.3	-3.5	-7.3	5.1	0.01	-2.9	9.8	10	2.9	1.7	5.6	7.9	-7.9	5.4	1.3	8.8	-8.3
0.78	-1.4	1.1	15	-1.4	9	-9.7	10	-8.2	1.2	-11	3.5	-3.6	11	14	-0.22	7.5	-16	-1.2	-0.48	11	-7.8	-1.7	-8.7	2.3	2.4	9.1	9	-2.4	-0.53	-0.43	3.2	8.3	0.98	-16	-0.03	3.1	4.5	-4.1	7.4	4.8	2.9	-3.1	3.3	1.1	1.5	1.7	4.7	12	4.7
0.64	-1.1	-8.9	9	-11	6.6	-11	6.6	-13	-5.9	-13	0.04	-21	0.38	18	-2.9	-2.9	-14	-7.1	-5.1	14	-2.6	0.54	-0.73	12	-3.8	7.4	4.5	-3.1	-2.1	-5.4	1.6	5.8	-1.7	-20	-5	-1.4	3.3	-8.5	6.5	-1.4	-9.6	-5.6	1	-6.5	2.1	0.5	-2.2	9.4	-0.89
1.7	-0.77	23	6.9	0.83	1.8	14	0.28	-5.6	-7.1	16	-5.9	-10	-3.1	11	-7.8	15	-10	19	-5.5	4.9	-2.4	17	-4.2	21	3.4	16	4.3	11	4	7.5	4.1	4.4	-1.6	-6.2	0.2	0.42	7.5	5.9	10	2.8	2.7	16	-4.2	-2.9	0.93	3.3	4.9	13	-3.1
0.78	-0.59	8.6	6.9	-4.9	-8.1	4.3	-3.1	-16	3.9	-0.24	5.2	-4.7	-2.5	-1.1	-12	18	-6.8	3.5	-4.8	-2.1	-1.2	1.5	-3.6	2.8	0.67	6.7	3.1	-2.9	0.57	2.8	4.1	-0.48	6.4	-3.2	-1.9	-1.1	4.7	3.9	6.1	1.9	5.8	12	-5.6	-8	9.2	0.3	8.7	-8.5	-2.4
0.19	0.32	2.7	-0.38	-0.92	-6.6	-5.7	-9.8	-3.4	-7.2	-4	-15	4.5	-7.5	5.9	11	1.8	22	-7.8	11	8.9	15	0	8.6	5.5	-1.5	-0.93	14	3.7	-2.2	0.15	4.6	4.5	4.4	-2.2	-5.9	5.8	2.1	3.3	6.6	-5.7	6.4	5.2	9.8	-3.9	-0.14	4	3.9	5	12
0.03	-0.65	1.9	-0.74	-2.8	1.9	1.3	-2.2	2.9	0.73	-4.5	-8.1	-1.9	4.7	-5.2	14	-7.8	-1.3	-6	-2.5	-0.23	20	-4.4	0.91	-1.3	0.47	-6.6	7.7	-4.1	-4.6	-0.47	3.8	-0.24	6	-17	-5.7	-2.3	-1.8	-2.2	1.8	-7	5.1	-4.7	10	-2.8	2.8	-3.6	-0.44	-3.8	9.7
-0.09	-0.72	3.7	-4.8	-8.4	-7.6	2.2	-15	1.2	-8.8	-2.7	-10	-4.5	-5.9	11	2.4	-0.92	-0.73	-2.2	8.2	13	9.4	-0.16	4	-2.3	0.79	-2.2	6.3	-0.96	-4.7	-2.4	4.1	2.6	8.1	-7.8	-8.1	-1.6	-6.9	7.2	4.5	-0.11	-1.6	-1.7	3.5	-2.4	-4.6	2.1	-1	9.7	5.2
0.49	-0.45	7.1	8.2	3.5	-3.7	11	10	4.8	-1.5	5.3	-4.1	1.9	-0.08	1.7	-0.45	5.5	-4.9	3.5	6	4.3	9.2	5.1	5.7	6.1	-0.72	3.6	4.6	6.7	-3.3	2.3	9.1	5	-0.15	0.71	-7.5	6.1	4.6	6.9	1.3	6.5	5.8	1.9	1.2	-2	9.2	5.2	4.3	3.3	3.6
0.38	-0.1	11	6.2	9.1	-0.25	18	5.9	8	1	7.7	3.1	6.1	-2.7	14	11	-5.1	-3.8	-2.6	4.4	7.7	3.9	7.2	4.8	10	5.3	4.7	2.5	13	-1.1	2	1.2	13	-0.6	11	-9	11	-1.1	12	3.3	4.4	5.3	2.8	5	3.4	-3.4	10	-0.31	11	5.9
0.56	-0.05	4.9	-1.6	6.8	-5.4	14	-13	7	-5.4	9.9	-5.5	19	-9.4	17	1.8	-2.8	0.09	6	-1.1	13	-2.6	5.3	-2	7.1	4.8	1.2	5.7	14	5.5	-2.5	5.5	13	8.5	10	1.1	12	5.3	6.4	4.3	8.8	9.3	11	6.7	3.3	2.1	6.3	6	17	5.9
0.73	-0.14	8.9	3.6	6	-3.6	7	-7.2	-0.84	-1.7	8.9	-6.8	6.7	-1.8	18	4.2	5.9	7.2	3.8	7	20	6.8	13	3.8	3.9	5.1	6.3	6.3	7.8	2.9	2.3	4.3	6.3	0.04	4.3	8.4	8.7	2.1	8.6	4.3	6.8	8.5	9.5	2.1	-1.7	2.8	6.5	4.7	0.25	11
0.61	-0.02	6.9	5	1.8	1.2	3.4	6.7	-4.6	2.1	2.4	-0.53	0.17	6.5	19	6	-0.88	-11	7.3	-0.45	6.9	13	13	2.1	8.1	4.8	7.5	1.1	5.4	7.5	4.9	5.2	9.9	-1.1	1.9	-3.2	8.1	-1.8	0.19	5.7	7.3	4.8	15	3	-0.04	2.4	1.8	2.8	7.6	8.2
0.01	0.36	5.2	0.48	-1.5	-5.3	-0.27	-1.6	-8.3	0.83	-0.15	-4.4	0.82	1.1	12	5.2	-3.9	-4.2	-1.2	-0.13	9.1	11	2.4	4.7	0.71	5.6	8.2	2.6	-1.4	7.1	0.47	5.1	6.1	5.4	-0.6	-2.5	5.6	2.3	2.4	8.6	-0.7	4.3	4.5	1.1	-2.2	3.7	3.8	1.3	-2.1	6
-0.45	0.74	4.2	6.2	-10	4.6	-1.9	0.65	-13	-1.4	-9.8	0.05	0.75	7.6	13	3.5	0.05	-3.5	0.01	4.1	-0.75	8.8	2.4	7.2	-7.4	1.4	0.22	-2.6	-6.8	2.7	0.62	-2.4	-0.96	-0.8	-6.3	-3.7	4.5	5.5	-5	1.5	-5.4	-3	-0.81	-0.73	-8.6	-5.5	5.7	-4.5	-3.7	-0.61
0.43	-0.43	3.6	2.4	-7.8	-3.2	-0.59	2	-5.4	-4.8	-3.8	-2.4	-5	-3.4	-8.5	0.04	8.7	-7.8	6.9	-2.8	-20	-9.4	-2.8	0.59	5.5	2.3	9.1	-3.4	1.6	4.6	14	-5.5	8.3	-0.4	-4.1	-2	11	-1.9	2.8	-1.5	2.7	-6.2	5.3	0.89	4.2	-5.3	14	-1.8	-3.4	0.26
-6.6	-0.52	-40	-3.7	-47	-5.2	-42	-5.8	-30	-3.5	-23	-5.8	-1.4	-0.64	-1e+02	-3.3	-1.2e+02	-10	-88	0.18	-93	0.68	-52	-2.3	-94	-3.3	-27	2.9	-98	7.1	-43	-3.1	-70	3.2	-58	5.5	-47	-0.17	-58	8.1	-59	1.2	-27	-0.19	-45	-2.9	-42	1.9	-83	-3.2
1.3	-0.18	10	9.4	27	-2.7	18	1.2	-1.3	-2	2.5	-1.7	15	2.8	51	-2.9	42	-22	31	-4.4	52	6.2	40	-1.9	2.7	0.82	6.5	-5.2	1.5	5.5	2	-1.4	5.1	5.4	-4.4	-7	-12	2.8	3.6	7.7	22	10	-2.3	-7.3	-7	-2	-18	1.6	22	5.3
1.3	0.22	2.6	9.3	14	9.7	-4	-1.5	-5.7	-0.38	-16	-4.9	9.9	-2.8	22	-5.1	62	-11	41	-2	18	-3.4	23	0.39	18	-0.67	23	-9.6	24	3.4	33	-2.8	20	2	22	-0.13	23	-6.3	34	-1.5	30	-3.1	14	-1.4	35	-6.2	17	-10	22	2.3
2.4	-0.39	32	6.9	13	13	26	12	7.1	8.6	8.5	8.9	15	9.7	-9.8	-3.5	37	-19	-14	-4.5	4.1	-12	38	8.3	-9.9	-2.8	-45	-6	-36	-0.86	-39	-1	-31	-4.9	-22	3.2	-35	2.8	-31	-0.42	-45	-6.6	-46	2.1	-17	-7.3	-32	-1.9	1.9	-4.8
-1.4	-0.05	-1.4	7.7	-3	4.2	0.55	12	-7	8.1	-17	16	-27	13	20	0.78	-24	1.2	-26	3.4	41	0.71	-8.5	3.2	-26	6.8	-26	-1.9	-22	4.1	-25	-1.9	-9.6	-2.1	-17	3.6	-34	6.7	-18	-0.4	-3	3	-31	8.1	-12	-1.4	-25	4.1	-2.4	-2.7
1.1	-0.18	-14	-1.3	0.09	-5.4	7.5	3	6.3	-1.4	3.7	-6.1	-21	2.5	11	0.89	43	-5.7	12	-3.9	24	0.38	0.67	1.9	5.2	0.1	18	-7.3	8.9	-0.81	26	-1.8	12	-3.6	8.7	-0.82	13	1.6	13	0.19	19	-4.7	12	6.6	13	-6.3	17	0.39	-1.4	2.3
0.87	-0.9	-3.6	-6.7	36	2.3	10	2.7	-5.4	1.6	-12	-3.5	22	5.7	17	-2.4	21	-6.9	2	-3.6	17	-1.6	11	-7.3	4.8	-1	-2.6	-6.7	1.6	-1.2	-1.1	-4.4	2.4	4	0.12	-4.1	-7	2.7	-1.4	-3.2	11	-0.24	-16	0.61	9.4	-1.6	-18	-2.5	8.3	-5.1
0.42	-0.22	-6	-0.09	43	0.05	9.9	2.6	-3.5	2.6	-19	7.2	43	4.4	-10	-7.6	-1.8	-15	-0.05	-3	-8.6	-9.2	33	-4.5	-20	-4.7	-12	-3.5	-0.5	1.9	-12	-10	1.5	-4.6	-2.9	-6.2	-1.7	-2.8	0.62	4.1	-2.1	1.9	-3.5	-11	3	-5.9	-18	-5.2	-14	-4
-3.5	-0	1.6	3.3	17	9.6	0.79	-5.8	-27	-1.1	-17	4.9	6.7	1.9	-87	-6	-21	-10	-47	4.5	-47	-1.1	-89	-5.5	-54	0.07	-12	-3.8	-24	-3.5	-17	-8.3	-10	-4.1	-60	-3.2	-32	-0.16	-41	0.76	-52	1.8	4.7	-10	-36	-0.59	-14	-6.1	-81	-7.2
1.6	0.18	-6.7	-1.7	17	-2	-8.1	-6.7	-4.2	-1.1	11	-8.9	-7.5	2.7	11	5.6	46	-5.4	54	-1.7	28	12	-5.2	0.84	52	-0.41	28	-1.7	40	-3.9	44	3.1	36	5.5	37	-6.3	29	-4.2	50	-1.8	38	4	16	4.5	61	6.9	24	-5.8	43	-0.75
-2.2	0.54	-47	-0.95	-66	2.6	-53	-9.2	-37	-3.8	-59	-10	-52	-3.9	-21	2	-25	6.6	-2.8	1.1	-16	11	-6.1	6.6	-3.9	2.4	-2.5	1.8	-11	-0.68	-7.4	-3.8	-11	8	18	-10	7.2	-8.3	3.3	-1.2	-2.7	4	-14	-0.33	5.5	0.16	11	4.4	-17	10
-6.8	-0.21	-1.1e+02	-6.2	-1.3e+02	0.03	-1.1e+02	-9.4	-83	3.2	-1.2e+02	-7.9	-1.2e+02	-2.7	-72	3.5	-26	-0.2	-40	1.6	-66	5.5	-55	-4.5	-40	-4.6	-16	-2.4	-20	-1.8	-25	0.64	-39	-1.7	-8.1	0.21	-3.9	3.8	-5.2	-3.9	-20	-6.1	-38	-3	1.5	3.2	-3.3	5.2	-77	1
-5.9	0.21	-0.1	-5.5	-37	-3.8	-37	-10	-36	-7.2	-35	-3.4	-49	-9.2	-8.6	1.8	-77	8.4	-66	4.9	24	7.3	-43	-4.6	-10	-6.1	-21	4.7	-34	-1.8	-30	1.3	-43	2.8	4.9	-1.5	0.26	-2.4	3.7	-5.6	-28	9	-30	-1.1	9.2	0.78	6.7	-0.05	-18	-0.95
-7	-0.33	-11	-3.4	-41	-4.9	-20	-1.6	-42	-9.4	-24	-7.2	-90	-2.4	-1.1e+02	2.3	-1e+02	-7	-83	-0.66	-88	-1.5	-1e+02	-1.2	-89	-1.8	-93	2.5	-91	1.4	-80	0.78	-99	5.1	-99	1.9	-81	-2.4	-67	-3.2	-83	9.2	-98	6.5	-68	-3.5	-77	2.5	-1.3e+02	6.2
-1.5	-0.64	-11	-3.1	-7.5	-2.9	-10	2.4	-12	-1.8	-3.6	4.5	-4.9	-1.6	0.27	-2	-3.5	-4.3	-2	2.8	1.2	6.5	-26	6.5	-4.1	-0.43	17	2	21	2.4	11	0.2	27	1.6	-7	6.3	12	3	-4.8	1.4	5.6	-4.3	18	1.3	-1.8	-9.5	7.9	-3.5	13	1.2
1.1	-0.48	4.7	-1.5	-6.7	2.8	12	-3.8	-2.2	1.7	-2	1.1	-18	2.3	9.5	-2.9	24	0.02	29	2.6	9.3	-3.1	19	-1.6	13	2	5.8	0.94	8.4	3.9	7.3	13	6.8	1.4	9.1	8.8	13	1.3	20	1	8.2	6.7	17	-3.7	9.1	6.9	9.1	-2.7	4.8	0.72
2	-0.3	18	0.29	20	-0.75	21	1.1	22	12	18	1.6	39	5.3	25	1.8	23	1.2	19	-2.1	17	3.8	16	-2.1	5.3	5.2	14	4.3	12	-0.95	6.3	0.16	17	-2.3	9.5	-5.5	11	-1.5	2.2	-2.1	14	-1	24	-8.4	-0.41	2	9.9	0.41	21	5.8
0.93	-0.93	1.3	-4.1	0.48	9.5	5	5.2	-1.4	-3.3	4.9	3	-3.7	3.3	9.1	0.55	-6.5	-5.8	7.7	-1.5	2.2	4.9	2.5	2	1.5	-1.4	2.7	9.1	6.7	-6	2	-0.85	7.7	8.1	15	-4.6	7.3	-0.84	3.2	-2.2	6	6.3	14	-2.7	-2.3	-3.6	12	6	5.7	-0.08
0.36	-0.25	1.6	3.3	-2.2	3.4	0.36	0.31	-0.08	-3	3	-2.3	1.4	5.9	7.8	-0.82	1.2	-11	7.4	0.91	1.3	-6.4	1	-7.5	-0.06	-4.2	8.6	-3.9	4.9	-2.6	0.61	-5.5	11	-2.9	0.52	-5.5	9.4	-3.5	-5.1	-4.5	5.5	2.3	8.8	-10	-3	3	8.3	-2.1	5.1	-7
0.42	0.13	-1.4	11	-2.6	7.3	6.3	5.8	3.6	5.1	1.2	7.7	-0.3	8.6	2.3	-1.8	-3.9	-5.5	-1.6	4.6	11	3.4	-3.3	8.8	5.4	2.1	5.1	-6	1.9	-0.04	3.3	-1.8	-0.22	-2.8	4.1	1.8	1.7	1.3	3.3	-2.1	-0.12	-6.2	8.2	-5.8	-2.8	-6.1	3.3	2.2	2.6	0.13
0.19	0.34	-2	9.3	-3.2	3.6	6.9	1.8	2.8	0	2.5	2.8	4	10	6.5	8.2	-5.9	2.1	1.7	0.41	11	13	6.5	9.9	2.3	-3.4	5.6	5.1	8.6	2.3	5.2	1.1	0.3	-0.51	7.1	0.99	-0.56	0.78	-5.8	-1.4	-5.3	5.2	4.5	4.4	1	4.8	7.5	5.6	-0.59	4.3
0.43	0.45	-3.3	15	4	4.4	3.3	5.5	4.7	-0.63	5.8	3.4	0.7	8.4	13	8.6	-1.3	8.9	-0.6	3.6	6.9	13	8.4	4.7	4	-3.4	3	4.1	14	2.5	-2	3.8	4.5	3.7	12	-2.1	0.9	0.01	1	-5.8	-7.2	4.6	5.3	6.3	-1.6	5.3	4.1	3.4	6.7	0.43
0.26	-0.19	-9.7	2	-9.3	-10	-5.4	-5.8	0.07	-11	0.98	-9.5	-6.5	-2.4	8.2	4.8	-1.9	-2.7	3.8	-5.2	-3.3	1.8	4.5	-5.2	0.07	4.6	2.5	4.2	3.2	0.25	0.23	5.7	1	0.67	0.84	1.4	-0.83	2.7	-5.1	-1.2	-0.98	13	11	6.7	1.5	-0.68	1.3	5.2	-4.5	-4.1
0.38	0.16	-3.9	-3.4	-11	-6.2	-4.8	-11	-0.03	-5.2	3.1	-7.9	-14	-6.6	12	-2.9	7.6	-0.56	3.4	-5.1	7.2	-4.4	4.9	-0.51	6.4	-1.4	9.6	7.4	10	-2.9	5.9	1.6	4.7	-4.1	13	-1.6	9.1	-7.8	3.8	1.1	-2.2	0.78	12	-3.9	1.9	0.57	13	3.6	15	2.1
0.52	0.44	7	-7.3	-2.2	-4.8	5.6	-11	2.7	-9.4	12	-7.5	-6	-16	24	4.8	15	2.2	24	2.8	17	5.3	14	4.2	-5.7	2.1	17	5.7	-0.95	-0.23	20	-0.27	-3.7	-4.6	13	3.8	0.7	-0.41	16	3	22	-0.99	7.8	6	13	5.2	4.2	3.1	18	8.4
1.1	0.27	-5.8	-2.3	1.4	-11	-4.8	-0.7	22	-10	18	-6.9	-2.2	-6.1	7.3	9.1	26	-1.9	22	0.9	-15	-2	8.6	2.4	11	0.65	12	1.6	8.5	2.4	7.1	3.7	-0.2	0.57	-1.2	2.8	-2.6	0.09	10	2.7	21	7.3	12	7	10	5	4.5	0.47	3.6	2.8
0.3	0.23	-16	6	-14	1.2	-16	12	9.4	10	-3.7	4.9	-4.9	-0.62	4.7	2.5	22	9.9	4.9	0.69	-7.4	-7.1	6.3	5	6.2	3.8	1.8	3	15	5.9	1.5	3.5	3.3	6.7	0.94	2.8	1.4	-1.4	-2	0.41	5.3	6	-0.47	2.4	12	-3.9	4.5	-0.26	2.9	5.3
0.24	-0.23	2.7	-8.3	-0.42	1.4	-4.1	-6.5	7.3	0.5	6.9	-7.2	3.6	-6.3	6	4.8	3.1	3.4	8.5	0.51	0.68	5.3	5.2	5.7	14	5.1	3.5	1.6	14	2	-0.17	-0.6	10	2	-6.5	6.1	-3.5	-2.1	3.5	0.08	0.03	4.4	2.2	3.5	4.6	3	0.16	-1.3	-3.6	12
0.64	-0.29	10	-11	4.1	-13	9.8	-13	2.8	-10	16	-12	10	-6	13	-2.8	-1.9	-7.8	9.1	-4.5	21	-5.3	10	-6.5	17	-0.32	3.1	-0.68	13	-3.3	3	6	16	-0.17	13	-4.4	4	-2.2	4.3	-3.4	-6.2	0.84	7.4	-2.5	0.83	-0.23	8.3	2.6	7.6	1.6
-0.31	-0.46	-2.5	-7.4	-2.7	-9	-4.2	-13	1.8	-13	6.8	-15	9.1	-8.9	-8.8	-6.5	2	-5	-0.09	-2.3	-3.7	-1.4	-9.6	-1.6	6.7	1.4	-8.8	0.79	1.2	-5.4	-9.7	4.6	-4.2	-4.5	4.4	-0.37	0.56	-1.9	-4.3	-3.1	-9.3	-3.2	-2.3	-8.8	2.2	-3.6	-0.17	3.3	-6.3	-3.6
-0.48	-0.39	-3.9	0.59	-9.1	1.6	2	-0.33	2.8	-5.5	1.9	-0.13	10	-3.5	-4.7	-5.8	-7.5	1.9	-7.6	0.49	-3.7	12	-3.5	-0.34	1.6	-2.1	-3.5	3.9	-3	-5.7	-0.06	5.8	-5.1	-1.2	-6.7	-2.8	-1.5	5.9	-1.5	5.2	-4.3	9.9	-2.7	4.2	8.2	5.2	0.13	4.2	-4.4	-2.7
-0.17	0.12	-7.6	1.5	-14	-1.6	-8.1	-1.1	6.8	-3.9	-0.8	-7.5	2	1.2	-1	1.2	-5.9	4.2	1.6	-1.4	5.8	12	-3.6	4.2	-1.5	2.6	-1.9	4.1	-1.3	0.11	-0.69	3.5	-6.9	3.3	-0.07	1.3	-10	-5.6	-2.4	3.1	-8.7	-2.1	-4.4	2.5	2.9	-3.2	-2.3	4.3	-9.8	9.9
0.06	0.28	-8	-0.75	0.37	-8.2	-2.6	2.5	7.2	-3.2	-1.1	0.69	5.5	-2.3	-7.2	-0.37	-7.4	-3.3	-2.3	-4.6	-0.51	7	-1.7	1.9	5.4	6.6	-10	0.27	-3.1	6.5	-1.3	3.6	-5.1	0.69	-4.3	2.6	-12	0.09	-0.81	1.8	2.9	-0.47	-7.1	3.2	0.53	2.2	-5.5	5.7	3	3.9
0.29	0.95	-3.5	1.8	0.94	-4.3	-4.2	4.1	11	-1.2	0.04	-1.3	7.8	-0.77	0.52	11	-4.2	5.4	-3.5	8.4	5.6	16	5.8	6.2	2.3	5.8	-4.6	1.4	9.2	2.8	0.47	-3.6	3.7	7	-2.5	-6.7	-7.3	3.9	-0.32	-2.6	-7.7	1.6	-5.2	7.7	1.5	0.89	-0.99	1.6	4.2	5.8
-0.07	0.17	-3.6	3.7	-7.5	2.6	1.8	6.8	6.1	3.5	2.7	2.4	6.6	7.4	0.63	0.31	-14	-5.2	-4.5	-0.69	-2.8	-7.6	4	1.5	-2.1	5	-0.53	-2.8	3.4	6.4	3.5	-1.1	-0.56	4.3	-2.9	-0.12	-2.9	0.98	-0.17	-0.52	-3.3	-1.3	-6.7	1.4	0.24	-7.9	1	-2.2	-4.3	6.4
0.05	-0.23	-11	-0.87	-3.2	0.26	-5	4.8	1.4	6.6	-0.44	7.8	0.46	9.1	-9.8	4.8	4.1	-4.4	2.8	-4.7	-8.8	-6.3	5.5	-0.12	-2.7	8.3	5.5	6.1	1.4	8.5	3.8	-0.89	-3.2	6.2	2.7	7.5	-1.3	5.4	5.1	0.42	-2.4	-1.1	-6.6	-0.46	2.2	-3.3	3.1	2.4	-2	13
0.3	-0.1	-5.2	2.4	-0.53	3.9	-4.1	5.9	5.7	-1.2	2	2.6	-1.2	4.7	-5.4	0.73	5	-0.14	5.1	2.5	6.8	1.8	11	7.8	1.2	2.1	3	-5.2	2.6	8.7	3.2	-9	-0.35	4.4	-3.5	0.77	-2.4	-3.9	3.1	-3.4	-0.11	-8.3	-3.8	4.2	-0.09	-6.8	2.9	-2.8	-4.8	7.5
0.24	0.12	-1.8	10	-2.1	1.6	7	9.1	0.57	-0.72	5.1	10	4.9	-2.1	11	2.1	-2.4	-6.8	8.4	2.5	6.1	-3.2	-1.8	0.36	0.06	8.6	4.7	2.3	3.9	9.3	9	-7.6	-2.9	8.1	3	-3.8	-2.9	-2.3	1.5	0.94	7.4	2.3	-0.66	-0.52	6.7	-5.6	0.25	-1.3	11	-4.8
0.17	0.21	-1.6	5.5	-6.3	4.8	0.01	0.28	17	-1.5	6.5	-5.9	13	-4.1	6.1	-2.2	2.7	-9.9	0.07	2.5	7.9	0.85	-3.8	-3.6	-7	2.9	4.3	10	5.3	-0.86	4.5	-2.9	-0.73	6.8	1.7	3.1	1.6	1.2	-6	4	-0.22	1.8	1.4	6.2	2.9	4.5	7.3	2.6	2.3	-3.6
1.3	-0.03	6.7	-1.5	0.01	-4.8	-0.37	-6.1	4.8	-6.3	15	-9.2	6.8	-4	14	-10	18	3.1	-4.6	-2.7	11	-2.1	14	-8.1	33	5.1	6.7	5.3	28	-7.5	0.6	1.7	26	-2.3	11	2.1	6.9	-2	5.8	-6.6	2.5	-2.5	9.9	-2.7	5.4	6.4	4.7	3.4	21	-2.3
1.1	-0.39	15	2.8	13	-4.5	17	3.1	-2.1	-2.5	13	-0.9	-3.5	3.6	11	-5.2	-1.2	-0.74	20	2.8	-5.3	9.8	9.2	-7.5	21	-1.1	11	-8.2	15	-3.8	7.1	-9.6	10	-5.1	13	-6.1	16	-5.4	10	-11	11	-2.7	18	-5.1	12	3	11	-2.5	8	0.42
0.67	-0.51	1.7	-3.9	-10	-9.1	-5.9	-6	0.67	0.61	2.1	0.11	-0.42	-2.5	7.4	-0.79	10	-8.3	19	-7.1	6.3	0.38	3.3	-10	3.2	-5.5	9.1	0.39	0.22	-7.7	1.8	-6	0.19	-5.9	1.8	-5.2	11	-2.9	-1.6	-3.6	10	-4.6	15	-1.1	0.01	2.4	8	0.04	4.7	-9.4
0.44	0.33	-9.2	-0.1	-0.81	-16	-2.1	-10	1.5	-5.1	-7.8	-1.2	1.9	-12	2.4	6.5	2.9	-5.7	0.41	0.45	-12	6	0.55	5.7	5	-4.5	2.2	1.8	-4.7	-3.2	3.1	1.2	-3	-3.8	-8.1	-9.6	-1	-3.1	-3.2	-6.1	7	-0.69	0.26	3.4	-0.93	0.58	2.2	0.14	2.9	0.01
-0.25	0.1	-1.7	5	0.63	-2.5	3.7	-0.71	2.3	-0.31	-7	2.8	-0.7	2.4	1.6	2.4	-10	-0.87	2	-2.8	-5.1	10	-1.3	7.5	-1.2	-0.55	2.7	-2.9	-2.3	-2.3	-0.29	-1.7	-1.6	-1.9	-3.8	0.81	-4.5	0.03	3.2	-6.5	2.5	1.7	-7.7	-2.7	7.3	-2.5	2.3	0.53	3.7	1.7
0.04	-0.11	3.4	1.8	1.2	1.6	1.1	-3.5	2	-7.3	-0.76	-0.11	-4.5	-3.4	0.57	3.4	-8.7	0.34	-1.1	4.6	-4.8	-1.8	-1.2	-1.1	7.4	4.9	3.7	-4	-1.1	-5.1	3.5	-4.2	0.53	-8.2	-8.8	-4.2	-9.3	-7.4	-2.5	-8	2.1	-6.7	-4.9	-0.8	1	0.6	1.5	2.3	2.8	2.6
0.53	1.1	-2.8	2.1	-3.3	-1.2	-6.3	-1.4	0.97	-5	-3.1	3	-0.29	-8.1	7.6	-1.2	4.8	9.3	2.5	5.2	2.3	7.9	8.4	7.9	6.9	0.9	5.9	6.3	-2.5	-0.78	6.8	-0.86	5.6	0.51	-1.9	1.8	-4.1	-3.5	1.6	-3.9	12	-1.7	2.1	5.7	9.5	3.8	3.1	2.2	15	-0.2
0.37	1.1	-1	-0	-5.5	2.6	-5.7	3.7	7.6	2.8	-0.76	-3	8	-3.6	8.5	0.05	14	8.6	6.5	3.9	2.5	6.2	8.7	-1.3	0.62	3.6	-1.1	4.9	-1.9	-0.88	2.5	4.7	3.4	-0.73	-3.5	3.4	-2.9	6.7	-2.2	-1	14	4.8	2.4	4.8	6.9	6.5	-2.8	4.7	11	3.5
0.02	-0.14	-1.7	-1.9	-4.6	-1.7	-4.6	-2.2	11	-2.3	2.1	1.4	2.5	-4	0.64	-2.9	1.8	1.2	-2	-0.99	4.8	-5.7	3	5.8	7.9	0.76	0.27	1.2	5.1	1.1	2.2	4	4.4	0.39	-3	4.7	-2.4	7.5	-4.8	-0.25	1.7	2.3	0.93	2.5	1.9	2.7	-0.35	3.6	7.1	-3.5
-0.3	-0.33	-6.2	-2.1	3.8	-7.4	-5.9	-8.5	5.8	-9.2	2.2	-4.7	4.6	-7.9	-6.3	4.2	-4.8	5.9	-1.9	-2.2	-2.1	1.9	0.22	-8.2	7.3	3.1	-0.94	4.3	5.2	8.6	-2.3	6.6	0.67	1	-7.8	9.6	-8	1.6	0.42	-5.6	4.8	7.3	-8.3	3.3	-4	3	-4.1	4.9	9.7	-1.1
0.29	0.11	-4.8	-1.1	6.2	-10	-3.2	-9.9	2.5	-13	-2.5	-7.1	8.7	-11	-0.59	-4.9	-3.6	1.3	-2.3	-3.1	9.4	-13	4.1	-10	1.9	-0.17	2	-1.8	-0.58	0.59	1.3	-5.2	-2.4	-0.14	2.4	0.65	-3	-4	2.9	-8.8	4.9	-4.1	2	-2.1	9.7	-9	3	-3	13	3.7
-0.04	0.25	-2.1	-4.6	-7.5	-4.6	-8.1	-7.1	-1.7	-6.7	-0.78	-3	5.1	-16	3.1	-2	-5.9	-2.6	3.7	-1.1	1.3	-5.1	6.3	-8.4	-5.6	-3	0.13	-1.1	0.57	-1.7	4.4	-3.6	-1.5	5.4	-3.8	-1.9	-2.2	-4.3	4	-6.8	6.1	-5.6	0.41	-5.2	12	-7.5	-0.26	-3	-4.6	4.4
-0.58	0.65	-9.9	7	-13	4.3	-8.1	13	2.6	0.75	-6.2	11	8.2	2.8	-2.3	7.1	-11	6.1	2.7	3.2	-3.1	-0.37	-5.5	5.3	-3.1	13	-0.26	8.3	-8.8	7.7	-4.1	0.13	-3.7	0.14	-6.6	6.7	-5.3	5.8	-3.6	-2.1	1.5	0.69	3.4	12	0.17	-0.62	-1.2	6.7	-7.1	5.6
-0.54	0.09	-8.4	4.7	-9.6	-2.3	-2.1	12	7.7	10	-5.1	9.5	5.2	5.1	-12	9.5	0.11	-3.9	1.8	0.87	-0.86	-2	0.14	2.6	4.1	14	-8.5	-2.9	-7.5	-2.3	0.22	-2.6	-0.58	-1.5	-2	-1.1	-7.6	2.6	-1.2	0.39	-2.1	3.4	-4.5	2.7	7.4	-4.8	-2.4	4.8	-1.3	4.1
-0.97	0.02	-5.5	1.6	-18	8.3	-8	9.9	-1.9	7.9	-2.5	8.1	0.41	14	-5.8	11	-3.6	-14	-4.6	-3.4	3.9	-3.3	-5.8	6.4	0.95	2	-6.7	-2.6	-5.9	-4.3	-0.02	-0.51	-5.1	-3.8	-2.9	0.25	-15	-3.1	2.8	0.4	-0.17	-1.6	-2.9	2.7	6.1	0.48	-6.3	2.7	3.1	-5.4
0.26	0.07	-4.5	-4.1	-39	4.2	-24	-2.9	-11	3.1	6.4	4.8	-24	6.4	8.8	3.7	31	6.1	6.7	8.2	11	2.6	5	-1.1	20	0.16	1.4	-0.67	10	5.8	-0.42	-0.15	18	-0.82	-5.6	5.1	-5.1	4.8	12	-2.8	10	-4.6	5.8	5.5	12	-0.88	-4.6	1.1	7.5	6.9
0.63	0.12	-4.5	3	0.59	-2.6	-9	-1.7	3	-1.9	-5	5.6	-9.1	0.36	20	-1.8	3.7	3.5	12	7	23	-2.3	13	-2.5	9.2	-2	6.1	-0.81	5.7	-0.54	10	0.65	8.6	1.4	4	-5.7	4.3	0.39	12	-3.1	6.7	0.03	9.3	-1.9	13	-2.2	3.9	-1.8	7.2	-0.55
-0.94	0.19	-6.1	5.6	-13	-0.9	-7.1	-2.6	3.3	-1.9	-12	1.5	-7.1	1.2	-7.6	-1.3	-13	10	-7.9	6	-11	-0.2	-10	0.53	-11	1.7	0.06	2.4	-9.8	3.8	-2.5	3	-8.6	-0.18	-6	-0.42	-9.8	-2.5	-4	4.3	-4.2	5.2	-9	3.9	-2	4.1	-2.6	0.68	-10	-3.5
-1	0.8	-13	1.7	-23	4.8	-11	3	-13	2.4	-9.1	7.7	-17	3.6	-24	1.8	-9	18	-9	13	-5.6	9.8	-22	5.2	-9	2.1	-7.5	-2.6	-18	5.1	-12	3.8	-13	0.83	-14	1	-10	-4.1	-11	7.7	-19	8.5	-7.5	2.5	-14	3.6	-7	-0.96	-17	4.9
-0.81	0.69	-15	-1.8	-19	1.1	-18	-2.4	-14	7.2	-23	-0.82	-15	-2.7	-24	4.2	-6.8	2.7	-8.8	-2.9	-10	8.4	-12	-0.64	-7.9	8	-14	-1.5	-8.8	1.6	-16	3.8	-9.9	5.4	-7.5	3.4	-13	0.84	-9	-4.2	-17	2.1	-9.4	-0.4	-6	3.8	-7.7	3.6	-24	14
-0.97	0.24	-12	-0.17	-16	-0.82	-14	-9.5	-1.8	-0.34	-17	-2.8	-12	-4.8	-11	4.1	-14	-8.9	-13	-3.1	-0.33	-4.6	-8.3	3.3	-2.6	3	-12	2.9	-15	-0.22	-14	-0.48	-14	4.5	-12	0.24	-12	-0.11	-10	0.44	-16	5.3	-15	-0.59	-0.18	8.7	-8	1.3	-9.6	6.5
-0.23	-0.12	-5.6	-2.8	-5.3	-6.4	-6.5	-4.8	-1.7	0.47	-3.7	-0.94	-7.9	-1.2	-5.4	-2.1	-3.2	-2.3	-8.2	1.6	-1.4	-8.6	1.6	4	0.77	0.59	-1.5	-3.5	-4.3	-1.8	-1.1	-1.6	-4.3	1.7	-5.3	-2.4	-0.68	-4.1	-1.5	-3.8	-3.5	-2.1	-12	4.1	4.6	0.83	4.8	0.23	5.2	0.96
0.03	-0.13	-5.3	-10	-3	-2.7	-11	-5.6	1.8	-9.7	2.5	-2.9	0.12	3.9	-3.3	-5.7	5.5	0.67	0.65	-2.3	9.4	2	2.5	-3.2	3	-7.5	-1.5	-11	0.33	-0.85	-2.1	0.66	-0.08	-2.4	5.2	1.4	-2.6	1.4	-0.82	-3.2	1.2	4.3	-6	-4.9	1.2	-0.64	2.1	-2.8	6	-2.7
0.38	0.7	-17	9.2	-4.9	9.5	-4.9	12	5.6	-3	3.8	5	8.1	8.4	-3.3	-4.5	-0.17	-0.69	1.1	-1.6	-6.2	3.8	0.58	1.7	-0.08	-1	-5.1	-0.01	1.9	-4.3	2.9	-6.7	-6.9	3.8	6	7.7	-3.7	2.2	-2.2	0.28	0.31	5.8	0.16	-6.2	8.5	1.2	-9.9	2.8	1.3	-0.09
-0.44	1.1	-12	4.9	-5.2	0.06	-8.1	5.6	7.2	1.8	0.59	2.5	6.9	4.1	-5.5	-0.62	-8.7	16	-8.1	-1.7	-6.8	8.6	-3.4	-1.9	-1.9	5	-6.3	0.48	-1	4.6	-9.8	-4	-2.3	8.1	-1.6	4	-7.7	-3.9	-4.7	2.1	-0.83	-6.6	-10	1.1	0.55	-8.5	-10	-5	3.5	0.1
-0.23	0.24	-7.3	-3.7	-12	-2.3	-16	-3.4	14	11	-8.9	1.1	4.3	3.3	3.2	4.1	10	-4.3	-2.4	3.3	0.74	-8	2.8	-1.9	-3.2	-4.5	-6.6	-1.9	-8.2	0.91	-6.7	-3.1	-2.5	5.7	-5.3	6.6	-4.9	2	3	-0.8	6.5	1.8	-7	-0.47	1.7	-3.9	-8.4	-2.1	4.2	1.9
-2.6	-0.66	-0.79	0.99	-8.9	-4.6	-6.7	7.5	3.3	3.5	-7.5	0.55	2.4	-1.3	-6.5	-4	-25	2	-25	4.1	-2.2	-9	-26	-1.9	-1.6	-3.8	-24	-0.23	-12	2.3	-29	-4.1	-5	9.1	-16	0.06	-22	-0.27	-19	-2.3	-21	1.6	-29	-3.4	-14	-3.4	-23	-4.7	-2.3	7.1
0.21	-0.71	25	-2.1	17	2	17	2.5	2.4	2	28	4.2	8.4	1.4	12	-2.9	6.2	5.5	9.5	5	12	-10	17	-1.4	10	-2.4	3.1	-5	10	2.4	6.2	-4.3	13	-1.7	16	2.2	3.9	-0.9	7.3	-5.8	2.8	-2.2	7.1	-1.1	7.8	0.92	6.8	-8.4	8	2.6
2	-0.07	0.93	4.4	11	4.4	6.4	10	-0.96	6.3	-0.18	17	11	5.8	13	1.4	47	0.7	35	3.7	10	5.7	23	2.5	-8	-3.8	20	-2.3	5.5	4.2	20	-5.9	8.5	1	5.3	5.6	21	-5.9	13	-4.2	20	-4.6	18	-7.6	8.5	-7.8	16	-8	-0.22	2.2
0.76	0.2	2.2	7.5	11	7.6	-0.14	14	3	9.1	3.2	20	0.76	0.52	17	8	22	15	14	-0.98	15	4.6	11	9.2	8.7	-3.3	9.2	-0.86	3.9	2.8	14	0.17	13	0.65	10	8.5	9.2	-3.1	11	0.58	16	-4.9	17	1.4	1.1	-8	6.6	-3.2	3.1	-3.1
-0.56	0.01	3	-2.3	1.3	-3.1	1.6	8.2	-2.3	1.7	-0.79	-0.18	-7	5.1	1.6	0.54	-3.8	6.2	3.9	-0.66	9.7	-12	4.6	-1.6	7.4	-8.9	6.4	-3.5	4	-6.9	8.4	0.83	2.1	-8.6	5.4	11	14	0.41	-0.25	2.6	9.8	-15	5.8	3.1	8.6	-11	11	1.4	0.33	-15
-0.53	-0.73	-1.4	6.6	9.6	3.4	2.1	14	-1.7	11	-8.4	15	-1.8	16	1.9	0.07	-10	6.7	0.17	-5.2	-1.4	-5.7	-0.52	-1.2	7	2.7	0.24	-1.5	1.9	3.4	4.7	0.61	-2.4	6.3	-1.7	-1.5	8.4	-4.7	-0.78	-2	0.42	-4	-4.8	4.8	8.2	-2	2.9	0.7	1	-10
-0.35	-0.33	2	5.6	6.4	4.8	8	8.2	-3.5	11	-3.1	11	-3.7	9.6	5	-1.8	2.6	0.39	0.8	-0.95	-1.8	-5.6	0.89	3.6	0.21	1.5	1.4	-4.8	2.3	6.5	-0.87	-1.1	4.5	0.8	2.3	8.4	0.73	0.11	-0.27	-3.1	2.8	-6.3	-1.9	2.3	-6.7	0.1	0.75	-6.3	3.5	-4.4
0.72	0.15	8	3.2	-6.6	8.4	9.3	0.74	-2.4	4.1	4.8	-1.8	5.9	1.2	8	6.3	9.8	0.15	7.2	9	-1.3	2.8	3.5	3.6	-5.4	3.7	2.7	-2.1	1.7	-0.42	2.5	1.6	0.35	-0.98	1.1	1.5	-0.39	-4.1	-2.5	-5.3	-1.2	-11	3.1	1.9	-7.9	-2.4	-2.4	0.1	-2	-5
0.86	0.43	7.6	3	5.4	4	4.5	2.4	4.6	6.8	-1.4	1.7	15	0.87	12	8.9	7.5	5.5	-0.17	7.2	8.9	-11	9.1	2.2	-3.7	-0.55	3.3	2.2	4.3	7.3	0.92	3.1	2.3	-5	2.9	4.3	5.6	-2	-1.6	0.33	2	-7	9.3	1.8	0.16	-8.9	9.3	-1.7	3.7	-0.37
0.74	0.96	8.3	4.3	14	2.9	6.6	4.1	-2.5	9.5	7.5	8.4	2.3	8.2	2.4	0.84	-2.3	13	1.7	2.2	5.9	-13	17	-1.3	5.6	-1.1	1.4	0.83	5.3	0.17	-0.4	-0.44	5.9	0.76	9	-0.57	8.2	9.3	2.2	1.3	1.8	-1.2	6.5	-1.1	0.09	-4.9	4	2	9.4	-1.7
0.12	0.92	9.4	1.5	4.9	0.91	15	3	2.8	3.9	12	8	13	3.3	12	4.7	0.35	16	2.2	2.4	6.5	3.9	6.3	3.3	1.8	-2.1	3	-2.9	7	2.8	9.2	0.72	2.6	-0.66	-0.25	4.2	10	2.3	1.9	0.26	2	-2.1	13	-4.9	-2.4	-1.2	5.5	-5.4	8.9	-0.55
0.64	1.1	14	5	7.3	4.9	18	7.2	4.5	9.6	16	16	12	7.6	19	-0.56	2.3	20	13	3.6	7.2	2.2	5.5	7.7	1.9	0.36	7.9	-4.2	11	0.61	8.3	-5.8	4	-3.3	-0.17	3.9	7.9	-3.9	5.5	1.2	3	-0.11	7.4	-2.9	-3.2	0.25	5.9	-5.3	6	-2.6
0.85	0.26	15	1.1	12	6.7	13	0.59	8.5	5.9	6.5	14	13	6.4	22	4.6	8.4	16	12	3.4	11	-6.3	13	5.3	2.4	-7	6.8	-5	7.9	-6.3	7	-8.1	7.3	-7.5	9.2	6	7.9	-0.32	9.1	-1.1	6.1	-0.34	3.2	1.6	3.9	3.6	3.6	-4.8	0.6	-15
1.1	-0.03	9	-1.1	6.8	-4	6.7	-3.9	10	-1.8	3	0.63	12	-4.6	17	3.2	23	-0.62	11	-0.56	11	-8.1	30	-2.8	0.76	-1	7.7	-6.3	7.9	-4.9	11	0.31	9.6	-5.8	20	5.2	9.8	0.36	5.2	-5.8	5.9	-5.3	10	-7.7	-0.21	5	5.4	-3.5	5	-10
0.96	0.26	4	-3.8	0.09	-0.51	5.9	-1.2	2.2	4.1	4.2	-0.07	1	-3.4	12	-3.4	4.1	-1.3	2.4	1.6	7.5	-2	7.3	-0.97	4.1	-2.9	9.1	-9.2	-0.58	-3.3	5.4	0.72	5.9	0.76	5.9	1.1	2.2	-1.3	0.68	-4.1	8.3	-3.2	0.51	-1.2	0.52	-0.47	0.01	-1.2	6.1	-6.3
0.53	0.08	8.3	-3.8	10	-2.8	8.5	-7.1	0.7	-2.8	1.1	-5.9	2.7	-1.8	0.23	-2.6	-12	0.51	-1.2	-2.2	7.7	-4.9	1.6	0.02	-2.3	-3.8	1.8	-4.7	-1.5	-8.7	-4.1	-1.9	4	-6.8	-6.6	-14	0.39	-9.6	-0.75	-4.4	-0.96	-6.5	0.55	0.38	-2.5	-5.1	0.76	-7.7	4.5	-4.7
0.31	0.3	4.9	-9.8	13	-7.3	5.9	-10	-6.9	-5.7	-1.4	-10	4.3	-11	0.12	-8	-4.9	-2.3	-8.9	-10	9.6	-6.8	2.8	-1.4	-2.1	-1.9	-1.1	-3.8	1.3	-10	-3.4	2.6	0.08	-15	-3.1	-13	1	-7.7	-5.5	-2.9	1.6	2.4	-4.8	-8.8	-7.1	-1.6	4.2	-3.8	6	-2.9
0.39	-0.51	3.4	-5.1	16	3.6	0.69	-4.3	-5.8	1.7	0.41	-11	5	-5.3	0.59	-5.2	4.8	-2.2	-16	-9.2	13	-7.6	8.8	-5.4	7.6	-6.2	-7.5	-6.7	-1.1	-13	-3.7	2.2	4.5	-3.8	-2.9	-12	3.1	-3.8	-5.1	-3.5	-0.08	-4.8	-3.6	-3.4	-4.3	4.4	-1.5	-1.2	3	-6.6
0.43	0.39	9.3	-6.6	9.2	-5.2	7.3	-9.2	1.5	-3.9	18	-6.6	7.2	-8.5	1.4	-0.97	-4.2	-3.8	7.6	-3.1	5.9	-2.8	7.4	-4.6	5.6	-0.9	3.7	-6	1.4	-3.3	10	1.8	7.4	-10	8.4	-2.9	5.7	-7.2	4.5	-3.9	5.6	1.3	9.3	0.62	8.4	0.54	3.9	-7	3.8	-4.1
0.18	0.24	5.6	-4.1	11	3.4	1.6	1.1	2.2	-0.25	0.44	-5.9	5.9	-1.8	8.5	-1.3	3.1	-3.8	12	2.4	3.9	-1.7	3	-2.6	-0.21	2.5	6.7	-7.7	2.2	-0.72	6.4	1.1	8.5	-5.4	8.7	-5.9	6.4	-3.7	0.61	-7.7	3	-7.1	14	-3.1	0.28	-5	7.5	-11	-0.39	-0.15
-0.05	0.53	7.1	-4.2	5.5	3.1	6	2.6	1.2	2.5	3.7	-5.5	3.5	-4.3	3.6	-0.19	-1.5	6.7	-2.2	3.3	-3.2	2.2	8.1	-1	-3.3	-3.1	2.2	-6.9	-3	-5	1.1	-7.3	3.7	1.2	5	-1.2	0.83	-4.7	0.76	-5.6	7.8	-3.6	5.3	-11	-1.3	-4	5.3	-6.6	0.46	2.9
0.08	0.58	5	5.8	5.2	-0.08	8.7	-8.4	8.1	-3.1	2.8	-12	4.5	-2.5	0.18	-6.5	-8.1	-11	-5.7	-4.5	6.3	-9.4	10	-0.13	1.4	1	2.4	-8.6	3.5	-4.5	6.8	-6.6	2	-1.1	6.5	-0.51	4.4	-11	2.2	-13	6	-3.5	4.8	-16	-0.93	-5.2	5.6	-7.1	3.2	5.2
0.42	0.1	-0.06	-0.38	7.1	-3.4	7.2	-9.4	14	-2.6	6	-7.1	8.5	-3.2	-5.1	-1.1	-8.9	4	-2.7	1.7	-4.9	5	-0.89	9.7	-8.3	13	-5.3	-7.4	0.97	7.1	0.35	0.87	-3.1	9.2	8.2	-11	5.4	-2.5	-0.49	4.7	4	-0.7	-9.2	-1.7	0.61	1.8	1.8	-3.2	2.4	3.8
0.46	-0.15	-1.6	-8.3	2.6	0.26	0.53	-6.2	2.4	1.8	-1.8	-11	2.9	-4.7	-0.38	-3.3	0.84	-2.9	-4.8	-2.6	-8.3	2.4	2.9	-6.3	-1.3	2.8	4.5	2.7	0.95	-5.4	-0.6	-3.4	-3.3	-2.7	4.8	-1.2	-0.06	-3.3	0.38	2.2	-7.5	-6.4	2.1	0.55	3.9	-2.2	1.1	-2.9	3.9	4
0.12	0.11	-2.3	-1.7	0.03	4	-4.6	9.1	-0.39	5.7	-7.3	-6.3	3.7	7	-11	-8.2	-9.1	6.3	-4.6	-1.3	-2.5	3	-3.3	0.18	-2.3	-2.5	-0.37	2.1	-1.1	-5.6	-1.6	0.15	-4.8	-1.8	-2.2	0.06	-4.2	0.46	-4	-1.8	0.1	0.14	-1.5	0.93	-0.18	-1.1	-2.7	-6.3	-2.3	0.6
0.05	1	0.8	11	-2	7.7	-3	15	4	9.3	-9	11	-0.54	7.1	-1.8	2.5	-5	5.4	-0.49	-6.5	0.69	18	-2.6	15	5	7.1	1.2	1.5	4.9	-0.16	-3.8	2.7	0.49	6.4	3.8	-6.3	0.19	-1.1	-1.1	-2.5	-1.2	-1.5	-3	-3.1	-3.9	-1.9	-2.5	3.9	1.4	0.68
0.24	-1.6	4.7	-19	-0.08	-25	9.7	-17	-2.6	-51	-5.2	-8.6	-12	-51	-1.5	-21	-0.53	-4.8	5.7	-19	-7	-49	12	-22	6.8	-20	0.42	16	2.9	-0.78	-4.9	5.9	-1.4	1.9	0.52	-3.9	2.8	22	0.95	27	-8.8	17	-3.1	7.2	-6	17	-4.7	12	-1.4	-12
-3.2	-3.8	-20	-16	-7.3	-10	-14	-23	-9.6	-13	-2.7	-7.6	-19	-0.93	-66	7.8	-57	-37	-24	-14	-77	14	-1.1e+02	-26	-28	-11	-5.4	16	-11	-2.3	-6.3	8.8	-9.8	5.9	-2.2	5.6	5.3	2.9	0.54	4.3	-8.5	-1	4.5	9.7	-2	1.6	-3.3	5.8	-39	5.3
0.47	1.2	-9.8	22	3.3	19	-10	11	-6	15	-14	11	-12	18	-27	16	6.4	4.5	-10	13	-17	13	-30	13	-30	7	-1.2	20	-14	13	9.2	12	-8.3	5.5	-15	20	4.1	17	-2.2	14	-0.91	20	-2.7	15	2.5	12	-3.5	14	-21	16
1.2	-0.75	1.5	10	0.84	14	3.2	5.9	4.9	9.1	-3.8	2.1	3.6	13	-5.5	-0.26	29	-4.8	3	-3.2	2.1	-0.1	16	-8.4	1.8	-0.63	6.5	1.4	-0.86	-2.1	6.3	4.7	-3.1	-8.4	-9.2	-4.4	-4.8	10	-7.5	5.6	-8.1	5.8	-0.2	3.7	-4.8	7.1	-8.9	11	0.02	-12
0.53	-0.66	4.4	-4.6	5.5	3.3	-1.3	-3.2	-4.8	5.8	-0.72	-2.5	-10	11	0.2	0.69	24	-9	11	-0.95	-0.4	9	11	5.6	16	0.69	-11	-3.6	1.9	5.1	-1.4	-1.7	3.6	5.5	-16	1.7	-11	2.4	0.43	17	0.31	3	-8.2	-3.5	-5	4.5	-16	3.8	4.8	-2.6
1.2	-0.15	-5.1	-5.4	7.8	-5.6	6.6	-4.8	7.2	-6.9	4.3	-9	8.1	1.1	18	-7.3	22	-8.2	25	0.87	8.3	2.4	16	2.6	3.1	-5.1	16	1	4.8	-2.5	9.5	0.61	-0.66	-1.9	14	-3.5	13	4	17	11	17	7	16	-0.78	1.1	7.8	11	8	20	2.4
-4.3	-0.28	-8.5	-5.8	-0.66	-3.9	-19	3	-23	0.85	-9.4	-3.9	0.63	-3.4	0.12	-8.7	-46	-12	-47	3.5	-0.11	4.7	-39	2.6	-12	0.15	-23	2.7	-16	1.1	-25	-2.5	-11	0.69	11	-5.5	-13	1.1	-17	-3.6	-34	-3	-18	-2.2	-19	-4.4	-6.7	2.9	-4.7	-0.72
0.6	-0.61	39	-0.6	19	3.4	42	12	-10	6.2	39	2.2	-17	5.6	-19	2.5	6.5	5.2	0.63	6.8	-39	16	6.7	2.8	-2.9	5	-19	7.2	-9.4	13	-24	1.8	-26	2.6	-11	-0.76	-10	5.3	-4.8	7.5	-16	-0.45	-12	-1.6	-28	4	-18	-0.89	-19	6.5
[truncated: 952 more columns]
