# Supplementary material for: Dyslexia on a continuum: A complex network approach
Source: PLoS One. 2018 Dec 17;13(12):e0208923. doi: 10.1371/journal.pone.0208923 (PMC6296514; doi:10.1371/journal.pone.0208923)
Supplement: S1 File — Detailed information about the archive contents is provided in the included README.txt file. (TGZ) [file pone.0208923.s001.tgz › FS_616_VV_run_2.csv]

16	1.9	9.7	4.3	-7.3	4.8	4.1	2.6	34	2.9	18	5.2	15	-16	-9.4	5.2	10	-20	4.4	-23	5	-11	-9	-12	36	-1.4	26	20	46	-3.6	35	8.2	61	-34	76	-17	24	-7.4	22	24	46	-9.9	22	-7.4	33	-16	24	-2.6	-17	5.9
-1.1e+02	-4.5	-1.3e+02	9.7	-1.9e+02	10	-1e+02	-6.4	-1e+02	3.2	-1.6e+02	13	-48	6.4	-31	5.6	-13	-10	-47	5.6	-42	5.1	-44	6.6	-69	1.1	-14	6.1	-33	0.36	-39	11	-73	-3.7	-74	-0.06	-37	1.8	-17	18	-68	-4.7	-72	-1.4	-1.1e+02	12	11	3.8	-8.2	14
-9.2	1.6	-30	6.3	-56	0.66	23	-0.62	68	6.1	-16	8.1	-90	8.3	-75	1.9	-1.7e+02	-0.03	-40	14	-1.3e+02	2	-69	7.4	-26	9.4	-51	-8.7	-67	4.8	-80	-5.8	-1.5e+02	13	-1.3e+02	9.1	-40	5.3	-1.1e+02	-2	-67	0.92	-43	16	-71	7.4	-1.2e+02	8.3	-98	7
22	-7.3	38	-9.2	51	-9.4	-0.4	1.9	8.8	1.6	50	-19	9.6	-1.5	-11	-4.3	-1.9	-5.7	37	2.6	17	2.4	-26	-3.3	32	-0.32	3.9	1.2	1.3	13	24	4.6	0.22	2.1	17	9	19	-1.4	28	8.6	24	1.5	25	-4.2	21	-10	54	-3.8	65	-11
4.4	-5.1	27	-4.4	16	-4.3	0.76	-2.5	10	2.1	37	-13	1.3	3.2	15	-0.31	20	-0.66	1.9	-0.06	33	1.2	-11	1.2	-7.2	2.5	-0.17	5	11	4.8	6.6	1.9	21	-0.7	19	2.3	-4.6	-1	27	7.1	-0.26	7.2	1.2	-5.3	13	-2.8	17	-6.4	24	-12
16	3.5	25	2.2	18	-0.01	3.4	1.7	8.4	6.6	26	-4.6	24	-0.32	14	1.7	14	5.7	14	6.2	22	4.6	20	7.7	9.8	6.4	13	0.15	7.5	-1.4	9.9	5.7	11	5.7	17	1.7	8.9	5.1	7.8	2.6	14	4.8	11	3.4	9	9.9	5.1	-12	8.6	-9.6
12	-1.5	28	1.7	21	2	2.4	-0.69	12	-0.02	36	-0.7	21	12	21	-0.35	23	-2.3	19	11	25	4.8	21	5.8	18	8.6	4.7	-9.8	5	-5	3.5	-1.4	12	5	13	4.9	3.8	4.3	6.9	-9.2	10	6	12	6.5	22	13	10	-4.8	20	-4.5
6.6	5.6	20	1.7	28	2.6	-0.74	7.7	4.7	3.4	34	2.3	19	11	17	8.7	13	7	15	9	23	2.6	23	7.8	10	6.3	3	3.1	11	-2.7	7.5	6.3	21	9.7	8	2.9	4.2	7.2	8.5	0.89	4	7.6	7.8	9.4	22	6.2	7.9	-13	12	-6.5
12	-4.1	16	-2.2	23	-0.81	4	-10	4.8	-1.3	25	-0.89	22	-1	12	5.6	13	3.1	21	8	18	-0.33	24	9.7	4	0.94	11	6.2	7.2	3	5.9	2.1	7.9	4	15	7.4	9.3	1.5	0.94	2	4	5.3	9.8	6.6	14	3.1	10	-5.2	12	-13
16	0.97	25	-17	27	-15	4.6	8	-2.1	3.7	29	-7.2	17	2.4	22	2.6	13	-0.04	21	11	20	5.1	18	9.2	8	-2.8	12	-4.5	14	4	11	-1.4	12	3.5	18	2.3	10	-2.4	12	-0.17	8.8	4.7	10	-2.6	15	-1.6	8.4	-17	9.3	-26
15	4.7	13	-7.1	20	-4.2	-0.82	-6.2	-2	3.1	15	-6.7	22	5.6	25	8.5	14	6.8	29	6.4	14	-1.6	26	1.7	13	4.4	11	-4.1	10	6.4	11	-3.4	22	8.9	24	11	9.5	-2.8	13	-2.6	16	7.7	12	5.2	9.7	7.2	-0.79	-4.9	8.9	-0.11
9.5	-5.8	17	-8.1	14	-9.9	7.3	-12	-4.3	-4.8	23	-16	20	-5.2	11	3.3	14	5.6	14	0.02	19	-5.8	16	-7.2	8.9	1.6	11	-3.9	2.6	1	4.5	-5.7	15	-0.24	9.9	8.6	8.2	1.3	1.9	-0.66	7.9	1.7	5.8	5.1	3.8	6.2	14	0.32	20	-6
13	-8.3	13	-18	20	-13	3.2	-13	1.6	-10	12	-28	14	-9.1	9.8	-13	-1.1	-7.7	15	-12	9.5	-11	15	-9.6	6.5	-15	12	-0.18	12	1.4	10	-5	14	-1.8	13	-4.7	1.3	-5.9	-0.72	-3.5	3	-3.3	6	-11	13	-2.6	3.2	-13	7.1	-23
7.1	-2.9	6.5	-7.4	13	-12	0.92	-4.2	-18	2.8	5	-11	16	-1.8	9.6	-12	3.5	3	12	-11	7.6	-2	15	-5.6	3	-5.8	9.9	-4.5	12	-7.1	4.4	-9.7	13	-9.3	12	0.91	11	-12	-3.9	-14	4.8	1.3	6.9	-10	4.3	-2.8	-1.9	-5.6	-1.5	-13
8.8	-7.2	4.3	-4.2	9.8	-5.7	-4.8	-1.3	-9.9	1.3	-2.3	-13	13	0.44	10	-1.2	8.8	-0.78	6.1	-2.7	9.7	-1.8	13	-7.6	7	-4	7.5	-5.1	19	-4.1	9.4	-8.3	8.2	-3.9	14	4.5	7.9	-8.4	1.1	-8.1	2.7	3.8	4.5	-9	7.6	-12	5.6	4	0.23	1.7
20	-0.34	18	3.2	15	-4.6	11	6.7	13	1.8	14	1.8	16	3.2	17	10	11	23	6.2	12	16	14	23	-0.12	7.1	20	4.9	-1.2	2.6	3.9	6.3	-2.7	8.6	-6.1	16	4.5	-1.9	5.5	-0.95	-2.8	10	4.1	1.2	9.8	10	3.6	8.9	7.4	17	4.5
12	0.31	22	0.36	26	8.3	10	4.7	5.5	9.7	18	2.9	24	-3.6	20	8.4	7.8	5.7	15	5	16	11	20	-9.9	3.8	5.1	8.2	8.7	4.8	6.6	4.5	-0.4	4.6	1.4	16	-1.4	-0.03	2.9	15	-2.9	10	-1.1	12	7.7	15	5	10	1.4	9.7	-2.5
12	3.7	7.4	-1	22	-1.6	8.5	4.2	0.1	4.3	2.2	11	15	1.3	15	4.5	16	9.2	7.6	1.5	15	9.8	16	0.33	6.2	7	3.1	7	14	0.22	5.1	3.6	15	0.85	15	6.7	10	2.2	18	5.7	10	7.7	12	0.08	11	3.2	16	-0.08	12	-7.2
5.8	-8.2	0.6	-6.7	6.3	-11	11	-3	-0.41	-4.5	-3	-4	19	6.2	7.3	-4.7	13	4.6	-1.1	4.5	13	6.1	17	1	8.2	4	12	14	14	10	18	10	15	-0.83	20	9.3	11	9.9	18	-2.9	17	2.2	8.3	-3.7	7.7	-3.1	6.2	2.4	12	2.8
7.6	-5.3	7.2	-8.3	15	-1.3	11	-0.56	-4.1	-3.1	0.45	-5.4	23	4.1	11	-6.1	9.9	-3.8	3.8	3.8	16	0.8	18	-4.7	3.6	-2.5	12	8.9	12	8.1	8.4	-0.63	7.4	6.8	11	9.1	9.8	12	19	1.4	7.5	2.1	13	3.5	19	-1.4	-3.7	8	7.7	3.4
13	4.5	16	1.5	28	-0.76	8.5	2.6	2.1	0.2	8.1	1.2	16	3.5	11	1.5	17	4.3	14	1.1	18	-4.6	16	-1.6	7.2	1.9	9.8	13	6.5	-8.4	10	-0.88	11	-2.3	6.3	-0.2	9.3	4.6	14	2.2	7.9	1.4	6.2	4.8	7.2	-1.2	7.8	14	13	8.6
12	4.5	12	-6.3	28	-9.6	9	4	7.4	-1.8	4.3	-7.8	12	1.8	17	2.2	14	6.5	9.2	0.91	15	0.83	25	3.9	7.5	0.16	19	-1.3	17	4.9	22	-0.84	16	-1.9	19	3.7	16	-4.9	26	4.4	17	2.5	13	-5.3	13	-3.1	10	-8.2	17	-0.06
16	1.4	18	-4.7	24	-0.59	14	2.9	3.1	0.64	-1	-9.9	11	-2.8	12	0.45	21	6.1	5.1	3.2	13	7.2	13	1.8	13	2.4	11	0.73	13	13	13	0.05	10	1.1	3.9	4.9	12	-0.75	11	-3.6	11	3.6	12	-0.24	9.6	3.3	8.2	-7.3	14	0.51
7.4	3.5	14	6.6	16	-3.8	-2	-4.2	1.6	-3.6	10	-5.3	13	5.2	-5.5	0.45	27	1.8	1.6	5.5	18	1	11	-3.4	-0.58	-1.2	-8.7	7	-8.7	2.3	2.1	2.3	6.7	-1.9	-4.9	-0.16	-2.6	4.4	-3.1	1.4	0.13	0.12	-6	-2.1	-0.73	-0.74	20	-2.2	17	6.2
-6.4	6.1	7.8	1.6	8.6	6	-4.3	-1.1	16	-0.3	4.7	6.4	10	6.9	30	-1.2	11	4.9	27	7	16	3.5	22	-1.9	12	7.6	24	-0.07	19	-0.12	22	-1.3	27	4.5	26	-0.9	5.7	8	26	-0.76	23	3	15	3.9	18	3.6	20	-4.4	26	4.3
-31	4	-24	-0	-33	-0.28	-34	4.5	-59	-0.14	-28	-0.52	-37	3.2	-30	5.3	23	3.8	-59	7.4	-21	3.7	-33	6.1	-40	1.3	9	8	6.1	-1.4	-9	7.9	-26	0.24	-16	6.8	0.48	1.6	1.9	-1.1	-12	6.8	-49	7.1	-49	0.97	-25	-5.1	-27	-5
-1.3e+02	6.4	-1.3e+02	-2.8	-1.1e+02	0.48	-89	6	-1.6e+02	1.7	-1.6e+02	0.77	-99	5.4	-70	6.5	-75	5.3	-1.1e+02	9.4	-97	2.3	-70	8.7	-43	-2.5	-46	-0.12	-30	0.82	-59	3.3	-67	1.9	-40	1.4	-52	-1.7	-52	5	-38	-2.3	-52	5.5	-91	1.9	-1.7e+02	1.5	-1.9e+02	4.2
42	5.4	41	6.5	25	-3.9	44	2.1	28	-2	37	4.7	18	-0.19	3.6	4.5	-8.7	-0.22	34	6.7	-3.9	-0.47	18	3	24	1	-15	6.7	-14	-4.7	-12	-1	10	2.5	1.5	-1.6	-0.67	4.2	-27	1.5	1.5	-1.8	28	1.9	25	-0.13	39	-2.3	29	-2.7
6.9	8.7	12	2.7	22	-6.6	6.7	5.4	9.2	1.4	3.4	4.7	-2.9	3.6	-12	0.98	-6.6	-5.6	-7.2	5.6	-12	2.7	-10	2.8	-3	0.1	-6.1	-2.7	-5.5	-2.2	-8.6	1	-4.7	2.2	-3.9	-0.01	-1.5	-0.89	1.4	0.04	-4	3.6	-0	-2.1	6.5	4.4	34	-1.9	5.2	-4.4
-18	5.3	-5.8	0.71	13	-1.7	-20	-2.3	-9.3	-4.4	-11	-0.05	-34	-0.38	-17	-2.6	-21	-10	-25	-1	-15	-7.8	-24	-1.6	-8.3	-8.9	-23	-1.2	-22	-0.45	-17	-5	-5.2	1.4	-22	-3.5	-14	-6.7	-24	-0.67	-21	4.2	-2.3	0.67	-14	-2.8	-4.9	-7.4	-21	-5.4
-22	8.2	-42	4.9	-56	2	-5.3	-1.2	-43	-5.9	-35	10	-28	-1.1	-24	-4.3	1.4	1.8	-28	2.7	-15	-2.5	-11	-0.18	-13	-3.6	-5.3	-14	-13	-11	-10	-1.9	-18	4.4	-20	-4.7	-8.9	-7.9	-33	6.6	-20	-3.8	-9.5	3.5	-12	-1.8	-48	-3.1	-63	4.6
-81	3.1	-75	-4.3	-97	4.3	-52	-0.85	-62	-5.7	-59	5	-21	1.8	-31	-1.5	-37	2	-38	2.7	-27	-3.2	-38	1.4	-30	-0.38	-35	-6.5	-20	-6.6	-33	2.7	-16	-3	-8.2	-4.4	-12	3.8	-2.5	-2.9	-11	-1.1	-31	-6	-28	-8.3	-60	-7	-64	-1.9
-20	-10	-21	-3.2	-22	6.3	-8.7	-0.77	-28	-2.7	-13	-2.2	-50	3.5	-32	-13	-19	-7.8	-77	0.59	-56	-7.2	-35	-4.3	-25	1.6	-12	-7.7	-14	-5	-29	-5.7	-23	-2.5	-31	-6.4	-12	9.1	-7.8	-8.8	-21	-2	-41	-8.3	-48	-3.8	-2.6	-2.9	0.17	2.8
18	-4.8	8.8	-0.91	13	1.5	25	4.6	18	2.1	11	7.8	6.5	6.4	25	-7.8	22	-7.2	19	3.4	17	-0.62	7.3	0.92	12	-0.99	-7.8	-12	-8.1	-12	-3.7	-4.1	11	-5	-4.1	-2.8	0.99	2.7	-2.9	-11	3.9	2.1	12	4.1	11	1.1	18	1.2	27	8.2
1.7	-4.3	-1.2	6.3	6.5	14	9.2	-6.2	12	-1.8	-11	7.9	-8.5	-2.5	2.1	0.92	1.4	-3.2	-0.31	-2.6	-5.3	-1.4	-9.7	1.9	-5.8	-7	-21	0.37	-16	-2.5	-13	-1.6	-7.2	-5.2	-12	2.5	-17	-0.18	-21	-1.2	-13	-1.9	-10	-5.7	-7.8	-8.5	9.6	1.1	0.93	13
4	-5.2	-7.6	-2.2	9.5	-0.02	6.7	-7.9	11	-4.9	-15	2	3.7	-3	-0.54	-4.6	14	-3.1	1.9	-1.3	-2.2	-6.7	-4.4	-4.9	-0.34	-14	-15	12	-6.8	6.8	-7.7	1.2	-1.4	-4.7	-6.5	-2.3	-4.1	-6	-13	-8.1	0.15	-3.5	-1.3	-7	7.8	-7.3	15	10	-1.3	17
2.7	-2.1	-0.76	-1.7	11	-3.2	8	-0.07	4.6	4.2	-1.4	-0.2	10	-6	3.5	-9.8	0.67	-7.7	4.2	-9.4	-1.7	-1.9	0.3	-1.2	4.3	-7	-6.2	-3.3	-5.8	-9.3	-0.8	3.7	11	-1.9	-2.1	-3	2.5	-2.9	-5.4	1.8	1.9	-11	2.8	-5.2	9.1	-13	5.7	10	3	-1.1
-0.43	8.5	0.45	3.4	4.1	5.5	13	2.5	6	2.3	4	10	8.4	-6	-0.07	-6.6	-9.9	0.86	11	-10	-8	0.4	2	-6.9	9.1	-3.3	-5.4	-4.8	-16	-2.5	2.1	-5.9	4.8	-3.5	-2	-4	8.8	-4.7	-6.2	0.25	5.3	-9.8	11	-0.93	11	-4.2	5.8	-1.7	10	-2.1
-6.3	0.51	-0.24	4.3	-0.25	7.2	6.1	7.4	3.8	4.9	5.2	8.5	8.2	-1.3	1.6	2	-6.7	-3.5	7.4	-3.9	-6.3	-0.52	0.33	2.1	-2.1	0.06	-13	-4.4	-12	-3.5	-0.75	2.7	-0.44	3.4	5.3	-6.2	-4.1	-2.5	1.7	-4.5	6.7	0.1	-6.1	2.7	0.39	-2.2	13	7	10	1.9
-2.6	3.1	-2.2	9.9	4.8	17	-1.1	12	2.4	7.8	-0.08	8.9	-7.4	-3.8	4.2	5.9	-8.4	-3.1	13	-1.3	-0.88	-2.3	2.4	-0.74	-2.3	-2.7	-9.3	-2.4	-9.8	-8	-5.2	0.3	-3.6	2.3	0.03	-3	-11	3.7	-3.7	1.9	-2.1	-0.21	-2	6.9	2.1	3	18	14	8.8	10
3.8	0.24	-0.79	11	9.1	20	6.9	0.1	9.8	-5.3	-4	3.7	-8.1	-8.7	5.3	3.9	9.4	1.6	11	-3.6	-3.2	-5	2.3	-4.6	1.8	-5.1	-14	9.2	-6.8	-4	-12	4.2	7	11	-1.5	-7.3	-6.9	3.2	-18	12	2.1	-2.4	2.2	-2.3	4.6	2.6	17	4.2	-3	-0.33
1.6	0.97	-1.8	10	8.7	12	15	7.8	14	-1.2	-2.9	16	12	-0.54	-5.9	-3	2.2	9.1	7.7	-4.1	-1.4	3.2	0.46	0.24	-6.2	0.35	-15	-6	-11	-3.2	-15	-3.5	-0.04	4.4	3.5	-6.6	-8.4	-5.2	-4.2	-3.8	3.1	-2.9	-6.4	1.6	11	2.8	9.1	9.9	-0.44	3.6
3	0.76	7.3	9.2	16	15	-1.6	7.9	3.4	-8.3	8.9	15	1.4	-2.2	4.3	1.2	-7.8	2	14	-2	7.3	-1.9	6.6	0.95	-4.1	3.2	-9.2	-0.46	-2.3	5.2	-7.8	0.63	-8	1.2	7.9	2.8	-4.9	-1.8	4.9	-4.1	5.7	0.62	-4.4	15	3	20	9.4	7.8	7.8	-4.4
7.1	7	2	10	7.4	15	20	0.47	18	-7	2.4	7.2	-7.7	6.4	5.7	-1	6.3	10	7.7	-0.77	7.6	3.8	4.9	-4.6	8.9	0.18	-9.8	4.1	-3.1	3.6	-8.6	0.39	5.2	9.8	1.4	0.44	0.35	-0.43	-12	5.7	7.2	1	7.8	10	2.3	5.4	4.1	5.3	3.4	-2.6
7.3	4.6	1.5	11	8.8	13	14	1.4	16	0.41	2.2	5.1	15	3.7	10	-4.3	17	1.5	12	1.6	3.5	-1.7	13	0.33	3.5	0.3	0.1	-0.94	2.2	-0.95	-5.7	5.5	7.3	5.1	-1	-4.9	3.9	-2.4	2.2	-3.9	2	-4.8	5	-0.23	16	2.2	1.6	4.1	7.6	18
7	7.6	11	19	12	18	7.5	7.1	16	2.8	22	15	6.5	1.9	10	5.4	-5.9	2.9	19	1.6	3.7	-3.3	10	2	8.9	8.4	4.4	-8.8	-3.1	-4.5	7.3	13	12	8.9	5.4	-0.25	5.9	2.7	11	1.2	4.4	2.4	13	7.1	5	11	1.6	10	0.68	14
9.3	3.2	14	10	14	16	9.3	3.5	21	2.6	25	19	7.5	4.6	11	3.1	-12	-2.3	13	-1.8	5.5	-4.8	5.3	3.1	7.8	-4.9	4.9	-4.7	-1.3	-1.7	-0.49	-4.3	3.5	-1.8	-0.26	-11	-0.2	2.8	-2	-3.1	5.3	-3.1	13	-8.1	1.3	-9	4.6	11	3.9	8.2
12	0.43	8.2	-0.21	13	3.7	16	0.5	28	-1.4	16	2.1	12	-1.5	4.9	-7.1	0.38	-1.3	16	-11	6.7	-2.4	7.4	-5.1	3.1	-13	-7.5	0.92	-2.2	2.4	-2.3	-1.9	-6.4	-4.9	0.96	-2.5	-4.2	-0.46	-7.6	1.7	-3.9	-10	1.9	-16	1.6	-16	9.1	7.2	-3.6	4.6
-13	-4.7	-12	0.45	9.4	-2	-6.2	-7.5	-10	-3.2	-5	-2.3	-22	-4	3.5	-3.6	-4	-14	-10	-5.3	4.6	-6.5	-8.1	-2	11	-9.8	3.2	-11	9.4	-5.2	0.32	-6.9	14	-5.2	-0.69	-4.7	-4.6	-7.7	2.6	-3.9	9.5	-7.4	23	-8.3	-1.1	-9.7	17	1	7.1	6.8
-71	-1.7	-68	0.94	-1.1e+02	0.8	-86	-2.4	-51	0.29	-63	-4.2	-94	-10	-54	-3.6	-14	0.44	-92	-8.4	-59	-8.4	-35	-2.8	-37	-9.1	-43	-5	-38	-18	-2.4	-6.7	-35	4	-1.1e+02	-13	-45	0.09	-38	-15	-43	-3.7	-2.3	-7.2	-72	-5.3	-5.9	-4.4	3.6	-4.2
-65	-3.8	-38	6.1	-81	7.8	-44	-12	-19	-9.7	-37	-0.78	-1.4e+02	-0.47	-1.1e+02	-2.7	-54	-7.7	-1.3e+02	-2	-72	-7.4	-1.7e+02	-1.5	-95	-6.4	15	-4.2	6.4	-6.6	0.89	-1.5	-42	8.1	-18	-7.1	-1.3	-1.1	16	-4.7	-17	-4.2	-86	-4.7	-1.3e+02	-11	-27	3.2	2.5	-4
27	-1.6	22	-2.1	51	4.5	43	-4.9	18	-6.5	13	0.1	-26	2.7	-59	0.32	-28	2	-85	-4.3	8	-2.8	-11	4.9	-35	-7.5	22	-5.3	14	-7.8	39	0.2	0.8	-7.5	-31	-6.2	8.8	-6.3	36	-7.3	-25	-13	-27	-4.1	-29	-3	-7.3	-2.1	2.1	-6.5
12	4.4	-3.1	4.9	-1.7	7.2	4.6	-2.3	14	8.3	-8	9.7	42	2.5	16	-4.2	-11	-7	21	-4.5	-4	-8.8	48	0.28	14	-4.1	4.4	-0.43	5	-2.4	1.4	2.3	-10	-2.1	7.6	-6.4	-0.56	-7.2	-4.6	6.1	1.4	-12	3.1	-1.5	24	2.9	-8	0.01	-8.6	-0.29
23	0.92	8.2	-0.17	7.5	-7	10	3.9	15	12	2.8	7.7	4.8	0.65	2.4	-3.3	14	-6.9	-3.3	-6.2	15	-4.3	2.5	4.8	11	0.71	11	0.86	1.1	7.4	11	4.8	8.4	-2.6	5.4	-9.1	7.2	-3	-17	5.9	-0.03	-9.7	1.3	-4.5	17	-4.3	12	4.2	6.1	12
12	2.7	1.6	4.6	2.5	0.03	18	3.5	23	6.5	-3.2	1.2	27	-6.8	17	-3.6	21	3.9	16	-6.8	27	-1.4	6.7	-4.2	16	-6.3	14	-0.2	11	2.1	26	2.4	12	-14	19	-3.9	7	-1.9	19	3.5	22	-5	9.1	-5.4	35	-3.8	22	22	7.2	19
-8.5	-5.8	-20	-3.5	-13	-3.2	-12	2.3	-6.2	15	-24	-1.7	14	-3	7.5	-3	-15	-2.4	13	-2.4	-4.5	-4.6	5.5	-1.6	-6	-4.5	17	-5.5	4.5	-5.9	8.4	6.3	9.1	-5.8	7.1	2.4	-0.22	6.2	3.7	-12	-8.3	-2.2	-8.5	-2	17	0.87	-1.6	8.5	-0.02	17
2.2	-6	-10	0.95	-22	-3.9	-6.8	2.3	-14	0.68	-1.9	-6.1	-15	-8.6	-5.2	-1.9	-46	-7.5	-10	-0.41	-30	-12	-16	3.9	-15	-9.1	-4.2	-10	-3.4	-5	-19	2.9	-19	6.1	-3.9	-2.1	-16	-5.3	-20	-3.2	-15	-10	-17	-3.6	-13	0.72	-3.1	3.5	-5.8	3
7.5	3.5	2.9	-1.9	12	-10	8.3	7.3	4.3	1.3	3.3	4.7	14	1.9	6	-1.8	23	-2.6	-9.3	3.8	14	-7.7	14	10	12	-13	12	-5.8	2.7	-10	12	-4.9	13	-1.6	1.1	-7	14	-12	2.2	3.8	2.6	-6.5	8.9	-11	20	1.6	-1.7	5.6	-7.9	1.1
-4.9	-0.33	-8.1	-1.4	-1.6	0.15	-5.8	0.15	-5.5	4.2	-9.5	0.16	5.2	7.2	5.7	-6.5	15	-8.1	-5.2	-0.36	-1.3	-9.7	11	7.2	3.5	-12	6.1	-8.9	6	0.43	3.9	-7.6	7.6	-3.8	1.1	0.7	10	-16	6.4	-11	4.8	-3.3	7	-9.8	12	-5.8	-29	5.7	-18	4.9
8.8	-1.4	7.9	-4.9	0.65	-2.5	3	-2.1	4.4	-0.49	3.4	-9.3	-7.6	-5.4	7	-16	9.6	-12	-10	-15	0.71	-7.7	6.6	-4.5	7.4	-14	4.2	-11	3	-3.7	6.4	-12	3.1	-12	-5.3	-11	5.7	-11	2.9	-11	-7.2	-14	8.2	-8.1	8.8	-7.8	-19	9	-13	2.3
13	4.3	10	-9.3	6.4	-16	6.4	0.11	2.3	3.1	-4.1	-9.2	1.5	-8.7	12	-8.7	22	-3.4	1	-17	7.1	-12	10	-3.2	10	-11	11	-8.3	9.4	-7.9	11	-8.8	11	-6.1	5.9	-6.7	13	-6.1	7.3	-3.8	1.9	-14	12	-15	17	-18	-14	-1.1	0.38	-9.8
14	-5.5	6.5	-7.6	7.5	-8.6	6.7	-4.3	10	6	6.8	-3.4	14	-13	5	-5.2	18	-8.1	0.7	-18	9.4	-7.7	7.2	-9.4	11	-5.2	9.6	-0.75	6.7	0.49	15	-13	16	-14	-2.6	-1.1	6.9	-9.3	21	-6.3	-0.73	-9	18	-9.8	28	-13	-8.4	3.1	0.71	4.6
-2.4	0.22	-7.7	6.8	-1.1	3	0.01	10	11	6.2	1.9	12	0.17	-9.8	6.6	-2.4	-7.6	-8.3	8.6	-18	5.9	-3.3	1.6	-6.6	6.7	-3.2	7.1	-8.3	7.5	-9.2	14	-2.3	14	-7.3	4.4	-9.8	7.8	-7.1	9.1	-9.6	0.64	-3.5	13	1.2	17	-0.22	-13	5.4	-1.8	4.4
23	0.35	20	1.1	13	8.6	19	4	11	1.6	22	3.2	-14	-5.7	9.9	-1.4	26	9.3	-10	-11	12	-1	6.6	-1.1	3	-6.1	-0.61	-0.36	2.3	1.7	2	-3	5.3	-3.2	3.1	-13	-2.1	-1.5	13	1.9	1.7	-5.4	5.4	-3.4	-3.6	-5.4	-0.66	-5	17	-6.2
20	-4.3	11	3	0.52	8.7	16	7	4.2	-0.86	15	12	6.8	-12	9.6	-3.4	13	9.9	-0.06	-11	14	-3.6	1.6	-6.4	-3.3	-3.7	3.2	-9.3	2	-7.1	-0.1	-3.7	-4.2	5.6	7.4	-8.8	-0.31	-4.9	5.8	9.7	-0.14	-8.6	-1.8	-0.23	-1.8	5.3	0.49	6	15	2.2
6.3	1.3	5.7	1.3	6.4	5.3	8.8	1.6	8.1	-6.3	8.8	9.8	3.8	-8.8	15	-2.2	8.6	-2	7.2	-9.1	5.5	-1.1	2.3	-1.8	0.05	5.4	1.5	-6.8	1.5	-4.9	6.6	2	9.5	7.4	6.9	-2	8.2	-3.3	0.96	4.4	-0.52	-6.8	-0.83	4.8	0.81	7.8	-1.6	1.5	-0.85	-4.8
4.1	9.8	2	12	13	9.3	10	5.2	3.8	5.2	-1.8	12	3.5	3.5	12	0.49	14	3	11	-6.8	14	-3	2	4.4	2.1	10	3.2	-7	-0.34	0.75	7.5	-2	11	-2	3.6	-0.7	7	3.5	-4.1	-3.9	-0.93	0.58	8.9	10	8.4	11	-14	4.8	-5.5	3.3
-2.1	13	0.21	17	5.3	13	4.7	9.4	7.4	8.2	1.9	18	0.94	0.14	9.4	5.5	-0.27	8.9	9.3	-3	8	-2.7	-3.6	3.5	8.6	4.3	7.4	4	9.3	4.9	5.3	-3.5	5	0.72	6.7	0.36	8.4	6.7	2.1	2.1	8.5	-1.6	13	2.2	18	8.4	-8.9	18	0.02	30
6.8	4.2	-3.7	6	-5	6.1	8.4	5.7	5.8	5.5	-3.1	23	-3	-7.8	7.5	-0.19	13	-1.8	3	-11	3.9	-4.4	-1.9	3.8	3	-1.4	-2	-9.8	2	-7.4	-2.2	1.6	1.9	2.7	-0.41	2.9	-5.3	2.5	9.1	-6.8	3.5	2.3	1.4	-4.5	3.5	0.29	-9.8	12	-4	19
3.8	-3.3	-5.4	1.3	1.4	7.1	7.6	3.5	4.5	0.92	-5	10	-1.8	2.8	12	-4.5	10	-7.5	10	-14	12	-1.9	-5	0.9	11	-2.2	3.9	1.3	5.4	1.6	7.3	-0.63	8.7	-4.7	4.3	-0.01	6.7	-0.97	0.33	-2.7	7.5	-0.83	16	-4.2	3.5	-4.5	-20	1.9	-8.8	5.8
3.2	-0.42	3	0.8	8.5	1.4	11	0.06	7.1	-5	1.8	-7.9	6.9	-3.6	5	-2	15	0.28	7.8	-12	16	-5.5	-0.79	-0.24	6.5	-1.3	-0	-3.6	3.9	0.07	1.3	-8.7	7.5	-8.2	0.41	-6.5	6.3	-7.1	8.2	-1.4	9.8	-0.6	13	-7.8	11	-6.7	-8.8	-11	-1.9	-2.5
15	-0.07	5.9	0.7	6.8	0.89	13	1.5	11	-4.9	2.7	2.5	9	-14	11	-6.7	13	4.8	11	-20	14	-3.1	1.9	-0.22	8.6	-9	5.2	-15	4.1	-11	14	-13	14	-12	7.2	-5.5	12	-7.5	0.61	-1.7	7.4	0.17	15	-17	14	-6.5	0.16	6.3	6.4	-0.43
19	-4.3	8.1	6	8.6	19	9.7	-0.11	8.6	-2.3	-2.5	16	14	-7.6	15	-1.1	10	4.2	23	-16	11	-3.9	9.5	3	17	-1	11	-10	8.7	-2.1	1.1	0.59	4.4	-6	13	2.8	6.1	-1.2	9.6	0.33	11	-0.33	17	-7.7	12	-7.7	-9.6	11	2.5	6.8
14	9.9	12	22	18	21	15	8.3	13	-4.4	8.3	19	2.4	-0.31	7.4	5	-1.7	6.1	19	-13	7.6	-4.7	9.1	11	8.9	6.5	7.8	-11	7.1	2.1	1.4	-7.7	9.3	-7.5	10	-7.1	9.9	-0.54	0.4	4.3	3.4	-0.36	16	1.4	15	-4.9	2.4	5.2	9.5	6
9.2	-5.7	3.8	6.4	13	12	13	3.4	15	-7.3	5.3	9.6	5.9	-3.4	13	0.8	4.6	5.5	22	-19	11	-2.5	7.6	-5.9	6.1	-4.5	5.1	-5.2	6.4	-1.7	7.5	-6.1	6.3	-6.8	16	-5.6	4.1	-1.1	3	8.5	8.4	-1.7	7.5	-3.1	11	-8.9	-6.7	-7.3	8.8	3.8
14	-1.8	1.2	3.2	-4.7	8.1	12	3	10	0.22	-7.8	1.9	-2.6	0.59	4.6	-3.5	14	-0.17	6.5	-15	7.9	-5.2	-2.8	-3	4	-4.4	1.2	-8.1	-0.88	-6.5	4	-2.1	3.3	-4.7	5	1.4	3.4	-6.5	0.58	-9.6	0.03	0.42	9.2	-7.9	6.9	-7.1	-2.5	-1.6	8.4	5.4
7.4	4.8	13	6.7	6.9	15	-1.9	1.3	2.1	-2.6	18	12	19	-2.9	12	0.51	17	7.3	4.3	-11	7	-0.81	-0.03	-1.5	2.2	-2.2	-2.2	-0.94	9.5	-8.7	2	1.9	2.6	-7.4	8.2	2.1	8.5	-5	17	3.4	14	4.5	1.1	-9.5	11	-7.8	23	9.9	16	1.2
7.8	0.48	11	6.6	6.8	2.7	7.3	-1.1	11	-5.4	20	10	15	-4.6	4.6	-0.12	12	9.4	5.4	-13	10	-7.2	4.5	-0.7	6.7	-3.6	1.2	-4.6	-2.4	0.12	-2.5	0.23	4.8	-3.1	-3.6	-7.4	13	-6.8	11	1.4	7	3.5	7.9	-0.93	2.4	1.8	0.29	1.9	-0.39	-4.8
-1.6	10	6.9	7.7	11	7.4	-5.6	-0.1	-0.96	3.3	15	6.2	14	0.13	7.9	0.39	12	3.7	8.9	-9.4	3.3	-6.9	11	4.2	1.7	-1.6	-0.67	1.6	-9.5	1.5	2.1	4.8	-1.5	-0.44	-4.7	-12	3.1	-3.6	6.6	4.2	2.6	-2.8	-0.31	-0.13	9.2	2.3	13	4.7	14	9.6
-4.1	9.6	4.6	9.8	10	1.1	-1.6	2.5	3.9	5.2	0.06	11	14	-2.2	6.8	1	9.6	3.5	9.3	-17	3.4	-8	8.2	-1.5	-0.56	-4.8	-2.2	2.6	-3.4	-4	4.6	-5.1	-1.7	-7.2	3	-5.3	-3.9	-5.2	5.3	3.4	8.7	-6.7	-5.3	-7.2	0.91	-5.6	7.6	14	13	15
9.6	-2.8	9.3	1.4	8	-14	0.47	-5.6	9.9	-2.5	11	-1.8	9.7	-7.5	0.67	-1.6	-1.3	5.1	14	-11	-1.6	0.12	9.9	-3.1	-0.13	2.7	-3.9	-12	-5.1	-6.6	-8.1	-8.1	-6.2	-4.1	-3.3	-2	-4.1	3.5	-8	-6.4	3.4	2.4	1.6	1	2.9	2	8.7	2	4.2	2.3
7.2	5.4	13	5.5	14	-8.4	-2.5	8.5	11	6.7	17	5.6	3.7	4.3	-1.6	-1.4	-5.1	-1.5	2.8	-0.25	3.4	3.8	-2	-2.4	2.6	18	-2.1	-14	-3.5	1.3	-5.7	-3	2	11	-3.3	2	-5.5	4	-9.7	-6.5	-0.74	8.5	11	14	8.9	11	10	-2.5	0.48	-7.4
12	8.3	19	-4.1	20	-8.1	-0.11	4	4.9	-0.89	19	-3.9	12	1.2	-2.8	-6.9	-2	3.8	0.39	1.8	-0.04	0.13	2.8	-4.7	6.9	7.2	3	6.3	-13	-7.4	0.81	3.8	1.1	3.1	-7.9	-1.1	0.41	9	0.38	1.9	-3.2	4	12	9.2	7.5	6	-0.86	-1.9	1.4	0.66
6.4	28	17	21	12	17	-2.9	24	2.5	19	19	27	7.8	-3.1	-0.93	5.4	-2.9	-5.6	9.2	5.9	-0.37	2.6	7	-0.75	7	12	-3.7	-1.6	-4.4	0.61	-0.25	-0.38	-3.1	3.7	5.8	3.1	-3.2	8	1.5	5.4	-2.5	-6.9	2.6	18	2	10	4.2	19	6.7	17
8.8	-1.3e+02	16	-1.4e+02	16	-1.7e+02	-3	-1.5e+02	3.9	-2e+02	21	-2.1e+02	7.9	-13	4.3	-19	-6.8	-7.9	12	-21	-6.1	-12	6.1	-29	5	-21	-7.6	14	-9.3	23	-10	9.6	-8.1	-24	2.5	4.9	-5.5	-7	-9.3	14	-1.2	14	1.4	-33	7.6	-30	6.9	-1e+02	6.5	-79
9.6	-32	18	-15	17	-19	-1.7	-21	4.5	-16	18	-10	15	12	5.5	22	1.2	27	17	17	-0.41	31	3.9	16	4.5	3.2	-7.4	32	-6.7	32	-0.62	14	5.5	0.28	-2.1	5.2	-2.2	-1	1.6	0.36	1.3	23	10	-11	17	-7.2	11	9.4	12	9.1
7.7	24	13	16	9.2	11	1.2	34	5.7	47	13	23	17	-19	9.9	2.1	0.67	-14	19	7	1.1	21	16	2.3	1.1	21	-2.8	18	0.24	11	4.5	23	7.1	23	14	-6.7	2.9	22	14	14	5.8	8.4	7.9	22	11	14	3.3	25	11	16
3.3	-10	11	-8.4	6.6	-12	3.8	0.47	8	4.9	22	-17	15	-9.1	11	-1.7	3	-15	17	6.5	2.5	15	12	-3.6	1.7	6.5	-2.2	8.4	-1.6	8.8	-4.2	4.6	0.1	9.6	10	5	0.11	8.2	8.6	2.4	8.8	6.8	-3.6	11	1.3	4.8	15	-21	13	-26
6.5	2.7	4.4	3.1	-1	-6.4	-0.39	-3.4	5.2	-0.49	5.2	-3.8	7.4	-4.2	4.2	4.9	-2.9	-8	16	7.5	-0.8	16	6.9	-2.1	1.7	18	-4.5	21	-0.69	16	-1.7	8.1	-0.89	18	4.7	4.2	-5.5	17	6.5	0.59	4.6	8.8	1.2	22	7	13	12	-11	15	-16
4.7	4.5	5.8	-1.4	-2.7	-5	3.8	0.38	12	4.4	8.3	-4.9	0.2	0.51	3.5	6.9	-8.4	-1.6	8.3	7.6	-1.3	14	2.8	-2.5	4.9	13	-2.2	3.8	0.54	8.1	-2.1	-2.1	5.4	9.1	4.3	3.4	-3.9	0.36	18	-2.6	2	4.5	12	6.7	8	7.3	11	-11	13	-9
15	-8.8	11	-7.1	3.9	1.4	20	-10	27	-1.1	15	-5	7.6	3.9	2.7	4.4	22	-6.6	23	6.6	19	18	6.8	-0.23	11	8.4	6.5	-6	-5.6	7.2	6.2	4.6	9.7	9.7	4.5	5.7	7.4	10	6	-4.7	6.3	6.5	11	-1.9	21	1.1	17	-15	18	-10
2.4	-1.3	-1.6	3.3	-4.1	-11	4.4	-1.6	7.2	0.43	10	-1.6	7.7	-1.4	0.42	4.4	15	-8.8	9.7	7.3	6.1	17	3.6	-5.2	-0.66	9.3	-1.2	13	-5.1	18	1	12	2.7	9	-3.1	9.6	-0.84	10	-11	8.2	-4.3	7.3	3.3	7	8	8.3	4.7	-0.88	4.4	3.1
-7.1	-0.68	-5.3	-0.42	-4.2	-1.8	0.45	-1.8	6.6	3.1	-0.17	-11	5.2	9.6	5.3	16	0.45	17	19	23	-2.1	18	2.5	9.5	5.1	2.6	1.6	16	-2.3	11	-1.7	7.1	6.5	1	2.5	5.4	4.2	8.2	-7.7	17	4.9	6.4	8.2	5.1	-3.4	12	1	-0.71	-0.92	9.2
-2.3	-2.2	-8.6	-9.5	-6.5	-15	-2.6	-11	7.7	-1.9	-5.7	-15	4	7.9	-0.84	16	-4.9	-12	11	24	-6.9	6.2	3.5	2.6	-5.2	5.8	-4.8	12	-1.6	6.1	-8	1.3	-1	-1.1	10	5.5	-1.4	2.8	-4.8	14	1.4	3.9	-3.3	4	-0.87	5.3	6.2	-3.8	-9.9	7.6
-3.3	-11	-4.6	-12	-9.3	-18	0.47	2.4	11	-4.1	-3.3	-6.5	6.2	3.9	0.52	9.5	1.7	-3	12	10	5.7	13	7.2	0.7	1.4	2.9	-4.9	4.2	-3.4	2.5	1	6.7	-0.4	6.3	7.5	-0.93	-1.8	1.9	2.4	4.8	3.2	-1.9	-1.6	2	3.6	2.4	-1.9	-0.61	-10	2.2
2.5	4.3	2	-3.3	-6.1	-12	1.8	14	16	3.9	1.7	-7.3	11	3.7	-2.6	11	0.34	-7.1	14	8.2	-3.2	13	3.2	0.52	2.2	7.9	-0.16	4.4	-4.3	1	-0.05	3.5	2.8	16	-3.9	1.5	9.9	2.9	-4.9	-1.6	6.8	9.4	-1.6	5.5	5	3.1	0.32	-7.3	-6.1	-3.6
6.2	8	2.9	2.1	2	-4.2	3.4	7	16	8.2	3.5	-0.89	5.5	11	4.8	16	2.2	8	24	17	0.01	14	5.1	6.9	7.4	17	4.3	6.1	-3.2	9.2	-1.8	6.5	0.44	14	-4.5	11	10	9.6	2.8	6.5	12	9.8	-4.2	17	1.3	13	-0.98	-1.7	-2	3.8
-0.97	1.7	1.6	4.9	2.9	-3.1	1.6	-1.6	13	7.5	6.4	6.8	14	15	4.9	6.8	6.5	3.9	14	18	3.3	7.1	6.5	3.2	0.12	10	-3.4	11	1.5	9.7	4.8	3.9	-0.44	14	9	9.8	2	11	2.6	3.3	2.8	4.9	0.14	14	-0.49	11	12	2.3	12	4.5
5.7	3.9	5	-2.4	-1.3	-3.3	6.1	-2.5	13	1.7	7.1	-0.09	14	7.5	12	8.1	1.9	1.8	14	14	5.7	11	11	1.7	9.2	5.5	2.5	10	-1.4	8.3	2.5	5.6	0.95	8.8	-1.7	9.7	0.15	6.8	8	3.1	2.5	1.4	7.4	7.8	6	14	5.8	3	3.3	-0.62
0.44	7.6	6	-1.2	1.6	-0.14	6.5	-5.5	8.1	-1.6	8.7	-3.5	13	6.6	2.9	8.5	0.6	-7.1	12	18	7	6.1	13	1.9	6	7.2	2.1	15	2.2	3.1	0.57	11	-8.9	11	8.9	7.6	5.8	8.9	-2.2	-0.29	5.8	8.3	-3.1	10	3.4	12	0.7	-10	-0.84	-2.5
-3.5	3.4	-9.4	0.87	-9.3	5.2	-1.1	-10	12	1.4	5.8	-5.2	8.3	3.8	-2.4	1.3	-6	-5.9	13	12	4.7	5	12	6	3.5	8.5	-8.1	11	4	8	-3.2	-1.6	-2.2	6.6	7.3	14	-4.7	6.6	-3.8	2.3	-2.1	7.1	-6.8	6.8	-4.3	4.9	9.8	-2.9	-5.1	-5.5
-4.5	-2.7	-6.4	0.43	-4.1	-1.4	-0.75	-0.86	3.1	-5.2	-7.6	-2.4	8.2	7.8	3.1	6.4	-5	2	12	12	-1.9	3.6	7	10	-1.6	7.8	-6.5	1.7	-2	8.5	6	-6.2	3.5	1.6	-6	7.4	-3.5	-3.2	2.2	-4.1	-7.9	-0.96	-2.2	2.3	-0.49	12	-3.1	-6.8	-2.2	-12
-3.1	-3.8	-2.6	-4.2	-4.1	-4.9	-6.2	1.3	-6.4	-1.7	-4.3	3.1	-5.6	5.9	-13	-1.1	11	-1.6	-15	8.9	-3.1	-0.63	-3.6	1.9	-7.4	2.1	-4.6	-2.1	5.7	2.5	-0.68	-0.66	-1.8	3.7	-1.8	0.86	0.27	-1.6	4.9	-9.5	-6.8	-3.8	-3.4	3.7	-3.5	5.3	-5.3	-12	-5.1	-12
-48	-3.9	-64	-5.5	-56	3.5	-68	-2.5	-41	4.4	-77	-4.9	-74	-3.2	-1.1e+02	0.36	-1e+02	-6.1	-67	12	-81	1.3	-40	-3.9	-66	3.1	-61	-2.4	-62	-5.5	-55	-1.9	-92	4.2	-82	-2	-72	-2.4	-58	-7.5	-70	-1.4	-63	6.4	-71	6.3	-7	-0.54	-1.4	-7.3
36	5.4	21	-2.5	13	9	41	-9.6	36	-2.3	5.8	-4.8	35	0.1	35	1.1	22	-6.9	53	14	15	-0.15	37	0.62	28	-1.2	18	2	10	-1.9	8.8	-4.7	17	-7.5	22	4.5	3.6	-6.3	22	-9.5	6	-5.6	23	0.35	34	3.2	2.7	3.3	-0.31	3.2
-11	2.8	-8.5	1.6	-8.7	7.5	-7	0.81	5.3	6.1	-28	6.6	13	3.6	11	-1.2	43	0.48	16	8.9	18	0.72	15	1.3	19	-2.9	31	-2.4	47	5.8	19	-2.7	23	-7.2	19	4.1	30	-7.7	14	2.4	17	-3.6	11	-4.6	21	-4.7	-4.3	2	14	-5
27	7.5	37	0.57	19	2.4	24	10	48	17	36	-0.14	23	3	-12	-4.8	42	2.7	1.9	0.15	-9	12	24	0.53	-9.1	5	-15	4.4	-10	1.4	-20	5.9	-31	12	-40	3.8	-34	13	-45	-2.9	-44	3.6	-25	5.5	12	-0.98	20	13	11	5.4
11	2.8	-2.2	-0.08	3.8	-2	6.2	4.4	-3.2	4.9	-11	2.5	3.1	3.5	13	2.6	-39	0.4	32	15	-11	14	-7.2	-1.4	-17	10	6.6	14	-0.67	1.2	1.5	14	-3.7	17	-1.3	7.4	-19	13	6.5	2.8	-17	7.9	-8.1	15	9.5	2.7	-25	2.2	-24	1.7
30	-1.4	5	-3	3.5	-0.28	21	-4.6	16	-2	7	-8.4	15	8.4	-0.92	0.16	6.1	5.1	12	4.5	1.9	1.3	-3.8	-3	-6.9	-0.76	15	4.6	12	5.2	3	-4.7	-7.1	-3.1	-1.4	1.9	0.87	-6.5	15	-11	-13	3	-7.5	-0.93	15	3.7	-0.16	-0.81	-0.11	-3.1
27	2.5	7.6	-3.5	12	0.87	25	1.8	13	-6.5	6.4	-11	17	1.7	-0.8	-5.9	17	0.04	22	4.2	16	4	11	1.7	-6.3	-1.9	6.8	-3.6	2.5	4.6	2.1	-8.7	-9.4	-9.3	14	8.3	-3.7	-2.1	-6.6	-15	1.9	4.5	-12	-4.3	9.7	4.2	-9.8	-4.2	-21	-8
17	-3.1	7	-4.5	12	-2.3	12	-4.4	11	0.97	-6	-12	23	-3.9	-15	-9	6.7	-5.9	1.1	4.2	-13	2.4	16	-2.5	-26	-3.7	4.4	-1.8	-1.3	0.24	-4.2	-14	-17	-14	-4	6.6	-14	-7.1	-20	-18	-11	1.2	-30	0.03	-1.3	-0.35	-7.5	-10	-15	-19
14	-0.7	-1.4	-6.2	-16	-3.1	33	3.8	9.6	8.8	5	2.9	-1.2e+02	-2.2	-69	-1.2	-64	0.2	-75	0.89	-75	3.4	-71	-0.67	-45	3.4	-31	-4.3	-24	-4.7	-41	-5.1	-58	-5.6	-53	7.2	-48	-1.4	-56	-9.4	-29	-1.7	-55	0.8	-86	-0.37	-69	0.47	-64	-9
3.4	5	-1	0.79	17	2.8	14	1.4	8.1	3.8	5.5	1.6	5.8	-1.4	38	5	48	1.2	16	4.3	63	3.5	-8.8	1.9	39	3.6	24	4.3	29	4.7	39	-3	52	-4.8	19	-0.43	32	1.7	14	-2.6	19	7.4	48	0.42	42	3.8	12	4.8	19	-0.87
-33	2.6	-38	3.5	-36	5.6	-26	2.3	-24	4.7	-57	0.95	-7.1	-2	-3.1	4.8	-11	8.1	-13	13	-8	4.7	-3.6	5.5	-19	7	14	0.76	9.6	7	0.28	-0.51	-8	4	-5.3	5	6	2.5	2	-4.4	-17	5.3	-11	1.8	-7.5	8.3	-15	-1.7	-30	14
-46	-5.4	-55	-1.9	-77	2.6	-34	-7.7	-65	0.85	-49	-1.3	-52	5	-34	3.9	-38	-5.2	-44	5.9	-40	-0.42	-42	-4.6	-26	-3.9	5.6	1.2	-4.3	-2.3	14	-12	-12	-0.27	-12	5.6	2.4	10	-9.4	2.3	-5.9	3.5	-22	0.17	-46	-1.8	-71	2.1	-1.2e+02	6.2
-1.4e+02	-5.1	-1.4e+02	-7.4	-1.6e+02	-5	-1.1e+02	-0.78	-1.1e+02	-1.2	-1.5e+02	-6.7	-9.4	1.3	-14	3.5	-77	7.6	26	1.3	-27	1.6	-26	-9.5	-31	-8.4	21	1.2	9	3.9	15	-9.8	-49	-2.8	-38	2.2	1.4	0.27	3.5	-3.8	-14	-0.42	-22	-1.9	-22	-0.63	-59	-0.15	-77	-6.8
-1e+02	-5.2	-97	-4.1	-1.3e+02	-4.7	-90	-5	-1.1e+02	-4.9	-1.1e+02	-8.9	-68	-4.9	-91	3.5	-93	11	-52	2.7	-92	4.1	-84	-3.1	-67	-4	-49	-2	-55	-0.55	-59	-6.2	-71	-5.1	-58	5.1	-49	-0.89	-65	-10	-46	-1.3	-71	-8.6	-73	1.1	-20	-1.5	-5.9	-0.59
39	4.7	23	-1.4	38	-1.6	43	9.2	50	6.5	13	5	-20	-3.9	-10	-4.3	-31	1.6	-35	2.9	-2.9	-2	-24	-0.33	-27	-7.1	-29	-1.9	-21	-8.1	-30	-4.6	-5.3	5.8	-20	1.8	-34	-0.04	-8	-6.6	-22	-1.1	-28	-11	-14	0.5	1.4	-2.6	8.1	2
-2.2	5.9	-11	-0.87	-4.3	0.61	11	0.23	21	1.4	-2.4	0.51	21	-0.05	0.7	-2.4	20	-2.3	4.7	-1	20	2.1	18	-7	12	1.2	14	2.5	11	-4.3	6.6	-7.8	6.8	4.1	5.2	-3	16	5.4	7.8	-6.3	13	-2	8.6	4.1	14	0	-3.6	1.4	12	10
17	6.3	26	9.3	41	8.1	-3.3	-8.9	3.9	-0.69	29	3.9	11	5.4	11	-0.17	20	3.2	4.5	6.7	13	4.2	12	-3.6	5.4	2.4	11	-9.6	1.8	-9.9	5.8	-2.5	3.3	-6.4	7.4	-9	2.6	4.1	11	-7.5	6	1.7	0.35	-3.1	-0.2	3.2	40	-2.3	42	10
-0.22	-4.4	4.7	-4.9	-1.1	0.17	3	-2.4	-2.2	1.9	11	-0.34	5.6	4.1	7.4	-6	11	-0.7	4.3	1.2	6.8	-1.6	1.3	-2.7	5.1	2.2	6.6	-5.3	5	-4.7	1.1	-8.2	3.4	-4.7	1.7	1.7	2	-3.7	9.8	2.6	6.3	4.2	-0.7	0.16	-4.1	-1.6	5.8	-9.3	1.2	-5.5
-3.7	-8.5	6.3	-4.6	2.7	6.5	-0.95	-4.5	-7	-6.4	9.8	-4.4	3.4	-8.3	2.2	-9.3	0.62	-4.3	0.92	3	2	-4.3	-1.4	-11	-2.2	-8.1	-0.39	-5.8	4.5	-11	-2	-9.2	-5	-12	3.3	0.33	4.5	-5.2	4.8	-1.8	-1.2	-3	-4.5	-8.2	-11	-15	14	-3.4	11	-5.2
-11	4.4	-1.9	4.5	-7.3	15	0.5	3.4	-0	8	6.6	4	5.7	-2.2	-0.97	-0.69	-1.7	9.3	0.38	4.7	0.13	1.5	-2.2	-5.2	-1	-3.2	-2.3	-4.7	3.7	0.21	2	-2.5	-2.8	-1.8	7.2	-1.4	4.7	-2.6	4	-10	3.7	-3.7	-3.4	-1.1	-5.4	1.2	7.8	12	11	3.6
-5	12	5.5	-0.17	1.5	7.6	4.3	7.1	-1.3	5	17	-8	-4.4	2.1	-1.3	3	-1.7	-3.5	-7.7	5	4.6	5	-2.5	0.27	-1.1	8	1.5	4.2	-0.92	10	0.69	5.5	-0.66	2.2	5.3	4.7	10	-5	4.8	6.4	7.1	0.88	-5.8	3	-1.3	-1.5	17	13	17	7.3
13	6	19	6.3	20	-0.14	3	13	0.26	5.9	27	11	-1	9.8	1.1	4.4	5.4	0.87	-8.1	10	-0.38	12	-1.5	4.4	3.7	7.3	6.6	12	8.3	8.4	-1.8	4.1	3.4	1.6	7.7	5	7.5	5.6	11	11	4.9	4.6	2	3.8	1.8	4.4	23	-2.5	17	-3.6
-1.2	-4.6	11	-3	13	-3.2	-0.52	-0.37	1.7	-9.8	15	-5.5	9.7	-0.94	1.7	5.4	-5.7	-7.7	-3.8	9.5	-2	-5.4	3.7	3.8	10	5.7	4.3	9.8	4.4	7	0.39	0.97	5.2	-3	11	4.5	1.6	1.1	9.7	3.2	5.8	2	8.3	2.5	7.7	7.9	12	-7.9	6.7	-2
-6.9	6.4	3.6	1.2	-0.31	-7.7	-4.5	5.1	-2.4	-2	7	-7.5	6.1	3.3	-0.53	-0.74	-0.99	4.3	-7.2	5.8	-3.2	0.89	2.6	2.7	2.9	3.6	4.3	0.7	1.1	-4.6	1.2	5.2	-0.66	2.4	11	2.8	0.73	2.6	-1.4	9.3	0.43	0.86	4.5	8.1	-5.3	2	6.4	-8.7	9.3	-6.2
1.1	4.9	7.2	2.5	8.2	-6.2	5.1	1.6	3.7	1.4	17	-4.2	3.6	4.6	4.6	4.9	15	7.1	12	8.4	13	2.1	1.5	-4.4	4.1	8.1	15	8.6	5	4.7	16	3	18	8.3	10	7.5	21	11	16	10	14	6.6	8.3	13	10	7	6.4	0.7	7.9	5.4
14	13	30	12	31	-5.2	7.3	0.25	-8.8	1	23	1.2	1.6	5.1	12	3.6	29	-3.6	7	11	19	-4.4	6.3	3.8	11	6.4	12	7.1	14	2.2	14	4.6	12	0.54	13	0.35	5.7	6	8.8	6.9	10	4.9	7	3.9	-0.47	2.3	27	-7.9	31	-1.2
9.6	7.5	6.9	2.9	7.3	1.7	8.6	5.1	0.58	2.9	2.5	7.9	-0.45	5.5	3.1	6.9	5.1	7.6	-4.7	14	15	1.9	-3.7	5.8	9.4	12	-5.9	-0.75	2.3	-3.3	-4.4	7.6	2.4	6.9	1.7	-3.2	4.8	8.2	7.3	9.9	5	4.8	7.8	16	-11	8.6	6.4	-5.1	10	-0.06
-1.4	4.9	14	3.6	14	7.3	2	1.8	-7.2	-0.22	9.4	4.9	-5.2	-1.9	2.9	2.7	-2	0.56	-3.6	8.5	7.1	-0.54	6	2	14	9	-9.6	1.3	6.5	-0.19	-5.6	1.8	4.5	-0.1	6.8	5.8	3.1	0.35	7.2	2.7	7.9	9.1	9.2	13	-2.9	7.7	-5.9	-1	7.9	0.95
4.6	1.4	12	-3.3	7.2	-6.1	-3.1	-4.8	1.2	-2.6	17	-8.4	-0.04	-2.8	7.5	5.6	-0.35	-3.5	-2.8	3.8	6	-6.3	2.1	-0.79	13	6.9	-2.1	-3.4	-2.1	1.2	5.3	2.7	4.1	8.3	2	1.4	5.2	5.4	5.5	2.4	14	2.7	14	7.3	-5.3	3.3	0.29	-7.6	5.5	-3.4
-10	-2.8	-5.7	-2.8	2.6	-8.5	-5.8	-6.2	-1.7	0.4	12	-5.4	-6.9	2.6	-2.2	-0.87	-6.8	0.78	-16	-0.95	-2.4	-3.8	-4.5	-1.3	6.9	0.97	-0.16	13	4.6	2.8	-3.1	3.7	-3.2	4.8	7.1	2.9	5.4	2.5	-1.6	4.6	2.4	-5.2	2	7.9	-17	0.65	7.4	-9.7	-0.65	-10
-9.1	-0.52	6.7	-1.5	4.5	-6.5	-8.1	4	-12	2.6	2.9	0.8	2.3	3.9	1.8	-5.9	-2.3	-1.3	-6.1	-0.92	-5.7	-8.5	-4.1	-1.5	3	2.1	-1.3	3	2.6	3.2	-5.3	0.28	1.4	3.1	-0.17	2.2	2.5	4.4	-6.8	10	-7.9	0.08	8.4	7.3	-8.8	3.7	12	-4.4	0.25	-7.1
-4.4	1.3	2.8	3.3	4.8	3	-2.5	-0.33	-14	-2.2	1.9	1.1	-1	2.8	-0.96	-1.2	-4.8	4.8	-13	4.9	-1.1	-2.8	-6.9	-0.27	2.4	6.7	-0.61	1.9	-2.4	-6.9	2.8	12	-0.94	6.6	-3.7	-1.8	5.6	5.8	-2	5.9	4.6	1.2	-0.72	5.4	-2	0.31	5.7	-5.2	1.9	-5.6
-0.56	-3.8	2.9	-6.7	2	2.5	-2.5	4.3	-10	-3.7	15	-8	-9	3.2	-1.6	-0.18	-2.4	11	-12	6.8	1.5	-1.4	-5.8	6.9	3.5	3.9	-2.3	5	-6.8	8.2	3.2	7.8	5.3	6.3	2.3	0.79	2.4	8.4	-6.8	5.2	3.1	6.6	-1.5	8.9	-2.5	4.3	9.4	-15	4.2	-8.4
-1.2	9.3	6.9	9.2	4.4	1.3	-0.71	-1.8	-16	5	8.4	13	-4.9	4.5	-0.06	2.9	1.1	9.8	-11	11	-1.2	-1.4	4.2	7.3	-2.6	5.9	-1.2	4.3	-0.87	8.6	-4.1	6.7	7.5	5.8	3.1	3.1	1.1	6.6	0.58	3.9	3.2	2.8	-4.6	11	-4.6	7	-4.6	4.6	-7.1	1.9
2.8	1.4	7.5	1.4	5.9	8.3	-7.4	3.4	-15	7.9	-5.3	10	-4.9	4.2	1.4	-2.2	-6.3	-2.1	-6.2	7.8	-1.2	0.6	1.2	6.6	0.56	-6	0.71	-3.2	1.1	-0.21	-3	5.3	2.2	2.3	5.2	-7.8	-3.5	-1.3	-4.7	5.3	0.35	-3.9	-1.7	-2.6	-4.6	-5.3	-8.7	2.1	-5.6	-3.9
-7.6	-4.7	1	0.32	5.7	3.6	-8	-2	-17	3.1	3.3	7.8	-8.2	6.3	0.76	-3.2	-4.6	2.3	-9.3	2	-1.9	-1.2	-1	4.2	4	6	4.5	2.9	9.5	-1.2	0.03	6.4	6.8	4.7	5	0.14	-1.2	-4.2	0.87	1.6	-0.17	-3.8	6.7	2.6	-3.8	2.5	-4.5	-0.07	-5.5	-4.5
1.3	-3.6	8.2	-2.1	11	-1.6	-5.9	-8.8	-6.7	-0.21	8.7	7.4	-3.3	4.8	6.3	1.6	-1.6	-2	-7.1	-2.6	-1.6	-1.5	6	2.1	0.8	-4.4	-0.11	-4	-1.8	-8.8	-1.4	0.48	7.2	-3.8	13	-3.3	-7	-1.6	2.3	-2.9	4.2	-0.71	3.1	-5.7	3.8	-6.6	-0.85	-4.5	5.7	-11
7.2	4.2	8.4	1.3	7	3.6	-2.7	7.5	-4.7	8.9	5.5	12	1.6	5.3	6.3	1.8	8.2	0.8	3	8.1	8.7	4.1	3.9	1.8	12	2.1	3.7	2.7	6.5	-5.3	7.5	-3.2	13	-5.7	12	-1.9	1.3	1.7	5.4	-2.6	3.3	4.9	12	6.8	5.1	0.36	4.8	-4.7	14	-7.2
3.8	5	8.7	5.3	7.4	1.2	-10	1.6	-11	6	7.9	9.2	-7	2.6	3.9	1.8	6	3.6	-5.6	5.9	6.2	-0.92	-6.6	-4.1	4.1	1.6	3	4.1	3.5	-5	-4.9	4.4	4.9	2.5	1.7	0.57	-0.01	6.6	1.2	-1	1.7	-2.6	10	8.9	1.8	-4.5	8.4	-2.7	19	-6.5
2.8	-1.7	7	-0.09	15	-0.1	0.82	-1.4	5.8	6.6	17	1.2	9	4.9	13	-4.9	-5.9	1.7	-5.4	-2.6	2.1	-3.9	1.7	-1.1	16	1.4	7.5	-1	9.2	-10	2.7	-3.6	6.2	-0.72	5	4.8	7.9	-3.1	3.3	0.45	2	-1.8	13	12	8.3	6.2	7.6	-2.8	13	3.9
16	-2.3	14	1.6	18	-1.5	18	2.9	26	3.9	18	7	16	-0.46	9.7	-3	2.4	-2.2	19	1.1	14	-3.9	7.2	0.49	12	-1.7	13	3.3	4.6	-7.5	8.6	-12	11	0.92	10	-8.4	16	-1.9	4.8	-4	10	-3.4	11	-1.7	16	4.5	1.4	-3.1	5.7	1
5.8	2.4	7.6	0.43	1.7	4.2	-5.5	4.6	-0.84	11	10	7.7	4.2	3.6	-4.9	-5.9	0.76	0.53	-1.2	-3.4	6.8	-5.5	7.8	7	-1.9	-3.5	9.4	1.4	5.7	5.6	2.1	4.7	-5.7	-1.8	4.2	-4.6	8.8	-7.9	23	13	4.7	-1.5	0.01	-5.1	2.5	-2.8	10	8	-0.51	4.9
-0.42	4.9	0.79	0	3.2	-1.4	-5.9	-1.1	-2.9	7.3	0.82	6.6	1.5	-0.82	-3.1	2.7	-0.21	-8	-5.8	-2.2	4.6	-5.1	0.95	2.7	-2.7	-1.7	2.8	0.63	-2.9	4.7	4.9	8.1	6.3	-0.39	-1.7	6.5	1.6	0.02	7	8.2	0.57	0.91	-0.3	5.2	-7.2	-6.9	2.9	7.6	-0.23	3.1
-16	0.85	-3.4	11	-4.4	13	-9	-1.9	-13	6.7	-6.1	12	1.7	1.3	1.9	-1.5	5.4	-11	-1.8	1.9	-0.32	-2.6	2.4	-2.6	-2.6	0.04	-1.3	2.8	3.2	2	-0.9	1.5	1.3	7	4.2	1.8	-0.33	-2.2	2.3	6.2	-2	-0.79	-3.7	9.4	-0.61	-1.3	-9.7	19	-8.8	9.4
-6.1	-4.4	0.27	1.8	5.2	0.77	-4.5	-2.5	-3.5	3	5.8	8.8	0.01	0.95	3.8	-6.7	-1.7	-8.1	-1.2	-8.4	0.83	-1.7	0.87	1.4	4	-1.2	-3.9	-10	2.8	-12	3.2	6.8	2.9	6.1	4.9	-4.7	-2.4	-2.8	-1.1	17	3.3	0.88	7	-4.9	3.6	-5.3	-3.6	1.4	-0.3	-8.6
4.8	3.2	10	6.5	5.6	3.4	-4.3	16	-7.1	2	5.7	2.8	0.54	-7.3	7.3	0.06	11	3.2	-0.29	-0.07	8.7	2.3	4.6	4.7	5.5	1.1	-0.57	3.9	3.1	5.6	7.5	1	4.6	-3.8	7.3	7.5	5.8	3.5	3.1	7.8	8.8	4.8	4.1	2.2	8.5	1.1	1.3	4.4	3.5	-1.6
5.4	-0.39	10	-1.3	10	-0.5	0.04	4.7	-11	-1.7	0.95	4	8.4	6.1	3.5	-0.97	17	4.6	-0.69	4.2	8.3	-1.5	3.3	-3.9	3.4	-1.9	-1.6	2.1	4.7	0.36	0.55	4.6	1.7	-1.8	3.2	3.6	0.55	0.49	3.3	-1.9	7.5	2.2	2.3	3	3.9	-0.67	3.7	-4	8.5	2
0.87	-1.4	-2.9	-13	3.1	-15	-7.6	13	-12	0.67	0.49	-5.1	1.2	-4.8	10	0.25	6.3	-2.5	0.43	-7.4	3.5	-12	0.68	-2.3	3.7	0.13	5.8	-1.9	8.8	4.5	4.8	-4.6	7.8	0.61	12	2.3	5.1	4.8	4.2	3.4	2.2	-2.8	3.8	-2.4	-3.3	-3.6	-7.2	-6.1	4.5	-5.1
1.8	1.2	2.9	-10	-0.79	-10	-3.8	7.9	-10	1.8	0.87	-10	4	-3.7	8.3	-3.6	2	-0.64	-0.06	-3.5	4.2	-5.6	3.5	-3.5	0.54	-3.3	-8.3	7.5	7.6	4.8	-3.8	-1.7	3.5	-0.37	5.6	1.4	-5.6	2.5	0.3	-1.2	-1.2	-1.4	2.7	-5.1	1.2	-11	-4.2	-2.3	1.6	2.7
0.56	2.2	3.4	-6.7	9.6	-10	0.21	0.08	-6.9	-3.1	-0.7	-16	6	-5.4	5.7	-3.8	7.2	-5.5	-2.4	-7.6	8.1	-4.1	8.2	-2.1	9.1	-11	1	-2.5	1.7	-7.1	-1.3	-1.1	5.6	-8.8	1.9	2.6	2.9	-11	0.41	-9.3	5.2	-6	9.4	-15	2.3	-6.1	-5.5	-3.8	5.4	-4
0.84	-0.63	6	-3.8	12	0.01	-2.9	0.51	-4.2	-0.54	0.73	-6.6	-5	-2.3	7.9	-2.6	6.2	-0.29	-3.8	-6.7	5.9	-11	-4.1	-3.6	7.3	-5.4	0.41	-11	-2.7	-5.2	-2.2	-2.4	4.3	-0.63	6.6	-8.7	0.27	-10	-9	1.4	9	-2.1	0.97	-5	-0.95	-4.3	-6.9	-2.3	5	-3.9
-0.92	5.2	5.9	3.6	7	5.4	-1.5	8.2	-15	8.2	-3	9.4	-5.1	4.9	8	3.8	-3.9	5.9	1.1	2.9	5	-3.4	-2.8	6.5	3.4	-6.8	-7.5	-6.4	0.11	6.1	-2.9	4.3	7.7	-3	0.76	-4.4	1.8	2.5	-3.8	5.7	2.4	-3.3	9.5	-3.7	-0.21	0.37	-0.54	-1.2	2.7	11
5.6	3.1	1.9	8.9	2.3	8.1	-2.3	3.2	-14	5.3	-7.2	12	-1	9.5	2.9	4.8	-2.8	3.9	-2.4	-0.7	2.6	-1.3	-3	4.6	3.4	0.08	-1.6	-5.8	-3.7	-3.2	-6.3	-0.96	8.2	3.1	1.6	-1.4	1.9	2	-12	-4.2	1.2	-6.8	8	-1.1	-4	-4	1.1	-1.1	3.5	-2.2
-1.4	1.4	-8.3	12	-9.5	9.9	-15	3.6	-19	5.5	-15	17	-9.9	3	4.8	1.3	-0.15	-5.5	-11	-1.9	1.8	-2.2	-7.3	4.2	-0.66	-4.3	2.6	4.9	4.5	-14	-1.3	0.03	3.3	-5.3	-2.9	-3.1	-5.2	1.3	-5.2	-0.49	5.9	-5.2	-8.7	2.1	-7.6	-11	-12	5.6	-0.5	-1.4
-4	-9.6	-20	-0.95	-11	4.9	1.7	3.5	3.4	-10	-23	5	-5.7	-8.1	11	-4.6	-2.4	-3.1	-16	-5.5	-5.9	-0.43	-0.98	-1.7	4.7	-8.2	-2.9	5.2	1.4	0.81	-4.3	-6.9	1.7	-3	-2.1	3.9	-3.8	-1.2	-0.01	3	0.58	-2.1	-4.2	-11	-12	-6.8	0.23	-2.1	3.4	-11
12	-6.8	6.2	-7.5	27	-2.8	15	3.1	20	-9.1	4.9	-8.1	16	2.3	11	-6.1	4.6	2.8	13	-8	14	-3.5	13	-4.2	13	-12	3.5	2.3	1.4	1.3	9.2	-1.7	15	-10	11	-11	8.6	-4.4	-1.7	-2.5	11	-7.3	7.2	-9.9	11	-1.8	7.7	0.12	11	-10
-13	-7	-10	2	-12	-4	-4.4	7.1	-2.7	-1.3	-3.4	-3	-15	6.8	-10	-6	-8	7.9	-8.6	-0.85	0.98	-2.3	-5.2	-1.3	-6.4	-3.9	-12	1.6	-5.4	-0.51	-4.1	5.8	1.8	-7.2	-5.5	-0.1	-3	8.7	-13	0.85	-5.8	-1.3	-2.2	-7.5	-6.9	-4	13	5.4	8.5	-9.1
-12	-3.1	-15	-2.3	-19	1.2	-9.3	1.6	-8.7	-3.7	-15	-2.1	-16	6.6	-14	4.8	-8.8	7.1	-20	2	-13	0.4	-8.8	1.4	-10	-0.34	-8.6	-3.9	-4.5	1.1	-11	2.1	1.6	-5	-7.7	3.8	-3.1	-6.8	-7.8	-0.49	-4.2	5	-6.5	-6.4	-9.3	-7.6	-2.9	2.8	-24	-2.1
-16	-1.6	-12	-1.8	-14	4	-10	-2.9	-11	1.6	-16	8	-10	5.1	-8.3	-1.4	-2.1	8.8	-17	-7.3	-12	-3.2	-9.6	1.4	-4.4	-2.7	-8.1	-5.9	-5.1	6.4	-4.1	7.5	-4.6	0.31	-4.2	4.2	-5.8	-1.1	-3.2	10	-6.7	0.57	-8.3	-1.7	-16	0.61	-0.65	-6.5	-21	-0.81
-4.8	6.2	-2.3	-0.24	-7.5	-2.7	-3.2	-1.3	-1.9	2	-0.74	-2.1	-1.9	-12	-7.4	-1.2	-9.9	-4.9	-10	-6.8	-10	-0.43	-7.2	-2.4	-5.4	-1.9	-6.5	2.8	-7.4	1.5	-15	5	-9.8	-1.2	-9.4	9	-4	-1.2	-1.2	7	-7.8	3.4	-8.3	-1.7	-5.7	-2.1	-6.8	-2.5	-14	2.8
5.5	12	-3.8	2.9	-3.5	-1.8	1.4	6.5	2.8	7.9	7.9	-3.5	-7.6	-2.1	-1.1	7.4	-5.1	-7.2	-19	-6.3	-0.6	-4.8	-3.2	-0.16	-8.4	-8.5	0.82	-9.9	-1.5	-5.2	-3.4	-4.8	-0.29	-9.6	-2.9	-2.1	-5	-23	-5.5	-7.1	-1.5	-1.5	-9.2	-6.2	-1.3	-10	-8.8	-1.6	-6.9	13
0.65	-3.4	6.1	-6.9	5.9	-0.56	-2.1	-7.6	-2.5	-4.4	14	-10	-6.5	-9.4	1.4	-4	4	-9.1	-2.5	-18	-3	-6.6	-11	3.3	1.9	-7.1	-4.6	-9.3	-0.87	3.3	2.5	-6.2	2.9	-6.9	5.5	6.8	4.2	-8.7	-6.3	-2.1	4.2	-3.4	3.9	-4.6	1.1	-2.5	3.8	-10	-4.4	-3.2
-5.1	1.6	4.8	-2.7	6.3	-0.78	0.27	3.2	-21	-3.7	3.1	-5.9	-9.3	-4	-4	-6.3	0.12	2.3	-9.8	-14	-0.83	-7	-10	1.1	5.4	-3.7	-1.7	-10	-2.8	-10	-6.5	-10	-0.28	-12	3.1	3.5	5.5	-12	-9.2	-9.3	-2.7	-3.6	1.6	-13	0.03	-7.6	-2.2	-6.6	-0.44	-6.2
-6.6	3.7	-1.5	3.7	-2.2	9.7	-5.5	7.4	-12	2.1	0.13	2.3	-6	2.9	0.79	-1.3	-0.58	5.3	-9.9	-4	0.34	-5.3	-3.8	-1.3	5	-1.5	-4.9	-15	-7.5	-1.7	-9.8	0.9	2.6	-6	1.6	6.5	-0.36	-5.7	-8.7	2.5	1.2	-3.5	8	-10	-1.9	-1.9	-5.7	2.7	-11	3.4
0.44	-3.7	-3.1	-1.6	-3	9.8	-9.7	1.2	-13	0.97	-4.5	7.7	5.2	0.09	-0.33	-1.2	3.3	5.9	-16	0.93	2.2	-7.5	-5	-2.5	3.3	-8	0.78	-8.6	-0.28	-4.9	-2.2	-5.1	7	-8.2	5.3	4.6	-2.7	-2.7	-5.4	-1.5	5.4	-0.37	0.2	-12	-1.9	-4.8	14	1.2	-1.5	7.7
1.5	-4.9	2.1	-4.8	4.5	8.1	-4.4	-4.6	-6.2	-0.33	-0.05	-11	-18	-4.4	-7.9	1	-49	-1.6	-18	-6.1	-25	-7.2	-12	0.11	-4.3	-13	0.74	-8.5	-0.12	-7.5	-12	-1.6	-7.2	-5.6	-14	-5.8	-17	-8.4	-9.3	-3.2	-14	-4.5	-6	-16	-17	-5.8	2.1	1.2	-7.6	1.2
12	-9.3	6.7	-8.6	5.5	-5.8	27	-6.1	46	-5.2	6.6	-7.6	21	-5.5	11	-10	-2.5	0.64	32	-13	19	-5.4	12	-3.8	20	-14	12	-11	10	-13	12	-13	9.9	-14	15	-8.6	8.8	-9.3	2.6	-3.5	13	-8.6	28	-15	21	-8.3	11	-7	12	-2.8
7.5	0.76	-2.3	0.15	1.4	-0.24	5.4	1	7.3	-0.56	-6.6	-4.9	16	4.1	9.2	-15	26	1.4	13	-8.2	13	-7	14	4	-1.4	-4.9	0.83	-7.6	4.7	-11	1.3	-4.6	-6	-3	10	-7.8	2.2	-12	17	-12	11	-3.1	-3.5	-7.4	5.6	-4.6	8.4	2.5	0.32	10
3	-3.8	3.1	-2.4	2.5	9.6	5.5	-1.7	3.6	-0.52	18	-3	8.3	-2.8	16	-3.7	2.1	-3.6	12	-12	7.9	-4.3	15	4	6.3	-8.1	1.1	-10	6	1.4	6.6	5.5	3.1	-2.6	3.5	-8.4	9.1	-7.9	8.3	0.44	4.7	-0.1	2.9	-18	4.2	-2.6	13	4.8	10	4.6
-6.6	-8.3	-3.6	-1.6	-5.1	4	-1.6	-5.9	-0.4	3.1	3.6	-3.2	-1.2	-5.5	-0.71	-0.42	-8.4	-0.67	2.1	-9.9	0.96	-6.6	4.1	-0.09	3.8	-15	4.6	-6.8	2.2	-23	3.9	3.8	-1.2	-9.4	3.4	-11	5.9	-13	1.2	-1	1.4	-7.4	1.7	-23	2.7	-12	1.3	12	-5.4	0.06
-11	-4.1	0.11	-1.4	-1.2	9.6	-0.93	0.58	-4.5	5.5	-7.7	-8.8	-6.2	8.2	-0.22	-1.3	-4.8	-4.7	0.78	-10	-3	-9.9	-4.8	0.51	1.6	-6.9	-1.9	0.55	2.7	-0.07	1.1	1.9	-5	-1.9	-2.1	-2.7	-1.9	-8.5	8.6	-4.1	-4.2	-1.8	-2.3	-9.1	-2.3	-6.7	-3.6	14	-6.2	9.2
-5.3	-6.8	0.62	4.9	-1.6	9.7	-4.5	-8.1	-0.93	-2.8	-2.2	-4	-1.6	-6.8	-1.6	-10	-3.8	-1.1	5.7	-13	-1.3	-4.2	3.8	-3.4	-2.3	-6.2	-6.3	-5.8	-3.9	-3.6	-3.3	-1.4	-12	-7.2	5.9	-7.3	-2.5	-4.1	-5.4	-5	-0.49	-6.7	-7	-13	-6	-6.1	5.4	14	0.65	11
2.5	-7.1	5.4	-0.24	1.6	1.4	-1.8	-2.9	-0.22	-1.8	2.5	-4.7	1.5	5.6	0.54	-0.54	7.8	-4.7	4.5	-5.6	2.4	-5.4	13	-2.9	3.3	-5.7	-8.3	-4.3	-2.1	-18	0.89	5.5	3.4	4.3	-2.7	-8.1	3.1	-1.7	2.5	0.98	5.6	-5.5	3.5	-7.5	1.9	-0.36	12	-1.7	1.3	7.4
1.2	1.1	0.51	2.2	1.1	3.9	-0.4	-3.4	-0.24	1	-2.6	-6.6	13	-4.7	4	6.4	10	-2.7	6.1	-3.4	-0.77	1.1	10	-0.43	2.2	-12	7.3	-2.6	3.4	-1	4.8	1.1	4.8	-0.94	9.7	-7	3.9	-1.8	7.9	11	0.47	-7.4	3.2	-5.8	4.3	1.1	3.7	12	9.3	4.5
7.1	-3.9	6.3	6.7	4.5	11	0.57	-0.61	4.7	-1.2	3.2	11	21	-4.6	6.1	-1	16	-1.1	18	-7.1	2.5	-7.6	15	-3.7	7.7	0.66	5.9	1.3	0.88	0.97	9.6	-5.1	0.37	-1.4	5	-2.1	5.1	-0.85	10	4.7	6.7	-5	4	-0.63	4.8	4.1	0.56	13	2.1	0.45
1.5	0.34	5.2	7.3	9.2	5.4	3.5	-5	2.5	-9.2	15	0.12	8.7	0.12	3	1.1	8.8	-4.1	11	-10	4.2	-6.7	12	4.2	4.3	-0.89	4.7	5.2	-3.7	-9.6	11	2	6	-6.1	4.6	-4.3	3.1	-0.87	9.6	-1.4	6	-0.02	2.3	-0.23	10	-9.5	17	3	5.4	-3
-0.05	1.8	6.7	7.2	3.4	3.6	6.2	0.64	5.3	-0.41	8.7	4.2	16	-1.8	4	-2.5	-3.1	1.7	8.3	-8.4	2.4	2.9	13	1.5	7.8	-5.6	12	-8.3	1.4	-9.2	9.9	-2	6	-8.6	3.2	-6.2	7.5	-3.1	0.87	-2.2	3	-4.2	-2.5	-5.6	5.7	0.43	6.7	5.7	2.4	-3.9
6.1	-5.2	6.2	6.2	14	3.6	-2.2	-1.4	-5.3	-11	1.1	5.6	15	-2	11	-6.2	7	7.5	12	-15	3.6	-0.21	14	-1.7	4.8	-7.2	9.8	-6.7	1.5	-9.3	17	-7.1	7.8	-13	5.4	-4.7	9.6	-3.1	0.58	-4.7	4	-0.03	3.4	-9.8	15	-8.5	4.4	-7.5	7.6	-5.3
0.59	1.4	5.1	-1.1	11	3.4	-3.3	-3.8	-9.1	-1.9	-0.66	-4	17	-3.4	4.8	1.6	21	4.9	11	-12	12	-3.6	19	3.6	4	-4.3	6.2	4.2	8.9	-1.4	7.2	4.1	6.3	-2	8.2	-7.9	14	4.4	9.4	-1.1	6.4	0.89	5.2	-2.9	1.5	-6.6	0.57	2.3	12	-7
3.3	-0.37	8.8	-0.62	4.2	4.6	-5.4	-3.9	-1.9	2.7	3.5	-0.16	-1.7	-0.64	5.3	1.6	15	-4	2.7	-11	0.77	-5.6	9.6	7.2	8.4	-4.6	0.73	-10	6.2	-0.08	4.3	5.7	1.7	-0.7	7.3	-2.6	5.5	-2.5	10	2.2	-2	1.9	4.5	-4.3	-0.45	-8.6	-4.2	6.9	-3.5	0.17
3.4	2.5	-1.6	2	-0.12	4.6	-2.7	0.5	-3.3	6.8	-2.3	1	9.4	-1.1	4.5	-5.3	1.7	-13	8.9	-8	-0.4	-8.8	13	3.9	-0.56	-8.5	-0.55	-18	-0.02	-2.4	-0.46	-11	-0.63	-1.7	-5.4	-6.2	8.1	-13	-4.3	-0.18	2.1	-3.9	0.12	-3.4	-2	4	-2.7	4.4	-2.9	0.16
-5.1	2.9	-0.77	3.7	-2.3	1.9	-9.3	-5.3	-7.1	2.9	2.1	-4.1	2.4	-6.2	3.3	-3.3	-5.7	2	2.2	-15	-2.1	-9.1	11	-1.5	0.75	-6.1	1.1	-0.59	-5.9	0.2	-1.1	-2.4	3.6	-3.8	2.2	2.2	-3.7	-5.4	6.8	1.7	1.4	-2.7	2.3	0.85	4	-0.65	10	5.1	0.12	-2.4
5.2	-0.2	0.93	0.06	4.8	2.6	-0.39	-11	0.66	4.2	-3.2	-3.3	11	-6.6	6.8	-3.1	-8.8	-7.5	4.9	-16	-7.1	-8.2	10	-11	2.4	-6.3	10	5.6	3.5	2	4.1	0.72	0.1	-0.32	5.2	3.2	1.7	-4.9	4.6	-7.6	1.6	-2.8	1.8	-6.3	1.4	-5.4	-4.5	3.3	-2.4	-2.3
4	-0.88	1.8	-0.99	4.3	7	10	-3.2	14	12	-6.1	-1.5	14	-4.8	7.3	-3.6	7.6	-7.1	11	-11	0.71	-12	8.6	-4.7	2.4	-5.2	6.4	-6.6	1.7	0.02	4.7	2.4	2.4	-2.3	14	-4.4	11	-1.3	3.8	-4.4	5	-2	-2.1	-4.4	3.3	0.11	-8.5	5.5	-3.6	-2
1.3	0.21	1.5	5.1	-1.4	4.4	3.7	0.52	3.5	4.6	0.27	3.7	2.6	-7.6	4.5	-3.8	5.1	3.3	8.5	-4.2	2.6	-7.4	7.2	-1.4	3.5	-4.8	-2.6	-6.3	1.6	5.7	4.3	-4.6	-5.3	-2.7	-2.4	-3.2	1.5	-6.2	3.8	-2.9	-5.7	-6.5	-1.4	-3	-3.4	-7.2	4.2	6.6	2.2	0.05
6.2	3	0.46	7.6	2.9	5.5	-5.7	0.52	2.5	2	-3.6	8.2	2	-14	1.4	2.6	7.8	5.5	0.56	-3.1	0.76	-1.7	6.2	2.8	1.7	-7.2	-1.5	-10	-2.7	-9.9	9.4	-3.4	-3.2	1	-0.93	-9.3	-3.2	-3.5	1.9	1.3	2.8	-4	-5.8	-7.4	-9.3	-2.5	0.57	-2.1	-2.5	1.8
-0.31	-4.1	3.5	-4.2	3.5	-2	-4.7	-1.4	-1.7	4.2	6	1	2.3	0.63	0.84	-3.8	1.1	4.3	2.4	-7.4	-1.8	-5.8	7.1	-4.1	-0.56	2	3.3	-15	4.8	-6.7	2	-8.1	1.6	0.74	-2.7	-7.7	1.8	-2.9	6.6	-7.6	0.01	0.59	-0.38	-1.9	7.9	0.11	3.3	1.3	7.5	7.1
-7.6	-2.1	-3.6	1.6	-1	2.8	-5.6	-3	-8.9	2.7	-6.9	-3.1	4.1	18	0.7	9.4	8.1	5.6	-4.1	14	2.9	-2.4	-1.4	9.3	-3.3	11	-4.2	-2	-1.8	-2.8	-1.7	-5.6	4.8	8.4	1.5	-0.43	-6.2	1.5	2.3	-2.2	3.8	4.8	-1.6	5.7	1.2	6.7	-7.1	3.7	0.05	12
5.6	4.6	6.4	5.5	2.3	5.1	-5.6	-3.8	-10	2.2	-5.7	3.8	2.6	2.6	4.5	5.3	8.2	0.17	-4	10	1.2	-1.9	0.75	1.2	-0.45	3.9	-0.4	4.3	-1.4	-5	-0.6	-1.7	-6.6	0.54	-5.4	-1.2	-4.7	-2.2	4.2	11	-1.9	0.07	-0.39	1.3	-7.1	7.8	-8.5	-7.6	-5.3	-3.5
-7.2	-4	-4.3	4	-4.3	4.3	-6.2	-9.2	-6.8	-0.67	-2.6	3.5	6.4	-0.82	0.58	1.2	2.7	6.1	-1.8	4	-6.6	-5	7.3	-0.89	-0.59	2.3	-6.2	0.8	3.7	-5.7	-5	-2.8	2.9	-0.56	4.6	-2.3	-2.3	-2.3	6.2	2.4	2.9	-1.2	2.5	0.71	6	-3	-2	-11	-9.6	-12
-2.4	4.1	-4.9	7.8	-9	6.4	4	14	0.36	-2.1	-4.1	5.4	7.2	12	1.9	3.3	0.39	1.7	5.8	12	-2.9	1.9	7.1	8.3	0.86	7.3	-5.3	0	-1.9	2.8	2.1	-6.8	10	-0.5	4.1	10	-3.5	-3.4	-1.2	12	3.5	6.2	9.3	9.6	7.3	6.8	7.3	-3.9	-6.3	1.8
1.5	-4.5	1.6	-17	-8.7	-37	4.5	7.4	3.9	6.3	-8.1	-24	9.1	-34	3.9	-7	9.4	7.7	5.2	-26	-2.9	17	20	-19	3.2	4.4	-0.03	21	-8.4	22	1.7	-4.7	6.5	7.4	-1.1	3.6	-0.95	8.8	-7.6	10	-1.3	-3	1	1.6	6	-14	-1	-6.2	-6.9	11
-12	-7.1	-12	-8.6	-8.5	-12	-7.2	9.7	13	12	-12	17	-74	-0.24	-63	4.5	-54	-22	-53	38	-16	32	-1.1e+02	-12	-67	10	-5.7	15	-9.8	4.9	-9.3	6	-32	14	-21	-11	-27	27	-20	-12	-25	6.2	-41	17	-32	15	-17	-2.1	-16	9.2
12	6	10	7.1	24	-4.5	0.42	3.7	9.7	3.4	18	25	-20	20	-33	17	-17	25	-25	33	-14	31	-49	15	-34	23	-5.2	16	7.8	27	-8.3	26	-15	16	-16	13	-0.52	27	5.5	16	-14	20	-18	28	-7.5	26	4.1	19	-0.7	22
4.9	9.2	6	-0.03	-1.8	-12	9.1	2.5	5.9	-4.7	2	10	1.4	1.3	-2.8	4.8	18	3	-7.9	13	0.34	12	9.7	1.5	4.3	15	-7.6	11	-3.6	9	-8.1	8.7	-0.48	17	-17	7.6	-16	2.6	-14	-9.8	-14	-1.4	-0.69	17	15	4.1	23	-6.5	22	-3.9
-1.6	13	3.1	5.9	-6.3	-9	7.5	-0.1	6.3	-15	3.9	6.5	2.5	5.2	11	6	11	-3.7	16	17	6.9	16	16	3.6	18	17	-7.7	16	-8.2	14	-5.1	-2.3	7.8	11	-2.3	8.6	-3.1	13	-18	-3.3	3.9	11	20	17	14	6.4	0.21	-4.8	5.9	-8.7
-1.5	8	-6	-5.9	-14	-12	-5.8	-2.1	2.3	-16	-2.8	-6.3	13	-0.64	15	0.79	28	-1.1	26	11	15	11	12	-2.7	3.2	8.2	8.6	11	6	2.5	7	-2.4	1.7	0.78	6.3	1.1	18	5.3	19	-5.5	9.2	3.4	1.1	5.2	14	6.2	-9.4	-14	2.9	-15
-10	-4.1	-36	-6.8	-6.4	-8.8	3.5	-4.5	4.3	-17	-27	-17	-29	3.8	-4.7	0.17	-53	-7.6	6.3	6.1	-25	8.1	-22	-2.4	-9.2	8.9	2.5	-0.33	-9.7	1.1	-5	-3.3	-14	1.5	-18	1.5	-14	6.5	1.2	-12	-11	-3.3	-4.5	11	-20	11	-34	-9.4	-11	-5.8
31	-6.2	-3.8	-5.6	-17	1.3	63	-1.9	68	-11	13	-8.7	1	-0.4	-13	2.3	18	-6.3	9.7	12	7.6	5.3	-1.6	-2.5	2.7	9.1	-11	6	-16	15	-11	4.7	-4.8	10	-23	16	-5.4	10	-18	-6	-13	7.8	7	16	18	14	-22	4.6	-0.2	12
[truncated: 952 more columns]
