# Supplementary material for: Dyslexia on a continuum: A complex network approach
Source: PLoS One. 2018 Dec 17;13(12):e0208923. doi: 10.1371/journal.pone.0208923 (PMC6296514; doi:10.1371/journal.pone.0208923)
Supplement: S1 File — Detailed information about the archive contents is provided in the included README.txt file. (TGZ) [file pone.0208923.s001.tgz › FS_619_AA_run_1.csv]

-0.28	-0.5	1.8	6	1.9	-0.41	3.5	7.9	4.5	-11	7.7	0.72	1.2	2.9	4.5	-3.6	-0.58	-8.3	5.6	6.8	-2.6	9.8	2.5	-3.9	9.7	-2.3	3.2	7.2	1.6	4.9	4.6	10	2.1	7.5	1.5	12	5.4	7.7	9.2	6	1.8	5.9	-1.1	13	6.4	2	2.5	11	5.9	-1.7
0.01	0.53	-3.9	-2	-2.7	-1.7	-7.3	-7.2	-2.3	-26	2.9	-13	-5.3	0.03	-3.3	-4.8	-1.7	3.5	-1.6	14	-8.6	-22	1.5	-16	-0.38	7.4	4.4	20	-1.4	16	-2.5	15	-3.4	8.8	-3.9	20	-1.8	27	-3.4	16	-5.1	16	-1.7	20	0.5	17	-3	21	4.3	16
0.49	-0.75	1.4	-6	2.1	-7.2	-2.4	3.1	-1.3	-22	1.8	-0.67	-2.8	-7.8	-4	-16	9.1	-9.7	-4.9	-8.4	-14	2.1	-6.1	0.97	-3.5	2.1	6	1.3	4.3	-10	2.3	2.5	0.05	-5.7	-3	-7.4	3.5	-7.9	-9.4	-5.1	-2.5	-0.73	5.4	4.4	-9	2.1	-10	5.9	4.3	1.4
-0.09	-1.7	5.3	-9.4	3.4	-10	4.6	-3.6	1.9	-26	2	-6.7	1.2	-12	-11	-29	5.2	-17	0.15	-17	-8.7	-17	-4.9	-22	-6.8	-11	0.7	-15	5.5	-24	3.6	-21	5.2	-21	1.4	-27	2.7	-23	-3.3	-19	1.7	-21	-7.2	-23	-2.5	-16	-2.8	-18	1.6	-29
-0.33	-2.2	3	-12	3.8	-12	5.5	-14	6.6	-28	3	-11	3.5	-9.5	-11	-23	-12	-15	-0	-19	-19	-17	-0.56	-9.1	-8.7	-12	-5.9	-21	-2.4	-14	4.9	-13	0.04	-13	0.79	-19	3.4	-18	-2.9	-8.8	-1.3	-16	-14	-16	-3.3	-12	-2.5	-28	-5.8	-19
-0.22	-1.7	6.9	-9.1	9.5	-7.1	6.7	-5.8	15	-22	-0.05	-7.3	2.1	-11	-9.5	-13	-11	-9.1	-3.6	-8.2	-14	-10	-3.1	-3.1	-2.2	-5.7	-2	-14	-3.6	-5.4	7.9	-5.9	-6.9	-3	-1.4	-14	1.4	-7.8	-4	-2.6	-1.8	-6.1	-7.9	-5.1	-5.8	3.5	-1	-17	-6.2	-16
0.21	-0.55	3.4	2.1	0.41	4.2	0.38	-1	7	-7.4	-0.02	-2.3	-2.7	-4.1	-7.2	-9	0.68	-1.1	4.5	-5.3	-13	-14	-0.51	1.1	1.5	0.49	3.4	-7.8	6.8	-7	4.6	-6.6	4.2	-4.6	-0	-12	1.8	-5.9	2.9	-5.6	5.3	-2.3	0.46	-13	-0.89	-1.9	-7.4	-11	5.3	0.26
-0.18	0.46	-4	1.3	-6.4	0.61	1.4	1.9	5.5	8.3	2	-3.2	-8.1	-0.3	-10	-3.5	1.1	3.6	-4.2	-4	-15	-1.1	-14	7.4	-6.3	0.28	2.6	-5.8	-0.81	-2.9	2.2	-1.1	3.9	-4.2	-5.7	-8.6	-5.8	-2.1	-3.6	-5.3	3.9	1.9	-4.6	-11	-0.6	1.2	2.5	-4.3	-2	2.1
-0.39	0.43	-1.3	3.8	1.1	3.2	7.9	3.3	9.4	18	7	6.5	-1.9	9.3	-6.3	5.3	-3.9	8.3	-2.8	3.6	-3.3	-3.4	2	1.2	-4.5	0.03	2.3	-2.5	-2.6	4.7	5.5	2.3	-6.3	-0.56	0.45	3.3	-5.1	-2	3.1	-2.1	1.7	3.4	-3.5	-0.86	-2.4	-1.9	-4.9	-1.8	-4.9	4.2
0.76	0.94	2.3	1.4	8.3	5.5	3.2	1.8	-9.8	10	7.4	9.5	12	11	6.4	1.4	8.4	16	14	0.22	2.7	-2.8	-2.5	6.3	-5.1	7.8	8.4	2.8	1.6	12	12	3.6	5.1	6.7	7.3	8.5	13	8.2	12	8.2	2.1	6.5	11	-0.72	6.5	6.5	11	0.39	12	9.9
0.08	0.48	9.8	0.56	5.3	-0.53	-4.7	4.7	-13	-1.2	5.3	3.7	4.9	5.6	4.2	1.3	-0.83	0.56	4.9	14	13	2.6	1	4.5	-1.4	-0.89	2.4	1.1	-3.3	2	2	-0.98	-5	3.5	2.5	1.7	-5.4	-2.1	-6	-0.45	-7.2	5.9	13	4.4	-2	2.4	2.9	0.83	-3.1	3.7
0.15	0.45	7.3	1.5	0.91	-0.8	1.5	5.1	14	-0.02	0.13	1.9	-5.7	6.5	6.9	5.3	-5.2	17	8.4	-2.9	5	3.7	6.7	0.27	-5.5	0.55	1.4	-0.45	-2.7	0.08	3.4	1.1	2.7	3.7	-1.4	-2.2	3.5	-7.3	-6.1	1	4.4	5.4	11	-1.9	0.97	3.9	6.3	0.06	4.6	5.8
0.62	0.39	-5.2	-3.1	-9.3	-2.7	-8.1	-13	-3.1	-0.48	0.86	-5.8	5.3	-0.25	-2	3.1	11	9.9	0.41	-2.4	17	4.7	3.8	3.4	-0.87	-4.8	1.1	0.87	3.9	1.7	3.1	4.2	8.8	1.8	6	-1.2	11	2	3.3	2.1	8.5	-0.47	7.2	10	5.6	-4.3	6.3	-6.5	14	-7.6
0.88	0.74	-0.34	10	1.7	10	0.63	5.7	3	12	2.9	7.5	7.5	0.61	1.2	2.2	7.8	-4.8	-5.4	2.4	6.8	7	5.3	8.5	-0.57	2.5	-5.5	4.4	-3.5	-4	-6.8	3.2	-14	-8.7	1.4	0.46	-4.2	-9	-3.9	-3.3	-2.2	-5.5	-4.3	4.2	-6.6	-9.7	-8.9	-3.8	2.3	5.7
-0.49	0.53	5.2	13	5.3	5.5	6.6	14	15	10	0.87	13	1.8	7.1	-4.4	7.6	-9.7	-3	-1.7	-0.71	2.9	6.8	3.4	5.4	2.2	5.9	0.63	7.8	3.2	4	3.7	6.9	-2.1	-2.7	10	1.1	3.2	11	4.2	-1.3	3.7	-2.3	-5.5	-3.4	-3.5	6.9	2.3	16	0.55	-3.3
0.11	0.33	8.2	3.3	7.4	1.7	8.8	3.4	22	9	12	1.5	9	9.3	6	11	4.4	5.6	3.3	5.8	3	-5	-1.6	-0.25	0.48	-0.45	8.2	3.6	-0.61	0.01	4.5	-2.5	7.8	9.1	2.7	0.1	-0.45	3.6	4.3	5.7	3	1.7	11	6.8	2.8	9.7	5	4.5	7.5	2.4
0.29	0.45	3	1.2	5	-0.11	8.6	-1.4	-3.5	4.2	5.3	-3.3	7.5	-2.7	-2.6	1.9	4.5	8.2	-1.3	-1	2	-12	-5.4	-2.4	3.9	-2	1.8	-1.1	7	2.7	1.9	0.7	7.3	2.2	4.2	-1.3	1.9	9	-2.3	-0.78	1.4	-1.7	3.4	3.4	-3	2.8	11	5.6	2.9	0.75
-0.04	-0.13	1.8	-2.6	4.1	-2.7	12	-3.3	18	-1.7	2.6	-5.1	11	-1.1	-1.3	5.1	0.86	7.5	-7.7	-1.5	2.3	-2.2	-5.7	0.13	-0.07	-2.8	-0.67	4.8	2.3	3	-4.9	3.7	7.6	2.5	3.1	5	-5.6	5.3	-4.5	3.3	-0.53	2.2	3.3	5.7	-0.43	0.89	-0.36	5.3	-7.8	3.1
0.22	0.14	0.22	2	2.9	2.8	9.3	6	2.8	15	10	3.6	12	5.4	1.7	4.8	-5.8	-1.7	-2.7	-1.5	1.2	2.8	-0.92	-1.4	1.5	-5.4	2.2	-5.1	6.1	3.9	1.3	-5.5	12	6.8	1.3	-1.6	2.2	-0.59	-8.4	-3.6	-3.1	3.6	3.7	-7.6	-4.6	-4.5	2.9	-6	0.33	1.3
0.5	0.13	5.6	-5.1	3	3	11	0.62	21	15	1.2	3	0.88	4.7	3.7	-3.6	9.9	-13	5.2	-9.3	7.4	-1.3	6.1	-1.6	6.8	-1.9	2.4	-5.6	6.7	-11	-3.4	-4.2	-3.1	-3.5	-3.4	-2	-1.4	-1.4	1	-4.6	-3.1	-5.1	9.2	-9	-5.2	-5.2	-1.2	0.31	1.6	-3.2
0.1	0.35	14	2.3	12	4.9	18	10	28	16	5.4	8.2	-4.2	13	6	2.8	8.6	-8.9	11	-12	20	5	5.5	0.99	0.35	-4.7	7	-1.7	5.1	-2.5	1.2	-1.3	2.4	-0.31	3.1	-2.4	4.6	-4.1	3.2	2	4.1	-0.77	6.2	-9.2	1.5	-5.4	8.6	3	4.5	-2.1
-0.01	0.71	7.4	2.8	9.3	13	-2.2	13	-0.99	18	4.9	13	7.5	16	3.5	14	-4.8	3.3	7.9	-7.3	7.5	11	1.6	9	7.5	4.2	8.9	-3.3	8.4	4.6	0.69	3.1	7.4	2.5	13	4.2	13	-4.4	12	2	2.1	-1.6	7.4	-6.4	7.1	-9.8	9.9	-4.4	13	3.1
-0.35	0.74	5.6	1.9	3.8	8	-1.9	1.1	-8.3	21	-0.68	2	-11	7.2	-1.2	4.9	-3.9	9.2	3.6	-6.9	-12	7.7	-0.09	1.4	12	-6.1	2.7	12	7.7	3.1	-6.1	8.7	8	-2.8	7.1	12	8.3	0.98	11	6.4	3.5	1.8	-4.8	13	12	-14	-1.9	5.1	2	0.39
0.22	0.93	3	1	1.7	10	0.89	0.81	-11	18	2.4	3.2	0.4	18	4.7	-0.33	1.8	4.3	7.7	-5.3	4.1	10	6.2	4.8	18	-3	7.4	7.2	12	19	11	3.6	8.3	-0.11	19	17	17	6.7	16	6.2	15	4	-3.3	2.4	17	-6.4	15	5	16	0.04
0.33	0.01	-4	3.8	3.6	4.9	-8.3	16	-14	22	-2.4	4.5	-0.44	16	8.6	-2.5	2.5	-5.4	9.1	-11	1.3	5.8	-2.6	-0.59	7	-3.4	5.5	4.9	-2.5	0.72	-2.4	3.4	0.47	-1	2.5	-0.22	3.4	-3.2	7.1	3.8	2.1	2.1	5.7	0.98	11	-5	7.7	7.6	5.7	3.3
0.39	0.04	6.9	-5	2.6	-4.3	-11	-1.9	-18	12	-0.58	-2.5	-9.3	2.7	4.9	0.86	10	-8.1	1.6	1.4	2.5	-2.2	2.8	6.2	9.2	-7.4	-4	5.5	-8.4	0.59	-2.6	2.1	-2.5	-1.6	-3.9	6.5	-2.2	1.4	-2.2	7.8	2	5.2	3.8	5.8	5.2	3.6	-1.6	2.9	1.1	-0.29
0.25	0.29	18	-0.56	5.4	6.7	13	8.2	9	16	6.6	2.7	-9.9	12	8.8	4.4	-4.3	-1.3	0.28	-8.5	3.9	0.78	-0.74	4.5	9.8	-1.7	3.2	7.8	3.4	9.6	2.7	-0.97	4.1	2.3	3.3	9.8	4.5	11	-3.9	12	1.6	9.1	-5.1	3.5	5.4	2.5	7.8	3.9	7.4	1
0.26	0.53	-12	-7.6	-8.2	-3.1	-14	-8.6	-25	6.6	-27	-1.5	-13	-3.4	-1.8	0.32	3.6	5.9	3.6	-2	-16	6.6	-2.3	1.6	2.8	0.2	-15	7.2	1.3	8.7	-2.5	8	-11	5.3	-6.1	11	-15	10	-3.7	23	-0.9	14	-13	6.3	-11	7.6	-9.6	9.3	-5.8	6.4
-0.09	-0.75	-3.4	-9.3	-1.3	-7.8	-4.4	-14	-17	-3.9	1.1	-3.9	-5.9	-5.6	-12	-3.8	-5.7	-0.54	8.1	13	-12	-19	-13	-24	-0.03	8.6	-11	6.4	-4.3	15	-0.33	13	-16	14	-3.2	14	-12	7.7	-1.7	25	4.2	26	-12	16	-4.2	25	-20	14	-7.7	6
-0.12	-0.35	-5.5	15	0.31	20	-4.7	9.5	-5	22	-4.4	11	-7.2	7	0.56	12	-9.2	-2.5	6.2	16	-12	12	5	9.3	-5.8	1.3	-11	-2.3	-16	-3.2	-2.4	-5.9	-23	-3.9	-18	5.4	-17	-3.4	-7.5	0.34	2.5	8.2	-9.1	4.8	-0.19	2.1	-18	-8.2	-12	4.6
-0.76	0.07	-7.3	-7.6	-9.8	-5.4	-8.2	-11	-19	17	-17	-8.1	-15	-8.6	-20	-8.5	-16	-6.5	-11	-4.9	-22	9.4	-6	10	-14	-10	-8.8	-6.1	-21	-16	-3.1	-13	-20	-23	-16	-5.4	-15	-2.1	-6	-6.9	2.8	-10	-2.8	-24	2.8	-13	-12	-8.8	-20	-11
-1.4	0.11	-21	9.5	-22	8.2	-15	11	-21	11	-10	2.4	-13	27	-20	1.5	-14	4.2	-20	-17	-14	11	-13	5.3	-23	2.3	-20	-0.12	-25	-6.2	-5.8	-1.3	-31	0.54	-23	5.1	-18	-1.9	-12	9.8	-0.78	1.3	-16	3.3	-2.7	0.69	-13	4.6	-17	-8.2
-1.1	0.26	-12	-0.17	-10	5.8	-10	9	-26	29	-0.91	13	-6.9	23	-17	8.2	-9.1	12	-11	-7.4	-17	9.9	0.62	4.5	-5.1	6.8	-16	1.2	-5.1	12	-7.7	12	-6.6	5.7	-6.8	9	-8.3	18	-4.2	18	-4.4	8	-22	8.5	-1.2	12	-9.6	14	-2.7	7.7
-0.88	0.53	-16	-3.3	-11	-2.9	-16	-6	-27	4.8	-11	-2.2	-12	2.2	-6.8	12	-0.49	6.9	-8.9	8.2	-6	14	-6.3	14	-2.9	17	-9.2	-9.1	-3.6	-0.56	-1.6	6.8	-0.91	11	-5.7	-3.4	1.7	4.4	1.4	12	-2.9	11	-3.6	1	0.48	18	5.3	4.2	-2.9	11
-1.6	1	-17	-5.7	-13	3.5	-13	-8.7	-4.3	6.6	-14	-6.1	-8.6	1	-5.6	-6.6	-8.2	7	-15	1.8	-3.2	2.4	-11	3.1	-8.6	-13	-14	16	-13	-0.92	-8.9	11	-12	-14	-10	5.8	-4.4	5.7	-1.1	15	-9.6	9.6	-11	11	2	-3.1	0.93	8.7	-21	-2
-1.5	0.65	-6	-3.2	-9.8	-2.2	-10	-11	-17	-1.8	-5.1	-3.4	-0.32	-12	-6.7	10	-8.2	9.3	-18	0.92	8.4	-0.35	-5.7	7.3	-14	-4.9	-11	5	-13	-3.1	-5.9	-3.2	-8.8	-5.7	-17	0.76	-7	-3.6	-13	1.3	-18	-4.4	-10	4.6	-11	-5.8	-5.5	9.2	-13	-1.4
0.37	0.08	-8.1	-1.9	-12	0.62	-7	-11	-3.7	-18	-8.3	-7.9	6.5	-12	7.4	20	13	-0.66	-6.8	4	10	8.2	5.1	16	3.2	1.3	6	0.69	0.86	-3.3	2.1	7.1	3	-3.3	-2.4	-1.9	-0.32	-2.3	0.58	-4.1	-4.6	-2.2	2.3	-8.1	-2.1	0.74	4.4	8	6.8	-3.1
0.01	0.13	12	-9.1	11	-1.5	5.5	-14	20	5.7	-2	-9.2	2.5	-8.8	11	9.5	4.4	13	-1.4	3	7	-0.98	3	14	5.7	0.79	0.93	13	2.6	2.2	-2.1	9.9	11	-3.2	3.5	4.6	2.4	0.94	8.6	2.5	-4.5	6.1	5.7	5.4	5.1	5.8	-4.7	4	6.2	4.8
0.72	1.3	1.1	-14	-1.6	-7.2	-2.3	-14	-4.9	12	-4.6	-8.8	9.7	-8.6	4	6.5	7.3	16	4.3	2.6	4.3	9.6	3.7	19	9.1	13	-5	10	-0.54	-2.7	-5.2	12	8.8	-4	-1.5	9.9	-1.2	7.9	1.6	5	-4.4	4.2	-5	-2	-1.8	3.3	-6.7	12	12	5.6
-0.61	-1.4	8.1	1.3	8.1	-9.2	8	3.4	10	6.9	8.4	-0.41	4.7	-2.6	1.2	-13	-8	1.2	-3	-18	-3.4	-5.6	-3.9	-6.2	-7.1	13	-9.6	-33	-5.9	-14	-15	-9.6	-2.7	10	-16	-32	-12	-16	-28	-19	-13	-30	-9.2	-20	-19	-13	-21	-2.1	-11	16
0.69	-2.4	-4.6	-37	-4.3	-52	13	-49	17	-1e+02	8.1	-76	11	-83	26	-28	19	-14	9.7	8.2	14	-37	8.1	-55	2.6	-8.3	14	1	12	11	12	-7.4	11	18	13	2.7	1.8	9.4	12	-15	12	-38	19	5.5	5.8	5.6	14	17	8.9	6.5
-0.17	0.04	-17	-19	-13	-28	-12	-20	-16	-9.2	0.99	-20	3.7	-15	-0.16	3.2	-6.4	-21	-1.3	-25	-7.8	-7.6	-7.5	19	-2.3	-11	-1.2	-11	-0.34	-15	-0.57	-11	-2	-8	-1.1	-19	3.1	-0.64	-2.2	-35	-4.9	-28	4.1	-20	2.8	-11	8.5	9.8	-3.6	-12
0.54	0.51	-5.8	27	2.6	29	5.6	19	-1.5	48	7.5	36	0.94	30	-0.1	19	12	-13	3.7	33	3.6	20	2.9	9	-2.6	16	4.4	16	-3.6	16	-2.6	1.9	-7.1	12	-5	11	3.1	11	-4.7	12	-6.8	16	0.95	20	-4.1	12	2.1	11	-6.6	13
-0.72	-0.34	-21	-2.5	-24	-1.9	-4.7	-9.3	9	6.7	-29	4.3	-7.1	-5.9	-1.9	14	-6.7	-4.4	-13	9.6	9.5	-6	2.1	8.2	-9.1	5	-3.7	-1.2	-2.3	5.4	-4.5	-5.7	2.7	-1.4	-5.3	-0.39	-4.1	-1.6	-6	-6	-7.4	-4.3	-8	-5	-7.3	-8.6	4.7	-4.2	-9.7	-3.6
-0.34	0.03	-7.6	-0.53	0.07	7.1	-7	-2.6	-10	11	-6.4	7	9.2	-2.3	-6.7	9.9	-4.6	-1.6	-13	18	8.5	8.2	8.6	16	-8	7.3	-12	-6	-9.4	4.5	-5.9	-3.1	1.8	12	-6.8	0.26	-8.7	-0.05	-0.4	-7.3	-2	0.5	-1.8	0.52	-4.3	1.1	-8.3	-9.8	0.37	5
0.22	0.46	3.1	8.6	7.4	14	5.7	3.1	4	38	2.8	2	11	-3.9	-0.66	4.8	-11	3.4	-12	19	10	1.2	5.2	7.4	3	8	2.5	-3.7	5.4	8	-2.1	-2	4.1	4.3	-2.3	3.8	-2.2	-2	3.2	-3.9	1.6	-1.4	6.1	-3.8	1.9	0.85	6.5	-10	-7.9	7.2
0.19	0.2	-3.1	-2.9	6.7	-15	1.2	-11	20	7.4	-2.7	0.5	6.1	-14	-0.84	-6.4	-3.8	-0.15	-9	8.1	9	-9.7	6	-16	4.1	15	3.5	6.1	8.7	12	-8	5.7	13	4.5	3.9	10	3.1	12	3.2	-3	-4.4	1.8	-0	-7.4	4.9	5.9	0.25	13	-4.6	5.8
-0.01	-0.38	-0.9	-45	1.2	-57	-0.35	-71	14	-97	-1.3	-50	2	-78	2	9.2	-2.6	-16	-6.5	24	0.36	6	1.2	-0.99	-0.08	-3.3	-4.1	-9.7	-4.4	-7.6	-3.7	-5.4	1.9	-3.4	1.9	-6.9	-3.5	-15	1	-14	-4.7	5.7	-4.7	-19	1.6	-1.8	-3.1	-7.7	-1.9	5
0.28	1.3	13	6.6	6.5	8.3	5	-1.1	7.6	-9.1	9.1	4.2	2.9	-13	4.2	29	-1.4	15	1.9	7.4	13	14	-0.22	9.8	9.6	6.1	2.2	-0.46	10	-0.75	-1.8	-4.4	5.4	0.22	5.5	2.6	5.7	-18	7.7	-3	8.9	-2	-3.3	11	6.4	-8.3	5.7	-16	8.5	-1.1
-0.22	0.98	-3.1	17	-4.7	18	-4.5	24	-6.9	26	-1.1	18	-2.5	16	-0.45	6.8	-1.2	19	3.2	10	-1.3	6.5	2.8	-5.3	1.9	0.79	0.71	8.8	8.8	1.9	-1	-1.5	8.5	-0.2	4	6.2	7.2	6.5	3.2	9	-2.7	3.9	7.1	30	10	6.8	7.7	-1.4	-2.5	6.6
0.09	-0.03	5.4	-0.07	4.9	-3.8	1.1	-1.3	-5.2	-24	4.7	-6.5	-0.92	-5.5	0.39	-3	2.5	-9.8	-2.2	-1.4	-14	1.3	0.09	0.78	-1.9	-10	4.1	0.28	1.5	-8.6	-8	-9.7	-12	-9.7	-2.3	-13	-5.3	-21	-11	-8.3	-12	-8.1	3.8	9.8	-11	-13	-11	-16	-9.7	-12
0.01	-0.24	-4.6	5.1	-3	7.2	-2.1	18	1.8	-11	-4.6	6.2	4.7	11	8.6	-0.15	11	-8.4	2.9	-6.3	-1.9	2.8	-6.8	1.9	1.1	-1.3	-1	-6.5	1.6	-6.9	3.4	-7.3	0.88	-5.4	1.6	-12	-4.5	-8.3	3.7	-14	2.7	-12	-5.1	-9.2	6.6	-10	4.8	-11	-3	-10
0.29	-0.45	-5.9	-0.91	-3.9	-0.39	-10	9.3	-20	-17	-6.1	-2.6	-8.2	4.7	2.8	1.6	8.6	1.4	3	-5.8	8.9	9.3	-7.9	1.1	-1.8	-1.6	-0.72	-7.4	0.98	-12	-1.1	-3.4	4.8	-5.9	-2.5	-8.8	-6.5	-10	3.8	-4.4	0.69	-2.1	-3.2	-2.3	3.1	-2.5	-6.9	-9.1	-1.9	3
-0.21	-0.57	-6.5	13	-8.2	2.6	-5.9	15	5.1	3.7	-6.9	-1.5	-7.1	-2.1	2.8	-1.8	-9.2	-2.8	-2.4	-1.2	2.9	1.6	3.5	-0.89	-11	-0.34	-1.3	-2.2	-13	-0.18	-3.3	1.6	-7.4	2.5	-5.9	0.04	-4.8	-4.3	0.25	-5.8	0.47	1.4	1.1	4.4	-1.2	-7.1	2.2	-5.2	-12	-2.8
0.35	-0.25	-7	9.2	-8.9	7.2	-5.2	8.6	-20	-6.8	-1	7.5	3.5	5.8	0.96	1.6	-1.1	-4.9	0.33	6.5	3.4	5.8	-0.24	0.85	-4.8	-4.7	-11	-2.5	-6.4	-4.7	-4.9	2.6	3.6	-3.4	-2.4	0.84	0.6	-2.5	2.6	-1.7	3.4	9.8	1.2	0.75	3.1	4.2	-2.5	-8	-2.3	-5.6
0.04	-0.39	-10	-3.5	-2.2	5.5	-9	9.6	-4.5	18	-6.5	6.7	1.5	21	11	-0.72	5.7	-19	1	-1.2	13	-8.3	10	11	2	-10	-6.8	-6	-7.8	-14	-3.4	-9	-4	-21	-5.7	-1.9	-1.8	-11	1.9	-20	-4.6	-14	3.7	-21	-0.76	-16	-2.3	-15	3.6	-13
-0.5	-1.9	-4.9	-33	0.74	-34	-13	-24	-7.4	-60	-1.7	-62	2	-64	5.9	-86	-13	-46	-1.1	-46	-14	-1e+02	-1.8	-1.3e+02	2.9	-32	14	-20	8	-16	2	-47	7.5	-11	9.5	-35	4.1	-18	15	-49	4.2	-58	8.8	-27	0.95	-33	6.5	-21	3.1	-36
-0.04	0.65	-7.4	14	-9	13	-13	12	-18	11	-6.8	20	-5.8	3	2	-4.1	-2.8	3.4	5.2	20	-5	23	-8.1	-14	0.88	29	-3.1	-17	-0.89	11	-3.4	-4.9	2.1	20	-8.3	-2.1	0.34	18	3.2	2.5	-4.2	8.4	0.09	-15	-0.11	24	2.9	2.5	-2.5	20
0.21	-0.78	-2.8	5.3	-1.6	7.3	-6.6	11	-1.7	28	-8.5	11	-3.2	2.8	6.1	5.2	8.1	-5.1	1.2	5.9	11	5.2	6.6	3.6	-0.63	-0.34	-9.2	-1.4	-0.25	5	-6	4.3	3.8	-1.7	-1.8	2.1	-1.9	9.9	0.39	-4.3	-7.9	1.2	-3	-8	-2.8	-1	-6.5	5	-5.1	-13
-0.07	-1.2	16	4.3	13	5	16	8.2	20	16	14	5.1	9.3	-5	4.6	2.6	4.3	-0.79	-4.5	4.1	10	4.9	9	1.6	-4.7	7.4	4.5	-5.7	9.3	1.6	-2.5	1	11	-4.3	12	0.71	5.4	1.9	0.55	-8.8	1.5	-4.7	0.71	-11	-2.4	-6.5	-4.9	1.5	-6.9	-6.3
0.29	-0.27	4.9	3.5	7.3	7.3	-1.3	-5.6	-0.2	4.4	6.2	9.5	6.6	2.5	2.8	11	4.7	11	-3.1	11	9	10	1.3	3.8	1.7	9	2.7	12	-0.85	6.4	3.9	3.2	-2.8	2.9	0.48	12	4.4	8.8	2.2	3	-1.6	8.2	0.53	-13	-3.5	1.9	6.1	6.5	-3.5	-0.58
0.43	0.08	1.9	9.2	3.3	4.3	-5.3	-2.5	4.1	8	-4.4	2	2.6	-2.3	9.6	9.1	6.9	-4.5	2.5	13	8.2	6.1	1.2	-1.9	1.5	5.7	-3.6	8.9	2.1	13	-6.7	-0.05	-3.8	9.2	-0.69	13	-3.9	8.6	1.4	4.5	-4.2	8.3	1.5	7.7	-3.4	4.1	-0.9	-3.5	-12	1.9
-0.17	-0.35	-4.4	6.9	-8.8	0.62	1.6	1.4	-3.4	9.2	-3.6	7.6	2.9	-6	-3.4	9.2	-3.1	-1.2	-8.1	22	4.4	0.71	4.4	-0.6	-4	6.3	-4.3	7.2	-1.1	9.3	-8.7	0.76	-3.4	8.2	-1.3	15	-0.56	8.5	-1.1	4.4	-8.9	6	2	11	-7.7	2.6	-3.9	6.4	-9.8	-2.6
-0.02	-0.09	-7.4	5.2	-6.7	-0.05	0.31	-12	0.82	-0.61	4	7.4	1.4	-7.1	11	2.3	6.2	4.7	3.1	15	7.5	2.6	8.7	-7.4	9	7.4	6	12	5.6	2.4	2.4	3.3	-0.04	-2.8	9.1	5.8	4.5	3.6	11	-1.2	-2.2	3	2.4	0.63	-5.1	-5.5	3.1	6.4	5.8	5.1
0.14	0.11	0.47	4	-1.4	-9.2	-3.1	-6.8	9.5	1.1	-1.9	-4.7	0.47	-17	11	4.2	-2	4.7	3.8	6.4	5.7	9.5	11	-0.95	5.1	-2.8	-0.55	4	2.3	-0.47	-3.6	0.11	3.1	-7.9	-1.1	-1.6	-3.7	1.5	-5	-10	-6.4	-2.8	-8.7	-8.5	-3.2	-5.5	-7.1	-0.69	-9	-15
-0.14	0.86	8.4	6	1.8	1.1	-0.77	10	-17	-7.4	4.2	9.6	-17	30	7.2	4.4	9.3	12	9.1	6.3	7.6	5.8	5.4	4.4	11	-13	-1.3	-0.86	-3.5	-9.8	-7.3	7.6	-0.58	-0.06	-3.9	-2	-6.8	8.3	-3.8	13	-2.1	7.1	0.64	15	7	16	-4.9	3.3	5.8	-4.2
0.71	1.8	7.9	-4.7	-1.2	-3.4	3.2	-5.4	14	-13	0.31	-0.2	-7.8	10	6.2	8.9	8.3	14	12	8.4	4.7	-2.2	-17	5.1	1.4	-3.8	1.1	-0.44	6	3.9	2.7	-1.2	-1.2	7.1	5.8	12	1.4	11	-4.3	31	4.6	21	6	20	-4.9	20	0.38	-3.2	13	21
0.61	0.13	-3	3.6	-7	-0.17	-2.7	-0.29	10	7.5	-8.1	-5.6	-5.3	1.4	6.7	-0.51	-1	5.4	4.3	-12	10	-2.3	2	-8.2	0.16	-35	3	-17	0.46	-16	4.4	-21	-5	-2.5	6.7	-25	1.9	-19	-7.5	-13	-0.08	-15	2.1	-16	-3.5	-1.1	-1.7	-13	1.5	-8.2
-0.14	0.36	0.14	17	2.8	6.7	1.9	13	1.1	1.4	-2.8	6.5	-0.95	1.8	12	6.9	-12	5.1	3.3	1.7	6.1	18	-0.04	13	5.1	10	4.3	17	0.3	5.8	2	7.4	4.8	17	0.84	13	-2.1	7	-3.2	14	-2.5	11	1.7	11	2.7	17	7.2	5.8	2.3	18
-0.34	-0.28	2.9	9	-9	6.5	0.11	3.3	-27	-8.8	3.8	5.6	-3.4	1.5	3.1	-6.8	-10	4.2	0.18	-13	-5.4	-8.5	-10	-15	-3.8	-1.7	20	10	-1.5	-2.8	9.9	-0.28	-3.2	4.4	10	-3.5	3.9	-1.4	-1.4	-6	9.9	-8	7.4	9.4	0.55	-10	19	-9.3	-10	-7.8
0.99	-0.58	-8.5	3	-8.9	-4.3	-0.85	0.26	-22	-4.2	-7.8	-1.8	8	3.3	16	-2	19	-4.6	6.2	-10	18	-7.8	3.8	-1	6.9	-4.4	14	-2.1	11	-5.7	16	-3.8	12	-2.1	8.9	-6.9	6.7	-7.8	12	-5.6	19	-8.7	17	3.9	6.7	-4.2	27	-14	19	-4.9
0.21	-0.87	6.5	6.2	8.3	-1.5	9.6	9	6.3	0.36	5.1	7.5	9.3	-0.79	-1.9	-6.4	-1.1	7.2	-5	-1.8	-3	-3.9	0.69	-0.32	4.4	-16	11	-2.8	5.7	-4.4	-5.3	-4.9	13	2.7	6.5	-1.5	-3.5	-8	12	4	3.8	2.2	7.6	9	0.94	8.7	2.9	-6.1	9.5	-5.7
0.31	-0.8	0.41	6	2.8	4.6	0.97	8.7	1.8	-6.5	-2.4	18	5.7	9.4	-0.73	-1.5	1.8	0.42	-5.2	-11	1.5	-2.2	1.1	-2.5	-8.6	1.8	-0.12	-5.9	-5.1	-1.4	-5.9	-1.9	5.3	1.8	-1.2	-3.5	-1.5	1.1	0.93	-0.9	-2	-2.6	2	-2.1	5.7	7.5	1.7	-3.7	-4.1	7.8
0.23	-0.47	8.8	3.1	9	-0.41	21	-0.71	12	-4.9	1.6	6.1	11	10	0.85	-3.1	8.2	6.2	-2.4	2.3	9.6	9.9	6.9	0.68	4.3	10	-8.8	3.6	3.9	8.8	-3.7	2.3	14	11	0.41	3	2.3	0.36	2.1	0.43	-2.7	1.4	5.7	5.8	-4.3	6.2	1.7	1	-1.3	9.9
0.17	-0.6	14	1.6	2.6	-0.89	22	-8.6	24	-1	7	-0.19	-8	7.7	-0.21	-2.7	0.41	2.5	-3.4	-2.5	-3.8	3.2	2.8	-1.8	6.1	2.1	-5.4	5.3	-0.68	-7.3	-7.6	-2	-0.16	-2.3	2.6	-7.6	5.2	-2.8	0.92	2	-1.3	-1.9	5.4	-3.7	-2.4	0.79	-3	-4	-0.65	6.3
0.86	-0.32	-11	-1.5	-4.2	-0.98	-12	3.4	-29	-1.2	3.1	-0.19	12	-3.3	-1.8	2	11	9.3	3.7	-2.4	9.3	7.1	6.5	0.28	-6.8	-3.4	11	-1.3	5.4	-14	8.3	-4	4.3	-8.5	3.3	-7.2	8.2	-9.9	5.2	-0.88	6.2	-3.3	4.6	1.9	6.1	-3.6	19	-9.1	1.4	9.6
-0.2	-0.31	-7	-1.7	-2.2	0.35	-10	10	-17	-15	-7.7	9.4	5.3	8.2	-3.3	1.1	-1.8	4.7	-13	-6.6	-4.4	-5.6	1.3	2.7	-4.7	-6.8	3.9	5.3	2.6	2.7	-1.2	2.7	4.6	5.3	0.32	-2.6	-4.1	1.6	10	-2.9	1.3	2.2	-2.9	15	-3.6	-0.09	5.5	-1.8	4.8	5.8
0.08	-0.06	17	3.7	15	0.22	19	4.9	17	-6.1	11	8.4	14	-1.1	-2.7	-3	-7.5	17	-27	1.2	4.8	3	-1.6	3.1	-13	6.5	-13	2.4	-3	5.8	-12	-2.4	3.2	11	-2.4	-1.4	-1.1	-2.5	-2	-0.27	-10	-2	-7.8	7.9	-5	-1.4	-8.4	-3.8	-2.5	5.9
-0.07	0.37	14	-2.8	8.9	0.52	1.6	6.5	-6	-7.3	8.1	9.9	5.7	6.6	-10	-11	-7.3	7.2	-8.9	-6	3.7	2.6	-2	-1.8	-11	1.7	-14	9.1	-5.3	2.6	-15	1.5	1.8	1.8	-11	6.7	-13	-3	-8	1.2	2.2	-0.06	2	14	-9.6	-7.8	-15	-0.62	1.2	4.2
0.21	0.5	7.4	2.8	7.4	3.1	7.3	8.8	15	-9.6	6.5	4.4	9.3	7.7	5.3	3.5	-3.6	-4.8	1.6	-3.2	-1.6	5.4	10	5.6	3.1	0.72	9.3	-1.5	1.3	-4.7	7.2	-0.66	2.8	-1.8	7.3	1.6	2.8	3.2	11	0.45	18	-0.72	15	4.1	7.6	-0.87	12	-2.7	2.2	-4.4
-0.84	-0.32	0.43	-0.57	-4.8	-0.3	-2.2	0.2	6	-15	8.2	8.4	11	-0.49	-1.6	0.87	-8.1	-5.6	-2.5	0.54	-4.3	0.39	-0.68	2.6	-6.5	9.1	-2	1.5	-4.6	-7.3	-9	3.5	-1.3	-6.1	-3.7	3.9	2.2	-1.3	-7	11	-5	11	2.3	5	-1.7	6.1	-4.4	-2	-9.7	-3.8
-0.35	0.17	-0.07	-3.1	-7.1	-8.7	-2.1	-0.53	6.2	-2	-2.2	2.9	-5.1	-0.06	-3.1	-1.6	-6.3	-6.7	-2.2	0.39	2.2	-2.4	0.53	2.6	-0.51	-2.5	2.2	4.9	-7.8	2.9	-1.5	2.1	-8.5	3.5	-6.3	-0.36	1.4	-0.41	-2	-0.05	-1.9	4.1	5.5	7.1	-4.9	3	-5.9	0.29	6.5	-1.1
0.29	-0.43	-5.5	0.43	-6.6	1.6	-7.8	10	-9.7	-7.1	-0.61	3.7	-3.4	2.2	-7.4	5.7	-2.1	-12	-1.7	-1.3	0.49	8	2.9	13	-1.8	9.3	2.5	-13	-7.3	6.2	-1.4	5.8	-7	3.1	2.4	-4.6	3.8	-1.1	3.5	-2.3	-1.7	5	0.45	-8.9	2.9	4	4	3	-1.3	-1.9
-0.08	-0.21	-4.9	-5.5	-0.06	2.7	-2	7.1	-6.6	-12	-3.5	6.2	-2.2	8	-5.2	4.6	-4.4	5.2	3	5.3	-2.5	-0.38	2.1	-0.66	-3.7	1	-3.8	-0.79	-5.6	0.19	-1.9	1.6	-0.81	3.2	-0.45	3.3	2.9	2.1	4.3	9.3	1.8	8.5	0.84	13	7.5	4.5	-1.2	0.65	-2.2	2.9
0.48	-0.56	2.5	-6.2	5.1	1.4	5.5	8.9	-4	20	0.22	-4.8	4.4	8.3	1.8	-1.9	9.1	-2.1	11	-1.6	0	10	1.3	7.7	15	1.4	-3.4	-5.1	3.2	-10	-0.46	-2.2	7.3	-7.3	1.3	-5.1	1.7	-0.72	3	11	4.8	6.4	-4.6	-3.5	3.5	10	-6.4	-9.3	17	-1.2
0.21	-0.76	3.9	0.29	9.4	4.3	2.5	4	-2.9	-2.4	-1.2	-4.8	-2.2	4.2	-11	4.6	0.72	0.31	-1.7	5	5.3	2.8	1.1	1.7	9.2	-4.4	-4.3	-7.1	-1.9	-3.6	-3.5	-2.6	-4.3	-4.7	1.7	-4.3	9.2	-3.6	0.8	3.5	3.3	0.52	0.64	-1.1	12	4.1	1.4	-10	5.1	7.3
-0.34	0.58	-12	15	-1.5	15	-12	13	-28	9.4	-8.5	9.5	-2.2	12	3.7	11	-4.5	-3.5	7.4	6.1	-7.7	3	-0.09	7.6	2.2	-0.39	-5.5	-3.9	-2.9	0.59	1	1.3	-7.5	0.49	-4.5	1.3	-5.5	-0.79	-3.2	3.5	1.5	8.1	-4.5	0.53	11	1.4	-8.1	-4.5	-13	-2.1
0.2	0.04	-8.4	6.1	1.4	4.3	-11	4.5	-14	1.3	-5.6	2.7	4	15	8.9	3.1	3.7	1.7	13	1.8	0.98	7.6	5.5	4.9	4.4	1.2	3.7	-0.38	-0.65	0.59	7.3	3	3.5	3.6	5.7	-1	3.7	-3.2	3.4	-1.9	8.5	1.5	2.3	5.3	12	-0.88	2.2	-5.8	2.4	0.17
-0.01	-0.05	14	0.71	7.2	2.9	12	12	16	1.6	-3	2.6	2.4	9.5	1.7	-2.8	9.4	0.89	2.9	-1.4	-4.2	9.2	-0.95	-0.34	2.5	6.5	0.91	0.82	-4.8	0.36	3.7	1.8	-2	1	0.87	-4.3	7.8	-6.1	2.9	-8.6	6.1	0.56	-4	-5.8	12	-0.11	8.1	2.6	-2	12
-0.52	0.22	3.4	-9.1	6.7	-0.57	5.5	0.38	4.7	-21	3.8	-6.9	-3.8	-2.7	-0.29	-7.5	-8.8	-4.5	-7.5	-7.6	-3	2	-1.2	7.1	4.1	4.7	-4.9	-0.48	3.7	-3.4	-0.14	0.9	0.47	-8	4.2	4.2	1.9	-1.8	-3.1	1.4	5.6	3.6	-21	-3	-2	-4	-8.5	2.6	0.8	4.7
0.39	-0.29	-5.4	9.9	-3.5	3.2	-4.5	-0.03	-7.5	-17	-9.1	2.5	-5.2	-13	-3.4	1.1	3.4	1.2	2	5.2	1.7	-7.9	-0.83	2.2	4.4	13	-8.2	-2.8	-4.9	7.7	1.4	-3.9	-4.6	-6.8	-3.6	9.2	-6.4	-6.2	3.8	-1.5	5.8	8.2	-4.7	-12	5.1	-5.5	-3.3	2.9	-2.6	-3.9
-0.57	0.75	-2.1	2.6	-5.7	5	-6.4	-3.2	-8.8	-7	-8.7	1.9	-5.5	-0.38	-2.3	9.9	-6.4	3.6	6.5	14	7.9	4	-0.08	11	-1	8	-0.57	2.5	0.42	2.9	11	5.7	-7.6	5.4	0.05	4.1	-2.5	-0.92	-6.3	11	-1.3	-0.5	-0.36	11	-0.23	5.2	1.2	3.1	-0.27	-2.3
-0.57	-0.81	-6.1	3.7	-8.6	5.2	-8.3	1	-14	1.3	-11	-3.7	-15	-15	1.6	6.1	4	-18	11	1.8	-3.1	4.3	0.42	6.1	-5.4	-9.4	-2.9	-0.58	-6.5	-6.1	1.6	3.6	-3.8	-2.5	-7.5	-6.2	-4.5	0.55	-7	-8.1	2.2	3.5	3.1	-4.3	3	-1.9	2.4	-7.5	-0.54	-15
0.15	-0.74	-6.9	-1.4	-8.1	-6.1	-7.7	-11	-12	-12	-6.2	-3.4	-5.1	1.7	-0.07	0.05	10	1.9	4.8	-9.4	-1.6	-13	0.45	-6.6	-0.5	-8.3	8.1	-6.1	-6.5	-4.9	-3.4	-8.9	-3.7	-6.7	0.74	-5.3	-5.5	-8.6	1.1	0.19	6	-7.3	5	-8.4	-5.2	-3.4	1.6	-8	1.3	-3.5
0.01	0.75	2	5.2	2.3	-0.72	1.4	-12	10	-19	-0.86	1.5	-4	-5	-3.6	-2.2	-2.4	21	2.6	0.13	-5	-13	-0.34	-5.5	-4	1.7	-5	9.9	5.8	4.2	-1.6	1.7	7.8	9.2	2.3	1.9	-3	5.5	-4	7.1	0.21	-2	-5.7	20	-4.5	-3.9	-1.1	7.9	-7.6	6.9
0.1	0.65	-6.7	9.8	-1.2	11	-1.2	12	-3.9	4	-3.5	13	-3.3	3.3	-2.1	-4.3	-7.1	3.5	-1.6	-10	-5.2	-8	-3.6	-1.6	-1.1	-9	-5.4	7.5	-0.78	-0.93	-0.36	-7	2.7	2.8	-4.1	1.6	1.3	4.7	-4.8	1.9	0.4	-8.2	-12	12	1.6	-5.6	-0.95	4.6	-2.7	-3.4
0.08	-0.04	-5.5	7.2	-7.5	4.9	-3.4	15	-6.6	-1.2	-7.8	14	-1.9	15	0.82	5.7	5.7	6.9	1.4	-2	7.6	15	1.9	9.4	11	6.5	1.8	-2	-0.25	-0.27	0.64	-4.2	-0.63	3.4	-2	2.4	4.8	-0.65	-6.6	0.12	1.2	0.73	4.7	-2.5	-4.1	4.6	1.2	1	1	-7.8
0.41	0.74	-0.5	-3.1	-0.85	-4.5	5.4	4.9	6.7	6.7	-1.6	1.9	-1.1	7.1	1	3.4	9.8	6.6	4.6	-2.8	11	11	-0.97	7.5	6.5	-1.7	3.1	-5.5	7.7	-0.81	2.9	-0.31	-1.2	-2.5	0.4	-4.5	2.2	-6.5	-1.8	1.2	-3.8	-3.9	5.6	9.3	-1.4	-1.7	2.6	-7.9	11	0.14
0.21	-0.01	-2.7	-11	-3.5	-8.1	2.6	-5.7	7.2	-2.9	-0.17	-2.9	3.5	12	2.1	6.3	-10	-2.7	1.6	-1.3	2.8	7.4	-2.7	-2	-0.28	-11	-5.8	-0.12	-5.8	0.44	-1.2	-0.67	-4.7	0.19	-6.6	-2.5	-7	-11	-4	-7.6	-5.6	-4.6	4.3	4.3	0.88	-7.2	2.1	-6.8	-3	-0.13
0.12	0.48	-4.8	-3.9	-3.6	-1.4	-4.7	-4.9	-3	7.5	2.8	0.23	-1.8	9.4	4.8	5.6	-6.6	1.4	3.5	5.1	5.9	-0.92	8.7	3.5	0.25	5.2	4.8	-4.8	-4.1	2.1	-4.8	-3.8	-2	4.5	-4.9	-7.9	-1.2	-2.7	-10	1.2	-8.1	-0.63	0.51	6.2	-5.9	-1.6	-1.9	-4.1	6.7	13
-0.02	0.94	3.6	7.7	-4.5	2.9	-6.4	8.4	3.6	15	-4.5	3.3	-8.6	3.3	-0.76	6.8	5.7	4.2	7.3	4	-9.2	12	-4.7	1.9	5.8	-0.21	7.3	-0.72	2.4	2	8.4	-0.35	-4.9	4.8	2.8	-0.86	4.3	3.6	-8.9	2.1	4.7	-0.28	11	6	-0.9	4.7	-0.18	3.2	9.7	6.5
0.18	0.75	7.4	-2.6	6	-4.3	8.2	-4.3	13	-0.95	5	0.52	-2.3	2.6	-8.1	-4.1	1.9	-3.8	7.3	4.6	-1.4	0.13	2.3	9.7	4.5	7.8	11	-0.23	9.4	1.3	6.4	7.8	2.8	3.3	10	0.47	2.7	4.5	5	-5.4	11	8.4	8.8	-5.1	5.5	6	-3	4.6	5.8	-2.1
0.37	0.42	6.7	0.99	2	-7.5	13	12	20	-7.6	13	-5.7	-0.04	-6.6	1.8	-0.81	11	-0.78	14	-1.5	7.7	-0.62	-8.9	3.1	7.8	1.7	10	-2.3	8.6	-2	11	0.86	7.6	7.9	12	-3.5	4.9	-5.1	16	-7.5	10	-4	7.9	-4.9	7.1	-1.3	2.6	1.6	13	-1.3
0.68	-0.4	10	3.3	0.09	-2.7	13	13	19	-16	8	3.3	-12	-2.1	-8.1	4.5	4.1	-10	11	-6.3	-9.5	7.7	-38	-0.65	5.6	-2.8	6.2	1.3	6	-4.7	9.7	4.2	0.62	-2.9	6.4	-6.7	11	-7.9	4.3	-13	-4	-8.8	5.8	-1.9	3.3	-13	6.3	-3.3	12	4.4
0.04	0.33	-1	-1.1	-2.9	-2.6	-3.4	6.5	12	-2	-6.1	3.8	-17	5.7	17	4.4	16	-5	16	-2.2	31	13	26	18	-2.5	4.7	19	7.1	15	2.9	9.8	5.4	7.3	-0.18	10	2.8	10	0.14	2.7	-2.2	1.4	-7.5	16	9.7	-3.6	-0.68	4.6	0.32	13	2.6
-0.3	-0.47	11	-2.5	-5.7	0.03	8.5	2.1	21	-15	4.5	8.7	-11	0.83	-4.7	-31	4.8	-7.6	2.7	-8.8	-5.2	-2.5	3	-15	13	-17	24	-30	16	-36	15	-9.6	8.8	-8.2	12	-38	11	-0.74	5	-50	6.8	-32	6.9	-41	0.16	-6.1	21	-0.83	15	-15
1.2	-0.31	5.5	9.6	6.7	5.2	5.5	7.8	9.1	-5.1	11	8.2	12	-11	-6.5	-28	18	-11	5	-2.5	-4.6	-8	1.3	-20	20	-4.1	6.6	-27	16	-20	-2	-7	8.3	-8.7	8.8	-14	8.5	-0.74	3.6	-21	0.82	-11	6.8	-36	0.04	4.5	-0.39	-9.2	15	-9
0.36	0.36	0.46	10	1.9	11	-2.5	27	5.2	34	7.7	17	3.7	16	5.9	3.8	4.2	2.3	4	3.5	8.4	1.3	2.7	1.4	2.7	-1.3	26	3.9	21	11	5.6	-0.2	11	-0.15	21	11	11	9	7.8	13	0.02	5.5	14	-3.5	-2.4	1.3	18	2.2	7.5	1.2
0.21	-1.2	0.2	15	-0.91	12	4.1	21	17	45	3.3	15	-1.2	-22	4	-10	1.5	-22	2.5	2.9	-1.6	2.5	-6.6	-3.5	5.8	3.1	11	-0.88	7.6	9.4	0.7	-3	0.53	-1.1	16	9.1	13	15	11	-1.8	-1.4	-0.01	11	-9.8	-4.3	-5.9	6.1	-2.1	6.8	-9.2
0.04	0.59	9.6	2.3	5.1	4.6	14	-0.85	30	29	6.4	11	-1.1	5.2	4.3	2.2	9.6	19	2.8	4.2	0.3	-11	1.7	21	14	17	18	5.1	16	26	5.9	2	1.8	21	15	11	13	28	-0.16	2.3	-4	6	-8.2	-21	-8.2	7.7	-0.75	8.7	7.6	16
-0.29	0.47	2	-4	5.6	2.9	16	-5.3	31	11	5.4	-0.61	-1.9	-3.7	6.2	8.7	2.5	13	11	0.9	4.3	-17	7.8	8	9.6	13	6.7	19	-0.26	14	-1.6	27	-0.67	-0.99	2.8	8.6	0.77	13	-7.4	2	-3.8	18	-0.43	-0.25	-5.7	9.1	-3.8	36	3	3.5
-0.54	0.64	2.1	5	5.2	8.3	2.3	-3.2	16	0.42	5.7	3.6	0.63	4.8	-2.8	16	-9.7	7.1	11	12	4.3	-1.7	0.07	11	4.7	12	7	10	5.3	9.5	0.03	9.8	-2.3	1.4	1.7	3.3	0.35	-3	-15	4.3	-3.2	4.9	-8.3	1.4	-13	-5.2	-3.3	11	-7.4	10
-0.23	-0.6	12	-0.73	12	-1.1	14	-8.2	33	4.9	8.1	-7.5	0.93	-17	1.4	9.3	-5.5	3.3	4.9	4.6	-5.5	-17	-6.6	1.9	-1.5	11	8.3	1.5	10	3.4	3.8	3.3	1.6	1.8	11	1.8	6.5	-7.7	-13	1	-2.9	8.3	-7.7	-15	-17	-3	-8	2.4	-7.6	-4.4
0.47	0.61	13	4.1	12	6	19	9	21	-19	12	4.9	-5.5	1	12	7.7	15	4.3	14	24	-2	0.69	3.8	5.8	16	18	23	11	22	16	30	17	12	11	24	20	21	8.9	16	20	22	19	17	15	12	9	26	11	9.8	-2.4
0.85	0.83	6.9	6.3	5.3	7.4	3.4	0.85	7.7	-11	1.4	0.87	-3.4	7.5	14	1.1	2.6	2.1	12	6.5	12	11	12	9.5	-9.9	-1.7	16	2.8	9	1.9	17	0.73	9.4	1.2	13	7.9	14	12	17	11	14	9.6	19	8.9	19	8	24	6.8	1.4	-12
-0.34	0.45	-7.4	2.7	-6.7	-3.2	-14	-17	-12	-8.7	5.2	-1.8	9.7	0.01	-32	-11	-14	-4.5	-36	4.3	-32	-9.3	-26	-28	-26	1.4	-34	-7.3	-33	-1.2	-31	-2.4	-32	-15	-28	2.3	-28	2.8	-18	6.5	-40	3.5	-30	-3.4	-34	-4.1	-34	0.86	-30	-8.9
-0.58	0.39	16	3.7	15	1.1	16	-9.2	26	-15	15	7.4	-6.2	-11	23	3.9	3.6	-0.15	1.9	1.2	-6.9	-12	15	-10	13	5.3	6	6.3	20	9.5	-2.3	8.6	-0.81	-6.8	7.6	12	11	8	-17	3.4	-18	5.3	-18	4.7	-21	-3.4	-22	8.3	-7.6	3.5
0.06	0.1	9.7	8.7	18	6	6.8	-3.6	-12	-12	5.5	-6.4	-8.6	6.8	8.4	21	2.6	11	28	5.5	9.3	15	11	27	0.59	14	15	4.8	6.6	2.6	34	4.4	2.3	4.8	6.8	3.1	21	3.3	11	-3.6	23	-0.96	28	0.46	23	4.3	30	9.4	14	1.9
0.28	0.8	-6.1	15	1.7	10	0.67	12	-9.3	15	-0.71	0.06	0.62	4.9	8	8.2	6.6	9.9	22	13	11	3.8	6.3	5.8	-3	4.2	9	7	1.6	6.6	10	8.9	4	-0.76	9.2	13	5.3	8	9.2	14	12	8.9	13	15	5.4	-1.8	14	12	6.4	2.6
0.09	0.19	2	23	-0.82	16	4.6	9.6	-6.4	-20	14	24	-3.8	5.8	-7.7	4.5	-3.4	10	3.8	-1.4	5.5	6.2	2.1	12	-2.1	4.1	-5.5	13	-6.2	11	-1.3	15	0.21	5.3	-7.4	18	-7.5	6.4	-1.3	10	-5.4	3.5	-0.59	13	-3.3	4.8	-5.5	17	4.2	3.9
0.17	0.81	-3.9	6.8	-12	-2.4	3.7	-3.5	9.6	-9.8	-15	7.5	-8.6	7.5	-3.7	-6	-3.2	12	-13	11	-5.2	-0.71	1.6	-3	-8.8	5	-6.2	9.5	-2.4	-2.6	1.9	13	-1.1	-6.1	-8.6	9.3	-7.6	7.7	-4.1	7.7	-7	8.6	-5.3	11	-0.34	-0.91	5.2	10	-5.7	15
-0.44	-0.12	-13	9.9	-7.3	-2.1	-15	8.6	-14	-12	-10	2.8	3.5	-0.78	-6.8	6	-10	0.54	-8.9	-2.6	-5.4	2.7	-14	4.7	-8.9	2.1	-16	8.5	-8.9	3.9	-8.7	5.1	0.37	-3	-4.6	-0.81	-4.3	1.4	2.6	4.5	0.33	-0.41	-7.3	3.1	3.4	-6.8	-7.4	3.9	-3.1	-2.2
-0.22	0.18	-1.4	16	-4.8	7.7	-23	10	-32	-10	-8.6	7.6	3.1	0.02	-13	10	-22	3.2	12	2.9	-21	6.9	-9	14	7.2	6.4	-9	8.4	-1.4	2.2	-6.8	5.3	-6.6	-2.6	-1.5	1.1	-3.5	-0.36	-6.4	-1.1	3	0.28	-16	2.2	-6.1	1.7	-30	2.5	3.5	17
0.14	0.85	15	15	15	13	1	10	19	-7.2	9.4	11	-0.38	9.6	12	1.5	2.9	6.9	21	12	-1.7	6.8	8.7	6.3	6.5	16	7.5	18	6.2	15	15	15	0.84	6.8	1.4	16	5.8	6.1	7.2	17	17	15	5.5	25	7.5	17	0.13	13	5.8	7.6
0.14	1.5	3.7	4.4	4.7	11	-6.3	10	-3.9	4.4	4.1	5	-9.1	14	19	-4.3	-8.4	17	3	10	6	6.4	14	-1.4	2.8	6.9	6.8	8.4	-2.3	13	15	13	0.74	8.4	12	17	13	8.9	19	12	12	15	14	8.5	5	2.1	14	14	2.1	27
-0.3	0.16	-8.9	-0.2	-8.9	10	-15	8	-14	-12	-16	6.5	-13	6	-19	-17	-3.9	7	-11	-2.4	-12	-9.8	-18	-11	-8.1	-1.4	-18	13	-14	11	-6.1	14	-12	8.5	-3.3	21	-8.6	20	-15	20	-9.9	7.9	-6.1	9	-2.9	13	-10	20	-17	9.4
-1.1	0.29	-8.6	-8.8	-7.7	2.4	-11	15	-20	4.3	-13	-3.1	-9.8	12	-17	-2.5	-12	-0.12	-8.7	3.6	-4.7	5.1	-8.4	6.9	-6	-5.4	-18	-1.6	-13	1.7	-7.2	2.9	-16	9.7	-17	3.9	-15	3.1	-20	17	-11	7.5	-14	5.6	-13	12	-20	5.3	-19	2.7
-1.1	0.16	-2	-4.2	-0.01	0.62	5.6	7	-11	-2.5	-0.09	6.9	0.96	6.7	-13	2.8	-21	7.7	-13	-2.4	-15	6.8	-4.6	3.4	-12	3.7	-17	0.03	-15	6.8	-8.7	9.5	-15	8.8	-17	7.2	-19	2.1	-13	0.35	-11	-2.7	-17	-5.2	-8.7	6.7	-25	7	-22	8
-1.3	-0.35	-8.3	0.55	-5.1	-0.95	-4	1.3	0.97	-1.8	-10	-7.6	-12	-4	-19	-16	-18	-6.1	-13	-8	-16	0.18	-2.5	1.5	-1.1	-5.9	-11	-3.8	-6	-4.9	-0.88	8.9	-8.3	1	-11	-3.7	-10	0.2	-5.7	-6.7	-3.9	-7.5	-11	-9.7	-7.2	3.1	-12	5.8	-7.5	-6.3
-1.3	0.47	-13	-4.1	-12	-4.2	-17	2.5	-28	-4.4	-1.6	-7.4	-13	3.3	-17	-9.4	-18	5.9	-5	-1.4	-7.8	-1.4	-4.9	-4.3	-7	-1.1	-19	-0.31	-19	0.08	-4.1	1.8	-20	-1.4	-21	4.8	-12	-5	-12	10	-8	9.6	-13	-1.8	-5.3	-0.51	-12	2	-3.5	7.3
-0.86	-0.58	-7.9	10	-10	12	-12	7.7	-0.31	-5.6	-11	15	-6.3	5.8	-5.2	-6.4	-3.9	-6	-0.22	-11	-7.8	0.64	4	-1.3	2.6	-2.8	-10	5.3	-1.1	5.9	-0.5	-1.9	-7.6	-3.9	-5.1	2.8	-7.5	5.4	-7.9	-4.8	-0.09	-6.3	-13	-7.7	-6.1	-4.2	-9.9	0.17	-3.8	-18
-1.1	-1.7	-7	10	-4.2	6.1	-5.4	5	-5	12	2.4	-5.3	-6	-15	-3.3	-36	-0.67	-40	2.9	-28	-3.5	-4.6	-11	-35	-12	-24	0.71	-4.2	3.4	-6.4	2.6	3.4	-1.5	-8.2	1.7	-8.3	-2.8	8.9	-7.8	-19	1.4	-11	-2.8	-17	-5.8	0.48	-4.7	5.1	-4.3	-36
0.09	-0.56	-3.2	-9.2	1.4	-7.2	0.25	-19	0.42	-37	6.3	-21	3.2	9.8	-5.5	0.91	2.7	-3.8	6.5	-11	0.25	-20	-0.87	-1.7	-4.8	5.2	0.49	-24	-2.6	-13	-0.82	-6.3	0.29	-15	2	-15	-5.1	-13	7.7	-6.9	-0.95	-3.8	9	-12	-3.2	-4.8	-6.6	0.54	5.4	3.3
0.59	-2.1	7.2	5.5	12	-8.8	8.2	-12	-0.71	-25	12	-7.6	16	-16	1.7	-52	12	-38	-0.79	-26	8.3	-87	7.5	-71	-1.4	-3	-3.4	8.6	-11	-2.2	-3.9	2.5	-4	-24	-10	5.4	1.2	6.5	-1.2	-7.6	-8.5	-10	-2.6	-13	-7.2	-21	-5.7	12	-0.35	-30
0.85	0.8	2.4	-4.5	9	-3	4.2	-4.8	-1.1	1.5	7.3	-1.1	11	-1.1	6.6	20	8.8	8.8	1.1	40	5.1	25	2.3	21	-0.01	17	-0.31	24	-2.1	6.8	0.84	21	-1.1	12	-2.3	24	2.8	14	-2.3	26	-2.2	33	-0.4	39	-2.2	23	-2.3	19	9.2	18
0.4	-0.28	20	-16	18	-11	19	-8.2	11	3	15	-8	5.2	7.5	8	-0.67	0.44	-7.4	1.4	-9.2	6.2	1.8	5	-9.4	4.8	-5	-0.74	10	0.08	-0.44	0.69	1.4	2.4	0.15	5	-0.99	1.2	0.28	-2.1	0.33	-4.8	-6.5	2.1	4.8	-4.2	4	-2.8	-1	10	-3.6
-0.24	-0.29	4.8	-11	-5.2	-8.2	13	-6.8	12	-13	-0.3	6.3	-6.6	-8.4	1.6	-4.6	-2	-5.5	-2.4	-12	-0.54	2.1	0.76	-9	-11	6	5	-1.3	5	-0.29	6.7	1.8	5.8	-5.4	9.2	-0.2	5.6	-4.9	4.4	-5.6	1.2	-4.2	15	-1.5	11	-7.8	13	-3.6	-7	3.2
1.5	-1.3	5.8	-19	9.1	-12	15	-3.7	-4.6	-8.9	20	-27	31	-12	8.3	-9.7	4.6	-5.8	9.9	-8	-1.9	5.1	5.3	2.1	4.1	-5.2	4.9	-13	10	1	3.9	-3.8	18	-2.8	-0.9	-4.7	3.7	-2.1	10	0.85	3.1	-8.2	13	0.22	9.3	-0.3	14	-12	12	-8.1
0.64	-1	1.4	-42	1.2	-39	13	-53	20	-26	-1.4	-47	11	-27	17	-3.1	3.3	6.2	7.4	8.4	1.9	2.2	8.6	9.9	5.7	-8.1	-0.87	-3.9	14	-2.1	-1.3	-10	11	2.1	3.6	-3.6	1.6	-2.7	11	7.6	3.6	2.4	2.7	-4.3	4.4	6	1.7	-5.7	8.8	-8.1
0.41	0.32	-6.4	-0.01	-5.8	1.1	-13	-2.3	1.2	28	-4.5	-1.9	7.3	-1.8	3.5	-0.02	5.7	-1.4	-5.1	-7.5	-1.9	1.9	-2	-4.8	-7.7	-13	0.02	-9.7	-1.1	-4.7	4.1	-3.6	6.6	-2.9	-0.12	-8.7	0.24	-6.3	3.9	7	11	-1.7	-4.2	-1.3	9	-0.24	6.3	-4.6	3.5	-8
0.76	0.31	-4.1	-20	-2.2	-3.5	-9.6	-21	11	19	-5.2	-15	-1.2	-4.1	2.7	3.6	-1.5	4.3	3.3	-15	-4	1.7	5.9	3.5	-4.2	-9.2	-5.9	-11	-4.3	-8.3	-7.1	-11	3.1	-5.4	-0.06	-9	-9.5	-7.8	7.2	-7.3	13	-12	-11	-14	9.6	-17	-4.7	-10	0.51	1.2
0.34	0.35	-10	-24	0.13	-25	-2.6	-25	5.7	1.9	-11	-30	0.86	-29	5.1	2.5	-0.67	-0.96	-4.9	-4.6	-3.4	2.8	9.9	0.93	-0.78	-5	-9.2	6	-0.19	-3.8	-5.3	1.5	4.1	-1.5	0.69	-1	-0.31	2.8	9.7	4.9	9.8	3.8	-6.5	3.6	9.3	0.86	-11	3.1	8.1	-1.2
0.24	0.62	-7.4	-19	-3.1	-20	-9.9	-22	-2.7	6.1	-8.1	-17	0.43	-12	3.5	2.1	6.1	6.1	-10	-11	3.4	16	7	9	-9.7	-0.72	-5.9	-6.9	-9.1	-2.7	-2.6	-10	-7.1	-2.5	-8.4	-9.7	-2.1	-15	10	3.6	5	-3.4	-5.9	-10	6.5	-13	-9.2	-15	-7.7	-5.4
0.37	-0.04	-18	0.47	-14	4.2	-21	7.8	-0.7	20	-15	4.5	-8.8	-6.8	5	4.4	-3	2.5	-0.4	5.3	-0.49	-0.33	3.6	-1.3	5	-8.8	-0.35	-2.6	-1.6	-7.8	-3.5	-4.3	-4.2	-2.2	-0.63	-7.6	-0.17	-1.2	11	4.6	-0.14	-7.2	-6.4	5	-0.32	-4.9	-8	-11	2.1	-3.4
-0.01	0.07	-9.2	1.6	-8.9	2.4	-6.5	-5.5	4.2	10	-8.9	-5.5	-3.4	5	4.3	3.6	-1.6	-2.2	-1.7	-13	-3.2	2.2	2.3	-3.2	-0.85	-0.86	-5.4	0.23	4.9	0.41	-6.4	0.92	13	1.2	-2.2	-3.7	-3.8	-0	5.4	-3.5	-0.2	-2.8	4.6	6.5	-3.9	-3	-2.2	1.2	2.1	-2.1
-0.04	0.28	-6.8	-11	-9.3	-3.2	-6.9	-15	1.7	17	-4.7	-14	2.6	-3.1	-3.7	5.6	1.9	7.9	-9.4	-1.4	-0.97	9.2	-4.6	9.8	-6.1	-9.3	-8.6	0.53	-3.3	-1.6	-0.45	-1.8	3.8	-0.78	-7	-5.8	0.35	-1.9	1.2	1.3	-0.65	-1.8	-10	6.3	3.2	3.9	3	-3.5	-7	-4.5
0.47	0.41	-4.7	-20	-1.5	-7.3	-3.4	-22	-0.09	5.8	3.3	-13	6.7	-5.8	-9.3	2.5	2.6	3	-9.9	-4.1	-3.6	6	0.8	1.8	-2.5	-8.7	-3.1	-4.8	-3.6	-14	-0.46	-4.4	-1.5	-3.9	-7.6	-9.3	-2	-9.5	0.22	3.5	0.7	-4.9	-7.1	-1.3	3.8	1.1	3.7	-9.8	4.7	-0.96
0.73	-0.69	-0.33	-3.9	6	-4.5	0.3	1	-1.3	23	-1.3	-6.5	-0.35	1.8	-1.6	-4	2.3	-25	-5.5	-20	1.6	6.5	0.6	4.9	1.1	-10	-1.3	-2.7	-4.5	3.5	0.29	-8.1	-5	-1.9	-6.2	-3.4	-4.8	-1.4	2.7	-12	0.77	-15	-0.73	-6.1	1.5	-9.1	-3.5	-7.9	5.2	-13
-0.4	-1.1	-1.7	20	6	9.2	-4	11	-5.5	22	-7.7	4.3	-5.1	5	2.4	-11	5	-17	-13	24	11	-3.8	-1	-4.6	-25	3.1	-11	-8.3	-6.6	2.9	-4.9	-12	0.17	-3.8	-10	3.9	-4.6	1.4	-4.9	-1.5	-12	6.9	-12	-22	0.39	0.52	-2.8	-13	-28	-0.26
0.45	0.59	-3.9	-13	1.3	-18	-3.7	-33	-5.1	-29	0.32	-24	2.1	-17	-10	4	1.4	16	-7	5.9	-9.4	-2.8	-3.1	-9.6	-9.7	5.4	-11	-20	-6.5	-10	-7.7	-6.3	-6.5	-3.7	-9.9	-27	-9.3	-44	7.9	-22	1.1	4.2	-17	-7.1	4.3	-13	0.65	-9.7	-11	-4.9
0.18	-0.23	-0.01	-6.5	6.8	-0.82	6.4	-2.1	10	29	1.1	-16	11	8.1	-1.1	13	-2	5.6	-3.6	-4.2	-6.3	-2.8	8.5	-14	11	1.9	2.3	16	1	2.8	-1.6	7.8	1.9	2.7	5.5	6.5	0.93	-3.6	17	-7.2	2.8	-4.2	1.2	33	13	-12	0.42	16	17	-2
0.18	0.02	19	-20	19	-13	18	-19	15	12	16	-13	11	-8.4	-3.5	12	4.4	11	-8.6	1.8	-5.7	3.8	0.21	0.78	5.6	-9.7	2.5	9.1	4.8	0.31	3.7	1.3	9	-2.3	1.5	10	-0.19	-7	2.4	15	-1.4	5	5.9	17	7.1	-2.4	5.1	2.4	6.8	1.1
-0.23	-1.2	15	-30	5	-15	13	-17	-3.8	-10	13	-19	3.6	-18	-6.4	-37	5.8	-20	-5.9	-30	-1.6	-20	-8.4	-26	-2.5	-26	-2	-16	-9.3	-30	-0.65	-18	-3.4	-32	-7.9	-20	3.2	-14	-11	-12	-7.3	-13	-4.8	-6.2	5.3	-17	13	-21	-11	-32
-0.11	-2	0.89	-26	-6.1	-20	-2.2	-21	-7.2	-18	3.1	-23	11	-18	-5.8	-30	-0.46	-16	-7.8	-25	-7.4	-21	1.3	-15	-4.2	-16	-4.6	-14	-1.1	-16	-3.8	-14	-2.5	-16	-4.5	-14	0.52	-13	-4.3	-4.8	-4.8	-9	-11	-15	9.3	-6.5	6.4	-18	-14	-16
-0.49	-1	2.2	-12	1.8	-1.6	-4.7	-3.5	-17	7.8	4.5	-3	6.3	-6.7	-7.9	-11	-5.8	-10	-5.4	-27	-12	-9.4	-4.9	-8.1	1.6	-20	-11	-15	1.6	-6.8	-8.5	-16	6.3	-6.4	-1.5	-17	-1.3	-7.4	0.12	-15	-0.59	-16	-11	-24	13	-13	-6.5	-14	5.5	-21
0.25	-0.47	8.9	-3.1	11	2.2	5.4	-1.8	4.2	13	7.6	-2.7	8.9	-1.9	-4.6	-7.6	-0.72	-12	-5.3	-24	-1.8	-3.5	0.42	3.3	4.9	-4.1	6.9	-6.3	9.3	2.7	-0.84	-11	10	-1.8	2.2	-4.5	1.8	-9.6	4.3	-3.5	4.2	-12	0.93	-8.3	9.5	-3.9	2.6	-9.2	9.1	-9.3
0.52	0.04	-3.4	-7.6	0.85	-5.5	-4.3	-6	-2.6	2.4	4.5	-7	4.3	-1.6	-1.6	-9.7	5	0.83	-0.61	-4.5	-0.4	-2.1	-6.5	4.6	-0.34	4.1	6.7	-0.58	-1.7	2.4	2.9	-1.3	4.3	-1.6	8.2	5.6	2.1	2.3	2.2	9	6.8	5	10	7.2	9.7	5.2	9.4	-8.6	3.6	3.2
-0	-0.14	-7.7	-9.9	-3.3	-9.9	-13	-16	-20	8	5.4	-6.6	3.6	-0.59	-9.1	-3.7	-1.7	-3.5	-9.3	-14	-6.2	-2.9	-11	-1.6	2.6	-2.8	2.5	-1.4	2.5	-2.4	2.4	-5	13	-2.2	-0.52	1.4	8.2	-0.43	-5.5	4.6	-0.22	-2	3	-2.8	7.5	-4	7	-3.1	5.2	5.5
-0.53	0.23	3.5	5.7	1.1	6.2	-1.5	-1	3.9	6.5	-3.3	3.1	7.7	7.9	-39	4.3	-28	-5.6	-8.5	-2	-33	4.1	-52	4.3	-1.9	1.4	-5.1	-3.4	1.7	-1	-18	0.08	-0.74	3.7	-14	-5.3	-5.9	-10	-27	-4.2	-19	1.6	-0.22	-6.5	-21	-5.9	-14	-1.7	-5.8	7.3
1.1	0.21	2.2	0.44	-0.71	-2.8	16	0.67	15	-3.3	15	-3.5	15	0.68	26	2.5	31	-0.17	13	-0.22	26	4	25	3.8	15	-3.5	28	-7.2	14	-3.5	24	1.3	7.7	0.44	9.7	-6	-0.6	-5.2	9.8	-2	19	1	25	-6	-1.4	1.9	20	-1.6	24	14
-0.33	0.8	-0.29	0.27	-0.51	-0.22	2.7	-3.2	-7.1	-4.6	4.5	2.5	1.2	6.5	-15	-0.13	-9.3	5.7	-8.7	0.91	-11	11	-17	-0.68	-2.1	8.5	2.4	11	4.5	8.9	1.5	4.3	3.4	6.2	-1.8	11	7.1	-3.2	-2.9	5.4	-8.1	7.5	3.2	8.9	8	-4.8	12	-3.1	-2.6	21
0.25	0.86	5.3	8.2	0.42	8.7	2.5	17	-13	12	8.4	18	6.1	14	-4.4	-2.2	5.6	4.9	-2.8	9.9	-7.5	-3.3	0.01	-1.3	3.3	11	1.7	4.2	-4.9	2.3	-0.8	-10	-5	4.7	-0.58	3.2	-2.5	2.5	1.4	9.1	-4.1	-1.9	7.8	7.1	0.78	-3.9	3.3	-12	1.7	18
-0.46	0.43	12	-3.2	7.2	-2	11	5.6	-10	0.25	13	6	12	8.9	-6.2	5.9	3.1	10	-2.9	18	-5.7	4.4	-7.8	2.5	7.7	-1.9	4.5	-1.9	1.9	5.1	3.5	-3	0.95	5.1	-3.4	-3.5	-0.96	15	-5.3	5.2	-5.4	-0.53	8.6	0.86	-5.5	8.1	-0.89	-1.4	8.2	23
-0.25	0.06	12	-5.3	7.1	0.95	3.3	1.9	-1.3	8.9	9.1	1.1	-1	10	-3.8	10	-4.4	8.6	-3.5	6.9	-1.4	5.1	-9.3	5.8	4.4	-5.9	2.1	-5	10	-1	4.8	-5.6	8.3	-0.55	2.4	-7.7	5.6	1.2	-1.8	-4.1	-5.5	-1.8	6.8	-2.1	-2	-0.25	5.5	-4.3	6.6	10
-0.34	-0.04	4.6	-1.5	-0.34	2.5	-0.09	7.1	-6.3	16	1.6	0.04	5.3	9.7	-1.3	12	3.7	0.68	-2.5	2.8	2.2	0.05	-6	6.9	-2.3	-9.8	7.3	-3.3	2.4	-7.5	7.6	-6.8	11	-1.9	5.7	-8.4	4.8	-0.62	-1.6	-5.5	2.6	-1.4	1.8	-0.88	13	-0.34	21	-1.2	9.6	-0.62
-0.16	-0.12	-3.2	1.6	-7.1	2.7	-6.7	12	-18	7.2	-0.26	7.3	6.8	9.1	-3.5	8.6	-1.6	-1.1	-0.57	5.9	-1.5	-2.3	-8.4	12	-5.8	-3.4	3.3	-2.7	-7.7	-3.8	3.3	-2.7	-0.19	5.5	-9.4	-7.3	-3.8	6.8	-3.4	-1.7	1.8	8.4	4.3	-6.6	5.3	11	3.6	-1.5	-1	7.7
-0.38	0.42	6.8	5.8	-1.7	10	-3.8	16	-3.1	16	3.2	9	0.65	6.8	-9.7	9.1	-2.2	-0.45	-1.3	10	-5.8	-1.6	-3	13	2.4	-0.67	4.5	-0.03	5.2	-1.1	7.2	-7.9	2	6.3	6.9	1.5	13	-1.8	9.6	1.4	-0.33	1.4	5.7	2.4	1.4	8.3	14	-3.6	-1.3	11
0.16	0.03	-14	2.7	-19	1.1	-18	6.3	-12	3.7	-32	1.6	-14	-2.7	-1.2	8.6	5.9	-6.5	-3.9	2.8	7.4	-9.4	12	7.2	-7.8	-4.2	-17	-1.8	-22	-3.9	-4	-6.2	-2.8	0.7	-12	-3.5	5.2	-1.7	-6.5	-1.2	-9.7	-2.8	-5	-0.8	-1.9	1.7	-1.7	0.16	-13	-1.5
0.22	-0.34	-18	0.13	-14	-3.2	-31	-1.3	-33	1.3	-10	-1.1	-8	-4.5	10	10	1.6	-3.2	11	-1	7.2	-15	19	6	7.6	-2.6	-2.1	1.7	-12	-5.7	-1.5	-0.89	-14	-3.2	-4.2	-2.7	-8.6	-3.6	-11	-2.6	1.4	-1.8	-7	-1	-13	-0.16	-7.5	3.8	1.5	-1.6
0.71	-0.2	23	9.2	6.9	3.2	18	13	33	11	15	11	16	13	13	7.2	13	5.5	15	0.6	8.6	0.8	10	9.9	23	-2.8	23	-5.1	8.1	-1.4	12	-2	-5.6	7	12	-4.8	0.65	0.57	3.4	-5	12	-5.3	23	-2.9	-13	-1.1	6.7	0.39	13	5
-0.12	0.3	-7.9	1.1	-9	7.9	-15	2.9	-19	6.3	-26	7.6	-9	11	-8.3	10	-0.45	-5.9	-28	5.7	22	0.87	-7.3	11	-20	1.4	3.3	-3.6	-6.7	-1.6	4.5	-5.8	-27	0.49	0.03	0.26	-4.6	5.4	-20	6.9	-8.9	0.17	4.4	0.34	-32	6.8	9.3	-3.2	-16	3.7
-1.7	0.23	-8.9	7.6	0.99	6.3	4.2	2.1	-37	8.2	8	10	-7	4.9	-27	9.9	-11	-5.8	-28	-1.8	-6.1	-5.8	-21	6.8	-17	0.1	21	1.3	-7.9	-1.6	0.49	-8	-26	-2.6	7.8	-0.01	-12	0.38	-6.9	-2.5	-1.6	-4.8	11	-2.8	-24	0.19	0.59	-5.8	-23	3.7
-1.8	0.26	-21	9.7	-11	9.3	-2.3	11	-12	14	-4.9	7	-5.4	13	-11	9.5	-4.2	0.83	-6	-0.05	-14	-3.5	-7.2	0.93	-16	5.6	-12	2	-28	6	-17	-1.5	-15	8.4	-19	3.6	-21	4.9	-12	6.5	-9	4.4	-10	2	-5.2	4.8	-14	4.1	-21	4.9
-2	0.48	-8.2	11	-3.5	8	-1.2	11	-4.5	11	-6	15	-13	12	-20	6.9	-30	4.7	-15	5.5	-17	-2.6	-7.7	4.9	-26	-1.6	-35	-0.75	-32	6.4	-26	-4.7	-29	8.6	-29	2.6	-24	1.2	-13	5.1	-14	3.1	-41	2	-24	6.8	-30	-2.3	-15	1.8
-1.3	0.68	-12	10	-15	14	-11	10	-11	12	-16	17	-21	16	-2.5	6.6	-19	9.5	-12	9.9	-16	-11	-10	-3.8	-19	-0.79	-27	2.2	-14	4.8	-23	2.4	-10	10	-16	0	-8.2	8.1	-6.4	9.6	-7.4	3.5	-28	5.1	-6.5	11	-18	5.3	-9.6	0.64
-0.86	0.39	8.7	9.7	15	1.8	8.1	-2.4	-20	-5.8	10	5.6	-2.8	4.6	-9.4	6.8	-7	5.6	-14	1.4	-11	-8.7	-3.7	0.22	-6.8	-4	-16	7.2	-9.3	6.7	-12	-1.6	-11	3.6	-13	2.7	-5.9	6.4	-8	4	-7.3	7.1	-16	9.2	2.1	8.3	-14	9.5	-9.4	-4.2
-1.1	0.41	-8.3	0.33	-7.1	-9.2	-12	-2.6	-0.37	-0.28	-9.6	2.1	-10	-4.5	-8.4	8.1	1.6	-2.6	-13	-4.2	-10	-1.2	-7.1	-5.5	-11	-0.26	-15	7.3	-10	7.5	-12	-3.6	-9.4	0.52	-13	-3.5	-10	-1.8	-12	-28	-7.8	-19	-19	-5.5	-5.7	-16	-21	4	-20	-0.44
0.04	0.18	-1.9	0.65	-6.4	-1.1	-8	4.9	5.4	9.7	-9.5	3.5	-7.9	3.2	5.9	3.2	5.1	-3.2	1.5	2.7	-5.3	1.2	-0.96	-6.4	-6.5	3.1	-7.5	7.8	-3.1	3.2	-8.1	7.1	3.5	-1.3	-3.7	2.3	-5.4	5.2	2.2	-11	5.3	0.98	-4	1.8	1.6	-2.6	-14	5.7	1.6	-5.9
0.03	-0.48	3.2	2.7	4.4	5.8	7.9	2	12	16	1.6	-0.35	4.2	7.7	14	-7.1	3.7	2.4	4.6	-4.6	2.6	5.4	1.1	-7.8	0.99	7.2	-6.1	1.4	6.2	8.3	-1	6.8	3.7	14	4.4	7.4	3	4.2	10	6.9	1.3	4.1	2.7	5.9	4.8	1.1	-4.7	1.5	13	-6.9
0.28	-0.25	1.4	-6.1	5.1	3.1	7.3	-9.2	10	11	3.2	-6.6	3.8	2.3	6.7	2.6	-2.5	1.9	3.5	3	-6.6	1.9	2.5	-8.7	-0.73	-1.4	-9.2	-2.6	4.6	-0.48	-4	3.8	6.4	3	1.4	6.7	-4.5	-3.9	2.4	6.5	0.86	4.8	-2.9	-0.84	-2.4	0.89	-10	-2.5	15	3.4
0.7	-0.36	8.6	-0.63	12	9.7	7	-4.6	9.4	13	19	-1.8	4.2	-0.17	8.9	9.3	5.1	-2.3	2.7	2.2	0.94	5.1	3.1	5.9	3.5	-9.3	14	-0.78	8.3	-3.9	4.2	-2.8	9.7	-3.3	20	4.4	16	0.18	13	7.2	6.6	3.8	4.6	4.4	9.6	4.8	9.4	-2.7	4.1	-1.1
0	-0.26	7	-1.5	6.7	12	9.2	-6.3	18	4.5	4.2	-3.6	0.17	-2.9	13	1.8	2	2.7	0.91	3.4	-4.4	9.4	10	1.5	-4.3	-2.6	6.2	-6.3	4.5	-2.9	-2	0.6	6.5	1.6	8.1	1.6	9.6	0.7	2.9	0.07	5.7	2.2	-1.4	-5.3	6.4	6.4	13	-2.2	-9.4	-2.9
0.52	-0.41	-0.67	-12	3.7	3.7	5.3	-7.3	8.2	8.1	2.7	-15	4.8	-6	3.5	-5.5	1.1	-1.8	6.8	-0.21	-8	1.1	0.91	-0.9	-3	-3.4	-4.7	-0.87	2.2	-5.6	-7.2	-2	4.1	-3	-2	-0.57	-1.2	0.79	0.91	-1.1	-0.23	0.95	-4.9	-0.4	7.4	3.6	1.6	-1.4	-8	-4.2
0.21	-0	-0.26	-11	-1.3	-4.6	6.8	-13	11	-11	-3.3	-16	-5.2	-21	7.1	-8.5	9.1	-3.4	4.8	-4	3.8	-2	-2.7	-8.1	-0.36	-5	-5.3	0.38	4.8	-9.8	-3.7	-0.72	4.3	-14	0.73	-1.3	0.42	-5.4	-1.1	-1.6	-3.3	-6.5	-6.5	-0.83	5.1	-3.5	3.7	-0.23	1.4	-15
0.26	-0.32	11	0.44	9.6	-9.3	12	2.7	12	-16	0.5	-0.01	1.8	-16	12	-6.7	0.44	-9.9	8.2	-5.2	-0.6	-8.6	3.1	1	1.6	-6.5	1.1	-4	5	-7.3	-2.6	-9.9	5.9	-15	-2.1	-12	-4.7	-5.7	-1.9	-7.4	-1.1	-6.1	-8.7	-13	-3.1	-1.4	-11	5.2	6.5	-15
0.22	-0.95	5.8	-9.2	-2.7	-8.7	10	-0.17	10	-21	-5.3	1.4	-5.4	-0.41	2.9	-11	-1.8	-6.6	9.6	-12	-4.1	-11	5.7	-1.5	12	-3.7	-0.01	-7.2	5	-6.8	-0.1	-7.3	15	-9	-5.7	-15	-3.9	-7.5	0.03	-17	-0.24	-16	-4	-18	0.79	-4.6	-1.9	-3.3	8.6	-11
0.31	-0.64	0.58	8.1	3.2	-4.4	5.5	6.6	5.6	-12	-5	15	4.6	11	1.3	-9.4	5.6	-9.9	1.1	-9	-6.9	-7.9	6.6	-7.2	5.3	-0.72	3.4	-3.1	6.2	-7	4.2	3.4	5.4	-1.6	4.4	-7.1	-0.39	-1.8	4.5	-7.8	1.5	4.2	-3.5	-7.5	-2.3	3.6	-1.2	-3.6	3.9	1.5
0.1	-0.53	11	-2.7	5.9	-8.5	4.2	-0.5	13	-12	1.8	-2	5.4	1.8	-3.1	-5.2	7.4	-4.8	0.57	-7.5	1.3	-11	8	-7.3	15	2.2	15	-5.3	12	-3.8	11	-3.1	9.5	-5.7	9.7	-7.1	11	-3.1	13	-6.6	7.6	-1.3	8	-11	8.6	-2.5	16	-1.4	14	-2.8
0.62	-0.5	5.1	-21	4	-13	8.2	-15	0.54	-16	4.2	-23	7.8	-18	-0.11	-12	-4	10	6	6.2	4.1	-8	10	-2.8	3.6	4.4	-5.8	-7.8	2.4	-13	-1.2	-2.7	5.8	-10	4.3	-9.1	-5.7	-9.3	3.3	-5.6	-1.9	-4.2	0.99	-4.5	-7	-0.65	0.59	-8.2	12	-0.63
0.63	0.55	19	-6.5	14	0.37	11	-4.3	-1	-2.6	13	-4.1	11	-3.5	-0.14	-5.2	5.5	14	0.62	0.07	11	3.7	-3.1	-5.9	2.3	-2.2	2.1	-6.9	4.7	-1.4	5.6	-2.6	9.1	-0.05	6.4	-10	-0.52	-5.9	0.55	-4.1	-1.7	-2.2	5.7	-8.3	-0.71	-1.3	3.1	-13	-0.68	0.18
0.24	0.04	7.8	9.6	9.4	3.6	6.7	9.4	-0.87	13	-3.9	9	4.9	7.2	2.5	-4.1	9.6	4.7	7.2	-10	15	-9.3	1.7	-14	5.5	6.1	1.1	14	5.2	15	3.9	5.9	5.8	-1.8	3.6	11	4.7	5.1	2.3	-3.3	4.5	-6.8	8	-5.3	1.4	-6.7	4.9	9.3	1.4	-3.5
0.33	0.04	-0.18	18	8	8.7	2.5	11	-7.8	3.8	-2	11	9	6.6	-2.9	-2.5	4.8	-11	5.1	0.69	8.9	-15	-4.4	-12	0.92	9.9	4.2	4.8	5.6	10	5.6	7.8	5.5	3.7	6.1	14	4.6	5.4	-1.3	6	5.4	11	7.2	7.3	5.4	5.8	5	11	-8.3	5.9
0.62	-0.44	-6.5	5.4	1.1	7.3	-5.6	11	-16	3.6	8	6.9	1.7	9.7	7.2	-3.9	1.8	-1	9.2	0.79	11	-10	3.7	-8.1	11	-1.9	11	-6.1	12	1.1	6.2	5.2	5.3	-2	9.6	1.5	3.3	5.3	1.5	4.8	6.2	-0.97	8.9	3.3	9.6	13	15	10	4.9	-11
-0.3	-0.8	-13	9.8	-14	2.4	-9.8	17	6.2	-4.4	-6.3	3.9	-7.2	-4.3	8.4	2	-10	2.3	11	8.8	8.3	7.9	7	0.37	5.3	0.28	11	-2.8	7.2	-4.3	3.3	1.9	0.66	-1.9	3	-0.19	0.38	6.3	2.4	4.1	7.1	4.8	11	-1.5	1.1	11	5.5	3.3	-0.98	-0.34
-0.68	0.12	-10	4.5	-16	-0.74	-10	-5	-5.1	-13	-11	0.79	-12	-17	2.1	1.7	-4.8	-5.1	3.9	5.1	3.8	8	0.36	8	-2.7	2.8	1.6	0.67	-3.5	1.2	-0.66	-0.55	-8.8	0.3	3.6	-4.2	5.4	-0.77	1.9	-0.46	1.1	-0.21	4.6	0.99	-2	-1	-0.64	-1.1	-11	13
0.14	0.44	-4	5.1	-9.6	-1.8	-6.7	2	-7.3	-3.3	-8.3	1.9	-8.1	-4.4	3.5	0.34	2.5	-2.2	2.1	0.9	0.07	12	0.74	6	0.64	6	-2.9	-0.67	-5.2	-0.03	-1.7	3	-7.5	3.9	-0.16	-0.76	-0.1	-3.8	-1.8	0.36	-1.7	-1.9	6.4	3.7	-1.8	-8.1	-0.95	-2.4	-8.8	13
0.13	0.45	-0.33	4.6	-3.1	1.6	-1.2	5.3	3.7	-3.6	1.8	2.2	4	0.42	2.1	6.1	-1.3	14	4.7	5.9	3.8	14	5.9	2.2	5.8	6.2	-2	4.3	-2.5	6.6	3.4	0.82	4.4	8.9	-1.8	0.83	-1.7	1	2.5	-2.5	-2.7	-2.9	-3.3	5.3	0.36	-8.1	-7.7	-3.6	1.5	0.69
0.36	0.11	-1.1	8.2	2.5	3.2	-1.9	0.25	15	-4.7	2.4	4.6	-1.8	0.37	5	9.3	5.2	11	7.5	7.9	12	14	5.4	3.8	4.9	0.89	5.3	2.6	4.3	1.6	2.8	2	7.5	6.8	3.6	6.3	0.84	2.9	8.3	2	6	1.6	9.8	7.3	3.5	0.21	-3.3	2.9	2.3	0.88
0.23	0.29	2.6	3.8	1.5	0.03	2	-1.6	11	-12	1.1	-1.8	-4.4	-3.3	3.7	-0.37	-2.7	1.9	6	7.3	7.9	12	7.7	6.2	4.5	3.5	3.8	-0.64	3.3	0.74	2.2	4.1	-0.37	-0.51	4.6	5.9	3.6	1.5	5.9	4.7	1.4	1.3	11	6.9	-1.4	-0.75	-1.3	3.5	-4	2.4
0.18	0.57	-4.2	-2.2	3.1	-3.9	-3.3	2.8	1.3	-12	-4.7	2.8	-6.6	-2.7	11	-5.2	1.3	4.5	2.5	3.9	12	12	-0.02	0.68	2.9	6.9	1.4	3.9	4.5	0.03	-0.29	1.5	-5.7	2	8.1	9.2	4.8	0.23	2.8	1.9	-2	2.7	4.5	1.6	1.2	-3	0.23	3	4.2	3.8
0.23	0.7	-7.1	6.2	-10	-1.7	-7.3	3.2	0.72	-19	-2.8	3.8	-4.6	1.1	5.6	11	3.2	5.7	3.9	4.7	9.8	19	0.18	9.4	2.1	18	5	10	2.4	15	0.99	19	-1.1	16	2.5	14	12	7	0.45	6.8	0.41	12	6.1	10	3.2	-0.28	6.8	5.3	9	13
0.26	1	-5.3	20	-9	13	-7.8	11	-6.5	-11	-4	22	-2.9	4.8	3	12	-0.44	0.87	-1.8	23	7.5	11	0.86	17	5.9	8.9	6.2	16	-3.3	7.5	6.3	11	-4.3	5.5	-1.5	15	3.9	14	-5.8	7.2	-0.24	12	-2	19	1	5.2	4.6	8.3	3.7	-3.1
[truncated: 952 more columns]
