# Supplementary material for: Dyslexia on a continuum: A complex network approach
Source: PLoS One. 2018 Dec 17;13(12):e0208923. doi: 10.1371/journal.pone.0208923 (PMC6296514; doi:10.1371/journal.pone.0208923)
Supplement: S1 File — Detailed information about the archive contents is provided in the included README.txt file. (TGZ) [file pone.0208923.s001.tgz › FS_619_AA_run_2.csv]

6.7	-22	-3.8	-4.1	-1.6	13	0.02	-7.7	-0.12	0.36	-7.3	1.2	-0.46	-10	0.14	-20	6.8	-7.6	2.1	8.5	1.4	2.9	-0.56	-21	-1.3	26	8.8	23	3.2	13	6	13	-6.2	14	1.6	15	-2.1	24	5.7	14	-0.3	13	-6.8	19	-1.4	3.6	3.1	-31	5.6	-41
-2.9	8	-2.5	5.8	-11	20	-9.7	-0.44	-3.8	9.5	-0.29	1.9	-13	-37	-0.34	-1.4	4.8	11	-2.6	-14	-5.6	0.62	-7.8	-9.5	-7.1	21	1.7	22	-6.5	19	-4.8	21	0.39	4.1	-0.94	14	-4.4	28	5.9	11	-2.1	30	2.2	11	-1.7	0.83	-9.6	5.9	-7	3.6
-0.42	-10	-6.3	-12	-7.8	-22	-0.67	-13	-0.42	-13	2.5	-16	-14	-4.5	-1.5	-6	-4.3	-6.9	-6.5	-8	-8.3	-0.62	-1.6	-5.7	-7.3	-3.3	5.2	1.6	-0.88	5.1	-0.38	-4.6	0.6	-13	-1.2	-4.7	-3	-17	2.5	-4	-2.6	-1.8	-4.5	-9.7	-5.5	-3.3	-13	-11	-9.2	4.1
0.61	-19	0.22	-17	4.4	-27	2.4	-14	-2.6	-16	-7.4	-22	-12	-16	-11	-23	-3.6	-18	-5.4	-18	-8.5	-8.7	-6.3	-11	1.5	-25	13	-23	4.9	-29	7.4	-24	-2.5	-26	2.1	-22	-1.9	-19	2	-24	1.8	-22	4.4	-24	-4.2	-16	0.77	-20	-5.3	-16
2.8	-18	3.2	-14	2.8	-13	-5.7	-16	-2.6	-17	0.44	-12	-8.9	-12	-4.8	-18	-1.1	-9.5	-0.57	-16	-3.8	-11	-14	-7.9	5.3	-19	9.1	-22	2.8	-24	0.2	-15	-2	-15	0.14	-17	-1.8	-16	4.4	-17	2.9	-20	-0.04	-15	-1.3	-12	-11	-25	-11	-23
-3.8	-9.7	-4.9	-9.2	-6.2	-16	-5.1	-13	-2	-13	6.7	-17	-13	-5.9	-4.1	-4.2	-6.3	-0.88	-5.4	-9.6	-2	-0.24	-12	-6	1.2	-11	11	-10	-0.72	-16	3.9	-13	0.55	-13	7.5	-18	5.3	-9.6	-1.4	-5.8	2	-18	-4.1	-11	-0.55	-3.3	-11	-6.9	-8.8	-12
-7.5	0.01	-7.5	4.7	-1.1	-0.63	-7.2	6.2	-4.2	3.5	-0.32	4	-7.1	-3.4	-4.4	-0.96	0.05	-1.2	-2.5	2.4	-1.7	2.2	-0.64	-7.3	-4.9	-11	15	-14	6.4	-5.2	7	-11	1.3	-10	5.3	-12	6.1	-7.5	2.5	-6.7	7.7	-9.4	3.1	-8.1	-0.68	3.6	-10	-3.8	-5.5	-12
2.8	1	-3.7	2.3	1.4	-4.1	2.3	9.4	-4.8	3.5	-8.2	-1	-14	6	-10	9.5	9.1	-2.8	-13	7.9	-8.8	-0.55	-4.4	11	-3.7	-4.2	18	-2.9	6.5	-1.8	1.9	-0.78	-1.2	1.9	-0.42	-0.92	6.3	-3.9	2.1	5.9	7	-4.9	0.73	-3.1	4.3	5.6	13	-6.3	4.9	-7.4
0.91	12	1.2	8.3	-4.6	14	3.2	20	-1.1	9.6	-7.5	13	-0.66	7.3	5.5	14	-5	12	0.89	5.3	-4.2	5.6	-8	2.4	5.4	0.78	5.3	3.4	4.9	10	2.9	4.6	-0.46	5.8	-4	9.5	3.1	2.7	0.98	3.4	1.4	0.22	6.2	0.04	-3.1	6.4	0.21	20	-1.9	13
0.33	11	5.1	8.3	-0.14	2	-3.1	11	1.7	12	-4.9	9.8	12	17	11	5.1	12	19	9.8	-0.1	12	14	5.7	4.2	12	-1.5	16	5	7.6	4.8	8	-1.7	13	4.8	3.1	4.8	15	-1.1	11	-6.3	14	-0.95	18	0.75	12	5.3	4.9	14	-1.9	10
-7.9	1.5	1.5	5.8	0.56	7.4	-6	5.7	8.2	5	-4.7	2.5	5.3	5.3	7.6	-0.19	-4.7	-10	4.9	2.9	5.6	5.7	-1.6	3.4	7.4	6.8	19	3.5	2.7	0.66	16	4.2	6.7	-0.33	1.1	2.4	9.7	0.78	18	7.9	10	5	-0.63	8.7	6.6	11	-2	9.9	3.6	11
-8.8	7.5	0.52	2.5	5.5	11	7.5	6.3	4	-0.84	6.1	6	3.7	-5.5	6.7	10	-8.2	5.8	0.95	1.8	6.1	-1.1	-2.1	11	5.2	4.6	4.8	6	11	5.4	5.6	6.1	-0.04	-2.8	0.06	-4.8	-4.7	3.2	15	-1.8	2.1	3	-2.1	0.59	4	-1.1	3.5	11	2.7	12
-7.8	-6.7	-6.7	-4.4	-5.2	-8.3	0.68	-0.85	-8.5	-8.9	1.1	1.7	12	12	3.5	7.7	8.9	8.3	2.2	5.3	4.1	-9	7.7	9.5	-1.6	7.8	-1.1	1.9	10	3.2	3.3	3.7	3.5	2.3	6.8	-3	-0.26	1.4	8.6	-1.1	7.2	4.5	1.5	6.8	-1.6	-1.5	2.2	13	-0.46	9.6
1.6	4.3	1.1	11	-1.6	9.7	5.9	9.7	-1.8	2.2	-2.2	16	12	11	2.1	0.9	2.1	-4.1	-3	5.5	2.9	-1.3	4.2	3.8	-3.3	0.31	-14	3.2	-2.2	5.7	-0.42	9.2	-4	3.2	2.3	-1.2	-2	1.3	-8.6	7.2	0.48	1.3	1.2	2.9	-4.3	7.4	-0.61	3.5	3.2	2.9
5.2	2.3	9.8	-2.3	6.4	1.1	6	5.2	5.2	-2.1	-2.9	2.1	-1.4	4.4	6.9	6	-14	4.1	3.5	4.7	-0.48	-2.7	-3.3	8	6.2	3.3	0.8	4.7	1	6.9	6.4	3	-1.3	-2.7	6.7	1.1	6.3	5.5	3.2	-3	8.2	11	4.8	5.6	-5.8	3	16	9.2	17	12
7.8	-8.7	3.6	-0.86	14	1.4	12	-7.9	3.1	4.1	-5.7	1.8	5.5	5.4	12	13	8.5	-6.5	6.4	0.47	5.4	1.8	4.4	4.5	0.56	0.83	6.6	3	3	6.4	-0.67	-1.7	0.07	0.67	3.9	10	1.1	-1.6	5.6	-2	8.6	8.4	3	4.8	1.9	0.25	4.2	16	4.3	7.5
0.27	-3.2	8.1	-0.41	16	-8.3	6.5	3.2	4.6	-0.42	4	4.2	13	-14	-3.2	3.1	5.5	-1.4	-0.03	0.2	-1.3	-6.3	8	3.3	-3	1.9	4.6	-1.4	9.8	-1.8	-4	-6.4	-0.06	-2.8	5.6	0.93	4.9	-0.12	-6.1	-2.5	2.9	2.7	2.2	-2.5	9.4	-11	12	-4	11	-5.8
5.1	-2.4	12	1.6	9.1	5.1	-4.1	-1.7	6	-2.9	8.6	5.2	0.77	2.2	-8.4	10	-2.5	7.9	-0.19	3.9	0.62	-6.4	4.3	4.1	-4.2	3.8	-4.5	1.5	-4.3	-4.7	3.2	-1.4	6.6	-2.1	-2.5	-3.3	-3.4	-0.13	-6	4.8	-8.2	1.4	-1.7	4.9	-1.5	-9.7	0.41	1.2	-1.4	2.1
8.3	15	4.1	15	-3.1	9	1.8	9	3	8.9	7.7	15	5.2	2.1	6.7	3.1	1.6	-1.5	-0.76	-3.2	-1.2	-2.6	4.8	-0.55	-2.4	1.7	1.6	-0.89	0.61	1.1	0.05	-0.33	4.2	1	-4.1	-7.3	-0.88	1.4	2.7	1.4	0.77	-1.2	-5.2	7.4	0.34	6.6	-1.1	4.6	1.1	0.92
7	0.46	4.8	13	6.6	-9.3	6.7	2.5	6.2	3.7	5.9	3.9	4.2	3.5	-0.91	-8.2	11	-8.5	-5.6	-2.4	6.4	2.7	3.7	-3	-3.1	1.8	-6.9	-16	-12	-5.6	-3.1	-5.9	3.6	-3.9	-3.8	-6.4	-5.7	-3.9	2.5	-7.8	-2.1	0.88	1.8	1.1	3.3	6	4.1	1.1	-2.2	-1.5
18	4.9	7.9	9.3	12	12	-1	6.3	6	11	4.7	7.2	11	-2.8	11	-6.9	-0.71	-18	14	3.2	8.3	-14	4.6	2	9.9	0.36	5.5	-2.3	10	-0.19	1.1	-0.92	8.3	2.4	10	2.2	5	-0.72	7.1	-0.32	12	-0.16	6.1	3.3	12	11	7	2.3	6.2	1.5
9	8.8	3.4	6.5	17	18	-2.1	10	4	13	3.1	9.9	8.4	2.9	5.5	7	5.4	-11	11	5.2	3.2	-10	5.6	9.4	2.3	-0.6	-4.9	12	1.5	12	-2	8.1	-2.8	4.8	1.9	18	2.9	7.5	-0.95	9.4	5	4	0.68	-1.4	6.2	2.7	12	4.1	7.5	13
0.78	-4.2	3.3	-13	14	0.55	2.5	-8.1	5.7	1.2	6.8	-14	2.9	-4.1	2	-4	-0.09	-5.4	1.4	6.4	2.3	-9.3	1.7	1.3	1.3	12	-8.7	3.6	7.9	15	-0.73	22	8.7	16	-1.8	7.6	-1.4	11	0.57	27	-8.8	4.7	2.8	6.6	7.8	-4.7	3.1	-2.8	3	-1.5
13	-0.35	-0.56	3.5	6.2	24	-0.46	-4.2	-4.9	2.9	-0.64	4.8	0.64	-8.2	8.6	-8.4	11	-0.22	-1.7	0.27	6.1	-9.1	0.98	-3.8	9.2	12	-1.7	9.7	4	9.2	7.8	16	-0.68	5.2	5.9	5.9	2	3.9	-1.2	29	-1	6.5	7	12	7.6	0.35	-11	5.8	-0.8	-6
2.4	6.8	-0.99	7.7	13	7.7	-1.3	6.2	5.4	7.6	4.1	1.4	5.7	5.3	0.95	-11	8.7	-11	4	1.9	8.5	-7	1.2	-1	5.3	-0.01	4.7	1.8	-0.01	0.46	-0.44	8.3	1.8	6	-0.29	7.5	2.8	5.1	2.8	10	-1.9	8.2	1.9	-3.9	3.8	-5.5	8.6	1.1	1.9	-2.5
-2	2.4	-2.5	-3.6	4.5	10	-9.1	2.6	-0.84	4.6	-5.7	-10	7.3	2.9	-3.8	-3.5	12	-9.4	4.4	8.1	7.8	-0.93	6.5	-0.79	-0.08	5.5	3	5.9	-2.3	9.1	-5.1	8.6	7.5	8.9	2.8	15	-3.7	7.4	1.2	8.1	-0.31	8.8	-4.2	-4.2	4	-14	-6.5	5.8	-10	1.3
9.4	-1.6	2.5	0.88	11	-4.6	10	1.6	2.4	7.3	8.2	-1.4	7.9	-3.1	1.7	-3.9	-1.8	-1.4	-0.61	3.4	4.1	-5.2	8.6	6.3	2.6	3.5	-2.4	-0.17	1	7.6	-4.7	6.7	0.06	13	-3.6	8.9	-2.2	7.2	-5.6	17	-5.5	14	-1.4	8.2	4.1	4.4	7.8	-0.72	0.73	-5.1
-9.8	0.11	-2.3	-3.3	6.4	5.6	-4.4	-2.5	4.3	3.9	0.16	-5.6	-29	-6.4	3.4	-4.9	3.1	7.8	-3.3	5.2	-5.5	-7.2	2.5	1.7	5.6	4.2	3.3	2.7	-1.2	2.6	8	10	-0.73	9.7	-7.3	4.1	-1.2	11	-0.69	14	-8	9.6	2.3	-0.76	-7.7	-0.62	14	5.6	11	15
-2.1	0.73	4.4	4.5	-3.9	7.3	3.8	-2.3	2.8	-4.6	-2	-2.7	-19	-21	-9.2	6	-10	11	-13	-8.4	-1.1	1.3	-28	-6.3	4.7	10	19	15	-0.69	22	16	9.7	-5.4	10	2.7	17	9.9	10	13	12	6.5	13	2.1	0.29	0.44	-2.9	-6.8	9.6	-1.7	9.2
-1.6	21	-1.9	16	-3.9	20	-3.3	13	-10	3.4	-11	18	-0.54	22	-2.9	12	-16	13	-3.1	9.1	-0.42	18	-4.5	2.6	-4.4	7.3	1.2	11	-1.8	13	0.17	6.8	-14	5.4	-5.9	13	-0.8	4.5	-5.7	-0.1	-6.5	4.4	-7.4	7.9	-3.4	8.2	-12	-4.3	-10	0.51
-35	5.5	-35	7.4	-39	-7.1	-21	2.6	-18	0.41	-38	-0.25	-21	-2.8	-11	-2.7	-16	-23	-13	-1.4	-4.3	-7.2	-17	-5.2	-14	-6.8	2.6	-8.9	3.1	-14	-16	-0.68	-18	-5.8	9	-6.6	-4.9	-1.9	-17	-11	-2.9	-7.3	-12	-2.6	-14	-8.5	-1.1	-8	-2	-16
-26	-9.6	-21	3.1	-42	16	-25	-3	-22	9.6	-24	-3.4	-7	12	-20	1.1	-12	-3.4	-19	15	-15	-7	-7	5.4	-12	10	-0.43	-6.1	-4.4	6.7	-10	12	-15	17	-0.37	12	-4.6	8.7	-6.4	5	-7.1	14	-17	16	-16	12	-20	-22	-25	-52
-2	-8.5	-24	-7.5	-32	1.9	-6.8	0.61	-17	14	-26	-12	-18	8.9	-14	-8.6	-19	3	-18	7	-11	-2.5	-14	3.9	-4.5	12	-16	11	-17	20	-11	15	-12	14	-13	10	-8.6	14	-15	18	-13	13	-12	7.2	-9.7	10	-25	16	-15	7.6
-9.9	-20	-21	-14	-29	-5.6	-11	-3.8	-13	-6	-25	-11	-20	18	-12	-11	-4.9	12	-6.1	9.8	-2.5	6.2	-5.8	8.5	-9.1	17	-20	10	-9.5	14	-11	14	-6.5	6	-7.6	11	-5.8	16	-8.6	9.7	-9.5	10	-6.7	10	-6.2	11	-19	6.4	-19	0.95
-12	-28	-7	-26	-21	-24	-7	-11	-7.6	-22	-3	-22	-19	6.8	-9.9	-14	-15	-3.7	-7.8	9.8	-8.6	-8.1	-13	2.9	-10	1.8	-24	14	-23	10	-12	20	-11	-3.7	-17	7.6	-7.2	9.5	-19	15	-13	15	-11	-7.5	-10	-20	-8.8	4.3	-10	14
-5.1	8.5	1.5	2.5	-12	-8.1	2.1	7.3	-3	0.38	7.1	-1.6	-3.6	-5.8	-5.3	8.8	-17	6.4	-4.2	3.7	-17	-6.6	-2.1	12	0.13	12	-16	11	-20	17	-5.5	9.7	-3.6	5.6	-6.9	18	-2.2	11	-10	12	-9.3	7.6	0.03	6.6	-3.3	-8.1	1	15	2.4	7.6
-0.86	15	7.2	1.9	-2.7	-5.6	1.6	7.3	3.4	0.98	9.8	-4.4	4.1	12	-4.3	21	9	1.8	1.1	12	1.7	5.4	3.6	17	-0.03	14	-16	12	-2	3.7	-3	7.9	-2.1	0.85	-1.2	8.3	-3.5	8.3	5.1	5.7	-1.5	13	-4.1	15	1.6	2.7	13	2	15	13
7.7	-2.3	9.7	-8.3	1.4	-8.7	13	6.3	10	-6.3	19	-11	5.1	2.7	-3.2	19	-4.6	4.4	-2.8	6.4	1.9	-5.6	7.7	15	-0.37	6.4	-13	2.9	-8.9	7.8	1.4	9.2	8.1	-4.8	-6.3	9	0.02	5.6	1.4	3.9	0.06	8.2	0.59	1.9	-7.2	-7.3	15	8.8	10	19
2.5	0.11	3.3	-10	12	-13	11	-3.9	4.7	-4.8	7.3	-12	16	16	2.9	9	3	0.63	5.2	13	11	7.8	9.7	8.5	-1.7	10	-12	8.6	-5.7	15	-2.9	25	2.3	13	-4.2	7.2	2.2	15	-10	14	-1.2	16	2.5	18	2	22	5.3	7.2	9.4	5.5
2.2	-5.7	3.8	-7.2	7	-2	6.2	-3.6	1.7	-11	-1.6	-7.8	1.1	4.9	9.7	-23	-4.7	-4.8	3.2	-11	-3.2	-11	-7.3	-12	-3.9	-40	-7.5	2.6	7.1	-13	2	-9.1	1.8	-4.1	-3	-36	-3.6	-4.2	-6	-36	-3	-15	0.72	-15	0.97	11	3.8	26	12	13
0.47	-32	-3.9	-41	-18	-32	5.4	-7.3	0.75	-31	1.6	-50	8.9	-74	16	-8.8	13	-9.8	14	-49	6.1	-12	19	-55	18	-61	-6.5	-15	11	-20	0.03	-29	1.8	-31	17	-54	-7.6	-35	7	-29	12	-53	3.7	-69	-3.6	-64	12	-42	2.1	-12
6.4	-16	-0.2	-25	-3.3	-13	7.8	-15	1.2	-17	11	-20	-0.45	21	-0.04	9.8	-3	-0.36	0.35	5	-1.2	-16	0.62	29	-4	9.6	-22	2.7	-6.8	-0.13	-5.7	-9	-0.36	-1.3	-6.1	20	-3	22	-11	-20	-0.1	17	-7	13	-11	-2.2	4.6	-73	3	-82
9.6	40	9.9	28	5.5	12	12	17	11	19	12	24	-0.37	20	0.98	16	5.8	-0.58	0.03	11	3.4	29	1.3	0.2	-2.2	1.4	-11	-4	-9	1.9	-3.6	-6	-0.55	5.6	-6.7	0.67	-1	-11	1.2	11	-6	-3.7	-0.54	4.4	-0.08	15	1.6	9	1.1	34
-24	4.2	-11	2	-6.6	-1.7	-9.3	2.5	1.8	-5.1	-5.7	-4	-7.8	8.9	0.33	13	-19	-1.5	2.6	-3.3	-9.9	-2.3	5.6	6.5	-7.4	-3	-18	-7.3	-13	-11	-7.3	-9.2	-5.2	-1.1	-7.6	-6.3	-6.9	-3.1	1.1	-13	-8.6	-3.2	-7.6	-2.9	2.3	-4.6	-0.03	1.7	-8.9	12
-11	12	-1.7	5.6	-8.1	-11	2.7	6	0.24	5.9	8.3	7.8	1.5	12	-3.9	23	-5.4	0.01	-1.4	5.8	-7.4	9.7	6.3	8.8	-7.4	-9.5	-18	-9.9	-16	-9.3	-11	-8.2	-2.2	5.1	-7.2	-7.4	-8.1	-8.1	-11	-0.84	-7.5	-5.4	-11	-5.1	-3.8	-2.6	-5.5	-3.2	-13	1.5
5.2	12	6.7	4.2	3.6	-9.6	9.9	5.2	0.33	7.2	5.1	4.8	4	8.1	-2.2	26	-4.7	17	1.8	-1.8	-5.2	9.1	3.9	7	2	-6.8	-11	-6.9	-1.4	-6	-2	-4.7	-0.71	-1.4	-1.8	2.4	-0.31	-0.76	-4.7	-1.3	-3	-2.5	3.7	1.2	-0.46	-8.2	-2.4	-1.1	-1.6	-7.8
7	3	9.7	2.2	9.8	-0.46	3.7	-8.3	0.22	5	0.8	-1.2	0.93	1.6	-2.7	1.3	-0.18	13	1.5	-17	-3	-2.4	6.7	-0.68	0.32	0.86	-6.5	9.6	-4	-1.9	-4.5	7	-3.6	-1.3	-6	2.3	-1.4	7.7	-0.87	3.5	-10	7.5	2	-0.28	-1.6	-8.2	4.4	14	0.7	4.5
-7.4	-27	-1.4	-70	7.3	-81	-5	-44	-4.7	-39	-4	-76	7	11	2.8	18	2.2	-3.9	2.6	5.6	-1.9	15	-1.6	-0.38	-5.4	1.7	-8.9	-13	-0.95	-11	-5.6	-14	-1	-1.5	0.11	-2	-5.5	-9.9	-4.5	-7.4	-2.1	-11	-13	3.2	-8.3	7.8	-16	6.5	-12	12
19	23	13	3.7	8.1	-13	19	-2.5	11	2.5	10	-9.2	10	15	0.56	23	4	17	-0.33	12	2	13	-0.01	12	-3.1	1.4	-6.6	-13	0.3	-2.5	-0.19	-13	5.9	-6.5	-0.4	0.69	-3.4	-10	-3.8	-5.2	-2	-15	-0.29	4	5.3	3.5	-4	12	-11	8.6
2.4	10	6	22	13	23	3	6.7	2.3	10	9.6	28	-3.7	9.9	-3.8	0.67	-6.1	22	-4.5	0.96	-3.2	14	-2.4	-4.9	0.33	3	-1.2	9.3	-6	21	-5.6	-1.8	6.4	3.6	1.4	13	2.7	4.3	-14	-0.63	-3.6	0.75	1.4	3.5	-2.7	7.9	4.8	17	16	9.2
-31	-13	-19	-8.8	-15	-16	-31	-5	-19	0.59	-9.1	2.6	-4.5	-0.78	-0.02	-9.7	-0.46	-0.83	-7.9	4.5	-5.8	4.1	-5.7	6.9	-0.51	-1.6	-0.05	-13	-7.3	-16	0.47	-13	-8.4	-6.8	-1.2	-11	-0.08	-5.1	-4.3	-14	0.39	-13	4.4	-4.7	-0.45	0.11	-29	-6.8	-25	7.3
4.3	3.6	7.3	5.8	6.8	1	7.1	3.3	1.8	-3.6	5.2	3.8	4.6	3.6	-5.4	-10	-2.9	-9.1	-3.8	3.2	-2.4	1.6	-4.8	2.3	1.6	-3.1	5.7	-7.4	4	-14	0.11	-9.1	-7.2	-8.5	-5.6	-12	3.5	-9.7	3.5	-12	9.1	-8	-0.5	-1.8	3.4	-7.9	4.2	-8.7	-3.9	-4.8
2.7	1.9	2.6	7.7	11	-1.7	5.2	-7.7	-2.1	-9.8	9.8	1.2	4.7	2.2	-2.3	-11	4.7	-0.69	-7.8	-5.6	4.9	5.5	-4.9	-3.7	3.2	-5.6	-0.72	-5.1	1.1	-16	-5.7	-12	-0.34	-7.8	-4.5	-5.2	2.4	-12	-5.3	-14	-3.6	-8.5	-2.8	-5.9	2.2	4	-3.8	0.79	-5.1	0.97
-14	4.6	-12	14	-7.4	1.8	-1.6	-1.9	-4.7	1.6	-8.6	24	2.3	0.48	5.1	-6.9	-7.6	1.2	2.1	-3.6	-4.4	6.8	4.7	-2.8	2.5	-0.7	-1.4	-8.7	1.6	-9.4	-3.8	-7.7	-4.5	-11	-3	-3.7	2.3	-9	-1.6	-3.7	-4.2	-6.8	-2	-6.5	-13	8	-3.2	4.4	3.4	7.1
4.5	0.53	-0.63	9.6	-4.6	15	8.9	1.3	6.3	1.4	12	25	5.3	6.9	2.3	-4.2	3.6	-2.8	0.26	5.3	-1.6	1.9	1.5	1.3	6.9	-0.62	-6.5	-3.8	-1.4	-14	-0.71	-11	5	-4.5	-6.7	-7	1.8	-1.7	-0.12	-1.8	-2.9	2.3	8.4	-5.1	-1.1	-0.77	-0.34	-3.1	19	-4.2
5.4	1.7	8.3	7.7	3.2	4.6	4.1	-2.7	7	2	13	13	10	-9.8	12	7	3.1	2.3	6.1	-0.29	5.3	0.03	5	8.3	-4	7.2	-3.9	0.47	-4.8	-0.66	-1.7	0.39	-2.8	1.6	-4.8	-0.4	-0.71	12	2.9	4.6	-3.8	4.1	-6.8	4.8	-4.3	-4.3	-6.2	-9.1	0.72	-4.2
9.4	-12	14	1.1	6.2	-3.9	2.3	-18	4.4	-14	14	16	7.7	-1.1e+02	12	-82	3.8	-70	6.3	-1.3e+02	-2	-50	2.5	-1.3e+02	1.7	-66	-11	-52	-6.1	-40	0.29	-53	0.09	-37	6.8	-47	0.54	-49	-0.83	-53	-1.2	-50	-3.2	-55	-2.5	-48	-1.1	-76	9.5	-85
6.8	13	12	11	0.44	2.2	4.2	-10	5.3	6.7	8.3	21	2.9	18	-2.9	-17	10	5.7	-4.2	-18	-4.2	22	-0.18	-26	2.7	-39	-7.3	2.7	-7.4	-22	-3.5	-30	-0.49	-9.8	-2.8	-32	-5.9	-38	-3.4	-30	-3.5	-31	6.2	-25	1.9	4.7	0.97	9.1	3.9	20
1.9	12	2.4	6	-8.8	7.7	-0.38	10	0.27	4.2	3.3	1.1	4.3	0.09	2.6	5.8	7.8	6.2	6.5	9.2	2.9	0.69	14	14	-7.8	6	0.46	6.6	-5.8	-3.9	0.73	-0.55	-2.5	4.4	-4.1	3.6	-1.2	4.7	-11	-0.64	1.6	3.7	-2.8	2.6	-6.3	-2.5	2.7	-3.4	4	-3.4
3.9	9.2	4	8.2	7	4.4	0.17	5.8	9.7	5.2	0.37	4.1	3.2	2.4	4.2	1.5	-3.4	-3.3	6.7	1.8	-7.2	9.1	4.5	-5.7	0.07	-5.7	-7	-2.4	-1.8	-2.6	4.5	-3.3	1.5	1.1	-2.5	0.23	1.7	-3.3	3.9	1.5	-2.9	-5.5	-1.8	-11	-19	-2.7	5.2	-9.5	-7.9	-1.2
-0.92	8.5	2	11	17	18	2.1	8.3	17	5.8	3.3	12	11	11	-3.8	8.3	4.3	7.1	7	5.8	2.7	8.9	7.1	1.9	1.5	4	-3.5	8.4	6.1	-8.4	-0.98	4.7	0.59	4.6	-2.4	7.1	-1.4	4.4	4	8.1	-6.1	-2.7	-0.1	5.5	-0.29	8.9	2.2	-2.2	1.7	0.15
4.2	18	0.09	10	-4	19	4.8	11	17	8.3	3.7	16	12	12	-3.1	12	3.4	15	2.9	5.4	4.6	21	7.7	5.3	-2.6	4.3	-0.51	5	1.4	-3.8	-3.2	4.1	8.6	12	1.1	0.64	-0.23	2.2	-6.8	0.25	2.6	-1.8	7.7	8	12	12	3.1	3.9	4	8.3
-3.1	17	4.6	4	-7.4	-3.9	-0.13	6.5	3.1	12	-1.3	12	8	14	1.2	9.3	-3.7	6.6	2.1	7.8	-2.9	17	7.1	7.8	-3.2	3.9	-0.28	4.1	-1.9	-1.2	-3.2	-0.3	4.2	3.8	-2.1	2.8	-8.6	-0.83	-5.2	8.6	-6.9	3.1	-4.3	8.3	-4.4	11	-6.7	8.8	-7.8	6.6
13	5.7	3.5	0.17	2.8	5.3	0.3	3.7	3.4	9.9	7.2	4.8	6	9.8	4.8	4	7.4	9.9	8.6	2.7	11	8.9	2	-0.96	0.45	8.4	-9.7	11	-3.7	1.2	-8.9	7.7	0.51	-3.5	-0.54	-2	-6.8	-4.8	-0.73	5.8	-5	6.8	4.9	4.9	-2.4	7	12	-4.4	10	2.1
7.6	-12	6.9	-3.9	3.7	-8.2	-3.6	-6.3	0.42	-7.1	14	6.4	8.3	3.7	14	2.7	-1.6	8.5	9.6	-1.9	8.4	5.6	7.9	4.6	-6.6	6.5	-8.5	12	-8.2	1.1	-5.8	0.01	1.8	-5.4	-5.8	6.4	-5.1	-1.3	-0.49	-5.6	-1.3	5.9	-1.1	5	7.5	-1.4	9.8	-14	8.6	-18
6.2	-18	8.3	-3.7	11	2.1	-1.8	-11	3.1	-4.1	19	8.4	11	14	6.5	-0.59	16	2.8	5.1	6	11	10	3.6	4.3	0.38	-7.5	1.7	8.4	-0.88	4.4	-2.4	-2.1	6.8	1.8	0.99	5.3	-0.51	0.62	-2.5	-5.5	0.74	-1.5	5.3	-7.4	4.6	-8.1	0.06	4.6	14	-14
2.7	-6.5	-1.8	4.4	-2.8	2.5	-1.1	-2.1	-2.4	1.5	9.1	6.8	9.2	7.3	-6.1	5.3	6	1.6	1.8	8.8	8.9	7.7	-5.4	8.8	0.96	1.1	9.6	-20	6.6	-11	8.8	-3	9.6	5.4	13	8.5	4.7	-5.5	-0.71	-12	1.6	-3.7	8.3	10	6.6	10	23	22	23	36
2.8	-4.7	-1.4	4.4	-8.9	4.3	0.45	-3.2	-4.3	-1.6	3	4.9	-6.7	-19	0.88	11	-5.5	-6.7	3.7	-7.9	-0.68	-20	4.2	6.2	1.2	-11	3	-45	9.2	-30	4.4	-34	-0.8	-11	4.6	-14	2.8	-31	11	-32	9.8	-28	-2.8	-8.6	-2.2	-15	-4.7	28	3.9	33
1.3	11	3.3	8.7	9.7	3.9	-1.1	7.9	-4.1	11	-0.98	16	-9.7	11	0.83	8.1	-8.5	17	3.7	19	3	14	1.8	3.3	-0.27	2.6	7	-9.1	5.1	2.9	4.6	-0.1	0.76	10	-0.63	8	-1.4	-13	10	9.9	2.8	0.12	0.86	6.9	4.2	28	6.3	13	9.1	27
-0.21	-6.2	6.3	-8.7	10	-6	-0.31	-2	2.8	2.5	10	1.1	-11	-9.9	5	-14	-6.9	3.8	-3.1	-6.3	6	-7.4	-3.2	-7.4	5.2	-6.2	6.1	-13	9.3	-13	4.7	-1.6	9.2	-6.5	9.5	-8.3	6	-8.3	8.4	-0.48	4	-2.4	3.6	-11	3.7	-6.8	10	8.8	10	22
1.1	-11	9.5	-9.6	24	-0.44	-3.5	-7.3	4.4	-6.3	22	0.57	11	-0.7	10	-17	8.3	-4.8	15	-4.1	9.5	-6.4	20	0.21	7.1	-8.7	8.8	-5.8	16	-7.8	-2.3	-11	10	-5	9.9	-13	-2.7	-12	-2	-9.9	6.6	-15	4.6	-9.8	8	2.1	2.1	2	7.8	10
9.1	18	8.3	7.5	11	15	-1.6	-4.5	-2	-1.3	7.7	15	-2.5	-15	-11	-13	-5	-4.3	3.1	1.8	-3	2.2	-2.1	-4	-6.7	-2.6	-15	-15	0.43	-12	-3.4	-5.7	-1.1	-2	1.8	-8.5	-13	-4.1	-2.9	-5.2	-4.5	-9.4	-2.9	-4.3	5.7	-1	7.2	3	6.1	3.8
13	5.5	7.5	5.4	15	3.6	7.8	0.68	-3.2	0.23	-4.6	13	-1.5	-19	-2	-6.6	-4.8	-1.7	11	4	-11	-1	6.2	-3.2	-1.9	-2.7	-4.4	-20	-2.2	-17	-2.3	-12	-5.2	-0.71	-2.6	0.66	-4.2	-6.7	0.09	-15	-5	-9.7	-5.2	-7.4	1.1	2.1	5.4	-0.12	1	6
12	4.1	11	14	15	16	8.7	1.2	4.7	-0.88	0.21	24	-4.3	0.61	3.1	-2.3	7.6	7.7	4.4	5.5	1	2.9	1.6	-1.4	-3	6.1	-3.2	0.73	1.3	-5.9	-3.5	-0.41	-3.1	11	-4.9	0.84	-4.7	-4.8	1.3	-4.5	-7.4	0.28	0.59	4	1.9	11	2.4	8.5	2.5	14
6.1	2.7	3	6.9	9.5	5.1	8.5	3.3	1.5	-3.4	-5.1	12	-6.1	4.6	-2.5	-6.9	5	-2.6	6.7	-1.9	-1.2	-0.76	-5.4	-1.3	-19	-4.1	-19	-8	-3.9	-8.7	-17	-4.5	-2.6	0.75	-2.1	-2.9	-22	-11	-23	0.67	-15	-3.4	-8.8	-0.93	0.81	3.7	6.8	1.9	2.9	5.8
2.9	-8	7	-2.2	14	-7.6	-4.2	-12	5.8	-11	10	4.4	-3.4	-1	1.8	-6	-8.9	1.1	9.9	-2.8	-7.7	5.5	7.7	-0.92	4.2	-10	-7.7	-16	-0.76	-6.2	-4.3	-9.3	5.5	-7.9	7.7	-5.8	4.7	-15	-11	2.2	2.8	-13	-0.58	-2.9	-4.6	3.5	16	8	9.8	17
-5.5	-8.1	5.6	-2.8	-4.4	-4.5	-1.2	-13	0.69	-6.6	1.7	18	4.8	-5.4	-6.4	5.5	2.8	3.5	7.9	8.5	-4.3	-3.8	-1.7	2.3	2.5	-2.7	-2.4	-7.9	4.9	1.1	-2.6	-8.9	-1.6	-2.4	3.4	0.64	-5.2	-13	2.3	2.5	4.2	-9.5	4.8	-6.4	3.3	-3.4	-0.12	0.99	-4.6	-4.5
20	0.1	7.4	6.6	-3.2	2.7	22	-2.6	3.8	1.5	4.9	19	-4.3	-1.2	1.1	-11	-15	15	9.7	4.8	-23	5.9	8.6	2.7	-3.4	4.5	-7.2	-2	-12	2.3	-13	-2.8	0.85	-2	2.3	4.5	1.7	-5.7	-22	-4.1	-4.7	0.89	-8.8	8.2	-20	14	7	3.7	-8.3	1.1
-34	6.7	-24	11	-41	-1.2	-36	4.8	-19	-2.7	-23	13	18	-2.7	-18	-6.3	-2.2	4.5	-12	2.6	3	-0.69	-6.1	2.4	-7.4	-0.78	-1.4	4.2	-12	7.5	-7.8	0.36	-8.6	-0.58	-10	2.5	2.4	-5.4	-21	-1.5	-7.1	-6.5	2.2	-0.1	-3.1	2.9	10	11	3.4	11
-5.8	8.8	3.9	8.4	16	-0.92	4.5	6.9	9.1	0.3	8.1	0.49	11	4	1.1	-3.5	12	-4.9	1.5	4.4	12	1.1	4	2.9	4.8	0.74	-5.9	-2	7.4	-5.8	9.5	-9	9.3	2.3	-0.5	-4.1	5.5	-4.9	4.9	-2.6	6.6	-3.6	13	-6.1	16	-0.61	5.4	4.9	3.3	8
-6.1	5.6	-5	-7.9	-10	-16	-1.9	3.5	11	-4.7	7.6	-26	-5.5	6.7	7.1	-3.9	-1.5	0.85	3.2	2.8	-1.7	11	-2.3	-0.15	-1.7	0.05	-2.2	-2.5	-2.1	-6.3	3	-7.8	5.2	6.1	-0.17	1.8	6.7	-2.3	2	-5.4	3.6	0.25	-0.4	1.4	-0.33	9.8	-3.8	-24	3.2	-19
-9	0.04	-8.1	4.2	-21	2.3	3.8	8.8	7	15	-0.66	14	14	2.1	-4	3.3	-0.12	-5.7	-2.5	8.9	-7.7	-4	-4.5	-1.6	-3.8	-2.9	-2.4	-4	-2.9	-5	-2.1	-3.1	0.71	2.8	1.3	-1.7	-1.4	-6	0.78	5	0.26	-14	-4.5	13	-4.7	6.6	-1.3	12	-3.2	14
-6.4	-13	2.2	-6.7	-6.4	-3.2	4.8	-5.1	-2	-1.9	-3.1	-21	6.2	3.2	-5.2	13	-1.1	-5.1	-5.2	2.1	-10	8.5	4.2	-0.38	1.6	-0.82	-3.4	4.7	3.3	1.6	1.9	4.1	2.4	4.5	-4.1	-1.8	0.87	4.9	-3.5	-9	2.1	9.7	1.5	6.5	-1.9	3.5	-5.8	15	2	13
1.7	-9.2	-6.8	-7	12	0.75	15	-8.9	7.6	-4	-10	-15	-2	3.6	0.85	8.5	-3.3	8.4	-4.3	-1.6	-1.8	8.2	-0.35	2	0.45	0.5	-0.2	-3.1	3.2	2.9	-1.1	3.4	4.4	4	5.5	3.9	1.8	1.2	-4.1	3.3	-5.2	-8.3	5.1	0.78	1.2	6.4	-1.5	-0.11	-0.81	-0.08
-3	-6.7	-9.3	-0.35	7.6	16	6.1	0.89	4	3.2	-8.1	-9.8	6.8	8.4	9.4	-2.4	17	0.13	1.9	-0.05	13	3.5	4	4	0.22	2.4	0.64	-3	1.6	-3.7	1.6	0.11	-4.2	8	0.86	-1.6	1.7	2.2	-6.8	-3.6	-2.9	-1.5	5.2	3.3	16	7	-8.2	7.7	1.7	3.9
-9.6	11	-5.6	-0.41	12	6.2	2.6	7.5	-0.42	5.9	-13	-7.8	3.9	5.1	-0.78	0.78	4.3	7	1.5	3.4	5.3	6.9	-3.2	3.3	4	3.6	11	6.3	5.8	-1.4	5.2	5.5	-2.2	5.8	-1.1	-1	14	4.4	-4	-4.7	6.2	1.3	9.7	4.6	13	-1.1	-4.2	9	-5.5	9.7
-2.2	8.5	-2.4	4.5	5.9	13	-9.9	7.6	-8.4	5.4	-15	-10	0.43	8.1	1.1	7.5	0.59	0.99	-3.6	7.8	5.4	4	-6.5	6.5	2.4	2.3	11	9.2	-2.1	-3	6	4.2	-0.22	0.43	-2.6	-3.1	7	2.2	0.55	2.9	-0.16	-2.7	-2.5	5.5	-3.5	-0.68	-4.8	12	-4.6	8.1
6.5	-3	6.3	-0.37	11	9.7	6.1	-1.1	-1.3	0.46	-1.6	-1	2	7.7	3.9	2.9	-0.4	-7.2	-1.3	4.7	-0.32	-1.7	0.84	2.2	12	1.2	13	4.2	3.4	3.3	8.6	-4.3	-2.5	1.2	3.8	4.4	9.3	0.01	2.5	-1.7	0.74	-1.8	3.2	0.03	0.08	-0.55	7.4	0.19	0.77	1.5
4.6	4.5	-1	8.6	12	8.9	9.3	1.7	3.2	1.3	-2.6	1.9	-2.5	2.5	-3.2	0.87	6.1	0.39	3.2	6.8	2.8	1.4	3.5	-2.9	10	1.8	11	8.1	6.3	4.2	1.7	-6.4	1.7	-2.6	6.6	2.5	10	4.3	3.6	-4.6	3.4	3.3	7.9	2	3.5	-3.6	2	12	-1.7	13
-4.7	-11	-12	-12	0.79	-5.2	-10	-12	-12	-8	-18	-21	-2.2	4.1	5.1	-8.6	-11	-0.47	-4.5	-9.5	-6.9	-4.9	-2.7	-1.6	-2.2	-0.01	6.1	3.9	-8.8	-5.9	2	3.6	-6.1	-2	-5.4	-4.1	3.2	3.5	-3.9	2.9	-4.5	-4	3.5	0.47	-6.2	-0.81	-26	8.7	-18	6
-0.98	3.1	0.58	-12	-6.4	-11	-7.9	3.5	2.9	-3.4	-15	-19	-1.9	-4.5	-4.1	14	11	15	-6.6	-6.5	-1.3	0.98	-4	5.4	-0.65	6.9	11	0.54	10	-9.1	-1.5	14	-1.6	0.22	11	-7.6	-0.94	7.4	-6.5	3.9	-0.87	-5.5	-0.54	8.9	13	2.5	13	-35	4.6	-35
-14	11	-9.8	3.4	-12	-2.5	-12	16	-3.4	1.6	-8.9	3.1	-2	14	-1.1	16	-6.8	18	0.67	3.8	-1.4	12	-0.49	12	0.24	0.23	14	8.5	22	7.2	3.3	5	1.2	6.5	5.9	2.9	-2.3	5.6	7.3	9.6	5.7	2.3	4.6	11	10	11	12	6.9	5	11
-14	-1.5	-7.5	-11	-9.4	-24	-11	4.4	-12	-15	-4.8	-15	2.9	1.6	-2.6	15	8.7	-14	-0.87	3.7	6.5	-0.39	-4.7	-8.8	-0.69	1.8	5.2	3.8	4.3	2.2	-6.8	3	-9.2	-14	-5.8	-0.71	-2.5	5.9	-0.28	8.9	-0.24	0.06	0.42	-1.4	0.28	-9.5	-8.8	-7.3	-3.8	-12
-2	-12	-0.22	-6.7	-0.38	-1.9	-1.4	-16	-3	-8.6	-7.7	-8.1	6.5	-15	-1.6	6.1	17	9.6	-4.5	-7.9	12	-3.6	0.79	-1.6	8.3	-11	1.5	-22	-4	-1.6	2.9	-7	7.2	-20	-4.8	-3	-1.7	-8.6	4.8	-1.4	1.5	-15	7	-18	8.8	-15	-9.3	-12	-8	-16
0.59	-17	-2.1	4.6	-7	-1.8	-2.5	-19	-0.17	-3.8	-6.4	11	0.44	-2	1.8	-3.4	-0.73	-1.3	3.3	4.4	-3.7	-3.1	17	2.8	1.8	5.8	1.1	-16	-3.2	3.1	6.2	-4.3	9.3	10	3.2	19	5.6	-0.38	6.6	-3.5	-1.9	2.7	6.6	7.1	6.5	1	-2.5	2.2	-3.5	12
1.8	15	2.5	7.3	-6	0.89	-2.4	20	-3.8	17	3.7	20	-1.3	-16	-8.5	-1.8	1.6	-16	-6.1	-1.4	-5.6	-10	-6.5	0.53	-2.1	-4	7	-20	-2.1	-9.5	2.6	-14	4.1	-0.16	-0.59	-3.1	5.9	-15	4.6	-1.3	-1.3	-8.8	3.1	-11	10	-7.1	-0.77	19	-1.5	27
-12	6.7	-6.1	6.7	-4.1	11	-14	8	-15	8.1	-8.8	6.3	0.55	6	-1.9	1.5	0.65	7.4	0.39	13	6.6	5.9	-1.8	13	7.4	8	2.6	-7.1	8.2	-12	3	-4.2	4.8	13	4.5	-4.3	-2.1	0.34	6.3	2.2	0.38	7.4	6.5	7.4	7.7	6.3	1.9	-0.1	6.1	12
0.09	1.8	0.8	6.1	-1.2	-0.47	-12	0.94	-9.7	8.8	-1.1	9.6	6.6	13	7.2	-4.5	8.2	2	13	6.9	8.6	-2.1	9.7	7.1	8.9	9	7.8	-3.1	6.1	-8.8	7.2	3.1	4.2	1.6	14	-5.7	4	2.4	3.9	6.2	6.3	2.8	2.4	3	11	2.5	11	-8.2	12	-6.4
-4.2	-12	-1.5	-11	-4.5	-0.96	-1.2	-16	-0.84	-1.1	3.2	-13	3	-1.1	3.7	-3.4	5.6	-3.2	11	4.8	0.25	-5.4	8.3	1.7	2	4.3	-8.4	2.8	-5.7	-7.5	-11	14	0.38	-0.53	-3.2	-1.5	-0.4	-1.2	-7.5	7.7	0.28	2.1	5.7	-1.2	8.5	-4.2	27	1.1	33	4.3
-7.3	-19	-0.05	-9	-0.41	10	-3.6	-1.3	-8	-2.4	-6.6	0.05	6.6	10	-7.4	-3.5	-3.4	10	-0.06	4.9	-1.1	4.8	0.19	3.1	0.98	0.3	6	8.5	4	1.1	3.9	3.5	-1.2	2.6	-0.66	4.9	2	6.1	15	6.4	5	2.7	5.2	6.7	-1.4	6.4	10	-3.8	14	-2.8
24	0.64	1.4	2.1	-2.3	15	-7	-1.6	0.02	0.28	-6.6	12	9.9	7.3	-2.7	-5.9	13	12	-6.7	3.5	8	0.85	-3.4	5.6	0.42	13	10	18	11	8.1	7.2	6.5	-2.8	8.4	10	5.6	-0.09	11	11	8.1	6.6	-0.45	8	12	2.5	6.7	-11	-2.3	2.7	-3.5
10	0.98	1.2	6.8	13	13	18	5.7	5.4	3.1	0.81	7.6	8.5	14	-3.2	3	-0.88	9.9	1.2	4.5	5	2.3	-5.1	10	4.1	6.6	16	21	4.8	9.6	6.2	7.8	4	11	5.9	11	4.5	13	7.4	2.8	5.3	13	2.1	17	7	18	-14	-1.7	-21	1.2
12	-11	-0.2	-10	0.95	-10	15	-3.2	2.5	1.4	-2.7	-0.02	5.3	10	1.9	-0.35	12	11	0.86	1.5	15	-2.1	-9.4	-1.6	3	-3.2	14	8.7	11	17	3	3.6	4	0.54	4.9	8	1.9	-0.13	12	2.9	7	3.1	-1.6	7.5	8.1	5.4	-1.4	1.8	-11	-0.74
9.9	-15	-2	-11	-9.7	-13	-4.7	2.9	-7.3	-4.5	-0.39	-9.8	-18	4.1	-25	1.6	-0.53	0.6	-23	13	6.3	1.8	-37	6	-17	1.5	4.4	10	4.1	7.6	-4.2	5.4	-9.3	0.39	1.1	1.9	-4.6	6.7	-1.1	8	-1.9	4.3	-15	-3.7	-6.1	1	1.4	3.4	-18	0.43
6.4	10	-0.03	-1.6	-14	-4.3	-3.4	14	-9.2	-2.5	2	-3.9	2.7	7.4	25	7.7	12	4.8	28	16	18	2.2	29	19	8	11	-3.5	6.8	4.4	1.9	7.8	6.1	5.6	11	9.2	-0.11	-1.8	1	22	6.7	-4.8	-0.77	0.45	4.6	-4	4.8	16	-11	9.9	-5
-50	22	-32	9.6	-12	6.7	-32	5	-32	5.4	-38	3.8	-16	-7.2	3.1	-23	0.34	-5.8	11	-26	0.53	-11	-3.2	-7.9	0.95	-24	-1.5	0.88	6.2	5.4	14	-9.2	3.8	-14	4.9	-18	-9.8	-0.24	22	-37	2	-4.5	-4.4	-14	3	-6.8	-11	-4.5	6.6	-29
-4.4	7.9	7.3	5.3	16	9.6	-2	0.37	3.5	7.5	2.9	8.2	-3.2	-21	-3	-13	6	5.1	-3.9	-38	8.2	-11	-4.9	-15	1.2	-22	-6.8	2.6	-0.43	5.2	3.1	-14	9.9	-6.7	9	-6.8	0.78	8.4	-4	-30	1.3	8.4	4.1	-5.9	15	-4	2.3	10	14	-8.3
17	22	7.3	7.3	5	5.2	6.3	8.7	6.7	13	15	10	-2.2	6.3	4.5	14	11	4.5	6.8	15	7.3	11	2.1	13	3	3.4	5.4	0.46	4.2	-3.4	14	-1.4	6.1	11	7.6	2.5	-2	-2.6	17	11	0.72	0.81	2.3	1.4	5.1	9.8	3	-10	4.1	-2.5
15	30	8.2	6.2	7.9	-13	0.6	29	5.3	11	11	1.2	-2.4	-7	-7	3.8	-4.9	-19	1.3	3	1.8	-3.4	-2.3	-8.6	3.2	9.9	3.3	0.55	-1.3	-0.44	6.5	7.5	1.2	3	10	-6	0.73	7.5	11	-0.03	3.2	3.1	5.4	7.4	7.3	-2.9	-0.12	-20	0.91	-24
12	18	16	16	8.6	35	-3.8	29	3.1	25	6.9	0.21	8.6	5.5	0.13	21	18	13	1.4	7.4	6.5	3.6	11	8.7	0.97	19	9.2	9.3	0.33	14	3.7	17	-3.3	20	7.1	14	-0.69	27	11	1.8	5.6	31	4	22	6.3	9.3	-0	-7.5	-7.3	-25
12	2.4	1.1	7.6	-4.5	23	3.7	12	1.3	9.1	3.7	-6.5	13	-7.2	12	14	6.6	-3.3	4.4	0.61	9	-7.7	6.4	-7.2	2.8	15	9.4	21	-4.5	34	1.3	24	6.3	9.8	-5	17	5.3	16	11	26	3.7	23	3.3	12	5.8	3.8	3.7	-8.9	-0.13	-14
2.2	2.2	-0.47	5.1	3.1	8.4	-4.3	6.3	4.1	-1.3	5.6	-9.7	-4.6	3.6	12	24	-6.2	5	7	-2.6	3.8	2.8	2	11	4.9	5.8	15	17	2.4	10	1.3	7.4	-0.08	-12	2	6.6	8.7	6.5	16	15	8	9.3	2.5	-0.17	1.9	1.1	2.5	-10	-5.2	-11
21	8.4	9.9	-2.9	4.5	-8.1	7.4	5.8	11	-7.6	9.2	-16	0.19	-5.7	9.2	19	-3.9	-1.1	-5.6	-6.2	-2.1	-6.1	-2.6	6.2	2.5	4.2	14	5.8	3	3.1	7.4	7.5	7.4	-11	0.56	5.1	1.8	9.2	16	2.4	6.8	5.3	-5.3	1.4	7.2	-12	9.9	-12	-6.2	-16
13	18	-0.16	-1.3	-3.1	2.6	4.6	11	8.4	14	-7	-7.7	8.8	16	5.1	18	27	19	1.9	9.2	11	15	4.7	10	18	22	24	24	24	38	11	22	8.8	13	15	26	15	12	13	27	27	22	11	18	12	18	-2	7	3.3	6.7
6.5	-3.5	7.9	0.82	5.3	8.2	-3	-1.4	8.1	4.3	8.2	-8.6	5.7	4.6	4.9	15	-2.4	-0.31	13	13	0.58	-1.1	4.1	14	15	11	5.5	3.9	5.2	6	0.95	2.1	11	6.3	6.7	6.4	1.3	11	3	0	11	5.8	15	9.8	-2.4	-1.6	15	15	15	17
3.6	-1.2	3.8	-1	1.6	-3	-18	-13	-5.1	-2.4	6.2	-8	-28	-1.9	-27	-20	-19	3.4	-45	-15	-23	1.9	-28	-20	-23	-15	-16	5.6	-22	-0.61	-13	-4.7	-34	-16	-20	-1.8	-16	3	-20	-8	-18	-1.3	-25	-12	-37	-15	-7.8	11	-12	4
32	8.3	11	6.1	-4.9	-2.8	26	-0.75	5.1	1	-1.7	-7.7	-11	-18	46	17	16	3.9	4.4	-2.5	1.7	-8.9	30	6.7	5.9	-16	23	16	3.6	-0.05	24	1.4	-5.8	-13	-1.6	-9.2	25	7	12	6.1	4.8	5.3	1.7	-28	-5.8	-30	-11	4.3	-15	8.5
18	6.3	1.4	1	-9.3	-6.6	13	-5	-3.6	6	-6.3	2	22	14	10	24	11	6.4	11	12	18	4.1	10	33	16	21	34	19	20	21	11	15	-0.26	27	6.2	13	19	20	24	13	27	11	17	25	8	12	-23	18	-22	11
3.3	-13	1.4	0.4	-0.1	11	3.6	-18	-0.22	-6.5	11	9.3	7.8	11	12	4.9	4	-2.1	13	11	9.3	2.1	1.2	11	10	7.2	15	8.3	2.8	16	11	14	9.9	5.1	7.8	7.9	5.8	4.6	21	13	8.2	3.1	12	4.7	9	9.9	6.4	-19	-1.9	-16
12	12	1.5	13	7.7	8.9	18	4.5	8.5	5.8	1.7	22	-7.4	-0.39	-2.6	8.3	-0.51	7	1.8	18	-0.69	2.6	-1.4	21	-4.6	18	9.8	13	-0.99	14	0.03	15	-4.2	6.7	-3	14	-2.8	8.7	-3.5	23	-5.7	11	-5.3	4	3.5	3	-6.4	3.6	-0.42	21
-15	0.97	-7.8	3.1	4.8	4.5	3.1	-1.2	-3.6	9.8	-5.5	21	-11	-4.3	-3.2	-4.2	-8.6	9.7	-0.56	-1.2	-12	5	-1.8	-6.3	-2.1	4.1	10	8.5	2.2	9.8	-4.1	4.4	-8	6.1	-6.6	5.7	0.76	6.2	1.8	5.6	-2.1	16	-5.1	5.7	-6.7	11	-8.1	9.1	-13	10
-13	-0.21	-1.2	7.6	8.5	2	2.1	-1.1	0.35	2.5	0.17	11	7.9	-2.7	-13	-1.5	-9.2	-6.5	-9	9	-5.1	-2.2	-6	3.8	-3.5	9.8	-2.7	2.5	-2.1	6.6	-3.3	5.6	-7.8	3	-9.1	2.1	2.4	3.4	-3	3.3	-4	6.7	-5.3	6.3	-3.4	-0.81	-5.4	6.1	-2.5	4
0.18	12	4.7	6.3	9.2	5.8	2.9	-0.67	2	1.6	-5.6	-1.5	4	8.1	-9.3	2.2	-1.9	-4.9	-16	11	9.7	4.6	-25	15	-1.6	17	14	6.9	0.3	3.2	6.1	6.8	-4.5	6.6	-4.4	3.4	11	5.2	-4.2	12	-2.5	9.5	5.4	8.1	5.6	17	11	9.9	17	10
5.3	4.4	-4.8	1.9	5.8	11	-6.1	1.3	0.25	0.38	-11	-7	20	11	19	5.6	15	13	11	10	16	11	13	12	13	15	42	3.6	14	9.6	16	2.2	7.8	8.7	13	9.2	25	4.5	22	16	23	8.1	17	11	2.2	9.4	-8.1	17	1.2	19
-6.5	5.4	-5.3	6.9	-1.2	9.5	-11	3.2	2.9	2.2	9.5	1.5	-1.5	0.17	11	-6.8	-7.4	14	13	-5.4	2.4	13	23	-4.4	13	13	23	18	17	14	13	10	20	3.9	17	7.6	8.5	14	8.2	13	17	8.7	3.7	3.7	2.3	7.1	14	27	2.4	21
-22	11	-6.8	6.4	-31	9.6	-5.8	6.2	-0.53	4.8	-6.1	-1	-10	3.1	-21	-22	4	0.22	-23	-7.3	-5.3	-3.3	-8.9	-6.2	-13	-0.97	-4.3	16	-12	14	-1.5	17	0.47	4.7	-1.9	1	12	11	-18	8.2	2.3	12	-2.7	-2.6	-6.4	3.5	3	8.6	-0.64	12
-22	0.65	-24	11	-28	14	-2.4	-1.2	-11	-0.86	-15	0.22	-9.9	1.4	-13	-1.6	-8.6	3.6	-11	9	-5.9	6.6	-3.5	13	-8.8	3.5	-4.5	3.6	-6.2	10	-2	1.2	-10	4	-13	6.2	-1.1	3.9	-2	1.4	-3	3.4	-9.1	13	-7.3	5.6	-26	5.5	-28	13
-12	0.92	-21	-5.7	-31	7.3	-19	3	-16	-2.9	-9	-5.4	-7.4	0.37	-20	2.1	-4.2	3.9	-13	7.9	-9.5	2.7	-7.1	3.9	-4.8	7.6	-0.2	11	-5.6	7.6	-2.4	2.9	-8	3.8	-9.9	0.71	-3.2	4	-7.1	2.8	-9.1	7.3	-5.2	3.6	-5.1	4.5	-27	-4	-28	7.4
-21	-9.6	-24	-11	-36	-1.9	-19	1.9	-19	-1.5	-18	-9.7	-7.1	-2.2	-19	-7.3	-11	-6	-9.8	3.7	-11	-9.8	-7.3	-1.5	-2.5	6.7	1.6	7.8	-5.3	8.9	0.3	-2.1	-9	2.7	-9.7	1.5	1.8	2.5	-0.29	1.9	-3.5	11	-6.3	2	-9.6	4.6	-14	5.2	-20	3.2
-17	0.61	-16	-0.86	-40	1.5	-15	-9.7	-20	-4.8	-19	-6.7	1.3	0.86	-15	-14	-17	1.1	-11	-0.47	-7.8	2.6	-8.5	-2	-3.6	1.8	-1.8	-1.4	-5.6	4.6	-5.5	1.7	-5.5	0.94	-13	8	-3.4	-2.9	-5.5	5.1	-5.8	3.7	-11	5.2	-12	3.6	-16	-3	-16	-6
-15	4.2	-6.7	-0.81	-8.2	1.9	-9.9	-0.78	-17	-3.7	-8.2	2.7	11	-18	-3.7	4.1	6.1	-12	-4	7.5	7.1	-11	1.3	-2.3	4.2	3.7	3.5	-6.1	-10	-5.9	-0.39	1.1	-7.3	4.7	-8.5	-1.3	1.7	-0.41	-0.7	7.2	1	-3.8	-0.31	-8.2	-5.5	-7	-10	0.56	-10	12
2.2	5.8	-1.8	-6	-0.78	-0.76	-12	17	-3.1	6.9	7.4	-6.9	-22	-14	6.8	-22	-11	-45	-3	-27	-6.3	-30	-10	-32	9.1	-5.3	7.5	9.3	2.4	3.3	1.7	-0.09	2.1	-3.9	7.1	-6.7	1.6	3.8	12	2.2	9.4	3.4	-3.9	-12	-9.4	-25	-16	-2.1	-30	-12
9.7	-33	1.9	-18	-6.2	9.9	1.6	-14	0.94	-0.63	0.88	-22	-5.2	9.9	-4.1	-11	-16	11	0.55	-17	-2.6	0.38	-8.1	-3	-5.4	-0.2	-8	22	-7.2	2.2	-4.2	4.9	4.7	-6.7	0.49	3	-7.8	19	6.1	-12	-4	19	-2.6	13	-2.5	3.5	-12	-34	-21	-74
9.7	-25	6.8	-18	5.6	16	7.3	0.84	8.6	-18	12	-28	6.8	-82	-3.3	-46	-1.8	-39	-0.04	-82	1.4	-56	2	-81	-4.1	-23	-6.5	9.6	-12	4.8	-7	16	-0.4	-26	-12	-19	8.2	9.7	-5	9.8	-2.5	-3.4	-4.7	-36	-7.6	-53	-6.7	-14	3.9	-22
7.9	15	12	12	19	3.9	1.4	5.9	9.8	6.5	11	-3.1	8.4	46	1.1	9.4	2.1	17	5.1	22	0.59	42	1.3	2.2	1.3	14	4	19	-2.3	34	1.8	19	-1.8	21	-6.5	23	1.5	8.3	6.1	26	-0.28	11	-2.3	18	-2.4	30	-9.6	9.7	-2	-8.3
10	-16	3.7	-0.59	-2.6	-13	4.7	-5.7	4	1.9	0.73	11	6.5	1.2	5.6	-14	16	-4.4	4.8	-1.3	4.5	-1.8	4.6	-9.6	8.1	-5.5	8.4	-0.82	0.97	1.1	3.6	-2.7	-0.83	-4.2	-0.76	3.9	3.9	-2.4	8.4	-6.6	-0.53	1.5	4.1	-6.2	4.7	-11	-6.7	4.4	-3	3.8
-3.8	-7.7	1.6	-17	-1.9	-18	0.9	-6.2	-4.8	-8.4	-9.2	-4.8	-16	4.8	9	-20	-16	-3.9	6.5	-2.3	-12	-8.9	-1.1	-1.3	16	0.5	7.8	-1.1	15	-3.6	5.6	7.7	20	-8.2	11	-8.1	5	-4.2	12	10	9.4	-1.9	6.6	-3.9	1	-2.5	10	-28	17	-18
8.8	-16	13	-12	25	-8.9	12	-11	7.9	-10	9.4	-14	-2.5	-6.9	6.9	-12	-11	-3.2	7.7	2.1	2	-4.7	6.9	2.3	1.1	2.3	-6.9	-2.4	1.3	-2.6	-0.53	-1.9	9.1	3.2	2.3	-6.8	0.29	-0.07	-3.3	0.81	2.8	-1.4	4	-1.2	4.6	0.15	6.9	-20	16	-30
11	-56	14	-28	30	-19	14	-45	9.2	-34	15	-41	-1.9	-4.9	15	-0.72	3	1.4	9.4	6.6	2.2	2.3	9.9	-2.5	2.6	0.44	-3.1	-7.9	6.9	3.3	-3.7	-2.7	6.2	2.9	5.5	-2.7	-4.6	4.7	-6.4	-9.1	-0.56	-5.4	6.7	5.4	7	2.3	9.3	-15	18	-16
2.8	5.1	13	7.8	16	5.8	3.1	7.8	2.4	7.3	16	5.7	-2.8	-18	12	-4.4	0.53	-25	7.5	0.94	-5.6	-17	-2.1	-6.2	-0.15	-0.73	-5	-5.9	11	-4.4	-1.9	-3.8	4.9	2.3	5.6	-0.48	-7.9	-2.6	-6.1	-0.98	1.9	-4.9	2.4	-6	-4.4	1.7	5.5	7.3	13	10
9.8	-9.8	11	5.9	22	-0.06	14	-3.7	7.5	1.6	14	4.8	-5.8	1.6	2.2	-9.3	-2	-11	1.4	1.2	0.01	-9.3	0.36	3.4	-3.8	4	-14	-0.62	4.2	-4.8	-7.2	0.95	1.9	8.1	4.3	-2.1	-15	1.5	-14	-4.4	2.1	-0.81	-0.87	-3.4	1.6	-0.08	5.1	4.6	13	4
7.5	-6	5.5	-6.7	15	-13	9.3	-6.4	0.41	-11	2.8	-10	-3.9	0.99	2.3	-7.4	-17	-2.1	3.1	0.58	-5.3	-0.5	6.4	-1.1	-11	0.11	-9.3	6	-1.2	0.18	-6.4	2.7	-4.7	4.4	5.4	0.42	-6.4	8.1	-11	-0.12	-6.4	11	-6.7	1.6	-6.2	-1.1	7.2	-1.8	7.2	7.9
-3.5	-3.8	-5.3	5.9	-0.5	1.9	-0.34	5.9	-5.1	2.2	-9.1	2.6	-0.01	8.6	1.5	-10	-7.4	5.5	0.43	-1.4	-12	-1.8	11	2.6	-2.5	-3.9	-12	-2.5	-7.8	-8.5	-5.5	-1.5	2.1	1.4	-3.6	-7.6	-4.5	-3.1	-12	0.54	-6.8	-4.2	4.4	8.5	-11	3.9	2.1	4.4	2.5	0.18
-6.8	-5.4	1.5	-14	0.69	-33	0.96	-22	-1.5	-12	1.5	-17	-4.3	3.5	-0.54	-10	4.1	-1.2	4.3	-1.3	2.7	6.3	7.8	2	-4.2	-6.1	-6.4	-13	-11	-2.2	3	-11	-5.2	-1.7	-2.1	4.6	-6.2	2.5	-9.9	-9.2	-3	-1.6	-2.9	5.6	-4.5	4.7	-2.8	-3.7	8.4	2.2
-1.2	-31	1.6	-24	9.4	-15	12	-32	4.7	-24	2.7	-26	1.7	-5.1	8.4	-5.7	2.7	-7.9	6.9	0.75	-3.8	-14	7.8	-1.2	6.1	-0.65	-8.1	1.2	-14	1.9	-0.08	-0.03	11	-1.3	-1.6	8	-5.7	4.3	-2.4	11	3.8	14	5.5	-5	2.8	-6.7	7.9	6.3	9.9	9.8
-6	-1.9	1.9	6.5	5.1	13	9.3	11	4.3	7.8	-1.2	7.6	-1.6	8.2	0.25	2.1	-11	-3.1	0.85	11	-15	-3.9	-4.3	6.2	-2.7	1.1	-4.2	5.1	-4.1	-0.51	-3	4	0.9	-0.4	-2.1	1.9	-3.3	-1.2	-6.6	7	3.1	-2.4	4.6	-2.2	-5.2	-8.8	2	-2.5	10	-6.2
5.3	-13	8.4	-7.7	14	3.1	12	-9.3	9.8	-3.4	6.7	-8.6	-0.84	-0.52	-9.8	-8.2	0.48	-4.7	-3.2	2.1	-7	1.6	-14	1.6	-8.4	-3.5	-2	1.3	3.8	4.2	1.6	-3	4.4	1.1	1.4	0.35	3.6	-2.3	-8.2	-5.4	2.6	2	-3.8	-1.3	-2.7	-6.4	-6.1	-11	-1.4	-5.4
7.1	-13	4.4	-12	13	-10	8.1	3.7	4.2	0.92	-0.59	-1.7	-4.4	-5.1	-0.11	2.5	8.4	-15	4	11	0.88	-16	-4.8	7.2	-1.3	0.08	-6.2	-7.2	-0.35	-16	2.1	-1.6	5.1	4.3	3.5	-10	0.08	2.9	-2.6	-0.28	1.3	1.9	-3.8	-4.1	3	-15	-1.3	-16	4.9	-26
13	5.7	1.6	-20	0.72	-31	-4.9	24	0.4	-3.7	-7.4	-13	-14	11	6.6	-12	-13	-26	2.6	-16	-22	15	2.3	-41	1.3	-1.4	-1.8	6.5	3	-14	-5.4	25	-2.6	-12	-1.2	-26	-0.93	14	-1	-2	-3.6	0.53	-16	11	-19	9.1	-0.41	-14	5.4	-28
-4.7	2.7	9.6	-3.5	9.3	6.2	1.5	24	7.2	-3	4.3	-0.57	-10	-25	-2.6	5.8	-7.2	-13	-6.1	-0.3	-0.95	-23	-16	-17	-4.3	5	-11	15	1.6	23	-7.4	19	-3.1	-13	0.03	1.3	-7.1	4.5	-3.9	23	-8	0.66	-1.1	-3.6	-6	-25	5.8	1.1	13	-0.53
7.3	-0.09	10	16	20	4.3	15	19	13	10	4.5	27	2.7	-0.55	-7.9	12	5.1	27	-3.6	-16	6.6	-0.65	4.2	-2.2	-1.3	-12	-13	28	-12	18	-1.2	18	4.6	-0.86	-2.4	-11	-0.03	-0.86	-7.8	32	-4.7	-0.21	8.9	-13	4.7	-17	10	16	9.3	-14
2.3	-22	1.6	-12	2.5	-16	7.2	-10	8.8	2.7	2.8	4.8	-0.4	-6.5	-8.7	6	5.8	13	-1.6	6.5	-1.9	1.9	-1.4	14	-4.4	15	-5.4	4.6	-0.57	17	-4.3	9.9	-4.1	1.1	-1.3	11	2.5	8.2	-5.1	1.6	3.6	0.77	-1.6	8.1	8.7	3.5	7.7	-8.2	13	-16
-2	-15	4.5	-17	3.4	-43	-9.1	-19	5.2	-8	4.5	-16	-15	-24	6.4	-43	-3	-21	-2.7	-30	-6.1	-23	-11	-28	-6.8	-20	-6.3	-14	3	-14	-0.64	-14	-9.8	-24	-0.16	-17	-13	-16	-6.5	-23	0.31	-12	-8.7	-23	-1.9	-25	-2.1	-28	4.1	-29
3.6	-21	3.6	-20	20	-46	-0.08	-32	2.3	-28	6.5	-19	-14	-24	-3.2	-32	-3.7	-18	-6.3	-23	-5.4	-12	-5.5	-22	-9	-25	-8.7	-32	-7.9	-19	0.34	-16	-2.5	-22	-1.5	-12	0.27	-21	-9.9	-14	-1.9	-18	-1.5	-20	3.1	-8.6	-9.9	-31	-2.7	-25
0.23	-6.4	5.4	-4.8	20	-12	1.3	-8.6	5.5	-4.9	7.4	-1.3	-8.3	-26	-2.6	-5.4	-10	-15	-3.1	-7.3	-8.2	-21	-3	-11	-4	-12	-15	-31	-11	-21	0.57	-19	6.2	-13	-13	-8.3	1.1	-20	-1.1	-11	-6.8	-14	-4.1	-16	2.4	-18	0.76	-19	-1.3	-11
-1.4	-4.4	14	1	14	-5.3	2.7	-3.3	8.1	1.9	17	-5.8	-3.6	-3.5	-0.76	0.72	-0.12	-12	-0.65	9.5	-1.8	-11	-5.5	11	2.3	1.4	-12	-14	-1.4	-11	1.2	-7	0.48	-0.75	-3	-5.6	-4.1	-2.4	1.6	-2.9	-3.7	-2.8	8	-2.5	4.2	-3.8	15	1.5	0.27	3
7.4	-2.2	5.7	-5.4	5.4	-14	17	-6.1	17	-0.92	5.7	-9.6	-10	2.4	4.9	-9.7	-1.8	5.6	-0.15	-0.9	-0.82	8.3	0.1	3.1	-3.5	-4.7	-11	-5.6	0.05	-7.5	0.52	-2.7	-3.2	0.87	2.8	-0.86	-5.6	3.2	0.89	-0.07	3	-4.6	-3.7	-2.7	3	-9.4	11	5.7	3.8	1.3
1.6	-2.9	0.44	-5.2	-2.7	-6	2.7	-13	11	-6.7	1.7	-10	-28	-2.4	-5.1	-7	-12	-10	-14	0.98	-4	-6.9	-6.2	2.9	-4.5	-6.8	-9.2	-7.5	-4	-9.8	-11	-4.8	-3.6	-3.8	-9.3	0.55	-2.9	-5	-11	-2.3	-4.5	-5.8	-2.9	-5.8	-0.62	1.9	0.97	8.8	16	5.7
-21	-0.62	-12	-4	-15	0.32	-4.5	1.3	-1.3	0.22	-7.2	-3.9	-1.2	-4.2	-47	-5.7	-12	0.43	-61	3.7	2.9	-4	-71	5	-43	0.98	-7.2	-4.9	-15	-9.6	-12	1.7	-34	-1.1	-50	-0.85	-23	-5.1	-3.9	1.6	-46	-4.8	-26	-8.5	-23	0.65	-7.4	3.9	-18	-2.5
-14	-4.2	-13	-1.1	-11	3.5	-21	3	-8.8	3.8	-2.8	11	24	7.2	30	-7.9	45	3.7	29	3.5	28	6	27	3.6	36	3.5	33	-1.6	33	1	30	3.3	22	1.9	33	1	19	-1.9	37	8.4	28	-4.8	23	0.83	22	6.6	10	-0.78	-2.2	2.4
-4.1	2.3	-5.5	2.8	-9.1	4.1	-7	3.9	-2.5	-1.6	0.05	1.7	-11	28	-12	-9	-11	5.9	-6.4	8.6	-8.6	5.2	-16	2.9	-0.6	-4	4.2	-4	1.7	-0.26	-3.3	3.1	3.4	-10	2.4	-9.1	5.6	-11	-1.4	5.7	2.8	-2.8	-2.1	1	3.7	7.3	-1	7.5	-13	3.6
-1.4	8.1	2.5	5.2	-2.3	-5.2	-0.54	0.07	-4.1	2.3	8.8	15	-0.76	5.8	-1.1	0.46	4.6	-7.5	3.4	2.2	2.8	8.7	0.91	-0.69	3.1	-19	3.6	-19	-3.2	-18	0.88	-17	3.5	-19	2.8	-19	-1.3	-23	2.5	-18	-3.3	-18	1.4	-15	4.8	2.3	6.2	2.2	-3.7	2
6.6	11	4.1	7.7	12	-7.4	-0.6	-1	-0	-2.4	4.7	6.1	-4	-0.94	-3.5	22	9.4	-5.8	0.93	6.3	2.5	10	0.52	12	5.2	-14	3.5	-18	3.8	-17	-1.8	-17	5.4	-8.8	6	6.8	-1.7	-18	5.5	-22	1.8	-11	0.57	-7.4	6.6	-0.8	-6.3	6.8	-7.8	2.9
-1	9.3	-3.1	8.6	4.5	1.4	-6.6	4.3	-4.5	0.28	-4.6	9.3	-2.9	1.2	-9.8	29	-4.4	1.2	-0.55	7	-6	5.1	-0.79	12	4.3	-3.9	9.3	-20	13	-7.7	5	-16	4.5	-9.7	10	6.5	4.8	-12	6.5	-22	1.3	-5.5	4.4	-4	7	1.5	-6.6	8.4	-10	6.9
-8.3	8.7	-6.7	8.8	3.5	9.2	0.13	12	-2.2	5.9	-3.4	15	-10	2.3	-8	21	-9.2	2.9	-1.8	0.7	-5.8	2.6	-6	4.3	2.5	-3.1	11	-15	17	-2.9	6.6	-12	-0.99	-4	3.4	3.2	3.3	-11	14	-15	3	-3.3	-4.8	-4.2	-2.5	5	4.1	4.7	2.5	14
-1.9	1.9	-1.1	7.2	6.2	17	0.35	6.9	-2	2.5	4.6	-2	-3.6	3.4	-5.8	20	-3.1	2.5	-6.4	0.77	3.8	15	-6.5	9	-2.6	0.39	-1.4	-15	8.5	-2.7	-6.7	-8.2	-3.6	-2.7	4.6	2.4	-7.6	-9.9	2	-6.5	-3.3	-2.6	-8.8	-5	-3.2	4	-6.4	3.8	-5.3	18
4.8	1.1	6	5.1	16	13	10	16	1.4	5.2	6.2	-7.2	-5.3	7.4	-11	20	10	1.1	0.39	9.7	4.3	8.7	-1.7	9.3	0.5	1	2.9	-16	14	-9	5.5	-9.1	7.3	-9.3	7.9	1.9	0.79	-7.5	-4.6	-8.5	11	-4	-4.3	-5.5	-1.9	0.17	-3	5.9	-11	11
-27	5.4	-12	3.9	6.9	1.6	-4.9	13	-2.3	2.7	-5.9	5.9	14	-1.3	-4.5	14	8.5	-1	-0.67	2	0.13	3.5	0.14	2.5	3.1	-1.6	4.8	-17	-0.03	-6.3	0.49	-11	8.9	-6.8	-1.8	0.66	17	-13	-20	-10	4	-10	5.8	-0.55	8.2	-4.5	3.8	4.6	-28	8.4
6.6	7.3	3.8	5.3	-12	-2.3	-9.9	5.6	9.2	-0.73	8.9	17	33	-1.7	6.2	8.8	10	4.5	-1.2	-0.12	22	-6	12	0.29	24	-0.39	20	-14	-3.4	-9.2	15	-12	2.1	-1.1	-4.3	1.1	19	-9.7	14	-9.9	9.2	-8.2	20	1	12	1.4	3	-3.4	10	9.7
-16	14	5	13	4	-1.4	0.91	3.6	9.2	-0.27	11	16	29	-1.4	6.2	11	13	-4.9	8.8	3.1	20	2.9	7.2	6.2	19	-1.9	39	-9	23	-5.5	36	-6.8	20	0.61	20	-1.6	18	-5	41	-9.2	25	-3.1	16	-3.1	14	9.8	27	-4.8	6.2	2.3
-68	6.5	-64	5.8	-60	6.1	-59	3.9	-51	-1.9	-86	5.3	-22	-0.6	2.5	16	-21	-1.4	-8.7	5	-51	7.6	-14	3.3	-40	-0.68	-24	-9.8	-17	-5	-13	-3.7	-39	2.5	-29	-3.9	-33	-3.5	0.86	-3	-41	-1.7	-56	-5.2	-76	5.1	-16	-3.2	-2.9	-5.3
-17	13	-30	10	-57	8.4	-12	4.8	-32	5.2	-20	17	-8.7	6.6	-26	16	-26	-8.6	-22	5.9	-32	-0.14	-21	8.2	-30	-3.2	-35	-14	-21	-14	-18	-3.4	-49	1.8	-23	-0.9	-35	-6	-2.9	-6.3	-38	-3.8	-38	-0.56	-37	4.8	-46	5	-26	5.2
-14	14	-11	13	-35	14	-11	4.6	-13	11	-14	24	-18	4.3	-4.1	17	-14	-2.9	-13	1.7	-4.2	-3.1	-12	0.38	-5.9	2.8	-28	-8.9	-10	-1.1	-18	-7	-12	-0.69	4.5	4.3	-16	-5.4	-29	-2.5	0.27	-2.5	-3.9	7.6	-2.2	7.3	-15	6.2	-25	6.5
-3	16	-15	20	-27	19	-7.3	10	-10	10	-20	21	-20	-8	-21	10	-31	-2.6	-20	-0.8	-14	4.2	-9.3	3.2	-26	5.2	-37	-8.7	-32	-6.5	-32	-0.92	-32	2.9	-23	-3.7	-24	-2.8	-38	-2.9	-18	-6.5	-25	4.2	-18	4.2	-13	9	-16	5.5
-13	5.8	-23	12	-30	8.2	-13	10	-11	12	-20	19	-22	-8.8	-2.9	8.8	-4	8.1	-8.7	-4.6	-8.9	0.61	1.8	0.54	-12	2.4	-21	-3	-23	-4.7	-17	-5.2	-8	2.1	-9.3	3.8	-7.3	-0.61	-21	-3.2	-8.3	-2.1	-8.8	2.8	-12	0.12	9	8.5	-6.7	7.1
3.8	5.5	-14	3.4	-40	-7.3	-6.9	-0.86	-0.58	5.2	-5.3	5.8	-10	0.95	-9.5	9.7	-14	3.1	-8.3	-2	-9	-2.6	-11	-4.1	-16	1.7	-28	-4.9	-19	-3.4	-23	-4.1	-12	0.89	-6.5	-1.3	-14	-3.2	-27	-6.4	-13	-1.5	-13	5.8	-10	-3.2	-1.8	-4.1	6	-6.5
-3.1	-4.1	-5.4	-4.1	-23	-14	-15	-7.1	-5.8	-6.8	-5.9	-0.28	-3.7	-4.9	-5.5	16	-10	8.2	-5.6	7.2	-17	-0.96	-10	-2.7	-12	-5.6	-24	-1.6	-15	5.1	-11	-3.6	-11	-1.8	-6.9	3.9	-12	-2	-19	0.69	-11	-2.7	-8.2	-1.8	-6.4	-3.1	-0.75	4	-15	16
1.3	-5.4	0	1.1	-3.2	0.83	3.8	0.42	1.6	-1.4	8	-1.1	0.18	-0.96	9.5	4.8	4.1	7.4	3	9.1	2.4	-2.2	2.9	-0.75	-5	0.38	-16	0.73	-7	4.1	-3.7	3.8	-0.22	7.9	-5.2	4.7	-12	2.9	-6.9	6.1	-4.1	7.3	-5	1.2	3.6	2.7	5.8	9.4	13	22
6.1	-3.5	4.4	4.5	6.2	16	14	-6.5	11	-5.9	11	-6.7	11	-5	9	-6.7	-1.2	-3.5	7.5	-1.2	-3.1	2.7	11	-14	-2.2	6.6	-1	11	-2.2	-1.5	-0.94	2.3	8.2	11	0.28	5.5	3.4	11	0.86	-1.2	2.5	12	-1.9	9.3	-1.4	2.2	2.9	-2.7	8.1	3.8
10	-1.7	10	7.4	6.2	14	10	-0.24	11	-2.2	8.6	-1.5	5.2	-1.4	9.5	-13	-4.8	-1.4	4.3	-7.7	-3.1	1.5	5	-5.1	-1.6	-0.24	-7.6	10	-9.7	4.8	-5.8	7.5	2	2.9	-1.1	-0.69	-1.1	11	0.83	1	-5.9	4.4	-4.3	-1.7	-4.5	-5.2	11	11	12	2.4
6.5	17	11	12	5.4	14	4.5	20	8.6	7.9	7	7.1	4.5	-1.8	8.9	-4.4	-0.68	-1.1	3	-2.5	3.1	2.4	3.6	-0.14	3.2	-1.3	-5.9	0.03	-3	-4	1.3	9.5	-0.61	5.1	5.6	-6.1	-1.6	1.6	0.46	6.3	6.4	2.5	5.1	3.6	3.6	7.6	12	0.71	9.4	-1.8
-1.5	1.5	-1	3	-11	7.5	-3.5	4.7	3.6	1.5	-2.5	0.9	-6.9	8.6	23	-6.4	0.26	7.2	4.4	-0.22	-7.3	0.55	16	-2.2	5.2	-3.9	-7.2	9.6	5.3	0.25	-5.5	3	7	2.1	6.4	-1.3	-2.3	1.4	-0.3	-8	2.5	4.4	1.9	-1.6	2.2	1.8	15	-2	15	-2.7
13	-15	9.5	-16	6.6	-14	11	-7.4	9.8	-3.1	5.9	-24	-5.8	0.28	11	-8.2	-3.1	4.4	-1.9	-6.6	0.67	-3.8	3.3	-11	0.94	0.74	-8.4	8.3	-9.8	3.9	-10	2.9	-0.96	-6.3	-5.9	-7.1	2.8	5	-6.5	3.3	-2.9	2.3	8.6	2.8	-4.1	-6.3	7.7	-7	13	-5
14	-16	20	-27	21	-30	17	-9.9	7.5	-7	14	-18	-3.7	-5.3	24	-7.1	10	-3	5.4	-9.2	3.4	1.3	4.9	-7.7	-1.2	-9.4	-5.1	-6.6	-3.4	-4.5	-10	-5	-4.6	-13	-3.7	-9.7	-3.4	-1.9	-7.8	-4.5	-3.6	-0.94	3.4	-5.6	-4.8	-7.7	15	-7.4	6.2	-5
13	-8.3	9.9	-18	0.75	-32	14	-11	2.6	-12	1.9	-7.8	-1.6	-9.2	20	3.5	5.4	-3.7	3.1	-5	6.1	3	2.4	-6.3	-3.7	-7.3	-3.1	-11	-1.2	-14	-6.5	-12	-9.2	-7	-0.37	-5	-9.3	-7.9	-9.1	-17	-4.2	-3.9	-4.4	-5.6	-1.9	2	-7.6	-4.5	16	-7.4
1.7	-7	-5.6	-10	2.5	-20	9.5	-5.6	-1.4	-7.7	-3.5	-2.6	-5.1	-9.1	20	-1.2	10	-6	2.4	-4.9	8.2	-9.3	6.9	5.8	0.76	-2.7	-1.3	-15	-7.5	-2.3	-8.1	-12	-4.3	-2.4	0.57	0.84	-5.5	-7.6	-20	-9.8	-3	-12	2.6	-7.9	5.8	-17	-4	-6.5	5.3	-0.79
9.3	0.76	5.7	3.1	7.7	-11	11	-2.1	3.8	5.1	20	12	-2.6	-8.3	7.8	-15	8.9	-7.3	0.09	-11	2.9	-7.2	11	-11	6.3	-1.3	4.8	-8.7	0.85	1.3	6.3	-4.6	9.6	-2.1	6.2	-1.2	7.7	-2.6	-2	-2.5	7.8	-5.6	11	-4.3	3.4	0.21	-3.9	-3.1	6.2	-7.6
3.5	-15	11	-6.6	15	-14	6	-12	9.1	-6	5.6	-0.34	19	-8.1	-9.9	-14	6	-5.7	-0.12	-9.6	8.2	-6.2	4.4	-14	8.4	-4.1	4.6	-11	0.26	-2.1	4.3	-2.2	9	-0.28	7.7	1.8	5.8	-5.9	-0.38	1.3	7.4	-6.9	11	-11	13	-7.7	7.4	-2.3	-4.5	-11
-3.6	-26	2.5	-11	8.2	-14	4.2	-24	3.6	-12	12	-15	17	-3.7	-8.1	-8.5	0.77	-6.3	4.4	-9.7	3.7	2	11	-12	10	-0.33	8.2	0.22	13	-2.4	3.6	-3.6	7.1	-5.7	4.6	-0.64	3.5	-1.1	4	-15	2.3	-0.89	9.1	7.7	11	-5.1	7.9	-3.7	12	-5.8
8.6	9.4	6.4	7.4	12	16	9.8	13	6.3	6	3	12	13	-0.29	-6.7	-3.5	3.6	-1.6	6.3	-4.7	7	-8.9	5.8	1	8.6	-5	9.7	2.1	12	3.3	2.4	-6	2.3	-0.73	0.01	0.33	4.5	-2.1	2.7	0.1	5.4	-5.6	2.9	-2.7	12	-2.3	1.3	7.8	5.1	7.6
4.2	-6.1	10	1.9	20	7	7.7	-11	5.4	-3.3	-4.8	3	5.9	-2.8	0.98	4.1	1.8	6.8	9.3	-5.3	2.4	-12	10	0.34	11	4.6	19	3.3	8.1	3.9	9.9	10	3.2	4.2	1.5	-0.26	12	4.1	7.8	19	9.6	-3.4	6.5	-2.8	5.8	-8	10	6.2	5.4	5.9
-7.6	-3.6	3.9	4.6	12	16	1	-5.1	6	2.7	-3.8	7.4	5.2	-1.5	0.32	-0.68	5.7	-0.16	7.1	-6.3	-2.5	3.3	-7.1	-6.7	6.9	12	10	9.7	4.6	12	7.8	7.2	2	5.9	4	12	8	7.4	3.5	1.9	7.2	8.7	8.2	12	9	11	5	2.2	2	-8.1
5.8	5.5	1.3	1.9	-6.3	18	-16	9.9	-7.4	3.9	-0.99	-5.2	9.7	0.96	-8	-12	1.5	-9.6	-5	-9.2	11	-0.92	-7	-1.3	6.8	-0	11	10	6	-8.1	7.6	3.9	6	0.22	1.8	-5.4	13	4.7	5.2	4	4.7	2.6	9.2	-3.6	22	0.49	-13	7.9	-8.1	9.1
1.2	8.3	-1.6	-3.2	-4.6	9.4	-9.1	14	-4.9	2.6	-1.3	-11	-1.9	-1.8	-2.3	0.95	3.7	9.9	0.92	-1.3	9.3	8.3	3	-2.5	-5.8	0.77	5.7	3.4	15	4.2	6.2	-2.4	0.89	-2.4	3.6	-1.9	-0.81	6.5	13	-0.47	-1.6	4.6	-1.5	2.5	2.4	4	4.9	2.9	0.87	1.8
-5.8	-0.16	-1.5	3.9	-12	8.6	-6.1	6.6	-8.6	3.5	-1.1	-4.8	-2.9	12	-2	3.9	-2	14	2.3	6.8	-1.1	5.1	-4	5.8	-5.4	-1.4	-1.6	1	4.2	0.2	3.7	-2.2	-2.2	1.4	5.9	-0.64	3.4	3.3	-1.3	-6.9	0.82	3.5	-5.3	1.6	-7.4	6.1	-2.6	7.3	-3.9	6.3
-3.5	6.8	-8.7	1.6	-10	3.9	-3	2.2	-8.3	0.66	-4.9	0.99	6.5	9.5	3.8	0.81	4.5	15	6.1	9.4	1.2	2.2	4.5	9.3	-1.4	6.7	-4.9	12	-3.8	4.2	3.2	1.1	7.3	4.9	-3.3	-1.2	-0.6	-3.6	0.06	4.9	-2.2	-2.3	-1.3	3.5	1.1	4.5	-3.4	5	-6.4	5
17	7.8	9.1	-0.05	11	0.89	3.6	1.6	2.5	3.2	11	0.04	4.4	11	0.77	5.4	1.8	4.3	3.4	9.2	6.2	5.1	8.1	14	3.2	0.81	-1.1	15	0.59	2.8	1.2	1.4	5.3	3	6.4	2	0.65	1	4.8	11	1.4	-1.6	5	3.4	7.5	2.3	-0.33	2.2	2.6	3.9
15	11	11	-1.9	19	5.9	8.1	5.2	7.3	3	11	-2.2	0.71	10	1.8	6.8	9.4	0.36	3.8	10	1.8	0.58	6.9	17	5.2	1	0.76	11	5.4	3.1	5.2	5.8	9.8	5.2	5.7	3.2	0.88	3.5	10	6.8	2.2	3.2	11	5.2	4.4	5.5	9.8	-0.07	3.1	3.7
9.9	11	8.1	4	17	6.2	3.7	0.62	4.9	2.1	9.7	0.93	2.8	19	-0.48	-3	7.3	2.5	7.4	5.9	12	11	5.1	8.5	4.7	5.2	8.9	13	-2.4	4.6	11	7.3	15	8.7	3	9	7.6	4.4	16	4.9	5.2	4.2	11	5	4.6	2.2	-2.7	-2.6	1.4	3.2
2	4.7	2.7	0.34	13	-2.9	-2.4	-3.2	4.1	2	2.1	0.63	16	4.4	0.03	-7.6	-2.5	8.1	9.6	5.7	9.7	5	9.2	-2.2	9.8	2	17	5.9	4.5	7.9	6.9	4.5	13	8.2	-1.4	3.9	15	-0.44	14	5.7	6.2	7.2	5.3	1.4	2.5	2.2	-0.67	-3.4	5	1.8
-7.9	6.9	-4.7	6.2	-5	12	-0.43	-2.2	-3.1	5.5	-3.4	8.1	8.7	7.6	-1.6	2.7	5.4	14	7.9	16	6.8	10	5.4	13	8	7	13	14	7.6	13	-0.76	8.9	4	15	1.2	1.9	7.3	9.5	4.7	13	3.5	4	5	12	1.5	15	-4.4	-1.8	-4.5	2.9
-1.6	16	-4.3	8.1	-0.66	8.3	-6	0.65	-9.1	6.9	-8.6	3.9	8.5	11	-8.2	8.8	6.4	14	4.5	6.2	0.74	17	-5.7	8.3	1.7	8.4	12	11	5.6	3.5	3.3	6	-6.5	11	5.2	4.9	2.7	12	5.8	6	3.2	4.7	1.2	10	3.6	8.9	-12	1.2	-9.6	5.9
[truncated: 952 more columns]
