# Supplementary material for: Dyslexia on a continuum: A complex network approach
Source: PLoS One. 2018 Dec 17;13(12):e0208923. doi: 10.1371/journal.pone.0208923 (PMC6296514; doi:10.1371/journal.pone.0208923)
Supplement: S1 File — Detailed information about the archive contents is provided in the included README.txt file. (TGZ) [file pone.0208923.s001.tgz › FS_619_AV_run_1.csv]

1.3	0.66	-6.6	-19	-5.6	-13	-9.9	-19	-14	9.7	-7	-1.7	-7	-7.5	34	-12	13	-4.7	29	-3.1	18	-2.5	26	-7.5	7.7	-9.8	12	10	15	-1.4	14	-1.1	22	-2.5	13	5.7	8.7	15	14	9.4	15	14	24	18	18	-0.92	6.2	9.4	20	-4
-0.15	-0.73	-11	-11	-9.3	-11	-12	-12	-7.1	-16	-7	-7.1	-2.5	-20	-7	-16	-8.8	-11	1.3	-9.5	-2.7	-12	-5.1	-7	-0.35	-12	0.23	3.5	-4.2	-8.3	-2.6	-1	-2.9	-5.2	-2.4	-1.4	-3.2	5.8	-0.26	-4.9	0.4	0.63	3.7	7.6	-5.1	-4.2	-7.6	5.4	7.7	-16
-2.1	-1.2	-2.8	-10	2	-4.9	-5.2	-11	-4.6	-24	3	-15	1.1	-15	-40	-16	-40	-7	-27	-14	-45	-12	-51	-8.9	-14	-4.3	-12	-5.3	-22	-11	-19	-4.2	-21	-7.7	-16	-14	-19	-11	-5.8	-12	-21	-2.9	-6.6	-7	-22	-8.4	-9.2	-0.83	-10	-0.88
0.84	-0.6	-1.6	-11	-4.3	-10	-9.4	-10	4.8	-6.4	2.3	-11	-6.8	-14	24	-9.3	12	7.1	3.8	-10	20	-5.9	21	-4.7	-0.94	-9	5.6	-10	16	-6	5.1	-2.8	13	-7.1	15	-12	14	-13	14	-12	2.4	0.91	6.8	-16	6.7	-4.1	2.9	-3.4	4.6	-0.28
-0.12	-0.1	0.57	-8.6	-0.44	-9.6	-4	-10	11	-4	-0.79	-10	-7.2	-9.6	-5.9	-1.9	0.88	7.7	-12	-0.2	-6.5	2.1	-8	-1.6	-4.5	-2.7	-3.7	2.6	-2.7	0.97	-6.2	3.6	-0.11	-0.41	-4.1	0.24	-0.52	0.81	1.9	0.95	-3.3	4.7	-4.1	-0.72	0.79	7.6	-1.5	6.2	-13	3.3
0.09	0.37	-4.5	0.4	-3.9	2	-13	-12	-0.79	1.8	-0.6	-6.5	-11	-0.15	-17	1.9	1	6.4	-10	-2.1	-6.9	5.4	-3	6.2	-8.3	2	2.8	-0.18	-2.9	8.8	-2.6	2.4	-8.1	13	-3.4	3.2	3.7	-0.8	9.7	-0.55	-2.2	6.7	-1.6	0.36	9.8	6	6.7	-1.9	-9.6	11
-0.49	0.56	-12	-3.7	-3.3	4.3	-10	-9.2	-11	5.9	-5.5	-4.5	-6.3	-4.6	-10	6.9	-4.6	6.4	-13	0.21	-10	5.5	-2.9	7.1	-7.1	7.7	-9.1	1.9	-6.9	3.8	-3.6	1.9	-6.5	15	-6.7	-0.06	3.7	0.97	5.9	-0.59	-6.6	11	-13	-8.4	1	8	-3.8	1.5	-5.7	12
-0.9	1.4	-7.8	2	-3.4	10	-0.53	-5.4	-13	11	-1.6	4.8	-2.5	6.8	-7.3	11	0.61	16	-6.7	11	-7.7	8.2	-2.8	8.8	-4.6	5.3	-5.8	5.2	-5.7	2.3	-4.3	0.89	1.8	8.2	-10	2.3	-6.9	2.7	-4.5	-2.6	-5.8	12	-9.2	6.2	-5.1	9.7	-9.7	3.4	-7.6	7.6
-0.4	1.1	-8.6	16	-6.8	13	-4	2.3	-3.3	21	-5.8	6.6	-3.2	9.7	-2.7	10	-4	8.9	-5.6	7.4	-0.69	-0.19	6.2	2.5	-0.04	9.2	0.2	8.4	0.83	8.4	1.3	6.3	3	8.6	-7.1	0.15	-1.3	9.4	-1.5	-4.5	-0.81	6.7	-1.6	6.2	-3.4	14	0.57	12	0.78	16
0.14	1.3	-12	12	-13	9.2	-5.7	9.9	0.4	24	-4.9	-14	1.2	2.9	11	2.7	-0.69	7.8	11	0.79	2.7	-0.5	11	-4	-3.9	11	-8.9	0.41	-9.1	6.6	-3.1	3.5	5.4	5.6	-16	3.2	-2.8	2	0.86	-8.3	3.5	11	1.6	9.1	1.4	6.8	-4.2	-5.8	3.5	15
0.63	1.1	-0.31	8.1	7	9.5	5.7	3.2	3.5	9.7	1	-1.9	8.5	10	17	5	9.2	16	7.1	-6.8	10	3.7	9.9	2.2	0.27	3.5	-5.7	8.2	-1	9.1	-3.6	11	6.6	15	-8.5	1.5	-4.2	5.2	-6.3	-8.3	-0.03	5.8	-4.8	11	1.3	12	-2.2	15	12	14
0.91	0.31	6.2	2.8	3.8	4.5	-1.2	3.8	1.1	4.3	9.1	-9.6	10	6.5	11	1	10	5.7	6	6.1	16	-4.6	9.1	1.9	-3.4	9.5	-1.6	2.5	-5.7	14	0.72	6.2	-3.4	21	-6.1	1.4	-5.2	7.9	-8.9	-8.5	4	4.1	-11	2.9	0.64	10	3.8	12	1.3	9.5
0.88	0.67	4.8	7.8	3.5	6.5	5.9	13	9.8	3.6	6.1	3.8	10	14	9.1	17	4.8	9.8	8.7	26	14	24	4	9.7	-1.9	15	-3.4	7.5	-5	5.6	0.57	16	4.2	22	-3.2	5.9	3.1	21	-8.7	1.2	5.3	7.1	-2.4	24	3.4	17	2	19	6.1	13
0.86	-1	0.25	-33	1.8	-48	13	-26	15	1.4	3	-46	12	-41	11	-44	-0.63	-21	1.8	-44	-0.55	-58	0.78	-85	4.6	-20	-1.2	-13	3.6	-2.4	-0.53	-21	7.9	6.9	-0.65	-22	-2.1	-31	-2.7	-1.7	3.5	-9.9	3.6	-11	4.7	-17	7	-10	14	-10
0.56	-3.5	-0.99	5.7	-1.6	8.9	-3.6	10	7	-16	1.1	2.8	0.54	2.7	2.5	-58	-1.2	-68	2.4	-40	3.4	-70	5.1	-70	-0.6	-38	-2.2	-35	1.6	-25	1.7	-51	2.4	-28	2	-27	2.2	-57	2.8	-32	2.1	-40	-5.3	-26	6.7	-52	2.3	-61	10	-29
0.18	0.77	-2	-7.7	0.38	-9.3	-2.2	-17	0.14	-10	-0.8	-4.1	1.8	-4	2.5	-3.5	0.8	2.5	-0.6	9.6	-8.3	-10	-2.7	-4.9	4.5	4.6	0.15	11	1.9	8.5	-2.5	5.5	3.3	-0.95	3	6.5	0.33	4.4	4.7	-2.4	-0.36	-1.2	2.8	14	1.4	-3.5	1.8	4.7	1.8	2.3
-0.19	0.23	-8.7	-13	-2.3	-8.5	3.1	-13	8.5	-20	-0.27	-6.7	6.4	-7.5	2.2	1.3	3.8	9.6	-4.8	7.9	-1.6	1	-3.3	0.67	2.3	4	-2.2	5.5	-1.3	2.5	0.58	-0.62	-7.5	-7.7	-0.23	0.91	0.77	-2.9	-2.7	1.2	-3.8	-4.1	-3.5	0.02	0.45	-2.9	0.34	1.6	-10	-8.8
-0.26	-0.23	1.3	-14	-3.5	-3.9	1.6	-0.87	3.6	-24	4.1	-4.5	1.6	0.2	-7.7	-5.6	-1.5	-5.7	-0.21	9.2	2.7	3.2	-3	2	-1.9	2.7	1.3	-5.5	-1.1	-6.6	-0.59	-2.2	-2.6	0.81	-1.8	-11	-0.13	-5.5	-0.95	-3.4	2.2	-5.5	-3.2	-3.7	2.7	-3.2	-1.8	1.2	-6	-3.3
-0.01	-0.28	-0.19	-0.36	4.8	4.7	0.23	4.6	15	-15	4.1	-6.6	10	6.8	-7.6	6.2	3.7	-10	-4.1	0.79	2.8	14	8.5	12	-3.8	-0.46	-0.31	2.2	-3.3	-9.1	1.1	1.4	1.3	-12	-5.2	-1.9	0.95	-1.6	1.7	1.6	3.7	-0.59	-5.9	-1.5	4.6	-2.8	-3.6	3.5	-5.8	-4
-0.05	-0.1	-1.9	-1.9	-0.91	0.56	-5	2.4	3.7	-15	-2.9	-4.8	4.2	-3.9	-10	9.7	0.92	-3	-0.84	4.5	-6	5.9	1.4	7.2	-3.2	2.5	0.48	-6.1	4.1	-4	1.2	-5.2	6.6	-9.1	2.7	-1.2	3.8	-6.5	-5.3	4.4	4.2	-5.5	-3.6	-1.6	9.4	-7.5	1.8	-8.4	-2.3	-5.5
0.29	0.14	2.9	7.5	1.6	4.3	0.85	5.9	12	-7.9	0.02	-2.8	-6	-6.6	-5	2.6	-4.3	-5	-0.86	8.1	2.7	2.6	6.7	8	0.94	4.7	-2.7	2.6	0.3	5	-0.35	4.8	6.7	-0.93	-1.3	0.38	1.4	2.8	-6.5	-1.3	-3.3	-8.7	0.57	-4.2	1.7	-4.1	3.2	4	-0.19	-0.42
0.58	0.38	-1.8	4.5	-3.8	2.1	-2.6	2.5	10	-8.1	5.2	0.95	-0.34	-1.3	0.87	11	8.8	3.2	1.6	7.2	7.3	12	3.3	14	2	2.4	-1.5	3.9	-1.9	1.1	-0.4	3.1	1.5	0.17	-2.4	2.5	2.8	3	-2.9	1.7	-2.3	-3.5	-1.6	-4.3	3	1.8	3.2	6.9	-0.08	-2.3
0.05	0.5	-2.6	10	-5.3	2.8	-6.3	12	4.8	-1.3	-2.4	5.8	4.7	5.1	0.63	12	2.3	6.9	3.6	11	3.1	7.8	4.5	13	-1.3	5.7	0.63	9.6	3.1	-1	2.1	5.5	4.8	3.6	-1.6	6.6	1.1	4.3	-4.1	5.1	0.72	5.8	1	6.6	1.2	4.7	0.51	-0.44	4.6	-4.6
0.02	1.1	-1.7	4.7	0.11	2.4	1.4	6.4	3	-0.83	-4.7	-1.6	0.4	-0.4	-1.8	14	5.5	14	1.3	15	6.6	10	1.2	11	1.8	6.2	3.5	4.3	2.7	-2	4.6	3.6	7	5	-1.7	-1.8	8.6	2.9	-3.3	3.6	7	-0.93	8.6	7.9	3.2	5.5	2.1	1.7	4	11
0.08	0.3	-0.31	8.9	1.4	5.2	-3.9	-1.5	6.3	-2.9	4	5.1	7.7	7.3	4.2	14	-3.6	7.3	8.2	16	11	14	-3	14	5	9.4	4.6	0.38	6.5	8.7	1.4	6.2	1.9	10	9	4	4.7	8.1	1.2	5.1	0.63	-2.3	-2.1	5.1	-4.7	1.3	-9.3	4.4	7.4	-1.9
0.08	0.66	10	6.9	3.4	6.5	7.4	4.5	21	-6.8	8	-1.5	7.2	4.8	7.5	9.9	1.5	-1.5	-1.5	13	6.2	10	9.1	10	2.9	12	-11	9.3	-6.4	15	-0.43	15	0.14	12	-5.3	10	-7.4	11	-5.9	9.2	1.1	8.7	-14	8.9	0.8	5.9	-4.5	9.4	2.8	7.9
-0.83	0.88	12	-1.1	6.5	3.5	15	-1.7	23	-12	8.1	4.7	3	3.9	7.7	7.5	-6.3	2.7	-9.8	4.3	4.6	14	9.3	9.1	9.9	11	7.6	12	6.1	7.5	4.5	12	3.6	1.8	2.5	11	-1.6	9.7	-0.7	8.6	1.4	5.1	3	7.5	-3.1	2.7	6.3	7.8	5	16
-0.38	0.12	0.37	-4.9	-5.3	-5.3	-9	-2.2	-2.8	-14	0.98	-3.2	-8.2	5.3	0.52	9.1	-0.46	7.7	-1.8	3.3	7.3	9.7	0.36	14	0.54	7.7	6.2	13	1.1	0.46	2.1	12	-3.7	-2.8	5.6	8.8	-1.7	13	2.6	11	-2	4.8	8.7	6.7	-13	0.89	-4.3	5.8	-0.37	2.7
0.08	0.78	-7.9	0.1	-3.9	7.7	-6.5	-2.5	-8.9	-14	-8.6	-1.5	-2.1	8.1	2.9	22	5.2	16	4.3	19	16	25	10	21	1.1	18	-4.1	16	-7.5	11	-2.4	14	-2.7	4.5	-6.2	19	-15	17	-7.1	13	-4.6	9.8	0.5	14	-13	9.1	-5.4	8.3	-1.7	14
-1.7	-1.9	-5.5	14	-8.5	4	-2.9	-1.6	-3.1	20	2.3	14	4.3	-3.8	-22	-52	-16	-26	-1.4	-57	-15	-47	-29	-39	-17	-28	-6.7	-50	-17	-37	-4	-38	-15	-47	-1.6	-33	-21	-29	-4.3	-13	1	-36	7.5	-49	-9.5	-38	-18	-20	-15	-37
0.73	-2.2	-5.5	-5.2	-0.81	-6.9	-2.1	-7.8	-5.1	-1.3	-0.06	-0.77	6.6	5.8	20	-28	15	-31	13	-12	11	-29	6.5	-31	-6.1	-21	1.6	-17	0.99	-17	2	-16	-2.5	-28	3.2	-12	7.8	-17	7.5	-23	5.8	-27	3.4	-24	1.5	-18	-2.7	-19	-8.4	-42
-0.16	0.34	-0.18	-9.1	2.7	-9.2	11	0.22	1.4	4.4	0.34	-1.4	3	8.5	1.5	28	-3.9	13	0.3	41	-2.4	36	-6.5	18	0.7	14	-6.3	12	-2.4	12	-5.6	12	-5.2	12	-1.5	15	-6.1	17	-1.9	12	-4.4	11	-16	16	-2.2	11	-1.9	8.5	-11	9.7
-0.1	1.4	-0.52	6.6	-1.7	4.7	3.2	8.8	-2.7	1.5	-1.5	9.8	0.24	9.8	-2.1	25	-2.3	18	-1.8	5.8	-0.79	20	-1.3	19	-0.1	-9	-0.75	-6.5	-9	-1.3	-0.22	-6.3	-8.7	-4.5	1.6	0.04	-8.3	-10	-4.8	-3.5	-1.5	-12	-3.3	-2.2	-0.75	-16	1.1	-13	-1.8	11
-0.27	0.98	3.9	20	4.5	11	5.7	13	-3.3	3.9	-1	17	-2.6	9	0.64	12	-1.7	7	0.73	3.8	-8.5	-1.9	-0.84	19	2.2	3	7.8	-1.8	4.2	1.1	1.6	3.9	-5	8.3	8	7.6	-2.7	8.6	3	12	6.5	1.2	2.1	5.4	3.3	6.8	2.1	5	3	10
-0.02	0.78	4.6	17	2.1	14	2	12	-2.4	7.2	4.3	14	6.3	11	1.4	7.6	1	3.8	1	9.1	-7.1	9.4	-0.86	15	3.4	12	0.67	6.3	3.6	16	0.1	5.3	-0.3	10	2.2	12	-5.3	1.8	2.1	4.2	3.2	-1.5	1.9	7.2	-0.84	2.3	0.22	1.8	-4.3	6.9
-0.02	-1.2	6.4	-18	7	-14	11	-15	8.9	-23	2.7	-15	5.7	-7.3	2.2	-21	1.1	-6.5	-3.4	3.3	-11	-21	-1.8	-9.8	2.5	4	3.8	4.5	-1.5	1.5	6.1	0.56	-5	-12	5.2	-0.27	2.7	6.1	0.48	9	0.78	-4.6	4.1	-1.4	-7.8	0.02	3.7	-3.3	-3.5	-22
0.27	-2.6	10	-12	9.2	-25	3.6	-45	5.6	-19	4.8	-13	0.5	-25	3.5	-14	5.2	-19	2	5.1	-6.5	-11	-3.2	-4.4	6.2	-36	5.6	-15	6.3	-34	4.3	-11	4.7	-19	5.2	-13	0.94	2.9	11	6.3	8.4	5.3	4.7	16	4.9	15	2.6	0.61	-2	-52
-0.14	0.82	11	14	8	0.93	4.8	20	-2.9	31	-0.33	16	1.4	-0.8	-4.5	14	4.7	6.7	-2	11	13	15	-5.3	21	5.6	5.4	5.9	-5.2	4.4	-3.6	5.9	-9.1	7.4	4.1	7.2	-0.52	-0.21	-8.8	7.3	2.8	3	-0.39	11	18	4.8	6.6	2.6	-11	5.5	4
0.14	-0.21	8.2	-2	6.4	0.57	4.6	18	-9.7	10	0.23	8.9	2	1.5	-4.9	-0.14	7.6	-3.8	8.2	-5.2	5.2	4.5	3.7	3	5.8	0.01	0.94	0.19	-0.49	-2.6	4.8	-2.4	-0.17	-11	1.5	1.9	6.2	-1.3	2.2	1.4	6.3	-8.3	3.1	-7.5	2.8	-0.49	9.6	-2.1	-0.25	-10
-0.02	-1.5	-2	-9.3	-6	-10	-5.2	-14	0.08	-6.2	0.83	-1.6	-5.3	1.7	-2.3	-13	2.7	-12	4.4	-16	2.5	-2	-1	-7.5	3	2.7	-2.8	-1.9	-3.8	4.3	1.8	1.6	-0.11	-12	4.2	3.1	2.3	-5.5	0.44	-23	3.8	-21	-3.3	-26	2.5	-17	1.5	-10	-4.4	-11
-0.08	-0.77	10	-6.2	8	3.5	2.3	4.5	6.7	13	-0.49	-0.37	1.2	0.19	-0.02	-26	0.5	-15	0.65	-25	5.5	-12	2.3	-13	3.6	-16	3.3	-30	-2.1	-34	3.1	-27	-0.59	-42	-4.7	-25	0.78	-35	-2.3	-41	4.6	-36	0.87	-47	2.6	-36	4	-34	-1.5	-13
0.12	-3.2	4.3	-34	1	-49	6.2	-21	-16	-0.82	-6.9	-33	-19	-61	-5.6	-49	2.2	-47	-2.1	-40	0.43	-37	4.5	-27	1.4	-42	3.3	-85	-0.48	-52	2.9	-53	2	-75	-2.3	-26	-0.73	-91	-3	-13	4.9	-13	4.4	-83	12	-57	3.1	-95	15	-78
0.04	-0.02	-0.12	-49	0.64	-61	-2.5	-80	5.5	-66	-5.7	-49	-1.3	-62	-4.5	18	1.3	21	-6.7	16	0.14	8	0.73	8.6	-0.18	17	-0.57	4.9	2.9	14	-1.2	12	-0.77	5.3	-0.57	4.5	3.4	17	-1.4	13	-1.7	9.2	1.1	1.5	3.5	5.8	-2.9	14	-8.6	10
-0.54	-0.62	0.62	22	2.1	27	-4.4	37	-8.1	26	-0.59	24	-1.2	19	1.5	1.6	2.1	-2.7	-8.4	4.2	-11	7.9	-6	1.2	-2.2	-7.2	-0.03	-2.4	-3.3	-11	0.79	-1.7	-12	-16	1.9	-1.4	4.4	-6.1	3.1	5	-4.9	1	-1.5	-1.9	3.3	-1	6.8	0.07	-12	-1
-0.88	-0.7	-0.09	3.7	1.3	0.47	-4	11	-15	15	-2.7	9.1	-2.2	6.7	3	-0.08	-2.7	-2.8	-1.7	4.7	-1.5	-2.6	0.23	-8.9	-0.98	4.1	-15	0.11	-8	7.2	-18	0.65	-6.5	-3.9	-9.6	2.9	-22	-8.3	-0.99	6.9	-11	2.5	-6.2	-8.9	-4.2	-1.1	-17	-0.09	2.1	3
-0.2	-0.21	-1	11	-0.06	15	-6.7	12	4.5	13	0.2	11	6.7	4	-4.9	14	-4.6	11	2	15	-0.23	12	5.9	10	-2.2	0.21	-16	-0.91	-15	-5.1	-15	-2.4	-13	5.3	-10	-3.5	-19	-6	-1.5	3.4	-1.8	9.3	-6.4	3.8	-1.7	4.9	-15	-6.3	-1.3	-0.34
0.22	0.69	-1.6	12	1.9	9.8	-0.62	8	0.46	16	-2.2	11	2.3	12	12	12	5.4	14	11	14	-2	18	1.3	16	3.1	0.35	-2	16	0.63	4	-0.35	9.6	-2.4	6.3	-3.8	9.2	3.9	10	4.6	21	2.1	18	-2	22	0.55	13	-1.6	10	12	5.7
0.33	0.54	-1.3	13	1.7	6	3.2	9.8	8.4	6.6	-0.82	9.9	2.8	9.4	6.6	9	16	6.1	12	-0.85	9	7	7.2	11	4.6	0.83	-2.5	4.3	3.8	1.7	-0.47	2.3	-1.3	1.5	-1.7	3	4.4	1.2	-1.3	5.8	3.9	1.5	1.7	-0.94	-3.3	2.8	-0.45	-3.1	11	-0.35
0.53	0.22	8.8	9.7	-0.88	15	14	19	8.1	17	1.8	9.8	-7.7	9.1	4.6	13	10	2.2	8.1	2.1	8.7	13	7.5	17	-3.8	2.9	-0.94	8.2	-3.5	0.54	1.8	5	4.6	2	2.4	4.9	-4.6	12	-5.4	4	3.4	2.8	1.7	-2.1	-0	9.3	3	8.6	0.69	13
-0.04	0.06	2.4	4.9	-1.8	4.6	-1.1	13	4.7	3.4	-1.8	4.6	0.13	7.1	7.9	11	0.44	3.8	4.2	9.1	6.7	4.8	6.8	9	-1.5	4.1	4.6	8.1	1.2	13	-1.6	9.8	1.2	2.1	0.31	12	-2.9	8.9	0.43	13	-3.3	9.6	8	12	-4.2	11	-2.8	6	-1.2	11
-0.13	0.3	1.8	3.3	2.1	5.2	-2.7	7.8	-1.2	5.2	2.6	8.6	-2.5	1.1	-0.42	16	-3.2	6.8	0.74	8.1	5.6	9.3	1.6	5.4	1.1	1.2	5.8	10	3.4	9.9	0.71	7.6	1.4	0.59	1.7	11	4.8	8.4	-4.7	11	-1.9	4.8	2.4	10	1.2	7.7	-3.6	2.5	-3.1	1.9
0.41	0.62	2.1	2.3	6.3	-1.4	1.2	7	2.6	10	0.21	10	0.87	4.3	1.1	11	2.5	4.8	2.8	7.8	2.4	12	0.5	6.5	-3.1	-3.6	-3	6.7	0.28	0.21	-2.9	4.4	0.13	4.8	-1.5	4.6	-2.2	12	-1.9	7.8	-1.9	-2.6	-2.8	5	-0.65	6.8	0.87	9.8	-2.9	8.4
0.47	0.61	4.1	10	-4.2	4.7	-6.9	21	10	20	-4	14	-2.5	8.5	4.4	9	6	9.6	0.72	7.9	4.1	12	7.3	1.2	-3.7	5	-5.7	10	2.8	9.5	-0.25	9.8	0.28	15	3.2	5.6	-2.5	12	1.4	9.5	0.9	8.3	-4	12	-1.1	8.8	1.5	9.6	-0.63	11
0.17	0.44	6.2	9.7	0.36	13	12	12	11	-0.05	1.1	15	-2.6	16	-0.39	7.3	-10	4.5	4.7	-1	2.9	6.5	6.9	0.42	-0.41	3.9	-1.3	8	-8.2	8.4	-6	7.7	-11	9.8	1	2.9	-1	11	-7.2	2.2	1.3	0.14	1.7	-1.3	0.5	4	1.1	5.7	4.1	7.8
0.55	0.08	8.6	3.2	11	5.8	8.5	7.2	10	1.2	6.1	9	5.8	7.5	4.7	10	-0.2	1.6	3.1	-5.9	-4.2	9	7.5	2.8	2.1	6.5	3.8	13	0.11	18	-2.5	10	-3.2	12	1.2	16	3.9	12	-2.1	9.6	-2.9	8	7.7	5.8	1.7	0.27	2.2	7.3	2	22
0.21	0.82	0.83	5.3	2.8	6.2	-1.5	9.8	4.3	0.26	3.3	10	-3.2	12	7.5	7.5	3.3	6.9	3	-0.43	0.8	5.9	0.64	11	5.5	12	7.6	14	5.2	20	4.9	6.1	0.65	20	2.2	17	2.2	8.2	1.3	16	-3.5	9.3	4.4	11	0.48	4.9	2.2	5.2	-4.5	19
0.89	0.81	5.8	14	-0.33	9.5	4.2	9.9	13	1.5	-4.6	7.4	7.3	11	8.6	4.3	9.5	12	0.06	-0.93	0.44	-3.8	5.2	9.5	3.7	4.9	0.84	4.3	7.8	3.1	-0.81	2.7	6.3	11	4.6	3.6	-0.94	6.4	0.24	-4.5	1.3	-1.8	0.92	-0.56	1.1	7.6	3.8	1.3	3.5	4.5
-0.95	0.38	-13	11	-18	13	-16	16	-62	-3.6	-15	17	-34	13	8.5	7.7	1.8	-2.1	-10	-0.45	-7.8	-0.3	8.7	5.5	7.6	8.8	15	8.1	14	12	8.2	8.7	-0.81	20	7.3	3.4	9.3	5.3	3.1	-9	-4	-2.3	1.2	-0.13	-6.2	0.58	8.8	5.9	-9.1	6.9
-0.12	-0.12	17	3.7	20	4	11	13	9.4	-0.63	18	8.3	15	7.3	-5.9	5.2	0.22	-3.2	5.3	-3.1	-1.8	3.2	8.8	5.6	5.5	-2.5	0.4	11	-1.3	4.5	1.2	8.6	-6.7	3.1	6.2	10	6.8	9.8	12	12	-1.2	8.5	4	14	1.6	9.9	-0.1	10	3.4	-1.8
-0.49	-0.26	-6.2	0.49	-4.6	4.4	-8.7	6.5	-92	-0.88	-35	10	-45	11	2.4	10	3	3.9	19	-2.3	1.2	9.8	2.6	11	8.9	5.9	-13	4.8	-7.9	9.9	1.5	3.3	6.9	6.6	-5.1	7.1	6.8	14	-0.23	9.1	1.9	3.4	2.7	8.8	10	11	7.8	7.4	0.58	2.1
0.1	0.29	2.6	5.3	1	4.2	6.9	11	6.9	3	-27	12	-11	13	8.7	12	7.9	7.1	4.1	-0.31	-4.9	6.6	-7.9	11	-1.1	0.71	4.5	10	4.1	12	0.9	7	2.7	14	7.7	9.8	2.8	7.9	-10	3.8	-2	2.9	4.6	-0.11	-5.7	-0.98	0.59	-0.12	5.5	8.2
0.26	0.37	8.5	7	9	1.2	9.7	8.9	18	8.4	9.2	9.1	11	8.8	2.9	11	-0.35	5.5	-5.3	-5.7	4.5	4.3	-4.9	11	11	2.7	20	7.2	18	11	5.9	6.1	3.7	6.8	8	8	9.5	8.9	-1.5	14	-3.7	5.1	15	5.8	-5.8	14	5.9	7.9	15	5
-0.4	-0.1	2.1	15	-3.9	15	-7	23	-0.92	4.2	-4.7	12	-12	7.2	6.5	4.2	-0.2	-0.87	0.41	1.2	11	1.3	1.6	11	7.7	3.9	14	2.3	8.1	6.6	7	5.9	4.7	4.9	5.7	4.1	2.6	10	5.5	12	3.3	3.1	11	6.6	1.9	10	11	3	10	9.5
-0.11	0.91	1.5	11	-7.5	15	1	18	-0.5	3.7	0.32	12	-0.76	18	0.91	22	1.4	21	-4.7	6.6	8.5	5.5	4	9.9	4.2	-1.6	5.6	-1.1	5.7	0.76	3.8	1.9	6	12	2.9	-3.2	0.48	9.4	-0.83	13	2.1	8.6	1.7	13	2.7	14	7.3	2.1	-2.5	16
0.29	0.88	5.3	7	4.7	8.3	12	6	2.5	18	3.6	6.8	4.8	17	-2	13	7.4	13	-5.4	0.57	6.9	7.6	5	10	3.6	2.3	-1	13	10	6.6	-2	13	6.6	15	1.3	7.8	5.9	22	3.5	13	2.1	11	-2.2	16	-4.1	11	5.3	8.3	-5.5	19
-0.08	0.74	6	11	10	15	14	12	3.8	8	7	12	5.3	15	-6.1	7.1	0.27	6.3	-2.1	6.8	-2.6	7.6	-6.5	5	-2.7	19	-2	16	3.1	16	5	8.4	5.4	13	8.4	11	13	1.8	5.4	14	3.8	3.8	-3.6	-0.55	6.5	7	4.3	2.7	-1.1	16
-0.52	0.57	5.1	11	5.4	6.1	4.3	14	-1.7	12	2.9	8.8	-3	6.7	-3.3	4.4	-3.2	2.6	-3.7	5.8	-7.8	8.4	-1.3	3.7	2.3	5.6	5.8	-0.31	7.4	5.2	3.3	-1.6	-3	14	6	5.6	5.8	1.9	0.23	0.05	2.7	2.3	-6.3	5.5	-1	5	4.2	3.2	-5	18
0.06	0.43	4.3	13	4.4	6.5	2.9	14	5.2	-2.3	-2.6	13	-2.2	9.8	7.7	0.9	3	-2.2	-5.2	-6.5	2.5	2.2	19	8.1	5.5	-1.6	5.1	4.1	3.8	4.3	4.6	6.9	-0.9	6.2	4.2	3.5	4.8	14	-0.18	8.3	0.77	5.3	-0.14	9.1	4.3	5.3	9.3	4	6.5	5.8
-1.1	-0.24	15	8.6	14	13	26	21	-38	4	-6	15	-1.4	9.5	-56	-2.3	-44	2	-17	5.4	-45	-3.3	-91	2.1	-35	7.1	8	1.8	2.5	-0.36	-1.2	1.9	-16	-1.6	19	1.7	10	7.8	-14	4.1	-11	0.08	14	2.8	-10	1.6	1.7	2.9	-36	3.1
0.19	0.12	9.5	11	1.9	12	12	12	-30	15	-2.5	12	-20	15	-56	4.6	-28	8.5	-15	0.5	-54	5.4	-61	7.9	-7.3	-0.94	8.1	1.7	7.7	7.1	-3.6	0.8	-15	9.4	8	1.6	3.8	9.1	0.33	4.4	-11	6.1	11	3.6	-13	5.5	-1.8	8.7	1.4	12
1.1	0.68	0.58	13	2.6	11	12	12	0.59	11	1.4	13	-1.4	3	11	5	11	5.9	15	-7.7	13	8.7	17	12	14	-13	7.7	1.6	3.6	4.7	3.6	1.8	6.2	7.9	5.3	2.9	4.9	9.2	8.8	7	10	9.4	14	5.9	4.6	7.7	0.33	4	20	14
1	0.74	2.2	18	11	9.3	15	9.5	14	14	11	2.5	13	0.51	-1.4	7.9	7.1	8.7	1.8	-5	2.5	14	-3.1	7.7	3	-0.26	5.7	2.2	2	5.5	0.12	2.2	-0.98	17	3.1	5.5	6	9.6	-3.3	13	-0.54	14	4.8	10	-4.8	16	-0.11	2.3	6.6	17
0.22	-0.67	9.5	4.2	2.5	8.7	14	4	0.25	7.7	7.7	6.4	4.9	15	9.7	-20	1.9	-3.9	-0.36	-9.3	-2.9	-19	-2.7	-18	9.4	11	7.5	-11	7.2	2.3	7.4	-6.1	2.8	0	5.4	-4.7	8.6	-7.5	3.6	2.3	4.2	-13	5.4	-21	2.7	-5.2	7.5	2	5.8	-0.35
-0.64	-2.1	1.3	-8	-11	1.8	-9.3	-1.9	-25	-7	-2.9	10	-5.8	13	0.26	-3.1	-17	-12	-5	1.4	-6.9	-3.1	-2.7	-6.9	1.7	-5.6	3.2	-2	10	7.7	0.15	10	2.5	3.3	7.2	-4	8.5	-1.2	4.6	-13	3.9	-7.2	-9.3	-12	-3.2	0.36	5.9	3.4	1.9	-14
0.64	1.9	2.2	16	3.2	19	1.3	20	-2.1	17	4.7	7.3	10	12	5.8	26	5	30	5.4	17	-4.4	24	1.6	22	8.4	6	4.6	3.2	8.4	4.3	6.2	6.4	-0.45	18	11	-1.7	12	17	9.9	13	3	13	-0.25	16	2.2	13	0.45	14	9.3	25
-0.04	0.38	7.8	6.2	4.9	13	8.7	12	1.1	12	4.3	12	6.5	14	3.4	4.1	1.3	0.17	1	-3.5	-1.3	-4.6	1.3	0.62	1.7	-5.1	6.9	7.3	7.7	0.43	4.2	-1.8	0.12	3.5	11	7.3	7.4	7.1	0.82	11	-1.5	9.1	-0.72	9.4	-4.4	6.5	-2.2	5.1	7.8	6.8
-0.12	0	7.1	7.8	6.4	7	21	12	4.6	14	3.5	14	9.8	11	-3.2	5.3	0.31	2.1	-0.27	-5.8	0.42	-2.3	2.1	5.1	2	5	4.7	5.6	8.6	8.3	-1.1	6.5	3.1	8.1	7.1	8.7	7.6	9.4	-0.34	2	-4.1	14	0.75	14	-1.2	9.4	3.3	6.6	-3	14
-0.07	-0.16	3.5	11	8.5	9.6	11	8.4	-5.9	14	1.1	13	6.5	5.2	-6.5	-1.1	1.2	5.3	-8.4	-9.7	-1.8	-0.5	-3.4	-0.8	1.2	0.47	4	12	5.8	10	3.7	5.5	-1.1	13	8.4	10	1.1	7.5	-0.48	4.8	-5.4	12	-1.9	6.3	-0.26	6.4	5.8	12	-3.6	12
-0.44	-0.37	1.4	4.1	7.6	1.9	3	-1.6	-13	4.6	-4.4	3.6	-1.4	4	-3	-6.3	-8.3	-7.1	-8	-19	-0.36	-6.3	-0.12	-11	4.3	-6.5	7.6	8.2	9.8	2.5	1.8	4	9.1	3.8	7.4	5.6	-0.69	9.1	3.4	2.5	-1.1	5.2	0.04	-0.74	2.5	9.4	-1.5	15	2.6	4
-0.35	-1.1	9.2	-0.61	13	-8.8	16	5.2	-7	11	3.3	-0.91	3.5	0.64	2.4	-19	0.25	-17	-0.44	4.3	-0.6	-11	-6.6	-20	4.6	15	5.3	-7.9	13	-2.7	3.9	3.8	9	8.9	6.1	-2.3	-2.7	3.1	1.1	-6.5	5.6	-1.2	5.7	-6.6	0	9.4	-3.6	4	3.5	-8.6
-0.33	0.74	6.9	5.9	7.1	13	7.8	16	-8.4	6	-3.8	13	6	15	1.6	26	3.7	20	-4.3	16	1.5	24	-1.1	25	3.6	10	1.4	0.5	3.3	9.6	6.9	9.3	1	12	4.5	6.2	3.2	9.9	-4.2	6.2	3.8	12	1.2	6.5	4.1	9.9	7.3	4.4	1.1	18
-0.67	0.83	9	11	10	8.2	14	12	-7.7	9.8	-0.66	9.8	7.2	5.3	6.4	20	-8.5	17	-4.5	4.9	6.7	18	12	14	7.5	-1.1	5.7	4	9	-2.5	7.2	2.8	5.6	4.5	8.3	0.96	7.5	3.8	6.6	1.5	4.8	3.3	0.73	1.6	1	4.5	2.9	5.1	4.8	12
-0.97	-0.27	-19	-3.5	-11	-6.7	-27	-4.8	-42	7.5	-14	8.2	-0.92	-9.3	-35	-26	-9.5	-1.6	-9.4	9.8	-55	-32	-72	-34	-8.1	11	-1.1	5.6	-12	0.65	-6.5	7.3	-2.7	7.4	-8.6	6.8	-3.5	10	-7.7	7.4	-9.8	16	-19	9.7	-11	12	1.4	10	-20	14
-0.64	-1.5	-41	-31	-38	-15	-44	-50	-36	-13	-19	-28	-20	-18	-51	-14	-33	-12	-22	-5.1	-56	15	-48	-6.2	-23	-3.3	-13	-3.8	-32	2.9	-18	-2.1	-21	4.3	-18	6.7	-18	-0.07	-21	13	-20	23	-26	0.5	-15	14	-12	0.88	-24	-10
0.42	0.78	4	12	7.1	8	-3	-0.47	-20	29	7.5	-4.6	1	-6.9	23	22	2.5	21	5.8	14	12	35	25	21	5.3	6.6	3.4	16	-3.4	9	6.7	12	-2.3	15	-1.5	12	-3.4	9.9	-5	15	5.6	20	0.53	24	-3.3	20	-0.03	6.5	13	6.6
0.16	-1.6	-4	-20	-8.7	-24	3.4	-11	8.7	-7.6	1.4	-16	-3.4	-12	-2.8	-33	3.4	-17	1.2	-24	1.1	-53	3.3	-33	5.8	-5.9	-0.97	-0.92	6.8	-0.79	0.36	-2.7	2.9	-13	6	-4.5	-0.75	-8.9	-1.3	-0.63	1.6	-4.2	-0.96	-14	-4	-2.5	-4.5	7.5	14	-22
-2.8	-2.9	-26	-8.2	-21	-1.8	-14	-4	-20	-4.8	-4.5	6.7	-35	9.3	-32	-57	-35	-36	-38	-53	-25	-59	-54	-55	-13	-8.2	-14	13	-2.8	16	-7.2	11	-9.2	-13	-11	-0.21	-13	3.9	-18	-27	-20	-21	-21	-30	-14	-15	-5.3	7.5	-32	-45
-0.87	-3.2	-14	-20	-6.4	-18	-23	-14	-19	-6.7	-4.8	-5.7	-6.5	-9.7	-7	-30	-13	-41	-5.2	-19	9	6.7	15	-12	-9.8	-30	-12	-16	-26	-42	-15	-19	-25	-31	-21	-23	-20	-11	-26	-29	-36	-15	-30	-0.82	-31	-16	-6.3	-23	-14	-41
-1	0.78	-21	-20	-15	-17	-5.9	-17	-24	-23	-8.5	-10	-17	-20	-8.7	3.1	-18	19	-20	11	-6.8	-0.05	1.8	-7.2	-14	-3.6	-20	-58	-20	-42	-12	-62	-25	-17	-16	-49	-11	-60	-14	-63	-23	-58	-24	-37	-24	-49	-21	-44	-20	-6.7
-1.2	-0.81	-12	-18	-17	-13	-11	-14	-1.8	-11	1.2	-9.1	-9.2	-21	-12	-16	-3.9	-8.8	1.6	-11	-8.1	-8.3	-4.2	-15	-6.1	5.9	-5.1	-1.4	-8.7	-7.1	-5.5	1	-14	-15	-3.1	1.8	-7	-0.38	16	0.3	-3.5	-9.6	1	-15	-6.4	-1.4	-12	8	-26	-17
-0.82	0.14	-23	-11	-21	-5.9	-25	-10	-3.3	-0.93	-7.6	4.2	-12	-1.4	2.3	2.5	-4.7	10	0.57	19	-5.7	23	-8.1	7.3	-1.3	-4.9	-1.6	-1.1	6.6	-13	-4.7	-0.94	3.5	-4.7	-1.6	-0.76	-3.8	-3	11	-1.3	-4.8	12	7.4	12	-11	-0.63	-6.3	-4.7	-7.4	-8.1
-0.71	-4.8	-20	-74	-21	-66	-19	-81	-5.1	-63	-7.7	-92	-10	-83	-0.84	-73	-17	-41	4	-57	-3.6	-50	13	-77	-1.8	-71	-11	-56	-12	-72	-6.2	-38	-6.3	-70	-16	-56	-14	-33	2.2	-32	-9.8	-26	-1.5	-36	-12	-28	-3.5	-18	-6.3	-49
0.32	0.32	-4.1	-17	-7.5	-18	-6.6	-38	6.9	-54	3	-14	-4.5	-23	9.4	15	7.8	8.7	17	-8.9	4.6	7	11	9.7	-3.8	1.3	0.11	-0.54	-1.7	6.6	-2.4	2.1	-7.3	2.3	1.6	-0.08	1.4	-5.8	14	4.9	6.5	-7.9	9.9	-9.4	-4	-0.32	-3.6	-4.2	5.3	5.5
-1.6	0.66	-3.2	15	-0.29	17	-10	19	11	19	3.7	22	8.1	11	-23	15	-21	13	-14	12	-17	20	-3.5	16	-9.7	-2	-20	8.9	-9.3	-1.3	-9.8	5.1	-20	-4	-9.4	1.8	-7.9	3.3	-5.9	4	-12	2.7	-24	12	-15	6.8	-15	2.9	-16	4.2
1.3	1.1	-1.2	6	4.7	6.1	-6	2.1	14	15	2.6	6.5	13	3.6	28	16	15	17	9.3	12	16	13	15	6.8	-0.45	2.2	-0.65	5.1	1.5	-2.1	5.8	3.2	5.2	3.1	5.7	6	11	6.2	-3.2	8.1	2.4	5.7	8.1	17	9.6	3.4	5.4	-3.2	-0.95	15
-0.46	0.68	1	9.7	-2.1	14	0.46	13	20	14	4.5	16	4.2	4	-27	24	-18	23	-12	20	-10	21	-14	19	-9	7.2	-10	3.3	-5.9	8.7	-5.8	9.1	-9.1	20	-8	7	-14	12	-3.9	13	-7.7	13	-4.3	5	-13	12	-14	0.6	-11	25
1	-4.2	6.6	-2.6	-4.4	-5.7	8.3	24	5.3	21	3.9	18	-0.12	0.93	17	-74	16	-1e+02	12	-1.4e+02	17	-1.1e+02	11	-77	0.92	-45	1.1	-21	7.6	-65	-0.13	-45	13	-1e+02	-1.8	-50	2.8	-45	12	-58	2.3	-84	2.2	-55	7.4	-85	2.6	-17	8.1	-89
0.64	-1.8	1.4	9.1	-0.96	5	1.2	5.6	-7.5	18	6.1	7.2	-5.2	15	5.5	-72	8.2	-87	2	-66	9.5	-24	1.3	-27	-2.7	-45	1.4	-42	-0.65	-86	8.3	-72	-0.42	-93	-0.13	-59	2.8	-66	6.2	-73	5.5	-79	8.3	-31	11	-83	5.2	-57	-2.8	-57
-0.44	1.4	-6.4	-2.7	-1.8	-0.28	-6.1	0.64	-2.6	2.6	-8.2	3.5	-6	3.4	-0.96	44	-5.1	23	0.64	45	-11	41	-1.1	38	1.4	19	2.5	19	1.5	31	3.6	26	-4.5	39	-0.44	30	0.19	31	-0.24	21	-1.3	28	4.3	22	2.1	39	2.5	15	4.3	25
-0.15	0.12	2.7	2	-0.51	-0.93	-1.5	8.2	0.58	-2.5	-1.1	8.2	-0.45	6.3	5.6	8.6	7.8	0.74	3.4	2.9	10	1.5	5.9	6.6	1.8	-5.4	-0.32	-1.6	-0.15	6	-1.2	2.2	-1.8	3.9	-2.7	1.8	1.4	5.7	-2.5	6.1	0	2.1	-2.3	3.5	0.73	1.3	3	-5.8	3.8	0.73
0.08	0.2	13	12	4.8	10	9.5	17	11	-0.36	8.9	8.1	1.7	9.2	2.2	10	4.9	3.2	4.6	2.7	4.6	1.9	0.25	8.2	4.5	5.5	3.8	4.8	6	3.2	3.3	2.3	5	5.8	5.2	9.3	7.1	7	3.5	5.2	8.8	-0.35	8.8	-1.1	3.5	-2.1	1.2	3.9	3.7	10
0.17	0.41	0.38	10	3.6	17	-14	24	-4.9	2.8	-0.16	11	3.6	15	3.3	18	9.3	5.8	6.1	1.8	19	17	5.6	22	-1.3	2.4	-3.2	9.5	-0.75	14	-1.8	8.5	3	16	0.41	12	1.3	15	1.7	14	1.1	9	5	13	2.1	6.4	7.3	4.6	3.4	8.8
0.64	-0.62	2.5	-11	6.1	9.8	4.1	-32	21	-25	7.3	-15	7.9	2.3	5.5	-42	19	-16	12	-25	18	-57	3.9	-73	4.7	20	0.79	-9.5	1.4	-4.5	5.9	-15	6.3	1.4	3.2	-6.6	6.1	-15	3.3	1.4	0.71	-24	3.5	-34	13	-3.2	7.5	-1.2	3.4	8.6
0.05	-2.4	9.6	-20	12	-21	6.1	-54	7.7	-46	18	-64	12	-54	-4.5	-10	-0.18	-26	3.3	4.9	3.1	-38	4.6	-42	5.5	9.9	1.6	-16	13	-12	13	2.5	2.2	9.1	5.8	-15	0.4	-11	6.3	-19	11	-4.9	-4.6	-22	7.3	9.1	3.7	11	-2.7	-7.9
0.63	2.4	-7	-5.9	-0.43	-3.2	-6.7	18	7.4	38	6.4	-4.1	4.3	-4.7	11	31	0.92	22	-0.25	15	-0.33	23	4.9	50	-1.4	-1	0.46	4.1	0.67	8.8	-2	2.3	1.9	7.5	-1.8	1.7	1.9	5.9	2.3	-3.5	4.6	15	0.38	8.9	3.8	4.2	-4.8	6.3	1.3	4.3
0.27	1.3	-3.9	-8.4	1.4	-7	4.8	-14	9.1	6.7	6.2	-4	4.1	-10	11	1.1	-2.6	-2.6	-0.19	2.9	-0.26	9.8	4.1	20	0.54	15	8.6	0.04	3.8	1.8	4	1.1	-0.34	3.2	5.3	-7.7	2	-2.6	0.02	2.5	-0.01	3.1	4.1	-4.3	-0.5	3.1	5.5	5.7	-6.5	4
0.22	0.81	3	-4	1.1	4.7	3.6	-13	16	7.7	2.6	-5	-1.2	-10	8	12	2.8	-5.3	1.2	-4.1	-1	-12	3.5	8.7	-2.6	18	10	-6.1	7.7	4.8	9	-1.5	4.1	8.1	2.9	-9.9	3.3	-5.2	2.5	-13	2.9	6	8.5	-3.3	6.1	1.4	2.9	15	4.9	6.5
0.01	1.2	10	-9.6	4.1	-1.5	10	-17	20	2.6	3.2	-4.1	-1.3	-14	6.3	-3	5.2	-7.2	1.7	4.3	1.3	-14	9.1	-9.2	-2.9	3.1	9.5	5.2	4.2	7.3	4.7	5.4	6	6.7	-0.14	4.4	3	1.6	-0.56	0.7	0.66	15	11	7.7	5.4	10	1.9	6.1	7	14
0.63	1.7	7.5	-13	3.1	-7.1	10	-28	17	1.1	-1.2	-9.2	4.2	-25	4.8	6.8	5.2	4	2.2	18	-2	-4.8	-1.4	5.7	1.2	2.1	2.5	5.2	2.8	3.6	2.8	5.2	9.1	8.6	2.4	0.49	2.8	5	2.5	-1.9	9.5	9.8	8.7	11	4.8	6	0.78	12	10	2.2
1.4	0.93	-4.4	-9.6	-1.1	-11	8.5	-20	8.7	-0.18	11	-9.5	28	-14	18	6	12	-1.4	26	21	23	4.2	16	8.1	-1.1	1.2	-2.2	0.4	-10	-1.3	0.88	7.1	10	2.2	5	-0	19	2.8	7.3	3.7	2.4	7.4	7.7	10	12	6.4	12	1.9	7.1	-4.7
0.59	1.1	-1.7	-1.6	1.3	-6.3	13	-5.6	7.9	10	25	-12	15	-7.2	-3.9	21	9.4	13	3.8	21	1.2	11	-0.09	20	-4.3	5.1	-13	4.8	-13	2.4	-5.7	5.4	-2.4	-1.1	-3.1	-2.4	-9.2	0.38	6.4	8.7	-6.1	13	-16	4.7	-1.3	7.7	-7.8	-1.1	-1.6	14
1	0.79	16	-2.4	16	-5.8	20	-11	27	0.11	24	-4.3	21	-6.2	13	16	16	17	-3.4	30	12	22	8.6	17	4.8	2.5	0.27	8.2	4.8	4.7	3.1	4	8	2.5	4.7	5.5	12	-0.04	-5.2	6.7	-3.5	7.6	-5.6	16	3.4	-4.9	3.8	-0.06	1.8	-0.85
0.98	0.57	7.7	0.76	10	-3.3	1.6	-6.1	18	-0.03	14	5.3	12	6.9	2.5	7.4	15	7.2	4.5	21	19	17	13	5.8	3.1	12	1.4	5.2	6	9.3	1.8	1.9	13	9.5	-1.8	6.6	2.6	-2	-7.7	-1.8	3.1	-0.23	0.18	4.6	-2.1	-5.8	-2	2.4	3.9	-0.24
0.99	-0.84	6.6	-2.1	7.4	-8.1	8.6	-5.8	17	-11	5.2	2.5	8.1	1.1	8.4	-14	18	-8.8	12	4.7	16	-8.5	11	-14	4.9	-7.2	0.61	15	5.6	7.7	4.2	4.2	9.8	-5.2	-4.4	9.1	3.8	8.1	-2.9	-20	3.5	-4.8	0.29	-3	4.5	-6.3	2.2	9.1	7	-22
0.53	1	-4.5	-4.1	-4.7	-5.7	-7.8	0.95	5.9	-1.2	8.9	-1	3.5	2.2	-2.5	20	-8.7	13	5.5	29	7.9	6.8	-2.3	4.2	0.5	14	8.6	14	9.7	14	7.5	5.5	8.5	18	4.1	9.4	6.8	9.3	-8.1	16	2.5	16	12	16	0.73	4.9	5.2	7.8	5.2	15
-0.03	0.77	-2.2	0.46	-3.2	-4.3	-4.5	5.2	11	-7.4	4.1	-4.5	-7	-0.03	-1.9	7.8	-3.2	5.8	-6	17	-3	-2.3	-8.5	1	5.3	5.3	6	6	7.9	6.3	5.9	4.4	2.3	7.2	8.3	4.4	5.2	-2.2	1.8	3.1	2.1	-1.3	3.9	-0.86	-8.6	-2.7	-1.2	2.4	2	-4.7
0.29	0.07	-3.4	-0.41	-7.2	-1.8	-9.6	-0.33	2.2	-4.2	3.4	-1.5	-7.1	-0.08	-0.68	1	7.6	-9.5	3.1	12	17	-0.14	3.7	0.41	-3.6	3	-7.7	1.4	-4.1	13	1.6	4.9	-0.81	7.2	-4.9	6.9	-9.5	8.2	1.6	6	0.71	-2.5	-8.6	-0.36	3.1	3	-2.1	6.7	-2.2	-7.9
-0.1	0.09	-2.6	6.6	-2.6	-1.6	-0.19	6.7	12	5.1	4.2	2	8.9	11	-23	4	-5.3	2.3	-2.4	17	-12	-1.9	-24	0.07	7.7	5.2	-15	1.5	-7.2	9.9	-8.5	3.5	6.5	5.7	-18	8.9	-13	10	-0.12	3.3	-8	-1.4	-8.7	-3.3	-1.8	0.41	-8.3	5.1	-3.1	-0.59
0.31	0.45	-2.3	8.9	-2.8	-2.7	-4.9	3.2	5.7	-6.6	5.4	2.9	7.6	4.6	22	4.5	9.3	0.34	22	13	3.6	4.2	15	1.2	13	10	2	9.2	17	9.8	3.8	3.7	23	7	2.2	11	7.7	7.1	14	7.1	6.4	4.5	3.9	6.3	3.6	5.7	4.2	2.2	11	-4.7
0.7	0.44	4	5.5	2.3	4.5	6.4	8.8	16	-6.3	4.4	0.83	11	8.3	-0.16	-4.3	2.9	-7.5	6.8	8.3	1.4	-1.1	2.6	0.26	-1.6	12	3.1	1.9	2.9	11	6.1	9.7	7.6	3.5	4.9	7.1	12	8.2	5.5	3.6	11	-0.5	0.18	0.24	15	3	10	4.3	-3.2	6.5
-0.01	0.34	1.4	0.54	5.7	9.6	1.6	8.8	8.1	-2.7	0.49	8	10	21	-6.8	1.5	-2.7	5.7	-0.73	11	-3.6	6.8	0.68	3.9	2.5	3.6	2.2	8	-2	16	2.6	7.5	5.3	10	0.6	5.5	3.3	0.82	1.9	-7.2	4.7	-3.6	-1.8	-7.4	9.5	-3.4	5	-0.9	-3.2	-8.9
0.06	1.2	-1.8	9.5	2	11	5.1	13	3.7	5.6	2	11	2.4	17	5.1	18	2	17	0.79	15	-1	15	6.2	17	3.7	4.5	-1.6	-1.1	8	4.6	-5.3	2	13	5.6	0.85	3.2	-3.6	2.4	6.7	5.3	7.1	3.6	0.43	1.8	5.3	-2.3	-0.59	1.2	-4.2	7.6
0.21	1.1	-2.6	10	-5.1	12	0.36	4.5	0	7.1	1.8	7.8	-2.2	7.2	6.5	7.6	-11	10	-6.9	11	-4.1	9.5	7.9	9.3	2.6	7.5	1.4	8.4	2.1	5.5	0.84	4.4	3	4.3	-6	7.9	-1.5	15	4.7	1.4	6.1	-0.95	-1	4.7	7.4	0.95	3.1	4.8	12	1.8
0.3	0.04	-3	7.8	-0.63	4.4	-3.3	7.7	-10	13	-6.1	7.5	5	15	-1.3	-7.2	-3.1	3	-8.6	14	-1.8	7.6	2.4	1	-3.1	19	0.75	-6	-2.4	7.9	0.28	-2.2	4.1	6.7	-3	5.5	-6.4	-1.8	-4.5	-3.4	1.8	-4.1	0.31	-12	8.6	3.5	-2.9	-0.6	0.89	-0.77
0.16	0.12	3.3	-1.1	6.2	1.2	9.4	-1.2	1.1	-6.8	-1.1	-3	2.2	11	2.2	-2.7	2.9	0.33	-1.4	18	4.3	5.2	8.4	-2.6	2.7	4.3	0.68	2.4	0.06	9.3	-0.72	5.4	6.4	5.3	-0.35	8.1	-2	-3.9	-7.1	-1.6	6.5	9.4	5.2	-3.7	7.3	6.4	-2.4	5.8	6.9	-7.2
0.01	1.2	5.8	-0.6	3.2	-7.3	2.1	-11	8.8	-8	-2.6	-3.4	5.7	5.2	7.2	9.8	1.2	23	2.5	9.8	13	-14	10	-2	9.1	11	5.3	12	9.1	23	6.1	11	7.4	16	7.8	12	6.3	3	2.9	13	8.3	14	1.6	11	5.4	6.2	4.7	4.7	18	10
0.21	-0.84	16	-15	5	-19	6.1	-8.7	0.74	-35	-0.91	-11	0.01	-20	5.1	-28	-5.2	-7.8	-2.9	-11	10	-33	9.8	-22	2.2	3.8	2.4	-0.77	5	6.7	11	-3.9	8.1	-6.2	8.6	-5.6	5.3	-11	3.4	-12	5.8	-14	0.89	-13	4.7	-19	4.2	-6.3	9.1	-14
0.73	0.9	8.7	-9.7	9.1	-2.9	10	-2.6	8.7	-37	5.8	1.8	10	0.31	7.5	-0.74	6.2	2.2	-1.7	29	15	11	12	1.3	6.2	-4.8	10	-12	3.5	-10	5.2	-7.5	9.4	-3.9	3.3	-11	7.6	-8.1	1.9	-15	3.2	1.4	6.4	4.9	3.7	-5.3	3.3	0.78	9.8	-5.2
-0.25	0.74	10	-15	9.9	-18	2.9	-25	8.4	-7.7	2.6	-23	9.9	-22	-3.8	8.9	-16	6.1	2.6	21	5.2	28	1.8	14	-5	-7.5	11	-9.8	2.2	-8.2	5.5	-10	4.1	-2.6	10	-4.8	11	-1.6	-3.1	-0.17	11	5.9	8.7	18	3.2	-4.9	-0.76	-5.1	-0.11	0.27
0.05	-0.99	-4.2	-15	-2.3	-5.5	-5.2	-14	4.6	-6.2	-4.9	-9.7	-0.78	-2.6	-14	9.2	-2.2	1.9	-6.6	-1.7	-9.7	15	-6.2	8.9	0.04	-7	1.3	-9.3	-1.8	-15	2.7	-0.94	1.4	-8.2	3.7	-3	2.7	-13	-4.9	-2.8	3.8	-1.6	-1.1	-3.8	6.9	-4.5	6.2	-8.1	-1.6	-10
0.26	-1.2	-1.4	-13	-3.3	-7	-3	-16	-3.1	-8.9	-0.09	-14	-2.2	-15	6.3	-9.3	13	-2.7	-9.7	-15	13	-9.2	12	-3.9	1.1	-14	3.7	-3.5	-1.5	-13	2.2	-11	-2.2	-15	2.8	-12	2.7	-17	1.5	-7.8	6.3	-5.2	0.42	-8.6	8.7	-10	7.9	-6	-1.7	-11
0.18	-0.67	-2.8	-17	-3.4	-12	5	-14	-5.4	-5.6	1.1	-9.9	-2.6	-11	-1.6	-19	-5.1	3.4	-9.3	-22	4.6	-8.8	6.4	-15	2.4	-6.5	7.7	-7.4	2	-16	4.8	-6.1	-1.4	-21	2	-5.6	-0.72	-7.7	-0.23	-6.4	1.6	-2.1	11	-0.9	2.9	-5	2.2	-12	4.6	0.31
-0.02	-1	-3.5	-20	-2.8	-7.6	-3.6	-11	3.6	-16	2.4	-9.7	3.1	-11	3.2	-12	-8.7	4.1	-3.8	-16	-7.9	-1	-3.3	-4.7	1.7	-7.1	10	3.3	-3.1	-23	12	-2.4	-1.4	-20	6.4	-6.6	-0.31	-6	3.6	-8.9	3.1	-3.9	12	-6.2	5.7	-8.8	8.6	-3.8	5.5	-1.2
-0.59	-1.7	7	-7.1	3.8	-21	7.1	-4.9	1.4	-19	3.4	-7.3	-1.4	-23	-0.65	-15	1.5	-6.2	-4.9	-25	0.31	-11	-3.5	-10	7.7	-31	3.7	-9.7	2.5	-31	3.4	-7	-5.5	-29	5.7	-21	-1.9	-17	6.5	-23	4.6	-13	0.79	-9.7	6.8	-11	2.3	-8.2	-4.9	-25
-0.97	-1.1	6.9	2	4.6	-5.7	-3.8	-2.6	-5.1	-4.5	0.74	0.38	-4	-9.6	-2.4	-37	-8.3	-30	-7.1	-20	0.88	-1.7	1	-23	4.5	-31	1.2	-41	-3.9	-57	3.2	-41	-6.1	-57	2.7	-40	4	-49	4.5	-50	1.7	-41	-3.5	-31	8.9	-36	7.2	-53	-8	-24
-0.43	1.2	-0.47	-0.56	0.01	5.6	-6.9	-4.5	-9	2.4	-0.75	-5	-4	-2	1.4	5.7	2.5	20	-1.3	17	6.5	17	6.8	10	-0.17	22	2.3	7	1.7	18	1.7	14	-4.5	15	6.5	19	9.6	14	6.3	32	9.5	19	2	17	1.4	15	-3.3	13	-4.4	29
-0.51	-0.06	12	-8.8	8.9	-12	8.7	-6.5	-5.9	-14	4.1	-6.5	2.6	-9.2	9.4	0.54	3.4	-5.4	10	-7.8	8	-2.1	1.1	4.9	-0.8	-8.5	2.1	2.3	-5.8	0.9	-2.2	-3.2	-2.4	-0.88	-4.4	-2.4	4.1	-5.8	-4.3	-1.5	3.1	-4	7.7	7	2.9	-8.2	4	-13	-11	-10
0.13	-0.43	1.1	4	0.11	5.9	-14	6.4	3.7	0.28	6.2	2.8	8.8	3.1	9.2	-13	-4.3	5.1	3.9	12	-0.23	1.2	8.7	-11	2.9	1.9	0.1	-1.9	1.2	-4.5	-4.9	-4.7	6.6	0.21	2.9	-4.5	-0.62	-11	1.7	0.67	-0.29	-1.1	4.7	8.9	6.7	-7.7	1.4	-6.9	-0.52	6.5
0.5	-0.32	5.1	-2.7	3.8	1.5	4.3	3.6	10	-4.5	-1.1	-4	1.6	1.3	8.3	-2.9	12	-6.5	-5.7	5.3	-0.16	14	7.3	-1.8	2	-2.4	-2	-9.4	3.2	-6	-1.1	-8	2.6	-5.3	-0.67	-8.1	0.21	-9.6	0.08	-11	5.8	-6.9	4.3	-1.3	0.99	-10	5.1	-5.5	10	-4.8
0.12	0.62	6.9	-0.53	5.8	0.41	3.2	5	9.7	3.5	3.4	-0.37	4	7.5	-2.5	14	3.6	6.5	8.6	5.1	8	7.3	5	12	6.7	-0.26	9.2	5.6	9.8	3.3	2.5	6.9	10	6.4	4.8	3	11	3.4	1.2	9.1	12	9.3	15	12	9.3	5.6	7	1.4	13	14
1	0.17	-0.41	11	-0.92	11	-1.3	11	6.3	9.8	-1.2	2.9	8	10	-5.3	-3.5	4.9	-0.22	-3.4	-2.6	13	-4.6	-1.8	-1.9	-9.8	-5.5	-51	4.5	-37	3	-67	1.9	-16	5	-40	-0.13	-67	-0.18	-27	5.8	-36	5.5	-22	8	-39	1.9	-55	0.25	6	4.2
0.18	0.4	-4.4	16	0.19	10	-16	11	-9.7	11	-0.53	3	8.2	3	12	1.2	13	7.3	-2.7	7.6	-3.2	1.9	-1.9	-2.1	1.6	1.2	1.5	5.6	-2.6	1.7	-6.5	1.9	-0.83	2.5	2.8	1.3	-0.92	5.2	6.6	2	-2.1	5	0.11	5.2	5.7	2.5	0.08	-1.7	4.2	12
0.02	0.23	2.3	16	6.2	14	-5.6	17	9.5	5.1	-8.2	5.6	-4.9	16	-9.4	5.2	2	9.8	-0.81	6.1	-7.9	4.1	-12	2	0.75	-2.3	7.8	-0.34	-0.72	2.5	7.8	-0.73	2.5	5.3	4.3	-0.27	5.5	1.2	10	-0.71	4.8	-1.2	-4	2	15	-1.6	12	2.2	3.7	8.3
0.5	0.47	8.8	19	5.6	15	4.5	12	18	7.6	1.4	7.1	8.4	12	10	9.2	0.21	3.6	9.8	3.7	0.42	6.5	12	9	1.1	9.7	-4	5	1	7.3	0.91	4.2	10	7.2	0.51	4.7	2.8	-1.9	8.6	8.1	12	-0.35	-1.5	8.2	14	5.2	3.1	-1.4	5.4	16
0.02	0.9	6.9	19	6.5	14	8	15	14	2.5	1.8	6	7	11	7.6	13	5.1	12	4.1	4	-1.1	5.9	7.5	3.2	1.3	7	2.5	5.2	7.3	10	-1.3	9.4	9.8	13	1.4	12	-0.15	9.9	13	13	4	12	4	11	10	15	5.8	5.9	3.5	18
0.99	0.89	9.2	20	9.8	18	8.8	13	15	13	2.1	8.6	2.5	18	8.7	8.6	6.7	3.7	13	7.5	-1	-3.7	6.9	6.1	-0.36	6.3	-0.58	9.6	1.1	13	0.05	8.1	10	17	-2.4	5.4	0.93	9.2	11	12	7.5	7.4	3.1	17	6	6.3	0.77	2.5	20	20
1	0.54	13	12	15	14	7.1	8.3	14	13	-0.44	2.2	16	12	13	2.3	13	0.67	15	7.9	3.3	3.3	7.9	10	4.7	11	-5.7	7.2	-0.88	14	-0.3	6.8	7.3	15	-1.6	4.5	3.9	9	2.1	11	6.2	11	-1.2	11	7.8	6.9	0.83	5.2	14	15
1.1	0.32	8.2	12	5.9	10	9.3	10	17	10	4.8	0.98	9.4	13	2.5	12	11	0.69	-0.44	5.4	7	0.77	11	2	3.7	7.5	0.27	5.6	4.5	16	-2.5	5.1	2.8	15	6.6	7	5.4	4.2	8.2	6.7	3.1	7.1	-2.4	6.4	0.99	5.3	10	3.4	3.3	4.9
0.96	0.38	-1.8	9.8	3	12	6.3	13	18	6.9	6.5	2.8	11	9.3	5.8	10	13	3.5	6.3	-5.5	5.5	8.4	8.2	1.7	1.1	-5.8	-3.5	4.6	-1.1	11	0.05	6.1	4.4	9.7	-3.7	3.3	0	12	7.7	-1.4	3.8	-0.43	0.91	3.4	5.7	4.8	5	3.3	9.4	10
0.18	0.55	0.08	10	1.8	11	-2.1	6.4	6.9	6.8	3.8	6.2	3.8	7.3	0.78	0.9	-0.82	7.7	2.6	-2.2	0.78	1.1	8.6	5	-1.8	9.1	6.5	-0.68	1.6	3.8	7.5	3.5	4.1	0.29	5.3	-3.8	9	-1.3	7.4	-11	9.7	0.03	-0.35	3.2	6.8	0.21	6.9	-2.3	4.2	18
1.1	0.67	7.2	9.1	8.2	8.1	8.7	8.2	12	9.6	6.1	-0.49	8.9	0.41	7.9	5.8	16	15	18	-2.1	3.8	1.5	-0.32	8.8	-6.3	4.2	-2.3	7.3	-5.2	13	4.5	9.6	0.5	11	-3.8	4.8	9	6.5	6.7	9.2	8.8	13	-6	18	8.6	14	3.9	8.2	0.93	13
0.88	-0.42	-26	-26	-14	-27	-46	-41	-61	-46	-16	-23	-24	1	14	-1.8	12	1.2	20	3.4	13	0.41	-0.82	1	-5.4	12	-21	5.5	-15	4.8	-8.5	5.2	-0.52	11	-12	6	-4.9	4.2	0.96	11	-3.1	2.9	-10	-2.4	4.4	5.2	-6.6	-4.9	6.1	3.9
0.11	-7.5	-21	-1.1e+02	-18	-97	-14	-97	-4	-1.1e+02	-30	-1e+02	-10	-97	5.5	-76	9.8	-89	-6.5	-80	13	-84	18	-90	5.8	-55	13	-25	8.6	-34	14	-15	5.8	-51	8.6	-31	10	-25	0.76	-49	4.5	-47	12	-55	5.7	-34	12	-17	7.9	-88
-0.14	2.9	1.5	38	8.8	37	5.1	49	1.2	65	-5.4	20	0.24	26	-8	23	3.6	33	-11	-2.9	-1.6	9.7	-4.2	18	-0.26	3.1	3.7	-2.7	-1.1	3.8	4.4	0.25	-5.8	14	1.7	3.7	-0.61	-2.6	2.6	21	6.4	19	-0.98	1.5	4.1	9.2	-2.4	13	4.8	30
-1.4	0.35	-12	3.8	-4.7	-5.2	-11	-5	-22	0.36	-14	-7.2	-15	-2.8	-17	4.9	-4.1	5.7	-14	-5.5	-5.1	6.1	-12	2	-4.7	8.5	-1.2	8.9	-3.2	11	-0.63	8.7	-4.6	15	-1.6	9.8	-5.2	8.7	-3.1	6.1	-2.2	4.3	-5.2	-1.2	1.9	15	1.1	13	-6.8	8.6
-2	1.4	-27	16	-20	11	-27	2	-43	13	-24	3.9	-25	12	-23	4	-9.7	9.7	-23	-8.6	-18	2.3	-7.3	7.7	2.9	-7.6	-1.1	-13	-5.5	-3.5	1.9	-8.3	-13	3.9	-7.9	-6.7	-5.2	-17	-1	-6.9	-9.4	-18	-7	-11	-10	-12	-2.4	-15	-8.1	9
-1.9	1.2	-23	15	-13	13	-12	20	-35	-11	-18	14	-19	7.6	-22	1.2	-17	5.4	-33	12	-19	7.2	-12	13	-17	27	-15	7.7	-24	20	-15	0.6	-27	17	-27	9.8	-30	-7.9	-18	19	-19	9.1	-21	6.1	-23	4	-22	-12	-21	7.8
-1.4	-2.9	-7.7	-61	-15	-53	-0.46	-44	-27	-77	-13	-59	-24	-64	-7.8	-6.4	-15	-33	-4.3	-4.7	-14	-32	9.1	-23	-8.4	0.98	-2	5.8	-9.9	11	-4.5	3.4	-12	1.3	-6.5	4	-11	1.7	-2.2	-2.3	-7.2	-9.1	-1.5	-4.2	-9.8	-1.4	-9.2	-6.4	-6.3	-36
-0.99	-0.15	-29	-5.6	-22	-6.3	-41	5	-29	26	-20	-9	-11	-6.6	0.16	7.3	-5.1	12	-1.6	-1.7	-2.7	-15	-1.1	-16	-4.3	-10	-6.1	-7.5	-3.6	0.58	-5.2	4	-9.7	7.8	-10	-5.1	-8.1	4.1	-3.7	13	-14	17	-7.9	17	-15	7.5	-15	9.3	-9.9	2.8
-0	0.65	-8.1	6.2	-15	-2.2	7.2	-6.4	5.6	1.8	-18	9.4	-24	5.9	3.7	4	-5.1	0.69	9.3	5.7	2.5	2.5	3.2	8.7	-10	-0.97	-0.79	3	-9.5	-0.16	-7.2	6	-11	0.55	-5.9	8.2	-12	7.6	-2.5	2	-4.3	2.7	-1.1	4.7	-19	5.9	-14	-5.6	-11	12
0.41	0.26	-1.1	15	-4.5	7.5	-5.7	15	22	13	-1.9	7.2	-4	3.9	13	7.8	10	16	7.4	4.9	7.9	12	-3.4	2.6	-5.7	2.7	-6.4	5.1	-9	4.7	-3.4	-2.7	-2	4.6	-8.5	2.3	1.6	-2.1	-6	8.5	-9.7	-1.2	1.9	2.3	-4.8	-0.87	6.9	-0.81	-7.7	7.3
0.6	0.36	3.9	9.7	0.75	6.9	-1.1	4.9	11	5.8	3.3	6.2	-3.6	1.6	13	-0.86	5.5	7.3	6.4	-3	11	5.7	3.5	1.6	3.8	-0.78	-9.8	3.7	-5.9	2.9	-4.8	0.96	2	-0.33	-11	4.2	-17	4.4	1.9	5.6	-1.3	1.1	-4	0.84	-2.2	-1.4	-4.8	3.3	9.7	2.8
1.2	0.8	6.2	2	5.7	4.2	0.46	3.7	12	24	3.5	5.5	3.3	3.9	15	-0.59	9.6	8.5	24	2.4	1.9	-3.5	9.3	7	-3.2	2.1	7.2	1.5	9.5	5.6	2.5	6.5	9.1	5	6.1	7.4	3.2	18	9.9	-0.27	9.8	8.4	6.3	8.6	10	8.5	-1.9	10	15	8.2
0.25	0.31	0.16	-4.6	3.2	-2.6	4.1	-8.8	15	1.7	4.9	3.7	4.8	6.8	6.7	2.2	-2.2	5.9	12	2.1	-0.8	-5.8	2.9	6.8	2.2	0.24	0.96	9.4	1.4	10	-1.6	3.1	1.5	12	0.1	7.4	2.7	14	4.5	4	5.8	8.2	5.1	7	4.3	13	-3.3	14	-2.3	-3.3
0.14	0.27	-1.9	4.8	6	6.1	1.3	16	11	11	6.4	18	10	15	-2.5	-9.1	-2.9	-4.4	0.66	-4.9	-2.8	0.69	-1.2	7.9	-0.64	-16	-1.2	-27	2.6	-26	2.1	-26	1.2	-29	2.5	-18	6.4	-26	0.21	-27	3	-20	3.2	-21	3.4	-34	1.6	-26	-5.4	-13
-0.57	0.86	-7.3	14	-5	15	-2.7	13	-2.5	20	-8.7	7.7	-1.7	4.3	-0.71	15	-4	19	-6.7	-3.9	-1.1	6.6	-2.4	11	-1.9	10	0.86	13	-6.9	22	0.35	19	-2.4	19	-8.1	9.3	-2.4	15	-7.1	23	2.7	17	5.5	11	-2.2	12	-1.4	14	-3.9	15
-0.4	0.18	-9.8	2.2	-9.3	-0.21	-13	-4.9	-8.6	4	-12	4	3.7	-2.8	7.9	3.9	0.44	5.8	-0.14	-12	1.1	0.32	2.8	5.6	-2.6	1.1	-0.37	7.6	-8.7	3.6	-3.6	4.3	-12	1.9	-6.2	-0.74	-6.6	3.7	-3	-0.48	-3.1	1.1	-4.1	-4	-2.6	-0.29	-5	10	-0.82	5.1
-0.54	-0.08	-0.77	2.6	5.3	-1.5	3.2	-2.4	5.2	11	-3.5	5.2	1.7	-3.2	0.82	-4.9	1.6	1.3	3.3	-6.1	0.94	-12	3.6	1.1	-2.8	-1.6	-3.4	3	0.98	-3	-0.49	-1.4	-0.08	-1.9	3.4	1.6	-8.5	4.5	2.4	1.9	6.7	5.1	-0.49	-6.1	6.4	5.8	-3.2	4.5	-3.5	5.9
0.47	0.4	4.9	6.6	5.1	11	11	-5.4	7.3	14	5.5	3.9	7.6	2.2	8.2	1.2	7.2	4.5	-5.1	-2.1	1.8	-7.1	3.5	-3.4	-1.5	-6.5	5.6	-2.4	8.7	-2.8	-2.3	-4.2	2.9	6.3	3.2	-3.5	-3	-1.9	1.9	2.8	4.3	6.1	5.5	1.7	-1.5	5.6	-1.9	-2	3.9	-3.5
-0.25	0.32	11	-4.3	4.2	-7.7	10	4	21	-6.6	3	-2	-2.1	-5.1	0.54	-7.3	-0.83	-8.1	-13	-7.6	-1.5	-13	-4.8	1.6	-1.6	-14	-5.7	-1.1	1.7	0.43	-9.4	-1.6	-0.43	-0.42	-9	-1.9	-9.4	0.77	-7.6	1.1	-7.3	8.9	-0.8	3.2	-7.6	2.5	-9.3	-4.2	3.7	1.4
-0.53	-2.3	16	-32	15	-38	5	-38	18	-72	14	-51	19	-59	2.2	-12	-5.4	-14	4.4	14	7.3	6.5	12	-22	14	11	9.2	-16	13	-6.9	6	-8.1	9.3	-12	4.4	-8.8	5.7	-5	6.8	-10	12	-12	13	-23	6	-0.75	3.4	-14	5.5	-15
-0.78	0.63	0.67	9	-27	14	25	1.4	15	34	-15	11	-35	19	-51	-0.34	-35	9.1	-30	7.7	-30	24	-25	-5.2	-34	-1	-36	8.2	-41	0.05	-36	3	-35	8.4	-30	5.1	-40	2.5	-33	1.6	-26	10	-31	12	-34	7.7	-50	8.4	-14	2.2
-9.2	0.27	-1.4e+02	5.3	-1.5e+02	2.3	-1.3e+02	-0.6	-1.3e+02	11	-1.3e+02	5.7	-1.4e+02	4.4	-79	15	-91	-5.6	-91	-0.88	-91	18	-1.1e+02	13	-79	-7.5	-43	15	-70	4.2	-40	2.4	-74	1.7	-57	11	-17	8.5	-65	-0.14	-73	3.5	-66	10	-52	5.8	-18	7.4	-1.1e+02	0.95
-1.1	0.44	20	-1.3	33	-4.3	0.31	-6	4.5	5.3	41	0.19	40	-2	8.4	-0.12	-24	6.3	-11	2.3	7.5	-3.4	7	-4.1	-8.7	6.7	-5.4	6.2	-1.6	5.4	-4.1	-0.57	-2.5	3.3	-7.6	1.8	-14	2	-26	2.5	-17	1.3	-16	5.2	-18	5	-8.4	3.3	-19	1.7
1.4	0.58	8.3	0.41	6.3	-9.1	2.8	-3.6	7.6	-9.8	5.3	-3.6	6.1	-8.2	6.8	-0.67	18	9.5	18	-6.1	3.6	1.5	-2	-2.2	4.9	0.22	7.4	6.5	2.8	-4.8	6.8	1.9	9.7	-0.57	3.2	-5	-0.83	0.06	10	-3.3	13	-3.9	17	6.1	9.5	3	5.5	6.6	17	0.33
0.82	0.29	5.2	-7.4	1.4	0.27	5.9	-0.16	8.9	0.03	2	-3.3	8.2	6.4	-2	1.3	1.7	5.3	4.6	-8.1	3.2	6.3	1.7	-8.7	-0.52	-3.4	-2.1	3.4	4.8	0.96	1.4	-2.4	3.6	-0.44	-1.4	-0.26	4.8	-9.7	1.1	-1.2	3.7	2.5	5.8	1.6	2.7	-1.2	-0.02	-2.9	9.1	8.8
1	0.14	12	-4.2	9.4	-2.9	6.6	-0.45	9.3	-14	11	-9.8	7.5	-5.7	14	-0.83	-5.2	8.7	14	2.4	8.9	7.8	15	4	2.6	2.4	6.6	4.1	8	-2.5	3	-1.6	13	-4.9	5.2	-8.1	2.5	-5.8	2.6	-5.8	4.1	2.3	10	-1.6	4.1	0.09	-0.68	3.2	20	2
0.94	-0.19	6	-0.18	8	4.5	6.1	4.3	15	0.56	9.8	-6.7	12	2.7	7.3	-1.1	5.8	5.2	8.1	6.7	11	7.5	6.1	7.3	6.9	4.5	1.4	-0.77	7	-0.65	3.3	0.13	12	4.3	6.1	-5.5	3.7	1.9	0.78	8.1	6.7	5.1	1.5	3.7	2.5	6.3	8.2	-4.7	11	4.3
0.82	-0.39	-3.2	3.5	6.9	6	1.8	1.9	7.2	8.8	6.4	2.7	14	7.1	4.3	5.4	13	1.1	4.5	-2.3	9.9	2.8	-2.1	3.4	6.2	0.19	2.9	9	2.7	5.3	2.2	7.2	8.6	5.9	2.6	1.8	2.5	11	3	6.6	6.1	8.3	7.2	14	8.4	6.2	0.87	7.2	2.1	2.8
0.51	0.01	4	11	2.8	11	-2.8	7.9	0.85	9.8	4.3	0.19	5.9	11	7.8	4.8	12	9.3	7.6	-1.3	-5.9	6.5	1.6	13	5.2	5.8	4	4.8	5.6	5.4	2.7	6.1	3.3	-0.18	0.25	5.7	4.1	7.7	4.2	4	4.1	6.2	6.1	3.7	3.4	3.1	2.8	5.2	4	3.4
0.5	0.19	15	6.1	8	7.3	8	3.7	14	8.3	8.3	5.6	0.36	12	7.3	9.8	7.9	6.2	7.6	-5.7	-2.7	5.8	0.97	17	2.1	6.6	4.7	-3.4	3.2	3.5	2.3	6.2	-1.1	7.8	2.6	-0.2	12	3.4	3.1	7.8	4.3	6	8.2	-2.5	6	4	5.2	3.8	13	6.4
0.82	0.54	8.4	28	13	17	18	34	22	8.3	7.5	14	19	5.2	18	10	19	-1.2	20	2.4	12	13	13	10	9.5	6	4.7	1.4	14	9.3	2.7	4.1	14	7.5	3.1	7	8.2	3.9	11	10	8.6	11	3.8	6.1	7	13	5.4	4.1	22	14
0.51	-0.95	-17	13	-3.8	15	-0.59	24	2.5	19	7	2.9	14	0.12	6.6	-10	-3.6	-14	17	-6.4	14	-6.6	8.5	-6.5	-20	-1.2	-17	0.72	-21	7.7	-11	2.9	-8.2	6.4	-15	1.6	-6.2	0.63	-17	11	-13	6.2	-13	4.6	-18	5.6	-8.2	0.67	-13	-7.7
-1.1	1.3	-47	3	-43	3	-49	-6.8	-46	20	-35	5.5	-41	-1.8	-5.5	9.1	0.73	18	-0.57	6.4	-24	12	-14	9.2	-5.2	2.3	-11	9.4	-13	-0.17	-5	9.6	-13	6.9	-8.1	9.2	-9.1	6.5	-0.66	15	-14	13	-11	18	-9.4	15	-9.4	9.6	-8.5	19
0.93	-3.1	17	-11	29	-2.2	-7	-4.3	-27	-41	40	-32	23	-11	14	-51	13	-36	15	-36	16	-47	11	-24	0.13	-20	4.4	-34	-2.5	-39	9.2	-28	13	-53	0.38	-21	2.3	-26	-0.55	-12	1.8	-20	6.8	-44	13	-32	12	-30	0.42	-26
-0.3	-3.9	1.7	-9	-3.7	-25	9.2	6	-3.2	-16	-8.3	-11	-21	-42	0.4	-14	-6.4	-37	-7.4	-21	-17	3.2	-4.3	-1.1	6.2	-44	2.8	-52	3	-55	0.3	-37	-1.7	-56	-4.3	-37	-4.1	-32	-4.7	-56	-8.3	-44	-7.9	-47	-11	-40	1.5	-31	-2.1	-68
-0.01	1.9	13	28	8.1	22	13	7.2	-25	33	0.18	44	-11	35	5.4	30	1.5	17	6	23	-17	21	-3.6	19	15	5.1	11	20	10	16	12	20	-1.4	21	4.9	13	3.2	22	11	4.4	7	11	11	21	-0.51	26	7	21	5.5	16
0.68	-0.32	-1.6	12	0.76	6	5.1	7.9	20	7.4	-5.5	14	11	2.3	5.2	-24	16	-9.7	16	-19	6.6	-33	-3	-28	3.5	-2.5	-1.1	-0.13	-3.5	4	-0.1	-4.9	-2.5	-7	1.4	-1.8	-3	4	9.9	-0.18	8.7	-12	15	-7.9	3.6	-5.4	-0.16	0.15	4.6	2
-1.4	0.61	11	-2.3	8.7	1	31	2.9	2	-3.8	9.4	-5.7	3.4	-9	-16	-1.2	-25	4.5	-0.51	2.5	-8.2	-11	-17	1.5	-9.4	1.7	-1.6	-1.1	-5.1	-1.1	-0.53	-2.3	-11	-0.16	9.5	5.5	0.42	-0.36	-9	3.2	-7.7	-2.5	7.5	1.8	-6	1.9	-5.2	-0.09	-18	5.3
0.18	-0.86	1.6	0.9	9.4	1.8	9.8	5.1	23	-1.7	11	7.6	16	15	-3.5	1.2	7.6	-5.5	-0.88	-6.5	-7	-11	-5.3	-3.4	4.4	-1.4	5.6	0.24	5.5	-4.8	5.2	2.2	1.3	-5.3	6.9	10	8.2	5.6	0.41	7.3	-3.5	5.8	-2.2	-2.1	2.6	8.5	3.1	3	4.2	1.1
1.1	-0.9	-5.8	-5.1	-29	-2.4	-4.1	-3	-63	6.4	-21	2.7	-66	5.7	3.6	6.5	1.6	-4.4	3.8	-7.3	2.9	9.1	6.1	-2.9	-0.32	4.5	-4.5	4.1	0.09	0.27	-0.38	1	-1.3	-4.7	-1.5	7	1	1.7	-5.7	9	0.33	1.4	-2.9	3.7	1.8	1.5	0.87	-4.7	-0.38	5
-0.09	-0.11	8.6	1	-2.5	3.7	7.2	4.5	14	4.2	-5.8	-3.4	1.3	-1.9	-2.9	1.7	-3.4	-2.4	-7	-8	3.4	6.1	-5.3	1.4	2.2	0.9	5.8	4.6	11	2.3	2.8	1.9	-2.1	0.87	8.3	-0.47	6.2	5.6	1.2	3.6	5.5	-5.4	3.4	3.1	2.7	-2	1	8.6	6.1	-4.8
-0.53	0.29	12	6.7	8.9	5.7	9	5	16	6.6	10	8.6	15	2.7	0.63	3.4	5	-2	-2.6	9.5	2.5	5.7	-4.3	8.1	8.4	4.7	7.1	5.8	7.6	1.9	4.3	7.2	-0.6	1.3	8.2	6	3.9	1.7	3.7	5.6	8.8	4.4	4.7	4.8	3.4	3.8	0.14	7.8	4.8	-2.1
-0.41	0.58	2.8	9.8	3.1	7.2	3.8	11	8.1	8.1	3.2	13	2.9	5.1	-5	2.7	2	5.2	1.2	4.5	-2.5	-8.8	1.4	-2.1	5.9	8.3	-1.2	5.7	7	10	3	11	-3.7	9.3	10	7.4	0.96	12	6.5	6.1	4.8	1.6	-1.5	1.2	3.9	9.6	-3.8	14	-5.9	3.1
-0.11	-0.17	11	-11	6.7	-6.2	9.4	-24	8.2	-26	6.3	8.6	3.5	4	-0.25	-4.4	6.6	-14	-6.2	-1.1	-1.7	-4.5	1.4	-1.8	7.3	3.8	3.9	7.9	5	9.8	1.1	8.9	2	5.5	8	8.6	-6.8	12	-4.1	-6.8	-3.7	-4.5	2.1	-3.2	-4.2	2.6	-4.7	8.3	6.5	-5.7
0.51	-0.11	11	-5.4	7.2	4.2	11	-16	9.8	-20	8.1	19	4	21	0.88	1.5	3.4	-15	0.81	8.7	10	15	12	9.9	7.9	3.6	2.8	17	8.7	12	3.1	10	13	7.7	9.5	13	2.6	13	0.21	-6.2	4	-0.2	8.1	4.5	-2.3	2.4	3.6	7.8	9.7	-1.4
0.84	1.2	14	20	11	17	15	25	16	26	14	21	9.2	26	-1.8	3.8	8.7	14	3.1	9.4	6.1	9.8	-2	5.4	11	3.9	10	11	16	4.6	5.3	5.3	8.6	6.7	9.1	4.6	8.2	6.9	6.2	8.9	9.7	5.6	14	9.9	1.9	7.9	9.1	8.6	-6.5	-0.39
0.31	-0.28	4.3	-5.6	15	-0.89	-1.5	-5.7	-22	7.5	9.7	-3.9	14	-0.5	-12	-33	-4.6	-15	1.9	-17	-7.5	-16	-29	-26	6.2	-16	12	-30	12	-29	6.8	-33	4.4	-26	12	-19	16	-31	8.9	-11	-2.5	-19	3.6	-32	0.6	-27	13	-37	2.4	-19
0.44	0.4	1	-30	7	-38	7.7	-14	-3.7	-13	9.2	-25	12	-45	6.5	29	-2.8	11	-0.41	23	13	12	15	5.3	3.3	11	3.1	-19	0.36	2.4	5.4	-11	-0.91	14	3.5	-11	10	-7.7	6.6	0.59	-2.8	-4.1	1.1	3.9	5.9	-8.6	8.1	-12	-1.5	3.5
-0.05	0.7	7	-6	5	5	6.2	3.6	7.7	-1.6	8.6	13	8.5	19	-2.8	17	-6	13	-11	26	2.3	17	9.1	8.2	4	5.5	6.9	3.5	12	-0.64	9.6	5.7	8	5.2	12	-0.36	11	3.8	4.4	-4.5	4.8	5.9	-2.9	14	5.1	4.5	12	7	-6.5	8.2
0.29	-0.12	10	-1.8	7.1	1.7	8	8.1	3.7	9.4	4.4	10	11	3.2	-4.4	3.7	-3.7	4.8	-5.7	5.7	3.9	8.6	6.6	6.9	5.4	7.1	6.1	-0.92	2.8	-2	4.5	-0.59	4.7	0.44	7.8	-0.48	10	-6	3.7	1.5	1.2	-4.7	-3	-8.3	3.3	-10	9.2	-2.5	4.9	5.9
-0.08	-0.04	7.8	-4	9.5	-0.26	1.3	1.4	1.2	5	2	3.8	9.5	4.9	-3.6	8.5	3.6	-3.9	-0.83	6.4	7.7	-9.5	5.6	5.3	7.3	5	6.1	7.7	7.3	5.6	3.3	6.3	5.2	3.8	9	5	2	2.7	8.7	0.39	4.7	-0.53	-4.6	2.1	6.2	-1.7	5.1	6.5	6.4	3.7
[truncated: 952 more columns]
