# Supplementary material for: Dyslexia on a continuum: A complex network approach
Source: PLoS One. 2018 Dec 17;13(12):e0208923. doi: 10.1371/journal.pone.0208923 (PMC6296514; doi:10.1371/journal.pone.0208923)
Supplement: S1 File — Detailed information about the archive contents is provided in the included README.txt file. (TGZ) [file pone.0208923.s001.tgz › FS_619_AV_run_2.csv]

-7.4	2.1	-4.5	-12	-8.1	-26	5.2	-0.36	-3.5	5.7	-2.5	-2.5	24	4.3	37	-12	28	3	38	-4.2	23	3.9	37	-2.4	28	3.8	14	-3.3	12	1.5	12	6.7	14	15	26	2.4	14	0.72	18	0.7	19	10	23	-0.13	22	-20	-5	-2.5	-6.1	10
-11	-8.7	-11	-20	-13	-35	-9.2	-7.5	-13	-3.9	-9.5	-15	-3	-3	-12	-11	-4.2	-2.2	-3.6	-9.7	-1.7	-5.8	-13	-7	-3.2	-2.9	-1.6	-13	-1.7	-2	-1.7	-0.9	-7.6	5.5	4.1	-7.5	-6.3	-2.7	-0.53	-2.1	2.2	0.33	4.3	-6.7	-0.45	-14	-8	-13	-1.8	-6
1.9	-14	-10	-15	-3.9	-28	0.81	-13	-11	-16	-3.9	-18	-38	-14	-62	-15	-38	0.51	-53	-16	-34	-11	-59	-13	-52	-12	-40	-12	-36	-9.9	-36	-2.2	-45	-10	-58	-12	-41	-4.4	-31	-3.4	-47	-4.4	-57	-11	-49	-12	8.7	-8.2	12	-9.1
-0.98	-10	-7.9	-8.1	-15	-11	0.08	-5.8	-0.16	-16	-7.4	-8.8	14	0.3	39	0.54	7.1	-6.1	29	-3.7	0.24	-6.3	38	-3.7	19	-3.5	12	-20	11	-13	17	-6.8	22	-7	19	-12	19	-5.1	12	-7.7	12	-3.8	9.4	-4.7	4.7	-11	5.1	-0.13	9.1	-2.1
-1.1	2.3	-0.08	1.1	-14	-8.8	-2.7	-0.38	-2.9	-6.9	-8.9	3.8	-6.8	4.9	-5.9	3.3	-1.7	-5.7	-8.1	-1	-13	3.9	-7.8	-2.5	-8.1	-1.9	-5.7	-6.2	-10	5.4	-1.1	1.7	-1.9	-5	-1.8	-4	-4.9	-0.15	-4.9	-0.23	-2.2	-5.2	-2.7	-5.2	-8	-7.8	-6.7	11	1.9	6.9
-5.7	7.7	-11	1.6	-19	-1.4	-9.8	1.7	-1	2.9	-7.3	1.8	-5.2	2.3	-16	10	1	-1.5	-14	-0.05	-11	0.5	-11	-1.1	2.4	1.9	0.41	-7.3	-3.6	-4.4	5.6	-0.64	1.9	2	-5.3	-5.3	3.9	1.9	-8.1	-4.2	-0.09	-4.1	-0	-0.29	-7.3	-8.1	-6.3	16	-6.1	11
-1.6	5.6	-7.8	6.2	-12	-1.4	-8.4	2.5	-6.4	1.9	-15	-2.5	-5.1	11	-14	5.9	-7.2	5.3	-11	-2.3	-2.6	5.7	-3.7	2.7	-2.4	2	-2.1	-8.1	-11	-1.4	1.4	3.3	3.8	5.1	0.93	-2.9	5.4	1.9	-4.6	2	1.1	-3	-11	-3.7	-5.9	-4.8	-4.3	5.7	-7	8.9
5.7	16	4.4	13	-4.9	5.7	-0.21	12	-6	5.5	4	6.3	-0.66	3.9	-6.5	15	-3.2	-3.7	-3.6	5.3	-0.61	9.6	-0.03	7.3	-11	5.5	-6	-9.6	-4.7	6.6	-1.8	-4.3	-4.2	7.4	-3	6.3	-1.6	1.5	-7.3	-7.3	-4.2	4.3	-11	4.2	-3	9.7	8.8	18	3.8	16
0.98	23	-1.2	20	10	28	3.8	17	-2.9	17	2.5	19	9.8	8.5	-1.6	11	2.8	3.9	-0.43	7.7	1.1	2	2.9	6.8	-0.16	3.8	-8.1	-2.4	-0.21	8.7	-1.8	5.4	-0.1	6.5	-8.4	5.5	-3.7	6.3	-1.8	3.6	-6.4	3.3	-0.07	11	2.2	10	0.63	12	-0.37	14
4.6	17	6	8.8	8.7	11	6	12	1.9	11	0.3	5.5	12	-1.5	5.1	8.7	1.4	10	6.9	-1.1	11	4	9.9	3.1	-0.41	3.6	-0.67	2.4	2.3	3.5	2	1.3	1.8	3.9	-1.1	6.2	0.45	0.33	2.4	-1	-2.3	5.1	2.1	6.6	4	7.1	9	9.3	14	12
8	1.1	14	5.4	15	6.5	9.4	4.2	5.5	3.1	11	-0.22	11	2.5	11	8.8	3	9.4	7.8	0.17	-2.4	1.1	9.5	7.5	1.1	8.2	-4.7	2.4	-2.1	12	-4.9	5.3	0.45	4.2	-2.3	5.3	2.4	2	-2.6	5.8	0.76	4.1	-3	15	2.3	8.8	16	12	18	15
18	3.5	17	7.2	19	6.4	17	7.2	8.6	-0.23	13	-12	13	-3.6	5.2	3.6	4.5	-3	8.6	-4	5.3	-0.91	10	7.3	2.2	8.1	1.3	1.4	3.1	12	4.1	4.8	6.8	3.5	0.53	2.8	7.5	5.8	0.38	-1.9	4.9	4.8	4.1	12	8.8	3.7	19	1.7	16	9.2
0.61	14	9.9	5.9	18	18	7.2	11	4.9	10	7	9.1	5.9	-4.7	11	18	14	6.3	5.9	25	11	17	-2.2	0.63	7.4	21	-1.8	26	8.8	15	0.23	14	5.3	5.7	1.6	5.5	2.4	21	0.32	8.6	-0.98	21	6.8	18	9.7	23	9.3	19	5.1	18
-3	-54	-3.5	-69	2	-81	-3.6	-52	3.1	-63	-1.2	-66	3.6	-87	1.5	-35	10	-24	0.44	-66	-3.7	-52	0.54	-85	-2.4	-39	-2.3	-15	2.8	-31	0.4	-26	-0.38	-18	0.05	-41	-1.6	-26	-2.9	-26	1.5	-31	7.4	-60	4.8	-63	6.8	-15	7.6	12
-6.7	-33	-7.5	-15	-6	-22	-1.4	-24	1.4	-30	-5.7	-25	2.8	-52	-4.3	-36	1.1	-50	2.2	-62	-3.6	-34	3.2	-69	1.4	-68	0.63	-66	3.2	-46	-1.4	-57	-4.3	-59	-0.04	-59	-2.8	-79	1	-47	-1.4	-75	0.67	-62	1.9	-60	8.5	-19	10	-31
-5.8	5	-1.8	8.5	2.6	11	0.73	-3.5	3.2	9.2	0.21	17	-3.1	12	-0.34	-13	-4.3	9	-0.76	-12	3.7	11	5.3	-3.2	3.1	-3.6	-4.4	11	1.8	3.4	-2.8	7.1	2.1	0.32	-2.7	-3.5	-2	6	-0.51	1.6	-3.5	8.1	4.5	9.8	-2.4	3.9	3.3	23	1.9	17
-6	-8.6	-3.5	-13	-4.3	-28	-5.3	-4.5	-4.3	-0.66	0.31	-2.6	-3.6	-5.7	-2.2	-3.3	-2.1	1.6	-3.2	-6.4	-0.1	12	2	-1.9	-2.2	4.7	-0.78	3.5	2.7	-1.4	-0.81	1.1	-6.7	-2	-5.4	0.5	1.5	3.1	-7	2	-0.81	4	-0.38	5.2	-2.3	2.1	-2.7	-2.1	-2.1	2.1
-0.03	-10	-3.5	-14	-3.1	-23	-3.2	-9.7	-7.3	-0.82	-2.7	-3.4	2.6	-7.1	-7.1	-3.1	0.6	-7.5	0.96	-6	-3	1.4	3.2	-1.5	-7	-0.18	-3.3	-0.24	6.9	-3.8	1.1	-3.3	-4.9	-4.3	-2.8	-0.77	1.9	3.3	-6	-6.3	0.24	-5.7	-6.9	-1.5	-3.8	-1	-3.5	-2.3	0.53	-6
3.1	-10	4.3	0.83	4.3	-1.5	1.6	-6.6	-2.5	-5	2.7	-5.3	9.5	5.9	-1.5	5.8	-1	-3.5	2	11	-5.1	0.15	9.1	17	-2.8	4.3	-4.1	7.6	-0.88	1.7	-2.1	2.1	0.87	2.4	-1.2	6.3	2.9	7	1.3	-0.1	5.1	6	-1.2	7.8	0.82	7	-3.3	-4.9	-6.8	-5
-4.2	-1.4	1.4	1.1	-1.3	-7.1	-7.9	-4.3	1.8	-5	-0.16	-5.4	9.7	11	-2.8	-0.19	3.7	-2.3	1.3	12	-5.8	3.3	5.5	12	4.2	3.4	1.6	9.9	-4.2	3.8	-0.99	1.3	7.3	-2	-3.2	3.6	0.35	3.4	-3.7	9.2	-0.48	1.1	-3.2	4.4	1.6	17	-5.8	1	-7.8	2.5
2.4	1.8	2	4.5	9.7	6.2	5.9	-0.62	5.4	-0.9	1.1	5	2.6	10	0.64	-0.96	1.3	4.9	1.9	11	1.4	9.4	7.1	14	-4.5	3.7	-0.61	0.15	-3.2	3.2	0.25	5.2	2.1	2	-0.81	4.1	-5.4	3.9	-3.2	2.3	-5.6	1.2	-5.8	8.3	3.7	7.7	2.1	5.7	-3.4	-0.71
-1.5	-2.4	0.28	6	1.7	11	1.7	1.6	2.5	5.4	-0.51	8.9	-2.8	22	3.5	4.8	3	10	-1.4	15	0.6	1.9	-3.3	21	2.3	4.4	-2.1	7.8	5.3	3.4	2.1	8.1	3.5	4.2	2.3	3	1.4	4.2	-4.5	5.5	3.3	0.38	3.9	8.4	1.9	3.3	-5.2	11	-5.7	12
-3.3	5	-5.5	6.9	-1.1	11	-4.5	2	-3.8	13	0.12	8.9	4.9	15	3.9	6.1	4.8	13	1.6	14	0.8	11	-1.3	11	9.8	-0.03	1.3	8.4	12	-1.2	-0.06	9.1	-4.5	5.8	1.2	8.3	2	5.2	10	6.8	2.8	1	-2.6	8.3	3.4	12	-6.3	6.2	-5	1.3
-1.9	7.9	-1.7	1.5	-0.85	9.2	4.2	6.3	-2.5	4.9	-9.1	4.8	0.94	13	1.9	2.4	0.13	5.2	0.75	15	-8.1	5.3	2.1	13	-0.92	4.6	3.1	3	3.5	4.1	0.82	1.4	-0.54	5.3	0.72	6	-0.36	1.6	3.3	4.2	-0.01	5.6	-4.9	9.8	-1.2	11	1.4	7.8	-4.3	4.9
3.4	7.5	4.5	7.9	7.3	13	2.9	5	-4.2	9.5	-7.1	12	-0.56	12	8.9	7.8	-4.6	9	-0.65	13	-1.5	9.4	-8.7	10	-7.8	6.7	8.7	7.8	6.4	3.9	-3.2	4.1	0.91	1.4	6.1	7.5	-1.3	7.1	10	6.8	5.1	6.7	-12	9.4	-11	10	0.63	4	-5.1	0.42
12	2.2	5.7	6	8.2	7	5	6.2	5	10	4.1	14	2.6	4.1	3.9	6.9	-4.7	-3.8	2	9.3	-1.8	6.6	4	10	4.5	13	-0.91	9.6	-0.05	5.8	0.79	8.3	3.8	5.4	3.4	9.3	1.4	7.8	-4.2	7.8	6.6	9.5	1.6	16	-3.1	11	10	-2.2	14	-6.1
15	-0.87	3.8	4.1	6	5.7	8	-3	10	1.3	1.6	10	6.8	3.9	3.8	8.7	3.5	0.73	3.4	7.5	-2.6	-1.6	1.4	3.8	-0.28	4.1	2.4	15	-2	10	2.6	7.5	0.77	7.9	1.6	18	-2	10	5.4	16	3.5	7.9	-2.8	5.7	-4.5	9.8	-10	-0.06	-3.4	-1.1
4.1	-1.1	2	5.3	-12	7.2	0.45	-4	3.6	5.1	-0.12	5	4	6.7	7	8	9.5	1.9	3.4	7.6	2.2	-4.1	-1.4	14	-3.5	7.3	0.5	13	1	15	4.4	3.8	-0.59	4.6	-0.6	14	-4.2	8.5	7.1	15	3	9.2	-2.7	3.8	-5.9	6.6	-5.8	-0.73	-7.4	-5.5
6.4	3.4	9.3	11	-2.5	12	-1.2	6.5	-2.5	12	3.2	17	9.8	11	4.7	11	-3	11	8.4	20	1.2	15	-4	16	0.56	13	-9.4	13	0.93	11	-2.2	9.9	0.05	7	-1.1	14	-3.4	10	5.3	5.6	-3.6	10	-4.9	13	-3.2	16	2	3.1	1.6	-0.13
-1.2	-17	7.1	-4.1	-7.6	14	-7.7	-3.8	-8.8	-18	2.1	5.5	-32	-31	-20	-48	-25	-27	-11	-61	3.3	-52	-34	-43	-0.62	-58	-28	-15	-9.9	-34	-10	-42	-9.2	-56	-4.4	-39	-20	-41	2.5	-49	-23	-21	-3.9	-58	-3.8	-34	7.2	-41	6.2	-43
-3.4	-12	-6.2	-9.4	-11	10	-7.9	-14	-5.1	-12	-6.5	-8.9	4.5	-13	10	-23	8.2	-16	7.5	-22	6	-16	18	-25	-2.9	2	6.2	-1.5	8.2	-8.9	5.9	-4.9	10	8.6	3.6	6.2	1	3.3	0.66	-5.8	2.6	0.55	8.3	0.64	-0.24	-12	-1.1	0.38	3.8	-6.8
-8.6	-3.6	-14	2.5	-15	6.2	-11	-7.5	-2.2	1.8	-4.5	-1.9	-5.7	6	-5	11	5.2	27	-5.9	28	0.39	32	-5.4	7.3	-1.7	19	-2.1	10	-1.9	8.7	-4.6	6	0.88	16	-1.8	11	-6.2	9.1	-14	6.2	0.39	11	-2.5	21	3	18	-4	15	-2.5	12
-3.8	-4	-5	5.4	-6.7	2.1	-4.3	-0.17	-1.9	0.21	-4	2.7	-12	0.15	-0.07	21	6.9	7.3	-3.8	18	4.8	-4.2	-0.64	15	0.15	14	1.5	18	-4.7	15	-1.1	10	-0.11	17	0.62	21	-1.6	7.3	-2.2	7.5	-1	12	-1.5	8.6	1.5	5.2	-3.9	4.9	-9.1	4.8
0.75	3.2	3.4	3.7	4.8	15	-0.5	3.9	-0.58	7.7	4.4	12	4.1	9.5	3.3	8.5	-4.6	21	-1.7	12	8	10	0.68	6.8	0.58	8.1	5.9	8.6	-4.5	11	4.7	5.7	0.15	14	5	9.7	0.81	3.6	10	7.9	1.8	7.2	6.4	4	2.8	21	-1	12	-7.1	12
1.6	18	0.33	13	5.4	21	3.7	12	5.1	19	-4.1	6.8	7.2	13	-0.23	9.1	4	26	3.4	17	2.4	10	1.6	17	3.5	8.4	2.1	12	-0.15	11	-4.2	7	2.3	8.9	4.9	10	-4.7	8.2	2.6	9.7	2.4	9.8	0.76	13	8.8	20	5.9	11	0.91	6.6
5.4	-1.6	4	-9.3	12	7.5	1.4	6.1	4.3	9.8	-1.6	-5	-3.8	2.8	5.8	-9.1	14	10	-0.57	2.5	4.9	4.8	-0.45	-1.3	6.4	9.1	6.3	5.8	8.6	10	1.5	2.5	2.9	12	0.51	9.9	6	9.8	14	1.4	3.2	5.6	5.8	6.6	1.9	5.5	2.5	-4.8	4.5	-9.2
1.3	-23	6.2	-17	9.7	-15	-0.49	1.1	3.9	-11	2	-21	1.3	-3.4	0.19	-18	-1.4	-5.5	2	-1.8	2.4	7.5	2.1	1.4	6.5	5	4.2	-2.7	-4	-2.3	-1.2	-3.2	5.6	9.8	1.8	-3	2.4	-3.4	1.3	-12	0.4	-1.4	6.8	0.58	5.8	-5.2	-3.2	-29	-3.6	-39
3.7	-3	3.6	-8.4	15	-10	0.95	4.3	0.47	3	-1.1	-10	-0.67	5.5	6.2	9.4	-4.3	1.9	4	19	-2.6	12	3.7	25	6.2	-3.5	7.8	-7	1.3	-11	3.6	-5.3	-2.4	-4.6	2.5	-13	7.3	-3.2	3	-6.1	3.4	-4.3	11	-6.7	6.2	-5.3	-8.3	16	-3.9	26
-2.1	0.62	0.25	-4.6	3.8	-2.6	0.42	-4.5	0.06	-11	-10	0.31	-0.25	5.3	4.3	2.8	-0.08	3.5	-1.5	6.8	7.6	1.3	-3.1	3.3	9.9	-4.2	7.5	-5.4	3.5	-8.3	4.1	-6.7	0.33	-7.3	1.4	-4.2	8.5	-2.2	1.1	-8.4	5.9	-6.4	11	-5	6.1	-0.77	4.5	-12	4	-1.7
-11	-5.3	0.79	-3.4	1.3	-7	-10	-6	-2.8	-6.6	1.1	-6.8	-0.36	-4.7	0.17	-9.6	3.5	-2.6	1.8	-4.3	4.4	-0.35	-0.34	-4	12	-1.7	5.6	-4.2	6.2	-3.3	0.42	-3.5	4.9	-11	5.4	-4.4	6.7	1.1	-1.8	3	6.3	-0.79	12	-2.9	12	-0.73	17	-10	15	-12
-9.9	-25	-3.9	-22	-6	-29	-2.5	-15	4.3	-23	1.9	-15	-6	1.4	0.35	-18	0.37	-9.9	2.1	-14	0.77	-13	1.7	-13	5.9	-17	2.6	-26	5.6	-28	-3.6	-18	4	-28	0.05	-24	2.8	-19	0.73	-16	4.3	-14	6.6	-19	7.4	-23	1	-10	4.4	-18
-1.5	-13	-6.6	-26	-4.2	-53	2.6	9.4	1.9	-22	-3.9	-34	-1	-32	-1.1	-34	-0.93	-50	-0.53	-42	-2.8	-37	4.5	-25	-0.21	-9.9	5	-29	1.7	-24	-1.5	-5.3	-0.13	-28	2.4	0.24	1	-14	2.7	-17	-2.3	0.4	3.3	-25	3.1	-41	2.1	-52	2.4	-93
-3.2	-4.4	-2.3	-3.9	1.7	-12	3.4	-7.6	-1.3	4.2	-5.4	-6.7	-2.9	9.7	2.5	19	5.9	16	-0.56	5.2	-2.9	24	-1.3	10	1.5	-6	5.2	6.2	1.7	2.5	0.9	6.4	0.39	-0.48	2.9	-2.9	5.8	9.9	6	10	0.05	-1.9	3.8	-4.1	2.2	2.6	-2.6	2.1	-3.5	15
-1.6	-4.5	-7.2	-2.2	-6.5	4.3	-3.9	-5.5	1	-5.8	-9.2	3.3	-5.1	7.8	5.4	-0.1	-3.3	8.3	-3.4	8	-3.1	11	-5.1	2.9	-4.7	-0.48	4.8	2.4	6.1	-3.4	1.4	-0.04	3.5	2	1.3	3.6	4.3	3.8	2.8	5.5	3.4	2.9	-0.56	-4.4	-1.5	-4.8	-13	-2.3	-13	-7
-3.3	10	-0.87	-7.8	-3.6	2.1	-3.5	6.4	0.75	1.5	-3	-0.4	7	0.72	1.8	-6.2	-10	5	3.3	-7.3	-1.3	3.8	2.3	-8.5	-5.8	-2.7	-14	-14	-24	-8.7	-14	-4.2	-0.48	4	-8.7	2.4	-8.1	-0.64	-18	2.1	-24	-1.6	-6.8	2.4	-6.6	-4.1	-1.2	-9	-2.7	-5.3
2.6	11	0.49	9.8	3.3	15	4.7	13	-1.3	12	-4.3	10	6.2	11	-2	12	-7.5	3.5	-0.15	17	0.04	10	-2.6	17	-10	4.8	-20	0.18	-19	-3	-16	-5.9	-0.18	-3	-14	1	-11	0.59	-18	-0.44	-32	-2.5	-1.6	4.5	5	7.2	2.8	12	8.8	13
7.5	9	9.7	11	11	22	11	4.4	1.9	14	10	13	-2.1	9.6	7	7.7	6.7	6	1.3	12	0.09	7.7	8	12	-1.3	4.8	8.7	11	8.4	10	1.2	8.5	3.9	14	8.7	9	7.6	3.4	-1.4	12	12	5.8	-6.7	6.9	-1.1	14	9.6	1.4	7.3	-0.49
0.44	8.5	0.38	5.2	-0.49	11	6	3.5	3.5	10	-0.77	11	7.2	6.7	2.3	-2.8	3	3	4	3.3	12	0.9	8.1	6.2	6.3	-0.84	4.9	3.5	6	-3	0.76	6.8	8.8	6.9	8.6	2.4	2.4	1.3	1.4	6.7	6.9	4.2	5.7	-0.77	9.7	3.6	4.7	-5.2	8.1	-1.3
0.63	11	4.8	11	0.09	6.5	9.4	11	2.1	4.7	7.8	8.2	9.7	12	8	5.1	-1.6	2	5.3	11	9.7	-1.7	1.8	9	-1.1	7.2	5.8	5.5	5.4	8	2.8	0.42	-2.6	2.3	7.1	6.7	-0.3	5.2	3.8	5	5.8	1.1	6.1	4.9	3.1	12	8.8	-3.2	12	2.5
0.08	13	5.7	10	-5.4	9.3	0.73	9.7	2.1	6.6	7	2.4	-1.8	4	5.4	7.1	7.2	-1.1	7.2	4.3	8.2	4.3	6.9	6.8	1.1	5.7	-0.46	7.7	2.1	14	5.8	3.8	-6.2	8.8	-0.11	9.8	-0.4	4.9	2.2	11	0.68	5.3	-0.81	11	-3.7	11	1	-15	7.6	-12
2.2	4.5	-5.8	6.3	4.2	7.9	-0.28	4.3	2	5.6	0.43	12	8.7	22	1.1	0.88	-1.3	8.2	4.4	12	1.2	5.2	10	5.2	0.25	1.4	-1	6.3	4.5	8.1	-2.7	1.4	-2.4	6.6	-1.2	3.5	-0.62	4.6	2.5	9	-0.07	3.2	-3.1	2.2	-7.4	10	-0.46	-0.13	4.4	-1
8.1	3.5	0.2	10	-0.5	7.9	0.91	0.17	-1.9	5.4	-1.2	18	6.9	21	2.5	7.5	0.18	12	4.1	19	4.7	5.6	2.5	11	4.8	7.4	3.9	8.4	-5	5.2	-1.1	-1.2	-1.6	5.6	2.1	5.6	2.5	3.9	-3.8	6.6	1.3	2.1	-0.68	11	2.5	13	10	11	8	19
4.1	13	-3.1	13	-3.6	17	6.8	5	6.2	12	-5.4	15	2.7	7.6	-0.84	2.6	-2.1	6.4	1.1	10	-0.22	1.6	6	4.6	3.9	3.4	-5.5	11	-8.1	9.6	2.1	7.3	0.35	11	-6.2	8.3	-2.4	5.4	-4.7	8.6	-2	5.1	-0.48	4.6	-0.49	15	10	8.7	9.7	11
-1	6.1	-4.9	8	-2.7	14	2.9	5.4	6.6	6.6	-6.8	6.4	2.3	-0.54	2.5	3.6	-5.5	0.89	6.1	7.2	3.7	-0.08	3.6	13	7.3	8.8	-0.65	11	-0.74	4.9	-1.3	7.1	-2.1	8	-3.6	7	4.6	6.8	-7.9	7	0.47	1.9	11	11	6.1	16	6.2	4.2	2.5	2.3
5.1	1.1	0.97	1.8	-4.6	4.1	1.6	1.7	4.5	-2.7	-5.2	6.9	-2.5	-3.6	11	17	1.9	1.1	3.7	9.1	7.8	1.8	5.7	5.9	6.9	11	-0.45	17	0.68	7.5	1.7	2.5	4.2	3.6	7.3	14	4.2	7	6.8	16	3.7	8	11	-0.02	2.9	4.7	10	6.8	1.1	-2.8
4.8	-3.5	2.4	5.5	1.3	8.6	-2.8	-1.5	7	1.1	10	0.77	0.37	5.5	7.5	12	-3	6.1	2.2	7	5.6	5.1	8.3	-0.86	-0.64	8.1	-1.6	14	-1.7	12	-3	5.4	4.5	2.8	4.8	14	2.9	2	4.2	6.8	3.9	6.8	1.4	1.9	-5.3	12	13	5.5	3.1	6.5
4.1	4.7	9	7.7	4.7	14	-0.57	4.8	6.9	4.3	19	1.9	6.9	10	6	5	9.7	1.3	2.7	4.8	3.2	2.6	10	8.6	-1.4	6.5	-1.6	13	-0.8	8.9	1.1	7.5	3.8	2.1	4.1	10	-0.72	5.8	1.1	10	1.2	7.6	3.9	13	-0.31	18	9.6	1.9	11	4.1
-17	2.1	-12	4.2	-7.5	9.2	-7.6	-0.66	-4.7	-0.87	-5.3	-1.8	-9.1	-0.85	5.5	4	7.5	8.8	-3.4	4.7	-3.5	-5	6.7	7.2	-1.7	9	8.8	4.3	2.9	4.4	13	3.5	5.5	2.8	10	11	7.7	1.8	14	4.6	10	4	0.95	3.8	-7.6	10	-33	-6.8	-20	-0.64
-2.6	4.6	-1.1	1.2	15	6	8.1	0.36	11	4.9	8.8	-4.8	-1.1	-3.2	-1.3	7.9	1.6	-6.7	-2.5	3.9	0.87	-4.7	-4.8	8.7	3.2	14	7	4.3	6	2	7.1	4.5	5.4	8.1	9.5	10	5.9	5.4	5.3	3.9	5.9	4.1	11	14	1.3	9.8	-20	-4.5	-26	-9.6
1.6	10	0.21	7	11	4.5	10	-1.2	12	7.4	12	0.69	-6.4	7.1	1.9	8.4	3.5	-7.5	4.1	8.2	9.4	-2.8	-8.2	9.1	11	4	10	8.3	1.6	1.8	2.7	5.1	6.5	5.8	7	9.1	11	6.3	-8.7	3.4	18	2.4	16	4.8	18	7.3	0.32	-6.7	-0.85	-6
-3.8	10	-3.6	13	-8.6	10	6.7	3.4	1.6	10	2.2	10	-17	3.2	8.3	10	2.9	-5.3	4.2	12	1.3	1.3	-9.7	12	4.1	6.2	7.2	15	3.8	2.9	2.4	11	-2.8	13	3.4	8.8	0.89	9.1	2.9	15	3.7	4.7	2.2	7.1	-0.85	13	-10	-2.3	-7.5	2.1
-2.5	10	3.7	10	-2.2	15	-4.4	7.6	-2	13	6.6	5.1	-2.6	10	5.6	8.4	-0	1.4	0.07	13	-0.07	-0.7	-3.2	6	-0.52	7.2	5.7	9.8	0.72	7.4	2.4	3.4	-0.61	13	2.9	4.5	1	1.5	14	3.3	2.6	-0.59	2.6	12	-6.2	14	-9.4	-0.41	-18	0.1
-2.6	9.1	-2.8	10	-5.2	17	-4.6	6.8	-2.9	7.2	4.2	2.2	1.9	-5.9	2.4	7.6	4.9	2.5	0.77	3	3.8	7.5	2	3	-0.42	2.8	4.3	9.7	-1.7	2.3	4	8.3	1.5	5.8	4.2	9	7	3	3.1	3.3	2.4	5.4	5.6	6.8	1.2	12	-6	-2.7	-9.7	-4
1.3	14	1.1	24	-5.5	17	-4.9	13	-0.72	5.8	4.3	13	9.5	-1.7	4.6	22	4.1	0.43	1.3	8.1	3.8	1.6	9	10	-1.9	8	4.7	13	-1.2	5.5	1.9	3	1.9	8.3	-3.2	8.2	1.4	1.9	8.9	3.5	-2.1	-0.7	0.93	3.5	2	12	-5	-3.2	3.4	-0.12
9.1	17	5.7	22	2.4	33	4.3	14	3.9	14	5.3	11	1.3	6.3	1.9	17	-5.7	-0.51	0.42	9.9	-8.3	-4.9	6.4	8.2	-1.7	6.9	3.7	13	0.89	16	3.2	3.1	5.4	4.6	6	3.4	1.7	0.95	-0.74	12	2.6	1.7	5.1	5.7	9.6	15	-1.3	-2.5	-1.8	0.97
6.6	21	6.6	17	12	13	3.3	5.5	10	11	6.6	12	-2.7	8.5	4.6	5.5	2.5	14	-2	6.7	-0.79	8.7	-0.54	1.1	-1.3	1.2	1.8	2.2	-0.4	7.7	2.5	3	6	3.1	6.8	4.7	5.6	5.3	-6.1	2.9	4.2	8.4	4.9	5.1	0.22	18	-4.7	1.8	-5.6	7.5
9.3	3.7	4.8	11	8.7	11	-4.3	2.7	1.8	6.6	-0.83	7.3	-0.58	12	5.8	2.6	-1.5	5	3.3	9.4	-2.6	6.9	3.6	6.7	3.5	5.7	0.44	2.9	4.9	0.83	5.2	-3.2	7.9	9.7	4	1	3.8	0.81	0.37	-2.3	1.4	2.9	5.1	11	1.7	7.1	-15	7	-6.3	10
1.1	7.9	2.1	3.5	8.9	11	-4.9	3.9	-1.4	5.7	4.2	4.1	7.9	4.4	10	5.3	9.4	7.2	6.8	6.2	0.7	5.3	13	9.1	2.1	7.9	5	14	-1.4	3.8	6.3	6.7	6	3.7	8.9	2.5	2.9	6.8	-0.07	8.1	-1.1	5	6.1	4.7	6.8	7.1	2.6	-3.8	2.6	0.44
5.1	16	-1.4	2.5	5.1	15	10	9.2	3.2	8.3	7.5	7.6	-89	5.4	-44	-5.5	-56	-2.6	-56	2	-28	-0.47	-71	4.8	-21	3.8	6.2	7.6	-4.1	3.3	1.8	2	-30	1.9	-18	0.79	-8.4	8.4	-9.7	3.3	-8.4	6.6	-26	4.3	-39	7.2	-54	2	-57	-4.8
2.8	3	1.3	3.9	10	8	12	3.1	8.8	6.6	8.8	1.8	-24	0.52	-60	3	-12	-7.9	-59	8.8	-20	-0.19	-77	4.7	-28	3.3	11	7.9	1	4.1	3.8	1	-19	9.5	-10	7.5	-3.7	4.6	4.6	3	3.5	7.7	-22	4.1	-34	15	-52	2.4	-54	0.38
-5.8	2.4	9.6	3.5	12	9.9	10	4.7	11	2.7	17	-0.11	27	-6.8	17	5.3	12	6.3	20	5	13	-3	20	0.13	2.5	2.2	-1.5	2.7	6.6	3.9	-4.2	-0.86	5.3	8.5	3.8	1.9	-3.3	-0.49	0.4	3	-0.14	1.9	11	2.2	16	14	23	8	17	6
7.1	7.1	7.8	6.9	9	17	2.4	1.6	12	3.6	14	-1.6	4.2	16	0.9	4.8	9.3	12	-5.1	13	-0.92	-1.9	-5	5.7	-3.5	9.4	3.2	5.9	0.75	3.4	4.4	8.2	-1.4	11	-0.45	9.8	-3.2	7.5	5.2	5.2	0.88	5.4	-2.1	2.9	3.4	13	4.1	-0.97	3.5	1.4
1.1	6.1	0.97	2.9	5.7	15	5.9	8.4	6.4	0.06	14	16	1.9	-7.4	3.5	-18	8.5	8.5	1.6	-22	6	-11	4.8	-6.7	3.7	-16	11	-17	11	-12	5.5	-11	6.7	-10	3.9	-15	5	-13	8.3	-14	6.1	-15	4.4	-15	8.1	-6	-14	12	-12	18
-8.7	8	-0.09	0.65	15	-3.3	-1.5	2.2	-2.4	-0.2	4.2	6.6	-5.2	-10	0.04	15	-13	-7.2	4.7	1.1	5.4	2.8	0.63	13	6.4	7	7.8	-0.94	3.1	-0.05	5.9	7.5	4.8	2.6	7.5	0.44	6.2	5.4	3.6	0.83	6.3	-1.1	4.5	2	2.2	-7	-14	-6.6	-30	0.73
7.7	4.2	7.6	15	6.3	23	2.4	3.6	6.2	6.4	6.4	13	0.8	24	9.1	8.3	0.07	24	3.2	12	5.7	5.4	-3.3	20	6	16	13	18	9.8	14	6.4	19	7.6	11	8.2	4.5	2.7	18	0.64	23	4.2	17	2.4	5.1	-6.3	3.9	-0.98	8.8	4.1	14
10	0.94	1.8	5.3	6.6	16	5.2	-1.5	7.4	-5.4	8.3	-1.3	0.86	-3.9	3	8.3	3.8	-9.7	-2	0.81	5.4	-10	2.2	-5.5	3.1	11	6.9	7.7	5	7.5	2.6	14	3.9	7	12	3.9	-1.1	7.7	3.7	16	9.3	4	3	7.5	11	13	-4.3	-7.3	-4.7	-4.8
4.3	5.7	5.2	10	10	14	1.5	4	-0.3	-0.85	5.9	2.9	-0.83	-1.5	-4.8	5.7	-1.3	3.3	0.19	1	0.68	-8.1	0.84	-1.2	4.1	-0.05	3.7	2.9	-2.4	9.2	-3.1	0.09	3.7	4.2	4.9	7.1	-0.45	-1.4	-4.8	6.9	4.9	3.9	8.5	6.4	15	9.1	-2	-13	-2.3	-15
-10	3.6	-0.2	9.7	10	5.9	-2.1	1.2	-2.8	1.8	7.2	1.4	-2.2	0.74	1.6	-1.7	4.2	13	1.9	2	-1.8	1.6	9	0.14	2.7	7.8	1.7	9.4	-1.8	10	1.1	6.1	-4.9	12	0.98	8.5	-5.5	2.1	-1.5	4.5	4.6	1.9	2.2	6.9	6.4	7.9	-4.7	-1.4	-7.5	-6.4
-1.4	-7	-3.2	-4.3	2.5	0.6	-4	1	-6.2	-3.2	-2.6	-4.2	-5.4	-12	2.8	-1.3	2.3	-14	-0.11	2.4	1.5	-9.5	5.4	-12	5.7	2.7	7.4	8.2	2.4	7.1	5.6	4.2	-2.1	5.3	5.8	4.7	-4	-0.74	6.8	4	9.3	-3.9	9.2	-2.1	8.1	0.17	-15	-9.8	-3.7	-13
0.89	8.4	2.1	-9.2	11	0.81	-5.7	17	-4.1	-5	-0.95	-10	-2.2	-19	3	-11	8	-15	1.1	-9.6	5.8	10	-0.5	-35	6	-9.7	7.5	-7.5	3.1	2.7	1	-5.3	-1.2	-7.2	1.7	-4	1.3	-7	6.5	-5.3	6	-9.1	6	-0.43	3	4.4	-5.2	-7.9	-2.7	-0.19
-6.5	6.1	2.4	15	8.1	20	-4.2	7.3	-6.8	4.5	-1.5	11	-5.1	19	0.9	19	-2.1	21	-0.33	21	3.7	14	0.89	23	3.4	17	5.2	9.8	5.4	-0.37	3.9	6	0.79	-2.1	2.2	4.3	2.5	12	3.6	2	-0.31	11	6.5	15	6.9	13	-7.3	1.1	-6.5	6.4
0.76	7.8	0.68	12	6.3	27	4.3	6.9	-2.1	13	2.7	7	9	11	6.8	15	-4.2	7.7	4.1	15	-1.1	7.2	9	9.8	8.7	16	7.8	12	9.4	8.1	5.7	7.5	8.5	3.6	14	12	0.75	4.9	9.4	10	7.7	9.6	10	6.5	14	11	-10	8.2	-2.2	9
4.7	-13	5.8	-6.2	-5.5	11	15	-2.1	-9.5	-6.2	-4.9	-14	-78	4.3	-18	-24	-16	20	-42	-31	-34	9.2	-50	-27	-19	-23	-5	-14	-7.9	-5.5	-15	-12	-7.1	-17	-16	-3.9	-10	-5.6	-18	-22	-13	-0.83	-25	-10	-31	-10	-13	2.6	-29	3.5
-34	-23	-28	-2	-26	6.7	-40	-8.7	-39	-17	-31	-12	-21	5.5	-69	-4.3	-22	-6	-53	14	-33	-0.39	-67	0.02	-43	-18	-14	-34	-11	-32	-25	-38	-40	-46	-35	-20	-21	-32	-32	-38	-17	-25	-37	-18	-36	-23	-1.5	-31	3.6	-50
5	1.1	8.8	11	2	8.2	0.82	0.28	9.6	7.2	6.4	-2.3	36	31	16	15	7	17	15	29	19	25	19	14	4.8	25	6.3	20	11	28	1.7	15	-2.9	18	9.8	21	-1.8	13	13	20	4.5	13	7.5	19	12	19	28	11	21	20
-11	-24	-8.1	-30	-15	-14	-9.4	-12	-8.3	-30	-7.8	-16	7.1	-24	-5.1	-37	5.4	-10	-0.96	-47	2.6	-17	5.8	-32	-3.2	-19	-3.2	-15	2.9	-10	3.4	-12	3.2	-14	2.3	-13	3.6	-11	0.77	-17	-2.9	-6.4	0.09	-11	4.9	-19	-13	-54	-9.5	-28
-31	20	-40	20	-85	13	-58	4.6	-34	4.1	-42	23	-53	-50	-31	-51	-48	-43	-37	-72	-40	-58	-41	-47	-4.7	-17	-4.6	2.2	-21	-6	-6.5	15	-17	-9	-19	-8.5	-6.1	10	-12	24	-8.5	8.6	-28	-16	-44	-51	-15	-45	-20	-40
-20	-4.6	-8.8	-7.8	-22	-24	-12	-18	-10	-12	-12	-4.7	-7.7	-27	-13	-31	-26	-37	9.7	-1.2	-2.2	-14	-0.44	-24	-19	-15	-12	-14	-33	-13	-19	-14	-33	-33	-37	-14	-20	-19	-15	-14	-25	-14	-23	-19	-14	-33	5.3	-20	-9.9	-43
-14	-21	-8.8	-29	-31	-30	-14	-18	-7.1	-16	-5.7	-18	-19	1.5	-22	-1.9	-27	13	-6.5	-9	-20	16	-1.5	-6	-20	-68	-22	-68	-25	-74	-15	-52	-33	-36	-19	-89	-16	-73	-11	-67	-15	-77	-26	-31	-17	0.32	-10	-2.4	-13	12
-11	-18	-5.5	-19	-14	-28	-19	-10	-8	-15	2.9	-18	-5	-11	-11	-13	-2.9	-14	-7.6	-21	7	-13	-11	-4.9	-3.1	-7.7	-12	-7.8	-5.3	-3	-7.1	-1	-10	-8	-3.3	-2	-3	9.6	-2	-5.9	-9.6	6.4	-7.2	-2.9	-0.13	-11	0.56	5.5	-13	5.3
-11	-9.3	0.24	-3.8	-19	-6.7	-14	3.9	-12	-2.7	0.43	-2.4	-3.6	12	-5.1	-4.6	3.4	-0.33	-3.5	9	1.9	15	-1.8	6.4	4.9	15	-7.3	2.8	-4.4	1.2	2.1	2.5	0.6	4	-3.9	10	2.3	7.4	13	1.7	-2.2	5.6	0.09	18	-6.7	9.5	-4.7	2.6	-6.5	0.46
-10	-1e+02	-10	-1e+02	-17	-85	-8.7	-63	-7.8	-90	-5.3	-90	3.7	-40	-18	-69	6.5	-49	8.3	-73	9.5	-57	3.8	-77	-4.7	-34	-7.6	-16	-6.8	-18	-2.1	-25	-9.7	-29	-11	-30	-2	-19	-4.4	-34	-8.8	-13	-0.97	-39	2.6	-51	2.2	-87	4.2	-80
4.7	20	5.5	6.3	4	-6.6	-0.45	-3	-0.35	2.4	6.7	-11	6	7	9.3	7.5	18	7.1	15	0.13	12	-6.5	7.5	22	-0.65	-6	-9.7	-8.3	-1.9	-1.8	5.8	-2.5	0.65	2.1	4.2	-1.6	-2	-0.34	5.1	1	-3.2	-5.4	4.8	-9.5	2.9	-8.3	13	6.7	1.4	24
2.3	18	6.7	21	14	26	1.1	19	-3.9	18	8.6	13	-8.3	18	-37	17	-27	4.5	-13	21	-8.6	11	-19	19	-22	11	-14	5.3	-15	1.8	-12	4	-24	9.7	-28	8.1	-14	1.1	-12	5.9	-13	-0.36	-13	4.9	-14	16	-20	20	-29	20
7.8	-3	14	3.1	15	17	8.4	4.6	12	14	8.4	3	7.3	14	24	11	-0.23	12	18	11	5	14	21	12	11	6.8	7.1	15	6.8	7.7	7.7	6.9	8.5	8.3	10	8.8	6.7	2.5	6.7	8.7	3.8	4	2.9	8.4	-1.9	12	15	15	20	15
2	8.3	5.6	6.9	13	8.6	-3.2	14	2.8	11	-0.88	2.9	-10	13	-32	15	-11	25	-15	26	-8.5	22	-31	21	-2.2	14	-4.2	10	-4.2	0.69	1.1	2	-4.9	6.4	-13	14	-4.1	11	8.8	1.7	-2.8	16	-6.7	18	2.2	20	12	14	11	17
0.88	8.1	1.4	14	-2.4	-19	-2.5	-0.01	-7.5	-7.3	-0.91	8	7.6	-1.1e+02	15	-76	0.62	-95	12	-89	5.4	-1.4e+02	22	-65	13	-62	2.3	-6	8.7	-38	0.18	-12	5.4	-89	8.5	-52	7.2	-40	6	-6.4	8.1	-51	2.6	-94	5.6	-94	6.1	-54	14	-74
-4.8	4.9	-12	3.4	-13	2.4	-1.6	-5.2	-3.9	6.2	-3.5	4.2	1.4	-52	5.7	-69	6.3	-95	1.9	-19	-1.8	-67	6	-50	1.8	-58	4.9	-41	4.1	-58	-0.45	-41	-1.8	-94	9.4	-63	4.2	-75	0.72	-35	4	-78	5.5	-69	-0.27	-46	6.4	-50	7.6	-92
-1.9	1.7	-3.7	-1.6	-10	-6.9	-1.1	-1.9	-3.2	0.02	-4	0.56	-3.2	24	1.8	40	-3.4	24	2.4	43	2.3	47	2.3	31	3	34	-0.03	30	6	26	2	23	-1.9	30	4	23	4.2	30	3.5	22	-1	34	3.2	36	3.6	43	0.97	9.4	-5.6	35
1.1	-2.1	3.7	2.9	-0.65	5	-0.87	-2.2	0.65	1.3	-2.2	7.6	5.6	3.3	4.2	8.8	6.7	7	4.3	6.2	6.9	2	7.8	1.1	5.5	4.2	2.7	3.5	8.8	1.3	4.9	4	4.9	5	2.1	6.5	3.4	3.9	-1.2	6.3	2.7	5.2	9.1	3.5	5.2	4.6	3	1.8	5	3.7
3.2	13	7.7	11	9.6	5.9	6.7	6	3	4.2	5.4	1.5	12	1.3	6.8	9.2	8.9	2.8	8.6	6.1	9.6	10	7	2.5	3.7	5.9	1.9	6.5	5.9	8.4	5	5.2	5.7	1.3	5.5	1.6	4.8	3.6	8.2	5.8	3.5	3.6	0.73	2.8	7.4	7	0.95	1.2	4.1	-1.9
-4.7	4.7	-4.8	15	-0.03	19	5.4	9.3	1.5	20	-12	10	9.5	2.2	4.2	18	5.6	-5.8	7.2	21	12	5	1.9	20	3.8	27	-1.1	18	4	20	-0.69	14	9.6	25	6.8	20	4.9	12	1.9	20	2.6	13	0.96	20	4.5	25	-5.8	-2.3	-0.66	-4.7
8.6	-2.9	14	-5.9	8	-19	5.2	-24	2.8	-12	13	-3.7	12	-62	14	-66	0.72	-31	8.9	-91	3	-55	9.5	-69	8.7	-47	3.9	-20	2.2	-34	-4.8	-7	6.4	-46	4.8	-37	5.2	-0.58	4.4	-31	3.9	-7.2	5.5	-56	3.3	-76	11	11	16	9.5
4.3	-21	2.8	-34	5.9	-86	-2.9	-50	-1.2	-51	5	-34	8.9	-72	-1.4	-34	0.37	-45	5.7	-53	6.7	-13	7	-95	7.8	-28	1.4	-23	0.4	9.8	1.9	16	1.6	-26	9.2	-8.9	-2.2	-5.6	6.2	13	2.8	-13	0.87	-29	-1.2	-39	6.2	20	6.8	28
8.4	8.6	3.6	2.7	3.3	11	-2.4	31	3	29	9.7	25	4.4	26	-3	34	4.9	12	6.7	33	1.6	8.5	4.8	56	-0.97	10	1.4	-42	-0.18	-10	1.7	-3.3	0.76	24	-0.83	-3.1	-0.23	-17	-2	-1.3	0.41	-19	-0.36	20	6.1	9.8	3.3	9.8	5.1	11
-3	-13	-0.8	-18	-11	-15	-1.9	-0.85	-1.6	1.9	2.5	-3.4	4.5	16	7.2	17	11	2.3	6.3	7.7	2	0.03	0.9	35	4.5	4.3	4.1	-12	4.2	-6.5	3.5	-3.3	1.8	7.8	7.5	3.1	-0.33	5.2	5.2	-11	3	0.71	3.3	9.8	2.7	-24	0.07	4.2	0.82	6.6
1.3	1.6	6	-4.5	3.4	-8.4	-0.47	16	3.4	8.1	9.6	3.2	6.3	8.8	7	21	8.3	11	3.2	-4.9	4.4	-17	1.8	20	3.7	0.48	1.3	-19	0.95	-17	2.7	-1.1	9.3	13	-2.8	-9.1	6.2	7.6	1.6	-11	5.7	-12	5.3	1.1	5.7	-29	-1.6	13	-0.06	23
5.7	12	8.2	9.7	6.6	-8.5	1.8	9.9	-1.2	13	4.9	15	3.5	-2	5	-5.4	8.6	-5.4	2.8	-6	2.6	-6.4	0.72	-10	4.8	-9.2	5.1	-15	3.1	-4.9	5.1	-4.2	3.9	5.3	-2.4	-7.6	5.6	-5.1	8	0.77	0.03	-13	4.9	-12	5.9	-25	9.6	23	5.7	35
8.7	1.2	8.3	-1.5	10	-8.4	1.4	6	3.3	18	8.3	13	7.4	9.9	2.3	9.7	3.7	3.8	8.3	4.2	2	7.2	7.7	8.8	6.9	1.9	7.6	-16	11	-3	4.8	0.13	5.6	17	3.8	-2.8	6.3	-0.67	-0.52	-4.7	8.7	-5.2	4.8	-4.6	8.5	-26	5.9	31	11	33
17	0.66	11	-7.9	25	-16	13	2.4	18	11	11	5.2	18	7.1	8.2	13	7.9	-10	17	0.71	13	9.2	7.3	-5.2	9.6	-15	6.4	-21	12	1.3	-0.14	-1.8	8.6	-3.8	5.9	-11	8.6	-20	4.6	-5.6	7.1	-12	7.3	-13	3.6	-20	15	13	23	19
13	-10	3.9	-8.8	6.8	-10	10	-5.1	9.5	9.3	6.1	8.6	-1	15	-3.3	24	3.5	9	5.3	14	-3	12	5.8	27	7.2	4.6	-0.31	-13	-0.13	4.3	3.1	7.4	13	10	-3.2	3.7	2.8	2.2	3.5	-0.79	0.92	8.4	11	6.7	4.7	-18	-1.9	15	5.8	14
16	-3.8	12	-3	18	2	9.4	-2	9.5	6	14	8.1	1.2	20	14	21	7.9	16	10	18	-4.1	18	8.9	12	0.79	12	6.5	1.2	7.4	-2.8	8.4	2.6	10	5.3	3.1	8.9	5.7	8	9.5	4.8	0.91	9	9.6	10	12	-11	13	12	12	11
6.3	1.1	5.3	2.7	16	1.4	2.2	-1.9	6.5	9.4	4	12	8.2	17	8.8	17	14	11	6	7.9	3.7	19	8.1	2.7	5.6	2	1.3	-2	4.1	-0.31	0.53	-3.1	6.5	7	7.8	8.8	-0.59	2.2	3	7.2	5.8	10	8.9	6.9	11	4.2	15	12	13	9.3
1.7	-1.9	-3.3	4.3	2	-6.3	-0.45	4.9	-0.99	8.6	-0.25	1.4	12	-7	7	7.2	12	-4.1	8.3	-5.8	6	9.9	6.4	-6.2	9.5	-2.2	-2.1	-8.7	2.2	-0.86	-0.62	1.7	4.7	-4.2	6	-3.4	0.83	0.93	3.7	13	-0.2	1.5	5.6	1.9	6.2	-15	1.6	6.5	7.2	0.72
-4.5	7.2	-2.5	9.8	-6.4	5.6	-9.8	5.1	-0.95	13	-0.36	11	-1.3	17	0.72	20	-9.2	15	13	13	3.8	28	3.5	16	9.7	13	7.9	4.8	4.5	4.4	5.9	7.3	-0.95	11	0.89	10	-3.6	7.7	0.67	1.3	5	14	9.7	20	12	7.9	5	17	3.6	17
5.5	3	2	8.6	7.5	7.8	0.07	2.3	4.7	7.2	2	10	0.47	3.4	-2.4	8	11	5.2	-4.7	7.8	-5.9	16	-6.2	4.8	-1.9	5.1	4	3.2	8.6	-1.4	2.4	2.4	3.5	1.9	3.6	2.5	-6.1	5.5	9.4	2.7	4.3	7.6	0.75	3.6	5.6	8	0.67	6.9	5.3	9.4
9.9	4.2	5.5	6.8	8.9	2.4	9.9	2	10	4.6	11	5.4	19	11	-1.3	5.2	13	7.1	7.6	6.8	2.9	16	3.9	5.1	3.3	2.3	-2.6	6.1	-9.7	4.2	-3	3.9	5.2	6.4	2.1	0.45	1.3	8.8	-9.9	3.7	-0.43	2.7	0.87	7.3	3.9	-3.1	11	11	5.2	3.8
7.2	14	8.6	14	3	5.3	8.4	3.8	10	10	5.8	10	-2.4	12	-47	2.7	3	7.6	-20	5.3	-11	20	-17	9.7	-6.6	-0.72	0.51	3	-5.9	1.8	-7	1.7	-10	7.9	-9.6	8.7	3.6	3.8	-24	1.3	5.6	5.2	-4.5	3.9	-11	7	19	14	28	6.9
1.5	7.1	3.5	8.3	6.3	11	-0.14	6.6	-4	10	0.23	16	10	12	8.3	5.9	11	9.2	12	6.5	17	11	4.7	10	3.1	1.8	-1.9	9	13	6.9	2.7	6.9	8.6	4.8	1.2	2.6	3.5	8.2	-0.67	6.4	1.3	3	-0.88	5.9	7.4	11	22	6	23	7.7
7.7	11	6.3	8.3	9.4	15	11	10	3.6	9.7	5	17	6.1	0.04	-3.5	12	4.1	1.2	-2.4	3.6	3.4	13	3.6	8.7	2.4	4.9	-1	12	7.5	4.7	0.86	2.9	4.5	-0.83	4	0.7	5.9	5.7	-0.97	2.6	1.1	8.8	0.23	9.3	6.4	12	13	5.7	13	2.8
-0.8	16	-1.7	15	4.3	20	5.3	10	-0.8	13	-1.2	22	0.61	-1.2	-5.7	9.4	-6.1	13	-0.54	5.8	-6.9	15	9.3	5.3	-4.9	-3.6	-4.4	9.5	-2.6	-1.2	-1.4	-5	3.4	2.8	-5.2	-3.5	0.18	2.8	-6.6	-8.6	-8.2	2.1	-0.1	4.4	8.8	5.5	-2.8	21	-2.6	10
-2.9	6.5	-8.4	10	-0.74	24	-3.2	11	-4.5	13	-3.3	22	-4	11	4.2	12	-13	12	-0.11	12	-7.3	15	11	7.6	-0.26	3.1	1	8.7	-2.6	4.7	1.8	7	4.9	12	-1.9	6.7	1.5	6.9	-3.6	-1.9	-4	6.1	-0.8	1.5	1.7	4.6	-4.7	20	-2.6	15
5.7	13	-3.6	11	-15	28	0.23	3.6	1.3	15	-2.2	16	3.1	9.9	15	7.3	-9.8	14	6.2	9.3	-3.7	13	7.6	14	6.3	10	-2.8	9.2	-2.8	9.9	3.2	7.7	11	15	0.19	1.2	3.7	11	2.2	10	5.7	13	5.2	11	-1.1	13	-2.7	14	3.4	16
-4.9	11	-5.6	9.6	-11	17	0.3	5.2	-5.9	12	-8.1	9.3	5.6	6.4	12	3.5	-13	7.4	5.9	-1.9	-12	13	7	7.6	-1.3	0.32	-0.41	-4.1	6.5	-2.3	4.8	-2.4	0.83	5.9	-1.6	-4.3	0.97	5.2	0.15	-4.9	1.7	3.1	-0.68	7.2	-1.3	4.1	-2.8	7	-1.2	5.3
-8.4	0.02	-7.7	-4.2	-8.8	-7	-5.2	-0.94	-5.8	3.8	-7.8	-1.5	-7.6	-2.4	11	9.9	-2.2	5.9	-4.6	4.5	-7	14	5.4	-6.6	-0.68	9	1.4	-7.9	6.4	8.7	1	2.9	0.54	4.8	4.5	8.5	-1.1	2.1	4.6	8	3.8	6.5	-2.8	12	4.4	8.6	1.2	25	6	20
3.5	-7.8	3.9	-5	0.94	7.2	1.1	-0.42	1.6	6.6	-2.3	5.2	2.4	4.2	17	10	2.4	17	4.9	-5.4	-0.07	1.9	1.7	8.7	4.9	9.5	4.4	8.4	5.1	15	1.7	5	2.4	7.8	3.8	12	3.7	9.8	5.5	11	3.8	19	8.4	9.7	13	1.9	3.8	10	4.6	13
1.5	6.1	-2.1	-17	0.23	-27	0.46	2.8	1.3	-6.8	-2.9	-19	4.9	-38	18	-16	-8.1	-21	9.4	-34	1.5	-23	15	-18	2.6	-6.1	5.3	-0.15	1.6	5.3	5	2	8.2	-5.7	6.3	-0.43	1.3	6.2	6.9	4.5	11	0.57	9.1	-8.6	11	-20	4.4	-15	-3.4	-11
14	16	13	16	20	-15	10	16	13	4.9	15	5.8	5.6	4.4	13	7.8	3.9	-0.08	6	-3	-0.87	17	9.8	6.2	5.2	2.9	8.9	-2.6	-1.4	11	6.6	-0.37	11	0.32	4.8	1.3	3.4	-1.7	10	-14	2	1.4	7	6.4	8.9	-0.38	0.46	32	5.7	17
-5	-5.6	1.4	-4.1	5.4	-24	-6.1	1.1	-3.6	-9.8	2.2	-13	-13	12	4.4	8.2	-14	11	0.28	27	0.61	28	-2.2	12	11	7.2	13	4.6	7	-7.4	5.6	-2.6	-1.4	8.4	11	-4.9	4.2	0.5	6.1	-12	8.3	-4.5	15	5.5	9.4	-0.55	-3.6	8.9	-0.77	10
-11	-10	-7	-20	-12	-30	-6.7	-15	-7.2	-29	-4.9	-16	-12	9.7	-8.2	-0.64	-4.9	0.5	-18	11	-6	9.1	-17	10	0.09	-1	4	-9	2.1	-2.4	2.6	-0.99	-3.9	-3.3	5.9	-1.9	-1.1	-6	-0.12	-4.8	5.1	-7.4	4.2	-4.5	-2.5	-5.8	1.2	-6.5	6.7	-2.8
-1.7	-16	-3.9	-24	-11	-40	12	-14	3	-30	-3.9	-28	11	-3.3	11	-14	5.8	2.5	0.23	-10	-6.1	-4.6	4	-5.1	4.1	-2	3.6	-10	6.8	-9.4	0.35	-7.5	1.4	-9.6	9.3	-0.56	0.87	-7.8	0.56	-10	5.8	-8.6	1.7	-6.8	1.8	-2.1	5.7	-14	6.2	-15
-2.7	-11	-8.8	-20	-8.7	-51	4.2	-14	-0.81	-21	-1.3	-24	-6.2	-1.4	7.8	-14	-4.9	1.1	-0.1	-12	-3.8	-1.7	2.5	-15	-2.2	-3.8	7.6	-11	10	-7.5	-0.67	-8.5	-4	-3.4	7.9	-1	-0.4	-10	5.2	-10	1.7	-0.32	-3.6	-5.2	5.5	-6.4	-0.46	-10	-3.7	-9.4
3.5	-8.7	-2.1	-23	-11	-51	-2.6	-17	-0.59	-21	-2.7	-23	-1.8	-2.8	6.5	-15	-2.1	2.8	-2.6	-8.6	-1.8	-2.8	3.4	-9.8	-0.42	-6.5	9.3	-12	6.2	-7.3	6.1	-3.7	-3.9	-6.8	0.88	-2.4	2.5	-8.4	9.2	-1	3.6	-2.2	-2	-14	-0.72	-1.8	-10	-8.9	-5.1	-21
-0.93	-35	-13	-34	-7.7	-55	2.4	-26	3.4	-39	-4.5	-28	-4.3	-19	9.1	-18	0.51	-21	-2	-21	-3.8	-25	1.5	-6.5	0.16	-10	7.6	-9.6	5	-3.9	1.8	-13	4.7	-4.2	4.1	-7	1.8	-8.2	11	-3.1	0.54	-8.8	-0.48	-17	1.9	-15	-4.2	-19	-1	-18
0.89	-17	-9.2	0.31	1.5	1.5	10	2.3	-1.4	-5.9	-11	-0.41	-9.1	-12	12	-37	-9.3	-15	1.5	-15	-8.5	-13	8.2	-26	-1.1	-37	2.7	-43	8.6	-34	-0.53	-40	-1.4	-52	-0.75	-39	1.9	-40	0.83	-45	-5.8	-41	1.9	-33	4.6	-17	-11	11	-8.5	-14
0.01	8.1	-2.5	11	1.2	1.4	7.9	9	8.3	7.3	-10	0.74	-0.85	28	14	2.3	-8.3	32	3.9	10	-2.4	28	10	9	3.2	17	3.1	9.9	6.8	19	3.5	10	4.1	18	1.2	15	-1.4	16	-2.1	5.6	-1.7	19	1.2	24	6.8	24	-5.2	19	-6.1	19
-11	-5.6	-0.46	-8.3	16	-7.2	-3.7	-6.3	-12	-13	-5.5	-9.1	3.8	-6.2	8.1	-1.7	-2.2	-8.1	0.02	0.55	3.7	-12	2.1	3.8	1.4	4.2	-9	-2.9	-9.2	-10	-2.9	-3.7	-5.3	5.2	-10	4.2	-6.5	-0.13	0.61	7.9	0.63	1.3	-2.4	-2.3	3	-5.7	-14	-6.7	-14	4.9
8.3	-1.6	7	0.61	19	6.6	2.4	-1.1	4.4	1.8	3.2	1.3	3.1	5.9	5.1	-20	-3.5	7.4	7.4	-15	0.14	2.9	16	-20	2.4	-3.1	3.6	-1.7	-1	2.8	2.8	-2.2	11	12	4.9	2.7	6.1	-1.7	2.5	-5.1	5.3	4.5	-0.08	1.5	-4.4	4.1	4.7	11	5.2	17
13	-7.2	7.9	3	15	-9.3	15	-1.6	13	-4	7.1	-3.4	10	-9.8	12	-7.9	10	-8.1	6.3	9.8	3.7	0.56	3.8	-12	3	-2.6	-0.01	9.7	-0.21	-3.1	7.5	-1.2	19	5.7	7.1	-2.7	5.3	5.1	8.1	-5.7	-1	2	5	-1	2.4	4.3	4.5	14	7.5	13
5.8	-7.6	4.4	-3.3	11	-1.7	8	-6.2	8.2	-7.9	1	-1.6	9.8	3.7	5.1	7.4	-6	4.4	11	17	10	3.2	6	11	11	13	3.8	2	5.9	5.7	6.6	1.7	-0.88	2.7	5	9.8	5.7	3.3	2.7	4	7.1	2.7	7.9	12	9.4	13	-0.85	4.6	-1.3	-0.66
-5.2	0.5	-2.3	-5.5	0.55	0.54	-5.3	-0.18	0.35	-3.5	-5.6	0.9	12	-0.35	-15	-1.8	15	3.1	-4.5	4.9	-3.1	-3.3	-0.15	0.75	-60	0.8	-74	-1.7	-66	5.4	-55	-0.04	-35	0.75	-76	1.9	-69	1.2	-64	-2.8	-84	3.8	-36	-0.37	-10	7.8	16	2.8	14	-0.97
-13	4.3	-9.9	3.9	-14	9.3	-20	-1.5	-12	-0.74	-15	-1.8	6.3	11	6.2	-0.65	24	17	9.4	7.8	-3.8	4	13	3.8	3.5	-1.2	-3.4	2.8	-5.3	0.06	-2.2	-1.7	4	3.1	5.1	3.1	5.9	-0.16	-3.4	-3.2	-5	1.5	-9.7	1.8	-24	6.4	20	3.8	25	9.5
11	0.14	14	6.5	13	15	4.2	3.1	0.07	1.8	2	4.8	-4.7	12	-16	8.2	7.8	9.7	-11	10	3.4	4.7	-17	10	-14	0.28	2.5	3.8	2.2	1.9	2.8	0.58	-2.1	1.4	-13	3.9	11	-0.24	-2	-0.52	0.05	2.5	-15	1.9	-17	4.8	12	5.5	14	7.1
12	9.5	6.4	9.2	16	9	14	0.77	7.6	5.6	1.1	6.2	19	9.5	0.02	5.1	14	1.9	11	6.5	18	0.88	1.1	1.6	2.9	2.8	-2.9	4.3	0.59	5.8	0.44	3.5	6.9	5	1.2	5.5	6.3	3.5	-5.2	-0.56	-1.6	4	-0.13	2.5	3.3	15	3.2	2.5	4	1.6
9.3	13	12	12	14	18	17	3.2	6	12	7.9	11	6.5	7.6	1.7	7.2	1.9	11	8	5.1	6.9	4	8.4	-0.68	-2.8	7.3	-3.9	9.1	-0.02	12	2.9	8	4.2	11	0.97	9.1	-1.7	9.7	-0.68	6.2	-1.3	7.3	0.58	9.2	1.5	15	1.4	-2.8	-0.47	-2.7
13	10	10	15	13	24	13	10	4.7	13	0.2	13	-3	3	5.8	9.2	8.8	2.5	7	5.5	12	-0.5	3.2	9.8	3	11	-3	12	-7.9	6.4	4.6	3	5.9	10	1.9	4.8	-2	8	-3.9	11	0.91	5.7	-0.29	8.1	0.78	12	0.07	13	2.6	6.4
14	16	13	11	23	13	11	12	10	9	4.5	13	4.4	8.5	6.2	0.29	9.4	-2.7	2.8	4.2	4.6	0.6	5.9	12	4.1	12	-1.2	9.9	-4.5	7.1	-1.1	-0.76	10	12	4.7	6.2	5.2	4.7	-4.2	5.6	-1.5	4.7	3.8	12	-7.6	6.2	9.9	8.2	9.7	8.1
10	8.7	15	8.3	20	8.9	15	1.2	9.1	0.39	11	9	6.9	7.3	1.1	2.7	7.1	2.7	1.4	7.4	3.4	3.9	8	14	7.7	4.7	1.4	8.6	5.9	0.76	-2.2	5.3	1.7	6	3.7	6.3	1.2	2.7	-4	8.6	0.09	3.8	5	6.3	4.9	8	0.27	0.61	4.2	5.1
17	4.1	12	7.7	19	3.2	14	-3.2	8.3	-2.8	13	-4.9	13	-4.1	3.6	7.2	14	3.4	1.9	5	5.8	-4.7	3.5	7.1	3.5	4.1	3.5	12	3.1	6.9	0.57	4.6	8.8	5.7	6.1	8.7	8.9	1.4	3	1.9	5.5	7.2	4.3	-0.89	2.5	11	1.6	4	6.3	7.5
9.3	5.8	9.8	10	17	22	4.9	2.3	8.4	3.2	7.7	-2.6	14	7.9	7.1	-4	9	7.2	9.2	4.1	3.3	-2.1	7.4	5.5	-0.18	-1.4	0.38	9.1	3.2	7	0.08	-3.3	7.2	-3.5	5.2	1.6	3.1	6.7	1.9	4.4	1.7	4.4	-0.33	0.49	3.8	11	9.1	7.2	4.1	6.1
20	3.8	22	5.1	22	13	18	4.1	11	1.8	8.4	0.06	18	1.3	4.1	4.1	16	7.5	7.8	12	8.8	0.35	5.9	4.5	0.24	13	-4.9	11	4.3	11	1.1	2.4	8.2	8.6	6.8	7.2	5.4	5.7	-1.3	9.2	6	4.5	5.4	9.1	1.6	11	12	3.4	7.2	5.7
-18	-17	-20	-10	-17	-13	-18	-27	-2.8	-14	-26	-24	10	-7.9	-7.8	-1.2	13	4.4	4	6.8	8.4	11	-6.7	-7.5	5.7	4.9	2.7	4.2	0.44	11	-10	8.9	4	2.5	-4.3	-3.8	4	7.1	-26	8.2	3.2	4.1	9	14	-1.1	23	-16	3.2	-8.5	3.3
-21	-1.2e+02	-32	-1.1e+02	-18	-1.1e+02	-7.6	-1.1e+02	-7.2	-1.1e+02	-20	-1.2e+02	15	-90	-0.84	-55	-1.5	-78	7	-74	-2.8	-81	19	-77	7.7	-33	9.8	-12	10	-18	5.9	-23	1.6	-44	8.2	-40	-0.85	-12	12	-24	8.4	-15	0.25	-44	1.4	-59	-23	-1.1e+02	-15	-87
7.4	36	-3.9	30	-4.8	27	4.3	34	-0.98	29	-11	31	-0.87	29	-2.4	27	-2.5	25	-6.3	-3.5	-10	4.3	1.4	15	-3.2	12	-1.6	4.9	-2.3	1.4	-1.2	-3.1	0.82	17	-0.73	12	1.1	-2.6	-1.6	-1.2	1.9	4.5	-9.3	1.5	-8.3	11	-6.7	15	-1.6	12
-15	0.93	-17	-4.5	-18	-6.6	-11	-2.9	-13	-0.22	-30	-7.2	-15	-3.5	-15	3.7	-9.2	9.8	-13	0.88	-6.9	2.7	-12	2	0.35	8	2.1	7.7	2.8	4.9	0.53	11	-5.2	9.3	-2.7	3.1	-2	11	0.14	8.8	-4	8.8	-1.1	12	0.96	16	-24	4.6	-21	4.4
-33	-3.4	-26	13	-39	25	-26	6.8	-27	8.4	-30	14	-10	3.8	-21	3.1	-17	10	-19	3.5	-14	-6.5	-20	0.6	-2.2	-4.6	-3.9	-10	-3.9	-12	-0.86	-8.2	-13	-2.5	-11	-4.1	-2	2.6	2	-9.2	1.9	-6.2	-5	-5.9	-12	2.6	-17	7.2	-27	11
-19	20	-29	17	-47	20	-9.3	11	-21	25	-16	12	-20	16	-8.3	-2.7	-22	27	-20	7.6	-33	17	-6.5	11	-19	-4	-19	1.4	-16	11	-10	-2.8	-26	-1.5	-15	-2.9	-9	-3.7	-9.3	-1.5	-14	-2.3	-29	1.7	-32	12	-20	29	-27	21
0.15	-57	-13	-72	-24	-80	-1.8	-62	-13	-49	-11	-74	-4	-29	-9.3	-6	-4.2	-32	-3.7	-13	-0.53	-9.3	-8.6	-12	-1.5	5.5	-9.1	11	-8.9	9	1.2	5.1	-7.8	1.9	-6.1	4.7	-3.3	12	4.5	4.3	-2.8	9	-1.4	9.1	5.5	-2.7	-1.3	-47	-8	-26
-8.3	-3.6	-9.7	-12	-29	-16	-15	2.3	-9.8	1.9	-16	0.31	-2.6	-7.5	-12	3.8	-4.7	1.2	-8.7	-13	1.6	-14	-6.2	-7	-8.2	14	-12	12	-9.9	5.2	-0.34	5.4	-9.3	22	-6	8	-2.1	8	2.4	7.1	-4.5	8.4	-15	11	-5	-3.5	-3.2	-9.1	-5.3	-7.3
-9	2.3	-1.6	2.8	-12	8.2	5.3	2.6	-9.1	5.7	-2.9	0.22	3.7	6.5	-4.4	5.2	-4.8	6.3	2.4	8.9	6.8	18	1.6	-2.3	-2.3	0.94	-13	0.46	-9.6	4.5	0.29	6.3	-8.8	4	-5.9	7.2	-5.9	-0.67	4.9	2.7	-2.8	4.3	-2.2	2	-5.8	14	7.8	20	4.3	20
7.7	-0.44	18	3.3	-1.5	8.6	7.3	7	11	9.3	11	0.24	6.4	10	6.9	1.8	16	17	3.8	12	-0.08	16	11	0.27	-0.56	0.77	-7.7	1.3	-0.17	-2.6	-0.35	0.35	4	4.3	5.6	-2.7	-0	0.79	-10	-6.4	-1.7	1.5	-2.7	-1.1	-15	7.6	35	24	29	12
6	4.1	7.3	8	-8	11	0.38	8.5	6	3.8	0.63	2.3	23	4.5	-1.9	4.2	27	4.9	9.2	5.3	16	0.3	3.6	-0.47	-3.2	0.5	-6.4	4	-3.6	8	-2.9	-0.14	-0.94	5.7	-4.9	3.2	1.2	-4.8	-9.2	4.7	-4.9	4.3	-1.6	1	-0.44	11	23	7.7	26	2.9
7.9	3.8	4.7	0.43	6.5	12	7.2	10	9.6	5	7.9	2	21	3	12	2.7	15	-0.52	10	-2.9	21	3.6	5.4	1.4	8	7.5	-2.7	11	6.3	5.2	1.2	9.9	9.5	3.9	8.8	8.4	-0.63	0.19	4.1	12	1.9	6.2	7.7	9.5	12	13	15	4.3	14	5.2
2.9	-3.7	2	1.9	6.7	-0.91	9.6	4	9.2	-1.3	11	-1.2	7.7	2	2.4	3.8	8.5	0.62	4.8	-1.1	3.9	6.4	3.6	-0.04	6.5	11	1.2	2.6	0.35	7.3	4.5	3.3	7.3	2.9	10	4.5	5.2	2.8	-1.3	4.6	10	3.2	6.4	13	10	-0.72	3.6	1.6	6.8	3
-6.9	6.2	-8	-2.3	-14	-1.4	-5.2	14	-6.3	2	-10	0.46	10	7.4	-3.6	-2	3.2	7.8	-3.8	3.5	-1.8	-1.3	1.2	2.8	4.1	-6.3	2.9	-16	4.2	-9.3	1.8	-3.6	0.94	-3.8	5.4	-10	-1.8	-12	-1.6	-8.5	5.9	-13	-3.6	-4.2	-3.2	-4.9	-0.68	13	0.84	-7.1
-7.7	4.7	-8.7	-1.3	-33	5.3	-4.3	-0.06	-18	3.4	-20	-5.8	-2.8	17	4	11	-0.05	23	-1.8	9.8	0.95	6.5	1.7	9.3	-5.9	2.3	-5.1	7	-4.4	4.3	-1.8	6.9	-7	8.6	0.1	1.8	-3.4	7.2	2.1	7	-1.7	4	-17	8.7	-11	7.9	2.7	17	-1.2	16
0.87	0.72	-2	-2.8	-17	2.3	1.2	2.6	-4.9	-2.6	-6.7	0.18	8.7	0.76	-1.7	2.3	7.4	7.5	1.1	-0.22	2.6	-0.3	0.5	4.4	-7.2	0.16	-16	6.7	-4.4	1.9	-5.1	4.4	-1.3	4.2	-4.6	-3.2	-3.3	-0.17	-10	6.3	-6.8	-1.8	-0.52	1.3	-7	3.1	2.4	-0.73	-1.7	1.3
8.8	5	7.1	5	-2.4	0.8	3.7	7.7	-1	4.2	2.7	3.1	2.5	2.7	2.2	-1.3	3	-1.5	-1.8	-2.2	-4.2	-4.1	-0.82	0.63	-1.9	-3.1	-6.9	-0.99	-0.06	1.3	1.1	0.54	3.1	5.9	2.1	-0.85	3.3	1.7	-2.2	-6	-4.2	-1.6	1.4	-4.1	-7.1	0.83	0.44	-4.4	-2.4	-1.3
11	4	4.2	-2.1	-4.1	-5.1	-1.3	0.96	0.62	4.1	-2.7	-13	3.5	-4.7	13	0.79	4.3	-3.2	-5.9	0.32	-4.8	4	4.1	-4	-2	-5	-0.44	-8.5	-3	-3.7	-5	-3.2	-1.7	5.1	4.8	-2.4	-2.4	1.2	12	-5.2	-2.4	-2.8	-8	-3.9	-10	6.7	15	4.3	8.9	7.3
6.2	-0.4	3.9	-7.2	2.3	-7.9	5.6	-2.9	4.8	-8.8	9.4	-13	-5.3	-6.9	-0.47	-1	6.7	-14	-8.2	-5.5	-11	-8.4	-0.49	1.6	-9.4	-7.7	-7.8	-10	-12	3.4	-8.4	-4.9	1.1	-13	-1.2	-3.4	-4.5	-11	-1.3	0.71	-5.3	-7.4	-13	-13	-13	-4.5	8.9	-2.2	3.8	2.9
9.3	-44	11	-43	18	-22	7.2	-33	11	-35	13	-36	3	1.9	4.5	-13	4.2	2.3	8.2	-7.7	10	9.3	3.9	-15	7.7	-17	1.3	-4.8	7.1	-13	11	-14	6.9	-18	-0.68	-13	9.1	-4.3	12	-27	9.6	-2.4	13	-11	18	2	20	-80	11	-71
6.5	11	7	13	19	16	12	19	9.9	18	13	22	-3.1	8.7	-46	0.27	-35	15	-32	14	-30	5.2	-40	-8.7	-33	11	-42	10	-30	5.8	-25	13	-30	11	-33	4.6	-37	11	-34	16	-42	4.8	-33	11	-22	-6.1	-15	33	-31	19
-1.7e+02	8.3	-1.6e+02	1.1	-1.3e+02	-3	-1.5e+02	6	-1.6e+02	3.1	-1.5e+02	2.8	-1.3e+02	6.2	-61	13	-1.1e+02	-13	-84	12	-1e+02	-1.7	-95	5	-39	4.6	-18	0.75	-27	6.8	-32	6.3	-50	1.6	-35	6.9	-28	-1.1	-21	17	-30	-1.4	-67	-1.6	-80	-2	-1.4e+02	13	-95	14
14	-4.1	23	-3.5	11	-5.2	1.6	3.3	20	4.2	17	-3.5	-15	-4.9	14	1.7	-9.5	4.7	13	-7.5	-6.7	0.73	24	-0.85	0.23	-0.33	-6.7	-6	-20	4.2	-3.5	-1.1	-8.2	-1.4	-14	0.96	-3.6	-2.5	-5.7	-2	-4.8	-3.5	-6.3	-2.4	-8.2	-1.5	16	-1.1	-10	2.1
13	-8.9	11	-8.8	5.8	-17	19	-7.9	5.5	0.39	11	0.4	1.1	-5.2	7.3	-0.53	23	1.4	1.2	-7	15	-0.51	1	-3	6.5	2.1	-1.5	1.9	6	3.5	3	1.5	9.8	-1.8	13	1.2	1.1	-3.5	5.1	-1.5	6.9	4.6	8.2	3.3	12	6.2	25	2.9	18	6.4
5.7	-5.1	5.3	-4.3	3.8	-14	9.1	-9.6	4	-15	4	3.1	2.8	0.55	2	-0.97	6.1	3.8	-0.13	3.5	5.7	5.5	-9.1	-0.36	-1.5	4.6	-7.8	-3.1	-1.5	-4.3	-4.4	-4.5	2.6	1.2	-1.3	-1.9	-2.5	-0.39	-2.5	-9.7	-2.7	2.7	-1.8	1.7	-2.5	1.9	7	-5.8	12	-2.4
4.6	-1.9	9.5	-0.3	12	-4.2	4.1	-4.4	9	-15	5.5	-5.3	18	6.8	7.3	-6.5	3	9.5	11	-2.7	8.9	8.1	18	1.8	15	-1.2	0.73	-3.2	4.1	-3.2	6.3	-4.7	10	-6.3	5.1	6.2	4.9	-3.8	7.3	-4.5	1.3	-3.8	11	0.4	3.3	5.7	12	3.7	4.7	2
10	9.6	13	6.9	23	6.4	7	-1.4	12	-1.7	10	2.1	11	7	7	7.7	3.2	15	5.6	1.8	7.1	9.1	15	-0.23	2.2	5.7	2.8	-4.3	7.6	4.1	3.1	-5.2	9.3	2	8	6.2	3.2	-2.4	1.4	-2.2	7.4	1.1	4.9	1.8	2.5	2.3	1.6	5.2	4	4.7
8.6	5.3	7.2	-2	16	3.1	9.7	2.6	8.1	-0.2	12	1.4	7.7	-0.5	3.5	4.5	3.5	-5.5	6.1	-0.31	9.9	0.87	0.96	3.5	1.9	6	-0.01	10	3.8	5.8	0.98	6	5.1	2.3	2.3	4.1	3	6.3	4	6.6	3.1	3.9	5.6	1.6	4.7	-3.2	10	-3.1	7.6	3.1
-0.2	3.9	-2.4	11	2.3	13	5.9	4	6.2	-3.6	4	6.6	3.1	7.9	1.3	5.8	-0.88	-1	-2.3	5.1	3.2	0.96	-0.5	6.3	5.1	4.4	0.03	5.2	7.7	5.9	4	1.9	1.6	-0.48	3.3	2.7	1.5	3.4	0.66	2.2	2.3	1	5.2	-3.5	-5.8	1.9	8.2	-1.9	6.4	4.9
18	4.1	9.9	16	12	13	20	3.7	12	3.4	9.2	6.7	14	-0.13	-0.67	10	-2.1	-0.47	-0.19	4	4.3	-3.2	1.8	11	1.4	2.2	-0.04	3.1	1	0.09	8.9	1.3	8.9	6.7	5.6	5.3	3.3	6.4	6.8	12	5.2	4.5	8.8	1.5	-0.48	1.7	7.1	-2.4	6.5	-0.09
18	26	17	27	16	23	6.8	13	10	8.1	17	18	6.3	-4.2	14	5.5	6.4	1.6	11	-0.63	11	-4.5	9.9	6.8	6.2	4.2	7.8	2.2	-1.5	5.4	3.3	5.1	8.7	8.4	6.3	-1.6	7.8	4.9	1.6	6.8	4.8	4.9	8.8	7.7	3	11	12	4.1	21	-0.56
2.6	11	5.9	5.5	12	-0.96	4	5.4	10	0.17	12	9.1	8.6	-12	0.48	-12	-11	-4.2	12	-9.3	9.5	-14	4	2.4	6	1.9	4.2	2.5	-0	2.6	-2.1	-1.9	-2.5	3.8	-1.2	4.5	-1.3	8.6	-12	2.6	-0.11	1.1	9.2	1.8	3.5	0	20	-23	21	-14
-16	4.3	-16	11	-8.9	29	-12	4.8	-10	11	-5.1	7.9	-5.8	6.7	-15	11	0.57	5.8	-3	13	-9.7	8.2	-6.7	4.5	2.6	7.3	-0.69	8.7	7.1	1.6	-3.5	3.5	1.1	4.8	3.2	9.5	-0.58	2.8	-0.9	-0.74	-0.31	6.5	2.6	6.3	6.2	11	-35	23	-28	22
-12	-23	-6.4	-12	9.8	19	-9.4	-0.65	-4.3	-20	-6.7	3.3	6	-21	13	-49	29	-39	18	-37	11	-31	19	-42	8.4	-24	0.85	-18	-1.1	-16	-6.2	-18	2	-19	2.2	-21	2.4	-14	-5.1	-32	8.3	-16	8.3	-16	10	-17	18	-94	6.8	-85
-13	-1.2	-7.1	11	-15	-11	-4.2	6.6	-8.8	5.1	-5.3	-4.4	-2.2	-9.3	8.5	-12	12	-44	-8.4	6	-3.7	-31	-4	1.8	-3.4	-1.3	1.2	-3.5	4.4	-21	-6.5	-16	-4.2	-15	1.3	-10	0.38	-5.4	2.2	-20	1.9	-8.1	-3.4	-13	-4.8	-18	-0.22	-58	13	-83
-1.4	23	0.03	23	-17	33	-1.1	11	-3.5	31	0.92	19	1.7	7	9.1	34	9	2.2	0.9	26	7.7	12	4	20	2.8	17	13	23	7.7	19	3.1	16	0.54	13	5.5	19	5.4	7	5.9	26	4.9	10	5.9	12	2.3	1	2.1	42	0.52	39
-1.1	10	-0.89	4	-14	13	-3.8	14	0.69	14	3.5	7.9	11	-14	3.8	-16	11	-3.9	5.3	-26	16	-24	1.7	-19	-3.2	-8.3	-0.95	2.6	-2.5	-3.9	-4	-1.5	1.8	-4	-0.43	-4.1	0.95	9.9	1.8	-2.5	-1.8	3.5	0.01	-7.4	-1	-14	3.5	4.1	5.2	5.7
-2.1	-1.1	3.3	-4	-8.3	-3.4	-3.8	0.46	-2.8	7	7.6	-8.8	-29	-9.6	-4	5.1	-25	5.1	-5.8	-6.7	2.7	0.48	-17	-1.4	0.63	-0.4	6.3	-1.8	-6.2	2.5	-3.1	3.7	-11	0.11	-7	4.4	-3.9	-4.5	-10	1.4	-0.6	0.33	4.3	-3.4	-1.9	6.5	-2	0.64	2	1
-3.2	-0.46	-1.4	0.3	4	0.71	5.3	-6	1.1	-1.7	0.02	-3.3	-6.8	-5.7	-2	8.7	11	-1.8	-6	-4.1	1.9	-13	-15	2.8	-10	2	8.5	0.71	3	2.6	3.4	4.8	-15	-8.8	-1	1	1.3	2.6	4.4	8.2	-0.53	3.1	-4.7	6.6	-5	3.3	0.73	-7.5	-5.2	-6.5
-1.6	8.3	1.7	11	8.7	8.6	-5.1	-1.3	2	-3.9	-0.72	5.7	11	-1.4	8.2	8.2	5.4	-5.8	9.4	0.48	3.2	-6.8	3.9	6.3	-1.8	-8.2	6.2	-2.5	-0.72	-6.7	3.4	0.75	2	-0.57	-1.1	0.08	3.4	-0.04	2.8	-6.2	-0.26	-1.8	5	0.12	12	4.5	6.7	-6.1	8.6	-0.52
12	6.7	14	-0.17	10	5.9	3.7	2.9	9.7	0.31	9.2	1.8	-0.42	-1.1	7.4	2.8	-1.8	-6.8	0.18	-1.7	-2.2	-12	-1.5	0.77	-1.7	-1.9	9.6	-3.5	2	0.77	5.7	3.8	6	4.4	5	4.6	5.5	0.15	2.3	3.8	4.1	1.5	4.6	-3.8	10	-7	2.6	-9.5	-0.24	-0.7
4	7.1	1.4	6.8	7.8	5.2	4.9	9.8	0.93	10	3.7	5.5	-7.6	6.3	-0.49	2.9	-1.2	0.99	-2.2	1.5	-2.1	5.8	0.53	3.5	-3.5	7.6	4.9	0.21	4.6	-1.2	3	5.1	2.6	6.4	4.1	2.2	1.6	-0.32	4.6	3	-0.17	-1	-2.2	4.7	4.3	-1	-7.5	0.79	-10	3.9
1.2	6.2	0.82	3.7	-2.4	14	-4	11	-0.41	10	0.84	-0.38	-4.2	4.4	-5.1	7.3	-0.21	11	1.1	0.46	3.1	5.1	2	4.9	0.93	1.2	2.8	0.67	3.7	4	4.1	6.6	0.13	2.7	-0.83	8.5	1	3.2	3.4	4.4	-1.2	1.4	5.9	2.5	2.2	-4.2	-6.6	3.4	-9.2	2.5
16	-6.1	9.6	-5.4	8.6	11	7.6	-4.4	6	1.5	6.8	-0.4	2.2	-2.8	2.1	-2.9	12	-3.7	1.1	2.2	-2.9	0.3	-2.7	0.95	1.9	-1	0.71	0.71	2	-0.99	-0.15	6.4	-4.7	0.56	0.01	3.2	3.7	2.2	3.1	1.9	4.7	-0.85	0.88	1.5	-3.9	-3	-1.9	1.1	-0.37	-2.5
13	-3.8	7.4	1.8	9.4	16	9.2	-3.9	12	7.3	9.3	15	2.8	5.8	7.6	0.08	0.81	-2.8	7.8	18	9.6	10	7.1	5.9	9.4	0.43	6.8	4.6	5.5	4.2	8.9	10	6	4.2	10	-0.27	7.1	0.85	10	8.9	9.8	-0.54	7.9	7	11	6.5	6.3	11	6.5	2.2
12	16	12	15	20	24	4.2	11	7.9	13	14	22	-3.2	8.5	-2.1	5.9	12	7.4	1.3	14	4.6	17	0.15	7.4	6.7	4.6	7.8	3	6.1	6	9.7	1.7	13	6.2	5.4	1.6	3.9	0.75	5.7	6.7	6.7	0.6	8.7	9.5	9.1	5.8	2.5	14	-3.1	15
2.4	3.4	7.6	4.5	6.8	2	2.2	3	10	0.85	11	5.8	-19	-0.94	-23	-41	-16	-18	-22	-23	-5.3	-3.8	-37	-21	-3.9	-31	11	-28	0.79	-30	3.2	-25	-3.2	-29	-2.2	-38	-4.3	-27	16	-30	3.6	-27	-7.8	-21	-1.9	-19	-13	8.4	-22	-0.57
-6.7	-8.4	-0.19	-14	7.2	-42	-2.4	-2.5	9.4	1.4	7.4	-9	1.9	7	7.6	6	-7	16	12	10	2.9	3.7	20	21	4.7	-2.4	7.6	1.4	13	-13	-0.13	-11	6.6	-8.9	7.6	-6.4	2.1	-2.7	1.2	-9	2.7	-3.9	6.1	-4.1	12	-3.3	-9.2	13	2.3	13
5.8	-7.5	8.1	-4.7	14	-14	5.9	-9.8	5.3	-6.1	8.9	3.5	-1.8	2.3	-3.1	8.2	-4.5	1.9	3.2	11	1.8	13	-0.57	-2.3	7.9	11	7.9	13	3.2	6.7	5.4	6	5.1	-1.4	1.7	8.1	5.2	3.4	5	18	5.1	9.9	9.8	-0.01	13	3.5	-14	7.2	-4.2	6.3
0.4	1.4	4.9	5.2	5.7	-4.9	-2.9	-0.6	-2.7	-2.7	6.8	7.7	1	1.4	1.3	0.95	-14	1.3	4	7.3	-2.7	2.7	6.7	1.4	6	-6	7.2	-6.8	2.9	-5.3	3.1	-2.6	1.2	-3.4	5.3	-0.73	-1.8	-2.2	3.1	-1.2	4.6	-4	7.8	-4.7	7.5	-5.1	-2	-4.8	-2.5	-1.4
0.24	-4.2	-0.35	1.3	-0.11	-1.4	-7.8	-0.37	-0.46	0.95	3.7	0.09	-2.1	4.2	-3.4	4.2	-8.5	1.4	0.97	-1.8	-3.2	7.5	8.3	4.9	4.1	0.42	11	-0.74	4.4	4	1.8	4.1	-3.9	-1.8	-2.5	5.8	2.9	-0.92	-2.4	9.7	-0.54	-1.6	6.3	-2.8	9.2	-2.6	-10	4.1	-12	3.9
[truncated: 952 more columns]
