# Supplementary material for: Dyslexia on a continuum: A complex network approach
Source: PLoS One. 2018 Dec 17;13(12):e0208923. doi: 10.1371/journal.pone.0208923 (PMC6296514; doi:10.1371/journal.pone.0208923)
Supplement: S1 File — Detailed information about the archive contents is provided in the included README.txt file. (TGZ) [file pone.0208923.s001.tgz › FS_619_VV_run_1.csv]

2.1	0.69	4.5	-5.3	5.5	-6.3	8.3	3.2	6.4	-10	5.3	-0.43	13	-2.2	39	-1.4	54	-0.85	38	5.5	31	5.4	33	3.7	14	2.7	0.65	8.8	8.6	6.5	-1.3	4.8	13	4.8	6.8	7.1	14	8.6	6.7	8	3.7	5.6	-4.3	0.12	10	6.3	6.1	2.3	12	-7.1
0.51	-0.19	4.4	-4.4	0.42	-8.6	7.1	0.77	10	-13	3.4	-4.9	9.2	-3.6	19	4.7	21	-2	12	6.2	14	8.5	17	1.9	9.9	1.3	5	6.7	11	0.17	5.8	1.7	5.1	0.53	10	2.6	14	2.7	6.3	0.4	7.6	-4.2	2.5	1.6	15	-7	13	-1.9	3.3	1.3
0.37	-0	14	0.59	2.1	-1.5	7.8	-5.9	5.6	-14	11	-3.1	10	-1.6	-1.6	6.2	-6	-4.1	8.6	-3.4	9.3	5.1	1	4.8	-8.8	0.12	9.4	5.7	9.1	-0.46	9.4	2.9	4	-7.3	8.8	1.9	22	3.5	14	0.32	14	3.5	15	-2.1	16	-1	9.1	2.6	11	3.9
0.55	0.23	16	2.7	11	-2.3	0.07	-1.2	14	-13	7.8	-5.4	9.1	-14	7.7	1.3	14	-3.5	7.6	-1.6	10	1	-3.1	-7.1	1.5	-1.2	7.8	1.5	4.2	-2.2	9.5	2.6	8.3	-3.5	7.9	3.5	19	3.7	9	-0.31	7.8	-1.3	4	-4.2	13	2.6	15	6.5	9.4	6.2
0.58	-0.26	5	1.5	9.9	3.2	-9.4	8.4	5.2	-2.4	9.1	-1.2	14	3.1	-1.6	-0.88	3.5	-3.3	4.3	2.3	14	-0.46	-19	-4.9	3	2.3	1.7	4.6	4.2	9.8	0.1	7.7	7.4	1.1	9.5	8.6	18	0.62	11	3.4	7.4	0.47	1	3	11	-9.4	11	-0.18	13	0.36
0.92	-0.26	1.7	3	1.1	-3.1	1.9	9.4	6.3	-9.8	0.59	1.4	10	4.7	-3.9	4.4	13	4.7	4.4	-3.2	6	0.79	-6	4.6	-0.23	-1.1	-3.7	7	4.3	1.9	0.6	5.3	2.2	-2.4	0.02	-1.3	11	1.4	-1.5	-2	5.2	-3.5	-5.5	4.8	8.8	-4.8	6.1	-1.9	-1.1	3.7
0.1	0.06	-1.7	-6.7	-4	-9.3	15	-5.7	-7.8	-12	1.5	-10	6	-7.8	4.7	0.8	3.8	4.5	-3.1	-5.5	19	2.3	0.55	3.1	4.1	-3.9	3.6	4.9	6.8	0.69	4.1	2.5	5.1	-0.48	-4.4	0.58	-2.2	2.9	-3.4	-6	5	-1.6	-4.9	0.66	6.9	-0.81	4.4	8.1	9.6	-4.7
0.65	0.15	8.1	-13	3.4	-3.1	13	-0.7	10	-12	12	-9.3	7.8	-8.5	2.5	-3.3	13	0.7	-3.2	-9.8	15	5.3	1.9	-1.4	5.9	-2.2	17	-9.4	12	-9.8	8.9	-0.13	8.8	-1.7	1.9	-6.2	9.8	-8	2.9	-8.1	3.9	-12	7.2	-7.3	7.5	0.92	11	-1.1	2.2	-12
-0.11	-0	8.3	-7.3	-0.24	0.81	6.1	-9.3	-3	-6.7	3.4	-3.3	9	-2.6	-5.2	0.06	-0.13	-1.2	-7.6	2.2	-2	6.5	-2.9	5.9	2.4	3.8	6.8	-1.2	5	-4.7	8.6	-6.7	0.41	2.3	-1.4	-7.2	4.1	-8.6	-0.17	-3.7	7	-7.3	10	5.1	1.6	-4.4	-1.1	0.07	-5.3	0.71
-0.05	0.07	1.2	-2	-6.7	-1.1	-3.9	3.7	-8.1	-15	0.56	-4.7	-0.7	-2.8	5.7	-1.6	-1.3	7.1	-0.37	2.3	8.8	-4.9	4.4	-4	6.7	0	2.3	-1.1	1.6	2	1.6	-3.4	1.5	4.5	-2.7	-0.46	2.5	-0.34	-2.4	0.4	-4.9	2.6	-3	-0.18	-4.5	-0.16	-0.24	-0.23	6.6	-5.1
-0.57	0.12	-0.04	-0.33	-5.6	-2.1	0.43	-1.8	-5.6	2.9	-0.81	-4.3	-4.7	-0.59	4.5	-2.9	-3.7	1.2	3	5.5	12	9.8	1.6	1.4	6.8	-3.6	11	2.1	2.5	-2.1	2.7	0.55	5	-6.4	-2.9	2.5	5.3	3.5	8.5	-0.1	-0.86	3.7	7	-4.3	3.9	-7.4	0.94	1.5	5.1	7
-0.53	0.07	0.29	4.4	3.1	4.5	-7.3	4.9	-7.6	7.4	-0.68	5.4	6.5	7.3	7.6	4	-2.7	2.7	0.91	6.4	10	2.3	-0.67	6.1	4.3	-1.2	10	1.4	5.5	2.7	6.4	-0.01	6.8	0.52	6.2	-0.97	4.8	2.8	3.4	0.75	4.9	-2.8	8.9	6.2	5.6	-8	7.4	-1.9	-3.5	9.9
0.14	-0.38	9.3	2.1	6.6	-2.2	7	-4.1	2.2	-1.2	2.2	0.44	11	0.65	1.1	1.4	-4.5	-3.8	6	4.5	7.7	4	0.91	5.2	12	-5.6	14	-6.6	12	1.5	9.7	0.86	8.2	4	8.1	0.71	6	5.2	14	-0.7	8.8	-1.1	10	1.9	9.3	-6	-0.45	-3.3	8.5	0.73
-0.01	0.1	6.1	8.1	2.7	-0.87	11	6.2	11	-3.4	3.1	1.2	8.4	-7.2	3.6	3.5	-1.4	-5.5	-0.74	2.4	-3.7	-2.4	-3.3	5.5	8	-1.3	8.4	-0.71	8.1	-1.9	6.8	-0.36	7.1	-4.3	6.8	6.1	9	2.9	0.88	3.8	6.8	5.6	6.4	2.8	0.84	1.4	0.05	5.5	-3.2	5.6
0.64	-0.25	2.3	-1.7	-4.2	-3.4	7	-17	8.1	-3.8	2.4	-14	8.5	-4.7	1	-1.9	1.4	0.41	-3.3	-8	5.5	-11	1.8	-8.4	11	2.7	5.2	-6.3	6.3	-1.1	-0.51	-12	1.8	-5.4	7.7	-1.9	6.9	-21	1.9	-0.01	4.4	0.93	2.1	-0.36	1.1	0.49	3.3	-9.4	15	-4.8
-1	-0.32	-6.7	-6.8	-9.9	-6.8	-15	-17	-8.4	-5.3	-13	-9.2	-3	-16	4.1	-6.4	1.9	-3.5	3.6	-11	-3.5	-8.8	0.24	-1.6	3.8	1.1	-2.1	5.2	-1.1	-2.2	-2.8	-4.6	-3.1	-1.3	-1.8	-0.74	-7.3	2.3	-10	4	-3.2	-1.2	-5	6.8	-5	2.2	-4	3.9	-5.4	-5.2
-4.2	-0.11	23	-8.2	24	-5.6	10	-10	6.9	-1.6	15	-8	-16	-18	-1.2	-9.7	-3	-4.3	-43	-16	-8.6	-13	12	2.3	-18	1.9	-55	4.8	-43	-0.53	-32	4.8	-34	-1.7	-24	0.15	-31	-4.6	-30	-0.87	-29	2.6	-60	2.3	-33	1.4	-26	2.6	-17	4.9
1.5	-0.1	4.4	-5.9	3.6	-4.4	-12	-7.1	8.4	5.5	7.1	-4.4	-14	-1.4	4	-6.9	7.2	-2.9	3.2	-2.4	-2	-7	3.8	1.8	-3.4	0.99	2.7	-0.4	-5.6	0.5	3.1	4	-2.6	6.5	-2.3	-1.7	-5	-8.8	-1.8	-2.8	-3.2	2.4	31	5.2	-3.9	6.5	4.2	1.6	-17	0.67
-0.99	-0.25	-16	3	-14	-4.9	-10	11	-6.4	-7.6	-4	5.9	-8	-9.4	-10	0.24	-14	2.7	-7.6	-11	-20	-13	-10	-3.5	-12	7.2	-8.3	5.8	-21	8.9	-6.5	7	-20	5.5	-13	4.1	-16	4.1	-9.2	-9.2	-14	-4	-4.7	6.4	-15	1.6	-6.7	4.8	-23	0.12
-1.3	-0.08	-20	-3.9	-11	-8.4	-12	-15	-19	-5.1	-7.2	-6.3	-17	-12	-20	-5.1	-25	-3.5	-18	-3.4	-26	-7.9	-8.8	-3.9	-8.4	5.6	-10	5.2	-19	0.43	-10	2.1	-22	1.9	-8.6	1.6	-25	-4.5	-4.2	-4	-5.1	-6.6	-13	7.7	-20	-4.8	-9.8	6.7	-17	-2.1
-1.5	0.37	-21	2.5	-18	8.1	-14	-3.4	-26	6.2	-20	-1.5	-18	-0.15	-20	8.6	-25	7	-12	10	-20	7.7	-13	7.6	-10	2.8	-14	4	-17	6.2	-8.9	-2.2	-15	9.4	-14	0.06	-24	15	-10	9	-6.8	8.8	-19	19	-16	8	-12	-1.8	-18	5.8
-1.6	-0.1	-17	3.6	-9.4	4.4	-12	1.9	-16	13	-15	4.6	-18	4.7	-11	7.3	-20	7.3	-14	6.6	-21	10	-8.5	2.8	-7.2	3	-15	0.9	-10	4.3	-8.2	6.5	-11	4	-15	4.4	-26	8.4	-12	4.2	-9.7	8.6	-10	1.8	-16	7.2	-17	7.8	-15	6.7
-0.21	-0.09	-13	8.3	-3.1	9	-11	16	-7.2	7.1	-5.8	6.7	-14	10	0.66	2.6	-8.5	8.5	3.1	5.9	-10	-13	4	-3.6	-0.33	4.4	-5.6	11	0.07	0.39	-4.1	4.2	4.2	2.4	-4.8	-2.3	-11	6	0.01	-2.9	-1.3	-1.6	2.1	-0.87	-4.4	3.1	-8.8	7.7	-0.37	8.1
0.26	0.21	0.97	0.75	3.8	3.2	-1.2	9.2	9.7	3.7	-0.17	-0.29	6.3	2.1	1.2	2.3	-2.6	6.4	4.7	-5.2	-19	-6.3	-1.5	-3.8	-6.2	7.5	-4.3	-2.5	-1.6	2.5	-1.3	2.6	-2.7	7.8	1.2	-5.7	0.55	-4	-1.4	-2	-0.54	3	-2.1	3.2	1.5	5.1	4.6	2.6	3.5	4.6
-0.53	-0.31	11	-5.8	1.5	0.34	18	-1.8	9.8	-0.4	5.8	4	1.8	2.1	-3.4	1.6	-3.2	-3.9	1.1	-2.7	-1.4	-2.5	5.3	1.1	-2.8	1.4	6.3	3.6	-1.8	5.7	-1.9	2.4	-6.6	5	-1.3	1.6	-0.15	8.4	-5.7	4.4	0.04	-0.81	12	0.66	0.66	-2	-4	-6.4	-7.2	1.5
-0.19	-1.2	-0.11	-1.7	-1.9	2.1	3.4	-1.4	-2.5	6.5	-5.5	7.6	-3.6	5	1.9	-3.2	5.5	-8.1	-0.79	-1.3	-5.3	-5.2	9.4	-6.4	1.8	4.8	6.4	0.92	11	2.4	6	-2.9	0.84	3.2	4.6	3.6	4.6	6.5	2.9	9.7	8.4	3.3	-0.5	-0.01	3	4.4	0.77	-0.67	13	-1.5
-0.26	-0.64	1.2	4.5	-2.8	6.6	1.2	4.4	2.4	5.6	0	7.4	-1.4	6.4	4	5.7	-0.58	12	-4.9	-6.2	-6.2	-6.6	1.9	-2.4	-4.4	4.1	0.6	4	1.4	10	2.3	0.21	-4.9	6.8	3.4	7.5	-1.6	15	2.4	-4.3	-0.01	-4.6	-3.2	-0.59	-0.8	-1.1	-0.84	1.8	4.3	-5.7
-0.56	-1.5	-3.7	-0.4	-2.4	-2.1	-7.2	14	7.8	-6	-6.1	4.5	-4.7	-5.1	-2.5	-18	-15	-5.8	-5.7	-20	-22	-13	-1	-19	-5.6	-10	-8	-13	-11	-7.7	-0.09	-13	-3.6	-11	-11	-15	-9.4	-21	-24	-27	-9.9	-31	-8	-14	-11	-24	-12	-19	-8.1	-20
0.17	-0.25	-5.4	3.8	-2.2	3	-2.5	-8.9	3.4	3.7	-4.2	13	-11	17	-0.72	-16	7.5	-13	14	12	-6.7	14	3.4	-1.6	6.3	-16	0.5	-22	-4.9	-21	-0.61	-11	0.54	-14	3	-8.2	-5.7	-5.7	-7.5	3.7	-0.18	4.8	5	-1.2	-3.9	0.41	-8.8	-15	-3.3	7.2
0.1	0.56	-10	6.3	-5.3	7	-6.9	3.9	2.1	12	-5.9	6.1	-4.7	17	1.3	7	9.6	4.4	11	17	-13	11	10	4.2	8	7	-3.5	-1.3	-3.5	4.6	-2.2	2.1	0.65	6.2	-3.9	9.5	-7.2	10	-3.7	15	-0.67	16	-1	3.7	-2	18	1.6	0.73	-2.5	15
0.12	-0.2	-7	-4.5	-0.52	5.2	-0.11	4	3.6	2.2	-1.4	2.3	-3.2	14	3.1	-2.6	-0.47	-3.7	1.2	-5	2.3	0.9	10	-2.5	1.1	-6.1	6	-8.3	-5	-3.1	2.7	-1.2	-6.8	-2.8	0.09	-4.9	-4.9	-11	2.1	-13	-6.5	-3.2	3.6	-16	-3	-4.2	-5.2	-9.2	-5.2	-6.8
-0.19	-0.16	-3.4	9.3	-6.3	11	-6.7	8.5	-2.4	15	-2.8	11	-6.8	6.7	0.4	3.2	0.12	1.6	1.3	1.7	-5	6	4	-3.8	-0.78	5.3	-6.6	4.2	-5.9	0.2	2	0.26	-3.5	-2	-1.6	-3.6	-2.6	-4.2	-8.3	3.6	-5.4	-0.62	-3.6	1.2	-5.7	-2.2	-4.3	3.8	-4.5	3.3
0.76	0.49	0.6	12	4.9	9	11	6.5	-5.8	11	5	5.8	1.2	-3.1	8.3	-1.2	3.4	3	10	-1.8	-4.1	8.8	7.7	-3.3	5.8	3.6	-1.1	3.1	0.05	-1.4	5	3.1	11	-3.4	5.7	-1.8	-2.6	-1.8	-2	3.6	3.5	1.9	0.99	3.5	4.1	5.8	0.9	3.8	13	3.8
0.73	0.24	1.2	11	2.4	12	-0.35	12	6.3	7.5	0.62	1.5	0.07	7.3	10	4.2	6.2	0.47	1.9	5.5	6.1	2	12	-5.6	5.4	1	4.5	7.5	3.2	1.8	3	4.9	4.1	-5.9	0.46	0.95	4.5	5.1	4	9.8	6.9	9.1	10	8.8	2.7	4.8	6.8	-3.3	10	0.5
0.18	-0.1	2.7	5.8	6.3	4.5	3.7	3.8	4.3	4.6	4.2	2.5	6.6	-1.9	5	3.2	2.1	-3	3.6	3.6	-3	-4.7	15	-2.7	6	-3.1	0.49	4.4	3.9	-0.33	3.6	1	4.3	1.7	2.7	2.9	0.96	2.5	7.1	14	0.63	2.8	-6.2	-0.68	10	4	3.6	3.9	0.37	-3.6
-0.03	-0.47	2.4	4.9	7.1	6.8	-1.4	-0	2.3	5	-0.77	4.3	3.1	-1.6	-0.11	1.9	-2.8	-11	1.2	8.4	-0.16	-1.9	4.1	8.6	-3.3	2.7	-4.5	7.2	2.8	8.1	0.22	9.3	1.1	8	-0.03	11	-4.8	10	3.2	17	-7.8	9.4	-2.8	-2	3.2	11	-7.2	9.8	0.22	2.1
-0.31	-3.6	3.2	-2.4	-0.85	-0.67	-3.4	-5.9	12	5	6.8	5.3	-2.8	3.8	2.4	-51	-3.3	-67	11	-44	-4.7	-36	8.8	-44	1.3	-44	-5.5	-42	0.02	-49	-6.1	-50	-1.8	-46	-5.3	-25	2.5	-43	2.4	-32	-7	-37	-4.3	-35	1.6	-36	-4.6	-51	-6	-55
0.3	0.45	1.7	-2.9	-1.9	-9.2	0.05	1.2	9.6	8.2	3.1	12	3	20	-2.3	-0.58	-5.1	1.3	8.2	2.2	-23	3.9	4	4.3	4.2	-12	1.9	-20	3.5	-9.4	-1.1	-19	4.4	-6.7	0.8	-6.2	-5.5	-9	-1.4	-23	1.7	-7.8	13	-7.8	-5.9	-8.8	-2.1	-16	4.8	-18
0.25	1.4	0.51	10	0.65	14	-6.9	8.9	2.4	11	-1.9	18	-0.35	5	4.4	-4.7	0.02	10	4.9	9.7	-5.2	-3	3	-0.88	-0.18	13	8	7.9	4.2	14	0.82	13	-0.35	0.45	6.4	8.7	-4	6	7.8	2.6	8.5	8.6	-2.1	-0.13	-0.68	5.7	4.4	7.3	1.6	1.1
-0.1	0.15	7.2	5	9.3	-1.1	7.9	-3	3.5	-2.6	6.8	8.7	6.6	-2.7	0.87	3.1	-2.7	-10	-1.1	-2.1	-16	-15	6.5	1.3	-0.53	5.2	-0.67	6.9	1	-3.3	-0.8	-0.48	5.1	-11	3.4	4.2	-2.4	-5.8	1.1	3.5	-1.9	-0.19	-4.2	-4.3	-2.9	1.2	-3.3	0.9	-6.4	-5.9
0.25	0.18	-3.8	-3	5.2	-0.21	-5.7	6.1	13	13	-0.39	6.5	1.8	11	4.6	-4.5	0.53	-4.3	8.8	-2.4	3.3	-2.5	8.4	-2.8	3.3	-1.9	-11	-0.11	-0.44	2	-0.42	-3.5	11	8	-6	-1.5	-3.9	1.9	7	1.1	-1.9	1.8	-0.92	-4	5.7	-1.6	-1.2	1.5	8.1	1.7
1.2	0.62	6.4	-4.3	11	2.3	6.5	-5	16	6.8	15	-2	3	11	10	0.42	10	20	12	4.3	4.1	4.8	6	0.28	-2.6	2.7	-2	0.97	0.6	0.85	-1.8	-3	-1.3	-1.8	0.14	0.03	-6.8	-3.6	5.6	-9.7	1.4	-9.7	-3.5	-13	9.2	-5.3	5.5	-1.1	5.2	-6.3
0.42	0.07	7.7	-1.6	8.9	-1.9	11	4.9	6.8	9.1	6.8	-0.73	3.2	1.2	9.2	4.2	-2.1	18	11	4.5	-3.7	11	14	0.9	-0.04	19	4.5	-3.6	8	3.5	-2.2	0.47	2.9	2	7.9	3.1	-4.3	-0.35	1.1	-8.2	5.5	-6.1	2.6	-1.1	-1.2	-5.8	-2.7	4.3	-4	-0.4
0.43	-0.2	1.4	-3.5	8.4	-5.3	5.4	4.5	15	-9.3	4.4	-2.9	5.6	-2.8	18	-3.5	9.6	-1.6	4.5	1.8	7.9	-12	11	-4.8	-3.8	4.1	-8.4	1.3	-4.6	2.6	-7.5	2.6	2	3	-2.3	0.68	-1.2	-0.23	-3.1	6.1	6	4	7	7.5	3.2	-1.6	-6	-1.3	-10	3.7
0.66	-0.22	-7.9	1.3	-5.5	1	-4.4	10	-3	0.16	1.7	-0.1	-8	-0.63	-14	-1.9	-6.5	-9.5	7.8	-1.4	8.2	-13	-12	-0.99	-0.46	4.3	-12	5.9	-6.5	6.3	-10	5	-1.1	7.1	-4.2	3.7	-0.18	4	10	0.88	7.2	6.2	-0	5	-0.91	1.4	-4.7	9.1	5.7	5.2
-0.14	0.38	-15	2.8	-4.6	3.3	-16	4.3	-5.9	3.8	-2.4	0.99	-6.5	13	-8.4	-2.1	-8.5	-7.9	-6.5	5.1	-5.5	-4.9	-12	-0.98	-20	3.4	-6.7	0.34	-0.28	3.3	0.56	3.6	-0.39	8.4	3.3	4.1	4.5	6.1	10	4.3	2	7.2	2.4	-1.5	1.3	4.1	-1.6	5.3	-1.3	12
-0.21	0.59	-4.8	-2.6	-7.7	-2.8	-4.6	0.08	2.9	1.4	-0.38	-5.3	-4.1	9.4	-0.85	1.3	-3	1.1	-5.7	11	-16	-3.2	-3.3	-1	2.1	-4.2	-4.6	-3.7	-4.9	4	-3.4	-0.58	-5.9	3.6	-4.6	-2.6	-9.8	3.8	-7.3	4.9	-5.7	4.5	-12	-6.3	-5.1	1.4	-1.8	0.94	-1.8	7.9
0.41	0.51	-7	2.1	-6.9	-2.8	-1.2	12	-9.8	10	-23	6	-21	6.4	9.2	3	0.38	-1.2	5.6	5	2	-4.9	11	6.1	-0.18	1	3.2	3.9	2.8	6.8	-4.1	2.6	4.2	10	-5.5	0.38	-14	6.5	7.9	5.2	-0.3	2	5.4	5	-5	4.6	-9.4	1.9	7.9	9.4
-1.4	0.28	-23	4.3	-28	5.1	-13	9.5	-50	9.4	-29	6.8	-48	9.5	-57	3.9	-35	-1.8	-0.78	1.4	-39	-0.67	-68	4.1	-23	4	25	2.9	18	3.5	3.9	7.9	10	5	25	4.4	36	9.1	2.4	4.4	-7.8	-1.4	41	-3	3	0.7	9.3	1.4	8.7	6
1.7	0.49	14	2.1	16	15	8.8	1.6	-3.1	10	11	6.9	15	11	-36	1.1	1.2	-1.1	5.5	8.1	13	18	-26	0.23	-9.5	-7.1	-4.7	-3.6	-6	-8.9	-13	0.7	-13	-4.2	-5.4	-3.2	-4.9	3.7	-17	-0.89	-22	3.7	-12	-2.3	-0.23	7	11	1.2	-2	4
0.18	1.1	-10	4.1	-6.2	8	-18	-4.1	-41	10	-9.7	7.4	-21	-0.05	-6.2	13	13	12	-17	5.7	11	21	-13	7.9	-9.1	5.1	-16	5.6	-15	3.3	-11	4.5	-14	6.2	-17	-1.3	-23	6.5	-18	6.4	-13	12	-24	2.2	-7.3	14	-0.56	8.9	-11	12
-0.11	0.62	0.18	-5.8	2	-7.8	0.62	-6.6	0.04	8.1	-7.5	1.3	-1.8	4.7	12	4.8	4.2	13	1.6	0.7	26	-0.72	15	-9	23	-4.1	3.2	3.5	4.3	3.8	8.5	0.44	8.2	-3.1	9	-1.8	8.4	-6.5	2.2	-4.9	12	3	11	11	12	1.6	5.8	0.86	9.5	-13
-0.15	0.61	1.9	-12	-2.4	-12	-0.19	-3.4	1.6	-2.6	-7.6	-13	-4.8	-11	-9.8	-1.1	-2.9	3.4	-7.2	-4.9	-11	-3.7	-19	-7.2	-8	-11	21	-2.9	15	-4	10	-4.2	2.5	-1.6	13	-8.9	11	-1.3	6.4	-7.9	3.8	-9.4	1.3	0.66	-2.7	-5.5	-0.86	2.5	1.9	-11
-3.4	0.1	-1.8	-2.4	3.9	0.43	8.1	-8.9	0.12	4.8	-6.8	0.59	3.5	1.1	-1.1e+02	11	-71	-2.9	-60	8.7	-85	13	-1.4e+02	7.9	-69	1.4	-24	0.1	-40	-6.3	-35	-0.26	-50	1.2	-30	3.3	-19	-0.72	-58	5.6	-66	-1.1	-44	0.03	-49	1.3	-14	2.7	-66	13
0.46	0.47	-4	2.8	-4.9	3.3	-2.1	0.47	-13	11	2	6.1	-2.1	1.1	16	11	-5	9.6	1.2	17	59	13	27	6.1	12	0.2	-11	0.9	-14	0.57	-5.8	6.4	0	4.8	0.27	2.2	-0.03	6	5.7	8.9	12	9.6	2.5	-0.6	13	13	6.5	13	8.4	10
-0.66	-0.49	-4.9	9.6	-5.1	2.5	-5.3	13	-3.6	16	-1.3	4.1	-0.27	-6.2	-0.86	2.2	-5.8	10	-6.2	-17	-10	-1.2	-0.18	0.97	-2.1	4	7.8	2.3	6.2	13	1.9	9	10	5.2	4.4	2.6	6.3	7.4	11	-4	7.4	-5.5	3	-9.8	-0.3	3.3	5.6	1.5	-0.3	-9.9
0.13	0.26	-6.1	0.26	-7.4	-1.6	0.89	-13	0.93	-13	-1.8	4	5	2.3	0.88	-7.3	-4.7	-0.66	-4.8	8.5	9	12	0.26	4.3	0.24	-2.3	3.1	-11	-1.3	-4.4	0.02	-8.4	3.1	6	-0.84	-1.9	-6	-1.4	11	-1.1	0.47	-2.9	4.5	-1.8	-6.4	-2.2	0.79	-12	-0.07	4.8
0.28	1.3	-0.39	-8.2	2.5	6.3	7	-11	-0.5	-8.3	-4.6	6.4	-1.4	20	-5	2.9	-6.5	8.6	-3.7	20	9.4	10	3.6	1.8	3.2	-7.1	0.62	5.3	-2.7	6.9	0.34	3.8	-5.2	10	0.84	8.9	1.6	23	12	5.3	3.8	13	0.57	4.9	6.2	13	-4.4	7.8	5.2	17
0.12	-0.08	5.8	-14	4.4	-11	-3.4	-15	-1.9	-16	0.74	-1.5	-2.9	-1.1	7.7	-11	-7.6	-9.1	-1.5	-12	4.9	-2.1	0.72	-6.1	3.2	-11	-3.6	-2.8	5	-13	-4.8	-4.6	3.2	-19	-1.1	-0.14	2.7	-5.6	6.3	-8.8	1.7	-3	1.3	-7.3	-1.3	-3.6	-2.6	3.1	8.2	-11
0.22	0.34	-0.36	-8.6	-7.5	-12	-14	-3.2	-16	-5.2	0.87	-4.5	-5.5	-14	7.5	0.06	6.7	0.27	-5.6	0.15	-6.4	0.11	2.4	7.1	0.16	3.6	3.7	-6.3	5.2	-4.6	3.7	-0.56	6.4	-6.5	2.1	-5.5	0.89	-14	-1.5	-5.7	-0	-2.8	0.98	-8.9	-4.9	-3.5	0.57	-2.2	-2.9	-0.14
0.61	-0.72	-0.82	-2.6	-0.83	-4.1	0.15	2.2	-3.4	-6.5	-6.1	4.2	0.97	-3	4.5	-6.7	2.8	11	-6.7	-8.4	8.4	-6.9	5.3	-4.5	-3.7	-3.7	-3.1	-5.9	-1.5	-9.8	3.3	-7.9	-4.6	-5.8	-6.2	-17	-1.2	-11	-2	-11	-1.2	-5.9	1.1	-17	-0.32	-5	-1.8	-4.2	-13	-11
0	-0.74	-4.6	1.4	-0.37	1.9	2.5	2.7	-0.93	-0.99	-1.9	6.6	7.1	0.79	-0.1	0.73	-2.2	-1.7	-1.8	-4.6	9.4	6.3	-5	4.1	0.02	-0.17	8.9	-8.8	4.5	3.9	5.2	-3.4	3.3	-1.4	1.1	-2.7	12	-5	8.6	-5.6	9.7	0.36	-0.07	-5.4	2.5	-7.7	13	-0.16	3.2	2.5
0.14	0.36	-1.2	-0.47	-4.3	-0.94	-0.15	3.6	12	1.1	2	-2.7	1.1	-3.2	-1.9	2	-4.6	10	1.1	0.61	13	9.2	6.9	4.4	2.3	-0.68	8.4	-1.8	10	11	4.4	3.4	6.6	13	2.8	1.9	9.8	-0.89	12	4.6	8.9	9.7	-1.6	1.9	0.16	4.3	3.6	7	2.8	7.8
0.58	0.14	1.9	1.9	-4.2	-0.92	-0.48	-16	-7.5	-10	-1.3	-6.1	4.8	-5.2	8.8	1.7	6.7	5.3	1.5	-14	12	-1	4.2	5.8	3.3	-1.6	-5.1	2.1	-0.16	5.6	-0.4	2.5	5.2	7.2	-5.8	-4	0.85	-12	-7.6	-4.7	-8.2	-2.6	-1.4	-9.5	3.1	-4	-0.26	-6.5	13	-8.2
-0.26	0.41	-3.9	-1.2	0.96	10	-7.3	-16	4.6	-5.1	-2.3	3.1	11	8	5.1	2.4	7.2	7.3	-1.7	16	-11	12	8.8	9.9	2.8	-6.2	-14	-9.2	-11	-7.2	-5.8	-3.8	-7.2	-3.5	-11	-0.28	-10	6.3	-19	11	-10	6.1	-13	-0.53	-2.2	4.5	-6.3	-5.5	-14	6.6
-0.08	-0.1	-7.3	-36	1.6	-34	-1.5	-38	-6.9	-60	-4.5	-17	2.3	-15	-5.3	-4.3	-0.94	11	-1.6	-12	-20	11	-8.3	-1.2	1.1	-8.2	1.4	-27	-8.7	-21	0.38	-24	-6.7	-26	-2.3	-11	-3.1	-20	-3.5	-9.4	-2	-22	-7.7	-19	1.3	-13	-2.8	-23	-3.1	-4.9
-0.19	0.52	-5.6	-16	2.9	-33	7.5	-17	-0.89	21	-2.9	-41	4.4	-18	1.2	14	-5.6	10	-6.2	1.3	-5.7	18	7.8	12	0.18	10	0.51	6.2	-1.6	3.6	1.8	10	1.5	8.5	-0.29	11	-2.9	20	-0.83	0.07	0.6	2.2	3.6	-0.76	0.6	10	-1	19	-0.68	4.4
-0.37	1.3	5	16	6.7	16	10	18	6.9	20	2	2.8	7.4	-2.6	0.82	-3.2	-9.1	9.7	-6.6	7.4	1.9	13	-2.6	-0.92	-2.7	1.6	-5.7	1.6	-1.4	0.18	-4.2	-3.3	0.01	0.88	-3.8	4.5	-4.7	2.4	-2.7	5.8	-8.2	4.4	-3.7	4	-7.6	-0.55	-6.7	3.8	-1.8	7.4
-0.05	0.35	-2.1	-2.3	1.4	2.8	-4.8	3.6	-7.7	-1.2	-3.1	-7.1	-10	-11	-5.1	6.4	0.29	0.75	6.3	-0.7	-0.07	3	-1.9	1.8	1.2	0.16	-3.6	4.6	-3.7	-2.6	-6.1	3.9	-3.8	-2.8	-1.9	-2.3	-7.7	-3.3	4.2	2.7	2	3.8	-1.2	4.3	-2	8	-2	5.2	-0.11	-0.57
-0.06	0.32	-13	6.8	-7.8	4.2	-19	6.7	-4.3	10	-9	1.7	-4.6	1.4	-0.45	5.9	3.9	-7.3	3.8	0.02	0.31	-5.5	3.5	7	-1.7	4.9	-9.2	4.8	-8.6	2.3	-1.4	10	-8.6	2.8	-5.2	-3.1	-12	0.65	-7.9	5.6	-8.6	2.7	-1.1	6	-10	3.3	-1.9	-0.24	-3.8	14
-0.08	0.86	2.7	5.1	3.4	2.6	7.3	4.1	11	8.2	-0.26	-2.3	5.7	1.9	4.5	11	-2.1	-1.1	6.9	4.4	-10	-5.4	4.4	7.9	4	8.8	-0.73	7.6	0.59	10	2.5	5.1	2.6	5.4	0.05	3.9	-6.8	7.6	-1.8	3.5	-0.27	7.6	4.9	16	-4.5	5.4	7.5	3.8	12	3.8
-0.32	0.13	1.5	5.3	3	6	1.4	2.5	-8.3	7.4	-8.7	1.8	1.8	9.3	6.5	10	3.6	-2.4	7.9	13	-18	10	6.5	9.2	1.5	2.2	-6.3	6.1	-6.3	5.9	5	1.2	2	6.9	-6.7	1.5	-7.6	12	-1.8	6	2.8	11	1	19	0.29	12	-0.09	0.83	10	8.8
0.96	0.56	-1.3	6	3.6	10	2.8	9.1	-2.6	20	6	12	-0.37	8.2	-33	3	-1.9	3.3	-5.6	8.5	-7	3.5	-41	4.7	-2.3	-5.3	22	-1.6	19	2.6	12	0.22	1.7	2.4	29	-1.8	10	-0.4	20	0.16	4.9	4.9	4.1	-1.3	-7.6	4.5	6.4	-0.06	18	5.5
1.1	0.16	-3.2	7.4	-5.2	3.1	-10	4.5	-5.4	13	-15	-3.2	-16	-1.9	-0.27	3.8	15	2.4	-0.53	1.7	17	-0.34	-11	5.7	-7.9	3.7	23	3.7	15	-3.7	13	8.2	2.4	2.6	27	1.4	30	4.1	20	9.3	21	5.5	19	-1.2	11	13	9.9	3.6	21	1.4
0.63	-0.02	4.8	6	11	15	6.5	16	-7.5	13	5	14	9.7	13	0.89	0.91	0.1	-12	-8.6	1.1	12	7.1	0.52	1.4	0.82	-12	-3.1	-11	1	-17	-0.33	-14	4.3	-7.2	-2.1	-11	-1.1	-5.8	2.5	-3.3	5	0.33	2.3	-3.1	8.9	-3.5	-7.7	-18	3.9	0.63
0.89	-0.01	-1.6	-27	4.2	-29	-9.9	-35	-5.9	-71	2.9	-4.7	-2	-12	-1.1	15	1.1	3.3	-6.5	10	19	21	-4.6	22	14	-10	14	-5.2	16	-6.6	5	-2.9	5.2	2.8	4.6	0.25	3.1	11	9.6	-16	7.8	-1.7	9	3.3	5.9	6.4	2.7	1.1	12	-12
0.18	0.23	4.4	-5.8	1.6	-16	5.9	-9.1	18	14	5.3	-22	4.8	5.3	-0.25	-10	3.4	7.8	-5.7	-4	9.3	2.9	1.9	1.3	7.7	1.6	8.9	0.93	2.1	2.7	5.3	8	2.3	-0.69	-2.1	-0.62	2.9	6.9	-0.83	-7.3	4.8	-5.5	14	-4.9	-0.45	-0.14	2.1	10	14	3.1
-0.07	0.79	1.8	13	-6.9	16	-1	16	-5.2	22	-1.4	11	5	12	5.3	2.3	4.2	11	0.35	2.9	-0.29	-7.8	5	6.5	7	6.9	6.1	6.4	8.2	4.6	6.9	7.3	9.6	4.7	1.2	-3	5.1	-4.7	-2.5	6.8	-3.6	4.6	-0.75	0.35	-0.67	2.2	-1.2	14	7.3	4.6
0.83	-0.35	0.08	1.3	-2.9	6.9	5.5	-3.4	-6.1	-7	2	-4.7	6.9	1.7	0.94	4.1	3.9	2.1	-0.1	-1.6	11	-13	0.84	5.3	-6	-2.1	-0.62	-0.24	-5.3	-5.9	1.8	-3.8	4.2	-3.8	-7	-6.8	2.6	-7.7	3.5	-1.9	1.6	1.8	9.2	-0.32	0.67	5.5	0.96	8.6	13	-8.4
0.45	-0.22	0.43	-1.6	0.27	-3	-1.3	-5.4	2.4	-7.3	-3.2	-4.7	1.4	-5.8	-2.2	6.1	7.7	-2.9	-4.2	-6.8	8.9	-11	4.5	-4.5	-5.9	-1.7	-4.3	0.63	-8.7	-5.1	-7.9	0.87	-0.56	-3.2	-5	-8.4	-7.3	-14	1.5	-3.2	0.42	-0.29	2.3	10	-1.6	-2.8	-2.6	-2.1	6.4	-0.61
-0.21	0.01	5.8	-2	5.8	-9.9	3.5	-15	9.4	-14	4.2	-9.5	4.8	-15	-9.4	5.4	-1	2.2	-0.3	-0.53	-9.6	2.2	-7.7	8	-7.5	1.8	-3.8	2.6	-2.8	-0.47	1.4	0.9	2.7	5.8	0.68	-2.9	-2.6	-3.3	0.15	4.3	0.1	-2.9	1.9	2.7	5	-4.6	3.8	-4	-5.3	4.9
0.15	0.68	9.6	4.8	4.4	4.8	3.6	-2.5	0.32	7.2	3.1	0.69	4.3	-0.26	0.41	4.5	-5.3	8.5	-1.6	3.5	-2.1	-0.61	1.2	1.3	2.3	-7.1	3.3	4.1	8.7	4.7	2.4	2	10	8.4	-2.3	2.4	0.61	1.5	0.85	1.7	5.2	5.5	3.8	10	4.5	0.78	1.4	-4.3	1.4	-2.4
0.36	0.29	6.7	5.2	-1.9	5.2	0.9	6	-1.4	7.7	0.35	4.4	2.6	7	0.29	1.6	4.2	-1.2	-8.2	16	18	2.3	2.5	-4	2.3	5.3	5.4	-6	8.3	-1.9	1.3	-2.4	4.6	4.3	3.7	-5.2	0.75	4.9	9	0.77	3.6	6.8	6.7	0.94	5.4	4.7	-4.8	-0.76	11	2.8
1	0.86	8.4	-20	13	-3.8	7.6	-27	8.4	-17	18	-5.5	5	8	6.9	8.7	17	9.8	2.2	3.2	15	9.2	-3.5	0.62	0.29	12	-5.2	-5.4	3	11	-4	4.8	3.2	5.2	2.9	-0.26	9	-2.3	-6.7	3.7	-1.1	3.3	-3.4	9.9	-1.7	-4.6	-0.29	-1.6	5.3	4.5
0.52	0.62	1.1	3.2	0.68	4.1	2.7	2.6	19	9.6	0.38	0.7	4.3	-1	9.9	2.4	14	1.6	3	-0.47	5.9	-13	7.2	-9.6	7.6	3.2	-4	7.3	1.6	4.4	1.2	7.1	2	2.8	4.5	7.8	5.1	6	-5.6	13	2.4	9.6	8.5	12	2.3	7.4	-3	1.8	-6.2	-2.1
0.21	-0.45	3.7	2.2	4.9	3.3	4.1	-7.9	3.6	-11	1.9	-7.3	14	-5.5	1.3	-4.1	8.7	-8.1	4.4	-7.2	8.6	0.97	-3	-0.21	0.82	-2.2	-6.2	-7.4	2.8	-8.6	0.08	0.86	2.4	-9.1	3.1	-0.95	3.5	-3.6	2.3	2.6	4.4	-3.3	-1.7	-6.2	6.2	0.28	0.81	-3.6	-0.17	-6.5
-0.73	-1.2	-6.6	-8.2	-8.7	-5.3	-3.1	1.5	-3.3	-20	1.7	-12	0.53	-31	4.5	-17	0.61	-9.4	0.05	-18	4.6	-25	4.7	-5	1.2	-7.3	-0.65	-2.8	2.8	-0.89	3.6	-2.1	1.1	-6.9	-1.5	-3.8	-0.84	-10	-6.8	0.76	-0.68	-2.4	-2.8	-6.2	-2.8	-0.65	1.6	-1.8	-1.9	-19
0.08	-1.6	-6.1	-12	-8.7	-7.1	-6.3	-7.1	-12	-15	-0.67	-12	-6	-1.6	2.1	-25	4.4	-21	-5.3	-21	-1.2	-25	7.1	-19	0.04	-10	0.27	-18	-2.1	-15	-2.8	-12	-1.7	-19	-2.6	-13	-1.1	-12	-3.5	-18	0.7	-17	5.2	-28	-5.1	-8.8	-6.6	-9.1	3	-31
0	-1.7	0.75	-15	-2.4	-14	5.6	-22	-4.6	-43	-0.42	-19	-1.6	-23	5	-12	-2.4	-6.8	0.21	-12	1.9	-5.6	3.9	-5.2	-1.9	-3.4	12	-4.5	-2.9	-23	-1.6	-7.5	-6.7	-30	2.3	-16	2	-24	-3.2	-14	-5.4	-17	0.98	-9.1	-5.7	-21	-4.7	-8.2	-3.2	-12
-1	-2.2	0.84	-22	-1.2	-22	4.9	-16	-10	-31	-4.7	-18	-1.2	-27	-3.5	-7.3	-11	-13	-8.1	-14	-4	-3.2	1.5	-8.6	2.3	-5.7	0.76	-4.3	-7.6	-8.8	-3.6	-5.4	-11	-21	1.2	-4.6	0.43	-17	-1.4	-6.6	-2.6	-8.9	0.51	-0.15	-0.88	-11	5.5	-4.3	-22	-12
-0.74	-1.2	1.8	-4.9	-0.26	-7.5	3.8	-3.8	-7.5	-13	-4.3	-7.4	-2.1	-9.7	-3.5	-7.2	-12	-8.9	-8.1	-7.3	-5.1	-2.7	2.3	-0.15	-0	-7.8	-5.7	-5.9	-3.3	-1.8	-6.4	-6.4	-3.6	-0.93	-1.1	-5.9	-2.6	-13	-0.61	-8.4	0.14	-8.8	-9.7	-7.8	0.87	-11	-4	-15	-12	-11
-0.26	-0.58	-0.28	4.8	0.6	-3.3	5.1	1.9	-0.93	-4.1	-3.4	-7.8	-4	-5.8	-4.3	-0.71	-0.16	-4.3	-2.6	-2.2	3.7	1.9	0.57	7.3	1.8	-0.2	-1.8	-2.2	-0.03	-5.8	-1.4	-8.3	-5.5	-0.15	-3.5	-2.7	-2.3	-11	3.2	0.57	1.3	-4.5	-13	-0.78	3.5	-1.2	0.98	-8.7	-0.3	-2.3
-0.34	-0.37	-0.73	5.4	1.4	-3.9	3.8	2	-4.3	5.7	-2.8	-2.3	-5.3	-5.2	-1.3	-2.7	2.4	-0.95	2.4	2	2.8	3.9	1.7	0.61	1.8	-0.45	-1	-0.91	3.1	4.5	3.9	-4.6	5.1	-2.1	0.68	-0.29	-2.1	-7.9	6.4	1.5	-2.9	1.6	-5	4.9	4.5	-7.3	2	-3.6	-13	-6.8
-0.31	-0.03	2.5	7.4	2.8	3.2	7.2	-1.3	-5.7	15	6	2.3	-2.2	4.4	-0.96	9.6	-9.9	0.32	-1.4	3.4	-3	13	-1.9	12	0.02	4.2	2.1	1.1	7.9	9.6	2.5	5.2	4.8	2.7	3.3	5	-0.2	1.5	4.7	8.8	-0.07	7.2	8.2	-0.8	-3.6	-2	-5.6	-0.62	-7.3	2
0.19	0.22	2.9	11	7.6	12	5.7	8.4	8.3	17	5.4	5.2	0.18	12	4.2	5.3	-2.7	-1.9	2.3	7.7	0.32	-1.2	7.4	6.3	-2.7	2.1	-5.8	0.58	3.4	8.6	-4.5	4	6.1	10	-3.9	4.4	5.3	4.4	-4	14	-4.2	6.4	-3.8	0.83	-4.5	6.2	0.82	2.2	-7.1	3.4
0.17	0.91	-2.9	13	-5.7	9.8	-2.9	12	7.3	15	1.7	4.9	9.9	6.6	4.6	7.2	-0.03	2.8	3.4	4.4	-3	-6.7	0.53	6.9	-0.51	4.3	8.3	7.2	4.4	4	3	8.6	8.1	9.2	1.4	5.3	6.1	9.7	-0.93	8.7	-1.3	1.2	-3.3	4.1	-4.9	6.5	4.6	4.1	2.8	2.2
0.22	1.1	-5.8	16	-3	13	-5.3	7	0.34	14	-6.8	3.5	1.6	-0.53	-3.5	7.8	-4.3	3.5	-3.3	1.4	0.71	-1.5	-4.1	4.4	2.5	-1.9	1.6	0.78	5.4	9.8	-0.36	8.6	4	12	0.99	6.5	3.9	13	3.6	9.7	5.9	4.1	2	5.7	3.7	8.8	-4.2	6.2	-0.2	1.7
-0.17	-0.03	1.6	11	2.2	9.5	-4.7	16	-0.68	15	-2.4	5.7	3.3	4.2	-5.2	2.3	-2.6	6.5	-2.2	-2.8	-12	-0.78	-4	-5.6	5.5	-3.9	-0.8	4.3	6.2	4.9	3.1	4.5	7.9	7.8	-1.3	3.6	-4.8	-1.6	1.8	11	2.1	4.6	2.6	5.4	5.6	0.92	-1.1	3.3	0.79	2
0.16	-0.36	9.4	4.6	-1.5	11	6.1	7.5	2.5	3.7	-0.85	0.86	4.8	-0.06	-1.4	0.48	-1.2	-5.7	2.4	2.5	-6.3	-10	10	0.23	0.4	3.1	2.2	6	5.5	7.7	3.6	5.2	3.6	12	4.3	2.8	-6.7	-5.5	-3.8	9.3	3.2	-0.59	-1.4	1.8	4.9	0.91	-0.89	6	-3.6	2.3
-0.18	-0.99	10	0.17	6.5	-2.9	8	17	3.7	1.9	0.95	-7.3	9.4	-21	1.2	-0.13	-0.27	2	-1.4	10	-4.3	-19	5.8	4.4	5.9	7.1	3.3	-1.5	4.4	1.4	-0.11	-2	7.8	5.9	7	2.8	1.9	-3	4.9	12	8.9	3.8	-6.7	2.5	7.4	7	-2.3	0.94	2.3	9.5
0.41	-0.6	-0.96	-0.25	6.7	-0.2	2.8	3.3	-6.5	15	-3.7	0.18	-0.22	20	-0.43	7.9	-0.19	7.5	-0.8	13	5.2	-0.65	2.5	2.8	-2.5	3.5	-0.94	-5.3	-1.9	-12	-2.6	-4.3	-1.5	-0.39	0.69	-2.1	4.5	4.8	6.2	8.5	7	0.61	9	6.9	5.1	2.5	2.4	-4.8	4.9	-4.5
0.31	0.41	-8.9	11	-3	6.7	0.62	14	-9.6	13	0.74	0.63	-13	-4.2	4.4	7.2	2.9	15	-2.9	3.5	4.5	-0.27	1.9	5.7	-5.3	-0.45	-12	-6.6	-6.7	2.1	-3.3	-0.59	-5	5.6	-5.2	-3.5	4.6	-3.4	8	-6.1	4.4	-7.4	4.8	-4.6	7.3	-5.9	0.88	0.13	-5.5	-5.7
-0.42	0.18	0.5	19	2.3	16	5.4	0.52	2.3	3.6	0.28	8.1	-5.8	5.6	5.2	2.4	-0.79	-0.1	-2	3.6	9.3	0.03	-0.06	4.8	-4.4	7.4	-9.4	0.64	-3.9	-0.31	-0.12	4.5	-0.8	3.5	0.06	3.7	-3.3	-7.5	3	6.5	-2.1	3.4	-8.8	0.1	1	9.2	-3	2.5	-11	5.6
0.19	0.03	5.5	13	6.1	4.9	6	7.4	6.7	11	6.2	5.6	-0.23	-11	4	0.5	1.4	7.9	-3.5	7.2	8.7	-8.9	-3.4	-2.3	3.4	1.2	2.8	7.2	5	9.4	-1.7	-1.6	6.8	5.2	2.6	15	2.3	11	3.4	12	0.53	4.4	1.3	16	4.8	1.7	-6.5	-4.3	4.2	13
0.06	-2	3.9	4.6	7.4	1.9	15	0.54	12	4.9	9.7	7.8	4.6	5.4	1.9	-12	1.8	-7	-0.9	7.2	8.2	-34	4.3	-46	3.9	0.1	3.1	18	0.04	4.9	-0.7	4.5	3.7	7.4	-1.3	17	-1.9	26	0.66	-0.97	3.8	4.1	-1.8	13	5.4	8.3	-2.8	10	3.7	6.3
-0.01	0.77	3.5	-1.8	5.5	2.5	5.2	-10	2.5	4.7	10	3.7	-2.4	8.5	2.3	11	5.6	1.6	-4.3	-1.2	4.2	7.6	4.8	12	3.5	-2.9	0.87	1.6	1.7	-3	3.8	1.1	-1.6	-1.1	5.6	-0.66	3.5	-3	0.06	-7.1	-2.1	1	-1.8	2.9	-1.3	-3.2	3	-0.77	3.5	-1.6
-0.29	1.3	6	1.5	2.1	-4	0.5	-2.4	9.5	7.4	5.2	-2.3	2.6	-1.3	6.2	3.6	11	3.5	-1	8	6.1	8.3	2.4	6	1.2	4.8	1.8	11	2.4	13	0.51	5.5	5.2	7.8	3.4	3.2	0.59	4.6	1.3	3.8	-1.6	5.1	-1.2	6.6	-1.1	-4.5	4.3	4.3	12	6.7
-0.33	0.32	1.2	12	2	7.3	-3.8	11	6.5	13	2.2	5	3	3.2	1.5	8.2	-2.6	5.8	-1.8	7.3	7.6	8.2	-1.3	2.7	-5	4.2	0.2	5.8	-1	9	-1.4	9.4	-4.4	4.7	4.8	5.3	7.6	5.2	3.5	8.5	-3.9	4.5	-5	3.4	0.45	4.3	7.7	16	-7.5	2.1
0.35	0.78	-0.17	7.5	1.9	7.2	-0.41	10	3.7	4.5	5.5	3.1	7	0.13	1.1	6.2	2.5	-0.22	1.1	5.7	0.81	2.8	4	2.2	3.8	5.3	7.7	6.5	6.7	5.5	0.89	9	1.9	7	5.2	4	-0.63	0.98	0.9	6	0.06	8.8	3.6	4.3	-2.9	5.8	0.93	4.8	-10	8
0.75	0.86	3	1.9	-4.3	0.25	-2.2	-3.6	7.7	8.8	7.2	-4	7.3	-3.2	5.6	3.5	7.1	8.2	3.5	5.2	18	-0.11	12	1.7	0.9	-0.32	10	9.2	0.76	7.7	6.3	6.1	7.8	1.8	0.36	6	5.1	1.4	-1.2	2.7	0.47	8.2	8.4	-3.2	2.8	5.9	4.8	5.8	9.4	4.3
0.56	-0.25	-9	21	-2.1	12	-3.5	14	0.11	17	1.5	7.8	6.3	7.8	3.1	3.8	5.9	4.5	-2.3	-8	4.5	-9.3	2.1	0.51	-2.8	5.8	6.3	3.2	4.8	15	3.8	2.5	5.5	8.9	6.5	4.3	5.6	3.2	7.1	5.7	5.3	0.01	6.2	-4.2	5.1	10	-0.37	10	5.1	-1.2
-0.4	-1.1	-6.9	7.8	-4.6	3.6	-6.3	3.9	-3.6	3.3	-3.6	-3	-2.3	-6	-0.54	0.55	-4.4	-22	-5.2	-11	9.6	13	-0.89	3.8	-6.1	-9.2	-4.7	-7.3	-9.3	-10	-2.9	-9	-9.7	-1.9	-0.44	1.6	1.5	11	3.3	5	-0.3	0.14	-3.4	-1.1	-2.1	4.5	-1.4	-5.3	-6.5	-3.3
-0.57	0.37	-3.8	-2	-2.2	0.97	-6.8	-0.19	-4.8	-8.7	-2.8	-4.5	3.4	15	6.6	5.3	1.9	6.6	-8.7	6.7	6.8	16	-2.7	8.6	-2.8	0.48	-4.1	-5.2	-7.7	-4.1	-1.3	1.2	-6	8	-6.2	4.7	1.5	13	-2.9	2.8	-0.98	3.7	-13	1.1	0.45	11	2.8	1.8	-16	-4.9
0.11	0.28	4.4	12	1.5	9.6	4.2	7.9	7.8	4.5	8.9	15	8.6	7.4	2.7	4.6	1.5	1.3	-6.5	-0.65	5.8	2.5	5.6	4.4	5.4	5.6	-2.5	5.6	6.2	-0.65	3.2	4.3	-2	-1.9	-1.7	2.5	0.96	4.2	-3.1	-9.8	3.8	-4.2	-6.3	-7.3	-6.2	-2.9	-3.7	7.6	7.6	-1.3
-0.2	-0.13	7	13	5.8	11	8.2	16	8.8	13	2.8	9.2	3.9	7.2	1.4	9.9	6.7	0.1	2	4.3	-3.7	15	3.2	8.2	6	4.1	1.4	5.2	2.1	6.3	-1.2	7.6	1.3	5.3	3.8	11	0.28	4.3	3.6	8.2	2.2	8.7	3.8	5.8	3.1	0.88	4	1.5	8.3	9.6
-0.45	-1.1	11	-3.6	4.1	5.3	3	6.7	6.8	-13	-0.02	10	4.2	16	1.3	12	1.6	14	7.5	-13	-2	-18	0.8	-22	9.2	-1.7	2.9	-24	3.5	-14	4.8	-21	2.8	-13	6.2	-9.9	9.4	-13	-0.66	-10	6.4	-25	4.1	-3.6	-1.5	-19	1.9	-28	3.2	-6.5
-0.2	-1.8	5	-5	-1.7	-7.7	-4.8	14	-5.1	18	1.8	-1.8	-0.28	1.6	8.2	-67	0.41	-36	2.1	-68	-4.1	-22	1.2	-54	-2.3	-40	2.4	-65	-1.5	-60	8.5	-79	0.14	-59	0.3	-51	7.3	-82	3.1	-47	2.5	-71	5.2	-52	4.5	-77	7.3	-81	-0.48	-27
0.32	0.5	5.8	-9.8	8.2	-15	7.8	2.8	-2	4.6	12	-6.6	1.9	-4.1	1	26	-0.92	12	-0.62	2.7	-6	19	4.3	14	2	12	0.06	27	0.25	18	-4.4	22	3.8	17	-1.3	32	3.6	49	8.8	4	2.7	8.9	4.9	10	4.5	26	1.7	30	4.5	7.2
-0.03	0.26	-0.91	-2.4	-0.57	-0.58	5.2	2.8	-2.1	-1.1	0.52	-0.75	4.4	1.8	0.64	-9.7	5.1	-6.1	2.5	-10	-0.78	-11	7.2	-9.2	1.6	11	-6.3	6.3	-5.1	8.4	-5.1	1.6	0.65	-3.5	-6.9	6.5	0.54	-1	4.4	-9.7	-4.7	-8.9	6.8	-8.9	4.1	-9.6	2.2	4.8	9.2	-0.74
-0.36	0.82	-4.6	4.7	-6.8	4.5	-3.2	0.17	-10	10	-8	1.1	-1.5	1.1	3.1	11	-2.2	7.9	3.5	9	-4.6	11	3.5	6.7	-0.03	14	3.4	6.9	-2.3	19	2	3.1	-2.9	12	-5.6	0.95	1.8	-4.2	-2.1	5.8	-3.3	5.4	3.3	8.4	2.1	-4	5.1	-4.8	-4.4	15
-0.46	0.87	-2.1	10	-7.8	5.3	-0.83	5.7	-2.7	8.2	1.5	7.7	0.01	5.8	5.2	9.1	-1.9	-8.3	5.7	8.2	-9.2	2.8	0.76	9.6	2.5	7.3	6.6	9.8	6.2	9.3	5.8	9.8	6.5	5.6	0.64	8.6	5.8	6.3	-4.7	9.5	-2	4.9	1.6	11	-5	4.3	1.7	9.5	0.92	13
-0.39	0.8	2.2	9.6	-4.1	13	-1.5	21	-13	17	-1.6	6	-2.7	15	0.29	7.3	-1.2	3.9	-1.7	7.3	-6.6	-2	6.5	2.5	-0.01	3.7	-3.4	7.4	2.1	12	2.9	4.3	-0.66	11	-2.3	7.9	-3.1	10	-2.4	-3.2	-1.8	1	0.43	11	-1.5	5.1	-3.4	9.9	-3.6	10
-0.56	0.85	-6.8	12	-8.5	5.8	-13	22	-7.8	18	-3.8	7.7	-0.06	3	5	2.4	15	5.4	10	1.6	-4	8	3.2	2.5	8	-0.34	0.96	8.2	-2.6	2.5	1.3	1.9	-2	0.86	-5.2	1.4	-2.9	4.9	-5.2	1.2	-4.3	4	6.3	5.3	-1.5	0.95	-0.49	10	5.2	-2.3
0.21	0.81	1.5	3.9	-4.4	8.8	-0.49	-4.2	0.07	15	1.6	5.2	-1.2	-0.33	6.7	4.9	3.1	-7.3	6.8	4	-2.4	4.8	4.3	-1.3	-6.1	1.4	0.67	4.5	2.8	9.2	-2.1	6.8	2.8	3.8	2.2	6.9	1.1	0.84	3.3	4.9	-2.5	5.3	7.9	7.4	-1.1	6.4	-1.1	7.5	-6.2	2.2
-0.1	0.41	5.2	1.1	-2.1	1.7	2.4	5.4	6.8	14	-1.1	5.4	-4.5	-0.58	-5.3	-0.6	-5.7	0.28	-1.7	4.4	-6.4	5	6.7	1.5	1.6	5.9	-4	11	-1.4	4.8	4.6	12	4.7	5.9	1.9	6.9	0.24	0.25	9	4.8	2.2	4.7	0.14	7.4	5.7	10	0.3	3.4	4	9.6
0.04	0.14	0.42	4.1	-5	1.4	-0.62	5.3	-1.8	3.4	-8.3	-1.5	-4.7	-1.7	0.62	3	3.6	2	3	-6.8	1.6	7	8.5	-0.78	2.9	8.9	-8	12	-0.57	9.6	-1.8	3.7	-0.11	7.1	-2.3	3.5	4.3	5.7	2.1	0.55	-5.7	7	2.5	5.3	-0.53	5.1	0.76	2.3	3.4	14
0.4	0.34	-2.6	-2.7	-1.3	1.2	-1.8	2	-2	3.1	-6.9	2.1	0.23	-5.3	6.6	4.3	2.7	-3.2	4.7	-1.5	4.2	9.5	6.5	2	-8.3	3.2	-3.7	3.5	-2.9	4.2	-1.9	5.6	-1.3	6	1.8	2.4	3.6	9.6	3.3	-4.1	-1.6	5	1.6	4.8	0.32	4.7	-1.4	7.4	3.2	13
-0.03	0.19	-6.9	2.6	-6.3	0.65	-2.8	4.9	7.8	12	-9.6	4.7	-15	6.9	5.1	0.16	1.7	5	0.84	6.6	0.1	2.4	11	-3.3	-3.8	1.4	-9.6	9	-9.5	8.5	-5.2	8.9	-6.5	7.2	-3.8	5.4	-4.7	9.2	-2.8	-0.52	-6.3	4.3	-8.8	9.6	-6.6	10	-2.1	7.2	-5.6	9.5
-0.11	0.08	3.9	4.2	6.2	6.2	7.5	12	2.8	14	5.9	9.5	11	8.7	4.8	-5.3	-5.1	3.3	4.4	5.3	0.42	4.8	1.9	0.76	2.5	3.5	0.96	11	-1.7	11	3.5	5.8	-1.7	13	0.55	6.7	-3	12	-1.6	3.7	-0.24	4.9	-5.7	6.3	-1.6	5.7	0.5	4.7	1.7	16
0.62	0.18	-0.79	1.2	-2.2	7.2	0.26	8.3	16	12	1.9	7	2.6	9.5	4.2	-0.35	3.1	3.3	0.6	6	2.9	6.4	4.1	3.4	5.1	7.5	0.72	9.6	-4.6	6.4	1.6	5.7	-0.66	4.3	-6	6	-5.7	13	-5	-3	6.7	-3.4	3.9	-2.8	1.5	-1.7	-2.7	4.3	12	6.8
0.59	0.56	-2.8	15	2.9	7.4	-7.6	15	7.8	18	4.6	12	7.9	-5	2.2	2.8	7.7	3.5	8.7	4.4	9.2	9.9	7.4	2.7	-4.5	7.3	6.6	11	-1	12	8	6.7	-1.2	10	1.2	6.4	6	14	-0.82	0.5	6.2	3.2	8.5	-4.5	4.2	3.5	11	12	-5.3	-4.9
0.2	0.8	-4.5	9.9	-4.4	9.4	1.6	4.6	12	13	7.7	16	3.4	-1.3	2.6	1.6	1.1	0.99	12	6.6	2.3	11	3.6	6.8	4.6	2.5	-2	13	6.9	4.3	1.2	6.2	2.1	4	1.2	5.4	5.7	6.9	-6.2	6.1	1.3	9.3	-5.2	4.2	-0.11	8.4	3	9.7	3.5	0.54
0.43	-0.42	3.9	-4.4	3	-11	0.69	3.4	14	11	2.3	-4.8	7.9	-10	16	-1.8	2.4	2.6	6.8	4.2	11	-5.5	3.2	-4.2	4.3	7	2.2	6.2	3.3	9.1	2.7	2.5	-2.6	2.2	1.7	7.7	4.5	12	-0.04	6	-1.7	5.5	-1.1	2.6	-1.5	2.7	3.8	11	6	1.9
-0.59	-0.49	3.9	-14	5.4	-19	0.49	-6.9	2.7	7.8	3.8	-8.7	6.4	-8.4	11	0.81	-2.3	4.6	-2.3	5.2	2.7	0.56	2.6	-5.7	3.6	4.1	4.4	13	-2.7	1.3	1.2	3.4	-5.1	2.9	-1.4	1.3	-0.63	13	0.04	0.4	1.7	0.3	-8.7	6.7	3.8	-1.3	2.5	6.5	5	6.2
0.34	0.44	-5.2	17	-3.9	18	-8.1	8.2	-2	2.9	-4.3	20	3.6	6.3	5.9	2.3	2.1	0.55	2.6	6.7	9.2	10	-0.29	4.2	4.8	2.4	12	15	7.4	-10	0.35	1.9	3.1	-7.2	-0.12	2.1	2.5	7.8	-0.39	-4.3	1.6	-3.1	4.3	11	-1.4	6	3	-0.24	-2.7	3.4
0.69	0.01	-3.1	-5.7	-0.9	-6.4	-3.9	3.7	-0.55	-1.7	3.6	4	-0.04	2.8	-1.3	0.84	10	0.81	8.1	-0.96	4.2	5.9	2.6	5.1	1.4	4.3	10	2.6	4.3	-0.17	-3.8	-2	1.7	-0.34	0.8	-2.2	2.1	5	-0.09	-3.5	3	-1.6	1.2	3.1	2.5	0.77	5	-2.1	-1.4	0.88
0.43	-0.18	2.6	-2.6	-2.8	-3.3	-0.78	3.9	2.6	-1.6	-1.5	6.1	5.1	4.3	9.4	-1.6	1.2	-1.5	2.5	-6.7	7.1	5	3.7	3.2	1.7	3.6	2.4	10	7	-0.37	0.68	3.5	10	-3.7	4.3	-2.4	0.9	8.4	2.2	-12	-0.98	-3	5.4	1.2	2.6	-7.6	-5.8	8.5	-9.9	2.8
-0.38	0.38	3.7	-20	-4.7	-13	4.7	-25	-6.5	-33	10	-15	-12	14	-1.2	0.05	-6.7	-7	-4.3	-1.6	-2.5	-3.8	-4.2	0.7	2.8	-2.4	-0.28	-11	-5.4	-14	1.3	-2.5	-3.1	-11	-3.6	-5.5	4.4	-6.6	-9.1	-15	-0.8	-5.5	-5.7	-20	-2.6	-11	-1.4	-1.1	-2.1	-4.1
-0.24	0.99	-6.4	-48	-5.9	-56	-1.3	-69	-1.5	-89	-8.8	-63	-13	-75	-2.4	5.8	2.5	16	2.5	5.1	5.7	-1.4	-8.7	12	9.4	15	1.4	-9.7	-3.3	2.6	2.5	-9.6	-1.8	-4.8	-2.9	1.4	1.2	-22	0.23	13	0.78	2.9	-2.2	-0.56	1.9	-15	-1.4	-23	5.1	7.1
-0.75	1.2	-0.54	29	2.3	42	-8.1	21	-5.7	-4.5	-3.5	40	5.3	8.4	2	11	-5.6	16	-3.9	3.2	-0.87	3.5	5.9	2.5	5.7	15	4.2	16	0.86	25	4.3	11	0.41	10	2.3	19	-0.51	6.7	4.7	26	5.6	19	3.7	17	4.6	9	5.5	5.2	-8.4	17
-0.71	-0.47	-1.9	0.43	0.91	-7.4	-7.2	2.9	-4.4	-9.9	-2.4	-11	1.5	-21	6.5	-2.8	-6.1	-2.8	0.57	-17	-7.7	-25	-1.4	-11	3	0.58	-4	1.6	3.1	11	1.7	7.2	-3.8	1.7	0.56	2.8	-2.4	-1.5	-0.39	4.4	0.54	2.5	-2.5	5.1	4.9	-1.3	2.4	3.4	-12	-12
-0.32	-1.1	-0.62	-8.4	3.3	-7.2	-2	-12	-0.9	-9.5	-3.5	-15	0.87	-1.1	6	-33	-2.2	-21	6.3	-8.4	-0.72	-15	2.1	-20	3.3	-21	0.87	-2.8	-4.3	-15	3.5	4.1	-8.1	-20	1.4	-10	-3.4	7.6	-3.8	9.7	-4.4	7.1	-1.1	5.1	2.9	5.7	4.7	3.5	-1.9	-3.1
-0.09	-0.23	5.1	-18	2.9	-13	2.7	-6.4	-3.4	-22	-4.9	-20	-2.4	-12	2.3	-18	6.9	-7.7	7.1	0.98	4.5	-6.3	-2.1	-13	5.2	-8.3	5.9	-2.2	-2.1	-15	2.1	6.6	-6.3	-19	-1.2	-5	-0.18	-6.2	3.4	4.9	2.4	17	2.1	3.8	12	16	3.8	4.6	-7	-11
0.01	-2	-2.2	-20	2.9	-11	-7.6	-11	-8.1	-26	-2.7	-12	-4.2	-15	2.6	-16	9.1	-19	7.9	-19	5	-15	-3.1	-12	4	-10	-5.7	-11	1.7	-15	2.1	-7.9	3.1	-23	-5.6	-13	0.03	-21	5	-4.8	3.1	-3.3	-5.6	-13	4.5	-9.1	0.11	-8.2	9.2	-26
0.12	-1.9	-0.37	-33	2.5	-20	-4.3	-29	4.4	-62	2.2	-8.8	2.8	-14	0.87	-7.6	-1.6	-13	6	-7.4	-12	-2.2	4.2	-0.03	-2	-13	-3	-21	2.6	-12	1.5	-15	1.4	-11	3.1	-8	-2	-17	7.4	-4.8	2.4	-5.7	3.4	-13	3.5	-12	-0.36	-13	11	-16
-0.08	-0.89	7.7	-15	-0.04	-12	3.5	-1.1	-4.4	-8.2	4.5	-5.6	5.3	0.97	7.3	-3.8	-2.4	-1.7	2.4	-1.2	-3.3	-2.5	1	5.5	-0.15	-2.7	2.5	-15	-1.2	-11	2.4	-13	2.2	-13	0.39	-4.7	-3.2	-6.1	0.31	-7.6	2.5	-4.5	2	-9.2	0.97	-9.1	0.5	-1.6	2	-18
-0.01	-0.59	-0.33	-11	-2.7	-6.4	-8.6	-5	-7.7	-19	-1.2	-2.9	-3.1	5.3	6.5	-4.7	10	-2.5	-6.8	-2	5.2	-0.16	-2.9	4.4	3	1.9	5.2	-11	8.5	-0.64	4.9	-6.1	-0.02	-3.4	3.6	-5.1	1.6	-11	-0.33	-9.5	-1.3	-6	-6.7	-15	-6.3	-7	0.52	-4.7	2.5	-1.8
0.23	-0.47	-0.82	-0.03	0.67	5.8	-2.1	-2.9	-7.9	-1.4	-3.9	2.2	-3.4	2.7	1.7	-0.79	8.6	2	7.5	6.7	3	9.4	0.09	3.9	1.3	-1.7	6.3	-3.2	2.8	-4.3	-3.2	-0.67	3.4	-3.4	-2.8	-4.1	1.2	-7.7	3.2	-4	9	-4.2	11	-6.9	5.5	-5.5	-2	-4.5	4.5	-8.4
-0.5	-0.67	8	-1.9	8.3	8.3	5.9	2.9	1.2	-5.2	8.3	-0.16	8.5	4.2	7	-2.9	-4.2	-8.2	-0.94	1.9	-7.3	0.1	4	0.38	-5.3	-5.7	-5	-3.9	-6.2	-2.5	0.26	-3.2	-6.2	3	-3.7	-1.4	0.64	-1.7	-16	-2.2	-6.2	0.86	-2.5	-8.9	-1.3	-0.77	-4.9	-3.9	-20	-10
0.06	-0.18	2.3	-20	-1.8	-14	-0.28	-32	12	-39	-0.68	-6.4	6.7	-2.1	3	-4.5	-1.6	-0.15	6.9	4.6	-11	-1.1	2	1.3	4.9	-3.4	0.44	-4.7	7.3	-6.5	0.96	1.1	1.3	0.12	2.6	-0.24	3	-4.9	-2.9	-5	-3.8	6.6	1.1	-12	-3.8	-1.1	0.3	2.7	3.3	-1.9
0.38	0.19	3.2	8.5	0.28	5.2	1.2	23	-3.2	17	7.7	1.2	-0.87	8	7	1.2	4.9	-0.82	9	3.4	-2.4	1.5	3.3	5.9	-2.4	0.23	6.8	-3.4	-0.38	-4.6	-4.3	-3.9	-2.9	-7	3.7	-2.4	3.9	-6.7	6.1	-1.5	2.3	4.2	3.1	0.49	0.75	-1.3	12	2.7	6.9	4.6
0	-0.11	2.2	1.9	-4.9	2.5	4.7	0.53	3.6	-13	-2.3	8.8	-1.4	12	4.4	4.6	1.6	-0.76	0.69	7.5	-0.57	1.9	2.2	9.1	1.6	0.6	0.94	1.5	2.4	4.1	1.5	-1.4	2.7	5.2	1.5	2.7	-7.1	4.4	-0.51	0.08	-0.72	0.92	-2.7	5.3	-7.4	-0.92	-0.39	-1.2	3.8	11
0.1	0.75	3.1	-4.5	-5	-4.2	-1.7	-5	2.4	-4.8	-4.2	6.8	6.2	7.8	3.4	-2.5	3.6	15	1.2	13	2.9	7	-5.5	-0.1	1.8	-5.5	1.8	1.7	-1.6	-1.5	0.33	2.5	-6.1	3.7	-1.6	6.8	4	11	-4.8	0.93	0.64	0.4	-4.1	-2	0.34	2.2	-1.3	-1.7	2.3	7.8
-0.02	0.48	0.75	-0.12	10	0.83	-0.24	-7.3	4.4	-6.2	14	1.6	-3.2	7.8	-0.15	-5.1	-3.1	2.9	4.6	1.1	2.7	-3.1	-2	-5.3	-7	3.3	2.9	2.5	-0.63	3.4	1.1	-0.62	-1.8	2.4	1.1	1.9	2.6	7.1	-2.7	-5.2	-2	-0.42	-1.6	-6	2.2	3.3	0.69	2.6	-3	4.4
-0.01	0.02	3.1	-4.5	2.1	5.1	11	-7.5	10	-22	4	-0.82	-8.1	2.2	4.4	-9.4	0.91	3	3.8	-2.2	4.6	2.5	-1.1	7.5	-4.2	-2.5	0.91	4.5	-7	-11	3.1	0.45	-8.4	-8.2	1.6	-6	1	-2.8	-3	-7	-3.3	1.2	-0.88	-3.1	3.1	6.6	0.23	3.5	-6.1	-6.3
0.95	-0.35	-2.3	1.2	-1.2	-2.6	0.89	-2.6	13	-7.5	-0.99	3.1	5.2	-5	1	-14	9.8	-7.3	7.6	0.45	0.77	-9	0.42	-6.4	2.8	0.7	-3.5	-6.9	-1.2	-3.7	-5.3	4.5	-0.2	-7.5	-0.27	-0.24	-5.8	-1.9	0.63	2.5	0.26	-0.33	7	-6.7	-1.2	4.5	-6.6	1.7	12	1
0.54	-0.03	2.1	-3.2	2.6	-1.7	-2.5	-2.8	8.9	-3.8	4.7	-3.3	5.8	-5.4	9.8	-6.5	5.1	-3	3.6	-4.6	6.4	-1.8	8.6	0.95	-0.1	-0.11	2.4	2.1	7.3	4.3	3.4	0.93	10	2.5	8.7	-7	12	-10	7.6	-1.2	5	-1.1	2.5	1.8	8.1	-2.1	3.5	-6.1	6	0.34
-0.43	-0.25	4.6	-7.8	4.1	-6.7	6.4	-9	3.5	-7	-0.46	-6.3	4.4	4.7	-2.9	0.32	-0.06	0.03	0.32	-2	0.42	3.2	-1.6	-0.45	0.5	-4.8	-2.6	0.12	4.9	7.5	-3.7	0.64	11	4.1	-1.4	-2.1	0.5	-9.3	1.2	-2.2	-5.9	0.48	-4.6	2.8	-0.61	0.41	1.1	-2.4	1.6	0.43
-0.38	-0.07	-2.1	-15	0.11	-13	2.8	-4.3	-3.4	-12	-1.2	-4	-4	-0.51	-11	-2.4	2.7	5	-1.7	0.49	-0.38	6.6	-0.66	0.9	-0.14	-5.9	-7.3	-2.5	-1.9	-1.4	-3.8	-1.6	2.3	-4.5	-4.5	1.1	-3	-1.7	-1.4	-2.1	-0.68	3.6	0.37	0.34	1	-1.9	1.7	-3.2	10	-3.9
-0.09	-0.08	6.8	-2.4	-6.6	-9.9	8.5	4.9	3.8	9	5.9	1.6	3.7	-2.8	-6.9	-0.73	5.6	-4.9	0.11	0.92	-4.3	0.26	4.2	-1.7	3.5	0.71	-8.7	-0.28	0.07	-5.3	4.5	-2.6	1.2	-3	1.2	-0.96	-2.2	-7.5	1.1	4.3	3.2	3.6	-3.6	4.1	1.5	-2.4	-3	-8.3	-3.1	-1.3
-0.26	-0.25	9.5	4.5	4.1	2.4	4.5	9	5.1	10	8.2	6.1	6.9	7.1	1.8	-0.49	4.8	-0.31	3.4	1.6	-7.4	-0.04	-0.74	-0.8	7	3.3	2.3	-0.15	9.2	-3.7	2.9	-3.8	9.9	3.7	3.1	-3.5	-0.56	-12	-0.19	8.1	4	3.7	-0.33	8.8	2.6	-1.7	7	-7.4	5.1	-2.8
0.92	0.3	7	1.3	6.9	-2.3	4.5	3.6	1.1	12	11	-0.49	3.9	-6.7	8	1.9	5.2	5.7	3.8	9.2	8.9	3.4	12	2.8	8.3	2.7	5.7	3.2	8.2	4.5	5.7	-1.5	6.9	5.5	6.4	-1.1	2.4	-4.9	1.1	6.4	3	8.7	7.2	12	0.68	-1.4	10	-3.4	18	5.2
-1.3	0.37	7.7	0.87	7.6	5.8	7.9	0.65	15	1.3	2.5	6.4	8.5	4.6	-22	8.6	-21	5.2	-2.9	10	-22	14	-38	8.2	-7.7	-2.6	5.8	-5	-1.6	1.7	4.5	0.28	0.48	3.2	5.4	-3.1	5.7	-0.88	-17	7.2	-1.4	8.6	-6.3	6.2	-9.3	3	2.4	-2	-12	0.19
-0.06	0.99	-2.5	6.6	0.22	3.5	-2.3	-2.8	-3.5	5	1.4	3.6	5.1	11	-14	15	-6	8.1	-4	5	-19	17	-20	11	0.27	7.5	2.6	4	2.1	11	-0.93	2.4	4.6	6	1	1.4	-2.5	-0.75	-3.9	11	0.22	0.81	-4.4	12	-2	-1.9	0.73	-4.3	-6.1	9.1
0.48	0.61	2.6	8.5	3.4	9.7	-0.97	3.2	-2.2	9.6	-0.83	6.4	5.9	9	6.8	11	3.2	-0.73	3.2	8.2	4.6	9.7	6	5.4	6.4	1.7	8	4.1	1	8.3	-1.3	6.4	2.6	8.9	3.3	4.3	-5	0.79	12	14	7.5	13	7.8	16	3.6	6	5.9	-3.8	10	7.4
-0.36	0.6	-0.56	3.1	2.2	-0.01	3.1	-0.79	-0.45	5.9	3.4	1.3	5.4	4.7	-6.7	12	-3	3.5	-3.1	9.5	-0.2	18	-2.4	7.3	-2.8	-1.5	-2.3	5.7	3.6	5.8	-2.1	7.1	-1.4	14	-0.37	0.58	-3.2	7.5	-6.5	13	-4.1	17	-5.2	11	-1.6	10	-4.2	11	2.9	4.3
-0.36	0.26	6.8	-2.2	6.5	-4.2	10	-3	7.2	1.6	5.4	-2.1	3.6	10	-7.1	12	-6.7	3.4	3.5	9.5	-2.8	8.8	0.06	8.4	-0.41	-10	5.2	2.6	0.18	1.8	-1.5	1.4	-1.2	9.6	-1	-0.31	-4.8	2.5	-2	4.7	-0.04	4.4	-7	5.9	1.3	4	-8	5.9	0.02	8.5
0.05	0.48	1.8	2.4	3.4	3	4.3	-0.44	5.3	-2	2.9	4	12	4.6	1.6	12	1.3	4.7	13	6.9	2.7	11	1	10	2.1	0.19	2.4	1.2	7.4	3.9	-1.2	-0.5	1.2	9.5	4.5	-1.3	0.86	-4.1	2.2	-0.42	-0.72	-0.58	-4.1	1.6	-1.2	1.7	1.3	-6.3	-1.7	8.8
0.21	-0.37	8.2	-8.7	5.2	-5.5	1.3	-16	8.7	-17	3.5	-4.5	8.7	-7.5	-3.8	-7.4	4.4	-9.5	8.8	14	9.1	-2.2	7.2	0.13	5.2	1.9	9.8	-4.3	12	-5.8	4.7	10	12	-4.1	-0.82	-7.2	6.1	3.8	-4.3	3.7	4.7	4.2	4.2	2.9	-1.5	2.9	5.2	-1.4	9	6.3
0.93	-5.8	5.6	-16	-5.2	-11	-3.7	-23	-8.7	-70	-1	-32	-6.1	-25	4.3	-1.6e+02	8	-1.2e+02	8.9	-1.2e+02	2.4	-1.4e+02	6.6	-1.6e+02	6.3	-96	2.3	-30	2.6	-76	1.4	-47	9.4	-70	-0.35	-48	2.6	-22	-1.4	-69	10	-99	6.4	-48	0.21	-73	-0.58	-4.5	16	-90
0.27	-0.17	4.1	-4.5	-0.47	-2.3	6.4	0.46	0.45	-0.49	7	8.8	-14	-0	1.7	39	12	23	6	-24	-2.9	31	9.1	28	0.52	-4.6	-11	3.9	3.1	3.6	1.8	-9	4.2	0.05	2.1	-1.1	-6.1	21	2	-26	5.6	-23	2.7	-17	-0.78	-8.5	-1.3	6	4.4	-13
0.71	-0.2	-0.51	3.1	-0.71	-3.1	-6.6	-1.9	10	1	3.4	-0.59	-3.7	-6.2	8.4	15	8.8	5.2	6.5	-0.09	4.4	5	4.1	9.7	-8	12	-5.5	0.85	-6.7	6.5	-4.8	-1	-3.8	2.5	-8.7	0.44	-3	6.6	-1.6	-12	-3.4	-11	7.1	-0.59	-5.1	-1.9	-4.7	-2.4	7.8	3
0.16	-0.53	-7.3	0.24	7.7	0.56	-7.3	8	4.3	-1.7	-3.1	0.36	-9.3	-0.2	-0.46	4.7	-1.4	-3.5	-0.64	-5.2	2.3	-3.2	-4.9	-0.33	-24	3.8	-14	-1.8	-26	-8.3	-6.2	-0.14	-19	-1.8	-13	-3.3	-1.7	2.5	-1.5	-10	-4.9	-7	1.4	-6	-3	-4.7	-2	-1.9	-3.7	7.4
-0.88	0.17	-6.2	-0.1	4.9	-0.33	11	6	-5.3	3.3	-3.2	0.56	-16	-0.16	-15	-0.44	-7.5	9.3	-9	5	-5.4	0.07	-9.3	4.2	-2.4	5	-7.8	-2.7	-6.3	0.27	-1.6	-0.09	-8	5.1	-6.1	-3.6	-5.4	-2.1	3.2	-6.1	0.05	-8.3	-13	-11	4	-1.4	0.78	4.2	-10	5.1
-1.4	-1	-21	3.5	-10	-2	-1	6	-23	9.9	-6.7	1.9	-27	-3	-19	1.9	-9.1	-6.4	-18	-10	-13	-2.3	-12	-0.32	-12	-3.9	-6.4	-7.6	-15	-5.9	-7.3	1.8	-26	0.34	-4.7	-5.8	-9.4	1.5	-9.2	-11	-5.2	-10	-9.1	-7	-1.6	-1.4	-5.1	-0.7	-32	-8.8
-2.1	-0.29	-21	4.9	-28	0.05	-12	1.3	-25	6.3	-20	11	-36	6.2	-28	5.3	-23	4.8	-30	-6.3	-20	-1.5	-23	7.9	-14	8.4	-18	-8.5	-29	-2.7	-15	-2.7	-31	5.1	-12	-3.5	-17	9.9	-25	-1.7	-24	-15	-31	-8.2	-14	-0.7	-13	2.3	-38	-7.2
-1.3	0.09	-16	1.7	-19	-3.1	-13	1.5	-12	6	-16	1.2	-17	8.3	-20	2.3	-8.6	10	-8.5	-3.4	-17	0.08	-13	3.3	-5.1	7.2	-17	3.4	-25	3.5	-14	-3.6	-28	7	-18	3.3	-18	14	-16	-2.1	-14	-8.4	-27	-2.2	-15	2.5	-14	0.08	-27	-1.6
-0.45	0.84	-12	-10	-12	-6.9	-12	-4.8	-2.9	-4	-12	-14	-11	-13	-10	-2.1	2.8	4.1	-1.2	-1.7	-8.1	-4.2	-6	0.11	-5.1	10	-9.5	6.9	-12	4.2	-9.1	4.7	-14	4.8	-3.4	5.5	-11	3.8	-3.5	-5.2	-7.9	-0.93	-13	8.5	-9.6	-0.59	-9.9	-0.04	-14	10
-0.12	-0.14	-2.1	12	-2.2	13	-2.2	6.6	-5.1	-0.81	-0.09	16	1.5	1.4	-5	0.26	-9.8	-3.9	2.3	-2.9	-13	2.6	0.08	0.23	-2.2	5.5	-8.2	-1.1	-7.5	5.7	-4.6	2.8	-7.6	-2.5	-1.2	-2.6	-5	1.6	-0.92	-13	-4	-7.7	-7.8	-0.29	-4.6	-11	-8.5	-5.3	-4.8	6
-0.06	0.15	0.61	1.6	-0.59	-8.7	-6.4	-2.6	-6.6	1.1	4.2	-0.77	-1	-3.3	-0.08	0.82	1.6	2.3	5.4	2.8	-2.2	-2.7	-3.5	3.4	9.7	2.7	4.3	3.4	3.5	-1.1	-0.65	3.6	-6.6	-0.85	3.9	2.4	-0.05	3.8	-5.1	-4.2	3.8	-7.2	-5.6	-7	-7.3	-4.7	-2.8	-1.4	-3.4	4.2
-0.02	0.23	1.5	-11	3.2	-15	-4.9	1	1.7	-11	1.7	-6	-1.8	-4.3	-8.2	6.3	8.9	9.1	2	5	-1	2.8	3.8	2.6	2.3	2.5	-1.9	0.74	-4.1	-8.5	-2.8	-1.2	0.94	-11	0.49	0.85	-5.3	0.35	-2	-2.2	2.2	-6.7	-1.5	-2.6	-5.2	-6.7	0.55	6	7.8	-2.6
0.55	-0.38	1.5	-3.9	2.1	-3.3	-2.9	-1.6	-8	0.66	-1.1	-3.2	-3.1	-9	3.7	1.9	5.2	0.24	3.8	0.58	-1.8	2.2	3.4	-5.3	3.4	2.9	1.6	-3.3	-0.42	3.6	1.1	-1.9	9.2	-0.22	6.8	1.7	6.5	-4.7	0.44	-4	5.6	-5.2	4.8	3.3	6.7	-12	-2.9	-8.6	6.1	-3.9
0.27	-0.06	8.8	0.33	-0.17	1.6	2.1	-10	-3.4	2.9	-1.5	-0.59	2.6	-2.5	6.2	-6.1	4.6	-6	1.9	5.2	9.1	-6.6	-0.11	-0.53	-3.2	-1.6	-13	1.5	-6.2	-0.1	-6.2	0.53	1.7	-5.8	-2.1	-1.8	1.9	-11	-12	-6.1	1.2	0.77	-8.7	11	3.4	-2.4	-4.5	-4.4	-4.1	-0.56
0.96	0.84	-6.5	-2.8	-1.4	-3.8	-13	0.48	13	4.1	-9.5	1.4	-2.6	7.7	3.9	-1.8	-2.4	15	0.44	6.4	3.2	-3.8	4	-3.7	-6.6	0.57	-7.3	-5.4	-14	-2.2	-6.7	-4.3	-3.5	-2.8	-8.6	1.6	-3.5	-13	-8.6	-3	-2.6	2.6	2.8	-3.3	-3.5	-2.8	-0.34	-14	-0.36	5.2
0.4	0.68	-6	1.3	0.69	-2.3	-4.8	-4	5.2	-2.9	-4.4	-4.6	-5.9	4.1	-2.7	11	3.5	4.5	4.6	5.3	-5.1	-5.4	1.4	7.8	-2.9	3.2	-1.6	6.6	-0.58	0.3	1.4	2.5	3.5	0.55	-1.6	3.7	1.1	3.8	5	1.4	7.9	4	4.1	-2.3	9.8	7.1	6	4.4	0.32	4.1
-0.09	0.6	3.4	-3.8	10	-2.1	5.6	0.99	4.2	3.4	1	-2.7	-7.4	6.3	-0.89	1.2	1.5	1.3	0.16	1.3	-4	-4.3	-5.5	1.3	-3.4	-4.7	1	-1.4	0.56	-5.8	-3.4	-0.95	1.2	-1.2	-3.9	1.4	-2.6	1.8	7.1	1.6	0.93	8.2	2.3	-0.9	2.8	1.8	0.1	0.75	-5.2	-2.7
0.16	0.44	4	0.16	-0.1	0.41	-2.1	1.1	5.5	3.3	0.41	2.2	-5.9	-8.6	-0.6	3.9	-0.26	7.2	-1.1	8.6	4.7	2.4	-0.63	-2.7	-0.5	3.5	0.25	-3.6	2.9	2	-0.45	-0.53	1.7	0.48	-0.03	-0.4	-2.2	-3.9	4.9	-0.25	-0.84	7.4	2.8	2.9	3.7	0.94	3.8	-1.8	-0.27	-3.9
0.01	0.68	0.66	3.7	1.1	-2.7	5.4	-4.1	2.7	5.6	0.88	-2.4	7.5	-2.9	-7.6	5.2	-9	-2.4	-2.5	8.1	-13	2.1	-3.4	1.2	-1.9	6.1	-5.2	3.1	2.3	9.4	-2.2	3.7	8.1	9.7	-0.22	-2.3	2.3	-3.4	0.06	2.8	1.2	8.2	1.1	4.1	0.99	8.4	0.97	0.88	1.3	5.7
-0.16	0.41	-1.9	4.2	0.33	0.09	4.7	-8.7	11	2.5	4.9	-0.79	7.8	-1.7	-4	6.1	1.4	1.5	-1.8	3.1	-13	7.3	-1.5	9.3	3.2	-0.71	2.4	1.5	-0.76	6.5	-2.3	0.79	-1	3.4	0.24	6.3	-6.6	0.25	0.01	5.4	-1.7	9.3	8.7	7.5	-0.82	8.8	0.92	-0.88	-4.6	8.5
-0.07	0.57	-6.8	0.81	0.14	4	-2	3.2	-4.7	14	-4.9	0.44	-0.69	6.5	5.8	9.6	-3.5	4.1	1.6	11	4.8	7.9	8.2	7.4	0.85	0.49	2.5	-2.1	4.1	4.2	5.4	-2.2	-0.99	5.2	4.8	3.1	7	4.8	1.6	5.4	-2	7.1	3.6	5.7	-2.7	7.8	2.7	-5	-4.1	3.4
0.37	-0.11	-3.9	8.7	-3.6	15	-1.7	14	-11	20	-3.6	5	-3.3	3.9	-4.6	4.9	-5.6	-7.2	2	4.2	-6.6	4	-1.3	7.8	-6.2	2.2	3.2	3.1	3.7	2.8	-3.2	1.4	3.4	2.3	2.9	4.8	2	6.3	13	12	0.17	7.9	7.5	14	-2.1	11	-8.4	3.5	7.8	-2.2
0.13	-0.26	-5.4	0.21	-2.3	11	-9.2	2.4	-5.2	5.1	-8.3	2.5	-3.7	10	7.2	2.5	7.1	1.5	-2.1	6.6	15	-3.3	5.1	-7.2	-7.5	0.22	3.7	-2.3	2.1	-4.4	-0.93	3	0.86	-4.7	2.9	2.6	3.3	8.5	5.3	0.45	-2.8	6.9	10	0.51	-3.2	8.6	-5.1	9.6	2.2	-1.1
0.49	0.24	6	5.2	4	7	5.1	3.9	4.7	-3	0.2	1.6	4.5	12	3.5	-0.73	-1.4	12	-1.4	9.2	18	-2.6	6.1	-3.5	0.29	-2.8	2.7	-3.7	6.3	0.81	2.1	0.87	0.33	4.4	-2.2	4.1	5.4	1.6	-0.79	3.5	-8.1	-1	9.1	-4	-6.6	9.3	1.8	3.3	14	-5.1
1.1	-0.4	6.8	0.7	8.4	5.6	-3.2	-0.29	-2.4	1.6	3.6	6.5	3.4	4.8	7.4	3.4	6.2	1.1	3	5.2	16	2.5	0.15	-0.36	-4.2	0.29	4.9	-1.6	4.8	0.89	2.2	-0.43	5.4	1	4.4	5.5	3.4	4.1	1.8	5.9	2.5	0.46	10	2	-3.6	8.4	3	2	4.2	-9.1
0.44	-0.3	2.2	-4.7	1.6	-1.2	0.21	-3.6	4.8	-0.26	1.1	1.6	9.5	-2.4	0.44	1	9.2	2.1	0.26	0.33	2.5	8.6	0.05	4.2	4.4	2.1	4.2	1.4	10	-0.59	5.4	0.08	6.2	1.8	7.8	2.2	5.2	2.7	2.2	2.9	0.53	2.4	6.3	0.29	-2.5	6.2	0.23	3.1	5.4	1.5
0.12	-0.19	5	-2.4	2.4	-0.08	6.5	3.2	-1.5	11	-1.8	1.1	7.9	8.8	9.3	1.9	0.86	-2.7	-4.3	-0.43	1.4	2.8	1.9	1.6	1.5	-0.74	5.3	4.7	5.4	5.2	3.5	3.5	5.9	8	6.1	-2.9	1.4	5.9	6.7	3.2	2.6	10	2.6	-1.5	2.1	6	4	6.2	3.9	-1.9
-0.34	0.03	3.8	2.3	-4.7	2.3	-0.16	6.2	-3.3	8.6	-0.33	1.8	9.3	7.5	3.8	-0.49	-5.6	-0.02	-6	0.3	5.3	-6.5	1.8	1.6	4.3	7.1	-0.14	-0.22	8.9	4.4	6.4	0.87	5	9.9	5.2	0.27	1.8	-0.15	-0.81	6.8	6.4	9.4	-2.1	-4	2.7	5.8	-4.2	-0.41	7.4	2.5
0.26	0.55	2.6	3.2	1.8	7.5	-1	3.4	-5.9	4.2	2.5	0.2	8.8	4.8	2.3	-3.1	-5.6	9.8	-6.6	5.7	1.9	5	3.5	4.6	2.7	-0.85	6.2	-1.6	7	-1.7	4.8	0.05	7.2	4.8	3.9	3.8	0.5	-2.4	4.8	1.1	0.81	1.1	-2	-4.5	4.1	5.7	0.87	3.4	0.1	7.8
0.37	0.56	0.23	2	-0.62	0.32	5.8	2.2	-5	12	1.5	-12	4.8	-6.5	-2.1	-1	-9.6	7.6	-7.4	-6.3	6.3	-0.3	2.5	6.1	4.9	4.8	8.7	-4.2	5.5	6.9	4.2	1.7	5.2	-3.3	1.5	-1.4	3.4	-12	4.3	6.8	-0.31	2.7	1.3	-5.8	7.7	0.88	11	-3.2	1.7	1.1
-0.5	-0.71	-2.1	4.5	-1.9	4.6	1.4	0.38	1.3	9.1	3.3	1.1	5.8	5.2	-6.3	-11	-2.9	-8.8	-12	-7.6	-0.45	-7.4	-4.3	-1.3	4.3	-5.2	1.3	-16	-0.49	-15	2.4	-8.7	1.9	-23	-0.19	-14	-2.9	-16	3.5	0.87	0.39	-5.4	3.2	-9.7	1.9	-11	4.2	-13	1.9	-1.4
-0.5	0.95	-3.1	18	3.2	10	7.4	12	1.6	18	0.45	6.2	2.6	-8.4	1.2	20	-8.6	10	-5.6	9.2	-2.3	18	-1.3	14	3.5	5.2	0.04	13	6.1	10	-0.59	11	6.8	9.3	-4.2	11	2.7	7.5	6.6	15	3	10	-3.2	12	2	6.7	-0.45	12	3.8	15
0.09	0.33	-3.7	12	0.63	2.3	2.8	5.7	-0.78	9.2	0.13	3.7	-4.6	-14	4.7	7.1	-3.8	-4.3	-2.3	-4.6	3.6	2.2	-2.2	-2.3	-0.43	2.4	6.9	11	-0.43	11	5	2.8	0.9	10	0.16	6.1	5.3	-0.19	4.2	14	-1.9	7.3	7.3	8.2	2.4	-0.61	-0.93	3.3	-0.9	5
[truncated: 952 more columns]
