# Supplementary material for: Dyslexia on a continuum: A complex network approach
Source: PLoS One. 2018 Dec 17;13(12):e0208923. doi: 10.1371/journal.pone.0208923 (PMC6296514; doi:10.1371/journal.pone.0208923)
Supplement: S1 File — Detailed information about the archive contents is provided in the included README.txt file. (TGZ) [file pone.0208923.s001.tgz › FS_619_VV_run_2.csv]

16	3.1	25	7.8	13	-1.6	6.5	-3.9	5.3	8.7	10	9.5	45	-0.04	26	4.8	60	5.1	34	2.5	38	-0.99	36	1.2	8.8	-2.4	11	4	0.22	2.4	-5.8	0.33	17	0.36	1.6	-0.87	2.7	-0.6	-15	3.1	10	-1.1	15	-0.04	20	0.41	11	5.8	6.4	13
37	6.2	27	0.65	13	-9.6	5.3	1.2	8.9	-1.1	8.8	5.4	26	4.8	7.6	-4	29	1.6	15	7.8	19	7.4	24	-1.5	14	-0.63	15	6.2	8.9	-3.4	6.8	-0.79	19	1	11	-4.5	18	-1.5	8.6	-6.2	19	-0.68	19	2	13	4.3	4.2	-2.7	-3.8	-0.51
32	2.9	28	8.8	14	4	-0.25	-7.1	6.4	3.4	6.3	4.8	-1.6	3.5	2.7	-4	-3.9	0.57	13	9	3.1	-0.47	1.4	3.1	6.8	-3.4	22	7.4	5.8	1.3	3.8	-0.92	2.7	-2.6	8.1	1.9	6.5	3.2	2.1	-0.92	11	-1.2	5.4	-9.5	7.2	9.4	1.1	-1.5	3.3	-0.49
24	7.5	25	6.5	23	12	7.2	-0.71	14	-0.9	5.6	3.7	10	-3.9	-8.6	-5.4	3.2	1.5	4.2	-2.9	12	7.4	-1.7	-5.4	-2.1	-1.8	14	7.3	11	7.6	-4.2	1.4	6	-7.8	9.8	0.84	-4.6	-2	-12	2.7	6	-4.5	7.4	-8.2	15	3.3	-0.77	-4.7	0.39	-0.2
24	-1.9	25	-1.4	7.4	-4.8	0.65	1.8	6.4	-1.3	8.3	-7.4	-10	-5	-1.4	-3.6	-7.3	-2.8	2.9	-0.5	9.8	4.1	-6.4	-5.6	0.95	-2	13	-1.5	7.2	7.1	-7.8	4.8	9.2	4.9	6.1	3.8	2.2	-6	-5.7	6.3	10	2.3	-1.3	-7.2	-3.7	4.3	-7	-1.3	-12	0.83
12	4.9	18	-1.7	8.1	2.8	-7.5	2.1	-0.48	6.5	4	1.9	6.9	8.5	-13	-0.97	7.2	-1.2	-4.2	1.4	7.5	-0.51	-0.72	2.1	-1.8	-1.8	16	3.2	9	1.4	-4.8	2.4	-1.2	3.4	2.6	1.8	0.94	-5.2	-7.5	2.2	11	-1.2	3.3	-0.43	6.5	2.1	1.4	6.9	0.56	-3.1
25	-1.6	24	-1	11	-8.7	-9.9	-7.8	-1.7	2	1.1	-12	7.5	0.77	-4.6	-0.75	7.6	4	2.8	-0.29	5.4	-0.77	4.3	1.4	-0.2	-0.84	7.1	4.2	6.8	7.6	-6.8	0.49	-0.4	8.7	5.1	1.8	1.1	0.68	3.8	3	10	3.4	4.4	2.4	3.7	-1.6	2.4	4.5	7.9	4.5
43	2	25	-7.6	18	-18	12	-15	10	-4	7	0.02	2.7	-5.7	7.8	-1.3	3.4	1.3	2.1	-9.3	3.2	-3.2	2.1	6	2.6	3.4	7.2	-9.6	3.6	-2.8	8.2	-6.2	4.7	-7.8	7.6	-7.2	7.2	-3	14	-8.7	11	-0.94	5.4	2.3	9.2	-1.6	8.3	-1.6	0.19	-1.5
26	-1.6	9.7	1.7	5.7	-5.4	1.8	-2.9	-0.83	-1.2	-13	-1.2	1.2	8.7	3.9	1.2	18	-7	1.2	4	2.7	4	0.28	3.9	-4.9	-0.57	5.2	-9.5	13	-4.6	2.5	-4.3	1.4	-5.1	6.2	-2.9	4.2	-6.7	0.3	2	2.5	-2.6	1.5	-0.11	14	2.5	-21	5.4	-18	7.4
30	-0.51	13	-9.7	1.4	0.72	-0.41	-0.49	0.79	-0.92	-8.1	-4.5	3.1	2.6	2.1	-1.5	18	0.44	-4.3	-0.33	8.9	1.4	2.7	6.4	4.1	-0.51	1.3	1.3	-0.18	1.4	-3.5	0.04	-7.4	3.2	5.3	-0.26	3.8	1.5	-6.9	5.5	4.5	2	8.9	3.1	9.7	-4.1	-5.1	2.8	2.1	-2.3
27	-14	13	-5.2	0.65	-0.01	-2.8	-2.6	0	-2.9	-5.9	-2.2	5.3	-3.6	4.6	0.7	-2.5	2.9	-2	5.4	5.1	4.5	-5.1	-4.4	2.6	-0.69	2.7	1.2	1.4	0.85	1.5	0.27	-7.2	-4.8	5.9	-3.2	4.1	0.45	1	2.2	6.8	2.5	4.5	3.3	4.7	2.6	-13	3.9	-11	4.9
27	-1.7	18	0.85	6.5	-6.9	2.8	5.2	0.96	-1.9	-5.5	5.5	4.9	-0.55	11	3.8	0.45	1.7	-5.3	8.9	3.3	1.5	-1.4	7.1	1.7	4.9	-0.47	0.89	-0.34	-6	1.6	5.7	-3.9	-2.2	2.6	1.7	3	-2	2	2.6	2.9	0.57	7.6	4.7	2	-4.8	-10	0.63	-0.45	-3.4
29	4.5	18	-1.8	7.4	1	-2.4	-2.7	4.9	-5.4	1.6	-2.8	0.96	5.4	3.7	1.7	-6.5	-3	-0.67	1.6	2.9	0.43	-4.4	6	6.2	0.75	2.9	2.4	4.7	-4.2	3.9	4.8	-2.2	-1.6	6.7	0.02	3.3	0.42	5.1	-1.4	4.3	1.9	5.1	1.1	3	-3.4	-15	-3.7	-13	-1.5
34	4.9	15	-2.2	4.1	-1	1.1	-2.1	5.3	-1.9	-3.2	-10	1.4	9.8	6.5	4.2	-3.9	0.49	-4.3	4.2	-4.7	-1.9	-1.5	1.2	2.2	-0.09	5.2	6.9	4.7	0.34	-0.7	-1.3	1.6	1.6	11	1.9	4.4	-6.2	8.2	-5.7	0.97	2.9	1.4	-0.51	4.2	5.6	-5.4	0.11	-7.9	0.96
34	-3.3	15	-15	5.1	-4.7	12	-6.1	11	-7.7	-1.2	-12	12	-21	13	3.4	-2.7	-2.5	4	-8.2	3.3	-6.2	0.99	-4.4	11	5.3	3.9	-5.3	5.2	-5.1	6.6	-4.4	4.5	8	1.2	2.7	5	-2.9	6.8	-6.2	2.4	-7.8	9.2	0.35	6.8	-7.9	-4.1	-19	11	-16
-1.2	-19	-19	-16	-7.6	-17	-13	-3.2	-15	-2.1	-18	-8.5	-1.9	-13	11	-0.59	-3.8	-5.6	8.5	-3	4.9	-14	5	2.6	5.6	3.2	-4.9	-10	2.4	0.55	0.18	4.9	-3.7	-2.1	-0.65	1.5	2.6	4.6	-4.3	1.3	-0.08	-2	4.8	4.6	-0.03	-16	-11	1.7	-8.7	1.7
-1.1e+02	-21	-57	-22	-13	-17	-32	-11	-70	-11	-42	-14	5.4	-5	1.4	-3.1	-21	-10	28	1.8	-42	-12	17	1.3	-22	0.09	-33	-4.8	-38	1.2	-43	-2.4	-40	-6.2	-24	-2.3	-24	-1.8	-82	2.5	-18	-1.1	-27	1.4	-24	-10	-50	-6.4	-52	-11
-9.4	-21	-0.44	-9.4	2.5	-6.1	16	-8.5	17	-10	26	-4.1	-6.2	-0.34	-6	-2.2	-8.9	-7.7	-11	-2	-5.5	-6.7	-2.8	1.3	3.2	6.7	-0.83	-5.9	1.8	-0.24	17	2.5	10	5.2	-7.1	-1.2	5.2	2.1	21	3.5	-6.5	0.13	-3.5	8.3	-8	2.4	-7.9	-12	31	-6.5
-38	-1.8	-31	-1.8	-25	-2	-2	4.9	-13	-2.8	-14	8.2	-20	-5.2	-13	2.2	-19	-7.4	-14	-1.5	-12	-7.6	-17	4.8	-8.3	1.1	-15	-9.1	-7.6	-3.4	-5.1	1.1	-5.8	2.5	-4.7	2.5	-5.1	0.35	-6.1	11	-2.4	-1.3	-5.2	-7.1	-11	-21	-1.1	6.5	-2.8	6.9
-42	6.9	-48	5.4	-46	-6.5	-16	2.6	-21	1.6	-26	7.8	-13	4.3	-21	-4.5	-21	0.49	-14	1.2	-3.6	-0.21	-15	-7.7	-6.2	0.83	-17	-18	-12	-2.2	-7.1	-4.6	-19	-12	-10	2.7	-9.8	-7.9	-3.4	-0.58	-10	-4.3	-11	-3.9	-10	-7	-7.3	15	-14	10
-52	10	-41	10	-42	17	-14	5.2	-24	7.8	-22	17	-8.1	10	-18	13	-16	21	-15	8.8	-14	12	-14	3.1	-13	4.8	-24	-11	-14	-11	-7.3	6.4	-13	4.6	-13	5.2	-12	3	-12	1.3	-13	-0.55	-11	9.5	-8.2	9.7	-16	2.6	-24	7.4
-38	1.4	-27	1.1	-23	2.3	-10	2.1	-18	2.4	-15	0.84	-20	4.6	-13	3.8	-17	-0.79	-12	2.5	-15	-3.4	-8.3	7.2	-8	-2.5	-14	0.47	-15	-4.1	-4.2	5.5	-5.5	6	-13	3.4	-4.7	0.11	-7.4	0.67	-11	-4.2	-11	10	-4.4	6.3	-6.7	-3.8	-8.1	1.4
-29	-0.12	-14	4.7	0.29	0.17	-2.6	9.7	-3.6	-2.9	11	-2.2	-6.1	-8.4	-2.9	7.7	-10	8.9	-7.1	-2.2	-0.83	8.2	-0.93	-2.4	2.8	3.5	-7.9	1.6	-6.5	1	-1.3	3.4	-9.6	-0.72	-1.5	3.8	-5.6	1.7	-3.5	3.9	-6.2	-0.43	0.25	8.7	-0.39	13	17	-4.7	9.6	-0.11
-18	-10	-6.6	3.1	2.8	12	4.6	5.5	4.2	-2.5	20	-0.5	-1.5	0.26	6.5	1.6	-4	8.7	1.9	-0.45	-4.8	4.3	3.2	0.1	5.4	4.9	-6.6	6.1	-7.8	8.3	6.3	3	6	-2.9	-0.1	2.6	6.1	3.7	16	5.9	-3.2	0.52	1.3	3.4	-1.5	12	21	-2.3	12	-3.5
-11	-6.7	-6.6	-1.3	-6.1	11	4.2	6.1	0.88	3	4.2	8	-2.8	-1.4	-0.73	-3.6	-2.9	-3.1	-5.1	-3.4	-4.5	-3.6	-1.1	-3	4.5	-3.8	-7.2	-1.5	-2.6	-3.7	6.5	3.9	4.7	4.2	2.8	0.66	1.5	3.9	14	2.1	-4.6	-0.73	-8.2	-5.4	-5.2	4.6	5.4	-2.2	3.7	-3.1
-13	-0.5	-5.8	2.4	-0.79	14	0.93	-0.09	9.2	-0.06	9.7	5.9	1.7	-2.9	7.5	-0.02	0.42	-10	4.9	-3.4	-4.8	-7	3.6	-7	0.54	-3	-2.1	-4.8	-6.6	5.8	9.2	1.9	4	3.2	0.1	-3.5	2.5	3.3	9.1	0.68	-2.6	-3.2	-4.6	-3.4	-9.2	-4.9	-4	0.94	2.5	-3.5
-2.7	-4.3	-14	0.85	0.6	12	11	1	9.2	4.6	-0.91	-0.08	-3.5	-8.9	-0.08	0.6	-6.4	2.5	-1.6	-11	-4.3	-11	0.28	-1	2.2	-4.6	-5.6	-6.2	-11	-5.3	12	3.2	3.5	-2.3	-1.8	0.69	-0.05	0.42	9.1	5.6	-2.5	4.5	-1.1	-7.7	-5.5	-9.5	-7	-2.4	-6.2	-6.8
-34	8.8	-13	5.7	-4.2	3	6.4	15	1.8	10	-1.7	18	-25	-20	-5.2	-19	-15	-11	-1.1	-23	-13	-18	1.2	-19	3.7	-19	-11	-20	-3.4	-14	8.8	-10	2.8	-9.8	-0.86	-15	0.06	-8.6	11	-14	4.1	-12	-8	-17	-14	-22	17	-4.6	11	-2.9
-38	21	-21	19	-6.5	4.7	0.33	9	-5	6.4	-1.8	6	2.5	14	-0.55	-27	-0.07	-3	6.6	7	-2.9	6.8	12	-3.9	13	-3.8	-3.2	-2.7	3.5	-6.1	11	-17	-0.66	-11	1.7	-4	-1.5	-12	19	-21	1.3	-10	5	-5.4	-0.71	-5.2	11	9.7	14	1.3
-29	13	-24	10	-12	2.1	5.4	3.8	-1.8	2.1	-7.7	-3.1	7	14	5.7	-5.8	-0.82	9.4	2.1	15	2.2	15	5.5	3.7	4.4	1.1	-1.8	19	7.1	4.3	11	3.2	5.2	-0.15	0.35	7.6	0.62	0.16	9.2	4.2	-7.2	5.3	0.44	0.81	4	12	-4	9.9	-4.5	2
-26	-4.4	-19	-13	-12	-12	0.75	-0.11	-6	-4	-10	-15	4.9	1.2	5	-17	-6.9	3.2	2.8	4.5	-2.6	0.52	4.5	-2.7	5	-7.4	-4.8	1.3	5.8	-10	10	-4	-0.06	-0.74	-0.7	-12	4.9	-3.5	6.5	-9.9	-7.5	-14	-2.2	-13	5	-3.6	-0.05	-12	0.54	-2
-13	13	-15	1.6	-3.9	6.2	1.9	9.9	0.25	-0.01	-6	1.4	-5.5	1.1	0.64	7.3	-2.1	2.2	-2.5	1.8	-3.1	-2.2	6.7	-6.9	3.1	-2.7	-0.55	-1.3	-0.45	-2.2	3.6	-2.3	0.17	1.2	-5.1	2.1	5.9	0.43	0.33	4	-5.1	-2.8	-2.6	-6.3	-7.8	-2.1	-3.1	-25	-1.2	-11
-4.7	4.3	-5	3.6	3.8	4.2	11	3.5	6.5	1	8	-11	-0.27	-2.4	5.3	-1.7	-4.3	1.8	3.2	-0.28	-2.3	-3.4	8.1	1.6	12	1.8	-0.75	2.2	3	0.33	7.6	7	4	3.1	-2.5	0.49	-2.3	1.3	11	1.2	1	2.2	5.4	1	-7	2.7	16	-5.5	9.3	-7.4
-3.4	5.4	-0.33	-2.2	13	-4.9	11	-1.3	12	7.8	14	-18	2.9	1.4	4.6	-2.8	1.9	0.21	5.6	-1.8	1.4	-1.9	8.7	-4.1	7.5	0.78	3.9	1.6	7.7	7	5.5	5.8	14	6	2.4	1.8	5	4.9	-2.3	3.5	0.11	5.9	4	7.5	-1.8	0.54	8.1	-5.3	14	-4.6
-8.6	-4.2	-2.4	-3.6	6.4	-6.8	9.2	-3.1	12	1.3	17	-5.6	-3.5	-1.9	10	-1.9	3.6	8.3	5.3	-4.2	3.8	4.7	11	-4.3	5.7	-4.9	2.9	6.1	3	-5.1	11	2.3	9.8	1.1	-0.99	-6.3	5.7	2.7	8.2	1.1	0.6	-3.8	3.6	1.7	-0.19	0.32	10	-12	12	-7
-14	-2.4	-3.1	-6.2	3.1	-12	5.5	3.9	6.3	-3	13	-12	-5.5	11	3.2	8.2	-3.4	3.9	6	7.4	-6	7.1	11	4.8	10	2.2	-0.03	1.1	10	-3.7	8.5	4.4	8.8	-2.8	-3.4	1.4	7.2	5.4	9.2	4.8	-0.98	2.1	12	4.9	2.4	3.8	11	-1.8	7.1	-12
-6.9	-8.9	-17	-13	-6.1	-15	11	-4.2	1.6	-19	-2.5	-8.8	-4.6	-63	2.7	-25	-1.3	-70	5.8	-35	-1.3	-57	8.3	-38	11	-29	-4.1	-9.2	4.5	-33	3.6	-28	6.1	-25	3.1	-41	-0.32	-15	4.4	-27	-0.88	-25	-1.6	-32	-6.5	-53	0.92	-1.3	13	-5.7
-10	1.8	-4.6	3.5	-4.5	17	12	11	9.8	25	4	18	-0.99	2.1	-4.4	-4.5	-6.9	2.5	4.5	6.4	6.8	-6.5	6.6	11	1.4	0.54	0.09	-3.7	7.5	-4.3	5.6	-10	7.2	19	6.4	-0.84	6.3	-12	5.2	-9.9	0.74	-12	-3.7	-5.8	-8.3	0.57	25	19	15	13
-16	7.1	-7.9	-1	4.4	-0.12	-0.65	2.9	4	5.8	4.5	-6.4	2.9	8.9	3.3	-5.3	-7.7	9.5	6.6	5.4	3.1	1.9	10	5.1	8.5	-4.5	0.15	2.3	2.9	12	11	-0.9	3.3	9.4	-7.2	2.1	1.3	-1.6	13	1.3	-2.3	7.5	3.7	4.7	-2.4	15	0.53	4.1	-1.1	3.7
-7.6	7.2	-11	8.9	-0.77	-8.7	7.6	-1.9	7.2	-1.7	7.7	4.6	2.9	-0.05	-0.37	4.3	-6.1	-2.2	-0.49	-2.5	2	-7.7	2.9	-1	1.6	-4.8	-3.2	-7.2	-0.77	-7	7.7	-5.1	4.7	2.2	-6.7	-5.8	1.3	-2.5	18	-2.1	-8.2	0.62	-6.2	-5.3	-6.1	-3.4	9.2	-2.1	7	0.08
-26	3.2	-3.8	8.4	16	0.84	5	3.1	5.5	-1.9	19	-2.1	-9.4	9.7	-10	-4.6	-1.9	-11	-7.9	1.2	6.4	-3.8	-5.3	-8.9	2.1	1.3	-9.5	-0.56	-4	-7	2.2	-0.95	2.5	7	-3.7	-0.69	1.5	4.1	6.7	-2.3	-4.2	-1.7	4.3	0.02	10	1.6	23	-15	22	-8.1
-7.2	-0.25	-1.1	-8.9	12	-0.22	13	-1.9	13	-3.8	11	12	-0.04	-18	7.1	-6	2.2	27	5.5	-12	0.33	12	10	-3.8	5.1	-1.2	-8.2	0.36	2.7	0.11	5.6	-5.5	7.9	-4.5	-2.1	2.2	-0.61	-1.1	12	-5	-4.6	8.7	3.3	-5.8	-0.93	5.4	30	19	28	11
-9.9	-7.6	-8	-9.1	7.6	-8.4	14	-6	10	-11	8.8	7.9	5.9	-16	6	0.19	-4.3	24	6.7	-8.4	-1.4	18	10	-0.25	2	-1.1	4.2	-6	2.5	-2.6	9	-5.8	9.3	-10	-0.84	-0.36	5.9	-2.4	15	3.2	-3	4.2	-3.9	3.5	1.6	0.98	15	28	17	13
-19	3.1	-7.4	2.9	11	0.4	5.5	-9.4	2.7	-8.4	4.3	1.9	1.1	-1.3	16	-3.3	7.7	-0.95	9.1	-5.5	-2.8	2.9	11	2.2	2.7	2.6	0.88	0.78	0.14	0.84	2	0.66	18	-9.4	3.5	-4	2.6	0.95	-5.8	4.3	4.8	1.6	-0.99	1.2	-4.2	-2.2	30	-5	29	-6.6
-13	-1.4	-11	0.07	3.3	8.2	-3.4	-5.4	9.3	-2.7	-6.9	4.5	-4.9	2.3	-8.1	0.44	-9.9	2.2	-6.5	1.3	8.4	6.6	-25	-0.51	2.6	9.1	3.3	1.1	7.4	6.1	-4.3	-1.9	-1.2	3.1	-1.5	-0.15	1.2	1.9	-7.8	-4.8	1.4	4.1	6.4	8	10	6.9	7.6	-5.3	4	-3.5
-17	11	-14	11	-9.1	14	-6.4	2.8	7.1	4.3	11	7.8	-8.8	4.4	-7.3	3.7	0.19	4	-21	1.1	-11	5.3	-18	2.4	-0.13	6.2	8.8	6.4	7.1	5.7	2.2	0.11	-2.9	4.5	1.7	3.7	3	8.9	-1.1	0.5	4.3	5.7	-6.7	8.7	-3.8	5.2	-1	-0.18	-9.9	0.61
-21	-0.94	-19	13	-9.7	11	-3.6	-8	-0.47	-3.7	-2.3	6.2	6.2	2.2	-0.72	2.3	-3.7	-4.9	-5.9	4.9	-7.4	6.3	6.5	2.8	-7.6	-2.5	-7.6	0.25	-1.8	0.99	3.1	-0.46	0.28	-5.5	-2	0.31	-0.58	3.3	3.8	2.9	-9.2	5.5	-5.4	-5.7	-6.7	1.6	18	-0.51	8.6	-2.8
-6	15	-11	17	6.7	15	7.9	3.9	1.1	4	-5.9	12	6.9	3.5	7.9	1.8	4.8	1.6	2.2	4.6	3.4	4.2	12	4.1	3	6.8	-4.2	5.3	-3	5	10	0.08	2.4	0.9	10	6.3	11	6	6.5	-5.7	5.9	7.9	13	9.1	12	13	10	-1.5	-1.8	-8.2
-24	3.8	-23	12	-68	20	-35	7.6	-37	8.3	-47	9.4	-74	0.48	-42	4.4	-20	2.2	-37	-0.4	-27	4.3	-66	-4.5	-41	0.5	4.1	3.7	-19	7	-20	2.2	-37	-0.06	-21	2	-27	0.18	-4.6	1.4	-16	5.3	-57	3.8	-73	6.3	-45	-0.18	-64	-2.5
4.1	-5.4	27	5.1	0.13	6.8	-2.9	-3.5	3.5	-0.25	22	-5.5	-6	1.9	-34	0.09	11	1.2	-5.5	3.5	5.2	4	-34	-0.15	-41	5	-26	2.4	-19	6.6	-41	3.4	-34	1.6	-47	7.9	-44	1.7	-43	4.6	-41	4.8	-26	-3.3	-6.9	-0.03	21	3.7	24	1.7
24	4	0.34	8.8	-6.1	9	0.52	2.5	-1.9	3.5	-13	8.5	5.1	13	-18	17	13	6.9	-13	8.1	-2.4	8.7	-9.1	5.5	-31	15	-13	0.4	-10	-0.57	-25	5	-7	8.4	-15	5.2	-22	2.9	-23	11	-21	3.5	-10	8.8	-2.9	5.9	-9	-7.5	-7.7	-0.82
34	-6.4	15	-3.6	-6	3.9	5.5	-0.81	4.4	2.4	5.4	-1.3	16	-4.6	28	6	4	13	23	-16	9.1	3.7	25	-4.7	13	7.7	13	-3.3	11	-2.8	2.3	-0.07	18	6.4	22	5.1	9.7	2	5.1	-0.8	19	6.5	16	0.13	16	-2.6	4.9	-9.7	3.3	5.7
7.1	-11	2	-1.6	0.25	3.7	-8.2	7.9	-2.7	5	-7	13	-3	-17	-9.2	-3.7	3.5	-2.1	-13	-12	3.9	-4.9	-12	-9.9	0.17	-6.2	5	0.8	-5.6	2	2	-0.65	-3.3	2.1	3.8	-3.4	-6.2	1.5	8.7	-0.69	0.91	6.4	8.1	2.2	7.3	4.2	-6.6	12	-1.4	15
-0.63	-2.3	0.49	4.3	5.2	-3.4	-15	3.8	-1.4	1.9	0.21	0.42	-1.2e+02	3.2	-1.2e+02	13	-74	-20	-1.2e+02	11	-71	4.2	-1.5e+02	11	-1e+02	5.6	-26	7.3	-50	-3.3	-47	4.9	-81	1.5	-84	1.9	-76	3.9	-48	7.3	-67	7.3	-97	11	-80	8.7	5.9	-6	-1.6	-6.1
30	-1.1	15	9.5	-9	13	-5.5	-0.27	-5.2	1.6	1.2	8.7	4.1	9.8	40	5.9	-3.2	-2	40	5.7	12	7.6	34	5.2	17	2.7	15	13	-0.67	13	-2.2	6.8	28	5	21	8.3	16	3.3	3.3	1.8	15	3	14	7.4	10	4.9	-6	4.3	-12	-8.7
12	-3.4	8.1	-4.9	-10	9.1	-5.9	12	-5.5	9	4.7	15	7	-3.4	-0.27	0.6	5.7	-4.9	-4.4	-15	4.2	-12	-1.4	-2.1	-6.5	-8.5	2.4	-0.18	0.75	5	-0.66	0.19	2	-2.7	3.8	-1.9	-4.9	-0.37	-0.44	3.7	2.6	-2.5	2.8	-8.2	5.9	-3.4	4.9	2.5	0.78	1.3
11	1.9	5	6.4	-1.4	-4.6	-2.7	6	-1.3	5	2.2	1.5	5.5	0.29	6.7	-7.5	1.7	-6.8	6.2	2.4	1.1	4.4	-0.25	-2.2	-1.7	3.9	-6.7	-0.72	-4.6	-2	-7.4	-4	1.2	2.9	6.8	-3.8	-2.5	3.2	-3.4	-6.2	-4.3	0.84	1.2	5.5	2.4	9.2	0.55	5.5	6.5	7.2
13	-0.23	5	3.1	6.8	-7.1	2.9	-7.9	4.5	6	-0.82	-0.81	11	7.9	3.7	-5.8	4.6	6.4	1.9	11	2.8	6.1	7.1	-0.01	4.1	3.8	1.6	18	-6.8	15	-0.89	5	9.8	8.4	4.5	9.9	7.4	10	-4.6	11	4.5	12	4.2	0.03	7.9	2.1	-9.2	15	-4.3	9.2
16	-7.5	9.5	-14	11	-25	1.4	-5	7.5	-9.1	-0.22	-14	17	0.9	11	-15	13	-9	4.4	-4.7	3.5	-4.9	7.2	-7.3	-0.75	-4.4	1.2	3.1	2.6	8.3	-4.7	-5.1	1.7	-4.7	1.6	3.4	0.14	-3.6	-2.6	-11	-1.2	-0.47	6.1	-8	12	-1.4	4.3	-14	5.8	-13
13	3.1	0.88	-2.9	4.3	-3.4	-8.2	0.78	-4.9	-2.6	-0.12	-13	10	-0.79	8.8	0.08	5.7	-5.8	4.6	-3.1	1.4	-3.3	3.8	-5.3	0.16	-9.3	6.1	-5.1	1.4	-6.9	1.6	-3.6	-1.4	1.7	10	-0.55	2.9	-1.2	4.4	-7	5.3	-1.4	7.8	-5.8	10	-2.9	-13	3.5	-10	4.3
1.9	0.24	2.3	-9.4	11	-3.1	-3.7	2.4	-3.5	-3.2	2.2	-9	5.9	-5.3	6	-8.6	6.8	9.4	2.2	-18	-3.6	-5.6	-1.2	-12	3.4	-9.8	2	-5.7	0.14	-2.3	6.3	-6.7	-0.47	-2.5	3.9	-8.9	7.2	0.13	1.9	-8.3	7.6	-5	6.3	-7.6	9.4	-4.4	-3.7	3.3	-12	0.8
13	-3.9	7.5	1.7	-4.9	7.4	-5.2	3.1	2.7	-2.9	-0.39	3	5.2	5.7	-0.8	7.6	3.4	-1.2	2.5	-2.3	-4.8	5	4.7	-2.2	-5.9	-5.4	5.7	-3.7	5.9	0.76	2.4	1.8	1.2	3.9	7.9	-2.1	4.9	-0.45	9.2	-0.74	9.2	-7.8	-0.99	-4	-0.51	-2.9	-3.1	0.39	-3.7	8.8
19	4.7	10	4.6	7.1	14	3.8	4.8	5	1.1	5.9	0.36	3.3	3.7	-1.2	5.4	3.1	-2.9	-4.9	-0.2	-1.3	0.52	1.7	6.3	3	6.1	6.6	4.7	7.1	10	1.9	2.8	8.7	0	4.9	-1.7	2.4	5.4	7.8	3.3	6.5	5	2.5	6.3	0.15	-0.32	-1.7	3.5	-1.2	2
1.7	-4	3.6	-12	3	-0.72	-3.1	0.99	14	-0.04	12	-11	9.6	-1.4	11	7.7	11	-4.5	2.6	0.14	5.5	-5.9	2.8	6.6	3.1	-1.9	1.9	-3.4	2.9	3.4	-0.29	0.26	15	-6.4	3.8	4.3	9	2.4	5	-2.7	5.4	4.7	2.9	-1.8	4.9	0.46	3.9	3	12	5
-25	11	-13	3.1	5	4.9	-1.2	2.3	-12	5.9	1.8	-4.1	-8.8	12	4.8	10	-4.7	2.8	6.2	18	3	13	6	9.5	6.9	15	-1.2	10	0.6	-0.05	-3.6	-1.3	3.9	4.6	4.6	4.1	2.6	6.6	-9.1	-4.2	9.8	7.2	0.69	13	5.4	9.7	3.1	7	23	7.9
-35	-5.3	-14	-13	5.6	-12	-11	-14	-16	-4.3	1.4	-15	-7.9	-0.79	-13	-18	-1.4	6	-12	4	-2.7	-3.6	-18	5.3	-5.1	-10	-1.9	-17	8.9	-15	-2.9	-14	-6.4	-2.6	-0.98	-12	-2.8	-20	-3	-31	-2.5	-14	-5.2	-9.8	3.5	-2.6	-1.7	14	-0.54	7.9
-9.8	-9.1	-6.9	-5	-4.5	-17	7.3	-21	4.9	-4.2	7.6	-18	6.6	14	2.4	21	7.5	17	0.82	14	-3.3	7.3	0.3	14	-2.4	7.1	3.5	16	6.7	14	-3.6	7.6	-2	9.9	-0.08	13	-0.05	19	-6.4	13	-3.4	8.2	-0.69	7.2	2.4	4.3	5.8	7.1	-2.2	16
-1.1	15	-7.5	18	3	4.9	7.1	2.7	-1.5	5.5	0.82	5.3	1.1	11	3	3	-1.8	15	-1.2	4.5	-0.93	7.2	0.46	2.5	-6.1	2.7	-2.2	5.3	0.58	0.47	-2.5	5	-4.3	1.1	0.59	7	-4.8	5.2	-4.9	9.8	-1.8	-0.7	0.43	-0.76	0.95	2.4	0.4	8.8	5.1	6.8
-20	-5.3	-12	-3.8	-0.17	-7.7	-6	-5.6	-3	-1.7	-2.7	3.2	3.1	7.1	1.2	7.8	0.92	9.1	3.4	-0.5	4.8	5.8	-1.6	6.5	2.8	-1.3	-4	-0.88	-2.2	4.6	-1.4	5.2	-1.9	-7.4	-4.6	9.9	-2.5	-2	-3	6.7	-0.48	3	-0.59	1.1	4.3	7.4	-3.8	8.5	3.5	6.2
-36	-1.5	-12	-2.4	-10	-3.1	-5.5	4.6	-3.7	1.4	5.8	5.6	0.46	8.5	-6.5	16	-2.8	6.5	-1.1	5.1	5.3	7	2.4	5	-2.9	5.6	-5.1	6	-1.4	4.3	-3.3	6.6	3.4	-0.96	-6.2	8.1	-2.2	-2.3	-2.5	3.1	0.17	6.9	-0.57	4.2	7.9	7	6.8	-5.8	11	-1.7
-6.5	4.7	-8.1	5.5	-9.7	-0.99	-4.1	4.2	-5	1	-2.7	4.4	8.2	8.9	2.8	11	5.6	8.6	-0.2	4.1	0.85	5.3	1.3	4.3	-2.4	10	-1	13	4.6	-1.1	-3.2	9.1	-1.5	1.8	4.7	4	0.22	4.1	5.2	7.1	0.21	-1.2	0.06	4.5	-0.46	-4.6	9	-4	-0.46	-0.31
-1.6	6.4	-13	1	-2.1	1.3	0.5	6.4	-8.4	-0.11	-5.6	1.2	3.1	5.4	5.7	13	-1.4	-8.5	-0.09	11	6.3	9.5	0.57	-0.14	9.5	9.8	-0.9	17	-0.68	9.8	1.8	6	3.1	1.3	5.5	6.3	4.2	11	-1.9	8.2	5.4	11	6.8	1.1	9.2	0.96	16	-0.22	14	1.6
12	0.3	7.5	-2.4	2.3	5.5	-3.5	4.4	1.4	4.7	-4.6	0.41	-37	6	-19	4.7	-15	2.5	-26	2.3	-4.8	5.3	-50	5.1	-20	-2.1	6.4	-0.52	-3.7	8.5	5.9	-5	-31	-2.3	-24	0.55	-19	-2.7	5.8	-1.4	-26	0.07	-21	-5.2	-23	-1.2	-47	7.2	-42	11
41	-0.21	31	1.1	7.7	13	-6.5	7.7	-3.5	2.2	-4.7	3.7	9.6	3.5	4.4	14	28	-4.1	-6.9	2.3	2.4	-2.5	-1.7	7.8	-5.3	0.44	19	-1.7	12	4.7	9.3	-3.3	-16	-0.41	3.7	-0.06	-0.9	-0.66	13	4.8	6.5	0.64	-3.8	5.7	-10	-1.5	4.8	-5.4	-6.2	0.44
26	14	20	5.4	8.9	-3.8	-9.6	6.4	1.1	4.7	6.2	6.3	2.8	-1.2	7.5	5.2	12	-17	-1.2	11	4.4	-4.1	5.1	2.8	1.6	6.6	3	5.8	4.7	1.4	-8.4	0.07	5.2	-2.3	15	2.5	5.9	1.8	-5.2	-4.5	14	0.08	4.5	0.43	4.1	-1.5	5.2	-4.8	6	-1.3
23	-16	17	-15	-4.7	-5	-5.4	-13	-1.6	-2.2	-6.4	-4.2	-0.5	2.8	5.8	4.4	9.9	-1.6	-7	21	-0.12	2.4	-3.6	15	4	13	1.6	12	-5.2	17	0.5	9.8	5.5	25	10	15	3.9	6.1	12	8.3	5.1	10	6.2	5.2	5.7	6.2	4.5	-4.1	-2.8	11
36	-17	15	2.3	-4.7	-1.7	-2.5	-15	2.3	-11	-3.5	-13	9.7	12	6.1	-20	2.5	14	8	0.89	4.4	4.3	-0.89	-2.2	2.6	-6.6	0.75	-8.4	7.2	3.4	-2.8	-0.83	-2.2	-1.5	8.6	-0.94	-0.58	2.6	7.4	1.6	0.01	-3.6	6.4	0.2	13	1.7	3.9	-5.4	2.8	-24
38	8.9	25	11	-2.2	5.5	-0.21	18	-2.1	8.4	1.6	7.6	3.4	12	0.59	4.9	4.2	13	-3	-3.4	2.3	11	-1.6	-0.72	-1.9	-3.4	7.5	-1.2	5.9	7	-3.6	3.9	-4.2	3.1	7	0.95	-1.5	5.3	0.1	12	4.4	5.5	-1.1	0.86	2	3.4	-12	1.7	-3.1	5.2
21	-7	21	-3.5	0.23	0.22	4	-3.2	3.1	-8	6.9	-3.8	0.56	6.6	4.5	3.9	5	-11	-2	-5.4	2.6	-5	-0.57	-2.9	1.8	-1.3	8.4	0.85	3.4	4.5	-1.5	2.8	-1	-5.3	2.4	-3.7	-1.5	4.8	-11	0.52	5.1	2	8.5	3.4	6.9	1.1	17	-16	20	-9.5
15	-9.9	13	-4.3	5.2	-3	-4.7	-11	0.95	-8.7	2.1	-3.5	12	1.1	-0.37	-0.17	3.2	-7.1	3	-6.8	3.1	-6.8	0.2	0.17	5.7	3.9	0.15	-3	-2.2	5.3	-1.3	0.71	-4.1	-11	2.9	-1.3	-1.2	-0.1	-2.1	2.5	3.1	3.5	9.6	-1.2	9.9	-1.2	4	1.3	5.2	-0.57
12	-12	10	-7.1	8.5	-3.1	-0.04	-9.4	2.7	0.64	-4.4	0.07	0.7	7.3	-2.4	6.5	-0.05	-4	-2.5	-0.23	2	0.2	-4.2	7.6	-1.7	-0.1	5.9	0.93	0.62	5.3	2.1	-1.2	1.2	-0.44	-5.6	1.1	2	3.2	3.1	4	-0.17	-0.05	-2.8	3.7	1.8	-4.3	-11	7	-14	1.6
7.2	-14	1.8	3	6	4.6	4.4	5.1	1.3	7.2	-3	-2.9	9.8	2.6	9.9	6.4	8.6	-1.3	4.4	-4.8	2.5	5.9	-2.5	9	0.75	5.6	-1.5	4.3	-4.5	7.1	-1.9	8.4	0.7	7.8	-4.9	8.2	-0.47	3	-2.8	1.3	1.9	4	3.8	12	2.2	3.5	-12	5.7	-8.8	-3.5
4.2	1.9	7.1	7.4	6.8	12	0.34	5.5	-1.2	8.5	-4.6	9.1	9.3	2.8	13	11	5.9	-13	5.1	2.8	-2.5	8.2	4.6	0.78	2.4	-2.4	-1.2	3.7	3.1	1.5	-2.4	2.8	3.7	8.7	7.5	2.3	4.2	1.3	-0.37	-3.5	2.1	1	1.8	-4.1	5.9	2.7	-0.41	6.8	1.8	5.8
14	-5.7	9.8	7.1	13	11	11	1.1	4.3	7.9	-1.5	9.8	7.9	10	10	15	4	6.7	4.6	2.3	0.26	4.8	9	13	7	4.2	1.6	7	4.6	2	-1.5	5.8	10	8.2	9.6	1.5	3.9	7.5	6.1	2.8	6.2	7.8	1.2	3.5	2.1	3.1	-1.9	10	-2.2	19
-10	-1.5	5	-3	11	7.1	1.3	1.6	3.5	2.4	5.4	-0.81	8	3.6	5.7	2.6	7.1	5.2	8	-1.1	8.8	1.7	3.3	-1.2	4.8	14	0.43	15	3.9	11	3.1	9.4	2.5	4.9	4	11	4.8	10	0.63	10	5.3	11	7.1	9.7	7	-3	4.5	-7.2	-0.1	-4.2
-8.1	-6.8	-3.1	-15	3.1	-17	1.9	-4	5	-6.8	-6.8	-25	-0.33	-4.5	0.42	3	-0.91	-11	-1.2	0.29	-3.2	-6.5	6.5	1.7	-0.74	-2.4	3	2.8	9.7	-6.8	3.2	-5.1	3.9	-1.2	3.3	-1.3	2.7	3.7	-2.4	-6.1	-1.1	3.1	2	-2.4	-2.3	-2.5	1.3	-10	-4.1	-12
22	-3.4	0.29	-20	-9.2	-17	5.4	-5.9	-5.3	-9.6	-4	-20	-0.03	-8.1	-1	-12	0.69	-4.6	2.1	-24	1.4	-22	3.1	-8.2	3.7	-2.8	1.1	-3.8	-2.8	1.6	0.54	-4.1	-6.9	-7.3	-3.1	-0.97	-3.3	3.9	0.07	-8.8	0.47	4.4	6.8	-3	-4.8	-11	-17	-28	-7.7	-18
3.2	-6.7	-0.13	-17	-0.14	-34	-0.79	-13	-0.32	-21	3.2	-23	-2.4	-13	1.5	-21	1.5	-19	-3.8	-26	-1.7	-11	4.7	-24	-6	-6.7	-2	-12	1.4	-7	1.4	-12	-2.9	-19	0.62	-10	-1.9	-7.9	0.57	-12	-0.38	0.03	-2.8	-9.6	0.13	-19	-1.7	-24	4.9	-17
-1.5	-23	-6.4	-29	-3.8	-43	-2.4	-20	0.35	-30	-5.3	-24	1.6	-9	0.61	-6	-2.3	-13	0.21	-6.7	0.75	-5.8	11	-0.74	-0.43	-7.2	-3.1	-15	4.9	-9.5	0.82	-2.3	-7.1	-23	4.8	-5.9	1.5	-11	2.5	-2.3	4	-9.6	-2.8	-7.6	-2.9	-11	0.2	-15	-0.69	-14
-3.5	-20	-4.6	-23	-9.2	-43	-4.5	-22	-7.7	-24	-7.4	-17	2.5	-9.9	-9.3	-2.2	3.6	-12	-3.1	-11	-5.2	-11	2.4	-1.4	6.6	-5.2	0.92	-10	-0.07	-8.4	-1.2	-5.8	-3.7	-17	7.7	0.01	5.7	-6.3	-2.2	-5.3	-0.68	-11	-0.32	0.59	-3.5	-9.8	-2.9	-2.6	-6.9	-8.8
7.3	-5.2	-3.9	-6.5	-6.1	-24	-2.4	-13	-6.1	-16	-13	-7.5	5.9	-3.8	-7.3	-1.9	-5.7	-4.8	1.6	-0.46	-7.2	-3.6	3.9	-1.8	3	-6	-5.3	-12	-7.2	-7.5	-1.9	-5.8	-5.4	-10	2.2	-8.1	3.6	-6.4	1.3	-9.6	-2.3	-5.7	4.4	-4.3	-6	-1.9	-11	-0.06	-12	-3.6
1.6	-2.3	0.38	-0.14	-2	-0.01	4.3	-4.3	-0.74	-10	-11	-2.8	-3.8	1	-8.7	5	3.3	-7.2	-1.9	-2.6	-0.15	-0.78	-2.9	-2.3	1.3	-3.9	-2.5	-3.6	-2.8	-6.3	-1.4	-3.5	-1.5	-0.85	-1.4	-3.3	1.4	-0.24	-5.6	-1.8	-2.4	-4.5	7.1	-0.66	-8.6	1.5	-13	0.5	-14	-1.3
2.7	-1.1	-5.3	-4.1	-13	0.67	-4.8	3.7	-1.7	0.62	-7.5	-4.5	-0.5	-1.2	2.9	7.2	-0.64	2.5	1.5	-4.4	2.2	-0.56	1.1	-3.4	1.9	-4	0	-4.8	5	-7.3	-2.7	-1.2	2.2	-2.6	-0.45	-1.9	-2.5	5.3	0.25	-1.4	0.24	-5.3	4.7	-1.9	-1.3	6.5	-9.4	0.77	-14	5
4	5.7	-4.7	3.4	-2.7	12	-4.4	9.7	-1	7.8	2	0.66	-0.75	12	-3.5	13	1.4	-1.1	1.9	6.3	-0.53	2.7	5.8	10	8.1	1.2	3.1	4.5	8	4.5	-2.3	6.2	4.4	3.6	5.8	5.7	4.4	5.5	1.2	5.5	0.5	2.4	8.5	1.3	3.3	5.6	-6.3	4.2	-5.9	-5.6
-0.11	14	3.6	7	14	8.8	3.2	11	8.9	12	8.4	1.8	8	1.9	-2.6	6.9	2.2	2.4	6.1	3.9	-4.2	0.49	7.3	4.6	4.2	4.7	-0.38	7.5	-0.56	0.36	0.29	4.2	0.57	3.9	-4.8	4	-0.62	3.7	-9.3	9.3	1.5	4.2	2.1	-0.34	6.9	3.7	7	3.9	11	9
-9.8	15	4	17	0.61	14	-1.6	11	0.44	12	8.6	12	2.2	6.3	0.99	9.6	2.6	5.5	2.9	6.7	0.62	-0.16	0.41	6.8	6.4	3.1	2.3	3.1	-0.13	-7.4	6.1	2.1	1.1	1.5	-1.4	0.22	4.5	6.2	8.4	8.8	6.5	6.9	2.6	3.4	0.3	0.19	7.8	3.1	3	3.9
-16	8.6	-6.3	12	1.2	8.9	-6.3	10	-2.1	11	0.59	12	1.3	12	0.6	12	-3.8	2.1	2.1	-1.6	-3	0.9	2.5	7.6	-1.1	6.4	1.9	8.2	7.4	4.6	0.55	4.7	0.43	2	0.53	0.09	0.52	8.1	2.3	7.5	-5.3	2.6	1.2	8.5	3.7	1.2	-7.5	7.2	-12	3.7
-7.4	-1.9	0.49	-1.4	10	5.2	-6.4	14	3.5	4.7	-2.7	6.6	-3	1.9	-1.2	3.4	2.4	6.7	0.57	-6.8	-1.5	0.63	0.7	-0.89	3	-0.19	2.4	1.4	-3.4	7.2	1.9	2.5	4.8	5.4	-1.9	-0.73	-0.25	2.5	-0.51	3	-0.92	0.88	2.2	4.8	0.85	5.8	-1.9	-3.3	-8.8	-0.53
-3	-0.99	-0.49	0.01	13	5.7	8.1	0.88	-0.49	1	-4.5	2.5	1.6	0.81	-7.5	-2.1	-6.9	-3.5	-0.82	-6.7	-1.7	-1.1	1.6	-1.1	6.7	-1.7	3.2	0.54	-0.16	2.9	1.2	2.8	0.87	3.3	-1.1	-4.6	-0.4	1.3	2.4	3.1	-1.3	-2.3	6.3	3.3	-2.2	6.6	0.8	-2.7	-3.8	-4.6
4.4	-7.5	5.1	-8.3	21	-1.5	-1.6	3.8	-0.23	-5	5.6	-7.8	0.51	4.2	2.7	3.8	-2.6	0.1	0.5	-6.2	2.2	3.5	5.1	-4.6	-1.3	-2.8	-0.48	4	-2.5	0.24	2.3	1.5	-3.1	2.1	-4.5	-1.4	3.5	5.2	1.5	-0.99	2.6	-1.9	7.5	5.5	-2.1	1.3	-4.7	-6.5	3.1	-5.8
-2.7	4.8	4.2	10	16	13	-3	9.9	4.3	6.5	3	9.1	0.13	6.1	13	11	4.3	5.4	4.4	5.1	3.4	17	-5.6	2.7	2.2	-0.15	2.3	2.3	3.5	-0.26	2.4	-0.14	3.5	6.6	3.3	0.21	3	10	-0.38	-9.8	4.1	2.7	7.1	11	0.01	6	7.4	5.6	9	5.3
-5.2	7.2	1.5	4.8	-10	9	-3.6	14	-0.51	7	-5.3	-0.52	3	6.5	8.7	1.5	-1.4	13	3.9	-5	0.39	1.2	-6.4	7	2.2	0.63	1.3	0.95	-0.49	1.2	1	-5.2	8.1	0.44	4.7	1	-5.1	0.12	-8.3	-9.3	0.98	-0.55	1.5	3.1	5.5	8.4	13	1.1	15	2.8
-1.9	11	2.5	12	5.5	16	-3.9	15	1.7	2.2	1.2	0.31	-0.01	7.6	2.1	15	-7.6	-2.3	-0.19	6.5	-1.3	-1.7	3.1	6.9	-6	-1.9	-7.3	2.5	-13	4.2	-4.9	3.1	2.6	4.1	-2	2.2	1.7	9.8	-8.4	2.9	-0.02	5.5	-2	11	5.7	10	13	-12	12	-4.3
5.2	-5.1	1.5	-4.4	5.2	10	1.1	4	-1.9	-2.4	4.8	-6.3	3.4	-3.1	5.7	6.5	0.41	9.8	-1.2	5.7	-3.8	8	2.6	-4.8	-6.3	2.6	-4.2	-0.72	-0.94	-9.5	-8.6	5.3	-3.6	-6.6	7.9	-12	-1.7	-11	-2.3	12	-3	-24	-5.1	-1.7	-3.2	5	-2.2	6.6	1.4	3.3
4.1	-3.3	12	6	17	-2.1	-1.9	-11	4	2.3	12	7.2	5.6	-53	7	-9	4.5	-5.5	2.7	-24	1.9	10	2.3	-62	-1.1	14	2.2	9.9	-1.2	5.6	-3.2	9.6	2.5	18	0.2	14	-1.1	-2.4	-6.3	8.8	-1.7	0.77	4.5	8.5	7.2	4.7	6.8	27	4.8	22
4.8	14	11	15	4.6	16	2.5	2.1	7.9	6.7	3.7	6.5	6.6	5.2	4.3	7	2.5	8.6	1.6	11	0.28	3.5	6.7	23	-0.83	-1.4	2.2	-4.1	-4.6	-3.4	1.1	-8.3	0.83	3.4	-3.4	2.7	0.73	1.8	-5.1	-7.5	-2	8.2	2.1	3.5	0.12	0.79	4.6	19	1.7	19
4.2	4	9.3	5	1.6	11	4	-6.6	6.5	-0.87	0.18	6.6	16	13	-0.48	6.3	5.8	15	5	11	0.52	2.9	8.6	4.8	-0.21	8.5	-0.6	4.8	4.6	5.7	3.1	11	0.51	8.6	0.9	4.3	4	5.1	0.79	10	0.12	4	-0.6	9.2	7.3	13	-4.8	3.4	2.6	1.6
-1.7	9.5	1.3	13	-0.96	19	0.33	2.1	5.6	-3.7	5.5	11	-0.26	9	-9.1	1.6	-1.6	9.9	2.8	6.4	-7.3	2.5	0.43	4.2	-1.8	0.95	3.5	4.9	1.6	10	3.5	3.5	-1.2	6.1	-1.6	0.76	3.2	6.2	0.54	6.6	0.85	5.7	3.1	3.7	0.33	8.8	-13	-0.92	-4.3	-3.2
3.4	17	8.1	14	10	16	-0.35	0.8	3.7	3.4	19	14	-2.2	5.7	-0.13	-0.91	0.41	-3.7	3.5	7.7	-0.52	1.6	2.7	8	9.2	3.4	2.6	6.7	-4.5	3	2.9	6.8	11	7.7	2.8	6	5.8	0.28	7.2	2.4	2.9	6.2	4.9	-1.1	3.5	2	3.4	-4	-2.1	16
4.9	12	11	12	10	16	-0.1	4.8	6.6	6.9	12	12	4.3	7.2	7.3	-3.9	3.4	9.2	8	2.3	4.3	0.56	14	4.4	5.6	3.2	7.9	1.6	12	5	-0.59	3.4	5.6	2.6	12	3.2	6	3.1	5.1	7.3	7.7	3.6	10	-2.4	3	0.03	15	-6.6	4.2	-5.5
-3.2	11	1.8	11	14	5.9	-0.76	14	1.2	5.9	12	-5.2	-1.1	1.7	3.1	2.3	6.1	13	2.1	-1.6	1.3	1.8	8	15	0.84	1.8	9.7	0.95	6.1	-6	3.8	7.6	1.4	2.6	9.2	8.5	4.1	7.1	2.1	4.9	6.7	4.7	7	8.2	3	8.1	1.7	-5.9	7.4	-5.3
-13	8.3	-4.7	4.3	-15	5.9	-6.4	2.5	-0.89	-1.4	-0.12	0.06	-0.61	-5.9	-4.2	8.8	3.2	-19	-4.2	15	3	-6.1	-4.7	13	-1.7	9.5	7	7.6	3.5	-6.9	4	-3.1	-2.1	5.8	1.5	1.2	5.8	-0.07	-7.1	-4	0.77	0.05	-2.2	-3.9	-3.2	-19	-7.6	0.35	-6.1	-4.7
-1.4	1	2.2	-0.53	0.25	12	-8	-1.2	4	1.2	-1.5	12	0.55	-2.7	2.8	3	2.8	3	1.2	9	-5.6	3.5	0.57	8.9	-2.9	9.9	4.7	3.2	0.42	6.1	1.7	-0.99	-2.1	12	0.98	1.9	0.23	-4.2	0.5	-2.2	-4.5	4.1	-4.5	6.6	-0.8	7.2	-16	15	-13	14
11	17	3.5	8.7	6.4	16	-0.3	9.3	3.1	4.1	8	4.8	6.4	4.6	5.9	-8.9	0.96	4.2	2.8	-2.3	-1.1	0.18	3.4	5.8	-0.09	-2.3	1.5	-1.5	-0.3	7.6	7.8	0.56	0.46	-1.5	2.1	-0.16	-1.2	2.9	2.5	3.9	-1.2	6.4	-1.4	-0.52	-3.7	3.8	-6.8	-8.2	-14	-3.2
11	3.9	5.4	11	-2	16	5.4	3.6	2.5	5	2	8.5	6.1	15	2	12	2.7	8.8	1.2	21	1.9	2.5	4.6	19	2.5	15	1.9	11	0.02	3.3	4	10	10	1.7	5.2	0.25	1.2	7.7	-3.1	11	2.2	5.3	4.8	5.9	-0.7	-0.89	-0.54	-8.6	0.09	-5.4
25	-13	9.3	-8.2	-1.9	-9.2	12	-14	7.7	-11	0.7	17	7.7	-36	-0.15	15	3.5	-0.35	1.2	-30	6	-12	2.8	-17	-2.5	-12	-1.1	-29	2.9	-30	3.7	-19	5.5	-13	3.4	-12	-0.93	-35	2.1	-20	-1.4	-30	0.58	-7.3	4.6	-20	-2	20	-5.6	9
3.7	-19	-1.5	-24	-3.4	-30	3.7	-21	0.6	-8.9	7.8	5.4	-0.62	-34	0.53	-61	2.1	-37	1.8	-52	1.1	-51	3.3	-56	-6.3	-81	1.9	-96	5	-97	3.4	-85	2.1	-82	0.29	-94	-1.5	-1e+02	5	-98	-2.3	-1.1e+02	-1.3	-64	-1	-56	-15	28	-11	-10
-18	8.2	-11	6.7	-12	-29	0.96	-7.9	-2.5	3.8	-9.9	2.1	4.1	6.8	-2.6	28	-3.3	24	2	22	-3.8	20	-0.89	14	0.02	24	2.4	29	1.3	18	-5.7	22	-5.1	26	-7.5	24	0.02	15	-0.65	19	-3.3	21	-0.4	12	2.3	7.1	7.3	11	-1.5	6.9
-16	2	-9.8	8.1	-4.3	-3.4	-3.4	0.22	-0.49	3.3	-3.3	11	-4.4	4.7	2.5	-19	5.9	2.6	4	-10	-2.5	0.09	-2.8	-14	-2	-9.5	1.6	-12	4.4	-7.4	-0.65	-4.6	-3	-5.1	-4.9	1.1	-1.6	-3.6	-1.5	0.39	-2.2	0.8	-4.5	-3.8	0.38	5	-2.3	5.9	1.1	4.7
-10	16	-10	10	-16	6.2	-4.5	7.1	-8.1	7.8	-0.6	7.9	-9	9.5	-0.35	3.6	3.1	15	2.3	11	1.9	6.4	-3.3	8.7	-1.5	7.7	-2.8	-4.9	0.7	-1.1	1.3	-0.9	-1.9	8.2	-4.2	6.8	-7.5	0.61	-0.35	0.71	-3.7	-0.92	-4.3	12	-1.9	12	-13	8.7	-9.6	5.2
6.9	17	-1.8	15	-5.2	16	5.6	6.2	1.7	13	-4.5	18	4.3	-4.1	0.69	-1.1	-3	4	1.4	12	5	9.3	-2.6	8.7	2.9	12	-1	13	-3.3	4.2	1.8	10	0.72	8.4	7.2	0.27	2.1	7.5	1.4	11	0.6	3.2	-3	1.1	-4.1	-3.6	-4.2	7.5	-2.4	6.6
-2.3	18	-2.4	11	-6.2	12	2.4	8	2.6	9.9	-7.2	12	-0.6	-4.1	1.3	-3.5	-1.5	-0.83	0.65	6.6	3.5	6.2	-3.3	2	0.57	8.1	-0.05	8.7	-5.5	5.8	3.2	5.9	5	3.4	-6	0.79	-1.4	2	1.4	3.6	-0.64	7.8	0.41	1.9	-1.2	2.6	-5.5	6.2	-3.4	4.7
-6.4	17	1.4	12	-0.28	9.4	0.81	8.5	2.6	5.2	-1.8	8.4	2.6	3.9	0.88	-4.2	8.6	-0.18	2	4.1	8.8	-0.94	1.7	2.9	2.1	8.9	0.78	-0.8	-3.1	2.5	-2.5	-1.9	0.3	7.5	-4.5	0.64	0.23	2.1	-1.7	2	2.6	2.2	1.1	5.5	0.77	0.51	0.93	2.1	1.2	0.54
-1.1	20	-2.4	16	-4.7	19	-0.04	0.88	-0.77	3.2	-2	9.6	7.9	0.04	3.6	0.55	-4.7	5.8	-1.6	8.3	4.3	-2.3	6.4	-0.31	6.8	0.3	2.1	2.5	-2	-0.86	0.59	6.1	1.5	4	3.6	-2.5	6.4	7.4	5.5	8.9	5.5	-3	7.1	8.4	2.6	4.5	-14	0.37	-3.5	-5
4.7	11	-1.7	11	-2.4	19	-1.6	1.9	-0.75	4.7	-1.4	13	0.69	0.42	-1.4	-5.4	3.8	-4.8	0.35	7	5.3	-1.4	4.4	-1	-0.85	6.2	1.9	3	0.76	2.8	1.2	5.5	4.1	1.1	-6.8	-0.22	6.4	-1.9	3.9	9.5	0.94	4.5	-1.4	0.73	-5.9	4.6	-2.6	0.15	-2.5	-2.5
11	2.2	5.1	4.2	7.2	8.3	-5.2	-2.5	-3.2	2.4	-2.2	13	10	-1.4	5.2	0.65	-0.37	1.9	0.87	5.2	8.3	5	4.6	-2	3.1	0.02	-2.2	-0.77	-3.3	5.8	0.1	-0.33	0.37	-2.9	1.1	7.4	-0.22	1.6	-5.9	-1.7	-0.51	3.7	2.8	-3	1.1	6.2	4.6	3.4	8.6	-4.9
0.84	3.7	4.4	5.5	4.8	9.7	-0.96	-0.04	-4.7	7.6	2.4	12	5.6	-2.2	6.3	-2.2	1.3	5	4.4	5	4.9	3.2	4.8	0.25	-1.8	4.7	-0.34	2.4	-5.5	6.6	-5.8	-2.3	-5.5	3.8	0.35	3.4	-2.6	0.32	-15	11	0.24	-0.48	8.4	1	7.7	10	-0.54	3.9	8	-4.8
3.1	2.4	3.6	9	-1.4	19	-0.5	-3.1	-4.6	1.4	4.2	7.9	0.95	-2.3	5.6	-0.99	-1.2	6.6	3	4.4	8.3	4.8	4.1	2.3	7.9	3.1	1	2.3	-7.3	2.4	-4.7	-2.1	-0.16	3.1	-1.2	3.2	4.2	-3.3	-8.9	5	3.4	2.5	5.6	-1.3	-1.8	8.8	12	-3.2	9.5	0.52
2.6	7.8	5.4	4.5	-1.7	12	5.2	2.4	0.04	8.3	5.5	11	9.2	-3.3	1.7	-5.3	-9.5	2.1	3.7	7.3	2.3	-0.31	9.8	2.7	2	3.2	-1.3	9.3	-1.6	5.5	1.8	3.3	4.3	3.3	2.9	9.8	4.8	1.6	-2.6	5.8	3.1	3.7	4.6	-2.5	11	-2.2	-7.5	2.6	-7.6	0.37
6.4	5	5.4	-0.68	3.1	17	6.2	4.2	7.4	6.3	4.4	11	11	-5.8	-1.3	-2.3	2.3	6.6	7.6	4.9	4.9	6.2	7.2	-3	4.7	3.6	-2.2	5.5	1.6	4.9	2	-1.6	7.2	7.3	4.7	1.1	-2	-2.2	-2.4	-0.13	5.5	0.84	1.1	3.3	14	-0.49	4.5	3.2	4.7	-0.28
0.26	17	8.2	11	0.89	10	0.32	7	0.04	4.2	7.7	12	7.6	-1.5	3.7	-2.3	7.5	11	12	-1	-2.8	3.6	18	4.6	12	-2.2	5.4	-2.2	8.4	4.5	8.7	0.73	13	7.8	13	6.7	10	1.3	15	-1.9	10	3.6	8.6	1.9	3.1	11	11	-2.6	12	-1.3
6.9	21	4.4	19	3.5	8.5	3.3	15	-0.49	15	2	15	2.2	9.6	-1.6	6.4	3.7	-2.4	2.8	12	0.1	-0.68	4.8	4.2	1.4	6.5	2.7	8.7	3.4	7.2	5.7	8.8	6.8	11	-1.1	3.9	8.9	8.7	6.8	10	3.3	7.5	-0.49	-1.2	1.4	1.9	5.1	0.89	6.4	-1.1
3.5	-15	6.9	-10	1.6	-15	0.62	-12	-0.88	-9.6	11	-4.3	11	1.2	11	-13	4.8	3.9	6.2	-4.3	2.4	0.89	5.8	-4.4	1.4	1.2	0.01	4.2	7.3	2.5	2.6	2.9	7.2	-1.1	3.4	4.1	4	4.8	8.6	-4.1	0.33	6.9	2.1	1.1	2.4	3	2.3	-12	-4.2	-3
2.1	-10	-3.9	-9.1	-9.3	-25	2.9	-12	-2.5	-12	0.89	-15	-0.25	-1.7	9.5	-17	-9.7	-3.7	2.6	-6.1	-4	-7.5	4.2	-12	2.7	1.1	-0.95	3.6	-3.1	0.87	-5.7	3.8	-4.7	1.4	-1.9	4.1	-1.6	0.63	4.5	1.7	0.81	8.5	-2.8	-4.4	0.63	-6.7	-32	-5	-27	8.4
2.6	22	-1.8	18	-6.7	16	4.5	23	-1.5	15	0.94	17	5.5	3.9	3.1	5.4	-4.4	-4.6	2.5	15	1.5	0.71	8.7	3.5	4	5.5	-0.17	3	-2.6	2.7	3.6	1.1	0.41	6.4	-1.5	4.4	-0.37	0.21	6.3	5.7	4.1	2.3	2.5	-1.3	-4.9	-3.1	-12	8.5	-22	7.8
0.78	-11	-1.5	-10	-3.8	-7.8	2.1	-0.38	-1.1	-0.49	1.3	-4.2	-4.7	-6.2	2	-6.5	5.9	0.63	2.9	3.8	-2.5	-0.12	5.9	3.4	3	3.5	-0.68	-0.77	1.4	0.78	0.75	-2.3	3.3	-3.4	0.74	1.9	-1.3	-8.2	3.4	-1.3	-0.53	2.6	10	-3.3	4.3	-6.4	8.8	4.5	1.9	6.2
3.4	-2.1	3.1	-5.7	1.4	-16	-0.92	-9.8	1.1	-3.5	3.8	1.6	4.2	-5.6	8	-6.4	4.2	-4.3	7.3	0.07	2.1	-4	3.9	-1.4	-1.9	0.09	-1.6	0.75	2	0.97	-2.8	0.23	-3.9	0.85	4.3	-6.7	-5	-5.8	7.3	8.6	2.2	-4.6	1.5	-4	3.8	-1.9	-3.2	2.1	-0.73	1.6
-1.2	-15	-6.7	1.7	-15	7	-2.7	-12	-6.9	0.87	-11	12	-14	15	-5.5	-10	-10	-12	0.84	2.7	-4.2	-4.8	3.9	9.4	0.54	-12	0.76	0.29	-3.2	5.2	-5.3	6.6	2	5	6	-2.6	-0.8	1.4	-3.8	0.72	3.8	-3.6	-7.2	-4.9	-7.5	5.5	-1.4	-26	3.8	-15
7.8	-44	-0.66	-24	-3.7	16	4.8	-15	1.6	-4.5	4.5	-30	6.7	8.7	-3.4	10	0.48	13	3.1	1.9	2.4	5.1	-0.49	19	3.5	-0.33	-6.6	6.5	-0.9	12	-4.3	16	-0.1	3.9	2.2	-1.7	-2.6	13	-2.5	1.4	-2.2	1.5	0.87	12	-0.35	7.6	5.2	1.9	6.8	-2.1
3	19	-7.2	5.6	2.7	32	-1.2	26	-0.9	16	-3.1	3	-7.4	-1.7	-1.1	1.9	-12	9.4	0.95	1.1	-1.6	8.9	0.71	1.2	-4.5	10	-0.72	15	9.8	7.5	0.8	16	-5.5	-0.94	2.9	9.1	0.12	12	-1.1	23	0.08	7.5	-8.3	8.7	-2.9	6.2	-1.5	-12	5.7	13
-14	4.3	-10	-1.3	-0.42	-1.6	-2	4.8	-8.1	2.5	-6.2	-0.31	-8.6	-6.5	-7.8	-0.85	-14	-7.9	-9.2	-22	-7.1	-9.3	-9.8	-10	-3.4	-0.86	-0.2	0.34	-9.4	2.9	-0.74	1.2	-7.9	-9.1	-3.6	1.5	5.5	3.8	2.1	8.9	-2.3	3.2	-3.4	-4.6	-4.5	-7.4	-0.79	-14	5.8	-8.8
-6.3	-12	-7.1	-7.2	-2.8	-24	-8.6	-18	-8.8	-13	-20	-14	-1.6	-10	-4.2	-38	4	-15	0.88	-19	-1.3	-8.2	-0.83	-33	-3.5	0.88	-1.3	1.1	-3.4	-1.9	-1.9	-6.8	-8.6	-23	-1.5	-13	4	0.96	2.7	-14	1.1	6.5	-2.6	-10	8.1	-13	-4.8	-15	-6.6	-18
8.1	-14	8.3	-12	4.6	-30	-0.14	-20	-7.7	-21	-10	-23	1.6	-0.25	-0.42	-30	3.3	-6.7	-2.4	-5	3.8	1.8	-7.9	-12	5	8.6	0.23	1.3	1	0	0.75	-0.95	-6.5	-12	-3.2	4	1.2	1.2	-5.9	-0.42	-2.1	5.7	0.1	-2.1	4.2	-5.5	3.9	-9.1	5.2	-6.6
-3.3	-20	-0.57	-23	9.7	-44	-1.2	-17	-1	-23	-6.7	-26	5.9	-7.1	0.24	-18	-0.48	-14	4.1	-11	3.4	-14	-0.04	-12	5.5	-7	0.95	-7.7	-3	-11	2.9	-6.1	-0.66	-17	-1.2	-10	-1.9	-7.3	-11	-10	0.94	-8.7	3.5	-11	2.8	-11	-3.3	-21	-1.1	-19
1.8	-18	-0.35	-27	-0.59	-47	1.8	-17	-0.24	-23	-15	-27	6.8	-9.6	4.2	-9.7	-3	-10	3	3.9	7.4	-6.3	0.32	0.16	7.7	-4.5	-0.3	-7.5	-2.9	-7.7	0.52	-10	-1.3	3.4	3.2	-1	-1.1	-7.1	-3.9	-17	4.9	-3.2	4.4	0.34	1.8	-4.3	17	-15	11	-13
-0.97	-13	0.36	-16	1.5	-21	5.3	-13	3.6	-24	4.5	-22	-2	-5.1	4.7	-14	0.84	-4.9	0.74	0.78	2	-2	1.5	-0.01	0.45	-6.7	-1.4	-11	2.2	-11	0.43	-9.4	1.9	-4.4	-4.1	-2.8	-0.89	-5.3	-1.5	-11	2.5	-6.5	-3.1	-2.7	-2.4	0.5	0.66	7.1	3.6	3.9
-1	1.8	-9.5	-7.5	1.3	-6.9	3	-11	-0.68	-9.5	-4.1	-11	5.6	-7.3	0.16	-13	3.2	-0.58	-1.5	-1.3	1.6	-2.9	5.6	0.58	2.7	-6	2.6	-9.1	2.7	-6.8	-1.3	-7.1	-0.35	-5.1	-3.6	-5.8	1.1	-5.9	1.4	-17	2.9	-9.7	-0.71	-1.5	10	-1.5	-3.3	-5.1	-6.3	6.3
0.24	-4.8	3.3	-6.4	9.3	-7.6	3.5	1.5	3.9	-0.1	-2.4	-6.7	5.9	-6	6.1	3.8	5.5	0.37	1.6	3.3	3.8	-0.84	-0.15	5.8	4.1	-1.3	-6	-4.3	-6.4	-2	-3.3	2.5	-4	0.99	0.57	-3.8	1.2	3.7	-0.07	0.05	-0.31	-4.1	-3.4	4.8	0.83	3.3	-8.3	2.1	-6.8	1.7
2.1	3.8	-5.2	-5.6	0.69	-7.3	6.2	6.3	-1.1	-5.9	-10	-9.3	-10	1.6	6.9	-0.96	-4.5	-3.1	7.8	4.1	-10	-4.5	9.8	2	0.02	-5.5	-1.9	-2.8	-7.8	9.3	-2.2	2.8	1.3	-6.7	-2.6	0.58	2.4	2.2	2.1	12	-0.56	-0.3	-11	-6	-12	-4.7	-8.6	-8.8	1.4	-4
14	-14	8.6	-12	-1.9	-14	9.1	-16	6.5	-8.1	0.91	-9.4	5.9	1.7	-2.2	2.5	2	-6.1	-0.01	7.7	12	-1.5	3.6	4.7	-0.19	-5.1	-2.4	-0.53	3.8	4.8	-0.32	-0.13	-0.68	0.49	-6.7	-0.62	-1.9	3.7	-2	0.19	0.66	-2.5	-0.85	2.9	3	0.55	13	-9.7	15	-4.7
8.9	4.5	1.6	-2	-0.87	6.6	3.7	12	1.8	6.7	-1.3	-3.6	-4.3	-0.26	5.2	-0.89	8.8	-0.61	0.51	6	6.3	-1.1	3.8	-0.86	-1.3	-0.82	0.06	-6.2	7	-2.2	2.7	-0.06	4.7	3	3.7	-2.8	0.43	0.58	1.4	2.4	7.5	-5.3	2.4	0.98	-1.6	9.3	11	16	4.4	10
-5.4	0.31	-2.4	-0.27	-6.4	8	-1.7	9.7	-2.5	6.3	-4.5	4.5	-2.1	3.2	-0.68	7.8	3.5	8.5	2.7	7.7	4.4	0.52	1.4	5.3	-1.4	5.6	-3.7	5.7	-3.7	9.2	0.37	5.6	-1.4	-0.21	1.8	7	-0.01	3.9	-2	12	-0.36	3.9	-7	-0.06	-3.6	-2.8	-1.5	6.4	-6.3	13
-6	0.41	-2	7	-12	24	-5	5.3	-2.6	13	-8.8	8.2	-0.03	1.1	-1.7	8.7	-7.7	12	2.5	6.5	-3.6	1.8	2.9	-2.6	-2.2	3.7	-5.3	4.1	-3.6	-0.79	2.1	6.8	0.4	5.3	-0.2	4.7	-4.2	8	-4.6	14	-4.7	1.4	-5.8	-0.76	-1.7	-8.6	-10	14	-7.6	9.8
-1.2	9	-0.57	-2.4	-5	4.4	0.42	11	-2.2	0.1	0.2	-8.7	8.4	-1.3	-3.5	-3	-4.7	-1	1.4	-2.3	2.5	0.19	7.8	-4.2	2.4	1.1	-4.6	-4.6	-4.8	3.6	-0.49	-0.19	0.11	4.5	4.7	2.4	-1.3	-2.9	-5.8	3.7	1.6	1	5.7	-0.12	-2.5	4.1	-7	2.9	3.1	10
20	-12	6	-13	5	-5.4	5.7	-7.5	7.3	-5.6	2.8	-9	0.06	17	4.9	0.07	2	1.6	7.6	4.8	3.4	-3.1	5.8	15	0.79	-0.86	2.3	1.1	3.3	-0.9	2.4	5.3	8.5	4.1	6.7	2.5	2	3.9	-1.2	2.3	1.8	4.7	3.1	-5.2	0.45	2.9	-0.97	-2.9	0.45	-0.07
6.9	-14	8.9	-15	7.2	-14	8.9	-6.6	18	-6.2	9	-14	2	-3	0.43	-7.2	10	-7.8	5.5	-0.45	15	0.85	5.7	-7.7	-14	-7.8	-10	-0.29	-3.8	-0.09	-8.9	-5.1	-2.8	-7.4	-7	-3.8	-8.2	-7.5	-18	-4.5	-9.6	-1.9	-3.8	-6.3	0.41	-2.7	22	-7.5	17	-12
-3.4	-8.6	7.4	-9.6	9.3	-18	2.3	-1.8	9.3	-5.8	9.5	-10	6.4	0.6	9.4	-2.1	-2.5	4.5	1.2	2.3	-0.25	3	1.4	2.8	7.1	-4.9	13	-4.8	7.4	-4.1	5.1	-5.1	8.8	-9.9	9.1	-0.46	3.6	-5.8	13	-1.3	8.8	-2.8	5.2	-4.4	0	-9.6	10	4.8	12	-2.2
-12	-9.4	-7	-8.7	5.8	-18	-4	-1.8	-4.2	-4.9	-1.8	-13	-4.5	4.3	-5.7	-3.5	0.85	0.42	-2.9	2.3	-3.7	-3	-3.9	5	5.6	-7.6	5.5	-2.2	1.7	-11	-2.3	-1.8	5.8	1.7	-5.3	-0.19	-1.8	-1.4	-0.81	0.81	5.8	-2.6	0.44	-5.2	5	1.6	-8.8	-0.97	-11	0.91
-3.6	-0.08	0.06	-0.89	7.2	-15	-3.8	-0.77	-6.2	-0.5	5.9	-6.2	0.1	4.1	-2.7	-3	11	-6.6	1.9	3.7	-2.5	-0.75	-1.6	7.6	3	-3.2	4.6	0.39	4.4	-3.8	0.89	0.01	3.6	5	-9.3	-3.6	0.18	2.3	-6.6	-1.1	0.59	-1.4	2.3	-0.8	0.28	2	-17	-6.4	-16	0.3
9.7	-11	7.7	-6.7	5.7	-20	6.7	-12	6.7	-4.5	13	-8.3	-10	8.8	-5.5	-3.6	-1.3	1.3	1.2	5.9	-4.7	5.4	5.2	-0.07	2	-3.8	3.8	-5.2	5.9	-4.5	4.5	-1.3	0.02	2.9	-1.6	-1.3	2.8	3.1	5.3	-2.5	-0.91	0.32	1.1	0.12	0.79	-1.8	2.7	-8.5	-2.6	-7
1.8	-7.2	-1.1	-0.12	12	-6.3	2.7	-7.5	1.3	-3.5	6.8	-5.2	-9.3	8.4	-0.39	4.7	-0.54	3.8	1.6	6	3.7	-0.32	-3.3	5.9	3.2	-1.6	3	-6.2	7.4	-2	9	-1.4	5.3	2.4	3.4	5.5	8.7	0.82	9.8	4.2	5.4	-0.05	4	-3.9	2	-1.8	6.1	-8.2	6.2	-5.4
14	-0.56	6.6	0.11	17	-1.8	8.2	-0.43	4.2	2.9	0.49	-0.01	16	3.7	2.2	9.2	10	9.5	12	4.7	8.2	5.7	9.2	4.3	8.7	-4.5	4.2	-0.41	3.2	0.33	5.5	1.3	6.3	4	1.4	1.9	9.3	-1.9	6.1	5.2	4.4	1.4	9.2	-0.95	14	10	3.4	5	6.2	1.6
12	2	29	6	7.2	5.4	9.2	7.6	5.3	9.2	10	9.1	-60	1.1	-6.1	9.1	-36	-2.5	-17	9.3	-11	7.1	-37	6.2	-0.26	-0.2	4.8	3	-0.39	2.2	1.7	4.8	6.1	7.5	-0.83	1.6	4	6.5	6	4.3	2.3	-1	-13	2.6	-14	13	22	5.4	7.4	3.9
-5	6.2	4.5	9.9	5.9	8.7	0.55	4.5	4.9	5.8	6.9	9	-8	7.8	-18	8.9	-4.7	9.5	-13	12	1.2	9.3	-27	11	-2.4	-0.49	0.71	4.1	6.5	1.4	0.85	2.7	-4.5	13	-5.5	5.8	1.6	5	-0.48	10	2	1.3	-5	3.5	3.4	6	1.1	6.3	-0.92	4.4
0.91	1.7	-4.3	9.8	7.8	15	4.5	5.1	-2.4	9.7	5.1	3.6	6.5	9.7	6.3	5.9	9.8	8.3	3.4	9	8.6	6.6	6.5	10	12	3.2	2.8	13	10	7.2	2.4	1.7	13	14	4.8	5.6	4.9	3.8	7.7	9.3	5.5	7.5	9.6	9.1	14	8.8	-4.2	-1.8	-3.5	1.1
7.6	0.19	-3.6	7.3	0.18	19	-1.2	5	-2.3	4.7	1.7	11	-4.7	16	-1.4	6.3	-3.8	0.82	4.6	6.9	-2.6	-0.12	3.8	3.8	1.2	5.2	-2.4	7.8	-2	7.7	1	8.3	7.8	6.6	-4.4	3.2	2.3	7.4	7.5	7	4.2	3.8	-0.6	7.5	-3.3	12	-4	2.4	-4.4	6
4.9	-1.7	-3.8	-1.4	4.3	9.8	-2.6	4.2	3	12	-2.6	-5.5	-2.5	6.9	-3.7	6.9	4.9	4.1	0.88	9.8	0.9	3.6	-1.3	4	2.8	5.7	-0.6	5.4	2	5.5	3.2	7	-4.8	7.2	2.2	4.3	3.6	0.89	8.8	5.7	1.4	3.5	0.14	6.3	6.1	12	-2.6	2.1	-6.8	-0.99
7.2	-4	2	-4.6	7.3	1.5	11	4.7	5.8	11	3.5	1.2	-2.3	4.6	2.1	8.4	5.1	12	1.9	13	3	3.8	3	12	4	5.4	-0.24	0.26	-0.63	7.8	5.6	1	5.3	4.9	1.3	0.51	2	5.8	1.4	5.1	4.6	2.4	3.6	6.8	8.2	15	-8.7	-5.6	-3.6	3.6
3.4	-5.7	5.4	-15	15	-20	13	0.56	5.3	-1.1	8.8	-22	9.9	-6.3	-0.69	-2.8	-5.5	2.5	5.3	1.2	-1.1	13	9	-15	0.91	-0.44	5.8	13	3.7	14	4.5	7.8	6.3	5.5	1.1	7	1.4	9.6	13	4	2.4	5.3	-0.88	-1.8	2.2	4.8	-2.6	-27	-2.6	-19
-2.9	-7.9	-6.3	-29	2.2	-23	0.67	-5.5	0.77	-4.5	-4.7	-21	1.5	-1.7e+02	-4.9	-1.4e+02	1.9	-1.5e+02	-1.2	-1.5e+02	7.3	-1.3e+02	2.9	-1.7e+02	7.1	-1.4e+02	0.39	-62	9.9	-66	3.1	-69	-1.3	-1.2e+02	1.4	-1.2e+02	-2.2	-1.1e+02	3.5	-70	2.4	-1.1e+02	4	-1.4e+02	-1.7	-1.5e+02	5.6	-65	3.8	-96
-32	-5.6	8.2	-0.6	0.79	-5.6	-5.9	0.22	3.3	-2.2	11	1.5	-8.2	7.7	-5	49	-1.7	18	11	20	11	-5.3	13	46	11	12	6.8	-3.1	12	-10	8.5	-6.7	6.8	11	-4.5	7.7	3.8	-8.1	9.3	-13	-0.06	5.9	4.4	3.1	6.4	-6.9	9.8	29	-2	24
-16	-5.3	2.7	-4.4	-4.2	-12	1.1	-3.5	-3	-0.37	-3.8	0.35	-4.8	8.6	11	7.8	8.3	19	-1	4.6	2.5	13	2.2	7.4	4.8	5.3	-4.9	-3.7	-6.4	-6	3.6	1.8	2.9	8.6	-4.2	6.4	0.47	9.4	5.4	-2.5	-1.8	12	1.6	17	-2	12	11	5	17	-5.2
3.1	-6	-3	-7.6	-20	-20	-6.5	-5.6	-11	-1.5	-28	-3.3	0.26	-0.44	2.8	-3.7	8.9	-8.5	-2.6	-5.5	-0.58	-3.6	-8.1	-1.8	-2.5	-0.85	-5.3	-9.1	-1.8	-5	-7.6	-1.4	-8.8	1.4	-3.8	-1.6	-7.1	-4.5	-17	-4.7	-5.4	-0.64	0.85	0.82	-1.7	-2.9	-6.1	-1.3	0.11	-4.3
-12	-6.2	-12	-1.3	-16	-11	-8.2	1.9	-18	-1.8	-13	-1.3	-7.2	6.1	-18	-1.7	-11	6.1	-10	0.16	-12	4.6	-12	-1.3	-0.43	1.5	-3	-4	-8.1	-5.1	-3.8	-3.9	-7.9	4.2	-4.4	1.7	-3	-1.9	-6.1	-15	-4.5	1.8	-6.1	9.2	-2.9	7.2	-17	-1.8	-13	-4.2
-17	-0.3	-29	1.2	-53	-10	-8.2	0.72	-19	-2.2	-33	1.1	-17	-10	-21	7.9	-9.7	-1.2	-19	-7.3	-13	-6.7	-22	0.11	-14	-3.5	-3.5	-1.6	-8.5	1.1	-8.8	-3.4	-15	6.4	-5.4	7.3	-9.9	-9.4	-13	-1.1	-7.2	3.7	-16	-6.4	-19	-10	-23	11	-24	5.6
-17	-5.4	-25	1.1	-37	5.4	-4.1	2.7	-18	4.1	-29	14	-26	-3.3	-20	11	-27	-3	-12	-10	-18	11	-20	2.4	-18	-4.9	-10	-6.6	-20	0.04	-9.7	-9	-21	-4.6	-14	2.4	-10	-16	-18	-10	-2.8	-4.1	-21	-3.5	-22	-2.8	-3.2	18	-5.8	13
-18	-14	-17	-8.2	-23	6.5	-11	-7.8	-18	2.6	-17	13	-3.5	-2.1	-30	3.8	-8.2	4.2	-18	-5.2	-5.4	8.4	-15	4.8	-9.3	10	-16	-9.2	-21	-4	-6.6	-0.14	-16	0.11	-21	4.2	-10	-2.2	-10	-11	-8.6	5.7	-19	11	-9.2	-0.99	-3.7	3.1	-0.19	8.1
-11	-30	-8	-18	-8.7	-3.5	-9.4	-19	-11	-7	-7.7	-14	-2.5	1.8	-12	1.5	-4	0.72	-12	-0.21	0.09	4.8	-14	5	-9.1	10	-8.1	-1	-7.9	2.9	-2.4	0.39	-4.3	6.1	-4.5	5.6	-4.3	1.3	2.4	-0.33	-3.5	5	-7.4	9	-3.6	0.46	9.8	-2.7	-2.4	5.4
-7.5	18	-3.5	7.3	-2.8	5.1	-4	11	-0.56	2.7	-1.5	7.4	-7.2	5.1	-4.2	-1.4	-2.4	-1.6	-6.4	-1.4	1.2	1.7	-7.8	3	-4	3.5	-4.8	-3.3	-5.7	2.4	-1.8	1.6	-4.6	-4.8	4.4	-0.93	0.04	-0.59	-7.7	-3.7	-2	5.3	-4.4	-0.26	-7.7	2.1	-0.11	-0.06	6.6	4
1.4	1.5	1.7	3.8	5.1	-6	2.1	-1.1	4.9	-5	-2.4	8.6	2.8	-5.8	1.4	-3.5	3.8	10	-0.5	-4.6	1.5	4.8	-0.68	-3.3	4.1	-1.3	1.1	3.8	-1.9	3.9	1.9	4.9	3.5	4.4	7.5	-0.23	0.82	2.4	4.1	3.9	-3.1	1	2.2	-2.8	-5.4	-0.61	6.6	-1.2	3	-0.85
4	-9.6	-3.8	-5.7	4.5	-34	11	-8.8	0.72	-4.2	4.9	-3.7	2.7	6.6	1	3.3	7.1	0.9	2.4	-0.41	6.8	5.3	0.79	-2.2	-1.2	-3.2	-3.7	-3.8	-3.1	2.1	-2.4	-0.38	0.08	-6.6	-2.1	2.1	-1.4	-2	-3	0.44	-3.2	-0.47	11	-1.3	2.2	-4.4	1.6	-10	2.4	-8.4
2.6	0.19	-0.28	-3.1	1.9	-21	3.1	1.4	-4.9	-3.6	2	0.03	9.6	1.7	6.5	1.1	-0.63	-3.1	5.3	2.3	5.1	2.7	2	-7.4	5.5	-0.03	-2.3	0.58	-5.5	-10	2.2	3.4	7.2	-3.5	3.8	-1.2	-0.97	-2	2.9	4.5	1.8	1	2.4	3.6	-0.38	2.2	-0.75	-3.9	8.9	-5.2
-7.3	8.1	-5.6	1.9	-2.2	0.05	-0.6	3	-5.7	-1.8	-5.1	8.4	-5.2	3	4.5	9.4	-3.9	0.42	2	1.2	-2.6	6.1	2.4	-2.6	1	-1.4	3	2.3	-0.83	-5.7	2.8	-3	-0.63	-2.7	-3	0.08	3.4	-4.1	2.4	-4.1	0.07	2.8	-1.1	-4.3	-4.7	1.2	2.3	1.9	9.8	-6.3
-18	13	-8.1	15	2.5	5.6	-3	11	0.97	4.4	-0.58	13	1.6	-12	-2.5	-0.67	-4.5	4.8	1.1	-10	-2	5.5	6.4	-9.6	-4.7	-3.7	-2.1	-15	-2.5	-3.4	1	-5.8	0.45	-13	-7.5	-0.76	-6.5	-11	-7.7	-11	-7.4	-3	-1.5	-4.4	-1.6	0.74	21	19	20	20
-14	13	-2.6	9.8	7.9	12	2.1	6.3	2.4	1.2	-0.95	3	8.6	8.6	5	5.8	1.2	11	-0.94	3.8	-0.98	4.1	-0.42	9.5	0.94	7.2	2.8	3.4	7.6	1.1	2.9	6.8	2.5	-0.62	4.5	5.2	-2	14	-5.1	7.1	-0.76	6.8	3	5.9	2.1	11	17	5.8	14	9.8
-9.3	-1.3	-2.4	2.2	-0.34	-0.33	0.79	-4.3	3.2	5	6.5	-5.2	-2.9	0.93	2.3	2.9	-3.2	6.9	-2.2	4.2	-3.5	0.9	4.8	-2	-1.7	5.1	-2.3	-1.4	1.7	2.2	-2.6	-1.5	2	0.47	-1.7	3.9	-1.9	4.6	-7.7	6.6	-3.5	5	-4	2.9	4	-2.2	0.51	12	-0.88	11
-11	0.23	-6.3	-8.5	-2.5	-12	-2.6	3.1	1.9	-3.6	-0.13	-13	-0.35	6.4	-3.9	4	-6.4	2.3	-4.2	-1.3	-3.6	5.7	1.7	2.2	-4.7	0.31	-0.86	-5.2	-3.3	-3.2	-2.6	0.83	-4.1	0.48	-3.7	3	-0.12	-2.3	-5.4	-9.5	-4.9	1.1	-4.3	3.2	1.3	1.6	1.6	8.6	-2.4	7.6
-11	-3.3	-9.1	-10	-5.4	-2.6	-4.7	2.8	0.11	-1.3	-3.9	-3.6	-0.02	2.1	-4.4	12	-2.2	6.1	0.26	5.6	-9.3	2.8	-0.06	6.1	-6.1	4.8	-4.6	2.1	5.5	5	0.29	0.86	-8.5	4.7	4.7	-0.17	-6	7	-5.6	1.6	-0.16	1.5	-4.5	6	-13	2.9	0.39	-3.8	-2.1	-1.6
-16	-0.83	-12	4.4	-13	3.9	1.7	4.1	-3.1	2.1	3.4	-1.6	-1.9	4.3	-4.1	16	-1.5	6.9	-0.61	7.2	-0.8	2.7	-0.92	16	-2.7	2.4	-5.9	4.2	-3.5	-4.1	-0.31	4.5	-5.2	5.2	-1.8	2.2	-3.6	9.4	-0.73	1.5	-2	3.1	-0.7	2.2	-3.1	4.5	14	9.8	7.9	7.8
-8.5	9.2	-4.7	8.4	2.4	7.2	-8.8	-5.4	-2.1	3.3	5.5	0.57	9.8	0.85	12	12	-6.7	-2.8	3.4	7	-0.08	3.8	5.7	6.1	-0.27	6.7	1.8	5.3	3.5	2.8	-1.1	5.3	-2.1	5.7	3.8	1.3	5.9	6.8	9.9	8.9	2.6	3.2	-0.94	2.9	-2.9	1.9	1.3	4.8	-1.6	3.5
-4.3	25	-6.7	12	-3.8	13	-7.6	5.8	0.4	3.4	-1.2	11	5.8	4.8	4.3	15	-2.5	-4.5	-0.29	9.9	4	-0.14	-4.3	1.3	-3.2	12	1.4	13	6.2	14	-6.8	6.2	-6.8	6.5	1.6	12	-7	7.6	-4.8	7.9	-4.5	6	0.66	8.7	3.3	-4.8	0.14	3	5.9	-2.2
14	8.1	8.2	10	14	7	-3.9	11	5.7	3.2	9.5	4.1	6	-1.6	12	4.6	6.6	-8.4	2	5.8	5.8	-2.4	6.1	-2.5	0.65	4.4	7	-1.6	5.9	-4.5	0.84	0.44	-2.1	1.8	9.6	5.7	1.5	2	8.3	5.7	3.2	4.8	3.4	5.9	3.3	-5.1	-3.5	5.9	3.4	3.9
18	3.5	8.5	2.9	11	12	8.1	3.9	9.7	6.5	6.1	3.2	10	0.2	10	1.7	5.5	-4.2	0.69	-0.62	6.5	5.7	-3.4	-2.7	-8.2	2.2	0.78	-1.3	-0.48	2.8	1.1	-1.1	2.1	4.5	7.4	4.9	-1.1	-1.5	3.3	0.27	2.6	2.6	-3.8	3.4	2.6	3.5	16	6.4	2.5	8.1
21	5.4	9.4	11	5	12	-0.39	4.6	11	3.8	6.6	4.4	8.3	6.7	13	1.3	7.2	-2.7	2.5	2.5	0.47	3.3	2.6	3.9	-1.6	7.8	4.3	4.7	1	5.7	1.5	2.9	6.2	8.6	3.4	1.8	-0.01	4.7	1.2	-5.5	-0.79	1.7	0.56	3.4	5	5.8	-0.45	-0.55	8	6.3
8.7	-0.04	11	3	11	3.9	9.8	-0.12	9.4	0.79	11	6.8	12	5.4	4.9	3.1	12	7.2	5.8	3.1	5.5	-3.3	6.3	6.3	2.3	6.7	4.7	4.1	5	2	-0.03	4.7	1.7	13	5.8	3.5	3.5	4.7	7.8	0.95	-2.1	0.99	8.8	5	3.4	8.2	6.9	1.5	3.3	2.8
1.1	1.1	4.5	8.3	8.2	13	3.1	2.4	-3.2	0.57	8.9	3.5	1.9	1.1	1.2	6.8	11	3.6	-2	-2.3	4.8	-1.2	-0.49	0.16	-1.2	3.4	2.3	4.4	4.3	6.7	-2.4	1.6	-0.62	7.4	4	2.2	1.5	8.6	0.42	2	-3.6	3	5.8	9.7	0.87	11	4.6	-5.1	2.7	-7
0.92	7.6	-0.98	5.5	-0.69	13	-5.5	1.2	-2.2	-6.1	-0.52	1.4	-5.4	8.3	0.96	0.23	3.7	3.4	-3.8	0.05	1.8	6.8	3.6	8.4	4.4	11	2.1	5.6	-2.1	8	-1.9	4	-6.3	8.3	-1	0.4	0.07	5.5	0.69	4.5	-0.26	3.6	5	5.4	-3.2	3.5	-7.2	1.5	-9.7	4
8.3	0.36	-2.9	1.9	-1.3	23	-7.8	-0.79	-2.2	1.7	-1.5	1.5	-0.53	11	0.45	-2.7	0.56	4.6	1	4	-9.3	7.7	-0.05	-0.5	-2.2	12	0.87	7.7	-0.11	3.5	5.6	-0.18	3.2	-0.28	-0.99	0.88	5.5	8.4	0.36	5.1	-2.5	0.46	3	0.36	6.2	-1.4	-11	2.6	-12	6.2
7.8	-5.7	2.1	-2.4	3.2	1.1	-2	-5	0.03	-10	-2.2	-11	-4	3.7	-3.6	-15	6.9	1.9	1.8	-5	-8.1	-1.8	1.2	-6.2	-3.3	-5.1	-0.35	1.7	4	6.3	-0.77	-2.7	6.7	-8	5.2	1.1	-0.48	1.4	-0.85	-1	-2	0.96	0.71	4.1	11	11	-9.7	-2.5	-7.5	-8.4
1	-0.38	24	-5.2	3.8	-3.5	1	-4.1	4.5	-8.9	17	-6.9	-7.1	-5.4	0.13	-22	-2.7	-6	-6.5	-12	-6.8	-15	-5.4	-5	3.1	-6.8	-0.07	-2.1	-2.3	-14	-3.4	-4.7	5	-13	-3.3	-12	1.9	-5.2	2.1	-4.8	-0.12	-2.8	1.4	0.13	0.03	-0.32	0.86	2.3	-8.6	-3.7
4.8	9.2	0.8	14	3.3	18	-2.3	6.8	5.8	12	7	16	2.3	15	3.5	24	-2.8	14	0.84	14	-5.7	14	-2.9	17	-1.8	7.6	-0.03	15	-2.2	17	-2.6	5.4	-2	2.9	-5.7	8.3	-3.4	15	3.1	14	0.49	6.4	-0.57	6.4	-2.8	4.6	-14	3.6	-5.2	7.8
14	0.35	3.8	5.7	-0.79	12	0.66	-2.4	5.9	1.1	1	10	2	9.8	-0.76	-1.4	-2.2	2.8	-2	3.6	-6.8	-0.51	-0.81	6.9	-0.34	1.7	2.6	11	1.1	4.1	1.1	6.6	3.1	3.3	-0.11	2.9	0.85	8.8	6.3	7.7	1.8	0.76	0.05	-2	-4.3	5.6	-6.2	-17	-1.8	-11
[truncated: 952 more columns]
