# Supplementary material for: Dyslexia on a continuum: A complex network approach
Source: PLoS One. 2018 Dec 17;13(12):e0208923. doi: 10.1371/journal.pone.0208923 (PMC6296514; doi:10.1371/journal.pone.0208923)
Supplement: S1 File — Detailed information about the archive contents is provided in the included README.txt file. (TGZ) [file pone.0208923.s001.tgz › FS_620_AA_run_1.csv]

-0.23	0.1	-0.42	0.33	-13	-0.88	-7.3	-2.5	15	2.8	6.4	8.6	4.1	-2.3	9.8	1.9	-4.3	3.6	-0.51	-0.17	-0.24	14	7.9	8.1	8.4	-4.8	14	0.1	11	6.5	17	-7.2	5	0.81	11	-4.2	2.2	-3.7	7.6	-12	11	-1.8	7.5	2.2	1.5	-7	4.3	-4.2	14	-1.1
-0.06	0.6	3.6	3.9	-1.9	8.2	0.52	5.1	8.3	1	6.4	0.06	2.6	1.7	5.4	3.8	-10	7	-2	-6.9	4.3	6.3	9	3.2	5.3	-3.6	4.5	-4.4	-2.6	1.5	2.5	3.8	-0.47	-0.6	-6.5	-3.7	-10	2.8	0.18	-1.1	2.7	1.4	1.9	0.53	-3.4	5.6	5.5	3.8	13	-0.24
0.2	0.78	5.1	5.8	2.9	10	5.9	4.9	-6.1	-2.2	-1.7	-2.2	2.2	11	6.3	6.8	0.8	-0.58	10	-0.26	5.1	1.3	6.5	2.1	-1.6	0.41	2.5	-0.86	-2.6	6.7	1.2	4.1	0.93	-0.33	-0.33	8.1	-3.3	13	3.7	2.7	3.1	4.8	4	14	-2.7	9.4	-2.2	7.6	-5.7	11
0.29	-0.1	-6.7	-4.4	-2.6	10	-8.4	2.2	-15	0.88	-16	-4.6	-8.9	7.3	-1.8	5.6	1.2	3.3	5.6	3.8	1.8	-5.2	1.8	3.1	-7.7	1.2	-10	5.8	2.4	6.1	-14	-4.4	4.6	-0.92	-3.5	8.1	0.24	7.1	-6.3	0.85	-6	-2.5	-5.9	5.5	-1.5	4.8	-2.3	6.8	2.6	2.4
-0.26	-0.18	-10	5.5	-11	17	-2.7	8	-4.8	1.5	-8.3	11	-8.6	9.6	-9.3	11	-4.8	3.7	-5.2	2.8	3.9	3.5	-3.9	5.8	-5.9	-3.7	-8.5	4.1	-4.1	6.9	-6.2	5.7	-0.38	12	-12	5.2	-6.1	0.82	-5.9	-3.6	-3.3	7.2	-10	3.2	-7.8	-0.35	-11	1.2	-6.5	-1.3
-0.79	0.4	2.2	8	-1.6	7	-0.42	9.6	5.9	-9.3	3.7	18	3.1	-2.7	-3.9	-3.2	-6.4	9.1	-11	3.5	-5.2	6.7	-1.8	-2.5	2.5	-3.1	1.2	-5.3	0.13	3.4	-1.5	3.7	13	4.5	-8.2	-0.55	-8.4	-2	2	-1.5	-1.2	15	-7.8	6.6	0.02	-1.4	4.7	3.1	-3.7	-4.3
-0.84	0.35	5.3	-2.5	7.7	-5.8	4.2	3.6	9.5	-5.2	12	-0.64	7.1	-6	-7.5	9.8	-13	0.65	-8.2	4.7	-4.3	-2.9	-5.1	-3.8	-0.92	-1.4	0.76	-6.5	2	0.9	0.45	4	1.7	-0.85	0.94	-0.58	-0.01	-2.1	0.04	-3.6	0.03	6.8	-11	0.28	3.7	5	4.3	11	3	1.5
-0.17	0.74	-2.8	1.2	-1.6	0.98	-1.7	6.3	2.7	7.3	-0.23	-2.1	3.4	5.5	-0.32	4.3	-5.6	0.56	0.87	3.4	2.7	5.7	3.4	-1.6	4.5	4.5	3.9	0.46	7.5	6.9	8.2	9.8	7.4	6.2	2.4	9.2	7.5	4.2	2.3	-0.35	7	-1	6.5	3.1	7.2	7.1	7.9	6.9	-1.3	3.7
0.26	-0.05	3.4	5.7	-2.8	11	-9.7	3.7	0.55	11	1.2	0.17	-0.25	5.1	0.66	2.8	-3.4	-4	-1.5	-5	12	1	4.5	-4	1.7	10	2.3	2.3	-8.9	12	-10	5.5	-4.3	8.8	-6	8.9	-4.1	6	1.4	-2.9	-4.9	-7.6	6.6	-3.7	-4.7	-8.5	-0.45	-0.76	4	-0.6
-0.01	0.36	7	12	-9.4	6.1	1.7	1.6	1.3	-2.4	2.5	6.4	-0.9	4.2	5	-6.2	2.9	10	-0.07	-1	4.3	-4.3	0.84	-5.2	-2.5	0.4	-1.2	-9.1	-10	5.4	-12	-1.2	-1.8	2.5	-8.9	12	-7.6	2.8	-0.02	-1.2	2.3	-13	-3.4	-13	-1.9	-6.3	-7.2	-1.4	-1.4	-3.6
-0.02	0.1	2.3	4.3	-8.2	-9	-5.1	-6.8	0.43	-0.75	0.79	17	-4.9	-2.9	4	-11	5.3	5.3	-2	3.4	4.8	-0.5	3.2	-7.2	-2.9	0	1.3	-1.3	-4	3.3	-7.5	-2.4	-8.6	2.3	-4.7	6.2	-3.7	7.7	-3	-4.2	-1.9	-9.8	-12	-6.7	0.03	9.6	-2.5	-0.19	-2.7	-2.6
0.12	0.2	5.6	13	-1.9	-1	-3.1	3.2	0.49	1.4	4.3	1.2	-6	-3	-4.5	-3.2	2.2	4.9	5.5	-0.65	2.6	-5	-3	4.2	-2	-2.1	6.9	-0.04	2.1	6.2	4.8	11	0.33	0.06	2	-0.8	4.4	11	-3.7	-4.7	-5.5	-8.8	5.6	-1.1	2.4	9.2	4.7	8.5	4.9	3
0.53	-0.54	-0.79	14	-6.9	5.2	-7.5	6.7	-6.8	2.4	-8	-1.9	-7.8	4.6	-0.03	-4.6	5.6	3	4.8	-3.9	5	0.03	-0.77	4.6	2.9	-0.54	-0.85	-1.1	-1.9	1.2	-5.4	5	-4.8	4.3	0.02	2.1	0.9	0.02	-3.7	2.4	2.4	-0.49	12	-8	0.62	9.3	-1.2	3.8	3.7	-4
-0.29	-0.06	2.7	17	-8.7	5.3	-8.5	13	-4.2	4.9	5.7	16	-2.4	2.9	2.8	-14	-3.7	2.5	-3.7	-3.9	-9.7	6.3	9.2	0.8	1.9	2.8	6.9	0.25	-4.4	8.9	-1.9	-5.2	-0.61	7.9	1.6	6.9	1.7	4.7	-4	3.2	-4.8	-2.1	3.8	8.3	-3.4	3.4	-1	-4.8	-1.4	-2.4
-0.29	0.45	7.4	1.2	0.63	2.1	0.69	-0.78	2.1	1.4	10	-0.9	6.1	2.6	-4.5	1.6	-3.8	0.27	-2.5	-4.9	0.27	-2.3	-4.3	3.9	7.6	3.2	3.4	1.5	11	3.9	6.3	-4.8	2	4.5	-1	-0.65	-1.3	6.4	-7.1	0.28	-3.5	-2.3	1.3	-0.84	0.53	-0.18	4.2	0.94	4.2	0.53
-0.34	0.66	5	3.1	6.2	0.88	2.7	-3.7	-1.3	7.8	-2.7	1.8	-0.33	4.6	-11	2.9	-2.7	3.6	-0.2	7.2	2.6	-0.2	-2.6	7.7	-0.48	5	-0.5	-0.24	3.6	7.9	8.4	-5.1	-1.6	8.2	6.4	2.6	3.5	8	5.7	2.9	4.5	-4.6	-5.3	-0.71	9.8	6.1	4.7	0	-1.8	2.6
-0.17	0.05	0.21	12	12	2	12	-1	-2.1	5.1	-1.5	10	-0.48	0.16	-2.1	-5.2	-2.3	2.2	-0.55	-3.7	-0.98	2.9	7.9	-7.9	-3.6	2	-6.5	3.9	-6.4	7.6	4.9	-3.8	-5.2	7	-3.5	4.6	1.6	5.9	-0.12	3.1	-5.7	-5.5	-10	5.8	-1.4	-2.9	-5	-0.09	1.1	2.7
0.62	0.44	3.2	11	10	1.8	13	-0.45	2	0.14	7.7	9.3	4.8	-1.7	-9.3	-1.8	5	4.1	4.3	-4.6	3.9	-6.9	2.2	-15	-1.5	11	4.3	10	-1.2	8.5	-3.5	6.2	3.8	7.8	-7.8	7.3	-2.3	4.4	-0.32	9.2	2	-2.5	-1	8.5	-10	4	0.49	6.5	4.2	5.9
1.1	0.27	-1.2	2.1	7.5	-5.1	6.8	5.4	5.4	-0.4	-1.1	-3.9	3.2	-8	8.1	-2	15	4.5	15	-9.4	-0.44	5.6	-5.9	1.6	-3.1	5.3	6.9	2.3	3.2	-0.15	16	3.2	6.3	-3.9	2.5	6.1	1.5	-0.07	9.5	7	9.5	-6.8	11	3.4	0.38	-4.1	12	2.1	-12	-0.52
0.56	-0.14	-4.7	2.6	-18	-5.5	-11	0.26	0.84	-1.2	-1.5	-2.3	-8.2	-1.2	-4.4	2.1	2.6	-1.3	3	-4.1	-4.9	6.6	-5.8	-2.3	-2.7	2.5	-2.5	1.9	2.5	4.3	2.8	1.3	-0.23	-4.1	-0.3	12	-0.46	1.1	6.1	0.6	-4.4	-0.86	4.9	8.6	-6.9	-6.2	-4.5	5.4	2.2	1.9
-0.93	-0.48	2.5	9.3	-7.6	5.2	3.2	2	1.4	9.7	6	13	-2	3.5	-3.1	2.1	-8.6	3.4	-0.23	1.1	-5.2	0.38	-7.5	-0.77	3.5	5	3.4	-4.6	-0.68	5.3	-9.1	-3.3	-6.4	4.5	-9.6	0.22	-6.2	3.6	-7.7	2.7	-5.4	-6.2	5.5	-4.2	-9.8	4.5	-10	1.8	2.1	-1.2
-0.96	0.35	4.9	4.8	6.1	12	11	6.1	-2.4	5.1	7.4	7.2	7.4	8.4	-9.6	-5.2	-2.2	9.4	-2.9	5.2	-15	8.9	-11	-3.5	-5.4	0.71	-3.6	3.6	-0.16	6	-8	2.3	-9	8.4	2.5	4	2.6	11	-0.36	3.4	-12	2.5	-6.5	4	-5.3	1.6	-0.03	-0.89	-8.2	-3.6
-0.43	0.97	-1.7	7.3	7.8	6.7	1.4	4.1	-7.8	1.5	-0.16	-2.4	-0.62	8.4	-9.6	9.5	-3.2	5.8	-5.6	12	-14	1.8	-9.7	3.7	0.81	4.4	-7	3.8	0.2	1.1	-2	8.5	-2.3	7.9	3	8.8	-0.69	11	-1.6	2.1	0.37	12	-15	8.8	6	7.7	5.6	9.3	3.3	14
-0.05	0.6	-2.1	1.7	-0.45	8.8	-1.5	4.9	-8	11	-9.2	-3.7	-7.5	6.7	0.71	13	3.5	11	-5.6	2.2	3	-4.2	1.1	10	2	-0.48	-3.6	6.4	4.3	2.2	-6.1	9.3	0.4	3.2	9.4	5.7	-1.8	9.4	-1.8	3.9	-0.82	14	-8.4	9.5	0.77	12	-6.4	4.7	0.54	4.9
-0.13	-0.1	-1.6	7.3	-2.1	13	1.9	4	-7.2	11	-6.3	2.8	-1.9	3.1	9.4	4.5	3.1	9.9	-1.6	0.58	-2.8	-1.6	3.8	4	3	0.31	-5.3	8.9	2.4	0.78	-3.7	8.5	2.2	4.5	13	5.2	7.2	2.5	-0.3	4.4	1.6	6.8	-2.6	5.3	-0.97	6	-3.9	-0.76	-2.8	0.16
0.08	0.51	-1.4	5.7	5.8	10	6.6	-2.9	1.6	11	-3.1	17	5.5	0.18	16	-11	3.9	15	-3.9	4.4	3.1	3.5	8.4	-5.8	2.2	5.7	2.7	-9.3	5.4	-0.08	1.2	6.6	3.8	1.6	6.8	10	8.8	-5.5	2.4	-1.5	-2.4	13	0.3	-13	1.9	2.6	3.8	-0.36	0.4	-0.17
-0.2	0.51	5.4	14	4.3	6.2	5.5	3.6	0.17	-1.7	0.09	20	2	7.6	-0.78	-8.3	0.81	5.7	-4.2	-9.2	-5.8	8.7	-7.2	-6.1	2.6	3.6	-4.6	-8.2	3.4	0.97	3.9	7.1	-1.9	-2.8	3.1	2	-5	-0.15	8.3	-7.4	1.5	7.4	-7.9	-13	-6.8	-6.2	-5.5	-1	5	-3.3
0.21	0.87	-1.3	8.2	9.7	6.3	11	7.7	-1.7	-3.1	6.4	0.36	4.1	6.5	-4	-0.56	3	1.5	3.4	-9.4	-4.5	3.5	-9.3	2.8	6.5	5.6	0.05	-9	1.7	0.58	11	8.3	1.9	-2	4.4	-5	0.37	-3.4	-0.49	-11	7.5	4.2	5.7	-9.6	4.8	7.2	1.6	-4.5	-6.5	3.1
0.82	-0.12	-7.1	-1.7	-1.4	17	3.6	11	2.3	13	-1.1	4.2	0.83	15	6.4	12	12	3.9	6.3	2.9	10	3	4.1	-5.7	4.9	-0.3	5.9	7.3	-1.3	5.2	9.8	-2.7	4.7	2.4	5.4	14	9.1	-4.9	1.9	-6.1	8	5.4	3.8	-0.31	7.2	-3.3	8.2	-10	12	-6.1
0.62	0.73	-6.7	-0.12	-4	8.3	-4.9	0.75	6.9	2.2	-1.9	0.86	0.03	2.6	14	12	5.1	-3.5	7	-1.1	-7	1.2	3.4	5.7	13	-2.8	8.5	3.2	6.5	1.4	8.2	7.3	4.6	-3.3	7.6	-2.4	9.1	-5.4	3.4	-5.3	5.2	18	9.2	2	-2.2	-1.6	4	-3	12	6.9
0.25	0.32	-2.5	-12	1.2	-0.5	-2	-3	3	0.18	1.4	-0.92	2	-7.3	8.4	-6.7	-5.8	-1.4	2.2	-3	2.9	9.2	6	-7.8	1.5	-2.5	-0.44	-6.8	-2.6	-4.1	-1.7	8.8	-11	-4.8	2.9	0.99	0.34	3.4	-2.5	-4.6	1.3	13	-0.97	7.3	-4	2.1	3.9	0.13	-4.8	1.7
-0.59	0.27	-0.25	-14	4.4	-7.3	1.9	-11	5.2	-4	2.4	-6.2	-2.4	-10	-12	3.1	-9.6	0.4	-4.8	-8.6	-7.6	2.3	-8.1	-3.4	2.8	-1.8	-8.6	2.9	-8.6	-5.7	1.3	-1.2	-6.2	-4.6	4.2	-4.7	0.5	-12	3.8	-8.8	-7.3	5.1	-11	3.8	-4.6	-6.5	0.41	-8.9	-10	-0.49
-0.14	-0.76	3.8	-8.1	-2.8	-17	-2.9	-13	2.3	-9.5	5.7	-10	-2.6	-8.2	-9.1	-1.9	-6.8	-9.9	0.82	-18	-10	6.8	-2	-7.1	-0.35	3.7	-4.9	-0.98	1.7	-7	4.5	0.44	4	-11	-2.7	-8.1	0.5	-6	-2.7	-12	0.2	-3	-1.3	-6.3	4.1	-5.4	-2.4	-1.6	0.86	-3.6
0.56	-1.5	-2.3	-58	-2.9	-63	-2	-55	-4.7	-69	-5	-39	-2	-66	7.7	-21	11	-15	1.4	-7.6	2.5	-11	2.5	-23	-4.7	-3.1	0.73	-13	2.8	-14	-7.8	-9.7	6.1	-13	-2.3	-25	-0.39	-21	7.8	-8.2	6.4	-6.6	1.4	-19	7.4	-14	-3.1	-9.8	8	-3.7
0.66	-1	-6.4	-18	4.4	-20	-0.56	-26	-4.6	-37	-4.4	-4.2	0.57	-26	11	-7.8	11	-3	-2.7	1.5	21	-2.4	14	2.1	-1.1	2.6	-0.38	-16	-6.8	-10	-7.1	-11	-3.5	-11	6.5	-12	0.54	-17	5.1	-13	0.94	6.6	4.4	-4.6	0.82	-14	-6.3	-24	-2.2	5.8
0.02	0.14	-6.9	0.77	4.2	-0.22	-1.5	13	2	6.1	-3.5	6.7	2.5	8.2	4.7	7.2	4	11	-3.4	2.9	6.7	2.1	8.6	-4.4	-0.82	4.8	-1.5	-2.3	-4.8	-0.44	2	-0.58	-6.2	0.95	4.3	-1.2	-0.26	-8.3	1	0.5	0.63	1	7.3	1.3	-0.39	-1.7	-6.6	-3.7	-7.3	6.1
-0.37	-0.14	-2.6	-6.6	-2.4	-16	2.1	-4.7	1.6	-6.5	1.1	4.6	4.9	-6.1	-6.7	9.8	1.9	-14	-7	2.8	-11	9.7	-5.8	2.6	-2.6	-7.8	-1.4	-1.7	1.4	-3.8	-0.15	-2.2	1	-2	-0.27	-6.1	2.9	-11	-0.01	-0.12	1.1	-0.01	1.5	-8	-1.7	-8.9	-6.6	-9.1	-2.8	-6.2
-0.56	-0.08	4.7	-13	1.8	-5.9	4.4	-2.2	-2.2	-1.5	8.4	-3.5	9.2	-1.5	-10	15	-1.1	-2.8	-1.4	-0.34	-0.91	13	-3.1	-2.6	-3.3	-5.1	-3.6	0.81	3.8	-8.4	0.29	-9.6	1.3	-2.2	-1.3	-4.2	8.4	-7.9	-3.2	3.7	-4.6	-7.6	-10	-0.06	1.6	-9.1	6.5	-2.5	-3.7	-7.4
-0.2	-0.22	-5.1	2	1.6	7.6	-5.4	11	-7.9	8.4	-5.8	5.5	-0.61	12	-4.7	18	7.6	2.1	2.4	7	-5.6	-3.9	-9.1	4	0.99	-2.2	-1.7	-5.5	-3.6	-11	1.5	-16	-1.1	-0.68	-5.2	-9.3	0.51	-1.5	2.2	-0.92	0.4	-11	-6.2	-11	2.5	-0.45	5	-2.6	-4.8	2.6
0.31	0.03	-4.6	3.1	1.9	8.5	-11	5.2	-8.9	6	-6	15	-7.8	7.3	5.8	-2.2	5.9	-15	-0.85	-11	1.3	-6.7	5.4	3.2	-3.1	-4.4	1.1	-0.42	-5.3	-4.7	-2.7	-2.2	-5.6	-0.87	-2.3	-8.6	-1.7	-1.6	-1.9	2.4	-3.5	-2.4	8.6	-6.6	3.4	5.9	-1.9	-2.8	-5.2	-1.9
-0.38	-0.03	-5.1	-8.9	2.1	5.7	1.8	-3.5	0.63	-6.2	-4.6	-13	1	4.1	3.3	-2.1	-4.4	-7.8	-8.3	-1.8	-15	8.4	0.77	-0.7	-8.8	-1.9	0.56	2.4	-3.6	-11	-12	5.7	-0.48	-5.7	-3.7	-20	1	-7.7	-9.9	-3.6	-13	-0.29	-5.8	-6.4	-9.8	-3	-5.3	-1.2	-3	4.2
-0.07	-0.19	-3.6	-17	9	-3.1	7.8	-0.94	9.1	-7.4	4.3	-21	6.9	-5.9	-2.3	1.8	-2.1	-6.5	-4	-5.4	-7.9	1.9	-10	-5	-1.2	-3.8	-7.3	-6.1	-0.33	-8.1	-7	-6.2	-6.5	-1.3	-4.4	-15	-4.7	-7.3	-3.9	-2.8	-1.2	1.5	-6	-1.7	-4.7	-7.9	-2.6	-12	0.33	7.7
0.78	-0.52	-0.37	-12	-2.3	-2.1	-2.2	-7.6	-2.4	-5.7	0.47	-6.7	-2.9	-7.8	4.3	-0.69	-0.24	1.8	0.68	-7.9	4.4	11	-2.2	5.2	-5.7	-11	-0.58	1.5	7.6	-15	0.9	-5.9	12	-8	-2.4	-12	-2	-4.5	1.5	-0.97	5.7	3.2	6.1	1.8	9.5	-2	0.06	4.7	1.4	-5.7
0.54	-0.11	-5	-14	-10	-2.8	-12	-5.7	-4.4	-2.8	-8.3	-7.1	-6.9	-2.4	4.5	-3.2	-1.5	-0.55	-3.9	-6.6	-3.7	6.8	0.62	2	-0.58	-1.3	4.3	-2.1	6.3	-16	3.4	-4.5	4.5	-5.7	1.5	-13	0.21	-3.7	-0.02	-3.3	-4	0.7	3.5	-0.57	-2.5	-0.02	0.46	-3.3	-1.7	3.3
-0.32	-0.2	1.3	-7.6	-3.1	-6.3	9.2	-3.1	5.5	4.9	4.5	1.1	3.9	-2.7	4.1	9.6	3.7	2.1	5.7	2.7	-3.1	0.09	2.5	4.2	-6	6.8	-3.2	4.7	-3.2	-4.9	-3.5	0.58	-0.96	-7	0.52	-8.9	1.3	-9.7	0.85	-6	-13	-1.3	-2.1	12	4.4	-5.4	-2.1	-7.8	-7.5	3.1
-0.33	0.25	6.5	-3	2.5	-6.9	5.8	3.9	6.6	6.1	7	-0.13	2.6	2.3	-3.7	9.7	1.3	-5.3	5.6	-3.3	4.3	5.5	-1.6	14	2.9	0.32	4.3	2.4	-0.91	-11	-5.7	-5.8	-1.5	-6.7	7	-13	8.8	-11	-6.6	1.6	3.3	-3.2	4.5	5.3	2.8	-13	-2.9	-5.1	3.5	-1.5
-0.21	-0.24	-5.8	6.4	3.9	-6.2	-2.5	6.5	-3.8	1.3	-4.5	8.7	-5.9	1.8	1.6	1.6	0.11	-13	3.8	3.7	4.2	-4.6	-5.1	1	-0.03	-3.2	-1.1	0.03	-0.66	-5.7	1.9	-8.9	-5.7	-4.8	3.2	-2.6	7.9	-3.5	-4.8	6.7	-1.4	-8.2	12	0.44	-0.12	-2.4	4.8	-5.7	2.5	-7.7
-0.24	-0.25	0.82	2.3	13	-1.3	12	-4.4	0.81	1.8	2.9	-1.4	4.4	1.5	-0.13	-7.5	8.9	-3.9	7.9	1.2	4	-3.9	-4.3	-8	0.82	-8.4	6.2	-17	-0.64	-4.9	-7.5	-6.1	-0.9	-8.4	-11	-3.6	-3.8	-3.9	-4.4	3.1	-11	-9	0.76	-13	-0.59	0.42	-0.25	-6.3	1.1	-9.6
-0.37	-0.95	8.7	0.05	9.8	-3.4	6.5	-11	-2	-4	7.5	4.2	10	1.3	0.06	-8.1	1.8	-7.2	7	-5.4	0.12	-6.3	-6.4	-0.9	2.4	-6.1	6.9	-1.4	4	-4.9	2.5	-5.6	0.68	-5.9	-1.7	0.61	2.7	-6.5	1.5	-2.8	-2	-6.3	6.4	-7.7	-0.84	-0.2	5.2	-4.2	-0.51	-4.1
0.25	-0.86	-6.5	-11	-2.5	-7.6	-14	-2.8	-4.5	-5.9	-10	-15	-2.9	1	7.8	-7.1	3.2	2.4	1.5	1.5	9.1	-6.4	6.6	3	-1.7	0.38	2.8	6.5	-7.3	-1	-4.3	-0.67	-9.2	-2.6	-1.5	9.5	-1.7	1.7	-0.71	3.9	4.6	2.3	5.6	-2.2	9.1	-0.31	0.82	2.3	0.91	-4.3
0.48	-1.2	0.78	-6.8	-6.3	-2.4	-12	-3.1	-3.8	-0.08	-3.4	-6.9	-3.2	-2.4	11	-10	-4.4	-8.6	-1.9	-3.5	1.7	-0.02	4.3	-4.3	5.5	1.4	1.4	-2.4	-4.6	-8.6	-1.8	-1.2	-2.1	-6.7	2.7	-0.02	-0.56	0.57	0.46	-0.95	-0.17	-2.6	10	-5.8	8.1	-1.9	-0.64	-2.7	3.5	2.5
0.34	-1.1	0.91	7.8	9.3	9.3	7.2	2.5	-0.11	8.2	-0.26	7.2	0.24	1.2	1.7	-15	4.5	-14	-0.32	-17	-3.3	-4.7	5.3	-9.7	1.7	5.2	-0.58	-10	2.2	-4.9	0.02	-16	1.8	-13	12	3	1.6	-4	0.52	-3.3	-4.7	-11	0.49	-18	0.28	-6.5	-2.7	-12	2.4	2.4
-0.02	-0.54	0.25	-6.5	8.9	4.2	14	-0.46	7.1	2.5	-0.93	-14	1.1	8.2	-2.9	-1.6	-3.2	-11	-2.6	6.4	4.2	4	5.2	5	0.17	6.6	-4.4	9.8	3	3.5	6	5	-0.86	6.2	-0.57	2.8	-5.2	3.1	-6.6	6.1	-0.89	-0.59	-1.1	4.1	-15	-0.65	-13	5.6	-0.81	2.5
-0.03	-0.55	4.3	-6.9	2	2.3	5	-1	7	0.16	-0.19	-9.8	3.2	7.5	-12	-4.9	-3	-0.48	-5.8	6.4	-3.3	-14	0.3	-2.4	-3.5	7.8	-8.2	-0.6	-0.6	-0.13	7.5	-1.5	2.2	1.3	4.7	-2.5	0.52	-5.2	-0.91	0.79	3.7	4.7	-0.59	0.57	6.3	-1.2	-1.3	-3.6	-1.8	7.4
0.82	-0.41	-2.2	8.6	7.4	2.3	-2.1	4.1	4	3.4	-9.1	5.6	-0.19	7.4	4	-9.7	10	-6.4	9.8	5.8	-1.1	-16	2.3	-7	2.7	0.82	0.15	2.7	6.5	-0.38	7.3	-6.3	1.2	-1.7	7.2	-1.2	3.3	-5.5	4	6.3	13	3.8	13	-7.8	8.4	0.97	3.6	-1.9	5.7	3.2
0.54	-0.34	2.4	8.3	2.6	9.8	-4	8.6	0.81	7.6	-4.9	3.8	-1.6	6.7	2.3	-7.7	8.9	-8.2	4	7.8	4.1	-9.1	9.4	-11	1	-0.49	7.2	6.6	4.6	-1.9	3.3	7.8	6.4	1.1	4.4	6.5	1.9	4.2	5.8	5.7	8.7	5.9	9.5	9.8	9.6	7.2	7.5	0.98	2.4	0.4
0.33	0.1	1.4	-4.7	6.2	3.6	5.5	-8.5	2.2	-1.9	1.5	-16	-2.5	3.7	9.7	-4.5	1.6	-8.4	11	10	-8.4	-18	0.98	-4.5	2.5	3.2	3.9	7.9	3	3.5	-4.4	-4.8	3	-1.6	-5.8	3.4	3.2	4	2.1	4.9	6.6	-4	3.3	7.9	-1.6	-7.1	5.3	0.54	5.3	-1.9
0.08	0.01	9.7	-14	9.6	-14	7.1	-2.9	0.82	1.4	8.1	-13	3.7	-4.1	-3	-3.1	-4.4	-16	-3.1	3.2	-2.6	1.3	-1.2	3.9	4.5	0.03	-5.4	2.5	2.3	2.1	5.4	-3.7	-0.74	-0.36	4.4	-1.7	4.2	-6.1	5.2	-0.88	6.8	-1.8	-1.8	0.56	0.47	-5.7	6.1	1.2	-7.4	6.5
-0.21	0.32	10	-1.1	3.8	-7.7	-0.31	-1.4	2.4	6	12	9.4	7	-0.76	-11	-4.7	1.5	-5.2	-1.7	8.8	-5.5	1.4	2.4	2.7	-2.5	-5.4	-3.9	11	2.5	-2.6	6	0.78	-4	-3.5	7	1.6	-1.1	3.9	3.8	5.4	13	2.4	1.4	8.8	3.4	2.6	1.8	-1.7	-3.5	3.9
0.1	-0.31	0.08	-3	1.1	-15	-2.8	-6.2	-1.4	-5.1	-1.4	-13	3.6	-5.2	-6.8	-12	4.2	-9.8	0.74	-0.06	-0.92	-7.9	-0.71	-5.2	-3	-8.1	-5	0.23	-7	-9.5	-0.12	-1.9	-5.7	-5.6	-9	-1.4	3.6	7.2	-4.2	2.2	6.9	-10	-0.78	1.5	1.9	5.5	5.2	1.7	-3.4	-7.2
0.32	-0.42	-8.9	-10	0.19	-19	2.2	-14	-4.9	-4.2	-8.6	-19	4.6	-11	-1.7	-5.1	6.7	-6.3	7.5	5.6	12	-13	2.8	-1.6	-2.3	-5.4	1.1	2.4	2.9	-2.7	14	1.8	6.1	2.7	-1.3	-6.3	11	-3.5	-2.3	0.69	9	-4.2	9	5.8	11	0.47	-0.03	4.8	-0.44	-3.2
0.14	-0.06	-5	-21	-2	-13	-1.7	-11	-1.1	-1.6	-7.2	-14	5.2	-8.7	-2.7	-2	-3.1	0.64	-1.4	1.7	2.7	-7.6	-6.2	3.7	-7.9	-8.3	3	2.9	5.8	-5.6	-0.36	-6.5	-3.1	0.05	1.2	-11	2.4	-4.4	1.8	-0.88	1.6	-4.8	5.8	5.9	1.5	-4.2	-2	1.2	-5	-4.3
-0.19	-0.34	-6.7	-8.1	-12	-20	-19	-12	-16	1.1	-10	-9.6	-15	-11	-8.3	7.5	-11	-4.3	-4.6	9.2	-18	4.8	-8.4	8.2	0.64	-13	0.6	7.7	2.1	-12	1.8	-10	4.5	-4.9	12	-7.3	6.6	0.09	2	-0.49	3.3	-5.1	1.2	3.2	0.43	-10	-2.2	-1.1	-2.2	-8.8
-0.51	-0.53	-5	1.3	-5.4	-16	-2.5	5.3	-5.5	3.8	-6.1	1.5	-9.2	-6.8	-3.8	-2.4	-10	-7.6	-3.5	-2.8	-1.4	-0.81	-1.2	4.4	1.7	-4	-8.8	-9.7	0.08	-5.9	5.6	-13	0.74	2.5	-1.8	-9.8	-12	-4.1	0.28	-2	-7.5	-5.7	-3.8	-11	-8.2	-4.8	-9.3	-2	-0.09	-12
-0.84	-0.76	-4.5	3.6	-4.4	-8.3	-3	-1.7	-3.9	-12	-6.2	4.5	-4.7	-7.6	-6.4	-8.2	4.6	0.24	-3.7	4.7	14	-22	-5.4	-14	-5.2	-5.6	-11	-4	-2.1	-12	-4.5	-10	1.1	-7.2	-6.5	-8.7	-7.2	-6.6	-7.1	2.2	4.1	-9.5	-12	-12	-2.2	-17	-2.8	-0.59	-8.7	-11
-0.61	-0.38	-0.25	-5.3	-0.84	-2.5	-15	-11	-4.9	-9.1	4	-16	-5.2	-7.3	-15	1.5	-1.4	0.74	-8.3	13	8.9	-11	-5.7	-7.5	-8.2	-4.4	0.19	1.1	1.3	0.92	1.6	12	2.7	-4	-1.7	-2.5	1	0.77	-5.9	11	2.6	-6.6	2.7	-3.4	-2.6	-0.48	4	7.8	-4.5	1.6
0.09	-0.49	-4	-5.2	-5.6	0.99	-18	-4.3	-0.44	1.9	-4.3	-14	-1.7	0.2	-2.1	3.9	1.9	-5.3	-0.47	-5.4	17	-12	-8.7	4.1	2.5	-0.2	-2.4	-6.2	1.6	-2.6	6.7	4.4	1.5	0.08	-3.1	-10	-13	-0.85	-0.84	11	1.5	-6.4	0.39	3.6	-5.5	1	-5.9	2.3	3.6	1.7
0.23	-0.64	-1.4	-7.1	-0.26	-1.6	-0.42	10	7.3	-6.2	-2.2	-14	6	-0.78	10	-3.7	-2	-4.2	3.2	-2.2	1.4	-6.3	13	7	1.5	1.9	-2.9	0.49	-5.2	-2.9	6.8	3.3	-1.5	-1.3	-6.6	-2.5	0.53	-0.18	5.9	5.1	5	-9.2	-3	-5.2	2.7	-1.3	0.84	-2.7	2.4	3
-0.14	-0.13	0.58	-7	0.91	-1.2	6	-0.55	14	-0.74	6.1	-6.9	11	-2.5	-1.4	-2.9	-6.5	-6.9	3.3	-2.2	7.9	-19	-2.7	3	-0.65	-2.9	-3.7	0.22	-3.5	5.7	0.51	-1.7	0.57	0.78	-4	5.7	4.6	5.8	-0.66	6.2	3.1	2.3	-3.8	-5.7	-2.9	-5.8	-2.9	-0.78	0.13	-4.4
-0.18	-0.33	2.8	-4.2	6.1	-17	3	-5.2	4.8	1.6	5.6	6	5.4	-4.8	-0.6	-5.3	-2.6	-13	7.2	-5	2.9	7	-5.7	-0.58	-7.4	-4.6	4.9	-5.1	-10	-2.2	5.5	3.8	-6.9	-3.8	-13	4	-3	-1.8	-5.8	5.8	-5.8	-2.8	-2.8	-2.8	0.53	-9.5	7.1	-0.37	-0.76	-1.4
0.23	-0.26	-9.2	-1	-5.7	-13	-9.4	11	-9.7	9.1	-6	-11	-12	2	8.1	-2.4	5.9	-4	2.9	8.2	11	-2.5	6.2	6.5	-5.7	-3	5.8	6.1	-11	-4.6	-1.6	-1.2	-6	-4.5	-11	-0.76	-2.6	-1.5	-1.1	7.7	-8.5	-3.3	-5.7	1.4	-4.2	-3.9	1.1	3.1	-3.6	-6.5
-0.06	0.08	-11	4.6	-11	-3.4	-8.3	13	-4.2	10	-3.8	-2.5	-5.7	5	-0.54	11	-4.7	-3.5	-3.4	6.1	-0.64	7.6	11	6.2	-5.7	4.2	-11	0.47	-6.1	-2.7	-9.2	-9.4	1.6	-8.1	-5.7	-4.2	-5	-3.1	-5.3	4.9	-5.2	-4.6	-4.4	6	-11	-4.3	-6.5	-9	-5.6	0.26
-0.46	0.24	-3.5	-4.2	-8.9	0.65	-7.3	4.1	-1.5	1.9	-8	-6	-1.8	5	-4.1	19	-4.9	6.5	-14	17	0.72	8.8	-10	22	-5	4	-13	8.5	-1.7	6.9	-6.4	-2.7	-6.7	6.6	2.1	6.3	-1.6	3.6	0.51	15	-3.9	6.5	-8.3	16	-5	-0.33	-6.4	1.5	-18	4.1
-0.15	-0.48	-4.3	-2	-7	5.8	-5.4	2.1	-1.2	11	-0.89	0.94	-4.3	9.8	-8.7	8.4	-6.6	-3.5	-0.58	5.9	-7.2	1.7	-14	8.6	-3.2	1.6	2.7	9.2	2.5	-4.6	-9	-5.7	4.7	-3.6	6.5	5.9	2.1	6.1	3.6	5.5	-6.4	11	-5.5	5.3	8.2	-6.9	-0.72	4	-12	-8
-0.17	-0.09	-4.7	5.4	-2.5	-0.95	2	-6.1	1.5	0.54	1.2	3.3	2.8	-0.08	-2.5	-1.6	-12	-9.9	-2.1	-1	-3	5.8	-2.2	7.5	-1.7	3.4	-1.2	-2.6	-6.9	-0.25	-17	0.32	-4.6	-1.1	-6.8	-2	-8.9	-4.9	-1.7	5.4	-3.8	2.5	-2.1	-1.4	-0.85	1.6	-6.2	0.44	-8	-6.7
0.78	-0.04	2.6	-4.1	-1.5	-14	-1.3	-11	0.5	-7.2	0.25	0.91	-3.9	-11	3.5	-4	6.6	0.01	3.1	7	-5.3	-11	7.1	1.6	-7.1	-3.8	2.3	0.83	6.3	-1.3	-3.5	0.67	4	-0.73	7.5	-11	3.4	-5.2	2.7	9.3	-3.7	4	4	-0.54	1.9	7.7	1.6	6.2	3.6	-6.3
0.31	-0.16	8.6	-13	-0.12	-19	-0.17	-12	2.2	2.2	5.7	-7.2	-3.1	-16	0.34	-6.5	0.11	-6.8	4.2	12	-1.5	-11	-5.7	-3.1	-1.1	-2.1	-4	5.7	1.8	-1.6	-4.2	6.5	-1.3	-2.4	-4.4	-9.8	-5.1	-4.6	-1.5	8.8	-5.7	4.8	-4.1	8.4	-2.1	4.9	-2.9	4.1	3	-2
0.19	0.05	-0.87	-17	-3.4	-13	-6	-4.1	1.9	1.8	-6.1	-20	-10	-3.2	-6.8	1.9	-2.8	-0.87	-3.3	3.1	-1.9	0.53	-8.9	7.7	-2.9	-0.58	-5.7	9.9	-9.7	-4.3	1.9	-2.4	-4.8	1.9	0.03	-8	-0.58	1.8	1.1	2.1	-7.9	1.4	1.2	18	2.2	3.4	-3.6	5.9	-10	1.9
0.01	-0.25	-3.1	5.8	-1.4	0.68	-9.9	10	-1.1	6.9	-5.2	-16	-4.7	0.27	3.7	-3.9	-3.2	-0.48	-1.6	0.21	-3.4	-11	2.3	-6.7	6.8	4.2	4.9	12	3.1	3.5	5.8	2.1	8.4	-0.03	5.4	5.5	6.5	2.2	1.1	9.5	2.6	6.5	5.4	12	4.8	6.6	-0.01	1.2	8.7	2.8
0.13	-0.64	9.6	1.4	3.4	-0.8	12	3.7	2.9	3.6	6.9	-16	5.7	-0.07	6.6	1.5	5	-1.4	-2.1	4.8	3.1	-11	2.4	0.86	2.2	3	6.7	8.7	4.5	-4	6.1	-2.2	0.43	4.5	3.6	0.66	1.6	-1.1	-3.7	12	3.5	1.1	2.7	-0.22	2.3	-4	3.9	1.3	9.7	4.1
1.1	-0.49	0.04	1.9	-2.6	0.06	4	-1.3	0.76	3	3.3	-3.4	5	-0.15	8.9	-5.5	11	-8.8	5.1	1.3	0.72	-12	1.9	5.3	1.8	1.3	9.2	1.3	11	2.9	9.9	-3.6	6.8	4.3	14	1.1	2.2	-0.51	4.3	0.55	4.8	-0.56	14	-9.3	13	1.1	0.39	3.7	6.5	5.5
0.34	-0.34	1.7	-0.49	-6.3	2.1	-4.7	-2.4	3.3	2.5	1.8	5	-1.5	-4.3	12	2.8	1.4	4	0.09	3.1	4.9	-17	6.5	8.2	2.9	-0.26	2.5	2	5.2	2.4	-4	-3.5	2.7	5.2	3.1	-0.04	-5.8	1.7	1.3	6.7	1.2	-4	7.5	-2.1	4.4	9.7	-6.1	12	0.07	-0.69
-0.28	0.22	-1.2	-2.5	-10	-1.1	-1	-5.8	-2.5	-2.4	5.1	-18	-7.9	-6.5	7.5	12	-5	4.8	1.4	18	-3.8	-6.2	2	12	-1.8	8.7	-8.5	9.7	-9.4	3.1	-15	5.3	-5.2	2.4	-14	5.5	-10	1.3	-5.2	16	-2.5	9	-3.6	5	-4.8	10	-3.4	1.5	0.24	6.2
0.52	0.04	0.87	-6.2	-3.8	-2	2.5	-7.3	2.4	-12	0.1	-30	2.5	-0.06	8.3	3.9	3.1	-2.6	5	8.5	1.6	-9.5	-2.9	7.1	1.9	5.7	-1.5	9.3	3.9	10	-1.9	2	3.8	9.2	2	9.8	-0.09	1.5	3.1	14	-3.1	5.2	5.7	-2.3	4.8	5.4	8.8	3.6	3.7	-2.4
-0.03	0.36	3.4	-11	7	-9.6	10	-6.9	4	-9.2	2	-16	5.3	-11	3.7	4	2.2	-0.14	-1.7	7.1	-2.8	8.2	8.1	11	-0.02	7.5	-1.4	6.2	-2.9	2.5	0.42	15	-4.9	6.5	-6.7	9.2	-0.73	6.2	-3.3	14	-0.88	11	4.2	5.2	-1.9	3.2	-3.1	6.8	3.5	-0.86
-0.23	0.23	12	-6.2	16	-8.1	22	-9	5.7	3	5.5	-15	10	-7.1	6.2	0.7	-0.41	1.8	-0.92	4.5	-4.9	0.02	-4.8	5.8	4.7	-1.9	6.8	5.3	-1.7	6.5	1.5	16	0.12	5.3	3.9	7.4	3	2.2	12	15	11	9.9	2.7	5.7	5.8	13	5.7	10	-3.6	2.7
-0.42	-0.1	15	-4.2	14	-6.1	14	-14	5.8	-0.33	10	-11	9.2	-3.9	6	9.4	-1.1	-3	3.1	0.18	-12	-2.8	-7.2	3.2	5.3	12	5.8	2.3	0.46	4.9	-6.4	4.4	-0.3	6.6	-0.01	6.2	-0.74	2.1	7.2	21	-3.9	9.8	2.7	1.1	5	2.6	-2.2	1.4	2.6	5.2
0.37	0.46	2	-2.8	2.7	1.5	1.2	-0.55	0.01	3.5	-4	-8	1.3	9.5	-0.93	9.8	-7.3	3.4	-1.3	12	-12	2.7	-8.5	13	1.8	8.9	-4.6	4.6	4.2	7.7	-5.1	18	4.8	5.8	12	0.78	1.8	1.9	1.1	6.7	-1.3	13	-9.5	3	-0.9	11	-5.8	4.3	-2.9	6.1
0.27	0.69	6.7	-2.4	-1.6	-1.6	-4.3	-1.9	4.2	4.6	2.8	3.4	-4.3	3	-1.5	6.6	-1.7	11	-4.5	13	3.6	-0.36	1.3	15	2.5	2.9	-3.1	8.9	2	2.3	0.95	8.6	1.6	-1.1	11	4.9	-7.8	2.3	4.4	1	0.16	8.2	-9.5	8.1	-10	8.1	-4.5	2.6	8.1	3.8
0.29	0.01	7.8	-7.2	7.8	-0.47	14	-6.5	6.2	-2.8	4.4	-1.1	5	0.16	-4.4	7.2	4.5	-5.2	5.9	8.2	2.5	-9.1	3.3	-0.58	-0.93	-8.1	0.06	6	-3.6	-0.04	-1	-7.5	-3.8	-0.48	-4.8	0.29	-2.2	3.9	-9.8	-5.3	-6.2	-8.6	1	-0.39	-5.9	7.8	3.7	8.6	3.1	-4
-0.23	-0.67	2.3	2.9	7.5	6.3	4.6	4.9	-3.2	0.55	1.6	13	2.7	5.1	-3.2	-5.5	-3.4	-12	5.5	-9.3	3.9	-20	-2.4	-2.7	5.6	-16	1.8	-0.26	-1.6	-9	-8.3	-11	-6	-6.8	2.2	-4.9	-2.3	3.8	-5	-4.8	-6.9	-13	-0.35	-9.7	0.87	4.3	2.9	5.9	-8.9	-12
0.01	-0.75	-1.5	4.8	7.5	6.3	-0.09	9.7	-4.5	5.1	-3.5	2.8	-3	4.7	4.9	-5.1	-5.2	-8	-0.24	-9.7	12	2.7	2.7	0.72	5.2	-5.5	-8.1	-6.9	1.4	1.7	5.1	-8.2	4	-0.65	-7.9	-4.2	-3.2	-4.6	2.3	-3.9	-1.2	-17	-11	-13	2	7.9	-1.6	8.4	3.9	-8.2
0.74	-0.62	-0.19	7.2	-2.1	9.9	1.1	13	-5.6	0.09	-1.8	-2.3	-3.8	4.8	3.4	-2	1.3	3.6	-4.1	3.3	-3.4	-9.7	-0.32	6.6	-5.1	3.6	-7.3	-3	4.3	1.2	8.5	-5.7	12	-0.4	-4.5	3.5	1	0.2	1.8	-0.55	-4.9	-4.8	1.4	-16	0.43	8.1	3.6	-4	3.4	0.12
0.28	-0.4	-0.72	16	-4.9	19	0.5	9.8	-5.2	6.8	-2.7	5.4	-4.2	15	-8	5.5	5.7	-3.6	-7.3	5.1	4	12	-1.2	6.3	0.6	8.8	2.6	9.9	7.8	4	7.9	4.8	3.5	5	12	10	1.8	1.8	1.1	6.4	3.2	8.7	3.9	4.9	2.9	9.9	-2.5	7	-2.8	7.4
-0.17	0.09	2	1.3	5.2	19	1.9	15	3.1	6.2	-4.7	10	0.1	4.4	-11	5.4	0.23	-7	-3.9	8.2	5	-14	6	5.6	0.74	-3.2	-6.1	-17	0.81	-13	4.7	5.4	1.2	-6	-1.1	-16	6.4	-6.9	-3.7	-13	-1.3	9.7	-12	-13	9.2	4	1.1	3.9	2.8	13
-0.15	-2.7	5.7	-8.9	-2.6	0.59	-2.4	-2.1	0.05	-21	-0.68	-32	0.48	-21	-12	-71	-6.1	-56	-0.21	-58	-7.3	-66	-10	-60	1.4	-90	-1.9	-83	-5.9	-92	6.1	-68	-6.6	-72	-4.4	-1e+02	-6.2	-69	-2.8	-1e+02	-6.3	-75	-11	-80	-5.6	-59	-3.6	-63	3.5	-62
0.11	1.1	0.97	6	3	28	5.9	11	-1.7	1.2	-3	8.5	-3.5	15	-2.6	12	-2.5	29	0.17	6.2	-5.1	12	0.36	5.4	-1.6	-6.3	4.7	-1.6	-0.9	-5.1	-0.2	-6.1	-3.6	2.1	-4.1	16	8.5	-4.4	0.02	19	-3	-0.52	-0.92	-8.4	-2	1.2	4.9	1.3	11	-20
0.02	0.4	-0.77	4.8	7.4	14	4.6	-1.4	2.2	-3.2	0.54	7.3	0.56	-0.17	-6.8	4.1	-7.7	-1.5	-2.3	7.9	-5.3	3.8	-3.9	-0.22	-4	-3.2	3.5	-6.1	0.78	0.71	2	5.1	6.8	1.5	-2.9	0.97	0.96	-1.2	0.76	-1.8	2.9	4.3	9.6	0.86	0.65	4.6	0.38	-4.4	-3.5	-8.6
0.23	0.11	3.4	1.2	11	7.2	7.7	1.3	5.5	0.3	-1.9	12	6.8	0.83	5.1	1.6	0.62	4.9	-3.2	-2.7	-7	-7.1	7.2	4.4	2.4	1.2	8.7	-2	7.7	-3.3	13	-13	0.93	-11	5	-4	3.9	-1.8	6.6	-5.6	9.1	-4.1	9.1	-5.9	8.7	-4.4	11	-7.9	-0.56	3
-0.08	-0.14	3.7	10	14	10	3.8	8.9	-6.4	2.4	3	16	4.4	6.7	-1.6	-5	5.3	1.1	0.97	-1.7	0.53	-0.22	5.8	4.1	-2.2	-3.4	-3.6	-4.8	-8.2	-2.6	-0.26	1.9	-6.4	-14	-3.4	-0.06	-5.2	1.2	-3.4	-7.7	2.2	-1.2	-7.8	-5.2	-7.9	-3.6	-6	-6.8	-3	-6.9
-0.31	0.68	-0.56	1	-0.72	6.7	5.7	3.1	-6.2	-0.05	0.69	12	0.71	-2.1	-9.7	5.7	-1.5	19	-0.22	7.4	-6.7	22	-5	-1.3	-0.88	0.44	-5.2	0.66	-7.8	-3.8	-5.4	5.9	2.9	-0.81	-1.9	-2.4	-0.88	-1.4	1.8	-5.7	-0.35	3.6	-8.5	3	-5.3	4.8	2.9	-0.71	-6	4.6
0.23	1.1	-3.9	11	2.7	5.3	-2.3	4.3	2.6	-0.55	-7.1	11	1.1	-8.3	-2.1	3.5	-0.6	9.8	1.1	4.8	-3.5	4.5	8.6	2.5	0.02	7.7	9.7	6.2	-1.4	3.7	2.1	9.9	7.2	4.4	0.79	0.96	0.63	6.5	0.58	-0.15	4.2	5	-2.1	14	4.8	9.5	14	3.9	7.5	13
0.21	0.89	4.1	18	9.9	-0.58	1.5	2.8	-0.72	10	-0.64	16	4.3	4.7	11	9.3	-1.3	8.6	0.29	0.48	11	12	10	2.8	-1.2	6.3	8.5	3.3	-1.8	8.4	3.9	-6.7	0.44	3.9	-3.8	3.1	-1.9	3.3	0.33	-11	-0.43	1.1	0.11	15	0.57	-2.2	1.5	-1.3	-4.7	14
0.24	1.2	6.1	5.2	4	4.3	1.9	-4.9	-5.2	8.2	6.7	9.5	3.8	3.9	3.8	7.3	6.6	13	-1.5	6.7	5.9	18	7.6	-4.4	6.3	12	-1.8	6	-4	12	1.3	4.7	-5.3	14	-3.7	12	0.17	12	7	7.9	-2	12	-1.9	12	5.5	4	9.6	5.4	-4.8	11
-0.35	1	9.6	12	3.1	12	7.8	20	0.34	15	8.8	15	4.9	11	-2.1	16	1.3	9	-2.3	15	7.2	13	-0.89	4.6	-2.1	9.9	-6.6	11	-10	6	2.1	14	-9.4	9.8	-4.1	10	-0.41	4.6	6.2	6.8	-1.8	5.5	-7.5	15	11	1.2	5.4	8.8	-2.1	15
-0.8	1.5	-1.8	12	5.3	9.4	1.6	8.6	7.3	9.3	0.63	13	8.3	11	4.9	7.5	4.8	15	2.4	7.9	10	18	-1.5	4.5	2.6	7.4	5.4	5.7	-3.6	13	6.5	6	0.34	11	1.3	15	5.5	7.3	2.5	11	6.1	11	-2.8	11	5.7	6.3	3.8	8.8	-6.9	6.9
-0.02	0.59	-2.6	2.1	2.1	5.1	-6	-3	1.7	2.2	-3.1	13	-0.64	2.2	4.8	9.8	4	6.9	6.2	-3.8	9	13	7.6	4	0.32	2.3	0.18	6.4	1.5	14	-0.91	9.2	3.2	7.1	-2.1	6.7	-4.1	7.2	3.7	2.9	-3.4	5.9	-1.4	8.8	-9.7	12	-2.4	7.2	7.9	6.3
0.09	-0.39	-16	5.9	-10	4.2	-17	8.6	-9.5	1.2	-15	15	-11	8.3	-0.1	2.2	0.44	9.3	-1.9	1.8	-0.19	8	-2.9	3.7	-0.65	-1.1	-6.3	0.38	0.74	2.9	-4.3	-0.4	1.3	-1.6	5.3	0.87	-4.8	2.3	1.9	2.3	-4.5	-1.5	-5.8	6.1	-8.8	7.3	-7	0.78	0.88	-1.1
0.02	-0	-18	5.7	-17	5.5	-12	-1.9	-5.2	-3.4	-9.2	15	-12	3.4	-10	-9.5	-8.1	4.6	-7.8	-0.11	0.05	2.1	-5.5	-9.4	-3	-0.83	-4.3	-4.1	-2.2	3	3.8	-0.99	-3.1	4.6	-1.5	-3.5	-3.1	0.51	-0.48	-3.2	-5.6	2.9	-2.9	1.9	-4.2	3.4	-3.4	-2.5	-1.8	-7.4
-0.39	-0.02	-5.3	4.3	-7	5.7	-3	-10	-0.69	-6	-1.1	3	-2.8	-1.4	0.15	-4.2	3.6	-2.8	-8.8	2.6	-2.6	-6.6	-7.8	-5.2	3.3	-2.6	1.2	1.4	3	-0.8	-3.1	0.51	5	0.52	0.91	-7.5	-11	3.1	6.4	-12	-8.2	0.78	-9.2	9.7	-3	-10	-1.8	2.1	-7.5	1.1
0.1	0.21	7.4	7.6	1.4	9.2	7.8	0.58	10	-7.6	12	4.7	7.9	3.5	-0.92	-2.3	3.1	3	8.8	-12	-8.9	0.26	0.55	3.9	2.9	-3.9	7.1	3	3.9	-4.4	-2	5.1	6.8	2.4	8.4	-6.5	-1.2	6.3	-0.09	-6.5	-7.4	-2.5	-2.2	-1.6	2.5	1.1	8.7	-0.75	0.79	4.3
0.59	0.74	-1.1	9.8	4.8	16	0.21	9.2	0.33	3.2	-0.35	-1.4	6.2	5.6	13	-9.5	3.9	7.7	7.7	-8.3	12	7.5	-1.7	-6.5	7.7	-2.2	3.8	3.1	3.2	-5.6	1.3	4	7.7	2.5	-2.2	-2.6	2.8	-1.7	1.2	-5.2	-3	0.7	8.8	-0.56	1.3	7.1	-3.5	-3.5	-0.18	-7.2
0.05	0.48	-0.82	-3.6	-1.9	-7.8	-5.9	-3.5	3.5	-2.5	6.3	0.89	3.9	-7.1	16	-15	3	-0.08	4.4	-8.8	-1.3	1.5	5.7	-13	4.3	-6.9	7.9	0.61	-0.38	-0.49	-5.9	-1	-3	-6.9	0.48	-6	4.4	-6.4	-1.2	-12	-4.3	-1.5	4.8	-4.6	-1.7	-4	-4	-4.9	2.9	2.1
-0.36	0.16	1.8	-1.4	-0.59	-18	10	-1.7	-1.8	-6.9	4.4	10	2.8	-6.9	5.5	-11	-0.48	-7.5	-3	-7.8	-1.2	-1.6	-2.1	-7.1	-6.1	-2.1	-2.8	-7	-5.2	-2.6	-10	-4.7	-2.8	-3.9	-3.3	-2.6	1.5	-5.5	-0.43	-10	0.98	-8	-1.1	-7.3	7.3	2.9	-5.6	0.85	-7.6	4.6
-0.04	0.06	3.8	0.12	-1.6	-9.7	6.6	-5.3	-5.3	-6.5	1.7	1.6	-3.7	-2.3	4	-1.3	-4.7	5.2	-3.4	-9.7	-7.3	8.7	5.2	-6	-6.6	0.75	-0.47	-4.1	3.8	-1.9	-7.3	-2.2	1.9	-7.8	-1.6	2.4	14	-2.3	5.5	-6.1	5.2	-5.2	-3.3	-0.04	10	-8.5	6.5	0.89	-3.7	-9.1
0.18	-0.24	-1.5	5.6	-14	-2	-13	-7.8	-8.4	-7.2	-6.6	2.4	-6.7	0.28	2.3	4.8	-4.9	14	3.7	-8.2	-7	5.1	2.1	-7.2	1.9	-0.14	1.2	-1.4	3.9	3.5	-4	0.36	2.4	3.2	-6	6.9	2.7	-0.4	4.6	-5.1	8.1	-6.3	14	10	3	-11	6.8	-2.9	7.2	-9.2
0.08	-0.45	-7.5	2.5	-16	-2.8	-17	-4.7	1.7	-3.7	-8.2	10	-7.2	-5.8	-0.56	-4.6	5.3	0.87	2.4	-0.72	5.9	-15	-1.2	-11	-1.9	3.2	-2.6	0.92	2.5	5.7	11	1.9	-2.5	5.3	7	0.69	4.5	1.1	-0.08	-1.7	17	1.5	6	6.9	8	-3.5	4	4.9	2.3	-9.3
0.02	-0.11	-0.9	-4.8	-2.3	-15	5.7	-9.9	6.6	1.1	3.4	0.57	3.5	-2	-0.42	-1.2	0.72	2	-1.5	3.5	3.8	4.2	-6.2	-0.96	-3.7	-1.6	-2.6	-0.89	6.6	-1.2	5.6	-6.6	-4.6	4.4	-2.3	-2.5	-0.62	0.03	-2.1	-4.9	13	2.5	2.4	14	-1.9	-5	-1.1	-0.45	3.2	3.2
-0.74	-0.36	-1.1	5	-4.5	-10	-0.51	2.3	3	1.5	2.6	1.7	-2.5	-2.2	-2.1	3.6	-7.7	7.5	2	-8.5	-8	15	-5	4.4	-8.3	-2.9	-2.8	0.02	-3	2.6	-7.6	-2.6	-8	-1.4	-3.2	6.2	-1.9	9.9	-3.5	0.18	-3.5	-5.3	3.2	2	-8.4	4.2	0.37	0.41	0.48	-8.3
-0.17	-0.18	-7.5	7.4	-20	2.1	-2.4	9.1	0.64	5.8	2.4	11	-7.3	0.6	-1.6	5.5	2.5	-3.6	5.2	-9.4	-5.6	9.9	0.16	-0.18	-9.5	-0.1	-2.7	3.9	-2.7	0.02	-11	1	-0.3	-7.6	-9	13	-3.9	7.2	-10	-0.59	-15	-7.1	1.1	0.86	-13	11	-12	1.7	-0.76	3
-0.02	0.31	-8.7	-1	-8.4	6.4	-6.9	4.3	1.4	5	-0.36	0.18	-5.3	5.6	-3.1	-6.6	2.1	3.9	5.9	-2.6	5.8	9.3	-4.6	7.5	4	5.8	0.56	5.1	0.19	-0.56	3.3	4.3	-4.7	-1.2	-3.8	9.3	2.3	7.8	-9.4	3.7	1.8	3.8	9.8	-3	-5.1	-0.13	-1.6	10	4.7	7.8
0.59	-0.05	3.3	0.23	-2	5.6	-4.3	3	-2.9	1.7	1.4	1.2	1.7	3.4	-4.6	-3.3	0.09	-2	4	-8.3	3.5	5.5	5.1	-0.53	8	2.8	7.4	2	6.4	0.63	2.1	1.7	8.7	-0.42	1.9	-1	1.6	1.8	-5.5	-9.5	-1.1	1.3	11	9.3	-0.86	-2.3	7.1	3.1	0.1	9.1
0.45	-0.36	-8.8	6.2	-1.6	0.93	-3.5	4.5	0.28	7.5	-2.4	10	4	1.7	-5.8	-2.3	0.48	-2	-3.3	-11	-6.9	-4.1	1.2	-3.8	3.4	-6.6	0.67	-3	4.1	3.3	-5	3.8	2.5	0.73	4.6	2.6	0.59	4.2	-4	-6.9	2.4	1.5	11	-1.1	-1.6	-6.7	3.2	-5	4.9	1.2
-0.28	-0.07	-14	9	-5.6	7.3	-1.4	7.8	3.1	1.3	5.8	-1.5	-1.5	-4.6	0.5	-13	-0.84	8.6	-4.8	-3.9	4.2	-4	-2.9	-2	3.9	-7.9	8.8	2.8	8.6	6	-0.38	0.18	-4.4	3.8	3.7	3.7	4.6	8	2.7	0.11	2.9	-2.8	7.4	-0.39	3.6	-4.3	-1.6	6.2	1.6	0.43
0.53	0.66	0.28	-0.49	2	9.9	-2.5	-0.87	3.9	1.9	4.2	-3.8	3.5	5	6.1	-3.5	8.8	7.8	5.6	1.1	-0.82	7.3	1.8	-1.5	0.3	4.5	5.9	7.2	3.8	10	-5.4	6.5	-1.2	6.7	4.8	9.8	5.6	8.8	0.38	4.7	2.3	2.7	9.8	13	-0.41	8.7	-9.4	3.5	3.4	2.1
0.14	0.2	12	0.52	3.9	15	7	6.5	0.61	5.5	4.4	-3.8	0.32	8.2	-5	2.8	-0.98	4.3	-4.7	-7.2	5.5	14	-3.9	1.1	1.9	6.3	1.3	5.5	2.7	3.3	-1.9	5.1	2.4	2.1	-1.4	1.5	-2.3	2.2	-2.7	-1.3	6.2	7.8	-0.95	4.1	-0.81	-1.8	-2.3	1.3	1.7	8
0.06	-0.09	9.6	5.5	3.2	6.8	-2.1	2.6	-4.8	3	1.2	2.4	2.4	8.2	-1.9	-2.3	-2.3	8.8	-5.1	-3.9	-2	2.5	1.1	1.2	2.8	5.4	-3.6	3.8	1.9	12	-2.3	3.9	2.7	13	4.1	-0.06	2	11	-0.6	-10	0.07	3.7	-7	2	-2.1	-2.3	6.3	6.3	-0.36	8.3
-0.05	0.05	-0.54	1.1	8	2.4	7.8	-9.6	1.8	-6.6	1.3	-5.3	5	0.64	-10	-5.4	4.9	2.2	-9.2	-6.2	0.36	18	-3.9	-3	-2.7	6	-0.9	1.2	-6.7	14	2.3	8	-9.2	15	-14	9.1	2.4	10	-6.1	0.28	6.9	13	-13	8.2	2.1	3	7	10	-1.3	13
-0.16	0.74	1.9	0.77	14	-5.7	8.5	-3.3	3.5	-4.3	9.2	1.5	8.5	-6.9	-6.8	11	3.1	15	4.8	-2.4	-4.1	-2.1	-6.6	-3.8	0.73	8.1	2.2	2.7	-3.7	14	12	11	-3.2	14	-3.3	6.6	4.4	0.65	-2.9	5.6	1.2	4.7	5.3	13	7.5	4.9	7.1	3.2	7.4	11
0.09	0.25	1.5	2.2	9.8	1.1	-3.1	5.9	-2.8	7.9	-3	6	3.3	4.8	4.7	14	5.8	10	9.7	-3.6	3.5	2.1	12	-1.9	-1.9	4.3	2.5	5.3	-5.4	10	0.94	3	-2.2	8.8	-8.1	13	1.3	3.2	-4.1	3.8	-1.3	1.4	8.5	2.1	-0.59	-0.87	2.3	-5.8	2.3	-6.3
-0.32	-0.48	7.7	-0.33	2.2	7.8	-3.5	1.5	-5.1	1.8	-1.5	5.4	-3.6	5.9	8.5	15	5	-1.8	3.9	-2	3.1	-0.19	3.9	-0.14	-3.6	6	4	6.9	1.3	12	2.7	5.9	-1.9	6.5	7.5	17	2.7	12	8.8	2.1	0.07	1.5	-0.75	6.1	4.3	8.3	4.6	7.8	-4.6	2.3
-0.4	0.42	0.76	6.4	1.5	10	4.7	7	2	-3.7	0.19	9.4	-0.74	6.3	3	19	-2.1	7.2	-1.8	1.8	-3.1	14	4.6	9.3	0.18	6.5	-0.21	11	3.1	12	-4.8	-4	0.44	9.9	-6	13	1.6	12	6	4.9	1.1	9.3	0.32	0.81	-3.3	1.6	3.3	7.7	3.7	8.3
-0.54	0.41	-5.6	10	5.1	10	4	4.8	2.4	-5	-2.6	11	4.9	5.4	7.7	6.3	-11	8.8	-5	-2	-1.7	10	1.2	-2.4	3.3	0.33	1.8	6	2	4.1	0.18	-2.2	-4.5	-3.8	5.9	5.8	4	5.2	5.4	5.3	3	-4.4	1.6	2.4	4.7	-1.2	-2.5	4	4.3	-3.2
-0.85	-0.37	1.8	1.9	9.6	-3.9	0.26	-1.9	-2.4	-13	2.9	1.4	11	0.18	1.8	-6	-9.1	5	-7.9	-3.5	-3.2	-3.1	-2.8	-4.8	1	-2	-1.3	6.9	-0.45	4.2	-10	3.5	0.43	-5	0.4	3.5	-4.5	8.1	-4.4	-6.5	-7.6	-9.2	-2.8	8.8	-5.1	-3.1	-2.8	-2.3	-3.8	-4.8
-0.24	-1.1	3.3	2.3	3.9	-7.3	-6.5	1.9	0.49	-11	-0.31	8.7	1.6	1.5	5.9	-12	6	4	1.8	-12	-1.2	-10	-3	-7	4.5	1.2	5.7	-1.9	-0.01	3.5	-3.2	-9	-2.6	-3.8	2	5	-6.7	1.9	2.3	-5.8	0.5	-7.8	1.1	-9.2	-2.9	-2.8	-0.59	0.25	-0.74	-10
0.5	-0.52	-0.19	-0.57	-9.7	0.09	-0.44	2.6	-1.8	-7.5	-2.7	-3.9	-12	5	6.5	-4.1	2.8	0.44	3.1	-4	3.3	3.4	7.8	-8.3	12	-1.1	1.1	-0.26	6.2	5.1	11	-14	6.2	-2.4	4	7.5	-1.4	4.7	11	-6.7	4.2	-3.3	2	-0.63	0.06	-3.1	6	5.4	9.5	-13
0.1	0.72	-0.31	5	-14	5.8	-1	4.5	0.84	-7.1	-2.1	-0.06	-5.2	6.9	4.4	1.8	-2.6	13	-1.2	6	12	9.2	0.39	2.5	5.8	1	0.86	9.4	2.3	9.9	15	6.8	3.6	4.6	14	16	-4.9	10	4.9	2.9	9.2	2.6	8.6	9.1	5.8	-0.13	-2.6	3	10	2.2
-0.17	0.44	3.2	2	-3.3	0.04	7.1	-6.2	-1.5	-3	4	-3.2	4.5	-1.3	2.5	8.6	5.4	12	-0.16	-0.62	7	11	4.2	3.6	0.67	3.1	-2.5	8	-1.7	11	4.8	11	-1.9	2.9	0.69	8	-1.5	12	0.95	6.6	9.4	6.3	-6.5	13	-4.2	3.8	2.2	13	-4.4	12
-0.48	0.29	7	-1.3	5.1	-12	13	-7.8	1.5	-5.7	1.5	-3	5.7	-8.2	0.5	1.2	-1	6.1	-8.5	-0.17	4.7	8.2	0.61	4.8	-3.1	5.4	6.5	9.9	-2.6	8.1	-6.4	11	-1.2	8.3	-1	5.4	-6.3	9.9	-2.3	1.1	1.3	10	-11	19	-2.1	-2.9	5	7	-4.5	14
-0.01	0.47	3	-1	7.9	-7.9	5.8	-3.4	-4.8	6.1	4.5	7.3	5.5	1.8	-1.7	-5.9	-0.67	1.6	-4.4	-3	10	5.5	0.85	-5.7	3.9	12	-1.2	4.9	-0.92	10	-3.5	5	-3.2	1.1	-3.6	8.5	-3	7.2	-2	3.5	-0.83	12	-7.4	10	-5	-4.4	-5.9	-2.9	3.4	7.4
-0.59	0.03	1.2	7.8	-4.7	0.34	-6.9	1.9	-6.6	-2.8	4.1	12	-3.5	1.7	-16	-12	-5	-4.8	-14	-3.6	-3.1	-0.87	-6.7	-4.2	2.9	9.9	-9	3.3	-4.4	10	-5.6	11	-3.8	4.4	-5.7	4	2.1	6.4	-9.8	-5.9	-0.35	13	-12	2	0.35	-4.3	3.2	6.1	-0.01	7.4
-1.1	0.51	-1.6	-2.9	-7.5	-1.2	-17	-2.6	-3.9	-5.2	-6.2	7.5	-11	-2.6	-15	-0.31	0.42	11	-6.7	-4	-4.9	16	-7.4	-2	-3.1	8.3	-5.9	4.3	-0.23	4.9	2.7	5.3	-4	3.8	0.81	0.29	4.4	9.4	-5.9	4.7	4.1	4.5	-2.1	9.9	3.4	-3.3	1.1	7.7	-6.4	-2.3
0.03	0.56	-5.1	-3.8	-8.8	-6	-4.3	-3.3	-4.4	7.3	-7.9	-1	-11	-1.1	-11	4.9	7.7	4.3	-3.7	-0.12	-8	17	-4.5	3.3	-6.3	2.9	5.1	5.4	-9.9	2	-1.2	-2.8	-9.5	-1	-4.9	6.9	1.2	9.8	-4.8	-3.6	10	6	9.7	9.5	2.7	3.2	3.9	-3.4	-0.68	8.6
0.01	0.42	-3.6	2.1	-11	-1.4	4.7	3.7	-2.6	6	-2.5	3.5	-6.7	9.6	-1.7	-4.9	2.5	-5.3	-5.4	-2.3	0.46	9.9	-1.8	-1.5	-1.7	3.5	7.9	5.5	-8.1	4.2	2.4	4.4	1.7	-3.2	-11	9	2	12	-3	3.2	-7.9	-2.7	11	16	-6.8	0.89	-2.3	7.1	0.15	-2.7
0.19	0.52	-8	-1.9	-15	-3.7	-1.2	0.99	-4.4	-6	-3.2	2.5	-12	2.4	-6.4	-0.4	-7.4	6.3	0.62	-0.62	-15	1.6	4	-5.5	3.9	6.3	2.4	7.5	9.2	2.5	9	3	3.2	-4.3	-4.4	4.9	-4.5	8.3	-1.9	-1.9	-10	-0.55	2.2	9.6	-12	-2.1	-3.4	4.9	6.8	-2.8
-0	0.2	-10	-11	-13	-1.6	-8.6	-12	-5.2	-6.7	-14	-1.4	-12	-2.9	-9.1	-2.6	-0.2	0.32	1.4	6.7	-5.5	-18	-0.7	-1.8	1.5	5.9	-2.8	-6.3	5.5	-1.4	3.2	-4.5	1.8	-2.7	4.9	7.8	-1.9	0.78	-2.6	-1.3	-0.19	-2.4	-11	-16	-3.4	-5.5	4.8	-5.6	8.1	5.9
-0.5	0.38	-3.7	-7.2	-8.2	3.4	-8.3	-7.3	-1.6	3.5	-4.5	6.6	-8.8	2.2	-2.1	-2.4	1.5	1.9	4.5	-4.3	-11	2	-3	2.6	-0.39	6.8	-2.5	-4.6	-1.8	14	3.2	-0.07	5.1	8.5	6.8	14	2.5	4.8	2.5	-1.9	6.4	-7.9	-0.91	-14	-3	-9.4	-0.38	-1.4	2.3	3.2
-1	0.45	-0.19	-2.9	-16	-4.5	-8.8	2.5	4.7	5.8	-2.6	9.1	-5.9	-1.2	-3.8	0.67	-6	3.7	-3.4	-6	-2.4	-1.4	-4.7	-0.55	0.47	-2.6	0.25	-12	-1.4	-2.6	-5.2	-7.5	-1.1	8.4	2.3	-10	0.64	-8	-1.3	-14	-1.9	-18	-2.3	-20	-6.3	-1.5	-1.8	-4.2	0.9	7.8
-0.98	0.71	1.5	-1.3	-12	0.14	-4.5	8	1	-4.7	1.6	-5	-6.8	-1.6	-8	3.9	-5.2	3.6	0.82	-5.5	0.79	-11	1.6	-6.1	-5	-4.8	1.6	-21	2.6	-2.8	-9.7	-9.4	2.9	0.4	9.9	-3.2	2.3	-17	-3.7	-0.55	-4	-14	-0.23	-29	-7.2	-4	0.39	-17	-6.8	-1.4
-0.87	-0.15	-6	-2.7	-6.8	11	0.03	-3.1	2.3	-5.4	2.4	-0.47	-0.48	-4.6	-2.2	-2.2	-3.8	-7.4	-6.4	-10	1.1	-13	-9.9	-6	-6.8	-7.4	-4.7	-14	0.67	0.86	-9.6	-0.78	-0.39	-3.2	4.6	-2.2	4.3	-11	-6.5	-10	-4.9	-7.9	-2.5	-20	-7.8	-6.5	1.8	-13	-3.6	-5.2
-0.19	-0.03	-5.9	-3	-1.5	9.4	2.5	-3.4	3.9	2.1	-2.1	5	3.1	-1.8	2.8	-0.72	3.4	-17	2.9	-5.1	2.9	-11	-2.5	1.9	1.2	1.3	-1.2	-6	6.4	-2.8	-0.26	9.8	2	7	-0.02	-2.9	2.2	-6.3	-4.1	0.63	-3.6	2.2	-2.2	-4.7	-2.8	3.2	2.6	-1.9	7.5	3.7
-0.1	-0.34	-1.5	11	-3.3	4.9	-2.1	6.8	0.13	5.8	-1.5	11	0.92	2.8	4.4	-6.4	-4.6	-2.5	1.8	-7.5	3.7	-4.2	3.9	-5	-1.7	-4.3	3.3	-11	0.46	-4.2	-5	-1.5	-6.8	8	-2.4	-10	-8.2	-14	0.47	-5.5	-7.7	-1.1	2	-15	-4.5	2.9	-6.8	-12	-4.5	-0.05
0.14	-0.35	0.64	12	1.6	5.9	-8.1	6.5	-1.5	1.6	1.6	3.2	-1.2	2.8	-1.1	-6.7	-7.6	-1.3	-7.7	-4.4	-9.3	6.8	-7.5	-2.5	-6	-2	-6	-4	-1.3	3.3	-9.9	-1.2	-4.3	7	-4.2	-0.09	-2.4	-8.3	0.64	4.7	-7.6	2.6	-16	-9.9	-7.7	17	-8	-4.7	-4.8	-4.7
-0.63	-0.05	-1	13	5.2	14	1.6	9.3	-0.78	9.4	4.1	9.1	4.9	9.7	-17	-0.33	-19	-0.91	-3.6	7.4	-13	-3.4	-2.1	6.5	-4.8	4.9	-11	-4.9	-0.52	0.04	-9.5	5.8	5.7	7.4	-4.9	0.88	-1.6	-7.2	-1.3	0.94	-22	11	-24	-3	-11	11	-14	6.4	-7.3	6.1
0.06	0.22	6	15	4.3	21	2.7	24	7	11	7.1	11	4.3	15	-8	1.5	-5.6	-5.8	-0.09	-0.96	-8.2	-8.8	-0.72	-8.5	0.43	9.1	3.5	-8.1	-3.9	-0.74	5.5	-6.3	-1.3	-9.9	4.4	-0.68	-3.6	5.8	4.7	-3.5	-0.96	-1.3	-1.3	-12	-1.8	-0.13	-4.3	1.1	-0.11	-1.8
-0.88	0.85	-8.6	8	4.6	5.4	-2	4.2	4.8	12	0.48	11	3.1	5.2	2.8	12	-8.4	0.85	-7	15	-9.7	12	-1.9	5.2	2.8	5.7	0.9	4.8	-0.56	1.6	5.9	5.5	6.3	0.21	-1.5	14	-4.2	6.5	5.5	15	-6.2	1.9	1.7	2	-2.2	5.2	-3.5	10	-4.3	5.4
-0.35	-0.22	-13	0.12	-3.5	0.54	-5	-5	2.6	9	0.29	12	-5.6	0.58	1.6	1.8	-5.5	-6.1	-3.9	8.7	3.9	-2.1	9.6	-4.7	-1.7	8.1	-4.1	0.75	-2.2	16	-1.2	12	-2.9	17	-0.79	1.4	-7.7	3.1	-2.4	9.6	-8.4	9.5	-4.6	5.4	-2.3	12	-7.8	2.6	-0.22	2
-0.16	-0.07	-6.1	-3.5	-4.1	-4.8	2	2.6	1.6	-0.74	1.1	1.4	-3.3	-4.7	-2.9	0.87	-0.89	0.23	-4.1	0.36	7	12	7.9	-3.8	-7.8	1.2	-2.6	-5.1	-8.6	4	-11	6.5	-5.9	6.5	-13	3.7	-5	3.3	-7.1	-0.77	-4.3	3.3	-5.9	-0.83	-5.8	-0.13	-7.2	-0.52	-6.9	-4.3
0.06	-0.28	5.6	8	2.2	0.85	2.8	13	-2.5	8.5	0.6	4.2	-0.7	2.4	0.02	0.75	-4.1	-4.5	-0.84	-2.4	-8.8	5.9	8.2	6.4	-6.4	-6.5	-2.6	-10	-9.5	-5.7	-14	-11	-11	-2.6	-10	-0.9	-3.2	5	-12	-8.1	-12	-11	-4.5	-6.4	-8.2	-3.4	1.6	1.1	-1.3	-4.6
0.38	0.54	13	11	11	-1.8	6	3.8	-6.5	4.9	2.6	12	2.2	1.5	-7.1	7.5	-17	-3.6	1.3	5.7	-25	14	5.9	7.2	-2.8	7.8	-5	1.8	-5.3	3.4	6.7	-4.1	3.1	-0.19	-6.5	5.4	-2.1	3.1	-5.2	1.2	-7.4	2.6	-14	3.6	0.58	1.2	-2.3	0.4	-1.1	2
0.63	0.93	7.6	9.1	12	6.6	16	10	3	11	6	7.1	8.1	3.5	0.95	-0.6	9.5	4.8	6.8	2.9	6.8	1.5	-3.5	3.7	4.9	11	9	0.46	-1.4	15	2.6	4.5	4.1	11	-10	1.5	-4.2	-1.1	-7.9	-1.6	-1.5	-0.93	0.27	-1.1	-2.2	-2.8	-12	2.4	5.4	13
0.5	0.64	18	7	14	12	14	8	1.7	11	13	6.4	14	11	-1.7	12	5.9	5.1	10	5.2	-8.8	1.2	5	0.13	1	-0.5	2.3	1.4	1.6	2.9	-15	-0.11	-2.2	-0.8	5.9	2.6	3.8	2	-2.9	3.9	-10	-5.8	-8.8	-0.12	-1.9	2.7	-1.8	1	0.5	-2.4
0.63	0.3	-3.6	3.2	-1.1	7.4	-5.7	10	-3.5	7.7	-6.5	0.7	1.8	10	5.8	-0.92	5.8	-7.6	1.9	6.3	11	-17	1.2	0.79	-3	-4.6	-0.58	-4	-10	8.2	3	7.4	-1.6	8	4.1	9.4	-5.3	11	0.75	5.3	-0.35	7.3	2.1	-8	5.8	15	6.8	12	-8.3	-2.3
0.52	-0.47	-0.63	-4	-4.7	-4.9	-3.4	-3	2.1	-9.8	-7.5	-0.57	1.4	-10	4.8	13	5.2	2	5	-11	11	-0.15	1.1	1.6	-3	4	0.87	-23	1.9	-19	2	-8.8	2.8	-11	-4	-8.1	0.91	-21	1.7	7.3	5	0.97	8.2	-22	2.8	-4.8	6.7	-14	1.4	-0.8
0.47	-0.56	6.5	-61	4.3	-37	7.8	-55	8.5	-36	1.8	-55	4.7	-37	11	15	2.2	6.2	-3	2.1	14	-7	4.2	8.5	-3.1	8.3	-0.33	-22	0.01	-12	-5.6	-7.8	3.3	-14	3.7	-23	0.11	-36	3.3	-21	-0.48	-8.6	4.8	-19	5.2	-21	-5.3	-38	2.4	18
0.05	0.12	5.7	4.5	5.3	32	-2.4	31	3.5	15	4.6	-1.3	11	9.9	8.1	8.8	9.8	4.3	-0.5	11	2.5	4.6	4	8.3	-0.24	-2.4	0.72	0.53	0.07	1.9	4.7	17	4.8	4.3	-0.33	-8	3.5	6.8	4.1	-3.8	-9.2	-3	6	6.8	-4.2	5.7	-3.9	4.8	-4.7	-7.4
0.35	-0.51	7.7	-14	6.1	-11	5.1	-12	0.1	-6	4.3	-9.9	4.3	-12	10	-7.6	1.3	-8.2	5.6	-1.9	6.3	16	2.8	-12	7	-7.8	-2.4	-9.5	-1.9	-3.3	-6	-3.6	5.1	3	-0.07	-12	-11	-11	4.7	-12	0.41	7.4	-3.6	7.5	-5.8	-2.2	-4.8	-10	-2.8	-11
0.41	0.19	0.72	-3.6	-11	-8.3	-8.5	-9.7	-4.7	2.4	-2.3	-2.6	-4	-4.9	5.7	-5.5	8	3.7	-2.4	2.2	6.9	17	0.66	2.5	2.4	-1.9	-2.2	-7.3	-6.6	1.2	0.85	-3.1	-8.2	0.39	-0.26	-1.2	-0.18	-3	3.1	-3.8	6.2	0.01	0.04	-7	1.9	3.4	-5.8	-5.5	-4	0.6
0.35	0.44	-2	1.1	-6.1	-2.4	-2.9	1.3	5.1	4.9	-0.22	2.2	-2.7	0.7	9.1	7.5	9.8	1.1	5	0.45	7.8	-9.1	6.3	-1.8	2.2	-3.8	1.6	1.2	3.7	-4.1	-2.5	6.9	4.6	0.61	0.58	-8.2	1.5	-3.3	0.51	6.1	-0.6	3.6	7.2	-3	-4.4	6.8	2.2	1	0.68	-6.5
0.13	0.84	1.1	1.5	2.5	4.6	5	5.5	9.7	0.62	6.1	-3	11	1.2	3.8	10	5.2	-2.9	7.1	1.1	14	2	6.7	-3.2	5.8	-4.1	-0.84	-1.1	-2.5	1.5	-4.3	6.4	3.4	8.4	9	-4	-0.26	2.3	7.3	11	7.6	8.7	-3.5	1.6	2.2	9.7	-2.9	-0.88	5	-5.6
0.5	-0.02	9.4	6.5	10	4	0.3	-4.8	5.7	-3.4	1.7	-2.1	6.8	6.7	3.4	4.1	8.7	-4.9	9.7	-6	14	0.4	8	-3.2	3.1	1.4	10	-1.6	6.2	-3.4	17	3.1	3.7	1.6	12	-3.9	0.41	-3.8	2.5	-3.4	21	-1	7.7	-5.6	11	-2	7.7	3.1	23	5.3
-0.25	-0.12	6.9	2.1	12	3.6	12	-3.7	12	0.38	6	-1.4	12	4.4	3.4	-3.1	-7.7	-0.77	6	-2.8	-8.2	-3.3	-1.9	-4	2.5	0.97	2	-4.9	9.3	-5.1	3.8	-3.4	8.9	-6.8	2.7	1.1	-1	-0.01	5.1	1.9	16	-2.6	8.4	-0.5	10	2.3	-1.1	-0.26	10	-2.8
0.13	0.21	1.3	1.5	11	0.02	14	-5.5	4.2	-7.8	8.7	-6.9	2.5	2	1.3	-3.1	0.33	-1.2	8.6	-4.3	0.71	9.4	4.1	-12	1.4	-3.3	1.8	1.1	12	2.6	6.4	7.3	0.09	1.7	3.5	-3.8	7.1	-0.75	6.4	-1.2	9.6	5.4	3.7	-5.2	7.3	2.9	0.34	-0.52	1.8	-9.9
0.79	-0.42	3.6	28	-3.6	14	0.39	9.8	0.07	-3.8	8	15	-2.1	4.1	16	2.3	11	-3.4	19	9.7	7.6	-7.8	5.6	12	4.4	16	8.4	2.9	1.5	9.1	6.1	5.5	1.5	3	5.2	14	2.9	-3.2	6.5	15	6.6	-0.92	1.4	5.8	2.4	0.55	0.98	4	2.2	8
-0.29	-0.11	1.1	12	-4.6	2.9	-8.8	4.4	2.2	5.7	2.8	18	-1.7	-0.58	1.8	-11	-2.2	-0.62	7.2	3.2	3.5	-3.6	2.5	-3.2	4	4.7	4.7	-21	0.53	1	-3.1	1.5	2.9	-8.7	-1.4	7.6	-0.49	2.9	-1.3	8	5.2	-7.5	3.7	-9.1	-3.2	6.8	-0.37	-3.2	-1.8	-1.6
0.35	0.57	-13	-1.2	-8.3	-5.1	-12	-9.9	-1.5	-4.4	-6.6	-5.5	-9.9	-3.1	3.5	-5.4	-3.1	0.27	9.2	11	12	7.8	-2.5	1.3	2	-14	3.2	-5.3	2.3	-9	-4.1	-4.1	2.1	-6.9	0.9	-18	1.3	-4.6	-3	-9.1	0.74	5.1	4.4	14	-1.3	5.4	-2	0.17	5.2	1.6
0.11	0.28	0.65	-7.8	-2.5	-15	-9.4	2	-3.2	-3.2	-1.8	-0.83	-4.3	-4.4	0.18	-4.6	-11	-7.6	-6.1	-2.5	3.9	14	-0.89	-2.2	4.3	-3.5	-6	2.8	-4.2	-2.1	2.3	-5.8	-0.14	-1.7	-3.8	-0.45	-4.7	2.7	-0.79	-2.7	1.2	1.4	-1.3	-1.8	-2.9	1.6	-3.7	1.2	2	-2.9
0.08	-0.12	-1.4	-16	-0.37	-9.1	-9.6	1.8	-1.6	-1.8	-3.7	-16	-4.2	-12	-8.5	-9.2	-5	-4.2	-4.6	2.8	-0.54	-15	-3.9	-12	-4.1	-0.69	-6.5	0.6	3	-3.5	-1.7	-6.5	2.8	-4.2	4.8	3.2	-3.1	0.19	-4.8	-8.3	1.1	0.44	-5.1	2	2.6	-7.3	-4.3	-0.51	-0.44	6.3
0.62	-0.11	-4	-6.5	7.4	-6.9	3.9	1.6	3.6	0.68	-9.8	-9.1	-0.04	-5.6	0.49	4.6	5.8	-0.65	3.1	-1	1.8	15	7.2	4.1	5.2	-5.3	6.7	-4.3	5.8	-7.8	11	-10	6.4	-4.8	-3.3	-7.5	-1.3	-7.5	5.2	-4.9	7.2	-3.2	12	0.09	9.1	-4.8	4.3	-6.3	10	-0.03
0.09	-0.05	1.6	0.65	4.5	2	-2.8	7.8	1.4	1.9	2.8	1.5	-1.1	4.8	11	4.2	-8.3	13	6.4	-3.8	-6.7	12	-0.16	9.4	2.2	-6.8	-0.52	-5.4	5.4	-12	-0.62	-2.6	-0.25	-9.7	2.3	-3.1	-0.29	2.9	9.9	-5	-5.9	5.1	1.5	-10	7.6	0.34	3.7	-0.76	-0.75	-10
-0.01	0.16	-3.1	1.5	-1.6	5.1	-0.84	7.2	-5.3	5.4	-4.3	7.5	-7	0.96	1.3	3.3	-0.68	6.5	6.2	5.7	-2.8	6.5	-6.2	7.3	-4.2	1.1	-0.36	5.7	5.6	-2.1	4	5.3	5.8	2.2	-1.1	-1.8	-0.97	-7	4	-2.8	-3.7	8.8	-1.6	8.9	4.7	-3.3	12	-7.6	-7.2	-1.8
0.83	-0.46	4.9	-3.7	-1.8	-5.8	3.9	-13	-7.2	-7.4	-1.8	-5	-5.6	-15	-1.7	7	2.8	-6.3	8.6	3.5	-1.5	-25	9.1	9.6	6.5	-6.2	-1.1	-4.1	7.2	-3.7	12	0.05	4.9	6.9	1.5	-3.8	7.7	-14	7.4	5.5	16	3	3.4	0.84	15	0.44	3.3	-9.9	0.05	2.3
-0.12	-0.95	5.6	-5.8	2.8	-13	-4	-14	-2.6	-9.2	4.1	-8.1	-1.8	-16	4.7	-0.63	-0.29	-4.8	1.5	-0.37	-4.1	-14	-7.4	-11	1.9	-5.9	-3.2	-6.2	6	-5.4	8.1	-5.6	4.6	-3.8	-1.5	-1	5	-1.2	0.68	0.42	8.4	-2.1	-1.1	-7.7	4.2	-5.2	0.41	-9.6	-0.64	-11
-0.26	-0.95	1.2	-5.8	1.1	-10	-1.2	1.1	-0.16	-7.8	3.3	-1.6	6.7	-16	-6.8	-0.63	-2.5	-7.6	-4.7	1.6	-3.5	-9.3	-11	1.9	1.6	-6.3	-1	-7.3	-1.2	-7	7.2	0.37	6.3	-7.8	-5.6	-2.5	1.1	-5	-2.6	-0.78	-1.6	3	-2.5	5.9	-6.8	-3.2	-1.7	-6.5	-3.1	-5.9
-0.06	-0.39	-1.2	-8.2	-7.2	-6.4	-3.2	-2.3	-8.4	0.68	-6.8	-3.2	-4.1	-7.7	-6.4	5.1	4.3	-4.7	-0.94	2.4	0.47	-0.78	3.7	2	2.1	-3.7	-0.91	2.3	2.1	-6.5	8.5	0.74	7	-5.9	2.1	-6.5	7	-8.4	-2.1	-4.6	14	4.4	3.7	3.6	6	6.8	4.6	-2.9	5.1	-1.5
0.3	0.06	-6.9	-0.59	-2.6	-5.6	4	11	-2	5.1	-8.6	3.8	-2.9	-1.3	6.1	-2.7	2.1	-3.3	-4.7	4.2	-1.9	-2.8	2.7	-4.9	-1.6	1.4	0.02	4.1	3.8	1.6	9.1	3.9	1	3.7	7	1.4	7.6	-3.5	6.5	6.7	4.8	6.4	-0.5	12	7.1	4.6	2.6	-4.9	-0.11	7.5
-0.07	0.06	1.5	-2	3	1.7	7.1	3.6	7.2	-4.3	4.1	-9	5.6	-7.5	4.5	-1.3	5.6	-6.7	-6	-1.3	-0.74	-14	-1.9	1.3	0.31	-2.5	1.1	1.7	-3.9	-4.2	1.7	3.3	-1.9	-1.1	-7.2	-4.3	2	-3.5	1.6	0.66	10	-7.7	3.5	1	-3	-9.5	-1.7	-2.4	1.8	3.8
0.58	0.03	-4	0.7	4.7	2.7	8.4	-6.8	11	-4.7	3.9	-9.9	6.2	1.9	-1.1	3.5	-0.01	-5.3	3.8	-3.4	-1.2	-0.55	4.5	5.2	9.4	-2.5	5.7	-3.9	-4	-3.1	9.2	-5.3	-2.4	-5.7	-2.4	2.6	5	1.9	-3.7	4	13	-1.7	2	-3.1	7.4	-5.5	9.2	2.4	12	-0.28
0.54	0.08	6.8	-0.42	1.5	0.17	-0.72	-5.4	-8.5	-4.5	3	-4.2	-3.6	2.5	7.8	12	2	1.5	-1	-5.1	-12	1.6	-0.01	4.4	9.2	-6.1	6.4	-4.4	4.4	-1.3	8.8	-6.1	-0.88	0.59	6	-1	1.1	-0.06	2.9	-3.3	7.8	0.56	1.3	-3.2	3.8	-7.6	6.6	4.8	6.5	-4
-0.03	-0.06	11	-2.8	-0.71	-5	2.6	-3.9	-4.5	0.5	8.6	-7.7	-0.27	-2.3	0.69	14	2.8	3.1	-3.8	3.7	5.1	-1	-0.73	1.7	3.4	0.12	0.65	2.1	8.6	-0.77	0.4	2.7	2.3	6.3	9.8	-2.7	4	0.54	2.1	6.2	-9.6	4.7	0.26	-0.67	-6.1	0.55	3.6	-3.1	-1.3	-2.7
-0.32	0.23	6.8	10	0.72	-3.1	2.3	-6	-5.8	4.6	0.28	0.16	1	3.6	-12	1.7	-6.8	-5.5	-4.2	-2.4	3.5	-13	0.44	5.1	2.6	-1.1	-1.9	6.5	4.9	1.4	-3.2	-1.2	3.2	-1.2	14	-2.4	6.6	-1.2	15	1.8	-7.4	3.5	-6.9	-1.6	7.3	-8.1	8.2	2.1	-9.7	5
-0.48	0.5	9.9	3.8	-0.13	-0.33	0.4	-3.4	-3.9	3.9	-0.56	4.2	-5.1	3.8	-8.6	-5.8	-7.4	1.8	-5.2	-2.2	-2.4	-5	-2.7	-0.63	-2.6	1.2	4.6	3.5	-0.47	-0.24	-8.4	1.7	-3.5	-6.5	11	-0.74	1.7	5.2	3.1	0.01	-10	5.1	0.1	-3	0.22	5.6	-3.1	2.5	-5.8	6.2
-0.86	0.42	0.61	0.6	-0.18	-0.45	-1.2	-1.4	0.65	-0.16	0.42	-3	-6.5	-2.3	-18	-10	2.2	-5.6	-10	4.3	-2.4	13	-13	-1.5	-3.7	1	-2.6	6	-7.3	-2.4	-9	8.6	-7.8	-5.4	-5.9	1.2	-3.4	0.47	-3.1	-2.8	-12	1.8	-6.7	9	1.9	-4.5	1	3.3	-11	3
0.2	-0.47	-4.8	-13	-5.6	-7.8	-2.7	-4.9	-5.2	-3.9	-3.5	-12	-6.3	-3	-15	-11	-4.6	0.35	-0.76	0.21	-4.2	2.6	-3.9	-8.1	0.02	-1.3	-0.46	9.5	1.3	2.5	5.8	-5.1	0.88	0.36	-3.9	-2.5	3.5	4	-2.8	-4.7	1.9	-13	2.3	3.8	1.7	-4.5	5.1	3.4	4.1	-5
0.19	-0.71	-6.5	-9	2.1	-6.2	-0.4	-4	3.1	-3.5	-5.4	-5.3	-0.51	0.17	1.9	-8.1	-7.7	6.4	-4.8	2.1	-3.7	0.86	-4.8	-5	-5.7	-5.6	2.4	5.4	2.8	-4.2	1.1	-11	2.2	-8.7	-7.1	5.6	-2.1	0.5	-7.4	0.59	-6.8	-13	7.5	6.8	-2	-2.7	-4	5.2	-0.37	-8.3
-0.28	-0.96	-1.8	0.03	0.56	-2.5	-6.2	6.5	0.6	2.5	0.25	-2.4	0.74	3.2	7.2	-8.7	-2.2	-4.2	-2.8	-1.2	7.1	-4.6	2.6	10	-6.2	-0.38	-2.9	9	-0.52	-1.5	-7.7	-3.3	-0.11	-2.6	-5	3.4	-2.3	0.07	-1.5	1.3	-1.4	-4.3	5.5	9	-0.77	3.6	-1.7	-1.7	1.7	4.7
-0.41	-0.14	3.9	-0.1	4.2	6.4	2.8	-1.5	5.9	2.8	8	0.87	11	11	0.84	-1.3	1.4	0.15	-9.3	6	2	-3.5	-3.9	5.9	-2.7	0.27	-2.9	14	-7.8	-0.38	-14	2.5	-2.9	-0.65	-4.4	-5.5	-2.8	7.1	-0.4	9.6	-7	-0.84	-0.99	7.6	1	6.7	-1	9.2	0.72	-0.32
-0.27	0.35	-1.2	5.5	-0.47	1.1	-3.3	-0.19	-3.8	8.2	-1.3	3.7	0.43	7.2	-5.1	4.4	-3.1	-6.9	4.5	8	-7.9	-4.7	-9.1	4.5	-5.4	-0.95	2.6	10	4.3	-0.66	-2.4	-6.3	-1.1	2.9	16	-5.9	7.7	1.9	-0.56	2.4	1.1	-15	7.1	8.7	6.9	-4.2	2.3	5.9	-3.6	-3.8
0.18	-0.04	-22	-2.9	-3.7	-3.8	-3.7	5.4	-10	3.8	-22	-3.2	-7.3	3.1	-4.4	-2.2	2.1	8.6	4.3	-3.5	-24	-1.2	-4.9	-1.5	-9.8	0.51	-3.3	10	-5.3	-0.32	-6	-3.6	-8.7	1.1	-3.5	1.8	-9.2	-2.6	-6.6	7.5	-8.6	2.9	3	-1.2	-12	-3.3	-6.1	3.2	-11	-5.5
-0.15	-0.63	5.2	0.39	4.3	3	2.4	-2	-0.36	5.3	9.2	1.4	-0.77	7	7.3	-7.3	10	-4.3	0.34	-4.4	9.1	-8.4	1.9	7.4	-0.23	4.5	-0.9	11	-4.3	-8	-0.54	-6.2	-7.9	-4	1.5	-7.6	9.4	1.7	0.09	-4.7	-3.8	-0.03	-4.5	-0.46	-7.8	-2.7	2.6	3.2	-9.8	8.2
-0.14	-0.4	-0.7	-4.6	6.4	3	3.2	-2.5	7.4	0.04	2.2	-0.98	8.9	3.7	3.4	-5.4	5	3.6	2.4	-3.8	4.3	-21	3.9	-8.8	-6.8	0.8	-3.9	2.4	-9.2	-7.3	-4.4	3.6	-4.6	-2.6	-11	1.5	-8.1	2.1	-7.4	6.9	-7.8	1.2	-3.9	-4	-7.2	4.9	-7.2	5	-1.8	-3.2
0.32	-0.55	-14	-8.4	-2.4	-2.6	2.1	-3.3	0.27	-11	-12	-4.7	1.5	-3.4	4.3	-3.2	7.4	-7.9	-7.4	1.7	8.6	12	1.2	-2.6	-1.5	-1.5	-14	-4.4	-9.6	2.8	-2.5	-3.3	-8.2	-0.08	-10	0.58	-10	3.8	-6.8	4.8	2	-0.59	-6.1	-11	-0.06	-1.3	-6.7	2.7	-0.16	-4.7
[truncated: 952 more columns]
