# Supplementary material for: Dyslexia on a continuum: A complex network approach
Source: PLoS One. 2018 Dec 17;13(12):e0208923. doi: 10.1371/journal.pone.0208923 (PMC6296514; doi:10.1371/journal.pone.0208923)
Supplement: S1 File — Detailed information about the archive contents is provided in the included README.txt file. (TGZ) [file pone.0208923.s001.tgz › FS_620_AA_run_2.csv]

-0.47	0.07	-0.49	-3.4	-3.1	10	-1.8	0.27	7	-0.73	4.1	-3.3	13	6.2	6.4	12	14	4	15	21	15	13	9	17	3.6	7.4	0.81	-3.8	5.6	-7.7	3.4	-2.4	-6.3	-3.2	5.3	-15	-3	0.2	-3.3	-4.9	-4.6	0.91	0.04	-0.95	8.1	5.5	7.2	13	6.7	21
3.4	2.7	2.6	3	8.7	7.9	5.1	1.9	3.8	-0.11	8.8	-2.6	-1.7	4.2	4	4	5	-2.3	-0.82	1.6	-0.23	2.6	3.7	-4.3	0.19	-2.4	2.5	5.5	1.5	1.4	7.7	-1.2	0.22	7.6	4.6	-4	1.9	5.2	0.66	-1.5	-1.7	3.2	1.9	-5.5	-2.4	-11	3.8	11	9.7	23
-1.7	5.3	2.2	1.9	5.2	5.6	-3.6	1.6	-1.1	8.9	-5.4	2.9	4.5	3.9	3.7	7.7	12	4.5	7.2	4.5	8	-1.3	8.7	-2.7	2.4	0.1	3.1	4.8	-1.2	-1.8	7.1	-0.5	3.1	-1.6	-2.3	-3.5	1.4	-0.43	11	3.6	2.2	-5.8	0.16	-1.5	-2.3	-4	-2.1	4.7	2.4	2.5
-13	-1.1	-11	0.23	-7.3	5.6	-18	-0.7	-11	0.8	-14	5.5	-13	-19	-3.9	3.3	5.1	-3.7	-12	7	1	-2.6	-8.4	2.1	1.3	3.5	5	0.36	-2.6	-4.8	1.2	-2.5	3.3	-12	1.2	2.1	-2.4	1.5	-0.82	-2.4	-2.6	-6.7	-3.4	-1.7	5	-0.06	-10	5	-13	-2.6
-8.4	1.7	-5.1	-3.1	-7.7	5.8	-11	1.2	-8.9	1.7	-12	6.6	-14	-2.7	-3	3.1	-5	8.4	-9.3	11	-0.21	11	-6.1	7.3	-9.7	1.9	2.7	4.7	2.2	0.96	-4.6	-2.1	-1.5	-0.99	6	-1.8	-7.5	-1.2	-2	0.34	-4.1	-4.6	-8	-4.2	3	-3.2	1.2	14	0.9	13
-1.5	-0.19	3.1	1.8	1.8	-0.33	-4	1.4	-2.5	4.4	-2.8	9.2	4.7	1.9	2.6	-4.8	1.2	2.8	-0.13	-2.5	-0.97	-4.9	4	-3.5	-0.45	4.2	-6	9	-2.8	8.6	-5.9	-5	0.26	-3.3	-5	-5.3	-5.6	-0.41	-11	5.4	-2.2	-2.4	-0.19	-2	5.5	-5.9	-2.6	12	3.1	11
7.1	-0.9	4.1	0.4	2.5	3.7	3.2	-0.62	-3.8	3.4	-0.68	0.56	3.3	7.4	-5.4	1	-6.3	11	-15	-3.6	-11	-4.4	1.7	0.51	-0.25	0.41	0.74	3.7	-1.8	2.7	0.95	5.5	3.6	-2.2	0.84	-3.2	0.62	-2.1	-1.7	0.69	3.6	-3.1	0	-2.3	-5.7	1.6	4.5	0.67	3.7	4.4
2.4	-13	-4.9	-1.9	-4.8	7.1	1.2	-1.2	-7.2	1.4	-7.1	3.9	0.97	14	-4.8	-0.95	-7	6.1	-0.63	1.9	3.8	1.5	-3	12	0.89	-0.97	10	11	5.9	4.5	0.35	6.6	-1.3	5.5	5.9	3.4	8.8	-1.1	7.2	6	9.3	1.7	5.6	2.1	5.6	12	2.5	6.7	0.64	1.7
4.8	-6	0.06	-0.42	-4.3	6.9	3.7	-4.3	2.7	7	0.74	2.4	-3	-0.44	2.3	2.3	2.4	-0.08	2.1	8.5	-1.2	-0.05	3.3	14	3.1	3.5	-1.1	13	-2.5	7.9	-2	3.2	1.8	2.7	0.95	-3.9	-5.4	1.1	1.1	-5	1.4	-0.08	8.3	3.1	6.6	1.9	-2.8	3.8	-3.5	0.11
7.8	-3.3	3.2	0.92	4.1	7.5	13	4.2	6.4	1.9	5.9	7.7	-1	8.1	11	0.17	9.5	3.6	11	0.83	3.3	-0.45	5.2	1.8	-5.5	3.4	-3.2	3.2	-2.2	-1.2	-6	5.2	-3.4	7.8	-2.8	-10	-6.6	4.7	-10	-6.5	-6.8	4.5	2.5	0.41	-2.4	-2.8	-6.2	8.8	1.7	4.9
7.5	6.1	1.5	8.8	-1.6	12	5.4	10	1.2	4.9	1.4	3.8	5.4	4.4	5.3	-4.7	-7.4	4.8	13	-8.8	-5.5	2.9	-0.78	-0.67	-8	4.8	-7.3	9.5	-4.4	2.8	-7.6	8	-8.9	5	-0.07	0.11	-4.9	5.6	-7.6	-0.23	-4.8	-1.3	-7.8	-1.6	-0.32	13	7.6	6.1	0.05	-4.5
-1.1	7.7	-4.3	5.6	-9.1	9.2	5.9	6.3	2.5	7.6	-4.1	0.01	4.6	-2.1	-0.55	1.9	-2	-1.7	-12	-1.8	0.66	-5.3	-0.97	2.2	0.75	4.8	10	3.5	6.4	5.9	5.2	4.1	9.3	6.5	0.2	-1.6	1.8	3	13	-4	-3	-6.5	1.4	2.9	4.8	12	9.3	9.3	16	6.5
3.7	3.1	1.2	5.8	1.1	4.1	1.3	1.4	4.1	1.8	-6.5	3	-1.6	3.4	-1.3	-2.7	1.1	-12	-0.46	3.8	4.8	-1.7	-1.8	0.88	7.5	1.4	-0.91	5.1	5.7	-2.8	5.1	-1.2	11	5.1	2.7	-3.9	6.3	3.7	-1.3	-5.6	0.21	-0.27	6.2	3	3.7	6.8	6.1	0.65	15	11
2.8	4.6	2.5	5.1	5.5	-5.5	8.1	9.8	0.01	5.2	8.2	1.3	0.02	-4.3	-6	-1.9	-1.3	-8.8	-0.34	-7.3	-0.55	-6.3	-1.1	-6.4	1.5	-0.97	-0.73	5	-0.37	3.4	-5	5.8	2.3	-6.2	-1.6	-6.3	3.9	0.77	-5.4	-5.1	2.1	-2.5	-0.22	-3.3	-1.4	-1.9	1.7	14	13	19
-3	2.5	-5	0.97	-5.4	10	8.4	12	-0.21	9.2	5.6	7.5	-6.5	10	-4.3	2.1	-4.8	7.1	-15	3.6	-8.5	-4	-7.5	-2.7	-2.4	6.2	-0.63	4.9	2.7	5.7	0.84	-0.22	1.2	0.79	3.5	-6.2	2.6	-2.3	-0.67	3.9	-3.9	-0.01	-0.19	-1.5	-0.66	-3.2	-2.7	23	4.6	26
-0.07	9.1	-2.6	5.1	-11	8.4	-0.94	6.5	-0.31	4.3	-1.5	5.9	1.4	15	-3.4	-1.3	-5.8	5.1	-3	8.3	-2.6	8.3	-6.8	10	-2.2	4	-3	3.1	-4.3	4.6	4.9	-0.68	1.1	8.1	1.4	-4.2	4.5	2.2	-0.03	-6.2	-4.2	3.1	0.35	1.7	-5.5	1.7	5.8	11	-1.2	18
-1.4	7.4	-2.4	7.2	-1.6	3.1	-1.8	6.1	2.2	8.7	6.2	3.4	2.6	-13	-0.54	-8.2	0.93	1.6	-1.3	-12	-4.6	-4.5	2.6	-2.4	-8.2	2.5	2.2	7.5	-1.3	14	-2.8	6.6	-12	3.2	-1.9	-1.8	-1.6	0.03	-7.1	7.7	-5.6	1.6	-5.7	-0.05	-2.8	1.8	-0.62	5.6	-7.1	14
6.3	-4.2	2.9	-2.2	3.5	0.61	-1.1	-4.9	1.7	0.57	11	3.8	0.42	1.7	2.1	-4.5	4.1	8.9	1.4	-1.2	12	2.4	-3.4	-9.1	-4.4	2.9	-3	2.4	-1.9	7.2	-5.7	9.8	-5.3	10	-1.2	0.64	-3.6	3.3	-3	5.5	-0.04	5	-3.5	3	1.1	5.1	-2.9	5.8	-5.3	1.4
0.82	1.3	-0.2	-1.8	-9.3	-4.8	0.01	-10	1.2	-3	-0.09	0.62	-2.5	-4.3	4.2	-2.1	-4.7	3.7	3.9	-3.9	7.9	-0.74	-3.3	-0.21	0.46	-4.5	1.1	4.1	7.3	7.9	2.2	4.4	2.9	8.1	1.8	-2.5	-5.9	-0.06	4.1	-8	3	-1.9	3.8	-4.2	-0.24	-1	-2.4	4.2	2.1	-4.4
-2	3	0.01	-1.2	-6.5	0.97	-2.3	-4.6	-1.9	-5.7	-4.2	-3	-9.6	-0.8	2.8	-0.05	6.4	0.85	-1	2.5	5.9	-4.5	1.1	2.3	-0.99	1.4	7.2	3.5	7.5	-1.7	3.4	5	3.9	3	0.21	-4.3	-0.13	2.7	0.05	-5.3	3.7	-4.9	-0.03	-1.1	4.8	0.75	-11	6	-2.7	-8.9
-0.6	-1.6	-0.67	2.8	7.8	3.4	-11	-1.4	-8.1	2.6	5.7	2.1	-1.7	-0.96	-4.6	0.89	-7.3	6.3	0.62	8.1	1.6	3.5	-1.2	4.4	-1.4	1.5	-3.7	2.3	-9.2	-3.6	-2.3	9.1	-5.2	7.4	-0.45	-0.46	-3.9	-1.2	-4.6	-1.5	-1.4	-3.6	1.8	4.7	0.03	5.5	0.43	-1	-0.75	-1.1
-3.7	3.4	0.6	5.4	8.8	7	-1.8	0.05	-3.9	-0.79	-0.09	5.4	2.4	13	-4.9	6.2	-1.4	6.4	3.5	2.5	-8.9	13	-2.6	5.8	1.8	2.8	-5	5.4	-4.1	4	-7.4	4	3.9	11	-4.1	-4.2	0.94	7	-10	2.7	-0.68	2.7	3.5	5.2	-4.9	11	-3.4	7.5	-14	0.14
-11	-8.9	-2.4	-1.1	5.2	4.9	-1.7	-3.6	-5.6	8.8	-2.2	0.41	-1.6	3.6	0.48	-6.7	-4.5	6.6	-13	-5.5	-7	6.3	-8	-3.5	1.3	3.8	-0.73	10	-0.71	4.5	-3.2	6.5	9.9	7.4	1.9	-0.75	1	14	0.19	6.8	-0.63	7.5	-2.1	6.9	-6.2	12	-7.4	2.6	-19	-5.5
-1.4	2.5	-3.6	4.7	-0.7	4.9	-9.8	1.6	-0.37	7.4	-4	5.6	3.5	9.8	4.1	-0.09	-4.4	7.7	-1	3.4	1.3	1.5	3.8	11	0.48	2.9	0.41	8.1	-0.43	-0.72	-6	4.4	-3.2	9.2	0.56	5.3	2.3	6.8	2.3	3	2.3	4.8	0.2	11	5.4	5.1	-12	15	-13	9.5
3.4	6	-0.96	3.1	1.1	-2.9	-5.6	2.1	0.5	7.7	-5.5	5.7	6.1	-2.6	8.2	1.1	9.2	6.7	8.3	6.3	2.6	0.22	15	0.69	2.9	6.8	5.5	-4.1	-0.86	2.6	-0.9	-1.1	-2.8	-3.7	2.7	7.4	8.1	0.29	-7.2	0.88	6.5	2.9	3.7	-0.71	3.1	2	-13	2	-18	9
6.7	-2.1	3.8	-2.8	1.5	1.2	9.4	-7	1.9	3.4	2.9	6.4	14	-11	6.6	-2.9	2.3	1.7	18	10	0.8	1.6	12	-2.5	2.9	-1.3	-11	-4.9	0.07	2.4	-3.3	-11	2.6	-5	-3.2	2.7	2.6	0.28	-2.3	-2.6	4	6.6	-2.6	-0.88	-3.2	-0.29	-10	-2.6	-3.6	-0.44
-2.5	-8.3	-4.1	-1.1	-8.9	-0.97	0.87	-8.3	2.1	-1.5	3.1	0.86	7.9	-7.2	-6.2	-1.6	-8.6	-4.7	0.38	3.6	-3.9	-5.8	-6.9	-15	-2.2	3.8	-1.8	-2.5	-0.63	5.2	-0.49	-0.8	-6.5	-8.3	-8.8	3	0.59	-3.2	-0.72	5.1	-2.8	6.2	-0.28	5.2	-11	-15	4.6	-0.63	2	-7.8
-10	1.9	-5.8	5.1	-3.7	12	-2.3	-8.8	-5.4	-7.8	2	7.7	-1.4	-4.8	-0.85	7	4.2	5.5	-8.9	17	-1.9	-6.2	-4.7	19	7.2	15	8.9	-12	7.8	-2.8	13	-7.2	4.3	0.07	2.5	9.2	5.9	1.3	11	2	-0.74	15	2.4	13	-2.3	-0.75	0.91	-21	-9.9	-5.1
2.1	22	0.12	18	0.23	13	-0.97	9.2	-2.1	15	-6.2	21	6	-3.3	6.1	2.7	12	-3.7	4.9	8.5	9.2	0.94	1.7	0.05	3.4	12	-4.4	-11	7.8	-2.3	3.6	4.3	5.8	1.9	-0.79	15	0.14	8	1.9	1.9	0.62	19	8.1	8.6	12	-10	-2.3	-10	-6.2	-6.5
-0.88	8.5	2.4	4.2	9.1	-6.2	1.4	4.8	5.1	13	0.23	3.3	12	9.3	1.8	2.9	1.1	-3.8	4.2	13	2.5	0.59	9.6	1.4	-0.78	14	1.9	-5.1	4	5	3.7	-3.4	2.7	-6.3	0.43	17	3.8	5.3	-0.97	7.8	1.8	19	6	4.7	6.6	-2.1	6.2	7.7	12	12
-2.6	-2.4	-1.2	0.93	1.9	-18	2.1	-6.2	7.4	-7.5	-3.1	-4.4	-2.7	0.59	4	6.9	2.7	-10	6	8.9	2.7	-2.8	7.7	-2.2	8.3	7.4	-5.7	-0.09	-3.4	-2.1	0.19	1.6	0.69	-8.6	-0.89	14	3.8	-2.5	-3.8	6.3	3	0.21	3.3	-2.7	-3.2	1.9	1.4	-19	9.1	-15
3.1	1	2.4	3	-2.3	-3.7	8.4	-0.56	2.2	-0.7	-1.8	-9	-7.2	-10	-0.18	-0.88	-1.6	-5.5	1.5	4.9	-5.6	-6	4.6	-1.6	1.1	9.7	6.7	-11	-0.72	0.84	-0.4	-1.9	-0.87	-8.4	-8.2	6.9	6.6	-2.9	-5.1	5.4	5.6	2.2	-4.7	-4.8	1.6	3.8	-1.1	-18	10	-19
1.4	-1.8	5.1	-12	7.3	-19	7.4	-0.56	0.64	-6.3	5.6	-11	-4.9	-13	-0.49	-4.8	-4.2	-11	-5.8	1.7	-5.3	-8	-0.43	-6	-0.92	3.5	7.3	-6	8	2.3	6	0.43	0.45	-6.6	-4.7	8.4	1.5	-9.3	4.1	2.9	-2.7	4.3	-6.8	-1.6	-1.9	2.5	6.7	6.5	13	2.2
11	-47	5.7	-52	4.9	-40	5.9	-58	7.2	-78	4.2	-50	-3.9	-2.6	0.59	-6.6	-5.7	-9.4	0.53	-9.7	3.1	-0.62	-0.6	-15	-1.3	-16	4.8	-22	2.9	-1.4	4.3	-10	-9.6	1.6	-5	-0.04	2.2	-15	3.5	3.5	1.3	-3.9	1.1	-11	2.4	-7.9	11	-85	18	-81
2	-20	-1.7	-15	7.9	-37	1.4	-25	2.8	-32	1.6	-23	1	-0.93	-0.76	-1.7	-5.9	-0.01	4.8	-2.6	0.84	-0.82	-1.1	0.78	3.1	-9.1	-7.6	-24	-11	-14	-7.3	-13	1.4	-5.2	-5.5	12	7.4	-14	-1.6	-6.5	7.6	-5.7	5.1	-8	-8.6	-2.2	1.4	-45	24	-20
-11	16	-5.7	7.6	-0.25	-4.4	-5.8	11	-0.79	12	11	1.8	0.56	-7.1	3.8	8.2	5.8	5.2	7.4	-2.3	-2.7	-2.5	5.3	-0.37	5.4	-0.83	-11	-5.2	-8.9	-2.2	-7.4	-6.1	4.7	-7.6	-6	7.4	0.18	-5.1	-6.2	-3.4	0.85	-1.4	5	2.4	0.29	4.4	1.4	31	4.5	44
-2.3	3.8	2.6	0.75	1.4	-3.6	-1.9	1.4	-2.5	-3.2	6.1	-2.3	0.01	-2.8	2.9	9	-8.9	-1.3	3.7	4.5	-0.32	0.14	-0.51	-2.3	0.22	-3.5	-2.6	-10	-4.9	-3.6	-3.4	-10	-6.9	-5.4	-5.2	-4.1	-6.8	-13	-0.42	-7.4	-1.2	-2.6	-6.3	-6.1	-5.7	-9.2	-1.7	-1.6	-13	21
-3.8	3.8	4.6	3.8	5.5	4.5	3.4	-6.1	-2.1	-8.1	3.8	-1.3	2	3.3	-4.8	6.7	-11	-3.9	-13	-1.5	-13	-3.5	-9.3	-2.9	-2.8	-4.2	9	-10	4.2	-6.8	4.3	-15	-1.1	-14	-1.4	-1.2	-0.66	-9.9	1.1	-8.7	-5.8	-2	-0.81	-5.4	-6.5	-10	-3	-13	-7.2	-0.01
0	2	0.05	1.9	-5.6	6.6	-3.3	1.6	1.2	-3.8	-8.1	1.9	-3.2	0.06	-6.2	2.6	-4	-3.2	-5.1	4.9	-0.82	2.6	-9.8	0.64	-3.1	-3.4	4	-3.9	4.1	-6.5	-6.4	-4.3	-8.8	7	1	-3.4	-4.7	-2.4	-2.4	-7.8	-3	6.8	-3.6	2.9	-4.5	5.3	-9.2	-7.3	-19	-1.5
4.7	3.8	5.5	7.1	-2.4	9.3	-1.4	6.9	2.2	-0.4	-2.7	5.4	-2.7	-5	-0.08	-16	-4.6	-12	4.1	-12	0.9	-8.2	-4.2	-8.3	-15	3.4	-3.2	-3	-5.6	-7.9	-0.22	-6.8	-4.6	4.9	5	0.98	-5.3	-0.64	-4.1	-9.7	-1.8	6.4	-8.7	0.96	1.1	4.9	1.6	-8	-6.4	8.4
-4.7	-2.9	-4.6	-4.4	5.9	-4.1	-0.42	1.9	6.9	-9.6	2.5	-1.2	2.9	3.8	-0.26	-7.9	1.6	-11	8.7	-8.4	-4.2	-9	-1.4	-14	-3.2	-0.13	-6.5	-6.7	-14	-4.5	-4.8	-4.1	-5.5	-5.3	-5.5	3.5	-4.4	-1.2	-7.3	4.2	-5	2.3	-8.9	-3.9	-17	-17	-10	-17	-6.1	-4.3
-5.2	-15	4	-18	11	-12	3.5	-13	-3.1	-9.3	7.4	-10	1.3	-0.11	-8	-2.5	-4.9	-8.9	3.6	-3.1	-0.61	1.4	-5.2	-4.7	-1.6	-5.9	2.1	-12	-5	-7.3	2	-6.2	-2.2	-3.3	-0.41	4.8	-3.8	-2.3	-0.61	3.1	0.2	-2.8	-3.2	-7.4	-4.1	-4.3	9.2	-4.9	-13	5.6
4.3	-10	2.9	-7.3	-5.1	1.4	-0.76	-5.6	1.5	-14	-12	-7.9	-9.7	-5.2	-4.1	1.4	0.7	-4	-8.2	2.5	4.5	-3.7	-0.82	-5.3	0.18	-9.5	3.5	-17	2.3	-9.5	10	-7.4	-4.7	-4.9	5.1	-1.8	-1.4	-9.1	13	-8.5	1.4	-5	-7.4	-9.3	2.4	-6.4	1.7	-0.79	-13	14
1.5	-1.5	2.6	-5.1	1.6	-2.8	-5.3	-3.9	1.9	-8.4	-7.7	-5.8	-0.44	0.76	3.8	-8.4	2.3	2.4	1.3	-12	-5.4	-3.8	-0.38	-7.2	0.65	-9.2	-0.52	-8.9	4.2	-5.3	1.4	-5.3	-3	5.3	0.06	2	-2.3	-8.5	2.4	1.8	-5.2	-4.3	-3.9	-8.1	2.8	-0.16	2	9.1	6	15
3.3	5.7	8	5.9	8.2	-2.8	3.3	5.7	3.6	3.5	0.56	-2.8	9	0.65	2.3	6.9	-1.1	4.1	13	3.4	0.46	5.7	15	2.8	-0.95	-3.2	2.4	-1	-2.4	-0.44	-3	6.9	6.4	-4.3	-3.5	-1.4	1.9	-9.1	-5	2	-2.4	3.8	2.5	5.2	6.8	5.2	6.8	11	3.3	25
-0.51	12	3.1	10	10	6.9	8.7	6.2	5.3	7.7	6.4	5.3	-13	7	3.8	5.6	-7.4	-1.5	0.81	0.17	2.9	2.4	-2.1	-3.3	5.4	3.9	0.49	-0.17	5.5	0.41	9.9	7.7	6.6	1.4	-0.91	-1.9	3.1	-3.2	-3.4	5.1	1.8	2.7	-2.1	5	4.4	13	6.5	14	1.2	27
-8.1	14	-8.1	10	-0.9	-2.8	-3.5	8.2	-13	6.5	-12	0.72	-8.5	1	-0.37	4.6	2.4	-3.8	-12	5.7	2.5	-0.55	-0.77	-2.5	4.3	3.9	7	-3.3	2.4	2.1	5.4	0.46	2.2	3.6	3.9	6.5	3.2	0.75	6.8	2.9	1.7	6.9	4.8	3.2	3.6	0.09	7.3	-8	4	4
-11	11	3.6	3	11	1.8	2.6	10	-1.3	2.3	3.1	4.1	-2.2	1.2	5.5	-5.3	0.35	-17	3.3	-5.5	2.6	-6.4	3.5	-12	0.37	-0.99	-0.93	-1.1	-8.8	-1.2	-7.1	-5.9	1.2	2.1	-9.4	0.01	-5.5	0.95	2	-1.4	-4.5	9.9	4.7	-3.7	-0.19	-17	10	-5.1	6.1	-9.7
4.1	-0.18	4.6	-3.5	7.4	-12	11	4.8	1.9	-0.45	7.7	3.4	4.4	-5.6	4.9	-8.2	-0.16	-10	-1.9	-14	4.3	-1.9	3.6	-4	1.5	-6.9	-1.1	0.31	2.1	-3	0.34	2.2	-1.1	-0.77	0.44	1.4	1.8	-5.9	-0.38	0.13	2.5	-4	0.35	-5.8	-5.2	-1.1	-5.3	4.8	2.3	7.2
9.8	4.6	-3	-0.08	-7	-8.2	-0.14	1.1	3.3	3.5	-7.3	0.07	1.9	-4.2	7.6	-2.1	8.1	10	6.1	-4.9	5.7	3.8	7.2	-6	6.4	-11	-0.27	4.3	3.4	2.8	2.9	2.2	-4.9	-15	3	-0.45	0.21	-5.7	-0.11	14	1.9	-6.1	1.2	-4.7	1.1	-0.01	-0.3	-2.1	-7.4	-11
4.1	-1.7	0.31	-6.7	-1.2	-13	-1.7	-6.8	0.83	-12	2.2	-3.5	-2.5	-1.6	2.5	-12	1.8	-9.4	5.4	-14	-1	-0.09	-0.11	-18	3.8	-11	-1.2	-2.6	1.8	-1.2	-0.76	-6.3	2.1	-1.6	0.32	-4.7	2.7	-3.8	-3.3	-7.3	0.48	-8.4	-2.3	0.74	7.2	-1.3	-1.8	-7.7	1.7	-17
6.8	-0.52	1.1	-1.2	-1.6	-5.7	2.3	1.9	-1.4	-7.9	-1.7	0.07	9.8	-7.7	3.9	-21	3.7	-7.5	8.1	-18	0.77	-14	2.8	-25	-1.4	0.91	-3.1	-4.5	-2	-4.6	-6.5	-9.4	-8.1	1.7	-3.7	0.41	-3.4	1.6	9.1	-1.7	-2.5	-4.5	2.8	4.1	3.8	-3.4	-3.1	-1.6	6	-24
3.4	-2.8	3.6	-2.2	-6.1	-3.7	4.7	-5.1	2	-5.4	5.1	-4.4	-5.8	-2.4	-2.5	-2.9	3.2	1.5	2.8	-1	-3.5	-0.07	-6.4	-6	-3	-6.3	0.49	3	-9.4	2.9	-4.6	-4.2	2.1	4.1	-7.8	4.8	-1.8	5.2	3.1	-1.6	-4	-2	5	-3	-4.4	-1.9	1.9	0.29	1.7	-2.6
-2.5	2	-2.2	0.38	0.8	-7.9	-3	-1.8	0.76	3.9	3.5	-4	3	-2.8	-2	1	3.5	2.8	1.6	1.2	-4.7	2.9	-2.9	3	0.64	-1.1	-3.5	-9.8	0.96	-4.7	4.8	-8.9	5	-1.7	2.6	-5.9	-0.11	-1.3	6.2	-7.4	2.5	-3.6	0.17	4.6	-8	-2.9	8.1	2.9	9.3	4.3
-1.9	5.8	1.2	-0.62	-4.1	-6.3	-13	15	1.6	8.6	-3.9	0.83	4.9	-12	2.2	-5.9	11	-17	-5.8	-17	-1.2	-3.4	-0.14	-3.3	5.5	-7.2	1.2	0.31	6.8	-2	3.5	-2.5	1.9	-5.7	1.6	-9.3	7.3	-1.4	7.6	-5.2	8	-4.3	3	-3	3.7	-10	11	-8.3	15	-0.61
-2.2	4.5	-4.2	-0.81	-12	0.06	-3.5	7.9	1.8	5.9	4.2	4.5	2.4	-8.6	-1.1	-6.6	5.2	-10	1.9	-20	0.08	3.1	-1.1	-14	-0.16	-5.4	-1.8	7.2	-4.7	1.9	2.1	3.2	-4.7	12	-0.81	-4.7	3.6	4	2.1	3.4	7.2	-5.3	-5.4	2.8	2.7	9.9	-0.52	-14	15	-5.9
3.6	-2	-1.9	-2.8	-3.4	1.8	0.87	4.6	0.84	-0.52	8.5	-0.99	3.6	-6.6	3.3	2.6	-0.08	7.8	9.8	-6.3	3.1	3.7	-3.4	-8.2	-0.07	-1	-6.8	-0.38	-1.4	-4.5	-4.5	3.2	3.2	0.56	-4	-3.9	0.38	2.4	5.5	4.8	7.6	-2.4	-8.6	1.1	-3.5	5.6	-3.7	-8.2	6.6	-27
10	-8.2	5.8	-5.2	11	-5.6	11	-0.85	8.1	6.2	2.5	-1.8	5.2	-2.2	-1.2	-2.1	-4.9	-5.6	4.3	-5.6	-0.91	-0.79	-8.2	-4.8	7.5	-7.7	-1.3	-6.3	8.8	-9.8	1.2	-2.6	6.5	-9.3	3.9	2.9	1.7	-6.9	6.6	4	7.3	-8.6	5.7	2.8	0.16	8	-0.97	-14	-0.55	-32
6.6	4.4	6.3	8	7.9	-0.05	11	12	9.6	14	5.9	2.4	-7	10	-13	1.2	-0.49	-1.1	-16	-4.7	-9.4	0.94	-8.2	8.3	0.12	-5.7	5.7	-1.1	8	3.5	11	12	-0.68	0.17	6.2	0.91	1	3.2	12	5.9	2.4	0.01	-3.1	0.13	-9.9	1.9	-2	5.1	6.3	-4.6
-3.4	-1	2.5	1.6	3.5	-0.74	-0.42	5.2	-2.9	5.3	5.4	-10	-8.3	-1.8	-12	-2.4	-1.3	-0.6	-16	-11	-6	-4.5	-10	-5	1.5	0.46	1.3	12	0.56	1.7	7.3	8.2	-6.5	5.2	8.5	0.33	-1.2	7	14	-0.62	-2	4.8	-7.7	4.5	-19	-0.95	6	0.47	5.2	2
-11	-0.08	-7.9	-2	-5.9	-6.8	-13	-6	-9.3	-14	-4.7	-12	-4.8	-2.5	-9.3	3.4	-0.7	1.2	-7.3	-7.8	-1.8	0.95	-1.7	-2.8	1.2	-4.5	5.4	0.34	11	5.2	3.9	1.3	3.1	0.11	9.2	2.5	2.8	2	15	5.6	0.07	-2.6	8.3	-2.6	5.9	-1	7.6	-11	5.5	-4.6
4.2	-11	-2.5	-6.8	-4.8	-11	0.26	-16	-2.7	-13	-3.4	-6.9	-13	8.3	-10	3.4	-5	-5.3	-6.6	-2.6	-7.1	-1	-5	12	-1.4	-9.9	0.91	-6.3	2.3	-8.8	1.7	2.8	-0.83	-4.1	2.9	-4.7	-3.1	-0.06	13	8.9	-1.9	-7.7	-0.51	-11	6.2	-6	-8.8	-13	7.2	-21
1.1	-8.4	-2	-3.2	-11	-11	-3.1	-5.7	-3.5	-11	-6.6	-10	2.1	1	-12	0.84	-0.51	8.7	-7.4	-2.2	-3.5	5.8	-17	5.9	-14	-14	-9.4	-4.8	-11	-7.7	-0.55	2.7	-6.9	-1.3	0.41	-1.9	-6.1	-7.4	8.1	2.2	-10	-6.5	-14	-3.4	-3.5	-2.3	-3.9	-13	-3	-27
-9	2.5	-6.9	3.3	-10	-1.3	-11	5.9	-1.5	4.9	-4.1	0.97	7.8	1.4	-1.4	4.7	-1.8	4.1	7.9	10	1	-2.1	-6.5	5.1	-13	-17	4.4	3.2	-5	-13	-12	-7.5	-8	-12	2.9	-4.7	-5.8	-7.6	2.7	-3	-14	-12	-9.5	-5	-5	-16	2.8	-14	-4.7	-27
-10	3.6	-7.9	5.7	-2.8	0.23	-10	10	-8.1	0.73	-2.6	0.61	0.64	-5.8	-6.5	3.3	2.2	-2.1	5.7	-8.7	-3.9	-3.9	2.1	-1.5	2.4	-13	2.8	6.3	-9.2	-5.5	-3.5	-6	-0.22	-6	-6.1	-7	-7.3	-2.7	-3.6	-6.6	-7.3	-5.7	-4.4	-4.9	0.76	-5.7	-5.5	-11	-12	-33
-1.2	0.01	-4.2	-4.3	-1.5	-1.9	0.01	1.5	-1.6	-4.1	-2.8	-12	-8.7	-9.1	-17	-4.5	-7.9	7.6	-21	-17	-11	-0.66	-11	-8.4	-2.3	-1.2	0.49	-1.2	2.6	-2.2	2.8	-2.4	2.3	5	2.1	-0.7	1.3	2.1	5.1	0.82	-3.7	4.4	-6.7	3.2	1.1	-2.3	-4.4	-0.6	-16	-5.7
1.8	-7.1	-7.2	-8.3	-17	-4.9	1.8	0.22	4.1	-6.6	-4.8	-4.5	1.2	-0.14	-3.2	-5.9	-9.1	4.5	-16	-7	-0.9	-3.9	-6.6	-4.2	6.9	-5.5	-13	-2.4	-5.1	1	-5.5	4.7	0.35	-9.4	8.6	5.9	-1.5	4	2.3	-0.47	1.1	-1.6	-3.1	1.2	-3.9	1.8	3.4	0.24	-14	-16
4.2	-3.7	-0.87	-0.85	-2.8	-5.3	-7	-2.8	0.35	-10	6.9	-10	3	4.3	8.3	-2.8	-1.7	-2.2	3.1	-5.8	3.1	4.6	7.9	2.5	11	-8.8	-5.2	-0.89	-2.1	2	-4.7	0.59	2.7	-0.41	7.8	3.2	2.8	0.56	-8.8	-7.3	1.5	-7.6	13	2	4.8	7.1	-5.6	-12	-13	-17
-11	-11	-1.2	-4.6	7	-10	-7.9	-3.4	-5.8	-9.7	5.6	-3.2	0.54	-3.2	6.8	4.2	0.69	-0.4	4.8	5	1.1	3.2	1.8	10	-2	-5.4	-6.2	1.6	-8.5	-4.5	-9.1	1.2	-6	-4.1	5.2	3.4	-2.1	3.2	-9.9	-13	7	-4	4.7	0.47	-5.5	1.3	-5.4	-6.8	-9.5	-13
-5.5	-4.3	-7.7	-3.7	-4	-1.3	-3.4	2.8	-2.9	4.8	-2.6	-1.1	-2.5	5.2	-2.7	-9.5	-3.9	-7.2	-4.3	-8.1	-0.46	-4.9	-1.2	4	-4.2	-1.8	-5.8	-3.7	-6.8	-0.92	1.9	0.34	-3	-2.9	3.7	3.5	-1.9	-2.9	7	-3.5	0.02	-12	-3.5	-0.28	-6.6	-2	1.5	8	-9.9	-2.9
-8.3	9.3	-6	2.3	-12	2.6	-4.4	-0.39	-5.7	7.1	-8.7	-3.2	-3.8	-5.1	-1.6	-2.2	-6	3.3	2.4	-8.2	2.6	3.6	5.1	6.4	-10	0.45	-11	-0.32	-6.2	5.2	3.9	9.7	0.97	2.2	-6	1.3	-2.9	8.7	-3	6.6	-1.9	4.6	-6.4	9.3	-8.6	-0.93	-7.5	-1.2	-8.1	1.7
-11	-6.7	-0.86	-2.5	1.7	-4.5	-6.6	-13	-9.7	-12	-4.3	-3	0.85	-0.72	0.88	-1.3	0.08	-0.33	7.1	-2.9	-0.23	-1.8	4.9	-0.02	-8.5	1.6	-5.1	-4.3	-4.1	-5.5	-12	5.9	-2.6	5.8	-6.2	3.5	-4.8	2	-11	11	2.3	7.7	-1.6	14	0.56	4.1	-3.9	-13	-4.7	-20
-7.8	-11	-0.66	-6.7	3.6	1.3	-3	-6	-12	-1.9	-3.3	1.2	-15	6.4	-2.5	14	-10	5	-5.3	7	-11	10	-3.5	17	-7.8	5.3	-8.1	4.4	-3.5	-2.5	-8.5	4.8	-13	8.1	-4.2	8.6	-8.4	13	-12	7.2	-8.4	8	-8.2	13	-12	13	-3.4	-4.5	-12	-26
-0.5	-4.5	-0.8	-2.1	-4.8	7.3	-1.3	2.5	-10	4.1	-6.3	3.9	-4.8	4.5	-8.5	13	-3.2	13	-14	15	0.83	9.8	-5.9	12	-0.78	5.5	-1.3	-2.1	1.5	2	-1.6	-0.18	6	4.1	6.6	7.2	3.2	8.6	4.8	-4.1	1.1	3.6	2.9	13	-1.5	6.4	-6.8	-5	-13	-13
1.5	-2.8	5.6	-2	5.3	6.3	-1.5	8.1	-4.4	4.1	7.3	1.3	-2.1	-2.3	-4.7	-1.1	-2.5	-0.17	2	13	0.44	0.05	6	3.9	-2.1	4	-3.9	0.95	2.1	0.23	-4.4	-7.9	0.42	1	-5	5	3.5	3.7	-3.4	-0.02	1.9	2.3	3.6	7.3	-1.7	3	0.2	2.2	-1.4	-11
5.1	-4.8	10	-1.4	2.5	-12	5.1	8.3	2.9	2	2.7	-3.6	2.4	-9	5.4	-1.9	11	3.6	-0.05	-8.3	4.8	3.2	4.8	-7.4	2.2	-1.2	2.7	3	7	5.3	-0.36	4.6	0.78	-19	-1.5	6.6	2.8	-2.7	2.2	2.5	1.4	2.7	5.1	-5	3.4	-8.5	7.6	-3.6	0.89	-6.3
7.3	-6.9	2.5	-5.6	0.4	-15	6.6	-2.5	2.7	0.22	3	-10	5	-0.99	1.3	5.8	3.9	5	6	-12	-2.6	-0.12	-2	-7	1	-16	-3.7	4.4	-1.9	15	-5.1	7.5	4.8	-6.5	0.08	3.2	3	-4	0.32	10	1.3	0.53	1.4	-13	2.7	-7.5	2	-10	-6.9	-8.1
5.2	-7.9	4.9	0.92	1.5	-7.8	-0.74	1.1	4.3	-1.4	-9.5	-4.7	-10	3	-1.3	-0.11	-2.1	-2.6	-3.1	-3.4	-3	1	-9	-2.5	-7.4	-10	1.2	12	-3.7	5	-5.1	7.9	2.3	-0.46	-1.5	4.5	-1.2	8.3	0.43	9.1	-1.6	-5.4	-5	-0.88	8.6	-10	3.3	-17	-17	-33
3.8	0.45	4.8	4.2	3.8	-7.8	-1.1	3.9	5.4	-6.2	-3.9	-11	-15	3.4	0.64	-2.4	5.8	9.8	-1.1	-11	0.51	-2.1	-1.3	-0.71	9.8	-6	3.4	4.5	-2.1	0.43	0.79	6.1	2.4	4.2	2.5	2.7	-0.42	6.4	-0.48	9.3	7.6	-4.1	8.4	4.7	16	-4.4	6.3	-18	6.2	-16
-2.4	0.43	1.9	0.78	6.5	4	7.6	1.7	8	-2.3	6.2	2.2	1.3	-8.1	12	-2	-8.7	-0.49	4.5	-7.4	-1.8	5.8	3.4	-4.6	2.6	-5	2.9	4.3	-1.9	1	6.6	8	-0.52	-0.51	4.3	-4.9	2.2	6.2	-2.2	1.7	0.69	-1.5	12	3.5	10	3.1	6.3	-7.2	17	-19
1.8	-2.3	0.69	-3.6	-1.9	-7.1	0.26	-4.3	7.2	-5.2	0.29	-2.6	7.5	-4.7	7.6	-2.6	5.4	0.38	2.4	-18	3.2	-2.1	7.2	-4.5	7.2	-5.5	3.8	7	-0.06	-0.09	16	-0.29	1	-6.3	-2.3	8.5	2	0.83	6.7	3.7	1	-8.5	12	-2.1	-3.2	-7.6	2.9	-14	7.1	-34
13	-8.2	7.3	-0.71	0.74	-1.4	3.6	5.3	12	-2.1	8.9	-1.5	9.4	-0.19	11	4.1	11	-7.1	15	-9.8	9	0.66	15	2.6	-0.18	-5.7	-5.4	3.4	5.1	4.5	3.6	3.7	-1.3	-1.8	1.9	5.7	-6.4	5.7	-2.9	0.59	8.6	-3.7	3.9	4.8	-2.2	-0.08	7.1	-8.9	9.2	-39
10	2.8	2.5	2	3	-1.3	4.6	3.1	6.7	5.3	2	-3.6	-0.05	-6.1	9.8	2.7	-7.9	-5.1	12	-11	5.8	13	10	9.8	4.1	2.5	-2	-0.72	2.3	2.2	-3.3	2.9	-1.8	5	-2	4.8	-3.1	8.6	-3.2	6.5	6.4	6.1	3.6	8.9	2.5	12	-3.6	-12	-1.9	-22
0.76	-0.18	0.77	-1.1	0.6	1.9	5	-1.2	4.9	9.6	-4	5.7	2.9	7.7	-0.26	2.4	6.1	-0.02	0.7	-1.8	4.7	7.8	3.1	13	4.4	8.1	5.8	3.5	0.12	6	5.5	0.18	3.2	0.67	5.9	6	4.3	6.2	3.8	3.3	3.2	9.2	7.7	7.3	12	-0.12	-3.9	1.1	-2.6	-18
0.61	6.4	5.4	-2.1	8	-13	3.5	-0.06	4.8	11	8.4	-0.98	-2	6.3	4.4	-0.37	5	-7.8	5.4	-3.8	-1.8	0.82	4	4.9	8.1	3.8	-11	-1.6	-1.5	1.7	-5.3	-1.6	10	-2.7	-1.1	5.8	2.5	8.2	-4.1	6.7	9.1	7.9	8.2	6	-1.7	-5.1	-3	-0.47	3.6	-8.2
9.6	6.1	6.9	0.33	4.2	-18	9.4	5.7	0.93	10	11	-1.3	9.5	-3.4	4.2	7.6	2	-2.1	7.2	5.1	2.4	-2	3.8	9.5	12	-5	1.1	3.6	3.5	-1.9	-2.8	2.8	9.7	5.6	2.6	8.2	1.5	13	3.5	7.1	2.5	8.8	11	5.2	-2.5	-1.1	-4.5	-8.7	0.69	-11
13	3.4	12	-0.15	14	-9.4	16	10	8.8	6.3	9.6	2.5	9.7	3.3	2.2	8.2	0.92	-8.7	7.5	7	3.8	4.1	8.9	3.5	2.2	-3.7	-7.2	6.2	-0.59	5	-8.3	-3.8	2.5	-1.1	-0.93	8.4	-4.4	8.8	-7.2	-0.87	-5	2.6	5.3	3.4	-3.8	0.55	-0.05	-1.6	-2.8	-19
3.1	19	1.7	9.2	0.93	11	1.8	13	3.8	19	-6.4	9.9	-0.42	7.6	-1.9	7.9	-3.2	7.3	-7.8	7	-6.3	5.9	3.9	12	1.4	-1.1	7.9	8	-1.3	15	-2.3	-0.02	1.1	11	-4.2	11	1.6	11	-4	-1.1	-5.4	1.8	-4.1	3.5	3.9	-3.3	-2.7	-6.2	-0.06	-18
-0.84	-2.1	0.76	-3.7	-4.5	3.8	-2.4	-4.1	2.4	5.1	-0	0.95	-3.7	9.1	-3.3	16	-6.8	10	0.31	20	4.1	12	7.6	24	2.9	-1.1	5.9	-2.2	-1.7	-1.8	-4.2	-6.1	6.4	6.7	-5.8	-0.05	6.2	5.3	-1.7	-7.8	-0.82	-4.1	-6.9	0.24	5	7.5	17	-0.21	10	-2
2.8	-15	5.8	-3.1	-7.3	11	0.97	-14	2.9	-5.5	-3.6	0.7	-1.6	-1.6	1.3	13	9.2	-6.9	-6.2	9.2	5.9	5.2	4.9	26	-0.34	0.77	3.1	-5.2	3.6	-6.3	4.4	-9.2	-3.8	2.8	-2.2	-4.8	-2.5	-0.52	5.4	-11	-0.94	-11	-1.3	-3.3	-0.63	-6.1	17	-2.6	7	-4.1
5.7	-2.8	1.3	-1.8	-0.08	12	1.3	0.6	7.5	-3.8	4.6	6.7	-1.2	-7.5	-3.3	3.3	-1.7	-0.57	2.6	-2.9	7.2	-7.3	0.86	18	0.29	3.5	1.5	-2	2.1	-5.4	2.8	-3.1	-4.1	5.4	5.2	-6.1	-4.4	-1.9	-4.7	-8	3.6	-11	-0.46	-1.3	5.5	-2.6	-1.9	-1.7	0.68	-8.6
1.1	4.5	-2.3	-1.4	0.48	8.1	2.4	6.2	4.3	0.42	3.6	9.5	2.1	10	-0.5	8.1	-0.87	-16	7.1	3.4	-1.8	-11	2.8	7.1	0.04	2	1.6	4.9	4.1	-0.97	10	1.9	6.6	-8	0.21	-5.1	0.7	8	5.8	-1.2	9.7	-7.5	2.4	-2.3	11	-15	7.7	-9	4.3	-6.4
-1.7	-2.3	2.2	0.85	-4.7	-8.5	3.7	10	4.3	2.8	-5.5	0.47	5.2	1.5	-2.7	-0.45	14	-2.1	-4.3	-12	-6.1	6	8.6	6.2	2	-0	-1.3	-1.4	6.7	-2.7	1.8	8.6	8.8	-3.1	-4.6	0.59	0.66	5.2	-1.4	-4.1	5.8	-8.7	0.29	1.8	-2.5	-4.2	-7.3	6.7	-8.5	6.2
-2.4	9.2	0.16	11	-5.9	5.2	2.8	11	-1.5	5.2	3.3	0.16	0.05	0.68	-7.6	11	-7.3	-16	-0.76	4.4	-11	2.3	3.9	20	-0.53	4.7	-4.4	8.2	3.3	-4	-2.2	3.4	7.3	0.31	-7.2	-0.56	0.87	13	-3	2.6	3.6	-1.2	-9.7	11	-7.2	12	-9.1	14	-14	37
-5.6	7.3	-1.9	4.5	-7.5	1.9	-6.5	10	-6.1	16	4.3	6	4.1	6.6	-13	-2.7	1	4.4	-10	-13	-1.9	14	-11	3.4	-0.4	-7.6	1.7	-0.81	1.9	2.5	-6.8	-8	3.4	-3.1	-4.1	0.06	2	-0.06	-7.9	12	-3.4	-4.6	-2.3	-5.8	4.1	1.6	5.4	18	-6.2	36
-3.8	-14	-2	-15	0.76	-22	-2.9	-5.5	-1.1	1.9	11	-15	1.6	-44	-13	-79	-1.1	-38	-9	-78	-1.4	-54	-10	-74	-8	-57	-3.1	-57	-6.4	-49	-1.7	-52	2.1	-57	8.8	-49	-1.4	-71	-6.5	-38	-5	-48	-4	-72	1.4	-67	13	3.9	0.59	8.4
3	12	1.4	8.8	-4.8	16	1.5	6	3.8	14	-5.5	18	2.6	3.1	-3.8	37	-3.8	-6.5	-1.4	27	-5.3	-10	-5.7	35	-3.9	9.5	8.8	-3.7	7	-2.7	6.5	-2.5	0.93	-2.9	0.85	1.5	1.2	2.3	3.7	-6.5	-6.4	5.2	-0.38	-0.55	2.9	-9.2	10	4	1.9	25
-2	-8.7	-2	4.9	2.5	9.7	2.2	-6.3	-1.2	-6.3	0.8	7	-1.8	4.2	1.1	5.6	-7	-0.18	-3.3	4.7	-1.2	8.4	-6.5	11	-3.6	-1.6	3.1	1.6	8	6.1	4.9	-4.3	-1.9	-2.5	2.3	3.8	-0.61	2.2	0.97	5	-4.7	0.14	0.74	-9.5	5	0.95	8.2	21	12	23
-8.1	4.5	-2.8	5.8	4	13	-3.5	-7	-1.3	1.1	2.1	3.5	1.9	-7.6	-0.06	0.48	-5.6	5	2.4	5.7	5	3.8	0.15	-0.23	9.4	-1.1	13	-1.5	5.2	-5.7	13	-7	0.68	-5.8	8.8	-4.9	13	-10	13	-7.7	13	-4.2	6	-5.8	5.3	-12	5.5	14	15	23
-4.5	1.4	6	4.8	6.4	11	-3.5	4.6	-4.2	3.8	-0.25	4.1	3.7	-4.9	2	-4	5.1	-7.8	11	9.9	5.2	4	0.54	-1.9	-1.2	-5	6.1	-0.23	6.2	-3.6	-1.6	-7.3	0.15	0.7	6	-0.81	0.44	-13	6.1	-6.6	1.5	-7.2	-0.03	-8.8	2.1	-3.5	-4.4	13	1.8	19
-2	0.33	2.9	8.8	2.7	7.5	-6.1	-3.6	-4.6	1.8	-2.4	-5.7	-9	6.5	-4.6	3.9	-4.6	6.8	-9.8	4.5	-5.7	6.8	-11	-1.5	1.4	4.7	-3.2	-0.61	5.1	1	-3.5	-1.7	3.9	-4.2	7.3	-0.71	2.3	-5.4	-4.9	-0.98	1.5	-7	-1.3	1.4	4.6	5.9	-10	14	-2.2	33
-0.14	-1.5	2.2	4.3	1.3	12	-1.5	-4.1	-1.9	4.1	1.7	-5.6	2.1	8.3	-7.6	11	1.6	17	-0.42	13	-1.2	6	-3.1	6.1	2.6	8.3	3.8	-0.21	9.4	-3.5	9.8	4.1	8.4	2	3.3	-2.4	9.8	-6.9	-1.3	7.8	6.2	-3.5	2.4	4.5	9.5	15	-9.2	28	-0.31	35
0.39	1.5	1.2	-2.8	3.2	7.1	2.1	3	-3	13	6.8	-2	9.3	15	4.2	8.5	7.5	17	9.2	11	2.2	13	4.7	5.3	-0.83	11	-5.3	-2	-0.53	-10	0.84	4.4	1.5	1.7	0.5	-5	8.7	1.3	0.57	7.1	6.5	-0.51	-0.02	-0.32	-8	8.3	-8.8	32	4.7	31
12	12	3.3	6.8	2.2	9.6	13	-2.1	7.5	5.1	6.6	-7	1.4	7.2	-1.4	7.5	8.7	-1.2	8.3	10	3.6	8.8	-5.4	6.1	-1.2	14	-0.44	2.8	-8.9	5.8	-1.5	13	-1.8	8.3	-2.6	3	0.69	0.96	0.88	6.8	0.87	9.1	-2.4	4	-6.2	9.2	-6.5	5.6	7.9	24
2.5	22	0.5	11	2.1	9	5.2	7.6	6.6	15	2.6	9.8	-1.9	7.5	-1.9	9.5	-1.6	10	-6.7	12	-3	9.5	-3.2	12	-2.5	11	2.8	-2.3	-4.8	8.5	4.2	4	-8.3	18	3.6	-3.9	-0.94	3.2	2	1.7	-0.92	6.9	-3.7	4.8	-2.9	7.1	-3.9	16	-14	24
-7	6.1	2.8	6	4.2	9.7	-5.9	5.7	-4.3	13	1.3	12	-5.2	5.2	3.6	4.8	-9.2	9.3	2.2	18	0.14	6.8	-3.2	15	-4.7	20	-1.9	4	-2.5	0.58	6.1	0.73	-4.4	13	-2.8	0.15	-3.6	9.5	0.74	8.3	0.25	9.1	-1.6	16	-0.83	15	-2.2	4.4	-12	16
0.72	0.41	-4.7	0.33	3	15	-5.9	-2.9	-4	-6.1	-13	9.3	9.1	5.7	3.1	1.5	5.5	6.7	-0.37	6.4	-0.66	3.8	7.7	2.5	2	7.9	0.8	1.3	1	10	-3	-5.9	0.97	1.6	1.4	-6.9	-3.3	2.2	-0.29	0.73	-0.06	8.4	-3.6	8.8	-1.5	1.9	5.2	4	-1.4	3.2
-8.4	9.8	-8.1	-2.2	-8	17	-14	-0.74	-11	1.5	-8.9	2.7	3.4	4.5	-1.5	4.9	-2.6	2.6	1.6	15	0.08	0.29	4.8	7.1	-0.61	8.4	1.4	-7	5.9	3	1	-5.4	-1.2	5.1	-1.8	-6.4	1.1	0.24	-6.4	-3.4	2.8	8.7	-0.63	5	-0.96	4.9	-10	8.1	1.9	10
-14	1.5	-1.8	1	-5	7.1	-14	6	-13	1.4	-5.7	5.8	-3	3.8	-0.78	-4.9	-4.7	-10	-3.6	-1.6	1.4	-3.8	-0.14	-6.5	-2.5	6.8	-2.6	8.9	-1.5	4.2	-0.34	6.3	3	11	-6.5	2.1	-2.2	2.3	-13	-0.51	0.78	7.4	0.06	0.38	3.3	8.7	-10	5.9	-7	4.5
-5.5	-1.6	-5.6	-4.7	0.96	-5.7	-10	5.5	-12	3.8	-8.8	6.3	2	-5.8	3.8	-7.1	-8.5	3.5	-1.2	5.6	-1.4	7.1	0.69	-13	-2.6	0.48	-6.5	3.2	-8.1	0.92	-7.3	-2.5	-0.66	4.4	-5.5	-5.9	-4.8	-3.1	-5	1.2	-3.2	-1.1	2.2	-2.9	-0.04	11	-4	20	-16	12
5.9	-3.7	3.3	-1.3	6.2	5.2	3.9	1.5	-0.35	-3.8	-0.35	-3.7	8.6	-9.9	7.7	-4.2	6.6	3.3	-1	5.1	4.8	-0.72	5.3	-5.7	9.9	0.43	9.9	-5.2	6.3	-4.3	11	-7.1	5.2	-6.9	7.1	-13	2.9	-6.5	11	-6.9	-0.09	-6.4	3.7	-4.6	5.2	3.2	-6.6	21	-9.9	38
3.1	-2	0.49	0.45	4.5	5.1	-0.69	-1.1	0.38	2.7	0.1	-1.7	-1.8	-2.7	9.6	-7.5	7.6	2.8	6.8	-2.8	8.3	-4.7	13	-13	10	-3.7	-0.4	0.69	4.9	-6.1	-2.5	-0.37	-1.4	-5.5	6.2	-2.1	6	-7.8	-0.36	-3.4	8.9	-8.3	8.2	-7.9	9.4	6.9	6.8	9.2	7.5	22
6.9	-11	2.9	-6.6	5.5	-17	-2	-7.9	3.3	-0.65	2.8	-10	9.1	5.4	5.2	-11	12	4.5	9.4	1.5	12	-5	12	-8.2	8.8	-3.4	-6.4	4.3	0.06	-5.4	-4.3	2	2	-9.7	-4.3	-2.5	-2.5	-13	-2.9	-2.4	5.2	-14	6.1	-9.7	2.8	-6.7	5.7	-2.5	13	-9.8
9.4	-2.6	2.9	-7.1	3.5	-6.8	3.9	-9.1	5.7	-7.5	5.5	-5.5	0.86	-7.6	-0.99	-13	-7.5	2.3	-12	-2.4	-7.1	-4	-0.3	-16	1.7	-8.8	3.2	-0.99	5.3	-7.7	6.3	-6.2	12	-1.5	8.2	-7.1	4.3	-8.7	8.1	-8.2	3.5	-5.4	4	-9.8	-6.1	-3.2	-1.6	7.2	7	-5.3
6.4	5.6	1.9	4.6	3.7	3.2	5.3	10	1.1	2	-3.2	5.4	-3.7	-7.8	-0.65	-3.7	-5	0.7	-9.1	5.7	-7.7	-3.2	-1.4	-14	6.6	-0.76	8.3	5.6	6.7	-10	8.3	-5	2.2	7	6.8	-12	4.7	-2.5	5.3	-3.6	8.7	-5.8	3.1	-4.5	-3.1	-4.7	14	2.9	5.6	14
-0.66	3.9	-5.4	0.54	-10	2.4	-1	5.7	1.6	2.2	-14	4.3	5.5	2.2	-0.23	-0.68	5.3	1.3	-1	7.3	-2.5	-2.2	1.7	-8.7	-0.58	1.1	-3.9	-5.6	7	-4.5	-3	0.24	-2.9	-3	0.22	-2.6	-6.9	-4.7	6.9	1.4	0.8	-1.6	-3.3	-8.8	-0.26	-3.6	-6	1.6	15	3.5
-0.71	-0.42	-8.8	-13	-16	1.4	3.8	-1	-0.32	-12	-6.5	-0.65	2.4	-9.4	0.86	-3.7	4.2	5.4	-0.9	5.4	-2.1	-3.3	4.1	2	-12	0.29	-2.2	-2.5	6.5	11	-4.7	0.57	-13	1.3	2.6	2.4	-5.4	-2.5	3.5	-3.4	0.37	4.1	-6.9	-6.9	-3.6	-0.12	-16	0.54	0.03	-5.1
6.3	-12	1.6	-7.6	-0.01	6.1	1.7	-11	6.5	-7.3	1	-0.89	0.85	-0.18	2.2	-2.2	1.3	7.1	-2.2	-2.9	4.7	-4.3	-2.3	2	-0.33	3.4	1.7	2.1	6	3.3	-4.9	2.2	-8	12	-3.1	-1.7	-2.1	0.59	-1	-2.3	-6.6	-2	-1.3	2.1	8.8	4.1	-2	-5	-5.2	-5.1
-12	-7	-4.6	-1.6	3.5	1.2	-8.3	-4	-4.9	-14	-1.4	-3.4	-10	10	6	3.1	-0.48	8.6	0.21	15	6.7	4.2	0.44	2.4	-6.9	3.7	2	1.3	-9.2	-3.5	-8.9	-2.1	-1.5	-1.2	-5.7	-4.1	-2	-1.7	-6.3	-7.1	-4	-2.5	-3.1	2.9	2.5	7.7	-8.1	10	-5.5	3.3
-12	4	-4.2	2.1	4.2	7	-10	5.8	-11	-8.6	-1.4	1.6	13	16	8.8	-0.79	13	6.1	13	9.5	11	-5	7.5	2.1	-8.4	3.9	0.97	0.03	-1.3	1.6	3.4	1.6	1.8	8.7	-1.4	1.4	-1.5	-2.1	-2.9	-1.9	-7.6	2.7	-6	3.1	-11	2.7	-12	6.7	-15	15
-4.5	-1.5	-0.55	-2.1	0.02	8.4	6.7	-0.37	-4.7	1.4	0.39	9.9	6.8	-4.2	5	-14	3	-12	-2.7	-4.6	12	-0.61	8.1	-4.3	2.5	5	6.6	1.6	11	9.2	4.7	10	-1.4	9	2	-2.1	-3.1	2.2	9.2	1.9	-1.8	6.3	3.4	3.3	1.5	6.5	-5.8	8.3	-23	28
3	-6.9	-1.2	-5.5	3	-6	-4.1	-4.5	-0.05	-6.3	-8.6	5.8	-0.09	0.02	-5.5	-13	3.2	-11	-5.7	-9.2	5.4	-3.7	-2.3	-16	-0.14	-1.7	12	-1.1	9.8	-4.2	9.4	2.7	0.16	-0.56	4.9	-2.9	-0.61	-3.9	4.3	-1.9	-0.64	-0.04	2.9	3.9	1.6	4.8	1.2	-2.9	-4.6	-1.1
6.2	-7.2	2.7	2.1	-0.77	2.3	-4.3	-1.9	2.7	-6.4	-3.8	7.5	-5.8	0.75	-3.6	-4.9	3.5	-4.8	-1.6	5.5	0.59	-4.7	-12	2.2	3.1	-8	-1.7	-13	-5.5	-7.8	0.76	-6.8	1.6	-6.1	2.5	-8.6	3.3	-4.5	-7.4	-6.4	-0.21	0.66	2.1	-8.1	-0.14	-2.8	6.1	0.59	2.6	-11
-2.6	3.7	-0.42	4.8	3.2	1.5	-1.4	2.5	-2.4	1.7	-1	-2.3	-20	8.6	2.2	-3.9	-7.2	12	2	8.7	2.1	1.6	-5	1.3	0.93	2.1	1.6	2.4	-8.6	-8.6	3.3	2.5	-3.1	12	-7.9	-8.1	0.58	-4	-7.2	-3.8	0.36	-3.9	1	-3.1	-6.3	1.6	-3.5	8.3	12	2.8
-2.6	-6	0.11	-3.1	-1.3	5.3	3.4	-6.5	9	1.5	5.7	-6.3	-6.6	-0.62	-0.38	-3.2	6.4	7.5	1	2.4	0.92	1.8	0.02	-2.3	-3.8	1.4	-5.1	2.5	-10	-2.6	-3.4	0.76	-6.4	7.6	-4.9	-4.1	-5.2	2.2	-3	-6	-4.7	-2.6	-0.71	-1.5	5.9	5.5	12	-4	15	-5.7
12	-2	4.5	3	-0.55	2.6	16	-0.44	11	-1.9	7.8	6.1	-10	0.87	-5	-3	-2.7	2.9	4.1	-0.5	-2.9	-3	-2.4	-6.5	0.11	2.2	6.1	2.5	-6.7	1.3	0.72	0.3	8.1	-2.5	-2.5	-0.56	-0.35	-2.2	2.9	0.64	-2.3	-2.6	-1.5	2.5	1.1	4.4	1.4	4.4	12	-8.3
0.44	-1.4	-3.1	2	0.54	2.2	6.3	0.77	4.5	-1.5	4.8	7.2	7.3	2.1	-6.5	-0.27	1.5	12	4.2	-0.24	-0.19	5.5	-3	-4.3	-0.9	-1.1	12	-6.8	-7.6	-2.4	-6.1	5.7	0.43	-3.7	-1	-4.7	-0.48	-1.7	-3.6	1.9	-2.6	-1.2	1.4	0.66	-6.5	6.2	-9.2	-1.4	-11	-7.1
-17	-5.6	-5.2	-4.5	4.7	-4.7	-8.4	-5.6	-7.4	-3.6	2	1.4	4.7	2.1	-8.9	-3.2	-4.1	1.6	-9.9	0.09	-15	-4.9	-12	-9.1	-3.5	3.2	2.5	6.7	-4.5	2.6	-4.6	9.2	0.31	0.12	-4.1	-3.3	0.95	4.6	-7.3	8.9	2.1	-0.58	-3	4.2	-9.3	-1.2	-16	4.5	-16	7.2
-3.8	7.4	-3	-2.9	2	0.01	-6.1	-1	-6.7	1.3	-1.6	0.03	-6.5	9.6	-2.3	8.4	2.9	11	-16	6.4	2.6	2.7	-6.1	8	-5.9	5.8	2.7	6.8	1.6	8.5	6.9	7.2	-5.7	4.7	-3.7	3.5	0.69	6	1.4	6.7	-5.3	3.8	6.4	1.6	2.9	0.57	6.2	4.5	-12	15
3.5	-2.6	-1.9	1.6	-0.42	3.6	-3.8	-0.59	-1.5	3.8	-2	7.6	-7.5	8.3	9	6.1	4.7	16	-0.06	11	5.9	0.73	-3.2	3.4	-1.8	7.8	-3.1	6.1	-2.7	0.82	-0.65	5.4	-4.6	7.9	-4.2	1.5	-0.51	1.5	-2.6	1.6	-2.6	1.2	2.2	7	5	8.8	-4.2	-2.6	-7.9	-10
5.3	-3.3	0.57	-3.6	-2.3	4	-1.1	-7.7	2.3	-4.4	-0.29	-5	2	-3	4.6	-3.1	-3.4	2.5	2.9	-3.2	4.1	-5	2.2	0.72	1.1	7.2	-1.4	11	-1.3	2.8	-1.8	4.4	1.1	14	0.17	-3.1	10	6.3	-8.6	-3.6	3.2	3.1	0.41	3	2	3.3	-5.1	-14	-12	-24
1.1	-1.6	-2.9	0.63	-1.2	14	-0.74	-6.1	2.6	-1.9	-0.34	-7.5	-5.1	4.9	2.2	-3.7	3.5	5.4	8.1	5.3	1.1	3.2	2	6.6	-0.67	7.5	0.49	14	-1.1	9.9	2.9	7.8	-2.4	11	-1.1	-1.8	5.2	7.4	-0.24	2.7	-1.8	5.3	0.75	4.5	2.1	3.7	4.6	7.3	3	-0.97
-4.7	17	-3.9	7.9	4	7.8	-0.49	13	-1.6	10	0.62	10	5.4	6.5	-1.1	-1.9	-0.65	13	7	8.6	-6.1	4.6	1.3	2.3	1.7	4.9	-0.71	4.9	-10	1.8	5.2	8	-2.2	6.5	-6.7	-10	-1.4	5.3	0.76	-0.7	-4.2	5	0.43	8.5	-6.1	2.1	6.2	11	9.1	12
-4.6	1.1	-5.6	1.4	-5.4	7.2	1.8	3.5	4	5.3	-3.4	7.1	3.2	0.38	6.6	-0.42	4.5	19	7.7	3.9	-2.1	6.3	1.6	-13	1.3	1.1	-4	-0.88	0.5	3.8	-4	3	-0.6	1.8	-8.9	-7.5	-1	0.58	-11	-1	-2.4	2.8	0.05	5.6	-10	-4.5	0.03	6.5	16	4.5
3.4	-5.9	-9.6	-5	-3.1	6.8	7	1.4	0.15	-7.8	3.8	4.9	0.28	0.37	3.5	-5.1	-8.4	-7.5	7.5	4.4	1.2	-8.6	-4.7	-5.2	2.2	7.7	5.8	4.3	-1.3	-3.3	2.1	4.2	9.4	6.1	-9.2	-3.5	-2.4	3.5	-14	-3.9	-0.31	8.9	-5.2	1.7	2.1	4.6	-3.9	-4	13	1.9
1.7	1.2	-1.4	3.7	-6.5	7.2	0.54	0.89	-1	-0.13	-4.1	3.2	6.7	3.1	-2.7	-9.8	10	1.2	-1.6	-11	1.6	-10	0.74	-12	6	6	2.2	11	1.6	4	7.3	8.9	-0.98	-2.5	3.1	0.34	-3	0.14	-0.51	6.5	-1.4	4.7	0.51	-0.4	-0.2	-5.6	3.4	-5.1	12	-4.1
9.5	6.4	6.8	7.5	0.26	2.9	4.8	3.7	2.7	3.9	2.4	4	-1	5	0.32	-4.8	-3.9	4	0.5	-4	-2.4	-2.9	-2.1	-3.6	-2	8	-7.2	9.5	3.4	3.1	-6.9	14	1.6	4.3	0.07	0.77	-0.45	11	0.89	12	6	14	-1.4	7.3	-6.4	11	-1.9	-8.5	12	-6.2
7.7	-2.4	-0.86	-5.9	3.1	-5	8.6	-3.3	1.2	0.67	5.2	0.23	4.8	2.8	0.22	4.3	-0.15	9.8	6	0.58	0.8	4.1	-1.1	-4.6	-2.9	6.4	-6.9	13	-5	8.4	-4.6	12	11	4.2	0.47	-4.9	4.5	6.3	-3.5	15	-1.8	7.4	0.86	0.12	2.7	9.7	-11	-6.4	7.1	-19
-1.6	-4.2	4	-8.9	9.8	-9	6.2	-2.3	-1.3	0.48	8.2	-3.9	6.3	3.8	6	-2.3	1.8	15	1	4.4	3	3.8	-7.6	-5	2.1	-1.6	-11	5.7	-7.3	9.1	-7	9.1	-1.1	-4.5	1.2	-1.2	5	4.2	-13	8.8	-1.5	2.8	-1.3	-2.1	-4.3	6.5	-3.9	-4.6	-4	-27
7.3	4.4	0.8	5.1	5.2	3.6	4	3	4.1	-1.5	4.7	5.1	0.32	-7	-7.3	-5.5	3.2	3.7	-5	0.64	-4.9	-0.63	-10	-8.6	-1.9	-4.4	4.7	14	-2.9	-2	-3.3	5.8	3.8	-2.2	-5.9	-0.23	-0.33	3.8	-2.8	2.4	-7.5	2.8	2.1	1.5	-8	10	6.1	-5.3	-11	-17
0.95	0.49	-7.1	5.1	-6.5	0.64	-0.12	-1.5	3.1	-2.5	2.4	-1.2	-4.5	6.8	-18	-16	-8.8	3.2	-20	-4.5	-17	-7.3	-8.1	-9.4	2.4	1.7	12	11	4.4	3.2	2.4	4.7	5.9	0.77	5.1	-1.7	5	7.7	3.5	2.1	-3.3	4.9	-5.8	-1.7	-5.4	4.5	-1.4	-11	1.4	-15
-3.7	1.2	-4.8	-4.6	-16	-0.43	-3.5	1.1	-4.8	-2	-7.8	-0.15	-5.8	4	-14	-2.9	-12	0.71	-11	0.46	-7	-8.8	-14	-6.7	-4.1	3.9	4.2	11	-2.6	11	-1.4	18	-2.8	6.9	1.3	4.8	0.41	14	-0.26	4.1	-2.7	5	-14	-1.7	-7.7	-1.8	9.2	-2.3	-1.2	-9.2
2	5.1	-0.54	-1.9	-11	8.6	-1.4	-5.7	-8.2	-5	-19	-5.3	-7.1	1.6	-3.9	-7.7	8.6	7.7	-3.4	-2.7	-1.9	1.2	-7.9	-12	-11	1.2	1.1	8.2	-7.9	6.7	-0.31	6.3	-2.3	9.5	-7.5	3	-0.87	3.5	0.07	-2.5	-6.9	2.8	-2	3.1	4.1	4.4	7.5	9.9	12	9.5
3.7	-1.5	9.2	4.5	8.1	11	5.4	5.2	3.8	1.2	-4.8	5.3	-9.4	5.9	2.6	-5.9	7.1	-2.9	3	-8.9	-0.96	-10	4.8	-11	-6.9	6.3	3.3	11	-3.6	5.9	1.4	9.3	-4.8	7.6	-5.3	4.8	-5	5.6	2	0.79	-3.1	5	4.8	6.8	5.4	0.92	18	-2.7	23	-2.6
4.6	-2	2.7	-6.1	-6.2	-4	-0.68	-2.6	7.5	0.78	-10	-4.5	-2.9	-4.6	-14	3	7.5	1.3	-7.1	0.34	3.5	-4.3	-3.4	-14	-8.2	3.5	-0.17	6.2	-4.7	0.98	5.2	13	-9.1	2.9	-3.9	-5	-5.7	5.7	1.9	-1.8	-9.8	6.8	-5.3	1.2	8.6	-2.1	15	3.4	35	-14
6.1	-12	-10	-9	-25	-1.3	-0.56	-12	-0.65	-12	-14	-7.1	-8.5	7.6	-7.4	3.4	1	4.7	-3.6	1.8	-4.5	11	-12	-5.3	-4.6	2	3.1	6.5	-0.31	3	1.2	3.5	-9	3.5	-2.2	-2.9	-2.4	-3.6	-1.1	3.4	-8.5	7.6	-6	-4.8	-0.41	-3.7	-2.5	-5.4	15	5.8
6.8	-8	-4.6	0.74	-11	-7.6	0.75	-5.5	-7.3	-4.6	1.2	-0.87	11	0.71	-0.95	-4.1	5.5	-3.7	1.9	14	1.5	5.8	-8.2	7.3	-5.2	-0.53	-2.6	4.7	-1.7	-6.2	-4.8	6.7	-0.38	-8.8	-0.83	-4.9	-3.5	5.8	-1.1	3.9	-13	0.51	0.03	4	5	2.5	-3	12	-10	23
-2.6	-5	-1.9	-2.1	-4	-2.2	4.7	3.8	-0.2	2.7	5.5	-9.3	-3.4	7	-3.7	2.8	-10	-10	1.4	-2	-6.8	-4.8	-8.6	6.2	-5.3	9.7	0.24	-5.8	-2.5	0.74	-5.8	-5.7	-1.8	2	-4.6	-2.2	0.26	-7.4	-0.24	-2.3	-16	-5.1	2.4	2.5	-0.92	-11	1.3	6.3	-0.31	27
-15	6	-11	8.7	-10	-0.05	-4.7	-5	-6.6	-12	-2.1	-6.1	-5.4	4.2	0.25	3.6	-1.4	-18	4.1	-10	2.2	-7	-6	6.9	-2.7	7.1	-11	-12	-6.1	0.76	-1.4	-18	1.4	-9	2.7	7.7	-3.6	-8.8	4	-4.4	-6.9	-0.37	-3.8	-0.63	-2.2	-6.8	10	2.1	13	4.2
-8.3	-7.7	-9.7	1.9	-3.9	-7.2	-11	-15	-9	-8.2	-4.8	-4.9	-7.6	-4.9	1.8	0.97	-8.3	-8.1	6.5	-8.2	-2.2	-8.7	-2.7	0.32	-6.4	2.7	-4.5	-0.18	-7.9	6	-2.3	-7.9	-1.1	-2.8	3.2	7.6	-1.4	1	0.54	-11	-6	4.2	-3.3	-4.6	-3	8	-18	-7	-8.4	8
1.4	-17	1.4	-3.8	-0.86	-3.2	-2.1	-19	-2.1	-9.6	-1.6	-4.8	-3.4	-15	4.2	4	4.1	-4.4	0.24	-0.63	0.34	0.04	5.2	10	-0.51	6.9	11	-8.8	1.3	3.3	12	-14	-3.1	0.01	-2.5	5	5.8	-3	2.6	-7.8	-2.5	6.7	6.8	1.5	11	2.1	-3.3	-0.46	-6.6	-0.77
-6.2	6	0.07	-1.7	2.6	-3	-6.8	-11	-6.6	-0.77	-2.1	-0.73	5.3	2.7	3	1.5	1.8	-9	9.3	-2.8	1.1	-2.9	7.6	6.5	-1.4	3.4	-0.23	-4.5	2.5	-0.34	7.4	-11	-7.4	-5.1	-5.1	8.4	-2.2	2.9	-2.3	-7.7	-1.4	7.7	-1.3	-3.3	6.5	-7	-9.2	3.1	9.1	-2.6
-16	5.9	-7.9	-4.7	-4.6	-6.7	-15	-3.7	-12	5.6	-7.8	-0.32	0.88	-8.4	6.4	7.7	0.21	-15	9.5	-5.1	-3.9	-5.6	-3.1	-0.51	7.5	-0.94	-9.3	6.4	-5.7	17	-4.2	-5.4	-4.3	-3	-3.9	11	-5.1	2.2	-4.4	5.1	-2.4	3.5	7	-1.5	-2.2	-5.3	-11	-6.8	-5.8	-5.5
-8.1	11	-0.48	8.5	9	-0.26	-7	8.1	-10	7.2	-2.5	-3	-3.9	2.2	8.6	7.5	-15	6.5	-8.1	4.6	3.4	11	-2.3	8.2	15	7.5	-15	10	-1.7	13	-6.5	-2.6	3.8	7.3	3.3	12	-8	-0.17	-7.5	0.28	-0.02	2	10	0.18	-0.53	4.9	-4.4	1.9	-23	6
4.1	18	11	15	10	15	-5	17	-4.7	14	-2.3	18	-1.2	3.3	6.4	13	-14	-12	-7.5	2.9	1.4	-4.9	6.6	5.3	1.4	20	-3.2	5.2	0.57	11	3.7	-4	1.3	6.9	5.2	2.2	-1.5	3.2	1.1	4.8	-0.84	9.6	1.7	6	1.7	-8.6	-6.9	6.2	-21	14
-3.2	15	5.5	19	4.4	11	-6.5	14	-7.1	19	0.07	13	8.9	-2.6	5.5	13	-14	-1.1	-0.46	10	4.4	5.9	11	9.4	8.4	8.3	1.8	7.5	2.2	15	-12	2.8	-2.3	-2.3	0.53	8.8	-1.6	7.2	-10	7.9	-1.8	14	-1.2	6.7	9.3	2.7	-4.3	-6.9	-15	18
-8.6	7.2	-3.7	4.7	-0.2	-1.1	-7.2	5.1	-2.6	16	-6.2	-1.5	-7.2	0.49	2.1	4.8	-8.8	-5.1	-7.8	-3.8	6.6	3.7	14	-1.1	4.6	0.07	-2.5	5.6	6.7	7.7	0.62	3.5	-9.4	-0.44	2.5	9.7	-9	9.7	1.9	0.98	-2.4	7.8	3.6	3.1	1.5	4.1	-2.6	11	-7.5	21
-6.6	-5.6	3.5	-0.19	14	-0.42	3.4	-8.2	0.16	1.6	5.6	-11	-0.14	-7.3	9.2	2.6	-5.5	-3	4.9	-1.1	-0.02	3.6	8.8	2.8	-2	-0.96	-0.69	6.8	6.1	12	5.6	1.9	-9.5	5.9	-1.2	2.6	-6	-1.4	-2.8	-2.9	-0.97	-3.1	-3.8	-1.1	3.8	7.1	8.6	5.7	1.6	33
7	-2.7	-3.3	-1.4	5.5	-5.2	2.6	0.57	7	-1.5	-2.2	-9.4	0.06	-11	-0.16	6.6	4	-3.6	-3.8	0.45	-5	-4.2	7.2	5.6	-9.8	3.5	-2.3	5.5	2	6.7	2.7	1.8	-10	1.2	2.3	0.36	-1.9	3.5	1.6	2.7	-2.9	-0.64	-3.5	-0.87	-1.9	4.1	4.9	8.3	9.7	23
-3.4	1.7	-6	12	-2.4	5.3	6.3	10	2.8	2.7	1.5	2.1	3.3	2.5	-2.1	10	-7.2	19	-11	5.2	-2.7	7.1	-5.7	9.4	-2.6	0.27	0.82	4.5	7.2	11	-2.5	3.7	6	5	9.5	10	1.1	8.5	1.2	-0.68	-1.2	5.4	-4.6	3.7	-6.3	9	6.1	4.3	-1.3	17
-5.2	8.5	6.5	13	13	11	6.5	10	0.05	4.7	16	11	10	-4.6	0.77	6.1	3.2	-3.4	-2	5.6	5.1	3.4	-4	7.7	3.7	6.8	-7.5	-0.29	-4.2	7.2	-6.3	4.3	14	7.7	-1.5	3	4.8	2.9	-2.4	5.8	2.9	4	3.9	5.8	7.5	11	5.8	9.8	-8.9	20
12	9.6	2.9	3.5	9	12	10	7.5	7.4	2.6	14	7.8	7.5	3.2	7	12	-0.2	-0.84	-0.76	4.7	7.2	-0.3	8	7.3	6.7	10	0.91	3.6	0	3.6	0.33	5.2	-1	-4.4	-0.53	-0.75	2.5	4.2	-2.9	2.5	3.1	3.3	1.4	-1.4	-13	0.92	5.5	2.3	-0.28	26
6.2	-5.5	3.4	-10	-1	4.5	3.9	4	-3	0.78	4.4	8.8	-3.1	-0.79	5.6	-3.1	-7.7	0.19	3	0.49	-3.5	6.6	10	7.6	-1.7	7.6	3.8	5.7	8.5	0.57	5	7	-4.1	11	7.6	4.4	1.3	7.1	7.9	11	5.1	9.8	-7.3	5.1	-5.5	5.7	-3.6	3.4	-7.1	27
-5.6	-8.3	2.6	-1.9	-1.9	-4.6	0.9	-7.4	1.6	-6.3	2.3	10	8.3	-5	0.12	3.6	-2.8	-9.4	4.4	7.9	-0.87	-8.8	10	12	-7	0.79	5.8	-32	5.7	-18	-0.56	-22	-7.5	-18	1.5	-8.3	-4.4	-6.5	6.4	-13	-0.06	1.2	-3.5	-1.5	-0.49	-22	2.5	-4.9	-3.8	-1.3
-1.8	-27	8.8	-14	9	-25	0.96	-39	2.8	-16	3.5	-12	9	-5	1.9	9.4	2.3	6.8	1.1	10	-0.95	3	5.3	7.1	2.7	3.9	-4.2	-37	2.6	-21	-2.3	-33	-2.5	-11	-1.8	-10	-1.6	-26	-1.7	-14	4.2	-11	-0.87	3.6	-1.2	-2.2	10	-34	4.5	-56
0.11	16	8.3	12	6.9	14	6	16	-0.96	4.4	8.9	14	-6.2	-8.5	2.5	9.9	6.7	-3.2	4.1	6.8	2.2	10	-0.31	7.4	-0.19	-2.4	-3.7	-0.23	-7.3	3	-5	2.6	-1.9	-4.3	-1.8	6.3	-0.24	-6.7	3.5	-4.3	2.2	0.47	2.6	-4.6	4.5	1.3	4.7	16	11	21
5.9	-1.4	2.6	-5.1	0.52	-14	3.4	-0.39	6.3	-2	9.1	-2.6	3.4	-3.8	9.3	1.7	5.8	-1.3	8.5	-0.3	6.7	2.1	15	-7.9	4.7	-13	-4.5	-8.7	-0.72	1.7	-9.3	-0	-2.5	-15	4.8	5	-4.8	-10	1.4	-6.3	0.93	-9.4	-4.6	-9.3	1.7	-5	5	-1	18	13
-1	-1.1	-2	-0.2	-7.8	2.7	0.03	-0	0.02	0.85	-8.5	3.1	-6.1	-1.2	4.7	0.21	7.2	-1.5	-4.1	-0.74	-6.7	-7.5	5.5	1	-4.3	1.6	4.3	-1.5	3.9	-0.16	-2.8	2.4	2.7	-0.65	-0.2	0.79	-2.7	1.1	2.9	-4.9	4.4	-5	-1.1	-2.4	-7.8	-6	-6.9	-1.9	-5.5	13
-0.76	8.5	0.62	6	6	4.2	-4.3	2.5	-3.5	8.2	-3.2	0.01	4.6	8.1	8.9	-0.65	7.8	9.6	8.4	4.8	12	3.5	8.2	6.4	1.8	-2.5	1.1	-4.6	5.2	-12	-7.9	-6.1	2.4	4.2	5.4	-1.7	0.88	-6.9	-4.3	-7.5	7.2	-3.4	2.8	-0.23	-4.2	-3	0.78	5	-6	10
9.7	1.3	5.7	5.5	6.2	-6	7.6	4.2	1.6	5.5	10	-2.8	11	-1.7	9.9	-1	-5.7	-2.1	10	1.5	8.6	-1	6	3.8	6.1	-5.1	-7.4	-2.9	2	-1.9	-4.7	-4	-0.54	3.1	-0.39	-1.9	1.9	-0.44	-3.3	3.4	4.7	4.9	2.7	3.7	-0.1	4	4	10	12	11
3.6	0.57	2.3	3.7	-6.1	-1.3	3.5	3.7	7.2	3	5.9	7.7	6.2	-0.94	7	-9.2	1.8	-12	1.1	1.4	9.6	-7.9	12	-0.04	3	-5.4	6.5	-6.3	7.1	-7.2	6.7	-2.3	6.3	-3.5	11	-7.2	7.1	-1.9	9.5	-3.2	9.4	-1.7	3.9	1.6	7.1	-0.26	2.2	0.54	15	5.7
7.8	8.9	0.2	6.1	4.4	4.3	8.6	6	4.6	4.9	8.4	2.3	0.09	-0.66	10	-7.8	1.3	-7	7.1	-0.5	4.7	-8.1	14	3	7.3	-1.4	-0.42	-4.3	6.4	-7.7	0.31	-5.7	4	5.8	8.3	-5.2	5.8	-2.5	3.9	-8	6.2	-3	12	-3.7	-2.5	-2.2	-9.4	5	6.3	11
7	4.7	2.9	8.1	3.6	-2	5.6	4	9.2	0.25	-1.2	1.6	3.3	-11	8.7	0.31	1.7	-8	-3.2	-8.7	0.6	-5	8.9	-8.9	11	-4.7	12	-0.45	9	-5.6	3.3	-0.87	0.48	10	8.6	-5.9	5.2	1.6	3.9	2.3	11	-5	6.9	2.7	-0.04	6	-3.8	-4	7.4	-4.2
1.2	-0.92	4.4	-8.3	0.99	-13	5.6	0.05	13	14	1.4	-4.9	6.3	6.4	13	17	15	-2.5	5.8	8.6	10	9.7	7	11	3	6.6	12	8.4	3.1	3.6	10	1.9	-3.7	2.6	0.09	12	2.1	8	13	9.2	8.4	2	-4	4.2	-4.5	-2.2	7.7	-7.5	4.4	10
10	12	7.8	3.6	5.8	-0.01	5.8	4.1	6.4	4.6	3.7	6.6	-0.99	-0.01	4.4	-4.7	6.6	-18	-4.1	5.9	-3.6	-6.2	8	8.3	-0.85	-1.7	1	3.2	4.7	9.1	-0.23	-6.7	-0.04	-4.8	1.4	17	-3.1	-3.8	9.4	8.7	1.8	-4.1	-8	-7.9	-9.7	-8.4	7.8	4.8	-6.7	24
-0.93	2.4	-4.3	-3.7	-4.5	3.2	-11	2.3	4.9	0.58	-7.6	2.3	-13	1.8	5.1	-2	6.6	7.4	-4.8	4.4	7.3	4.3	-0.46	1.9	4.2	-12	0.62	1.2	-5.8	6	-6.1	5.8	2.4	-10	-1.4	5.4	1.1	-7	3.3	-1.1	7.2	-2.8	0.23	-4.5	7.4	-1	-4	6.6	-12	22
-7.9	-3.4	-3.7	-4.8	2	-7.2	-8.1	-12	-6.2	-1.2	-4.1	-6.8	3.6	8.3	1.8	-1.7	-3.7	6.9	4.3	3.4	-4	-0.12	-3	-7.4	-5.8	-12	-4.5	4.7	-4.2	-11	-3.2	11	1.4	-7.8	-1.8	-2.4	4.1	-1.9	-8.4	-0.13	5.6	-3.1	-7.2	-5.5	-0.61	1.1	-1.3	-7.7	-13	1.6
-4.4	5.1	-6.1	-1.3	-2.2	-19	0.09	-7.8	-3.7	-10	1.6	-3.6	-2.8	-13	-9.7	-16	-5.5	11	0.98	-19	-3.8	2.8	-1.6	-24	-4.5	-12	-3.2	-0.15	-7.2	-5.1	-3.6	8.6	0.76	-12	-3.9	1.2	-3.3	-8.7	0.71	12	-1.8	-7.7	-7.2	-4.4	-0.62	-9.4	3.1	-16	-3.6	-50
-5.7	-2.1	0.35	3.4	-6.4	2.6	2.8	-7.4	-1.6	-14	0.98	-4.2	-2.8	-17	-2.4	-2.1	2.1	-16	-0.91	-4.3	2.7	-3	-8.1	-6	-3.7	-2.1	-1.4	-14	9.9	-4.3	6	-15	4.4	-3.6	2	2.6	3.7	-4.4	11	-0.31	1.1	-2	-0	0.71	1.8	-9.5	4.7	-3.4	1.4	-14
5.9	-6.6	4.7	-1.5	-4.1	9.8	7.2	-0.9	4.4	1.4	5.7	2.7	-1.8	5.3	7	11	8.4	-6.2	6.2	4.2	2.1	-3.7	1.7	5.1	-3	3.7	-6.3	-1.4	-0.49	-5.5	-9.5	-7.5	-6.8	-2.5	0.04	-3.2	0.13	-0.3	4.8	-2.4	-4.7	-3.5	-4.9	-2	1	-8.1	8	1.4	-0.01	-4.6
-0.13	9.1	2.6	1.2	0.11	3.8	2	8.4	3.1	9.7	-6.5	17	-1.4	4.9	2.8	11	1.8	-1.3	0.81	2.8	-0.83	5.8	1.4	8.3	-1.2	4.8	-4.5	1.9	-0.66	4.3	-0.67	0.57	-1.7	-3	3.3	4.2	-4	-2.4	-0.83	-5.6	0.12	0.3	-6.6	0.5	-0.45	0.7	5.1	4.1	5.8	1.7
-5.5	11	-7.5	0.69	-5.3	-13	-1.6	-0.73	1.5	1.1	-1.8	0.55	-2.8	5.7	-3.2	16	-3.3	-0.95	-1.9	17	-0.78	4.9	-0.64	12	-2.1	9.9	2.1	-7.8	0.14	4.1	1.4	-7.8	0.85	-4.8	6.9	9.8	-3.1	-6.2	-4.6	-7.1	4	6.2	0.5	1.4	3.5	-2.9	8.7	-12	8.5	-17
-5.2	-4.3	-4.5	-6.3	-4.3	-17	-5.7	-10	-6.9	-14	-2.7	-13	0.44	-10	-1.9	10	-0.47	-11	1.3	6.2	-3.9	-2.8	0.1	4.4	-1.1	-1.4	-0.42	-12	-2.7	-1.3	-6.6	-5.1	0.24	-3.3	2.1	4.7	-1.1	-6	-12	1.2	-0.88	1.1	-2.5	-3.2	-1.3	-6.4	-3.6	-16	9.6	-26
5	3	-2.5	0.33	-2.7	-7.6	-6.8	-1.7	-0.57	-6.9	-3.9	-4.6	-11	-4.3	-12	5.1	-9.3	-2.4	-8.3	8	-6.7	9.2	-10	-5.2	-3.4	-9.5	5.5	-3.2	8	-5.1	-4.6	-2.2	4.8	-8.4	2.6	-1.5	-2.9	-0.7	-3.2	-3	-8.3	-4.8	-1.6	-4.3	0.27	-3.7	-12	4.6	-14	3.9
-6	-0.42	-1.4	2.7	-6.5	-2.5	-9.3	-1.8	-4	-1.2	-7.5	5.7	0.26	-7.9	-4.7	5.1	0.2	2.3	-5.6	0.35	-3.1	0.31	-17	-8.2	-4.7	-6.5	-4.5	-0.31	-6.2	-0.08	2.3	-3	1.9	-6.3	-6.6	0.04	2.2	-4.8	5	1.5	-6.3	-1.9	-1.2	3.2	1.6	2.8	-2.1	1.5	-7.1	-1.9
-6.6	-8	-3.1	-2	-4.6	-2.2	-1.2	-5.3	-6.2	-1.6	0.18	-1.2	-3.5	-3.7	-2.1	-1.9	-0.9	-8	0.69	-4.1	-1.6	0.58	-8.6	1.9	-3	-2.3	-3.9	-0.23	-1.5	11	-4.4	2.4	6.6	-6.1	1.6	4.3	0.64	0.23	4.7	2.6	-2.8	0.26	4.1	0.99	-3.1	6.6	0.13	3.1	0.6	-1.1
-11	-9.8	-3.4	-7.6	0.61	-0.47	-4.7	-11	-0.94	-8.9	4.8	-9	11	3.6	-7.4	-6.6	9	12	10	5.2	3.6	0.86	-9.2	5.1	-11	-0.5	-8.9	-8.9	-2.4	-3.9	-2.7	-10	-0.49	-1.2	-9.7	0.53	-3.4	0	-2.2	0.89	-5.5	3.2	-1.7	3	-5.9	-5	14	-4.3	8.4	-12
6.7	-10	2.6	-3.2	1.7	-1.6	-3.6	-5.5	6.1	-9.9	1.3	-0.95	-5.2	-5.6	-7.2	0.94	7.3	0.71	-1.3	0.66	1.1	-1.7	-14	-5.9	-2.4	-4.4	6	-12	-3.8	-14	7.2	-12	2.4	-9.2	-3	-0.74	-2.2	2.2	7.6	-7	-3	5.6	-1.3	0.58	7.3	-7.8	2.6	3	19	-12
15	-3.5	5	-0.13	-2.2	1.2	3.6	1	4.5	-1.5	-3.6	0.69	1.2	1.5	-6.6	0.76	6	2	-0.66	-1	-1.9	-0.76	2.3	-3.1	-1.9	-12	7.5	-6.9	0.81	-10	5.7	-7.5	7.6	-5.4	4	-1.5	5.5	-0.28	1.8	-4.2	1.6	-0.08	2.7	-6	11	-8.8	1.2	4.4	14	-1.9
4.5	-0.87	-0.03	-6.7	7.6	-3.1	9.6	-1.7	9	2.1	5.3	1.7	5.4	-5.4	-2.2	9.8	0.65	2.8	1.6	8.9	-5.5	0.93	-1.5	2.7	-0.91	-0.9	7.8	-5.5	5	-9.4	2.3	0.52	0.77	0.8	1.7	-3.6	7.8	-2.1	-2.2	-4.4	5.7	2.2	1.4	-8.5	3.5	-4.2	3.6	-1.4	7.8	-14
-2.3	1.7	-1.4	-0.71	-0.69	2.7	12	4.4	-1.9	5.9	-4.2	2.9	3.8	11	-6	-2.8	-0.32	0.49	0.64	2.8	-5	-3.1	-4.1	5.7	6.2	-2.2	11	-4	7.2	-5.7	8.6	-2.6	3.2	-0.09	3.1	5	17	-5.7	-0.33	0.7	18	-4.2	6	0.21	5.6	-2	1.1	-1.2	-3	-9.8
-2.3	10	-3.4	6.7	-5.1	1.7	-1.3	16	-2.7	7	-4.3	0.95	5.1	4.2	-8.2	-5.1	5	-9.3	3.3	-10	-3.5	-9.4	-4.3	1.9	12	-2.7	-3.2	-0.8	-7	2.4	4.2	3.1	5.3	1.6	-9.3	2.1	0.44	3.3	-1.5	5.5	2.8	-4.4	3.3	-2.1	1	-5.2	-0.85	-3.2	-2.5	-3.7
1.8	0.44	1.1	2.3	5.5	-3.7	2.7	4.4	7.4	-2.6	3.4	-4.8	2	-2.5	-6.8	-13	-3.3	-0.2	-0.2	-8.2	-5.4	0.36	-5.9	-0.17	-2	-1.1	5.8	6.1	1.3	0.04	2.5	7.5	0.91	-6.1	-7.7	0.07	0.95	1.6	-0.7	2.6	-5.6	-1.7	1.9	-2.1	-3.3	2.6	-8.6	-8.4	-2.4	-9
-3.5	-15	-1	-4.9	-0.87	-10	-0.32	-5.4	2	-10	-1.1	-5.3	-5.5	0.83	-17	-13	0	-9.8	-12	-15	-5.8	-4	-3.9	-22	1.9	-0.99	7.1	5.3	1.6	0.03	5.5	5.5	-1.7	4.3	-3.6	0.64	-2	8.2	2.9	-0.6	-7.3	-5.6	2.2	-2.1	2.8	7.4	1.4	4.3	3.6	-1.4
-6.9	-10	-6.5	-9	-4.5	-3.3	-9.6	-3.4	-0.71	-2.8	-1.2	-2.6	-6.4	0.2	-6	-8.5	-3.5	-5.3	-4.5	-6	-3.1	-4.5	-5.9	-7.3	-1.9	-0.66	-0.48	4.9	-1.8	-1.8	3.8	-0.21	-7.3	7	-2	-7.3	-2.7	4.3	-8.3	-6.7	-4	-3.8	-2.5	2.9	3.4	7.2	-8.8	-1.2	-3.7	-5.5
-13	0.97	-11	-0.25	-2.6	5.2	-12	6.9	-2.8	6.9	-3.6	1.4	2.9	1.2	-2	-9.5	3	1.1	3.8	-11	-1.8	-5	5.8	-6.9	-2.7	-3.4	-5.1	-4.9	-5.3	-2.2	6.9	0.95	13	2.9	-1.7	-8.6	1.1	-1.6	-9.5	-8	2.2	-11	-0.27	7.8	7.4	2.4	5.3	6.4	-2.9	-3.4
-1.9	0.34	0.27	0.64	2.8	12	4.7	7.2	-2.2	7.6	5	5	-0.4	5.3	-1.6	-3.7	-2.6	8.6	3.8	-8.2	-5	0.8	-1.3	7.7	-0.28	3.3	0.43	3.5	2.4	2.7	5.5	9.4	-2.8	3.6	-7.2	1.5	-1.3	6	0.9	4.9	-3.1	1.5	1.9	4.2	-3.8	4.2	9.8	3.9	16	2.5
4	0.16	6	-5.1	4.7	3.1	11	3.2	1.8	0.38	3.5	2.7	-5.1	9.9	-9.6	-1.4	-9.6	13	-9.6	-11	-3.1	15	-7	6.4	8.4	-1.6	3.9	5.3	1.1	4.4	7.6	9.1	-0.64	13	0.17	-4.7	2.2	-1.1	2.8	9.2	-0.06	0.35	2.5	5.3	-0.4	16	6.2	-5.9	2.5	-4
1.5	-4	5.7	-0.93	0.37	-2.7	-7	2	-7.2	-1.3	-2.7	-3.4	-8.1	0.87	5.8	-1.6	-2.1	2.2	-8.7	-5.1	7.2	3.6	-1.7	4.2	9.2	-0.44	-4	7	-0.62	2.5	-1.6	3.9	2.9	3.3	7.8	-4	-0.61	2.7	2.1	5.7	5.4	-0.81	6.7	3	-0.54	1.4	-25	-8.7	-50	-23
1.9	3.7	4	4.4	2.7	-0.89	-0.47	0.83	0.87	1.5	-1.4	1	-2.5	2.9	7.8	-7.5	-9.8	4.6	7.7	-4.3	2.2	4.7	8.7	-1.1	8.4	-3.9	-9	-2.9	-1.1	-2.5	-7.7	1.5	1.8	-7.3	5.9	-2.9	3.8	-2.5	2.9	4.1	7.2	-2.1	1.4	-5.8	-2.9	-3.3	-16	0.03	5.6	-15
12	2.1	9.5	-3.3	8.5	0.13	5.4	5.1	-0.5	-0.3	8.9	-8.4	7.2	-4.2	5	1.1	1.2	3.9	2.6	-0.28	8	-2.5	12	-3.9	-5.3	-2.7	-6.1	2.9	-3.9	-8.9	-11	1.1	-7.8	5.4	-2.4	-7	-2.8	2.9	1.4	-0.3	0.08	0.38	-1.4	0.32	-7.4	-4.3	2.8	-9.5	-14	-14
1.6	-4.5	0.82	-4.8	-5.9	3.9	-7.5	-1.2	-6.1	-4.2	-7	-20	0.87	1.4	5.5	-1.4	-2.5	3.8	-1.2	-9.7	-3.9	0.06	-1	-10	-6.6	-4.8	-5.9	7	-7.6	2.4	-3.6	3.2	-9.2	11	-1.9	-0.03	-10	5.1	-1.2	4.1	-7.7	-3.6	-3.5	2	-10	1.4	-0.72	-9.8	-9.4	-0.68
[truncated: 952 more columns]
