# Supplementary material for: Dyslexia on a continuum: A complex network approach
Source: PLoS One. 2018 Dec 17;13(12):e0208923. doi: 10.1371/journal.pone.0208923 (PMC6296514; doi:10.1371/journal.pone.0208923)
Supplement: S1 File — Detailed information about the archive contents is provided in the included README.txt file. (TGZ) [file pone.0208923.s001.tgz › FS_620_AV_run_1.csv]

-0.3	1.6	6.9	-3.1	8.8	7.2	19	2.5	14	8.5	19	7.8	6.7	4.5	15	13	7.8	24	3	10	-4.1	3.9	7.5	-4.5	-6.3	19	11	13	6.4	15	9.1	9.8	8.6	21	8.5	13	8.3	4.3	9.1	13	12	21	5.1	2.9	-0.09	8.7	5.8	7.2	1.7	12
0.59	0.48	6.3	-11	11	-1.6	12	-18	4.2	3.2	4.2	-1.8	7.8	-6.5	2.5	17	9.8	8.1	0.9	1.1	2.7	5.2	3.1	4.5	1.1	8.3	2.2	-0.31	4.3	8	1.5	8.7	3.8	6.4	-2.5	9.9	12	2.7	2.6	3.1	0.89	15	-3.6	-4.8	9.1	7	9.5	1.2	9.5	1.4
0.83	0.75	13	1.7	15	-0.04	8.6	10	1.8	18	4.8	22	5.7	10	-6	20	3.6	3	1.9	6.5	2.1	3.2	6.9	-2.8	0.77	-3	0.15	-4	-2.4	-0.35	6.2	-6	0.04	-7.4	1.8	2.3	-0.61	2.9	10	8.1	7.4	5.2	-2.5	-8.8	3.1	11	-0.27	4.5	1.9	-1.9
0.31	0.43	0.65	6.8	0.01	5.2	4.2	12	3.4	3.7	1	20	0.67	4.3	-8.3	15	-4.3	12	-2.7	6.8	-4	15	-4.5	-3.3	0.6	-7.9	6.6	4.8	-2.5	1.8	6.7	-3.9	5	-2.4	2.1	-6.5	5.3	5.6	1.4	2.3	6.4	10	1.4	6.3	3.1	-1.7	2.5	11	-6.9	8.5
-0.15	0.05	-5.3	8.3	-6.4	6.1	3.5	1.5	-0.47	0.63	-2.3	-1.1	0.19	6.1	-5.8	1.8	2.4	7.1	-0.85	6	-2.9	12	-3.4	-5	1.4	4.6	2.8	4.3	5.2	-1.4	-1.4	11	8	-1.6	-1.3	-0.76	6	-4.1	0	4.7	6.6	2.4	1.5	7.4	-0.53	-3.2	3.3	0.14	-2	14
0.32	-0.47	-2.9	2.6	-1.5	-1.5	-5.9	-3.2	-3.2	3.5	-2.2	-6	-2.8	-4.4	-3.5	0.46	1.3	-1.2	5.3	0.45	-1.6	3.6	9.6	3.2	0.62	1.1	4.7	-2.4	8.6	-0.47	-1.1	9.7	11	3.6	1	-0.82	4.4	-5	1.3	-0.65	9.4	1.9	5.7	-4	-4.9	-6	4.9	-8.7	3.8	2.5
0.3	-0.85	-9	-8.2	-7.7	-5.8	-4.7	-5.6	0.42	-7.7	-7.8	-11	-0.68	-11	11	-1.3	3.6	-11	-2.1	-3	3.6	5.1	12	0.91	1.4	-3.5	-0.44	-4.1	-2.1	-5.3	12	-8.4	1.1	-2.9	-3.2	-2	2.8	4.3	5.8	-5.4	12	-7.9	1.6	-1	5.2	-4.6	3.1	-4.3	-6.1	-2.9
-0.19	-0.53	-7.6	2	4.6	0.3	-1.9	10	-1.6	1.8	-7	8	0.31	5.5	17	3.8	-4.9	-8.3	-0.82	0.58	2.6	-0.6	9.7	2.5	5.9	-5.9	6.2	-1.6	9.8	-4.5	14	-4.3	12	-11	7.3	1.6	5.7	0.89	2.6	-1.6	-2.9	1.7	15	8	5.7	4.8	6	-0.71	0.92	-10
0.69	-0.02	5	15	6.5	10	6.5	5.2	10	17	10	14	9.5	13	17	7.9	15	6.6	13	4.9	18	-4	16	-3.1	4.8	3.4	4.4	0.3	9.6	3.6	14	-0.54	13	6.1	7.9	5.2	8.1	2.5	6.9	1.3	11	5.9	0.82	4	8.7	-5.3	8.8	-3.8	1.2	8.8
0.93	0.14	4	11	-0.25	-1.2	2.2	-4.8	1.9	2.5	3.8	7.3	2	-2.9	9.6	4.3	8.7	4	4.8	-4.3	7.7	3.8	3.8	3.9	-0.97	2	2.1	-4.6	-1.1	4	7.9	1	6.4	5.5	-4.7	-0.15	-8.6	2.3	-0.89	-3.2	2.7	-8.5	4.3	-5.3	1.9	0.92	-1.9	4.1	-1.4	4.2
0.59	-0.19	10	4	0.74	2.8	2.3	6.5	2.7	-2.9	3	-0.01	1.3	-3.2	2.7	5.7	-0.96	-4.3	5.5	-6.2	-2.3	-6.1	-6.2	4.6	2.6	0.07	7.3	-2	2.2	-1.4	1.7	-4.1	-2.9	-2	-10	-3	-2.4	0.08	-5.1	2.4	0.94	-6.8	9.1	-7	-4.1	-7.8	-1.6	-3.6	16	-6.5
0.27	-0.61	13	1.4	6.3	-1.1	5.5	2.8	14	-0.87	12	1.2	7.1	-2.3	-3	7.2	5.8	0.93	9.5	-2.7	-10	-2.5	-9.2	2.5	13	2.9	4.8	-2	4.9	-3.3	4	-3.9	-4.5	4	2.3	0.22	-2.8	-2	6.1	2.9	-1.5	-6.9	5.1	-6	-2.7	-6.4	-0.19	1.4	13	-6.1
0.24	-0.68	9.3	19	8.7	3.3	12	12	12	13	6.1	13	13	4.9	2.9	4.1	10	-6	8.5	-4.5	5.3	4.4	-3.8	5.7	6.1	2.1	-0.34	0.31	1.1	5.7	1.8	0.04	5.2	11	-4.3	1.8	-4.5	-1.7	6.6	-1.8	3.3	-11	4.4	-3.8	-0.08	-4.5	-3.3	6.3	13	3.9
-0.16	0.15	-0.79	14	8.3	-3.1	-3.6	7.5	-0.54	11	-4.5	21	1.1	9.4	5	9.4	-0.15	5	6	4.3	-1	2.6	-5.8	-3.1	7.1	7.7	3.8	6.5	3.4	3.4	-3.8	11	-0.18	13	2	-1.7	1	-3.2	2.2	2.1	4.9	9.3	11	15	5.2	-1.2	6.7	-2.6	9.7	17
0.09	0.33	-5.8	-12	0.97	-3.7	-3.9	2.2	3.3	-0.48	-6.4	3	-0.27	4.5	3.4	5	-0.37	14	3.2	7.7	-3.3	0.67	-2.6	4.4	0.53	0.7	0.65	3.8	7.8	6.6	5	4.1	14	5.7	4.4	-1.7	3.9	-0.48	3.4	2.6	-5.2	4.8	2.4	12	4.8	-1.4	4	1.6	11	4.4
0.21	0.3	-8.6	-8.3	-4.2	-6.1	2.2	-5.2	-6.2	-5.7	-6.6	-1.9	-2.5	-3.3	11	0.14	3.9	5	0	-1.9	13	-0.07	1.4	5.2	1.9	-7.5	-0.25	3.4	0.66	-0.74	-1.5	-4.7	4.4	2.6	-8.2	-0.02	-4.3	-9.3	5.1	3	-6.5	-5.1	4.8	3.9	0.13	1.6	-0.74	2.9	8.8	-7.8
0.67	0.02	-6	-4.4	-8.7	-5.5	-9.6	-2.3	-8.1	-5	-16	-8.3	-5.2	1.4	1.7	1.7	9	-0.58	7.6	-4.1	11	2.1	5.8	2.1	-1.4	-8.1	-3.6	2.6	2	-7.1	-5.6	-3.7	-1.6	-9.1	-6.6	1.7	-6.8	1.9	-5.2	-3	-1.9	-0.23	-5.8	1.5	0.24	1.9	-1.4	-0.16	0.43	-20
0.33	-0.23	5.3	-4.2	-0.62	-1.7	-4.1	3.6	-5.8	-5.2	-4.7	-0.32	3.7	1.4	-1.5	-0.73	4.7	-1.5	9.1	-7.3	-0.34	4.9	4.1	-0.03	-9.1	-3.1	-1.1	3.2	-6.4	-7.8	-7.8	-1.4	-5.9	-6.1	2.5	-1.2	-3.3	-0.46	-5	-3.1	-0.46	-1.4	4.5	-3.9	-6.3	5	-2	1.1	-0.43	-16
-0.35	-0.33	-0.77	-4.1	1.9	-7.2	5.3	-8.4	-0.36	-2.8	-0.81	-7.2	2.3	-5.8	5.4	-12	-7.6	-6	-5.8	-7.6	2.1	-3.9	3.5	-4.8	-5	-2.2	0.07	-3.4	-13	-8.9	-2.3	-6.4	-2.2	-8.9	3.7	-5	-4	0.11	4.5	-4.3	-2.7	-5.5	-6.5	-5.8	-0.53	4.9	-6.4	-1.7	-1.8	-6.9
-0.51	-0.09	0.44	7.4	3.5	1.3	-3.5	-1.9	2.9	-8	-6.3	-9.2	2.8	-1.5	1.2	-8	-3	-1.1	-7.1	-4.8	-0.61	-0.21	-3.7	-3.8	1.7	-3.7	-7.5	-6.5	0.4	2.7	-5.6	-5.4	-0.78	-0.04	-5.5	-3.1	0.92	-0.09	-5.5	2.5	-3.5	-0.57	-8.1	-6.3	-6.2	7.9	-3.5	-1.8	1.4	-7.3
-0.71	-0.89	-9.5	2	-3.2	3.4	-7.1	8.9	-3.3	-15	0.5	-11	-2.6	-5.8	-3.2	-2.6	-16	-14	2	-3.5	-10	-3.1	-1.1	-1.6	-0.19	-4.1	0.11	-2.7	0.95	-3.9	1.7	-9.9	-4.5	-4.3	1.3	-2.6	-8.2	-0.49	-6.4	2.3	6.2	-5.6	-4.9	-6.3	-2.6	3.6	-0.5	0.98	-9.4	-5.2
-0.91	-0.53	-12	-9.9	-16	5.5	-12	-1.7	-3.4	-11	-8.3	-13	-6.9	-5.7	-0.06	-7.4	3.6	-11	-4.6	-1.8	-9.2	-1.8	-5	0.7	-5.8	-2.8	-9.1	-5.7	-3	-4.6	-11	-4.6	-2.4	-17	-11	1.6	-5	4.3	-3.1	-2.3	-7.8	-7.6	-10	-9.9	-3	-6	1.5	-1.4	-14	2
-0.37	-0.63	-0.62	-9.2	-3.6	2.7	1.3	-2.2	2.5	-3.9	-2.3	-12	1.8	3.2	0.68	-8.4	-2.9	-5.8	-5	-5.7	-9	1.5	3.8	-5	-5.7	-10	-6.5	1.8	-9	-5.1	-11	-4.9	-15	-13	-5.4	-3.3	-7.6	-2.8	-9.9	-5.4	-20	-6.5	-7.9	-1.4	-7	-6	-1.6	-3.5	-6.7	-2.3
0.33	-0.25	-0.66	-4.6	7.2	6.1	1.4	-6.1	6.5	-10	7	-8.8	1.4	0.83	-0.33	-7.5	-0.13	1.9	-9.6	-1.8	-9.5	3.7	1.2	5.6	-0.07	-3.2	-5.9	-1.9	-4	4.1	-6.4	3.9	-11	-1.3	3.3	1.4	-2.9	0.71	-6.5	-4.8	-11	-1.2	-0.33	-6.3	-3	4.1	-8.4	5.5	2.2	3.1
-0.17	0.14	1.1	-4.3	1.3	7.2	-4.7	-2.3	-4.8	-7.5	3.1	-6.9	-3.9	-2.2	-8.1	-8	-3.5	-1.8	-5.6	-5.6	-1.9	-4.7	2	-4.5	-0.79	0.83	-9.8	2.3	-7.3	-2.1	-1.5	0.79	-4.6	1.1	2.8	0.2	2.3	-1.8	-6.5	2.1	-3.4	-3.2	-8.4	-4.9	-11	2.1	-2.2	3.5	-14	12
-0.37	-0.12	9	0.7	1.4	6.8	-3.5	-13	-7.4	-2.7	3.6	-10	-4.1	2	-16	-2.8	1.7	1.1	-7.3	2.5	9.5	-5.4	-15	2.8	-6.2	3	-2.5	-8.6	-1.4	1.9	-1	0.44	-4	-0.15	-2.9	-1.9	-5.5	-5.1	-2.6	-1	-6.2	3	-13	-0.8	0.45	-1.5	-3.8	-2.3	-8.4	2.6
-0.28	0.66	12	-7.9	4.8	4.6	1.7	-4.4	4.7	0.76	17	-8	9.7	0.87	-7	-10	-3.1	8.1	2.3	10	0.65	-3.2	-7.8	6.6	0.62	0.99	-4.9	-1.2	-3	-0.97	3.2	1	-1.5	-1.7	-9	-7.6	-0.83	-7.9	-0.85	-2.1	-4.8	7.5	1.7	-2.6	3.2	7.6	-8	-3.4	-1.5	3.8
-0.27	0.56	-0.5	-9.9	4	-3.5	0.42	2.3	-0.87	-3.6	-4.8	-6.3	-1.2	-4.9	-14	-12	-1.3	-3.4	-1.3	4.4	-4.7	-0.97	-10	-3.8	-0.44	-0.48	3.7	3	-5	1	2.1	-1.9	-1.1	-5.6	5.2	-13	-3.9	-0.38	-6.1	-9.6	-9.6	-3.3	-1.6	12	3.5	1.2	1.1	2.2	-3	4.5
0.11	0.18	0.42	1	3.1	4	3	2.5	-6.2	-6	1.6	-5.2	3.6	2.3	-17	-10	4.2	-7.3	-2	2.6	4.3	-6.2	-0.14	-6.6	-3.1	-1.6	-0.72	4.4	-0.58	-3.1	5.6	-5.9	4.2	2.3	13	0.83	6	-2.9	1	-2.6	5.4	-8.4	1.1	7.5	11	0.54	-2.5	6.4	4.5	-4.5
-0.36	0.22	-4.1	-0.71	-6.8	-3.8	-6.1	6.7	-11	-0.14	-5.2	-6.6	-10	4.4	-11	-2.8	-5.5	2.4	3.3	-2.6	4.8	-1.1	-7.5	-3.1	-0.31	-2.4	2.3	-0.62	3.6	-4.9	2.5	-2.9	-1.1	2.3	1.2	-4.3	-2.3	3	-1.8	-5.4	7.2	-5.4	6.4	9.3	1.1	-2.2	1.2	-1.8	-4.7	2.8
-0.43	0.56	-7.4	-5.1	1	-3.4	-2.5	-4.3	-6.7	2.9	-13	-3.5	-4.6	2.3	-5.3	-2.3	-8.8	-1.9	2.6	0.39	1.2	8.3	1.1	4.9	4.5	4.7	1.6	3	1.6	-0.52	4	1.8	0.72	-2.4	-5.7	3.3	-3.7	-3.9	6.2	-2.8	3	-3.7	3.3	4.7	-2.3	0.07	2.6	-5.3	1.9	9.4
0.23	0.32	-1.9	-12	2.3	-7.9	-5.3	-7.7	-1.6	-5	-9	-7.1	-3.1	-3.3	4.6	-8.2	3.6	-5.1	5.2	-2.7	-1.6	-1.4	9.9	2	0.18	0.9	4.5	-1.5	-0.86	0.96	-5.3	0.44	-1	1.7	-2.7	-1.1	3.5	-5.8	2.2	-4.9	-1.7	-14	3.4	4.4	8.4	-4.2	3	-3	4.5	-3.2
0.34	0.68	-2.3	-14	-8.4	-11	-6	-10	-8.7	2.4	-5.9	-16	-3.8	-6.6	0.23	-16	8.3	4	5.7	-0.16	-0.08	-5.3	-1.9	0.85	-4.1	0.03	1.3	-4	-4.9	-0.76	2	6.1	-4.9	1.7	-0.56	6.3	5.7	-2.4	-2.5	-7.4	6.4	-3	6.1	3.6	4	2.4	6	-0.3	-2.3	-0.94
-0.49	0.44	-6	-4	-2.6	3.2	-5.3	7.8	-0.36	8.5	-6.9	-0.15	-5.5	5	-3	1.8	-3.6	1.1	-4.1	8.4	-4	13	-1.8	8	-2.2	11	-5.1	2.8	-3.3	6.3	-2.9	6	-1.8	6.7	0.48	2.9	-5.7	1.6	-4.2	16	-3.4	7.4	-4.6	6.9	-3	14	-0.41	1	-3.1	12
-0.32	0.04	2.9	2.1	5.5	-7.5	2.8	2.2	1.9	7.8	0.4	11	-1.9	-1.3	6	0.07	-9.5	-3.1	-5.3	0.87	1.4	-6.1	0.89	-1.2	0.56	-0.13	0.57	6.9	-3.3	-0.41	-6.8	1.2	-1	2.6	0.86	-3.7	4.5	2.1	-4.3	6.2	-2.2	3	-1.1	9.3	-0.11	0.12	-4.8	-1.4	0.48	-2.4
-0.3	-0.24	-3	-3.4	0.55	-4.1	8	2.7	1.6	-0.73	-2.2	-6.2	5.4	-0.93	9.1	0.73	-0.71	-5.8	0.66	0.77	5.2	1.3	1.4	-5	-6.8	-3.9	1.4	0.48	5.9	-0.21	-5.9	-3.4	2.9	-3	-3.3	-3.6	7.6	2.4	2.9	-7.5	5.1	-2.5	6.7	8.9	-0.46	-6.7	-4.3	-6.4	-10	-4
-0.11	-0.31	-4.6	4.2	3.1	3.6	6	12	3	4.8	-3.8	10	6.3	0.86	9.9	3.1	0.71	-2.8	0.78	4.9	14	0.26	9.7	-3.5	-1.9	-0.24	-2	3.1	2.3	3.3	-5.9	-1.9	6.8	8.3	3.1	-2.6	3.3	2.1	7.8	-3.6	10	11	3.4	1.8	7.2	-0.02	2.3	-4.1	-2.9	0.21
-0.33	-0.1	5.7	-1.9	-7	-1.6	-3	-0.11	3.9	1.2	7.2	4.3	1.6	-0.31	12	0.32	-3.6	-5.3	-4.7	-3.2	4.4	-8.1	8.2	2.3	2.4	-8.2	5	-6.1	5.3	-5.1	0.16	-5.4	12	2.3	5.1	-5.3	2.8	-1.4	4.4	-0.27	2.9	9.5	3.5	-12	0.27	-6.3	-4.2	-4.2	-1.1	-5.5
-0.1	-0.58	4.4	-1.6	-7.7	2.8	-5	-2.5	5.5	-3.5	6.4	-2.7	-1.8	-5.6	6.6	8.9	-7.4	-4.3	-7.4	-4.5	-1.9	1.9	-4.6	3	-2.6	-6.8	1.7	-11	-0.46	-5.6	1.1	-7.3	9.4	-2.8	-15	-1.6	-1.6	0.59	-1.4	-4	-3	-3.7	-1.4	-12	-4.1	4	-0.05	-7.3	-5.1	-12
-0.4	-0.12	1.7	0.25	8.8	2.3	7.2	3.1	4	-3.3	1.6	2.4	1.7	0.75	-3.6	11	-7.1	-6.9	-13	0.36	-7.9	0.4	-1.4	6	-6.8	-6.4	-9.4	-6	-2.8	-3.6	-11	-10	3.7	1.1	-10	-0.18	-4	4.8	-13	0.37	-11	4.4	-11	-10	-6.8	1.3	-2.4	-5.3	-3.8	-4.3
-0.6	-0.16	6.7	1	0.61	-11	-1.1	-2.1	-0.76	-2.4	5.8	7.8	3	1.4	-8.5	5.7	-13	1.5	-6	-2.3	0.32	-2.3	3.7	13	0.54	-2.7	-13	5.2	-2.4	0.25	-15	1.8	-11	-0.76	2.7	-8.9	2.5	1.1	-7.3	3.7	-7.8	7.9	-19	5.7	0.19	0.79	-7.3	-6.7	-2.3	3.5
-0.44	-0.11	7.2	1.7	-3.9	-3.3	-5.4	-2.6	-3.4	0.52	15	7	-3.8	-1.5	-11	3.5	-0.57	3.6	2.2	5.2	-3.3	-2.7	-8	-0.57	-1.4	2.8	-13	-0.67	-6.3	6.5	-6.3	-2.3	-12	4.6	-2.5	2.4	1.1	-2.1	2.2	3.8	-2.2	8.3	-7.1	-2.6	2.1	1.9	3.8	-3.2	-1.5	-2.5
0.12	-0.25	-0.41	-1.6	-8.6	5.3	1.3	-0.51	1.8	-6	4.6	-2.5	-3.8	-0.81	-2	1.8	14	-5.7	4.2	-0.31	4.8	-5.3	7.5	-11	-7.3	5.3	-1.6	5.6	-4.4	15	-0.92	10	-3.7	12	-3	5.9	-0.51	-1.4	-2.9	7.6	-4.2	8.6	-0.03	-2.3	-0.16	0.95	-0.27	2.2	-9	7.1
0.1	-0.16	6.8	6.8	-0.79	-2.5	-1.7	-1.9	-8.7	-2.5	-1.9	-5.2	-8.2	-3.5	0.83	6.5	-4.5	1.5	3	9.8	5.1	-4.4	1.7	-6.5	1.6	4	3.2	0.76	-4.2	10	8.8	9	-11	4.7	6.5	9.3	-2.2	1.4	0.7	4.2	-3.7	5.1	1.8	-5.4	0.28	5.5	1.3	4	-2.4	-3.5
0.27	-0.18	4.3	4.5	4.2	-0.68	-1.8	4.5	-12	0.28	-8	2.7	-2.4	-5.4	6.1	8.7	-2.8	4.5	11	6.3	5.9	1.2	0.18	-3.4	3.8	2.3	-3.9	-0.84	-3.6	1.2	-12	1.6	-11	-6.8	1.4	3.8	-0.06	-1.3	-3.3	3.2	-12	-7.7	-4.8	-12	-8.2	7	-1.7	4.8	-0.59	2.6
0.09	0.25	-0.62	12	-0.69	0.71	-0.04	3.8	-8.6	12	-2.2	2.4	-2.1	-1.1	11	4.8	0.09	8	1.7	4.8	6.6	6.5	1.6	5.9	-4.4	8.2	-5.3	8.4	-4.5	7.6	-10	3.8	-7.3	-0.46	5.2	14	2	2.8	-1.7	15	-0.98	-1.1	-5.5	7.4	-13	1.4	-8	4.4	1.7	4.6
-0.23	-0.16	3.5	-0.69	-4.9	-2.7	3.4	-9.5	-4.4	-5.4	-1.9	-5.2	-2	-5.7	3.6	-9.5	-5.7	-1.8	4.1	-4.2	3.4	-7.3	2.6	-10	-0.27	1.4	-0.46	0.35	-7	-1.6	-0.4	9.7	-7.2	4.5	-2.3	-5.6	-5.1	1.8	2	-0.93	0.74	-8.8	-9.3	-13	-0.71	-3.2	-5.1	-5.9	3.9	-5.1
-0.4	-0.69	6.7	-8.8	3.9	-9.7	10	-17	2.6	-20	3.7	-19	1.8	-15	-10	-15	0.52	-16	-2.5	-12	-12	-17	-4.4	-13	0.9	-0.91	-3	-4.2	-4.2	-1.4	-9.9	1.3	-13	-7	-0.2	2.7	-2.8	1.4	-1.6	-12	-19	-16	-7.2	-11	-9.3	-1.2	-8.9	-6.3	4	-8
-0.37	-0.43	-2.4	-2.5	1.6	-15	0.27	-6.7	-7.9	-8.1	-4.8	-9.3	-5.1	-12	-11	-13	-0.22	-10	-0.8	-5.6	-5	-11	-4.5	-6.4	-3	-3	-4.5	-7.6	-1.1	-6.9	-14	0.82	-1.9	-5.9	1	0.68	0.88	-2.5	-2.2	-7.3	-6.6	-8.7	-11	-3.6	-6.8	-1.7	-8.9	6.2	-0.91	-8.2
-0.45	-0.46	-15	-5	-22	-6.8	-11	-9.1	-14	-14	-19	-9.8	-13	-9.7	-19	-16	-7.9	-2.8	-6.2	-5.1	-12	-13	-9	0.05	-2.5	-2.5	-12	-5.9	-3.6	-12	-16	-6.2	-6.5	-6.1	-4.6	0.15	0.94	-0.18	-7.7	-6.7	-12	-16	-16	-9.3	-1.5	-5.3	-3	3.4	-1.3	-6.2
-0.45	-0.12	-13	-2	-11	-3.7	-11	2.8	-5.7	-6.3	-9.4	-1.8	-4	0.17	-7.6	-6.9	-2.9	0.86	1.9	-4.3	-0.89	-5	-1.1	1.3	1.2	0.37	-2.7	-1.8	1	-0.44	0.07	-7.4	-11	-5.5	4.1	3	4.8	-1.2	2.6	-2.2	-10	-8.6	-0.83	-2.2	-4.7	-5.6	3.7	-3.4	2.9	2.6
-0.29	-0.21	-10	2.6	0.14	3.5	-6.7	9.4	-3.9	5.7	-6	1.9	-4.1	1.9	0.39	0.3	-0.49	-0.42	4	-9	-1.5	1.4	3.9	7.1	1.6	3.9	1.4	3.5	5.8	-2.9	-1.3	0.05	0.95	-2.2	9.2	1.2	1.2	2.7	5.4	-2.6	-7.8	-6.7	7.1	13	0.58	-5.5	2.7	-3.1	3.9	7.2
-0.25	0.66	1.6	4.2	-2.7	6.4	4.3	7.3	2.6	13	11	11	5.1	8.7	-3.2	0.52	1.2	-1.5	2.6	-4.5	-0.87	-4.7	1.9	13	2	-1.2	2.5	1.1	8	4.2	-0.09	0.47	2	14	10	4.9	0.69	11	6.1	-3.3	-2.7	3.1	10	4.1	6.2	-0.65	-1.6	3.6	-3.2	2.6
0.25	0.93	2.1	0.2	-2.1	3	2.1	-0.24	1.1	13	5	11	4.6	7.1	-5.5	-2.3	2.4	-1.4	5.3	2	-1.2	-5	1.6	3.2	5.2	-4.2	2.6	12	-5.7	2	12	6.6	-6.4	4.9	-1.5	0.35	-2.4	9.8	0.58	2	12	7	-1.6	8.7	2.8	-3.3	4.1	4.5	-3.1	-2.6
0.23	0.39	0.27	14	-3.5	11	-4.8	3.4	-2.2	3.9	3.8	8.6	0.01	10	-9.1	0.6	-3.7	-1.4	-5.5	-1.9	-3.5	4.7	-11	6.5	-2.6	-0.9	-0.51	11	-8.9	2.8	4.2	12	-6.8	2.9	-3.8	4	-2.9	3.7	-2.2	5.1	-7.9	3.7	-5.5	-0.37	-0.66	13	4.9	6.2	-5.3	-13
0.46	-0.02	-1.1	9.7	4.7	10	9.4	-1.6	5.2	-7	5.5	3.2	0.64	-2.7	1.1	-16	4.2	-4.1	-1.6	-3.9	0.41	0.57	3.5	-9.5	4.9	-0.28	-4	-1.9	-3.5	4.4	-6.4	11	7.4	11	-2.8	-3.4	-7.9	2.6	0.96	2.6	-11	-0.18	1.7	-1.9	-7.9	4.9	-6.8	3.8	1.9	-4.5
-0.16	-0.05	-5.7	2	-5.6	5.9	-4.6	-2.2	-2.8	3	-3.3	15	-7	0.73	12	-8.1	-1.4	6	-8	8.4	-1.4	-5	3.1	-11	-2.8	6.4	-7.1	0.4	11	-4	0.6	3.9	0.04	-9.4	5	0.79	7.6	2.7	-2.3	1	-3.5	1.5	-1	4	-6.5	0.88	-0.79	0.04	-11	8.4
-0.65	-0.11	-0.77	-1.7	-4	0.67	-5.2	-7.4	1.8	0.28	2	0.95	-4.8	2.7	13	-8.3	0.57	3.5	-9	5.2	1.2	-4.9	-12	-8.1	3.6	6.2	-2.3	-3.1	6.3	5.6	-0.56	-6.4	5.1	-2.9	11	6.8	3.7	4.7	0.08	3.9	6	-0.89	-2.5	-8.5	2.6	-1.4	-1.4	-2	-11	3.9
-0.57	0.5	-4.3	-0.71	9.7	2	-2.3	0.81	6.7	-2.2	-0.43	-12	6.3	2	2.1	-10	-12	1.3	-16	3.8	7.7	4.7	1.9	7.3	4.3	3	-0.31	-0.86	-2.4	3.9	6.5	3.7	-4.8	4.6	5.2	1.2	1	4.1	-6.1	6	-9.2	0.22	-16	5.4	-0.12	3.5	0.7	0.75	3.1	3.6
-0.58	0.55	3.2	0.77	6.6	-3	5.1	-7.9	8.7	6.9	5.8	-5.3	3.1	-0.69	3.5	-1.5	-13	13	-12	-1.6	0.73	5	6.5	8.2	0.38	6.1	-6.5	5.8	-1.2	0.81	-8.8	2.5	1.5	5.8	9	-1.5	3.4	2.3	-8.1	5.7	-7.6	1.7	-6.4	11	-2.4	1.2	6.5	1.3	1.3	-3
-0.06	0.37	-2	4.1	-0.49	0.2	-0.56	-6.2	3	5.7	9.6	1.5	-2.2	2.5	11	1.9	1.5	1	-10	-2.2	-8	6.2	-9.8	4.2	-3.5	1.2	-5.7	2.6	-6.4	1.8	-5.4	-0.56	-2.5	3.4	-0.54	-6	-0.99	2.3	1.1	0.73	-3.8	6.7	-2.6	7.8	4.1	-3.9	-6	2.5	-7.7	8.9
-0.56	0.07	3.3	9.6	-2.6	-3.7	7.2	1.2	10	7.8	10	8.4	-0.57	8.9	-4.2	2.1	-2.6	-1.8	-12	-7	2	1.3	0.72	0.87	-3.5	0.35	4.7	0.04	-0.02	-2.3	1.3	4	-3.5	4.2	-2.9	1.9	-0.9	4	-12	-1.8	-4.1	-1.3	3	4.7	-4	-3.9	-1.3	4.1	-5	4
-0.09	0.01	9.1	14	12	-1.4	8	12	10	7.8	21	13	5.5	9.8	-14	-11	-2.2	-4.9	-0.17	-2.3	-6.3	-14	-9.3	-0.32	-1.9	6.9	4.2	-0.33	3.1	1.1	2.9	-3.6	1.5	-0.88	4.4	2.1	-4.7	-4.4	-2.1	1.3	-4.7	-1.1	-2.6	-7.7	-4.5	-9.2	1.6	-0.55	5.5	6
0.49	0.14	4.3	6.4	11	4.8	16	3.1	6.7	-2.5	3.5	3.7	7.1	1.1	-3.9	-6.8	-0.22	-7	2.5	-8.5	-1.4	-1.7	-0.85	1	4.8	5.1	1.8	-9.1	8.6	-6.1	1.3	-8.8	5.6	-17	8.6	-5.3	-2	-3.1	11	-3.2	3.6	-4.3	-1.6	-17	0.5	3.9	-1.1	-8.7	9.4	-11
0.45	0.32	-1.5	-5	-4.8	3.9	3.4	-16	-5	-8.5	-3.2	-13	-4.9	-3.4	5.5	-4.1	2.1	1.4	3.4	4.7	2.4	-11	6.2	-9.9	2.2	-7.9	-0.28	-7.1	0.85	-11	2.5	-3	5.4	-13	-0.81	-7.7	-2.5	-5	-1.1	-6.4	4.2	-7.2	4.6	4.6	-3.8	0.32	-3.9	1.5	-7.4	-11
0.15	0.16	-9.1	-12	-13	-1.8	-12	-11	-12	-5.5	-8.2	-12	-8.2	-2.9	2.5	-16	-1.8	2.7	-5.3	-0.33	-0.38	-7	-0.72	-5.8	-7.2	-7.8	5.9	-14	-2.4	-10	1.3	-8.5	-3.6	-9.6	-5.6	-3.3	2.1	-1.9	1.7	-3.4	9.1	-5.2	5.9	11	1.6	-1.1	5.4	-8	4.2	-10
0.03	-0.07	-4.9	-14	-0.26	-8	-6.1	-17	-8.5	-22	-6	-17	-3.3	-15	-14	-16	-6.3	-1.9	-12	-9	1.1	9.9	-4.1	3.3	1.6	-7.3	1.2	-12	7.1	-12	-9.2	-12	3.5	-10	2.6	-1.5	-0.31	-1.9	5.2	-1.3	1.5	-6.3	-0.48	-11	5.9	-2.2	2.6	-6.1	-2.2	-11
-0.19	-0.71	-4.9	6.1	3.3	7.8	-6.3	2.4	-9.1	-11	-11	-6.6	-5.5	-7.5	-28	-5.9	-7.4	-17	-7.9	-6.5	-4.8	-4.9	-6.4	-1.4	2.8	2.9	-4.6	-16	-7.4	-0.33	3.4	-3.8	-3.7	2.4	-4	10	-2.7	-6.1	-4.7	-1.1	5.3	-6.1	-9.5	-15	-7.9	-0.22	-2.6	1.6	6.2	5
-0.78	-0.07	-12	0.86	-3.8	2.6	-13	11	-14	-3	-17	-3.3	-14	-2.9	-22	0.9	-9.7	9.5	-6.8	11	-13	-5	-13	-3	-2.7	-3.1	2.6	-0.03	-3.6	-0.16	1.1	-9.1	-7.8	-4.5	0.32	-5.3	3.9	-3.4	-11	-11	3.8	-0.55	-11	-2.8	-12	-8	1.5	2.9	-2.1	12
-0.79	0.18	-4.8	-7.2	-11	-5.5	-14	-2.8	-12	-3.9	-12	-7.1	-17	5.3	-17	9.1	-10	7.8	-7.6	-3.9	-6.3	8.3	-12	-0	-3.5	-2.1	-0.17	2	-0.2	2.8	0.5	-5.2	4.4	1.1	2.4	0.95	-6	-5.1	-5	-2.6	3.9	2.1	0.07	5.4	-9.7	-2.2	-7.5	-5.2	-6.8	1.4
0.15	-0.26	-5.3	-15	-6.5	-5.9	-12	-10	-9.2	-7.4	-8.9	-10	-8.1	2.9	-12	-5	-1.6	-6	-5.9	-10	-0.66	-5.7	-2.2	6.6	0.89	-5.3	-0.82	-5.3	-3.2	-5.3	4	-8.8	-0.05	-5.3	-7.9	-2.4	-8	-6.1	-3.2	-0.16	3.6	-0.18	-0.61	-6.5	-4	-3.7	-8.5	0.05	-3.7	-2.5
0.14	-0.33	-5.5	0.56	-2.8	1.9	0.23	1.6	-3.4	6.1	-3.1	6.3	0	-1	-6.2	-4.6	-1.6	-11	1.3	-6.4	3.5	-6.8	3.6	-11	4.5	-2.9	3.7	-0.84	-0.78	-2.6	7.8	7.6	0.43	0.82	4.6	-10	-2	-2.5	-2.6	-6.8	2.8	6	9.8	-2.6	1.1	1.1	-3.4	6.7	-1.5	-2.2
0.14	0.72	-3.2	19	-1.6	15	7.7	12	6	14	4.5	25	2.9	10	-0.1	14	-17	11	2.6	18	4	9	2	3.2	4.4	16	7.6	5	3.1	9.6	8	0.91	-3.2	6.2	7.2	9.6	-0.8	-2.9	-0.09	11	5.9	6.5	15	-0.69	4.6	2.5	5.7	1.4	0.42	8.3
0.2	0.64	-1.8	-0.91	-1.3	3.2	3.8	-4.5	7.1	1.3	3.9	2	2.6	-0.7	5.5	25	-5.2	6.5	3.9	11	6.4	11	1	22	0.37	14	7.1	8.4	4.9	14	12	3.3	3	8.6	3.6	6.2	1.5	5.9	5.2	15	4.5	6.2	13	8.7	2.2	-4.2	8.4	7.8	0.16	7
0.63	-0.06	-2	-8.5	0.5	-9.9	3.5	-14	1.9	-17	-5	-9.6	1.4	-9.2	14	9.5	-3.8	3.7	-0.8	6.6	6.4	7	0.31	9.7	6.4	2.3	6.7	11	11	1.7	16	0.57	11	2.2	-1.4	0.87	4.6	-0.18	7.8	-0.72	13	1.9	13	-1.2	4	-1.1	7.9	4.9	0.34	-3.2
0.41	-0.79	-1.1	1.1	-1.7	-5.2	-5.8	-4.9	-6.9	-3.4	-17	-0.22	3.8	-7.5	14	-2.3	8	-0.15	-1.3	-1.2	-1.4	-1.4	12	0.91	-1.5	4.9	-0.06	8.4	-2.5	1.2	0.56	0.27	0.39	4.6	1.4	2.3	3.7	-0.4	7.6	-8.5	11	-8.8	7.7	-1.2	8.2	-1.7	0.91	-3.2	-6.1	-4
0.3	-1.1	-11	4.8	-9.4	-2.6	-15	-2.9	-13	-7.1	-17	-0.24	-11	-5.9	9.6	5	4.6	-4.1	-0.42	-7.9	-0.83	2.2	-1.7	1.8	0.5	-1.8	-2.1	2.7	3	-5.5	-4.1	-8.8	3.9	-3.4	-11	0.12	-5.8	-0.57	-5.3	-6.9	-0.98	-20	7.2	3	2.3	-10	0.08	-0.9	2.5	-7.4
0.04	-0.49	-8.3	3.7	-16	-7.7	-17	2.1	-3.1	-8.4	-9.8	-0.62	-9.1	-3.5	2.7	-2.3	-0.44	-5.5	2.8	-7.6	-11	-0.17	-9.8	-3.8	0.22	-11	-9	-3	-2.5	-13	-1.3	-6.4	-5.8	-11	-11	-9	-3	-2.2	-4.3	-6.2	2.8	-17	-1.6	-3.4	-1.7	-12	-2.8	1.6	2.9	-16
-0.21	-0.21	-7.7	3	-11	-6.1	-9.7	-3.8	-9.1	-4.2	-10	5.7	-5.8	-5.1	-4.2	-15	-4.3	-2.5	-4.9	-3	-4.2	-13	-7.1	-8.9	3.3	-7.8	5.4	-6.5	0.02	-13	-13	-8.4	-9	-12	3.8	-5.2	0.07	-3.8	5.3	-8.9	1.8	-10	0.71	-11	-0.89	-6.8	-0.39	-3.9	-5.8	-6.9
-0.02	-0.75	-3.4	1.5	-5.8	4.9	-4.5	9.4	-2.8	-0.94	-6.1	-3.5	-6.1	6.4	-1.6	-11	-1	-8.8	-1.8	-1.8	2.1	-8.5	1.5	-11	3.4	-5	0.2	-8.4	-6.9	-16	-5.5	-9.1	-6.2	-20	-3.1	-0.16	-3.2	-0.89	0.14	-8	8.5	-3.5	9.2	-1.6	4.3	-2.3	-2.3	-3	4.3	1.5
0.24	-0.28	-12	-12	-8.2	-2	-3.4	-0.41	-7.6	-1.4	-8.5	-13	-7.9	-5.8	3.3	-14	-0.89	-7.3	6.4	-6.3	-13	-3.2	-3.1	-4.8	1	-6.6	-1.1	-13	2.9	-8.4	2.3	-6	-0.18	-12	1.7	-2.6	-0.22	3.4	3.1	-7.4	1.4	-1.4	4.3	-0.55	11	-0.62	-4.7	-9.6	2.7	-0.86
0.22	-0.96	-0.58	-7	-2.4	1.9	1.9	4.7	-5	5.7	-4.5	-2.3	-7.7	-2.3	3.8	-13	3.3	-9.3	-0.62	-5.8	-11	-6.8	-4.9	-5	1.7	-2	-3.3	3.2	-3.7	-2.9	1.9	5.2	-6.1	0.41	-1.1	-3.4	-3.5	1.1	0.84	-6.3	0.12	0.95	1.4	-5	5.5	-1.5	-1.5	-7.4	11	-5.5
0.21	0.22	3.9	4.3	3.6	10	5.5	8.9	10	9.5	12	13	4.1	4.1	-0.82	5	-0.41	5.1	0.86	6.5	-13	8.2	-12	2	-2.9	6.5	0.03	11	-5.1	6.3	5.5	8.2	-11	4.1	-2.4	4.7	-0.91	1.6	5.5	0.91	5	7.9	-1.3	9.7	1.7	-5.8	2.2	4.5	-0.55	6.7
0.47	1.1	3.1	11	0.42	13	6.3	16	10	16	11	16	3.2	9.6	-1.6	12	0.84	-3.4	1.2	7.4	-6.8	-1.3	-13	2.4	0.32	8.6	-3.6	12	6.2	12	7.2	7.4	5.8	18	3.3	4.6	0.97	0.68	6	8.4	4.8	13	3.2	20	10	0.38	-0.21	11	0.87	16
0.05	0.4	0.7	0.21	0.56	-1.5	-6	-2.8	10	-4.9	12	3.3	4.3	1.2	-9.2	-0.03	0.83	-0.71	0.11	0.67	-9.8	-2.8	-13	-9.4	-4.3	-3.7	1.9	-0.2	6.3	1.6	6.8	12	-0.35	5.5	3.9	1.5	-4.7	4.7	-5.4	6.5	8.3	13	-2.4	2.6	6.6	8.8	6.6	2.4	-6.4	-4.7
-0.16	-0.36	-1.9	-6.5	2.5	-11	-7.7	-7	-0.63	-7.4	3.9	3	1.1	-8.9	-7.1	-20	-1.1	-2.1	-2.7	-7.7	-2.2	-4.1	-0.88	-24	-3.1	-12	3.1	-9.2	4	-9.8	4	-0.57	2	-7	-4.2	-3.7	-1.7	6.4	-0.18	-2.9	5.7	8.3	3.4	-5	1.8	-12	2.5	-5.9	-5.8	-3.8
0.18	-1.2	2.4	-3.1	5.6	-14	0.72	-13	-0.16	-13	5.9	-6.5	-0.19	-12	3.3	-28	-5	-2	-0.58	-10	8.2	-17	9.6	-18	2.3	-13	-1.4	-4.8	-0.99	-9.2	-2.1	-4	0.82	-15	-6.6	-4.7	-9.9	-12	-0.83	-6.7	-3	-3.8	-6.4	-8	-10	-7.3	-0.06	-6.9	-4.5	-5.7
-0.03	-0.52	-4.3	-2.7	-4.3	-8.8	-8.7	-6.1	-0.31	-12	1.4	-12	-0.42	-15	1.5	-10	-1.5	4.5	-4.4	-2.6	0.41	0.74	-5.8	0.91	-12	-2.4	-7.8	-3.2	-9	4.6	-5.1	0.07	-6.5	-3	-9	-0.31	-2.8	2	-1.2	-7.4	-4.5	-7.3	-15	-1.5	-3.7	-11	-11	-5.9	-9.6	-3.1
0.12	-0.52	-3.1	-2.5	-0.73	-6.3	-4.5	-11	-2.6	-4.6	0.02	-5.1	-0.96	-0.5	-2.2	-0.6	5	-7.3	-0.51	-7.3	-0.1	6.2	-2.1	7.4	-11	-5.2	-1.9	-8.7	-9.6	2.5	-0.12	7.2	-14	-2.1	-11	-3.8	-1.3	0.56	-8.6	-6.7	-4.6	-6.2	-5.4	-7.9	-0.52	-8.2	-4.5	-6	-7.3	-2.6
0.43	-0.35	5.4	6.5	1.8	2.4	2	7.3	-0.61	6.3	5.1	3.5	-0.04	-0.6	-9.9	-9.1	-4.6	-0.67	-0.7	-2.2	-2.9	-9.1	-9.4	-13	-5.1	-0.98	5.1	-1.1	-5.8	-0.21	1.3	1.1	-16	-0.35	0.78	-6.3	7.8	-5.2	-4.7	-7.2	-0.71	-1.4	2	-1.4	-0.41	0.24	1.9	-1.2	-4.5	-4.9
0.3	0.33	8.2	-2.3	6.8	-10	0.3	3.3	3.9	-0.07	2.7	-2.6	-0.55	-2.1	-12	-2.7	5.3	-1.5	-0.37	9.2	-8.1	-8.3	-4.4	-11	-7.5	4.5	2.4	3	-4.5	1.8	-6.4	9.6	-0.19	-2.7	-0.1	2.8	-4.9	2.8	4.6	3.5	6.5	8.4	-1	6.6	1.2	2.7	-3.4	4.4	-2.3	9.1
-0	0.06	7.8	-6.8	3.2	4	-0.51	0.85	8	4.5	1.6	-2.8	4.9	3.2	-11	-2.9	2.9	-0.9	0.22	0.95	-7.4	-9	-6.2	-1.9	-2.6	4.9	4.3	1.2	6	-1.4	-3.5	8.4	-2.4	-2.2	4.1	2.2	5.8	-5.2	-4	0.98	2.1	8.4	6.2	16	9.1	-4.8	0.39	1.4	-0.68	4.8
-0.22	0.69	12	-4.8	6.8	5.4	4.8	2	8.2	11	4.7	-0.04	7.9	7.1	-3.3	1.4	2.8	6.5	0.71	4.5	0.41	-1.6	-3.7	3.6	0.24	1.1	0.76	5.3	3.4	7.9	-7.6	0.35	3.3	4.1	5.1	-4.3	-2	2.3	6.3	-0.02	-6.6	7.3	4	8.8	2.9	-6	0.16	10	-3.2	4.7
0.24	0.82	4.6	-4.5	5	2	-1.7	5.1	0.31	9.3	14	-0.25	4.8	7.5	-3.1	14	4.9	14	1.6	9.7	10	15	-3.2	8.8	-3	4.4	2.4	5.4	-3.5	8	-8	2	-2.4	5.2	-1.5	-7.4	-2.2	0.53	2.1	0.22	-2	10	-3.9	6.5	2.1	-1.8	-5.5	1.2	9	9
-0.14	0.54	-0.95	-1.9	2.1	4.8	-4.8	6.2	-2.4	5.9	0.41	4.2	0.45	5.7	-13	14	6.6	13	1.8	7.6	13	18	-5	6.5	-5.7	-0.19	1.8	-0.26	-0.97	1.9	-4.3	-1.5	-1.2	2.6	4.5	-4.9	3.8	0.69	3.7	-3.8	-5.8	6.3	-6.2	7.6	-2.6	1.5	-2.6	-0.4	-2.5	2.4
-0.07	0.99	3.2	3.5	8.4	5.4	-3	10	-7.3	7.6	-0.5	2.7	-4	7.8	-6.8	9.6	7.9	4.9	5.7	5.7	-2.1	-3	-3.8	-0.58	-4	-5.7	4.5	6.5	-3.4	1.4	-2	-0.62	-1.4	1.8	4.9	-7.4	1.2	-7.1	7.4	1.6	2.1	2.7	-6.5	19	11	2.9	2.2	3.2	0.44	3.4
-0.13	0.77	14	7.5	10	7.7	5.7	5.7	5.1	9.8	6.4	16	4.7	11	-2.6	3.7	5.2	0.19	-0	3.9	-0.98	9.3	6.1	-6.8	2.2	-5.6	5.3	11	2.3	1.2	6.2	0.57	4.7	3.2	8.4	3.5	3.1	-6.9	2.5	3.1	3.6	13	2.3	18	5.5	-0.56	1.7	1.1	11	4.6
-0.18	0.56	20	10	7.7	1.5	13	6.6	16	6.7	22	7.5	11	2.4	-0.29	11	6.6	-3.3	-0.53	0.1	2.5	15	-4.4	11	4.6	1.9	3.7	6.9	4.7	1.4	11	3.6	9.3	8.6	7.8	-1.1	-4.4	4.5	2.2	1.6	0.21	3.4	2.9	4.2	-3.3	1.8	1.2	-2.5	13	15
0.12	0.79	7.9	-2.6	-4.4	1.9	2.6	-7.5	1.7	1.1	7.3	-1	0.34	-0.94	-6.1	11	-2.2	1.4	-0.02	4.9	-1	1.8	-2.5	11	7.2	-0.63	7.6	4.7	0.94	4.4	12	7.5	4.5	7.7	-7.8	-1.3	-1.3	-2.3	0.59	1.7	-0.44	4.1	7.9	5.8	-1.1	7.7	3.1	1.4	8.8	-2.9
-0.2	-0.01	3.6	0.82	4.4	3.3	1.3	3.5	8.9	2.5	4.8	-5.3	0.61	-0.98	-3.4	12	5	1.4	6	12	-7.1	5.1	-2.8	-0.18	13	-9.9	7.6	-5	2	-12	-3.2	-5.4	3.8	-14	0.71	-5.3	-0.32	-3.8	3.4	-5.4	-0.63	0.08	7.5	-2.4	-4.4	-1.2	-2.4	0.38	12	-8.5
0.54	-0.98	3.2	-2.9	11	0.2	12	-2	0.15	1.6	5.3	-7.7	7.3	-1.9	5.6	6.7	4.8	-11	5	3.4	-1	6	4.5	0.82	9.7	-2.9	5	-1.1	9.9	-5	-3.1	-6.8	6.5	-3.4	7.8	-2.5	5.9	0.64	-3.7	-0.28	-5.8	1.9	9.9	-2.3	0.36	-2.8	4.2	-3.9	6.4	-3.5
0.79	-0.93	2.5	-3.3	7.7	-1.2	7.3	-0.97	-1.9	5.8	2.9	-2.8	6.5	3.1	16	1	6.2	-9.5	7.4	-9.6	-1.7	-4.6	4.4	-8.3	4.4	-8.8	9.5	-4.2	8.9	-7.4	10	-4.4	9.1	-11	9	1.3	4.3	-3.1	1.9	-1	1.1	4.6	19	-9.5	4.9	4.3	5.8	-4.6	10	-11
0.4	-0.32	-3.4	-2.6	-3.4	0.42	-6.7	1.7	-7.3	7.5	-7	0.42	-0.22	-0.38	10	5.5	7.3	-4.9	6.9	-4.6	-1	4.3	2.7	3.9	-5.1	-3.6	3.3	-8.1	-10	-11	6	-4.8	-2.1	-9.9	-6.5	4.2	3	-0.27	5.2	-2.2	5	-2.9	2.1	-3.1	-1.8	0.48	3.5	-0.98	-6.5	1.4
0.36	-0.63	-11	-3.1	-14	-2.5	-3.2	-2.8	-1.9	3.3	-9.9	-1.3	-5.3	-0.02	-1.3	7.2	2.3	-0.89	-5.6	0.72	-2.7	1.1	1.2	4.3	-1.4	-5.1	-6.6	-6	-5	0.72	-8.4	-9.4	7.4	1.3	-1.7	-3.9	-5.8	4.4	2.8	-2.3	1.6	-1.5	-3.9	0.37	3.4	-0.7	1.9	-0.18	-0.23	-7.1
-0.29	-0.4	-12	-0.9	-8.7	-1.9	-13	7.4	-7.8	6	-15	13	-11	10	-8.9	10	-1.8	-2	-8.3	4	-3.2	-6.2	2.6	4.6	-0.13	-9.1	-6.4	-5.2	-6.5	-3.4	-4.7	-6.8	-7.8	-1.2	-4.5	-13	-8	0.3	-2.5	-1.2	-10	-3.1	-7.2	-2.5	1.8	1.2	-2.1	-0.72	-1	-13
-0.16	-0.31	-8.8	7.8	-3.9	-3	-8.7	19	-8.8	8.7	-6.1	13	-8.1	9.3	-12	19	-3.8	0.9	-5	-2.7	-5.8	12	-3.4	3	1.3	9	-5.8	-3.4	-7.2	0.25	0.51	-4.8	-7.9	-3.6	-6.3	0.4	-4.8	-4.5	-3.1	8.9	-5.6	7.4	-7.2	-13	2.7	7.4	-3.9	-3.3	-2.1	-0.32
-0.59	0.49	2.3	22	5.5	9	-0.06	28	3.1	20	0.21	27	3.9	15	-2.7	21	-8.3	13	-8.5	15	-1.2	9.2	3.9	7	3.5	12	-1.4	2	-6.9	8	8.2	8.9	-10	9	-1.8	9.3	-5.5	3.6	-5.7	16	-3.2	8.7	-1.2	-5.4	-4.2	7.6	2.5	5.7	0.72	-1.1
-0.16	0.5	6.1	-2.4	1.1	6.6	4.7	4.1	5	-0.55	7.4	-1.9	6.7	-4.2	9	20	-0.52	8.9	-5.8	13	3.5	11	-0.54	11	0.79	2.4	-4.1	2.4	-1.9	5.9	-12	7.6	3.6	7.4	-4.4	3.2	-4	2.3	-0.68	12	-3.5	13	0	-2.2	-5.7	1.3	-5.1	3.4	3	1.1
-0.96	0.15	-1.4	0.02	-17	-2.2	-4.1	3.5	-3.4	6.6	-4.1	-0.92	-8.3	-3.9	13	14	-9.6	7	-9.6	4.7	3.7	9.8	-2.8	13	-3.6	9.1	-1.8	6.2	4.6	6.8	-9.5	8.8	0.07	9.1	-0.14	3	4.2	-0.51	-5	4.9	-6	8.9	-8.8	-10	-2	-4	0.61	5.1	-9.8	3.3
-0.82	0.06	-3.6	-5.1	-7.1	-9.1	2.5	-8.8	8	-8.4	2.2	-5	2.2	-9.7	20	7.5	-5	2.1	-2	-2.3	-0.09	5.8	6.8	5	-4.7	7.9	0.16	8.8	6.6	6.1	-1.2	6.9	3.2	4.5	3.2	5.7	5.5	2.9	-6.2	6.5	-3.4	0.8	1.4	4	-4.7	-1	2	8.1	-10	3
0.31	-0.15	-3.4	-7.8	3.3	-8.7	12	-11	4.4	-11	4.5	-7.8	11	-9.7	6.4	1.7	1.4	-3	2.9	-0.01	0.57	1.3	5.4	1.7	6.9	1.5	0.74	4.7	12	7.9	-3.5	-1.9	2.4	14	1.1	8.3	1.9	-0.09	2.4	8.8	9.8	-3.3	0.06	11	-7.6	1.5	0.03	-1.5	14	1.3
0.54	-0.16	-0.84	-6.7	4.8	-13	9.6	-14	15	-9.6	11	-12	9.4	-12	7.2	5	6.4	2.1	8.7	0.75	0.58	2.7	5.8	-1	6.1	3.1	3.9	3.7	1.4	4.5	4.1	3.2	6.8	16	0.21	15	5.4	5.7	1.2	5	4.4	3.1	11	4.3	4.2	-6.3	7.6	-5.5	14	6.1
-0.11	-0.26	-2.4	-4.4	4.2	-5	10	-5.3	20	-12	11	-12	6.7	-12	-5.1	2.3	-8.6	-2.4	-3.2	1	-17	9.1	-3.7	-3.6	17	5.5	3.2	-2.9	12	7.9	0.16	3.6	4.4	-0.55	9.7	-0.29	-9.4	-0.45	-12	2.7	-7.7	6.7	-12	-2.1	-7.9	9.3	-12	5.5	5.3	7.5
1.8	-0.75	2.4	-2.7	-2	5.4	-3.5	6.5	-20	-1	1.9	-1.6	-19	-0.03	19	-2.2	31	-2.5	14	-3.7	-4.2	5	2.9	4.4	6.5	4	4.6	4	1.3	2.6	3	8.2	-4.7	-0.59	6.5	-0.45	1.8	-1.8	9.5	1.3	0.39	7.1	-6.2	-2.7	1.9	2.5	-2.6	5.6	-5.9	7.8
1.2	-0.52	-5.4	-5.2	-2.6	4.6	-8.6	3.4	3.3	-0.27	-2.9	-2.4	5.5	0.53	19	5.3	2.4	7	16	-0.84	13	0.99	27	1.2	-12	2.3	13	-3.8	-1.2	-3.8	12	5.9	7.3	2.3	-11	4.8	13	6	11	-1.6	12	3.5	20	-5.1	7.2	8.5	29	-1.3	-3.2	4.4
0.33	-0.42	-6.2	4.5	-10	12	-2.3	6.2	-2.1	3.3	-4.7	0.28	-3.3	8.7	9.8	6.2	6.5	-0.85	5.8	-1	10	5.8	14	2.9	5.8	2.4	-1.9	6.4	0.95	4.8	-11	6.7	2.9	-1.4	-6.4	3.9	-1.2	7	-1.9	3.2	-6.3	3.9	-2.9	2.9	1	17	5.8	7.1	2.7	-0.17
-0.33	-0.19	0.12	12	-3.7	8	-0.26	9.7	5	-3.3	-2.9	4.1	-2.4	7	13	8.8	3	3.7	5.7	-1.2	9.1	3.9	10	5.1	2.3	-2.7	0.31	2.9	-4.9	3.5	2.9	13	2.8	2	1.6	-2.2	0.77	5.5	6.9	0.61	3.8	3.5	9.3	11	4.7	7.6	4.9	2.9	2.9	0.88
-0.05	0.7	0.07	2.5	-0.21	-2.5	7	-3.7	4.5	-0.24	2.5	-0.32	2.8	1	19	2.4	5.2	7.7	8.6	1.9	13	-6.1	6.8	7.4	2.3	0.74	3.2	4.3	3	0.72	-5.1	9.9	1.2	4.5	5.9	-4	-3	-4.1	0.69	-2	-2.1	-2	5	5.4	3	3.4	1	5.5	4	8.9
-0.07	-0.1	-2.6	0.89	1.3	-8.3	2	-9.3	5.9	2.9	4.8	6.3	-1.7	0.45	21	-7.5	1.8	-0.94	5.3	-3.9	7.9	-7	14	-2.6	3	2.5	1.9	5.9	-0.58	6.8	-2.3	16	5.6	8.7	-1.3	-2	0.94	-4.8	-2.2	3.6	11	0.71	6.8	-0.12	-1.6	6.8	0.71	2.2	8	10
0.95	0.05	5.6	6	14	-4.6	10	-10	11	2.8	14	5.8	7.1	2.6	18	-8.5	4.8	6	3.4	0.01	13	-6	15	-4.1	8.5	1.6	2.4	-1.1	7.5	8	0.41	3.9	3.6	1	2.3	0.22	10	3.2	4.2	0.73	10	-0.48	12	0.67	6.5	8.4	-3.8	2.1	5.6	7.6
0.66	-0.1	10	-0.61	6.7	-6.9	6.1	-11	13	5	20	4.5	6.9	3.1	5.4	-7.6	7.8	3.5	-0.04	4.3	2.2	7.8	-4.4	-0.04	6.5	1.2	3.8	-0.6	9.8	3.8	6.9	3.3	9.7	2.5	8	4.5	2.1	-2.9	6.8	2.3	14	-3.7	-5.2	-0.17	6.2	-3.3	2.4	-2.4	6.2	1.8
0.18	0.48	8.2	-0.48	2.2	-1.1	-2.1	-5.2	13	4.9	11	9.9	7	4.9	0.15	-3.2	8	8.6	5.7	5.9	2.7	4.6	-8	2.4	-0.54	-0.37	0.19	1.6	14	3.1	20	-1.4	10	3.8	11	-0.66	6.7	-0.05	4.8	-2.3	23	-0.6	3.4	0.38	14	2.2	4.7	-3.2	0.73	2.1
0.53	0.68	-0.56	-9.1	-2	-2.7	4.7	2.2	6.3	-1.8	-0.41	-8.7	3.7	1	8.2	5.9	6.5	9.8	9.7	-4.9	0.2	8.6	0.36	-5	3.9	-7.8	0.46	-1.4	1.2	-8	20	-4.3	0.45	-6.4	3.4	7	0.83	-5	3.3	-1.1	16	-5.2	6.8	-3.4	4.6	4.6	1.5	-1.4	8.6	-4.2
0.99	0.31	-10	-6.6	-1.2	8	3.2	11	-0.57	4.7	-0.2	-4.6	0.69	8.7	6.3	2.5	5.8	1.7	4.5	-8.2	1.7	-3.1	7.8	6.7	-1.7	-7.5	7.1	-0.8	-8.2	-5	9.2	-5.6	-8	-3.9	2.1	1.2	-1.4	-7.3	2.1	-1.3	7.6	4.3	4	-0.38	4.3	4.4	5	-1.6	1.3	-6.8
0.06	0.19	-2.1	-2	-2.5	2.4	9.5	5.9	0.29	12	0.03	5.9	0.75	2.5	23	2.9	5.4	4.2	8.2	-1.9	9.6	1.8	16	1.7	-2.6	5.3	6.7	3.3	0.7	5	-1.6	0.82	-6.2	-7.6	-2	7.8	4.8	6.7	2.9	5.3	2.3	6.2	8.3	2.4	7.5	7.5	3.6	3.7	-0.67	5.7
-0.54	0.21	2.9	2.3	-6.9	-0.84	4.6	-4.7	-0.51	14	0.27	5.6	-9.4	2.6	16	3.1	1.2	4.1	4.3	6.5	8	5.8	2.3	-4.5	-1	9.1	4.2	8	-0.96	-0.62	2.9	4.9	7.3	3.1	-7.9	5.6	-2.9	1.1	-1.8	-1.7	4.3	-2.5	3.6	-1	-6.4	-1.3	2.7	1.4	-9.2	3.9
-0.38	0.39	6.4	5.5	-0.02	-2	-1.5	-11	7.2	-0.96	7.5	3.3	-2.2	0.12	8	-3.6	3.3	-3.7	4.4	-5.4	4.8	-8.1	5.5	6.5	-1.5	-0.46	5.2	1.1	6	-1.1	-0.93	1.5	15	-2.5	-8.5	-1.3	-3.6	0.07	-6.9	-0.97	5.4	-8.1	4.4	1.3	-9.1	-2.6	-0.14	-9.1	6.1	-15
-0.47	-0.07	5.2	4.4	7	-2.1	8.1	-6.4	2.2	-5.4	5	3	6.8	1	13	-12	6.1	-0.53	-2.9	-5.9	2.6	-10	12	-3.9	-5.2	-12	-9.7	5.2	-4.2	-4.2	0.88	-10	3.7	-8.1	-7.8	-0.52	-6	2	-2.2	-0.55	6.3	-2.1	0.42	-8	0.74	-3.2	3	1.8	-13	-14
-0.01	-0.43	16	7.2	6	5.2	11	2.6	-0.69	3.1	11	-2.6	8.1	3.6	0.17	-0.84	2.3	-0	0.88	-0.83	0.39	-0.87	0.86	1.8	-2.6	-3	-5.8	1.5	-5.1	1.9	1.6	9.1	-1.2	-1.6	-5.5	7.6	0.04	5.6	-1.7	0.98	-2.9	5.6	1.8	-7.1	0.31	0.22	-1.5	6.3	1.5	-2.2
0.37	0.08	8.3	13	-1.5	11	-2.2	4.6	-3.3	10	4.7	11	-3	8.1	-5.1	-2	5.3	-0.15	12	-1.5	10	-8.7	13	-0.62	2.7	4	0.31	-1.5	-7.3	-1.8	4.8	0.06	-3.6	-2.5	-2.5	-2.7	-2.3	-0.5	-6.2	0.05	1.8	-1.2	0.65	-0.76	-2	-1.1	-1.1	-0.85	1.8	11
1.1	0.42	-3.7	7.8	-2.6	2.9	-4.2	16	12	4.3	-4.1	14	5.2	6.5	6.4	4.8	8.8	0.1	9.4	5.9	9.1	0.1	14	-2.1	7.4	1.7	5.6	4.3	1	2.3	6.8	-1.4	5.5	2	-3.2	-2	-6.5	-0.56	-6.1	5.7	10	-0.62	10	12	-0.43	2	-1.4	-4.4	11	2.3
0.15	0.29	1.6	7.6	0.64	10	1.6	22	12	4.8	8.5	4.2	8.2	8.2	-0.64	15	2.3	-2.1	-0.95	6.5	-1.2	3.5	-8.8	4.4	-1.1	3.4	6.9	6.5	6.4	9.3	3.3	-1.9	1	3.5	6.8	-0.47	3.5	-1.2	-3	8.2	5.7	-1.5	12	13	-2.6	-0.5	-2.8	6	10	8.8
-0.27	0.33	0.9	4.8	0.05	15	4.9	17	-15	19	-7.3	11	-5.9	8.6	-5.1	7.8	-3.7	7.5	8.5	4.1	-4.4	-1.1	-9.9	4.5	-3.7	0.52	1.7	6.6	2.3	3.4	7.6	-0.19	1.7	-0.75	2.4	2.6	1.6	-2.5	0.12	3.8	6.6	2.3	-3.6	9	3.2	1.8	-3.5	-3.7	-1.6	1.7
0.1	0.55	6.6	-4	0.58	5.7	9.8	-0.42	-3.6	1.6	0.05	-0.86	-1.1	5.1	5.7	0.63	4	14	8.3	2.3	8.2	6	2.9	3.8	6.2	6.4	2.2	0.38	-4.2	1.7	-13	2.8	-5.7	6	-6.3	12	2	0.32	5.6	12	-11	-0.42	-9.1	8.5	-3.5	-0.05	-0.02	-0.03	0.09	2.2
-0.32	0.14	18	-6.6	9.3	-5.7	14	-10	8.2	-10	6.7	-2.3	13	-7.5	19	2.7	4.2	4.3	3.5	-2	7.7	2.9	6.3	1.6	-2.2	9.1	-3.2	-4	-5.5	8.4	-7	4.7	6.3	10	-0.03	3.3	4	3.4	5.8	6.5	-5.2	-0.85	-5.9	3	9.1	4.7	-3	3.2	-3.9	2.9
-0.18	0.46	9.7	0.12	8.1	-7.7	8.7	6.5	9.3	-0.44	5.5	2	13	-2	7.7	0.52	6.2	-1.1	6.2	1.2	10	2.2	2.8	2.2	-6.7	6.9	-2.7	-7.7	-7.2	12	-6.5	2.8	-2.6	13	-6.3	4.9	3.7	5.9	-3.4	-4.9	-13	-3.2	-7.6	-1.1	-4.9	1.8	-1.6	1.5	-5	5.2
0.05	0.96	2.7	-4.3	0.83	7.6	1.1	0.1	3.8	2.5	3.4	-1.8	5.9	0.44	4	5.7	1.9	5.5	0.5	-1.7	-3	9.4	-9.9	9.6	-2.4	5.5	-2.7	0.3	2	3	-4.9	5.5	3	6.4	-2.4	6.4	-1.6	5.9	3	3.5	1.9	9.3	-0.73	1.9	-2.4	-0.01	-6.7	-0.09	-4.9	4.7
-0.22	0.17	-16	-3.9	-3.1	-4.8	-5.6	-5.3	-10	-1.2	-18	-0.3	-8.5	-2.5	8.7	-5.9	0.33	-1.6	-3.4	-0.67	3.6	1.8	6.4	4.2	-0.62	-7.1	-5.3	-3.5	-6.7	-9	-7.5	-8.7	2.9	3.7	1.7	-11	-0.73	-3	1.7	-4.4	1.6	-0.62	-1	-14	-1.8	-3.1	-7.1	-1.8	4.8	-5.9
-0.31	-0.05	-3.1	6.4	-5.5	-2.8	-6.5	0.19	-4.2	2.5	-9.3	6.9	-5.8	-0.68	-1.4	-10	-6.3	-0.77	-2.3	-5.9	5.3	-4.2	3.1	-5.5	4	-8.9	-3.8	-2.6	-0.04	-4.3	-0.69	-16	9.8	-4.2	-2.9	-5.9	0.48	0.77	-0.23	-12	-5	-7.4	-7	-6	-8.5	-2.1	3.6	-4.9	-4.9	-1.8
0.28	0.34	-2.7	0.9	-5.9	-2.6	0.51	0.26	3.5	2.1	-7.6	0.66	-1	0.15	-14	-8	17	9.4	6.3	-2.1	3.5	-1.9	-2.2	-4.6	0.75	-2.5	-2.1	-6.2	10	3.5	3.4	0.13	10	1.9	6.1	1.4	3.6	3.1	5.9	-1.5	2.4	-4	8.5	4	-4.1	-1.4	4.2	-7.6	7	5.9
0.01	0.45	3.7	2.1	4.2	-1.6	4.6	-6	2.5	2.3	2.3	-2.3	-3.8	-0.53	-6.5	-2.7	-1.4	-2.8	-1.2	-4	11	5.6	-2.8	0.11	5.1	4	1.2	-6.5	2.6	2.7	16	1.3	9.1	8.1	4.4	2.5	2.6	11	-2.7	-1.9	-4	-4.2	9.9	1.5	-5.5	-1.8	1.1	3.8	5.7	-0.63
0.03	0.52	11	10	3.7	0.47	11	7	13	11	13	13	3.3	9.5	-2.5	-2.6	-8.3	-5.6	5.5	0.69	-4.4	-12	7.7	2.6	6.6	1.4	-2.6	2.2	-0.77	1.2	3.1	0.95	-0.13	-1.1	-1.1	-2.7	2.3	-1.5	-10	-4.6	-4.8	1.3	-3.6	-0.72	-7.7	-3.7	-1.7	-1.7	16	5.2
-0.18	0.51	8.6	-6.8	2.4	0.37	0.13	3	4.9	5.4	17	2.4	7.6	0.18	-18	-8.1	-0.8	-1.5	-7.4	5.2	-8.3	-16	-3.5	-15	-11	2.1	-8.9	-3.4	-11	-0.72	-11	-4	-14	-1.1	-1.2	-11	1.5	-7.8	-6.7	1.3	-14	-2	-8.7	-1.2	-10	4.1	-2.7	3.2	-15	3.8
-0.63	0.5	-2.3	-8.2	-2.2	-0.54	1.6	3.2	-3	-0.69	-0.37	-3.9	4.3	-0.15	-17	-4.5	-4.8	-3.6	0.46	2.7	1.3	-2.2	-6.2	-2.1	-9.7	-6.7	-5	0.25	-9.2	-4.8	-21	2.1	-11	-2.1	-8.3	-3.5	2	2.8	-12	-4.7	-12	1	-4.3	3	-7.5	0.53	-9	6.2	-4.8	-0.06
-0.44	0.09	7.5	15	-1	12	6.8	7.7	2.6	2.4	1.2	16	3.1	13	-17	-3	-8.8	-3.5	-0.52	-1.8	-1	-2.5	-1.7	-0.18	-1.2	-1.7	2.7	-2.1	-4.5	-2.8	-6.6	-1.3	-8.8	-7.3	-10	-3	-6.8	-1.1	-3.6	-6.8	-10	-7	1.2	-3.7	-11	-8.2	-4.3	2.5	3.2	6.3
-0.22	0.23	-0.01	4.1	3.7	-1.2	1.6	-6.4	0.72	-0.29	-2.3	4.8	3.6	-0.35	-17	-16	-1.6	-4.8	5.4	-4.4	-5.8	-13	1.5	-6	-6.4	4	-2.1	7.5	-4.9	1.9	-12	1.8	-10	-4.3	-1.2	-0.66	0.17	-8.8	0.64	-3	-9.6	-3.6	-0.96	2.3	-13	-2.5	-5	-3.1	-5.4	6.5
-0.5	0.19	4.9	2.8	-0.34	5.2	7.5	5.9	0.06	5.7	-2.9	9.8	3.3	3.6	-21	-5.8	-1.6	-11	-3.7	-7.4	-3.7	-3.6	0.48	2.8	-7	5.7	-5	10	-9.4	5.4	-12	3	-11	5	-2.2	3.7	-1.4	1.8	-3	4.6	-13	4.2	-2.2	0.62	-11	4.8	-3.3	1.3	-5.2	4.5
-0.61	0.1	-1.5	14	2.1	10	2.6	17	-4	-3.8	-6.8	5.8	5.7	7.9	-26	0.86	-2.1	-0.67	2.8	5	-12	-9.6	-7.5	0.82	-8	4.1	-0.67	-7.6	-5.8	-0.38	1.2	-4.6	-9	2.4	-2.2	3.5	-5	2.6	4	4.5	-6.4	2	-11	-0.41	-6.3	1.7	0.35	-2.8	-3.7	7.5
-0.63	0.39	-8.7	9.9	-6.7	3.9	-15	4.1	-14	-5.6	-11	0.7	-2	3	-20	9.7	-6.9	-0.97	2.3	0.33	-2.1	-9.9	-1.6	3.2	-7	6.6	0.4	-2.5	-1.2	11	-3.3	1.3	-9.7	20	-2	7.7	-1.2	-4.8	-3.4	0.92	-12	-9	0.9	-8.6	-3.1	-2.6	2.1	1	-6.5	5
-0.36	-0.14	-0.8	15	-4.6	3.8	-11	-4.4	-9	-0.71	-1.3	9.2	-9.4	4.9	-8.7	-3.4	-4.4	-11	2.6	-6.8	8.1	-4.6	-7.5	0.93	-3.5	3.2	4.8	-2.7	-5.7	-0.24	3	-11	-5.2	-0.2	-8.8	-3	-0.77	1.3	-5	-7.4	1	-8.8	0.35	-8.3	-1.8	-5.6	2.8	1.9	4.9	-3.6
-0.66	-0.27	5.2	12	-3.5	-0.19	-0.71	-8.3	-10	0.55	-5.2	15	-12	-1.3	-9.7	-11	1.1	-3.9	-0.33	-4.5	1.7	-7.8	-2.9	-7.6	-9.3	-3.8	3	-3.9	0.85	-9.5	1.8	-4	3	-12	-2.6	-3.8	-4.4	-13	3.8	1.6	0.68	-8.1	-4.8	-1.3	-2.2	0.17	-5.2	-1.1	-0.39	-10
-0.46	-0.4	12	2.3	-5.4	-0.78	6.6	-1.7	-1.9	3	-1.3	0.26	-3	-7.6	-24	-2.8	-1.4	-0.38	-2.3	3.5	2.4	-0.8	-8.3	6.6	-6.9	-9.3	-0.2	-2.5	-8.9	-7.4	-0.47	-7.1	-3.7	-5.8	-7	-8.2	-6.7	0.26	-4.3	-5	-0.69	-7.9	-6.9	5.2	-12	-0.53	-7.8	-6.9	-4	-6.8
0.96	-0.05	-1.4	-4.4	-1.3	3.2	-5.8	1.6	-4.5	-5.9	-3.5	-7.1	5.9	-5.1	9.8	-1.2	15	4.3	9.2	2.6	28	2.4	-2.4	7.7	19	-7	-16	-3.1	2.3	-0.48	-6.4	-1.9	5.8	0.7	3.4	-1.3	1.2	-4.5	9.1	-2.1	-4.3	-1.6	-8.8	4.2	12	1	-4.6	-4.4	17	-6
1.5	0.08	-20	-3.3	10	3.3	-18	6.1	-5	-1.9	-33	4.6	3.8	-1.1	18	2.6	20	6.5	3.9	2.1	5.8	6.6	-2.7	0.78	9.5	-7.2	4.9	-2.1	12	-1.7	7.6	-3	16	1.4	13	-4.6	8.8	-6.5	14	-0.14	8.6	7.5	4.3	-2.2	22	2.1	18	-8.2	0.47	0.8
1	0.44	-13	11	14	-1.6	-2.4	-9.3	10	1.8	-14	5.6	9.8	-3.8	13	-4.9	7.7	-2.6	1.3	-4.4	-14	-4.9	14	1.1	1.9	0.23	14	0.9	22	0.9	16	-0.9	12	0.4	13	-8.7	19	1.4	13	-3.4	3.3	-4.8	9.1	-8.5	16	-5.5	14	-1.6	9.3	0.6
0.39	0.08	-9.4	6.7	9.2	3.4	-2.2	6.5	-12	8.1	-20	13	4.7	5	19	-13	5.5	-8.3	4.3	-9	-0.82	-14	5.2	-3.9	-3.7	3.2	6.5	-5	12	-1.6	11	-3.5	13	-0.32	5	3.1	11	1.9	7.3	-3.4	9.5	-5.7	0.37	-4.7	14	-6.6	16	-0.44	0.98	9.5
0.46	0.04	-10	2.5	12	0.6	0.44	1.1	-18	3.2	-21	2.1	3.1	2	15	-12	5.7	-4	8.5	-5.1	8.4	-8.6	5.1	-3.2	-1.4	4.5	6.5	2.6	3.5	3.6	15	-2	1.2	1.3	5.8	5.7	9.4	-0.46	10	-4.5	10	0.73	-0.77	11	7.5	4.1	13	4.4	3.1	11
0.07	0.45	-7	-0.22	8.4	4	3.6	1.7	-3.1	-2.4	-5.5	-6.1	5.2	-2.2	0.37	-4.8	-0.49	0.83	-5.9	1.7	3.1	0.75	6.5	-1.4	1.6	6.8	7.5	10	-0.04	6.8	6.6	5.4	3.4	7.4	4.5	3.9	6	3.5	8.5	0.17	6.5	7.3	-0.58	2.8	16	5.2	8.9	3.8	1.4	8.8
0.06	0.17	-9	7.9	3.7	2.5	-9.5	13	1.3	1.7	-14	5.4	-2.7	4.3	-2.3	-7.7	-7.8	6	-6.9	-3.5	-7.8	3	7.2	6.7	-4.3	-0.44	-0.45	4.1	6	6.5	6.6	1.8	8.9	3.7	1.9	-0.7	4.2	-1	1.1	1.1	7.9	6.6	3.9	-7	7.5	-6.4	8	0.05	3.8	-3.5
0.15	-0.94	-4.3	3.5	1	4.5	1.8	-5.4	5	-14	-6	-2	5.5	4.3	6	5.4	-12	-4.1	-1.7	3.9	6.6	17	4.3	3.4	3.3	4.8	0.02	-1.2	9.8	5.9	11	0.07	14	9.6	2.3	-2.7	-0.76	4.5	3.2	7.5	0.87	8.5	-3.8	-5.1	-0.62	6.5	2.8	0.41	0.63	6.1
-0.08	-0.56	1	-11	5.1	16	9.8	3	15	3.2	5.2	-23	8.5	14	4.1	33	-0.83	8.1	-8.3	14	-3	18	6	11	-0.31	25	1.7	0.62	6.3	18	11	12	15	13	4.9	21	2.3	6.1	1.9	21	7.9	26	-5.9	0.16	9.7	25	1.5	13	4.8	20
-0.39	1.1	-1.6	-9.8	5	2.4	7.3	-3.8	6.8	-0.5	4.8	-8.9	1.1	1.1	10	31	-4	18	-5.5	27	-3.8	10	8.4	-3.3	5.1	16	3.6	17	3.4	15	6.8	4.8	12	10	3.1	19	1.2	6.4	2.9	18	3.9	16	4.5	13	1.6	8.2	1.5	12	2.8	9.2
-0.19	0.26	0.81	-30	-1.9	-14	1.4	-18	8.3	-12	5.8	-25	1.9	-7.8	9.4	25	-0.57	0.01	-3	17	8.9	17	3.3	-0.49	7.9	7.7	2.6	11	13	12	7	8.4	9.9	18	7.1	2.5	11	9.1	-2	9	-0.02	12	8.2	15	-0.6	14	6.5	4.3	0.89	8.4
-0.29	0.41	-1.5	-23	5.5	-19	5.7	-16	2	-8.4	0.11	-16	3.1	-14	3.5	14	-4.2	7	-3.2	9.6	1.3	18	4.2	0.75	4.4	1.2	-11	0.03	4.6	-3.5	-1.8	2.1	5.8	-3	-4.6	-12	3.6	-3.2	-5.1	5.2	0.38	5.3	-3.8	12	1.5	9.4	4.5	4	-4.1	10
-0.69	-0.87	3.4	-30	4.4	-13	10	-25	1.2	-31	3.5	-29	0.92	-24	4.7	-19	-13	-9.4	-14	-18	5.9	-0.45	-2.3	-16	-3.1	-12	-8.1	0.9	0.63	-25	-4.1	-13	7.6	-27	3.9	-15	3.2	-7.6	-1.8	-7.5	0.88	-15	-3.8	-7	1.4	-5.2	-7.9	-2	-9.1	-26
-0.44	-1.8	-0.91	-25	5.4	-16	3.2	-25	0.33	-34	2.3	-33	0.42	-32	2.1	-22	-11	-21	-11	-23	0.36	-14	-1	-14	-0.97	-18	-2.4	-17	1.2	-20	2.9	-16	2.2	-18	-0.56	-1.7	1.9	8.2	1.1	-8.1	-2.2	-21	-13	-31	2.9	-9.1	3.8	-2.4	-4.1	-41
-0.09	-1.9	0.38	-18	-2.9	-11	-13	-17	-0.83	-24	-1.8	-22	-4.6	-13	-4.6	-8.7	-11	-9.4	-4.5	-22	-11	4.7	-3.5	-12	4	-11	-1.6	-16	8.1	-13	1.9	-19	3.9	-8.8	8.5	-9.4	7.2	-0.58	2.1	-11	4.5	-28	4.3	-33	4	-13	5.9	-6.2	5	-28
-0.08	-1.7	1.2	-23	-6.3	-14	-0.29	-22	-1.4	-18	-1.8	-20	-6.8	-17	-11	-10	-6.5	-7.8	-17	-20	-14	-0.91	-3.9	-17	1.2	-21	1.9	-15	6.7	-22	4.4	-26	7.3	-28	-3.3	-11	-4.3	3.3	-4.2	-9.6	4.8	-29	5.6	-27	2.4	-17	-0.1	-12	1.1	-26
-0.13	-1.2	5.3	-17	4.2	-5.5	1.6	-6.8	-0.89	-12	2.2	-16	4.5	-9.1	-4.1	-1.1	-7	-8.7	-2.3	-14	-5	-0.64	-6.3	-6.2	9	-19	3.8	-15	8.2	-25	7.3	-17	11	-14	-4.8	-3.3	-10	-2.2	-0.82	-5.6	-3.9	-24	5.2	-26	-3.1	-13	-3.7	-5.8	5.6	-27
-0.01	-1.5	6.6	-4.3	8.2	-6	7.6	0.19	4.7	-8	10	-7.6	8.3	-2.4	-6.2	4	-2.7	-3.6	3.8	-13	-1.3	3.2	-9.8	-11	2.7	-8.2	1.5	-13	2	-15	8.7	-14	-6.3	-14	13	-0.46	-0.22	0.37	7.3	-5.9	0.09	-18	-5.3	-25	-1.1	-9.3	-1.6	0.47	-5.4	-19
0.63	-0.84	5.1	1.6	15	5.2	6.7	5.5	5.6	-8.7	4	1.1	9.4	0.7	5.1	-1.3	2.5	-0.36	9.5	-4.9	8.4	5.3	-0.51	-13	11	-9.8	-4	-7.7	5.3	-7.2	0.8	-14	7.7	-12	-6.5	-8.3	2.3	-8.7	4.6	-9.6	4.4	-12	2.1	-6.3	1.5	1.5	-2.8	-3.6	7.2	-14
0.78	-0.3	24	6.1	27	8	25	3.8	21	-5.1	32	8.3	21	0.44	8.2	-0.55	1.2	1.8	15	0.77	-1.2	6.4	9.4	-3.7	17	-5.1	5.2	1.8	6.4	-4.5	6.5	0.18	9.4	-6.3	0.21	-7.8	1.6	0.51	14	-2.1	4.8	-9.7	13	-4.8	9.5	-0.02	-0.79	-2.8	12	-12
0.65	0.2	9	-5.9	15	-1.2	3.2	-6.4	3.2	3	9.9	-3.3	3.9	-0.54	11	3.1	2.6	9.1	4.4	8.9	-2.2	0.8	9.5	-3	7.4	-3	7.3	2.5	7.1	0.07	11	4.9	3.2	4.4	3.2	2.3	3.9	4.1	7.5	-1.7	8.6	-2.1	4	5.8	9.9	2.4	13	-2.3	5.2	-0
0.35	0.64	1.1	-8.2	0.68	-3.7	-17	-0.81	-3.1	4.9	-1.5	-5.9	0.28	-0.74	-4.6	4.7	-1.7	6.4	-5	11	-7	2.6	-4	-3.3	-4.5	5.1	-0.37	3.5	8.5	11	6.6	2.4	5.3	8.5	-0.36	5.5	5.1	-0.85	-3.8	8.1	4.6	7.6	-5.7	15	-1.1	6.1	-1.6	-7.8	-1.5	9.6
-0.68	0.93	-2.9	-4.3	-12	-0.77	-19	-2.5	-16	1.8	-2.9	-5.7	-13	-1.6	-24	4.5	-10	4.9	-5.2	7.7	-6.5	-9.6	-9.2	-1.4	-9.7	0.13	-12	4.6	-14	-1.4	2.9	1.5	-13	5.4	-10	11	-4.8	-2.2	-11	5.3	-1.1	2.6	-3.8	11	-5.8	5.9	-9	1.1	-15	5.3
-0.87	0.71	-19	3.8	-28	0.7	-14	2.8	-18	2.3	-16	-1.8	-20	1.6	-29	7.3	-2.9	7.5	-8.2	9.5	-20	-4.3	-17	8	-10	1.2	-18	11	-22	-4.4	-23	3.7	-35	2.2	-14	2.8	-17	-6.2	-5.5	5.8	-20	10	-11	15	-6.8	11	-12	1.5	-23	4.5
-1.2	0.45	-11	3.4	-21	2.9	-17	9.4	-23	2.6	-16	-3.7	-20	1.1	-19	5.2	-6.2	5	-11	5.3	-13	-1.3	-8.6	5.7	-11	11	-16	5.8	-13	0.37	-24	2.1	-12	7.7	-12	-1.7	-9.8	0.69	-7.1	3	-19	17	-23	12	-7.4	4.5	-11	-4	-16	8
-1.5	-0.18	-17	2.4	-12	-2.3	-15	3.8	-25	1.6	-18	1.1	-16	-0.26	-14	4.8	-16	-3.5	-18	4.1	-5.2	8.1	-17	12	-14	9.3	-15	-1.4	-22	6.6	-18	2.1	-21	-0.88	-1.1	-1.8	-6.8	1	-4.4	4.8	-17	12	-19	9.6	-8.2	2.7	-13	-4.4	-21	3.5
-1.5	-0.36	-12	-1.2	-14	-14	-13	-9.9	-18	5.9	-13	-7.2	-17	-7.8	-6.3	9.1	-16	-0.16	-21	7.9	-12	8.4	-3.3	5.6	-11	6.5	-15	-1.5	-18	-0.65	-22	-2.6	-18	7.2	-0.76	2.9	-4.3	-8.2	-9.5	-0.94	-17	1	-21	3.3	-13	-1	-8.6	0.47	-15	1.2
-0.9	-0.19	2	-1.3	-2	-10	-0.47	-2	-5.9	0.06	3.1	-1.3	-1.3	-7.5	-16	14	-8.7	-4.6	-14	6	-15	6.5	-15	9.1	-4.5	3	-13	0.03	-5.6	-2.8	-19	2.1	-8.4	5.9	-4.8	-3.3	-2.2	-1.3	-9.8	-2.1	-17	4.6	-17	4.9	-15	2.2	-7.2	2.1	-8.3	7.5
0.36	-0.06	4.3	-4.1	2.5	-6	5.9	4.5	-10	-4.2	1.6	-2.1	-5.6	-8.4	-1.9	8.4	3.8	7.2	7.8	6	-10	7.5	-4.9	4.8	1.8	-0.81	0.46	-4.2	3.1	-3	-15	2.6	-4	0.29	2	-5.2	0.69	-3.8	-3.5	-3.6	-9.8	5	-8.8	1.6	-4.3	0.86	-7.3	2.3	-5.8	5.4
0.92	-0.12	-2.1	0.97	8.2	-2.6	-4.3	5.6	-7	1.4	-8.3	-2.5	4.6	-3.7	7.3	6.5	1.8	-1.8	3.8	-0.79	0.64	5.7	9.7	0.99	-5.6	3.6	2.2	-1.1	-2.9	-4.9	-6.4	2.5	-4.8	-4.6	-1.6	-3.6	-0.55	-8.9	0.83	-4.5	-0.9	0.41	-4.7	4	-1.8	-10	0.9	2.4	-6.4	6
0.1	-0.08	0.8	7.3	6.6	5.2	3	7.4	-8	1.1	-6.9	4.9	-3.4	3.7	5.1	10	8.8	0.11	-5.4	-1.9	6.4	0.95	5.1	7.6	-6.1	-2.2	2.6	-9.2	-4.5	-6.2	-4.4	3.4	-1.4	-4.9	-2.5	-7.4	-0.11	3.7	3.2	-3.8	-5	-1.3	-2.6	2.9	-1.4	-2.1	3.8	-4.8	-13	-5
-0.09	-0.06	8.5	2.5	3.5	6.8	7.5	6.9	-1.8	4.7	0.56	3.4	2.6	-3.5	1.1	-4.8	-1.8	-5.8	-4.3	0.05	3.5	-4.6	5.2	-4.3	-6.3	-3.6	-1.1	-0.93	-1.1	-0.69	-6.2	-0.78	5.2	-4.6	-5.9	-1.1	-4.1	3	-2.3	-3	-8.9	-7.5	-4.7	-6.8	-6.5	-0.46	-4.1	0.18	-5.1	-3
-0.35	-0.22	7.5	4.9	11	2.9	11	9.9	6.1	2.2	7.6	13	8.4	7.2	0.68	-6.6	-12	-4	-1.7	-3.7	2.3	0.39	-1.2	2.8	-0.99	2.8	0.48	1.6	-1.1	9.8	1.1	1.4	-3.6	3.3	-1.1	5.6	5.2	-0.94	0.8	2.3	-2.7	-2	0.97	-10	-0.48	-1.7	-3.6	-2.7	-4.2	-0.61
0.4	0.47	3.5	3.1	11	4.3	10	5.7	-1.6	-3.5	-1.9	6.2	7.3	3.7	1.4	2.4	8	-1.2	7.8	4.3	-1.1	-6	-1.8	4.9	1.9	-0.61	0.41	-1.1	0.49	-0.57	0.85	8.4	-1.9	-4.9	4.9	-0.88	1.9	0.07	1.9	-0.41	9.7	6.7	0.4	1.5	8.1	6	-0.77	0.1	3.3	5.6
0.74	-0	-0.75	9.3	7.5	13	2.4	15	-4.1	12	-4.3	7.2	3.6	13	5.5	8.6	3.3	5.6	6.1	2.8	2.3	6.4	1.4	2.7	1.3	6.7	6.5	5.6	3.7	5.4	7.4	-0.54	4.8	6.5	2.9	12	0.49	0.6	-1.8	3.7	8.4	2	18	-3.9	7.9	2	-3.1	3.4	3.7	7.8
-0.07	0.49	2.9	18	-6.2	6.3	-11	7.7	-2.8	12	-4.8	21	-3.6	5.5	-1.8	3.9	0.27	3.3	0.51	2.2	-7.3	12	-6.8	1.9	-5.4	-1	6.8	2.7	-6.5	3.3	-2.7	-2.9	-2.2	5.9	-5.3	-5.4	-5.7	-0.1	2.3	3.1	0.42	2.8	6.7	-1.3	-8.3	-7.4	0.96	6	3.4	5.7
0.27	0.35	3.4	19	0.04	7.8	-0.66	9.5	5.1	6	5.2	19	2.4	9.6	0.34	2.3	0.95	-0.94	-8.3	3.4	-3	4.8	-1.2	-1.4	1.6	0.22	-0.44	7.4	5.9	6.2	-3.3	6.3	1.2	-2.6	4	3.8	4.1	-1.4	6.2	3	4.2	2.9	2	2.7	9.5	-3	-6.2	-1.7	8.3	-0.51
-0.04	-0.41	9.9	12	4.1	-2.3	10	1	6.4	-2.4	9	3.2	1.7	3.4	2.7	5.2	-3.9	1.3	-0.06	3.5	-0.44	-5.2	-2.2	2.2	-1.7	5.8	-5.6	-2.5	3.8	13	1.2	0.47	3.5	6.4	4.6	3.1	2.8	3.3	4.5	0.27	2.9	7.4	4.5	-0.82	-2	2.7	-4.2	0.33	2.5	2.3
0.7	0.61	6.1	16	9.8	16	8.4	17	2.9	14	-1.4	12	4.3	15	3.9	1.2	8.1	7.7	9	9.6	3.9	2.3	11	8.5	-3.1	6.6	-0.88	12	-0.27	22	4.2	12	9.7	17	3.7	10	-4	18	6.3	11	7.8	21	0.81	4.4	9.3	5	3.4	13	5.3	14
0.82	0.03	7.7	5.8	6.2	3.4	7.1	-3.4	15	13	17	7.7	4.4	5.6	6.4	-5.8	9.7	4.2	10	13	4.3	-1.3	12	-9.6	0.36	4	4	8	0.85	9.6	0.75	16	3.8	7.1	3.3	-2.6	-0.81	4.9	4.8	2.2	2.3	17	7.1	13	-5	5.6	0.24	4.8	5.5	14
-0	-0.12	1.5	-5	-12	-13	-7	-8.5	6.5	-2.9	6.9	4	-8.5	-0.2	-8.4	-16	-1.5	-1.9	5.8	2	-7	-12	-22	-16	6.5	-2.5	3.5	-7.9	-2.6	-7.3	0.78	1.2	-10	-13	-8.5	-1.4	-7.1	-3.4	-7.6	-6.6	-2.6	-0	15	2	-8.2	-3	-5.7	1	0.44	4.2
-1.2	-0.42	-2.5	-10	-11	-11	-5.8	-12	-0.88	-2.9	2.4	-7.5	-11	-8.8	-23	-17	-8	-9.2	-0.95	-11	-19	-23	-24	-1.4	0.72	-5.2	1.7	-9	-0.63	-3.9	-4.3	3.6	0.07	-2.3	-6.1	0.1	-8.6	-0.95	-5.3	-8.3	-12	-20	2.3	-14	-3.9	-11	-0.06	-1.5	-12	-4.5
-0.64	-0.47	-4.4	-6.2	-14	-7.2	-11	-18	2	-4.2	2	-7.5	-14	-9.6	-15	-13	-0.55	-11	7.1	-16	-10	-6.9	-18	-10	-7.8	-0.34	-5.7	-5.2	-5	-9.7	-3.3	-9.3	-11	-14	3.8	-6.3	0.35	-2.4	-5.5	-13	-6.2	-11	1.1	-11	-3.4	-9.9	2	-1.2	-4.2	-1.5
-0.06	0.09	-1.2	4.2	-9.4	2.5	-7.2	7.3	-0.56	4.4	8.4	0.14	-5.4	5.6	-1.7	-3.2	7.5	5.6	2.9	-0.53	3.2	0.79	-2.5	3.4	2.3	-0.6	0.46	3.8	-4.8	1.5	6.7	-3.2	-8.1	1.4	7.9	-1.8	-1.7	-3	-7.2	-6.4	9	1.2	-2.5	0.29	3.4	0.2	-1.4	-0.61	-4	-0.83
0.26	0.82	-14	9.3	-12	17	-0.73	16	-3.1	12	-0.9	8.2	2.3	11	11	1.8	8.1	4.4	0.54	7.4	21	-6.5	5.3	3.4	12	5.6	5.8	2.7	12	2.6	1.2	-0.31	1.3	4.2	8.4	-0.28	-1.1	2.3	-1.8	4.7	0.95	-5.9	3	11	-2.1	-4.1	3.4	-1.8	16	6
0.44	0.21	-6.6	-0.29	-8.4	13	-5	4.5	-0.01	1.3	-2.1	0.1	-0.34	7.6	7.4	5.6	1.6	3.7	0.74	-5.4	7.8	0.87	4.1	7.2	3.6	1.7	4.6	3.7	1.3	7.2	7.1	4	-3.6	5.9	-5.9	6	-5.1	3.9	-5	8.7	-3.1	2.3	12	7.9	-4.1	2.3	8.3	0.5	0.03	-5
0.28	0.14	-3.4	-6	0.29	-5.3	5	-8.5	5.7	-8.2	3.9	-10	1.4	-4.5	3.3	-2.6	5.3	-2.4	-3.5	1.9	11	-5.6	12	15	2.2	-8.4	5.4	0.58	-3.9	4	-1.9	2.9	-6.4	3.3	-2.8	2.5	1.9	-0.24	-0.77	5.8	-0.94	3.7	3.2	1.2	7.7	4.5	5.2	0.46	2.5	-12
0.07	0.13	-3.9	-9	-9.6	-11	-5.7	-14	3.6	1.4	-2.2	-2.4	-2.7	-4	12	-7.6	1.8	-4.4	4.3	-6.6	11	-3.9	11	2.1	-0.44	-7.6	6.5	-0.74	1	-8.9	9.3	-2.7	2.5	-5.1	0.8	-7	-1.1	-9.2	1.5	-3.6	13	-1.3	0.12	3.8	3.9	-6.8	4.8	-3	2.2	-10
0.35	0.04	-1.3	8.1	-5.1	-1.2	2.5	0.97	6.1	3.3	2	13	2.7	2.7	16	-11	7	-2	2.2	-3.8	2.1	-6.1	5.9	-4.1	2.1	-3.7	4.8	-0.8	2.6	-9.6	1.7	1.7	4.2	-4.7	9.7	-2.4	9.2	-3.9	1.9	-5.5	4.5	-2.1	0.01	4.5	1.5	-1.1	-0.62	-6.6	18	5.4
0.12	0.45	2.5	-3.8	3.9	-4.4	0.21	1.3	13	-1.5	7.5	-7.2	6.6	-3.2	13	-12	-3.5	-3.4	-2.2	-6.9	5.1	4.2	9.1	-3.9	7.4	1.6	4.5	4.5	0.52	1.3	2.5	6.8	3.8	-1.9	-1.9	5.6	-0.54	4.6	0.7	0.46	16	4.9	5.3	9.1	2.1	5.4	1.1	3.4	8.3	3.1
[truncated: 952 more columns]
