# Supplementary material for: Dyslexia on a continuum: A complex network approach
Source: PLoS One. 2018 Dec 17;13(12):e0208923. doi: 10.1371/journal.pone.0208923 (PMC6296514; doi:10.1371/journal.pone.0208923)
Supplement: S1 File — Detailed information about the archive contents is provided in the included README.txt file. (TGZ) [file pone.0208923.s001.tgz › FS_620_AV_run_2.csv]

-1.1	-6.5	0.36	-11	5.4	-0.07	6.2	-13	6.3	0.09	20	-17	-0.95	-20	11	-0.44	0.66	6.3	18	5.4	14	-4	17	18	1.2	9.1	4.8	12	-2.7	12	11	5.5	8.3	8.8	-0.7	17	7.9	23	5	8.5	6.9	22	3.1	4.3	-3.7	25	18	-4.5	30	17
0.96	-1.7	9.5	-8	2.1	-1.6	15	-5.5	18	-4.9	9.4	-16	-1.1	-8.9	-2.3	-2.3	13	3	-4.3	5.8	5.9	-5.8	4.8	15	-0.14	9.3	8.6	8.9	6.3	14	6.4	-3.2	7.1	1.9	0.62	15	6.3	14	6.1	-4.6	4.3	15	5.1	6.7	4.5	11	14	-1.4	17	-0.44
5.8	4.6	4.6	-5.3	11	-1.2	2.8	3.9	4	11	-1.5	8.9	9.6	-7.6	-0.34	7.1	0.82	4.1	-4.9	10	-6.4	0.97	1.9	13	-4	1.4	6.7	-1.4	5.8	2.1	3.1	4.6	-1.6	6.1	8.9	16	-0.76	11	2.1	6.8	3.8	12	-3.3	12	2.1	8.2	17	13	17	14
-1.3	6.8	-3.5	2.6	-8.3	-5.9	-6.6	0.54	-6.1	3.2	-11	-10	6.7	-0.9	-1.8	2.5	-7.3	11	-2.6	7.8	-3.9	7.8	-5	7.8	1.1	-1.8	7.6	1.3	3.5	12	-1.6	5.7	3.2	9.7	8.5	15	6.4	14	1.2	8.1	5.3	6	-1.3	6.5	-2.4	16	14	22	8.6	29
3.9	-3.6	1.3	4	-3.9	-3.3	-3.8	-9.5	-6	-9.2	0.9	-5	0.14	-7.6	-1.9	-3.8	-1.5	3.1	-5.7	-1.2	0.18	-0.61	-1.2	6.4	0.97	7.8	-0.5	5.7	-5.1	12	3.9	4.9	1	10	-4.9	4.8	1.9	7	2.1	4.5	-5	9.9	-1.8	3.2	-0.35	15	-4.9	9.5	1.1	23
5.5	-4.9	3	-0.75	0.13	-4.9	-4.3	-8.9	-1.4	-9.9	1.1	-5.9	-3.7	6.9	1.5	4.6	9.4	-1.5	2.2	-0.66	8	0.04	4.6	5.2	-0.24	1.7	5.3	-0.55	0.9	5.7	2.4	-0.89	9.5	-0.4	-1.4	-2.3	3.8	-1.8	2.1	2.5	-5.3	-6.3	2.5	-2.8	9.8	-0.22	9	2.1	-7.7	15
-5.6	-8.5	-5	-1.3	2.4	6.2	-7.2	-9.5	-2.4	-21	-2.8	-4.6	4.2	-1.3	4.4	3.2	4.2	-2.2	5	4.7	1	2.1	13	-1.9	4.9	-2.6	-1.4	-3	-0.38	-0.29	-1.4	-0.78	5.4	5	5.4	-6.5	3.4	-1.6	-1.8	-1.8	5.5	-3.4	5.5	-2.8	7.1	-3.3	-7.9	-8	-23	-22
1.9	-4.1	0.04	0.45	-2.8	6.2	-2.8	3.7	-7.3	-4.3	-0.18	7.7	1.8	9.1	5	0.11	-2.5	-10	3.1	6.7	4.9	-0.28	5.7	8.5	14	-1.4	1.8	1	5.2	-0.36	2.8	0.29	5.8	13	6.8	-4.8	1.4	-2.8	1.5	-2.2	1.6	-2.6	3.3	5	6.5	-3.6	-20	-14	-22	-22
2.5	14	4.2	7.2	5.8	5.5	10	16	2.2	17	8.2	11	4.8	21	12	6.8	9.6	9.6	21	6.6	14	5	11	0.98	13	2.9	-1.1	3.6	4	2.3	1.8	3.9	10	6	0.4	0.23	2.6	3.5	0.83	3.6	1.1	6.6	4.9	5.5	8.2	5.3	0.53	4.8	7.3	6
12	1.5	4	3.5	8.2	1.1	16	7.6	15	7.8	6.6	9.6	3	-1.8	8.2	3.5	1.3	6.1	19	5.2	-0.14	2.5	13	-2.2	4.7	-4.1	-1.7	0.27	-1.1	2.8	-1.7	3.1	-0.6	-4.5	-9.6	-6.9	-1.2	1.2	2.9	3.9	1.7	1	4.2	2.7	1.4	1.2	13	-11	2.6	-16
15	-0.4	7.4	-0.84	15	-0.01	14	-3.9	8.7	-1.4	5.3	5.6	-8.1	1.4	3.8	-2.8	-10	-3.4	9.5	5.4	-3.3	-1.6	0.37	0.66	2.6	-2.1	-1.2	-3.5	6.6	2.9	-0.58	-1.2	0.72	-7.6	2.8	-6.8	2.4	-0.76	0.72	-0.85	1.9	-3.6	2.3	-6.5	13	-6.9	-4.6	-7.8	-5.1	-28
4.3	3.5	6.4	0.1	12	8.7	14	4.4	12	1.5	8.9	3.7	-1.8	2.7	0.02	3.7	-4.9	-8.7	-6.7	5	1.1	-1.4	-3.8	3.8	9.4	-0.01	-0.68	-2.2	6.6	-2.6	-6.6	-1.9	15	-0.94	9.1	-11	7.7	-1.5	2.8	-7.5	6.9	-8.3	8.8	0.5	5.4	-2.7	8.1	8.6	-4	-5.3
-1.1	8.2	3.7	7.3	6.2	2.5	10	13	2.2	8	13	7.2	-0.38	-11	5.9	3.5	8.3	3.7	-5.8	8	7.1	3.7	-2.5	1.7	12	1	-4.2	4.9	-4.1	-3.6	-7.9	7.1	2.8	8.8	-0.65	-3.5	7.8	1.7	-3.3	-1.5	9.9	-1.8	7.1	-1.7	6.4	0.16	-16	0.95	-15	-3.6
5.2	0.99	0.82	10	8.2	5	4.7	20	7.2	17	-14	11	3.6	-8.3	7.7	-1.7	-5.8	-2	-1.1	-4.6	-0.37	2.1	-5	0.14	5.2	2.3	-4.7	4.5	0.64	3.3	-5.3	3.8	0.84	10	-6.9	0.97	-0.01	5.1	-4.8	4.8	6.4	8.2	3.6	3.8	2.2	13	-13	5.9	-6.6	20
7.5	1.5	1.9	0.21	12	0.79	6.6	8.4	13	13	-12	-4.1	-0.3	20	1.7	2.8	6.9	-3.2	-4.5	-2.2	-3.4	6.6	-4.2	4	3.5	2.4	-6.9	6.5	-0.36	6.1	-4.2	-4.1	3.1	0.46	0.97	-0.11	3	-0.16	-2.3	5.2	3.5	4.4	3.3	3.8	9.8	0.69	-30	22	-5.1	30
2.4	-12	3.5	-4.2	-7	-6	3.5	-15	6.7	-4.4	-2.7	-6	3.7	5	0.46	4.4	-0.87	13	-6.6	2.9	-0.39	1.7	0.38	2.2	-1.8	7.2	0.91	1.5	-2.4	1.3	-4	0.06	-4.3	4.6	5.2	3.5	2	-1.1	-5.3	5.9	6	5.2	-1.3	4.5	-1.1	10	-9.6	-5.2	2.1	5.3
7.6	1.7	2	0.47	-4.2	2.8	-0.95	-0.99	-3.4	-13	-5.1	-0.62	9.8	10	2.6	0.56	14	1.8	-3.1	2.8	2	-4.1	1.2	2.9	1.9	3.5	6.9	-2.4	4	-3.2	-2.6	-2.9	-4	-2.9	-0.82	3	0.75	-4.3	6.3	-2	2.8	2.2	-1.4	-1.8	3.8	-9.6	-4	-4.3	19	-20
-0.29	-5.8	-3.4	-1.5	3.8	3.3	0.32	1.7	0.44	-5	3.9	0.52	2.3	7.1	2.5	-1.2	-11	-2.9	-12	5.5	2.2	-7.1	3.5	-3.2	2.7	-1.3	-1.3	-0.59	1.7	-5.9	-2.1	-4.4	5.2	-7	6.2	-3.7	-3.9	-6.6	5.7	-1.2	3.8	-6.3	-4.5	6	-4.1	-13	3	-12	12	-20
0.06	-10	-3.8	-9.8	3.5	2.3	0.39	-11	0.95	-6.2	4.3	-2.6	8.2	2.2	4.4	-8.3	-2.9	-5.3	3.7	-5.1	-3.8	-4	6.3	-2.5	-0.8	-1.1	-0.81	-1.2	-4.5	-14	4.1	5.4	2.6	-1.4	-0.92	-8.9	-2.2	-0.17	-3.4	-9.7	0.41	-12	-0.17	-0.57	-4.6	-6.2	-16	-24	1.9	-19
-2.5	8	0.1	-1.9	5.8	4.7	-7.5	-4.7	-1.4	-3	-0.76	-2.7	-1.2	-3.9	1.9	-4.5	-0.28	3.8	-2.3	-3.9	-7.6	2.4	-4.7	-7.5	0.82	6.3	7.3	-11	1.8	-5.6	4.8	7.4	-3.1	3.9	2.4	-8	1.5	1.1	-6.7	-5.3	3.1	-2.6	-2	4.3	-6.2	-5.4	-7.8	-8.2	-18	-16
-6	4	-0.7	-2.1	4.1	-3.2	-12	0.8	-9.2	-3.5	-7.2	0.18	0.76	-11	0.94	-6.2	-9.9	-2.6	1.6	-10	-0.7	-3.2	-2.8	-3	-5.6	-0.03	0.34	-5.2	-2.5	-0.72	1.3	-4.6	-2.1	2.2	3	-2.8	-9.5	-2.8	7.2	-8.5	-2.3	-6.3	-9.7	-3.8	-12	-6	-2.6	-1.4	-13	-25
-5.2	-2.5	-0.14	-6.6	-7.2	-12	-1.2	-9.5	-10	-7.4	-2.8	-3.1	2.8	7.9	-2.3	-3.4	-0.17	-0.76	12	-8.2	-1.5	-1.6	0.33	0.03	-12	-6.5	-1.9	-2.3	-5.6	-14	-9.3	5	-9.8	-3.8	-9.2	-6.7	-12	-4.5	-2.7	-0.73	-13	-12	-12	-9	-13	-17	-4.1	-11	-4.8	-19
-2.9	-6.3	3.4	-9.5	1.3	-12	-2.2	-7	0.89	-9.1	4.2	-9.1	-1.6	-0.6	3.4	-8.1	3.1	1.9	9.4	-7.9	-1.1	-4.6	7.1	-11	-8.7	-2	-4.3	-5	-2.5	-11	-0.19	-0.21	0.24	-8.9	-6.3	-5.7	-2.2	-2.6	-1.4	-5.8	-3.1	-7.7	-4.3	-4.5	-2.9	-11	-5.3	-18	-2.1	-24
-7.3	-2.3	1.5	-2.8	6.6	6.8	-5.4	-0.39	-2.5	-2.5	5.6	-14	7.8	-3.6	9.1	1.3	14	6.4	8.1	-2.7	3.5	-3.2	12	-9	-8.6	-3.7	-2.6	-9.9	2	-9.6	-0.57	-3.4	-2.5	-6.8	2	-2.9	-4.6	2.6	-5.8	-10	-3.7	-2.4	-2.6	3.2	-3.5	2.1	-4.6	-11	-1.8	-9.4
-2.2	-5.9	-3.4	-3	-3.8	-6.2	-3.1	-5.2	4.9	-0.87	5.4	-14	9.5	-1.9	-1	-2.8	10	-1.3	8.5	-8.3	-4.9	-2.7	7.4	-12	-6.3	-3.1	-0.89	1.2	5	-0.21	0.45	-0.02	5.7	-3.8	0.76	-1.9	-2.6	0.03	-4.2	-5.6	-6.5	-5.3	-0.96	0.7	0.8	3.5	6	-1.1	-7.7	-23
4.7	-3.6	3.9	-6.9	7.2	-16	8.3	-7.3	6.9	-6.5	9.7	-12	-0.55	-2.2	-5.6	2.7	3.9	8.1	-4.6	-5.6	-10	3.2	-4.9	-11	2.2	-1.5	-2.6	-1.9	-6.1	-2.4	4.4	-5.7	3.1	-13	7	2.3	-1.1	-8.9	-6.2	-7.6	-0.28	-2.6	-1	-12	2.9	-6.4	5.8	-12	4.6	-25
3.9	-4.6	4	1.7	6.1	3.8	9.3	-4.6	2.7	3.9	13	0.96	-3.2	-0.03	-2.2	-1.5	15	1.6	-6	-12	5.2	-1.4	-8	-8.9	5.3	-8.6	-6.3	-3.6	-3.1	-7.1	0.69	-6.1	-4.2	-14	2.9	-2.8	-1.3	-1.9	-12	-1.2	-7.1	-6.3	10	-8.6	4	-5.5	-3.8	-7.5	-4.4	-5.7
-16	-2	-11	3.6	1.6	1.6	-3.5	4	-12	2.7	-14	-2.1	-12	4.8	-8.4	0.16	0.89	-4.3	-16	-6.7	-2.3	-1.8	-12	-9.3	-0.25	-7.7	-3.8	-1.9	-5.5	-2.6	0.15	-7.9	-9.7	-14	2.4	-7	-2.9	-11	-13	3.5	-4.9	-9.3	5.1	-4.2	5.8	1.5	-11	-5.2	-11	7.9
-8.7	-4.8	-12	2.2	-6.5	1.6	-11	4.4	-16	-3.1	-5.5	-4.9	-8	1.8	-7.1	1.6	-11	5.7	-14	1.4	-3.1	5.1	-11	-0.84	-4	-7.3	-5.7	-8.1	-2.1	-0.63	-11	-2.4	-8.6	-3.1	3.4	-5	-4.2	-5.8	-16	0.63	1.2	-1.5	-6.3	-1.8	-1.4	1.7	-4.2	-2.1	-11	-2.4
15	9.4	0.3	5.7	-16	1.3	-4.8	6.7	4.3	-0.07	-9.4	-3.2	1.4	-6.6	-1.8	-5.6	6.6	-4.8	-11	-5.8	2.1	5.6	-14	-4.9	-2.6	1.3	1.3	-1.4	6.1	-6.7	-5.9	-3.5	-7.6	-1.3	0.07	-8.7	0.72	-7.8	-4.8	-7.7	-1.2	-5.3	-4.2	0.95	-4.1	-2.6	2	-0.32	-18	-13
3.2	15	-2.9	4.3	-11	-3.6	-3	12	3	5.3	-11	1.4	8.5	-4.7	-9.1	0.38	-3.9	-5.2	-14	-3	-1.7	2.9	-11	-5.5	-7.3	0.69	-0.53	-2.3	0.11	-7	-2.1	-7.5	-11	-0.15	-0.27	-4	-3.8	-3.7	-0.53	-12	-4.4	-1.5	-0.05	1.9	4.3	2.3	9.1	-1.6	2	-3.5
-2.4	1.4	-2.8	-3.2	-13	-5.5	-4.1	-4.5	-2.6	0.88	-4.7	-6.5	2.9	2.5	-2.4	0.04	6.5	-7.6	-13	-8.9	6.2	-6.5	-0.54	0.69	-7.4	-4.9	2.5	-1.3	7.8	-8	-5.2	-7.7	-11	2.7	-1.2	-2.6	-4.4	-1.4	5.5	-4.5	-2.2	-1.5	-6.5	-2.2	-11	5.8	-2.5	-12	31	-9.8
-2.9	2.5	-0.95	-6	-16	-4.9	-4.3	-2.5	-4.6	-6.1	-2.4	-8.7	-4.8	-6.5	-1.4	-10	13	3	-5.1	-17	6.7	-1.5	-3.6	1.2	-2.7	3.9	1.4	-1.9	0.33	-4.9	-8.9	1.1	-16	-0.28	3.6	-0.78	-0.6	-5.6	16	2.8	-2.1	-1.8	-4.6	-1.8	-16	7.2	1.1	-1.9	17	-8
1.7	8.9	4.6	6	-1.6	4.2	-1.8	3.7	4.2	3.9	-0.54	-4.5	1.2	7.5	-3.2	-1.5	-10	-1.8	1.8	-4.5	1.4	5.7	-4.6	1.4	-2.3	11	1.6	-2.3	-0.33	4.9	6	2.9	-8.9	15	2	13	-2.5	3.4	7.1	7.9	-4.1	10	-0.6	5.3	-9.5	15	2.2	-5.2	-7.1	-6.3
11	7.1	3.6	2.6	1.3	0.03	5.6	4.2	12	7.1	2	-5	-2.6	-6.5	5.5	4.3	2.6	-6	6.9	-0.25	-4.3	3.3	4.8	0.39	-3.7	5.1	-10	6.6	-10	14	3.2	6.2	-6.7	4.4	-7	3.1	-3.1	-0.48	-0.73	11	-7.3	11	-0.94	2.9	-12	-1.9	-1.5	-13	-1.3	2.5
4.3	-1.7	4.6	-3.6	2.9	-3.7	2.1	0.36	4.1	5.4	8.2	2.9	3.7	0.85	2.7	1.1	2	-15	3.6	2	-4.2	2.7	7	4.2	-6	-7.4	-7.1	-2.2	-8.1	-2.9	-3.1	2.5	-2	-11	-8	-0.48	-7.3	-3.2	-1.8	8.4	-9	-3.7	-4	-7.4	-12	-16	18	1.9	10	13
-11	-0.59	-3.2	-2.5	0.96	-2.6	4.9	3.5	4.6	5.5	7.9	5.9	9.2	1.4	4.3	6.7	-3.5	-8.4	9.5	15	-1.9	5.4	0.34	-1.6	2.5	-5.9	-5.2	-6.8	-4.9	-5.9	1.5	2.3	3.1	-7	0.05	3.1	-3.8	-0.84	2.3	5.3	-0.08	-2.2	-0.58	-12	-5.2	-5.8	12	15	16	32
1.4	-6.7	3.2	1.9	7.9	4	3.4	4.5	6	0.67	5.4	11	11	-0.66	6.7	-2.2	-7.6	1.9	16	7.6	-4	1.4	9.7	-0.94	-1.7	-7.5	2.1	2.3	-5.7	-6	3.3	1.5	0.29	-0.2	-2	-2.1	-9.4	-3.1	0.91	2.9	-7.7	-1.9	-1.2	-11	-3.2	-17	-7.1	13	-0.17	22
2.8	-11	1.7	3.5	6.3	7.7	3.6	-9.6	-2.6	-1.1	5.1	8.2	6.2	6	4.6	3.3	-11	-9.4	16	15	-1.3	-2	13	-0.61	-0.28	1.2	1.6	0.58	-3.1	-7.1	1.7	-3.8	1.7	6	0.02	-5.6	-3.6	-1.1	-1.2	3	1.6	0.87	-0.86	-1.8	4.2	-4.5	-10	7.7	-16	-2.8
-15	-4.7	-5.6	0.2	4.5	11	-6.5	-3	-4.7	-4.5	1.9	9.5	-6.8	2.1	2.4	8.9	0.34	0.36	13	17	-1.5	5	-0.29	4.6	3.7	5.2	3.3	0.47	3.1	-0.1	0.71	-5.3	-4.7	-5.8	0.11	-1.2	-1.6	-0.02	4.1	-3.5	-2.2	8.1	-4.5	1.9	-1.5	-12	-2.1	0.71	-17	-2.6
-7.1	-0.19	-1.9	-0.33	3.3	-2.3	-8.5	4.1	2.4	-4.2	2.1	5	-4.3	13	3	4.7	4.5	8	-2.5	15	-2.9	-2.5	-8.5	7.8	8	-2.1	-0.21	-0.36	2.2	5.8	1.6	-6.7	-0.48	-0.69	2.3	3.1	-6.7	-3.2	1.2	6.5	3.2	0.87	1.7	-2.4	-6	-10	8.3	0.54	3.6	1.5
6.7	-3.9	-1.2	-2.7	-2.6	-3.1	6.7	-4.3	1.4	-1.4	4.1	5.2	-13	13	1.5	-2.8	-7.3	-1.2	-8.8	-5.6	6.9	-2.3	-11	-0.8	13	-2.1	2	-4.1	0.88	-0.46	-0.34	-12	-7.5	-0.58	-0.07	4.3	3.8	-4.5	-8.5	5.3	2.1	-2.3	6.5	-2.2	1.3	-4.7	-12	4.7	-0.35	-3.7
6.7	17	-0.69	7.4	-3	-7.6	8	2.7	-2.5	12	5.5	-1.7	-11	-2.5	-1.3	-1.6	-0.37	-0.63	0.39	-2.9	4	0.58	-5.9	-4.3	0.43	5.2	-9.8	4.3	0.23	5.2	-2.8	-8.7	-8.4	-3.4	-1.7	8.2	0.65	-3.5	-9.3	4.2	2.2	5	0.94	4.1	-11	-0.41	-0.57	3.8	11	0.68
2	8.7	-0.85	11	-1.9	3.4	-1.3	1.6	1.6	8.4	-13	5.6	12	-1.3	-7.7	1.5	-14	11	0.1	-2	-8.5	9.4	7	-2.8	1.2	-1.3	-2.3	9	5.8	7.3	-0.65	3.1	1.3	1.5	8	6.6	0.61	-0.75	1.4	0.85	2.4	4	4.7	0.31	-0.42	1.3	2.7	-2	5.2	16
1.2	1.4	-2.2	-1.7	5.5	7.8	-2.8	3.1	-4.9	1.9	-15	2.7	5.6	11	-0.3	0.2	-16	-3.7	-2.6	1.4	0.14	-0.68	8.2	-0.81	0.38	6.5	4.5	2.2	3.2	-0.9	-5.3	0.66	4.1	7.7	1.5	-1.5	-3.7	1.1	1.5	-8.6	2.5	0.08	-3.7	7.8	-1.1	-3.2	18	-5.2	11	17
9.5	13	4	2.3	-8.3	4	1.4	6.7	-5.3	4.5	-7.6	8	0.33	7.2	-4.7	7.6	0.04	9	-5.7	1.5	0.6	1.3	5.1	1.2	-2.1	7.1	3.8	9	2.4	11	-1.2	7.2	4.4	4.9	-4.6	0.26	4	8.1	1.2	-1.2	8.4	7.5	-1.9	4.6	1.5	-2	-2.3	2.1	12	15
8.1	4.1	3.7	4.1	-14	-5.8	-0.99	-1.1	-3.7	-11	-11	0.09	4.3	-7.2	-3.5	0.94	3.4	3.5	-3.5	-4.6	4.3	-2.3	-5	7.5	-6.1	0.33	-6.5	3.6	3.8	5.8	3.6	2.3	-2.6	3.5	-6.5	-1.4	0.41	-0.55	1.7	-7.5	-3.1	4.2	-3.6	1.1	-3	8.5	-4.9	3.5	10	9.3
4.4	-8.2	4.3	-8.9	-13	-12	4.3	-16	-2.6	-20	-1.2	-10	-10	-7.3	-10	-17	-1.6	-11	-11	-21	-8	-7.5	-11	-7.4	-3.2	-6.7	-8.5	6	-12	1.4	-3.5	5.3	-4.1	-0.25	-5.3	-1.3	-2.5	-2.8	-1.8	-11	-3.4	-6.6	4.5	-4.4	7.1	3	-6.9	7.6	-11	8.2
-6.2	-16	-4.1	-4	-10	-0.91	-6.7	-12	-16	-15	-7.6	-2.1	-17	-6.9	-3.3	-8.5	-4.3	-3.1	-5.5	-12	-4.8	-4.7	-7.5	-12	-0.63	-5.5	-2.6	-0.07	-7.8	-4.1	1.4	1.8	5.1	-5.6	-9.6	-6.1	-0.47	-4.1	-2.5	-7.3	-0.76	-8.4	1.4	-6.1	3.5	0.56	-3.2	9.6	-0.78	15
-5.1	0.67	-11	4.1	-12	6	-18	-11	-17	-11	-14	-4.3	-3.4	-10	-6.4	0.15	3.3	-2.9	-10	-4.2	-7.6	-0.11	-12	-4.8	-4.8	-3.5	3.9	-6	3	-6.2	0.59	-3.1	0.35	-8.2	-3.2	-4.5	0.92	-5.8	-2.9	-5.8	-6.7	-7.4	-0.67	-7.5	-5	0.48	-3.8	7.3	-5.9	11
-6.8	4.9	-3.3	1.8	-5.7	8	-13	-2.1	-14	-6.2	-10	0.64	-13	4.2	-1.3	-2.1	1.4	-7.3	-9.9	-5.8	-1.3	-2.5	-11	4.1	-2.6	-6.7	-3.4	1.3	-2	-3.7	2.9	8.5	6.1	-6.4	-2.3	-3.4	-1.7	-3.4	-1	-6.6	-3.7	-6.7	-4.3	-1.3	2.3	0.58	-19	7.4	-20	6
-0.96	1	-0.86	4.1	-5.6	11	-6.9	4.3	-11	3.6	-12	10	2.2	14	-2.8	0.49	-3.4	-1.2	1.8	6	1.5	-2	2.2	9.3	-7.6	-3.5	4.7	-8.6	0.31	-3.8	4.3	4.1	-1.3	-5.6	-5.4	-0.68	1.3	-2	3.6	-5.3	1.1	-2.8	-5.7	-1.3	3.7	5.2	12	22	0.57	13
0.98	3.5	1.7	8.9	7.1	15	0.77	6.8	8.5	13	16	18	0.64	7.4	-1.4	7.4	-4.6	5.6	6.8	11	1.9	3	7.3	10	0.66	-3	7.3	-6.9	6.5	-4.6	7.1	3.1	3.6	5.3	6.4	-2.9	6.1	-0.34	7.8	-4.2	6.8	0.64	2.9	0.06	1.1	0.7	25	19	15	19
10	4	4.2	2.9	-4.4	7.2	5	12	9.4	11	-2.4	11	-6.7	2.3	-5	-1.3	7.1	-4.7	-6.2	14	13	-12	-5.6	9	3.5	4.5	2.4	-0.61	4	5.8	0.58	1.8	2.3	8.8	-0.72	2.5	4.6	-0.09	4.3	0.88	11	-4.6	5.8	-4.3	6.2	-7.8	11	10	8.6	26
-1.7	0.9	-1.1	1.4	-3.5	1.8	3.1	11	1.9	8	-3.9	6.8	-10	4.7	-9.5	-0.82	-5	-0.07	-3.3	12	-2.5	-6.5	-5	0.59	3	-2.5	2.7	-0.01	-3.2	8.1	0.76	-7.1	-8.2	2	-4.6	5.1	-1.3	2.1	-0.04	3.5	3.3	6.5	-3.1	-0.65	5.5	-10	5.4	-2.1	-7.2	7.1
-7.1	4.3	-6.5	8.5	-11	4.8	-9.3	7.8	-4.4	2.5	0.35	6.3	-5.2	-11	3.7	-6.2	1.7	-7.4	8.5	-21	-6.9	-7.6	3.3	-13	-7.8	-6.9	5	4.1	-5	9.7	5.5	-9.4	-6.5	-7.3	3.9	1.1	1.4	1.7	-0.23	3.8	-1.2	4	-12	-4.7	4	-5.2	20	-4.3	5.6	-16
-5.3	5.5	-4.9	8	-5.4	5.2	-7.2	9.1	0.28	4.2	2	15	5.1	-15	3	-4.5	-3.7	4.9	12	-14	-4.7	10	6.9	-11	-7.7	-1.3	4.9	-1.6	-2	7.4	1.9	-8.1	0.93	-8.8	-2	0.91	-2.5	0.15	8.9	3.9	-3.2	-0.58	-8.1	0.29	6.4	1.3	1.7	-1.2	-2	-9.1
-0.59	-3.5	-2.7	-2.4	-1.1	-1.2	-4	3.7	1.1	7.8	2.7	4	8.1	4	-0.23	-0.34	10	-1	13	-6.9	4.5	4.1	17	2.1	-3.6	0.52	5.3	-2.3	1.2	3.2	5.8	-4.6	6.3	2.9	-7.6	4.6	-1.6	-2.2	2.1	5.5	-3.2	-6.2	-1.1	7.7	-1.5	3	-0.56	-21	-7.6	-10
-14	-3.2	-1	1.7	0	0.63	-0.18	1.4	-4	8.4	8.5	-1.9	7.7	-7.8	-4.6	1.9	-8.2	-3.8	9.4	-11	-3.1	-0.17	8.1	-9.4	1.1	4	6.4	1.6	-3.4	6.8	9.7	-0.35	1.4	5.3	-4.3	6.8	-1.9	2.7	0.86	4.8	-3.5	3	-1.7	4.7	1.4	3	4.4	-0.1	-12	-16
-9.2	11	0.94	9.9	1.9	6.4	4	4.2	7.4	7.4	12	1.7	5.3	2.4	1.1	-3.8	-1	-0.3	5.6	-12	0.63	-0.47	1.9	0.69	-5.3	6.1	2.2	-0.04	-4	6.7	-1.3	1.8	7.3	5.8	-5.7	0.63	1.7	5.5	5.5	4.7	-1.8	3.3	-2.9	-0.37	2.6	5.2	-1.3	7.2	-14	7.2
3.4	13	-0.46	11	-0.79	6.4	0.66	7.8	0.28	16	5.2	8	-5	7.8	2.8	5.5	-2	0.77	12	-2.7	-3.5	4.8	6.6	8	-7.1	12	-0.56	6.5	-3.5	7.8	5	15	-2.6	3.9	-8.8	1.6	0.79	4.8	1.7	6.5	-3.6	7.3	-5.3	3	-8.6	15	-2.1	-4.2	8.6	-0.26
-5.2	-4.4	-3	5.4	2.8	9.9	6.3	2.4	3.4	7.4	5.2	9.8	-1.6	-13	-9	1.8	-17	1.6	0.76	-4.7	-11	0.73	-2.8	0.18	-2	5.2	-3.4	8.5	0.57	5.2	6.3	10	-7.6	0.41	-7.1	7.5	2.3	0.42	3.8	9.3	2	3.6	-5	-1.4	-7.5	3.6	6.8	3.4	2.2	-2.4
-7.2	3.6	3.2	6.8	5.9	3.1	7.1	4.2	-3.8	11	16	7.7	-14	0.13	-6.6	-2.5	-5.1	-1.8	-7	-3.5	-5.6	-3.7	-4.9	5.3	-8	7.5	0.5	9.4	-2.4	0.9	-1.2	-0.14	2.9	-4	1.1	-6.4	3.4	-4.6	6.7	2.1	-3.7	5.3	4	-1.4	9	2.9	2.7	5.1	12	-2
5.1	18	5.6	6.3	-9.1	1.2	3.2	13	11	6.6	-3	1.8	5.4	-15	-2.5	-0.04	3.2	-3.9	-8.1	2.3	3.4	-4.9	-8.4	-6.5	-0.69	6.1	9.5	-2.8	-0.16	1.5	3.2	-7.4	-0.87	6.1	-5.7	-2.3	2.2	1.7	-2.5	-13	3.1	6.7	1.5	-0.43	8.3	-2.2	21	4	24	-2.5
7.3	11	-0.95	5	-14	-2	-2.5	7.7	-0.36	9.5	-1.3	2.1	0.39	0.92	0.46	7.1	-5.5	-3.5	0.2	-13	1.3	-1.5	5	-13	0.1	5.9	4.6	5.7	-0.69	7.1	9	1.9	-5.2	-0.48	0.9	1.3	0.76	-0.41	0.24	4.7	1.8	2	-3.1	-4.3	-5.7	-6.5	9.3	-8	9.5	-7
-6.7	-8.5	-6.9	6.8	-13	1.2	-9.7	-9.4	-10	-2.8	-7.3	6.6	-10	-1.1	-4.9	5.2	-3.3	-0.42	1.5	-5.1	-3.9	-0.37	6.4	-2.7	-12	0.4	0.37	2.9	5.2	-2.1	3.2	-11	-2.9	1.6	-3.6	-6.1	-0.95	-8.4	3.5	0.42	-5.8	-0.08	-4.9	-4.4	-5.7	-2.2	-8.6	-8.1	-0.17	-0.27
-21	-9.2	-7.1	2.6	-6.9	-1	-16	-17	-21	-9.9	-10	-2.6	4.9	10	-18	-1.4	1.1	-15	-5.9	2.8	-8.4	-0.92	-2.6	4.3	-6.2	-5	3.9	-6.1	0.57	-11	3.5	-9.3	-7.6	-2.4	-0.73	-6.4	-2.4	-3	5.6	-12	-1.3	-4	-6.1	-4.3	-9.6	-8.1	-8	-10	-2.4	-4.9
-13	5.4	-8	6.2	-11	4.2	-21	7.2	-17	3.3	-14	9.2	-8.5	0.47	-14	-2.4	-7.2	-8	-11	-9.6	-6.5	-3.2	-19	-13	-9.6	-0.83	4	-8.5	0.05	-12	1.1	-2.7	-6	1.3	2.1	-4	-5.1	-0.39	1.1	-9.7	-9	-2.9	-3.9	-0.69	-13	-7.4	-12	1.5	-23	-4.9
-9.3	8.8	-5.5	-1.5	-12	0.01	-16	1.6	-21	0.24	-13	-5.1	-13	-2.4	-12	6.7	-9	12	-13	1.8	-5.3	8.7	-20	-1.7	-12	-2.9	2.8	-5.3	-2.5	-11	-2.9	-2.9	-5	-11	-3	-4.3	-6.2	2.6	-1.4	1.1	-10	0.47	-8.2	-0.45	-2.3	-5.5	0.09	2.8	-14	11
-9.2	-11	-4.3	-5.5	-13	-2.1	-7.9	-7.6	-16	-5.4	-9.3	-4.3	-10	0.92	-8	2	-6.2	-3	-18	2.8	-2.8	-1.4	-23	-4.8	-7.5	-5.1	2.9	-2.2	1.2	-6.6	2.7	-2	-12	-17	0.43	0.91	-0.58	-6.2	-1	-0.8	-13	-4.1	-5.6	-2.5	-3.9	-16	-24	-1.4	-3.4	10
-11	-16	-3.8	-7.7	-12	-4	-15	-11	-11	-8.4	-8.9	0.27	-12	2.7	-11	0.54	7.2	-1	-11	10	2.6	-7.4	-10	5.5	-12	-1.1	12	-4.9	3.2	-2.8	5.2	-0.28	-5.2	-2.9	-0.25	6.3	-1.7	-4.4	5.7	-1.4	-7.8	3.9	-9.8	-3.5	-0.66	-17	-9	-8	-29	-11
-3.3	5	-0.02	1.1	-0.36	-0.68	-9.9	11	0.81	3.4	-1.1	12	0.04	3	-3.9	-5	4.4	-8	-6.4	7.9	-0.12	-3.6	-5.6	-2.7	-4.6	-4.2	5.9	1.8	1.2	-5.7	-0.29	-5.2	3.1	-11	-1.6	-1.9	-6.6	-4.6	6.9	1	-4.5	-4.5	-3.9	-4.5	0.09	-4	1.9	-2.9	-4.2	-10
-2	11	3.5	10	18	-0.87	-0.28	15	0.17	24	9.4	13	-3.2	-11	-4.5	-0.99	1.6	4.3	0.3	-0.45	-1.2	7.7	-2.3	1.9	2.5	10	3.2	5.2	-2.6	-4.2	5.2	8.8	3.7	-3.3	-2.9	0.02	-0.2	5.9	-0.35	3.8	0.85	6	4.4	6.5	1.4	1.7	3.4	19	9.1	25
-1.2	-4	-1.1	-3	5.8	-8.5	-0.54	-3.4	3.7	14	6.2	-2.9	-3.4	8.3	2.2	7.5	-9.3	3	2.2	17	3.2	7.3	1.5	15	1.7	-0.84	-5.8	12	-9	5.9	4	13	2.5	-3.2	-1.6	3.5	-2.2	2.3	3.6	19	-0.88	5.3	-5.4	-1.3	0.02	5.1	10	29	13	35
-23	-19	-9.2	-13	-1.9	-9.8	-9	-15	-11	-11	-3.5	-11	4.8	8.8	-0.51	-2	-8.8	3.3	5.9	8.4	3.6	8.6	-2.7	7.3	-0.79	-5.4	-8.7	6.9	-2	6.4	0.92	3.7	-3.9	-1.9	3	2.7	1.2	-1.9	1.5	4.3	0.33	-2.5	2.3	-9.8	-10	3.3	6.4	0.88	12	5.6
-3.1	-2.8	-1.7	-4.4	-5.5	-7.7	-10	-4.4	-10	-6.2	-4.6	-1.4	-0.42	-0.67	2.5	-5.1	8.3	-8.9	9	3.4	5.6	0.22	2.4	-1.8	8.1	-6.6	1.5	2.9	2.5	0.99	-2.1	9.5	0.93	11	5.7	-3.1	6.6	1.7	0.07	2.6	10	-7.2	2.6	-3.9	-6.8	11	-6	7.9	-6.1	-2.3
13	-3.5	2	-8	-10	-8.9	2.6	-1.3	-2.4	-11	-6.6	1.1	4.9	0.33	4.9	-0.15	-4.3	-13	3.9	11	-4.6	-5.6	-1.8	-2.7	-1.8	2.1	-0.38	1.4	-0.87	0.37	-7	5.3	-14	-7.7	-0.61	-3.3	1.2	-10	-3.2	0.95	1.1	-5.6	-2.2	2	0.49	2.3	-8.7	-1.7	-8.1	1.3
0.92	-7.3	3.6	-9.9	3.8	-4.2	-4.2	-0.96	-0.56	-12	-11	-0.38	0.09	3.8	4.1	3	-4.5	7.6	6.9	15	-1.4	-4.5	-2.5	-2	-2.9	-6.4	-4.5	-7.8	-1.3	-8	1.4	-4.9	-4	-14	-2	-13	-5.3	-12	-7.4	-14	0.25	-11	0.15	-6.2	5.7	-12	-5.1	-0.65	-10	7.3
-0.21	-3.9	1.1	-0.15	1.6	1.7	-4.4	2.6	-0.88	-10	-11	0.15	-1.9	-13	-7.2	-5.3	-3.6	5.6	-2.1	-11	-0.64	-3.5	-4.8	-14	3.8	-14	-3.8	-11	-5.1	-12	1.3	-13	2	-9.4	-6	-5	-0.41	-6.9	-9.1	-13	2.9	-12	-0.51	-0.3	-3.7	-3	-3.6	-8.8	-17	-20
-2.4	-12	4.7	3.5	2.3	-3.7	-0.81	-8.7	4.4	-21	-8.6	-2.7	-6.1	-11	-2.6	-4.1	-4.9	-2.4	0.69	-6.7	-2.7	0.8	-7.6	-9.7	4.1	-1.9	-8	-14	-2.5	-13	-0.46	-3	5.4	-6.1	-1.7	-1.8	5.2	-4.7	2.6	-5.9	1.5	-9.5	2.3	6	-5.2	1.6	1	-7.3	1.7	-21
1.6	-12	-8.7	0.92	-0.91	-12	-3.8	-11	-2.8	-22	-22	-12	-6.5	1.6	-1.7	-7.4	-1.6	-5.2	-1.4	-2.2	2.5	-3.9	0.8	-8.7	4.2	-3.3	-0.91	-11	-3	-14	-4.6	-0.8	0.09	-13	2.6	-5	1.2	-6.7	-3.5	-1.3	0.01	-11	2.2	-6.5	-1.4	-7.7	-2.8	-8.7	8.5	-2.8
-4.4	-4.9	-2.8	-2.6	3.5	-11	0.91	-11	-2.7	-3.3	-19	-3.3	-8.6	2.8	1.1	-11	-0.66	-11	-7.4	-3.2	4.8	-1.2	-2.2	-12	4.9	-13	4.9	-1.1	-2.5	-8.1	-5	-9.1	6	-21	0.55	1.1	2.2	-7.8	0.95	-4.2	-2.2	-8.5	11	-13	2	-15	14	0.62	21	-3.5
5.9	11	2.6	5.8	7.7	1.5	4.6	4.7	4.1	16	5.3	-1.7	-6	-9.6	0.05	5.1	-5.8	9.3	-4.6	-4.6	0.73	7.3	-5	-4.3	-2.7	3.8	-6.1	4.3	-2	3.6	-5.5	-3.1	5.8	2.1	-6.1	5.3	0.26	1.3	0.15	13	-2.2	1.3	0.68	7	0.44	1.7	7.8	38	25	35
10	12	11	11	6.7	14	9	21	5.7	21	9.9	16	-11	0.25	-4.3	11	-4.4	11	-8.8	6.5	2.2	0.61	-5.1	5.8	-2	2.2	-13	5.2	-0.37	2.9	-4.9	4.8	0.9	15	-7.2	9.2	-1.7	9.9	-3.2	11	1.4	7.3	5.6	5.8	11	13	0.1	46	12	55
-5.4	-3	-0.74	-5.6	9.9	3.6	2.5	-0.55	-0.83	-5.7	-1.4	3.7	-0.71	1.5	-5.1	-1.5	-8.1	-4.9	-8.5	13	-6.3	-0.94	-3.8	4.7	-2.7	-6.9	-4.6	-0.36	2	4.1	-10	4.6	-2.8	3.9	-0.77	-1.2	-1.7	2.7	-1.7	8.2	0.85	3.6	9	4	5.2	1.3	-2.6	-12	4.7	24
-7	-17	-11	-24	-5	-28	-10	-12	-1.6	-29	-6.4	-15	-6.5	-17	-1.2	-16	-0.28	1.1	-8.8	-15	-0.68	-5.7	-8.4	-24	6.6	-15	-8.1	1	-0.92	2.7	-8.1	-4.4	1.5	-12	8.3	5.3	3.1	-6.9	-6.1	0.66	2.8	-1.2	5.7	-6.5	5	-17	4.5	-12	-9.5	-12
-5.5	-12	-1.6	-12	-3.1	-18	1.1	-7.7	3	-19	3.2	-16	8.6	-17	-1.6	-17	-2.7	-8.7	8.8	-24	-5.5	-8	8.2	-26	3.7	-21	0.19	-13	1.6	-16	-1.8	-13	2.8	-11	4.8	1.8	-3.2	-11	-0.06	-6.5	-0.66	-18	2.4	-7.8	9.2	-12	-2.6	-23	-4.5	-38
-6.3	-8.4	-4.9	-1.9	6.9	-12	-7.3	-12	-8	-13	7	-8.1	0.82	-17	-3.8	-7	2.2	2.4	-1.5	-13	-12	-2.5	-8.6	-14	2.2	-10	3.8	-9.6	5.4	-11	-2.4	-9.7	10	-3.8	0.69	-0.86	4.8	-9.2	0.35	-12	4.1	-16	8.3	-1.5	5.4	-3	-5.2	-10	-23	-17
-5.1	-2.1	-1.8	-2.7	10	-11	1.8	6.2	2.1	0.42	10	4.1	-4.8	4.4	-7	-8.4	3.2	-4.5	-5.2	-1.5	-13	-1.5	-5.7	-4.7	-0.07	-1.9	-12	-0.8	2.2	-4.5	-3.9	-5.3	3.1	7	-1.5	-0.86	2.8	-2.2	-1.3	-3.3	-1.3	-14	0.15	-2.3	-1.1	-3.9	0.8	-18	-24	-20
-5.7	-1.6	-4.3	-6.9	2.6	-9	3.2	4.5	3.3	-3.5	7.6	0.1	-1.6	-1.6	-7.9	-7.4	-9.3	-5.1	-9.6	-16	1.4	-5	-1.5	-13	-2.1	-0.14	-13	-5.3	-2.1	-8.3	-9.9	-5	11	2.3	1.4	6.9	4.2	-1.1	-6.3	-0.52	-7.1	-6.7	-1.4	0.55	-6.4	12	-2.7	-7.8	-1.3	-10
-3	13	0.68	2.1	7	-13	6	1.7	2.8	5.5	7.2	-9.2	-11	-3.6	-3.6	1.4	4.9	4.1	-11	-8.2	0.78	6	-4.2	-6.5	2.7	-4.1	-0.71	-4.8	0.01	-0.44	-5.6	1.2	-5	2.6	5	4	6.2	-0.29	-3.2	0.64	-9.8	-6.1	1.9	6.9	-4.6	15	-6.9	1.3	5.3	4
-17	4.9	-5.8	-6.4	9	-17	0.6	-4.9	-4.2	-3	-1.4	-10	-9.8	-0.28	0.36	-3.9	2.7	5.3	-8.6	-10	-2.6	4.2	-12	-8.4	-2.6	-0.08	-11	-0.64	-8.4	9.7	-9.2	0.5	1.7	1.6	-2.1	2.9	2.4	-5.8	-5.5	-0.49	-4.3	-6.4	5.1	0.58	6.6	3.5	-4.4	19	-12	4.2
-3.5	2.3	-0.14	-5.2	14	-1.3	7.9	-1.9	-2.5	3.3	2.7	-8.1	-2	-7.1	2.4	-1.6	7.6	8.6	-9	-8.4	4	1.4	-6.6	-2.4	8.8	1.5	-2.9	1.7	-0.32	6.9	2.2	6.2	7.9	12	-5.4	0.4	4.5	5.4	3	4.3	1.7	-1.7	11	3.3	10	3.5	-1	2.6	-11	3.7
1	-4.1	1.9	-3	4.8	5.5	4.7	2.1	-4.2	7.8	4.5	2.5	4.5	1	-4.8	8.4	4.4	2.2	-2.7	8.4	-2.3	2.6	-5.4	5.3	6.8	3	-2.6	-0.28	5.9	-5.2	-1.7	4.9	6.3	13	-5.7	0.73	4.1	2.7	-0.09	3.3	5.7	0.45	9.1	12	7	9.4	11	7.5	0.6	11
3.5	-0.81	-8.2	1.2	-2.4	8.2	0.53	10	-1.5	12	3.6	5.7	13	4.2	1.4	7.3	8.4	9.5	1.8	15	-6.8	7	-4.7	6.8	1.6	5.2	-14	3.9	-4.5	0.85	-11	11	-2.4	3.2	4.3	-3	-1.6	-1.3	-3	9.4	-2.9	6.1	-1.5	3.4	-11	-2.7	-9.2	21	1.7	21
2	4.6	-2.2	-0.13	7.6	6	0.36	13	-0.05	15	10	6.8	-3	6.6	-4.6	3.6	-2.4	2.6	-14	-5.5	-6.8	-2.2	-15	5	-0.19	0.14	-9.8	-1.7	0.98	-1.1	-5.7	6.1	-7.4	-6.4	-2.4	1.8	-0.15	-4.3	-9.3	14	3.6	-0.03	-3.5	1.2	-11	4.1	-5.8	1.9	-30	40
-0.36	-1.3	5.1	-0.73	9.5	4	5.2	2.8	3.2	11	4.3	6.4	-7.4	5.7	-4.5	4.6	11	-0.17	-9.2	0.24	0.19	-1.8	-16	1.6	-1.6	-4.2	0.84	-4.1	2.4	6.1	-3.3	2.6	-1.8	-2.9	-0.69	13	1.4	1.7	-4.4	14	-7.9	0.32	-2.6	-2	6.2	7.2	7.3	0.01	-8.2	38
1	6.4	1.6	-1.5	2.5	7.7	2.1	1.4	2.1	8.3	4.8	6.2	-0.01	1.8	-4.5	6.5	1.8	5.7	-7.6	0.99	1.2	-1.8	1.2	-0.17	-0.41	12	-2.7	-3.1	1.7	-7.6	-1.9	4	-5	12	2.5	2.3	0.73	4.7	-0.06	3.1	2.1	3.9	8.6	14	11	15	-5.6	5.8	-8.7	11
-4.9	17	3.6	11	4.2	14	3.1	7.4	-2.5	6.6	7.4	13	-15	1.3	-8.8	13	1.4	3.9	-8.1	14	1.2	6.5	-6.1	10	1.9	15	3.1	-3.7	5.4	-3.2	-2.3	-11	-6.2	0.08	1	-8	-3.6	7.3	2.8	-8.4	2.2	8.8	3.6	6.8	8.4	-0.94	17	6.7	-8.9	-2.8
2.1	-1.4	2.4	-5.4	14	-11	6.5	7	11	11	-5	3	2.6	0.52	2	10	-0.03	15	-3.5	8.9	5.7	14	-5.5	-1.9	6	1.7	2.1	-6.8	9.1	-8.1	-3.6	-4.7	17	-2.5	-2.7	0.6	3.1	3.8	2.9	-6.4	-5.9	6.3	8.9	-6.6	14	-9.1	2.7	12	8.6	-0.27
5.3	-16	3	-18	8	-7.4	3.5	-14	19	-16	2.4	-10	3.2	8.3	7.8	12	2.7	2.5	2.1	15	7.5	1.8	3.4	5.7	20	-0.04	4.5	-5.4	4.6	-7.5	3.1	-0.77	18	4.4	-3.1	-7.9	8.3	3.9	1.7	-5.5	9.4	-0.35	13	0.6	14	-7.1	11	4.5	16	-16
12	-17	5.6	-11	3.1	-7	11	-10	5.7	-13	1.9	1.7	-2.1	6	9.8	-3	9.4	-7.5	7.5	10	11	-5	11	1.5	14	-5.3	5.8	-2.7	6.9	-1.2	8.8	1.8	10	2.4	3.7	-3	10	2	5.5	-9.4	14	-6.4	7	0.6	5.3	-5.6	4.7	-27	28	-27
3.9	-6.4	4.9	-7	0.51	-5.1	0.43	-3.9	-6.9	-6.2	1.6	1.6	-1.4	1.9	3.2	1.4	-4.2	-4.1	8.9	12	1.4	-0.28	5	0.54	-7.5	-5.8	2.1	2.1	-1.4	-1.6	3.8	2.3	-8	-3.5	-0.65	-0.7	-1.5	1.7	8.3	-1.3	1.3	-5.2	-6.2	-6.1	-12	-11	-4.9	-19	31	-33
-2.1	-11	-5.6	-3.7	-12	4.6	-8.7	0.16	-14	-4.6	-8.3	0.24	-0.94	4.8	-7.5	-2	-5.2	-0.22	-3.9	6.3	-2.1	-4.5	-3.7	2.5	-2.7	-5.3	-3.8	-0.11	0.98	-4.1	-15	-4	-8.5	-2.2	2.3	-9.5	0.9	-6.7	-7.6	-3.5	3	-11	-4.9	-9.6	-9.2	-6.4	-16	-20	8.1	-17
-15	-2.8	-14	-1.1	-26	11	-16	-3.9	-22	-5.5	-12	0.05	-5.2	2.4	-7.8	1.2	2.7	8.1	-8.7	11	-2.7	0.46	-5.7	8.3	0.09	-13	-0.04	-2.9	-0.41	-1.5	-5.6	0.31	-5.2	-8.7	1.3	-5.2	-2	-6.3	-5.8	1.2	-3.5	-11	-4.8	-5.7	-10	-11	2.9	-7.8	-25	-13
-3.8	2.3	-3.7	-7.2	-8.1	7.9	-13	-2.2	-14	-2.6	-15	5.2	-7	6	-3.2	-1.9	0.53	-1.3	-6.1	16	-5	-14	-8	6.3	-0.47	6.9	-1.3	0.92	-1.3	12	-3.5	-2.8	0.19	1.5	2.4	11	-4.5	4	-6.9	-4	-2.8	6.8	-1.9	5.2	-1.6	-14	8.5	2.4	-10	-4
8.4	14	6.5	-0.17	1.4	0.07	2.7	12	-6.6	11	6.1	0.9	-1.7	12	2.9	7.6	-7.2	13	-2.7	9.8	-0.15	2.5	-1.7	12	2.6	21	-1.5	12	2.5	23	-5.1	6.3	9.5	12	4.7	14	-3.9	17	-1.1	2.7	-1.1	17	6.7	21	-0.06	12	5.2	22	2.2	8.6
7.1	6.2	1.6	4.7	0.18	4.9	3.4	1.7	11	2.7	7.1	-5.3	-1.6	-6	5	6.3	1.6	3.3	4.5	5.4	-0.56	5.1	9.2	9.4	-2.4	6.2	9	12	7.9	15	2	6.5	2.4	4.7	1.5	3.5	1.6	6.8	0.47	3.2	-4.2	12	1.3	1.3	-4.8	9.3	-9.2	7.3	1.7	12
-17	-0.73	-14	1	-0.86	0.56	-6	0.05	-15	2.8	-2.2	-4.1	-3	11	5.2	5.8	-2.6	2.9	11	3.1	-3	5.2	3.8	17	-11	5.7	7.2	6.1	5.6	1	-5.2	6	-1.7	10	-0.93	-1.6	-0.12	2	-1.8	5.3	-5	11	-5.6	4	-5.5	14	-19	-3.4	-21	12
-1.9	-6.2	-6.7	-9.9	-0.56	-7.3	5	-11	-5.8	-12	6	-9.2	6.4	5.2	9.2	2.9	-4	2.2	15	5.6	-4.4	-1.4	9.8	6.6	-4.3	1.7	-0.97	17	0.08	7.4	-2.5	9.3	5.1	5.1	-4.9	5	-3.2	7	-6.9	4.1	-3.1	6.2	-5.8	0.89	-7.7	8.5	-8.9	-4.6	-17	5.7
7.2	-5.1	-0.38	-3.6	-5.4	-11	6.5	-12	0.79	-12	-3.7	-11	9.8	-1.5	3.7	0.01	9.1	6.4	5.9	1	-4	-0.62	9.5	-5.3	12	-5.2	-8.3	6.1	3.9	3.8	0.94	3.3	8.1	-5.5	5.7	2.4	-0.71	3.4	-0.15	-1.6	7	3.8	0.38	-0.91	-1.5	-7.7	0.07	9.4	-0.81	-6.4
0.75	-0.38	7.3	-3	11	-10	5.9	-11	5.7	-12	17	-6.9	5.6	4.5	6.9	0.08	-2.8	1.6	6.9	0.69	7.5	2.5	12	-0.47	1.7	-6.3	1.7	-0.44	2	-5.9	7.8	-1.6	5.2	-5.2	2	1.7	2.1	6.2	9.8	-2.5	8.1	-3.1	0.29	2.6	6.5	1.8	4.7	9.6	1.5	-4.6
8.4	-4.4	-1.1	-2.7	0.96	-3.4	13	-14	17	-14	2.6	-7.1	1.3	1.9	-9.1	-1.4	-9.9	4.1	-11	-1.1	1.1	1.6	-0.26	0.35	13	-5.1	-5.5	0.63	-4.9	1.9	-8.7	0.09	2.6	-2.5	1.4	3.8	1.2	6	2.7	0.82	-4.1	3.8	6.3	1.3	1.3	-0.43	2.6	10	19	11
13	-2.1	-9.4	-1.6	-32	-2.2	9.7	-8.4	22	-11	-22	-4.4	-17	-6.6	26	-2.7	6.2	-5	12	-3.4	3.4	-1.1	22	-2	15	-5.7	-1.5	8.8	10	2.4	10	-2.3	15	5.6	23	0.48	29	6.4	9.8	-1.9	19	-1.4	19	-0.82	4.5	-4.9	8.8	3.1	37	17
-1.2	4	7.6	4.6	2.7	6.9	-2.3	-1.8	-7.7	5.5	3.3	1.2	25	3.4	15	4.9	11	2.8	18	3.1	18	-6.5	29	0.51	-8.2	-1.9	20	-2.1	18	-5.2	23	-0.37	9.2	2.8	17	-7	6.3	-0.84	14	-14	5.7	-5	-4.2	-1.4	19	1.4	10	9.4	8.4	23
4.7	-2.6	-0.05	9	-3.8	9.4	-11	13	-14	19	-3.4	8.6	9.1	5.5	6	-1.8	-1.6	-2.6	6.7	3.7	0.85	-2.5	7.6	1.1	3.4	8.9	-10	-4.1	-7.4	1.8	-1.2	-4.6	-4	1.9	0.57	-3.5	-7.5	-0.85	-11	-13	-0.7	9.7	3.8	1.1	5.8	-0.3	4.6	7.5	2.4	22
-0.03	5.6	-0.83	3.3	-0.04	11	-7.1	13	-6.2	9	-3.6	4.3	7.3	2.2	6.9	1.6	2.4	4.6	7.9	9.2	7.6	0.46	12	5.2	-1.7	6.2	2.9	10	5.8	5.2	8.2	2.5	2.8	8.2	5.7	-2.2	4.2	1.1	1.3	2.3	-0.71	5.8	1.7	0.1	3.4	3.9	1.2	7.6	-1.2	13
2.2	-1.1	1.5	0.96	2.6	3	2.8	10	5	2.2	1.8	1.8	7	-2.5	5.4	1.6	0.91	-0.23	14	13	5	-5.2	10	7.7	2.1	6.6	-1.2	5	2.5	8.3	3.1	6.6	6.7	0.14	0.51	2.4	-2.7	-0.34	-3.7	7.2	3.4	6.5	6.5	-1.2	8.6	5.5	1.2	-2.8	4.7	-1.6
14	8.1	6.2	5.3	1.5	12	3.1	8.2	3.8	1	7.1	6.3	13	4.3	12	0.43	5.9	-0.98	15	-1.6	9.2	-10	15	10	7.6	5.5	7.3	6.1	-1.6	9.6	5.8	9.3	5.7	8.8	0.18	6.6	-4.5	10	4.7	19	6.3	9.6	9.1	3.8	9.3	7.8	10	-4.3	9.4	-30
13	8.3	10	2.4	12	4.7	14	-3.8	18	4.9	17	0.13	4.3	-13	-1.1	0.36	-1.3	6.3	13	-17	-0.52	5.6	16	-5.3	16	7	5.1	12	1.8	0.78	0.85	4.7	6.3	8.8	4.6	8	0.86	8.5	-1.5	17	6.5	8.2	8.3	5.9	-0.25	15	23	-7.4	31	-31
4.6	-7.7	-0.25	3.4	8.7	4.8	19	-3	24	-3.6	7.6	4	4.6	-0.25	1.9	2.2	-1.2	-1.3	-0.45	-15	-3.7	7	9.3	-4.9	17	12	4	3.4	9.8	8.2	-2.9	4.3	12	8.7	16	2.4	7.4	5.3	4.5	9	8.9	5.1	12	11	7.9	11	1.8	-15	15	-39
5.1	-4	-5.7	-2	1	4	3	-1.1	4	-3.9	-4.6	5.8	0.24	-8.2	5	0.43	-2.1	-0.04	-2.7	-8	10	7	1.4	-0.79	0.77	8.4	9.2	-2.2	8.5	8.3	1.9	2	8.1	5.3	6.3	5.2	6.6	4	4.5	3.4	14	4.3	-2.2	9.5	3.9	16	-15	2.4	-17	-35
1.8	-2.3	-6.5	-0.17	-4.3	0.46	-8.5	-12	2.8	-6	-9	-9.1	5.8	4.4	8.4	-2.2	-2.4	6	5.6	-6.2	5.2	2	2	1.7	1.4	2	-2.2	-8.9	0.19	-4	-3.2	-2.7	-0.42	-3.3	6.3	-2.3	4.2	-4.9	-2.8	-5	9.7	9.6	3.7	2.4	6.9	3.9	1.2	-6.6	-22	-8.5
-12	4.2	-1.1	5.8	5.6	6.1	0.5	-0.31	2.8	1.9	1.6	2.9	12	4.5	8.3	-0.72	6.1	7.2	9.8	-9.2	11	6.8	0.11	3.2	8.4	-0.53	-2.7	-6.5	-4	-8.1	-3	2.6	-11	-0.74	-1	-0.11	1.4	-2.7	1.8	-6.2	6.8	1.6	9.2	1.1	-2.4	3.6	-6.1	-9.3	-11	-15
9.7	9.7	7.7	6.9	6	7.2	9.9	3.8	7.6	11	4.7	-0.19	15	-1.7	9.3	2.3	-0.25	-2.8	15	-0.43	8	8.3	14	8.8	3.1	4.6	-6.4	-0.8	-7.4	-3.8	8	6.6	2.4	2.6	-4	-2	0.54	4.5	6	5.9	-0.17	4.2	7.5	6.3	-3	8.6	-3.3	8.6	5.3	-6.4
12	0.69	7.5	8.9	-5.5	12	7.9	9	2.2	12	4.6	12	17	11	7.3	-1.1	-1.4	-2.3	16	-6.3	3.6	3.5	9.3	2.5	-0.76	1.7	-0.35	-0.11	-3.6	1.3	6.3	11	-0.02	8.4	-0.9	3	-6.1	3.4	3.9	7.7	1.4	7	-4	7.2	-4.5	6.7	9.2	16	8.6	18
4.7	4.6	2.6	4.7	-2.9	5	7.9	7.4	5.5	-3.1	4.9	7.3	1.9	-0.35	9.8	-2.8	0.86	-1.3	13	2.1	4.4	-4.5	14	11	0.06	2.9	3.9	6.6	4.5	1.7	3	-2.2	4.6	-3.9	0.54	-3.6	-3.8	5.8	3.4	6.5	-1.7	0.27	-2.7	-7.1	-0.54	-4.5	4	-1.9	14	12
9	0.66	2.8	-2.6	10	1.5	8.1	-0.9	8.8	-8	8.5	3.9	-4.9	-9.1	4.6	-3.6	5.2	0.81	7.6	4.6	1.5	-3.7	6.8	3.3	-2.9	-0.25	-0.78	-5.4	-0.85	-1.5	9.8	-2.9	-5.2	-9.8	-5.4	-10	-8.8	1.6	0.76	-6.2	-3.4	2.9	-12	-7.1	3.4	-8.8	-0.07	-19	-8.9	-4.8
8.8	-2.9	11	3.5	8	2.6	12	1.3	16	7	8.3	3.8	3.3	1.6	2	1.6	2	-3.4	0.04	-14	-7.3	-1.7	2.2	-3.7	4.6	-1.6	-0.14	-0.71	5.2	-0.92	5.2	4.9	-4.6	0.03	-4.4	2.3	-2.4	1.6	9.9	-1.1	-3.4	-0.27	-5.8	-1	-4.7	-5.1	7.5	-7.5	-16	-8.9
13	6	6.1	7.4	-16	8.6	9.7	14	17	13	-2.2	7.5	7.9	-3.1	4.8	-1.4	5	-2.9	3.9	1.9	13	-8.1	-2.4	3.9	0.89	-0.93	3.4	9.4	-2	13	3.9	2.3	0.62	1.6	2.8	0.39	-0.92	3.2	11	9.1	-4.1	-0.99	3.7	5.3	6.8	4.9	-5.9	1.3	-10	9
5.2	3.4	-5.8	6.3	-12	4.1	10	9.9	11	11	0.06	-0.39	12	8	6.1	4.3	25	-2.8	6.4	-2.2	7.3	4.9	15	0.57	7.1	0.4	0.38	-3.3	3.1	3.4	4.7	1.2	1.1	-2.6	8.5	3.4	8.2	0.81	12	5.7	1.6	-0.28	5.4	2.1	5.8	3.4	14	9.4	16	-4.5
0.96	14	0.17	12	-2.1	4.4	4.4	8.8	13	5.8	8	-3.8	6.2	12	-6.2	6.4	-3.3	8.2	-4.4	11	-0.27	4.3	1.9	8.3	0.02	8.7	4.8	-2.8	0.31	-9.2	10	9.2	0.17	4	4.2	-3.8	4.5	-2.3	9	4.5	-1.2	-2.6	0.11	5	-2.8	6.5	13	7.2	33	-4.3
5.5	8.7	1.4	12	-7.8	13	-5.2	4.4	6.8	2.7	-6.3	8.3	-13	-6.7	-5.6	8.7	-0.69	3.9	-13	14	-1.2	4.5	-11	-3.9	5.8	6.1	0.69	-8.1	-1.2	-2.5	-3.8	7.5	-6.8	2.5	3.6	2.3	-5	1.2	-2.8	0.09	-1.2	-0.05	-2.7	12	-1.1	11	-9.8	7.2	9.1	15
13	-17	8.8	-5.7	-2.9	-1.3	7.8	-13	11	-1.9	1.6	-4.8	-2.7	-6.4	12	-10	11	-8	9.7	-11	2.6	-3	6.9	-3.2	4	8.7	3.2	-4.8	-5.1	2.5	0.47	-0.5	-1.8	8	0.36	3.5	-2.9	0.8	-0.42	-2.1	-3	7.7	6.5	7.7	3.7	12	-9.3	-2.2	8.1	-3.9
5.6	-12	11	-6.1	8	0.07	9.1	-5.7	6.5	-4	14	-9.4	1.6	1.5	12	-3	3.7	-0.28	12	2.5	6	-7.2	15	13	-2.1	3.1	5.3	8.4	0.16	8.5	11	1.2	-2.4	13	-4.8	0.22	2.1	0.89	2.6	4	-4.2	-2.2	-0.58	-1.8	2.9	5.2	13	5.8	3.4	-3.9
-0.16	12	7.5	11	11	-2.4	13	8	15	5.3	21	-3	6.5	-0.35	0.42	1.8	5.2	-7.5	12	-5.3	0.2	-5.1	17	17	-2.9	5.7	-0.98	9	0.61	7.8	1.2	6.3	-10	11	-5.3	3.2	1.2	6.6	3	5.3	-4	2.3	-4.8	3.6	-11	13	0.39	6.6	3.2	20
-8.4	10	-2.7	7.4	7.8	4.4	-1.2	11	-3.3	10	8.6	10	9.3	15	0.29	9.2	-1.8	-0.59	3.9	13	-4.7	1.6	8.8	16	-7.2	6.5	-6.5	5.8	-0.16	5.9	-7.7	8.4	-11	9.6	3.7	-1.6	-2.3	5.7	7.2	8.7	-5	10	-3.6	0.6	-7.1	7.4	-8.2	7.7	-4	25
-11	-1.7	-7	-6.5	7.3	-6.6	-16	-0.05	-10	7.5	-17	6.2	6.7	6.7	1.2	-1.7	-0.36	0.64	4.1	6.9	-9.3	1.2	-4.8	3.8	-0.39	-1.7	-6.2	2.5	-5.7	-6.2	-9.2	4	-11	-0.68	4.1	-8.4	0.95	-3.8	-3.1	1.7	0.32	-5.8	4.4	-11	-1.7	-1.2	-13	5.4	-24	19
-0.22	-8.5	2.5	-9.2	-5.6	-7.4	-7.1	-5.2	3.3	-1	-7.6	4.1	2.1	-4.9	-7.5	-0.06	3.8	1	-4.6	14	-4	6.2	-6.8	6	1.8	-10	-4.8	2	-12	-1.5	-2.6	7.4	-3	1.6	2.2	-7.8	-4.4	-7.7	-10	-2.5	-4.7	-11	1.7	-9.2	0.17	1.7	-11	3.4	-12	-4.9
6.5	2.1	9.5	4.3	5.3	2.5	0.21	-3.5	-0.66	2.4	5.7	-3.5	-1.6	-5.7	1.8	2.2	13	0.93	-7.4	-16	6.2	0.04	-1.4	3.8	-4.7	-4.1	4.9	-0.18	-8.9	6.1	1.4	1.7	2.2	2.2	-0.85	1.9	-6.2	-1.8	-4.3	0.94	4	-4.5	-3.5	4.3	5.6	11	-5.5	-6	-1.7	-9.6
-1.4	7.6	4	4.2	8.5	12	7.9	4.5	6.3	12	7.3	6.5	3.2	-0.63	6.1	3.7	8.7	-8.8	3.3	2.4	4	-1.1	2.7	5.5	-13	4.6	6.7	0.39	-8.7	12	10	0.43	8.6	-3	-2.1	0.94	-8.1	-0.36	2.2	6.8	-8.6	-2.5	-7.5	6.6	7.5	10	4.2	4.9	2.2	8.2
5.6	5.7	2	-0.95	0.05	3.4	11	12	15	15	16	8.2	18	-1.6	1.9	-0.88	24	-7.1	3	-2.1	12	0.77	3.6	8.2	0.4	3.9	1.2	6	-8.6	-4.1	17	1.1	9.1	5.2	-6.9	-5.7	-7.5	-5.3	8.4	5.3	-0.94	-1.9	-2.2	-0.91	-2.2	7.5	15	4.5	-2.5	0.47
5.9	-3.7	6.2	-0.04	7.5	-7.1	15	-1.7	18	4.7	18	-13	3.9	-2.7	-1.7	0.05	5.4	5.9	-6.3	-17	-13	3	-4	-6.4	-5	6.5	2.5	-4.2	-7.1	-1.8	4.6	-2.3	4.5	6.2	-9.5	-4.8	-5.7	1.2	-1.4	7.8	-2	4.3	-8.3	2.2	1.1	0.84	8.4	4	9.4	1.7
3.6	3	7.2	8	13	0.9	7.8	-3.7	10	0.52	-0.22	-2	-8.3	-1.4	0.22	0.01	4.1	-4.9	-15	-6.2	2.9	0.58	-9.1	0.06	-12	-2.3	0.74	-4.4	5.8	-3.2	0.29	-4.5	-0.9	-4.7	-3	-1.1	-8	-6.2	6.4	5.4	-7.9	-0.21	-1.8	-4.5	-0.95	-4.3	13	-0.69	-1.5	6.8
3.3	7.7	8	2.8	7	8.4	4.6	6.8	7	10	3.9	5.7	13	6.9	-0.87	1.5	-0.08	5.3	-6.1	6.5	0.61	4.8	-11	4.6	0.04	-7.2	-1.4	8.1	-8.9	0.92	1.6	0.24	-4.4	-0.3	-6.5	-1.7	-12	-2.2	0.86	0.34	-9.7	-5.9	3.8	-3.4	-0.73	-7.2	12	8.1	-1.3	14
13	7.5	9.9	3.7	-0.09	-0.06	6.6	2.1	4.8	11	6.1	-6.1	9.4	1.8	-1.2	5.3	5.9	3.3	-7.5	-9.5	3.4	1.1	-3.2	0.59	4.9	-1.2	4.1	-1.1	-7.6	-4	3.1	3.6	-14	0.48	-6.8	-1.7	-6.9	-2.3	-1.9	4.4	-3	-7	-9.2	3	-3.6	8.9	15	4.8	-0.59	13
8.6	9.5	6.1	9	4.2	4	4.4	8.9	6.2	6.5	1.9	6.9	3	2.9	-6	0.5	-2.6	-3.4	-20	0.03	1.4	0.19	-11	2.3	-7.2	3.6	3.1	4.1	-11	3.7	0.73	3.7	-8.3	3.3	-11	7.6	-10	-1.4	-3.2	1.1	-11	0.23	-12	4.5	8.6	5.4	2.8	5	9.9	11
4	4.3	6.2	2.1	3.5	5.5	-0.34	12	-2.5	13	6.9	0.71	-11	-0.91	-13	-0.88	-5.5	3.3	-24	-6.8	-0.04	-3	-18	2.3	-8	6.2	5	7.2	-7.5	12	0.36	4.7	-0.89	5.2	-11	3.2	-9.2	11	-2.6	4.8	-5.8	6.1	-6.2	5.6	5.5	6.7	-17	0.74	-12	-0.38
-3.8	7.6	7.1	2.9	7.7	0.18	-1.2	6.2	-6.6	6.8	7.9	-0.07	-6.2	-4.4	-8.3	0.07	-2.3	8.1	-9.6	3.7	-2.5	-0.58	-14	3.9	-3.8	8	-5.5	3.9	-10	2.1	-0.29	7.8	-9.5	7.9	-11	-1.5	-11	5.1	-3.5	0.75	-5.2	1.7	-3.4	-3.6	-17	11	-6.2	5.5	-19	-6.9
4.2	-6.1	1	-0.67	-4.2	0.69	0.65	0.97	-1.1	3.5	9.3	-0.77	-1.9	4.3	0.5	0.07	-0.5	-13	-4.1	9.8	7.6	-6.4	-8.4	6.7	-10	0.84	-4.2	8.3	-8.1	6	-2.7	-1	-7.9	2.9	-13	-2.4	-15	-5.5	2.7	7.4	-12	3.5	-13	-10	-9.2	-4.4	13	11	2.8	6.6
5.6	-16	4.1	-8	-0.38	-1.9	1.3	-4	4.4	-6.3	4	-4.5	8.8	-4.4	-1.9	-7.3	14	-3.1	-11	-16	5.6	2	-6.3	-9.9	-14	-3.6	4	2	-6.9	0.67	0.83	-5.7	-4.3	-5.1	-7.1	-3.1	-11	-7.8	-0.59	-5.1	-10	-3.4	-21	-13	-2	-10	10	4	12	8.3
8.7	-14	7.5	-11	9.2	-1.2	2.7	-6.9	5.3	-13	1.9	-1.6	3.1	2.5	-4.3	-0	-6.5	5.2	-5.6	-6.7	1.2	-1.6	-13	3.5	-14	-6.5	-4.2	-11	-15	-9.6	3	-5.2	-6.7	-6.4	-9.7	-8.8	-9.8	-8.9	-4.7	-13	-3.8	-6.6	-14	-6.3	-6.2	-14	-1.7	5.1	-4.8	-8.3
6.3	-7.5	5.4	1.1	9.7	3.3	-2.3	-5.2	-3.8	-7.2	-2.8	-2.7	-3.8	-3.1	12	2.4	19	7.5	6.3	-2.4	13	3.2	11	8.2	15	-5.1	-7.8	-8.4	-2.1	-8.8	-14	-3.2	2.6	-8.1	4.2	-9.9	7.6	-7.3	-22	-7.9	12	-7.2	14	-2.4	0.67	0.34	-11	-1.9	22	-12
-8.6	1.2	-12	-0.41	-4.4	0.33	-15	0.1	-12	0.63	-27	3.1	-1.7	10	19	5	-7	-0.01	-0.05	6.1	-2.3	0.68	10	6.9	28	-8.2	-1.4	-3.8	8.6	1.3	-13	-8.3	20	-8.4	18	-6.5	30	-11	-21	-2.2	28	-7.1	25	-9.6	17	-2.4	-27	-1.9	25	-23
-2.3	1.6	-7	-4.2	0.95	0.44	-16	2	-12	8	-17	2.6	12	4.7	9.6	0.07	-7.1	10	8	8.2	-0.99	-0.72	21	13	2	-8.1	15	4.7	20	-1.7	-8.2	1	17	-4	21	-4.7	21	-0.15	6.8	-0.87	16	-8.3	13	-11	8.8	1.6	-10	-9.9	26	-24
-5.9	6.1	-6.2	0.87	-2.4	6.9	-6.4	11	-3.6	11	-14	8.5	-1.1	1.7	8.6	-6.9	-12	-5	7.5	-9.4	-3	-3.1	16	2.4	-1.8	-1.4	13	3.5	16	1.3	-10	-2.5	2.4	1.4	11	-0.84	18	-1.9	-11	3.9	16	-3.9	0.98	-4.9	2.5	6.5	-27	-6.6	3	-20
0.72	-0.86	1.2	-1.6	9.8	2.7	-8.3	-3.9	-9.6	0.39	-6.6	-12	-4.2	3.3	-0.71	-2.8	-11	-20	7.5	-11	-3.8	0.75	11	-5.1	-0.49	-2.4	8.7	-0.86	17	4.8	4.9	0.9	15	-1.9	16	2.5	16	-5	-11	7.8	18	-4.4	-1.1	2.6	-4.9	3.6	-11	1.3	-15	-11
-0.6	0.43	3.7	-0.08	1.1	0.54	-3.4	4	-4	2.7	-2.6	-9.2	-7.9	-7.7	-1	0.2	-4.7	-4	-0.99	-7.8	-4.1	1.9	1.7	-3.6	0.38	-2.3	8.2	-0.06	7	0.23	7.2	8.3	11	9	0.39	-5.6	7.6	-5.6	-3.7	8.6	2.4	-1.7	3.9	1.7	-1.9	5.5	4	11	10	3
4.8	17	1.1	3.7	1.2	4.6	1.9	15	4.6	13	-4.2	5.6	-1.6	2.3	-1.8	8.9	5.1	1.1	4	9.3	2.3	3.4	-2.6	-4.8	4.9	-3.2	-3.6	2.5	-4.3	-4.4	-5.3	6.2	0.88	13	-2.1	-8	1.6	2.2	-4.4	-0.12	4.2	-0.23	1.7	0.95	1.2	2.5	1.3	11	11	19
2.5	17	4.8	10	0.28	8.8	0.25	9.1	4.6	10	-8.1	4.8	-2.8	5.1	-2.7	-3.1	0.97	-8.9	-5.6	7.8	4.8	-2.9	-6.3	-12	7.8	6.1	-5.3	-2.4	1.5	-2.8	-6.8	-6.7	1.1	14	1.4	3	0.25	6.8	-5.5	-12	8.2	5.2	2.1	8	2.8	-11	14	-7.3	16	34
1.4	18	-2.1	13	-3.5	17	-0.78	9.1	8.8	2	0.52	-3	-0.19	-0.5	7.3	-1.4	-7.5	4.7	4.8	3.8	-4.3	4.4	3.2	5.1	2.9	36	3.6	2.9	8.2	14	1.1	-7.3	7.5	34	-1.9	25	4.1	30	0.53	-20	1.1	33	4.6	27	11	5.3	4.5	-20	19	32
1.5	6	0.02	-5.5	-0.49	2	-0.99	2.5	5.9	3.9	4.1	-15	-0.72	-20	2.6	6.8	-3.6	21	4.7	3.2	2.6	17	2.7	1.5	-1.6	16	-1.6	17	2.3	18	5.4	2.1	4	17	-0.71	24	3.4	31	1.4	13	2.8	28	2.7	21	6.4	11	6.7	-23	16	11
-6.6	-12	-3.2	-2.8	-3.2	-10	0.24	-14	-0.16	-13	4.5	-23	4.1	-1.7	11	2.2	-3	-1.6	11	2.3	4.8	8.8	8.2	2.3	5.1	8.1	6.8	3	6.1	14	5.8	0.03	8.6	6.6	0.48	25	1.2	20	9.4	0.93	0.12	22	-0.48	6.7	1.5	8	-11	-4.4	-14	27
-11	-1	-3.9	-14	-3.6	-29	1.6	-20	0.95	-7.9	3.3	-21	6.7	-32	6.2	2.3	-2.2	23	12	6.6	-4.4	13	7.8	-4.4	4.6	6.3	2.3	-1.2	-3.9	-0.68	7.3	6.3	-3.2	-2.9	-5.2	17	0.17	11	-3.4	5.6	3	17	1.7	-1.9	-2.5	-2.2	-8.4	-5.2	-22	22
-4	-14	0.15	-23	0.5	-23	2.2	-37	1.6	-23	-0.38	-27	-3.7	-24	-1.7	-17	-13	1.8	5.9	-0.17	-8	-10	-1	-22	3.3	-21	-3.4	-0.43	-7	-7.1	0.56	-5.1	-5.5	-37	-6.8	1.4	-6.7	-7.9	-8.5	-2.2	5.2	-11	-6.7	-19	-12	-22	-12	-10	-9.7	14
-1.4	-34	-6.5	-25	-5.5	-21	2.7	-39	-4.8	-54	-0.58	-37	5.8	-13	-5.1	-20	-9.8	-14	3.2	-4	-5.9	-22	-3.2	-20	-2.3	-24	4.3	-5.2	-0.18	-14	-0.95	-25	-1.3	-24	-2.6	-7.4	-0.46	-7.4	0.45	-20	3.2	-20	-9.4	-19	-3.8	-33	-9.7	-30	-8.1	-13
-8.8	-9.2	-11	-15	-9.2	-18	-3.5	-24	-6.4	-43	-3.3	-18	6.1	-14	-0.99	-13	-6.8	-12	8.9	-0.45	-2.7	-15	4.8	-10	-5.5	-21	5.5	-11	1.6	-16	-0.2	-22	-1.7	-17	3.9	-9.7	-0.6	-4.8	8.9	-35	-0.34	-11	-14	-17	-0.68	-26	1.5	-39	-4.9	-55
-5.7	-17	-5.2	-13	-3.8	-12	-6.1	-21	-14	-29	-4.2	-14	-5.9	-12	-2.5	-12	-0.94	-13	-1.3	-0.55	-1.3	-13	-5.1	-11	-9.2	-15	1.1	-16	0.04	-14	-0.48	-14	-0.83	-21	-4.8	-9.7	-0.72	-2	3.8	-28	-2.6	-11	-9.7	-12	-2.3	-20	-10	-41	-9.9	-53
-5.3	-22	-0.56	-9.9	8.9	-7	-1.8	-21	-7.9	-32	5	-15	-0.68	-2.8	3.2	-5.9	-8.1	-11	4.2	14	0.28	-8.5	-5.1	1.4	-2	-6.5	0.98	-9	-0.42	-5	5	-19	-5.4	-6.9	-2.7	-13	0.08	-1.9	4.7	-28	-8.5	-8.5	-5.9	-5.4	-10	-10	10	-40	-11	-53
-5.9	-11	4.1	-3.2	12	0.82	5.5	-7.5	5.2	-20	11	-0.79	-17	6.5	-7.5	4.2	-9.6	-11	-13	16	-1.4	-12	-10	2.1	1.8	-8	-3.6	-11	2.6	-15	-0.38	-14	-1.1	-16	-1.6	-11	2.5	-7.9	0.66	-27	-5.8	-7.2	-0.05	-7.5	-1.4	-21	1.5	-17	1.8	-36
10	-3.7	10	0.86	16	7.4	5.3	3.7	17	-0.02	12	2.1	-7.3	5	-2.4	-3.8	6.3	-8.8	-4.7	10	3.7	-6	-5.4	-0.73	0.56	-8.6	0.43	-13	9.3	-7	-0.56	-9.1	-3.3	-18	11	-5.2	1.3	0.87	5.5	-19	-3	-6.6	2.5	1.1	10	-17	-18	-21	5.5	-42
33	0.4	24	0.5	23	5.4	33	4.4	32	-2.7	25	9.3	10	7.7	3.5	-9	12	-6.6	5.4	-1.4	7.4	-13	14	-0.26	17	2.1	8.8	-10	15	-3.2	2.8	-15	5	3.6	17	-4.9	9.3	6.8	12	-17	7.6	2.2	12	2	15	-1.3	28	-15	7.8	-25
3.9	5.9	3	-3.7	4	-13	14	4.3	12	-3.7	9.1	-6.5	12	11	13	-2.2	17	0.48	21	0.31	3.8	2.4	23	-2.5	14	12	13	-7.9	19	-5.2	5.9	-11	8.3	6	9.8	3.1	11	2	11	-10	4.9	7.8	6.5	8	10	1.5	20	-2.1	22	-17
-9.3	0.07	-9.3	-0.28	-4.1	-1.8	-4.9	-4	-6.1	-2.3	-6	-4.9	-4.8	9.2	-0.86	3.4	4.9	7.7	5.5	3	-1.3	2.3	3.9	4.5	4.2	8.1	-5.6	-2.4	11	-7.7	-6.2	-2.3	1.6	5.4	13	-0.01	10	5.1	2	-2.8	18	3.3	-5.9	6.7	-8.8	6.3	-0.85	-7.4	5	-22
-9.9	2.2	-12	6.5	-9.7	3.1	-7	-3	-27	3.6	-13	0.06	-24	3	-17	4.8	0.09	7.5	-19	0.46	-4.3	9	-15	0.64	-11	6.5	3.3	-2.9	-0.01	1.2	-3.9	-2.3	-15	0.38	0.09	4.3	-4.3	3.4	-5.3	2.4	-0.79	6.2	-16	2.6	-17	7.6	-22	-7.6	-6.8	-11
-17	9	-26	6.8	-32	-1	-31	3.8	-34	7.7	-32	3.5	-22	6	-13	3.5	4.1	-2.9	-17	-2.8	-12	1.1	-20	-4.2	-17	7.8	-7	0.04	-16	3.1	-11	1.6	-25	-1.9	-12	5	-8.4	1.5	-16	6.9	-17	7.6	-11	5.5	-33	-6	-22	-1	-26	-10
-18	0.48	-14	3.9	-13	0.33	-24	4	-34	-0.34	-16	7.5	-4.6	11	-14	-1.3	-9.1	2.2	-8.8	-5.2	-16	2.7	-8.6	-1.5	-17	-0.64	-13	1.3	-9.8	11	-16	-2.4	-11	7.7	-6	4.4	-6.6	2	-12	12	-15	12	-11	-2.2	-23	1.1	-29	-8.2	-50	-13
-24	-3.1	-17	-1.6	-8.1	4.2	-18	-0.38	-32	-5.3	-13	12	-5.7	6.5	-11	4.4	-21	2.5	3	-2.1	-20	0.14	-11	6.8	-14	2.5	-5.8	-0.6	-8.1	8	-9.9	5.5	-14	12	-12	3.9	-8	0.59	-9.3	9.5	-11	8.9	-7.6	4.4	-24	-0.66	-14	-2.6	-37	5.9
-15	-3.7	-6.8	-8.3	-5.5	2	-11	0.51	-25	-8.1	-13	0.02	-9.8	3.9	-5.5	-2.4	-8.5	-0.01	2	-5.4	-16	6.9	-11	3	-13	5.1	2.7	-3	-12	7.7	-1.1	6.5	-13	4	-9.6	2.5	-6.8	2.7	-12	1.1	-8.6	7.7	-5.8	4.8	-7.8	1.5	-24	5.9	-32	9.6
-9.8	-2.6	0.02	0.33	10	7.9	-16	-1.7	-19	-5.5	-3.4	1.8	-3.5	11	-4.6	4.9	-5.5	1.1	2.6	1.4	-13	4.2	-3	4	-7.8	0.48	4.6	2.6	-3.5	1.9	-9.1	0.26	-6.9	-3.9	-6.1	2.7	-3.3	1.3	-2.6	11	-5.9	2.8	-9.5	0.71	-12	-2.5	-18	6.8	-23	11
2.5	1.1	-0.15	4.4	-0.32	-11	-8.7	-7.3	-3.2	-6.5	-7	-5.8	1.9	5.5	0.62	4.8	2.9	5.5	-6	5.5	1.1	5.6	-3.5	3.1	-3.7	-5.7	-6.7	4.6	-4.9	2.8	-6.3	-3.1	-1.4	-14	2.1	7.8	2.6	-5	-7.6	5.2	0.46	-3.6	0.61	-5.2	-0.22	-7.3	5.5	13	-15	13
3.2	2.3	11	4.7	6.9	-6.6	-0.61	-6.6	1	-4.8	-3.1	-2.7	8.9	5.8	-3.8	5.1	-7.3	-6	-3.2	10	2.5	-2.9	-5	-0.67	-1.8	-9.5	-5.5	0.48	-0.26	4.2	1.7	3.6	-7.7	-8.6	-0.3	-3	-3.5	-5.9	-0.01	3	2.9	-6.8	2.1	-5.9	7.8	1.7	-0.91	6.5	-11	11
1.7	3.8	7.7	4	-2.5	2.5	4.8	4.8	1.2	6.5	2	3.2	8.7	-8.5	1.1	1.1	3.2	8.3	1.5	8.7	-0.15	4.7	5.8	0.31	-4	-6.2	3.4	0.43	-0.82	2.7	2.6	-3.3	8.8	0.37	0.77	-4.8	-0.18	-4.2	1.4	-6	0.07	-3.7	0.14	-4.6	10	-1.4	-3.6	-1.9	-13	3.5
11	12	5.8	6.2	2.6	4.8	6.5	7.1	-0.28	4.2	7.1	7.4	5.9	0.45	-2.5	-2.5	-11	5.8	12	8.2	-5.9	6.5	9	-2.5	-3.5	-4.8	5	-6.3	-5.8	-5.6	4.6	-3.3	7.4	-2.9	-7.2	-7.9	1.6	-13	-4.3	-6.3	1.4	-3.2	-3.1	-6.5	-5.2	-2.9	6.9	-8.7	-4.5	-12
7	8.1	4.9	3.6	6.9	5	4.7	11	0.61	1.6	14	6.3	1.1	-8.3	-0.74	-1.3	-7.9	-7	-1.3	6.7	-0.64	-2.2	-4	-8.1	1.7	1.9	0.08	-2.3	1.2	0.37	3.7	4.5	6.2	5.5	-0.8	-9.1	-4.5	-2.5	4.2	-0.78	1.6	5.3	3.8	-2.5	-6.5	4.1	3.7	-13	13	-24
-0.35	-2.3	0.51	-0.7	5.9	-7.2	0.81	-6.7	-5.5	-6	-1.3	-8.6	-7.5	1.5	-0.15	-2.1	2.7	-6	-16	-14	6.5	4.6	-4.3	-11	5.3	-0.11	-0.88	1.9	1	2	-5	0.72	5.2	1.2	5.3	2.1	-0.37	0.06	2.2	-3.3	0.16	0.78	7.1	-2.1	13	8.2	-0.59	-5.6	6.7	-19
3.8	14	7.7	8.8	1.4	6.2	2.6	0.69	2.9	4.7	-3.8	1.6	9.2	-2.4	5.5	1.9	10	6	5.8	-2.3	7.6	1.6	-2.7	-3.5	0.33	7.5	-4.7	6.1	0.85	1.9	4.6	2.8	1.1	7	5.1	3.6	-1.5	3.7	4.8	0.68	0.72	5.7	5.5	6.5	11	6.3	5.2	2.6	0.36	-1.1
4.5	16	-1.1	9.7	-1	8.3	3	14	2.7	13	-0.22	4.8	-0.41	0.9	3.5	-3.6	5.1	5.7	-1.6	-4.5	3.6	-2	0.37	6.3	0.2	8	-4	0.64	-3.3	0.77	1.5	-2.7	-0.3	7.6	-3	-1.1	-3.4	-0.99	-0.76	6.4	-1.1	8.7	-4.8	7.1	-5.9	10	12	8.8	12	3.9
4.4	12	0.65	4.5	-10	3.7	1	7	-0.12	11	2.9	20	-12	15	-3.6	1.9	1	2.4	-1.9	10	-3.4	3.2	-0.34	4.2	7.9	5.3	-4.3	0.6	6.4	3.7	-6.2	5.1	-1.2	7.2	-0.12	1.4	0.42	-1.2	-3.6	8.1	6.4	4.6	-0.31	0.72	12	0.01	-1.2	-13	1.9	-3.5
2.3	14	2.2	2.8	7	-9	8	-0.24	13	15	2.6	8.2	-1.2	5.5	-3.9	-7.8	-3.4	-1.8	3.3	-16	2.1	6.7	-6.2	-5.1	5.6	-0.89	-6.5	5	6	3.9	-7.2	-1.6	-9.7	0.16	2.3	4.3	-1.3	-0.05	2	0.43	3	4.3	-0.93	1.7	-3.5	-0.8	5.3	1.2	0.74	-5.6
14	19	10	11	2.3	-1.6	13	17	16	24	2.7	-1.3	-1.9	-0.35	1.1	5.1	-1.8	17	-3.6	-4.7	1.8	14	-0.49	-1.9	0.32	0.62	-6.2	15	5.9	13	2.4	11	-0.12	8.9	-5.8	7.7	-2.5	4.1	8	15	-0.44	7.6	0.15	2.5	-11	9.8	17	25	18	29
17	4.8	1.8	6.2	-6.6	0.34	14	12	17	5.2	2.8	3.3	-3.7	-6.4	3	8.7	2.4	2.2	2.2	-2.9	-0.02	13	0.11	-5.8	-2	-5.6	3.5	7.2	4.8	4.3	0.29	9.8	-6.7	-9	4.7	6.3	-0.05	-2.6	7.2	6.7	3	-0.13	-6.1	-1.9	-3.6	-0.67	28	8.5	30	16
4.8	-7.7	-2.3	3.9	-16	-0.09	-2.2	6.1	-0.36	-0.83	-2.9	10	1.7	-9.9	-6.9	0.14	-8	-3	-15	-4.8	-3.3	1	-9.1	-7.2	-3.2	0.48	-7.1	-2	-0.87	-1.6	-4.6	5.5	-9.2	-11	-0.02	3.8	-6.6	-5	14	4.3	-2.6	-7.9	-4.2	0.89	0.33	3.2	12	5.9	23	15
1	-18	-3.2	-11	-8.9	-15	-7.7	-10	-11	-4.2	-6.4	-7.5	-11	-9.4	-13	-1.1	-6.6	-5.3	-20	-2.3	-7.6	-5.1	-16	-4.1	-5.9	-4.3	-7.8	-5.9	3.6	-6.3	-6.5	4.8	-8.4	-1.9	3.6	-6.2	-3.5	-4.8	6.1	-6.4	-9.9	-12	-3.1	-2.7	3.2	3.8	1.8	0.67	4.2	3.8
-7	-13	-2.8	-13	-2.2	-14	-6.7	-13	-5.7	-5.8	-4.2	-6.5	-4.2	-0.11	-4.4	-1.9	2.2	-12	-14	-2.9	3.3	-7.1	-12	-5	-5.5	-7.9	-4.3	-5.4	-3.3	-6.4	-3.2	-0.88	-8.7	-7.5	-1.9	-10	-3.6	-6.3	7.7	-2.8	-8.4	-19	-3.4	-5.5	-6.4	-4.7	-10	2.4	-27	-7.5
-7.5	-3.2	-7.4	6.9	-6.8	1.8	-2.4	-1	-3	0.67	2	9.4	-8.7	1.4	5.8	3.5	1.5	5.3	-1.1	-2.8	0.93	-5.6	-5	8.6	-4.8	0.49	-4	-1.2	7.5	-6.2	-3.6	0.34	-4.3	-9.6	3.6	-3.8	0.86	-3.3	-2.8	-3.6	-3.9	-9.9	3.7	2.3	-0.54	7.5	-1.1	4.4	-23	-1.8
-6.5	9.7	-0.9	4.1	-10	15	-7.3	14	-0.27	18	-11	-0.38	4.8	7.4	0.63	10	7.5	3	-1.4	7.6	8.6	-5.5	9.8	3.5	2.6	3.7	5	1.4	3.8	-5.1	4.7	4.5	2.7	4.9	3.7	1.1	7.3	1.7	-4.8	5	0.41	-0.79	8.9	6.2	11	7.7	0.02	18	0.01	32
-10	3.1	-7.1	4.2	-8.2	5.8	-10	12	-2	18	-5.9	-0.17	-4.2	13	2.7	2	10	2	-0.96	1.6	2	3	0.13	3.2	11	4.1	3.7	7.2	3	-1.2	1.2	6	7.2	6.5	-0.07	1.9	4.6	0.28	-3.1	9.7	1.2	0.83	13	9.7	22	14	-8.3	23	3.3	30
-6.3	-3.5	-5.7	0.72	-3.2	2.7	-5.8	-3.2	-3	2.6	-5.5	5.4	-7.6	1.3	1.3	0.07	3	5.9	4.2	2.7	3.2	-0.03	-0.56	5.6	7.8	1.7	-0.3	6.1	-2.8	0.47	7.7	8.4	6.5	0.51	0.11	-2.3	4.2	0.26	-0.36	6.7	-0.48	3.3	8.6	1.1	11	-1.1	-3.6	26	9.9	24
-2.4	-15	5.5	-9.1	-2.5	9.7	5	-4.1	5.2	-4.7	1.8	15	-2	2.6	5.6	1.6	-6.3	-11	4.7	5.8	4.9	-11	2.1	-1.9	10	-3.6	4.4	-3.8	-8.6	1.9	12	-1.3	13	-1.4	-4.3	-2.1	1.4	0.64	8.5	5.3	3.1	0.47	6.8	-8.3	7	-16	7.6	14	11	19
2.8	-10	0.7	-5.6	16	2.4	8.8	6.3	12	-2.3	13	16	14	-9.3	0.85	-4.6	8	-7.7	17	-13	3	-0.75	14	0.18	-3.3	0.36	2.7	-4.6	-11	-5.8	10	2.9	16	4.6	-9.1	-0.36	-4.6	-4.7	-6	9.9	-2.2	-13	7.1	-1.6	1.4	-8.3	14	10	18	12
-10	-1.5	-9.4	1.6	6.4	2.6	-0.89	4.7	8.7	4.7	11	7.5	15	-6.4	-6.2	-1.6	-4.1	3.8	7.4	-12	0.65	-3	8.5	-6.5	3.2	-4.1	-0.65	2.9	-4.2	-10	4.6	-0.71	10	-1.5	-0.48	-3.1	4.4	-9.1	1	3.7	2	-13	8.9	-1.8	-2.7	-1.5	13	13	9.4	1
[truncated: 952 more columns]
