# Supplementary material for: Dyslexia on a continuum: A complex network approach
Source: PLoS One. 2018 Dec 17;13(12):e0208923. doi: 10.1371/journal.pone.0208923 (PMC6296514; doi:10.1371/journal.pone.0208923)
Supplement: S1 File — Detailed information about the archive contents is provided in the included README.txt file. (TGZ) [file pone.0208923.s001.tgz › FS_620_VV_run_1.csv]

0.44	0.43	1.9	-4.7	6.3	2.9	4.4	-4	12	5.6	16	-5.4	9.3	1.5	-1.5	7.5	0.88	1.7	4.7	1.4	6	0.13	9.3	1.4	4.6	2.5	2.7	1.4	7.8	-2.4	4.4	16	4.7	-0.51	-0.95	-6.3	1.3	-2.2	-1.8	1.2	9.6	6.4	-5.3	5.3	3.2	2.4	12	0.98	5.9	0.34
-0.49	-0.1	5.8	1.7	11	0.75	5.8	5.8	9.7	7.3	4.5	9.9	4.5	1.5	-4.2	0.11	-9.9	4.2	-6.4	0.28	4	-8	-1.4	-1.7	8.3	-3.9	-0.8	-2.3	9	-3.6	-1.7	0.38	6.6	2.2	2.4	-5.2	-1.6	-3	4.2	-3.8	-6.6	-1.2	-5.1	-2.6	0.78	6.7	5.1	-1.5	9.7	-0.95
0.13	0.02	7.3	11	5	7.3	14	5.3	-1.3	4.1	-11	13	6.5	2.3	4.9	8.1	8.2	0.74	-7.9	-3.5	3.4	-0.43	6	2.9	3.9	-6	6.6	-2.3	7.3	-4.8	-1.5	0.71	5.8	-4.3	0.71	-3.9	1.1	-2.1	4.1	1.6	1.1	-4.5	11	-5.1	2.9	-2.4	0.24	-5.3	10	-12
0.6	-0.54	5.5	0.46	2.4	-3.6	-3.9	-4.9	-0.22	-1.4	-3.5	-0.06	4	-3.9	1.5	2	-6	-7	0.28	-9	5.2	-0.74	-5	-2.8	-0.26	-2	7.4	-9.9	3.7	-2.2	0.43	-3.5	-0.3	-2.8	4.8	-5.9	12	-8.1	3.1	-2.2	-0.49	-7.5	10	-2.8	2.6	-9.2	3.8	-3.6	9	-5.1
0.02	-0.57	-0.58	-6.9	3.6	-14	-5.3	-6	0.38	-3.8	-9	-5.5	-2.9	-3.6	1.4	2.2	6.7	0.01	-7.6	-8.6	-9.6	3	1.4	-2.8	5.7	-2.6	-1.9	-15	0.75	-0.83	0.95	-1.7	-1.1	10	8.1	0.45	7.3	-3.3	15	-0.64	4.9	-2.1	-3.6	-8.5	5	0.04	4.1	-3.4	1.5	-0.2
0.19	-0.39	4.4	-6.3	10	-0.15	6.4	-2.8	4.1	-9.8	2	-9.3	7.7	-2.9	2.3	-1	6.2	-5.5	-3.2	0.42	5.4	4.4	6.1	-6.8	-1.8	1.4	-3.1	-7.6	1.5	-4.6	5.8	-6.8	-6.7	-8.2	4.6	6.2	-3.5	-4.2	-0.59	0.42	12	-7.5	-7.3	0.13	2	-0.93	-8	-4.5	-3	2.5
0.15	-0.13	2.5	-6.4	-0.64	5.8	-3.9	-7.1	1.8	-11	8.7	-10	-0.87	-4.8	-4.2	0.45	3.6	-1.2	2.5	-4.1	5.2	0.31	-4.5	7.3	6.6	3.4	-7.3	-4.7	2.8	-7.3	2.5	3	4	-9.7	1.4	-3.4	2.5	-5.9	1.4	-0.93	3.7	-3.8	1.4	0.47	-5.9	-1.9	0.89	-6.6	6.6	6.7
-0.58	0.57	2.1	-7	-6.8	2.6	-9.8	-6.9	-8.5	-9.3	4.6	-15	-8.7	-0.8	0.3	-1.9	-0.69	1.3	4.3	-2.4	0.98	4.2	0.76	4.4	-4.5	3	7.9	2	1.9	-3.1	-0.02	2	-0.18	0.35	-6.3	0.04	-0.59	-1.9	0.84	3.8	4.8	5.6	9.5	6.5	14	2.3	9.8	-2	0.31	7
-0.31	1.2	-0.9	-8	-9.3	3.5	-0.48	2.9	-4.8	-2.5	2.4	-18	-6.8	4	-0.81	-7.3	-0.36	12	-5.1	5.1	5.4	-0.32	-8.2	5.1	-11	0.47	10	3.8	2	5.8	-3.4	-0.82	3.2	9.3	-2.4	8.9	-0.74	2.7	-2.6	8.6	-4.7	3.7	10	5.9	-3.4	-2	0.37	0.36	0.57	-3.7
0.78	0.93	-3.3	-0.71	-3.1	7.5	4	3.5	2.8	-5.8	-14	-10	-2.9	2.3	2.6	1.4	15	-0.68	7	5.7	7.6	2.3	0.5	4.8	-2.6	6.9	3.2	8.6	-1.2	13	7.6	11	4.2	14	4.4	4.4	-4.7	5.5	7.9	13	7.7	13	3.5	11	6.4	6.2	1.4	4.1	-1.8	10
0.18	0.63	-7	-3.8	-7.3	7	-3.2	-5	-6.5	-2.5	-6.8	-13	-2.5	-6.4	9	-9.7	6.6	4.9	7.8	3.9	8.6	-2.5	12	2.6	-1.5	5.3	-2.7	10	5	6.7	2.8	1.4	6.8	1.8	7.2	7.4	8.7	2.2	6.7	3.6	-1.9	13	-0.29	12	8.7	10	2.2	1.8	-1.5	11
0.68	0.19	-8.5	8.9	-1.5	11	-8.3	4.1	4.2	-5.5	-4.3	-8.7	4.1	0.16	9.1	-10	-1.2	9.8	5.4	-0.83	1.2	-9.5	1.5	0.82	-1.5	0.15	0.63	-3.3	9.1	9.4	4.9	7.7	5.9	6	7	6	6.3	5.4	0.93	1.8	2.2	6.8	0.68	2.1	8.6	4.5	1.2	4.7	4.3	-2.6
0.29	-0.13	-2	8.3	2.6	8.7	-4.6	7.5	3.9	4.9	-7.3	14	-1.4	8.2	5.8	1.2	-3.7	-0.61	4.6	-4.8	-12	-0.17	-0.34	1.2	-1.3	-6.5	1.9	-3.3	-2.4	-3.4	-0.59	-5.6	-9.5	-5.8	12	-7	-2	5.6	5.4	-3.8	2.5	1.3	-1.6	1.2	1.4	3.9	0.47	1.5	-9.9	-2.8
-0.19	-0.08	-10	3.3	-9.6	1.9	-15	6.7	-9.5	2.4	-12	10	-10	3.7	-5.6	1.7	0.04	-3	1.4	-7.4	-11	-2.3	-3.4	0.9	-0.68	-1.3	-6.2	-4	-6.6	-6.4	-1.7	-7.2	-5.7	-12	-2.4	-1.6	-2.1	5.3	-2.6	-4.9	2.5	-5.5	-1	-6.9	-1.2	1.2	-1.3	-2.2	-3	-3.6
-0.42	-0.1	-4.7	-3.7	-7.1	-6.8	-8.7	-0.88	-5.5	2.2	-5	9.1	-4.2	2.1	-0.64	4.8	-3.4	1.3	-5.7	3.7	-2	-1.9	4.8	-0.16	-3.5	-2	4	1.9	-0.95	0.04	-3.1	-6.8	3.4	-3.2	1.6	-3.2	-4.6	0.91	-0.03	-2.4	3.1	-4.1	1.4	-2	-0.59	-3.3	-6.5	-4.1	1.8	-2.9
0.06	-0.29	1.6	-0.69	-2.7	-10	1.9	-11	-1.2	-2.2	-2.3	-0.86	-0.4	-10	8.9	-0.83	14	-2.2	-2.7	-2.6	1	-12	6.8	-0.83	1.9	-5.4	1.9	-8	-2.1	-2.6	5.1	-0.07	2.8	-1.8	-0.33	-0.16	-3.8	-2.1	-1.5	-4.7	1.8	-5.2	-5.1	-0.65	4.2	-4.3	2.1	-4.9	-0.26	-3.5
0.33	-0.05	3.3	0.71	0.51	0.81	-0.37	2	-0.42	3.5	5.8	3.6	5.7	-3	9.6	2.2	-5.5	3.1	6	3.4	6.2	-0.81	5.8	-1.8	2.6	-2	0.33	-5.4	-2.7	-4	-1.4	-12	4.3	-0.97	-7.4	-7.4	-3.7	-9.8	4.1	-5.5	-2.1	-6.7	-3.1	2.1	-1.4	2.7	-7.9	-0.69	9.7	2.8
0.64	-0.05	4.5	-0.1	6.6	-2.2	6.9	2.5	5.8	4	7.1	5	5.6	-0.7	3	1	-4.2	0.71	9.6	-4.4	1.6	-5.5	6.2	-5.1	2	-1.5	-0.95	-2.8	2.8	-5.4	3.8	-6.8	5.6	-2.6	-2.4	-14	-5.4	-7.9	2.2	-9.3	4.3	-5.1	3.4	-1.3	-3.4	-3.2	-10	-5.6	5.1	6
-0.53	0.19	-2.3	1.2	-0.38	1.3	-2.7	7.9	2.6	3.8	0.81	5.2	1.8	2.5	-9.2	3.6	-3	-0.26	2.2	4	-7.2	1.7	-1.5	0.13	-5.8	-1	-11	-2.5	-6	-5.1	-4.1	1.4	-4.2	-1.8	0.85	-2.6	-8	-8.5	-7.3	-1.5	0.31	-7.2	-5.3	-0.07	-1.8	-4.8	-9.6	-10	-11	-7.2
-0.28	0.01	-3.3	-1	2.6	-0.27	-2.6	3.4	-6	-6.8	-0.09	-0.96	-5.2	-2.9	-1.7	1.3	-2.5	2.3	1.8	3.3	-2.8	1.5	0.03	4.1	-6.5	0.36	-11	0.1	-7.5	-4.8	-13	2.5	-0.44	-4.5	-6.7	4.2	-10	1.2	-7.2	2.3	-8.4	0.67	-5.3	1.7	-3.3	3	-2.6	0.95	-10	-1.1
-0.16	-0.51	-6.1	-1.6	-7.5	-3.1	-7.9	-8.1	-4.9	-6.4	-3.2	-11	-1.9	-6.9	4.4	4.2	4.5	1.2	0.72	0.76	6.3	11	5.6	-0.43	0.71	1.2	-9	1.8	-4.9	0.71	-5.5	0.62	-7.6	-1.6	-3.8	2.8	-2	2.7	-0.6	-1	-8.4	4.6	-9.8	1.1	-1.1	5.7	-7.8	0.11	-8.4	1.8
-0.32	0.04	3.9	-8.9	-9.4	-2.3	-1.5	-5.9	1.1	-7.2	5.9	-12	-2	-5.6	4.1	-6.7	-1.7	2.2	1.7	-5	2.2	6.3	-2.2	1.1	-2.1	3	-12	0.54	-3.7	5.8	-6.2	0.92	-9.7	2	-5.8	-3.9	-3.8	0.11	-2.4	2.4	-11	-5.3	-15	-0.06	-5.3	7.6	-6.8	7.5	-5.1	-0.47
0.11	0.27	8.3	-2.7	1.4	3.6	5.4	6.4	2.8	-2.5	3.6	-9.2	1.3	7	10	-4.2	2.7	-2.7	-2	-2.8	3.3	-9.1	9.6	-5.4	-5.4	2.8	-4.4	0.63	-6.8	1.6	-9.4	-1.7	-2.7	-0.24	-4.8	2.7	-1.3	1.8	0.56	3.4	-9.5	6.2	1.7	0.46	-3.6	4.2	-9.1	4.7	-4.4	1.8
-0.17	-0.12	2.7	-0.25	1.8	12	6.1	6.9	3.1	-6.8	0.94	-16	3.1	3	2.3	-12	5.2	7.7	-0.6	3.4	3.2	1.1	-3.9	-1.1	-7.3	1.2	-4.9	11	-4.8	5.2	-8.9	5.7	-6.2	1.4	-6.5	7.1	-1.7	9	-6.5	8.2	-11	4.7	-1.6	7.7	-9.2	6.3	-3.1	9.3	-9.5	-5.1
-0.63	-0.39	0.62	6	-4.5	1.3	5.5	-0.36	1.4	4.7	5.8	12	5.7	2	3.2	-5	-0.97	-5.7	-2.9	-1.8	0.89	9.8	-2.1	0.95	-8.2	4.2	-4.2	1.2	-6.4	6.8	-13	11	-5.3	8.1	-2.8	4.7	1.4	2.3	-5.9	11	-5.1	10	4	7.2	-8.1	2.1	-10	-0.63	-11	1.3
-0.46	-0.13	-0.5	-0.09	0.72	-6.5	5.2	0.18	-1.2	7.9	9.5	8.5	1.7	3.2	3.2	-1.4	-11	1.1	-5.4	-0.38	-2.8	-3.3	-3.9	-0.27	-13	-2.8	-8.3	-3.6	-11	-2.3	-9.9	2.2	-6.9	-3.9	-7.5	-1.6	0.64	4	-3	0.61	-10	9.2	-8	-1.8	-9.9	-3.6	-7.7	6	-12	-7.1
-0.12	-0.34	1.1	7.9	9.5	-3.1	9.3	2.8	-3.9	1.9	3.9	9.7	2.1	2.6	0.6	2.4	-13	-11	-2.7	4.8	-10	-7.7	-0.82	-4.2	0.81	-3.8	-6	-3.8	-1.5	-1.5	-4.2	-9	2.3	-3	-1.6	-2.8	-2.5	9	-10	0.33	-5.5	6.9	-0.56	-12	-16	-5.8	-2.4	4	3.1	2.7
-0.11	-0.26	13	8	7.1	3.2	12	5.2	-0.86	-0.19	15	2.6	1.3	-0.34	-4.5	0.49	7.6	1.6	-6.8	-3.9	0.3	-0.54	0.71	-5.3	3.5	-4.7	13	-4.6	-4.2	-0.35	3.5	-13	-6.1	-3.8	7.6	-4	6.1	-9.7	-2.8	2.7	-3.6	-9.9	3.9	-10	5.4	-6.1	13	-8.6	0.49	-4.6
0.32	-0.07	1.6	-1.2	-0.46	-15	0.04	-5.8	2.3	-0.54	6.2	1.4	-0.54	-7.7	-5.7	-8	0.61	-5.9	-0.04	0.22	4.2	-7.3	-5.7	-6.1	-1.2	1	3.8	2.6	0.7	3.5	6.7	-4.6	-3.4	6.3	7.8	-7.4	15	-7.5	-3.6	-4.3	-2.1	-14	-0.02	-1.9	0.57	-9.3	14	1.6	-0.22	-4.6
-0.08	-0.12	5.3	6.3	2.9	-2.8	3.5	0.5	-3	6.2	-0.1	5.1	-4.9	1.1	-0.92	-4.9	-11	1.3	-8.8	1.4	-8.6	-6.3	-3.9	5.4	-4.7	-1.5	0.48	2.4	-2.4	3.6	2.6	-8.8	1.3	0.08	-7	3	-5.3	-0.99	-3.2	0.21	-1.2	-2.7	-6.5	-6.3	-4.9	-10	1.5	-2.9	-0.3	-2.9
-0.52	-0.66	2.3	-1.5	0.57	3.6	-0.84	1.4	-4.5	6	-1.7	-0.63	-6.8	-0.19	3.4	-5.5	-12	2.1	-6.4	-2.6	4.2	-5.2	-3.5	-2.7	0.26	-2.1	-3.3	2.9	-2.6	5.6	-1	2.4	-5.4	0.25	-1.7	-2.9	-3.7	-2.1	0.33	-1.3	-2.7	-1.9	-13	-4.5	1.9	-5.3	0.26	5.1	-0.77	1.2
-0.32	-0.51	0.98	-0.3	3.2	-0.35	-3.9	-6	-7.6	9.7	4	6.1	-8	3	-4.2	-0.42	-9.9	-9.3	0.82	-0.3	-1.5	-1.5	-8.4	-2.2	3.4	3	-13	4.7	-1.5	8.6	-1.6	3.9	-2	8.2	7.5	0.47	-1.6	1.7	-6.1	-4.8	-14	-8.4	-16	-1.2	-7.6	-3.4	-0.3	-0.48	-2.7	-2.9
-0.3	-0.38	1.7	-4.1	2.9	-0.21	1.3	-7.6	-7.1	-0.35	0.02	-1.3	-1.3	-4.4	-13	-7.2	-4.6	1.2	2.3	-1.9	-7.4	-9.2	-5.9	-2.4	4.8	2.1	-7.7	-0.18	-2.5	-2.6	-2.6	9	-8	-0.22	6.9	4.1	11	2.8	-8.9	9.8	-7.9	-0.16	-15	-5.3	-1.3	1	8.3	0.84	-0.51	-9.1
-0.72	0.46	-4.7	6.3	-6.8	3.4	-6.3	10	1.1	1.2	-0.97	8.3	-4.3	5.7	-8.7	2.3	-2.4	3.6	-0.27	-2.4	0.59	15	1.5	1.5	1.1	15	-5.9	3.5	1.1	4.6	-3.3	-1.3	-4.7	-1.1	3	3.4	8.7	7.1	-3.1	3.6	-1.9	-1.6	-11	0.03	-6.1	5.2	-1.9	4.3	-3.3	8.4
-0.37	0.96	-6.8	10	-17	11	-13	9.6	-8.1	-2.7	0.19	-0.78	-11	3	-2.4	11	-12	6.7	0.14	9.4	4	8.4	-6.7	6.9	-6	5.2	-9.2	6	-5.7	0.34	-16	-1.1	-7.5	2.7	-15	8.6	-0.58	2.1	-15	4.8	-9.2	-2.7	-8	12	-11	3.4	-8.1	0.02	-2.3	6.5
-0.02	0.18	1.3	-4.7	-3.8	-6.1	0.39	-0.71	1.9	0.81	-1.5	-2	-3.4	-0.86	-3.9	5.4	-1.1	0.54	1.6	10	4	3.5	-4.2	4.5	-2.6	-1.9	8.2	10	-5.4	-3.6	0.22	2.7	-1.3	1.6	1.2	10	2.7	-0.1	-5	3.9	-0.24	10	4	13	6.7	7.5	-1.2	3.7	-1.8	-3.2
0.1	-0.69	5.2	-13	6.4	-23	13	-20	0.54	-2.7	-3.2	-5.4	-3	-7.2	-5.5	3.9	8.2	-8.3	-6.3	-3.1	-1.3	5.9	-3.9	-2.2	11	-1.3	2.3	9.8	-3	-2.4	9.5	-5.7	-3	-3.9	0.61	-3.1	-5.1	-1.8	3.9	-6.4	11	-3.6	9.8	12	6.8	1.9	-1.7	0.86	4	-1.9
-0.26	-1.5	0.24	-14	-3.4	-25	1.5	-8.6	-8.7	-17	3.6	-1.5	1.1	-18	-9.9	-12	1.9	-18	-3.8	-20	-0.87	-11	-9.9	-20	0.94	-15	4.4	-11	0.03	-11	9.3	-22	3.3	-16	0.56	-9.8	-2.5	-17	3.6	-15	14	-21	4.6	-6.1	5.3	-15	1.3	-13	-5.8	-21
-0.24	-1.4	-1.1	-4.7	-4.7	-13	-2.4	-10	-12	-14	-19	1.1	-3.3	-10	-4.5	-17	0.89	-21	1.8	-11	-8.1	-20	-5.5	-13	-1.9	-16	-0	-21	5.8	-26	-5.3	-23	8.8	-26	3.7	-13	-3.1	-12	8.6	-19	2.9	-26	-5.5	-23	9.2	-21	-3	-12	-2.1	-23
0.16	-1.6	3.7	-2.2	-4.3	-19	-9.1	-16	-6.5	-19	2.1	-2.3	-10	-16	-8.4	-22	-2.9	-17	2.5	-20	-4.5	-1.6	-11	-20	4.4	-11	-4.4	-5.6	-2.1	-11	2.6	-13	-4.5	-21	4	-2.5	-3.1	-2.6	2.7	-16	0.58	-21	1.9	-17	5.5	-16	-1.6	-3	0.31	-15
0.27	-0.48	-6.2	-4.1	-2.6	-18	-0.7	-4.6	1	-13	-15	-7.2	-4.7	-8.8	-14	-6.5	4.8	-2.1	-2.4	-6.7	5.4	-0.25	1.1	-4.7	3.7	-1.6	4.5	-2.6	-2	-3.4	6	-1.8	-7.9	1	-1.4	0.42	0.26	-5.1	6.1	-5.1	15	-15	8.3	-10	4.5	-6.7	5.7	-3.5	0.17	-6.4
0.42	-0.12	-5.1	9.6	9.9	6.7	5.8	12	-1.8	-0.09	-12	4.7	6.3	2.4	-7	-5.1	7.9	-1.7	-8.4	-3.3	13	5.4	2.6	-2.9	3.1	-3	3.9	-4.9	0.33	-2.9	-1.1	-5.4	-1.6	-4.7	-7.5	3.8	-4.6	1.8	-0.22	-7	7.4	-10	3.4	-9.7	1.5	-8.7	-0.92	5.6	2.1	0.84
-0.35	0.32	-1	5.7	9.9	3.7	6.2	5.2	4.3	1.3	5.9	1.4	5.6	4.8	-10	8.5	-2.7	1.8	-7	3.1	-5	6	-9.3	3.5	3.4	2.1	12	2.9	2.6	1.5	4	-0.28	6.8	-5.2	-3.2	4.4	6.2	4.6	5.3	-5.4	-4.5	1.6	7.7	3	9.8	-2.5	4.5	5.3	-3.5	5.1
-0.81	0.01	-2.7	-1.2	2.7	1	-6.7	4.2	-4	-3.5	-1.2	9	-0.1	0.44	-9.2	7.3	-8.1	-2	-6.5	3.8	2.9	5.3	-2.1	3.7	-4.7	3.9	8	2.8	1.3	3.1	5	3.1	2.5	-2.4	-0.47	-4	3.8	5.3	-2.3	-3.2	0.54	1.4	7.5	-5	2	1.7	7.1	1.4	-7.3	0.48
-0.07	-0.25	1.3	-1.6	3.2	2.8	-1.1	3.6	1.1	2.2	0.33	2.6	2.5	0.44	-3.7	13	0.49	-0.16	-2	3.2	-4.5	14	-3.8	6.8	-6.7	-7.9	-7.4	1.8	-5	-4.3	-0.89	-4.8	-3.6	-0.51	-9.8	-1.4	-2.2	5	-6	1.6	0.98	-1.3	-2.4	-3.8	-3.6	5.3	4.9	1.3	-10	-3.4
0.03	-0.33	-1.1	-4.9	9.7	-1.4	16	-0.15	1.3	4.6	6.2	6.2	3.2	0.35	-0.27	7	-4.2	-5.9	2.2	-2.4	-8	-1.9	4.5	4.8	0.3	-7.8	-1.8	2.1	0.38	-9.6	0.1	-5.4	-1.6	-6.1	-3.2	3.5	4.2	-0.52	4.1	-1.3	0.21	-2.8	-9.7	-7.6	4.7	-2.9	1.4	2.1	-1.2	-5.3
0.12	-0.1	-2.9	5.4	7	-0.51	8.6	4.2	-3.1	5.5	2.6	20	3.3	-0.38	6.2	-2.7	-1.6	2.6	-1.7	-3.1	5.2	2.7	-0.2	8.4	2.7	-1.4	-2.6	-2.4	-4.7	0.41	-1.8	-2.4	-0.16	-0.95	-2.4	4.3	-9	1.8	0.3	4.1	-3	-0.64	-5.7	-7	-8.4	-0.19	-9.7	4.9	5.7	2.6
-0.35	-0.31	-0.22	0.17	6.3	3.5	-2.3	-3.2	-5.7	4.9	-1.1	9.3	-1.2	5.6	-3.4	-3.6	4.5	-2.4	-1.7	0.87	-7.5	15	-2.5	4.7	2.6	0.09	-1.5	8.3	-4.2	6.3	-0.87	4.5	-5.6	6.2	4.2	7.3	-2.7	8	8.5	-1.3	-9.4	1	-9.6	1.6	-3.6	1.6	2.4	7.6	-7.3	4.6
-0.04	0.54	0.73	-1.4	-1.4	1.2	2.3	-3.1	7	-0.37	1.8	-13	3.1	1.1	1.8	4.7	-0.38	7.6	4.8	4.4	-2	14	2.9	4.2	-0.45	4.6	-5.6	4.1	2.1	7.8	-1.1	1.8	-1.7	5.5	-5.3	6	-5.7	15	-2.7	-0.48	1.1	4.5	0.31	4.5	-7.9	1	-1.9	8.9	1.1	9.2
0.13	0.92	-11	6.5	-3.9	6.7	-2.2	-1.1	9.5	6	-7.5	-9.7	2.6	0.09	2.5	4.2	3.7	5.7	-2.8	8.7	0.98	9.1	2	-0.77	-3.1	5.4	-1.2	8.1	1.6	0.87	-1.2	-2.3	6.2	3.4	-5.8	6.2	0.77	8.2	-5.2	-0.07	0.23	6.3	3.9	1.4	-4.2	-0.06	-3	6.2	4.3	13
-0.08	1.1	-9.2	12	-2	10	-10	4.2	-2	11	-8.6	6.4	-1.2	6.5	4.6	15	0.5	2.9	-4.9	10	2.5	2.1	-7.6	4.9	-3.8	9.5	3.5	3.8	7.4	2.5	5.4	12	11	9.3	6.1	-1.1	1.6	1.9	1.2	7.8	-1	14	1.6	-0.53	-7.1	14	-0.07	2.8	-3.7	8.4
0.24	0.84	-7	5.2	-6.4	2.2	-5.4	3.1	1.5	3.9	-1.9	7.6	-2.2	-0.1	4.2	12	-12	7.9	-9.8	8.6	-8.8	11	4.5	5.8	10	-0.48	6.7	4.6	13	2.3	2	14	9.3	3.8	13	1.2	2.1	-2.7	12	3.3	-1.4	13	2.8	8.4	4.1	4.2	5.8	0.71	9.8	2.9
-0.21	0.77	-1.1	-1.4	-1.8	0.94	1.1	-3.8	0.96	5.9	0.32	3.1	0.35	1.6	3.9	11	1.1	12	2.5	16	-5.2	6.8	8.1	6.9	16	1.7	4.8	1.6	3.6	3.5	1.6	10	5.4	3.2	8.2	7.3	3.8	1.6	5.1	4.6	-5.7	9.5	9.7	19	0.89	4.8	1.8	5.3	11	7.7
0.05	0.23	-4	-5.2	-1.8	2.5	-14	3	-5	7.7	-17	5.1	-12	5.2	-7.4	12	-3	4.9	1.7	7.2	-12	-3.9	3.9	1	6.2	-0.29	0.34	7.3	-3.8	3.7	-2.1	14	-3.9	6.5	-4.1	-1.5	-1.9	4.8	2.8	1.2	2.1	8.1	3.8	15	3.9	-3.5	-3.3	0.81	4.2	4.2
0	0.4	-14	4.6	-9.6	2	-9.6	9.3	-15	2.5	-14	11	-6.5	3.2	1.1	11	0.76	2	1.5	6	-9.4	4.3	1.4	-1.5	-11	1.8	-3.3	-2.2	-5.9	5.5	2.9	16	2.3	7.8	-14	2	-0.5	3.6	1.9	-5.3	2.7	5	3.1	7.8	2.4	-1.5	-6.3	-1.9	-6.2	7.3
0.56	0.05	-7.4	0.01	-5.4	6.4	-5.2	3.5	1.4	8.4	-4.2	9.1	5.4	6.3	-3.6	12	-2.5	2	3.4	7.1	5.6	-12	-4.1	6.9	0.38	4.7	9	5.5	4.7	4.7	4.5	7.5	6.1	4.6	-7.8	4.2	1.1	3.7	-3.1	-0.73	0.25	8.5	2.3	3.4	3	2.7	8.3	2.3	0.44	8.4
0.15	-0.49	-2.1	3.3	4.2	3.7	2.1	14	-0.27	12	-12	12	-0.78	7	-9.3	11	1.5	1.4	0.24	11	0.23	-1.9	-2	-0.39	5.1	6.5	0.83	1.3	2.7	8.2	7.4	9.6	4.7	7.3	-0.97	0.64	3.8	-1.2	2.1	-1.7	1.6	12	-0.31	-2.6	11	9.9	3.7	11	-3.4	14
-0.45	-0.28	-1.5	4.5	2.1	6.2	-1.3	10	1.4	8.4	-6.1	6.1	7.7	7.2	-5.7	9.1	-1.8	11	-1.8	3.4	-4.7	7.8	-3.3	11	2.3	7.3	-4.8	1.6	-2.1	2	1	2.4	1.9	1.7	-3.5	4.8	-3.8	0.2	0.16	6.8	5.3	12	0.2	3.1	-4.4	6.4	-7.5	-1.4	5.9	13
0.18	-0.35	-2.8	-1.5	1.8	-0.63	-2.6	-4.1	3.9	3.2	-6	4.5	6.1	1.7	3.9	4.8	17	4	3.3	3.5	5.4	12	-1.2	2.6	2.2	9.8	5.8	2.7	-3.5	0.39	4.1	7.3	-0.96	0.02	3.1	-5.8	-6.1	-4.4	6.5	4.2	6	9.5	19	-3.5	2.7	2	2.5	-2.2	-2	13
0.51	-0.16	-2	1.5	-8.1	4.3	-3.9	6.6	6.7	17	-5.6	8.1	-0.48	9.2	17	1.7	-3.8	1.3	0.36	5	9.8	-3.7	5.4	-3.5	4.7	6.4	-0.73	0.84	-0.16	0.61	-2.4	6.8	1.8	3.6	-3.5	-2.3	-4.4	-6.3	-0.92	-5	-2.4	7.3	6.7	-5.5	0.81	-3.2	-2.4	0.48	12	1.5
0.77	-0.02	4	3	1.7	2	8	0.77	8.6	3.9	-3.8	9.6	6.9	6	23	11	3.2	2.9	9	0.67	5.7	3.6	11	-1.8	1.5	4.1	2.8	-5.7	10	-1.7	2.5	-0.37	10	9.7	4.8	-1.9	3.9	-3.6	0.4	4.7	-2.1	4.5	0.33	-7.5	0.48	-5	4.8	-6.6	7.9	5.4
0.03	-0.2	5.5	3.3	-7.8	1.7	-4.7	2.3	1.1	7.3	5	12	-4.4	2.8	6.4	-4.5	1	-2.2	2.5	2.1	-4	9.5	0.07	-0.43	-3.8	11	-7.2	14	-6.2	3.4	1.3	12	-3.3	14	-4.6	4.1	-2.4	-1.7	-2	6.1	-3.3	13	-6.1	18	-6.5	-0.38	-3.6	-3.7	-4.9	14
-0.13	-0.27	-5	3.2	-8.2	5.7	-8.2	-2.8	-0.56	9.5	3	11	-6.7	3.5	-6	-10	-1.9	2.5	3.4	-2.2	-19	-2.1	-2.4	-7.8	-0	4.8	3.8	17	1.3	6.7	2.6	9.5	-1	9.7	9.7	8.7	9.1	17	1.5	1.3	-3.5	3.9	-3.3	7.9	-1.6	1.8	1.4	8.2	-4.7	-0.93
-0.68	0.49	-6.6	7.2	-13	4.4	-7.6	0.56	-6.3	4	-1.8	13	-8.2	6.2	-9.5	-6.3	-3.8	5.1	-4.4	-4.3	-3.4	0.26	-3.8	-15	-4.5	1.3	3.7	4.5	-4	7.4	-7.6	4.3	-1.1	7.2	-8.4	2.7	0	5	-10	0.97	-0.51	2.7	6.3	-4.4	-0.39	7.6	2.4	4.9	3.5	4.1
0.1	0.53	-3.7	8.7	-8.1	6.4	-4.1	6.1	-0.19	1.1	-2.9	11	-6.5	6.7	-9.9	-4.6	7.9	2.3	-0.6	1.4	-6.4	11	-6.1	0.86	-5.3	3.1	5.5	10	0.41	11	-9	4.6	-3	3.6	3.5	3.8	3.4	5.2	-4.1	3.8	-2.4	5.3	15	9.9	-1.9	16	-2.3	-0.13	-0.99	-2
-0.53	0.54	1.2	-0.97	-3.4	1.8	-5.9	5	12	2.3	11	-3.5	0.68	7.3	1.6	-2.4	-4.1	5.7	1.3	7.2	-3.5	0.56	-1.3	-0.89	2.2	-5	1.6	4.1	3.2	6	6.1	-7.8	-3	0.03	7.1	2.6	4	4.3	-3.2	4	-1.5	0.43	7.2	5.3	1.6	8.3	5	-3.3	6.5	-3.6
-0.27	-0.39	2.2	6.5	2.8	2	4.2	7.5	7.7	-0.15	4.4	5.4	5.7	4.4	0.13	-6	4.1	-4.2	3.4	0.17	-11	-3.3	-1.9	1.1	3.2	-3	2.4	0.2	0.96	-3.3	10	-3.2	-6.9	-6.5	-0.52	-2.5	0.69	0.25	-1.3	-3.8	4	2.4	4.7	-6	5.3	1.4	5.3	6.5	-0.9	-2.5
-0.06	0.28	3	-1.1	-4.8	-0.48	4.3	1.2	4.1	-6.4	0.87	-10	0.7	-5.3	-7.7	-14	5.3	0.65	4.3	9	5.8	-2.7	-3.8	-3.8	6.2	1.2	1.2	0.67	5.8	7.2	2	6.2	4.7	2.9	3.9	12	-0.92	4.2	0.54	3.6	9.1	1.5	14	0.05	2	2.1	4.5	4.7	8.2	-0.71
0.14	0.63	7.1	-0.46	-1.5	0.07	5.3	0.93	9.6	1.1	2.3	1.7	1.1	-0.59	-8.5	-2.1	-4.5	-1.7	-1.5	2.5	6.5	0.99	-3.6	-5.3	7.8	4.5	13	3.1	0.04	2.1	14	6.8	1.4	4.8	4.9	7.5	4	2.4	0.93	5.5	12	4.2	13	0.78	8.4	1.1	5.8	5	15	2.6
0.11	0.3	12	2.8	8.4	-3.9	2.6	-6.4	10	1.6	14	-16	5.8	-7.5	-0.38	-5.1	0.82	-1	-2.4	-5.2	2	-9.4	-4.3	3.3	3.4	-2	4.7	9.2	2.4	-1.6	14	2.3	5	-2	3.9	-6	-1.1	0.09	9.1	-4.6	11	6.3	6	6.5	7.1	2.8	1.4	1.5	1.2	-2.7
0.48	0.44	3.4	-0.63	8.9	-10	5.1	-3.7	4.9	2.5	14	-13	4.4	-6.3	-3.5	-3.1	0.54	-7.1	-3.9	0.6	-5.1	-5	0.83	-2.3	6.5	-6.2	9.6	1.7	10	-8.8	11	-2.5	8.4	-9.7	6.6	-8.9	3.2	-3.6	7.9	-5.2	15	-3.5	9.3	12	6.7	2.3	5.3	0.99	-2.7	4.5
0.17	0.21	0.17	-1.2	0.33	3.2	12	2.1	4.2	-0.43	12	-8.6	6.2	5.4	-2.1	-1.5	16	-6.6	3.4	5.3	-1.1	-3.2	5.9	11	7.5	-0.64	-0.61	1.4	4.2	4.6	1.9	1.8	-6.7	2.9	3.5	4.2	5.2	6.5	12	3	14	-0.51	1.6	2.5	0.93	3.4	3.3	2.1	2.5	6.6
0.06	0.41	-4.2	3.7	-6	12	-8	8.8	1.2	1.8	1.9	1.6	0.18	4.5	3.9	-2.6	-3.9	4.1	0.93	2.3	14	-3.7	4.1	3.4	-0.29	5.7	2.9	2.1	4	5.4	3.4	6.2	2.5	7.5	-12	9.5	-6.5	7.3	-2.9	5.2	3.9	-2.1	5.1	0.95	-2	3.8	-6.7	1.2	3.8	5.9
0.12	0.34	-1.1	1.8	-3	3.4	-2.3	0.8	2.3	-3.8	0.32	-11	-0.53	-0.76	7.2	-6	-5.9	1.3	7.4	-2.9	4.6	-4	3.5	-8	-4.2	1.6	-1.9	-4.1	0.14	-1.6	1.7	3	4.3	-1.5	-2.6	4.3	-2.1	0.9	-4.7	2.3	-3	-0.48	3.8	-1.4	-7	-10	-2.9	3.7	1.5	-4
0.68	0.54	2	-5.4	-3.1	-13	5.9	-5.7	6.1	-3.5	9.1	-17	0.85	-4	2.8	-7.9	5	-4.2	10	-11	2.5	-0.43	2.4	-4.7	-1.1	2.4	3.6	-3.2	4.4	3.4	8.2	-6.1	7.8	5.4	2.5	1.6	3.8	-6.3	0.59	1.7	10	-0.93	13	3.9	0.75	-1.8	4.2	-4.6	2	-1.6
0.9	0.3	15	-17	8.5	-15	8.5	-21	10	-5.7	14	-14	12	-7.2	2.4	-7.8	5.7	-3.4	22	-6	-4.5	1.2	4.3	-0.98	6.4	3	17	-3.9	10	7.9	21	-6.8	15	9.2	2.5	0.13	0.16	-0.5	1.2	-2.7	17	-5.4	29	-3.1	11	-6.4	7.3	-7.4	14	3.8
0.91	0.34	1.3	-7.1	17	-7.8	7.7	-6	8.9	-9.3	3.7	0.19	14	-2.4	-0.02	-7.5	6.7	-3.1	7.6	-6.8	-8.5	-8.3	1.2	-5.5	12	0.81	18	-5.1	10	-2	9.6	1.1	12	1.1	13	1.8	9.1	0.39	11	-2.1	6.1	-4.3	16	-13	7.4	-11	11	-4.2	10	-4.4
0.27	0.02	8.4	2.8	11	-4	5.3	-2.7	15	-0.03	5.4	2.6	11	-1	2.5	-3.8	-1.1	1.6	-3.5	0.85	10	-5.6	0.52	-6.6	6.9	1.5	11	1.3	14	-6.4	7.6	7.1	10	1.1	3.6	1.8	6.5	-7.4	1.1	-1.4	7.9	0.88	7.8	1.9	0.62	4.9	6	-3.4	10	2.2
-0.02	0.04	3.9	3	8.5	-2.3	4.7	-0.77	3.1	7.5	-1.1	7.8	1.6	2.6	1.3	4.9	-3.9	0.65	3.4	3.8	8	0.53	5.6	2.8	-5.7	0.43	2.7	-4.1	5.7	-4.3	5	3.1	6.7	6.6	-0.07	-7.8	7.7	-7.8	-3.5	-5.3	13	3	7.3	-3.6	2.7	-4.7	13	-5.4	6.6	1.4
0.14	0.72	-0.25	1.8	3	-1.1	0.7	-4.6	-4.5	7.2	2.5	6.4	-0.83	3	3.5	14	1.9	5.6	0.24	12	-3.2	11	1	14	-0.78	1.8	-4.2	-4.7	-4.8	4.2	1.6	-2.8	6	5.3	-4.7	-8.1	-2.6	1.7	-6.6	-2.8	4.7	-3.6	-6.4	-1.5	-0.8	-2.3	-0.6	-0.61	-4.7	8.7
0.19	0.4	-0.63	4.4	3	4.2	4.3	1.3	-7.5	1.1	1.3	4.9	1.9	4.2	4.1	9.3	-0.52	8.8	-0.67	3	1.5	-13	1.1	6.7	-2.6	4	-5.7	2	0.46	9.8	-5	-3.8	-0.56	5.5	-1.3	12	-1	1.8	-3.9	6.8	-0.31	-2.6	-7.3	14	-5.2	-1.8	-9.4	-1.8	-2.2	5.9
-0.61	0.73	4.2	4.5	9.1	7.4	4.7	3.7	-7	8.8	-1.5	8	-0.99	8.7	6.9	5.4	-2.2	7.7	-0.92	9.4	-1.6	-1.6	7	4.5	-2.5	0.87	-2.2	6.9	-0.83	2.6	-14	2.7	-6.2	7.6	-2	6.8	5.9	4.8	1.4	8	-11	1.3	-12	13	-1.5	-1.5	2.8	2.5	-7.4	8.2
-0.32	-0.67	-1.7	-3.1	6.5	6.6	6.4	2.9	-3.3	4.5	-1.3	5.8	4.7	5	8.2	5.5	-0.18	-6.9	0.94	-2.5	9.2	-2.6	3.6	-7.2	-1.9	-6.7	2	-10	-10	-7.7	-8.7	-2.4	-12	0.8	-8.8	-9.3	-11	-4.9	-7.5	5.2	-8.7	-6.4	-15	-11	-4.6	-3.3	-0.36	-3.8	-4.3	-9.2
0.38	-0.46	-0.57	-0.44	1.8	0.48	6.4	-4.8	-0.86	1.6	-3.4	5.2	3.2	-1.3	4.2	-6.9	2.5	-9.6	5	1.6	0.46	-7.9	11	-6.7	-2.8	-1.1	8.2	-4.9	-7.6	-4.1	3.7	-3.6	-8.3	-7.9	4.6	-7.3	-1.5	-0.34	2.1	-1.9	6.3	-0.89	-4.3	-17	3.3	1	-4.4	-0.04	-2	-6.5
0.65	-0.62	5.3	2.4	0.05	8.8	-0.96	9.9	0.72	1.4	-0.95	10	-1.3	4.5	1.5	-6.8	7.8	-3.9	5.9	-7.2	-2.4	-6.2	5.5	-0.07	-4.7	-2.5	7.4	1.6	2.4	1.4	1.7	1.9	6.6	-1.8	2.8	-0.16	-0.76	3.5	4.9	3.1	3.4	-0.45	-5	-5.7	-0.63	4.6	2.8	4.5	2.1	-6.5
0.67	0.05	3.5	4.8	-2.1	3.6	-2.2	1.7	5.8	-0.11	-2.4	-1.7	0.56	1.1	3.8	2.5	5.8	0.21	6.4	-7.4	-3.3	-5	0.43	-0.28	-0.07	-1.3	5.4	1.1	-1.5	3.5	-0.98	-2	-2.7	2.8	0.4	-6.5	0.28	1.5	-1.9	2	5.5	-5.8	5.7	3.9	-1.7	2.2	3.3	-0.69	8.6	0.94
-0.29	0.77	-1.1	-1.6	-0.26	3.3	-0.24	9.5	2	5.1	-3.7	-10	-0.85	5.4	-0.89	4.1	3.7	6.5	5.5	12	-1.5	-4	-3.7	-4.3	-1.5	3	-2.7	8.1	-6.8	5.6	-0.63	-3.8	-3.8	3	-2.5	-2.1	-0.8	5	0.69	-4.2	0.58	3.1	-6.3	1.4	-8.3	4.2	-3.1	4.2	0.67	7.5
0.18	0.9	-4.6	-2.2	-5.5	-0.36	-1.6	1.6	-11	14	-4.9	0.03	-1.2	8.8	-4.4	8.3	4.7	4.7	4.7	4.9	-1.5	0.9	-1.6	10	-4	1.8	-4.1	0.36	2.5	1.6	-8.5	-4.3	6	6.3	-13	-4.8	-7.3	1.1	-12	4.6	-11	12	-7.5	-5.7	-14	6.7	-1.4	2.9	0.28	8.6
0.53	0.87	-4.1	1.8	-1.3	4.3	0.06	-11	0.52	2.7	2.6	-3.8	0.63	4.3	-3.1	13	9.4	-1.6	5.9	3.2	0.11	0.89	3.7	3.5	3.4	0.8	-4.1	-6.3	0.67	4.4	-2.6	5.6	2.5	6.4	-2.1	-4.3	2.2	-7.8	-0.47	1.8	-13	12	-0.59	-2.8	-5.1	11	-4	2.1	-0.77	7
0.19	-0.15	-3.4	4.9	-4.1	3.5	-8.3	-1.2	-3.7	2.5	3.3	2.6	-0.6	3.6	5.8	5.6	8.4	-1.6	-1.5	4.7	10	-4.9	9.3	-1.1	-0.11	-4.3	-2.7	0.05	-5.5	-3.2	-5.3	0.58	-1.8	-2.3	-7.6	9	-7.1	-3.2	1.4	2.5	-11	12	-0.35	0.85	2.5	-4.3	-5.5	-2.1	-7.4	-9.2
0.25	0.03	3.2	-4.2	6.2	1.2	4.8	-9.2	5.9	-1.4	5.3	-1.1	6.7	0	11	3.9	-0.74	1.6	7	11	10	0.65	6.9	4.3	-1.3	-6.6	2.8	-2.3	-6.5	-1.2	0.81	4.1	0.86	-4.7	-6.8	6.7	-3.2	1.5	-4.7	4.5	-1.4	11	-0.19	2.4	-3	-0.13	0.21	-8.7	5.3	-8.3
0.47	-0.6	1.5	-11	15	-10	2.3	-9.8	-6	-8.2	7.2	-8.6	6.4	-10	6.6	6.1	7.9	-7.3	2	-1.9	-2.5	-2.8	10	-3.6	1.1	-6.6	-5.1	-10	4.2	-2.4	1.6	-9.8	4.8	-3.8	-1.3	-8.4	2.5	-4.5	4	-11	5	-5	-8.4	-8.7	0.78	-5.8	-4	-9.8	2.1	-3.2
0.19	-0.15	-3.1	-3.8	3.3	-3.6	-2.4	0.14	-0.93	-2.2	-0.16	-6.3	4.4	-4.6	1.1	-4.6	-0.19	0.91	1.9	-0.18	-0.38	-11	-3.9	-4.4	1.5	-5.6	-3.3	-7.7	-3.7	-0.82	0.1	-6.8	2.5	3.6	1.3	-12	1.2	-3	2.8	-0.4	0.95	-6.9	-8.4	-2.7	-10	-4.6	-2.6	-5.9	-0.36	-6.6
0.09	-0.21	-3	-0.47	-5.3	8.8	-8.4	3.2	-0.8	-4.6	-1.1	5.1	-1.4	1.9	-0.75	3.6	0.31	-3.5	2.8	-0.52	-5.4	-4.2	-0.54	-0.55	4.6	-3.6	-1.8	-6.3	-3.8	-1.6	0.78	-9.4	-1.1	-2.9	1.8	-3.4	-4.9	-3.1	6.5	2.9	4.4	-2.3	-8.7	-2.8	-3.2	2.9	-7.2	-3.9	5.2	-5.3
-0.27	0.03	2.8	-4.7	-4.7	6.1	-4.7	-11	2.1	-14	8	-20	-3.4	-2.2	1.6	-0.59	-11	-0.29	-2.1	-7.4	-2.1	7.9	3.1	14	6	-7.7	-3.9	1.9	-4.6	-0.24	-0.04	-4.5	-3.8	-9	-0.57	-6.9	-2.4	6.3	-6.8	-2.1	-5	-0.75	6.6	-4.1	-15	5.5	-4.6	2.4	4.9	-1.2
-0.02	0.2	1.5	-1.4	-2.8	0.74	1.4	-0.33	3.5	-6	4.3	-13	-0.59	1.9	-3.1	-7.3	1.7	0.46	4	-9.1	-1.9	-1.8	-2.7	3.6	4.5	-4.6	7.8	-0.91	8.3	-9.2	2.7	-1.3	6.7	-3.3	6.6	-1.5	9.3	-2.5	6.2	-3.2	2.4	-4.5	7.9	-7.3	2.3	-2.3	6.5	0.51	1.7	-10
0.58	0.03	-0.01	-1.1	5.5	1.6	-1.5	4.7	-1.9	-1.1	-10	-15	-1.4	3.6	0.46	-7	1.1	7	2.4	3.3	-0.14	-6.3	4.3	1.3	-1.4	-13	5.4	8.9	1.8	-6.4	8.8	-2.8	-2.7	-4.5	5	-4.3	0.37	-0.19	2.4	-3.4	5.2	-2.2	3.9	2.4	-3.3	0.06	1.9	-0.37	-2.3	-14
0.04	0.23	1.5	4.9	4.1	5.7	5.7	6.5	-2.3	-6.9	1.1	-10	-4.9	2.7	1.6	-9.7	0.13	5.5	2	8.6	13	8.8	-9.3	0.63	0.99	0.42	1.4	-0.67	-4.4	5.2	-7.1	-4.1	-6.4	2.9	1.1	0.52	-3.2	5.4	-5.6	2.3	-4.3	4	0.22	-7.1	-6.1	0.41	-5.7	6	2.6	2.2
-0.37	0.25	-8.3	3.9	-11	6.4	-3.2	9.2	-1.6	-1.2	-3.8	-9.5	-3.7	4.6	-1	-2.8	-7.9	7.7	-5.2	6.7	-3.1	8.1	-4	-0.99	-3.5	0.21	1.7	1.1	-0.2	0.65	-11	-2.9	-0.86	-4.8	-8.2	-5.7	-0.48	-3.8	-12	2	-13	-0.44	4.6	5.7	-6.6	3.6	-3	2.8	-1.9	2
-0.57	0.34	-1.3	4.5	-9.1	14	-1.4	7.9	-5.3	7.3	-1.5	-1.6	-4.8	8.2	-0.71	9.7	3.9	4	-0.48	7.9	-6.1	6.8	-8.2	16	-4.7	0.09	-9.6	5.6	-1.1	0.53	-6.1	-7.5	-1.5	-5.1	5.7	1.8	-0.06	0.83	2.3	5.2	-2.9	3.9	-6.5	-0.49	3	-1	-0.73	3.6	-6.3	-2.3
-0.15	0.29	-4.7	0.91	1.2	18	0.51	7.7	-0.75	6.5	-3.3	-0.68	0.04	9.8	4.9	13	2.3	-3	1.7	11	-0.03	12	-4.8	14	-3.5	6.8	-1.6	4.3	4.6	1.4	-3	3.4	-2.6	1.6	-5.4	-1.6	-4.4	1.1	-2.7	7	-4.8	12	-8	4.8	-4.1	9.2	-4.4	2.2	-2.7	11
0.46	-0.09	6.7	-0.68	1.9	-0.34	9.1	-1.3	8.9	3.2	8	1.5	8.8	2.1	17	5.6	4.1	4.8	-1.9	3.2	8.2	7.8	3	5.1	-1.9	-2.2	-2.9	-1.5	8.9	-1.8	-4	9.2	-2	2.9	-0.81	1.1	-8.7	-0.66	1.5	5.5	5.1	9.7	-2.7	-0.7	-5.5	6	-12	-2.2	-4.9	4.6
0.3	-0.53	4.8	-4	3	-3.5	5.9	-3.9	4	2.2	6.7	-3	-3.4	-6.7	13	5.1	5	0.53	4.5	0.22	1.9	-2.5	2.4	-0.7	-3.1	3.8	0.19	3	7.5	3.3	1.4	-3.1	0.99	6.7	2	-0.47	-0.4	-1.1	-1.9	-7.8	-1.8	-2.8	6.4	-3	2.6	-0.71	-1	1.2	-6.8	-0.36
-0.17	-0.25	0.19	4.9	-2.7	-2.5	4.4	0.92	5.5	0.9	5.6	11	-0.86	-0.03	8.5	-3.5	-7.3	-1.1	2.5	-2.7	-9.5	-1.1	3.9	11	-2.4	4.3	-10	-4.3	5.2	8.6	0.86	5.6	-0.35	16	7.8	6.8	4.4	9.6	4	-0.13	-1.4	-2.7	-1.6	-5.5	-1.3	8.1	-1	5.8	-3.8	0.78
-0.19	-0.38	5.5	4.9	5.5	-2.1	3.1	1.9	5.4	0.51	6.6	9.4	0.45	-2.1	-1.8	-3	-5.5	-7.2	-2.2	-3.3	-3.7	-0.84	-2.2	-0.76	1.6	7	0.26	-0.42	3.2	7.6	6.1	7.1	0.01	4.5	12	-4.6	1.6	3.2	1.3	-0.06	1.7	5.1	1.7	0.34	2.1	9.8	7.6	5.7	-0.18	-0.54
-0.23	-0.31	1.9	5.5	-4.4	2.7	9.4	0.37	2.8	1.3	7.7	-7.5	-4.3	0.22	-10	-6.1	-7	-7.2	-13	-8.3	-6.3	-13	-12	-1.3	-0.37	-2.1	6.8	0.13	-6.4	0.2	0.83	1.4	-0.16	-3.2	2.7	6.5	-5.7	1.9	2.4	3.7	0.94	2.1	5.7	2.7	6.8	-1.8	7.8	0.13	-5.3	-10
-0.45	0.35	-3.8	2.3	-10	-0.24	0.31	5.6	-0.26	-11	13	-10	1.4	-6.6	-6.6	-0.07	-16	0.45	-4	0.6	-6.3	0.5	-2.7	5.3	-0.17	-1.6	5.4	-3.1	-2.4	-10	-12	-6.8	-6.8	-9.9	-1.7	3.1	-1	4.6	-4.5	3.8	-11	-1.5	5.9	2	-0.05	4.2	1.1	-1.4	-8.9	-4.3
-0.7	0.86	7	-3.8	11	2.2	4.9	2.1	0.98	-2.8	12	-10	5.6	0.46	-0.45	-7.1	2.7	5.5	-5.2	-3.1	-0.78	-2.3	-0.34	-1	-2	3.5	-1.6	3.2	2.6	2.7	-0.81	-6	3.8	-2.8	2.1	5.9	1.2	1.1	4.4	-0.12	-9.4	-4.8	-13	4.9	1.2	-2.8	4.2	0.5	-11	-7.5
-0.99	0.07	2.5	-9.6	-3.9	-5.7	-7.9	-12	-5.7	-11	5.6	-7.7	-0.1	-6	-7.4	-12	1.8	0.31	-0.61	-3.4	-6.3	3.7	-4.9	-4.2	-8	0.47	-12	-1.4	-6.6	-3.4	-12	-2.3	-6.6	-4.4	-6	-2	-7.8	-1.9	-5.9	-5.7	-9.9	-3.6	-13	-4	-4.6	-6.1	-5.3	2.8	-10	-2.8
-0.63	-0.73	-2.7	-6.6	-6.7	-13	-10	-13	-8.8	-6.5	-1.1	-9.2	-1.8	-11	-4.1	1.4	8.4	-11	5.3	6.2	-3.3	3.5	-4.8	2.1	-6.7	2.8	-14	-9.7	-7.7	-4	-11	1.6	-4.7	-3.4	-3.3	-0.85	-3.6	-2.1	-6.6	-3.3	-11	-0.24	-13	-4.5	-2.9	-2.4	-6.7	-6.2	-5.6	-1.6
-0.18	-0.28	-5.5	-7	-3.3	-8.2	-6.9	-5.6	-1.1	4.4	-2	-1.8	-4	-4	3.5	3.9	5.5	4.4	1	0.93	5.9	-6.9	4.7	1.8	-5	-2.5	-14	-5.2	-4.3	-2.5	-8.3	-1.8	-3.6	-3.1	1.1	-2	-7.2	-5.5	-5	1.8	-9.5	-5.6	-6.9	5	-7.9	-7.8	-8	-7.6	-5.6	-6.4
0.53	0.21	-4.7	-3.7	-9.2	-7.6	-6.3	-6.2	1.4	1	1.3	6.8	-4	1.3	2.7	3.7	0.92	-4.5	9.8	-3.3	3.3	-0.59	6	3.1	-0.49	-4.7	-7.3	2.8	-2.4	-6.5	-7.4	-7.2	-6.3	-4.5	-5.8	-8.6	-9.8	-2.4	-8.8	-0.04	-4.5	-8.7	-5.4	4.1	-4.2	-16	-8.2	-4.8	3.5	-4.8
0.47	-0.23	-0.76	4.5	-5	1.6	-5.2	4.1	-12	-0.53	-4.3	9.3	-7.7	2.9	4.1	-11	0.37	-4	-3.5	-15	2.4	16	5	2.7	2	-3	-3.6	2.5	4.2	-4.2	-0.16	-4.8	0.87	-3.5	1.5	-12	-2.4	4.8	-6.9	-3.9	-3.2	-7.8	-3.9	-4.4	-6.2	-1.5	-6.7	6.2	3.3	2.8
0.25	0.57	-2.5	6.6	-8.7	6.5	-7.4	16	-2	8	1	5.4	-1.6	10	0.48	-4.1	-9.7	14	-6.4	6.2	10	-2.8	-5.4	1.4	-3.7	3.5	3.2	5.1	2.5	-1.2	2.3	13	-2.6	-0.06	1.2	-2.7	-1.4	-2.9	-7.9	5.1	1.7	11	0.08	8.5	-7.6	5.4	2.5	6.4	-2.7	3.2
-0.17	1.3	2.3	-5	-9.6	6.4	-0.05	3.3	-0.99	5.2	8.6	-2.4	-5.1	9.9	0.26	5.6	-1.2	3.5	-0.39	4.7	0.17	0.54	-7.2	4	0.58	8.4	-0.53	6.7	-2.2	1.7	0.29	4.3	-9.9	3.4	-3.7	0.84	2.6	-2.1	-4.2	-0.46	-1.2	-2.2	-4.9	15	1.6	1.5	2.2	-2	-0.17	15
-0.14	0.21	12	-4.8	0.98	7.4	7.7	6.4	6.6	3.3	13	-4.3	0.12	2.4	1.1	-0.65	-0.32	1.9	-5	0.48	-8.7	-2.9	-4.4	-0.6	-1.9	1.5	1.1	8.2	-1.7	5.5	-1.9	5.8	-3	7.3	-2.2	-1.3	-2.5	6.7	5.3	3	-3	5	0.22	2.8	8.4	9.2	-0.24	5.4	-2	4.1
0.18	0.01	3.1	1.4	0.06	6.5	6.9	7.5	6	5.1	9.1	2.9	-0.05	4.4	1.5	3.1	-6.8	-1.8	-1.1	-1.4	-2.4	-2.6	2.2	1.5	-3	0.42	0.7	0.48	-9.5	2.9	-5.1	2.4	-1.4	1.3	-5.9	-12	0.19	5.2	-9.9	7	-8.1	8.2	0.87	-2.8	-8.2	1.2	3.9	2.3	3.8	0.03
-0.01	0.48	0.34	8.8	5	2.7	6.2	5.3	5	-3	4.7	8.3	8.1	-3.3	0.33	8.5	-4.5	14	-10	-3.8	9.2	1.4	3.9	-2.2	-0.39	9.7	-3.3	-0.7	0.6	9.7	0.23	2.1	0.96	5.7	6.1	8.3	-2.7	2.8	-0.4	7.8	-3	2.6	-9.1	2.7	-1.3	7.8	0.72	6.6	-2.2	8.8
-0.03	-0.4	6.5	3.3	2.3	-7.5	3.9	7.2	3.8	-2.7	11	20	4.2	-3.2	-2.8	11	-1.7	-2	-7.5	-2	12	0.7	-5.9	6.5	4.1	4.1	-5.4	-4.8	-3.9	6.1	8.2	-6.1	-4.3	-1.6	-2.7	8.3	2.6	-1.3	-4.1	-0.58	0.73	-6.1	0.41	1.9	7.3	-7.7	0.3	0.54	2.7	-5.7
-0.25	-0.06	4.9	7.6	6.6	-3	19	6.2	-7	9.9	4.5	12	0.68	6.8	-7.6	12	4.9	-0.63	-1.3	14	-4.3	9.6	-3.5	6.9	-5	4.8	0.07	5.7	2	5.1	-6.2	2.1	-3.6	6.1	2	-2.9	7.2	-3.6	1.7	-9.4	-14	5.7	-4.6	19	3.8	-2.2	1.1	-2	-13	11
-0.21	0	4	0.43	6.8	-7.7	6	-9.4	-6.5	4.3	5	-8.3	-4.3	-4.4	-3.2	10	3.2	-2.5	3.1	2.3	0.21	6.8	-6.8	1.4	-4.5	0.99	7.3	3.8	-2.9	-4.7	-6.8	4.3	-6.8	-8.4	2.2	0.07	7.5	3.1	-0.29	-1.9	-9.4	4.1	-13	8	1.7	-3.6	8.4	-0.85	-3.7	-0.38
-0.09	-1.3	6.2	-15	6.7	-16	-3.8	-14	-1.4	-15	0.55	1.5	-3.6	-15	-6.9	7.2	1.7	-7	8.2	-6.1	-7.2	1.3	-8.1	-0.26	3.9	-8.3	5.9	-8.2	2.2	-22	1.9	-14	-0.03	-18	6.5	-15	3.4	-11	0.16	-14	1.7	-16	1.7	-13	5.8	-16	5.2	-8.8	6	-15
0.59	-1.8	5.6	-12	8.7	-15	11	-9.4	5.8	-31	-5.5	-9.3	-0.07	-19	0.21	-31	4.9	-12	8	-30	-4	-9.5	0.61	-17	7.3	-21	7.8	-21	-3	-21	-0.95	-23	-3.9	-21	8.2	-22	9.4	-19	5.5	-26	-2.5	-36	4.5	-35	3.7	-18	3.6	-10	11	-28
0.51	-1.5	-9.1	-19	-5.1	-14	-9.6	-22	1.3	-34	-12	-29	-1.2	-26	1.1	-35	-7.2	-5.2	0.95	-25	5.4	-6.4	1.6	-18	1.2	-6.2	6.8	-22	8	-14	-1.2	-12	7.1	-10	-1.4	-5.8	4.3	-15	-0.28	-14	1.1	-23	11	-28	3.4	-2.7	0.53	-4.3	6.2	-22
0.08	-1.5	-4.2	-15	-16	-17	-12	-18	-0.48	-22	-7.3	-12	-0.85	-20	4.5	-22	-0.9	-17	-0.03	-24	4.5	-19	7.4	-16	-7	-12	-1.1	-18	4.8	-9.1	1.1	-9.5	7.5	-16	-1.7	6.6	1.8	-6.5	3.2	-4.6	1.2	-18	6.7	-32	0.72	-1.6	-0.07	-10	0.76	-23
-0.24	-1.5	-7.1	-5.7	-6.1	-15	-6.9	-8.9	-0.77	-13	-13	-12	-8.3	-13	2.8	-19	-8.7	-16	-4.4	-19	1.2	-5.5	1.1	-14	-0.98	-12	-4.2	-15	2.6	-8.9	-0.25	-8.1	6.5	-12	0.08	-0.97	-1.8	-10	3.9	-12	-2.1	-17	-5.6	-24	5.9	-11	-4.6	-14	3.7	-11
-0.06	-0.45	-5.9	4.2	5.1	5.2	3.7	1.9	1.2	2.9	-9.3	0.8	-3.3	3.2	-5.6	-0.95	-2.1	-8.6	5.3	-5.4	-17	0.57	5.1	-0.57	2	-2	3.7	-4.1	-5.4	-2.2	4.4	-1.6	-7.6	-1.2	2.5	2.4	4.1	0.31	6.3	-7.1	0.1	-13	-9.1	-4.4	-5.3	-5.9	3.6	0.3	2.5	-0.33
0.3	-1.1	-2.8	4.9	-2.7	-1.9	-2.7	3.2	-0.12	-1.8	-1.4	6.2	-0.09	-3	-5.2	0.53	-11	-2.7	-6.1	-8.7	-4.5	-8.8	-0.14	-6.7	-0.54	-5.9	-4.1	-4.9	-5.9	-5.1	-6	-8.3	-5.1	-2.1	-5.4	-9	-7.4	-7.2	-2.8	-5	-3	-8.5	-0.69	-16	-9	-1.2	-5.9	-10	-0.62	-6.8
0.66	-0.78	-3.7	-0.98	3.7	-4.2	3.5	-3.5	9.9	-8.5	0.72	2	8.6	-4.7	0.09	-6.8	3	-8	-3.1	-19	8.1	-4	-4	-8.7	2.6	-0.69	-1.6	-3.6	-0.71	-6.9	-4.2	-12	-4.1	-3.1	0.24	-2.4	-4.9	-5.8	-4.2	-1.4	6.6	-17	-6.1	-12	0.3	-0.66	-7.5	-4.8	5.4	-6.6
0.12	0.07	8.6	-8.2	5.6	-1.8	6	-9.9	4.5	-6.8	6.1	-18	3.9	-3.7	-3.2	0.68	6.8	-4.2	-3.9	4.2	5.9	-4.4	8	3.7	0.11	5.5	-1.4	1	-4.2	3.1	5.2	-3.7	1	1.6	-6.5	7.5	-12	3.1	-1.6	3.8	1.5	-6.2	-5	0.58	-2.3	6.4	-5.8	5.7	1.7	6.8
0.01	-0.06	4.5	0.69	2.8	4.9	-2	6.2	-2.9	2.5	2	1.1	-0.29	2.8	-4.9	13	-1.6	0.78	1.9	8.3	-2.4	10	3.5	11	-3.5	7.4	-13	-5.3	-8	0.03	-12	-5.5	-9.7	2.1	-19	0.18	-7.7	3.7	-12	-1.7	-7.3	-3.3	-5	3	-5.9	-5.3	-0.68	-2.4	4	12
-0.34	0.31	0.76	1.1	5.7	5.9	-1.3	-0.3	-0.92	-0.3	2.4	-0.19	-2.2	-2.3	-0.63	10	0.51	8.4	-5.2	7.3	-5.9	3.2	1.3	3.2	-7.8	3.9	-8.4	-2.5	-7.5	-2.4	-17	-4.5	-6.5	1.4	-7.9	6.2	-6.1	-0.75	-2.1	-0.72	-6.7	-4.4	-7.9	4.8	-3.2	-7.1	-8.5	-3.6	-18	13
-0.49	0.29	-2.1	-3.2	-0.56	-1.1	6	-3.1	-1.6	6.9	5.2	-1.8	3.9	-0.33	5.7	9.1	-7.5	0.19	-4.4	2.6	3.1	-3.1	-2.6	5.4	-12	3	-13	-8.6	-14	1.6	-17	0.96	-14	0.47	-9.5	1.3	-7.8	-8.1	-8.5	2.1	-6.9	-4	-7	-0.49	-0.99	-4.4	-15	-7.1	-8.6	1.6
-0.48	1.1	-0.15	6.9	0.99	-1.3	11	2.7	6.1	16	8.1	11	4.6	8.8	2	5.4	3.3	-1.7	-6.7	-3.5	4.5	9.1	-5.1	7.8	-3.9	5.6	-0.7	4.6	-1.9	-1.5	-13	4	-3.5	0.24	-4	3.1	-3.1	-2.4	0.12	3.5	-4.3	4.5	2.7	9.9	-6.2	-1.7	-7.7	-1.6	-1.3	4
-0.29	0.76	-3.1	1.7	6.3	0.43	1.7	-2.9	2	8.2	0.18	4.8	3.3	6	-2.4	7.7	0.41	6	-8.2	7.5	-4.8	-0.38	0.14	8.3	-1	6	-7	17	0.46	3.8	-5.9	13	1.9	1	-7	7.7	2.9	5.6	-1.2	11	-1.8	13	-18	9.2	-3	1.9	-0.03	7.3	2	11
-0.49	0.19	-3.6	1.7	11	-2.4	0.12	-9.7	-3.4	15	-2.2	7.4	4.3	0.08	-18	7.9	-1.1	5.3	-6.6	5.6	-3.1	-5.5	-9.5	2.6	3	6	-2.3	7.2	-0.26	12	1.7	3	-8.6	2	6.7	10	10	2.6	4.8	7.7	2.3	7.8	-9.9	9.9	8.2	-2.7	7	-1.9	-9.8	9.6
-0.44	0.19	6.8	2.4	7.7	-0.02	-1.7	0.27	-0.14	6.8	2.6	3.4	0.61	-3	-18	15	-7.6	5.2	-1.1	0.78	-1.8	8.6	-16	-3	4.3	3.1	3.5	5.1	-0.68	-1.9	4.5	0.06	-0.32	-6.8	3.1	3.2	2.4	-3.2	0.51	-0.54	4.4	8	4.2	8.2	4.5	1.7	4.2	2.2	-1.2	0.44
0.22	-0.33	-0.37	6.6	-2.1	5.7	-3.3	6.6	-1.3	7.3	-7.5	17	-4.4	-1.3	-5.3	3.7	-2.1	-1.5	5.5	-3.1	0.54	6.8	-3.1	-1.6	4.6	4.9	6.6	8.9	-5.8	7.5	3.5	13	-3.5	2.6	-0.69	3.2	5.1	-1.2	-3.1	5.8	-0.23	16	7	13	3	7.5	6.8	4.2	10	-2.1
0.41	0.23	0.43	3.8	-3.2	8.8	-6.3	-2.2	-5.3	-0.23	-10	2.3	1.2	1.9	-0.98	-10	8.9	3.9	1.8	13	4.2	-3.7	-1.2	-3.8	2.3	-0.97	5	3.3	-4.9	0.91	6.5	17	-2.3	7.1	1.8	-3.3	1.6	-4.7	9.7	2.4	4.9	9.6	1.6	0.55	5.8	7	1.7	7	0.79	-7.1
0.33	0.17	-5.5	-8.6	-1.4	6.1	-9.1	0.19	-1.9	-10	-8	-11	-2.6	3.6	7.2	-5.2	2.4	7.2	0.34	2.5	7.6	-8.3	7.3	0.41	-7.2	4.8	0.48	2.4	-0.49	1.9	-0.95	9.8	0.05	-3.4	-1.2	7.3	4.9	3.9	0.87	-1	-0.23	6.1	2.7	0.87	4	4.7	0.12	9.7	5.4	0.67
-0.25	-0.54	-6.7	3.2	0.72	10	-7.4	-0.9	-5.3	-2.2	-10	0.92	-1.5	3.3	14	2.2	2.9	-1.4	-1.5	-2.4	6.2	-8.2	8.6	1.5	-1.4	5.7	-2.3	1.1	5.2	-2.7	-0.37	4.7	11	-8	1.7	6.5	3.4	-4	3.8	-1.5	-7.3	7.1	-0.75	1.2	-1.7	0.98	5	-4.4	-3.3	3.6
-0.36	-0.56	-2.3	5.4	-1.3	0.22	-2.6	7.6	0.36	0.38	-7.3	5.4	0.58	-5	4.4	-1	-2.3	1.7	-3.1	-6.4	7	-3.5	3.3	-3.8	-3.9	-2.3	-2.9	-3.3	4.8	0.15	-5	8.3	14	6.3	-3	0.37	-1.7	0.6	-3.3	6.5	-1.2	8.2	2.5	2.3	-1.7	7.7	-4.4	0.25	-3.8	-6.3
0	-0.24	0.17	-2.4	6.1	-11	-0.61	1.2	2.6	1.3	-8.3	2	3.8	-4.1	-0.52	-2.5	-8.9	9.8	0.4	0.72	5.8	-3.3	3.9	3.8	-2.5	-1	8.2	-5.6	9.2	5.3	5.5	3.2	8.6	3	5	4.1	6.4	-3.6	-2.8	-0.92	5.7	1.4	6.6	11	2.3	-2	-3.7	-2.6	-3.4	5.8
0.59	-0.17	-6.3	-1.5	-0.18	-4.9	-14	-0	-7.1	-0.92	-16	-1.9	2	-1.6	-1.2	1.2	-4.2	9.8	-6.6	-3.4	9.1	2.8	6.8	-3.6	-4	7	3	4	-0.31	1.6	8.4	-5.1	4.3	4.8	-8.2	0.06	-0.55	-4.2	3.4	5.5	8.4	-4.6	1.1	7.3	4.9	-5.2	3.8	1.1	5.8	2.9
0.31	0.15	-4.3	6.8	0.17	8.2	-6.3	10	-8.2	1.2	0	9.2	-5.3	9.3	-8.9	6	-4	6.7	-14	4.1	0.14	-1.9	-5.1	-2.5	1.8	0.97	0.23	1.2	2.5	-2	4.9	-8.6	2.1	-7.8	2.1	-2.8	2.2	-7	0.13	-0.12	6.1	-1.4	-3.8	15	4.3	-4.8	4.2	-4.6	9.8	-4.3
-0.28	-0.18	5	5.7	-2.5	7.2	-10	13	-1.4	3	6.7	9	-6.8	2.7	-2	-3.3	-2.4	-1.8	-11	6.2	0.83	13	4	2.2	-0.88	0.89	-6.8	-2.6	0.92	2.7	6.1	-11	-0.53	-0.55	2.6	0.34	2.3	-3.3	-5.6	-4.1	-7.5	-2.7	-16	7.3	-4.9	-9.2	-1.1	-0.55	-0.78	12
0.3	0.63	-0.64	6.9	-1.6	3.7	1.7	9.8	1.8	-2.3	8.9	-8.8	-0.61	10	4.1	4.7	-5	4	-1.1	2.9	-1.3	-6	-2	-8.9	7	-5.4	-6.2	9.3	6.7	-0.52	3.5	16	8	10	7.7	4.3	-5	8	-5.6	9	4.3	10	-10	23	-2	14	-4.6	5.8	7.5	6.5
-0.06	0.57	-4	0.44	-6.2	-13	-1	0.66	-7.8	9.8	0.99	7.6	-6.2	0.43	2.9	6.3	3.5	3.9	-5.7	-2.2	-5	1.1	3	1.6	7.8	-6.8	5.9	-1	4.9	-0.02	1.1	12	-1.4	6.6	8.1	-2.4	2.8	1.4	5.7	7.8	7.8	8.1	-4.4	7.5	3.2	7.2	5.9	-1.2	-3.1	2
-0.23	-0.05	-3.2	-12	-7	1.5	-5.8	2.5	0.97	3.7	-4.4	0.08	-5.5	-4.6	-5.4	-2	-5.1	6.8	-0.02	3.3	-2.3	5	-4.3	-3	6	-2.5	1.7	-9.8	1.2	1.4	6.8	-2.6	1.2	1.2	2.8	0.32	-2.9	0.43	-0.31	-2.6	7.5	-3.9	5.3	-14	-3.9	-0.54	4.2	6.5	7.6	0.53
-0.26	-0.53	5.3	-8.6	-1.1	-7.3	4.7	-4	8.4	-6.7	-0.64	2.5	-1.8	-5.8	2.6	-15	-3.6	-6.2	-0.24	-3.9	-8.8	5.7	-2.9	-11	8.5	-4.4	2.8	-6.7	2.6	-9.1	2.7	-12	2.1	-16	7.3	-8.5	2.9	-3.8	12	3.9	7.5	-10	-0.48	-8.8	9.1	-4.8	-1.1	-10	0.88	-12
-0.3	-0.6	11	-1.5	-1.9	-13	3.3	-3.7	-2	-7.5	9.7	3.1	1.9	-10	-5	-17	-3.7	-10	-12	-10	-1.9	1.9	-1.3	-10	7.4	-7.1	-1.7	-5.2	2.7	-8.7	4.2	-9.1	1	-11	8.5	-2.4	11	-1.3	8.2	-3.5	4.7	-7.5	0.47	-1.7	7.6	-1.1	4.4	-4.1	-1.3	-4.2
-0.45	0.09	1.9	-3.1	-1.9	-12	-1.8	-7.7	-6.5	-11	4.8	-14	-3.9	-4.8	-4.4	-5.2	3.6	-2.7	-3.1	-4.8	6.4	-3.1	-0.62	-1.8	-1.9	-4.5	2.1	-3.4	3	-1.7	5.1	2	-2.5	-1.5	1.8	1.2	5.2	-0.46	4.9	3.6	8.6	-3.1	8.7	-1.8	7.6	-3.7	4.8	-4.1	-10	1.5
-0.19	-0.04	-3.6	-3.5	-4.8	-0.47	6.7	1.3	-5.4	7.2	-9.6	1.4	-2.1	1	-3.4	1.6	-5.6	-2.7	4.8	-6	-5.5	-7.4	-3.2	-8.1	-4.8	-7.5	1.9	-7.9	-1.5	-6.2	0.69	-3.6	-0.72	-2.8	2.3	-10	-0.18	-6.9	2	-2	7.2	0.46	12	1.9	-1.5	-2.6	-1.2	-11	-2.1	-6
-0.63	-0.15	-3	0.68	0.4	-2.5	-3.6	5.3	-4.3	8.7	-11	14	-1.8	-2.2	-2	-1.4	4.9	3.3	2.2	-2	2.6	-17	-4.2	-11	-1.4	-6.1	14	-6.9	-3.4	-1.1	12	-7.1	4.4	-1.2	4.1	-6.7	5.4	2.9	9.7	-7.2	14	-4.1	11	-1.1	8.7	-1.8	7.6	-2.9	-2.3	-9.4
-0.11	0.16	2.8	1.2	0.48	-4.3	-1.5	-3.7	-0.13	-2.2	-12	4.5	-0.27	-2.6	3.4	-6.2	15	-0.36	-3.3	-13	2.2	3.6	3.1	-10	1	0.86	2.3	4	0.77	6.2	3.5	7	1.8	4.1	2.9	1.9	6.9	9.3	13	1.4	5.2	-2.5	4.6	-0.04	4.3	5	5.1	4.2	2.3	-1.2
0.02	0.39	5.1	5.2	5.8	2.4	0.09	4.2	-4	1.5	-14	4.4	-4.1	0.62	-14	-1.1	-3	-7	-7.4	-1.9	-5.5	11	3.3	0.75	-5	-1.4	-1.6	3.4	-0.77	6.8	3.4	3.3	5.5	9.1	-2.9	3.9	7.3	6	7.6	9.9	3.6	12	-4.6	5.9	11	5.1	2.8	10	0.22	12
-0.23	0.83	-0.48	-3.9	4.6	9.7	-1.6	-1.4	-5.4	-6.2	-11	-17	1	1.4	-6.2	-2.5	-5.3	5.2	-9.4	-4.4	7.9	-1.1	1.1	-1.6	3.6	2.5	-5.5	-0.44	7.6	6.7	1.6	0.87	4.1	5.8	2	9.1	0.29	8.7	2	5.7	-2.6	-4.7	-3.9	3.7	7.9	1.5	2.5	1	15	3.4
-0.02	0.22	-2.2	-8.5	10	2.8	0.54	-9.2	0.18	-7.8	-8	-12	2.4	-1.3	-2.4	-6.1	2.8	-2.5	-1.8	-2.2	-2.4	3	-0.86	3	5.8	-5.4	4.9	-2.1	-0.88	-5	9.4	1.5	1.5	-3.6	9.8	-0.86	1.5	3	6.6	-0.88	6.2	-6.8	3.1	1.5	2.4	-2.7	5.3	-5	-0.5	-6.7
0.64	0.78	-7.2	-4.1	3.1	1.7	-0.65	-3.6	-3	-11	-7.6	-8.3	-1	-5.1	2.8	2.7	-1	1.4	5.2	1.8	-6.1	-3.9	-0.92	-1.5	0.59	-7.8	-8.1	-3.3	-7.3	-2.2	8.6	2.7	-3.8	1.6	-1.9	-2.9	-3.5	3.5	0.38	4.7	13	-0.68	2.3	-8.5	4.7	8.2	-5.7	2	2.4	0.18
0.78	0.8	1.2	-0.32	15	-0.31	5.5	-9.6	-1	-0.18	-4.1	-6.6	2.3	-1.8	11	8.5	2.6	-0.71	4.5	-1.5	0.86	13	15	1.1	0.62	0.7	-2.6	-1.1	-4.6	0.14	1.1	7.5	-2.2	2.6	0.43	2.6	1.8	-3.6	0.33	-1	13	2.7	0.96	0.74	1.8	4.5	-0.26	-4.8	-0.2	13
0.66	0.47	2.7	-1.2	3.6	-3.2	3.5	-2	2.7	3.2	4	-1.9	2.2	-4.5	12	8.9	5.7	4.2	3.3	1.9	6.2	6.1	11	7.9	1.2	-0.81	-2.6	-3.2	2.9	3.7	-4.8	2	4.1	5.1	-0.73	-0.45	-2.5	1.6	-3.1	2.2	11	6.3	-4.1	-4.8	-6.3	4.2	-2	-6.2	0.94	-0.7
0.26	0.57	1.7	-2.2	-12	-0.3	-3.6	3.7	2.4	0.88	2.7	5.1	-2.3	4	4.8	6.9	4.6	8.7	6.8	-0.04	13	2	8.3	2	-5	-2	3.3	-1.5	0.56	4.3	-7.8	6.4	-3	-1.7	1.5	-1.2	-2.4	9.8	-4.4	4.1	2.1	16	4.9	7.4	-2.9	11	-3.2	3.4	6.3	8.1
-0.7	0.54	2.1	4.7	-2.3	10	4.7	14	-1	5.5	5.1	8	-3.5	4.3	-2.2	-9.4	-7.2	5.7	-11	-2.9	-2.5	1.2	-3.2	-3.4	-0.04	8.6	-1.2	-1.6	-0.35	4.7	6.6	16	-4.7	7.3	9	-4.7	3.4	4.7	7.4	6.7	-3	8.7	6.9	12	2.6	4.7	6.3	2.7	3.6	10
-0.35	0.09	-0.78	5.5	-11	9.1	-8.6	1.2	-3.2	-4	-0.41	-13	-4.7	4.4	-6.5	-12	-4.2	-1.6	5.7	5.5	-10	6.6	-14	1.8	-0.94	1.2	-8.2	8.8	2.5	5.2	5.1	9.5	7.5	0.9	1.4	9.2	1.2	11	5.1	5	2.7	7.8	-0.21	14	9.2	5.5	-0.64	7	-3.9	6
-0.29	0.67	-3.5	4.9	-10	3.2	-6.9	1.6	-9.2	6.2	-5.7	0.53	-3.2	8.2	2.1	4.7	4.3	0.77	1.8	5.6	0.1	13	5.2	4.7	2.3	6	-0.23	11	5.3	9.1	-6.6	-2	-0.36	1.3	5.1	4.3	-0.52	2.7	7.2	9.4	-4.5	3.1	-3.5	14	4.7	7.2	2.3	4.7	-0.53	8.7
-0.49	0.33	-2.3	10	0.09	8.7	0.7	2.1	-11	9.2	-6.8	7.6	-0.1	8.1	-2.6	11	1.4	0.13	-1.4	11	-6.8	2.3	-6.5	3.6	-6.7	1.7	-0.28	4.3	-3	2.7	1.4	5.2	-2.3	8.3	3.8	-3.3	1.7	-5.7	0.22	2.9	-0.54	1.5	8.7	14	0.78	1.1	-0.06	1.8	-3.4	3.5
-0.37	-0.23	4.4	14	9.1	13	11	2.8	7.5	8.2	2.5	12	8.5	5.5	5.9	-0.34	-1.8	-3.7	-5	16	4.8	-6	8.5	6	-1.8	-0.16	-5.4	1.4	-2.1	-1.2	-2.4	-0.08	3.5	-5.6	0.33	-0.05	-2.9	1	3.7	5.9	1.8	-1.6	5.5	-2.2	9.6	-5.3	-1.4	-0.72	-1.2	-0.18
0.02	-0.52	12	3.9	2.7	5.6	8.2	12	9.8	7.3	10	13	7.3	7	11	-1.7	5.3	-5.9	5.2	4.9	-2.6	-7.2	7.3	-0.18	-4.2	1.4	-15	1.4	-11	-5.7	-7.6	-1.3	2	-7	-5.5	-4.8	-9.5	-3.1	0.44	2.7	-5.7	2.3	-8.4	-8.2	-6.5	1.6	-7.7	6.9	-4.6	-6.1
-0.35	-0.6	4.4	7	2.8	-9.3	-1.1	2.4	-4.7	6.3	8.5	13	3.5	6.6	2.1	13	-3.8	8.1	-7	4.4	-8.1	8	-5.2	8.9	-5	11	1.3	3.9	-2.2	9	-7.9	-3.1	2.7	4.2	2.2	12	-0.55	3.6	3	4.2	3.4	-8.1	1.1	-2	5.4	-3.3	-0.16	5.3	-5.7	-3.5
0.16	-0.07	-4.5	24	-1.2	12	-2.6	16	3.3	6.3	-8.2	23	-0.4	5.4	7.4	20	0.35	5.5	8.2	16	-1.7	19	2.2	5.5	0.89	6.8	1.2	8.9	9.7	13	1.6	-1.9	11	7.3	1.2	11	1.1	5.7	6.2	-4.2	6.7	-0.94	13	19	9.2	-2.3	3.3	2.2	-3	5.3
-0.04	0.26	-1.9	5.1	7.2	12	1.9	8.8	0.21	8.1	-4.8	6.3	4.2	7.5	8.2	15	5.2	9.8	-1.6	9.9	12	5.8	2.9	11	7.5	-2.3	-1.6	16	5.2	5.8	-0.47	4.7	6.3	10	-0.61	8.3	-2.3	0.26	6	4	-4.2	15	4.1	19	6.1	4.8	-1.1	5.6	5	-0.93
-0.3	0.34	-0.49	-6.3	4.3	3.5	1.8	-11	-4.2	-3.2	-12	-8.9	-1.9	-1.5	5.2	3.4	-3	-1.4	0.74	-4.5	7.2	2.5	5.3	4.5	1.7	-1.9	1.6	4.4	4.3	-2.7	6.7	0.31	3.6	-5.3	0.35	1.1	6.4	-0.92	6.1	0.86	-0.08	-1.3	8	-1.3	3.8	4	3.9	2.7	-3.5	6.1
-0.01	-0.52	-4	-9.9	-0.8	-5.8	-11	-10	-5.4	-13	-14	-10	-0.24	-11	0.17	-21	-2.7	-6.2	-1.4	-7.9	7.6	-11	0.47	-12	8.2	-6.5	2.8	-1.2	4.8	-12	9	-1.1	-8.8	-10	2.3	-3.8	3	0.2	2.7	-4.9	-1.9	2.6	3.9	-9.7	-1.1	-3	6.6	-5.2	1.6	-9.7
0.3	-1.4	-9.5	-12	-17	-17	-18	-6.5	-1.4	-18	-12	-13	-6.6	-17	-1.1	-17	6.2	-14	5.5	-13	2.6	-6.4	-5.5	-4.8	4.5	-11	-7.9	-9.9	1.9	-13	-1.6	-4.4	-2.7	-13	3.1	-8.6	-0.78	-7.7	2.6	-14	-5.3	-6.3	-2.5	-13	1.2	-4	1.1	-4.6	3.5	-11
0.39	-1.2	-6.8	0.37	-13	-1.7	-7.7	7.9	2.6	-3.4	-6.8	2.9	-0.39	-4.2	0.04	-14	-0.63	-12	4.2	-4.2	-5.4	-6.8	-8.8	-3.1	4.9	-4.1	-2.3	-5.8	-2.3	-15	1.9	-8.4	6.6	-15	8.4	-2.9	-3.2	0.67	2.7	-11	-6.9	-8.4	5.8	-12	-1.1	-3.2	2	-2.7	-1.9	-5.4
0.39	-0.14	-6.8	7.6	-5.2	1.8	-8	4.3	1.5	-3.5	-9	5.3	-3.3	-5.8	-2.8	-4.4	0.66	-4.3	4.6	-8	-6.5	2.5	3.9	0.07	-7.4	-1.1	3.1	-2	2.3	-13	1.9	-1.4	-0.07	-2.7	-2.6	-5.2	-5.4	0.7	-7.1	-11	-5.2	0.53	-3.4	2.9	0.9	-2.2	-0.05	-0.77	-6.2	-2.9
-0.55	-0.03	-7.5	-8.9	-9.9	2.4	-9.9	2.8	-7	-0.98	-8.2	-5	-7.7	1.2	3	3.8	3	3.1	-0.24	2.3	-5.3	4.8	0.33	4.3	-4.8	-2.8	-4	-2.5	1.3	-5.2	-14	-10	-2	-3.2	-4.1	1.6	-9.9	-2.6	-2.5	-3.3	-11	-6.3	-1.1	2.1	-11	-3.2	-12	0.32	-3.5	-4.4
-0.22	-0.62	-4.6	-4.1	1.1	-5.7	-7.9	-5.8	-7.7	-7.5	-8.2	-0.83	-5.5	-2.5	5.5	5.4	6.2	-2.1	4	1.9	-1.6	-0.34	4	-0.23	1.2	-3.8	8.4	-0.36	-2.9	4.9	-5.5	-5.5	-7	5.2	-8.5	-4.7	5.2	-5.3	-1.6	-5.8	-0.49	-9.1	1.2	-6.1	0.16	-4.5	5.3	1.6	-4.5	-2.9
0.26	-0.4	4.3	-1.8	-0.39	-3	0.55	-4.5	5.4	0.65	5.2	-0.6	4.5	1.6	-0.28	-5.8	0.68	1.1	3.7	3	7	-9.7	3	-2.5	-2.8	-1.8	2	8.7	-7.7	5	0.15	-0.43	-5.9	7.6	-8.3	-3.6	-9.5	-2.5	-4.5	-3.2	1.2	-8.2	4.4	0.94	-3.4	-1.1	-4.9	2.3	1.9	0.39
0.17	0.53	8.3	-0.42	6.4	4.8	9.1	-5.5	3.3	-1.4	9.6	-9.6	3.5	6.6	-1.8	2.1	5	6.5	-0.01	1	2.4	7.1	-1.6	-11	-1.2	6.8	-5.9	3.8	-2.5	8.2	4	-0.38	-7.7	7.6	-6.1	3.5	-1.1	0.35	-3.5	3.9	-1.5	-0.04	-3.9	3.7	-0.45	-4.8	-1.7	-3.5	1.7	14
-0.27	-0.24	-3.5	-0.84	-0.14	3.9	4	-10	-2.5	-4	3.7	-9.6	1.5	-2	-3.8	6.3	-4.9	3.4	9.8	1.2	1.2	-9.1	-7.4	-2.7	-0	2.5	-3.1	-1.2	2.3	0.69	9.6	-0.64	-4.6	3.9	4	8.8	1	1.8	1.1	4.8	1.8	-1.4	-4.9	-10	6.8	-1.5	4.8	0.2	2.3	-7.1
0.41	-0.42	-5.5	-4.4	-1.2	-7.3	2.2	-6.4	-1.3	-4.1	-5	-3.8	1.1	-5.6	-0.02	2.5	-0.69	-7.4	12	-0.03	5.3	-4.2	-2.1	-7.3	-2.6	-1.2	1.1	-8.3	2.2	-3.5	3.2	-8.6	4	-5.2	-2.7	-2.6	1.4	-7.7	-3.7	-8.4	-3.3	-8	10	-12	1.4	-2.6	-1.8	-6.5	6.2	-2.4
-0.4	0.34	2.5	1	-2	1.6	1.4	8.9	2	5.5	3.1	3.8	-0.14	-0.63	-2.1	-5.4	7.3	2.2	-3.8	0.47	0.86	-7.8	11	-5.6	2.3	3.4	3.7	2.5	8.1	1.1	3.9	2	6.8	4.2	8.8	-3.3	-0.75	2.4	8.2	0.32	-2	-0.73	-2.9	-5.1	-1.1	-1.9	-0.74	3.1	-2.6	-2.2
-0.34	1.2	4.9	-2.1	-5.5	2.3	-3.4	2	5.5	0.81	0.63	-6.3	-2.2	3	-6.6	2	8.2	8.3	6.5	2.7	1.1	-1.9	-0.29	6.3	2.2	6.4	2.8	6.4	1.9	-0.52	0.53	8.6	-2.2	0.61	-2.2	1	5.3	1.8	-3	3.4	-0.8	8.4	-0.87	-0.33	-4.3	2.2	-0.32	6.9	0.02	1.9
-0.08	0.07	-6	4.7	-1	4.2	1.4	8.3	2.1	0.34	-1.7	5.2	-1.7	1.4	4.5	4.3	2.5	-6.3	13	8.2	11	-0.26	3.8	6.6	3	13	-1.1	-0.05	0.95	7.3	6	-1.5	1.7	3.2	-1.7	9.6	2.8	-1.6	1.6	-4.9	6.1	6.8	0.04	-0.93	1.1	-3.9	-2.8	0.99	3	7.6
-0.42	0.59	-0.56	-0.37	-8.1	7.5	0.18	3.2	-4.5	-11	11	-11	-6.7	3.8	-0.2	2	-11	6.7	-5.3	5.7	4.3	-6	-2.8	5	-4.7	13	-5.3	-2.3	-2.7	8.8	-13	12	1	10	0.23	1.5	0.69	6.5	-1.3	-3.9	-1.4	4.6	-6.8	-3.7	-2.5	3.3	-7	1.6	-8.2	5.8
-0.48	0.6	9.6	6.9	-1.2	9.1	-1.7	5.6	3.6	5	7.1	6.7	-2.8	6	-7.2	-5	3.8	10	-6.1	4.8	-0.02	1.5	-5	-2	-9.2	4.2	0.94	9.2	5.2	7.5	-7.9	14	-1.4	2.6	12	6.6	8.1	4.4	3.2	-0.56	-8.8	5.8	-2.2	3.9	2.5	1.2	6.4	11	-10	8.2
0.32	0.12	-3.8	2.3	-6.7	6.5	7.8	3.5	-0.5	2.7	-13	-3.5	-4.6	-0.93	0.43	1.4	7.8	-2	3.8	5.8	7.5	-4.1	2.6	-4.5	-2.6	0.41	1.5	-2	2.5	2.1	-3.8	-1.7	7	6.2	2.7	-1.1	-9.1	-0.32	-1.1	-0.97	-5.6	4.4	0.28	-8.9	-5.7	4	-0.17	1.3	-2.4	-4.3
0.14	-0.66	6.2	-2.7	7.5	-9.5	14	-11	0.29	-4.7	-2.1	-1.7	6	-9.5	11	-2.1	5.1	-7.1	3.6	-1.3	2.3	-6.8	11	-5	3	-2.4	-0.43	-3	-0.13	-0.46	-5.1	-14	1.2	1.1	-3.5	-12	-0.05	1.8	-1.2	-2.4	-5.9	-12	-0.99	-9.7	0.84	-5.6	-0.93	-4.7	-2.1	-8
0.05	-0.52	20	3	16	1.1	21	-0.22	3.4	0.45	21	7.6	5.6	-4.3	16	-0.76	3.4	-2.8	7.8	-1.8	6.9	-8.9	12	-1.6	5.3	-0.36	2	1.6	5.8	1.1	-1.3	-1.2	1.1	2.5	9.3	1.1	8.3	8.6	2.9	-3.7	-5.2	5	-2.2	1.2	3.4	4.8	3.6	4.3	-2.2	-2.5
0.23	-0.37	14	7.6	8.9	1.8	9.1	0.4	6.1	6.6	11	0.9	15	8.2	3.8	4	-8.8	3.1	4	-0.03	0.5	-2.4	-0.79	6.5	-0.28	0.09	9.4	3.7	0.25	-4.7	0.34	1.5	5	2.3	-2.7	-0.59	5.2	1.4	-1.1	6.7	6.8	4.2	17	-1.9	0.54	9.1	3.7	-2.4	6.4	2.7
0.84	-0.85	-3.8	-1.8	-1.1	-2.8	-3	1.1	-3.7	6.2	-14	3.6	-4.2	3.3	-0.54	-11	9	-6.2	5.4	-5.8	-7.2	7.1	-4.7	-4.5	8	-2	9.1	3.1	9.6	-2.2	7.5	-1.6	8	0.42	7.1	-8.2	4.5	-2.5	0.01	0.48	1	-7	12	5	-4.5	0.43	6.2	1.9	8.1	0.43
0.47	0.46	3.5	-3.7	0.64	-7.8	-3	-3.9	2.5	7.3	-5.2	1.2	-3.8	1.5	-1.3	-7.4	1.5	-3.1	-0.49	-3.7	-4.5	1.3	-11	0.76	8.7	-1.9	11	2.3	6.7	2.4	0.28	2.4	1.9	2.8	-5.8	9.3	6.8	0.9	-2.8	0.06	0.08	3	7	2.8	-0.5	5.1	7.6	0.5	7.5	-5.2
0.21	0.63	-0.55	-2.1	6	-2.6	8.1	-4.5	1.2	2.3	9.3	-6.4	2.3	1.9	-7.5	11	0.79	2.3	-7.3	-3.9	-1.6	-1.3	0.09	-3.3	4.5	-2	13	-3.2	1.5	0.7	3.7	-1.4	5	1.2	-2.3	4.3	3.5	1.8	2.8	-1.5	0.89	-8.7	0.22	-1.4	1.1	-4.9	4.4	-8.1	6	2.3
0.11	-0.04	-5	3	0.78	1.1	-5.8	0.91	1.1	0.46	3.6	4	-0.26	-0.23	-11	3.8	-5.5	1	-3.8	-0.36	-8.2	12	0.45	5.5	1.6	0.07	-0.69	-3.5	-5.9	-1.9	-2.6	-2.2	-6	-4.6	-1	-5	-2.9	-5.4	-13	-2.1	-1.8	-9.5	-8.2	-7.1	-9	-6.4	-6.4	-2.5	5	3.3
-0.04	0.05	-3.3	-3.7	-2.8	-0.53	1.2	-3.2	2.8	6.7	4.3	1.6	1.9	3.3	-2.1	-3.1	-5.6	-6.8	-3.9	1.5	-8.9	-3.3	-2.6	-1.2	2.4	-6	-6	-7.1	-6.6	-5.4	1.4	-6	-7.2	-7.3	-19	-7.4	-14	-8	-9.7	-3.2	-4.4	3.3	-6.9	-6	-3.2	-6.9	-8.9	-3.4	1.5	-1.1
-0.38	0.39	-1.1	-4.4	-9.3	-3	5.7	2.5	-2.8	1.8	12	3.1	1	0.33	-2.5	-2.3	-2.4	-3.8	-5.4	-0.64	-3.7	0.69	-9.4	-0.83	-5.1	-0.92	-1.2	-6.2	-4.8	-3.3	-5.3	-3.7	-5.1	2.1	-3.4	-9.2	-3.1	-0.88	-9.5	-5.6	-4.6	-1.1	-3.6	-3.6	-11	-8.1	-6.1	-1.6	-2.3	-2.1
-0.28	0.64	-7.5	-6	-3.4	2.9	-6.9	-0.97	5	0.34	2.1	-14	-1.9	4.6	-6.1	4.3	4.9	4.9	-2	7	-2.9	5.7	-8.6	14	-8.1	0.69	-1.6	6.7	-6.4	-1.1	-2.1	-3.3	-4.9	-0.42	-4.7	5.7	0.71	3.5	-6.7	5	-7.6	3.4	-6.8	3	-5.6	0.68	0.29	2.7	-11	1.1
-0.04	0.27	-1.9	-1.3	1.2	0.7	-1.6	-4.1	2.6	-2	5.1	-2.3	3.8	3.4	-2	12	-14	2.7	-4.9	3.4	-3.8	12	-4.1	11	0.09	-2.1	-2.2	7.7	-5.9	2.1	-1.2	-1.3	-4.1	1.4	-5.1	4.2	-3.8	1.2	-2	3.7	4.7	3.3	-4.2	0.64	-1.9	1.5	0.32	-1.6	-0.92	-3.4
0.17	-0.16	-1.6	-0.63	3	-6.5	-0.58	-4.1	-6.5	-0.58	5.4	-0.03	-2.6	-2	-1.9	3.8	-2.7	-4.4	1.7	1.3	-6	-9.7	-3.6	-1.8	-4.7	1.7	-1.6	-4.7	-5.4	1.8	2.3	-2.3	2.3	-4.3	-2	5.7	-3.8	-1.4	-7	6.2	2.8	-3.1	-0.46	2.5	-5	1.6	-6.2	-2	1.1	2.9
0.44	-0.28	2.2	-2.6	5.2	-3.1	2.5	7.7	10	5.8	8.2	7.5	4.9	1.4	1.4	-6.9	7.1	2.8	4.2	-8.4	-3.4	-3.5	7	-4.2	-2.3	0.34	-1.4	0.43	-3.9	0.66	2.2	5.8	-0.81	-1.5	-2.2	-3.5	-3.2	-0.37	-1.5	4.8	5.1	6.8	-3.4	1	-5.1	1.2	-1.2	3.7	-1.8	-1.5
0.19	-0.04	-4.6	7.5	2.7	-4.7	-4.6	0.33	4.4	0.06	7.2	8.8	2.2	-2.7	1.5	0.47	-9.2	2.8	-3.4	1.7	-0.69	7	-0.06	2.4	3.5	-3.2	1.4	0.68	1.1	3.7	1.6	6.7	-5	0.1	4.4	-2	-1.6	1.3	5.5	-0.29	4.5	9.6	0.12	4.7	0.66	6	2.4	2.3	3.3	3.7
[truncated: 952 more columns]
