# Supplementary material for: Dyslexia on a continuum: A complex network approach
Source: PLoS One. 2018 Dec 17;13(12):e0208923. doi: 10.1371/journal.pone.0208923 (PMC6296514; doi:10.1371/journal.pone.0208923)
Supplement: S1 File — Detailed information about the archive contents is provided in the included README.txt file. (TGZ) [file pone.0208923.s001.tgz › FS_620_VV_run_2.csv]

-0.84	-2.4	2.8	1.8	5.7	-5.8	7.5	-3.9	16	2.2	6.9	2	0.83	5.5	3.2	-1.4	4	-4	5.4	3.5	1.3	-0.77	2.9	5.1	4.5	8.1	-4.3	-1.2	-3.8	14	0.6	0.65	2.9	3	0.37	12	2.3	1.6	2	-13	-0.37	7.6	0.26	3.4	3.3	3.5	12	13	23	13
7.1	8.4	-1.2	7.9	4.8	4.5	9.2	5.4	7.9	16	7.9	9.7	3.8	-8.4	-2.2	-3.4	-9.6	-5.7	-0.23	2.3	-6	-0.64	3.6	2.9	17	9.2	-4.3	2.1	-8.5	0.42	-12	0.53	13	-3.7	4	6.1	3.3	-1.4	-9.5	-3.6	-0	-1.1	14	1.5	4.7	6.8	5.3	8.6	-18	20
6.9	5.5	6	5.4	1.6	11	5.3	4.4	5.8	8.4	10	7.5	8.1	3.6	-7.2	6.1	-5.2	5.4	-10	12	-8.4	4.6	13	5.7	12	2.9	-2	2.5	-1.2	3.1	-0.48	2.6	8.9	0.85	14	-6.2	6.1	4.6	-0.29	-0.54	2.1	1.3	13	3.4	15	0.53	3.6	5.8	9.7	7.9
-1.3	-7.9	0.23	-1	-7.5	-2.7	-0.54	-7.2	-2.1	-6.4	7.1	3	-11	-3.2	-0.43	3.5	-4.6	-0.36	3.7	2.6	1.8	-2.4	-2.1	1.9	5.2	1.7	2.2	0.75	4.6	-0.79	2.3	-11	8.8	-2.9	8.8	-3.5	7.2	3.5	0.45	-7.2	2.6	3.1	8.6	-5	20	-3.6	5.8	-11	11	-10
3.4	-12	-1.1	-5.1	1.1	-12	-8.8	-16	-11	-12	4.6	-6.7	-2.7	4.3	-3.6	-1.8	-4.1	2.6	0.28	7.1	-5	-0.66	0.32	0.02	3.3	-7.3	-2.2	0.51	1.9	-4	-0.32	-4	5.5	-5.8	1.4	0.47	7.4	-2.5	-8	-3.5	-2.4	1.6	7.4	-10	0.04	-6.9	-2.2	0.27	2.4	-5.8
2.5	-6.8	-0.43	-2	-0.47	-6.6	-0.06	-11	0.97	-11	3.8	-8.3	1.8	-13	1.5	-3	-1.4	0.94	8.1	0.75	2.6	0.35	5.6	-4.5	3.3	-0.28	0.14	2	-1.1	-5.8	2.5	-9.8	-1.3	-6.2	2.2	-7.4	-5.2	-0.93	0.39	-7.9	-2.1	-2.4	5.5	-4.3	-1.1	-5	3.4	-15	3.7	-11
-1.6	-8.6	-2.9	-6.3	-6.5	-14	-0.61	-11	-1	-14	-3.8	-14	-0.1	-8.3	0.72	-5.2	7.1	-0.48	-0.35	-5.4	-0.1	-2.1	-0.52	-3.1	8.8	-0.86	7.7	3.3	3.8	0.98	2.6	-7.8	0.5	-2.1	4.8	-0.95	3.5	1.1	6.9	-1.1	4.6	-0.88	3.2	-0.62	-1.3	-2.4	-6.3	-12	-12	-24
-4	-2.5	-4.5	-9.5	-9.3	-10	-2.9	-1.5	-4.8	-1.8	-1.8	-9.4	-8.1	-0.65	-3	0.47	-2.6	1.3	-13	-2.7	-8.9	-0.68	-11	-1.8	0.45	3.3	3.5	6.5	4.9	-2.8	-2.5	4.2	-1.6	2.7	4	-0.23	-5	7.2	-0.17	4.4	1.2	1.6	-8	2.3	-11	4.5	-0.8	-5.3	-26	-17
0.47	7.7	-4.9	5.1	-7.2	-0.9	-2.6	-2	-9.9	-0.47	-1.8	-11	-2.6	7.5	-5.1	-0.78	-0.2	1.9	-4.9	-5.9	-2.6	3.7	-12	-0.49	-12	2.8	-4.1	2.4	3	6.2	-1.4	6.1	-3.1	13	4.8	4.6	-4.2	4.7	3.2	4	1.8	7.5	-5.3	1.3	-2.6	10	-2.6	-4.2	-18	-6.3
-2.1	-0.44	3.6	2.3	1.3	-3.8	-1.1	3.4	-5.3	5.2	-12	2.3	-3.1	3.8	-4.4	1.2	11	0.38	-7.3	-3.5	8.2	7.1	-0.03	-1	0.01	3.5	-2.1	7.5	2.5	14	1.1	7.8	-1.8	12	4.4	12	0.69	12	0.97	7.7	4.2	12	-0.58	8.9	3.4	8.9	-12	-2.9	-5	5.8
-5.2	-4.8	-2.8	0.52	-6	3.1	-9.4	7.4	-2.8	-3.6	-13	1.6	-1.8	0.86	-2.2	-2.8	5.5	-2	-9.5	-12	5.3	-1.1	2.8	0.64	5.2	6.2	1.4	6.5	0.66	6.7	0.15	3	-2.1	2.2	1.4	7.4	4.5	3.2	-4.5	1.1	-3.3	6.8	4.9	1.1	3.6	-6	1.3	-11	-14	-8.2
0.16	1.9	3.8	-1.2	-1	2	-7.8	6.8	5.9	-0.24	5.2	2.1	6.7	0.06	-3.5	-3.5	1.9	-8.2	-0.59	-16	4.2	-3	6.7	-1.6	6.8	-4.3	3.2	-4.1	10	-3	-1.3	-0.26	4.2	-2	0.81	2.6	12	-1.3	3.6	4.5	6.8	-0.45	5.7	2	12	-3.2	7.5	-3.6	-9.8	-14
-8.4	7.5	1.6	7.1	4.4	10	1.8	8.3	-0.93	7	-0.51	6	-0.74	2	0.45	1.8	6.6	-7.6	1.4	4.1	8.5	1.5	5.4	0.77	4	-3.2	2.2	-8.4	5.6	-9.2	-2.4	0.36	-3.2	-7.6	2.2	-0.55	3.6	-5.8	2.9	-5.6	2.8	-1	-1.7	-5.2	0.56	-5.5	3.2	6.2	-5.2	-1.6
-5.2	5.4	-3.4	2.7	-8.5	11	-7.7	-2.6	-8.7	-8	-13	8.3	-3.9	-2.6	0.28	-6.1	-2.4	-0.91	0.9	2.2	6.2	-5.4	4.2	2.4	-6.7	-4.5	1.8	-2.9	-0.38	1.5	-3.2	1.6	-5.8	0.32	1	-4.3	2.5	-3.9	-4.5	-5.8	-2.1	-7.8	-3.9	-5.4	-6.1	-2.8	-3.2	6.3	-3.6	-7.5
-5.1	-1.1	-2.2	0.56	-2.8	3.1	-6.8	2.5	-9.4	-3.7	-8.2	-0.16	-2	5.2	-3.1	0.63	-3.8	2.2	-0.46	6.2	-3.3	3.4	0.34	-0.44	-3.7	-6.2	1.6	-0.87	3.5	-4.7	1.2	-4.2	-6	2.4	0.06	-2	0.03	-2.3	-0.62	-4.8	-0.47	-2.6	-0.52	-3.7	-0.02	-4.6	-6.1	-0.38	1.1	-13
-5.1	-2.4	-0.14	-0.72	-1.9	-2.7	-2.1	-5.4	-1.7	-2.1	3.5	-5.1	6.3	3.2	3.4	5.2	6.4	5.2	3.2	6	4.8	-1.5	0.89	-0.84	5.8	-2.1	-0.51	3	-0.51	-5.7	-5.8	-5.3	-1.4	2.1	3.2	-2.3	2.3	-1.6	-2.6	1.4	3.7	-1.7	-0.38	0.47	2.6	-4.1	3.8	1.3	8.3	-13
4.8	5.2	4.4	-0.42	-0.42	-5	2.1	4	0.75	7.1	-0.6	5.8	6.9	-2.2	7.8	9.5	9.8	1.8	6.6	8.5	14	6.5	1.6	0.4	2.3	4.3	-6.5	-4.4	5	-3.3	-7.2	-3	-4.6	3	4.6	-0.61	4	-3.6	2.4	1.3	7.2	-3.2	-1.9	1.1	-6.4	3.5	-7.4	13	-2.5	20
-4.5	-0.55	-1.1	2.1	4	-1.9	0.96	-1.3	1.2	1.1	1.6	3.8	12	-1.6	7	2.5	6	2.8	6.9	4.4	6.8	3.2	8.4	0.48	-0.76	-0.43	-5.5	3.5	2.5	0.48	-3.5	-0.65	7.8	-9.4	2.8	1.4	-2.1	-9.4	6.5	9.5	3.8	-7.9	4.5	-6.5	8.3	-5.6	-7.5	23	-25	25
-2.9	-7.4	-4.1	-1.9	-0.12	-8.3	0.4	0.41	0.82	3.6	2.7	4.6	-0.29	-5.3	4.6	6.8	1.8	4.7	2.1	0.34	1.4	2.9	7	-4.2	-6	0.88	0.78	-4.2	-2.2	-2.1	-4	-3.2	-1.9	-12	-3.1	-5.9	-4.4	-4.6	2.2	4.2	-1.3	-5.5	2.9	3.3	8.8	-7.7	0.59	3.5	-2	9.7
-7.8	1.8	0.01	-2.2	0.46	-7.7	-0.59	-1	1.8	0.59	-3.7	3.8	-3.7	-3.4	-6	1.7	-15	-0.59	-4.8	4.3	1.2	-1.9	-1	-0.17	-4.6	-2.1	7.6	-2.7	1.9	-1.7	-3.6	-0.8	-0.9	0.5	-7.5	-3.8	-3.2	-0.22	2.8	-4.7	-3.8	-2	-1.1	-3.6	-1.5	-5.2	3.5	-10	6.8	-4.6
-7.5	1.5	-2.2	3.5	-1.9	-9.4	-3.6	0.82	-0.66	7	0.16	-0.42	-6.7	-7.8	3.7	4.5	-4.7	-5.9	3.8	7.2	-2.3	-4.7	-3.2	-5.4	-3.9	3	-1.5	-8.1	-0.65	-3.3	-3	-2.6	2.6	-7.1	-1.4	1	0.14	-0.85	-5.8	2.4	-2.7	1.6	-3.4	0.05	-3.8	-0.69	2.9	-2	3.9	0.24
-0.47	-0.62	-2.1	0.37	-7.3	-8.4	-5.5	-6.4	-2.7	-7.8	-1.2	-6.8	1.9	-6.3	4.1	-6.9	-8.3	3.3	9.6	-14	-6.2	-2.4	-0.46	-3.7	-1.9	-0.43	-3.6	-4.3	-3.7	-4.3	-8	-2.8	-8.1	2	-4.1	0.99	-2	0.76	-13	-0.78	-3	-1.7	-3.3	2	-4.5	-4.9	-7.2	-22	5.2	-11
2.7	-3.3	1.9	0.65	2.3	-5.1	4.4	-5.5	2	-9.2	-4.1	-4.4	-3	0.39	2.7	-9.1	-0.05	-7.1	3.6	-11	2.3	-5.3	6.3	-6.4	-2.5	-2.5	0.12	-0.16	2.3	-2.2	-7	-2.5	6.9	-1.4	-0.62	1.9	0.95	6.6	-1.8	5.2	-0.78	0.86	0.11	4.6	0.18	-1.4	8.2	-20	4.7	-23
0.86	-4.9	3.9	-0.57	5.7	-0.51	4.7	8.8	3.9	-4.4	5.1	0.47	1.2	-4	6	-6.1	-2	1.7	6	-12	-0.45	-7	4.3	-14	-3.7	-0.44	1.5	-2.2	-2.1	1.5	6.1	4.6	-2.2	-3.6	-2.5	3.4	4.2	1.9	-2.3	2.4	1.9	2.9	-2.2	0.39	-8.4	-8.5	-7.8	-10	14	-17
-1.1	2.3	8.6	-2.2	13	-0.97	0.17	9.1	-1.4	6	7.2	1.7	-1.4	-2.5	6.5	-6.4	0.34	-2.1	6.7	-14	2	-9.7	0.5	-8.4	-0.14	-0.47	-0.94	-1.1	-8.8	7	2.3	8.7	-3.7	6.1	-3.9	3.1	2.8	6.9	-3.9	4.2	3.1	-0.84	2.7	-5.5	-4.6	-3.3	10	4	8.2	2
-4.4	2.4	1.3	1.9	6.9	9.5	-4.5	5.6	-1.9	-0.39	4.5	1.8	1.4	1.1	7.2	0.19	-0.12	2.5	7	-4.8	3.2	-4.6	5.1	-3.3	-6.5	-4.5	-1.4	0.33	-6.6	4.9	-7.5	3.9	-6.3	3.6	-9.2	-8.3	-5.6	-3	4.8	-5.6	-2.8	-5.4	-2.3	1.7	-4.8	4.8	4.4	-3.4	7.4	-16
7	3.5	0.78	1.3	-1.9	11	2.8	8.4	5.7	-0.72	4	11	6.4	6.1	1.8	-1.8	1.3	0.63	3.9	3.4	1.6	1.8	-8.2	-0.83	-2	-1.4	2.8	1.2	3.2	-8.1	-6.4	-2	5.7	-3.2	2.9	-12	3.5	-1.9	9	-6.3	5.3	-1.9	-0.33	1.3	0.14	-0.55	-1.8	-4.8	8.4	-7
1.8	0.24	0.94	-0.39	9.9	4.7	8.3	7	-2	8.7	6.6	4.3	-1.5	0.39	-7.5	3.5	-9.2	2.1	-12	0.67	-9.8	-2.8	-3.3	-3.3	0.82	-3.1	4.2	-3	1.9	-7.2	0.1	-5.7	-1.6	3.7	1.6	-12	1.3	-1.3	0.8	-7.7	-8.9	-1.6	-4.9	-7.8	-0.31	6.8	-4.4	0.2	12	6.3
-5.3	5.2	0.65	9.2	-4.4	9.7	-3.9	9	-4	3.4	5.4	-0.89	3.4	0.6	-2.1	3.3	-2.2	-2.9	-1.1	0.07	-8.2	-2.4	3.1	-0.27	-1.9	-1.3	10	-0.11	5.1	-2.3	7.7	-2.5	-8.1	4	-3.3	-6.3	-1.4	-4.7	-2.9	-5.4	-7.4	0.75	-6.5	-3.5	3.3	0.09	2.9	4.8	9.7	8.1
2.6	4.6	1.9	3.8	1.5	11	-7.7	2.2	0.54	6.3	-2.2	4.7	2.9	-0.04	1.9	0.24	5.1	10	5	2.8	-6.3	-0.58	-2.6	3.3	-1.3	-0.68	3.7	-4.5	3.7	-1.5	2.6	-4.8	-6.9	0.14	-0.68	-1.4	-6.4	-4.5	1.7	-6.3	2.2	-2.8	-4.6	4	-1.7	3.5	-9.8	5	-17	28
3.7	-0.22	-0.39	-5.2	-3.6	-6.5	-3.2	0.06	-3.5	-2.2	-1.5	-1.7	-9.8	-0.14	-1.1	-5.2	-3.7	-0.46	0.7	-1.4	-3.9	-5.6	5.5	-2.3	-4.5	-8.5	6.6	-0.79	1.6	1.4	-3.2	3.5	2.2	1.4	-6.5	-3	-7.9	-0.38	-2.7	2.4	-5.2	-1.3	-9.4	-1.1	-1.5	4.4	-8.3	-12	-18	8.8
-3.5	-3.2	-6.3	2.1	-5	-5.4	-5.3	-6.6	-3.4	-4	0.25	-3.2	5.8	-8.2	-3.7	-7.4	-3.3	-1.4	1.4	-5.4	-2.4	3.1	3	0.32	3.4	-4.5	4.9	3	-4.2	-2.6	4.6	-0.01	9.9	-6.3	-4.2	-2.6	-0.67	-1.2	0.28	-0.79	-3	0.78	-0.08	3.5	3.5	2.1	0.42	-15	-7.3	-15
1.8	3.8	-3.3	1.9	-4.6	-2.9	-1.2	-3.5	0.55	10	-7.3	-2.1	2	-0.06	0.49	-7.5	7.8	1.7	-0.04	-2.3	-5.3	2.3	-0.93	-2.3	4.5	-7.2	6.8	1.7	-4	-0.92	1.8	1.7	-3	-3.5	-6.2	3.4	-6.7	-8.3	-0.34	-2.1	-2.7	-3.1	-8.6	-3.3	-2.8	2.9	4.9	-3.5	2.7	-3
0.97	11	4.9	6.8	-2.4	13	3.9	5.8	-3	15	2.3	8.5	-4.8	-3.5	1.5	2.7	-4.6	-13	4.9	7.6	-2.3	4.6	1.6	3.5	-6.9	8.7	4.2	3.2	-2.2	0.03	1.6	6.2	-1.6	3.8	-11	5.4	-9.5	0.33	1.3	4.2	-5.5	2.6	-6.1	9.4	-8.3	1.3	8.3	11	14	-1.5
1.7	10	0.51	2.9	-0.38	2.9	1.1	4	-4.8	11	-0.04	-0.4	-0.6	9.3	4.8	0.9	-5.6	-1.7	6.4	2.5	0.03	-1.4	-0.01	1.6	-3.8	13	-4.3	0.02	1.3	-5	-3.6	8	-7.3	11	-4.9	8.1	-7.7	8.2	1.8	5.1	-5.6	5.3	-0.97	10	-4	-3.5	-0.09	7.6	5.3	13
5.8	-6.6	0.32	2.6	2.3	-3.9	-0.26	-3.7	-2.6	-1.6	-2.7	-5.2	0.56	-4.5	-1.3	3	2.5	5	-9.6	-3.8	-3.5	-2.9	-0.65	1.9	0.2	0.9	-0.54	-2.1	-4.8	1.1	5.9	0.79	8.6	-0.61	-2.2	1.7	-2.6	1.1	6.5	2.9	-2.8	-0.13	-2.9	3.5	-0.83	3.4	3.9	-3.6	9.1	19
9.7	-6.3	1.6	2.2	4	-0.21	8.8	-3.2	5.6	-7.8	6.5	-4.6	-8.9	-1.1	-5.2	5.6	-0.32	-0.97	-11	0.52	-2.4	2.9	0.88	2.5	-3.3	-0.16	-1	-8.8	-3.2	-2.2	5.4	-4.4	-4.7	-5	1.4	3.1	-4.1	1.1	6.5	4.1	1.7	5.5	-4.5	-3.5	0.39	-12	16	8.6	10	21
1.7	-14	1.1	-24	10	-22	7.8	-17	-6.3	-15	9.9	-14	-2.5	-7.7	-5	-6.2	3.1	-5.4	-13	3.4	-6	-7.9	-12	-0.37	-5.7	-14	-2.7	-12	3.9	-14	2.9	-16	0.83	-17	3.4	-12	1.5	-12	1.7	-15	-1.5	-11	-4.8	-11	-13	-17	12	-8.7	14	-7.3
3.2	-16	0.28	-16	4.9	-16	8.7	-20	-7.1	-30	5.2	-19	-3.9	-12	-6.3	-13	6.1	-11	-11	2.1	-1.4	-11	-16	-9.5	-2.4	-21	4	-16	1.2	-23	3.2	-14	10	-18	2.2	-12	2.1	-13	-0.26	-21	-1.4	-17	-0.33	-19	-2.9	-26	-2.9	-11	0.31	-9.9
-3.8	-13	-1.7	-14	-0.57	-13	-1.9	-13	1.8	-26	-5.2	-14	-4.8	-23	0.16	-9.8	-4.1	-13	-7	-6.5	-0.55	-16	-6.1	-17	-0.44	-19	-0.54	-4.8	-4.2	-14	7.6	-7.1	1.8	-17	-4.2	-10	5.5	-10	2.6	-17	7.5	-20	-0.18	-15	0.21	-18	-1.9	4.2	-2.6	-2.7
-2.8	-6.5	0.89	-11	11	-15	-6	-8.3	-2.6	-17	-10	-10	4.5	-7.3	-4	-4.2	-8.8	-10	-4.6	-4.7	0.42	-11	-3.1	-2.1	0.71	-10	-2.9	0.34	-3.5	-1.4	3.9	-15	2.9	-0.54	0.26	-3.3	2.4	-4.6	2.9	-3.4	3.9	-5.8	-2.6	-5.5	-0.28	1.5	-4.8	0.96	-3.3	-3
6.6	9.1	5	3.6	6.1	-0.76	5	5.7	-5.9	-4.8	1.5	0.28	5.5	-3	-6.4	-2.9	1.3	-3.3	-5.5	-2.6	-7.1	-3	-6.5	0.67	-6.2	0.99	-2.6	-1.4	-1.8	-8.9	0.69	-1.4	-1.6	-7.9	0.01	-6.5	-5.1	-3.4	-5.8	-6.9	0.4	-2.1	-7.5	-5.8	-4.1	-6.3	-0.33	3.9	-10	-4
2.6	0.34	1.1	0.59	-0.69	-2	3.8	-0.09	-2.3	-3.3	-1.6	0.91	-4.3	8.8	-4.9	4.6	3	-3.9	-7.9	3.4	-4.7	-2.8	-7.6	1.5	-5.6	2.9	1.7	-0.52	-3.5	0.89	4	-3.6	-1.9	-2	-1.3	1.7	-5	1.9	-5.9	-3.3	-8.3	0.94	-0.51	2.2	-3.5	-4.1	-18	-3.8	-16	-0.47
-4.3	4.5	0.82	2.3	-0.68	-2.4	0.28	-2.8	-0.53	-6.7	-0.07	7.8	-3.6	3.3	-9.7	4.2	-0.84	3.9	-9.8	-3.7	-5.5	2	-8	-1.2	-8.5	3	0.1	-4.9	-4	-0.01	3.8	-3.7	-8.1	-2.1	3.2	5.3	-4.9	3.6	0.82	-2.2	-3	-0.16	-1.8	1	-20	-0.87	-18	-0.86	-9.4	-0.92
0.53	13	-0.19	0.42	0.91	12	3.5	-0.24	3.8	-2.6	-3	1.8	2.2	-6.3	4.8	6.4	-8.5	2.1	9.6	3.3	0.38	7.9	-1.7	1.1	-8.1	-1.6	-6.6	-3.7	-12	-1.1	-5.1	-0.86	-12	-2.9	-9.5	3	-4.8	1.7	-6.4	-3.6	-9.6	2.1	-2.6	2.6	-9.5	3.4	-12	0.59	-6.7	6.8
-1.1	-4.1	2.4	0.25	10	8.6	4.1	3	3.7	-6.7	2.4	-1	-4.8	-3.4	1.2	4.8	7.9	-2.2	11	12	-3.4	2	1.1	6.1	1.7	-5.2	-3.9	-2.1	1.3	-6	-1.6	-6.9	-8.1	-3.4	-4	-5.6	-1.2	1.3	-5.9	-9	-2.6	-2.2	-1.3	3.7	-8.1	-1.6	-18	-6	-16	-5.4
-1.8	-10	5.3	-12	3.8	6.2	3.4	-1	4.2	-7.6	5.4	-3.6	2.7	6.8	2.4	6.7	-2.4	-0.28	15	8.3	-0.41	-5.5	5.3	5.5	-1.2	-2	-7.2	-6.3	3.1	-4.4	1.9	-6.1	0.15	1.9	-3.9	-0.96	3	-2.4	-7.5	-4.8	3.3	0.99	0.6	1.6	-5.8	-3.8	-1.9	4.5	-9.8	-7.1
3.4	-0.2	-0.39	-0.81	-0.79	12	4.6	0.99	2.6	-1.8	5.6	2.5	-2.1	-0.19	-0.41	1.4	-6	-0.95	1.8	-0.5	0.51	-0.34	-7.9	8.6	-1.9	-4.5	-1.7	-1.2	-1.4	8.8	0.73	5.4	-1	4.2	-1.4	7.6	3.8	2.8	-1.6	2.4	-0.56	3.6	3.8	-2.9	3.3	3.2	3.1	5.6	-1.5	-5.9
3.5	4.4	-2.3	5	-12	18	-4.8	8.6	6.8	7.9	-1	3.6	6.2	2.4	-1.2	2.2	-3.5	1	1.8	-1.1	0.61	3.4	-6	6.4	-2	2.4	-10	8.3	-3.3	8.8	-2.4	2.9	-5.7	8.9	-2.6	-1.1	-6.8	5.2	-1.2	5.9	-3.7	4.4	-0.13	-0.44	-0.03	5.5	2	2.6	11	-9.6
0.26	0.11	-2.7	0.62	-5.4	-3.1	-3.8	7.1	4.8	1.6	-7.3	-1.2	-5.5	5.4	-6.4	7.8	5.6	11	-0.83	4.6	2.6	4.5	-11	2.8	-2.8	7.3	1.1	5.1	-4.8	8	0.48	1.3	-2.1	2.5	-5.1	-3.7	-5.7	5.5	-1.7	10	-2.9	1.8	-1.7	0.86	3.8	0.08	-7.6	5.4	10	-4
-5.2	8.4	-0.48	8	1.2	11	-4.3	4	-6.7	15	-5	3.3	-9.5	7.5	-2.7	7	4.1	4	0.77	8	2.2	11	-5.1	6.5	-3.2	8	6.4	2.4	5.5	6	3.7	6	7.7	5.5	-1.5	-0.28	-1.9	4.9	3.9	7.8	-0.09	4.4	-1.1	7	3.3	14	-1.9	8.9	5.5	12
2.1	19	2	3.4	5.7	3.2	1.8	6	-0.9	13	1.2	4	-4.8	9.1	-3.7	6.2	-1.4	12	3	5.7	-3.5	12	0.05	6.2	-3.6	4.9	3	3.1	7.8	2.3	14	11	11	2.9	-3	-1.6	6.7	-0.37	-6.6	8.7	5.7	-0.38	2.5	4.3	5.5	6.6	-8	11	6.9	21
-4.1	0.34	-0.36	0.41	-1.5	6.7	4.7	-0.11	11	5.8	-0.83	5.2	-0.12	13	-2.1	7.8	1.9	9.4	3.3	6	-5.8	12	6.8	4.4	4.2	1.3	-3	4.1	-2	0.8	2.6	7.6	0.66	-1.8	-9.5	1.2	6.2	4	-13	1.1	2.5	0.76	9.6	5.6	5.6	6.5	1.5	8.9	11	12
-2.1	-2.2	1.5	-4.2	-10	7.9	-0.82	-5.1	5.7	-2.5	-3.5	-0.46	-2.6	13	-4.4	7.2	-8.2	-0.89	-8.4	6.8	2	4.8	-7.9	9.5	-3.2	4	-2	-3.8	4	0.34	-0.33	-5.6	2	-1.1	-0.86	-1.7	0.74	2.8	-1.1	5.7	6.3	-1.1	-6.5	3.6	-4.3	5.3	14	-3.8	12	17
-9.7	4.4	-1.9	2	-7.8	1.7	-5.7	5.3	-4.7	8.5	-5.5	5.1	-6.6	7.2	-2.7	4.8	-7.5	7.7	-2	16	1	1.7	-5.9	5.3	-6	7.6	-1.1	4.2	-0.11	-3.4	4.8	6.9	-0	7.6	2.4	-0.86	-5.3	6.2	4.8	4.9	-0.18	4.2	-1.4	7	-1.4	5.3	-3	19	14	15
-1.9	2.1	0.72	1.1	-4.2	2	-3.2	2.3	4.5	6.1	-4.7	10	-6.4	-7.1	-0.67	5.4	5.8	0.64	-0.39	6.6	5.9	4.2	2.3	3	-8.5	9.6	4.7	10	2.3	0.58	2.6	3.6	1.5	5.5	2.2	0.15	3.8	1.2	4.2	-0.43	-0.01	-4.3	2	7	-0.68	9.1	-0.95	10	16	11
2.6	-4	0.44	-1.6	-5.8	7	-4	0.39	4.8	7.3	-5.2	3.4	-6	0.19	-10	7.4	3.1	-2.5	-13	13	-1.2	7.5	-9.5	7	-5	7	1.7	6.8	5.2	4.2	-0.31	6	-1.8	12	-3.6	4.7	0.18	4.6	-1.3	3.2	-2.4	6.9	-5	5	-2.1	8.1	-1	19	-0.53	14
1.5	-8.1	-0.13	-4.3	0.19	-0.68	-4.7	1.3	1.4	3	-2.2	1.6	-2	8.6	-3.7	6.5	2.1	10	-6.3	8.5	3.6	7.8	-5.7	9.6	-6	4.6	-1.4	2	-3.5	6.9	0.76	4.1	-4.8	1.1	1.4	2.7	0.8	-1.6	3.7	9.5	0.71	0.36	-1.7	-1.6	8.6	6.5	-3.6	16	3.2	13
-2.5	-4.3	-1.2	1.3	-0.86	1.9	-2.2	-7.5	3	-2.1	0.79	2.6	2.5	7.6	0.55	-3.2	7	-2.4	-1.5	5.3	12	4.3	1.9	14	2.2	3.2	5.3	-0.52	0.86	2.8	5.9	1.1	-2.8	-3.5	2.1	-3.5	2.1	-2.2	0.35	10	0.1	2.5	5	5.3	-0.24	12	-1.4	6.7	3.7	16
3.4	-7.2	2.2	0.88	-1.2	3	-1.1	1.7	-2.3	3.5	-4.9	5.3	6.3	3.7	5.3	1.7	4.7	-2.3	6.5	2.6	5.1	0.63	12	-3.2	7.5	7.3	0.05	3.2	2.8	1.2	1.9	4.6	-2.7	4.6	3.7	2.7	-1.1	-2.7	-1.4	6.1	-0.46	3.4	6.3	6.8	1.8	10	0.17	7.4	5.1	13
17	5.5	0.2	5.5	-3	6.4	6.9	-3	5.3	9	-8	-0.3	8.8	4.9	3.5	10	-1.3	13	3.2	10	3.7	7.8	9.6	7.4	9.9	7.7	4.9	4.6	11	6	5.7	6.6	0.12	9.5	7.8	-2.5	1.8	-1.2	8.3	9.4	6.8	2.7	8.6	6.3	4.2	5.4	9.3	16	20	6.1
3	6.7	-6	-1.9	-9.2	1.3	-5.6	4.5	-8.6	6.5	-3.2	6	0.39	-5.2	-1.2	4.1	-11	0.66	-12	-5.7	-0.16	2.3	1.7	4	-1.6	0.3	-3.5	8.2	-0.29	15	-3.4	3.6	-5.9	2.3	-1.6	5.3	-1.6	2.1	4.3	14	0.8	2.2	-2.5	3.9	-2.8	7.4	1.7	8	9.6	4.8
-13	3.2	-9.2	-0.95	-3.3	12	-12	4	-17	10	-11	5	0.38	7.6	-0.2	-2.8	0.35	9.4	-3.4	6.2	-5.5	0.51	0.7	-0.5	-8	0.74	-1.9	4.7	-3.5	6.8	-0.53	14	1.4	-0.36	-4.7	7	0.12	-3.5	10	3.6	-3.1	4	-1.6	0.89	-2.2	7.8	-0.36	2.5	-4.7	7.1
-4.9	3.8	-10	0.95	-15	5.5	-3.4	5.8	-13	12	-10	8.5	-4.4	-2.7	0.27	4.7	-7.6	-3.8	-8.3	-3	-12	-1.5	-4.5	1.5	-3.2	6.5	-3.1	6.8	-2.8	8.8	-2.3	14	-2.4	11	-5.5	4.9	0.19	4.1	2.5	9.9	-14	3.2	-2.6	3	-6.9	7.1	6.8	4.4	-7.3	-0.1
-7.7	9.2	-3.4	13	0.35	15	-7.5	6.9	-4.5	17	-7	1.8	2.7	4.9	2.1	6.1	5	-1.6	-5	-6.3	-2.9	-2.7	2.3	-1.3	-3.2	4.4	-2.6	4.5	-10	2.7	7	7.4	-2	5.1	-2.4	2.6	-3	2	2	5	-8.6	-0.62	-8.6	7.7	-6.5	6.2	7.5	0.53	5.1	-4.4
-0.08	-0.57	-4	5.6	-8.5	10	5.1	3.5	6.7	2.3	-1.8	-6.6	7.7	6.6	7.2	-6.6	11	8.6	7.1	-7.6	-0.79	6.7	4.6	-6.8	1.1	5	-1.7	-3.8	-9.7	-0.6	1.1	8.1	-7.2	5.4	-4.5	5	0.1	-0.21	-1.8	3.3	-7	0.98	-2.7	0.35	-4.5	7	-2.5	-10	5	-8.2
6.2	1.2	0.55	4	5.2	3.4	1.9	7.2	2.5	3.6	4.9	8.2	3.8	2.1	9.1	-8.2	2.6	-4.1	11	-12	3	-2	8.5	-8.8	-4.3	0.87	-2.8	4	-3.8	4.4	6.2	0.67	2.9	4.3	-3.5	6.5	0.17	1.2	1.2	3.6	-1.9	7.3	1.2	3.2	10	-0.31	-6.1	-0.94	-3.7	6.9
8.3	4.8	4.6	0.2	1.4	5.6	0.21	7.2	2.5	6.1	-1	9.7	2.7	1.2	0.19	-10	-1.3	6.2	-7.1	-11	3	5	-2.8	-9.4	3	-3.2	-3.2	0.5	-2.3	7.3	3.7	3.9	-3.9	0.42	3	8.7	-0.03	-2.1	3	13	0.48	-0.58	3.9	0.62	-1.2	2.8	-9.2	-10	-1.3	-1.6
5	8.1	3.4	9.4	8.2	-1.6	5.2	11	5.5	11	1.3	6.4	-3.7	0.32	-2.8	-7.4	-2.1	1.1	-18	-11	-6.1	2.1	-5.3	-3	7.3	-0.29	1.1	0.34	3.6	4.7	5.3	6.8	-2.2	0.24	7.8	9.9	7.9	2.4	13	6.1	8.1	2.5	-0.28	-0.2	-6.5	4.7	4.8	-0.1	13	0.3
11	-2.7	-5.7	-3	7.5	-5	15	5.3	7.1	8.5	-1.2	-11	2.4	-3.5	-4.7	-7.2	-2.6	-2	-9.3	-14	-1.4	-2.4	-2.8	-4.8	5.8	-11	7.1	3.3	14	0.34	5.7	4.5	8.2	-8.7	5.2	6.2	5.4	-3.3	11	0.74	7	-4.1	0.4	-7.6	3.2	-7.2	-11	6.8	-4.3	1.3
0.47	-6.4	-3.7	-14	4.7	-5.7	6	-4.8	8.9	-4.9	3.1	-5.9	1.9	-8.5	0.73	-4.4	10	-9.4	-2.9	-7.9	1.9	-3.9	-5.5	-3.9	1.2	-11	10	2.9	10	0.28	-0.22	0.39	9.4	-4.5	6.3	-3.8	6.7	1.7	-1.4	5.9	6.2	-0.28	5.8	-9.4	9	-6	-15	-0.21	-29	-5.7
5.4	-0.72	2.8	0.58	0.08	15	4.4	-7.8	6.4	-7.4	3.1	-0.01	4.7	1	13	1	3.9	5.3	8.2	-10	7.3	7.6	-0.68	-7.2	2	2.4	3.4	3.4	1.2	5.2	3.2	3.8	1.9	8.5	5.2	0.41	-0.58	3.5	-1.2	3.5	4.5	1.3	1.4	0.12	-1.9	9.2	-3.1	-16	-8.2	-25
-3.6	2.1	3.7	2.8	1.8	-0.7	-0.04	-5.6	0.95	2.1	-3	-5.3	0.41	3.5	11	-7	2.8	-4.5	9.4	-6.8	5.9	5.5	4.3	5.4	-0.09	1.3	-4	2.6	-1.1	8.6	0.84	3.7	1.1	3.5	3	-0.8	-6.1	5.9	0.03	5.3	-2.9	3.1	2	3.8	-0.51	5.4	3.4	-11	-9.8	-17
-3.7	-4.5	-1.6	-4.8	2.2	0.58	-0.8	4.9	1.8	8.7	-4	-6.6	-0.38	4.8	10	-11	13	3.6	11	-10	8	1.5	2.4	-3.8	0.35	-1.2	-8.6	-0.56	-6.8	3.9	-2.3	8.3	-0.31	3.8	0.09	-0.22	-4.6	0.56	3.9	1.8	-3.1	11	0.16	3.7	6.6	-1.5	-3.8	0.68	-14	-2.1
5.2	-2.3	2.2	-1.6	3.1	-10	3.6	1.6	9.3	7.6	3.5	-3	7.8	7.8	2.4	-6.8	4.7	-8.6	5.9	-7.7	1.8	-5.5	3.7	-0.79	4.2	-3.6	-5.3	-0.79	0.8	6.7	6.1	3	0.26	-8.2	4.9	4.6	-3.4	-2.1	3.8	3.6	2.2	4.2	-1.3	-6.9	4	-0.64	-3.3	-5	-3.9	4.8
8.9	-3.3	6.6	-4.4	5.2	-10	19	-8.8	20	-2	9	-5.4	7.4	2.7	-4.8	-4.8	0.32	-4.5	4.2	-12	5.9	-6	4.3	-0.55	3.3	-7.5	-1.7	-0.41	8.3	3.6	12	1.9	7.3	-7.7	9	4.3	8	0.91	10	6	12	-2.2	8.7	-4.4	14	3.6	7.1	-1.8	8.1	11
5.2	0.43	-0.02	0.21	7.8	-6.6	14	-4.7	15	-8.7	11	-6.9	13	-2.9	-6.3	-6.5	-0.32	-4.1	-3.5	-9.5	-1.3	-5.2	-1.8	-1.7	3.5	-6.3	-0.56	-1.5	6.6	-0.37	7	3.4	2.5	3.1	5.9	2.3	7.1	-4	1.9	3.5	4.5	-4.2	2.3	-0.79	6.3	2.6	4.4	-3.8	2.1	1.3
7	3.3	-1.3	5.4	-1.4	-0.95	2.3	1.7	6.8	-1.3	6.3	-5.6	7.4	0.52	1	-1.3	1.3	6	-1.6	-5.2	-4.1	3.7	-3.4	-1.2	1.1	-8.2	0.65	3.6	7.6	-4.5	2.7	-0.67	3.7	2.4	7.7	0.16	0.07	-0.69	7.1	1.5	4.7	3.8	2.1	-1.3	7.9	-0.6	9.5	1.7	-5.4	1.7
-2.8	1.8	2	4	8.6	10	4.5	-1.2	4.1	6.6	5.6	4.7	7.2	-0.05	4.1	8.2	4.2	2.1	7.7	6.8	4	8.5	1.7	8.4	2.8	-0.91	-6.8	3.7	-4.9	-0.4	-1.4	3	6.8	-1.9	-5.7	-5	-3.9	-2.7	3.2	-0.65	1.8	-1.4	-4	0.62	-0.63	-2.7	15	0.51	-4	19
-1.2	5.4	-1.8	1.5	3	2.4	4	1.8	-0.13	1.7	-0.3	1.3	-0.06	9.3	4.2	10	2.4	1.4	7.3	18	-1.4	6.9	-0.33	8.6	3.1	0.79	-0.38	-0.05	-13	-1.6	-7.5	-2.7	-9	4.2	-9.6	-0.87	-0.68	-4.9	-7.4	-2.3	-4.2	5.9	-4.5	0.26	-13	-2.9	1.7	14	3	19
-4.8	-1.1	0.19	-4.8	6.8	-4	4	-3.1	0.8	-3.4	4.8	-3.3	-0.82	10	4.2	4.7	1.4	-8.3	9.2	-2.6	-3.2	-6.6	-3.6	5.3	-0.86	7.3	-6.5	4.6	-9.3	4.9	-5.1	5.3	-1.6	2.8	-5.3	0.83	-1.8	0.61	-5.2	9.3	-1.5	2	-3.3	0.72	1.1	15	9.5	4	-1.6	13
-7.1	7.2	-5.2	10	-2.1	6.1	-2.4	8.7	-1.6	9	5.5	6.9	14	10	4.2	6.6	3.1	6.8	9.5	7.5	-2.7	8.4	-1.5	7.5	0.43	8	-4	11	-6.4	7.2	-10	2.3	7.8	6.2	-4	-0.3	-1.4	1.8	-8.7	15	1.6	2.6	-5.9	3.8	-3.2	12	3.2	1.9	-6.8	1.7
4.9	-3.1	0.23	2.5	3.3	3.9	-3.9	-1.2	3.3	1.7	4.4	0.89	-2.5	-9	-0.98	3.4	0.52	-7.8	5.3	14	1.6	0.47	7.2	3.5	-0.25	2.1	-4.1	3.5	-2.2	6.3	-8.2	-2.2	-11	6.1	-4.8	-3.5	-1.8	0.42	-5.3	-3.2	-0.83	1.8	0.4	-3.1	-8.9	-3	-0.66	-0.54	6.7	-5
1.8	-4.5	3.2	-6.2	3.9	-1.3	6.7	-5.2	5.3	6.4	9.3	-2.1	7.5	-1.6	4.6	1.3	8.7	-3.3	4.9	8.1	7.3	8	1.3	2.5	-3.3	-6.5	-7.8	-3.2	-6.7	-3.4	-4.6	7	-5.1	2.5	-6.4	-4.9	-7	0.48	0.54	-11	-2.3	-1.7	-1.3	-2.8	2.4	-15	-3.6	5.3	-3.2	-0.4
11	-3.9	-0.44	0.95	-1.5	2.4	-3.3	2.4	5.9	-1.7	0.51	5.9	3.7	4.2	1.5	-1.1	3	5.8	-0.67	-5.8	3.8	-8.3	0.67	-0.25	2.1	-2.8	2.5	-1.7	2.4	-6.5	7.2	2.4	-6.6	-0.83	2.7	-1.3	-5	-6.2	5	-0.87	-0.89	-7.8	-1.3	-1.9	6.5	-8.6	12	3.8	-0.54	2.5
6.9	-0.52	-2.5	-0.39	2.1	-2.4	-3.2	9.5	-1.5	1	-5.2	1.4	-0.9	-8.8	3	-2.1	-0.65	-1.6	0.61	-13	3.7	-2	-0.5	-2.3	8.1	3	-0.03	-4.4	5.3	-9.2	4.3	3.3	-3.1	1.9	-2.6	-4	-0.24	-1.3	10	0.85	6.2	-1.1	6.3	4.3	11	-0.34	11	5	2	2.1
-3.5	4.8	-3.3	-1.7	-3.9	12	-3.2	7.3	-6.3	3.7	-2	-5.1	-10	3.8	6.6	0.47	3.5	6.2	-0.03	-3.6	4.9	9.3	-8.7	2.9	3.9	-0.6	0.8	1	3.9	3.1	-4.2	6.5	-4.2	1.1	-0.54	5.1	-0.33	-3.4	-5.7	7.5	-1.1	-0.18	1.1	1.7	-1.9	2.9	5.2	8	4.9	0.26
-0.11	1.8	0.56	7.5	-8	12	0.07	-3.2	0.02	2.9	-2	4.9	-1.5	18	-6	3.4	-1.3	6	-1.8	7	2.9	4.3	0.35	11	-4	6.1	-2	-0.99	-7.7	7.8	-1.6	3.4	-2.7	2.2	-6.9	3.5	-3	3.8	1.3	6.9	-1	0.42	-3.8	-3.8	6.9	-0.55	-2.3	7.2	6.2	-2.5
0.73	1.7	0.84	1.4	-2.8	-4.2	6.7	-0.23	-4.5	2.5	0.05	-3.3	8.2	-2.9	-3.2	3.2	-5.3	-2.5	1.7	7.9	5.4	1.8	-0.71	4.3	-0.35	11	-2.4	-6.4	-7.1	-1.8	4.7	-11	6.1	4.4	0.56	1.9	-3.2	10	4.3	4.1	-1.3	8.1	3.4	3.2	1.8	3.3	0.15	11	5.7	-9.9
4.9	4.6	1.6	4.4	4.1	-14	2.4	6.1	2	7.5	-1.3	8.5	-2.4	2.4	5.7	0.84	-6	-6.2	7.6	0.92	0.54	-0.99	-4.1	-6.7	7.6	9.3	2.9	-1.4	-4.2	3.7	-8.3	-9.8	1.2	2.4	2.4	4.5	3.8	8.5	-2.8	9.1	-1	9.3	5.8	-2.1	-1	-2.6	-8.2	11	0.14	15
-3.5	-2.9	3.5	-1.9	7.2	-10	-1.2	-5.6	3.8	4.5	1.6	1.8	3	1.2	5.7	0.22	2.4	-5.4	12	0.3	7.2	5.7	4.2	-0.84	8.8	-3.9	0.03	-3.3	0.61	-1.4	-5.1	-7.2	1.9	-13	-1.8	3.4	0.57	-6.3	1.8	-2.2	1.8	0.29	6.9	-4.1	9.5	-0.83	2.2	2.9	-5.5	6.7
5.1	-11	0.82	-7.3	2.8	-7.1	-0.48	-12	0.18	-6.3	0.82	-5.7	-5.3	6.3	3.8	3.8	6.6	-4.3	3.9	7.4	0.56	-0.47	0.16	3.8	0.03	-4.4	-2.7	1.4	-0.22	0.29	0.03	-6.8	9.4	-3.9	-1.6	-0.94	-2.4	-2.8	-0.14	-6.1	1.2	-6.9	1.5	-8.1	-8.1	3.4	11	-12	2.8	-26
-2.5	-7.2	-2.9	-2.4	0.55	-2.7	1.1	-3.9	0.4	-9.6	-2.5	-3.5	-3.4	-0.31	3.4	-0.66	-7	-4	5.2	-6.3	2.7	-4.7	4.1	-3.9	-0.62	0.67	-2.2	-2.2	-8.8	0.08	-7.2	-2.5	-12	4.8	-4.3	3.7	-4.9	-4	-5.2	5.2	3.7	-2.1	-2.9	6.9	-4.7	5	0.43	-8.5	-6.8	-18
-9.2	-1	-9.4	0.78	-5.7	-7.4	-6.5	-6	-8.4	-10	-8.6	-8.7	7.5	-7.9	-3.3	-5.5	7.9	-1.4	1.6	-8.8	-0.19	-4.8	3.7	-0.11	-1.1	0.8	-0.28	-2.4	-4.5	-6.1	0.13	-4.6	-0.91	-6.3	-0.23	-3.1	-3.2	-4.4	-3.6	0.22	-3.5	-7.4	-6.1	-0.48	-5.6	2.7	2.5	-4	-5.8	-13
-0.1	2.6	-4.1	-1.1	-4.3	-6.8	-0.04	0.78	0.66	-12	-3	2.6	-0.62	-1.3	1.9	2.4	-6.9	11	2.8	7.3	1.5	0.15	1.5	-2	-4.7	-8.5	0.48	-2.7	0.4	-5	-1.1	-2.6	-7.7	-0.65	-1.5	2.3	-2.6	-5.1	-7	-8.4	-0.88	-7.4	-2.6	-4	-0.62	-2.8	3.3	-13	-2.7	-24
8.4	1.7	-0.62	-7	-1.6	-13	8.5	2.9	2.7	-7.1	0.13	-6	-1.7	-2.2	-8.2	-4.5	-12	6.2	-9.7	-1.6	-4.5	-4.7	-0.99	-5.1	-1	-6.4	6.1	-7.1	4.8	-0.14	8.3	-8.6	0.01	-4.3	0.75	-0.19	-1.2	-1.6	0.56	-4.6	-7	-8.5	1	0.57	-1.5	-5.7	4.7	-11	11	-19
8.1	5.9	0.83	5.3	1.3	7	1.8	0.54	3.1	-7.2	-4.7	7.1	0.17	-0.38	-0.58	-2.9	-15	9.7	-2.1	-16	3.4	1.4	-0.53	-7.6	4.2	-0.08	3.9	-10	1.6	-3.7	8.4	-6.1	5.4	0.69	9.6	0.93	2.5	-2.5	9.7	-6.9	1.5	-2.7	-2.8	8.2	-2.1	0.26	11	-5.5	15	-18
-6.7	4.1	-3	3.3	-7.5	10	-8.5	5.3	0.95	-2.7	-5.2	10	0.35	-2.1	-1.1	-4.9	0.2	6.1	4.2	-12	8.4	2.1	7.8	-7	-4.2	-2.4	2.8	-5.7	2.2	-7.7	5.4	-5.1	-5.5	3.6	3.7	-1.2	1.4	-2.8	0.05	3	4.5	-0.01	-1.2	1.1	-0.36	-0.03	7.8	-6.7	20	-11
-2.3	3.9	-7.6	3.9	-3.3	8.7	-11	7.8	-13	3.7	-5.7	4.5	-5	-1.1	-2.6	-5	9.7	-0.99	1.1	-2.4	6.2	-4.3	-0.37	-2.2	-1	1.1	-3	-1.2	-5.4	2.4	-0.82	5.5	2.2	2.2	-1.2	2.4	1.1	4.5	-1.1	3.3	4.7	1.9	-1.7	-0.78	0.48	1.9	-6.5	-2.4	-0.08	-4.9
-3.9	8.6	-5.1	11	-1.1	8.6	-3.1	3.1	-7.1	8.2	-8.2	-0.4	8.6	3.5	1.3	-1.5	0.41	9	3.4	0.79	-1.1	6.9	4.8	2.4	-2.5	5.1	-5.2	0.86	1.9	2.2	-4.7	9.7	3.3	7.7	-1.1	4.4	0.42	4.3	-7.2	4.9	-0.1	3.8	0.31	4.4	4.8	9.8	-21	-9.2	-14	7.1
-0.74	19	7.7	12	13	7.3	-4.2	18	-2	18	1.1	7.6	-2.2	5	-1.1	4.3	3.1	6.4	0.39	11	6.3	10	7.4	10	-1	11	-0.6	4	-8.9	3.4	-0.88	0.97	4.3	7.6	-1	3.5	-2.5	7.7	-12	2.5	-3.8	8.2	8.5	9.2	6.1	6.1	-14	-5.8	-8.9	12
-0.95	9.1	5.5	0.37	16	2.8	-0.13	6.5	4.5	5.2	2.9	7.4	-2.7	-3.7	7.9	-2.8	2	9.9	4.2	3.4	5.3	2.6	12	1.4	8.4	7	5.6	5	4.2	7.4	0.03	2.9	1.1	13	5.1	-1	0.45	6.5	1.8	3.2	2.8	7.3	5.3	11	7.2	8.2	16	-3.7	13	0.78
-0.97	-4.7	-0.08	-5.5	10	-2.9	1.2	-2.2	4.2	-6.5	-2	3.9	-1.5	0.02	9	1.1	6.8	6.4	3.3	8.4	2.4	-0.48	9.4	0.11	8	3.5	2.2	1.9	10	5.5	4.1	0.93	11	4.2	4.2	4.8	5.8	3.5	4.4	-0.53	8.2	7.1	5.8	3.4	9.8	1.7	26	-12	21	-6.5
-2.7	-0.95	-3.5	-0.89	7	11	1.1	2.2	-2.5	-0.79	0.38	2.7	3.4	2	1.4	4.5	-4.1	10	5	13	7	-1.4	12	-1	14	2.5	7.2	-2.5	0.5	2.5	3.5	0.94	11	3.7	-0.38	-6.1	-0.3	1.9	-6.9	-3.7	10	-1.2	4.6	0.56	0.77	-5.8	9.2	3.6	12	-0.72
-6.1	7.6	-2.7	1.6	-3.2	9.7	0.83	8.1	-0.56	4.4	-1.3	8.3	-10	7.8	4.5	4	-9.3	7.1	-6.7	6.2	1.2	-4	-5.6	8.2	0.34	3.5	2.3	3.9	3.4	0.2	-0.38	4.1	-4.2	7.8	-2.5	-3.4	2.6	3	1.2	4.8	3	-0.07	-0.58	2.7	-3.4	1.1	12	-4.6	18	1.1
10	5.6	9.4	-0.58	1.6	12	4.7	11	5.6	-0.74	-0.16	6.6	-7.5	2.1	-4.8	-5.5	-13	0.8	-13	-9	-14	-13	-10	-2.5	-6	4.8	5.5	6.7	8.5	3.9	5.8	3.6	-11	13	1.4	0.33	-4.3	4.6	4.8	1.7	-1.5	0.65	-10	3.2	-0.25	-2.4	3.2	3	9.4	1.3
-1.2	5.7	1.5	2.8	-2.3	0.42	-2.5	3.1	-1.5	1.2	-5.1	0.94	-8.8	5.8	0.87	-1.4	-0.95	4.6	-3.6	-0.7	-6.9	0	-5	4.1	5.3	5.7	-2.5	3.5	6.7	0.48	-8.4	0.48	0.63	1.5	2.3	-0.68	0.62	3.3	-4.8	-1.1	2.5	-2.9	-0.55	5.3	-0.03	7.8	-9.9	-0.81	9	-7.6
-1.9	0.89	13	-0.9	11	2.9	-0.42	4.7	-3.8	5.6	6.9	2.7	-3.9	1.9	0.64	-5.2	4.5	-1.4	-4.7	-6.2	-13	-3.9	-0.87	2.9	6.4	3.5	-2.1	0.54	7.8	4.9	-9.1	5.7	12	5.7	1.3	4.7	0.66	1.6	-5.1	-0.74	3.1	-2.1	-0.08	-1.9	-6.4	3.8	-4	5.7	-17	5.5
3.7	-7.2	3.9	-0.73	6.9	-7	-1.5	3	-3.8	6.7	3.6	-3.8	1.3	2.7	3.9	-2	4.6	-1.2	-1.3	-8.7	-0.11	-4	-4.7	-4	-8.6	3.4	2.3	4.1	0.39	3.5	-7.9	10	-2.4	0.02	-2.6	5.8	-4.1	7.2	-6.2	-1.8	-0.46	-0.04	-11	1.6	-13	7.8	-5.3	11	-12	16
6.4	-9.6	-2.2	0.01	1.1	-9.3	-9.4	-2.3	-7.3	-2.6	-5.4	2.1	11	-6.3	4.5	-1.3	-0.49	-4.4	8.1	-3.6	2.5	-0.98	-2.4	-0.53	-9.1	-1.7	-3.4	2.1	-5.7	2.3	-9.6	1.8	1.7	-6.9	-6.7	-2.4	0.71	7.5	-7.5	1.3	-1.6	-2.3	0.18	0.52	0.52	3	-0.53	14	-4.5	30
-3.9	3.9	-3.4	0.09	-8.2	-1.5	-11	-7.4	-11	-1.7	-7	1.6	-4.5	-1.2	12	1.6	10	6.7	7.1	-0.71	7.1	2.8	3.2	-0.11	-0.02	-5	-4.9	-6.8	-6.3	-5	-12	0.2	-7.2	-3	-1.1	0.36	-4	0.51	-4.2	-2.1	-3.2	-2.6	-3.4	1.9	-4	-1.2	11	-5.7	0.85	9.9
-0.27	-0.36	-2.2	4.4	-8.4	9.1	-1.7	-2.3	-8.1	2	-2.7	1.9	4.5	-4.2	9.2	6.5	9.5	-0.94	14	12	6.2	-3.4	6	7.7	-0.44	1.2	-3.6	-1.4	-14	-11	-4.7	-3.9	-4.8	-2.1	-5	-1.8	-2.9	-9.8	0.77	-3.5	-7.1	-2.6	-5.2	0.18	-7.7	-6.8	4.6	-0.48	4.5	-7
-8.8	2.3	-1.1	-0.04	-3.7	-0.43	-2.4	9.4	-8.7	5.8	1.6	8	7.5	-0.72	4.2	-1.2	-2.9	-9	4.5	-0.79	-0.66	-14	3.2	1.5	-2	-0.31	-4.3	6	-7	-8.8	-2.8	6.2	0.59	-4.3	-5.2	-6.8	-0.2	-6.3	-0.94	-0.84	-1.2	0.83	-2.3	-2	-0.99	-9.5	-7.2	5.8	-12	4.3
-2.1	9.8	0.66	4.4	-2.8	-3.5	-0.3	5.3	-0.13	1.8	0.62	7.9	-4.5	6.6	3.7	-4.3	5.7	-0.47	2.9	-7	-0.34	-0.81	5	0.48	-2.1	3.2	3.5	5.5	-0.27	2.3	1.4	6	1.4	11	-0.77	3	-1.9	6	-6.3	9.3	-0.7	2.3	-5.7	1.8	-0.78	2.2	-3.9	-3.5	-3.7	-1.3
-1.9	-6.5	0.72	-1.5	4.8	-8.5	0.82	-8	0.9	-6.3	1	-7	-11	7.9	1.1	-3.1	-1.8	-6	-4.9	0.95	2.4	7.8	3.4	-0.45	2.3	-4.4	3.3	-0.81	2.8	3.3	3	3.7	-1.3	-2.8	5.4	1.6	3.9	-1.8	3.9	5.6	7.9	0.02	0.7	-3.1	-1.3	4.2	9.6	-16	0.79	-11
4.4	3.9	1.3	4.4	2.4	-6	5.9	3.8	-2.7	0.97	-1.2	-2.6	-4.3	1.9	-1.8	-1.9	-3.3	7.4	-13	-1.3	-6.2	6.9	3.5	-2.9	4.4	-4.2	4.5	0.14	7.6	0.68	-2.7	6.6	5.2	-0.67	2.4	2.2	3.8	0.33	10	-1	6.5	3.5	-2.5	0.2	-2.8	5.7	5.6	-15	8.6	1.7
-3.4	2.1	-0.43	-0.63	-9	-13	4.4	-3.9	-6.3	8.7	-2.1	-15	-5.7	-0.4	0.59	1.2	-2.3	-3.9	-1.2	6.2	-5.1	3.5	-0.02	3.4	3.1	-0.95	0.63	1.9	-1.4	-0.87	0.22	3.3	16	-2.1	-6.5	-1.5	2.8	0.9	0.21	1.1	3.5	-0.3	4.6	0.1	0.33	-0.91	-9.8	-9.3	-7.2	4.1
5.3	-3.1	3.4	1.1	5.4	-8.4	7.3	1.2	2.8	3.8	11	0.12	6.3	9.1	-4	11	-2	-5.3	-9.8	12	-6.9	-5.1	-2.5	6.8	3.3	7.6	-1.9	5.1	-0.75	3.5	-0.54	-7.9	8	-0.98	6.1	5.7	-0.29	1.6	3.6	-0.14	-0.6	0.36	-3.3	4.1	-1.3	3.7	-5	-5.1	-15	-3.8
6.9	12	2.7	2.9	2.6	-4.6	0.33	3.4	11	14	9.1	5.5	-1.2	5.7	-6.3	16	-1.2	-3.4	-8.3	19	-8.2	-0.62	-7.1	5.4	5.7	24	-0.77	-0.41	-3.1	-4.5	8.4	-0.76	-1.2	4.1	2.6	4	0.66	1.6	2.4	-3.1	-2.7	-1.1	0.76	12	-8.9	6.7	-5.1	7.7	-9.7	16
-11	11	-3.1	-0.12	9.2	-2.9	-1.2	7.4	-5.7	11	5.5	-2.3	5.1	-0.63	3.1	15	6.4	-8.3	7.8	8.8	-5	15	-2.7	10	3.2	11	0.2	4.5	0.44	7.8	8.7	11	-6.7	10	-1.4	10	2.1	12	-2.2	11	-3.7	14	4.1	6.1	-5	-0.34	3	21	-9.2	33
-7.1	-4	0.32	-8.6	2.2	-11	2	-4.5	-4	-6.5	4.2	-16	6.2	-2.2	-1.2	8	0.05	-9.2	2.8	-4.1	-0.85	4.1	4.6	0.13	-3.5	4.4	-5	12	-2.3	7.5	5	6.6	0.09	10	-5.9	5.3	1.7	6.3	0.63	8.2	-0.64	12	2	7.9	-2.9	1.8	-6.3	13	-15	25
1.1	-23	4.2	-14	-3.5	-12	7	-19	2.5	-25	2.6	-17	-9.1	-1.9	-5.4	2	0.66	-13	-7.2	12	3.7	-9.1	-8.7	-7	-0.56	-7.1	-0.08	-0.57	4.7	-1	-2.4	-11	-2.1	-13	0.42	-1.1	0.39	-7.4	9.5	-12	-1.2	1.9	-3.7	-7.7	0.19	-18	8.9	-9.4	-5.6	2.7
1.8	-26	1.6	-13	-2.5	-8.6	2.7	-18	7.1	-34	-3.9	-21	4.9	-6.2	-3.8	-21	1.9	-11	-3.1	1.4	5.6	-22	-6.1	-13	5	-19	2.6	-10	0.82	-16	5.8	-24	2.6	-18	0.99	-14	-0.61	-18	9.4	-23	1.8	-11	-0.35	-15	11	-4.1	16	-21	11	-35
0	-13	2.2	-16	3.7	-29	-1.9	-15	-1.6	-32	-3.1	-15	-4.2	-10	2.7	-23	0.37	-20	1.3	-13	4.9	-25	-1.2	-12	0.18	-14	3.6	-6.1	6.2	-5.6	3.9	-21	3.1	-16	3.6	-13	-2.6	-9.2	7.4	-21	1.4	-17	5.5	-15	8.8	-14	16	-20	21	-16
-3.8	-19	-0.14	-14	1.5	-16	-6.5	-25	-1	-29	-2.3	-16	-9	-8	8.2	-14	4.9	-4.2	4.9	-5	6.4	-17	-0.48	-8.3	-7.6	-8	3.9	-1.8	3.5	-4.5	4.3	-17	-5.1	-9.3	6.9	-11	1.1	-13	-0.14	-26	4.6	-16	-0.31	-4.4	-3.5	-3	13	-16	21	-41
0.74	-8.3	-1	-6.2	-12	-3.6	-5.3	-15	7	-18	2	-9.5	1.8	-18	-4.8	-17	-1.5	-21	6.3	-13	-2.7	-20	-3	-13	-10	-10	-0.69	-7.9	-4	-4	-5.1	-16	-10	-12	0.26	-6.6	-3.2	-10	0.95	-22	2.3	-15	-7.6	-3.7	-6.9	-6.5	9.6	-4.2	22	-37
0.42	-4.5	2.3	3.1	-1.9	7.2	-3.8	-7.8	1.9	-8.7	-0.13	0.4	-2.6	-0.65	0.07	0.27	4.7	-0.59	1.4	4.8	4.3	0.47	-8.2	3.1	-5.9	-0.97	-0.94	-7.6	-4.2	-8	-3.2	-5.8	-1	0.67	-0.21	-5.7	-6.5	2.2	-4.8	-6.1	-6.8	-1.1	-5.6	3.5	-0.86	-6.9	-0.14	-5.5	14	3
2	-5	0.58	-6.5	2.3	-0.87	3	-3.8	8.5	-7	2.7	1.8	-4.4	0.71	2.6	1.1	-6.1	2.1	3.7	8.7	1.2	-1.7	1.8	-9.2	-4.2	-6.9	-4.2	-6.1	-9.8	-13	-5.5	-11	-10	-6.7	-3.2	-9	-6.5	-8.6	-4.8	-14	1.2	-11	-1.8	-5	1.2	-9.2	-20	-11	-14	4.3
0.29	-12	0.74	-12	4.1	-5.8	2.4	-8	-0.12	-13	6	-5	6.2	-2	-3.4	2.6	2.5	1.5	5.4	-1.3	2	-6.6	6.8	-12	0.52	-7	-5.7	1.1	-5.4	-4.3	-4.8	0.74	1.5	-15	-3.6	-6.8	3.5	-7.3	-5	-13	3.6	-7.2	8.6	-5.9	7.4	-12	-7.8	2.5	-16	1.4
-3.6	-9.2	-8	-6.5	-2.9	-4.6	2.7	-9.9	-1.8	-8.9	7.3	0.61	-0.38	3.2	2	2.4	4.9	6.5	4.8	-0.38	-4.9	4.1	5.2	1.3	-0.71	-7.3	-0.34	5.5	0.4	2.1	-5.4	-0.17	0.9	-4.8	-2.3	-2	-0.61	5.2	4.9	-5.7	-1.8	-0.33	0.05	-5	6.6	-1.9	-3.9	12	-13	12
-3	-3.4	-4.6	-1.5	-5.1	-2.4	-1.5	-2.7	2.4	-5	3.8	-3.8	-4.2	-3.9	4.9	6	-2.5	4.9	3.2	3.4	-2.1	9.4	5.6	4.9	-5.3	-2.1	-1.3	2.3	-5.7	-1.8	-6.7	2.1	-13	-2	-0.7	-3.2	-12	4.6	2.7	-3.7	-4.8	2	-1.5	-2.7	0.6	-3.6	-13	17	-14	9.4
-2.5	-9.2	1.9	1.2	0.7	0.77	3.4	-4.5	-2.8	1.1	1.2	2.5	3.7	-3.3	13	4.6	6.8	6.8	11	5	-0.38	9.3	4.2	-1.3	-6.1	-1.2	-4.3	-2.3	-13	-5.1	-11	-0.21	-4.8	7.3	-3.8	0.57	-6.4	-2.2	-11	-2	-7	1.1	-2.4	-2.8	-7.6	2.3	-13	3.6	-8.6	7.4
3.4	-0.37	1.4	7.9	6	6	-1.3	4.2	-4.9	0.77	4.2	11	-3.8	16	12	3.6	-3.2	5.2	10	13	1.7	-1.4	4.3	12	-0.44	0.85	-7.4	0.01	-7	-6.5	-10	-3.7	-2	-2.3	-4.5	-0.7	-2	-2.6	-18	-1.9	0	-3.3	-2.2	-1.4	-3.3	3.4	-26	-4.1	-28	1.1
4.4	6.5	-0.05	1.5	6.5	14	1.6	8.2	1.2	11	6.4	7	3.7	-0.92	5.3	-0.29	5.9	-5.4	4.3	0.17	0.05	-3.2	5	4.6	-0.58	7.3	-8.5	-4.4	-0.84	-3	-6.7	2.2	2.5	1	-5.2	-2.1	-0	3.9	-9.7	-3	-2.7	3.3	4.1	11	-0.07	4.4	-16	6.5	-20	-0.84
-8.6	4.9	-1.4	8.9	2.2	4.8	-1.2	6.5	-1.1	15	-1.1	3.9	-2.6	-0.16	-7.5	3.2	1.9	9.2	-1.7	-5.2	-5.7	4	3	-1.3	-0.04	5	-5.2	6.2	-5.7	13	-1.7	7.2	-7.5	10	-8.7	6.8	-4	12	-1.5	9.9	-3.1	9.2	3.1	8.3	4.9	14	1.1	21	-18	8.2
1	8.8	3.3	3.3	-5.8	-5.1	7.7	0.26	-0.02	9.2	7.3	1.2	1.5	-4.2	-5.9	0.38	-13	-1.5	-0.68	-4.1	-11	4.5	-9.7	4.3	4.5	4.1	3.6	8.5	5.1	2.7	4.6	5	-0.31	-0.69	3.7	4.6	5.6	7.8	1.4	5.5	5.4	8.1	2.5	4.5	6.4	11	-8.2	15	-28	16
7.3	-2.3	1.9	1.8	-3.1	5.1	2.3	3.4	3.4	6.2	8.9	2.8	2.2	0.18	-9	0.45	-19	0.03	-16	1.5	-2.8	4.3	-14	4.3	2.2	3.6	0.09	-3	8.2	-0.45	4.6	-0.42	10	0.24	17	1	12	0.32	-5.7	6.2	4	7.2	1.4	2.4	1.4	6.7	-2.3	15	-23	25
4.5	2.6	4	-0.37	-5.1	12	-3.4	10	-0.32	0.02	1.2	11	-1.9	-5	0.03	-2.5	2.3	-2.3	-6.9	-8.9	5.4	3.8	-9.3	-2.1	-1.1	6.5	1.3	0.96	7.7	5.9	4.6	2.4	8.7	1.3	4.7	4.9	4.2	6.9	5.2	4.1	0.81	7.5	3	5.5	8.4	-3.6	0.69	13	-7	23
2	0.25	-2.5	3.2	-2.2	15	-4.1	7.2	-4	-3.5	-5.8	1.6	-9.6	1.9	0.59	-3.7	4.1	-6.6	-4.9	-13	4.6	0.95	-5.5	-10	3	7.5	10	-8.8	7.1	2.5	5.5	-0.16	-0.27	1.3	-0.12	0.37	0.48	3.7	4.9	-4.2	2.4	4.9	5	4.2	7.3	-7.6	-1.4	-11	6	-0.86
-8.5	-9.6	-1.3	-0.42	1.9	2.2	-14	1.4	-7.3	-5	-5.7	0.26	6.8	0.51	-1.6	-1.1	-0.15	1.9	-0.81	-0.21	3.7	2.1	2.7	-9.2	1.5	4.8	0.81	-1.8	4.5	-7.4	-2.8	0.67	12	3.2	2.2	-0.21	2.9	6.8	1.9	-4.5	5.8	-0.83	2.8	4.2	4.7	5.5	1.6	-2	5.6	-16
-1.4	-0.34	7.8	3.1	0	7.1	-8	4	-7.8	11	-1.7	9.9	11	-6.2	-1.4	-1.5	-5.1	3.2	1	-3.6	-2.3	-1.4	6.3	-4.6	-2.2	-2.1	4.5	-0.02	7.3	-4.5	1	-2.3	7.1	-0.2	3.3	-0.77	-0.42	3.9	-0.51	3.6	-3.5	-2	-3.5	-0.87	3.7	-6.8	-13	2.4	-0.68	3.5
-0.49	4.2	3	1.3	-3.7	-0.34	-6.1	6.7	-4	-0.88	4.9	4.5	3.9	2.6	-3.3	8.7	-2.1	5.8	4.3	5.7	2.4	2.6	5.7	-6.7	1.5	3.9	-2.1	1.2	0.37	2.8	2.8	1	-1.2	4.2	-1.1	2.3	-0.03	3.8	0.26	-3.3	-4.9	6.2	0.84	5.9	7.7	0.05	-11	12	-0.34	14
-4.7	3	-1.9	-5	-9	6.3	4.1	-0.92	4.8	-0.53	12	-1.5	2.5	-5.8	-7.5	5.9	-12	1	-6.1	-2.4	-3.9	6.5	2	-8.1	9.3	0.12	6.9	-5.7	5.6	-0.08	1.4	-2	-0.98	-1.9	7.3	-3.8	2.2	-0.16	14	-4.3	5.3	-0.48	3.1	0.11	6.7	-3.6	8.9	5.6	7.2	14
-8.3	-3.5	-4.1	2.2	-11	2.2	-0.73	-3.4	0.75	-2.9	5.8	-7.8	-3.4	1.6	-7.1	7	-14	-2.1	2.3	-2.3	-6.2	-1.2	0.22	-2.9	2.1	9.3	5.2	-3.6	6.3	8.7	0.62	-4.8	-0.29	7	1.8	2.6	-1.6	0.79	14	4.7	0.27	2.2	-0.91	4.7	-0.45	6	11	-7.1	13	11
2.5	9.2	-5.6	3.6	-12	-1.5	-0.4	-0.65	-4.5	0.05	0.97	6.3	-7.2	-2.4	-15	4.7	-3.4	12	-6.6	0.85	-8.8	5.4	-8.9	4.5	-8.1	3.1	-5.6	4.4	-4.8	1.9	3.5	4.9	-4.7	7.4	3	-0.19	-0.38	-0.25	5.7	1.4	-6.7	-0.14	0.59	3.5	-2.8	6	0.16	17	16	6.6
3.9	7.3	-2.7	-1.2	-6.9	3.8	-7	5.8	-1.7	7.2	-2.4	7.5	-5.8	-6.1	-10	3.2	3.4	-6.3	-4.1	-2.8	-2.5	4.8	0.99	-2.5	-11	1	-3.2	-0.2	3.6	-3.6	-8.3	3.3	-6.4	1.5	1.9	1.6	-3.7	1.2	-7	3.9	-13	6.7	-1.1	-1.8	-2	-2.6	-6.3	14	0.07	18
5.7	8	2	8.4	-3.4	2.4	7.8	10	14	12	10	12	-6.5	-3.9	-8.9	2.9	-17	-5.4	-1.5	-6.6	-2.1	12	0.67	-7.2	-1.6	0.3	6.1	0.04	-2.7	8.9	-5.3	-6.6	-0.74	5	2.2	5	4.8	0.5	-6.6	-0.55	-7.5	4.5	0.28	-2.7	2.7	1.9	6.7	-12	13	-17
-1.1	3.4	0.26	14	-4.9	-6.3	2	-5.4	3.3	-5.2	3.3	9	-0.32	-4.8	-4.1	-3.3	-2	8.2	-4.8	-0.52	-2.3	3.3	-7.2	7.4	-2	-3.2	4.4	-1.5	-4.8	0.78	-0.54	-8.2	4.7	-9.9	4.3	0.97	4.8	-2.9	2.1	-3.5	-1.1	-2.2	4	-6.1	-3	-7	-1.3	-32	11	-52
-5	-6.6	-1.2	-7.2	-4	0.14	-8.4	-5	-3.7	3.4	-4.4	-4	4.4	-4	-7.9	-2.6	-7.3	3.3	4.8	8.2	1.7	4.7	6.8	4.3	2.9	-7.1	3.4	-1.4	2.5	-12	-4.5	-7.5	-3.6	-13	-1.9	-3.2	0.79	-9.3	-8.1	1.2	-0.94	-6.8	2.9	-13	1.6	-11	-8.1	-3	-2.5	-21
-9	-7.9	-7.1	-9.1	-7	-3.7	-2.7	-6.8	-3.7	-8.6	-2.5	-8.6	-3.4	-1.6	-4.2	-2.3	1.4	-15	0.68	-3.5	-1.4	-13	5.4	-1.2	3.3	-4.2	5.5	-6.7	-2.6	-11	-2.2	-3.3	11	-10	-1.2	-9.9	4.9	-10	-13	-8.3	-6.4	-7.5	4.1	-8.6	9.1	-15	-1.5	-6.8	0.23	-12
2.9	-1.2	-0.83	-7.4	-0.53	-7.2	11	-8.3	11	-9.8	4.1	-14	3.5	-7.6	-5.6	0.63	1.6	-0.54	-3.1	-5.3	-2.8	-8.3	-0.81	-1.5	6.1	-7.4	0.71	-6.5	-2.7	-3.8	0.25	-2.2	6.3	-2.4	-2	-6	5.1	-4.3	1.4	-9.4	-2.6	-7.3	-0.06	-10	-4.9	-11	13	-19	7.7	-19
6.6	0.42	0.03	2.1	-0.25	-9.4	8.2	-3.6	7.5	-5.6	2.8	-8.4	11	-1.1	-3.7	0.87	-4	0.71	-6.2	1.2	-9.6	-2.8	-4.7	-2.1	2.8	-7.8	7.5	0.58	12	-4.9	1.1	4.6	-2.6	-6.9	8.7	-2.7	3.7	-6.5	4	-3.2	4	-2	1.2	-12	-4.9	-0.29	11	-9.9	9.7	-25
-1.4	-11	0.59	1.8	-9.8	-3.5	-3.8	-7.9	4.7	-1.2	-11	-1.1	-1.4	-7.5	-2.8	-2.9	-1.2	0.81	-10	1.8	-4.1	-6.1	-3.5	4.3	-0.52	-4.5	9	-1.8	9.3	-3	0.33	1.5	-6.5	-6.9	5.2	-5.4	3.1	-8.5	1.1	-3	0.91	-3.6	-1.5	-5.8	-10	0.93	7.3	0.34	13	-17
-2.3	-7.7	1.4	-2.9	1.5	-0.49	-0.6	1.7	6.7	-1.2	-0.77	-6.6	-5.4	1.7	-3.9	-6.5	1.9	6.2	-5.2	5.8	1.5	0.01	-10	4.8	-3.2	1.7	-0.2	-4	8.5	-1.1	-0.2	-5.8	1.8	-7.5	4.3	-0.46	3.6	-1.4	0.39	-9.4	6.1	0.75	2.4	2.1	-0.12	0.47	7.9	-2.3	3.7	-13
-3.9	-3.1	1.3	-2.5	-1.4	5.9	-8.4	1.8	-3.1	-5.5	-10	0.36	2.1	-1.5	-2.7	-4.8	2.7	-16	-2.8	-7	-4.6	-15	-3.4	-2.5	-6.8	-1.5	-0.15	-0.86	8.7	2.5	-3.8	-3.1	-9.1	-2.6	-4	2.8	4.3	-1.8	-0.19	-7.2	-0.81	0.75	1	-7.7	-5	-9	-5	-4.9	1.3	-6.3
-9.1	0.66	-4.8	1	5.7	8.1	-8.7	0.47	-6.9	4.3	-6.2	-3.8	-4.5	-2.6	-9.4	-1.8	-2.6	-5.5	-12	-9.1	-10	-4.3	-14	2.4	-1.7	-1.2	1.8	-4.2	-0.7	3	3.9	1.3	-3.8	8.3	1.6	4.7	2.2	3.6	-3.9	-1.2	-0.24	2.5	-4.2	-4.4	-7.3	-2.7	-3	-1.1	1.2	-16
-4.9	-8.5	-1.7	-8.9	-8.6	-5.3	-2.6	-4.3	-11	3.2	-4.3	-6.2	-2.3	-2.1	-11	-9.2	-3.1	1.2	-5.2	-2.5	-5.9	-0.71	-4.2	1.1	-2.7	-4.7	2.5	1.8	3.6	0.47	2.7	3.6	3.6	3.6	3.4	-2.2	0.25	3.8	-1.2	-0.88	0.17	-0.81	3.9	3.4	7.7	0.36	-6.2	-6	-0.48	-5.4
0.04	1.4	2.5	4.5	1.9	0.99	7.5	0.09	-2.4	7.1	4.7	0.26	-0.1	-3.9	-4.7	-6.2	3.6	1	-7.7	-3.2	-0.95	-6.7	-3	3.1	-0.88	-1.8	-6	1.9	-4.2	-3.2	2.2	0.62	0.11	-2.6	-0.47	0.39	2.8	0.56	0.15	6.1	-5.1	4.7	1.7	-4.8	5	-1.3	4	-2.2	7.7	-4.5
-6.8	4.3	-0.3	6.6	-0.82	-6.8	-5	-1.3	4	0.25	2.2	2.9	-7	3.4	-7.7	-12	-0.79	-0.06	-6.4	-4.8	2.6	1.4	-1	-3.6	-3.2	-4.8	-2.2	2.3	8	3	-2.1	-2	-1.9	-1	1.4	0.57	7.2	-1.4	-0.17	-1.4	-5.8	1.3	5.4	-3.3	2.8	-0.47	6	9.2	7.7	3.6
1.7	2	4.3	2.9	7.8	-7.8	4.7	2.4	1	1.8	3.9	1.5	-3.2	-5.7	-0.35	-6.9	4.4	-6.1	4.2	1.1	5.5	-0.62	1	3.4	5.9	-16	2.7	-13	0.15	-5.3	3.3	-6.2	4.7	-8.3	4.4	-0.62	-0.1	-3.9	1.9	-1.6	1.7	-5.8	4.3	-9.3	-1.2	-7.8	10	3.9	7.3	2.2
5.6	-2.1	6.3	3.2	10	4.3	4.3	5.7	-7.1	2.6	3.3	7.4	1.3	9.8	9.2	-4.7	7.7	16	16	-0.12	0.4	7.1	4.9	9	3.3	-2	-2	-4.8	-3.8	2.2	-2.5	-6.1	2.5	-0.42	0.07	5.2	-3.5	1.1	0.93	1	0.94	2	6.4	-3	4.1	3.2	-1.5	-9.8	-9.6	-14
-1.6	-4.4	7.5	6	2.7	5.1	-1.4	3.2	-3.3	9	-1.3	13	-1.3	0.09	7.7	0.81	-3.8	7.4	0.91	7.8	-1.2	4.7	5.2	6.7	2	-11	1.2	1.4	-2.2	0.99	1.8	-6.6	6.5	-6	-1.8	1.6	0.79	-3.8	-3.4	-1.4	3.5	-5.5	0.71	-12	-0.27	-9.7	2.7	-19	-16	-27
0.78	9.3	-7.4	12	1.1	7.2	-0.88	14	-8.6	15	-0.88	11	-9.1	-0.32	0.4	-0.51	5.9	5.3	-11	-5.4	-9.4	-0.17	2.8	2.6	14	0.23	0.82	1.8	3.8	-4.7	9.2	-3.1	11	2.2	1.5	0.65	8.2	2	0.26	-0.42	3	4.4	4.6	-6.9	-6	-3.9	-3.8	12	-11	-6.4
-1.9	9.3	2.3	7	2.6	11	-0.58	3.8	-8.2	4.7	2.3	5.9	-14	-3.9	-3.3	-8	-2.7	9.5	-12	-17	-2	3.6	-4	-2.9	1.8	4.2	-1.9	-1.9	8.3	-3.1	1.8	-5.3	14	-2.5	8	0.42	5.8	2.4	3.2	-1.1	6.6	5.8	6.9	-0.97	6.5	-1.3	-16	17	-14	8.6
-1	5.5	6.5	4.1	-0.87	3.5	-4.2	-5.5	-1	6.9	-7.7	4.1	-2.4	-1.8	-4.8	1.3	-14	4.2	-2.2	1.2	-0.11	10	1.2	-0.16	4.1	6.4	6.7	0.39	6.3	2.2	-4.4	2.6	1.7	-1.1	-2.3	-4.7	0.29	5.6	-1.6	2.1	2.4	1.8	5	8.6	0.4	7.2	-8.9	-1.4	-6.3	16
-4.2	8.7	-3.5	6.2	-5.9	1.2	-13	8.7	-3.6	9.4	-4	1.8	4.6	-1.1	-9.3	2.5	-12	7.2	1.3	-4.8	-4.9	7.2	5.1	-3.6	8.7	6.4	2.4	9.5	2.6	6.1	-4.9	9.1	-6.5	4.7	0.21	2	1.8	6.4	-1	14	-1.2	5.8	-7.2	8.7	-9.6	8.8	-4.3	11	-7.1	25
-3.5	6.5	-0.84	10	-0.9	10	-3	10	-9.6	12	4.3	2.6	-1.9	-6.4	-8.1	4.3	1	4.4	-1.9	8.2	1.6	11	7.8	5.6	-5.6	7.9	-2	11	-2.4	-0.35	-6.4	4.2	-4.5	0.05	0.34	1.9	4.4	3.1	-5.4	8	-6	4.1	-3.7	3.4	-8.6	6.1	-9.4	1.5	-2.6	17
4	-2.6	7.7	6.4	9	-0.38	12	-8.6	6.8	-0.62	4.3	3.7	1.8	-7.8	7	4.8	9.3	2	5.5	11	2	8.1	8.2	-3.5	-3.7	-0.25	4.9	3.4	-1.3	0.05	-3.4	-1.1	-0.9	-1.8	0.87	-4	-2.1	-7.5	-7.6	-2.9	-1.2	-1.9	3	0.62	1.9	-6.5	5.7	-9.5	5.8	-5.6
0.24	-3.4	1.8	-3.2	1.9	-10	-0.34	-16	-3.2	0.92	-6.3	-6.1	0.39	-12	-0.85	6.4	0.7	4.7	-9.1	2.6	-3.1	3.5	4.6	-4.3	-0.07	16	5.3	11	-7.4	6	-2.9	5	-9.7	8.7	1.4	1.9	-1.6	4.3	-1.4	-0.35	-2.2	1.2	-3.2	9.9	-12	-7.1	2.8	-14	8.9	-25
-15	12	-4.2	12	0.03	2.8	-7.2	16	-7.8	12	-3.2	6.5	0.57	-5.5	-0.13	19	5.2	2.5	-3.2	18	-0.25	7.4	1.6	3.4	5.1	8.3	-1.2	7.9	-1.1	2.2	-8.1	6.4	3	2.9	3.6	3.1	8.3	12	2.4	8.3	5.8	8.7	4.3	10	-4.9	-6.2	-2.7	17	2.5	15
2.1	4.8	-0.83	1.9	-4.2	3.5	-8.1	0.49	-8.5	-5.4	-7	7.8	7	5.3	-3.7	15	-2.7	7.1	-1.7	10	0.12	7.3	9.1	2.1	-3.9	2.3	-1.9	-1.1	-2.8	10	-6.2	2.2	-7.2	7	7.8	9.5	1.8	6.4	-4.7	-0.86	-0.19	3.7	1.9	7.2	6.9	1	-5.8	4.4	-11	21
-5	-6.4	0.94	-14	1.9	-16	3.3	-11	2.2	-19	-0.32	-11	-0.97	-11	-0.9	1.3	7.5	-16	-2.9	-8	0.05	-4.3	4.1	-8.7	1.8	-3.6	-4.5	-3.8	3.9	-3.8	0.97	-5	7.7	-1.1	5.9	4.4	4.1	-0.26	-3.5	-7.4	0.97	-2.9	9.5	1.2	4	-15	-8.3	-11	-18	6.5
-6.2	-15	-6.6	-16	-9.4	-25	-7.5	-15	-5	-21	-9.9	-15	0.61	-9	2.3	-6.1	5	-16	-6.3	-8	-0.62	-15	4.7	-18	0.33	-14	-0.04	-16	3	-11	2.1	-12	-0.85	-7.3	4	-0.74	3.5	-7.1	1.9	-5.6	-4.2	-10	-0.82	-13	4	-23	-9.9	-16	-13	-18
-2.1	-1.7	-9.2	-11	-12	-15	-13	-13	-8.4	-15	-15	-12	11	-8.7	-2.1	-8.7	-1.8	-17	-0.9	-4.7	2.5	-16	4.3	-14	0.29	-15	3.3	-15	4	-15	-1.2	-16	6.9	-17	3.2	-5.1	1.2	-9.8	1	-15	-3.8	-6	-7.1	-15	-0.41	-23	-0.34	-12	3.8	-20
0.14	-7.1	2	-3.3	-3.2	-6.1	-5.5	-3.7	-5.7	-5.5	-3	-6.3	-1	-0.77	0.19	0.05	9.4	-7	3.8	7.4	5.7	-12	4.9	-4.3	0.12	-15	4	-2.5	4.7	-5.9	0.18	-11	6.8	-13	2	-9.3	0.5	-5.7	-3.5	-11	2.8	-14	0.05	-11	9.1	-20	-8.4	-2.2	-7.3	-2.2
1.6	5.5	4.2	4.9	3.2	-9.1	-4.5	-0.16	-6.3	6.9	-0.92	1.7	-0.38	0.82	-2	-0.47	-0.31	-14	-0.06	1.1	2.1	-8.2	1.4	1	5	-6.5	-4.8	-4.6	2.3	4.3	-0.72	-3.8	2.6	-2.8	5	-3	3.9	0.34	-0.44	-2.6	6.8	-7.9	3.3	-3	7.1	-2.4	4.4	-8.9	-2.6	-12
-0.03	9.6	-4.7	5.1	-11	-4	-3.5	-1.9	-0.4	-0.64	-6.6	-1.3	2.6	-2.4	-5.7	5.8	1.9	4.1	-6	1.8	0.32	3.2	9.6	-0.59	8.5	-0.77	-9	-1.8	-1.2	3	-5.4	-3.9	6.5	-1.7	-2.4	0.11	-1.8	0.87	-5.2	2.1	-0.52	-0.9	3	1.5	0.37	9.4	-2.1	-2.5	7.8	-8.1
-0.46	3.9	-5.2	-1.6	1.8	-7.4	0.6	0.36	-2.5	-4.6	-0.79	-0.59	5.4	-6.6	4.5	7.5	5.6	-3.1	5.2	8	6.1	1.4	-0.2	1.1	2	-3	3.5	-1.8	1.5	-2.6	3.3	-5	8.6	-5.2	-2.5	-5.4	0.4	-9.1	5.4	-3	-4.3	-0.79	2.2	-6.4	9.3	5	-1.7	5.8	5.5	1.7
6	-5.3	7.8	-8.1	8.9	-6.5	3.3	-8.1	6.3	-1.5	4	-6.2	5.1	-1	14	0.28	-4.4	-6	15	-0.91	8.8	-4	6.7	-5.3	2.5	-0.87	-0.68	-0.26	-2.6	-0.7	0.25	-1.8	4.8	-0.62	-3.2	-2.6	0.94	-2.2	4.8	3.2	2.2	1.9	-2.9	-3.6	3	3.7	9.7	2.8	7.1	1.6
8.3	-5.9	3.2	0.1	6.5	-1.4	16	-12	15	-4.7	9.7	-14	-4.3	7.2	3.8	1.7	-1.7	-2.7	-1.5	-2.4	-1.9	4.5	-3.4	3.1	0.21	4.6	-1.8	11	-7.6	3.8	-1.4	6.2	-5	2.8	-4.4	3	-3.2	5.1	5.5	2.4	-0.87	7.8	-4.5	-1.1	2.1	7.7	17	2.1	17	-0.45
-3.9	-1.6	-3.7	-3.8	-3	-3.8	4.9	-2.8	4.5	-4.4	-1.2	-1.4	-8.4	-2.2	-4	6.1	-2.9	7.6	-13	-3.3	-1.4	2.2	-8	-1.9	-6.8	4.5	-1.1	3.9	-1.2	-0.88	3.2	-0.54	-7.4	-2.1	2.4	2.5	-1.6	0.07	12	2.4	-1.7	2.5	-0.87	-4.9	9.3	-3.9	-4	-12	4.7	-9.3
-1.1	-1.7	3.1	-4.2	-3.8	-1.3	-4.8	-2.7	-0.76	-4.9	0.11	-6	1.7	-6.3	4.6	-0.54	2.2	-7.2	0.48	0.47	12	0.31	-2.6	1.6	-0.35	-2.3	0.3	-2.2	2.8	-0.84	4	0.6	-3.2	1.9	-1.5	-0.15	2.4	-1.4	0.62	-3.3	2	-2.1	4.1	0.27	4.5	-0.49	4.6	-8.9	-3.1	1.9
7.2	1.4	5	1.5	0.32	12	6.7	2.2	12	-1.2	5.6	2.3	6.3	-4.2	-1.6	-4.6	11	-0.41	3.5	-5.7	0.15	-0.46	1.9	0.16	6.2	11	-0.09	2.5	3.4	6	5.6	7.2	3.2	7.5	-4	0.98	0.4	4.1	-2.4	5	-3.4	3	1.9	3.4	-0.54	5.3	0.76	8.4	10	6.2
1.3	8.3	3.1	5	3.6	3.4	7.2	2	7.4	-0.46	5.9	-8.9	-0.44	12	-0.2	0.04	12	4.4	-2.3	1.6	1.4	7.9	-5.7	5.2	-0.69	-4.5	6.3	3.7	-2.9	10	4.3	8.3	7.4	5.4	-2.1	8.2	2.7	2	-0.06	15	-2.8	5.2	-4	0.98	-0.75	11	18	-6.5	15	4.4
-9.1	8.3	0.51	6.5	4	0.9	-0.55	13	-5.2	12	-1.7	7.8	7.6	1.1	7.9	1.6	-4.1	-7.2	5	12	8.6	-2	6.9	7.5	7.7	5	3.5	2	5.3	3.2	3.6	6.6	-1.4	5.2	1.2	3.3	2	8.6	-4.7	5	2	8.1	1.3	3.2	-6.8	4.9	13	-0.65	18	15
-5.5	10	-10	2.5	-4.9	-7.5	-6.1	11	-10	1.1	-5.8	7.3	5.7	-4.2	8.5	-1.3	6	8.2	9.2	-5.8	2.6	-5	6	-3.6	-0.54	3.2	-3.8	2.8	-9.9	1.8	-2.4	6.1	-12	0.47	-5.5	-0.47	-4.8	-0.5	-2.2	0.7	-3	-1.2	-3.4	-1.4	-9.3	5.9	-8.1	17	3.4	17
3.1	11	-3.6	6.4	4.9	8	6.4	9.8	-7	6.8	-0.32	5.3	-4.3	-7.7	1.3	2.5	-0.13	-2.2	-9.5	-2.4	-8.3	1.2	-6.6	2.4	-4	3.4	1.6	1.3	-5.3	-0.61	6.7	5.9	-3.9	-0.07	-4.2	-1.3	-0.77	-5.9	6.6	4	-4.3	-2.2	-5.2	-0.86	-6.3	8	-13	13	-12	22
2.9	6.4	-3.9	6.1	6.4	4.6	-1	4.2	2.3	7.9	3.6	11	-11	6	-2.5	-4.2	-1.7	-2.2	-3.2	-2.2	3.1	5.7	-3.9	-0.75	-4.2	0.73	-5.7	-0.77	-9.7	1.8	-4.2	2	-7.2	-0.8	-5.2	0.31	-3.1	-0.35	0.18	3.7	-2.6	0.79	2.6	0.46	-2.3	6.8	-6	3	-11	16
11	-6.5	5.5	-3.3	7.1	-2.7	1.2	-6	2.8	-7	4.3	-3.7	2.1	-2	-6.5	-0.12	-2.7	-6.2	-2.2	6.5	-1.1	-7.5	4.8	-1.6	-1.5	-10	-3.9	-6.5	2.5	-6.5	-0.38	0.18	4.9	-10	2.6	-2.6	-0.9	-3.2	-1.2	0.72	-1.3	-5.8	4.1	-6.7	4.1	-3.7	3.9	-10	-7	-5
17	1.9	9.8	3	8.2	-0.69	16	0.21	9.8	1	3.4	-0.3	2.1	12	-2.5	-2.3	-0.26	-11	2.5	-4	0.78	-5.1	7	1.6	8.5	-0.09	2.3	3	-0.56	-2	5.5	4.4	3.1	-3.4	-1.9	-4.3	5.7	7.5	0.29	-2	2.8	-0.92	10	-0.8	2.1	-2.6	12	-0.33	1.7	1.7
20	5.1	15	4.6	11	-3.6	17	4.9	22	0.14	5.9	4.8	5.4	-2.6	4.2	0.2	3.1	3.5	10	0.52	2.4	2.6	1.8	-2	2	0.75	2	4.9	6.8	-6.1	5	0.92	5.4	-0.07	-0.47	-1.1	0.34	-0.37	13	3.8	11	-2.5	-0.45	1.9	0.55	4.2	7.1	-0.59	6.1	6.2
5	-7.6	0.76	-4.3	-10	3	1.8	-3.8	5.6	0.77	-3.5	1.5	-7	-5.7	1.5	-0.34	1.7	0.77	-9.4	1.2	5	-2.3	-1.4	-5.6	1.9	-1.3	-1.8	-2.1	5.9	-8.1	4.3	4.1	5.2	-6.2	5	-1.6	-2.9	-5.3	9.7	0.46	11	-6	0.79	-0.58	2.4	2.5	-5.5	4.1	7.5	6.1
-5.6	-11	-4.9	-6.9	-8	2.1	1	-0.58	-2.6	-3.7	1.6	-6.5	-4.5	5.4	2.3	-2.7	0.52	-2.6	-0.29	-1.6	0.28	-9.3	-2.7	-0.62	2.6	2.4	3.7	5.8	0.91	5	5.5	6.8	-4.6	6.7	3.8	3.5	-1.2	2.8	-2.7	6.3	5.8	-0.06	-4.3	2.4	4.1	2.8	-20	7.2	-14	7.1
-2.3	1.5	-2.2	-5	3	3.2	-2.5	1.6	-4.8	-0.71	-4.7	-6	-0.62	2.5	5.7	0.17	-3.6	1.7	9.5	1.3	-3.2	-0.96	-4.2	2.3	-1.1	-3.4	4.9	-1.2	1	-0.53	4.9	0.75	-3.4	1	0.42	-4	-4	-1.6	2.2	4.9	-0.12	-2.1	-11	1.2	-5.3	-2.3	-13	-1.3	-11	-2.8
-0.45	2.9	-1.8	1.8	-7.7	-0.5	-0.99	5.3	5	9.4	-0.81	4.9	6.5	12	-2.2	-0.8	-8.2	6	1.7	4.7	-5.6	3.5	-4	5.8	-6.1	4.1	-4.2	-2.3	-7.9	-1.2	-0.94	0.75	-11	1.3	-5.6	-3.9	-9	-0.36	-0.37	4.2	-5.4	0.18	-3.1	9.8	-0.65	5.7	-16	-6.3	-8.3	-4.9
4.5	-3.8	-1.6	-4.1	-4.4	4.9	2.4	-0.82	5.4	1.3	-0.69	1.5	-4.1	7.1	1.5	-4.6	8.3	2.4	1.5	6.2	1.2	5	-6.2	7	-8.3	1.7	-0.63	-2.6	-4.1	3.7	-0.95	0.15	-5.3	4.7	-5.9	-3.7	-7.8	-5.8	-1.6	-6.1	-7.2	-2	-5	11	-5.9	12	-7	7.2	-4.4	-1.4
-1.4	-1.4	-0.02	-6.8	0.8	8.1	1.2	-0.94	-1.8	-2.8	-1.3	-9.9	-4.6	6.5	3.1	-0.93	0.71	3.9	1.8	-7.3	-0.72	1.8	-10	0.53	-10	-1	0.54	5.5	-0.02	4.2	-9.8	4.9	-12	0.75	-6	-7.4	-8	-2.1	0.56	2	-4.3	0.03	-11	5.4	-21	11	-1.4	3.6	-12	3.4
-3.8	4	-2.3	3	-4	5.1	-3.5	3.6	-4.6	3.8	-3.2	-0.97	5.9	14	1.3	7	2.1	8.8	2.1	-0.71	-5.4	9.2	-4.5	3.5	-6.6	6.8	-3.5	0.46	-1.9	6.6	-4	5.8	-8.4	11	-4.6	5.2	-4.5	0.68	-0.57	6.2	-1.5	1.9	-6.6	4.5	-11	10	1.3	5.2	-2.7	5.7
-4.2	3.1	-4.8	-0.82	3.3	-2.3	-7.3	-1	-3.6	7.1	-6.2	2.5	-2.3	8.3	6.1	8.5	-2.9	15	0.93	4.4	0.19	7.6	-2.9	9.4	-1.4	7.4	-5.2	-0.99	-6.3	1.8	-3.3	3.1	-1.5	3.4	-4.7	9.8	-4.1	2.5	-6.5	1.7	-0.52	2	-4	3.7	-1.9	4.5	8.3	0.76	-1	1.4
-1.5	-5.5	-2.1	-4.9	3.5	1.6	-3.5	2.6	-2.5	3.7	-0.98	6.5	10	7.1	6	1.4	-11	7.8	7.3	7.3	1.4	4.2	3.2	8.7	-3.9	6.4	-5	-0.94	-4	-2.9	3.7	0.67	0.25	2.4	-0.65	2.8	-7.1	-0.76	-8.4	1.5	2.5	4.3	-1.1	4.1	1	3.6	14	-6.2	6.4	-0.05
-2.5	-8.7	-0.35	-4.1	8.5	11	8.1	1.7	1.2	-2.5	7.1	8.9	1.1	7.8	4.5	-4.8	2.6	2.4	6.6	-6.9	0.32	-2.5	-1.2	-0	-1.5	-0.98	-1.2	2.7	-5.3	5.3	5.1	-2.8	4.5	15	-4.9	3.6	-0.9	5.6	1.3	1.9	0.77	4.8	3	7.7	11	-0.03	11	18	20	0.1
0.31	3	-3	5.8	7.8	17	-3.6	8.5	7	1.4	3.5	4.4	-0.78	0.48	1.9	-6.6	2.7	-1.8	6.9	-11	5.6	-0.88	-3.2	-3.7	-0.04	0.25	-1.8	1.8	2.5	6.2	3.7	1.5	8.7	6.2	-0.86	5.3	3.9	3.2	3	3.7	3.8	0.44	1.5	1.6	4	-1.9	15	3.6	18	-2.5
[truncated: 952 more columns]
