# Supplementary material for: Dyslexia on a continuum: A complex network approach
Source: PLoS One. 2018 Dec 17;13(12):e0208923. doi: 10.1371/journal.pone.0208923 (PMC6296514; doi:10.1371/journal.pone.0208923)
Supplement: S1 File — Detailed information about the archive contents is provided in the included README.txt file. (TGZ) [file pone.0208923.s001.tgz › FS_624_AA_run_1.csv]

0.32	0.76	1.6	5.2	5.2	-0.68	0.33	0.83	11	9.6	8.8	1.6	8.2	1.6	2.5	1.3	6.9	7.5	-1.1	2.7	-2.4	6.3	6.5	1.6	-1.4	1.8	0.07	2.5	-1.5	7.1	0.53	3.4	-1.4	0.78	-4.9	6.4	-0.5	4.7	3.7	2.4	3.4	5.9	-4.1	-2.8	6.3	7.1	1.3	2.6	-1.4	0.7
-0.1	0.4	-1.6	-0.97	2.8	-5	4.8	-1.1	-0.12	0.69	3.7	-3.7	5.4	-1.3	0.93	-0.35	9.4	2.1	-0.46	-1.5	4.8	3.6	0.27	4	-3.7	1.4	2.9	-4.5	1.4	4.5	3.5	0.16	1.5	-3.4	-4.2	1.2	1.7	2.3	-2.4	2.9	6.3	5.2	-1.3	1	8.1	6.9	4	0.76	-8	1.7
0.1	0.42	0.78	3	7.2	-0.59	2.5	1.1	-4.4	-1.5	1.4	3.4	3.5	-1.6	1.1	5	2.9	2	2.7	6.4	2.6	-3.2	1.4	6.2	6	9.1	-8.5	-4	-1.8	1.3	-0.33	-2.7	4.3	5.2	-3.5	5.1	-3.2	3.2	0.29	1.6	4.4	0.17	-4	2.2	3.9	4.6	-2.9	0.15	2.8	6.9
0.16	0.11	-6.5	0.8	-2.9	4.3	-3.5	-0.35	-7.1	6.1	-2.3	6.3	-2.8	6.5	-5.1	2.3	6.2	0.47	-6.8	0.12	-1.8	0.03	-2.5	-1.7	-0.38	11	4.7	5.9	-2	10	1	5.8	1.1	9.5	0.42	4.1	0.93	4.1	-0.18	4.9	1.1	-0.77	6.5	12	-2.4	8.5	0.7	4.4	-9.2	12
-0.47	0.31	-7.4	6.3	-2.9	11	-2.5	7.7	-5.9	17	-6.7	9.2	-5.1	17	-9.1	9	0.83	9.4	-6	2.4	-3.9	9	-13	5	-1.6	3.5	5.8	2.9	-5	9.4	1.2	9.3	-5.6	6.9	-0.7	8.8	-3.8	2.4	-5.9	5.5	-3.6	5.3	6.3	5.7	-5.2	-1.1	-2.7	1.2	-18	7.3
-0.08	0.35	-7.7	1.5	-8.7	3.2	-3	0.45	-12	8.5	-5.3	3.8	-7	8.7	-9.4	1.5	-0.37	8	-6.7	6.6	-2.5	4.1	-8.3	3.1	-3.5	-0.25	0.16	0.83	-6.6	-4	0.8	0.32	-11	-2.4	-6.3	-0.11	-4.8	-1.9	-7.8	3.2	-7.3	5.7	-1.9	1.2	-6.6	1.4	1.5	2.5	-10	1.6
-0.65	0.12	-10	-4.7	-2	1.7	-10	-7.4	-19	-5.8	-5.7	-2.7	-7	-4.9	-15	-0.48	-8.2	-0.78	-8.6	1.5	-12	1.1	-13	1.7	-8.4	-0.17	-3.4	-4.5	-10	-6.3	-2	0.25	-14	-9	-5.7	-2.8	-1.6	-1.8	-9.7	-2.2	-10	4.7	-8.4	-2.3	-8.3	3	-1.1	-0.31	-24	-7
-0.93	0.14	-9.8	-0.53	-4.8	0.55	-5.2	-2.4	-9.8	2.2	-2.6	-0.48	-4.8	0.21	-11	-0.59	-1.3	2.7	-5	1.2	-4.6	-0.95	-7.3	-1.2	0.2	1.3	5	-4.2	3.3	1.8	7.2	2.1	-0.16	0.99	-1.3	1	1.8	3	-8	1.7	-8.3	4.2	1.7	-3.2	-2.9	1.6	5	3.6	-11	-3.8
-0.42	0.06	-1.4	0.08	-1.9	0.48	-6.5	1.7	-2.8	10	0.47	2.1	-2.6	8.1	-0.9	3.8	-3	1.3	0.68	-1.9	0.7	7.7	-2.6	0.97	2.8	14	0.6	0.12	-5.1	3	-3.8	-0.12	-5.1	3.3	-4.6	6	-3.6	1.8	-5.2	5.5	-4.5	0.15	-2.1	-3.1	-3.7	3.4	2.5	6.4	1.5	4.6
-0.19	0.64	6.2	7.6	0.61	5.5	4.2	2.3	1.9	8.3	2.9	3.6	0.25	8.1	1.8	6.3	-7.1	4.2	-1.2	5	1.5	4.2	-3.8	9.2	-2	8.9	-3.6	0.56	-3.1	2.7	-5.4	2.7	-0.09	2.6	-3.3	0.69	-4.9	5.4	-3.5	5.2	-4.4	5.5	1.1	1.1	-1.8	5.9	-2.5	7.2	7.8	5.8
-0.2	0.74	5.4	10	2.7	2.7	5.3	0.89	-4.3	9.9	3.2	2.5	-4.9	9.6	5.8	9.2	-2.5	8.6	-4.9	5.5	-1.8	-1.5	-6	4.4	-0.39	8.4	-4.7	0.44	-6.3	7.2	-3.5	0.23	-4.5	11	-6.6	6	0.95	-5	-4.3	3.1	3.5	3.2	-0.39	-2.8	2.8	1.5	-3.8	-0.22	-2.7	17
0.41	0.42	4.2	7	2.8	-4.1	-1.4	1.8	-4.2	5.2	1.4	-5.7	-2.1	2.8	7.8	-0.83	1.5	5.8	11	8	-3.6	-1.3	0.87	-5.7	4	-1.2	-0.26	3	-2	2.7	-2.1	-4.2	-1.7	3.3	-0	1.1	0.53	-5.2	2.1	-3.1	8	-4.6	2.4	2	3.2	-5.5	0.82	-0.45	2.6	3.4
0.06	-0.13	5.8	6.4	6.9	4.5	5.5	-0.23	7.3	-6.9	4.9	-2.5	6	-3.6	3.2	-8.8	-2.6	-7.1	4.5	0.03	3.9	-10	4.2	-2.9	-2.7	0.03	3.5	2.7	-0.48	-4.7	-6.4	-3.9	-1.7	-5.5	-5.7	-2.3	1.3	-4.7	0.78	-2.3	4.8	-2.1	0.62	-1.4	0.33	-5.1	1.3	-2.8	11	-2.2
-0.37	-0.4	0.75	3.2	0.85	0.79	-0.69	-2	-4.3	-6.8	4.2	-4.5	-7	-6.6	3.6	-7.4	-1.1	4.1	-4.3	-1.8	-5.8	-1.5	0.32	-2.7	1.8	-8.9	-3.5	-3.1	3.4	-10	-0.27	-3.1	1.7	-7.8	5	-9	5	-7.7	2.1	-3	-1.9	-7.1	-1.1	-2	4.8	-8.9	3.4	-5.6	0.4	-12
0.29	-0.85	2	-7.8	4.3	-4.6	-1.2	-7.9	-7.2	-12	1.6	-11	-0.56	-10	2.8	-6	-0.13	-14	2.1	-2.4	-4.1	-8.2	1.1	-5.6	-1.5	-9.6	0.6	0.33	1.4	-11	3.8	-7.5	1.5	-11	1.5	-8.9	3.3	-4.8	4.9	0.74	4.9	-6.9	-0.45	0.84	5.7	-3.1	6	-4.1	-9	-19
-0.18	-1	1.7	-1.1	4.8	0.3	-3.6	-4.8	1.9	-9.2	-3.4	-9.6	-1.4	-7.4	8	-2.9	0.48	-2.1	-0.77	-3.7	2.8	0.36	-0.13	-2.7	-1.1	-4.4	-1.9	0.56	2.8	-12	4.9	-10	2.4	-9.4	1.2	-13	3.6	-5.1	3.7	-3	6.8	-14	-6.1	2.3	3.9	-8.3	4.5	-7.9	0.08	-5.5
-0.61	-0.64	0.18	-2.4	0.21	-2.9	2.3	2	9.3	-8	-1.1	-4.7	6.8	-9.8	-3.5	-3.9	-8	-7.2	-1.9	-6.6	-0.61	-8.4	-2.5	-2.3	0.49	-5.8	-7.6	-6	-1.8	-6.8	-2.7	-9.7	2.4	-6	-5.2	-9.7	-3.2	-9.2	-0.91	-4.7	-1.1	-15	-8	-0.93	-1.8	-17	-4.7	-10	3.8	-12
-0.3	-0.55	0.91	-7.2	1.7	-12	-0.01	-5.8	-15	-17	-1.9	-7.3	-7.8	-8.4	-1.7	-5.1	-2.4	-9.1	0.67	-8.3	0.32	-14	-1.4	-4.5	0.52	-9.4	3.6	-3	7.5	-1.4	1.2	0.02	6.7	-8.8	5.4	-3.6	0.7	-5.5	7.4	-3.6	4	-21	-2	-2.5	3.4	-13	3.4	-2.3	10	-10
-0.22	-0.2	-3.1	-7.5	4.4	-8.1	-2.1	-3.5	-12	-9.8	-0	-1.4	-6.1	-3.7	-5.3	-2.3	-5	-9.6	-10	-1.9	0.99	-2	2.2	-6	7.6	-0.5	-7.6	-3.2	4	-2.7	-8.1	-9.3	1.9	-5.5	4.6	0.9	-0.85	-7.4	3.1	4.6	0.4	-11	-7.7	-6.3	-3.9	-8.1	-1.4	-3.4	6.8	-14
-0.37	-0.07	-0.94	-7.3	1.3	-6.9	-1.5	-3.9	-11	-5.5	-3.4	-3.1	-5.5	-2.7	2.3	-1.6	6.5	1.4	-2.2	-2.8	-4.8	2.3	-3.4	4.7	3.1	-4.7	2.9	4.7	5.3	2.5	1.6	3	4.3	1.8	4.7	1.8	3	6.3	7.3	3.1	1.3	-1.2	0.66	3.3	4.2	-1.3	-0.55	0.91	7	-3.1
0.04	-0.3	3	-3.6	-0.09	-4	7.1	-1.7	-7.6	-14	-1.1	-1.5	-0.98	-4.3	-2.4	1.9	-4.9	-0.32	3.3	-5.2	-3.1	4.2	1.2	2.6	3	-0.83	-1.6	-4.1	1.4	-3.7	-2.5	-4.8	3.4	-6.9	0.57	-7.2	-1.1	-0.35	0.9	5.1	2.1	-2.3	-3.6	-0.97	1.9	-4	-0.73	-4.3	9.5	-13
0.14	-0.39	-0.46	-7.6	-1	-1.5	2	1.1	7	-12	-0.38	-0.72	5.9	-1.8	-2.4	7.6	5.5	1	-9.4	4.3	10	8.1	5	0.28	1.3	-2.6	1.6	-9.8	-3.8	-10	-2.4	-6.6	-1.1	-9.2	-0.87	-9	-2.1	-12	-1.7	0.08	4.7	-11	-3.5	-7.1	-0.55	-6.2	-1	-5.7	1.9	-15
0.34	-0.19	2.2	-0.48	0.15	2	2.8	4.3	3.4	1.6	0.81	7.6	-0.68	4.9	0.57	11	-5.2	0.93	-0.54	3.5	3.1	6.6	4.8	8.1	3.3	0.09	0.72	-0.17	-2.8	-3.7	0.81	-2.7	-3	-4	0.7	0.19	2.8	-2.2	1.6	-0.87	6.5	-6.1	5.6	-0.2	9.8	-5.5	1.5	-3.4	-4.7	-0.11
0.37	-0.14	3.5	-1	-8.2	-4	0.67	3.4	-0.95	9.9	-1.1	2.1	-0.55	9.8	3.7	2.9	3.4	7.5	4.2	6.8	1.9	2.7	0.17	3.5	1.9	-6.1	1.9	6.9	2.5	-0.98	3.6	8.4	-0.18	-3.3	4.6	0.11	5.7	-1.1	2.5	-5.2	4.8	-4.5	5.9	5.3	5.3	-3.5	-0.78	1.9	2	-11
-0.58	0.31	-4.6	-0.73	-6.9	-6.9	-4.3	0.29	2.6	5.7	-9.2	-1.5	-3.9	6	1.6	7.5	-0.05	-1	3.4	9.1	2.4	0.46	-3.5	-0.7	-5.5	5.3	-2.5	3.8	-2.2	-0.85	-2.2	5.3	-5.5	2.9	-0.57	0.85	-2	-2.2	-1.3	-0.41	-5	-0.69	1.3	-2.6	0.14	-2.3	-2.8	2.5	-11	3.6
0.12	0.78	4.1	-0.56	-2.5	-3.8	-3.7	3	-2.4	5.4	-6.2	-3.7	-1.8	4.7	-0.74	2.5	1.7	0.59	-1.8	1.5	0.29	-0.37	8.9	-1.4	-3.7	-1.6	0.58	-1.2	1.5	-2.8	4	1.7	-0.78	-1.6	-4	-3.5	-2.4	-3.1	0.68	0.31	-1.6	-5.4	0.99	0.75	-0.37	-3	0.08	-3	-0.82	0.68
0.56	0.19	8.1	-5	5.8	-6.7	3	-4.8	9.8	-3.4	2.2	-6.8	8	-2.5	3.8	4.1	7.3	-2.3	6.7	3.5	1	2.9	10	2.6	3	2.1	0.98	-1.1	10	1.2	7.2	-2.7	11	0.27	6.7	3.6	7.9	2.8	0.66	-0.17	5.6	0.86	1.2	1.5	5	0.91	0.97	-0.15	6.7	-5.7
0.91	-0.6	7.6	-0.4	9.3	-2.3	7.6	-1.1	13	-0.83	3.9	-6.1	10	0.53	2.6	-0.45	4.8	0.73	12	0.77	4.2	3.6	-2.2	-2	2.6	2	5.9	5.1	7.7	-2.5	7.4	-3.8	2.4	-0.58	7.9	-3	6.7	0.49	0.38	-0.84	7.8	-0.68	-0.4	-6.6	9.1	-5.1	7.6	-1.6	8	5.2
0.92	0.11	9.1	0.93	2.1	-0.88	5.5	1.5	6.6	11	4.5	6.6	7.8	7.6	3.1	3.6	-1.3	6	6.1	10	8.9	5.7	6.8	3.4	0.45	0.17	-1	12	12	5.3	5.8	5.2	6.2	5.2	10	2	4	1.5	0.73	-1.6	2.9	5	-2.6	10	6.5	-1.2	1.9	2.7	10	7.8
0.29	0.28	1.5	6.1	-4.6	2	6.2	0.23	14	6.4	0.25	0.42	9.7	10	11	7.3	-8.6	4.7	7.9	4.4	4.5	9	0.65	1.2	1.2	-0.78	-4.1	5.5	13	5.3	0.11	5.4	16	8	11	11	3.1	7.7	5.2	5	2.1	13	0.67	3.9	4.3	6.3	-1.1	4.8	13	4
1	0.8	9.2	4.1	1.7	3.7	9.8	0.49	20	-1.3	7.5	-1.8	10	1.7	8.6	0.42	5.5	6.5	8.8	3.2	2.4	4.1	1.9	4.1	4.7	-1.5	10	4.8	8.6	5.7	0.93	6.5	11	5.3	6.8	7.1	4.8	11	6.6	1.6	0.53	6.4	8.8	1.2	1.8	8.4	2	7.3	13	-0.03
0.67	0.45	16	3	4.6	-4.7	9	5.4	24	2.6	13	2.1	14	3	8.9	3.5	11	2.1	13	-1.2	5.5	-3.3	4.7	2.1	1.1	2.6	8.8	3.5	9.5	5.4	9.2	7.6	10	3	11	5.1	5.5	7.4	8.4	2.1	0.79	-0.32	9.6	-4	-0.57	5.9	6	7	11	4.7
0.39	0.17	13	1.8	12	2.8	5	1.4	20	6.8	10	1.3	14	8.7	9.1	-2	0.06	2	8.1	-1.4	8.9	6.7	6.1	2.7	5.1	3.5	0.39	-3.1	8.4	1	3.1	-0.96	13	-0.46	9.5	-0.26	3.3	2.9	7.2	-0.83	3.5	0.68	3.2	-2.5	1.3	2.8	2.1	-1.8	15	11
0.33	-0.08	0.33	3.3	-3.9	5	-0.47	1.9	-0.38	12	0.06	5.2	-3.8	11	1.6	4.3	3.4	8	0.57	0.08	0.38	3.8	-1.4	0.29	0.04	4.7	3.5	5.3	4.2	4	-0.06	2.7	4.8	2.5	1.6	0.14	-2.8	-0.46	5.4	0.29	3.1	6	-0.61	-0.46	5.8	3.4	0.58	6	3.9	12
-0.35	0.18	0.76	6.3	-6.3	1.2	4.5	8.4	8.2	20	-1.9	9.6	1.9	14	-0.75	1.9	1.1	7.1	-0.99	1.6	-5.2	2.8	-3.6	-1.4	-2	1.6	0.43	9.5	-4.5	6.9	-2.5	12	-2.9	7.3	-9.3	2.3	-14	8.2	-4.2	5.1	-8.6	7.6	2.9	4.3	-7.7	7.6	-5.5	8.7	3.7	8.3
-0.72	0.31	-8.7	5.6	-14	5.2	-4.2	6.9	-4.1	12	-1.5	3.4	-2.9	11	-11	-1.8	-0.76	0.08	-11	-0.21	-7.9	4	-7.8	-0.45	4.3	5.2	-3.1	1.9	1.4	-4.2	-3.3	2.3	-5	-2.5	0.96	1.5	-3.1	3.3	-0.52	3.4	-6.7	9.6	-5.5	2.1	-7	7.5	-0.09	-0	4.1	-0.99
-0.41	0.18	-9.2	-1.8	-12	2.6	-8.8	-1.3	-8.2	-3.7	-5	-0.41	-7.5	-1.5	-7.2	-1.2	-10	-0.28	-3.2	-4.7	-2.7	-2.3	-3.2	-4	2.9	-4.6	-0.09	1.4	-0.89	-7.1	-4	0.78	-4.6	-5.2	4	1.7	1.1	2.9	3.3	-5.6	-7.6	1	0.56	-2	-7.9	8	1.6	0.46	-4.2	-1.6
-0.18	-0.67	-0.96	-6.4	-0.42	0.88	2.9	-5.4	3.1	11	0.36	0.53	-0.19	-0.77	-10	-6.9	-8.4	-5.8	-4.7	-5.4	-7.3	-3.8	-1.9	-9.6	-0.71	0.53	2.8	-6.2	0.02	4.9	4	-3.5	-3	6.3	0.19	-1.8	-0.23	1.6	1.1	-5	-1.2	-0.06	-5	-3.4	-2.9	0.59	2.1	-1.3	-1.8	12
-0.08	-1.3	-3	0.03	-0.37	6.3	-4.4	0.57	-6.8	0.51	5.6	0.65	-3.5	-7.1	-6.4	-5.7	-3	-12	-2.2	-7.2	-5.8	-3.9	0.97	-5.1	1.7	4.6	-8.7	-0.79	-4.5	-2.4	-2.2	-1.8	-5.6	-3.1	2.7	-2.6	0.35	-1.1	-0.35	-3.4	-2.6	5.7	-11	-0.5	-6.2	-3.8	-1.1	-2.5	-7	0.31
-0.08	-0.47	-4.7	-0.76	0.09	4.3	-5	-4.5	-9.8	-14	-7.6	0.91	-8.1	-15	1.4	-4.8	-3.1	-1.4	-3.7	2.5	-4.2	-0.54	3.2	0.55	-7.7	-7.6	-3.8	-3.9	-5.2	-7.7	-9.1	-3.1	-2	-11	0.7	-6.3	-2	0.53	-0.18	-7.3	1.9	4.1	-1.1	-3.7	2.5	2.6	-4.3	-0.01	-9.6	-6.5
-0.12	-1.3	-3.2	-6.8	-3.6	-7.8	-3.4	-2.1	-4.4	-9.7	-4.5	-0.08	-4	-9.6	-3.7	-2.5	6	-6.3	0.38	-3.5	-4.8	-8.1	0.01	-1.2	-3.6	-5.3	-2.6	-8.1	-5.8	-9	-6.2	-8.6	-4.4	-4.9	-6.1	-8.4	-5.1	-4.2	-5.5	-4.5	-6.5	-4.6	-0.05	-12	-5.3	-3.2	-7.2	-7	-2.2	-4.8
0.03	-0.54	1.4	-3.7	-5.3	-0.64	2.2	-1.6	1.6	-12	-1.3	0.41	0.03	-5.7	-2.1	0.48	-7.5	2.8	-2.8	-3.3	-3.3	-7	-1.4	-1.7	8	-1.4	-4.7	-1.7	-2.6	-0.53	-2.8	-4.7	-0.18	-3.2	-6.6	-5.3	-5.4	4.4	-3.3	3.3	-1.9	3.4	-5.7	-6.2	-5	2.5	-6.3	1.6	-0.24	3.7
0.21	-0.23	-1.3	-1.5	-0.91	0.78	1.1	2.8	-0.61	-2.3	-1.6	5.4	-4	-7.9	0.56	-3.7	0.27	0.22	-3.9	-0.42	0.74	-5.4	0.78	-1.9	-3.4	-5	-1.1	-5.7	-1.8	-7.8	-4.7	-3.4	-1.6	-1.4	-1.7	-6.5	-0.94	-0.77	-0.05	0.18	1.9	5.7	-0.7	-6.5	2	1.9	-5.4	-0.9	2.5	-2.5
-0.18	-0.82	-1.6	-2.6	0.86	-0.81	-6.8	-2.2	-14	4.9	-7	0.96	-9.3	-4.5	4	-3.2	3.7	-9.3	-2.6	-3.3	-3	-2.1	0.05	-5.8	-0.28	-0.28	1.6	-6.5	2.4	0.76	1.5	-3.3	6.5	7.6	2.4	-3.4	1.2	-5.7	4.2	-5	2.5	-2.3	5.9	-3.7	2	-1.4	2.1	-4.5	-2.2	-2.4
0.08	-0.72	2.1	-1.6	7.3	1.2	3.2	-6	-2.3	-11	-1.2	-7.3	-1.2	-12	-0.07	-6.3	-4.8	-3.3	-4.6	-1	-0.09	1.1	-1.2	-3.6	1.2	-5.5	-5.5	2.4	7.5	1.9	1.5	1.7	10	4.4	-3.5	-3.6	0.05	-0.2	2.2	-8.2	5.7	-1.3	-1.6	-5.8	-1.7	-0.29	-1.7	-0.01	5	1.7
-0.19	-0.59	1.4	0.52	-0.78	-2.2	-0.93	-11	-8.8	-17	-1.4	-5.6	-5.7	-13	-0.28	-8.1	10	-7.1	-1.3	-0.48	-4	1.2	1.7	-3	0.13	-8.7	2.4	-6.3	-2.4	-3.5	-1.1	-4.8	-0.34	-6.9	-4.3	-5.8	-2.9	-0.75	-2.5	-5.7	-4.9	4.7	2	-12	-0.46	-1.3	-1.9	-5.5	1.8	-8.8
-0.38	0.37	2.7	2.7	3.5	1.9	-1.1	-3.6	0.54	-17	-4.6	-1.7	1.1	-15	2.5	-5.7	-2.8	-6.4	-4.3	-6.4	1.2	-1.3	-0.19	2.9	-4	-0.84	-3.5	-0.03	-4.9	-0.31	-2.6	0.97	-3.4	-6.4	-2.5	-1.6	0.34	2.6	-6.9	0.99	0.78	9.3	-3.1	-1.1	2.5	4.9	-3.8	-3.7	-5.3	1.8
-0.03	0.49	-0.99	2.8	0.09	2	-0.45	-1.2	-3.3	-1.7	-2.5	-2.1	-2.5	-4.3	-0.31	-2.4	1.1	-5.3	-4.8	-8.1	-1.1	0.17	0.94	3.1	2.4	-4.9	-4.4	-0.04	-4.9	-2.7	-4.3	-3.1	-5.9	-4.4	-5.1	-1.9	-2	-0.33	-2.2	-1.2	-1.7	0.94	-5.5	8.9	-0.67	2.5	-4.4	-2.9	-2.4	1.1
0.16	0.16	-6.6	2.4	-7.5	-0.03	-5.5	1.1	4.9	-11	-3.3	-5.2	-6.8	-7	0.61	-5.8	-1.4	-8.5	-0.92	-1.8	-0.47	-4.1	3.9	-2.7	2.1	-4.6	2.2	0.3	-1.5	-0.26	-2.4	-0.32	-5.6	2.8	2.3	0.45	-1.5	3.7	0.26	-1.6	-8.3	0.25	2.3	9.3	-4	1.8	-2.3	3.8	-5.4	3.5
-0.13	-0.43	-5.4	3.1	-6.7	2.7	-3.8	4.9	-7.6	-5.7	-6.7	-4.7	-7.1	-4.9	-5.2	-2	-8.6	-0.9	-2.3	-0.91	0.47	-3.1	0.11	-6.3	-8.9	-3.9	-1.6	-1.5	-3.7	-1.6	-7.9	-1.1	-6.9	5.1	0.59	-4.9	0.52	-12	-0.46	-9.3	-8.4	-5.8	-0.67	0.9	-8.2	-7.6	-4.7	-5	-9	3.2
-0.24	0.35	-3.4	1.5	-5.5	-1.9	2.8	-6.1	-9.5	-12	-1.5	-2.2	-6	-7.1	-0.17	3.5	1.8	3.4	4.8	-7.8	1.4	-10	1.6	-0.42	-3.1	0.03	-0.45	2.8	-1.5	2.9	-0.58	0.03	-5.3	6.3	-1.7	2.6	-0.86	-1.2	1.1	-3.8	-4.3	-0.49	2.1	9.1	-7.5	-7.2	-5	-4	-7.7	4.7
0.05	0.47	1.5	-3.6	-4.5	-0.96	6.8	-6.8	5.8	-4	3.6	-4.1	1.5	-4.7	8.9	3.3	4.9	-6.4	11	0.05	7	-6.6	6.9	-2.3	-1.1	-0.33	2.9	2.3	-0.59	3.9	-1	2.2	0.34	9.9	0.35	2.7	-5.5	-0.95	0.86	-1.4	-3.9	7.3	1.7	7.5	-4.1	-0.9	-3.5	-1.7	2.1	-0.45
0.41	0.15	0.33	-3.6	2.1	2.9	3.7	-0.8	19	-4.6	6.4	0.17	7.7	-0.61	8.5	1.8	3.5	4.5	5.1	-1.1	4.8	2.6	11	0.81	5.7	-3.4	-1.2	2.8	3.4	3.6	3.3	-0.16	3.2	1.6	3.5	1.4	1.6	3.5	6.6	2.3	-0.08	5	5.5	-1.8	0.44	5	0.53	0.1	13	-1.2
0.65	0.34	-1.2	0.48	-2.4	3	3	0.4	16	-5.9	7	5.9	9.9	-2.6	1.9	-2.2	2.2	-5.1	3.5	-0.1	-1	-1.7	3.9	1.8	3.4	-9.7	4.3	-6.8	-0.6	-5.5	5.9	-4	3.1	-4.4	0.67	-1.9	6.2	-2.2	2.3	-0.23	1.1	0.09	12	-7	3.2	-0.34	4.4	-2	5.9	-4.3
0.55	0.35	2.2	-1.7	3.9	-0.24	5.5	-0.41	19	1.4	6.8	4	9.1	-2.2	-0.57	-3.4	3	5.3	8.6	-5.4	3.2	-2.8	4.9	0.45	3.9	-5.7	1.7	-4.1	8	4.3	6.3	0.43	8.5	6.3	4.9	-2.1	7.8	0.16	5.3	5.7	8.8	4.5	4.2	-0.9	7.6	3.5	3.9	0.81	7	-5.2
0.54	0.09	3.2	-2.5	12	2	6.2	-3.8	21	-8.4	6	-0.65	19	-6.5	-1.8	-3	5.1	5.7	8.1	-1.9	6.5	1.6	-1.8	2.1	0.25	-1.5	0.87	0.8	4.5	-0.65	3.9	0.35	7	5.6	2.6	2.4	6.6	-0.1	1.5	1	14	5.4	6.1	-6.3	10	4.8	4.7	2.4	11	6.3
-0.14	-0.13	4	-5.9	9.9	1.6	4.2	-4.5	14	-7.4	-3.7	-6.1	7.6	-6.9	0.88	-2.6	-2	-8.9	3	-3.3	2.3	-1.9	-7	-0.96	-1.3	7.7	5.8	-0.18	5.3	-0.06	2.7	2.6	6.5	6.8	-1.3	2.4	2.3	-1.8	3.8	2	-3.5	6.8	7.5	-7	1.2	3.1	1.3	-6	9.8	8.9
0.27	0.17	-2.2	-0.98	-1.6	2.6	-4.6	2.3	-6.1	2.4	-5.3	-1.7	-5.2	-1.4	4.3	-1.8	3.1	-0.43	3.8	-4.3	6.2	2.6	-1.2	-2	-2	-2.1	5.2	1.1	-4.3	4.3	-8.7	4.2	-0.81	5.2	-1	4	-1.2	0.76	-0.96	1.7	-5.6	9.9	11	-3.7	-7.8	1.8	-0.15	0.01	-4.3	7.2
-0.25	0.12	-2.6	4	-6.6	-0.62	-6.1	0.5	-7.7	3.7	-3	-2.1	-6.5	3.6	2.8	-0.9	-4.3	-4.3	1.3	-5.8	0.11	-2.9	8.2	3.6	-3.4	-6.5	-2.1	3.3	-11	3	-7.2	4.6	-9.3	2.5	-7.2	2	-11	-2.6	-2.9	-4.2	-6	-7.9	2.5	3	-12	-6.3	-3.8	2	-10	-1.5
-0.61	0.83	-9.2	1.7	-13	-4.8	-5.8	3.1	-11	-0.74	-5.2	-4.3	-8.1	0.74	0.27	0.5	-6.6	-1.9	-2.9	0.4	-1.7	-0.64	3.6	0.22	-3.6	-3.7	-1.3	3.5	-5.8	-1	-0.94	1.1	-8.6	4.4	-4.2	-5.5	-3.8	-7.5	0.79	-2	-17	-18	-6.5	7.6	-7.7	-15	-0.46	-5.1	-7.7	3.1
-0.64	-0.31	-8.4	-1.6	-11	-3.7	0.27	4.2	-6.8	9.9	-4.1	6	-2.2	3.6	-3.3	3.4	-10	7	-4.1	3.2	1.1	2.8	-1.3	0.31	-3.2	2.6	-7.4	8.5	-7.6	-0.62	-9.9	3.9	-14	4.4	-5.1	-3	-5.6	-4.1	-0.63	-1.6	-16	-10	-16	10	-5.8	-14	-6.1	-2.5	-12	2.6
0.07	-0.18	0.85	-0.5	-7.5	0.38	-1	1.6	-5.1	7.1	-0.57	3.6	4.2	8.1	2.2	4.2	5.2	3	-1.8	9.5	-5.1	-2.8	-1.8	-3.5	-4.1	-1.8	1.7	3.5	-5.6	-6.8	-7.8	2	-4.8	-0.16	-1.3	-3	-6.8	-5.2	0.37	-4.1	-7	-6.3	1.1	6.1	-7.5	-5	-6.2	0.06	6.5	-2
-0.12	-0.44	1.6	-8.2	0.06	-11	-1.5	-6.1	1.2	-9	-2.5	-6.7	1.5	-7.8	3.4	-2.5	-5.6	-7.2	6.9	4.1	0.57	-4.1	-0.97	-6.1	3	0.53	5.1	-6.2	-2.5	-9.3	2.1	-4.3	-0.07	-9.4	1.3	-0.56	-1.8	-6	1.5	-7.5	-8.7	-5	5.6	-9.4	-5.6	-5.3	-3.7	1.6	1.1	-5.3
0.05	-0.39	-3.7	-6.8	-2.1	-7	-2.2	-12	10	-20	2.4	-4.2	6.8	-14	-5.3	-7	-2.4	-1.5	0.53	-6.2	2.7	-3.8	0.23	-11	0.37	-6.3	3	-8.4	-2.1	-0.67	3.8	-7.2	-0.96	-4.3	-0.21	-4.6	2.2	-4.3	0.85	-11	-3.3	-3.6	4.1	-5	-1.4	-5.2	2.9	-2.1	-4.3	-6.8
-0.43	-0.4	-6.1	0.12	-1.4	3.3	-2.8	0.63	4	-9.5	1.3	3.4	0	-9.7	-7.6	-3	-3.9	-6.1	1.2	-0.32	-3.6	-2.8	1.2	-3.4	-0.4	3.5	1.2	-6.1	-9.5	0.72	6.7	-5.6	-11	-1.7	-1.3	0.17	-1.4	-1.6	-9.1	-2.6	-5.4	1.4	0.45	-5.1	-4.6	1.4	-4.1	-2.8	-11	-4.7
-0.06	-0.12	-3.3	6.2	-3.6	7	-5.2	8.3	-4.2	-0.38	-5.5	5.9	-1.2	-0.45	-8.1	0.91	1.6	0.98	-0.27	-0.56	-2.7	-3.4	-2.6	-1.2	-3.9	2.3	-5.5	-6.1	-4.3	-1.1	3	-2.9	-5.6	1.8	-1.5	0.65	-0.75	3.8	-5.4	-2.3	1.1	0.59	-1	-4.8	-0.43	-1.2	1.1	-2	-8.7	3.5
0.27	0.37	5.4	0.51	5.1	4.4	2.4	5.5	3.6	-1	1.5	4.7	6.2	2.9	-2.6	2.1	9.6	5	4.3	1	5.8	6.2	1.4	1.7	-3	-0.57	2.8	4.4	0.67	2.8	8.4	6.9	-0.31	9.5	-3	1.3	-1.7	9.3	-7.9	-2.1	-1.7	6.9	3.1	2.4	-3	6.6	2.7	8.2	3.8	6.8
-0.01	0.18	5	3	13	7.7	6.2	10	-0.94	6.7	3.1	7.5	2.9	8.1	0.73	4.8	-1.3	-0.79	2.9	4.8	4.2	4.8	3.9	-2.7	0.2	0.79	-3.7	-1.9	2.1	2.3	8.1	7.7	-0.86	7.5	4.2	0.21	0.5	3.7	-0.3	0.89	6.5	5.6	-2	0.84	0.95	4.3	-3.8	3.6	2.4	5
0.22	0.37	-0.29	-0.73	7.4	1.5	-0.67	4.5	-13	12	0.84	10	-6.6	5	5.3	5	-2.4	-0.55	-5.1	1.9	3.5	4	4.3	2	3.5	4.7	-0.82	0.34	-0.8	6.9	0.11	9.3	-4	5.6	1.8	8.4	4.7	3.2	-1.6	7.2	-1.3	6.4	-4.9	8.1	-0.58	10	3.5	4.1	6.8	12
0.04	-0.02	0.17	-0.33	5.5	-1.4	-0.78	4.2	-8.3	4.7	-0.93	5.5	-9	6.3	6.8	-3.2	4	-1.5	4.4	4.7	-0.22	1.6	4.1	0.84	1.2	4.1	-1.4	-3.8	-0.31	-1.7	-3	4.3	1.4	-6.5	3.8	7.3	1.8	4.4	-1.5	3.5	-4.5	6	-5.7	4	-5.5	5.8	1.1	3.3	5.2	-3.4
-0.33	0.32	-2	1.5	-2.6	0.68	3	1.6	3.7	-5	-0.95	-0.51	-1.2	0.29	4	3.6	-0.95	-0.74	0.02	1.3	1.2	-2.5	1.7	-2.7	-3.2	4.2	0.92	-4.5	-1.2	0.92	-5.3	0.31	3	-1.7	2	8.5	3.2	4.9	-5.5	3.6	-2.8	0.41	-2.8	5.2	-5.6	6.9	-3	-0.95	5.6	-2.5
-0.01	-0.18	5.9	-4.2	-1	-0.26	4.4	-0.72	7.6	-0.13	2.2	0.02	8.8	-5.5	-1.2	1.3	-0.4	-4.4	-0.14	-1	-0.41	3.9	3.2	2.1	1	0.92	5.4	2.8	-0.39	2.9	-4	0.23	4	-0.29	-4.1	2	-4.4	0.49	-4.5	0.51	-1.7	0.98	5.5	-0.03	-4.8	2.2	-1.9	-1.5	6.6	-4.5
0.53	-0.13	4.9	-3.4	-2.9	-2.4	-2.1	2.1	9.5	-7	4.1	3	7.4	-8.8	0.12	1.2	-5.6	-1.4	3.2	-0.19	2.4	2.5	5.2	0.83	-0.71	2	2.3	-1.3	-2.3	2.4	2.9	1.1	-0.15	3.9	-1.4	2	-0.14	5.3	2.3	4.1	-6.7	8.9	8.5	4	-6.3	3.6	1.5	1	2	1.5
0.54	-0.09	-5.2	-0.09	-0.94	7.4	-12	6.3	7.5	-0.88	-4.1	-2.6	6.9	-4	2.2	-5.3	2.7	-3.8	-2.3	-2.8	-1.2	-2.6	3.4	-0.56	3.1	-0.75	0.86	-3	-2.2	-4	1.1	-0.09	0.94	-3.7	2.4	-0.26	4.8	-1.4	6.7	-0.22	-1.7	4.4	-1	5.1	0.86	2.7	1.2	-2.5	-2.5	-4.8
0.27	-0.08	4.1	-4.8	4.4	5	-3.2	-2.3	-4.6	-4.5	-6.2	2.4	-0.94	-9.6	4.3	-2.3	-3.7	-4.7	0.82	-8.5	-4.2	-8.4	1.5	-2.2	-7.8	0.23	0.24	6.8	3.6	0.64	0.96	6.7	10	4.6	2.5	-1.8	0.21	1.2	-1.5	-1.9	-3.7	6.6	-1.5	5.8	-2.8	6.4	-3.9	5.1	0.82	6.4
-0.1	0.5	2.9	0.01	0.89	6.1	1.4	7.6	4.3	6.7	0.41	6.8	-3.9	3.9	-2.1	-5.4	-0.23	-2.9	0.16	0.39	-0.4	-2.1	-3.4	-0.05	-3.8	5.4	2.4	-0.93	0.53	1.5	-2.2	-0.61	3.7	2.1	-2.2	-0.67	-4.4	0.21	-6.9	-1.3	-3.9	-1.2	3.3	0.25	-9.5	0.98	-2.9	0.33	3.4	6.5
0.07	0.23	-4.2	4.8	0.98	-0.1	-1.3	4.7	5.2	10	2.5	6.6	4.2	7.2	-2.1	-4.4	3.8	1.2	3.6	-6.9	2	-2.3	-0.57	4.1	-4.6	2.5	7.6	9	1.8	9.7	0.13	2.2	-2.1	4.8	-2.5	10	-1.3	5.9	-2.5	1.8	-0.33	6.4	12	2	-3.8	5.8	5.3	6.6	-0.65	9.5
-0.02	0.38	-6.1	3.9	1.5	6.6	-6.8	9	7.1	20	4	7.4	0.09	10	-6.5	-0.69	-3.2	-2.8	0.75	-1.6	2.9	-6.4	-3.8	-0.97	-2.4	5.7	-3.9	1.8	-0.59	5.1	-0.74	1.8	-5.5	5.9	-3.8	6.5	-3.6	3.8	-4	2.8	2.5	5.2	-2.5	-3	-1.8	2	4.8	2.7	0.86	7.8
-0.3	0.09	-3.8	4.4	0.55	4.4	-6.2	6.5	12	16	6.1	8.2	5.8	9.5	-8.6	-2.3	-1.2	-2.7	-5	1.9	-7.7	-5.2	-1.3	1.1	0.07	-3.4	-8.3	-0.49	-2.7	5.4	1.7	2.6	-3.2	6.4	-3	3	0.3	7.6	-4.5	0.36	-2.4	0.31	-12	1.9	0.67	5	2.8	3.1	-0.24	-0.57
0	0.13	-4	-0.91	2.5	-0.88	-3.3	9.1	8.9	6	2.5	8.8	2.6	6.6	2.9	-3.4	0.26	3.2	-0.68	-1.6	-5.3	-0.25	2.3	0.24	-2.1	-3.1	3.5	1.5	0.56	-0.18	1.4	2.1	4.9	-4.8	3.6	3.2	7.8	0.21	-0.06	0.63	5.1	-1.3	6.1	-6.7	5.3	1.6	4.2	5	-2	6.4
-0.46	0.21	-4.4	-1.6	0.82	-2.2	-4.8	6.5	7.1	1.3	1.3	2.8	-0.33	-0.17	1.2	-4.5	2.1	5.2	-2.8	-4.8	-1.1	-2.1	-2.8	-3.4	-5.2	0.85	-2	4.3	-8.1	4.9	-4.7	4.8	-4	-0.98	-2.3	4.1	0.6	2.5	0.35	1.1	5.1	1.1	-2.2	4.2	3.8	3.6	3.3	0.79	-4.6	-4.9
-0.56	-0.12	-0.17	-2.8	1	-0.48	-6.6	3.1	-3.1	-3.9	-5.3	-2	-8.7	-2.1	-1.2	-6.5	0.71	-8.1	-0.02	-0.1	-2.1	-3.8	1.2	3.3	-3.4	-0.95	-2.1	-4.8	-9	-0.4	-8.4	-3.3	-4.9	-2.7	-8.2	0.47	-3.4	1.9	-2.4	-0.94	4.3	-3.7	-4.8	-1	-0.31	1.3	-1.4	-3.2	-5.9	-2.9
0.03	-0.1	-1.8	-2.1	1.8	-0.52	-1.9	-0.73	-8.1	-5.8	-0.04	-0.59	-7.6	-2.2	1.1	-5.3	-5.3	-9.4	0.82	-6.1	-3.4	-8.2	-3.5	-0.13	2	0.54	6.5	2.4	9.1	2.4	6.7	-3	4.5	1	0.2	-1.4	5.6	4.2	7.3	-2.4	9.3	0.54	4.8	-7.3	5.8	7.2	4.6	3.1	-4.3	-5
0.35	-0.22	2.7	1.4	-2.5	0.21	4.5	4.1	-0.3	12	2.4	6.6	-3.8	3.4	3	4	1.1	-1.3	-4.1	-3.1	0.24	3.3	1.9	-4.2	1.7	-0.55	2.8	4.2	4.7	7.6	3.3	2.8	3.1	10	-1.4	3.9	-1.1	3.2	4.1	-2.3	-0.92	6.2	1.9	-2	-1.2	4.6	0.47	2.3	10	1.5
0.25	-0.2	-0.26	1.6	-1.4	0.59	0.38	8.7	-2.6	16	-3.7	6.8	-5.2	4.4	3.9	-5	6.4	3.9	0.57	-2.7	1.4	-5	2.4	-6.4	-1.6	1.2	1.8	1.1	-4.6	1.2	0.45	-0.64	-0.88	-1.1	-2.9	4.4	0.24	0.86	2	-1.5	1.5	2.5	-3.8	-1.2	-1.9	1	1.4	3.9	-9.1	6.7
-0.25	0.05	5.7	-1.5	-1.3	-3.1	1.9	3.1	-2	16	-1.2	-1.1	-8.5	2.2	0.7	-6.6	-2.8	3.6	0.53	-2.5	6.6	-4.8	-2.6	-4.4	-6.3	2.4	-6.8	0.28	-12	5.2	-8.9	-1.8	-7.8	4.4	-6.9	5.6	-8.4	4.2	-3.5	4.6	1.9	-2.5	-8	0.29	-4.4	1.8	-9.1	6	-15	2
0.08	0.02	-0.06	3.1	1	2.4	-3.5	-2.6	-4.7	4.6	-0.07	-0.45	-3.5	4.4	7.7	-0.25	1.3	6.9	0.56	3.8	2.9	-1.6	-1.4	-0.53	-3.4	-1.1	-1.7	5.6	-4.4	11	-4.1	6.1	-5.1	3.5	-6.3	6.4	-8.9	6.3	-6.8	0.26	-4.3	8	7	4	-4.7	5.9	-2.5	6	-1.9	3.1
0.02	0.24	1.8	-0.66	3.2	3.6	-3.6	1.4	-0.09	-2.3	-4.3	-0.64	2.7	-1.3	3.2	-3	-0.76	-5.9	-1	2.2	0.74	-3.3	3.7	-2	0.88	2.2	-0.41	-1.5	-2.9	5.7	-5	2.4	-0.76	2.9	-0.38	4.9	-1.9	2	-0.26	-4.8	4.5	4.2	1.4	4.6	-0.03	2.7	-1.4	0.33	2.8	13
0.22	-0.31	1.8	-3.2	-1.4	7.2	-2	3.3	-8.3	1.5	-1.1	-2.6	0.36	1	-1.1	-5.4	-5.2	-5.8	-5.7	-6.8	-0.18	-8.3	-0.05	-7.8	-0.59	3.2	0.57	-0.72	-8	1.2	-0.42	-0.94	-4.1	-1.9	-5.4	2.3	-0.43	5.8	0.28	-3.5	4.2	-0.77	1.8	7.3	-0.24	5.8	0.13	1.6	-1.4	3.2
0.31	-0.18	-7.3	-4.9	-7.9	-0.85	-6.6	4.7	-8.3	0.21	-1.3	2.3	-6.6	1.2	-4.7	-4.9	-4	-5.4	-2.6	-2.2	0.36	-0.97	-0.97	-0.74	-3.7	3.1	-0.93	1.1	-0.17	-0.53	5.2	3.5	-3.4	-3.9	5.3	3.3	4.5	3.7	2.9	-0.23	2.8	7.5	5.6	2.6	-0.49	9.7	1.8	6.1	-10	-0.91
-0.18	-0.26	0.37	4.9	-2.1	9.4	1.6	14	-0.61	12	6.2	11	4.4	7.2	0.59	-1.8	2.6	6.5	1.6	1.2	1.1	6.6	2.4	-1.1	3.1	-0.75	5.2	3.7	1.4	2.4	3.8	0.86	-2	1.8	6.6	4.1	2.6	3.1	7.7	-1.6	0.71	7.3	4.3	5.6	3.7	3.6	3.7	2.2	-9	11
0.19	0.49	2.2	8	6	6.1	-0.88	3.7	15	14	6.5	3.4	6.2	3.4	-0.89	4.8	2.9	9.8	2.6	0.17	7	3.6	1.4	7.9	11	2.9	2.1	3.9	6.8	5.7	7.3	0.51	4.9	8.7	10	3.1	7.3	-2.5	8.7	-1	11	-0.49	6.1	4	3.5	0.76	1	-2	4.6	17
0.55	0.2	7	0	3.3	-4.5	0.85	-6.8	3	-6.8	3.2	-5.6	5.1	-2.4	2	1.5	0.88	4.5	2.2	-0.15	1.1	3.8	-0.98	7.7	-0.04	0.23	3.4	-4.8	4.5	-0.41	9.4	-6	1.7	0.51	6.6	-0.02	3.2	-3.2	3.1	-1.3	2.2	-16	7.5	0.51	2.7	-11	2.5	-7.4	11	-2.3
0.6	0.29	3.9	-2.9	-0.27	1.4	5.4	-7.8	3.8	-11	-3	-7.7	2.5	-5	1.7	-3.5	-0.09	-4.7	-0.59	-3	6.5	-6.1	0.76	-1	-2	2	1.4	-3.7	-4.2	-5.6	2.1	-4.3	-5.9	-1.4	-4.7	0.16	-7.6	-5	-3.2	-2.4	-1.6	-16	5	1.9	-3.6	-12	0.48	-6	4.5	-4.8
-0.06	-0.31	-0.06	-0.49	-3.2	-1.7	-6.7	-9.8	0.73	-15	-4.7	-9	-1.9	-9.1	-2.4	-1.5	-5.2	-1.5	0.66	-0.5	2.7	6.7	-0.94	5.4	-2.6	-5.8	-3.2	-4.2	-1.3	-3.1	-1.2	-5.3	-4.5	1.1	-0.7	-0.83	-1.4	-3.3	-2.1	-0.31	-0.72	-4.8	-0.6	0.98	-1.2	-4.7	-2.3	-3.2	2.1	-8.6
0.27	0.03	-0.69	-0.52	-2.3	-4.2	-1.6	-6.2	-17	-7.6	-4.7	-4.2	-8.2	-7.1	-1.6	-0.9	-1.7	-0.56	-7.3	-3.5	-5.8	3.6	-9.8	2.5	3	-3.7	-1.3	-1.9	-1.4	0.09	-6.2	-2.9	-3.4	-1.7	-3.4	-1.6	-3.3	-0.99	-1.8	3.8	-12	-1.9	-3.2	-2.2	-4.5	-1.9	-1.8	-4	8.4	-5.5
0.04	0.3	4.3	-6.1	-5.3	-3.4	1.9	-7.6	-5.3	-2.4	-1.6	-1.5	-2	1	-0.26	-4.6	-2.3	3.9	-0.88	-12	1.1	1.1	-4.7	1.3	-0.61	2.3	-2.9	0.89	4.2	2.8	1.2	2.5	5.4	5.1	4.8	6.5	-3.2	1.9	-4.1	3.8	-8.8	4.5	2.5	0.15	-6.1	2.9	-5.8	0.9	12	-0.59
0.24	0.08	-1.6	-8.1	-4.8	2.1	-2.1	-5.7	-5.9	-3.1	-4.4	-0.79	-3.8	0.87	2	2.4	1.9	-2.1	-0.47	-7.1	5.1	-1.6	3.2	3.5	-2.1	-3.1	-3.4	-1.2	4.2	5.6	-2.1	-0.73	6.6	4.7	10	0.13	-0.55	1.8	5	2.5	-3	-1.8	5.3	-5.4	2	-0.6	-4	0.82	-0.68	3.4
0.1	0.07	-5.5	-3.5	0.74	1.2	-3.5	-1.5	-13	-3.6	-7.7	-1.2	-6.4	1.7	-2.2	-1.7	-5.2	-5.4	-2.4	-3.6	1.3	-0.21	2.1	1.3	-6.7	-3.9	-3.4	2.6	-1.2	0.93	-5	0.37	2.4	4	6	4.9	0.06	2.6	6.5	4.7	6.4	-2.9	-3	-2.7	0.9	3	-4	0.53	-8.2	-0.82
0.05	0.34	-2.2	0.33	3.9	-1.4	-6.3	-1.9	-9.9	-0.84	-4	-6.4	-5.5	1.9	3.3	0.61	-1.3	0.13	-1.6	0.62	5.7	5.9	1.7	3.1	-2.7	-1.1	-5.2	3.4	0.9	6.7	-2	2.2	-0.91	6.5	4.6	9.2	1.8	5.6	0.48	10	7.3	4.7	-6.4	-1.6	3.4	6.7	-0.26	2.5	-8.1	-6.2
0.21	0.8	-0.39	-1.6	3.6	-0.59	3.3	-3.2	1.8	-7.6	5	-8.2	1.8	-3.7	-2.2	-3.8	10	11	3.6	0.84	-1.2	8.4	-3.6	2	2.8	-5.3	-4.5	-0.65	6.7	-0.79	3.6	2.7	6.6	-8.1	2.5	5.8	3.2	8.4	1.4	7.1	6.3	7.1	-1.6	-2.5	2.8	8.6	2.8	0.51	4.6	-14
-0.06	0.74	-2.5	-1.6	3.8	-8.1	0.01	-2.9	-7.5	-5	0.55	-9.9	-2.2	-0.11	0.61	-0.42	-3.7	5.9	5.2	3.3	-0.67	3	-2.1	7.3	-3.3	-5.3	-0.12	3.3	2.7	-0.13	0.1	-1.1	7.8	-3.8	2.2	-0.05	4.7	2.2	5.8	-0.7	10	-3.3	-3.7	4.8	7.5	-2.8	0.7	-3.5	-6.8	-7.7
-0.32	0.95	0.24	-0.65	11	-9.7	0.11	2.3	-7.5	-1.8	1.8	-2.5	-1.1	-0.8	-4.6	-0.19	2.8	-1.1	3.4	0.68	0.97	3.2	-1.1	7.3	-0.6	3.9	3.9	5.5	11	3.1	9.8	-0.51	8.3	4.3	8	8.1	8.6	-4.8	5.8	3.3	15	-9.8	2	3.8	13	-8.6	3.7	-5.6	-2.9	4.1
0.25	0.45	9.4	-5.7	9.5	-6.7	9	-3.7	0.67	-5.3	5.5	-3.2	-1.4	-4.1	0.55	6	11	4.3	4.5	-0.56	12	9.8	11	9.8	2.6	4.2	0.74	0.97	10	-4.2	8.1	-0.35	10	-9.3	-0.34	-2.9	4.3	-8.8	3	4.6	16	-12	5.1	-0.24	11	-5.8	2.6	-1.6	13	-7.8
0.49	-0.03	3.7	3.4	5.1	2	1.7	0.77	-3.9	0.77	4.2	-2.1	-3.2	3	7.1	7.4	1.2	5.6	3.2	-1.8	12	9.4	7.7	12	7.2	6.8	1.4	4.9	3.9	-4.2	5	6.3	4.1	-8.1	1.4	-7.9	4.4	-6.6	-0.8	-4.4	11	-2.8	2.7	6.9	12	-5.5	0.53	-1	-2.9	-4
0.06	-0.3	-5.2	2.7	0.06	0.7	0.8	2.6	-1	14	0.51	1.2	-1.4	3.2	7.3	11	5.6	9.6	8.8	12	-2	5.8	-6.3	4.4	2.1	3.5	1.6	-1.2	2.3	-7.8	5.2	-3.2	-4.1	-3.9	3.8	-6.9	6.1	-9.1	2.3	-5	11	-8.2	1.8	-0.5	14	-3.1	2.8	-1.7	-3.8	-1.6
0.18	-0.43	-3.6	-1.1	0.17	5.8	1.7	2.5	-8.1	2.3	-3	3.8	-3.7	3	-0.22	2.1	4.8	4.7	5.5	11	-1.8	1.9	-0.51	-0.93	4.6	5.1	-0.66	1.7	0.52	4.6	4.6	-3.4	-1.1	2.1	4.4	-4.6	2	-1.3	-2.4	0.11	9	1.5	-1.1	1.8	10	0.54	2.3	0.5	6.5	6.5
0.01	-0.93	-7.8	8.8	-0.96	3.5	-5.5	5.5	-14	6	-3.1	2.6	-6.2	6.5	-3.6	-3.2	0.06	3.6	-2.8	-4.4	-3.5	0.98	-0.98	-8.4	3.8	1.8	-7.3	2.1	-7.5	1	-0.5	-1.8	-10	-1.6	-4.7	-7.8	-1.4	0.48	-7.5	-0.99	1.3	2	-2.5	2	-1.6	1.7	-3.3	5	1.5	4.4
-0.3	-0.78	-0.46	4.5	-1.6	4.6	-1.2	4	-4.5	14	-2.8	5.9	-2.9	10	-0.24	5.4	-3.9	-1.9	0.05	-3	-0.06	-3.1	-5.6	-2.1	4.5	-0.18	-0.52	-0.82	-2.4	1.6	9.5	-0.44	1.4	1.9	0.36	-4.7	4.1	3	-3.2	1.5	6.9	1.2	-4.3	-3.4	5.7	2.6	2.4	1.3	0.62	8.2
0.03	-0.58	-4.5	2.6	-0.79	7.3	0.24	6.3	8.3	27	3.3	9.6	5.8	14	2.2	7.3	6.6	1.3	2.1	-0.01	4.8	1.9	0.88	-3.8	4.3	3.7	2.4	-2	2.6	8.6	5.5	3.9	2.2	4.1	-0.06	-5.3	3.7	3.9	-2.4	2.9	9.2	-3.1	-0.65	0.71	4.8	1.2	2.3	2.5	0.61	16
0.03	-0.23	3.7	3.3	2.3	8.3	6.7	3.3	6.5	18	1.5	3.9	5.6	15	-2.2	2.1	3.5	-4.4	-3.6	5.8	-0.35	-3.4	-0.99	-4.5	2.1	10	1.2	3.1	3.3	3.7	2.6	5.1	0.33	4.3	3.1	-8.2	5.2	3.9	1.6	1.2	6.9	-0.7	-7.1	3.4	5.8	1.5	0.44	3.1	1.3	15
-0.36	-0.34	-2	-3	2.8	8.1	0.35	-1.9	-15	1.1	-7	-3.7	-8.4	8	-7.7	-1.9	-6.7	2	-4.6	-2	-7.2	0.29	-3.9	-5.9	-1.4	0.39	-4.5	1.3	0.55	1.7	-1.3	-0.53	-2.2	0.1	4	-4.7	3.9	8.1	-6.2	-9.3	4	-1.5	-2.9	-1.6	7	1.4	-1.4	3	-12	2
-0.64	-0.36	-6	-3.4	-1.3	-1.1	-3	-4.8	-21	-11	-6.2	-6.9	-16	-3.9	-9.4	5.2	-5.5	-3.6	-6	2.9	-8.7	2.7	-4.2	-1.9	-5.4	-3.2	-2.9	-5.4	-3.5	-0.61	-2.1	-2.1	0.83	-5.3	-4.8	-1.8	-4.8	0.48	-6.5	-2.8	-2.5	1.7	-5.4	-4.2	1.6	2.2	-2.2	-2.2	-5.2	-8.7
-0.6	-0.04	-10	-1.8	-5.4	-0.95	-3.4	-4.8	-11	0.98	-3.4	1.7	-12	-0.15	-1.6	-0.05	-2.2	-9	-6.5	-5.7	-4.5	4.5	0	4	-6.2	3.2	-6.5	-2.2	-3.8	-4	-10	-4.2	-5.4	-2.4	-11	2.4	-10	-0.68	-7.8	7.7	-12	0.15	-9.6	-5	-12	2.1	-3.7	1.4	-0.96	1.9
-0.48	-0.06	0.1	3.1	0.49	1.5	-4	-1.9	7.2	4.9	-2.2	1.9	0.3	5.9	-2.7	-2.4	-7.7	1.2	-8.4	-4.8	-8.8	-5.1	-4.2	-3.3	1.5	-4.4	2.6	-4.4	-4.2	0.21	-3.3	0.04	-3.4	0.05	-4.7	0.14	-7.6	2.5	-5.5	0.8	-3.3	2.5	-4	-7	-5.8	-2.8	0.73	2.2	-1.5	-9.5
-0.01	-0.3	-0.48	-0.31	0.84	-0.83	-3.2	-12	12	-1.5	6.8	-4.7	3.2	-3.8	3.5	3.4	2.5	-3.6	-0.92	5	1.4	-1.4	-2.6	2.7	11	-2.2	3	-2.9	4.1	0.26	-0.65	2.3	3.2	-5.4	2.6	0.62	-0.09	3.6	0.48	1.6	0.21	10	-0.3	3.6	0.18	3.8	1.6	0.07	6.9	-7.7
-0.27	-0.4	-0.84	-0.53	1.4	-2.1	1.6	-5.7	13	-8.2	4.8	-3.9	5.5	-0.42	-3	-2.9	-4.1	-3.6	-9.6	-9.6	0.35	-1.7	3.2	-1.1	3.4	-3.4	1.1	-12	1.1	-9.9	2	-7.4	-2.9	-16	-3.2	-5.5	0.35	-6.7	-3.1	2.9	5.7	-2.5	-7.3	-1.6	4.9	0.59	-0.79	-5.9	0.76	-11
-0.06	-0.12	-0.2	-5.3	-3	-10	1.7	-3.3	12	-13	8.2	-5.2	6.9	-9.3	0.11	-3.6	9.1	-3.6	-7.9	-1.9	2.3	-2.5	0.04	2	-0.59	3	0.29	-5.9	-3	-5.8	2	-6.6	-6.8	-10	0.08	-2.6	2.1	-4.8	-2.9	0.23	3	-3.8	-4	-8	0.36	-4.9	1.9	-5.3	-0.35	-16
0.46	0.15	3.1	-3.4	3.3	-8.2	8.5	-6.4	24	-7.1	13	2.6	15	-6.4	6	0.05	-1.9	-2.1	0.11	1.9	-0.2	-7.8	-1.9	-0.1	3.6	0.84	2.3	-2.3	-0.42	-9.7	1	-4.5	4.8	-13	2.4	0.08	7.3	-4.6	-2	-1.6	-2.1	-1.4	-1.6	-0.4	2	-4.6	6.3	-5.1	-1.1	-4.5
0.67	-0.14	-1.5	5.1	5.1	-1.7	2.1	-0.16	23	-4.4	11	1.2	16	-0.25	4.5	-1.9	12	-2.5	7	8.1	1.4	-0.82	-0.65	3.1	5.7	2.8	3.7	-0.13	7	1.6	1.6	2.4	11	-2.7	6.4	3.1	5.9	3	7.5	3.7	13	5.4	0.59	7.1	11	3.4	6.1	2.1	7.6	-6.5
0.26	0.3	3.8	2.8	6.9	0.09	3.2	-2	16	-6.6	13	-4.2	13	-1.3	0.99	-1.6	11	-3.1	0.68	4.9	1	3.3	-7.8	-0.47	9.8	1.1	0.48	-1.8	2.1	1	2.3	-2.1	2.8	0.54	3.5	0.68	5	1	4.9	3.6	10	6	1.8	0.14	10	0.26	2.6	3.4	3.4	-8.9
0.53	0.03	5.8	-1.8	5.6	-2	5.9	-1.1	19	-5	9	-1.2	8.4	-2.9	7.8	-6.7	-2	3.2	4.4	3.3	2.7	-1.4	2.3	-8.5	11	0.03	1.5	-0.1	11	-3.6	7.5	0.8	6.4	0.41	8.5	-0.88	10	-0.57	9.2	5.3	11	3.7	5	-2.1	11	0.18	7.6	1.7	12	-2.2
0.51	-0.21	3.5	2.1	-0.18	-4	5.7	-7.3	15	-4.6	8.9	-3.3	10	-4.5	7.7	-2.4	-1.4	-2.5	8	-1.1	4.2	-0.34	4	-4.8	-0.31	-5.3	5.2	1.2	2	-0.67	4.7	6.5	1.6	-3.1	0.6	2.2	4.7	0.22	4.7	4.6	2.2	-1.2	3.9	-0.32	7.7	9.6	6.1	-1.4	2.1	-13
0.6	-0.05	1.8	-6.7	0.19	-6.9	5.6	-4.5	9.6	-0.31	2.6	-7.6	8	-2.4	3.1	4.9	3	-0.98	4.2	-2.1	3.2	-1.4	3.3	1.9	-5	-2.2	-0.95	6.3	0.79	-2.9	1.8	-3	2.9	-4.9	-1.6	-4.5	2.9	-3	-0.61	-2.2	2	-9.4	3.6	5.3	3.9	-7.2	4.2	-4.9	4.4	-17
-0.19	-0.07	-1.6	4.4	0.82	-9.3	2.5	3.7	15	1.3	4.5	-3.6	13	0.95	0.2	4.9	2.5	0.68	1.1	4.1	1.2	-0.05	8.3	-2.3	2	-3.2	2.5	3.3	7.9	-1.8	1.4	2.7	5.8	1.7	4	-4.2	5.6	-3.4	2.5	-2	2.2	-15	1.9	6.5	5.9	-10	3.3	-1.4	11	1.3
-0.4	-0.55	5.5	3.2	-2.5	-7.4	8.7	-1.4	6.8	-9.8	3.7	-2.9	4.6	-1.2	2.4	2.4	-0.59	-0.16	-4.1	3.6	-8.2	1.1	5.1	-2.4	-4.6	-5.2	7.3	-4.6	9.2	-6.5	-0.46	-6	5.7	-1.2	4.5	-5	3	-12	2.1	-3	-3.1	-15	3.9	-1.1	-0.66	-11	1.4	-6.6	9.5	-1.9
-0.15	-0.31	1.9	-3.7	1.6	-7.5	0.48	-0.1	-1.4	-7.4	5.8	-1.6	1.8	-2.9	4.3	0.52	9.6	1.6	4.8	6.3	0.1	-0.57	1.7	2.8	-0.26	-4.5	6.1	-3.4	5.6	-8.1	-0.68	-4.8	1.3	-3.6	2	-5.5	-0.02	-9.6	1.5	2	-1.8	-14	4.6	2.5	-0.26	-9.5	3.5	-6.9	2.9	-8.4
0.05	0.03	-2.2	-2.5	0.68	-2	-2.6	-2.5	-6.5	4.1	0.72	-3.6	-1.4	5	4.9	2	1.7	-4.1	1.3	4.7	4.5	1.7	-1.2	0.72	7.8	-8.3	0.2	4.9	6.8	-6.5	-0.43	-1.8	5.7	-7	3.5	-2.7	0.5	-6.5	2.1	0.32	6	-7.7	-3.2	7.6	1.5	-8.9	-0.04	-2.8	-7.1	-18
0.06	0.17	-3.5	2.6	0.37	0.52	2.9	0.54	0.46	-1.9	2.2	-5.2	2.2	2.8	6.6	4.3	1.7	-0.89	6.3	6.7	1.4	4.7	5.8	6.5	4.4	-3.2	5.5	6.1	6.3	-7.5	3.7	5.1	1.5	-9.5	4.1	-0.07	-0.01	-0.47	-1.2	-1.9	-1.1	-7.6	1.3	8.5	0.7	-4	3.3	3.6	-1.7	-5.7
-0.21	0.03	-3.7	0.43	-7.7	0.87	2.8	0.7	-3.3	-6.6	-3.1	-5.1	-0.63	-0.92	5	-1.6	-1.5	1.5	1.8	5.8	4.1	1.1	-3.8	2.5	-1.7	-4.7	1.3	0.87	-1.4	-5.3	-6.6	9.4	-6.5	-9.8	-4.1	-3	-8.6	0.32	-2.1	-5.1	-13	5.2	-1.5	-3.5	-8.7	-0.66	-5.3	4.5	3.5	-14
-0.52	-0.04	3.3	-1	-0.17	2	0.06	-0.73	-2.5	8	-8.1	1.3	-3.1	6.7	0.88	-2	-2.5	4.9	-1.6	5.5	-7.6	1.6	-3.6	-2.4	-7.2	2.8	-0.69	-9.5	-9.4	-1.4	-7.5	-2	-5	2.1	-10	1.1	-9	-0.02	-11	0.92	-7.2	4.1	-4.4	-7	-5.8	-2.2	-1.8	1.7	-2.5	-2.5
-0.54	-0.13	12	1.9	9.1	4.6	7.6	1.2	8.4	5.1	6	6.5	1.3	5.6	3.6	2.3	2.1	3.9	-3	2.7	-4.3	6.5	-0.03	-2.5	5.5	0.82	9.3	0.27	0.9	-1.4	-1.7	-2.6	2.4	1.2	-11	2.3	-4	1	-4.8	3.1	-0.27	-1.2	7.3	-5.5	-1.1	-4	3.6	6	12	3.9
-0.11	0.11	6.1	7.2	6.1	2.8	7.3	-4.1	7	4	2.2	0.38	1.5	3.7	10	7.1	4.2	7.5	7.9	1.9	1.9	11	1.2	-0.51	3.3	-7.1	2.7	-1.3	3.2	-1.2	0.41	-4.9	4.4	-2.7	-2.4	-0.13	-1.6	2.4	1.3	-1.6	-1.4	6.5	2	-6.2	1.1	-1.4	-0.47	-0.52	6	-0.68
0.36	0.46	-2.1	3	4	-1.5	3	-1.5	0.87	0.65	-3.2	1.9	2.1	3.9	2.6	8.9	5.2	12	0.08	7.9	13	9	3.6	5.9	-2	0.92	-2.1	-1.2	-0.38	2.3	3.8	-0.21	3.6	-0.88	-1.2	1.4	1.5	3.2	1.9	2.5	0.01	4.2	-6.4	-4.1	-0.96	5.7	1.4	0.62	-5.4	0.53
0.17	0.72	0.17	1.6	-1.1	-3.4	0.32	-3.5	-7	6.6	-3.8	1.8	-0.62	3.1	-4.3	9.8	-2.9	4.3	-4.4	8.7	-2.2	3.6	-6.8	3.3	-6.7	2.2	-2.7	6.3	-2	-0	-5.4	6.6	-5	4.3	2.9	5.8	5.2	-1.7	5.5	4.3	-3.9	-1.8	-1.6	5.4	3.3	0.04	-4.9	3.5	-9.5	1
0.34	0.46	-1.5	0.72	-5.4	0.19	1.4	1.4	-1.4	14	-7.3	1.1	-2.4	8.8	-3.2	7.7	4	4.1	-4.2	9.2	-2.3	3.6	-7.2	7.1	-7.9	4.9	2.4	7.3	-10	-0.44	-5.4	4.8	-14	0.59	-8	3.8	-4.7	-4.9	-5.6	1.8	-8	-11	2.6	6.1	-4.1	-5.6	-4.5	3.1	-2.6	2.7
-0.07	0.73	0	-5	-0.84	-9.5	3.8	-3.5	3.4	-1.7	4.5	-0.81	7.8	-2.3	-7.9	9.7	-8.1	5.5	-8.8	3.6	3.1	1.4	-6.8	4.4	-1.4	4.1	-5.5	-1.6	-4.7	1	-1.3	0.84	-3.1	-0.09	-11	9.3	-7.2	-2.1	-7.6	5.7	-2.1	-12	-1.5	3.3	-4.8	-9.2	-2.9	-0.77	4.5	1.9
-0.59	0.68	-2.4	-2	2	-5.4	-0	-3.8	1.1	-3.3	4.5	-4.7	4.6	-3.8	-9.5	6.8	-2.4	3.8	-8.2	3	-2.1	4	-6.5	2.2	3.5	3.9	-5.7	3.7	-1.4	1.1	-1.2	-4.7	-4.2	4.6	-3.6	4.2	-3.2	-4.9	-4.6	3.2	-0.38	-6.4	0.27	0.43	-2.1	-8.6	-0.95	-1.9	-7.2	-4.1
-0.25	-0.01	1.9	-1.4	1.2	2	3.1	2.5	1.9	3.8	-0.51	3.2	6.3	4.8	-7.8	0.05	-2.4	4.4	-2.5	0.57	-2.3	-2.7	-3	0.43	-2.4	3.1	1.8	1.3	-0.51	0.93	-3.9	-1.1	-2.9	-0.52	-2.8	0.46	-1.6	-1.2	-1.3	-0.98	-6.1	-1.1	0.91	0.2	-4.7	3.1	1.9	-1.1	-9.6	8.3
-0.26	-0.66	-1.4	1.8	-1.2	7.2	-2.5	3.7	-4.2	0.26	-2.7	1.7	0.52	-1.2	-2	-0.5	3.3	-0.61	-2.1	10	-4.4	-0.9	0.91	-4.6	-9.5	3.4	2.6	-0.2	-3.7	-2.5	-7.5	-0.25	-3.3	-4.9	-6	-6.3	-5.6	-0.21	-1.3	-2.4	-5.1	1.1	-2.1	2.1	-10	-2.1	-2.5	3	-10	-1.3
-0.15	-0.02	-3.8	1.5	-4	4.2	-10	3	-7.2	0.08	-7.2	0.93	-7.4	-0.24	-4.1	-0.43	-1.3	-0.07	-0.8	-1.6	-8.1	4	-0.66	0.52	-8.8	-0.12	3.4	0.58	-6.1	6.9	-1.2	3.6	-8.6	5.6	-4	0.38	-3.8	4.8	-2.3	2.4	-4.6	6	-5.8	-0.81	-7.4	3	-1.5	7	-15	-3
-0.13	-0.07	2.9	0.77	-0.64	7.6	-0.49	0.78	-14	6.4	-5.7	2.2	-5.1	6.2	-5.4	1.1	-0.9	1.6	-1.8	-1.9	-10	-1.9	-5	1.7	-1.6	2.9	-0.37	-0.07	-2.4	1.4	-4.2	5.7	-3	0.48	3.4	-4	-1.8	3.5	3.5	1.4	-5.4	5.1	2.9	3.7	-3.4	7.9	-4.6	4.1	-0.86	7.6
-0.25	-0.09	-2	-0.22	-2.2	-0.32	-0.13	3.3	-23	-7.2	-1.7	-0.25	-10	-4.4	-4	-5.2	0.82	-1.1	1.9	0.24	-4	-1	2.7	-4.6	3.4	5.8	1.1	-0.37	2.4	-2.2	-0.93	4.4	8.2	-7.8	5.1	-1.8	0.29	-1.2	3.9	4.3	-9.2	9.6	1.5	0.44	-2	5.6	-1.7	1.1	8.9	4.6
-0.18	-0.31	-1.9	1.7	-2.4	2.1	5.8	-1.3	-6.1	-2.1	-3	-2.7	-6.4	0.22	-2.6	-0.67	0.96	-1.7	-2.7	1.8	2.1	-1.1	-0.95	-1.4	2.9	3.1	-3	-3.1	8.9	-1.8	2.1	-2.5	12	-3	6.6	-2.2	3.7	2.3	11	-1.7	-5.8	8.1	-8.7	-3.3	-0.96	4.8	2.3	-0.65	13	3.4
0.1	0.23	6.2	2.9	2.6	4.4	10	-0.2	-6.2	6.4	1.9	4.6	-0.4	0.31	2	-1.9	0.2	-2.9	2.9	1.7	0.6	-6.9	-1.9	5	5.8	-0.61	-1.5	-0.53	3.7	3.5	1.1	-3.1	6	3.6	1.6	4	0.68	0.74	6.3	-2	-0.07	6.1	-0.3	1.6	-0.88	0.67	2.3	0.22	7.8	13
0.36	-0.35	3.7	9.6	-1.9	5.8	-5	7.9	-19	20	-1.8	6.6	-7.1	8.6	-0.79	-2.8	-2.8	-6.2	3.5	-0.41	2.1	-7.3	-5	-3.4	5.6	7.8	1.9	-3.8	2.9	2.2	-0.27	-3	7.6	2.2	2.7	-0.75	0.79	-1.7	-3.6	-2.5	-3.2	-1.3	0.93	-0.64	0.69	-0.97	-3.6	5.3	7.2	11
-0.05	-0.16	3.2	1.6	-4.3	0.91	-6.5	1.6	-25	12	-8.3	7.8	-12	5.9	-5.2	3.3	-5.4	4.1	-1	4.3	-5.8	-5.2	-4.8	2.4	7.3	6.8	-7	3.3	1.5	5.4	-5.5	4.7	10	6.7	-1.5	2.7	-5.6	0.38	-1.6	3.7	-11	0.86	-9.3	3.9	-7.9	5.9	-1.3	2.7	4.5	14
-0.21	0.06	3	1.2	-1.2	-3.5	-2	-2.5	-11	-5.5	-4	4.6	-8.1	-1.9	-7.4	6.6	-4.1	3.2	-6.9	-1.3	-2.2	8.1	-1.8	5.7	3.9	1.5	-0.83	-2.8	5.2	2.5	-1.6	-0.32	5.6	3.6	-3.7	0.37	-3.6	1.5	-1.5	3.2	-11	3.2	-0.81	1.3	-9.5	0.64	-0.3	0.51	8.3	5.4
0.27	0.18	2.2	6.9	1.8	0.82	6.5	5.6	-4.5	-9.9	1.8	7.5	-2.1	-6.8	2.6	-3.3	2.4	-4.3	2.1	0.87	2.5	-2.9	5.5	0.8	0.58	4.2	2.3	2.4	3	6.5	-2	-0.98	2.2	4.6	-1.4	0.61	-2.8	1.3	3.7	3.1	-4.3	7.4	9.2	5.3	-5	7.9	-3.2	-0.35	-0.48	12
0.23	-0.13	-1.7	1.9	0.27	4.7	4.3	-0.18	4	-3.6	4.8	0.66	6.9	-1.5	-0.81	-5.8	9.4	2.2	1.8	-5	-1.3	-9.2	2.6	-3.4	2.4	5.2	6.2	-4.4	4.7	6.6	1.8	-2.7	5.8	0.78	1.2	4	2.6	1	5	-1.5	2.5	4.7	4.5	1.4	5.4	0.09	7.9	-3.8	0.87	1.2
0.3	-0.21	0.26	1.8	2.8	-1.4	0.94	4.6	-4.4	3.2	3.6	2.9	-1.7	2.6	-2.8	0.23	1	-2.9	3.8	-1.3	-3.1	-7.2	-1.1	-4.6	4	6.7	-1.4	-1.8	6.9	1.1	2.9	-2.2	12	0.43	2.7	0.67	2.1	0.01	5.8	0.77	3.2	5	-6.5	-4.3	4.7	2.1	0.91	-3.9	3.9	7.2
0.36	0.21	-0.75	7	-4.7	-4.2	3.7	9.2	1.3	7.8	3.8	5.4	-1.6	3.7	0.51	5.9	8.6	6.7	4.4	-0.95	2	3.9	1.9	-0.17	6.4	0.35	-4	4.6	6	2.9	3.7	-3	7.6	8.2	2	-4.1	0.21	-2.6	4.4	-0.61	1.4	-5.2	-5.5	0.42	4.7	-5	-4.4	-0.01	-0.12	12
0.44	0.39	-3.5	-1.5	-0.81	-6.3	0.38	-0.46	5.3	1.4	-2.3	2.9	5.5	2.4	4.7	3.2	3.9	5.5	7.1	-5.6	0.94	3	-1.2	1.5	0.04	2.1	5.2	-0.86	5.1	4.8	2.2	-1.3	6.1	4.8	4.3	0.72	3.8	-4.5	1.1	3.4	0.42	-9.3	6.8	-2.2	3.5	-8.5	2.3	-5	-1.1	3.6
0.5	0.13	-0.88	-3.7	4.6	-3.8	-3.3	1.7	-0.2	-4.3	-3.4	-3.6	2.7	-2	-4.8	1.6	0.75	2.2	1.9	-7.2	0.53	-4.5	4	0.74	-2.1	2.3	-0.43	8.1	-6.9	2.2	-2.3	-1.9	-6.2	5.4	-3.7	0.18	-6.5	0.24	-3.4	2.9	1.7	-11	5.8	6	0.53	-8.3	-2.5	-2.3	-11	-6
-0.27	0.35	-0.97	6	1.8	-0.56	1.6	6.8	-15	2.3	-6	5.1	-5.5	-1	-3.2	4.5	0.52	4.5	-2.7	5.2	-1.9	2.1	0.08	0.8	-7.3	-4.4	-3.9	-3.4	-6.4	-3.8	-3.2	-6.1	-11	2.7	0.16	-6.2	-0.3	-8.9	3.3	-5.9	5.3	-10	3.1	-14	5.4	-8.6	-0.55	-0.8	-12	2.3
-0.47	0.66	-3.6	4.1	-3.7	-1.8	-2.7	3.4	-15	6.8	-3.4	1.9	-9.2	4.3	-1.5	7.8	-1.3	3.7	-6	10	-2.9	1.4	-1.1	6.5	-3.3	-4.2	-5.4	-1.4	-3.2	-2.4	-1.1	-9.2	-4.9	-5.3	1.2	-7.4	5.3	-6.9	7.2	-4.8	8.4	-3.9	-2.8	-2.4	9.8	-8.9	5	-1.6	-9	2.2
-0.07	0.17	-1.8	-3.1	0.41	-1	0.47	-5.1	-11	2.7	-0.75	2.4	-4.9	3.7	-3.7	3.3	-0.08	-8.7	-1.7	1.4	-5.2	-2.5	-0.56	2.7	0.27	-4	-8.3	5.7	-0.52	-3.4	-5.5	2.7	-0.48	-3	-2.2	-5.7	3.3	1.2	5	-1.8	3.6	8.1	-7.2	-0.95	2.1	-0.15	1.9	2.5	-1.7	-2.1
-0.28	-0.31	0.91	1.6	1.6	-1.2	2.9	1.9	-9.7	2.4	-0.34	3.1	-3.9	5	-5.4	1.3	-5.4	-0.92	-5.5	4.7	-3.6	1.2	-1.9	-2.7	3.6	-2.7	-4.8	3.2	2.6	-9.2	-0.81	1.5	-2.8	-0.3	4.5	-4	9.5	-3.7	4.8	-6.4	11	2.7	-4.5	-5.9	10	-1	1.6	-1.6	-3.5	-0.32
-0.2	-0.14	1.2	-1.8	-2.5	-2.7	-3.6	-6.6	-8.2	-0.2	-0.32	-2.5	-7.5	-1.2	-2.5	2.7	2.5	1.1	-4.3	0.87	-4.3	3.5	-1.7	-1.5	-0.09	-3.2	-4.5	0.42	1.6	2.1	5.8	-0.97	-1.9	3	6.9	-0.11	9.2	2	8.7	-1.7	11	7.5	-3.6	1.8	9.5	-0.47	5.2	-1.2	-3.5	-4
-0.39	-0.14	0.26	1.9	-0.23	0.61	-1.5	-3	-8.4	2.5	-3.9	-0.63	-5.7	-0.84	1.4	2.5	2	-0.9	-4.2	-1.4	8.7	3.7	-1.5	-1.3	-1.4	3.4	-0.63	2.3	-2.8	-0.01	4.7	0.02	-0.87	5.2	4.8	-0.44	7.8	0.07	7.7	-1.4	1.9	4.3	-3.8	2.6	3.4	-1	1.5	-2.5	-14	3.2
0.32	0.27	7.1	4.3	8.4	7.7	4.8	0.14	7.9	11	4.1	1.2	2.8	6.4	2.4	3.4	8.7	6.4	-1.1	4.1	9.4	3.3	2	4.8	-3.8	2.5	1.7	6.8	-1.1	-7.4	1.8	2.5	-2.9	-0.13	2.4	-3	4.3	-2.5	1.2	0.74	5	9.1	-8.9	4.5	5.7	-0.6	3.9	0.71	-3.5	-0.94
0.06	0.21	12	-0.45	5.3	4.1	5.3	-0.06	4.5	9.8	7.7	-0.62	6.9	11	4	-0.9	5.4	4.2	5.3	-0.66	2	1.6	6.8	-0.83	7.7	-1.6	0.84	-3.4	10	0.47	10	1.8	3.3	6.5	1.3	0.25	1.1	1.8	3.8	-0.91	10	11	3.7	-4.4	12	7.7	4.1	0.89	9.1	-2.2
0.04	0.37	13	-2.4	-0.75	2.3	4.8	-6.9	5.2	-7.6	7.8	-5.5	7.1	5.9	7	1.9	3.9	-2.8	14	6.1	5.7	-0.38	6	-5.7	6.7	1.2	3.4	-1	0.54	1	0.62	4.2	-2.1	-1.9	-2.4	4.8	-9.4	7.1	-2.1	6.7	-11	5.2	1.5	1.4	-3.7	15	-2.1	2	10	-4.5
0.04	0.38	0.19	-5.3	-2.6	-6.3	1.3	-1.9	9.1	-11	-0.48	-6.2	4.6	-3.1	4.2	-3.5	-4.3	2.1	8.1	-6.4	6	-3.6	4.4	-0.22	-0.38	-0.27	-0.71	1.4	-9.1	-1.2	-0.37	2.5	-9.2	-2.5	-5.2	2.1	-5.2	-0.69	-10	3.3	-1.3	-1.4	-2.2	3.1	-10	3.7	0.22	3.6	-0.12	-7.1
-0.39	0.53	-2	-3.3	5.4	-6.7	7.5	-4.2	15	-9.3	-0.76	-3.4	9.6	-8.1	-9.1	-1.6	-2.2	7.4	-4.7	5.4	-4.5	-2.2	-2.7	0.3	-6	2.8	-0.27	1.9	-5.9	-4.3	0.53	5.8	-7.8	-4.5	-9.8	2.5	-4.8	0.66	-13	4.1	-6.1	2.9	4.8	2.3	-7.2	0.26	-3	2	-6.1	-1.3
-1.3	0.38	-4.7	-1.9	-2.5	-3	-3.5	-8.6	-1.3	-2.2	-7.8	-6.1	4.6	-2.6	-12	-2.1	-17	2	-11	-6.3	-13	0.73	-15	-0.42	-16	-0.84	-6.4	-2.7	-15	-10	-10	3.3	-15	-7.8	-14	-4	-13	-3.5	-13	0.66	-13	0.46	-10	-3.5	-8.2	0.35	-9.6	-0.73	-21	2.5
-2	0.35	-18	-4.6	-20	-1.3	-19	-4.5	-22	-9.2	-19	-4.6	-16	-5.1	-20	-2.2	-14	7.4	-13	-0.56	-16	6.8	-16	-5.5	-11	-0.18	-14	-2	-19	-3.1	-14	-4.1	-23	-2.3	-15	-0.24	-16	-3.1	-14	3	-19	-6	-13	-5.8	-15	-3.5	-11	-0.07	-26	5.6
-1.9	-0.21	-11	-0.38	-12	-8.5	-10	-6.9	-17	-4.2	-12	-3.9	-14	-5.1	-22	-1.4	-21	-1.8	-17	0.42	-20	-3.8	-11	1.1	-13	-1.6	-16	3.2	-20	1.7	-7.4	-4.4	-22	3.1	-6.5	-0.07	-13	-1.8	-14	-1.3	-19	-4.2	-8.5	-4.7	-15	-7.2	-8	-6.4	-35	-0.2
-0.95	-0.37	-16	2.1	-15	-3.3	-8.2	-6.6	-16	-5.3	-13	-3.2	-13	-7.9	-17	0.52	-15	0.46	-9.9	-3.1	-14	-1.9	-9.4	0.79	-12	0.69	-3.8	-3.7	-15	1.4	-10	-4.4	-17	-0.63	-8.8	-3.7	-9.2	-1.7	-9.7	-0.16	-13	-8	-1.6	-3.1	-11	-1.1	-4.9	-6.7	-24	0.48
-1	0.06	-5.9	3.2	-9.2	-1.9	-6.9	-0.36	-5.5	-7.4	-5.3	1.9	-6.7	-3.6	-6.2	-1.8	-18	-1.6	-7.8	-6	-5.9	-1.4	-4.9	6.1	-8	3.7	-4	-8	-11	4.3	-3	-7	-10	2.3	-7.2	-1.8	-5.6	-0.32	-7.3	-4.1	-11	-3.8	-3.3	-8.1	-10	0.84	-2.3	-4	-22	4.8
-0.36	0.16	0.78	1.6	-2.5	2.3	-3.7	1.1	3.1	-2.2	-2.7	0.98	1.1	1.3	-2.2	1.5	-8.8	-2.1	-3.5	-4.8	-6.7	5.5	-0.92	5.5	0	1.9	0.59	-7.5	-2.9	-1.8	2	-9.6	-3.1	1.2	-6.5	-4.9	-0.09	-6.1	-2.4	-2.5	-5	-4.7	-0.16	-14	-5.8	-2	0.95	-4.9	-0.23	8.8
-0.03	0.31	1.2	0.6	3.9	1.3	-0.3	0.18	5.4	-9.3	-1.1	-1.8	2.2	-7.2	3.1	0.37	3.5	-5.3	-0.39	-1.7	1.8	-3.4	-3.5	-2.1	-0.63	-6.3	-1.6	-3.4	-1.6	-3	-4.1	-6.7	1.4	-3.2	-6	-5.5	-1.8	-8.4	-2	-0.82	0.66	-7	-0.07	-3.7	-4.8	-2	-0.31	-3.7	3.4	8.4
0.21	0.26	3.3	-2.9	-2.6	-3.9	4	3.4	4.5	-2.8	-2.3	-2.2	4.5	-6.9	2.9	-2.4	6.8	-5.2	6.6	-3.6	5.5	-10	2.9	-5.9	-5.4	-4.4	4.4	0.98	2.2	-0.73	1.3	1.4	1.7	1.5	-0.23	-4.1	-0.49	-4.7	0.59	-2.2	-7.3	-11	7.3	5.3	-2.7	-7.9	1.4	-1.6	2.5	3.6
0.21	-0.04	2.5	1.8	-0.68	0.43	2.9	4	4.2	-5	0.94	-3.4	1.8	-3.7	1.9	0.28	0.11	-5.1	5	1.4	4.2	-1.1	5.9	-0.16	3.2	-0.75	-1.3	0.93	2.8	-0.11	-2.1	-0.89	3.4	2.7	3.3	-4.1	-0.01	-6.7	-0.06	-0.97	-5.7	-1.6	10	10	-3	-8	-1.1	-4.5	9	-5.8
0.28	-0.11	2.2	-2	-6.7	1.2	-4.6	-0.51	-1.1	10	-1.9	2.8	0.23	2.9	2	0.28	-2.2	1.4	6.1	0.39	-0.66	-1.6	0.26	-0.32	8.2	-1.9	-1.2	5.9	1.1	2.5	-0.4	-0.72	0.24	3.5	1.8	4.5	-1.3	7.4	0.97	3.6	-7.8	-0.96	-2.7	3.4	-3.1	6.7	0.39	2.2	12	-4.3
0.62	-0.28	4	1.8	-0.38	2.8	-1.8	3.5	5.5	5.6	4.6	-1.3	0.65	1.5	11	2.9	3.8	-4.2	3	0.95	5.6	2.3	2.9	2	5.9	-6.7	-2	4.4	-0.97	-4	-3.5	-2.9	4.2	-2.7	-0.27	-1.6	-3.3	0.64	-1.2	-2.6	-2.5	-0.21	4.6	-1.1	-2.7	1	-2.3	-1.6	12	7
0.68	-0.35	8.6	-1.4	5.6	-4.6	1.5	-0.95	18	-2	3.3	-2.8	7.7	-3	11	1.7	7.8	0.59	4.1	3.4	1.2	9.1	10	-0.23	-1.1	-3.3	6.6	-4.3	0.17	-6.5	3.1	0.27	5.7	-3.6	3.8	0.94	5.7	-3.6	2.3	-6.4	0.9	2.4	7.3	-7.1	1.4	-4.8	4	-1.6	7.1	-0.02
1	-0.15	3.3	8.4	4.3	-1.8	5.2	6.7	20	3.7	5.8	1.2	10	-0.67	10	0.82	6.8	5.5	3.9	-0.43	5.6	2.4	6.2	-2.6	3.8	-2.2	16	-0.6	14	-3.1	17	-5.2	17	-3.2	12	-2.2	13	4.8	7.3	-5.5	4.7	0.69	13	-5.1	9.6	1.8	10	-4.5	18	1.4
0.95	-0.52	4.3	-5.2	5.8	1.1	-4.5	-6.8	6.2	-7.8	3.1	-7.7	7.2	-7.3	11	-12	2.2	-3.4	7	-0.8	3.7	-2.5	2.6	1.3	7.5	-4.5	3.6	-7.4	6	-7.9	9	-2.7	12	-12	8.6	-7.8	11	-2	6.7	-5.1	13	-6.4	-0.91	-15	12	-0.87	6.6	-4.1	16	-13
0.61	-0.22	4.4	-2.6	4.3	-2.3	-7.9	-9.6	-5.2	-5.3	-0.52	-3.6	-6.3	-3.8	6.8	-1.6	3	-4.8	1.4	-2.1	2.1	0.51	3.7	3.4	1.4	-2.1	4.8	-2.7	6.7	-6.4	3.2	-1.9	8.3	-11	2.6	-2.7	2.6	-3.4	2	-0.67	13	2.1	-1.1	-7.6	7.6	-2.4	0.69	-6.2	4.5	-13
0.12	0.23	-0.46	0.15	-4.5	-0.85	-9.9	-1.4	-4.5	-4.2	-3.5	-0.77	-6.3	-8.1	8.2	2.3	4	4.1	5.7	3.9	4.7	5	5.7	2.2	5.9	5.9	1.2	1.9	4.5	5	2	4.6	2.3	3.1	-0.62	2.6	-0.48	4.9	-1.2	-3.1	5	12	-2.8	2.1	0.55	4.7	-4.6	5.3	7.5	0.23
-0.81	0.64	-2.6	3.4	-7.5	1.8	-6.3	-0.31	-8.2	-3	-2.7	2.6	-7.1	-3.3	1.8	2	-3.6	-0.01	1.3	0.93	-3	-0.9	2.6	-4.4	-8	4.7	-2.1	-1.3	-5.2	5.7	-6.2	5.7	2.3	5.7	-4.5	0.49	-1.9	5	-1.9	0.02	0.92	12	-1.8	1.7	1.6	6.6	-2.7	1.2	-5.5	2.6
-0.01	0.1	-5.2	0.11	0.07	3.8	-5	3.3	-8.2	-2.1	-1.6	-0.9	-3.2	0.25	0.19	-3.8	-2.3	-0.55	2.1	-0.78	-4.9	5	-4	0.63	-4.9	0.64	1.2	-4.8	-10	4.7	-5.2	4.1	-4.6	7.4	-5.9	2.2	-4.1	7.6	-1.6	1.1	-3	12	-0.87	-4.1	-3.9	12	-3.6	3.7	-12	-3.8
-0.1	0.19	-0.95	3.9	-2.3	7.4	-1.9	3.9	-11	-2.9	-2.7	1.3	-3.6	0.15	-2.5	-3.5	-8	1	-10	2.1	-4.3	7.9	-3.1	0.79	-0.73	2.4	-0.77	2.3	-3.9	5.3	-1.7	3.8	-5.1	2.9	-1.7	4.4	-6	9.6	-0.73	3	-2.4	13	3.2	-2.9	-5.4	12	-3	4.4	-5.1	-0.42
-0.13	0.37	-4.1	1.6	-1.7	7.3	-4.8	5.8	-4.2	-4.8	-3.1	1.3	-0.38	-2.3	-6	1.1	-2.3	0.66	-9.4	7	2.2	1	-8	2	-1.2	8	3.7	-2	2.3	3.1	1.3	5.7	1.4	-2.6	2.5	7.6	1	8.5	1.9	3.3	-1.6	11	2.5	-0.65	1.3	8.1	3.2	-0.52	-6.4	6.3
-0.04	-0.42	-3.4	-9.2	-0.81	8.4	1.2	-2.2	8.9	-5.5	2.2	-1.9	-0.02	-3.3	0.18	2.2	-2.5	3	-2.2	-0.62	3.5	-2.9	-2	4.1	2.6	5.3	0.1	-2.2	2.6	2.2	3.4	1.1	2.1	-2.7	5.2	6.2	4.5	6	0.42	5.3	0.06	6.5	-0.11	-0.69	2.5	11	0.35	-0.18	-0.95	-3.8
-0.23	-0.49	-4	-2.5	-1	4.6	-3	-1.6	13	-10	0.05	-5	7.8	-5.8	0.76	-5.8	-1.9	-4.6	0.67	-3.2	0.92	-5.9	0.45	-8.4	-0.74	-4.1	-6.1	1.3	-0.61	-0.13	-0.18	5.3	0.25	-1.1	1.4	-1.2	2.4	1.2	0.54	-1.4	2	8.4	-1.1	-0.29	-3.6	4.6	0.52	-0.82	-7.4	-7.7
0.19	-1	2.9	-0.67	0.12	1.5	1.7	-1.8	7.2	-17	5	-9.6	6.3	-6.4	-3.3	-4.9	0.49	-3.5	-1.8	-8	-3.2	2	0.32	-6.1	3.3	-5.1	-2.4	3.7	-1.1	-0.04	3.3	1.2	-4.1	0.06	-0.91	-3	3	1.7	3.2	-1.4	5.2	-6	-6.3	1.8	0.03	-5.2	-0.41	4.3	5.3	-12
0.12	-0.59	6.1	-1.7	5.4	2.4	2.2	-4.3	1.7	-7.3	-0.54	-8.2	2.8	-1.5	-5.4	-6.8	-6.9	-2.6	-5.3	-15	3.1	0.01	-0.99	-8.2	3.1	-1.9	4.8	1.2	-0.22	-0.14	2.5	4	-1.9	2.5	2	-1.4	2	4.5	6	0.41	3.8	-2.1	-0.09	1.5	1.9	-1.4	0.86	4.8	11	-10
0.21	-0.99	0.43	-4.7	5.4	0.38	-2.4	0.19	2.1	-5.2	1.8	-2.8	3.8	-0.32	3.9	-7	1.7	-0.36	-3.4	-12	5.7	-0.47	-0.75	-3.7	11	-7.6	3.6	3.5	4.9	0.8	-1.5	-0.3	2.9	3.6	6	0.25	3.9	-2.6	3.9	-0.24	11	-2.8	5.1	0.05	1.2	-1.7	4.5	0.29	4.5	-1.2
0.58	-0.39	8.4	0.11	11	-1.3	3.8	-4.5	7.3	-16	8.7	-6.2	3.7	-8.8	4.9	-5.6	11	-0.07	1.8	-3.1	3.5	1	1.7	-0.17	0.84	-1.1	4.3	-1.3	1.5	-3.1	-0.46	2.9	5	-0.1	2.7	-0.12	-0.99	-1.8	0.01	-3.6	1.7	-4.1	2.9	-1.7	4.5	-2.7	-0.15	1.4	0.68	-11
0	-0.28	3.9	-0.89	-2.6	1.5	-0.62	2	3.2	-10	-1.3	-2.8	2.8	-8.1	-1.8	-4.3	0.43	-3.5	9.1	0.61	2.2	-6.2	4.9	1.3	-2.2	-1.5	0.25	-2.9	1.3	5.9	0.14	1.6	3.7	8.6	0.26	3.2	-3.2	3.6	-0.82	0.9	0.52	6.6	0.72	-0.83	-1.8	5	0.05	1.8	5.6	-11
0.01	-0.68	-3.2	-6.2	1.4	-0.4	3.4	3.4	-1.4	-13	2.5	-5.1	-3.8	-0.12	-1.4	-5.4	-5.6	-7	-3	-5.9	-1.1	-12	-2.8	-5.7	-3.6	-1.3	0.34	-8.9	-1.9	-0.34	-6.7	1.2	0.27	3.6	1	1.1	-2.7	1.6	3.2	1.9	-0.71	0.93	-4.8	-4.7	-2.4	5.3	-4.6	-0.67	3.3	-7.5
-0.27	-0.23	0.58	-1.9	1.3	5.5	-1.1	3.7	-5.1	4.7	0.01	2.3	-6.5	3.6	5.8	-7.9	-2	-0.98	4	-4.2	-3.1	-4	3.6	-6.7	3.6	-1.1	-7	2.5	-1.3	-0.03	-3.2	-0.45	0.53	2.4	0.64	2.9	-3.2	-1.6	1.1	-2.7	-0.09	1.1	-4.7	-0.84	-1.6	-1.4	-4.9	3.3	1.4	9.3
0.03	-0.3	-0.99	0.36	2.3	3.2	3	2.6	-3.9	11	0.46	5.2	-3.2	4.7	6.3	-7.5	4.1	-5.5	-2.5	-6.5	2.3	-5.7	5.9	-1.7	-1.1	0.91	4.8	4.2	-0.34	0.62	-1.8	-3.2	1.4	1.6	-0.25	-1	3.2	-1.6	2.2	-7	-0.08	-2.5	2	3	1	-0.91	2.9	4.1	-2.6	7.7
0.18	0.39	-4.2	-5	-2.4	2.6	3.1	0.04	12	8.3	4.4	3.8	-0.06	1.6	7.7	5.9	1.9	0.73	2.5	-0.72	-0.83	6.7	0.37	4.7	2.5	-1.6	7.3	-4.8	9.2	-4	3.1	-5.6	6.9	-7.1	6	-6.3	3.4	-4.8	3.8	-5	-4.8	-14	4.7	3.1	6.4	-5.8	0.81	-4.4	1.9	1.6
0.52	0.52	-1.2	1.3	2.5	-6.3	1.5	2.9	8.4	19	1.8	6.5	4.4	8.4	1.2	2.2	2.9	4.8	4	4.2	3.2	2.2	1.4	0.22	0.41	-1.4	4.3	5.4	1.2	-2.4	2.7	0.8	-2.9	-4.7	-2.5	-3.5	-6.8	-4.7	-6.6	-6.2	-3.4	-10	0.52	6.7	-0.69	-7.9	-1.1	-0.98	5.8	1.9
0.69	0.34	-2.6	3.3	0.86	-3.2	-0.51	3.1	0.37	14	5.2	8.1	3.3	5.6	3.8	4	11	1.5	2.9	5.4	6.8	-2.7	2.8	2.6	-3.3	-3.6	6.2	2.5	0.99	4.8	0.6	0.77	-1.2	-0.48	-0.69	2.5	-3.6	1.6	-0.01	2.8	-1.2	-4.6	9.4	7.7	-2.1	-4.2	1.9	0.93	3.8	-0.95
0.31	0.02	-2.7	-2.2	-1.5	-5.4	3.2	1.4	1.4	3.4	1.8	7.1	1.5	-1.6	0.59	1.7	-6.6	-3.7	4.2	-1.8	3	-4.6	2.3	6.1	5.5	-2.2	-0.21	-0.09	2	2.9	-1.8	-4.2	-1.8	3	3.5	2.9	2.4	-4.7	2	2.5	-1.1	0.58	5.6	3.6	1.9	-6.2	1.2	-0.19	9.3	-3.2
0.48	0.83	2.6	1.8	3.3	1.2	6.2	5.9	8.2	11	1.9	1.6	2	5.3	-0.04	4.9	-0.56	-1.4	2.1	8.4	-0.04	2.6	7.1	-1.4	6.2	2.4	0.09	3.6	7.7	4.6	11	5.2	4.9	5.1	6.3	7	8.8	2.4	0.28	3	14	2.8	6.1	5.9	3.4	1	1.1	1.3	14	8.6
0.03	0.15	1.8	2.7	1.4	0.1	5.2	1.8	7.4	15	1.5	6.6	3.3	9.2	-1	3.8	14	-0.29	6	5.1	1.4	0.14	-1.3	2	-5.3	7.5	-7.1	3	2.5	4.8	3.6	4.2	2.8	2.1	1.9	6.1	4.2	6.6	1.2	6.5	6.7	-0.38	-8.5	9.8	4.9	3.8	-3.2	2.7	2.7	11
-0.2	0.18	-2.4	-0.9	2.7	-3.2	2.8	-0.12	-3.9	8.1	-2	11	-1.7	5.7	-3.9	4.1	3.1	0.13	3.2	-0.09	7.6	2.2	2.6	3.3	-5.7	-2.2	-5.9	0.98	-0.25	-1.1	-2.3	-0.81	-1.8	-2.2	-1.3	3.5	3.6	0.06	-2.5	2.3	1.7	-2	-1.7	3.2	-3.5	0.28	2.6	1.1	-9.9	14
[truncated: 952 more columns]
