# Supplementary material for: Dyslexia on a continuum: A complex network approach
Source: PLoS One. 2018 Dec 17;13(12):e0208923. doi: 10.1371/journal.pone.0208923 (PMC6296514; doi:10.1371/journal.pone.0208923)
Supplement: S1 File — Detailed information about the archive contents is provided in the included README.txt file. (TGZ) [file pone.0208923.s001.tgz › FS_624_AA_run_2.csv]

-0.01	0.65	3.5	2.5	1.9	7.3	-4.1	5.8	-2.2	12	-3.8	4.8	-0.75	4	-4.9	0.29	-0.38	2.4	0.88	-1.5	4.9	6.7	4.2	9.7	-4.6	9.5	3.5	9.9	5.1	6.7	2.9	-2	-2	2.5	-1.8	7.8	1.7	11	2.2	1.4	4.2	6.6	-6.1	4.1	-5.1	0.92	2.8	12	3.2	22
-6.7	5.7	-2.9	-1.1	-7	-2	-1.7	0.74	-7.2	3	1.2	5.4	-2.7	0.96	-3.7	2.3	-3.2	-1.2	0.2	5.6	-4.6	-1.2	-3.3	2.6	-3.6	2.6	-3	-1.5	3.1	3.5	3.2	-3.7	-3.5	0.52	2.7	0.24	2.1	0.44	-1.9	-0.84	3.1	-0.7	-4	-2.6	3.8	0.31	4.1	11	-1.5	7.5
1	2.2	2.7	7.1	-2.3	2.6	-0.64	2.5	-7.6	5.2	1.1	11	-5.8	5.8	-3.3	2.5	-2.7	4	-5.7	4.8	-1	3.9	-7.9	7.1	-0.34	5.5	-6.2	5.3	-1.7	5.4	-0.85	2.3	1.6	7.2	-1.1	0.93	-0.06	10	-2.4	1.2	-3.1	-0.11	1.8	6.2	-1.1	-1.8	4.8	4.5	4.4	5.9
-7.2	-5.7	-4.1	-0.63	-4.6	-1.4	-6.6	-5.6	-15	-0.54	-0.97	-0.18	-3.6	7.3	-3.3	-2.7	1.8	9.2	-1.8	1.3	-0.04	0.79	-1.9	3.1	-3.7	2.9	-4.5	4.2	-5.4	5.8	-1.4	3.9	4.7	7.8	-2.3	1.1	-0.01	6.6	-5	5.3	-1	2.3	-2.3	7.8	-4.6	4.5	-0.39	9.4	7.4	7.8
-7.7	1.6	-12	-2.8	-10	1.3	-9.1	-1.4	-17	9.7	-7	-2.1	-7.8	6.3	-4.7	4.5	0.98	8.4	-6.5	6.1	-3.6	2.3	-4.7	2.9	2.1	1.3	-0.64	2.8	0.11	6	-2.3	5.4	3.3	2.9	-3.9	0.35	-0.09	5.7	-2.6	6.6	-2.2	1.7	2.1	5.9	0.7	7.2	-5.3	2.5	0.04	14
-11	4.8	-7.6	-1.3	-9	0.88	-8.1	3.6	-23	16	-4.5	-0.69	-6.8	2.8	-13	6.3	2	4.4	-12	6	-6.8	5.3	-8.3	1.8	-3.1	0.23	0.7	5	0.58	0.75	-0.79	4.1	4.7	-7.2	2.1	7.3	3.3	1.3	-10	3.5	0.34	4.6	5.6	-1.5	8.1	-0.47	-4.1	-5.8	-8.5	4.4
-2.5	2	-6.9	4.5	-8.2	2.8	-6.9	-1.7	-28	-6.9	3.6	5.3	-17	0.58	-15	-2.8	-4.6	-7.5	-13	1.1	-4.7	2.5	-9.6	3.1	-2.4	-2.6	5.2	0.46	-2.1	-0.67	-0.87	-5.7	-1.2	-14	-1.5	0.19	-0.1	-4.2	-7	-0.95	-6.1	3	-1.4	-9.9	-4.6	-9.5	-3.3	2.7	-5.6	0.08
-5.3	-4.6	-6.1	0.17	-8.5	-3.6	-6.4	-6.4	-13	-7.2	-1.4	1.1	-15	1.2	-7.6	-3.2	-5.3	0.31	-9.3	1.1	-11	1.1	-9.9	4.2	-4.5	3.6	0.88	-1.9	5.6	-0.11	-3.8	-0.95	-0.78	-5.8	7	3.1	-0.57	0.69	2.6	-0.11	-4.7	7.7	2.9	0.49	-1.3	5.7	-3.2	1.2	-6.3	-0.77
7.6	-0.88	3.3	-1.1	1.6	0.9	5.6	0.18	1.8	5	-5.2	-0.1	-11	3.5	-2.8	0.95	3.8	0.5	-5.4	5	2.3	-0.29	-0.94	3.4	-3.8	4.3	-1.9	-0.21	2.3	6	-3.7	-1.8	-3.6	2.9	-0.84	6.9	-3.5	2.7	-2	1.8	-2.6	7.3	2.2	-0.92	0.23	1.4	1.4	4.6	3.7	2.5
5.8	7.1	8.2	6	12	7.9	9.7	4.5	7	5.6	-0.51	5	1.9	6.3	4.3	-1.6	-1.3	6.9	-1.8	3.5	3.4	3.2	1.5	6.5	-4.1	5.2	-1.1	14	1.9	8.6	2.4	14	-5.2	5.5	-0.56	9.4	-3	4.5	0.03	8.4	-3.4	4.1	-4.1	6.9	-3.2	8.7	-2.5	9.9	-5.7	7.6
3.3	7.2	7.5	5	7.1	9.6	5.7	12	2.7	17	2.2	8.7	6.1	8	2	8	-5.8	11	2	3.8	-2.8	8.8	4.1	4.3	-6	13	-1.5	11	-4.7	1.8	5	12	0.33	4.8	0.36	2.7	-7.1	6.2	-3.9	13	-2.3	6.5	-0.51	14	0.87	13	-3.6	11	-5.1	11
-0.92	-7.4	3.6	-1.1	9.7	4	6.6	5.8	0.17	13	5.8	4.2	1	7.8	7.4	0.22	7.1	6.9	3.8	0.5	-0.04	5.1	0.78	-0.22	3.2	4.9	3.9	8.2	-1.5	5	4.9	-4.3	-1.2	-0.6	2.2	-3.8	2.4	4.8	2.7	0.93	2.2	2.9	1.2	5.2	4.5	-2	1.2	3.9	-0.77	15
3.9	0.62	3.4	-3.2	2.1	-2.8	5.1	0.64	8	0.08	4.5	-9.5	1.1	-1.6	10	1.3	1.7	-1.3	0.42	-3	5.1	1.3	4.3	-0.51	2.9	1.2	0.1	-5.1	3	-1.9	4.1	-4.4	-2.1	-4.1	-1.4	-8.6	0.13	2.6	2.8	-4.3	-1.1	1.1	3.2	-2.1	0.4	-5.3	6.3	0.96	11	1.8
8	-5.5	8.1	-7	5	-3.8	-0.14	-1.4	-1.3	-1.7	6.4	-9	1.5	-11	3.3	-1.6	7	-5.6	-0.05	-4.7	-0.62	-5.7	2.5	-0.36	4.2	-5.2	-1.9	-2.4	6	-6.8	-0.05	-4.5	-0.52	-9.9	5.3	-5.7	-0.06	-4.2	-0.3	-5.6	5	-2.1	3.2	-6.1	-0.67	-8.6	4.7	-0.11	8.4	-3.1
0.15	-3	2.4	-8.5	5.1	-6	3.2	-5.9	-1.4	-9.5	-0.76	-4.4	-1.3	-4.7	4.8	-5.5	-4	-12	3.5	-5.6	-5.2	-8.4	1.3	2.7	0.15	-3.2	4.2	-1.8	5.4	-4.9	-1.5	-6.8	-3.8	-9.3	1.9	-1.2	-0.37	-3.2	-0.43	-8.8	2.5	-1.9	-0.06	-2.2	-0.2	-11	5	-2.6	3.9	-3.3
2.6	-1.6	4	-7.9	4.9	-1.7	11	-3.2	0.45	0.41	3.7	-9.7	-1.6	-4.2	5	-0.14	-1	-4	5	-0.13	-5.1	-2.4	0.02	-5.1	-2.2	-6	1.3	-13	3.1	-11	0.28	-5.8	-1.1	-0.71	5.2	-9.2	2.8	-7.8	-2	-13	4.4	-7.7	-0.25	-4.3	-2.6	-10	2.8	-0.82	0.98	-2.2
4.2	-8.7	3.2	-9.7	3.9	-8	0.76	-7.3	-2.8	-9.1	6	-9	4.4	-4.7	2.5	-3.1	4.6	-3.3	2.7	-6.2	1.7	-4	2.6	-3.4	0.32	-3.8	-1.1	-15	0.81	-7.2	1.8	-3	-4.7	-0.03	-0.04	-8	2.2	-8.6	-1.1	-2.4	1.8	-7.1	-3.9	-4.4	1.1	-10	-4.4	-1.9	-11	-0.19
-9	-15	4.5	-11	0.29	-15	-0.46	-8.2	-1.7	-11	4.7	-9	2	-8.6	1.4	-10	-0.14	-0.85	2.7	-9.1	-0.66	-12	-1.2	-7.3	4.5	-3.4	6.4	1.5	3.8	-4.4	0.35	-2	-0.99	-4.5	3	-3.7	3.5	-3	-0.33	-3.7	3.7	-10	4.2	2.4	-3.2	-3.2	-4.3	-9.6	-10	-18
0.44	-2.9	-0.17	-3.1	2.3	-3.6	-0.17	-4	-7.5	-13	3.1	-2.7	-1.7	-9.2	-4	-7.2	-2.6	-5.6	-5.8	-4.2	1.7	-1.7	2	-1	6.7	-2.9	-1.5	-2.2	-3.9	-8.3	-5.4	-1.4	2.4	-4.2	-3.7	-9.2	1.1	0.55	-7.5	-4.9	2.9	-7.1	0.65	-6.9	-0.22	1.4	-2.3	-9.5	-7	-13
3.8	-2.1	-2.6	-7.3	-3.9	-2.9	-2.7	-4.5	-2	-1.3	4.8	1.4	0.38	-1.6	-5.6	-1.4	9.5	-7.2	-2.2	-1.5	-0.87	-2.7	-0.16	0.77	5.4	-4.9	7	-0.65	7.6	0.68	3.2	-3.7	0.74	-1.9	2.3	-2.3	5	0.25	2.9	-0.09	7.5	-3.2	0.28	-6.2	2.8	-5	-0.01	-9.2	-6.7	-16
5.9	0.64	2.7	-0.96	1.8	-2.4	-1.1	2	5.8	-5.3	15	-4.4	1.8	5	-0.77	4.1	3	4.3	1.9	1.6	1.1	-3	1.7	1.5	4	-3.6	2.8	-2.2	1.9	-0.24	-1.1	4.3	1.9	1.8	0.78	-0.24	2.2	-2.5	1.5	3.6	3.3	0.14	2.5	1.3	3.2	5.8	2.5	0.22	5	-11
2.8	-1.3	-2.6	4.5	-5.3	4.4	-6.1	-0.8	7.7	-5.5	-0.27	1.6	4.7	4.6	7.5	4.7	5.1	-2.9	5.3	6.1	-2.8	-5.7	4.1	2.1	2.1	-6	0.34	-3	3.3	-8.2	-3	0.44	5.6	0.83	-0.61	0.1	-1.9	-2.5	-0.41	-4.4	6.7	-4.9	-2.4	-3.7	0.34	2	-2.8	5.3	-11	9.4
-0.61	-0.38	-3.6	-0.05	-3.3	0.3	-1	1.7	11	-0.88	-0.75	-1	0.57	5.7	5	6.9	5.7	-5.5	5.3	11	-0.14	6.3	1.6	1.2	1.8	-2.8	3.1	3.5	1.6	2.9	4.7	5.8	7.8	4.7	4.4	3.1	1.2	5	2.3	0.76	3.8	0.91	2.1	-5.2	4.5	2.7	4.9	12	4.1	22
-8.1	-5.8	-5.6	-14	0.91	-6.6	0.4	-2.8	16	-4.2	-2.3	-6.2	6.9	5.5	-3.7	11	0.04	2.1	1.2	6.8	4.5	9.7	2	2.9	-2.9	-1.3	1.3	4.4	0.18	1.4	-1.8	8.4	4.7	2.7	0.8	11	1.5	3.5	3.9	9.2	-0.28	5.2	0.91	-0.6	3.6	7.4	1.9	-6.9	11	-3.4
-7.5	-5.8	-7.3	-9.1	-1.6	-7.7	0.49	-3.8	12	2.3	-8.9	-8	-1.8	2.4	-1.1	11	-16	14	-0.02	1.4	-5	9.4	1.1	-1.7	-1.6	2.2	-8.4	4.2	-1.9	1.1	-4.9	4.8	-4.3	5.6	-5.9	-0.84	-2.3	-0.09	-3.6	7.4	-6.4	3.1	-1.3	1.5	1.4	4	-1.6	-12	-5.1	-9.4
2.3	0.55	-3.2	0.85	-3.2	4.5	-1.8	2.9	6.7	5.4	1.3	-2.8	2.9	1.2	3.8	7.4	-0.65	6.7	4.2	7.3	-1.8	7.2	3.5	2.7	1.3	-0.44	-1.5	-1.7	3.7	0.58	1.8	6.9	-0.83	7	-0.21	-2.3	1.2	-4.5	2.1	5.2	-1	-4.9	0.16	-1.1	5.4	-0.01	-4	-4	-11	-3
3.4	2.7	9.7	-2.2	7.6	-3.5	2.7	0.04	16	-3.4	12	-6.7	6.4	8.2	2.2	12	0.37	-3.2	3.2	6.7	5.7	3	-0.16	5.2	8.2	-0.86	3.9	-2.1	7.7	-3.4	2.9	-2.1	6.4	9.7	4.9	-0.03	4.2	-3.2	10	-3.9	4.2	-4.3	4.3	2	6.9	4.2	0.8	-4.3	0.21	-10
11	0.78	15	-6.1	13	-6.1	12	1.1	22	-1.6	12	-8.3	5.2	-0.25	4.8	4.9	7.1	1.2	7.3	2.5	6.8	1.6	7.8	-1.6	1.1	-0.36	-0.91	-2.4	-2.5	-6.5	2.9	0.95	-0	8.3	3.1	-1.1	1.4	-6	4.1	-1.4	4.4	-6.8	-1.2	9.3	4	5.6	11	-2.9	4.1	-3.8
9.3	3	3.9	0.78	4.7	0.12	6.4	2.8	18	9.4	2.9	-1.4	4.5	6.2	4.3	6.2	3.2	5.3	8.1	6.6	3.1	1.8	3.3	3.9	2.9	1.9	1.5	7.9	-4.7	6	0.13	4	1.9	8	-4	7.5	0.4	-1.5	9.4	9.2	1.7	2.2	1.5	3.3	1.4	4	3.2	0.94	4	0.09
6	4.8	7.9	5.1	5.2	7.7	6.1	3.4	18	10	0.46	5.4	11	8.2	2.7	6.2	3.2	6.2	4.1	8.9	5.5	2.7	6.5	-1.8	6.2	3.8	4.2	-0.72	0.54	7.3	1.2	-2.1	3.8	5.8	-1.2	5	7.1	0.03	11	3.5	3.1	0.5	5.8	2.5	4.5	0.12	6.2	3	12	10
12	4.5	3.8	-2.4	5.1	1.2	3	6.7	19	7.9	3.2	1.2	9.1	3.6	2	1.9	5	8.2	8.6	-0.06	8.6	7.9	6.2	-1.9	4.4	4.6	3.4	-2.1	-0.65	3.1	0.15	-0.54	0.86	1.5	0.65	0.53	6.2	1	11	4	3.5	5.6	9.3	0.59	3.6	4	9.1	4.2	16	3.7
17	4.2	13	-0.29	8.6	-4	3.7	1.7	27	5.2	6.4	-0.17	12	1.5	6.7	3.6	7.7	8.5	13	-0.83	8.4	4.3	6.1	-1.1	4.5	2.2	8	0.35	4.5	7.1	6.8	0.83	7.3	6.4	7.4	6.6	5	2	13	4.4	6.5	1.9	6.7	6.2	4.5	6.9	14	0.75	16	1.1
12	7	10	7.5	11	4.6	10	2.1	12	3.5	4.4	5.9	13	3	9.5	-1.2	6.1	0.87	7.1	-1	4.8	2.4	5.2	2.2	5.5	-1.5	1.4	-4.1	1.2	-1.7	2.7	0.13	1.5	2.5	5.3	-0.14	-0.45	-1.8	3.4	-0.28	2.4	-2.6	4.2	0.72	0.89	4.4	14	7.3	22	2.9
0.69	13	-2.5	7.9	1.4	3.6	5.7	6.5	2.8	6.5	-5.1	10	1.8	0.93	0.34	5.6	-0.32	4.9	0.62	6.8	0.57	4.7	-0.21	6.1	-0.1	3.6	-6.3	4.8	-2.5	4.6	1.5	0.42	3.9	4.6	0.38	2.2	-3.1	5.2	-4	6.2	-6.2	8.3	3.6	3.1	2.4	4.5	3.5	5.9	9.3	5.8
3.5	2.5	0.84	9.8	-6	-2.1	-0.48	0.94	-4.7	10	-4	15	-12	-0.69	-6.7	1.8	-0.91	2.4	-11	6.3	2.4	-1.1	-1.7	0.96	-1	1.7	-5.2	6.7	-4.1	16	-3.3	5.6	0.34	4.1	-4.1	6.8	-1.8	4	-0.96	10	-6.7	6.9	-6.8	1	-3.2	9.4	-0.4	0.42	-3	2.2
-5.9	-5	-7.7	2.8	-6.2	-0.01	-5.7	-5	-6.3	-1.2	-5.8	8.4	-5	0.12	-4.4	-0.68	-5.1	-3.8	-3.2	0.74	-5.9	-2.3	-3.3	-2.6	3	0.15	4.4	0.88	7	8.4	1.9	8.8	-0.94	0.34	3.3	5.2	1.5	-0.07	4.4	4.5	7.8	5.8	-2.1	-2.1	-3.4	8.8	-7.8	1.4	-18	-1.2
-9.1	1.8	-8.9	0.25	-4.2	1.9	-6.9	-2	-14	-11	-1.8	3.4	-1.2	-1.6	-6.5	-1.2	-3.6	-0.78	-0.22	-0.02	-1.5	-6.3	0.16	-2.1	2.2	-2.1	2.4	0.01	-3.3	-7.8	1.2	-3.7	5.4	-3.2	-3	1	3.4	-6.5	-3.4	0.47	2.6	-2.8	2.6	-7.2	-1.8	-3.2	-11	-3.5	-16	-7.2
-0.18	-0.02	-5.6	4.1	-5.6	3.5	-1.5	2.2	-1.4	-12	-3.8	4.1	3.3	-5.8	-1.9	-5.4	-1.5	-4.4	-1.3	-4.3	-3	-1.6	0.63	-6.3	2.4	2.1	0.65	0.05	-3.8	-3.2	-5.1	3.1	2.8	0.46	-4.9	7	4.6	-4.4	-2.4	-0.33	-1.5	2.9	2.8	2.6	2.3	4.9	1.6	-11	1.7	-13
1.4	7.4	-0.84	7.9	0.39	7.5	3.7	4.5	1.1	-11	4.3	1.9	1.5	-12	-3.8	-5.4	-9.4	-7.4	1.2	-7.9	-9.6	-5.8	2.4	-5.2	2.5	-6.5	-4.8	-2.8	0.92	-7.4	-1.1	0.09	1.7	-3.2	-3.6	-1.1	-1.6	-6.6	-9.2	-9.8	1.5	-4.3	0.03	-0.46	0.41	-4.8	10	-5.8	10	-14
-0.62	2.5	-0.53	7	1	4.8	3.6	2.7	-5.8	-8.6	3.6	-0.68	-0.93	-9.8	0.4	-11	-9.2	-8.8	-0.62	-8.8	-10	-10	0.76	-3.3	-3.5	-8.8	-4.6	-7	-8.2	-0.83	-6.5	-8.1	-9.4	-10	-2.6	-1.4	-6.3	-12	-11	-6.1	-4.5	-9.4	-11	-4.4	-9.5	-8.6	-5.7	-7.4	1.4	-9.6
-4.9	-0.56	-2.5	4.2	-1.9	3.9	-2.3	-3	-3.3	-11	-5.3	-2.8	4.1	-3.7	-1.4	-4.3	-5.7	-11	-1.4	-5	-7.4	-6.4	-0.45	-1.7	-4.7	-8.4	-9.1	-5.1	-8.8	-6.5	-13	-1.6	-12	-8	-7.4	-6.1	-6.4	-5.9	-7.5	-2.7	-9.8	-3.9	-9.6	-7.4	-11	-5.5	-8.6	-11	-2.1	-10
-9.8	-2.3	-4	1	-4.8	4.4	-2.9	0.68	-4.4	-9.9	-7	1.7	-3.2	-0.78	-2.2	-3.6	-6.7	3	-5.2	-4.9	-5	-4.7	-5.5	-9.6	-3.4	-7.1	-4.3	-4.1	-5.3	-0.5	-1.5	2.4	-4.7	-5.3	-8.1	-2.2	-8	-4.8	1.2	-3.6	-2.2	1.7	-6.2	-6.7	-4.6	-2.5	-4.2	-6.8	-4.2	-14
4.3	-1	3.6	12	4.6	5.9	5	6.1	13	-2.6	-1.5	3	3.5	-2.9	-1.7	-0.41	0.54	-9.4	1.2	-5	-0.37	-3.4	-3.4	-6.5	-0.02	-5	-2	-6.1	-2.9	-6	0.9	0.79	-4.6	-6.6	-2.1	-0.4	-3.1	-6.8	-0.17	-3.3	-2.7	2.4	4.3	-6.8	-0.42	-5.7	-4.8	-6.8	-1.9	-7.3
-0.67	2.4	-2.7	3.1	5.5	3.4	0.74	2.9	4.7	-0.14	-0.96	-0.2	5.2	-6.2	-5.9	-2.9	8	-7.7	-0.24	-8.2	0.41	-3.1	0.03	-5.1	-4	-2.6	-2.6	-11	-1.1	-4.7	3.4	-0.58	-4.8	-3.8	1.9	-2.3	-1.5	-6.7	-2.1	-1.9	-4.7	-3.5	2.6	-6	-5.5	-2.9	-4.2	-9.2	-1.6	-11
-1.3	-1.5	-1.4	-0.27	-2	4.6	0.53	0.84	0.69	-5.9	-1.3	4.6	2.2	-7.6	0.63	-6.6	-2.4	-6.3	2.8	-8.6	-5.4	-5.5	-4.4	-4.2	0.06	0.09	1.3	-4.1	2.8	1.8	1.3	-1.2	1.4	-1.4	2.7	-1.9	-5.1	-5.2	1.2	-5.8	-4.7	-1.6	3.3	1.8	1	1.8	-5.5	-7.2	-6.6	-7.9
2.4	-2	0.81	1.1	3.5	2.3	3.8	2.4	-13	-4.5	-7.8	0.2	-1	-7.5	2.2	-6.4	-4.1	-8.8	3.6	-6	-4.7	-5.8	-0.01	-1.4	-4.1	-4.6	0.18	-8.4	-4.3	-6.9	-2.4	-1.5	-1.9	-8.8	-4.2	-0.44	0.8	-5	-1.3	-7.3	-3.9	3.2	-2.3	-0.84	-1.5	-5.3	1.6	-4.9	3.4	-11
4.5	7.6	1.4	3.2	4.4	6	5.3	4.2	1.3	2.9	4.4	0.45	1.9	1.1	0.46	-0.72	7.5	-1.5	-1.1	-0.32	-0.93	1.2	-0.41	1.6	-5.8	0.77	-9.7	0.01	-6.6	-0.54	-4.5	0.92	-4.4	-4.3	-0.23	4.4	-2	0.56	-7.1	-1.2	-4.2	1.7	-7.2	2	-3.8	1.9	-1.1	0.44	2.3	-7.9
0.12	-1.7	-5.8	3.7	-7.7	4.8	3.7	-1.2	-1.9	-3.1	-4.8	-1.8	4.7	3.7	4.5	-2.2	1.2	-8.4	4.2	0.48	-2	-5.4	-0.11	2.9	-1.1	2.8	-1.9	-2.9	-3	3.2	5.8	0.37	-2.5	-1.4	1.4	2.9	-3.3	3.2	-3.9	2.2	-2.6	-1.4	-1.3	-4.3	-0.78	-1.1	4.4	5.7	4.6	3.7
1.2	-7	-4.4	1.1	-5.9	-4	-2.5	-3.3	2.9	-5.8	-7.9	-5	0.53	2.2	0.7	-4.2	-2.4	-3.5	-1.9	-0.27	3.3	-4.5	-2.3	-2.5	-2.6	1.6	2.4	-5	-4.2	2.7	0.88	-0.05	-4.3	3	5.7	-3	-3.3	-0.67	3.3	-2.7	-4.5	-0.42	-5.2	-0.54	-0.54	-2.1	-3	-1.8	-0.39	-4.6
-6	0.55	-8	1.9	-3	-2.3	-1.3	0.19	0.08	-2.6	-4.2	-12	-1.5	-6	0.38	-3.4	-7.3	-0.57	0.27	-3.5	0.18	-0.06	-2.8	-0.05	-1.9	-3.5	-0.27	-6.8	-5.2	-14	-0.65	-8	-5.2	1.9	-1.4	-6.9	0.95	-9.1	-1.3	-8	-0.12	-6.3	-7.6	1.4	-0.55	-1.6	-10	-9.9	-11	-4
-0.87	-1.4	-6.5	1.6	-2.3	2.3	-4.8	-0.67	-1.1	2.4	-4.3	-3.1	-3.5	3.8	2.1	3.3	-0.17	-1.5	2.8	2	-0.83	1.4	-0.47	6.5	-1.1	0.83	5.3	0.04	1.5	-8.7	-1.5	-6.1	0.61	0.58	1.5	-3.8	2	-1.1	3.9	-0.18	3.6	-3.1	2.6	1.4	0.07	3.9	-0.9	5.3	-11	0.86
10	-4.5	1.2	-6.9	3.4	-3.9	0.72	-1.3	6.9	-4.2	-0.39	-2.3	0.72	9.1	0.94	7.5	0.9	-1.2	11	2.6	8.1	4.7	2.6	-1.3	1.3	6.3	-0	-6.6	-0.57	-2.5	4.6	1.3	7	0.33	0.4	-3.3	2.2	2.5	2.8	-3.7	4.1	0.26	2.3	3.1	3.7	0.08	12	0.63	3.1	1.6
8	-2.5	11	2.7	2.8	4	2.9	0.35	7.4	-8.7	4.9	5.4	7.1	2.6	3.9	-0.39	10	6.7	5.4	-2.8	12	0.67	7.1	-0.25	4.6	-0.9	6.7	-0.24	11	4	7.8	-0.94	7.3	-1.2	-1.6	-1.7	6.2	-1.6	11	-4.1	9	-0.9	-1.8	1.4	-0.64	-0.6	6.3	-0.4	6.5	-3.4
0.27	9.5	15	9.1	6.2	10	0.59	-0.42	1.6	-5.5	6	11	5.4	-3.8	3.8	-5.1	9	-4.9	4.1	-1.8	6.1	-1.8	7.1	-3.8	1.6	-2.4	11	-2.4	5.7	-8.6	7.1	-6.1	4.8	2.1	4.5	-8.2	2.7	0.49	5.8	-6.1	5.1	1.5	0.51	-4.6	-0.63	-2	-5.3	-3.1	3.8	-0.25
6.2	12	15	16	5.7	9.2	3.2	2.5	-0.09	0.51	9	8.6	3.9	1.4	8.2	-3.6	-2.8	7.3	1.9	1.1	1.9	-2.6	2	-1.5	1.8	-1.4	3.5	4.1	3.8	-2.1	5.6	2	1.9	-6.9	6.7	4.3	5.4	2.9	-0.89	0.75	7.1	3.4	3.8	-2	3	4.5	5.1	-2.4	7.9	-4.1
8.2	5.6	7.8	4.9	1.8	3.4	3.3	-2.3	2.9	-5.5	4.4	-0.22	1.7	-4.2	-0.3	-7.9	1.5	1.2	-1.3	-5.1	6.1	-2.5	-0.79	-1.8	-0.25	0.27	1.6	2.3	4.4	-3.7	2.5	-1.1	-1.6	-3	-3.7	-2.2	0.94	3.5	2.1	-4.8	-0.51	5.4	2.3	-1.5	1.9	4.3	-0.95	-1.1	2	-5.3
-6.6	0.2	-2.4	0.04	-2.2	3.6	-3	2.4	0.51	-6.7	-6.7	-1.8	-0.47	-6.1	1.9	-7.6	1.1	-4.5	5.7	-5.4	6.2	-0.34	1.7	-2.8	0.16	3.2	3.8	-0.52	0.77	-1.9	2.4	-0.57	2.4	-0.17	-5.8	-1	-0.21	2.7	3.7	-2.7	-3.1	5.5	1.7	-3.2	0.32	-2.7	2.8	-7.7	6.7	-12
-4	9.8	-9.8	11	-6.4	6.3	-5	5.7	-2	9.4	-7.4	7.2	8.9	-0.48	9.6	-4.7	-6.5	0.64	6.3	-3.6	-0.02	-0.28	4.7	-1.6	-3.8	1.1	2.7	-0.09	-7.5	0.76	5.8	2.3	-1.2	-0.33	2.7	-0.7	2.5	3	3.1	2.1	0.15	2.6	-0.37	-0.12	-3.8	1.3	0.57	-1.2	8.4	2.2
-6.2	-5.7	-8.6	-4.2	-5.6	-4.9	-5.5	-1.2	-2.6	9.4	-3.8	0.56	2.3	1.5	2	0.53	1	3.3	-6.2	0.15	6.9	-1.6	-3	-0.36	1.4	1.1	1.4	-1.5	-10	0.17	-2.6	-1.6	-1.5	4	-6.2	-3.5	-2.1	4.9	0.23	-1.3	-4.3	-6.7	-0.19	7.9	-1.9	2	0.97	0.51	10	17
-11	-2.5	-7.8	-7.2	-9.7	-8.8	-7.4	-3.4	-8.8	1.8	-7.8	-2.8	0.88	0.71	-4.1	0.69	-6.3	4.7	-3.6	-0.15	3.4	7	0.35	-0.66	-2.4	4	-0.35	-4.2	1.3	-4.2	2.9	-2.8	-3	2	-4.7	-5.5	2.7	2	-0.25	0.94	1	-14	-1.1	7	-1	8.1	-10	7.7	-12	19
-8.1	-7.2	-11	-15	-3.3	-18	-6.5	-7.7	-6.6	-3.1	-6.9	-13	-4.3	3.6	0.58	3.4	-8	2.4	-2.2	2	-3	0.76	4.1	0.25	-1.8	-1.1	-7.9	2.2	-6	-4.1	-4.9	-2.9	1.3	4	-2	-3.4	0.92	1.7	-3.5	1.7	0.43	-5.8	-3.7	2.8	-4	3.9	-9.8	11	-10	15
0.4	-9.4	-6.5	-10	-3	-7	-4.9	-6	11	-8.8	-6.3	-5.3	0.66	4	4.7	1.3	6.5	-8.5	4.3	3	0.7	-0.72	0.65	-2.5	3.9	-3.5	-0.78	-0.58	-7.9	2.6	-0.36	-2.6	5.6	0.78	-5.1	-3.7	-1.4	0.83	0.89	-4	-0.54	-6.6	-3.4	0.39	-0.69	-1.2	-1.8	-5.3	-7.7	-0.17
-6.5	-18	-3.6	-19	-3.6	-14	-0.74	-10	1.8	-8.7	-3.3	-14	2.5	-6.5	4.7	-0.76	-2.1	-3.7	0.48	-6.9	0.74	2.1	1.6	-8.8	0.67	-1.5	-0.54	-13	1.6	-2	0.3	-11	-2.4	-5.9	0.6	-1.9	-1.1	-5.8	2.6	-6.6	2.1	-4.9	-0.8	-7.7	0.42	-7.7	3.8	-12	12	-8.5
-1.4	-9.9	-1.6	-8.4	1.4	-13	-4.2	-8.8	-13	-5	-4	-8.7	0.46	-14	0.98	-5.6	-1	-6	-5.1	-7.7	-0.65	-6.5	-3.2	-12	-0.16	-8.9	-4.2	-9.6	1.2	-4.7	-7.4	-6.4	3.7	-9.1	2.3	-8.2	-1.1	-9	-2	-6.5	-1.8	-7.4	0.88	-6.4	3.8	-8.7	5.9	-12	6	-13
-14	-2.3	-7.3	-0.23	-3.8	-3.4	-8	-2.4	-14	-9.4	-6.6	-1.6	-8.6	-1.5	-5.3	-3.9	-6.8	-5.2	-4.8	-8.1	-0.85	-3.4	-8.1	-2.1	-3.1	-5.2	-7.1	-7.6	-6.9	-1.5	-5.9	-10	-1.2	-7	-3.4	-10	-2.8	-3.2	-6.6	-4	-7.4	-8.8	-4.4	-5.6	-0.64	-6.7	-6	-3.8	-14	-8.2
-9.8	7.7	-7.5	10	-9.9	5.3	-9.2	3.8	-10	4	-6.6	-4.7	-6.3	-4.5	-3.6	-0.09	-8.4	-1.4	-5	-4.3	-0.45	0.49	-1.4	-0.18	-0.63	-1.1	-6.7	-5.4	-1.3	-6.3	-7.8	2.7	-6	-1.1	2.3	-0.62	-3.5	-0.02	-4.8	-7.3	-0.24	-1.8	-5.4	-5.2	0.49	-5	-8.3	0.21	-12	-4.1
-7.6	3.1	-11	6.2	-12	7.8	-5.3	2.5	2.6	8.4	-6.5	4.2	-2.2	1.3	1.4	-1.2	9.4	-1.6	-2.5	1.9	1.8	-3	-2.4	-3.7	1.3	1.2	0.36	3.4	0.37	1.9	0.62	5.9	4.2	2.1	-2	2.6	1.6	1.8	-0.96	1.4	0.11	0.28	6.2	7.2	4.1	2.5	-4.3	6.7	-7.5	-4
2	1.2	-1.4	4.2	-5.4	0.53	-3.8	0.36	-3.3	-8.9	1.7	7	1.4	0.01	7.5	1	5.4	-0.72	5.6	0.68	0.94	4	2.5	-0	0.75	1.5	8	-3	0.72	0.6	1.3	1.5	-0.77	8.3	4.2	-1.3	4.7	-0.08	1.2	0.44	3.5	-1.9	1.9	6.1	0.85	-0.04	1.4	5.2	7.7	6.5
-7.2	11	-3.9	9	-5.6	3.8	-6.6	4	-2.9	-0.48	-0.19	5.6	3.8	-1.8	-3	-0.24	-1.9	6.5	-0.48	2.9	5.5	-1.7	1.9	-4.1	-0.63	5.5	3.2	4.8	-4.3	4.3	-4	2.7	-2	5.4	0.72	-1.2	-4.5	5.2	-2.7	4.5	0.96	5.3	-1.1	5.2	4.9	3.1	-3.5	-0.98	-4.1	-8
-6.1	4.4	0.23	6.2	1.2	4.6	-2.9	0.25	7.3	1.1	-6.7	4.7	-1.5	-8.8	-0.28	-1.5	-4	-2.3	-3	0.59	0.49	4	-1.7	-2	-2.3	0.98	-2.2	2.6	0.27	-1.6	0.26	3.4	1.1	1.8	-2.3	-0.48	-4	4.1	0.6	-1.4	-16	-0.6	0.29	6.1	1.8	10	1.9	1.2	-0.79	-3.2
-6.5	-4.4	-7.1	-7.1	-0.44	-5.9	-1.7	-4.9	8.9	-3.2	-1.5	2.1	-0.46	-2.8	2.6	-4.9	0.68	0.08	0.88	-5.5	0.45	1.8	1.2	-5	0.68	2.1	-5.8	-3	-2.5	-2.3	-1	-5	-0.9	1.6	-8.6	3.3	-2.2	1.9	-1.5	-7.3	-9.2	2.1	-0.41	-1	-9.2	-5.7	-3	0.33	-2.4	2.2
-5.1	-6.8	-6.5	-4.3	-3.6	-6.8	-2.8	-5.3	11	-11	-0.93	-2.7	3.4	-2.7	2.5	-0.24	1.1	-2.2	-0.25	3.1	0.04	-6.2	3.1	0.45	2.5	0.94	1.5	-1.9	-0.36	1.9	0.85	-4	-4.2	-0.85	-7.4	4.6	-2.6	3.2	-0.29	-6.8	-3.1	4	4.5	1.8	0.98	-10	-9.1	2	-5.9	4.2
-2.7	7.2	-4.8	9.2	-1.6	0.29	-3.3	1.7	4.9	-0.3	-3.5	-0.53	-1.1	-0.99	2.3	-7.8	-4.7	6.5	-1.4	3.1	4.3	-3.1	-0.06	1.5	2.9	-6.8	-1.7	1.2	0.45	-1.3	6	-0.13	0.72	0.31	-1.6	2.9	1.8	-1.5	1.1	-0.09	0.93	3.6	1.6	-0.86	1.6	-1.6	-2.3	0.51	-2.6	-5.6
-6.4	1.3	-7.6	2.8	-4.7	-6	-6.4	-0.31	-10	-3.6	-5.1	1.9	4.6	-9.5	-3	-2.8	0.4	-5.1	5	-7.5	4.2	2.2	2.3	-3.6	0.53	-0.04	5.1	0.81	2.6	-3.7	-2.5	-6.5	-2.3	-4.4	1.9	-0.92	1.8	-3.7	2.1	-3.8	1.8	-6.1	0.41	-6	1	-6.5	-2.6	-4.8	-1.4	-5.7
2.5	-0.67	-1	0.6	-2.3	-5	5.9	-1.6	-5.7	-7.3	-9.6	-1.4	-4.2	-5.8	-1.2	-3.9	1.9	4	-0.55	-2.6	2.4	1.6	0.71	-3.5	-2.2	-2.1	-0.19	-0.1	-8.6	3.4	-4.1	-2.7	0.17	0.22	-6.2	-2.8	0.62	-2.5	-0.35	-1.2	-1	-3.4	1.8	-3.2	-0.7	-8.5	-3.9	0.85	-3.6	-2.1
-0.43	11	-3.7	9.2	-1.8	5.4	2.7	-0.33	-1.1	9.1	-13	1.7	2.5	-0.79	1.9	1.4	-1.3	2.5	-0.55	-1.4	-2	-0.18	-1.1	-2.1	1.4	-0.72	-7.8	0.52	-5.1	-0.34	-0.52	-0.66	5.8	-3.9	-4.1	-5	-1.9	-3.1	-0.18	5.2	-4.9	-2.5	3.2	-3.8	1.6	1.2	-0.35	4.9	-3.7	4.1
-0.98	6.4	-4.5	5.2	-5	4.2	-5.4	2.6	-1.3	13	-4.5	4.8	1.7	-4	0.13	-4.6	1.8	-0.09	1.3	-3.5	0.14	-1.4	-4.8	-0.86	-6	3.4	-7.5	4.4	-0.78	2.2	-2	2.8	1.9	0.48	-0.99	0.08	-5.9	1.3	-2.1	8.3	-8.1	2.3	-5.1	2.1	-3.4	2.8	-8.7	-8.2	-11	-7.5
-3	11	2	7.1	1.8	2.9	-4	2.5	-3	4.7	0.72	7.7	-0.54	-5.2	-3	-5.2	-7.1	-3.5	-3	-3.1	1.4	0.07	-5.9	-2.1	-0.42	1	-3	8	2.1	-4	-6.7	3.7	-9.2	4.3	1.3	-3	-3.5	2.1	3.2	4.9	-4.2	2	-6	3.6	-4.7	0.49	-1.8	0.54	-4	-1.5
-1.2	9.4	3.3	6.5	2.2	7.1	-3.5	5.4	4.5	3	3.3	11	-5.8	-2.4	-4.1	-4.2	-2	-2.1	-6.8	-1.4	-0.09	-2.2	-6.2	-6.4	-2.3	-3	-0.7	4.9	2	3.2	-4.8	1.6	-7	-0.18	1.1	-3.1	-4.4	0.33	3.3	5.4	-7.5	-5.3	-6.1	-4	-4.6	-3.5	-3.3	4.3	-6	10
5.2	8	7.7	6.6	6.6	5.9	6	3.3	-7	-2.7	6.7	6	-4.5	-5.5	-2.3	-2.8	-7.5	0.9	-2.7	-6.8	-2.5	-0.34	0.16	-4.7	-5.9	4.4	-4	7.7	-1.6	6.5	-1.4	2.4	2.6	0.1	0.06	-1.4	-0.64	2.9	-3.6	0.78	0.66	-1.8	-7.8	0.76	0.28	-0.72	-7.2	-1.5	-3	2.3
4.6	-0.07	5	1.4	2	-3.9	5.8	-5	-13	1.1	-2.2	3.5	-2.6	-5.6	-3.9	-7.3	-8.4	-0.69	-2.2	-1.3	-3.9	-3.7	-1.8	3.1	-5.9	1.3	-3	5.4	-3.8	4.4	-0.06	-3.9	-4.2	-2.2	-3.8	3.6	-6.4	3.6	-7.4	-6.3	-2	0.56	-10	0.31	-8.4	-5	-8.7	-5.1	-6.8	-19
-6	-6.9	-5.5	-9.9	-2.1	-9.3	-6.8	-5	-3.2	3.1	-15	0.69	-6.9	-4.5	-3.9	-1.8	0.65	5.3	-2	-4.4	-5	-1.4	-3.5	0.62	-4.8	0.62	-5.6	1.4	-8.4	1.8	-2.3	-0.25	-0.26	-3.7	-2.6	0.16	-4.9	3.7	2.1	-5.2	-2.8	8	-2.4	-1.1	-4.5	-9.5	-6.9	0.73	-10	-1.2
-0.77	-4.1	-6.2	-3.7	-3.4	-3.8	-4.1	-2.1	-6.2	3.2	-6.5	-4	-3.6	-7.4	-1.2	-2.3	-2.7	-3.1	-4.4	-8.8	-0.01	-5	-6	-10	-1.1	0.87	1.2	6.2	1	3.6	-5.1	3.7	-0.59	-2.4	0.69	1.2	-6.6	-2.7	3.9	1.8	-4.1	1.7	0.78	1.4	-1.1	-2.3	4.4	0.26	1.9	4.2
-6.2	0.87	-4	8.4	-0.29	1.9	2.1	-0.01	7.1	-4.5	-1.3	3.4	1.4	-6.5	-2	-4.3	3.2	-5.5	-3.9	-9.3	2.2	-3.7	-0.23	-4	1.3	-1.2	-2.8	1.4	-1	1	-4.5	2.5	-3.5	1.8	-2	-3.4	-3.4	-3.1	-0.1	4.3	-4.9	-1.7	-0.11	2.3	-2	-3.4	-2	4	10	8.3
0.77	8.5	2	11	-0.02	7.6	-3	8.2	-5	1.6	-3.2	5.5	5.2	-6.3	1.9	-4.3	-2.6	-6.8	0.69	-2.3	2.9	-7.1	2.1	2.3	-5	-2.5	1.2	5.2	-3.5	-2.3	-2	4.5	-0.74	-1.6	0.44	3.3	-3.1	-2.9	-2.7	2.7	-0.7	0.53	-1.1	-4.8	-3.9	-1.4	-6.2	-6.2	-0.73	-8.3
-3.4	3.3	-2.6	0.91	-0.56	1.2	-3	0.23	-3.2	3.3	-5.7	-0.5	0.31	-2.2	2.8	-2.7	-6.8	1.9	-1	-4.2	-2.2	-0.15	-0.99	-4.7	-3.1	1.3	-9.1	1.4	-9.1	3.7	-1.5	-3.7	-2.5	-4.2	-7.8	3.1	-8.5	1.6	-2.4	3.3	-2.7	5.3	-3.4	-2.2	-4.9	-1.1	-7.2	-6	-7	-10
3.7	0.43	7.7	2.8	4.5	1.2	3.2	2.9	-4.3	6.9	-3	-0.9	-4.2	-3	2.1	0.05	1.4	-1.7	0.65	-0.11	-0.48	-3.2	-2	-8.4	-1.7	-1.1	-1.5	8.3	-0.77	9	2.1	-0.46	-0.98	4	-4.8	4.5	-9.4	5.9	0.33	5.1	-4.2	2.5	-1.7	-2.3	-5.1	-2.8	3.3	3	2.5	9.5
-4.6	4.8	4.3	10	5.3	7.1	-0.49	3.1	0.27	7	4.2	4.3	-1.5	-2.3	-5.4	3.4	6	2.4	-4.1	-3	4.1	5.1	-0.21	-5.8	-4.6	0.68	-2.8	3.6	-2.8	4.1	-0.91	1.6	-3.4	2.7	-0.98	2.9	-4.4	3.7	-0.32	-3.3	-0.37	-1.5	-6.3	2.9	-5.8	1.9	0.39	7.5	4	14
-5.7	-2.5	-0.91	-0.97	-1.4	0.4	0.31	-3.2	3	1.6	2.5	0.18	-2.9	-5.5	-5	-4	2.7	0.48	-2.4	-3.9	-7	-4.5	2.9	-1.1	1.4	-1.4	1.5	5.9	-2.9	6.6	0.54	-2.2	1.3	-0.32	1.4	-0.85	-1.1	-0.2	-0.64	0.08	-1.4	-2.2	1.7	-3.5	1.7	-3.6	-8.5	0.74	-5.4	4.8
-4.7	-11	-1.1	-5	0.4	-1.1	-4.3	-1.4	-9.8	-4.6	0.78	-0.05	-3.1	-7.1	-1.5	-4.9	-5.6	-0.03	-7.5	-7.1	-4.7	-3.5	1.6	-4	1.5	1.1	3.1	0.68	4	1.6	-2.8	-4.1	3	0.25	4.9	2.2	1.6	-2.1	-1.6	-0.64	7.7	-2.5	-0.97	0.05	-4.5	0.93	-2.4	5.7	0.87	0.38
8.3	7.4	5.5	8.5	7.3	3.4	1.3	7.9	-0.36	4	8.2	0.39	-3.3	-2.3	-3.1	4.1	-2.9	0.4	-1.8	-2	-7	0.25	-0.88	-0.76	0.31	-1.5	5.7	-0.6	2.5	1.8	2.5	-6.5	2	1.5	2.3	1.2	3.7	-0.12	-1.6	6.9	1.8	2.6	-3.6	0.87	-1.8	6.6	0.66	5	4.7	5.3
2.1	15	2.6	5.5	5.4	6	4.6	8.4	3.9	15	9.8	-5.9	-5.3	7	0.57	7.6	2.8	5.4	-2.7	3.4	-0.54	3.2	0.63	-0.24	6.8	0.28	8.1	0.17	11	2.3	-2.3	3	-0.29	7.1	5.7	1.9	2.9	3.9	3	3.5	5.3	3.8	5.8	3.4	0.06	3.5	7.2	7.3	3.9	5.8
-4	-9.2	-2.3	-5.3	0.28	-9.4	3.8	-2.2	6.2	6.3	4.6	-11	-0.41	7.7	3.6	5.1	6.1	-0.25	-3.1	9.1	4.6	6.1	-1.6	6.1	3.8	-0.84	-1.7	-6.4	2.8	-3.9	-3.8	-0.43	-0.8	0.05	2	-6.1	-0.19	4.3	-0.4	-5.5	-0.08	-5	5.2	-1.6	6.9	-1.4	5.7	5.4	6.2	12
1.2	-16	1.2	-10	-5.2	-11	0.77	-3.8	9	-2.4	-3.6	-12	1.3	5.3	8.8	3	0.33	-4.6	5.3	0.04	4.8	3.5	-0.38	2.1	2.4	2.5	4.2	-6.2	-2.1	-4.5	3.9	-8.2	4.2	-0.08	-1.5	-8	0.16	4	4.1	-2.9	2.1	0.33	4.6	0.65	3.3	-1.4	1.4	0.39	6.6	2.5
-0.73	-5.3	-1.1	-10	-1.7	-2.4	1	-3.3	2.9	-6.5	2.1	-9.3	2.5	3.6	2.2	-0.77	-0.46	-7.6	-0.02	0.02	0.96	0.71	-0.41	2.3	2.5	-6	6.1	-6.1	3	-5.6	-1.2	-4.8	-1.3	-2.7	-2.7	-8	3	1.1	-1.4	-8.8	3.1	-1.8	1.7	-7.9	3.5	-11	-0.02	-0.91	-0.52	-3.7
-2.2	-12	-3.6	-10	-5.4	-2.8	2	-7.2	1.6	-3.2	-1.8	-5.5	0.73	3	-5.1	0.22	-7.5	-7.8	-3.2	0.85	0.23	-2.7	-3	1.2	2.8	-5.5	-0.3	2.8	-3.2	-4.7	-4.1	-3.6	-5.9	0.17	-0.61	-4.4	0.74	0.04	-5.1	-2.8	0.63	-0.26	1.5	-6	2.3	-14	-4.9	-2.6	0.96	4.2
-1.3	-14	-5	-9.9	-6.3	-5.8	2	-11	0.17	-6.8	-4.1	-2.8	0.21	-1.8	0.77	-4.8	1.4	-0.49	-3.6	-0.04	2.8	-4.7	2.1	0.64	4.2	-3	0.24	3.7	-2.3	5.2	-0.55	-0.3	0.62	-5.2	-2.6	1.6	1.7	4.6	0.2	-0.51	4.2	2.4	1.6	-0.91	-0.2	-4.4	-1.1	-3.1	0.66	-1.5
2.7	-5.2	-3.6	-3.1	5.4	-5.8	-0.13	-2	-6.1	-6.9	3.2	11	3.5	-3.4	3.5	-8.4	5.4	0.94	3.3	-1.2	6	-5.1	4.1	0.57	0.96	-3	3.3	4.9	-4.4	1.3	1.8	1.8	-1	-1.1	5.4	0.04	5.8	1.4	-0.45	3.7	9.2	2.6	-0.45	-1.2	-0.4	-3.1	-0.29	-3.8	7.4	-4
-6.3	-11	0.04	-5.2	0.24	-1.3	-4.9	-4.2	-6.3	1.5	3.5	1.7	4.6	0.16	-2.2	-0.66	-0.99	0.6	2.6	-0.35	5.7	-3.1	5.9	3.6	1.3	2.1	-6.8	3.4	-5.5	1.8	-3.8	-2.4	-0.84	1.5	0.41	1.9	3.1	1.5	-5.2	4.5	-0.71	7.5	-2.5	0.31	-1.4	-2.1	0.94	-0.34	4.6	-10
2.8	-11	3	-12	8.2	-6.5	-0.76	-3.3	-11	0.95	6.1	-4.5	2.6	3.1	-4.4	-5.1	-1.5	4.7	1.4	0.95	-3.5	4.5	2.1	5.1	-1.7	6.7	4.9	4.3	-0.94	1.3	-6.1	-0.06	1	2.8	-1.5	4.8	-0.53	9.1	0.41	3	-6.2	11	-0.65	7.1	-1.5	6.4	-0.66	1.6	-2.5	-4.4
8.1	-2	5.7	-8.1	7.2	-2.6	1.4	-0.64	2.8	-4.9	7.2	-5.7	4.2	-3.1	0.59	-2.3	4.7	8.4	2.9	0.29	-0.02	-0.48	1.1	4.7	-2.9	5.5	-3.9	1.8	-2.1	4.2	-2.1	-2.4	3.4	1.4	5.4	10	-0.3	3.2	-5	-1.9	0.95	5.4	-1.6	1.3	-2.5	-3.1	-0.06	2.9	-0.79	0.99
-2.8	5.4	0.23	-9	-0.64	-6.2	-3.6	-1.7	-0.27	11	2.9	-3.1	0.78	7	-1.6	2.8	3.3	9.3	0.96	7.8	5.3	4.8	-1.6	6.3	-3.1	-0.91	-2.8	1	6.2	2.7	2.7	-2.2	3	4.8	7.9	0.53	4.4	4.7	1.6	-0.76	6.3	0.72	-3.7	1.1	0.49	-2.7	2.8	2.2	2.2	3.7
3.7	-5	0.86	-14	2.1	-9.3	5.3	-5.3	-4.7	7.5	5.7	-3	-4.3	7.8	-3.5	3.8	9.1	10	-4.3	3.3	3.6	11	0.99	5.4	-1.8	6.6	6	3.1	6.1	-1	0.48	-0.84	5.1	2.9	8.7	-4.6	3.4	6.1	6.7	0	6.3	2.5	0.59	3.5	0.42	3.5	-4	1.7	3.6	5.3
5.7	-4	2.3	-6.7	4.9	-8.8	7.3	-1.7	8.6	-3.6	3.3	-4.4	2.5	9.8	3.5	11	11	7.8	5.3	6.3	-0.64	1.6	5.3	11	4.5	6.5	1.2	3.8	3.1	-1.2	3.3	5.8	3.9	13	7.3	-5.1	4.4	-0.68	2.9	-3.1	1.2	-0.18	13	14	13	11	3.6	0.21	0.38	0.76
1.9	-1.9	5.1	-7.4	2.6	-5.4	6	-4.5	6.8	1.4	-0.7	-9.6	5	9.8	5.3	7	10	-8.5	3.5	1.9	9.7	-6.8	2.9	-1.5	3.6	-0.93	5.5	-0.15	2.3	0.62	5.5	6	3.7	14	6.8	5.5	6.2	1.8	4.5	7.6	7.2	-1.9	6.1	4.9	4.3	7.8	6.6	16	3	18
0.21	4.9	4.9	1.6	-1.6	3.9	1.4	-1.7	-6.5	1.2	4	-5.7	-2.1	9.2	11	14	10	2.6	1.7	12	8.8	6.4	-2.4	2.4	5.3	0.89	1.1	-2.7	3.5	4.5	6.9	1.4	1.6	7	7.5	5.1	4.9	0.61	-1.4	3.3	7.8	-4.6	0.42	7	0.78	7.8	3	4.1	-1.9	15
-1.3	7.9	2	7.1	-2.8	0.39	0.6	0.13	-7.3	1.2	-0.42	8.2	-5.9	-0.32	3.4	7.3	-5.8	1.4	-0.31	0.09	-1.4	2.4	-5.8	-3	2.1	-0.71	1.2	0.48	9.2	1.6	0.38	4.1	3.2	1.9	-0.45	4.1	0.56	-0.79	-0.27	1.2	-1.6	-0.77	0.59	-2.4	-2.7	0.8	-1.4	-0.67	-1	6.8
2.8	6.1	0.8	3.8	0.07	-1.9	-5.2	3.4	-3.5	10	-1.3	2.2	-8.9	-8.5	-3	-1.2	0.52	-6.1	-6.7	-4.7	0.91	-4.7	-6.4	-5.7	-1.2	-2	-2.5	5	3.4	4.5	0.24	1.7	-2.7	1.6	1.6	-1.7	-5.8	-0.34	1.2	7.1	-5.6	0.14	-1.8	-0.21	-2.6	4.2	-3.9	-9.4	-7.5	-6.6
6.6	4	5.2	3.6	4.3	6.9	2.1	4.9	-3.5	4.1	-1.5	3.7	-3.6	-2.3	2.1	-1.4	8.7	-9.8	-2.4	0.43	8	-3.1	-3.6	-3.4	1	-4.7	-1.1	-4.1	-0.78	-5.4	0.67	2.1	-4.8	-2.7	-0.07	-1.9	-3	-2.3	-5	-0.71	-4.7	-2.7	2.6	-1.6	-3.1	5.8	3.8	-1.1	-0.57	4.2
9	9	7.3	11	6.4	11	5.7	6.3	0.84	9.5	2.5	11	1.6	-1.8	4.5	-1.1	2.8	8.2	3.3	-1.9	3.8	-0.89	0.46	-0.21	-0.96	-1.4	-3.8	1.4	6.3	-2.4	-1.6	0.17	-1.9	-4.5	0.89	4.1	-5.8	-2.4	3.3	1.2	-2.8	-1	-1.9	4.3	3.2	6.5	5.9	0.53	5.3	2.2
2.1	3.6	7.8	9.6	1.6	14	1.4	4.5	4.4	3.9	4.2	9.9	1.2	-4.2	-0.83	1.5	0.16	5.2	1.1	-5.9	2.3	1.7	-9.3	-0.03	-1.8	4.7	-2.1	3.7	1.8	-0.93	-6.6	1.7	5.2	0.62	-0.07	5.1	-4.4	-3.1	-4	4	0.31	2	-1.7	5.5	1.2	5.7	2.9	-2.1	2.2	3
-9.7	-5.2	-8.1	1.9	-6.1	9.6	-5.5	-1.5	-11	-0.15	-6.6	12	-15	-12	-8.3	-4.9	-9.6	7.9	-7.3	-5.4	-1.3	-1.4	-10	-6.8	-2.8	-4.2	-4.6	1.2	-2.7	-1.1	-10	-2.7	-7.2	-5.8	0.26	0.9	-4.7	-7	-5.4	-0.38	-4	-2.3	-2.1	5.1	-0.49	2.8	-3.6	2.2	-4.4	-4.9
-6.3	-9.8	-5.7	-6.2	-6.7	-7.2	1.6	-4.7	-13	-1.8	-4	-3.2	-11	-0.22	-7	1.7	-7.2	-2.3	-7.3	0.88	-9.5	-3.2	-5.5	-1.5	-1.6	0.27	-11	4.5	-6.5	0.64	-7.7	4	-3.8	-1.7	-2.1	4.5	-6.1	-0.04	-6.2	3.8	-5.5	-0.93	2	1.8	-1.5	1.6	-8.3	-2.2	-12	-4.2
-7.8	-4.8	2.3	-3.6	-7.2	-3.8	-6.3	-1.7	-13	1.9	-7.4	-2.6	-5.5	6.9	-4.2	-0.84	-12	-3.7	-7.5	1.3	-11	-1.3	-2.5	2.5	-6.5	-4	-9.3	-2.2	-6.8	4.7	-0.7	-0.04	2.6	-6.6	-12	2.5	-6.9	-1.3	-5.7	2	-12	1.4	-3.6	-6.3	-6.1	-4.5	-3.4	7	-12	7
7.8	-6.5	5.3	-3.2	2.3	-3.3	1.9	-0.94	-2.4	4	0.58	-4	-0.98	2.2	-3.5	0.93	-2.2	0.79	-6.2	-1.2	-0.2	-3.1	-1.5	0.36	-11	-8.7	-5.5	0.48	-5	0.64	-5.2	4.3	-9	6.8	-6.1	0.47	-13	-4.4	0.52	-1.9	-10	-8.4	-7.5	-0.53	-5.9	3.6	-2.5	1.2	-8.2	9.9
10	2.5	11	0.76	5.6	-1.6	2.4	1.6	2.4	-2.9	2.6	-4.2	-1.3	6.5	0.6	3	-5.2	-4.8	1.2	0.53	-6.1	-5.3	0.26	4.7	-0.98	-4.6	5.2	-3.5	3.8	1.5	0.54	3.5	-5.1	-1.7	4	4.5	-2.5	-4	4.5	-4.6	4.9	-2.6	-0.78	-8.9	-2.4	-5.7	4	-0.2	0.2	7.5
4.4	-2.3	4.5	-5.7	4.4	-6.6	-0.86	1.4	-2.5	0.74	8.8	-7.5	0.79	0.49	-6.5	-2.6	-6.4	-4.1	0.74	3.8	-5.6	-11	-1.9	2.8	-4.5	-2.3	1.1	-8.6	1	-1.8	7.1	-2	-1.1	-11	3.9	3	1.7	-6.4	1.3	-3.5	2.8	-2.2	-3.6	-9.2	-1.4	-6.8	-1.1	-1.3	-0.77	-2.1
5.3	0.35	9.8	-0.11	7.9	0	3	-2.1	-0.45	-9	9.2	-4.9	-3.8	-2.1	0.17	-0.97	3.1	0.94	1.3	-2.5	-6.6	0.29	3.1	2.4	-3.1	-1.6	-0.61	-6.5	-0.86	3.2	2.5	-3.2	-2.6	-3.4	1.9	3.4	-0.22	-4.9	-0.89	-3.8	2.6	-1.5	-4.2	-7	-0.93	-10	9.5	2.1	-12	1.4
16	3.1	16	-1.3	12	-1.4	9.1	-1.3	2.5	-5.5	11	0.09	-1.2	11	0.17	4.5	0.72	3.4	0.79	0.65	-1.7	5.2	2.5	4.8	-2.9	0.28	6.5	2.6	7.2	2.5	0.09	-5.6	-3.1	-7.1	11	-1.6	6.5	1.3	2.1	-7.3	4.4	0.72	-3.5	-9.2	0.27	-13	7	4.8	3.1	4.5
6.1	-7.1	12	-2.7	11	-1.9	6.5	6.9	6.3	5.5	13	5.2	3	7.3	-3	1.8	-1.6	-0.93	2.5	1.6	-3.1	0.05	0.45	6.2	2	1	8.1	1.2	7.6	-1.5	8	-1.3	2.3	-1.9	6.8	6.8	7.8	4.1	7.1	1.8	12	3.6	-1.8	-0.04	0.14	-4.5	7.7	2.5	16	4.3
9.6	-3.8	14	-5.5	9.9	-1	9	2.8	8.4	-4.9	16	3.3	2.5	2.4	-4.2	-0.83	7	3.1	1.6	6	-1.4	6.5	1.8	4	-0.79	0.11	9.2	-3	7.4	-1.7	3.8	1.7	-0.93	2.1	3.9	-2.8	3.1	1.9	4.2	-1.5	6.9	3.9	-3.8	-0.62	3.6	-1.9	-0.69	7.1	14	11
2.9	-8.7	9.1	-2.3	7.8	-2.1	5.2	-0.52	13	0.29	6.3	-1.6	7	-4.4	6.4	-0.85	5.9	1.2	6	-0.01	3.5	-1.2	7.8	1.2	5.5	0.27	7.8	4.4	14	4.5	1.4	-3.5	2.7	-1.4	9.2	0.43	6.7	0.79	8.3	-5.1	5.6	5.1	0.9	2.1	0.75	2.4	13	-3.9	18	-0.5
0.62	-9.3	-0.3	-13	0.73	-4	1.2	-2.6	12	1.4	-0.06	-3.2	8.4	2.9	3.9	-0.81	7.2	0.14	1.8	6.7	9.4	-3.4	1.6	3.7	0.07	1.5	4.8	1.3	4.1	1	7.4	-0.87	5.5	0.77	2.8	2.9	0.98	5.1	10	-4.5	2.7	5.2	-0.35	-1.1	6.4	-3.1	10	-0.19	16	3.3
5.1	5.6	11	-7.7	6	-0.99	6.4	-6.1	5.3	0.24	5.8	-7	4.9	-0.72	5.5	5	-1.6	-0.75	4.1	4.3	7.7	2.2	4.4	4.7	4.1	-0.84	-0.63	1.6	1.3	-3.8	6	-0.86	5.8	3.4	3.9	-6.1	3.5	0.48	3	2.5	2.7	-0.18	9.6	-0.53	13	1.5	3.7	-3.7	11	-0.07
4.7	-4.5	7.1	-7.7	3.5	-3.4	2.7	-3.1	1.8	5.3	10	-1	2.8	-0.15	3.3	4.3	5.9	-4.7	4	-0.54	6.2	1.1	4.8	-1.6	7.5	3.2	2.4	3.9	8.7	0.74	9.3	2.9	6.7	1.5	5.6	-4.5	5.6	1.5	3.3	7.4	7.9	-6.1	9.2	6.5	7.9	3.9	3.4	-3.1	10	-5
2.1	-5.8	-0.13	-6.4	1.8	-6.6	2.9	-0.64	10	5.3	5.5	-7.9	4	4.5	0.02	4.6	-2.6	-0.58	1.9	7.4	-5.4	4.7	-1.6	0.86	4.8	-0.4	6	-3.2	1.2	-3.8	5.8	2.3	6	-0.73	-0.72	-11	1.5	-1.8	4	-3.2	3.8	-4	7	-1.4	8.2	0.27	1.4	-0.74	10	0.77
-2.1	-4.2	-1.2	-7.7	-1.7	-3.5	-2.2	-0.84	4.4	5	9	-6	4	3.7	-2.7	0.22	3.6	4.5	2.3	0.44	-2.6	0.72	-0.24	-2.8	1.5	2.7	4.2	2	-3.8	-1	1.1	7.8	4.5	-1.8	-6.4	-2.2	4.2	2.6	2.9	1.1	0.99	-0.68	3.5	0.91	2.9	-0.28	3	-2.8	6.7	-3.1
-5.2	2.1	-8.1	-8.9	-6.8	-6.8	-6.3	-3.8	-4.1	8.9	0.26	-5.7	1.4	8.2	4.2	-1.7	8.2	-5.3	7.8	1.4	0.26	-2.4	2.3	1.2	3.4	2.5	1.2	-3.7	4.7	-3.1	2.8	-1.8	8.3	-2.6	0.08	-4.3	9	-4	-1.2	7.5	4	-4.1	6.4	-1.7	2	2.2	4.1	-1.3	-0.49	-1.9
4	-6.2	-2.3	-3.1	-0.93	-3.3	3.4	-1.8	3	3.9	-4.3	-1.5	-1.2	5.1	4.8	-0.35	5.3	1.8	5.9	4.8	-0.81	7.5	-0.17	6.6	2.8	-0.79	4.5	-5	3.2	-0.62	4.9	-4.4	7.9	-7.3	2	-3	1.5	-3.2	4.3	-3.5	-1.4	-0.92	4.7	-1.5	3.4	5.8	7.8	4.3	5.5	7.7
4.8	-12	-3.1	-6.2	-5	-3.7	2.7	-5.4	10	-8.2	-5	2.9	-0.73	-2.2	3.8	2.2	-10	-4.3	2.7	-0.08	-8.3	1.1	0.82	1.4	-3.4	-2.4	-3.8	1.5	-9	3.7	3.8	-2.7	0.42	-4.9	-10	-0.42	-7.6	2.2	-0.02	-6.5	-7.8	5.7	2.5	-4.1	0.94	2.5	4.5	5.2	4.9	4
-2.7	-9.9	-2.4	-3.3	-1.6	-2.5	1.6	-4	0.11	-7.5	-6.5	2.2	-2.6	3.2	-2.9	3.4	-6.4	-3.2	0.78	2.7	-3.6	3	0.97	0.59	-5.3	4.3	-8.4	3.2	-13	-0.57	0.52	-0.38	-4.3	-1.1	-13	2.9	-8	3.8	-5.6	2.7	-7	2.7	-1.9	-0.6	-5.3	2.6	-1.4	-3.7	-5.2	-10
14	10	14	8.8	8.5	6.3	7.7	4.3	2.5	-6.7	1.5	3.9	3.7	-1	4.7	-0.4	-1.4	11	3	-2.2	1.9	4.2	-3.3	-3.1	-2.9	-0.23	-2.3	2.8	1.9	-1.7	1.3	6.6	-4.9	1.9	2.9	3.1	-5.2	-0.18	4.3	5.3	-9.5	1.2	1.5	-2.8	0.11	-0.55	5.9	2.8	1.7	-4.2
9.7	6.9	8.8	12	7.6	9.9	5.7	-1.5	14	4.1	6.8	8.4	2.9	4	8.1	1.4	5.5	8.7	3.4	4.2	-0.14	3.6	-4	0.9	-0.79	-2	2.6	2.9	5.8	0.72	-0.75	0.08	-0.65	-1.6	-0.52	2.8	-1.3	-2.1	0.85	-2.8	1.4	1.3	3.6	-1.1	0.15	-3.4	10	4.8	5.3	4.4
-4.1	-6.9	-0.07	0.74	-0.35	5.5	-2.2	0.7	1.3	-3.4	1.1	4.8	2.3	10	0.53	3.5	1	0.13	4.4	5.4	-1.1	4.5	2.2	8.8	-0.35	2.3	-6.8	3.9	-4.8	0.78	1.9	-0.32	-1.4	2.1	-2.6	-4.4	-2	-2.6	-5.8	3.9	-4.2	0.95	-1	0.39	0.04	4.3	3.8	5.5	8.4	5.2
-0.71	-5.9	-6.8	-5.9	-2.1	-1.9	-2.1	-1.2	-8.2	6.8	-6.8	-5.9	-1.4	6.6	-2.9	6.8	-3.2	0.09	1.6	7.7	-2.4	9	0.42	6.6	-2.2	0.83	-5.8	4.6	-1.2	5	-2	2.4	-2	4.5	0.72	4.7	2.4	3.4	-0.17	6.5	1.7	1.8	1.1	2.6	3.3	3.5	-0.84	1.4	1.3	1
-0.58	-1.7	-5.4	-5.1	-9.1	-5.8	-8.1	-1.7	-2	0.13	-14	-4.3	0.99	5	-5.3	8.5	-5.8	-1.1	-2.5	8.9	-9.3	8.2	-1.6	9.1	-8.5	2.2	-3	5.7	-1.1	2.5	-2.6	7.1	-6.7	5.7	-3.8	5.1	-6.9	5.5	-1.6	11	-6.3	2	-3	0.17	-2.5	3.3	6.4	1.1	5.5	2.2
-4.5	-1.6	5.2	-6.2	0.77	-7.8	-0.3	-4.9	3.8	0.07	0.25	-3.5	-2.5	12	-6.9	3.3	-2.3	1.6	-3.3	7.4	-6.1	1.5	-5.6	5.8	-5.4	6.3	-7.9	1.4	-1.4	4.6	-4.2	6.1	-3.2	5.8	1.4	-1.4	-5.6	3.5	1.5	4.1	-4.8	1.9	-3.4	3.7	0.28	11	2.4	2	-2.6	1.8
-5.8	-3.3	2.9	-6.6	3.2	-2.1	-0.6	0.13	0.96	2.8	11	-1.7	-13	5	-1.8	4.2	-2.9	-1.3	-6.8	12	-8.8	2.8	-3.5	5	-0.46	6.2	5.4	-4.2	4.8	-0.95	-1.2	0.28	-5.3	1.5	2.6	2.3	1.2	3.9	4.6	2.4	6.6	-1.9	-5.1	3.4	-1.7	4.3	-2.7	-1.3	-13	-0.11
-0.27	5.7	1.4	1	-0.53	1.3	3.4	2.7	-7.2	4.4	3.7	7.3	-4.1	0.3	-2	-0.7	3.1	1.2	-3.6	-3.6	-2.7	1.5	-5.7	0.23	-5.6	4.2	1.1	6	5.2	1.9	-3.1	0.93	-5.3	4.4	-1.1	5.8	0.84	-0.19	-2.7	1.3	-1.5	4.3	-2.4	6.9	-2.9	0.41	-2.4	-0.58	-6.2	-3.5
0.26	8.9	3.3	10	0.96	4.3	0.19	1.8	-7.8	-11	1.5	10	2.4	-0.84	-2.4	4.4	2	0.01	1.3	3.6	-1.5	0.21	2.7	-2.7	-2.8	0.33	-5.5	2.6	-3.6	-1.1	1	1.3	3.9	3.1	-1.9	-2	-1.3	-2.6	-5	-5.2	-4.6	-0.58	1.5	-1	-0.77	-1.1	-2.8	1.4	-3.6	0.34
-5.9	1.1	-3.5	7.7	5.5	1.8	1.4	2.9	-5.7	-6.3	-1.1	5.1	6.6	-2.9	0.63	6.1	-3.2	4.5	2.9	2	-4.3	-0.25	5.2	3.6	-4.8	0.2	-7.7	1.6	-6.3	5.4	2.3	-0.27	-0.52	1.1	-4.3	2.7	-0.7	2.3	-2.9	0.45	-3.3	4.8	-5	0.5	-3.9	0.98	-2	-2.9	-3.7	-3.8
-1.8	3.1	-0.48	6.7	0.26	4.1	5.9	6	-2.4	-0.72	1.1	3.7	-3	-4.7	2	0.72	1.6	9.1	3.7	4.8	2.3	2.2	4.3	-0.58	4.3	2.8	2.1	4.9	1.5	4.6	3	2.7	3.3	2.1	2.8	6.4	3.5	2	0.72	-0.49	-1.3	8.1	1.9	1.9	-3.8	-1.6	7.2	-1.6	5.3	-3.7
-1.4	-0.47	-3.3	2	-4.8	5.1	-2.6	-0.35	-1.4	-6.8	-1.3	5.2	-4.5	-0.97	-0.34	-0.11	6	1.9	-1.7	1.2	-4	1.3	3.5	2.8	4.5	3.2	5.5	7.6	9	6.8	1	1	-2.7	1.2	2.4	10	5.8	3.7	3	-2.2	1.6	7	8.8	3.3	5	1.4	2.3	1.7	8.6	0.12
-5.8	-3.9	-5.2	2.7	-4.8	7.3	-5.8	3.5	-1.2	-5.6	-1.6	2.4	-4.3	-1.1	3.7	-4.1	8.5	0.67	1.7	2.5	-2.8	1.9	3	7.1	7.7	0.37	7.2	-2.9	-1.1	-0.8	5.4	4.3	-0.16	1.8	6.4	7	9.2	3.5	6.9	-2	2.9	5.9	6.7	3.8	1.4	-2.5	-2.7	0.37	-0.17	-4.5
2.8	12	0.54	12	1.2	9.8	0.21	7.8	2.9	-3.6	0.79	4.9	2.3	7.3	4.6	-4.2	1.4	-2	1.6	-2.9	-0.95	0.84	0.5	5.8	9.9	3.3	3.8	0.68	3.7	-0.76	5.6	5.8	7.3	-1.7	3.2	1.2	5.6	-0.93	5.1	3.4	6.1	1.8	7.2	0.19	6.1	-0.16	0.19	0.64	-5.1	-5.2
-3	17	-6.8	13	-5.1	14	-5.3	12	-2.9	8.8	-3	5.3	-1.9	-4	-0.26	-2.7	-1.8	-1.8	-3.9	-0.32	2.1	4.1	0.18	-1.7	7.7	0.21	9.1	3.6	3.7	-0.07	1.5	5.4	8.5	2.7	-3.8	-3.9	12	-2.4	0.48	6.9	10	-4.5	7.1	-3.5	4.7	2.9	0.81	-0.09	4.9	-0.84
-6.2	20	-15	17	-7.8	13	-4.9	12	-8.2	10	-7.6	7.1	-3.3	-6.5	-4.8	-0.45	10	6.7	-3.7	-1.2	3.9	5.8	1.5	-6	11	0.46	1.9	-0.21	-2.9	-0.55	6.1	4	3.2	-6.8	-4.8	-5.2	6.8	-2.8	-5.1	7.5	4.9	-4.4	8.3	-3	5.8	0.47	-2.9	-1.9	-1.7	-11
1.7	18	-5.4	20	-1.9	11	0.37	9.5	-4.3	3.4	0.43	3.1	2	-1.3	-2.9	-3.1	4.8	3.2	-0.68	-3.5	1.6	-2.3	1.4	0.47	7.8	-1.1	1.1	0.4	3.9	0.79	6.4	-0.26	5.3	-7.4	-3.6	3.1	6.7	-4.1	-2.9	2.9	3.4	-1.2	12	-4.3	3.1	-8	-0.18	-5	-1.9	-11
4.1	17	2.4	13	1.9	13	4.2	6.3	0.15	5.5	13	6.6	2.6	0.6	0.1	-2.2	5.5	5.1	0.72	2.7	3.1	1.5	2.7	2.1	6.2	3.8	3.9	6.1	0.83	3.1	2.3	4.1	-0.88	-1.8	-0.85	7.3	5.2	3.1	-4.4	2.6	3.7	4.4	4.7	2.4	1.9	2.2	4.7	-2.4	6.3	-1.8
2.2	12	-1.5	9.2	-2	8.4	-4.3	4.5	1.3	2.1	4	6.3	-2.4	-1.1	-8	-2.3	1.1	-3.5	-2.8	-1.4	-2.9	-0.48	1.6	1.4	3.6	3.7	11	-1	7.2	1.8	4.9	-1.2	5.3	-5	5.2	4.7	8.8	2	-0.13	-0.13	4.6	-1.9	2.5	-0.38	7.8	-2.3	0.67	-0.32	2.9	13
6	9.8	1.2	10	-0.95	4.2	-2.1	6.8	3	1.1	-0.81	4.3	1.2	-2.6	-6.4	3.5	-1.3	1.7	-2.8	1	-0.42	-0.3	-0.37	1.4	2.6	1.9	2.2	-0.88	3.7	1.2	2.6	-2.4	4.9	0	1.5	-3.1	9.2	-2.7	-3.4	0.77	6	0.45	2.3	-2.1	0.74	-1.9	1.5	-6.4	-5	-1.3
-7.2	6	-2.1	0.6	-4	0.74	-8.1	-2.6	6	12	-2.4	-3.1	0.78	0.37	-2	1.3	10	4.4	1.5	4.5	1.6	-7.3	0.97	6.7	11	4.8	0.49	3.2	6	-0.74	1	3.4	14	-1.5	0.26	-6.8	8	0.22	2.7	2	-0.03	-0.59	18	5.2	9.9	5.7	-5	-1.9	-14	-5.6
-3.4	-1.6	-0.96	-11	-0.91	-9.4	-1.5	-3.8	2.3	2.6	1.3	-4.1	5.6	7.8	-0.83	3.7	-4	6.3	3.8	7	-1.1	3	3.3	4.8	5.6	7	3.8	-0.32	2.1	1.8	4.9	4	5.8	5.1	-2.2	-4.1	6.6	6.5	-2	7	5.2	-2.5	4.5	8.3	3.7	8.4	-2.9	3.7	-2.8	6.2
-0.47	-2.3	-3.3	-4.8	-6.5	-3.5	-3.2	0.82	-0.03	-4.5	-2.8	5.4	7.6	5.4	0.12	4.5	2.1	-0.95	7.3	4.5	-0.12	-0.8	7.7	4.8	0.84	3.8	-6.4	3.2	-4.1	3	-0.52	4.5	4	2.8	-5.3	-3.3	-2	5.5	-9.7	4.1	-1.8	5	-4.3	11	0.54	11	-2.4	-0.93	1.9	4.4
-4.1	-1.9	-8.9	-2.1	-4.5	-2.4	-4.9	2.5	-11	13	0.02	0.85	2.1	6.8	-0.23	4.9	-6.5	-1.9	-0.42	4.7	3.1	4.9	2.5	6	2.7	3.3	5.4	-0.14	2.8	2.3	-1.5	9	-0.1	9.8	3.2	-1.9	0.14	-1.1	-2.4	-0.6	4.9	-10	-5.4	9.2	-1.3	9.1	-2.4	14	-6.9	6.4
-2.5	5.8	-2.3	5.5	0.16	5.8	-1.4	1.7	2.3	8.4	4.7	-5.5	-2.2	9.1	-2.9	6.4	-0.21	2.2	-4.1	6	-5.6	5.5	4.8	0.19	-1.1	-2.3	2.4	-6.1	7.3	-4.4	1.6	-2.6	-4.1	7.5	8.3	-0.31	2.8	-5.8	0.5	0.78	5.6	-7	-3.1	0.88	1.6	3.5	-4.6	9	-7.5	16
1.6	-4.1	6	-1.2	5.8	6.8	1.1	2.4	9.1	0.91	9.7	-1.5	7.1	6.6	-0.78	3.1	1.3	-3.4	4.7	2.6	-2	-1.5	7	1.2	1.2	-3.5	-0.5	-6	4.2	-2.5	1.3	-0.9	-7.3	-2.2	3	0.54	0.32	-3.5	-3	2.6	4.9	3.8	3.8	-1.2	5.1	6.1	-0.77	0.84	-0.1	6.2
2.9	0.41	1.6	-4.2	5.7	1.1	-1.7	-0.52	-6	3.2	8.3	-2	6.6	3.4	-1	2.5	3.7	-0.01	6.2	0.83	5.1	-3.7	7.4	-3.6	2.7	1.1	2	-7.6	6.3	-4.5	-2	-1	2	-0.98	4	-5.3	4.2	-5.1	0.75	-3.2	9	-2	-2.5	1.2	0.61	-0.42	3.1	-0.02	-0.69	-1.4
-2.9	5.5	-3.3	3	0.79	0.48	-4.5	-0.01	-1.4	-1.5	1.3	-6.6	-0.22	-0.32	-4.8	-4.8	3.3	1.4	2.5	-4	-1.5	0.9	1.5	-7.8	4.2	-3.9	2.5	-4.1	8.8	2	2.2	0.18	2.3	-4.6	9.2	5.4	5.7	2	-1.7	6.1	13	-0.32	-3.5	-5.2	-5.3	-5.4	0.31	4.5	-2.2	0.13
-4.6	0.83	-3	4	5.4	4.3	3.2	3.2	-2.7	-1	3.3	-0.92	1.7	2.4	-0.13	0.91	6	-0.84	3.3	-1.8	-1.8	-0.73	5.3	-3.2	-0.18	-0.02	7	-5.3	5.9	-1.2	0.2	-0.52	1	4.1	0.76	-6.3	4.1	0.53	-1.4	-2.4	6	-1.2	-5.3	-3.7	-4.7	1.8	-1.4	2.5	-1.7	-0.5
1.1	-2.4	1.2	-1.4	3.1	4.1	1.8	-2.2	-6.9	-1.7	5.9	5	1.2	5.5	1.6	1.5	2.3	11	-3.3	7	0.13	7.2	1.8	8.1	-2.1	-0.01	1.2	-2.4	-0.8	-6.3	4	-3.6	-2.9	-2	-2.4	-1.7	2	-1.2	-0.16	-5.8	7.1	1.5	-7	0.33	-0.54	4.6	0.05	2.7	0.89	-1.2
4.3	4	0.42	-0.9	2.9	0.3	12	0.48	8.1	0.54	7.5	3	9.3	1.9	3.6	2.1	0.95	6.1	6	3.9	-2.3	5.2	1.8	5.8	1.9	0.75	0.95	-4.4	-3.4	-6.7	0.4	2.3	7.9	-3.4	1.9	0.72	-0.65	1.3	-7.1	2.6	1.8	1.6	3.4	-4.2	6.2	-1.3	7	4.6	13	3.2
7.6	2.5	-0.86	-2.3	-0.8	5.4	12	-2.9	10	-3.2	-7.2	-5.2	7.9	-2.7	6.9	2.3	0.29	6.8	11	-0.24	8.4	13	3.6	0.29	2.8	1.3	5.3	3.7	1.1	0.66	3	3.4	11	-1.4	-2.9	4.4	5.4	5.2	0.66	0.82	-4	10	5.1	-1.8	1.5	1	9.4	4.8	10	-4.8
2.5	-4.3	-1.3	-5	-2	-5.6	0.15	-3.5	-3.6	-12	-6.7	-7.3	4.2	2.6	9.1	1.2	-4.7	-2.5	3.7	1.4	8.5	-0.39	1.6	0	-6	3.4	-2.4	-1.2	2	6.3	1.6	-4.7	-3	4	-4.2	8.5	-7.7	2.8	7.6	-1.5	-6.8	9.3	-3.7	3.9	-1.4	3.5	-0.31	3	-2	-2.5
-2.6	0.09	-9.7	1.9	-2.8	-5.2	-2.4	-3.1	-3.9	-5.9	-3.9	3.9	-9.6	2.3	-0.81	4.9	-6.2	-1.6	-10	3.1	-3.6	2.5	-11	-0.61	-7.5	1.3	-8.1	-1.4	-11	1.5	-6.5	-2.7	-6.9	-1.2	-7.8	10	-9.8	-2.1	-9.3	2.7	-8.6	7.5	-3.8	-1.6	-7.1	-0.64	-8	0.5	-11	5.2
-12	-2.8	-17	-3.7	-13	-2.5	-12	2.6	-12	1	-17	0.27	-17	3.7	-13	0.95	-10	-2.1	-17	4.3	-12	-2.8	-15	2	-15	-1.6	-12	-1.6	-12	-0.14	-13	-2.2	-8.9	-5	-5.1	5.7	-12	-2.1	-13	3.3	-12	4.2	-11	-5.9	-7.6	-5.9	-14	-0.63	-17	-0.08
-18	-8.2	-18	-8	-18	-3.1	-12	0.99	-24	1.3	-24	-1.3	-23	3.9	-15	-1.7	-12	-3.3	-22	1.6	-15	4.2	-18	5	-14	1.1	-15	-1.7	-13	0.02	-18	1.4	-7.2	-4	-11	-0.21	-12	0.46	-12	-0.82	-19	-1.4	-9.8	0.92	-9.8	5.5	-17	3.7	-24	-0.64
-24	-1.3	-19	-2.4	-18	-1.9	-14	-0.39	-28	2	-5.4	-3.9	-28	0.24	-22	-0.9	-19	1.2	-21	-1	-13	-7.5	-16	-2.1	-13	5.4	-14	6	-13	-4.8	-17	-1.9	-14	-1.7	-7.5	-5.6	-8.5	2.1	-14	-1.8	-10	4.1	-8.2	2.1	-4.7	6.8	-15	1.9	-30	3.8
-11	0.56	-14	-3.5	-15	2.3	-9.7	3	-25	1.8	-6	-3.3	-18	1.1	-17	-2	-18	1.5	-16	-3.5	-10	-3.1	-12	1.3	-9.1	1.6	-7.4	1.2	-7.2	-0.55	-15	3.7	-8.5	0.46	-0.97	-0.79	-6.2	1.3	-8	2.1	-7.2	-1.8	-9.1	8	-7.9	5.5	-15	-4.6	-26	2.4
-2.1	2.2	-9.1	5.7	-7.5	5.5	-2.8	2.5	-6.1	0.15	-3.6	6.5	-13	0.19	-11	-3.5	-6.5	-4	-8.7	-4.8	-7.6	-4.1	-1.5	-2.5	-7.4	-3	-2.2	1.1	0.47	-2.8	-6.7	-3.3	-3.4	-1.4	-4.2	-2.5	-4.5	-1.6	-2.8	-5.5	-5.8	-2.6	-4.7	-0.75	0.14	0.27	-5.3	-1.1	-9.3	1.3
4.1	-0.36	0.33	6	0.81	4.9	6.2	3.3	2.5	0.12	4.9	3.2	-3.4	0.81	-4.3	1.8	-6.6	0.23	-5.7	0.17	-3.2	-0.34	-0.75	-2.7	1.3	-0.34	8.1	-5.6	1.6	-12	-2.2	-3.1	-0.76	1.6	-1	-9.8	0.73	-4.3	3.7	-6.7	1.1	-7.8	1.9	-1.3	2.4	-1.1	2.9	-0.41	-0.91	2.6
4.1	-10	1.2	-6.5	1.8	-2.9	0.57	-2.7	6.4	3.5	6.5	-5.9	-0.23	4.2	-1.3	1.3	0.22	0.63	-0.6	1.9	-2	0.01	0.69	-3.3	0.24	0.2	7	-4.9	1	-4.5	-0.34	1.9	3.8	-1.5	-2.4	-6.7	2.6	-2.5	1.2	1.8	-3	-7.3	2.4	2.1	0.1	-2	2.7	-3.4	3.8	-0.39
3.6	-3.6	-3.6	-4.1	-4.3	-4.3	-1.4	-1.8	12	3.8	-2.7	-1	9.6	-3.5	5.4	-3.3	5.9	0.82	7.7	-5.7	4	-2.3	4	-3.4	4.2	0.84	7.1	2.2	2.5	-3.7	0.52	-0.71	0.13	-3.2	2.5	-1.6	2.4	-2.4	3.7	4.8	3.4	-6.7	6.6	4.8	8.2	-0.66	-1.1	-1.2	-0.07	4.2
7.7	-3.5	-2.8	-3.6	-3.5	1.9	3.9	0.33	18	-2.7	-7.1	2.6	7.5	-0.55	8.3	0.27	4.3	-6.8	4.1	1.4	8.8	4.5	2.3	-2.6	4.5	2.4	-7.3	2.4	-4	-0.68	7.3	1.3	-1.3	-2.9	0.93	-3.3	3.7	3.1	5.6	-3.4	4	1.4	-0.21	0.85	3.6	1.2	0.54	2.2	2.1	6.3
1.8	4	0.78	2.7	-0.79	2.2	-1.8	-0.07	8.5	-4	-8	1.7	-3.4	-0.24	6.7	-2.3	-1	0.91	0.85	-6.7	9	0.76	1.7	-0.08	5.5	0.69	3.2	-0.62	-1.8	-1.5	2.9	0.53	-4.4	0.85	2	-2.5	3.7	3.4	3.2	-3.3	-1.1	3.9	-3.9	-2.2	-4.2	-3.7	5.9	-1.9	8.8	-3.2
1.5	-2.8	5.3	-6.8	-2.2	-8.1	0.27	1	5.1	4.7	-6.4	-6.3	2.6	2.4	9.4	1.5	-0.5	-2.2	5.7	-3.8	8.9	-6.3	-1.9	-1.4	3.6	-4.9	-0.66	-9.4	2.4	-7.3	-2.4	-0.06	-4.7	5	-2.8	-5.6	1.7	-3.9	1.1	-3.1	-3.9	-5	-0.38	-1.5	-3.3	-5.8	3.3	5.8	8.6	3.6
9.7	-7.9	12	-7.3	8.8	-10	5	-5	9.3	-5	1.7	-12	12	-1.3	11	1.9	1.8	-2.1	8.2	0.15	7.5	0.84	5	0.75	1.4	-2.7	2.1	-14	-0.22	-3.5	3.2	-2.1	1.7	1.2	-1	-1.2	0.03	-3.8	4.8	-6.5	0.63	-5.9	-1.7	-4.1	-6.8	-3	11	2.9	8.6	7
13	-0.43	14	-3	11	-1.3	6.9	-3.4	12	4.6	4.7	-8.3	13	-4	3.4	1.9	15	3.2	7.7	-2.7	9.7	2.5	-0.1	-1.9	1.3	-3.4	11	-4.2	8.8	1.8	12	-2.2	-1.9	-2.4	8.5	3.7	9.7	-3.3	6.4	1.7	8.9	-1.9	-0.98	-2.1	-5.5	-2.8	7.8	-3	16	-0.17
0.03	-7.5	4.6	-7.2	3.1	-5.1	1.4	-4	2.1	-4.2	0.13	-4.4	11	-6	3.9	-3.9	5.7	-5.9	5.3	-7.9	6.3	0.79	5.1	-1.3	0.6	-6.5	2	-5.3	1.4	-1.5	1.6	-6.8	-3.3	-6.3	2.4	1.4	3.1	-5.7	0.02	-5.1	1.2	-2.9	-3.8	-6.4	-2	-0.75	-1.1	-3.4	7.8	-0.38
7.1	-9.5	7.3	-3.2	7.9	-11	11	-5.4	4.4	-3.9	0.35	-6.6	-0.88	-2.2	1.4	-0.63	2	-9.5	1.1	-5.5	7.2	-11	1.4	-5.1	1	-7.6	0.35	-5.8	-0.83	-1.7	-1.1	-5.1	5.4	-6.8	3	1.4	-1.7	-6.4	2.8	-0.51	-2	-7	7	-7.9	5.7	-4.1	9.1	-7.1	12	-12
-4.3	-5.2	5.5	-0.08	1.3	-0.84	2.5	-0.19	-1.1	-0.83	-1.5	-0.06	-1.2	1.3	6.3	9.1	0.73	1.8	1.4	-0.86	-2.1	4	-2.4	-0.98	-1.2	0.72	-2.7	1.5	1.4	5.5	-2.9	0.3	-0.64	0.03	-0.53	5	-3.9	1.7	5.2	5.8	-2.1	2.2	-3.2	0.83	-4.9	4.5	2.8	0.23	2.4	-2.7
-4.9	5.8	-0.36	2.7	-1.9	7.5	1.9	2	-3	5.1	-2.8	3.3	-2.5	-1.1	6	-0.81	1.1	4.6	3.1	-2.5	-4.6	2	0.12	-0.15	-1.9	-1.1	-2.9	5	-2.1	0.2	5.8	7.2	-2	-2.8	-1.3	0.84	1.8	2.9	-2.2	4.6	5.5	4	-6.4	1.1	-8.8	1.4	2.3	0.09	2.6	2.4
0.58	-1.9	-3.8	3.2	-4.3	4.4	-1.9	3.5	-5.9	-2.9	-2.4	1.9	2.5	-4.4	0.28	0.69	4.2	3.2	1.1	2.6	-2.8	4.7	4.5	4.3	-6.2	3.8	-5.9	-3.3	-4.4	0.71	-3.1	4.5	-9.6	3.5	-2	2.2	-1.8	2.4	-3.9	0.9	0.76	4.5	-4.5	1.9	-4.1	-2.4	0.76	1.1	5.2	1.1
-1.1	-1.5	2	2.6	1.7	-1.9	-3.5	-1.2	-0.73	-4.2	-1.8	3.5	-3.2	-4.5	2	1.1	-1.1	3.9	-1.3	0.11	-9.1	3.7	1.8	5.7	-2.9	4.5	-4.7	6.2	-7.2	8.5	-0.06	-3.7	-6.3	4.8	-5.2	5.9	-4.3	3.8	0.01	4.5	-2.9	7.3	-3.2	9.2	1.6	2.9	-6.9	3.6	-1.8	6.9
1.2	3.5	3.9	4.3	5.1	0.99	3.5	-2.1	-1.3	3.2	3.8	10	0.46	-5.9	-5.6	0.11	-11	-10	-6.1	-3	-4.5	0.52	-1.7	-3.4	-0.96	2.3	1.4	-1.6	-2.7	5.7	-6.9	-3.5	-3.1	1.7	7.5	7.2	-0.1	2.2	-3.9	-2.2	-0.42	3.5	-4.7	3.9	-3.1	-0.25	-5.4	2.8	-11	3.5
0.77	4.7	4.1	5	4.1	0.6	1.1	-1.5	-7.9	-8.4	4.1	3.2	-5.3	-2.9	-8.1	-1.4	-9.3	-5.9	-3.9	0.52	-2.3	-2.9	-3.2	-0.21	0.37	4.4	2.5	-2.1	-1.1	2.2	-2.4	-0.54	-2.8	4.7	2.3	3.1	-2.3	3.3	3.5	-6.4	-1.4	1.1	-0.78	2.7	-4.1	-7.3	-2.3	-1.3	-12	-1.4
-0.87	-7.9	2.2	-1.8	2.4	-2.4	-2.3	-5.2	-7.1	-11	1.8	-5.3	0.28	-11	-4	-10	-1.9	-5.4	-0.7	-7.2	1.6	-4.3	-1.7	-7.2	-3	-0.93	-6.3	0.5	-1.4	-1.7	0.93	-3.9	5	1.8	-2.1	-5	-5.9	-0.71	2.1	-7.5	-1	-2.2	-2.8	-1.9	3.7	-6	-1.2	-9.4	-4.9	-13
4.4	-4.3	6.1	-4.8	7.2	0.7	2.3	-6.4	1.4	-15	4.6	7.6	-0.39	-9.9	1.9	-6.3	-3.8	-7.2	-2.7	-5.4	0.39	-5.7	-5	-7.2	-6.2	-6	-1.8	0.18	-5.8	-2.1	0.7	-5.6	-2.7	-5.1	-2.8	-4.5	-8.7	-6.5	1.2	-0.69	-1.1	-4.3	-6.4	-1.5	-3.2	1.1	-0.75	-10	-0.2	-16
-5.6	-2.2	-4.3	-3.2	0.93	-3.2	5.2	1.3	13	-6.6	-0.86	-3.7	-0.13	-4.8	-2	-12	-0.82	-3.9	0.16	-5.7	-6	-8.6	-1.3	0.71	0.49	-4.6	-0.64	-1.5	2.4	-0.12	-2.2	-6.7	-2.3	5.9	0.29	0.11	-1.3	-3.1	1.6	-2.6	-1.6	-1.1	-2.1	4.6	-2.1	4.7	6	-10	5.7	-11
-5.2	0.44	-2.8	-3.2	2.3	-0.28	-3.4	-4	1.7	-3.2	-0.49	-0.82	4.7	-8.3	-1.4	-7.7	-4.6	-3.8	-1.7	-5.1	1.3	-4	4.3	-0.77	6.2	-4	-7.5	-2.6	0.89	-3.2	1.1	-6.5	7.4	5.6	-4.6	-2.7	-1.6	0.66	0.97	-8	5	-5	4.3	1.4	4.4	0.54	4.8	-4.5	3.1	-12
9.3	5.1	0.04	3.6	1.5	1.3	3.7	-1.1	4.3	-2.7	-4.6	-12	9.4	-5.3	7.1	-6.5	6.3	-1.3	6.3	-2.9	7.1	-3.6	5.5	-5.7	2.3	-8.9	1.9	-5.9	-1.4	-5.8	2.1	-2.6	7.3	-5.6	-4.4	-2.5	-2.4	-4.8	3.9	-5.7	1.7	-4.1	2.4	-2	-4.4	-5.3	7.5	-9.4	14	-17
2.4	2.8	0.33	0.29	0.16	0.76	5	1.5	6.8	0.66	-2.4	-3.1	1.8	-1.8	9.1	-4.3	-2.1	-3.1	-1.7	-4.6	8.5	-9.3	-1.3	-5.1	-1	-0.86	-4.4	-0.62	-3.6	4.3	-6	-1.7	2.7	-0.81	5.2	5.5	-3.1	-0.6	-0.34	-4	0.29	1.3	0.83	-1.3	-3.9	-4	-2.3	-5.8	8.8	-9.8
-0.94	-2.8	4.9	-0.79	0.84	2.7	0.74	0.36	-3.3	-3.9	2.8	-2.9	-3	-6.5	0.58	-5.7	-3.6	-5.6	-2.8	-0.56	-9.7	-3.6	-3.3	-6.3	-3.1	-1.1	-1.1	-2.7	3.7	-1.1	1.9	0.35	0.14	0.39	1.1	0.42	-0.76	3.8	-0.63	-7.1	-3.6	-2.4	-0.42	-0.39	-6.4	-4.4	-2.4	-0.09	-7.5	-4.4
-2.9	5.5	-0.98	4.7	-1.5	5.7	-3.1	-0.36	-5.5	-8.4	-6.1	6	-3.5	-8.2	-1.2	-5.7	-1.3	-2.9	-0.51	-10	-2	-3.9	0.67	-7.9	-2.4	0.6	-5	-2.2	-0.49	-3.9	1.5	-2.6	2.4	0.8	-2.1	-5	0.39	-1.7	-1	-3.1	-2.5	-2.1	-2.5	5.7	2.5	4.2	-3.5	-4.8	-3.1	-14
5	1.8	5.2	1.1	3.1	-5	7.9	1	-4.2	1.6	-0.25	5.6	0.49	-3.6	1	-5.4	7.1	-8.1	5.5	-7	4.5	-2.2	0.03	-2.9	-1	1.6	-1.2	5.9	-2.4	-4.5	0.65	-0.05	-1.1	-2.4	-5.1	-3.3	-3	-2.5	3.5	-0.85	-5.1	-4.5	3.9	-2.4	2	-3.8	-1.1	-2.2	-3.1	-6.3
12	-5.4	6.8	-3.4	2.2	-2.2	-0.7	-0.63	6.4	8.8	3.6	-0.62	5.3	5.5	5.6	1.4	0.56	11	5	-0.48	3.2	-0.05	1.6	1.5	2.4	-0.53	4.9	-0.64	3.7	-0.71	9	-0.73	4.3	-6.5	2.2	-2	4.4	-3.8	4.1	-0.41	0.37	-3.2	2.3	-4.3	5.2	-2.8	5.8	5.2	1.3	12
-2.3	-2.3	3.6	5	-1.5	0.62	-4.7	1.1	-0.88	-0.69	1.6	6.4	4.4	-0.91	1.4	1.6	-0.9	0.51	1.5	2	6.2	-0.83	4.3	1.2	2.1	-3.1	5.4	3.8	1.4	-0.94	-0.38	3.2	1.6	2.6	1.9	-0.32	0.03	-1.3	0.64	0.09	-1.1	-1.6	5	1.5	4.4	0.03	2.3	-1.6	7.2	6.5
-2.9	5.8	-1.4	5.4	-0.24	-0.57	-0.5	1.5	-7.1	0.38	2.4	1.6	1.5	1.4	1.1	-0.27	9.1	2.7	1.7	-0.43	0.96	1.8	-2.3	-0.62	0.7	-4.7	5.4	2.2	0.16	-2.7	3.3	0.28	0.75	-1.8	-0.12	-1.7	-1.2	-0.84	2.4	-1.5	-4.1	1	2	-8.2	5.5	-3.2	-2.7	-2	5.4	-3.7
0.91	-1.5	-1.6	-6.5	1.6	-7.5	-2.3	-4	5.5	1.1	-4.9	-4.8	4.6	3.4	4	3.2	6.5	-4.9	5.6	4.2	3.3	-4.5	1.3	1.4	5.5	1.2	2.4	2	1.3	0.35	1.5	0.55	-0.73	-3.2	-0.44	-3.9	1.4	-0.05	1.5	5	0.72	-0.38	3.5	-6.9	4.1	-2.7	3.2	-0.86	5.7	-0.55
-3.4	-2.3	-5.9	-2.3	-3.9	-4	-2.5	-5	11	-1.2	0.36	1.2	2.6	3	4.9	5.8	4.7	6.7	3.8	7.3	0.94	8.3	0.84	0.12	4.6	1.9	4	1.7	1.8	6.3	1.6	4.6	6.4	3.2	2.8	0.47	2.6	1.6	3.6	8.3	1.7	0.7	7.3	0.17	6	1.7	-3.4	-0.3	2.5	1.1
-3	5.1	-2.3	3.2	0.84	-0.67	-2.5	2.6	10	8.2	1.8	-0.97	-1.1	4.3	-1.6	7.7	2.1	7.2	0.06	9.5	2.5	3.5	-0.12	2	3.4	2.1	1.8	11	0.1	7.2	-6.2	3	-2.1	4.6	2.4	2.3	-0.76	8.3	2.7	1.8	4.3	4.1	1.7	0.09	-0.74	-0.31	-13	8.2	-10	13
-6	0.52	3.6	4	2	1.9	-4.6	5	-6	12	6.8	3.6	-2.8	6	-4.4	2.2	-4.7	3.8	-2	-0.39	2.8	2.2	3	0.24	-2.6	1.2	-3.9	5.1	-1.7	4	-1.2	2.6	-1.4	2.3	2.9	-1.6	-0.82	2.8	-5.3	6.6	-0.99	4.5	-3.1	-1.2	-1	1.1	-1.6	12	-1.7	20
[truncated: 952 more columns]
