# Supplementary material for: Dyslexia on a continuum: A complex network approach
Source: PLoS One. 2018 Dec 17;13(12):e0208923. doi: 10.1371/journal.pone.0208923 (PMC6296514; doi:10.1371/journal.pone.0208923)
Supplement: S1 File — Detailed information about the archive contents is provided in the included README.txt file. (TGZ) [file pone.0208923.s001.tgz › FS_624_AV_run_1.csv]

0.46	0.17	5.2	10	2.3	4.4	4.5	13	2.8	13	6	8.2	3.2	7.7	1.2	-2.5	7.5	7	-0.08	1.8	2	-5.6	-8.1	-4.6	-1.4	5.5	1.3	5.4	2	7.7	1.9	9.6	-2.4	4.3	8	7.6	9.5	3.7	2.8	4.3	17	5.8	1.2	-0.64	19	12	5.2	4.8	-1.7	12
0.23	-0.18	2	0.57	1.6	-5.4	2	0.05	1.9	4.5	2.8	-3.2	-0.75	2.6	-3.2	-5.5	-1.1	-5.6	0.31	-6.2	2.1	0.28	2.5	-0.28	-7.7	0.71	-4.7	-1.4	0.52	2.3	-0.84	1.8	-1.5	-2	2.3	1.8	1	1.1	2.8	-3	5.6	0	-5.4	-9.2	5.4	4.1	2.5	1.8	-0.68	-1.6
-0.27	-0.41	-3.1	-1.9	3.2	-0.27	-1.9	-8.5	-1.7	-2	1.4	0.28	-0.49	-1.1	-0.07	-0.93	-6.6	0.5	-8.3	-1.5	-4.8	-1.4	2.7	-6.2	3.9	-5.3	3.7	-1.6	2.9	0.1	2.9	2.6	1.4	-2.7	-1.2	-0.91	0.8	-1.1	1.3	-1.9	-4.8	-8.3	-1.2	-0.35	-5.3	-2.2	1.5	-1.4	-5.5	-1.8
-0.27	-0.34	-6.5	4.9	-4.5	5.4	-8	-0.8	-11	1.1	-5.5	-1.4	-4.4	2.6	-1.9	-0.13	-3.6	0.02	-2.4	3.6	-7.8	-1.6	-1.6	-0.44	1.9	-2.5	-5	2.3	3	-0.29	5.5	5.3	0.87	-1.4	-1.5	-2	2.3	-1.3	-0.95	-0.73	1.8	-1.6	-5.5	4.8	2.7	1.7	-0.75	5.8	-7.6	-4.7
-0.35	0.28	-5.6	0.62	-0.62	-1.3	-2.8	-1.1	-4.6	8.2	-2.6	0.04	-3.6	5.3	-0.03	2.8	0.98	3.3	-3.4	4	1.4	11	1.1	5.1	2	6.2	-6.3	5.8	-9.3	2	-4.4	9.3	-9.2	2.9	-3.2	5.7	-3.4	8.4	-0.52	0.87	-2.4	5.3	-7.4	3.9	-1.9	5.9	-2	7.8	-8.3	-0.58
-0.03	-0.06	-12	-3.7	-1.8	1.4	-1.7	2.5	-13	3.9	-3.9	-2.5	-1.6	4.3	-5.2	4.2	3.4	0.02	-2.6	-2.2	3.5	3.2	-4.3	-4.6	0.07	7.5	2.3	3.5	0.14	-0.69	3.3	0.6	-2.5	-4.6	1.8	5.5	-0.39	-4.8	-0.23	4	-6.9	-5.5	5.4	0.01	-2.8	-0.76	5	-1.8	-1.7	3
-0.44	0.24	-9.5	0.09	-1	1.7	-2.2	-2.7	-3.2	7.3	-0.79	-3.4	-0.92	1.6	-2.8	-0.56	-2.3	-5.1	-6.1	-6.6	-0.46	-1.1	-0.03	-7.4	-5.9	1.1	-6.8	2.8	-2.5	-1.3	-1.4	-0.28	-4.5	-1.3	-1.8	3	-0.35	-4.7	0.61	-1.9	1.1	0.4	-13	-5	-1.1	0.43	-2.6	2.9	-12	-6.4
0.06	-0.01	-2	0.89	-1.6	-7.8	-2.1	-1.1	2.9	-8.8	-2.1	0.11	1.2	-4.4	-2.9	-5.7	4.1	-0.86	-8.6	-5.2	7.4	1.1	-0.96	-2.2	-4	0.5	-3.4	-3.2	-1	6.1	1.9	2.9	-3.5	4.8	-3.8	1.9	-3.6	2	1.1	-1.4	3.7	0.01	-7.2	2.8	1.8	2.4	0.64	0.46	-10	3
0.41	0.03	5.6	4.7	0.25	2.7	2.1	5.8	5.3	-9.6	0.35	4.1	1.2	-3.9	4.2	4.3	2.4	-0.05	1.1	0.13	6.9	0	4	3.6	-0.49	9	4	-0.99	-2.5	2.2	1.1	-1.1	4.4	2.3	2.9	0.15	-6.4	-2.5	0.05	1.4	-3.4	-6.9	2	-4.2	-2.6	-1.1	-3.7	-2.3	1.5	14
-0.32	0.45	7.9	4.8	3.8	-1.6	8.3	4	11	-10	8.4	4.3	5.7	-4.2	8.2	4	-2.5	1.3	-0.82	2.2	-3.7	1.3	4.2	0.83	-2.2	2.6	-5.1	5.3	-2.7	4.8	-0.95	3.7	2.8	10	-1	0.66	-4.7	2.9	-2.2	0.23	-5	-9.6	-3.4	-4	-5	2.6	-6.4	3.9	13	8.5
-0.11	0.4	4.3	4.3	0.65	1.8	1.6	0.62	-4.9	-11	-0.9	-0.67	-4.3	-5.7	-0.54	-2.1	7.1	2.3	4.5	0.9	-9.6	7.1	-3	-0.41	4.7	4.5	0.96	-4.1	2.7	5.8	-1.6	-1.6	1.8	7	-2.7	0.99	0.32	-1.1	3.7	-0.83	-10	-5.9	3.6	-13	-2	-5.5	-2.4	-5.6	16	8.7
0.3	-0.04	1	1.2	-1.7	2.3	3.3	0.6	-10	-12	-1.2	-1.8	-6.6	-3.1	-1.1	-4.7	0.46	-0.06	4.8	2	2	8.3	4.2	4.7	1.2	2.4	2.5	-0.24	6.6	-0.25	-1.1	-2.2	5	0.31	0.77	-0.03	-0.66	-4.6	0.7	2.1	5.8	-7.6	0.73	3.1	7	-1.6	0.04	-2.9	10	-6
-0.32	-0.53	1.7	3.3	-2.2	9.4	6.2	11	-3.5	-5.5	-0.65	4.2	-0.01	1.6	1.6	-0.67	-5.8	1.4	7.4	0.02	-1.7	2.3	0.74	0.48	7.3	-2.5	0.66	-0.36	-5.3	1.3	-3	1.1	0.3	-0.45	-3.1	6	-6.4	0.91	0.66	3	-10	2.1	-1.1	5.5	-5.9	3.8	-4.6	-0.81	1.1	3.3
-0.26	-0.2	-4.3	-0.17	-7.1	-2.9	-0.61	5.2	-0.51	9.9	-3.5	-0.28	-2.6	5.8	8.6	3.1	6.8	1.9	-1.3	2	7.1	3.7	-4.5	2.5	0.62	-2.1	2.2	2.6	2.8	1.2	-2.5	1.4	2.1	-3.5	0.77	-1.6	6.1	0.7	0.28	4.5	-8.5	-2.2	4.1	6.5	0.13	-7.5	4.8	4.2	-2.2	6.3
-0.1	0.24	0.06	-3.7	-4.3	-6.6	-1.7	-1.2	-3.6	7.2	-2.4	1.1	-2.9	1.2	7.6	4.8	-3.5	3	-1.1	3.5	-3.7	6.4	0.93	-2.1	0.69	-7.5	2.7	3.1	3.3	-1.3	3.2	-0.74	5.9	5.5	6.5	-3.4	1.7	2.2	5.5	0.31	-0.66	2.7	-1.9	7.2	3.4	2.5	1.6	6.6	5.7	-7.7
0.09	0.28	0.29	-2.4	-4.4	-1.9	-3.8	-1.3	-1.4	-5.8	-2.1	-3.8	0.3	-6.8	4.5	0.14	2.4	-1.3	7.2	5.3	6.2	0.28	13	-1.3	5.8	-3.3	1.2	-0	-5.6	-5.3	0.42	-4	-5.1	-1.3	-2.7	-1.9	-5.9	-4.9	4.8	-6	-4.3	-0.91	-0.03	-6.1	-3.9	-3.8	-2.9	-7	3.6	-2.7
0.02	0.3	4	-3.5	8.3	2.8	1.8	-6.5	7	-9.1	-0.43	-3.1	-0.62	-6.7	-4.2	-3.8	0.77	-2.3	-3.6	-2.4	-4.5	-4	6	1.6	-0.24	3.3	3.3	-6	-2	-2.9	7.9	-3.8	-1.6	0.56	-0.83	-1.9	2.5	-4.8	0.14	-2.2	2.9	1.1	0.04	-7.4	1.9	-2.5	-0.12	-5.3	5.9	0.81
0.03	-0.33	7.2	-1.9	6.1	2.2	1.9	-0.89	2	-9.9	-0.53	-3.3	-0.02	-11	-0.22	3.4	-3.3	-0.29	-0.69	-4.4	-9.6	-4	0.3	0.39	4.8	-3.8	0.32	-8.1	3.8	-1.6	1.2	-6.7	6	1.5	1.1	0.4	3.8	3.3	3.9	4.8	4.6	9.8	2.4	-7.2	6.2	-0.35	1.2	-4.1	16	-10
-0.25	-0.79	3.8	-8.4	-3.6	0.4	1.3	-1.7	-4	-11	0.12	-4.5	-2.4	-6.5	1.6	-3.5	-4.7	-5.3	-2.4	-3.6	-4.6	-8.8	1.4	0.56	4	-11	-0.28	-4.1	6	-7.2	-1.1	-3.3	4.5	-6.1	4.1	-8.3	0.3	-2	4.7	-0.9	2.9	2.5	0.92	-4.7	0.1	-0.36	-2.2	-4.9	-6.5	-16
0.27	-0.47	3.9	-4.9	0.79	-4.5	3.3	-6.9	-3.5	-9.2	-3.8	-2	1.3	-7.5	0.54	3	-1.9	0.93	-2.9	-2.9	-2.5	1.8	-3.5	-3.8	1.6	-5.2	1	6.9	0.51	-8.1	1.2	2.1	5.7	-8.4	-6.1	-5.5	-0.1	-1.2	2.8	-7.5	-9.9	-1.5	-1.6	1.1	0.82	0.83	0.96	4.1	4.3	-8
-0.03	-0.62	-4.3	-3.5	-7.5	-2.5	-1.1	-0.73	0.82	-1.9	-6	1.4	4.1	-2.9	6.3	0.53	-2.9	-0.27	5.7	0.52	1.7	0.81	-7	-3.5	-9.6	1.7	2.7	-4.4	-3	-6.7	2.5	-5.2	-1.7	-13	-1.4	-6.9	-2.9	-5.1	0.15	-5.5	-9.6	-8.2	3.9	-7	-6.3	-8.9	-1.1	1.1	3.5	-3.6
-0.57	-0.74	-8.4	-4.5	-5.2	-1.4	-4.2	-4.1	5.4	4	-4.9	1.9	2.5	1	-0.48	-2.3	6	-8.7	7.9	2.1	8.7	-1.7	1.2	-5.8	-13	11	-0.26	-5	-12	-1.3	-4	-3.5	-9.6	-1.6	-6.5	-5.2	-9.1	-2.5	-4.2	-1.2	-14	-3.8	-1.4	-7.2	-8.3	-6.1	-4.6	3	-6.5	4.2
-0.6	-0.11	-8.2	-4	-3	-4.6	-3	2.2	-5.6	5.1	-3.5	1.4	-4.4	1.6	-1.7	1.1	-4.1	0.71	-0.94	-6.6	2.7	-0.37	-4.1	-3.2	-8.3	-3	-2.1	7.4	-8.6	-0.83	-0.4	-0.58	-8.3	3.8	-3.4	-2.4	-3	3.9	-1.4	-4.5	-6.2	0.71	-0.55	5.6	-0.84	-3	-3.2	5.9	-13	11
-0.06	0.21	-4.8	3.9	-6.5	0.98	-3.5	2.4	-8.8	7	-0.95	4.4	-9.2	9.1	-3.1	3.5	-1.4	1.9	0.21	4.5	0.56	-4.4	-8.2	1.2	-3.6	-3	1.9	1.2	2.3	-2.5	0.57	-1	-0.57	-3.1	0.12	-4.4	8	-6.5	2.1	-4.6	7.8	-7.8	4.9	-1.4	2.1	-11	-0.62	-0.21	5.2	1.6
-0.36	0.63	2.1	-1.9	0.6	-5	-2.9	5.2	0.64	9	4	-0.67	-1.5	8.2	-4.9	3.3	-2.4	3.3	-2.1	3.7	-0.66	-5.2	0.84	-1.4	4.6	-5.3	-4.2	5.8	4.1	4	-7.6	2.4	6	2.5	3.6	-3.4	1.5	-2.5	5.3	-2.5	5.3	-3.1	-8.7	-2	1.4	-5.6	-3.5	1.5	1.5	-1.8
0.08	0.16	5.6	-2	0.9	-0.26	-1.9	-1.9	1.6	1.2	5.9	-3	-1.5	3.6	1.5	0.87	-3	2.8	-3.6	5.2	-2	0.79	5.6	-2.1	3.4	-1.5	-0.92	-0.71	7.3	3.2	-4.1	-2.5	7.4	3.3	-5.8	4	-1.8	2.8	-5	1.4	3.1	5.3	7.7	-1.4	-2.2	1.6	-3.2	-0.01	6.1	-2.6
0.15	0.14	6.9	3.2	5.2	7.7	4.7	6.3	6.5	9.9	2.8	12	3.8	9.2	4.3	2.1	5.5	-0.81	3	9.8	5.2	1.4	2.1	1.7	1.1	2.9	2.8	-6.8	4.4	-3.7	5.3	-4.5	7	-1.9	-7.9	-3.4	0.52	5.3	-0.34	7.2	6.7	4.6	17	-4.5	-0.91	2.6	0.78	3.5	0.68	-4.3
0.63	0.3	1.5	3.2	-1	3.2	7.7	9.8	9.4	19	0.81	6.7	2.8	12	4.7	13	7.7	0.39	12	2.1	-0.34	4.2	1.1	4	-3.1	-3.5	8	3.9	1.9	-0.33	4.5	5.9	0.21	-1.6	2.6	-1.9	1.4	3	-0.92	-5.2	3.6	9.6	3.1	10	5.7	6.8	6.1	0.63	-2.7	3.8
0.06	0.58	-0.09	-0.89	0.4	-4.4	2.5	-1.8	-0.65	-0.1	-0.06	-5.8	3	-2	-0.12	5.6	-6.8	-0.19	-0.83	6.4	-2.6	0.25	0.24	0.74	-2.6	2.8	-6.7	1.3	2.5	-4	0.61	0.21	-1.1	-4.2	-0.23	0.34	-2.2	-6.7	-1.2	0.17	1.1	2	-1.6	16	-2.1	-1.4	1.7	-1.6	-2.4	2.9
0.39	0.11	2.4	0.81	5.7	-1.2	-4.4	2.7	-7.3	-3.6	1.3	1.9	-2.6	-4.8	-3.1	-1.5	-1.9	-4.5	-6.6	4.6	-2.1	-4.2	1.5	0.98	0.87	9.8	-8.2	-1.4	-1.4	-5.9	-8.8	-10	-2.1	-5.2	-1.3	1.2	-2.7	-1.5	-10	2	-5.7	-3.7	-3	3	-4.8	-1.4	-3.9	-4.5	-4.9	2.5
-0.06	0.11	0.16	0.65	-0.35	0.51	-5.2	1.9	-13	-3.5	-4.7	5	-6	-2.5	-3.5	-5.9	-0.02	5.1	2.6	2.3	2.3	-4.2	-0.35	-0.48	4.1	-2	1.9	6.1	0.37	0	3.7	0.67	-4.8	0.77	3	2.2	5.4	0.65	-2.4	-0.03	1.1	-2	-0.75	7.3	4	-4	3.2	0.57	0.07	2.7
0.07	0.26	1.3	-2	2.7	-3.6	-0.02	-3.5	-11	-0.44	1.1	0.49	-3.1	-1.7	-5.9	-4.1	4.9	7.7	1.4	-1	4.4	5.2	-0.1	-0.1	5.8	2.8	3.5	-3.3	1.7	-2	6.2	2.9	-2.1	-2.4	-0.78	2.4	5.4	1.4	-2.8	3	3.7	-4	1.3	-1.1	7.3	0.42	8.9	1.5	-4.9	-11
-0.04	0.58	0.51	2.1	1.1	2.7	-0.06	0.27	-14	4.7	-3.1	-0.84	-5.2	3.2	0.61	0.5	1.1	-0.44	-0.14	1.5	-2.5	1.8	0.27	8.1	5	1.6	2.6	5.3	0.04	1.6	7.2	6.4	-0.14	3.7	2.8	0.78	0.31	7	0.06	3.8	8.9	1.4	-1.1	-5	6.5	7.4	6.4	0.91	-0.12	-8.2
-0.34	0.26	-2.3	8	0.52	8.9	-3.4	0.87	-14	13	-5.7	-0.27	-5.4	8.9	-0.73	9.3	2.5	2.6	-3.8	3.1	4.2	0.85	1.3	7.5	-4	-3.4	2.3	7.3	-2.9	1.1	1.7	5.4	-0.47	4.4	1.5	0.89	0.9	0.7	-7.7	2.2	-3.9	-2.1	-6.8	7.7	-4.4	-3.1	-1.4	0.9	-12	-6
-0.35	-0.15	2.1	-2.6	2.7	1.8	-0.7	-11	-15	3.7	-0.93	-5.2	-8.1	3.6	-6.6	-1.6	0.8	-2.1	-2.6	-4.3	7.3	-1.8	-5	1.1	-4.6	-4.4	-1.2	-3.7	-7.5	-3.7	-10	-13	-4.4	-1.5	-11	3.8	-9.9	-1.2	-8.7	-0.22	-12	-3.9	-1.4	0.23	-13	-2.9	-3.7	-8.3	-6.3	-1.7
-0.18	-0.16	-6.1	0.14	1.4	-0.52	-0.47	1.8	-1.1	-2.2	-2.6	-0.66	-7.9	-1.5	-4.8	-0.22	7.8	1.8	3.8	-11	-1.2	-3.6	-0.26	-0.3	-1.5	1.6	-0.8	-3.6	-6.3	-0.08	-6.4	-4.3	-3.5	1.5	-8.8	-1.5	-7.5	2.4	-3.9	1.4	-3.3	4.9	-2.8	3.8	-0.97	-3.1	-1.6	-4.6	-8.1	5.9
-0.27	-0.24	-5	1.7	-3	2.1	-2.1	-0.76	-3	-9.2	0.43	-6.1	-3.1	-6.6	-0.12	0.74	-2.7	-2	-2	1.1	-4.3	2.3	0.32	2	-0.98	-1.4	4.7	-1.8	6	-3.2	-1.5	-4.8	1.3	3.7	-0.91	-3.7	4.9	0.77	1.6	0.73	5.3	10	0.95	2.9	-1	5.3	1.2	-4.6	-4.3	-5.3
-0.81	0.03	-2	-3.3	0.73	1.6	-9.5	-8.8	-0.83	-14	-1.2	-7.4	-0.87	-8.4	-7.7	-4.5	-7.6	1.5	-5.7	-2	3.5	2.3	5	-0.19	-11	-7.8	-2.2	-4.1	-3.4	-0.66	-0.63	-5.4	-0.87	7.5	-3.3	0.97	0.71	2.7	-1.6	-0.45	4.4	9.9	-6.4	-0.9	-4.3	7.7	-0.8	-1.8	-9.8	-8.1
-0.71	-0.13	0.36	-7.7	-4	-7.5	-5.8	-8.7	-1.1	-7.2	-0.78	-8	-0.92	-9.3	-8	1.3	-10	-3.7	-5.3	-6	-4.4	0.7	-5.6	6.5	-2.2	-2.1	0.97	-5	-5	-1.3	-2.1	-5.7	-6.8	0.07	-3.1	-2.1	1.2	-6.3	0.29	-0.81	-0.1	4.4	5.2	-3	-1.3	3	0.81	-4.6	-13	-8
-0.46	-0.61	-4.4	-5.6	0.61	-3.1	-4.7	-5.2	-11	-11	-6.2	-0.59	-4.7	-11	-0.83	-7.7	-7	5.9	-2.4	-5.8	-3.5	-2.5	-2.5	-4	2.5	5.4	-0.89	1.5	-1.8	1.4	-4.2	-3.2	-0.03	-2.5	-1.5	-1.3	1.4	3.1	2.1	-3	7	9.5	-1.2	-5.4	9.1	5.7	0.96	-1.4	-6.5	1.3
-0.54	-0.07	0.04	-3.8	6	3.2	-3.7	-0.29	-15	-11	-7.4	-2.1	-6.5	-4.1	-6.8	-5	-4.5	4	-3.3	-2.1	-2.7	-6.5	-4.4	1.5	-2.2	-5.6	-10	-4.3	-5.2	2	-8.2	-2.5	-1.1	0	-9.2	-1.4	-4.6	2.8	-7	-2.3	5.3	13	-10	-4.1	-0.73	6.4	-3.3	-0.78	0.59	3.2
0.01	0.06	2.6	-5	3.3	-3.5	-1.1	-5.9	-14	-6.7	-2.1	-0.27	-6.9	-5.3	-2.6	-6.8	-4.3	2.7	-2	-5.6	0.04	0.71	-1.3	-3.9	-2.3	-5.4	-2.1	-5.6	0.3	4.8	-6	3.9	-2.9	5	-1.2	3.4	8.2	4.3	-4.7	-1.7	8.6	17	-4.1	-3.6	5.4	11	1.8	0.78	3.2	10
-0.02	0.3	2.9	4.8	7.2	-0.37	1.4	4.5	-5.3	1.8	1.3	1.9	-4.2	-1.9	-2	-3.2	-4.7	0.95	-1.6	2.4	-3.4	-0.54	6.8	4.4	-0.15	2.5	-10	-3.3	-6.7	5.5	-5.6	3.5	-5	4.1	1.1	2.2	4.3	4	-4.1	-0.9	1.3	14	-12	1.6	2.3	2.9	-3.8	-0.12	-6.7	6.2
-0.06	0.06	-0.41	8.6	2.2	5.9	-4.4	3.8	-8.4	7.9	1.2	6.6	-7.9	4.6	-10	-6.3	2	-5.8	-7.7	-3.3	3.5	-10	-6.2	-6	-5.6	2.5	-5.5	-0.11	-7.7	3.1	-1.9	-4	-3.7	-1.3	2.2	-2.9	6.5	2.5	-2.1	-7.2	17	-3.1	-1.4	6.2	7.1	-7.1	2.9	-1.1	-9.9	9.1
-0.03	-0.11	-2.3	4.6	-0.52	3	0.78	-4	-4.1	-2	-0.27	2.6	-1.5	-0.62	-9	-2.7	-6.2	-6.7	-2.2	-6.1	-2.9	-3.5	-4.4	-1.2	-0.64	2.2	-1.6	2.9	-9.9	3.5	-7.3	-3	-8.4	3.3	1.4	4.3	2	4.4	3.7	2	17	2.6	3.5	-4.3	5.6	0.89	-2.3	4.3	-3.5	13
0.15	0.44	0.54	-3.1	-2	3.5	1.2	-3.5	5.4	-0.05	0.96	-2.9	2.1	-1.6	-2.7	-0.63	-0.48	3.1	1.9	-5.6	-6	0.59	-1.2	-2.1	5.6	4.4	-4.8	2.8	-8.8	3.6	-2	4.8	-10	-0.86	-1.8	2.2	-3.4	7.4	2.6	2.9	7.2	6.5	4.9	-2.9	-1.6	7.1	-0.65	10	-5	11
0.74	0.21	6.9	-1.8	2.1	3.2	3.2	-1.1	5.3	-0.88	2.6	-0.52	1.3	-1.9	2.1	4.8	6.9	-0.37	7.2	-1.2	0.34	1.5	-1.9	5.4	7.8	1.8	5.9	-1.8	5.9	0.2	5.6	-3.5	4.4	0.8	4.9	3.4	8.3	7.8	2.8	7.7	7.8	5.6	11	-4.1	5.3	2.3	4	3.7	12	7.6
0.22	-0.62	8	1.4	2.1	2.7	0.3	-0.72	8.6	-2.8	2.1	1.7	7.3	-2.9	7.4	4.2	2	3.3	5.7	-2	7	-1.3	5	3.8	3.9	6.5	4.3	-3.2	7.5	4.7	1.2	-1.7	9	-3.1	-0.45	2.3	-3	1.9	2.2	6.2	4.5	5.5	8.1	1.1	0.42	3.2	-3	-1.1	19	1.5
0.48	-0.33	0.22	3.6	3.8	2.4	-0.33	7.9	15	4.5	5.7	4	2.7	7.4	13	0.11	9.5	4	0.89	1.8	9.2	-0.58	1.6	-1.9	5.5	2.8	8.2	3.2	8.4	5.8	0.23	7.1	11	5.5	3.6	5.8	3.9	5.9	-1.3	2.1	1.4	5.3	6.5	3.4	3.6	5.8	0.96	1.7	29	15
0.74	-0.47	-3.3	5.9	-1.7	6.6	3.1	6.4	15	-1.7	0.45	3.8	5.2	7.1	5.8	-10	-0.62	-7.5	2.5	-4.3	0.99	-8	6.9	-0.44	-3.4	8.1	1.6	-3.2	5.5	2.6	-2.7	2	7.9	-1.4	7.7	2	3.7	5.8	1.9	-2.9	1.9	-0.48	1.1	-2	2.4	2.1	-1.4	0.72	3.9	10
0.57	0.12	-4.1	4.7	3.6	5.3	0.81	2.5	9.1	-1.8	0.57	4.6	6.2	1.6	-3.7	-3.6	2.1	8.6	5.3	-2.6	-0.5	-9.7	2.6	-2.4	-8.9	4.6	-1.6	2.9	-1.8	7.7	-0.71	3.4	1.3	5.1	4.9	4.2	3.1	4.7	-4.6	7.1	-0.11	3.2	-5.1	-0.59	-0.13	6.1	2.9	9.8	-11	1.9
0.14	-0.2	-0.15	1.1	-4.7	-2.4	-0.47	5.5	11	9.5	-1.6	2.4	6	3.3	0.94	6.6	-4.1	3.8	5	5.6	9.7	1.2	2.4	-4	-2.2	7.7	-0.77	3.9	-1.4	2.3	2.6	2.8	-3.9	1.8	4	0.46	0.82	0.07	-3.8	2.1	3	-5.8	6.1	5.1	-0.16	-7.1	-2	-0.43	-9.1	10
0.16	0.2	-1.7	5.3	-1.6	5.5	3.1	9.8	4.9	12	0.71	9.6	3.6	11	7.3	0.52	-3.9	-0.83	5.2	2	2.2	7.2	0.93	1.6	0.65	5.4	-2	2.3	-0.96	5.2	-1.4	6.3	0.93	6.1	-1.8	1.9	-8.8	0.9	0.75	2.8	-5.7	-12	-3.8	5.4	-6.7	-4.7	-4	0.07	-3.8	3.8
0.55	0.15	-0.18	-5.1	1.9	-2.6	5	3.7	1.6	1.2	-1.6	2.4	2.2	4.3	4.7	-1.3	0.86	-6	4.8	-6.5	-1.3	2.5	-1.6	-0.38	-1.5	6.1	1.3	-0.06	5.9	2.4	4.5	2.7	5	3.1	1.4	1.7	-0.89	2.4	5.8	3.7	9.3	-0.67	1.8	8.8	-3	-0.6	0.56	1.9	6.6	7.6
-0.16	-0.09	3.3	-3.4	0.32	6.5	0.64	-0.51	11	5	1.9	7.4	5.2	6.7	-4	-5.3	-2	-11	2.2	-0.42	-2.2	-6.7	-0.45	-2.6	-1.4	4.3	-0.68	-2.3	3.5	5.7	-2.8	5.4	-1.8	2.1	5.2	3.9	-1.6	4.6	3.4	1.5	-0.06	7.5	5.7	2.9	-4.7	3.7	-1.4	4.8	0.54	0.36
-0.22	0.07	-2.8	-5.5	-1.5	-3	-6.4	-0.29	5	-3.2	2.3	-3.2	-0.17	-1.5	-0.98	-2.7	0.36	-4.8	-6.6	-3.5	-6.2	-0.02	-6.9	0.96	5.1	-4.8	3.7	-1.9	-0.22	-1.3	1.9	-2	-3.4	-4.5	1.8	-1.7	1.1	-2.5	2.8	-2.6	0.58	-7.8	1.9	-4	5.5	-3	-1.2	-1.4	10	-15
0.74	-0.6	0.57	-7.3	1.8	-7.7	-4.3	-4	11	-6.8	5.5	-4.5	4.5	-1.1	-1.6	0.5	-3	-3.1	-2.7	-2.2	-0.42	5.5	3	-2.9	5.7	-3.3	-1.6	-2.6	2.5	-5.7	-0.39	-5.6	0.94	-10	4	0.72	1.9	-2.3	4.7	0.48	4.3	-4.3	-5.2	-3.9	3.3	-2.5	0.5	-0.76	5.8	-14
0.52	0.09	-1.6	-6.7	-0.19	-10	4	-6.1	17	-10	5.7	-3.8	9.7	0.12	-3.4	0.8	-2.6	2	-8	5	-3.1	4.5	-2.9	-5.3	-1.7	-6.4	1.8	4.1	7.9	-0.89	7.2	5.3	1.1	-1.4	6.6	5.3	8	-3	4.6	2.8	5.9	-5.5	1.8	14	7.2	-4.5	3.2	-0.95	0.35	-4.3
-0.35	0.33	-2.8	12	-0.24	2.9	2.7	16	5.2	16	0.93	8.8	4.1	15	-1.7	1.6	-3.2	0.1	-1.8	7.8	-3.7	5.4	-2.4	7.2	10	0.11	-1.9	1.1	1.2	5.8	3	4.7	-5.5	3.5	8.8	2.1	2.8	-1.9	-0.78	0.65	1.4	-8.5	-5.7	-3.7	7.1	0.86	-1	1.6	-7.6	-0.74
0.06	0.78	-4.1	8.8	-1.6	7.7	-5.6	3.3	1.2	8.5	1.2	7.5	1.6	8.3	3.4	5	1.1	13	-1.2	9.6	-3.7	3.7	3.8	3.9	4.8	3.9	-2.9	2.2	-6.1	8.8	-0.19	2.9	-6.5	6.3	0.02	6.7	-1.2	4.8	-3.1	5	0.78	0.62	-6.7	1.3	5	9.3	0.69	2.2	-9.8	9.1
0.49	0.06	6.5	-1.1	0.53	-3.7	3.5	-4.6	6.2	1.3	1.9	-4.5	6	0.09	6.9	6.8	6.2	0.64	-2.6	-1	7	-4.4	0.17	0.35	5.5	-5.1	-2.8	-2.8	0.42	-2.3	2.8	-0.08	3.4	2.9	0.61	-3.2	-5.3	-1.3	5.5	-0.19	-2.1	-3.5	5.7	0.8	0.57	-2	-1.3	-7.4	6.3	2.1
0.07	-0.2	1.7	3.4	-3.6	-0.34	9.6	-1.2	5.9	4.7	6.3	0.08	2.8	1.9	3.4	4	5.2	-3	1.3	0.24	-7.6	-9.1	-5.1	1.2	-1.7	-6.3	9.2	6.6	7.9	3.2	10	4	7.4	3	8.8	-7.2	1.7	-0.8	8.4	0.26	4.7	-2.9	14	14	0.72	-2.1	3.6	-1.1	3.2	-3.2
-0.33	0.07	0.53	-2	-6.5	1.4	3.5	-3.3	-5.4	-5.3	-5.9	-3.3	-3.7	0.98	3.4	4.9	3.1	-6.5	-0.97	7.7	-6.5	-9	-2	2.2	-3.8	-3.4	-0.94	2	4.6	1	-3.3	1.9	1.4	4.9	8.3	-2.9	-5.5	-6.1	4.3	-4.7	-6	-6.6	0.18	11	-0.25	-11	1.5	-1.5	4.9	1.9
-0.68	-0.16	-4.7	1.5	-3.4	-3.1	-8.3	-0.29	-10	-5.5	-8.3	-1.2	-9.7	-1.7	-3.6	0.02	-3.3	-2.5	-2.3	0.45	-3	-5.6	4.2	0.38	-4.3	3.8	-2.4	-2.3	-6.2	4.1	-7.6	2.5	-8.3	6.4	-3.3	-5.2	-7	-4	-4.7	-9.2	-13	-4.7	0.99	3.4	-11	-11	-9	0.47	1.4	12
0.03	0.02	-4.1	3.5	-5	-0.28	-5.4	-0.34	3.7	-4.3	-2.7	-1.8	-2.3	-6.3	-3.8	-2.2	-1.9	-4	2.2	5.3	0.24	-0.33	-4.2	1.5	-8.8	-0.46	2.5	-0.55	-3.7	-1.3	0.73	-2.9	-4.6	-2.4	0.68	1.9	-2.2	-1.7	-7.8	1.8	-2	3.1	-0.47	2.3	-7.5	-0.04	0.05	-3.9	-18	3.4
-0.03	0.11	4.6	0.44	-3.5	0.56	2.4	-0.66	14	-2	4.3	-5.6	4.2	-3.6	8.7	-4	0.94	-4.2	4.7	0.58	-1.4	-1.6	0.54	0.31	0.74	-6.2	-0.07	-7.6	-3.6	-6.6	-1.6	-5.7	0.98	-8	-2.5	-2.8	-2.4	-7.5	-1.5	2	-3.7	-1.6	-4.8	-4.5	-1.3	-2.6	-0.32	-8.4	-1.6	-13
0.21	0.4	2.5	-0.21	-0.65	-2.2	-1.5	-2.2	13	-6.4	-0.67	-6.3	7.3	-8.1	5.1	0.43	0.12	2.5	3	-0.39	-3.9	4	0.36	2	6.1	-5.8	8.8	-3	0.89	-4.5	4.4	-0.87	2.9	0.47	-0.41	2.5	3.3	-1.8	1.5	0.68	-3.2	0.94	6.5	0.1	3.1	1.3	8.1	-1.4	12	-4.7
0.1	-0.06	-0.2	2.7	5.1	-0.52	2.6	3.1	12	3.5	-0.23	-1.3	3.2	2.3	4.8	0.15	-0.36	-3.2	8.3	1.7	-1.6	-1.5	1.9	2.2	2	-2.8	0.73	0.3	4.8	-1.5	7	-1.9	4.3	-2.9	2.1	3.6	2.9	-1.3	-0.29	-0.96	-0.91	-3	-1.4	3.6	-2.1	-2.5	3	-5.3	2.3	-0.1
0.81	-0.18	-1.1	-2	7.3	-7.4	4.8	-5	19	4.1	5.4	2.3	12	-1.3	-3.5	-6.8	4.2	-6.5	4.7	5.5	2.9	3	-5.2	-1.9	-4	-6.8	5.5	3.2	5.2	-1.8	3.2	3.1	4.8	-0.87	2.3	-1.9	5.7	-1.9	-2.4	4.5	0.76	-11	7.3	10	-3	-9.4	4.5	-2	0.08	-9.1
1.2	-0.21	8.1	-4.8	2.9	-5	8.7	-10	23	3.2	8.9	-4.6	16	2.7	-10	1.7	-1.7	0.89	-0.22	7.7	7.4	4.7	2.5	4.5	4.4	-7.5	4	-1.5	8.6	-5.3	5.5	-6.9	11	-4	8	-0.38	3.1	-7.5	3.7	-0.4	5	-18	8.3	-0.67	2.6	-12	8.6	-5.7	7.5	-14
0.59	-0.1	8.4	-4.2	8.1	-5.3	6.6	1.1	7.4	4.6	6.8	-1.4	9.5	7.1	-1.6	-7.2	-1.1	10	-2.8	-4.7	-0.23	-3.6	0.98	-3.6	11	0.94	0.34	2.2	4.3	-5	-1.5	-3.3	4.7	-4.3	4.3	-0.43	-0.59	1.6	1.9	3.5	-3	-12	0.03	3.8	-2.2	-3.1	0.82	2.9	14	-1.6
0.06	0.29	13	-0.74	5.2	-2.6	6.7	-1.5	5.2	2.4	7.5	-1.1	5.7	-0.46	5.7	-0.49	3	-8.2	-2.1	0.88	-9.8	-3.8	-2.7	3	4.8	-3.6	4.9	3	2.5	1.3	-1.3	-1	6.1	-1.3	-4	7.6	-3.4	1	-4.8	7.1	-14	-5.1	5	-0.52	-7.9	-1.9	-4.4	-3	18	-5.7
0.08	0.45	1.5	-0.06	-0.79	2.6	6.1	0.51	2	16	1.2	-1.4	1.1	10	7.5	12	0.02	5.4	5.8	13	4	0.31	4.3	5.6	8.2	-4.4	4.3	0.94	0.45	-2.2	0.46	0.6	8.9	0.31	-10	-0.03	-7	-2.5	-9.1	4.6	-16	-4.2	4.4	-1.4	-16	-1.4	-6.2	-0.2	21	-8
-0.17	0.03	-0.47	-3.4	3.1	-3.1	-2.9	-0.23	-0.88	11	-0.81	-2.1	4.3	5	-3.8	13	3.8	11	4.8	13	-3	9.8	-9.9	8.5	0.13	-8.5	7.5	3.8	3.3	2.4	7.3	3.6	4.2	5.9	-3.4	1.1	4.1	1.9	-13	-2.6	-15	4.7	5.5	-1.1	-8.6	-3.9	3.2	2.2	1.3	-15
0.14	0.07	-6.7	-1.2	-0.5	-1.4	-1.1	-5	6.9	9.5	2.2	-2	3.3	4.4	-1.2	3.8	0.32	-1.3	3.9	4.3	-9.9	-3	-9.7	4.1	2.4	-6.2	5.1	-3.9	2.9	-4.2	4.1	0.48	-0.63	-4.7	-1.3	-5.5	1.7	-7.9	-5	-5.6	-8.6	-4.9	2.6	-9.4	-5.7	-9.7	1.8	-3	-0.33	-11
-0.11	-0.23	1.1	1.8	7.5	3.7	7	-0.82	16	10	7.5	3.8	8.9	4	-0.41	-7.1	-4.5	0.4	0.42	-0.89	4	-2.8	-4.4	-3.9	-1.2	5.5	7.8	0.59	2.9	-5	4.1	1.3	2.8	-6.7	-2.3	-5.2	3.3	-4	-7.6	-2.3	-2.3	-4	5.7	-7.3	-9	-0.64	6.1	0.61	0.15	5.8
0.68	-0.33	3.7	-5.4	-1.1	-5.6	6.6	-4.7	26	0.97	6.5	-8	14	1.4	1.2	-4.4	6.4	-2.1	0.64	-5.6	7	1.6	-0.08	-0.67	4.3	-2.3	12	-3.7	3.3	-8	6.4	-9.7	1.4	-11	4.8	-7.1	3.6	-7.9	-0.9	-8	3.7	-11	12	-4.8	-1.2	-4.9	9.5	-5.3	9.5	-4.1
0.21	-0.74	5	-8.8	-2	-4.1	-0.44	-1.5	7.2	-6.9	-0.08	-8	8	-8.1	-0.34	-13	7.5	-14	4.7	-15	-2.7	-15	-0.92	-5.7	2.1	-8.4	1.1	-9	-5	-16	-2.4	-10	0.47	-14	-0.9	-19	-3.2	-18	-4.8	-16	-6	-20	2.1	-11	-3.3	-15	4.1	-11	2.1	-9.8
-0.01	-0.83	-0.99	-8.5	0.05	-6.6	-1.6	-6.8	-2	-19	2.1	-14	1.7	-18	-6.6	-9.2	-1.3	-4.4	-4	-12	-4.2	-4.9	-1.1	-13	-4	-7.7	-3.9	-8.1	-3.5	-13	-5	-7.3	1.1	-10	6.1	-18	-0.35	-11	-1.9	-12	6.6	-23	-4.3	-12	-1.8	-17	-1.9	-3.8	1.7	-13
0.24	-0.54	-1.9	-13	-3.7	-13	-2.2	-9.4	-6.5	-17	-0.51	-10	-5.1	-13	-6.8	-9.1	4.3	-3.2	-4.8	-10	-0.26	-3.2	-3.9	-6.1	-0.27	-11	-2.7	-3	-1.6	-6.2	-0.84	-12	-2.5	-4.2	6.3	-12	-1.1	-14	-2.5	-6.7	6	-9.8	-1.1	-5.2	3.1	-11	-7.8	-10	-2.9	-18
-0.61	-0.48	-1.7	-5.9	0.76	-9.4	-6.5	-5.9	0.67	1.9	-3.3	-6.4	-4.2	-3	2.3	-3.9	-3.1	-5.2	0.06	-5.1	1.4	-7.4	-0.91	2.9	1	-9.4	-1.6	-3.4	-4.3	-11	-7.1	-16	-7.2	-9.4	2.6	-12	-0.57	-15	-3.9	-8.4	1.8	-9.7	1.5	-9.7	0.67	-18	-5.8	-15	-0.84	-16
-0.14	0.1	-4.2	-0.84	-4.5	-4.8	-0.24	0.32	-2.1	4.8	0.37	-0.41	-6	-2.2	-5.7	2.4	-3.5	1.1	1.8	-1.3	-9.5	1.6	-5.3	2.2	0.27	-7.1	4.1	0.76	-1.5	-7.4	0.7	-4.4	-5.7	-2.7	2.5	-8.4	-1.7	-4.8	0.46	-11	-3.5	-11	9.9	3.6	-1.6	-8.2	1.3	-3.5	6.4	-4.9
0.36	0.45	-0.25	6.2	-0.05	-1.5	8.3	2.6	5.6	8.3	7.3	-0.39	0.15	4.3	1.3	9.3	-7.6	-2.2	-0.26	7.3	-6.5	3.9	0.6	8.2	2.8	-3.9	-1.3	-0.15	-0.99	1	-0.78	1.8	-0.55	5.3	-2	2.7	-0.8	3.4	-3.3	2.9	-0.05	-4.1	3.5	4.1	-2.7	-5.6	1.8	2.4	8.4	10
0.39	0.7	0.35	4.8	-0.36	2.1	8.2	5.6	4.8	11	14	4.8	6.9	6.1	-9.1	13	-9.9	6.5	-11	7.2	-6	7.7	-9.5	9.6	0.57	5	-2.4	5.4	0.56	1.9	-2.4	3.4	3	5.1	1.1	-1.9	-1.1	0.57	4.2	4.9	3.2	-10	-4.9	9.3	-5.7	-9.3	3.2	-4.5	0.89	-2.3
0.8	0.57	6.6	4.4	3	1.1	9.4	3.7	8.8	6.8	8.6	6.9	12	9.7	5.6	10	9.6	4.5	2.2	4.6	6.5	8.5	8.6	0.7	8.5	7.1	-1.6	4.3	2.9	7.3	-1.1	6.8	3.9	12	2.9	4.2	-1	3.3	8.2	10	-2.5	-6.3	-15	3.1	-2.7	-1.5	0.96	1.9	-4.7	9.2
0.61	0.66	-2.9	5.1	-2.9	2.6	-2.8	-0.83	5.4	11	-1.4	2.9	4.3	6.6	3.7	0.59	4.9	2.6	-0.05	7	3.1	7.8	12	-0.07	-1.3	6.6	3.8	2.3	8	4.4	2.8	12	6.8	3.2	9.3	5.9	8	3.9	7.8	1.9	3.2	2.7	-0.93	10	2.3	5.8	4.1	6.2	0.92	5.3
-0.19	0.46	-5.8	0.3	1.3	0.47	0.94	-2.9	11	6.7	1.4	-1.2	4.2	3.3	-0.29	7.9	-0.12	-1.6	2.3	5.9	-3.3	-2	-6.4	2.4	-7.6	2.9	4.5	0.78	-0.87	1.2	-2.5	2.7	-5.6	-2	-3.7	4.2	3.4	3.2	-5.2	0.19	-7.3	8.9	7.1	3.5	-0.77	7.8	4.3	0.31	-2.6	-4.2
-0.29	0.27	-6.7	2.5	-7	7.2	-3	2.8	3.6	1.5	0.49	4	3.1	2.1	0.14	6.7	-1.2	1.5	1.3	5	-3.6	-2.1	-9.4	-6.3	-1.4	-3	-4.8	-7.9	0.54	1.1	-2.3	-4.5	-4.1	0.58	-4.6	1.8	3.4	5.5	-3.1	1.7	-2.9	5	6.4	-4.3	1.9	7.6	4.9	-2	0.7	6.4
-0.8	0.48	-5.5	5.4	-7.8	4.8	-2	0.39	-4.3	-7.2	1.1	2.7	-4.5	-1.7	3.4	5.9	-1.1	7.1	2.6	3.4	-0.61	5.9	1	-1.3	-0.1	2.6	3.2	-1.8	1.9	3.6	-0.48	-5	-1	1.7	0.06	2.9	3.9	3	1.2	3.1	-4.1	9	6.6	0.96	-2.1	9.4	5.6	-2.2	-4.8	2.5
-0.23	0.26	1.5	1.9	0.95	2.8	-2	0.3	7.6	6.5	-2.4	4.1	1.2	0.98	2.2	4.1	2.5	1.4	15	4	2.5	3.4	3.9	3.7	7	12	2.4	3.5	1.5	3.9	-0.54	1.9	0.4	0.76	-0.65	4.8	0.41	7.3	5.9	4.1	-8.1	13	2.3	4.4	-4.8	10	-0.16	2.1	7	7.8
0.41	1	5.1	-0.22	-2	6.2	6.3	1.3	9.9	7.5	2.2	8.5	5.8	0.7	10	5.9	6.6	11	15	4.2	9.2	8.9	5.4	4	1.2	7.1	11	7	8.5	2	4.4	7.2	4.3	7.9	7.3	4.9	5.8	5	8.9	1.6	2.2	18	13	2	4	12	0.52	6	3.6	14
0.51	0.83	6.7	6.5	0.87	11	4.4	3.5	9.2	21	5.2	11	8.8	12	11	6.3	10	8.7	7.7	5.7	11	7.1	16	5.5	6.7	12	7.8	5.2	8.9	6.1	6.9	1.6	8	13	4.5	0.25	2.5	3.8	7.8	3.8	6.2	21	18	13	-1.5	8.4	-3.8	3.8	-7.5	16
0.73	0.92	15	7.9	1.9	7.9	4.4	9.5	5.7	24	7	9.8	8.1	10	9.3	1.5	11	-0.65	5.6	8.1	11	11	6.8	11	6	10	-6.1	9.9	0.81	8.6	-1.9	6.4	0.13	3.3	-2.1	12	-0.23	8.3	-0.43	6.9	1.7	17	-2.4	4.1	-3.2	14	0.92	6.1	12	11
0.2	0.56	4.6	0.01	3.2	-0.63	4.8	-5.1	-1.5	-4.2	6.9	-4.5	-1.9	-3.6	0.9	0.96	12	-0.44	5.1	-1.8	11	8.6	4.8	10	7.6	-0.5	-0.17	3.9	8.4	-2.4	-1.8	13	6.3	-3.4	2.4	5.6	1.1	6.7	5.1	12	0.42	20	3	-8.8	2.8	16	4.5	8.5	20	-2.3
-0.46	-0.07	-0.93	2	1	-7	0.56	1.9	8.5	-2.5	-2.1	-0.96	2.6	-5.8	3.8	3.1	-1.6	-2.4	3.3	-3.2	2.9	4.3	8.6	5.9	-3.7	-1.9	-5.7	1	-1.6	-0.72	-1.6	6.1	1.5	-3	-4.4	6.6	-11	-1.3	-1.2	6.1	-12	15	0.33	-1.3	-11	8.7	-6.3	-4.7	1.3	2.1
0.02	-0.15	-2.1	-1.6	-0.89	-4.7	-2.3	-3.8	-0.07	3.2	-7.7	-3.2	3.9	-1.2	2.3	-5.8	6.1	-0.89	0.93	-3.9	-4.5	5.6	-2.4	0.89	-4.6	-7.2	1.4	-3.3	-3.8	-1.4	1	-3.4	-4.9	-2.1	-4.5	-4.6	-7.3	-5.4	0.15	-6.1	-10	-13	1.7	-2.8	-7.2	-7.3	-5.8	-4.7	-8.6	-2.6
-0.35	-0.15	-1.7	-5.8	-1.3	-6.8	-6.7	-7.8	-6.9	-8.5	-4.9	-4.2	-2.5	-6.5	2	-6.2	-3.7	-4.8	0.67	-7.3	3.7	-0.83	0.77	-1.6	-2	-5.2	-2.6	-2.3	-7.3	-2.9	-4.7	-0.43	-6.2	-2.8	-4.8	1.1	-2.4	0.32	-1.4	1.8	1.2	-2.4	-1.8	-1.8	-1.4	-4.2	-7.1	0.38	-9.8	-11
0.14	-0.45	-0.92	-4	2	-3.9	-0.39	-6.8	-7.5	-16	-1.7	-4.8	-3.9	-11	5.9	-5.4	0.57	-7.6	-2.6	-13	1.1	-4.3	1.9	1.5	-0.95	-1.6	-7	-4.2	1.8	-0.19	-4	-6.1	-0	0.8	-1.9	4.2	-1	-3	3.3	0.21	2.8	1.9	-9.5	-3.5	-0.45	-6.7	-3.1	-6.5	-9.9	3.5
-0.46	-0.04	-7.2	-0.2	-1.1	-2.6	-7.5	-0.26	-7.6	-6.6	-3.2	-1.4	-3.3	-5.7	6.3	5.7	-1.6	4	0.33	-5.7	-1.3	-4.6	-0.93	-3.7	3.1	-3.9	-5.6	0.72	2.4	-1.4	-3	1.2	0.68	-2.3	-0	-3.6	2	-0.13	0.74	-0.23	0.72	-0.82	-5.3	-0.39	1	3.3	1.6	1.7	-13	5.8
-0.56	0.51	-7.1	1.9	-2.3	-5.3	-10	2	-1.8	-2.4	-3.4	2.4	-0.03	0.39	-3.8	2	0.63	-1.9	2.2	0.03	0	3.1	1.9	-1.6	-3.5	4.6	-1.8	-0.18	-3.5	-1.4	5.7	0.55	-1.8	0.37	1.8	3.5	4.2	-1.2	2.2	4.5	9.2	4.6	-2.4	-6.7	9.6	-1.6	0.48	-3	-4.7	-1.2
-0.01	0.03	2.3	-0.91	4.8	3	-2.6	-6.6	-2.7	-5.1	-2.6	-0.24	1.1	0.82	3.9	0.18	3	2.8	0.32	3.6	2.2	-4	-0.06	-11	-4.9	-3.1	-1.1	2.1	-0.87	4.2	2.4	-4.8	-4.4	0.49	4.8	-5.2	3.8	-5.3	4.8	0.78	5.3	-7.5	-1.3	-3.3	8.1	-6.7	-2.5	-2.1	-4.3	0.96
0.21	-0.05	2.3	-5.6	3.4	-3.5	-1	-6.7	-4	-5.1	-5.1	-6.3	1.6	-8	7.6	-1.8	5.3	-3.4	-1.7	1.7	4.6	0.39	3.6	-3.4	-2.3	-7.8	4.8	7.9	6.2	-3	5	0.85	4.5	-5.4	4	-5.8	6.6	-7.6	1.7	-4.3	4.8	-6.2	4.6	12	8.1	-5.8	6	1.5	-3.8	-16
0.54	-0.82	3.2	-1.6	-1.6	-6.2	-3.6	-2	-1.7	-3.4	1.7	-1.8	-0.49	-2.4	10	-2.3	1.8	0.38	4.3	0.29	0.28	-0.24	7.1	-0.31	-2.2	-0.04	-1.6	-2.1	-0.29	-8.9	3.1	1.8	-0.16	-8.1	2.8	-4.3	1.3	-5.3	5.4	-9	1.2	-6.9	-2.6	1.8	3.9	-8.1	1.8	1.6	-2.7	-14
0.13	-0.32	-4.2	1.8	5.7	-4.8	-1.3	1.2	-6.3	-2.1	2	1.4	-3.5	-2.6	1.4	-9.3	-4.4	-0.16	-2.9	-3.9	4.3	-8.7	3.2	-2.6	6	-6	-0.96	0.75	-3.2	-3.4	-2.8	3.8	-0.16	-8.3	-4.8	-3.6	-2.2	1.1	5.2	-6.4	11	0.1	-8	-1.6	6.2	3.8	-0.7	6.9	0.5	-13
-0.26	-0.27	-0.58	4.1	0.57	1.6	4.1	-2	-1.3	3	-1.9	3.9	-1.8	-2.6	-5.4	-7.5	-2.5	-1.5	-1.4	-2.1	1	-1.9	0.35	-2.5	-0.93	-1.8	-0.91	-4.5	1.4	-1.4	3.1	-6.3	0.5	-1.8	-0.85	-2.2	1.7	-1.3	0.85	-2.1	7.9	4.5	-1.8	-5.5	8.3	2	0.13	-1.4	0.73	-6
-0.11	-0.52	2.7	0.29	4.6	3	6.4	-4.7	2.9	-5.3	4.1	-2.1	9.2	-5.5	-3.2	0.35	0.94	12	-0.32	-2.4	8.2	4.3	5.6	-3.6	-6	4	1.6	-1.2	-1.3	-0.13	2.4	-4.9	-2.8	-0.79	-2.7	-6.8	-3.5	0.23	-2	-2	6.9	1.9	8.5	3	12	4.2	-0.52	1.3	-6.1	9.3
0.08	-0.26	3.7	-5	4.6	-1.9	0.58	-4	-5.9	-13	-0.62	-0.61	4.7	-7.9	-2.9	-0.29	-0.89	-1	-3.9	-1.3	6.2	2.6	-0.5	5.9	-11	-1.9	1.2	-3.4	2.5	-0.58	5.4	-4.4	0.79	1.8	2.3	0.21	3.7	2.7	2.9	-2.8	4.9	5.1	-1.9	1.7	8.1	2.8	3.7	-0.27	0.27	-3.7
-0.38	-0.2	1.1	-2.4	2.5	-1.2	-1.1	-1	-11	-0.59	-3	-2.1	-4.2	-1.3	2.2	-3.9	-3.5	2.3	-1	-5.9	-1.7	6.8	-1.5	1	-1.3	-1.4	-4.8	-8.7	-2.1	3.6	-7.1	11	-3.9	1.5	-3.9	0.36	-4.8	7.3	0.97	1.5	-2.6	12	-12	-1.5	-3.6	9.4	-6.9	2.4	1.4	-4.9
0.05	0.13	0.09	-0.46	-6.5	-0.21	-3	2.8	-14	3.2	-3.8	1.7	-4.4	-1.9	-3	-5.9	6.1	-3	-7	-8.6	5.3	-4.7	2.9	-4	1.9	-2.5	-7.7	-3.1	0.05	0.64	-5.7	4	-0.12	-1.4	-2.8	2.9	-6.6	5.7	1.5	4.8	-8.8	12	-8.1	-3.4	-6.7	16	-7.6	3.3	-0.1	-8.4
0.29	-0.25	5.3	-0.83	2.2	5.2	-3.8	-1.7	-9.5	-4.3	-2	2.9	-8.1	-3.1	-0.59	-7.2	2.8	-3.8	-4.7	-7.4	-3.9	-8.5	5	-6	2.7	8.5	4.6	-3.5	10	-3.3	1.7	-0.91	12	-2.5	1.6	-0.52	1.2	2	6.9	-1	-3.8	11	1.2	-4.5	0.3	16	-2	3.8	15	6.3
0.1	-0.35	4.9	-0.58	3.6	4.4	3.8	-1.2	-7.6	-8.3	3.2	1.6	-1.6	-1.8	-2.2	0.76	-5	-3.4	6.3	-3.8	-1.2	-0.56	2.3	-4.2	2	1.8	1.5	-2.2	2	0.76	0.29	0.7	6.2	1.2	-3.9	6.6	-4.6	11	-1.7	1.8	-3.2	20	0.8	4	-4.7	16	0.76	7.1	1.8	-0.44
-0.16	-0.7	1.8	-6.8	-6.3	4	9	-2.5	1.4	-15	-1.6	-6.1	3.7	-9	-4.4	0.93	-4	-6.4	2.4	1.4	0.11	-2.1	-4.3	-1.4	-2.6	-2	1.4	-0.63	0.14	-4.4	4.5	-0.6	3.6	-2.6	0.48	-1.8	-2.1	4.5	-2.5	2.5	-8.9	13	-0.07	-2.8	-4.8	12	0.43	3.2	2.3	-7.1
-0.59	-0.2	2.7	-5.5	-0.03	4.4	-4.5	-2.1	-3.1	-9	-3.9	2.5	1.9	-7.8	-6.6	-5.6	-6.4	-4.2	-10	-2.4	3.2	3.5	2	-1.4	2.5	6.2	-11	0.83	-1.4	-1.3	-3.2	1.7	-0.26	-0.5	-1.4	3.8	-6.4	8	-1.2	5.7	-7.5	25	-14	-2.2	-8.1	19	-5	3.6	-1.4	-2.5
-0.05	-0.41	3.1	2.9	1.3	6.6	-0.23	-1.4	-11	2.1	-6.4	5.5	1.4	-0.88	-6.6	-2.2	7.5	-0.98	-2.3	-2.3	-2.6	-2.2	-3.1	4	-5	12	-2.6	-2.5	4.5	1.5	0.42	-0.06	3.7	-0.94	-0.43	4.2	-3.2	1.1	3.2	6.2	-4.1	14	-4.7	-0.95	-4.2	12	-1.8	1.8	1.9	16
-0.32	-0.46	-2.1	3.6	-0.33	10	-8.4	3.5	-16	4.4	-5.5	4.2	-7.2	-5.3	-1.8	3.7	-5.4	1.7	-9	-3.4	1.7	2	0.28	7.6	-3.6	3.2	-3.1	-1.4	-2.8	-6	-1.4	-4.2	1.4	-3.7	0.8	-7	-4.1	-5.2	0.42	-3.4	-3.4	6.4	-6.8	-3.7	-0.58	1.9	-5.3	3	-9.1	16
-0.49	-0.05	-3.6	4.6	6.4	4.5	-0.79	3.3	-3.4	5.7	1.3	3.8	-8.8	-0.85	-2	1.7	4.9	0.47	-10	3.6	-1.6	-0.18	-6.8	4.8	-3.3	0.26	-2.9	1.5	-2.6	-4.2	-3.2	-3.2	1.6	4.4	-6.6	0.01	-2.9	-1.3	-2	2.2	-8.1	12	-5.5	0.66	-3.3	6.8	-2	-3	-5.9	7.7
-0.13	-0.02	-0.74	4.8	1.5	5.7	-2.9	8.6	-4.8	2.4	0.96	2.7	-3.5	-0.33	-2.5	2.9	-5.2	2.2	1.1	0.85	-4.6	8.4	-0.61	5.8	-3.3	3.2	-3.5	1.8	-1.6	-5.3	-3.4	4.6	1.1	4	-2.9	-5.6	-4.8	0.99	-4	-1.3	-5.9	0.97	-6.7	-2.5	-6.7	1.6	-3	5.2	-10	0.01
0.08	-0.22	-1.7	0.7	-1.6	3.9	-1.1	1.1	-7.4	12	2.4	3	-2.2	3.7	-6.3	-3	0.82	5.8	-3.4	-1.5	-2.9	-1.1	-6.2	-3.5	-7.2	3.6	-3.8	4.3	0.2	5.7	3.4	5.9	3.2	6.4	-1.9	2	-1.8	5	-3.6	1.1	-5.7	5.3	-3.9	1.2	-4	6.9	-1.5	6.5	-8.7	11
0.15	-0.79	-4.3	0.32	-6.1	3.7	-5.8	-1.9	-5.9	-3.1	-5.2	-6.2	-3.9	-3.6	-4.7	-0.6	-6.8	-5.4	2.1	-6.2	0.14	-5.1	2.4	-2.9	-7.2	2.6	-2.6	2	-3.7	4.8	-0.98	0.89	-2.9	3.4	-3.1	2.3	-3.8	0.6	0.53	0.61	-12	6	0.1	4.4	-11	5.6	0.82	1.9	-1.4	3.8
0.08	-0.25	6.7	-5	-0.21	-3.7	4	-11	7.5	-18	-1.8	-6.1	2.3	-15	4.7	-2.6	2.4	5.6	-0.87	-1.4	-3.9	-4.8	2.9	1.1	6.3	-1.1	2.5	-9.1	-11	-4.8	-1.1	-2.3	-2.1	-7.8	-8.5	0.21	-12	-0.42	-5.2	-4.5	-16	1.7	-0.75	-13	-11	3.4	-4	-4	-5.7	-11
-0.05	0.19	2.6	-6.3	5.5	-5.9	4.1	-3.5	-3.5	-21	4.2	-5.7	0.06	-13	7.5	-5.7	-1.8	-5.5	6	1.7	-8.4	-4	-0.29	2	5.6	-2.9	3.9	-5.5	7	0.65	5.1	0.79	5.3	-5.5	5.3	0.39	0.79	0.76	2.3	-5	-3.5	12	14	-3.6	2.9	7.3	-1.9	0.29	5.5	-6.2
-0.08	-0.47	-1.2	-1	1.7	-5.2	5.4	-2.9	6.6	-8.1	-1.3	-2	0.22	-6.3	0.11	-8.7	3.7	-9.2	5	-1.1	1.9	-5.3	3	0.71	-0.89	-7.4	-0.32	-3.4	4.3	-5.5	2.9	0.39	-0.36	-8.3	2.4	-4.5	-5.5	-2.6	-2.8	-5.5	-8.2	6.7	-4.1	3.1	-5.6	6.5	-1.1	-0.87	-2.5	-13
0.21	-0.18	-4.9	-3.1	-1.4	-0.54	0.76	-7.7	0.91	-8.7	-1.9	-1.6	2.2	-4.5	-8	-3.9	-3.6	-3	-3.7	1.7	-0.15	-2.6	-5	-7.5	3.4	-4.3	2.6	-0.24	3	-2.3	3.8	4.6	-0.27	-4.5	0.84	2.9	-2	3.9	6.7	-0.09	-2.5	9.3	-3.2	1.1	-0.84	8.8	3.5	2.7	1.1	-15
-0.52	-0.38	-5.5	1.5	-2.9	8.1	-2.2	4	8	-8	2.1	4.5	4.8	-1.1	-10	-5	-7.4	-3	-7	-5	-3.9	0.17	-3	-6.8	-2.1	2.6	-6	-6.2	-6.7	0.53	-5.4	4.2	-14	1.3	-5.1	5.7	-7.5	4.2	-4.4	-2.5	-0.89	12	-11	2.2	-2.4	7.7	-1.8	3	-13	-9.5
-0.55	-0.27	-2.1	-1.9	-1.5	0.58	0.39	-1.6	8.2	-11	1.6	-4.8	3.5	-5.5	-5.8	-1	-3.7	4.2	-14	-8.3	-5.7	-6	-5.3	-9.7	-8.9	-3.1	-4	2.3	-13	-0.04	-11	1.7	-15	-2.7	-13	1.7	-14	6.6	-14	-2.7	0.16	10	-16	4.9	-4.3	5.6	-1.4	1.1	-13	-0.53
-0.77	-0.2	-7	-4.1	-4.9	0.5	-7.5	-2.8	-12	-5.1	-1.9	-0.78	-5.4	-1.9	-11	0.15	-9.4	2.5	-14	-4.1	0.77	-1.7	0.12	-2.7	-14	-1.6	-12	1.3	-21	-0.21	-11	-0.74	-19	-2.3	-10	2.9	-9.6	2	-17	-2.7	-11	11	-13	-4	-13	3.1	-11	-4.1	-23	-4.7
-0.42	0.6	-12	0.26	-9.6	-0.84	-13	5.3	-12	0.85	-5.5	-2.9	-11	-1.1	-13	3.4	1.3	1.6	-13	-4.1	-5.4	2.2	-6.5	0.28	-13	2	-11	6.2	-16	5.5	-4.4	4.2	-17	4.3	-9.6	4.5	-4	-1.1	-9.4	6.4	-6.5	-2	-13	3.9	-6.3	1.1	-0.74	0.66	-19	11
-0.04	0.58	-2.3	1.2	-8	-0.51	-4.6	-1.1	-4.3	5.2	2.1	-3.7	-3.9	-0.1	-1.1	-0.33	-3.5	-5.4	-0.51	-2.2	-4.6	1.7	-4.1	-0.67	-5.3	4.6	-2.4	4	-5.5	1.7	-2.9	-1.2	-7.5	3.7	-4.3	2.7	-2.9	2.7	-1.8	5	-4.5	-8.2	-6.5	2.8	-4.3	-3.9	3	0.58	-17	13
-0.36	0.33	2.6	7.1	1.8	3	1.5	2.5	1.2	7.8	3.4	10	4.3	9.3	1.6	-3.5	0.44	-0.01	1.1	-1.6	0.94	-4.8	-0.35	-6.2	-7.4	8.9	-9.3	-4.1	-9.1	-0.72	-3.2	-1	-5.2	1.1	-7	1.5	-3.3	4.3	-1.6	1	4.7	-5.8	-7.2	-8.2	-3.2	2.6	-2.3	3.5	-11	8
0.21	0.35	2.9	4	-0.61	2.2	1.1	3.6	-2.3	10	-3.2	-0.45	2.9	9.7	5	2.7	2	-4	-0.5	6.9	5.7	0.11	-0.07	-2.9	-4.7	3.8	0.35	-4.7	-2.1	-5.2	6.3	-0.73	-1.9	-4.2	-0.81	-0.56	-1.1	-5	0.79	-4.9	-2.7	-14	-2.3	-2.4	-5.8	-4.2	-1.7	0.91	9.2	-1.2
0.08	0.12	2.1	6.8	2.6	2.5	5.5	2.4	3.3	0.13	-2.4	-2.2	0.27	5.2	11	-3.2	1.1	-0.75	5.2	5.3	3.4	6.9	5	0.37	6.2	-2.1	0.04	-8.1	5	-2.1	2	1.5	5.5	-3.5	-2.8	1.3	-5.5	-5.8	3	-6	-20	-11	3.9	-2.3	-4.9	-10	-3.2	-0.56	20	-0.52
0.66	0.25	6	-1.3	-2.1	2.2	7.1	-4.6	16	-8.3	3.7	-1.3	6.4	-1.8	6.8	-7.3	-0.76	2.1	7.3	2.2	3.8	-4.2	3.6	-1.1	3.3	-8.6	7.9	-0.3	3	-3.4	2.4	-1	7.3	-4.1	-1.8	0.81	-6.4	-0.93	2.1	-1.9	-1.8	-8.5	12	-3	-0.98	-6.8	0.06	-0.28	16	-15
0.82	-0.1	3.8	-2.1	-1.9	4.9	7.9	4.8	7.9	0.4	3.7	2.2	6.7	1.8	8.5	4.1	-0.71	-0.95	4.4	0.43	1	0.98	7.7	5.3	6.6	1.5	4	-0.73	4.8	1.5	2	-4.7	7.3	1.9	3.3	1.7	0.62	-1.7	1.6	0.19	2.4	-2.6	3.7	-2.6	1.3	-3.9	3.8	-2	8.2	-9.2
0.85	0.12	1.3	-0.32	-1.1	1.6	0.98	6.7	-2.4	4.8	2.9	1.3	-3.4	0.15	8.2	0.74	-2.6	-1.3	5.3	-4.4	3.3	8.1	5.9	0.5	3.6	-1.2	-2.5	3	8.2	7.2	0.34	4.5	7.9	7.2	4.3	4.1	2.5	4.7	4.1	5	10	-5.3	-8	0.85	5.8	-0.9	2.1	0.3	5.9	1.5
0.3	0.53	2.4	-2.1	5	1.6	-3.4	3.3	-5.5	-0.98	-0.44	-0.61	-3.7	1.4	2.7	-4.8	0.07	0.51	4.5	-0.33	9	-0.58	8.4	-7	8	3.8	-3.4	6.7	4.5	9.6	1.4	7.6	5.1	10	3.4	12	7.8	5.3	7.6	8.6	10	-1.7	-7.1	-5.1	9.9	3.4	3.8	4	17	-0.27
0.08	0.7	2.5	2.2	2	7.9	-9.7	-1.6	-13	-8.2	-3.1	-5.8	-8.7	2.3	-0.09	-3.3	-0.79	-3.5	4.5	-1	2.4	0.64	0.74	0.01	7.8	2.3	-0.16	5.2	9.3	8.7	4.3	7.7	5	4.1	6.6	9.9	11	4.5	6.9	0.98	18	-6.4	-3.2	4.2	16	4	5.3	2.7	7.1	2.2
0.41	0.34	-5.7	2.6	-0.12	1.6	-1.7	-3.1	-12	-3.8	-6.1	-3.4	-10	4.1	-0.71	0.87	1.9	0.85	-4.2	5	-0.26	3.9	-6.5	2.1	1.1	-8.6	0.11	0.92	5.4	-2.3	6.2	1.4	-1.5	-4.5	2.3	1.9	6	4.2	2	-7.3	14	-6.1	0.87	0.92	11	-0.74	3.9	-0.22	-8.6	-6.7
-0.02	-0.26	-3.4	0.58	-2	-1.7	2.5	8	-10	5.9	-5.7	-0.53	-8.6	3.9	0.83	4.4	-2.1	0.03	-3.5	0.46	4.6	3.8	1.8	3.2	4.6	-5.3	-2.7	-5.4	1.6	-4	-1.6	-0.81	-1.7	-4.3	2.7	1.8	6.3	-6.6	11	-5.4	19	-11	-1	-4.8	13	-13	2.9	-2.2	-6.2	1.6
-0.18	0.21	-0.04	-4.8	0.68	-6.3	4.5	1.4	-5	-7.3	-3.3	-2	-3.6	-0.46	2.1	6.5	3.7	0.76	-5.8	1.7	-3.9	-0.49	-2.3	3.7	2	2.1	-1.5	-3.3	-3.4	1.9	-2.7	-1.3	-6.7	1.1	4.6	-0.84	4	-2.4	8.4	0.57	13	-18	-6.5	-5.9	16	-7	1.7	-0.08	-0.66	-0.79
-0.27	0.06	-1.9	-3.9	-4.7	-2.1	-1.1	-1.3	0.6	7.3	-0.65	1	-4.3	3.1	-5.1	6.6	-4.1	2.7	-4.1	8	-9.9	5.3	1.8	-0.68	3.1	-0.41	-1.8	-5.9	-6.4	-1.3	-2.2	-4.5	-2.5	-4.4	1.7	-8.3	3.4	-4.6	3.9	-0.98	6.3	-7	3	-1.4	7.2	-5.9	2.4	-0.67	-2.5	-3.1
-0.49	0.06	-6.5	2.5	-6	-1.6	-3.6	-1.6	-8.5	9.2	-2.2	-0.12	-10	6.2	-2	-6.5	1.2	12	-2.2	-3.3	-5.5	-0.02	-7.7	-6.8	-2	-2.4	1.4	2.8	-2.3	-0.26	-0.04	-1.7	0.47	-5.6	3.4	-1	6.7	1.6	3.1	0.79	1.4	0.95	11	3.1	6.2	3.5	-0.44	0.13	2	-8.5
-0.3	-0.08	-1.5	1.4	0.75	-8.8	0.93	-3.9	-8.6	-1.6	-1.1	-3.9	-4.4	4	1.5	1.9	-1.8	-2.5	4.1	-0.88	-8.9	-4.7	-0.87	-2.6	-3.5	-4.6	-1.1	0.79	-2.5	-1.2	-3	-5.7	-1.1	-5.1	2.4	-2.8	7.5	-2.2	0.76	-3.5	1.7	-8.2	5.2	-0.75	7.6	-6.2	0.69	-1.1	-4.3	-8.5
-0.11	-0.29	-1.6	-2.3	-1.4	-5.6	-0.56	0.75	-9.5	4.4	-0.92	-5.1	-7.9	3	-2	8.3	4.7	-3.7	-7.4	3.5	-0.67	9.4	1.6	-1.2	-5.7	-6	3.1	-2.4	1.9	-10	-0.61	-6.8	-0.67	-9.6	5.1	-6.9	9.9	-8.2	5.2	-3.9	8.3	-8.1	-0.87	0.86	5.9	-12	7	-5.4	-11	-14
-0.11	0.03	-1.3	-3.3	0.2	-2	1.9	-0.42	-9.7	6.5	-4.6	-3.4	-9.6	1.9	2.2	4.5	-0.63	0.63	-2	9.5	4.5	4.4	3.9	4.3	-1.5	-1.9	2	4.7	0.35	0.38	0.95	2	0.77	1.5	5.8	1.4	6.2	-0.14	5.1	5.2	11	-4.8	-1.3	4.2	6.7	-2.6	4.2	-0.53	-2.8	-1.9
-0.15	0.13	-5.1	2.7	2.7	2	-9.6	6.6	-13	5.7	-8.3	5.4	-8.1	6.9	5.2	0.24	-6.2	-0.2	0.36	-3.7	2.7	1.2	-0.52	-0.57	2.1	1.1	-6	-5.6	-3.7	-0.8	-6	-4.7	-3	1.4	-1.4	0.47	-0.6	-8.2	-1.9	2.4	10	-6.1	-7.5	2.9	5.8	-9.4	-3.3	-6.5	2.6	2.7
-0.3	0.41	-5.5	3.5	-0.34	0.28	-11	6.8	-18	4	-7.1	4.2	-11	4	3	-2.3	2.6	5.4	3.7	-3.4	0.1	-1.3	-1.1	-5	2.5	2.5	1.3	4.1	0.3	-3.6	-2.9	-5	0.49	0.72	-1	-1.3	1.4	-2.1	-0.93	2.2	5.7	-13	3.2	1.2	8	-9.5	0.39	-1.7	8.5	4.1
-0.44	-0.1	-3.8	-2	8	-8.3	-4.5	-4.1	-7.8	-3.4	-2.3	-3.4	-5.6	0.58	-4.7	-0.8	1.6	-11	2.5	3.1	-3	0.23	-5.7	1.6	2.7	1.8	-4	-0.49	0.96	0.58	0.77	-3.1	1.7	-0.8	0.55	2.8	8	-4.2	0.59	3.6	5.4	1.9	-5.6	-3.6	8.6	-1.5	1.5	2	-1.6	-10
-0.34	-0.41	0.2	-1.3	5.6	1.4	3	0.94	-5	-6	2.5	-1.1	-4.8	-3.8	-3.2	-7.7	-3.9	-4.7	1.3	-2.9	-0.26	-8.9	-5	-5.9	5.5	5.7	-1.9	0.35	2.1	1.3	0.66	-1.8	0.26	4.2	-2	2.2	7.9	-2	5	-3.2	13	-13	3.7	-3.2	9.6	-5.7	-0.49	0.88	6.6	1.4
-0.35	-0.37	-0.36	-2	4.5	-2.4	0.96	-4.9	-6.2	-9.2	-3.2	-0.18	-7.6	-6.7	-4.7	-4.2	-8.2	-11	-3.9	0.93	-1.1	-8.8	-0.25	-8.2	4.8	8.2	-0.09	-3.5	-1.3	7.8	0.57	0.45	-5.8	4.9	0.33	5.6	2.7	4.9	0.2	-3.2	14	0.73	-9.2	0.95	8	0.52	-0.1	5.4	6.3	14
-0.11	-0.31	0.01	2	-0.37	-0.12	-7	-3.4	-6.7	-7	-6.8	-0.23	-8.5	0.77	1.6	-8.3	1.3	0.16	-3.5	-3.4	3	-2	-0.55	-4.7	5.6	7.2	-0.03	-3.1	-0.09	3.4	-0.85	-1.6	-2	0.21	4.2	0.8	7.4	0.31	3.6	-2.7	8.2	-6.8	3.1	2.4	10	-0.71	-0.1	4.7	7.8	14
-0.38	0.02	-2	0.82	0.56	2.6	-7.3	-4.2	-7.5	-16	-5.8	-2.5	-9.7	-5.3	1.6	-2.1	-2.8	6.7	3.4	0.71	-4.9	4.9	2.5	-5.2	-1.6	-2	-6.9	-0.16	-1.6	9.6	-2.3	3	-1.9	7	2.7	0.8	3.5	3.8	3	-2.8	8.8	2.3	-4.9	3.3	9.6	3.2	-0.89	1.5	-12	6.7
-0.21	-0.3	0.83	-1.1	-8.5	2.9	3.4	6	-11	-4.7	-5.5	-1.5	-11	1.9	1.8	1.2	5.3	4.4	3.7	4.3	0.14	5.1	-4.6	-0.88	-0.5	0.11	-5.1	-1.3	6.6	3.8	5.5	-1.2	7.3	5.5	7.1	-0.78	6.5	5.1	-0.29	-1.6	8.3	-3.7	0.85	-8.5	10	2.5	-0.44	-1.9	5.3	1.1
0.05	0.16	-2.2	-0.81	-7.6	-1.6	-1.2	3.6	-4.3	4.3	-5.2	1.5	-5.8	1.6	2.3	-2.2	-3.4	5	1.1	-0.6	3.8	-2.1	4	-6.6	0.45	2.2	-1.1	2.1	-3.4	5	-2.7	-0.02	-1.2	6.5	1.2	-0.24	-1.9	-0.14	-4.7	0.76	3.8	-0.54	1.7	0.18	1.7	-0.52	-5.5	1.1	-5.6	4.2
-0.05	-0.4	-7.9	-3.2	-3.7	0.12	-4.1	-1.9	6.1	4.4	-2.8	4.7	-1.1	3	0.34	3.7	2.8	-5.2	-1.9	-1.5	-2.2	1	-1.8	2.3	-15	-1.1	5.2	1.1	-4.4	-0.35	1.4	1.1	-5.3	0.42	-7.1	1.1	-6.6	-4.1	-11	0.13	6.7	-14	3.7	-9	-3.7	-5.8	-1.8	-2.7	-0.33	-8.7
-0.16	-0.21	-2	-0.4	-6	3.5	-1.9	-1.3	18	0.69	1.3	-0.78	6	4	4.5	4	2.3	6.5	6.9	-9	4	4	-1.4	-2.6	-2	3.3	7.8	6.9	-0.95	5	-2	4.1	-2.6	4.2	-3.7	-0.41	-8.9	4	-3.8	0.54	-2	1.2	6.3	-2.3	-14	-1.8	-4.9	3.6	-3.7	12
-0.24	-0.41	5.1	1.1	0.74	0.82	13	7.8	29	7.6	12	1.6	13	3.6	7.4	-1.6	2.9	-4	5	-1.1	-2.6	1.5	-1.6	1.9	-0.07	5.9	13	5.2	1.8	9	2.9	-0.18	4.1	9.9	-6.7	4.5	-5.4	2.8	-3.4	2.7	-10	1.1	9	-8.7	-4.4	-6.1	1.9	-1.4	-0.54	4
0.1	-0.04	-0.72	3.4	-0.52	3.7	6.3	9.4	23	13	9.3	7.6	13	9.3	2	0.88	-1.5	4.9	-4.8	7.1	4.9	2.1	8.7	3.7	-2.4	9	6.7	3.6	1.9	5.4	3.1	1.3	3.9	4.1	0.48	-1.6	-4.5	4.3	0.39	-1.6	-7.8	-1.3	7.6	-7	-5	-1.7	-0.6	1.2	-5.3	12
0.41	0.5	2	1.9	-0.6	4.5	-1.9	11	13	11	6.2	11	11	5.8	1.4	6.8	2	0.42	-2.8	3.8	3.8	-3.1	-5.9	2.9	2.5	2.1	9.9	6.9	7.1	5.4	12	8	7.3	7.4	3.6	1.9	6.2	8.9	3	4.4	-4.5	1.8	9.2	5.7	-2.8	4.7	3.6	8.3	-0.96	9.6
0.52	0.16	-1.4	0.15	1.5	0.15	1.8	7.7	14	9.7	-1.7	7.5	9.4	9.1	1.5	5.3	6.3	2.1	4.1	2.7	9.1	2.4	3.7	0.38	-3.6	3.4	2.9	0.77	2.2	5.7	-1.4	6.9	0.46	5.3	0.18	-0.28	2.1	-1.6	-0.5	0.52	-8.5	-7.6	5.8	4.1	0.17	-5.3	4.3	1.1	-1.5	11
-0.48	0.14	-1.9	0.94	3.6	0.81	0.07	2	-2.7	-2	-9.8	0.93	-3.4	0.58	-4.9	2.9	1.2	8.8	-8.3	-1.8	-2.1	-4.8	-5.6	-8.2	-10	1.8	-2.2	2.8	0.82	2.6	-7.1	2.3	-4	4.5	2.9	-2.9	1.1	3.1	-2.2	-0.9	-7.4	-4.2	1.7	8	-3.5	-4.5	-0.72	5.4	-5.3	8.5
-0.57	-0.05	-3.5	0.63	-5.8	1.5	-3.6	3.4	-11	-1.7	-1.5	7.8	-3.7	3.1	-5.2	3.4	-9.6	-0.13	-9	2.8	-2.8	-0.15	-4.5	5	-6.1	4	-1.9	4.6	-3.2	3	-6.7	-1.5	-0.74	5.9	-2.9	4.4	-1.6	4.8	-0.3	3.2	-14	4.6	-6.9	-3.9	-10	-2.1	-3.6	3.7	2.9	4.8
-0.38	-0.1	-2.4	3.2	-3.7	0.24	-2	8.5	-4.1	2.7	1.5	6.6	-1.6	4.4	-7.4	6.3	-6.3	7.5	-5.5	4	-5.6	0.41	2.2	-3.5	1.9	1.8	-6.5	7	-0.95	8.6	-7.7	6.6	2.6	4.5	-6.5	3.8	-3.1	2.9	-3.1	4.3	-17	-0.73	-7.7	1.8	-8.2	1.5	-7.3	5	9.3	23
0.36	0.14	5.2	2.9	-1.4	-1.8	-4.7	7.2	2.3	2.7	-0.43	1.3	4.4	3.4	3.8	6.3	0.24	0.8	2.4	4.5	3.6	-4.4	-5.3	5.4	6.3	3.2	2	1.8	7.4	5	-1.2	1.6	6.3	5.7	-1.4	1.4	1.6	0.13	5.8	7.5	-0.39	-7.1	6.6	6.7	-3.2	-5.3	0.36	-0.32	16	21
0.33	-0.22	4.2	7.2	4.2	0.33	-2.3	5.4	-1.3	1.1	-1.5	2	0.85	8.2	5.8	2.9	-1.5	0.4	3.3	2.6	1.8	-6.2	-1.4	2.3	3.4	1.5	-0.3	0.18	4.2	0.37	-0.78	-1.9	2.2	1.5	0.19	-0.99	-1.6	-0.7	-0.45	1.1	-6.3	-8.7	4.2	3.5	-3.2	-3.5	-0.42	-4.1	11	12
0.65	0.06	6.4	4.4	2.7	0.93	2.7	-0.43	-4.9	7.2	-0.35	1.5	-0.48	4.6	8.5	1.4	6.3	1.5	7.1	2.5	-1.2	0.59	2.6	-3.3	5.5	-3	7.5	-1.2	4	-1.2	6.7	1.3	10	0.43	7.9	-4.8	4.5	1.6	6.2	1.4	-0.99	0.85	15	3.3	-1.3	0.21	2	-0.78	16	-2.7
0.07	0.32	1.6	0.02	2.4	-0.93	1.9	1.3	-8.8	-0.35	-1.9	0.33	-1.4	-2.8	8.5	1.2	2.4	2.3	9.5	0.89	-0.76	-0.68	6.5	7.4	9	-3.6	5.9	1.5	3.9	-0.01	1.1	-2	12	0.64	1.3	-6	-0.92	-0.38	3.8	-4.3	-4.8	1.1	1.6	-3.6	1.1	0.78	-3.2	3.6	1.8	-4.1
-0.13	0.22	5.2	4.2	3.7	4.7	2.8	5.4	-2.2	-2.3	3.4	-0.08	3.5	2.4	1.7	-0.76	2.4	8.6	9.4	-0.86	2.4	0.14	3.7	3	2.1	0.04	2	2.2	4.2	4.7	3.2	-0.81	4.7	1.7	2.4	-4.9	0.2	0.97	0.16	-1.6	-3.5	-1.4	-3.1	1.4	2.2	2.1	-2	1.1	3.3	3.5
-0.09	-0.47	3.4	1.6	-0.6	-3	3.8	2.5	-4.5	0.95	3.6	3.9	-2.6	1.9	-4.5	2.7	2.5	-6.7	3.2	-0.1	0.51	2	-3.4	4	5.5	0.38	3	6.1	1.4	0.01	2.1	2.8	2.6	-1.5	1.2	-0.98	3.8	1.7	4.2	3.5	5.6	-0.92	0.83	1.1	7.7	3	1.8	-0.2	12	-9.1
0.31	-0.18	3	0.74	2.1	-2.2	5	4.3	9.5	6.3	6.2	1.6	0.95	2.6	-7.9	3.3	7.7	-2.1	2.8	4.4	3.4	12	4.7	2.8	-1.7	-0.42	-2.1	0.63	-0.5	-2.5	3.8	-1.4	-1.3	-4.2	3.4	0.48	4.3	-3.1	-1.4	2.9	7	-7.5	0.46	-4.5	4.4	-0.74	0.79	-0.78	-1.3	-1.8
-0.14	-0	1.9	2.1	3.6	-5	4.1	5	13	-0.6	8.2	-0.39	3	-0.26	-4.9	6.2	6.1	2.9	1.2	0.43	-6.8	-0.9	0.24	2	-0.79	4.2	5.6	0.63	0.66	0.76	5.1	1.4	1.9	2.2	-0.56	-0.64	3.2	-2.5	-3.6	0.64	1.5	-7.2	3.5	1.7	6.6	-7.5	5.6	-0.24	1.5	16
-0.52	0.12	5.2	4.2	3.4	-4.5	16	7	17	12	9	2.2	8.7	4	-5.8	10	-1.2	5.7	-1.6	4.6	-0.16	-0.56	-4	4.4	-0.18	7.4	-3	6	2.3	0.37	5.2	1.3	1.1	-1.2	-0.78	-2.8	-2.1	-2.4	-1.2	-0.6	6.6	-0.72	-0.16	-1.1	-2.1	-5.5	2.8	0.32	6	16
-0.55	0.21	6.1	2.2	2.3	-0.06	12	6	7.4	7.2	5.2	3.2	9.1	4.9	-5	2.7	-1.7	5	-6.1	3.8	-6.9	2.3	-11	-7.5	1.3	4.8	3.6	12	-6.8	1.9	5.3	-1.1	-4.1	7.1	-2.4	-2.6	-0.51	-0.94	-4.7	0.06	-1.8	-2.5	-0.42	7.3	0.26	2.1	3.1	1.4	4.1	7.1
0.02	0.22	-2.1	0.98	-3	0.84	-2.9	5.6	-9.2	-0.48	-0.95	2.4	-5.4	7.9	-11	0.96	-3.1	2.4	-2.9	7.9	-10	-4.8	0.78	1.7	-3.1	2.6	1.8	9.6	-9	4.6	-4.3	-1.2	-3.4	1.6	-0.34	4.2	0.98	-3.7	4.2	5	0.04	-2.9	-1.6	4	2	-1	-0.77	3.7	-9.1	6.2
-0.61	0.27	-5.4	5.7	-2	-0.11	-12	2.3	-24	-6	-7.3	3.7	-15	-2.9	-2.5	3.1	-4	6.6	-4	3.4	-0.13	-5.2	2.9	-3.3	-9	4.4	-4	0.03	-13	4.4	-12	1.7	-13	4.4	-3	-0.73	1.8	-0.16	-3.4	-0.14	-8.3	-7.5	0.8	6.9	-4.6	-3.8	-2.6	2.8	-19	13
0.18	0.01	-6.8	1.1	-5.7	2.5	-11	-2.6	-18	1.6	-5.7	-0	-16	-0.31	-6.8	0.97	-5	-1.7	-4.7	5.7	-5.2	10	-3.9	2.1	-7.6	2.5	-1.2	4.6	-9.2	0.22	1.4	4.2	-11	4.1	-4.1	2.4	2.9	-0.78	-2.7	3.3	-1	0.78	3.4	5.7	1	-7.4	-3.3	0.34	-20	5.3
-0.27	-0.05	-3.9	-2.7	-0.35	-1.8	-8.8	-4.7	-16	7.7	-8.3	0.1	-9.9	4.4	-7.9	-0.24	-1.4	-4	-0.5	-4.2	-3.4	-6.2	-3.4	-1.3	-1.2	-2.3	-1.6	0.73	-9.9	-1.8	5.4	-3.5	-14	-0.07	-1.8	-2.7	0.03	-5.3	-4.2	-5	-2.1	-3.7	1.8	-0.89	2.1	-6.9	3.2	-2.8	-0.73	-1.4
-0.19	-0.34	-6	5.8	-2.9	-0.53	-6.5	-1.9	-19	-0.88	-4.6	0.15	-8.4	-0.69	-5.7	-7	0.08	2.5	-3.7	-3.9	-7.1	-9	-4.6	-6.4	-2.2	-2.7	1.5	4.4	-6.6	-4.6	1	0.1	-11	0.02	-5.3	-7.2	-0.54	-4.8	-5	-4.7	0.25	-4.9	2.9	-0.52	0.99	-0.28	0.25	-0.03	-6	0.23
-0.36	-0.07	-4.2	4.7	1.6	5.3	0.75	-1.6	-9.9	-14	-3.1	-3.6	-3.7	-11	-5.3	-4.8	-7.6	4.8	-9.7	-4.4	-11	-3.9	-3.3	-4.5	-2.6	-5.5	-4.5	3.4	-11	-6.1	-6.9	-2	-11	-3.2	-7.2	-4.6	-2	-5	-5.9	-6.8	1.8	-9.5	-3.7	-1.9	-0.23	-6.7	-1.3	-4	-8.2	2.9
-0.48	0.05	-4.5	-3.5	2.4	-0.14	4	-4.3	-12	-5.7	-4.1	-3	-5.6	-6.7	-4.8	3.2	2	-2.1	-8.1	-1.2	0.68	-1.8	-6	3.1	-1	-8.1	0.67	-4.2	-10	-7	-3.7	-1.5	-9.4	-4.8	-3.3	2	0.39	-1.4	-5.8	-1.4	-0.99	-0.09	-9.9	-0.35	-2.9	-6.9	3.3	-4.3	-3	-8.7
-0.16	0.12	-4.9	1.2	-3.3	-1.8	6.4	-4.3	-6.6	0.54	0.98	-4.3	-3.2	0.96	-6.9	0.4	-4	0.86	-7.4	-1.4	4.8	2.3	-2.2	3.8	-4.5	-5.9	-5.3	-8	-2.2	-2.4	-3.4	-6.8	-2.6	0.73	-1.6	-4.1	-2.5	-2.4	-5.9	-0.78	1.6	3.2	-8	-7.7	-4.4	-3.2	-0.88	-4.1	-8.7	-4.5
-0.36	-0.04	-1.6	1.1	3.8	0.26	5.9	2.3	-4.5	0.38	0.73	-2	-1	-2.8	-3.3	0.29	-8.9	-0.23	-8.7	-3.1	1.6	1.9	-1.8	5.1	-2.4	-1.5	-3.4	0.88	-0.31	1.4	1.3	0.08	-2.5	0.21	-4.2	-0.7	-2	-3.4	-9.7	-4.2	4	9.3	-6	3.9	-0.8	-2	-3.6	-1.9	-4.6	1.5
-0.46	0.37	-4.7	-3.6	-2.1	-6.8	0.68	1.4	-1.5	-6.5	1.5	-3	-1.8	-4.2	-4.9	5.8	1.2	-12	-2.7	3.8	-1	-0.21	-4	2.4	1.9	-3.7	1.4	0.84	2.1	2.7	1.3	3.1	2.3	0.3	1.1	2.2	4.7	2.8	-3.7	2.1	12	5.3	-4	2.3	4.2	2.9	0.85	-2.4	-5.3	-7.9
-0.59	0.21	1.4	-4.2	-0.58	-8.6	4.7	-3.9	-5.6	-0.34	4.1	2.9	-3.7	0.19	0.44	-0.6	0.35	-3.6	-0.96	-0.58	2.2	0.43	-1.8	5.6	9.2	3.6	-5.9	0.21	2.1	0.24	-2.2	-1.6	-0.11	-1.8	1.6	1.4	2	-4.3	-0.38	3.2	5.9	-0.73	-7.1	-1.3	2.8	-2.2	-1.9	-3.7	4.6	-5
-0.08	-0.05	2.6	-2	0.06	-0.23	-1.8	2	-14	6	0.74	2.9	-7.5	3.9	2.4	-2.8	1.5	3.9	-3.7	-4.7	3.6	6	-0.3	2.5	8.9	6.1	-2.6	1.7	3.4	4.1	0.64	3.3	0.87	3.3	5	2.2	3	-0.93	2.1	-1.4	3.9	2.8	-2.8	1.2	0.85	-2.5	3.6	4.4	14	4.9
-0.57	0.42	-3.3	1.3	-1	0.07	-3.5	2.1	-0.09	11	-1.9	5.4	-2.9	7.5	-1.6	0.66	-9.3	8.2	-3	1.9	1.7	-0.48	7.9	1.8	10	3.2	-0.35	2.3	3.4	0.37	3.1	4.9	0.33	-0.33	5	0.36	0.28	-1.4	2.4	0.44	-4.5	-2	-6.1	2.9	-1.2	-1.4	7.4	3.4	0.44	4.2
0.34	0.02	-4.6	0.05	1.9	-0.58	-4.3	-3	-0.82	-4.5	4.8	-5.5	-2.7	-2.5	2.9	3.2	2.3	-0.62	0.32	4.3	-9	0.11	2.1	-0.44	6.8	-4.1	3.9	0.78	6.6	-1.9	5.6	3.5	5.7	-1.2	6.2	8.3	3.3	3.6	3	11	-2.5	11	6.1	-1.6	1.2	7.2	5.6	-0.18	3.3	-9.8
0.04	-0.35	4.6	4.9	1.3	9.3	6.8	4.4	7.1	1	6.4	-3.4	8	-2.5	4.2	1.9	-7.1	4	-4.9	-5	-2.3	5.7	5.3	2.5	5.7	-3.9	-2.5	-2.1	4.7	-4.6	3.2	-6.2	4.8	-1.6	3.6	1.1	-0.53	1.7	5	2.5	4.7	9.2	-5	0	0.49	7.4	0.38	-5.5	9.1	-11
0.17	-0.25	5.5	6.1	0.57	6	5.8	3.6	-0.06	-1.7	2.4	4.6	2.8	-2.8	7.2	-1.6	8.4	-4	3.7	4.8	0.08	2.4	1.3	-0.26	4.6	-0.87	6.5	-1.9	6.6	3.2	7.6	-3.7	6.8	4.2	3.4	-1.9	-0.27	4.3	2.3	1.6	6.9	6.9	9.9	0.34	6.7	2.8	1.8	2.3	8.1	0.65
0.41	-0.09	-0.81	1.3	-1.3	-2.6	-3.2	-0.74	7.9	-3.4	-2.2	2.1	5.3	-2.4	3.8	-6.7	5	-2.6	7.4	-1.4	5.3	-2.3	4.3	1.2	-1.1	2.7	0.05	-4.8	-2.1	-2.5	0.49	2.6	2.9	-4.7	-8.1	-1.7	-2.9	2	-7.3	-0.76	-2.2	4.5	8.5	0.85	3.8	2.1	-0.36	-0.58	2.6	-9.8
0.97	-0.23	6	-0.98	2.5	-7	0.54	-4	13	-7	1.8	-6.4	8.6	-5	3.3	0.44	2	-5.8	16	3.5	1	-4.4	2.1	-0.33	-1.9	-4.7	3.5	-3.5	2.2	-3.8	4.2	-2.5	5.2	-2.9	-4.5	3.7	-1	-3.3	-1.5	-3.8	-4	-4.9	9.5	-2.2	-0.35	1.2	1.2	-4.8	2.3	-5.6
0.48	-0.38	4.1	-6.4	2.3	-0.78	-0.54	-5.7	13	-5.3	-1.8	-3.9	7.6	-4.6	3.4	-2.5	3.8	-7.3	6.2	-6	1.3	-7	0.75	1.8	-0.67	-7.5	1.4	-6.7	-2.4	-8.3	-0.51	-13	-0.94	-4.7	-2	-2.5	-4.3	-9.8	-2.8	-2.8	-3	-6.7	3.8	-8.7	-4.3	-1.8	-2.7	-8.4	7.7	-6.1
0.15	-0.29	2.8	-6.9	0.79	-5.4	1.9	-3.7	1	-7.2	-4.5	-6.9	5.4	-3.7	-6	-6.1	-5.8	1.7	-2.2	-8.3	0.5	0.37	-2.4	-7.1	-9.5	-8.9	-0.64	-0.03	-0.36	-1.6	-6.2	-2.2	1.8	-5.8	-3.1	-2.9	-6	-4	-2.8	-3.1	-2.4	-7.7	4.3	1.3	-9.4	0.48	-6.6	-6.8	-5.5	-4.9
0.34	-0.22	-3	-5.1	-1.6	-3	-2.8	-9.9	-0.82	-12	-6.3	-9.5	1.6	-7.2	0.21	-3.4	5	-4.6	2.5	-3.3	12	-3.3	-1.3	-1.6	-11	-5.4	0.34	-4.4	-5	-1.5	-6	-6	-1.8	-7	-12	0.5	-7.2	1.1	-5.4	-3.1	-9.7	-5.8	0.07	3.2	-7.4	-3.2	-1.7	-4.8	-16	-10
0.33	-0.24	-0.8	-4.6	-5.9	-2.2	-3.8	-11	5	-4	-2.3	-8.1	2.9	-3.9	3.9	-7.2	6.3	-7.7	8.4	3.6	3.1	0.34	7.1	1.6	-2.6	-5.7	0.61	-8.4	-1.4	-7.2	-0.08	-6.9	1.5	-11	-2.5	-3.8	-1.4	-7.2	0.34	-4.9	-0.75	0.44	2.8	-5.4	-1.2	-0.75	3.4	-5.8	-8.7	-21
-0.05	0.1	-4.5	-8.7	0.91	-3.8	1.5	-9.2	10	-2.2	2.1	-2.6	6.1	-4.6	4	-10	-4.2	11	7	-1.6	1.2	2.1	2.6	-13	1.7	-3.8	1.9	-6.2	-0.93	-3.1	2.1	-1.1	-0.47	-4.2	-1	-1.9	-1.4	5.3	0.97	-1.8	-1.8	4.9	2.9	-0.13	-5.3	4.1	1.5	0.75	-12	-13
0.27	0.18	1.6	-0.98	3.9	6.3	5.4	2.9	12	3.9	0.67	2.9	9.1	2.3	-2.2	-1.3	2	-6.8	6	-0.67	-0.53	-0.66	-0.83	0.91	-7.1	1.1	3.2	-9.8	2	4	7.4	4.1	0.31	-1.3	6.7	-0.34	5.8	2.3	7.8	-0.46	5.6	0.65	-2.9	-9.3	5.1	2.4	5.6	-1.6	-6.3	-7.3
-0.09	0.12	0.06	1.2	6.6	5.6	-5.6	-4.2	7.6	4.5	-2.3	-4.8	8.5	1.7	-1.9	-0.85	-2.3	0.32	0.01	-6.2	-1.1	-8.7	0.92	6.4	-0.05	-0.43	-6.5	-3.5	1.6	-1.5	0.89	-0.58	-2	-0.35	1.5	-4.7	-3.7	-1.8	2.2	-6.6	0.26	0.74	-5.2	-4.8	-3	2.1	-2	-2.7	-12	-1.8
0.04	0.1	0.43	4.1	-4.2	1.7	-3.1	6.6	8.2	10	5.2	2.5	2.2	6.7	2.8	7.8	-0.06	2.5	-3.6	2.9	0.36	7.8	-6.1	6	4.2	2.8	0.91	2	-1.4	-0.07	4.2	2.7	1.2	-0.46	6.4	0.73	1.1	1.6	6.6	0.72	0.84	7.4	1.2	5.3	-1.3	3	-0.79	3.1	-3.9	8.1
0.56	0.3	9.6	4.1	2	8.7	0.49	5.7	18	13	5.6	4.6	9.5	8.3	8.3	2.3	1.5	5.7	5.5	3.1	5.3	8.6	3.2	1.2	5.2	8.6	-5.1	6.3	7.9	-0.47	-0.82	6.2	4.5	1.6	6.1	1.2	7.3	7.8	6	0.85	6.9	4.7	-0.16	13	-2.4	7.4	-2.6	6.7	14	6.6
0.46	0.5	6.2	0.08	2.8	2.9	1.9	-1.5	5.9	8	3.8	6	5.5	1.7	13	1.1	7	1.5	-5	8	-2.4	-0.3	7.7	2.9	1.8	3.6	5.9	6	8.4	1.1	-3.6	3.7	7.2	6.1	9.2	2.5	2.4	1.1	2.6	1.8	-1.3	9.2	4.5	8.5	3.7	5.1	-3.7	3.3	24	6
0.44	0.29	3.3	-5	-3.8	-2.8	2.6	-11	3.7	-1.5	5.2	-0.3	-1.5	-8.6	4	-3.7	3.5	0.28	3.2	-7.1	-2.1	-2.9	1.5	-3.3	4.4	-1.4	0.27	-2.5	10	-0.67	-6.4	0.96	6.6	-1.6	4.8	-0.3	-4.9	4.4	4.8	2.1	-13	10	-4.4	3.2	-7	5	1.1	3.8	7	2.8
0.27	-0.26	-2	-7.9	1.5	-4.9	0.33	-9.3	12	-13	4.3	-2.5	6.2	-9.8	-5.4	-0.72	-0.95	-13	0.5	-4.3	4.7	-0.75	-3.6	2.3	-1.7	-3.7	-1.4	-7.9	0.32	-7.5	-7.1	-0.85	-1.3	-4.7	-2.6	1.6	-7.9	1.4	-4.8	8	-6	11	-0.67	-7.5	-8.9	5.9	-3.6	1.7	4.2	-10
[truncated: 952 more columns]
