# Supplementary material for: Dyslexia on a continuum: A complex network approach
Source: PLoS One. 2018 Dec 17;13(12):e0208923. doi: 10.1371/journal.pone.0208923 (PMC6296514; doi:10.1371/journal.pone.0208923)
Supplement: S1 File — Detailed information about the archive contents is provided in the included README.txt file. (TGZ) [file pone.0208923.s001.tgz › FS_624_AV_run_2.csv]

-4.4	-2.9	2.9	-2.2	6.5	-3.4	-0.08	4.8	9.5	26	4.2	4.5	3	0.26	-0.38	-4	11	5	8	-4.6	3.9	1.6	-0.84	-6.7	7.7	8.2	6.8	4.1	2	7.5	5.7	0.84	9.9	4.6	6.5	8.1	8.5	6.6	5.7	7.5	4.8	11	2.8	5.8	5.6	8.2	4.6	2.4	18	18
-0.13	-11	-6.2	-2.3	-2.2	-12	-4	-6.6	0.13	8.4	2.9	1.8	2.2	-3.7	1.7	-1.5	0.09	-2.9	-1.5	-7.1	5.9	-0.74	2.1	-4.9	3.7	1.3	3.8	0.76	3.3	4	1.6	-1.2	2.6	-2.3	2.2	6	3.3	0.31	1.8	-2.1	6.4	6.8	0.58	0.82	1.1	5.9	2	4.8	9.8	7
-4.5	-0.34	-10	-2.5	-7	-2.8	-5.9	-2.3	-0.13	-3	-1.2	-2.2	0.12	-1.4	-1.1	1.6	3.9	-3.9	-3.7	1.1	-5.3	-4.4	5.1	-2.1	3.2	-0.51	4.1	0.06	3	-4.1	-0.29	0.85	-1.3	-5.7	1.1	-6.1	2.1	-0.46	-6.4	-2.9	2	-4.2	-1.3	2.4	-1.6	-2	-1.7	-2	4.4	-2.4
-8.2	11	-8.3	5.4	-2.1	2.9	-6.7	6.3	-17	4.1	-3.7	4	-8	-0.59	-8.6	-3.6	6.2	-3.6	-4.3	-4.3	-2	4.3	-3.5	-0.4	0.07	-2	3.1	-0.72	5.8	1	3.6	-2.6	-0.81	-2.6	6.4	-3.7	4.3	-1	-2.5	3.8	2.2	-0.96	-2.8	2.4	-3.5	0.27	2.5	0.71	-5.6	-1.7
2.7	2.7	-2.9	2.9	-4.9	1.1	-2.4	-3.7	-5	4.1	0.02	1.4	-11	7.6	-7.4	2.4	-1.1	2.9	-2.8	3.1	-5.8	4	1	4.9	-4.2	2.5	-2.6	9.2	-5.8	3.8	-5.9	4.4	-11	1.9	4.1	-0.39	-4.8	4.7	-2.3	1.8	-1.4	2.7	-5.2	-2.4	-0.78	5.4	4.6	0.87	-0.61	-0.51
-3.2	-0.64	-1.1	1.4	-1.7	1.6	-6.8	-2.8	-11	5.1	1	-0.18	-3.4	10	-5.5	2.9	5.3	0.46	-0.82	5	-8.8	1.2	-4.1	7.7	-1.2	2.5	-0.19	-3.4	1.5	2	3.6	0.85	-2.8	3.7	5	2.2	4	-4.6	3.4	1.7	3.1	2.7	2.9	-1.5	3.4	2.3	-1.7	5.1	-6.4	4.8
-4.2	-6.6	-2.7	-3.9	-2.3	-4.4	-4.2	1.1	-11	-2.8	0.16	-3.6	1.4	3.6	-9.8	4.8	-6	-13	-4.5	4.6	-2.8	-6.6	-2.3	-0.3	-0.84	4.6	-1.7	-0.84	1.5	-3.9	0.4	1.1	1.5	0.64	0.63	-4.6	0.46	-1.7	-10	-2.1	-1.9	-0.82	-2	3	2	7	-3.4	1.2	-7.3	-2.4
-2.6	0.2	-4.8	9.3	-8.3	-1.5	-3.1	-0.58	-1	3.1	-3.1	3.5	-0.82	-1.6	-6.2	6	1.1	0.44	-4.7	-2.1	-5.3	1.3	-3.1	1.9	-1.9	11	-1.5	4.8	-5	8	-7.5	6.6	-4.7	8.2	0.7	4.6	-2.7	9.9	-3.8	2.7	-2.2	7	-3.5	10	-5.3	11	-6.3	-6.6	-4.2	-0.42
11	2.5	-1.3	5.5	-1.3	3.1	3.1	5.5	6.1	13	-4.3	7.8	6.5	-1.5	2.7	3.3	3.6	-4	2.8	-2.2	2.9	-0.96	-2.2	3	3.4	5.7	-1.6	0.85	0.46	0.35	6.2	0.55	8.9	1.7	-2.3	-0.83	1.8	-0.96	4.3	3.8	-1.4	2	8.1	5.5	6.2	2.3	-5	2.2	-6.2	6.9
10	9.5	4.7	4.1	6.9	3.9	9.2	6.5	7.1	14	-0.17	13	8	3.9	7.3	-2.7	0.39	-3.7	-1.1	3.1	4.7	0.85	-0.67	6	2.4	7.5	-3.8	11	-5.1	6.9	2.5	1.6	1.7	4.8	1.2	1.7	0.64	6.5	3	4.2	-3	1.9	7.9	11	6	7.3	-1.7	2.2	2.8	6.2
0.84	7	5	7.6	2.2	5.1	2.6	6.4	13	8.8	-0.53	10	-3.5	-2.9	3.8	-3.1	7.6	2.9	1.5	-4.7	0.13	0.6	-2.6	0.43	2.5	4.2	1.1	5.7	-2.6	3.7	5.2	-0.16	3.3	4.5	-0.53	-0.99	0.25	6.7	5.3	-3.7	-2.3	5.1	2.6	7.7	5.9	-3.4	0.4	5.9	0.39	5.7
1	-0.21	-1.1	-4	-0.37	-1.8	-1.1	2.1	3.4	0.13	0.59	-3.4	-2	-3.3	3	1.8	8.7	8.8	1.1	-1.6	6.9	-7.9	-1.7	-1.8	0.67	4.7	-4.6	0.74	-1.8	2	0.16	-0.7	1.6	2.3	-1.2	-0.58	4.2	8.5	-0.94	-5.3	4.4	6	0.31	0.52	-2.1	-8	-0.55	-2.1	-0.45	-1.4
0.27	0.33	2.3	-3.5	-5.6	2.3	-2.3	-0.5	6.1	1.9	-1.3	2.1	-4.2	-3.9	5.3	-3	-12	2.7	-1.4	-1.5	5.3	-7.4	-5.4	-1.3	-1.6	2	-1.7	1	-4.4	5.4	0.55	-7.8	4.2	4.1	0.55	6.8	0.94	3.1	-1.6	-2.4	-0.59	-0.31	-1.5	0.46	-4.5	-3.5	-1	-4.4	7.7	-5.2
-5	-0.58	-6	0.85	-3.1	-1.5	-1.2	3.8	9.7	8.5	0.84	-0.25	2.9	-3.1	-1.7	-1.8	-7.1	4.2	2.3	4.6	-4	3.2	2.6	-0.13	2.4	6.1	0.67	-0.56	3.9	-2	-3	-4.5	-1.8	0.94	0.97	1.1	-2.8	2	2.9	-3	-2.6	-2.1	-1.1	7.3	5.6	3.1	-6.6	7	2.9	11
2.9	-0.45	-2.2	1.8	0.57	4.1	3.6	-2.4	4.7	-5.9	-1.5	-0.5	1.8	4.8	2.1	6.2	1.2	1.4	3.9	9.9	-5.5	5.5	-2.7	5.6	5.2	-0.37	-1.8	-0.28	1.8	-0.73	4.3	5.2	10	0.43	-1.2	-0.5	4.9	1.3	3.7	-3.9	6.5	3.3	5.8	2.3	5.9	4.1	-2.4	2.3	-12	6.4
8.9	5	3.4	6.6	9	7.4	7.1	2.2	7.3	-1.5	1.8	1.4	8.2	-1.1	4.2	1.2	-4.6	-1.1	3.8	0.03	3	3.6	3.9	-1.4	-1.7	-1.1	-2.9	-0.7	-8.5	-6.6	-3.8	-5.7	-1.4	-0.02	-6.3	-6.4	-3.5	-3.2	-3.5	-7.2	-2.1	-4.6	-5.3	4.2	-7.5	1.9	11	-5.2	7.4	-6.9
12	-0.69	9.7	2.8	8	2.3	11	4.3	7.4	0.29	2.5	-6.6	1.1	-1.4	0.91	-3.4	-7.3	1.6	0.9	-0.61	-5	-0.95	-3.1	-1.9	-2.8	-1.7	4.7	-2.9	-2.9	-5.8	2.3	1.1	-8.6	-2	-1.1	0.72	-4.1	-4.7	12	-1	-2.3	-0.82	-6.3	4.4	-0.55	-3.1	0.75	-5.7	2.4	-4.1
4.7	0.02	-0.59	0.59	-3.1	3.7	2.9	3.4	5.8	-10	-3.3	-5.1	-0.27	2	5.9	-5.1	-1.7	-12	3.6	-2.3	-5	-3.7	-5.5	-4.2	0.39	-5	-1.9	1.4	-3.4	-4.2	1.1	10	2.8	3.4	-2.2	-1	-6.8	-3.1	7.3	-3.8	-3.2	0.29	3.1	-4.3	4.8	-4.2	-2.4	0.77	-7	-9.2
1.2	0.51	-2.6	5	-5.8	5.3	-7	-0.9	5.8	-13	1	-0.12	-0.63	-3.6	-0.02	-0.36	-4	-9.7	-2	-2.3	-6.6	-12	-2.8	-1.8	2.7	-8	-3.5	-7.2	-5.6	-2.4	-1.8	-4.5	2.6	-14	-3.3	-4.3	-1.6	-9.7	-5.5	-5.2	-0.58	-6	1.2	-17	-2.2	-7.5	3	-2.2	-6.7	-7.8
-0.37	-8.9	0.19	-6.7	4.4	-6.9	1.5	-4	4.5	-3.6	3.1	-5.3	-3.8	-4.5	-1.9	-1.9	-4.3	1.5	1.3	-1.8	-7.4	-4.1	-0.52	-0.69	3	-8.3	4	1.2	2.8	2.2	-0.94	-6.5	2.8	-10	-3.7	5.2	0.04	-4.5	-0.26	8.5	1.2	-1.4	5.8	-12	11	-6.7	1.7	-4.4	-2.9	-14
-1	-6.3	-3	-3.3	-1.9	-5.7	-0.33	-3.8	-5.2	-1.3	-2.7	-6.3	5.2	-8.6	-1.2	-6.1	-4.3	-9.1	2.4	-2.5	1.3	-2.1	-4.6	-3.5	3.7	-10	4.3	-6	9	-5.2	-1.1	-5.9	1.9	-8.8	5	-12	3.2	-8.1	7.4	-1.5	-2.2	-11	3.2	-6.2	5.4	-5.2	-2.2	-2.8	1.2	-3
-7.2	1.4	-3.3	-1.4	-6.4	-0.22	-5.9	-2.2	-6.9	-9.2	-5.4	-4.8	-0.19	-2.1	7	-4.9	-1	-5.6	-0.09	-2.4	11	-2	-1.6	-1.4	-3.3	-7.7	-9.2	-4.5	-9.6	-5.6	-4.5	3	-0.29	-8.3	3.7	-12	-4.2	-10	-4.6	-0.06	-5.9	-9.4	-3.9	-10	-3.1	-7.7	-4.7	-0.82	-3.6	-11
-3.6	4.4	-1.7	-3	0.84	-0.6	-1.9	0.49	-5.1	-3.3	-3.5	-6.2	-6.9	2.5	2.3	-2.9	4.6	0.66	-0.22	-0.37	-1.3	-4	-2	-2.3	-1.6	-5.2	-0.03	-6.8	0.01	-1.9	-2.2	-0.73	-1.5	3.4	2.8	-2.3	1.1	-5.8	-5.3	-1.5	-2.2	-6.4	-3.4	1.6	1.9	-0.2	-0.18	-4	-5.1	-15
-1.9	-7.2	1.3	-7.9	-2.1	-0.85	-3.8	0.56	-3.6	1.9	-3.4	-5.4	-2.2	-4.1	-6.8	0.07	-3.2	-1.3	-3.9	2.6	-1.6	4.4	-1.7	-0.57	3	-2.8	5.3	-3.6	3	-4.8	5.1	1.8	5.9	1.8	0.75	-1.3	3.8	-0.17	3.7	2.3	5.9	-7.3	3.6	0.86	5.9	0.68	-2.6	5.7	-12	8.7
2.7	0.07	8.4	-6.5	5.6	-3.5	5.9	-0.52	5.9	-5.7	3.2	-2.2	-4.6	6.8	-7.5	7.3	-4.9	6.2	-7.8	6.8	1.1	8.1	-7.5	0.4	-0.17	1.1	0.32	1.3	-3.3	0.4	2.8	4.8	0.75	2.6	-2.3	1.7	0.02	3.9	-0.6	2.1	-1.5	3	0.13	1.4	-5.6	4.8	-3.4	1	-0.18	4.5
4.2	-2.1	0.85	-4.2	3.8	-1.9	5.8	-2.9	14	-8.5	-4.2	-2.7	1.8	-0.73	-3.6	1	2.3	8.8	-1.3	0.28	-4.6	7.2	0.27	3.2	1.8	0.35	-3.3	4.3	-3.4	0.2	1.1	1.3	2.4	0.62	-3.5	2	-6	0.62	0.61	2.7	-8.4	1.2	5.6	2	3.2	-1.1	1.1	-8.7	6.3	-2.5
5.8	-0.35	2.4	-0.04	7.7	2.5	7.9	-1.9	1.1	-0.66	-0.83	-2.1	7.6	1.3	5.9	4.5	14	14	1.1	4.5	6.2	10	7.9	-0.07	4.6	-2.3	-2.4	-1.5	3.2	-4.3	0.47	-4.8	11	-2	-3.2	-3.1	-5.4	-1.4	-1.8	-1.8	-11	-3.6	8.9	-0.06	3.4	0.16	12	-1.2	16	-8.6
11	5.8	11	-0.65	6.1	-1	6.4	5.4	-0.3	5.1	7.5	-3	5.5	12	5.7	15	7	7.6	0.45	9.7	8.6	6.8	3.7	0.44	1.8	0.98	1	-0.72	6.4	-1	0.8	-0.66	-2.1	2	5.8	1.3	-1.6	-2	2.4	4.1	-3.9	-3.1	1.5	-0.02	-0.49	-0.71	5.5	6.9	6.7	7.4
-5.3	3.7	6.8	-9.4	-0.48	-14	-0.51	-1.9	-4.9	0.84	6.7	-11	-2.1	6.4	0.04	14	-4.5	-1.1	0.11	7.1	7.1	7.9	0.59	-2.1	-3.3	5.3	0.47	-5.1	-2.6	2.1	0.33	4.8	-8.2	6.3	2.6	1.3	0.44	-0.34	-0.99	5.1	1.1	-3.9	-4.6	4.9	-5	3.5	-0.91	7.3	-3.4	3.7
-5.7	-0.27	-2.6	-4	0.35	-7.2	4.4	-1.6	1.6	-1.9	1.4	-2.6	-9.9	-2.2	-1.5	1.2	-7.2	-0.74	-6.3	-0.38	-5	5.7	-6	0.87	-3.5	2.8	-3.8	3	-2.9	3.7	-2.1	3	-2.7	5	-3	1.1	-8.7	-0.76	-8.2	-1.8	0.72	0.34	-6.9	1.6	-4.1	-1.8	-4.2	-4.6	-1.9	4.5
-1.6	9.3	-5.2	5.3	-0.79	-0.57	-2.4	5.8	-7.8	-0.28	-4.3	3.5	-2.3	4.4	-7.4	3.1	0.93	1.5	-5.8	2.1	-3.3	3	0.79	5.5	-3.8	0.15	-0.98	-0.1	-3.8	5.7	-5.7	7.4	-4.8	-0.32	-0.86	2.1	-0.47	0.45	-2.4	0.89	1.3	2.6	0.11	-0.28	-0.71	-3.1	1.2	3.9	-3.5	7.7
-1.8	2.8	2.3	4.5	2.2	0.62	2.1	-2.2	-1.2	0.99	4.9	5.3	-4.4	6.6	-1.8	-0.9	6.7	-2.4	-1.6	0.04	-1.5	-3.5	2.1	3.4	-3.8	-0.17	2.4	3.2	1.2	4.1	-5.5	-0.05	-1.3	-5.1	2.5	3.8	-0.34	6.4	4.6	-3.1	0.84	9.2	-5.2	-1.5	0.56	-5.4	-1.1	-0.89	-5.4	2.6
4	2.1	-0.46	-0.09	-1.6	3.7	0.18	-0.54	-6.4	-4	-3.2	6.9	1.2	-1.4	3.1	-1.1	1.6	-0.69	-2	-0.99	3	-1.5	1.9	4.7	-1	3.9	-8.5	10	4.8	3.3	-4.9	2	3.5	0.31	2.2	12	4.9	9.5	-7.9	2.6	-2.4	11	-1.3	-2.3	-2.8	-3.5	0.28	3.5	-5.5	-0.63
-7.7	5.3	-3.3	2.3	-8.9	4.4	-4.9	5.6	-5.6	-4.9	-10	3.6	1.2	1.5	-4.7	-2.8	-2.8	4.6	-1.4	1.9	-2.9	3.7	-0.94	0.05	-2.6	-1.3	-1.6	2.5	4.4	0.12	-5.9	3.8	-14	4.4	-3.1	3	2.1	5.2	-4.2	3.2	-0.32	2	1.6	1.8	-1.7	2.3	-5.1	-0.38	-3.4	2
2.3	0.12	0.94	-1.2	-1.6	4.8	-0.02	2.9	2.2	-5.5	-4.9	1.6	-4.8	5.6	-3.3	0.12	-1.3	-0.5	-6.4	8.5	-1.6	1.8	-5.7	3.9	0.48	-3.4	-3.9	0.74	-5.8	-3.1	2.3	4.7	-6.6	-2.6	-6.2	-2.6	-5.9	-6.3	-3.4	-0.33	-4	-5.4	0.5	-1.3	-5.6	-1.8	-6.5	-1.5	-10	3.5
2.8	5.1	1.2	5.6	0.05	12	1.5	5.7	-3.9	-2.6	0.49	2	-4.3	-1.1	-2.2	-1.7	-8	-0.77	-3.2	-0.29	-2.9	-8.1	-5.4	-0.29	-9	-0.43	-4.6	1.1	-1.7	-6.1	-7.3	-2.5	-6.7	-1.5	-3	-1.8	-7	-2.9	-7.2	1.6	-5.3	-5.4	-9.9	-3.5	-8.6	-2.1	-3.9	-4.8	7.2	-1.9
1	-4	0.77	2.3	0.74	11	2.9	1.6	-7.8	-3.2	-0.09	1.3	-2.3	-4.2	-0.56	-2.7	-3.2	5.6	-1.7	-0.33	-4.3	1.1	-4.3	-2	-4.8	-1.7	-3.8	-4.5	-0.77	-4.1	-4.1	-2	-8.3	-4.1	-1.4	-0.82	-6.2	-6.8	-3.7	-4.9	-0.09	-0.62	-8.7	-6.4	-7	-7.3	-6.9	2.3	-12	5.8
1.2	-2.6	5.6	1.3	11	7.8	3.5	-4.3	-10	-11	-1.1	-2.9	-7	4.5	-5.7	-5.7	-11	5.7	-6	-0.88	-6	0.13	2.1	3.2	-7.8	-9.1	-2.1	-1.1	-3.4	0.03	-5	1.7	-12	-6.1	-3.3	-0.95	-9.7	-6	-7.1	-2.8	-6.4	-2	-13	-11	-14	-8.2	-4.3	-2.4	-13	-2.7
0.21	-0.56	-1.5	-4.8	1.4	4.2	0.75	-5.5	-7.6	-9	-2.7	-6.1	-5.6	-0.06	0.2	-6.7	-3.3	-3.6	-1.6	-0.83	-5.2	-4.4	-0.5	-1.9	-7.4	-8.9	-5.3	-1.7	-4.9	-4.3	-1.3	0.3	-2.1	-6.9	-6.5	-5	-8.3	-7.1	-5.6	-4.6	-8.2	-4.6	-11	-11	-8.1	-12	-7.4	-1.2	-13	-1.9
-7.1	0.03	-0.02	1.4	-0.89	5.7	-6.2	-5.1	-9.2	-7.4	0.22	-6.9	-4	-1.7	-3.3	-3.6	-2.5	4.2	-6.3	-4.2	-0.76	-4.2	-6.5	-1.1	-1.1	-7.7	-2.7	-2.1	-2.5	2.4	-2.9	2.1	-8.1	-0.75	-2.6	0.98	1	-5.3	-2.8	1.1	0.22	0.4	-2.3	-6.5	-5.4	-3.4	-4.4	-0.34	-12	0.38
-7	3.7	4.1	4	2.4	3.1	2.7	-2.8	-11	-3.8	-0.26	-1.6	-5.1	2.4	-5.2	1.7	-8.3	8.5	-6.4	-4.5	-6.7	3.7	-0.97	-5.2	-2.6	-3.9	-3.6	-2.8	-0.52	-2.2	-6	-1.3	-8.1	-2.1	-1.2	0.9	-3.4	-5.3	-1.4	0.96	4.2	-3	-5.5	-2	-10	0.63	-3.9	-2	-11	0.43
-1.7	-8.1	5.6	-4.6	4.7	-1.8	3	-1.8	-4.9	4.1	2	4.8	2.3	-1.7	-3.6	-3.8	1.2	11	-1.8	-4.8	-1.5	2.5	0.85	-4.5	-6.2	0.68	-0.39	-3.1	0.61	-2.5	-5.1	-6.2	-5.6	0.18	-4	6.7	0.19	-1.4	1.4	-1.9	7.8	1.6	-9	-1.1	-9.8	-1.2	-2	-0.91	-8.9	-7.7
1.2	3.9	3.5	3	6.3	-0.82	-0.23	1.7	-0.5	6.4	-1.2	0.33	-1.3	-3.5	-3.3	5.7	-5.1	7.9	1.9	-3	-0.85	9.4	2.4	2.9	-6.9	2	-0.32	-1.9	-2.5	-0.13	-3.3	-3.3	-9.7	0.83	0.47	2.4	-0.19	2.2	-8.5	1.6	0.7	0.7	-9.8	2.9	-6.7	0.3	4.2	-4.3	-0.28	-6.3
-7.4	1.7	2.9	5.2	-0.95	1.9	-2.6	2.2	-7.3	19	1.4	5.3	2	-3.4	-3.7	-1.4	1.1	-11	4.1	0.85	-3.5	-7.4	-0.45	-2.2	-5.1	2.3	0.78	1.3	-2.1	0.82	2	3	-5.7	0.73	5	-3.2	-3.7	0.41	-3.1	-2.9	2	-5.1	-5.2	6.6	-1.9	-1.8	0.29	-0.64	0.97	-7.8
4.6	-1.5	7	3	4.5	-4.1	-2.1	-3.4	-9.6	3.9	3.7	5.6	3.2	-2.7	-3.9	-4.3	-3	-11	-0.15	-4.5	-5.2	-5.9	5.9	-2.3	-3.6	0.96	-0.55	4.4	-0.38	2.5	-0.43	1.5	-3.8	5.2	5.9	-0.65	-4.2	3.2	-0.8	3.5	2.2	-3.5	-6.7	0.87	-3	-0.5	-3.8	2.2	0.2	-12
9.6	-0.45	9.2	1.3	8.1	-2.2	5.7	-2.3	0.01	-0.92	12	4.4	-7.5	-7.5	-0.1	-1.2	-4.8	-0.13	2	-1.6	-4.8	-5.7	2.9	0.53	-4.7	-1.4	-1.5	1.5	2.4	4.9	1.3	-5	-5.1	-3.7	5.7	4.9	-5	4.8	0.81	3.6	0.09	6.2	-7.9	-2.3	-1.8	-1.7	1.5	-3	3.8	-1.1
-3	-4.5	0.59	-1.6	3.3	-1.6	6.5	0.03	6.4	0.17	2.2	0.17	3.2	-4.4	6.5	-2.7	3	1.4	5.5	2.5	-2.2	-1.6	2.6	3.2	4.4	-0.78	2.3	-0.76	3.2	-1.3	3.3	-3.2	0.15	2.3	-2.4	3.8	-0.68	-0.26	5.3	-2.9	4.3	2	3	-3.1	4.4	0.53	0.74	-1.3	0.03	-5.4
-11	0.48	-1.1	3.4	-0.75	0.88	1.9	-3.6	10	-12	-3.1	2.9	8.5	0.92	7.9	1.6	5.8	-2.2	3.8	0.53	11	-0.65	4.8	3.7	1	1.8	-4.7	0.25	-6.9	6	-1.6	4.7	-0.85	2.6	-8.1	3.1	-4.2	6	2.4	-0.17	-2.7	1.9	4.9	4.4	3.9	3.5	8.5	-0.34	14	-0.68
-0.76	-0.81	1.9	5.1	2.7	2.8	-2.4	-0.61	9.2	-3.9	-3.1	1.7	10	-5.1	7.3	-1.6	-1.3	12	4.4	-3.6	3.1	0.93	5.3	-0.99	6.1	0.14	3.9	6.1	-0.85	10	0.65	0.01	1.5	2.6	-5.6	3	2.9	0.1	7.4	2.5	-1.4	1.9	2.2	4.6	6.6	8.4	4	-7.8	12	-9.5
4.9	0.79	8	0.84	2.2	-3.6	-4.4	-0.66	-1.1	-1.7	-5.2	6.2	15	-14	6.4	-6	-1.2	0.78	9.4	-8.6	3.4	-4	4.4	-1.8	1.1	-0.04	-1	2.2	0.97	5.9	10	-5	10	-3.6	-3.3	3.6	0.87	3.1	2.5	-0.22	0.38	1.1	-1.2	3.1	2.5	-1.8	7.2	-1.7	2.2	-6.4
5.1	6.5	0.69	-1.2	-0.1	-3	-0.13	-2.7	-2.4	-1.6	-0.48	3.9	3.9	-13	2.1	-9.3	-2.4	7.5	4.5	-11	3.3	-4.6	7.4	-3.1	-2	-2.2	2.5	7.8	5.9	8.9	3.3	-0.45	-2.5	3.6	-3.2	1.2	1.1	6.7	4.5	5.5	1.2	2.8	0.67	1.9	2.4	-2.1	3.4	-3.4	9.2	-7.6
-6.2	-0.18	-4.2	-4.7	-2.4	-4.3	-3.5	1.5	0.45	9.7	0.98	-1.2	2.9	2.5	12	-1.6	2.9	8.3	3.1	3	9.1	2	5.4	0.59	1.7	2.9	-0.14	-2.7	5.6	5.9	4.1	0.27	5.2	5.1	-0.03	-6.7	5	1.4	1.5	1.7	0.03	-8	2.4	1.9	3.5	2.3	1.8	3.2	6.9	6.1
-1.7	-2.2	0.08	-4.7	-3.7	-4.2	-1.1	2.6	0.43	7.7	3.7	-4	2.6	4	6.3	-1.6	1.9	0.27	3	2.7	10	0.51	5	2.9	0.7	8.8	-0.22	4.8	-0.67	3.9	0.81	-0.44	2.8	8.5	-1.1	-2.1	5.2	5.7	1.6	1.4	-2	6.6	4.8	6.2	4.1	11	-0.98	7.1	3	15
5.7	-1.7	3.6	-0.9	-1.5	-4	0.87	-6.2	-2.9	-6.8	0.19	2.2	3	-2.5	2.8	1.9	1.3	-0.03	6.2	0.62	8.8	-4.5	6.3	-0.34	2.8	9.8	5.4	3.9	7.2	1.1	6	5	1.6	7.7	0.35	-1.2	4.1	9.2	7.7	6	5.8	9	2.3	7.2	4.3	11	2.4	-0.74	-0.59	0.35
4.6	-0.79	4.2	1.7	-0.86	4.4	2.1	2	1.4	-0.63	-0.05	5.8	-1	-4.2	1.7	2	-3.8	4.2	2.2	-2.2	-1.2	5.1	1.6	-2.3	-0.87	0.58	4.5	-0.12	-8.4	0.1	1.8	-0.14	-2.1	-4.8	-4.4	-1.4	0.31	2.1	-1.1	-0.43	0.57	1.2	-1.6	0.06	-0.31	3.3	3.4	-4.2	13	-4.9
-1.4	-2.1	2	-4.2	-1.5	-4.6	0.42	-5.6	2.6	-8.1	7.8	0.01	-1.1	-3	-4.5	-6.2	-6.3	-10	1.2	-9.4	-1.3	-0.46	0.54	-5.3	-0.09	-1.3	6.8	0.19	0.27	1.3	0.01	-3.6	2	-1.9	0.85	0.69	2.2	-1	-2.7	-0.77	3.4	2.3	1.1	-0.32	0.52	-2.4	-5.3	-11	-0.14	-13
-3.2	-3.7	0.32	-6	0.69	-7.8	-3.2	-6.8	5.5	-16	-0.19	-1.9	0.66	-11	2.4	-3	-4.9	-11	-2.8	-2.9	0.1	-2.9	-0.67	-4	3.8	2.7	-2.3	1.4	-0.83	1.9	-3.6	-2.2	1.1	0.34	-0.66	-0.76	0.39	2.8	-4.7	-3.1	0.39	1.8	3	-1.6	1.8	2.2	2.5	-1.8	-2.6	-4.6
-4.9	-3.1	-5.9	-4.7	-4.9	-4.7	0.08	-5.2	-3.9	-5.1	6.7	5.1	-3.2	-3.3	-2.9	-1.9	-3	4.6	-3.3	-3.1	-3	0.71	-3.3	0.01	-0.44	0.6	12	-2.5	6.3	1.8	3.1	0.13	-0.17	4.8	7.9	-0.6	5.8	3.7	2.5	1.7	6.2	-3.3	5.2	3.4	-0.26	4.9	4	-1.8	-1.8	-2
3.6	-5.4	1.6	-3	-1.4	-0.15	-3.4	-2	-14	-3.4	1.2	1.5	-2.8	9.3	-7.2	4.9	5.7	2.8	-2.2	7.8	3.8	1.4	1.2	3.5	-2.5	1.8	1.2	2.6	1.8	-2.2	0.7	4	0.94	10	1.3	1.2	3.9	5.5	-5.5	2.4	3.3	-2.7	-1.9	6.8	-3.7	10	-1.4	6.2	-4.2	7.8
-0.14	2.2	-0.31	0.62	-1.4	0.47	3.1	2.7	-10	-5.2	-0.92	3.3	-5.4	7.2	0.6	-0.6	-9.4	13	1	5.2	-4	10	0.68	6.5	-1.5	3.6	2	5	8	-0.83	0.39	2.4	-3.3	-0	7.2	1.9	-0.42	6.4	-1.3	-1.3	3.4	10	-0.95	3	-0.93	4.1	-3.9	5	-8.3	3.5
-0.82	4.2	-8.2	1.2	-3.5	-0.69	0.17	5.4	7	5.2	2.5	2.2	3	-3	2	4.2	1.2	-0.89	4.7	-0.4	0.67	5.7	1.8	-0.12	1.6	1.2	1.1	-4.5	8.7	0.51	2.4	-4.2	14	0.44	9.9	1.1	6.1	-3.8	6.5	0.39	1.2	-0.14	6.3	4.5	5.3	2.7	0.29	-0.21	-3.3	0.66
1.5	-2.8	-4.6	-4.5	-4.4	-6.4	-2	-1.4	16	3.1	4	-9.1	9	3.8	4.9	0.82	4.2	-6.9	9.7	-2.5	1.9	-1.8	9.5	-0.22	5.7	-4	3.7	-7.8	5.8	0.76	4.6	1.9	12	0.47	0.98	0.29	9.8	-6.4	8.9	-0.7	7	-7.5	9.3	2.9	5.8	2.6	-0.55	4.7	18	1.7
2.8	-2.4	-4	-6.6	-3.2	-6.4	-1.3	-7.6	9.5	-7.3	-8.3	-11	2.7	1.5	2.7	2.3	2	-15	1.8	-0.6	-0.37	-1.4	0.31	-2.5	0.49	-1.9	1.9	-7.1	-2.6	-5	1.4	7	3	2.2	-7.2	-6.5	6.9	-4.5	-1.6	-6	4.8	-4.4	6.1	1.3	-2.9	-2.1	-5.5	0.21	-1.8	3.8
-6.8	4.4	-11	4.5	-10	3.9	-1.7	3	-2	7.4	-8.9	0.48	-12	-5.2	-9.2	-2.9	-0.99	-9.3	-3.6	-1.6	-7.5	-4.5	-9.2	-1.9	-1.6	5.6	-4.9	1.3	-3.6	-2.3	-2.7	3.8	-3	-2	-7.5	-1.6	2.5	2.4	-6	2.1	1.1	0.31	2	3.1	-7.8	7	-0.45	-0.05	-6.2	0.88
-7.6	3.9	-7.1	3.4	-7.5	4.8	-3.9	9.2	-8.2	9.8	-8.1	2.3	-4.4	-0.97	3.3	-2.2	0.93	0.99	3.4	-6	0.07	3.5	1.2	1.7	-1.4	2.9	-3.5	1.9	-2.2	2	2.2	5.3	0.42	-0.22	-5.5	2.8	-4.3	7.4	-1.1	3.2	-6	4.2	0.86	0.28	-5.3	6.2	-2.1	1.1	-4.6	-3.1
4.8	-5	3.2	-4.6	1.1	-2.5	3.8	0.74	1.8	-0.55	-4.8	0.47	2.8	-6	8.5	3.4	3.5	-3.3	5.2	-1.2	1.5	-2.2	1.3	-0.4	-2.4	-1.6	-8.1	0.97	-1.3	-0.42	-4.2	-3.9	-0.13	-5.4	-3.5	3.4	-5.1	2.3	0.65	2.1	1.1	0.17	-2.4	-5.7	-4	1.2	3	0.18	4.4	-1.4
2.4	-4.7	4.1	-0.73	7.2	-0.21	3.2	-0.69	-3.6	1.9	-1.3	-3.5	3.9	3.2	4.1	2.4	5.8	-5.6	1.1	-0.19	8.1	-4.8	4.8	1.1	-4.5	1.5	3.9	-8.4	-1.4	-8.8	3.9	-7.7	-0.98	-1.1	0.03	-2.2	-3.5	-0.23	3.4	1.7	-5.4	0.81	2	-5.6	2.4	-5.3	4.2	-3.9	4.2	-0.98
0.47	-6.7	6.4	-2.3	3.8	-0.63	0.48	-0.37	-5.9	4.5	3.5	-1.7	-5.8	-3.4	2.4	0.78	5.6	0.84	-0.68	0.84	8.3	-0.76	2.3	-1.2	-4	-0.94	-0.17	-8.5	2.4	-5.1	4	-4.3	1.3	1.9	3.9	-1.1	-0.14	1	4	-0.47	-3.4	-3.6	3.2	-2.2	0.56	-2.6	-0.37	-4.6	0.19	4.9
-1.4	-3	-1.5	-10	-5.3	-1.6	-4.2	-4	-0.29	-3.4	2.3	-8.9	-3	0.93	-1.6	2.6	-5.3	6.3	-3.9	0.69	-1.9	1.7	-0.42	-4.5	-1.3	-2.5	2.6	-3	4.8	-1.3	3.7	2.6	-0.53	2.3	6.2	0.83	-0.01	5.9	3.1	0.15	3.1	-2.2	0.66	-1.6	4.4	1.2	-0.85	-5.9	-2.8	-5.3
0.35	1.7	0.31	-5.5	-5.9	-1.5	0.12	-5.4	12	-6.8	1.4	1.5	3.9	-2.9	1.5	1.7	8.7	-6.2	3.1	0.1	9.9	0.21	4.5	-3.1	5.2	-1.3	5.4	-5.1	2.1	-4.4	-5.7	-2.9	7.7	1.5	6.7	-4.3	4.3	1.1	4.9	-3.8	0.93	-2	11	-2.2	5	0.21	7.4	-0.42	-0.04	-0.43
-7	-1.7	-5	-6.8	-5.7	-6.5	-0.25	-7.6	18	-7.1	0.85	0.51	-4.2	-1.4	-1.2	-5.4	-6.3	-12	-4.5	-2.7	-3.2	-9.3	1	2	10	-1.1	6.1	5.8	5.8	0.98	-6	2	7	1.5	4.7	0.93	5.6	2.8	6	3.9	3.3	3.8	10	-3.1	1.7	-0.94	4.5	3.9	5	-7.3
-5.1	-2.9	-4	-4.2	-1.5	-1.9	-1.5	-5.6	11	-6.7	-2.7	-0.31	-1.9	4.4	-0.55	-3.4	4	-0.71	-0.15	-1.3	-0.88	3	5.9	0.68	4.1	2.6	8.1	-1.5	4.7	-0.03	-1.6	2	6.4	5	0.72	-4.9	5.7	3.7	3.7	4.7	4.1	2.8	10	1	1.2	6	2.1	-5.9	3	-11
0.82	-0.52	3.4	-4.9	0.16	-3.6	-0.2	2.4	3.6	-4.3	-2	-2	4.7	6.2	13	8.2	0.72	6.9	7.8	4	7	9.5	3.5	2.7	-2.9	-2.5	4.3	-0.9	-4.2	-8.9	-0.49	0.41	13	8	-12	-1.6	-4.7	-2.4	-4.8	-3.9	-10	-5.9	12	5.9	5.5	3.8	-1	3.4	9.1	9.3
-5.3	4.6	-5.8	0.92	-3.2	0.52	-0.39	3.2	-0.69	-3.1	-0.23	4.5	-2.7	9.3	5.5	14	2.6	4.2	-0.37	6.2	2.7	3.4	-3.2	4.1	-2.6	1.2	5.1	-2.5	9.2	0.92	0.35	0.59	7.9	3.4	-4.2	0.95	-1.4	-4.1	6.2	0.28	-4.6	0.69	5.9	-1.8	4.5	-0.43	-2.4	11	1.6	9.1
-8.9	1.1	-12	5.5	-9.3	3.9	-4.2	1.9	-4.6	7.8	-3.5	4.6	-9	13	-6.3	16	2.3	-12	-4.5	9.8	-6.2	2.4	-3.1	4.4	1.5	2.5	-2.5	-4.5	5.1	-2.8	-4.2	0.56	11	-0.4	-0.93	-0.73	2.7	-6.2	3.9	-1.6	0.42	-5.7	5.4	-5.5	4.3	-1.1	0.23	8.1	-8.6	13
-0.74	-1.1	1.5	3.2	2.1	3.7	-4.8	4.6	2.3	12	0.12	-2.6	-4.6	7.4	-1.8	3.4	-1.8	-8.8	-4.7	3.4	-6.8	1.3	-6.7	0.82	4.2	-2.5	3.5	-1.9	5.5	-2.4	-1.7	-3.4	11	-0.72	-0.17	0.21	5.2	-2.8	6.9	1.2	-0.07	-4.8	8.6	-1.5	5	2.2	-3.7	0.62	2.4	4.1
3.4	-4.1	3.5	-0.27	2.5	-0.27	3.7	-0.53	-3.1	-7.4	2.5	-10	0.1	-4.3	0.7	-1.9	-4.3	-2.1	3.1	-5	2.7	-4.5	-1.3	-7.4	-4.3	-10	4.3	-11	2.1	-9.2	-2.1	-11	-0.52	-13	-3.2	-8.2	0.53	-12	-1.2	-2.3	1.1	-11	1.9	-7.9	1.6	-9.8	2.7	-8.5	2.3	-12
-1.9	-4.3	3.1	-5.7	-2.5	-10	1.2	-4.5	1.1	-8.5	3.3	-11	6.7	-15	0.54	-17	4.3	-19	-0.34	-12	6.8	-11	3.7	-13	-4.3	-12	-1.4	-15	6.1	-14	-4.7	-6.8	-8.5	-12	0.5	-19	-6.3	-15	-4	-15	-0.78	-16	-2.5	-4.2	-3	-4.5	7.2	-5.5	14	-18
-2.7	-6.3	4.7	-9.3	-2.1	-11	-1.8	-12	-7	-12	-2.2	-17	3.3	-14	-0.03	-11	-2.2	-8.8	2.1	-10	-1.5	-13	6	-7.5	-2.1	-6.9	1.1	-5.9	8.6	-10	-7.8	-5.5	-5	-7.2	4.6	-11	1.9	-2.8	0.71	-15	4.7	-7.1	-6.2	-6.8	-5.7	-10	4.2	-11	-0.41	-13
-0.85	-11	6.5	-8.5	12	-6.6	4.5	-3.4	-4.5	-17	2.1	-14	-4.2	-2.3	-2.7	-7.5	-5.1	-10	-3	-3	-1.6	-5.2	4	-9.4	-3	-7.6	2.2	-7.6	2.2	-11	-5.9	-3.4	-0.55	-1.7	1.4	-11	0.77	-8.2	1.3	-8.4	4.7	-7.5	-3.4	-2.9	-9.3	1.1	-3.4	-9.7	-4	-25
0.26	-6.5	0.96	-4.3	5.9	-3.6	6.2	-2.4	-3	-7.3	-2.6	-3.5	-1.5	-2.9	-5.2	-4.9	3.1	-4	2.3	-2.1	1.2	-1.5	-3.4	-0.87	-3	-7.8	-1.1	-11	3.7	-13	-3.5	-11	-2.5	-2.7	0.96	-12	-0.24	-10	-5.2	-8.4	-2.1	-7.7	-1.6	-8.1	-7	-9.2	0	-3.3	-5.8	-5.9
3.9	-0.25	1.5	-3.4	-1.6	-2	-1.1	0.92	-2.7	4	2.6	-2.3	-5.6	3.5	-7	2.1	-8.7	-3.1	-4.2	1.7	0.28	0.97	2.2	1.6	-3.4	-3	7.3	-2.8	8.7	-3	-3.2	-7	-3.3	3	-1.7	-3.9	1.7	-3	2.9	1.7	1	-6.2	0.08	-3.3	-2.7	0.54	1.2	2.1	-6.5	7.9
7.8	-0.11	2.6	-2.2	3.8	0.33	2.3	0.74	13	8.9	7.8	2.1	4.2	7.6	-3.9	7.1	-3.2	5.1	2.4	12	4.9	13	8.6	8	-6	2.3	-5.7	4.8	0.46	-0.15	-2.2	9.5	-3.1	3.4	0.74	-3.4	-4.2	6.2	1	13	1.6	-1.9	-1.4	3.7	-2.7	11	-3.8	7.2	-5.9	16
-5.5	1.2	-1.7	-1.4	-6.2	-0.81	-6.8	2.5	2.8	5.2	6.5	6	-1.7	2.4	-1.5	8.1	-0.66	1.7	-6.5	10	-5.2	0.38	-9	1.8	15	11	4.5	4.6	-2.3	-1.5	2.1	5.9	-0.17	8.1	1.1	5.4	1.9	6.5	-0.45	8.8	-0.57	2	8.8	10	5.8	11	6.9	13	12	19
-9.9	5.4	-6.6	1.4	-3	5.4	-6	2.5	-5.7	4.3	9.7	3.1	10	9.3	6.1	4.9	19	11	8.4	6.4	8.2	7.3	10	3.5	12	8.5	5.7	4.8	3.7	1.6	3.8	5.3	3.7	6.5	5.1	1.9	9.1	1.5	-4.3	6.8	3	0.62	11	7.3	13	4.1	15	12	12	9.8
-0.91	-1.5	-2.5	0.54	1.5	2.9	-3.6	3.4	-7.8	4.9	-0.44	0.18	9.6	8.2	6	6.1	6.6	10	10	5.7	13	14	12	5.9	3.7	5.7	5.3	5.9	6.9	5.2	3.7	1.1	5.8	11	7.1	2.3	10	4.9	3.4	4.5	13	2	-0.46	8.2	4.5	5.3	-0.75	7.3	6.4	24
1.2	-6.9	-2.6	-3.3	0.23	3.3	-7.1	0.07	-4.5	-0.55	-2.3	-3.2	3.4	15	3.3	13	3.9	5.3	3.3	10	11	12	-0.64	6	-6.8	2.4	0.95	-1.3	0.18	-2.1	2.9	-1.3	-2.2	3.7	-0.15	5.4	-2.2	-3.2	4.2	-1.6	-3.2	7	-4.3	-4.8	2.3	-7.6	-3.4	8.4	3.6	22
-7.1	-6.4	-6.6	-0.65	-5.2	2.7	-9.7	-1.2	-12	3	-2	-2	-9	-0.71	-2.9	5.3	9	5.4	-1.7	-0.54	7.4	8.7	-4.7	-6.2	-0.89	0.87	-0.26	-5.6	0.6	-7.9	0.47	-0.98	-0.83	-6.3	-0.78	3.6	-0.5	-6.8	5.5	-5.2	-3.4	-1.4	0.96	-3.9	1.5	-3.2	-6.4	7.8	-7.6	23
-3	2.2	-3	-1.1	-1.5	5.2	-9.2	-2.3	-8.9	6	5.6	-1.1	0.21	3.7	3.4	3.4	-5.2	-1.5	3.4	-1.9	-6.8	1.2	1.8	0.11	3.1	-3.1	2.8	-5.2	4.3	-8.3	7.8	-3.2	2.1	-6.8	5.7	1.4	0.93	-7.4	2.3	-3.2	3.5	1.8	4.2	-7.8	4.6	-2.5	-2.2	4.4	-6.1	5.1
1.2	11	-0.43	8.4	5.1	14	2.6	6.8	4.3	-2.6	4.7	5.5	1.8	2.8	5.9	4.7	2.4	-0.87	7.9	4.2	0.51	-2.5	3.6	-1.9	2.6	2.5	1	-0.97	1.6	-3.2	9.1	-0.45	4.7	5.2	2.8	2.2	1.2	-0.95	-2.7	-1.6	-2.5	4.8	2	-5.8	4	-1.1	-1.4	2	0.07	4.3
2	9.8	-1.1	12	3.7	12	3.4	3.9	3.6	-0.25	2.6	9.6	12	6.7	9.3	5.2	13	13	7.8	2.2	10	3.9	8.1	-0.17	-1.6	-2.7	8.2	3.1	3.5	2	13	3.8	3.2	7.3	9.4	2.2	6.4	-3.2	6.9	5.8	7.5	-2.4	-2.1	0.08	-1.4	1.1	5.2	1.5	2.1	-7
-6.2	15	1.2	18	7.1	18	5.9	7.8	6.5	11	8.2	7.5	10	9.9	12	4.9	14	17	14	7.1	5.3	8.2	8.8	3.8	0.81	-2	0.03	-1.7	-1.8	-1.9	7.8	7.5	9.8	6.8	-0.53	6.2	4.7	-2.8	-6.7	8.9	5.5	-1.1	7.3	0.35	5	1.5	2	9.1	3.2	11
-3.8	-1	-1.3	6.3	1.7	5.5	-2.2	3.3	0.2	1.1	1.7	2.4	4.5	9	13	2.9	6.8	8.1	6.1	4	3.6	10	0.96	8.6	12	3	-1.9	1.6	-0.76	3.8	0.06	-2	3.2	0.44	2.5	8.8	0.33	1.6	3.9	6	5.3	7.3	4.9	-0.64	3.9	-0.23	13	13	19	16
4.8	-2.4	-0.05	0.6	3.1	-2.5	13	-1.3	15	-7.1	-3	-0.51	10	3.6	6.3	-3.8	9.4	8.1	0.83	0.85	6.3	2.7	-0.27	5.1	12	-4.3	3.8	-1.6	5.4	8	8.1	-4.7	8.4	1.1	7.2	15	8.9	4.4	7.8	-0.25	4	5.9	11	-3.8	12	-5.7	12	4.3	22	14
5.5	-0.2	7	2.1	-0.07	1	4.1	-1.9	12	5	-5.2	0.53	5.4	-2.8	3.2	-2.1	-2.5	2.2	1.9	6.4	4.5	-1.3	2.9	4.1	4	1.4	-4.6	-7.8	-2.3	-1.8	-0.04	-1.2	-1.9	5.1	-4.2	7	1.5	1.5	4.3	-1.4	-4.6	-0.92	1.3	0.37	9.1	-3.2	8.8	0.78	13	-0.91
-2.8	-4.3	1.3	0.19	-4.9	-0.82	0.74	-1.7	1.4	-3.4	-2.6	-4.3	4.9	2	3.6	-2.7	-4.9	-3.2	-2.2	3.2	-1.4	-3.7	-0.62	-0.99	-1.3	-2.3	-9.9	-2	-6.3	-6.4	-3	-1.1	2.4	-12	-8.9	3.7	-4.2	-1.6	0.9	-6	-5.7	-2.9	-4.2	1.1	-0.75	0.33	-2.4	5.4	-4.5	3.8
-0.4	-5.8	-3.1	-2.7	1.4	-0.21	1	-2.6	4.5	-3.9	-6.8	1.5	2.5	4.3	5.1	-5	-1.8	2.2	4.6	1.2	0.29	-2.6	0.96	0.4	0.99	-6.3	-3.1	4	-6.7	-4.4	1	2.6	-1.1	-8.7	-5.7	-2.6	2	-0.4	-3.2	0.09	3	0.91	-3.6	-6.1	-3	-5.6	1.1	-4	0.92	-1.9
6	-3.7	-1.6	-5.8	-0.93	-5.5	2.4	-2.5	7.5	1.4	1.9	-4.3	6.5	-5.6	2	-1.2	-4	-4	-0.52	-4.4	3.5	-9	1.5	-1.4	1.1	-4.8	-2.7	-2.4	-2.6	-8.4	1.7	-7.7	0.59	-2.4	0.2	-0.78	-0.27	-4.1	1.4	-7.4	5.5	-2.8	-2.8	-1.3	-0.53	-0.65	-4.6	-5.4	4.2	-11
-0.06	-4	0.23	-5.8	3.5	-5.5	1.3	-2.3	-8.2	-4.9	7.1	-6.1	4.2	-8.3	-1.9	4.1	7.2	4.5	-0.74	3.7	7.4	-6	-2.2	0.96	1	-2.8	-1.4	2.8	-4.7	-0.91	4.9	0.8	1.1	-7.2	-0.72	5.9	-0.4	3.6	-5.8	-4.7	3.1	4.6	-6.3	3.3	0.98	1.2	2.2	-9.6	5.4	-7.5
5.5	-3.4	1.4	-0.56	2.6	-2.2	3.2	-0.91	-0.6	-4.7	1.1	5.5	7.1	2.1	-5.8	-0.63	2.7	11	-1.4	1.6	2.9	2.4	3.4	3.4	-0.35	0.27	1.6	6.8	1.8	-0.7	-1.2	2.8	-7	6	4	2.8	-0.05	7	3	-1.5	7.5	4.5	-6	2.7	-0.69	-1	2.7	-2.2	-2	-7.7
3.1	2.6	3	5	8.1	-1.5	3.5	2.8	-1.3	4.8	7.4	1.9	5	-1.9	1.2	0.33	0.57	-2.5	4	-2.4	7.3	-2.7	7.3	-1.6	-0.26	0.23	-0.29	6.9	-1.8	1.2	-5.9	-5	-5.1	-2.4	1.6	-2.8	-3.1	4	0.73	4.5	9.9	-3.9	-5.3	-1.4	-2.2	-10	0.7	-3.6	9	-1.3
7.7	-3.8	5.9	4	6.6	-6.5	2.3	-3.6	4.3	-3.4	7.4	-3.2	9.5	3.9	6.2	6.2	2.9	6.2	4.6	-2.3	0.37	4.6	5.2	-9.3	0.9	-2.2	0.03	-3.5	-0.44	1.7	-0.38	-6.2	-4.8	-5.2	3.3	-4	0.16	-3.9	2	0.65	6	-1.2	-6.6	-1.6	-5.1	-7.7	2.8	-0.68	3.4	-1.4
4.3	-9.4	4.1	-3.6	3.8	0.33	-3	-2.9	2.9	-9	2.3	-2.9	3	-3.7	0.89	6	1.3	-2.6	2.4	-3.2	-2.4	0.05	-0.16	-2.7	-2.6	-3.3	-1.9	-6.8	-0.21	-1.1	-4.5	-5.2	-5.6	2.9	-0.1	-1.1	-4.3	-4.5	0.07	-1.4	-2.7	-3.6	-6.6	0.23	-4.8	3.2	5.9	-2.8	1.5	-14
2.3	3.6	3	3	4.2	-2.8	-3.6	0.88	-1.5	-4.5	2.6	-1.1	4.3	-8.3	-3.8	-2.6	-8.4	3.2	-2	-5.6	-10	-5.4	1.4	-3.3	1.8	-5.8	1.6	-1.1	2	4.3	5	-3.5	-9.5	2.2	2.3	1.7	-5.4	-3.1	-5	7	-1.8	0.27	-6.8	-1.1	-6.3	-0.38	1.2	-3.7	4.2	-9.7
6	6	7.2	12	1.6	3.4	1.2	0.9	-2.5	2.8	4.8	4.3	2.9	-6.3	-6.7	-6.4	1.4	-3.9	-3.5	-7.1	-3	-3.9	-1.6	-5	1.3	-4.9	0.54	0.51	1.4	-0.19	6.6	-5	2.1	-2.1	0.54	0.53	-5.1	-6.2	0.8	-4.4	-3.1	-0.3	-2.9	-5.6	0.7	-8.1	-1.9	0.88	-7	-0.46
-0.79	3.1	3.8	1.2	1.8	2.8	0.6	3.1	1.9	8	2.1	-0.85	-3.6	-7.2	-3.7	-7.4	-1.5	-8.5	-3.4	-1.2	-0.13	-16	-2.1	-0.2	-2.8	-4.3	-6.9	-2.4	-8.1	4.8	0.26	1.7	2.5	-7.2	-1.5	2.6	-3.4	-6.2	-3.7	-2.7	-2	0.33	1.3	-3.7	5.6	-5.2	3.3	1.5	2.9	2
2.1	-0.73	-5.2	5.8	0.91	-0.28	2.5	-2.2	-2.1	-7.9	-6	4.6	1.7	-4.5	-5.3	-4	-1.6	-2.1	-1.2	3.1	-4.9	-5	3	3.2	0.19	-1	-1.8	3.1	-4.6	6.4	-9	-1.3	5.4	-4	-0.3	5.4	0.46	-1	-1.1	6.5	5.1	0.67	1.6	-1.8	5.2	-2.9	-4	1.2	-3.2	3.3
4.9	-0.49	-2.6	9	-2.7	7.6	0.62	1.7	3	1.1	-3.7	5.2	-2.4	6.2	-2.6	-5.5	-4.5	-1.1	-3.8	1.6	-5.3	-4.9	2.5	3	1.6	-1.9	2.6	5.2	-9.6	6.3	2.6	-1.1	-2.4	-2.2	-8.3	8.1	4.6	3.5	-1.2	4.7	-0.62	8.4	0.57	-1.9	-2.6	-2.8	-2.2	1.9	-0.09	1.5
-7.3	-1.5	-5.1	9.8	1.5	10	-2.1	4.4	-3.9	-3.6	1.2	7.5	-3.3	-3.8	-6.4	-4.5	2.8	4.7	4.5	-3.7	-3.9	-5.5	0.79	4.3	4.3	-1.6	3.2	9.3	-4.3	6.8	5.8	3	-1.3	-2	-6.4	12	1.2	2.7	-0.34	4.9	-0.03	11	5.7	-4.6	-2.5	-5.2	-6.3	-5	-1.6	-7.5
-3.9	-1.7	-4.1	6.2	1.2	6.5	-0.8	8.6	-4.1	4.1	2	9.3	-1.6	-6.9	-2.7	-6.6	2	-0.18	2.8	-7.2	-1.6	-0.2	0.08	2.5	6.8	2	1.7	7.2	-1.4	11	-3.3	2.9	7	-3.6	-1.4	10	5.3	1.6	-0.85	0.46	0.6	7.4	4.7	0.3	-5	-4.5	-2	-0.51	-4.9	1.5
-1.9	-4.9	-7.6	-2	3.4	-1.3	-0.02	-6.9	3.8	-7.7	5.6	0.46	2.3	2.2	1.1	-6.2	3.3	-3.4	-0.14	-0.52	1.9	3.7	-0.1	1.7	5	-2.4	3.9	-0.26	-4.3	9.3	5.6	-5	0.52	-12	-6.3	5.8	0.43	0.26	2.4	2.5	-1.3	8.7	-0.8	-8.7	3.8	-6.6	-0	-0.02	10	-2.5
-3.6	-2	-4.8	1.6	-6.9	0.02	-0.84	-2.6	14	-3.7	-0.91	6.3	1.7	-3.8	-0.58	-11	5.6	-5.2	0.56	-2.4	-2.1	-5.6	-1.9	2.6	4.7	-7.3	4.1	-2.6	0.77	-0.67	4.3	-7.6	3.9	-11	-7.2	5.5	4.7	-2.2	5.7	-8.1	-1.6	4.1	2.1	-6.1	2.2	-3.9	1.2	3.3	11	6.7
1.2	1.6	-1.7	4.9	-1.9	4.7	-2.2	-0.76	6.6	-2.2	-1.8	10	-18	2.6	-8.8	-8.8	1.2	-1.3	-14	0.32	-3.8	-8.7	-11	1.3	0.77	3	-3.2	6	-3.6	3.9	-8	2.4	-2.3	0.79	-3.9	10	-0.49	1.9	-5	-0.75	-0.89	7.8	2.4	-5.1	-2.6	-4.8	3	-0.24	-3.1	6.7
-0.91	4.7	-6	10	-8.5	5.8	-5	2.8	-6.3	-0.16	-2.3	2.6	-12	2.6	-2.2	-11	-1	-2.4	-5.5	-4.7	-3.2	-1.6	-8.7	-3.8	0.51	-0.08	0.26	2.4	-2.7	7.9	-0.57	0.98	-5.9	1.8	-6.5	2.7	-1.6	-1.9	-5.9	-2.3	-6	2.4	2.7	-6.9	-2.9	-4.5	-2.3	-2.9	-3.1	3.1
5.1	8.2	-1.6	7.2	-2.8	4.5	-5	7.2	1.5	0.23	-5.4	-0.07	-4.4	1.3	-2	-2.4	-1.9	-6.9	-4.1	-0.2	2	-4.8	-8.3	-1.1	1.8	-6.3	0.36	-3.3	-2.4	4.5	-5	8.7	-4.6	-10	-2.2	-0.27	2.9	-6.3	-2.5	2.4	-1.8	-5	4.6	-11	-0.75	-5	-3.8	5.3	-8.3	2.2
9.8	8.5	2.8	5.9	7.2	6.2	3.4	5.2	-4.2	2.5	0.25	-7	-1.4	4.2	-7.3	0.69	-0.71	1.1	-2.5	2	-5.6	0.7	-2.7	-2.8	0.48	-5.9	0.36	-1.4	1.1	-0.78	0	6.2	-0.6	-7.2	-4.4	-7.3	1.6	-1.4	3.8	3.1	-1	6.9	-0.73	-7	-2.3	-5.6	-0.99	1.6	-7.6	-4.5
2	11	3.7	7.2	6.8	6.4	3.7	4.8	-8	7.3	6.7	-7	-2.6	1.8	-2.9	-1.7	-1.3	-1.4	-2.9	-0.75	-1.7	-4.7	0.81	0.59	-2.9	-5.5	0.24	-1.9	-2.8	-5.4	-1.2	0.99	-3.5	-0.27	-6.3	-7.3	4.4	-4.3	-2.7	1.2	2.8	1.3	-2.8	-7	-3.1	-4	-0.75	3.1	1.9	7.3
-0.33	8.4	0.35	13	-0.99	8.6	1.7	6.1	5.7	1.9	2.8	0.15	-3.1	-2.1	-6.2	-9.3	9.9	-6	-5.1	-6.6	-3.5	-7.1	2.4	0.21	4.1	-2.6	4	4.8	0.41	0.38	6.7	2.1	1.7	-2.4	-3.2	-8.6	3.8	-1.8	-5.7	8.3	1.1	-5.4	3.5	-2.5	2.3	-3.6	1.5	0.23	0.82	-0.62
4.2	2.9	-3.6	7	-7.7	11	-0.9	4	8.8	-1.5	-0.48	0.24	0.81	-1.4	1.6	-11	0.02	-3.5	1.3	-3.1	-3.4	-5.5	2.2	-1.9	2.3	0.04	-0.89	-0.81	-1.5	2.5	4	3.1	1.2	-11	-2.4	-0.27	3.8	1.2	-5.9	-4.3	-5.8	-4.3	0.98	-3.2	0.3	-5.7	-1.1	-3.5	2.8	-8.6
-4.5	0.08	-4.8	-3.8	-3.7	-3.1	-4.4	-6.4	1.7	-3.6	-5.6	-3.4	-0.25	-7.7	6.1	-4.7	-0.4	-1.3	3	1.2	-4.6	-6.3	-0.41	0.3	1.6	-0.6	-6.9	-1.1	-4.3	-1.4	3.1	-4.5	2.8	-12	-1.8	-2.8	-5.5	0.56	-3	-2.3	-6.5	-2.1	-4.5	-6.9	-4	-8.3	-1.3	-3.7	5.2	-8.7
0.9	-0.71	-1	-9.5	-6.3	-5.6	-2.3	-6.9	4.5	-14	-8.6	-8.8	1.3	0.33	3.8	-0.17	6.8	2.2	-2.4	-3.1	-0.14	1.4	-3.3	-3.2	7.5	-1.5	-5.6	2.5	2.6	1.2	-3.1	0.22	14	-4.9	-2.4	-6	2.3	1.6	-3.1	-2.3	-3.4	5.3	5.8	-6	2.3	-4.9	-2.4	-6.6	9.1	-10
-4.8	-5.2	-10	-6.9	-9.2	-6.9	-2.4	-6.7	-9.4	-10	-7.2	-3.2	-4.2	-5	1.8	-1.7	-0.99	-5	-0.67	-2.6	7.9	0.54	-3.2	0.18	-1.4	-1.2	-3.3	-2.5	-10	-1.1	-6.4	-3.6	-2.4	-10	-5.2	-6.4	4.4	-0.3	-2.9	-7.7	-9.3	1.2	-0.9	-10	-2.5	-6.8	5	1.4	3.7	0.27
0.61	3.3	-3.4	4.8	-3.7	-2.8	-8.4	-0.72	-8.2	-7.5	-8.1	5.5	3.9	2.2	3.5	-1.3	-1.2	4.5	0.12	-2.6	3.3	1.3	1.1	1.9	-2	-1.2	-2.8	1.8	-1.7	7.3	2.2	-0.06	-2.2	-4.7	-2.9	1.6	0.04	2.6	7.8	-6.2	-3	4.9	-5	-9.1	-0.31	-4.9	3	0.69	-0.74	-2.1
-0.27	0.69	0.01	3.7	-1.2	5.5	-2.7	2.4	-9	-4.7	-0.5	9.4	-8.2	-2.7	-7.4	-6.3	-7.4	-8.8	-8.3	-8.6	-4.4	-8.1	-9.1	-0.69	-5.4	1.5	-10	1.1	-0.44	-2.3	-4.4	-0.98	-12	-1.7	0.17	4	-14	0.94	5.1	-4.7	-12	2	-8.8	-1.4	-1.6	-3.3	-6.5	-5.8	-9.4	-8.7
3.6	-4.6	1.4	-3.6	-2.8	-1.1	3.1	0.16	-13	7.5	-1.1	2.8	-1.3	-1.5	-12	-5.6	-2.1	-6.6	-9.7	-2.2	-8.4	-11	-14	-0.19	-8.4	-2.4	-2.3	-0.05	-6	-0.17	-6.6	-0.81	-9.8	-2.4	-7.1	1.6	-9.9	2.1	0.72	3.4	-14	1.6	-7	2.3	-3.2	0.51	-12	-7	-25	-6.2
-0.78	1.3	2.1	-2.7	-3	-1	-3.9	2	-18	2.4	-2.4	-0.7	-10	-1.1	-13	-4.3	-9.8	-4.2	-11	-4.2	-10	-2.3	-9.9	4	-15	-3	-9	0.33	-9.1	-0.82	-3.5	1.3	-7.1	-5.7	-8.8	0.16	-7.8	0.44	-10	-4.8	-11	6.1	-11	1.3	-8.1	-0.18	-2.6	-1.9	-9.6	1.4
-13	3	-3.4	2.1	-2.5	-0.7	-5.9	1.6	-14	1	-2.2	-7.6	-6.5	0.96	-9	1.3	-9.6	-0.21	-7.9	4.5	-11	-8.5	-5.5	5.1	-10	-0.55	-3.9	7	-2.1	0.52	0.93	1.5	-15	3.5	0.64	-0.5	-6.6	1.9	-5.8	4.7	-5.7	3.9	-11	2.4	-3.5	-4	-8.2	-4.4	-8.1	9.4
5.6	-1.3	3.8	0.57	4	-2.1	1.4	3.7	-0.66	0.23	6	1	-1	4.2	-8.2	3.8	-8.2	-2.3	-7.6	3.2	-8.8	-3.5	-5.2	2.4	-5.2	5.5	-4.1	0.34	-6.2	2.5	-3.8	0.48	-3.9	4.3	2.6	3	-3.7	8.7	-0.09	7	-3.7	1.4	-9.5	4.8	-1.1	1.5	-6.9	3.6	-7.6	4.9
6.9	2.6	3.2	4.3	4.6	0.12	4.4	8.1	1.5	11	5.8	5.3	-10	-1.9	-2	-3.4	3.4	-3	-4.3	0.38	-1.6	0.07	-4.8	-3	-1.6	8.5	-6.4	2.4	-7.1	-2.3	-1.8	3.5	3.1	-5.7	-4.4	-0.55	-4	2.1	-0.95	-4.7	-2.3	-3.9	-1.8	8.3	0.3	6.5	2.2	-2.5	-1	4.8
3.4	3	-0.38	-1.7	-0.56	-3	-0.31	3.1	-0.55	8.9	-6.9	3	2.4	5.3	3	4.1	-2.4	3.8	0.85	5.4	-1.4	3.1	-1.6	-1.8	-0.93	5.4	0.79	2.2	-5.3	3.6	2.9	-2.8	1.5	-5.6	2	-1.4	2.8	0.18	0.43	2	-3.5	2.4	3	5.3	-0.29	0.4	-3	1	-7.3	0.55
5.4	-6.9	3.5	-9.9	1.1	-9.1	2.9	-1.3	5.8	0.8	-4.3	-5.6	10	-0.44	6.2	2.2	3	4	7.7	2.3	9.2	9.3	1.9	-3.5	-0.33	3.1	-0.12	-3.5	-3.6	2.5	0.65	-7.6	3.2	-3.7	-1.4	-1	0.14	-4	-5.6	-3.6	-3.7	-3.8	4.5	1.8	2.7	-0.92	8.4	-0.54	7.9	2.1
11	1.1	6.1	-7.2	6.2	-5	8.5	-2	15	-0.53	0.61	-5.9	12	-2.1	7.3	-2.6	8.7	-1.8	5.5	-3.6	9.8	8	1.1	-2	5.5	-0.17	2.8	-2	-1.6	0.11	6.8	-1.3	4.5	-2.5	-2.5	1.1	3.7	-3.6	4.9	-5	-1.6	-0.19	4.1	-0.66	5.1	-2.7	12	0.85	18	4.8
11	4.2	2.5	2	6.1	5.7	8.2	4.9	13	3.1	-1.3	1.8	14	4	12	3.7	7	0.16	13	5.2	2.1	0.95	-0.26	5.6	5.7	2.5	0.73	0.61	-0.4	-0.83	3.8	0.54	7.6	1.9	5.5	-2.4	-0.88	-1	9.8	-7.4	1.4	0.45	0.48	0.11	1.2	4.6	1.7	-5	23	-2
9.9	3	5.7	4.5	-2.7	3	-0.92	4.1	2.4	4.4	-3.5	4	12	3.2	4	6.6	-1.3	-2.1	8.6	2.8	6.2	3.2	1.8	5	1.8	8.2	-3.4	4	0.71	4.1	6	12	2.6	13	1.6	6.6	-3.7	6.1	3.4	0.67	-1.7	12	-1.6	3.5	-0.56	6.4	4.3	4	9.4	2.2
8.5	2.4	4.9	0.83	2.2	-6.7	1.4	0.04	5.9	13	-4.4	4	3.7	-0.6	-7.6	3.4	-0.11	2.4	0.37	-4.2	-1.9	4.2	1.2	1.5	0.67	8	-4	1.6	5.3	2.9	2.7	8.9	-7.3	9.1	9.7	2.5	-5.6	6.5	4.1	4	-5	2.7	-1.1	7.1	2.3	6.5	1.3	3.4	4.9	1.5
-6.1	-2.4	3.6	-1.1	1.2	-4.4	-2.2	-2	-13	-0.68	6.8	3.8	-2.1	2.2	-3.9	0.78	-3	6.7	-3.2	-0.16	0.13	9.3	0.16	-4	2.6	8.8	-0.85	1.8	3.3	4.3	1	-1.4	-4.6	-0.8	15	2.7	-1.4	6.1	0.82	-2.4	2.5	0.46	-4.4	8.2	-2.4	9.1	0.55	-0.36	-6.8	2.2
-4	-8.6	-2.3	-4.9	2	-5.4	-0.76	-3.8	-4.9	-0.67	7	-3.2	-3.4	3.5	-4.8	5.7	0.6	-3.5	-4.4	3.5	-10	8.1	-1.5	1.8	-0.43	0.32	3.5	5	-0.51	6	1.2	0.96	-0.76	-2.5	9.9	3	-0.72	-0.05	-2.1	-1.3	6	0.23	-2.8	5.3	-4.5	3.6	-1.2	-0.36	-5.1	0.18
1	-8.2	1.2	-8.7	-0.26	-8.5	-2.2	-3.9	1.7	-1.6	0.96	-2.1	-2.4	-2.9	-3	-0.56	-4.1	-4.2	0.58	0.57	-3.3	0.97	0.87	3.3	-2	-2.1	6.2	-5.9	0.67	-2.2	0.5	-0.57	-4.2	5.7	2.7	-4.8	3.7	-5.8	0.38	0.72	11	-9.3	-2.1	2.2	-5.9	-0.49	-1.3	0.1	2.9	-3
-3.4	5.4	-2	-3.6	-1	-4.8	-1	-5.9	13	-5.3	0.79	2.3	-8.8	3.4	5.4	2.1	-2.9	-2.2	-1.7	6.6	-5.4	2.5	-1.1	4.9	0.58	3.3	0.88	-0.02	-1.8	1.7	2.2	0.5	-0.22	6	-0.51	-2.9	1.3	1.5	4	-0.1	7.2	-3.4	0.25	2.7	-0.99	0.83	-2.3	-3.6	-0.79	-5
1.6	11	1.7	12	-4.9	4.9	-2.1	3.8	-0.5	-4.3	-4.3	6.8	-4.6	1.3	0.5	5.6	-6.7	-11	-1.7	1.1	1.1	5.6	-5	2.6	0.57	4.3	-6.8	0.51	-7.7	-0.83	-7	1.2	-0.86	-2.7	3	0.46	-2.4	2.2	-2.7	-3.1	-1.1	-2.9	0.25	3.7	-0.27	6.3	1.2	1.5	11	3.8
-6.9	-0.73	-3.5	-1.2	-4	0.73	1	0.34	1.1	2.2	-3.1	-0.79	-4.1	-3.8	0.96	-1.5	-0.27	-2.8	-3.1	-3.4	-6.6	-7	-2	-3.1	-4.3	-3	3	0.65	7.6	-1.1	0.12	-0.89	3.2	-5.2	-3.2	-0.87	-2	-2.4	6.3	-0.44	-4.7	0.67	1.2	-4.3	6.2	0.45	-6.1	-2.5	6.8	-0.88
0.77	-6	0.08	-11	0.74	-9.4	-1.2	-7.4	3.6	0.55	0.77	-5.7	-4.4	-0.05	-3.3	-3.4	-0.12	0.25	-2.2	-3	-1.9	-0.85	-6.3	-4.2	-4.6	-1.6	3	-1.3	0.75	-3.1	-3.9	0.97	-1.1	-1.6	-2	-6.7	-1.1	-2.7	-4	0.75	-3.5	-5	-3.8	-4.7	0.73	2.1	-6.9	-8.7	-9.2	-13
-3.3	-1.1	1.6	-5.2	3.1	-6	-2.1	-4.3	9.1	-7	6.4	-1.8	-4.8	-3.4	-6.2	7.8	-4.2	1.9	-0.61	1.6	-7.7	5.8	0.95	-0.81	-2.5	-3.5	0.68	-6.8	1.4	-8.2	-4	-1.7	-6.3	-5.5	4.3	-5.8	0.87	-4.9	-6.6	0.08	1.8	-6.3	-4.7	-5.8	-7	1.6	0.45	-0.65	-9.4	0.52
0.41	6.5	3.1	-0.88	9.1	-3.3	1.2	-0.67	3.4	0.14	3.2	-4.8	-0.12	1.5	3.8	7.7	-8	4.7	-0.46	3.8	0.22	9	-1.4	-0.16	0.76	0.66	-0.42	0.68	4.4	-0.99	2.5	6.1	-1	-0.92	0.47	-5.3	-0.94	0.15	-2.2	5.9	6.2	-3.3	-3.2	2.3	1.5	2	4	6.2	-0.59	5.2
0.06	4.9	-2.2	-0.43	-0.68	-1.9	-0.69	5	-3.6	14	0.16	-6.3	-4.1	6.7	1.7	6.6	-0.62	-7.6	-0.67	-1.2	7.1	2.8	-4.9	-2	-4.4	1.6	0.91	-3.8	-4.8	-3.6	0.05	4.8	-1.2	3.3	-1.9	-2.2	-2	0.86	-7.8	0.12	2	-9.3	-3.9	3.7	-0.54	1.6	-1.3	7.9	1	11
-6.5	-1.4	0.36	-6.3	1.2	-6.7	0.1	-0.34	-10	13	0.39	-8.1	-2	-0.91	-3.4	4.3	1.5	0.68	-1	0.15	-2.8	5.7	-2.4	-2.2	-3.6	0.98	4.6	0.72	-0.27	-3.2	-3.2	3.5	-9	2.1	4.2	-5.3	0.28	1.5	-1.7	0.96	5.2	-6.2	-4.5	3.6	-6.5	4.2	-2.7	4.3	-11	9.1
2.1	-11	5.1	-7.2	0.77	1.4	-0.87	-4.4	-2.8	-5.9	-0.34	-4.4	-7.3	-1.3	1.1	3	0.53	-9.7	-4.8	-2	-4.9	1.7	-4.1	-2.2	-3.5	3.4	-0.88	-3.4	-4.6	-3.3	-5.3	1	-5	2.4	6.7	0.49	0.31	-0.81	-0.26	-9.6	3.8	-3.3	-8.9	0.72	-6.1	2.7	-1.9	0.21	-4.3	-3.5
-4.6	-12	1.3	-10	1.4	-4	-0.12	0.45	6.6	-4.7	7.4	-8.5	-2	-2.5	-5	-5.6	-1.4	1.8	-6	-4.7	1.4	-3.3	-2.5	-8.8	-0.75	2.3	0.16	-0.08	0.48	-0.38	-0.63	-0.75	-0.6	-3.7	4.4	-0.42	-3.1	-3.9	-1.9	-3.8	-1.3	-2.4	0.8	1.7	3.8	-4.7	-2.2	-4.8	-8.1	-10
2.5	-4.8	6.8	-2.8	3.6	-2.1	4.7	-5.2	6.7	-7.6	5.6	2.1	-8.1	-1.4	-3.8	-1.7	4.9	-2.9	0.43	-5.3	-0.47	3.2	0.61	-2.6	1.9	1.3	0.49	-0.97	4.8	2.1	4	-4.8	-0.08	2.6	3.4	0.94	-0.82	4.4	-1.8	-4.8	0.92	0.88	1.4	3.6	0.74	2.2	-0.79	-3.8	-5.3	0.72
6.9	-9.2	3.2	-2.5	1.3	0.3	5.8	-0.54	-7.7	-8.1	-8.3	-7.4	-4.7	-14	-1.6	-7.5	2.5	-3.6	0.13	-7.6	5.2	-4.5	-1.5	-5.8	2	2.1	-1.8	0.56	5.1	6.4	2	-1.7	0.92	1.2	7.9	-0.8	1.4	5.6	3.7	-2.4	2.2	2.8	1.4	-0.13	-1	-3.5	-4.7	-4	-11	1.2
-4.6	3.4	-3.3	-0.5	-3.5	-0.92	4.9	-0.89	-0.01	-5	-9	-4	-6.5	-4.7	0.09	-3.7	-9.4	0.25	1.2	-5.3	2.9	-2.5	2.2	-2.4	4.3	1.5	-5.6	0.84	8.2	4.4	0.35	2.7	0.89	-0.96	4.3	-0.03	1.6	3.5	-1.1	-2.1	9.7	7.6	-0.88	3	-4.2	-0.69	0.59	-6.5	-4.5	-3.3
-5.6	-6	-4.4	-1.2	-1.9	2.2	-2.9	1.1	-1.1	-1.8	-1.7	5	-4.7	-1.6	2.2	0.28	-7.5	-0.89	-0.77	-1.2	-2.3	1.1	0.59	-4.3	-2	1.9	-0.48	-3.7	7	5.3	-1.6	-3.6	-2.6	0.52	1.3	2	2.2	-0.35	3.7	3.5	3.6	-1.8	0.81	8.7	-0.49	6.2	-5	-0.17	-7.4	1.6
-7.6	-4.6	-8.3	-4	-7.2	-6.8	-8.6	-3.3	-2.2	4.6	-3.6	5.6	-5.7	7	8	1.9	-5	2.6	1.9	-0.57	-1.6	4.4	-2.9	-4.2	-7	6.6	-7.5	2.3	-3.6	0.51	-5.8	8	2.6	8.8	3.9	0.83	-5.3	1.1	-6.6	2.3	-4.1	-1.4	-5.4	10	-3.1	9.9	-1.5	7	-2.2	4.1
-0.59	-4.1	-5.9	-5	-5.8	-6.6	-8.3	-2.7	-2.9	1.5	-3.4	1.3	4.4	-1.4	10	4.9	5.1	-0.79	0.99	-2.5	-5.1	-2	-1.1	0.25	-2.6	4.7	-3.4	4.7	-7.2	5.1	-1	-2.7	14	6.2	1.7	1.5	-0.99	1.4	-5.8	-1.4	-3.9	-4.8	5.8	5.1	6.9	2.6	-4	3.9	-2.9	7.9
5.7	0.74	-1.6	-3.5	-3.2	-4	0.42	-3.3	2.5	3.2	-2.8	1.9	7.2	-7	6	-0.92	4.8	-1.8	-2.1	-1.1	5.3	-6.4	1.6	-2.3	2	6.8	2.5	4.5	-1.3	4	2	5.8	8.4	14	-2.4	1.9	3.3	5	2	9	-6.5	5	7.8	7.8	11	2.4	3.4	2.9	13	5.6
5.6	5.4	0.26	7	-3.5	2.5	-0.57	-2.1	5.3	7.8	1.3	4.3	5.1	4.4	2.1	-1.5	-3.4	3.6	2.8	-0.32	-4.9	-3.2	2.3	0.86	4.7	4.7	3.5	0.17	-2.3	1.9	1.6	4.2	17	16	-3.6	7.3	5.5	4.6	2.6	11	-0.39	5	7.6	7.3	9.6	8.2	7.3	-1.4	12	1.7
1.7	11	4.5	3.2	-1.4	3.1	1.8	4.4	1.3	11	6.9	9.1	3.3	-9	5	4.1	6.5	7.5	4.7	-3.8	4.7	6.2	0.35	0.9	4	1.3	0.72	-0.51	-4.5	-0.97	1.1	2.2	14	7.3	0.09	-2	3.2	-0.08	5.6	-1.5	0.46	1.7	6.4	10	4.3	8	8.6	3.4	0.22	8.8
-8.9	20	-13	8.2	-10	6.4	-2.6	0.95	7.5	20	1.9	9.2	5.4	-4	3.5	6.4	2.2	6.7	2.5	0.8	2.9	3	1.4	5.9	7.1	5.5	8.1	7.5	5	2.3	2.9	8.3	8.2	11	4.2	1.4	9.2	4.6	3.3	7.5	7.5	4.6	11	12	19	14	-0.05	1.6	-2	3.4
-5.2	2.3	-1.9	5.9	0.51	6.3	1.6	6.2	7.5	17	-1	1.8	0.6	4.8	8.5	4.7	1.3	3.5	3.7	3.2	-3.9	2.5	3.5	2.6	3.1	6.3	1.3	4.5	1.2	-8.1	0.44	3.9	-1.9	7.9	-7	0.51	2.1	2.3	-0.54	1.9	0.34	3.4	4.2	11	8.6	10	5.7	0.87	11	6.4
-4.1	-6.5	-8.3	-5	-4.6	-4.7	-0.26	1.5	-6.4	2.6	-4	5.1	-14	-4.7	-7.7	-3.6	-4.5	1.2	-7.5	1.3	-3.8	-2.1	-10	-2.2	-3.7	5.6	-5.1	7.8	-5.1	4.8	-2.4	2.7	-2.9	4.5	-9.9	1	3.9	1.9	-7.5	5.3	0.92	3.7	-3.9	9	0.06	10	-11	-1.1	-13	-2.7
-6.3	-7.2	-4.2	0.07	-3	-0.96	-0.75	-2.1	1.8	1.7	-1.8	0.89	-13	-2.9	-12	1.7	-10	6.9	-8.1	2.3	-2.9	-1.3	-7.5	-0.3	-1.7	2.1	-3.8	4.3	-6.9	3.1	-2.5	-1.9	-1.6	3.7	-6.5	-3.8	-0.29	3.6	-7.8	-2	-5.9	3.2	2.2	4.5	4.5	9.3	-13	-0.76	-18	-7.9
-3.7	-2.6	5.8	3.5	5.7	1.8	1.2	3.8	6.6	12	3.2	5.8	-2.6	3.7	-6	4.6	2.8	6.3	-0.5	5.9	-3	3.3	-0.9	1.5	4.1	5.6	9.5	4.9	-5.9	0.72	0.5	-0.13	1.4	6.3	-7.9	0.87	0.8	4.9	-0.64	5	-1.6	5.2	5	7	3	6	-11	6.7	-7	6
4.7	5	7	-2.8	8.7	0.33	1.3	3.6	5.4	14	2.8	6.5	4	4.8	-0.07	7.5	1.3	9.8	-0.76	5.9	5	4.1	2.8	6	8.3	6.6	7.3	1.8	2.1	3	-3.6	4.3	3.9	11	-6.4	-4.1	4.6	2.6	-2.6	2.9	1.1	1	9.1	10	1.9	17	3	-2.4	1.5	2.2
-7	3.5	0.44	-4.4	2.1	0.61	6.2	3.3	4.8	5.6	-4.4	1.2	4	3.8	2.6	5.5	3.8	6	0.41	5.7	-2.2	-2.5	-2	4.1	0.84	7	6.6	2.3	-1.4	1.2	-1.6	1.6	-3.2	3.9	-2.8	-1.5	3.7	3	-4.7	6.5	1.9	-1.4	6.6	5.4	1.9	1.1	0.98	-0.87	11	-3.8
1.8	2.2	-4.6	2.4	-0.57	-2.3	4.9	0.96	10	1.3	-6	-3.7	5.4	6.6	9.6	4.8	8.7	2.2	7.1	2.2	9.4	1.2	3	4.8	-1.9	1.6	4.2	5.4	1.6	2.9	0.49	1.6	2.9	1.9	-1.4	-2.5	5.8	-2.2	-7.5	-0.02	4.3	-1.2	6.3	0.73	4	-4.5	-5	-2.1	8	-17
-4.3	3.7	-1.2	3.1	-2	2.9	2.4	-0.82	-0.03	1.9	-2	-0.14	5.7	3.6	9.3	4.8	11	4.9	7.9	0.2	13	4.1	2.3	2.7	1.8	-1.9	-0.04	-0.28	1.5	-2.6	3.7	-7.8	6.5	-1.7	1.1	-0.97	5.2	-6.5	0.02	-6.7	5.8	-2.4	2.9	0.92	2.6	-2.2	3.6	7.1	7	2.5
-4.2	-2.5	-3.9	-0.65	-2	-1.6	4.8	0.14	3.4	-2.5	-2.3	5.7	4.7	-6.2	4.7	6.8	-0.46	-0.07	4.8	2	4.9	-1.4	2.8	0.16	5.4	-1.3	0.03	11	4.5	3.2	7	1.5	-1.6	2.1	7.5	1.6	3.5	3.3	-2	2.6	6.2	2.1	1.7	8.9	-6.1	3.8	11	-0.95	-1.6	-0.22
2.5	9.8	2.1	3.7	2.2	1.4	0.95	2.3	6.5	7.5	-2	9.5	6.1	-6.3	0.31	-0.16	7.8	4.2	5.7	1.1	-2	9.7	4.9	0.76	-1.8	4.5	-0.29	4.3	3.3	7	4.2	2.9	-3.9	8.2	9.6	-2.3	-0.06	9.8	0.04	1.8	-0.97	4.1	2.5	6.5	-8.6	1.4	2.6	-2.1	5.6	-7.9
9.8	12	14	2.8	7.8	5.2	5.2	4.2	-6	8.1	1.2	6.5	6.5	-3.3	-5.8	-3.4	2.8	-5.9	1	4.9	4.1	0.48	4.4	0.69	-4.3	4.1	-1.1	6.4	1.9	8	-0.48	4.8	-8.1	9.3	5.7	-3	-12	5.2	5.6	3.7	-9	9	-2.7	4.8	-0.57	4.7	2.2	5.2	2.6	-1
6.3	9.3	11	4.5	5.8	4.4	8.5	4.5	0.97	9.4	6.3	0.98	-3	5.5	-1.8	-3.2	-6.5	5.5	-3.1	2.5	-2.3	3.9	-2	0.47	-3	4.4	4.7	3.9	5.4	8.2	-2.2	0.04	-8.7	8	7.8	1.4	-5.6	-0.58	2.6	7.8	1.5	4.3	-3.1	4.5	1.9	7.1	-3	2.2	-9.4	-4.4
9.8	11	9.4	4.9	6.6	8.5	7.5	6.3	-0.27	14	1.2	1.6	-2.8	7.6	-1.2	1.8	1.6	-5	-0.37	-0.57	-12	3.7	-2.4	5.5	-0.11	1.1	-2.2	-1.4	3.1	-4	0.35	1.1	-2.5	6.7	8	-5.6	-5	-3.1	7.2	4.9	-5.5	-4.5	6.7	5.6	9.3	3.7	0.79	3.5	-9.6	3.1
0.36	2.6	1.1	-2.3	3.8	0.09	4	0.94	9.9	7.4	2.4	-0.54	-12	-2	-4.3	3.5	-4.2	-0.24	-3	1.5	-11	-2.3	-3.7	-3.4	-1.4	0.1	-5.6	-0.22	4.4	0.91	-0.79	5.8	1.5	0.01	4.7	-1.4	-4	-0.82	5.5	5.3	-2.4	-5.7	-1.1	-1.3	-4.9	4.5	-1.6	-3.2	-5.3	-2.5
-6.7	0.6	-2.9	-2.7	-1.8	-4.7	-5.1	0.46	-11	0.54	-0.85	3.4	-5.3	-2.5	-6.5	6.7	-7.3	2.4	-5.6	-0.18	-3	4.4	-0.63	2.8	-5.1	4.8	-2.3	2.3	0.13	2.8	-6.2	2.3	-0.02	2.5	4.7	-1	-2	2.1	-3.7	2.6	8.5	-1.8	-9.9	1.2	-11	7.8	-3.4	-4.1	5.6	-11
-12	-0.7	-6.8	8.8	0.05	3.5	-1.1	4.8	-10	6.7	3	8.5	-3.2	1	-11	1.6	-1.5	-1.5	-7.5	-1.3	2.1	1.3	-4	-1.6	-0.56	-1.3	-5.2	6.6	-3.8	6.1	-8.1	-2.5	-8.1	-1.4	0.7	1.2	-4.1	0.3	-2.6	3.3	0.62	-3.5	-11	6.3	-8.8	2.4	-2.3	0.22	-11	0.25
-3.4	2.3	-4.7	6.3	-6.8	1.3	-9	-0.74	-17	4.3	-0.39	-3.1	-5.6	8	-3	6.4	-2.1	0.98	-2.7	3.7	-3.6	7.7	-3.5	1	0.33	1.8	2.9	4.3	10	-0.1	-2.3	2.2	-3.7	3.9	15	-3.3	0.75	1	2.4	-0.34	11	-4.1	-5.5	-0.51	-1.8	-1.1	1.4	-4	-8.4	-4.3
-0.77	0.94	1.6	-4.1	-3.8	-5.8	-6.5	0.21	-12	4.3	-3.6	-8.6	-4.5	2	-6.3	5.2	-4.3	4.9	-1.7	0.52	-8.4	-2.2	-3.7	-1.1	2.5	-0.03	0.78	-5.3	12	-6	-8.1	-1.5	-5.3	-2.3	13	-4.5	0.43	-5.3	4	-1.5	3.6	-8.9	2.4	1.9	-0.03	1	-3.1	-10	-10	-5.9
-4.7	-0.19	-3.6	-2.5	-3.9	-9.9	-4.9	0.47	-14	-0.07	-2.2	-8.1	-5.5	-6.8	-5.4	-1.6	-1.7	-1.3	-3.2	-7.7	-6.4	-6.9	-1.2	-9.1	0.17	-4.1	-0.11	-1.2	7.8	-4	-3.8	-2	0.72	-0.23	5.7	-7.3	-1.4	-2.8	0.7	-2.2	1.7	-6.9	-3.3	2.1	-2	-3.3	-8	-0.83	-7.3	-6.5
3.2	-1.9	-1.1	-7	-1.9	-6.2	-1.9	-2	-9.6	3.8	-2.7	-5.6	-8.3	-12	-11	-1.2	-7.2	-0.92	-9.6	-4.7	-14	-3.8	-0.65	-2.2	-8.1	-5.3	-4.2	-4.2	-4.3	-5	-5.3	-8.1	-6	-3.4	3.1	-1.9	-9.6	-4.5	0.17	-11	-4	-6.2	-9.1	-0.03	-3.8	-4.4	-6.5	-2.4	-11	-7.3
0.52	-0.89	-2.4	-3.1	-0.1	1.9	-1.4	-1.7	-6.6	-6.7	-1.2	-2.6	-0.54	0.62	-4.1	-0.64	-9.2	11	-1.2	0.38	-10	9	4.7	2.1	-7.6	-1.8	-8.3	-8.8	0.15	-7.5	-6.5	-6.4	-11	-0.29	2.8	1.6	-8.6	-2.9	1.9	-5.5	-3.8	-1.4	-8.4	-2.8	-2.9	-0.28	-8.3	-3.2	-16	-3.8
5.3	1.5	5.3	4.5	7	6.3	0.71	0.57	-11	-12	-5.1	-4.6	-3.4	6.6	-10	-4.4	-8.5	-0.34	-5.8	7.9	-3.9	-1.4	5.5	3.1	-6.2	-2.5	-1.6	-2.4	-3.9	-1.2	-0.58	-3.2	-8	-0.45	-1.5	0.34	-6.3	1.8	-0.09	-4.7	-2.1	-1.9	-8.3	-1.7	-2.5	-0.57	-9.1	-0.29	-16	0.57
-4	-0.91	1.5	0.7	0.59	-2.4	1.3	2	-6.1	11	-5.2	-4.3	1.1	3.8	-8.8	-0.33	-5.1	1.2	-4	6.2	-5.2	0.73	0.91	-1.7	-6.7	-0.03	-5.8	-2.1	-4.4	-0.51	-2	-2.3	-6.6	3.8	0.36	-1.6	-9.5	0.64	-0.45	1.5	-13	-0.36	-2.6	1	-1.9	1.9	-12	1.7	-21	2.4
1.3	-6.3	1.9	-5.3	1.3	-6.5	1.8	-1.6	-5.9	8.7	-6.4	-1.8	-2.2	4.7	-7.8	4.4	0.33	-1.7	-6.1	4.5	-4.1	1.2	-5.8	5.1	-6	0.89	-2.3	1.8	-4.9	-4.8	1	1.3	-2.9	5.5	-5.8	-2.9	-10	6.4	2.3	2.7	-10	2.9	-6.7	12	-1.6	4.4	-9.1	3.2	-22	1.3
-7.2	-4.5	5.1	-0.87	2.4	1.4	-0.46	0.33	7	1	-8.4	-2.5	-0.35	0.02	-3	1.6	0.92	-1.2	0.03	4.5	1.1	-3.5	-4.1	0.45	-5.5	0.39	-1.4	4.3	-3.1	4.5	4.1	3.4	-3.9	0.23	-7.5	1	-8.8	4.7	-0.56	3	-12	-1.7	-9	5	-4	0.5	0.51	1.7	-9.3	3.7
1.1	-1.6	0.68	3.2	-2.8	5.7	0.65	1.5	5.9	-4.8	-4.5	2.4	0.88	0.04	-1.8	-5.2	1.3	9.6	0.6	2.5	-0.46	-6.5	-4.2	3	0.1	-1.1	1.9	3.6	7.3	7.3	3	7.3	-0.03	-0.67	-1.5	2.4	-1.2	3.5	4.1	9.7	-1	3.8	-3.1	0.7	-4.2	4.8	-1.5	0.09	-6.3	-7.5
3.4	-4.7	0.83	-2.6	-2.1	4.9	-2.7	1.7	-8.3	-0.95	0.47	2.3	-8.2	4.9	-8.1	-0.91	-8.8	-2.6	-6.5	4.6	1.3	-3.7	-2.6	1.9	0.05	-0.53	-0.21	1.7	8.7	0.24	-4.8	-0.09	-3.9	1.3	1.2	1.3	-1.1	-0.78	-1.9	-1.9	-3.4	3.3	-2.2	-1	-8	1.6	4	0.04	-0.96	3.6
6.5	-3.4	9.6	-6.4	4.8	2.9	-2.3	3.1	-9.9	-4.3	-1.4	2.3	-0.14	8.4	-3.2	1.8	-7.4	4.1	-2	2.5	2.8	3.7	4.2	4.8	0.6	-3	5.9	-0.39	4.8	-1.5	-1.5	2.5	-0.1	-1.9	-1.9	4.1	4.8	2.8	0.35	-2.6	2.8	2.5	-0.89	-4.7	-4.1	-5	-3.5	-2.2	-8.9	6.6
11	-1.8	7.5	-2	6	2.5	3.9	2.4	0.77	-1.8	4	-4.9	4.3	4.1	0.79	-2.2	0.28	1.8	3.5	0.36	4.9	-5.9	0.67	3.5	7.5	-6.2	5.1	-3.8	1.3	-2.7	5.8	-8.4	9.3	-8.6	5.1	2.1	4.9	-5.7	-0.84	-5.1	1.3	-0.9	6.5	-9.1	0.8	-11	5.8	-7	7.3	-9.8
-6.1	-7.6	-5.3	-1.3	1.9	4.9	5.8	-0.88	3.4	-5.2	-4.3	-3.6	4.2	5.3	3.6	-0.78	2.2	-3.4	2.5	-0.24	0.1	-0.26	4.3	-2	7.1	1.1	1.6	-3.3	9.8	-3.9	3.6	-2.9	11	0.7	2.4	-2.3	2.4	-2.2	0.79	-6.7	6.6	0.34	4.9	-1.4	3.6	-6.7	5.3	2.2	8.5	-5.8
-11	-3.4	-10	-2.7	-11	-1.8	-4	-0.84	-0.13	-5.6	-7.5	-5.9	5.8	-1.8	14	-5.4	3.8	-6.1	9	-4.4	5.6	1.4	9.4	-4.5	2.5	0.35	-4.2	-4.2	9.6	-7	-3.3	-2	6.9	-4.8	4.3	-0.92	4.4	-2.7	2.8	-6.2	2.8	-3.7	7.9	-4.1	4.3	-7.6	-1.4	-3.2	2.5	-2.4
1	-5.1	-5.4	-8.4	-1.9	-5.8	-0.88	-4.4	2.6	-6.9	-0.27	-11	2.7	-0.92	14	1	5	2.4	1.8	-2.7	10	3	5.9	-3	2.2	-2.8	5.6	-4.2	0.94	2	3.5	1.5	11	-3.5	-3.5	0.53	8.9	3.9	3.1	-0.33	-0.1	-2.6	6.1	-5.5	1.9	-8.4	13	-3.7	7.1	-4.2
-2.5	1.5	-9.6	-4.6	-8.6	-0.61	-3.3	1.1	5.5	-4.8	-1.4	2.2	9.4	-0.84	5.4	4.9	4	-2.7	2.6	2.1	7.5	0.45	2.3	-3	-0.98	-0.81	-0.53	-5.2	-2.4	-6.1	1.4	-3.1	2.2	2.4	-7.3	-2.8	5	-3.1	0.82	-4.2	0.93	-3.6	0.68	-3.9	-0.75	-5	1.2	0.39	7.6	4.2
0.06	-1.6	-5.8	-6.2	-6.3	-5.5	-3.4	-1.2	2.6	-2.3	-2.4	1	4.5	-1.1	7.5	-1.8	-5.5	-2.6	-2.7	0.29	3	-12	-0.8	-4.3	-3.7	-1.7	-7.8	-1.5	-6.9	-7.4	-2.5	-2.8	-4.1	4.5	-8.8	-5.8	-2.5	-1.9	-4.5	-4.1	-3.8	-2.5	-1.9	-1.3	-3.9	2.3	0.09	-2.1	-3.6	-5.3
-4.2	-8.1	-9.8	-4.8	-5.5	-0.43	-2.6	-4.5	-1.1	-8.6	-9.6	0.12	-1.8	-0.25	2.3	-4.5	-0.63	4.7	-1.4	-1.1	-3	-3.9	-1.1	1.8	0.2	-5.1	-7.6	-6.1	-8.4	-9.1	-1.9	1.4	-1.6	-4.5	-7.6	-0.99	-3.4	0.72	-10	-3.1	-4.7	6.1	0.38	-8.4	-2.6	-8	-5	-5.8	0.12	-12
0.42	-6.6	-2.2	-3.9	-2.6	5.7	-3.5	-3	-5.2	-17	-7.3	2.3	11	-9.5	4.2	-5	-1.1	-7.3	2.3	-4.3	3.6	-3.2	2.4	-2.3	2.3	-11	-1.7	-5.5	-6.5	-7.3	3.2	-6.3	-1.9	-8.9	-6.8	-4	1.4	-2.5	-1.5	-6.5	0.19	-3.4	-1	-13	-1	-6.4	-0.34	-1.6	-1.9	-5.3
2.7	0.91	-1.2	-0.26	4	1.1	1.2	-5.6	6.7	-4.3	6.5	3.8	12	-4.6	6.2	-0.94	5.8	0.64	7.7	-1.6	7.9	-3.5	5.7	2	0.56	-2.6	-2.4	-0.56	-3	-0.47	-0.67	-4.1	-3.8	-10	-3.6	3.4	5.5	0.03	0.73	0.66	4.8	1.6	-4.7	-3.4	-2.6	-3	3.9	2.3	2.7	-6
0.73	1.3	1.2	7.8	3	1.4	-0.16	-0.71	2.7	0.48	7.2	4.4	4	-3.7	2.3	-1.1	4.3	-5.6	1.4	-2.1	6.4	-3.1	2.5	0.82	4	-0.45	2.2	-3.2	1.3	0.18	-1.1	-3.6	-0.66	-8.7	-3.3	1.6	3.7	-0.45	-1.1	-0.96	5.4	4.9	-2.8	-2.8	0.51	2.7	3.6	1	-3.4	2.1
0.81	-4.7	4.7	4.7	2.7	1.7	-0.63	2.3	-2.6	-4.2	8.9	-0.36	-8.1	6.6	-8.9	1.2	-0.8	-13	-1.1	-3.1	0.67	-2.8	-2.8	1.2	-3	-1.2	-7	-2.8	-6.7	-0.13	-4.5	-2.6	-6.7	-4.6	-0.29	0.28	-4.8	-4.6	-5.8	0.56	-0.93	4.8	-4.7	-4.6	-1.8	1.9	2.7	-4.5	4.4	-3.8
7	12	5.8	9.6	4.3	0.45	5.3	3.1	3.5	-0.98	0.37	0.54	-2.1	10	-0.31	7.6	-4	4.5	3.5	5.8	-3.8	13	-3.5	5.4	-1.2	1.6	4.5	2.8	-5.6	-2.4	4.4	5.3	-1.2	-3.2	-2.1	-1.9	2.7	-1.1	5.2	4.5	3.6	-1.8	4.3	-4.5	0.77	2.7	0.66	7.7	5.2	7.1
5.3	5.3	9	8.1	10	6.2	8.3	2	13	3.9	12	10	2.6	4	7	1.2	6.3	4.3	4.1	1.4	5.1	7	2.6	-1.6	-0.95	-1.8	8.6	7.7	-4.6	1.5	3	5.3	4.4	2.7	-0.8	5.6	1.1	-3.5	6.3	10	-0.57	-0.99	3.3	-3	5.4	-0.9	11	9.6	19	22
1.8	6.5	2.9	7.7	2.4	4	4.1	-0.06	14	-9.3	8.8	5.4	8	-1.2	8.9	-5.4	11	3.4	11	-3.2	1.6	-3.8	8.4	-0.37	7.6	-5.6	6.6	-2.3	3.3	2	8.1	1.4	8.8	-4.4	-2.8	8.6	4.8	-8.4	12	5.2	4.8	0.28	9.7	-8	6	-9.8	7.9	3.3	25	20
-3.2	-2	-3.9	2.3	-4.1	-1.9	-8.1	-6.5	-3.6	-12	8.9	-6.4	5.9	-9.8	7.3	-11	5.4	-9.2	1.8	-6.9	6.3	-5.6	5.6	-5.2	4.8	-6.9	2.7	-8.2	5	4.1	2.7	-6.8	11	-7.7	-0.19	6.6	8.2	-5.8	0.87	-2.6	7.5	-0.88	5.7	-13	6.5	-11	3.6	2.2	20	7.8
-2.2	-8.1	3.4	-4.3	0.63	-5.8	-2.4	-8.5	3	-16	9.6	-13	-5.7	-7.3	0.7	-9.7	7.2	-3.2	1.9	-6.3	4.5	-0.01	-1.3	-2	1.1	-2.6	7.2	-5.3	0.46	2.8	4.7	-1	-0.03	-6.4	-6.1	4.1	3	2.9	-4.3	-5.3	-3.5	-0.58	8.7	-8.8	2.4	-7.8	7.7	3.4	25	1
[truncated: 952 more columns]
