# Supplementary material for: Dyslexia on a continuum: A complex network approach
Source: PLoS One. 2018 Dec 17;13(12):e0208923. doi: 10.1371/journal.pone.0208923 (PMC6296514; doi:10.1371/journal.pone.0208923)
Supplement: S1 File — Detailed information about the archive contents is provided in the included README.txt file. (TGZ) [file pone.0208923.s001.tgz › FS_624_VV_run_1.csv]

0.1	0.14	5.4	3.2	4.2	2.2	6.6	-0.43	6.5	10	9.5	-0.26	9.3	6.8	-4.1	10	-0.93	7.9	0.1	4.4	2.9	6	0.94	7.3	3.4	4.6	-5.4	-2.1	2.9	1.3	-5.5	-3.4	0.37	4.2	-0.76	2.6	4.2	4.1	-2	3.3	9.1	2.2	-0.6	-6.9	9.4	-0.98	-0.49	0.77	13	0.1
-0.53	0.01	3	4.6	6.8	1.3	-1.9	3.8	1.9	1.8	3.3	3.3	3.7	2.9	-8.7	6	4.6	1.5	-4.4	-6.3	2	3.7	-0.97	6.2	10	2.2	-1.7	0.57	9.6	2.7	1.2	0.84	5.7	5.9	4.8	-3.1	8.4	3.2	-0.27	4.7	8.5	3.6	3.9	0.05	7	1.9	2.3	2.9	11	3.6
-0.36	-0.18	1.2	3.4	8.8	3.6	-1.5	7.9	-3.1	7.4	5	4.7	0.38	4.8	-3.1	2.4	-10	3.5	1.1	0.42	-4.5	-2.9	-5.9	3.6	7.9	3.2	3.6	-0.99	15	8.8	6.2	5.9	11	5.3	6	3.6	5	5.5	6.7	5.8	8.7	-1	4	-1.8	10	1.2	2.8	2.2	15	7.5
0.06	0.16	2	0.38	5.1	1.4	1.6	2.1	-0.93	-1.9	1.3	2.2	0.42	4.3	-0.25	3.9	3	10	-8.4	1.3	-2.2	0.55	1.4	-5	-0.02	1.9	-6	0.72	4.8	13	1.2	7	4.3	8.6	2.9	3.9	0.61	9.7	4.4	5.8	6.2	5.1	-16	1.9	5.9	2.7	-0.29	4.7	4.2	10
0.23	0.78	6.8	-1.3	-0.6	0.69	7.9	2.3	2.9	-6.2	6.5	2.6	0.75	1.9	-0.69	3.3	4.2	4.1	-3.9	6.9	6.7	12	1	-1	0.15	3.1	-5.9	5.4	8.5	12	2.7	8.9	0.6	9.1	3.5	5.9	6.8	4.6	-0.73	3.8	3.6	4.4	-7.6	1.8	0.97	4.5	3.5	5.6	5.6	5.4
-0.45	0.67	-0.53	2	-1.3	-0.17	1.9	0.29	4.4	2	-1.2	0.37	3.1	2.8	-1.6	3.6	-4.7	8.2	-0.38	7.6	-2.2	9.9	-0.17	4.4	5.3	4	1.2	7.1	2.7	14	3.3	16	-3.6	12	-0.59	13	1.5	9	-3.1	5.4	-8.5	-5.6	-2.9	11	-8	5.6	5.1	8.5	1.3	0.98
-0.08	1	-6.6	2.3	0.21	3.7	-4.9	1.2	-6.4	1.1	-2.5	-2.2	-2.2	-1	1.9	1.7	1.8	3.4	2.1	4.8	1.1	-2.3	-1.9	1.3	-0.42	2	2.9	0.68	-1.7	6	3.1	9.1	-5.2	5.2	5.2	4.3	-0.38	6.7	5.8	4.5	-1.4	-0.35	0.82	3.6	3.2	4.5	1.9	3.7	-5.8	-5.5
-0.28	0.02	1.6	1.5	7.5	3.5	-1.9	4	-5.4	1.2	-3.7	3.4	-2.5	2.6	-4	-3.6	-0.11	-0.36	0.58	4	-13	-0.7	-5.2	-0.12	2.8	1.8	-0.46	1.9	1.8	19	-0.13	9.2	2.6	13	3.7	6.4	0.43	7.4	2.4	4.6	3.5	1.4	-1.9	7.4	5.7	1.7	1.2	1.6	0.94	3.3
-0.51	0.31	-1.1	-2.2	2.9	-5.8	-1.5	-0.52	-5	-9.5	-4.7	-5.6	-4.3	-2.1	1.3	2.7	6.8	5.3	2	8.7	-0.98	3.5	-2.3	-0.3	2.1	-3.4	-1.1	0.51	4.3	5.1	0.73	0.77	8.3	4.6	-2.1	6.1	0.45	4.3	0.4	2.7	-5	-11	4	6.3	-1.6	-4.5	0.38	-0.02	7.1	-0.75
-0	0.68	1.3	6.6	4.5	7.5	0.14	4.8	5.1	20	3.7	16	-0.86	13	9	6.8	3.1	11	9.3	9	5.3	6.4	3.5	6.5	5.1	11	-2.2	5.5	0.16	10	0.8	1.2	-1.6	8.9	2.6	1.8	1.1	6.4	4.6	1.5	2.2	4.2	1.1	13	0.53	1.1	-2	0.92	-1	12
0.25	0.59	0.25	11	2.6	8.3	2.6	6.2	13	20	7.1	9.1	9.9	10	6.7	3.2	6.2	11	5.8	10	11	8.3	5.1	5.5	5.6	9.6	4.8	8.8	-0.36	9.3	9.1	4.6	-0.82	11	1.6	8.3	10	10	5.6	5.2	0.99	2.6	6.9	12	8.6	1.3	7.8	9	1.3	8.5
0.14	0.36	-6.4	-2.4	-1.2	3.9	6.3	-2.4	14	5.6	6.9	-1.4	9	9	-1.2	2.8	-1.8	3.3	-1	8.3	-1.8	5.6	5.6	0.82	0.38	-0.07	2.4	3	5.2	3.2	9.8	0.83	6	1.2	6	6.3	8.2	6.3	8.7	0.46	4.5	6.9	-4.2	3.1	11	11	8.3	3	1.1	4.1
-0.15	-0.17	-6.7	-6.4	1.6	-0.52	0.78	-6.8	1.3	-0.72	-2.1	-0.71	-0.07	1	6.8	-3.1	0.13	-0.75	-4.2	4.2	0.99	1.5	2.5	-2.9	-8	-5.1	0.76	-2.2	-5.3	-5.6	-0.97	1.1	-1.5	-7.5	6.2	1.9	0.82	0.38	5.7	-2.3	5.5	-2.2	2.4	-5	0.6	2.7	0.96	1.3	-9	-0.22
0.22	-0.18	0.77	1.9	2.4	-1.6	-4.2	2.2	8.5	2.1	0.19	-2.5	4.1	1.3	6.7	2.9	-2	0.76	-0.24	1.3	8.2	-0.41	3.3	-0.74	-2	-6.4	-2	-5.2	2.8	-11	0.95	-1.7	2.1	-7.7	4.2	-4.9	7.1	-7.7	6.3	-6.4	2.9	-9.6	-5.2	0.18	7.8	-11	1.7	-3.2	-0.39	0.22
0.04	-0.42	4.2	1	7.7	1.1	0.21	1.8	4.7	-3.9	-3.4	-3.9	1.3	-3.3	-0.29	-5.9	-0.77	-5	-2.8	-1.7	-1.1	1.9	2.5	-1	3.8	0.19	2.2	2.1	1.6	-7.9	1.6	-2.7	-2.4	-4.5	-0.55	-9.7	-0.3	-4.2	5.3	-2.7	10	-4.6	-2.4	-3	7.3	-3.4	3	-0.88	1.6	-1.1
0.35	-0.51	-0.35	-0.6	2.4	-3.5	-5.9	0.87	2.1	-6.4	-1.2	-6.5	-4.4	-9.9	-1.6	-3.4	-1.7	-5.9	9.1	-2.8	4.2	-2.6	-3.5	2	-3	0.66	5.1	4.3	2	-6.9	3.9	-4.7	6.1	0.12	5.9	-7.8	4.5	-2.2	1.4	1.2	2.1	2	8.6	2.2	6.5	-0.3	5.1	4.6	-5.4	4.2
0.61	-0.92	-2.1	-5.8	-1.8	-0.97	-0.94	-5.3	1.4	-7.9	-0.29	-8.4	-2.1	-11	4.8	-5.2	2.7	0.77	10	-7.6	4.7	4	1.5	3.4	-0.44	-4	0.2	-4.8	-1.3	-12	-1.4	-7.4	-1.7	-8.3	1.8	-13	2.2	-7	1.5	-5.5	5.2	6.8	9.1	-8.1	5.9	3.5	4	-5.8	2.1	-0.65
0.01	-0.68	-3.8	-11	-4	-7.2	-7.4	-8	-5.9	-14	-8.1	-9.4	-4.3	-14	-4.2	-7.1	-10	-4	-1.4	-10	-7.7	-5.9	-5.5	1.1	-0.26	-6	-4.2	-5.7	-2.4	-17	-2.8	-6.7	-7.5	-13	1	-18	0.64	-5.4	6.5	-12	2.6	-1.9	-1	-1.2	0.82	0.54	0.62	-7.1	-8.1	-11
-0.84	-0.63	-7.7	-12	-4.4	-14	-3.4	-9.4	-11	-18	-5.1	-12	-2.4	-14	-9.9	-5.8	-9.3	-4.4	-10	-3.8	-10	-15	-4.3	-5.9	-8	-6.6	-7.2	-5.8	-13	-16	-8.9	-2.4	-12	-17	-6.2	-13	-3.6	-7.7	-1.2	-11	-4.4	-8.6	-11	-1.9	-7.9	-3.5	-5.1	-2.7	-19	-15
-0.61	-0.99	-9.7	-9.6	-9.4	-9.8	-5.5	-5.1	-11	-10	-7.2	-4.1	-6.7	-11	-5.1	0.1	-2.9	-8.4	-0.26	-0.87	-1.5	-3.3	-0.86	-3.2	-3.7	5.1	-2	5	-8.5	-10	-0.28	-2.5	-6	-7.3	-4.7	-8.7	-4.2	0.19	0.08	-11	-13	-0.92	-7.4	5.5	-1.4	-2.5	-4.6	4.1	-18	-13
0.07	-0.44	-4.7	3.8	1.5	8.4	-5	1.4	-4.5	4	-7.1	8.9	-5.6	5	-0.56	-8.8	-5.1	-11	0.31	-7	-7.4	-2.8	0.65	-4.4	-1.6	-4.9	-0.82	-1.7	0.5	-12	-1.1	-1.8	0.18	-13	1.8	-9	2.4	-6	0.25	-8.8	-3.1	-4.2	0.37	-2.7	-5.7	0.84	-1.3	-3.8	-4.9	-2.9
-0.08	-0.1	-1.3	1.3	1.8	0.88	-3.1	6.3	-7	8.5	-2.3	5.1	-8.2	1.3	-2.9	-11	4.8	-13	4.3	-5.5	-0.77	-12	-0.09	-7.8	-4.1	0.13	0.62	0.43	1.2	-0.74	1.6	-0.42	1.7	-4.6	0.86	-1.4	0.68	-2.9	1.4	-8.7	-4.3	-0.36	9.5	0.55	-0.02	-3.3	-0.89	4.5	-6.8	0.58
0.11	-0.1	1.5	-8.5	-1.8	2.6	0.67	-6.1	-7.4	-9.5	-5.8	-1	-8.8	-1.1	-1.1	-7	-6.3	-2	2.3	-6.3	-5.5	2	3.7	-3.4	-1.7	-0.7	5	-7	2.3	-11	-1.6	-8.1	1.8	-16	0.47	-1.9	-4.7	-7.5	-2.2	-8	-7.8	1.1	2.5	-4.6	-6.1	-5.2	-6.6	-1.1	0.54	-17
-0.58	-0.59	-5.1	-6	-5.2	-2.8	-11	-12	-16	-19	-9.9	-4.3	-12	-10	-3.5	-7.9	1.3	-1.5	0.36	-0.51	-10	-3	-2.1	0.84	-1.4	-1.2	9.1	-3.8	-5.7	-19	-4.8	-3.3	3	-14	-6.1	-7.5	-3.2	-8.5	-6.2	-4.6	-10	1.9	12	-3.6	-14	-6.3	-4.9	-4.3	-0.83	-8.9
-0.76	0.14	-3.3	2.4	-6	-2	3.2	2.1	-6.2	3	-6.5	2.4	-7.2	-5.9	4.3	-3	3.7	-4.7	0.58	2.1	-2.8	3	-0.78	2.9	0.89	-1.2	6.1	-2.5	3.4	-6.9	0.9	-1.3	4	-3	0.19	3.5	4.7	-1.6	6.2	0.36	-6.7	0.91	3.6	3.9	-5.6	-1.3	4.9	-2.9	-6.1	2.1
-0.25	0.01	-6	-2	-9.9	3.5	-1.4	-1.7	-8.5	6.4	-2.1	0.93	-8.7	-2.5	-2.9	-1.1	-6.8	-1.9	-0.29	-3.2	-7.5	-1.5	-1.6	-2	-2.1	-1.5	3.7	-1.3	2.5	-0.96	3.1	-6.4	-0.71	1.8	2.9	1.6	1.8	-9.2	7.5	-2.6	1	-2	7.3	-3.3	-0.68	-4.2	-1.2	-2.1	-9.9	5
-0.72	0.06	0.95	-1.8	2.4	-2.3	0.93	-2.1	-7	-12	-3.5	-4.3	-4.7	-5.1	2.6	-2.9	-0.49	-3.2	-5	-7.8	-3.5	-13	-7.2	-0.67	1.9	0.22	-6	2.6	-8.6	-3	-7.7	-5.6	-5.1	-0.45	-7.5	-4.1	-9.1	-0.45	-0.54	1.2	-14	-4.4	-7.6	-1	-6.2	-5	-5	0.24	-6.3	-5.7
-0.15	-0.79	0.21	-3.9	-0.06	-2.9	-0.33	-4.2	-6.3	-12	-7.2	-6.6	-7.7	-14	0.27	-1.9	-4.8	-7.4	1	-12	-3.1	-10	1.2	-4	1.6	-7.9	-1.1	-6.7	-7.3	-2.6	-3.4	-9.4	-0.44	2.2	-4.9	-7.2	-8.4	-7	2	3.8	-2.5	-4.6	3.2	-13	-5.2	-9.2	-4.9	-5.7	-5.5	-8.2
-0.36	-0.16	-0.84	-3.4	-2.1	-5.7	-1.9	-6.5	8.9	-9.5	0.49	-2.8	5.2	-7.6	2.3	-7.9	0.94	-1.4	1.9	-8	1.7	-3.7	0.54	-11	1.3	-3.2	3.9	-5	-8.5	-0.32	-1.6	-5.6	-6.9	-1.7	-3.9	-3.4	-6.7	-11	-4.8	2.2	-1.7	-5.3	-11	-7.7	-8.1	-4.2	-1.4	-8.4	-3.6	-2.2
-0.46	-0.23	-5	0.37	-2.8	-3.4	-8.4	3.4	2	1.2	-3.3	1	0.2	5.3	-2.9	-2.9	-2.8	-8.4	-5.9	2.9	4.1	-7.7	-1.1	-1.2	-3	6.6	1.7	-3.2	-8.2	2.7	-3.3	-2.3	-8.8	2.2	-5	7.9	-6.3	-5.3	-1.4	1.6	-13	-13	0.34	-5.3	-7.1	-0.64	1.5	1.4	-1.3	1.3
-0.5	-0.15	-11	-7.5	-8.2	-9.4	-11	-2.7	-1.9	-12	-5.1	-4	-4.6	1.8	-11	0.22	-8.2	-6.4	-3.2	-2.5	-5.7	-13	-7.3	-1	-8.6	-5	-5.6	-1.8	-11	-5.3	-7.7	-3.9	-10	-3.3	-8.8	5.9	-7.4	1.9	-11	4.7	-10	-12	-9.4	-3.7	-12	-0.72	-8.6	2.3	-19	-9.1
-0.48	-0.03	-6	-3.6	-2.7	-11	-0.08	4.3	-12	-3.2	-5	-0.76	-7.2	2.5	-4.5	9.7	-4.7	-0.11	-9.4	6.2	-2.8	-0.24	-3	4.6	-2.8	-7.3	0.61	-1.1	-5.3	-3.4	-1.9	-0.8	-1.4	-2.7	-9.8	4.3	-6.1	-1.4	-9.4	-1.8	-7.3	-9.2	-8.7	-1.8	-6.8	-0.62	-3.5	-4.5	-0.35	-9.2
0.05	0.28	4.2	-3.8	5.6	-6.3	6.6	-8	6.5	1.4	3.8	-2.6	3.2	0.05	-3.3	12	6.6	1.1	1.9	11	-3.4	7.3	1	2.2	2.5	-1.8	4.8	-0.36	6.9	-0.7	0.98	5.5	5.9	1.8	-1.6	4.1	0.14	-3.7	-5.5	-3.7	-8.8	-0.18	9.3	-2.8	-6.5	-2.1	0.85	-0.09	4.2	1
-0.15	0.26	3.4	1.2	1.6	6.1	9.7	-0.75	4.8	12	-0.99	7.8	3.8	11	0.2	10	-8.1	5.1	-5.5	2.1	-3.2	10	3.3	-3.6	-7.5	-2.3	1.9	0.93	-3.6	3.7	-3.1	3.6	-1.6	-0.4	-5.7	6.8	-4.6	1.4	-6.5	1.2	-4.2	7.4	1.9	-4.3	1.3	5.2	0.12	-1.9	2.3	0.18
-0.04	0.18	-4.5	2.4	-8.4	3	-5.3	1.8	-14	2.3	-8.1	1.2	-11	7.7	-3.5	-0.01	-1.3	2	-5.9	5.4	1.4	1.9	-3.5	-4.2	-5.7	1.1	-8	3.8	-2.8	5.3	-1.9	-2.2	-1.2	5.7	2.7	6.4	-1.7	3.2	0.17	4.2	-3.7	7.4	-4.1	7.7	4.9	4.8	-7.4	-3	-11	0.8
-0.79	0.05	-5.9	5.2	-6.9	-0.12	-5.6	5.5	-0.64	5.4	-7.6	8.7	-6.9	3.1	1.9	5	1.1	-4	1.3	-0.98	0.07	-4.2	-3.2	-2	-5.8	1.8	-0.14	-3	-12	-0.25	-6.7	-3.1	-2	3	-7.4	-5.9	-7.5	-3.6	-6.9	0.15	-12	7.8	3.2	-9.9	-8.7	1.2	-11	-0.62	-7.5	9.2
-0.41	0.31	1.9	6.1	-2	6.4	2.7	5.3	3.5	15	5	5.4	2	4.2	3.2	8.7	-3.5	6	0.29	-0.21	0.84	7.5	0.47	6.3	-1.5	0.57	-1	-4.3	-5.5	2.5	-9.9	-1.4	-1.1	6.7	-3.9	-5.4	-8.4	2	-5.3	-0.28	-0.08	7.7	-4.3	-0.71	-10	3.9	-5.7	-0.07	-4.5	15
-0.02	0.89	-2.9	3.8	-4.3	4.7	-3.1	6.6	3.4	10	-3.2	-1.2	0.44	1.8	-3	-0.4	0.6	-2.3	-2.6	10	-6	0.47	-8.5	7	-6.2	0.02	0.92	6.9	-13	6.6	-4.8	2.5	-4.3	3.8	-9.9	1.4	-11	6.2	-5.1	4.6	-7.8	15	-1.7	6.1	-10	9.9	-1	3.8	-5.3	4.4
-0.02	0.08	-3.6	6.1	-3.9	-2.7	-5.5	1.4	-6.7	16	-4.8	3.3	-3.7	5.1	0.74	-1.5	0.24	-0.48	-4.1	0.34	1.2	5.6	-9.6	0.3	-6	-1.3	-2.3	0.93	-7.6	1.2	-2.2	0.16	-6.9	-4.5	-9.3	4.1	-8.7	6.8	-8.6	0.85	-11	10	-0.91	-3.7	-11	1.5	-5.1	4.5	7	-4
0.11	-0.01	9.8	2.2	6	0.96	5.2	0.34	9.6	0.45	7.5	-1.3	2.4	6.9	-2.6	-2	-0.03	1.6	7.5	-1.6	0.48	-0.51	-5.6	1.1	3.1	0.13	1.3	5.7	3.1	-4.7	-5.9	-2.3	-0.99	-3.6	0.48	-0.74	0.05	1.6	-3.1	0.91	-3.2	-2.1	2.6	2.3	-5.6	6.5	-5.8	-1.4	-2.6	0.55
0.13	-0.1	9.1	1.5	11	4.2	2.8	0.7	8.2	-8	3.1	-5.5	-2.3	-5.6	-3.8	-0.69	0.62	-9.4	-3.1	-7.7	1.4	-6.8	3.4	-2.9	-5.3	-3.5	0.24	4	1.7	-3.2	-11	-3.7	3.7	0.74	-0.88	-1.6	-2.3	-8.5	-5.8	-3.8	-2.9	5.6	-1	-1.3	-13	-1	-2.4	-9.2	2.4	-0.34
0.45	-0.06	3.9	-0.33	0.35	-5.6	3.2	-6	-2.4	-11	2.9	-0.47	3.8	-9.6	11	-5.4	-1.6	-5.2	8.7	-0.6	7.8	-1.8	6.5	-3.6	4.7	-0.28	5.2	-1.7	19	-8.8	13	-6.3	14	-3	14	-2.2	9.1	2.8	5.4	-1.8	8.7	7.1	7.6	-4	10	5.2	9.9	-2.6	11	-6
-0.19	-0.16	-2.7	-3.9	-6.8	1.4	2.6	-1.9	-3.1	7.3	2.5	4.7	2.3	2.3	-3.4	0.84	-3.1	-3.9	-0.86	-3.4	-5.3	4.7	-3.3	-1.6	-0.27	2.9	-4	-3.8	3.3	-4	1.2	0.33	2.1	-3.3	0.87	-4.5	2.6	-1.8	-3.6	2	-6.9	6.4	-5.4	-8.4	-6.5	0.05	0.32	0.51	3.2	2.6
-0.47	0.15	-1.8	-1.8	-11	-0.28	-9.2	2.6	-6.3	4	-3.2	0.61	-0.7	1.2	-7.1	-2.5	-7.2	-1.2	-5.4	-4.4	-5.3	1.1	-7	2.4	-6.2	1	-12	-2.3	-9.4	1.9	-3.5	1.1	-12	-3.6	-1.4	2.9	-5.5	-5.3	-12	-0.82	-7.5	1.8	-9	-1.3	-10	-6.3	-4	-2.2	-3.6	-0.02
0.12	-0.3	3.7	5.5	-5	2.5	2.8	0.25	1.5	-1.1	3.1	0.34	3.1	1.2	-3.9	-6.5	-2.6	2.4	-1.6	-2.4	2.8	-1.2	-3.2	2.1	-5.9	-1.4	-3.4	-2.7	-9.6	4.2	-5.1	-1.1	-11	3.5	-6.8	8.2	-8.1	-1.7	-6.3	1.9	-7.7	-5.8	-3.6	-6.1	-8.1	-2.8	-4.7	-2.6	0.07	-1.1
0.11	0.01	5.7	2.4	-2.6	-2.1	1.6	-1.8	17	-1.8	1.6	-2.4	8.4	3.3	2	-6.8	1.3	-0.23	5.6	-4.5	5.4	-11	-0.31	-0.81	-3.2	-7.4	-0.25	-4.4	-0.61	5.3	-0.84	0.28	-4	2.8	1.6	2.9	-5	2.8	-4.1	-1.5	-2.8	2.9	4.9	-8.3	-8.4	4.3	1.6	2.7	4.3	-6.7
0.44	-0.52	16	-3.8	8.6	-6.8	11	-4.5	27	-7.5	11	-3.5	17	-6.1	11	-9.3	2.5	-2.7	7.5	-2	15	-12	5.3	-1.8	4.2	4.5	8.5	-10	12	-0.83	2.5	-2.2	7.7	0.47	8	-1.8	0.76	-1.6	-2	0.3	8	-1.2	3.3	-4.5	-2.4	-5.9	4.8	-2.4	12	-8.3
1.2	-0.78	5.7	-6.4	-0.57	-6.1	2.2	-2.1	12	-19	8.5	-3.9	10	-14	12	-4.8	13	-1.5	3.6	-9.2	13	0.77	2.6	-6.7	5.4	-2.7	12	-9.5	11	-0.83	12	-2.2	11	-2.4	8.3	0.33	7.6	-3.1	3.6	3.5	5.9	-0.81	3.2	-1.1	5.3	1.7	5.6	-4.4	19	-12
1.4	-0.05	3.7	5.8	-0.49	6.8	-2.2	12	2.7	2.4	1.1	6.2	4.4	-5	11	-1.7	6.6	0.3	12	-3.8	6.7	-1.6	10	-4.8	10	-0.07	0.86	1.7	6.8	0.93	3	0.7	7.5	-0.47	2.4	2.5	3.5	-0.68	8.9	5	12	-6.2	8.4	-3.9	8.2	1.8	-3.7	1.3	5.4	-1.7
1.1	0.31	3.2	4.4	-1.5	1.8	3.9	9.3	4.8	11	0.09	3.5	1.9	3.1	4.2	8.1	5.1	2.7	7	4.5	7	-0.14	0.13	3.9	-2.1	-2.9	-1.2	4.4	-2.2	-2	0.49	1.2	4.5	2.1	-3.7	1.9	-1.4	-3	-3.3	-0.43	6.5	-4.3	0.59	-1.8	0.76	-4	3.3	-0.27	-1.5	0.74
0.96	-0.32	7.1	4.2	-0.47	6.8	10	-2.2	7.2	9.8	6.5	2.1	6.4	10	11	7.9	8.8	-2.1	13	-1.8	7.8	7.5	4.5	5.1	1.2	-2.2	5.8	8.6	4.8	-1	9.3	2.7	4.7	-1.5	3.4	2.5	-0.28	-1.9	3.4	6.2	15	0.34	12	7.8	4	0.73	6.7	0.75	6.7	-6.8
0.89	0.03	6.2	2.1	5.7	3.9	5.3	-2	7.8	3.7	0.75	1.3	13	4	8.6	2.4	1.5	-4.3	-2.5	-0.54	1.8	2.2	3.3	1.7	1.6	-1.7	11	2.3	2.5	0.44	8.7	-0.22	4.3	-0.24	1.9	-2.5	0.29	-3.1	-2.6	0.1	8.5	-4.1	5.9	-0.84	1.7	-4.8	9.1	2	8.5	5.1
0.83	0.13	5.2	7.4	-4	6.7	-2.5	6	1.3	5.8	-0.46	2.5	3.5	1.7	10	8.1	5.9	0.14	6	-2.3	4.5	6.3	1.8	-1.3	3.6	4.1	1.4	1.2	-1.2	-2.1	-3.4	-4.5	-2.8	-2.2	0.99	-8.6	8.3	-5.8	3.5	-7.2	5.8	-8.3	1	2	8.3	-6.7	-0.65	0.65	1.4	11
0.56	-0	6	0.38	2.8	1	2.2	1.2	5.2	-1.5	3.2	1	7.8	5.8	4.3	-0.57	3.5	-2.9	3.5	1.8	12	-4.2	4.3	-0.84	3.9	-2.9	0.08	-0.47	4.8	-5.3	1	-6.6	3.9	-6.4	5.3	-9.1	4.3	-11	2.3	-8.2	12	-1	-3.4	-3.6	11	-9.7	1.3	-3.1	5.8	3.7
0.58	0.28	4.2	2	-0.67	-1.2	3.4	-2.5	12	3.9	3	4.8	7.5	2.7	9.4	0.38	-0.43	-5.3	-1	5.3	5.6	-4.3	2.3	1.9	3.6	-0.53	2.9	1	2.5	3.5	4.6	-0.19	7.7	2.5	2.9	-0.46	-6.4	-1	3.4	-1.4	-0.64	1.5	3.9	6.2	4.1	-1.1	1.1	1.3	8.9	5
0.38	0.51	-0.27	5.4	0.63	2.8	2.9	0.84	4.9	15	0.54	0.88	5.5	6.3	2.7	1.7	-0.69	0.66	0.01	3.9	2.1	7	4.1	-0.58	-2.1	5	1.9	3.6	-0.31	2.9	2.1	4.2	-1.8	6	-2.7	-6.6	-5.1	2.1	-1.6	-3	-1.8	-1.4	-0.34	2.9	-0.22	2.4	-0.74	2.5	-1.4	11
0.63	0.02	-0.1	3	-2.4	-2.6	1.7	3.8	-6.5	-3.7	-2.2	-1.2	-0.49	-3.1	1.5	-1.9	0.08	3.3	1.1	0.4	-1	4.3	7.6	3.6	-1.9	1.8	-1.8	5.9	-4.1	-1.1	-2.4	3	-3.8	3.2	0.05	-8.7	-3.2	-0.62	2.5	-7.5	-0.32	13	-0.99	9.1	-0.07	3.6	-5.3	-0.18	-1.6	11
0.13	-0.24	2.2	-7.4	1.4	-0.98	7.2	-6.2	5.8	-8	2.2	-3.1	5.8	-4.3	5.6	-4.2	3.5	4.2	4.7	-3.8	7.4	-7.2	4.4	-7.6	3.2	-0.75	0.86	-1.2	3	0.84	3.1	-4.6	-0.6	-2.9	-0.16	-5	4.3	4.8	1.9	-4.1	7.6	11	8.7	2	6	3.7	-0.55	-3.2	4.6	-3.8
1.2	-0.15	4.9	-5.6	8.1	3.8	8.9	-6.3	12	-7.9	7.1	-6.4	9.4	-11	6.5	-2.7	9.9	5.2	6.4	-5.8	13	2.3	5.4	-1	11	3.5	2.7	-1.2	8.2	3.9	4.5	0.28	9.2	2.5	1	5.2	5.4	9	-0.73	2.2	6.9	17	0.7	-4.6	8.8	12	3	0.93	11	4.8
0.82	0.11	5.6	1.3	3.6	3.5	1.1	-4.7	-3.4	-11	-2.1	-0.47	-4.7	-4.5	1.1	-4	9.1	-0.61	8.2	1.1	4.2	1.3	12	6.4	6.1	6	4.3	-5.9	8.8	-0.78	5.5	1.6	14	-3.4	10	6.3	10	10	5.5	8.1	7.1	19	6.2	-4.3	14	18	5.1	0.78	6.6	-1.1
0.3	-0.13	-0.9	-2	1.1	3.8	0.75	0.1	-13	-8.1	-1.5	-2.7	-10	-7.7	0.6	-0.67	4.1	-2.2	5.5	-3.4	-12	5.2	3.3	-3.2	2.6	-1.1	-1.6	-4.8	-1.2	-0.49	-0.89	2.2	6	-4.8	2.3	2.4	3.2	4.2	-0.66	3.5	-1.5	3.9	-7.5	2.1	7.9	14	2	1.5	-1.7	-1.8
-0.44	0.03	1.4	0.92	-7.2	4.8	1.1	-2	-14	-0.13	-0.02	-2.9	-14	-6	-3.2	-7.3	-1.9	-7.5	-0.46	-8.2	-7.8	-6.5	1.4	2.5	-6.2	-3.1	-0.46	-6.2	-11	-4.4	-2.5	-5.1	-4.4	-6	-9.2	2.9	-1	0.98	-6	1.4	-1.9	3.6	0.72	-8.2	2	-2.3	1.7	-4.1	-0.57	-11
-0.46	-0.13	-5.1	2.6	2.4	-6.4	-7	-3.7	-20	2.4	-5.2	1.2	-10	-1.8	-6.1	2.6	-2.4	1.6	-3.4	-7.3	-13	1.1	-8.2	0.55	-6.9	-1.4	-4.8	-4	-5.6	-7.2	-1.9	-7.8	-4.7	-0.76	-9.4	-6.3	1.6	-7.1	-2.1	-5.5	-2.2	-4.9	-4.8	2.5	2.7	-7.2	1.3	-1.2	-12	0.08
-0.28	0.02	-3.1	2.6	0.61	-2.3	-4.4	-4.3	-19	-0.75	-0.48	-4.9	-5.3	-2.9	-3.5	6.6	1.9	4.5	-3.2	1.4	-3	2.8	-5.1	0.72	-7.7	-3.2	-5.8	-4.9	-3.9	-3.7	-4.5	-4.8	-1.7	-3.7	-9.1	-1.6	1.3	-6.2	-4.7	-8.3	-1.6	-12	0.51	1.5	-2.5	-4.6	-2.1	-7.6	-3.7	3.6
0.41	-0.37	2.5	3.5	2.8	1.6	-0.58	-4.9	0.79	-7.3	5.9	-2.3	3.7	-5.5	-0.83	2.3	4.5	2.8	-5.9	-1.4	1.9	2.7	-0.37	-3.5	1.2	2.3	-2.7	-2.2	-5.1	10	-7.7	6.1	-2	8.3	-6.4	3.5	-4.8	2.5	2.5	5.4	7.6	-7.8	1.9	0.69	-2.5	-2.1	-7.6	-0.27	-3.7	5.4
0.19	-0.45	-0.06	2.7	-2	-0.06	-2.8	-1.7	-7.3	-15	-1.8	-4	-2	-7.6	0.57	1.6	-1.4	1.4	-3	-4.2	-1.6	9.6	2.2	-1.1	0.32	-0.03	-1.8	-3	1	7.8	-1.1	-0.91	-1.2	7.9	-0.19	4.6	0.04	0.13	-1.5	1.6	0.85	-12	0.79	-6.9	0.05	-8.4	-3.5	-2.4	-0.29	7.2
0.08	-0.08	-0.85	4.1	-0.93	4.3	0.63	1.9	-1.1	-2.1	0.12	-0.59	-2.1	-1.8	-1.6	6.8	5.6	4.5	-8.3	1.1	-2.4	1.8	3.4	8.2	-3.9	1.3	-3.4	2.1	-1.7	5.1	6.8	-1.8	-6.5	3.4	-0.15	-2.8	-2.1	-5.8	-3	0.86	0.65	-13	3.4	-1.6	-1.3	-7.9	-3.5	-2.1	-0.89	8.6
0.18	0.67	-1.4	-2.9	0.16	-1.2	0.87	2.8	7.1	-1.5	4.3	-0.31	-0.13	-1.2	3.8	5.4	5.7	1.2	-1.2	-1.8	10	7.6	9.7	2.6	-2.7	3.5	-4.3	6.9	-5.5	6.7	1.4	3.8	-7	2.6	-0.72	4	-4.6	-2	-4.3	5.1	-0.07	-8.6	5	8.9	-4.8	-5.2	-4.6	-0.09	2.2	3
-0.17	0.4	-3.1	-1.5	-5.5	-4	0.19	-0.47	12	11	-1.9	4	1.2	6.9	-2.9	-3.8	-3.3	-5.9	-5.2	1.1	-1.5	-5.6	0.53	1.1	3.4	3.4	-2.9	3.8	-3.2	7.3	-3.3	2.6	-3.7	-2.2	3.3	3.6	-2.2	0.01	-6.5	-1.7	3.8	-4.1	1.8	3.2	-0.83	-4.5	-0.16	3.9	1.3	6.6
-0.26	0.47	-1.1	-4.1	-7	-5	-5	4.1	1.2	1.5	0.53	4.1	-3.5	8.2	-3.5	-5.2	-9.6	-3.3	-7.9	-3.1	-5	-1.9	-2.4	3.6	8.7	-3.2	-4.3	0.72	-7.7	1.2	-1.2	4.9	-2.8	-8.2	-6	4	-0.95	-2.1	-0.66	0.3	6.8	-11	-5.2	4.5	5.2	-1.1	0.35	1.7	7	-6
-0.12	0.08	-5.7	-1.8	-5.5	-5.2	-1.5	3.5	-1.1	-1.6	-2.2	-0.16	-5.2	0.71	-3.2	2.6	-7.4	0.26	-1.4	-5.4	-3.9	5.8	1.7	-2.4	-4.7	-8.9	-4.5	3.2	-9.1	-3.4	-2.3	-0.99	-7.2	-7.3	-7.3	2.3	-9.6	-8.1	-11	-1.5	3.6	-11	-3.8	-3.1	-6.6	-9.1	-3.3	1.3	-5.7	-10
-0.38	0.06	-2.7	-0.68	-6	-4.7	-2.4	3	-11	2.2	-5.9	-1.9	-3.9	-1.1	-4	-5	-4.9	-8.3	-5.7	2.9	-11	-8.3	-5	-6.1	-9.3	2.8	-6.3	0.49	-6	-0.49	-3.1	-2.9	-4.4	-1.7	-10	0.73	-13	-10	-11	0.13	-10	-1.5	3.1	0.02	-16	-2.8	-6.5	-2	-12	-6.5
0.31	-0.43	-3	-2.6	0.48	-0.57	1.8	-3.8	-6.5	2.1	0.81	-4.5	1.8	3.3	-4.5	-3.2	-9	-5.8	-0.35	6.3	-9.9	-6.9	-1.1	0.86	-0.03	-4.9	0.68	-1.9	-1.2	-6.9	5.4	-1.9	0.26	-5.6	-0.27	-1.1	0.06	1.2	0.23	0.34	-7.3	-7	4	23	-3.1	-2.9	3.7	-3.6	6.1	-19
-0.16	0.1	-2.1	2.9	3	1.9	4.4	1.3	-7.6	-7.3	7.5	-6.1	0.9	-2.8	-1.6	4.5	5.2	5	-4.2	5.7	4.8	-2.5	1.8	3.3	7	-0.98	3.2	2.4	5.9	-2.5	0.66	2	1.1	3.7	7.9	-1.6	1.5	0.86	4.4	-4.2	6.2	-0.06	-5.9	1.5	2.7	-4.5	3.5	1	7.6	-1.9
-0.48	0.11	2.9	5.1	-3.7	7.9	0.94	2.5	-6.2	14	4.4	1.1	0.97	7.9	1.7	6.3	0.28	6.1	-6.5	6.4	2.7	-1.1	6.1	-4.9	3.3	0.89	-1.2	5.5	3.4	-3.3	1.2	4.6	3.8	-1.3	1.1	-2.2	0.42	-2.6	5.2	1.8	-10	2.6	-12	-2.9	-2.3	0.15	4.9	2	8.9	-6
-0.15	0.06	-0.44	-1.1	-10	-1.5	3.4	3.2	2.7	15	2	4.5	2.5	9.8	0.78	7.7	2.9	7.7	2.4	5.2	3.7	-1.8	0.31	-1.4	-1.1	-1.4	6.8	-4.7	4.4	-5.5	-3.5	4.7	2.3	-1.9	-0.24	0.9	4.2	-1.7	4.7	2.1	-5.5	3.8	5.5	-4.1	0.57	-1.8	-0.2	-3.2	-0.93	0.85
0.48	0.48	2.2	6.3	-3.9	4.4	4.7	8.4	8.2	28	6.8	14	2.9	18	-0.24	9.2	0.6	3.2	-4.6	13	-4	0.67	2.6	-0.19	-3.9	5.5	0.45	10	-0.8	11	-4	5.8	-3.7	6.8	2.9	5.6	-0.31	3.4	-4.3	2	4.1	11	0.5	14	-2	1.7	0.39	2	0.28	9.9
0.81	0.61	3	7.2	3.7	1.9	1.6	5.7	6	8.8	7.3	4	5.7	7.3	4.4	3.5	6.6	3	2.8	11	6.8	3.7	4.6	7.2	8.8	4.5	3.4	7.2	6.8	12	2.2	3.1	8.5	11	4.9	7.2	0.93	10	5.4	7.6	3.2	11	-0.33	10	-0.3	12	3	1.3	7.6	9
0.75	0.68	2.5	5.9	2	-0.76	4.2	2.2	-12	11	11	1.6	-4.2	6.1	0.81	4	9.2	7.3	6	13	-0.29	14	1.1	6.1	1.4	3.6	7.8	6.4	-0.06	4.5	7.6	2.5	2.6	6.7	4.4	-1.2	8.6	3.4	8.1	4.9	-0.98	11	12	8	9.3	7.5	9.9	-0.02	-3.9	7
0.26	0.04	2.1	1.8	3.2	-1.8	-2.2	1.8	-7.5	20	7	1.2	2.2	10	-6.2	1.8	2.5	-0.96	4.4	3.3	2.3	12	-0.34	-0.29	1.2	2	-1.8	3.9	-3.2	0.63	-0.14	0.68	-7	0.52	2.6	-2.8	0.28	-6.2	2.7	-1.8	7.9	2.1	-4.2	4.9	3.7	-6.5	4.3	-1.9	-4.8	11
-0.35	-0.73	4.7	-5.1	5.7	-6.3	4.8	-3.3	0.8	-2.3	7.7	-7.3	2.8	-0.25	-11	-0.36	0.56	2.2	-1.2	-0.76	3.2	-1.7	-6.4	-7.3	1.4	-5.4	-0.56	2.6	2.9	-1.4	-1.7	-1.1	0.05	-2.9	-0.51	2.5	3.6	-7.7	-0.13	1.2	10	-15	-6.9	0.7	7.1	-14	1.8	-4.7	2.2	-1.7
-0.27	0.25	-1.5	-2.9	-4.6	0.08	-3.1	-1.7	-6.5	-7.4	2.2	-4.8	-2.1	-1.2	-6.4	5.4	-4.1	-5.8	-5.3	5.2	-6.9	-5.1	-3.5	-1.1	-4.4	1.1	-6.1	3.9	-5.6	-0.42	-2.4	5.5	-3.6	4.6	-4.2	-0.11	-0.76	-1.7	-5.8	5.9	2.2	-1.7	-9.6	-0.93	-1.2	-8.7	-2.7	-5.2	4.5	-0.94
0.33	0.4	-4.3	-0.35	3.5	-0.49	-2.5	3.2	0.29	5.7	5	1.9	1.7	2.1	-0.21	3.9	5.4	3.9	0.5	3.9	6.5	3.6	-2.3	-4.5	-5.7	4.8	-6.9	0.77	0.81	10	5.1	5.2	-3.9	12	-0.56	11	-4.7	0.97	-3.5	8.9	-4	3.8	-0.44	-1.4	-0.8	-1.9	-0.62	-1.9	-3.2	7
0.45	0.76	1.9	3.1	-4.8	6.8	4.3	4.2	2.2	11	4.4	8.9	2	8.2	4.6	-0.21	-4.2	3.2	7.8	3.9	5.3	5.2	1.9	4.1	0.76	7	2	8.6	-0.27	5.5	6.3	4	-3.4	4.1	3.3	15	0.29	5.5	-3.6	6.1	-3.5	7	1.5	4.6	-1.2	1.6	0.7	2	-2.5	6
-0.24	0.69	1.8	2.1	-6.5	4.5	-0.57	3.3	-7.8	6.2	-0.51	6.6	-0.92	4.7	-1.9	1	-3.6	4.7	0.11	-5.7	-3.9	1	0.05	4.7	-3.3	1.1	2.5	1	1.8	4.6	-3	-1.2	1.9	2.5	-3.4	3.3	-9.3	4.5	-5.8	6.9	-9.7	8.4	-2.8	1.1	-5	4.6	-2	-3.7	2	1.9
-0.7	0.15	-3.3	2.5	-3.9	1.9	1.4	4.4	-12	-1	-7.9	-0.26	-5	1.7	-3.7	4.6	0.45	-1.3	-12	-2.2	-9.1	4.7	-6.8	4.9	-5.3	0.43	2.3	-0.03	-0.05	5.5	-4.7	3.8	-0.26	5.5	1.1	1.1	-1.3	1.6	2.4	6.7	-2.1	14	-4.4	4.7	-0.5	4.6	-2.3	-3.4	-6.3	3.6
-0.39	0.09	-4.6	11	2.2	8.2	-0.4	5.5	-13	14	-2.7	5.8	-3	9.8	-4.6	2.2	-0.05	6.7	-2.8	-4.7	-9.9	5.1	0.91	3.4	-1.1	1.9	6	4.9	-2.1	12	0.79	2.8	-4.2	6.9	2.3	7.2	7.6	4.1	4.2	1.4	3.1	3	2.3	3.7	8	6.3	3.5	0.92	-8.5	6.2
0.05	0.35	-0.92	7	1.2	1.6	0.82	7.9	4.1	2.6	2.3	0.94	-0.12	6.7	1.2	7.2	-2.5	3.8	-2.1	-4.2	-0.61	2.3	4.3	1.4	0.36	1	0.81	6.4	7.8	7.9	1.1	2.5	4.1	6.6	2	4	9.6	2.4	0.48	0.79	5.9	-10	2.4	6.7	-0.57	-6.6	0.26	2.5	1.8	21
-0.19	-0.14	11	-0.14	9.7	-1.9	6.3	-3.3	7	-15	4.5	-2.3	9.3	-7.2	-1.7	10	7.2	11	-1.6	-4	6.2	4.8	1.9	2.4	-1.2	0.94	-4	7.8	8.1	7.5	-3.4	4.3	2.1	8.3	0.54	2.7	4.2	4	2.7	8.7	6.9	-4.2	-7.5	2.1	6.5	-7.5	-3.2	2.4	-0.51	11
-0.75	-0.11	-1.9	-1.8	-0.13	-2.8	-1.4	-0.1	-6.5	-5.3	-3.5	-2.9	-1.3	-0.09	-1.2	4.4	-0.73	-0.29	-0.01	-1.8	0.12	2.1	-7	-4.3	-0.54	-1.1	-5.5	-2.9	-2.1	5.4	-1.8	-1.6	-6.3	5	-3.6	1.9	-4.3	3.1	1.4	9.3	4.7	-6	-9.6	-1.6	4	2.7	-5.7	-1.6	-11	-5.8
-0.45	0.08	-4.8	-3.8	-1.6	-1.1	-3	0.9	-0.3	-3.7	-2.5	-4.6	2.2	3.4	-6.4	-2	1.7	1.5	0.88	-0.78	-4.4	0.93	-3.4	-5.3	0.64	-0.91	-3.4	-0.3	-0.09	-0.62	-1.5	-0.92	-3.9	-6.2	-3.2	0.64	-0.2	-0.6	-0.3	5.6	-0.34	-6.8	-6.8	-1.4	-0.7	2.6	-3.5	0.31	-6.1	-11
-0.2	-0.13	-4.9	-4.8	-5.5	2.5	2.1	-12	-8.6	-15	-4.1	-2.4	-6.4	-2.9	-4.7	-9.6	-4.9	-5.5	-9.6	-1.4	-4.3	-12	-4.6	-15	1.9	-6.7	1.2	-5.9	3.5	-4.5	-1.3	-3.3	-0.53	-6.8	4.8	1.6	-1.7	5.3	-1	-2.9	-3.1	-1.8	-9.7	-11	-0.77	-0.28	-4	-2.3	-6.2	-11
0.13	-0.78	-7.2	-4.1	-7.6	0.05	-6.8	0.28	-0.79	-0.37	-6.6	0.17	-2.3	1.9	1.2	-8.2	-4.4	-6.3	-4	-5.3	-8	-7.5	-0.78	-12	-0.97	-9.7	-4.6	-4	-0.12	-6.5	-2.6	0.7	-1.6	-14	1.1	-0.81	-4.1	4.2	3	-1.7	-3.2	-0.07	2	-9.4	-4	3	-3.9	0.14	-5.2	-17
0.23	0.04	0.03	0.85	-1.3	3.4	-6.1	1.4	-2	5.2	-2	2.7	1.3	6.8	-3.7	-7.8	-1.3	-4.3	-2.2	-6.9	-2.5	-2.1	5.5	-2.9	-0.43	1.6	-5.3	-0.68	-1.6	0.47	-4.2	-2.1	-3	0.21	-3.4	-0.83	-3.7	3.4	-2.6	-1.6	1.5	0.75	3.7	1.3	-3.3	3.3	-5.7	1.6	-4.7	-3.1
0.13	0.05	-2.3	-2.9	-2.8	5.4	-3.6	0.87	4.2	-0.65	-1.4	1.2	3.4	0.76	-5.7	3.2	6.4	12	3.6	-1.8	-3.6	11	0.34	-2.9	-1.6	2.2	0.46	1.5	0.61	5.9	-1.9	2.2	4.5	3.9	-4.3	3.1	-2.6	7.3	-7.6	2.2	2.5	11	0.68	-3.6	-4.9	7.1	-3.5	2.6	-0.92	7.4
-0.43	0.29	2.3	3.3	0.79	9.7	3.3	10	7	3.7	1.6	8	4.1	5.9	-4.6	0.25	3.3	9.3	-5.2	-5.2	0.05	-0.22	-1.7	4.4	1.3	5.6	5	0.16	1.9	12	3.2	5.8	-2	6.7	-4	8.8	1.3	11	-6.6	5.2	-0.17	9.9	3	-13	-5.6	10	3.4	3.8	6.2	4.5
0.02	0.67	5.2	2.1	7.3	-2.9	9.2	8.6	20	9	8.8	6.8	13	6.3	4.1	-0.71	-2.9	4.9	-4.9	-1.3	5.5	7.9	0.65	2	4.4	2.2	-5.1	7.7	3.8	7.7	3.5	1.4	1.4	7.6	-4.3	10	1.3	2.6	-1.3	5.6	-1.9	5	-4.1	4.7	-3.3	2.4	4.8	1.2	10	5.4
0.03	0.69	-1.5	-7.5	2.4	-6.2	0.61	-0.2	17	7	2.5	1.4	10	2	-2.9	-3.5	-4.5	0.12	-2.5	0.23	8.4	2.7	2.4	-0.39	-3	-2.6	-5.8	7.8	1.6	-0.39	2.5	1.1	3.2	-3.3	0.25	3.5	0.1	-3.7	2.7	0.12	3.7	-1.3	-2.2	5.5	7.5	0.45	-0.18	4.1	6.3	-2.6
0.2	0.11	3.5	-0.74	5.8	-3.3	3.4	-0.57	5.2	-7.9	3.9	0.93	4.7	-4.7	-2.8	-10	-0.18	-7.8	-5.4	-8.4	1.9	-9.4	3.7	-0.33	4.3	0.21	-7.8	-9.2	5	-6.7	-3.7	-3.4	0.71	-13	3.2	-8.7	-1.5	-6.1	1.3	-8.6	6.3	-3.6	-1.4	-12	7.1	-5.2	-3	-3.8	9.6	-1
0.44	-0.53	0.74	-6.7	0.6	-4.8	-1.6	-3.4	3.7	-9.3	2.4	0.4	2.7	-6.1	-0.2	-11	3.1	-5.9	-8	-7.5	-1.8	-13	-2.1	-3.7	-6.5	3.3	-8.8	-11	4.8	-17	-1.2	-4.9	-2	-12	-2	-11	0.36	0.8	-2.2	-12	1.6	-0.79	-8.1	-2.6	2.5	-0.16	-1.8	1.7	-4.3	4
0.42	-0.43	-0.95	-5	-8.8	-1.5	1	-8.5	-11	-10	-8.4	0.88	-5.7	-5.6	-2.2	-12	5.1	-3.7	-10	-3.5	2.3	-11	-4.5	-0.07	-7	11	-1.7	-7.2	-3.1	-6.8	-6.5	-1.2	-0.26	-5.8	-6.2	-2.3	-8.8	3.3	-4.9	-2.3	-5.4	0.55	2	0.98	-11	7.5	-7	5.7	-5.1	8.4
0.28	-0.2	3.6	3.7	2.2	0.4	4	-2.5	-8.2	-3.5	-5.7	2.5	-6.3	-0.08	-3.3	5.1	5.3	4	1.3	3.2	2.8	0.03	-2.1	-0.54	4.5	5.7	4.5	1.1	-2.1	0.9	-0.19	4.6	0.54	-3.6	-0.48	-0.56	0.32	-0.76	-0.81	1.8	-5.6	5.6	8.7	6.1	-3.9	5.4	-3.4	3.9	5.1	8.8
0.28	0.02	-0.33	1.9	-0.51	-0.06	-5	0.01	5.1	2.2	-7	0.05	-1.4	-0.23	3.3	4.8	6.4	-0.78	8.2	3	0.55	-0.6	5.3	-0.24	2.2	1	4.5	4.6	-0.84	-3.2	2.5	3.4	-2.5	-2.3	0.46	-6.8	-4.8	-3.5	-0.33	-6	-3.5	6.1	11	2.1	-2	4.7	-3.2	2.5	4.8	4.1
0.1	-0.73	-1.8	-2.8	3	5.1	-1.5	-5.2	-8.1	-7.4	-1.6	-6	-2.1	-6.4	9.4	-5.4	7.4	0.08	8	-1.6	7	-6.4	7.3	-0.31	-0.88	-3.8	9	-2.4	2.9	-5.8	4.3	0.72	7.6	-1.3	2.5	-9.8	-2.1	-4.2	3.4	-3.2	-0.45	0	1.3	-4.1	-6	7.9	0.33	-4	6.7	-6.3
0.52	-0.25	6.9	-0.5	13	0.02	8.5	-2.1	7	-9.1	5.9	-2.9	7.1	-8.4	11	-5.2	7.3	-4.9	4.1	-6.1	4.1	-9.7	0.43	-1.1	4.9	1.8	5	-5.5	6.5	-3.5	3.8	-3.2	8.8	-1.6	2.9	-4.8	4.9	-0.81	4.3	-5.5	7.3	3.4	0.49	-1.3	0.44	4.2	-2.1	-2.6	8.4	-6.3
0.81	0.34	7.3	4.7	3.2	-0.28	6.7	0.76	11	-10	2.9	1.4	7.1	-6.8	9.1	-3.2	12	-1.2	8.8	3.8	3.6	-0.36	0.15	3	-2.7	7.5	-1.3	4.4	6.6	3.6	-0.81	1.6	4.3	2.5	0.79	4.5	7.8	8.8	0.99	-1.9	-1.5	12	4.2	8.4	-1.4	6.2	1.8	5	4.8	12
0.27	0.15	5.8	5.8	1.7	4.9	2.4	-2.3	9.5	2.4	-1.9	-4.3	8.8	-3.3	3.7	9.4	-1.4	16	5.4	5	2.5	9.9	1.2	12	-0.03	7	2.8	4.4	0.13	7.6	-1.6	2.6	-1.6	7	3.7	2.2	-0.46	7	-0.57	3.1	1.3	6.6	2.3	3.8	-0.27	10	-3	7.7	6.4	14
-0.37	0.63	-1.7	2.7	3.2	4.8	0.71	-2.3	4.8	-1.8	4.1	-1.1	2.4	-4.7	-1.1	2.6	2.3	12	-2.3	6.3	2.5	7.1	-3.8	0.17	3.2	3.6	-1.8	-4.6	2.2	6.3	4.3	-1.2	-2.3	2.5	5.2	2.8	2.9	7.1	1.3	-0.15	5.8	17	-4.2	0.25	9.8	12	3	0.43	2.1	7.1
-0.02	0.33	-1.9	-1.3	3.7	4.1	3.6	-3	4.5	6	5.3	2.1	3.5	4	-7.8	-4.5	-3.7	-3.6	-4.7	1	-0.66	-6.5	0.41	-1.7	7.4	-5	0.32	-2.2	0.93	7.7	0.78	0.71	-2	4.5	3	3.6	3.9	9.9	3.8	5.5	8.4	18	-1.2	-4.7	7	14	3.7	-0.26	5	0.39
0.41	-0.02	2.4	-7.6	-0.63	0.86	3.7	-5.3	5.8	-1.1	2.2	-3.6	4.6	-2.8	-1.3	-4	2.3	7.4	-0.17	-3.3	2.1	1.4	-0.51	5.1	1.2	0.84	4.2	-0.75	1.2	4.6	5.4	7.7	3.6	4.8	-0.58	6	4	7.5	3.7	3.2	3.6	16	4.8	-5	2.9	18	2.1	4.4	2.5	-4.9
0.45	-0.28	1.3	-0.99	2.1	4	-2.7	-6.8	3.3	-8.2	0.81	-6.9	1.4	-5.7	5.9	-4.5	3.1	3.2	5.8	1.7	9.9	-2.7	5.8	-4.8	-1.2	-5.1	5	-2.4	-0.3	3.9	1.5	5.9	2.1	4.2	2.4	6.4	0.52	3.9	6.9	-1.3	5.8	8.3	6.2	4	7.6	6.5	2.2	-6.3	6.9	-8.4
0.49	-0.56	0.66	4.8	-0.6	-1.1	-3.2	3.2	9.7	0.82	1.5	1.4	6	-1.1	2.7	-5.6	5.5	-4	7.1	-1.1	12	-2.3	1.7	-0.28	12	1.4	11	-2.1	10	0.03	1.4	9.5	3.8	2.7	5.8	1.2	3.8	1.1	5.8	0.46	8.7	-3.2	1.1	7.6	3.6	-3	4.9	1.4	16	-1.8
0.12	-0.42	4.2	-5.4	0.79	-8.9	9.1	-0.96	15	-2.7	7.8	-2.1	13	-4.5	5.2	-2.8	2	-2.4	2.6	5.9	-1.4	1.8	-0.41	1.3	8.1	-4.9	11	5.4	6.6	-2.9	5.3	2.6	8.8	-1.2	-3.7	-3.8	-2.6	-1.7	1.3	1.2	2.3	-5.3	1.6	4.1	1.1	-3.5	4.6	4.9	15	-1.9
0	-0	2.9	-0.01	6.5	-4.2	3.3	-1.4	18	0.24	1	-3.5	10	0.68	7.1	5	-6	2.4	12	4.5	-0.04	-5.8	4.3	5.3	6.9	3.1	2.5	4.5	0.76	5.9	1.1	-2	4	4.3	6.6	6.1	2.6	2.4	6.3	6.2	2	2.4	-2.3	8.6	2.8	0.81	0.01	-1.4	14	-11
-0.72	-0.07	6.4	-0.29	9.2	1.4	5.6	2.3	12	1.4	3	1.6	-1.9	-4.1	4.4	7.9	-5.9	6.8	4.7	0.87	-3.3	4.9	5.2	0.96	-5	-0.83	-1.8	4.6	-2.3	4.7	-3.4	-1.4	0.29	3.5	1.5	4.3	7.2	2.4	4.1	8.2	3.3	-6.8	1.1	4.5	5.6	-6.4	2.9	-2.3	0.47	4.5
-0.19	0.2	0.33	2	2.5	4.2	0	5.2	-0.66	2.4	1.3	0.29	-0.51	-0.2	-2.6	9.3	-1.9	4.2	-1.2	8.8	1.8	3.8	-0.81	4.5	-7.3	5.2	6.5	7.4	-8.1	5.6	5.3	2.1	-1.3	2.6	3.9	4.7	10	-1.1	1.3	0.53	5.1	-13	5.4	0.63	8.9	-2.3	6.9	-3.9	-9.4	5.4
0.31	0.21	-2.7	2.8	2.5	3.9	-8.1	1.7	-13	5.4	-6.4	0.92	-8	7.3	-1.9	5.6	-3.1	2.9	-7	9.1	3.7	4.5	-8.3	6.7	2.5	2.4	4.2	-1.3	-2.6	6.1	3.1	-5	-1.2	4	6.3	3.6	8.1	-4	1.6	0.37	3.2	-12	3.2	0.68	8.4	-12	9.1	-1.4	-5.4	5
-1.1	-0.03	-5	1.1	0.51	1.6	-2	1.8	-2.3	16	-2.7	2.1	-4.5	5.2	-5.2	2.2	-16	-1.9	-12	7.6	-4.3	-3.2	-4.4	-0.52	-1.3	-0.9	-13	-0.11	-12	3.5	-7.5	0.1	-11	2.6	-9.2	3.7	-9.5	2.2	-8.5	-3.5	-5.8	-2.1	-18	0.31	-5.3	-6.4	-2.8	2.5	-14	6.5
-0.08	-0.06	-2.9	4.2	-0.84	-2.1	1.2	3.5	-5	13	-2.6	4	-3.7	5.3	-2.6	-6.2	-1.7	-2.9	-4.9	-4.6	-3.8	-15	-4.4	-0.66	1.8	-4.9	-9	0.99	-6	-3.5	-6.9	-7.8	-5.4	-3.5	-7.7	-3.3	-11	0.24	-9.5	-4.5	-8	-4.8	-4.3	-8.7	-10	-3.8	-1.8	6.5	3	-4.4
0.23	-0.64	-1.2	-7.3	-1.3	-3.6	-4.3	-5.5	-5.3	-19	2.3	-7.4	-3.2	-8.1	-3.2	-18	8.2	-11	2.4	-23	-6.8	-11	-1.3	-7.8	2.5	-15	0.82	-2.8	-6.1	-18	-0.18	-6.5	-4.4	-19	-2.2	-7.1	-3.8	-3.1	-5.5	-10	-2.4	-16	6.8	0.34	-2	-7.8	2.1	3.3	1.3	-29
-0.04	-0.97	-1.6	-13	-0.98	-10	-2.9	-16	3.4	-31	2.8	-14	-0.02	-22	-1.4	-13	5.4	-12	0.68	-16	3.3	-10	3.4	-12	-0.3	-14	1.7	-11	2.1	-23	4.2	-14	-3.5	-21	4	-15	0.38	-13	-2.5	-18	2.4	-23	4.8	-5.2	-5.3	-17	1.7	-3.8	0.94	-20
0.22	-1.2	-4.9	-9	-2.4	-18	-5	-11	-10	-30	-6.2	-7	-7.9	-25	-4.5	-18	-0.6	-15	-4.3	-17	-7.4	-15	2.1	-15	-5.1	-5.6	-4	-22	-2.5	-27	-2.2	-23	-3.7	-21	-0.96	-21	-0.77	-16	-0.68	-17	5	-22	-1.2	-17	2.7	-19	-2.9	-13	-3.7	-16
-0.43	-1.7	2.4	-8.7	-1.1	-6.2	-6	-7.8	1.9	-24	2	-11	-1.5	-21	-8.7	-14	-2.5	-23	-2.8	-18	-2.7	-21	-3.4	-10	-0.33	-9.9	-5.3	-13	-0.62	-25	-3	-16	-2.6	-16	2.8	-15	7.5	-9.7	0.1	-12	3.7	-19	3.9	-21	6.6	-13	5.3	-9.9	-1.4	-17
0.11	-0.43	-1.7	-3.2	0.8	-5	-5.7	-4.7	-12	-17	-1.6	-14	-8.7	-16	-4	-6.9	-3.9	-8.5	3.2	-9.8	4.8	0.3	-0.55	-1.6	0.67	-5.9	-2.9	-15	-1.6	-18	-3.9	-12	-4.2	-9.1	8.1	-15	11	-13	5.2	-13	3.4	-17	-3.2	-18	6	-17	1.2	-5.9	-4.8	-14
-0.13	-0.37	-6.2	-6.8	2.9	-7.4	-3.4	-4.9	-3	-10	-3.2	-4.8	-4.9	-12	-1.8	-6.1	3.7	-12	0.76	-9.9	-2	-5.3	-5.5	0.41	3	-6.5	-0.3	-8.7	2	-15	1.8	-6	-1.4	-9.3	3.2	-18	2.6	-9.1	-1.8	-12	11	-9.9	-1.8	-12	12	-7.2	2	-3.5	-6.3	-12
0.32	-0.63	-1.1	-5.8	3.8	-0.02	0.32	-2.3	9.9	-7.7	1.3	-2.9	1.4	-7.5	-2.1	-4.9	9.1	-13	-1.9	-5.2	-2.3	-3.8	-4.4	4.5	6	-5.2	3.2	-8.7	1.1	-0.61	2.2	-5.1	-1.1	-6.6	2.8	-8.4	3.3	-2.4	-1.8	-6.8	6	-1.5	3.1	-6.3	6.4	-4.4	5	-2.4	4	-9.1
0.39	-0.2	-1.1	-0.72	2.3	-1.7	-0.53	-2.6	9.1	0.54	7.6	-0.56	6	-0.4	-2.9	8.2	0.88	-1.4	2.4	0.87	-0.87	3.1	0.61	5.1	4.9	-3.8	3.5	-2.5	-5	1.4	2.1	-0.47	-1.8	-2.1	4.2	-0.64	6	0.36	4.1	2.7	4.8	-7.8	-0.93	1.4	4.9	-2	6.4	1.1	-3.3	-2.8
-0.06	0.68	4.5	7.1	11	6.9	3.6	2.9	13	-2.6	10	-2.8	8.5	0.04	2	9.6	-4.2	7.3	2.7	3.9	-4.2	6.3	0.24	8.3	2.3	3.9	-1.9	3.8	8.2	5.5	3.1	5.5	5.6	10	7.1	-0.43	7.7	1.6	6.3	2.7	9.9	1.3	0.59	-0.65	7.8	-0.79	2.3	0.94	1.9	0.25
-0.12	0.34	1.6	5.7	3.8	5.5	0.88	8.6	-1.8	3.2	-4.4	4	-0.74	1.8	6.2	6.6	-3.6	3.1	-1.7	5.7	2.5	8.7	0.15	2.8	-5.1	10	-6.3	0.91	-1.4	9.2	-2.3	4	3.4	8.9	1.9	5	4.5	4.3	6.9	11	6.8	5.9	1.5	3.3	3.6	8.1	-4.1	5	-4.6	7
0.09	0.61	-3.7	1.3	-0.84	-1.3	-3.8	-2.8	-8.7	5.1	-5.5	0.31	-0.85	-1.8	0.38	9.1	-1.7	15	2.2	9.2	-3.4	3.5	3.5	4	-7.7	9	-4.8	2.9	-6.1	8.7	4.1	4	-0.24	12	0.12	8.1	1.7	3.3	7.5	1.7	9.4	7.7	0.76	3.1	3.7	9.7	0.19	5.7	-14	11
-0.37	0.24	-7.1	1.2	-0.92	-1.9	-7.1	5.1	1	16	-3.3	2.4	-0.67	6.9	0.64	2	8	1.1	-5.7	4.5	-0.32	3.4	7.7	3.2	-7.8	8.4	1.4	5.5	0.36	10	2.2	5.7	0.81	15	2.2	3.8	1.1	2.1	1.3	3.6	-2.5	4.2	7.5	4	-1.6	6.6	-2	2.6	-0.75	8.8
-0.35	0.14	2.8	-2.8	19	-5.8	2.1	2.2	9	0.39	4.8	-0.34	8.6	5.4	-1.1	-2.7	0.42	0.34	-4	3.3	-1.4	-2.9	-1.4	-0.8	5	0.06	3.5	2	6.9	8	-2.3	2.7	6.7	5.1	4.2	5.3	0.6	-0.36	1.5	7.1	6.6	0.62	0.17	-5.6	7	0.97	3.1	2.2	1.5	3.3
-0.35	-0.41	1.1	-2.1	0.36	-0.82	0.6	1.7	5	-2.8	0.88	1.6	2.6	-0.07	-4.3	2	-5.7	0.63	2.2	-2.7	-1.3	9.5	-3.3	-1.5	3.9	-5.8	7.1	-8.3	1.8	-2.7	3.7	-1.5	3.3	-1.7	2.5	2.4	5.3	4.2	6.2	3.2	13	2.2	1.8	-12	12	-1.9	10	-1.5	0.05	-5
-0.25	-0.59	1.1	2.5	6.2	2.1	0.86	9.8	1.6	1.2	1.7	1.9	-0.8	-3.8	-3.5	7.8	-0.22	-1	-3.9	-3.7	9.2	5	-1.3	-3.5	3.5	-1.3	3.1	2.4	0.73	3.4	3.6	2.4	0.46	4	-4.4	1.4	1	4.8	4.5	3.1	2.5	3.8	-1.7	-3.6	1.4	0.77	0.81	1.6	4.2	0.19
-0.48	-0.15	1	1.9	4	1.1	1.9	-2.9	1.7	-8.8	1.7	0.53	0.39	-4	-4.5	5.8	0.59	7.3	-2.5	4.9	4.6	4.8	-0.64	4.7	3	12	-3.3	8.5	0.35	4.9	5.5	1.9	3.2	7.7	3.2	3.1	4.7	4.4	4.8	7.1	9.1	-4.6	-3	9	1.9	-0.07	1.8	7.5	-4.3	2.8
-0.93	0.04	0.41	1.9	4.2	-2.6	2.6	-0.36	9.7	8.2	0.87	4.9	1.9	5.7	-3.9	-1.1	-7.2	2.7	-11	11	1.9	0.04	1.6	2.6	1.1	-0.56	-8.4	7.1	-1.9	1.9	-0.21	0.38	-1.6	4.8	-3.7	3.3	4.7	5.8	3.8	1.1	8.2	-2.7	-11	8.3	2.3	7.5	0.14	6.2	-6.2	3.7
-0.22	0.48	-0.32	2.7	3.7	2.7	4	6.1	-3.8	18	-3.5	3	0.69	9.5	-2.3	3.2	1.2	1.7	-2	4.3	1.9	-0.02	-0.94	6.9	-6.5	-3.2	-0.38	5	0.49	0.78	-0.3	6.2	3.8	2.9	-2.3	0.2	3.4	-1.2	1	1.8	1.6	-1.2	-2.4	5.5	0.15	-1.1	2.1	4.1	-1.1	-3.6
0.13	0.38	1.5	1.8	-2.7	3.9	-3.6	-0.4	4.2	12	-1.6	-0.21	2.1	13	4.8	2.2	-1.9	-5.1	11	4.6	5.2	-0.61	4.8	-1.7	2.4	-6.4	3.9	5.5	8	-1.7	6.5	4.2	7.6	2.3	5.6	0	-1.3	3.8	2.4	-1.6	2	4.5	11	2.5	-1.2	3.7	2.1	4.5	7.9	-6.9
0.7	-0.77	-0.27	-6.6	3.1	-0.29	3.2	-4.5	5.9	-11	4.2	-6.8	2.6	-4	6.3	-11	0.98	-11	2.9	-13	1.5	-11	1.1	-8.2	4.1	-7.7	3.2	-11	4.2	-6.2	5.8	-9.4	0.7	-8.7	8.6	-4.1	-3.3	-0.01	-0.29	-2.5	-5.7	-5.8	4.4	-10	-3.6	-2.9	-4.6	-6.2	8.3	-16
0.1	-0.92	1.1	-8	0.39	-2.4	-3.1	-7.5	-3.9	-9.1	-4.6	-8.7	-2.3	-7.6	3.1	-12	0.88	-19	-0.9	-17	-4.7	-10	-1.8	-9.6	3.8	-4.7	1.6	-8.8	7.7	-14	2.3	-8.2	6.1	-11	2.5	-10	-1.4	-4.7	3.3	-2.6	-3.4	-13	-0.09	-8.4	-4.9	-6.1	-0.31	-6.4	7.4	-14
-0.06	-0.54	3	-3.5	3.2	-4.8	3.4	-5.5	-3.3	-8.8	-1.9	-3.9	-2.1	-12	3.1	-7.1	-5.2	-8.9	-0.03	-5.6	-1.2	-4	3.5	-1.8	7.8	-5.6	11	-4.4	9.2	-10	3.8	-2.6	8.4	-1.9	6.7	-9.9	3.4	-8.9	3.6	-4	2.8	-11	-3.2	-6.5	2.2	-7.4	5.4	-1.4	9.8	-6.6
-0.02	-0.49	-1.2	-6.8	-2.5	-7.9	-0.11	-0.74	-12	5	-4.5	-3.9	-7.7	-2.5	8.9	-6.5	4	-11	-2.9	0.78	1.2	-1.7	1.5	-4.4	7	-9.6	6.3	-5	9.4	-9.5	1.8	-9.7	6.5	-9	8	-11	-0.01	-2	7.2	-6.2	-3.1	-12	0.01	0.35	-3.5	-10	-1.7	-3.1	-0.5	-8.8
0.12	-0.19	-0.92	-3.5	0.72	-0.65	1	-2.3	5.9	5.7	-2.7	-2	-0.62	3.5	1.6	-3.5	0.99	-8.7	2.4	-4.7	-4	-7.9	-0.41	-2.4	6.6	1.9	-0.64	-0.04	7.5	-8.6	2.6	-2.1	5.7	-4.6	6.3	-6.6	0.76	-2.6	9.2	-8.5	-1.3	-10	-0.6	0.12	1.6	-6.8	-0.86	-3.8	3	-3.5
0.18	0.24	0.71	-3.5	-0.43	-6.6	1.9	-2.5	3.8	8.6	0.73	2.6	3.1	7.6	1.8	3	3.1	4.6	10	4.5	5	3	1.9	8.1	3.7	0.57	1	2.6	6.7	-0.46	6.4	3.9	6.2	0.62	7.6	1.1	-0.47	-0.47	7.4	3.2	-2.4	-5.5	8.2	1.5	4.3	0.37	-1.3	2.9	3.9	8.5
0.01	0.26	3	-2.6	6	1.8	-0.57	3.9	0.96	1.6	4	1.8	-1.6	1.9	7.3	4.8	1.2	7	1.9	5.3	7.8	0.16	1.9	4.2	3.6	-2	-0.07	3.7	14	3.4	3.6	4.8	11	2.9	10	6.5	13	7.1	6.1	2.9	-0.59	-4.9	4.3	-1.4	7.7	-0.62	5.3	6.3	7.2	4.7
0.16	0.55	1.3	0.75	2.1	0.97	3.5	0.09	-4.2	4.4	1.7	4.3	-0.32	2.5	6.8	4.1	0.79	4.7	6.5	5.7	-3.3	6.1	-3.3	-0.7	9.6	13	6.1	4.5	14	7	2.4	2.6	12	2.9	5.2	9.8	12	10	8.1	5.9	1.8	0.56	8.5	-0.6	7.3	5.1	7.1	6.2	14	5.8
-0	0.53	0.87	5.5	-3	7.1	0.61	1.1	-1.3	18	-6	4.9	-2.5	8.1	2	10	-7.5	9.7	1	2.6	-4.3	12	3.6	2.4	-3.4	8.2	-0.35	-2.4	-1.5	9.9	2.4	4	-2.9	5.4	0.67	13	-4.8	13	4.8	8.1	-13	5.9	5.8	-0.81	-4.4	6.8	0.69	5.5	-4.5	8.6
-0.52	0.89	0.93	6.7	-7.1	6.9	4.7	3.7	2.7	12	0.65	5.3	0.32	9.6	-7.7	3.7	-8	3.5	0.79	5	-4.2	1	-6.5	6.5	-7.7	5.2	-1.2	5.4	-7	6.5	-5.9	4.7	-5.4	10	-2.3	8.1	-8.1	9.8	-2.8	3.9	-10	12	-6.6	8.5	-5.7	9.3	-4.7	3.2	-4.1	8.8
-1.8	0.55	-11	6.5	-9.9	6	-9.6	1.8	-13	20	-11	11	-6	13	-22	1.9	-7	-4.8	-14	6.6	-10	3.8	-15	1.3	-22	11	-15	7.4	-19	7.4	-21	2	-25	13	-22	5.4	-17	2.5	-15	-1.5	-19	14	-17	6.5	-11	10	-12	6.5	-21	17
-2.2	0.47	-15	0.02	-12	2.2	-19	-1.5	-39	10	-20	8.1	-26	0.78	-19	-6.9	-21	6.5	-24	3.2	-23	3	-20	1.5	-22	9.2	-18	2.3	-35	5.8	-26	-0.29	-33	2	-30	-2.3	-21	-0.12	-23	-3.3	-26	0.37	-17	-3.8	-21	1.8	-16	4.6	-31	12
-1.8	0.62	-21	-0.27	-15	0.98	-19	-3	-43	4	-22	4	-28	-0.72	-22	1.4	-28	9.3	-23	3.5	-25	4.2	-18	5.3	-24	5	-20	-3.8	-28	-2.9	-13	2.5	-32	0.62	-16	-1.5	-15	7.6	-13	-2.6	-28	-0.06	-24	-0.96	-21	8.9	-17	0.27	-42	7.5
-1.8	0.41	-14	-1.9	-15	-2.2	-16	1.4	-40	7.3	-15	7.2	-29	-1.1	-19	1.4	-20	4.5	-18	4.1	-18	3.6	-14	-1.1	-15	3.6	-16	-1.9	-23	3.1	-15	-0.87	-20	5	-21	4.3	-10	6.9	-8.1	-1.4	-19	12	-16	-7.2	-8.7	12	-9.5	1.1	-30	8.1
-0.81	0.52	-9.8	1	-7.1	6.3	-8.7	-0.85	-19	0.21	-8.8	-1.8	-19	-6.4	-7.1	-5.9	-13	-7.4	-5.7	3.6	-11	0.03	-2	-0.33	-8.3	3.4	-11	-0.72	-21	5.9	-9.9	7	-16	0.5	-15	4	-9.3	7.7	-3	1.8	-13	7.9	-12	3.8	-8.2	4.8	-5.9	2.2	-19	-1.3
-0.46	-0.14	-2.5	10	-3.3	3.8	4.2	5.8	-6.2	-9.6	-1.6	3.9	-8.9	-0.51	-2.4	7.2	-1.4	0.83	0.55	8.4	2.7	1.5	1.7	-3.9	-4.5	0.32	-6.5	1.7	-12	0.97	-6.5	12	-12	5.4	-15	5.3	-6.9	4.8	-7.5	3.6	-11	5.8	0.11	3.9	-11	0.31	-3.3	6	-15	4.5
-0.53	0.32	-0.69	5.5	1.1	1.5	0.25	11	7.7	0.42	3.1	10	1.8	5.6	2.6	7.8	-12	10	4.3	8.3	3.4	10	1.1	3.8	4.5	2.1	0.4	11	0.33	4.2	1.4	9.5	-2.6	2.7	-4.3	4.9	-4.6	-4.4	-4.4	0.35	-2.6	6.7	-2.5	19	-1.8	-2.8	3.8	2.9	2	7.9
-0.31	0.34	-2.1	0.46	-3.5	-0.32	-3.5	13	12	15	0.74	12	2	18	3.5	-0.62	3.1	13	12	15	4.4	12	5.4	15	1.6	0.16	-1.3	1.8	0.94	-1.1	2.7	4.5	0.4	-3.5	-5.2	0.6	-0.5	-6.4	-6.7	-0.95	-1.8	3.9	-1.6	5.2	2	-3.1	2.2	-1.3	0.67	0.14
-0.19	0.03	-2.2	-1.3	-0.83	0.11	-2.2	-2.8	13	-1.8	2.1	-4.4	6.9	5.3	8	3.3	0.26	6.2	14	-2	5.2	4.1	-1.1	3.6	2.4	-2	1.7	-1.2	-0.78	-2.4	1.6	-0.58	0.72	-3.3	0.23	-3.2	0.04	-7.9	-1.2	1.7	-3.8	4.6	1.8	-2.5	0.42	-1.9	-0.17	-5.3	6.7	-6.9
0.36	0	3.1	-2.2	-2.6	0.7	1.5	-6.5	14	-11	0.51	-1.3	8.3	1.6	3.4	1.3	2.3	6.7	8.9	-0.66	-1.2	3.7	0.53	9.6	4.1	1.7	8.5	-3	4.2	-1.1	4.1	-1.4	4.3	-6	4.7	-0.72	4.8	-7.5	10	3	2.1	-0.55	18	1.7	3.7	-0.17	4.7	-0.59	5.8	-2.9
0.2	0.56	4.3	1.4	-4.3	5.6	3.6	9.1	5.6	1.2	-0.67	5.9	4.7	9	6	-0.95	2.7	2.3	8.9	4.9	3.1	-4.9	-2.6	-2.1	7.8	-1.2	7.6	-1.7	2.5	6.3	4.6	6.3	5.9	4.4	5.1	-2.5	-0.29	0.48	10	0.94	0.74	5.4	7.5	4.7	0.27	2.5	9.7	5.2	1.9	8
0.35	0.36	4.3	6.4	0.85	4.3	1.3	9.6	9.4	23	2.5	11	0.84	20	11	5.8	3.8	4.9	5.4	3.6	0.58	11	3.1	3.5	7	0.93	1.4	3	8.9	7.3	6.2	7.3	9.6	5.8	6.5	-1.2	5	4.5	6.5	5	5.4	13	-1.1	7.2	0.61	6	8.4	-0.17	9.7	4
1.1	0.02	5	-4.7	1.1	1.1	7.7	0.32	15	5.4	7.1	0.37	7.2	12	7.2	6.7	8.5	6.3	9.3	-2	6.8	10	4.2	-1	15	-5.5	-1.9	3.8	16	-0.93	0.86	3	9.5	-0.75	6.1	3.4	8.4	5.7	4.6	-1.7	0.62	5.8	-2.2	6.9	1.8	7.6	0.1	0.17	13	-5.6
0.03	-0.51	12	-0.42	3.2	-2.4	11	-0.06	20	8.4	11	-0.73	10	4.4	7.1	1.2	3.7	2.1	17	4.4	7.8	-8.1	2.2	-4.2	12	-0.74	8	-2.5	17	-7.4	5.3	-2.8	12	-7.3	8.4	-4.3	10	-5.3	7.4	-3.1	3	2	-6.9	0.32	2.8	-3	7	-1.2	16	-3.4
0.33	-0.23	6.7	1.8	2.1	-8	3.2	5.3	23	5.4	5.2	3.3	8.7	2.8	7.8	5.4	4.3	1.7	12	3.3	6.9	7.2	2.9	-1.1	7.3	-6.3	6.8	-2.5	16	-4.2	8.2	-0.48	15	0.52	12	-5.5	9.8	-10	8.7	-0.83	2.7	-2.2	7.3	3.7	9.2	-12	8.4	-5.2	15	3.9
0.51	-0.06	3.2	-0.97	3.6	-2.6	9.9	-1.3	18	-16	3.4	-2.9	11	-5.3	8.2	4.9	9	0.04	5.7	3.5	3.5	6.7	1	-0.15	2.8	1.1	12	0.07	8.3	-0.52	7.6	-2	9.9	3.8	5.5	-7.2	1.6	-5.4	1.6	-1.7	-1.6	1.4	8	-0.38	2.4	-7.6	6.8	-4	6.2	6.5
0.14	-0.29	2.1	-1.8	6.6	-4.4	0.22	-2.8	-5	-8.6	-8.2	-5	-2.2	-4	6.2	3.5	-1.9	-0.06	0.81	-0.9	3.6	-5.7	5.1	-1.7	2.9	-4.9	8.2	-3.7	7.2	-0.51	6.1	-4.4	6.3	-1.1	0.29	-9.8	4	-12	-1.3	-1	-2	-3.3	11	-1.7	-2.7	-0.37	2.5	-7.7	-2.8	0.57
0.14	-0.25	-0.75	-1.3	1.6	-4.2	-3.7	-4.4	5	-19	-0.95	-4.7	-0.21	-8.3	1.1	4.8	2.8	1.6	9.7	1.3	1.1	1.9	0.98	-0.52	1.5	-13	4.3	-5.7	9	-5.6	-1.1	-6.4	6	-6.2	2.7	-8.3	1.8	-11	2.6	-4.5	-7.9	-10	2.5	2.8	-4.5	-9.2	-6.3	-8.5	3.4	-5
-0.05	-0.21	0.55	1.7	-0.03	-4.7	0.26	-7.6	3.7	-6.7	3.6	-5.6	-0.89	-1.4	-0.69	2.5	-2.3	0.6	-1.5	2.4	2.8	4.8	-1.6	-0.8	1.7	-12	5.5	-6.4	5.5	-12	-1.4	-9.4	10	-4.7	2.2	-4.4	2.4	-11	1.7	-5.4	-6.6	-1.9	-1.4	4.7	-1.6	-8.5	-2.6	-14	7.8	-4.6
-0.19	-0.04	-5.4	-1.2	2.5	-3.7	-9.4	-4	-6.5	-7.1	-5.4	-4.5	-4.8	-3.9	0.97	4.5	-7.2	1.7	2.5	8.5	-1.5	9.2	-3.4	7.5	6.3	2.2	1.1	2.1	15	0.34	9.3	-4.1	11	1.1	15	2.2	11	-7.3	3.8	0.43	3.1	-3.1	7.6	4.3	4.2	-5.8	2.5	-5.7	0.56	1.6
-0.2	0.07	-6.6	1.9	-2.9	3.3	-5.1	1.6	-4.3	-6.9	-6	4	-6	0.64	8	-1.8	2.5	9.9	11	-0.82	-3.5	7.1	0.18	-2.8	0.87	0.34	3.1	4.5	-1.9	7.6	-1.8	4.6	-6.4	6.7	5.7	4.5	1.4	-3.3	-3.5	1.5	-9.3	-2.4	3.8	2	-1.1	-3.9	-6	1.2	-9.6	17
-0.16	0.68	-0.9	0.55	-2.6	0.15	-11	-0.11	-9.3	0.21	-12	0.31	-13	0.21	-2.5	6.9	-6	2	1.7	1.6	-12	9.7	-1.8	5.2	-3.1	10	-2.5	10	-1.9	8.8	-0.22	4.5	-4.3	9.3	2.3	8.7	3.3	5.1	4.4	5.9	-16	8.1	5.6	1.3	-1.7	4	-0.84	7	-10	12
-0.05	0.78	-5.8	-0.18	-2.3	0.61	-6.9	1.8	-20	8.2	-6.8	5	-9.5	2.9	-4.6	6.8	3.1	-1.2	-3.8	13	4.1	5.1	-1.9	6.3	-2.2	8.8	-4.5	8.4	1	-1.1	0.29	1.2	1.7	-0.16	3.2	1.6	2	5.5	5	6.5	-8.1	1.9	-7	8.6	-3.2	9.4	-3.8	11	-14	-3
0.17	0.45	-4.3	0.91	-1.4	-1	-2.5	0.02	-12	5.1	-7.2	2.2	-5.3	2.6	-1.2	7.2	7.9	0.83	2.7	9.4	2.6	6.5	1.4	5.5	-1.4	2.1	-9.6	3.7	-3.1	3.9	-4.1	5.2	6	1.2	2	7.3	4.1	3.5	4.6	6.3	-10	10	-3.7	9	-1.8	11	-4.5	4.5	-7.8	0.09
-0	0.45	7.2	1.9	7	8.1	9.7	9.2	12	15	4	7.5	3.5	12	5.7	9.7	5.2	1.9	5	7.8	3	8.8	4.4	4.4	3.8	6.8	-0.58	9.2	11	13	6.6	12	13	6.8	4.8	9.9	8.8	8.8	2.8	6.1	3.7	11	-4.1	8.8	9.2	8.8	0.28	5.4	6.3	4.1
-0.43	0.28	1.6	4.2	2.5	4.9	-0.24	4.1	-0.3	6.3	-3.2	7	-5.9	4.1	1.6	4.9	-2.1	0.21	0.23	4.2	-7.3	-0.78	3.1	-8.6	7	1.7	3.2	-0.8	6.3	4.8	3.5	-3.2	6.9	5.5	5.7	2.1	2.4	8.1	3.7	3.8	-0.04	6.2	-3.6	-6.9	0.67	2.4	2.1	0.89	3.2	3.1
-0.18	0.47	-0.1	5.1	-4.6	7.2	0.63	4	0.61	6.3	-1.9	3.9	2.4	5.5	0.25	3.5	-0.77	4.2	0.15	12	-9.1	-2.1	-6.2	-6.1	4	-5.1	1.1	2.9	7.3	-0.52	8.1	2.8	5.7	-1.6	3.4	-4.9	1.1	-2.9	1.4	-1.9	-8.6	1.4	5.5	-0.49	-1.1	-2	1.2	3.5	3.1	-1.1
0.41	0.11	2.3	0.49	0.82	-2	9.2	-1.4	-18	6.7	4.2	-1.9	1.3	7.4	13	4.2	-1.3	1.3	2.5	-0.66	5.8	1.4	6.8	-0.75	5.3	0.39	14	5.6	3.9	4.7	16	8	14	-0.16	8.1	1.5	5.8	-0.14	1.6	0.99	-0.49	-1	18	3.8	-0.88	-4.3	12	2.3	15	11
-0.1	0.02	-1.7	2	-2.4	3.6	4.7	2.5	-16	0.7	-1	-0.96	-1.8	7.8	1.4	-4	4.4	2.6	6.4	1.2	1.5	-9	-0.02	0.39	-4.8	1.6	12	1.3	-6.7	4.4	-2.5	1.4	-5.5	-0.04	-0.84	3.8	-12	5.2	-0.9	4.8	-8.3	-2.5	5.1	4.9	-11	2.6	-3.3	-0.28	2.7	-2.5
0.01	0.11	-0.18	5.7	-1.9	5	0.08	4.6	2.6	-8	0.52	0.49	2	0.1	1.7	-1.1	7	8.2	2	-1.3	3.7	0.72	0.16	-2.4	-11	1.9	-1.4	1.2	-9.4	7.5	-11	-2.1	-7.9	6.6	-9.3	5.2	-13	3.5	-3.9	5.9	-8.5	1	-0.91	0.5	-14	2.1	-6.3	3.5	-4	-2.2
0.05	0.05	0.42	3.3	1.4	-0.38	-1.4	-4.1	5.5	-0.21	1.2	-7	2.7	-4	4	1.2	5.6	5.9	5.1	2	3.1	-3.5	-5.5	-0.88	-6.5	1.5	-3.3	1.8	-8.2	4.5	-7.9	-1.5	-3.1	9.3	-7.2	-1.7	-5.9	-1.6	-8.9	-4.6	-0.36	-6.3	1.2	2.5	-8.6	1.9	-7.3	0.91	0.72	5.5
-0.03	-0.35	-5.3	1.8	-1.1	-0.62	-3.1	1.7	0.26	-6.4	1	-7.9	2.4	-6.3	-5.2	2	-4.1	-0.21	0.5	0.03	-1.8	2.7	-4.1	3.4	-6.5	0.35	-6.8	0.12	-9.8	-5.8	1.3	-7.4	-8	0.05	-4.5	-7.9	-5.2	-6	-8.6	-4.1	1.8	7.2	-8.1	2.3	-0.28	-2.9	-0.76	-2.4	-4.2	-0.95
0.11	-0.19	2	1.5	3	1.6	-0.58	1.2	-2.8	-14	2.7	0.45	-1	-9	-5.2	2	-3.7	-0.67	-14	0.91	-6	-0.74	0.37	-4.5	-0.53	2.7	-2.9	2.4	-3.4	-0.05	3.4	-0.18	-7	3.8	-5.2	-4.4	-8	0.41	-7.7	0.08	-1.2	2.6	-4	-5.2	-4.5	-4.1	2.7	1.3	-0.23	1
0.13	0.27	-3.3	5.2	-4.7	1.9	-10	3.2	2.9	-2.2	4.7	0.71	3.9	-4.2	5	-2.2	-6.5	-2.6	-7.2	-4.3	0.99	0.32	5.6	5.1	-4.5	1.2	-2.5	2.9	-5.6	-0.63	-7	0.1	-3.2	0.39	-2.6	0.75	-6.5	3.6	-3.9	-4.3	0.77	-0.68	-3.5	0.34	-5.7	-2.3	-6.5	2.1	3	-1.2
0.09	0.01	1.5	-1.7	-6.6	-1.8	-1.7	-3	-1.4	-5.8	-1.6	2.5	4.1	-5.4	3	-6	-3.9	0.19	4.8	-7.4	-2.3	-9.2	2.1	-2.6	-8.7	3.2	3.6	-6.1	0.54	-1.4	-8.3	3.5	8.5	-0.6	2.2	-5.3	-1.9	0.64	1.7	-4.4	2.2	2	1.1	-7.6	2.8	0.93	-1.1	2.5	-0.63	0.19
0.03	0.18	-3.8	-6.6	-2.9	-2	-1.1	-6.9	-8.1	-8.6	-3.3	-3.5	-1.2	-2.3	4	-5.4	-2.6	2.8	-3.3	-6	6.2	-4.8	7.8	-5.8	-6.9	-4.5	2.2	-0.51	-6.2	4.3	-5.2	8.3	-3	-1.5	-7.9	-0.61	-9.6	-1.9	0.6	-3.5	1.2	0.74	3.7	-8.5	-3.5	1.9	-2.4	2.5	-3.8	-0.82
-0.24	0.22	-4.1	-4.7	-3.6	-5.2	-11	-0.06	-7.2	6.5	-3.2	-3	-2.1	2.5	-0.96	2.1	10	-6	-2.2	-0.97	4.1	8.5	0.31	-0.42	-6.3	-3.2	2.3	-1.4	-8.8	-2.4	-3.4	3	-5.1	-3.3	-13	5.9	-8.1	-0.8	-6.6	9.4	1.8	-1.8	0.36	4.3	-2.1	-2.1	-4.5	1.3	-4	-11
0.1	-0.28	4.9	-3	0.11	-2.2	1.1	-1.9	5.9	6.7	2.1	-6.7	6.6	-2.3	-2	-4.2	1.2	-5.3	-5	-2	-3.6	4.1	1.1	0.88	-3.1	0.5	0.47	8.4	-6.6	-4	0.69	2.2	-3.4	0.94	-1.5	1.1	0.08	0.46	-6.6	4.6	5.5	-5.4	2.5	3.8	-1.4	-2.6	3.3	-3.9	0.8	-12
0.39	-0.72	4.2	-1.5	2.1	-1.7	7.8	-0.13	3.4	-11	6.4	-1.1	3.5	-7.7	1.9	-5.3	1.9	-14	-3.2	0.16	-2.3	-9.9	6.3	-3.3	-1.6	4.7	1.9	6.8	-2.2	-4.5	2.7	-4.6	-2.4	-5.1	-2.7	-1.1	0.03	0.49	-6	-0.65	10	3.3	8.6	4.4	6	4.5	8.2	0.83	0.4	0.4
0.3	-0.12	-3.7	5.3	1.8	11	4.5	3.5	-4	-2.6	4.6	6.9	-4.3	0.14	5.4	-3.4	1.1	-11	2.3	6.5	-0.46	-1.8	3.7	1.2	2.9	12	0.94	4.3	-7.1	2.4	0.99	2.4	-1.3	3.8	-0.4	4.7	-1.4	3.4	-4.3	5.8	0.79	3.9	7	0.82	3.2	4.7	2.3	5.1	-0.02	4.4
0.34	-0.05	-0.31	-1.4	0.61	6.6	-4.4	-4.3	-9.6	-6.4	2.3	-1.1	-7.4	-6.3	-0.88	-2.2	5	4.5	-0.8	0.34	-2.9	1.1	1.1	-0.71	1.7	-1.7	4.9	6.1	-0.45	-1.3	-1.8	3.4	3.6	0.35	-2	0.33	1.8	4.4	-4.2	-5.3	-0.19	-0.68	4.5	9.7	0.41	6.7	3.4	3.4	3	-7.2
-0.22	-0.13	-0.55	-3.9	1.7	0.24	1.6	-1.8	-7.4	-4.2	0.3	0.13	-2.8	-1.7	0.88	-4.7	-0.24	-2	-0.96	-3.3	4.8	-7.2	1.4	-2.2	-4.3	-6.4	-2.5	-1	-5.3	-2.3	-6.3	0.99	-0.21	-3.4	-3.6	-1.9	0.66	0.21	-4.6	-5	4.3	3.8	-4.4	0.62	1.6	2.4	-0.9	-0.2	-8.8	-4.3
-0.26	-0.55	0.5	-2.8	2.7	-1.7	1.6	-2.8	-4.6	-2.1	-3.5	-3.9	-1.8	-2.5	-3.5	-11	-0.68	-12	-1.2	-7.1	3.5	-7.8	4.1	-2	-1.4	-0.48	0.63	-5.8	-3	0.94	-4.8	-5.2	-6.1	-1.5	1.3	-0.07	-1.1	-5.8	1.3	-0.57	14	-2.9	-3.5	-9.8	2.9	-2.8	0.92	-3	-7.3	-0.59
0.2	-0.07	4.1	-3.1	2.8	-2.8	3.1	0.69	4.6	-10	1.8	-4.6	4.6	-8.7	-8.8	-3.5	-4.2	-4.4	-6.3	-3.2	1.2	0.39	6.6	-2.7	5.7	-7.2	6.9	-5.2	3.5	-1.2	-2.4	-0.97	3.7	-6.6	-1.4	5.9	5.3	-1.5	2.8	-3.4	6.5	-12	-5.2	-13	5.3	-12	0.26	-3.5	3.8	-7.3
0.62	0.14	7.5	-5.8	2.9	-3.4	7.2	-1.1	6.2	6.5	5.2	-6.3	6.6	-1.7	2.7	-0.26	9.5	-2.9	-4.8	-7.2	5.4	-2.8	-0.9	-1.7	-1.1	-2.9	2	2.8	1.9	-8.4	-3.1	-2.4	8	-9.2	-3.8	-2.4	0.52	-4.5	-4.9	-7.3	6.2	-12	-2.2	3.4	-1.5	-4.3	-0.93	-3.4	5.3	-12
0.25	-0.63	1.5	-0.88	2.6	-4	3.1	-7.2	18	-4.7	6.3	-0.35	8.3	-2.4	-0.26	-6.9	3.9	-1.8	4.5	-9.7	4.8	-4.5	3.2	-2.2	0.44	-3.8	0.73	-9	1.1	-5.6	-4	-3.9	0.53	-6.8	0.47	-4.8	-0.46	-2.9	-2.2	-1.3	7.8	1.1	-0.98	-6.8	-0.62	3.2	-3.4	-5.5	4.4	-9.6
0.28	-0.84	0.81	-1.8	-0.78	1.8	-4.2	-0.11	7.1	-3	7.4	-3.2	5.1	-1.6	-3	-0.14	6.4	-3.1	-1.9	-4.6	8.8	-0.58	4.1	0.45	5.1	-4.1	-2.7	-8.6	2.5	-5.3	2.7	-1.8	0.14	-6	4.1	-0.67	1.7	0.96	3.3	0.49	2.6	5.2	0.5	-4.1	5.4	7.4	1.4	-4.5	6.5	0.12
0.27	-0.4	-2.8	0.04	1.9	1.8	0.31	6.2	-6	-3.6	5.2	-6	-0.68	-2.6	-6	-0.85	-2.8	-0.89	-6	1.4	-5.4	-1.8	-5.3	-2.5	-1	-3.3	-2.7	1.2	4.8	-1.1	1.9	3.1	-1.3	-5.2	1.7	1.9	3.1	1.4	7.4	2	8.1	0.7	0.63	-2.5	10	1.8	6.6	-2	1.8	-4.3
0.21	-0.24	1.3	0.6	-0.62	-2.5	1.7	-3.1	-6.4	-2.4	0.71	-4.7	-1.7	-1.2	-4.2	2	2.1	6.4	-4	-3	-7.3	-3.5	0.52	-6.1	5	-2.2	-4	1.4	-2.4	-2.3	3	2.3	-6.5	-2.8	2	0.52	4.6	0.81	4.1	-0.6	12	-4.9	-4.7	-0.55	8	-3.8	-1.5	0.51	-12	-1.8
0.34	-0	5.6	-0.71	-2.7	-2.3	4.4	-3.4	3.7	0.19	5.9	4.3	0.79	-1.8	1.6	-0.48	-0.28	-2.1	-1.7	-0.76	-2.5	-5.4	5.6	5.4	-0.96	1.4	-7	-4.9	5.6	-2.2	4.8	-7.3	2.8	0.43	1.7	-0.11	1.1	-6	0.83	-1.6	15	-5.3	-4	-4.3	7.5	-4.4	0.64	-3.7	5.5	4.2
0.55	0.13	3.6	2.9	-0.24	-2.7	8.6	1.1	7.2	1.6	3.3	2.4	5.7	-2.4	4.9	-2.7	0.56	0.23	1.9	-6.2	2.2	-0.1	-2.9	4	3.6	-0.61	-3	0.34	-0.34	2.6	0.1	-5	1.3	0.83	5.2	-0.67	-2.4	-1.3	2.7	-4.8	3.7	-1	1.4	-11	1.4	-3.1	-1.2	0.96	8.6	4.6
0.38	0.49	3.5	4.1	2.1	-3.3	0.91	-1.6	3.9	7.3	-3.6	5.6	6.6	6.1	-2.8	-2.8	1.9	2.8	-4	-8.6	0.03	-2.8	-3	-8.3	5.4	3.1	-0.26	-2.5	3	5.2	-2	-5.3	-3.2	-0.79	-2.9	3.9	-0.14	4.1	2.6	3.9	-3.7	-0.37	-0.35	-7.5	-2.9	-0.36	-4.6	-0.47	9.6	7
0.2	0.18	2.4	0.56	-1.6	2.2	2	-5.1	12	6.1	-0.13	-0.83	2.7	1.8	-9.8	0.94	-0.9	-2.9	4.5	-7.8	-0.97	-5.8	-6.3	-0.45	-3.5	-3.1	-1.4	-8.9	2.9	1.3	5.4	-4.4	-4.8	5.3	0.48	0.39	0.28	0.3	-5.3	2.3	-9.1	2.6	-0.9	0.4	-5.4	-0.07	-0.53	-4.5	6.6	1.7
0.13	0.04	-1	-0.87	-0.96	-1.1	2.6	5.4	1.5	12	-0.17	2	3.3	2.2	1.9	0.2	2.9	0.35	-6	0.72	7.9	0.88	-5	3.7	0.3	3.8	-4	-2.1	-3.8	-0.88	3.8	-4.3	-9.9	-1.2	-1.4	-3.5	-1.4	0.64	-3.8	1.4	-1.4	-0.73	-1.3	7.9	-1.5	-0.78	-2.7	-3.8	-7.2	5.6
[truncated: 952 more columns]
