# Supplementary material for: Dyslexia on a continuum: A complex network approach
Source: PLoS One. 2018 Dec 17;13(12):e0208923. doi: 10.1371/journal.pone.0208923 (PMC6296514; doi:10.1371/journal.pone.0208923)
Supplement: S1 File — Detailed information about the archive contents is provided in the included README.txt file. (TGZ) [file pone.0208923.s001.tgz › FS_624_VV_run_2.csv]

9.8	6.8	6.3	12	3	10	2.8	6.2	17	15	11	-1.1	4.9	13	-2.3	-0.7	-2.1	-2.6	0.25	5	4	3.7	-0.78	1.1	4.6	-6.8	6	-1.3	-1.7	-5.9	3.2	1.8	8.2	0.97	4.5	-2	2	-6.3	4.1	0.18	0.69	1.4	5	-1.9	8.9	3.6	1.2	3.7	9.4	7.4
10	-7.8	18	5.1	8.2	8	8.2	3.3	8.8	20	7.7	1.5	-1.5	-0.65	-4.1	-4.7	4.5	0.28	-0.76	-0.56	6.5	-4.2	-0.17	-3.5	4.9	-3.3	0.48	-4.3	1.6	-3.5	-1.2	1.1	1.9	-6.7	0.32	-6.6	-0.15	-6.7	-6.2	0.56	-0.36	-2.2	4.3	-4.3	-1.3	2.9	0.31	2.8	5.8	7.5
2.3	3	3.4	4	-1.3	2.5	2.5	-0.68	10	10	3.4	8.6	0.61	1.4	-6.7	1.5	2.4	-3.3	-4.8	0.91	1.4	3.6	-3.6	0.94	5.6	0.42	2.2	5.2	0.9	3.5	-3.3	8.8	8.4	3.8	5.3	1.4	3	-1.3	-4.5	4	0.16	1.8	3.8	1.8	0.49	3.4	-0.78	-0.84	5.4	6.5
-2.2	3.5	-5.3	3	2.1	-0.82	0.74	-6.1	12	-0.88	2.1	11	-1.7	-1.1	-2.3	1.3	3.8	2.5	-2.7	7.8	0.77	5.9	-1.5	3.4	3.7	8.8	-0.43	8.8	-1.5	7.8	2.1	6.5	1.4	10	1.2	1.3	3.2	7.2	4.4	3.2	1.3	4.5	3.8	6	-4.1	5.1	3.7	2.4	1.7	9.1
-3.9	-6	-3.2	1.6	1.2	-0.79	-1.1	-5.1	16	-3.8	-0.16	8.4	0.29	3.3	2	1.2	-1.9	5.5	0.86	6.3	6	4.7	-4.8	0.28	3.5	9.8	-3	13	3.7	7.2	-0.06	2.8	-6.2	6.1	0.41	6.4	1	10	2.1	6.9	3.9	10	-0.63	15	7	11	1.7	1.8	-2	12
-2	6	1.9	4	2.7	1.9	-3.4	4.8	7.1	8.8	-0.22	6.7	-5.3	3.9	-2.2	3.5	-2.9	14	-2.4	1.6	0.65	6.8	-0.84	0.66	2.1	9.1	-0.4	13	3.1	14	-2.3	3	-1.8	6.3	0.42	14	-2.3	13	6.2	3	-1.1	6.7	5.8	12	3.8	5.7	5.4	6.1	5.7	8.6
1.3	0.73	1.1	-4.6	-0.55	0.96	-0.19	8.2	-4.7	10	-3.6	6.1	4.9	-1.2	2.9	7.8	-8.3	-0.81	0.41	4.1	-0.97	7.5	-0.7	4.4	3.1	10	-0.76	6.4	6.7	9.8	-4.4	4.8	-4.5	0.16	7.4	6.3	4.9	15	-1.1	4	5	13	2.3	2.3	-1.3	-2.2	-2.1	9	-0.02	11
2.6	-3.5	-2.4	-4.7	-2.1	-3.1	-2.6	-1.8	2.3	5.3	-1.7	3.3	1.2	0.05	3.2	0.47	-1	-14	-4.9	3	0.32	2.5	-4.1	6	2.6	7.8	-3.8	9.7	8.9	2.4	-2	-1.3	-2.8	-1.1	8	4.6	1.4	13	-3.8	0.39	4.3	11	1.7	5.3	-1.5	-2.1	0.6	6.6	-3.5	5.9
-8.9	0.7	-10	-6.3	1.1	-14	-1.5	-2	-3.1	-3.1	-2.8	-4	1.4	-1.1	2.9	0.24	8.7	0.32	2.6	2.4	-1.7	0.51	-1.6	3	1.9	6.2	-1.9	9.5	-2.4	5.6	1.3	4.6	1.3	-0.22	-4.3	1.6	-0.81	7.6	-0.79	5.9	-1.7	4.6	2.8	11	1.4	4.1	2.9	0.41	-4.6	2
-1.1	13	4.4	11	7.6	7.9	5.8	6.5	-3.2	1.2	6.9	10	7.6	-1.9	5	5.3	10	6.9	8.6	2.9	6.3	7.4	3.1	6.4	4.3	2	1.7	1.2	2.3	-2	5.4	1.2	4.8	0.17	6.4	2	4.9	1.5	1.3	3.3	3	1.8	2.4	6.6	-0.2	5.5	1.7	5.8	-4.3	7.1
6.8	8.7	5.5	11	3.2	8.8	4.2	8.6	3.4	9	9.2	9.5	4.4	0.65	4.7	6.9	2.4	6	6.4	3.8	-1.9	-5.3	2.2	2.8	6.8	0.08	1.7	1.1	-1.9	-4.1	5	-1.9	1.5	5.9	3	4.9	-1	2.5	-0.16	2.2	0.55	-1.1	6.1	4.4	6.9	5.5	9.8	9	2.1	1.4
-2.2	-4	1	-6	1.3	-8	-3.5	-3.3	-3.1	-0.9	8	-0.54	6.8	4.8	6.5	6.3	-5	5.5	4.5	1.6	3.9	8.8	2	0.42	2.7	4.2	5.2	0.78	3.4	5	3	-3.7	5.1	6.5	7	2.2	-0.64	1.3	3.4	2.5	1.2	-0.4	2.1	3.6	1.3	1.7	7.2	0.47	2.1	3.5
-4.3	1.6	-2.4	-8.1	-1.9	-7.3	-2.8	-8.9	-11	-3.6	4.4	-16	-1.9	5.8	1.9	2.9	4.8	5.1	1.4	0.3	0.65	2.9	3.5	4.6	2.9	2	3.6	0.62	5.8	1.5	3.3	-8.9	4	-2.9	-3	3.9	0.43	2.2	3.5	-0.87	-2.5	-2	2.5	-1.5	7.1	-2.2	-0.49	0.22	7.9	-2.8
3.3	1.9	4.1	-2.4	4.9	-4.1	2.6	-2.5	-3.5	-9	0.42	-5.6	-0.18	9	-2.9	1	0.79	-1.6	3.1	3.6	-2.2	-2.4	5	4.3	3.9	-3.8	2.1	-7.4	1.4	-1.4	-1.6	-8	-2	-8.1	-1.3	-0.69	2.5	-2.3	-1.9	-4.3	1.5	-5.3	-4.6	-4.5	-2.4	-6.1	1.2	2.3	7.3	-11
-3.9	-0.57	-2.5	0.6	-3.8	-0.65	0.79	5.3	-1.4	-2.1	-5.4	-9.6	0.61	-3	1.8	7.8	-4.1	-3	0.34	-2.4	-1.5	-2.5	1.4	-7.4	2.3	-1.5	-2	-6.4	1.5	-1.4	-3.7	-3.9	2	-6.5	-0.33	-8	1.7	-5.2	-4.7	-2	0.32	-6	-1.3	-4.3	-3.4	-7	-2.4	-4.3	-4.2	-3
-2.8	-6.8	-2	0.51	3.1	-4.7	2.1	-0.48	-0.27	-4.9	1.1	-12	5	-1.7	7.1	2.5	5.5	-4.2	-2.2	-6.5	7	0.98	-4	-6.7	-0.31	-8.5	6.5	-10	12	-10	-3.1	-2	-3.2	1.6	0.28	-5.9	0.23	-13	-1.1	-4.4	1.4	-10	0.51	2.7	1.3	-6.2	-2.6	-9	2.8	-6.7
-1.8	2.9	-1	3.1	5.9	0.23	7	1.7	5	-8.2	1.4	-4.9	10	-1.1	4.2	-3.6	12	-0.47	6.4	-5.3	3.2	-2.1	6.3	-4.3	-0.23	-15	0.48	-9.8	1.4	-4.1	2.2	-7.2	2	-7.1	5.4	0.14	-1.1	-13	2.6	-1.4	11	-9.9	-6.6	-12	1.2	-8	9.6	-3.3	9.8	-17
0.03	-5.6	-5.6	-12	-2.5	-8.9	-2.7	-3.7	-11	-10	0.42	-16	-1.1	-4.2	-1.2	-5.8	-9.9	-8.6	-1.3	-7.9	-5.3	-3.1	-0.76	-1.7	-1.8	-14	1.8	-9.9	-6.5	0.45	-3.1	-13	-4.2	-9.4	0.23	-0.23	-1.3	-13	-5	-5	4.6	-6	-5.4	-18	-1.3	-9.9	3.2	-8.7	2.3	-19
-5	-6.2	-5.4	-17	-8.6	-8.8	-6.2	-11	-13	-11	-2.9	-11	-16	-4.5	-6.2	-7.2	-7.2	-4.9	-5.4	-13	-4.5	-10	-4.4	-7.5	-8.6	-14	-5	-7.6	-8.8	-2.7	-3	-7.8	-6	-9.3	-12	-1.1	-6.3	-8.3	-6.4	-6.9	-3	-4.9	-8.1	-12	-7.3	-0.54	-4.6	-9.9	-13	-15
-8.8	-11	-12	-11	-7.9	-2.6	-6	-8.4	-9.3	-7.2	-9.6	-8.2	-2.6	-11	-2.2	-2.2	4.6	-0.25	-4.7	-2.9	-1.2	-6.7	0.03	-3.8	-4.9	-6	-1.3	-1.2	-3.6	-6.7	-3.1	2	-5.6	2.9	0	-1.8	-2.3	1.4	-6.4	3.3	-2	-3.5	-1.9	-0.38	-2.6	5.1	-10	-7.9	-9.1	-17
5.4	2.1	1.7	-1.2	3.5	-2.9	2.6	-0.82	-2	-0.9	-4.8	-5.5	1.8	-8.3	-0.54	-0.09	3.1	-8.3	-1.7	-1.4	2.3	-0.93	0.41	-5.7	-0.13	-4.8	1.1	-9.7	-2.9	-8.9	2.7	0.26	-3.9	-4.1	1.7	-4.3	5.2	-4.5	-0.29	-6	2.3	-11	-0.78	-7.2	-8.4	1	-3.1	-10	3.4	-7.1
-4.6	5	0.01	6	-1.5	6.4	-1.8	-1.8	-4.6	3.3	-4.3	4	-9.4	-11	-0.55	-8.7	0.78	-8.9	-3.1	-9.6	-2.4	-9.5	0.27	-5.5	1.3	-3.2	-4.3	-0.2	2.7	0.24	-2.2	0.02	-1.7	-1.3	-0.34	3.6	2.6	-1.8	-8.1	2.6	-0.33	-2	1.7	-13	-1.2	-7.8	-1.9	-7.2	-6.4	3.8
-5	-10	-3.5	-6.2	-3.6	-8.3	-3.1	-8.8	2.4	-10	-6.1	1.3	-2.6	-9.6	-1.1	-5.6	2.7	-5.8	0.77	-6.3	-0.32	-8.7	-4	-4	-2.9	-5.6	-4.6	-2.9	-2.6	2.3	-1.7	-9.8	-0.23	-11	0.08	5.8	-0.94	-6.4	-4.8	-1.7	-2.9	-0.36	-1.3	-16	-2.7	-12	-3.1	5.3	-4.5	2.8
0.88	-5.2	-1.1	-6.6	-1.2	-6.8	1.3	-6.8	-3.3	-9.4	-7.5	-12	-10	-7.9	-2	-4	-1.6	-8.1	-1.4	-7.7	-0.92	-1.4	3.4	-5.5	-3.4	-6.3	-6.6	-6.5	-0.05	-0.33	-3	-2.7	-2.3	-9	-4.6	-0.18	-4	-7.6	-4.7	-4.7	-8	2.6	-2.4	-16	-11	-9.8	-5.8	2.4	-4.4	-6.7
-4.4	4.2	-9.7	7.6	-5.3	9.4	-5.5	7.2	-0.24	-5.7	-9.3	-0.53	-4.7	2.3	-1.2	1.9	-6.6	-0.66	-1.4	0.99	-4.8	3.9	1.8	-1.5	4.3	0.13	-0.96	-2.2	-1.9	2.3	-3.3	0.36	-1.2	-2.7	-2.3	7.6	-0.14	-1.2	-1.3	1.2	1.5	1.2	7	-5.7	-0.43	-1.2	-2.5	0.07	-4.6	4.6
0.29	-1.9	-9	4.2	-4.2	5.5	-3	-1.1	-5.4	-9.4	-10	-2.7	-3.9	-0.27	-3.4	-0.4	2	2.7	-3.6	2.5	0.19	0.1	-0.44	-1.1	0.88	-0.56	4.5	-4.9	2.5	-6	0.36	-3.8	-3.8	-3.7	-0.99	-2.8	6.7	-6.4	-2.1	-2	0.35	-6.5	1.1	4.5	8	-5.1	-4	-0.85	-6.7	9.1
-7.9	-6.1	-4.4	-5	-0.84	1.1	-3.6	-2.1	-7.1	-8.2	-11	-0.8	-5.8	-3.8	-1.3	-4.2	-9.9	-6.5	1.7	0.71	-2.9	-6.1	3.8	-0.78	1.2	-2.8	-4.3	-2.5	-6.8	-4.4	1.3	-4	1.7	3.3	-6.2	-8	-1.2	-4.4	-4.8	-6	-2.8	-6.4	1.9	-1.2	-4.5	-1.1	-4.1	-8.6	-5	-1.6
0.24	-13	-5.9	-9.4	-3.5	1.3	-0.27	-4.2	-5.5	-15	-11	-9.2	1.6	-2.1	0.59	-2.2	0.11	-7.3	2.7	-3	1.6	-13	-0.14	-0.88	-0.92	-8.8	-7.9	-6	-6.7	-5.4	-3	-0.88	-0.14	4.5	6.1	-9.2	-3.7	-9.5	-1.7	-3	7.4	-11	-6.8	-2.9	-4.6	-4.5	0.19	-4.9	-0.88	-17
-1.6	-7.8	-3.6	-7.4	-4.7	-3.9	0.51	-6.1	5.3	-5.8	-2.8	-5.1	-3.5	-7	2.8	-0.52	-2.3	-1.6	-3	-2.8	1.1	-7	0.55	-7.9	-7.6	-4.3	-8.3	-8.3	-3.9	-1.9	0.75	-1	1.1	3.8	-3.6	-12	-7.4	-5.3	-1.9	-7.9	-4.5	-10	-6.4	3.8	-6.7	0.09	-0.68	-8	0.66	-8.7
-5.3	-0.97	-8.1	-0.26	-10	-3.8	-5	-3.7	0.76	-0.31	-5.2	5.7	-3.6	3.1	-7.2	-0.38	3.9	-7.8	-0.59	6.3	-5	-1.1	-7.9	7.1	-3	14	-5.7	2.2	-5.7	-6.4	-3.9	0.43	-3	4.8	-13	-3.6	-5.9	5.8	-7.8	-7	-7.2	-1.7	-1.5	20	-6.5	14	-6.2	2.5	0.4	1
-4.7	-5.9	-7.2	-5.2	-5.4	1.6	-6.5	-1.7	-13	-10	-6	-1.5	-7.5	-4.4	-6.2	0.19	-6.9	4.6	-13	-3.1	-2.6	1.7	-2.8	1.6	-6.6	8.8	-13	1.2	-7.6	0.08	-8.7	3.8	-3.5	6.3	-5.1	-0.62	-6.6	6.3	-5.8	-1.6	-10	0.93	-4.1	7	-0.8	-0.31	-4.1	6.9	-13	-3.3
-4.6	-5.5	-1.7	-11	-4.7	-3.4	-3.8	-0.84	-6.9	-4.6	-5.6	-0.75	-8.3	0.87	-6.9	10	-0.2	4.7	-8.2	2.4	-1.4	7.2	-3.5	-7.9	-3.9	1.9	-6.6	-2.5	-7.9	0.86	-7.4	5.7	2.2	1.1	-3.5	6	0.14	6.4	-3.4	-2.1	-6.1	4.2	2.5	2.3	3.6	2.6	-5.7	-2.9	-15	-3.8
-0.88	7.4	-1.7	-0.3	-5.2	3.9	1.5	-1.6	0.14	0.05	-4.2	8.1	-8.1	12	-2.4	9.5	2.5	8.5	-1.2	6.5	2.9	4.2	-3.5	6.1	0.17	6.6	-1	1.4	7.2	2.6	3.4	6.2	4	3.7	1.7	5.9	-2	6.2	2.6	4.2	-4.2	6.9	1.7	9.3	6	8.4	-7.5	-8.5	1.1	-4.6
-5.3	4.7	-7.8	2.1	-2.8	2.4	-0.86	8.8	3.8	3	-4.4	6.2	-0.66	3.9	-2.9	4.5	-11	6.3	4.8	11	-3.1	5	0.14	7.1	-2	8.1	-6.3	4.5	-5.9	-2.1	4.6	-2.3	-1.8	-1.9	-6.1	-5.4	-4.2	5.2	1.6	0.49	-11	4.9	2.4	-0.76	1.9	5.8	1.4	-2.7	0.43	2
-7.4	-4.8	-11	1.1	-5.8	0.76	-2.9	3.6	-6.5	4.1	-4.3	8.3	0.57	4.7	-1.6	0.67	3.2	-4.2	-2.5	2.8	4.5	0.33	1.6	4.2	0.1	3.8	-7.5	2.4	-3.4	1.7	3.2	0.86	-3.3	8.3	-6.3	0.53	-2.6	6.1	-3	2.7	-2.1	3.6	-2.4	6.8	0.17	2.1	-5.1	0.03	-6.3	-6
-4.5	-4.2	-5.4	4.6	0.44	-0.13	-0.66	1.1	-4.8	1.7	-6.4	3.9	-0.44	1.9	-4.7	-3.4	0.91	-3.2	-1.7	0.53	-1.7	-4.5	4.2	1.5	-9.3	-4.5	-15	-2.2	-11	-2.8	-9.7	1	-5.2	-6	-6.5	-0.09	-9.5	-1	-7.4	-2.7	-7.5	-1.5	-5.6	-4.1	-6.4	-4	7	1.4	5.1	-1.4
13	12	5.8	10	7.1	7.4	4.2	8	-2.4	5.9	3.4	4.2	-1.2	5.2	1.1	4.1	-5.2	16	2.1	2.7	-1.6	9.2	-2.2	6.6	-4.5	1.7	-7.2	-3.9	-8.4	-6.4	-3.1	-1.2	3	-0.27	-7.5	-3.1	-7.4	-3.8	3.1	0.05	-5.2	0.79	-6.5	-3.1	-5.9	-1.5	3.1	2.8	14	0.21
1.1	1.3	-4.8	4.8	-1.5	2.4	-3.8	-0.88	-4.8	5.5	-8.6	4.4	1.8	6.8	-2	3.4	-7.9	1.6	2.5	0.98	-2.5	4	-0.01	0.38	-6.9	2.4	-1.3	-0.52	-5.8	-0.47	-2.3	3.5	3.2	11	-8.2	2.5	-3.9	-1.8	3.3	5	-7.9	11	-7	1.3	-1.2	7.5	-2.8	5.8	-0.94	9.4
-0.56	2.7	-3.8	-0.11	-1.1	0.94	-1.2	1.5	-1	-4	-4.8	1.2	-0.94	2.6	1.2	-2.8	2.5	3	-3.3	-1.4	2.4	3.1	-1.2	2.9	-7.2	2	-5.2	-4	-3.4	-1.6	-6.4	-1.8	-2.9	0.92	-4.2	4.5	-5.5	1.1	-0.75	1.8	-8.1	4.9	-3.4	4	2.1	6.1	-4.6	6.8	-5.1	12
4.9	3	7.4	8.5	3.5	1.1	3.5	2	3.6	-8.2	2.3	-1	-2.5	-7.3	-3	-5.5	-14	-9.9	-4	-8.1	2.3	-4.8	-6.2	-0.96	-5.2	-1.6	-0.95	-2.7	-6.2	5.1	2.2	-2.7	-2.2	-3	2.8	2.5	-3.5	-3.7	-3.3	3.8	-5.8	2.5	-2.2	1.5	3.4	0.03	-9.7	2.5	2.2	2.5
6.4	0.89	10	9.8	5.6	3.5	19	0.06	2.2	-3.8	3.1	1.3	10	-3.4	0.24	-8.6	-20	-8.1	10	-8.4	-15	-9.4	1.5	-5.1	-6.9	-6.1	-3.6	-2.5	-4.3	2.9	3.1	-0.89	-2.9	-6.7	-7	2.4	-11	-6.3	-7.5	4.1	-7.8	-7.6	-3.2	-9	4.2	-1.9	7.4	1.6	6	-1.7
4.1	-1.5	6.5	4.8	4.2	-4.2	8.4	-1.9	5.2	-3.3	12	1.6	11	-2.7	6.4	-5.5	8.9	1.9	7.8	-1.5	6.8	-5.2	2.4	0.22	3.1	-5.5	11	-7.6	11	4.3	6.6	-3.8	6.5	-2.6	8.9	-2	12	-4.5	11	-4.2	11	-5.9	3.5	-11	-0.78	-3.5	6.3	0.58	-1.6	2.8
-1.1	4.8	0.12	7	-0.66	-5.2	-2.4	-0.31	1	-6	11	-1	-5.9	-4.2	3.1	-0.51	5.4	5.9	-6	-3.3	4.4	2.1	-6	-3.8	-0.39	-5.9	1.6	-2	-2.7	8.8	-0.48	1.9	-2.4	-2.5	1.8	5	5.8	-6	1.8	2.7	0.64	-1.7	-1.1	-1.6	-0.05	2	1.1	0.43	-8.4	2.6
-8.4	1.7	-9.1	3.6	-9.8	1.6	-7.4	2.5	-5	2.1	-2.4	1.5	-3.3	2.6	-2.6	3.1	-4.1	2.5	-4.1	0.91	-1.3	1.5	-1.8	0.37	-4	3.1	-2.6	6.6	0.23	3	3.6	-0.8	0.27	-2.7	-6	4.1	-1.4	-2.3	4.9	4.5	-0.93	-0.5	-10	5.2	-8.4	4	-8.5	1.7	-9.4	-1.3
4.7	6.7	-2.1	-3.3	-5.2	-4.6	0.92	-0.06	7.9	8.1	-3.1	-1.8	-1.2	-0.31	-4.8	-0.59	-4.8	6.5	-3.3	-0.68	-0.62	3.3	-1.3	0.59	-5.8	7.8	-5.6	5.2	-1.5	-3.2	-2.8	4.9	-1.6	1.8	-4	-2.2	-3.6	4.7	4.6	-3.6	-1.1	0.43	-3.8	5.7	-3.3	0.05	-0.46	2.2	-8.4	3.1
2.4	7.7	6	6.7	5.9	9.3	5.9	3	11	-0.55	3.3	3.1	1.8	2.7	0.04	-5.3	5.4	8.4	3	-3.9	-1.9	0.56	1.9	1.1	-6.8	3	-5.7	3.4	0.03	2.9	-3.5	-2.4	-4.2	-1.3	1.8	-0.51	-2.3	2.9	5	-2.6	-2.3	4.9	-0.6	-0.02	-2.4	3.8	2.7	2.2	0.61	-4.7
9.7	6.6	10	-1.2	2.7	2.4	4.9	6.5	8.9	-4	7	2.3	7.9	-9	5.7	-9.1	12	0.24	5.3	-6.3	3.4	0.06	4.8	2	-0.33	2.2	7	7.7	4.8	3.3	5.4	0.24	5.6	2.7	2.5	-4.5	5.8	1.4	5.2	-5.2	5.2	-0.4	5.2	1.9	7.2	-2.9	6.3	-2	16	-7.1
3.6	6.3	13	-3.3	8.9	2.2	6.1	5.4	3.9	0.81	6.9	-0.47	9.7	-4.1	10	-6.3	9.7	-8	11	-1.1	6.6	-4.3	8.6	1.2	4.4	0.62	10	5.5	5.8	-5	6.4	4.4	3.7	0.96	4.5	-3.1	7.2	5.2	11	-5.1	4.2	3.1	4.4	2.8	7.8	-1.9	16	-10	7.5	-8.5
4.9	7.4	10	0.36	9.8	-4	1.2	-0.76	-1.2	-4.2	3.5	1.1	11	-0.84	12	0.78	15	-6.8	8.2	0.68	11	-4.2	7	-4.6	3	-0.69	7.5	6.3	-0.23	6.6	11	1.3	6.5	5	7.2	0.01	6.9	6.1	9.9	-0.82	7.7	2.2	0.07	2.6	3.1	-0.5	-2.4	1.7	-0.2	-5.2
-0.19	-8.3	3	-0.95	1.7	-0.02	-2.3	1.8	-0.01	0.06	-2.3	-3.5	2	6.1	1.3	5.6	-2.3	4.9	1.1	5	-2.6	7.3	-0.63	-4.6	-2.9	0.43	5.5	3.8	-0.02	7	-3.2	4.9	5.5	1.2	6.5	-1.2	-0.18	5.1	1.5	2.7	2.4	-2.5	4.8	0.54	-2.3	-5.4	9.4	5.3	1.4	5.6
3.4	-1.4	-2.3	5.2	-0.37	6.5	2.4	9.5	8	0.2	-1.8	4.1	8.3	11	9.9	7.7	2.1	-3.8	7.9	8.3	6.9	3.9	3.4	9.2	1.8	2.8	7.1	5.5	5.9	-1	-0.32	7.9	2.8	-0.23	7.3	-4	5	4.7	7	6	5.4	1.2	5.6	-3.7	8.1	-0.59	6	2.8	13	7.5
2.9	3.5	3.8	1.5	0.72	3.8	2.8	1.5	2	11	3.2	0.5	7.6	1.6	8.1	-0.58	3.6	-7.7	3.5	3.6	1.8	3.1	-0.76	5.7	0.88	-1.5	5.2	-1.1	1.9	-2.6	0.82	1.6	7.1	4.2	0.32	-6.9	0.47	2.2	6.6	3.1	1.9	2.2	0.98	-4.9	3.4	-1.6	-0.04	5.2	14	4.9
-3.1	3.3	7	-1.2	3.1	-0.99	-1.1	2.2	-9.7	2.4	9.9	-4.6	8	5.2	7.1	0.85	10	-4.8	2.4	2.2	2.5	-5.7	0.17	-0.32	2.8	-7.7	3.7	-10	4.2	-9.6	-3.3	-3.9	-4	-6.1	5.6	-5.6	0.86	-5.4	-3.9	-1.1	7.7	-4.9	-1.5	-9.8	3.4	-7.3	7.4	6.5	9.7	6.6
6	4.7	11	1.7	8.7	-6.8	8.7	-5.5	-0.32	0.39	5.3	-5.4	8	3.9	2.3	2	1	4.8	5.9	-0.61	2	-2.3	6.8	-1.5	-0.6	-4.3	1.9	-7	3.9	-7.9	-0.5	-3.7	-1.7	0.11	4.3	-6.3	0.22	-4.9	2.9	-0.59	5.7	-12	-4.6	-1.6	2.1	4.5	0.08	2.4	0.32	4.2
9	4.8	6.7	3.3	4.4	0.51	-0.1	2.5	1.2	4.2	2.8	3.9	4.6	0.54	8.5	-0.47	-1.9	10	5.6	-0.64	3.8	-1.5	3.5	0.55	4.1	-0.06	2.4	-1.2	1.4	1.7	3.3	-0.17	4.4	-2.6	1.5	-6.8	2	-1.2	6.4	1.3	4	1.8	0.58	4.1	7.1	4.5	-1.1	-4.8	-0.97	8.5
-0.01	3.5	-2.8	1.7	-1.5	8.9	-0.99	2.5	-1.4	7.3	-2	-0.32	5.9	3.9	3.8	2.1	7.1	0.59	7.1	2.1	-4.4	1.3	4.1	-0.61	-1	-2.8	5.7	1.9	-4.5	2.8	-6.2	9.7	-5.4	11	-1.1	-1.9	4.3	-1.3	-0.17	3.2	1.7	-2.2	0.66	2.7	-1.7	0.08	-1.8	4.4	3.1	5.4
-3.9	0.48	1.9	0.39	-0.83	8.9	-0.7	3	-6.3	8.8	-3.6	-6.1	5.5	1.3	2.6	2.5	-2.1	3.9	4.7	1.6	-2.8	3.1	5.4	0.24	-0.09	-0.1	1.9	-0.45	-4	1.6	-0.74	8.2	1.7	6.2	-2	-0.7	2.8	-5.7	6.4	2.9	0.58	3.9	4.3	-4.4	-1.1	-2.7	-7	4	-10	1.2
5.1	-0.61	7.9	-3.8	3.8	-1.3	-1.7	0.55	3.5	6.4	9.6	-2.1	2.9	-4.3	3.4	-2.7	5.7	0.92	2.8	-2	-3.8	-3.3	1.4	-4.6	5.1	-3.3	4.5	-5.7	-1.4	-1.5	5	-5.9	4.9	-7.9	2	2.2	2.9	-4.1	7.2	3.1	8	7.2	8	-13	4.5	-6.6	2.6	-4.5	4.7	-4.2
2.4	-3.8	5.1	-4.3	3.2	1.9	0.37	-2.7	5.1	-0.95	10	2.1	8.1	-0.41	4.3	-4.2	3.7	2.9	7.1	-5.3	0.45	0.13	7	-4.7	8.8	-1.5	11	-1.4	-0.42	4.2	18	-5.8	6.5	-3.5	1.9	9.3	8.4	-2.2	7.8	3.4	8	4	10	-4.8	6.1	-3	-3	-2.4	12	-11
1.3	5.3	3.8	-5.8	-2.9	1.2	0.86	5.8	0.41	11	4	0.98	-0.85	-7.7	2.1	-4.4	9.1	0.17	4.9	-4.7	-5.3	0.79	1.2	-7.2	2.5	2.2	11	-0.84	10	1.6	1.7	-0.94	-2.4	-8.9	7.4	2.2	14	-2.3	3.6	2.3	15	5.7	3.6	-3.6	-0.48	-7.7	0.97	-4	6.9	-4.8
4.5	-5.8	2.2	-2	-1.6	2.9	0.52	-3.5	-4.3	-0.24	6.5	0.57	-1.7	-1.2	-2.6	0.42	3.2	2	-2.4	-2	2.6	0.38	-2.5	-3	0.39	-3.5	11	-4.7	10	1.1	-0.16	-2.1	-1.4	-2.2	6	3.6	6.1	-3.4	1.9	-8.4	5.3	3.2	-2.7	-0.36	-4.5	-4.7	-2.7	-9	-2.8	-5.2
1.2	-10	-5.6	-8.4	-6.4	-3.1	-5.5	-5.3	-4.9	-5.4	-1.8	-4.2	-2	-6.2	4.8	-2.9	2.5	-3.9	-1.1	-1.8	-3.6	0.62	-0.54	4.8	2	-5.9	3.4	-3.1	3.5	-4.8	0.22	-0.08	-7.5	-5.6	-2.2	-2.3	1.8	-7.6	0.92	-2.8	3.9	2.9	-5.4	-7	-4.7	-7.2	-5.6	-1.3	1.1	-7.4
-7.4	-3.7	-0.49	-11	-3.8	-5.8	-11	-1.7	-1	-9	-8.1	-9.8	-2.2	0.54	-4.5	-0.48	-9.8	-3.1	-5.6	5.6	-8.7	-2.7	-4.6	0	-5.8	-6.1	-4	-6.2	-6.1	-4	-4.9	-3.1	-9.3	-4.6	-2.9	-8.4	-5.2	-6.9	-2	-7.9	-4.8	-5	-1.3	-5.9	1.4	-2.1	-3.3	-7.4	-10	-8.9
1.8	-11	-1.4	-9.9	0.21	-6.2	-3.9	-0.08	-4.2	-5.1	2.8	-2.6	-12	4	-9	-0.56	-2.1	5	-7.9	3.1	-5.4	-1.9	-1.1	-2.7	-7.8	2.4	-3.5	-2.9	-3	-4.2	2.5	-3.6	-3.7	-5.5	-1.6	-1.9	-9.4	-2.2	-3.1	-4	-7.5	-2.3	-4.5	2.2	-1.1	1.6	-1.1	-3.8	-11	-0.24
2.3	-0.11	-7.4	-7.2	-3.9	-1.9	-2.5	-1.5	-5.8	-3.8	-5.5	-3.1	-5.3	-5.5	0.23	-0.44	-5	1.2	-2.1	-0.87	-0.85	0.02	-2.1	-2.3	-1.4	0.08	3.8	-1.4	2.6	-4.1	5.8	-0.07	0.67	-2.5	-6.6	2.9	-1.5	0.28	3.1	-7.2	-6.9	-2.3	-6.8	-1.1	-5.6	-4	-3.4	-5.5	-2.3	-8.6
-5.2	0.3	-4.4	0.16	-11	2.9	-6.3	3.9	-4.6	1.5	-5.9	-6.8	-6.1	-5.5	-4.6	-7.1	-8.6	-3.3	-4	-0.27	-4.6	-1.2	-5.7	-2.1	-3.6	-1.2	-1.6	-1.8	0.1	1.2	2.2	-0.76	1.7	2.8	-0.09	-4.9	-3.1	1	-1.4	0.46	-7.2	-0.38	0.91	-0.16	-1.9	-7.7	-5.5	-1	-5.5	-7.7
0.92	2.1	3.6	2.9	-3.2	5.7	-1.6	4.2	-5.1	2.9	0.5	0.25	-3.1	2	0.6	-3.1	-5.2	7.5	-4.2	2.8	0.49	0.59	0.65	0.44	-2.8	2.8	-1.5	2	-2.9	-7.1	1.4	-0.82	-4.9	0.83	-4	-8.2	-5.7	3.8	0.5	1.1	-5.8	-1.8	-2.4	1.4	-0.02	-1.9	-4.4	0.15	-9.5	3.9
-1.4	-0.02	0.94	3.6	-1.9	3	1.1	0.46	-3.1	5	-1.4	8.6	-0.63	6.4	-0.92	-4.6	-1.8	10	-1.2	5.5	-5.7	-2	-1.9	3.4	1.2	6.7	3.8	7.7	-1.6	-1.1	7.2	6.9	0.91	2.4	-9.4	-5.8	-0.42	7.1	4.3	-1.2	-7.5	0.74	2.8	7.9	-1.3	7.5	0.2	9.8	-5.3	7.7
0.92	3.5	1.5	5.9	-2.5	3.7	-0.34	6.1	-8	2.7	-10	15	-4.5	-0.41	-3.4	-5.3	-11	6.4	-5.8	-2.7	-5.7	1.2	-5.2	4.3	-4.1	6.4	-7.7	9.7	1.6	0.99	-3.6	4.3	1.4	-2.7	-2.6	0.07	-6	8.4	1.2	-1.4	-8.8	0.79	-9.3	8.6	-0.56	4.7	-0.32	0.76	0.98	8.1
5.9	-2.8	7.2	3.7	4.4	1.5	4.4	-3.2	-3.5	0.49	-1.2	7.3	-2.4	6.3	-8.2	-2.5	-3.1	0.27	-4.1	-5.8	-3.8	-1	-4.2	5.4	-4.7	5.2	-8	8.4	-1.1	1.3	-4	-0.63	-1.9	1.4	0.3	0.68	-8.5	4.2	-2.6	-0.04	-2.5	1.4	-6.9	4.8	-0.98	0.26	-6	0.38	-7.3	5.8
1.6	-0.18	-0.33	-1.4	-0.26	-2.2	-4.8	-4.3	-3.1	0.9	-2.9	1.1	2.7	2.9	-10	-0.86	-0.63	-5.5	-5.7	-1.7	-2.5	-4.9	2.1	1.9	-2.5	3.3	0.18	6.1	-2.2	-2.6	-2.9	-0.83	-4.8	4	-4.4	-2.8	-1.1	2.3	-4.4	4.7	-5.7	-0.11	-4.5	0.54	-3.9	-1.8	-7.7	3.2	-6.7	-1.2
-9.8	-4	-9.8	-3	-9.7	-0.1	-6.3	1.9	-2.1	-0.85	-7.2	2.3	-5	-4.5	-6	-1.3	-2.2	0.98	-8.6	0.25	-2.1	4.5	1.9	-3	-5.3	0.35	-1.1	1.4	3	3.2	4.1	-2.1	1.8	4.3	-3.5	2.9	1.8	1.2	-0.61	-3.1	-3.2	-4	-5.6	3.5	1.8	2.4	-6	3	-4.8	0.48
-7.9	-3	-9.5	-7.6	-5.6	-9.4	-5.7	-5	-11	0.45	2.7	-9.6	-8.8	0.75	-5.9	-1.1	-12	-1.4	-7.5	1.2	-5.7	-2.6	0.2	0.29	0.19	-2.3	2.8	-6.2	2.5	-5.2	0.75	-0.75	4.3	6	-0.15	-6.8	3.4	-4.2	2.4	-4.2	3.4	-2.6	3.4	1.8	2.8	0.38	-4.2	-0.57	-8.8	0.72
-3.9	-3	1.4	-1.5	-3.6	-5.7	-3.6	-7.6	-2.2	-4.1	8.6	-11	-8.8	1.1	-1.6	2.3	-4.9	5	-3.9	-1.5	-6	3	-1.2	-4.1	4.9	-3.5	10	-5.1	6.1	1.6	0.33	2.3	0.92	2.7	5.1	-8.3	6.5	-0.66	2.9	2.6	4.6	-7	0.82	1.1	-4.8	-2.8	-3.9	-7.1	-6.9	-7.2
5.8	0.16	6.8	-1.4	-0.93	1.1	-3	1.4	1.8	-5	13	-4.1	-4.2	2.9	5.7	-0.3	0.16	1.2	4.3	1.6	-5.5	-0.8	-2.9	-7.5	0.59	-1.4	8.6	-0.16	0.16	0.28	5.4	3.5	7.9	-0.11	-2.4	-0.24	-0.65	0.89	2.7	3.6	0.05	0.39	9.3	2.8	1.5	1.2	3.8	-2.9	0.11	-2.3
-0.6	6.4	4	3.4	3	0.43	-0.96	1.9	-4.2	4.2	3.4	-6.3	2.5	4.6	-3.8	6.9	0.69	1.4	2.8	0.51	-5.1	9.3	-0.67	0.07	3.5	-0.99	6.5	-1.9	2.6	-10	1.9	6.7	-1.3	2.2	2.4	1.8	0.08	4.2	0.71	1.1	4.1	-1.2	0.4	-0.93	0.53	1.5	1.6	4.8	-2.6	1.7
0.32	6.3	6.7	8	5	4.2	-2.4	1.9	9.7	-2.1	4.2	6.2	1	7.3	-4.4	12	3.6	13	-1.8	7.7	-2.3	12	1	11	0.76	6.4	3.3	2.5	-1.7	1.3	-2.2	2.5	-0.01	-0.68	5.8	2.5	1.1	2.8	0.74	4.5	7.8	2	-4.2	1.3	-1.1	0.11	1.8	9.1	0.75	15
3.2	10	9.4	6.7	4.1	6.7	2.5	6	0.42	3	7	9.4	3.4	9.4	4.3	8.5	0.65	9.7	4.6	6.8	3.2	4.7	6	4.6	9.9	3	11	2	6.4	3.9	3.1	2.8	7.2	9.9	5.4	1.5	8.4	1.6	2.9	5.9	6.6	7.1	10	5.4	2.1	4.8	-0.09	3	13	10
7.5	6.7	10	3.4	3.3	3.1	7.2	9.3	0.23	18	6	1.8	5.1	7.3	0.25	11	-3.9	3.9	2.3	8.7	1.8	7.2	2.9	3.9	5	0.85	10	7.8	8.2	1.6	3.5	11	0.61	6.1	7.3	-5.1	12	5.2	-4.9	2.5	8.2	3.2	5.4	3.1	-5.7	1.5	4.7	0.77	11	11
3.9	-2.1	0.99	3.5	2.3	-0.37	5.8	4.9	9.5	7.1	4.8	-2.8	-0.42	7	-1.9	3.2	-2.7	1.9	-0.69	6.9	-1.4	-0.78	1.3	2.7	1.1	4.9	4	5.5	7.7	-2.6	4.3	3.2	-1	1.4	9.9	2.4	4.6	3.1	2.4	3	6.6	-6.4	-6.2	6.8	-7	0.95	-1.6	-1.4	9.8	14
4.6	1	5.1	-3.2	5.1	-6.6	-0.91	-5.7	2.1	-6.7	2.4	-8.4	-3.5	1.5	-2.1	4.8	-6	5.6	-2.2	5.8	-3	-2.2	-1.5	1.7	-0.09	6.4	1.3	-2.6	5.9	-5.1	1.1	-2.6	2.5	-2.5	7.8	-6.3	2.4	0.26	-0.55	-2.6	12	-4.5	-5.1	8.5	-3.3	2.8	2.6	-1.6	0.32	-3.9
1.6	4.2	1.1	-0.09	-0.2	1.5	0.03	-0.57	2.4	-0.24	-0.31	3.9	-3.3	-0.16	-4.8	2.3	1.2	-0.76	-7.2	4.5	-0.26	1.3	-5.3	4.2	-4.5	6.9	0.24	4.4	-4.7	-0.94	-4.7	4	-5.2	3.7	2.3	-3.2	-0.6	5.3	-4.1	-5.5	1.4	2.9	-7.7	8.6	-0.23	4.3	5.7	-2	6.1	5.8
1.6	4.2	2.8	2.3	2.4	-2.5	4.2	-2.6	7.5	2.8	2.8	5.8	0.15	-0.59	1.7	1.8	15	6.4	-1.1	2.7	1.6	3.5	-2.8	3.9	0.31	8	1.3	11	3.6	2.7	3.3	6	-2.5	9.1	3.2	4.6	3	9.2	-1.3	4.6	-2	4.2	-1.2	7.1	-6.2	6.2	3.9	4.6	0.51	11
-4.4	1.6	-5.1	6	-2.1	-0.56	0.2	1.4	1.7	9.6	1.8	9	3.8	2.3	7.5	4.8	11	0.95	0.2	0.91	8.2	3.7	-4.6	2.8	7.6	6.8	5.2	7.8	8.1	0.31	2.5	1.8	3.8	-3.6	3.2	4	7.1	11	4.1	1.2	2.5	8.2	6.5	2.6	1.5	1.9	0.28	4.1	1.7	3.9
-7.9	5.2	-5.3	12	0.3	7.3	-3	5.1	-9	0.19	3	16	5.5	8.7	-4.2	-0.77	-1.8	-0.59	-0.47	4	-4	0.42	1.8	9.8	5.6	-0.63	4.2	4.9	0.97	2.3	-0.22	0.31	5.9	1.1	-2.1	5.6	2.4	2.4	1.4	-0.87	0.41	2.2	5.2	1.4	0.24	-0.42	6	-2.9	-1.3	2.3
-8.1	-4.2	-7.1	6.6	-3.2	3.5	-6.9	2.4	-8.7	5.6	-3.6	15	-8	6.3	-3.7	0.93	-3.2	-0.44	-3.3	0.85	-6.1	-2.3	1.1	3.8	3.3	1.6	-0.41	4.6	4	4.8	-3.2	2.1	-5.6	5	-2.8	6.6	0.03	2.5	2.2	5.4	6.3	7.4	-2	5.3	1.2	2.5	0.07	4.8	-7.5	5.3
-0.49	-0.37	-3.5	-0.71	-6.2	-2.8	-4.7	3.1	0.73	24	-2.5	6	-11	3.3	0.75	-2	-1.7	-8.8	-3.1	-4.3	2.8	-2.2	-3.2	0.66	-2.3	6.8	-1.7	7.1	-2.8	1.1	-2.9	6.7	-7.6	6	1.3	-0.75	-4.1	2.9	-4	1.8	-1.1	-0.57	-0.51	6.7	-1.7	4.9	-2.8	3.1	-5.3	9.4
-0.38	1.3	1.3	0.26	0.08	-3.1	-1.5	1.9	7.1	14	2.6	-0.28	1.8	5.6	-4	3	-14	-3.2	-1.4	2.4	-0.61	-3.9	2.5	1.4	0.06	6.8	1	2.1	-7.6	2.1	2	8.4	2.2	12	-7.4	-1.6	-3.1	0.84	-1	12	-7.5	-4.3	7.3	12	2.5	2.9	-1	4.1	3.4	2.4
5.7	0.52	7.8	-0.84	9.5	-1.1	7.5	-1.5	3.1	3.2	12	-4.2	1.2	-3.3	-5.3	2.8	-1.5	2.9	2.7	3	-0.27	1.6	-0.78	2.4	-4.6	4.3	-3.3	6.3	-5.9	4.7	2.5	6.4	-1.9	2.5	-3.9	2.3	-1.7	6.3	-3.9	7.6	-1.1	1.3	1.9	5	0.18	-4.9	1.4	-2.5	1.6	1.7
-1.8	6.2	4.7	-1.5	5.8	-1.3	3.9	-1.1	-0.92	1.6	2.5	0.16	-1.2	0.76	-1.7	0.28	-6.6	2.4	-2.2	1.4	-1.7	-3.8	-4.1	1.9	-7.2	2.5	-6.3	2.1	-7.6	-2	-6.8	3.2	-9.8	-5.1	-4.5	-2	-2.5	5	-9.3	1.4	-2.4	3	-3.4	3	-2.3	4	-8.1	1.9	-12	-0.86
-3.4	-5.9	-2.5	-4.9	4.2	-3	1.6	-3.1	-9.2	1.1	2.1	8.5	-4.7	3.6	-0.08	0.85	-1.7	-0.31	-3.7	1.1	4.9	-3.4	-4	-3.8	-5.5	-0.29	-7.1	-0.42	-8.8	-2.5	0.21	1.2	-2.9	-2.8	-0.83	-3.3	-6.3	-1.4	-7.3	-0.83	-2.3	-4.3	-9.8	-2.3	-6.5	1.4	-2.9	0.85	1.1	-0.72
-1.1	-2.1	-4.9	2.5	-5.2	0.17	-3.5	-3.1	-1	0.01	6.3	11	-9.6	-6.9	-9.6	-8.3	-6.7	-8.8	-4.8	-11	-5.6	-5.9	-0.12	-7	0.24	-1.9	-0.11	4.2	-0.16	-4.7	6.6	3.5	5.7	-0.39	-4.8	-0.45	-2.5	-0.17	0.92	-1.1	-5	-3.9	0.82	-3	5.1	0.16	1.2	1.6	-3.2	-9.2
-4.3	0.06	-9.4	5.1	0.02	3.6	-3.8	-2.9	-1.5	-8.5	-6.3	15	-2.6	-14	0.67	-2.7	2.5	-2.4	-3.9	-4.6	4.2	-2.6	0.75	-4.1	-2.3	-4.4	-1.8	6.7	6.5	3.4	-3.8	-3.2	-0.21	-8	-4.6	5.1	1.6	-3.6	1.4	-0.91	1.8	5	-5.4	-10	5.7	-5.8	-3.9	0.77	-7.5	-9.9
-2.4	1	-9.2	8.8	-3.7	3	0.12	-3.4	-3.6	-4.1	-4.7	12	-0.35	-12	3.8	-3.1	-1.1	-4	-3.6	-5.4	5	-1.2	-3.4	0.71	-5.1	-1.1	2	0.56	-3	2.4	-0.82	3.5	-2.8	-1.1	-7.4	8.2	-1.6	-0.66	-1.7	2.9	-3.8	1.1	-3	0.88	0.14	-0.94	-1.1	-5.2	0.6	-9.9
-8.7	2	-9.6	8.5	-9.4	5.6	-2	-3.2	1.9	-4.8	-4.9	6.7	1.4	-3	4.3	-8.5	0.57	6.5	-0.73	0.19	-1.6	-1.1	-3.1	3.1	3.6	-1.8	1.8	-0.9	-7.6	0.03	2.4	1.4	6.3	1	-7	5.1	2	1.2	-3.5	-2.7	-4.3	1.1	8.5	5	7.8	0.08	0.9	4.5	-1.4	-6.5
4.1	2.1	1.9	5.6	1.3	1.3	1.2	3.6	6.5	1.6	4.3	2.1	-4.3	3.6	-7.8	-1.8	0.07	4.8	-4.7	1.8	-1.5	-2.5	-4.1	3.4	0.94	-2	1.1	0.16	1.4	-3.3	-2.8	3.1	8.9	4.4	0.47	-0.37	-3.4	3.6	5.8	-4.1	-10	3.4	9.3	8.4	4.6	5.9	3.5	-4.7	2.8	-4.2
15	0.45	15	-3.9	10	-6.4	7.1	-2.5	7.1	0.52	8.3	-0.82	3.9	-1.9	-4.8	-1.4	-2.2	0.32	-2.1	-1.5	-6.7	-3	-3.6	1.5	-0.21	3.5	5.8	4	1.7	4	1.5	2.6	0.6	12	-5.2	0.9	-4	6.6	4.7	0.73	-7.4	2.4	3.4	6.4	3.4	3.9	3	-2.4	1	3.3
7	-2	12	-2.8	13	-5.3	3.9	-1.6	5.2	-4.6	7.9	-0.97	6.6	-3.9	3	-5.2	13	-3.1	-1.3	-0.43	2	-5.9	1.6	-2.2	-4.3	4.4	2.2	5.5	-2.3	7.2	2.3	4.9	-4	1.4	-4.1	-6.2	-3.3	8.8	2.5	-0.43	1.8	4.5	-2.7	1.2	1.8	3.5	3.1	-0.04	-8.7	3.3
0.17	0.36	3.4	5	2.2	0.38	0.72	-5.5	8.1	5.3	-1.5	5.5	3.4	1	2.8	-10	3.4	-8.3	3.4	-4.1	7.2	-3.5	4.3	-2.7	4.9	2.6	-3.3	-0.83	-8.7	2.3	-3.7	5.5	-3.5	-2.1	-9.6	3.2	-3	2.2	2.3	-1.1	2	-0.24	3.8	-4.8	5.5	3.2	4.6	-1.3	6.1	-1.6
-4.7	1.7	-7.4	3.8	-3.6	-3.5	-3.2	-9.1	10	0.92	0.01	3	-4	-5.4	-0.19	-11	-2.6	-5.8	1.2	-4.4	-4.4	-4	1.6	-0.89	4.4	-2.2	5.8	-5.5	2.4	11	-2	-10	-2.9	-6.2	-1.6	7.5	4.1	-4.8	3.7	6.5	0.36	2.9	5.7	-11	8.4	-3.7	2.7	-3	5.5	-12
-2.5	-1.2	-0.47	7.5	-0.02	0.29	-5.9	0.85	-0.54	-0.52	-7	0.76	-3.2	-5.5	-6	-3	-1.7	-9.8	-0.98	-4.6	-3.8	0.77	-0.14	0.56	-0.4	1.6	3.2	3.7	1.6	9.6	6.8	-1.7	2.9	0.95	-4.7	5.2	0.02	-0.53	-0.74	4.5	-3.2	0.15	-0.62	-7.7	-2.6	-5.5	-0.46	0.71	-1.5	-4.6
-0.09	-0.48	-3.4	7.1	2.4	5	0.87	12	1.9	7.4	-6	3.1	0.28	-0.82	-2.3	2.1	4	2.8	4.3	3.2	2.4	9.3	1.3	2.6	1.1	1.8	-0.11	-1.7	11	5.5	-1.9	-3	-0.05	-2	-1.1	9	-5	-1.5	3.6	1.9	-0.56	1	5	-5.9	-1.1	3.4	1.4	3.6	8.8	13
5.7	-0.82	2	4.6	-3	0.31	-6.7	2.1	-1.8	7.5	-5.1	-0.86	-0.96	0.54	5.4	1.1	-0.78	-1.1	4.1	0.59	1.9	1.6	0.88	-1.6	1.9	-1.5	0.33	0.46	7.1	11	-2	-4.1	3.2	1.8	1.4	12	0.82	-3.3	9.9	2.2	-5.9	2.3	6.2	-5.3	3.3	-2.4	-1.6	1.9	3.6	3.5
0.92	-8.6	4.4	-1.1	0.13	-0.15	3.4	-1.3	2.4	-7.5	0.09	-2.2	4.1	-6.8	6.2	0.48	4.6	-7.5	7.4	-3.9	1.4	-5	6.4	-6.6	2	-9.3	3.2	-9.3	-1.5	-1.8	6	-1.4	5.2	1.1	-8.2	-0.42	6.6	-11	5.1	-2.8	-0.41	0.87	14	-5.9	4.6	-3.8	5	0.16	0.88	-4.5
5.7	-11	4	-4.8	6.8	-7.2	4.5	-8.2	-0.8	-1.7	0.27	-4	10	-6.6	4.9	-2.6	10	-5.7	8.9	-6.1	9.4	2.2	10	-2.8	7.6	-3.9	11	-9.8	-1.1	-2.8	3.9	0.3	7.3	-3	2	4.3	6.1	-9.8	0.81	-0.43	3.3	1.6	12	-7.7	7.8	-1.1	6.9	-3.5	9.8	-5.9
3.1	10	-0.6	8.5	5.5	2.9	3.6	0.41	5.9	10	-2.9	6.9	12	0.05	2.2	-2.5	14	-5.1	1.9	-1.6	14	7.9	3.8	3.7	-3.8	4.8	-0.8	0.17	-7.5	7.3	0.67	3.1	-0.19	6.4	-4.5	10	-4	0.16	-6.9	6.6	-3.2	9.4	4.2	2.5	8	4.6	-2.3	8.7	8.2	7.2
9.6	7	6.5	6.9	5.9	11	4.5	1.9	15	12	0.95	11	8.8	9.4	4.2	-0.47	0.67	7.2	4.9	0.64	8.4	5.2	5.6	3.2	2.8	-1.5	-4	3.6	-5.6	-0.7	2	2.2	-5.6	7.6	0.22	1.8	-2.6	-2.9	-1.7	1.9	1.9	4.7	3	7	4.8	6.8	6.4	12	7.8	16
11	0.69	7.2	10	5.9	11	5.8	1.3	7.8	-3.9	6.8	9.5	1.3	3.4	0.99	8.6	-3.1	20	1	5.2	-6	14	-2.2	4.3	-0.16	-0.74	2.3	4	-5	-3	-1.6	3	-4.2	3.5	-0.41	5	-0.76	-0.56	-0.57	-2.9	-0.78	5.4	-2.7	-2	1.3	-2.2	6.9	3.7	-1.3	8.1
9.7	11	5.6	8.1	7.6	12	2.7	4.8	1.1	-0.74	5	7.1	-4.7	1.9	-5.3	1.2	-4.2	3.1	-8	1.9	-3.2	2.9	0.06	3.5	4	1.3	2.5	3.7	-1.4	-4.1	2.5	1.2	3.7	-4.3	0.08	2.9	-0.5	4.5	-0	-0.42	1.6	8.8	0.23	0.11	2.1	3.7	-0.77	1.5	-4.3	5.2
-4.6	3.6	4.5	4	6.2	12	0.71	2.5	0.48	-4.3	0.71	5.8	-2.2	6.5	-1.9	0.5	1.2	-8.3	4.1	-0.91	0.61	-1.4	1.7	-2.7	4.6	2.7	1.6	1.8	-1.2	1.1	4.4	0.41	2.8	-5	5.3	3.2	1.1	3.3	5	-9.8	0.82	5.7	3.6	2.4	1.7	-1.7	-1.7	-5.5	0.39	8.1
4.4	-4.1	4.9	1.6	-3.2	1.3	5.4	1.6	4.8	-1.9	-3	0.52	6.2	-2.9	7	-0.69	3.4	-3.6	8.2	-1.6	-6.5	-4	-0.73	-8.1	4.1	-4	1.9	-8.2	4.5	-0.51	3.8	-8.2	3.1	-4	6	3	2.9	-5.2	1.7	0.71	7	-3.4	1.3	0.34	2.1	-2.9	8.4	-1.5	7	-1.2
9.9	-4	11	-5.3	0.55	-5	1.8	0.88	5.8	2.6	0.65	-9.2	5.9	-5.5	6.5	-5.1	11	-0.72	3.5	-0.68	9.6	-5.6	1.1	-0.42	5.2	0.9	2.9	-6.6	5.4	1.6	4.2	-2.1	5.2	-5.2	3.8	-0	4.2	-3.1	3.7	-0.23	-1.7	-7.9	1.4	6.7	2.9	6	5	-9	0.51	-11
-3.1	-10	1.2	-13	0.26	-1.9	1.7	-2.4	8.2	-4	-1.7	-6.3	7.9	0.39	0.21	-4.3	5.4	6.9	3.9	-1.4	-4.3	-5	-2.3	4.2	-1.7	-1.5	4.2	-0.93	2.3	1.1	6.7	-5.6	3.1	-2.9	3.4	-1	4.3	2.7	8	-3.5	-6	4.3	2.8	7.8	1.9	6	4.4	2.8	6	-6.5
3.8	-1.8	4.8	-9.7	3.6	-3.8	6.5	1.2	8.4	-0.88	2.2	-5.2	11	5.5	10	-1.2	-0.68	1.7	12	-0.05	5.1	-0.51	7.5	2.9	16	1.7	4.6	2.8	7	5.9	0.58	-2.3	2.7	9.3	4.4	-0.18	4	7.1	6.5	0.18	6.3	4.8	14	3	11	2.3	12	-0.98	11	4.9
6.8	-1.3	2.7	-4.1	6.6	0.12	13	-0.41	11	1.1	-1.7	-5.5	11	-4.6	7.5	2.5	5.5	3.8	11	-4	1.2	-1.4	4.8	-1.8	13	4.7	0.6	0.85	2.2	-2.2	-2.5	1.3	-5.4	3.1	8.1	4.4	4	8.1	1.3	2.9	5.2	8.2	11	-1	8.5	-4.2	2.5	-4.1	7.6	8.8
-4	6	-2.7	-5.7	-1.6	-1.8	1.6	1.3	2.1	-2	-5.4	-8.9	2	7.4	1	14	-2.4	16	2.7	11	3.5	3.8	4.2	11	-2.1	19	-5.3	8.2	3.4	-0.03	1.1	-0.16	4.9	6.5	11	-3.7	4	11	1.4	0.24	4.7	2.9	-6	4.9	1.3	-0.59	3.8	3.5	6	6.5
-8.1	1.4	-0.56	-1.8	2.8	-5.5	-4.2	1.1	-7.4	-0.34	0.64	-4.9	-8.1	8.1	-0.29	9.6	-4.4	-3.6	-5.9	8.3	0	3.9	-4.8	6	-8.5	6.5	-10	1.6	-2.5	1.2	-2.7	0.98	0.13	2.5	4	-4.1	-6.2	5.9	-3.5	-0.35	3.1	-4.1	-12	7.2	-6.7	11	1.3	5.2	-6.2	6.4
-9.2	5.2	-5.7	6.5	-3	4.1	-4.4	9.2	-8	6.2	-7.6	-2.9	-4.1	3.9	-15	5.5	-8.9	-9.8	-5.7	0.24	-8.3	-1.1	-6.3	3.6	-13	-0.43	-12	1.4	-11	3.6	-11	0.26	-15	3	-7.1	3.5	-9.5	2	-7.5	8	-8.3	-1.6	-20	0.09	-16	6.5	-8.2	0.85	-18	9.1
1.3	0.65	1.3	2.4	-6	1.6	-4.5	3.2	-6.4	8.2	-4.4	-2.4	-1.1	-1.2	-7.3	-2.6	10	-2.7	-3.1	-4.5	-0.04	-3.9	-3.6	-10	-6.8	-2.6	-4.1	-1.4	1.9	-0.34	0.13	-3.2	-1.5	5.2	-4.9	0.21	-3.4	-1.1	2.3	0.66	-8	-2.8	-9.1	1.6	-4.2	2.2	-3.9	2.2	-13	7.8
4	-9.5	5.4	-10	-3.5	-11	-5.2	-9.1	-3.4	-15	-2	-14	-1.1	-14	2.6	-16	11	-13	-3.2	-13	5.6	-13	2	-16	-4.5	-20	-1.4	-13	4	-3.4	1.7	-14	0.52	-12	1.2	-1.1	-5.5	-14	1.9	-9.4	-1.6	-11	-5.3	-17	-1.9	-11	-6	-9.4	6.5	-15
-7.5	-25	-1.5	-18	-1.8	-13	-4.2	-19	-0.24	-28	2.8	-28	3.7	-22	0.09	-16	4.3	-4.7	-0.84	-19	-0.62	-9	1.3	-15	-3	-21	3.9	-23	5.6	-16	0.57	-16	-2.5	-20	3.3	-16	1.3	-21	-4.2	-19	1.9	-18	-8.3	-24	-8.3	-18	0.76	-9.8	8.5	-28
0.38	-12	0.93	-19	3.8	-14	-5	-9.3	-4	-14	3.9	-25	-3.6	-27	-4.7	-16	-2.7	-20	-3.5	-20	-4.3	-14	5.8	-19	-3.7	-18	3.1	-14	3	-6.6	-0.61	-14	-1.3	-18	7	-8	1.7	-14	-5.9	-5.6	2.8	-12	-6.1	-20	-5.7	-14	2.9	-18	6	-25
-4.1	-9.3	-3.2	-17	-1.7	-15	-2.2	-8.1	0.5	-14	2.6	-26	-8.5	-9	0.39	-12	-7.4	-22	-6.3	-5.9	1.6	-11	4.8	-6.2	-3	-15	-0.31	-8.2	5.9	-4.7	-4.4	-11	-2.8	-16	4.8	-2.5	-4.7	-10	-5.5	-16	2	-8.4	-8.7	-16	-11	-11	-1.6	-13	-1.2	-26
-6.9	-7.5	-6.6	-11	0.88	-12	-0.62	-5.8	-1.8	-3.8	3.5	-21	-3.4	-7.5	1.2	-5.5	-11	-8.9	-3.2	-6.1	0.49	-7.3	1.9	-8.4	2.2	-16	3.9	-14	13	-6.3	-5.5	-6.1	-1.4	-12	6	-8.3	3.9	-14	3	-11	13	-19	-7.3	-15	-4.4	-9.6	0.18	-5.4	7.7	-13
9.4	-7.8	3.5	-10	0.04	-11	-3.3	-5.2	-1.9	-9.2	7.2	-17	-0.55	-7.1	-3.6	0.66	7.5	-7.7	-1.2	-6	0.31	-4.3	1.3	-5.4	1.7	-17	0.61	-14	9.2	-7.7	-5.1	-12	-1.1	-3.6	8.8	-12	2.4	-14	0.66	-7.3	4.8	-18	-3.8	-5.4	0.34	-4.8	1.7	-8.3	8.4	-6.3
-0.01	-7.1	5.2	-15	-0.7	-9.7	1.1	-5.3	-0.51	-11	4.8	-8.7	0.4	-6.3	-7.7	-1.9	12	-7.1	-1.3	-3.9	6.3	0.97	-1	3.6	-0.93	-4.6	1.2	-11	6.9	-6.8	-2.6	-5.5	-3.8	0.38	3.4	-10	-1.1	-9.9	4.4	-3.8	-2.7	-8.4	2.2	-3.9	0.39	0.98	5.8	-13	2.1	-13
-1.7	1.1	2.3	1	3.8	1.8	2.4	0.06	-9.6	1.6	8.8	4.8	-6.3	3.9	2	-0.23	8.1	0.33	1.5	4.3	5.5	4.1	-1.8	1.1	-1.8	-0.89	-0.72	-4	-1.1	-12	-3.6	2	4	-2.5	3.7	-3.8	-1.2	-2.2	-3.9	-6.3	2.9	-0.65	-2.4	-4	3.3	-1.9	4.3	-5.8	7	-4.6
-1	-1.4	5.5	3.4	2.9	7.4	0.28	1.7	-3.1	13	9.2	1.9	-2.2	6.6	-6.1	1.4	8.2	4.9	0.21	6.6	-0.52	2.9	0.94	11	-1.5	1.1	4.2	5.8	-2.6	-3.3	1.4	4.8	-4.5	0.46	5.6	-0.44	0.17	5	4.8	3.9	6.8	4.3	-5.4	2.8	-2.4	4	3.1	9.7	3.5	3.1
2.7	0.39	12	1.5	7.6	1.1	0.7	0.61	-6.2	4.7	3.8	-4.8	-1.5	9.1	-4.7	1.3	-3.8	8.2	-4.9	7.1	2.1	8.2	-1.3	5.5	-3.5	6.1	-5.5	2.7	-4	4.3	-5	6.2	-13	3.5	1.5	2.5	-4.6	2	-2.5	7.8	-0.23	4.9	-7.3	6.9	-6.7	6.1	-2.8	3.1	2.6	13
1.1	-1.8	-2.2	-3.8	-1.4	-2.1	-3.8	1.1	-9.3	0.25	0.71	-3.8	2.6	9.1	1.7	5.9	-9.2	12	0.87	5.2	0.26	6.7	2.9	3.7	-7.7	2.7	2	-1.4	-1.2	6.4	-3.4	1.7	-4.3	4.8	2.2	4	-4.9	1	-7.4	1.9	2.8	7.5	-6.6	1.2	-3.2	-1.3	-1.9	4.2	0.16	15
-1.3	3.4	5	4.8	-1.2	-1.8	-0.9	0.73	-11	4.9	1.8	8.2	7.7	3.3	2.5	2.3	-0.47	1.8	8.2	0.74	-3	4.7	-0.05	0.48	-2.4	5.6	-3.2	5.4	2.6	1.4	-3.2	10	-3	8.4	1.8	2.6	-5.8	7.9	-8.9	4.3	-1.7	2.3	-4.3	8.9	-8.5	4.7	-4.6	6.5	0.5	8.7
4.6	-6.5	-0.87	-4.4	-1.3	-5.9	5	-4.7	-2.2	-1.4	7.8	2.5	2.5	-2.6	0.31	-4.7	-0.12	-8.2	-2.3	-0.97	3.9	1.4	-2.6	-0.26	-1.3	4.9	-1.8	4.9	0.37	-1.1	-8.1	4.7	-1.5	7.6	3	-3.1	-2.5	6	-2.8	3.4	0.32	4.4	-8.1	7.2	-11	5.5	0.95	1.1	-0.3	2.6
-6.7	-2.1	-11	-9.9	-5.6	2.1	-2.8	2	3.3	-2.8	-3.4	2	0.15	4.1	3.4	-3.9	-4.6	7.5	-3.3	-1.2	2.3	0.62	-1.4	-0.41	1.4	2	-4.8	3.2	2	-8.6	-2.4	-3.8	0.9	-4.4	3	-2.9	-0.49	4.7	-2.4	-5.2	2.5	2	-1.8	-0.38	3.1	1.4	0.3	-2.5	-4.9	-6.1
-3.2	-1.9	-4.3	-3.4	-2.3	-1.6	-5	-2.1	0.63	1.6	-3.5	2	2.7	-4.3	1.9	-1.5	-5	-6.5	4.5	-0.19	-3.5	-2.3	0.22	-5	-2.2	0.76	-2	1.7	3	-0.63	-3.6	-5.3	-0.92	-1.8	5.6	-0.04	-4.8	2.4	3.1	-5.8	-0.43	2.8	3.2	1.6	-1.5	1.2	3.2	2.3	-6.6	-13
6.7	6.6	7.8	8	4.8	5.8	6.7	1.6	0.12	1.8	3.6	10	0.39	-3.4	-5.7	7.3	-2.4	-1.6	-4.5	2.2	2.5	0.37	-0.89	2.7	0.4	6.7	1.3	8	5.3	3.7	-1.8	1.6	-3.8	5.8	9.6	4.7	-5	6.4	3.4	-0.95	-0.84	4.4	1.9	8.8	2	6.6	-2.6	5.9	-4.7	-0.21
1.8	6.8	11	0.17	8.8	2.4	11	1.6	-6.9	9.1	10	-0.67	-1.8	-1	-2.3	5.8	-7.7	12	-3.3	-1.3	-5.1	4.7	-4.2	2.3	-3.4	6.4	0.27	6.7	-1	6.2	-0.63	-3.1	-2.3	2.2	0.36	3.9	-4.1	6.2	-6.7	3.6	-3.6	1.7	-5.8	0.62	-4.1	-1.6	0.37	3	-9.3	5.5
-3.6	3.8	1.2	-0.87	5.8	-0.89	6	0.94	-2.7	2	-2.3	0.75	0.52	9.6	2.5	8	-2.7	14	-2.9	6.1	5.4	8	-0.72	4.8	-3.5	3	0.17	2.2	-2.7	3.4	-2.6	-0.12	-5.7	4.3	-1.2	6.3	-2.7	3.8	-4.5	5.5	-1	1.6	-4.1	2.9	0.74	4.5	-3.8	5.7	-3.2	5.4
-1.9	-6.7	-1.9	-3	-4.1	4.7	-1	1.1	7.7	-7.1	-2.6	3.8	10	1.4	4.3	8.9	1.4	-6.6	6.5	2.4	2.4	-2.5	5.7	-2.3	3.6	0.56	-1.3	2.1	0.44	-3.5	1.1	2.4	9.5	2.9	-0.72	0.12	5.6	1.8	5.7	5.5	2.4	5.8	8.1	-1.4	3.7	-4.2	1.6	1.1	12	8.4
8.2	-10	1.9	-9.1	-3.6	-0.94	2.4	-4.8	20	-8.9	5	-2.2	7.5	-14	0.33	-3.2	5.8	-7.9	4.8	-10	1.7	-8.2	2.4	-4.6	6.2	-5.9	1.3	-5.5	0.11	-6.6	-1.3	-8.6	14	-8.5	0.64	-5	2.6	-2.3	4.5	-6.1	-0.7	-0.2	9.1	-12	4.1	-8.4	15	-7.5	13	-6.7
4.6	-20	-1.5	-12	-3.8	-5.4	1.6	-8.6	3	-5	-6.7	-3.2	-1.5	-17	-0.57	-8.4	0.95	-10	0.04	-7.7	-3.9	-6.9	-4.8	-8.2	6.9	-12	-0.07	-5.3	-0.34	-7.9	0.68	-6.2	7.8	-5.2	0.08	-8.8	3.1	-9.7	-1.9	-6.7	-3.4	-8.8	11	-12	5.3	-2.9	2.5	-9.3	9.2	-20
-2.6	-6.6	-5.1	-9.1	-7.9	-3.8	-2.8	-6.3	-6.6	-6.2	-8.4	-9.9	0.31	-12	3.8	-2.2	5.4	-12	1.1	-4.8	-4.2	-4.7	-2.6	-7.9	7.8	-4.3	-1.8	-5.9	0.92	-9.2	1.4	-5.5	3.4	-7.7	-4.4	-9.7	6.8	-5.1	-1.8	-4	2.6	-0.71	11	-5	5.8	-3.4	1.4	-6.2	10	-14
-3.5	-3.1	-9.2	-1.4	-4.1	0.44	-2.4	-2.9	-1.2	-3.9	-3.7	-9.6	1.8	-2.6	2	0.34	0.41	-5.3	5.3	-1.1	-1.1	-2.8	5.8	-2.9	5.2	-5.1	0.5	-8	2.2	-5.4	10	-1.4	5.2	-6.7	-3.7	-5.3	9	-6.7	0.64	-2.2	0.59	-2.7	4.3	-7.9	-6	-1	9.4	-3.3	8.3	-4.2
-5.7	-4.1	-11	-2	-4.3	-6.1	-7	-0.3	-2.8	-6	-12	-7.9	-4.9	-0.37	7.8	-2.8	11	-4.4	2.6	-0.62	2	-0.32	-3	-2	3.3	-0.18	0.81	-7.5	3.5	-6.7	2.2	-1.4	6.7	-4.4	2.3	-1.5	8.7	-4.9	3.1	-0.61	5.8	-9	2.6	1.1	-5.4	0.69	0.14	1.9	8.2	-8.6
-5.1	1.7	-9.1	5.9	-3.5	3.6	-3.4	1.1	5.8	-5.5	-1.6	8.5	-0.23	5.9	0.46	5.4	2.2	8	1.5	9.8	3.4	4.5	0.74	7.3	11	0.67	2.3	3.4	0.72	6.4	-1.8	1.9	6.5	1.1	7.9	1.7	6.9	1	1.7	6	6.2	-4.6	9.8	0.48	0.84	7.2	-3.4	-0.38	7.8	2.4
9.2	3.6	4.5	3	7.7	2.3	2.5	3.6	6	3.8	-0.07	12	4.7	0.97	9.9	5.1	-15	3.8	-0.29	5.3	1.3	1.8	-0.69	3.6	4.8	2.6	1.8	11	2.7	13	-3	7.8	4	-4.3	1.8	6.1	6.4	3.8	-4.1	1.1	4.2	4.4	9.8	0.28	6.3	1.6	1.6	8.1	-0.27	7.8
1.5	1.9	-2.5	3.9	6	6.2	6.3	3.5	6	3.7	-2.2	11	1.1	3.6	9.2	-0.01	6.7	-1.7	4.8	6.6	0.45	1.5	-0.49	4	12	4.2	0.56	3	-2.7	0.03	-0.18	3.1	6.9	-1.4	-0.71	7.7	3.8	5.4	-1.8	6.7	1.9	6	11	1.8	8.3	-3.2	14	5.8	3.7	4.9
-5	7	-7	8.8	-7.7	6.1	3.5	4.6	10	9	-6.9	16	3.2	4	3.9	6.2	1.6	6.6	5.7	5.6	1.6	10	0.82	9.8	9.6	6.6	-5.4	2.9	-2.4	5.5	-1.8	-5.2	6.2	-4	-3	7.8	-1.3	5.9	2.5	-1.4	-5.7	7.5	9.6	3.6	5	4.3	8.3	3.7	7.3	12
-6.7	7.4	-3.1	5.2	-2.8	6.7	0.42	6.1	-1.8	5.2	-3.4	14	-3.4	4.3	3.1	9.7	-3.2	10	-2.2	-0.28	-0.71	8.2	-4.3	-0.99	1	12	-4.7	7.5	-5.2	9.7	1.6	-0.06	1.9	6.8	-0.14	3.2	-1.6	5.6	-0.44	-0.35	-3.6	5.5	3.6	13	-1.8	11	-7.4	6.4	-0.14	15
-18	14	-18	18	-9	12	-5.8	12	-15	5.4	-13	18	-22	8.8	-18	0.36	-11	12	-15	0.93	-11	5.4	-13	-1.9	-10	11	-15	16	-22	14	-8.3	9.2	-12	4	-11	6.8	-12	11	-17	14	-14	8.7	-15	14	-9.8	11	-19	0.18	-19	8.8
-23	19	-27	18	-15	12	-12	2.2	-23	5.7	-23	9.1	-26	4.8	-25	-0.26	-18	5.9	-25	1.8	-17	3.1	-14	-1	-19	7.3	-29	14	-22	10	-17	7.8	-13	2.4	-19	11	-20	6.1	-22	7.9	-18	8.4	-22	-5.9	-14	-1.6	-19	6.1	-33	7.5
-27	9.8	-30	12	-17	4.3	-14	2	-25	0.72	-18	11	-27	3	-23	2.8	-25	1.2	-21	0.19	-17	1.6	-15	3	-20	1.4	-20	2.4	-18	8.1	-22	1.8	-23	1.6	-16	8.6	-14	-1.9	-25	3.9	-8.8	7.2	-24	-6.3	-19	3.8	-25	7.5	-42	13
-17	9.3	-18	13	-11	8.2	-14	5.5	-21	-1.9	-11	1.1	-25	4	-16	-1.4	-19	-3.8	-17	1.1	-14	2.8	-7.7	-3.6	-15	1	-20	5.6	-13	2.5	-11	2	-12	3.9	-11	1.2	-13	-4.1	-17	5.3	-5.5	0.88	-15	3.1	-7.2	1.4	-20	5.4	-35	3
-3	9.9	-14	7	-2.8	7.2	-3.2	14	-7.9	5.3	-3.7	-5.4	-12	-1.9	-8.5	1	-4.7	-0.75	-6.2	0.05	-5.8	0.54	1.4	-6.8	-11	4.3	-17	-1.1	-14	5.5	-9.5	-3.8	-7.8	-3.9	-9.5	4.3	-9	3.1	-14	3.2	-4.1	4.3	-12	1.7	-7	-6.7	-10	-0.29	-7.8	-4.1
-2.5	7.7	-2.3	1	-2.5	-4.6	-3.9	3.7	8.9	-2.8	-3.8	-4.5	3.4	-3	-1.5	9.3	5.1	5.9	5.6	1.7	0.08	-0.2	2.9	1.7	-3.8	3.7	-9.6	-7	-1.9	-1.9	-6.6	-2.5	-9	-5.9	-1.8	-4.6	-6.7	-0.61	-0.24	-0.01	-6.2	-0.22	-6.4	8.9	-0.81	4.9	2.9	8.6	2.5	1.7
-3.2	5.8	-1.4	9.1	0.4	1.1	0.84	7.8	8.1	10	-1.5	6.2	6.7	8.3	4.2	5.5	-2.5	-4.4	3.1	8.9	3	0.51	0.96	4.5	-2.1	1.8	-13	0.24	0.77	-6.2	-2.8	1.9	-6.1	-2.8	5.2	1.8	-6.5	-1.7	1.2	3	-3.2	-1.3	2.1	2.2	6.2	1.9	-7.9	7.6	-9.4	13
-7.6	4.1	-9.8	1.7	-4	2.1	0.79	0.29	3.9	2	-2	-2.8	-0.79	9.5	5.3	7.1	-9	8.3	4.5	10	0.93	5	-3.9	5.5	-2.9	-2.4	-4.2	0.75	0.47	0.1	4.4	2.2	3.9	1.7	2	-1.3	-5.5	5.2	3.5	-1.1	-4.9	-4.5	-2.7	4.3	4.2	0.7	-3.7	-2	-7.7	-2
4.9	5.1	1.7	-1.1	3.1	-0.34	4.4	-5.8	5.9	-2.6	5	-5.6	8.6	-1.3	6.8	-0.59	4.4	-4.9	9	0.97	7.3	-2.8	5.6	1.1	3.9	1.4	-9.3	-0	-0.61	-3	3.7	3.5	4.4	2.2	-1.7	-5.2	-2.8	2.2	2.6	-0.04	-2.8	-2	7.2	-0.39	7.5	-3.9	2.9	-3.4	-4.8	-12
-2.8	0.43	-0.86	-2.1	4	-3.9	-0.07	-3.2	11	-2.9	-1.4	-5.8	9.5	-3.5	10	1.2	5.5	2.9	8.3	-2.3	6	1.9	4.5	0.48	4.4	0.6	-2.4	-1.1	2.8	-0.2	6.1	-9.2	6.2	0.86	-4.2	-4.3	2.8	-0.81	6.3	2.7	1.8	-4.5	9	0.85	5.8	-0.96	-2.8	-4.6	-0.53	-9.3
3.9	4.3	-2.1	3.1	2	2.3	-1.2	1.6	15	7.8	2.7	1.8	12	4.1	8	4.9	5.3	1.1	9.4	1.9	3.2	1.1	4.1	1.7	7	-4.3	-1.3	-4.4	4.3	7.7	4.8	0.51	4.3	2.6	-3.6	2.9	1.5	-3.9	1.7	5.1	-0.46	-7	7.4	-7.2	3.4	-0.87	-0.82	1.3	2.9	5.1
10	-3.9	5.5	-0.76	8.2	-4.2	4.2	1.8	15	7.4	8.9	2.4	7.7	12	2.3	4.9	2	-2.1	6	4.2	9.1	7.2	1.1	2.9	8.6	-2.6	11	5.2	1.6	4.2	3.9	3.5	3.8	6.3	0.2	6.4	6.5	4.4	13	5.5	1.5	-1.7	15	-1.4	9.6	3.5	3.4	4.6	1.3	11
10	1.7	13	0.36	6.7	-2.8	5.7	-1.5	24	0.48	15	-0.6	6.3	3.3	0.5	2	12	0.31	3.3	4.3	9.7	-0.61	1.3	-2.3	9.7	0.35	7.5	3.6	4.7	0.77	11	1.4	5.2	-2.1	4	-5.7	9.4	-0.21	9.8	-1.1	4.3	1.2	8.3	2.7	11	2.3	-4.7	3.7	0.44	2.7
7.5	1.2	11	1.5	4.5	-2	5.4	2.4	31	5	11	4	0.56	-2.9	6.5	3.2	4.7	-3.7	2.7	-1.2	7.6	6.7	7.3	-0.35	13	1.4	11	-0.82	6.3	0.6	9.8	-0.89	6.8	-1.9	1.6	2.4	13	-2.9	4	0.46	12	-1.6	3.9	-3.1	6.7	2.5	5.1	-2.6	13	-2.4
16	-3.9	7.9	-5.2	1	-0.2	2.6	2.3	19	-3.2	6.3	-1.9	12	7.3	2.9	3.4	6.7	-7.1	1.1	3.7	7.3	1.6	3	3	11	-5.7	9.1	-4.9	5.4	-0.25	4.7	-2	5.2	5.6	8.6	-3	9.8	-4.4	6.7	-0.87	14	-3.2	7	-1.2	9.5	-1.1	6.9	-1.7	12	-0.5
-0.54	0.73	5.1	-3.1	-0.48	-1.4	6.7	-2.4	3.4	-3	1.1	-2.5	4.6	7.1	4.2	1.4	2.5	-0.52	1.6	4.9	6.1	0.63	0.57	2	10	-0.33	2.1	0.03	3.5	-12	7.7	4.5	8.9	-0.13	6.2	-6.8	7.3	-3.8	-1.7	3.3	7.5	-6	7.2	1.5	3.6	-3.3	3.1	-2.1	9.8	-1.9
3.6	-1.2	2.1	-8.5	1.7	-5.5	6.2	-1.9	-1.1	0.49	-1.9	-4.1	-2.4	-5.4	7.6	0.17	-0.71	4.3	-1.8	1.9	2	-4.4	0.87	1	4.6	-3.8	-1.6	0.17	-2.4	-4.7	2.3	1.1	4.3	-1	-7.2	-1.5	-0.17	-3.7	-0.93	-0.67	-0.09	-0.37	8.8	-3.3	0.8	-3.9	4	-5.9	4.6	-7.8
1.8	-3.8	3.7	-10	2.5	-6.1	-1.1	-6.3	-1.8	-2.1	-1.7	-11	2.8	-6	9.4	-5.4	-5	4	2.6	1.4	3.1	-1.6	-0.55	-1.4	-0.49	-12	1.7	-7.7	-0.4	-11	3.5	-3.2	5.9	-7	-4.7	-8.1	2.4	-11	2.4	-5.4	-2.1	-10	0.13	-3.7	3.4	-0.27	5.6	0.26	15	-0.01
12	1.4	3.3	-6.6	1.8	-2.1	0.69	-4.7	-0.93	1.6	-3.7	-10	-3.5	5.8	-0.43	-4	7.2	-8.5	0.25	2.4	4.1	-2.9	-1.3	2.7	3.4	-9	8.1	-5.3	5.8	-3.1	9.2	-5.7	10	-5.8	8.6	-4.8	6.9	-8.4	-0.1	-4.4	7.6	-5.3	6.9	-5	4.1	-7.3	4.4	3.1	-2.2	-4.6
-3.5	-0.77	0.31	-5	-0.41	-2.2	0.25	0.3	-2.5	-7.4	-1.3	-4.2	-1.5	7.9	2.7	4.3	5.7	3.5	6.2	2.5	4.5	1.4	-5.1	6.2	8.7	0.08	2.6	-2.4	8.8	0.68	-3	3	8.4	0.96	11	-7.6	9.8	0.28	-6.6	-4.6	5	-0.61	9.3	1.5	-3	-5.8	1.3	-2	2.5	-0.21
-0.57	1.6	-5.7	2.6	-5	2.1	3.8	-1.4	-1.3	0.14	-2.9	7.3	8.9	8.3	3.8	-3.6	3	-1	5.6	-0.68	10	-6.1	2.6	-0.16	-0.17	-2.2	-1.4	1.4	5.4	2.4	2.3	4.7	1.1	6	2.6	-0.79	2.9	2.7	-1.2	2.5	0.16	-1.2	-1.2	0.82	-4.4	2.7	1.8	-0.67	0.64	-0.87
-2.9	2.6	-12	6.5	-3.6	3.8	-0.16	-3.5	-7	1	-7.2	6.2	1.9	10	6.3	2.6	-1.9	-2	-2.6	4.7	7.1	4.8	-1.8	7.1	-0.33	13	-3.4	4.9	0.3	6.9	1.4	-3	-4	4	-3.2	4.4	1.9	4.3	-8.3	7.9	2.6	6	0.44	6.3	-3.3	6.8	-6	16	3.9	5.4
-8	0.76	-6.9	5.2	0.71	3	3.4	3.9	-7.3	0.07	0.83	-4	-1.9	3.5	-1.2	7.4	-4.5	14	0.14	7.5	1.6	7.5	2.5	4.4	2.8	6.9	-5	4.2	-0.59	8.3	-1	5	-2	4.7	2.5	10	2.6	4.1	-4.2	7.4	2.4	6.1	-1.1	6	-5.7	3.2	-1.7	4.4	-5.5	5.1
-5.4	1.3	-1.4	-1.4	5.6	4.1	3.2	4.6	-1.9	-0.36	0.92	-5.1	-1.4	6.3	-4.7	12	-4.7	8	4	9.7	-3.7	9.4	5.1	-0.56	1.3	0.32	7.1	-5	5.4	0.25	-2.5	7.6	0.76	8.5	2.1	3.3	2.5	0.06	0.77	0.56	-2.5	-1.5	2	5.1	0.1	3.9	-1.1	5.7	-5.4	16
8.6	10	5.2	6	2.1	6.4	7	3.8	1.5	6	5.9	4.7	0.14	14	4.6	7.7	6.2	13	2.8	6.7	5.6	7.3	-1.9	1.9	5.2	4.6	6	6.4	2	6	-1.5	3.1	6.8	3.1	3.6	5.7	6.9	5.3	-1.3	5.5	0.02	3.3	10	4.5	1	3.5	0.03	3.5	2	14
6	1.4	0.66	7	2.2	10	5.6	4.8	-2.9	5.6	-1	13	-4.7	0.78	1.4	3	9.1	1.8	-1.1	1.6	2.7	2	0.47	1.8	4	-2	0.35	8.9	-2.8	-0.91	-1.8	1.4	5.5	6.5	3.3	8.1	5.6	3.5	-7.3	8	4.2	6.1	4.8	1.4	-0.02	0.41	3.1	6.2	2.9	-1.9
-4.6	1.4	-5.2	0.69	-9.3	3.8	0.99	7.1	-6	-3.7	-1.7	5.3	-6.2	3.1	0.83	3	5.3	0.93	0.84	4.3	6.5	2.8	-3.4	-1.7	7.6	-0.71	-4.8	3.6	2.3	2.6	-1.6	1.4	6.8	4.1	1.3	2.2	5.6	1.1	0.06	4.8	1.5	2.2	8.6	2.9	-2.1	-0.83	-0.6	1.3	6.7	9.9
-0.83	-7.5	0.3	-5.5	-4.2	2.3	0.21	-0.17	-11	-3.2	1.4	2.9	-2.8	-0.72	2	-0.84	5	-4.2	1.8	-2.8	11	-1.9	1.2	-3.8	8.2	1.5	13	7.2	11	-2.8	12	-2.9	7.8	1.8	6.9	-1.8	10	6.6	12	1.6	2.8	2.4	9	9.8	2.8	3.9	14	-0.7	7.8	11
-2.7	3.2	-7.1	6.5	-7.4	3	-3.7	5.8	-5.2	4	-2.6	8.8	-10	-1.9	0.61	-2.8	1.1	-6.8	-4.8	-7.1	-4	-5.7	-5.6	2.9	-6.5	4.7	15	2.3	1.2	1.7	5.6	2.2	0.74	-4.3	-2.1	4.5	1	6.4	6.1	-5.1	1.5	4.8	-4.2	5.3	-1.1	5.4	0.75	-5.9	4	-6.3
5.6	4.7	-1.1	6.1	-1.8	3.9	-0.87	3.9	-4.9	-1	-4.9	13	-2.5	-6.9	9.1	2	3.5	-0.32	3.8	-2.3	-1.9	-3.1	-0.59	-1.7	-5.6	7.6	-3.5	12	-7.4	2.9	0.02	5.8	-7.9	0.26	-7.9	1.4	-11	6.1	-3.5	-2.7	-10	5.2	-7.3	5.1	-5.8	-0.47	-0.21	6.2	1.3	-1.6
-1.8	-0.57	3.2	3	4	-3.9	6.7	1.5	-3.8	-5.3	-4.7	-4.8	6.8	2	6.2	-0.22	11	3.8	3.3	0.67	6.3	0.12	-0.39	0.29	-2.8	2.9	-6.2	0.44	-4.9	1.5	0.75	4.5	-6.7	-2.3	-4.4	-5.1	-4.1	2.1	-1.6	2.1	-2.2	-0.95	-5.6	5.8	-2.7	-0.11	-1.4	-2.1	2.5	8.4
-2.8	-1.8	-4.5	-2	0.86	-9.4	-7.2	-7.4	-7.8	-3.9	-3.7	-11	-1.8	-0.4	-2	-2	-6	1.1	-1.4	-6.3	-1.4	-1.7	-4.3	-2.9	-5.7	-4.5	-2.4	-8.1	-5.5	-4.2	1.7	-6.7	-4.1	-1.8	-4	-4.8	-1.6	-12	0.69	-4.1	-3.3	-6.3	-3.1	-4.2	-0.7	-9.7	-10	-7.2	-6.8	1.8
2.1	-4	-4.3	-6.2	-0.99	-3.1	-5.3	-2.1	-5.1	-3.9	-8.6	-7.3	-2.5	-1.9	-4.1	5.5	-7.4	9.2	-4.8	-2.2	-7.3	7.9	-2.5	0.65	-3.6	-2.8	2.1	-10	-4.3	1.8	0.78	-5.2	-3.1	-8.8	0.59	6.8	-1.2	-2.9	7.2	-10	-3.2	0.51	2.1	7	6.8	-1.9	-5.6	0.38	-11	2.8
2.7	0.02	9.4	2.3	-0.18	-0.72	0.96	-1.9	-0.58	-4.6	3.5	0.16	-0.85	-3.4	-0.87	-1.2	0.73	-0.92	-1.3	-5	-6.8	-4.6	0.12	3.9	-0.98	0.97	7.5	-3.7	-4.2	-0.99	-4.5	-1.6	-7.7	-3	0.58	4.5	0.41	-1.4	0.64	-5.6	-1.3	1.3	-0.01	2	4.1	-0.51	-4.5	-3.2	-5.5	-1.2
-12	3.1	-4.6	8.8	1.7	6.3	-4.6	-1.9	2.7	-2.5	0.19	4.8	7.4	-9.2	1	-0.03	7	5.3	-2.5	-4.1	-0.92	-5.4	-3.6	-4.9	-5.7	0.03	2.1	0.6	-4.6	2.5	-0.18	-2.2	-3.7	2.7	-0.66	-0.17	0.11	2.4	-5.2	-4.7	-4.5	1	1.8	4.4	-1.2	-3	-0.41	-2.3	-9.9	-9.9
-11	-8.8	-11	0.22	-12	-4.6	-4	-4.7	-1.5	1.1	-18	4.3	10	-2.1	1.8	-5	-7.1	1.6	4.2	-3	1.5	2.1	-1.1	-3.8	-2.5	2	-2.8	-0.1	-1.7	5.4	5	-0.41	3.4	6.3	-6.1	1	-0.95	3.6	-1.4	4	-4.2	-2	-2.7	5.9	-2.2	3.1	-7.1	-0.6	-5	-5.8
1.6	-5.1	-4.2	-9	-4	-9.3	-5.9	-2.6	-7	-10	-9.1	-5.1	3.3	4	1.4	3.3	4.4	-0.62	3.2	2.1	-6.1	1.4	-3.6	0.24	-5.8	-1.6	-5.8	1.4	-5.9	8	-4.1	4.8	-6.2	4.2	-8	-3	-8.8	4.1	-6.3	0.12	-5.8	0.95	-7.7	4.3	-0.91	6.8	-4.5	-0.14	-10	-4.3
4.4	-5.2	9.9	-4.1	5.2	-5.2	-2.5	-5.9	-5.1	-3.9	-0.94	-9.4	3.7	-4.6	-5.5	-2	-3.7	-7.1	-4.5	-2.3	-0.91	-0.56	0.25	-2.3	-2.7	-3.1	0.63	-2.6	-3.9	3.4	-1.7	-1.6	-0.13	1.3	-1.2	-0.91	-3.1	-3.6	3.9	5.4	-4.9	-1.6	-4.5	-2.1	4.3	-4.8	1.8	-2.2	-7.6	-4.7
14	-6.5	11	-5.4	3	-2.6	3.4	1.5	6.2	-1.8	5.1	-2.6	-0.08	-2.7	-1	-4	-3.1	-11	-6.3	-1.6	-6.5	-8.8	-3.3	4.1	-2	-0.11	-0.7	-8.5	-2.7	-11	-1.5	-11	-2.2	-1.8	2.1	-1.6	-0.99	-7.9	5.6	-8.5	-0.39	-0.12	-6.9	-7.1	3.2	-6	6.6	-5.3	1.9	-8.2
7.5	1.4	6.5	-0.31	2.6	4.5	1.2	2.3	1.9	0.56	2.6	0.54	1.5	-0.98	6.3	-0.08	6.5	-10	6.7	0.27	-0.43	-1.2	2.8	4.6	-1.8	2.1	3.1	-1.6	4.4	-1.9	-2.9	-7.5	-2.8	0.4	2.9	1.6	2.7	-2.3	6.7	-8.1	5.4	-5.1	-6.2	-0.26	-6.9	-6.5	7.8	-4.8	2.4	2.6
-4	-5.4	3.1	-6.1	1.9	-1.1	4.1	-4.3	-6.3	-5.3	0.16	-4.4	1.4	-6.1	-0.59	-0.81	6.7	-1	-2.1	-6.3	2.7	0.89	3.4	-4.4	-5	-4.7	1.7	-6.2	3.3	-1.3	2.6	-5.2	-9.9	6.4	4	2.6	-2	-0.75	2.1	-1.4	-0.11	-2.3	-15	3	-12	-7.2	-1.7	-1.2	1.7	-3.5
-7.2	-2.3	-0.57	-7.5	3.4	-5.6	-2.1	-3.6	-10	-8.7	-3.8	0.31	0.25	-6.6	2.6	4	-5	-1.9	3.2	-3.3	0.6	-1.5	4.1	-7.5	-3.5	-4.2	-3.8	-4.7	-7.1	-4.4	-2.7	-1.9	-4.1	-3.9	-2.7	-2.5	-1.2	-2.7	-3.1	-3.7	7.1	-6.1	-10	-5.5	-7.4	-7.7	-2.6	-2	-6.6	-5.8
0.83	4	-2.7	0.58	7.9	2	0.09	-2.3	-7.5	-3.1	-3.8	6.7	0.27	-0.79	-1.2	-1.9	-4	-12	-2.7	-2.2	3	-9.7	2.3	-3.2	-4.6	-6.6	-0.03	3.5	-8.5	5.2	-3.9	-4.6	-2.2	-3.5	0.23	0.44	-8.4	-2.4	-1.1	4.2	-0.76	-2.2	-7	-7.7	-2.4	-4.6	-2.8	-3.4	-4.8	-7.3
1.7	-3.4	2.2	-4	1.9	-4.7	-0.84	-4.8	-1.7	-1.4	2	-3.1	0.73	-5.8	-3.3	-2.3	-3.4	-3.5	-1.6	-0.23	-1.9	-1	0.85	-1.5	-6	-1.6	-0.39	-3.3	-4.2	-2.9	0.36	-3.2	-8.2	2.7	-0.94	-1.5	-8.8	-3.2	2.9	-6.5	-7	3	-2.7	-2.5	-0.04	3.5	-3.8	0.49	-0.73	-7.9
6.5	-9.2	8.9	-14	1.5	-4.2	-0.98	1.1	2.3	-0.33	4.3	-16	1.9	-2.5	-0.94	2.6	-0.15	-6.5	4.6	-3.6	-4.8	3.5	1.7	1.4	-6.3	-5.2	-2.5	-7.1	-1.5	-9.4	0.13	4.7	1.4	-3	-4.3	-2.8	-2.8	-6	3.8	1.2	-5.1	-4.7	-1.7	-12	1.1	-2.2	-0.33	0.27	1	-0.93
3.9	-6.6	4.6	-4.6	-0.54	-4	0.37	-5.7	0.6	-11	4.4	-7.2	5.2	-3.2	0.7	-2.5	-2	4.4	-0.28	-1.3	2.7	-5.5	0.46	-0.97	-1.3	-4.3	-1.1	-11	3.8	-9.8	0.09	3.6	4.7	-1.9	-0.1	-5	0.37	-5.3	4	-3.7	-3.6	-0.01	1.9	-11	-1.3	-3.3	4.1	-6	2.9	-7.3
3.5	-1.1	1.3	-2.1	-0.61	-1.6	-3.9	-2.6	-2.7	-5.5	6.4	-11	-0.12	-5.5	-6	-4.8	2	3.7	-4.9	-1.8	-6.3	-1.9	0.92	-6.4	-1.5	0.47	2.5	-6.3	4.2	-7.2	-1.9	-6.1	-0.38	-7.6	-0.34	-3.8	2.2	-7.1	2.2	-3.4	0.72	2.4	-2.5	-5.5	-0.8	-1.3	-0.07	-6.7	4.9	-13
-4.7	1.9	1.7	-6.8	-1	-2.9	-5	-1.6	-1.7	-0.57	6.5	-8.6	-7.8	-6.1	-8.9	-2.5	0.76	-1.9	-2.6	1.6	-9.2	-1.7	4.5	-4.9	-2.2	-2.2	1.9	-5.5	5	-1.4	-7.8	-1.1	-3.9	1.2	3	1.2	3.7	-2.8	-5	-1.3	1.2	-6.7	-1.2	-1.2	-5.5	-2.6	5.7	1.3	4.1	-7.3
-4.7	-0.88	4.7	-8.7	5.1	-5.9	-4.5	0.68	-9	8.3	5	-3.5	-4.6	-1.5	-1.6	-2.5	-13	-2.9	-6.3	0.44	-3.2	-0.12	0.01	-0.11	-0.07	0.45	2.8	-1.4	5.4	-0.39	1.1	-0.04	1.9	3.8	5.7	-3	-2.3	-0.74	1.9	0.45	5.1	-6	-2.9	4.1	-3.7	5.5	-0.65	2.3	-1.8	-0.37
2.8	1.1	5.7	2.4	6.2	-1.7	3.6	-3.1	8.2	5.3	7.7	-0.46	2.3	5.1	4.6	-5	-1.5	-2.5	1.8	1	-0.63	1.5	3.1	5.6	1.6	2.5	5.1	6.5	10	3.6	5.3	8	4.5	7.4	-2.4	-7.4	0.42	4.6	2.1	3.5	2.2	0.07	2.4	0.92	2.8	3.8	2.5	2	7.4	9.9
0.63	3.4	4.4	13	-0.55	5.1	-2.3	-0.38	14	9.6	4.3	11	3.6	5.3	-0.48	-1.9	-2.5	9.5	6	1.2	-0.01	-2.9	5.8	1.2	3.5	3.1	1.7	8.7	-0.01	0.35	2.7	9.6	0.76	-0.92	-4.7	2.3	0.08	7.1	5.6	2.6	3.8	0.58	6	2.4	6.9	4.6	7	1.1	11	8.5
-1.5	3.7	8.4	13	-0.8	8.2	1.4	5.7	5.3	14	4.9	16	-2.8	-3.2	-7.2	-10	-3.4	9.3	-3.1	-0.25	-1.7	2	-4.4	-0.45	1.5	8	6.9	8.2	0.5	-0.03	1.8	3.6	-0.12	-5.4	-1	-0.53	2.5	4.4	3.1	0.03	0.76	4.4	9.2	-1.4	7.8	1.9	-2.5	-4.5	3.1	7.3
7	2.5	2.6	8	-0.46	4	4.6	4	2.3	7	7.2	11	-3.3	-0.9	-0.74	-8.9	-2.2	0.22	-0.95	-5.4	-4.5	-0.76	-1.9	2.6	0.18	4.4	4.3	3	4.9	1.8	0.98	4.1	4.1	0.24	4.5	1.8	1.4	4.2	1.4	0.31	4	7.1	5.3	-4.3	4.2	5.3	-0.59	-3.5	0.65	-0.19
2.8	4.8	-2.5	6.4	-2.1	7.8	2.5	8.7	3.6	6.1	2.7	8.6	-0.34	5.8	-5.7	-1.8	10	2.8	0.14	-0.48	-3.3	-0.86	4.3	3.2	3.1	-0.25	5.4	9.3	3.3	3.9	3.5	2.7	2.9	-1.9	2.5	-0.02	1.1	8.2	1	3.6	1.4	9.5	-0.58	2.6	1.4	1	5.1	8.9	4.6	5.3
[truncated: 952 more columns]
