# Supplementary material for: Dyslexia on a continuum: A complex network approach
Source: PLoS One. 2018 Dec 17;13(12):e0208923. doi: 10.1371/journal.pone.0208923 (PMC6296514; doi:10.1371/journal.pone.0208923)
Supplement: S1 File — Detailed information about the archive contents is provided in the included README.txt file. (TGZ) [file pone.0208923.s001.tgz › FS_625_AA_run_1.csv]

0.42	-0.38	9.4	-5.2	-3.3	-2.2	-3	0.77	-1.9	-2.2	4.4	-5.7	4.9	-14	-1.8	5.3	-13	-0.12	1.5	4.9	1.8	15	3	2.4	14	-7.1	-4.4	6.8	9.6	-7.3	-1.6	-0.96	3.4	1.2	10	-5.9	5.4	-5.2	5	-0.19	9.3	-6.2	-6.6	3.5	6.5	-0.88	0.81	-1.8	8.8	7.6
-0.09	0.28	0.73	1.9	-4.5	-4.5	-5.4	-7.9	-2	-1.6	2.1	3	4.9	-3.7	-4.4	9.5	-7.8	3.5	-0.95	4.1	-9.8	-4.3	-3.7	-1.5	2.8	-4.9	-3.8	5.3	2.1	-2.8	-1.2	-4.8	3	4.3	4.3	-7.6	1.5	-3.3	1.6	-5.6	7.7	-9.9	-5.8	0.01	0.26	-4.3	2.4	6.9	4.5	-0.29
-0.08	0.74	-0.96	-1.2	-0.58	-0.59	-1.4	-9.1	-1.7	6.3	2	-0.96	5.2	-2.9	-6.4	7.7	-5.2	9.4	-2.2	6.2	-12	-5.1	-2.7	3.8	5.4	1.3	3.7	3.2	1.7	6.7	-2.1	-2.4	2.5	5.3	5.9	4.1	-0.52	5.8	1.4	-0.19	3	3.3	4.1	2.1	-0.26	-2	1.7	7.7	4.8	7.2
-0.6	0.56	-4.8	4	-9.3	10	-3.6	6.3	2.7	-2.2	-2.8	-0.23	1.4	15	-8.3	0.67	-8.5	4.5	-3.9	-0.7	-6.8	9.8	-3	4.8	5.1	3	-0.85	5.3	-1.7	1.6	3.7	-0.99	-4.7	3	2.7	-0.19	2.6	1.6	-2	0.98	3.5	2.3	0.62	7	2.4	-4.3	-3.7	5.6	3.4	7.3
-0.04	0.08	-0.64	2.3	-5.5	12	-1.9	4.4	-0.13	-0.63	2.7	-2.3	3	14	-6	2.8	-1	2.2	2.2	1.8	-3.2	1.1	-7.5	-5.3	-3.2	7.6	-0.07	9.2	-1.4	2.7	4.2	4.6	1.9	-1.3	0.8	-0	0.7	3.2	-4.2	8.7	3.5	1.3	7.4	21	4.5	6.3	-1	2.9	-4.3	1.2
0.04	-0.68	0.62	-5.1	5	9.3	0.33	-5.2	3.2	-4	-2.5	-5	7.8	13	0.5	1.8	2.8	1.3	0.49	-1.1	-3.2	6.4	5.9	-5.4	2.3	-1.6	-3.3	-0.43	4	3.3	-0.77	5.6	1.4	-3.7	0.82	0.73	3.1	1.7	0.61	1.1	2.9	0.82	3.1	7.9	-1.8	2.3	1.2	5	-1.2	-1.4
-0.22	-0.17	-7.4	-5.5	2.7	2.3	-2.2	-10	-5.2	-0.32	-6.1	-5.5	1.1	4	-4.7	-4.1	-7.8	4.2	-10	-0.85	-3.9	-6	3.1	-4	1.2	-7.4	-6	-13	0.68	-11	1.4	-5.8	3.8	-11	-0.26	1.1	-1.3	-6.7	-6.4	-1.7	-0.87	-1.5	-2	-14	-4.7	3.4	-2.9	7.3	2.6	-8.7
-0.44	-0.14	4.2	-2.4	-2.3	-10	0.15	-4.3	-2.7	-5.7	-5.4	-8.1	-3.2	-3.8	0.73	3.4	-3.2	2.5	-5.5	-3.4	-3.9	4.2	-3.5	6.2	1.2	-8.7	1.4	-12	3.2	-9	6	5	8.8	-8.4	-0.36	-5.5	2.9	-1.7	-1.9	0.72	6.5	7.2	11	-6.5	3.2	5.9	-0.95	-5.3	2.3	-4
-0.16	-0.2	5.7	1.4	1.2	-2.1	9.2	-0.15	7.5	-0.69	11	-3.3	3.2	0.24	7.3	4.4	0.18	-0.64	1.3	3.8	-1.1	7.7	6.1	3.6	2.3	-6.6	3.8	-8.6	6.9	-8.2	-0.44	5.2	2.9	-0.83	4.6	-2.2	7	1.4	5.3	-9.7	0.09	-2.6	7.6	-10	3.3	-13	2.5	-3.8	0.46	-2.9
-0.04	-0.64	9.3	-7.8	7.5	-5.2	7.5	-6.2	3.6	-3.6	4	-2	5.5	2.2	5	-9	1.8	-12	4.4	-0.92	7.6	-5.2	4.1	3.4	1.1	-0.96	7.9	-5.1	-3.4	1.5	-1.6	4.3	2.5	3.8	-3.9	7.8	1.3	-6.3	7.9	-1.3	-3	-0.01	4.6	-8.8	0.35	-2.5	-1	-4.3	1.6	-4.8
0.12	-0.64	12	0.13	8	-4.8	4.1	1.6	-0.31	-3.5	3	-2.1	2.5	-2.3	-1.5	-9.7	2.1	-10	2.4	-8.2	5.2	-4.2	2.6	7.6	-0.76	-6.5	-1.3	-2	-5.7	-6.2	-0.82	3.2	3.7	1.9	-10	-1.5	0.18	-3.9	1.1	-4.9	-7.6	3.9	-7.9	-7.3	-8	4.2	1.5	-9.5	10	-6.2
0.44	-0.34	7	-1.6	5.8	-5.1	1.1	0.86	0.35	-7.2	0.61	-8.1	0.88	-11	0.94	1.1	1.8	-3.9	3.8	-5.6	1.5	3.5	11	-1.3	3	1.2	0.85	6.7	-0.43	-5.2	4.9	0.98	-3	-2.6	-8	-5.5	0.51	-4.5	-1.5	-0.25	3.3	-3	-1.4	-1.7	1.1	7	4.9	2.2	6	-2.1
0.04	-0.07	4.7	4.4	-3.5	-4	-3.2	7.2	-3.1	1.4	1.4	-1.1	-1.3	-3.1	4.3	5.6	-0.4	1.6	2.4	-5	-5	9.9	3.6	-1.7	-5.9	-2.3	6.3	3.9	2.5	-1.2	1.9	-1.5	1.9	1.7	2.9	1.3	1.2	0.18	-1.2	3.1	-0.68	-6.5	-0.95	8.4	-1.7	-6.1	2.9	-6.4	1.4	-2.4
-0.34	0.58	2.7	10	7.8	-1.6	3.8	8.7	-0.74	4	5.8	2.9	3.1	-3.3	3.9	9	2.4	-2.3	-3.9	-4.2	2.8	1.1	-9.5	2.7	-0.71	1.1	-0	-3	-0.31	1.6	-6.6	-4.5	-7.8	-0.25	-1.5	0.86	5	2.4	4	0.57	-15	4	-6.6	-5.6	-12	-7.4	-0.35	-0.29	-5.8	1.5
-0.18	0.71	6.2	6.8	12	-2.1	6.7	2.6	3.5	-2	4.2	3.3	10	-5.8	16	8.7	1.5	6.8	7.2	2.9	-4.5	-7.5	-1.1	1.6	6.1	3.2	3.6	3.3	-8.7	-0.97	4.8	3.2	-5.4	2.1	-6.7	4.3	0.12	0.48	7.3	2.3	1	5.4	18	-5.2	9.8	7.2	1.9	7.3	-8.3	3.5
-0.05	-0.68	1	-3	9	-17	7.4	-20	1.2	-19	2.5	-5.2	7.7	-9.9	8.4	-0.64	-6.2	-1.7	3.7	0.57	-9.7	-28	0.29	-8.2	-4.1	2.2	7.6	-2.9	-6.2	2.8	1.5	3.9	-4.6	-11	-3.6	4.1	2.5	6.6	-1.1	-1.4	1.3	4	11	-8	1.2	3.4	2.9	7.7	-0.07	-12
0.18	0.59	-1.9	13	5.1	-4.9	9.8	5.5	1.1	4.1	3.3	2	-4.7	-5.7	12	7	2.3	-0.34	8.2	1.6	3.9	1.2	-0.93	1.2	-6.6	1.3	3.8	0.93	9.2	1.1	11	8.2	4.2	6.7	4.1	-2	1.9	-0.13	5.2	1.5	6.8	-3.5	14	3.5	1.8	2	4.2	-1.6	1	6.8
0.49	0.62	3.6	11	6.5	7.3	-4.7	6.1	-3.2	6.4	-0.73	8.2	-7.8	11	16	9.2	6.5	2.3	5.5	7.9	13	13	11	3.6	2.9	3.7	4.1	9.4	5.2	-5.4	2.6	3.2	2	-1.1	-0.77	-4.7	2.6	1.7	6.1	1.8	-0.47	8.5	4.5	4.8	9	3.9	3.2	-1.3	4.8	2.3
0.36	-0.09	-4.2	4.9	3	9.7	-5.9	1.9	-1.8	-1.2	-6.9	-1.6	-3.6	3.9	8.3	-8.1	5.7	2.2	0.59	3.6	6.2	4.8	10	4.5	5.5	1.7	8.6	6.9	2.1	-1.2	-0.27	0.03	-1.2	5.5	0.25	-3	6.3	5.8	9.7	0.59	7.2	4.5	2.5	-10	-0.77	3.6	8.6	0.8	2.8	1.3
0.6	-0.24	-7.4	-2.7	-2.1	4	-3	-0.11	0.23	-3.3	-1.2	2.5	-9.5	0.1	-0.03	-11	6.7	0.49	-5.3	5.5	-8.8	-0.07	-2.3	-3	-4.9	-6	0.05	5.2	-5.1	-0.2	-2.9	2.4	-0.81	-2.5	-3.6	-2.4	-1.8	3.8	-1.3	0.19	2.6	-4.9	-5.4	4.4	-3.5	5.2	0.07	3.8	-1.6	-3.7
0.24	-0.31	-2.6	-9.4	0.92	-7.2	2	-13	-4.3	-4.9	-3	-1	-8.7	-8.6	-1.6	0.93	5.2	12	7.4	1.4	0.77	-6.2	-7.2	-4.8	-2.3	5.4	0.41	1.8	2.7	14	7.9	2	7.7	-2.5	-0.46	-9.3	9.6	7	3.2	-4.7	4.2	1.6	8.1	-3	-0.11	-0.51	-0.68	4.2	0.15	3.9
0.69	0.43	-6	-4.8	-14	1.4	-18	-8.7	-10	-1.4	-17	-3.9	-18	-3.9	12	3.7	13	12	16	4.7	-7.2	-0.08	9.5	1.4	-1.9	6.9	5.7	4.3	8	13	16	8.8	5.5	9.8	-3.9	-1.5	-3.9	6.6	-4.2	2.8	-1.8	8	8.6	5.6	12	1.7	6.7	2.6	3.1	10
0.86	0.17	3.4	-4.2	1.9	4.5	6	-1.1	16	-3.6	-1.2	-7.4	2.2	-4.4	14	-1.9	18	0.09	14	-4.3	16	4.1	14	-0.81	5.8	4	12	7.3	22	0.83	7.1	-1.2	4.9	-1.3	9.1	5.1	-1.8	2.1	0.95	8.7	2.5	-2.5	1.6	-2.2	9.5	0.17	7.9	3.7	10	-0.55
0.44	-0.04	-5	-6	-7	2.5	-3.1	-0.94	12	-8.6	15	-13	13	-1.8	17	-8.4	15	1.2	17	-7.4	12	4.9	12	-0.99	13	-1	13	-2.9	16	-8.1	14	-6	5.6	-9	25	1.3	10	1.6	13	2.9	15	-10	21	0.56	11	-1.6	6.6	-0.43	7.5	-5.7
-0.09	-0.39	-11	-7.6	-6	-0.58	-0.5	-5.8	5.4	0.52	7.3	-3.7	13	-0.97	5.1	-1.1	0.31	-5	1.6	-4.7	0.33	-0.78	2.2	2.6	2.2	-2	1.9	-4.8	-2.1	-3.4	-0.75	-3.4	-1.2	-4.6	2.6	-5.2	0.51	0.07	3.1	3.1	3.8	-12	-6.9	-2.6	8.6	-7.6	5.1	-8	-1.9	-6.2
-0.62	0.03	-5.5	-4.5	-2.6	-7	-7.7	-2.6	-16	-2.2	-8.8	2.1	-12	-2.6	-6.9	-7.1	-6.4	-4.8	-13	3.4	1.5	-3.2	-13	6	-0.83	-1.3	-0.73	-3.6	-19	3.9	-4	-4.4	-13	1.9	-12	-3.1	-3.1	-4.1	-0.24	-4.7	-1.7	-5.9	-20	-6.3	-5	-8.3	-1.2	-2.6	-12	-1.1
-1.2	0.42	-19	-2.5	-13	2.9	-6.6	1.2	-5.8	3.5	-5.8	3.4	-9.1	2.1	-23	-6.2	-6.7	2.7	-9.7	1.1	-2.6	4.5	-11	2	-13	0.85	-20	-0.38	-13	-0.1	-6.6	-9.9	-19	10	-11	3	-21	-0.03	-13	1.2	-11	4.5	-14	0.94	-14	2.5	-21	2.2	-17	6.8
-0.86	0.34	-11	-0.05	-12	13	-12	11	-21	3.2	-16	3.8	-19	6.3	-19	1.5	-7.8	-0.27	-9.7	2.5	-7.8	3.9	-7.3	7.7	-17	8.1	-14	3.4	-9.7	6	-17	-2.9	-17	8.3	-3.6	5.1	-13	4.6	-13	5.5	-19	3.7	-19	4	-19	6.7	-15	2.6	-19	13
-1.4	0.16	-8.3	3.4	-12	13	2.7	15	-3.7	4.2	-8.6	9.7	-8.9	12	-18	8.1	-14	-0.51	-16	6.4	-3.7	12	-8.3	8.3	-13	10	-21	1.3	-16	6.7	-14	-5.2	-17	4.8	-2.3	9.1	-12	5.8	-11	2.8	-18	2	-21	1.6	-18	3.3	-7.3	1.1	-18	5.2
-1.7	0.89	-18	5.8	-15	1.9	-12	-2.1	-12	1.5	-21	10	-7.4	0.86	-20	6.4	-9.2	4.9	-16	5.2	-9.4	0.02	-13	1.5	-9.1	7.8	-13	8.1	-14	10	-11	1.4	-19	0.73	-1.6	4.3	-11	3.6	-8.4	5.7	-24	6	-20	8.8	-13	3.6	-9.3	4.6	-16	2.4
-1	0.23	-7.6	0.85	-14	3.1	-10	5.1	-6.9	8.9	-19	10	-12	-1.3	-17	4	-15	2.2	-4.7	0.88	-5.8	7	-11	2.5	-8.6	-5.7	-9.7	1.6	-4.9	1.8	-7.1	4.7	-5.1	-2.9	-4.7	8.5	-12	0.34	-14	-0.96	-17	0.61	-6.3	1	-21	5.6	-13	-3	-18	0.54
0.12	-0.2	-1.1	5.1	-6.7	1.4	-4.9	13	1.8	5	-1.4	4.2	-4.8	-6.7	-6.1	0.5	-1.5	0.59	-1.4	-0.89	10	3.2	0.05	5.6	6	2.4	4.8	2	2.5	3.5	-8.9	-1.2	6.4	3.8	-6.8	3.5	-2.2	0.88	-5.3	-0.88	-4	-6.4	-0.83	2.6	-8.6	0.65	3.9	2.4	6	-0.53
0.45	-0.26	7.1	-0.2	7.5	3	11	7.1	7.1	1.6	7.7	2.1	5.6	5.7	-0.99	-0.39	5.1	-3.1	-4.6	-2.3	0.16	4.8	2.8	-4	5	-0.49	-0.15	-3.4	7.4	3.6	-4.5	-8.5	10	3.8	0.83	1.8	5.7	0.01	-3.2	-4.6	5.1	0.99	5.9	5.3	6.5	-3	1.2	-3	11	2.7
0.2	-0.39	10	-0.14	11	-4	14	2.9	9.1	3.8	11	4.2	9.2	6.4	2.2	0.06	8.8	-3.6	4.7	-2	8.9	-1.1	-3.3	2.6	0.1	-1.4	0.65	6.5	11	0.78	-2.2	-0.31	11	-2.6	-2.8	3.9	1.9	-1.2	-6.8	2.6	4.5	0.37	1.6	11	6.9	-4.1	-3.9	-2.1	13	-7
0.83	0.58	13	5.6	5.1	4	8.9	3.7	3.8	3.1	13	1.2	8	-2.7	3.6	12	8.4	0.79	10	5.4	4.3	1.5	-3.2	7.7	6	0.74	7	9.9	6.7	0.8	3.4	1.4	6.6	-2.5	4.4	-2.4	9.7	9.5	4.3	0.54	0.11	7.5	9.2	12	9.4	-4.6	6.4	7.2	7.4	-2.2
1.3	1	-0.71	10	5.8	-0.7	1.4	10	5.6	3.4	5.2	5.3	12	-3.7	18	16	12	5.6	12	6.7	5.6	0.61	10	2.1	4.2	9.4	10	7.3	15	6	12	4.8	9.8	2.9	3.2	2.9	7.5	4.4	14	2.3	13	9.4	16	-1.2	15	3.1	8.6	6.1	7.6	5.7
0.89	0.31	0.89	6.5	6.1	11	6.2	11	8.3	1.8	7	9.1	13	8.8	8.4	9	9.1	-5.7	1.7	1.9	5.8	2.7	14	6.6	1.9	4.6	7.3	5.3	0.77	6.2	5.6	3.4	9.7	4.5	-6.8	3.8	9.5	4	4.4	10	11	-0.61	6.5	10	10	0.75	9.1	3	11	5.5
0.03	-0.41	9.7	-10	3.8	5	2.6	-3.8	-1.7	1.5	0.27	-3.6	3.6	1.6	0.13	-1.4	4.5	-7.1	-4.4	-0.32	9.3	-4.2	-2.6	0.06	5.7	2.8	7.3	-1.1	-8	-2.7	6.4	-0.25	-0.87	-1.5	-12	1.1	-5.5	4.4	-2.3	0.23	6.8	-2.1	4.4	3.6	7.1	-9	0.17	-3	-2.6	-0.38
0.03	-0.6	5.5	-11	6.5	-7.2	1.9	-3	0.18	-0.8	-2.4	-5.2	6.3	-5	-0.36	-3.7	-4	1.5	-2.5	-0.62	1	1	2.9	-0.19	1.5	-1.5	-2.8	2.5	-8.6	-9.1	-5.3	-7.1	-6.9	-2.2	-2.4	-2	-0.79	-0.58	-0.45	-7.8	-2.6	3.8	4.4	-4.5	-1.5	-3.3	-1.4	-0.69	0.11	-0.99
-0.18	-0.22	8.7	-3.6	10	-12	-0.17	1.4	2.6	-1.6	2.4	-2.2	6.6	-12	-3.1	-2.7	11	-4.5	0.86	2.7	-3.3	-4.3	2.3	2.7	0.09	3.2	-6.6	4.2	-1.9	6.1	-5.3	-3.1	4.8	-2.2	-4.4	-1.5	-5.3	0.99	4.3	1.9	0.15	2.6	-11	-0.01	-3	1.8	-1.4	-0.33	8.5	2
-0.44	0.08	1.5	7	9.6	2.3	5	3.9	6	4.1	1.6	15	9.8	-1.3	-1.7	0.15	4.1	-4.6	-4.2	0.25	-5.5	0.83	-2.8	-6.5	7.4	0.24	-8.3	5.4	-3.8	4.7	-2.2	-6.4	8	0.69	-7.2	4.5	0.31	1.1	0.38	3.8	-1.4	-7.1	-7	0.36	1.2	-5.8	2.4	3.4	4.6	-2.4
-0.48	0.68	-5.8	-7.7	11	-5.3	2	-22	-1.3	-0.44	-3.8	-0.62	3.7	3.7	-8.1	2.3	-6.5	8.1	-4.3	5.8	2.4	-8.5	2.5	-2.4	2	1.9	-7.3	-16	-6.1	-0.94	-11	-1.8	1.5	3	0.16	-8.1	-10	-4.3	-0.73	-0.83	-3.2	0.09	-1.8	-10	-1.9	-7.8	-11	1	2.3	1.7
-0.22	-0.38	2.2	11	-1	-2.5	1.5	-5.1	8.6	13	8.4	7.1	4.2	3.3	-12	8.1	0.26	9.3	1.9	6.8	-0.08	5.3	-0.45	9.1	0.26	0.86	3.2	-11	1.7	2.9	-3.4	13	0.81	9.2	3.4	-2.6	-4.5	-15	2.1	-0.13	2.7	11	1.1	4.2	-0.63	6.2	-4.2	-14	-1.3	11
-0.25	0.17	-7.6	8.6	-7.2	0.99	-5.7	13	4.3	12	3	14	-4.4	2.6	-4.9	4.7	-1.6	-6.6	-1.3	9.8	-3	-11	-4.9	-2.8	-1.2	28	-0.91	-6.9	1.8	13	0.58	7.4	-3.1	12	3.1	14	-2.7	12	-1.8	13	-0.33	13	-12	-12	0.19	8.7	-3.1	17	-5.7	7
0.09	-0.33	4.7	-3.4	-2.2	-1.6	3.6	4.4	12	11	8.1	9.2	1.7	1.6	6.1	-2.4	2.1	-5.7	-0.81	-1.3	12	-4.9	4.5	-7.5	6.6	-6	0.85	-1.2	0.98	0.42	6.3	0.73	0.81	-1	4.9	5.2	5.4	-7.6	2.2	0.89	0.68	2.3	-0.12	-1.9	2.1	4.9	0.1	2.1	-0.37	2.9
0.19	0.36	11	3	1.4	10	9.5	8.7	7.4	1.1	5.6	-0.1	0.29	3.4	5.9	-12	-0.69	-6.5	4.7	-9.2	6.2	6.1	2.3	-3.2	7.1	2.4	9.1	-0.35	-1.5	-2.5	6.6	-7.2	5.4	0.49	5.8	8.8	3.7	1.8	1.7	9.3	0.57	4.3	-1.6	5.2	3.5	3.6	-2.7	0.69	1.5	-1.6
-0.15	-1.4	2.1	-14	-1.4	-5.5	6.5	-5.1	3.6	-21	-0.31	-14	2.7	-9.5	2.5	-22	0.1	-7.4	0.31	-17	4.1	-12	-6.8	-12	-5	-8.6	3.2	-7.1	-3	-19	-4.9	-10	-2.8	-19	11	-9.6	9.9	-8.7	4.1	-16	-5.4	-23	-5.7	-17	-0.97	-22	-0.84	-7.8	2.1	-14
-0.07	-2.2	2.3	-11	0.03	-16	-6.2	-17	-1.9	-21	-1.8	-14	-4.1	-18	-4.9	-19	-4.6	-16	0.85	-18	-2	-9.5	-3	-11	-3.7	-16	-4.9	-19	1.8	-21	-2.7	-11	-1.4	-21	3.7	-7.9	0.93	-16	-5.2	-13	-1.6	-24	0.42	-17	-1.9	-21	-2	-12	1.3	-19
-0.09	-2	6.1	-21	-0.75	-12	-3.2	-23	2.4	-23	2.6	-21	-3.6	-19	-0.35	-17	-3.5	-11	-5.3	-14	-2.4	-10	-0.52	-11	1.8	-15	-4.2	-31	6.8	-16	1.2	-17	-1.3	-24	2.8	-3.1	4.6	-6.5	0.3	-4.8	4.9	-17	-8.8	-31	4	-15	3.4	-22	-7.5	-23
0.53	-1.4	0.49	-17	4.8	-14	8.1	-16	-1.1	-12	3.8	-15	-5	-22	-2.8	-27	5.9	-16	-3.5	-10	1.1	-20	-4.5	-7.1	2.4	-11	-1.8	-15	3	-15	-1.4	-9	5.5	-16	7.2	-6.7	5.4	-11	9.4	-16	1.4	-17	-0.72	-18	4.6	-18	7.2	-14	-3.1	-19
0.93	-1.1	2.1	-1.7	3.7	-12	4.1	-4.6	3.1	-3.8	2.1	-6.5	-4.7	-9.2	1.3	-16	4.1	-6.2	5.4	-8.5	9	2.1	-2.3	-12	-3.3	-13	3.8	-9.4	-3	-9.8	-2	-13	3.5	-17	2.1	-4.6	5.2	-5.9	9.4	-7.4	-3.6	-22	-0.05	-8.7	-1.4	-26	5	-15	-2.6	-5
0.62	-0.26	6.9	-6.8	7.8	-15	3.4	-5.7	6.5	-5.7	1.2	-5.5	3.6	-10	4.9	-3.6	4.1	-3.8	5.3	0.18	7.3	-2.2	1.6	-1.4	-1.8	-13	8.9	-12	-2.5	-0.94	-4.8	3.3	8.1	-4.3	-2.6	1.9	1.6	-6	2.7	-0.13	-2.4	-2.7	7.1	-2.6	1.9	-8.5	3.6	-1.8	6.2	-4.9
0.07	0.34	-1.2	3.5	5.7	1.5	-0.19	11	-1.7	8.7	3	3.7	-0.09	8	-1	1.3	-6.2	1.9	1.4	-0.56	6	-0.82	-0.26	-9.4	0.95	-3.1	-1.1	1.7	-4.5	-1.9	-5.5	14	3	3.9	0.19	-7	-5	-1.1	-0.66	-1.3	-6.6	6.4	-3.8	15	-4.5	7.7	-2.4	3.9	5.8	-6.1
-0.04	0.69	-5.9	6.9	-3.4	1.4	-6.2	0.81	-1.9	0.91	1.8	4.6	-9.5	0.17	-0.07	3.1	2.7	0.99	2.4	2.1	-2	-11	-5.1	-3.8	-6.2	-0.9	3	4.2	-7.2	4.8	1.1	15	3.2	1.5	-2.3	3.5	-9.1	4.8	-5.2	6.7	1	16	2.4	18	0.43	15	-5.4	7.5	-0.46	-4.2
0.92	0.67	-6.2	10	-5.7	-0.6	-1.3	4.6	0.93	0.05	3.2	4.2	-7.5	1.1	6.3	1.3	9.1	7.7	2.2	-0.38	5.6	-8.2	4.2	-7.3	-5.1	5.5	-1.1	-2.1	-0.49	2.9	-1.5	2.5	2.2	3.5	-5.7	3.9	-1.8	-0.82	-7	4.4	4.8	14	-7.2	14	-2.4	10	-0.06	6.5	-0.71	-2.2
0.62	0.75	6.1	9.8	4.6	-2.2	6.5	12	-0.07	6.6	0.46	2.5	-3.8	6.9	3.2	0.67	7.8	-4.7	-2.3	1.7	4	1.2	-1.5	-0.44	0.35	3.3	6.4	-1.2	1	-3.4	-2.9	-3	2.1	-1.5	1.6	-4.8	2.2	2.7	-1.5	5	2.7	8.7	4.8	17	1.4	11	-4.2	2	-1.7	5.4
0.38	0.36	4.4	0.85	-0.06	2.2	7.3	7.8	-0.83	4.3	-8.1	2.5	-5.5	8.3	4.1	2	0.73	-0.39	-2.4	2.8	-10	8.4	-5	-3.2	3.7	0.9	13	4.6	-1.2	-4	2.5	1.2	-3.9	0.02	5.7	0.93	3.8	-0.26	1.5	-8.5	-4.3	1.7	4.8	16	-0.11	4.4	1.9	1.7	-0.63	-0.59
0.34	-0.66	3.2	-4.1	-1.4	-4.6	6.1	-5.4	-0.98	-2.6	1.3	-5.5	-3	0.34	4.4	-8.8	-1.1	0.02	-1.9	-10	3	-0.37	-0.82	-2.9	-2.2	-0.92	-1.1	-4.2	3.3	-1.9	-0.85	2.4	-1.2	-9.5	2.7	-2.5	-0.08	-1.8	1.2	-7.3	-1.1	1.4	-3.6	-2	-2	-7.6	1.2	-4.5	0.43	-4.2
0.15	0.12	5.1	-2	0.91	-5	-3.5	-2.1	-5.1	2.6	-6	-3.1	1.1	-3.1	2.5	-8.9	-3.5	7.8	-2.6	-2.3	1.3	0.02	0.17	0.36	-1.6	2.5	-8.2	-8.1	3	-4	4	-3	-1.7	-7.2	8.6	-3	1.4	-3	4.8	-8.8	4.3	-2	-10	1.2	-5.9	0.05	-4.6	-4.7	-4.2	-3.2
0.85	0.34	-9.6	8	-5.3	12	-1.6	12	-1.7	7.1	0.3	5.2	3.3	3.9	2	4.9	-1.3	1.6	1.7	0.91	-19	0.01	-1.7	-1.6	-8.3	0.46	7.3	4	4.8	4.1	3.1	-2.9	2.6	3.2	5.4	-3.1	-5.1	1	-5.5	-1.4	-0.32	-3.7	4.5	-11	5	1.1	3.8	-0.64	2.6	4.8
-0.17	-0.56	-2.5	3	-2.1	12	0.18	12	-2.9	5.4	6.3	4.3	-1.3	8.6	4.8	3.1	-0.12	-6.6	2.5	-1.3	2.5	-1.9	-5.1	0.19	-4.2	5.4	11	4.5	12	3.2	0.44	-11	3	4.7	-0.66	1.3	0.88	-2	2.2	-7.2	3.1	-0.99	-6.6	-13	-0.4	-4.7	3.8	-5.9	4.9	5.3
0.31	-0.16	7.2	-0.87	-3.7	7.6	1	-3.5	4.8	5.9	3.6	7.9	-5.4	9	18	-1.5	4.9	4.3	4.1	-1.9	10	-0.07	12	0.46	18	4.3	-1.1	-4.5	7.6	1.5	4.5	0.85	11	10	2.2	-2.9	9.1	3.7	14	-3.3	7.3	-5	-2.7	-3.4	-1.4	-0.56	3.7	-1.2	12	3.1
0.33	-0	6.3	2.6	2.8	3.6	-0.66	2.2	-4.9	3.1	-0.19	3.6	3.1	12	5.1	-0.89	6.6	0.88	1.9	0.41	10	-9.9	10	-0.01	4	-0.08	0.19	-5.1	8.1	-1.3	5.9	-2.8	9	0.05	0.04	-6.8	3.4	-5.5	3.3	-2.1	4.5	-3.1	5.9	-7	6.1	2.5	3.9	-3.2	14	-1.8
0.15	-0.12	2.6	7.9	3.2	13	-0.49	11	3.1	4.5	-1.4	5.7	7.2	12	6.1	1.5	5.8	-2.6	-1.1	4.6	-1.5	-7	2.8	-1	6.9	4.7	-0.49	2	8	3.4	6.7	-2.2	0.49	-2.7	4.9	2.6	1.8	-3.6	0.68	-0.79	5.2	-0.66	-4.8	11	7.6	1.3	4.3	2.3	-1.2	-0.83
-0.16	0.24	-2.1	6.6	2.9	8.5	-6.6	13	4.6	9.8	0.06	7.9	3.5	13	2.2	2.5	-6	-8.3	-6.1	2.9	-1	-1.1	2.3	-4.8	-3.1	0.91	7.9	-3.2	4.9	9.8	5.1	5.1	-1.2	6.3	-8.1	6.7	6.5	-6.4	-8.6	3.3	0.67	2.9	9.4	4	5.6	8.4	1	-3.5	-2	2.7
-0.19	1.3	-0.23	5.9	1.3	-0.99	-3.7	-3.6	-0.3	15	4.9	11	-3.1	8.7	6.7	-6.9	1.2	2.7	-1.7	-1.7	3.6	-1.6	-0.42	-2.6	2.2	2.8	-2.2	1.3	0.87	14	-4.4	3.7	-1.9	12	-0.29	9.8	10	3.1	-2.3	3.8	-2.6	10	1.1	3	-3.2	9.9	8.2	-3.1	-3	1.5
0.24	0.85	5.5	6.9	-4.7	5.3	-1.5	3.2	-1.4	7	0.78	6.2	4.2	7.3	-3.5	1.9	4.2	5.5	-1	-0.86	3.8	-3.5	5.9	-1.4	0.82	2.5	3.8	6.3	0.07	15	0.42	-3.6	-9.5	5.6	6.4	7.5	4.7	4.2	0.32	-4	-3.9	2	7.3	8.2	-0.57	8.8	9.8	0.8	-5.9	5.4
-0.4	-0.3	-3.8	-0.05	2.1	-5.4	-2.8	-1.7	-2.7	2.3	0.19	-2.1	4.7	-10	-9.2	-2.9	0.8	-3.8	2	-4.4	4.8	8.5	4.1	2.5	-5.2	3.1	-9.8	10	-6.5	4.6	-8.5	3.5	-3.2	4.7	-12	3.7	3.5	5.5	-12	2.6	-7.2	3.6	-14	7.8	-9.5	2.1	-4.9	-2.2	-3.7	5.7
0.79	0.25	-12	-2.4	-12	2.1	-21	-4.7	-2.6	4.3	-12	1.8	-5.2	2.2	-1.4	-0.66	4.8	11	3.4	2.9	7.8	4.9	13	10	-5.5	3.2	-11	5.1	-1.3	7.4	0.15	4	6.7	6.9	-14	9.7	-6.3	4.2	-11	-3	-8.5	0.1	7	3.3	-5.4	4.7	-3.8	-1.4	-2.1	-2.6
0.74	-0.03	-4.3	-0.96	-1.3	-0.17	6.4	7.1	17	3.2	1.6	1.4	4.3	2.4	6	-11	3.6	-3.5	11	-3.4	-9	-0.51	4	0.62	11	0.72	2.1	1.4	13	-2.1	11	5.8	13	2.3	11	-6.9	-9.7	-1.9	8.6	-2	23	0.81	19	5.1	24	3.2	14	-0.97	10	-5.6
0.08	-0.19	4.2	0.51	15	1.1	14	6	17	0.19	20	-0.09	16	6.1	-5.7	-1.7	-2.6	-6	5.5	7.4	-2.4	5.5	-6.7	-2.8	6.4	-5.1	9.2	2.1	4.8	2.5	-1.3	11	8.8	1.7	17	2.6	2	-1.7	2.2	0.37	7.9	8.7	11	-7.5	10	1.1	6.8	-0.44	5.7	-0.86
-0.34	0.23	5.1	0.68	6.5	-3.3	8.2	-7.4	4.1	5.5	8	5.7	3.8	5.9	-12	2.6	-7.8	1.7	-1.7	2.9	0.62	-2.5	-0.03	0.68	4.2	-5	5.2	0.05	-6.2	-1.9	0.49	-7.6	0.4	-11	1.5	-1.8	-6.9	-2.7	1	-3.3	8.9	-7.3	9.4	-6.3	12	-1.6	-1.5	-0.17	6.7	-3.6
-1.4	-0.11	-7.6	-8.7	-5.3	-6.6	2.7	-7.6	-14	5.6	-9.9	-2.4	-6.9	-2.4	-22	-4.2	-17	5.8	-14	2.4	-9.5	-12	-8.6	-2.1	-13	-2.2	-25	-7.4	-13	1.9	-6.4	-3.4	-22	2.8	-12	-0.28	-18	-5.4	-4.1	-0.84	-1.5	-6.6	-12	-2.5	-2.9	-5.3	-15	-5.1	-14	-2.9
-1.8	-0.51	-23	-3.7	-24	3	-14	2.4	-21	0.53	-19	-1.4	-25	-1.2	-27	-6.8	-21	-3.4	-19	-4	-21	-3.9	-19	-12	-14	3.1	-23	-0.71	-28	3.9	-12	-8.1	-23	5.4	-9	1.2	-16	-0.24	-7.6	-6.8	-15	-5.5	-16	0.45	-11	-1.8	-12	-5.3	-24	-1.1
-1.7	0.14	-26	6.6	-28	1.9	-16	1.1	-23	11	-17	6.3	-30	1.3	-31	-4.2	-21	-1.4	-22	4.6	-14	-4.1	-18	-0.92	-13	-0.95	-12	5.1	-15	8.2	-0.66	-0.4	-22	8.4	-16	7.3	-15	0.79	-20	-0.35	-16	-4.5	-17	6	-17	-1.9	-5.6	-6	-19	1.8
-1.5	0.73	-22	11	-4.9	5.6	-18	0.73	-18	10	-17	7.5	-12	9.1	-19	2.5	-10	3.1	-14	3.9	-4.8	0.19	-10	14	-27	9.4	-16	7.9	-20	9.1	-15	3.9	-21	11	-11	3.5	-15	3.7	-17	12	-21	1.2	-19	3.5	-25	8.4	-17	4.7	-24	11
-1.8	0.51	-14	9	-8.5	9.3	-15	11	-14	11	-15	11	-6.5	23	-6.6	11	-11	5.2	-8.6	4	-12	6	-13	0.46	-22	0.95	-17	5.5	-27	14	-17	2.9	-26	16	-2.6	5.8	-11	5.4	-14	11	-23	7.5	-17	5.8	-23	9.4	-13	7	-26	5.2
-1.2	-0.09	-12	6.1	-7	12	-12	12	-14	1.7	-9.7	10	-5.7	20	0.63	4.7	-9	-3.2	-1.8	-3.7	-13	9.9	-8.8	-2.1	-9.3	-0.61	-5.2	5.6	-7.8	5.2	-2	2.5	-10	9.5	-3	-2.6	-6.9	2.5	-14	3.2	-10	6.9	-17	10	-6.1	1.6	-9.8	2.1	-9.9	6.5
0.65	-0.02	0.01	3.5	-1.3	6.2	2.6	0.77	-7.2	-3.6	-3.1	-2.7	-7.7	9.3	1.2	-5.8	2.7	-1.5	-2.5	-0.51	-2.1	-3.8	-0.76	0.62	-0.78	-6.1	-6.9	1.8	-1.7	-2.5	-0.93	-3.8	-1.9	-1.5	4	-4.9	-3.2	-3	3.2	-3	1.8	0.88	7.1	-2.8	7.3	-5.6	-5.1	-7.1	4.8	-7.8
0.94	-0.14	1.1	-10	6	-6.5	10	-13	5.2	-8	0.57	-15	0.8	-7.6	-1.7	-12	4.3	-4.3	1.3	-4.7	2.7	-14	4.1	-13	4.8	-12	-5.6	-8.5	2.6	-14	2.8	-9.4	4.5	-4.6	5.6	-3.9	-2.3	-12	11	-4.9	3.8	-7.1	4.8	-14	6.3	-4.4	-4.3	-4.7	8.7	-8.7
0.64	-0.36	4.7	-14	-5.6	-0.04	2.8	-4	3.8	-2.8	5.1	-13	-1.6	-14	2.9	-8.4	5.9	-3.6	7.9	-4.4	6.8	-3.2	11	-7.3	3.6	-5.8	1.6	4.5	8	-13	2.5	-2.1	4.7	-8.6	6.1	-0.85	1.8	-6.7	2.4	-2.3	0.58	-1.9	11	2.9	4	1	0.17	-0.67	8.5	-1.5
0.44	0.45	7.8	-3.6	5.3	-2.9	12	3.8	0.4	-1.2	3.9	5.9	0.8	-5.3	3.2	0.79	1.8	-1.2	-2.2	4.7	0.36	1.3	0.34	-7	-1.9	3.9	2.2	6.9	0.84	3.9	-2.7	5	0.61	4.8	0.39	-1.8	-9.1	1.4	0.15	-5.7	4.2	2.7	15	4.2	5.1	5.4	0.16	-2.6	3.3	7.2
0.55	0.85	-3.8	6.5	-0.29	1.9	2.6	1.9	-0.19	4.6	-0.9	4.8	4.1	9.9	0.26	5.9	3.8	-2.2	-1.5	8.8	6.4	-0.54	-1.8	1.2	-1.1	1.6	-0.26	7.1	-2.3	8.9	-4.6	-0.31	-5.1	2.5	3.4	1.2	-2.8	4.2	9.4	-0.28	1.7	8.9	1.5	5.7	7	2.8	-2.5	-2.5	1.1	8.7
-0.31	0.63	7.4	3.9	0.48	-3.9	5	0.84	4.3	4	-2.3	6.4	3.8	-1.1	-3.8	1.4	-8.8	8	-0.87	-3.4	-4.2	-1.3	-3.8	-2.9	-11	8	5.9	-1.5	-0.55	6.2	-0.45	-3.9	-1.5	3.8	-8.1	-5.1	-3	0.33	-1.9	5.9	5.4	16	3.2	3.5	-2.2	8	-5.5	-1.6	-6.8	6.5
-0.24	0.52	-0.84	-0.69	-4	-0.91	-3.8	7.7	0.6	2.7	-3.8	1.3	1.6	4.7	-3.2	-2.1	-7	3.8	-3.8	-1.4	-1.9	1.2	0.9	-6.1	-6.7	-2.1	5.1	0.4	-0.03	-3.8	-1.4	8.8	-0.42	2.3	-5.8	-5.5	4.4	-1.6	-0.71	4.4	4.7	8.2	12	-1.8	-0.26	7.8	8.9	4.5	-7	5.2
0.25	-0.07	3.5	1.3	-3.9	-1.1	-2.9	-4.1	-4.4	0.97	-7.5	-6.5	-1.2	-0.93	0.3	0.08	9.8	-6.6	0.08	-1.1	-3.8	7	-6.4	1.8	-2	0.81	-4.2	3.4	-0.17	-0.4	-0.39	6.1	-5.2	-4.1	1.8	6.4	-0.17	0.98	-8.6	4.6	-5.7	3.7	-10	2.4	2.9	6.8	4.7	-1.6	-6.5	3.7
-0.42	0.07	1.2	5	2	-5.5	2.6	-1.5	3.9	0.77	0.55	2	7.8	-10	0.52	-5	-3.3	-2.4	-1.5	-0.26	0.73	-4.2	-4.2	-5.8	-2.6	-3.5	-5.3	2.3	-2	0.88	5.5	4.3	-8.6	-4.1	-2.5	-2.4	0.4	9.6	-2.1	3.2	-14	9.6	1.4	-3.9	-0.3	11	6.2	2.7	-3.7	-3.6
-0.27	0.39	6.8	-2.9	3.1	-0.65	5.9	-7.4	-0.85	-2.6	5.6	-1.1	3.6	-5.8	2.2	0.97	-8	4.3	2.4	0.71	4.2	7.7	-1.5	5.5	-6.8	-3.1	-8.8	-4.9	-7.7	-3.8	-0.95	10	-11	-2.4	1.7	-5.7	1.9	0.42	-3.6	0.38	-12	14	-18	-1.2	-5.8	11	0.5	4.1	-7.3	2.9
-0.02	0.34	5.2	-7.6	5.8	-5.5	7.6	0.68	4.8	-5.5	11	-1.2	4.4	-9.1	2.4	6.4	-1.3	1.1	5.6	1.8	1.9	6.2	3.3	2.1	-6.8	-0.19	2.9	-3.9	-1.3	-2.6	-6.1	13	-3.5	-3.7	7.5	-2.2	2	-3.2	-1.9	3	-9	5.3	-13	-4.8	-11	-1.2	-3.2	-1.2	-9.7	1.1
0.31	-0.46	-2.4	-4.6	4.5	-0.9	2.8	-0.78	4.9	-5.8	6.9	0.77	7	-4.8	6.1	-0.75	4.8	-1.1	8.4	0.59	-1.1	-4.9	1.9	-5	-1.3	-4.5	-3.3	-6.8	8.7	-17	1.7	-1.2	0.69	-15	8.8	-12	2.9	-15	8.6	-11	-0.42	-4.2	-7.9	-6.5	-8.8	-12	-5.7	-7.7	2.3	-3.1
0.07	-0.57	6.2	-1.6	7.8	-7.4	4.1	-10	3.4	-1.5	3.8	-4.2	4.1	-8.7	2.7	-0.25	5.8	1.6	-1.2	1.1	1.3	3.7	4.4	-1.1	-0.15	-0.21	-10	-4.3	-1.5	-13	4.3	-16	2.4	-11	-0.56	-6.6	3.1	-8.1	1.7	-9.8	3.2	-5.9	-14	-8	0.36	-7.6	-4.5	-7.5	3.4	-2
-0.18	0.21	2.5	-3.3	-0.07	-8.9	-3.3	0.97	-6.1	1.4	-1.1	-0.61	-6.6	-1.4	0.01	-3.5	0.21	4	-0.87	2.3	-3	-11	4.1	-3.3	1.5	-5.8	-0.27	-7.6	-6.1	-5	1.4	1.1	1.2	-6.8	-7.2	-0.65	-7	-3.4	-5.2	-3.4	1.9	-5.6	0.94	-9	-5.3	2.8	-2.3	2.7	7.2	-1.9
0.06	0.26	9.9	8.7	0.26	-7.1	-8	8.2	-3.3	2.2	0.1	1.1	-4.2	-1.9	-0.39	7.9	-2.5	5.1	-0.44	4.9	-5.4	0.84	1.9	7.7	6.4	-5.8	0.32	3.9	-5.2	-2.8	-3.1	4.2	-3	3.9	-3	1.7	-3.7	2.2	-3.6	0.37	-4	3.7	-1.8	12	-9.4	4.7	5.8	6.6	1.2	-6.2
-0.18	0.77	4.8	14	6.7	7.1	-6.2	18	0.39	14	-8.1	13	-2.3	11	0.47	16	0.23	2.7	-1.4	9.6	3.5	19	0.54	16	1.4	-1.2	-5.7	13	-10	10	-2.6	6	-1.6	14	-3.4	4.6	-1.6	2.6	3.1	0.17	0.49	11	-0.57	15	-1.2	10	-4.5	0.19	-5.7	10
-0.27	1.4	3.6	14	4.5	9.9	4.5	13	2.1	6.5	-2.7	10	-5.5	16	1.3	15	-2.9	11	0.47	5.6	11	3.7	4.9	8	-2.1	5.7	-1.4	11	-5.6	13	-0.01	10	1.7	11	-9.2	2.8	-0.42	4.4	6.4	5.2	3.8	9	6.2	19	2.6	12	-4.2	5.3	-4	12
0.08	0.89	5.9	10	4.6	5.3	8.6	7.7	-5.3	5	1.5	4.8	-2.8	6.3	1.5	14	-7.3	12	1.5	4.2	-1.8	-3.9	-1.3	4.3	0	2.5	-0.2	0.56	2.6	11	1.1	11	9.2	14	-2.1	6.8	3.9	7.5	2.1	6.7	3.7	5.5	-9.2	-1.5	3.9	3.7	-1.1	6.4	5.7	6
0.45	0.37	8	0.77	7.1	-4.1	0.8	-3.9	-1.1	0.13	3.5	-3.1	-1.3	-3.3	5.7	9.3	-4.2	12	-1	1.2	-9	2.2	-14	-4.9	8.5	3.4	1.8	7.8	6.9	12	4.3	7.7	7.9	14	-0.94	9.6	1.9	5.5	6.7	5.3	6.3	-1.4	-2.3	3.2	5.5	11	-0.23	8.9	-0.76	5.3
0.83	-0.37	7.6	-8.3	1.5	1.5	-4.7	-7.2	-1.2	3.3	4.4	0.09	-4.9	0.04	8.1	0.29	7.7	-0.83	-1.8	5.6	0.24	-0.11	0.62	8.9	8.3	1.8	1.8	14	6.9	7	5.4	0.82	3.4	8.5	2.1	-3.6	4.2	4.5	4	1.2	11	1.3	-7.1	7.2	8	9.2	2.7	4.5	7.3	6.2
0.3	-0.39	3	-8.4	5.7	2.3	-1.6	-6.9	-0.08	-4.3	5	-4.3	-4.2	-7.5	4.6	5	14	4	5.8	-0.57	2.1	10	2.7	4.9	6.1	7.6	3.8	4.7	5.5	2.1	2.5	1.8	8.1	-0.08	-2.1	-6.8	3.5	-2.8	11	5.2	13	6	2.5	4.5	10	4.1	12	-1.4	14	11
0.93	-0.24	1.8	-2.9	2.1	-6.3	8.5	-8.8	7.9	-3.8	9.4	-3.1	-1.3	-10	13	5.7	15	2.3	7.9	-7.6	14	0.22	5.1	-0.67	2.3	2.2	8.4	3.2	8.1	-1.4	-1.5	4.5	6.5	-6.5	7.6	-1.1	0.96	-2	8.8	2.6	13	3	-2.6	-0.31	15	3.6	5.2	-0.49	18	2
0.62	0.28	-0.42	-7	8.2	-0.72	6.4	-11	5.6	-5.5	4	-4.4	9.6	-7.8	7.8	0.23	9.1	2.8	3.5	-0.98	1.9	4.9	-1.4	3	3.2	-5.5	3.8	-2	9.2	-2.3	2.1	-3.5	9.9	0.55	4	-3.3	5.5	-1.3	4.9	-1.4	18	1.1	10	-8.8	5.9	-3	3	2.4	1.5	-6.6
0.2	-0.27	-2.4	-5.5	3.1	-1.9	3.7	-8.2	0.54	-3.6	4.8	1.3	5.4	1.1	-1.2	-4	3.8	-2.5	6.5	-4.9	6	-1.2	8.4	-0.85	3.2	-2.2	3.8	0.49	4.4	1.3	-1.1	-0.48	4.7	-1.5	-0.95	-0.72	-1.1	0.84	-1.3	-3.4	10	0.15	10	10	-0.97	-5.2	-0.17	-2.6	-0.26	1.3
0.67	-0.63	2.8	-10	2.6	2.9	-1.8	-8.8	4.5	-11	7.5	-11	7.1	1.6	-3.1	-3	10	-4.9	0.76	-2.2	1	-5.3	6.8	-3.5	5.2	-2.5	14	-0.87	5.9	-2.2	7.3	-3	3.9	-1.2	7	-1.5	4	-7.9	1.8	0.01	11	4.5	25	2.8	6.9	-3	10	-7.2	-5	5.8
0.96	0.35	8.5	-11	5.8	2.7	14	-11	6.4	2.3	9.5	-11	6.2	-12	5.2	-2.1	8.2	7.6	4.9	-1.2	3.4	-1.5	0.42	2.8	-0.7	6.8	13	-16	4.4	1.4	2.4	0.57	6.9	7.4	4.4	2	3.7	-0.88	3.1	5.1	3	1.9	12	-5.2	-3.8	9.9	8.9	-3.9	0.67	4.4
-0.03	0.29	4.3	14	3.3	4.4	8.8	19	11	16	12	9.7	-2.6	6.2	2.8	14	-7.6	0.75	-2.9	7.5	2.8	1.2	-3.6	2.6	-3.6	13	4.1	4	5.4	9.4	5.4	8.3	3.5	14	1.9	4.4	7.4	6.9	6.4	5	11	1	8	18	-0.48	12	4.8	3.1	5.1	16
0.34	0.01	-2.6	7.3	0.29	-12	-8.6	2.4	1.2	-5.2	1.8	8	-5.2	-2.5	-5.5	5.6	-1.8	0.19	-1.4	4.5	0.05	-3.8	-8.6	-2.9	-3.9	1.4	7.8	0.07	2.5	5	12	-1.7	6.7	6.5	-6.6	3.9	-0.53	2.4	-6.7	0.08	5.6	-9.9	19	-0.19	2.3	-2.2	5	-1.1	0.7	9
-0.42	-0.28	-12	-4.5	-1.2	0.52	-17	-8.1	-5.7	-9.5	-5.2	-0.97	-1.2	-1.6	2.1	1.1	3.9	-1.1	6.9	-2	-1.8	-4	-0.48	-2.8	-4	1.6	8.9	-0.55	2.7	-12	4.3	-0.11	7.8	-2.9	2.6	3	-3.4	-5.9	-0.05	-1.6	-2.7	-18	17	-2.8	-5.7	-4.3	-5.4	-5.8	-9.4	-1
-0.03	-1	-12	-6	-0.91	-0.15	-4.2	-7.8	-1.3	-12	0.57	-9.6	-1.8	-3.7	9	-23	9.1	-14	11	-17	-5.3	-11	-0.3	-7.1	-0.69	-12	3.2	-6.2	3.1	-17	-0.42	-7.8	-3.7	-13	1.1	-1.1	-1.5	-6.9	2.8	-6.4	1.7	-15	18	-8.5	-2.8	-10	-1.7	-2.8	-2.7	-11
-0.08	-0.84	-1.8	-10	9	-8.1	0.93	-18	7.3	-14	9.7	-20	1.8	-9.2	1.2	-15	-1.8	-9.8	0.75	-14	4.1	-3.8	6.8	0.35	4.8	-15	6.5	-21	4.2	-21	-0.65	-17	3.9	-13	0.77	-6.7	-2.7	-4.6	-0.31	-7.1	4.2	-25	7.4	-20	2.5	-15	1.5	-3.7	11	-18
-0.46	-1.3	-0.86	-5.7	-14	-10	-5.1	-11	-0.18	-10	2.6	-13	2.8	-2.8	-11	-18	-8.2	-14	-2.5	-14	-3	-1	0.69	-17	1.8	-1.7	5	-17	3.1	-20	1.1	-14	-3.7	-14	1.7	-7	2.4	-6.2	-5.7	-4.5	5.6	-28	3.4	-26	-5.3	-16	-1.2	-13	11	-16
-0.31	-0.94	2.7	-14	-14	-0.4	-2.4	-9.8	-3	-8	-3.9	-7	2.4	-14	-7.4	-16	-14	-8	-0.86	-15	-4.2	-4	-3.8	-15	2.9	-1.5	-0.46	-12	-4.2	-12	-5.6	-12	-2	-14	8.4	-7.9	-4.5	-15	-0.82	-0.94	-0.1	-21	-1.8	-10	-2	-19	-2.1	-8.1	7.6	-6.5
-0.17	-0.26	-6.5	-8.8	-0.78	-12	0.91	-9.6	-2.4	-5.7	-6	-10	-9.7	-12	-2.2	-5.5	-3.7	4.2	-5	-2.6	-9.1	-5.3	-2.9	4.1	-0.63	-2.5	7.9	-7.6	-3.9	-12	-6.9	-15	-4.7	-9.7	1.7	1.1	4.8	-2.8	-1.9	-1.1	-3.1	-20	-4.4	-8.9	-7.2	-12	0.01	-1.9	3	1.5
0.25	-0.79	0.78	-8	2.1	2.2	-2.7	1.9	-4.1	-1.1	-1.2	-0.11	-11	2.6	6.6	-6.9	-4.8	-5.5	-2.4	-3	2.9	0.3	6.7	-2.1	-0.82	-1.3	9.8	-5.1	1.6	-2.5	4.2	-7.2	3.7	2.4	-6.8	-9.3	7.7	2	-3	-4.2	-6.4	-10	-0.53	-8.4	-6.3	-4	1.1	-8.2	5	-3.3
0.26	-0.62	-1.4	-0.02	14	10	8.2	-2.6	4.7	-1.2	3.3	-4.4	1.6	7.8	12	1.5	2.1	-5.8	4.2	1.8	4.2	5.5	12	7.4	7.6	4.2	0.93	4.6	7.6	7.1	0.91	-2.7	9.6	13	-6.3	2.5	8.8	5.2	4.1	1	-2.7	-4.4	-0.68	-0.34	-1.9	2.3	3.7	2.1	12	9.3
0.63	0.86	5.6	17	7.5	11	11	12	13	2.2	9.3	7.6	6.5	2.8	14	8.8	5.2	4.1	4	9.5	15	0.53	18	6.7	5.6	4.8	-1.7	10	3.5	1.4	6.7	5	8.3	9.3	2	-3.6	1.6	0.93	9.9	0.39	7.5	3	4.8	1.9	5.2	-1.4	-0.75	8.5	7	13
0.33	1.4	14	12	15	13	9.8	9.9	4.3	3.7	3.3	9.4	6.1	7.6	4.1	15	-5.2	13	5.2	7.5	11	17	9	7.1	5	11	-4.4	5.8	-0.07	6.2	-0.15	2.3	5.2	15	4.2	0.62	4.5	5.8	2.2	14	5.3	6.3	-2.5	1.4	-0.73	8.7	-1.3	5.3	-3.5	13
0.05	0.77	6.7	9.2	6.6	15	-2.3	9.3	1.5	0.47	-4.4	6.6	-1.4	13	-1.8	6.8	-0.33	2.4	2.9	12	3.6	5.7	-1.5	12	3.3	5.7	-1.1	2.6	2.4	5	-4.8	9	-0.72	8.3	-2.8	2.6	4.7	7.2	-1.9	7.7	-6.9	4.4	-0.96	-0.09	-5.1	5.4	2.2	4.2	-4.8	7.8
-0.01	0.13	11	-1.5	-2.8	10	-0.76	3.1	-0.89	-1.7	-0.58	0.48	8.3	15	1.7	4.9	9.9	-4.7	7	0.96	-6.3	3.2	-9.7	10	2.5	6.8	-3.9	3.3	1.1	0.54	3.6	-3.9	5	-1.6	6.1	-2.7	2.3	4.2	-2.9	4.2	-10	-4.3	-9.5	-4.8	-1.2	-5.2	-1.2	1.3	-6.2	9.1
0.03	0.08	-7.9	2.7	1.9	1.5	5.1	2	1.7	-2	0.15	-1.8	-2.1	1.9	3.5	1.4	6.4	6	1.4	-0.61	3.4	11	-3.9	-1.1	-5.1	-4.7	-8	1.3	-1.4	3.5	-3.7	6.7	-4.5	-7.3	0.88	4.3	-3.3	6.4	-4.8	5.7	-3	7.9	-1.8	4.2	0.77	1.4	-5.9	3.3	-4.7	-6.5
0.58	0.22	-7.7	3.4	7.2	-1.4	-5.8	0.59	9.3	-1.5	6.4	-2	1.2	0.5	9.5	0.9	-0.43	3.2	0.99	1.7	-0.95	8.1	1.8	1.3	1.8	-1.3	11	6.7	-0.15	0.34	1.6	7	3.3	-0.23	0.39	3.7	7.7	6.1	1.5	6.8	3.2	7.4	8.9	3.9	1.7	-0.9	3	7.1	3.1	-6.4
0.4	0.4	2.2	-5.1	5.2	-8.8	0.01	-5.9	3.8	-6.2	7	0.79	11	-8.5	8.4	6.2	-0.88	4.7	3.4	1.2	-9.9	4.2	-3.9	8.7	1.9	8.8	-0.69	1.3	-3.1	-0.96	-0.55	-7.5	-6.5	0.46	2.3	-1.5	2.5	6	9.4	2.1	3.8	-0.28	13	-3.9	7.4	-0.4	3.3	1.3	-3.8	-1.7
1.1	0.33	3.5	4.4	7.5	-6.4	-0.17	5.3	-0.8	-2.4	-12	-6.3	-3.2	-1.6	12	4.5	19	6.6	0.59	2	-1.7	-0.67	6	0.58	4.7	1.7	-21	5.2	2.9	-0.95	0.51	-5.7	3	-1.3	-4.6	4.7	-2.7	3.1	0.8	6.8	-4	3.9	-8.4	-4.3	5.9	3.8	6.5	6.5	-8.9	-6.6
2	0.14	18	2.7	2.6	2.8	15	6.7	14	-2.9	5.7	-2	12	3	29	-0.76	35	7.3	30	-0.66	21	5.6	10	11	13	4.3	20	3.2	29	-0.77	29	-1.5	30	-2.9	9.9	5.7	14	1.8	24	7.4	31	6.9	26	-4.7	25	0.01	8.3	4.7	17	2.2
0.27	-0.31	-2.8	-0.83	-11	7.7	9.4	-3.1	9.6	1.2	15	4.4	6.1	6.7	4.8	-1.5	-1.7	-4	2.5	-0.54	3.8	10	5.1	12	6	2.1	15	-3.4	6.4	1.3	6.2	-9.1	9.2	-0.63	6.3	4.7	10	5	1.3	11	5.6	2.1	4.5	-5.5	9.9	-1.4	7.1	2.6	5.2	-1.9
-0.45	-0.09	6.9	2.2	-9.4	6.9	-5.1	-3.4	-8.1	2.1	-3.8	0.31	2.7	4.2	-11	-1.9	-10	-0.3	-7.3	2.4	-1.1	15	-6.3	9.2	8	2.8	13	-5.1	-3.6	4.5	-1.4	-3.5	-7.6	1.2	12	4.6	9.2	4.6	5.1	-6	-0.34	12	5.5	-10	-2.3	-3.5	7	8.2	2.8	-0.93
-1.1	0.23	-12	2.9	-16	1.6	-11	4.5	-15	4.3	-11	1.9	-2.2	9.8	-22	7.4	-11	12	-9.3	5.4	-9	4.8	-7	5.3	-7.4	6.7	-9.8	-0.84	-13	9.1	-6.9	0.55	-12	8.9	1.4	3.2	-7.9	7.4	-6.3	1.9	-6.1	2.4	-16	-10	-7	5	-9.7	5.7	-10	2.2
-1.9	-0.26	-22	4.8	-22	4	-21	-0.3	-23	0.95	-20	4.9	-10	7.8	-26	13	-22	2.5	-16	8.4	-15	-2.7	-11	2.8	-12	4.8	-27	-5.3	-28	3.7	-15	5.7	-22	1.6	-13	-2.6	-21	7.4	-12	11	-22	2.7	-27	-6.1	-19	2.3	-19	3.1	-21	-1.4
-2.1	-0.1	-25	-0.64	-26	-3.9	-25	-3.1	-19	-0.99	-24	0.45	-15	0.18	-26	8.9	-24	0.03	-16	-0.33	-25	2	-16	7.2	-19	0.04	-17	-0.16	-20	-2	-18	8.4	-21	-4.5	-12	-2.5	-26	4.1	-24	2.5	-25	1.8	-23	6.1	-25	-0.63	-21	4.3	-25	-1.4
-1.5	-0.11	-23	2	-16	7.1	-25	1.8	-15	-2.6	-28	-1.6	-17	4.3	-26	11	-14	3.3	-18	-2	-14	13	-9.4	11	-6.5	1.5	-18	2.2	-11	-4.5	-15	9.7	-13	-0.93	-1	-6.2	-6.4	4.4	-8.1	-3.5	-18	-0.6	-10	6.9	-15	-0.15	-12	5.3	-15	-8.6
-0.88	0.37	-17	-6.8	-13	6.5	-9.8	2.1	-14	-3	-15	-4	-9.1	-2.2	-12	7.8	-9.4	-1.2	-10	-6.6	-5.6	15	-2.4	3.2	-5.1	-3.3	-8.6	11	-4.7	-2.5	-10	4.6	-7.2	3.6	-6.3	-4.3	-6.1	2.1	-5.6	1.1	-15	8.6	-2.5	9.3	-5.8	4.8	-8.4	4.5	1.3	6
-0.69	0.62	-4.8	-4.9	-1.8	-2.4	-5	-6.2	-6.6	-0.77	-4.4	2.6	1	-6.7	-9.8	9.6	-0.61	3.3	-5.6	-4	-5.9	-6.9	-4.4	4.9	3.1	1.4	-3.1	18	0.57	11	-13	5.2	-6	5.8	-1.2	13	-0.88	1.8	-4.4	11	-19	8.7	-10	1.1	-8.4	0.84	-5.3	3.4	4.1	9.3
0.34	0.56	-0.9	1.6	3.1	2.6	-2.7	4.5	3.2	7.9	-0.43	5.8	7.4	1.8	2.8	3	11	2.7	6.9	-3.2	8.7	2	10	-0.55	8.3	2.6	-3.4	10	11	3.1	-3.1	3.4	8.8	-1.9	3.3	1.9	2.8	-2.5	1.4	4.5	0.96	5.5	-5.5	1.6	-1.8	3.8	-0.95	9.5	3.7	-1.2
0.26	0.06	9.4	5.9	0.38	5.9	12	7.8	4.9	1.8	6.6	-4	6	-1.1	4.4	4.7	5.9	-2.5	5.6	0.64	25	9.7	6	1.9	16	-1.7	8.2	6	8	-2.1	8	2.4	12	-3.3	1.7	-3.9	9.5	-0.95	1.8	-2.5	7.6	6	6.9	4.2	6.3	0.61	0.11	3.5	9.6	0.98
0.7	0.39	12	5.8	3.1	-6.2	2.4	-3.5	3.5	-8.5	6.8	-16	6.6	-4.7	7.8	9.2	15	1.5	1.4	0.56	14	-8.5	-2.6	5.7	7.4	-0.22	15	-7.6	15	-1.3	13	2.6	13	-9.7	2.6	-0.68	7.8	2.4	9.9	2.1	17	1.1	25	-3.7	13	-0.7	6.5	0.58	13	0.83
0.43	0.45	3.1	11	3.3	14	-6.7	20	4.2	10	-1.1	5.8	4.9	12	1.8	1.7	5.1	2.1	1.5	5	0.36	-3.3	2.6	5.8	6.1	-0.73	8.2	-0.81	10	-4	7.6	7.5	4	1.7	5.2	-1.4	7.8	-3.4	4.5	1.2	16	6.6	6	0.96	11	0.71	8	-4.6	3.9	5.3
0.09	-0.03	0.31	-1.6	-0.47	-1.9	1.3	-5.9	-3.8	-0.69	-5	-4.8	-1.5	-6.8	-7.2	8.7	-7.9	7.1	-5.7	6	-9.9	-0.85	6.2	5.8	0.46	0.45	0.37	6.2	2.9	11	0.88	5.7	5.6	2.3	-1.2	4	3.4	-5.9	-2.8	-9.9	-3.7	0.73	0.24	8.1	1.2	9.2	-0.55	1.5	7.1	1.9
0.01	-0.11	3	-5.6	-4	-5.3	-2.6	-7.9	-4.5	-9.6	-8.7	-8.1	-0.66	1.5	-8.8	11	-6.6	10	-3.8	-0.66	-3.2	7.3	1.9	3.3	3.7	-1.5	-5.3	0.12	6.2	2	0.7	6.8	11	-6.1	0.64	3.1	-0.03	3.4	-0.07	6.3	-0.67	-1.6	3.5	5.3	11	3.1	-2.1	7	6.3	-2.3
-0.42	0.12	3.7	-5.8	5	0.05	5.8	-5.4	4.6	-4.5	8.4	-4.2	7.6	0.07	-4.2	6.5	2.6	-5.7	1.9	-0.67	1.9	-0.23	4.5	-1.5	4.3	-5.6	-2.8	11	4	2.7	5.9	3.2	-1.8	-4.8	-1.7	0.21	-1.9	1.7	4	8.9	5	-0.09	-3.1	16	-1.2	-0.13	1.5	3.6	7.2	-7.3
-0.64	-0.1	3	2.5	1.7	-1.1	4.8	1.7	2.5	-5	7.6	5.4	3.6	-8.8	0.05	5.5	-4.2	-0.7	0.78	6	-0.28	5.1	2.9	0.86	5.1	-4.2	-4.2	11	-0.16	6.6	-2.7	7.3	-5.2	4.3	-2.6	-0.39	-4	1.6	-1.7	-5	-7	10	0.59	0.51	-11	4.3	-2.4	10	-0.63	1.4
-0.85	0.05	2	-6.2	1.8	-0.89	-3.1	-8.1	-0.19	-7	-0.78	-2.7	0.9	-5.4	-7.1	1.3	-5.5	-6.9	-8.1	4.3	-2	-3.2	-1.1	-1.6	4.6	2.4	0.01	-3.9	-0.39	3.4	-3.5	-0.33	-6.6	-0.43	0.05	-1.2	0.45	3	-3.8	0.39	-8.2	-3.7	-12	-0.56	-8	-8.1	-0.43	0.56	-2.2	-3.8
-0.68	0.65	-0.16	2	-4.5	2.3	2.4	6.6	4	1.2	1.1	4.8	-4.4	-1.4	-4.4	4.5	-0.2	-2.5	2.2	-0.74	-8.5	3	-0.44	-5.2	-1.8	4.5	-1	2.1	-9.7	-0.87	-0.39	5.8	-6.1	3.1	-4.2	1.5	-2.5	3.1	-8.4	0.41	-12	4.9	-16	13	-14	5.8	-2.6	6.7	-4.6	0.86
0.09	0.58	2.2	6.8	-2.9	3.3	4.6	8.6	-1	-3.1	0.91	-0.64	3.5	-6.4	2.9	5.2	1.6	6.7	-0.53	6.4	-3.1	2.7	4.4	5.3	-6	-7.4	-0.6	5	4	6.8	4.4	6.1	-1.8	2.3	-0.38	-0.46	3.3	2.2	-2.2	1.7	-6.6	2.2	0.87	2.3	-3.6	2.5	-0.21	-1.8	-9.8	1
0.41	-0.11	5.9	2	11	0.14	8.2	-2.7	2.4	-5.6	5.6	-0.77	12	-12	4.1	6.5	-2.3	-4.7	1.5	-3.1	2.1	4.5	6.2	5.4	-6.2	3.6	3.4	4	-0.91	8.2	6.2	-0.1	5.2	4.6	-0.89	0.19	6	-0.83	-1.7	-4.1	3.4	-6.1	6.2	-3.7	1.2	-5.9	3.8	4.8	-0.61	11
-0.44	0.42	6.1	-3	0.76	0.48	5	6.7	2.1	8	1.9	4.7	7.7	-11	3.4	3.4	3.3	0.68	0.56	1.5	1.9	6	-7.2	6.5	-3.2	3.8	-3.5	-4.2	-0.39	6.9	-4.3	0.53	2.6	6.5	-4.1	2.1	8.4	-0.29	-3	1.6	-7.3	5	-9.9	-4	-4.8	4.8	7.3	3.7	-3	8.8
-0.61	0.35	2.3	3	-7.6	2.7	-3	0.27	3.2	3.7	-0.13	-2.5	-1.3	-7	0.83	3.8	-5.1	3.9	1.5	-0.84	-1.8	-3.4	-2.1	0.75	0.02	1.6	-1.9	-0.37	4	4.5	4.4	-6.7	-3.8	1.4	3	5.2	9.5	-2.5	1.4	-1.8	-4.5	11	-4.4	-3.2	-0.89	6.9	7.6	2.6	6.3	3.1
0.28	0.25	-2.6	2.5	10	3.7	0.01	-5.3	3.9	-0.65	6.7	-1.5	4.4	-8.8	15	0.19	12	10	11	5.3	3.5	0.07	11	5.7	9.5	2.8	-0.1	0.06	-1.2	5.1	7.6	-0.66	8.2	8.6	7.1	-1.9	3.2	2.9	11	0.28	-0.36	4.6	15	-2.7	10	-0.15	2.8	-4	-1	6.5
0.88	0.45	9.8	3.9	22	-1.9	9.3	-2	7.6	5.3	10	-0.55	14	-3.9	21	8.4	6.1	2.1	17	3.6	13	1.8	5.5	5.8	5.6	0.18	11	5.5	8.3	0.32	11	6.2	12	6.3	1.9	5.6	14	5.5	13	4	13	7	19	11	15	3.3	6.2	1.7	14	7.5
0.68	0.12	5.7	3.6	-5.5	2.4	4.9	10	7.7	4.4	4.4	2.7	-0.91	2	16	-2.5	4	-5.4	5.3	0.08	-0.57	2.3	4.1	-4.4	-2.7	-0.52	8.8	7.3	4.8	-2.9	6.5	4	-1.6	-0.87	-0.29	-3.1	3.3	1.4	8.9	-1.2	9.4	3.8	20	15	7.4	1.2	1.6	6.2	2.2	7.5
0.84	0.54	8.8	-1.4	-6.6	-5.8	9.3	-1.3	6.2	4.7	9.3	5.6	5.8	-3.3	1.9	-7.5	5	-1.6	-0.24	2	2.5	-3.4	-0.75	-2.6	-5.8	-0.82	-4.1	8.1	0.17	3.8	1.4	2.6	-7.9	4.4	2	3.1	-1.9	6.2	1.8	-3	-6.8	-3.4	-2.1	4.5	4	-6.5	5	3	0.91	-5.3
-0.23	-0.18	-5.9	-3.4	0.71	-13	-1.5	-4.9	-3.4	0.02	-4.3	-1.9	5.3	-3.2	-0.99	-0.63	-4.6	-3.6	-5.6	-2	0.02	-6.8	5.1	5.8	-0.78	-4.2	2.1	5.6	-4	-2.9	2.2	0.72	-7.2	0.58	6.8	-0.59	6.4	6	-3.2	-9.9	0.02	8.1	-5.6	8.1	1.6	0.64	-3.1	6.2	-0.26	0.5
-1.2	0.65	-5.1	-5.7	1.2	4.3	-11	1.6	-0.05	9.6	-4.2	-8.8	-3.8	-3.4	-2.8	12	-9.1	7.4	-7.7	1.7	-0.35	13	-3	5	-1.1	7.3	-2.9	4.8	4.4	-4.8	0.58	16	-4.6	3.3	9.8	7.3	2.8	7.9	-1	8.1	2.1	16	-13	23	2.9	14	-2.4	8	1.3	-1.7
-0.61	1.1	-1	13	5.2	-5.9	-0.51	4.3	-2.3	14	1.7	1.1	6	8.6	1.2	4.8	-7.2	8.1	-1.2	16	-0.4	-4.4	-7.2	-8.2	1.5	3	5.3	6.4	7	2.7	3.7	18	3.7	6.2	8.7	14	7.2	0.06	4.5	8.5	-9.3	21	-5.9	8.4	2.2	24	6.2	1.2	-0.8	1.7
0.65	0.22	-3.2	8.3	5.9	13	-9.6	16	7.8	13	3.2	21	-0.93	20	11	-3.4	5	-2.7	12	1.3	2.3	6.7	2.3	-9.5	-2.7	9.3	9.7	10	3.9	3.9	4.8	-8.6	8.3	-6.5	-1.6	9.2	2.4	6.5	-1.2	-2.9	3.4	3	6	-8.6	5.3	2.9	7.7	11	4.2	-3.9
0.5	-0.73	1	-3.8	2.7	-5.9	1.9	1.8	1.4	-8	5.8	1.6	0.01	3.3	3.1	-15	7.4	-3.4	5.5	-1.1	-7.1	1.5	4.7	-12	7.1	-0.92	6.1	-3.8	-1.6	0.91	-0.28	2.6	3.2	-1.2	-4.6	-6	4.7	3.2	7	-7.6	4.8	-2.7	-2.5	-12	8.4	-4.5	7.4	3.3	3.7	-3.7
-0.35	-1.4	-2.9	-13	-5.4	-12	0.37	-12	1.9	-16	-1.6	-13	0.37	-9.8	-2.2	-23	5.5	-15	-5.7	-12	-3.7	-10	-4.6	-23	1.7	-13	10	-12	-6.7	-11	1	-4.4	-2.2	-18	2.8	-15	-0	-8.8	2.5	-13	-4.4	-15	15	-15	-2.7	-16	0.92	-4	-0.92	-22
-0.41	-1.6	-1.8	-17	-2.5	-16	0.53	-10	2.5	-21	-2.4	-20	-2.1	-13	-1	-21	-7.3	-8.3	-0.29	-8.3	-2.6	-13	-5.2	-18	-0.34	-19	1.4	-20	-5.5	-21	-6.2	-12	-2.3	-22	-4.4	-6.8	-5.8	-13	-2.2	-18	0.82	-17	0.46	-10	-6.8	-26	-4.6	-16	4.8	-24
-0.24	-1.5	0.56	-9.5	2.6	-17	3.3	-12	-2.9	-10	2.3	-7.1	0.08	-20	3.5	-23	-2.5	-7	-0.74	-5.7	2.6	-17	5.2	-18	-4.6	-11	0.95	-20	-2.5	-11	-1.8	-9.4	-4.1	-15	-5.1	3.5	-4.2	-12	-12	-4.4	12	-12	-4.6	-13	-1.8	-11	-1.6	-12	-5.7	-15
-0.55	-1.4	1.7	-15	4.8	-31	-1.6	-35	-4.1	-16	-1.7	-11	8	-18	-2.4	-24	2.4	-5.5	2.6	-11	2	-19	-2.2	-17	-0.41	-9.1	1.3	-13	-7.4	-10	3.9	-11	-5.2	-7.3	-3.6	-4	-2.9	-6.5	-0.19	-12	5.9	-14	-1.9	-16	-1.1	-12	4	-9.5	-2.8	-8.9
0.3	-0.86	3.9	-8.2	-0.18	-0.97	-2	-0.7	-4.3	-7.1	-0.89	-3.3	-2	2.3	-0.47	-9.7	8.2	-4.6	1.9	-2.3	0.28	-6.2	-4.3	-11	10	-11	7.7	-9.7	2.7	-14	3.9	-7.9	2.4	-14	-0.46	-13	-0.68	-12	7.8	-6.8	8.1	-24	10	-1.9	11	-12	1.2	-10	3.8	-9.2
0.27	-0.04	-0.04	1.3	1.4	4.7	1.6	16	-4.1	0.23	-3.9	-0.84	-4.3	-5.4	-1.9	9	-1.7	-3.4	-0.88	12	-4.9	-8	-1.5	3.3	1.2	-12	2.5	2	0.19	-2.2	1.9	1.9	-0.8	3.8	1.6	-3.9	0.85	-9.7	-2.6	-4.3	2	3	2.1	18	3.8	0.15	-1.8	-13	7.7	-1.1
-0.32	-0.28	-8.8	-3.2	-3.3	-5.9	0.62	-13	4	0.64	-8.4	-6.2	-3	-0.58	-1.9	2.7	-5.8	1.8	-4.9	-1.5	-2.3	-10	0.47	2.3	-3.9	-12	-9.4	-1.2	-3.9	-6.5	4.9	1.2	-4.8	-3.1	2	-1.1	-6.8	-6.3	-0.8	-0.59	-1.6	4.2	-1.7	-2.7	2.6	2	-4.5	-1.6	-8.2	-11
0.1	-0.31	-8.5	-5.5	0.07	1.1	1.4	-4.9	0.73	-1.9	-5.4	1.9	4.5	-3.9	1.8	-6.6	5.7	0.81	-7.5	-4.1	6.5	-9	5.3	-1.1	2.8	-5.3	-0.97	-3.5	3.4	-4.5	-0.66	-3.5	-0.56	-4.9	6.7	-6.5	-4.1	-2.9	1.4	-3.5	3	-1.9	-3	-2.8	5	0.46	-6.5	-4.9	3.4	-6.1
-0.01	-0.34	-6.2	-2.2	-2.5	-1.5	0.72	2	-9.7	-5.8	-5.3	2.9	-7.4	-0.24	-3.6	-10	-9.9	-9.3	0.14	-4.7	-5.6	-3.8	5.8	-9.7	-3.9	-6.4	9.2	-8.1	-4.5	-8.6	3.6	-3.1	-1.2	-7.7	0.96	-14	-3.3	-6.2	-3.1	-3.1	0.39	-8.6	0.16	-0.9	-0.93	-12	-2.8	-5.1	-5.9	-8.4
-0.03	-0.26	-0.03	-3.1	-4.4	-5.1	-2.5	-3.6	-6.3	-1.4	-8	1.5	-5.9	3	-4.6	1.8	-11	1.2	-2.9	3	-16	-7.6	-6	-1	-4.9	-4.4	-7.1	4.1	-0.96	-7.8	-3.6	-2.8	0.51	-8.6	-5.5	-4.1	-2.8	0.82	-8.2	-4.3	-7.2	-1.2	-8.2	7.2	-7	-2.3	-0.07	-0.99	-1.6	-10
0.26	-0.17	-7.5	-1.9	0.96	0.65	-3.7	-12	-1.4	4	-3.9	6.1	1.8	4.3	-2.9	3	-1.4	2	-5.2	5.9	-1.8	-1.3	14	3.5	-1.2	-0.32	-7.3	8.5	5.2	-3.6	1.9	-4.1	4.7	-9.2	-1.9	2.8	4.8	8.2	-5.5	-3	1.9	2.4	4.9	8.9	5.5	-2.3	4.5	4.5	7.1	-8.9
0.33	-0.2	-1.8	2.5	-1.6	-4.6	2.7	2.4	2.5	4.9	-3.1	7.3	-1.7	5.1	-1.3	-6.3	-1.8	0.93	-6.1	-2.1	1.6	-4.8	-3.2	-4.9	2.9	-3	-3.2	-8.8	2.9	0.13	2.3	-3.8	3	-4.5	1.5	6.6	-4.8	4.9	0.75	0.25	-1.4	-8.2	7.2	2	-0.88	-5.4	-1.1	-5.1	1.4	-7.2
0.48	-0.41	8.5	0.74	3.6	-2.6	4	5.2	6.3	-0.2	1.9	0.38	0.6	3.8	-3.5	-7.6	-1.2	-6.2	5	1.2	3.5	-1.8	0.8	-1.7	5.2	1.6	6.4	-1.5	3	-2.9	-3.8	-9	3.1	-3.4	-4.4	-0.1	3.4	3.6	-7.6	-5.3	-8.6	-10	-8.4	2.2	-6.5	-10	0.88	0.24	3.8	2.5
0.33	-0.41	6.1	3.9	0.12	3	1.5	-0.4	5.4	-0.09	2.3	6.2	6.8	-1.6	-2	-6	0.41	-7.1	0.41	2.7	-8.6	3.2	5.1	2.1	-1.6	5.3	12	8	7.1	5.9	1.9	-8	4.4	4.4	0.2	0.55	3.8	6.1	-2.4	-1.8	-4.5	-1.6	5.1	-0.98	-0.23	-7.6	6.9	1.1	1.1	6.3
0.07	-0.09	5.5	1.2	1.8	-9.7	-0.38	-8.3	1.6	6.7	5.7	1.1	4.1	-2	11	3	5.5	-0.73	0.64	-0.9	-3.7	-4.3	-0.98	11	-2.4	7.3	9.3	3.9	6	15	5.2	-4.7	-2.7	3.3	-6.4	4.3	3.5	5.1	1.4	-2.7	6.5	-4.8	19	3.4	0.78	-1.7	8.6	-2.6	-0.01	5.8
0.47	-0.09	12	2.4	-10	6	0.18	9.6	4.6	11	8	7.8	5.7	15	4.7	7.7	2.7	7.6	2.5	0	-10	-6.1	-1.7	4.2	-0.01	4.8	6.2	-3.5	-0.58	-2.6	-2.1	-4.7	-1.4	5.2	1.5	4.1	-4.3	0.04	6.7	3.3	4.4	-6	-7.4	-1.4	4.5	-3.1	4.8	-2.2	-0.38	-0.58
0.33	-0.89	9.2	3.5	-2.1	9.7	8.6	3.7	1.2	3.6	8.7	3.4	-0.16	9.6	5.7	2.5	3.2	-4.7	4.9	-1.1	8.5	-5.7	-1.2	1.8	-4	3.5	-4	-5.4	-0.18	-6.8	-5.3	-9.2	4.2	3.5	0.68	-1.3	-3.5	-5	6.8	2.3	7.7	-3.9	-6.9	-2.7	5	-2.6	4.2	-7.5	5.6	5.3
0.27	-0.47	-1.2	4.2	1.2	1.1	9.1	-5.9	-1.5	-5.8	3.2	-4.5	3.8	3.5	-1.8	2.5	-4.9	1.2	-2.3	3.8	6.8	-1.6	-0.03	2.5	1.6	5.2	-6.7	2.4	0.94	-8.7	-6	-8.5	-2.9	1.4	2.2	-8.1	-1.6	-3.1	9.5	-8.2	7.2	-6.9	-3.2	1	3.1	-8.5	-5.1	-2.4	2	-1.7
0.23	-0.02	4	6.8	9	3.3	0.28	0.58	-2.9	0.28	-1	4.9	-0.34	1.5	-3.8	2.1	0.36	-1.3	-0.72	3.1	-0.05	-6.4	-2.7	2.2	6.5	1.5	-2.5	0.46	3.1	-6.2	-7.1	0	1.9	-7.1	0.97	-4.1	-2.1	0.81	6.4	1.4	-3.4	-0.23	-3.2	-7.4	0.32	-4.8	-1.3	-2.5	13	-2.1
0.12	-0.13	9.1	1.5	4.6	0.79	-1.1	5.5	3.3	4.2	-1.4	6.9	-4	-0.95	1.1	-0.84	-5.8	1.4	0.96	-0.82	-2.9	-4.9	-4.4	-1.8	9.5	-3.2	-4.1	-9.5	-1.7	-0.62	-5.3	-4.9	5.6	1.3	-3.8	-5	-7	-8.4	-0.94	-7.1	0.21	3.2	-8.2	-7	-0.41	-7	3.4	-4.8	-1.9	1.9
0.02	0.25	13	2.9	0.58	-0.27	14	3	4.5	-3	8.5	1.8	4.5	2.1	-1.4	1.5	1.5	1.1	3.4	-0.18	-8.2	6.4	-0.28	-1.5	7.7	7.9	-6.3	-6.2	-4.5	-0.96	-7.8	-4.8	-0.15	8.9	-6.6	2.2	-4.3	3.1	2.5	4.9	0.49	1.4	-11	-4.8	0.97	-3.1	-2.5	3.1	8.6	4.2
-0.27	0.06	5.5	8	3.7	6.6	6.9	12	0.3	-0.32	9	1.3	7	11	2.3	6	12	-0.45	0.94	0.35	11	12	0.32	0.12	12	6.8	-2.6	4.3	7.9	-4	4.8	4.5	6.1	-2.7	0.11	1.8	3.4	-0.67	7.4	3.7	6.5	8.9	-6.1	3.1	7.5	3.6	6.6	4.7	6.7	-5.3
-0.48	0.35	-0.42	5.1	3.8	0.09	7.7	5.5	1.4	5.4	2.6	-0.02	2.2	-1.8	-9.1	4	0.06	-3	0.52	4.9	-0.22	9.9	-2.1	-1.4	9.3	3	-0.69	5.3	1.2	1.6	-1.3	1.4	2.3	0.23	-5.7	-0.07	4.4	4.5	5.6	4	8	6.4	-5.7	-1	3.8	-3.6	2.2	8.2	1.4	1.5
-0.42	0.46	-6.4	8.3	3.5	-7.6	-4.8	5.3	1.7	1.1	-6.7	1.8	2.5	-0.42	-1.3	4.6	0.06	8.5	1.2	2	4	8.1	-5.2	12	8.5	-2.1	3.3	0.33	0.99	5	-3.9	0.46	0.67	5.7	-2.3	-3.6	-8.2	8.4	-0.1	2.2	2.6	-8.3	7.6	-1.1	2.5	-3.6	-1.3	8.3	0.6	2.6
-0.34	0.32	5.1	1.8	4.1	-1.3	-2.8	-5.1	-0.75	-3.4	-2.1	-4.1	3.5	-4.5	0.65	7.6	-2.9	4.1	-2.6	3.9	3.7	-3.5	1.8	0.96	-0.37	2.9	5	-2.9	-0.8	5.9	-5.1	-0.46	6	8	-4.8	-3.4	2.5	-1.9	0.1	3.4	0.08	-1.1	-4.5	2.3	2.3	2.2	3.2	0.19	0.22	6.2
0.09	0.05	11	2.1	4.8	2.1	-1.6	-4.2	-1.5	-4.7	3.2	-3	4.2	3.7	1.7	-0.7	-0.25	0.03	1.8	-2.7	-4.4	2.6	0.78	-5.9	-3.6	-1.1	2.9	-7.5	-2.1	0.98	-3.6	0.27	4.5	-6.7	-8.4	1.3	7.8	-6	0.41	-2.5	-2.2	-5.7	-5.8	2.5	-2.2	-0.88	6.2	-5.3	4.3	-3.5
-0.32	-0.26	2	-0.75	-4.3	0.7	-0.23	6.3	3.5	-3.6	0.62	2	-0.62	1.8	6.8	-6.3	2.2	-7.1	4.1	-2	-3.1	6	-0.72	2	-5	-5.5	-0.69	8.8	-4.5	1.1	-3.4	-1.2	-2.8	-2.8	-3.2	4.3	5.4	-2.8	-7.1	1	-6.9	-5.6	-7	10	0.49	4.9	-0.66	4.7	-7.1	-2.5
-0.6	-0.63	-3.6	0.81	-12	6.2	-1.4	11	-1.9	-2.2	-5.1	-2.4	-6.2	1.3	1.1	-8.7	1.3	-5.3	2.4	-3.6	-2.8	5.7	-1.5	-0.45	-12	-1.4	-6	-6	-6.3	-5.5	-1.9	-5.2	-8.4	-8.2	-7	5	-5.8	-6	-5.7	-3.5	-2.7	-18	-2.7	-8.6	-4.4	-6	-7.3	-2.9	-6.4	-5.4
-0.25	-0.61	-1.4	3.7	-7.6	1.5	-9	3.5	-6.2	-1.4	4.6	-3.9	-14	-1.4	3.4	-12	-4.4	-2.5	1.6	-3.8	2.3	-4.2	-6.5	1.3	-11	3.1	-6.3	-9.9	-13	-3.4	1.2	-3.6	-6.6	-6.7	-6.2	-1.3	-7.6	-7.4	-1.1	-5.8	-0.67	-6.7	-2.9	-6.8	-8.8	-3.3	-6	-11	-5.2	6.1
0.06	-0.48	0.4	-0.13	-3	2.9	-6.4	-5.7	-4.3	0.93	3.8	-4.3	3.6	-2.1	14	-4.7	-4.7	-7	1.4	-3.5	1.2	2.4	-1.1	-5.9	-8.4	0.61	2	-3.8	-6.2	2.7	-1.3	-2.7	-4.3	-0.34	3.2	2	-4	-0.58	-0.39	-6.7	6	-2.7	8.1	1.6	1.3	-4.2	-0.7	-4	-9.1	6.2
0.43	-0.04	5.7	-14	-5.6	-0.79	8.1	-15	5.3	3	3.2	1.7	-4.2	-1.4	11	2.4	0.05	5.3	6.8	4.5	8	2.8	9.6	3.5	-0.71	-1.9	7.9	-2.5	-3.6	7.6	2	1.7	0.63	-0.12	-2.4	7.2	-3.5	2.5	-4.1	2.6	-3.8	0.31	0.53	-0.8	-1.2	4	-1.2	1.9	-4.3	3.7
1	0.79	5.2	-0.47	7.7	13	9.1	8.6	1.3	8.2	11	5.6	-4.2	11	16	12	8.7	-2.7	12	-1.3	10	6.8	8.3	3.4	5.8	3.1	-0.88	0.91	14	12	0.74	4.8	10	7.4	12	7.7	7.4	3.6	12	10	6.7	12	-0.57	5.3	6.7	12	0.6	1.9	14	-0.37
1	-0.06	4	2.2	12	8.8	5.4	6	-0.32	4.7	8.1	0.91	7.8	4.8	7.8	5.5	1.9	0.54	6.6	-0.15	3.5	2.3	3.2	-0.45	7.5	8.6	0.92	5.6	5.3	1.4	9.1	-1.1	0.43	-1.2	2.5	1.8	1.6	-1.6	11	5.2	5.7	5.3	15	6.2	4.4	13	-0.04	-1.1	11	0.59
0.45	-0.77	1.2	-6	5.2	0.39	3.1	-9.8	0.43	-4.6	2.8	-7.7	3.7	8.1	-4.7	-3.4	-6.3	-3.8	-2.5	-1.4	-11	-2.2	-7	-1	7.8	0.46	-2.5	0.89	2.3	1.1	3.4	3.2	-0.36	-2.5	3.1	6.2	3.4	0.98	4	1.3	-2.8	1.1	-2.4	-7.9	3.6	6.9	0.81	0	2.7	0.11
-0.12	-0.37	-8.1	-4.1	-3.5	-11	-0.68	-0.87	-0.1	-1.6	-6.2	0.2	-7.2	1.7	-7.4	-7	-9.3	7.3	-0.25	0.75	-15	4.1	-7.8	-11	3.9	1.1	-7.2	-0.3	-4.3	8.2	-1.4	2.7	-3.6	-1	-2.6	4.5	1.8	6.5	1.1	2.1	-3.6	3.6	-5	-3.1	-2.9	-4.5	-1.6	4.7	-0.31	0.86
-0.49	-0.24	-8.8	0.6	4.4	2.1	-3.3	-2.2	-7.2	-1.2	-12	-4.5	-7.8	0.72	-1.5	-2.5	-1.7	6.5	-0.75	-2.6	-8.9	-0.82	-6.3	-8	1.2	1.6	-6.4	-2.6	-8	4.4	1.1	4.3	-4.9	9.1	5.9	-7.4	-0.5	-4.3	1.3	-3.9	0.63	-5.1	4.2	-8.1	0.01	-3.8	-6.6	4.2	-7.9	-0.43
-0.56	-0.31	0.37	-5	3.7	5.6	8.8	-0.59	0.1	-5.2	-0.22	-5.6	-3.2	-6.1	3.2	-3.5	-2	-5.8	0.87	-5.3	7.1	1.1	-0.39	0.88	-4.5	1.7	-4.2	-6	1.1	0.65	-2.6	-1.8	-1.8	3.1	5.7	-3.8	2.3	-8	-2.5	-3.3	5.9	0.41	2.4	-13	-3.3	3.9	-3.7	-8.9	-3.7	-3
0.04	0.16	6.6	4.4	5.1	2.9	6.4	11	5.8	-1.9	4.5	-0.85	-2.6	-6.4	2.4	-6.1	0.31	-1.6	1.2	-0.94	10	2	0.4	-3.4	0.79	-0.47	9.6	-5.5	-2.9	-4	8.4	-9.2	-1.3	1.3	-2	-4.6	-1.5	-3.5	-5.3	-5.4	0.74	3.7	2.5	-8.1	-8.3	-1.1	-2.6	-0.92	-0.76	7
0.32	0.92	0.03	0	-0.94	10	2.1	2.8	5.2	-0.5	11	0.73	5.5	3.1	-4	1.2	0.93	3.6	1.9	1.3	4.7	6.7	8.7	-0.7	3	-2.1	1.5	6.2	6.1	7.2	3	6.1	4.6	-1.7	5.4	0.61	0.5	1.3	-3	-4.2	-6	4.5	1.2	-10	-6	3.4	-0.11	4.1	0.02	5.2
0.51	0.68	-3.1	2.8	-4.3	5.6	-5.3	-4.8	1.4	3.5	0.46	3.2	-3.5	2.2	-9.1	-0.13	6.5	10	-2	-2.8	-8.2	7.2	3.2	9.2	-0.75	3.4	-2.6	-4	2.8	1.8	-2.2	2.7	-2.4	4	3.2	0.25	-2.3	-1.5	0.78	0.91	4.8	10	-3.4	-8.8	4.2	6.1	2.8	1.9	-5	13
0.52	-0.09	-9.7	-1.8	-7.5	8.1	-6.3	6.3	-0.52	0.24	-9.6	2.6	-16	11	-8.1	-4.3	2.9	1.2	-9.7	-3.8	4.6	-6	-0.98	-8	-4.7	2.4	0.43	-6	-0.73	1	-0.27	-0.01	-6.1	4	7.8	-1.3	-2	2.5	3.6	4.8	6.2	1.7	4.8	-0.09	7.2	9	6.7	0.97	-4	-0.43
0.64	-0.06	-8.7	-8.2	0.13	7.3	-4.8	5.2	-4.5	0.81	-9.1	11	-3.3	0.82	-3.2	3.8	9.3	-9.2	-4.4	0.3	13	-4	-2	0.51	-5.5	3.1	0.41	13	-3.6	1.6	-0.32	6.6	1.1	1.7	2.1	3.8	0.24	5	-5.5	4.8	1.5	5.3	3.3	7.5	1.4	6.7	-0.14	8.7	2.2	-1.8
-0.18	0.67	-7.6	-3.2	1.6	-0.53	-5.9	-6.8	-1.3	-0.97	1.6	6.3	0.15	-8.5	-1.9	3.1	3.8	0.07	-8.4	1.8	7.6	-2.1	-2.6	-1	-1.5	0.16	2.7	5.3	-0.11	3.1	-0.85	8.7	-0.32	4.5	3	7.3	-2.2	2.2	0.01	8.5	-2.5	0.53	11	-4	2.8	-1.2	0.5	-2.1	4.2	8.3
-0.43	0.51	-5.1	-4.1	-0.22	-4.2	-2.1	-4.8	4.5	5.8	1	5	4.1	-6.5	-6.8	3.1	-2.1	5.5	1.3	-2.9	-1.4	-3.2	-0.78	8.2	-4	-4.1	-5.4	5.2	-5.2	-4.5	1.2	-2	-3.4	1.5	-3.7	-2.5	0.23	3	-6.5	2.5	-3.9	-0.6	-8.7	8.9	-7.4	-4.6	0.32	-0.96	0.98	4
-0.33	0.85	-3.5	7.5	1.9	-6	-1	-11	0.67	6.3	-1.2	-13	0.27	-10	-7.6	7.5	0.59	3.3	-6.4	10	-3.4	-10	-4.7	9	-6.8	-2.6	-0.04	7.8	1.2	6	-1.1	12	0.2	14	2.9	0.63	-0.54	0.64	-6.8	7.8	-4.4	8.5	-0.63	17	-7.6	18	-5.1	-1	-13	5.3
-0.01	0.65	-3.4	18	-2.3	7	-5.3	15	-1.8	16	-3.1	11	-2.8	12	5	14	2.1	4.1	-3.1	5.6	2.6	8.5	5.2	9.3	-6.1	8.6	4	0.64	-1.9	1.1	0.53	7.2	-2.4	5.3	-2.2	-11	-1.6	4.4	-2.5	-0.93	-6.7	5	2.5	5.4	0.13	5.3	-0.22	7.6	-5.6	1.1
-0.15	0.61	2.9	5.3	-4.7	-3.4	-4.8	10	-4.7	5.4	-6.9	7.8	-0.54	8.2	-4.7	2.3	0.24	6.1	-3.5	3.3	-3.3	2.7	0.07	1.5	-3.1	1.5	-2.8	3.6	0.62	1.6	-4.6	-4.3	-1.3	2.9	-5.7	2.6	-5	1.2	-4.5	0.91	-5.1	6.3	-6.5	13	-2.7	-0.56	-3.6	-3	-4.8	-1.2
-0.8	-0.03	-7	-9.9	-6	-21	-6.1	-6.5	-6.4	-8	-5.2	-8.9	-2.4	-11	-11	-13	-6	-9.9	0.03	-13	-0.26	-7.2	-6.1	-7	-11	-6.8	-12	-3.5	-3.8	-6.5	-7.6	-2.1	0.33	-7.7	-4.3	3.7	-4.1	-4.6	-4.9	2.5	-9.9	-6.3	-5.5	-2.7	-11	-2.2	-8.4	-13	-9.1	-7
[truncated: 952 more columns]
