# Supplementary material for: Dyslexia on a continuum: A complex network approach
Source: PLoS One. 2018 Dec 17;13(12):e0208923. doi: 10.1371/journal.pone.0208923 (PMC6296514; doi:10.1371/journal.pone.0208923)
Supplement: S1 File — Detailed information about the archive contents is provided in the included README.txt file. (TGZ) [file pone.0208923.s001.tgz › FS_625_AA_run_2.csv]

4.2	-5.7	4.2	3	0.35	5.1	4.2	7.2	7.8	2.7	8.8	5.7	3.9	-3.6	1.4	3.6	-5.1	0.06	5	2	6.5	5.4	-5.5	-3.7	-0.82	7.2	-0.43	4.5	1.8	-3.2	2.2	8.3	9.1	5.5	-1.7	5.2	1.7	2.7	9.8	2.3	-5.2	4.3	6.6	8.8	7.6	17	8.1	-1.6	6.8	8.6
1.4	1	-0.09	-1.5	1.2	4.6	5.6	-0.36	3.8	-2.6	8.5	10	0.99	1.8	-1.7	2.5	0.24	-1.3	-1.9	2.1	-2.1	3.4	-4.7	5	2.8	2.3	-4.1	4.2	-0.54	1	-5.7	10	-3.1	6.4	-4.5	6.1	0.84	5.4	1.4	7.6	-4.2	-2.7	4.6	14	3.7	17	4.1	6.4	3.3	5.1
1.5	3.2	1.7	0.08	5	-1.5	-1.6	0.72	2	4	11	1.8	3	-8.1	-5.1	-1.8	-1.3	8.2	1.2	-3.4	-1.3	6.6	-2.8	8	-4.3	-1.3	-8.6	1.3	2.5	-3.7	-6.1	-1.5	0.16	-2.6	-5.7	-3.9	-13	0.9	-2.4	-5.8	-6.8	-8.5	-7.4	4.2	-0.16	14	-3.2	-5	-2	1.2
0.33	0.77	2.6	-0.91	5	-1.7	0.1	3.6	-0.93	3	5.1	-0.67	-6.4	1.9	-1.1	2.3	-7.2	1.4	-2.8	-2.8	-3.2	4	1.7	7.3	-3.5	-2.3	2.1	0.03	-3.6	-5.3	1.6	2.9	-2.7	4.5	-1	-5.7	1.3	0.24	1.9	-4.7	-2.9	-6.3	-8.2	0.19	-3.3	7.1	-8.1	1.9	-7.3	4.8
-0.58	-0.93	4.1	7.1	-1.6	5.2	0.29	0.76	3	-2.7	0.79	1.6	-3.7	-0.68	7.5	-4.6	-7	-6.6	9.6	-5.4	-1.9	-4.1	4.4	-2.8	1.2	3.5	10	1.6	3.4	0.72	16	5.3	2.9	9	7	-0.94	1.2	10	1.6	-6.2	1.6	3.7	0.88	4.6	1.3	9.7	-4.7	9.9	0.3	-0.46
-4.3	-8.2	1.2	-0.9	0.71	-1	-1.6	-4.6	2.5	-6	3.7	-2.1	15	2.5	4.8	-6.8	-5	-8.2	13	-6.3	-1.9	-11	8	-6.9	-4.9	0.36	-0.72	3.1	8.5	3.6	4	-3.9	4.5	-2.4	6.9	5.3	-1.4	2.1	-0.68	4	6.3	3.2	0.46	-6.7	-7.2	-2.9	4.8	-7.7	2.7	-11
-9.2	-4.7	-7.5	-3.6	-2.6	-0.54	-5.7	-4.8	-5.4	-7.9	-1.4	-2.1	-1.9	-0.62	1.6	3.2	-1.8	2	7.1	6	-1.7	-0.09	6.7	-1.8	-1.7	0.72	-6.8	-0.91	3.6	-5.8	-5.1	-8.2	4.6	-5.8	1.2	-0.1	-1.7	-8.4	0.32	-6.3	1.1	-1.9	-0.94	1.1	0.42	-2.8	-0.75	-2	-1.5	-5.9
0.31	0.55	-3	-2.1	-5.7	-1.7	-4.5	-3.8	-1.1	-3.3	1.6	-6.6	4.8	4.1	0	-1	-4.2	-8.2	9.5	-6.3	-8.7	-4.4	7.3	-6.9	-2.2	-5.7	-2	-1.3	-1.1	1.1	7	1.6	11	-12	3	0.29	-5.1	1.3	-1	11	2.8	0.37	-6.4	-5.4	-0.56	-8.1	-5	2.7	-2.8	-4.3
7.9	4	9.7	-2	0.44	-6.6	5.4	-3.7	9.2	-5.4	12	-7.2	4.1	-3.9	9.1	-1.1	7.4	-5.3	11	-5.6	-2.9	-0.07	11	-1.2	1.1	-3.5	-3.7	1.3	-4.1	11	-4.7	-9.1	9	-1.1	2.3	0.13	4.4	-4.4	-2.7	3.7	-0.51	-0.25	1.5	-4.5	6.1	-3.2	-2.2	4.9	3	-4
8	-0.48	4.3	-1.9	3.8	0.91	5.4	-5.1	3	0.04	3.1	-4.2	-3.8	1.8	4.4	6.5	3.3	4.3	7.1	10	0.87	1	5.9	3.8	3.5	-0.97	1.1	0.37	0.45	-3	-4.2	-0.27	1.2	3.7	-0.57	-5.4	10	-2	-4.4	-4.8	6.5	3.5	2.9	-3.5	12	5	5.2	-5	2.4	-12
2.7	1.1	6.5	-5	7.4	-2	5.5	2.1	4	-2.9	0.3	-10	-2.8	-3.3	1.6	1.3	-4.1	1.4	6.8	2.3	-4.7	-5.4	4.9	-4.3	2.9	-4.3	5.6	-10	1.6	-8.9	-0.81	-6.6	-6.6	-7.2	6.8	-7	-0.33	-8.1	1.4	-14	-1.1	-8.6	-2.1	-4	5.1	3.2	0.14	-5.7	-2.6	-15
-0.26	-0.28	-5.2	-5.2	-3.2	-14	5.4	-2.1	-0.83	-4.2	-3.4	-1.9	-1.6	2.1	5.9	0.34	1.6	-1.6	6.1	-2.2	3.4	-2.2	2.5	-2.8	-1.2	3.5	2.2	-6.9	-0.55	3.9	-3.9	-11	-8.6	-6.1	3.7	-0.25	0.83	-5.6	1.9	-2.9	4.6	-6.2	-4	7.2	-9.5	2.1	0.17	-7	-5.4	-20
-4.5	-4	-8.3	-1.2	-7.7	-8.8	1.9	-1.1	-5.1	-5.6	-2	-2.9	-0.47	-6	4.3	0.5	-1.7	-0.2	2.6	-0.41	8.9	-3.6	-2.2	-1.9	-3.6	1	-6.5	-2.3	-5.4	3.9	-11	-3.1	-2.7	-9.4	3.2	2.2	0.98	-12	-2.5	-7.3	-0.76	-2.9	0.65	-8.8	-1.5	-4.7	-5.7	-1.2	0.73	-2.4
-0.63	1.3	2.4	1.5	4.4	15	3.6	13	1.4	1.5	-4.1	-0.12	7.8	-2.3	-2.4	-1.3	-1.6	4.4	-6	2.5	0.02	0.7	-5.6	8	-3.2	-0.96	-11	0.98	-8.3	-0.16	-5.4	0.47	-0.33	2.1	-0.69	0.67	-11	-3	-5.5	0.68	0.08	-0.77	-3.2	-1.1	3.4	7.4	-3.6	0.5	1.4	4.3
5.4	-4.4	-2	-1.9	5	15	9.3	3.6	4.8	5.4	-5.9	8	10	3	6.3	2.9	-3.2	5.5	0.02	0.48	6.3	4.1	5.7	3.7	1.4	0.04	1.1	0.68	5.4	0.24	17	1	4.7	1.1	5.4	3.6	8.7	4.5	2.7	-1.8	12	-1.3	-0.65	-0.58	-4.6	-2.3	4.8	-9.5	6.8	0.36
2.5	-14	-0.68	-8.5	8.7	-2.3	7.3	-11	3.9	-2.5	-7.1	5.5	7.3	-2.6	5.7	-6	-7.5	3.3	4.1	-16	-0.86	4.6	7.6	-16	5.3	-8.2	5.7	-6.4	-1.7	-0.29	18	-0.14	13	3.6	1.8	-5.1	4.5	3	3.8	-5.7	7.2	2.9	1.7	-0.89	-6.5	-14	1.8	-24	-5.3	-12
-2.8	2	1.4	0.2	10	-11	0.88	8.4	0.07	1.2	-4.9	8.8	-2.1	-9	15	-2.3	2.3	-0.46	4.8	1.2	11	-4.2	7.3	-1.6	-0.86	-5.6	-3.1	3.4	5.2	9.1	-1.6	-1.9	21	3.6	11	-0.8	0.85	3.1	5	6.9	-0.06	-0.77	3.9	5.7	8.6	7.4	-2	6.2	-1.6	6.1
3.2	8.5	3.5	2.6	4.8	2.8	0.32	12	-0.8	4.9	-5.9	8.5	2.3	-2	9.7	9.2	8.5	3.1	5.4	13	11	10	12	15	4.9	0.88	10	-3	1.9	-2.7	2.7	-1.2	10	5.3	5.2	2.1	9.3	2.1	3.9	4.9	-0.58	1.3	11	2.6	16	6.9	1.5	2.5	4.4	8.3
4.6	4.8	2.6	-1.8	-8.2	-4.6	-7.6	4.8	-5.7	1.7	-8.5	5.6	6.6	5.6	7	6.3	1.8	-2.3	5.5	16	8.4	6.5	11	9.5	6.2	1.1	0.39	-1.3	-0.04	-2.4	7.1	-7.7	2.7	-2.2	0.21	1.6	0.92	7.7	-2.6	4.7	-3	5	7	-2.8	10	-6.9	3.8	0.72	0.29	1.1
-2.2	1.2	-0.39	-1.9	1.4	-2.2	-4.4	-7	-0.94	0.91	-5.3	3	-0.96	-2	-0.7	2.1	5.1	-2.8	0.76	8.6	2.6	4.7	1.6	9.2	1.8	5.3	-1.8	4.6	-5.7	0.49	5.2	6.5	-9.6	7.5	-1.3	3.8	-2.5	2.3	-5.8	13	2.1	-4.1	-2.9	1.8	-7.2	3.5	-11	-4.1	-11	3.5
-2.7	-2.1	-2.6	-5.9	7.6	-1.3	4.9	-3	9.3	3.6	-6	-0.54	-2.7	1.1	4.5	-2.7	0.17	-3.3	1.9	-3.3	2.4	1.7	0.91	5.4	5.6	-4.5	8.6	-4.8	8.3	3.3	0.11	0.31	-3.6	8.8	1.1	1.2	4.4	-9.5	5.5	1.9	-3.1	0.94	7.9	-4	1.7	0.03	-6	-7.3	5.6	7.7
1	-2.4	11	-1.7	-3.8	4.1	-4.2	-6.6	-8.4	-6.5	-9.3	6.5	8.6	4.4	2.4	4.4	12	-5.9	0.13	2.5	18	3.9	1.8	7.3	7.9	-0.89	6.7	0.54	8.2	8.2	7.6	4.1	-0.05	6.8	-0.12	2	4.5	-6.1	3	1.2	-0.27	-1.5	15	-3.8	4.5	-11	0.12	3.7	-1.3	6.8
-0.22	6.3	-1.6	1.4	-9.2	-13	-3.4	-3.5	-5.7	-5.3	-7.8	-5.8	9.9	6.3	7.4	0.79	30	-0.81	17	3.4	20	0.02	16	16	11	2.7	-6.2	-0.68	4.5	-5.4	-5	-2.6	-6.6	-4.1	-1.4	2.3	-2.8	-0.88	5.5	-2.9	12	-6.7	7.7	1.9	12	-6.2	-7.2	0.53	-0.32	-3.4
4.4	-1.2	2.5	-2.9	23	-1.3	6.7	-4.2	26	-2.5	53	-1.2	2	2.9	9.9	-2.6	24	-2.5	8	-5.8	18	-5.7	21	8.2	13	-3.1	6.9	4.2	2.4	7.4	10	-4.2	32	-7.6	5.1	0.17	20	2.8	6.7	-3.2	18	0.29	16	-3.1	14	-10	5.9	-12	27	-14
2.1	-1	0.32	0.35	-4.9	0.96	-1.1	-3.2	5.5	-2.8	26	-4.9	5.9	-3.9	-2.2	-1.1	-1	-7.5	2.5	-6.5	-3.6	-3.5	-5.2	0.29	6.6	-3.8	-5.8	1.9	-2.5	-4.5	-5.7	2.1	-0.16	-8.2	5.4	0.72	11	0.46	7.1	-2.7	9.7	5	7.9	-4.2	1.9	-17	19	-3.6	18	-4.6
-3	-5.5	-3.9	-1.2	2	2.6	-4	0.29	-2.9	2	0.28	4.3	-11	-0.43	-1.8	5.1	-20	6.2	-11	12	-13	0.13	-6.2	4.2	-7.4	2.6	-3.2	7.4	-8.7	-5	-11	-11	-11	-2.4	-4.6	-3	-6.5	-6	-15	-6.6	-7	1.8	-12	-1.3	-20	-6.4	-7.5	-0.2	-12	0.91
-15	3.4	-10	6.4	-13	4.9	-17	2.3	-11	0.98	-8.2	-0.02	-14	5.6	-12	7	-18	4.5	-31	8.1	-12	-0.23	-13	4	-25	-1.4	-4.8	4.2	-3.4	-3.6	-6.4	-2.8	-9	2.1	-4.5	1.7	-7.4	-1	-8.4	1.4	-19	-4.3	-16	4	-23	5	-9.7	4.5	-6.5	5.3
-18	7.2	-15	3.4	-18	8.5	-26	9.7	-21	9.5	-14	2.6	-6.5	11	-8.8	3.2	-3.3	3.2	-21	15	-11	-0.55	-24	9.9	-12	1.7	-9.3	0.98	-3.2	-0.32	-7.1	-7.3	-16	-1.2	-12	-0.68	-7.8	4.2	-14	1.1	-12	5.2	-12	0.59	-22	8	-7.8	4.8	-17	6.7
-9.2	8.3	-6.5	-0.07	-19	-1.2	-11	12	-15	14	-15	4.3	-12	-1.6	-17	1.2	-7.4	-3.1	-19	3.6	-15	1.6	-24	1.3	-6.8	2.5	-14	3.8	-9.6	4.8	-20	2.1	-20	-1.5	-17	-0.27	-8.2	4.4	-19	0.25	-6	-1.3	-11	-6.1	-22	-5.9	-20	5.6	-18	6
-13	4.6	-18	2.9	-34	1	-12	5.3	-12	6.2	-23	3.6	-11	8.6	-17	-2.3	-15	4.2	-18	-5.8	-19	3.8	-29	0.34	-12	2.9	-16	8.2	-5.6	2.9	-21	18	-23	15	-8.4	3.8	-10	12	-16	0.84	-7.5	9.8	-22	11	-28	-0.64	-13	6.6	-19	6
-1.7	5.6	-3.6	1.3	-19	-7.8	-13	6.3	-6.9	8.9	-8	3.2	-18	4.8	-15	-0.03	-8.3	1.8	-20	-3.6	-8.8	0.11	-22	-0.87	-5.9	-2.2	-9	-0.31	-6.2	6.1	-21	3.9	-17	11	-12	1.3	-6.5	2.9	-8	8.5	-12	3.3	-13	-0.39	-22	-0.44	-1.1	0.97	-14	4.2
5.4	2.8	7.6	7.6	-3.5	-11	-2.4	9	-0.87	-0.14	-4.6	-4.2	0.97	-8.6	-11	1.9	2.1	-0.85	-5.4	-6.7	-1.6	4.5	-12	-7.5	2.5	-5.9	1.2	2.3	-14	3.7	4.1	3.3	-4.2	4	-8.7	-1.3	3.8	6.7	-1.4	8.7	-5	10	8.3	-4.8	-3.6	-3	1.3	-5.2	-6	0.63
7.7	0.5	2.3	2	-0.58	1.4	7.3	8.6	2.7	8.2	1.3	-0.11	-1.3	4.3	-3.8	-5.7	6.4	-6.1	2.1	-2.7	-0.43	0.55	2	-9.6	2.1	0.04	0.38	2.9	-8.5	0.37	-3.9	-0.88	5.6	4.9	-5.5	-3.3	0.61	-0.11	-11	-2.9	-3.8	2	9.7	-0.88	6.1	-8	10	-2.4	0.44	-6.2
9.7	-0.94	6.4	2.7	3.2	-3.9	9.3	2.9	5.5	8.1	2.5	-1.4	-2.6	-1	-1.8	-5.8	5.3	-6.1	2.1	-6.8	1.2	-4	1.7	-4.8	5.8	-0.05	-1.7	-4.3	-1.1	-6.3	-2.6	4.3	-2.4	-0.79	-1.5	1.9	0.91	-9.9	-5.8	-1.8	2.4	8.6	2.9	3.9	17	-11	15	-7.8	0.69	-6.5
7.4	2.1	10	4.9	8	5.1	8	-0.14	6.7	3.3	4.1	0.78	10	3.5	-0.69	3.5	13	11	10	-8.7	5.1	5.7	9.3	8.9	10	2	5.2	-2.6	-3.7	-2.3	5.6	-3	-0.49	-3	-0.15	6.7	0.98	-3.1	-3.9	0.89	7.1	3.4	3.2	7.6	12	2.3	21	0.57	13	3.3
8.2	2.3	13	12	8.4	8.5	2.3	0.84	1	5.9	-1.9	6.4	15	6.1	5.9	9	5.9	16	6.2	10	11	10	15	14	11	5.6	15	2.5	6.2	7.1	25	8.5	28	3	8.7	7.1	14	0.01	-0.93	4.6	12	9.4	23	6.6	24	9.8	17	1.4	16	4.2
8.2	3.4	6.3	-1.3	9.2	-3.2	4	8.7	1.6	9.9	0.24	1.6	3.8	7.3	5.2	9.4	-3.8	5.7	6	11	5.3	4.7	12	9.2	2.1	-0.25	8.4	4.2	7.8	11	10	5.8	9.9	-3.1	1.7	8.1	0.12	3.6	12	7.5	1.4	6	13	2.5	18	6.5	6.7	4	14	8.4
6.4	-5.6	-1.7	-3.2	3.6	-2.5	4	-2	1.7	4.6	-4.9	1.5	-4.9	6.4	-7.7	2.4	-11	-4.2	-7	10	-4.7	4.5	-4.1	1.1	-1.9	0.49	4.2	7.4	-3.4	6	5.2	-2.3	-13	3	-8.5	2.4	-5.5	2.2	2.2	7.8	5.2	8.5	-8.5	-3.5	-3	-4.3	4.4	-0.96	-1.1	3.8
-3.1	2.9	-6.9	5.8	-3.3	-3.8	2.7	-3.8	-0.46	6	-9.2	2.8	-2.9	-3.6	-7.2	0.63	-0.6	-8	-10	5.1	-6.8	2.1	-12	-6.8	3.3	6.4	2.5	4.5	-5	-1.4	6.4	-4.8	-10	13	-3.6	0.6	-9.7	11	-1.6	-3.4	-0.26	0.94	0.03	1.2	-3.4	-4	-0.39	-6	-3.4	0.12
1	1.4	-4	-0.02	-3	-2.4	4.6	-7.3	4.1	-3.3	-9.4	8.3	7.7	-5	-2	-3.1	-3.1	-8.7	5.6	-4.9	-0.44	2.8	1	-7.2	3.1	0.89	3.4	2.1	-1.1	3.6	-4.7	-6.9	-0.1	4.2	0.85	-3.5	2.6	0.34	-2.7	-2.7	1.7	0	5.7	-1.4	4.8	2.6	4.4	-4.6	2	0.26
5.5	-3.5	-1.7	-1.1	2	-8.6	4.3	5.1	4.7	10	-5	5.3	-2.4	0.97	0.44	0.67	-5.1	-4.8	8	-4.1	-7.1	-0.93	3.2	-3.3	-2.2	-1.1	-0.07	5.5	-2	1.3	2	-4.1	6	-2.1	7	-4.6	1.3	0.49	-1.8	6.9	-3.8	5.7	6.5	-0.23	13	-1.1	3.2	-5.3	-4.3	6
3.6	-0.81	-0.31	4.9	0.63	23	6.5	-16	2.5	-3.3	0.95	-4.3	-4.2	3.1	2.2	0.13	-4.3	15	8	-9.8	-8.7	10	-0.72	-6.4	0.78	-5.8	-5.1	0.27	-12	4.3	-4.7	4.5	0.83	7.6	-5.4	4	-10	-2.7	-1.6	6.5	-3.3	-3.8	-1.7	7.2	1.2	7.1	-2.5	-6.6	-8.8	-1.6
4.8	-5.9	5.5	2	7.5	17	1.3	-3.3	-0.08	-9.9	7.6	-5.4	2.7	-2.6	-0.61	0.87	3.3	21	0.64	-0.92	2.9	11	-1.8	5.3	-0	-0.57	-3.3	-0.23	-0.34	15	1.5	8.7	-1.9	2.1	-2.2	-7.2	-4.1	-13	7	17	-0.98	-13	-3.3	-0.19	2	5.5	-1.8	-21	-0.35	-19
5.7	3.7	11	3	9	-6.2	0.46	7.1	2.3	12	4.3	2.1	-2.8	13	-6.3	5.8	2.6	6.6	-1.8	15	-5.4	1.9	-8.5	1.5	4.4	7.3	2.6	-14	8.4	-11	-0.36	-6.4	-0.73	7.6	2.8	9.8	-2.4	-6.4	2.6	-11	2.3	11	4.7	9.1	4	4.7	-4.1	27	0.99	30
5.7	6.4	9.2	-2.3	17	-2.5	3.5	1.8	2.1	2.2	3.3	6.5	-1.9	-4	4.3	4.9	-2.2	7.3	1.8	1.6	-1.6	-1.6	4.5	-10	3.5	-0.02	2.4	-14	3.5	-10	-6.5	-15	1.2	-11	-2.1	-5.8	2	-0.92	3.1	-4.8	3.6	1.1	3.8	-5.3	3.4	-8.1	0.19	22	3.9	16
8.5	-2.4	11	3.5	15	-4.1	6.8	0.5	3.7	-0.16	1.4	0.33	-1.4	8.9	7.4	6.2	0.21	-11	2.4	7.7	6.2	-6.5	8.6	-9.3	2.4	2.7	-2.1	0.85	2	-16	-7.9	-4.5	-2.7	-11	-2	-3.9	-1.2	6.7	1.5	-8.7	3.3	-2.2	0.36	-3.8	5.3	5.9	7.9	5.1	11	0.58
3	-15	0.38	-11	5	-14	2.8	-13	0.13	-17	0.91	-16	-0.42	-5.4	5.1	-14	0.45	-14	-2.3	-12	1.6	-13	2.8	-15	0.39	-12	1.9	-0.64	1.9	-10	-1.2	-13	-5	-23	5.2	-5.8	5	-8.4	-0.68	-13	1.2	-14	-5.3	-20	-2	-19	-1.1	-15	5.3	-13
5.5	-12	-0.18	-11	8.7	-12	1	-20	-2.1	-22	-1.6	-20	-8.5	-4.7	-6.6	-12	-6.1	-19	-13	-11	-7.8	-13	-2.4	-16	1.4	-17	-2.4	-11	0.98	-1.4	2	-19	3.3	-16	1.8	-8.9	4.7	-21	4.5	-12	3.5	-19	-3.9	-17	-1.1	-30	-4	-15	-1.9	-13
0.97	-20	-0.38	-11	0.61	-16	2	-16	4.7	-17	-2.9	-11	1.9	-4.9	-4.2	-6.2	9.8	-7.7	-10	-5.1	-2.2	-11	-7.6	-15	3.6	-18	-3.4	-15	-2.6	-7.8	-3.4	-32	2.6	-27	-2.5	-12	-3.5	-12	1.4	-15	0.91	-9.7	6.9	-21	7.7	-26	-8.3	-14	-4.4	-17
2.9	-17	-6.6	-19	-0.2	-14	6.8	-20	1.2	-22	-6.7	-11	-1.9	-7.8	1.4	-9.5	8.1	-8.8	-6.3	-11	-2.3	-15	-4.5	-21	2	-7.8	-1.7	-12	-2.3	-8.1	-6.1	-13	4.1	-25	2.1	-7.8	2.9	-12	-1.6	-16	2.7	-13	7.1	-18	9.6	-26	-11	-17	-2	-24
3.8	-9.6	2.6	-8.4	9.9	-12	4.8	-6.2	5.4	-11	4.2	-11	3.8	-2.6	2.5	-5.8	6.7	-13	3.6	1.8	-0.99	-12	2.9	-13	-5.5	-8.4	1.8	-9.5	3.5	-6.5	-0.62	-9.9	1.5	-23	5.9	-4.7	2.4	-20	10	-5	0.04	-10	-6.4	-13	-6.7	-17	2.3	-1.8	6.5	-6.7
5.3	-9.5	6.3	-8.5	0.6	-17	5.3	-12	3.1	-12	3.3	-6.5	-1.5	-2.3	4.8	-5.7	4.6	4	1.7	0.29	-2.3	1.4	2.9	-9.3	-2.7	-7.9	-1.1	2.4	5.2	2	2.7	5.9	0.6	-10	2.3	1.5	-7.2	-6.5	3.9	-0.44	2	-5.1	3.3	-8.2	-0.02	-8.1	7.1	12	6.6	3.6
2.1	-1.9	4.8	-3.5	6.4	-5.6	0.78	9.2	-3.8	2.4	1.7	-9.2	-5	-11	3.1	-7.6	-5.8	5.7	-2.4	-10	0.44	1.8	-1.5	-0.31	0.41	3.4	4.6	3.9	6	2.7	-3.3	9.6	-3.6	-0.6	-3.5	-3.8	-7.4	10	8.4	5.8	4.8	-1.5	-8.7	-0.02	-8.9	1	-6.8	24	-2.4	11
-3.8	-1.3	2	0.91	11	1.1	-6.2	-0.35	-7	-4.5	7.9	-4.9	2.6	2.3	1.2	-5.6	-0.01	5.7	1.2	-2.6	8.2	1.5	4.3	3.5	2.3	9.4	12	-2.3	10	4	-1.4	16	-3.9	4.3	1.5	-2	-3.5	2.4	17	2	-1.3	2.6	5.1	6.2	3.1	2.1	-14	16	-0.07	11
-5	2.8	1.2	3.2	4.2	-1.3	-2.5	-4.5	-1.1	-6	-1.6	-1.3	7	6.1	-5.7	-3.2	2.3	13	-1.8	-4.5	-0.6	2.5	0.79	-2.6	-1.7	0.49	0.66	3.3	3.5	6.1	-7.6	20	-7.2	-4.9	10	3.7	1.4	7.2	-3.8	3.3	-7.3	5.6	0.71	-2.8	-2.6	1.6	-4.8	11	-1.3	8.6
-2.3	6.9	0.41	-2.2	-1.9	3.4	-0.52	7	-1.5	2.1	1.3	-13	1.9	1.7	3.9	-3.5	4.6	3.6	0.48	-2.7	-0.29	-5.3	-1.3	6.7	1.7	6.1	3.5	-0.6	6.1	0.37	11	17	8.7	8.2	-6.9	6.3	7.3	9	-3.8	-3.4	-4.9	-1	5.9	8.7	2.4	10	6.4	5.6	1.7	4.1
-1.7	-2.6	1	-3	2.9	2.2	-4	6.3	-6.9	-1.8	-2	-9.4	-0.65	-7.2	0.99	-0.6	1.1	-7.1	-3.8	0.81	3.6	-2.5	4.3	3.7	-2.9	7	1.3	2.3	2.9	-5	15	18	2.1	10	-4.5	-3.7	4.2	9.1	-2.3	-1.7	3.5	3.9	-3.8	-0.22	-2.3	5.7	9	9.6	3.8	-0.16
-1.8	-1.8	3.6	-4.9	0.94	-2.1	4.4	-4.3	-3.6	-2.1	-0.4	-8.3	-2.9	-8.3	-5.2	-2.1	-0.29	-2.1	-2.7	7.6	-0.64	-0.5	-0.78	-4.5	2.6	2.7	1.6	-14	6.3	-3.9	3.9	-13	-7.3	-7.1	0.9	-11	-3.5	-5.7	4.3	-9	5.4	-5.1	-6.7	-2.5	-1.4	1.6	3.5	-4.8	0.2	-6.4
-1.5	-3.5	-1.1	-7.1	-6.4	-4.4	1.4	-8	-6.2	-7.6	-3.3	-6.4	7.2	-1.2	-3.6	-4	3.1	5.3	-3.5	-3.1	1.2	1.3	4.6	-10	-5.9	-1.5	-3.7	-4	0.31	-4.2	-5.8	-3.4	-5.4	-5.5	-4.3	-2.7	-5.5	-4.2	3.9	-13	-2.2	-6.6	-5.8	-2	2.1	0.77	-1.8	-5.7	-8.2	-7.1
-0.44	-0.23	0.82	0.35	-10	1.1	-7.5	2.7	-0.5	6.9	5.6	3.8	-3.1	-8.7	-11	0.74	2.7	7.2	-17	-7.8	5.4	-7	-16	-3.7	-3.6	2.2	-4	-2.4	7.8	-5.7	4.6	3.3	2.9	2.1	1	0.99	0.67	-4.8	13	0.31	2.7	7.4	1.6	2.9	-0.68	3.7	3.2	11	7	3.9
-6.4	8.3	5.9	12	-1.6	10	-8.4	4.8	-3.2	8.3	-0.94	1	-20	0.46	-4.5	-4.1	-0.87	0.4	-5.3	0.07	0.43	-7.9	-15	-4.6	2.1	4.5	11	-2.8	4	-11	5.9	-12	-1.7	5.6	1.2	-6.4	3.8	-5.7	0.08	0.41	4.2	2.3	-5.4	4.2	-10	-0.36	-5.7	6.7	6.2	1.5
2.5	6.7	2	-0.61	1.7	19	1.1	-2.5	2.5	0.17	8	4.2	5.9	-0.26	9.3	1.5	6.7	2.7	9.9	3.1	0.8	4.9	2.9	-2.7	4.4	-1.4	7.8	-3.3	-8.7	-1.9	3.1	-3.4	6.6	3.1	-3.3	-1.3	6.6	-2.6	-4	3.9	-2.7	0.96	-3.9	7.4	-0.38	13	12	5	18	1.4
3.6	6.7	5.4	8.3	10	12	-1.4	-5.4	3.1	-0.28	22	4.3	11	-1.9	6.7	1.8	5.3	3.5	13	5.5	7.6	2	8.8	2.6	1	3.7	8	-3.5	10	5.9	2.2	2.5	10	9.2	2.1	2	11	-1	9	3.5	1.1	-4.3	2.2	3.5	4.9	5.7	1.7	8.9	17	7.5
-3.8	8.2	2.1	-0.64	2.5	2.5	2.7	9.3	1.1	1.7	11	-3.5	0.34	1.2	3.6	-1.9	-3.1	-0.99	-0.82	-6.7	-1.4	-5.2	6.4	0.87	-2.7	2	8.8	-5	6.4	7.2	-0.27	7.8	5.5	0.92	-1.9	-0.52	-1.6	1.8	11	-2.9	-0.36	4.2	-5.9	-1.7	-7.8	4.5	11	4.7	15	7.8
-2.2	7.8	-3.3	0.28	1.1	2.6	-2.2	12	0.53	9.6	1.9	7.3	-8.1	-3.5	1.1	3.5	4.8	0.96	-0.59	1.4	1.1	-3.7	3.3	-1.6	-0.97	11	14	2.9	5.7	-0.62	21	9.6	4.2	6.1	2.9	5.4	11	20	12	11	1.7	11	-0.98	7.2	-4.1	7.1	4.8	4.3	11	7
-0.69	5.3	2.1	10	3.6	18	-1.2	3.5	-0.47	16	3.4	16	4.7	-7.5	-3.5	-1.8	-2.1	3.4	-1.8	-9.1	-2.5	-1.4	5	-5.8	1.5	13	0.4	6.9	-4.8	-2.2	11	9.2	0.86	11	2.8	1.6	12	6.4	5.5	10	5	8.2	5.2	17	-4.2	5.8	-3.1	-0.51	-2.3	4.1
-3.4	4.2	4.3	5.2	2.9	1.2	-4.1	1.1	0.34	5.6	0.86	1.7	7.3	-4.3	-4	-6.2	2.7	4.5	2.4	-12	3.9	-2.8	6.7	-8	-1.9	10	5.5	4.4	5	-1.4	-0.37	4.8	-3.5	10	7.5	2	1.7	6	7.1	4.5	2.2	1.7	-2.7	14	-1	11	0.16	4.9	-5.9	1.6
-2.9	-1.2	-0.1	3	4.3	-1.2	1.5	-2.1	6.5	-4.2	6.5	-6.3	0.02	-1.3	4.7	-0.5	2.2	-4.8	15	-4.3	-0.09	2.3	3.3	-2.9	-8.2	5.2	2.4	0.86	-0.23	-4.9	-15	-5.9	-7.1	-0.99	4.3	-4.7	-9.8	7.9	-2.3	-3	-5.1	-4.2	-13	2.5	-4.7	7.4	-4.6	6.6	-9	12
-13	10	-2.3	10	-15	9.4	-17	-0.84	-12	2.1	-19	4.5	3.8	6.2	6.4	-1.1	20	-2.7	8	3.7	11	2.2	11	6.4	1.1	3.2	11	4.6	12	2.9	11	11	12	17	0.71	8	-0.72	-3.5	-6.4	-0.02	-5.6	-0.87	6.6	6.2	8.7	8.5	-7.2	12	-7.1	4.8
-7.2	5.2	-6.1	8.3	6.5	-1.5	-8.7	4.4	5.8	2.8	4.1	-1.4	20	5.3	3.2	2.8	16	1.6	12	1	21	-1.3	13	-3	5.1	-6	3.7	-4.8	5.9	-1.6	7.9	-5.5	29	6.3	6.1	4.2	8.2	3.2	14	-0.14	1.7	-0.12	14	-0.97	11	-0.08	-4.8	4.7	7.6	-0.99
9.9	3.9	2	5.1	11	8.4	21	0.19	27	7.2	30	14	-4.2	-0.6	8.1	3	4.3	-1.1	15	-0.88	9	1.4	9.4	-6.5	7.6	0.83	0.46	1.8	-13	5.3	3.6	-6.1	23	-4.9	8.6	2.2	16	0.68	5.1	2.2	12	0.36	9.8	-1.5	15	-0.6	13	-1.1	26	2.7
0.55	3.3	-5.3	4.7	-9.2	8.1	9.3	-1.3	8.4	0.63	8.5	2.8	-8.7	1.5	-0.87	-4.2	-4.4	7	5	-1.8	3	1.6	-2.9	4.5	2	-1.1	2.4	7.7	-1.8	6.7	5.5	12	-1.3	-7.5	3.1	4.8	7	6.9	-2.6	5.3	1.6	6.5	-5.3	-4.2	5.8	-6.3	5.6	16	4.5	15
-12	-1.6	-8.5	1.4	-16	-0.77	-6	-6.4	-8.4	1.1	-3.6	2.1	-11	4.7	-14	-0.8	-15	5.9	-16	7.2	-13	-4.3	-25	3.9	-11	-1.5	-3.2	3	-9.8	-3.5	-3.5	1.1	-14	12	-5.6	-0.42	-3.7	-0.4	-11	-6.3	-11	3.9	-16	3.2	-18	0.59	-1.5	-1.9	-10	1.9
-20	-2.5	-15	-0.21	-26	6.1	-15	0.12	-15	3	-15	8.1	-13	8.8	-19	3.2	-18	-0.52	-25	5.1	-19	-5.3	-32	-1.1	-16	-2.4	2	0.79	-5.5	4.2	-8.4	1.1	-26	1.3	-0.81	-2	-11	0.67	-17	-0.63	-14	-1.9	-19	2.4	-32	-1.7	-9.6	-7.5	-16	-7.6
-24	12	-19	9.6	-32	4.4	-17	3.9	-24	3.8	-22	4.8	-13	-2.4	-28	0.38	-19	-2.2	-27	3.5	-29	2	-39	-3.8	-14	-1.6	-9.8	-5.3	-9.1	-3.2	-21	1.2	-28	4.5	-13	0.68	-15	-8.2	-15	7.8	-18	-1	-22	0.35	-26	2.3	-17	2	-16	1.9
-26	9.3	-18	5.9	-20	11	-20	-1.4	-24	3.6	-16	0.99	-11	-3.3	-20	0.13	-14	0.69	-26	3	-13	5	-29	3.9	-8.4	7.1	-12	10	-11	1.7	-17	4.8	-29	6.2	-12	11	-8.2	5.7	-13	7.6	-15	5.1	-22	5.7	-29	13	-22	10	-24	17
-12	8.5	-14	1.5	-14	6.8	-11	11	-16	8	-14	-0.9	-2.6	0.65	-10	-2.7	-9.7	-7.5	-17	-4.4	-14	-0.24	-17	5.2	-15	6.9	-5.3	10	-0.93	8.4	-14	14	-27	3.3	-2.3	9.9	-16	8.9	-0.86	11	-9.6	16	-23	-0.21	-29	-2.5	-11	11	-23	17
-15	-1.2	-15	-0.68	-9.2	-4	-10	10	-16	9.3	-7.3	-1.6	-11	2.4	-13	-2.9	-2.7	-8.8	-22	-4.9	-8.3	-8.8	-14	3	-11	-1.1	-3.6	5.1	-1.7	5.9	-0.89	10	-3	-3.8	-3.9	2.1	-4.9	2.2	1.6	10	0.69	5.7	-5.1	-1.8	-12	-1.6	-2.5	5.5	-13	5.7
-4.9	-3.3	-9.3	0.06	-9.7	0.76	-2.8	0.29	-6.1	5.7	-5	2.4	-0.49	-3.9	-5.6	0.48	2.6	-5.9	-12	2	-6.1	-5.2	-3.6	2.3	-3.6	-0.68	-6.7	5.7	-5.7	4.1	-0.12	4.9	-4.3	-4.2	-3.9	0.76	-8.2	8.7	-1.4	9.1	-5.2	5.5	3	-0.62	-4	1	2.8	-0.97	-0.98	-0.85
4.3	0.7	-0.13	4.3	-0.08	0.64	7.3	-6.8	7.8	-6.6	3.9	-1.9	4.7	-3	-2.3	-7.9	-0.28	-6.6	-2.2	-3.1	-4	-5.2	8.7	-4.2	-0.4	-0.35	-5.4	-4	-2.4	-3.2	1	-1.8	-3.8	-3	-3.6	-0.2	-2.9	-12	-0.34	-3.5	-0.83	-3.2	2.1	-4.8	3.2	-8.9	16	-7.3	9.4	-13
6.9	1.7	4	-3	-3	-8.6	2.9	-5.3	1.3	-5.9	3.2	-2	9.8	0.61	-4.5	-3.8	-4.6	-3.1	1.6	-6.9	5	-2.4	6.1	0.75	7.8	5.8	7.8	-2.7	1.2	-4.7	1.8	6.2	3.9	0.5	-2	-2	5.1	-3	11	-1.6	6.6	-2.7	6	-2.3	6.5	-5.5	14	-4.2	3.8	-9.6
2.5	0.23	2.5	0.83	1.4	0.95	9.1	2.4	2.1	3.4	5.8	-0.72	3.5	-0.16	0.16	-3.2	-7.2	-9.8	7.6	-8.8	-5.3	-0.98	3.5	-6.2	6.4	12	-3.6	11	-0.91	0.17	8.8	4.2	-10	5.9	3.9	-7.7	-7.4	14	7.6	-1.8	-1.1	3.3	2.2	10	0.12	4.9	7.9	-3.8	3.3	-4.9
1.4	5	-3.2	6.9	2	4.5	7.8	-0.88	5.5	1.5	0.72	6.6	-9.6	5.1	-4.7	1.1	-5.2	0.73	-3.7	-6.2	-4.3	5.7	-2.7	-2.2	-4.3	12	-4.8	5	3.7	2	2.8	-0.77	-7.7	11	4.4	-0.89	-3.3	14	0.37	-3.8	-4.6	-1.5	-8	16	0.08	8.8	2.3	5.3	-6.7	4.1
-1.7	7.4	-2.3	3	-3.3	4.4	2.5	3	-2.5	7.9	-3.7	4.3	-7	1.8	-1.4	-3.7	-0.64	5.8	-10	-8.7	-0.52	1.4	-1.4	-0.13	-1.8	3.2	-4.9	4.7	2.2	-0.57	-3.9	4.6	-5.7	0.99	-3.3	-5.5	-15	9.7	0.37	-0.24	-4	0.45	-4.7	8.5	5	9	-3.4	0.29	-9.1	-0.36
-4.8	4.3	-7.5	1.2	-4.1	0.04	1.7	4.2	3.6	0.54	-5.7	5.4	3.6	-3.8	-1.3	-4	-2.4	4.4	-2.8	-3.8	1.8	-2.3	1.6	-3.4	4.3	5.2	-6.2	1	-2.1	2.9	1.4	4.5	0.23	0.94	-9.1	6	-6.8	4	2.1	5.5	-4.1	3.9	4.5	4.3	4.8	-1.3	1.5	5.8	-7.6	-2.4
-4.7	6.4	-4	-2.9	2.5	-9.1	-5.5	1.8	-10	-2.1	-4	-2.2	-14	-9.4	-3.5	-2.6	-1.2	2.8	-9.5	-2.5	-5.2	3.5	-5.3	-4.5	2.7	-2.1	0.48	4.1	0.56	8.8	2.1	-3.8	-9.4	3	0.47	3.3	-4.7	6.9	0.01	-0.31	-0.86	7.9	-0.73	-2.4	-6.4	2	4	-0.18	-9.1	1.5
-4	1.7	-10	-5.6	-5	-6.4	1.8	2.8	-3.5	1.8	-8.1	6.5	-5.9	-9.2	-7.7	0.36	7.3	9.4	-8.5	-3.6	-4.9	2.3	-12	-7.5	-7	5.7	1.4	-5.5	-0.62	-0.43	-4.8	5.4	-11	4.6	2.4	3	-10	5	1.3	0.25	1.6	-0.24	-11	1.4	-8.8	6.7	14	-7.4	1.3	-3.8
7.2	3.2	1	-0.6	-1.6	7.7	7	-0.02	0.08	-3.9	-4.8	0.45	-3.4	-1.1	-1.1	2.9	-2.3	5	-0.38	0.17	-4	3.4	-4.7	6.3	-4.8	0.79	1.7	-1.6	1.2	-0.89	-5.2	5.8	-9.7	-0	0.01	6.8	-3.4	-5.3	6.1	5	0.11	-5.3	-11	0.48	-6	2.6	7.8	1.8	3.1	1.3
1.6	0.55	1.8	5.6	4.2	6.1	3.4	1.6	5.4	-3	-3.5	2.5	-4.8	4.9	5.8	5.3	-7.2	3.6	9.4	-0.28	1.2	0.87	7.6	6.7	-1.3	-3.4	6.5	-0.37	7.6	-2.5	-7.8	6	-0.9	-6.8	5.5	-7.4	-1.8	3.1	10	2.2	-4.2	-9.1	-1.6	-4.8	-3	2	8	-2.9	6.5	1.8
2.1	-7	-5.4	-4.3	3.7	2.9	9.2	-0.22	3.1	-1.4	-7.1	-6.7	-1.2	-4.8	9.1	-4.2	2.5	-3.5	11	2	6.5	0.14	11	2.5	-3.4	0.04	2.4	1	7.5	3.4	-9.9	6.7	2.5	0.59	-0.42	-7.5	-3.9	-3	6.6	0.4	-2.3	-0.77	-0.79	-0.65	6.6	1.3	8.2	-7.8	7	-8.3
1.1	-3.8	-2	-4.4	4.3	1.1	4.6	-6.3	1	-7.8	-2.4	-2.6	-2	4.8	3.1	1.7	-0.94	1.9	8.2	12	4.4	2.3	5.1	4.4	-2.2	-4.9	-4.5	-5.5	4.7	-2.3	-6.5	-12	-4.4	-8.1	7.2	-7.8	2.7	-12	-2.1	-6.9	2.4	-5.8	-1.6	-8.3	-2.5	6	0.03	-8.9	3	-14
6.5	-0.38	-2.7	-2.4	4	-11	0.21	-3.7	-2.8	-8.6	-3.1	-12	4.5	-0.51	5.1	5.1	-3.4	-0.71	5.2	3	4.5	1.6	1.3	6.6	-0.65	-2	-7	-2.4	-1.2	-11	-5.1	-3.9	-5.4	-2.7	-1.6	-2.2	-3.8	1.8	-2.2	-5.6	-2.6	-0.73	-0.96	-7.7	-2.8	1.7	-8.8	-11	-6.5	-11
2.3	3.1	-0.02	9.2	2.3	-8.4	-1.3	10	-2.2	-3.5	-12	-2.5	5.2	3.3	4	6.9	-3.9	2	9.5	3.5	2.2	6.2	5.1	2.3	2.5	2.2	-3	-1.1	-4.3	-0.48	-3	5.2	-3.1	3.1	-1.9	2.5	3.9	1.8	0.65	-3.5	2.5	2.6	0.72	2.6	3.1	4.1	-8.2	4.9	-8.8	5.8
-0.98	9.7	3.3	8.7	3.1	3.6	1.2	16	-3.2	7.2	-4.6	10	3.8	-2	1.1	14	-5.8	5.8	3.5	18	-5.1	7.1	-2.4	9.2	0.28	11	-5.5	8.9	-2.8	4.7	-0.22	7.8	1.1	11	4.2	1.3	2.4	18	0.03	9.2	7.6	4.7	1.5	16	1.5	12	-6.6	18	-8.3	16
-2.1	8.3	-2.2	5.5	-2.5	9.1	4.2	11	-1.1	11	-4.5	5.2	-4.8	1.2	3.1	8.8	1.8	8.7	-5.2	8.1	-3.8	7.3	0.67	15	0.58	6.1	2.7	15	2.7	3.7	-2.4	25	-2.4	6.2	3.2	1.9	2.4	16	-2	11	-0.65	12	-0.52	12	-7.9	10	-4.9	17	-10	20
-5.3	5.7	-7.1	10	0.01	11	1.7	4	3.3	5	-4.8	16	2.3	2.5	2.7	5.6	-5.3	11	-2.6	4	0.03	6.9	7.3	12	3.5	4.9	2.5	11	-4.1	3	-4.8	14	-0.15	12	-3.4	8.6	-1.4	3.7	-6.6	14	-0.99	1	0.42	11	2.6	14	-1.2	8.6	3.5	11
1.4	-1.6	1.1	7.5	11	8.8	4.2	-1.3	3.3	-1.4	-0.64	7.3	1.5	2.5	-0.05	11	-0.05	5.1	-3.9	13	2.2	-1.3	3.9	0.01	0.06	-0.51	-2.9	6.7	-1.7	5	-6.5	8.4	7.3	4.2	-0.68	-1	1.6	8.6	-3.7	9.8	0.77	4	0.51	4.2	11	5.4	3.9	0.99	7	0.31
3.2	-2.1	2.4	2.9	13	-2.3	3.3	-1.9	4.9	3.1	-4.6	11	0.58	-0.3	2	7.3	11	-1.8	-1.3	10	11	-1.3	5.1	6.3	0.02	1.5	4.8	-5.2	-0.59	0.31	9.7	3.9	6.8	7.2	0.45	-3.1	-0.45	3.5	-3.7	8.9	-9.4	-2.2	8.7	-1.4	22	2.5	0.09	-3.4	3.1	5.1
1.6	-10	-1.3	-12	1.7	-4.6	0.33	-2.7	-1.7	-1.9	1.1	3.6	-7.8	7.6	1.2	-2.1	17	-2.5	-2.1	1.7	6.7	-1.1	-3.1	7.3	2.1	4.4	-0.1	1.9	-1.1	0.95	15	4	11	-1.8	-1.5	-6.4	-3.1	4.8	2.9	0.26	1.6	-2.4	10	-2.8	15	-8.4	1.4	-8.3	9.3	-2.7
-2.6	-14	-0.6	-2.5	0.53	-1.5	4.8	-7	9.7	-9.3	7.4	2.4	3.5	5.1	0.43	-8.1	14	1.2	2.6	-4.2	0.71	-5.2	3.3	6.4	-1.4	-2.4	9.4	4.4	3.3	7.3	4.3	-2.4	4	-8.7	7.4	1.9	2.9	7	-2.3	0.3	0.86	-11	8.1	-1.3	14	-3.8	-3.8	-6.6	8	-4.7
2.7	-5.7	-3.8	-6.7	-3.8	-6.2	-2.7	-5.1	2.6	2.1	4.7	-6	-1.1	-7	-0.33	-1.4	5	1.9	-1.8	-8.5	0.73	-4.2	6.3	2.3	5.6	-2.5	5.9	3.9	3	0.24	-1.6	-13	1.2	-1	-1.5	-6.3	8.8	-9.1	3.4	-3.9	2.7	-5.2	8.3	-1.5	9.9	-4.3	-4.7	-8.8	0.74	-6.5
2.5	-4.6	0.12	1.5	6.1	4.4	-2.2	-3.6	4	-0.86	6	0.1	3.6	-4.6	0.2	-1.2	8.1	-6.7	2.6	-6.5	2.5	-9.4	5.5	1.1	5.1	-3.4	2.9	0.34	-3.4	-4.5	7.8	-7	14	2.8	-0.54	-3.6	8.8	1.3	11	3.6	7.3	1.4	7.2	0.77	1.2	4	-0.16	-1.1	-2	-4.3
3	1.5	7.7	-3.7	10	-3.3	1.7	-3.5	6.3	-1.9	10	0.8	9.6	-6.9	1.9	-2.9	15	-14	3	-3.5	3.7	-13	4.6	-7.8	6.5	-9	9.6	-3.9	12	-3.2	19	-6.3	13	-9.5	12	-6.9	11	8.4	6.1	-2.3	8.3	-0.29	3.4	-9.7	-3.9	-5.8	0.43	-0.26	8.1	-9.8
8.8	-3.4	3.4	1.1	-1.3	17	9.6	-9.9	7.2	-15	0.93	-6.9	2.9	-4.2	4.2	3.1	4.8	0.97	1.3	-0.23	6.1	-2.7	7.6	-3.4	3	-9.9	3.2	2.7	4.2	3.9	20	15	12	13	7.9	0.04	4.5	3.8	0.95	-2	2.6	-6.2	8.8	-3.5	1.5	-3.1	-7.7	-2.9	9.4	-15
4.9	6.1	1.2	8.7	0.26	25	8	-2.9	9.8	-2.8	-3.5	9.3	-4.4	4.2	1.3	7.6	-3.5	10	2.3	2.7	-1.2	7.7	6.3	13	4.5	-1.2	3.1	-7	-0.05	-2.1	9.6	17	3.5	9.1	1.6	-6.2	5.9	-11	4.7	7.5	0.12	-5.2	15	4.1	16	7.9	0.62	27	8.5	17
-2.4	10	-4.7	8.8	-4.6	17	-0.27	3.2	7	7.6	-3.9	11	-4.8	-3.4	-4.1	3.8	3.4	3.4	-4.8	-3	2.9	6.3	0.98	-0.53	6.3	8.2	11	3.6	8.4	-0.2	11	0.36	0.52	-0.35	2.5	2.6	11	-0.34	17	2.8	5.7	5.2	7.5	0.37	3.4	0.84	1.1	11	1.4	9.1
-3.4	2.4	-10	8.6	-2.3	-2.9	-9	-0.68	-3.9	1	-6.5	0.01	3.9	-4.7	-6.3	-2.9	4.3	-0.86	-10	-8.5	1.7	-2.5	3	-6.3	2.6	-8.2	7.5	6.8	3.8	2.7	3.7	-2.9	7.3	-13	4	0.29	5.2	-5.7	1.1	5.3	7.5	-1.9	6	-14	0.24	-13	-0.47	-0.07	0.73	-3.5
2.7	-10	-1.4	-7	-7	-12	-4.9	-3.9	5.8	-5.7	1	-14	13	-8.3	7	-17	8.2	-14	-1.1	-12	6	-10	5.4	-17	9.8	-11	6.3	-4.2	-1.7	-0.42	13	-21	12	-27	5.7	-6.7	15	-7.4	-2.1	-6.8	13	-8.2	16	-19	13	-18	-0.64	-12	3.7	-16
6.1	-14	4.2	-16	-0.04	-20	3.3	-17	4.7	-22	4.5	-22	4.2	-5	13	-15	-7.7	-7.6	15	-22	0.27	-13	4.5	-22	-2	-15	5	-12	2	-6.4	-1.2	-26	4.4	-20	-1.5	-9	3.9	-18	0.32	-14	-2.4	-7.6	-0.33	-14	8.3	-10	1.9	-13	0.08	-21
5.4	-9.3	7.9	-16	-5.2	-17	-1.7	-4	2.2	-11	9.4	-19	6.7	-11	0.7	-16	-4.8	-20	9.5	-14	-0.7	-14	1.6	-18	-2.5	-14	-0.6	-11	4.8	-15	-6.4	-24	-1.7	-17	-0.55	-5.7	-9	-17	3	-15	0.67	-14	-7	-23	-0.79	-34	-3.4	-20	-2.4	-14
-2.3	-7.5	2.1	-5.4	-4	-14	-2.5	-8.4	-1.9	-0.83	2.9	-7	-2.4	4.7	3.2	-12	-3.2	-7.6	7.4	-13	-2.6	-5.5	-1.1	-8.8	1.9	-7.8	-2.9	-10	-5.4	-10	-0.49	-16	11	-8.1	-4.1	-6.4	3.1	-8.8	-7.7	-15	-4.4	-7.1	5	-20	-2	-34	-13	-16	-9.5	-6
-1.8	-8.4	-0.12	0.77	-9.5	-0.97	-3.4	-16	-4.8	-11	-9.6	-6.4	-0.21	-3.5	1.8	3.3	-13	8.9	-3.4	-2.9	-6.3	1.3	-7.5	-0.16	-3	-5.8	-1.8	-10	0.56	-13	-1.1	-4.6	1.7	-5.8	-2.6	-4.3	-0.83	-6.8	-14	-11	-5.6	-4.3	2.3	-3.6	6	-8.5	-14	-7	-13	-6
1.8	-1.4	0.88	3.9	3.3	7	-0.82	-4.5	-0.34	-9.5	3.8	-3.3	-14	-2.2	4.7	4.8	-1.5	-8.3	-2.9	9.9	2	-4.2	-2.3	-5	3.5	0.81	5.3	-7.2	3.7	-8	-1.3	-3.8	1.4	-2.8	-3.5	6	4.7	-9.2	-4.9	-13	1.6	-3.4	-0.07	-0.69	11	6.2	-9.4	-2.9	-9.7	-1.9
9.3	1.4	6.9	2.6	17	16	8.9	-0.59	4.2	-0.15	5.2	0.14	7.8	2.8	10	0.85	8	1.6	14	8.4	9.5	-0.62	13	0.94	0.07	4.8	-5.9	-8	-0.15	-0.72	-0.39	-10	6.2	0.92	4.4	5.8	-0.56	-6.8	-4.8	-7.7	-0.68	-2.9	5.6	5.3	22	7	6.5	2.6	7	1.9
12	13	7.7	15	17	28	4.6	2.8	0.06	7.2	8.7	2.9	2.6	2.4	14	4.1	19	1.3	11	5.7	10	3.4	17	6.9	2.5	5.6	-1.7	-2.1	0.79	-2.1	-0.25	0.84	11	13	7.6	5.7	8	2.4	-2.3	-0.74	0.7	3.4	9.2	10	21	12	8.9	5.8	5.3	9.4
8.8	15	7.2	14	17	30	6.8	8.1	7.7	6.4	12	4.4	1.4	11	7.9	5.6	6.3	11	13	9.8	0.46	7.5	15	14	7.1	2.3	-4.8	1.8	-9.8	3.2	-0.22	6.5	7.9	17	-6.8	5.5	-3.1	4.7	1.1	1.7	2.3	3.7	3.2	4.7	4.5	16	2.6	7.2	11	9.9
3.5	14	6.8	8.9	8.8	24	-0.65	11	3	12	7.5	-0.01	7.7	12	5.9	6.3	-8.1	-1.7	9.8	12	3.7	1.8	6.2	13	0.81	3.7	-3.2	-2.7	-5.7	2.1	-2.6	-2.7	2.9	2.3	-0.27	5.8	1.7	0.57	-7.2	0.01	-3.1	2.8	3.1	-0.42	1.6	5.5	-2	6.1	-0.96	4.7
0.14	2.6	2.4	-6.9	1.2	5.8	-7.2	4	-3.6	2.5	-4.9	-6.5	5.2	3.6	5.4	3.1	3.7	7.4	5.5	8.2	7.5	0.78	-2.3	0.16	-4.5	-2.8	-3.8	-6.3	-5.4	8.7	-4.5	-5.5	7.7	-7.9	-2.4	11	4.5	1.3	-8.2	7.1	-0.01	-1.9	3.3	-6.7	-1.4	1.8	-4.9	5.2	-0.47	1.2
-0.36	-7.2	1.9	-4.6	-4.4	-9.7	-6.6	-1.9	-5.1	-3	-6.3	-9.9	6	3.7	9.2	-6.8	9.3	-6.1	2	-3.4	0.91	-3.4	3.7	-4.6	-0.95	-3.3	-3.9	-7.8	1.6	-5.8	4	3.3	6.1	-8.2	4.7	9.4	-11	2.2	-2.5	2.9	-2.2	5.2	3.3	-4.9	3	-10	5	1.8	1.7	-4.1
8.8	-8.2	5.8	-9.7	9.3	-4.3	7.9	0.44	6.5	1.8	4.7	-3.1	6.2	9.7	10	-2.8	2.2	-11	12	-7.8	6.5	3.7	2.6	2	-1.1	0.32	-6.1	-3.7	0.8	1.1	-12	9.6	4	4.4	0.23	0.81	-5.8	-1.8	3.4	-1.4	-9.1	0.31	3.5	-0.8	10	-8.5	12	-7.2	3.2	0.07
11	-5.6	8.9	-4.7	16	-6.7	3.8	-3	2.7	-2.3	7.2	-6.6	-4.6	10	-1	3	-0.09	11	-2.5	2.1	6.3	8	4.1	-2.2	-0.37	-2.7	3.8	8.2	11	5.4	4	-1.1	5.7	-4.4	1.3	3.4	0.19	-4.9	15	-4.4	-0.48	-7.7	1.1	-4.9	0.47	-5	6.3	-3.2	2.7	6.1
4.7	2.5	4.1	-5.4	7	-6.7	3.2	2.4	-12	0.05	-20	-5.1	-8.9	-2.9	14	-0.73	10	0.99	3.1	-4.2	7.4	7.6	12	1.9	-2.7	2.7	-9	6.8	-8.9	7.9	9.3	2	5.2	-2.4	-4.5	4.1	0.26	2.1	-14	3.5	-5.5	3.1	-0.07	-0.42	7	-4.2	5	-0.62	2.2	2.7
3	-0.14	-5.1	-7.1	2.7	-4.2	11	3.7	5.2	3.3	9.2	-8.2	9.6	10	34	-2.8	31	4.5	26	-0.67	24	2	21	0.68	15	0.28	15	-2.7	17	1	34	-8.6	35	-6.2	19	8	16	0.09	19	2.7	16	0.62	26	1.3	36	3	23	-0.51	16	0.57
12	1.7	6.1	-1.5	5.3	-3.6	12	8.7	17	3.8	15	-7.1	-4.2	5.5	3.3	-0.61	6.8	-9.5	4.6	7.2	5.4	-0.42	13	4.7	1.5	0.39	-6.7	-2.1	-8.8	-1.8	-9.4	-9.9	11	-3.5	-3	1.6	6.4	-3.3	0.75	-0.66	1.4	1.2	-1.3	-1.4	11	-5.9	17	1.9	16	-3.2
1.1	-1.8	1.4	-8.3	-1.2	-5.9	0.38	4.8	3.9	5.3	3	-2.8	-4.9	4	-10	-1.6	-11	-10	-0.44	3.8	-11	2.9	-9.1	0.47	7.3	-1.4	-1.6	3.4	-5.6	-2.5	-6.9	2.7	-5.4	0.37	2.3	-0.43	2.6	-7.8	-6.8	-7	7.5	1.4	3	-6.1	5.2	-11	-5.6	-5.3	-3.7	-8.1
-9.1	4.7	-7.8	-0.13	-13	0.55	-8.5	7.3	-8.7	2.8	-2.7	5.3	0.95	3.1	-5.7	5.2	-9.7	8.3	-7.8	8.1	-9.3	1.5	-9.8	5.2	-4.8	-0.14	-8.5	-2.4	-6.9	1.9	-13	-8.3	-17	-3.6	-0.3	2.8	-11	-0.01	-4.1	3.4	-1.6	7.6	-9.3	-2.1	-18	4	-9.9	-2.9	-9.6	-2.5
-12	2.9	-11	-1.2	-22	1.1	-24	9.1	-18	7.3	-7.5	3.9	-7	7.6	-17	17	-13	5.9	-18	4.6	-12	3.8	-28	4.8	-14	-0.91	-18	3.2	-7.4	7.4	-20	6.9	-31	8.1	-9.6	11	-22	-1.6	-5.9	6.3	-19	0.08	-24	1.5	-42	-0.99	-14	3.9	-19	4.6
-20	-4.7	-9.5	-3.8	-19	3.9	-30	5.1	-23	1.5	-11	5.2	-7	5.1	-17	2.8	-16	4.8	-14	18	-16	0.83	-28	12	-13	-3.2	-18	8.6	-5.1	6.2	-26	8	-28	7.7	-16	4.7	-19	1.7	-13	3	-17	1.2	-22	2.9	-34	-0.49	-21	-0.92	-28	-0.51
-16	-3.8	-8	-3.5	-22	-0.24	-19	-3.2	-20	-1.1	-12	1.7	-4.9	3.5	-15	-5.5	-15	9.8	-18	3.4	-17	2.6	-17	6.9	-6.8	-1.4	-8.7	4.8	-6.6	5	-12	3.1	-23	-0.93	-9.4	6	-4.6	-0.62	-13	4.9	-4.5	3.3	-15	5.1	-29	-0.62	-19	4.9	-19	0.06
-8.1	-2.7	-4.2	4.9	-19	0.31	-11	-2.5	-12	-1.4	-13	6.1	3.1	5.5	-8.2	-2.8	-4.4	1.6	-4	-2.1	-9.5	2.6	-11	13	-3.8	6.8	-16	9.9	-7.5	5.9	-16	17	-17	8.8	-13	4.9	-16	3.2	-13	6.9	-7.3	3.9	-10	9.7	-16	9.9	-7.7	3.2	-12	11
-3.5	-1.2	-1.3	4.1	-5.8	5.9	-9.1	-1.7	-3.9	0.88	2	8.6	3.1	-5	-6.4	-1.3	3.2	6.9	0.09	-4	-3.4	6.5	-0.97	4.5	-1.5	5	-5.3	-0.77	-6.5	-2.1	-0.37	-0.1	-3.4	4.9	-11	1.9	-0.43	2	-6.1	5.8	-4.2	3.9	-5.2	5.9	-15	9.4	0.27	0.64	-3.2	6.6
2.6	3.3	11	3.9	7.2	3.1	-0.93	5.8	6.2	5.8	17	1.1	7.2	-3.6	2.2	3	4.9	5.3	10	2.1	7.4	4.8	2.7	0.46	-0.68	2.5	-9.7	6.9	-12	0.24	-2.6	7.1	-0.01	6.7	-7	-0.83	5.1	-4.7	-14	7.5	-4	-3.5	7.7	6.8	8.6	16	9.9	4.1	9.4	5.4
8.5	2.9	9.2	-1	14	5.4	9.9	6.8	13	0.6	7.2	0.52	5.2	2.1	7.2	5.5	-1.2	-6.2	8.1	1.1	-4	1	8.2	6.6	4.5	4.6	1.7	1.4	-5.9	1.5	0.67	12	16	3.1	2.4	1.5	11	2	-7.2	4.9	5.6	-0.64	6.7	-4	3.8	5.4	12	-3.4	10	-1.3
11	-2.5	5.6	0.09	12	13	10	-5	11	-12	11	3.5	-1.8	3.5	8.2	7.3	1.1	-0.94	1.7	4.5	2	5.6	14	1.3	7.4	-4.1	5.7	5.6	5.2	-1.4	19	-1.5	20	5.5	8.3	-4.4	16	13	7.6	2.3	13	-6.7	11	6.2	14	4.8	1.3	3	13	3.2
6.3	15	3.7	10	8.3	2.1	5.8	14	3.2	7	4.9	5.6	9.2	-2.6	5.5	6.9	3.5	-2.1	12	6.5	6.4	4.8	3.7	5.1	4.3	-1.5	3.8	-4.4	-5.3	-0.72	6.6	-6.1	3.5	7.9	3.5	-1.5	5.8	-3.5	15	-6.8	8.7	-4.8	0.93	4.2	3	7.2	-0.57	14	7.3	10
-4.1	-1.6	0.73	-2	7.3	-9.6	0.92	-6.3	0.78	-1.5	8.3	6.5	-5.3	-2.3	-3.8	7.2	-3.6	-2.5	5	5.8	2.5	-2	-9.6	5.8	3.5	7.3	4.7	0.03	-0.4	0.38	-0.24	-0.99	-7.7	7	-1.9	0.07	-9.1	7.1	-2.9	-0.31	-4.9	6	1.5	12	7.3	8	2.7	-10	-1.4	-2.6
-4.5	-1.8	0.42	7.5	-0.95	-6.6	0.36	-14	-2.4	-4.8	-3.4	1.6	-4.7	-3.1	-3.7	-1.5	-4.2	2.2	4.8	-3.3	-3.2	4.8	0.1	3.4	-2.2	-1.5	-9.2	-4.3	-3.5	-6.1	0.51	-4.3	4.4	3.9	-5.6	-2.5	-8.3	-2.4	-9.4	-12	0.71	3.1	6.5	9.5	6.2	4.2	-3.5	-7.1	-2	0.12
0.96	-2.1	1.7	1.9	0.53	-14	-0.16	-4.1	6	-2.5	-3.4	-3.7	-6.2	5.6	2.8	5.2	-0.56	9.9	4.3	0.03	-0.99	4.9	0.13	5	3.2	-5.4	-4.8	-2.1	-6.7	-1.9	-2.3	9.7	1.9	4.7	1.1	5.5	-4.4	-6.4	-6.2	-6.4	-1.7	2.7	-0.9	4.8	-8.8	8.3	-2.8	5.9	-0.96	10
-2.2	-2.3	-1.9	-8.8	-0.82	-1.7	6	6.3	6.4	4	-1.3	6.7	-3	-3.8	-3.3	6.3	0.56	-0.39	-4.1	5.7	-4.3	3.8	-2.8	3.5	-5.8	5.1	-8.4	12	-1.9	6.1	-17	2	-1.2	15	-0.13	0.54	-5.3	14	-13	3.6	-6.9	4.2	-5	8.4	-6	11	0.71	-4.8	-1.2	-0.78
-8.6	-7.1	5.2	-3.4	-3.1	8.2	-1.7	-0.34	1.6	-1.6	-2.8	7.5	7	5.7	-1.2	-0.3	7.9	-1.8	4.6	-0	-4	5.4	-3.1	-1.8	-3.7	-5.4	-6.8	0.69	2.2	-5.4	-10	-4.6	-2.9	-2.7	-5.3	-5.4	-6.2	-2.5	-2.2	-7.7	-4.3	-1.7	-13	-5.5	-16	-4.9	-1.4	-4.8	-1.5	-7.3
-2.4	-3.1	1.4	2.8	-4.8	9.8	-7.3	3.4	0.24	-2.7	2.8	-0.6	2.7	-6.8	3.5	5	-1.1	11	5.2	6.4	-2.1	2.6	2.1	-0.72	0.59	-3.2	0.96	-4.5	2.3	2	-4.5	-0.47	-0.51	3.2	-1.4	0.76	-3.3	-2	4.3	-4.3	0.27	0.67	-6	4.9	-8.9	-2.1	2.3	2.4	2.4	0.52
5.5	2.1	1.2	-2.4	1.6	0.99	-3.6	6	-1	-0.89	5.4	3.6	2.3	3	-3.5	1.1	-2	4.6	-5.1	2.1	-2.5	3.7	1.6	-3	1.6	-2.3	1.3	-0.06	2.7	4.3	5.7	-8	8.2	-8.1	3.7	6.3	2.1	-0.59	-0.18	5	8.5	-5.9	9.7	1.7	3.5	0.74	5.5	-9.1	3	-6.2
12	-1.4	4.2	-3.3	-0.48	-12	3.1	5.2	5.2	4.7	-0.55	1.6	-1.3	-6	2.2	3.3	-0.9	-2.1	-3.5	0.29	3.2	2.9	2.1	6.4	1.6	2	4.1	-0.5	5	-8.5	10	-7.5	11	-1.4	0.81	-5	-4.9	-4.7	-4.8	5.5	0.76	0.45	12	2.9	12	5.2	-0.85	-0.96	-0.95	4
4.8	-2	3.7	1.7	-3.1	1.9	6	-3.3	6.5	4.5	-0.03	10	2.2	2.4	4.6	-0.43	-1.9	8.5	-0.69	0.72	1.4	-1.4	-3.4	11	-1.7	3.9	8.2	-5.1	9.1	1.2	-3.2	-1.3	2.1	3.4	3.5	-4.2	3.8	-3.8	-1.2	0.52	2.9	11	-1.8	2.4	1.4	8.9	-4.2	-0.52	-7.4	8.2
2.7	2.5	5.7	8.6	7.5	3.1	2.9	0.39	4.5	3.3	3.2	5.8	-0.95	1.9	-1.6	0.75	-7.9	10	3.1	-0.87	-0.99	-0.56	-0.26	-3.3	1.9	6.2	-4.6	-3.7	-4.2	0.1	-3.4	3.6	-5.2	3.8	-3	-1.2	3.6	-1.6	-2.9	2.1	2.1	9.4	-0.78	4.5	-7	-0.88	3.8	-6.9	4.5	2.1
-0.76	-0.01	2.9	3.6	4.4	-3.8	-0.16	4.8	7.2	4	0.04	8.5	11	-4.5	4.8	2.5	-7.1	3.6	0.51	-3.9	5.4	4.8	8.3	1.1	4.2	0.12	6.7	6	-1.9	1.8	19	-6	16	-5.2	2.3	1.3	14	0.18	4.2	0.42	8.2	1.4	7.3	-0.73	4.2	8.3	-2.4	-9.2	6.3	-5.3
8.2	-5	10	0.74	17	1.2	8	6.1	3.7	-0.23	6.4	5.6	10	-0.83	10	1.1	6.9	-3.9	8.5	0.23	8.1	1	2.9	7.1	7.4	-1.9	11	11	21	3.5	16	4.5	16	-0.08	14	6.6	15	7.3	20	5.9	9.4	2	9	6.7	9.9	8.7	16	4.2	19	1.2
2.5	8.6	-0.05	8.4	9.4	6.3	4.1	8.1	-3	4	5	8.9	4.9	3.7	3.4	6.8	2.4	-3.4	3.3	5.6	15	0.35	4.2	5.7	4.7	2.7	4.8	9.1	11	11	10	9	6.3	8.8	14	3.5	18	13	8.1	6.7	14	-2.2	16	9.2	11	11	7.7	2.1	14	2.9
2.2	6.9	1.3	2.9	-2.3	-6.2	0.26	-0.91	3.9	5.1	5	14	3	-1.8	1.4	9.1	-1.7	11	-0.52	8	3.3	5.5	2.8	7.8	-0.36	1.9	-4.8	6.9	1.8	1.2	-1.5	0.6	-0.67	4.2	6	-5.7	-0.95	2	0.98	3.6	3.1	-6.8	3.8	0.41	2.7	12	-0.58	-5	5	3.4
-0.22	-2.2	0.68	-3	-5.1	-3.6	-2.3	-0.59	4.9	8.1	-2.1	7	-6.5	1	-4.8	1.9	-15	2.4	-6.2	4.3	-1.8	2.2	-0.56	1.2	2.5	4.3	5	-1.8	1	-0.57	-3.5	1.3	-5.9	12	-0.5	-7.2	5.5	-1.1	-4.5	-1.7	6.9	-2.2	-5.1	9.7	-8.6	11	-1.7	-13	-5.3	-7
-0.87	-0.14	-3.6	-0.01	-0.03	28	-1.6	2.6	-4.1	-1.1	-13	-0.02	1.4	12	-1.9	6.8	-12	4.9	-2.1	8.6	-6.3	2.9	-13	13	1.4	1.4	-1.7	0.3	3.3	11	-16	17	-12	16	1.7	7.1	-4.2	6	1.4	-5.8	-4.2	-4	-12	8.6	-9.3	16	-7.2	1.8	-6.8	6.5
-2.1	-3.5	0.74	-2.6	-8.5	-2.9	1.4	-7.8	-3.1	-7	-3.1	3	5.5	-4	-0.73	7.4	-9.6	21	1.3	3.7	-0.64	15	-6.8	18	-2	-0.04	-0.43	0.45	-1	7.5	-4.8	23	5	3.4	-0.12	9.6	2.6	7.2	1.3	4.3	-5	10	-5.8	4.6	-7.1	7.9	6.4	26	3.2	23
5.4	14	7.3	3.1	3.5	-9.3	0.86	11	2.1	14	8.9	2.3	3.3	-10	3.9	7.6	0.43	-6.9	-1.1	3.4	7.8	-1.4	7.8	4.2	5.8	6.2	12	-0.65	5.1	-21	14	-7.2	15	-5.4	11	-9.8	12	9.6	13	-16	11	4.4	13	-0.12	9.6	-1.4	1.1	11	2.1	7.4
-1	0.94	-1.5	-8.9	-0.44	-20	-3.3	1.8	-3.8	4.6	1.4	-5.9	12	-2.2	1.6	-1.5	5	-19	12	-3.1	5	-6.2	5.2	-8.7	-0.83	6	1.3	8.2	1.2	7.3	4.4	-1.5	-4.8	-7.6	0.03	-4	-4.6	5.8	4.1	-1.9	6.3	13	-2.9	-5.8	5.4	-5.7	2	-12	-0.25	-10
-3.1	-12	-0.28	-16	-1.7	-25	-1.2	-16	-6.9	-15	-3.8	-15	-3.6	-8.7	1.9	-15	-1.2	-24	8.6	-15	-2.3	-15	2.8	-19	-2.2	-9.1	4.2	-9.8	-1.3	-6.4	-4.2	-15	-7.3	-20	-3	-7.7	-0.23	-13	-0.5	-18	3.3	-3.7	-5.3	-18	1.3	-29	1.9	-19	1.3	-26
-0.99	-15	4.2	-16	-8.5	-37	3	-14	2.4	-16	1.9	-18	6.1	0.46	1.6	-16	-6.9	-22	5.9	-17	-3.6	-8.5	6.5	-20	5.7	-21	1	-10	-7	0.51	-11	-17	-7.8	-17	-1	-3.4	0.11	-7.5	-13	-12	-2.4	-6.5	-4.3	-19	-1.4	-32	-5.6	-18	-1.5	-26
-0.99	-10	0.02	-11	-5.7	-28	4	-6.9	8	-12	6	-22	4.4	-7.6	-1	-17	-3.4	-15	8.8	-20	0.95	-7.2	4.9	-25	-1.7	-15	0.08	-8.8	0.64	1.2	-7	-10	-5.8	-16	1.7	-9.6	-2.6	-6.7	-3.4	-11	-7.3	-7.2	-5.3	-16	-2	-32	-0.45	-4.9	1.1	-10
2.8	-19	-2.2	-15	2.6	-16	4.3	-21	7.6	-20	2.9	-9.4	0.71	2	-0.99	-9.1	-4.3	-0.62	4.3	-15	-0.21	-6.7	9.6	-17	-2.4	-12	3	-2.9	-0.41	-5.2	-7.1	-14	8.5	-13	-2.1	-13	-3.2	-6	-4.9	-11	-0.84	-7.4	-4.3	-7	-0.36	-18	4.5	-13	2.1	-14
0.9	-5.1	2.4	-7.3	1.3	-9.4	4	-5.7	6.6	-8.2	-0.05	-1.1	4	2.1	-1.8	-7.4	2.8	-7.5	1.8	-0	2.7	-5.5	11	-3	0.84	-6.8	6.9	-1.1	0.14	-4.2	8.7	-19	5.6	-12	3.9	-4.2	1.4	-0.68	-0.49	-9.6	4.3	-5.4	6.5	-10	7.2	-4.2	-1.3	-5.5	-5.2	-11
-0.04	-0.59	0.28	-0.63	-6.1	-7.5	0.34	5.7	-0.38	-3	-1.3	6.6	11	-6.2	0.04	3.6	-3	-1.6	7.7	-2.2	4	7.6	4.6	-0.6	-0.98	3.3	-6.2	0.76	3.9	7.1	4.4	3.1	-4.4	11	4	5.5	2.4	-1.2	-5.2	11	0.95	1.1	2.9	8.6	9.7	13	-0.88	7.4	-2.4	-0.38
-0.85	-3.2	-2.9	2.2	-6	3.7	-1.7	-3.3	-6.1	-1.7	-5.2	11	-8.5	1.8	0.65	-3.8	-7.1	7.1	-0.88	-2.3	-9.1	6.2	2	-5	0.03	-7.8	4.8	-2.6	7.5	-3.6	13	-3.6	2.1	-3.5	8.4	-0.79	0.98	1.8	3.8	-0.71	7.4	0.51	-3	0.56	-6.5	10	-2.8	0.49	-1.4	-2.9
2.3	1.1	2	-0.13	7	-2.1	6.1	-0.13	-0.52	2.6	-1.8	3.1	-8.7	-2.4	-1.2	-0.8	-8.6	3.2	-2.7	-1.6	-7.9	3.8	-2.9	-8	6.8	-6.5	-1.2	-3.2	-1.4	-0.51	-2	-7.7	-2.6	0.61	-6.4	-5.5	-5	-2.5	-3.3	5.8	-2	-4.9	-0.23	2.3	-6	2.3	-5.7	-4.6	-1.6	-0.43
-5.5	-7.4	-0.79	-4.2	0.3	-10	-3.4	-1.2	-2.8	3.3	3.3	0.07	-5.2	-4.4	-3.6	-2.6	-5.1	-8.9	3.3	-1.8	-1.1	-2.6	-0.94	-8.6	0.44	5.8	-6.2	-3.6	-1.3	-2.8	-6.4	-7.2	-5.7	-5.5	-3.3	-3.2	3.6	-6.4	-1.2	-1.3	-1.8	2.2	-8.3	3.8	-13	-1.7	-4.5	-5.7	-2.2	-8.3
0.41	-4.1	4.3	0.42	-1.1	-4.3	-2.2	-2.2	1	2.3	-1.3	0.53	8.2	-3	2.1	-0.95	3.7	-15	10	-9.8	-3.1	-3.2	4.3	-5.5	-8.5	3.9	-10	6.8	-2.6	2.6	-1.1	7.5	-6.7	0.1	-2.1	-2.4	-5.5	-2.7	-4.8	3.9	-6.3	5.3	-8.6	3.4	-12	-0.63	-6.5	-4.2	0.85	-2.9
-2.2	1.9	3	5.7	-9.3	0.73	-6.9	-1.6	-1	4	2.8	3.4	0.07	-5	0.33	-3.1	-0.98	-2.7	3.2	-7.3	-6.5	2.6	2.8	-3.4	-4.4	3.5	-8.4	1.9	1	4.9	0.34	8	-3	3.9	-4.5	2.5	2.8	4.2	-7.9	5.5	-0.83	8.2	-0.03	10	-5	1.9	-0.61	5	-3	3.7
-2.3	-3.3	-1.2	-5.6	-5.2	-7.6	7.1	-3.9	7	4	5	-1.7	1.9	-2.6	0.93	0.03	-6.1	13	4.3	6.5	-6.2	3.4	4.3	-1.6	7.4	-6.5	-7	2.5	-3.6	1.2	2.9	-0.8	-4.2	2.6	-4.8	3.5	-1.8	-4.7	0.2	-1.4	6.7	-6.2	-0.14	-3	-5	0.54	3.1	-4.5	2.5	-5.3
-0.9	-1	0.47	-8.2	3.8	-11	4.6	0.28	5.6	8.2	2.7	-11	-4.2	10	-3	8.6	-0.26	-6.9	-0.19	14	2	-2.1	1.1	1.7	1.8	5.4	-1.6	-5.3	-0.17	-0.74	-0.26	-4.4	1.3	6.8	-5.5	-0.9	-4.7	-1.9	0.55	-4.4	-0.83	-0.55	-0.67	9.9	3.8	0.81	4.1	-3.8	4.7	-0.87
-0.08	2.7	2.3	0.38	1.9	-4.8	2.4	8.3	0.3	6.4	4.1	1.6	1	-1.6	3.5	1.6	6.9	-0.57	7.1	4.6	6.2	0.92	2.2	-1.3	2.1	4	5.1	-1.6	-0.34	0.12	9.6	-7.3	6.5	1.6	-3.2	2	3.2	-3.4	3.7	-3.9	-0.73	7.3	1.7	3.8	1.6	-2.1	2.6	3.6	2.2	4.8
3.3	2	4.2	3.7	2.3	8.8	1.6	2.6	1.4	5.3	0.94	6.3	1.6	8.7	-2.8	3.2	0.12	11	-4.1	6.7	2.5	3	3.5	10	-7.5	3.5	7	5.9	-0.17	-0.61	12	3.6	1.9	5.6	9.7	-0.74	-4.7	-4.5	10	8.8	0.02	0.52	-3.4	1.3	-0.29	5	4.9	5.5	0.41	3.1
5.4	3.4	1.1	5.3	6.4	8.5	2	6.4	1.6	4.1	6.6	8	1.9	-6.2	-0.37	0.05	4.4	0.4	-5.1	0.35	2	1.4	0.88	5	-2.6	3.7	7	11	-3.4	1.9	11	7.4	-0.64	7.3	1.1	0.47	2.5	-1.1	15	16	2.5	-0.16	-0.03	3.3	9.4	2.6	-3	7.8	1.2	3.3
4.8	0.6	-0.22	-6.5	0.9	-16	7.5	3.5	0.77	-0.57	6.8	-3.4	0.55	1.9	3.4	0.27	5.2	-2.4	-1.9	9.3	3.9	0.19	0.72	5.9	5.9	-5	8.5	-1.6	0.32	-4.4	8	1.1	-5	-0.32	2.5	-1.5	3.3	-7.2	7	1.2	9.1	-9.5	13	-5.7	13	-2.7	4.6	-8.9	4.6	-11
7.3	3.5	4.5	-5.1	-5	-16	6.7	-2	-0.78	-4.7	5.1	-11	-7.5	-8.9	0.32	-0.66	-3.9	-9.1	-4.4	3.2	-0.18	-1.4	-5.8	1.5	3.7	2.2	-2.6	-5.8	1.2	-6.3	-3.5	-8	-4.6	-12	3.7	-5	4.2	0.65	3.5	-7.8	10	-8.9	2.7	-10	-1.2	-6.2	3.3	-14	0.32	-14
7.7	-3.2	4.2	-1.7	6.3	-5.7	8.7	4.6	2.3	2.1	4.5	-0.84	-9	-7.2	-2.8	4.8	-5.1	-1.7	-4.3	9.9	3.3	-3.3	-4.2	3.9	3.7	-2.3	0.67	-5.7	-5.9	1.1	-4.3	-3.4	3.5	-4.4	-2.1	-1.5	-2.5	-6.4	8.1	-3.9	5.4	0.98	-3.5	-6.7	-2.8	7.1	-3.9	-7.8	-1.6	-0.39
4	-1.4	5.7	-0.57	13	-1.8	1.9	0.35	3.7	-0.22	9.6	3.7	-3.3	3.8	-7	1.7	3.1	10	-11	6.6	-0.07	-3	-3.7	5.3	-0.82	-0.51	-0.84	-1.7	-4.6	4.1	-11	-17	-9	-8.7	-5.7	3.1	-0.4	-1.6	-1.9	2.9	-9.4	-1	-5.7	3.4	-9.6	8	-1	0.8	6.4	3.1
1.6	4	12	2.6	8.8	7.4	3.4	-1.9	5.8	3.2	4.1	0.08	4.4	-6.2	0.9	-3.2	5.7	3.4	-1.1	3.9	-1.6	1.3	2.4	-0.47	-1.1	-3.4	-6.7	3.7	-0.02	0.06	-0.86	0.64	2.6	-5	-1.6	9.2	2.4	4.7	3.5	10	-0.36	2.7	7.6	-4	-3.9	1.3	-0.01	0.98	6	-1.6
0.7	-2.9	0.39	-1.3	5.5	4.4	5.7	8.1	5.5	6.7	-3.5	-2.5	5.2	0.6	-0.56	1.3	-6.3	-5.1	1.9	-4.8	0.6	-3	-0.14	1.4	1.9	2.2	2.3	-3.1	-1.1	-2.5	-0.97	3.6	9.7	-0.76	5.9	6.4	-3.8	-4.8	4.2	8.3	-3	9.9	1.5	-3.3	-1.5	-3.3	4.9	2.5	2.6	5
-2.9	3.9	-1.9	3.4	0.23	13	-5.2	4.2	-5.1	-0.48	-7.5	4	-3.1	-2.4	0.52	2.3	-9.3	-5.1	-3.8	-5.9	-7.5	7.8	-4.6	-2.6	-1.8	8.3	-2.3	-3.4	-5.6	4	2	-3.9	-6.5	4.7	-5.2	0.13	-10	-3.7	0.89	7.7	-5.5	2.2	-2	6.5	-3.9	6.2	-0.93	-0.46	-8.5	0.41
-1.3	2.9	-1	3.2	9.1	-1.9	-3.9	6.4	-4.8	1.4	-6.4	4.6	-5.1	7	-6.1	-1.5	5.7	-6.9	-2.6	-5.4	-1.9	5.2	-11	-1.2	-5.2	3.4	2.2	1.9	-3.4	-0.81	-3.9	2.8	0.18	0.5	3.2	5	7.5	-3	-1.7	6.5	2.4	-4.3	-1.5	-2.4	-1.6	0.05	-9.8	4.7	-9.9	-1.8
-5.6	2	1.9	2	8.5	-2	-0.12	-0.18	-2.5	-0.13	-2.8	-4.6	-5.8	0.67	4.1	2.3	3.9	-3.1	1.4	-5.7	3.2	3.6	0.56	0.15	-3	3.2	6.2	-0.29	0.44	0.37	-1.1	-0.58	1.5	-1	-4.9	-1.7	8.1	-0.75	-3.3	7.4	2.7	0.27	-2.8	5.5	6.9	1.8	-11	1.3	-6.3	0.93
-0.36	-4.2	2.2	-4.3	2.5	2.4	2.1	-2.1	-1.4	-2.5	2.7	-8.2	4.7	0.04	9.2	-1	1.8	9.6	12	-5	2.9	-3.5	5.7	-3.7	-2	-4.1	-0.68	-8.9	0.88	-3.8	-6	-2.9	-6.4	1.9	-1.8	-6.9	-1.1	-1.3	-3.8	-6.8	-2.2	-6.7	-4.1	0.66	8.1	-1.7	-0.42	-4.5	-2.5	-2.7
0.35	-0.08	-6.4	-3.1	0.43	1.9	1.5	3.6	3.1	-1.2	1.4	-7	-4.9	-7.4	4.3	-7.5	0.31	-5.4	-0.66	-6.2	-0.33	-7.9	-1.4	-4.9	-1.2	-2.8	-1.7	-8.3	-1.4	5.6	-5.7	-0.86	-4.6	-6.7	-1.9	-5.3	-2.6	-3.6	-5.4	-8.3	-7.5	2.1	-5.5	-9.6	-0.39	-6.4	1.2	-2	-3.7	-6.2
-3	1.1	-3.5	-2.5	-8.4	-6.2	-2.4	2.9	-3.9	2	-4	-0.04	4.6	-1.6	3.6	-2.3	4.3	-5.7	-0.12	1.4	2.5	-7.5	-2.4	-1.6	-3.4	-2.3	0.9	-8	-3.1	-1.9	-4.1	-16	-0.1	-12	-6.2	-7.5	-3.6	-7.9	-2.4	-9.3	-3.9	-7.8	-3.3	-9	-1.6	-6.2	-0.73	-4.7	-8.5	-5.7
-6.6	0.13	-10	1.6	-4.9	3.8	-3.5	-1.3	-7.1	0.69	-2.4	-1.3	-8.1	7.2	-3	-2.4	3.2	-4.5	-6	8.1	1.6	-4.8	-5.2	0.31	-7.2	-2	2	-7.9	1	-7.8	4.4	-13	-3	-8.4	-1.7	-4.4	-13	-8	2.2	-12	-5.6	-5.2	-4.2	-4.7	4	-1.1	-0.77	-3.6	-4.8	0.47
-6.7	-0.78	-5.1	-4	6.6	8.7	-3.3	-5.5	-8.3	-4.3	-3.1	-4.2	-0.33	-3.2	2.7	-0.29	1.4	0.68	-7.5	8.2	4.5	-4.4	1.1	-6.4	-1.4	4.4	-3.5	-7.6	2.7	0.79	5.8	-10	-1.2	-3	-4.7	-3.7	-4.5	-4.3	-1.4	-10	-3.7	-10	5.2	3.9	8.3	-7	-6.9	-6.9	-4.8	-3
7.5	1.4	7.7	3	-0.33	-4	8.6	-2.6	4.8	3.2	12	9.4	-2.8	-4.3	9.4	6.7	7.4	11	-0.38	0.91	2.5	-0.88	7.5	3.1	-2.9	-0.7	-2.9	1.5	4	-2	1.6	2.7	10	2.6	0.89	-0.98	-4.3	0.28	2.9	6.2	0.66	4.6	12	2.4	18	0.53	-1.6	0.6	7.5	0.03
0.09	2.7	-4.7	4.2	5.4	-6.1	6.6	7.1	6	10	3.2	8.9	3.5	-2.2	7.7	-2.6	6.8	4.6	5.7	-0.6	13	4.3	9.8	6.8	7.3	4.6	6.2	-0.54	5.4	-0.74	4.9	13	-2.3	10	7.1	6	5	3.6	13	0.69	2.8	-4	5.4	8.4	14	-2.3	3.5	9.4	10	4
-0.29	-1	-6.8	-2.1	3.4	-11	-3.1	4.1	-1.3	-2	-1.2	-1.5	-3.3	-2	-5	0	-2.2	-0.36	-7.2	-2.1	3.6	-0.96	1.9	-1.5	8.5	-4	-2.5	-0.74	1.4	0.64	8.4	-5.2	6.5	-9.3	8.5	6.3	6	-6	13	0.93	9	-3.6	3.8	-5.5	-7.9	-2	9.5	3.7	5.8	2.2
6.7	-2.7	0.7	-2.6	0.17	-6.4	0.15	-1.7	-1.7	-0.21	-5.5	-5	1.6	6.8	-2.2	-3.1	7.3	-7	6.9	-5.2	4.3	1.9	3.2	-4.4	-4.6	-6.9	5.9	5.9	1.8	-0.12	-5.8	9.4	4.1	-4.2	-2.4	1.1	2.1	-0.84	-1.9	0.44	-0.82	-2	-1.1	-8.1	-9.7	-4.5	4.5	2	-0.79	2.2
-3.2	0.94	-1.2	3.4	-4.7	8.2	-1.5	-0.51	-4.3	-2	-6.4	3.8	-0.07	-0.41	-7.5	-0.05	-4.5	-1.1	-5.6	-4.5	-0.1	1.5	-8.4	-5	-3.6	4.3	0.33	4.1	-1.2	-0.54	-10	1.4	-1.4	3.2	-8.5	1.2	6.3	5.4	-9	0.7	-7.2	5.9	0.3	2.6	-9.8	-5	-4.5	7.6	-12	1.4
-11	2.6	-8.5	0.68	-11	3	-5.5	-3.2	-6.5	-1.1	-14	2.6	-8.4	-3.4	-8	-0.28	-12	11	-14	-3.2	-5	0.53	-7.5	-10	-4.1	-1.1	-13	1.6	-1.3	-1.2	-10	-2.1	-10	4.1	-2	0.44	-15	-4.7	-0.68	-0.57	-4.7	2.5	-7.8	-0.47	-15	-4.5	-6.2	-0.39	-14	-4.6
-1.4	-4.8	-2.9	-6	-1.4	-5.2	-0.78	-1.2	-2.2	-4.6	-2.6	-9.3	-3.2	0.58	-0.1	-6.1	-5.9	0.63	-8.2	-10	-0.22	-8.9	-8.4	-10	-4.8	-6.9	-5.5	0.64	-1.2	-0.54	-9.7	-2.7	-5.8	-2.3	-7.4	-3.9	-6.7	-6.9	2.2	1.9	-4.2	-5.4	-7.9	-3.7	-8.7	-10	-8.1	-7.2	-8.5	-9.4
0.89	-5.2	3.1	1.4	-6.2	4	2.7	2.9	-4.5	-7.2	1.9	-2.6	-1.5	-4.2	-2.4	-2.8	6.5	-6.2	-6.7	-0.51	2.8	-3.7	-2.8	-6.5	-6.8	-4.1	1.6	1.6	4.8	-3.4	-6.1	-11	0.02	-2.4	9.1	-1.8	-0.41	2.7	2.8	-5.3	-0.41	-8.5	-2.6	-11	-4.4	-11	1.1	-6.2	-2.4	-8.1
3.2	2.8	-4.8	8.6	-2	6.7	2.2	4.2	4.1	0.9	-0.24	1.4	8.4	0.21	0.61	-0.74	7.3	0.59	2.3	1.5	6.9	-3.5	7.3	-1.9	6.1	8.3	1.9	4.5	4.3	-0.29	-3.1	-1.1	4.7	-2.3	5.9	-0.71	6.8	12	7.8	4.5	7.4	4	1.3	0.54	10	1.7	2.1	3.3	5.4	4.6
4.6	4.7	-6.1	2.5	-2.4	2.2	-2	-3.1	1.7	1.4	-4.2	1.8	9.3	2.5	3.9	4.9	6.5	15	8.9	10	-0.27	-2.4	6.5	2.3	4.2	0.05	4.4	5.3	7.3	-2.1	-3.9	0.45	2.6	-1.9	4.8	-3.2	0.39	-2.1	-3.4	-4	8.2	2.9	-0.16	0.44	4.6	7.5	-6.5	6.1	1.2	7.9
-5.1	2.1	-3.8	-5.2	-11	7.5	-11	1.4	-12	0.28	-8.1	2.3	6.1	3.6	-5.1	-3.1	7.5	-1.6	-5.3	1.6	-2.4	-4.9	-6.1	0.62	1.9	-9.7	-1.6	2	4	-0.27	2.2	-5.6	-3.9	2.2	4.8	-4.2	-3.1	2.3	-2.6	-1.2	-5.1	7.3	0.84	-9.4	-5	0.15	-10	3.4	-6.8	-1.7
-8.8	3.3	-9.9	1.3	-14	0.61	-7.2	5.2	-8.8	6.2	-7.8	-0.28	3.2	-6.1	-3.2	-5.7	9.9	-5.6	-8.6	-6.9	-4.1	9	-1.6	0.32	-4.5	7.2	-0.87	2.2	-0.85	-0.86	4.7	4.3	-1.1	-0.86	-3.7	3.4	6	4.1	-7.2	5.4	-4.3	4.2	1.4	2.9	1.9	0.61	-6	1.8	-10	0.6
3.5	-0.37	3.3	3.3	-6.1	7.1	1.8	-1.3	1.2	1.9	-7.2	1.3	6.2	-0.95	-7.8	0.09	-3.5	3.7	-8.5	-3.5	-9	12	-5.6	7	6.7	7.2	10	1.3	-2.8	-2.5	14	3.4	4.3	1.9	-0.6	4.3	5.8	10	-2.5	-0.48	3.3	3.4	3.6	6.5	2.4	5.8	2.5	3.5	2.1	2.8
2.2	-0.23	4.4	5.5	2.7	21	-1.6	0.06	3.2	6.4	5.4	11	-6.2	-5.8	-1.5	2.3	-6.5	2.6	3	0.8	-7.7	-2.3	-7.9	3.9	0.99	11	-0.21	8.9	1.5	5.3	-5.6	21	-2	11	-2.4	6.1	0.49	8.2	-1.8	3.5	-6	15	1.6	12	-1.1	7	4.5	-0.84	7.7	5.7
-2.8	-4.6	2.7	6.2	2.2	7.6	-2.1	-15	4.8	-24	2.7	-28	-4.5	9	-2.8	4.6	-3.3	17	-1.9	5.7	-8.3	1.4	-1.2	8.2	1.2	0.88	1.7	1.2	-0.6	12	-0.08	20	-1.5	20	-0.32	16	5.6	6	1.7	9.1	3.5	1.3	-1.2	18	0.08	17	5.5	0.45	14	-6.4
-0.11	17	3.2	3.8	6	24	-1.8	1.1	3.5	4.3	5.2	6.5	-1.2	8.4	-5.5	7.6	0.35	7	-3.8	3.3	-7	1	4.8	10	1	-3.7	7.6	-1.6	3.8	-8.1	17	15	5.1	18	3.9	-4.1	1.7	7.1	8.9	-3.5	2.9	-3.2	0.49	6.1	4.4	11	18	29	16	32
-1.2	13	-5.2	18	11	19	0.4	2.7	-2.8	12	1.6	15	-13	6.8	-1.7	7.8	3	-9.1	3.5	4.2	-0.59	1.6	-1.9	8.3	-2.1	13	1.4	3.1	-5.7	4.8	0.36	12	1.9	1.8	-4.8	-1.7	-11	13	-1.7	3.7	-4.1	2.5	2.3	1.6	0.16	-3.4	10	18	3.5	26
-7.4	-5.7	-5.2	-2.7	-7	-13	-8	-8.3	-2.5	-6.2	-6.8	-7.1	-6.1	3	1.9	-13	-0.16	-4.6	-1.6	-7.8	2.7	-9.2	-9.2	-11	-2.2	-6.2	-7.5	-5.1	-8.5	-0.69	-5.2	-0.27	-11	-17	-4	-3.7	-2.3	-4.3	-14	2.6	-9.8	-4.7	-5.9	-18	-2.4	-14	-2.9	-6.8	-5.8	-4
[truncated: 952 more columns]
