# Supplementary material for: Dyslexia on a continuum: A complex network approach
Source: PLoS One. 2018 Dec 17;13(12):e0208923. doi: 10.1371/journal.pone.0208923 (PMC6296514; doi:10.1371/journal.pone.0208923)
Supplement: S1 File — Detailed information about the archive contents is provided in the included README.txt file. (TGZ) [file pone.0208923.s001.tgz › FS_625_AV_run_1.csv]

0.79	-0.52	12	1.8	-0.28	-0.31	5.2	2.9	16	-8.3	10	-6.1	6.3	-13	5.2	0.51	14	1.5	9	-2.5	10	4.6	1.5	0.14	6.3	-2.8	1.6	0.28	15	4	5.7	-4.1	2.2	3.8	21	-1.5	15	-3.2	5.6	9.9	-0.1	5	9.1	-4.5	3.6	-9.8	7.3	-8.1	5.2	-4.8
-0.53	-0.41	-4.3	-3.9	5.5	5.4	-9.4	-3	-5	-9.4	3	-10	3.6	-15	-11	-6.8	-7.4	1.3	-9	-5.2	5.2	-0.67	-6.5	0.41	-3.2	-2	8.5	-2.2	-3.5	-3.3	21	-6.4	-17	-3	-1.3	3.8	2.3	-14	2.9	6.2	4	4.3	5.2	-1.5	27	-7	7	-5.5	-5.6	-12
-0.71	-1.6	-25	-11	-13	3.4	-17	-12	-20	-18	-27	-5.5	-12	-11	-10	-8.7	-20	-17	2.8	-13	-3.6	3	-8.2	-13	1.4	4	4.7	-3.7	0.68	1.6	11	-17	-3.8	1.9	-7.7	4.1	-3.3	0.61	-3.3	1.4	12	-0.77	4	0.97	8.4	-22	5.2	-4.7	-5	1.9
-1.3	-0.83	-18	4	-7.6	7.8	-7.3	0.89	-18	-15	-16	-1.9	-19	-0.02	-25	3.7	-13	4.3	-13	-7.2	-14	-8.8	-22	3.8	-11	7.6	-25	-11	-16	-3.9	-18	-12	-18	-5.4	-17	9.7	-22	3.1	-18	6.5	-22	-9.3	-11	-1.6	-18	-27	-25	-9.3	-12	3.2
-1.2	0.33	-14	-4.4	-12	13	-18	3.8	-15	-4.8	-13	0.17	-20	3.2	-17	8.1	-14	13	-14	5.4	-8.1	3.1	-11	2.3	-15	3	-16	8.6	-21	-0.2	-14	0.1	-15	-4.9	-24	12	-17	0.06	-14	15	-22	4.1	-12	8	-12	5.1	-13	5.1	-21	4.4
-0.29	0.2	-14	1	-6.5	10	-5.8	-5.2	-4.6	-6.4	-5.6	0.85	-11	-0.8	-15	8.8	-1.1	6.3	-12	8.4	-9.1	6	-3.3	-2.1	-8.9	2.9	-7	3.2	-8.9	6.8	-1.8	-0.71	-6.7	3.1	-14	6.8	-5.5	-0.56	-7.8	5.2	1.4	6.3	-12	8	2	4	-1.7	-8.1	-15	-4.8
-0.27	-0.3	-9.9	-2.2	-2.3	-2.5	-9.1	-13	-1.5	-23	-2.1	-19	-11	-14	-16	-5.6	-0.97	-9	-1.2	-4.2	-12	11	-11	-5.8	-1.9	3.1	4	-12	1.3	-11	-1.1	1.2	1.9	0.74	2.9	-11	3.4	-2.4	-7.6	4.5	3.2	-3.4	2.3	-5.5	-3	-6.5	-2.4	-6.7	-11	-8.4
-0.37	-1	-3.7	-5.9	-3.6	-9.8	1.6	-7.9	11	-15	1.1	-4.9	-6.4	-27	-2.2	-11	-5	-13	-2.7	-14	-0.33	-14	-2.8	-7.3	0.82	7.2	-13	-11	-2.6	0.9	-16	-2.2	-0.35	-3.4	10	4.4	-0.67	2.8	-14	16	-5.4	-6.9	-0.59	-9.3	-11	-5.5	-6.9	-4	-1.8	-2.3
0.71	-0.12	20	-1.2	0.92	-5.3	14	-4.7	8.7	-2.5	12	-1.9	2	-11	11	-3.3	18	-2.4	7.3	-2.6	11	-3.9	12	1	5.3	-3.6	-13	1.3	8.7	7.8	-8.4	0.76	11	-5.3	8.2	6.5	1.5	-0.95	-4.6	1.6	-0.88	5.7	0.19	-2.1	-5	-5.8	-4	-1.7	-0.17	-3.4
0.65	-0.79	11	7.4	1	13	16	2	7	-0.98	13	-0.31	5.6	-6.4	8.3	0.53	5	-1.5	3.9	-9.9	8.8	8.6	4.4	-7.6	10	12	5.7	-3.8	11	4.7	1.9	-2	14	4	11	-0.87	3.7	-0.09	2.3	10	8	-4.1	5.2	17	2.2	-6.5	5.2	2.5	11	5.3
0.65	-0.35	5.3	19	6.5	3.4	5.2	5.6	7.4	5.3	5.6	-2	8.5	-4.7	5.3	7	-3.5	5.5	-1.7	-0.42	4.9	-13	0.5	6.3	5.6	6.5	9.4	1.7	1.8	5	3.8	3.4	3.6	5	-0.48	0.94	5.1	-1.8	15	13	4.1	1.2	9.4	11	4.9	11	9.5	3.5	4.3	11
0.53	1.7	0.62	3.3	-0.97	3.2	1	6.6	1.5	1.3	4.3	0.79	5.2	6.7	0	19	3.9	21	-0.49	15	-7.2	20	2.6	12	6.9	-7.2	11	13	4.2	11	-2.8	13	1.2	6.8	4.1	1.5	2.1	-4.6	13	6.5	7.3	19	1.5	10	-2.5	20	6.2	1.2	-1.6	3.1
0.09	1.1	-3.5	-0.99	-6.6	1	-5.5	0.99	2.4	11	-1.6	-5.2	1.6	-0.16	-3.8	14	0.4	19	-0.85	8.7	-0.46	16	-1.1	6.7	-8.7	-0.57	1.9	2.8	-7.5	-4	2.5	-7.4	1.7	2.9	-18	-14	-9.3	-6.3	-9.4	2.7	-4.6	1.1	-9.7	-3.1	-14	-4.1	-1.5	-1.7	-8.3	5.8
-0.38	0.86	-8	1.6	-3.2	0.22	-9.2	11	-0.91	7.4	-0.77	2.6	-7.2	7.9	-12	13	3	6.5	-9.9	13	-7.9	5.8	0.26	11	-11	-4.8	1.2	4.2	-4.9	0.35	-4.4	2.5	0.72	4.6	-8.7	-2.2	1.3	3.3	-13	-0.49	-10	0.7	-17	15	-7.5	2.9	1.5	-0.83	-5.3	2
-0.39	0.91	4.5	7.2	-0.87	3	-0.96	12	2.8	7.9	7.4	3.1	-7.6	6.7	-5.9	6.8	0.99	12	-6.4	9.6	-4.6	2.9	5.8	8	2.1	-5.4	-0.94	9.8	-0.06	6.4	5	-4.8	-5.9	13	7.2	3.7	4.1	3.8	12	-1.6	-4.1	1.4	-5.6	5.2	4.9	5.1	0.44	1.4	-3	9
0.03	0.65	0.94	-8.4	-2	0.52	4	-1.6	0.59	2.1	-1.2	-9.1	0.09	1	-1.1	-12	-1.5	10	-0.03	-5	12	8.8	5.2	-0.77	4.8	-2.7	-5.9	3.5	1.8	-3.5	-3.6	4.8	11	2.9	-12	7.3	4.1	0.73	5.9	-0.64	1	8.6	-8.7	-2.5	3.2	8.3	3.7	2.7	7.8	5.6
0.06	-0.24	1	1.1	4.2	0.14	4.9	-14	-5.6	-14	-0.89	-9.7	-3.2	-14	1.7	-8.7	-5.9	-6.9	-1.2	-17	-7.3	-0.74	-1.3	0.98	4.1	10	-4.6	2.2	-3.5	-0.36	-4.5	-2.2	4.3	-5.3	-7.2	-7.9	-6.1	-5.2	-3.1	4.3	11	11	4.8	6.5	0.84	0.13	-2.9	-0.53	14	-4.9
-0.11	-0.32	6.5	-2.2	1.5	-3.9	6.3	-5.5	9.3	-3.8	9.5	5.2	14	-9.7	8.3	-5.8	-8.2	-0.91	4.7	0.43	8.6	-1.7	1.1	0.98	5.5	4.8	-1.7	-8.6	2.9	-12	-13	-5.5	9.5	-9.1	-9.4	-2.5	-6.3	-4.3	-0.41	0.72	12	0.17	9.4	-11	-1.8	-2	-10	-10	9	-3.2
0.9	-0.69	6.1	-1.1	4.7	-1.6	17	1.5	15	6.3	14	-4.8	15	-2.3	20	-4.9	11	-5.3	17	7.1	6.8	-0.13	22	-4.6	4.6	-4.6	9.8	-2.7	1.3	-1.2	3.5	-3.6	9	-1.2	5.8	-6	2.4	-9.8	6.1	-6.5	-7.6	-9.5	8.8	-12	-8.4	2.8	-1.3	-14	-1.6	-2.3
0.3	-0.86	3.2	10	6.1	-0.99	4.2	1.5	8.8	-3.3	4.7	2.8	1.8	3.1	14	-2.8	4.5	-2.7	5.2	6.3	9.7	-0.16	4.5	-2	0.87	-8.5	7.9	-14	3.6	-9.2	8	-5.1	-1.2	-7.5	12	-13	3.5	-11	6.1	-3.6	-1.1	-9.7	20	-5	-2.2	-3.1	-2.9	-9.7	-5.3	-12
0.14	-0.46	-4.7	5.7	4.2	1.2	-4.3	-1.5	3.6	-0.97	-2.9	2	5.2	1.8	1.3	-0.59	1.6	-5.6	2.6	2.2	0.39	-0.1	-4.3	-1.5	1	-13	-8.1	-12	3.8	-9.4	4.5	-3.6	9.3	-0.63	-0.9	-9.2	-1.3	-12	-10	-11	7.3	-6.7	-14	-15	1	-1.4	-1.9	-3.4	7.8	-7.2
0.55	0.59	-1.6	5.8	0.43	3	-1.4	8.9	5.2	6.1	5.7	5.5	1.5	6.8	3.5	1.7	1.6	1.2	6.4	0.17	-3.5	-5.4	3.9	-5.4	-0.41	-5.5	0.98	7.9	3.4	0.06	1.2	3.1	5.8	-7.2	-6.7	5	3.6	0.8	-5.4	0.55	12	6.8	-3.3	6.1	2.6	6.7	7.4	-1.5	8.5	1.4
1.1	0.31	4.6	2.5	6	-0.01	7.7	-3.5	5.3	6.3	3.5	4.6	-3.7	11	15	6.2	14	1.6	5.4	6.3	-15	-13	6.8	4	3.5	-4.3	9.5	-10	6.8	-2.5	3.2	-0.99	1.6	4.3	1.5	-4	3.1	-2.8	6.1	-4	17	5.3	24	-3.6	3.5	1.6	0.34	-3.9	5.7	-3.8
0.41	-0.28	-1.3	2.5	4.4	-0.97	-5.9	2.6	2.8	7.3	0.59	1.4	-1.9	7.5	-0.71	4.6	-4.4	3.1	-1.2	1.4	0.3	-3.9	6	-1	4.1	-11	15	-5.9	0.91	-3.1	12	-2.6	4.3	-4.1	-0.12	-8.7	4.2	-11	3.4	-4	15	-0.6	14	-9.6	3.5	3.5	3.3	4.7	4.5	-5.2
0.31	0.16	0.94	-4.1	6.8	0.8	2.6	1.2	-5.3	7.6	-7.1	2.2	3.8	9.5	-7.7	4.4	2.6	8.1	4.4	2.4	-3.7	-7	3	0.82	-2.2	-6.3	-3.6	6.1	-3.9	4.9	-3.7	9.2	-2.7	-3.5	4.3	-4.7	-1.5	2.1	-0.67	-4.1	-12	4.6	-12	-3	-5.4	8.8	-2.9	9.6	6.6	3.2
0.68	0.66	10	-3.4	2.8	-0.22	2.1	3.2	2.3	4.5	0.13	5	7.1	3.5	5.5	0.32	0.8	1.4	8.3	6.3	19	-1.9	6.8	2	-12	-0.33	7	-4	-3.4	-1.8	-13	0.3	3.2	1.5	-8.4	-1.6	1.4	-6.8	-2.5	-1.1	-8.4	-9.7	1.8	-1.4	2.7	0.35	0.74	-0.64	6.3	10
0.73	0.33	8.4	-4.6	-7.8	5.8	0.38	6	3.2	3.3	4.5	0.58	-1.1	6.5	7	3.8	4.8	-7.3	7	7.2	13	-4.5	5.8	-2.4	-8.5	4.5	8.4	-0.39	3.7	0.78	6.4	-12	-2.9	0.08	7.6	13	7.4	-8.6	7.8	9.9	-1.4	-2.9	3.2	6.7	-7.4	0.94	7.1	-8.2	3.3	3.8
0.24	-0.09	-6.8	-12	-15	0.69	-2	1.4	1.4	3.9	-0.07	7.8	-8.6	11	6.7	1.8	3.7	-3.6	2.4	3.8	-5.3	-6.4	-5	-2.8	-2.6	5.5	-5.8	-1.6	-1.2	3.5	-9.4	-11	-0.01	7	-0.5	4.3	-0.75	1.4	7.8	-7.8	-6.1	2.2	-0.13	7.4	-9.6	-5.4	-9.8	-7.2	1.2	4.9
0.3	0.2	-0.11	1.5	2.5	3.9	2.1	7.5	0.49	11	-3.6	8.6	-2.1	6.2	-3.7	6.9	4.7	-4.4	5.5	6	-11	-1.4	-1.5	3.5	8.2	-1.2	-4.5	5.2	4	5.4	-0.88	-8.1	1	7.2	9.8	-6.9	9.6	-6	7.3	-17	4	-12	0.75	3.4	14	-7.4	6.3	-9.7	2.4	6
0.2	0.48	0.82	-5.2	-0.42	-5.4	4.9	-0.51	-1.6	9.7	-5	8.5	3.6	4.4	-8.3	4	0.77	-3.5	-1.2	6.5	4.8	-1.9	-6	2	-3.5	-3.7	-0.47	3.2	0.18	1.3	11	-0.15	-2.5	2.3	0.41	4.4	2.8	1.2	5.9	-5	4	-7.4	4.5	-5.4	18	0.05	4.6	-7.4	1.9	0.69
-0.33	0.8	-8	-4.9	-6.4	3.7	-8.7	0.06	-6.3	3.6	-15	0.79	4.6	2.9	-17	0	0.78	4.7	4.3	7.1	6.6	6	3	0.69	-3.8	-1.7	-8.9	-5.5	-6.8	2.4	4.8	8.3	-9.3	6.8	0.5	0.52	-9.4	-0.78	-3.4	0.68	-7.6	14	-12	-6.2	0.42	12	-2.8	-1.4	-3	2.3
-0.47	0.44	-0.03	-1.4	-0.96	0.22	8.9	-6.3	-3.1	3.1	-6.7	-7.9	1.2	9.2	-12	-4.1	-12	-0.82	-0.83	-6.7	-2.6	-2.9	-4.5	-5.2	-4.3	-2.5	-16	-3.6	-0.76	-10	-15	2	-5.3	-8.2	-0.46	0.13	-8.9	-3.4	-0.79	-7.9	3.4	-3.3	-13	2.9	-12	3	-9.3	-1.9	-4.6	2.1
-0.78	0.17	1.3	4.2	-2.1	2.1	0.27	0.18	-3.1	-1.9	1.1	3.4	-5	8.8	-1.9	3.7	0.51	-0.72	2.9	-2.2	3.9	0.12	6.1	7.1	-8.2	4.4	-7.3	4.2	-0.6	2.2	-12	-0.1	-0.35	-4.1	-2.1	4	-4.6	2.9	-12	-0.2	-9.7	-3.7	-16	8.4	-13	-3.2	-10	2	-8.2	0.89
-0.42	0.56	1.9	17	-11	11	-2.9	12	-5.6	2.8	-5.8	2.7	-3.4	2.6	2.8	7.8	7.3	8.1	-4.3	3.3	7.7	5.6	1.9	4.6	-5.6	4.2	-3.3	7.8	-12	1.5	-6.6	6.9	-8.9	5.3	-9.2	2.6	-3	-0.34	-7.1	14	-4.1	9	-11	3.8	-9.6	4.9	-3.5	3.1	-5	2.2
-0.18	0.63	0.79	-6.5	1.7	-1.4	-3.9	-5.4	-1.8	5.6	-3.6	0.9	3	-2.2	-2.1	9.5	10	9.9	1.1	7.8	6.3	11	-1.3	2.6	-4.5	2.3	-1.8	13	-8.6	1.9	-6.2	8.8	-10	6.4	-3.4	3.6	-8.4	12	-4.1	8.5	-6.3	7.9	-6.5	14	-14	11	-6.8	8.8	-2.8	2.8
-0.2	-0.22	6.2	8.8	-0.71	5.5	-4.1	4.6	0.33	3.6	3.9	6.4	-1.4	9.7	-6.7	-1.2	-0.11	-3.8	-2.5	-0.16	-1.2	-3.2	-0.35	-1.8	3	-3.8	-7.3	5.9	-2.4	-2.9	-3.7	1.3	-1	1.5	4	-9.7	-3.8	-5	4.3	-8.2	-1.3	0.32	-5.4	9.1	-1.3	-0.72	0.39	2.9	-4.8	0
-0.33	0.08	6.9	0.57	-1.8	2	5.9	2.5	0.25	-5.5	-0.93	-4.2	3.1	2.5	3	-8	-2.5	-4.9	-4.4	6.6	1.7	-1.5	6.9	5.6	4.6	-5.9	-5.3	9.6	5.6	1.1	-1.2	6	0.47	4	2.1	-2.5	-1.7	-0.03	0.61	-12	-3.9	-6.5	-10	2.2	-3.2	1.3	-1.4	-3	-1.1	-0.24
0.18	-0.09	1.8	-9.8	7.2	-3.2	7.9	-8.8	-1.8	0.9	-2.6	-8.6	2.7	-2.5	7.3	-5.9	6.3	-10	-1.5	-17	3.4	-6.9	2.2	1.2	1.4	-7.6	1.7	-0.36	-4.1	-5.9	12	-2.5	-1	-8.6	1.6	-8.5	-5.5	-3.6	8.7	-8.2	8.1	2.6	0.04	-12	6.4	-1.6	-2.6	-0.37	2.8	-2.6
0.02	-0.07	4.6	-5.7	5.1	-4.1	8.5	-8.1	-2	-5.9	2.9	-5.8	-5.4	1.4	8.4	-1.4	3	-0.65	1.4	-9.4	4.2	0.2	-4	1.4	2.1	-3.2	-2.5	-5	-3.4	-8.2	-9.1	-1.6	-1.4	-8.7	-6.5	-3.6	-9.2	4.3	16	0.64	-2.6	-0.84	1.9	-9.6	2.4	-6.2	-7.3	2.1	7.7	4.3
0.36	0.07	9.9	-3.6	5	-10	11	-4.2	5.3	-1.8	5	-1.3	2.8	0.25	19	3.6	3.8	-2	1.6	2.7	2.1	-5	7.8	-3.5	-3.6	10	12	-2.8	8.6	-5	6.8	-2.3	5.9	1	5.4	-3.3	4.2	4.3	5.1	-0.18	2.5	-0.73	0.71	-1.6	0.85	2.6	8.4	-0.78	9.6	3.5
0.43	0.28	6.4	0.93	2.6	-3.2	6.8	2.9	7.8	8	7.1	1.5	-0.59	-1.8	18	-2.8	5.5	-7.8	6.8	0.14	5.3	-2.9	5.8	-8.9	6.5	2.4	15	1.3	15	-1.3	11	12	13	6.3	5.2	1.8	9.7	12	4.8	-5.8	1.8	-3	19	-0.92	-0.32	7.8	10	8.6	7.3	10
0.31	0.4	3.9	-6.1	7.5	-8.6	2.2	5	2.5	2.7	3	1	0.26	-1.9	2.5	-0.67	-1.2	-0.2	0	-1.9	-5.5	-1.6	2.9	-6.5	0.29	-0.67	-3	-1.4	2.8	5.4	-2.2	6.3	-3.6	7	3.5	1	3.7	7.3	-5.4	0.85	-6.8	5.4	5.2	-0.49	-4.9	10	0.19	-5.6	-4.6	5
0.72	0.65	2.9	8.4	-2.5	1.3	-4.5	5	-4.3	5	-3.5	-2	-11	9.5	9.7	1.1	2.1	11	-0.05	9.1	-1.7	3.1	4.4	6.6	5	5.9	-6.3	6.7	2.2	3.6	0.68	7.7	6.2	0.87	3.8	-0.09	-3.2	5.4	-4.8	-7.5	-5.7	3.4	-6.6	-3.8	-6.7	6.6	-0.27	13	7.2	-4
0.17	0.4	-2.3	9.1	2.6	9.2	-8	3.9	-0.66	6.3	0.73	2.6	0.82	7.8	8.1	-4	-3.7	3.3	-1.2	1.1	-3.4	-5.7	0.28	6.1	1.1	9.1	8	-4.5	0.29	9.5	2.9	-1.7	3.1	-1.5	3.7	11	4.7	8.4	3	2.3	-9.1	9.2	0.34	-10	2.6	13	0.47	3.2	8.2	2.7
0.05	0.18	5.7	7.5	6.9	1.4	2.8	7.4	-1.8	12	-0.74	5.9	13	10	7.8	-6.4	0.72	-0.74	-0.5	4.2	-0.07	5.2	4.6	-4.1	-0.27	11	15	-3.3	-0.89	1.2	4.8	-6.4	-0.29	-4.4	2.9	5.9	5.5	7.6	1.2	-3.4	8.3	2.1	12	-6.6	6	3.7	4.3	8.8	-5.1	-4
-0.38	0.23	0.21	-2.5	2.6	-16	5.5	3.3	-0.18	-2.3	0.55	-1.1	10	-3.6	-0.75	-8.6	1.6	-3.2	2.5	-4.2	1.5	4.5	-0.8	4.7	-6.5	-7.6	-3.2	-1.9	-9	3.2	3.2	-7.1	-9.3	0.12	-11	3.7	-4.3	1.2	-9.5	-10	2.6	-6.2	-2.5	-8.3	0.02	-4.5	-3	4.5	-0.81	0.88
-0.62	0.14	-1.5	-7.8	5.8	-16	-4.8	-5.8	-7.2	-2.5	-8.5	-2.4	-0.21	-7.4	-4	-3	1.7	-5	-2.5	-4.2	1.6	-0.4	0.27	6.4	-11	-10	-5.7	-6.5	-12	-2.8	-6.2	-4.1	-7	-6.3	-12	3.3	-10	-2.4	1.1	-8.4	7.4	-11	-0.55	-9.8	-0.59	4.9	-5.2	1.7	2.7	-5.1
-0.27	0.26	1.4	3.9	6.7	-4.9	4.4	4.8	-3	-3.4	-4.3	-1.4	-0.73	-0.81	8	0.94	-4.1	-2.8	0.04	-0.34	-1.9	-7.6	1.7	1.8	-0.38	-3.7	2.9	-6.7	-6.1	3.7	4.9	4.3	-1.7	-6.1	0.51	1.1	-0.19	2.5	-5.7	-0.08	-5.2	-2.9	-1.2	-3.8	4.6	10	2	5.5	1.5	-7.7
0.15	-0.28	3.3	3.9	6.8	-12	-3.6	4.4	-5.1	8.7	0.66	12	-0.97	6	8.2	-1	6.7	-4.6	-4.1	-0.45	-1.9	-1.9	-2	2.9	0.59	7	-10	-4.7	-2	3	0.39	-2.3	1.6	2	0.66	7.9	6.3	13	-0.32	0.16	-3.8	-0.24	-9.3	-1.4	2.7	13	1.8	5.5	-2.9	1.7
0.13	0.08	-0.95	6.1	5.7	-4.6	-12	4.2	-5.2	12	-5.5	7	8.7	12	6.5	-0.52	1	4.5	-0.31	2.2	-3.2	-3	1.8	-1.9	1.5	4.3	-2.5	-4.6	-0.22	-1.2	0.47	-0.42	-3	-3.5	6.8	-0.83	4.6	1.5	7.6	-3.6	0.93	-8	2.8	-16	9.8	1.4	6.4	1.3	2.9	2.8
0.64	0.25	-3	-3.3	9	-1.8	-2.5	3.8	3.1	6	0.57	5.6	11	0.99	2.4	-1.7	-1.5	7.3	1.6	-3	-1.4	-6.7	8.1	-5.5	11	-3.8	0.06	-4.8	-2.7	8.8	-2.3	1.9	3.3	1.9	12	2	6.5	4.1	5.5	-6.5	0.63	-4	4.8	-5.3	4.3	-2.2	9.8	9.3	5.3	-6.4
0.46	-0.23	2.6	-3.3	11	-3.7	3.1	-4.6	1.2	4.2	-0.41	3.4	11	2.7	4.1	-0.45	6.6	-14	2.5	-4.3	-8.3	-1.4	2.4	-0.99	15	0.05	5.8	8	9.5	5.8	1.6	0.92	17	2	12	3.3	6.8	3.3	8.7	-12	9.1	-5.5	10	0.09	1.5	-0.79	6.6	5.6	11	3.4
0.33	-0.07	11	1.9	13	0.73	3.6	3.3	2.6	12	9.4	8.5	8.6	9.2	2.1	-0.46	-2.4	-3.9	-3.5	-7.4	3	-8	0.89	3.5	13	2.7	-0.82	8	7.7	6.2	-0.02	4.2	6.4	6.9	20	-2.4	6.6	5.3	12	1.1	7.7	-1.5	2.7	4.5	7.8	6.4	5.6	11	13	10
0.06	-0.39	3.2	-0.43	11	-0.77	0.17	6	1	0.94	-0.22	4.1	14	6.9	3	-7	-0.38	5.7	1.5	-2.4	8	4.5	-7.6	-0.88	9.2	5.2	3.3	3	2.4	-9.4	-4	-2.3	-0.42	-0.49	3.1	-5.4	-1.9	3	8.1	1.1	6.4	-0.07	4.9	4.2	12	5.6	4.8	8.9	7.8	2.9
0.26	-0.37	3.2	-3.3	7.8	1.2	2.3	-5.3	3	-1.8	-2.3	-4.4	20	-0.93	16	-5.2	9	6.9	-2.3	2.3	6.6	5.8	-7.3	2.3	-0.51	-2.8	8.2	-8.7	0.01	-0.34	7.6	8.8	-4	-2.9	2.3	2.6	-0.02	-0.18	1.4	-1.2	0.86	12	14	-6.9	9.4	2.9	5.1	-1.3	5.3	6.8
0.31	0.23	8.6	-4.1	3.5	0.64	-2	-11	-2.6	-3.5	-3.5	-2	6.6	4.4	11	-4.7	-0.96	-0.8	-3.5	-0.6	0.7	5.7	-1.9	6.9	1.9	0.38	18	-1.8	3.2	-10	6.6	3.3	-2.5	-1.2	5.4	-2.2	6.7	-8	2.3	0.82	8.9	4.3	21	-5.8	1.9	-0.02	6.8	-12	-2.9	-3.7
0.42	-0.19	8	0.26	1.1	7.6	-0.44	3.5	-4.7	2.5	-0.87	8.4	-5.4	3.8	14	-3.4	6.7	-6.9	4.5	-5.9	9.2	1.4	8.6	0.34	8.2	5.2	14	-12	5.6	0.87	5.8	-6.7	4.5	3.6	7.5	0.73	8	-4	17	2.5	8.4	-1.6	4.7	-9.6	9.6	-0.63	7.9	-2.3	4.3	2.9
0.13	0.12	0.67	-7	-3	-0.46	0	-0.17	2.8	6	7.8	2.2	4.8	2.7	8.1	-8.5	6.5	-2.8	2.8	-6.5	16	-1.1	-0.2	7.1	1.3	4.1	5.8	-6.5	4.2	-3.5	-2.4	-7.4	3.7	-3.9	2.2	-13	6.1	-2.3	0.72	-2.1	-3.4	0.87	6.6	-12	-1.1	-5.9	-7.3	-1.4	1.4	3.7
-0.32	0.01	1.3	0.78	2.1	-4.5	5.6	-1.6	6.1	11	5	6.4	4.1	8.2	-5.1	-7	0.86	-2.5	-1.5	0.05	-0.33	2.1	-0.91	5.9	-3.4	2.6	-4.5	9.5	-3.9	-0.95	-3.5	2.2	0.18	2	-2.9	-9.7	-0.73	2	-5.1	-7.4	-0.31	-1.1	-12	-8	-3.5	-7.8	-7.2	-3.9	-2.4	0.75
-0.31	0.13	3.6	2	-1.3	-7.5	7.5	-0.99	7.5	4.6	4.5	6.6	-2.5	4.2	-0.38	6.8	3.7	1	0.23	5.6	7.5	-4.2	-2.4	-1.2	-4.6	-4.4	-3.1	17	2.2	12	-8.2	10	0.83	9.4	1.9	1.2	0.84	7.2	-6.2	-2.6	1.2	-4.5	0.85	-0.06	-1.1	0.1	1.1	10	-3	4.9
-0.01	0.86	13	1.6	9.7	11	6.8	8.5	11	8.5	9.4	7.1	3.1	11	2.3	6.5	15	5.8	8.1	13	-2.2	-3.2	7.5	6.3	-1.5	6.5	-0.92	16	9.1	8.3	-5.9	11	3.9	7.7	-5.2	-3.8	8.7	11	0.28	-0.35	-4.9	0.87	-1.3	16	-1.6	6.9	-3.4	10	5.4	4.7
0.08	0.88	4.5	1.6	6.1	2.3	7.4	12	8.8	12	6.6	11	7	11	5.6	-0.07	-0.76	2.6	-0.41	6.3	-3.6	-7.1	1.1	12	5.1	2.5	2.4	9.9	0.35	3.2	10	5.2	3.3	1.3	4.2	-5.3	13	6.2	1.7	-3.5	-2.3	-0.07	8.9	13	6.8	11	14	10	-3.9	2.6
0.45	0.11	6.3	-3.5	9.5	1.2	5.9	5.9	0.98	1.6	2.6	1.8	3.1	7.3	15	-10	7.1	-4.9	8.2	2.4	8.8	-11	7.8	-3.6	-0.22	-3.6	4.6	6.3	11	2.5	8.2	-0.81	8.2	-5.5	4.8	9.9	8.7	1.9	0.67	-11	-0.92	-7.3	12	-3.7	-2.4	-0.37	7.3	5.9	-0.01	0.69
0.5	-0.09	8.1	-6	-8.5	-3.2	3.4	4	5.9	5.2	5.4	4.4	8.8	-1.1	13	-5.9	-2.3	-3.3	3.6	0.86	-0.63	7.2	0.29	-9	0.74	6.8	21	-16	10	5.9	13	-1.3	9.6	-1.2	9.7	7.2	2.6	-2.9	12	0.53	6.3	1.4	12	-4.9	6.4	-0.43	5	0.07	1.4	-2.6
-0.34	0.23	0.39	21	-1.5	20	4.2	16	0.74	-3.6	1.5	2.9	6.4	15	-2.5	4.4	-1.5	5.5	1.4	0.68	-5.5	14	5.6	-5.4	2.3	21	6.9	2.6	4.5	-2	1.4	-6.3	-1.3	3.1	5.7	0.87	1.3	5.3	10	-0.14	2.6	-8.6	-2.8	12	4.6	-13	-0.87	6.6	-5.1	3.8
-0.67	-0.21	-2.6	-5.9	-2.6	-10	-3	-0.44	-2.5	-2.8	1.6	-8.3	9.2	-3.5	-3.1	7.1	-6.8	7.7	-2.1	11	-10	18	-6	15	0.98	0.59	1.1	17	-6.8	0.21	-6	6.3	2.4	3.4	-5.4	-1.9	-4	-1	-0.93	-5.9	-4.9	2.5	-11	26	-6.2	-7	-2.5	0.06	1.4	-6.1
-0.52	-0.36	-4.2	-9.5	-2.3	-24	-5.9	-9.9	0.92	-3.4	-0.66	4.3	1.2	-9.9	-3.1	6	-12	-5.1	-4.5	7.5	-11	0.08	-4.2	2.6	-1.4	-8.1	-9.7	6	3.1	-4	3.8	6.7	-3.1	-5.6	-3.4	-7.7	-1.1	5.3	-3	-3.1	-7.7	-1.3	-12	8.1	-7.6	0.44	-6.9	7.3	-4.7	-3.6
-0.44	0.29	-5.8	3.2	-6.8	4	0.07	8.5	-0.18	4.2	9.6	3.9	-3.2	4.5	-10	8.1	-12	-0.9	1.4	5.8	-12	-6.9	-3.6	2.5	-4.3	-11	6.3	14	1.7	5.4	6.7	11	1.1	7.5	1.8	-2.8	0.33	4.9	-2.9	1.6	-2.6	10	5.3	5	1.1	11	4.6	8.2	-2.2	4.8
-0.36	-0.12	5.3	-6.7	4.1	5.4	4	-3	4.7	2	15	0.88	8	9.1	-1.7	3.9	-5.8	5.2	1.7	3.4	-11	-9.6	2.2	-4.4	-0.32	-8.5	-2.1	7.9	1.9	4.8	3.9	-2.9	-1.5	0.8	-1.3	-0.47	-3.3	4.2	-9.3	-6.7	-0.45	7.5	0.9	8.6	3.2	4.7	7.1	5.7	-10	-1.1
0.28	-0.58	0.12	-10	4.2	-7.7	-1.6	-12	2.2	-7.5	2.9	4.1	5.6	-5.4	5.8	-1.2	2.6	-8.7	5.2	-1.8	-0.31	-3.2	4.7	-1.8	3.3	-1.5	3.3	-8.3	4	5.8	11	-0.5	3.1	3.9	10	7.5	5.4	3.4	6.3	4.8	11	-2.9	-0	-1.1	20	3.3	3	-1.2	2.3	2.1
0.18	0.38	0.87	-6.5	1.2	-4.4	-3.3	-4.3	4.5	2.2	-0.39	-4.9	8.8	-1.5	1.2	-3.9	-1.8	10	4.9	7.6	-8.7	-0.61	-16	-7.3	10	7.4	13	4.5	3.3	-0.84	9.7	-2.4	11	2.2	1.1	-1.1	6.1	7.9	2.8	-4.8	9.2	-4.8	4	3	9.5	2.1	11	1	5.1	4.1
-0.01	0.16	5.1	-8.1	0.88	3	4.4	0.51	1.2	7.8	1.9	4.8	6	7.2	-2.1	3.6	-3.3	-6.7	0.47	6.1	-1.8	7	2.8	6.2	9.1	8.4	14	6.7	3.4	-0.87	10	6.7	-0.54	5	-3.1	11	2.7	4.9	1.4	-0.13	1.6	-2.7	1.9	11	8.4	3.2	17	5.8	8.4	7.2
-0.8	-0.01	-6.2	-6.6	3.7	5.6	-3.7	1.6	-2.8	2.8	-1.8	9.6	1.3	3.2	6.3	-2.9	-15	-8.6	-3	0.01	6.2	-7.7	-1.9	-7.5	0.87	4.3	-3.1	-5.8	2	-2.4	4.2	4.4	-2.3	3.6	6.2	-2.7	3.6	-1.6	1.9	5.5	-2.4	-3.2	-0.92	-6	-0.59	5.2	1.1	8.2	-3.9	4.7
0.06	-0.22	-1.5	-4.4	6	1.8	4.1	-2.9	4.1	-5	0.9	-0.55	4.4	-2	-3.9	2.6	-6	-5.2	-1	-4.5	10	-1.4	-4.3	-5	0.88	0.21	3.5	-8	-4.1	-0.81	4.4	6.7	5.1	-6.5	-4.6	-0.13	1.6	-0.07	7.1	0.7	12	2.2	15	-0.95	0.63	7.8	4	2.9	-6.7	6.2
-0.13	-0.42	-9.2	-1.9	-6.5	8.5	-1.6	3.5	-2.7	1.4	0.17	11	-2.6	5.4	-1.4	9.5	0.54	-4.7	1.7	-6.6	-1.9	3.8	3.5	6.1	2.6	1.6	1.1	3.3	-0.89	2.8	8.5	6.7	0.08	0.38	-9.5	9.7	-4	11	1.4	10	6.7	5	7.3	7.4	6	5.7	-2.7	8.3	5.5	5.9
-0.5	-0.14	-6.2	1.7	-13	0.45	-3.5	-6.1	-6.9	-1.7	-5.8	2	-14	-10	-0.66	1.2	-7.2	-6.4	0.67	-3.2	-14	1.4	-0.84	-2.1	2.8	-3.7	-12	0.22	-3.3	-1.6	0.08	-1.4	-9.5	-1.1	-4.9	16	-10	8.3	-4.8	7.5	-9.7	-7.6	0.37	10	-1.7	0.28	-9.3	1.1	1.1	-4.9
-0.54	0.7	-3.6	4.6	-10	-6.2	-12	0.94	-1.4	-4.8	2	-8.8	-7.5	-3.2	-2.8	2.7	-12	-2.6	-5.1	-0.72	1.7	11	-7.1	5.1	2.8	7	1.1	1.8	-1	1.1	-0.63	14	2.7	-0.71	7.4	8	-3.8	0.08	-0.04	16	0.9	6.7	-0.42	10	-3.9	7.1	-8.1	11	5.3	0.94
-0.45	-0.05	3.2	5.1	-12	-1.5	-1.2	2.6	-3.1	1.3	-0.08	6.1	-3.5	2.5	-5.2	-3.2	-8.9	-0.32	-2.8	4.8	-6.3	-6.2	-2	2.4	-2.5	5.8	3.5	6.3	-3.6	-6.6	2.3	8.2	-0.51	-4.5	-4.2	0.9	0.51	2.7	-7.5	5.5	-4.4	3.8	-11	9.2	0.19	-4.5	0.81	5.2	-2	5.9
0.03	0.06	-2.6	10	-0.88	4.3	-1.3	16	-3.9	0.9	0.82	4.6	-2.2	10	-5.5	4.6	-1.6	1.4	-5.7	1.9	-11	-0.05	4.6	-4.6	-5.7	4.5	-5.5	3.5	1.7	0.05	2.7	12	-3	-0.7	-4.8	9.3	2.4	6.3	-2.4	4.1	-9.1	4.9	-10	3.2	-1.2	-4.6	2	1.5	-4.5	9.8
-0.57	-0.33	-2.6	5.8	-1.3	-3.7	1.4	4.8	-13	-0.25	-6.2	5.1	-1.7	3.8	-10	2.1	-8.8	-0.55	-12	-1.4	-12	7.4	1	-8.5	0.52	-2.2	7	-5.8	4.6	0.78	7.2	2.4	1.4	-2.3	-0	1.8	2.7	6.7	-5.8	4	-5.4	-1	8	-14	9	-4.3	1.4	4.8	4.1	-5.2
-0.31	-0.47	-6.7	-1.2	-4.4	7.5	-2.7	-3.7	-8.4	0.4	-4.9	3.3	-0.37	4.1	-3.9	-0.16	3.4	-3	-6.7	-3.6	-11	-2.5	-0.69	-4.8	2.1	-4.1	9.9	1.1	10	-4.7	-4	4.6	6.5	-6.7	0.18	7.6	1.5	3.1	-1.4	0.24	0.72	2.4	21	11	-0.51	-3.3	0.73	8.7	-1.3	-12
-0.8	-0.17	-0.18	-2.8	-8.3	-1.1	-2.1	2.8	3.6	3.2	0.29	10	-6.9	-1.4	-9.9	6.2	-14	1.2	-4.5	-2.2	5.6	9.8	-21	-0.36	5	-2.3	-2	4.1	2.4	-7.2	-2.8	7.5	4.6	1.2	6	3.9	9.5	9.3	0.8	5.1	-3.5	11	14	7.5	-2	6.6	6.8	6.9	-5.2	-0.76
-0.16	0.7	-6.2	4.6	1.1	-1.1	4.1	-1.7	4	6.1	4.1	6.1	-8.8	-3.8	-18	5.8	-13	14	-14	9.8	-11	5.3	-31	1.5	-3.7	5.7	-1.9	5.8	-6.3	16	3.1	2.5	-4.9	13	-5.3	8.8	5.7	15	-4.3	8.7	2.6	4.4	1	1.9	6.3	2.5	6.2	5.2	-2.1	7.8
0.17	0.34	0.93	4.8	-0.44	-0.41	1.7	-4.6	-1.6	11	2.8	2.7	-6	-3.1	6.9	3.4	6.5	-1.8	6	7.8	-3.4	6.2	3.9	3.5	-0.56	9.4	5.8	26	9.3	13	2.2	12	4	14	10	3.3	4.7	15	-1.2	8.9	6	12	4.6	25	8	11	6.2	19	8.5	15
0.14	-0.42	2.5	4.8	-2.1	-8.6	1.4	3.6	-3.2	0.48	2.5	2.9	-2.1	-6.3	2.2	5.1	0.96	-7.4	6.8	-8.7	-4.8	-6.4	-1.4	5.2	-1.4	2.8	4.8	0.02	3.2	-5.4	4.8	7.1	2.4	-6.5	3.4	-4	3.4	3.6	0.68	4.2	4	-0.81	-6.4	-8.2	9.7	-2.9	3.1	4.8	6.9	6.5
0.26	-0.76	-3.4	-1.7	2.7	-13	-3.6	5.4	0.64	-4.1	0.44	-0.77	5.5	-0.07	3.3	-0.18	-6.2	-2.5	3.7	-10	6.1	-9.1	1.6	1.2	2.9	-5.3	0.38	-11	1.4	-11	3.6	4	-4.2	-5	3.7	-11	-1.5	-1.3	5.2	-11	3.4	-1.7	0.05	-11	4.3	-13	-3.6	-2.4	3.9	-11
-0.05	-0.71	3.1	-2.9	0.36	-5.2	-4.6	-13	-0.88	-8.6	0.44	-3.5	3	-5.1	-0.98	-1.1	-0.31	2.4	-2.4	-8.6	4.9	-6	7.3	-0.33	-3.9	-5.4	1	-9.3	0.67	0.1	4.4	7.8	-9.3	-5.3	12	-3.9	7	10	12	-11	2	2.5	-5.8	-11	0.46	-3.2	7.9	-0.65	-13	-8.4
-0.42	-0.54	-9.4	4.3	-1.9	-12	-11	-9.4	-14	-4.1	-5.2	5.3	1.1	-8.4	-6.7	0.34	5.8	-4.9	-8.7	-7.2	-3.2	7.3	1.6	-0.38	-10	-5.2	-11	0.45	-3.9	2.9	0	10	-8.9	-6.5	5	-2.1	-2.3	11	-0.62	0.4	-6.6	2.8	-13	-7.6	-8.6	-2.1	3.6	14	-7.6	-2.7
-0.5	-0.39	-2.8	6.4	-6	4.3	-1.1	4.9	-8.3	4	-7.2	10	-3.8	7.7	-6.7	-0.79	-0.42	-6.7	-4	-1.1	13	-1.6	6.9	-3.3	-2.4	3.9	-3.1	1.8	1.1	10	-6.9	2.8	-2.1	6.1	-6	7.9	-10	7.3	0.21	-5.3	-0.28	-0.95	-2.8	-5.6	-4.7	-6.9	-7.9	11	-4.7	-4.8
-0.34	0.25	-4.2	1.9	-1.8	9.1	-4	8.3	-10	10	-3.5	10	2.5	14	3.2	1.1	-1.9	-1.4	-7.9	8	8.3	3.9	9	1.5	2.8	2.9	-4.8	-5.4	1.3	5.5	0.05	3.1	-0.74	3.8	0.32	1.1	-5.5	8.5	-1.1	-3.2	-1.7	-2.9	7.2	-4.2	-0.39	-11	-1.7	-0.09	4.7	-1.4
-0.77	0.19	-9	2.7	-8.1	3.2	-4.3	0.32	-15	8.1	-10	5	-6.3	2.8	-10	0.27	-6.1	1.8	-4.2	-5.9	4.8	6.3	1.5	-3.6	11	-1.2	-10	16	6.4	3.3	-10	13	-3.9	-1.3	5.8	-2.3	4.7	7.8	2.8	-5.7	3.4	5.8	-8.2	18	0.19	-4.5	-0.59	9.7	5.5	-1.5
-0.38	0.27	-11	6.3	-4.9	-4	-4.9	6.7	-8.4	9.6	-4.2	11	-11	-2.4	-15	-0.75	1.9	6.5	-0.95	-2.1	12	-2.2	-0.64	-4.4	11	-0.73	2.1	18	8.2	11	6.6	18	-3.3	6.5	7.5	9.7	5.4	15	5.8	3.7	-2.2	0.56	-20	6.4	-0.23	0.74	7.9	11	-0.86	0.57
-0.2	-0.2	-6.7	-2.6	-0.53	-8.7	-7.2	-11	-4.7	6.2	-0.85	6.2	-6.3	-11	-14	7.6	4.5	1.9	-2.9	0.21	-3.5	8.8	-0.7	6	2.2	0.52	4.9	15	5.3	7	4.1	12	3.7	-2.4	7.3	4.9	3.2	16	1.3	-3.1	-6	2.4	-21	8.6	-4.9	0.86	5	17	1.5	-3.9
-0.66	-0	-2.9	19	9.7	9.7	-3.6	17	-2.5	18	12	11	-2.7	2.3	-6.6	-2.2	-9.4	-0.37	-4.9	-5.1	0.54	-11	2.2	-13	10	0.02	-4.4	12	5.6	0.22	-5.8	6.4	5.5	-0.07	8	-3.7	3.4	9.7	10	4.7	1.3	-0.87	-0.49	6	17	-3.2	7.9	9.1	7.4	-1.8
-0.67	1.9	-5.2	17	-8.2	3.7	-5.4	1.3	-0.24	13	2.5	14	-2.6	-0.22	-6.9	-9.2	2.1	24	-0.23	1.1	0.46	-18	-9.1	-31	3.2	4.9	4.9	-5.3	3.7	-6.8	9.5	-6.6	-2.2	-5.8	13	-9	3.7	-3.7	4.3	-11	3.8	-11	-9.3	3.2	1.1	-24	0.72	-5.8	6.3	-6.3
-0.78	0.27	-3.7	10	-4.8	13	-4.1	-6.3	-11	3.5	-11	11	-7.3	14	-15	13	-2.5	0.75	0.2	13	-11	16	-7.1	27	0.04	2.5	3.2	23	3.6	8.7	2.1	-5.2	-4.7	14	-3.7	5.8	4.8	0.26	-5.1	-5.7	-4.6	4.4	-16	16	-2.7	-4	-2.6	-2.8	-1.1	6.1
-0.55	0.53	-12	8.7	-5.2	9.4	-14	17	-17	2.6	-14	5.7	-10	1.2	-9.7	2.8	-6.2	1.6	-4	-1.1	-8.6	-7.5	-1.9	1.2	8.4	-11	-1.9	-6.4	12	-1.8	8.1	4.7	-3.7	-12	3.4	-0.28	0.04	-0.73	-8.6	0.12	6	-4.1	-3.7	-0.73	5.8	-8.7	13	0.46	3.7	-14
-0.98	0.07	-11	11	-6.9	-0.1	-14	5.6	-7	-1.2	-17	8.7	-16	1.4	-15	-1.6	-21	-7.5	-11	6.2	-7.1	2.8	-15	-6.6	-7.5	3.7	-18	9.4	-4.8	9.2	-2.8	18	-6.1	12	-7.5	5.9	-8.1	6.1	-16	6.5	-2.8	8.5	-24	15	-6.1	12	-5	12	-4.4	-2.8
-0.36	-0.34	-1.3	-0.37	-19	-9.8	-3	-25	-7.7	-27	-5.6	-23	-14	-27	0.44	-17	6.1	11	0.54	-8.4	0.21	-1.5	2.2	-4.5	-14	-24	-13	-1.5	-16	-15	-4.1	-12	-8.9	-7.2	-12	-26	-13	-21	-11	-21	-4.9	-1.3	-17	-4	-13	2.9	-14	-0.59	-13	-14
0.48	-0.43	0.14	-12	-11	12	7.6	16	-1.1	-1.1	-0.69	3.2	-8.2	3.3	13	-11	14	0.36	12	-22	1	-8.6	0.96	-18	3.8	-18	3.6	-35	-0	-15	9.3	-10	5.7	-21	-0.59	-1.8	-1.6	-19	0.9	-2.6	4.1	-18	13	-18	5.7	-11	-2.9	-23	8.6	-7.4
0.52	-11	6.3	-84	6.4	-81	14	-1.1e+02	4	-1e+02	3.6	-96	-6.3	-95	14	-1.5e+02	6	-1.8e+02	1.2	-1.4e+02	-9.2	-1.3e+02	3.8	-1.6e+02	-5.2	-1e+02	1.9	-1.1e+02	3.2	-1.1e+02	-2.6	-93	2.8	-1.1e+02	-3.5	-84	-4.2	-93	-1.4	-82	6.7	-1.2e+02	2	-1.2e+02	4.2	-1.1e+02	-9.3	-89	7.7	-1.4e+02
0.46	-8.8	6.3	-61	-5.5	-64	5.1	-84	3.6	-76	3.3	-78	-10	-73	8.4	-1e+02	-2	-1.5e+02	-2.5	-87	-3.8	-77	-6	-85	-3.1	-90	-2.7	-62	-1.2	-79	1.1	-75	-6.7	-73	2.6	-84	4.4	-67	-4.3	-93	-3.4	-87	-1.5	-73	2.3	-1e+02	8.3	-66	-1.4	-1.2e+02
0.35	-0.02	1.3	1.3	5.5	-13	6.5	-9.7	3.6	-11	1.8	-11	-6.8	-4.3	11	10	4.7	2.3	9.4	21	9.7	31	-2.5	33	-2.7	14	17	16	-0.02	13	3.4	1.2	1.8	20	0.12	-2.3	-2.5	16	1.4	2.7	3.6	12	23	3.1	6.4	-2.9	3	-2.1	8.8	-1.8
0.85	0.14	0.44	7.2	-2.5	-9.2	3.6	6	5.3	-8.1	6.8	-8.6	-3.3	-1.5	13	1.4	12	16	6.9	-0.1	14	18	11	-6.3	6.6	12	7	14	2.4	4.7	-7.2	4.4	7.4	5.9	-4.2	9.4	-6.7	13	2.7	3	2.9	-0.4	12	1	3.6	4.4	4.9	13	5.5	3.4
-0.88	0.62	-4	1.6	-8.4	-16	0.83	3.5	7.3	-2.8	7.2	-2.8	7.6	0.41	-18	8.7	-18	12	-2.2	7.8	-18	8.2	-25	10	-10	22	-9	23	-15	16	-2.2	16	-8.3	9.2	-0.87	13	-3.5	21	-5.1	15	-12	8.6	-5.8	11	-6.1	15	-7.3	21	-22	13
0.03	1.1	0.32	4.6	-7.3	3	3	3.3	4.5	6.9	-0.65	7.6	-0.36	12	-11	12	0.97	13	2.2	18	-12	0.05	-33	6.1	-4	27	-9.5	32	-13	30	-7.4	24	-6.9	22	-4.8	26	-5	26	-2.9	17	-5.2	19	-4.2	16	-16	30	-9	27	-14	28
0.92	0.37	5	-19	3.7	-15	6.9	-21	7.6	4.1	7.1	-19	-2.5	-8	21	6.4	22	26	17	2.9	13	18	15	-11	8.4	19	1.5	-18	7.1	6.3	-4.1	14	4.5	16	2.3	-1.2	-0.93	14	9.8	20	14	21	-11	-4	-0.52	29	-8.2	9.7	4.5	6
-0.54	0.68	-1.3	-33	-1.1	-18	-0.19	-2.7	9.7	-26	4.4	-32	0.02	-34	-4.5	3.3	-8.9	20	1.1	1.9	4	21	2.6	14	4.4	2	-13	-23	1.4	-5	-15	14	1.2	-2	3	15	-3.3	4.2	-16	4.8	-18	-2.9	-15	12	-11	19	-4.4	-5.3	-0.03	-1
0.84	0.74	11	20	8.2	5.2	11	19	14	13	13	24	9.2	2.2	10	11	22	6.8	10	7.1	8.1	4.3	20	19	2.6	12	8	14	0.26	18	-8.3	7.3	9.2	11	6.3	15	-1	12	-0.99	12	-6.2	3.2	18	0.47	-8.1	5.9	-8.7	14	8.8	3.8
1.1	0.72	6.6	-2.9	4	-9.2	11	-3.9	10	-5.5	7.6	-7.1	4.1	-9.1	15	12	13	21	9.8	9.7	26	19	13	11	6.5	7.8	19	12	11	2.8	13	8.8	11	5	9.3	1.6	7.5	4.3	15	7.8	15	6.2	17	3.7	11	15	12	2.8	8.3	1.9
1.3	0.75	12	1.7	-2.4	-9	18	-7.6	11	-0.16	19	-6.4	-5.6	-6.9	17	8.2	21	10	16	11	-2.1	17	17	13	2.3	11	-23	14	-1.7	6	2.8	4.2	-0.39	0.17	-6.5	11	-11	2.6	-4.8	11	9.7	9.2	4.7	8.5	-17	17	-19	6.8	-1.1	8
0.98	0.42	1.6	8.3	7.8	4	-4.8	2.3	9.7	-3.4	-9.3	-10	2.8	1.9	8.1	-2	-6.4	4.4	9.1	5.8	-5.7	-5.8	-0.69	4.5	2.1	1.4	3.7	-5.1	0.67	1.2	-12	-6	11	-0.58	-10	-1	-15	-4.5	-5.2	-7.6	-5.6	4.5	19	-9.7	-2.4	3.5	-13	-6.2	3.2	6.1
-0.59	0.49	-3.7	1.7	11	1.8	-3.1	-0.09	-6.1	-6.4	-9.4	-7.2	7.8	-7.2	-8.8	0.76	0.87	8.3	-4.2	1.2	-2.4	2	-4.1	5.3	-2.8	5.5	0.95	-7.5	-7.7	4.3	-21	-4.7	-12	-1	-15	5.9	-2.6	-1.7	0.76	-5.2	-6.9	0.06	4.6	-12	-3	-0.45	4	-2.9	0.34	11
-1.1	0.43	-2.8	0.69	-4.4	4.8	-6.6	-1.2	-9.1	-1.6	-10	-7.4	-4.5	5	-16	5.6	-8.1	2.5	-0.9	6.2	-1.6	7.7	-4.9	5.7	-11	8.4	-20	1.3	-18	-0.32	-12	-7.4	-15	2.2	-23	-4	-15	-9.6	-2.5	-1.1	-4.5	1.6	-24	-1.1	-5.3	3.2	-9.2	-8.2	-11	10
-0.89	0.42	-2.7	4.2	-6.6	5.2	-11	-4.7	-11	-3.1	-16	-9.7	-7.8	-1.5	-11	5.2	-4.3	6.3	-9.1	9.8	-12	16	-6.5	8.4	-16	3.8	-12	-3.2	-11	7.5	-4.7	6.2	-17	13	-11	-2.3	-15	-4.9	-16	-1.8	-4.1	-2.8	-24	-9.6	-8.3	4.5	-13	-4.4	-17	15
-1.4	0.15	-16	2.3	-13	5.6	-23	0.29	-23	2.6	-20	-5.5	-15	3	-18	3.9	-10	8.5	-17	5.7	-17	15	-19	8.3	-17	7	-23	1.1	-19	6.5	-15	8.9	-20	8.7	-14	4.8	-22	-2.9	-21	0.94	-18	0.61	-34	2.8	-17	4.5	-24	-1.7	-21	12
-1.8	0.16	-20	5.3	-14	5.2	-20	3.9	-28	3.9	-20	-3.7	-29	7.7	-26	6.1	-19	6.4	-21	7.9	-2.2	1.8	-18	9.5	-15	9.6	-21	-5.4	-23	2.5	-16	4.6	-22	7.5	-17	2.8	-17	0.84	-12	-2.4	-17	5.5	-8.6	0.3	-16	2.1	-18	-3.5	-31	6.4
-1.3	0.17	-26	8.7	-20	9.8	-23	5.5	-22	5.8	-18	-7.9	-26	12	-30	3.5	-8.9	4.9	-11	4.6	-11	1.3	-19	12	-16	3.8	-7.8	1.8	-18	4.6	-9	2.3	-19	5.3	-3.6	-2.1	-10	-0.7	-14	-2.6	-10	-2	-4.7	2.2	-14	2.5	-15	-9.7	-25	9.1
-1.4	0.43	-15	3	-11	4.6	-14	5.3	-14	8.1	-12	1.8	-22	14	-21	11	-21	14	-14	12	-9.9	5.6	-5.6	12	-24	11	-20	14	-13	17	-6.2	8.2	-1.6	9.6	-14	14	-11	11	-20	19	-15	7.8	-8.7	5.9	-20	17	-13	6.8	-23	11
-0.72	0.33	-1.4	-1.6	-1.2	4.3	-0.07	-11	1.6	-3.3	-1.4	-5.8	-6.6	0.77	-10	20	-2.1	7.9	-4	15	-1.5	8	-2.9	12	-7.5	15	-2.3	7.8	-2.7	22	1.5	15	3.8	21	-15	15	-1.1	14	-14	22	-8.7	10	0.16	6.4	-8.4	19	-6.6	6.1	-7.6	7.8
0.61	0.96	-1.7	0.75	9.6	23	2.9	22	-2.8	17	-3	9.4	7.9	14	5.8	8.8	4.6	5.4	2.2	7.8	-4.7	-2.3	1.1	3.9	-5.9	-2.2	0.27	8	3.2	12	5.9	9	5	8	-2.1	6.6	5.9	2.2	-4.9	11	6.8	-4.1	4.2	6.8	0.98	4.3	3.1	-2.1	0.52	2.8
0.98	0.78	-1.4	7.4	11	9.9	5.8	9.9	4.7	3.1	6.5	4.6	-1.3	-6.2	14	14	11	12	2.7	7.5	3	13	1.5	12	7.3	2.9	0.69	9.3	3.3	3.6	-8.2	-9.8	4.2	7	-2.8	-0.71	4.4	-2.4	8.2	13	6.1	12	15	19	-1.4	6.3	0.3	-4	10	14
0.64	-1.6	-0.98	-0.39	3.1	-0.59	-2.6	-12	13	1.8	9.4	1.8	9.1	0.09	13	-4.4	5.7	-18	4	-2.3	14	-17	7.2	-17	9.8	5.3	14	12	10	0.1	3.2	-5.9	11	-2.1	0.93	9.8	8.2	-8.3	9.7	3.4	7.9	1.8	2.2	9.8	5.6	4.1	13	4.8	9.6	-7.2
0.43	0.86	2.8	7.5	4.1	18	2.9	16	7.5	3.6	5	3.8	4.2	-2.4	-1.7	-1	4.3	7.9	-0.31	8	-7.3	9.5	2.6	2.7	-0.68	-3.4	-4.9	4.1	-5.9	-1.2	-6.2	0.42	-7.4	3.2	1.3	-8.9	4	-7.1	2.4	-1.3	-7.9	12	-3.1	-1.1	0.29	6.9	-0.35	9.2	2.6	3.2
1	0.56	8.2	8.6	8.5	9.3	14	14	10	11	1.1	9.3	1	6.3	-12	-0.78	3.9	17	-13	9.2	-6.5	6.5	-8.8	3.7	-22	-2.2	-22	-11	-26	5.2	-19	7	-12	9.4	-10	3.6	-9.5	-0.12	-4	7.2	-13	0.65	-7.5	-10	-6.1	7.1	-20	-2	-14	9.3
0.61	0.22	4.8	11	17	4.4	15	13	7.9	3.2	5.1	2.8	21	-1.2	-1.6	2.2	0.99	0.09	4.3	-3.6	-6.3	-0.3	-18	15	-7	-8.1	13	-0.14	-0.08	-0.71	-3.1	-4.8	-4	-8	10	7.3	1.2	-3.3	11	7.8	6.3	4.7	18	-8.4	13	0.85	-1.4	-5.2	-5.5	-1.6
0.92	0.07	5.2	0.48	-4.4	0.27	6.8	-4.8	4.1	-1.6	6.1	-0.82	5.1	2.4	22	2.4	6.1	-3.1	6.5	7.2	8.2	5.2	18	9.7	3.9	4	15	16	11	-0.63	8.3	-4.3	4	4.6	9.9	1.8	7.1	-7.1	12	16	9.7	15	17	5.1	17	-3	11	2.9	6.1	7.8
-0.39	-0.97	3	-12	4	2.2	-5.1	5.7	-5.2	3.6	3.4	-1.1	9.9	-13	-3.3	-17	-4.3	-0.12	-2.5	-10	3.4	-22	2.2	-28	-16	-26	-5.9	-18	-12	-19	-7.5	-11	-18	-22	1.8	-16	-2.5	-20	2.3	-0.55	-8.3	-9.5	-8	-2.1	2.8	-14	-5.1	-14	-21	-14
-0.1	-0.81	-12	18	-1.2	26	-7.2	22	-14	-7.7	-16	15	-5.7	1.6	-13	-69	11	-27	-4.2	-70	3.6	-37	-7.4	-96	-15	-67	-24	-30	-16	-61	-18	-40	-7.3	-42	-14	-67	-12	-48	-7.8	-55	-14	-60	-23	-0.5	-13	-59	-14	-34	-17	-49
-1.7	0.95	-12	-3.7	-8.6	6.8	-14	-12	-8.7	-8.8	-12	-5.2	-7.6	-1.5	-21	39	-30	29	-12	28	7	24	-7.2	18	1	40	-6.3	24	-7	24	-7.4	-5.3	-4.9	19	-8.8	23	-12	5.4	-12	15	-12	10	-0.86	31	-8.9	-12	-2.1	-8.6	-4.9	17
-0.45	0.31	-7.8	4.7	2.8	2.9	-9.6	-5.3	-13	-3.3	-4.1	-3	-12	6.3	-9.2	11	-3.2	9.2	0.12	0.36	-6.4	9.6	3	15	3.9	5.1	-3.1	-5.1	-5.4	-13	-0.76	-16	-7.9	-8	-4.1	-9.3	-2.5	-17	-0.89	-7.7	-8.6	-4.9	7.1	-2.1	-9.3	-6.1	-7.8	-16	1.9	-15
0.65	-0.81	-0.63	1.8	-1.7	2.7	-1.9	-9.1	-0.74	-10	-6	-5.3	-1.6	3	8.2	2.5	6.5	9.6	9	-6.3	2.8	15	8.1	9	-1.4	-5.1	0.38	-16	3	-18	4.6	-20	5.8	-14	-4.9	-15	1.8	-16	3.4	-15	7.3	-12	19	3.3	0.7	-16	2.2	-19	-0.68	-18
0.54	-0.27	-2.5	-7.7	-0.12	-5.8	14	-5.7	11	-7.2	7.3	-2.8	14	6	14	1	0.26	8.3	13	-7.6	-10	4.4	2	4.2	3.2	7.5	13	-11	3.9	-12	8.2	-15	8.8	-7.6	10	-6.5	6.1	-15	0.94	-12	7.1	-5.7	10	-5.3	5.2	-11	7.4	-14	5.8	-6.7
0.85	-0.08	6.6	-0.72	4.6	9.1	7.4	3.4	10	3.8	9.9	3	1.6	6.6	5.6	8.8	0.3	11	2.7	1.8	8.4	13	3.1	18	6.6	2.4	16	-9.3	9.6	0.57	6.8	-16	7.7	1.8	1.1	0.87	9.1	-10	-6.2	-5.7	11	0.32	6.8	4.2	13	-0.07	7.9	-8.6	8.8	5.3
0.2	-0.1	7.5	16	0.87	8.9	7.1	7.6	9.8	4.6	6.3	7.3	7.8	7.4	1.4	14	3.9	10	1.9	-2.4	15	1.6	13	13	-2	10	0.83	-4	8.5	4.5	8.4	-10	1.9	9.6	-5	0.06	13	3.6	4.2	7.8	11	9.2	-9.6	12	1.4	3.5	9.1	-2.8	-1.8	3.9
0.66	0.65	-6.9	9.3	-4	15	-6.2	0.39	2.5	8.2	-2.6	1.4	0.03	16	6.4	11	2.5	12	5.6	1.8	1.3	17	7.9	13	14	5.8	6.6	4.8	14	2.9	7.5	-4	7.8	-0.36	0	6.2	7.4	2.7	2.7	5.5	10	11	-0.85	-3.4	2.4	6.9	11	4.5	6	0.95
0.84	0.57	-0.81	2.2	2.7	8.7	2.8	4.1	11	2	6.9	0.95	8	-1.5	3.6	8.7	12	10	5.6	-1.3	3	7.5	6.3	5.7	12	1.7	9.4	-11	9.2	-3.2	2.1	-8.3	12	0.92	12	-0.47	8.2	-3	-0.08	0.72	1.7	2.2	0.48	10	0.44	15	12	-4	11	5.2
0.62	0.16	4.9	-4.5	-0.11	-3.6	-2.2	-14	7.7	-4.6	2.9	1.2	1.3	-14	0.08	7.3	-0.11	11	7.9	4.5	-6.2	-5.1	2.3	11	10	8.2	11	6.9	2.9	0.29	7.6	-7.8	0.37	7.9	3.7	1.8	5.6	-11	8.9	-2.4	2.3	7.6	-0.17	21	2.4	14	12	-4.2	8.5	-6.3
0.4	0.66	2.5	0.82	4.1	24	4.3	13	9	10	2.5	8.5	-0.23	17	-6.6	16	1.7	13	-1.2	8.7	-1.2	15	2.3	8.2	14	-7	6.9	11	12	9.6	3.2	-1.9	5.6	2.3	1.6	3.1	5.2	-6.6	-0.43	2.5	7	11	-1.4	7.3	3.9	3.9	3.2	-10	15	-3.5
0.12	0.45	-0.8	11	5	10	-5.7	9.5	2.1	3.6	-6.4	3.2	-3.4	4.7	-3.8	18	-1.9	8.4	-6.7	9.2	0.53	6.3	-6.9	15	0.52	9.6	12	-6.3	-0.16	-0.32	9.9	-10	-1.9	-0.62	-7.9	4.2	4.4	-8.9	-0.65	9.1	2.7	2.1	-2.6	1.9	11	2	14	-12	11	6.5
-0.06	-0.74	1.9	7.3	7.9	1.9	1.1	-3	2.6	-8.2	3.5	-12	-7.9	-14	-11	-11	-10	-14	-2.8	1.7	4.5	-18	-4.3	-4.7	-0.6	-15	-18	-10	-6.7	-8	-1.2	-8.2	1.7	-5.7	1.9	-22	1.2	-13	-4.9	-5.8	-5.6	-9.8	-9.8	-9.5	-6.4	-0.54	1.1	7.7	4	-15
0.86	0.96	7	-23	0.67	13	0.47	16	1.6	14	5.1	14	-5.8	16	2.5	-9.6	14	9	0.7	-5.5	9.3	-8.7	14	-6.2	4.7	-10	-18	-13	-5.6	-9.5	-11	-1.2	13	-25	-0.79	4.3	3.1	-12	-5.8	0.41	-9.3	-15	-9.8	0.37	-4.2	-11	-3.3	-12	3.2	-9.9
0.6	0.79	6.3	7.5	6.9	27	6.2	14	5.1	1.2	-0.85	-0.02	5.2	11	11	3.5	15	12	1.6	-1.2	-8.9	21	2.4	0.18	-2.3	4.9	12	13	3.9	4.8	-3	-1.3	0.59	3.7	9.6	9.1	7.1	-6.9	8.4	9.8	-1	7.4	24	19	7.2	-1.1	1.6	-6.8	3.7	12
0.39	0.31	5.3	4.4	0.93	4.5	3.2	-19	5.3	-2	-3.2	-5.7	4.7	-7.3	9.8	20	1.9	9.2	5.8	13	8.8	-0.8	11	8.1	9.1	10	24	1.4	20	6.2	13	3.3	18	3.8	6.8	10	8.4	0.08	9.1	9	6.5	5.5	26	4.4	11	17	18	-6.2	17	7.6
-0.45	1.4	-0.33	-2.1	-4	8.8	2.5	1.7	11	4.6	6.6	4.9	16	-0.6	-20	18	-13	19	-2.9	21	-3.3	19	-16	13	2.3	2.9	7.3	-8.1	1.7	11	-1.3	-0.51	6.1	12	-3.6	17	-2.9	-1.2	-4.5	14	6.5	8.4	20	7.1	-6.4	8.4	5.5	-2.7	4.4	14
0.26	0.37	4.2	1.7	-1.4	-1.8	1.1	13	0.45	10	2.3	7.3	4.3	11	-18	15	-0.35	14	-3.5	12	-6.7	-3.2	-8.5	9.7	-3.5	8.4	-14	5.5	-23	2.3	-17	-1.6	-10	3.7	-6.8	7.6	1.4	-4	-20	5.3	-18	3.6	8.3	12	-21	-1.9	-6.5	-0.62	-8.3	12
0.13	-0.34	9.7	-9	-1.9	-2.1	5.2	0.95	4.6	-5.3	2.5	-0.37	1.4	0.83	-7.5	1.6	6.8	0.92	-4.5	6.2	1.6	-8.4	-4.3	6.5	-1.9	-6.8	-12	-9	-8	-10	-2.3	-4.1	-2.8	-4.7	-5.8	-8.1	-2.7	-14	5.7	3.5	6.2	5.4	0.32	-15	-0.58	-1.5	-4.7	0.58	0.01	-2
0.21	-0.32	-3	-3	3.9	-2.6	-4.6	-2.6	2.2	-1.6	-0.01	0.3	5.8	-6	2.9	0.5	4.1	1.6	1.3	-6.3	3.7	-0.16	3.3	4.2	3.2	-16	-5.1	-6.3	0.88	-8	4.4	-3.9	6.1	-11	3.2	3.8	1.6	-2.9	14	16	14	3.5	-2.9	-9.2	-1.6	-1.8	0.85	-0.97	7.2	-13
0.17	-0.24	-0.77	-5.6	10	-0.71	-2.2	-4.8	-1.4	-6.4	-1.1	-5.3	5.8	-0.87	4.3	-1.8	2.4	1	-6.1	-11	11	-8.6	-0.25	4	1.7	-14	-16	-11	-13	-8.6	-9.2	-7.2	-5.5	-5.7	-8.3	-12	-6.6	0.36	2.8	6.3	-12	7.7	-12	-12	-9.9	0.57	-7.3	-8.7	-1.1	-8.1
0.08	-0.51	-1.7	-7.3	3.3	1.3	-5.7	2.2	-0.41	-1.5	-4.5	3.6	5.3	-9.5	3.1	5.8	3.2	1.6	-6.3	-0.39	12	0.63	6	5.4	-7.6	-8	-16	-18	-17	-7.1	-11	-5	-11	-6.5	-13	-6.8	-13	-3.2	3.9	10	-3.6	8.9	-12	-1.6	-15	-3.6	-13	-13	-7.9	-3.9
-0.27	-0.06	-1.6	3.8	3	-0.36	-11	0.89	-0.99	-0.42	-2.3	3.5	9.8	-6.1	3	3.3	0.05	3.9	-4.6	5.8	1.2	12	0.55	20	5.1	-2.7	-1.3	-4.5	-2	0.68	-4.5	1.5	-0.5	-2.4	3	1.1	-0.63	-0.2	12	15	1.4	11	1.2	8.7	4.5	0.54	-0.54	1.5	6.9	3.6
0.14	0.43	1.8	-10	5.9	-2.6	-0.94	-3	1.9	-6.5	-0.14	-3.8	3.8	-6.8	6.7	4.8	8.1	0.38	-3.5	5.9	11	7	-3.7	17	-7.7	4.1	5.2	-2.2	-3.5	-3	-3.8	9.1	-4.8	3.4	-1.8	1.5	0.83	-3.9	5.6	10	1.7	5	2.7	2	8.3	7	-6.3	3.6	-3.4	15
-0.01	0.71	0.86	-6.7	2.7	1.1	0.78	0.42	-0.64	4.7	5.1	1.9	3	5.1	12	4.3	3.6	0.22	7.1	5.3	9.3	-2.5	6.2	9.3	-10	9.6	2.8	2.2	-0.89	7.9	-1	3.5	-2.7	9.2	1.2	8	-5.4	-0.87	-1.1	11	-3.1	9.9	-3.8	-7.9	-6.5	4.7	-5.9	-1.5	-9.3	12
0.54	0.34	-0.55	2.2	8.4	8.7	1.5	-3.6	1.5	-2.4	5.9	0.19	17	3.9	11	7.2	8.6	3.6	2.6	10	6.3	9.2	10	8.9	-2.7	8.4	-4.5	11	0.93	19	-4.8	13	0.61	17	-0.83	7.5	-3.7	8.1	-1.6	14	-7.5	10	2	-6.8	-4.3	7.5	-12	6.5	-0.23	11
0.8	1	-4.2	-6.6	-9	2.6	-2.5	1.6	7.1	-2.5	2.6	2	3	6.1	0.63	1.5	3.9	4.8	4.8	4.9	6.7	2.5	0.18	6.3	9.7	13	0.37	-1.7	5.2	12	9.6	6.1	2.5	13	11	4.7	-5.1	8.1	8.3	15	6.8	8.3	-5	-6.5	5.6	7.6	-4.3	8.7	9.1	13
0.23	0.81	-2.3	2.1	-0.63	-0.46	0.81	5.6	2.4	9.5	0.3	7.7	2.8	5.3	-5.3	5.4	1.3	4.8	4.4	5.1	-0.95	4.3	5	5.6	-4.5	14	-7.2	9.1	2.4	9.2	-1.1	9.9	1.7	3	-3.1	13	-2.3	3.5	-2.1	13	6.2	13	-20	7.7	2.8	8.4	-8.6	7.9	-2.8	19
0	1.3	8.4	15	11	3.9	4	13	9.5	20	4.9	13	7.5	12	3.6	17	-0.15	15	-0.71	6.9	-9.8	6	2.3	5.6	5.3	20	6	12	10	13	7.1	8.8	1.2	8.2	-4.7	12	1.7	8.8	1	9.2	16	9.5	11	21	4.4	7	3.1	12	-4.6	18
0.37	1.3	11	16	13	11	11	18	14	12	12	16	9.2	11	7.7	11	6.7	12	4.2	14	4	-2	1.1	9.2	4.6	12	12	8.5	1.5	8.7	13	-3.4	4.7	13	-4	12	0.9	14	0.97	17	-0.61	6.4	16	16	5.8	9	8.7	6.9	5	17
0.34	1.1	-0.49	12	-1.3	11	-6.5	16	1.8	7.7	-8.8	9.3	-2.7	13	5.4	3.4	-1.1	-1.8	7.5	13	-1.2	-0.69	2.9	-0.66	2.1	11	12	12	20	12	9.2	-0.63	15	14	11	8.8	8.9	3.6	5.5	14	-3.4	10	13	11	12	10	12	-2.8	12	21
0.15	0.68	-0.34	6.2	-4.9	7	-0.15	20	-0.19	3.8	-1.5	5.9	-0.75	-4.7	-1.6	8.2	6.4	3.5	1.2	-3.2	-3.7	3	4.5	0.5	-0.57	2.9	13	-1.4	9.2	-1	8.9	7.3	2.7	7.5	1.9	-2.1	3.8	-2	-5.2	0.51	4.5	3.3	15	3.2	2.7	2.4	8.7	-0.8	1.4	9.5
-0.22	0.51	-5.2	7.6	-0.38	4.5	0.21	9.5	-1.1	1.9	-1	2.2	-9.5	1.1	-0.18	7.5	1.7	3.5	-1.9	3.6	-5.1	4.5	-0.08	8.2	2.4	0.77	-0.39	5.2	1.6	4.5	7.1	0.72	-0.09	1.5	0.22	-0.57	-0.92	1.7	0.4	9.2	0.12	9.4	-4.5	-2.2	9	4.8	7.8	0.47	-3.3	4.7
0.08	-0.17	-0.34	-2.2	-1.6	12	-2.4	-0.35	-0.16	-2.7	-0.91	0.77	-13	9.3	1.5	5.5	0.09	-1.1	1.4	-3	-11	-5.6	-1.6	-1.4	2.9	5.3	7.7	-1	3.4	0.86	-3	-0.82	2.9	-0.36	0.39	-2.7	2.5	-2.2	2.9	10	-3.6	9	5.1	-3	11	2.5	-0.09	-5.9	-4.9	3.2
-0.26	-0.31	1.5	5	-8.1	13	0.52	8.7	6.6	-1.9	1.4	3.9	-3.1	8.9	0.01	1.6	-1.9	-2.8	0.95	-1.1	0.82	-4.5	6.6	-0.59	2.4	0.87	7.2	2.5	5.8	-7.5	4.8	-4.1	3	-2	1.1	5.9	4.9	-6	-3.6	7.8	0.32	-2.4	-4	-2.5	-1.8	5.5	7.1	-1.3	0.89	1.3
0.02	0.08	-5.9	13	-11	14	-0.99	15	-0.92	4.7	-4	2.2	-5.7	8.3	2.4	-3.8	-6.7	-0.31	1.4	5.8	-2.3	1.3	1.6	2	3.1	-5.1	-0.85	-4.2	5	-5.8	-7.2	1.6	-1.9	-5.2	-3.7	-1.2	-2.3	-2.9	-4.4	-2.6	-0.62	-4.1	-0.2	-7	4.6	-6.5	-0.13	-2	9.2	3.5
0.27	0.2	7.4	10	0.74	2.5	-0.48	3.7	0.55	-1.4	5	-2.8	-1.5	1.6	14	0.43	5.8	-9	5.8	0.17	7.4	12	2.7	9.2	-0.47	-6	3.3	1.8	3.1	-6.5	2.7	0.42	3	-0.39	4.1	-5	4.4	-1.2	-2.7	-3.5	-7.5	0.24	-6	-6.9	7.3	-6.5	2.8	-4.3	5.5	5.2
0.42	0.07	3.7	4.7	4.9	4.6	5.6	5.5	-3.7	-1.5	-1.8	-2.4	1.9	3.8	6.9	-2.6	-3.8	-4.6	6.3	-0.78	4.2	-0.7	1.7	4	-6	-1.5	12	-8.4	8.2	4.1	-0.69	0.56	5	7.6	7.6	-2.5	11	0.43	-2.7	1.1	1.9	5.7	3.5	-21	-6.5	-3	3.4	-0.49	0.17	9.6
-0.27	0.38	14	3.9	14	8.8	13	3	7.4	-4	3.3	1.5	0.45	4.6	-2.7	-3.2	9.2	0.82	8	1.4	-7	-1.6	1.3	1.9	-3	-4.2	1.5	-12	-3.1	-1.3	-5.1	-1.7	-7.6	5.6	7.3	0.64	3.4	-0.54	-0.16	0.08	-0.75	8.8	8	-21	-2.2	5.2	-4.5	-7.6	-4	9.8
-0.51	0.64	1.4	9.5	-0.2	13	-1.5	3.6	0.4	-0.83	1.8	0.56	3.5	7.8	-0.93	-2.4	-0.46	4.2	-0.28	5.4	10	-0.7	1.4	3.4	-12	0.84	-9.8	-2.1	-5.3	-2.6	-9.2	-4.4	-6.7	4.7	7.2	9.8	-4.7	3.6	-6	1.6	5.4	4.6	-13	-9.9	-0.92	5.8	-6.3	1.4	-4.1	16
-0.26	0.33	1.9	6.9	-11	4.1	-3	0.13	-16	1.1	-2.8	1.7	-4.9	7.5	2.3	5.6	1.2	-3	-3.4	1.5	5.5	5.7	0.35	8.9	-7.3	7.1	-6	3	-7.1	3.3	-7	-11	-8.2	8.4	0.11	8.4	-5	3.8	-4.8	7.3	-11	2.4	-19	-11	-12	-4.9	-9.6	2.7	-12	8.9
0.08	0.55	3.5	12	-4.2	8	6.7	12	-3.4	12	1.1	9.1	-5.1	21	6.2	8.4	-2.3	6.3	-1.6	2.5	5.2	-2.4	7.7	8.8	-2.2	-1.1	-1.8	4.5	7.7	5.2	1.2	5.9	2.7	7.5	3	-4.5	-4.3	-1.4	6.3	4.3	-0.76	9.3	5.1	4.2	-3	6.3	-2.4	1.7	-2.9	11
0.12	0.36	-0.86	14	-13	4	3	13	1.2	10	-3.5	7.4	-6.6	7.6	7.8	7.3	-0.54	5.4	5.1	4.2	4.1	1.9	7.2	5.7	1.8	7.6	11	11	2	6.4	13	3.4	5.2	12	0.88	1.6	6	6.5	6.8	13	10	16	13	-6.3	6.5	11	2.8	13	1.6	19
-0.11	1.4	3.3	17	-9.9	-2	4.8	11	-6.7	-0.81	0.3	7.3	0.92	-7.7	-1.2	-3.8	-12	4.3	-0.95	-9.2	-3.4	-0.32	2.7	5.8	2.6	-13	-0.52	-30	-10	-12	-0.79	-14	-4.3	-3.8	-3.6	-39	-3.4	-13	0.73	-14	3.8	-11	-0.43	-14	-2.1	-35	-5	-35	5.1	-4.5
0.08	-4.4	3	2.8	-3.4	9.7	-1.8	0.03	-7	2.7	-1.4	-3.9	-9.6	7.7	1.4	-20	-5.6	-34	-6.5	-10	-0.43	-51	2	-60	-0.58	4.5	-5.6	-16	-0.56	-6.3	-2.7	-7.4	2.6	-1.1	-3.1	22	-1.3	-2.8	-1.1	-9.5	-1	-20	0.69	4	-4.9	8.4	-3.9	-3.7	5.1	-9
-0	0.83	-3.2	8.4	-7.2	5.8	3	10	3	18	3.2	8.1	-4	8.7	-7.9	1.5	-7.1	28	-3.8	23	-6.9	5.8	-3.2	3.3	-2.5	4.5	2.6	14	4.8	18	5.5	6.4	7	7.9	9.7	35	-1.1	7.3	7.6	11	11	7.9	-13	-0.31	-0.17	23	-0.19	10	-3.1	16
0.01	1.6	2.6	-5.3	-10	4.9	3.9	-6.9	5	-2.5	11	3.6	2.3	-2	-3.2	5.2	-5.9	26	-7.1	12	5.9	9.5	-1	13	3.8	-0.22	0.8	-16	0.78	13	-0.6	-4	3.6	1	-3.4	12	4	1.7	6.7	8.1	1.6	-1.3	-11	3.8	-1.8	-4.7	-3.4	-12	1.5	10
-0.07	0.61	5.9	12	-7.2	8.8	8.3	3.5	-0.11	-3.6	-1.9	1.1	1.1	8.9	0.71	-1.5	-8.1	-2.2	-5.9	4.3	-0.71	-4	0.53	16	3.8	-12	6.6	-3.3	0.42	3.9	10	-6.8	2.3	-4.5	-1.4	10	1.6	-9.1	3.2	-13	5.4	-9.1	-3	2.3	7.1	-11	9	-12	2.5	-2.9
-0.14	0.48	-1.3	12	1.4	9.5	3.4	11	1.8	4	-5.9	3.7	-2.8	13	-2.6	7	-12	-4.5	-1.6	13	3.7	-6	1.1	7.8	-3	-3.4	3.3	0.86	1.7	0.02	11	-1.5	7.9	0.27	2	6	-1.3	-9.5	-1.7	-2.5	11	-5.7	3.6	-6.7	6.1	-16	6.3	-8.6	-0.73	3.7
0.01	1.6	-0.32	-4.1	-2.8	-1.9	-1.7	6.4	-5.8	0.68	-5.2	-2.3	-8.1	-7.4	5.1	18	-1.9	16	0.26	14	1.3	12	6.1	20	5.1	11	4.6	11	0.03	26	6.4	-3.3	0.82	21	3.1	16	5.6	13	5.7	14	4.7	12	21	17	7.8	8.4	3.5	5.4	-7.7	26
0.4	-3	5.8	-39	0.32	-16	-2.7	-11	-0.35	8.3	-1.1	-5.1	-2.1	-11	8.4	-25	-2.9	-62	-3.9	-6.1	0.23	-6	8.5	-49	9.2	-22	1.7	27	1.4	25	7	-0.49	7.8	10	-0.74	-13	5.1	30	6.5	-25	9.1	-9.2	0.05	11	9.7	-22	3.1	25	4.7	-6
0.22	-3.9	-0.21	-19	-0.29	1.2	5.5	-23	4.5	11	4.4	24	5.4	8.7	3.8	-53	-2	-81	2.4	-22	-3.2	-76	-0.46	-60	5.7	-16	1.3	-18	3.6	-29	9.2	-16	2.3	-38	3.4	-26	1.2	-3.2	0.1	-23	-2.7	-36	-6	-2.6	2.4	-36	4.1	-5.9	2.4	-63
-0.04	-1.5	2.7	-54	3.5	-85	7.8	-89	8.2	-90	1.7	-70	0.15	-1.1e+02	-1	-12	-3.1	-12	-0.43	-9.1	4.7	-10	6.4	-12	8.1	-6.6	-2.7	-5.3	13	-14	4.6	14	4.1	-17	11	9.1	3.8	-0.22	-0.04	-1.6	3.9	-9.2	-0.66	0.38	-2.6	4.4	3	-6.6	3.9	-34
-0.11	0.14	-2	-9.7	4.1	-26	3.7	-18	4.3	-10	4	-4.4	2.6	-22	-0.25	4.7	-0.31	0.59	-0.74	8.9	1.6	20	-2.3	8.2	7.4	3.9	4.2	16	10	5.6	0.8	18	6.1	6.5	3.4	-15	6	11	-2.3	11	5.8	29	-15	-0.98	-2	17	7.8	17	5.5	-5.1
0.25	-2.2	12	-70	14	-79	11	-61	9	-46	6.7	-54	15	-57	1.9	-22	-6.2	-18	-1.7	-22	-6.6	-41	3.2	-37	12	-9.3	6.8	0.54	4.2	-8.9	5	-1.5	9.5	-24	6	3.6	7.2	13	0.71	-12	4.5	-13	18	8.4	3.7	-5.3	12	-0.25	8.4	-22
-0.39	0.54	4.7	9.4	3.6	11	2.6	19	13	12	12	8.3	9.1	9.8	8.2	11	-7	14	1.7	11	4.1	8.5	4.3	5.4	2.7	7.4	13	12	2.1	3.9	12	9	6	17	-5.9	5.8	6.9	6.1	-4	-3	-0.48	4.9	6.1	4.1	-1.6	1.1	12	6.1	7	18
-0.29	0.3	-3.8	2.4	-5.2	-8.7	-4.6	6.7	1.9	-4.3	3.5	-1.5	5.8	-6.4	1.1	1.9	1.9	3.1	-0.28	3.9	-7	6.3	0.4	-2.9	6.2	19	3.3	2	3.1	5.8	3.4	7.4	10	6.3	0.03	2.6	1.3	5	-2.1	14	5.8	6.3	2	-13	-0.99	5.4	1.1	10	0.7	17
-0.28	-0.42	-1.8	-6.6	7.5	-8.4	-2.9	-0.01	-2.7	-5.5	-2.7	-5.8	8.6	-9.6	0.63	-5.3	6.7	-1.7	-0.61	-3.8	-17	0.67	-4.7	7.2	6	7.9	1.5	3.9	3.7	4.9	5.8	5.1	-2.5	4.9	6.3	-2	-3.3	5.5	-0.35	-1.5	5.7	8.4	-7.6	3.2	0.51	6.1	2	7.7	1.2	4.2
0.23	-0.29	9	-6.5	8.8	-17	1	-1.6	0.11	3.2	4.1	2.7	4.3	-10	5.5	-0.3	5.7	-10	3.9	-3.5	0.62	1.1	2.5	3.4	11	10	-5.6	3.1	-1.6	0.3	6.4	8.3	2	0.1	5.4	1.2	11	0.62	16	-2.2	9.6	5.1	-4.2	2.8	2.7	-2.1	5.1	11	3.4	2.9
0.33	-0.67	2.2	-7.6	11	-12	12	-2.5	2	7.8	6.7	4.4	6.9	-1.5	9.9	-3.3	13	0.34	-0.11	-4.1	4	-9.6	2.8	-11	-0.29	-0.92	-9.9	4	-2.5	1.6	-3.2	9.3	-5.1	-1.1	5.6	-0.82	2.5	4.8	-1.5	-1.4	-5.1	-2.3	-8.4	4.6	-3.9	-0.45	-8.7	9.2	4.2	3
0.88	-0.24	4.4	15	0.95	-4	13	10	7.3	6.4	5.3	2.7	4.4	3.2	10	3.7	16	-2.5	6.8	0.34	6.8	5.8	-0.93	-1.6	3.1	-4.3	2.7	11	9.7	3.8	-4.1	6.4	9	-1.8	9.7	1.3	6	4.8	3.8	-1.6	3.1	-7.3	-0.85	15	4.9	-3.2	3.5	4.4	8.4	1.9
-0.06	-0.23	7.1	6.1	-2.4	-4.8	3.4	2.5	7.3	4	4.8	1.5	12	9.5	0.11	4.2	0.21	-12	5.9	-1.9	2.3	8	3	3.5	-0.49	5.7	-6.8	22	-0.49	4.1	-7.4	4.2	-2.4	8.2	-6.6	-6.2	-2.3	14	0.87	-1.4	-1.9	3.2	-14	10	-5.9	9.6	-1.9	15	0.89	-1.5
-0.35	0.05	2.9	-3.8	-0.11	-1.7	-5.7	-0.26	-9.6	1.8	-6	0.76	3.5	1.2	-8	-0.48	-5.4	-5	-0.48	-0.42	-1.2	3.5	10	0.33	-1.4	2.7	-1	7.8	-4.9	3	-0.73	-3.1	1.5	3.8	1.9	-3.2	-1.2	8.6	4.3	-4.8	-2.6	-7.5	-2.4	4.9	-3.5	4.2	-1.7	9.3	-0.64	3.6
0.03	0.22	2.2	-0.48	6.2	-13	-4.3	-1.8	-3.6	8	-8.5	1.3	3.8	-1.5	2.3	-1.3	-1.8	4.5	0.64	-2.6	-1.9	-3.4	3.3	-2.3	0.31	3.3	4.4	7.1	7.2	3.3	0.27	4.1	4.7	5	2.5	-1.4	1.5	2.9	4.8	-4.2	9.6	0.91	3.2	1.4	7.2	-1.4	2.1	3.5	4.4	0.26
0.73	0.64	0.34	5.2	14	-7.5	2.8	6.6	4.7	5.2	6.8	-0.15	5.4	-0.39	6.5	3.5	4.4	6.3	11	-1.2	16	6.8	6.8	-6.9	-1.2	1.2	-11	6.1	-9.6	7	-13	7.8	-0.12	5.5	-10	13	-0.7	4.7	-5.7	-6.5	-5.8	0.91	-0.32	6.2	-0.2	8.2	-5.9	9.3	-2.9	0.85
1	0.14	12	1.5	4.3	-6.6	2.9	6.3	6.5	2.7	2.2	1.8	-2.9	4.2	14	1.9	15	-5.5	11	-5.8	21	12	2.4	1.6	1.2	14	8.7	7.8	-5.3	12	-6.2	11	-3	8.3	5.3	9.4	6.8	13	11	-5.7	2.4	9	25	-4.2	-10	8.1	1.1	13	-1.8	5.3
0.18	-0.31	11	-4.5	-6.8	0.14	2.8	-1.3	-7.2	2	3.6	2	-8.9	8.6	7.2	-0.66	4.3	-1.3	3.1	-8	5.3	10	0.66	2.5	2.5	1.8	11	5.8	2.7	-0.68	5.7	3.9	7.1	0.08	9.8	1.7	5	8.2	7.8	0.05	6.2	-4.5	13	-5.8	6.7	5.3	9.9	16	1.5	-0.08
0.26	-0.4	-6.4	6.4	-0.87	-0.33	0.49	-1.8	-9.4	7.1	0.56	0.73	-7.1	5.5	5.8	-3.1	13	-0.53	4.5	-2.4	0.65	-3.6	2.4	0.63	1.2	-1.7	2.5	2	4.7	4.7	4.7	5.7	4.9	-5.5	5	3	-0.26	4.3	5.6	-7.2	-3.5	-11	4.8	0.18	7	5.2	5.1	10	4.1	1.3
-0.34	-0.35	-8.2	-6.8	-5.1	-6	-6.6	3.4	-5.5	7.6	-7.5	0.94	-1.8	3.2	-9.5	-8.2	-4.5	0.92	-5.2	-6.8	-2	2.8	-8.2	-6.1	0.31	5.3	-5.3	0.55	-5.3	3	-4.1	1.9	-10	1.7	0.57	-7	-7.5	9	-1	-14	-6	2.7	-0.85	-1	-0.57	0.43	-6.3	5.1	-1.2	3.4
-1.1	-0.43	-13	-1.2	4.2	0.2	-14	-6.8	-19	7.7	-13	2.8	-4.4	4.8	-17	-2.3	-12	-3.8	-20	-1.9	-5	-5.2	-14	-3.5	-11	-0.43	-10	6.3	-18	2.4	-16	4.5	-21	-2	-19	-5.3	-14	10	-16	-7	-14	0.49	-9	-0.5	-16	-3.7	-9.8	1.3	-8.7	-0.29
-0.36	0.54	-18	6	11	13	-3.1	0.85	-16	3.1	2.6	5	-6.4	7	-14	-18	-1.9	-4.6	-14	-7.2	-16	-24	-22	-23	-24	-19	-5.1	-24	-16	-35	-7.4	-12	-16	-23	-19	-43	-17	-12	-10	-16	-15	-19	8	-16	-9.2	-14	-9.7	-22	-15	-23
-0.54	1.9	-13	9.6	-17	21	-9.2	16	-0.2	7.4	-8.1	0.27	-13	17	1.2	31	1.9	23	9	18	-14	59	-8.5	48	-8.2	10	3.4	20	0.02	25	7.4	1.8	-1.1	17	-10	24	-7.7	0.28	1.6	10	2.8	1.1	-6.9	9.9	2.6	8.7	-9	2.5	-4.8	26
-1.4	0.87	-13	25	-10	39	-21	24	-8.4	17	-10	27	-6.8	25	-15	-1.7	-12	16	-0.95	-4.5	-8.4	18	-16	-4.3	-2.5	13	-10	-6.3	8.6	-13	-2.5	5.5	-8.2	-2.3	-1.8	-1.2	-3.2	-11	-10	28	-13	21	-12	2.9	4.8	13	-2.1	3.8	-5.4	-1.6
-0.95	-1.4	-3.3	-1.3	-6.8	2.3	-5.1	-26	0.88	-19	-2.9	-5.6	-2.1	1.8	-16	-20	-12	2.2	-6.5	-24	-11	-33	-4.7	-1.3	1.3	-55	-4.4	-54	-2.9	-56	-6.5	-19	-9	-48	11	-30	2.4	-47	-11	-52	-11	-49	-7.1	-25	3.6	-28	0.31	-37	-3.1	-81
[truncated: 952 more columns]
