# Supplementary material for: Dyslexia on a continuum: A complex network approach
Source: PLoS One. 2018 Dec 17;13(12):e0208923. doi: 10.1371/journal.pone.0208923 (PMC6296514; doi:10.1371/journal.pone.0208923)
Supplement: S1 File — Detailed information about the archive contents is provided in the included README.txt file. (TGZ) [file pone.0208923.s001.tgz › FS_625_AV_run_2.csv]

21	4.2	17	12	21	22	21	3.2	25	6.8	26	-4.8	6.2	-1.6	10	13	2.5	9.3	-2.1	14	13	6.2	-6.5	1.5	9.7	-1.5	6.9	5.4	9.2	2.6	7.5	3.6	5.5	2.2	16	2.2	14	11	4.8	2.4	15	2.9	12	7.2	1.4	-0.61	25	-0.22	26	5.8
-7.2	2.4	5.9	1.2	-5.9	12	-1.8	-1.7	5.8	2.6	2.3	-11	-11	5.4	1.4	4.2	-5.2	12	-4.7	12	9	3.5	-13	6.8	-9.6	-0.02	-2.9	0.3	9.4	4.8	-9.7	2.9	-15	-0.32	12	3.8	-5	-0.67	-7.8	2.5	-7.9	7.5	-16	7.3	-18	-2.3	5.7	-13	12	-2.8
-18	-8.8	-21	2.7	-27	22	-21	-6.2	-19	3.8	-23	-2.3	-7	-27	-0.93	-0.15	-2.8	-5.8	-8.8	-3.4	1.9	-14	-22	-17	-13	-4.3	11	-1.1	28	-5.4	0.6	7.1	-1.4	-0.43	11	4.3	4	-10	4.9	-2.7	-2.6	5.7	-16	-0.39	-9.6	6.5	-16	-14	-15	-18
-16	-3.9	-25	8.9	-31	21	-23	6.9	-16	15	-29	-1.8	-23	-0.34	-18	-2.2	-1.6	7.2	-17	-6.7	-11	-2.3	-28	3.1	-24	6.5	-23	17	-20	4.4	-14	7.2	-15	9.7	-20	2.5	-14	5.8	-20	4.7	-14	8.2	-20	0.94	-29	1.1	-18	-7.7	-19	0.8
-14	3.7	-21	8.6	-33	23	-18	-1	-14	5	-24	6.6	-11	5.1	-11	11	-11	24	-11	14	-11	10	-18	6	-11	10	-9.6	12	-9.8	-0.42	-7.2	9.2	-14	8.8	-13	4.7	-1.2	7.5	-16	17	-14	4.2	-17	7.6	-15	5.3	-15	-8	-20	-2.7
-9.8	2.6	-16	9.7	-6.5	23	-12	-3.3	-13	2.5	-6	4.2	-3.3	2.3	-12	1.9	4.4	19	-9.3	5.6	-7.8	12	-17	1.7	-5.2	3.9	-4.8	3	-3.2	-2	-0.3	10	-7.6	17	0.6	5.7	-8.7	8.4	-12	11	-0.21	6.6	0.39	10	6.3	2.7	-15	-11	-14	0.9
-1.2	-8.9	-2.9	-5.8	-5	11	-6.9	-12	-2	-5.8	-2.8	-4.6	-3.9	-1.5	-6.7	-0.59	-4.1	12	-2.3	-3.1	-11	-8	-3.6	-2.9	4.3	-7.4	-8	-0.59	-13	-0.29	-7.4	5.4	11	6.9	-0.74	7.1	-9.3	-13	-12	-4	-0.59	-2.4	6	-5.1	1.9	-1.1	2.9	-10	1.1	-4
2.6	-13	0.5	-9.9	-6.2	4.8	-1.5	3	-0.15	3.7	-6.3	3.2	-3.1	-1.8	-1.9	-10	-8.3	2.6	-6.9	-14	-6.3	-20	-7.1	-14	4.4	-5	-6.7	9.3	-12	4	-14	-7.2	5.6	3	-6	10	-6	-5.4	-18	-0.06	-1.6	1.4	2.9	-10	2	-15	7	-15	13	-9.3
9.5	6.6	12	13	17	21	11	6.4	7.5	9.2	15	2.5	8.5	2.6	6.8	-3.6	12	18	1.8	-2.7	12	0.44	12	-6.2	8.4	3.5	6.1	6.3	0.67	-4.8	15	3.7	6.5	5.2	1.1	-0.5	7.5	6.7	-1.5	0.69	12	3.7	16	6.6	16	1.2	22	-11	26	-12
9.9	5.7	3.1	0.87	8.6	24	9.8	4.2	4.4	4.2	0.04	3.4	9	-3.3	7.2	8.4	14	37	12	3.4	-1.4	3.5	9.8	-0.83	12	6.9	12	5.1	1.9	-0.48	9.7	12	5.5	2	-1.1	8.4	8.8	2.8	-4.5	-1.4	1.1	8	13	-1.7	9.5	-1.2	5.6	-3	4.7	-0.52
4.2	4.3	2.2	5.7	13	1.5	6.2	10	5.3	-7	1.2	2.3	7.3	0.6	0.9	0.94	0.9	27	1.2	-4.1	0.69	5.7	9	-6.6	5.7	11	8.9	7.3	-0.62	3	7.9	4.8	8.5	6.1	-3.5	1.6	-5.2	9.1	5.5	3.5	5.3	7.8	-0.27	2.5	0.15	-3	-2	9.4	3.9	18
3.5	7.1	2.4	6.2	1.1	3.6	1.6	7.8	0.29	6.1	-5.2	8.7	11	9.5	2.9	13	-3.9	20	15	3.9	-1.2	17	4.3	13	5.3	13	-2.2	-6.5	-10	7.1	-2.8	14	0.91	-1.6	4.9	0.8	3.2	5.5	8.3	12	-5.2	4.7	-0.19	11	5.1	20	4.7	-1.5	0.04	-3
-3.6	3.6	-0.19	1.7	1.8	-0.27	-4.6	8	-4.7	2.7	-9	0.71	-2.7	-6.2	-1.6	12	1.1	18	0.53	2.4	-3.3	8.4	-5	13	-3.5	-2.2	-10	6.2	-8.9	0.5	-16	7.4	-8.3	9.2	-4.1	10	-3.5	2.9	-5.2	9.2	-5.8	-0.89	-5.5	8.8	-7.2	7.9	0.85	0.23	-10	4.2
-9.8	8.3	-11	2.5	-6.5	2.9	-5	11	-7.7	6.8	-19	8.9	1.2	11	-4	7.5	-2.7	3	-1.8	9.9	-8.1	12	-7.3	13	-1.2	8.7	-5.8	1.6	-7.9	1.5	-9.2	14	-1.5	5.5	-11	-0.54	2.3	11	-5.9	6.1	-3.7	7.9	-3.2	4.8	-6.2	10	-5.6	2.6	-10	6.5
1.1	3.4	-5.2	-2.8	-1.9	2.9	4.5	7.9	1.1	1.1	-10	5.4	-0.37	10	-7.8	12	-7.5	1.9	-1.1	17	-6.1	12	-3.5	11	-1.7	8.3	-5.4	-3.8	5.9	2.5	-0.48	3.3	3.6	-1.4	-4.5	-0.34	-1.7	1.9	-5.3	6.7	-0.95	8.7	0.01	15	0.79	9.2	-13	11	-13	15
-4.3	-9.4	-4.9	-13	7.8	-3.6	-4	-6.5	-7.2	-9.7	-4.5	-13	3.6	-2.1	-0.33	-5.7	-3.1	-7.6	1.9	-2.5	0.61	-5.8	-0.02	-0.75	-4.5	-1.4	1.4	-1.5	-4.1	-4.8	-1.7	-9.8	2.8	-9.6	-0.08	-1.5	0.69	2.8	2.9	-5.6	1.4	-0.03	-3.1	-4.7	-1.8	-3.1	-1.4	2.6	0.77	2
-2.1	-12	2.9	-9.7	6.2	-10	-7.2	-9.7	-6	-12	-1.5	-24	-0.7	-18	-7.6	-0.16	18	11	-8.2	-7	-1	-4.3	0.14	-5.6	-0.6	1.7	-13	6.1	-8.8	-0.84	1.8	3.9	6.1	5.7	-3.1	0.65	-1.8	-12	-14	-9.9	-5.8	-0.86	2.8	0.24	0.07	-1.8	-7.9	-19	-4.4	-23
1.5	0.45	6.4	-3.5	7.3	-12	7.5	1.8	9.3	4.5	8.5	-4.1	-0.21	-0.59	-0.41	-6.9	-1.7	-3.1	-1.6	-2.6	-1	1.5	6.1	-8	-5	-8.5	-5.4	-4.1	-4.6	0.21	-0.13	-12	10	-0.81	-0.54	-3.3	-2	-7.8	-1.6	-4.1	0.96	-3.3	5.4	-18	6.7	-8.2	4.5	-13	5.3	-21
7.3	-4.1	6	-13	15	-8	4.5	3.2	8	-5	6.5	-2.7	15	-1.5	11	-4.1	14	-2	8.8	-6.3	14	6.7	12	-7.8	2.2	-12	12	-3.9	-0.05	-3.6	20	-11	20	-16	2.2	-2.7	12	-11	12	2.2	3.8	-4.6	10	-16	10	-11	31	-1.6	22	0.41
9.7	2.6	9.8	-0.74	5.8	4.9	-3.2	5.9	1.9	3.3	13	6.6	1.2	-1.4	12	0.02	12	-9.4	6.9	2.6	3.1	0.82	4.8	-0.25	1.4	-4.7	14	-8.2	9.9	-10	16	-9.8	2.9	-5.7	-1.9	-6.8	12	-6.8	9.9	-3.2	1.6	-6.4	9.8	-7	6.5	-5.4	11	-5.4	4.6	-8
1.3	6	3	-0.06	7.3	-0.16	-2.6	-0.36	9	-0.96	0.28	6.9	-8.8	1.3	2.5	-7.7	4.6	-17	11	-0.05	2.3	-1.2	-2	-6.7	10	-2.2	1.4	-7.3	-1.8	2.2	-5.6	-15	6	-7.4	-0.66	-5.3	1.6	-1.9	7.7	-0.73	1.5	0.13	9	-7.5	7.4	5.9	1.5	5.4	0.18	-1.7
8.4	2.3	9.8	0.02	10	-5.9	0.88	2	2.6	-0.65	4.7	-2.4	7.2	0.34	-0.6	-0.74	2.9	-8.5	-5.3	1.7	2.2	-4.1	7.5	-2.1	9.8	-7.9	4.2	0.19	2.4	3.8	-6.6	-4	-2.4	2.3	2.1	-4.9	9.2	-11	9.4	-2.4	-0.89	-11	2.8	0.21	-2.3	-0.47	-0.69	1.9	1.3	6.7
-3.9	6.5	4.1	6.2	5.5	-4.5	5.5	5.7	0.15	4.8	0.53	8	7.1	-1.2	2	3.2	9	1	2.1	2.4	0.56	1.9	5.8	-6.9	7.1	-1.1	8.7	-2.5	1.1	-2.1	13	-11	8	-5.2	-7.2	-4.1	15	-3.7	-2.1	-11	-1	-5.2	0.46	0.86	9.1	-2.3	0.75	-0.91	3.7	-5.4
-1.6	2.5	0.99	3.5	2.2	-5.7	0.77	2.9	2.1	1.7	1.1	1.3	10	-4.5	2.1	-0.26	2.4	-1.5	1.7	-1.5	-5	1.2	6.6	-2.3	0.29	3	5	-3.2	-2.2	-2.8	11	-11	6.2	-8.1	-2.4	-0.52	5.3	1.1	3	-8.4	0.51	0.63	1.1	-0.37	6.7	5.3	9.8	-2.2	1	-4.7
-2.3	1	-0	-0.6	14	-3.3	-0.09	4.2	-4.3	-1.2	-3.5	4.4	3.1	6	-3.5	-2	-4.5	0.47	-4.3	0.23	-5.1	1	4.6	6.6	-3.3	6.3	-1.9	-2.1	-3.9	1.9	-6	-0.31	5.8	-3.8	-4.7	-1.2	-0.14	4.8	4.4	1.7	-3.3	2.6	3	9.8	2.2	6.2	11	-0.99	2.9	-4.3
4	4.8	-0.61	3.5	9.1	11	2.1	-5.3	5.3	-0.95	-4.3	11	13	8.8	-5.3	1.6	-6.3	-8.6	2.9	-4.3	6.7	5	11	2	-1.5	2.9	3	-0.27	4.3	-11	3.3	7.8	12	-4.8	6.3	-6.5	-4.8	5.9	3.5	5.2	6.3	-13	5.4	3	9.5	6	12	-0.4	10	4.5
7.2	1.6	-0.64	5.4	-12	2	11	-6.6	10	5.2	12	-6.2	0.3	-4.3	10	-2.6	-3.7	-11	11	-9.7	5.3	-4.3	14	0.95	0.23	-4.4	2.2	-3.5	5.4	2.7	1	13	2.6	0.31	-4.5	-11	1.6	8.7	-1.9	-2.4	8.7	-7.3	-3	1.2	6.9	4.6	-5.1	-5.2	5.1	-4
3.5	6	3.8	10	0.13	9	1.9	-0.56	0.14	-2.6	5.9	7.4	-6.2	0.57	4.5	-0.9	0.08	-3.2	0.46	-4.3	3.4	-4.7	-3.4	3.5	2.2	-3.2	4.1	1.7	2.2	-2.4	14	3.4	12	10	0.72	-2.7	18	3.5	6	2.4	8.8	-3.2	-0.09	5.7	8.9	-2.7	-7.6	4	1.2	-6.7
6.1	2.2	6.7	10	-6.4	4.3	7.1	4.4	4.8	0.81	4.4	2.3	2.5	7	6.4	0.26	4.1	-3.6	6.8	0.44	4.7	2.5	4	3.9	12	7	5.1	-1.8	9.2	-0.15	10	4.4	1.2	8.5	7.8	-4.5	12	-9.5	6.7	7.1	10	-5.2	7.8	9.7	13	-1.2	6.7	0.65	16	-0.4
-1.7	-1.2	-4.6	-5.7	-12	-8.8	-2.9	2.8	-4	1.2	-5	1.8	-2.4	12	0	-0.74	-1.7	-7	-1.6	-3.9	3.7	4.5	-0.38	5.7	4.3	-0	-4	2.1	-1.3	10	-3.1	5.7	-7.9	0.49	0.21	-4.8	-6.1	4.3	0.39	-0.54	-3.7	-4.3	-1.7	-1.6	-5.6	-2.2	-1.9	6.7	-2.5	9
-5.9	0.34	-16	-8.3	-7.5	-18	-3.2	-0.04	-0.54	4.3	-8.2	0.97	-4.8	3.7	-1.4	-3.1	1.6	-4.5	1.1	-0.07	-2.5	8.6	-7.6	-2.8	-9.2	0.38	-15	0.37	-7.2	-4.7	-13	0.78	-9	-2.3	-11	-6.5	-6.9	6.4	-4.9	2.2	-15	8.9	-18	-4.9	-15	4.8	-14	13	-13	7.3
-1.5	-6.9	-5.6	0.29	0.08	-7.5	-1.3	-0.9	1.4	-1.4	2.1	-2.3	-4.3	-5.2	-2.5	-6.2	-14	-6.4	-2.1	2	-5.7	-0.3	-3.8	-3.6	-10	-6.9	-8.8	-2.5	-8.3	-1.1	-7.8	-2.5	-8.2	-7.7	-6.8	-7.9	-15	8.5	-15	0.99	-9.7	-1.9	-13	-1.2	-11	7.4	-11	-0.53	-4.9	2.8
0.99	1.6	3.2	3.7	0.46	-8.2	-2.4	2.3	-1.1	0.03	4	0.26	-4.2	4.9	3.6	-2.8	-7.7	-8.7	5.3	-1.9	-4.7	-6.1	-2.9	-1.5	-3.8	-7.1	-5.8	-5.9	-3.1	1.2	-14	13	-17	-5	0.35	-2.1	-17	0.39	-2.5	-2.1	-4.8	-12	-8.8	-8.4	-5.3	0.01	-5.8	1.8	-0.03	0.75
-4	5.4	-3.3	4.7	-0.75	-6.2	-3	5.6	-9.6	1.2	2.2	15	2.5	-3.7	4.3	8	-8.3	5.7	6.8	-4.8	-4.6	13	-2.6	6.1	-1.1	4.8	-2.6	1.6	4.2	3.1	-9.4	-2	-15	10	5.6	3.5	-11	1.5	8.3	3.5	0.44	0.39	-9.9	18	6.7	7.9	-0.98	-8.7	-5.3	-5.4
-3.1	13	-1.2	5.5	5.3	3.6	-2.6	12	-7.3	4.9	3	14	-3.9	7.1	1.8	10	-0.36	15	5.7	8	3.1	25	1.2	5	-6	15	-3.8	5.7	-2.8	5	0.55	-3.3	-18	7.5	-3.5	0.23	-11	7.4	-3.3	10	-4.6	7.7	-8.6	7.5	-8.9	8.3	-6.4	8.7	-12	12
-4.5	2.1	-7.7	3.6	-0.87	-3.8	-0.77	6.3	-6.3	0.13	0.56	9.5	1.9	-0.2	2.4	4.9	-1.9	5.7	7.9	1.2	1.3	5.1	1.5	0.51	-3.9	3	-7.4	-3.8	0.19	-3.3	-3.4	-7.7	-12	-2.7	-2	4.5	-12	-8.1	-3	-5.9	-2.6	-3.3	-1.2	-5	3.9	-3	-3.9	7.5	-6	6.5
-1.9	-3.7	2.1	-4.9	5.4	-9.9	3.1	-5.3	1.9	-4.4	4	-2.2	0.47	-2	1.4	-2	-3.4	-14	10	-3.1	3.3	-0.46	13	4	-0.11	-5.3	-2.8	-7.3	3.7	-5.1	-7.2	-6.6	-1.9	-13	-4.1	0.69	2	-1.7	-2	-7.5	1.3	-5.2	5.2	-5.1	-1.8	3.5	-3.7	-2.2	-5.7	-3.5
-2	4.8	1.3	-1.9	4.7	-9	1	-3.1	0.11	-5.5	-3.5	0.83	6	-3.5	11	-6.7	3.3	-14	13	-0.98	-1.1	-14	14	-7.7	0.15	-9.4	-0.46	-6.8	-2.1	-8.1	4.2	-1.7	3.7	-5.7	-3.7	2.3	-2.8	6.4	5	4.8	0.22	-6	4.3	-8.3	0.3	-1.9	0.92	-10	-3.1	-4.9
-5.6	-8.1	-0.04	-7.5	6.7	-13	-1.8	-6.5	-0.96	-12	-0.33	0.95	6.4	4.8	2.3	-1.8	0.71	-3.7	-2.2	-2.3	-1.5	-5.2	7.9	-6.4	0.8	-4	0.03	2.6	-5.3	3.9	-1.8	-0.94	-5.5	-10	-7.1	-5.7	-5.4	-3	7.6	4.4	-6.7	-3.8	2.9	-3.4	-0.61	-6.1	-2	-8.7	-4.1	-6.1
-1	-12	-2	-9.6	-3.3	-18	6.6	-4.8	4.5	-7.2	1.1	1.8	2.4	0.89	-3.7	-2.7	2	-9.2	2.7	2.1	1.2	4.8	14	-9.2	7.9	-5.5	-2.8	-1.4	-0.53	0.52	8.6	-7.6	2.2	-9	0.04	0.03	4.1	-5.9	8.7	6.4	4.8	-5.5	-0.54	-10	1.5	1.2	-5.2	-6.8	0.72	-10
1.7	-3	1.1	-1.7	-3.1	-10	11	2.2	2.5	0.05	10	-2.6	0.72	-7	7.7	-0.11	-4	-0.76	11	-0.88	5.9	4.4	12	-3.7	7.3	-5.9	7.5	-3	11	2.6	13	-7	3.2	-13	6.8	4.4	13	-3.9	10	7.2	10	-5.1	3.4	-15	4.3	-0.68	4.8	4.3	6.7	1.5
-0.7	4.1	8.7	-3	6	-14	7.6	1.1	1.4	2.6	8.5	-11	16	-3.7	8.9	7.5	-4	0.98	6.1	0.9	6.7	11	11	4	1.8	-0.68	5.5	-1.5	-0.66	-1.2	3.6	-6.4	4.3	0.26	7.8	1.5	5.4	0.39	2.2	-5.4	4.8	-2.9	3.9	1.4	-1.9	2.8	9.4	3.4	11	8.3
-0.37	9.4	3.3	9.4	4.7	2	1.2	3.8	-1.4	4.8	1.6	9.2	7.8	1.2	-1.9	0.66	13	-1.9	0.66	5	6.3	5.3	7.5	0.07	4	6.9	1.9	1.3	1.8	3.1	11	-4.5	1.5	-1.6	4.9	5.4	-4.5	2.9	4.2	-0.14	3.9	3.7	9.9	8.8	7.3	10	-5.7	5.5	2	3.4
5	-1.8	1.1	-0.19	6.5	0.5	-0.89	5.2	1.9	3.9	0.35	-2.2	-3.6	8.4	-5.8	1.1	-2.9	-5.4	3.1	0.73	0.29	0.07	8.9	-4.6	0.58	2.6	2.8	-9.2	-0.64	-5.1	6.9	-11	4	-12	0.64	-3.4	-2.4	-4.2	-0.33	-1.9	3.3	1.2	2.1	-2.7	-0.15	-4.5	-10	10	-3.4	5.2
7.7	0.55	0.06	-4.1	-8.4	-6.8	-0.91	-1.9	-2.9	-2.4	-3.4	-6.4	-8.3	6.7	-3.8	-1.2	-3.2	-11	-6	4.6	0.05	0.43	3.5	1.7	-0.69	-0.47	0.88	-6.1	0.44	-5	3.8	-13	7.8	-6.2	-8.1	-1.9	-3.5	-6.8	18	-4.9	-1.3	0.36	0.97	-9.7	1.7	-16	0.11	9.7	-0.87	1.9
-0.67	2.3	-3.3	-10	-3	-11	4.1	-3.9	-0.31	-3.1	-3.8	-12	1.7	-1.9	-2.7	-4.8	2.4	-0.34	-5.1	-7.1	3.8	3.2	-2.5	-2	-6.5	1.6	-1.6	-4.3	0.83	1.5	-9.8	-12	-6.7	-3.2	4.4	-4.4	-9.8	-6.6	-2.9	-2.7	0.33	-7.3	-1.7	-3.7	0.45	-8.8	-4.2	-0.58	-2.1	-4.3
-1	-3.8	-2.8	-8.4	1	-18	0.39	4.3	-1.7	2.3	-2.1	1	0.66	10	2.3	0.03	-3.6	-5.8	0.05	-4.7	-3.5	-1.4	-1.5	-4.3	-5.4	1.9	-5.2	0.65	-2.3	2.9	-2.9	-1.2	-3.3	-7.9	3.9	0.26	-2.7	-3.6	-7.3	-4.3	3.4	-1.2	-5	-2.4	-2.4	-11	-7.7	-6	-13	-11
0.83	-1	3.2	-5.2	6	-16	6	-2	-4.3	-0.62	4.9	-2.9	-6.5	-3.4	-2	-0.06	5.2	-13	-2.2	-5.4	-7.5	-6.4	3.1	-5	1.8	-5.8	-6	-5.7	-2.4	-4.3	-7	-6.4	-6.5	-0.85	2.6	-6.2	-4.7	-0.8	-3.1	-0.17	-4.2	1	0.64	-8.3	-0.64	-7.3	-7.4	-0.21	-14	-2.5
-2	-3	4.4	1.4	8.8	-5.4	2.5	-3.4	1.2	-1.8	9.7	-1.9	-9.8	-3	5.7	-2.6	3	-11	-4.8	-5.5	-0.13	-4	0.54	0.87	-0.23	4.2	-6.8	0.99	1.3	-5.5	-10	-2.4	-0.7	-0.62	5.6	-8	-2.5	3.4	1.9	0.8	1.4	9.6	4.9	6.6	-1.1	-3	-8	6.5	-9.1	4.4
5.6	3.6	6.6	3.8	13	-0.59	-4	-2	-0.17	-2.3	7.4	-2.5	-2.4	0.85	-1.9	-5.3	-5.6	-12	-3.8	-0.15	-3.8	-8.4	-0.94	7.3	4.1	0.47	1.2	1	-3	-1.8	-2.5	-7.3	3	-5.1	0.7	-1.3	4.8	-1.3	0.64	-3.8	2.8	0	11	-3.8	-2.9	0.73	-5.2	5	-15	6.4
1.7	-2.5	12	-6.2	20	-3.3	2.8	6	-2.2	1	13	1.2	2.8	-1.1	-4.9	-4.7	3.8	-5.9	-4.9	-6	7.3	-6.8	4.2	-2.2	12	-3.2	5.5	-6.9	1.8	0.79	2.8	-2.4	-2.2	0.16	4.5	-8.5	3.6	2	5.8	-7.2	9.3	-1.7	6.4	-0.35	8.7	1.7	5.8	-4	-0.39	4.5
3.7	1.5	8.8	2.6	18	-9	7.7	3.3	-0.87	-1.9	3.8	-1.7	0.05	5.3	-3.5	-5.8	-1.8	-12	-4.3	-9.1	5.6	-8.7	3.5	3.4	11	0.8	7.8	5.6	-1.3	4.3	6.6	0.74	8.5	-2.5	4.5	0.04	11	-1.4	13	6.5	12	1.4	10	3.6	13	-2.3	7.2	-4.9	6.1	-3.7
4.5	4.5	7.6	14	13	-1.2	8.7	6.1	4.9	2.1	0.85	-2.5	-2	4	-5.3	-4.3	-6.6	-15	-9.3	-6.6	3.5	-9	-4.7	-4.1	5.9	3.6	7.8	10	2	0.35	2	-2.7	0.63	3.8	8.3	1.7	2.7	2.9	6.5	-3.7	4.3	4.4	8.4	9.6	9.4	-2.2	-2.7	2.8	6	3.7
6.5	1.3	4.3	-2.7	15	0.85	6	-0.06	0.94	-6.4	8.7	2.6	0.41	-1.8	-5.6	-6.1	-7.4	-13	-13	2	0.48	-8.6	-3.5	-1.5	5.5	3.6	2.3	-0.37	5.2	0.08	1.2	-17	-7.3	-10	1.1	0.07	7	0.11	11	-17	2.9	6.9	-0.35	-4.1	-1.7	-3.7	-1	5.5	-5.2	-1.3
3.1	-9.7	7.5	-9	8.8	-18	6.5	-8.3	0.89	-11	6.4	-12	-0.87	2.8	-4.6	-7.8	-6.7	-6.2	-1.1	-3.8	-5.2	-3.5	1.5	-5.2	0.11	1.6	11	-2.7	8.7	0.88	4.8	-20	4.8	-8.5	6.5	-0.24	-0.58	-0.5	5.2	-6.2	2.9	0.41	1.7	-4.5	2	-3.4	-2.9	0.2	-3	-3.6
-2.3	1.7	2.6	-3.7	2.1	-7.4	3.5	-2	3	-4.5	14	-9.9	7.4	-1.9	5.2	-7	-2.9	-8	1.5	-3.1	-2.6	0.99	6.4	1.9	0.13	-0	8.3	-10	8.6	2.6	4.7	-15	13	-3.9	3.4	-1.9	3.5	1.3	11	0.18	4.1	-6.2	13	4.8	8.8	-7.2	-4.5	2.7	0.5	-3.7
6.1	-7.4	8.4	-8.3	7.8	-6.6	-0.3	-2.1	8.8	-4.7	14	-9.8	4.5	-2.1	6.4	-1.1	-5.5	-10	5.5	0.51	-3.4	-4.2	2.7	5.4	6.2	-9.5	7.4	-12	3.5	-4.8	6.5	-17	18	-6.4	8.7	-1.7	1.6	-6.1	7.8	-1.7	5.7	-16	7.8	-2.9	2.2	-2.7	-2.2	3.2	12	-1.5
7.5	-8.7	7.8	-5	9.2	-7.4	2.5	-1	0.51	-2.8	4	-0.02	-5.5	1.6	4.4	-1.6	-6.4	-3.6	-2.4	-4.2	5.8	-7.5	2.3	3.9	5.5	-6.6	7.7	-17	7.2	-8.7	7.8	-12	3.5	-5.6	2.3	-4.6	5.9	-12	7.2	-1.1	4.8	-9.7	4.9	-3.9	-7.8	-5.6	-0.32	-2.3	8.6	-10
4.5	1	10	-4.1	2.9	-8.9	4.3	1.9	12	0.96	10	-6	3.4	3.1	3.7	-0.38	-5.2	-1.6	9.4	-0.23	5.5	-5.7	2.1	1.8	2.3	-0.34	-5.7	-2.4	3.4	0.92	-5.3	-16	-7.7	-13	7.5	4.2	-8.3	-4.2	-4.8	-7.8	0.8	-2.1	-0.02	-9.6	-11	-9.2	-9.8	2.8	-5.7	-0.68
7.7	4.2	9.7	6.5	4	-2.9	3.2	6.2	8.1	1.2	3.2	5.6	6.1	-2	7.8	-0.49	-9.9	6.1	3.1	5.5	3.1	2.7	4	3.6	-4.7	3.8	-4.1	-1	2	-0.92	-6.7	10	-7.1	4	4.4	-2.2	-4.4	-0.37	7.8	-11	-1.3	6.6	-0.9	7.7	-4.7	11	-2.9	-3.2	8.9	0.41
9.8	8.6	10	11	-4.1	6.5	17	11	13	6.1	7.3	11	-1	6.4	9.9	2	5	1.6	2.7	3.6	11	11	-0.25	9.5	10	7.9	6.8	8.4	11	3.2	5.9	14	5.4	10	8.7	3.1	2.4	11	-2.3	-0.49	6.1	4.1	16	16	13	17	4.8	7.3	10	10
6.1	6.3	7.3	6	3.9	-0.2	12	1.2	3.2	-1.7	3.1	-0.03	0.89	5	8.6	7.4	3.2	-8.4	5	6.5	7.7	4.4	-6.8	7.6	17	4	16	-4.2	14	-3.2	7.8	-4.4	5.1	-1.9	7.9	0.68	0.49	-0.01	12	0.93	12	-0.21	0.61	1.4	5.1	-2.6	4.8	7.2	11	9.7
4.3	1.3	0.77	-4.4	-5.3	-2.7	3.7	-1.9	2.2	-2.1	6.9	7.3	-0.4	6.4	9	1.8	-9	-9.1	11	-3.1	10	-4.7	-1.4	4.3	3.8	-2.9	17	-4.6	7.2	-3.9	16	-13	15	-5.6	8.3	-3.9	8.8	-8.7	11	-5.8	9.9	-4.5	3.7	-1.5	3.6	-8.8	16	4.9	21	8.2
11	8.7	3.1	13	3.2	8.2	-0.67	3.5	2.9	3	10	9.9	2.1	-0.42	9.2	-1.8	3.8	-5.6	4.2	-6.7	4.3	-3.9	6.4	-0.57	-2.6	-2.4	6	-1.9	15	3.6	7	-0.99	-4	4.3	14	2.9	5.4	-9.3	7.8	-1.9	0.43	-6.8	4.2	0.39	1.1	-6.8	13	-2.1	11	5.1
-1.1	10	1.7	17	-9.1	-0.51	-1.3	20	0.08	13	4.4	12	2.2	7.6	-4.1	5.8	-7.7	24	-7	9.1	-1.8	6.2	11	4.8	-4.9	-2.1	2	5.1	5.5	5.1	-6.8	7.9	-9.9	13	3.6	7.4	-4.8	-2.2	5	-2.5	-4.1	-5.1	-2.8	0.77	-4.8	12	0.75	9.6	-12	7.9
1.3	-1.1	1.4	-0.25	4	-7.1	-4.5	0.03	-0	-2.4	2.9	3	-3.8	2	-3.5	10	-1.7	14	-9	13	-0.89	4	-4.4	4.8	-4.4	1.9	-7.1	2.6	1	1.8	-3.7	15	-9.2	14	2	3.3	-4.9	6.3	3	9.5	-9.1	-0.58	-4.9	7.7	-9.6	7	-1.8	-5.7	-9.6	-0.62
-2.5	2.7	0.03	-1.7	-6.8	-4.1	-8.9	0.8	-2	1.1	2.4	6	-1.3	-5.4	1.4	-1.8	6.3	-0.45	6	-0.64	-5.8	-4.2	-8.4	-9.1	-3.6	4.7	0.19	5.9	-7.7	6.6	-5.3	11	-5.5	2.6	-2.3	-0.18	-4.7	11	2.3	3.6	-8.9	-4.3	-7.9	2	-0.9	12	-7.9	-6.8	-13	5.9
4.9	3.9	2.8	6.9	-8.3	-22	-2.4	3.4	-0.63	-8.8	6.5	-2.2	-5.8	4.5	1.1	2.3	8.3	7.8	0.62	14	-2.2	1.2	-4.3	1.3	-2.6	-1.8	1.1	-3.7	2	9.6	-3.3	5.8	-0.3	4.7	-3.3	-2.5	-1.4	-5.8	-8.6	-1.2	-2.2	-4	-8.1	5.5	-5.3	9.2	-7	10	-9.5	13
2.8	-1.3	3.3	-9	-5.8	-13	0.32	-3	2.6	-4	3.6	-5.2	-4.3	2.4	-1	-8.5	5.5	4.4	-3.7	-3.5	-2.5	7.8	-1.2	0.33	-2	-5	2.2	-0.51	-5.4	1.3	-3	-1.3	-3	-3.8	-3.8	3	2	-2.9	-3.2	0.43	5	-0.1	-2.4	0.04	-0.82	0.06	6.6	8.5	5	11
-2.4	-4.5	3	-10	-6.7	-15	-3.6	-11	0.46	-1.4	-1.9	-3.4	-6.5	-7.6	-6.9	-12	4.8	-22	-8.1	-9.1	2	-6.6	-0.29	-8.8	-1	-6.8	6.2	-8.4	-0.5	3.5	6.1	-14	5.6	6.7	6.7	-3.1	6.8	-8.9	12	0.7	2.4	-3.8	4	-6.5	2	-1.2	11	12	12	7.7
-1.3	-3.9	0.68	2.5	1.6	-8.5	-1.1	-5.7	2	0.92	-4.8	0.82	3.4	-7.5	0.08	5.1	2.4	6.9	1.9	-3.5	2	5.8	6	0.87	1.4	-1.6	13	1.6	6.2	2.2	8.9	7.2	-4.3	13	0.97	1.1	10	-2.2	11	-6.5	3	-5.5	1.5	12	-2.8	5.5	8.6	14	7.5	6.4
-2.7	1.1	-1.3	9.1	-0.74	-0.61	3.1	1.3	0.68	1	9	6.2	8.4	2.6	1.2	0.33	13	-6.3	3.5	5.9	-3.2	4.6	-0.78	6.9	-4.1	0.07	1.2	-8.4	6	7	4.1	-0.05	-0.14	18	-6	-1.2	6.7	3.2	2.7	2.3	-1.6	-1.9	-5.9	0.62	-2.6	7	-3.1	13	-5	8.1
-4.4	1.8	-0.58	3.6	-6.2	3.5	-1.9	-3	-3.2	3	6.7	3.9	-11	-3.6	-0.46	0.28	-14	-11	6.3	1.5	-5.9	-10	-3	4.8	-4.2	0.92	-0.16	-8.5	-5.5	-7	-7.9	7.2	3.2	14	6.4	-4.2	2.8	1.1	0.75	-1.2	1.5	1.1	-5.9	-2.2	1.2	2.8	0.48	20	4.8	19
-2.1	1.5	12	4.8	-4.7	0.55	4.8	-7.3	5.8	-2.5	11	1.3	-4	-3	2.6	-5	1.5	-17	-7.4	-6.4	2.7	-16	0.25	1	0.64	0.16	5.8	1.5	6.9	-4	2.9	20	11	5.9	3	-0.81	-5.8	6.2	6.3	1.5	-2.2	4.8	2.2	-8	12	0.72	11	16	15	8.3
0.35	-8.5	4.9	-6.3	-8.8	-3.6	4.8	-6.2	6.5	-6.7	1.6	-1.1	2.6	-0.82	7.9	-5.7	11	-20	11	-7.4	4.1	-14	7.3	3.9	0.4	0.3	3	8.4	4.5	10	4	11	-3.2	-1.3	-9.7	3	-4	12	-5.3	8.9	-7.4	4.1	4.8	-8	6.7	-14	-0.72	12	4.6	8.3
-2.4	-1.2	-4	-12	-4.3	-7.7	-5.1	-10	-5.9	-4.8	-6.8	-1.3	-4.9	-5.2	-5.5	3.8	-0.54	-19	-10	-3.6	-4.5	-12	-0.41	3.3	-11	-3.7	-0.26	2.8	-5.1	4.5	5.1	10	-3.4	-0.02	-8.6	-0.7	-3.7	-3.2	-7.6	-1.1	-9.8	0.07	-10	-8.2	-8.2	-11	-11	8.4	-10	3.5
-7.6	-3.5	-8.4	-4.4	-3.9	-2.6	-5	-12	-10	-7.4	-6.6	-3.1	0.63	-1.5	0.89	7.1	-3.8	-0.68	-2.2	11	-12	-0.89	8.8	10	-5	4.8	-8.8	7.1	-3.8	3.8	1.4	14	0.17	12	-3	11	0.3	7.4	-3.4	-1.1	-3	3.1	-8	9.3	-0.86	10	-4.7	11	-1.1	-3
-8.4	0.12	-11	-1.2	-13	-3.7	-8.1	-2.2	-5.1	4.8	-0.76	6.3	1.7	3.1	4.5	-1	-1.2	-8.7	4.9	3.5	-1.1	-2.3	4.3	6.7	-2.1	3.1	-3	-2.8	-2	4.4	-8.8	4.6	-9.8	3.2	-4.6	-4.2	-1.8	-6.4	-5.5	-5	-7.9	-1.3	-7.3	7.5	-4.1	-4.1	5.9	6.5	6.3	-0.04
-5.1	1.2	-5.5	4.6	-13	6	-1.8	0.5	-6.5	4.3	-4.6	11	3.9	12	-1.5	5.9	4.9	-6.6	2.3	4	-5.1	-3.5	0.1	14	-5.6	-4	1.5	-0.19	0.83	-2.5	-5.8	12	-11	3.1	-7.3	9.6	2.8	-1.6	-4.7	-4.6	-4.8	-3	-11	1.7	-4.3	0.78	-1.4	20	0.86	12
-6.2	1.6	-8.8	2.6	-13	-2.1	-6.9	-8.3	-1.9	-0.73	-13	1.5	-4.5	-0.36	-3.6	0.89	14	-13	3.8	12	-12	-6	-2.8	10	-3.1	-0.48	-11	-3.6	-1.4	-6.8	-1.2	8.6	7.5	-7.6	-4	3	1.1	-10	-8.7	-2.3	1.7	1.3	-0.27	-8.7	-4.7	-6.1	-7.1	22	-12	8.5
-6.7	-4	-5	-14	-1.4	-17	-6.6	-5.6	-5.3	0.56	-1.7	-6.7	-0.05	1.9	-9.6	-11	8.2	-16	-7.7	-7.3	-4.7	-7.2	2.8	1.3	-0.13	-0.56	-0.84	-2.3	-6.7	6.4	6.3	12	3.1	-2.5	-5	-1.1	-4.4	-4.6	-2	-3.6	2	8.5	5.7	-1.7	4.5	-11	-3.1	12	-11	-3.8
-1.4	-3.7	1.8	-7.9	-8.3	-11	-4.8	-2.7	-4.1	-3.1	-2.6	-4.8	-18	11	-22	-2.8	-30	-4.4	-21	1.3	-3.6	-11	-21	6.3	-2.9	0.48	4.3	-11	14	2.7	0.9	10	-6.3	9	9.5	-5.5	8.7	0.35	7.2	-11	5.6	-0.25	-8.1	7	1.2	7	5.6	20	1.7	9.8
5.8	4.3	4.2	9.9	-8.8	4	7.9	-3.9	3.8	5.6	3.6	11	-32	1.1	-13	5.1	-7.8	-4.9	-28	5.2	-9.5	8	-8	10	-3.4	11	5.6	1.2	8.2	-0.58	-9.3	2.6	-1.6	9.3	2.8	3.7	-1.2	7.6	2.2	-0.55	-2.6	7.5	-3.4	3.4	1.4	5.3	8.1	23	9.6	15
2.3	-1.2	1.9	-1.1	9.8	3.6	1.1	-5.5	-0.83	0.56	12	8.1	4.8	2.8	7	8.2	9.9	-15	14	13	4.8	4.4	16	7.5	8.1	6.9	10	8	-4.2	12	1.5	9.4	-7.3	9.2	-4.6	6.3	-3.2	6.7	2.4	1.5	-1.4	14	11	-0.02	9	5.2	17	23	12	13
5.2	-3.6	9.2	-8.5	11	-5	2.3	-6.3	6	-8.2	13	-13	0.08	-8.9	-3.5	-0.83	-0.58	-3.8	-1.9	2.4	4.8	-4.8	-6.3	0.26	4.6	-3.2	0.73	6.8	0.12	3.4	-5.2	1.1	-2.3	-4.8	-1.9	-2.4	5.7	-4.3	-6	-3	5.8	0.12	9.1	-11	-0.53	-9.7	13	19	15	2.9
6	-16	-1.9	-18	-6.4	-17	0.99	-9.7	2.5	-15	2.4	-11	8	-3.1	-6.1	-2.9	7.5	1.2	-6.1	0.97	-3.3	-7.6	-3.2	1.9	4.2	-8.7	-2.1	-4.4	4.2	-2	-3.6	-6.7	-4.5	-2.2	1.3	-0.03	1.8	-15	-6.8	-13	3.2	-0.3	-0.45	-11	-7.9	-17	-0.88	8.5	-0.61	-14
-1.5	-12	-2.9	-8.2	-9.2	-14	-2.1	-17	2.7	-16	-4	-7.1	12	3	-6.7	-4.7	8.2	-10	-5.5	1.6	-0.25	-12	3.7	3.5	-3.4	-9.6	-5.5	-3.5	5.6	-4.6	-0.05	-11	-7.5	-1.9	3.1	-2.9	-1.4	-2.8	-1.9	-10	1.7	-1.6	-10	-14	-6.4	-8.7	-5.4	4.3	-7.8	-12
-6.6	-4.4	-3.9	-8.1	-3.4	-13	-1.6	-9.7	1	-4.3	-1.7	-14	-1.8	1.6	-0.38	-6.4	3.9	-7	0.46	2.1	-1.5	-7.9	4.1	6.7	-5.2	-0.19	-0.92	2.9	5.5	1.8	-11	-8.3	-14	7.2	3	-3.2	-11	-1.1	0.83	4.1	-2.8	2.1	-9.1	-7.2	-14	-7.7	0.61	4	-6.7	-13
-5.9	4	-2.2	-3.3	-3.6	-5.8	1.3	-4.6	2.4	-3	-0.62	-5.7	-2	11	-5.6	3.5	3.2	-4.8	-0.35	12	-0.29	-9.1	2.4	13	-6.7	-0.56	-14	-2.5	-0.19	2.7	-8.6	-2.3	-2.1	1.4	-6.3	3	-8.8	7.6	-4.4	-0.08	-6.2	2.6	-12	-11	-14	-7.2	0.32	12	-13	0.35
-4.1	0.21	0.11	5.5	-1.3	-2.1	0.25	-8.2	-2.3	-3.9	2.9	-5.2	-2.9	-3.7	-4.5	4.7	-1.4	-4.6	2.2	6.9	-3.5	-0.83	1.5	6.5	-6.8	0.82	-6.5	7.8	-7.9	2.6	-7.1	5.3	2.4	0.92	-2.8	3.5	-8	13	-0.6	-0.75	-4.8	7.3	4.8	7.1	3.8	-0.18	-2	28	-12	13
-4.3	-1.3	-6.3	-7.6	-8.9	-14	-11	-12	-8.4	-1	-13	-13	7.2	-1.4	-0.82	0.04	1.1	-7	2.7	4.2	-6.3	-7	8.1	7.9	-4.5	2.2	5.1	14	-0.92	6	-3.9	19	-6.3	4.8	0.21	8.7	1.8	5.8	-6.7	-5.3	0.95	6.4	1.8	7.7	-6.3	1.7	-4.9	16	-9.5	15
-10	-5	-7.7	-14	-10	-4.7	-7.1	-18	-6.4	1.3	-7.4	-1.8	-2.3	3	-3.2	3.4	-2.8	-2.5	-3.7	3.3	-1.7	-12	2.9	4.6	-1.7	-0.03	-2.6	20	6.1	1.7	-12	18	-12	5.5	-0.89	5.3	-4.8	7.4	-4.6	-4.4	5.2	10	-13	2.6	-4.2	6.5	-11	19	-10	15
-6.2	-3.5	-9	-0.26	-12	-1.5	-4.2	-5.1	-4	2.9	-1.1	8	4.3	4.1	-6.4	3	-5.5	1.1	4.4	4.4	5.3	-5	-0.26	6.2	5.2	4	-2.5	16	4.9	5.5	-1.3	15	2	-0.79	1.9	0.28	-7.7	11	4.8	3.3	1.8	7.3	-1.6	8.6	0.57	3.4	-5.1	26	-6.9	14
2.7	-3.2	-3	-8.3	-18	-5.8	8.3	-6.9	1.4	1.1	-5.2	5.7	-1	-20	-6.4	-3.5	-0.71	0.47	0.52	-3.8	-5.5	-2.4	2.7	-2.8	1.9	1.2	-0.89	11	-7.1	12	1.3	11	0.84	5.7	2	2.3	-2.1	7	-6.3	3.2	3.1	5	3.5	7.9	-0.81	-0.37	-7.3	28	-12	24
2	2.8	-3.5	10	-5.9	12	-7.2	2.4	-2.5	1.4	-10	11	-1.8	-5.9	-3.2	1.1	4.1	16	0.48	-0	-9.9	8.2	-0.91	18	-2.1	21	3.3	17	-3.2	6	-3.3	15	-0.88	15	-1.5	4.8	-3	23	6.3	16	9.5	15	1.8	23	5.4	8.2	-1.9	27	-7.4	23
-5.2	5.9	-2.8	6.9	-5.6	1.5	-7.7	-4.5	-6.2	6.2	2.6	-7.1	-0.42	28	-5.8	7.5	-4.6	-1.9	-1.3	17	-5.3	3.5	-3.1	23	-3.6	14	-5.5	-4.7	4.3	2.2	-6.5	23	-9.9	19	-1.2	4.8	-5.5	5.8	-1.7	18	-2.6	15	0.52	20	-6.1	18	1.7	9.7	-4.3	-2.2
-11	-1.1	-7	-11	-9.8	-17	-9	-2	-8.8	-0.99	-7.7	-11	-2	-6.5	-3.9	2	2	-5	-8.8	-12	-1.4	-4.5	-9	2.6	3.6	-1.3	4.9	6.1	5.6	6.6	-5	17	-1.1	10	0.54	9.1	2.4	5.6	5.7	7.6	0.37	2.6	6.1	8.9	-6.6	3.7	-9	15	-14	6
-12	2.9	-16	4.4	-15	10	-6.3	3.7	-4.9	3.1	-12	25	-11	-9	-13	8.3	-11	-10	-11	0.62	-5.2	-0.75	-11	-10	-5.7	6.6	0.62	12	-5.8	-0.95	-15	22	-7.6	21	-4.7	2	2.3	17	1.1	7.6	2.8	5.6	-10	15	-6.2	13	-5.1	2.6	-13	2.5
-5.9	-13	-6.1	-15	-7.6	-22	-0.92	-15	-1.2	-6.1	-6.6	-14	7.4	-11	-5.7	-9.8	-5.9	3.5	-2	-19	-2	-6.1	1.4	-15	-5.2	-7.2	-13	14	-11	2.2	-7.9	8.9	-10	7.8	0.57	0.41	-1.4	0.32	1.4	-9.6	-5.8	0.75	-6	1	-10	-11	-1.4	-3	0.69	-11
0.46	-11	-0.15	-14	-14	-14	-1.2	-10	0.63	-10	-5.1	-26	15	-9.5	5.5	-9.4	3.8	-6.3	4.7	-21	2.5	-12	9.4	-34	-0.02	-21	3.2	-6.5	11	-1.4	3	-2.6	1.3	-7.8	3	-0.37	6.8	-11	5.4	-11	6	-11	6.1	-13	-0.3	-22	4.1	-8.1	1.2	-26
-1.5	-1e+02	3.1	-1.1e+02	-7.4	-53	5.1	-1.3e+02	2.9	-92	-0.77	-1e+02	11	-1.4e+02	-2.8	-1.5e+02	6.4	-1.9e+02	2.9	-1.5e+02	0.95	-1.5e+02	7.9	-1.8e+02	1.9	-1.3e+02	5.8	-84	-2.9	-78	1.2	-95	-7.2	-92	-6.4	-69	8.2	-1.1e+02	4	-93	2.7	-96	0.53	-1.3e+02	3.8	-1.1e+02	1.1	-94	-1.3	-62
3	-71	3.5	-75	5.2	-44	1.1	-88	2.8	-65	6.3	-39	4.1	-84	4.9	-1.1e+02	17	-1.6e+02	3.8	-84	4.8	-1.1e+02	5.3	-1.2e+02	5.2	-1e+02	-3.6	-60	3.6	-44	-6	-71	9.5	-68	2.3	-55	10	-72	-9.1	-59	-1.8	-81	2.8	-1.1e+02	4.1	-87	1.1	-74	8.9	-38
6.4	1.7	1.3	-1	3	3.6	10	9.5	6.9	0.63	1.3	27	-2	21	3.7	23	15	-5.6	0.66	23	6.1	22	-0.17	4.1	2.2	-3.5	-1.9	8.9	-2.6	8.9	15	3.9	18	6.3	-3.7	3.7	-0.95	3.5	-5.8	16	-5.7	-1.2	9.3	-17	9.7	2.5	3.7	-15	10	4
7	-4.8	-4.8	4.1	-5.5	4.8	-4.2	7.5	8.7	-8.9	-0.45	-7.1	2.4	-11	9.7	7	2	36	12	-6.3	6.3	8.4	10	4	1.6	-8.4	7	3.4	3	1.1	16	-7.5	-2.9	-5.2	1.7	13	-5.3	0.46	0.84	-0.9	-6.1	0.83	3.8	-6.3	11	-1.1	13	-27	9.3	-22
8.5	5.3	2.4	11	-14	17	-0.69	4.3	1.8	14	-11	8.2	-21	12	-14	5.1	-32	38	-26	5.2	-5.1	11	-47	4.1	-13	11	-6	-1.6	-0.98	-1.4	1.5	3	0.1	-0.21	-0.13	14	1.4	7.6	-5.8	-0.15	-4.9	10	-17	12	-16	6.1	8.3	-11	6.2	0.49
6.8	4.7	8.4	17	13	18	-0.79	-2.3	-2.9	-3.2	11	-4.4	-26	16	7.5	15	6.3	28	-11	13	1.2	19	-10	3.4	-4.7	12	3.4	-0.74	7.4	4	11	-1.7	11	0.44	-4.6	3.3	8.1	5	0.13	4.1	2	10	2.4	10	-5.5	15	3.7	-1.4	6.7	1.1
12	-0.9	6.4	10	7.5	13	7.5	-17	1.7	-3.4	2.7	-5.7	12	-21	25	-9.3	27	-1.3	22	-16	14	6.2	29	-6.8	6.2	2.4	-2.3	13	-8.7	1.8	5.3	11	4.6	-1.4	-4.7	11	-0.63	11	2.3	6.9	-3.1	12	11	8.6	16	-8.7	1.1	-4.5	-0.73	4.1
14	14	8	-1.4	1.6	20	5.7	3.1	5.6	32	9.7	16	-2.3	9.9	-6.1	5.9	-31	20	-2.5	10	3.8	9.1	-14	4.8	2.9	21	-3.7	5.8	-16	-2.8	-3.5	8.1	-2.7	1.4	-8.9	3	2.2	8.6	-2.5	-9.8	-7.8	20	-5.7	9.4	6.1	-0.39	1.3	-26	2.1	3.3
12	14	15	6.8	16	18	15	16	17	7.2	20	-10	9.2	11	9.9	11	-8.6	35	15	19	11	14	11	3.5	13	12	5.5	0.03	1.2	6.6	20	-1.4	32	5	5.9	-2.2	15	-0.08	-3.1	9.7	4.3	6.9	23	11	12	5.2	19	-1.9	15	11
1.3	16	10	15	3.9	27	12	9.2	13	12	8.3	7	0.31	6.6	20	7.6	12	24	17	14	11	20	16	9.6	10	15	17	0.74	20	2	21	-11	14	1.3	12	0.24	17	6.8	3.7	5.5	15	15	18	7.8	15	2.8	6.8	-13	17	5.3
10	4.5	8.2	6.8	-10	20	8.6	7.7	1.8	-0.23	-8	7.3	7.2	7.8	13	13	25	22	14	13	16	15	14	10	3.6	9.5	1.1	-0.71	-2.6	-4.2	-4.1	-7.2	-1.8	1	4.2	-4.7	-1.3	7.7	-2.4	8.5	-5.4	4.3	14	-0.46	17	2.3	11	-11	15	-3.3
-4.3	2.1	5.5	6.3	13	18	2.9	0.72	-13	-4.3	-18	-2.4	4.4	5	6.3	11	17	12	-1.2	8.7	11	6.5	11	6.1	5.8	4.4	11	-6.8	-5.3	-4.6	20	-11	26	-5	4	-2.3	3.5	0.35	7.9	8	2	-6.1	13	0.12	23	3.9	12	-5.6	20	-1.5
-0.5	-9.4	7.9	-0.88	17	2	0.38	0.06	9	-1.1	-4.2	-8	5	4.2	-1.8	-0.16	-16	11	-5.7	-2.7	-8.3	4.4	-6.8	-2.8	9.6	0.66	-4	-4.2	-18	-8.1	-1.2	-26	5	-7.3	1.7	0.47	0.9	-4.5	3	-0.24	-0.22	-6.4	6.6	0.77	-4	6.5	-5.6	-23	10	-20
-5.1	-0.84	-8.8	1.7	-9	7.7	1.8	3.1	2.3	1.4	-14	-4.6	-2.1	9.9	-1.4	7.9	-6.6	13	-5.7	4	-7.5	6.4	-9.3	7.3	-16	7.1	-8	-6	-13	4.1	-18	-20	-13	-12	-12	2.4	-11	-0.99	-9.5	0.43	-17	-5.8	-13	3	-24	4	-7.7	-26	-7.3	-12
-8.3	0.56	-17	5.5	-12	15	-12	5.4	-7.9	-0.41	-22	1.9	-5.5	22	-5.4	11	-4.9	11	-6	6.8	-5.5	5.2	-19	5.5	-17	4.3	-15	6.2	-13	0.24	-19	-6.8	-24	-8.1	-12	2.5	-10	0.57	-9.8	-0.87	-9.8	-1.4	-25	8	-23	11	-13	-12	-16	-14
-24	4	-31	19	-22	19	-21	5.5	-12	0.7	-27	11	-11	17	-14	14	-6.2	12	-16	3.6	-20	12	-33	6	-24	5.9	-23	0.04	-15	-3.7	-27	-15	-20	-4.8	-15	1.1	-20	5.1	-11	0.35	-25	5.6	-28	7.6	-24	3.1	-22	-7.1	-27	-11
-22	12	-22	17	-22	19	-20	4	-14	7.4	-24	6.5	-9.2	13	-24	11	-22	14	-23	5	-20	15	-33	7.3	-17	5.1	-24	1.6	-17	2.2	-14	-7	-15	1.6	-12	1.4	-19	15	-24	2	-17	6.2	-23	6.8	-30	6.3	-27	-3	-30	-0.75
-26	7.5	-28	6.5	-18	19	-12	7	-14	7.8	-29	1.7	-17	13	-18	11	-0.02	13	-21	8.2	-9.9	6	-22	13	-14	6.7	-22	-0.35	-11	-3.4	-15	-12	-16	-2.8	-14	-1.3	-16	3.9	-22	3.6	-12	5.8	-19	4.6	-19	14	-20	-2.5	-28	2.9
-10	0.3	-16	-0.5	-16	15	-15	10	-16	9	-17	4.5	-12	19	-7.5	14	4.2	13	-6.1	11	-8.3	14	-15	10	-12	9.8	-27	8.4	-17	-6	-15	-1.1	-13	-3.4	-15	5.4	-19	6.1	-17	3.6	-13	1.5	-15	9	-18	13	-19	2.3	-22	7.3
-9.2	2.5	-14	0.86	-21	15	-2.4	4.9	-3.5	7.9	-23	2.8	-1.9	16	-5.6	7.3	3.9	1	-8.7	21	0.09	15	-15	14	-0.71	6.4	-13	9.7	-4.6	-5.1	5	15	5	10	-7.8	6.2	1.8	5.2	-4.9	2.2	-4.5	-0.35	-2.9	3.6	-2	13	-0.98	11	-11	9
1.4	7.9	-7.1	8.4	-4.7	15	2.4	12	-0.62	14	-4.9	4.2	0.8	0.43	2.3	1.4	8.5	14	-4.3	-5	7	11	-4	1.7	-1.5	3.3	1.1	15	-6.8	4.9	5.5	-0.39	-6.8	1.1	-6.6	1.1	0.81	2.5	12	4.5	3.7	0.58	-5.6	7.1	2	6.2	6.7	11	-2.3	7.7
15	3.9	14	7.4	18	12	6	7.9	5.8	5.8	8.1	-4	5.4	11	14	13	2.5	7.3	4	4.8	11	18	2.3	2.4	5.6	14	9.1	5.4	-4.8	4.5	20	8.8	17	8.4	0.01	2.4	7.2	14	-2.1	-0.02	6.5	9.1	9.6	12	16	17	8.7	-6.7	21	8.1
12	9	16	2.5	17	13	-1.9	10	-1.4	5.7	14	-6.1	7.5	-12	13	-14	6.6	-25	16	-19	5.3	2.4	8.7	-44	16	2.6	6.5	-2	10	-0.64	13	11	12	-9.5	5.4	-1	6.8	12	3.9	7.4	12	0.64	13	-12	21	-9.1	8	-23	18	-27
0.58	8.4	8.7	1.6	16	8.7	-4.1	12	-5.9	14	0.39	12	0.79	1.4	4.7	8.9	0.69	17	14	-1	0.74	3.6	4.5	2	8.5	6.6	7.6	12	1.5	4.8	3.1	-2.8	3.1	-9.7	3.8	-0.48	-5.2	5.1	-0.9	12	4	3.4	13	9.3	19	8	8.7	7.9	9.4	12
8.6	12	9.4	9.7	20	14	9.3	15	9.1	13	11	9.9	4.1	4	-10	11	-7.2	11	-8.2	9.6	-8.7	4.3	-0.27	10	-11	8.8	3	-0.93	-0.44	0.5	-3.5	-5.9	6.2	-1	3.4	-7.2	-7.2	-2.1	-3.3	2.3	-12	-1.6	8.1	12	11	15	4.2	-1.4	16	10
8.2	5.2	4.8	5.2	17	5	12	9.3	6.3	0.72	5	3.1	-1.3	-4.2	0.56	5.6	-9.1	-9.3	-9	5.2	3.1	-0.2	-15	1.1	-3.3	-0.36	6.8	-5.4	11	-3.8	18	-8.8	5.9	-7.1	11	-7.5	8.2	-5.9	5.1	7.3	0.66	-0.8	-0.69	-0.08	2.8	-0.14	4.4	-6.9	11	3.8
4.6	0.49	4.6	2.3	8.2	-0.8	3.5	-0.36	-0.19	-11	0.79	-8.8	21	11	15	4	-0.1	-7.6	10	-0.1	6	7.1	8	-5.1	-1.1	-3.7	13	-7	16	3	23	0.07	18	-2.4	6	-8.7	13	6.6	9.6	4.9	1.3	-5.2	7.5	-2.8	9.5	-2	-1.3	0.98	0.78	-4
-1.4	-3.5	1.9	-5.4	8.6	-10	-1.5	-7.9	-2.8	-8	1.9	-10	6.2	-26	-2.7	-11	-0.44	-8.3	-2	-17	-2.8	-18	-0.39	-8.5	-2.7	-11	3.1	-4.4	-4.8	2.1	1.6	7.5	-7.6	-10	-6.2	-7.7	4.8	-4.8	2.1	-9.5	-5.3	-4.5	-8.7	-5.9	-6.7	-8.9	-8.7	-15	-4.6	-9.1
-17	18	-15	6	-13	9.8	-15	20	-12	35	-17	24	-2	-84	-14	-61	-1.2	16	-11	-74	-3.4	-42	-13	-54	-7.5	-39	-16	-1.3	-9.3	-11	-20	-3.4	-4.8	-0.12	-0.34	0.06	-11	-45	-7.8	-14	-14	-26	-20	-27	-16	-16	-11	-11	-8	3.8
-8.2	18	-18	8.9	-19	6.7	-12	28	-8.6	21	-13	11	-5.3	24	-18	34	-34	61	-0.32	34	-14	36	-11	15	-15	23	-19	21	-6	26	-19	47	-15	30	-5.5	28	-18	26	-15	30	-9.3	22	-27	20	-20	11	-8.5	-6.1	-12	-7.2
-6.8	8.2	-20	13	-18	7.1	-10	23	-11	11	-21	12	-11	14	0.21	8.9	-2.5	48	-3.2	21	3.8	9.1	-6.5	25	-11	-0.35	-6.8	-0.1	1.4	-4.5	4.1	8.2	7.4	14	-0.41	4	-5.4	-11	-7.9	1.6	-9.7	-0.49	-8.9	10	-12	7.2	-9.8	-14	-0.86	-8.4
-6.8	0.83	-5.8	7.9	-9.9	0.03	-6.6	13	-7.5	8.9	-7.1	8.8	0.39	3.9	9.1	5.9	10	32	5.4	14	2.1	0.34	5.9	15	5.2	-5	6.5	-1.9	0.7	1.4	12	7.6	20	18	-0.26	6.8	8.3	1	7.1	2.5	8.2	-1.4	8.3	8.3	1.9	-2.6	-4.2	-9.5	-6.7	-12
-1.9	1.8	-4.6	0.42	-6.8	-2.4	6.8	13	7.8	2.5	3.5	5	0.43	-1.1	2.6	4.2	24	33	0.74	12	11	9	5.1	13	12	-2.8	9.3	-0.78	-0.24	-2.9	5.7	0.41	5.8	4.5	2.4	2.8	18	-6.8	11	6.7	12	-2.5	4.5	-2.5	0.85	2.3	0.12	-8.4	0.3	-9.8
0.08	0.21	-0.52	11	0.1	12	1.7	12	5.2	4.7	3.4	11	-3	5.6	5	1.1	13	32	6.9	20	7.6	9.4	13	15	13	5.3	10	0.24	1.4	1.9	8	1.1	-7.1	5.1	10	9.2	3.6	-2.9	7.6	8.7	7.2	2.9	3	4.6	-2.5	8.3	11	-5.6	6.7	-4.6
-3.8	5.8	2.5	7.6	6.8	8.8	-6.2	19	1.7	10	13	7.3	3.4	1.6	5.9	5	11	24	18	12	5.1	15	14	17	7.9	14	8.5	6.8	-0.04	5.9	-7.4	9.1	-2.2	13	2.5	12	10	6	7.6	6.3	7.3	5.7	-5.8	29	-5.6	13	7.6	-5.5	2.6	-2.2
0.73	3	-5.4	7.9	0.91	7.1	-3.2	19	-0.84	8.6	-6.2	9.2	-2.4	9	11	9.7	22	31	12	18	15	18	4.1	19	3.7	12	-1.8	12	1.2	3.3	-11	19	-3	-8.3	4.2	17	5.4	19	7	19	3.4	13	3.7	5.8	9.9	7.8	-0.54	-3.8	-8.5	-4.4
0.87	1.6	6.3	7.6	13	7.2	0.9	14	3	0.8	13	6	7.2	11	5	4.7	10	37	9.7	16	11	16	15	16	4.3	13	-2	14	-2.7	6	-5.2	13	2.4	4.1	7.4	11	5.6	7.3	-1.7	8.6	2.2	14	7.4	9.3	1.9	8.1	12	-8.8	2.9	-6.1
5.1	-5	13	5.5	8.8	4.5	0.54	-1.1	1.8	-22	6.7	-8.5	0.7	9.5	3.1	5.2	17	31	9.1	14	9.8	15	17	13	6.5	6.6	-3	12	-9.3	4.4	-1.3	21	1.4	11	-6.4	17	1.6	2.1	3.4	5.8	-7.9	4.1	10	6.5	9.4	15	29	-9.2	10	-7.1
0.81	19	-3.5	16	-1.3	27	-0.37	23	0.73	29	-8.2	33	-2.8	-5.3	2.8	14	7.3	37	12	23	1.1	18	1.7	24	4.7	4.9	0.47	1.6	-5.4	1.5	7.3	6.4	5.3	7.2	-2.8	-1.4	-1.3	2.2	-5	6	4.8	5.7	11	8.2	14	11	2.5	1.7	-3.7	8.3
-3.5	9.6	-13	11	-5.6	5	-4.7	17	-1.2	9.5	-18	11	-8.1	15	-0.79	14	2.3	30	0.38	24	-3.8	15	-7.2	18	1.3	12	-3.9	-4.7	-1.8	0.8	-12	-1.3	-13	4.4	-5.1	2.7	-6.3	4.6	-8.3	15	1.5	3.7	-1.7	9.8	0.93	16	-8.2	-7.9	-11	1.2
-4.6	7.4	-11	11	-1.5	11	1.3	12	-8.1	8.8	-10	-0.87	-3.2	-4.3	-6.3	-13	-21	-22	-7.2	-5.7	-17	-8	-10	-18	-4.6	13	-7.8	-0.2	-2.6	3.8	-10	2.1	-3.9	-8.2	-0.57	-1.1	-8.4	9.7	-1.5	7.6	5.6	6.2	-8.9	2.8	0.64	5.2	-9.9	-2.8	-7.3	4.2
7.5	0.75	2.6	5.5	14	24	5.1	5.9	3.2	7.2	5.3	-8	7.9	-23	3.4	-8.3	-3.9	4.2	-3.3	-15	0.12	-0.98	-4.5	3	6.6	11	0.39	15	-0.34	7.4	11	29	18	-3.9	9.2	8.4	-0.25	16	-14	1	3.1	13	7.9	9.1	12	6.4	-2.6	-0.58	8.7	13
3.7	-1.1	5.8	5.5	20	-0.23	4.1	-0.5	4.1	-1.1	5.9	-4.1	-2	-2.7	1.7	18	-7.6	50	-13	13	9.3	23	-15	22	5.8	14	4.2	14	8.8	6	20	22	14	17	4.9	16	6.7	0.94	1.4	11	7.2	9.8	4.7	13	-3.7	8.9	2.5	-5.5	1.2	1.6
7.9	17	3.1	12	-1.5	-0.74	5.3	22	5.3	7.4	6.4	5	-0.42	12	2.6	10	16	7.4	5.3	13	7.5	14	0.6	13	11	9.3	11	17	11	16	6.9	-0.05	17	12	6.1	9.2	16	12	-0.75	17	14	-1.1	8.9	8.2	6.7	11	-1.7	-0.02	4.2	6.3
8.9	14	5.9	18	8.8	23	7.5	19	3.9	12	7.6	15	-5.6	8.2	-13	12	-10	29	-2.8	11	-3.6	28	-14	10	8.9	11	-1.2	4.3	-8.2	7.5	-3.8	-1.6	2.2	2	-2.3	0.22	-5.6	16	-8.2	6.8	5.9	11	2	11	16	12	-10	-1	0.52	-0.19
2.8	10	1.9	7.1	16	11	6.5	11	-2.2	5.4	1.8	2.5	0.06	18	-17	9.6	-26	18	-13	9.1	-8.6	17	-18	3.6	-2	14	-8.5	5	-12	4.8	12	15	5.8	4.9	3.9	4.4	-5.9	1.9	-7.4	2.6	-12	13	-8.9	7	3.2	4.6	3.5	-1	9.9	-0.56
3.5	4.5	9.1	6.6	8.5	3	5.3	-1.9	0.97	1.9	-2.7	-2.5	-7.9	-2.9	-1.9	3.3	-0.8	-2.6	-2	-7.5	-7.3	1.3	1.7	-3	-5.9	2.1	3.9	-2	1.4	-4.5	11	-14	-0.33	-7.1	-0.09	4.8	-5.4	0.53	-4.2	-9	-6.8	-0.26	-6	0.39	-2.9	-0.3	5.8	-3.5	8.1	-3.5
1.5	-5.7	2.2	-4.3	6	-3.3	-1.9	-8.4	1.6	0.57	-0.28	0.41	2.4	-7.3	6.7	0.52	1.1	-12	9.6	-4.9	-2.3	-4.9	8.5	-9	6.3	-5	5.3	-6.9	-0.63	-1	-6.7	-18	-5.9	-8.2	2.5	-1.1	5.2	-15	1	-8.8	5	-4.7	5.3	-14	3	-14	-0.32	-10	1.4	-14
-1.2	-15	-0.2	-14	2.5	-13	-1.7	-9.2	-3.8	-5.2	-8	-9.2	9.5	-6	-0.03	-2	-7.3	-15	-0.91	-3.2	-11	-10	-0.72	0.86	0.89	-11	-2.8	-3	1.3	-6.2	-7.3	-12	-9.9	-11	4.4	-13	-3.7	-14	-6.5	-2.8	-5.3	-5.8	-3.1	-15	-9.3	-6.8	-4.1	-5.4	1.1	-14
-8.2	-2.2	-3.1	-2.5	9.8	-0.69	-4.2	-1.2	-7.7	-4.2	-13	-1.8	12	11	-0.96	1.6	-6.8	-11	-0.32	-1.7	-12	-5	2.1	9.3	-9	-0.16	-5.2	3.7	-3.3	-0.98	-4.3	9.1	-6.7	1.3	0.06	-13	4.9	0.62	-5	4.8	-3.8	1.8	-8.4	4.4	-8.4	3.9	-18	-1.9	-8.8	-4.7
-8.5	-0.35	-2.2	8.3	8.4	0.43	-3.7	2.2	-2.2	-5.3	-8	-4.5	-3.1	12	-4.4	3.3	-5.2	-7.3	-8.7	-2.7	0.38	4.2	-4.4	4.2	-6.2	1.5	-8.4	8.2	-0.35	6.2	-4.3	7	9.5	-3.2	2.7	1.5	-2.7	-5.2	-12	5.9	-2.9	2	3	-10	3.6	-8.9	-19	-1.9	-12	0.72
0.91	-0.98	2	9.8	18	3.1	-2.1	-6.2	5.9	-0.12	-3.5	-1.4	-1.1	7.8	-5.7	10	1.5	7.6	-5.8	-2.9	-4.2	-0.11	1.9	4.1	-1.1	-3.3	2.7	-3.1	4.7	-1.3	7	-9	4	-3.6	-1.9	-3.3	-2.5	-3.6	-7	3.1	3.1	-3.9	5.1	-3.5	5.5	-6.8	-10	-4.7	-8.9	-1.5
6.6	-1.8	7	-0.38	13	7.8	1.6	-1.1	5.6	-1.4	0.13	1.1	6.7	13	9.2	8.1	-2.6	1.5	14	6.5	3.8	0.6	8.3	8.6	-5.2	-5.5	-1.4	1.1	-1.4	-1.1	-3	-9.2	0.89	-2.4	1.6	-3.1	-3.9	3.7	1.2	2.2	4.8	1.1	7.4	-7.7	10	-9.1	-2	-0.05	1	-0.82
5.3	1.2	12	-2.3	12	0.84	4.7	0.83	0.64	0.47	4.5	9	14	19	8.3	3.8	-11	-3.6	11	0.88	-3.2	-3.8	12	3.6	-5.7	-3.9	-1.1	5.5	-0.95	1.4	-0.29	-3.8	1.1	-3.5	1.8	4	-5.2	4	0.29	3.4	-3.8	0.7	-2.4	2.4	-7.3	-8.6	4.4	6.4	5.3	10
-2.7	-1.7	-2.3	-0.93	1.8	-9.6	-3.3	-1.8	-1.6	-3.5	3.1	-2.3	6	4.7	11	0.68	9.4	-4.1	14	-6	4.6	1.4	3	-0.77	6.1	4	0.63	1.6	9.8	4.3	-11	-5.5	-2.1	1.9	6.7	-4.3	3.5	1.7	7.3	-2.8	-1.7	3.7	12	12	2.4	0.9	13	9.2	15	4.8
-2.9	3.7	-5.4	12	0.2	-4.7	-4.6	5	0.24	5.2	-1.1	-5.4	3.5	17	1.4	2.9	5.9	-5.8	7.2	-2.9	3.2	-1.8	6.6	-3.2	0.82	7	-5.6	1.9	2.7	2	-18	-3.2	-10	3.3	-2.5	-8.3	2	11	2.8	4.8	-1.8	2	-2.5	9.2	-8.9	6.3	7.7	4.7	1.6	4.9
11	8.9	8.7	7.5	8.6	8.6	1.8	12	9.8	5.5	5.3	3.3	13	25	3.9	11	-3	17	-2.1	6	4.9	7.7	8	14	6.3	8	-1.5	4	-0.18	5.2	-0.26	13	1.6	11	-5.1	2.5	6.9	14	-5.2	11	5.2	7.5	-2.9	13	0.23	12	13	16	12	11
14	8.3	12	14	18	19	17	11	11	6.3	22	8.1	-3.3	7.1	3	13	5.4	4.6	-6.7	5	6.5	20	1.5	8.7	2.1	8.3	-0.99	6.6	-0.95	3.5	4.8	9.6	1.5	2.4	-6	6.8	6.5	7.6	-5.4	19	6.7	12	5.4	16	1.6	5.9	4	25	9.6	21
1.6	-0.91	6.2	3.5	3.1	12	-1.2	-0.3	-0.76	4.9	5.8	1.3	-1.2	-1.4	-3.5	7.6	2.5	-8.6	-6.5	-0.04	6.6	11	-1.7	3	2.9	5.5	12	0.33	7.8	1.1	16	8.4	20	-6.4	-0.05	-0.06	7.5	1.8	3	9.8	5.8	3.2	12	-0.82	2.4	-0.88	13	4.9	14	6.2
-0.12	6.2	-5.7	1.3	-13	-4.3	-3	2.3	3.6	4.2	5	-4.1	-10	-0.11	-6.3	5.3	1.3	-3.3	-9.3	-1.9	-3.4	5	-13	8	3.6	3.7	6	-2.5	1.7	2.2	5.7	-3.1	8.6	-3.9	0.63	0.75	8.7	-3.7	3.8	4.3	8.1	1.8	6.3	-0.52	-0.55	1.6	-0	0.47	5.2	-0.87
-0.59	6.1	-0.24	3.1	-5.4	8.4	0.19	-7	4	-1.9	6.4	9.3	1.3	3.5	-7.1	4	4.3	5.8	-5.9	-0.35	-1.4	1.6	-7.4	8.2	8.9	-0.8	-2.1	0.16	-6	-4.1	-12	2.4	-10	-6.7	-1.9	-3	4.6	-1.2	-6.9	8	8.6	-2.7	-2.1	-0.88	3.6	-3.7	-4.7	6.8	-0.99	-3.2
5.2	-5.4	-2.9	-0.8	-10	6.8	1.2	-0.45	3.4	-3.9	3.6	5.2	-11	8.3	-6.6	3.1	-8.4	-4.2	-7.6	-6.6	-3.8	-5.2	-6.5	0.05	-2.1	-7	8.6	4.8	2.1	-2.2	4.5	-1.6	2.6	-0.33	-7.7	-3.9	5.8	-11	-2.2	9.5	-4.1	-6.4	7	3	6.8	-1.3	7	3.6	4.1	-10
-1.5	-2	-3.5	-3.8	-0.82	4.3	-3.7	1.6	-2.9	2	-1.4	6.9	-3.6	7.3	-1.3	3.4	5.3	-7.6	-0.19	-0.42	3.6	1.2	-0.85	0.33	0.62	-3.5	3	-0.86	3.1	-0.46	3.8	-12	0.51	3.6	-1.9	-4.7	3.1	-1.6	10	-0.79	-2.7	-1.5	6.1	-4.6	8.7	-2.4	3.8	3	-3.1	-4.1
-9.4	-8.1	-8.2	-16	-8.6	-0.13	-3.9	3.9	-3.5	-1.4	-11	-1.7	-1	7.2	-4.4	2	12	-3.6	-4.9	8	0.32	2.5	-5.5	10	3.1	-2	-5.2	2.4	-2.3	1.6	-3.8	-9.9	6.6	8.5	0.98	7.8	0.24	0.31	-5.1	0.88	-1.8	3.3	8.1	2.1	11	5.2	-6.5	-0.74	-4.8	-1.6
7.3	-7.2	0.76	-7.4	4.2	-0.81	4.1	1	2	-3.2	15	5.9	8.3	1.3	6.5	2.1	8.2	-4.9	-0.55	12	5.6	-1.1	10	6.2	2.6	4.5	4	-4.5	-0.88	-6.9	5.2	-12	6.5	-3.6	10	-1.1	4.7	-7.9	-3.8	-3.9	6	-0.82	9.8	4.7	4.6	11	6.3	-2.6	21	-11
5	-4.6	1.7	-1.1	0.56	3.4	4.5	-0.88	3.5	-4.4	3.9	3.4	5	7.6	9.9	-1.9	-9.5	2.4	3.1	5.9	-4.6	1.8	5.6	3.2	-1.5	6.6	2	-8.6	5.9	-12	6.1	-17	-1.2	-7.6	6	-10	-2.3	-8.5	9.4	0.49	-0.2	-2.2	-2.7	1.6	-2	7.9	10	-5.8	21	-13
0.14	-4.3	7.3	-6	3.9	-1.5	7.5	-3.2	3.5	0.9	6.6	-5.1	-1.3	-1.6	-0.86	3.6	0.28	6.2	-9.2	1.9	-4.9	6.9	-4.5	3.5	9.7	2.2	6.5	-2.6	3.6	1.3	13	-18	2.9	-3.6	-4.5	-3.6	8.3	1.6	1.2	-0.17	4.5	0.23	3.4	-0.69	-11	5.5	1.9	-0.13	10	-3
-0.24	-2.3	4.4	-1.8	-0.65	2.8	-6	-5.4	-3.3	0.14	10	0.31	-3.6	1.4	3.6	9	-10	0.39	8.8	4.5	-3.1	4.7	-8.3	2.1	-4	3.3	0.46	-3.7	5.7	2	-18	-14	-6.9	-7.4	1.3	-4.8	-7.5	-3.1	-5.5	-3	1.9	2.3	-7.4	-2.4	-5.2	11	-4.2	1.5	-6.5	2.4
-4.4	-0.42	-4.7	4.2	-1.7	5.9	-4.6	0.32	-5.1	1.5	2.9	6.7	2	9.8	0.79	8.3	-9.9	-5.6	-4.4	13	-8.5	-0.07	-7.7	2.4	-8	8.4	-11	-3.4	1.1	-4.1	-19	-9.9	-11	2.7	-4.3	-2	-7.9	3.7	-1.9	-6.1	-6.1	-2.4	-13	5.1	-13	11	-11	0.59	-9.7	2.5
-2.9	-4	-4.2	4.2	-9.5	3.1	-6.8	2.7	-1.8	-2.9	-5.6	6.4	2.7	7.4	6.6	-0.98	0.71	-0.97	2.4	5.8	-0.6	5.4	1	8.1	1.1	7.9	4.4	-11	5.7	1.1	0.72	-4.6	-1.3	6.7	1.9	4.8	2.2	0.66	8.2	-7.5	3.8	-0.04	-9.9	5.2	-5.2	12	-8.5	4.5	-8.2	3.5
-3	0.65	-4.9	12	-9.8	14	-0.85	5.2	4	-4.3	-5.5	14	0.83	19	9.1	7.7	1.6	-2.5	4.7	4.6	0.45	3.4	3.5	13	3.2	3.6	7.9	10	1	1.3	0.35	8.8	-6	13	3.5	-1.9	2.9	9.9	6.9	6.7	5.5	-2.2	0.3	13	5.3	6.7	-1.8	1.6	-4.1	9.5
-4.2	2.9	-7.6	-4.4	-5	5.8	-0.28	2.4	0.66	-0.62	8.6	-0.87	2.3	-5.7	1.2	2.3	-10	1.4	2.1	-6.5	-0.66	2.9	2.5	11	0.77	-9.9	-2.9	1.6	-5.7	-6.5	0.1	9.7	5.4	20	0.24	-0.47	-6.8	-15	2.7	-18	-8.3	-20	4.5	16	-2.9	6.8	-0.14	5.2	-9.8	12
1.1	5.5	4.2	0.06	-4	-0.49	0.54	3.9	1.8	2.6	11	-22	-5.2	-80	0.73	-34	-3.4	-51	-6.2	-55	-1.5	-14	-3.9	-1.2e+02	-0.14	-14	-3.4	-2.9	-3.3	-5	-4.4	6.7	4.7	7.6	-2.1	-0.12	-10	-5.6	1	3	-1.2	1.7	-4.7	-32	-8.1	-22	-1.7	-58	-6.1	-73
0.25	8.9	3.5	15	0.71	-3.2	6.7	14	4	11	3.5	31	-2.7	-15	-8.1	16	-8.2	36	-6.9	3.1	-2.6	6.8	-10	-5	-4.7	10	4.1	5	-2.4	9.9	2.5	-3.3	-9.2	4.3	-4.5	-2.5	4.9	5.8	-3.8	5.8	-0.73	12	-6.3	12	-7.4	8.7	-0.25	7.6	-5.3	19
-1.3	2.8	-1.6	1.9	7.1	-0.32	-3.7	4.7	0.83	7.8	9.4	21	-3.2	1.6	-8.4	18	-11	23	-3.9	11	-4.8	12	-3.6	30	-0.31	11	-5.5	-4.9	-2.6	6.1	-9.9	11	-9.4	11	-0.76	5.4	-1.7	-0.73	-3.7	9.6	-2	4.6	-5.6	16	-19	12	0.19	-6.6	-2.1	8
-1.5	-3	4.5	1.9	10	2	1.3	4.8	1.4	0.43	13	9.4	2	7.8	0.32	-1.9	-4	-16	-0.06	2.8	-3.6	2.2	0.16	0.49	1.5	2.6	-9.8	-2.8	-0.08	3.5	-6.8	4	-1.6	-0.14	-5.3	15	-1.5	-3.9	0.71	12	-4	0.4	-0.84	3	4.2	7.7	-1.8	-3.8	-3.9	9.2
-4.6	14	-4.2	17	2.5	9.5	-3.3	5	-1.8	3.1	0.33	15	-1.4	-0	-0.43	6.8	2.3	-3.6	-0.27	4	-4.5	8.5	-0.9	-0.2	-4.1	10	-8.8	-5	-5.3	3.6	-5.7	3.8	-8.6	-5.8	0.72	1.7	-10	1.6	-2.4	21	-1.2	3.8	-5.3	5.6	-7.2	14	4.4	4.1	-7	12
1.9	6.2	-3.1	14	-0.16	22	1.6	14	-1.5	1.9	3.7	14	-1.5	5.4	-2.4	24	-3.1	18	-2.4	20	-5.6	31	-0.27	31	-0.14	24	4.4	9.9	-1.1	13	18	19	3.1	26	-6.9	21	2.1	14	5.6	20	-0.66	19	-3	34	-5.2	28	1.6	-2.6	1.2	2.4
9.9	-5.9	5.2	-15	0.69	-13	4.6	-23	4.7	-15	9	-22	-1.6	-63	1.4	-21	5.5	-50	3.2	-31	7.7	-18	11	-99	3.8	-4	11	-30	-1.1	-29	17	-9.2	2.2	-17	-0.3	-23	1.8	-4.4	10	-24	5.8	2.5	6.9	-15	4.4	-6.2	-1.6	-9	3.9	-3.7
6	-22	9.2	-24	3.4	-49	-4.5	-17	-4	-23	11	-55	2.5	-51	6.5	-80	3.3	-77	9.4	-73	2.5	-46	15	-1.3e+02	5.8	-71	4	-19	3.5	-25	2.9	4.5	-4.3	-30	9.2	-44	5	-28	6.3	-32	4	-54	10	-57	3.9	-67	5.8	6.4	2.1	15
4.7	-9.8	9.4	-4	8.5	10	-0.96	12	-3.1	-13	5.4	-13	0.54	5.2	2	-8.7	5.4	-4	7.5	-1.1	3.8	-12	12	-5.2	1.1	-4.7	-0.53	-13	0.99	-18	-0.21	-7.1	-10	-8.4	-1.4	-5.6	-5.3	-2.1	2.5	-26	10	-2.8	-1.9	-3.7	7.8	0.38	1.8	-66	3.6	-83
1.3	18	2	-5.7	-1.9	-39	1	13	-2.1	27	-1.8	-10	4.6	9.9	-2.9	8.1	1.6	-18	5.1	7.6	8.8	-5.7	3.8	15	1.2	2.5	4.7	-11	1.9	-5.2	-7.6	-3.5	-3.5	-0.95	-6.5	-6.4	-1.8	4.4	5.7	-2.1	3.5	-0.24	0.51	-0.41	8.9	-2	4.2	9.2	1.5	34
6.7	-11	2.5	-38	-7.2	-59	11	-25	3.4	-10	5.2	-46	9.3	-22	2.1	-16	3.7	-4.7	2.1	-13	5	-17	15	-32	3.8	-16	11	-11	7.7	-7.5	7.4	10	-1	7.5	-1.4	-1.4	13	-9.3	4.2	-6.7	3.8	-11	7.6	-20	8.3	-15	7.2	-23	-2.5	-29
2.8	7.6	14	-1.1	14	15	0.16	-2.7	5	3.5	9.7	16	3	7.3	6.1	8.2	13	14	2.6	3.8	8.4	5.9	6.9	18	4.4	-3.6	12	-7.5	4.2	-4.1	5.2	-8	11	-0.91	8.8	1.7	5.7	6.2	8.3	-0.39	11	-2.9	14	-2.5	14	-9.2	20	6.2	13	8.4
4.5	0.32	12	-7	9.9	-5.6	-7	-8.9	-4.3	-7.4	-2.1	-4.6	-0.84	3.9	6.8	4.1	3.5	4.4	12	-1.4	10	-3.6	3.4	13	0.32	-1.8	5.1	-18	4.9	-3.5	-6.6	-11	-5	7.4	-0.36	-7.6	-0.07	4	6.5	-9.5	3.2	-6.2	-3.4	0.65	-3.2	-5.3	5.6	0.84	0.2	5.2
-1.4	-5.2	1	-7.2	-1.4	-4.7	-3.5	-7.9	-3.5	-11	-4.6	-3.8	3.3	0.25	8.9	2.7	5.8	-4.8	12	-0.61	3.5	-8	12	2	-5.7	-4.5	-7.5	2.2	-0.04	1.2	-11	-2.6	-9.6	1.9	-6	-6	-15	-4.6	0.57	-16	0.03	-6.4	-5.5	-8.9	-5.2	-6.1	2	3.9	-6.1	-4.2
-5.5	0.15	-8.9	-0.22	-9.6	-4.2	4.4	-2.5	2.4	2.7	-3.1	-0.11	8.9	9.6	3	4.5	-2.4	-5.1	12	9.7	3.9	-8.6	10	7.3	-3.3	-4.7	0.45	-1.3	12	-2.1	-1.1	1.5	4.1	1.1	6.2	-1.2	-4.7	-3.9	17	-21	1.3	0.52	-0.38	-6	-1.9	-14	-0.94	-1.9	-6.6	-7.2
1.8	-0.81	3.5	3.4	7.6	-11	1.5	-9.4	-1.9	-5.7	3	-5	2.3	2.1	0.32	3.5	-4.3	-2	-6.1	6.4	-0.5	-9.8	5.3	3.9	-0.03	-2.6	-0.65	2.9	13	7.7	-2.8	12	0.07	2.1	4.2	0.84	0.9	-8.9	6.2	-3.8	7.6	-0.91	-1.5	-3.8	1.4	-9.8	4.8	4.3	2.4	0.02
2.5	0.04	14	-4.4	7.2	-23	9.5	-9.5	7.1	-2.4	8.2	-14	8	9	16	-0.61	0.9	-12	13	-3.1	6	-9.8	4.1	1.5	9.3	1.8	2.4	-3.5	7.8	1.1	1.6	11	6.1	6.6	-3.2	-2.4	8.8	-2.3	2.8	-5.5	12	-4.7	18	0.84	16	5	12	12	14	0.65
4.7	1.2	11	-7.4	18	-14	6.9	0.93	-1.8	0.88	12	-2.8	4.5	2.2	7.2	4.1	-0.46	-12	9.2	0.76	3.9	0.67	5.7	-3.2	1.8	1.9	0.94	0.5	4.3	-0.61	-0.91	-3.6	-2.5	-3.4	5.3	-2.6	3.9	7.1	2.2	-3.5	5.2	4.8	1.2	-1.1	5.9	-4.6	1.2	18	0.57	12
1.9	-3.7	0.39	-13	10	-18	-1.7	5.8	-4.4	2.1	0.87	-11	7.4	5.3	0.15	-3.6	-7	-11	7.2	-0.99	4.7	-5.8	6.3	7.5	-1.4	0.71	9.7	-1.2	6.3	-3	-1.1	-2.4	-11	2.2	3.3	-0.6	-7.5	1.4	-5.9	-15	-12	0.83	-9.6	-1.6	3.8	-2	-8.2	9.3	-7.8	8.4
6.3	-4.7	-0.16	-3	-2.8	-6.3	4	-5.2	4.5	1.7	-1.7	1.6	3.2	12	2.6	0.87	-4.8	-0.14	9.6	1.6	-1.1	-3.7	7	12	-4	0.7	1.7	-2.4	-1.8	3.9	-0.03	-7.8	11	0.57	-3.7	-4.2	-2.4	2	-5.6	-8.8	-3.1	0.36	-0.2	-6.6	12	-2.4	-0.09	9.7	-8.7	3.2
3	-2.6	2.9	-7.9	6.7	-6.3	13	-2.6	1.4	-3.9	-2.9	3.9	1.6	9.6	9.3	3.9	-4.7	-3.9	15	13	6.8	-4	10	11	-2.9	0.04	0.68	6.2	0.35	2.2	-1.1	7.1	10	-0.36	8.9	-1.9	6	3.3	3.8	4.5	6.7	0.74	0.48	-0.23	2.9	4	13	13	11	8.3
-1.9	1.5	-1.4	-4.3	7.5	-7.2	5.2	-6.7	3.5	3.7	3.9	4.7	5.3	11	10	2.9	8.6	-6.5	12	6	12	-4.8	12	2.3	6.4	-0.15	12	-3	16	2.4	18	0.64	3.6	7.6	12	1.6	7.9	1.5	18	-0.91	4.7	1.2	14	7.9	17	1.8	17	8.6	33	9
2.6	-4.8	2.9	-3.6	1.7	-6.7	0.56	-12	9.9	1.4	5.5	-4.4	4.9	8.5	-1.6	-2.5	-1.2	-2.3	-3.3	-2.1	0.97	-7.9	3.5	4.7	8	0	13	4.5	10	1.1	1.4	0.23	-4.1	-5.2	9.6	-3.5	8	5	6.5	-8.9	12	-0.18	-7.1	-1.4	-2.7	-5.8	11	4.1	20	3.5
1.9	-12	5.1	-7.4	3.5	-10	6.2	-11	6.3	-3.8	9.5	-6.5	-4.9	4.2	1.7	-4.1	-8.4	0.9	-3.7	0.05	-4.3	-10	1.2	11	1.8	-3.1	2.5	-6.9	2.9	-6.6	-0.97	-11	1.5	-4	10	-6.6	-4.5	7	0.18	-13	7.5	2.9	7.9	-8	-1.8	-3	-10	5.8	-1.9	0.43
-12	-3.3	-7	-4.4	8	-8.4	-3.9	-11	-4.2	1.6	6.5	-2.2	-4.3	1.2	-15	-11	-13	-0.36	-11	-0.85	-9	-8.9	-10	2.9	-3	-2.8	-6.7	5.8	-5.5	-0.63	1.1	-9.4	4	-5	-3.7	-7.7	4.1	-2.8	-10	-4.8	-9.6	-0.55	-4.4	-11	-9.8	-3.6	-11	4.7	-11	-4.2
-12	3.6	-8.8	7.6	-10	4.1	-9.6	-8.1	-7.2	4.3	-16	14	-16	-2.8	-24	-1.9	-23	-7.8	-26	-4.1	-19	-5.7	-28	2.9	-22	1.3	-11	-5.9	-4.7	1.8	-11	-9.1	-5.9	-0.82	-11	-14	-1	1.1	-13	-1.2	-15	-5.5	-27	1.5	-25	-1.6	-18	15	-20	4.8
-7	-3.3	-18	-4.7	-35	0.72	-7.1	-10	-10	-1.5	-19	-6.8	-5.4	-24	-16	-24	4.1	-19	-31	-32	-9.2	-18	-25	-13	-11	-19	-7.5	4	-0.72	2	-1.3	-0.63	-7.7	-20	-5.6	-14	-15	-14	-13	-18	-16	-22	-6.4	-12	-2.4	-8.6	-13	15	-14	12
-4.2	6.8	-11	13	-17	1.7	-6.2	17	-7.6	0.13	-9.3	4.7	-7.3	41	-1.1	27	12	11	-2.6	45	3.1	22	-8.1	39	-4.8	12	-1.6	28	-7.5	11	6.9	15	4.3	16	-4.1	24	0.44	15	2	20	-12	8.3	1.9	15	-0.08	30	1.1	9.4	-5.6	21
-4.2	13	-1.8	21	-20	23	-1.2	8.6	-1.6	2	-12	59	-17	-28	-9.4	-1.8	4.5	17	-5.5	3	-12	11	-2.8	8.7	-0.54	25	-14	24	-22	31	1.8	1.1	1.3	-0.51	-5	40	-2.7	18	-0.23	40	-5.2	25	2.9	14	-7.6	6.9	-14	14	-16	0.01
1.5	-25	-2.9	-15	-21	13	-4.1	-24	1.9	-34	-23	-42	-4.7	-11	-2.9	-36	28	-6.1	-5.8	-19	2.8	-2.1	1.9	1.4	8.8	-25	-10	-12	-20	-12	-3.1	-7.6	-4.3	-26	-7.1	13	-6.8	-30	-4.2	3.2	-9.7	-6.7	-0.6	-14	-5	-29	-17	1.3	-7.5	1.5
[truncated: 952 more columns]
