# Supplementary material for: Dyslexia on a continuum: A complex network approach
Source: PLoS One. 2018 Dec 17;13(12):e0208923. doi: 10.1371/journal.pone.0208923 (PMC6296514; doi:10.1371/journal.pone.0208923)
Supplement: S1 File — Detailed information about the archive contents is provided in the included README.txt file. (TGZ) [file pone.0208923.s001.tgz › FS_625_VV_run_1.csv]

0.82	0.82	9.4	9.4	11	11	7	7	4.3	4.3	2.6	2.6	0.21	0.21	10	10	8.4	8.4	8	8	6.4	6.4	12	12	3.3	3.3	2.1	2.1	-3.4	-3.4	-3	-3	1.8	1.8	6.3	6.3	5.3	5.3	10	10	10	10	9.4	9.4	4.9	4.9	1.6	1.6	-2.1	-2.1
0.83	0.83	12	12	14	14	3.6	3.6	8.1	8.1	8	8	11	11	13	13	19	19	5.5	5.5	19	19	9.8	9.8	7.3	7.3	8	8	3.5	3.5	0.54	0.54	6.1	6.1	0.53	0.53	-0.75	-0.75	6.4	6.4	2.6	2.6	15	15	3.1	3.1	6.4	6.4	4.5	4.5
0.86	0.86	5.2	5.2	8.1	8.1	-5.8	-5.8	8.2	8.2	2.3	2.3	13	13	21	21	17	17	14	14	22	22	11	11	-0.89	-0.89	5.8	5.8	5.8	5.8	2	2	6.8	6.8	1.5	1.5	0.83	0.83	7.2	7.2	2	2	6.5	6.5	8.8	8.8	-0.64	-0.64	11	11
0.71	0.71	2.5	2.5	-2	-2	-0.15	-0.15	-0.49	-0.49	-6.2	-6.2	-2.2	-2.2	7.6	7.6	6.5	6.5	10	10	-1.2	-1.2	9.9	9.9	3.7	3.7	5.8	5.8	0.3	0.3	-5.2	-5.2	4	4	0.16	0.16	5.6	5.6	-0.13	-0.13	8.3	8.3	1.2	1.2	3.8	3.8	7.6	7.6	8.6	8.6
0.13	0.13	-7	-7	-5	-5	-2.5	-2.5	1.4	1.4	-10	-10	-4.8	-4.8	2.4	2.4	6	6	-2.9	-2.9	-0.18	-0.18	-1.1	-1.1	0.11	0.11	-1.5	-1.5	0.18	0.18	4	4	1.4	1.4	0.26	0.26	-0.63	-0.63	-5.4	-5.4	2.5	2.5	2.7	2.7	-0.17	-0.17	0.77	0.77	5.3	5.3
-0.03	-0.03	-4.7	-4.7	-6	-6	-5.8	-5.8	-1.1	-1.1	-8.2	-8.2	-0.9	-0.9	-3.1	-3.1	14	14	9	9	1.4	1.4	5.1	5.1	-3.1	-3.1	-3.4	-3.4	0.95	0.95	-4.9	-4.9	6.1	6.1	1	1	4.8	4.8	-3	-3	-5	-5	3	3	4.5	4.5	2.5	2.5	1.6	1.6
0.17	0.17	-8.7	-8.7	-1.3	-1.3	-13	-13	-5.3	-5.3	-1.5	-1.5	0.67	0.67	4.1	4.1	7.6	7.6	0.2	0.2	8.5	8.5	6.4	6.4	-3	-3	-0.02	-0.02	-4.9	-4.9	0.39	0.39	-1.5	-1.5	6.9	6.9	6.7	6.7	2.5	2.5	-1.4	-1.4	-3	-3	2.6	2.6	3.4	3.4	-2.4	-2.4
0.18	0.18	-7.8	-7.8	-4.1	-4.1	-11	-11	-6	-6	-8.1	-8.1	-2.7	-2.7	12	12	4.7	4.7	-4.4	-4.4	12	12	5.6	5.6	1.3	1.3	6.9	6.9	0.48	0.48	5.6	5.6	-4.9	-4.9	-0.13	-0.13	-1.7	-1.7	1.3	1.3	8.5	8.5	0.34	0.34	-4	-4	-2.2	-2.2	-2	-2
-0.69	-0.69	-5.1	-5.1	-1.6	-1.6	-5.3	-5.3	3.1	3.1	-3.2	-3.2	-0.23	-0.23	-2.2	-2.2	-13	-13	0.79	0.79	-2.8	-2.8	-0.33	-0.33	-0.99	-0.99	15	15	4.2	4.2	8.2	8.2	4	4	-2.2	-2.2	3.9	3.9	-0.9	-0.9	0.89	0.89	6.6	6.6	1.2	1.2	12	12	4.2	4.2
-0.97	-0.97	2.7	2.7	1.4	1.4	5.9	5.9	0.01	0.01	1.2	1.2	7.3	7.3	-17	-17	-33	-33	-16	-16	-30	-30	-33	-33	-14	-14	-14	-14	-15	-15	-2.9	-2.9	-6.1	-6.1	-21	-21	-12	-12	-8.7	-8.7	-14	-14	-4	-4	-8.9	-8.9	-20	-20	-9.3	-9.3
1.2	1.2	6.4	6.4	1.3	1.3	3.9	3.9	5.4	5.4	5.2	5.2	2.4	2.4	13	13	9.9	9.9	13	13	3.1	3.1	12	12	7	7	4.3	4.3	14	14	2.8	2.8	12	12	2.9	2.9	2.6	2.6	7.4	7.4	7.9	7.9	5.8	5.8	-0.16	-0.16	-1	-1	5.6	5.6
-0.18	-0.18	-0.11	-0.11	0.07	0.07	-0.36	-0.36	-6.2	-6.2	7.4	7.4	1.8	1.8	1.5	1.5	0.63	0.63	-2	-2	-11	-11	4.1	4.1	2.4	2.4	-12	-12	-0.27	-0.27	2.5	2.5	-3.6	-3.6	1	1	2.3	2.3	-5	-5	0.83	0.83	-7.8	-7.8	-5.2	-5.2	-2.2	-2.2	-6.4	-6.4
-0.43	-0.43	-8.3	-8.3	-8.8	-8.8	-11	-11	-12	-12	-4.6	-4.6	-16	-16	-1.3	-1.3	-5.4	-5.4	-1.6	-1.6	-8	-8	-2.6	-2.6	8.3	8.3	-4.2	-4.2	7.3	7.3	3.1	3.1	-5.2	-5.2	5.9	5.9	-7.2	-7.2	3.7	3.7	7.5	7.5	-0.48	-0.48	3.1	3.1	-7.9	-7.9	-2.4	-2.4
-0.31	-0.31	-7.7	-7.7	-9.7	-9.7	-9	-9	0.94	0.94	-3	-3	-6.8	-6.8	-7.4	-7.4	3.9	3.9	3.1	3.1	-6.3	-6.3	-5.6	-5.6	0.8	0.8	-2.3	-2.3	0.6	0.6	-3.6	-3.6	-1.1	-1.1	-0.34	-0.34	-2.4	-2.4	-1.4	-1.4	-1.4	-1.4	-7.8	-7.8	7.6	7.6	-4.8	-4.8	-5.9	-5.9
-0.25	-0.25	-11	-11	-9.6	-9.6	-1.1	-1.1	-1.7	-1.7	3.3	3.3	-0.22	-0.22	0.97	0.97	-12	-12	-4.4	-4.4	-5.8	-5.8	-7.9	-7.9	8.7	8.7	-12	-12	2.6	2.6	-8.9	-8.9	3.4	3.4	-7.8	-7.8	-4.1	-4.1	0.61	0.61	7.6	7.6	-4.4	-4.4	-1.8	-1.8	-5	-5	3	3
0.02	0.02	-5.8	-5.8	-0.64	-0.64	2.1	2.1	3.1	3.1	4	4	-1.1	-1.1	3	3	-5.8	-5.8	-1.1	-1.1	0.84	0.84	6.5	6.5	1.1	1.1	-0.61	-0.61	-6.7	-6.7	-0.42	-0.42	-13	-13	-3.1	-3.1	3.7	3.7	4.8	4.8	0.83	0.83	3.1	3.1	0.78	0.78	4	4	0.13	0.13
-0.28	-0.28	-2.8	-2.8	-3.2	-3.2	-2.4	-2.4	-4.5	-4.5	2.5	2.5	-8.6	-8.6	-4.4	-4.4	-9.1	-9.1	0.17	0.17	-1.4	-1.4	-1.9	-1.9	4.9	4.9	2.8	2.8	-2.4	-2.4	-3.5	-3.5	-12	-12	4.7	4.7	1.3	1.3	4.3	4.3	6.1	6.1	4.7	4.7	2.2	2.2	-2	-2	-6.3	-6.3
-0.82	-0.82	-6.4	-6.4	-9.8	-9.8	2	2	-0.4	-0.4	4.1	4.1	1.8	1.8	-5.5	-5.5	-15	-15	-7.2	-7.2	-7	-7	-1.7	-1.7	0.91	0.91	2.1	2.1	0.03	0.03	6.4	6.4	-3.6	-3.6	-12	-12	0.2	0.2	0.03	0.03	5.5	5.5	0.56	0.56	7.7	7.7	5.5	5.5	-3.3	-3.3
-0.5	-0.5	-8.4	-8.4	-8.8	-8.8	-2	-2	-1.8	-1.8	6.1	6.1	-3.5	-3.5	-12	-12	-7.6	-7.6	-8.2	-8.2	-11	-11	-5.8	-5.8	-4.2	-4.2	-3.8	-3.8	2	2	0.73	0.73	-13	-13	-2.3	-2.3	-5.1	-5.1	3.4	3.4	3.4	3.4	-4.3	-4.3	4.9	4.9	-5	-5	-7.2	-7.2
-0.64	-0.64	-4.5	-4.5	-9.1	-9.1	-6.3	-6.3	-2.4	-2.4	4.6	4.6	-7.4	-7.4	-8.1	-8.1	-19	-19	-11	-11	-9	-9	-2.2	-2.2	4.6	4.6	-0.33	-0.33	-2.8	-2.8	2.6	2.6	-8	-8	3.5	3.5	-4.6	-4.6	-1.7	-1.7	-3.4	-3.4	-1.5	-1.5	-0.93	-0.93	-3	-3	-3.6	-3.6
-0.57	-0.57	-1.3	-1.3	-4.4	-4.4	1.7	1.7	-1.3	-1.3	4.5	4.5	-3.1	-3.1	-2.3	-2.3	-3.5	-3.5	-2.3	-2.3	-4.9	-4.9	2	2	12	12	4.4	4.4	4.8	4.8	2.1	2.1	-0.04	-0.04	0.46	0.46	1.6	1.6	-2.7	-2.7	2.7	2.7	-11	-11	-1.3	-1.3	0.21	0.21	1.9	1.9
-0	-0	0.21	0.21	2.3	2.3	5.1	5.1	2.6	2.6	6.3	6.3	2.2	2.2	0.2	0.2	-0.19	-0.19	-7.3	-7.3	-3.3	-3.3	-0.74	-0.74	11	11	-2.8	-2.8	4.7	4.7	1.1	1.1	3	3	-2.5	-2.5	-0.2	-0.2	2.1	2.1	-6	-6	-5.4	-5.4	4.7	4.7	5.2	5.2	6.5	6.5
0.33	0.33	3.1	3.1	-0.43	-0.43	6	6	7.4	7.4	10	10	6.3	6.3	-1.3	-1.3	-4.9	-4.9	-0.21	-0.21	3.5	3.5	8.1	8.1	7.8	7.8	-0.76	-0.76	14	14	0.6	0.6	11	11	9.8	9.8	3.3	3.3	9.8	9.8	-4.1	-4.1	6.6	6.6	5.4	5.4	0.88	0.88	12	12
0.73	0.73	2.4	2.4	7.8	7.8	11	11	10	10	11	11	14	14	6.8	6.8	-6.1	-6.1	-2.3	-2.3	2.3	2.3	11	11	3	3	2.3	2.3	2.9	2.9	3	3	11	11	-3.8	-3.8	-0.46	-0.46	13	13	6.5	6.5	8	8	4.4	4.4	-1.9	-1.9	10	10
1.1	1.1	3.2	3.2	18	18	14	14	15	15	21	21	19	19	8.2	8.2	8.7	8.7	11	11	3.7	3.7	12	12	4.9	4.9	6.2	6.2	7.2	7.2	11	11	7.5	7.5	6.9	6.9	9.7	9.7	8.6	8.6	5.5	5.5	1.3	1.3	9.4	9.4	6.1	6.1	6.7	6.7
0.17	0.17	8.3	8.3	11	11	8	8	8.8	8.8	14	14	15	15	-0.64	-0.64	-6	-6	6.9	6.9	-1	-1	-11	-11	4.9	4.9	4.8	4.8	10	10	5.9	5.9	6.9	6.9	5.9	5.9	3.9	3.9	8.5	8.5	10	10	12	12	4.3	4.3	5.8	5.8	6.5	6.5
0.88	0.88	5.6	5.6	3.1	3.1	5.6	5.6	-1.2	-1.2	3.3	3.3	1.5	1.5	-2.7	-2.7	2.8	2.8	4.7	4.7	-7.2	-7.2	-11	-11	-1.8	-1.8	-9.7	-9.7	-6.6	-6.6	-4.6	-4.6	-1.8	-1.8	-7.7	-7.7	-6.3	-6.3	-5.9	-5.9	-6.8	-6.8	-4.6	-4.6	-12	-12	-1.1	-1.1	-1.3	-1.3
-0.99	-0.99	-7.4	-7.4	-7.3	-7.3	-10	-10	-12	-12	-17	-17	-19	-19	-20	-20	-9.2	-9.2	-10	-10	-8.8	-8.8	-9.2	-9.2	-10	-10	-12	-12	-15	-15	0.63	0.63	-19	-19	-0.55	-0.55	-11	-11	-4	-4	-9.7	-9.7	-23	-23	-3.1	-3.1	-8.4	-8.4	-8.8	-8.8
-1.6	-1.6	-18	-18	-5.7	-5.7	-12	-12	-21	-21	-21	-21	-16	-16	-24	-24	-17	-17	-18	-18	-19	-19	-18	-18	-18	-18	-19	-19	-20	-20	-14	-14	-21	-21	-8.7	-8.7	-20	-20	-21	-21	-12	-12	-20	-20	-16	-16	-20	-20	-21	-21
-1.8	-1.8	-18	-18	-16	-16	-12	-12	-19	-19	-20	-20	-15	-15	-32	-32	-29	-29	-20	-20	-36	-36	-30	-30	-9.9	-9.9	-16	-16	-12	-12	-7.9	-7.9	-9.8	-9.8	-2.9	-2.9	-6.3	-6.3	-16	-16	-12	-12	-15	-15	-15	-15	-9.9	-9.9	-15	-15
-1.4	-1.4	-8.3	-8.3	-11	-11	-5.4	-5.4	-13	-13	-13	-13	-9.8	-9.8	-18	-18	-9.8	-9.8	-5.2	-5.2	-8.2	-8.2	-19	-19	-14	-14	-12	-12	-12	-12	-15	-15	-11	-11	-5	-5	-11	-11	-12	-12	-8.2	-8.2	-9.1	-9.1	-13	-13	-8.1	-8.1	-13	-13
-0.89	-0.89	-4.1	-4.1	-2.1	-2.1	-0.52	-0.52	-8.6	-8.6	-9	-9	-4.5	-4.5	-6.8	-6.8	-8.1	-8.1	0.44	0.44	-2.2	-2.2	-5.2	-5.2	-13	-13	-3.5	-3.5	-9.7	-9.7	8.3	8.3	-7.5	-7.5	-2.5	-2.5	-2.8	-2.8	-5.1	-5.1	-9.1	-9.1	-7.3	-7.3	0.23	0.23	-1.6	-1.6	-2.1	-2.1
-0.24	-0.24	-0.37	-0.37	-4	-4	0.45	0.45	-1.5	-1.5	-5.3	-5.3	-11	-11	11	11	-9.1	-9.1	-4.4	-4.4	2.2	2.2	7.8	7.8	1.2	1.2	1.7	1.7	-1.1	-1.1	4.3	4.3	0.15	0.15	0.32	0.32	8.4	8.4	-4.4	-4.4	-3.6	-3.6	0.83	0.83	0.31	0.31	4.1	4.1	3	3
-0.36	-0.36	5.3	5.3	6.1	6.1	10	10	5.3	5.3	-1.7	-1.7	-0.94	-0.94	4.8	4.8	8.9	8.9	5.2	5.2	3.2	3.2	9.9	9.9	-2.6	-2.6	4.7	4.7	7.7	7.7	-4.2	-4.2	6.9	6.9	3.2	3.2	5.5	5.5	-3	-3	-4	-4	11	11	-1.9	-1.9	5.3	5.3	-0.15	-0.15
0.42	0.42	11	11	6.4	6.4	4.6	4.6	0.16	0.16	2.1	2.1	3	3	2.9	2.9	7.8	7.8	2.8	2.8	-1.7	-1.7	3.8	3.8	-4.2	-4.2	3.5	3.5	-0.11	-0.11	-3	-3	6.2	6.2	3.3	3.3	1.2	1.2	-2.4	-2.4	-8	-8	4.5	4.5	4.9	4.9	-0.36	-0.36	-8.8	-8.8
0.01	0.01	10	10	9.6	9.6	15	15	5.8	5.8	9	9	10	10	7.8	7.8	4.2	4.2	2.1	2.1	7.5	7.5	-1.2	-1.2	2.6	2.6	-3.4	-3.4	7.9	7.9	8.6	8.6	12	12	-1.9	-1.9	4.2	4.2	-0.64	-0.64	8.9	8.9	6.3	6.3	2	2	7.2	7.2	5.2	5.2
0.71	0.71	10	10	1.4	1.4	9.9	9.9	9.6	9.6	8.2	8.2	8.9	8.9	-0.73	-0.73	-0.06	-0.06	0.49	0.49	5	5	8.7	8.7	0.04	0.04	2.6	2.6	6	6	6.1	6.1	2.5	2.5	1.2	1.2	0.78	0.78	0.05	0.05	4.8	4.8	3.2	3.2	1.1	1.1	2.8	2.8	-6.3	-6.3
0.51	0.51	5.1	5.1	2.8	2.8	6.8	6.8	-0.2	-0.2	0.62	0.62	-2.1	-2.1	-4.5	-4.5	-5.1	-5.1	-2.4	-2.4	-5.5	-5.5	1.4	1.4	-3	-3	2.5	2.5	0.49	0.49	-0.14	-0.14	-2.3	-2.3	5.1	5.1	5.5	5.5	4.3	4.3	0.28	0.28	-10	-10	-0.31	-0.31	1.6	1.6	-4.3	-4.3
-0.19	-0.19	-1.2	-1.2	3.7	3.7	-3.4	-3.4	-0.38	-0.38	-6.7	-6.7	-1.9	-1.9	-4.3	-4.3	3.3	3.3	3.4	3.4	-0.64	-0.64	-5.9	-5.9	4.3	4.3	-3.2	-3.2	-2	-2	-10	-10	3.6	3.6	-3.1	-3.1	8.3	8.3	-7.5	-7.5	-6.4	-6.4	-8.9	-8.9	-7.3	-7.3	2.4	2.4	-2.9	-2.9
0.21	0.21	3.9	3.9	8	8	2.1	2.1	0.39	0.39	-2.1	-2.1	5.3	5.3	-0.26	-0.26	5.3	5.3	8.2	8.2	-2.9	-2.9	6.6	6.6	4.4	4.4	6	6	0.66	0.66	-0.55	-0.55	4.3	4.3	6.8	6.8	8.8	8.8	-7.7	-7.7	2.7	2.7	1.4	1.4	-2.2	-2.2	6.4	6.4	3.1	3.1
0.49	0.49	6.5	6.5	4.8	4.8	1.7	1.7	7.5	7.5	4	4	5	5	10	10	4.5	4.5	8.2	8.2	8.9	8.9	5.7	5.7	4.3	4.3	5	5	4.4	4.4	4.3	4.3	7.1	7.1	5.5	5.5	-1.4	-1.4	5	5	8.5	8.5	8.4	8.4	6	6	8.5	8.5	6.8	6.8
0.09	0.09	3.8	3.8	4.8	4.8	9.9	9.9	9	9	4.4	4.4	5.8	5.8	4.5	4.5	5	5	5.4	5.4	-1.1	-1.1	3.7	3.7	-6	-6	3.9	3.9	-0.06	-0.06	3	3	-1.8	-1.8	1.1	1.1	4.7	4.7	-4.6	-4.6	-5.8	-5.8	13	13	-4.4	-4.4	6.4	6.4	-5.4	-5.4
-0.24	-0.24	-1.4	-1.4	-3	-3	-4.9	-4.9	-3.1	-3.1	-3.9	-3.9	-2.9	-2.9	-2.8	-2.8	-4.2	-4.2	-0.49	-0.49	3.4	3.4	-11	-11	-3.5	-3.5	12	12	-6.9	-6.9	9.1	9.1	-1.8	-1.8	-6.9	-6.9	0.23	0.23	-3.3	-3.3	-5.2	-5.2	1.6	1.6	1.5	1.5	4.3	4.3	-13	-13
-0.79	-0.79	-6.7	-6.7	-2.1	-2.1	-2.3	-2.3	0.77	0.77	-4	-4	-0.96	-0.96	1.5	1.5	-2.9	-2.9	-0.76	-0.76	13	13	0.89	0.89	5.4	5.4	-0.82	-0.82	3	3	-0.35	-0.35	4.9	4.9	-5.5	-5.5	0.58	0.58	-0.06	-0.06	1.5	1.5	1.1	1.1	7.6	7.6	9	9	1.1	1.1
0.25	0.25	1.9	1.9	-4.4	-4.4	-2.6	-2.6	-4.1	-4.1	-3.6	-3.6	-14	-14	-2.3	-2.3	11	11	-2.9	-2.9	-7.4	-7.4	-8.6	-8.6	-1.5	-1.5	-8.9	-8.9	-5.4	-5.4	-3.6	-3.6	-5.3	-5.3	-11	-11	-10	-10	-3.2	-3.2	-2.4	-2.4	-7.1	-7.1	-7.6	-7.6	-9.3	-9.3	2.6	2.6
-0.39	-0.39	11	11	-9.8	-9.8	4.7	4.7	5.8	5.8	2.4	2.4	-3.6	-3.6	-4.9	-4.9	-9.8	-9.8	-8.9	-8.9	-5.8	-5.8	-16	-16	-7	-7	-4.3	-4.3	-10	-10	0.02	0.02	-7.5	-7.5	-14	-14	-12	-12	-1.8	-1.8	-4.7	-4.7	-4	-4	-7.6	-7.6	-6.1	-6.1	-7	-7
-0.68	-0.68	4	4	-10	-10	-1.8	-1.8	1.3	1.3	1.8	1.8	-4.3	-4.3	-5.9	-5.9	1.9	1.9	-6.9	-6.9	-5.1	-5.1	1.2	1.2	-1.5	-1.5	-3.6	-3.6	-2	-2	-1.8	-1.8	0.03	0.03	-3.8	-3.8	-8.2	-8.2	-3.7	-3.7	-3.1	-3.1	-1.5	-1.5	-3.5	-3.5	-4.4	-4.4	-5.3	-5.3
-0.52	-0.52	-5.3	-5.3	3.5	3.5	5.6	5.6	3.6	3.6	9.5	9.5	3.3	3.3	-2.3	-2.3	3.9	3.9	2.7	2.7	-0.58	-0.58	6.7	6.7	-6.8	-6.8	-2.2	-2.2	-5.8	-5.8	-10	-10	4.2	4.2	2.2	2.2	-2	-2	-6.2	-6.2	-17	-17	4.4	4.4	-10	-10	-5.9	-5.9	2.6	2.6
0.44	0.44	5	5	3.9	3.9	6.3	6.3	7	7	11	11	0.97	0.97	8.7	8.7	23	23	6.9	6.9	18	18	9.6	9.6	-1.8	-1.8	2.2	2.2	4.8	4.8	-0.34	-0.34	11	11	6.3	6.3	11	11	0.2	0.2	-3	-3	4.6	4.6	-5	-5	5.7	5.7	6	6
0.81	0.81	15	15	3.5	3.5	3.9	3.9	7.8	7.8	0.23	0.23	11	11	8.4	8.4	10	10	9.9	9.9	14	14	9.6	9.6	7.1	7.1	14	14	3.9	3.9	9.9	9.9	13	13	7.1	7.1	-1.9	-1.9	10	10	6.9	6.9	1.9	1.9	6.4	6.4	4.7	4.7	12	12
0.59	0.59	9.3	9.3	2.5	2.5	4.4	4.4	0.99	0.99	-3.5	-3.5	5.2	5.2	-0.17	-0.17	8.4	8.4	-1.1	-1.1	11	11	1.5	1.5	5.5	5.5	0.91	0.91	-0.36	-0.36	1.5	1.5	3.7	3.7	10	10	4.1	4.1	9.9	9.9	-5	-5	-4.3	-4.3	1.5	1.5	5.5	5.5	6.1	6.1
0.21	0.21	2.5	2.5	-2.7	-2.7	-1.5	-1.5	2.8	2.8	-1.9	-1.9	2.5	2.5	-5.1	-5.1	7.6	7.6	-2.6	-2.6	8.7	8.7	0.03	0.03	-4.3	-4.3	-2.5	-2.5	-5.2	-5.2	1.4	1.4	-4.2	-4.2	-2	-2	1.8	1.8	1.3	1.3	-2	-2	-0.81	-0.81	0.57	0.57	1.3	1.3	-1.8	-1.8
-0.15	-0.15	0.06	0.06	1.5	1.5	-1.1	-1.1	-5	-5	-2.9	-2.9	4.7	4.7	1.5	1.5	3.8	3.8	-1.1	-1.1	8.8	8.8	-0.59	-0.59	-9.2	-9.2	-0.94	-0.94	-5.1	-5.1	-0.76	-0.76	-8.6	-8.6	-9.1	-9.1	-5.2	-5.2	-4.7	-4.7	-2.4	-2.4	-2.3	-2.3	-1.7	-1.7	-4.3	-4.3	0.81	0.81
0.03	0.03	-2.7	-2.7	0.57	0.57	-3.9	-3.9	3.7	3.7	-2.8	-2.8	2.6	2.6	4.1	4.1	5.3	5.3	-2.9	-2.9	-5.3	-5.3	5.9	5.9	-11	-11	-0.85	-0.85	4.8	4.8	1.8	1.8	4.5	4.5	1.2	1.2	-2.3	-2.3	-2.5	-2.5	1.9	1.9	-0.25	-0.25	-1.7	-1.7	-2.5	-2.5	-3.3	-3.3
0.08	0.08	2	2	-0.66	-0.66	-1.3	-1.3	6.1	6.1	-1.6	-1.6	-0.94	-0.94	4.4	4.4	3.2	3.2	2.7	2.7	8.8	8.8	-2.1	-2.1	-1.8	-1.8	0.86	0.86	-0.62	-0.62	-3.9	-3.9	5	5	0.2	0.2	2.8	2.8	0.72	0.72	-0.79	-0.79	3.4	3.4	-0.39	-0.39	4.5	4.5	-2.4	-2.4
0.61	0.61	4.8	4.8	7.9	7.9	1.8	1.8	4.5	4.5	2.5	2.5	5	5	6	6	7	7	8.8	8.8	16	16	-2.4	-2.4	6.7	6.7	7.8	7.8	8.9	8.9	-0.01	-0.01	6	6	4	4	0.85	0.85	1.7	1.7	-1.3	-1.3	12	12	0.75	0.75	-0.51	-0.51	10	10
0.99	0.99	9.8	9.8	8.2	8.2	6	6	0.74	0.74	3.5	3.5	2.1	2.1	12	12	11	11	7.5	7.5	-3.9	-3.9	9.3	9.3	1.1	1.1	6	6	2.1	2.1	1	1	3.9	3.9	3.7	3.7	1.8	1.8	1.8	1.8	3.4	3.4	7.8	7.8	2.6	2.6	0.28	0.28	9.2	9.2
0.5	0.5	3.1	3.1	6.7	6.7	0.54	0.54	1.8	1.8	3.7	3.7	1.1	1.1	3.5	3.5	9.2	9.2	-4.3	-4.3	-0.47	-0.47	3.2	3.2	-0.49	-0.49	5.8	5.8	7.4	7.4	-2	-2	1.3	1.3	7.1	7.1	6.6	6.6	7	7	1.5	1.5	-10	-10	10	10	-1.9	-1.9	5.1	5.1
0.25	0.25	1.5	1.5	0.81	0.81	-3.4	-3.4	-4.1	-4.1	-1.6	-1.6	1.8	1.8	-11	-11	7.8	7.8	3	3	2.1	2.1	-8.3	-8.3	-5.3	-5.3	-6.1	-6.1	-3.8	-3.8	-6.2	-6.2	0.49	0.49	2.8	2.8	-3.9	-3.9	4.8	4.8	7	7	-12	-12	0.07	0.07	0.93	0.93	1.5	1.5
-0.24	-0.24	-4.8	-4.8	3.8	3.8	-1.7	-1.7	1.9	1.9	-2.8	-2.8	7.3	7.3	-1.7	-1.7	11	11	2.1	2.1	2.4	2.4	-0.42	-0.42	-11	-11	-5.8	-5.8	-9.2	-9.2	-9.3	-9.3	-8.3	-8.3	-6.6	-6.6	-8	-8	-3.1	-3.1	-1.2	-1.2	0.57	0.57	-6.3	-6.3	-13	-13	-8.7	-8.7
-0.7	-0.7	-5.2	-5.2	-4.6	-4.6	-4.3	-4.3	-2.4	-2.4	-1.1	-1.1	1.7	1.7	0.87	0.87	1.5	1.5	-3.7	-3.7	-1.7	-1.7	-0.04	-0.04	-18	-18	-0.01	-0.01	-6.5	-6.5	-4.2	-4.2	-6.3	-6.3	-1.7	-1.7	-13	-13	-5.5	-5.5	1.7	1.7	0.8	0.8	-4.2	-4.2	-6.5	-6.5	-6.6	-6.6
-0.42	-0.42	-0.38	-0.38	-4.7	-4.7	-5.5	-5.5	-3.5	-3.5	2.3	2.3	2.2	2.2	3.1	3.1	-3	-3	-8.5	-8.5	9.6	9.6	0.09	0.09	-1.7	-1.7	1.1	1.1	-1.1	-1.1	-3.4	-3.4	1.1	1.1	2.8	2.8	4.5	4.5	-5.2	-5.2	-2.2	-2.2	-0.78	-0.78	-6.2	-6.2	2.6	2.6	-1.2	-1.2
-0.09	-0.09	5.1	5.1	12	12	-4.5	-4.5	2.6	2.6	0.94	0.94	6.3	6.3	5.7	5.7	-11	-11	-7.3	-7.3	6.7	6.7	4.1	4.1	0.22	0.22	2.5	2.5	3.2	3.2	-1.7	-1.7	-2	-2	6.3	6.3	2.1	2.1	-5.6	-5.6	4.2	4.2	1	1	4	4	3.8	3.8	2.5	2.5
-0.22	-0.22	3.4	3.4	8.7	8.7	3.6	3.6	3.7	3.7	2.7	2.7	6.3	6.3	-3.8	-3.8	2.9	2.9	-3	-3	3.1	3.1	7.1	7.1	2.3	2.3	2.1	2.1	0.63	0.63	1.1	1.1	2.2	2.2	2	2	0.85	0.85	-0.09	-0.09	0.27	0.27	-6.9	-6.9	6.3	6.3	-1.1	-1.1	-0.34	-0.34
0.28	0.28	3.2	3.2	6.8	6.8	2.1	2.1	-1.3	-1.3	-7.1	-7.1	3.6	3.6	2.5	2.5	-2.4	-2.4	-0.27	-0.27	5.9	5.9	-4.4	-4.4	0.56	0.56	5.9	5.9	-0.7	-0.7	0.16	0.16	4.6	4.6	3.7	3.7	6.5	6.5	8.3	8.3	5.6	5.6	-5.2	-5.2	9.8	9.8	4.6	4.6	5.8	5.8
0.27	0.27	7.1	7.1	1	1	-2.1	-2.1	-0.93	-0.93	-4.1	-4.1	-1.3	-1.3	4.1	4.1	-1.6	-1.6	-3.6	-3.6	0.89	0.89	-2.4	-2.4	-0.78	-0.78	-3.8	-3.8	0.17	0.17	-3.1	-3.1	1.2	1.2	2.8	2.8	-4.1	-4.1	4.8	4.8	0.62	0.62	5.5	5.5	9.8	9.8	-3.4	-3.4	3.3	3.3
0.06	0.06	0.32	0.32	5.7	5.7	0.75	0.75	1.4	1.4	2.3	2.3	4.7	4.7	-3.9	-3.9	-1.6	-1.6	-2.3	-2.3	6.7	6.7	-0.79	-0.79	1.9	1.9	-8.9	-8.9	-4	-4	-6.3	-6.3	1.9	1.9	3.6	3.6	-1.9	-1.9	-1.7	-1.7	-6.6	-6.6	-2	-2	-5.7	-5.7	-5.6	-5.6	-2.1	-2.1
0.14	0.14	-1.3	-1.3	7	7	8.3	8.3	3.5	3.5	4	4	4.1	4.1	-1.8	-1.8	1.6	1.6	-7.9	-7.9	14	14	0.16	0.16	-5.2	-5.2	-4.5	-4.5	0.86	0.86	-3.9	-3.9	-2.6	-2.6	3	3	-3.9	-3.9	-1.5	-1.5	-13	-13	-5.5	-5.5	-6.8	-6.8	-4.8	-4.8	-4.1	-4.1
0.23	0.23	4.2	4.2	1.9	1.9	-5.6	-5.6	1.7	1.7	-2.8	-2.8	-2.6	-2.6	6.6	6.6	-6.6	-6.6	0.39	0.39	-11	-11	-2.9	-2.9	-1.5	-1.5	6.2	6.2	5.8	5.8	-4.9	-4.9	6.1	6.1	-0.15	-0.15	-2.6	-2.6	5.2	5.2	3.5	3.5	4.1	4.1	2	2	-5.8	-5.8	0.07	0.07
0.74	0.74	6.1	6.1	-5.3	-5.3	-3.7	-3.7	-4.9	-4.9	-5.2	-5.2	-5.1	-5.1	0.36	0.36	1.4	1.4	1.9	1.9	-7.5	-7.5	3.4	3.4	2	2	13	13	4.8	4.8	-3.3	-3.3	2	2	6.4	6.4	0.39	0.39	1.4	1.4	1.4	1.4	11	11	0.43	0.43	4	4	9.3	9.3
0.13	0.13	-4.6	-4.6	-14	-14	-12	-12	-9.5	-9.5	-8.6	-8.6	-7.8	-7.8	-1.5	-1.5	-4.1	-4.1	8.8	8.8	4.9	4.9	1.6	1.6	-2	-2	10	10	12	12	4.2	4.2	12	12	2.3	2.3	2.9	2.9	-5.8	-5.8	6.4	6.4	9.1	9.1	-0.61	-0.61	8.9	8.9	2.6	2.6
0.35	0.35	4.7	4.7	3.2	3.2	13	13	0.74	0.74	1.8	1.8	-5.7	-5.7	6.3	6.3	2.2	2.2	2.5	2.5	-3.6	-3.6	2.4	2.4	4.5	4.5	-2.6	-2.6	5.5	5.5	4.2	4.2	-1.3	-1.3	2.4	2.4	0.85	0.85	0.48	0.48	2.2	2.2	0.96	0.96	-1.7	-1.7	2.3	2.3	3.3	3.3
0.19	0.19	-3.7	-3.7	-7.1	-7.1	0.52	0.52	4	4	-7.2	-7.2	-4.8	-4.8	-3.1	-3.1	-2.6	-2.6	-1.4	-1.4	-6.9	-6.9	8.4	8.4	-2.7	-2.7	5.7	5.7	-2.5	-2.5	5.6	5.6	1.4	1.4	-2.5	-2.5	3.9	3.9	-3	-3	-1.1	-1.1	5.8	5.8	4.5	4.5	8.8	8.8	1.6	1.6
-0.09	-0.09	-0.02	-0.02	-7.3	-7.3	3.8	3.8	-4.2	-4.2	-3.3	-3.3	-1.6	-1.6	-1.8	-1.8	-0.32	-0.32	-0.11	-0.11	-5.2	-5.2	-2.3	-2.3	-10	-10	8.9	8.9	-2	-2	8	8	-2.6	-2.6	2.9	2.9	1.6	1.6	-1.4	-1.4	2.2	2.2	14	14	-2.6	-2.6	-4.6	-4.6	-4.5	-4.5
0.2	0.2	4.8	4.8	1.1	1.1	3.8	3.8	-2.6	-2.6	-1.1	-1.1	0.27	0.27	7.7	7.7	6.1	6.1	7	7	3.3	3.3	-12	-12	-2	-2	11	11	12	12	10	10	-1.5	-1.5	4	4	2.8	2.8	8.3	8.3	-0.59	-0.59	6.8	6.8	4.3	4.3	4.9	4.9	-0.07	-0.07
0.12	0.12	9.1	9.1	5.8	5.8	3.3	3.3	3.1	3.1	4.2	4.2	-1.2	-1.2	6.3	6.3	5.8	5.8	0.77	0.77	5.1	5.1	1.3	1.3	1.4	1.4	-5	-5	1.6	1.6	-3.2	-3.2	-1.2	-1.2	-0.29	-0.29	1.9	1.9	1.9	1.9	-8.6	-8.6	-8.2	-8.2	-8.6	-8.6	-0.16	-0.16	7.3	7.3
0.31	0.31	-3	-3	-0.65	-0.65	-2.6	-2.6	-0.97	-0.97	-0.55	-0.55	0.16	0.16	5.3	5.3	2.2	2.2	-0.27	-0.27	12	12	-7	-7	5.3	5.3	5	5	-1.8	-1.8	-2.4	-2.4	1.1	1.1	-3.5	-3.5	-0.23	-0.23	-6.9	-6.9	-1.8	-1.8	-4.3	-4.3	-8.8	-8.8	4.1	4.1	4.4	4.4
-0.33	-0.33	-7.8	-7.8	-3.8	-3.8	-4.2	-4.2	-3.5	-3.5	-2.6	-2.6	-2.7	-2.7	-8.8	-8.8	-11	-11	-8.6	-8.6	-0.02	-0.02	1.6	1.6	3.1	3.1	14	14	0.45	0.45	3.3	3.3	-1.4	-1.4	0.09	0.09	5.5	5.5	-3.4	-3.4	4.8	4.8	22	22	-0.88	-0.88	7.2	7.2	5.4	5.4
-0.23	-0.23	-6.7	-6.7	-0.64	-0.64	-3.5	-3.5	-3.2	-3.2	-0.18	-0.18	-5.6	-5.6	-2.7	-2.7	1.6	1.6	-0.35	-0.35	10	10	-8.7	-8.7	8.2	8.2	-5.1	-5.1	-3.1	-3.1	-1	-1	-6.9	-6.9	6.6	6.6	1.2	1.2	8.5	8.5	5.5	5.5	-1.7	-1.7	5.4	5.4	0.17	0.17	2.7	2.7
0.42	0.42	-2.1	-2.1	-6.5	-6.5	-8.4	-8.4	-0.25	-0.25	0.38	0.38	-3.3	-3.3	-2.6	-2.6	3.3	3.3	-0.32	-0.32	14	14	-7	-7	0.99	0.99	-5.1	-5.1	-1.1	-1.1	7	7	-3.6	-3.6	7.4	7.4	2.9	2.9	5	5	0.51	0.51	-6.2	-6.2	4.9	4.9	1.7	1.7	-2	-2
0.1	0.1	-0.45	-0.45	-3.7	-3.7	6	6	-3.3	-3.3	-3.1	-3.1	-11	-11	-11	-11	7.2	7.2	-2	-2	-4.9	-4.9	-3.6	-3.6	0.86	0.86	1.8	1.8	-6.1	-6.1	0.85	0.85	-7.5	-7.5	-7.7	-7.7	0.27	0.27	-0.26	-0.26	1.3	1.3	-0.39	-0.39	-6.1	-6.1	1.5	1.5	0.34	0.34
-0.35	-0.35	2	2	-2.5	-2.5	8.2	8.2	-2.2	-2.2	-4.3	-4.3	-4.3	-4.3	-14	-14	7.8	7.8	-5.6	-5.6	1.5	1.5	5.4	5.4	2.2	2.2	-8.2	-8.2	0.32	0.32	-0.71	-0.71	-3.7	-3.7	-3.5	-3.5	-3.8	-3.8	-5.3	-5.3	-1.4	-1.4	-10	-10	-8.1	-8.1	-7.3	-7.3	-4.9	-4.9
-0.09	-0.09	0.08	0.08	-0.48	-0.48	2.2	2.2	-1.4	-1.4	-0.76	-0.76	1	1	0.5	0.5	9.7	9.7	-4	-4	1	1	6.1	6.1	0.63	0.63	-0.85	-0.85	-0.54	-0.54	0.12	0.12	0.38	0.38	-4.5	-4.5	0.31	0.31	-0.58	-0.58	-8.3	-8.3	-10	-10	-9.2	-9.2	2.2	2.2	-8.7	-8.7
0.51	0.51	-5.5	-5.5	1.5	1.5	-7.9	-7.9	-4.7	-4.7	-10	-10	-0.49	-0.49	-1.5	-1.5	-2.7	-2.7	0.4	0.4	-1.9	-1.9	-0.88	-0.88	5.1	5.1	3.2	3.2	3.9	3.9	-2.8	-2.8	0.49	0.49	3.7	3.7	4.8	4.8	8	8	1.3	1.3	-0.86	-0.86	0.22	0.22	-0.9	-0.9	5.1	5.1
0.44	0.44	-3.2	-3.2	3.4	3.4	3.1	3.1	-2.8	-2.8	0.36	0.36	-2.1	-2.1	-0.68	-0.68	3.7	3.7	-2.1	-2.1	-6.7	-6.7	-0.2	-0.2	2.4	2.4	-1.5	-1.5	3.1	3.1	-2.8	-2.8	-4.8	-4.8	0.83	0.83	4	4	4.4	4.4	-0.57	-0.57	-5.5	-5.5	2.6	2.6	5.3	5.3	-0.71	-0.71
-0.01	-0.01	1.7	1.7	2.4	2.4	2.1	2.1	-4	-4	-1.8	-1.8	-0.22	-0.22	-1.2	-1.2	1.2	1.2	3.8	3.8	6.3	6.3	-1.1	-1.1	-1.8	-1.8	-6.8	-6.8	0.89	0.89	-1.6	-1.6	-2.6	-2.6	-1.5	-1.5	5.2	5.2	-1.7	-1.7	0.74	0.74	-10	-10	2.7	2.7	2.1	2.1	-1.6	-1.6
-0.29	-0.29	12	12	3.9	3.9	0.02	0.02	-1.5	-1.5	0.96	0.96	3.4	3.4	6.2	6.2	0.08	0.08	-3.8	-3.8	14	14	-14	-14	0.18	0.18	0.53	0.53	-1.3	-1.3	1.9	1.9	-0.41	-0.41	1.7	1.7	3.2	3.2	0.74	0.74	1.3	1.3	-3.3	-3.3	-0.17	-0.17	5.5	5.5	3.8	3.8
0.17	0.17	5.6	5.6	-0.82	-0.82	5.3	5.3	1.8	1.8	8.1	8.1	-0.41	-0.41	4.9	4.9	0.59	0.59	7	7	-1.7	-1.7	0.8	0.8	0.72	0.72	4.6	4.6	3	3	5	5	5.5	5.5	-1.8	-1.8	2.4	2.4	-3.8	-3.8	-4	-4	12	12	0.02	0.02	3.6	3.6	3.9	3.9
0.28	0.28	-1.5	-1.5	10	10	-2	-2	3.4	3.4	1.9	1.9	-6.7	-6.7	12	12	10	10	6.3	6.3	4	4	9.1	9.1	19	19	5	5	13	13	3.5	3.5	9.8	9.8	9.1	9.1	8.4	8.4	8.4	8.4	8.8	8.8	2.6	2.6	9.5	9.5	5.8	5.8	5.4	5.4
0.27	0.27	3.6	3.6	3.4	3.4	-0.37	-0.37	5.8	5.8	5.4	5.4	-1.2	-1.2	0.98	0.98	2.2	2.2	5.1	5.1	10	10	4.2	4.2	5	5	-1.9	-1.9	0.65	0.65	-5.9	-5.9	2	2	-2.6	-2.6	2.4	2.4	2.5	2.5	-0.62	-0.62	-3	-3	-0.36	-0.36	8	8	-3.2	-3.2
-0.03	-0.03	3	3	-3.5	-3.5	-4	-4	-0.18	-0.18	1.3	1.3	9	9	-5	-5	-4.2	-4.2	8.8	8.8	-3.2	-3.2	-8.7	-8.7	-4.3	-4.3	4.4	4.4	-1.2	-1.2	4.5	4.5	9.3	9.3	1.3	1.3	4.6	4.6	-3.4	-3.4	-0.54	-0.54	1.6	1.6	-5.4	-5.4	1.6	1.6	2	2
0.06	0.06	5	5	6.3	6.3	-3.2	-3.2	-3.8	-3.8	-4.1	-4.1	6.5	6.5	-1.1	-1.1	0.18	0.18	5.8	5.8	-4.6	-4.6	-0.51	-0.51	4.2	4.2	2.1	2.1	6.1	6.1	0.89	0.89	6.3	6.3	2	2	0.24	0.24	0.13	0.13	2.9	2.9	-4.3	-4.3	2.7	2.7	-2.6	-2.6	13	13
0.04	0.04	-6.2	-6.2	-8.3	-8.3	0.53	0.53	-5.8	-5.8	-1.9	-1.9	-4.8	-4.8	2.2	2.2	-5.2	-5.2	1.3	1.3	-4	-4	4.4	4.4	-1.5	-1.5	-1.8	-1.8	-0.2	-0.2	-5.4	-5.4	1.8	1.8	4.2	4.2	-2.1	-2.1	-12	-12	-7.8	-7.8	-8.4	-8.4	-11	-11	-6.3	-6.3	1.2	1.2
-0.01	-0.01	-4.2	-4.2	-10	-10	-0.25	-0.25	-9.2	-9.2	-8	-8	-4.5	-4.5	-6.1	-6.1	-0.28	-0.28	-3.7	-3.7	0.98	0.98	-7.2	-7.2	-5	-5	3.8	3.8	-0.04	-0.04	-8.7	-8.7	1.4	1.4	-0.42	-0.42	-1.9	-1.9	-8.6	-8.6	-6.4	-6.4	-2.4	-2.4	-9.2	-9.2	1.9	1.9	-1.8	-1.8
0.15	0.15	8	8	2.2	2.2	-4.2	-4.2	-1.7	-1.7	-7.7	-7.7	2.9	2.9	-2.9	-2.9	-0.99	-0.99	4.4	4.4	-2.2	-2.2	-0.15	-0.15	1.3	1.3	0.91	0.91	-6.7	-6.7	-7.9	-7.9	1.8	1.8	-6.2	-6.2	-3.8	-3.8	-4.7	-4.7	-4.8	-4.8	8.6	8.6	3	3	-6.3	-6.3	-2.9	-2.9
0.11	0.11	5.2	5.2	8	8	8.2	8.2	6.9	6.9	5	5	6.6	6.6	5.7	5.7	0.72	0.72	1.8	1.8	-5.2	-5.2	7	7	2.3	2.3	2.3	2.3	-3.8	-3.8	5	5	1.4	1.4	1.8	1.8	-2	-2	1.1	1.1	4.2	4.2	-0.08	-0.08	4.7	4.7	7.2	7.2	-0.7	-0.7
-0.08	-0.08	0.62	0.62	4.1	4.1	4.4	4.4	3.1	3.1	4.3	4.3	9	9	-1.2	-1.2	-12	-12	3.5	3.5	-0.8	-0.8	13	13	2.7	2.7	2.4	2.4	2.1	2.1	7.7	7.7	-1.8	-1.8	3.6	3.6	6.7	6.7	4.8	4.8	6.7	6.7	-0.38	-0.38	1.9	1.9	-0.94	-0.94	9.4	9.4
-0	-0	4.4	4.4	6	6	4.1	4.1	0.86	0.86	1.8	1.8	3.3	3.3	2.6	2.6	2.4	2.4	0.71	0.71	-5.8	-5.8	-2.5	-2.5	9.8	9.8	2.3	2.3	7.5	7.5	-3.3	-3.3	-0.65	-0.65	5.9	5.9	4.4	4.4	7.6	7.6	7.5	7.5	1.5	1.5	6.5	6.5	2	2	8	8
0	0	1.4	1.4	0.26	0.26	2.1	2.1	-5.8	-5.8	-1.6	-1.6	-0.02	-0.02	-2	-2	11	11	3.6	3.6	6	6	-7.7	-7.7	6.9	6.9	6.1	6.1	1.6	1.6	-8.5	-8.5	2.3	2.3	-8.6	-8.6	-2.8	-2.8	-1.8	-1.8	-2.7	-2.7	-2.7	-2.7	0.97	0.97	-0.13	-0.13	2.1	2.1
0.48	0.48	5.1	5.1	6	6	4.5	4.5	-5.4	-5.4	2.5	2.5	-4.5	-4.5	2.5	2.5	0.64	0.64	-3.2	-3.2	2.2	2.2	2.2	2.2	0.45	0.45	4.8	4.8	-1.2	-1.2	-1.9	-1.9	2.4	2.4	-9.3	-9.3	-0.5	-0.5	1.4	1.4	6.7	6.7	-2.8	-2.8	-3.8	-3.8	3.2	3.2	5.5	5.5
0.58	0.58	2.9	2.9	5.5	5.5	7.1	7.1	0.61	0.61	3.1	3.1	-2.7	-2.7	8.7	8.7	2.8	2.8	1.8	1.8	-3.5	-3.5	12	12	-1.7	-1.7	0.83	0.83	-1.9	-1.9	0.92	0.92	-2.5	-2.5	1.4	1.4	-3.5	-3.5	-1.2	-1.2	12	12	5.5	5.5	-5.9	-5.9	-6.9	-6.9	3.9	3.9
0.6	0.6	3.2	3.2	2.5	2.5	1.2	1.2	-0.62	-0.62	-0.18	-0.18	2.7	2.7	6.3	6.3	-4.4	-4.4	6.4	6.4	-0.8	-0.8	5.5	5.5	4.6	4.6	-3.9	-3.9	3.1	3.1	7.5	7.5	5.4	5.4	6.5	6.5	3.5	3.5	2.4	2.4	9	9	6.3	6.3	5	5	-2.5	-2.5	6.2	6.2
-0.36	-0.36	-0.37	-0.37	2	2	-3.9	-3.9	-0.32	-0.32	3.4	3.4	3.3	3.3	0.31	0.31	2.3	2.3	-2.2	-2.2	-3	-3	-1.8	-1.8	5.2	5.2	-4.1	-4.1	0.72	0.72	1.2	1.2	0.45	0.45	5	5	4	4	-1.5	-1.5	-1	-1	1.6	1.6	4.9	4.9	-6.2	-6.2	2.3	2.3
0.12	0.12	-4.2	-4.2	0.34	0.34	3.6	3.6	-0.23	-0.23	5.8	5.8	-0.39	-0.39	3.4	3.4	7.6	7.6	0.03	0.03	7.3	7.3	-0.92	-0.92	3.2	3.2	-2.8	-2.8	1.9	1.9	1	1	5.2	5.2	0.38	0.38	4.8	4.8	-5.4	-5.4	-9.8	-9.8	-2.6	-2.6	-4.9	-4.9	0.51	0.51	1.5	1.5
0.14	0.14	-3.8	-3.8	0.28	0.28	0.18	0.18	-2.2	-2.2	2.4	2.4	-4.7	-4.7	5	5	5.2	5.2	5.4	5.4	4	4	4	4	-6.2	-6.2	5.2	5.2	8	8	3.1	3.1	11	11	7.7	7.7	9.8	9.8	3.7	3.7	1.5	1.5	-8	-8	7.5	7.5	6	6	1.2	1.2
-0.07	-0.07	-2.6	-2.6	-2.4	-2.4	-2.2	-2.2	5.2	5.2	4.5	4.5	2.6	2.6	3	3	-5	-5	2.4	2.4	-3.1	-3.1	16	16	-4.7	-4.7	5.6	5.6	4.3	4.3	5.8	5.8	5.4	5.4	-5.5	-5.5	2.2	2.2	-3.2	-3.2	-6.2	-6.2	7.8	7.8	0.67	0.67	7.8	7.8	6	6
0.34	0.34	-1.6	-1.6	6.9	6.9	0.31	0.31	0.77	0.77	-1.7	-1.7	0.9	0.9	4.9	4.9	-0.87	-0.87	2	2	-6.8	-6.8	2.9	2.9	2.3	2.3	7	7	-6.1	-6.1	4.4	4.4	-7.4	-7.4	0.36	0.36	-4.5	-4.5	-2.9	-2.9	-4.5	-4.5	5.5	5.5	-6.2	-6.2	2.9	2.9	0.03	0.03
-0.19	-0.19	3.5	3.5	3.8	3.8	-0.75	-0.75	-8.9	-8.9	-4.9	-4.9	-7.7	-7.7	0.41	0.41	-8.4	-8.4	-4.1	-4.1	-6.2	-6.2	1.4	1.4	-2.5	-2.5	-4.7	-4.7	-3	-3	-1.1	-1.1	-4.2	-4.2	-1.1	-1.1	-1.4	-1.4	-3.4	-3.4	-6.8	-6.8	-7.9	-7.9	2.7	2.7	-1.9	-1.9	-1.9	-1.9
-0.2	-0.2	-7.6	-7.6	-0.18	-0.18	-2.6	-2.6	-12	-12	-4.7	-4.7	-7.8	-7.8	5	5	6	6	-2.7	-2.7	-1.7	-1.7	-2.4	-2.4	-1.1	-1.1	-0.26	-0.26	2.6	2.6	1.8	1.8	-1	-1	-3.2	-3.2	1.6	1.6	-4.3	-4.3	2	2	0.2	0.2	2	2	-2.3	-2.3	-9	-9
-0.48	-0.48	-7.7	-7.7	-5	-5	-4.3	-4.3	-4.2	-4.2	-2.8	-2.8	-0.9	-0.9	-7.1	-7.1	-4.7	-4.7	-2	-2	2.8	2.8	-0.93	-0.93	-0.3	-0.3	-1.1	-1.1	-5.5	-5.5	-4.4	-4.4	-13	-13	1.1	1.1	-0.77	-0.77	-7.5	-7.5	-5.5	-5.5	-4.3	-4.3	-12	-12	-1.5	-1.5	-9.4	-9.4
-0.22	-0.22	-0.49	-0.49	0.48	0.48	-8.9	-8.9	-3.6	-3.6	0.17	0.17	0.48	0.48	8.8	8.8	2.3	2.3	-1.8	-1.8	16	16	2.4	2.4	0.98	0.98	-7.8	-7.8	-3.5	-3.5	-1.5	-1.5	-9.2	-9.2	-2.5	-2.5	-3.2	-3.2	-1.5	-1.5	3.4	3.4	-7.1	-7.1	-8.2	-8.2	-1.8	-1.8	-0.4	-0.4
0.28	0.28	0.81	0.81	3.9	3.9	4.6	4.6	16	16	2.2	2.2	10	10	10	10	-0.75	-0.75	6.1	6.1	11	11	3.3	3.3	2.7	2.7	2.2	2.2	3.7	3.7	2.6	2.6	6.4	6.4	-2.1	-2.1	-4	-4	14	14	0.97	0.97	8.3	8.3	4.2	4.2	-4.9	-4.9	3.6	3.6
0.29	0.29	-3.8	-3.8	-3.1	-3.1	-4.3	-4.3	4.8	4.8	3.9	3.9	4.9	4.9	3.7	3.7	14	14	0.66	0.66	7.6	7.6	-0.13	-0.13	-9.9	-9.9	5.3	5.3	-6.8	-6.8	7.4	7.4	0.58	0.58	-12	-12	-6.6	-6.6	5.7	5.7	2.5	2.5	-1.4	-1.4	4.5	4.5	3.1	3.1	-4.5	-4.5
-0.35	-0.35	-2	-2	-7.7	-7.7	-5.6	-5.6	-3.7	-3.7	-3.8	-3.8	0.79	0.79	-9.6	-9.6	1.9	1.9	-8.5	-8.5	-14	-14	-6.9	-6.9	-5.9	-5.9	-1	-1	-2.8	-2.8	-3.3	-3.3	-3.3	-3.3	-1.5	-1.5	-2.6	-2.6	1.5	1.5	-7	-7	-4.3	-4.3	-1.4	-1.4	-7	-7	0.81	0.81
-0.86	-0.86	-3.8	-3.8	-6.9	-6.9	-7.3	-7.3	-7.2	-7.2	-0.27	-0.27	-5.6	-5.6	-6.4	-6.4	1.8	1.8	-9.2	-9.2	-13	-13	-3.5	-3.5	2.9	2.9	0.69	0.69	-4.5	-4.5	-6.1	-6.1	-8.9	-8.9	-4.2	-4.2	-4.1	-4.1	3.7	3.7	-7.2	-7.2	-4.8	-4.8	-3.7	-3.7	-4	-4	-4.7	-4.7
-0.73	-0.73	-5.8	-5.8	-5.2	-5.2	-4.3	-4.3	-7.1	-7.1	-4.7	-4.7	-6.2	-6.2	-17	-17	0.15	0.15	-0.66	-0.66	4.7	4.7	2	2	1.6	1.6	-3.5	-3.5	0.91	0.91	-7.8	-7.8	-5	-5	3.3	3.3	-3	-3	-4.1	-4.1	-11	-11	-12	-12	-5.1	-5.1	-5.7	-5.7	-6.7	-6.7
-0.77	-0.77	-11	-11	-9.3	-9.3	-4.3	-4.3	-1.2	-1.2	-6.2	-6.2	-3.1	-3.1	-13	-13	-5.3	-5.3	-4.4	-4.4	3.6	3.6	7.2	7.2	-4	-4	-18	-18	-5.5	-5.5	-7.8	-7.8	-15	-15	-2.1	-2.1	-1.4	-1.4	-3.1	-3.1	-8.1	-8.1	-11	-11	-5.8	-5.8	-9.5	-9.5	-5.2	-5.2
-0.32	-0.32	-8.9	-8.9	-7.1	-7.1	-11	-11	-0.33	-0.33	-1.9	-1.9	-2	-2	-1.5	-1.5	-3.8	-3.8	-1.2	-1.2	-14	-14	-4.6	-4.6	-6.2	-6.2	-6.6	-6.6	-6.8	-6.8	-2.7	-2.7	-9.9	-9.9	6.8	6.8	2.9	2.9	4.9	4.9	4.6	4.6	-3.5	-3.5	1	1	-2.4	-2.4	0.24	0.24
0.47	0.47	2.9	2.9	-2.8	-2.8	-2.1	-2.1	-1.7	-1.7	2.2	2.2	-3.4	-3.4	7.5	7.5	1.8	1.8	2.1	2.1	-8.3	-8.3	5.3	5.3	5.7	5.7	-3.3	-3.3	3.3	3.3	-0.72	-0.72	5.5	5.5	3.3	3.3	-0.06	-0.06	12	12	12	12	18	18	9	9	-9.3	-9.3	7.3	7.3
0.06	0.06	0.26	0.26	3.3	3.3	-10	-10	-3.4	-3.4	1	1	-6.7	-6.7	15	15	-5.8	-5.8	2.6	2.6	5.5	5.5	-0.21	-0.21	6.1	6.1	6.1	6.1	1.8	1.8	1.6	1.6	3.5	3.5	-8	-8	0.77	0.77	2	2	0.23	0.23	7.1	7.1	4.6	4.6	0.68	0.68	-6.6	-6.6
0.27	0.27	-4.7	-4.7	-1.8	-1.8	1.8	1.8	2.6	2.6	-0.39	-0.39	-0.94	-0.94	11	11	10	10	8.8	8.8	4.5	4.5	3.3	3.3	4.2	4.2	1	1	-1.3	-1.3	-0.88	-0.88	0.7	0.7	-6.1	-6.1	1.7	1.7	-2.2	-2.2	-2	-2	7.5	7.5	4.4	4.4	4.4	4.4	0.26	0.26
0.55	0.55	-6.3	-6.3	1.5	1.5	-3.2	-3.2	3.4	3.4	2	2	6.6	6.6	0.54	0.54	2.4	2.4	4.8	4.8	12	12	7.2	7.2	3.9	3.9	-11	-11	-8	-8	3	3	-4.6	-4.6	-0.88	-0.88	-2.9	-2.9	-1.5	-1.5	2.7	2.7	14	14	7.3	7.3	-6.1	-6.1	1.4	1.4
-0.71	-0.71	-9.9	-9.9	-2.5	-2.5	-7.9	-7.9	1.1	1.1	1.4	1.4	-1.4	-1.4	-13	-13	-7.1	-7.1	-3.2	-3.2	-8.3	-8.3	-7.8	-7.8	-0.85	-0.85	-7.6	-7.6	-7	-7	2.3	2.3	-13	-13	-2.8	-2.8	-8.5	-8.5	-6.7	-6.7	3.2	3.2	1.9	1.9	-9.2	-9.2	-4.2	-4.2	-3	-3
-0.54	-0.54	-6.9	-6.9	-5.9	-5.9	-0.66	-0.66	-11	-11	-0.62	-0.62	-7.9	-7.9	-8.6	-8.6	-5	-5	-4.7	-4.7	-8.3	-8.3	-10	-10	-6.3	-6.3	-4.1	-4.1	-5.1	-5.1	-4.6	-4.6	-6.1	-6.1	-4.1	-4.1	-8	-8	-7.6	-7.6	-6.6	-6.6	-3.2	-3.2	-5.9	-5.9	-10	-10	-8.2	-8.2
-0.83	-0.83	1.1	1.1	-15	-15	-0.38	-0.38	-5.4	-5.4	-1.9	-1.9	-8.2	-8.2	-9.7	-9.7	-13	-13	-1.4	-1.4	-2.8	-2.8	0.23	0.23	-6	-6	-5.9	-5.9	-13	-13	-4.8	-4.8	-11	-11	-13	-13	-3.9	-3.9	-8.1	-8.1	-7.8	-7.8	-13	-13	-9.3	-9.3	-9	-9	-14	-14
-0.5	-0.5	-3.3	-3.3	-12	-12	-5.2	-5.2	2.2	2.2	-2.9	-2.9	-8.3	-8.3	-2.2	-2.2	-4.3	-4.3	2.8	2.8	-17	-17	-5.5	-5.5	-7.5	-7.5	7.1	7.1	1.1	1.1	1.7	1.7	-7.2	-7.2	3.5	3.5	-2.7	-2.7	-7	-7	-8.3	-8.3	-3.6	-3.6	-0.59	-0.59	5.4	5.4	-6.3	-6.3
0.64	0.64	-0.01	-0.01	5.8	5.8	2.5	2.5	2.5	2.5	5.9	5.9	-2.7	-2.7	1.7	1.7	4	4	8.6	8.6	-3.8	-3.8	-5.4	-5.4	8.4	8.4	10	10	1.9	1.9	8.7	8.7	3.6	3.6	9.3	9.3	1.7	1.7	1.8	1.8	3.5	3.5	2.7	2.7	14	14	7.9	7.9	4.6	4.6
0.5	0.5	0.19	0.19	2.1	2.1	-2.1	-2.1	4.9	4.9	5.6	5.6	0.93	0.93	-1.6	-1.6	-10	-10	8.9	8.9	-5.8	-5.8	-3.6	-3.6	8.3	8.3	4.5	4.5	4	4	8.2	8.2	7	7	14	14	13	13	7.8	7.8	20	20	13	13	0.73	0.73	11	11	0.77	0.77
-0.07	-0.07	-2.1	-2.1	6	6	4.2	4.2	3	3	-0	-0	3.7	3.7	-12	-12	-7.1	-7.1	4.8	4.8	-9.3	-9.3	-2.3	-2.3	9.1	9.1	-1.1	-1.1	3.9	3.9	3.4	3.4	2.3	2.3	7.3	7.3	0.27	0.27	7.1	7.1	6	6	5.6	5.6	4.9	4.9	7.8	7.8	-2.3	-2.3
-0.5	-0.5	2.8	2.8	8.8	8.8	0.6	0.6	-1.9	-1.9	-1.9	-1.9	6.9	6.9	-3.6	-3.6	-3.6	-3.6	-0.31	-0.31	4.6	4.6	-1.9	-1.9	0.54	0.54	0.98	0.98	-3.1	-3.1	0.88	0.88	6.2	6.2	-3.2	-3.2	-5.5	-5.5	3.6	3.6	13	13	6.2	6.2	1.9	1.9	0.88	0.88	-3.6	-3.6
-0.1	-0.1	1.6	1.6	2.2	2.2	-5.1	-5.1	-1	-1	4.1	4.1	0.48	0.48	-2.3	-2.3	-2.7	-2.7	-1.7	-1.7	-6	-6	8.6	8.6	5.7	5.7	-6.5	-6.5	1.8	1.8	3.2	3.2	-0.84	-0.84	5	5	-1.7	-1.7	5.3	5.3	-0.44	-0.44	-4.1	-4.1	-2.2	-2.2	0.92	0.92	2.6	2.6
0.24	0.24	1.7	1.7	2.6	2.6	5.1	5.1	3.5	3.5	3.5	3.5	5.6	5.6	-2.6	-2.6	-10	-10	-3.5	-3.5	-11	-11	3	3	0.22	0.22	-2.5	-2.5	-2.8	-2.8	5.4	5.4	-5.7	-5.7	-4.7	-4.7	2.1	2.1	2.3	2.3	-1.6	-1.6	2.6	2.6	4.8	4.8	2.4	2.4	-1.4	-1.4
-0.09	-0.09	5	5	0.12	0.12	7.4	7.4	-0.24	-0.24	4.1	4.1	2.9	2.9	-1.8	-1.8	-4.6	-4.6	1.3	1.3	-3.1	-3.1	0.51	0.51	-1.4	-1.4	-2.5	-2.5	-1.3	-1.3	-0.68	-0.68	1.1	1.1	-4.5	-4.5	4.9	4.9	5	5	-1.8	-1.8	-0.33	-0.33	0.89	0.89	-0.59	-0.59	-3.2	-3.2
-0.12	-0.12	-4	-4	0.31	0.31	-0.89	-0.89	2	2	0.62	0.62	1.9	1.9	2	2	0.53	0.53	1.7	1.7	2.9	2.9	2.2	2.2	-6.4	-6.4	-7.1	-7.1	-3.8	-3.8	-4.4	-4.4	7.5	7.5	-6.5	-6.5	-5.2	-5.2	-1.9	-1.9	-0.91	-0.91	-10	-10	1.5	1.5	-2.3	-2.3	-11	-11
-0.01	-0.01	-3.5	-3.5	-4	-4	2.1	2.1	0.4	0.4	2.3	2.3	4.1	4.1	-3.5	-3.5	2.1	2.1	1.6	1.6	1.5	1.5	-0.07	-0.07	2.9	2.9	-5	-5	12	12	-0.24	-0.24	13	13	1.3	1.3	0.01	0.01	2.7	2.7	1.9	1.9	2	2	-1.4	-1.4	-3.8	-3.8	0.12	0.12
0.42	0.42	4.7	4.7	1.7	1.7	3.5	3.5	2.8	2.8	-3.5	-3.5	-0.11	-0.11	10	10	-2.5	-2.5	5.6	5.6	15	15	4.6	4.6	1.2	1.2	-2.8	-2.8	8.6	8.6	8.2	8.2	5.9	5.9	-2.8	-2.8	2.7	2.7	5.7	5.7	8.4	8.4	-1.3	-1.3	-1	-1	-2.4	-2.4	3.3	3.3
0.18	0.18	8.4	8.4	2.1	2.1	5.3	5.3	4.4	4.4	3.5	3.5	6.1	6.1	7.5	7.5	-5.5	-5.5	-2.1	-2.1	9.1	9.1	-1.8	-1.8	6	6	-2.1	-2.1	11	11	5.9	5.9	7.9	7.9	2.8	2.8	7.4	7.4	2.4	2.4	5.3	5.3	-1.8	-1.8	6.9	6.9	1.2	1.2	3.1	3.1
0.37	0.37	-1.3	-1.3	11	11	2.1	2.1	2.9	2.9	2.7	2.7	6.4	6.4	-1.3	-1.3	2.7	2.7	0.24	0.24	4.8	4.8	4.9	4.9	6.7	6.7	-3.7	-3.7	4.9	4.9	-6.9	-6.9	1.6	1.6	4.3	4.3	2.8	2.8	1.3	1.3	3.9	3.9	2.8	2.8	-2	-2	-2.3	-2.3	3.1	3.1
0.73	0.73	-4.5	-4.5	6.9	6.9	-2	-2	-0.31	-0.31	-3.4	-3.4	0.83	0.83	9.7	9.7	5.1	5.1	-1.6	-1.6	-2.3	-2.3	5.7	5.7	5.4	5.4	-1.3	-1.3	2.9	2.9	3.7	3.7	0.42	0.42	8.7	8.7	-0.21	-0.21	7.5	7.5	-1.4	-1.4	4.2	4.2	4.8	4.8	-0.24	-0.24	6.7	6.7
0.15	0.15	4.2	4.2	1.9	1.9	-2.4	-2.4	0.99	0.99	-5.2	-5.2	-12	-12	0.92	0.92	-6.5	-6.5	-4.3	-4.3	2	2	3	3	2.3	2.3	1.5	1.5	-0.43	-0.43	2.4	2.4	-1.4	-1.4	-5.8	-5.8	-0.89	-0.89	1.9	1.9	6.7	6.7	-3.4	-3.4	3.6	3.6	7.5	7.5	4.7	4.7
-0.3	-0.3	0.16	0.16	5.2	5.2	-1.5	-1.5	4.2	4.2	-0.31	-0.31	-0.69	-0.69	-6	-6	-3.6	-3.6	-2.7	-2.7	-2.4	-2.4	-10	-10	-1.2	-1.2	3.6	3.6	-2.9	-2.9	0.02	0.02	-5.1	-5.1	-2.7	-2.7	-0.33	-0.33	-0.21	-0.21	-3	-3	0.82	0.82	3.8	3.8	1.8	1.8	-5.5	-5.5
-0.12	-0.12	2.2	2.2	2.3	2.3	-0.15	-0.15	3.8	3.8	3.2	3.2	0.31	0.31	-2.4	-2.4	-11	-11	-4.1	-4.1	-13	-13	-0.88	-0.88	-3	-3	6.5	6.5	-5.9	-5.9	0.72	0.72	-4.6	-4.6	-3.9	-3.9	-1.6	-1.6	-0.43	-0.43	-5	-5	-6.4	-6.4	-0.54	-0.54	2.9	2.9	-4.7	-4.7
0.11	0.11	0.67	0.67	-1.7	-1.7	-3	-3	6.5	6.5	2.5	2.5	-0.76	-0.76	-11	-11	-3.4	-3.4	-1.6	-1.6	-0.93	-0.93	-7.7	-7.7	-3.4	-3.4	0.34	0.34	-0.79	-0.79	-2.1	-2.1	-5.3	-5.3	-8.8	-8.8	-6.5	-6.5	-2.5	-2.5	-3.7	-3.7	-5.3	-5.3	-4.5	-4.5	1.8	1.8	-9.6	-9.6
0.21	0.21	3.4	3.4	-6	-6	-0.01	-0.01	8.5	8.5	4.1	4.1	0.97	0.97	0.37	0.37	6.2	6.2	1.2	1.2	2.8	2.8	3.7	3.7	-1.5	-1.5	-3.1	-3.1	-0.66	-0.66	0.32	0.32	-3.9	-3.9	-10	-10	-1.1	-1.1	-3.8	-3.8	4.2	4.2	2.9	2.9	4.6	4.6	2.7	2.7	-2.6	-2.6
-0.19	-0.19	2.3	2.3	-2.4	-2.4	3.3	3.3	9	9	3.2	3.2	-3.7	-3.7	6.2	6.2	9	9	0.24	0.24	-9.6	-9.6	-4.4	-4.4	-6	-6	-0.68	-0.68	-5.6	-5.6	-8.2	-8.2	8.1	8.1	-6.2	-6.2	0.2	0.2	-7.8	-7.8	6.7	6.7	12	12	4	4	3.6	3.6	-3.9	-3.9
0.3	0.3	7.6	7.6	3.9	3.9	6.5	6.5	7.2	7.2	15	15	13	13	8.6	8.6	2.6	2.6	5.2	5.2	-8.1	-8.1	0.91	0.91	-3.1	-3.1	-8.4	-8.4	-0.91	-0.91	-0.77	-0.77	3.2	3.2	1.5	1.5	-0.44	-0.44	3.4	3.4	1.9	1.9	-1.6	-1.6	-1.6	-1.6	3.2	3.2	5.3	5.3
0.59	0.59	-0.06	-0.06	-2	-2	-0.05	-0.05	3.9	3.9	13	13	5.3	5.3	11	11	17	17	11	11	-0.05	-0.05	-2.8	-2.8	-0.18	-0.18	-0.78	-0.78	12	12	2.6	2.6	8.3	8.3	-4.8	-4.8	1	1	11	11	-0.93	-0.93	11	11	3.6	3.6	-5.2	-5.2	10	10
-0.09	-0.09	-0.69	-0.69	2.4	2.4	1.1	1.1	5.5	5.5	-3.9	-3.9	0.26	0.26	4.9	4.9	-3.7	-3.7	3.5	3.5	-0.91	-0.91	2.6	2.6	15	15	13	13	-1.7	-1.7	5.6	5.6	2.1	2.1	5	5	4.6	4.6	9.8	9.8	0.9	0.9	4.7	4.7	2.7	2.7	3.5	3.5	8.5	8.5
-0.69	-0.69	-12	-12	1.1	1.1	-4.4	-4.4	-3.1	-3.1	-7.5	-7.5	-0.72	-0.72	-15	-15	-12	-12	-6.8	-6.8	0.89	0.89	-2.4	-2.4	3.3	3.3	-3.3	-3.3	-3	-3	-5.8	-5.8	1.3	1.3	-1.4	-1.4	-7.2	-7.2	3.2	3.2	-9.1	-9.1	-15	-15	-5.8	-5.8	-3.1	-3.1	1.4	1.4
-0.68	-0.68	-7.4	-7.4	-3.5	-3.5	-4.9	-4.9	-0.23	-0.23	-3.6	-3.6	-0.57	-0.57	-7.8	-7.8	0.76	0.76	-12	-12	7	7	-7	-7	-3.2	-3.2	-1.7	-1.7	-3.5	-3.5	-2.2	-2.2	-10	-10	4.6	4.6	-3.9	-3.9	0.82	0.82	-1.4	-1.4	-4.1	-4.1	0.75	0.75	-6.2	-6.2	-2.6	-2.6
-0.18	-0.18	0.55	0.55	-5.3	-5.3	-2.9	-2.9	4.5	4.5	1.4	1.4	1.8	1.8	2.5	2.5	5	5	-7.8	-7.8	6.5	6.5	8.9	8.9	1.7	1.7	-2.4	-2.4	-2.1	-2.1	-2.6	-2.6	0.4	0.4	-0.05	-0.05	-0.72	-0.72	-0.68	-0.68	7.2	7.2	-4.8	-4.8	12	12	2.5	2.5	-1.6	-1.6
-0.62	-0.62	2.2	2.2	-6.1	-6.1	3.4	3.4	1.5	1.5	-0.79	-0.79	-0.9	-0.9	1.8	1.8	-8.7	-8.7	-1.6	-1.6	-0.45	-0.45	-9.2	-9.2	0.39	0.39	-0.6	-0.6	3.9	3.9	-1.7	-1.7	5.6	5.6	2.8	2.8	-0.54	-0.54	1.9	1.9	6.3	6.3	-3.7	-3.7	8.1	8.1	-1	-1	8.4	8.4
-0.07	-0.07	-0.4	-0.4	-1.5	-1.5	-1.1	-1.1	6.3	6.3	2.9	2.9	7.6	7.6	-2	-2	-7	-7	-1.1	-1.1	-7.7	-7.7	9	9	4.6	4.6	0.77	0.77	-1.2	-1.2	6.4	6.4	6.6	6.6	4.3	4.3	3.5	3.5	-1.3	-1.3	2.2	2.2	2.5	2.5	0.87	0.87	-1.1	-1.1	2.5	2.5
-0.38	-0.38	1.4	1.4	0.97	0.97	3.2	3.2	2.7	2.7	7.4	7.4	6.4	6.4	-6.4	-6.4	-14	-14	-2.7	-2.7	-14	-14	1.8	1.8	-0.7	-0.7	-2	-2	5.8	5.8	-2.1	-2.1	6.2	6.2	-3.1	-3.1	-0.59	-0.59	1.1	1.1	1.9	1.9	3.8	3.8	7.4	7.4	-5.2	-5.2	-1.6	-1.6
-0.63	-0.63	-2.1	-2.1	-0.43	-0.43	-1.7	-1.7	0.97	0.97	-0.74	-0.74	4.5	4.5	-2.3	-2.3	2.1	2.1	-7.8	-7.8	-0.61	-0.61	-4.6	-4.6	-3.3	-3.3	1.2	1.2	2.7	2.7	2.8	2.8	-1.7	-1.7	1.8	1.8	-0.71	-0.71	4.4	4.4	-1.5	-1.5	6.7	6.7	-0.2	-0.2	-0.71	-0.71	-3.6	-3.6
0.16	0.16	-4.8	-4.8	2.8	2.8	-0.7	-0.7	-1.3	-1.3	-1.7	-1.7	3.8	3.8	-0.26	-0.26	13	13	-3.6	-3.6	1.5	1.5	-1.2	-1.2	1.2	1.2	6.4	6.4	0.75	0.75	7.9	7.9	-4.8	-4.8	5.9	5.9	0.48	0.48	3.5	3.5	5.6	5.6	4.1	4.1	4.5	4.5	3	3	1.6	1.6
0.22	0.22	7	7	-3.4	-3.4	6.7	6.7	5.9	5.9	7.3	7.3	-0.58	-0.58	7.6	7.6	0.34	0.34	-4.4	-4.4	-9.8	-9.8	0.81	0.81	-0.74	-0.74	10	10	0.93	0.93	-3	-3	1.1	1.1	-0.92	-0.92	-2.4	-2.4	6.5	6.5	7.7	7.7	11	11	-1.4	-1.4	-3.5	-3.5	-2.8	-2.8
0.17	0.17	11	11	2.5	2.5	8.1	8.1	7.7	7.7	8.3	8.3	5.6	5.6	8.2	8.2	2.9	2.9	3.5	3.5	12	12	3.6	3.6	2.7	2.7	3.9	3.9	13	13	5.2	5.2	12	12	6.3	6.3	3.2	3.2	5.1	5.1	3.5	3.5	1.8	1.8	5.2	5.2	3.8	3.8	8.8	8.8
0.71	0.71	6	6	-4.3	-4.3	1.3	1.3	11	11	5.6	5.6	3.2	3.2	15	15	4.9	4.9	8.2	8.2	0.72	0.72	6	6	6.3	6.3	2.6	2.6	3.7	3.7	8.8	8.8	2.9	2.9	0.24	0.24	1.1	1.1	1.6	1.6	11	11	17	17	9.2	9.2	-1.3	-1.3	5.8	5.8
0.14	0.14	-1.4	-1.4	-11	-11	0.04	0.04	-2.4	-2.4	-8.2	-8.2	-5.6	-5.6	9.3	9.3	-6.8	-6.8	8.7	8.7	9.9	9.9	3.4	3.4	-1.2	-1.2	6.5	6.5	-0.21	-0.21	1.1	1.1	5	5	-6.6	-6.6	7.7	7.7	-4	-4	4.9	4.9	7.7	7.7	4.5	4.5	0.95	0.95	-2.9	-2.9
0.26	0.26	-3.3	-3.3	4.7	4.7	4.4	4.4	0.37	0.37	5.7	5.7	2.2	2.2	2.6	2.6	-2	-2	3.5	3.5	8.1	8.1	4.8	4.8	2.5	2.5	-6.1	-6.1	0.08	0.08	0.61	0.61	5.7	5.7	1.8	1.8	0.44	0.44	0.7	0.7	-6.2	-6.2	-3	-3	-3.2	-3.2	2.5	2.5	-0.22	-0.22
-0.21	-0.21	-2.1	-2.1	-2.8	-2.8	-8.3	-8.3	-0.67	-0.67	-3.8	-3.8	0.29	0.29	2.6	2.6	7.5	7.5	0.52	0.52	-3	-3	-0.19	-0.19	-7.6	-7.6	-2.3	-2.3	-2.8	-2.8	4.8	4.8	-6.1	-6.1	-2	-2	-9	-9	-4.1	-4.1	-4.5	-4.5	-4.5	-4.5	-1.7	-1.7	-5.6	-5.6	-5.4	-5.4
-0.35	-0.35	-3.9	-3.9	-0.96	-0.96	-1.3	-1.3	-3.3	-3.3	-2.9	-2.9	0.32	0.32	0.5	0.5	2.1	2.1	-8.9	-8.9	-2.3	-2.3	1.4	1.4	0.44	0.44	-2.4	-2.4	-9.3	-9.3	-5.4	-5.4	-13	-13	-6.2	-6.2	-4	-4	-5.8	-5.8	-8.8	-8.8	-7.7	-7.7	-1.1	-1.1	-0.73	-0.73	-4.7	-4.7
-0.56	-0.56	-11	-11	-2.9	-2.9	-10	-10	-11	-11	-6.7	-6.7	-1.4	-1.4	-7.3	-7.3	-10	-10	-10	-10	-2.2	-2.2	-5.7	-5.7	-2.3	-2.3	-12	-12	-5.7	-5.7	-9.6	-9.6	-11	-11	-6.6	-6.6	-0.81	-0.81	-5.9	-5.9	-7.4	-7.4	-18	-18	-1.2	-1.2	2.5	2.5	-5.5	-5.5
-0.25	-0.25	-10	-10	-7.8	-7.8	-5.2	-5.2	-15	-15	-11	-11	-5.5	-5.5	-11	-11	-6.7	-6.7	-3.8	-3.8	-12	-12	-2.3	-2.3	0.29	0.29	-12	-12	-10	-10	-1.7	-1.7	-9.1	-9.1	-11	-11	-3.3	-3.3	-14	-14	-6.2	-6.2	-11	-11	-4.9	-4.9	-5	-5	-6.8	-6.8
-0.59	-0.59	-5	-5	-6.5	-6.5	1.4	1.4	-12	-12	-9.2	-9.2	-9.4	-9.4	3.4	3.4	-2.3	-2.3	-3.3	-3.3	-9.1	-9.1	5.9	5.9	-4.9	-4.9	-8.2	-8.2	-10	-10	-6.7	-6.7	-5.2	-5.2	-5.3	-5.3	-4.1	-4.1	-11	-11	-3.4	-3.4	-11	-11	-8.9	-8.9	-4.5	-4.5	-9.6	-9.6
-0.47	-0.47	-4.1	-4.1	-4.1	-4.1	-0.01	-0.01	-1.1	-1.1	-3.9	-3.9	-5.3	-5.3	1.1	1.1	0.8	0.8	2.3	2.3	-11	-11	-6.2	-6.2	-8.7	-8.7	4.3	4.3	6.6	6.6	5.1	5.1	4.8	4.8	2	2	-2.5	-2.5	-7.2	-7.2	-3.5	-3.5	7.9	7.9	-1.6	-1.6	0.09	0.09	-1	-1
0.67	0.67	1.7	1.7	-1.7	-1.7	7.2	7.2	4	4	0.82	0.82	6.4	6.4	-4.2	-4.2	9.3	9.3	-0.13	-0.13	-7.2	-7.2	-4.8	-4.8	-16	-16	2.4	2.4	-8.2	-8.2	-2.4	-2.4	-4.2	-4.2	-3.5	-3.5	-5.9	-5.9	-10	-10	-2.3	-2.3	12	12	-6.5	-6.5	-10	-10	-4.8	-4.8
0.48	0.48	3.5	3.5	3.3	3.3	-0.61	-0.61	3.2	3.2	-1.6	-1.6	0.19	0.19	0.38	0.38	0.49	0.49	8.2	8.2	-4	-4	-3	-3	1.5	1.5	-3.4	-3.4	6	6	6.7	6.7	0.79	0.79	0.41	0.41	5.5	5.5	5	5	8.7	8.7	-11	-11	0.27	0.27	3.8	3.8	4.4	4.4
0.1	0.1	-0.79	-0.79	2	2	6.8	6.8	1.2	1.2	2.2	2.2	2.7	2.7	0.61	0.61	-2.2	-2.2	1.6	1.6	-7.9	-7.9	-10	-10	-6.9	-6.9	-2.3	-2.3	2.6	2.6	-7.7	-7.7	4.3	4.3	-1.9	-1.9	-0.44	-0.44	-5.1	-5.1	-2.7	-2.7	-9.4	-9.4	6.2	6.2	1.9	1.9	-5.1	-5.1
0.26	0.26	-3.6	-3.6	2	2	-4.4	-4.4	0.24	0.24	2.7	2.7	0.9	0.9	7.4	7.4	-1.1	-1.1	-2	-2	-6	-6	3.2	3.2	0.74	0.74	0.43	0.43	6.7	6.7	-0.97	-0.97	0.44	0.44	8.4	8.4	-0.82	-0.82	3.3	3.3	1.6	1.6	-0.95	-0.95	5.3	5.3	2.7	2.7	2.9	2.9
-0.04	-0.04	1.8	1.8	0.77	0.77	-0.63	-0.63	-1.4	-1.4	-4.7	-4.7	-6	-6	-0.59	-0.59	2.4	2.4	-0.93	-0.93	4.7	4.7	-0.49	-0.49	-3.8	-3.8	3.8	3.8	-4.3	-4.3	1.3	1.3	-0.47	-0.47	4.8	4.8	-1.6	-1.6	-1.5	-1.5	3.7	3.7	8	8	3	3	2.1	2.1	-1.6	-1.6
-0.35	-0.35	-0.79	-0.79	4.9	4.9	2.2	2.2	0.75	0.75	-0.75	-0.75	1.8	1.8	-3.7	-3.7	-8.7	-8.7	-2.8	-2.8	5.4	5.4	2.5	2.5	-1.1	-1.1	-4.8	-4.8	-0.81	-0.81	-5.9	-5.9	-2	-2	0.64	0.64	-0.43	-0.43	-2.2	-2.2	0.24	0.24	-1.3	-1.3	5.6	5.6	1.9	1.9	-1.5	-1.5
0.44	0.44	-2.5	-2.5	6.8	6.8	1.5	1.5	0.32	0.32	0.79	0.79	4.8	4.8	-1.6	-1.6	0.05	0.05	-4	-4	3.3	3.3	1.4	1.4	-1.4	-1.4	-5.1	-5.1	-10	-10	-11	-11	0.9	0.9	-3.3	-3.3	-6.7	-6.7	0.2	0.2	3.5	3.5	-2.6	-2.6	4.7	4.7	-1.3	-1.3	3.4	3.4
0.18	0.18	0.44	0.44	0.38	0.38	-2.6	-2.6	-3.5	-3.5	-0.22	-0.22	-0.82	-0.82	-11	-11	-7.7	-7.7	-3	-3	-6.6	-6.6	-3	-3	1.6	1.6	-3	-3	0.41	0.41	-5.4	-5.4	2.8	2.8	1.4	1.4	-1.9	-1.9	3.3	3.3	0.6	0.6	-0.96	-0.96	1.1	1.1	-7.7	-7.7	-0.46	-0.46
-0.24	-0.24	-3.8	-3.8	-9.4	-9.4	-2.8	-2.8	-9	-9	-3.5	-3.5	-11	-11	2.4	2.4	-1.2	-1.2	-2	-2	5.7	5.7	3.4	3.4	-4	-4	5.2	5.2	2.9	2.9	-1.1	-1.1	-0.72	-0.72	4.2	4.2	3.5	3.5	-4.4	-4.4	-5.1	-5.1	8.7	8.7	2.3	2.3	4.1	4.1	-11	-11
-0.13	-0.13	-2.5	-2.5	-3	-3	7.5	7.5	1.5	1.5	2.1	2.1	-4.4	-4.4	3.1	3.1	-0.63	-0.63	-1.5	-1.5	8.8	8.8	-3.2	-3.2	-6.2	-6.2	-0.92	-0.92	-3.3	-3.3	-4.8	-4.8	-3	-3	-3.9	-3.9	3.1	3.1	-4.2	-4.2	-8.2	-8.2	4.8	4.8	-9.3	-9.3	-0.32	-0.32	-3.2	-3.2
-0.07	-0.07	2.7	2.7	-0.12	-0.12	1.1	1.1	0.61	0.61	-0.33	-0.33	1.7	1.7	11	11	-0.48	-0.48	0.61	0.61	5.9	5.9	-3.4	-3.4	1.1	1.1	-3.3	-3.3	3.1	3.1	2.7	2.7	-2.9	-2.9	3.7	3.7	0.09	0.09	-2.6	-2.6	1.4	1.4	-4.8	-4.8	-11	-11	-8.8	-8.8	6.6	6.6
-0.22	-0.22	-8.7	-8.7	-1.9	-1.9	-1.7	-1.7	1.8	1.8	-5.6	-5.6	-0.27	-0.27	7.8	7.8	3.8	3.8	-2.7	-2.7	4.3	4.3	5.5	5.5	0.77	0.77	-0.22	-0.22	-1.1	-1.1	-1.7	-1.7	-1.9	-1.9	3.5	3.5	-3.8	-3.8	0.05	0.05	-4.8	-4.8	1.3	1.3	-7.2	-7.2	-1.4	-1.4	5.1	5.1
-0.28	-0.28	-7.8	-7.8	0.34	0.34	-4.8	-4.8	-0.87	-0.87	-1.8	-1.8	2.9	2.9	-0.64	-0.64	-5.3	-5.3	3.1	3.1	-6.6	-6.6	-5.1	-5.1	-2.3	-2.3	-9	-9	-5.8	-5.8	-3	-3	-4.1	-4.1	-6.3	-6.3	1.5	1.5	4.2	4.2	-5.8	-5.8	-5.3	-5.3	-3.9	-3.9	-3.5	-3.5	-2.8	-2.8
-0.09	-0.09	-6	-6	-7.3	-7.3	-3	-3	0.05	0.05	-0.07	-0.07	-0.04	-0.04	-2.9	-2.9	3.7	3.7	-0.74	-0.74	4.1	4.1	2	2	-8.5	-8.5	-5.2	-5.2	-0.34	-0.34	-2.1	-2.1	-6.9	-6.9	2.7	2.7	-2.7	-2.7	-4.3	-4.3	-4.5	-4.5	-6.9	-6.9	-6.8	-6.8	1.3	1.3	0.91	0.91
0.1	0.1	-1.6	-1.6	-4.1	-4.1	-3.9	-3.9	0.69	0.69	-4.3	-4.3	-13	-13	-1.5	-1.5	-5.5	-5.5	-3.8	-3.8	-2.7	-2.7	2.9	2.9	-1.8	-1.8	-2.6	-2.6	-1.6	-1.6	-4.1	-4.1	-2.6	-2.6	5	5	0.5	0.5	-4.8	-4.8	-6	-6	-4.3	-4.3	-2.3	-2.3	6.8	6.8	-1.6	-1.6
-0.27	-0.27	5.9	5.9	-1.3	-1.3	6.7	6.7	5	5	2.9	2.9	1.6	1.6	-2.4	-2.4	-8.2	-8.2	-6.6	-6.6	-5	-5	14	14	3.4	3.4	-2.1	-2.1	-2.7	-2.7	1.2	1.2	0.83	0.83	3.1	3.1	1.6	1.6	-1.7	-1.7	5.9	5.9	-2.9	-2.9	1.4	1.4	1.7	1.7	8	8
0.16	0.16	1.8	1.8	-1.4	-1.4	2.7	2.7	-0.45	-0.45	-0.04	-0.04	-0.43	-0.43	-8.6	-8.6	9.1	9.1	3.5	3.5	3.2	3.2	-2.4	-2.4	-3	-3	-6	-6	-0.54	-0.54	-1.5	-1.5	-1.9	-1.9	-4.9	-4.9	-1.6	-1.6	-7.7	-7.7	7.4	7.4	-3.2	-3.2	-1.8	-1.8	1.6	1.6	4	4
0.1	0.1	-1.7	-1.7	-4.5	-4.5	1.6	1.6	0.46	0.46	5.4	5.4	-1.2	-1.2	3.7	3.7	1.2	1.2	4.4	4.4	-0.33	-0.33	-1.4	-1.4	-1.7	-1.7	6.8	6.8	1.3	1.3	5.9	5.9	2	2	-2.2	-2.2	3.9	3.9	-2.5	-2.5	3.3	3.3	0.36	0.36	-3.6	-3.6	4	4	-4.1	-4.1
0.31	0.31	4	4	1.1	1.1	12	12	0.83	0.83	8.1	8.1	3	3	8	8	-2	-2	6.7	6.7	10	10	6.2	6.2	2.9	2.9	13	13	5.4	5.4	6.6	6.6	2.7	2.7	1.4	1.4	2.2	2.2	5.2	5.2	1.6	1.6	13	13	1.1	1.1	5.9	5.9	0.86	0.86
0.36	0.36	8.2	8.2	1.6	1.6	3.5	3.5	0.93	0.93	5.3	5.3	4.3	4.3	1.5	1.5	-4.4	-4.4	-1	-1	-7.4	-7.4	-0.26	-0.26	-3.5	-3.5	12	12	5.7	5.7	4.8	4.8	2.6	2.6	8.9	8.9	3.1	3.1	7.7	7.7	3.1	3.1	18	18	1.2	1.2	0.71	0.71	-0.03	-0.03
0.29	0.29	8.7	8.7	2.6	2.6	2.7	2.7	-2.5	-2.5	-2.7	-2.7	1.7	1.7	0.78	0.78	12	12	6.7	6.7	2.5	2.5	-5.8	-5.8	-1.5	-1.5	12	12	8.4	8.4	1.8	1.8	6.3	6.3	-5.6	-5.6	0.02	0.02	0.45	0.45	4	4	15	15	-3.5	-3.5	4	4	4.3	4.3
0.3	0.3	7.8	7.8	5.1	5.1	5.8	5.8	2.1	2.1	3.6	3.6	5	5	-2.8	-2.8	0.67	0.67	1.1	1.1	3.6	3.6	-2	-2	3.1	3.1	16	16	8.8	8.8	5	5	6.7	6.7	6.2	6.2	1.6	1.6	4.1	4.1	4.4	4.4	8.5	8.5	-1.5	-1.5	3.9	3.9	1.7	1.7
-0.01	-0.01	-3.6	-3.6	1.7	1.7	-4.2	-4.2	1.6	1.6	-2.1	-2.1	0.08	0.08	-9.2	-9.2	-2	-2	-1.2	-1.2	1.6	1.6	1.5	1.5	2.1	2.1	1.7	1.7	7.1	7.1	1.1	1.1	6.2	6.2	8.8	8.8	5.3	5.3	-4.2	-4.2	-2.9	-2.9	-5.4	-5.4	4.9	4.9	6.4	6.4	4.7	4.7
-0.15	-0.15	-8.2	-8.2	-4.5	-4.5	-10	-10	-0.37	-0.37	-7.6	-7.6	-1.3	-1.3	-5.6	-5.6	4.4	4.4	-0.15	-0.15	2.2	2.2	8.1	8.1	-2	-2	-5.2	-5.2	-5.4	-5.4	2.7	2.7	-2.3	-2.3	-2.1	-2.1	-0.11	-0.11	-7.3	-7.3	-0.38	-0.38	-3.7	-3.7	-4.9	-4.9	-0.66	-0.66	-2.8	-2.8
0.17	0.17	1.7	1.7	0.66	0.66	3.3	3.3	-0.34	-0.34	-4.3	-4.3	1.2	1.2	1.1	1.1	11	11	7.3	7.3	4.5	4.5	-1.8	-1.8	2.9	2.9	-1.9	-1.9	-6.9	-6.9	0.65	0.65	-6.1	-6.1	-3.1	-3.1	-0.92	-0.92	5	5	2.4	2.4	-4.5	-4.5	-1	-1	-3.6	-3.6	-5.3	-5.3
0.41	0.41	2.6	2.6	11	11	-3.5	-3.5	-6.5	-6.5	-3.1	-3.1	-3.4	-3.4	2	2	2.7	2.7	6.5	6.5	-5.7	-5.7	-1.6	-1.6	4.8	4.8	4.4	4.4	5.6	5.6	5.2	5.2	6.1	6.1	0.32	0.32	2.3	2.3	14	14	6.1	6.1	1.1	1.1	-1.3	-1.3	2.2	2.2	3.5	3.5
-0.02	-0.02	1.8	1.8	9.2	9.2	-3.1	-3.1	-5.1	-5.1	-0.36	-0.36	2.5	2.5	-0.38	-0.38	5.5	5.5	3.9	3.9	-7.8	-7.8	-0.99	-0.99	2.9	2.9	5.3	5.3	-2	-2	4.1	4.1	-0.09	-0.09	2.3	2.3	-3.5	-3.5	1.5	1.5	0.13	0.13	2.2	2.2	-3	-3	-0.35	-0.35	4.9	4.9
0.03	0.03	0.95	0.95	-0.53	-0.53	-6.1	-6.1	-1.8	-1.8	-5.6	-5.6	0.3	0.3	-0.31	-0.31	-6	-6	-4.6	-4.6	3.4	3.4	-2.4	-2.4	12	12	-6	-6	2.5	2.5	-2	-2	-0.56	-0.56	4.5	4.5	-0.04	-0.04	4.2	4.2	-2.2	-2.2	-7.2	-7.2	1.8	1.8	-4.6	-4.6	3.9	3.9
0.24	0.24	0.06	0.06	-0.11	-0.11	-1.8	-1.8	1.7	1.7	3.5	3.5	2.3	2.3	1.9	1.9	5.9	5.9	-3.1	-3.1	5.5	5.5	0.32	0.32	11	11	3.5	3.5	1.7	1.7	-3.9	-3.9	4.9	4.9	6.8	6.8	5.5	5.5	2.5	2.5	-1.6	-1.6	-4.4	-4.4	1.1	1.1	1.6	1.6	5.2	5.2
0	0	5.7	5.7	8.1	8.1	-6.8	-6.8	-3.7	-3.7	0.49	0.49	-0.25	-0.25	-2.6	-2.6	-6	-6	-1.6	-1.6	7.8	7.8	8.5	8.5	-0.75	-0.75	-1.6	-1.6	3.6	3.6	0.37	0.37	2.2	2.2	-5	-5	2.3	2.3	-3.5	-3.5	-3.1	-3.1	-6.5	-6.5	2.8	2.8	2.9	2.9	3.4	3.4
0.57	0.57	8.1	8.1	5.7	5.7	1.1	1.1	-1	-1	2.6	2.6	4.2	4.2	6.9	6.9	10	10	-2.4	-2.4	-5.8	-5.8	-1.4	-1.4	4.7	4.7	1.9	1.9	1.6	1.6	4.7	4.7	-0.15	-0.15	-4.2	-4.2	3.6	3.6	9.6	9.6	9.4	9.4	0.11	0.11	12	12	2.1	2.1	2.2	2.2
0.38	0.38	1.2	1.2	0.63	0.63	3.5	3.5	-5.9	-5.9	-3.3	-3.3	-4.6	-4.6	-3.6	-3.6	2.9	2.9	4.2	4.2	0.15	0.15	-6.9	-6.9	-0.15	-0.15	2.8	2.8	3	3	-6.8	-6.8	6.9	6.9	-4.2	-4.2	0.89	0.89	9.8	9.8	-6	-6	0.74	0.74	3.4	3.4	-3.2	-3.2	-0.92	-0.92
-0.55	-0.55	0.39	0.39	-1.6	-1.6	-0.38	-0.38	-3.7	-3.7	-1.8	-1.8	-4.8	-4.8	2.2	2.2	-0.83	-0.83	1.8	1.8	6	6	-5.9	-5.9	-3.9	-3.9	-5	-5	-4	-4	-2.7	-2.7	0.12	0.12	3.6	3.6	0.52	0.52	0.9	0.9	-0.19	-0.19	-1.8	-1.8	-2.2	-2.2	-2.2	-2.2	1.5	1.5
-0.61	-0.61	3.9	3.9	-1.4	-1.4	3.5	3.5	2.7	2.7	1.4	1.4	0.74	0.74	-3.9	-3.9	-1.6	-1.6	-6	-6	11	11	-1.5	-1.5	-1.9	-1.9	-5.1	-5.1	-2.9	-2.9	0.79	0.79	-8.1	-8.1	-3.1	-3.1	2.4	2.4	-13	-13	-7.5	-7.5	-7.8	-7.8	-7.4	-7.4	-0.56	-0.56	-3.5	-3.5
-0.24	-0.24	2.9	2.9	0.32	0.32	6.5	6.5	7.4	7.4	6.2	6.2	-1.7	-1.7	-6	-6	1.9	1.9	0.82	0.82	2.1	2.1	-1.3	-1.3	-6.4	-6.4	0.78	0.78	-9.6	-9.6	-2.8	-2.8	-4.6	-4.6	1.2	1.2	-7	-7	-8.7	-8.7	-13	-13	2.3	2.3	-7.2	-7.2	-2.6	-2.6	-5.9	-5.9
[truncated: 952 more columns]
