# Supplementary material for: Dyslexia on a continuum: A complex network approach
Source: PLoS One. 2018 Dec 17;13(12):e0208923. doi: 10.1371/journal.pone.0208923 (PMC6296514; doi:10.1371/journal.pone.0208923)
Supplement: S1 File — Detailed information about the archive contents is provided in the included README.txt file. (TGZ) [file pone.0208923.s001.tgz › FS_625_VV_run_2.csv]

4.3	4.3	5.7	5.7	7.8	7.8	11	11	12	12	5.3	5.3	6.4	6.4	6.9	6.9	4.5	4.5	11	11	5.8	5.8	6.1	6.1	9.7	9.7	1.4	1.4	0.51	0.51	-2.6	-2.6	14	14	-3	-3	7.7	7.7	-2.2	-2.2	-0.06	-0.06	7.1	7.1	8.4	8.4	-1	-1	7.8	7.8
3.8	3.8	8.6	8.6	3.1	3.1	7.6	7.6	6.2	6.2	-0.58	-0.58	9.3	9.3	12	12	13	13	13	13	8.3	8.3	9	9	4.5	4.5	9.5	9.5	4.7	4.7	17	17	16	16	12	12	2.5	2.5	12	12	2.5	2.5	12	12	9.9	9.9	6.9	6.9	8.8	8.8
4.6	4.6	7.3	7.3	12	12	0.43	0.43	8.7	8.7	0.51	0.51	0.99	0.99	15	15	7.4	7.4	8.8	8.8	9.9	9.9	15	15	0.63	0.63	10	10	11	11	20	20	7.3	7.3	14	14	10	10	13	13	9.9	9.9	5.4	5.4	5.2	5.2	9.1	9.1	14	14
2.8	2.8	-1.9	-1.9	2.4	2.4	-0.42	-0.42	3.7	3.7	-1.3	-1.3	-1.9	-1.9	13	13	4.5	4.5	0.96	0.96	14	14	9.6	9.6	3.7	3.7	12	12	5.5	5.5	14	14	4.3	4.3	-4.6	-4.6	11	11	3.2	3.2	9.6	9.6	9.2	9.2	10	10	5.6	5.6	12	12
3.4	3.4	3.1	3.1	0.22	0.22	-1.5	-1.5	-6.9	-6.9	2.6	2.6	2.1	2.1	6.2	6.2	4	4	-0.87	-0.87	12	12	1.8	1.8	11	11	5.5	5.5	2.2	2.2	5.2	5.2	3	3	0.05	0.05	1.5	1.5	-1.5	-1.5	2	2	6.2	6.2	11	11	-3.5	-3.5	-9.2	-9.2
-0.73	-0.73	6.2	6.2	0.9	0.9	-7	-7	-3.8	-3.8	-0.43	-0.43	6.8	6.8	7.7	7.7	7.2	7.2	9.4	9.4	7	7	2.3	2.3	-2.9	-2.9	-1.9	-1.9	8.8	8.8	-3	-3	3.4	3.4	5.5	5.5	-4.1	-4.1	0.32	0.32	-0.57	-0.57	6	6	11	11	-9.5	-9.5	-13	-13
-5.8	-5.8	1	1	-4	-4	-5.5	-5.5	0.3	0.3	0.49	0.49	7.8	7.8	4.1	4.1	-1.7	-1.7	-3.5	-3.5	12	12	1.4	1.4	6.1	6.1	-3.7	-3.7	1.5	1.5	-2.3	-2.3	-1.4	-1.4	0.15	0.15	2	2	-5.7	-5.7	6.5	6.5	5.4	5.4	0.49	0.49	-8.8	-8.8	-8.6	-8.6
-0.21	-0.21	5.6	5.6	6	6	-2	-2	1.3	1.3	1.5	1.5	5.4	5.4	1.8	1.8	1.4	1.4	1.5	1.5	10	10	0.01	0.01	1.4	1.4	4.3	4.3	5	5	14	14	2.1	2.1	8.6	8.6	13	13	2.4	2.4	12	12	2.1	2.1	4.7	4.7	-5.9	-5.9	-11	-11
0.49	0.49	-1.8	-1.8	4.2	4.2	-3.8	-3.8	1.3	1.3	5.7	5.7	-5.5	-5.5	-7.4	-7.4	-4.2	-4.2	-4	-4	-1.4	-1.4	-9.7	-9.7	4.4	4.4	6	6	25	25	20	20	-7.9	-7.9	9.4	9.4	11	11	28	28	7.8	7.8	-9.8	-9.8	-4.8	-4.8	-0.13	-0.13	0.56	0.56
0.49	0.49	-0.67	-0.67	-5.2	-5.2	6.8	6.8	-5.8	-5.8	-8.3	-8.3	-19	-19	-17	-17	0.6	0.6	-24	-24	-12	-12	-3.9	-3.9	-28	-28	-19	-19	-7.3	-7.3	-9.4	-9.4	-18	-18	-11	-11	-24	-24	-3.7	-3.7	-28	-28	-21	-21	-13	-13	3	3	-3.6	-3.6
3.5	3.5	-3	-3	0.26	0.26	0.6	0.6	-0.92	-0.92	-8	-8	6.5	6.5	14	14	19	19	14	14	13	13	21	21	11	11	8.2	8.2	-8.8	-8.8	12	12	6.1	6.1	-0.1	-0.1	6.5	6.5	7.8	7.8	7.7	7.7	7.3	7.3	11	11	15	15	-2.3	-2.3
-0.29	-0.29	2	2	2.4	2.4	-8.1	-8.1	-3.4	-3.4	-0.51	-0.51	-1.6	-1.6	6.4	6.4	6.2	6.2	4	4	3.3	3.3	3.1	3.1	-3.8	-3.8	1.6	1.6	-1.3	-1.3	-4.4	-4.4	-0.15	-0.15	-0.99	-0.99	-12	-12	1.6	1.6	-9.1	-9.1	-0.96	-0.96	-7.5	-7.5	-4.2	-4.2	-10	-10
-12	-12	-3	-3	-10	-10	-9.8	-9.8	-8.6	-8.6	-11	-11	-2.4	-2.4	-0.27	-0.27	4.5	4.5	4.5	4.5	-11	-11	-7.9	-7.9	-3.6	-3.6	-2.6	-2.6	-3.1	-3.1	-10	-10	-2.5	-2.5	-2.2	-2.2	-5.8	-5.8	0.34	0.34	-6.3	-6.3	-7.8	-7.8	-6.2	-6.2	-14	-14	-17	-17
-4.4	-4.4	4	4	0.87	0.87	-2.2	-2.2	-0.21	-0.21	8.4	8.4	1.7	1.7	-7	-7	-10	-10	2.9	2.9	-9.3	-9.3	-3.7	-3.7	-7.1	-7.1	-8.9	-8.9	-5.4	-5.4	-13	-13	-9.1	-9.1	0.59	0.59	-12	-12	-11	-11	4.9	4.9	-10	-10	-15	-15	-5.3	-5.3	-9.1	-9.1
-8	-8	-2.9	-2.9	-0.01	-0.01	1.2	1.2	9.6	9.6	12	12	-12	-12	-7.1	-7.1	-4.7	-4.7	-7.6	-7.6	-15	-15	8.4	8.4	-9.5	-9.5	-8.5	-8.5	-5.9	-5.9	-15	-15	-6	-6	-5.8	-5.8	-5.5	-5.5	-12	-12	-8.4	-8.4	-14	-14	-15	-15	-0.48	-0.48	4.2	4.2
-5.1	-5.1	-13	-13	-12	-12	-1.8	-1.8	-3.4	-3.4	-0.4	-0.4	9	9	-8.5	-8.5	5.4	5.4	-2.1	-2.1	-6.9	-6.9	12	12	-5.9	-5.9	7.6	7.6	-0.66	-0.66	5.8	5.8	-7.3	-7.3	-9.3	-9.3	4.5	4.5	-6	-6	-0.84	-0.84	-8.5	-8.5	-14	-14	-5.4	-5.4	5.4	5.4
-2.6	-2.6	-5.9	-5.9	-7.1	-7.1	0.78	0.78	-1.4	-1.4	-6	-6	-0.16	-0.16	-10	-10	-3.9	-3.9	1	1	1.3	1.3	2.1	2.1	-6.1	-6.1	-3.7	-3.7	0.77	0.77	-2.6	-2.6	-7	-7	-7.8	-7.8	-15	-15	3.7	3.7	-8.2	-8.2	-6.7	-6.7	-9.5	-9.5	-2.1	-2.1	-4.1	-4.1
-5.2	-5.2	-5.3	-5.3	-3.1	-3.1	-4.2	-4.2	-0.5	-0.5	0.4	0.4	3.2	3.2	-5.8	-5.8	-2.5	-2.5	2.7	2.7	-10	-10	-7.3	-7.3	-1.2	-1.2	3.2	3.2	3.4	3.4	0.06	0.06	-5.2	-5.2	-5	-5	-3.4	-3.4	7.3	7.3	-6.6	-6.6	-10	-10	-4.2	-4.2	-4	-4	-9.1	-9.1
-7.3	-7.3	-12	-12	-14	-14	-4	-4	-6.8	-6.8	0.8	0.8	-5.2	-5.2	-4.2	-4.2	1.5	1.5	4.3	4.3	-6.6	-6.6	-9.7	-9.7	-1.9	-1.9	-3.5	-3.5	1.7	1.7	-12	-12	-9.6	-9.6	1.2	1.2	-4.9	-4.9	-1.1	-1.1	-4.7	-4.7	-4.8	-4.8	-13	-13	-3.6	-3.6	-8.6	-8.6
-3.5	-3.5	-15	-15	-8.8	-8.8	-6.3	-6.3	-5.4	-5.4	0.84	0.84	5.1	5.1	-5.2	-5.2	-9.5	-9.5	-7.9	-7.9	-8.3	-8.3	-11	-11	-4.1	-4.1	4.6	4.6	0.22	0.22	3.3	3.3	7.8	7.8	1.2	1.2	-2.1	-2.1	-0.04	-0.04	2.4	2.4	3.1	3.1	-3.1	-3.1	-4.8	-4.8	-11	-11
0.09	0.09	-2.8	-2.8	2	2	-4.5	-4.5	4.2	4.2	-2.5	-2.5	0.06	0.06	-5.9	-5.9	0.54	0.54	-9.7	-9.7	-2.1	-2.1	-3.3	-3.3	3.6	3.6	-0.84	-0.84	-9.3	-9.3	-4	-4	3.4	3.4	-5	-5	-0.07	-0.07	3.5	3.5	5.7	5.7	-8.1	-8.1	-4.9	-4.9	5.4	5.4	-5	-5
2.2	2.2	6.6	6.6	8.2	8.2	-6.4	-6.4	-2	-2	4.6	4.6	-6.8	-6.8	2.9	2.9	9.2	9.2	-3.4	-3.4	-1.7	-1.7	4	4	1.1	1.1	-2.2	-2.2	-8	-8	-5.2	-5.2	-2.1	-2.1	-8.1	-8.1	-1.8	-1.8	-0.14	-0.14	-4.3	-4.3	0.84	0.84	-4.8	-4.8	5	5	2	2
12	12	7.3	7.3	19	19	-2.8	-2.8	1.2	1.2	25	25	-8	-8	5.5	5.5	-1.9	-1.9	5.6	5.6	-5	-5	5.1	5.1	-2.3	-2.3	-9.5	-9.5	-2.1	-2.1	-5.8	-5.8	-2	-2	-2.2	-2.2	2.9	2.9	-5.5	-5.5	-9.6	-9.6	1.1	1.1	-2.7	-2.7	7.5	7.5	5	5
4.3	4.3	2.8	2.8	13	13	8.3	8.3	0.63	0.63	18	18	6.8	6.8	3.3	3.3	8.4	8.4	1.6	1.6	-3.4	-3.4	8.3	8.3	-2.6	-2.6	0.02	0.02	-5.5	-5.5	5.5	5.5	2.4	2.4	-6.9	-6.9	-1.6	-1.6	-1.9	-1.9	4	4	4.8	4.8	5.1	5.1	26	26	19	19
12	12	8.8	8.8	22	22	13	13	6.7	6.7	17	17	-8.4	-8.4	8.3	8.3	17	17	13	13	4.3	4.3	8.7	8.7	6.7	6.7	3.4	3.4	-0.46	-0.46	3.3	3.3	4.5	4.5	2.2	2.2	3.8	3.8	0.56	0.56	11	11	11	11	0.55	0.55	24	24	25	25
11	11	5.2	5.2	1.9	1.9	7.4	7.4	3.9	3.9	0.61	0.61	-7.3	-7.3	-0.12	-0.12	-4.3	-4.3	-3.1	-3.1	3.3	3.3	-2.5	-2.5	1.8	1.8	2.9	2.9	0.36	0.36	1.2	1.2	1.3	1.3	2.8	2.8	3.4	3.4	5.3	5.3	0.42	0.42	4.5	4.5	7.8	7.8	15	15	14	14
-2.9	-2.9	-1.9	-1.9	-12	-12	-0.74	-0.74	-6.5	-6.5	-2.2	-2.2	0.08	0.08	-0.94	-0.94	2.6	2.6	-3.2	-3.2	4.7	4.7	-4.9	-4.9	-1.9	-1.9	-7.3	-7.3	-6.8	-6.8	-11	-11	2.5	2.5	-1.9	-1.9	-7.5	-7.5	-1.4	-1.4	-12	-12	4.3	4.3	-1.9	-1.9	9.6	9.6	6.8	6.8
-12	-12	-15	-15	-14	-14	-8.5	-8.5	-14	-14	-16	-16	-17	-17	-10	-10	-17	-17	-7	-7	-17	-17	-18	-18	-17	-17	-4.1	-4.1	-6.7	-6.7	-11	-11	-10	-10	-6.3	-6.3	-7.1	-7.1	-14	-14	-16	-16	-27	-27	-29	-29	3.5	3.5	-5.1	-5.1
-11	-11	-22	-22	-25	-25	-16	-16	-15	-15	-26	-26	-5.2	-5.2	-24	-24	-19	-19	-29	-29	-17	-17	-39	-39	-16	-16	-16	-16	-7.8	-7.8	-22	-22	-20	-20	-9.6	-9.6	-22	-22	-19	-19	-18	-18	-20	-20	-20	-20	-9.4	-9.4	-21	-21
-14	-14	-20	-20	-24	-24	-11	-11	-15	-15	-24	-24	-13	-13	-21	-21	-20	-20	-29	-29	-21	-21	-38	-38	-16	-16	-9.6	-9.6	-9.7	-9.7	-22	-22	-14	-14	-15	-15	-7.9	-7.9	-12	-12	-14	-14	-25	-25	-30	-30	-19	-19	-27	-27
-15	-15	-12	-12	-15	-15	-1.9	-1.9	-11	-11	-14	-14	-15	-15	-20	-20	-21	-21	-24	-24	-15	-15	-22	-22	-3.8	-3.8	-12	-12	-15	-15	-25	-25	-15	-15	-3.4	-3.4	-7.6	-7.6	-17	-17	-9.6	-9.6	-17	-17	-23	-23	-6.4	-6.4	-15	-15
-4.8	-4.8	1.3	1.3	-5.7	-5.7	-2.7	-2.7	-6.1	-6.1	-4.1	-4.1	3.4	3.4	-5.7	-5.7	-4.8	-4.8	-14	-14	-2.6	-2.6	-13	-13	0.9	0.9	-2	-2	-3.3	-3.3	-10	-10	-3.7	-3.7	3.8	3.8	-2.1	-2.1	-4	-4	-4.2	-4.2	-6.4	-6.4	-6.2	-6.2	-9.5	-9.5	-8.8	-8.8
-2.4	-2.4	-2.4	-2.4	-4.3	-4.3	-5.2	-5.2	-6.3	-6.3	-2.6	-2.6	-0.17	-0.17	-2.6	-2.6	-10	-10	-0.69	-0.69	-0.84	-0.84	-0.8	-0.8	12	12	2.2	2.2	0.62	0.62	5.7	5.7	1.5	1.5	1.3	1.3	8.6	8.6	1.6	1.6	6.1	6.1	7.2	7.2	6.3	6.3	-7.1	-7.1	-7.4	-7.4
-2.5	-2.5	-0.08	-0.08	-0.44	-0.44	1.8	1.8	-0.55	-0.55	-2.3	-2.3	7.6	7.6	-1.9	-1.9	-4	-4	2.5	2.5	-5	-5	9.2	9.2	8.3	8.3	-1.9	-1.9	-0.69	-0.69	2.9	2.9	6.6	6.6	-6.2	-6.2	9.7	9.7	3.9	3.9	8.8	8.8	14	14	14	14	11	11	9.2	9.2
4.3	4.3	-2	-2	0.06	0.06	-0.12	-0.12	1.5	1.5	-2.9	-2.9	-5.9	-5.9	2.1	2.1	8.9	8.9	-3.1	-3.1	12	12	1.8	1.8	8.1	8.1	3.5	3.5	-1.2	-1.2	3.2	3.2	14	14	6.4	6.4	15	15	-7.2	-7.2	10	10	16	16	10	10	15	15	16	16
8.6	8.6	1.2	1.2	3.4	3.4	5.7	5.7	4.3	4.3	6.2	6.2	-8.5	-8.5	5.7	5.7	-2.1	-2.1	2.7	2.7	-3.8	-3.8	6.4	6.4	3.5	3.5	5	5	-0.68	-0.68	13	13	6.6	6.6	3.9	3.9	3.9	3.9	3.9	3.9	0.8	0.8	7.5	7.5	14	14	12	12	15	15
3.3	3.3	1.1	1.1	7.5	7.5	7.9	7.9	5.1	5.1	7.2	7.2	-4.1	-4.1	2.6	2.6	2.4	2.4	-0.35	-0.35	3.3	3.3	0.79	0.79	0.62	0.62	1.7	1.7	1.2	1.2	9.6	9.6	-2.7	-2.7	0.02	0.02	1.2	1.2	12	12	13	13	7	7	6.8	6.8	2.5	2.5	6.1	6.1
5.1	5.1	-1.9	-1.9	-2.7	-2.7	2.6	2.6	2.9	2.9	-4.4	-4.4	-5.1	-5.1	-4	-4	-11	-11	-0.52	-0.52	-2.2	-2.2	-8.6	-8.6	0.05	0.05	0.61	0.61	-4.2	-4.2	3.8	3.8	-2.5	-2.5	-2.3	-2.3	4.4	4.4	-1.9	-1.9	9.3	9.3	1.8	1.8	8.5	8.5	-6.2	-6.2	-7	-7
0.18	0.18	0.23	0.23	-6.9	-6.9	-2.9	-2.9	-5.2	-5.2	-9.4	-9.4	14	14	-6.7	-6.7	-15	-15	-5.9	-5.9	-4.2	-4.2	-5.8	-5.8	-2.9	-2.9	2.5	2.5	-4	-4	-13	-13	-5.2	-5.2	-5.8	-5.8	5.1	5.1	-4.3	-4.3	-2.9	-2.9	-5.2	-5.2	-1	-1	0.75	0.75	3.2	3.2
3.7	3.7	7.8	7.8	-0.24	-0.24	-0.86	-0.86	2.6	2.6	-3.2	-3.2	15	15	0.93	0.93	8.7	8.7	4.2	4.2	11	11	7	7	6.8	6.8	9.9	9.9	10	10	4.3	4.3	2	2	6.8	6.8	4	4	7	7	2.2	2.2	6	6	6.5	6.5	1.5	1.5	7.8	7.8
8.4	8.4	1.8	1.8	7.5	7.5	6.8	6.8	8.2	8.2	-1.1	-1.1	-0.18	-0.18	2.9	2.9	-7.8	-7.8	5.6	5.6	3.1	3.1	10	10	9.8	9.8	-0.32	-0.32	5	5	0.92	0.92	3.2	3.2	-1.2	-1.2	4.4	4.4	7.7	7.7	2.3	2.3	9	9	14	14	7	7	14	14
4.5	4.5	-0.97	-0.97	0.2	0.2	-3	-3	-1.6	-1.6	3.3	3.3	-2	-2	3	3	4.6	4.6	4.7	4.7	4.2	4.2	1.9	1.9	3.6	3.6	-6.6	-6.6	-2.8	-2.8	2.2	2.2	7.2	7.2	-1.3	-1.3	2.5	2.5	4.7	4.7	-2.7	-2.7	-0.38	-0.38	6.7	6.7	15	15	14	14
-3.4	-3.4	-4.2	-4.2	-16	-16	-4.6	-4.6	-4.9	-4.9	2.6	2.6	3.1	3.1	-3	-3	0.75	0.75	3.6	3.6	-1.4	-1.4	1	1	3.1	3.1	0.09	0.09	-0.96	-0.96	9.6	9.6	9	9	-9.7	-9.7	7.1	7.1	-0.42	-0.42	7.8	7.8	7.2	7.2	2.6	2.6	15	15	20	20
-1.5	-1.5	6	6	0.33	0.33	1.1	1.1	2.9	2.9	10	10	4.1	4.1	-0.94	-0.94	-11	-11	-0.13	-0.13	-5.8	-5.8	-11	-11	-1.4	-1.4	8.9	8.9	9.6	9.6	4.1	4.1	-3.2	-3.2	5.4	5.4	4.9	4.9	-1.7	-1.7	4.5	4.5	5.4	5.4	-1.9	-1.9	-2.2	-2.2	6.6	6.6
3.7	3.7	5.1	5.1	4.7	4.7	1.9	1.9	5.7	5.7	-1.6	-1.6	-1.9	-1.9	-11	-11	-17	-17	-11	-11	-2.1	-2.1	-12	-12	-4.7	-4.7	-1.1	-1.1	0.41	0.41	-8.1	-8.1	-5.5	-5.5	2.1	2.1	2	2	4.3	4.3	-5.4	-5.4	-5.9	-5.9	-0.37	-0.37	-12	-12	-13	-13
-2.2	-2.2	-0.35	-0.35	-6.6	-6.6	5.5	5.5	8.3	8.3	0.33	0.33	-9	-9	-2.2	-2.2	-12	-12	-4.9	-4.9	-2	-2	-11	-11	-3.7	-3.7	-3.1	-3.1	-6.6	-6.6	-13	-13	1.7	1.7	4.2	4.2	1.5	1.5	-0.05	-0.05	6.1	6.1	0.96	0.96	0.06	0.06	-9.2	-9.2	-9.2	-9.2
1.3	1.3	3.1	3.1	-1.1	-1.1	3.1	3.1	8.6	8.6	2.7	2.7	2.2	2.2	1.4	1.4	-4.1	-4.1	1.9	1.9	-1.4	-1.4	-0.89	-0.89	2.1	2.1	4.5	4.5	-1.6	-1.6	-5.3	-5.3	2.1	2.1	-5.9	-5.9	0.45	0.45	-6	-6	-2	-2	-5	-5	-2.3	-2.3	0.32	0.32	2.9	2.9
-0.06	-0.06	3.9	3.9	2.8	2.8	3.5	3.5	3.8	3.8	-3.2	-3.2	11	11	5.3	5.3	-4.5	-4.5	12	12	-2.1	-2.1	-3	-3	5.2	5.2	-6.1	-6.1	-0.05	-0.05	-9.6	-9.6	1.8	1.8	-2	-2	0.64	0.64	-8.3	-8.3	3.3	3.3	-3.1	-3.1	-1.1	-1.1	-16	-16	0.61	0.61
8.3	8.3	16	16	16	16	8.5	8.5	4.7	4.7	9	9	7.4	7.4	11	11	3.3	3.3	2.5	2.5	4.7	4.7	7.1	7.1	4.4	4.4	0.11	0.11	-1.1	-1.1	7.6	7.6	13	13	9.1	9.1	3.4	3.4	-1.5	-1.5	7.5	7.5	13	13	12	12	0.99	0.99	7.9	7.9
14	14	16	16	17	17	14	14	6.5	6.5	11	11	2.1	2.1	12	12	2.9	2.9	4.5	4.5	11	11	7.8	7.8	5.6	5.6	8.3	8.3	6.1	6.1	14	14	12	12	6.4	6.4	11	11	9.6	9.6	8	8	11	11	12	12	10	10	7.9	7.9
0.89	0.89	8.1	8.1	12	12	5	5	0.33	0.33	2.5	2.5	-0.4	-0.4	5.8	5.8	1.4	1.4	5.1	5.1	6.3	6.3	1.4	1.4	0.43	0.43	-3.2	-3.2	-2.7	-2.7	0.09	0.09	2	2	-0.55	-0.55	3.6	3.6	-1.5	-1.5	0.17	0.17	-0.15	-0.15	2.4	2.4	3.2	3.2	6.8	6.8
1.9	1.9	-4.4	-4.4	7	7	-3.9	-3.9	-1.2	-1.2	7.8	7.8	0.62	0.62	3.3	3.3	-4.3	-4.3	9.8	9.8	1.8	1.8	3.6	3.6	-4.2	-4.2	-3	-3	-0.62	-0.62	-6.9	-6.9	0.18	0.18	-5.5	-5.5	-2.3	-2.3	-12	-12	-4.6	-4.6	0.77	0.77	3.6	3.6	-6	-6	-5.3	-5.3
-6.6	-6.6	-10	-10	-4.3	-4.3	-0.77	-0.77	-3.1	-3.1	-2.4	-2.4	8.7	8.7	0.81	0.81	-1.6	-1.6	8.1	8.1	-3	-3	9.3	9.3	-2.3	-2.3	-0.33	-0.33	2.2	2.2	2.1	2.1	-2	-2	2.2	2.2	0.63	0.63	3.9	3.9	-5.8	-5.8	0.01	0.01	-2.2	-2.2	-5.7	-5.7	-0.31	-0.31
-4.6	-4.6	-6.9	-6.9	-11	-11	0.73	0.73	1.3	1.3	-6.1	-6.1	-3.6	-3.6	-3.6	-3.6	5.1	5.1	-5.9	-5.9	-1.6	-1.6	8.9	8.9	5.7	5.7	2.6	2.6	-3.5	-3.5	16	16	0.2	0.2	5	5	-0.33	-0.33	-3.6	-3.6	2.1	2.1	-1.4	-1.4	-5.7	-5.7	-0.88	-0.88	0.99	0.99
1.1	1.1	-2.5	-2.5	-2	-2	-2.5	-2.5	0.49	0.49	-0.82	-0.82	7.1	7.1	8.4	8.4	12	12	9.4	9.4	3.8	3.8	14	14	7.4	7.4	-0.74	-0.74	1.5	1.5	-5.2	-5.2	3.9	3.9	-0.75	-0.75	-4.2	-4.2	-7.7	-7.7	3.5	3.5	10	10	15	15	3.3	3.3	0.02	0.02
9.6	9.6	11	11	18	18	2	2	4.8	4.8	6.2	6.2	2.4	2.4	7.7	7.7	3.6	3.6	15	15	5.1	5.1	7.5	7.5	2.8	2.8	-4.5	-4.5	1.6	1.6	-5.4	-5.4	10	10	5.9	5.9	8.1	8.1	0.17	0.17	4.4	4.4	18	18	21	21	-8.1	-8.1	6.9	6.9
6.4	6.4	9.7	9.7	7.8	7.8	7.6	7.6	11	11	4.7	4.7	5.8	5.8	6.5	6.5	11	11	10	10	6.9	6.9	6.7	6.7	3.2	3.2	-4.1	-4.1	-3.1	-3.1	9.8	9.8	9.3	9.3	-1.4	-1.4	1.7	1.7	6.9	6.9	2.8	2.8	8.9	8.9	8.7	8.7	3.2	3.2	11	11
0.49	0.49	-2.6	-2.6	4	4	-2.4	-2.4	-3	-3	-2.5	-2.5	-0.51	-0.51	3.7	3.7	4.9	4.9	-2.6	-2.6	0.5	0.5	12	12	4.7	4.7	5	5	-2.6	-2.6	4.9	4.9	-0.93	-0.93	4.1	4.1	-4.8	-4.8	-2.3	-2.3	3.7	3.7	-1.4	-1.4	-5.3	-5.3	7.9	7.9	8.7	8.7
3.6	3.6	0.27	0.27	0.81	0.81	5.3	5.3	-1.7	-1.7	-1.6	-1.6	5.2	5.2	1.2	1.2	1	1	5.9	5.9	3.4	3.4	4.4	4.4	11	11	-0.78	-0.78	-8.2	-8.2	-9.9	-9.9	-2.6	-2.6	0.85	0.85	4.1	4.1	-6.4	-6.4	7.4	7.4	-8.2	-8.2	-10	-10	-4	-4	-1.1	-1.1
-0.57	-0.57	-1.6	-1.6	-3.9	-3.9	2.1	2.1	-2	-2	-10	-10	10	10	1.1	1.1	8.9	8.9	9.5	9.5	-2.3	-2.3	-0.89	-0.89	-5.2	-5.2	-5.4	-5.4	-2.8	-2.8	-20	-20	-14	-14	1.6	1.6	-7.8	-7.8	-10	-10	-3.8	-3.8	-10	-10	1.6	1.6	-3.8	-3.8	-1.1	-1.1
-6.2	-6.2	-8.4	-8.4	-7	-7	-2.3	-2.3	-7.3	-7.3	-8.8	-8.8	-4	-4	-3.8	-3.8	-5.5	-5.5	-7	-7	-4.3	-4.3	-8.3	-8.3	-5.7	-5.7	3.5	3.5	0.8	0.8	-7.6	-7.6	-2	-2	1	1	-3.2	-3.2	-8.6	-8.6	-4.4	-4.4	-3.8	-3.8	7	7	-0.78	-0.78	1.9	1.9
-3.1	-3.1	-2.4	-2.4	-5.1	-5.1	-0.6	-0.6	-1.1	-1.1	-3.1	-3.1	6.3	6.3	-4.9	-4.9	-5.7	-5.7	-5.3	-5.3	-2.3	-2.3	1	1	-7.8	-7.8	5.2	5.2	2.5	2.5	10	10	5.2	5.2	1.5	1.5	0.74	0.74	-3.6	-3.6	4.5	4.5	1.4	1.4	5.3	5.3	-12	-12	-12	-12
-0.87	-0.87	1.1	1.1	6.6	6.6	-1.4	-1.4	3	3	3.4	3.4	-3.1	-3.1	0.24	0.24	0.17	0.17	-1.6	-1.6	-3.9	-3.9	1.7	1.7	1.8	1.8	0.69	0.69	0.32	0.32	-1.7	-1.7	3.5	3.5	4.9	4.9	-2.9	-2.9	-2	-2	-2	-2	2.9	2.9	9.5	9.5	-14	-14	-8.8	-8.8
-0.93	-0.93	4	4	11	11	-1	-1	0.1	0.1	-1	-1	0.45	0.45	5	5	-1	-1	6.8	6.8	-3.3	-3.3	4	4	1.3	1.3	-1.8	-1.8	0.2	0.2	0.62	0.62	1.5	1.5	2.7	2.7	-2.4	-2.4	-1.4	-1.4	-0.63	-0.63	7.9	7.9	9	9	-4.6	-4.6	1.4	1.4
7.8	7.8	12	12	13	13	4.8	4.8	1.9	1.9	7.2	7.2	2.7	2.7	-2.2	-2.2	12	12	2	2	5.3	5.3	6.6	6.6	-0.41	-0.41	2	2	0.9	0.9	7.1	7.1	4.8	4.8	8.5	8.5	-2	-2	0.97	0.97	4.3	4.3	13	13	13	13	-2.2	-2.2	-0.35	-0.35
3.5	3.5	11	11	16	16	6.5	6.5	4	4	3.1	3.1	3.4	3.4	-3.8	-3.8	-1.7	-1.7	-5.3	-5.3	-0.68	-0.68	0.71	0.71	2.5	2.5	5.5	5.5	-5.5	-5.5	9.9	9.9	6.2	6.2	-5.1	-5.1	-4	-4	-2.3	-2.3	-3.7	-3.7	8.2	8.2	12	12	-1.4	-1.4	-0.81	-0.81
7.7	7.7	-0.57	-0.57	5.5	5.5	7.3	7.3	2.5	2.5	1.7	1.7	2.9	2.9	4.9	4.9	-4.1	-4.1	9.3	9.3	-1.2	-1.2	7.2	7.2	-2.9	-2.9	-3.9	-3.9	-3.1	-3.1	-1.4	-1.4	2.9	2.9	-6.4	-6.4	-1.6	-1.6	-3.4	-3.4	-8.4	-8.4	2.9	2.9	8.9	8.9	-0.28	-0.28	-2	-2
2.8	2.8	-3.5	-3.5	7.2	7.2	8.7	8.7	1.1	1.1	-1.7	-1.7	4.7	4.7	-4.8	-4.8	5.2	5.2	2.1	2.1	1.7	1.7	1.5	1.5	-1.7	-1.7	0	0	-2.8	-2.8	1.8	1.8	5.5	5.5	-2.3	-2.3	3.4	3.4	4.7	4.7	-8.2	-8.2	5	5	3	3	-7.4	-7.4	-10	-10
3	3	8.1	8.1	6.3	6.3	1.3	1.3	-1.3	-1.3	-1.1	-1.1	2.3	2.3	-4.5	-4.5	-10	-10	1.6	1.6	1.6	1.6	1.4	1.4	4	4	-2.5	-2.5	7.9	7.9	9.1	9.1	-1.1	-1.1	12	12	7.9	7.9	10	10	5.3	5.3	3.1	3.1	-2.6	-2.6	-13	-13	2.7	2.7
1.4	1.4	3	3	5.9	5.9	1.4	1.4	4.9	4.9	2.3	2.3	4.9	4.9	2.9	2.9	6.2	6.2	0.26	0.26	7.9	7.9	5.6	5.6	0.72	0.72	0.8	0.8	12	12	11	11	-3	-3	8	8	6.7	6.7	3.6	3.6	5.9	5.9	3.2	3.2	-8.6	-8.6	-7.5	-7.5	4.9	4.9
2.7	2.7	2.3	2.3	3	3	6.2	6.2	4.1	4.1	5	5	-14	-14	9.8	9.8	3.3	3.3	12	12	7.6	7.6	-1.2	-1.2	1.3	1.3	7.7	7.7	9.9	9.9	9.7	9.7	-1.8	-1.8	3.6	3.6	15	15	12	12	6.4	6.4	-0.07	-0.07	4.3	4.3	-1.4	-1.4	5.8	5.8
6.3	6.3	13	13	-3.3	-3.3	14	14	8.8	8.8	-1.6	-1.6	6	6	0.19	0.19	5.2	5.2	6	6	5.5	5.5	-2.4	-2.4	3.9	3.9	2.1	2.1	-0.75	-0.75	6.3	6.3	5.1	5.1	11	11	6.4	6.4	12	12	9.7	9.7	11	11	11	11	-1.5	-1.5	3.2	3.2
8.8	8.8	4.2	4.2	0.93	0.93	-0.52	-0.52	-2.8	-2.8	-2.8	-2.8	3.7	3.7	4	4	6.3	6.3	1.4	1.4	4.4	4.4	1.5	1.5	0.45	0.45	1.1	1.1	3.4	3.4	7.2	7.2	1.7	1.7	4.8	4.8	-11	-11	4.8	4.8	2.2	2.2	-1.6	-1.6	5	5	1.3	1.3	-0.93	-0.93
1.9	1.9	-0.67	-0.67	-4	-4	-2.1	-2.1	-4.1	-4.1	-0.79	-0.79	-8.1	-8.1	3.3	3.3	2.4	2.4	2.7	2.7	0.91	0.91	-4.8	-4.8	-4.7	-4.7	-7.4	-7.4	2.7	2.7	2.1	2.1	-1.1	-1.1	13	13	-9.5	-9.5	9.4	9.4	-3.3	-3.3	-5.2	-5.2	-4.2	-4.2	-8.4	-8.4	-3.5	-3.5
-1.2	-1.2	-2.6	-2.6	-11	-11	-0.22	-0.22	-0.96	-0.96	-1.5	-1.5	4.8	4.8	3.8	3.8	-1.5	-1.5	4.7	4.7	6.2	6.2	-5.1	-5.1	4.6	4.6	11	11	4.8	4.8	6.5	6.5	-1.8	-1.8	8.2	8.2	0.62	0.62	4.6	4.6	14	14	-1.9	-1.9	-3	-3	-9.2	-9.2	-3.6	-3.6
1.4	1.4	0.32	0.32	-0.13	-0.13	6.4	6.4	6.5	6.5	-4.8	-4.8	-4.3	-4.3	3.1	3.1	4.4	4.4	6.9	6.9	2	2	2.2	2.2	1.9	1.9	-7.1	-7.1	-4.6	-4.6	-4.5	-4.5	-3.1	-3.1	-2.9	-2.9	-1.5	-1.5	-4.2	-4.2	2.5	2.5	1.6	1.6	1.3	1.3	-0.39	-0.39	-1.2	-1.2
-1	-1	5.5	5.5	-1.5	-1.5	-0.5	-0.5	1.5	1.5	9.8	9.8	-4.5	-4.5	-6.7	-6.7	-1.7	-1.7	-0.1	-0.1	-1.7	-1.7	5.6	5.6	-1	-1	-1.2	-1.2	1.1	1.1	-3.3	-3.3	1	1	1.7	1.7	-2	-2	-0.88	-0.88	-3.1	-3.1	-1.8	-1.8	1.7	1.7	1.7	1.7	4.8	4.8
-2.4	-2.4	-0.38	-0.38	-3	-3	-1.9	-1.9	4.4	4.4	0.32	0.32	-8.9	-8.9	-4.9	-4.9	-9	-9	-6.4	-6.4	-10	-10	0.59	0.59	3	3	6.3	6.3	2.5	2.5	-5.4	-5.4	-6.3	-6.3	-4.6	-4.6	-0.09	-0.09	6.2	6.2	2.9	2.9	-2.1	-2.1	-4.1	-4.1	-3.8	-3.8	4.2	4.2
-5.7	-5.7	2.4	2.4	-1.7	-1.7	-1.2	-1.2	3.5	3.5	-7.2	-7.2	12	12	2.6	2.6	-2.2	-2.2	1.9	1.9	-5.7	-5.7	2.7	2.7	-0.37	-0.37	-5	-5	4.5	4.5	-6.8	-6.8	-7.5	-7.5	-0.92	-0.92	-12	-12	-11	-11	-6.2	-6.2	-2.9	-2.9	-3.9	-3.9	-9.9	-9.9	-9.6	-9.6
-0.29	-0.29	3.8	3.8	-3.7	-3.7	6.3	6.3	1.2	1.2	6.4	6.4	2.5	2.5	-2.8	-2.8	6.8	6.8	-3	-3	-1	-1	0.08	0.08	-3	-3	-4.5	-4.5	8.6	8.6	-1.6	-1.6	-3.8	-3.8	11	11	-12	-12	-8.1	-8.1	-4.8	-4.8	-9.8	-9.8	-4.7	-4.7	-6.5	-6.5	-1.6	-1.6
-4.3	-4.3	-0.86	-0.86	-7.1	-7.1	-2.9	-2.9	-5	-5	-4.9	-4.9	7.4	7.4	-7.9	-7.9	-8.5	-8.5	-7.2	-7.2	-4.9	-4.9	-9.1	-9.1	0.52	0.52	-4.2	-4.2	-1.2	-1.2	-6.6	-6.6	-10	-10	1.7	1.7	2.5	2.5	-0.63	-0.63	3.1	3.1	0.68	0.68	1.1	1.1	1.4	1.4	-1.4	-1.4
-5.2	-5.2	-7.8	-7.8	-9.6	-9.6	-6.3	-6.3	-5.9	-5.9	-0.64	-0.64	-7.4	-7.4	-3.6	-3.6	-0.46	-0.46	-7.8	-7.8	-9.3	-9.3	-12	-12	2.6	2.6	-0.1	-0.1	-3	-3	-11	-11	-8.9	-8.9	-12	-12	-9.8	-9.8	3.2	3.2	-3.7	-3.7	-9.1	-9.1	-8.6	-8.6	-3.4	-3.4	-6.9	-6.9
-6.5	-6.5	-5.2	-5.2	-2.1	-2.1	-1	-1	1.1	1.1	-2.7	-2.7	-16	-16	-0.47	-0.47	-4.2	-4.2	-5.4	-5.4	1.7	1.7	-2.9	-2.9	-7.9	-7.9	-3.8	-3.8	2.3	2.3	-5.3	-5.3	-5.2	-5.2	-4.3	-4.3	-14	-14	5.8	5.8	-12	-12	-5.9	-5.9	-11	-11	-3	-3	-3.4	-3.4
-0.56	-0.56	-9.3	-9.3	-8.9	-8.9	-4.2	-4.2	-3.5	-3.5	-6.1	-6.1	-4.5	-4.5	-5.8	-5.8	-3.6	-3.6	-1.4	-1.4	-4.4	-4.4	2.7	2.7	1.4	1.4	-3.6	-3.6	8.7	8.7	0.7	0.7	-0.16	-0.16	1.3	1.3	3	3	2.2	2.2	-1.9	-1.9	-0.55	-0.55	-11	-11	1.7	1.7	-1.7	-1.7
-4.4	-4.4	-4.5	-4.5	-7.2	-7.2	1.7	1.7	0.93	0.93	-0.6	-0.6	-4.5	-4.5	-1.9	-1.9	10	10	-0.85	-0.85	-3.6	-3.6	-3.9	-3.9	-1.1	-1.1	3.4	3.4	2	2	-0.27	-0.27	-5.3	-5.3	2.3	2.3	6.7	6.7	-3	-3	3.6	3.6	3.7	3.7	-3.8	-3.8	0.89	0.89	-1.8	-1.8
-7.3	-7.3	-0.83	-0.83	-8	-8	-2.6	-2.6	-3.8	-3.8	3.5	3.5	11	11	-0.99	-0.99	1.2	1.2	4.6	4.6	-1.5	-1.5	2.1	2.1	2.1	2.1	-0.71	-0.71	1.4	1.4	-4	-4	-0.69	-0.69	9.3	9.3	0.75	0.75	-0.19	-0.19	-3.9	-3.9	-2.3	-2.3	1.4	1.4	-4.1	-4.1	0.41	0.41
3.1	3.1	-1.2	-1.2	-2.9	-2.9	-6.5	-6.5	2.3	2.3	-3.4	-3.4	10	10	3.9	3.9	-3.3	-3.3	-1.7	-1.7	2.2	2.2	3.4	3.4	-5.6	-5.6	0.33	0.33	8.8	8.8	-5.2	-5.2	-2.2	-2.2	-1.1	-1.1	-4.6	-4.6	2.9	2.9	-4.9	-4.9	-5.2	-5.2	0.71	0.71	1.1	1.1	3.5	3.5
3.1	3.1	7.1	7.1	10	10	-1.6	-1.6	4.4	4.4	5.9	5.9	-1.2	-1.2	-0.64	-0.64	3.7	3.7	5.1	5.1	0.16	0.16	-1.5	-1.5	5.7	5.7	-6.5	-6.5	-2.6	-2.6	0.15	0.15	4.8	4.8	-4.3	-4.3	3.2	3.2	-1.8	-1.8	9.2	9.2	0.22	0.22	6.4	6.4	12	12	11	11
1.9	1.9	7.1	7.1	-2.7	-2.7	1.9	1.9	4.9	4.9	-5.4	-5.4	4.7	4.7	9.3	9.3	9	9	9.4	9.4	6.7	6.7	2.1	2.1	6.2	6.2	0.36	0.36	-7.3	-7.3	4.2	4.2	6.4	6.4	-1.4	-1.4	5.3	5.3	-2.3	-2.3	13	13	3.3	3.3	1.8	1.8	5.7	5.7	13	13
2.2	2.2	1.2	1.2	2.6	2.6	1	1	0.84	0.84	0.81	0.81	5.4	5.4	7.1	7.1	2.8	2.8	3.6	3.6	8.6	8.6	2.4	2.4	0.18	0.18	3.9	3.9	2.3	2.3	2.5	2.5	-0.96	-0.96	6	6	8.4	8.4	8.7	8.7	-1.6	-1.6	-1.1	-1.1	3.5	3.5	3.5	3.5	17	17
-2.8	-2.8	-0.75	-0.75	1.2	1.2	-4	-4	0.15	0.15	9.1	9.1	-1.8	-1.8	-0.42	-0.42	3.6	3.6	-12	-12	5.8	5.8	-3.2	-3.2	1.5	1.5	7	7	8.9	8.9	8	8	10	10	2.4	2.4	1.7	1.7	-0.65	-0.65	3.5	3.5	-3.2	-3.2	0.58	0.58	-0.52	-0.52	0.98	0.98
0.74	0.74	2.9	2.9	3.9	3.9	-6	-6	1.7	1.7	-1	-1	-9.2	-9.2	-0.31	-0.31	-4.7	-4.7	-7.2	-7.2	0.49	0.49	-4.6	-4.6	0.43	0.43	3.6	3.6	-1.5	-1.5	4.3	4.3	3.3	3.3	-4.9	-4.9	3.2	3.2	-4.1	-4.1	-2.3	-2.3	5.1	5.1	0.47	0.47	-9.7	-9.7	-8.9	-8.9
-1.5	-1.5	1	1	1.2	1.2	-1.5	-1.5	-4.4	-4.4	4.2	4.2	1.8	1.8	-6.9	-6.9	-7.1	-7.1	-9.8	-9.8	-6.5	-6.5	-7.7	-7.7	-1	-1	-5.3	-5.3	-1.9	-1.9	-6.4	-6.4	2	2	-1.1	-1.1	-3.4	-3.4	-13	-13	-1.4	-1.4	-5.5	-5.5	-8.4	-8.4	-9.1	-9.1	-3.8	-3.8
-6.8	-6.8	0.76	0.76	-0.19	-0.19	0.43	0.43	-5.9	-5.9	5.5	5.5	-7.4	-7.4	1.3	1.3	4.3	4.3	0.73	0.73	-1.8	-1.8	-5	-5	-1.9	-1.9	-1.6	-1.6	-2.7	-2.7	-6.6	-6.6	-7.1	-7.1	-5.1	-5.1	-9.3	-9.3	-8.4	-8.4	-6.5	-6.5	-7.6	-7.6	-6.5	-6.5	-8	-8	-3.4	-3.4
1.4	1.4	-0.23	-0.23	-1	-1	0.54	0.54	-0.42	-0.42	2.9	2.9	3.5	3.5	5.6	5.6	0.96	0.96	2.4	2.4	-2.3	-2.3	-0.1	-0.1	-2	-2	-8.7	-8.7	-4.2	-4.2	-5.2	-5.2	-0.67	-0.67	0.33	0.33	-7.6	-7.6	3.6	3.6	-4.7	-4.7	5.8	5.8	11	11	-4.7	-4.7	2.1	2.1
5.2	5.2	8.1	8.1	3.7	3.7	6.9	6.9	6	6	4.7	4.7	4.4	4.4	16	16	4.3	4.3	6.7	6.7	6.6	6.6	9.2	9.2	2.3	2.3	5.7	5.7	7.5	7.5	7.3	7.3	3.7	3.7	4.1	4.1	-2.8	-2.8	2.4	2.4	-1.5	-1.5	5.8	5.8	9.3	9.3	-0.87	-0.87	2.9	2.9
3.6	3.6	0.01	0.01	3.7	3.7	3.4	3.4	-1.9	-1.9	5.6	5.6	-4.2	-4.2	4.2	4.2	5.2	5.2	7	7	10	10	6.1	6.1	1.9	1.9	3.9	3.9	3.1	3.1	2.2	2.2	-2	-2	3.1	3.1	2.7	2.7	1.7	1.7	-2.7	-2.7	13	13	16	16	-1.9	-1.9	1.6	1.6
1.4	1.4	1.9	1.9	8.8	8.8	2.8	2.8	4.1	4.1	1.9	1.9	5.4	5.4	5.9	5.9	18	18	3	3	6.5	6.5	11	11	9.1	9.1	-4.2	-4.2	-7.2	-7.2	5	5	6.8	6.8	6.5	6.5	-5	-5	-0.96	-0.96	-2.6	-2.6	13	13	12	12	-4.4	-4.4	-5.7	-5.7
-1.6	-1.6	5.9	5.9	3.2	3.2	2	2	7.1	7.1	-7.8	-7.8	-6.4	-6.4	-0.47	-0.47	1.6	1.6	5.1	5.1	3.3	3.3	5.1	5.1	2	2	-3.9	-3.9	-3.8	-3.8	2.6	2.6	5.3	5.3	-5.1	-5.1	1.6	1.6	3.9	3.9	-4.4	-4.4	2.4	2.4	0.05	0.05	-6.1	-6.1	-7.7	-7.7
1.6	1.6	-1.3	-1.3	-2.7	-2.7	4.5	4.5	5	5	-5.8	-5.8	6.8	6.8	1.4	1.4	5.5	5.5	6.4	6.4	-0.69	-0.69	10	10	-2.9	-2.9	2.9	2.9	3.2	3.2	3.8	3.8	-4.3	-4.3	-2	-2	-3.9	-3.9	10	10	1.9	1.9	-5.5	-5.5	-0.75	-0.75	-4.7	-4.7	-7.5	-7.5
-5.8	-5.8	-4.9	-4.9	-0.69	-0.69	4.2	4.2	9.1	9.1	1.1	1.1	7.9	7.9	-3.6	-3.6	8.1	8.1	0.46	0.46	5.1	5.1	12	12	-6	-6	1.4	1.4	8.1	8.1	6.8	6.8	-3	-3	3.6	3.6	-8	-8	4.6	4.6	0.02	0.02	-3.9	-3.9	-9.5	-9.5	3.7	3.7	6.3	6.3
1.4	1.4	5.7	5.7	16	16	2	2	2.6	2.6	10	10	-3	-3	-0.48	-0.48	5.5	5.5	4	4	1.5	1.5	5.8	5.8	-1.2	-1.2	9.8	9.8	4.8	4.8	18	18	4.9	4.9	-2.3	-2.3	-3.2	-3.2	2.6	2.6	5.8	5.8	4.5	4.5	3.2	3.2	17	17	7.8	7.8
4.1	4.1	1.3	1.3	4.2	4.2	-3.4	-3.4	-4.1	-4.1	8.6	8.6	-4.6	-4.6	-3	-3	1.7	1.7	-10	-10	-1.9	-1.9	-5.5	-5.5	-1.6	-1.6	10	10	0.3	0.3	-0.53	-0.53	-1.7	-1.7	-11	-11	2.1	2.1	-3.6	-3.6	-3.9	-3.9	-2.3	-2.3	1.4	1.4	9.6	9.6	8.2	8.2
-0.35	-0.35	0.87	0.87	-0.9	-0.9	-0.98	-0.98	-2.2	-2.2	-1.1	-1.1	3.6	3.6	-2.3	-2.3	5	5	-2.9	-2.9	6.8	6.8	0.85	0.85	-1.5	-1.5	12	12	5.7	5.7	2.3	2.3	8.3	8.3	3.9	3.9	7.9	7.9	-0.99	-0.99	-0.58	-0.58	3.3	3.3	2.3	2.3	14	14	17	17
1.2	1.2	-0.54	-0.54	5	5	-1	-1	2.8	2.8	1.9	1.9	11	11	1.5	1.5	-5.4	-5.4	2	2	-0.12	-0.12	5.1	5.1	6.6	6.6	8.6	8.6	-2.3	-2.3	8.5	8.5	4.3	4.3	1	1	12	12	-4.2	-4.2	3.6	3.6	11	11	16	16	18	18	14	14
0.94	0.94	-6.4	-6.4	2.2	2.2	1.2	1.2	6.3	6.3	2.3	2.3	-3.7	-3.7	9.3	9.3	2.9	2.9	4	4	-0.68	-0.68	4.9	4.9	8.7	8.7	1.1	1.1	0.33	0.33	1.4	1.4	2.6	2.6	0.98	0.98	4.7	4.7	4.2	4.2	1	1	15	15	14	14	14	14	9.3	9.3
0.32	0.32	6.9	6.9	4.5	4.5	-3.9	-3.9	1.2	1.2	0.28	0.28	1.2	1.2	1	1	7.2	7.2	-2.7	-2.7	5	5	3.6	3.6	4	4	2.7	2.7	8.1	8.1	-1.2	-1.2	0	0	-0.4	-0.4	-3.8	-3.8	6.4	6.4	-3.6	-3.6	4.4	4.4	0.31	0.31	-2.7	-2.7	-7.1	-7.1
-8.6	-8.6	1.8	1.8	4	4	-1.5	-1.5	-9.7	-9.7	-0.87	-0.87	-3.8	-3.8	-7	-7	-4.4	-4.4	-3.1	-3.1	-2.2	-2.2	5.9	5.9	3	3	-8.7	-8.7	3.7	3.7	-3.4	-3.4	-2.1	-2.1	2.4	2.4	-15	-15	4.6	4.6	-6.6	-6.6	0.14	0.14	-0.2	-0.2	-19	-19	-28	-28
-10	-10	-9.1	-9.1	-2.4	-2.4	-0.66	-0.66	-6.2	-6.2	-2.5	-2.5	7.3	7.3	-3.9	-3.9	3.1	3.1	-3.1	-3.1	-1.8	-1.8	-2.2	-2.2	-10	-10	-3	-3	-0.82	-0.82	1.1	1.1	-6.2	-6.2	0.13	0.13	0.07	0.07	-2.9	-2.9	0.88	0.88	-0.95	-0.95	2.8	2.8	-6.4	-6.4	-24	-24
-1.9	-1.9	-2.9	-2.9	3.7	3.7	-5	-5	-1.4	-1.4	5	5	-5.7	-5.7	-0.82	-0.82	-3.8	-3.8	5.3	5.3	-6.6	-6.6	-5.3	-5.3	1.9	1.9	-9.7	-9.7	-4.9	-4.9	-5.2	-5.2	1.8	1.8	-3.1	-3.1	-14	-14	-5.9	-5.9	0.21	0.21	-3	-3	-4.1	-4.1	-2.1	-2.1	-11	-11
-2	-2	0.74	0.74	-1.2	-1.2	-0.92	-0.92	1.1	1.1	4.4	4.4	-4.8	-4.8	-3.3	-3.3	8.3	8.3	1.9	1.9	-0.29	-0.29	6.5	6.5	-0.42	-0.42	1.7	1.7	1.5	1.5	-2.8	-2.8	-1.6	-1.6	0.42	0.42	-5.1	-5.1	5.5	5.5	3.4	3.4	-9.3	-9.3	-11	-11	-2.6	-2.6	-2.3	-2.3
1.9	1.9	0.67	0.67	-1.9	-1.9	3.4	3.4	6.9	6.9	0.41	0.41	8.9	8.9	12	12	7.5	7.5	5.7	5.7	11	11	1.5	1.5	2.3	2.3	-1.6	-1.6	-1.9	-1.9	-0.68	-0.68	9.7	9.7	1.4	1.4	3.6	3.6	0.94	0.94	4	4	8.2	8.2	-3.4	-3.4	-0.73	-0.73	6.1	6.1
3.9	3.9	-2	-2	0.82	0.82	-5.6	-5.6	-3	-3	-1.4	-1.4	-8	-8	3.1	3.1	4.5	4.5	-1.6	-1.6	6.7	6.7	0.21	0.21	6.5	6.5	3.5	3.5	-0.28	-0.28	3.9	3.9	9	9	0.71	0.71	12	12	-1.9	-1.9	-3	-3	11	11	-0.64	-0.64	9	9	8.4	8.4
-5.2	-5.2	0.01	0.01	-0.91	-0.91	-6.7	-6.7	-5.5	-5.5	-5.6	-5.6	-5.8	-5.8	-1.7	-1.7	6.7	6.7	-8	-8	7	7	-0.17	-0.17	7.4	7.4	3.8	3.8	-4.1	-4.1	-0.4	-0.4	6	6	2.3	2.3	2.5	2.5	3.2	3.2	2.9	2.9	9.6	9.6	-0.48	-0.48	2.5	2.5	-3.4	-3.4
-9	-9	-5.3	-5.3	-16	-16	-1.6	-1.6	1.1	1.1	-8.4	-8.4	-0.01	-0.01	-1	-1	-6.4	-6.4	-0.07	-0.07	-7.3	-7.3	-6.1	-6.1	-4.8	-4.8	-1.2	-1.2	-4.5	-4.5	-7.2	-7.2	-12	-12	-7.6	-7.6	-9.2	-9.2	-5.4	-5.4	-2.5	-2.5	-18	-18	-21	-21	-11	-11	-5.3	-5.3
-4.9	-4.9	-7.5	-7.5	-10	-10	-5.2	-5.2	-4.5	-4.5	-16	-16	-8.6	-8.6	-2.5	-2.5	-5.9	-5.9	-3	-3	-8.6	-8.6	-6.7	-6.7	-4.6	-4.6	3.7	3.7	-0.62	-0.62	-4.8	-4.8	-11	-11	-4.5	-4.5	5.7	5.7	-7.6	-7.6	-7.5	-7.5	-13	-13	-11	-11	-7.8	-7.8	-10	-10
3.1	3.1	-8.7	-8.7	-13	-13	-4.6	-4.6	-7.1	-7.1	-13	-13	4.2	4.2	-4.7	-4.7	-6.9	-6.9	-0.48	-0.48	-8.5	-8.5	-7.3	-7.3	-12	-12	1.5	1.5	-2.5	-2.5	-9.2	-9.2	-7.7	-7.7	-5.1	-5.1	7.2	7.2	-1.8	-1.8	-5.5	-5.5	-4.9	-4.9	-5.1	-5.1	-5.2	-5.2	-17	-17
-2.2	-2.2	-2.5	-2.5	-6.5	-6.5	-1.5	-1.5	1.5	1.5	-5	-5	5.2	5.2	-3.4	-3.4	-7.7	-7.7	-6.2	-6.2	-4.8	-4.8	-2.5	-2.5	1.8	1.8	6.2	6.2	-4.2	-4.2	3.3	3.3	-1.3	-1.3	3.3	3.3	7.8	7.8	-0.07	-0.07	2	2	-4	-4	-3.9	-3.9	-12	-12	-8.6	-8.6
6	6	13	13	6.1	6.1	0.49	0.49	-8.8	-8.8	2	2	-0.27	-0.27	3.2	3.2	11	11	6.8	6.8	11	11	-0.26	-0.26	0.44	0.44	2	2	0.09	0.09	8.6	8.6	4.3	4.3	5.1	5.1	7	7	1.6	1.6	-0.7	-0.7	11	11	4.2	4.2	13	13	2.1	2.1
-3.2	-3.2	-11	-11	3	3	-5.7	-5.7	0.5	0.5	6.8	6.8	-8.8	-8.8	3.2	3.2	-2	-2	3	3	-4.3	-4.3	2.4	2.4	-3.9	-3.9	-17	-17	-9.6	-9.6	-4.6	-4.6	6.6	6.6	-14	-14	-4.6	-4.6	-5.9	-5.9	-8	-8	-2.6	-2.6	-5.3	-5.3	8.5	8.5	6.9	6.9
-7.9	-7.9	-4.1	-4.1	0.53	0.53	-11	-11	-11	-11	-6.1	-6.1	-7.1	-7.1	2.1	2.1	-5.8	-5.8	-4.6	-4.6	1.2	1.2	6.8	6.8	-1.5	-1.5	-9.6	-9.6	-6	-6	5.9	5.9	0.58	0.58	-6.9	-6.9	1.4	1.4	-1.5	-1.5	-1	-1	-5.3	-5.3	-3.9	-3.9	-4.3	-4.3	2.9	2.9
2.6	2.6	1.9	1.9	-2.8	-2.8	2.2	2.2	-2.1	-2.1	-2.8	-2.8	-0.65	-0.65	3.3	3.3	3.4	3.4	1	1	4.8	4.8	0.36	0.36	-2.9	-2.9	-4.8	-4.8	3.4	3.4	7.6	7.6	1.9	1.9	3.9	3.9	3	3	4.5	4.5	1	1	1.7	1.7	0.49	0.49	9.1	9.1	4.5	4.5
-9.4	-9.4	-3.8	-3.8	-3.5	-3.5	-4.3	-4.3	-2.9	-2.9	1.1	1.1	5	5	-1.6	-1.6	-8.3	-8.3	-7.3	-7.3	-2.4	-2.4	-12	-12	-7.7	-7.7	-0.83	-0.83	-2.4	-2.4	-6.8	-6.8	-6.8	-6.8	-2	-2	7.2	7.2	-2.4	-2.4	-5.3	-5.3	-18	-18	-15	-15	-3	-3	-6.4	-6.4
-7	-7	-10	-10	-8.8	-8.8	-6.6	-6.6	-5.8	-5.8	-5.9	-5.9	-11	-11	-2	-2	-5.5	-5.5	-9.1	-9.1	-6.8	-6.8	-8.2	-8.2	-14	-14	0.51	0.51	-2.3	-2.3	-4.8	-4.8	-18	-18	0.38	0.38	-13	-13	-5.8	-5.8	-7.8	-7.8	-9.3	-9.3	-7.5	-7.5	-6	-6	-7.7	-7.7
-2	-2	-7.6	-7.6	-9	-9	-7.8	-7.8	-6.5	-6.5	-6.5	-6.5	-1.5	-1.5	-7.2	-7.2	-9.3	-9.3	-0.94	-0.94	-5.1	-5.1	-6.5	-6.5	-15	-15	-1.4	-1.4	-2.6	-2.6	-8.2	-8.2	-7.7	-7.7	-7.5	-7.5	0.62	0.62	-4	-4	-8.8	-8.8	-12	-12	-7.8	-7.8	1.5	1.5	-5.7	-5.7
-1.9	-1.9	-7.4	-7.4	-13	-13	-2.8	-2.8	-1.1	-1.1	-8.1	-8.1	3.4	3.4	-3.7	-3.7	-3.1	-3.1	-2	-2	-0.37	-0.37	-3.1	-3.1	-5.7	-5.7	-0.05	-0.05	4	4	-2	-2	-4.9	-4.9	-4	-4	-0.19	-0.19	11	11	2	2	-3.8	-3.8	-3	-3	-7.6	-7.6	-6.5	-6.5
8.8	8.8	0.16	0.16	-3.6	-3.6	5.8	5.8	4.3	4.3	1.3	1.3	1.4	1.4	3	3	0.85	0.85	4.9	4.9	9	9	2	2	8.6	8.6	1.1	1.1	7.4	7.4	11	11	-1.8	-1.8	3.8	3.8	4.5	4.5	6.5	6.5	10	10	7	7	2.2	2.2	-7.5	-7.5	-2.4	-2.4
6.9	6.9	3.9	3.9	6.8	6.8	8.6	8.6	9.9	9.9	1.7	1.7	-2.6	-2.6	6.6	6.6	-0.54	-0.54	-3.9	-3.9	14	14	-4.6	-4.6	-0.2	-0.2	-1.2	-1.2	7.2	7.2	-8.8	-8.8	-0.28	-0.28	1.6	1.6	-8.1	-8.1	0.57	0.57	-0.78	-0.78	0.56	0.56	2.3	2.3	5	5	3.8	3.8
0.17	0.17	-0.06	-0.06	3.8	3.8	1.4	1.4	-1.2	-1.2	-4.3	-4.3	-0.22	-0.22	-1.8	-1.8	-2	-2	-9.1	-9.1	-1.4	-1.4	-16	-16	8.2	8.2	10	10	-0.13	-0.13	2.3	2.3	-3.2	-3.2	-0.32	-0.32	10	10	2.7	2.7	2.5	2.5	3.3	3.3	-4	-4	4.5	4.5	-0.06	-0.06
-6.6	-6.6	-10	-10	-0.52	-0.52	-3.9	-3.9	-4	-4	1.8	1.8	0.11	0.11	-7.5	-7.5	-5.7	-5.7	-13	-13	0.78	0.78	-13	-13	-1.3	-1.3	-3.4	-3.4	2.6	2.6	-4.5	-4.5	-5.1	-5.1	-2.1	-2.1	0.46	0.46	0.34	0.34	0.78	0.78	-5.6	-5.6	-11	-11	0.36	0.36	-3	-3
-6.8	-6.8	-4.6	-4.6	0.33	0.33	-1.3	-1.3	-2.6	-2.6	1.4	1.4	4.9	4.9	-2.7	-2.7	-5.9	-5.9	-2.8	-2.8	0.81	0.81	-2.4	-2.4	-2.6	-2.6	-1.7	-1.7	2.2	2.2	2	2	11	11	3.3	3.3	5.3	5.3	-2.8	-2.8	2.1	2.1	-6.6	-6.6	-5.2	-5.2	1.8	1.8	-4.8	-4.8
2.9	2.9	5.6	5.6	2.6	2.6	0.91	0.91	-2.5	-2.5	1.7	1.7	0.69	0.69	4.8	4.8	6.7	6.7	1.7	1.7	0.21	0.21	2.2	2.2	-0.24	-0.24	4	4	0.32	0.32	1.6	1.6	6.8	6.8	-0.09	-0.09	3.4	3.4	-1.8	-1.8	0.8	0.8	0.43	0.43	-6	-6	3.6	3.6	-1.2	-1.2
1.1	1.1	0.18	0.18	0.32	0.32	-1.2	-1.2	0.9	0.9	1.1	1.1	-7.5	-7.5	1.9	1.9	-4.7	-4.7	3.3	3.3	-0.54	-0.54	4.3	4.3	-6.9	-6.9	-3.8	-3.8	0.06	0.06	-7	-7	0.49	0.49	-9.3	-9.3	-5.7	-5.7	-6.1	-6.1	1.6	1.6	-4.1	-4.1	0.95	0.95	-0.74	-0.74	-4.3	-4.3
1	1	5.6	5.6	2.1	2.1	2.6	2.6	-2.6	-2.6	5.4	5.4	-6.6	-6.6	-1.5	-1.5	-5	-5	-8.3	-8.3	0.61	0.61	-2.2	-2.2	0.86	0.86	-8.3	-8.3	0.91	0.91	0.27	0.27	-7.2	-7.2	-0.95	-0.95	-6.7	-6.7	-0.88	-0.88	-4.5	-4.5	-6.4	-6.4	-5	-5	-3.8	-3.8	-9.8	-9.8
4.7	4.7	5	5	1.8	1.8	7.5	7.5	1.6	1.6	1	1	-6.1	-6.1	3.7	3.7	-1.8	-1.8	-6.8	-6.8	-2.5	-2.5	-6.5	-6.5	-2.8	-2.8	-4	-4	-7.4	-7.4	1.3	1.3	-2.7	-2.7	1.5	1.5	2.7	2.7	-5.1	-5.1	5	5	-13	-13	-13	-13	-5	-5	-7.3	-7.3
-1.5	-1.5	3.8	3.8	2.4	2.4	-0.75	-0.75	-1.7	-1.7	-5.1	-5.1	3.9	3.9	-1.3	-1.3	2.4	2.4	-11	-11	3.3	3.3	-3	-3	2.3	2.3	-1.3	-1.3	-5.5	-5.5	1.1	1.1	0.41	0.41	2.2	2.2	-1.2	-1.2	-0.84	-0.84	6.8	6.8	1.2	1.2	1.7	1.7	2.6	2.6	-3.8	-3.8
2.6	2.6	3	3	7.3	7.3	-1.5	-1.5	1.3	1.3	0.12	0.12	-7.5	-7.5	-0.89	-0.89	2.5	2.5	-2	-2	2.6	2.6	1.3	1.3	1.8	1.8	0.57	0.57	-2.3	-2.3	1.9	1.9	8.7	8.7	1.2	1.2	-1.7	-1.7	9.2	9.2	-2.1	-2.1	3.2	3.2	-1.6	-1.6	12	12	-2.5	-2.5
2.7	2.7	2.9	2.9	5.3	5.3	2.6	2.6	-1.9	-1.9	-5	-5	0.41	0.41	-1.8	-1.8	4.6	4.6	8.9	8.9	0.11	0.11	8.3	8.3	0.85	0.85	1.9	1.9	0.34	0.34	3.5	3.5	-4.5	-4.5	-3.2	-3.2	-7.7	-7.7	7.9	7.9	-2.4	-2.4	-1	-1	-2.1	-2.1	10	10	-1.7	-1.7
-3.5	-3.5	-5.7	-5.7	-3.3	-3.3	0.27	0.27	-1.2	-1.2	-3.5	-3.5	9.8	9.8	0.91	0.91	5.9	5.9	0.88	0.88	-1	-1	16	16	1.6	1.6	7.7	7.7	1.8	1.8	4.6	4.6	5.3	5.3	-1.6	-1.6	8.8	8.8	3.8	3.8	2.7	2.7	7.7	7.7	8	8	1.6	1.6	-2.3	-2.3
-1.9	-1.9	-5.6	-5.6	0.97	0.97	-0.19	-0.19	-2	-2	0.85	0.85	16	16	2	2	4.5	4.5	0.71	0.71	-2.6	-2.6	9.1	9.1	9.1	9.1	5.4	5.4	2.3	2.3	4.8	4.8	12	12	0.09	0.09	12	12	-1.2	-1.2	15	15	2.9	2.9	7	7	8	8	-0.69	-0.69
3	3	-2.5	-2.5	-4.6	-4.6	-0.98	-0.98	2.3	2.3	-8.9	-8.9	-0.16	-0.16	-7.9	-7.9	3.8	3.8	0.06	0.06	-3.2	-3.2	0.59	0.59	3.7	3.7	-6.1	-6.1	-3.6	-3.6	2.8	2.8	4.5	4.5	-4.2	-4.2	3.9	3.9	-5.9	-5.9	11	11	8.3	8.3	1.7	1.7	8.3	8.3	3.7	3.7
2.6	2.6	-0.99	-0.99	-0.78	-0.78	0.04	0.04	-0.06	-0.06	-13	-13	0.89	0.89	-9.5	-9.5	-5	-5	-0.26	-0.26	-12	-12	-0.79	-0.79	7	7	-3.9	-3.9	-11	-11	3.2	3.2	7.8	7.8	-3.2	-3.2	-4.2	-4.2	-1.1	-1.1	0.62	0.62	7.3	7.3	9	9	0.53	0.53	0.36	0.36
1.4	1.4	-2.9	-2.9	1.7	1.7	-1.7	-1.7	1.3	1.3	-1	-1	8.9	8.9	-4	-4	-1.1	-1.1	7.1	7.1	-2.5	-2.5	-1.1	-1.1	2.4	2.4	5.4	5.4	-0.78	-0.78	8.2	8.2	-1.5	-1.5	2.8	2.8	-4.6	-4.6	-3.5	-3.5	6.7	6.7	-4.4	-4.4	5.2	5.2	7.3	7.3	1.3	1.3
2.1	2.1	5.3	5.3	1.1	1.1	-6.5	-6.5	4.2	4.2	1.2	1.2	-5.1	-5.1	2.8	2.8	-0.09	-0.09	-0.55	-0.55	-1.2	-1.2	-3.3	-3.3	7.3	7.3	8.7	8.7	8.3	8.3	9.1	9.1	8.6	8.6	11	11	5.1	5.1	0.21	0.21	13	13	17	17	16	16	14	14	6.3	6.3
4.2	4.2	6.3	6.3	5.8	5.8	-0.71	-0.71	1.2	1.2	4.7	4.7	-9	-9	1.8	1.8	3.5	3.5	-0.16	-0.16	2.1	2.1	-3.2	-3.2	-4.2	-4.2	9.1	9.1	4.1	4.1	9.1	9.1	2.9	2.9	-2.6	-2.6	7.3	7.3	4.3	4.3	-2.3	-2.3	-0.14	-0.14	11	11	15	15	19	19
15	15	11	11	12	12	10	10	9.7	9.7	17	17	6.9	6.9	4.2	4.2	11	11	1.7	1.7	13	13	4.5	4.5	3.5	3.5	1.9	1.9	-2.2	-2.2	0.42	0.42	-3.8	-3.8	5	5	9	9	-0.53	-0.53	0.37	0.37	2.4	2.4	3.4	3.4	16	16	25	25
12	12	15	15	10	10	14	14	14	14	9.7	9.7	6.8	6.8	5.5	5.5	9.3	9.3	10	10	7	7	7.5	7.5	5.6	5.6	7	7	2.1	2.1	6.7	6.7	3.9	3.9	4.8	4.8	8.7	8.7	3.6	3.6	7.3	7.3	4.4	4.4	4.5	4.5	2.6	2.6	19	19
9.1	9.1	11	11	6.4	6.4	7.9	7.9	7.5	7.5	12	12	-9.3	-9.3	0.72	0.72	-7.5	-7.5	-5.5	-5.5	-2.7	-2.7	-5.9	-5.9	3.4	3.4	6.2	6.2	9	9	2.4	2.4	7.7	7.7	0.95	0.95	11	11	9.2	9.2	-2.4	-2.4	4.3	4.3	-2.2	-2.2	9	9	16	16
-8.3	-8.3	-5.4	-5.4	-2.1	-2.1	-6.8	-6.8	-7.7	-7.7	-0.95	-0.95	-5.2	-5.2	-5.2	-5.2	-15	-15	2.6	2.6	-14	-14	-10	-10	-9	-9	-2.5	-2.5	-1.2	-1.2	-2	-2	-1.2	-1.2	-11	-11	-9.1	-9.1	-6.4	-6.4	-11	-11	-9.9	-9.9	-12	-12	-3.6	-3.6	-6.4	-6.4
-13	-13	-4.5	-4.5	-0.39	-0.39	-9	-9	-7.1	-7.1	1.7	1.7	-3.2	-3.2	-8.9	-8.9	-8.8	-8.8	-0.34	-0.34	-12	-12	-7.1	-7.1	-5.6	-5.6	-4.1	-4.1	-5.5	-5.5	-14	-14	-9.8	-9.8	-3.2	-3.2	-16	-16	-6.7	-6.7	-9.6	-9.6	-11	-11	-2.5	-2.5	-12	-12	-5.6	-5.6
-6.6	-6.6	-1.6	-1.6	-1.1	-1.1	-3.9	-3.9	-0.11	-0.11	8.5	8.5	6.7	6.7	-4.7	-4.7	2.6	2.6	-3.6	-3.6	-0.61	-0.61	1.8	1.8	1.6	1.6	4.1	4.1	-8.2	-8.2	-4.1	-4.1	2.5	2.5	1.7	1.7	1.2	1.2	3.5	3.5	-4.7	-4.7	-3.7	-3.7	-11	-11	-0.67	-0.67	6.9	6.9
4.3	4.3	1.9	1.9	1.5	1.5	-3.2	-3.2	-0.84	-0.84	3.9	3.9	-6.7	-6.7	-4.5	-4.5	-8.9	-8.9	1.8	1.8	-4.3	-4.3	2	2	-3.7	-3.7	3.6	3.6	-4.3	-4.3	1.6	1.6	-2.7	-2.7	-1.6	-1.6	0.74	0.74	1.2	1.2	-2.8	-2.8	-1.3	-1.3	-3.3	-3.3	-1.3	-1.3	5	5
0.45	0.45	-1.2	-1.2	2.7	2.7	0.11	0.11	-2.5	-2.5	8	8	2.4	2.4	3.5	3.5	5	5	6	6	-0.15	-0.15	1.9	1.9	-2.3	-2.3	5.1	5.1	-0.08	-0.08	2.2	2.2	-3.3	-3.3	-5.9	-5.9	5.1	5.1	0.54	0.54	1	1	5.6	5.6	-2	-2	0.46	0.46	2.3	2.3
-3.8	-3.8	-3	-3	0	0	-2.6	-2.6	0.46	0.46	4	4	-7.3	-7.3	4.1	4.1	-6.1	-6.1	9.2	9.2	-10	-10	4.6	4.6	-5.6	-5.6	1.1	1.1	2.8	2.8	-4.9	-4.9	2.8	2.8	-9.8	-9.8	4.8	4.8	-7.8	-7.8	-0.92	-0.92	1.2	1.2	6.3	6.3	-2.3	-2.3	-5.3	-5.3
-3.2	-3.2	-7.4	-7.4	0.63	0.63	-4.2	-4.2	0.36	0.36	1.6	1.6	-13	-13	-3.1	-3.1	-11	-11	3.4	3.4	-9.5	-9.5	3.9	3.9	2.8	2.8	-8.5	-8.5	-7.3	-7.3	-2.1	-2.1	-0.14	-0.14	-7.5	-7.5	-3.6	-3.6	3.1	3.1	0.2	0.2	-1.1	-1.1	-3	-3	-5.8	-5.8	-4.5	-4.5
-4.8	-4.8	-3.9	-3.9	2.9	2.9	-3.4	-3.4	-6.6	-6.6	9.4	9.4	-2.2	-2.2	-9.7	-9.7	-4.2	-4.2	-8.3	-8.3	-2.5	-2.5	-3.4	-3.4	5.5	5.5	-8.1	-8.1	-3.4	-3.4	-2.3	-2.3	3.8	3.8	-0.23	-0.23	3.7	3.7	0.92	0.92	4.5	4.5	-1.8	-1.8	-12	-12	-5.4	-5.4	-4	-4
5.3	5.3	3.8	3.8	-0.2	-0.2	7.3	7.3	11	11	7.8	7.8	7	7	-0.67	-0.67	5.7	5.7	2.1	2.1	4.3	4.3	-4.5	-4.5	7	7	-0.76	-0.76	1.4	1.4	0.31	0.31	1.4	1.4	4.6	4.6	7.4	7.4	4.2	4.2	-0.74	-0.74	-2	-2	4.8	4.8	4	4	9.7	9.7
9.6	9.6	7.5	7.5	-3.6	-3.6	5.7	5.7	13	13	10	10	5.8	5.8	8.7	8.7	6.8	6.8	13	13	7.7	7.7	5.6	5.6	12	12	9.1	9.1	0.21	0.21	9.2	9.2	2.1	2.1	6.8	6.8	11	11	13	13	0.43	0.43	7.3	7.3	4.7	4.7	14	14	15	15
11	11	8.2	8.2	12	12	2	2	12	12	6.7	6.7	3.3	3.3	12	12	8.8	8.8	2.7	2.7	13	13	4.7	4.7	1.6	1.6	5.7	5.7	9.2	9.2	12	12	2.8	2.8	12	12	7.4	7.4	7.5	7.5	-4.5	-4.5	11	11	9.1	9.1	26	26	29	29
0.98	0.98	-1.9	-1.9	0.3	0.3	-5.4	-5.4	-3	-3	3	3	-3	-3	14	14	11	11	10	10	7.2	7.2	8.7	8.7	2	2	0.97	0.97	3.9	3.9	11	11	7	7	-1.1	-1.1	11	11	14	14	2.4	2.4	12	12	14	14	11	11	6.8	6.8
4	4	1.6	1.6	-2.4	-2.4	3.5	3.5	-3.3	-3.3	-3.2	-3.2	7.3	7.3	3.3	3.3	0.58	0.58	10	10	4.5	4.5	-0.08	-0.08	0.85	0.85	-2.5	-2.5	-2.7	-2.7	-10	-10	2.9	2.9	-2.4	-2.4	-6.4	-6.4	2.4	2.4	7.5	7.5	-0.83	-0.83	2.4	2.4	0.88	0.88	-7.6	-7.6
3.1	3.1	-1.5	-1.5	2.9	2.9	-2.5	-2.5	-4.7	-4.7	2.8	2.8	-12	-12	-1.5	-1.5	-5.6	-5.6	1.3	1.3	2.2	2.2	3.5	3.5	-3.3	-3.3	-2.5	-2.5	2.2	2.2	-8.3	-8.3	-5.6	-5.6	-1.9	-1.9	-14	-14	0.91	0.91	-9.5	-9.5	-5	-5	-0.58	-0.58	-4.5	-4.5	-7.9	-7.9
-4.8	-4.8	-4.1	-4.1	0.35	0.35	-4.8	-4.8	-12	-12	-7.9	-7.9	-5.2	-5.2	-7.5	-7.5	-7.4	-7.4	-12	-12	-1.3	-1.3	-3.3	-3.3	-7.5	-7.5	3.7	3.7	-1.8	-1.8	-0.34	-0.34	-10	-10	-7.1	-7.1	-9.8	-9.8	-9.8	-9.8	-7.7	-7.7	-7.5	-7.5	-4.7	-4.7	3.3	3.3	-8.5	-8.5
-8	-8	-8.8	-8.8	-3.9	-3.9	-9.4	-9.4	-8.6	-8.6	-14	-14	0.87	0.87	-5.5	-5.5	-15	-15	-16	-16	-12	-12	-13	-13	-9.6	-9.6	1.3	1.3	-7.3	-7.3	-3.1	-3.1	-8.4	-8.4	-2.5	-2.5	0.34	0.34	-12	-12	-4.2	-4.2	-13	-13	-9.1	-9.1	1.4	1.4	-13	-13
-13	-13	-6.2	-6.2	0.07	0.07	-6.8	-6.8	-7.4	-7.4	-3.9	-3.9	-5.5	-5.5	-13	-13	-10	-10	-14	-14	-8.7	-8.7	-13	-13	-4.2	-4.2	-5.2	-5.2	-7.9	-7.9	-0.86	-0.86	-1.9	-1.9	-7.3	-7.3	-6.1	-6.1	-3.6	-3.6	-5.4	-5.4	-5	-5	-7.1	-7.1	-9.5	-9.5	-21	-21
-4.5	-4.5	-2.4	-2.4	-8.2	-8.2	-2	-2	-3	-3	-8.2	-8.2	-0.25	-0.25	-7.2	-7.2	-1.4	-1.4	-2.4	-2.4	-7.3	-7.3	-3.9	-3.9	-7.4	-7.4	-6.6	-6.6	0.95	0.95	-6.3	-6.3	-7.1	-7.1	-3.8	-3.8	-18	-18	-5.3	-5.3	-8	-8	-10	-10	-10	-10	-11	-11	-22	-22
-3.4	-3.4	-12	-12	-22	-22	-0.13	-0.13	-4.2	-4.2	-10	-10	15	15	3	3	5.6	5.6	2.2	2.2	-0.7	-0.7	-3.2	-3.2	-5.5	-5.5	-8.1	-8.1	7.7	7.7	-1	-1	0.4	0.4	0.49	0.49	-7.7	-7.7	6.2	6.2	-1.9	-1.9	-9.9	-9.9	-8.2	-8.2	5.6	5.6	2.9	2.9
-3	-3	-4.3	-4.3	-11	-11	-6.3	-6.3	-1.2	-1.2	-0.62	-0.62	-2.3	-2.3	-3	-3	12	12	-0.55	-0.55	6.3	6.3	-1.1	-1.1	-8.8	-8.8	-5.8	-5.8	-3.2	-3.2	-6.3	-6.3	-0.95	-0.95	-0.81	-0.81	-4.3	-4.3	2.8	2.8	-7.2	-7.2	-9.6	-9.6	-5.8	-5.8	4.8	4.8	15	15
1.7	1.7	-3	-3	-9.6	-9.6	3.7	3.7	0.94	0.94	5.7	5.7	1.3	1.3	2.9	2.9	-7.9	-7.9	3.5	3.5	3.1	3.1	-1.1	-1.1	1.2	1.2	2.8	2.8	-0.49	-0.49	-7	-7	-1.7	-1.7	-2	-2	1.6	1.6	-2.3	-2.3	10	10	-1.1	-1.1	1.2	1.2	11	11	12	12
-1.8	-1.8	-10	-10	-6.3	-6.3	3.1	3.1	-3.2	-3.2	-6.8	-6.8	1	1	-2	-2	-0.8	-0.8	-2	-2	5.1	5.1	4	4	-6.7	-6.7	8.2	8.2	10	10	-0.03	-0.03	0.27	0.27	6.3	6.3	7.1	7.1	3.1	3.1	1.1	1.1	0.04	0.04	0.79	0.79	1.1	1.1	-0.47	-0.47
-4	-4	-2.1	-2.1	-4.7	-4.7	3.3	3.3	-0.18	-0.18	-4.6	-4.6	8.3	8.3	0.07	0.07	7.4	7.4	3	3	0.26	0.26	6.5	6.5	1.3	1.3	-5.7	-5.7	0.23	0.23	2.9	2.9	-3.1	-3.1	4	4	5.6	5.6	-4.3	-4.3	4.7	4.7	4.6	4.6	4.2	4.2	-0.41	-0.41	-3	-3
3.7	3.7	2.8	2.8	0.5	0.5	0.24	0.24	3.5	3.5	-4.3	-4.3	0.75	0.75	6.9	6.9	6.7	6.7	8.3	8.3	-3.2	-3.2	7	7	-5.8	-5.8	-3.2	-3.2	-5	-5	-5.3	-5.3	2.4	2.4	-1.1	-1.1	2.6	2.6	-5.6	-5.6	7.5	7.5	-7.8	-7.8	4.7	4.7	2.3	2.3	-3.5	-3.5
8.5	8.5	-0.22	-0.22	0.43	0.43	0.07	0.07	2.8	2.8	-2.3	-2.3	-1.6	-1.6	2.1	2.1	3	3	5.5	5.5	-2.1	-2.1	10	10	0.57	0.57	-7.2	-7.2	-8.2	-8.2	-18	-18	0.66	0.66	-3.5	-3.5	-3.9	-3.9	-7.9	-7.9	-2.1	-2.1	-9.6	-9.6	-6.1	-6.1	4.1	4.1	-3.6	-3.6
-5.6	-5.6	-10	-10	-8.2	-8.2	-1.5	-1.5	-2.3	-2.3	-6.8	-6.8	-1.1	-1.1	-1.8	-1.8	-3.4	-3.4	-14	-14	-1.4	-1.4	2	2	-7.4	-7.4	0.73	0.73	-1.4	-1.4	-8.3	-8.3	-6.1	-6.1	-6	-6	-1.4	-1.4	-5.2	-5.2	-0.58	-0.58	-7.9	-7.9	-9	-9	-1.8	-1.8	0.92	0.92
-5.9	-5.9	-8.1	-8.1	-12	-12	-3.6	-3.6	-4.7	-4.7	-4.1	-4.1	16	16	-2.8	-2.8	4.5	4.5	-6.4	-6.4	-0.07	-0.07	0.42	0.42	-4.7	-4.7	-0.23	-0.23	6.2	6.2	-5.1	-5.1	4.6	4.6	4.9	4.9	-8.5	-8.5	1.6	1.6	-5	-5	-6.2	-6.2	-4.5	-4.5	-2	-2	-3.6	-3.6
-3.4	-3.4	1	1	-10	-10	-0.14	-0.14	-0.6	-0.6	0.23	0.23	-1.5	-1.5	1.8	1.8	-11	-11	-4.7	-4.7	-1.1	-1.1	-5.8	-5.8	-1.6	-1.6	2.4	2.4	2.8	2.8	9.5	9.5	-2.8	-2.8	6	6	-1.1	-1.1	4.8	4.8	5.1	5.1	-8.4	-8.4	-8.7	-8.7	-15	-15	-8.6	-8.6
0.69	0.69	6.2	6.2	-2.5	-2.5	-0.69	-0.69	-2.6	-2.6	0.52	0.52	-3	-3	3.6	3.6	-10	-10	-1.8	-1.8	-1.3	-1.3	-5.6	-5.6	-2.3	-2.3	-2.1	-2.1	-0.59	-0.59	0.53	0.53	2.1	2.1	-1.2	-1.2	6.6	6.6	9.3	9.3	4.3	4.3	-6.5	-6.5	-12	-12	-5.4	-5.4	-5.6	-5.6
-0.26	-0.26	3	3	-1.3	-1.3	1.2	1.2	0.22	0.22	-1	-1	-3.7	-3.7	1.8	1.8	10	10	-5	-5	6.1	6.1	-0.31	-0.31	-0.42	-0.42	-3.6	-3.6	-4.9	-4.9	-6.6	-6.6	-7.6	-7.6	1.9	1.9	1.8	1.8	-3.3	-3.3	2.8	2.8	1.2	1.2	6.5	6.5	-0.55	-0.55	-4.9	-4.9
-0.17	-0.17	-0.02	-0.02	1.5	1.5	-7.2	-7.2	-4.1	-4.1	-9.6	-9.6	-4.3	-4.3	2.9	2.9	8.4	8.4	2.7	2.7	4.5	4.5	9.4	9.4	7.2	7.2	-3.5	-3.5	-0.49	-0.49	-4.5	-4.5	-0.45	-0.45	2.8	2.8	-0.24	-0.24	-12	-12	-8.1	-8.1	9.5	9.5	7.4	7.4	-4.9	-4.9	-0.52	-0.52
4.4	4.4	3.5	3.5	6.5	6.5	-3.5	-3.5	-7.4	-7.4	8.3	8.3	-5.4	-5.4	3	3	5.6	5.6	5.5	5.5	-1.9	-1.9	6.1	6.1	0.02	0.02	1.7	1.7	-4.9	-4.9	1.3	1.3	1.8	1.8	-1.5	-1.5	-8.6	-8.6	-3.4	-3.4	-7.9	-7.9	4.2	4.2	-1.9	-1.9	-6.1	-6.1	-2.9	-2.9
-6.7	-6.7	-12	-12	-3.1	-3.1	2.9	2.9	-5	-5	1.6	1.6	3.7	3.7	2.6	2.6	-5.9	-5.9	-2.1	-2.1	-7.8	-7.8	-4.6	-4.6	-3.3	-3.3	2.1	2.1	2	2	5	5	-7.1	-7.1	0.92	0.92	2.3	2.3	1.5	1.5	-0.16	-0.16	2.7	2.7	-0.27	-0.27	-13	-13	-7.8	-7.8
-2.9	-2.9	2.2	2.2	-1.1	-1.1	3.7	3.7	2.1	2.1	6.5	6.5	-4	-4	0.61	0.61	-12	-12	5.9	5.9	-5.5	-5.5	2.6	2.6	4.6	4.6	-7.1	-7.1	1.1	1.1	-4.4	-4.4	-2.8	-2.8	3.4	3.4	-5.7	-5.7	0.69	0.69	3.5	3.5	6.9	6.9	4.5	4.5	-12	-12	-3.3	-3.3
2.6	2.6	9.7	9.7	2.8	2.8	3.8	3.8	0.48	0.48	5.5	5.5	-2.5	-2.5	5.8	5.8	4.6	4.6	10	10	-5.2	-5.2	4.6	4.6	0.48	0.48	-0.22	-0.22	1.8	1.8	-9.2	-9.2	0.41	0.41	-4.7	-4.7	-0.91	-0.91	-3.6	-3.6	0.44	0.44	2.2	2.2	7.4	7.4	-7.6	-7.6	2.7	2.7
1.2	1.2	3.9	3.9	1.9	1.9	5	5	2.4	2.4	-2.7	-2.7	-4.1	-4.1	3.3	3.3	-1.8	-1.8	2.1	2.1	3.5	3.5	1	1	1.5	1.5	5.7	5.7	2.9	2.9	-0.77	-0.77	-3.7	-3.7	6.7	6.7	5.1	5.1	3.5	3.5	1.8	1.8	-4.7	-4.7	0.31	0.31	-5.7	-5.7	-6.3	-6.3
-3.1	-3.1	-1.6	-1.6	6.6	6.6	2.2	2.2	1.7	1.7	3.2	3.2	1.5	1.5	0.72	0.72	-2.4	-2.4	0.04	0.04	3.4	3.4	2.8	2.8	2.6	2.6	3.8	3.8	1.2	1.2	5.6	5.6	-2.8	-2.8	-3.1	-3.1	2.9	2.9	7.1	7.1	-1	-1	3.3	3.3	12	12	-7.5	-7.5	-13	-13
8.8	8.8	2.8	2.8	4.2	4.2	4.1	4.1	4	4	-1.8	-1.8	5.8	5.8	0.34	0.34	-3.9	-3.9	3.8	3.8	-4.4	-4.4	8.3	8.3	6.1	6.1	-8.4	-8.4	-3.3	-3.3	-3.6	-3.6	-1.3	-1.3	4.4	4.4	-5.5	-5.5	-1.2	-1.2	0.59	0.59	4.7	4.7	8.8	8.8	-0.2	-0.2	-4.5	-4.5
3.3	3.3	7.3	7.3	3.6	3.6	1.8	1.8	7.7	7.7	10	10	5.3	5.3	-2.6	-2.6	5.5	5.5	-1.5	-1.5	-0.89	-0.89	-4.4	-4.4	3.2	3.2	3.1	3.1	4.5	4.5	-5.8	-5.8	1.6	1.6	-0.8	-0.8	3	3	12	12	6.3	6.3	5.7	5.7	-0.77	-0.77	0.93	0.93	5.2	5.2
2.5	2.5	-0.58	-0.58	-4.3	-4.3	1.2	1.2	4.4	4.4	-0.04	-0.04	3.1	3.1	1.6	1.6	8.1	8.1	5	5	2.6	2.6	-2.6	-2.6	7.7	7.7	-6.5	-6.5	2	2	3.4	3.4	2.8	2.8	3.5	3.5	0.42	0.42	-0.56	-0.56	0.45	0.45	3.8	3.8	2.2	2.2	6.1	6.1	13	13
5.1	5.1	-1.9	-1.9	6.5	6.5	2.4	2.4	1.4	1.4	3.7	3.7	-1.1	-1.1	1.9	1.9	8.8	8.8	5.8	5.8	1.8	1.8	-0.94	-0.94	4.6	4.6	7	7	5	5	20	20	6.4	6.4	7.1	7.1	5.2	5.2	9.2	9.2	2	2	14	14	-1.4	-1.4	11	11	13	13
0.86	0.86	6.5	6.5	7.3	7.3	0.87	0.87	2.8	2.8	4.6	4.6	-3.8	-3.8	-4.5	-4.5	-5.5	-5.5	-2.5	-2.5	-5.1	-5.1	-9	-9	-0.33	-0.33	-1	-1	-3.4	-3.4	2	2	0.08	0.08	-2.5	-2.5	-5.6	-5.6	0.97	0.97	-0.44	-0.44	4.3	4.3	-8.5	-8.5	-7.2	-7.2	2	2
-0.09	-0.09	2.9	2.9	-0.75	-0.75	2.6	2.6	-3.3	-3.3	-8.6	-8.6	-5.6	-5.6	-2.1	-2.1	-0.16	-0.16	-0.63	-0.63	1.2	1.2	-3.7	-3.7	-2.8	-2.8	-7.8	-7.8	-4.5	-4.5	-6.3	-6.3	-9.2	-9.2	-7.7	-7.7	-14	-14	-0.63	-0.63	-8.1	-8.1	-7.9	-7.9	1.1	1.1	-6.7	-6.7	-1.5	-1.5
3.8	3.8	5.5	5.5	5.2	5.2	-2	-2	-2.2	-2.2	5.8	5.8	-6.2	-6.2	-3.1	-3.1	-4.5	-4.5	-2.1	-2.1	-0.35	-0.35	-3	-3	-5.2	-5.2	3.1	3.1	-3	-3	2.8	2.8	2.8	2.8	1.1	1.1	-3.3	-3.3	-0.65	-0.65	-6	-6	0.56	0.56	1.1	1.1	-7.5	-7.5	-2.8	-2.8
4.3	4.3	7.8	7.8	1.7	1.7	2.9	2.9	2.3	2.3	-0.2	-0.2	-1.5	-1.5	1.7	1.7	-4	-4	5.8	5.8	1.3	1.3	0.12	0.12	-1.6	-1.6	-1.1	-1.1	-6.2	-6.2	2.5	2.5	4	4	-3.3	-3.3	4.9	4.9	-3.5	-3.5	2.4	2.4	-5.2	-5.2	-3.4	-3.4	4.4	4.4	-2	-2
1.7	1.7	1.1	1.1	3	3	-0.81	-0.81	-1.4	-1.4	-5.1	-5.1	10	10	-6.2	-6.2	4.1	4.1	-3.9	-3.9	1.5	1.5	5.2	5.2	2	2	-2.3	-2.3	0.85	0.85	-3.3	-3.3	5.2	5.2	-1.8	-1.8	-5.2	-5.2	-3.5	-3.5	-11	-11	4.8	4.8	-3.2	-3.2	-1.1	-1.1	-0.76	-0.76
-0.63	-0.63	7.8	7.8	4.1	4.1	-2.4	-2.4	2.7	2.7	-0.27	-0.27	-2.4	-2.4	-0.13	-0.13	3.9	3.9	-3	-3	-1.2	-1.2	0.53	0.53	0.91	0.91	4.8	4.8	-0.49	-0.49	1.7	1.7	-0.76	-0.76	5.5	5.5	-5	-5	-7.4	-7.4	4	4	5.2	5.2	-0.26	-0.26	-9.7	-9.7	-8.1	-8.1
-0.99	-0.99	5.3	5.3	9.8	9.8	2.4	2.4	2.7	2.7	7.5	7.5	0.61	0.61	2.6	2.6	2.5	2.5	2	2	0.1	0.1	2.6	2.6	2.5	2.5	-4.4	-4.4	-6.7	-6.7	-6.3	-6.3	3.1	3.1	2.7	2.7	-0.82	-0.82	-6.2	-6.2	-3	-3	-1.9	-1.9	0.43	0.43	-5.9	-5.9	-4.4	-4.4
6.3	6.3	10	10	11	11	6.2	6.2	4.3	4.3	0.47	0.47	-0.11	-0.11	3.8	3.8	1.8	1.8	9.6	9.6	4.7	4.7	7.9	7.9	-2.7	-2.7	-1.5	-1.5	1.2	1.2	-0.63	-0.63	6.8	6.8	-0.05	-0.05	-2.9	-2.9	1.4	1.4	0.92	0.92	3.6	3.6	8.3	8.3	2	2	3.7	3.7
-2.4	-2.4	0.42	0.42	5.8	5.8	2.9	2.9	0.5	0.5	1.6	1.6	5.9	5.9	1.7	1.7	4.6	4.6	-3.8	-3.8	7.8	7.8	1.9	1.9	0.68	0.68	7.3	7.3	5.2	5.2	9.8	9.8	-2.3	-2.3	5.2	5.2	2	2	4.8	4.8	12	12	-0.19	-0.19	9.2	9.2	3.4	3.4	7.4	7.4
-8.1	-8.1	-9.7	-9.7	-11	-11	-3.5	-3.5	-5.5	-5.5	-7.1	-7.1	-1.7	-1.7	-2.4	-2.4	-1.7	-1.7	-9.2	-9.2	4.1	4.1	-4	-4	1.9	1.9	5	5	4.3	4.3	5.5	5.5	8.3	8.3	4.7	4.7	7.7	7.7	0.38	0.38	2	2	7.7	7.7	3.9	3.9	4.2	4.2	6	6
-3.6	-3.6	-9.1	-9.1	-9.8	-9.8	-6.5	-6.5	-1.6	-1.6	-6.5	-6.5	-2.7	-2.7	-6.6	-6.6	-7.5	-7.5	-7.3	-7.3	-5.2	-5.2	-3.5	-3.5	2.4	2.4	4.7	4.7	-3.3	-3.3	4.7	4.7	-3	-3	-7.1	-7.1	2.7	2.7	-3.5	-3.5	-0.68	-0.68	-3.6	-3.6	-1.4	-1.4	8.3	8.3	12	12
-0.8	-0.8	-2.1	-2.1	-0.66	-0.66	0.4	0.4	3.3	3.3	-2.6	-2.6	7.2	7.2	0.18	0.18	-8.1	-8.1	-7.3	-7.3	-0.94	-0.94	-5.6	-5.6	3.4	3.4	-0.65	-0.65	6.8	6.8	1.8	1.8	-2.7	-2.7	1.7	1.7	5	5	-0.17	-0.17	3.9	3.9	1.1	1.1	4.5	4.5	2.5	2.5	6.7	6.7
0.81	0.81	-2.8	-2.8	3.5	3.5	6.3	6.3	5.5	5.5	1.3	1.3	-1.6	-1.6	1.1	1.1	5.8	5.8	9.6	9.6	3.2	3.2	-3.2	-3.2	3.2	3.2	-1.2	-1.2	5.1	5.1	-4	-4	1.2	1.2	1.1	1.1	9.9	9.9	-3.4	-3.4	1.9	1.9	5.1	5.1	2.1	2.1	-2.5	-2.5	-3.5	-3.5
[truncated: 952 more columns]
