# Supplementary material for: Dyslexia on a continuum: A complex network approach
Source: PLoS One. 2018 Dec 17;13(12):e0208923. doi: 10.1371/journal.pone.0208923 (PMC6296514; doi:10.1371/journal.pone.0208923)
Supplement: S1 File — Detailed information about the archive contents is provided in the included README.txt file. (TGZ) [file pone.0208923.s001.tgz › FS_626_AA_run_1.csv]

-0.63	-0.02	3.2	16	15	7.1	6.9	11	-1.1	15	2.2	11	4.3	17	1.3	-0.87	-9.3	2.6	-7.1	-5.4	-2.6	-2.9	-2.6	7.6	-0.05	2.6	3.7	-6	-2.5	-0.06	3.4	3	4.6	-5.3	2.9	3.3	1.9	4.7	-1.2	6.5	1	4.1	-0.24	-9.9	1.8	2.2	0.12	-2.1	1.1	-20
0.17	0.12	7.5	-6.5	19	1.4	13	-6.4	-1.2	-1.9	4	-8.3	15	-4	-3.5	-4	-5.2	8	0.02	5.6	1.7	0.31	0.26	-0.54	4.3	2.5	2.1	-7	7.5	-3.6	8.5	-1.6	14	-7.5	3.1	0.64	-2.3	-0.85	5.8	-2	4.5	-0.06	0.65	-7.1	6	2.8	0.47	-9.4	3.4	-4.9
0.15	-0.33	13	-8.7	20	1.1	13	-3.1	16	-4.5	8.6	-12	18	1.1	15	-13	-2.3	-9.3	7.6	-12	4.8	-8.3	5.1	-5	16	-10	12	-12	12	-13	15	-8.8	15	-7.4	15	-12	15	-9.4	17	-13	15	-13	11	-14	21	-3.4	13	-12	16	-4.1
0.23	-0.42	7.9	-4.6	14	-6.3	14	-9.9	5.9	-9	6.6	-11	10	-5.4	7.8	-10	-3.5	-0.55	5.7	-5.6	7.4	-5.7	0.08	-11	15	-10	9	-12	5.6	-11	13	-6	9.7	-9.6	14	-4.7	10	-7	13	-9.8	10	-14	16	-15	15	-6.2	8.7	-6.8	21	-7.3
-0.57	-0.44	4.1	-11	13	-4.6	8.3	-3.2	-1.2	-5.5	-1.1	-8.2	4.6	-7.5	1.8	-9.1	-1.9	-5.4	5.9	-3.7	-7	-5.2	-5.3	-11	8.4	-6.8	4.5	-11	7.7	-3.5	2.2	-10	11	-8.7	7.6	-9.5	9.4	-6.2	8.3	-14	6	-9.4	13	-7.5	8.2	-6.7	3	-8	5.3	-4.5
-0.63	-0.45	-4.2	-5.4	0.42	4.6	-2.6	-2.6	-0.77	-1.9	-3	-2	4.6	-3	-2.8	-2.1	-2.8	-3.9	3.5	-2.3	-2.9	-2.8	-0.44	-0.86	6.3	-1.7	-1.2	-3.4	-0.39	-0.02	-8.2	0.53	2.5	-1.3	-2.6	-1.6	6.9	-0.09	1.1	-5.4	1.9	-5.8	-2.2	2.1	4.5	2.8	0.7	0.2	-1.5	-0.39
-0.55	-0.08	-7.1	-3.8	0.16	1.9	-9.1	-8.1	-3.2	7.5	-5.5	-0.44	-2	6.1	-3	-3.2	-1.3	-2.6	-1.6	-4.2	1.9	-2.4	-1.3	-0.12	-2.4	1.6	1.1	0.53	-4.4	5	-2.4	-1.9	-6.8	6.1	-3.5	5.7	7.7	-2.9	-3.1	2.3	4.3	5.2	0.86	2.2	8.1	2.1	1	-1.8	-8.9	3.2
-0.5	0.23	0.58	-5.2	-6.5	3	-4.8	-2.7	-2.2	5.7	-4.7	3.6	-4.5	5.4	0.06	7.1	-9.5	15	-2.8	4.2	-3	8.5	5	-2.5	-6.9	8.3	4.4	-1.7	-7.1	6.2	1.8	7.5	-9.3	5.7	-3.3	6.5	5.5	5.1	-6.4	7	-1.6	4.3	1.6	-6.2	5.5	4	0.25	1.6	-4	1.5
0.08	-0.44	12	-13	5.2	-2.8	7.8	-8.5	6.3	-1.4	10	0.68	0.99	3.9	-0.28	-3.8	3.8	-4.2	7.5	0.73	4.2	0.35	5	-11	-1.4	0.03	6.4	-3.2	-1.6	-1.1	3.2	-2.6	0.68	-4.2	-0.47	-5.4	12	-8.9	0.52	-8.7	0.16	-5.4	0.53	-5.4	2.8	-15	9.7	-2.3	1.1	-5.9
-0.11	-0.44	19	-6.7	18	-6.6	11	-4	7.7	0.59	9.2	-1.2	13	-1.8	1.3	0.36	1.5	-0.45	3	1.5	4.2	-5.7	1.7	-4.1	4.6	-0.44	16	-0.64	3.5	-4.3	14	2.3	0.03	-6.8	-0.23	-5.8	15	-5.2	5	-3.1	9	-2.6	7.3	9.3	9.9	-3.7	21	-0.46	2.8	-6.1
-0.47	0.23	4.3	6	-4.8	-0.72	-4.8	5.1	-12	5.6	0.08	10	-0.61	2.9	-5.6	7.8	-11	8.5	-3.4	7.5	-3.1	2.4	-0.81	3.9	-4.5	4.8	-2.8	0.93	-11	4.1	-0.42	1.9	-7	2.2	11	4.6	2	3.1	4.2	2.8	-3.1	-2.5	-10	7.5	6.7	3.1	-3	3.7	-7	1.2
0.22	0.55	17	14	3.9	6.4	12	20	-1.1	15	1.6	20	-9.3	12	1.1	4.6	3	11	6.8	4.7	3.8	7.9	11	4.1	-6.2	-1.2	-8.8	2.9	-14	2.8	-3.5	-2.9	-6.3	-1.7	-5.6	-1.5	5.5	0.07	-3.5	1.6	3.8	-6.8	-6.8	4	7.8	-7.4	1.2	-2.5	-10	3.1
-0.51	0.22	10	14	12	9.1	8.2	9.2	5	18	0.44	12	-0.62	11	4.7	-10	-1.5	-2.3	3.1	-8.7	6.7	-9.5	7	0.73	-5.7	-0.2	3.1	-1.8	-16	3.1	-5.1	2.6	-12	-2.5	-1.3	3.6	14	0.76	3.7	-3.5	-0.71	-0.56	-0.92	-6.7	-6.7	5.7	3.7	2	2.3	1.7
0.17	0.03	-1.2	5.6	4.1	4.3	0.19	2.6	4	0.69	-4.7	2.6	0.46	-2.3	-2.7	-4.1	-5.1	-5.6	5.9	-1.1	3.8	-3	3.2	-2.2	-10	-3.6	5.1	-2.2	-18	0.41	-7.1	-2.3	-13	-0.88	-6.5	-0.29	1.9	-0.61	-3.8	-1.4	-4.2	1.5	1.1	4.4	-5	-2.9	-3.2	0.58	-12	-2.7
0.25	0.36	6.1	0.32	5.3	11	6.3	1.4	1.1	1.7	-2.7	1.1	-2.1	2.5	3.5	6.2	6.9	0.13	8.3	4	-2.8	7.1	5.9	-3.3	2.6	-2.8	6.4	-9.7	-4.1	-1.8	5.1	-4.8	-2.2	-1.7	-15	-0.31	5.3	-0.29	-4.1	2	-3.9	1.8	4.3	-2.4	0.55	-8.5	8	-8.7	-2.7	-5.1
-0.18	-0.45	6.2	8.2	3	1.4	2.7	-2.2	6.4	-5.6	-0.2	-6.2	5.7	3	2.1	-1.4	-2.1	-0.78	2.5	-1.9	4.8	-2	0.34	-0.28	-4.9	-8.7	6.3	-3.3	-10	-4.5	9.9	-4.9	-5.8	-3.6	-4.5	-2.3	1.1	-8.2	-2.4	-7.3	1.6	-13	5.2	-10	-2.1	-5.8	1.8	-8.8	-0.78	-7.2
-0.16	-0.02	-1.2	12	-3.6	0.23	-2.6	5.6	8.2	4	2.4	4.5	3.3	4.4	-8.7	1.9	-4.3	-6.7	-2.5	-1	0.84	6.1	-5.4	0.61	-8.4	-4.2	3.8	-1.2	-7.6	-3.1	-7.4	-3.6	-5.6	-3.1	-5.6	-1.2	2.3	-4.4	-8.1	-2.9	-14	-2.4	8.7	-1.6	-7	-12	-4.9	-7.1	-8.8	0.6
-0.07	0.45	-7.2	3.4	-7.2	3.1	-3.9	7.4	2.4	1.9	-5.9	6.2	-5.2	1.8	-3.2	9.4	1.6	6.2	-0.1	3.4	-5.7	1.3	-3.1	4.8	-11	1.5	2.5	-0.58	-13	1.9	-3.7	5	-5.1	-0.37	-12	0.05	-6.8	0.45	-5.2	1.3	-9.8	11	0.67	5.1	-6.5	-0.9	-3.4	1.2	-18	0.62
0.11	0.74	-4.6	0.25	-5.6	8.3	-1.1	4.3	-8.2	3.6	-6.6	4.5	-4.8	2.3	-4.4	4.2	1.3	7.4	-6.1	7.2	5.1	1.7	-6.1	9.1	-1.4	2.5	-3.9	4	-7.1	5.5	-0.1	7.4	-2.1	4.4	-8.2	2.4	-4.5	4.3	-3.9	1.9	-3.3	7	-1.7	2.1	0.48	5.2	1.9	2	-7.5	9.8
0.03	0.19	-20	-3.7	-13	7.7	-9	6.9	-6.9	9.4	-15	5.7	-5.6	-4	-12	2.5	-7.5	-6	-16	-2.3	-0.7	6.8	-10	0.43	-0.31	1.7	-6.3	3.5	-7.5	3.3	-2.2	0.75	-1.4	3.7	-9	-0.64	-0.28	2.5	-2.6	0.81	1	9.3	-0.73	8.4	-0.83	1.9	-3.8	1.1	0.32	-1.9
-0.79	0.54	-10	-0.54	-3.6	6.7	-8.6	11	-8.2	-5.8	-19	-0.58	2.4	-1.2	-13	4.2	-11	13	-19	8.1	-0.29	0.08	-6.3	10	6.1	9.1	-7.2	8.6	-2.3	6.4	-1.1	9.6	-2.2	3.4	6.6	6.4	9.3	7.1	-0.3	9.9	3	22	-7	12	-1.4	22	2.5	9.5	3.5	4.5
-1	0.53	-6.5	-4.2	6.2	1.6	-7	-3.2	-2.4	-5.5	-14	-5.6	8	-7.7	-15	14	-14	10	-11	12	-9.4	20	-3.1	14	-7.8	18	-4.1	16	-2.1	8.2	-2.1	13	0.63	11	-2.6	18	0.26	2.1	-6.6	16	-13	22	-10	12	-11	19	-3.5	9.2	-11	20
-0.85	-0.45	-13	-11	0.01	-0.19	-14	-7.3	-8.2	-3.8	-16	-6	-2.2	-2.7	2.4	-3.1	-6.1	-8	-3.3	-3.3	-2.1	-2.4	0.3	0.23	8.3	2.2	5.1	6.2	0.45	6.2	2.8	4.4	3.1	-3.6	-7.2	8.1	-4.7	7.5	-1.7	8.2	-7.9	11	-1.1	-1.4	-5	9.7	3.5	1.6	14	4.3
-0.38	-0.1	-17	-16	3.1	-9.1	-8.6	-13	-8.1	-4.3	-10	-11	-4.1	-9.2	0.29	-9.9	1.5	1.8	2.2	0.29	-1.3	-4.7	6.2	-2.9	6.7	-5.8	1.9	4.1	-0.56	-10	6.5	6.6	-1.2	-7.6	-3.4	-0.86	0.68	3.9	0.06	0.32	-5.4	-1.5	-4	-2.9	0.49	2	5.3	5	7.7	-5.5
-0.74	-0.26	-3.3	-17	-6.3	-17	-8	-13	3	-9.6	-3.7	-16	-4.3	-15	-0.26	-4.3	-7.3	-3.2	-2.8	0.05	-3.5	-9.2	3.2	-5.8	-3.1	-15	-1.9	0.96	4.2	-8.4	5.7	-7.2	5.3	-1.7	-4	-8.1	0.31	-6.5	2.8	-8.2	-4.1	-10	2.3	-7.2	5	-13	3.6	-2.2	2.4	-15
-0.4	-0.5	0.5	-16	-8.7	-10	-8.3	-14	-4.3	-13	-7.1	-17	-4	-13	-0.13	-7.1	-5.3	-4.7	-3.3	-1.8	3.9	-9.2	4.2	1.2	-7.9	-10	-0.4	2.8	4.3	-2.1	4.8	0.58	7.3	-2.9	-2.7	-4	-0.98	-2.9	2.5	-3.1	-4.5	-5.6	-1.9	-12	0.13	-5.2	6.6	4.1	2.9	-13
0.39	-0.54	-2.1	-11	-3.3	-6.6	1.4	-4.5	3.8	-6.3	-1.1	-5.6	-5.2	-14	4.9	-7.7	7.8	0.95	0.25	-2.8	5.2	3	4	6.3	-0.85	-5.9	3.4	-4.3	4.7	-2.2	1.4	-1.2	11	-1.2	-1.9	4.2	1.8	2.2	5.8	-0.7	4.7	-4.7	-4.8	-6.2	1.2	-6.3	-0.97	-3.1	7.7	-2.7
0.08	-0.28	4.2	-7	-2.5	-4	-0.24	-7.2	0.21	-1.4	-2.9	-0.94	5	-9.3	5.7	1.9	1.7	0.87	0.16	-5.6	4.2	1.3	9.6	3	5.7	-3.1	10	3.1	2.6	1.9	5.5	2.5	4.3	3.3	2.4	2.3	4.1	4.9	5.2	-1.6	0.59	3.4	3.3	4.6	-4.2	3.3	2.7	3.1	15	-0.14
0.67	-0.08	-0.16	7.8	7.3	-4.1	14	4.4	8.6	2.4	11	6.2	8.6	-3.3	1.2	4.1	-2.7	3.5	5.8	-3.6	7	11	3.1	6.2	-0.95	7.4	3.4	8.4	1.3	0.61	6.6	2.3	-0.17	0.54	-2.9	1.7	0.71	0.27	9.4	8.3	7.2	3.5	3.3	11	7.2	0.24	11	2.4	2.2	11
0.9	0.7	6.1	11	3.4	6.6	6.3	13	10	6.6	16	13	5.7	2.7	0.03	7.8	11	19	4.3	11	4.3	5.9	3.2	6.5	8.6	5.1	11	9	6.7	6.3	4.1	4.1	5.5	12	2.8	6.5	6.4	6.1	9.4	9.6	13	7.9	11	12	11	4.2	12	6.8	13	9.6
0.09	0.11	0.31	7.9	3.9	-4.7	3.8	4.1	-1.1	4	3.3	5.3	4.5	2.1	-0.93	6.4	3.2	1.3	-1.5	11	-1	-1.1	3	4.1	13	7.9	16	12	10	6.7	11	3.9	12	8.7	12	3.4	3.9	7.8	7.7	2.8	7.5	-7.4	9.8	9.1	15	8	16	8.2	16	7.1
0.42	0.63	3.4	-9.4	-1.4	-5.4	4	-4	8.8	0.68	8.8	1.6	11	0.75	2.5	11	-2.7	5.7	2.1	5.2	2.3	16	3.8	7.5	4.2	2.3	8	13	7.7	5.3	5.8	7.1	11	11	5.1	3.3	-0.6	8.1	3.1	4.7	2.5	5.8	8	20	8.1	4	3.9	8.6	9.8	15
0.92	0.29	9.8	8	0.97	4.6	12	7.9	5.5	1.5	18	11	13	-0.52	6.4	4.7	10	0.22	5.1	6.9	-4	0.94	3.7	-0.98	7	2.2	10	6.5	11	3.6	6.6	1.9	5.9	4.3	3.5	-2.3	0.58	8.4	-2	3.4	5.4	11	12	5.9	5.2	-0.05	11	4.9	13	7.7
0.52	-0.03	16	6.1	-3.7	-2.2	13	-3	8.3	-5.6	11	2.2	8	1.5	-0.73	-2.6	7.6	4.3	-1.5	1	8.6	-0.25	6.2	-3.7	5.2	-0.94	6.9	1.3	3.8	-1.6	4	-5.3	2.9	-1.1	-5.3	-6.3	2.5	-4	-11	-2.1	2.9	-5.1	9.7	-1.5	-0.39	-0.64	5.3	6.3	8.1	1.1
-0.09	0.04	6.9	-2.9	-7.1	-12	3.8	-11	-7.4	-6.9	-4.5	-4.3	-4.9	-12	2.6	2.5	-1.2	-4.6	1.9	-5.6	-3.5	-2.6	6	2.7	0.34	0.3	12	5.9	3.3	-2.1	8	-0.48	-1.4	2.4	-6.4	-6	-1.8	-2.9	2.7	4.5	1	0.67	5.9	13	9	-6.8	12	-2.4	-2.5	8.1
-0.43	0.4	-12	5.6	-11	-3.1	-4.7	-1.3	-9.5	-7.1	-13	-2.7	-6.3	-4.6	-9.4	5.1	-4	5.8	-0.86	3.5	-6	-0.73	2.2	6.7	-1.4	-1.7	1.5	8.2	-3.3	-2.2	3.5	0.4	-1.1	2.4	-7.8	-6.7	-6.8	5.1	-3.1	2.1	-4.4	0.96	-1.1	6.6	4	3.3	2	8	-5.7	5.8
-0.1	-0.35	-8.9	9.8	-11	0.22	-4	4.4	3.2	-3.4	-5.4	-4.3	-2	-2.5	-0.14	2.8	0.64	-7.4	0.2	1.6	-1	12	-1.9	4.1	-2	2.8	-0.97	0.4	1.5	0.83	0.06	-2.5	-2.5	6.9	3.1	-3.2	-2.2	-0.12	3.4	0.46	-9.1	-2	1.6	2.9	7.3	-2	-5.1	1.5	2.4	10
-0	-0.53	-8.7	2.1	-23	-13	12	-6	-19	-6.9	-0.19	-11	-18	-5.5	-5	3.2	-2.2	-6.9	-5.4	-6.6	-11	-9.3	-4.7	0.86	-9	-0.68	12	0.49	2.9	-6.4	-7.4	-0.61	-3.2	-3.1	11	-5.8	9.9	2.5	7	-2.4	-7.2	-2	-1.8	-1.1	9	-1.8	1.5	4.5	-2.5	1.5
-3.8	-0.06	-87	-14	-96	-11	-87	-12	-1.1e+02	-18	-87	-14	-95	-9.7	-47	3	-21	9.1	-18	-2.8	-45	-0.72	-9.4	2.5	-28	-3.8	-39	2.4	-21	-4.6	-24	0.93	-44	-6	-25	-3.6	-46	-2.4	-43	-0.85	-33	-8.5	-30	-2.5	-45	-2.5	-24	4.2	-74	1.2
-1.8	0.32	1.9	-5.5	12	-5	-25	-2	20	-5.1	-1.5	-1.6	9.8	-6.7	-3.8	3.6	-12	6.6	-10	8.3	11	4.2	-4.5	3	-23	-2.2	-52	2.8	-18	-2.7	-16	4	-16	1.9	-22	-6.7	-28	-3.7	-19	-6.4	-15	-3.2	-20	2	-37	-3.7	-43	-1.5	-24	1.2
0.13	-0.12	-8.8	5.5	-9	-7	-13	-0.6	7.7	-2.5	15	-8	-7.8	-9.4	6.5	-1.2	3.3	-0.91	6.2	2.5	10	6.1	-4.3	-1.9	3.1	-2.1	0.9	-2.7	2.2	-2.4	-0.02	-0.26	-6	1.4	3.9	-1.2	-6	-3.2	1.9	1.7	1.5	4.3	8.2	-4.3	5	-3.3	-10	-3.9	-2	2.5
0.22	0.14	5.2	-2.4	-6.5	-4	1.7	-6.6	8.1	-8	12	-5.2	1.2	-3.9	-0.17	-1.7	4.3	-7.6	-4.7	-5.8	0.16	-11	-3.4	-1.7	-8.7	-1.1	-3.8	2.4	3.6	-1.3	-13	-2.4	1.6	-3.6	4.5	-8.2	-1.7	-1.3	2.6	-3.8	-2.8	-5.4	-6.4	-0.66	2	-5.7	-12	1.7	-2.7	-5.5
-0.03	-0.55	10	-10	-8.9	-13	-3.4	-7.5	-0.97	-11	9.3	-12	-6.7	-8.2	-8.5	-7.2	-5	-9.6	-4.4	-11	-6.2	-5	-3.5	-5.2	-12	-4.7	-15	1.5	-2.8	-1.5	-24	-4.3	-8.3	0.02	4.1	-11	-4.3	1.8	3	-11	-13	-14	-25	-1.4	-23	-5.3	-11	4.2	-7.6	-7.6
0.15	-0.57	10	-15	8.9	-5.2	7.7	-14	-5.6	-11	-1.8	-14	8.7	-11	-4.5	-3	-1.8	-5.4	-9.3	-14	-2.3	-0.43	-5.1	-7.4	-7.6	1.3	-12	-4.3	-12	-3.1	-19	-3.7	-13	-1.6	-9.5	-8.1	-3.5	-3.9	-1.2	-6.5	-13	-3.7	-19	-11	-25	-8.9	-2.2	-3.3	-14	0.3
0.05	0.26	9.8	-9.9	11	-8	14	-4.6	5.2	-4.6	3	4.6	16	0.73	2.6	3.4	7.2	0.62	-4.6	1	7	-3.1	-0.03	6.8	1.1	3.1	-6.8	1.6	-3	2.1	-3.8	0.9	-5.1	-0.76	-4.4	0.75	-10	0.95	-10	4.5	-12	-0.74	-4.8	2.9	-11	-3.3	-4.8	2.6	2.6	-0.49
0.43	0.58	13	2.2	-0.02	0.32	8.3	7.7	6.4	8.1	6.7	14	6.9	-1	3.3	2.8	2.9	5.1	-4.7	5	4.5	-2.8	-2	1.3	-6.5	-1.5	-7.8	4.8	-9.6	2.5	-9.7	4.9	-10	4	-1.4	-5	-6.5	-1.9	-6.7	-2.8	-10	-0.11	-3.1	4.5	-22	1.3	-12	1.1	1.4	1.4
0.71	0.33	9.9	0.29	4.2	-9.7	14	-2.7	4	-4.5	9.4	-0.45	11	-13	7.6	5.9	6.5	0.58	3.3	4.2	6.7	-6.9	7.4	-4.5	1	-4.2	2.2	11	0.04	-2.2	-7.6	5.8	-6.8	-3	4.6	-1.6	-10	0.21	-0.89	-0.33	-5.5	4.1	1.3	3.6	-15	5.3	-4.8	5.7	-4	-6.3
1.1	0.05	11	-6.3	9.2	-7.7	14	-5	3.6	-3.1	7.1	-5.8	14	-2.3	9.5	6	8.3	-3.1	11	4.4	13	-4.5	6.9	-0.52	4.3	0.14	-0.37	8.8	6.3	2.3	0.4	0.49	2	4.2	1.7	4.1	-2.2	6.3	0.73	3.6	3.5	0.43	7.1	1.6	-8.1	-3.8	-1.4	4.6	0.92	-0
0.54	0.43	2.9	7.5	3.3	2.9	6.8	10	2.2	3.5	0.44	7.3	3.9	5.8	0.35	4.7	3.9	2.8	3.2	4.5	1.5	0.8	4.5	3.6	-2	7.1	-8.1	5.5	2.8	6.8	-11	1.2	-0.03	5.6	1.6	1.2	-9	7.7	-6.1	0.96	-3.9	4.3	-0.48	4.8	-10	-2.8	-7.5	4.6	1	5.8
-0.11	0.12	7.3	15	-0.28	3.2	2.5	-0.11	-12	-0.12	-0.63	4.3	-2.3	5.4	3.3	-2.6	-4.2	1.2	-6.2	-0.39	-11	2.1	0.04	-4.3	-3.1	6.5	-15	2.5	1.6	4	-6.9	3.8	-4.8	10	4	-0.28	1.6	7.3	-3	7.7	-3.2	2.6	-14	2.4	-8.6	1.5	-5.2	7.1	-4.6	9.7
-0.23	0.02	-1.4	6.8	-4.1	1.5	0.03	0.65	-7.6	-4.1	-3.2	-0.83	-2.9	4.3	-5.5	0.95	1	-1.1	-5.3	-1.1	-4.4	-2.7	-6.1	-0.36	1.7	3.6	-18	2.3	3.5	4.1	-16	3.1	0.09	6.7	-7.2	0.34	-17	4.5	-7	9.5	-2.4	3.5	-9	-0.87	-17	0.79	-17	5.5	5.9	5.3
0.09	-0.11	2.1	7.2	-1.3	1.7	-0.41	-7	0.76	-9.8	-1.4	-3.1	-1.2	-7.7	2.1	0.73	6.8	-11	2.2	-8	3.3	-11	-4.6	-1.7	0.31	11	-14	2	2.8	5.3	-9.3	4.6	-1.9	6.1	-2.1	6.6	-11	4.2	-11	9.2	6.6	-2.5	-6.3	4.8	-6.5	1.9	-13	3.5	-0.87	6.9
0.3	0.18	1.4	4.6	-4	2.6	3.2	6.3	-2.3	-2.5	-0.88	-5.9	-5.7	0.96	2.9	2.4	5.7	6.6	-3.4	-0.08	9.4	3.3	-5	1.1	-11	16	-13	3.4	0.26	4.9	-11	-0.39	-3.7	8.8	1.6	0.13	-9	2.2	-1	13	2.2	0.92	-13	0.92	-3.3	1.4	-13	0.85	-6	12
0.56	0.21	-1.9	7.6	-0.59	3.4	6.5	3.4	6.1	6	3.1	2.4	0.52	3.3	7.1	7.9	8	11	4	6.3	6.7	4.5	1.9	-5	-1.3	13	-1.8	11	0.99	5.7	0.09	6.4	-3.7	-1.8	2.4	11	-1.8	3	-0.09	9.4	-0.33	6.5	3.7	-0.91	-4.1	8.7	-3.3	5.5	-5.9	2.2
0.67	-0.54	-3.8	4.9	8.7	-15	-3	1.1	11	-2.3	8	-1.6	-5.5	-2	4.9	1.6	1.2	-9.1	6.2	4.2	0.51	4.6	-0.5	-1.9	2.9	-2	-6.7	7.9	5.6	-3.1	-10	6.9	-1.3	-5.7	7.4	3.1	-3.6	-0.32	6.1	-5.9	6.6	6.2	-3	5.8	-4.8	-5.8	-5.1	4.5	10	-6.3
0.62	-0.18	-0.78	4	-1.4	-12	-5.2	2.6	1.4	-7.1	-1.5	-6.6	-3.2	-4.8	2.5	1.3	6.2	2.6	-3.2	5.4	-0.99	1.7	1	-4.5	1.1	-6.7	-5.2	4	8	-4.5	-6.2	-2.1	-3	-3.5	5.3	-2.8	-6.5	0.92	4.8	-4.6	2.4	-3.9	-1.5	6	-5.6	-8.6	-6.2	2.3	14	-3
0.55	0.07	-0.66	4.7	-3.4	-5.4	0.95	1.9	-3.2	-0.84	1.2	4.3	0.52	-0.82	-0.15	3	2.9	-4.1	-4.6	0.7	8.6	-1.4	1.6	-1.7	-0.28	1.3	-4.5	4.3	6.5	0.2	-5.4	-0.48	12	-1.7	-3.2	-6	-4.4	-6.4	2.8	-5.8	5.4	-2.3	-3.2	3.6	-2.1	-6.1	-2.8	0.79	3.9	-6.6
0.37	-0.29	4.1	-3.2	-0.58	-1.3	4.4	1.8	2.1	-0.94	5.4	5.7	-0.11	-1.6	11	1.3	6.2	-7.2	2	-0.18	3.7	-1.7	1.4	4.4	-0.23	1.1	-4.1	6.3	5.8	2.5	-5.5	1.5	4.3	3.6	3.9	1.1	-5.9	-2.4	1	-0.6	-2	-0.73	-8.5	-0.96	0.52	-0.8	-4.5	0.76	5.1	-0.1
0.41	-0.05	12	-1.2	3.2	-6.3	3.1	5.6	10	3.2	12	5.1	10	-5.5	8.3	8.1	5.9	1.9	-2.4	-0.15	-9.3	7.6	-4.8	1.4	5	4.4	-3	7.8	4.4	-4.2	-5.6	2.3	-4	-1.2	4.7	1.7	1.9	4.5	-2.5	5.2	-7.6	1.5	-8.2	9.2	-2.8	-1.5	-1.5	4.9	3	2.1
0.15	-0.51	3.7	-1.9	-0.63	-4.2	0.26	0.67	-3	-3.8	6	-2.5	1.4	-7.8	-5.4	-3.1	1.5	-6.2	-5.7	-3	-17	-2.6	-12	-0.69	3.1	-1.3	-6.3	1.1	5.8	-6.4	-6.5	-1.4	3	-3.9	-2.5	-3.3	-8.8	1.4	-11	-4.9	-0.94	2	-0.47	3	-8.9	-6.9	-12	2	-2.1	-8.6
0.33	-0.27	-17	-4.5	-3.5	-4.6	-9.2	-5.5	1.1	-2.2	5.9	-4.6	-0.85	-5.2	-0.87	-2.2	1.9	-6.1	-2	-3.6	-2.4	-8.3	-6.8	-5.2	-0.7	7.9	-4.2	3.2	6.9	3.9	-0.49	-1.7	6.1	-0.92	4	4.2	-4.5	2.8	-2.9	2.8	5.2	1.4	0.42	-4.5	-2.9	-3.4	-6.1	1.8	-1.2	-2.1
0.36	-0.38	-4.4	-5.8	-5.4	-4.2	0.85	-9.2	-3.5	-4.1	9.3	-5.7	1.6	-4.6	0.8	-6.4	-2.7	-12	-1.2	-7.5	-9.5	-2	-2.3	-3.9	2.9	2	-2	-5.6	2	2.2	-11	-7.4	-3.5	0.26	-1.4	4	-12	-1.1	-2.7	2.3	-0.62	-4	-1.2	-6	-10	-5	-11	1.4	-3.4	-0.46
-0.01	-0.11	-7.5	-5.8	-4.9	-0.34	-15	-2.7	1.6	-4.6	-3.6	-4.7	-4.3	-3	-0.75	-4.2	2.8	-5	-1.8	0	-2	0.5	-4.7	-1.6	2.6	-0.9	-7.6	-3.6	4.7	2.7	-8.2	-1.3	-2	4.1	-0.11	-1.7	-13	2.8	-6.7	5.9	-3	-3.1	-5.4	-0.96	-6.5	-4.3	-12	-2.5	-9.1	-4.1
0.02	0.29	-6.2	8.8	-3.1	3.6	-15	1.3	0.4	1.7	2.8	0.81	-6.5	7.5	-3.4	6.6	6.5	2	0.9	6.4	-6.7	2	-14	-2.3	3.7	0.24	-6.9	8.3	6.6	5.2	-8.5	6.3	-3.9	7.7	-1.6	-0.52	-2.9	4.2	-3	4.3	-8.2	-7.4	-6.6	4.2	-5.5	5.4	-8.3	6.1	5.3	-0.02
0.33	0.29	-9.4	15	-9.9	7.8	-12	11	-0.26	7	1.1	14	-9.2	12	-12	6.6	4.1	9.9	-3.8	6.1	-9.6	-3.4	-16	-4.9	-3.2	8.3	-3.7	7.4	0.58	6.7	-12	5.2	-4.5	7.9	-4.1	1.4	-2.9	-3.8	-7.5	-1.8	0.17	2.1	-12	10	0.71	0.39	-0.89	2.1	1.1	-5.2
-0.04	0.13	-11	15	-16	5	-12	8.8	-0.63	3.3	-7.6	7.1	-9.9	2.6	-9	3.4	-0.9	-5.6	-14	-2.5	-9.3	-1.8	-9.9	-7.7	-1.3	-0.18	-8.8	14	3.8	3.3	-2.2	9.7	-4.6	-3.5	4.6	-3	-0.14	4.8	-2.8	-6.2	0.44	-2.2	-14	12	2.2	-1.3	-3.4	8.7	-2.5	-6.3
0.34	-0.28	-2.5	9.4	-4	8.9	-3.9	11	12	9.4	11	9.9	6.2	15	-5.3	-4.2	0.01	-9	-6.5	-8.6	7.5	-8.4	1.6	-5.5	-0.04	-3.4	-7	-28	9.6	9.1	-7.7	-8.4	-0.54	-0.93	7	26	2.4	-4.5	3.2	-6.8	0.18	3.5	-6.5	-23	2.7	2.1	-5.3	-5.5	1	-13
0.98	-0.34	23	20	12	17	14	11	12	6.8	18	5.3	17	17	12	-13	17	-19	8.7	-9.2	11	-9.7	12	-10	12	-18	-6	-25	15	-4.9	-7.7	-22	8.6	-14	24	-4.8	14	-13	9.4	-16	6.4	-12	-15	-18	-2.6	-3.7	-7.4	-16	12	-19
1.2	-0.32	13	-2.3	15	4	6.5	6.4	5.2	8.3	11	2.5	11	9.4	6.8	-4.8	14	-8	8.2	0.1	1	-0.8	9.9	-8.9	14	-1.8	-4.9	-6.9	13	-11	5.6	-7.2	6.9	-14	10	-8.1	5.2	-9.7	7.9	-3.9	11	-3.8	-4.9	0.17	-3.8	-1.3	9.2	-7.6	23	3.4
0.07	-0.19	0.2	-2.1	4.2	0.28	-3.8	2.3	13	8.3	9.7	3.5	3.8	6.8	3.8	-6.4	5	-4.2	2.7	-3.3	-0.45	0.35	-3.7	-4	12	-1.9	-7.8	-3.9	9.9	-6.1	7.1	-6.1	3.1	-4.2	5	-4.3	-0.82	-0.74	0.84	-2	6.2	-6.4	-0.88	-3.5	-3.9	-0.52	-0.22	-0.79	12	3.2
0.12	0.67	-5	9.5	-5.8	6.7	1.3	17	6.8	12	4.4	14	-1.9	17	2	0.09	1.1	8.5	-4.3	3.2	-13	2.4	-5.9	1.4	0.92	-3	-2.5	-3.5	5.3	4	-2.4	-4.6	5.5	3.4	10	-0.35	4.6	4.5	-4	-3.6	2.5	-9.2	-7.8	2.6	0.36	2	2.7	-2.4	0.76	5.1
0.82	0.42	-5	12	1.7	5.9	-3	12	4.3	18	3.9	9.8	-2.9	13	14	5.5	10	5.1	3.2	5.2	16	-0.56	7.3	-0.3	-0.97	-0.56	1	-4.9	4.7	-1.2	2.2	-5.9	7.3	-4.7	1.8	-2.5	-0.87	-4.9	-1.4	-4.2	6.6	-4	-0.87	-0.2	-2.3	-1.4	4	-8.8	1.3	6.2
-0.1	0.06	-3.2	-4.2	-2.2	1.4	-6.6	-2.7	-0.48	-6	3.2	-6.1	-4.3	-0.59	10	1.8	2.1	-4.4	2.1	-0.6	-7.9	-9.3	3.7	-8.6	-1.3	-2	-5.5	-2.2	3.4	-6.7	5	-4.6	-0.77	-5	1.4	-3.3	0.35	-8.5	-3.8	-2.1	4.8	-7	-1.5	2.1	7	0.04	-0.61	-0.55	-1.5	3.5
0.39	-0.16	-2.6	-7.3	1.8	8.6	-5.7	2.1	-2.5	-3	-0.65	-8.8	1.7	10	7.8	-7	8.7	-11	9.2	-6.5	7.7	-2.5	6.3	-2.1	6.9	3	-1.9	-4.8	11	0.26	8.4	-5.9	5.5	2.9	6.9	2.8	0.13	-10	5.2	2.3	11	-3.2	3.2	7	9.6	7	-0.16	-6.3	3.8	0.72
0.88	-0.21	2.2	17	8	9.4	-4.2	12	12	0.86	8.2	-0.99	-0.18	11	8.5	-0.98	3.9	-1.1	8.1	1.5	7.5	5	4	3.9	4.1	2	-0.36	-2.6	9.7	4.8	6	-4.5	6.9	6.8	10	6.8	-0.99	-8.1	7.4	-1.1	14	1.2	-0.97	7.2	7.8	9.5	7	-3.6	4	5.2
1.4	0.27	8.6	8.3	6.3	4.4	16	3.7	18	-4.2	18	0	6.1	10	11	-0.31	14	-5.7	19	0.69	4.9	2.5	6.8	-3.9	10	-0.06	5	-3	16	2.5	6.8	-8.4	17	-0.29	13	8.6	6.3	-5.7	10	-2.9	21	-0.06	12	6.6	12	16	2.8	-8.6	9.1	7.8
0.92	-0.44	2.3	-5	6	-7.3	7.5	-0.6	10	2.1	8.2	-2.2	4.9	2.8	6.2	-3.5	14	-5.7	7.7	1	-2	-5.5	4.6	-9.7	4.8	1.4	3	-13	5.6	-4.9	8.8	-9.5	5.7	-7.5	11	6.5	3.1	-2.5	11	2	15	-2.6	2.5	-3	9.9	4.5	1.1	-8.6	-5.6	1.9
0.43	-1.1	6.1	-15	5.5	-3.7	12	-10	12	-7.7	9.2	-11	0.67	-0.38	5.8	-8.4	5.5	-5	3.8	-5.7	-0.59	-8.8	-1.6	-8.1	-6.9	-10	3.5	-12	4.6	-7.3	-1.6	-11	1.8	-9.1	-2.1	0.76	-0.7	-0.4	1.5	-1.5	2.9	-4.9	12	-10	-2.5	-2.4	1.9	-6.8	-4	-10
0.7	-0.34	-5.3	-10	-1.8	6.5	-3.1	-1.5	-0.44	5.5	5.8	2.7	-9	5.2	14	-7.8	7.8	-6.6	9.8	-7.5	-1.9	-0.36	-0.28	-0.18	-3.5	-9	5.3	-8.4	8.5	-7.5	3.6	-11	6.4	-6.7	8.6	2.9	3.9	0.41	5.1	0.37	12	-10	6.2	-14	12	0.3	8.1	-5.2	5.5	-8.4
0.76	0.42	-0.07	11	-1.5	21	0.6	12	-2.6	15	1.5	16	-4.7	19	16	-5.6	7.8	2.3	13	-1.7	3.2	-4.6	8.5	1.1	10	0.02	16	-12	13	-1	3.5	-7.6	15	1.9	13	14	7.5	-2.5	9.6	0.02	13	1.7	17	-14	16	12	13	-7.9	13	0.38
0.79	0.68	-4.5	16	-4.6	19	-4.5	17	1.9	9.1	-0.14	14	-13	24	15	2.1	13	-4.9	13	0.81	-1.5	2.2	4.1	10	9.4	0.6	11	-11	7.3	-6.2	12	-7.2	6.2	-6.7	-0.27	2.2	7.4	-5.6	6.8	3.1	6	11	18	-14	5.9	12	6.5	-7.9	9.6	0.75
0.45	-0.25	-7.4	8.1	-4	15	-4	0.9	2.1	6	6.5	5.9	-4.7	14	12	2.3	10	-13	5.4	-3	6.5	7.3	-4	5.8	11	1.2	11	-11	6.3	-2.5	15	-0.28	7.9	-3.3	0.58	3.9	12	0.2	9.7	9	8.2	-0.41	13	-9.5	15	7.3	5.1	-8.3	15	-0.81
0.54	-0.12	-2.8	6.7	2.2	12	-3.4	6.9	0.77	1.1	1.4	3.8	-1.7	14	7.5	-6.2	7.1	-13	3.4	-1.8	1.9	3.6	-0.23	3	9.1	3	3	-7.7	0.92	2.8	4.8	-2.3	8.1	2.1	1.9	5.2	-0.2	5.4	11	5.9	11	11	3.1	-8.2	15	11	0.91	-1.3	6	4.7
0.56	0.81	-0.61	4.7	-0.96	9.8	-1.1	3.4	4.7	11	3.1	12	-7.5	12	2.7	2.3	4.6	2.3	7.1	6.4	-5.4	9.4	-2.6	9.7	5.5	5.6	-0.79	-4.3	8.5	5.2	2	1.2	16	3.9	13	14	4.8	3.7	11	8.7	12	13	3.4	0.57	9.1	14	4.5	-1.9	7.2	14
1.1	-0.09	0.85	8.1	0.25	18	5.5	8.6	4.6	14	8.1	13	-9	15	6.5	-3.5	7.2	-9.5	11	-9.4	0.37	0.51	7.2	1.7	7.2	5.3	9.1	-5.5	6.5	9.3	9.9	1.2	6.1	8	8.2	5.1	13	2.4	11	5.2	11	6.2	8.2	-4.9	9.8	8.9	13	-1.8	5	-1.9
0.8	0.37	-2.5	0.71	5.5	8.4	1.4	1	8.6	1.6	7.5	9.3	6.9	11	4	-0.69	11	4.7	7.9	-5.6	-3.5	0.16	1	3.5	5.8	0.74	16	-8.3	0.65	2.2	28	-2.4	-0.47	-0.4	9.4	8.4	16	6.1	15	7.6	17	7.8	23	-7.7	17	13	10	3.4	6	2.8
0.63	0.38	-3.8	0.18	2.3	9.9	-1.2	4.7	6.5	5.4	8.3	1.1	-4.6	6	4	-0.82	-1.5	-9.6	6	-6.1	-5	3.8	-6.8	-0.53	0.75	3.1	3	-13	3.9	3.5	7.9	-4.3	6	3.5	5.7	7.3	6.4	1.7	7.6	7.2	7.6	10	5.3	-3.3	12	8.1	1.3	-1.4	-3.2	18
0.17	0.62	-12	11	-5.7	17	-9.5	14	-5.3	14	-0.98	5.3	-16	11	-1.9	2.7	5.5	-2.7	6.8	5.1	-11	5.5	-8.9	9.1	-1.6	11	0.06	-5.8	-6.2	3.5	5	-3.6	1.7	7	-3.3	6.3	-5.1	7.8	2	11	0.65	10	2.4	-0.33	8.8	15	-0.62	0.19	-1.7	6.3
-0.15	0.63	-10	17	-3.2	22	-5.6	7.9	-6.6	11	-5.5	2.3	-5.2	14	2.4	-2.6	5.7	6.3	0.72	1.3	2.3	7.6	-10	12	2.8	2.5	4.8	-2.7	-7.6	4	5.2	1.2	2.9	6.9	6.5	8.6	4.2	4.4	7.6	13	4.6	7.6	4.8	-3.9	16	14	5.4	-0.93	-1.4	-2.8
0.92	0	0.56	-1.9	6.9	9.8	0.76	1.9	-0.83	-6.8	-0.29	-2.4	-6.6	1.7	12	-4.8	14	5.6	9.3	-1.4	9.2	8.4	-1.1	-5.3	8.2	0.99	11	-6.8	-1.1	2.7	7.4	-0.65	2.7	4.8	7.2	0.89	7.1	-2.8	14	-0.07	10	-0.21	19	-1.9	17	8	9.3	-5.4	6.9	5.1
1.2	-0.35	-0.75	-3.3	9	-8.1	-3.3	1.4	4	-1.4	4.2	-3.8	-2.8	-1.8	8.5	-5.2	9.2	0.91	14	0.39	-0.33	5.3	1.2	3	5.7	-2.2	16	-6.4	5.3	1.9	15	2.4	6.7	2.4	9.4	1	12	-3.3	16	-1.7	20	3.7	21	-1.8	21	7.5	8.9	-7.5	4.5	5.3
0.45	-0.28	0.68	8.9	5.8	-3.9	2.5	4.5	1.9	1.8	1.2	6.3	0.19	-1.6	5.7	-0.28	0.01	-7.3	4.4	-4.3	1.5	3	2.8	-0.56	7.3	1.6	14	-2.3	-0.89	-1.8	12	-0.72	7.3	0.08	3.1	-4.7	9.4	-3	15	-3.7	14	4.7	18	-5.9	28	7	11	1.3	1.9	3.7
0.95	-0.41	12	2.4	14	-0.38	12	1.9	9.8	3.8	11	4.2	5.5	-0.85	16	3.6	9.3	-5.9	7.9	-7.4	-0.58	3.7	12	-0.36	14	-5	8.8	-3.7	12	-7.8	12	-4.9	10	-2.8	22	-1.7	2.7	-4	9.3	1.3	16	3.9	6.3	-2.7	21	5.2	7.6	-0.57	12	-3.1
0.47	0.1	15	9.1	8.2	6.7	8.1	8.8	3.5	13	6.1	11	1.8	10	9.6	1.9	3	-0.19	5.3	2.7	-2.9	5	-11	0.95	-6.6	-8.5	15	-2.5	3.8	-0.17	17	-7.1	1.2	5	8.5	-5.2	3	-1.6	4.2	1.8	6.4	-3.4	15	2.8	3.6	-0.47	9.7	-1.1	5.1	-0.42
0.51	0.38	4	13	3.2	3	-0.45	13	7.4	11	3.6	6.3	-2.4	6	13	-0.68	2.9	3.2	3.3	3.3	-0.46	-1.3	-3.3	6.6	-5.6	0.33	12	0.13	-4.8	1.2	12	-2	4.5	4.9	-5.2	0.24	4	2.2	2.5	0.03	-1.4	0.51	16	-4.3	9.9	2	5.7	-0.92	4.2	-0.42
0.75	0.48	4.5	17	4.4	3.5	2	5.2	4.2	4.2	7.1	-6.3	-6.1	1.5	8.6	1.1	2.9	8.7	9.2	7.5	-11	1.6	-0.69	2	7.3	2.7	15	-7	6.9	-1	11	9.6	8.3	1.1	1.1	-2.1	6.2	1.1	6.4	0.75	10	6.5	9.8	-1.1	15	3.4	13	-6.4	6.7	-5.1
0.25	-0.14	-8.2	-2.1	3.2	-1.9	-10	-12	-2	-13	1.1	-16	-6	-8.3	2.8	-1.8	4.7	-2.5	7.5	-4.4	-12	-2.1	-12	-5.4	-1.4	-8.7	12	-4.6	2	-2.2	10	0.75	2.4	0.29	1.3	-4	7	-5.9	3	-6	3.2	-3.7	15	-2.6	12	-5.8	10	-7.1	3.1	-13
0.55	-0.23	-1.2	-4.3	3.3	5.3	-0.67	-3	2.6	0.21	5.1	-2.2	-4.4	-5	10	0.53	3.4	1.9	2.7	-1	7.5	-2	0.57	-6.6	1.7	-5.6	7.1	-1.3	-0.45	-2	9.8	2.2	1.4	-1.1	0.58	-7.5	7	-3.7	7.9	-4.7	11	3.9	12	-4	17	-5.9	14	-2.8	4.2	-7.4
0.66	0.14	-9.8	-9.5	7.1	-3.2	-4.9	-15	9.8	-2.2	10	-7.5	-4.7	-10	5.2	-3.1	12	5	6.5	7.9	7.7	-3.8	2.9	-5.3	3.3	0.82	8.2	-8.4	9.1	2.9	12	5.3	11	7.2	4.4	1.9	6.4	-3	6.1	-4	9.8	-3	6.5	-3.7	13	-3.3	10	-2	11	-3.5
1.4	-0.46	-3.2	-10	2.3	-3.5	-4.1	-12	14	-9.4	11	-8.7	1.2	-10	9.6	1.1	17	-6.9	6.2	2.3	4.6	3.6	3.5	-4.7	5.2	-5.4	9.3	-4.8	7	-1.4	12	7.1	14	0.58	8.2	-0.92	7	-4.2	8.3	0.96	11	2.1	12	0.7	17	-4.1	9.3	1.4	18	-2.4
1	0.26	3	-2.9	9.5	-0.2	2.2	-3.8	23	3.9	22	2.6	5.2	0.83	23	-2.6	18	2	13	2.2	1.8	1.8	10	5	7	-4.1	13	5.3	8	-0.48	13	7.6	17	2.8	8.8	-4.1	11	-4.2	13	0.17	17	-2.7	20	0.89	14	-2.5	9.2	5.3	17	-1.7
1.2	0.45	-30	2.9	-14	-3.2	-14	-2.4	-26	4	-11	6.9	-26	-5.4	-8.8	1.5	15	-1.6	3.1	0.46	-5.2	-2.8	9.2	3	-7.2	-4.4	5.8	5	11	-0.88	18	8.7	9.3	-0.59	16	0.3	5.9	-2.1	2.6	-0.35	13	-0.89	0.25	2.9	23	0.37	8.1	5.6	-1.5	-0.03
-5.2	-0.13	-45	-8.7	-1.2e+02	-6.3	-26	-2.6	-40	0.47	-35	-0.02	-73	-5.1	-1.7e+02	-1.6	-71	-0.47	-79	-5.8	-85	14	-1e+02	0.52	-1.1e+02	-6.2	-95	2	-85	-2.5	-71	1	-1e+02	-0.15	-2.1e+02	3.2	-4.3e+02	1.2	-2.6e+02	-0.64	-2.6e+02	2.5	-1.1e+02	-3	-3.2e+02	-4.5	-2.2e+02	5.4	-1.8e+02	0.12
0.65	-0.11	57	-11	23	6.2	34	-11	5.2	2.7	-6.5	-6.4	20	2.5	57	-0.19	22	6.8	44	-2.2	56	6.3	22	0.1	19	-3.9	7.1	-2.1	-6.4	0.44	2.2	1.7	10	4.8	-11	-0.99	-13	4.7	-11	-5.2	-4.5	-0.59	27	-1.9	-74	-8.9	-11	6.4	30	7
0.46	0.51	5.2	-4.6	6.7	3.9	12	-15	-7.2	0.39	-11	-0.33	-0.69	0.24	12	-2.9	3.5	6.8	15	-1.2	12	-1.9	19	2.8	12	4.6	10	0.06	-0.09	4.3	11	2.2	-0.29	8.2	21	-0.42	30	5.1	21	-8.1	21	-3	15	4	54	2	18	-0.1	7.2	2.1
-0.69	0.08	-17	-11	-3.4	-0.61	-7.1	-4.6	-12	2.7	-18	5.2	-8.8	-4.2	-4.2	-1.1	-5.8	8	-7.4	1.6	4.2	-0.9	-4.6	3.1	-6.5	-3.1	5.9	3.8	-17	2.5	-0.32	9	-14	3.1	-8.2	-2.5	16	-1.4	-2.6	-1.3	-3	-0.2	3.9	8.4	8.8	-0.27	-1.3	0.97	-20	-0.84
-1.5	0.19	-26	-8.7	-8.8	3.6	-20	-7.2	-28	2	-33	5.9	-9	-0.27	-25	-0.03	-25	7	-17	2.1	-9.2	9.2	-20	6.3	-18	9.7	-12	5.7	-14	1.9	-9.8	8.5	-10	3.1	-9.1	0.61	5.9	6.7	-5.6	2.9	-10	11	-19	8.8	-3.4	7.1	-6.2	1.6	-29	7.6
-1.8	0.08	-20	-2	-18	2.3	-22	3.7	-28	3.2	-36	5.1	-16	1.6	-27	-0.43	-21	1.2	-23	5.1	3.7	-4.2	-12	-1.2	-15	7.4	-14	6	-18	4.5	-16	12	-19	9.5	-11	6.5	-2.6	12	-6.7	9.8	-15	7.1	-14	6.4	-11	4	-7.8	1.8	-27	13
-2.2	-0.24	-26	-7.9	-12	-4.9	-8	-3.9	-24	1.7	-28	-1.1	-8.7	-6.2	-26	-0.84	-26	8	-17	-1.4	1.9	-8.6	-7.5	-1.7	-13	3.4	-15	0.28	-16	3.8	-12	4	-14	2.3	-8.1	2.8	-0.29	4.2	-3.9	-4.6	-16	3.5	-16	2.8	-9.5	-5.6	-8.9	-0.65	-19	5.8
-1.8	0.27	-16	5.5	-4.7	4	-1.9	-2.1	-13	1.4	-14	2.1	0.49	0.17	-23	-1.6	-15	-0.44	-9.7	-2.7	-18	-3.3	6.8	6.5	-11	0.03	-8.5	-0.37	-13	5	-9.9	0.32	-12	1.6	-7.4	0.52	6.6	-3.5	-3.5	-5.2	-15	4.3	-10	-6.8	3.6	-2.3	0.88	3.9	-11	-0.59
-0.92	-0.37	-6.6	-4.4	8.9	5.3	2	-4.4	-3.4	1.8	-7.7	-3.8	3.9	-0.24	-7.4	-5.9	-11	-4.8	-12	0.09	0.06	-2.5	-3.2	-2.1	4.5	2.4	-2.8	1.6	2.8	5	-1.7	2.4	5.7	2.6	11	0.26	22	3.9	15	-0.5	-0.02	7.1	-3	0.7	27	-4	8.8	4.8	-0.93	-3
-0.98	-0.18	2	-9	-0.48	5.8	-4.1	-11	7.8	-0.99	0.62	-3.2	7.6	1.1	-2.9	3.7	-24	7.7	-15	0.65	14	2.2	-6.4	0.92	9.2	-0.9	-1	-2.7	1.6	2.1	-7.7	-0.14	1.5	5.4	8.4	1.3	21	4.5	12	0.04	0.94	6.2	1.3	-5.3	20	-1.3	8.5	0.68	-0.29	1.7
-0.75	-0.34	0.02	-13	1.9	-5.6	14	-11	4.8	-5.1	-0.53	-2.3	14	-2.6	-13	-4.6	-13	4.6	-11	-1.5	-7.3	-8.5	5.8	-3.2	0.12	-9.5	-2.4	0.62	-8.6	-7.9	-3.5	-1.5	-11	-15	9.2	-7.3	5.8	-3.8	11	-5.4	-4.9	-5.4	-7.6	2.3	14	-4.8	0.38	2	-7.4	-15
-0.46	-0.27	9.7	-9.9	9.3	-4.2	9.1	-3.7	12	-11	5.9	-2.8	16	-5.3	-5.9	3.7	-15	-2.8	-5.9	2.4	6.3	6.8	5.8	2.4	2.6	0.15	-1.2	0.91	-6.3	1.1	-3.4	1.8	-7	-4.2	5.7	-3.6	10	1.1	13	1.4	-5.6	-0.76	-1.1	0.25	27	-2.8	0.05	-2.9	-4.6	-4.8
-0.81	0.5	7.5	-3.3	-4.4	-5.6	-1.9	-0.45	-7.2	1.6	-12	-3.5	0.38	-3.9	-12	1.2	-16	12	-13	6.5	-1	12	-4.8	8.5	10	4.5	-2.4	3.2	-5.7	3.3	-3.9	7.6	-4.8	9	5.2	3.9	21	10	5.5	0.11	3.2	2.5	-15	11	18	-4	6	5.1	-7.8	4.1
-1.4	-0.01	-11	-2.1	-6.8	1.9	-11	-0.71	-15	5.2	-22	-3.4	0.48	-3.1	-18	9.1	-18	9	-15	3.2	-4.8	-2.4	-3.8	3.1	-2.5	-1.6	-10	5.6	-11	-1	-7.5	5.3	-9.5	-1.1	-0.77	0.98	5.6	7.4	1.3	2.4	-0.5	6.8	-13	13	-1.6	0.57	-7.2	1.4	-14	4.4
-1.3	-0.05	-12	-15	-6.5	-5.9	-11	-16	-7.4	-12	-15	-13	1	-18	-28	0.15	-14	11	-23	4.1	-19	-2.1	-2.4	-0.31	-12	-2.9	-9.4	2	-6.5	-3.1	-11	2.9	-11	-5.2	8	-2	10	-2.8	4.3	-0.35	-5.9	2.8	-13	-0.09	3.6	-9	-6	0.3	-12	-9.2
-1.2	-0.41	-0.98	-5.8	-6.4	-5.1	-11	-8.4	-7.5	-8.7	-10	-6.8	1.8	-9.5	-6.2	-3	-16	8.2	-18	0.11	13	2.2	-10	-2.2	2.4	-2.7	-8.7	-5.1	-5.7	-8.6	-6.5	-4.3	-0.85	-2.4	-0.17	-10	13	-4.2	1.6	-3	6.9	-6.8	-13	-1.2	3.2	-11	1.9	-11	-1	-5.1
-1.2	-0.04	-4.3	-3.5	-0.91	1.4	-9.5	-8.5	-4.8	-5	-13	-6.1	4.1	-3.3	-13	-1.1	-17	0.25	-13	2.2	-1.7	-2.8	-4.6	-5.5	0.12	5	-9	-2.4	-4.7	0.34	-2.2	-5.5	-6.2	0.42	-7	-7	11	-4	-2	-5	-5.1	0.89	-10	1.8	-3.5	-4.8	2.2	-8.4	-8.9	-6.8
-0.91	0.14	-0.94	-0.57	8	-8.6	0.96	-5.8	-4.1	-8.8	-7.7	-4.1	5.5	-11	-11	-0.93	-6.9	9.6	-8.7	-0.97	1.3	-7.7	-3.4	-2.5	-2.5	-0.92	-5.5	-7	-2.3	-3	-7.5	-3.1	0.25	3.1	-5.5	-9	9.2	-5	5.3	-8.7	-5.2	-5.8	1.2	-6.4	-1.1	-13	2.4	-8.1	-7.9	-6.2
-0.46	-0.01	4.9	1	6.9	-5	3.4	2.4	-0.85	-4.4	1.8	-0.45	9.2	-8.8	-4.1	2.4	-11	6.1	-1.4	4.5	-1.5	-5.1	1.2	8.7	1.3	5.1	-3	5.3	-0.7	8	-0.56	4.2	5.2	5.5	-1.3	2.6	12	-1.1	0.36	4.8	0.53	-1.6	2.7	3.4	-5.8	3.4	4.9	-0.18	4.4	5.8
-0.38	-0.01	6.3	12	4.9	2.9	3.9	17	-4.6	6.5	-0	13	7.5	3.6	0.11	5.5	-6.7	-1.1	3.1	1.7	11	9.5	7.2	6.6	-0.44	13	0.41	12	0.94	3.4	-2.4	9.9	1.3	-0.97	0.44	13	9.8	10	-1	17	1.6	7.2	-2	9.1	-9.9	17	5.6	10	2.1	4.5
0.13	0.55	5.8	-1.4	10	-4.4	1.4	2.6	2.4	-1.9	2.5	0.28	12	1.1	1.4	-0.83	-4.5	3.3	-0.39	4.1	7.9	0.66	5.3	-0.59	6.7	4.1	6.7	15	5.9	-5.2	5.9	6.5	7	-2.3	0.15	2.4	14	9.9	2.3	6.5	13	3.7	3.5	12	-0.12	4.5	8.8	8.6	13	3.2
-0.03	0.1	2.2	-2.7	14	-11	4.4	-12	1.8	-10	7	-4.5	12	-3.7	-4.3	-1.6	0.99	-0.92	0.94	-1.6	11	-7.3	13	-5.8	1.9	-3.4	8.1	5.9	5.6	-0.98	0.15	-2.5	4.7	-5.7	-7.4	-4.1	9.8	-4.6	-3.3	-6.6	4.4	-8.1	2.8	1.8	-5.5	-7.7	-0.38	1.6	4.7	-5.6
0.41	0.14	13	-6.8	11	-9.2	5.4	-12	12	-4.9	8.7	-5.5	9.4	-6.3	7.5	-1.5	4.8	-0.08	9.9	-1.1	14	1	13	-3.1	2.6	-7.6	9.1	-5.1	10	-3.7	4.5	-0.15	11	-4.2	-5.5	-8.7	15	-4.3	6.4	-11	12	-7.6	9.6	-7.6	9.7	-6.2	7.3	-1.1	19	-6.2
0.26	-0.01	13	-14	6.1	-5.9	11	-1.7	7.7	0.23	11	0.55	9.8	2.8	5.8	-3.3	0.72	-1.3	5.7	3.2	-1.7	-10	2.9	2	0.99	3.1	3.7	2.9	7.1	0.63	2.4	-0.51	-0.6	-2.3	1.2	-8.2	8.4	-2.3	5.7	1.6	7.6	-8.8	-2.8	1.9	0.85	-3.9	9.1	-0.01	5.7	12
-0.39	0.48	11	-0.77	3	2.5	-4.9	3.5	-4.9	8.5	2.2	9	2.9	1.7	8.5	0.77	-6	8	-5.8	6	7.6	6.9	-7.7	-1.7	-0.16	2.8	4	0.1	2.7	0.65	3.4	6	-1.8	7.2	3.6	3.9	11	3.2	-1.6	4.5	1.1	5.6	-2.8	2.4	-0.21	1.6	11	4.4	-5.5	8
-0.26	0.46	-1.8	5.4	-4	8.6	-4	9.4	-8.8	7.3	-2.5	13	-3.2	9.8	-2.5	3	0.59	6.9	1.7	5.4	-1.3	6.6	1.8	-0.5	-0.62	-0.62	0.92	1.1	3.9	-3.9	-5.1	4.2	5	3.5	-5.9	-2.9	-4.6	0.24	-11	-0.77	-11	3.5	-8	5.7	-11	1.4	-0.28	9	2.7	4.9
-0.26	0.06	7.4	13	6	0.7	2.4	9.6	0.02	7.9	-0.5	6.8	5.2	-0.31	5.4	-2.4	3.3	2.4	10	1.9	-2.2	0.73	7	-1.3	0.73	-0.64	8.5	7.6	8.5	2.3	-0.24	1.9	3.8	-0.97	-1.6	1.1	7.6	5.6	-5.6	2.1	-1.7	0.09	4.3	3.4	-3.4	-4.8	4.8	5.3	9.8	2.8
0.18	0.37	0.14	-2	5.2	-1.3	2.7	4	15	-1.8	6.1	1.9	6.4	-1.7	16	5.9	3.9	11	11	11	7.8	-2	13	5.6	0.21	3.3	6.5	1.5	-0.19	3.9	4.4	2.8	4.3	5.1	-7.2	-1.4	-0.6	1.7	-6.8	-3.7	-0.87	-3.5	7.3	3.2	-6.1	-5.1	7	0.67	4.4	2.3
0.08	-0.02	16	-4.9	2.1	6	21	1.7	11	-0.6	13	4.2	9.6	9.3	0.65	0.21	-3.3	-0.2	3.1	0.37	0.85	3.6	3.2	5.3	1.6	-0.61	13	1.6	2.7	-3.7	5.2	-0.69	5.1	-1.4	-3	-1.5	7.5	-2.9	-6.5	-2.7	5	-1.9	15	3.1	-7.2	-4.1	14	0.49	12	-5.3
-0.19	-0.31	21	-7.2	5.4	0.71	10	-2.9	3.9	-4.3	7.7	2	7.3	-7	12	-5.8	5.3	-1.4	3.2	3.3	12	-5.8	7.3	-5.7	-4.9	-6	13	-2.9	3.9	-3.5	12	-2.2	5.8	-7.5	6.4	-5.8	8.3	-5.3	-3.5	-2.6	7.7	1.8	5.2	-11	-1.1	-6	17	-0.65	5	-4.4
-0.56	-0.63	0.33	-4.3	-2.3	-6.8	3.8	1.7	-3.9	-5.8	5.2	-6.5	0.83	-3.7	6.1	-4.7	1.1	-4	-2.3	-5.5	-1.4	-6.4	10	0.47	-7	-7.4	2.3	-3.6	0.45	-0.22	-2.1	-4.8	4.5	-0.7	-3.9	-2.2	-2.5	-8.6	-0.95	-3.8	-1.2	-7.7	-7.6	-9.2	-6.9	-7	6.2	-4	3.8	-9.3
-0.07	-0.2	-2.7	2.5	0.98	-0.36	5.3	3	3.9	-3	7.3	1.9	1.6	-3.1	5.2	2.7	1.4	-2.6	2.5	-4.8	-3.8	-0.77	6.8	-1.7	1.4	1.8	-1.1	-1.1	-1.1	-1.3	2.9	-0.77	7	-5	-6.2	-2.9	0.86	2.7	-4.2	-0.07	3	-2.8	1.7	-2	-6.9	-2.8	2.8	-2.8	7.3	-5.3
0.05	-0.05	5.8	3.6	11	-4.1	0.27	2.1	7.8	-5.1	5.5	3	1.8	-7.3	3.7	-2.6	7.4	0.26	-0.9	3.1	-3.3	-1.9	-3.6	-0.7	-5.5	4.1	-1.6	0.81	2.8	2	-1.3	-1.3	-0.57	-2.8	-8.6	-0.12	-5.7	1.4	-9.4	0.36	-1.4	4.3	-6.3	0.46	-11	-5.4	0.1	-2.7	7.4	5.1
0.29	-0.43	15	-1.3	7.7	-10	10	-5.5	9.3	-3.2	11	-10	11	-6.8	-2	-4.3	6.1	-8.6	4.9	-8.5	-3.1	-2.4	8.4	-1.2	-2.8	0.31	12	1.5	5.4	1.2	7.9	1.3	1.6	-0.8	6.7	3	5.6	3.2	4.4	3.4	-7.4	-2.9	1.9	3.9	0.92	0.87	13	-0.46	10	-3.5
-0.11	-0.06	20	-11	0.99	-6.1	-0.1	-3.1	-8.9	-3.2	-1.7	-2.9	3.3	-3.6	7.2	0.28	5.8	1.8	6.4	-0.55	7.1	-3.9	22	-4.2	11	-0.18	14	4.3	2.6	0.57	11	6.8	8.6	-1.4	12	-5.1	22	-0.55	13	-3.7	8.3	-4	16	7.4	10	-2.6	12	1.6	14	1.4
-0.76	-0.14	4.7	-2.5	2.9	-2.6	1.7	-3.2	-4.2	-1.9	-7.7	-1.6	4.4	-0.38	-12	6.2	-3.3	8.5	-14	-2.2	-8.3	1.7	-4.1	2.8	-6.3	0.25	1.7	-1	-3.2	3.8	-2.5	1.9	-1.9	1.3	3	-3.8	1.3	-4.4	1.7	-8.4	-6.7	-5.2	-18	4.1	0.98	-8	7.1	-3.6	-2.4	-0.99
-0.44	-0.21	9	-1.5	-0.86	-0.86	5	0.92	7.2	-1.5	1.7	-1	5.7	-3	-5.4	0.24	-14	6.3	-14	8.2	0.61	-1.1	-9.2	3.5	-0.89	-2.2	-5	3.9	-3.4	0.02	-1.1	1.1	3.6	-0.43	0.94	-0.62	10	2.2	-4.2	-1.3	-0.38	-2.7	-12	9.7	5.3	-1.1	12	1.4	0.51	4.3
0.17	0.61	4.8	2.2	-4.8	-4.8	0.23	-1.5	-0.36	4.3	-4.6	6.1	-0.9	-2.3	6.8	5.9	-8.2	9.9	3.4	1.6	4.1	6.9	1.5	8.2	4.4	5.4	3.9	10	-1.5	4.5	1.3	3.1	6.5	-1.2	-7.7	2.9	10	3.4	-7.2	4.4	3.5	8.4	2.9	8	-11	1.3	7.4	6.2	9.4	2.3
-0.23	0.55	-3.8	-8.7	-3.5	-4	-4.5	-9.6	-14	5.4	-8.5	6.3	-8.8	5.5	10	10	2.3	9.4	5	-1.4	14	9.8	-0.21	8.4	2.4	5.7	8.5	5.8	1.2	2	12	-1.1	7.2	1.9	-2.6	-4.2	6.7	-0.12	-3.4	-1.9	3.9	-6.2	6.9	1.6	-7.7	0.42	15	4.6	12	8.7
0.04	0.27	-4.2	8.4	-1.5	3.1	-6.2	13	-5.9	1.7	-5.7	12	-6	9.4	9.3	6.8	6.7	1.9	4.3	1.3	13	5.5	2.7	5.3	1.6	6.9	8.2	5.4	1.6	3.3	1.1	0.88	2.2	2.8	-3.6	3.8	2.8	0.2	-1	7.6	-4.1	0.29	11	-6.2	-7.9	2.4	9.3	1.7	3.8	5.4
-0.05	0.11	8.3	2.7	-12	-12	0.49	3.5	-7	-8.3	3	-4.8	-2.8	-7.3	9.9	1.2	1.2	-0.19	4.8	-0.19	8	-2.4	11	-2	1.3	-3.4	9.6	12	4.9	-5.3	-0.32	3.3	4.5	0.4	-1.7	3.6	5.6	1.1	-2.7	0.38	-0.49	-3.2	9.4	3.8	-3.7	-1.5	5.5	1.9	6.6	0.81
-0.14	-0.39	8.1	0.29	1.4	-7.4	9	4.5	0.64	-10	6.4	-4.3	-1.5	-12	7.2	-1	-2.7	-3.3	1.5	0.69	0.85	-9.6	8.4	-4.2	4.3	-6	8.7	10	4.5	-7.5	6.1	-0.37	6	-8	-5.4	-3.4	6.9	-5.4	-1.4	-8.3	-6.6	-7.2	6.7	4.8	-9.7	-9.1	8.7	3.5	9.5	0.3
0.05	-0.62	7.8	11	2.8	-7.4	6.7	6.4	-9	-9.8	2.4	-8.8	-2.7	-5.4	7.3	0.74	7.7	-19	5.3	-7.9	6.3	-2.3	7.6	-5.2	0.13	-13	7.1	1.6	2	-11	2.7	-13	5	-11	-8.8	-9.1	-1.9	-13	-5.1	-5	-0.69	-12	1.4	-4.2	-7.5	-7.7	5.1	-0.82	12	-2.2
0.1	0.4	5.3	-6.1	-3.1	-7.9	1.7	-0.56	-13	0.1	-12	-5	-9.9	-1.2	8.3	4.8	5.1	16	8.4	10	-0.12	0.87	0.78	-1.7	-3.4	-1.9	6.3	11	-2.9	2.5	3	6.1	-2.7	0.88	-4	-2.8	-0.76	8.9	-9.7	-3.3	0.99	-5.6	11	15	-5.6	-4.5	7.8	9.4	4.9	3.9
-0	0.02	3.7	-7.2	0.31	-3.9	6.8	-6	-0.67	2.1	0.66	0.72	-6.5	-1.2	12	4.2	-1.5	3.9	1.1	3.5	-0.75	-7.4	5.2	0.81	2.8	7.1	12	8.8	6.8	7.5	10	-0.39	0.19	6.1	4.8	-3.4	5.7	6.3	1.1	0.86	8.2	-1.2	11	3.4	-2.9	3.6	14	8	6.9	9.4
-0.22	0.16	-2.6	9	-4.5	-0.68	0.08	14	5	8.5	3.9	12	-4.8	5	-4.4	9.3	-0.03	0.47	-1.9	12	-13	4.1	3.9	7.8	-13	10	8.8	17	-1.3	9.3	1.4	-0.14	-0.36	14	-4.2	11	-8.3	4.7	-9.3	12	-7.9	5.3	4.9	4.1	-9.2	19	3.3	6.3	-3.9	15
0.55	-0.58	1.1	11	12	-11	15	2.6	8.3	-5.6	4.8	5.5	15	-10	-36	-6.5	18	-15	12	-5.4	-32	2.9	9.8	-0.85	-21	-4.7	-6.9	3.9	-7.8	-0.69	-12	1.2	-7.7	-3.8	5.3	0.2	-1	3.6	-9	2.9	-20	-5.7	-7.6	0.19	-5.3	-2.6	-14	0.53	-17	0.15
0.05	-0.61	18	-3.1	16	-16	8.9	-12	11	-20	-2.4	-7	18	-20	16	-4.3	8.4	0.74	9.1	-5.4	12	-3.5	16	3	9.4	-5.8	-20	4.1	-11	-5.7	-16	-4.3	-1.8	-6.5	10	2.6	-5.4	4	17	-1.3	9.2	-4.5	-9.8	-11	22	0.84	-18	3.7	3.7	-13
-0.24	-0.35	-7.8	-13	3.9	-1.5	-6.5	-9.6	-3.7	-7.6	-11	-10	2.8	-5.2	-3.1	-2.1	-4.9	-4.4	-7.9	-5.4	-4.7	0.12	0.27	-5.2	-3.1	7	-5.8	5.4	-12	2.6	-7.6	-3.6	-10	0.76	6.2	3.1	3.9	3.3	11	-2.5	-4.7	-4.3	-2.3	0.1	14	-0.6	-11	3.2	-7.8	-6.1
0.05	-0.23	-9.3	-3.6	9.2	-8.6	-1.1	-2.8	3.3	-6	-7.1	-3.3	11	0.6	10	-4.9	-2.6	-0.38	3.1	-6	13	2	10	-2.5	7.9	-1.2	2.2	-1.7	-2.4	-6.5	-0.37	1.6	-5.3	-5.6	8.6	-5.9	15	-1.7	18	0.54	-0.64	-6.9	-0.47	1.8	21	-4.4	-0.09	4.3	-3.9	-7.6
-0.24	-0.49	-11	3.4	9	-3.9	0.24	-2.4	-0.56	-12	-6	-5.8	7.2	-2.4	4.5	4.7	1.7	-3.7	2.1	-3	2.4	-10	-0.51	-4.3	3.8	-6.9	3.6	0.03	-3.7	-7	2.8	-5.8	-3.4	-6.9	2.1	-12	8.2	-3.8	9.4	0.73	-2.9	-11	4.7	-2	13	-0.7	2.9	-0.6	0.73	-4.2
0.44	-0.56	-0.26	-8	7.5	-11	-5.2	-16	2.4	-9.2	-6.4	-12	4	-6.5	0.08	0.09	-0.26	-6.4	6.4	-5.7	-0.75	-8.5	4.5	-2.4	10	-3.2	6.5	-0.25	-4.5	-5.6	2.5	-5	0.18	-6.8	3.4	-2.2	13	-3.1	14	-5	4.1	-14	13	-7.1	13	-4.9	4.2	-3.1	7.6	-8.2
-0.19	-0.26	-8.1	-4.1	8	-15	-5.1	-11	-2	-4.6	-5.3	-4.7	7.4	-14	-3.4	-2.3	-4.1	-4.1	-1.2	-5.7	-0.39	2.6	-6.5	-4	7.7	-2.1	1.5	-3.6	-3.5	-4.3	-1.2	-6.7	-1.9	-5.1	2.1	-3.9	11	-3.3	11	-8.3	-0.03	-2	5.6	-5.7	16	-5.8	2.9	-5.7	-4.6	-9.7
-0.42	-0.01	-3.4	-1	7.5	-7.4	-9.8	3	-2.7	2.3	-5.2	-3.8	1.5	-3.5	-0.72	0.6	-5.8	-4.2	-0.39	-4	10	-1.2	-8	-9.4	3.9	-6.6	-3	-6	-0.62	-6.8	5.1	-6.5	-1	-4.6	9.3	2	9.5	4.1	7.6	-4.3	5.7	0.77	0.71	-3.6	14	-3.8	1.5	-2	-0.09	-5.8
-0.07	0.14	-13	-13	6.7	-7.9	-5.2	-7	-8.7	-5.5	-1.6	-14	-1.1	-17	-0.44	-2.4	0.03	-6.5	2.2	-4.7	2.1	-8.1	2.6	-5	-6.2	-4.2	-3.8	-4.7	-4.9	-3.8	-3	-0.19	0.01	-6.1	-1.8	0.19	7	0.94	4.4	-7.6	2.6	-4.5	0.59	-14	6.9	-4.4	0.66	1.7	-3.5	-4.7
-0.48	-0.62	-4	-15	7.4	-16	4.3	-16	-3.5	-20	4.9	-5	5.6	-22	-0.91	-1.4	-9.8	0.16	0.88	-9	2.9	-9.6	-0.53	-9.8	2.5	-7.5	5.4	-3.9	-4.8	-2.4	3.7	0.45	-5.4	-11	1.5	-28	3.1	-17	5.9	-16	9	-8.6	6.4	-5.3	15	-12	6.5	-13	2.9	-5.5
-0.44	-0.82	-4	-26	-0.66	-4.1	-5.5	-21	9.6	0.89	1.6	-31	-2	-7.5	-0.01	1	-9	-7	-4.2	-20	-1.8	-1.3	-0.86	9.3	5.5	-14	5.5	-15	-4.3	-4.9	0.92	-4.6	0.78	-13	1.7	6.4	0.57	-4.8	4.5	-5.7	2.4	-1.9	3.2	-19	7.4	-6.4	-1.4	-7.2	0.92	-16
-0.36	-0.69	3.5	-1.4	3.5	5.8	-0.15	-3.1	-1.8	7.1	-3.6	-16	-2.3	-0.03	-0.93	-9.6	-5	-10	-4.2	-12	-9.3	-5.2	-5.2	-3.5	-8.8	-9.8	-10	-16	-12	-8.3	-9.9	-17	-7.6	-11	-11	-8	-4.8	-14	-10	-12	-9.8	-3.1	-3.1	-11	-11	-5.1	-6.8	-18	-2.1	-13
0.05	-0.43	2	6.9	-2	5.3	-5.2	-0.57	1.3	1.4	3.9	-2.1	4.4	2.8	-1.7	-9	-3.9	-0.85	0.89	-1.9	1.4	7.2	-2.6	-3.4	-4	-4.1	0.8	-5.3	-1.5	-4.1	-2.7	-8.5	-1.8	-4.9	3.5	-4.7	4.3	-5.3	-0.41	-2.2	-3	1	-5.8	-5.6	-5.7	-2	0.26	-8.2	-4.5	-4.9
0.17	-0.25	-1.3	-9.3	4.8	-5.1	-0.01	-5.5	4.1	-1.4	6.2	-14	8.1	-9.2	-4	0.31	-1.6	-0.21	-0.37	1.1	2.5	-1.8	1.6	-1.8	-0.54	-12	-5.7	-8.4	-4.4	-14	-9.8	-6.2	-4.8	-20	-6.4	-10	2.2	-7	0.1	-12	-1.9	-10	-5.4	-9.4	-4.8	-14	-0.29	-8.4	-11	-9.6
-0.71	-0.99	7.2	-8.5	7.6	-14	10	-10	-0.34	-6.7	10	-15	5.6	-12	0.01	-4.8	-9.3	-5.6	-9.4	-7.1	5.8	-2	-14	-2.1	4	-7.4	-2.7	-7	-3.6	-11	1.1	-6.9	-5.6	-18	-5	-4	-0.22	-11	-0.53	-8.4	3.8	-10	0.69	-6.6	-5.2	-12	-1.6	-7.7	5.1	-8.4
-0.39	-0.32	14	-13	18	-9.3	15	-15	6.9	-3.1	4.5	-17	16	-7.3	-13	-4.4	-3	4.8	-6.1	-2.6	-17	6.7	8.1	0.46	3.4	-7.9	-2	-7.2	1.1	-5.5	-8	-9.1	-0.35	-9.8	5.7	-6.6	-2.1	-8	3.5	-4.1	-1.9	-3.2	-2.9	-3.2	0.44	-8.8	-10	-7.6	6	-7.9
0.14	-0.07	4	-12	4.4	-0.57	1.3	-8.8	4.7	-0.9	-7.1	-3.5	9.3	4.6	4.3	2.4	-6.1	3.7	-1.2	5.1	-5.9	-0.71	8.4	3.3	11	-5.4	-5.3	-1.6	-3.4	-6.3	-12	-4.7	-1.3	-5.2	6	-8.5	7.6	-3.7	14	-9	11	-7.4	-8.6	2.4	19	-6.8	-0.25	-6.8	3.9	-5.8
-0.23	0.1	4.6	-11	-2.5	-2.2	-0.77	-7.5	-7.1	-3	-7	-4.5	2.8	-3	-4.3	-6.3	-16	9	-7.4	-1.5	0.3	-9.1	-9.3	-2.2	8.6	-8.6	-3.7	-7.6	-7.2	-1.4	0.6	0.72	-2.8	-3.5	5	-7.2	14	-5	8.3	-7.5	1.4	-2.4	-6.1	-0.68	11	-4.3	4.9	-5.9	3.1	-8.9
-0.03	0.63	1.2	-0.26	4.2	1.9	9.7	5.9	1.3	2.2	4.8	-0.69	2.4	1.6	0.68	5.1	-3.4	4.7	-0.91	-1.1	-4.3	0.05	6.8	2.4	3.3	7	-1	5.3	-8.1	13	2.5	6.8	-3.8	3.5	-6	5.8	0.55	5.4	1.5	9.7	6	8.3	-2.5	1.6	8.9	5.7	2.5	6.4	0.31	11
0.22	1.6	8.3	7.8	2.2	9.4	5	14	6.6	15	4.2	8.5	2.3	11	11	5.5	2.6	9.6	1.8	12	9.6	4.9	5.5	0.46	5.1	6.7	1.7	1.8	1.4	1.3	0.06	8.4	3.6	0.64	2.2	1.6	9.8	5.9	8.2	2.8	11	5.6	-4	0.23	6.3	5.2	-0.48	1.5	11	3.6
0.01	0.64	8	10	7.1	7.9	19	11	2	4.9	5.5	2.2	12	4.9	2.6	2.8	10	5.6	6.8	8.1	-0.3	3.1	0.89	1.7	0.24	5.5	4	2.7	-4.9	1.9	0.71	7.3	-7.7	0.71	-2.1	4.2	5.2	7.8	5.7	11	5.3	15	-2	0.86	4.1	10	3.8	-1.6	-2.5	9.4
0.44	0.6	21	9.7	12	5	11	10	5.3	4.2	10	4.7	12	13	20	5.2	11	2.6	3.7	7.1	6.5	-2.1	13	5.8	8.8	5.7	5.2	6.2	9.2	4.9	5.1	3.5	12	4.7	17	3.3	11	4.6	17	3.7	18	13	5.5	7.9	28	5.7	-0.18	7	20	9.3
0.2	1	20	15	0.34	16	15	13	13	16	5.5	8.1	8.3	6.6	3.2	6.7	7.1	5.5	1.2	6.4	9	2.1	5.6	10	2.6	4	0.32	5.5	-5.1	-0.08	-1.5	7.7	-1.6	6.2	6.7	-2.4	5.6	3.8	2.2	1	9.7	9.7	-2.3	8.4	23	6.1	-1.5	4.4	4.4	12
-0.28	0.72	2.1	13	-8.4	6.1	11	16	0.33	9	-2	15	-6	13	-14	11	-0.4	15	-1.2	8	-3.5	4.4	-12	9.3	-6.7	13	-5.7	7.4	-9.3	3.7	2.1	13	-10	3.5	-2.1	14	12	3.9	-1.5	8.2	-7.8	11	-14	6.3	7.9	11	-0.96	6.2	-9.2	11
-0.37	0.79	-5.1	14	-5.8	11	-2.7	15	5	-0.91	0.59	16	-7.3	5	-11	8	-2.2	16	0.5	17	-6.7	6.1	-7.4	11	-3.4	21	-7.5	26	-11	19	-7.2	7.5	-15	14	-9.1	21	0.27	4.2	-1.3	23	-10	10	-5.1	15	0.5	17	-3.1	15	-7.6	11
-0.44	-0.46	-7.1	13	-3.2	3.5	0.94	7.3	-0.53	1.9	-0.64	10	1.1	-0.64	-3.4	1.5	-3.6	-15	1.1	-0.44	-7.5	14	2.3	-1.2	-4.2	22	-4.2	8.1	-4.1	13	2.1	10	-3	5.9	-3.6	11	2.8	4.7	-3.7	14	-1.2	5.3	-3.3	8.1	1.2	4.2	0.09	7.4	-5.5	-3
-0.24	-0.16	1.1	12	-3.9	16	1.8	6.4	2.6	12	-2.4	5.4	-0.26	12	1.2	-5	-1.4	-2.2	-1.1	-2	-0.3	-5.2	-1.9	-5.2	1.7	1.4	-4.2	-13	-0.35	1.9	0.14	-2.4	3.2	-3.7	-2.7	-1.4	-1.5	3.4	-3.9	-2.2	-2.4	0.37	-3.7	-9.5	0.09	-0.11	0.1	0.05	2.6	-11
-0.3	-0.7	0.72	-6	1	8.1	0.68	5.2	0.41	4.4	2.8	-4.7	4	0.86	-0.81	-8.9	-11	-8.1	-6	-5.3	-18	-2.9	-3.8	-19	3.9	-0.91	-0.36	-11	1.4	-0.41	1.1	-2.7	-1.5	-6.9	8	12	5.2	-1.1	3.1	4.2	1.3	4.5	-1.3	-13	-0.77	1.6	2.2	-5.2	-1.7	-9.9
0.28	-0.74	-2.1	-8.9	5.9	-6.9	5.3	-8.3	-0.68	-3.1	2.2	-9.8	4.9	-6.8	-3.8	-12	-0.51	-5.9	-0.84	-6.1	-0.97	-1.8	8.3	-12	3.2	-3.8	2.1	-7.3	7.7	-1	3.5	-3.6	8.6	1.5	8.6	1.8	-0.69	-5	3.7	-2.2	3.1	-1.2	1.2	-10	4.9	-1.9	2.8	-10	4.1	-15
0.83	-0.99	2.9	-4.5	9.7	1.4	9.7	-0.59	8.8	-1.8	6.2	0.67	4.6	-0.51	9.1	-7.7	8	-12	5.2	-6.2	16	-1.5	5	-2.8	9.2	-5.6	2.8	-7.3	10	-2.7	5	-2.8	15	-5.2	9.6	-1.2	12	-6.2	17	-7.2	19	-4.8	6.7	-2.2	13	-2.2	5.5	-1.8	15	-18
0.23	-0.14	1.7	6.9	8.6	9.8	4	7.2	5.4	3	0.65	-2.2	0.46	4.1	-7.7	-0.48	-6.3	5.6	-0.31	4	-8.9	2	0.98	-3.6	7.5	2.3	-4.3	-1.9	3.7	2.8	-5	1.7	1.8	5.8	-1.4	1.6	-4	0.69	8.9	-0.8	11	-3	1.4	7.2	2.4	-4.5	-4.3	-4.3	8.3	1.5
-0.33	-0.41	4.2	16	-2.5	9.7	-4.6	15	4.2	11	-1.2	8.3	-1.7	5.9	-2	-2.4	-1.1	-10	0.32	-1.9	-4.9	-5.5	0.81	-2.1	5.7	-0.86	-6.4	4	2.4	1.6	0.56	4.8	-3.2	3.3	5.6	3.4	2.3	0.74	6.3	6.1	9.5	1.8	0.75	0.79	6.8	3.1	-4.2	1.6	-6.4	0.58
-0.34	0.61	2.1	7.2	-1.1	5.1	7.4	11	3	5.9	4.9	1.4	0.75	4.4	-7.1	5.8	-8.6	3.6	-4.5	3.8	-3.6	0.56	-9.2	-2.1	-3.1	2.7	1.2	1.7	1.9	1.1	0.84	5.6	-9.7	1.2	-1.7	-1.3	2.9	3.9	-1.5	-0.85	3	-0.74	-2.5	5.2	0.65	1.3	-0.58	2.8	-12	0.44
0.44	0.72	-0.43	13	4.9	5.1	9.1	10	7.5	3.3	6.8	6.8	0.53	6.3	-2.4	3.5	-2.8	-0.91	0.08	4.8	1.6	2.2	-4.4	2.2	-0.62	-3.1	2.9	1.5	1.6	-2	0.71	6	-0.71	-3.1	-8.6	4.6	-6.2	3.7	-9.4	4.2	-1.5	5.4	0.63	7.2	-6.2	-1.3	0.07	2.8	3.9	-0.09
0.18	0.34	9.5	12	2.1	4.3	2.8	4.6	10	11	3.7	8.6	2.8	7.7	3.9	-3.6	2.8	6.1	1.2	2.8	11	-7.1	3	3.9	-0.38	1.7	0.18	-5	-1.8	6.4	-2.1	-6.8	4	7.9	-0.47	-0.65	-0.47	-7.2	0.22	-0.98	-4.5	-1.3	0.05	-8	-6.1	-0.74	-0.67	-2.7	2.3	1.6
0.03	0.89	4.2	22	-1.3	15	4.1	20	7.7	12	0.16	21	5.5	20	-3.1	14	4	3.9	-2.8	2.4	-5.8	10	0.67	10	-1.9	6	-5.8	7.7	-6.6	9.7	-7.9	-2.2	-6	14	-4.5	14	-11	8.6	-3.4	10	-5.2	-1.9	-4.3	5.2	-12	11	-11	10	-4.2	17
-0.04	0.47	2.6	2.8	3.2	7.3	9.4	5.1	0.79	9.2	-3.6	9.2	7.8	7.7	-2.2	6.6	-1.5	-4.1	-3.9	5.6	-3	1.4	-3.1	-4.8	-2	5.5	-3.8	2.6	-3.4	2	-2.9	0.29	2.5	7.4	4.8	11	-9.6	5.3	-1.8	2.6	-1.5	3.7	1.3	3.3	-1.5	-0.75	-4.4	5	-4.9	6.8
-0.03	0.07	4.9	-12	-1.7	-8.4	-5.9	-8.1	-1.2	-0.58	-5.5	-2.6	-8	-1.7	-0.14	-4.9	-5.8	-4.2	-2.4	-0.65	-12	-2.7	-13	-4.2	5.2	-4.8	3.5	1.9	2.8	-0.4	7.6	-3.8	-1.2	3.3	5.3	-5.5	7.4	-3.2	-1.6	0.66	1.5	1	7.9	1.4	-2.1	-2.7	11	2.3	0.41	2.1
-0.11	-0.28	-10	-16	-10	-13	-15	-7.2	-9.5	-8	-7.1	-7.3	-7.9	-7	-2	-3.9	0.29	-1.9	-0.91	-2.2	-2.1	-7.6	-3	-3.9	0.04	1.9	-0.35	-4.1	-2.7	-5.2	-0.31	-1.6	-5.1	1	-4.2	-4.4	-11	3.5	-8	-0.17	-4.9	0.85	12	-3.3	-14	-3.3	-5	-0.9	-3	-0.8
0.55	-0.13	-17	-11	-4.8	-1.6	-9.6	-12	-0.45	-7	-1.7	-8.2	-7.8	3.2	0.88	-2.6	4.9	-1.3	5.4	-4.7	-3.2	5.4	-1.9	-4.3	-1.4	-3.4	4	-2.3	-0.72	-1.4	4.5	-2.6	1.1	3.2	-4.6	-7.4	-4.4	1.8	-0.12	-7.3	-0.58	-9.8	10	-3.3	-5.3	-1.2	-1.9	-1.6	6.1	-3.7
0.31	0.13	-2.9	0.27	-8.1	7.6	-4.7	6	-4	1.7	-3.7	2	-13	5.3	5.9	-2	7.7	-0.66	5.8	-0.33	2.5	7.4	-1.1	-2.2	-1	0.76	7.1	-0.47	1.9	1.2	3.5	0.76	-0.81	6.9	1.1	-1.8	-0.93	1	-2.6	4.1	-0.07	-0.78	7.5	0.27	-5.8	-2	0.83	-7.6	5.5	0.49
0.02	0.01	-5.7	1.9	-12	8.5	-2.5	0.56	-5.1	2.7	-5.1	6.3	-10	11	-5	-0.31	-1	-3.2	-4	3.8	-7.7	4	-2.3	3.6	-9.5	5.6	2.5	0.28	-9.8	4.3	-4.3	-0.74	-18	3.7	-6.2	-0.65	-13	-5.9	-10	4.5	-9.9	-3	-0.5	-0.92	-13	-4.7	-3	-6.5	-8.2	-0.25
0.09	-0.15	3.1	-0.98	-0.74	-6.3	-9.6	-6.7	1.7	-11	6.1	-4.1	0.43	-9.4	4	0.41	1.5	-3.1	3.5	0.89	7.9	-1.2	-6.5	-3.5	-6.4	-9.3	-2.7	0.31	-5	-2.4	-6	-0.18	-9.6	0.03	-9.2	-1.8	-8.3	-0.77	-4.6	-3.9	-9.1	-1.9	-8.1	-6.3	-9.5	4.7	-5.4	3.1	-8.3	-3.8
0.09	-0.32	8.6	-2.9	-0.66	-13	-5.1	-4.6	-1.9	-1.6	5.5	-3.1	-0.38	-10	-2.2	2.3	2.9	-5.4	2.2	-4.6	3.8	2	-1.4	0.25	-9.3	-10	-4.1	0.63	6.1	-9.1	-2.5	-0.08	-0.76	-6.2	-3.8	-7.3	-3	-3.5	-3	-2.3	-4.2	-2.2	-0.39	-0.22	-6.9	1.1	0.99	4.3	-3	-7
0.05	-0.04	-1.6	6.4	-5.6	2	-2.9	5	-3.4	8.2	-2.7	12	-5.8	3.1	-2.1	2.9	4.2	-3.2	1.4	4.1	6.9	-4.9	-2.1	7.2	-5	4.1	-0.83	2.9	0.33	2.4	-2.4	-0.24	1.7	3.8	-3.4	-5.6	-8.3	-1.6	-3.5	4.7	-4.2	7.8	-0.5	6.8	-7.4	2	-2.3	3.1	-6.9	8.8
0.25	0.33	-11	11	-3.7	8.9	-11	1.4	1.9	4.7	-2.3	10	-4.7	4.9	9.2	-0.85	3.5	-7.3	0.62	-0.88	1.8	-2.3	2.4	-4.3	0.79	1.2	1.4	2.5	8.7	4.1	-1.4	0.95	2.9	5.9	2.1	-0.37	-3.2	7	-1.2	-3.4	-1.3	2.2	5.6	3.2	-5.6	5.9	-1.4	5.3	-2.4	12
0.46	0.18	-8.7	-8.7	-3.8	5.5	-1.7	-4.3	-1.1	-2	0.59	-2.6	2.9	1.9	2.7	-4.1	6.2	-5.1	0.56	0.87	-6.4	-4.3	3.1	-5.9	-1	-0.69	-3.3	-4	4.3	0.56	-2.4	1.7	-1.7	6.5	2.3	2.9	-5.5	0.99	-4	-1.4	-0.87	5.6	-3	-7.6	-5.6	5.1	3.1	4.8	-6.7	5.2
0.49	-0.19	-4	-3.3	4.2	2.9	-8.7	-4.5	-5.9	-8	-2	-1	-3.3	0.82	-4.3	-5.5	6.7	-1.7	-1.9	-1.8	-3	-0.45	-2.8	-7.3	-0.66	1.9	-6.2	-8.5	6.2	-0.81	-3.7	-3.4	5.8	-1.8	-0.97	1.7	-11	0.07	-6.3	-0.28	0.83	-4.1	-9.2	0.08	-3.8	2.3	-10	-3.1	-3	0.36
0.13	-0.11	-2.6	5	-0.86	3.1	-4	0.03	-5.6	2.2	0.39	9.5	-2.6	2.5	3.8	-0.09	1.4	5.4	-0.52	0.73	15	-5.6	-1.3	3.2	-0.6	4.5	-4.8	-5.7	8.4	4.3	2.4	-1.8	5.6	2.1	4.8	3.9	-3.4	2.4	3.3	0.51	3.2	1.6	3.4	-1.4	0.76	-2.4	-4.1	-4.3	2.4	2.6
0.5	0.12	-6.1	4	-6.4	-2.8	-2.8	-4.7	-0.67	-1.3	4.7	2.4	-5.7	1.7	4.2	4.7	5.4	-0.37	4.7	2.9	2.8	2.3	1.9	4.4	3	3.4	-1.8	1.6	9.6	-0.3	2.6	0.86	3	-0.4	4	10	-6	6.2	0.23	5.9	5.7	4.9	-0.84	4.5	-1.1	10	-1.2	3.5	1.5	1.4
0.36	0.27	-10	-7.3	-8.7	-4.6	-12	-2	-6	-7.3	-3.7	-8.6	-13	-1.1	-0.88	2.2	5.1	5.2	6.3	-2.7	-2.6	8	2.6	8.2	-2	-0.32	-2.8	-5.9	7.1	-5.1	0.4	-3.8	11	0.96	-4	-4.3	-14	-2.3	-6.6	-5.1	-5.6	0.38	-5.1	-0.95	-7.2	-4.8	-5.8	-3.2	-1.9	6.8
0.43	0.07	-13	-1.8	-5.3	-7	-7.7	0.22	-9.7	-3.4	1.9	0.37	-8.7	-6.7	7	1.5	13	1.4	-5.5	-1.2	4.2	3.6	-6	2.4	-0.38	5.6	-1.6	-1.1	5.2	4.8	2.6	-1.5	11	0.65	3	-0.5	-13	0.04	-2.9	1.4	-6.2	4.6	-4.2	-0.27	-6	6.3	-7.5	-0.46	-0.83	7.7
0.4	-0.26	-9.3	5.7	-13	3.7	-4.8	-2.8	0.56	0.02	8.7	3.9	-8.1	3.6	1.9	1.1	11	1.7	-2.3	-3.9	1.5	-1.4	-9.1	8.7	-5.1	-0.44	-1.4	-1.3	8.3	1.1	1.8	-0.18	7.5	4.6	4.5	3.2	-5.5	1.3	-4.9	4.8	-1.1	0.49	-1.4	5.6	-2.4	0.82	-1.6	-2.4	-3.6	5.7
0.54	-0.11	-6.6	-2.5	-19	0.89	-10	-1.6	-1.8	-4	-1.9	-5.7	-16	-1.2	-2.1	-2.8	0.86	0.98	2.5	-1.5	-9.6	2.7	-2.1	3	2.2	-7.5	-0.44	7.8	10	-3.2	6	5.5	4.5	-1.3	-1.1	-1.1	-11	-2.8	-7.3	-0.72	-0.1	-0.04	-0.24	9	-5.2	3.2	-1.3	4.3	3.1	-1.4
[truncated: 952 more columns]
