# Supplementary material for: Dyslexia on a continuum: A complex network approach
Source: PLoS One. 2018 Dec 17;13(12):e0208923. doi: 10.1371/journal.pone.0208923 (PMC6296514; doi:10.1371/journal.pone.0208923)
Supplement: S1 File — Detailed information about the archive contents is provided in the included README.txt file. (TGZ) [file pone.0208923.s001.tgz › FS_626_AA_run_2.csv]

6.1	9.9	3	7.1	-4.1	10	-10	4.2	9	2.9	-3.9	9	0.24	-5.3	0.74	3	1.3	-0.54	2.3	-5	-1	0.42	1.1	0.4	6.5	-6.9	-8	2.7	-7.8	6.2	-0.21	-8.1	2.8	-0.51	-11	-1.9	-1.2	2	3.1	-4.4	1.1	1.4	11	-7.2	4.1	-6.5	4.8	11	-2.2	11
8.1	0.45	8.5	3.2	0.37	-0.18	-5.7	-0.99	5.8	-4.7	-1	2.3	-0.68	-4.9	-2.6	-0.2	2.6	2.5	-0.44	-2	4.9	1.4	-1.3	-2.7	6.2	-10	-3	-8.7	-6.5	1.2	-1.9	-5.1	1.9	0.81	-3.3	0.4	-4	-6.3	5.7	-7.3	3.6	3.6	5.1	-9.2	7.9	-7.2	11	1.3	-0.95	-6.1
21	-8.4	9.6	-0.98	1.5	-0.65	0.83	0.73	7.8	-3.4	0.73	7.9	-1.5	-0.02	1.2	-5.8	-4.4	-0.88	0.35	-8.2	7.3	-4.9	5.4	-1	11	-2.9	7.6	-15	-1.8	-2.7	7.8	-12	4.2	-1.8	5.5	-13	7.4	-8.9	10	-16	9.3	-9.2	14	-2.5	12	-3.1	11	3.6	3.5	-0.92
15	-17	5.8	-7.6	1.4	-9.7	-6.4	-3.4	7.2	-12	-5.5	-0.13	-4.4	-5.3	-4.4	-8	-5.7	-0.91	-4.1	-6.2	5.9	-9.5	1.7	-1.2	11	-5.8	13	-7.2	2.5	-2.1	2.3	-15	6.5	-12	9	-5.3	11	-11	5.7	-12	2.5	-11	11	-7.8	13	-8	11	-9.5	-2.7	-21
8.4	-13	8.2	-2.2	0.06	-7.2	-16	-1.7	3.6	-6.4	-5.2	-1.9	1.2	-12	-7	-4.9	-8	-10	-4.8	-3.8	-0.14	-9.8	-0.33	-8.1	14	-8.5	4.3	-4.8	-4.7	-4.7	5.5	-6.8	-0.55	-4.4	-7.3	-4.3	1.8	-8.2	4.9	-5.2	0.91	-4.7	8.6	-3.8	9.1	-1.2	6.9	-9.6	-10	-24
-0.65	-8.1	1.8	-3.4	-6.6	-3.5	-16	6.6	0.85	-2.1	-3.8	2.5	2.4	-2.5	-6	0.91	1.5	-11	-3.8	-0.39	-3.3	-7.8	-1.9	-3.3	8.5	-2	-4.4	-1.1	-2.7	3.5	5.7	-0.79	3.6	0.71	-4.6	3.1	-1.4	-1.6	2.1	-2	7.4	6.2	10	-5.3	0.14	0.52	2.6	0.22	-10	-8.6
3	3.2	-0.52	1	-4.6	-3.1	-12	3.3	8.1	0.14	0.12	5.5	7.1	-4.5	-6.7	1.2	3.7	-5.2	-0.75	1.1	-0.42	3	-1.7	-3.4	7.8	3.5	-9	1.8	-4.1	5.5	-3.2	-6.5	5.3	1.5	-9.5	1.9	1.9	1.3	0.46	0.43	1.6	1	3	-0.24	2.1	9.9	3	6.2	-6	-2
9.6	-5.1	2.2	-3.6	-4.6	3.1	-10	3.2	14	4.8	-2.3	8.2	1.2	-4	-2.1	2.4	-1.4	12	0.86	-1.9	1.6	8.4	4.4	-0.28	1	3.3	-5.7	4	-3.8	2.9	-5.8	-3.2	3.8	3	-3.8	9.8	-4.1	1.1	4.3	2.4	-3.8	6.3	7.3	0.94	2.2	11	11	0.94	-0.63	-5.5
11	-8.1	4.5	-4.4	0.09	-6.1	-8.6	-0.15	11	-1.1	-1.6	1.7	9.9	-2.9	0.84	-0.63	2.9	-5.8	5.6	-5.6	4.8	0.84	-0.26	1.9	2.4	0.64	4.9	-2.3	2.5	1.1	4.5	3	5.5	1.8	-0.87	-0.61	-1.8	2.9	8.1	-0.08	8.1	-4.5	5.8	0.53	4.8	5.8	5.1	0.04	1.5	-3.7
19	-4.3	3	0.24	-4.3	-7.3	8.4	-0.9	25	1.4	-2	4.3	13	-7.1	-0.72	-2.6	2.1	-6	-2	-8	5.5	0.44	1.8	-4.4	12	-3	7.8	0.91	6.9	-3.6	4.5	-4.6	9.3	1.4	0.68	-3.3	6.2	-2.9	8.4	4.9	16	3.9	12	-4.5	3.4	4.3	8	-3.9	5.4	-7.9
-31	12	-31	11	-23	11	-3.7	6	-30	6.9	-40	13	6.8	1.5	-0.44	0.87	-3	6.9	0.68	2.3	-2.7	4.4	-2.4	-2.2	-17	2.1	-11	1.7	-13	-2.9	-17	7.3	-9.4	11	-10	-4.9	-17	8.1	-6.3	2.5	-13	-0.5	-17	5.5	-15	16	-18	6.2	3.1	2.5
10	13	9.8	16	11	14	9.9	18	2.2	12	17	11	-2.1	12	9.3	0.86	7.1	4	0.51	3	5	3.4	-1.9	4.2	0.43	-1.4	-2.9	3.8	1.1	2.1	1.5	4.5	-5.3	4.2	12	-0.36	-14	-0.99	-4.1	8.8	-8.7	-3	-5.4	2	6.2	13	7.5	15	25	10
5.8	4.6	-5	3.9	-16	7.1	8.7	7.4	1.2	1.4	2.6	1.1	5.7	-12	6	-0.98	0.46	-7.6	3	-6.8	4	-4.2	8.2	-1.3	-0.73	4	2.6	-0.29	2.5	-1.9	-0.97	-7.2	-3.9	0.3	0.57	4.4	2.6	6.4	-1.6	-3.8	-3	-3.1	1.3	5.8	-6.8	14	-6.6	6.6	-3.1	11
5.4	1.1	3	-3.8	0.09	2.3	6.3	-6.7	4.4	0.71	-0.56	-3.5	0.29	-4.8	0.14	0.43	0.58	3.4	10	-1.3	-1.4	-0.82	6	-1.7	4.5	-1.9	2.2	-5.1	-3.1	-4.7	-8.4	-4.2	-5.5	-8	-5.7	-3.8	4.6	-3	1.7	-11	5.7	1.1	3	-6	-7.7	-12	-6	1.9	-1.8	2.3
-4.8	-6.3	-2.1	4	3.8	0.98	2.1	-4.9	-1.4	-1.8	-1.2	1.6	1.7	-1.2	5.5	2.2	7.2	-0.41	3.4	-0.58	9.8	-1.8	7.2	-2.5	-5.8	-1.7	-0.29	-5	-2.1	-4.3	-6.5	-5.2	-8.7	-7.9	-3.1	-3.1	-8.5	-6	-5.6	-14	-0.97	1.9	-7.7	-7.1	-4.9	-8.4	0.32	6.8	10	4
-4.6	-1.2	3.1	1.9	2.9	-4.8	-3.4	-3.1	-2.7	-3.1	2.7	-4	-2.3	-4	5.2	-1.9	-0.35	0.52	0.77	1.1	3.1	-3.1	-2.2	-3.7	-10	-6.1	-1.5	-7.2	-0.33	-1.7	-6.3	1.8	-2	-6.7	-2	-7.5	-9.4	-10	-3.9	-6.6	-1.3	-4	-14	-6.7	-4.2	-10	9.5	-0.12	17	-11
4.9	3.7	5.3	6	2.9	-1.8	6.3	-0.99	5.5	3.9	11	-1.2	2.4	6.5	2.1	-2.9	0.72	-8.1	-1.3	4.9	-1.8	-0.31	5.8	0.47	-4	-0.68	-7.9	-8.1	-2.2	-2.5	-3	-1.8	3.1	-2	-9.9	-1.6	-0.9	-3.1	-5.4	-5.5	-4.3	-6.8	-3	0.87	1.9	-0.95	13	9.3	20	7
6.6	-0.04	-5.3	7	-5.6	2.3	5.2	3.5	3.2	2.1	1.3	-4.5	3.3	6.8	-2.2	0.45	-2	3	-6.9	0.56	-2.9	4.3	3.9	3.2	-3.6	1.7	-4.9	8.7	-2.8	4.2	2	-1.4	-2	5.1	-15	5	2.4	2.3	-4.3	-1.1	-6.1	8.7	2.8	2.8	-4.5	-0.25	1.9	6.5	16	9
-8.6	8.2	-13	0.02	-5.3	-2.8	0.64	2.5	-4.5	5.6	-2.5	5.9	-2.4	1.7	1.7	0.26	-5	-3	-0.52	3.2	-7.1	-3	6.3	3.6	-6.1	-0.43	-3.5	10	-3.4	0.47	-3.1	4.2	-3.3	-0.73	-6.7	3.1	-2.7	8.9	-4.7	3.8	-3.6	5.5	-3.2	4.7	-1.3	0.07	-5.3	3.6	2.8	11
-11	13	-6.1	5.4	1.6	2.2	0.29	1.4	-11	6.5	-1	4.9	-6.2	8.3	-6.7	-2.4	-12	-11	-3.6	4.2	-3.6	-0.76	-2	2	-5.5	7.1	-3.6	9.6	-5.2	3.2	-3.2	-2.1	-1.7	1.6	2.7	5.6	-3.9	12	-6.5	5.1	-11	2.1	-4.4	9.1	-2.7	-0.52	-6.5	11	-3	13
-2.7	11	-8.3	6.9	-7.7	9.9	-6.2	10	-9.4	12	-6	2.9	6.4	15	-12	8	-5.7	24	-3.8	7.4	-14	5.7	-2.1	9.9	-3.2	5.1	-1.2	4.2	-1.7	14	-2.8	14	-12	20	-2.6	1.7	-1.5	16	-6	8.8	-7.6	9.4	-8.4	4.5	-5.4	-1.5	-10	18	-7.9	20
-16	11	-20	-3.2	-27	2.1	-15	8.4	-13	3.2	-19	-14	-0.45	21	0.21	14	-12	7.1	-0.22	16	-7.2	10	-0.79	20	1.1	9.3	-8.4	6.6	-7.1	13	-6.2	20	-15	14	-13	0.8	-3	10	-8.2	9.4	-6.2	-1.9	-0.71	3.4	-13	4.3	-21	18	-15	27
-12	-9.6	-10	-1.2	-16	-6	-8.6	-13	-10	-11	-9.8	-7.8	-3.2	4.6	-1.5	-0.98	-2.1	-7.4	-4.7	3.3	-3.9	0.26	-5.1	0.78	3	4.7	-0.18	2.3	-1	4.9	-8.7	3.4	-8.8	-3.3	-1.2	2.7	-0.06	0.41	9.3	-0.64	-5.3	4.2	2.1	-2	2	-6.4	-16	-2.4	-16	-7.7
-9.1	3.8	-1.6	-0.46	1.8	-5.5	-4.2	-5.5	-7.5	-2.6	1.6	-3	1.8	3.1	3.2	2.6	2.9	0.14	3.5	3.2	4.3	-1.1	-1.3	3	-3.5	-8.7	1.5	1.8	-8	-0.35	-1.1	-8	-5.8	-1.2	-0.33	-6.1	-7.6	-7.9	5.4	-4	-3.2	-3.4	-4.9	-7.1	-1.3	-6.6	-6.7	-5.4	-10	5.5
-5.9	-5.9	-8.3	-7.3	-2.6	-14	-0.77	-4.7	-3	-14	2.9	-10	-4.3	-2.3	2.6	-5.7	0.66	0.36	0.27	-5.8	-5.2	-3.9	-5	-2.9	-6.3	-6.7	-3.3	-16	-1.6	-5.1	0.17	-5.5	-9.5	-1.2	1.6	-9.8	1.3	-8.7	-7.8	-6.2	-5.6	-6.9	-5.8	-10	-5.8	-5.7	-1	-12	-2.9	-3.9
-9	-7.7	-8.8	-7.6	-4.6	-13	5.7	-4.5	1.1	-6.2	-1.9	-12	-7	-1.9	-0.41	-7.1	-3.7	-6	2	-6	-1.6	-4.2	-4.7	-5.5	-6.2	-5.1	-3	2.5	4.1	-3.7	-4.7	1.2	-5.1	-3.8	1.1	-0.15	-2	-5.6	-0.91	4.8	-6.3	-1.9	-9	-6.8	0.69	-9.5	-7.9	-15	-4.7	-8
-5.5	-6.4	-5.2	-3.5	-0.06	-2.7	-0.88	-7.4	3	-1.1	2.6	-6.1	-6	-2.2	1.9	-2.9	3.4	8.6	-1.5	-5.3	4	-3	2.2	-3.1	-0.25	-6.5	-8.2	-1.3	-2.7	-2.7	1.2	-1.7	2.4	-10	-0.07	-1.8	-2.3	-7.8	1.6	0.36	-0.7	-1.9	1.8	-5.8	7.7	-3.3	-5.2	-5.8	-3.3	-5.1
1.1	2.3	-0.9	-1.1	7.2	-5.4	3.5	-0.96	2.1	0.26	7.9	0.95	0.35	-4	4.6	1.1	4.7	-1.6	2.4	-0.59	-2.2	-4.2	8.3	-1	4.1	-0.78	-6.3	3.3	-4.1	-1.5	-3.2	4.4	-10	-1.3	-4.4	-0.21	5.9	1.9	-6.1	8.7	1.2	-2.4	6.9	0.35	2.7	2.3	-5.1	-5.6	1.7	-1.1
2	8.4	1.8	6	6.8	12	7.9	3.1	7.6	9.7	6.1	4.7	-0.21	0.07	0.81	3.8	-4.7	4	2.2	5.7	1	12	2.5	5.4	6.9	7.4	7.3	1.4	4.2	1.5	-0.3	4	6.5	8.1	2	0.73	3	8.2	-0.04	7	-3.7	-0.89	10	6.7	12	12	6.8	-2.7	3.7	2.5
15	12	11	5.1	17	11	9.3	6	8.4	14	7.8	1.5	-1.7	2.9	0.61	9	1.2	15	2.4	7.3	1	7.4	2.5	4.5	3.2	6.5	10	2	0.34	5.5	1.8	15	17	8.7	4.2	14	8	5.9	1.6	11	0.11	7.2	1.1	6.8	14	13	7.2	4.5	9.9	4.4
4.5	5.3	-0.09	0.6	7.8	6.5	9	3.6	6.9	6.9	-2.2	3.5	1.8	1.7	0.12	12	-6.2	11	9.1	6.7	-1	4.2	6.3	0.57	6.3	8.1	1.9	0.68	4.9	-4.5	7.8	13	5.5	6.1	6.1	5.3	6	7.5	2.2	8.2	-1.8	1.2	11	5.6	6.7	7.5	-2.2	-1	1.9	4.2
12	9.3	4.1	5.1	7.9	11	10	4.2	4.3	3.6	2.2	5.6	4.2	-3.1	0.27	5.5	-1.4	-1.6	1.9	3.9	2.3	6.6	6.2	-0.51	-1.5	13	-7.5	7	5.8	-1.9	4.7	9.2	0.57	5.2	3	4.2	-1.3	3.6	0.25	8.3	-4.3	4.5	-2.2	7.6	9.5	7.7	-2.6	-1.7	4.5	7.7
8.5	12	7.1	6.6	8.2	14	11	8.9	5.3	8.7	6.2	4.2	5.7	-4.5	7.1	1.5	0.42	2	3.9	2	1.2	8.6	-0.65	3.3	0.79	9.5	-1.3	-3.8	3.9	-3.1	4.4	4	4.7	2.1	0.5	2.4	3.4	5.5	-2.8	2.2	2.7	0.57	4.1	8.8	11	-3.1	1.6	4.8	8.7	14
17	3.2	7.8	-1.7	5.7	-5	7.6	0.6	1.9	-2	6.6	0.38	2	-2.7	-2.5	3	-1.1	0.83	3	-2.3	-1.4	-1.8	-0.65	-1.9	0.75	1.6	2.1	2	0.57	-4.9	0.91	4.8	-6.8	-1.5	5.7	-6.1	7.4	0.41	5.6	1.6	-3.8	-7.7	2.3	-1.2	-0.9	-3	6.9	-3.6	18	2.3
5.8	-5.3	-5.6	-7.3	-14	-5.1	6.2	-8	-4.7	-3.2	-9.7	-7.2	3.8	-2.5	-0.19	3.8	-0.79	-6.2	-0.62	1	0.57	-1.1	8.2	0.8	-4.7	1.4	-1.5	4	1.6	-4.7	6.8	3.9	-0.3	-3.1	-1.5	0.71	7.7	-1.9	2.8	4.1	-4.4	-0.65	0.66	0.76	-12	-2.5	-7.5	-9.4	4.5	-7.8
-1.8	-3.4	-6.3	-4.9	-17	-8.4	2.4	-6.4	-14	-7.5	-12	-3.9	4.3	3.9	2.1	5.3	-0.95	19	7.1	7.7	-4	4.2	0.71	1.8	-12	-2	-11	1.6	0.83	-1.6	-7.8	3.2	-5	0.52	-13	4.6	-6.5	-1.8	-3.6	7.5	-9.5	9.1	-14	-4.5	-13	-4.9	-4.5	-0.27	-3	-4.5
-6	-1.1	2.6	-1.4	-5.5	-3.4	-1.9	-8.5	-3	-3	1.8	4	5	0.23	1.2	0.73	-2.4	-1.1	0.78	2.7	-4.3	1.1	-0.1	-0.62	-10	2.5	-9.5	1.8	-1.3	-8.1	-8.8	7.2	-2.2	-4.7	-8.7	-4.7	-12	-6	-3.7	8.2	-14	-1.5	-13	1.4	-8.2	-11	0.09	-1.8	5.7	3.8
18	-12	7.5	-13	10	-12	22	-1.4	13	-4.7	0.77	-4.8	-5.4	1.4	-10	1.6	-9.6	-4.3	-7	6	-11	-3.2	-10	1.6	2.7	-2	-0.62	3.2	-5.6	-1.4	12	5.1	7.5	-7	-6.9	-0.7	13	-10	5.8	5.7	-6.9	-3.3	4.3	0.03	-7.4	-8.4	-2.8	-4.9	3	1.2
-1.4e+02	-12	-1.4e+02	-9.3	-1.1e+02	-7.3	-62	-5	-96	-6.7	-1.2e+02	1.7	-28	3.8	-20	-1	-28	-6.9	-25	3.7	-14	-3.2	-38	1.1	-23	-3.8	-35	-1.6	-34	-1.9	-24	-1.5	-29	-4.7	-11	-1.2	-37	-3.3	-22	2.1	-12	-0.21	-38	-4.8	-22	-10	-1.3e+02	-11	-1.1e+02	-6.8
-44	1.9	-18	-4.6	-21	3.3	-56	3.5	-64	-0.54	-20	-0.47	-9.2	4.5	-9.4	-0	-18	6.5	-4.8	5.2	-11	-0.27	-2.1	-1.6	-22	-0.71	-23	4.9	-21	-1.4	-33	4.4	-39	5.6	-2	-0.98	-41	-0.85	-24	0.82	-8.6	2.8	-39	-2.6	-25	-5	-9	-8.7	-53	4.3
20	5.2	21	-3.8	18	-3.9	15	3.5	9	-3	21	0.56	2.8	-2.4	1.3	0.64	2.9	6.2	-1.7	7.2	7.9	1.2	0.8	1.3	5.8	-2.9	7.8	2.4	1.8	-1.4	0.8	5.1	3.8	0.78	3.1	-3.7	10	-5.1	2.1	0.99	4	-0.97	8	2.2	2.8	-4.5	27	-2.5	22	1.4
10	0.04	7.5	-4	2.2	-1.2	12	1.3	-0	0.77	-0.47	1.5	3.3	-3.3	-2.3	-5.3	6.4	-9.9	-7.6	-4.1	-5.2	-7.2	0.1	1.4	9.1	-0.87	-0.94	5.6	5	-3.9	1.8	7.7	14	-4.2	-5.9	-3.2	11	0.6	-3	4.6	7.3	-4.4	4.1	4.7	7.9	-2.3	-7.9	-6.2	-1.7	1.3
-28	-7.9	-19	-9.3	-11	-3.3	-2.3	-8.7	-12	-8.7	-28	-0.9	-2.3	-5.6	5.7	-6.7	13	-13	4.8	-6.4	-0.77	-12	1.4	-6.4	-4.6	-5.1	-8	-0.4	-8.3	-1.6	-12	-5	-3.5	-2.2	5.2	-5.2	0.6	-1.6	-18	-0.89	8.1	-3.9	-5.8	2	-0.9	-6.1	-7.7	-14	-5.8	-6.8
1.2	-6.2	18	-8.5	4.9	-7.4	-17	-8.5	6.4	-12	9.6	-9.3	-5.9	-7	3.3	-4.7	-2	-0.79	-4	-2.6	-3.2	-5.4	-5.4	-6.1	-1	-3.4	4.4	-3.4	4.3	-7.7	-10	-1.2	-6	-1.4	11	-0.68	3.5	-3.8	-3.7	-0.96	17	-4.7	-3.6	6.2	-7.5	0.97	12	-18	19	-14
3.7	-5.1	11	-0.78	-9.1	1.4	-3.6	-5.1	-0.8	4.9	-5.8	-6.8	-5.8	-3.6	-3.7	1	-4.7	4.7	-3.7	5.2	-0.96	-0.03	-1.5	1.9	-6.7	1.1	-9.3	7.4	5.6	3	-6.9	0.63	-2.4	-2.2	4	7.4	-2.7	1.3	-10	7.3	2.9	-4.8	-8.3	2.5	-8.1	3	1.5	-13	-8.9	-7.6
4.8	-1.5	16	-0.67	19	1.1	-8.1	-3.5	0.56	7.5	8.7	0.86	-0.43	3.2	-0.46	1.7	9.3	6.9	0	-1.1	4	7	-6.8	-0.29	-6.4	4.1	2.7	4.8	7.4	-0.8	-0.82	-2.3	4.1	4.9	-1.1	2.4	5.9	4.3	-3.5	6.6	7.3	1.9	-9.2	6.5	-6.5	12	8.3	-2.4	-1.2	3.8
6.7	0.07	12	-2.3	21	-9.2	10	-5.8	4.1	-2	16	-10	2.9	-6.8	7.2	-1.3	12	0.21	5.9	-4.7	6.1	0.24	2.9	-2.7	9.2	-0.28	16	5.3	6.1	-1.4	1.1	-4	3.9	-11	3.6	-0.3	10	6.6	4.6	5.9	16	4.4	5.9	1.7	3.9	-1.3	7.6	-3.9	6	3.2
-3.2	-2.2	8.1	-3.3	12	-6.8	-5.5	-11	0.86	-2.5	4.1	-9.7	-2.8	0.97	7.5	-0.62	11	0.51	0.72	-4.7	6.6	-0.45	-0.47	-3.3	3.2	-4.8	6.3	-0.31	3.4	1.6	-2.9	3.5	2.8	-5.2	8.1	2.3	4.9	-1.1	8.8	7.7	9.7	2.7	0.63	0.93	2.4	-2	2.2	-9.6	0.88	-0.58
-13	1	0.01	-2.9	7.7	8.3	-10	-0.17	-3.2	6.6	9.7	-0.99	-5.3	4.6	3.6	-1.9	2.5	11	-0.8	-2.8	-0.86	5.2	-2.5	3.5	3.4	-1.7	9.9	3.3	-0.59	-1.4	0.51	4.3	11	6.3	3.6	5.8	4.5	2.4	1.9	7.2	11	5.3	4.3	-2.2	-5.9	-0.7	0.96	-0.45	3.1	-3.4
-9.9	1.8	2.4	-5.4	5	8.1	-4.6	1.3	-9.1	1.9	-5.3	1.9	-3.2	-1.3	1.3	-4.2	-0.92	-8.1	-3.6	-0.31	-3.5	-1.8	-2.9	1.2	-3.2	3.6	5.5	7	4.9	-0.05	-7.5	-7.1	-1.5	-6	10	3.5	5.5	2.1	-5.9	-1	9	-2.9	-2.2	6.7	-7.6	4.5	-0.37	2.7	-7.1	4.6
-9.1	-3.3	3	-7.2	5.1	-1.4	-1.8	0.54	-8.4	0.54	-5.9	-4.5	-3.4	4.1	-6.8	-3.3	-1.9	3.3	-4	-2	0.43	-5.7	-5.2	1.4	-3.1	0.39	-2.8	7	1.6	-2.8	-7.4	2.2	-0.61	-8.1	5.4	5.2	1.8	4.8	-12	4.6	4.1	3.5	-5.1	3.1	-11	-6.5	3.9	-9.3	-1.5	-3.6
-7.8	-11	1.3	-9	4.3	-7.6	-11	-4	-7.6	0.12	5.4	-5.3	-9	2.9	-4.7	-4.4	-0.98	-1.6	-5.8	3.1	-0.27	-2.5	-4.7	1.5	-4.1	4.9	2.9	7.4	1.5	0.08	-8.3	6.6	6.8	-9.8	6.2	2.6	0.28	5.2	-11	2.7	2	2.4	-4.4	5.1	2.6	-4.7	8.5	-9.3	9.2	-1.6
-0.9	0.3	7.3	-0.11	10	2.3	-6.6	-2.7	-4.4	-0.46	0.57	-1.1	-2.1	-5.8	-4.9	-6.2	5.8	1.1	-2.3	-3.1	-5	-2.3	-4.7	0.16	-6.2	7	4.6	0.34	1.1	-0.38	-1.8	3.4	-7.7	5.1	6.1	0.43	6.7	2.1	-6.6	3.7	4.1	4.2	-7.3	5.9	-10	3.7	6.8	-10	2.8	-4.2
1.7	5.2	13	-0.48	10	9.1	13	-2.8	5.8	1.3	8.5	3.7	-6	0.46	1.1	-5.5	1.6	12	5.4	-1.4	1.8	4.1	-1.7	-3.9	7	0.44	6.6	8.6	4.8	0.46	-1.7	12	0.64	-3.1	13	-0.11	9.5	6.9	0.91	7.5	12	-0.31	12	1.6	-1.5	1.3	12	-2.4	3.8	7.5
4.9	0.08	15	-3.6	17	-4	-1.5	-8.8	6.6	-6.9	17	-3.5	1.6	3.1	3.6	0.61	-0.12	-4.1	4	-1.1	1.9	3.2	-0.45	-1.7	5.4	3.7	13	-2.2	6.3	-0.37	2.1	9	6.6	-0.28	5	-4.8	10	3.5	2.6	6.5	8.6	-8.7	3.8	5.8	-5.6	1.6	12	-3.4	7.5	9.6
-0.44	-6.9	6.4	-7.2	12	-15	-5.1	-4.8	-0.67	-7.5	15	-8.6	1.1	-4.6	0.51	-0.45	-1.2	7.2	6.6	2.9	-3.6	3.4	-5.6	-2.6	8.6	0.36	16	0.85	9.6	-6.8	4.2	4	8.9	-2.9	3.9	-5.2	13	-1.4	2.6	4	12	-2.9	11	-2.3	0.67	-3.4	1.6	1.6	-1.7	11
-6.8	5.4	3.7	-1.9	8.6	-5.8	-9.1	4	-5.7	3	7.3	-8.3	-2.5	-1.5	-3.5	1.1	-4.4	9.6	-0.72	1.5	-2.3	3.1	-8	-1.3	-0.16	3.8	8.2	2.7	1.8	-1.8	0.85	1.8	1.8	6.1	5.4	-6.5	7.4	2.1	7.5	1.9	6.3	-0.19	5.7	7	-3.6	-3.3	-1.2	6.1	-10	6.5
-2.8	8.4	8.4	0.52	13	1.3	-7.7	4.8	0.57	6.3	15	-1.7	2.1	9.2	-0.78	4.6	1.7	4.4	-1.6	2.3	-0.72	0.29	-5.8	0.44	-1.2	0.04	2.4	0.6	4.2	-4.9	-4.4	5.5	-2.1	-1.1	5.2	2.1	4.2	5.5	3.6	1.7	0.25	1.2	2.4	5	-1.4	0.75	6	-8.6	-0.67	0.56
-0.86	6.8	7	1.9	20	8	1.3	-0.9	5.3	9.2	9.5	-0.3	3.1	2.2	-1.2	6.6	-0.36	5.1	6.5	5.6	1.9	0.75	5.5	-1.9	-0.64	5.8	5.1	5.4	5.4	-2.1	8.5	3.3	0.24	-1.9	1.4	-2.6	8.8	5.5	0.71	13	-2.4	0.26	2.5	7.1	4.6	10	6.8	0.69	6.1	11
8.5	-4.4	6.5	-6.9	4.6	-11	8.2	-10	8.4	-4.5	4.7	-16	2	-6.5	-2	-1.3	0.12	-6.5	-2.4	-4.7	-6.3	-2.8	-1.1	-3.8	0.35	-8	0.2	0.4	5.9	-8.2	9.4	2.7	8.6	-4.7	5.2	-6.2	1.1	-1.9	1.2	3.7	-2.2	-3.5	-4.9	-7.3	2.3	-10	-1.2	-6.8	-5.3	-8.1
12	-0.72	14	-5.7	10	-8.2	7.9	-12	8.3	-8.5	14	-9.6	-1.6	-3.7	-0.92	-6.4	6.1	4.5	-3.9	-2.9	-1.9	-3.3	-0.74	-3.9	4	-7.1	6.7	2.9	2.7	-0.69	11	-2.2	11	-11	5	-1.7	5.6	-1.1	4.6	-7.5	3	-4.2	9.2	-3.8	3.7	-6	7.5	-16	4.7	-13
-0.74	-8.9	2	-7.6	13	-8.8	16	-3.3	12	-7.1	12	-12	-1.7	-5	3.3	-8.4	2.1	-9.4	-0.42	-3.2	-1.3	-1.2	-1.8	-10	7	-3.2	7.1	-2.3	6.4	-4.6	8.2	-5.4	3.7	-9.3	4.6	-3.8	6.8	-1.9	2.2	-2.9	9.7	-1.3	11	0.33	-3.6	-4	9.8	-15	14	-13
-1.1	4.5	-1.1	-3.1	6	-2.1	-1.2	-1.5	-0.05	2.8	-0.95	-6	2.4	10	0.23	-2.1	1.8	1.7	-3.7	-1.6	-1.1	-1.1	-4.5	0.22	-6	-0.64	1.2	4.8	2.4	-3.8	3	0.07	0.95	0.22	5	0.07	-0.43	1.5	-1.2	2.2	-2	0.48	-4.7	-2.1	-4.1	-6.4	1.9	-15	7.8	-4.8
-3	16	3.5	9.2	6.8	18	1.2	4.3	5.1	11	3.8	4.2	-1.2	3.5	-5	1.9	1.9	6.7	-5.2	1.8	1.3	-0.94	4.4	5.5	-2.2	6.5	-2	5.1	8	-0.75	-2	7.1	2.7	2.5	4.5	3.4	-0.05	11	0.45	3.3	2.6	4.7	-5.3	4.8	-4.4	6.6	-3	-2.1	9.8	8
-6.8	16	-2.8	11	4.6	16	5.9	14	1.7	11	6.6	5.8	4.4	-0.7	-6	2.9	-3.4	10	-2.4	1	-6.5	5.4	1.9	1.1	-5.4	3.6	-0.65	3.9	6.3	2.3	5.8	5.9	4.5	12	0.63	9.6	1.6	10	-7.6	6.2	-3.9	4.5	-2.1	7.1	-1.8	5.6	-4.6	6.4	3.1	14
-2	9.4	-0.5	0.76	-0.54	-8.1	-1.8	14	3	8.8	7.2	3.6	4	7	-6.5	2	-2.6	2.9	-2.1	0.02	-11	2.4	-4.9	3.9	-2	4.6	3.3	2.4	12	-3	-3.7	-4.4	-1.3	2.8	2.8	-5.9	6.1	4.4	-0.43	3.9	-4.5	-4.2	1.3	9.1	1.6	-5.2	-2.5	2.9	-3.8	19
0.44	-35	15	-29	15	-47	4.6	-62	0.99	-55	16	-57	-11	0.05	-7.1	0.11	-3.2	-0.06	-2.6	0.05	-1.4	-3.2	-7.3	-0.05	0.03	-3.1	3.5	-17	8.2	11	7.4	-16	1	-7.8	5.3	1.3	6.9	-18	-1.9	-22	6.8	-1.6	-2.5	-2.3	0.04	5.7	5.4	-19	-0.4	-25
18	-4	20	15	21	17	20	-11	12	6.3	20	-6	9.7	1	8.4	-6.8	10	-5.7	14	-1.6	3.9	-4.2	14	-1.7	8.9	-9.3	8.7	-13	14	3.2	19	-14	10	-7.7	13	4.8	14	-11	4.1	-19	23	4.5	-2.6	-11	3.4	1.1	14	27	19	7.4
15	-2.3	17	-2.4	23	3.9	25	4.8	13	-1.4	20	-5.1	3.7	4.7	11	0.78	18	-9.8	7.2	2.4	5.5	-3.5	5.6	-2.1	8.6	-7.6	14	-3.1	6.3	0.31	9.3	-2	15	-7.5	8.7	1.1	2.9	-7.1	7.5	-9.9	19	0.34	4.3	-7.2	11	-7	11	5.5	19	-5.9
8.8	-0.16	7.7	4.4	13	3.8	11	5.1	9.6	-5.3	8.9	0.47	-0.03	3.1	4.4	0.57	4	-1.3	-1.5	-0.71	4.7	0.11	-1.7	0.04	5.8	-3.2	11	2.2	8.1	8	7	-1.9	-2.1	6.7	18	9.1	-1.9	-6.3	3.4	2.4	7.3	-0	0.08	1.7	5.7	4.8	9.6	0.54	7.1	-11
7.2	7.1	-5.4	13	1.3	15	21	5.7	4.6	3.6	-1.5	9.1	7.6	6.2	2.2	6.3	-1.5	1.1	0.86	5.2	4.2	5.2	0.61	1.8	6	3.1	2.2	1.9	5.1	-0.27	-1	7.4	8.1	6.3	4.7	5.6	0.2	-2.9	1.7	1.6	-0.27	5.2	4.3	4.6	14	11	-2.9	14	2.2	-4.8
6.9	9.5	8.7	14	4.6	21	13	6.2	6.2	8.8	7.3	15	4.4	8.3	6.2	2.2	13	-8	7.6	-4.1	8.9	0.01	5.3	-3	4.5	5.9	14	-0.43	8.4	-0.38	3.5	2.6	2.7	3.1	8.1	5.8	1.9	2.5	7.5	-0.88	5.4	8.7	-1.8	6.2	12	8.5	5.3	15	7.5	9.1
2.3	-6	6.6	0.3	12	5.6	14	-8.2	4.9	-6.6	11	2.4	-5.1	-6.3	6.9	-0.93	4.5	-4	4.5	-10	-0.38	-3	4.3	-5.5	-3.6	0.33	9.9	6.6	10	2.2	3.2	-5.3	-6.3	-5.3	9.4	0.16	1.7	1	10	1.4	2.3	8	-0.44	-2	2.4	3.2	4.9	-0.92	8	-8
-1.7	-12	5.7	1.1	4.2	-0.73	1.2	-4.4	-1.7	-15	11	-1.9	0.54	-4.3	4.3	-1.7	5.7	-5.4	-0.78	-0.45	6.7	0.82	-6.2	2.4	0.08	2.3	6.1	-2.3	9.4	1.3	6.6	-7.3	0.71	-2.4	9.1	0.78	5	-4.7	4.1	-2.5	11	0.15	0	-1.9	-1.1	12	-2.4	5.7	-12	-7.6
2.3	-0.67	9.6	3.7	20	0.37	3.6	6.6	2.3	-1.2	17	4.2	-5.6	-0.88	2.3	-0.06	5.7	3.8	5.1	4.1	15	6.1	-0.74	5.1	1.1	2.8	3.9	0.19	6.6	9.1	6.6	-4.2	2.9	4.3	3	-2.2	4.4	1.1	-1.3	2	5.6	-6.1	-5.7	1.9	-2.2	4.8	8	18	3.9	4.8
18	5.6	14	2.6	25	2.8	19	15	17	1.5	22	3.1	0.13	6.8	7.5	2.9	12	3.3	5.6	-0.59	11	3.7	-0.2	4.1	7.6	5	8.8	-3.4	6.6	4.1	16	0.04	17	1.2	2.9	-6	7.1	0.14	6.3	-8.8	5.2	-3.5	0.23	0.13	14	-5.4	9.4	13	7.3	0.52
11	-11	6.4	-4	12	-6.1	16	7.7	6	-3.8	14	-4.2	-0.43	-0.52	4.5	-0.14	10	-3.8	2.2	-1.7	6.7	2.1	-5.9	1.5	0.26	-4.2	7.4	-16	7.9	0.16	8.4	-4.8	-2.4	3.5	4.5	-13	0.91	-7.7	8.7	-15	-1.9	-15	-7.9	-0.79	8.6	-5.8	-1.3	1.5	-5.6	-7.6
8.8	-6.9	2.8	-6.1	5.1	-13	15	-1.4	9.3	-8.5	13	-12	-2.8	-13	3.5	-6.4	6	-4.1	-0.46	-4.2	3.1	-1.8	-1.3	-7.9	-3.3	-9.8	-2.5	-16	3.7	-7.8	7.9	-12	5.6	-5.5	-2.2	-12	1.2	-11	6.5	-15	-8	-8.6	0.7	-16	6.1	-12	2.5	-15	0.85	-21
0.67	-2.8	0.78	4.5	11	-1.4	14	3.4	4.4	1.6	9.6	-5.8	-0.01	-7.6	8.6	-1.8	3.7	-5.6	0.68	-4.4	2.3	-4.5	8.1	-12	0.16	-5.8	5.3	-5.5	10	-0.87	16	-7.2	11	4.4	-4.3	-9.5	2.7	-7.7	-0	-7.7	-2	-3.1	6	-5.4	9.5	-2.4	3.7	-0.87	8.8	-5.6
6.3	3.6	3.1	11	7.6	7	19	1.4	3.7	8.9	9.4	5.7	-4	3.5	8.4	4.2	6.1	-2	5.7	1.6	11	-4.9	3.6	0.29	4.1	0.75	15	-4.2	11	5	20	-7.7	16	5.8	7.2	-2	9.8	-3.8	13	-6.4	7.4	-6.8	12	0.84	13	8.9	-2.8	8.5	-2.7	-3.2
13	4.3	3.7	17	-2.7	11	13	5.5	5.4	9.3	9.6	15	3.1	7	8.5	7.3	6.6	-3.6	3	1.3	10	4	-0.37	6	5.3	3.5	8.3	-5.9	9.5	9.6	19	-2.8	14	4.6	15	1.5	9.2	-0.01	13	-2.4	3.2	5.9	9	-0.07	12	5	3.1	18	9.4	9.2
6.8	-1.4	0.75	4.2	2.2	7.8	19	0.41	5.5	7.9	8.1	14	1.5	3.2	4.2	0.78	-2.4	-1.9	-0.88	-1.3	3	4.1	-1.4	8.7	9.4	3	18	-11	13	3.6	16	-5.7	8.1	2.8	7.2	-2.1	10	-0.39	12	-10	5.9	-0.89	13	-6.8	6.3	-8.7	-0.71	15	-1.8	5.6
1.7	-3	6	1.4	0.1	3.9	14	5.2	3.3	1.6	14	7.2	-1	-0.21	2.5	-2.5	4.5	-12	-2	-1.2	2.4	-3.5	-0.93	3	4.2	2.2	11	-3.1	5.1	5.1	12	-8	6	1.3	6.5	9.2	6.3	0.51	1.1	-11	2.7	4	5	-8.6	1.5	-8.5	3.7	1.6	1.2	-4.6
0.8	3.1	1.7	8.3	3.2	2	13	2.8	4.2	5.8	6.1	9.9	5.8	6.3	9.3	7	7.4	3.7	6	3.5	-1.3	3	4.5	7	-2.6	2.8	-2.1	2.6	12	6.2	6	-2.9	-1.3	6	7.6	6.5	3.4	3.5	-1.2	0.15	-2.2	10	3.2	0.15	-6.1	2	-0.06	3.3	-3.3	-2.8
2.8	14	-1.6	15	5.5	14	9.8	8.5	8	8.9	5.5	23	7	3.4	13	4.9	5	-8.2	7.1	0.07	6.5	-1.2	5	-0.15	-1.3	2.6	10	-3	12	14	17	-3.8	6.9	4.9	8.1	2.9	10	1.6	11	-2.9	-4.4	5	1.2	-1.1	-0.41	-3.5	-2.6	15	-0.93	9.7
4.6	-0.91	1.3	9.6	8.9	13	15	6	8.7	1.6	6.9	10	0.23	4.7	10	-4	17	-6.2	4.3	-7.3	6	-0.02	3.5	0.47	2.1	-0.98	15	-1.6	17	9.2	8.4	-10	0.76	5.5	4.2	7.5	6.4	4.6	12	-8.2	5.6	9.4	2.5	-1.7	1.9	-3	11	9.9	19	-2
0.69	3.3	0.11	8.3	9.4	7.3	14	-1.1	9.2	4.6	9.8	1.8	-7.6	1.2	4.9	-4.9	2.9	-6	-1.3	0.43	5.7	0.24	2.2	2.9	1.6	-0.2	12	-10	9	3.6	7.3	-9	-1.8	-3.8	4	3.9	1.4	-3.2	3.9	-6.9	1.9	2.2	1.1	-2.9	8.5	1.2	3.8	-2.5	11	-15
-1.1	6.9	-7.5	6.8	-9.7	10	8.8	4.5	-0.05	-0.05	2.1	10	5.6	6.5	1.6	0.72	0.94	-1.1	2.9	2.8	0.13	3.8	2.3	5.3	-1.7	3.3	4.9	-8.6	9.3	5.2	15	-3	7	-2.4	1.5	9.4	5.1	1.6	4.7	-3.7	-4.7	0.34	4.2	-1	-0.62	1	-0.66	4.5	3.7	-3.8
-6.1	4.9	-4.6	3.2	-8.8	5.8	9.5	8.9	-3.7	-1.9	-4	8.2	-0.5	4.7	-0.42	4.3	4.1	-6.1	-0.67	2.8	-1.5	1.2	6.1	0.58	0.75	1.9	9.5	-3.9	8.6	3	9.3	-0.29	1.8	0.54	2.1	5.3	4.2	3.3	1.6	-4.9	-5.7	4.6	4.8	-4.1	2.3	-3	-8.4	9.4	2.9	-2
6	-8.7	7	-3.4	0.36	3.9	17	-1.7	2	-2.2	2.7	2.3	-1.4	-0.42	5.7	2.8	9.6	-6.3	4	-1.4	5.7	-4.7	0.34	0.94	-1.3	0.41	12	-7.6	14	3.2	7.5	-2.1	1.8	-2.1	8.9	3.5	3.5	1.3	6	-10	1.9	9.3	-5.9	-4.6	1.3	-5.2	0.01	0.66	5	-7.9
7.5	-2.4	8.8	-0.83	13	-0.85	16	-2.4	3.8	4.1	6.2	6.6	4.5	-0.66	11	2	16	-4.9	4.4	0.03	13	-0.43	4.5	4.6	0.03	0.56	11	5.8	16	5.7	18	-2.2	1.9	-2.4	13	7.6	3.8	6	4.1	-2.7	5.8	4	-2.2	1.1	-5.1	-4.1	7.6	-0.56	4.5	-3.5
12	11	10	6.8	17	14	16	5.9	6.8	5.8	15	16	3	9	4.5	-1.2	7.3	-9.2	0.17	2.4	6.9	-0.09	7.6	7.6	-3	11	4.5	-7.4	13	5.6	17	1.8	5.5	9.2	3.9	2.5	-1.8	16	2.7	1.1	-1.7	0.89	-4.8	9	5.5	-1.4	9.1	5.3	2.5	5.1
12	-3.2	7.5	3.3	17	3.4	28	7.6	15	5.9	12	8.9	5.9	1.8	12	-2.5	18	-11	11	-4.1	2.1	1.9	8.9	0.52	9.3	2.5	6.1	1.2	11	4.3	17	-3.4	11	4.6	4.3	4.6	2.6	3.1	5.3	-8.9	1.3	4	7.6	5	6.7	7.7	12	-2	14	-8.1
9	7.2	6.8	8.9	9.4	15	19	4.3	9.6	11	4.3	9.6	6.5	3.3	11	-3.4	3.1	-2.9	11	-2.3	12	8.3	-6.5	0.74	4.3	5.7	13	-5.9	15	4.2	17	3.2	10	9.3	15	3.6	-3.7	4.2	10	-6.9	3.2	5.2	-1.8	3.5	-7.2	15	3	2.6	6.6	-0.75
6.8	9.1	1.1	3.8	8.6	2.9	16	9	8.2	6.5	6.4	-5.5	-0.77	9.1	5.6	5.9	-2.1	0.71	-2.4	6	6.5	2.4	4.5	-2.1	-3.5	8.2	23	2.7	17	7.1	24	6.3	6.7	12	12	5.4	5.7	12	13	2.3	1	3.9	-5.6	6.1	-9.7	12	-4.3	-3.1	3.1	-0.16
8.8	1.4	0.79	-5.4	6	-4.5	25	7.5	13	-4.2	6.5	-1	-5.9	-0.69	3	-0.43	9.2	-0.17	-1.1	-0.74	2.6	3.5	4.8	2.1	3.2	2.1	20	-4.6	11	-5.8	31	-5.5	14	-3.9	2.1	0.07	8.9	0.7	13	0.07	-5.8	4.1	6.6	2.6	9.4	-2.8	1	3.1	6.2	10
4.9	-12	2.4	-8.6	15	-19	14	-3.5	8.3	-4.4	12	-3.4	-0.51	-1.8	0.45	-3.9	4.2	0.07	0.92	-2.3	7.6	-2.7	1.6	-5.9	0.64	-4.9	15	-12	13	-5.8	23	-8	15	-6.6	2	-1.8	2.8	-8.7	7.5	-6	-2.3	-8.6	13	-5.3	14	-11	5.7	6.4	2.5	-1.2
10	3.9	6.4	3.4	19	-3.2	14	2.4	7.5	3.5	15	0.36	8.9	-1.6	3.5	0.06	-0.84	3	4	-0.54	13	1.1	4.2	6.3	1.9	-0.82	10	-4.2	9.7	-7.6	18	1.1	13	1.3	6.8	-4.8	9.2	3.1	12	0.66	-0.25	-2	13	-1.7	15	-0.4	-2.9	8.1	-3.1	6.1
8.9	-7.2	15	-0.08	26	-5.6	15	-3.2	10	-4.6	19	-1.9	2.3	4.8	7.1	0.68	2.8	8.3	6	0.69	4.6	1.3	8.5	-3.1	-0.42	-6.5	13	-3.4	15	-6.1	23	-4	17	11	12	-2.9	3.4	-8	14	-8.3	0.83	-3.5	3.4	-1.2	8.2	2	3	3	4.1	-1.8
9.5	-5	20	0.9	31	-9.3	15	-2.2	18	-2.1	22	0.85	1.8	0.24	9.7	0.71	14	-17	7.8	0.57	8.2	2.1	1.7	0.5	-1	-0.05	13	-6.4	15	-2	20	-8.6	16	2.2	9.8	-1.1	6.5	-3.1	16	-4.2	0.97	-4.4	3.5	-0.38	11	-1.1	7.4	1.2	2	-11
25	3.7	25	3.4	29	3.5	32	4.5	19	3	25	-3.9	4.8	-0.15	17	-0.13	13	2.1	13	-0.08	17	5.1	6.1	0.09	14	0.83	12	3.3	16	3.5	34	1.9	19	4.8	15	2.4	6.6	0.34	18	6.9	6.7	0.81	13	4.2	23	1.9	16	5.7	16	11
-14	4.5	-22	5.5	-2.5	5.1	-8.4	9.7	-7.4	3.4	-19	6.9	6.9	2.9	1.9	1.9	7.5	-1.9	-3	1.2	-7.6	1.7	1.6	4.1	-22	2.9	6.3	6.1	8.1	1.6	17	7.9	0.79	17	-12	0.88	0.2	4	-4.7	1.1	-7.5	2.5	-18	12	-16	14	-9.5	4.3	-6	4
-33	11	-14	5.6	-66	12	-60	0.55	-61	3.3	-43	6.6	-1.3e+02	4.2	-72	-6.2	-58	-8.8	-1e+02	-0.44	-1.1e+02	-3.5	-1.1e+02	6.1	-1.9e+02	6.4	-2.7e+02	0.89	-3.4e+02	2.6	-1.6e+02	1.7	-1.1e+02	7	-1.7e+02	3.9	-2.8e+02	2.5	-1.1e+02	-0.79	-3.6e+02	-1.3	-97	11	-1e+02	15	-25	-9	-56	-12
17	4.7	34	6.1	2.2	17	18	-2.6	26	-1.5	21	9.8	14	-5.8	47	-8.4	32	-0.03	41	-3.4	33	0.28	54	-4.8	37	3.4	-26	-1.9	1.5	-5.5	9.6	4.4	33	4	50	5.3	-19	-0.64	32	4.5	16	-0.81	32	6.8	43	7.3	12	-3.8	26	-5.8
-5.8	-6	-1.5	2	-12	8.1	-8.2	-0.76	-5.8	-4.2	-2.3	8.1	2.8	1.9	7.1	-3.2	6.8	7.8	5.9	3.3	17	-3.5	9.7	1.2	5.3	1.2	12	4.2	14	0.3	-12	4.5	-1.5	4.8	-18	8	12	4.6	1.4	0.86	10	-0.39	1.7	6.9	-4.6	7.5	3.5	3.1	-4.1	0.19
-3.1	2.8	-11	2.8	-26	2.6	-15	3.4	-7.7	1.7	-15	3.8	6.7	-1.6	-6.8	-1.1	-23	-0.93	1.4	-2.9	-5.8	1.5	7.2	-3.6	-1.8	0.65	-7	-3.6	-2.2	3.4	-10	-1.3	-9.3	3	-8.1	5.1	-6.6	4	4.2	-1.6	4.2	-0.04	-3	-1	-11	1.9	0.94	1.2	2	3
-17	8.6	-25	4.3	-35	-2	-30	3.5	-20	3	-25	4.6	-2.3	-1.1	-21	0.78	-16	-4.3	-11	0.04	-13	6	-2.3	3.1	-4.7	3.7	-13	5.7	-9.8	3.8	-19	-3.3	-17	-0.12	-18	6.4	-5.8	6.7	-0.34	3.8	2.3	4.5	-3.6	3.1	-23	7.3	-19	2.2	-19	2.8
-13	-4.1	-26	-1.6	-48	-2	-26	-2.6	-12	0.79	-31	-0.46	5.7	2	-27	4.1	-22	6.2	-15	2.5	-15	6	-3.7	2.3	-3.6	5.8	-17	9.7	-15	2.4	-22	-0.3	-25	0.75	-18	1.7	-22	3.4	-19	11	-9.1	-5.4	-9.8	6.5	-26	3.3	-18	1.2	-17	-5.2
-13	-5	-21	-2.3	-34	-11	-16	-3.8	-15	-8.5	-25	-4.1	1.3	-9.7	-18	1.4	-29	8	-12	4.3	-15	0.23	-2.4	-0.04	-6.6	-3.9	-15	-1.2	-15	-6.1	-16	4.2	-19	-0.52	-15	-4.5	-13	-3.1	-17	-3.6	-6.8	-3.2	-8.9	-4.6	-19	1.8	-13	-3.9	-20	-4.8
-12	2.7	-15	1.5	-25	2.1	-27	12	-25	3.9	-24	2.7	-2.8	-3	-13	-2.9	-0.57	-7.8	-6.2	-1.2	-11	-5.5	-6.5	-0.55	-7.1	-5.5	-9.3	-11	-10	-4.3	-11	-3.9	-12	0.46	-14	-5.1	-0.35	-11	-8.2	-2.6	2.4	-1.9	-6.9	-3.9	-17	-3.7	-15	-2.9	-30	-7
-3.3	-3.2	-2.8	-7.1	0.9	-4.9	-17	8.6	0.05	-1.8	-7.9	-3.3	-1.4	7.7	-8.2	-0.16	-3.4	1.3	1.2	1.3	-11	-0.32	-0.07	1.1	9	-5.4	4.4	-5.4	3.3	-0.04	-3.6	-5.3	4.7	-6.2	0.2	3.2	15	-9.7	8	1.3	12	-4.7	8.7	-9.4	3.4	-7.6	-7.3	-14	-5.9	-10
3.7	4	-1.9	2.7	-17	-6.4	-15	0.05	5.1	-3.9	-8.5	-0.23	-4.8	-1.1	-8.4	-3.4	-21	1.6	-0.1	0.64	-4.8	-2.8	-5.3	3.6	17	-4.3	-2.2	-1.5	1.3	-4.1	-5.4	2.2	7.5	4.6	-1.4	-3	13	-0.07	-3	-2.4	0.25	0.12	17	-2.9	7.6	0.44	-4.4	-8	-0.33	-14
-2.4	-0.03	-4.1	-22	-19	7.2	-25	4.9	-4.4	6.7	-11	-12	4.6	-14	-8.8	-6.7	2.3	7.2	-1.9	-13	-5.5	-8.3	-1.7	-9.2	-0.52	-9.5	-7.2	6.1	-5.9	-3.7	-17	-1	-0.66	-2.9	-11	-7.3	1.8	3.4	-8.9	1.1	-0.12	-7.1	1	-1.9	-4.2	-9.2	0.51	-2.2	-6.1	0.7
-2.6	4.1	6.3	-4.6	-6.2	-6.8	-19	-1.4	-2.2	8	-1.2	-0.24	4	8.1	-0.05	1.7	-4.6	-11	7.6	2.7	2	0.38	7.1	3	9.2	-1.6	-4.4	0.41	2.3	-2.2	-15	-0.38	-1.7	-4.2	-5.3	-1.1	12	2.1	-5.1	5.5	12	-1.8	5.5	2.6	1.8	-1.9	1.8	7	-1.3	11
-11	-1.3	-9.2	5.6	-22	-0.39	-22	2.1	-13	7.9	-16	7.7	-0.84	4.8	-9.8	0.29	-26	3.1	-0.68	5	-2.8	1.3	-3.8	0.93	3.3	1.3	-4.9	5.1	4.2	-2.4	-20	3.5	-12	-2.1	2.8	3.8	3	-0.5	-5.2	12	7.8	0.66	-1.5	1.5	-8.9	4.8	-12	14	-10	20
-23	-7.8	-24	-4.2	-41	-5.8	-35	-6	-21	-6.4	-20	-3.5	-5.1	-1.3	-20	2	-17	7.7	-13	3.6	-14	2	-6.7	-4.9	-4.7	-1.9	-12	4.1	-5.3	-6.4	-19	2.7	-14	-9.1	-3.8	-0.67	-6.6	-7.1	-13	3.9	1.5	-2.3	-1.9	-4.1	-3.9	-4.4	-10	4	-12	2.4
-23	-12	-20	-8	-36	-5.1	-34	-12	-19	-16	-20	-6.3	5.9	-3.4	-16	-4.6	3.9	1.6	-8.4	1.9	-13	-6.5	-9.7	-5.2	-16	-11	-11	1.3	-6.4	-5.3	-20	-3.3	-19	-6.7	-9.9	-3.6	-8	-7.2	-17	-6	-1.7	-0.42	-14	-12	-19	-6.1	-10	-11	-10	-14
-9.9	-6.1	-11	-6.3	-30	-4.4	-24	-8	-11	-8.6	-15	0.58	3.4	-10	-14	-7.8	-11	0.58	1.2	-5.9	-2.5	-8.6	-4.6	-4.5	1.1	-8.9	-6.5	-3.6	-1.4	-11	-19	-7	-8.6	-8.9	-11	-7.8	-1.6	-6.9	-13	-11	3.8	-6.4	1.9	-11	0.07	-13	-9.7	-9.6	-14	-2.3
-11	-13	-13	-8.2	-22	-5	-23	-4.5	-14	-5.6	-16	-3.1	2.9	-8.9	-14	-1.2	-21	7.2	-5.2	-4.6	-1.8	-2.5	-4.9	3.6	-8.1	-3.5	-9.1	-8.8	-10	-9.8	-18	1.3	-17	-2.4	-11	-4.1	-13	-2.9	-9.4	-1.6	-0.45	-2.9	-5.2	-3.8	-3.9	-6.4	-12	-1.9	-13	-0.13
-6.9	-16	-5.3	-5.3	-14	-5	-19	-0.99	-8.4	-4.7	-13	-5.6	8.3	-7.2	-7	-2.3	-4.7	3.9	0.79	-0.18	-2.1	-11	-6.8	-5	-5.3	-4.6	-9.1	-0.25	-8.6	-2.2	-12	-4.2	-11	-3.2	-9.9	2	-6.9	-5.5	-4.7	-1.7	-2.6	-3.4	-5.5	-7.2	-3.8	7.5	-6	-1	-7.3	-8
-7.4	3.3	-10	-3.2	-17	-0.98	-13	5.1	-3.8	6.9	-6.3	1.2	0.27	-4.3	-7.2	-3.7	-15	6.7	-0.89	-0.22	-1.1	4.9	-7.5	-2.2	-3.4	6.8	-3.6	14	-1.3	5.3	-10	12	-8.6	4.7	-8.1	-2.4	-3.8	14	-1	8.8	3.7	10	-5.7	5.7	2.4	8.4	-6.9	6.8	-16	7.3
-11	16	-8.2	6.1	-15	13	-14	11	-0.49	8.6	-6.2	15	-4.3	13	-7.8	8.2	-10	-5.3	-1.7	9.7	-3.7	6.5	3.7	12	-2.4	13	-4.8	4.8	-8	12	-13	0.12	-11	0.27	-8.3	4.9	-5.3	13	-1.2	6.6	10	5.9	-6.3	16	-7.6	8.5	-7.2	5	0.11	12
-2.4	6	-5	2.6	-3.6	5.6	-7.1	9.5	3.2	3.9	-3.2	3.6	-4.6	4.5	-0.92	4.9	-4.2	8.4	4.1	1.4	-6.2	8.9	5.4	-4.2	5.6	3.6	-1.4	4.9	-2.3	1.5	-8.8	-3.3	-0.16	-6.5	-4.5	4.7	3.3	0.9	3	5.7	11	-0.05	3.5	5.3	2	1.8	-0.28	-3.8	-0.37	3.1
4.5	-11	-1.4	-7	-0.28	-9.4	-3.3	-3.6	5.5	-4.4	-4.1	1.5	-1.2	-2.7	-2.2	1.6	2.6	-6	0.79	-2.2	-2.7	0.3	4.9	-1.9	1.1	-1.8	-1.7	10	-7.3	0.26	-10	-0.68	-6.1	-7.7	-3.3	0.19	0.67	-1.2	-0.85	1.9	-0.23	3	3.9	3.7	7.6	-1.5	4.6	-6.1	-1.6	-6.7
9.1	-4.6	2.6	-4.9	12	-5.5	-5	2.1	8.1	-2.2	-1.6	-3.4	0.08	-6.8	-3.3	-4.8	2	-1.2	-1.5	-6.2	3.4	-4.1	7.2	-3.7	6.2	-3.2	7.5	3.4	-5.1	0.19	1.6	2.6	3.8	-3.1	0.66	-3	6.9	-2.2	8	6.3	13	-0.22	8.3	4.7	20	-0.12	6.1	-12	10	-5.4
-0.75	0.79	2.7	-2.8	7.5	2.1	-6.4	11	3.1	7.7	2	-0.92	10	-3	-0.2	-1.5	1	3.1	4.2	1.6	0.4	1.1	7.1	-0.55	7.3	0.17	2	4.3	-1.7	-2.1	4.7	1	0.52	1.4	2.5	-2.2	4.8	1.6	5	-0.6	17	5.1	6.2	-0.11	13	-2.8	12	-1.1	8.2	6.4
-1.8	12	-12	8.8	-7	12	-8.7	8.1	-4.5	5.4	-14	8.6	4.1	13	-7.1	1.4	-15	2.1	-3.5	3.6	-9.2	1.6	-2.4	2.5	0.79	2.9	-4	6.3	2.1	-2.1	4.3	2.8	3	10	3.4	3.6	-1.5	6.3	2.2	3.9	3.8	-1.1	-3.1	5.4	8.1	6.1	-0.98	8.3	0.53	14
-5.5	10	-15	11	-17	16	-9.7	8.3	-4.2	6.4	-19	5.4	1.4	-3.9	-7	2.3	-7.3	-3.2	-6	0.88	-3.2	0.12	0.7	-0.25	4.1	2.2	-6	6.8	-11	0.78	-3.3	3	-1.4	1.3	-7	3.1	-4.6	0.13	0.14	-0.5	-2.9	0.33	2.6	1.9	7.3	4.7	-5.3	5	-6.1	9.3
3	7.4	-5.2	0.56	-6.2	1.8	0.03	5.1	3.5	6.4	-7	-1.9	1.1	4.4	3	5.2	1.8	-3.9	2.6	2.4	3.6	3.1	3.5	1.3	-3.5	7.5	-3.4	6.6	-4	-2.2	-3.7	1.3	-3.9	0.63	-3.8	-2.8	-0.02	-1.1	-0.59	-1.4	6.2	-1.3	-2.1	6.3	10	-0.62	0.06	-1.2	-3.5	1.9
5.7	-3.8	6	-1.5	5.5	3.4	-1.7	-8.4	5.9	2	6.6	2.1	-4	1.4	0.78	7.9	-5.2	6.4	2.1	7.3	-0.69	-0.04	6	5.2	8.3	0.89	0.89	4.5	-4	0.3	-2.7	4.2	0.3	0.27	-0.11	1.4	-0.26	-0.53	6.3	3.8	9	4.9	3.9	0.91	7.1	-5	7.7	0.8	5.5	4.2
11	3.7	2.6	-3.3	16	-0.11	6.2	-8.1	4.5	-2.8	-0.52	3.6	3.2	-0.91	0.72	0.34	-8.2	1.5	1.2	-1.6	-2.6	-1.6	6	-0.94	8.1	-1.5	2.4	0.41	-1.5	-2	1.3	5	6.1	1.1	1.1	0.2	1.8	-0.22	10	-0.61	7.8	-0.53	9.9	0.44	14	-2.9	3.3	4	2.5	5.7
15	-0.1	1.4	-7.5	0.78	-9.3	11	-4.6	3.3	-2.8	-4.1	-11	9.6	-8.1	2.8	-7.2	-2.5	-3.3	0.12	-3.1	-2.3	-5.9	0.96	-7.5	4.9	-2.5	3.6	-2.2	4.9	-2.1	8	0.29	6.1	3.3	4.6	-2.6	1.5	-1.9	9.7	-3.1	6.8	-0.56	5.2	-8	7.6	2.6	6.5	-10	3	-12
-0.55	-2.2	-5.7	-6.1	-8.5	-9.5	-2.4	-7.6	1.4	-5.3	-15	-5.7	9.8	-10	-0.14	-6.7	5.1	-3.2	-3.1	-7.6	-12	-8.5	2.3	-4.6	3.5	-6.3	4.4	-8.4	-2.1	-8.1	-2.7	-1.1	-0.96	-4.5	-3	-6.2	-0.81	-7.8	3	-7.3	2.3	-3	5.7	-8.8	3.3	-0.71	-3.8	-10	0.86	-9.4
5.2	-0.63	2.3	1.6	9.1	-4.2	2.4	-0.83	5.8	-0.77	-3	0.02	9.9	-6.6	-1.5	-1	-1.4	2.3	-2	-1.9	-4.6	-5.3	0.74	-0.28	1.5	-0.02	4.6	7	-0.93	0.8	4.3	1.4	-8.5	3.2	0.63	0.17	1.3	0.43	5.2	-1.8	3.5	-4.3	6.9	-1.6	6.4	0.55	5.8	5.4	6.8	1.8
12	-1.7	3.9	-3.3	-4.2	-7	4.4	2.1	1.4	-0.01	-1	-6.3	0.46	-2.5	3.9	-3.8	-0.57	4.7	-0.9	1.7	-7.3	1.2	3.4	-1.1	0.85	2.1	-5.1	1.7	-9.7	0.92	-3	7.4	-12	3	-3.8	1.4	-6.9	2.8	-5.5	2.2	-5.1	8.7	-6.1	-0.76	6.1	-3.5	2.8	-0.51	11	4.6
6.8	-9.1	2.3	-6.6	1.2	-13	2.9	-4.9	5	-5.4	-5.5	-4.4	11	-4.2	1.5	-3.8	6.8	-4.2	2.1	-0.54	2.1	-3.8	4.3	-4.2	2.5	0.79	11	1.6	-8.7	4.5	2.7	-0.08	6.5	1.2	-1.9	-1.1	4.2	4.7	0.5	1.9	5.1	2.3	5.8	2.4	5.1	2.3	11	-10	8.1	-5.4
10	-2.6	0.24	-2.5	3.9	-4.4	1.6	-7.2	4.4	-2.6	-9.9	-2	15	-1.5	3.2	-1.4	11	6.4	7.9	-1	13	-0.47	14	-1.1	8.5	0.9	13	3.4	11	6.7	22	3.2	7.8	0.99	13	3.9	14	-0.71	17	6.3	13	0.13	7.8	-3.8	9.6	4.6	2.1	3.1	4.9	-0.63
-2.2	-4.6	4.6	-8.8	-1.8	-4.6	-19	-5.8	-11	3.1	-4.3	2.3	-0.18	-4.2	-5.5	0.47	-1.3	3.9	3	-3.9	1.5	-1.3	0.52	-2.4	2.4	4.4	5	3.7	-0.11	-0.19	-0.55	1.4	-6	-4.1	-4.5	-1.4	7	1.3	-5.5	8.4	-3.1	-0.25	-0.59	2.5	-5.7	4.7	0.34	1.6	-15	7.9
-6.9	-3.4	-9.9	-2.4	-13	2	-9.6	5.1	-4	2.6	-5.4	2.6	-8.1	-12	-11	0.04	-23	6.7	-1.9	-3.8	-2.2	1.1	-6.5	-5.3	8.7	3.9	5.6	4.4	4.4	8.2	0.3	1.3	9.2	3	-8	3.8	8.7	-0.82	-0.99	5	4.3	0.49	8.4	4	16	6.2	-8.1	-6.8	-8.1	-0.02
6.6	8.2	-2.3	8.9	-5	7.6	-3.2	8.5	-4.1	1.8	-5.5	7.8	3.8	1.2	-2.5	0.52	-9.2	8.3	1.3	2.1	2.3	-1.6	8.3	-0.68	2.3	4.9	4.1	14	-0.54	4.9	-1.5	7.7	-1.4	2.3	-4.6	9.7	3.8	7.2	5.4	10	7.7	8.9	1.8	2.6	3.8	8	-9.7	-5.9	-0.49	-5.9
-5.4	15	-12	14	-8.8	22	-7.5	8.2	-5.8	3.6	-5.8	16	5	-5.6	0.35	6.2	-2.2	-0.83	-0.42	-0.28	1.1	-6.1	4.7	-5.1	7	7.4	2.4	7.5	-1	0.79	0.65	8.9	-3.9	-5.8	1.6	3.4	3.6	7.3	12	4.2	12	5.3	4.6	6.5	-1.4	5.4	-5.4	2.7	2.2	7.4
-1.6	8.1	-6	9.7	-8.6	20	-5.1	6.9	0.06	-0.49	-7.4	13	9.1	0.3	5.7	2.3	4.9	-0.6	3	3.6	-0.26	-1.1	3.6	5.7	1.9	6.3	1.4	6.7	-5.6	5.3	-0.31	3	-0.56	-8.3	-1.7	3.5	-4.4	5.3	3.9	11	3.4	-1.5	0.17	4.2	0.48	3.9	-0.03	2.3	6.6	9
9.1	-8.4	-0.58	-6.6	1.1	-0.17	-9.6	-6.3	3.4	-5.3	-10	-8.9	8.3	-1.9	6.4	3.9	-2.5	-0.69	1.1	3.5	1.4	-1.2	-1.2	2	2.4	0.4	-0.89	9	-3.1	1.8	8.4	3.2	2	-4	-6.1	2.5	2.1	2.1	4.4	8.2	3.6	-0.81	6.9	-1.8	4.8	-13	5.4	-17	3.2	-4.7
11	-1.8	4.9	-6.3	13	-21	3.8	-6.8	9.8	-4.8	2.7	-13	6.1	2.2	4.3	1.4	0.62	2.6	0.19	8.2	0.7	-4.7	4.4	-1.3	2.7	-7.4	2.4	6.4	-5.4	1.8	-0.57	0.49	3.7	-10	0.58	-5	-0.21	-8.8	-0.79	6.9	6.5	-5.4	3.9	-12	4.5	-15	8.9	-9.1	18	3.1
7.6	7.7	-3	-6.3	7.5	-11	2.8	2	3.4	-0.33	-4.6	-6	18	-1.8	11	-2	8.6	-5.9	6.8	-1	2.9	1.1	7.5	4.8	0.75	5	2.6	-8.1	-11	-3.8	1.9	5.9	-0.11	-7.1	-0.96	-10	0.07	4.5	-0.14	4.7	2.7	-9.9	-2.2	9.8	0.57	-4.3	10	-8.7	15	2.8
0.97	4.4	-3.2	2.8	-9.2	1.7	1.2	0.51	-1.3	7.5	-8.3	4.4	6.2	-7	7.5	5.7	11	4.2	0.98	-0.43	5.9	9.4	4.1	-5.5	-6.3	4.8	-0.31	8.4	-5.8	-1.3	6.6	7.6	-6.1	4.8	-4.7	3.6	3.2	2.5	5	9.6	4.8	8.8	-5	7.1	-4.4	-1.9	6.2	3.3	14	8.9
3.7	3.3	-4.2	6.3	-3.6	-0.57	5.6	-0.02	10	4.8	-15	7.4	12	-2.9	13	4	4.9	3	4.7	1.5	4.4	8.8	6.1	6.8	-0.33	1.5	3.4	7.8	-1.2	1.4	8.8	8.8	-13	2.5	-1.7	4.4	-0.63	6.7	5	3.5	2.4	7.8	-0.86	4.7	-1.7	1	8.7	6.1	14	7.2
6.6	16	-7.4	10	3.8	11	-3.8	17	8.1	19	-6.3	1	-5.8	16	-2.3	16	-12	18	-15	14	-4.3	18	-9.3	17	0.08	14	-0.29	7	-6	7.5	6.8	18	-2.9	6.6	-11	1.7	-4.5	18	2.9	12	-7.8	6.8	4.5	13	-3.3	12	1.8	13	7.2	24
0.05	11	7.5	-3	28	-6.5	-3	4.2	7.6	11	5.2	-4.9	-14	4	1	1.1	34	-9	-16	-3.9	-8.9	5.4	-14	-0.25	20	3.5	14	0.63	5.4	1	-7.4	2.4	3	2.2	3.3	-7.7	28	9.1	-12	9	24	-0.53	7.8	7	-0.96	2.5	5.8	-5	6.2	4
0.08	-12	4.5	-13	12	-19	-5.3	-6	-0.34	-1.8	7.5	-13	6.1	11	23	5.7	27	-0.56	19	-2.6	12	1.8	12	3.4	8.9	-4	-1.7	5.7	9.6	7.8	-11	-3	11	-1.6	11	1	20	1.2	-16	-1	13	2	2.5	-4.7	-1.6	-8.3	4	-9.2	8.1	3.6
-1.1	-7.4	1.7	-0.19	-2.7	0.35	-4.6	-6.4	-3.4	-9.1	7.6	5.3	-8.3	3.5	6.7	0.58	5	6.1	2.5	-0.04	1.2	2.9	-12	-4.9	-0.87	0	-5.5	0.38	11	1.1	-11	-4.1	-3.5	3	-0.27	-4.3	7.5	-3.7	-12	-0.31	4.8	-2	-7.8	-3.6	-11	-1.1	-0.13	2.2	4.9	12
2.6	-7.2	0.06	0.54	5.7	-1.3	2.1	-7.8	1.7	-1.6	1.8	-1.9	-7.5	-2.1	11	-4.9	3	4.2	8.7	-0.94	6.3	-2.5	-4.2	0.11	8.5	-1.7	2.2	-3.5	11	-1.5	-8.3	2	-0.96	-2.5	8.2	0.26	11	-12	-4.8	2.7	5.9	-0.8	-0.04	-3.6	2.2	9.1	-1.9	-0.19	5.3	-3.3
1.9	-4.9	7	-8.5	12	-5.2	0.82	-1.5	-2.3	-3.9	1.8	-5.1	-1.8	-7.7	2.8	-1.8	7.2	-2	1.7	-3.8	9.2	-4.1	2.3	-2.2	8.3	-4.4	8.2	12	5.9	2.9	-1.9	1.8	4.8	-2.8	5.4	4.2	8.7	1	-3.4	-0.04	2.8	11	-0.38	-8.5	-6.2	-3.6	3.2	-9	10	-20
-1.2	-8.3	0.96	-4.8	0.28	-2.8	1.2	-7.3	6.5	-8.9	2	-0.65	6.4	-1.8	2.7	-3.8	0.8	-6.7	1.1	-2.2	8.3	-7.1	5.5	-5	10	-5.3	6.4	-2	4.4	-1.8	-5.2	0.52	1.2	-8.2	6	-2.3	8.8	-2.6	-2.8	-1.2	8.2	3.6	-0.15	-11	-0.44	-16	7.4	-17	4.2	-21
3.8	-1.4	0.92	-6.2	6.7	-2.8	-2.9	-3.5	1.1	-7.6	5.5	-4	-2.7	-4.2	-3	-0.6	0.89	-0.82	0.31	-3.2	3.5	-8.4	-3.8	-5.2	3.5	-2.3	0.35	1.6	2	-0.23	-7.5	-0.27	-3.3	-7.5	3.4	-3.5	4.6	-1.3	-4.9	-3.8	-0.14	0.02	-3.2	-7.3	-1.3	-4.4	2	-14	-6.6	-10
-1.3	-4.5	0.46	-2.7	0.63	-3.4	1.8	-18	-4	-5.7	7.5	-4.3	-3.3	-6	-1.1	-3.9	-12	-8.7	-4.6	-4.5	5.5	-16	-4.5	-9.9	11	-7.9	-1.1	-2.6	5.7	3.5	-7.3	-2.6	-3	-13	3	-5.8	6.6	-6.1	-3.4	-7	4.3	-4	0.47	-16	-3.6	-11	-4.1	3.7	-3.4	1.2
-1.6	-17	-6	0.24	-5.7	-4.4	-3.3	-14	-5.1	-5.9	-6.7	-14	-11	3.4	-7.2	-2.7	-0.29	5.2	-8.4	1.5	-0.35	-4.3	-0.37	-3.7	0.15	-4.9	-2.6	-7.9	2.4	-5.3	-9.4	-4.8	-0.03	1.2	0.57	-12	-2.2	-5.5	-3.8	-6.6	4.5	-15	-5.2	-13	-7.7	-3	-6.2	4.7	-13	-0.45
0.64	-3.8	1.9	-12	2.1	-13	-1.4	-6.8	-1.9	-15	0.96	-23	2.9	-24	2.8	-5.9	6.1	1	1.3	-4.5	0.94	-13	5.5	-20	6.3	-22	-1.7	-23	-2.5	-32	-11	-12	-5.3	-12	-0.97	-13	-0.93	-26	-10	-11	5	-31	-4.8	-31	-10	-14	1.7	-14	-14	-11
3.1	-12	4.4	-18	1.7	-34	-3.8	-11	6.7	-6.7	-0.61	-17	13	2.4	4.3	-0.13	2.2	-9.8	4.6	-2.9	5.2	-8.9	4.2	7.3	11	-7.4	-1.1	-8.6	1.2	-17	-1.9	-16	2.6	-10	2.5	-5.7	3.5	2.4	-9.1	-15	6.3	0.12	5.9	-8.4	2.9	-12	1.9	13	7.8	0.32
-3.1	-19	-2.2	-6.2	-6.3	-14	-7.7	-17	-5.5	-16	1.6	-8.3	-0.47	-0.64	1.4	-2.6	-4.9	-8.2	-1.7	-2.7	-0.7	-2.1	2.6	-0.92	-6	-13	-10	-29	-5.4	-11	-9.6	-29	4.4	-5.3	-2.9	-18	-7.3	-11	-9	-27	-1.6	-22	-7	-10	-4.5	-13	4.2	9.9	-2.8	4
-2.4	-2	-6	3.4	-5.7	-6.8	2.8	-0.87	1.3	-6.8	0.16	-5.8	-3.9	-5.7	-4.7	-2.5	-7.8	-3.6	-2.6	-3.6	1.8	0.86	0.36	-7.2	2.6	-13	-4.1	-12	-5.8	-1.8	-8	-7.1	-6.9	-6.8	-0.48	-7.2	-3	-13	-4.8	-6.7	4.6	-8.9	0	-2.8	1.4	-6.5	0.89	-1.1	-10	3.1
3.5	-7.5	0.73	-0.47	9.1	-12	3.6	-4.6	2.6	-1.1	0.67	-1.5	-1.8	4	3.3	0.51	5.7	-6	4.2	1.4	4.5	0.64	-0.24	-3	4.9	-9.6	1.9	-7.7	-1.7	-2.2	-0.9	-3.3	2.2	-2	-1.6	-1.2	0.04	-15	-5.1	-9.6	-0.03	-8	-0.16	-3.1	2	-3.1	-1.6	3.7	-9.3	1.5
3.6	-13	0.06	-5.8	1.7	-8.6	1.2	-6.5	2.8	-13	-6.2	-10	-1.1	-9.1	-2.3	-3.1	-18	-8.3	4.9	-10	-4	-3.9	0.93	-2.3	14	-9.4	-1.7	-15	3.9	-7.5	0.5	-11	3.1	-6	-4.4	-8.8	4.9	-14	0.71	-13	-3.5	-9	9.6	-10	3.2	-9.8	-5	-4.7	-11	-2.4
-11	-10	3.8	-1.5	6.2	-7.4	-3.2	-8.7	-3.8	-18	-3.4	-8.7	-7.4	2.2	-5.7	0.66	2.4	-6.9	-2.3	-3.9	-5.7	-1.6	-11	-7.3	7.2	-13	-5.4	-4.9	-0.67	-8.1	-5.3	-5.9	-3.1	-5	-5.3	-8.6	0.39	-9.3	-11	-5	-7.1	-5.4	2.3	-9.8	-12	-5.9	-8.6	-1.7	-1.4	-4.1
-7	-7.2	-2.4	-0.11	-15	-3.5	3.9	-7	-5.3	-6.6	-3.6	1.1	-3.2	-5.7	1.5	-1.2	1.8	7	-0.46	0.64	4.5	-0.74	1	6.2	7	-8	-3.3	-3.4	4.2	-7.2	-8.5	-10	-3.4	-6.9	6.7	-7	6.8	-10	-9.3	0.88	6.2	-6.5	1.4	-3.5	-5.5	-4.8	-1.9	9.2	5.6	9.3
-9.5	-14	-12	-13	-15	-16	1.9	2.8	-3.8	-6.5	-16	-8.3	-7.1	1.8	-5	-1.2	-8.7	6.7	-5.8	0.18	-2.1	-2.4	0.77	5.8	2.7	-12	-1.4	-4.9	3.6	0.51	-6.8	-8.7	-7.7	-1.6	-0.16	-5.4	4	-8.6	6	-2.8	3.6	-8.8	-0.62	-8.4	-3.1	-6.9	-0.36	0.35	-1.6	-0.86
-7.8	0.99	-1.4	-3.9	5	-2.3	0.51	0.46	-7	-1.4	-7.2	-1.5	1.7	3.9	-2.9	3.8	0.27	4.2	-1.4	4	6.1	2.1	-2.4	4.3	-2.7	1.9	2.4	1	2	-2.7	-2.7	-0.7	-0.9	6.1	-2.7	1.3	0.5	5.6	4.4	-6.4	4.5	1.9	-3.3	5.9	-4.1	3.1	-3.5	6.6	-3.8	-3.1
6.9	7.3	4.5	8.6	5.3	8.9	1.4	2.4	1.2	2	1.2	7.8	-1.8	-0.1	3.8	1.6	-6.5	0.88	3.2	1.1	8.2	-2.6	0.84	0.24	5.3	-0.25	4.2	2	-6.9	-1.2	2.7	4.1	5.4	0.13	-2.1	3.3	2.9	0.85	10	3.2	3.6	3	6.2	-2.6	7.8	5.4	-0.27	13	13	10
-0.24	1.3	6	6.2	23	7.9	-3.6	5.3	4.3	0.79	2.9	1.7	2.3	-2	0.45	3.7	-0.34	5.8	3.8	2.2	6.5	-3.3	1	2.8	-1.3	1.1	7	2.9	1.5	5.6	1.5	-2.4	3.2	-7	-1.4	0.87	6.9	-0.53	7.2	5.9	0.93	0.57	4.5	-4.7	2.1	-4.4	1.7	5.5	-0.36	2.7
16	-4	11	6.7	23	6.2	8.9	3.3	17	2.5	13	1.3	16	0.02	17	3.7	13	7.2	17	-2.6	18	-0.03	12	4.4	19	0.31	14	-1.8	17	-0.41	16	4.6	16	4.1	14	4.9	22	-4.4	10	0.59	13	2	17	-6.1	13	0.1	12	6.6	21	0.12
2.8	3.7	9.4	9.6	6.3	12	-5.3	2.9	-0.02	7.9	10	9.2	-4.9	-10	5.4	3.9	-1.8	10	2.2	1	9.3	5.1	-0.2	-3.7	7.9	5.8	7.4	9.8	5.9	0.08	-2.8	9.7	9.2	3.8	8.5	-0.63	11	-1	-3	5.5	1.1	1.3	3.5	3	1.5	4	8.2	7.1	-4.6	3
-15	27	-8.9	18	-12	14	-5.4	19	-8.1	12	-5.4	17	-9.9	4.6	-8.4	9.8	-4.6	13	-4.6	7.2	-3.4	8.1	-11	8	-6.1	10	-2	7.5	4.2	7.1	-6.2	13	-3.4	4.7	-1.6	2.3	-1.5	6.8	2.2	15	-9.9	1.5	-9	14	-7.8	12	-3.5	18	-11	13
3	27	6	9.7	-4.2	1.2	3	17	-2.8	23	2.8	1.2	-3.4	19	-4.8	14	1.9	19	-5	14	-4.1	21	-0.52	20	-5.1	13	-8.3	6.8	-2.5	12	-5.8	11	1.4	13	-7.3	1.5	-7.9	18	-5.8	13	-15	9.8	-3.1	16	-3.3	12	5	18	-2	21
-0.72	17	4.3	0.14	2.4	2.2	5	-0.07	-0.95	14	5	6.1	0.62	6.3	-0.45	1.9	8.4	-16	-1.5	3.8	3	11	-3.8	11	-2.4	2.8	-4.5	12	2.1	8.3	-5.9	6.7	5.2	19	-3	-4.6	-1.8	11	-0.15	8.3	-2.4	7.7	1.9	11	3.6	11	-3.9	9.7	-5.9	12
-3.1	5	2.6	4.2	-6	8	1.6	4.6	2.7	10	8.2	11	-0.93	3.8	-1.9	-3	3.7	-2.1	1.8	-2.6	5.4	1.3	-4	1.4	-1.2	-4.4	2	-3.6	1.4	7.8	-0.84	-4	2.8	1.9	3	4.8	0.79	-1.7	1.5	-2.7	7	5.1	-0.93	-7.6	5.8	-1.2	-3.3	11	-3.4	5.4
-2.9	3.1	-1.4	0.81	-2.9	-5.1	1.5	-1.5	-2.1	3	-3.6	-4.5	-3.1	3	-4.8	-8.2	-6.8	-3.5	-1.6	-5.3	-0.43	7	-3.7	-2.6	-6	-4.4	-2.3	-11	3.6	-3.4	-5.2	-2.4	-1	5.5	1.4	-7.1	-2.4	-1.4	-2.4	-14	2.4	4	-3.9	-2.6	-2.1	-4.8	0.38	-2.4	-2.5	-0.02
-2.6	-7.2	4	-3.7	12	-12	-1.3	-11	-2.6	-10	-0.55	-4.4	3.4	8.8	-2.2	-0.86	12	-3.2	4.3	-3.9	3	-3.1	-1.2	-0.85	-1	-5.5	-5	-7.5	4	-2.2	-4.7	-3	6	0.21	4.4	-8.5	1.9	-6.5	-4.5	-5.2	-1	1.8	-2.6	-0.84	-1.6	-2.6	3.2	-5.9	-3	-14
10	0.63	11	-0.51	13	-7.3	8.4	4.2	9.3	-2.4	12	3.8	-0.52	-0.73	-2.1	-7	2.8	-10	3.4	-4.4	3.7	-4.3	6.2	-5.9	9.3	-7.4	4.8	-8.6	7.7	2.7	1.1	-5.6	6.2	2.6	5	-2.1	11	-9.1	0.25	-8.6	8.5	-3.6	2.7	-3.9	5.9	-0.2	10	-4.9	4.7	-8.5
2.3	-5.7	6.2	3.2	8.2	-3.9	2.4	0.81	1.5	3.8	12	10	1.8	4.8	-3.4	0.06	-11	2.5	1.2	-3.7	3.3	3.6	2.3	-1.5	5	0.72	-0.47	-5.5	5.7	-0.94	-8.7	-3.5	1.5	0.83	3.2	1.7	-2.1	-2.3	-3.2	5.3	-1.9	1.3	1.2	2.3	6.6	5.7	0.79	3.5	0.02	-2.6
2.3	5.2	0.95	9.2	-1.1	10	-0.11	3.4	-0.97	9.6	4.6	14	-1.3	0.95	-2.6	-0.63	1.3	-3.7	-4.3	-2.2	-1.3	8.7	-5.5	4.3	0.03	6.1	2.5	-3.5	2.8	0.93	0.66	-0.65	-1.6	6.5	6.9	-3.8	1.2	3.3	1.8	2.8	4.1	3.5	-0.49	8.5	-1.4	6.5	0.59	5.7	-0.96	7.1
-1.8	3.2	2.9	8.5	-3.3	6.1	2.3	1.6	0.16	8.1	-3.9	8.1	1.1	-0.13	-0.52	2.2	2.2	11	-4.6	1.1	-3.2	4.1	-4.3	0.54	-3.2	-0.07	5.5	3.8	4.7	4.3	7.5	8.5	-1.8	12	2.7	6.1	1.2	4.7	2.9	5.8	-0.02	13	0.42	-0.75	1.2	7.1	-1.5	4.6	-1.6	0.58
-2.2	3.6	5.3	0.91	8.1	7.7	3.4	-2.7	4.7	1.3	7	3.1	6.8	-5.7	0.63	-0.27	5.8	6.6	2	-1.5	4.7	2.3	-5	-6	3.4	4.8	-0.57	-2.5	2.7	5.9	7.5	-2	3.8	3.9	0.69	7.5	-0.5	0.64	3.4	4.7	-3.4	6.7	6.1	1.4	5.3	8.4	-0.57	-1.4	-0.31	-4.8
3.5	11	2.6	11	6.5	8.9	5.2	8.2	4	4.9	5.6	8.3	-2.4	-4.1	0.44	3.5	-6.8	3.1	-0.9	2.4	0.16	1.5	-4.1	5.3	-0.19	2	4.3	-0.04	-0.61	-2.6	2.8	-2	6.4	-1.2	6.2	-2.3	3.1	4.4	0.75	0.57	1.1	1.2	1.7	4	13	9.1	-0.47	4.2	-0.02	-4.7
2.6	15	2.2	5.3	5	6.2	1.4	9.1	-0.41	10	3.8	5.7	-2.9	0.09	-2.2	7.1	-2.5	-4	-1.3	2.6	-0.09	5.7	-1.3	4.9	-2.4	5.2	0.15	9.2	-1.4	3.4	3.4	13	-2.3	7.8	0.09	-0.23	0.79	12	1.6	5.7	-2.3	7.6	1.3	13	-4.8	7.7	0.45	2.2	-1.3	7.6
-1.4	3.8	5.3	3.3	3	4.8	0.53	-0.95	-3.1	-0.73	5.7	0.57	-0.66	-3.8	2.3	1.3	1.1	5.3	5.1	0.9	0.11	4.5	0.12	-2.7	0.39	5.2	-2.9	8.8	-5.8	2.1	4.6	11	-2	4.2	0.42	4.7	-2	10	-1	4.1	0.77	3.4	-3.7	8.4	-2	5.3	-8.9	-5	-3.2	0.93
-1.7	6.8	-1.9	0.23	-4.4	-3.5	-1.5	6.6	-5.1	0.77	2.8	6.9	-8.9	0.87	-6.5	-0.39	-13	0.21	-2	1.5	-2.5	-3.2	0.88	-1.5	-2.8	0.47	2.6	1.1	-0.29	1.6	5.4	-3.6	3.4	1.2	-3.8	-0.54	-5.4	1.3	3.8	3.4	-6.2	-4	-1.1	2.4	-1.4	8.3	1.3	1.4	2.2	-2.8
-10	-0.44	-7.4	-0.95	-16	4.2	-5.7	-3.6	-7.8	-5.2	0.43	-2.6	0.33	1.8	0.69	-2	-0.36	0.62	0.41	-1.9	-2.9	-1.9	0.92	1.2	-4.2	-4.5	-1.2	-0.7	-7.5	-3.1	-1.8	3	4.8	-0.98	-4.7	-2.9	-9.9	-5.8	1.1	-5	-11	-1.8	0.49	-4.5	4.6	-4	-1.8	-9.5	0.57	-8.2
-1.9	-5.8	-1.1	-2.8	-9.4	3.4	-1.1	-3	-3.9	-3.1	-0.42	-1.8	1.5	-4.2	4.3	-2.3	12	3.3	1.4	-0.46	5.3	0.22	0.29	-2.7	-4.3	-4.6	3.8	-8.6	-1.9	-6.6	2.9	-0.22	-0.95	-9.4	-1.3	-5.7	0.17	-10	4	-0.49	0.49	-6.5	-3	-9.2	3.6	-6.7	2.5	-17	6.7	-14
-5.6	-4	-4	3	-11	12	-2.7	-2.1	-0.85	2.3	-8.2	4.9	-2.3	-0.71	2.7	0.51	-2.7	-0.55	-1.9	-0.82	-1.3	-0.2	-1.7	-3.7	-4.4	-5.3	3.8	-8	1.2	-4.3	1.6	4.6	-8.6	-5	-1.5	-7.5	-0.34	-8.6	3.2	-2.5	-0.25	-9.1	-3.3	-4.4	-0.45	-5	-2.4	-11	-5.4	-14
-6.2	4.8	-4.9	4.7	-16	12	-10	3.1	-4.2	-0.78	-9.4	4.5	2	1.8	0.87	-0.92	-2.5	-1.1	0.01	2.5	-7.5	-2.3	-5.6	-4	-13	-2.6	-3.5	-1.2	0.11	0.75	2.7	4.6	-5	-3.7	-3.3	0.39	-14	-4.4	1.8	0.92	-5.8	-3.5	-10	-3.5	-6.8	-11	-9.5	-6	-8.9	-3.7
2.2	-1.2	3.2	-2.6	1.2	3.2	5.1	-3.3	4.7	-1.3	2.2	-5.9	-8.1	-5	5.4	-1.7	2.2	0.46	0.05	0.69	2.7	-5.8	-0.64	-3.5	-6	-0.19	-7.5	-5.3	-3.6	2.7	2.8	-5.7	-7.8	1.6	-13	-2.8	-11	-1.2	2	-0.52	-4.8	-2.4	-7.5	-3.2	-5.5	-6.3	-3.1	-6.9	1.9	-11
-0.33	0.76	1.7	0.57	1.2	7.3	1.8	-0.37	0.3	0.97	-0.32	0.74	-6.9	-7.1	-6.7	-2.6	-1.8	8.5	-3.9	-4.5	-3.1	0.81	-3.2	-8.7	-9.4	1.3	-1.3	3.3	-8.1	-2.8	3.2	-4	-7	2.4	-1.9	-0.58	-5.7	-0.27	-3.9	4.6	-4.5	-5.2	-9.9	5.3	-14	7.5	-2.1	-6.2	-6.3	-5.3
-8.8	8.9	-5.9	5.2	-9.7	6.9	3.5	5.3	-10	3.4	-1.4	1.1	6.2	11	-4.4	2.2	-1	9.5	-0.5	7.4	-6.4	5.3	0.89	2.5	-12	6.7	0.32	12	0.84	2.6	-5.4	5.1	-9.8	8.9	2.2	7.8	-5.8	11	-4.5	3.1	-5.6	1.5	-11	7.9	-17	8.4	-3.7	0.8	-7.3	5.6
-4.1	4.4	1.2	2.6	1.1	3.5	4	1.6	-0.76	-6.9	1.7	1.3	2.2	-2.4	2	-0.88	4.2	-8.8	-1.2	-2.7	-1.1	-3.1	-0.94	-7.6	-1.9	8.1	-2.2	12	-0.24	3.1	2.7	4.5	-9.8	3	-2.6	11	-2	8.7	-1.3	1.1	-2.7	2.8	-1.4	12	-8.3	7.2	-1.1	-3.6	1.7	0.18
-3.5	-4.9	-0.07	1.6	3.1	4.6	0.87	-2.3	-4.5	-5.7	4.8	0.06	-4.3	2.8	-5.9	-4.1	-0.6	-5.9	-0.59	-1.6	-7.9	-6.9	2.5	0.8	-6.7	5	-4.4	-4.8	-3.5	0.68	-0.1	-4.5	1.5	-1.6	5.1	7.6	-7.4	0.13	-2.3	-2	-7.3	-1.9	-1	2.2	-8.8	2.5	6.1	1.6	6.3	4.1
-2.3	-3.7	-0.92	-0.42	-3.4	5.6	3.1	-1.7	-5.2	-4.5	-1.2	2.3	6.9	-5.3	1.3	-2.4	4.9	-15	2.1	-0.06	-6.5	-4.6	6.8	-1.5	-5.8	2.1	-7.6	0.3	-4.8	2.5	7.3	3.3	2.8	-3.1	-0.53	4.8	-3.1	6.3	-3.5	-0.33	-5.3	4.5	-2.3	2.5	3.9	6.3	-3.1	7.5	0.99	6.6
3.2	0.07	2.2	-0.72	3.3	1.3	11	7.9	3.1	3.4	3.8	-2.4	4	2	0.82	-2.6	0.9	-5.4	3.5	-1.9	-3.3	1.3	4.2	5.7	0.8	1.9	2.3	-1.6	5.3	3.6	5.9	-2	0.65	-1.3	2.2	5.6	2.2	4.5	1.2	-0.46	2.6	5.7	4.8	5.3	1.6	-1.4	-0.12	1.4	4.6	1.9
8.9	-6.6	3.9	-6.1	14	-0.37	15	-4	6.1	-2.6	5.8	-9.6	-1.1	8.4	3.2	3.7	5.3	2.6	-1.6	6.9	-0.03	0.86	5.1	6.6	0.23	11	-4.3	1.6	4.3	-0.81	9.2	0.49	0.02	-7.9	5.2	7.8	-1.7	7.8	2.1	4.6	-0.85	2.5	4.5	9.1	5	-3.2	4.5	-6	7.1	-5.4
10	-6.1	7.5	-12	9.5	-8.2	7	-1.6	-3.5	-1.8	9.2	-8.9	-4	5.5	9.7	-4.3	5.9	-1.8	6	-1.8	0.34	-1.1	4.7	-1	-4.8	0.93	3.1	1.9	1.4	-2.5	8.1	0.11	3.7	1.7	1.2	3.2	3.7	1.5	0.5	-0.44	-0.18	8.1	-0.21	-3.8	6.2	1.5	2.3	0.52	1.5	3.5
1.3	-2	-0.13	-6.6	8.8	-15	4.7	-1.2	3.7	-1.9	6.6	-2	-0.98	-3.8	3.2	-0.81	0.36	-9	-0.16	0.85	-3.8	0.16	2.6	1.4	-2.9	5	8.4	8.9	8.9	7.1	12	-4.1	8.1	-2	3.9	8.1	4.4	3.5	5.1	-2.2	-0.53	5.2	1.4	2.5	1.5	-5.5	-0.8	4.7	2.8	6.7
0.1	-3.2	-2.2	-4	10	1.8	8	-2.5	9.2	3.2	6.9	-3.4	-3.7	4	0.53	-2.4	-4.7	-6.1	-2.8	3.8	-2.9	-1.5	-5.2	4	-4.4	4	7.6	-1.3	4	-1.6	10	-4.3	6.9	-2.1	7	5.5	1	2.1	4.9	-8.4	-3.3	2.3	2.3	2.5	1.5	-6.4	1.4	-0.85	4.3	-0.87
-2.3	-8.1	-2.1	-4.7	2.8	-4.9	8.6	-0.77	4.4	0.73	7.2	-8	-1.8	8.7	-2.6	0.42	4.3	3.3	-6.8	0.31	-3.3	-0.85	-6.2	2.1	-5.3	1.2	7.1	-0.02	3.4	-1.1	6.2	-0.97	12	2.1	9.5	0.14	-6	-5.1	9.4	-2.4	-2	-6.3	0.21	-1.8	8.7	-3.4	-5.5	-4.2	-5.8	-4.7
[truncated: 952 more columns]
