# Supplementary material for: Dyslexia on a continuum: A complex network approach
Source: PLoS One. 2018 Dec 17;13(12):e0208923. doi: 10.1371/journal.pone.0208923 (PMC6296514; doi:10.1371/journal.pone.0208923)
Supplement: S1 File — Detailed information about the archive contents is provided in the included README.txt file. (TGZ) [file pone.0208923.s001.tgz › FS_626_AV_run_1.csv]

0.33	-0.25	-0.49	-8.8	11	1.2	3.1	-4.8	8.1	-0.44	17	0.65	-1.6	-0.51	-2.2	-3.7	8.5	-4	4.2	-3.3	1.3	-2.2	3	-1.4	7.3	6.7	-2.4	-7.7	4.1	-0.43	5.4	7.2	6.4	1.2	10	0.43	7	7.4	2.4	-1.4	13	3.2	7.5	10	5.2	-2.9	11	-2.9	14	3.5
0.61	0.44	0.49	-12	4.9	9.1	4.6	-4.5	3.5	-4.7	12	3.2	0.01	7	-1.6	5.5	1.6	9.3	-2.6	1.9	-3.7	3	8	2.3	8.7	8	3.3	-0.76	9.4	-2.3	3.3	4.7	4.5	7.6	17	-3.4	5.9	4.3	11	1.8	3.8	4.5	5.3	17	11	-6.8	7.4	-2.6	7.3	6.1
1.2	0.83	11	-26	5.9	-9.3	9.9	-18	0.62	-5.8	18	-7.6	9.4	-11	13	2.1	6.9	12	15	13	19	8.2	11	5.5	19	-9	16	-4.6	17	-14	5.8	1.2	14	0.97	7.2	-21	12	-20	14	-9.1	8.8	1.6	16	7.3	7.3	-19	11	-4.8	24	-0.81
0.69	0.03	0.55	-7.8	5.5	0.35	2.3	-7.8	-3.4	0.8	7.3	0.74	5.1	-3.2	5	7.7	2.4	16	11	13	-0.83	4.7	5.9	-2.3	16	3.3	13	5.5	4.3	12	10	12	7.7	12	4.2	10	1.8	-4.3	8.2	7.5	9.4	2	9.1	11	6.2	-2.1	12	5.4	9.9	7.1
0.3	-0.42	-10	1.6	-3.8	-0.81	-8.8	-1.1	-6.4	0.23	-7.6	1	-5	-3.4	-8.4	3.5	-5.2	4.5	-4.3	3.4	-2.4	-1.6	4	-6.3	4.1	-1.2	3.7	5.8	1.6	-0.57	-1.2	4.5	2.7	-4.7	7.8	-5.2	-1.2	5.3	3.2	0.73	1.9	-4.7	-4.3	15	4.9	-7	1.9	-5.7	-1.3	0.07
0.19	-0.52	-3.5	-15	-5.7	-19	-0.34	-20	0.75	-3.8	-6.1	-13	-0.98	-12	-0.23	-9	1.9	1.4	6	-4.2	0.23	-4.7	4.8	-8.2	7.3	-17	14	5.8	8.1	-7.1	9.6	-7.7	4.2	-12	2.1	-7.2	0.5	-11	10	-3.6	9.2	-13	8	-7.2	5.5	-18	8.7	-9.2	6.1	-16
-0.04	-0.87	-5.3	-9.4	-0.49	-7.5	1.1	-13	2.2	-18	1.5	-21	1.9	-8.5	6.1	-9.6	7.4	-1.1	12	-3.6	-3.3	-0.17	-0.16	1.9	12	-16	5.5	-4.6	5.7	-6.2	11	-13	0.33	-14	-1.7	-4.3	-4.5	-2.9	12	-13	3.9	-8.6	3.1	-17	2	-9.4	4.8	-4.2	11	-18
0.42	-0.83	-6.5	-6.6	-2.4	-11	-2.2	-6.7	-3.9	-11	1.7	-18	-3.9	-13	-3.1	-0.03	2.7	-15	2.9	-11	8.5	-5.3	5.2	-9.9	4.7	-16	6.1	-0.32	4.4	-8.2	10	-0.63	7	-11	-0.86	-13	13	9.9	4.2	-6.8	4.8	-10	11	-10	13	-8.3	5.3	7.4	5.2	-6.2
0.63	-0.22	6	1.1	-0.51	0.77	7.3	7.8	3.5	7.9	14	10	5.3	6.3	-1.9	-0.9	0.77	-10	1.3	4.5	2.2	-6.5	5.5	-7.5	5.8	-2.5	3.7	-2.4	3.6	-5.2	0.76	-6.1	6.2	-0.77	2.2	-20	4.9	-2.2	-1.8	-12	6.5	-10	0.69	0.18	3.3	-14	1.4	-1.9	6.5	-4.1
-0.19	0.19	4.5	9.2	3.7	6.6	1.9	8.7	7.4	12	6.2	19	5.2	7.7	2.4	-1.7	0.84	-1.1	-2.7	7.9	0.18	-5.6	-4.1	-0.24	11	0.31	1.7	-3.7	6.7	-3	-1.1	0.26	3.2	-4.1	0.53	-9.5	-4	-2	-0.32	-12	-2.6	-5.8	-8.4	3.8	-3	-9	-1.5	-7.7	-1.6	0.77
-0.15	-0.34	8.8	12	9.4	4.1	19	15	1.7	2.5	8.6	13	7.4	4.5	-5.2	-2.7	0.08	0.3	-2.6	1.4	-2.4	0.43	1.1	-4.7	5.2	-2.3	0.94	-1.9	3.5	-6.3	-2	-4.2	-2.3	-3.5	-1.1	-7.8	1.3	6.4	1.1	-7.8	0.84	5.4	-11	0.26	3.6	-3.4	1.2	2.8	-1.4	-2.9
0.74	-0.03	10	1.8	0.31	-3.9	14	6	7.2	-0.25	7.5	6.7	10	-1.1	9.2	-3.2	7.6	5.1	4.3	-2.3	19	-0.21	8.9	-1.8	10	-1.3	13	-12	5.9	-3.9	5.1	-6.6	2.6	-4.8	-5.2	-11	1	3.2	4.7	-2.4	4.5	0.68	6.9	-13	5.9	-10	3.2	-1.9	8.4	-5
0.32	-0.09	8.8	3.4	2.2	-6.2	6.7	-3.7	1.2	-10	11	-3.2	-1.2	-6.3	4.3	-8.2	3.3	-6	-1.1	-5.8	-2.2	-5.2	2.5	0.17	3.9	-6.5	12	-3.8	3.5	-11	0.26	-7.7	0.89	-6.8	7.5	-15	9.9	-5.2	5	-6.7	4.3	-5.8	9.1	-0.14	1.9	-12	3	-9.2	3.7	-15
0.65	-0.79	3	-4.5	4.9	-10	0.2	-0.13	1.2	-2.8	10	-2.5	5.5	-6.4	0.8	-3.6	5.7	-12	-0.66	-2.7	1.5	-5.8	0.27	-4.2	6	-12	9.1	-2.9	3.9	-4.8	0.86	-7.5	0.54	-1.2	7.4	-7.5	4.2	6	13	-9.4	4.8	-6.8	3.6	-6.5	5.2	-12	5.9	-0.29	9.6	-5.6
0.45	-0.51	5.8	0	9.8	-6.9	0.13	-1.9	6.1	4	7.4	6.4	5.5	1.1	4.2	3.5	0.75	-1.9	5	0.95	-3.6	7.3	3	3.5	6.5	-6.8	5.8	-1.8	-2.1	-8.6	-1.3	-8.3	-5.3	2.7	2.4	-8.1	-0.22	-3.2	5.1	-3.4	0	-9.1	5.9	0.01	-0.01	-11	2.7	-1.4	13	0.95
-0.19	-0.11	13	8.1	6.3	6	5.2	9.1	-3.3	11	-2.3	15	-4.7	3.1	0.41	5.1	-8.7	4.3	-4	-0.32	-2.7	8	-3.7	6.9	-7.8	-5.1	7.8	-5.7	-0.8	2.3	-0.33	-4.5	-8.5	0.17	1.2	-6.8	5.5	-3.7	0.22	-6.7	3.7	-5.1	3.8	-6.7	0.85	-11	5.5	-6.9	-3.3	-1.4
0.17	0.63	-4.5	7.5	-4.7	5.3	-5.9	6.2	-4.9	12	-8.8	14	-11	4.5	3.6	5.1	0.9	8	-3	7.8	2.1	6.4	0.79	13	-11	3.2	1.4	3	-2.5	8.5	-4.2	-1.6	-3.3	3.2	-2	3	-2.1	0.65	-1.1	3.8	-7	4.4	5.6	-1.2	-1.1	12	-0.03	-0.4	-3.7	6.4
0.33	1.4	3	10	-4.4	5.1	3.6	7.7	-0.48	11	-4.8	6.8	-2	2.9	-0.44	-5	-3.2	8.7	-0.36	10	-4.5	2.5	-3.2	15	-4.6	21	-4.6	12	-2.3	14	-10	1.8	-4.4	11	-2.1	34	-5.3	11	-1	23	-8.3	8.3	-0.27	-9.7	-1.1	35	-2.5	11	5.2	10
0.38	0.25	13	8.2	5.2	9.7	9.1	9.2	2.4	6.2	8.4	-2.1	3.3	1.6	-1.5	9.8	-5.8	-6.3	-3.3	-5.3	3.1	7.6	-1.2	8	-2.9	5.8	5.5	-5	1.9	8.6	-0.19	-4.5	-2.4	1.3	-8.3	27	1.6	-2.7	0.46	7.5	5.3	0.26	17	-0.52	0.69	18	2.6	-14	7.6	9.2
-0.63	0.28	8.4	3.1	10	4.9	14	6.4	-7.5	9.6	12	6.1	13	5.4	1.8	-10	0.18	-4	-9.9	-2.2	-8.1	3.3	1.2	4.1	1	-6.3	4.6	3.3	5.6	0.93	-2.6	2.2	7.5	-1.8	10	-2.8	14	1.3	-1.3	-2.9	2.8	-2.9	15	-3.1	0.19	9.5	-13	4.8	12	-0.65
-0.15	0.36	8.1	10	5.5	6.6	4.1	14	11	16	8.1	6.4	14	8	8.6	16	-6.4	7	6.1	4.8	7.7	5	6.1	1.9	7.3	7.3	5.5	2.1	9.8	4.3	-0.37	0.22	8.5	-2.1	4.1	7.5	2.5	6.4	7.2	2.1	4	0.6	1.9	4.5	-3.2	15	0.97	5.5	3.4	8.1
0.25	0.05	-13	14	3	9.5	0.27	15	-0.43	5.7	4	9.3	-0.02	11	4.2	7.7	0.45	-0.96	3.3	-1.6	-0.19	9.7	0.53	4.1	7.8	3.6	15	-1.9	1.1	2.8	11	-3.9	-0.92	3.1	-11	2.8	1.8	2	5.9	4.9	5.1	1.8	12	8.2	-2	10	16	0.53	5.4	-4
-0.26	0.49	-12	14	0.9	6.2	-0.89	4.5	-6.4	10	-4.2	10	-2.6	5.8	-8.3	13	-3.8	2.4	-5.5	7.4	-7.3	13	-8.9	4.9	1.3	8.4	5.7	1.3	-0.47	5.5	-5.4	0.41	-5.6	4	-0.52	9.2	-1.5	2.2	2	4.1	-5.8	3.3	3.8	1.3	-5.2	17	2.9	-0.8	-0.91	11
-0.56	1.1	-17	17	-8.8	7	-9.3	18	-8.2	14	-14	9	-11	11	-18	10	-5.7	15	-11	5.8	-6.2	10	-6	10	-5.8	9.3	-4.5	7.7	0.01	4.4	-9.4	0.67	-4.4	4.7	-5.9	7.1	-13	4.5	-6	11	-7.5	2.1	-5.2	7	-8.5	8.3	-3.9	3	-13	14
-0.03	0.54	-15	8.6	1.2	2.8	-2.5	15	-2.9	5.2	-3.6	6.2	-2.9	5.5	-6.4	15	-4.6	11	-9.5	4.4	-5	7.5	-5.1	15	-1	5.8	4.2	4.3	-0.66	1.3	0.27	2.3	-0.75	6.2	3.6	8	-0.04	4.2	2.1	10	-7.1	12	0.57	0.75	2.5	14	1.6	9.6	-2	8.1
0.74	0.38	-6.8	-1.3	-0.4	1.9	-0.1	-6.7	3.1	-7.5	5.4	-1	-0.11	2.3	-4.4	1.4	11	-3	0.76	2.7	4.6	0.49	4.6	5.4	10	6.5	7.4	-5.1	1.3	-3.9	-3.4	1.7	5.8	-2.4	-1	14	-19	3.6	-0.63	8.2	-5.1	6	6.1	-6	-8.3	13	-10	2	11	0.44
-1.8	0.18	-10	6.9	-4	0.78	-0.3	-2.4	-20	2.1	-14	0.32	-5	5	-14	-4	-22	-2.7	-34	-3.9	-17	1.1	-20	2.8	-27	6	-12	4.8	-17	1.8	-17	-0.39	-19	-1.6	-3.1	2.9	3.8	-1.2	-12	1.2	-13	4.8	-5.8	-1.4	-6.9	2.8	-24	0.76	-14	-5.7
-1.5	-0.27	16	-1.6	-9.2	-6.5	4.8	-3.7	3.7	-2.6	-7.9	1.6	4	-5.8	12	-2.8	-14	-5.1	4.7	0.64	16	-0.04	2.1	-1.4	-11	-3.2	4.7	14	1.6	-4.5	-3.4	2.1	2.9	-7.4	-1.2	-0.43	15	3.3	0.97	7.5	-9.4	-3.1	-2.1	5.2	-5.4	10	-14	7.3	0.32	-5.6
0.36	-0.12	-16	4.4	-12	1.1	-11	7.2	-4.7	0.67	-8.9	4.1	-8	-2.4	6.3	18	6.7	0.41	29	1.3	4	11	9	5.2	7.9	7.8	6.6	7.2	-6.8	7.1	15	4.6	6	6.8	-21	16	-12	12	-5	9.9	15	15	14	14	6	15	26	12	2.9	-0.62
-1.9	0.03	-4.9	-1.6	-8.3	1.2	-2.5	-2	-7.3	10	-9.6	2.1	-9.5	-1.2	-5.2	-7.2	-17	-3.3	-15	0.04	-13	-8.3	-15	0.32	-9.3	-4	0.19	-3.9	-7.7	-3.9	-7.5	5.7	-4.9	-0.6	7.3	-9.2	15	-3.5	-3.2	-7.9	-10	-5.8	-9	-5.1	-6	-7.4	-17	-4	-14	-6.6
-1.9	-1.1	-17	-2.3	-15	2.1	-16	-0.8	-12	-16	-20	-8.9	-12	-7.7	-15	-43	-24	-15	-19	-9	-16	-39	-14	-37	-22	-15	-19	-11	-8.4	-13	-8.3	-9.7	-8.9	-14	-9.9	-13	-1.9	-5.1	-17	-13	-22	-18	-28	-24	-14	9.9	-17	1.6	-28	-22
-0.3	-4.5	-19	-35	-13	-16	-12	-28	-8.8	-58	-19	-52	-4.6	-19	-3.9	-19	-1.2	-19	-0.14	-36	-2.7	-35	-3.4	-25	-13	-10	-12	-0.58	-9.4	-1.3	-0.95	-4.8	-7.8	-6.3	-18	-1.2	-12	2.4	-13	-18	-9.2	2.3	-8.6	3.7	-9.9	-18	-2.7	1.1	-18	-19
-0.7	0.28	-4.2	-11	-5.9	2.3	-8.4	-10	-6.7	-6	-8.2	-8.1	-5.4	7.8	-7	9.5	-0.93	12	-0.14	9.5	2.1	21	-6.5	34	-9.7	-5.7	-11	-5.2	-9.9	1.4	-4.3	-7.1	-6.9	-7.8	-9.1	-1.6	-0.16	-25	-8.8	4.6	-11	-14	-15	-6.9	-14	-38	-8.6	-18	-14	-12
-0.75	-1	-0.01	-5.6	-3.8	-13	-5.7	-7.8	-7.2	-16	-8.6	-11	-3.9	-5.4	-1.1	-8	-2.2	-11	-5.2	-4.8	-2.5	-7.6	-2.7	-5	-6.2	-2.7	-11	6	-5.9	-4.8	-5.7	-6.8	-0.28	-2.3	1	-16	-3.9	7.2	-4.9	-8.5	-3.8	3.2	-5.7	4.3	-11	-1.5	-12	0.22	1.7	-8
0.03	-0.73	3.8	-7.6	-0.34	-7	12	-11	4.7	-0.99	-4.4	-5.9	9	-6.6	6	-4.5	4.8	-11	4	-1.1	1.7	-0.76	5	-4.3	-3.5	-4.3	-3.9	-4.2	1.6	-14	-1	-7.7	7.7	-15	-3.2	-8.3	-1.1	-3	-4.2	-5.6	-3	-6.7	4.9	-0.22	-6	-10	-8.2	-1.3	-8.8	-11
0.54	-0.34	9.3	7.1	-0.63	8.6	8.9	0.86	8.7	0.34	6.5	9.4	6.7	1.2	12	8	3.6	6.8	8.7	7.6	2.4	0.5	5.7	2.9	-0.28	-1.2	-4.1	0.27	0.19	1.3	-2.1	-4.9	3.9	1.2	-0.76	3.5	1.2	7.7	2.7	-0.68	-3.9	-4.9	1.4	-5.7	-5.2	-1.2	-1.5	2.8	-1.8	3.5
-0.02	0.03	4.4	13	0.26	5.7	0.07	14	-0.26	1.3	-5.7	4.2	-1.7	7.7	1.4	12	7	7.9	2.7	-1.9	-2.5	7.8	-2.2	4	-3.9	-0.11	-3.3	-0.77	-1.1	8.1	-0.71	-8.8	-3	3.2	-3.4	15	-2.3	5.2	-5.2	2.3	-8.1	2.1	-7.1	-3.7	-8.1	12	-4.6	2	-6.9	1.9
-0.23	1.5	9.2	12	5	4.3	2.2	0.44	8.2	14	2.3	5.4	5.8	12	5.5	1.7	4.1	13	0.7	7.5	-5.6	7.6	-4.9	11	-5	14	-2.3	1.8	-3.5	7.4	2.8	4.6	-0.07	15	2.3	6	2.9	5.6	-7.1	3.7	-1.8	5.6	1.9	6.4	-7.6	4.5	6	2.5	-4.5	15
0.16	-2.5	16	-22	10	-30	7.4	-43	8.6	-28	0.72	-47	7.1	-20	2.5	-43	1.4	-40	2.3	-36	-0.56	-55	-0.68	-43	-4.7	-9.7	-7.8	-17	-3.4	-6.1	-0.07	0.65	-5.5	-16	1.9	21	1.6	-10	-9.7	-0.42	-4.4	-2.6	-6.8	-38	-6.1	27	3.4	6.9	-1.8	-32
-0.05	0.59	13	39	0.25	42	-5.4	48	-9.1	15	-7.1	13	-5.1	31	-0.31	22	-4.9	-6.2	-0.45	1.7	2.5	31	0.92	24	-6.3	19	2.5	12	-8.1	32	-2.5	21	-1.2	16	-6.2	53	-1.6	19	-4.6	54	-6.7	38	2.5	1.7	0.71	50	8	15	5.5	24
-0.06	2.3	0.12	0.74	-2	21	2.7	-5.6	0.46	25	1.6	10	-0.86	24	-6.7	-0.73	5.3	14	-1.5	8.7	0.88	0.93	-0.51	13	-7.5	26	-4.4	14	-11	17	-12	34	-3.3	25	-4.8	8.7	-6.8	-1.9	-3.3	12	-7.3	16	-4.8	23	-2	9.2	-0.31	15	-10	25
0.35	1.3	7.2	-11	2	-8.4	2.1	-8.1	9.9	-6.1	4.6	-11	3.2	-8.3	-0.29	1	3	5.9	-0.42	5.9	-0.78	-0.96	-4.3	2.2	-1.8	14	-7.8	-0.91	-1.7	9.5	-3.8	13	0.33	18	2.9	27	-5.8	-3.7	-8.7	24	-1.4	19	-4.5	-14	-3	39	0.44	-1.3	3.3	8.5
0.09	-0.75	19	-1.3	9.5	-12	9.1	-3	7.7	-10	4.5	-20	6.8	-9	3.6	-16	7	-18	7.9	-13	-4.6	-7.7	1.3	-41	-2.9	-17	-3.3	-17	-10	-3.5	-2.4	-17	-10	-7.3	-4.1	9.3	-3.4	-21	-6.1	-2	0.75	-7	-6.5	-23	1.2	-0.24	4.1	-11	0.88	-4.2
-0.01	-0.21	12	-6.5	5.4	-9.4	14	-8.1	12	-6.7	3.6	-21	8.7	-8.1	4.4	1.4	5.6	-8.6	3.6	-8.7	-3.7	3.7	-2	-5.6	-5.1	-15	0.91	-10	-6.7	-7.7	-2.9	-0.59	-1.4	-10	2.5	1.3	8.3	-7.9	-3	-6.5	-1.2	-13	-4.6	-10	4.3	-12	6.2	-4.9	-0.66	-0.59
-0.4	-0.29	3.4	-1.6	0.06	-12	-3.5	-2.8	-0.12	4.2	-2.8	-13	2.9	-13	-3	-4.7	-6.2	-2.6	-6.1	-5.4	3	-5.3	-7.6	6.5	-1.7	2.8	-4.2	-4.4	-1.7	1.9	-3.2	-4.2	-6	2.4	2.1	5.1	-4.3	2.7	-9	8.9	-6.8	7.5	2.2	-8.3	-1.9	20	0.51	4.5	-3.9	4.1
-0.18	0.9	9.5	8.2	3.4	0.59	-0.3	4.3	5.2	10	-2.9	-1.8	3.7	6	0.69	2.3	0.23	0.75	-1.4	0.91	-3.7	11	-14	15	0.79	8.1	-4.3	17	1.4	5.8	-1.7	3.8	-0.5	3.2	-2.2	15	-7.7	3.4	-5.8	13	-11	2.7	-4.7	-8.3	-0.79	24	-7.3	7.5	-2.1	5.9
0.47	1.5	5.8	20	4.6	12	-0.19	21	4.3	15	0.81	13	2.8	10	0.97	6.5	6	2	0.46	6	-5.6	19	-5.9	4.1	-4.8	23	-4.3	13	-5.5	18	-3.8	14	0.88	12	-9.2	22	-6.2	8.9	-9.9	21	-8	19	0.07	-3.2	-7.6	24	-1.5	15	-4.5	21
-0.1	0.77	2.3	16	3.1	6	2.9	17	5.7	16	-0.45	12	-5.5	4.9	-6.9	-2	0.7	-9.8	-7.2	-7.5	-11	6	-6.1	0.07	-2.6	8.6	-10	15	-3.1	11	-8.2	9.4	-5.8	5.1	0.66	4.7	0.71	-3.9	-12	6.8	2.2	11	-2.8	13	2.6	-1.4	-8.2	2.4	-8.1	13
-0.56	1.8	8.4	16	1.1	8.7	3.3	17	6.6	13	-2.4	14	6.5	10	2.9	17	-9.5	6.3	-4.7	16	-1.8	12	0.3	12	-2.5	23	-5.3	23	2.3	11	-6.4	27	-5.6	12	-0.25	2.7	-4	13	-4.7	14	3.9	30	0.1	26	-2.6	16	-4.9	11	-3	20
-0.41	0.71	-11	4.7	-8.9	1.6	-19	18	-9.5	-3.1	-9.6	0.87	-6	5	-14	4.9	-6	0.58	-7.5	5.9	-9.4	3.8	-8.1	9.2	-9.5	12	-7.9	3.3	-7.5	2.5	-9.8	6.4	-7.9	-0.69	-11	-4.2	-8.5	10	-17	6	-9.2	22	-4.9	11	-10	6.7	-5.7	5.4	-23	7.1
-0.64	0.69	-12	4.9	-2.4	2	-7.1	12	-0.98	2.3	-2.2	9.6	-5.1	1.1	-0.43	6	0.82	3	-8	8.1	-6.4	5.3	-4	8.6	-10	16	-14	7.1	-8.1	3.7	-15	4.5	-4.4	7.8	-6.8	-6.4	-7.4	11	-7	5.9	-13	10	-7.3	17	-12	2.2	-19	2.8	-19	15
-0.83	0.39	1.6	12	-5.5	0.65	-4.1	9.7	-0.51	12	-6.3	22	0.22	8.3	-1.9	14	-5.4	6.3	-7.8	8.2	-0.7	-0.63	-3.2	9.4	-0.92	13	-8.1	5.3	-3.4	12	-6.9	4.5	2.5	8.6	-4.8	7	-3.9	9.8	-6.1	5.1	1.7	3.7	-16	8.8	-11	4.5	-13	5.8	-11	10
-1.8	-0.14	-8.2	8.8	-3.5	1.5	-8.5	11	-1.5	8.6	-8.3	14	-4.4	8.7	-9.6	14	-14	4.5	-7	-4	-11	-3.9	-12	8.4	-5.6	8.9	-4.5	8.1	-6.9	7.8	-1.3	2.5	-2.1	1.3	-6.1	10	-6.3	6.5	-4.8	4.8	-15	4.2	-19	13	-10	4.3	-9.9	4.7	-15	6.5
-0.78	0.19	-0.22	-1.4	-2.7	-2.4	-3.4	1.8	3.4	-0.88	-9.9	1.6	-1.9	1.1	2.1	5.7	-0.56	7.4	2.5	0.16	-2.5	-0.23	-1.7	6.1	-3.1	0.98	-2.5	5	-8.3	-2	10	-1.6	-0.36	5.2	-13	2.7	-9	10	-2	0.85	4.8	-4.2	-8.7	-0.96	0.51	3.6	9.5	3.7	0.96	4.9
-0.26	0.95	-6.1	4.5	-6.1	-3.1	-6.8	7.1	-1.4	4.7	-7.8	6.2	-1.5	5.6	2.5	8.8	-0.55	3.6	5	0.99	0.55	0.93	1.5	4.5	-12	7.5	-7.1	9.4	-10	7.6	1.4	10	-11	12	-10	9.9	-5.4	13	-3.8	13	-1.7	11	-1.4	10	-9.1	17	1.1	6.7	-5.9	16
-0.84	0.39	-2.8	-14	1.9	-6.4	-7.3	1.5	-2.6	0.97	-15	12	1.9	-1.8	-6.6	2	-1.3	-11	-4.9	-14	-4	0.7	-4.9	7.1	-5.5	-0.42	-3.2	-4.4	-2.4	-1.7	1.5	5.4	-4.1	-4.3	-2.8	-6.3	-1.8	-9.2	-1.5	-8.6	-6.5	4.5	2.6	5.5	0.5	-7.5	0.52	-8.5	-5.8	6.2
-0.33	0.97	3.1	-10	4.6	-4.4	-1.5	-14	-1.3	-8.2	-8.4	0.21	9.8	-9.4	-5.8	1.2	2.6	2.3	-4.1	-0.28	-4.8	2.6	-3.5	14	-5.1	3.8	-13	1.5	-4	-7.4	-6.3	1.4	1.8	-12	0.67	-11	-7.6	-4.8	-7.9	-11	-1.8	-11	-6.1	12	-6.7	-20	-5.8	-8	-7.1	-7
0.39	-1.8	-1.3	-37	9.8	-25	-3.4	-37	4.6	-36	1.4	-49	1.4	-30	7.9	-36	7.9	-20	4.8	-21	0.6	-27	5.5	-22	1	-35	-4.9	-31	4.8	-32	-1.4	-24	10	-32	9.2	-32	3.4	-28	-4	-27	4.4	-26	-0.55	-48	2	-16	-3	-13	7.6	-34
0.75	-1.1	4	-15	3.8	-21	-0.41	-17	-3.7	-23	7.5	-17	6.6	-27	8.5	-8.8	3.6	-12	5.3	-5.1	8.9	-34	9.2	-58	4.8	-3.3	-8.4	7.4	4.5	-0.34	1.3	15	4.3	7.7	1.9	-2.6	0.47	10	1.6	-10	-0.31	-1.2	-9.7	17	-2.4	-10	-8.5	9.5	20	7.7
1.2	-0.64	6.9	-9.1	4.2	-8.8	3	-15	-1.4	-7.1	7.5	-11	7.6	-8.5	4.6	0.79	7.9	-1.4	13	-8.5	12	3	3.6	-9.6	4.2	-8.9	-6.2	-8.4	7	-13	9.3	-9.6	7.9	-7.2	0.64	-23	-3.8	-25	4.8	-28	5.4	-23	-2	-5.9	3.5	-33	-3.9	-12	6.9	-9.8
0.73	-0.03	5.8	-25	5.5	-15	3.8	-27	13	-18	7.3	-14	0.47	-28	7.2	-3.5	14	-2.2	9.9	-8	5.2	7	8.1	-5.3	0.74	-33	-1.2	-16	3.9	-20	9.3	-18	9.1	-21	0.78	-17	4.5	-12	4.1	-19	4.2	-23	0.21	-17	1.4	-26	-3.4	-16	5.3	-25
0.65	-1.2	-0.38	-18	4.2	-5.7	2.8	-21	6.1	-14	-0.65	-14	1.1	-19	15	0.95	13	-3.1	15	-10	-7.6	-7.1	8	-14	4.5	-11	4.3	-5.3	-1.8	-12	7	-6.9	1.4	-16	-3.8	-17	-0.85	-3.1	-3.6	-15	-3.8	-8.4	6	-2.4	-2.6	-14	-4	5	13	-5.3
0.49	-1.3	1.8	-3.4	12	-2.6	9.1	7.5	-3	-2.3	7.1	8.2	11	-2.7	8	-5.7	7.3	-3.6	4.3	-4.6	3.6	-9.6	3.3	-17	-2.9	-12	-10	-1.3	0.76	-18	0	-9.2	-0.1	-15	-2.6	-24	-6	-15	-7	-21	-8.6	-19	-2.5	6.5	-4.9	-28	-9.9	-7.1	4.3	-19
0.12	-0.19	3.2	-2.1	2.7	-2.1	-2.2	-2.6	-0.35	0.23	0.28	-1	2.8	-2.5	8.8	3.3	6.2	6.2	2.7	0.82	9	7	6.5	-2	0.41	-6	-2.4	1.6	3.7	-11	5.6	-3.3	5.3	-10	-6.1	-15	-3.5	-7.8	5.4	-12	1.7	-12	-5.7	12	-1.6	-23	1.7	-4.6	2.5	-14
0.09	0.35	-0.07	-5.9	-6.1	2.7	-1.9	-3.1	-0.8	0.33	-2.9	-1.9	-3.8	-3.7	2.6	1	0.27	15	4.5	8.4	7.4	1.2	9.1	2.2	-1.8	-9.2	-9.4	2.6	-0.31	-5.6	4.6	-3.2	6	-4	-3	-10	2.9	-16	-0.92	-10	-0.07	-20	-4.7	11	1.4	-25	3	-2.7	-0.27	-6.4
-0.13	1.1	3.6	12	-0.08	13	2.6	6.9	-0.98	6.4	6.9	13	3.2	7.1	4.6	5.6	7.3	11	6.8	22	8.5	3.8	6.1	15	0.82	3.4	-5.4	14	-1.2	12	3.3	11	-1.4	13	-2.6	32	-1.6	14	1.8	21	8	1.1	-3.9	1.9	6.7	20	2.3	15	-2.6	11
0.01	0.24	9.2	20	0.86	10	-4.6	12	3.5	12	3	20	2.5	13	7.6	28	2	-1.6	1.7	-4.1	-0.1	23	8.9	1.1	-0.36	3.4	-4.4	3.2	0.17	12	5	3.1	5.2	15	2.5	17	2.8	19	4.1	22	6.5	23	-1.6	11	7.7	23	0.64	0.73	-0.92	10
0.26	-0.17	11	-3.6	6.6	7.6	4.4	-7.5	9.2	0.49	8.2	2.4	2.6	1.6	9.5	-10	3.6	-5.4	2.4	-9.9	-0.82	-7.6	6.2	-11	8.4	-16	2.3	-9.8	4.8	-8	-1	-8.1	9.4	-7.4	3.8	-24	4.5	-20	5.6	-23	8.6	-17	3	1.1	2.8	-26	3.4	-14	7.5	-9.5
-0.07	-0.38	-0.14	-10	1.3	-9.6	1.4	-15	4.8	-5.7	-1.3	-9.4	4	-13	10	6	-0.19	-3	1.4	0	3.8	-1.1	0.81	2.8	0.78	-3	-16	-0.74	1.3	-7.7	-7.8	-7.5	0.5	-11	1.7	-8.1	-1.6	0.64	2.5	-3.8	6.3	-4.9	-13	-2.7	-0.19	-12	-9.5	0.03	-4.7	-9.7
-0.16	0.04	-11	-0.88	-8.5	-0.41	-10	-1.7	-0.72	4.5	-11	6.8	-6.5	0.81	0.3	-0.68	5.9	4.9	2.8	7.2	-4.4	0.08	-6.2	-3.8	-11	-10	-0.27	-1.7	-1.8	-9.9	5.9	-3	-1.1	-1.9	2.9	-21	0.36	-8.9	8.7	-6.9	6.5	-16	-6.6	-0.77	0.87	-15	-9.1	-7	-8.1	-5.4
-1.6	0.37	-22	-11	-18	6.8	-16	5.5	-15	1.1	-22	6.4	-8.9	-0.9	-14	1.4	-6.1	6.2	-7.7	8.9	-7.8	-8.1	-9.6	1.6	-13	-0.15	-1.9	-1.4	-12	-2	3.9	1.7	-12	7.7	1.7	-14	2.6	1.5	0.28	-8.5	-4.2	-1.9	-16	16	0.05	-15	-5.1	-2	-22	-2.5
-1.2	0.07	-23	-2.8	-14	11	-18	-0.55	-7.5	4.6	-17	9.5	-13	7.8	-18	0.67	-12	3.4	-3	5.4	-4.5	6.5	-16	8.3	-9.7	2	-7.4	1.4	-13	-3.3	12	-3.1	-11	-0.01	-14	-9.5	-18	-5.9	-7.8	-12	4.6	-6.7	-9.5	7.4	0.45	-17	7.3	-3.4	-18	-0.46
-1.1	-0.19	-26	4.5	-22	13	-30	13	-18	2.1	-26	17	-24	18	-19	7.7	-9.4	8.6	-16	3	7	-1.6	-5.9	2.5	-18	4.6	-25	12	-17	-5	-4.1	3.4	-12	3.8	-17	-8.7	-14	-2.3	-17	-11	-3.7	1.8	-13	14	-5.4	-5.1	-6.5	4.8	-24	8
-1.2	0.24	-31	3.2	-30	12	-37	8.1	-22	1.7	-30	9.2	-31	11	-17	2.3	-11	13	-16	6.4	-6.9	-10	-13	-1.4	-17	3.1	-20	6.6	-11	1.2	-14	10	-16	9.2	-6.2	-1.7	-15	10	-15	0.16	-16	3.2	-26	10	-0.92	-5.5	-13	9.9	-22	12
-0.69	0.09	-21	0.65	-9.8	5.2	-33	2.5	-12	5	-16	7.5	-16	11	-14	-4.4	1	8.9	-5.4	-2.4	-4.4	-2.1	-4.6	-1.3	-9.5	2.2	-16	0.44	-6.1	-0.57	-8.8	-1.5	-11	3.8	-9.6	-13	-6.3	-3.5	-9.8	-4.3	-9.4	-4.7	-20	4	0.46	-17	-7.5	-2.6	-11	6.2
0.07	-0.06	-8.8	-2.7	-12	1	-14	2.5	-4.1	4.6	-2.1	9.2	-7.2	-0.07	-12	-0.89	1.7	5.7	-6.1	4.8	-0.93	-0.3	-2.4	8	-6.3	-0.85	-14	-0.77	-4.9	-2	-4.9	-5.3	-7.7	-5.7	-3.7	-11	-3.3	-7.4	-11	-4.1	-3.4	-3.4	-12	-3.3	0.31	-19	-3	-6	-10	6.1
0.76	-0.44	-3.3	2.2	0.2	-1.6	-3.1	5.1	2.4	-1	-2.4	6.8	-2.4	-9.6	-1.4	-4.8	-1.2	5.6	-1.6	1.7	2.4	-3.4	-0.87	2.8	-4.1	-3.5	-2.1	-0.13	3.4	1.9	2.8	-3.9	0.33	2.9	8.9	-12	3.8	-7.8	-5.7	-11	4.5	-5	-2.6	3.4	14	-24	2.9	-11	-7.5	-5.7
1.2	-0.71	6.4	2.2	-1.5	-0.15	7.2	4.3	13	-4.4	6.4	-2.3	-3	0.89	1.5	-10	8.7	0.18	8.4	1.8	14	-11	1.9	-5.8	4.9	-2.2	-3.1	-5.9	1.7	-0.62	6.4	-13	-4.4	4.6	8	-14	-1.2	-16	-1.2	-9.2	1.4	-7.9	4	-9.5	14	-21	-1.5	-12	-2.2	8
1	0.78	5.5	15	0.84	11	14	9.5	13	2.4	11	6.7	8.9	9.5	6.1	15	8.5	17	6.5	7.1	13	11	1.7	7.8	3.2	13	-4.5	9.3	5.1	20	1.7	5.4	-2.1	21	9.6	17	0.22	18	6	17	0.49	17	6.1	6.1	9.4	18	-0.74	16	-1	22
0.95	0.55	11	1.5	10	6.6	10	-5	6.2	-0.39	7.9	-6.7	5.3	7	3.7	-13	4.6	12	8.1	1.6	1.1	-0.61	9.2	8.7	6.7	11	-2.2	0.23	1.9	7	4.7	-5.2	-5.7	6.5	10	7	-7.3	-3.5	-0.64	17	15	5.7	7.8	-1.7	4.5	16	-4.5	-1.4	-0.77	10
0.45	0.96	7	-5	-0.17	-3.1	-1.8	-15	1.2	-9.2	0.65	-18	-6.3	-6.7	6.2	-9.1	-1.3	6.7	4	-4.7	4.8	-1.1	-0.96	-12	6.5	15	-3.3	-7.6	2.3	11	2.8	-3.4	2.4	14	11	29	-0.7	3.2	2.2	10	10	3.7	-5.2	-20	5.1	43	-3	2.7	-6.4	8.8
0.56	-1.2	-1.3	-4.7	-4.3	-14	-3.5	-19	-2.2	-9.5	-2.5	-25	-9	-16	-4	12	5.7	-9.2	-3.6	-17	-4.9	16	-2.5	-24	2.7	9.7	-5.1	-24	6.4	22	6.8	-13	11	16	7.5	58	-5.1	42	5.6	24	8	20	1.4	-30	8.6	40	-7.2	-5	-3.1	10
-0.05	0.14	-1.8	9.5	-9.8	-15	-7.5	-18	5.6	-7	4.3	-25	-11	-8.8	1.8	-25	4.5	21	4.9	11	4.1	-3.2	3.9	-7.5	-2.2	-12	-6.4	-12	1.2	-11	-1.9	1.1	3.4	-15	-1	-26	-5.2	-16	4.2	-48	2.8	-18	-0.76	-22	12	-31	-7.4	5.7	-6.4	-10
-0.31	-0.67	-10	-9.1	-11	-8.2	-8.3	-2.2	2.2	-2.9	0.01	-13	-7.4	5.2	4.2	-5.3	6.2	-5.6	5.8	0.61	2.1	8.1	-4.9	-26	-2.3	0.26	-3.7	-2	-2	7.5	-0.1	13	-0.2	-1.8	1.5	-11	-2	-21	-0.49	0.52	4.2	4.6	5.6	-6.2	-4.5	-11	-0.6	8.7	2.6	1.8
0.17	-1.3	-15	-11	-8.9	-6.3	-14	-11	-3	-5.8	-10	-7.2	-5.9	-7	-2.1	-24	5	-28	9	-31	2.7	-10	-2.7	-25	2.8	-12	3.2	-4.6	1.2	-3.9	6.3	-8.9	5.5	-12	3.1	-12	-1.8	-3.2	3.3	-8.1	10	-11	5.9	-7.4	1.4	-19	0.19	-7.7	-4.6	-13
0.75	0.28	-16	-7.7	3.2	0.31	-1.9	-0.98	-4.6	-6.4	2.6	-1.6	-5.7	-3.8	1.9	-6.2	7	3.8	1.7	4.7	-1.8	5.6	6.2	22	-1.2	-1.9	-1.9	-1.3	3.7	-5.7	4.8	-8.1	3.2	-6.9	12	-14	3	-3.2	2.8	-2.2	9.2	-4.1	2.3	-0.44	7	-2.2	2.3	-1.3	-4.6	-8.6
0.5	-0.22	-11	-3.9	-6.8	0.03	-10	-0.94	-6.6	-7	-2.5	3.5	-13	-3.3	2.3	1.1	-6.4	0.75	2.3	3.2	2.2	-5.2	3.7	8.6	-4.6	5.1	4.2	3.8	-3.2	-4.6	5.5	0.56	-5.8	-2.8	5.8	-12	7	3.4	12	-0.18	2.7	1.2	9	1.5	11	-1.2	7.2	-0.18	2.4	-2.9
0.32	-0.47	-10	-9.5	1.2	-5.2	-13	-10	-11	-12	-8.2	-10	-7.9	-10	-3.7	-3.1	-9.8	-1.9	-8.8	-1.1	0.01	-1.8	-2.8	-0.98	-6.6	-0.61	-0.29	0.77	-2.3	-2.3	-1.4	-1.5	-1.8	-0.85	2.7	-15	2.5	-5.7	5.3	-10	2.5	-4.8	2	0.85	3.1	-17	9.4	-3.5	-0.32	-3.1
0.53	-0.15	-1.8	-2.8	1.3	1.9	0.75	-0.48	-3.9	-2.6	2.9	5.5	-1.4	-1.1	-1.8	-1.6	-3.3	0.94	0.31	5.3	0.62	-1.8	6.7	1.8	3.6	5.1	4.1	7.7	4.9	9.1	0.16	14	2.2	16	9	-2.1	-0.96	12	12	2.2	6.1	9.2	-1.1	6.8	3.4	-2.3	3.5	12	5.2	6.8
0.75	0.85	5.5	-5.5	11	-3	5	-4.8	9.6	5.6	6.7	1.9	9.6	-8.5	6.7	1.4	4.4	1.4	8.4	2.6	9.2	0.3	12	0.43	6	0.54	3.6	-3.4	5.9	6.9	3.7	2.1	6.7	9	14	4.5	6.8	2.8	15	10	9.2	-11	7.7	-1.8	12	-6.9	7.3	1.3	7.2	11
0.28	0.23	6.8	-11	4.8	1.4	6.9	0.77	5.1	5.1	6.1	12	-0.85	10	-5	22	-1.1	9.1	-3	9.7	6.8	4.2	4.9	6.9	8	8	0.19	2.2	5.8	11	1.1	2.5	3	22	5	-5	4	-6.4	8.4	1.3	18	1.2	1.5	26	10	-16	6.3	-2.8	6	19
0.63	-0.93	2.5	4.4	8.7	11	-1.7	-2	0.03	2.3	-0.62	13	-6	4.8	5.4	-31	-3	-35	0.3	-16	2.7	-36	7.3	-33	5.6	7.2	9.2	3.6	2	21	-0.54	22	2.2	22	8.7	32	0.18	26	10	30	7.8	23	3.1	-16	8.4	43	9.4	26	11	3.6
0.77	-0.24	-0.31	15	0.05	11	-2.7	13	5.2	1.9	-1.4	-1.1	-7.6	11	-3.6	-12	-9.6	-18	-7.4	-9.2	-2.2	5.8	8.3	-13	4.1	0.87	6.5	-12	1.5	5	-0.24	-8.9	-4.5	6.7	-2.6	14	7	-3.1	7.4	8	3.3	6	12	-11	9.6	23	14	-11	0.23	5.4
0.97	-0.6	8.4	2.1	5.8	-0.86	13	5	-2	-3.7	3.9	0.16	5.4	-3.3	2.5	15	12	-10	2.6	-2.9	8.3	-4	18	-7.2	14	1.4	21	-4.6	8.8	-6.6	-0.88	-6.7	11	-13	5.8	-5.9	21	-3.8	9.2	7.2	9.2	7.2	13	0.93	7.4	4.9	8.7	-8.3	-0.48	-7.3
-0.22	-0.72	14	-6.8	-0.3	0.28	18	2.1	-6.9	1.2	9.9	3.6	8.8	0.27	13	-0.47	7.8	-13	12	-7.9	23	-6	2.9	-9.3	16	-9.8	7.8	-3.5	16	-4.9	1.5	-2	14	-7.7	26	-17	15	-1.1	14	-5.8	8.1	3.1	0.98	2.3	6	-7.2	-4.5	-2.8	18	-11
-0.87	0	-11	-6.1	-7.7	3.4	-3.6	-3.4	-0.47	1.7	-4.5	7.6	-0.15	1.2	-3.9	4.1	-2.7	-0.07	2.3	-1.1	-5.4	2.2	-0.02	13	-0.43	-4.9	3.9	-2.7	-9.5	-2.7	9.6	1.1	-5.7	-4.6	-17	-9	-8.7	0.82	-6.6	-2.8	0.53	-2.8	-3.4	0.37	-1.7	-2.3	13	3.3	3.2	-6.4
-0.2	0.04	-15	0.49	-6.8	2.3	-3.2	4.2	-2.8	-0.14	-14	7.2	-3.5	-4.8	-5	9.1	2.8	5.9	6.7	3.1	3.3	-2.6	-1.8	5.3	0.7	-3.9	13	1.3	-5.2	-4.8	4.5	-4.5	-6	2.2	-3.8	-11	-4.3	2.2	13	-1.7	-2.6	-1.3	9.4	1.4	-0.09	-3.2	6	4.5	1	-6.6
-0.29	-0.14	-19	9.3	-8.3	4.2	-10	8.2	-5.5	3.8	-11	12	-17	6.8	-9.9	0.54	-16	1.8	-12	4	-3.4	-7.9	-9.3	1.4	-5.8	-2.6	10	1.5	-3	0.83	9.8	2.6	-11	4.4	-6.7	-7.5	-2.9	7.9	6.1	-0.13	4.2	3.4	17	8.4	-0.83	-2.4	15	0.97	2.1	-4.6
-0.19	0.44	-11	4.3	-8.8	3	-11	-0.36	-1.6	4.7	-6.6	0.91	-14	5.4	-11	12	-19	4.8	-19	13	-5.5	3.2	2.1	5.2	-8.5	3	3.8	-1.8	-11	-0.58	-19	2.4	-12	7.3	-16	-7.8	-8.6	-1	-4.3	-4.6	-18	4.4	-4.5	10	-11	-2.8	6.2	-5	-3.7	12
-0.76	0.14	-7.8	1.6	-4.2	4.7	-15	-1.9	-0.47	3.8	-13	-3.8	-9.9	-7.5	-31	0.16	-25	8.9	-34	14	-14	0.16	-17	9.4	-17	2.5	-16	8.6	-9.5	1	-20	11	-7.1	9.5	12	2.8	6.3	3.7	-2	8.4	-14	10	-16	5	13	7.3	-8.8	9.5	-23	8.6
-0.35	0.61	2.2	16	8.8	-2.8	10	20	11	16	9.4	11	8.4	6.4	18	-11	-9	3.8	-7.3	3	15	1.7	-3.3	5.8	-4	0.02	-25	13	12	-9	3.5	7.6	8.6	3.5	21	4.3	11	7.9	-3.6	-3.9	5.1	-6.3	-19	8.1	14	24	-8.7	8.4	9.6	7.5
0.31	1.8	6.1	28	2.3	-0.66	11	3.4	2.2	-6.2	3.6	-11	-0.45	-0.48	-1.6	35	3.9	37	4.6	22	5	25	-0.42	32	2.1	40	-3.8	16	-4.6	39	4.2	19	-6.5	34	-15	49	-6.2	26	-6	25	0.14	29	-4.1	-2.3	-7.2	41	3.1	23	12	37
-0.08	-0.04	8.4	0.03	-3.1	-6.5	-2.5	-0.2	-3.6	-7.9	-1.7	-13	-5.6	-10	-0.8	-11	-0.46	2	-5.6	7.9	1.9	-2.8	-2.3	-16	-5.2	3.6	-3.8	13	-8.7	11	-1.4	14	-7.6	3	-10	5.8	-4.1	-14	-6	14	2.2	6.7	-7.8	2.6	-4.9	-12	-3.3	1.1	-10	0.24
-0.37	0.09	-2.8	-22	-12	-1.1	-4.7	-6	-12	2.3	-0.8	-10	-8.4	-2.1	-1.2	-6	1.4	-1.5	-1.8	-5.3	-9.3	13	-4.3	-6.1	-6.4	-9.2	-6.6	3.3	-2.4	-4	-2.6	8.2	-1.4	-4.1	-0.4	-7.8	3.1	-5.6	-8.5	0.83	-3.5	2.4	-7.8	6.5	-8.4	-6.7	-4.9	-2.7	-12	-0.63
0.33	-1.7	3.7	-8.6	0.79	-3.4	1.7	2.8	1.9	-17	6.1	-13	7.5	-4.5	5.8	-23	2.9	-23	2.2	-23	1.1	-28	3	-22	2.8	-12	-2	-16	3.5	-11	-1.5	-15	-0.32	-17	3.1	-8.4	-2.4	-3.9	0.65	1.3	1.7	6.1	-0.93	-25	0.64	17	0.78	-8.8	-4.1	-18
1.2	0.94	3.1	0.86	7.2	8.7	1.3	-5.4	7.9	-6.8	16	-12	4.8	7.5	3.8	-63	6.4	17	11	-3.3	10	-74	5.9	-9.4	10	-24	3.8	-49	8.2	-36	6.5	-43	10	-41	7	-30	1.4	-47	5.9	-42	12	-29	9.2	-67	2.6	-27	1.2	-32	8.8	-35
1.2	0.86	12	1.6	5	7.6	20	3.6	14	6.2	23	-3.6	6.9	14	6.8	19	6.2	20	13	27	-1.7	21	0.6	17	9.7	14	12	10	7	16	12	32	10	11	4.6	29	6.3	6.7	4.4	19	14	27	14	12	2.6	7.2	11	7.3	16	15
0.95	-0.36	17	-2.2	1.4	1.1	13	-1.6	13	4.1	14	-0.21	7.4	13	6.2	-7.3	5.5	-10	1.6	-9.7	3.7	-0.27	6.5	-16	4.4	-5.2	8.3	-6.4	6.4	0.29	0.87	5.3	4.7	-4.5	6	12	2.1	-5.9	11	-2	6.5	-4.4	5.8	1.9	8.8	-2.7	1.6	-3.5	0.27	-7.8
0.61	-0.11	2.2	-1.2	-4.7	9.9	-0.79	2.7	-1.5	8.5	1.1	2.6	-2.2	12	-3.5	4.2	7.5	-10	-2.1	-2.8	1.1	11	4.2	2.7	2.8	7.2	2.1	-6.5	1.8	4.5	-5.2	4.5	-0.29	-4	2.7	17	5.7	9.3	0.71	13	12	5.8	4.3	3.8	5.1	14	-1.9	-4	-7	-2.8
-0.06	-0.37	1.8	-3.5	-2.3	5	5.9	-2.8	-4.8	-2.7	-0.66	2.4	-8.2	4.4	-3.9	0.45	-9.6	-14	-7.2	-6.7	-1.3	-1	-0.64	2.8	7.6	-4.6	0.1	-8.9	2.2	-3.1	-5.2	-1.4	-0.59	-4.4	2.5	4.5	-4.2	2.8	4	0.48	-0.2	-1.5	-1.9	-0.13	-0.74	4.9	-0.62	-4.7	-7.7	-6.1
0.3	-0.66	-6.8	-16	-3.5	-3.4	-7.6	-11	-0.26	-6	12	-6	-4.5	-6.1	-4.3	2.2	3.3	-13	-1.3	3.8	-6.2	-7.6	-1.2	-4.7	10	-8.7	7.8	-14	-1.1	-9.6	-1.2	-5.2	0.95	-4.9	3	-9.9	6.7	-0.6	3	-12	0.84	-9	3.7	-8.8	3.5	-8.6	4.7	-9.7	9.9	-14
-1.4	0.18	-43	-5.6	-30	6.4	-42	2.5	-40	9.3	-35	3.6	-31	6.8	-8.7	8.2	-2	-7.9	-7.6	4.3	-12	8.6	-14	8.8	-5.3	-9.2	9.7	-13	5.7	-3.8	-3.9	-4.9	4.8	-1.7	7.2	-6.5	2.9	-4	7.4	-8.4	3.7	-5	-6.1	0.44	13	-6	7.1	-6.8	0.5	-18
-0.88	-0.23	7.6	9.8	1.5	10	6.2	11	-1.4	5.3	1.3	13	-4.6	8.6	1.3	9.9	-3.3	-6	-8.7	-6.9	6.4	11	5.2	7.5	-0.84	-0.68	-7.1	3.6	1.6	0.2	-9.9	1.1	-4.6	-1.7	6	2	3.4	3.3	-0.75	0.31	2.5	-0.95	-3.4	14	-4.4	-3.4	-1.7	2.6	2.4	-3.3
0.51	0.59	4.4	18	2.6	12	-2.5	15	2.6	13	8	19	3.8	12	6.3	9	7.6	2	9.9	5.9	-0.69	-3.3	0.26	6	0.07	0.78	3.4	6.1	-0.74	-1.7	4.8	4.6	2.6	-0.77	-3.1	-9.9	-1	3.8	-1.6	-6.7	0.45	-7.6	3.5	14	-3.3	-8.8	3.3	-4.5	5.5	-10
0.59	0.96	13	18	14	19	16	16	11	12	9.1	16	12	17	9.6	12	3.6	12	12	7.5	0.21	4.5	0.64	9.1	12	0.56	12	2.8	6.5	-0.52	12	-2.5	1.2	1.3	-1.2	-5.3	0.16	2.3	7.6	-4.7	0.76	-5	14	19	3.5	-4.2	9.2	-3.7	10	2.9
0.36	0.09	1.1	10	4.3	20	4.5	7.7	-5	15	4.5	13	10	9.5	0.03	3.4	-4.5	6	-6.6	5	-0.69	-1.2	-0.21	6.2	3.9	-2.5	10	5.4	1.7	2.7	-0.9	-0.96	3.7	2.8	2.1	-1.1	0.35	-6.8	4.9	-8.4	-2.4	-6.5	8.6	21	4.3	-13	3.9	-8.5	0.15	-5
0.12	0.52	-1.4	12	7.3	9.4	1.9	5.5	-6	4.2	5.5	11	2.1	3.6	0.7	10	1.1	0.94	-4.5	4.5	-2.3	5.2	-1.6	5.8	3.1	-4.4	5.3	4.5	4.7	-0.4	5.5	0.38	3.6	-1.3	4	-5.1	6.6	-0.87	7	-8.5	-0.32	-4.5	7.8	16	3.3	-7.5	3.8	1.2	8.2	-11
0.25	0.75	3	11	9.2	9.1	3	9.8	-0.17	12	8.8	13	3.1	5.6	0.04	13	-3.4	8.9	-6.2	7.4	2.8	6.6	-2.8	-0.29	4.4	-2.5	4.2	-2.9	9.7	4.2	4.2	-2.9	5.5	4.9	9	-6.6	2.8	-0.23	9.4	-2.8	-0.71	-5.2	-1.1	6.2	6.7	-8.5	8.3	0.21	14	4.1
0.52	0.83	8.3	18	7.8	12	3.6	14	-4.7	21	8.7	18	8.9	11	-1.8	12	-3.9	12	-4.6	9.8	0.28	11	6.8	13	1.4	0.56	12	-5.9	12	-0.47	3	-2.2	9.9	-1.7	10	3.9	0.48	-1.9	11	-2.9	-1.1	-6.2	13	0.15	4.5	-5.1	7.4	-4.6	11	11
0.58	0.85	4.9	9.6	14	6.1	5.1	10	-7.6	11	10	14	7.9	6.2	0.52	8.2	-1	13	2.2	12	-2.2	4.7	9.9	31	5.6	9.3	10	7.4	8.5	8.6	0.4	-0.7	6.5	6.1	8.9	18	7.4	-1.9	9.7	14	0.01	1.7	15	3	12	18	7.7	3.7	11	13
0.31	0.12	11	19	13	8.9	12	14	4.3	12	11	12	6.5	10	4.3	14	-21	-1.9	-8.7	-4.2	-8.4	23	7.7	5.5	9.2	13	6.7	14	1.5	13	-1.1	1.7	-0.59	14	4.3	19	5.8	12	15	20	6.9	19	11	12	15	22	13	3.9	12	17
0.68	0.98	16	-5.7	12	7	15	0.03	8.7	5	10	10	12	12	-0.51	-9.9	-2.3	11	-10	-1.1	-5.7	0.45	4.6	8.8	16	-2.7	1.4	2.1	7.2	-4.6	-6.1	2.4	9.2	4.9	12	-8.3	3.7	-3.4	6.8	-6.2	2.4	-4.7	4.1	10	16	-13	-6.9	-8.9	14	1
0.43	0.13	18	-8.5	12	3.2	15	-7.8	4.5	3.5	11	7.2	7.9	-3.1	17	-23	16	6.6	8.3	-2.7	21	-24	17	1.2	19	0.67	12	2.9	19	5.3	-1.4	0.96	17	6.8	18	1.5	14	-6.3	18	2.5	7.6	-6	4.4	-9.7	14	16	1.2	12	21	3.5
-0.37	0.77	15	2.9	11	5	13	0.37	0.19	11	11	5.8	13	6.7	2.2	26	0.65	18	9.4	17	0.88	33	-5.3	26	14	14	4	3.8	11	19	-0.65	12	4.8	11	2.6	34	5.2	17	2.4	21	-6.9	20	-11	0.44	-1.3	39	5.2	7.1	11	21
0.4	0.03	5.5	-13	5.4	-0.8	7.5	-11	11	-1.4	4.3	-1.8	8.9	-1.7	13	5.2	6.9	-6.1	16	-5.7	11	16	8.8	2.2	13	-3.1	11	-2.1	6	1.2	11	8.2	7.2	-3.5	-5.3	14	-0.73	5.8	3	13	9.6	11	11	-1.9	1.4	16	16	-5.5	16	-4.5
0.34	0.29	6	-19	5.2	-9.6	7.6	-16	6.5	5.6	4	-5.8	14	-0.75	4.6	4.4	5	-1.7	7.4	2.1	-0.64	11	4.5	6	17	1.3	17	-4.7	4	-3.6	16	8.7	17	-6.7	-4.3	-4.6	1.9	2.7	6.1	-0.49	12	11	18	14	3.9	3.6	10	-4.2	12	1.5
0.18	0.12	3.1	-9	13	-8.8	9.9	-18	3.5	4.3	3.6	-8.5	11	-5.1	2.2	-16	5.6	-5	-0.79	-2	0.83	-16	0.17	-2.5	11	-8.1	7.1	-9.6	1.4	-11	2.3	-5.5	-2	-7.7	11	-12	7.2	-9.6	14	-7.9	7.5	-8.9	8	-8.9	9.6	-1.4	5.2	-1.9	9.2	-5.6
0.61	-0.29	15	7	14	-5.8	17	-6.7	6	-4	13	-7.4	10	-0.18	1.3	-0.72	10	-5.5	-0.77	-6.3	4.4	-5.4	1.7	1.9	9.3	-1.6	11	-6	13	-5.4	0.29	-8.2	3.1	-7.8	15	7	9.1	3.3	10	2.7	8.1	1.3	16	-19	4	17	4.8	4.8	6.5	6.2
0.69	-0.34	20	-4	12	-6.8	27	-1.4	6.8	-3.9	18	-2.4	10	-1.9	1.2	7.4	9.7	-9	4.9	-11	1.8	14	5.5	-3.2	6.7	-3.9	13	3.9	9.6	-5.3	4.7	-5.3	12	-7.2	8.3	4	7	2.9	6.9	3.6	11	0.72	4.8	-0.83	-0.75	2.4	9.7	-2.5	16	4.1
0.52	0.47	8.4	0.9	8.3	6.5	18	4.3	15	-0.32	15	0.37	14	6.3	2	7.8	2.4	-2.9	4.9	1.5	5.2	7	-2.6	4.2	7.6	-4.1	3.2	7	3.4	-9.4	3.4	0.75	5.7	-2.9	7.8	-18	0.92	-4.1	6.5	-12	9.3	-4.2	2.2	14	3.5	-14	-0.54	-4.8	4.7	5.8
-0.03	-0.4	7.9	-5.5	-7	-5.2	5.1	-3.3	-0.63	-4.5	8.5	-1.9	-1.4	-2.8	0.85	6	3.7	-3.6	6.2	2.8	2.5	-0.83	-1.6	-7.4	-5.9	-1.7	-0	-2.5	-0.98	-10	-7.3	0.28	-2.8	-11	-0.82	-7.1	3.3	2.1	1.8	-9.5	-7.6	4.7	1.8	7.6	-5.5	-4.9	-7.6	-3.6	-9.6	1.8
-0.7	-0.13	-3.4	-6.7	-5	-3.2	-5.6	-4.1	-13	-3.7	-10	-3.8	-6.5	-0.23	-3.9	8.1	-1.7	7.3	-1.4	7.8	-5.9	5.4	-12	7.8	-11	-7.9	1.8	-3.4	-6.5	-14	-4.6	1.4	-6.8	-8.2	-16	-14	-5.7	-4.6	-12	-16	-4.4	-6	0.56	4.2	-15	-16	2.2	-9.7	-7.9	-4.9
-0.45	-0.31	-4.7	1.9	0.74	4.7	-7.9	6.7	-1.4	-2.6	-3.3	1.6	-1.3	-0.18	0.71	6.3	8.2	-4	-4.2	5.9	-2	-3.2	4.7	4.3	4	-3.2	5.6	1.2	-6.6	-3.7	-0.15	3.7	-5.4	-1.3	-6	-8.1	-4.3	-3.5	-5.5	2.1	-2.9	-0.49	3.6	-0.5	-14	1.6	2	-2.9	5.3	-9.9
-0.59	-0.18	6.5	-1.3	7.2	2.2	-0.61	-2.3	2.3	7.2	4.2	4.6	5.8	5.2	8.5	2	-1.5	2.7	0.85	3.3	-2.1	2.8	-3.7	0.17	4.9	-0.46	7	7.4	7.4	2	-0.43	-3.2	4.5	-3.2	6.8	8.7	5.4	-3.7	9	1.3	-8.3	-10	3.3	1.8	-7.6	-3.2	0.68	-3.5	1.4	-10
-0.72	0.7	13	8.1	8.9	2	1.8	13	5	5.5	0.58	14	8.3	7.4	6.6	5.1	-2.6	9.5	-1.8	12	-2	17	-0.02	25	-3.6	13	-12	2.7	4.7	11	-3.4	-2.2	4.4	16	6.8	24	2.5	13	3.1	18	-5.5	8.4	-12	2.2	-6.3	22	-8.6	1.7	-5.7	6.3
-0.25	1.1	9.4	14	-2.3	0.36	-3.2	11	5.1	2	-4.9	1.2	8.4	4.5	2.8	6.4	0.34	1.8	3.1	3.6	-5.3	5.3	-6.5	22	-0.92	3.5	-9.8	1.8	-1.1	1.5	0.27	-4.1	-0.63	6.7	0.1	12	4.8	-8.3	-3.4	10	-2.6	11	-4.5	6.2	-9.6	21	-8.1	1.4	-2	9.1
0.61	1.1	4.9	20	8.6	-3.9	9.2	9.9	9.7	9.1	9.8	2.6	14	1.3	11	9.9	6.2	20	16	-1.8	-4.3	1.9	5.1	0.02	11	21	2.6	17	2.3	13	6.6	3.4	4.7	12	-7.1	22	-1.6	11	5.9	12	6.7	24	3.2	0.9	0.23	30	3.1	17	16	20
0.26	0.32	5.7	18	15	1.9	10	4.5	9.9	9.7	9.9	1.5	13	2.2	4.5	23	4.4	12	7.2	14	3.8	27	6.6	3.3	2.6	20	-1.2	12	5.7	23	-2.6	5.3	12	12	6.4	18	6.5	-3.2	1.6	14	-7.3	13	0.76	-0.73	-6.8	-5.5	-6.2	9	6.2	34
-0.13	-0.55	10	-12	10	1.7	22	-4.5	5.2	-2.2	12	-5.4	11	0.8	5.8	0.7	4.1	-3.4	1.5	0.64	3	15	8.3	-8.5	7.8	-3.4	2.3	0.27	14	-0.43	-5	11	5	0.41	22	-5	19	-12	16	-0.47	-8	-0.07	5.2	2.5	-4.3	-12	-17	-5.9	4.3	9.8
-0.16	-1	-2.4	-5.4	-5.3	-13	7.5	-1.9	-2.9	-1.5	0.11	-9	1.4	-5	0.23	-21	2.8	-22	8.3	-12	-2.9	-11	0.2	-3.4	12	-7.8	19	-7.7	-0.96	-4.5	6	-9.6	-5.4	-14	-20	3	-2.9	-5.9	-6.4	0.21	-6.8	-11	5	-19	-9.5	5.9	7.3	-2.1	8.7	-18
-0.75	-0.42	-11	0.53	-15	-9.1	-7.5	-3.5	-3	-0.32	-6.8	-7.9	1.6	-4.4	3.1	-8	3	-19	8	-7.9	4.3	-7.2	2	-1.9	2	-4.8	17	-2.1	-9.6	-3.6	19	-3.3	-6.5	-8.4	-35	-1.5	-9.3	-1.6	-14	-0.16	6	-5.1	11	-9.7	-5	0.36	18	-4.9	6.4	-4.5
-0.35	0.56	-27	0.93	-14	-6.2	-7.1	2.7	-14	7.3	-2.1	-0.98	-13	-0.44	9	-5.8	13	-7.3	8	-6.3	11	-6.3	2.8	7.5	5.6	-5.2	22	-8.4	-2.2	-0.74	12	-3.2	2.6	0.2	-13	2.1	-1.8	-8.2	-5.3	-5.4	-2	-6.6	11	-3	-1.3	-0.52	14	-8.9	19	-3.8
-0.66	0.08	-7.3	8.8	-11	-2.8	1.2	8.9	-12	10	4.8	7.8	-8.5	0.76	-8.2	3.6	-0.27	-16	-11	-9.6	-0.84	12	-5.3	-9.8	-9.7	-2.2	5	-4.5	-7.5	8	-12	-1.9	-2.6	6.4	-7.8	18	-3	1.1	-5.9	9.2	-11	1.2	-2.5	-1.2	-11	12	0.34	-2.1	4.8	-4.7
-0.35	1.6	-6.1	13	-7.3	7.1	0.87	10	-2.9	4.2	4	9.5	0.89	18	-1.7	-11	-9.6	9.8	-3.5	4.9	0.48	-6.6	-2.7	7.2	-0.86	-0.2	9.1	-2.7	-2.5	5.7	-3	-0.31	-2.8	7.4	-5.2	13	0.4	-4	-0.43	8.6	-9.4	-0.55	9.1	-1.6	-6.6	13	-1.3	1.9	3.4	-2.5
0.47	0.62	-4.4	2.5	-5	12	3.4	-0.04	8.8	5.9	5.7	0.62	4.4	9.5	0.16	-10	-0.25	7.6	6.6	-0.64	11	-2.4	6.8	4	1.1	3.6	6.1	-12	2.1	7	-3.9	-4	4.4	3	-0.07	23	-3	-2.2	2.2	11	-3.4	2.2	13	-26	-5.1	22	0.15	-5.5	5.5	4.8
0.43	0.01	11	-10	4.2	-1.9	13	-8	16	2.2	12	-1.3	8	-0.69	4.6	11	6.1	-7.4	9.3	-1.9	14	13	7.4	3.1	7.7	12	11	-5.2	6.2	8	3.7	3.1	3.6	7.2	-1.5	20	4.9	19	6.2	20	-0.55	15	11	-3	-7.3	28	8.4	-5.1	8.7	16
1.4	0.61	19	-11	11	-7.2	15	-8	9.1	-7.3	16	-1.4	14	-7.2	16	3.2	9.7	0.71	11	7.3	14	1.2	15	0.85	5	-4.2	16	-1.5	4.3	-7.4	9	1.3	2.8	-0.99	3	-5.8	4.2	7.6	8.4	-5.7	11	-3	23	2.6	-5.8	4.6	11	3.6	14	-11
1.2	-0.62	9.6	-1	7.3	-17	12	-6.5	-1.5	-9.1	14	-3.9	15	-15	5.9	-1.2	11	-5.2	8.6	-0.32	4.8	-9.6	0.88	-3.6	5.4	0.2	6.5	-4	3.9	-15	4.1	-0.6	4.1	-11	14	-12	1	0.58	5.4	-7.1	8.4	-4.3	3.8	2	8.4	3.8	-1.3	-6.8	18	-11
0.24	-0.78	-2.7	-3.5	-5.7	-15	0.48	1.6	15	-11	2.8	-11	-2.2	-15	-4.1	-0.84	-4.8	4.9	-3.9	5.8	-4.7	-10	7.4	2.7	-4.6	-1.6	-13	-9.4	5.8	-7.6	-8.1	-2.4	6.8	-9.8	15	-5.6	2.6	-3.5	-9.1	-7.2	-1.4	-11	-11	-14	7.2	-5.3	-13	-3.3	-6.3	-2.9
0.1	-0.63	4.6	-6	-2.8	-17	11	-8.8	11	-7.3	1.3	-18	9	-14	4.6	-17	11	-11	6.3	-17	-1.4	-6.7	5.8	-12	-6.4	-18	-1.4	-14	3.7	-2	-3.3	-14	13	-14	6.6	8.3	12	-2.9	-0.43	-2.5	0.73	-13	-1.2	-29	0.76	1.8	-11	-4.6	7.8	-4.8
0.25	0.32	3.9	-9	5.8	-12	4.7	-2.3	1.3	0.52	7.1	-8	0.49	-9.3	11	4.1	15	-8.8	11	-8.2	11	6.9	4.2	-9.6	5.4	0.25	-0.16	-6.8	-4.9	-4.9	9.8	-1.1	1.5	-12	-16	8	-2.3	3.6	-8.4	0.93	5.5	-7.1	1.5	2.5	-6.1	-0.24	2.8	-12	14	-5.1
-0.86	-0.55	4.5	-2.3	7.5	-9.9	2.5	-7	-8.2	-0.41	-1.6	-5.6	3.6	-4.6	-5.1	-2.3	3.5	-11	-4.3	-1.1	2.8	-6.3	-13	-4.2	-6.8	0.77	-8.9	1.3	-13	-0.39	2.7	-1.5	-8.4	-12	-4.7	0.75	-0.74	5.5	-15	3.6	1.1	1.4	-0.52	-1.6	-0.08	1.6	-5.1	5.8	-7.1	-7
-0.35	-0.31	7.3	-9.4	10	-17	-4.4	-18	1.8	-21	-2.3	-20	-1.4	-13	-2.4	-2.2	-2.9	3	-3.1	-1.3	-0.41	5	-1.9	-6.5	-8.9	-4.6	-8.7	6.9	2.5	-7.2	-4.6	-3.9	-2.3	-9.2	-1.4	-9.1	-0	7.2	-8.6	-5.7	-6.9	0.21	-4.7	3.9	-11	-8.5	-14	3.9	-12	-14
-0.2	-0.67	-18	-20	0.61	-20	-12	-30	-0.19	-30	-3.4	-32	-1.9	-26	-3.4	-20	3.3	-2	4.3	-7.4	-3.7	-8.1	7.2	-14	-1.1	-11	1.8	-8.1	8.6	-13	-5.9	-8.4	1.2	-9.6	-11	-17	-3.5	0.12	-12	-13	-10	-16	-9.4	-15	-22	-25	-5.4	-1.7	-4	-14
-0.86	-0.77	-13	-24	-4.1	-7.1	-11	-16	-9.5	-20	-6.5	-18	-8.7	-16	4.6	-22	4.1	-9.3	8.9	-6.3	-4.6	-8.8	-2	-6.3	0.04	-5.5	-3.5	0.01	-5	-8.9	5.7	3.1	1.5	-1.2	-13	-18	-4.7	-6.4	-10	-11	8.4	-7.1	-5	-2	-6.6	-28	7.1	-7.4	-6.4	-8.6
-0.3	-1.1	-18	-19	-5.4	-12	-13	-15	-8.6	-14	-14	-8.2	-8.1	-14	-2.1	-11	-8.5	-7.7	0.61	-7.3	-2	-6.5	-6.7	-15	-8.1	-1.3	-11	3.5	-6.3	-13	-2.3	2.6	-8.8	-4.8	-7.4	-8.5	-12	-0.97	-12	-4	2.3	-3.1	-9.8	0.42	-9.8	-8.1	-7.8	5.1	-12	-6.5
0.08	-0.23	-16	-15	-7.9	-3.2	-14	-3.9	-9.1	-2.7	-11	-0.66	-8.8	-0.92	14	2.8	4.9	1.1	6.3	-3.1	4	-2.5	4.7	-9.9	-0.66	4.8	-9.4	-2.7	2.6	4	1.9	1.2	5.7	4	4.4	-2.1	1.4	5.8	-7.9	-4.6	4.6	2.6	3.1	6.5	4	-7.6	-0.28	7.5	-2.4	-0.76
-2.5	-0.37	-4.3	-7.4	2.2	2.2	-5.6	-6.7	-17	0.1	-5.2	1.5	-1.2	-1.6	-16	1.9	-28	15	-26	6.2	-25	3.3	-12	8.2	-19	-3.7	-6.5	6.9	-11	-2.1	-14	7.6	-17	-1.9	-8.4	-3	1.6	-7.5	-10	-3.6	-21	1.7	-5.2	8.4	-23	-14	-27	-3.1	-21	-4.4
-0.64	-0.43	-5.6	-0.06	-0.95	-0.83	-0.24	-5.5	-11	-4	-0.5	2.4	-14	-3	8.5	2.9	-2.4	5.3	11	3.5	1.3	-4.5	5.4	-8.2	0.21	-7.6	4.8	2.5	-7.9	-7.7	3.7	1.7	-4.4	-6	-13	-7	2	-3.7	-5.8	-1.6	-6.6	2.4	2.2	4.8	-20	-9.3	-7	-4.3	-0.26	-8
-0.55	-0.97	-30	-10	-6.9	-12	-24	-19	-22	-6.2	-31	-12	-24	-14	-13	-15	-9.3	-4.8	1.7	4.8	-8.2	-8.3	-22	-13	-5.5	-15	-3.6	-6.1	-15	-13	20	-14	-10	-14	-28	-7.7	-30	-15	-14	-6	2.9	-11	11	-20	-8.7	-11	11	-4.8	-11	-23
0.03	-1.7	-2.9	3.4	-0.54	2.5	-2.8	0.59	-4.9	-8.9	-16	2.2	-8.1	-3	10	0.07	1.8	-2.3	4.6	-2.9	9.2	7.6	8.6	-7.1	-11	-0.02	5.9	3.1	-11	-1.1	8.8	-8.4	-6.7	-5.5	-5.5	10	-14	9.1	-3.7	1.1	-12	-5.1	16	-4.2	1.1	-9.8	-2.6	5.4	1.4	-15
-1	-0.97	-6.1	-8.5	-25	-2.1	-8.6	-9.7	-13	-8.4	-8.9	0.37	-16	-4.6	-22	1.2	-29	-7.5	-22	-13	-14	3.9	-21	-8.3	-13	-3.8	-11	-8.8	-4.3	-7.1	-29	-9.8	-7.3	-15	4.2	-5.8	6.3	-2.7	-3.5	-3.9	-20	-4.6	-2.3	-7.8	20	-18	-7	-6.2	-17	-29
0.32	-0.59	6.8	5	2.7	-4.4	-8.5	-1.9	-3.5	2.5	-2.5	8.4	1.8	0.96	-8.6	-10	6.5	0.65	2.8	1.1	-21	-10	-13	5.8	15	0.93	4.6	1.2	14	-7.3	-3.9	-5.6	3.8	-8.7	31	-9.4	22	-6.1	18	-2.4	8.1	-9.9	-6.4	-3.7	30	-7	1.6	4.9	-1.4	-9.9
0.46	-0.65	13	1.6	9.3	-4.1	0.91	8	0.97	-3.6	0.05	3.4	3.2	-4.8	6.5	5.6	16	-0.99	17	0.23	-10	-3.3	5.3	-0.88	9.1	6.5	9.3	10	-0.15	-1.9	4.8	-0.53	7.7	-4	-14	-0.1	-10	7.9	-6.1	5.5	-11	1.7	-4	10	-21	1.4	-6	9.3	7.8	2.7
-0.01	-0.31	-6.2	7.9	1.2	-12	-5.8	4.1	-0.54	0.05	-13	1.6	0.98	-4.6	13	-5.2	7.8	-2.4	2.4	2.9	18	-9.3	11	2	-2	0.46	-15	9.5	1.8	-3.1	-0.85	-6.4	1.2	-6.5	-9.9	-8.7	-21	-1.6	-12	-3.3	-1.7	-6.3	-16	-1.6	-12	-4.2	-8.9	-0.75	-3.2	-2.9
0.19	0.2	6.1	9.4	-2.8	1.3	3.6	14	10	2	-12	3.7	9.9	3.6	2.4	19	-16	2.9	-9.1	3.2	0.62	7.7	-9.6	20	2.6	4	-1.2	12	-0.53	6.5	-0.41	2.2	-6.1	4.3	11	3.2	2.9	16	-2.9	9.4	-7	8.1	4.2	16	6.9	15	-8.6	11	-1.4	8.1
0.06	0.51	12	4.2	4.1	5.6	-1.5	8.6	11	7.3	-4.3	10	22	0.82	-4.3	7.9	-0.18	6.2	-8.1	4.7	-25	1.2	-19	14	-5.3	5.8	-1.1	16	-2.8	-2.9	2.1	-0.25	-6.7	3.5	7.5	-9.1	5	5.6	-8.1	1.2	-5.2	4.5	-14	14	5.5	-0.42	-7.3	10	-8.5	4.6
-0.22	-0.21	3.9	-3.7	2.1	1.6	8.7	-2.6	7	-9	-3.7	-2.1	4	-5.1	-43	7.8	-2.7	1.7	-7.1	2.5	-31	5.5	-16	5.2	-16	2.4	-4	9.7	-8.5	-0.33	-7.8	-1.9	-20	2.2	-8.2	-5.9	-2.5	13	-1.4	-2	-13	3.8	-34	8.2	-2.8	3.1	5.6	4.6	-16	-2.4
0.25	0.03	-13	-3.1	-22	-2.3	-6.9	7.6	-13	-17	-5.5	-8.6	-23	-9.8	-5.5	8.8	-7.2	-3.3	0.16	-0.33	9.9	5.1	16	16	4.7	2.9	30	12	-4.8	-0.11	5	-5.2	-10	-1	-13	-10	18	8.2	23	-3.3	11	2.4	14	8.7	16	-5.3	23	3	7.9	-1.9
-1	0.52	-7.6	-10	-4.8	-12	-2.7	13	-6.5	-13	-16	3.1	-11	-8.9	-19	22	-48	18	-27	12	-5	11	-6.5	15	-3	13	12	13	-6.5	5.6	-6.8	13	-5.3	11	-15	-14	0.14	8.8	-9.7	4	-14	12	9.5	24	-12	-7	5.9	8.5	-7.2	13
-0.57	0.84	-6	5	-10	7.7	-3.5	19	-9	26	-8.6	25	-16	-3.3	-12	4.9	-23	20	-18	10	-0.77	2.2	-2.2	4.8	-14	5.3	-1.1	11	-9.8	-1.7	-12	12	-14	5.1	-13	-18	-6.9	-4.9	-11	-0	-22	-0.66	7.4	7.4	-19	-16	-1.2	2.6	-14	7.4
-1.6	0.72	-8.3	3.1	-12	-3.2	1.7	16	-2.4	0.11	-2.6	12	-4.8	0.99	-7.3	-0.7	-17	16	-12	7.7	-9.2	-1.3	-1.6	-1.7	-5.5	0.1	0.41	7.9	-6.5	-0.54	-17	1.7	-16	3.6	-22	-11	1.5	-0.69	-7.1	-0.08	-12	-1.1	-5.2	13	-16	-13	-3.7	2.5	-14	11
-1.4	0.54	-13	-9.7	-13	-8.8	-5.4	-9	8.5	-6.8	-1.9	-2.8	-4.5	-10	-18	-2.6	-30	12	-27	20	-15	4	-6.5	22	-8.4	15	2	8.3	-6.6	15	-24	1.4	-15	7	-11	13	-7.9	4.7	-9.2	15	-14	-1.6	-10	-12	3.4	11	3.3	6.2	-20	15
-1.1	-1.6	13	22	-6.2	10	-1.2	14	-12	7.1	-17	-3.6	-4.3	6.3	-78	-19	-26	-17	-33	-17	-68	-18	-51	-67	-38	-17	-41	-28	-29	14	-41	-16	-23	16	-31	35	-14	13	-59	-9.8	-59	-6.8	-58	-32	-35	22	-23	-1.9	-41	-13
-0.19	-0.87	8.2	22	1.7	18	6.2	0.48	2.4	11	-6	-3.4	22	13	7.7	-42	16	-29	18	-31	-18	-15	-4.7	-56	5.9	-43	-2.1	-18	1.1	-16	3.9	-17	3.5	-13	1.1	-53	5.6	-41	10	-65	5	-69	-3.1	-32	-4.5	-81	-9.3	-17	2.1	-6.8
1.2	-0.43	0.27	-4	0.38	6.5	-4.9	-1.6	13	2	-1.2	-3.7	5	0.01	14	28	7	-6.5	8.2	-3.1	9.1	16	6.8	-8.9	0.1	3.4	-6.8	12	-3.2	0.16	6	20	1.5	-0.16	-11	-28	-20	-18	-6.7	-8.5	6.1	-0.72	7.5	16	-10	-27	1.3	6.2	-3.3	19
1.1	-1.5	5.9	-11	9	0.49	13	4.9	4.8	-3.6	9.4	-5.3	5.6	-4.7	13	-16	13	-26	13	-21	4.8	-8.1	10	-17	2.7	-11	-5	-2.2	-3.8	-3.2	7.8	-9.2	1.7	-9.9	0.52	8.4	-6.3	13	5.1	7.3	11	6.8	6.2	-16	3.6	13	-0.5	7.3	2.6	-12
0.61	-1.5	-1.5	-9.8	6.3	-4.9	-4	-6.1	3.9	-16	5.6	-13	-5.8	-5	-9.5	-11	7.9	-18	-0.74	-21	3.4	-4.1	0.39	-4.2	-11	-12	-6.3	3.4	-6.3	-12	-3.9	-8.1	-5.6	-11	0.13	-13	-0.78	-0.19	-6.7	-5.1	-12	3.6	-5.4	-3.2	4.5	1	-1.9	1.1	-2.2	-21
0.34	-1	11	-2	3.2	-12	7.5	-5.1	12	-13	5.3	-7.9	-0.33	-11	4.4	-6.7	-4.7	-13	3.5	-13	5.8	-11	4.9	-9.8	9	-6.9	1.8	-8.8	5.4	-15	-0.72	-12	9.3	-5.7	8.1	-13	1.8	-1.7	2.6	-5.3	5.1	-11	-1.9	-1.5	18	-10	5.5	2	8	-5.7
0.37	-0.37	9.7	-2.7	8.9	-3.3	13	1.1	8.9	-4	25	-3.9	21	-9.9	3.4	-2.1	2.2	-4.8	2.6	-0.93	-5.9	-7.7	11	2.7	17	-6.3	30	-0.3	13	-6.6	14	-5.8	7.3	-0.7	5.4	-9.7	11	1.1	7.2	-4	13	-8.2	24	0.91	16	-0.63	17	0.73	10	-16
0.32	-0.54	7.5	4.4	14	-3	15	-0.76	-3.5	4.3	13	6.6	12	3.3	9	6.6	7.2	0.6	7.8	-4.8	1.6	9.7	3.7	6	8.1	-5.8	31	2.9	21	-3.5	7.5	-2.5	15	-5.1	12	-3.5	6	9.1	12	1.1	9.6	-1.5	22	2.7	2	3.8	14	7.3	6.3	-7.9
0.77	-0.13	-3.4	6.8	5.9	1.7	-1.6	4.2	3	-1.5	6.9	3.4	3.4	4.1	2.1	-4.2	11	-1.1	8.4	-6.1	-0.64	-3.5	3.1	4.9	4.3	5.7	10	2.5	5.2	-3.6	21	-3.1	9.1	-1	7.9	-1.1	0.6	5.1	15	3.4	18	-0.34	13	5.1	9.5	1.1	13	4.6	12	-0.58
0.42	-0.03	6.3	3.9	0.05	-5	8.6	1.4	7.9	-9.5	5.7	-3.5	2.1	-1.8	-5.9	4.9	-7	7.2	-8.1	-2.2	2.1	0.94	-4	2	1.5	-2.1	-2.3	8.5	1.8	-0.7	1.3	-1.5	3	2.4	8.7	-6.6	-0.55	7.6	3.6	-0.03	17	1.8	5.1	10	5.6	4.9	0.42	9.8	4	-0.02
0.28	-0.41	13	-2.2	0.56	-14	9.6	-4.9	9	-5.1	11	-9.6	-0.67	-1.5	11	2.8	3.9	0.63	-8.3	-4.9	15	-4.3	6.6	1.6	2.2	-7.7	-2.9	1.2	11	-4.1	-7.5	-2	9.7	-5.3	14	-4.2	0.38	1.6	4.7	-7.6	0.84	-9.4	0.36	8.5	4.6	-6.1	-3.1	-0.29	6.5	-7
0.08	-0.72	4.5	-0.36	4.2	-0.69	-5.2	8.1	6.9	10	6.1	-0.85	2.7	5.3	-1.9	-1.8	10	-6.6	-0.47	-10	3	-14	4.8	-3.7	0.24	3.9	-7.7	6.8	1.4	-2.2	-5.8	1.3	6.3	-3.1	3.4	-9.1	-0.62	5.9	-3.8	-6.1	1.1	4.8	3.9	12	-1.2	-8.4	-4.4	1.9	2.4	4.9
-0.18	0.82	4.7	6.4	9.6	9.4	3.3	15	0.87	5.4	9.1	6.3	3.4	7.5	2.7	4.1	8.4	7.9	2.8	7.7	2.9	-0.59	1.2	11	2	6.9	-5.5	10	4	-2.4	0.53	5	8.9	4.6	2.4	-19	0.32	6.9	-0.8	0.13	3.1	8	-0.82	27	-1.8	-9.3	3.5	-3.8	2.1	5.3
0.29	0.45	8.3	2.9	5.9	-0.83	8.7	4.4	3.8	-1.8	8.6	4.1	-0.91	4.5	4	5.3	8.3	12	2.2	10	9.5	0.2	-1.3	-1	4.9	6	0.02	8.6	4.3	2.7	3.1	-0.52	1.9	7.3	5.1	-13	2	6.8	-3.5	0.28	5.7	5.2	3.9	9.5	5	-10	1.7	2.7	6	11
0.85	-0.37	8	4.3	11	1.4	14	5.9	16	4.4	18	6.5	16	3.2	9.7	9.7	11	-0.17	1.6	-1.1	12	-4.9	6.4	-8	0.81	3.2	-5.4	13	4	2.3	-8.7	-2.2	7.2	3	13	-5.9	9.1	4.1	4	1.9	3.4	-1.9	-4.1	10	9.4	-8.6	-8.5	6.4	-2	11
0.22	0.5	23	3.4	17	7.2	21	4.2	13	1.9	15	7.3	22	9.1	23	4.1	4.6	13	2	9.8	6.1	1.4	6.6	2.4	4.9	-2.2	-13	7.7	6.2	-4	2.4	-0.35	8.5	4.3	20	-11	12	1.1	9.7	-4.7	4	-0.63	-8.4	17	-2	-14	-13	0.12	11	-1.3
0.28	-0.15	20	3.8	20	6.1	12	9	5.2	9.7	3.3	17	7.8	8.1	7.2	5.2	10	-3	9.1	8	4.7	4.1	10	7.9	-0.7	3.3	-5.4	5.2	1.1	3	8	-1.8	5	-2.2	-2.5	0.22	-2.6	6	-7.5	1.1	-9.2	0.05	-3.3	-5.6	-13	0.35	-4.4	6	8.6	0.85
-1.2	-0.17	-17	9.5	-9.8	-3.7	-3.7	3.8	-9.7	-2	-9	8.9	-4	1.1	0.59	4.3	-1.7	-5.3	4.1	4.3	-2	4.6	1.5	7.8	3	5.7	-6.2	16	-4.2	-0.28	-4.9	3.2	-5.5	5.2	-3.1	0.12	3	9.2	4.9	4.5	-5.2	-7.1	4.6	15	0.2	1.6	-20	13	5.8	3.9
-2.6	1.2	-23	0.09	-5.2	-2.3	-16	2.9	-22	0.04	-17	-0.81	-5.8	-1.1	1.6	3.2	-21	7.3	-17	7.4	3.4	11	1.3	15	-7.9	8.1	-14	2.2	0.98	19	-4.3	-0.65	-10	19	18	22	8.2	5.8	20	13	-3	1.3	-18	-7	1.4	25	-21	12	-8.2	0.73
0.17	2.2	-11	4.7	6.7	5.2	-10	-0.22	-4	6.5	-19	-4.9	-5.6	-2.9	-12	14	-4.7	38	2	16	-11	-9	-16	21	-11	31	-11	8.5	-25	30	11	12	-23	23	-13	43	-12	24	-2	30	8	39	-19	2.5	6.9	45	10	18	-22	29
0.23	0.47	-11	-2.9	-6.5	-14	-8.8	-13	-4.5	-0.53	-17	-0.21	-7.2	-11	7.2	0.55	5	6.7	14	14	0.6	4.7	-3.6	14	-6.7	5.9	-4	2	-9.3	3.7	15	2.6	-3.3	2.1	-14	-7	-5.9	-19	-9.8	-7.4	1.2	-4.7	-7.9	-11	-5.5	-21	11	-1.9	-3.8	18
-0.32	-0.2	-13	-14	-24	3.3	-24	-9.2	-13	-3.1	-15	-6.6	-17	-9	-2	-19	5.7	-3.6	1.6	-14	2	-16	-2.5	-19	-1.4	-11	-12	-16	-4.8	-10	1.9	-2.3	0.06	-18	-10	-8.2	-8.8	-22	-2.3	-18	3.3	-14	-9.7	-21	-5.1	-19	-0.92	-9.4	-0.02	-8.6
-0.45	-0.14	-8.2	4.6	-8.9	14	-17	3	-0.18	19	-10	-0.84	-14	14	-9.1	5.5	-0.52	-2.4	-10	2.4	1.2	-2.2	-5.7	-9.5	-2.8	0.39	-10	-9.9	-9.1	3.2	-7.7	14	-0.94	0.95	-3.6	15	-7	-14	-1.8	2.9	-3.2	-0.88	-17	-18	-2.1	2.4	4	-6.1	-11	0.77
-1.1	0.52	-10	4.8	-12	5.7	-20	-6.3	-12	4.9	-8.2	3.7	-14	6.4	-11	7.7	-4.8	0.44	-9.1	12	-1.4	6.5	-5	-3	-15	6.3	-3.9	0.68	-5.4	2.8	-9.6	19	-5.4	1.6	-1.9	7.6	-10	-18	-4.7	9.9	-4.9	14	-8.6	7.6	-6.1	-2.6	0.47	-7	-15	13
0.12	0.7	-11	3.2	-7.2	5.9	-19	-4.7	-11	2.4	-12	-1.8	-15	5.4	3.1	-2.6	13	-3.1	3.7	1.7	12	6.8	6.5	1.1	-7.6	0.22	0.82	-15	-5.6	6.5	-1.1	5.6	-3.4	-0.74	-3.8	18	-9.6	-7.2	-4.4	2.1	6.3	5.7	-3.5	-4.3	1.7	21	-6.9	-7	-14	5.5
0.94	0.59	-7.5	7.4	-7.6	8	-9.5	3.4	-6.7	-3.4	0.13	-3.2	-14	13	18	-5.3	10	-6.8	3.4	-1.7	13	6	12	4.8	10	9.2	7	-12	1.5	11	8.5	-0.51	1.6	6.8	5.4	26	10	-2.9	11	12	10	12	11	-6.8	16	19	6.7	-13	7.6	7.6
1.1	1.2	0.92	-0.79	-8.9	15	-2.3	1	5	6.3	3.6	1.5	-1.4	7.2	2.5	1.4	-0.84	2	-0.56	0.88	4.3	6.5	1.7	8.2	8.7	0.21	-6.3	-14	9.1	4.1	-2.4	6.6	6.5	5.5	15	8.2	-1.2	-1.6	7.9	8.8	6.7	12	0.27	-0.12	15	12	1.7	-11	7.3	3.2
0.93	0.25	12	-4.4	2.6	8.6	8.9	-3.3	8.5	-3.1	11	-1.1	3.3	5.9	5.6	-0.87	2.7	-2.1	10	-1.4	11	2.7	1.1	3.2	4.7	-1.8	-4.8	-9.4	14	4.5	3.1	2	12	6.4	13	5.7	3	0.15	7.6	4.5	7.1	9.2	6.1	-3	10	27	2.5	-7.8	7.4	-4.5
0.81	0.47	0.74	-5.8	2.7	11	6	-11	8.5	7.8	4.7	6	6.3	10	7.7	-9.1	-1.3	-2.3	3.2	-4.5	11	-1.3	4.9	0.52	2.7	-2.5	3	-18	6.6	-2.5	5.6	-3.6	6.9	2.5	4.1	16	8.4	-2.7	6.5	0.31	13	-0.42	19	-5.6	7.5	17	8.9	-13	5.5	-7
[truncated: 952 more columns]
