# Supplementary material for: Dyslexia on a continuum: A complex network approach
Source: PLoS One. 2018 Dec 17;13(12):e0208923. doi: 10.1371/journal.pone.0208923 (PMC6296514; doi:10.1371/journal.pone.0208923)
Supplement: S1 File — Detailed information about the archive contents is provided in the included README.txt file. (TGZ) [file pone.0208923.s001.tgz › FS_626_AV_run_2.csv]

4.5	1.6	2.2	-0.87	4.1	6.6	5.3	2.9	17	6.1	4.1	-4.8	0.15	14	-0.88	-0.59	13	6.8	-3.5	2.8	5.6	3.3	3.7	2.9	3.2	-1.3	4.5	0.14	-1.1	4	-1.4	1.3	-1.7	1.1	6.9	0.78	7.3	-1.8	2.6	14	-0.04	5	6.1	-1.9	2.8	7.3	7.9	6.2	12	6.6
7.7	7.7	5.6	9	6.8	0.3	3.7	0.97	6.8	18	7.2	-0.63	-2.4	-0.51	1.1	-1.3	11	8.1	-1.7	2.2	2.7	-3.7	4.6	3.4	1.4	2.2	-0.15	6	-0.29	2.7	-4.8	2.4	2.4	2.2	2.4	0.55	6.5	-1.5	-3.1	11	3.6	0.13	5.6	9.8	6.2	10	2.9	18	3.3	18
20	-4.6	12	17	12	-24	16	-11	15	5.6	10	0.32	13	-4.1	15	-0.64	10	5.8	14	-3.7	9.9	0.35	13	5.9	6.9	0	6.8	9.3	10	-3.8	9.3	4	16	6.2	7	2.6	7.3	7.2	5.8	8.6	9.3	0.07	10	15	13	16	4.8	16	7.7	11
3.7	-5.3	3.1	5.1	4.1	-8.6	1.6	-19	2.7	0.27	3.4	-3.9	2.1	4.5	0.71	9	6.2	7.1	-4.3	5.4	4.6	15	5.4	0.11	-2.4	11	6	-0.4	0.92	9	4.1	0.12	-3.7	8.5	8.6	-1	3.3	8.9	7.7	2.8	1.9	9.1	-1	2.6	-4.4	3.4	8	6.4	8.9	9.5
-5	3.9	-12	0.45	-18	-1.8	-5.8	9.9	-12	9	-11	7.3	9.7	-3.3	-9.2	7.9	-2.4	5.4	-2	3.2	-0.71	4	2	0.87	-2.8	-2.7	-4.5	-6.5	-8.2	-3.6	-6.2	-2.3	-3.6	-17	-2	-8.1	-0.9	-4.7	-5.6	-3	-8.2	-4.7	-4.3	-10	5.3	-13	-4.2	4.9	0.82	1.9
-6.9	-14	-8.3	-14	-7.8	-29	-0.69	-24	-2.3	-11	-2.4	-12	0.91	-0.8	6.5	-5.1	-2.5	-0.43	2.3	-1.5	0.76	-6	6.8	-6.1	0.02	-13	3.8	-7	1.7	-8.9	-3.4	-9.5	-0.08	-11	0.44	-12	-1.6	-11	1.9	-3.3	6.7	-4.4	-1.1	-13	-6	-12	4.2	-4.4	9.5	11
-7.5	-12	-7.1	-19	-6.1	-26	-4.9	-17	-5.4	-14	-2.5	-18	-4.9	-1	9.9	-3.6	4	-4.7	-3.4	-0.89	3.8	-5	0.73	-0.64	-2.9	-7	-1.8	-6.2	1.6	-4.9	-5.3	-9.3	-8.8	-10	3.9	-9.2	-2.8	-6.2	0.77	-4.1	2.4	-7.8	0.13	-8.7	4	-10	8.3	-22	4.7	-9.4
-6.6	-8.2	-6.8	-8.9	-12	-7.2	-3.5	-10	-1.7	-9.6	-3.1	-12	0.18	-3.7	-3.5	-5.2	-0.71	-8	-0.41	-1.5	2.9	-11	-2.5	-8.5	1.8	-0.2	0.78	-7.4	-3.4	0.9	2.2	-2.7	2.1	-2.3	4	-3	7.1	-3.9	6.5	-2.3	3.7	-4.6	5.9	3	2.7	-3.3	1.5	-5.7	3.2	-7
5.3	5.6	2	1.2	-1.3	5.1	1.3	2.9	1.4	4	4.3	2.2	6.5	4.5	-2.9	-2.3	0.87	4.7	-1.1	1.4	4.4	-3.3	0.07	-0.65	2.7	4.1	2.3	-2.2	5.8	-7.5	5.2	-3.1	4.3	2.7	1.1	-7	3.5	-5.7	3.8	-0.75	-1.5	-7.3	6.5	6.2	6.1	9.7	7.3	11	5.9	5.8
8	9.3	11	9.5	2.9	-0.44	6.1	5.7	7.6	-0.76	10	8.3	7.9	5	-0.03	6	7.2	6	3.4	2.9	-1.5	2.9	5.3	-0.39	9.8	1.3	0.06	9.1	3.5	-8.7	-0.39	3.1	2.4	2.6	-0.99	1.1	8.7	-2.9	1.7	1.5	-1.6	-5.3	10	4.4	8.6	8.1	4	3.1	3.8	2.1
2.9	12	3.2	5.1	-1.6	2.9	-0.9	6.7	3	0.43	3.2	5.3	0.35	-5.3	-2.1	3.2	2.4	2.1	-1.9	-5.9	1.4	1.1	-1.8	3.1	2.2	-2.2	4.4	3.3	-0.22	-3.7	-0.29	4.3	7.7	-2.5	0.31	5.4	8	1.3	7.8	-1	3.6	-11	-2	-1	-5.7	6.5	2.2	-1.4	7.2	-0.64
12	5.5	8.9	0.97	12	6.4	15	0.44	11	-1.2	5.3	-0.05	2	-7.5	0.59	-3.2	3.5	3.1	0.6	-2.9	0.56	-3.3	2.9	3.8	0.36	-5.8	5.3	-5.3	-5.5	-3.7	5.3	-0.44	6.5	-16	0.84	-4.9	7.2	-1.3	12	-3.4	-2.5	-5.7	2.2	-7.8	6.9	-3.8	10	8.2	3	7
8.3	-4.7	2.9	-5.7	7	-11	10	-8.2	6.6	-10	4.6	-5.6	1.7	0.68	-2.2	-11	12	-7	0.03	-8.1	-1.2	-12	1.1	1.5	0.63	-4.1	5.8	-12	-2.2	-6.9	2.6	-7.3	3	-12	2.1	-3.1	8.4	-2.1	-3.2	-13	-0.76	-0.47	-1.9	-13	9.8	-13	7.6	1.6	10	1.8
0.05	-6.7	2.3	-1.7	14	-8	9.3	-7.9	2.1	-1.3	11	-3.4	-0.24	3.1	2.9	0.3	4.7	-4	1.3	-0.84	5.1	-5.1	6.2	-1.5	5.4	-9.2	10	3.7	0.66	-7.8	4.1	-4.3	9	-8.5	3.5	0.28	8.6	-3.5	-1.4	-9.8	4.3	-4.9	5.9	-14	14	-8.8	9	8.6	6.6	5.6
7.2	-6.1	5	3.8	13	-6.7	2.8	-12	6.5	-3.1	5.9	-1.8	-2.1	1.2	2	0.88	-5.4	-6.3	0.16	2.2	1.5	-6.2	0.87	1.2	-2.2	-3.9	0.49	1.5	-6.7	-11	2.4	-5.7	-1.3	-2	4.7	-2.5	2.1	2	-5.5	6	-3	-2.4	3.7	-0.25	6	4.6	9.5	5.7	10	4.2
-5.1	0.08	-6.7	4.2	-3.5	0.07	-0.24	1.9	0.53	2.1	-7.6	5	2.6	2.2	-0.65	5.8	-4.4	2.1	0.17	4.6	-3.6	-1.9	2.2	2.8	1.2	-1.9	-0.5	-0.9	4.9	0.14	-4.5	-3.9	-8.4	2.9	1.9	4.2	-1.5	-3.5	-0.81	-0.37	-4.6	2.9	-0.22	-1.2	-3.7	7.3	0.15	1.9	-2.3	7.4
-6.8	16	-0.38	8.2	-11	11	-14	6.6	-10	8.6	-9.6	11	5.7	16	-4.4	9.5	-6.3	10	2.9	10	-0.82	12	2.8	9.8	-3.8	5.8	-6.4	4.2	-2.5	-1.9	-0.33	7.7	-8.7	5.4	-3	2	0.05	5.9	-3.5	5.5	-1.3	2.4	-4.9	10	-8.1	9.7	13	12	8	30
-5.8	9.8	-4.1	-4	-15	21	-8.9	17	-6.8	12	-7	-2.9	-3	11	-6.6	3.2	-7.8	18	-3.1	7.6	-3.8	6.8	-1.2	5.6	-4	-0.41	-7.6	5.4	-3	9	-6.5	7.9	-12	7	1.8	5.4	-7.9	11	-1.8	5.7	-2	9.9	0.49	5.2	-5.6	-0.32	6.1	12	5.4	24
9.9	3.1	4.8	3.1	-4.5	17	1.6	19	-1.4	3.2	-1.1	4	2	4.6	0.12	-5.1	-0.33	2	1.3	2.3	-0.6	3.5	0.02	-0.17	1.9	13	-4.7	-0.27	0.66	15	-2.3	8	-4	16	2.8	9	-3.8	7.6	-4.7	-2.9	-1.8	7.2	4.2	11	-2.4	9.7	4.6	0.46	8.9	3.4
17	8.9	7.8	8.8	8.1	22	10	7.1	2	10	1.8	8.2	8.9	-0.16	-2.9	-1.8	12	-3.9	6	-0.23	-6.9	2.8	1.3	-2.5	5.3	1.6	-5	4.3	0.88	8.1	1	3.7	2.7	19	-3.9	4.2	9.7	-2.5	-5.6	6.5	2	5.7	-3.4	-0.74	7.2	12	4.8	0.4	2.2	3.9
6.2	9.7	3	0.75	16	15	9.5	15	8.5	15	1.5	9.2	8	13	7.3	3.8	2.1	8.7	8	7.7	14	9.4	9.8	4.2	14	6	8.9	8.2	2.8	4.2	11	12	12	6.7	4	7.2	14	3	8.1	6.2	5.5	9.2	9.1	7.3	9.4	4.2	2.6	7.5	0.88	4
2.7	6	2.8	8.9	8.1	17	7.5	15	5.5	2.9	0.11	9.4	0.12	4.9	1.6	5.8	-4.9	4.7	-2	6.7	-1.6	3.4	1.8	-2.1	-1.3	2.3	11	-7.7	2.5	1.2	12	4.7	9.6	5.2	8.9	2.6	1.2	-2.5	14	-3.6	2	-1.9	4.7	2.9	10	0.32	-2.2	9.2	-3	7.5
8.4	14	7.4	8.1	2.7	19	1.9	16	2.1	14	5.6	12	-9.6	5.9	-4.8	8.8	-11	-3.6	-7.3	6	0.45	11	-5	7.5	-1.7	3.8	-2.2	-4.8	-6	0.19	7.5	8.3	6.6	15	5.7	4	4.3	4.7	-1.2	-2.2	6.4	3.6	5.4	2.9	3.9	8	6.9	12	3.6	12
-4.7	11	0.1	12	-9.8	26	-4.5	11	-6.7	10	2.2	8.3	-15	5.2	-12	9.2	-13	7.3	-6.5	8.1	-8.4	11	-10	12	-6.6	5.7	-6.5	2.6	-0.3	6.9	-4.9	1.8	-14	14	-1.9	5.1	-3.6	1.4	-5.2	7.2	-6.6	3.3	-6.7	3.9	-10	14	-5.5	20	-16	14
-0.87	4	-0.27	0.14	-8	12	-4.5	4.4	1.9	2.8	3.8	3.3	-0.3	-0.85	-10	5.7	-4.6	6.6	-7.6	4.7	-2.6	11	-1.1	12	-1.7	8.8	2.4	1.1	3.6	6.7	-4	-1.4	-7.1	3.2	-1.8	4.1	2.1	1.3	-0.95	1.7	0.39	7.2	1.2	8.3	-4.1	4.9	7.7	12	-2.4	12
1.4	5.7	4.4	5.6	-0.57	-4.9	-0.76	0.31	5.3	-2.3	6.3	4.4	2.5	-4	-0.88	0.55	9.2	0.09	-3.4	0.6	5.1	5.3	-1.7	3.6	5.4	0.92	6	-6.2	4.6	-3.6	3.3	4.4	10	5.4	13	1.9	3.5	-2	11	-1.1	4.6	-1.9	7	-6.8	5.2	-6.3	4.8	5.2	3.5	7.3
-9.8	11	-15	5.5	-3.1	9.8	14	7.6	-11	5.8	-17	6.9	-18	4	-29	1.5	-17	0.9	-19	1.5	-27	3	-12	0.46	-1.8	2.1	-16	-0.5	-1.8	2.5	-14	7.6	-19	11	-27	9.1	-4.2	-5.3	-18	4.2	-13	-1.4	-3.5	-6	-17	-8.3	-21	10	-19	4.4
-0.65	4.8	-12	-7.8	-2	11	13	13	0.46	-0.03	-14	2.7	9.2	-0.29	9.8	-1.3	-9.1	1.2	15	2.6	9	1.3	11	-0.51	24	3.9	-1.1	0.57	17	-0.41	10	4.9	6.8	11	-7.8	9.4	-0.63	-6.3	10	9.8	-0.69	-2.5	19	-1.2	2.7	0.28	-9.5	-3.9	-15	-9.1
-19	-0.38	-8.7	6.7	-21	4.4	-29	6.9	-12	12	-2.4	6	-0.95	5.9	12	1.4	9.3	-9.4	7.2	-3.8	9.9	4.7	2.8	2.2	-0.5	16	15	10	3.5	11	5	10	7.1	9.7	15	4.9	-6.2	1.9	15	6.3	9.2	8.2	-4.3	12	0.19	4.5	-4.1	6.9	-5	-7.7
-14	-0.77	-14	10	-21	2.3	-3.5	-8.2	-3.7	-1.4	-17	9.7	-3.1	5.2	-3.6	-2.6	-3.2	-7.2	-6.4	-3.2	-6.2	-6.1	-12	-9	2.5	-1.6	0.13	-2.3	-1.3	-11	-10	-8.1	-8.6	-6.2	-20	-11	-1.2	-8.3	-8.1	0.12	1.2	-8.9	-3.4	-2.4	-8.5	-11	-15	8.1	-12	3.3
-19	-1.6	-19	-3.9	-8.6	-16	-12	2.3	-8.9	-2.1	-21	-5.5	-2.1	-30	-14	-25	-9.1	-8	1.2	-33	-8.6	-27	-8.2	-50	-2.5	-26	-1.5	-6.5	-5.9	-18	-6.9	-22	-20	-14	-22	-21	-11	-13	-12	-23	-12	-13	-13	-32	-20	-22	-20	-26	-16	-32
-16	-44	-14	-51	-14	-22	-16	-25	-4.8	-44	-11	-41	-6.9	-49	-5.4	-25	0.07	-36	-8	-31	-3.5	-30	-8.4	-40	-5.8	-13	5.3	-9	-2.1	-2.6	-3.2	-8.7	-8.7	-28	1.4	-0.88	-9.3	-14	0.8	-2	-0.56	-19	-7.2	-14	-7.8	-23	-6.4	-52	-7.8	-55
-12	-8.8	-5	-4.9	-1.6	-0.85	-7.4	-15	0.95	-24	-3.8	5.8	-6.9	26	1.6	12	-0.94	7	-2	18	-5.2	6.4	-4.5	33	-6.8	0.33	-2.1	-17	2.3	-18	-7.1	-16	-5.5	-11	-2.5	-12	-11	-16	-6.4	-15	-2.3	-23	-10	-7	-5.2	-22	-12	-7.1	-14	-0.78
-0.22	-22	0.9	-18	9.5	-17	-0.97	-2.9	-1.2	-17	1.9	-16	-1.2	-1.8	-1.3	-0.73	2.7	-8.4	1.3	-10	-5.5	-6	-6	-12	-7	-9.8	-3.8	-4.5	-2	-1.1	2.5	-8	4.5	-15	-4.8	-4.1	-8.5	-13	-8	-16	2.9	-1.7	-3.5	-16	-4.7	-24	-12	-31	-15	-35
4.7	-3	3.5	-1.5	7.8	-0.64	7	-12	-1	-3.6	9.1	3.9	-4.5	6.6	3.5	2.4	-0.84	-11	-1.3	-2.5	-0.34	-6.9	0.03	-1.7	-3.4	-8.8	8	-11	7.3	-11	6.4	-8.9	2.8	-12	4.1	-8.3	-5.9	-8.6	8	-18	6.1	-6.2	-8.2	-5.5	-2.4	-20	-3	-2.7	-5.7	7
3.7	2.4	5.7	4.1	18	4	2	-6.2	3.7	0.54	7.7	6.8	-1.8	8.3	6	9.3	5	7.9	3	5.7	7.7	5.5	0.7	8	-1.9	-1.3	-5.7	-9.6	0.18	-4.6	1.8	-5	-2	-12	-1.8	-0.62	-3.8	-2.1	6.2	0.36	0.88	0.82	-4.2	-3.4	5.7	-11	-5.7	16	-1.9	16
-3.5	-3.2	-2.8	0.22	4.2	5.8	-1.3	-3.2	1.2	-0.32	-1.9	6	2.6	3.7	2.4	0.31	0.64	-5.4	0.33	-1.2	-1.7	-4.5	-3.6	5.9	-2.6	0.25	-6.5	2.9	-2.1	-5.3	-2.8	-9.7	1.1	-12	-7.9	-0.48	-4.7	-0.22	-0.42	-4	-2.8	3.2	-8.5	0.26	-6	-6.5	-8.8	3.3	-8	5.8
-2.9	3.2	0.3	11	3	11	3	1.3	-3.3	7.1	3.2	20	-0.72	5.7	3.3	9.8	-3	11	-2.8	5	-3.2	8.8	-0.52	0.26	-3.1	3.8	-0.6	9.9	0.59	4.7	-2.1	4.8	4.3	2.1	-1.7	14	-3	-4.3	7.9	6.7	-1.3	1.3	-3.3	6.8	5.3	5.3	-7.7	0.86	-4.6	-10
6.2	-35	3.6	-33	8	-26	2.9	-40	-4.9	-36	1.8	-11	4.8	-61	5.2	-43	1.7	-18	4.3	-46	0.1	-46	0.67	-48	-3.5	-37	-2.4	17	0.1	1.3	0.4	-14	2.2	-36	-0.93	-7.1	-9.5	8.7	5.9	-12	-6.5	3	-9.3	-27	-0.03	-36	-7.2	-66	-5.2	-47
-3.4	29	-1.4	8	7.2	36	-1.1	56	-14	41	-8.4	6.4	-3.9	11	-4.6	13	-2.1	1.4	-1.7	27	-2.3	20	-5.6	30	-2.5	43	-0.56	33	-0.36	40	3.7	18	-1.6	38	-2.5	21	-10	43	-7.5	17	-3.9	47	-3.9	45	-5.1	36	-12	-15	-14	-3.2
-0.22	2.5	8.9	15	0.01	21	-2	10	-7.3	2.2	1.5	18	0.41	8.2	-2.7	6.4	-6.3	15	-0.81	8.5	-4.5	16	-3	11	-0.74	9.1	-0.4	19	-2.2	17	-4.1	15	-11	24	-3.1	15	-2.6	11	-4.5	20	-4.7	13	-3.7	17	-9.1	4.3	4.2	-19	-1.1	-22
1.5	-9.6	14	-17	-10	-14	-5.9	2.9	5	-5	3.6	-17	1.2	8.4	-0.15	2.9	-2.7	12	2.1	6	1.3	9.3	-3.5	6.3	1.8	7	5	9.3	2.5	14	2	-2.2	2.3	1.9	5.9	8.1	1.4	23	4.6	1.7	2.4	13	-1.7	4	2.7	-11	11	-39	6.7	-38
14	-9.6	9.6	-12	5.2	-7.2	6.1	13	3	-4.7	0.58	-21	-0.84	-24	2.2	-17	-1.9	-26	4.1	-5.1	6.4	-4.5	6	-14	0.8	2.1	-3.5	-19	-2	6.7	4	-8	5.4	-1.5	-2.5	-13	-2.7	-1.3	-2.7	-10	-1.9	-9.2	-1.9	4.1	5.3	-7.2	1.4	-39	4	-36
6.3	-6	5.5	3.5	5.1	0.75	8	0.89	-1.4	-13	4.5	9.5	-2	-6.9	3.1	-4.2	1.4	2.7	3.6	3.3	0.76	4.4	-3.3	3.9	2.1	-5.5	-3.7	-12	-1.8	9.6	2.6	-1	3.7	-1.8	2.5	-11	2.6	-0.33	-2.8	-5.8	2.6	0.12	6.7	0.55	5.3	-2.3	-3.3	-19	-10	-12
-4.5	-10	3.7	-12	1.4	-4.4	-3.8	0.15	-7.1	-6	-4.7	-8.9	2.4	6	3.3	-7	-10	-0.68	1.6	3.9	-3	1.6	-1.7	9.8	-1.7	-2.5	-11	-3.9	-3.3	5.7	0.85	-7	-4.7	10	1.5	-6.4	-2.9	4.9	-8.9	-3.2	0.2	5.7	0.55	2.1	-0.12	-0.88	-7.1	-5.8	-11	-4.8
-2.6	2.8	7.3	-12	2.3	4.8	-4.6	13	-7.9	11	2.7	-5.4	-9.3	6.9	4.2	-2	-4.2	0.21	1.2	7.7	1.7	8.6	-6.8	5.1	-1.1	3.2	-6.8	-4.4	0.84	6.3	2.4	1.2	-4.6	7.2	-0.54	-4	-8.9	7.4	-3.7	-3.1	-4.5	0.98	-5.8	11	1	-0.12	-6.7	-1.8	-8.3	4.5
2.7	11	4.9	1.6	3.7	20	-1.9	30	-7.7	17	1.4	-3.9	-3.7	6.1	1	-1.8	-2.7	0.08	-1.3	5.2	-9.8	21	-3.7	5.5	-7	7.7	4.6	12	-2.9	16	-0.76	14	-3.9	15	-4.7	16	-2.3	18	-4	11	-7.5	16	-6.1	15	-4	7.8	7.7	14	-0.28	14
-1	21	2.8	14	-5	30	-1.6	26	-5.1	5.3	-2.4	14	-3.2	2.2	-2.3	-11	-6.6	-14	-0.88	-5.5	-6.1	13	-7.2	6.6	2.5	7.8	-4.8	12	0.4	9.6	2.5	21	-0.83	17	0.61	5.7	-2.3	3.9	-12	14	-1.5	8	-3.1	6	-1.9	8.3	3.5	6.5	1.1	4.9
0.88	11	0.09	5.3	-6.5	21	-5.2	7	-3.2	4.7	-7.4	7.1	-4	3	-3	14	-12	5	-1.6	14	-0.92	10	-5.8	15	-3.7	12	-4.3	5.6	-1.7	13	-3.7	16	-2.1	12	-7.7	22	-1.1	9.5	-9.3	16	-7.1	13	-2.5	8	-5.2	27	-1.6	18	-7.2	0.75
-6.6	-9.2	-5.4	1.5	-7.7	-1.9	-11	-1.1	-14	-5.1	-5.6	6.3	-0.47	4.5	-7	12	-2.6	8.3	-12	7.6	-10	5.7	-4.8	2.3	-12	3.1	-4.6	-4	-3.6	-1.2	-4	-3.2	-4	-3.7	-8.6	12	-4.9	7	-2.8	4.4	-5.4	6.7	-8	-1.5	-7.3	5.8	-12	8	-16	-1
7.1	-1.9	3.2	2.2	-1.1	-1.6	4.9	-0.42	1.4	1.3	6.2	7.3	3.8	6.7	-0.48	7.9	7.8	3.5	0.36	2.9	-4.6	2.2	-0.66	6.1	-7.1	2.6	-5.4	-1.7	3.7	-4.1	-4	4.2	1.7	-2	-7.4	-1.2	-2.1	3.7	-0.1	6.5	0.07	1.6	-9.5	8	-1.1	11	-8.7	5.8	-20	-0.19
6.4	13	8.9	9.6	21	10	8.3	6.3	0.45	7.2	13	13	4.3	2.2	0.8	11	5.1	3.4	0.34	5	0.32	6.1	-2.1	9.1	4	2.2	1.1	-0.32	-5.1	-6.5	1.1	2.8	5	7	-9.3	1.4	-0.12	6.1	-3.6	2.7	0.98	3.2	-1.1	8.4	4.3	9.7	12	2.6	13	-3.1
-1.3	6.2	4.3	1.4	22	9.4	8.9	5.9	-6.4	2.8	-1.5	11	-1.9	-2	-5.2	3.1	-6.2	2.2	-3.2	0.26	-10	2.6	-13	-1.5	5.9	1.2	3	-0.51	-2.8	-1.9	4.4	-1.7	3.9	1.3	-6.8	1.3	-5.6	2.7	4.1	2	-0.74	-1.7	-2.3	6.2	-1.5	8.7	-1.8	-2.5	2.7	-6.3
1.2	-3	3.1	2.8	11	3	1.5	-0.53	4.2	-3.5	0.43	4.1	-7.2	-2.7	2	1.5	-0.4	-2.5	-1.2	7.3	1.5	-1.2	-8.2	1.5	-4.9	5.1	4.3	-3.5	4.8	-1.6	4	1.9	3.2	1.2	2.2	-4.6	0.01	-4.3	5.9	-3.4	0.57	-14	2.6	6.9	-3.6	7.7	-5.2	-3.9	-5.5	-8.6
2	8	1.5	4.5	0.18	22	-0.46	3.9	5.2	-1.6	-5	7.7	1.5	-6	3.9	8.7	0.37	3.5	3.7	10	-1	5.8	1.5	1.4	-3.2	12	-2.1	8.1	4	3.5	6.9	12	-1.1	8.9	4.4	14	1.7	12	0.77	3.4	1.4	9.8	2.6	11	-0.08	6.9	-7.5	-2.6	-1.3	-2.8
-1.1	4.2	-0.6	0.46	-7.6	24	-13	19	-9.5	-0.95	-6.7	12	0.01	0.25	-2.8	-8.4	-11	-9.8	-4.1	-5	-9.6	-0.91	2.5	-2.6	-6.3	18	1.1	-12	0.67	-7.5	3.8	7.7	-5.2	7.6	3.3	-4.3	-0.88	-3.3	-0.59	-7.8	-2.4	2.4	-5.9	16	-7.9	-0.02	-13	-0.37	7	-7.9
-7.4	-3.2	-3.4	-3.5	-1.1	8.3	-9.1	-2.5	-7.1	-6	-3.8	7.6	3.4	5.1	0.04	3.2	-1.4	7.4	1.8	1.3	-0.97	0.14	-0.47	0.65	-2.2	1.7	0.89	-21	-2.8	-18	-5.7	1	-1.9	4.3	-1.7	-11	-6.6	-17	-3.4	-3.6	-4	-16	-5.1	-1.5	-11	-7.1	-1.6	-4	0.26	-3.4
-7.5	-34	-1.8	-24	6.1	-34	-7.3	-40	2.8	-27	-3.8	-19	0.44	-16	3.9	-14	10	-17	4.9	-18	4.5	-30	2.3	-14	2.2	-19	-1.2	-11	1.2	-21	-4.6	-22	3.3	-25	-4.4	-20	5.5	-21	-6.7	-25	6	-13	-0.22	-26	-6.6	-27	-3.9	-44	0.28	-56
1.6	-16	-1.2	-16	1.1	-19	0.9	-17	6.6	-16	3.6	-25	1.4	-46	8	-9.7	5.8	-15	8.7	-33	5.5	0.15	6	-51	4.3	2.3	-0.74	-0.9	4.4	4.6	-0.75	11	3.9	-1.6	4.1	-5.2	4.6	1.1	0.87	-7.5	6.8	1.9	1.1	10	-3.7	1.1	0.16	-36	10	-78
4.8	17	-2.6	14	2.2	-15	-2.5	10	2.4	-2.4	-2	10	-1.5	5.2	7.7	1.5	5.8	-7.3	6.9	-3.5	6.1	-11	4.7	10	3.5	-3.7	3.7	-24	3.1	-17	7.2	-15	10	-5.7	3.9	-23	-0.64	-19	0.44	-21	-0.28	-26	4.1	0	15	-7.2	9.5	21	18	-5.5
10	-9.9	5	-11	11	-12	13	-22	16	-14	6	-11	-1.8	8.7	6.1	-5.2	4.6	-5.8	8.2	3.2	-0.48	-10	5	7	5.5	-17	4.8	-14	-0.37	-15	3.1	-18	10	-21	2.1	-23	1.2	-22	4.4	-10	3.1	-14	6.2	-21	14	-14	4	-4.7	8.5	-6.2
5.5	-11	5	-4.1	14	-17	5.8	-30	4.3	-6.8	9	-11	-1.5	-15	10	-8.4	7.2	-7.1	13	-9.2	9.6	-15	2.7	-6.7	8.9	-18	2.8	-2.8	0.63	-6.8	4.8	-14	8.1	-20	7.5	-23	2.2	-13	7.4	-7.9	7	-17	7.4	-20	13	-12	-3.9	-13	2.6	-18
1.6	-2.4	8.2	-0.99	4.6	-14	3.9	-7.8	2.1	-2.6	7.5	-8.9	6.4	-6.8	4.6	1.9	2.3	-12	5.1	-4.1	4.7	-11	8	-1.5	0.99	-14	-2.5	-3.5	2.8	-15	-2.4	-4.8	-1.9	-24	-2.2	-10	-11	-8.1	1.4	-5.4	-0.47	-9	-3.2	-18	3	-8.7	0.44	6.5	9.7	-3.7
-6.7	-8.6	-0.09	-4.5	-3.3	-33	-0.4	-17	-1.1	-3.4	-1.8	-15	-0.85	4.1	8.2	5.2	-1.7	5.2	3.8	0.03	3.5	-1.4	1.9	0.89	0	-11	5.9	1.6	2	-7.5	2.3	-0.79	8.7	-15	4.1	-6.1	-1.7	-5.4	-0.93	1.8	3.9	-5.1	-3.9	-6.9	-5.7	-0.27	2.3	8.5	7	3.4
-4.9	1.8	-3	2.9	-4.7	-19	-5.9	-6.4	7.7	-1.4	-0.23	-8.5	-4.5	11	5.9	5.8	1.8	2.8	6.5	-4.2	3.5	1.5	1.1	-2.2	1.9	-9.5	4.4	-5.7	3.4	-9.8	-4.6	-1	4.2	-1.7	7.3	-14	5	-12	-2.2	-5.2	11	-13	-0.61	-10	-6.8	3.8	-0.61	17	2.2	19
0.19	18	0.23	13	4.3	28	0.89	24	5.7	18	0.77	12	-3.7	17	6	16	-1.3	27	4.9	14	3.6	16	3	2.6	1.8	-3.6	6.4	7	2.4	6.6	1.2	2.6	5.6	10	7.7	14	7	14	3.9	4.2	11	14	8.6	-3.4	2.2	3.4	2.3	26	7.5	39
-0.59	6.9	-0.24	14	3	21	1.8	16	8	16	9	17	-4.6	-0.94	4.2	7.9	0.31	-8.9	0.64	11	3.2	5.4	3.1	14	-1	19	0.02	9.3	-6	22	1.6	13	6.7	11	7.7	20	3	17	-0.6	10	5.5	23	2.8	16	-1.1	11	4.7	8.4	9.4	11
8.1	-2.1	3.8	5.5	5.2	-7.2	6.6	-8	8.9	8.4	9.7	3.1	6.3	-9.3	5.9	-7	2.7	-17	2.8	-7.5	-1.2	-11	3.5	-11	4.4	-13	3.7	-15	-2	-12	8	-1.2	6.6	-6	6.1	-9.2	4.7	-23	-0.67	-7.7	5.5	-20	4	-16	10	-7.9	3.8	17	2.4	16
9.8	-6.2	2.2	-2.1	11	-17	9.8	-12	9.6	2	6.2	-9.4	3.8	-9	4.9	2.9	4.8	-5.5	3.3	-3.1	-0.15	-7.3	2.1	-2.8	2.6	-12	11	-8.8	4.1	-6.4	1.4	-16	9.8	-7.5	3.7	-3.7	3.6	-7.5	6.2	-7.3	1.6	-6.4	4.7	-17	-0.14	-10	-0.99	8.5	-5.2	8.8
4.1	0.11	5.5	6.1	5.3	-14	1.8	-7.9	2.5	6.6	7.5	-3	6	7	6.9	1.5	13	-9.1	5	-3.4	-0.92	-5.7	1.1	1.7	6.7	-7.7	11	-0.8	13	-4.8	5.9	-2.6	1.7	-3.7	0.91	-8	5.6	-7.4	7.5	-4.8	1.6	-9.5	3.5	-11	-2.5	0.25	-7	3	-9.8	3.2
-20	-0.7	-21	3.1	-6.5	-19	-5.3	-13	-12	3.5	-12	-5.6	1.2	1.3	-1.3	-0.52	-5.1	0.17	0.45	-3.1	-10	1.1	-6.3	1.2	-4.4	-3.5	-6.8	-1.6	-3.5	-2.8	-3.4	5	-11	-2.9	-22	-1.3	-10	1.3	5.5	4.7	-13	-1.9	-8.8	-2.5	-19	3.5	-33	6.6	-32	3.5
-32	8.8	-31	12	-17	-4.9	-17	-7	-22	-1.5	-17	-4	-7.7	2.9	-1.2	1	-23	2.7	-4.2	-0.94	1.6	0.28	-14	-1.4	-13	-4.7	-6.5	-4.1	-3.4	-6.2	-11	-2.2	-12	10	-16	-1.4	-20	-2.8	1.1	-3.4	-9.1	0.23	-18	-2.6	-29	10	-25	11	-17	4
-16	4.8	-5.9	8.7	-18	0.79	-14	-5.9	2.2	-0.48	-6.7	-2.8	-0.82	-0.53	-5.2	5.3	-6.5	6.6	-7.1	-3.3	-10	2.3	3.6	4.8	-11	-3.2	-4.3	5.6	4	-3	-7.8	4	-7.5	0.19	4.7	6.2	-13	1.4	-5.4	0.31	-3.7	-7.9	-9.3	-0.07	-4.4	15	-0.91	4.7	5.2	0.16
-34	2.8	-26	5.5	-31	-7	-33	-5.7	-17	-4.1	-23	-5.5	-6.5	-4.1	-11	1.1	-13	4.1	-7.9	-0.23	-10	-4.8	-15	0.83	-18	-1.9	-16	18	-9.5	2.2	-15	4.5	-13	-12	-11	10	-18	10	-13	8	-15	-5.3	-18	0.87	-19	9.1	-20	4.1	-21	-2.5
-18	6.8	-20	2.3	-12	-17	-15	-5.6	-9.5	-3.6	-15	-2.2	-8.4	1.4	-7	0.66	-3.5	-0.26	-5.1	-3.5	-3.5	-11	-11	0.86	-12	2.9	-12	-0.71	-12	-3.8	-12	-2.3	-0.73	-17	-6.6	-2	-3.1	4	-8.3	2.9	-8.2	-8.4	-7.2	2	-3.7	4	-11	13	-8.6	9.8
0.76	-4.7	-0.57	-3.1	-17	-20	-8.6	-22	-13	-5.5	-5.2	-16	-11	3.1	-6.2	4.2	2.1	-3.3	-10	0.8	-6.6	-6.6	-3.9	5.7	-17	2.5	-9.2	-1.4	-9.8	-9.2	-7.1	-3.5	-3.4	-11	-11	0.81	-6	1.4	-12	-4.6	-10	-8.8	-8.3	3.5	-3.6	4.3	3.4	8.8	-0.66	14
0.44	-2.4	2.9	-1.2	-8.8	-18	0.5	-17	-1.5	-6.7	1.5	-11	-3.8	5.1	-8	-1.2	0.87	-0.73	-5.8	-0.82	2.5	-4.1	-3	-0.23	-11	-0.02	-6.2	-4.4	-3	-9.5	-4	-5.1	-0.69	-7.4	-6.6	-2.1	-1.8	2	5	-5	-6.1	-6.3	-3.6	1.1	4.6	-5.1	3.6	5.5	4.1	6
9.8	-3.4	14	-1.6	9.4	-16	5.3	-6.9	3	-12	11	0.39	-3.8	4.1	-2.9	2.5	2.4	-6.4	-2.9	-5.2	5.6	-9.6	-2.3	-8.5	0.38	-0.86	-3.3	-2	-0.61	-12	2.3	-6.8	9.9	-4.1	4.5	-7.3	4.4	-2.2	8.3	-11	1.7	-9.8	7	-3.5	8.9	-0.41	10	3.4	16	3.5
4.3	21	9.1	9.5	3.5	23	-1.4	27	-4.1	18	8.1	22	2.6	9.2	0.97	17	5.7	21	2.5	13	4.3	11	2.2	16	-2.6	17	-3	17	4.8	6.5	-0.76	16	3.2	14	3.8	10	1.2	25	4.3	3.6	3.4	15	-1.4	16	-0.53	11	14	0.91	16	-8
-5.2	5	-3	1.8	-5.9	16	-2.8	16	-3.8	7.1	-2.3	12	1.8	1.2	-1.3	7	5.8	15	-2.8	0.28	1.9	4.1	2.7	1.1	-5.3	5.8	-11	-1.3	-6.5	0.1	-2.7	-8.9	-3.1	5.4	-1.3	2	-7.8	14	0.98	-5.7	-1.1	7.4	-9.2	2	-6.5	-4.5	8	11	14	0.52
-9.9	-4.3	-4.8	-5.8	-6.8	16	-2.9	16	-2.2	-0.84	-3	8.3	-0.26	-11	-4	-12	-5	9.2	-5.2	-7.9	-3.4	-8.2	-1.7	-5.2	-2.1	-8.7	-8.2	-2.7	-4.5	-2	-2.6	-4	-2.5	-4.3	0.1	5	-7.2	9.6	-9.8	-13	0.53	11	1.7	-1.4	-8.2	-10	-0.75	12	8.6	25
-1.6	-11	-4.4	-21	-13	-30	-10	19	-0.76	8.8	-2.3	-19	-6.8	-16	-1.4	-18	-1.8	-31	-4.4	1.5	-6.3	0.99	-1.3	12	-2	34	0.56	12	-0.33	32	-5.2	9.8	3.3	26	1.5	9.9	-1.4	30	-4.8	-1.9	1.3	39	-1.9	29	4.1	19	-1.4	11	-1.2	36
2.3	-14	-1.4	-23	7.2	-13	13	21	11	-5.8	8.1	-25	-7	-4.2	2.4	-3.5	-5.4	10	-2.4	1.6	-1.2	-12	1.4	9.6	0.9	1.9	0.03	30	-4.9	16	-2.1	-0.5	5.7	7.1	-3.1	11	-0.97	8.7	0.98	30	-0.63	11	0.49	2	1.6	21	-1.6	-42	-4.5	-0.17
3.5	3.2	-0.42	13	4.4	12	1.8	17	4.8	-3.8	2.8	7.1	0.09	2.9	5	-6.6	-3	-7.3	-0.79	-1.1	7.7	8.6	-3.2	-7.5	8.4	22	-1.4	28	-7.8	24	2.6	14	-0.29	18	-3.2	16	-2.4	24	-2	18	-1.3	25	10	21	5	20	-7.8	-28	-7.5	-18
-7	-6.2	-3	-1.4	-3.5	-10	-6.4	-24	-2.6	-8.9	-0.12	-12	2.2	-14	-2.5	-30	4.3	-25	-1.5	-20	9.9	-16	1.8	-18	4.7	-8.7	7.8	-9	2.8	2.5	8.4	-3.4	2.3	-5.4	7.5	-17	-0.74	-15	8.1	-11	4.7	-14	3.5	-19	2.8	-13	-5.8	-4.2	-8	-2.9
-3.6	-7.3	-6	-8.3	-5.7	-22	-4.3	-23	1.2	-16	-0.1	-15	-4.9	20	3.7	-1.2	5.2	12	1.8	3.9	6.1	-4.8	0.65	7.2	-1.5	-4.1	-5	-2.2	-4	-3.3	-1.3	-2.1	-2.2	-6.1	3	3.4	3	0.75	-4.3	-7.5	3.1	-1.2	1.6	-9.3	-3.2	-8.4	2.6	0.6	-3.6	-0.83
-3.6	-15	-6.9	-7.6	-9.1	-26	-12	-27	4	-16	-4.6	-11	-1	-0.99	3.2	-0.24	-5.7	7.1	-2.8	-5.4	0.18	-5	1.4	1.5	-2.9	-10	-6.7	-2	-9.5	-11	-5.1	0.82	-4.6	-13	0.21	2.4	0.46	-8.6	-1.6	-2.7	-4	-1.7	1.1	-13	-5.6	-4.2	-0.78	-2.5	-1.9	1.6
-5.4	-11	-6.2	-15	-11	-26	-10	-13	-2	-15	1.4	-12	0.77	-3.1	2	1.6	-11	-8.1	-0.57	-4.6	0.1	-3	0.81	-10	-1.6	-8.9	-9.3	-4.7	-4.9	-6.3	-4.2	-8.3	-6.5	-16	-3.4	-13	-9.7	-12	-7.2	1.3	-4.8	-12	-0.55	-10	-1.8	-3.7	-6.7	-10	-0.61	-5.9
3.8	-8.1	0	-5.8	-8.2	-21	-6.7	-20	-1.6	-4.9	3.8	-5.2	1.3	1.5	3.9	3.2	-1.7	-3.8	3.9	0.11	6.4	4.8	4.4	-0.87	-2.1	-0.68	-5.3	16	2.1	3.9	-0.5	4.6	2.5	-12	-3.5	-5.3	0.81	-0.18	-6.9	17	-3	-0.35	0.91	-1.3	-3.5	2.6	-1.4	4.8	-6.3	-2.7
5.4	-3.5	2.3	1.7	5.5	-5.2	4.6	-29	3.1	-4.1	4.1	-4.5	6.2	3.1	2.7	-2.7	9.5	14	-1.7	1.1	5.3	4.4	5.6	-0.82	-2.6	5.2	-0.44	-2.9	-3	-4	-5.3	-1.1	-2.6	2.8	-0.48	-5	3.9	3.6	-7.5	0.23	6.1	7.4	3.8	1.9	2.9	3.3	0.44	10	-6.7	8.8
6.9	2.3	-0.24	0.05	0.76	-15	4.4	9.8	4.4	-1.1	5.4	13	6.1	-7.1	0.36	11	-0.31	5.5	-0.65	-0.48	-0.46	5.4	1.4	3	-0.76	9.2	-0.23	0.76	3.4	-8.4	-7	5.8	-3.6	6.1	7	5.2	2.7	9.9	-8.5	1.8	5	7.6	3.5	19	-3.7	16	3.4	12	-1.7	-1.9
-2.6	-8.7	-7.5	0.76	-4.5	2.2	-1.3	-5.3	-9	-16	0.74	3.9	3.3	-18	2.8	-24	-8.2	-28	-0.86	-30	-0.37	-11	2.8	-40	2	-12	-1.3	1	-5.3	7.5	-2.7	-8.3	-1.4	-13	2.7	-6.5	4.5	1	0.98	-3.8	-1.2	-1.5	7.1	-6.8	-9.1	-29	-2.5	2.9	-4.7	1.8
2.4	-3.6	2.6	-5.8	3.9	8	-9.2	-2.3	-3.9	-0.71	5	3.8	5.3	-3.1	2.1	-14	-2.7	-8.4	-1.5	-6.6	0.42	-6.9	7.4	-0.42	0.37	-0.83	-3.8	-8.5	-2.8	9.5	-2.9	1.9	-7	12	5.3	5.3	-3.7	0.65	-2.1	-4.5	6.8	7.3	0.17	-2.7	-4.1	-2.7	5.3	8.4	2	12
11	-8.2	2.2	-11	12	-7.8	15	-8.3	7.2	-9.4	-1.2	-4.1	2.7	-8.2	7.2	-8	15	-14	5	2.9	4.4	4.5	5.5	-2.4	4.1	0.6	1.3	-5.3	-2.8	7	13	-2.7	-4	0.66	2.7	6.3	16	-12	2.7	-5.1	4.2	7.1	6.5	-11	2.8	-8.2	19	-8.6	23	-6.1
14	-3.4	-6.1	-1.6	20	-8.4	22	1.4	12	7.3	-0.65	-6.7	14	-6.5	9.8	-5.1	4.9	-18	17	-4	15	-4.2	8.1	-13	21	1.3	8.3	-5.5	8.7	-0.18	13	1.2	8.7	2.8	2.3	-1.8	13	-5.3	8.1	-6.3	9.2	-2.6	15	2.7	10	-0.39	3.2	-1.2	3.2	4.9
-2	5.4	3.4	2.7	8.4	1	-11	-3.1	-4.7	4.3	3	0.51	-7.6	8.7	-3.3	8.4	-0.51	5.2	0.83	5.3	-5.4	-5.5	-5.3	2.8	3.6	0.94	7.2	0.41	6.5	-7.1	-3.7	-1.2	-9.8	-5.3	3.2	-0.57	4.1	-8.7	8.5	-3.6	1.4	-3.7	-0.42	1.4	-9.2	8.8	-2.8	3.4	0.45	1.7
-10	-2.6	-5.7	0.84	-5	-12	-9.7	-12	-12	-3.1	-3.8	3.9	-5.7	1.4	-4.6	6.5	-2.6	5.2	-6.2	5.4	3.8	-0.38	-5.5	4.9	1.4	-0.5	6.9	-1.9	-6.2	-0.4	0.65	-1.6	-5.5	-3.7	0.42	-0.65	-0.1	-7.3	6.1	0.52	-0.14	-1.9	0.53	-1.3	1.2	2.7	-11	0.98	-8.5	7.3
-12	1	-12	7.9	-15	-2.6	-17	-6.8	-12	-2.8	-9.5	-4	-5.5	6.8	-12	0.82	-12	1.7	-13	1.7	3.5	-0.66	-1.1	1.4	-1.9	-0.33	-5.1	-0.61	-9.3	-1.2	4.8	-1.5	-6.7	4.2	-4.2	-1.2	-12	-3.3	-3	2.4	-2	-4.3	0.67	-6	-6.1	-1.6	-1.1	-1.9	-3.6	3.2
-9.7	-7.3	-17	4.4	-30	-19	-13	-16	-3.6	-6	-13	-0.06	-0.04	8	-6.8	7.7	-7.4	4.5	-1.9	0.9	-9.6	3.8	-1.3	6.1	-8.2	1.4	-25	5.5	-19	-3.5	-15	2.9	-20	-2.8	-19	9.5	-15	-10	-21	3.8	-20	-0.73	-11	-6.3	-15	6.7	-5.7	14	-15	14
-10	-2	-9.6	4.8	-13	7.7	-14	-9.9	-8.7	-11	-19	2.2	-28	6	-40	13	-14	14	-31	5	-32	6.3	-28	5	-20	-2.8	-17	8.4	-6.4	1.4	-21	5.2	-22	2.8	-20	12	-0.68	-5	-31	13	-7.7	-4.9	-26	1.5	-13	7.7	-12	13	-24	28
3.4	18	4.3	5.7	0.01	31	1.3	42	-0.46	24	0.44	15	6	-9.2	0.13	-11	-6.3	16	14	-9.3	6	1.8	16	-8.8	13	3.5	-3.8	-0.02	3.6	1.3	-1	6.7	3.9	7.6	-6.8	4.1	-5.6	6.6	-12	4.5	4.2	-1.5	5.9	9	9	19	24	5.6	13	24
-0.47	-12	-0.41	-8.5	-2	17	-5	19	2.6	2.5	-4.4	3.5	1.8	12	6.6	21	-4.6	40	2	30	0.86	18	-3.8	23	-7.2	21	6.8	35	0.66	38	-0.21	22	-0.75	16	-0.49	36	-3.5	42	2.7	22	-5.5	46	-4.7	22	2.5	18	4.7	3.8	4.4	16
-3.6	-5.6	-2.5	-11	-5.7	11	2.9	12	1.4	-3.6	-2.6	-7.1	-1	-15	-3.6	12	-3.4	-1.9	-9.4	1.8	1.2	17	1.1	-21	-9.6	8.6	-3.9	26	-0.49	17	-4.9	11	-8.3	11	-7.3	22	-8.1	12	0.1	23	-6.8	14	-6.5	9.3	-1.2	-2	2.9	-14	12	-7.7
-1.2	0.48	3.3	0.32	-5.3	5.7	-2.1	-14	1.8	-0.27	-5.2	-1.1	0.5	5.9	4.8	-2.4	-3	-2.4	-4.6	10	-3.6	9.2	-4.2	7.2	-12	6.4	-0.89	-1	3.4	8.6	-1.6	6.3	-2.4	10	-5.3	1.6	-5.1	-11	9.5	0.08	-8.4	-1.7	-6.5	6.2	-11	6.1	11	-7.9	14	-12
12	-14	6.5	-5.8	3.8	-9.6	7.2	-24	5.4	-9.3	6.7	4.4	3.6	-17	6.9	-23	4.5	-22	1.2	-17	1.4	-20	-2	-23	-4.3	-17	-6	-18	1.1	-1.4	-4.3	-27	6.5	-23	0.75	-8.2	3.7	-15	-0.81	-24	-1.6	-11	5.6	-21	13	-28	6.4	-14	16	-11
12	-8	11	-7.7	15	-12	10	-4.5	11	-17	16	-3.2	7	-19	5.5	-29	9.1	11	5.1	-33	12	-48	5.1	-52	5.2	-31	3.8	-12	6.7	-23	2.9	-33	6.7	-17	12	-24	5.9	-6.5	6.1	-27	7.6	-15	11	-33	9.7	-31	9	-34	14	-20
18	1.7	27	3	27	19	18	40	17	19	20	-0.92	3.7	19	10	21	8.1	19	5.5	23	9.8	27	7.7	25	3.2	5.6	15	28	3	26	13	17	18	27	12	22	3.2	22	12	19	4.7	16	11	12	17	8.8	23	-21	29	-24
17	-2.1	16	8	11	21	6.2	12	13	8.1	10	5.8	1.5	2.6	7	-10	-2.6	-8.6	0.92	-7.4	4.8	0.69	2.4	-5.3	-2.2	-4.5	6.1	0.93	4.8	14	-1.2	-2.5	3.7	6.6	14	4.3	5	2.5	6.8	6.6	6.1	5.2	3	4.6	-0.12	2.1	20	-14	24	-5.3
3.9	0.92	0.41	7.6	-7.9	13	-2.6	4.4	-2	9.6	-4	4.8	-3.2	8.3	-3.8	-1.4	-2.5	-3.9	-0.09	3.6	-0.4	10	-1.8	4.9	-6.5	7.7	-6.4	3.6	-2.3	16	-0.27	2.2	-6.4	9.6	5.6	1.7	-1.5	9.2	-6	4.3	-0.69	13	-3.8	6	-6.2	-0.76	0.48	-4.4	11	0.31
-0.37	-9.1	0.85	2.6	-8.8	1.9	-4.4	-10	-6.5	4	-7.7	-0.58	9	-1.7	-10	-1.8	-2.5	-4.9	-1.8	4.2	-3.9	6.5	2	4.5	-2.3	-1.4	-10	-3.2	-6.4	-1.9	-1.6	-5.7	-7.3	-2.1	-2.8	-0.66	-2.5	-5.2	-12	-1.2	-1	1.5	-0.17	1.4	-9.5	-2.3	2	-6.9	6.6	-4.1
6.6	-5.3	7.8	-0.05	-8.9	-6.2	-1.1	-20	6.8	-11	1.9	-6.8	3.1	-2.5	-8	-1	3.2	-12	-2.8	1.2	-4.1	0.95	-2.5	-2.9	-2.2	-4	-5	-5.4	-8.6	-5.6	-7.2	0.68	-2.9	-6.5	-2.7	-1.5	5.2	-12	-5.6	-0.2	4.6	0.24	6.2	-5.4	0.38	-5.8	19	-2.2	27	-11
-31	-1.1	-22	11	-21	0.69	-16	-3.9	-20	8.8	-22	4.3	-18	5.2	-11	-1.1	-2.4	1.2	-9.7	-2.5	-4.1	0.72	-17	-0.59	3.5	-0.54	-4.3	1.2	2	1.2	-5.1	-4.2	2.4	0.19	-8.1	-5.2	17	-7.5	-2.4	3.6	0.97	0.42	5.5	-1.1	6.8	1.4	-20	10	-22	9.5
6.3	3.8	3.4	3.5	10	-7.5	16	3.6	1.1	-1.4	0.53	-5.2	16	-2	-0.27	-5.5	3.6	-8	7.1	-9.3	-3.5	-6	13	-8	0.99	-2.1	-3.8	2.4	6.9	2.5	-4.6	-0.56	0.65	-5.3	1.4	-1.3	4.8	-11	-9.7	12	3.2	-5.7	0.22	-5.2	-0.69	-0.23	-17	16	-15	4.9
7.5	17	11	15	6.3	-3.2	4.3	-7.9	17	4.3	14	2	2.6	-4	8.9	7.9	8.3	-1.4	1.1	-0.35	7.6	0.48	1.8	-0.1	3	-7.9	2.6	2.8	5.2	-8.5	2.6	-0.27	11	-1.4	6.4	2.1	3.9	-12	1.6	1.8	2.8	-7.5	8.1	-8.9	3.7	3.5	2.1	16	5	19
5.1	18	3.1	20	2.5	-6.1	10	-1.7	7	4.5	1.7	5.9	-1.6	-0.67	6.7	9.5	8.1	6.3	-2.4	0.84	9.3	4.4	8.2	4.2	3.2	-3	4.7	0.28	8.3	-12	7.3	0.1	5.8	-1.5	18	1.7	7.5	-7.3	7.2	-1.1	7.6	-9.4	7.3	-5.7	-1.3	2.7	0.16	17	1.3	18
0.35	7.8	-7.2	12	-12	-12	1.1	-3.3	2.8	3.9	2.1	-4.5	2.4	-0.02	-1.4	6.1	-1.2	3.1	-1.2	-5.1	0.31	1.7	0.85	-3.2	3.6	-7.3	0.98	-5.3	2	-15	0.86	1.9	-0.75	0.38	7.5	-5.5	5.7	-6.9	-4.1	0.41	3	-5.8	14	-9.5	4.3	2.8	-4	20	-9	16
5	3.5	-0.78	6.5	-1.2	-14	-0.68	-14	-1.9	7.9	5.4	-2.5	0.03	1.2	-0.44	8.4	-5.2	7.6	0.94	-4	1.6	-0.79	-5.7	0.41	3.2	-6.7	7.6	-0.16	3.2	-7.4	1.3	6.9	4.3	3.2	5.7	-7.1	4.3	-8.9	0.87	0.44	3.6	-5.9	7.5	-9.6	-1.7	4.6	4.3	19	-4.8	19
4.9	19	5.2	18	-0.17	-0.38	6	0.45	2.1	12	6.2	1.8	-1.5	0.4	-4.5	8	3	11	-2.1	0.36	3.6	2.4	5.3	7.8	11	-2.3	10	-0.72	1.7	-4.8	2.8	3.5	8.5	1.8	9.7	-2.9	3.2	-7.8	6.7	2.2	6.4	-5.1	14	-2.7	10	4.2	5.7	12	-0.41	13
4.2	22	5.5	17	-1.1	-0.66	4	4.8	1.5	16	2.5	5.2	-3.7	9	-6.3	11	-3.2	14	-2.2	9.3	2.8	12	2.3	5.7	7.1	-0.37	-8.1	0.18	-6	-5.5	-9.2	7.9	3.3	2.3	3.8	0.9	-1.4	-7.6	-4.1	3.6	-1.8	-9.8	4.2	7.3	3.4	13	1.6	35	-0.56	37
3.9	22	-0.07	21	1	18	9	5.5	-2	9.7	-0.92	13	-0.38	15	-5.8	17	3.6	27	3.1	11	-2.1	15	4.7	9.7	6	5.5	-1.1	-1.1	-2.6	-4.6	-6.6	12	4.8	13	7.7	3	4.4	5.4	-4.4	-0.69	6.7	1.8	9.1	5.7	11	12	-5.2	46	-10	50
3.6	21	7.8	8	0.45	38	3.3	21	-6.7	9.6	3.3	15	-4.4	-6.9	-9.6	-2.1	-3.7	-14	-5.7	4.6	-4.2	7	-2	5.4	2.3	18	-1.4	2.2	-4.5	12	-5.2	18	6.5	11	6.1	14	4.3	6.9	-4.7	9.5	4.3	7.9	4.8	19	3.2	15	8.7	24	0.07	38
12	3.8	14	12	9	8.7	14	-14	2.8	7.5	19	4.3	6.2	6.7	-7.7	-3.2	3.3	0.69	0.47	0.36	-3.5	1.4	2.9	2	5.4	-9.1	-11	-12	-6.5	-8.8	3.1	5.2	6.4	-6	8.3	6.3	7.5	-21	-2	9.4	3.7	-11	-3.9	-10	3.9	4.5	11	21	2.3	9.4
15	-20	11	-22	19	-22	23	-42	13	-28	15	-16	17	-12	8.2	-9.3	17	5.2	11	-17	8.2	-16	17	-21	21	-46	10	-9.3	17	-19	14	-15	4.4	-25	15	-3.2	15	-17	10	-15	12	-13	6	-37	10	-18	25	-4.9	26	12
3.6	28	7.1	11	22	32	15	54	11	31	12	19	6.2	25	4.1	19	8	18	2.4	34	1.7	24	-1	37	14	42	10	18	6.6	21	-0.75	22	1.5	32	-0.11	27	5	39	5.4	9.3	1.1	36	1.3	48	4.2	40	-2.5	1.8	-12	5.4
3.4	13	10	2.4	6	31	-2	40	3.7	24	9.8	7.5	-0.74	6	4.6	-2.2	11	0.74	5.8	12	12	12	3.6	17	9.8	19	16	12	8.2	18	9.9	12	2.8	25	11	11	6.5	26	13	13	1.2	14	9.5	31	13	20	3.7	-11	-0.26	-15
1.2	18	-1.5	15	-0.91	28	4.9	14	3.7	18	5.2	22	2.1	7.6	0.1	0.29	0.04	3.1	-1.3	3.5	6.6	14	4.8	7.3	7.8	7.4	6	5.8	-2.4	15	6.7	18	-1.1	17	8.4	15	5.9	7.1	11	19	-4	11	0.66	11	0.08	14	-2.7	5.5	-7.9	3.1
5.8	9.6	2.9	4.6	1.7	20	0.17	4	2.8	1.7	3.1	11	5	-5	-0.37	-2.3	0.47	5.5	2.8	6	-3.5	-1	5.9	-8.8	1.5	-4.2	-3.8	-1.3	-3.5	1.6	0.09	-2.7	-0.93	12	1.2	1.8	11	4.9	-0.14	-0.48	-3.6	5.5	4.1	-0.97	-8.1	-1.6	9.5	-6.6	-2.4	-6.4
11	5.6	11	-9.5	7.7	7.3	7.9	18	15	2.3	9.9	-6.4	8.5	4	4.9	5.4	4.3	8.7	3.5	11	5.3	2.2	8.2	3.8	7.7	4	1.7	6.7	4.4	8.3	3.8	-5	-0.47	-3.4	7.4	-0.46	8	15	5.2	0.49	3.7	11	6.6	5	7.6	-2.7	7	-30	-0.76	-31
6.7	-2.7	9.9	-10	15	14	9.8	-0.8	11	-0.14	7.6	-12	10	2.9	2.2	-4.2	2	-8.5	0.25	4.8	4.7	6.8	8.7	1.8	3.1	15	6.1	-1.8	-2.3	11	1.8	1.4	-5.7	2.2	3.5	4.7	8.7	9.4	3.4	6.6	3.8	1.9	2.6	10	8.1	-0.04	9.1	-8.3	-0.9	-14
12	-0.26	7.6	-0.02	4.3	2	12	-6.9	2.9	7.8	5.7	-7.4	-0.1	7.2	3.1	3.3	-0.81	2	0.27	3.4	5.7	6.5	4.8	6.1	-2.2	7	-0.99	-4.5	-0.79	-1.8	-2.5	11	-3.8	-12	0.86	5.4	1.9	-5.8	-3.8	7.5	-1.1	-3	-1.3	-0.4	0.92	-4.8	8.7	8.3	6.5	5.7
2.6	-11	-1.9	-4.1	2.3	-10	-0.26	-14	-5.6	1.2	2.6	-6	0.79	12	4.3	5.7	3.9	-1.9	1.6	8	3.9	-5.2	2.3	2.1	-1.1	-1.4	-4.1	8.8	1.7	1.6	4.8	-2.8	0.85	-8.2	-2.3	2.4	-0.49	-3.8	-9.1	8.4	0.72	0.02	-6.5	-0.09	2.4	-0.19	-2.7	2.5	-0.21	6.4
-0.22	-8.1	-2.4	4	-1.6	-10	-5.6	-19	-6.6	-3.4	0.82	-9.1	-1.9	10	-4.6	8.7	-1.4	2.9	-5.7	8.4	-3.4	0.61	-0.39	4.9	-8.2	-5.3	3	-2.1	-7.5	-1.8	1.1	-2.6	-2.2	-5.1	-13	-5.6	0.08	-6.5	1.6	5.9	-7.2	-9.8	-8.1	-4.4	0.41	-0.29	-2.2	-1.4	-11	6.6
4.9	-3	2.5	-3.1	-6.5	-17	-6	-5.6	-3.1	-0.36	2.5	-1.7	6.6	4.8	-0.9	5.1	2.9	-0.83	2.2	6.9	-4.2	0.9	3.8	8.5	-0.59	-3.9	1.4	-12	-1.7	-6	4.8	-13	0.37	-15	-5	-5	0.63	-7.8	7.5	-2.4	-3.6	-5.2	1.3	-3.1	9.8	3	5.4	-4.9	8.1	0.15
-0.9	9.2	4.3	3.8	8.2	-9.8	2.3	-1.2	-5.5	0.27	6.3	7.2	7.8	0.25	9.3	4.8	7	-1.3	8	0.54	-2	-2.8	9.6	2.4	7.6	-4	1.5	0.85	-0.09	-6.1	6.2	-6.8	8.5	-7.3	-1.7	-1.7	5.8	-4.2	4.6	1.6	2.7	-6.1	5.8	-2.5	5.2	-0.53	9.7	5.1	6.4	9.7
-5.7	16	2.9	11	15	28	4	23	2	9.6	9.2	20	10	9.8	6.4	14	7.7	18	12	14	-1.3	10	6.6	20	2.9	7.2	10	7.2	9.6	10	5.4	6.4	6	7.6	1.9	7.6	7.2	8	2.4	3.2	8.6	5.6	3.7	15	7.2	12	5	13	9.1	16
-1.4	8.8	7.8	-1.1	7.2	17	-1.3	20	-2.1	11	6.9	1.6	-1.6	8.4	5	3.8	2.9	5.7	2.5	12	1.8	6.8	-5.5	15	6.2	6.6	7.8	-11	7.2	-2.7	-1.2	-2.1	5.9	2.6	-1.7	1.3	4.8	9.3	4.3	-9.6	8.5	9.2	6.9	12	7.8	-1.3	-8.1	12	-0.65	22
3.9	6.5	7.2	-17	9.8	-9.1	-3	33	2.3	12	10	-20	3.8	4	3.9	0.81	-0.29	21	5.1	10	5.8	-4.7	8.3	6	5.3	11	6.3	20	-0.16	12	0.39	13	6.7	12	5.4	5.4	3.6	33	3.8	8.5	13	14	4.7	13	8.7	-0.33	-0.74	12	2.7	18
3.4	1.4	7.5	-8.7	11	4.6	-0.28	30	1.9	4.6	6	-19	-5.7	15	0.74	12	7.9	12	-2.3	28	-2	16	5.1	23	-5.7	16	-0.48	32	4.9	28	2.5	12	9.6	14	7.6	23	-4.5	27	6.6	24	-0.87	25	-8.2	14	6.5	11	-0.29	-2.4	4.5	6.4
16	3.1	14	12	22	21	26	14	14	12	9.7	3.9	14	1.8	11	3.3	11	-7.7	11	7.3	-3.9	12	13	12	11	10	2.9	9	18	16	9.9	11	9.1	18	-1.6	11	9.2	1.5	4.9	20	1	8	6.3	17	14	15	9.2	-5	23	-2.6
0.9	-5.3	-9.1	-10	13	-0.52	8.5	-2.7	3.3	-5.6	-8.9	-9.7	4.2	1.8	6.7	-17	8	-5.3	13	-8.8	2.8	-6.5	0.94	-4.9	13	-3	19	-7.2	15	3.2	11	-11	2.9	5.8	2.3	-5	7.8	-4	24	-10	3.1	-10	9.3	-3.2	17	-11	-11	-10	-5.8	-5.8
-7.2	1.2	-3.7	-6.6	-6.3	6.9	-3.4	10	-1.2	-3.8	-1.5	-7	4	-0.38	5.9	-12	9.1	-14	6.1	-7.6	1.2	0.59	5.4	-5	10	1.4	27	-5.1	16	1.1	5.8	2.3	0.31	5	17	-5	9.4	3.8	17	-3.7	8.1	2.1	8.1	8.8	8.5	-5.2	-21	-8.6	-38	-2.5
-4.6	0.51	-13	-1.6	-6.2	7.9	-12	4.8	-18	1.2	-11	2.1	-0.49	3.4	7.1	-2.2	7	6	8.6	-1.5	1.9	1.4	5.4	-2.3	0.51	4	11	-8.6	2.1	0.19	4	-4.4	-3.2	16	7.7	-6.4	8.2	1.9	8.5	-7	-5.2	0.19	9.4	6.2	10	8.2	-23	-6.3	-25	-8.4
-5.3	1	-7.3	7.2	-3.3	12	-8.9	4.9	-6	12	-0.19	7.2	1	1.9	-6.8	-6.2	2.6	-12	-1.9	0.66	-4.9	0.18	-4.3	0.48	-3.5	2.9	-0.83	-0.04	-4.1	6	-4.9	6.9	-2.7	16	-2.6	1.2	2.9	11	-2.8	-5.2	-6.3	5.8	-1.5	7.1	3.3	9.2	-0.17	2.1	-8.5	-2.4
-1.8	5.6	1.4	14	-2.9	17	-3.9	-0.65	-0.85	17	0.93	16	-0.74	2.6	-6.9	1.9	2.8	10	0.46	5.5	3.1	6	-2.3	-0.92	-5.8	-1.3	2.3	-2.5	-0.65	5.9	3.9	-0.38	4.7	8.4	-1.7	4	6.5	3.2	1.7	1.9	-8.8	2.7	0.41	8.6	5.9	10	-0.81	9.6	-11	8.6
11	-0.96	11	11	4.1	8.4	9.3	-1.9	12	-14	10	10	-3.1	-6.3	6.5	-1.9	4.8	13	2.7	5.2	2.5	2.3	2.9	2.5	1.4	8	-0.34	3	3.8	4.9	2.3	5	7	12	-0.54	7.2	4.9	14	1.8	1.3	-4.7	13	4.7	1.1	7.9	0.1	2.5	-15	0.39	-15
9.8	-0.59	6.5	4.3	17	12	16	8.7	18	2.4	11	9.9	-0.99	-1.9	4.5	1.9	10	-10	3.5	9.8	3.3	9.1	3.4	11	4.4	27	7.6	1	5.5	5.6	9.2	13	6.2	25	-0.14	11	9.5	17	12	7.2	3.9	16	5.1	30	12	21	8.9	-13	2.7	-19
18	8.1	20	18	23	11	15	-0.76	15	-1.9	15	19	5.1	0.22	10	-1.6	1.2	-0.88	6.8	0.6	10	2.5	7.7	1.8	7.1	-0.58	11	-8.5	0.1	4.8	10	-1.1	19	9.4	4.2	-2.1	11	-11	11	1.4	2.5	-3	14	0.39	19	-2.5	12	3.2	11	-9.8
10	7.4	13	0.42	12	0.03	11	11	8.8	0.26	11	-2.1	-8.1	-0.58	4.1	-1.8	-3.9	-4.3	0.25	1.7	3.5	-2.7	4.1	-5.7	-2.6	-6	-5	-6.3	-6.9	-4.6	0.9	5.6	9.2	-7.7	1.9	-1.8	-2.6	-7.4	-3.4	5.2	0.53	-8.3	-0.38	-6.5	11	-19	9.5	-12	5.7	-17
-2.2	-14	7.2	-16	11	-13	3.4	-11	3.1	-16	3.7	-8.2	11	-7.4	-1.3	6	0.36	-9.9	4.8	-3.5	-12	-4.4	8.9	4.3	7.3	-9.7	-12	-12	-4.3	-15	-4.6	-7.1	8.7	-11	-4.6	-8	-7.6	-13	-16	-7.5	4.3	-9.7	-9.7	-10	-1.5	-17	12	-11	25	-23
6.9	-12	11	-5.3	19	-3.3	6.9	6.8	6.9	-12	12	2.6	14	-15	7.4	-12	6.4	-3.6	11	-10	4.1	-8.5	7.6	-10	18	-0.18	1.9	-23	11	-4	9.8	-18	6.3	-8.4	5.8	-27	4.3	-1.3	2.6	-21	14	-17	11	0.95	11	-19	-8.7	-10	1.9	-28
2.9	0.43	4.4	-5.5	7.1	-1.1	-0.59	7.8	6.1	-2.4	1.2	5.5	3.7	3.8	8.4	-13	8.2	5.1	7.3	-0.9	4.7	5.3	1	-2.2	10	1.8	10	-9.3	8.8	-7.7	10	-4	-5.1	2.4	13	-15	-8.7	-7.2	15	-6.8	4.5	-15	0.18	-3.5	12	-0.86	-4.3	-1.7	-5.5	-10
-7.2	-1.3	-5.5	-9.2	-18	0.35	-5.4	5.1	-14	-4.9	-4.7	-3.7	-4.7	2	-2.5	-3.5	-5.5	-6.8	-3.2	0.69	-11	0.36	-4.2	3.3	-6.3	-1.7	2.9	-4.5	3.1	-1.9	-2.7	-6.3	-16	-7.8	-4.9	-6.3	-6	-2.2	4.6	-5.7	-0.13	-1.4	-15	-2.7	-10	-12	9.1	-3.8	6.6	-11
-0.44	-14	3.7	-20	-6.7	-9	-1.2	-3.9	2.6	-15	-1.9	-13	-0.09	-0.66	4	-3.5	5.4	-11	-0.7	-3.5	3.8	0.81	-3.9	2.5	-1.9	-1.2	5.7	-11	10	-7.9	-2.9	-7.9	-0.86	-10	-8.8	-4.2	-10	-8.8	6.3	-9.3	-3.8	-4.3	-6.4	-8.3	-0.28	-18	12	-14	29	-23
-19	-30	-12	-30	-12	-25	-9.3	-21	-2.5	-20	-8.6	-19	1.4	1.8	2.5	-6.8	9.7	-5.4	-5.8	-9	-5.6	-11	-8	-2.9	-1.2	-4.8	3.3	-12	-2.6	-5.5	5.6	-16	-2.4	-23	-13	-6.7	-8.9	-19	2.6	-16	-4.2	-11	-5.6	-13	-3.7	-15	3	-18	7.9	-33
-9.6	-16	-7.9	-9.8	-12	-23	-1.9	-23	-4.2	1.8	-6	-2.4	0.64	-5	0.56	-5.2	-2.4	-7.9	-2.9	-13	-1.3	-11	-5	-0.48	-3.8	-14	-0.68	-4.6	2.5	-16	2.8	-12	-0.74	-20	-2.5	-13	-5.1	-15	2.3	2.5	4.7	-14	-7.3	-14	-2.5	-14	-9.1	2.4	-2.8	0.23
-7.9	-14	0.42	-10	-13	-30	-12	-25	-7	-2.4	-1.2	-5.9	1.8	-1.8	2.8	-3.1	-0.33	-4.3	5.3	-4.9	5	-11	-5.8	-7.7	-7.5	-13	-0.55	-2.1	-3.1	-9.2	1.3	-7	-10	-2	-2.2	-13	-17	-12	-2	-8	-7.5	-11	-9.4	-16	-15	-6.5	-2.9	2.5	1.3	-8.6
-13	-2	-3.9	8.1	-27	-9.5	-15	-5	-9.8	4.1	-8.6	4.3	6	1.9	12	-2.4	6.1	5.5	5.5	-2.4	4.6	-7.3	4.1	-3.5	-2.5	-2.5	1	-1.4	5	-11	-3.5	-2.1	1.4	-3.1	8.4	0.58	-4.1	-0.61	-3	5.1	4.2	-0.97	-9.2	-2.6	-6.8	-0.53	-0.7	4.5	0.88	4.1
-8.2	1.3	-11	5.8	-15	-9.5	6.2	-1.5	-4.3	6.6	-10	7.8	-3.4	7.1	-21	8.6	-25	7.6	-8.5	1.9	-20	-1.1	-9.3	6.3	-3.1	-1.2	-21	-8.3	1.1	-12	-7.6	-8.3	-22	-13	-23	-9.1	-8	-8.2	-12	-2.2	-11	-8.7	-3.7	-5.2	-17	-11	-21	-9.2	-26	-20
5.9	4.6	-5.7	8.1	20	-10	4.3	-9.4	9.9	10	-2.4	7.9	18	-4.3	6.3	3.9	0.15	3.1	16	-1.6	4.3	-0.55	15	-2.3	8.6	-12	1.2	0.91	0.68	-12	1.5	-4.6	2.5	-14	-14	-13	-3.3	-14	8.8	0.46	-3.8	-6.7	6.8	-18	1.1	-15	-20	-1.3	-11	-10
-24	-6.4	-16	4.1	-3.3	-18	-20	-21	-13	-13	-16	8.6	-11	-8.9	-3.2	-1.3	-14	-11	-8.7	-14	-1.1	-9.6	-17	-21	-9.2	-25	13	-22	0.71	-23	-7.6	-20	-9.3	-16	5.3	-23	-17	-20	12	-24	0.99	-16	-9.3	-35	-8	-31	-11	-22	-13	-7.4
-0.83	-11	1.1	-13	-1.6	-15	26	-3.4	6.6	-8.2	-8.6	-1.8	2.6	5.8	-2.5	3.3	6.5	-2.8	2.1	-3.6	6.5	0.49	9.8	-1.1	-3.3	-5.1	4.3	-7.2	-8.1	2.8	-3.7	0.91	-8.7	0.12	2.1	-9.2	-17	-2	2.8	-8.5	-6.1	-1.1	5.1	-6.2	-9.2	-15	4.4	-20	-3	-16
-14	3.6	-25	6	-29	-1.4	1.6	-21	-5.5	-8.7	-27	11	-16	0.76	-22	-4.8	-19	0.04	-20	-6	-1.9	-4	-20	0.83	-7.3	-12	-14	-13	-7.8	-7.2	-13	-9.7	5.2	-0.72	-9.1	-14	-1.7	-2.1	-14	-6.5	-3.5	-6.8	-3.5	-7.4	-6	-17	-7	4.4	-17	5.3
6.5	8.5	-4.8	5.6	-10	11	6.8	2.1	1.4	-9.2	-15	15	-17	6.8	-7	2.1	6	13	-12	-0.54	-8.5	-6.6	-19	-4	2.9	-9.4	14	-3.4	22	-15	13	-12	17	-10	9.3	-14	12	0.51	10	-4.2	13	-3.1	-1.1	-10	5.2	-9.1	20	-9.5	13	-9.3
7.4	9.3	1.4	2.7	5.1	10	7.8	7	6.4	11	-13	11	-4.1	-8.9	13	-0.56	12	-0.6	9.4	-8	1.4	-1.9	-9.9	-9.7	13	-4.7	18	-1.2	1.1	-6.5	9	0.06	3.5	-4.8	7.4	-12	5	-6.5	14	-1.2	4.3	-5	7.5	-2.9	10	-7.8	17	-5.5	9.2	-9.9
-4.7	0.29	11	-6	0.85	2	6.1	1.3	-5.5	-2.4	-8.3	-1.5	-0.6	-1.7	8.2	-1.2	4	1.4	15	-3.5	14	-3.6	10	-0.94	13	-2.2	9	-13	4.1	-17	1.6	-8.5	5.7	-5.8	8.1	-17	-2.3	-3.1	-2	-13	5.5	-12	17	1.1	11	-8.8	-7.2	-3.2	-21	-7.9
-6.3	-4.7	-10	-16	-9.4	14	-2.1	10	-12	-4	-18	-5.1	-3.4	9.5	-5.7	4.5	1.2	10	-7.1	7.8	-1.8	7.7	-5.7	16	-2	18	-7	1.5	-1.9	-0.42	-3.5	4.4	-2.4	6.8	4	-3.5	-5	9.2	-7.7	-1	2.1	6.1	-8.1	21	-6.9	13	1.2	-3.8	-9.6	-10
5.5	-5.5	-12	-7.8	-15	13	5.1	3.7	0.04	3.3	-14	0.61	-15	4	-8.8	6.2	0.73	1.2	-17	3.8	-13	-1.2	-12	6.8	4.4	2.9	4.1	0.98	4.7	-7.5	0.4	3.7	-1.8	-1.3	1	-6.6	6.9	-3.2	3.7	2.9	7	-4.6	-6	-2.4	-7.9	-2.2	-8.5	14	-0.07	6.6
-0.59	-9.2	-17	-7.4	-10	4.2	-2.4	-0.91	-2.7	4.3	-18	2.2	-20	-1.9	-17	6.9	-19	-4	-28	-5.2	-23	-5.4	-37	-9.9	-32	-3.7	-7	-0.56	-17	-6	-20	-1.2	-34	-0.7	-14	0.28	-2.5	-3	-19	5.4	-22	-6	-31	-1.6	-42	-8.3	-2.5	13	-13	5.1
-5.4	-3.5	-20	-9.6	-29	-0.05	-13	1.4	5.8	-3.6	-18	-5	8.7	-1.2	7	3.5	-12	-6.7	11	2.3	13	-5.1	15	5.1	-11	-5.7	-8.4	-8	-17	-8.8	2.5	-7.9	0.66	-5.3	-8.8	-2.5	7	-8.9	-8.4	-0.43	-14	-14	-2	-4.9	-2.4	-4.2	-0.48	0.16	2.4	-1.6
-1.3	4.2	2.3	-3.2	-9.9	8	-2.1	5.3	3.2	2.6	2	0.18	4	7.5	-32	13	-33	8.9	-24	2.3	0.26	3.1	-5	12	-10	2.6	-19	-7	-16	-5.3	-2.1	-1.2	-2.6	-6.2	-17	2	-19	-11	-8.6	4.1	-22	-9.9	-1.5	2.7	-16	12	18	9.9	34	17
11	16	5.1	13	5.3	16	7	-2	5.5	7.4	2.6	13	4.2	13	-15	8.6	-7.2	4.2	-4.1	-2.1	4.6	6.2	12	4.3	-4	-4.7	-22	-5.7	-8.7	-14	3	-7	2.4	-10	-5.6	-5	-12	-10	-7.1	1.4	-11	-13	-4.3	-4.4	-2.5	6.7	15	31	16	39
-4.4	6.8	-22	-8.5	-16	1.9	-8.2	8.8	-13	8.1	-26	-8.2	-7.5	-7.8	-9.2	6.7	-11	-0.78	-7.3	-5.5	-1.2	-0.61	-1.1	-5.3	-7.3	-4.8	-23	1.1	-13	-16	-11	0.63	-15	-13	-17	-5.5	-9.4	-8.6	-15	-2	-14	-9.2	-11	-9.3	-20	-0.09	-9.8	6.9	-9.6	14
-5.6	-4.7	-13	-12	-17	1.7	-12	10	-7.3	0.2	-16	-9.1	-14	4.8	-18	16	-17	25	-15	5.5	-15	5.4	-8.2	4.3	-21	-5.3	-28	-6.5	-14	-1.6	-25	-13	-15	-13	-16	4.3	-18	-1.8	-25	-22	-21	0.79	-14	2.7	-26	-9.8	10	8.3	4.2	16
-33	-7.7	-33	-2.1	-14	-0.25	-39	25	-43	3.4	-44	-7	-48	-54	-62	-29	-23	-15	-57	-33	-65	-16	-56	-38	-50	12	-9	16	-39	41	-21	7.8	-23	13	-42	16	-25	36	-22	-5.5	-23	39	-61	4.4	-37	4.9	-25	23	-11	41
-12	-7.7	-14	3.1	18	8.2	-20	5.7	-28	4.7	3.2	1.7	-2.9	-22	0.64	-31	11	-22	1.2	-23	3.6	-16	-14	-18	24	-3.2	33	16	9.6	2.3	15	14	6.7	11	-0.04	-11	32	-13	25	1	20	-16	18	-5.6	5.2	6.9	-46	0.39	-30	34
18	-16	8.8	-6.3	10	0.39	2	-19	17	-17	0.67	-17	9.8	-5.7	13	0.75	0.17	-8.8	16	4.5	8.7	18	14	5.3	3.7	4.2	4.2	18	6	7.7	4.3	23	2.6	-4.7	11	12	-1.5	-4.6	5.6	16	5.1	4.2	4.5	3.6	5.2	-3.5	13	-20	19	-20
5.7	-13	5.2	-15	2.9	-7.4	6	-8.4	3.8	-16	3.5	-11	-1.3	-7.8	7.5	-20	3.2	-27	-4.6	-17	2.1	-15	1.6	-18	5.8	-9.2	12	-14	9.2	-0.67	7.5	-7.1	3	-20	13	-7	0.86	-7.5	6.1	-11	10	-2.3	6.6	-18	8.9	-21	0.73	-3.6	5	-2.9
3.6	-21	-2.5	-19	-6	-14	-2.6	-21	-8.2	-22	-5.9	-11	-10	-4.2	-1.8	-12	6.9	-16	-8.8	-11	-5.7	-18	-2.6	-15	-6	-5	-4.6	-3.5	-9.4	-5	-5.5	-6.2	-10	-19	-4.6	0.69	0.08	-14	-1.2	-10	-0.44	-4.7	2.1	-8	5.6	-10	5.1	-11	8.6	-19
1.7	-13	7.2	-6.5	6.7	-18	0.41	-20	1.4	-10	3.6	-1.3	8.6	-7.5	4.7	-15	3.8	-16	5.6	-11	15	-12	4.3	-12	3	0.81	-6.3	-4.4	-0.39	-6	-3.4	-16	3.8	-16	1.8	-10	-0.17	-14	-3.6	-8.6	-5.6	-3.8	8.5	-7.8	8	-13	16	-9.8	16	-18
14	1.6	4	1.1	12	-3	22	-2	19	-1.7	15	-1	4.4	0.19	5.7	-2	5.9	-6.4	-1.6	0.37	4.3	-4.9	1.4	-2.3	1	-4.7	3.6	-6.2	-3.3	-8.9	10	-8.3	-11	-4.4	6.2	-5.8	14	-7.9	7.2	-3.8	-7	-4.3	-0.13	-6.9	-5.5	-4.5	24	-12	20	-16
7.5	4.6	1.7	3.7	-1.8	5.3	11	3.1	8.4	-0.24	0.3	4.9	3.9	3.6	6.8	0.68	7.8	-2.4	0.26	3.9	9.7	-4.6	5	-3.8	3.1	-4.3	10	-4.5	3.3	-3.4	9.6	-3.8	1.2	-0.29	5	1	17	-1.9	1.1	-0.35	0.54	-9.1	-2.3	-2	-5.7	5	11	-3.7	19	-13
-0.81	3.8	-0.87	6.5	-10	3.7	-5.3	-0.56	3.9	-8.7	-5.2	8	1.8	5.5	8.5	-0.86	1.1	0.45	0.77	2.9	5.1	-3.1	5.2	1.4	-10	-2.6	5.7	-4.2	0.9	-6.3	6.9	-1.4	1.2	-4.9	8.2	-2.4	9.5	-1.9	5.1	-6.2	3.8	-6.6	-7.7	-5.3	-8	4.7	13	4.1	36	-4.5
3.5	-0.49	5.1	2.4	-9.8	-2.8	-6.7	-7.7	-3.1	-7.5	-3.4	-2.3	-1.3	2	-0.24	1.3	-5.7	-5	0.21	4.4	-2.2	-4.7	-2.6	6.6	-12	-1.6	1.4	-4.8	-2.8	-0.94	2.3	3.5	-9.5	1.3	10	2.2	0.6	-2.3	-6.2	-6.3	0.07	-4.2	-9	1	-13	0.63	13	2.4	29	-4.3
0.11	-6.2	11	-4.2	1.1	-8.1	-2.2	-21	-0.46	-9	7.2	-5.9	12	-0.93	7.1	-3	-3.4	-1.3	5	-1.9	2.2	-8.1	6.2	1.3	4.7	-0.28	0.61	-5.7	-0.61	-12	-1.7	-4.5	-1.6	-7.4	-1.1	-8.7	6.1	-8.6	-5.7	-6.3	-1	-11	8.2	-4.9	7.5	-3.9	-8.3	-7	-17	-13
-6.3	6.5	-2.2	3.6	-11	-4.1	-13	-0.69	-11	1.5	-2.2	3.6	-11	-0.7	1.2	0.56	-2.7	-4.8	-6.1	-5.7	-0.03	-3.3	0.3	-7.8	-7.1	-3	-7.3	-3.4	-0.76	-14	0.72	-2.8	-0.88	-7.6	-4.4	-5.8	-1.1	-5	-3.7	-7.9	1.1	-8.5	-2.9	-4.3	8.8	6.1	-18	-1	-24	-5.3
-1.9	12	-2.5	7	-13	5	-0.79	-1.8	-1.8	4.8	2.1	9.2	-2.2	6	0.58	10	-2.9	5.2	3	5.1	-0.19	0.78	-1.1	7	-7.8	0.05	-8.1	-0.85	-4.2	-11	-7.6	4.8	-4.5	-4.5	-1.6	-1.4	-5.8	-3.4	-7.5	4.1	-1.7	-8	-4.2	-0.97	-2	7.5	-1.6	8.5	-4.7	-5.1
4.1	9.1	4.8	7.4	2.4	1.9	3.1	-6.7	0.41	-2.4	6	10	1.5	1.1	4.1	13	-1.9	5	-1.2	3	7.9	-2.6	2.4	8	-3.8	-4.2	-0.96	-1.2	-1.9	-11	-1.3	0.24	1.5	2.3	1.3	0.55	0.9	-4.9	-4	3.2	-7	-2.6	3	2.2	1.9	7.3	11	7.5	4	-1.9
9.8	7.9	18	6.4	11	0.65	9.6	-8	13	-4.6	13	6.5	5.8	-1.5	16	2.2	18	-6.9	5.7	-2.5	0.46	-1.7	11	1.4	5.9	1.9	5.6	-2.4	14	-8.2	2.6	3.2	13	3.7	4.1	-9.3	-3.1	3.2	3.8	2.4	6.6	-8.3	2.8	0.68	17	11	16	-1.5	11	-10
13	-3.8	10	8.2	12	-11	14	-14	17	0.63	17	2.8	1.5	-0.24	13	1.3	3.7	-1.8	13	-1.3	-0.13	-0.8	10	0.74	13	-3.1	4.2	2.8	18	-9.6	4.5	-1.3	8.8	-1.2	7.8	-5.2	3.3	-3.3	15	2.5	20	-14	10	-0.75	16	1.8	2.2	7.4	-2.5	-1.6
5.3	7.2	15	4.4	26	-1.2	12	2.7	5.2	-5	22	9.5	9.2	2.2	6.4	13	-1.7	6.6	15	3.3	2.5	5.6	1.1	1.4	3	-0.68	8.7	4.2	-1.8	-7.4	5.8	-1.5	9.1	-1.7	-2.8	-5.5	-6.2	-3.5	7.1	-0.25	1.8	-4.2	-3.8	-6.7	-2.8	0.71	-8.1	-0.75	-6.5	-7.2
-1.9	9.3	1.8	5.7	15	4.4	19	10	-2.6	11	20	7.9	7.8	-2.3	6	8.9	13	6.5	13	3.8	-3.2	2.7	6.4	2.1	13	6.1	3.3	-6.1	-1.2	-7.7	-6.5	-8.6	-6.5	-6.6	-0.8	-9.8	7.3	-5.3	1.5	-5	12	-6.6	7.5	-0.84	-14	-0.04	-22	12	-21	-2.7
-33	12	-33	-0.89	-4.2	-1.2	-9.5	11	-26	15	-23	-5	8.4	-0.12	-8.3	7.2	-7.7	9.5	12	2.5	-3.1	14	16	0.53	12	8.3	-2.4	-8.3	9.9	1.3	0.6	-1.5	-3	4.7	-16	2.3	16	6.9	-3.3	-9.6	-2.2	5.1	12	9	-14	8.5	-55	20	-50	22
-8.7	7.5	-6.8	-5.9	11	-10	-21	21	-11	9.8	-2.9	-19	-12	6.3	-13	21	3.1	43	-0.76	13	-2.9	4.8	-18	7.9	-18	19	-1.6	18	8.2	31	3.6	18	6.9	16	-5.5	29	-17	30	2.1	17	-4.6	31	-16	16	-12	22	-17	22	-6.9	29
-11	-8.6	-2.8	-8.8	9.4	-7.4	-16	-4.8	-13	-4.3	-3.5	-25	4.3	14	-1.2	4	2.5	4.7	-2.4	11	-1.1	7.6	-9.5	9.3	-4.1	9.2	11	27	4.3	18	7.7	15	6.2	13	-2.4	20	-6.8	17	17	26	8	16	-3.9	11	6.3	0.37	-10	2.6	-20	3.8
-8.9	-7.2	-2.3	-1.6	2.9	-1.9	-5.4	-7.2	1.1	-0.77	2.4	-0.74	-3.5	-11	0.5	-16	-12	-1	-2.5	-10	-3.4	-15	1.9	-11	12	-20	6.4	9.8	7	10	1.3	-4.7	4	-6.2	1.8	-2.2	-2	4.4	7.1	-2.5	0.35	4.8	8.4	-18	9.5	-7.2	-16	-29	-34	-16
-8.6	-0.56	-4.1	1.2	-14	-9.5	-17	13	-9.5	-0.86	1.9	-7.7	-1.5	-0.77	0.69	7.9	-2.1	10	0.29	11	-8.6	4.7	-0.94	6.3	0.96	9.7	-8.9	6	-5.6	15	-8.2	2	-0.44	17	-1.2	16	-11	13	-15	6.6	-4.3	20	-7.3	6.4	2.6	11	-6.4	-8.7	-8.7	8.3
-7.3	9.7	-1.4	12	-12	9.6	-15	8.7	-8.2	5.5	1.9	5.2	-1.1	3.8	-7.7	3.9	-1	-6.4	-2.2	4.1	-11	15	-1.4	5.6	-8.8	5	-13	11	-3.2	13	-16	9	-11	16	-5.3	12	-11	6.9	-14	11	-6.8	3.5	-11	13	-8.4	13	-12	-2.4	-11	5.1
-6.4	10	-4.7	16	-14	10	-5.3	13	1.7	8.2	1.8	5.7	1.4	0.93	12	-10	6.2	-2.1	5.2	1.2	6.8	9.8	1.9	-1.6	0.91	4.5	-6.6	3.4	-8.2	6.3	-7.4	2.7	-13	13	-0.7	4.6	-5	6.6	-8.5	1.7	-4.4	5.7	2.4	5.9	-6.3	11	-2.8	0	0.89	6.6
5	4.1	4	0.79	-1.5	1.9	0.6	17	10	7.2	5.8	-2.4	8.3	3.2	4.7	-4.1	0.51	-11	6.5	2.3	13	9.8	10	9.9	4	7.8	-3	14	-4.1	18	-5.6	9.4	-9	14	14	14	0.32	12	-1.1	6.1	4.2	16	13	14	1	9.4	18	-12	27	-3.3
6	3	16	16	5.2	7.6	1.8	-2.6	10	-0.45	9.8	12	7.6	4.1	3	3.1	4.9	-0.47	6.8	8.6	4.5	9.3	2.6	12	4.7	4.1	-7.6	1	3	6.8	1	-1.3	11	4.7	5.1	11	4.4	5.2	-5.7	2.8	3	17	11	4.7	8.5	2	16	7.7	15	16
15	-9.3	14	-2.4	14	0.86	18	-8.5	18	6.2	16	-2.4	-1.1	1.3	4.2	-6.2	-0.02	-3.4	-0.81	6.1	6.3	0.96	1.7	-2.6	2.6	5.8	-5.9	-5.2	-1.7	12	5.8	5.7	18	8.1	4.3	6.1	5.6	6	2.1	7.8	5	12	6.3	7.5	14	-5.7	21	0.12	15	-0.53
18	-11	15	-4.5	10	-3.2	13	-9	8.9	-7	9.8	-2.6	-5.8	-3.8	7.7	-12	-1.4	-4.4	-3.8	-8.8	8.9	-4.1	0.46	-13	6.2	-9.2	-1.1	5	-1.1	12	3.2	6.5	17	-0.98	13	9.7	6.4	2.4	-0.16	-1.9	7.4	3.2	10	3	14	0.37	15	-11	10	-5.3
[truncated: 952 more columns]
