# Supplementary material for: Dyslexia on a continuum: A complex network approach
Source: PLoS One. 2018 Dec 17;13(12):e0208923. doi: 10.1371/journal.pone.0208923 (PMC6296514; doi:10.1371/journal.pone.0208923)
Supplement: S1 File — Detailed information about the archive contents is provided in the included README.txt file. (TGZ) [file pone.0208923.s001.tgz › FS_626_VV_run_1.csv]

0.84	1.1	8.6	16	7.9	12	6.6	12	8.6	18	20	22	9.6	19	9.9	20	3.6	3.5	15	14	2.6	-2.5	4.2	7.2	19	9.1	20	6.1	11	11	16	12	11	11	19	7.3	6	3.6	12	8.6	13	10	38	14	14	4.5	-2.3	11	21	13
0.6	1.1	8.3	15	9.6	10	13	12	8.5	8.5	16	11	12	7.1	7.9	14	6.8	5.4	12	8.6	-1.4	2.2	-4.7	9.2	19	16	12	0.49	12	14	12	9.4	16	14	11	5.1	13	-4.1	9.4	9	9.6	9	18	6.7	12	2.3	7.2	1.8	21	14
0.66	0.16	12	6.5	13	7.9	5.2	-0.78	2.3	-11	1.9	-9.3	19	-1.1	2.2	-2.9	-3.6	-5.5	0.08	5.7	2.3	-6.2	-5.5	0.33	3.1	3	3.3	-7.7	8.9	10	3.5	3.1	9.6	7	4.6	6.7	8.7	-3.2	1.2	8.3	2.4	13	3	-4.7	5.9	12	6.4	1.6	14	11
0.25	-0.39	10	1.1	7.9	2.7	6.2	-12	2.1	1.4	-4	-2.1	10	6.3	-4.5	-13	-5.5	-3.6	-5.6	-0.4	0.29	1.9	-2.3	-3.6	3.1	-5.5	1	-9.9	6.2	-6.1	3.9	-8.7	-2.1	-3.8	4.2	-18	7.8	-13	0.25	-4	-0.68	-10	8.3	-12	3.3	-2.7	-0.42	-9.6	5.6	-8.6
-0.21	-0.24	-3.5	-0.98	4.2	8.7	-5.4	-2.9	0.24	0.72	-0.31	0.6	6.1	11	-6.3	-5.7	-1.3	-2.1	-2.7	-4.9	-2.9	4.3	-9.1	-2.3	-0.6	6	2.1	-9.4	4.3	0.13	-3.8	-1.8	1.6	-4.6	0.8	0.49	4.5	-1.5	-6.3	-2.3	-4.9	-8.7	1.4	-9.1	-0.58	-7.3	1.2	-8.1	-0.69	-11
-0.33	-0.83	-7.8	-5.8	-3.5	-6.7	-3.3	-14	-1.1	-16	2.7	-20	2.8	-11	-3	-25	-0.08	-12	-4.7	-8.7	-4.6	-4.2	-9.8	-12	-0.44	-12	-14	-16	1.4	-6.8	-7.4	-4.7	2.1	-15	-1.1	-9.9	-2	-11	-6.2	-14	-3.2	-6.1	-3.9	-18	-0.57	-5.1	-3.1	-12	-2.6	-17
-0.22	-1.6	-6	-27	-0.26	-22	-1.9	-34	-2.6	-29	-1.7	-33	3.2	-30	-7.2	-24	-0.74	-11	-5.9	-23	-0.79	0.66	-0.67	-10	-6.5	-24	-9	-20	-7.1	-14	-2.6	-13	-7.9	-22	-1.3	-21	-8.6	-13	-6	-14	-2.9	-14	-2.2	-30	-1.1	-9.2	-11	-10	-0.23	-24
-0.09	-1.3	-0.9	-16	1.8	-20	-0.02	-14	-12	-12	-3.3	-13	-9.8	-17	-12	-19	0.26	-13	3	-15	-7.2	-6.8	-12	-6.8	-8.9	-17	-4.8	-13	-5.5	-16	3.3	-16	-6.3	-19	-5.2	-17	-4.6	-20	-6.8	-15	-0.13	-14	-1.6	-12	-3.2	-8.9	-9.6	-16	-1.7	-25
0.07	-0.68	-0.2	-16	5.7	-6.1	1.2	-13	0.55	-14	2.8	-15	6.7	-16	1.5	-3.7	-2	-8.3	-4.6	-4	-6.1	-6.2	-1.7	-1.3	-5.7	-6.1	2.9	-2.7	-6.4	-1.6	2.2	-4.3	-7.8	-2.8	-2.6	-14	-4.2	-4	-1.8	-9.4	3.8	-10	1.6	-6.3	-1	-4.8	3.2	-0.59	-4	-6.9
0.28	-0.14	-7.6	-11	-6.6	-12	-1.5	-5.7	-0.25	-0.68	-1.1	-2.8	-0.42	-3	5.4	1.2	-4	-2.7	2.1	0.28	1.5	-4.5	0.42	-4.7	5.4	-5.1	2.8	4.2	-3.2	4.5	1	2.4	2.2	2.1	-2.3	-1.8	2.5	2.6	-0.47	-4.7	4.1	-2.6	5.9	1.2	-3.3	-0.91	-1.2	3.3	6.8	-0.68
-0.71	-0.26	-1.9	-1.4	-6.6	3.5	-8.5	5.3	1.9	2.7	-1.5	4.9	-0.59	4.6	-9.7	5	-10	1.8	-11	4.8	-9	1.2	-4.3	7.2	-1.7	5	-3	5.1	0.28	8.7	-2.4	5.7	3	5	-3.7	0.84	-2.2	9.1	-2.8	0.74	-6.5	5	1.1	0.62	-3.7	5.6	-3.2	7.5	-0.36	-2.6
0.01	0.27	0.34	4.7	-1.6	8	-3	8.3	-1.2	0.94	0.77	4.7	-6.9	3.8	-1.8	13	-3	4.7	-4.6	8.7	-6	6.1	-1.7	13	0.93	4.9	-2.2	3.8	0.25	5.8	-0.28	8.2	2.7	7.2	3	-1.3	5.2	6.9	4.8	2.8	-1.7	1.5	-3.4	12	4.3	6.5	-0.95	8.3	-7.3	11
0.05	0.32	-5.8	13	-6.4	9.3	-9.8	14	-7.3	12	-7.6	16	-6.2	11	-4.4	14	-8.5	3	-9.1	11	-4.7	5.8	-6.3	9.6	2.2	9.8	2.9	12	-1.3	10	0.17	8.9	-8.6	5.7	-5.7	2.1	-6.4	7.8	-9.4	10	1.9	6.3	-0.42	13	-4.5	6.7	-3.5	8.4	-4.8	18
-0.1	0.69	-5.2	9.3	-5.8	0.66	-10	18	-4.9	15	-9.1	12	-3.4	11	4.2	6.1	6	5.8	-4.2	8.4	-0.71	3.5	4.3	3.2	-1.8	8.8	3	6.5	-9.8	6.8	0.18	7.1	-9.8	11	-14	7.1	-5.1	9.7	-14	5.9	-6	7	2.4	9.6	-4.2	0.77	0.25	6.3	0.42	13
-0.25	0.51	-1.9	7.3	-0.84	9.6	3.4	6	1.8	7.4	-2.2	12	-0.67	12	1.9	5.5	-2.2	9.9	-1.7	5.6	-2.8	6.8	0.81	0.94	-10	14	1.1	6.5	-8.5	6.8	0.76	6.5	-9.2	15	-12	14	0.29	8.1	-6.1	7.1	-6.2	10	-14	14	-4.4	8	7.1	7.8	-4.3	8.9
-0.08	0.19	2.3	8.1	-0.98	7.4	5.8	2.1	1.5	9.6	-0.68	4.8	1.8	14	-3.9	-0.69	-2.1	8.6	-1.6	4.3	-1.2	5.8	-1.1	-8.9	-6.3	3.3	3	2.9	-3.2	4.7	-1.8	3.3	1.4	3.8	-1.7	13	0.72	7.4	-6.4	7.4	-9.4	5	-0.82	11	-6.3	1.2	0.49	2.4	-4.1	3.3
-0.31	0.24	-9.1	4.7	-2.5	6.5	-0.24	8.9	-4.5	6.8	-2.9	7.7	-4.5	1.1	-9.1	-0.31	-3.7	6.5	-0.66	1.1	0.18	-1.8	5.7	-3.3	-6.2	4.2	-5.3	2.5	-6	2.9	-11	2.9	-3.9	-0.17	-13	2.7	-6	-3.5	-8	0.89	-15	3.6	-4	-0.55	-12	1.3	-0.81	0.22	-9.1	-3.1
-0	-0.14	-6.4	1.4	3.3	-3.7	-3.2	3.5	0.73	-0.93	-4.9	2.4	-0.96	-0.24	1.2	8.5	5.7	-3.1	0.94	-6.1	2.4	1.5	4.7	4.8	-6.7	-10	-3.3	2.1	-5.3	-11	-3.7	-0.14	0.81	-5.2	-9.3	-2.3	-2.9	-0.55	-5.1	-3.1	-2.5	-4.6	-4.2	0.38	-8.2	-0.82	-0.97	4.2	0.66	-1.8
-0.02	-0.2	3.2	0.21	-10	-6.1	1	-1.7	1.2	-6.1	2.1	-7.4	-7.6	4.2	1.3	4.2	0.69	4.5	-0.17	1.4	8	1.8	0.29	0.61	-6.8	-5	4.7	-2.6	-5	-0.9	-2.8	-5.1	-4.3	5	-5.4	-8.6	-4	-8.2	-2.4	-1.8	3.6	-9.1	5.8	-3.5	0.62	-0.19	-4.4	3.1	3.4	5
-0.22	-0.06	-3.1	0.83	-4.9	-2.3	2.9	-4	1.6	-0.72	0.1	-2.2	4	-3.3	-1.1	5	1.3	0.83	-6.4	1.1	3.9	-3	-1.2	6	-3.8	4.3	5.9	1	-8.2	-0.16	1.6	-4.5	0.13	-0.64	-7.7	-2.5	-0.18	2.8	-5.6	5.5	-6.5	3.7	6.5	1.9	2	3.9	12	-0.07	2.8	4.8
0.57	-0.16	-1	-3.7	0.85	-0.32	3.4	-5.2	4.2	-3.3	-2.1	-6	2.7	-1.9	8.4	1.6	4.8	-8.2	4.5	4.7	5.7	3.7	-1.6	11	0.8	-4.2	10	-0.04	6.4	-6.5	4.8	3.7	5.6	0.05	-2.9	4.8	4.8	8	6.5	-4.9	2.1	2.3	-4.1	4.9	9.4	5	9.4	-5.6	8.4	0.63
0.82	0.38	10	-8.1	4	-3.3	4.5	-7.1	-5.8	0.74	-0.11	-6.3	3.2	-0.36	4.1	8.2	2.7	-3.2	5.1	5	-0.4	6.7	-1.1	13	3.9	-5.6	6.2	1.8	6.3	-8.3	4.4	-5.8	8.1	-1.9	0.55	-3.5	3.2	-13	8	-11	3.9	-2	14	5.2	-4.5	-6.7	8.2	-9.4	1.6	-0.04
0.68	0.96	6.9	1.4	4.6	-2.8	7.7	6.9	0.21	9.9	7.3	2.3	4.4	2.5	0.17	13	0.75	7.3	8.7	9.5	0.28	-1.9	12	9.1	8.3	5	9.7	7.3	4.9	4.1	10	2.1	5	1.4	14	1.1	1.7	3.1	9.4	1.7	18	2.4	15	12	2.1	0.01	6.4	-2	4.3	2.5
-0.31	0.28	1.2	3	-3.9	4.8	-3.9	13	2.5	13	-2.3	4.2	-1.7	4.8	-2.4	3.3	1.4	4.1	-4.8	3.1	4.7	3.7	7.5	-5.5	4.6	0.99	-2.9	6.7	0.33	1.2	-3.8	-0.23	-2.7	-1.3	6.2	3.6	4.1	3.5	4.7	5.3	6.9	-2.9	-7.4	17	0.26	3.2	6.5	1.4	-6.4	4.3
-0.31	0.29	-8	4.4	-7.7	3.5	-7.3	8.3	-3.7	1.9	-9.4	4	-4.7	2.5	-0.28	7.8	-0.14	4.2	0.21	-2	1.9	2	-0.01	-0.37	-2.3	0.59	-6.2	1.2	3.5	-0.23	-0.21	-0.58	2.1	1.5	-0.25	6.5	1.3	10	-1.4	5.7	-0.2	0.53	-18	4.5	3.1	3.5	0.56	-0.97	-0.92	4.4
-0.35	-0.71	-8.4	3.9	-15	-2.8	-7.8	8.3	-7.6	0.67	-2.7	4.5	-16	6.7	2.3	1.4	-1.5	-4.1	-0.75	-8.2	0.73	-6.1	-3.9	0.63	9.4	-1.9	2	2.6	5.2	-5.2	1.1	1.9	-2.5	-4.3	1.6	2.1	-4.7	8.3	0.95	5.8	-5	4.7	-1.9	-13	3.3	4.6	-1.4	7	5.8	7.9
0.4	-0.1	4.8	8.3	-0.39	4.4	1.6	9	-0.49	5.6	-0.67	8.6	-0.84	5.9	7.6	8.3	14	0.27	8.2	-0.14	10	-6.8	2.9	-0.76	3.4	4.2	4.8	0.73	1.1	-4.7	-1.5	-1.8	-2.3	2.1	-0.95	-0.31	-6.5	-2.2	6.4	3.4	7.8	-6.9	1.3	3.8	-2.1	-2.1	-1.9	-1.3	-0.67	4.5
0.44	0.93	10	3.5	-0.79	-6.4	5	5	2.3	11	1.4	13	6.2	0.86	10	-3.6	2.7	3.5	2.7	0.12	5.4	2.3	8.9	-11	-4.1	-4.9	4.9	8.2	-3	0.25	3.6	-3.8	-3.9	-2.8	-0.91	1.9	-2.7	-11	0.54	-2.8	6.7	-4.9	1.1	22	-3.3	-10	7.1	-1.4	3.6	7.1
0.08	0.33	1.1	6.8	-3	1.2	7	9.3	3.5	7.7	1.1	5.8	1.9	4	3.2	12	5.3	4.7	4.8	1.4	3	7.3	9.8	2.5	2.7	0.76	4.2	8.4	-0.27	8.3	-0.85	10	5.5	8.2	-4	5.1	-2.5	16	3.3	-0.73	1.2	13	1.2	7.3	-1.1	5.8	1	8.6	0.68	4.6
-0.19	0.09	-5.8	5.7	-2.5	9.5	0.14	-0.64	1.6	2.5	1.2	7.6	-1	2.5	-8.1	2.5	-5.5	5.6	-13	-1.2	-0	-1.9	-4.8	4.2	-5.1	7.3	-7.8	3.2	2	3.8	-2.9	1.6	3.5	2.5	4.7	8.7	0.92	1.1	-3.5	6.8	-2.5	6.8	-14	16	1.6	1.6	-3	4.1	-15	0.04
-0.46	-0.19	-12	-0.91	-9.5	1	-15	0.56	-0.4	2.1	-7.2	1.1	-11	0.09	-10	-2	-5.9	-0.49	-4.8	-4.4	-0.24	1.6	-6.5	2	-3.4	9.4	-8	-1.1	-4.1	4.2	0.64	-1.6	-6.7	-0.23	7.3	2.8	-1.5	3.2	1.7	3.1	-2.1	3.4	-12	1.8	3.3	-3.8	-4	-0.43	-21	-0.83
-0.24	0.34	-6.3	5.3	-0.25	10	-4.4	7.1	-0.82	-5	-4.6	-0.83	-3.4	-2.4	-3.9	-0.17	-3.4	-3.7	-3.9	3.4	-2	6.8	2.1	2.8	-12	3.4	-11	0.13	-9.6	-2.4	-6.7	4.5	-2.6	-2.2	0.62	-8.7	-13	-6	3	-9.6	-2.4	-1.6	-15	-2	-3.7	-3.7	-19	-5.7	-17	7.2
-0.34	0.24	5.7	-0.37	3.6	-1.2	-7.8	-9.4	0.73	-1.8	-7	-4.2	-7.9	-1.9	-0.69	-1.6	1.2	3.1	-3.4	6.3	-2.7	1.7	6	-2.4	-3.3	2.9	-2.7	7.5	-4.1	-5.5	-2.1	1.8	-3	-5	3.4	-4.1	0.53	-0.01	9.7	-3.3	2.5	2.4	-3	15	-1.2	1.3	-4.2	0.42	-0.82	-8.4
-0.19	0.43	-1.5	-3.8	2.2	2	-2.2	-4.9	-3.9	-13	-6.1	-5.4	-1.4	-4.6	0.41	-5.8	-5.4	-2.5	-2.1	3.5	-3.9	0.76	0.48	-6.8	1.8	1.3	-8.8	0.75	-3.2	5.2	-4.8	-0.86	-4.6	5.2	1.2	-1	-3.1	-0.92	2.9	-0.12	-1.1	6.1	-2.2	7	-6.3	-7.5	-3.4	2.9	0.17	-5.3
-0.57	-0.16	-2.2	1.6	-3.2	0.38	-0.28	3	-2.6	-4.3	-12	-2.4	-6.3	7.7	2.2	1.2	-3.2	-2.3	-3.5	1.2	4.8	0.26	1.7	3.9	-2	-0.25	-7.6	2.6	-6.3	1.6	-8.2	2.2	-8.7	-1	-4.2	-0.73	-6.5	2.7	0.81	4	-4.6	-3.3	-7.4	-7.8	-5.9	1.8	-4.2	5.2	-0.97	-3
-0.86	-0.3	-4.8	4	-2.1	4.9	-0.08	-2	-4.6	-0.33	-7.9	-3.6	-12	5.3	-4.4	2.9	-3.9	0.86	-4.9	0.36	-4.4	0.52	-5	-5.6	-0.61	0.21	-0.92	-2	0.2	-2.3	-2.4	-4.1	0.68	-4.2	1.1	-2.5	-6.1	-1.9	-3.4	-2.2	-12	-12	3.9	-2.1	-2.9	-4.6	-14	-3.3	0.38	-0.91
-0.53	-0.47	4.2	-6.6	-4.3	3.1	-1.1	-9.1	-2	-10	-2.2	-17	-8.3	-7.5	1.9	-5.1	0.74	-8	-5.5	-13	-3	-7.1	-1.3	-8.9	-7.2	-3.4	-5.8	-5.2	-6.3	-11	-2	-4.9	-6.9	-6.5	-1.5	-7.7	0.43	-1.8	-5.5	-9.7	-8.7	-7.3	-6.3	-11	-1.7	-7.5	-5.3	-3.1	2.8	-6.3
-0.4	-0.29	8.3	-3.5	-0.15	-0.54	2	-3.2	-1.4	-2.1	4.2	-11	-1.5	2.6	3.5	0.91	-4.8	-4.1	1.1	-6.8	-6	2.9	-3.5	-0.79	-1.1	-9.5	-4.3	-2.1	-4.2	-7.3	-6.6	-2.3	-13	-5.7	3.2	-4.4	-2.2	-0.6	-1.9	-1.5	-5.9	-6.5	-6.9	3	-3.5	-2.8	-2.8	0.04	6.3	-5.8
0.07	0.04	7.8	-1.6	-0.95	-3.7	11	-1	0.38	-0.93	-1.9	9.6	1.1	-1.7	6.1	-6.6	1.8	7.5	4.1	-1.6	4.3	5.5	1.9	-0.58	-3.6	-9.6	1.9	-3.9	-4.7	-11	-2.2	-4.9	-4.6	0.67	7.2	3.6	-2.2	1.9	-0.93	3.5	-4.1	-5.4	0.76	4.6	2.7	1.1	-6.1	-4	4.8	-5.1
0.34	0.29	2.8	-9.5	-1.7	-8.2	3.3	1.1	-3	4.6	-1.8	1.2	-6.1	-13	-1.2	-0.84	2.8	0.11	1.4	3.6	0.96	-0.8	-1.4	-3	2.9	-1.6	6	0.18	2.2	-4.9	-0.27	-5.4	-3.7	7	5.4	1.7	-1.9	-8	3.2	0.24	-1.5	5.3	2.7	-1.6	3.4	-11	-0.9	-3.2	-2	3.5
0.1	-0.36	3.4	-2.6	-0.49	-1.9	-0.31	2.6	-1.9	1.9	-0.75	5.8	-2.4	-4.2	-1.3	8.7	0.44	0.88	-2.4	-2.2	-7.2	8.8	-3.2	0.85	-3.4	5.8	-4	8	-5.9	4.2	4.7	-3.8	-1.1	2.8	3.7	-0.06	2.5	14	0.26	8.7	-6.6	5.8	-7.6	-3.7	2.3	6.1	8.4	11	1.4	12
0.13	0.35	-6.8	2.4	1.3	0.27	-6	0.3	-7.5	2.7	-1.9	11	-1.1	1.2	-3.1	0.61	-3.9	5.6	3.7	-3.4	1.8	-4.1	-7.6	-2.8	1.6	2.1	-6.7	2.9	-1.3	-0.4	-6.4	-2.9	-1.6	-0.86	0.48	-1.6	-5.4	3.5	-2.6	6	-1.7	-2.2	-3.1	1.7	-4.3	-5.2	2.4	3.2	3.2	8
-0.52	0.18	0.74	2.3	-1.4	1.4	-8.1	2.3	4.1	5.6	3.8	6	0.2	8.9	-5.5	-0.25	-5.5	7.5	0.34	2.1	-1	-0.53	-0.21	6.9	4.2	4.8	-9	-0.58	8.7	2.7	-5.8	1	2	3.9	1.5	8.6	0.38	2.8	4.8	0.78	2.4	4.8	-8.3	2	1.8	1.4	-4	3.4	-4.8	-1.1
-0.42	0.23	2.2	-3.3	-3.1	2.9	-1	-0.05	0.77	4.7	3.1	3.8	-3.2	4.6	-5.4	-2	1.7	3.4	-4.6	1.5	-3.1	2.3	2.8	10	-4.9	4	-3.9	3.2	1.9	1.4	-6.2	-4.8	-5.3	3.5	-1.5	7	4.8	1.5	1.1	6.8	-2.4	1.9	-5.7	5	0.32	1.7	1.5	-3	-19	1.2
-0.6	0.47	-17	0.75	-11	1.5	-3	4	-9.9	6.3	-8.7	12	-11	1.3	-6.9	-3.8	-1.8	5	-1.6	5.7	3.6	-4.6	-4.7	-5.3	-11	2.6	-0.23	9.1	-4.3	7.2	6	3	-5.3	0.38	-0.95	11	-2.3	13	-0.94	5.8	-2.9	2.2	-11	3.6	1.1	7.5	3.8	9.6	-17	-3.5
-0.1	-0.03	-8.2	-1.8	4.7	-7.9	-8	-3.2	-3	0.27	-7.4	-3.5	-2.4	-4.7	-10	-5.3	-5.1	6	-3.3	-1.9	5.5	1.6	-3	-2.7	-6.8	-11	-0.77	3.2	0.53	-8	-2.8	2.2	-1.9	-7.7	-4.7	3.5	1.6	8.3	-7.2	-7.8	1	-1.3	-1.2	-7.6	-4.2	-1.6	-1.2	0.11	-12	-15
-0.81	-0.12	-1.2	-6.7	-5.2	-11	-6.2	-5.6	-1.3	-5.3	-3.6	-12	-11	-14	-8.9	-1.8	-7.5	-1.2	-11	-3.3	-11	-1.9	-4.8	-3.1	-5.2	-10	-8	-3.6	-1.6	-7.2	-14	-4.7	-4.2	-3.3	-9.9	-4.3	-13	-14	0.59	-3.3	-6.7	-2.5	-14	-3.8	-2.8	-7.5	-11	-8.9	-13	-4.6
-0.52	-0.29	-4.7	-4.9	-9.1	-6.4	-6.3	-5	-7.2	3.6	-14	-2.1	-8	-6.4	-4.9	0.93	-4.5	6.6	-0.09	4.4	-5.4	4.2	-3.6	-1	-3.8	3.5	-6	1.4	-11	8.4	-6.3	-2.5	-15	8	-9.8	18	-3.9	-6.8	-1.3	10	-4.4	3.8	-15	2	8.2	5.1	7.2	4.2	-15	-4.7
0.09	-0.49	-2.3	-6.4	-6	-4.6	4.4	-2.9	-3.5	2	-7.2	0.03	-9.9	-7.6	-2.7	-14	-1.5	-5.2	3.8	-7.5	-1.3	-6.3	2	-7.5	-5.6	-1.1	-3.2	-7.3	-0.1	-4.8	-7.3	-9	-6.9	-6.6	-7.3	2.3	0.97	-2.1	-7.3	-5.2	-4.1	-1.7	-8.3	-13	-2.1	-3.7	1.8	-5.4	-5.9	-21
-0.37	-1.2	-1.1	-13	-11	-11	-6.3	-13	-10	-14	-7.4	-20	-14	-18	2.3	-20	1.3	-9.6	-0.72	-17	1.1	-5.7	11	-11	-3.9	-13	1.1	-13	3.9	-15	-3.3	-6.8	-0.55	-15	-7.8	-10	4.8	-6.9	-7.7	-14	-4	-12	-6.6	-11	-1.5	-11	0.12	-9.7	-11	-24
0.56	-1.3	0.07	-5.4	3	-8.8	-7.4	-4.9	6	-9.5	1.9	-10	4.9	-9.2	13	-8.8	15	-12	16	-10	7.1	-14	8.4	-15	6.8	-11	5.9	-12	2.4	-9.5	6.9	-5.3	8.4	-8.4	-1.7	0.67	6.8	0.18	8.2	-5.3	5.2	-5	11	-14	4.2	-0.4	6.3	-11	0.75	-0.44
-0.1	-0.13	1.7	-2.9	5.5	-2.1	4.6	2.4	8.4	0.32	5.6	-0.06	2.1	-2.6	7.6	-3.3	1.2	8.5	7.9	-3	-8.3	5.3	7.5	-2.6	-3.1	-5.3	5.6	-8	0.33	-5.6	3.4	-1.6	-4.9	-1.5	-2.8	-0.31	2.4	-3.2	4	-2.8	0.16	1.5	0.05	-8.7	0.55	-2.9	8	-7.3	-2.6	2.8
-0.16	-0.2	9.5	-0.41	8.3	4.3	11	2.8	12	-0.95	11	-3	4	-8.2	2	-1.2	-0.75	-5.3	1.9	6.2	3.6	3.3	8.8	-2.5	8.5	-5.7	7.8	-2	9.6	-5.6	10	-5.4	6.7	-2.2	2.1	-6.9	8.3	-2	6.3	-3.8	4.5	-4.6	12	-3.2	6.9	-2.6	9.3	-0.14	-1.2	5
0.41	-0.1	-1.4	-6.8	7.5	-5.2	-3.3	-1.7	-0.04	-1.4	5	-1.8	-1.7	-4.4	3.3	-2.7	7.5	6.4	9.3	1.2	7.6	2.7	5.9	-2.8	6.6	-7.1	4.8	-3.2	5	-8	8.5	-2.3	4.2	-0.14	2.6	2.2	5.2	0.47	12	-5.5	9.8	-6.3	5.1	-3.4	3.3	-4.5	-0.42	-2.4	-2	-4.7
-0.43	0.72	-3.8	-6	-4.3	-5.7	-7.4	2.4	-12	1.7	-7.9	4.3	-2.4	1.1	-5.8	3.8	1.2	12	-5.3	0.39	1.4	7.5	-11	2.2	-3.7	2	3	-0.47	-7.1	-4.5	0.1	1.9	-1.3	2	0.8	6	3.7	0.29	-9.3	-2.2	-6.3	-1.5	8.4	0.27	-5.1	-3.8	5.4	-1.9	-12	0.73
0.23	0.6	-3.5	9.1	4.1	15	8	13	3	2.6	3.9	14	3	7.7	4.8	6.5	1.7	5.1	3.8	1.6	4.1	-1.7	-0.76	4.2	-1.9	14	-6.7	13	-4.8	4.5	1.3	8	1.8	2.6	4.5	10	-2.4	6.2	-5.8	9.5	-0.83	4.2	-12	0.41	-3.8	11	-0.73	7.2	-2.5	13
0.08	0.82	-0.22	7.7	-0.84	5.1	-1.8	14	3.5	14	2	6.3	3.9	7.5	1.1	10	-3.3	8.9	6.8	-2.5	2.2	-5.2	5.5	2.1	-0.22	8.9	-2.6	7.1	1.8	-3.2	-1.7	6.1	6	-4.3	0.13	7.6	-0.04	11	-1.1	-0.03	-0.92	3	-5.7	-3	-0.49	-0.93	1.7	0.87	0.01	4.1
0.13	0.24	-2.1	1.4	-2.3	-6.6	-4.8	4.8	5.7	-7.2	4.1	-5.5	2.6	-3	3.8	-3.5	0.85	4.3	6.9	3	5.3	4.2	6.1	-0.41	6	6.5	0.15	7.3	4.9	8.4	-3.2	5.1	4.1	0.05	2.5	9.7	0.03	5.2	3.9	2	2.5	6.8	-5.8	-6.1	-3.4	7.5	0.4	2.5	6.9	6.3
-0.04	-0.19	5.1	1	4.3	-3.9	6.1	-9.7	4.9	-7.7	7.2	-4.5	1.7	-0.57	1	-7	1.1	-3.5	2.1	-7.9	5.3	-8.9	0.71	-1.2	5.2	-2	-2.2	3	2.5	0.94	-0.7	0.85	8.9	-6	-1.5	4.5	-3.3	7	0.65	-0.44	3.3	2.3	-7.8	-13	-2.7	7.4	4.1	2	1.2	-0.19
0.32	-0.8	1.6	-4.1	-0.24	-5	2.9	-7.5	0.14	-8	1.1	-11	3.3	-10	9.5	-6	3.8	-12	-1.8	-6.1	-2.2	-15	-1.5	-11	-2.5	-11	2	-2	-0.02	-12	-0.6	-6.6	3.2	-11	-2.3	-14	2	-6.6	-2.5	-6.7	-5	-14	-4	-6.2	-1.9	-8.6	4.5	-3.2	6.2	-0.07
0.2	-0.71	2.1	-6.2	-0.61	-5.5	-5	-4.8	-8.6	-5.8	4.4	-9.2	-4.1	-6.5	6.5	-9.9	2.7	-20	1.5	-11	1.8	-14	3.6	-7.2	6.2	-0.83	-0.98	-2.6	-1.4	-9.2	-0.59	-4.5	2.3	-4.8	0.28	-4.2	-3.7	-2.1	2.8	2.6	1.9	-9.7	-3.9	-11	-1.5	-1.9	-5	-0.81	5	-3.5
-0.29	0.24	7.9	1.2	1.9	4.3	8.5	12	3	-3.2	3.3	0.02	-0.2	-7.3	1.4	-1.3	2.9	4.3	3.8	-2.1	-1.2	4.2	-4.2	-2.3	-3	6.2	-6.2	-3.9	-6.8	0.95	-3.4	-2.4	-5.1	1.2	-0.23	3.5	-6.7	-0.47	2.6	0.96	4.4	0.88	-7.8	-3.6	1	-2.1	-4.8	1.8	-3.3	2.8
-0.49	-0.12	9.2	-4	6.7	0.08	0.13	0.5	2.4	2.8	2.2	-2.8	8.4	2.1	2.5	-0.59	0.54	2.1	7.1	-7	-4.4	-1.1	-2.5	-5.2	0.97	3.7	1.1	2	-2.2	-2	1.7	1.9	1.1	-5.1	-6.4	10	-6	9	-0.8	2	-4.8	10	9.1	2.6	2.1	10	2.6	6.5	8.4	-3.6
0.42	0.77	-0.52	0.67	3.5	6.1	-1.4	2.9	-1.5	7.4	-0.89	10	-2	8.1	3	4.1	-0.31	4	0.32	3.8	-2	6.9	6	8.4	-6	0.28	-3	-4.5	-5.1	1.3	1.6	1.8	0.45	-1.5	-4.7	7.6	5	1.5	-5.8	1.7	3.3	7.1	-4.5	-0.04	3.2	2	0.87	-1.9	8.6	-2.2
-0.04	0.43	0.09	1	8.4	3.1	7	-2.2	7.1	0.31	1.9	6.3	0.25	2.2	-0.92	0.54	1.9	-0.24	6.3	4.1	4.4	-1.1	0.1	6.4	-1.4	-1.6	-0.98	-1.4	-1.1	2.3	-1.7	-2.3	1.2	-6.3	0.5	8	0.59	-0.47	3.2	2.6	2.1	9.1	-1.1	-0.16	0.64	5.9	1.7	1.1	-2	1.4
-0.12	-0.26	0.45	7.3	-3.5	-2.8	-2.9	1.8	1.4	-7.6	4.5	-6.6	4.1	-0.1	-3	-4.8	0.55	-3.4	-4.2	-2.4	-5.4	-8.6	-2.6	3.9	2	-5.8	0.86	-3	5.3	-3.6	0.93	-7.2	5.4	-1.5	8.4	-1.2	5	3	3.7	-6.4	3.6	2.5	16	-13	-0.48	-0.22	-6.4	4.8	-8.5	-1.6
-0.15	-0.69	-13	5.5	-9.1	-1.6	-6.9	1.9	-6.7	-0.71	-7.6	4.8	-9.6	-1	-10	-1.2	-6.4	-9.6	-5.9	0.16	-3.4	-15	-4.3	4.9	1.9	6.6	-5.8	6.5	2.2	6.8	-1.2	1.2	8.4	2.8	7.1	4	6.6	-2.7	2.6	-2.6	-2.1	-2.2	1.7	9.6	2.2	-0.98	-5.7	2.4	-3.5	2.2
-0.52	0.85	-10	-4.6	1.2	7.2	-3	4.7	-3.3	18	-5.7	10	-4.4	2.7	-8.5	2.5	-3.2	6.2	-11	0.67	2.1	2.7	-11	6.4	-11	8.1	-11	1.3	-7.5	4.9	-7.2	-0.31	-6.6	3	-0.24	3.6	-12	4.3	-3.8	0.17	-0.31	0.16	-9.6	-0.9	-3.4	-3.6	-11	-3.4	-15	5.5
-0.58	0.55	-7.6	2.9	-0.18	5.4	-5.8	6.2	-3.9	7.4	-3.3	5.8	-1.7	4.9	-10	-0.4	-2.1	6.1	-4.8	8.1	-1.3	6.4	-11	-0.89	-3.1	5	-9.3	1.6	3.3	5	-8.9	2.7	-2.2	5	3.1	6.3	-5.9	6.7	-1.9	5.6	-3.2	7.4	-8.9	5.5	-3.3	6.9	-7	-2	-8.4	2.4
-0.08	0.28	-7.2	2.9	1.2	9.7	-5.5	8.9	-3.4	6.5	-5.7	9.4	-4.2	11	-5.6	1	0.86	5.3	-8.9	6.7	-3.3	9	-4.2	7	-4.3	4	-13	-3.5	2.5	7.1	-3	1.3	-2.6	7.8	-0.55	8.8	-4	-0.85	-1.7	7.2	-2.2	5.3	-17	-4.5	-2.1	0.38	-8.8	-11	0.63	-1.1
-0.31	-0.02	-0.39	0.17	5	2.1	2.6	-8.8	4.1	-0.18	0.42	1.6	0.07	4.4	-0.64	-11	-4.4	-13	-4.6	-0.72	2	-15	2.4	-3.2	-5.4	-3.2	-7.6	-2.8	-0.87	1.1	0.3	1.2	-3.5	1.8	1.2	2.8	-6.3	-2.6	-0.85	2.3	-0.75	-0.33	2.5	1.3	-0.18	3.8	-7.6	-6.7	2.6	0.65
0.35	-0.8	6	-4.6	2.3	-11	5.6	-15	6.1	-8.4	8.8	-10	7.9	-12	3.7	-14	0.63	-7.8	6.2	-4	6.2	-12	3.2	-15	4.3	-11	4.8	-8.4	4.3	-8.9	-0.43	-7.7	5.4	-9.5	9.3	-11	1.4	-7.8	0.76	-4.9	3.6	-9.3	12	-9.1	0.54	-8.9	2	-9.8	8.5	-14
0.59	-0.34	1.3	-6.8	5	-5.4	1.2	-12	12	-7.9	9.4	-8	10	-9.4	8.7	-8.6	5.1	-2.7	13	-8.1	7.8	-1.7	-1.3	-10	6.6	-6.4	8.4	-12	4.8	-11	7.1	-5.8	9.8	-15	6.8	-6.1	0.05	-7.2	7.2	-5.8	8.4	-7.7	22	-9.9	3.4	-11	5	-15	16	-15
0.26	-0.47	12	0.96	7.2	-6.6	6.4	-3.5	9.2	-2.4	13	-5.7	11	-4	7.3	-6.1	9	-10	11	-11	4.6	-5.1	0.76	1.3	3.8	-10	7.2	-5.3	4.9	-11	-0.83	-10	5	-17	2.7	-6.8	-3.1	2	3.9	-8	6.2	-5.9	11	-9.4	0	-6.7	-2	-3.5	11	-14
0.63	-0.6	11	-0.28	7.9	-6.4	11	-0.77	5	-4.5	9.5	-7.2	11	-6.6	6.2	-14	5.3	-11	1.2	-6.4	-1.3	-4.7	5.7	-5.7	1.1	-7.9	-2.8	-13	5.5	-7.3	-0.17	-8.7	9.1	-8.8	-5.3	-4.1	0.14	-2.4	-1.9	-7.2	3.6	-2.9	4.9	-22	-2.9	-4.8	-8	-11	3.5	-8.3
0.81	-0.57	7.9	-5.1	6.8	1.4	12	-6.1	11	-2	7.3	-11	3.1	-9.2	6.3	-4.1	5.5	-2.3	-0.69	-3.9	2.9	-6.8	1.1	-6.9	0.84	-6	-3.3	-10	2.9	-14	-6	-7.8	0.97	-11	-5.3	-5	1.6	-4.1	0.93	-8.7	-5.9	-15	-0.27	-9.8	4.5	-3.5	4.1	-8.7	12	-8.2
0.14	-0.38	4.2	-2.4	3.6	1.9	-1.6	2.6	6.9	1.2	6.6	-5.4	2.4	-0.46	3.6	-9.6	-5.5	-6.5	-3.8	-0.95	-4.8	-7	1.6	-9.9	9.6	-5.8	8.7	-6	15	-3.6	5.3	-11	9.8	-4.6	8.2	-12	9.2	-19	9.9	-3.7	13	-9.8	-0.93	-13	10	-19	9.7	-7.4	2.9	-13
-0.09	0.05	-4.7	11	2.4	8	-11	-0.03	6.7	3.5	-0.92	19	-1.1	4.1	-6	16	0.24	18	-1.3	16	3	12	3.9	3.9	8	25	-1.9	26	1.7	20	-4.1	19	-1.1	27	9.3	21	6.6	33	6.8	27	10	9.3	6.4	27	-0.04	33	0.82	15	-4.9	28
0.4	-0.41	8.9	-3.5	4.4	3	4.9	6	1.9	-21	-0.91	-11	5	-12	1.9	9.8	-5	-3.7	2.8	-2.8	-4.1	7.9	3.1	-3.3	-4.2	2.4	-6	10	-2.5	6.4	-0.61	3.1	0.48	13	1.6	-2.4	-2.3	-11	-4.8	-3.5	-0.74	-11	-6.2	5	-6.5	-8.1	-0.43	2.2	-2.1	13
0.1	0.24	5.9	-6.3	9	-5.7	7.8	-7.1	-6.3	-16	-0.96	-6.2	14	-0.01	6.8	8.8	4.4	1.8	8.6	2.2	-2.8	0.75	4.4	4.5	3.6	7.8	2.9	14	5.1	11	3.6	19	5.9	16	7.1	8.2	-2.7	9.7	5.3	15	1.2	9.3	-5.4	19	-1.3	23	6.2	26	11	15
-0.03	-0.23	4.9	-14	-1.8	-11	1.2	-12	6.2	-18	4.9	-9.4	6.2	-7.7	5.8	0.18	5.6	-2.5	4.7	-2	2.2	0.41	8.2	-2.9	17	-1	13	5.6	11	6.5	7.7	13	11	6.2	6.2	-2.1	9.4	8	12	2.1	2.2	6.4	4.1	1.7	3.6	9.1	18	6.5	8.9	8.3
1	-0.35	6.7	-3.5	5.8	-3.5	9.1	-12	8.6	-12	5.8	-4.4	14	-7.3	10	1.3	4.7	-1.6	11	-6.8	2.7	1.6	6.5	-0.56	18	-4.1	11	7.3	8.7	-0.46	12	1.2	12	4.2	8.9	-11	14	-7.2	12	3.4	14	4.8	20	4.2	9.4	2.5	6.3	6.3	15	-6
-0.08	-0.59	2.5	-8.5	3.4	0.69	6.6	-13	-4	-4.6	3.5	-3.3	2	-0.19	4.1	-4	3.2	-2.1	-3.1	-4	3.8	-6.8	15	6.6	8.7	2.6	9.3	-0.15	9	0.7	4.4	0.87	5.8	2.5	8.7	-7.1	4.2	-2.4	9.8	1.1	13	3.1	3.5	-2	4.2	0.58	1.1	2.1	7.4	-5.9
0.63	-0.35	-5.1	-6.2	9	0.98	5.5	-2.5	9.9	3.5	14	1.7	3.6	1	0.55	-13	13	-5	13	-4.8	2.3	1.3	7.7	-1.1	6.4	-6.2	5.5	-14	5.1	4.4	1.3	-4.7	6.5	-0.05	6.4	-4.8	9.4	-5	11	-8.9	12	-5.1	11	-17	5.6	-5.3	4.6	-9.4	9.1	-9.4
0.22	0.16	-3.2	1	2.7	0.39	2.4	13	0.58	-2.4	-1.2	3.7	-2.3	1.4	-4.6	1.8	4	3.8	2.9	3.6	1.8	-0.01	-1.4	1.4	-1.2	1.5	-2.1	2.9	-1.6	6.3	-4.9	0.58	1.5	-4.1	3.5	1.9	-2.5	0.92	2.4	2.1	1.3	-0.65	-3.1	-6.8	2.2	2.5	-11	1.8	-1.3	3.4
0.06	0.57	-0.97	5.4	2.8	3.6	1.8	9.9	2.8	10	2.5	6.2	0.08	10	4.3	9.6	0.55	1.9	-1.4	10	-2.9	-4.3	6.2	6.6	1	0.73	1.7	14	2.3	7.7	-1.7	6.6	6.8	-0.31	6.8	4.5	4.4	8.3	-0.22	10	7.4	7	-5.8	4.6	2.7	8.4	3.4	17	-5.8	1.4
0.07	0.76	6.5	2.6	2.3	10	7.9	3.4	4.6	14	7.9	6.3	4.9	12	7	12	-0.03	8.7	0.83	6.2	7.4	1.1	5.1	1.3	8.1	12	-5	5.1	6.2	5.5	2.9	7.7	7.1	0.13	4.1	7.5	4.1	3.4	2.1	1.6	1.1	12	-0.87	8	0.75	8.7	1.4	4.4	9.7	6.9
0.41	0.65	5.4	5.5	4.1	12	8.5	6.1	2.9	5.9	8.3	9.2	5.3	13	4	-1	8.1	2	6.3	6.6	4.3	1.8	-3.1	6.4	-5	6.2	-3.7	2.8	-3	7.3	2.5	9.5	-2.1	11	2.1	-1.2	-4.5	3.7	-3.5	-2.7	-2.9	12	3.7	3.1	-2.5	4.1	-1.1	2	5.7	9.5
0.1	0.24	1.4	3.3	0.37	8.5	3.6	3.1	13	5.4	12	9.5	6	13	5.5	4.5	3.6	-0.3	6.5	8.6	-0.47	2	2.4	2.3	2	11	8.7	12	7.1	8.5	3.7	7.6	0.87	11	0.44	5.2	-1.1	1.3	1.7	5.5	6.6	12	11	16	-1.6	3.9	6.5	3.9	3.4	17
0.03	0.32	-2.6	0.38	0.81	-1.3	-9.2	-3.1	0	3.6	6.2	0.34	7.1	5.8	5.4	6.7	2.1	1.1	2.5	5.1	-3.3	2.3	4	6.4	5.8	3.2	5.5	5.1	1.3	1.7	1.1	4.7	4.5	9.4	0.81	-5.3	3.4	-3.5	6.4	5.4	2.8	1.4	2.6	6.7	-3.3	0.84	3	2.8	-2.6	7.3
-0.19	0.82	0.07	14	-2.8	3.7	2.1	9.8	-3.2	2.9	-4.8	10	-1.2	0.86	-4.1	11	-10	0.36	-11	7.8	6.3	5.2	0.66	15	-2.8	0.6	-3.3	7.9	-9	1.7	-0.93	12	-10	1.3	-9.6	-9.4	2	-0.6	-4.5	8.6	-2.6	5.6	-6.5	11	-5	3.5	4.1	9.8	-3.9	3.9
-0.43	0.53	-1.4	-5.6	-9.1	-8.8	-2.7	-6	-8.4	-5	-7.5	-0.88	-6.7	-9.5	-14	0.87	-7.2	-0.88	-11	-1.6	4.5	1.3	1.1	7.1	-5	0.86	-8.5	4	-2.5	-0.49	2	4.1	-8.7	-6.6	-4.9	0.43	-6.6	-4.1	-7.4	4	1.2	4.7	-15	-4.7	-0.04	4.8	-1.5	4.7	-0.85	-2.8
0.1	-0.36	-2.7	-3.8	0.26	-8	-2.5	-8.1	-2.4	-11	-2.5	-8.4	-1.1	-8.3	-2.2	-11	-1.4	-3.1	-0.97	-5.6	-5.9	-0.64	4.1	-11	3	-1.9	-3	-6.2	-0.68	-2.7	-1.1	-8.3	-1.6	-10	-2.4	-4.2	-0.99	-4	-6	-6.3	7.5	1.7	-1.8	-11	3.6	-3.8	-2.9	-1.5	-1.5	-4.9
0.01	0.33	2.6	5.8	-3.6	5.3	-0.99	4.3	-0.47	-2.6	0.5	2.8	-3.1	0.58	1.3	-0.66	-2.3	0.5	-6.1	3.9	2	4.3	3.7	2.8	-7.7	2.6	0.2	-0.94	-3.2	4.3	1.7	-1.6	1.1	2.5	-9.8	2.2	0.26	-4.6	-5.3	1.4	2.7	6.4	1.1	2.5	-3.8	2.6	-1	2.9	-5.7	4.6
-0.09	-0.02	-2.2	-1.9	-3.6	2.8	-1.8	-13	-4.8	0.01	-4.5	-2.5	-3	5.3	-3.3	4.6	1.9	1.4	-2.5	-1.2	-5.3	5.5	3	3.8	0.92	0.12	-2.7	-6.7	-2.2	-3.8	3	1.1	1	0.25	-10	6.4	-2.1	0.35	-3.7	-0.23	-1.8	2.6	11	0.65	-5.9	-0.29	-1.1	-4.8	-1.2	-1
0.39	-0.6	3.2	-3.7	4.2	-3.4	5.5	-11	1.3	-3.5	-1	-6.8	1.4	-1.4	6.8	-12	10	-0.33	5.1	-5.5	3.2	-2.5	7.9	-2.6	5.1	0.44	7.9	-15	4.3	4	9.8	-4.8	1.1	-2.5	4.4	0.37	7.1	-1.5	2.8	-8	4	-3.7	12	-7.8	1.8	-6.1	-0.2	-14	1.3	-1.7
0.18	-0.31	-6.8	-2	-5	-7.7	-1.8	-5.8	6.3	0.7	0.05	-12	1.7	-4.1	10	0.06	-1.1	-2.8	3.1	-1.8	3.6	2.2	6.6	0.08	3.3	1.7	6.1	-6.9	1.2	-0.64	2	-1.8	-0.48	-5.7	2.6	-4.2	4.1	-5.7	2.1	-6.2	-3.1	-6.7	6.1	-4.3	-1.2	-3.6	-2.7	-4.2	-1.2	-5.2
-0.02	0.49	-2.2	-1.9	5.3	1.6	4.2	3.6	1.1	8.5	0.33	4	2.1	-1.9	-5	6.9	-1.4	3	0.51	2.5	0.41	8.1	-3.9	5	0.04	4.9	-0.18	5.5	7.1	8.7	2.4	-1.9	-2.8	6.5	4.6	2.5	10	2	5.3	5.3	2.4	-1.7	-3.5	-1.8	2.2	6.4	5.5	5.7	-10	4
-0.05	0.16	-3.9	6.4	2.3	-2	-0.38	3.3	-2.4	5.8	2	9.1	5.5	2.1	-5.1	7.3	0.76	-3.1	-6.6	2	-1.1	3.9	-1.9	6.4	-3.5	4.9	-4	-4.2	1.1	6.8	1.1	6.1	1.5	6.5	1.4	3.4	-0.29	2.6	-4.6	1.1	-5.1	5.5	-13	0.7	0.66	1.8	-1.3	2.4	0.69	11
0.33	0.79	-3.6	5.9	7.3	4	1.4	2.4	8.5	14	12	10	4	5.7	6.8	11	-2.9	11	-3.3	12	5.4	8.7	-1.6	1.9	1.4	18	5.8	13	4.3	11	5.3	8.3	14	17	-2.7	6.4	-1.6	9.1	-3.6	11	-5.9	14	2.4	16	-4.7	9.8	-0.91	6.1	1.4	19
0.78	1.3	5.1	12	4.2	15	7.3	20	6.4	19	10	20	3.1	17	14	14	8.2	13	4.9	7	2.8	3	4.4	1.6	-4.4	11	4.3	3.5	1.2	20	5	7.5	5	26	-0.77	6.1	5.4	2.6	2.2	10	1.8	4.9	8.1	7.3	3.6	0.43	0.72	2.1	-3.3	14
0.91	0.15	4.7	11	6.4	3.1	4.4	11	1.2	-0.38	5.2	5.6	2.2	-8.8	7.3	3.6	12	-1.7	11	-0.38	-0.15	0.47	0.55	2.4	-0.45	-1.8	4.2	-8.1	4.5	5	6.8	-7	1.2	3.6	-1.8	-6.5	2.5	-9.6	2.5	-4.2	-2.4	-9.4	-2.4	-11	1.1	-13	5.1	-4.3	7.5	-0.17
0.5	-0.33	9.2	4	6.4	-5.4	1.9	1.3	2.2	-3.4	3.9	7.8	5.9	0.29	-0.96	7.4	7.9	-1.3	5.9	3.3	5	-3.5	2.3	4.2	2.1	-2	4.2	-6.7	4.7	-5.5	3	-1.4	1.7	-2.8	4	-8.8	-1.4	-4.9	5.1	0.42	2.9	-1.2	-0.12	3.4	4.5	2.2	6.5	-1.6	3.8	1.7
0.46	-0.02	10	3.6	4.8	-1.9	6.5	1.3	-5.2	-7.2	3.4	0.06	1.7	1.6	6.3	4	5.8	6.3	5.1	5.8	-6.1	4.4	-0.21	6.2	1.2	-0.87	5.6	-1.2	-2.5	1.2	3.1	8.2	-3.8	3.3	-3.9	-6.3	1.7	-4.1	-0.86	-1.9	-0.57	-4	8.6	13	7.1	-1.4	0.53	3.5	9.5	9
0.14	-0.3	-0.66	-3.5	-1.4	-5	5.3	-9.2	3.3	-6.8	-0.28	-4.8	1.7	-1.1	8.2	-5.4	-0.88	0.5	4.5	-4.9	-1.6	-0.26	2.2	-2.4	6.5	-8.9	-3.9	-8.3	3	0.79	-1.1	-8.2	4.3	-0.33	7.4	-8.4	3.9	-8	-1.6	-5.9	-3.7	-0.13	-0.36	-14	9.7	-9	-2.1	-1.1	15	-4.7
0.29	-0.58	8	7.8	2.1	4.4	6.1	0.63	0.12	9.2	-3.5	5.1	5	7.3	-2.2	7.1	3.2	-2.1	-3.6	-1.1	-1	8.9	3.7	6	-5.1	-9.5	-7.1	0.03	-1.8	1.5	-1.5	-4.6	-0.95	-3.4	-1	-5.1	1.1	0.51	-3.8	-1.4	-7.3	-0.3	-2.5	-6.4	-2.2	-0.04	-6.2	1.6	0.09	-1.9
0.55	0.28	1.5	11	1	19	9.6	9.9	-3.6	8.5	3.1	19	1	12	6.8	2.9	-1.8	2.3	-1.1	-1	3.2	-2.3	2.4	0.54	-9	7	3.5	6.4	-6.8	6.8	2.9	1.8	0.65	9.5	-6.7	-2.9	-3.8	0.77	-2	-1	-5.4	7.5	3.1	-2.4	-2.9	3.2	1.3	2.7	0.87	14
0.1	0.71	-13	16	0.33	6.6	3	7	-0.74	11	0.55	9.8	-0.06	13	5.8	8	-2.8	1.5	-3.6	5.1	0.54	1.2	-6.1	5.5	-3.9	3.6	-0.36	5.9	2.1	6.2	2.6	3.6	2.6	11	2.4	3.8	-1.3	6.1	2.7	0.66	-4.3	3.5	-5	6.7	-2.9	-2	2.5	0.22	-1.9	19
0.14	0.57	-7.7	11	-2.2	2	1.9	12	-0.05	1.3	2.9	-0.99	-4.3	-0.01	-2.4	2.8	-2.5	1.9	0.93	6.7	-4	12	-4.4	3.6	-2.5	3.4	10	7.8	-1.1	6.5	-2.1	1.4	-0.04	2.2	-2.4	1.1	-3.9	-1.1	1.8	1.5	-3.6	-0.05	14	3.3	-1.9	-1.6	0.1	0.97	-7.2	5.6
0.23	-0.22	-1.4	1.7	-1.4	-2.8	-0.82	-3.3	-2.3	0.08	-1	-0.28	1.6	-2.7	1.7	-8.8	5.4	-1.7	2.1	0.51	5.3	3.2	1.1	7.5	6.8	-4.2	4.5	-2.9	2.3	2.7	2.1	-2.7	1.6	2.6	7.4	-6.4	2.4	-2.6	-3.4	-2.5	0.9	-4	12	-5.6	-0.24	-1.4	0.86	2.6	2.9	-0.93
0.84	-0.02	-2.2	-2.8	9.9	2.8	-0.11	4.9	6.3	0.46	1.2	0.91	2.7	3.8	11	0.43	11	2.1	7	1.1	7.4	4.2	4.4	3	0.41	-1.2	6.4	7.1	0.81	7.5	5.1	4.6	5.2	8.8	9.3	-8.4	11	2.6	2.1	1.2	6.6	-2.2	19	4.4	1.4	2	3.2	13	12	0.62
0.36	-0.67	4.1	-7.3	7.8	-8.5	1.7	-13	8.1	-1.4	1.2	1.4	6.7	-8.3	5.1	-5.3	6.2	-11	-3.2	-12	-0.37	-9.9	0.29	-1.8	0.14	-8.8	1.9	7.8	-3.3	9.5	4.6	2	1.7	2.5	-7.4	4.3	2	-2.1	-0.97	0.91	-6.6	7.1	7.6	4.8	-0.45	3.3	2.8	7.9	4.7	-4.3
0.13	0.36	7.5	-17	5.2	-12	2.3	-11	-0.08	-8.9	3.7	-17	0.12	-14	5.2	-9.6	1.8	3.9	-2.2	-0.43	-1.4	-2.5	-5	-7.6	-1.5	-7.5	-1.9	-5.9	1.5	-12	-2.2	7.8	3.2	-1.9	-1.2	-11	-6.3	-3.3	-1.2	-6.8	3.1	0.75	-1.1	-1.8	-4.5	-3.4	0.9	5.6	8	-10
-0.64	-0.73	12	-8.4	-6.3	-11	4.9	-7.7	-13	-16	0.84	-10	-0.9	-14	4.2	-8.8	3.2	-9.9	7.6	-6	4.6	2.9	8.1	-4.5	3.6	-5.8	9.3	-0.74	10	0.17	7	3.8	0.1	1.8	1.7	-3.9	6.5	-6.3	-2.1	-5.8	-0.19	-12	8.2	3.5	7.3	3.1	13	4	14	-11
0.85	-0.35	11	1.5	4.7	0.33	15	-6	17	-3	8.9	-3.3	6.9	-1.5	9	3.1	8.3	-6.7	11	1.1	7.8	-1.7	3.9	2.8	1.7	-4.1	6.5	-5.3	2.5	-4.1	7.9	1	-5.8	-3.6	-5.2	-9.8	6.7	0.13	-3.4	-3.3	0.03	-4	1.7	-8.2	3.6	-1.5	7.2	-5.2	16	-0.04
-0.28	0.05	13	0.72	5.4	-11	12	-1.9	0.02	-4.8	5.4	-2.1	4.3	-6.8	-3.6	3.4	1.3	0.71	8.8	6.9	4.6	3.8	6.4	8.4	8.7	-2.2	3	-2.5	6.7	-4.9	-0.79	0.11	9.4	3.5	-1.9	-4.6	0.15	1.8	2.8	-3.8	9.1	-2.6	8	8.7	-2	-0.2	4.8	-1.2	7.5	-10
-0.21	0.28	13	-5	3.3	-4.1	4.2	3.7	-2.8	6.1	6.8	2.3	12	0.35	0.48	1.4	-2.7	9.9	-2.4	8.3	-2	11	4	1.6	7.6	-0.11	4.7	1.4	3.9	-6.7	3.3	0.01	5.3	-6	3.2	-0.52	8	5.6	9.4	-2.3	9.7	-3	-1.5	2.1	5.7	1.5	3.2	0.09	6.1	-7.3
-0.11	0.27	-0.01	13	-1.1	4.7	-3.4	13	-4.3	8.9	-8.7	12	3.5	8.1	-6.7	4.5	0.32	1.3	-5.9	4.5	-5.9	-1	-9.6	3.4	-2.2	2	-13	-0.99	-7	1.2	-0.62	1.9	-3.8	-5.9	-12	-6.6	3	-2.5	-0.78	-3.8	-1.6	2.8	-11	0.25	1.8	-4.2	-5.1	2.2	5.9	4
-1	-0.35	-1.6	10	-13	-3.5	-5.9	2.6	-1.1	-6.4	-9.8	1.8	-13	-0.14	-11	0.23	-0.35	-1.6	-4.8	-4.9	-4.8	-8.1	-6.2	-4.3	-4	-0.82	-6.9	0.21	-11	2.2	-5.7	6.4	-9.1	3.6	-14	-9.2	-3.2	-4.6	-11	-4.4	-17	0.49	-0.91	3.5	-3.1	-14	-5.7	-2.2	-6.7	4.8
0.16	-0.14	-2	-8.3	-4.8	-7.2	-7.3	3.2	-8.8	-19	-7.1	-19	-8.9	-10	4.5	11	0.56	3.3	-1.3	5	-12	2.1	-1.2	-6.4	0.77	-0.11	-1.1	14	-3.9	3.9	-1.7	11	-2.8	5.4	-0.22	20	3	14	-3.5	12	-2.6	12	-1.5	12	1.9	22	5.5	9.7	6	2.2
0.44	0.2	3.6	-11	5.9	-17	-2.9	-3.2	1.8	-6	8.2	-5.5	4	-18	9.3	9.2	1.3	6.8	7.9	13	4.7	5.1	8.2	-3.3	5.3	6.5	4.6	9.3	-0.68	-6.2	-0.07	13	-1.5	-3	0.84	-1.5	0.66	1.1	4.3	-1.7	2.3	9.6	2.7	20	8.6	5.8	5.3	1.3	7.5	-1.1
0.23	-0.41	18	-5.1	10	-7.5	8.6	-12	10	2.5	14	-5.5	9.5	0.72	12	3.9	3.3	-0.1	7.7	7.1	3.1	-2.2	7.2	1.8	16	7.5	11	9.1	15	-7.7	11	6	11	-1.6	8.5	3.9	9	7.6	9.7	4.2	3.7	6.8	14	15	6.3	2.5	11	3.5	16	-3.5
0.74	-0.63	5.1	-1.5	1.8	4.5	3.4	-0.86	8.6	-1.3	11	1.3	6.7	2.9	7.9	-0.15	5.2	-4.5	16	-2.7	5.6	-7.2	8.4	-0.03	15	-5.5	23	-1.2	8.4	-11	14	-9.2	4.8	-8.5	8.4	-0.65	17	-6.7	16	-3.3	11	-4.8	29	-4.3	10	-5	19	-3.4	17	-2.2
0.91	0.04	6	-0.43	8	0.45	8.9	-8.1	9	1.7	9.3	-2	11	0.89	6.6	5.8	-0.01	4	2.3	5	11	1.8	2	2.9	13	-2.4	8	-9.2	7.7	-3.1	-0.04	-11	10	-2.1	4.2	-2.8	11	-0.14	3.2	-3.2	4.5	-4.1	10	-0.14	6.4	-6.2	7.7	-9.8	4.4	1.7
-0.14	-1.1	9.5	-2.1	0.96	3.6	1.4	-7.7	-1.6	-6.4	5.7	-14	2.7	-2.3	-3.1	-55	-4.1	-25	1.6	-32	1.7	-57	-1.6	-44	2.5	-32	-4	-27	1	-17	-8.3	-28	-6.5	-18	-8.5	-17	-0.78	-17	-4.2	-12	-2.9	-34	-0.16	-16	-7.6	-17	4.4	-13	2.2	-55
-0.14	0.33	-4.4	3.6	-9.5	-1.9	-13	-1.2	-1.1	-7.3	-2	10	-11	-5.5	-7.3	10	5.5	0.17	-2.8	-2.3	-3.9	-0.57	6.5	-2	1.6	6.5	-8.8	17	-5.6	19	-8	3.6	-10	15	-4.5	3.7	-0.01	1.6	-6.8	12	3.1	-3.2	-3.7	19	-4.5	0.52	-3.7	14	-9.6	4.9
-0.2	0.81	-18	10	-13	12	-7	14	0.99	9.8	-11	5.2	-12	13	-6.5	25	5.3	6	0.47	14	11	13	-1.6	1.1	-0.69	8.1	-1.5	4.5	-5.3	16	0.01	20	-9.8	21	3.9	3.6	-1.7	0.79	-0.63	7.7	7	15	-4.7	12	1.4	15	-2.3	16	-23	15
-0.38	0.91	-1	3.6	-3.5	-3.6	2	4.2	-5.2	6.9	-6.6	5	-2	2.3	-3.5	15	5.6	12	-7.9	10	4.2	4.6	-5.1	3.6	3	-1.9	-1.1	-3.1	-3.4	1.5	-3.5	9.8	1.2	6	5.5	-5.7	-2.8	-2.9	4.1	-1.7	9.1	2	-9	-1.4	-2.4	1.2	-0.13	-1.9	-8.4	8.9
-0.31	0.84	-9.6	6.4	3.3	6.4	-5.3	11	-11	12	-11	9.7	-5	11	-5.7	18	-6	19	-11	10	-1.5	9.9	-1.6	9.6	4	8.8	-3.7	0.22	-3.5	2.6	0.36	1.8	4.8	3.5	3.9	2	1.6	-5.8	4	-2.2	6.4	0.47	-14	3.5	-4.9	-6	-2.4	-4.2	6	11
-0.55	0.49	-15	12	-4.1	13	-7	6.6	-9.3	4	-7.9	4.8	-13	15	-7.7	6.6	-4.7	-2.8	-4.3	-4.3	-6.5	4.3	-7.5	10	-3.9	1.7	-6.8	-6.7	-1.1	1.3	-9.8	-5.2	2.6	-0.92	-5	0.52	-6	-2.1	-0.32	-3.8	-5.2	5.3	-7.5	-8.8	-7.3	-3.4	-9.6	1.9	-2.8	-0.98
-0.15	0.68	-8.9	2.5	-4.2	9.9	-3.4	-6.6	3.5	-5.2	-7.2	-4.1	-9.2	1.6	-0.42	-1.8	-1.5	-3.6	-2.4	3.7	-0.32	3.3	-3.7	7.7	0.94	4.1	-6.5	-5.8	2.7	9	-6.7	-9	-3.1	1.1	1.5	12	-12	-3.4	-3.8	10	-3.6	5	-13	-4.3	-2.5	5.4	-12	1.8	-2.5	-4.6
0.07	0.03	1.3	-2.1	-5.9	8.6	-2.1	4.8	0.39	5	5.8	11	0.6	7	0.23	-4.7	-9.2	-0.93	0.12	-0.52	4.9	-4.4	2.8	0.61	3.6	1.7	-0.77	-9.5	-0.32	2.4	-6.8	-4.4	-1	-8.9	0.6	7.5	-2.5	-0.59	3.5	6.8	0.18	-0.02	2	5	-0.88	-7	-2.1	-12	2.7	-5
-0.33	-0.23	-5.4	8.9	-4.2	9.5	1.1	5.9	-1.4	7.5	-3.5	5.3	2.2	8.2	1.4	-4.4	-12	1.2	-3.3	1.8	1.3	3.1	3.3	-5.3	-1.5	4.2	7.3	3.9	-5.5	-0.15	3.1	-3	-6.3	-2.6	-5.4	-0.03	-2.1	1.7	-2.3	3	-3.8	3.1	11	11	5.4	-0.56	-2.3	1.2	-0.23	4.9
0.32	-0.06	3	6.4	-2.7	9.4	3.1	2	1	1.4	5.6	-7.4	5.8	0.91	7	2.1	-3.1	3.8	8.6	1.4	0.85	-3.6	1.9	-3.8	-5.8	-0.42	6.5	-4.6	4.8	5.7	11	2.3	2.2	3.4	0.41	1.4	0.43	2.1	-7.1	-0.95	4.8	4.8	7.1	6	1.9	6.1	0.93	1.1	-3.9	-5.8
0.13	-0.24	-13	-0.62	-0.71	-1	-13	0.96	-3.4	-0.33	-7.7	-11	-10	-1.4	-18	0.69	-3	-2.7	-9.1	-3.1	-3.2	0.35	-6.8	2.6	-11	-3.2	-4.6	-8.7	-10	-0.67	-5.2	3.1	-5.1	-2	-3	-0.22	-6.2	-0.18	-4.9	-1.7	-1.7	6.4	1.8	-8.8	-5.7	-0.61	-5.2	4.7	-17	-9.3
-0.41	-0.47	-19	-13	-9	-14	-22	-19	-15	-6.8	-17	-14	-14	-12	-20	-19	-11	0.68	-18	-13	-8.8	6.5	-13	-4.7	-5.4	-3	-15	-5.6	-3.7	-3.8	-12	-6.2	-2.8	-4	-6.1	-11	-17	-6.5	-3.9	-2.2	-16	-1.1	-5.9	-7.9	-7.6	-5.4	-17	-4.7	-12	-6
-0.84	-1.4	0.63	-16	-6.4	-13	-5.9	-27	-8.9	-16	-9	-17	-11	-16	-15	-27	-9.6	-12	-7.7	-17	-10	-10	-5.5	-15	-7.4	-9.4	-8.4	-19	-2.1	-5.8	-4.2	-24	-3.8	-11	-6.9	-9.7	-2	-17	-2.5	-15	-8.6	-17	-1.6	-23	-3	-10	-10	-18	6.4	-18
0.44	-0.54	3.8	0.05	13	3.7	-1.8	-0.2	1.6	-13	4.9	-7.4	3.2	-3	-0.74	-16	4.6	-9.9	6.6	-8	7.5	-2.6	10	-2.9	-4.8	-4.3	-13	-12	3	-7.8	-4.8	-9.8	7.5	-10	3.5	-11	-6	-16	-2.1	-10	1.4	-15	-8.5	-11	-8.5	-10	-7.1	-9.4	15	-15
-3.9	-0.37	-47	-1.6	-48	-6.4	-57	-9.9	-54	-7.5	-52	-6	-48	-9.9	-74	-13	-54	3.5	-45	-10	-76	4	-1e+02	-8.4	-27	-9.4	-20	-8.5	-24	-13	-19	-12	-17	-17	-4.9	-9.4	-8.1	-15	-15	-9.2	-24	-15	-18	-12	1.1	-17	-20	-10	-52	-5
-3.4	-0.73	-22	1.8	-26	-6.1	-24	-11	-55	1.5	-49	-2.5	-2.9	-4.1	-45	-0.61	-56	-9.8	-58	-16	-35	0.44	-40	-1.6	-39	-6.3	-25	-2.6	-35	-6.4	-25	-3	-36	-10	-28	-8.4	-30	0.4	-33	-11	-34	-7.2	-39	-23	-20	1.7	-33	-3.8	-44	0.68
-0.77	0.34	4.9	-2.6	1.2	3.9	8.9	-2.8	5.8	3.5	7.7	1.1	7.2	6.2	2.5	12	-7.8	2.2	3.6	5.3	8.4	11	8.3	8.3	-9	8.8	3.8	3.8	2.1	5.7	-2.9	3.8	-5.5	5.5	1.7	4.5	-1.3	5.9	-5.3	7.4	-5.8	11	-15	15	0.89	3	6	0.22	-0.96	-0.39
-1	0.56	-9.5	-1.5	-4.3	4.2	-9.7	0.05	-2.8	-0.05	-5.4	-1	-7.9	6.4	-10	7.8	-12	3.3	-6.3	6.2	-4.8	7.9	-15	5.3	-12	1.4	-13	3.4	-3.1	2.3	-3.2	-0.33	-15	4.2	-2.4	13	6.9	13	-6.9	4.1	-0.86	9	-12	4.5	-1.6	0.93	-1.9	-0.27	-20	-5.9
-0.97	0.33	-14	-8.2	-6	1.5	-17	3.2	-8.9	5.9	-16	-0.2	-3.5	7.6	-23	2.8	-13	-3.1	-19	3.8	-9	-2.8	-15	0.85	-7.1	0.04	-12	-2.6	-9.1	-3.2	-3	-1.7	-17	-0.67	-3.2	1.9	-5.2	2.4	-5.6	-4.3	-1.3	8.5	-16	1.9	2.1	-2.1	-1.3	-1.9	-23	-1.5
-0.9	0.4	-17	6.9	-15	6.3	-14	0.6	-10	10	-20	4.6	-14	11	-16	8.6	-11	1.3	-13	10	-6.7	-2.7	-11	-2	-14	2.5	-5.1	2.6	-17	1.7	-8.5	-2.1	-14	3.3	-14	7.3	-4.6	5	-16	7.8	-9.7	4.1	-19	6.5	-6.8	1.5	-3	4.3	-10	5.7
-0.8	0.4	-13	11	-7.1	7.7	-11	14	-0.61	11	-14	8.4	-11	5.1	-6.2	9.5	-11	8.3	-8.9	6.7	-7.7	5.5	-7.8	4.6	-8.3	11	-3.8	2.5	-8.8	1.7	-9.8	-0.41	-6.5	3.6	-14	4.3	-12	8.6	-12	13	-6.1	4.2	-9.3	1.7	-7.6	8.1	-11	2.9	-8.4	6.3
0.04	0.45	-1.1	0.68	-2.1	7.5	5.8	2.7	4.7	1.7	-5.3	-0.37	1.2	6.5	-0.11	4.8	-4.9	5.4	0.5	-3.3	-0.81	9.1	2.2	7.1	-2.8	-3.6	-1.7	-1.2	5.7	-0.75	-10	-4.3	-0.84	-0.1	-7.2	0.74	-5	3.9	-0.3	0.39	-3.5	1.8	-7.2	-1.3	-0.02	-0.79	-4.3	-5.5	-0.27	6
0.35	0.28	-1.5	0.02	-2.2	3.4	-3.2	1	6.2	9	2.7	11	-3.5	3.6	1.9	1.3	0.62	1.3	3.9	1.7	-0.43	4.3	-0.15	3.4	-1.7	2.8	3.6	5.2	-1.1	0.32	-2.7	1.7	0.64	2.3	3.3	5.5	1.4	2	1.3	-0.53	-5.2	-7	-2.7	-3	2.4	0.6	3	0.2	-4.3	7.2
0.02	0.05	-13	-8.4	-4.4	-0.14	-13	-0.73	0.69	5	-14	5.1	-3.5	2.5	5.5	-4.1	-0.32	-3.9	-3.4	0.15	-0.33	-1.2	0.84	-1.4	0.76	4.8	0.8	-6.5	-5.4	0.53	3.2	-0.47	-0.87	0.15	1.6	6.1	0.96	4.9	-4.3	2.8	-1.7	-6.9	1.9	-8.9	7.2	2.3	6.4	-6	2	-1.1
0.38	-0.32	2.3	-7.4	-0.12	1.3	-1.4	2.8	2.9	1.4	2.6	3.4	-0.28	-0.98	5.3	4.5	-0.8	2.7	2.7	-4.2	1.7	4.3	0.64	6	2.2	-4.3	4.9	-5	3.5	-4.9	0.84	0.07	5.8	-7.4	-0.03	-0.25	-0.95	1.3	2.3	0.39	-0.95	0.38	1.1	0.14	-8.2	0.12	-0.64	-0.41	0.71	-12
0.05	0.24	5.4	3	2.3	9.4	3	4.2	9.1	-0.63	14	0.72	6.3	9.3	10	1.8	5	2.7	6.3	1.1	2.9	2.5	4.3	1.1	1.8	1.4	1.6	-7.5	5.1	-5.8	0.16	-0.89	7	-6	4.6	3.1	6.8	4	4.4	-3.5	0.27	2.7	-5.2	-9.3	-1.9	4.2	4.1	-5.4	8.3	4.1
0.8	-0.2	9.1	-7.2	1.8	-0.77	19	-0.41	6.8	-2	13	-4.8	13	5.3	9.3	-2	6	-2.8	9.7	-1.8	13	-9.6	8.6	-6.1	4.6	1.9	9.5	-4.6	1.6	-3.2	6.1	-3.2	2.3	2.9	0.49	0.78	6.8	7.3	4.5	-1.4	6.2	-6.7	3.9	-9.3	0.72	0.09	13	-3.6	13	7.2
0.82	-0.38	11	-5.9	10	-5.7	8.9	0.67	9	-7.2	11	1.4	9	-0.71	7.5	-1.9	7.4	-0.23	4.1	3.4	10	-1.5	10	-0.25	4.6	-1.9	6.3	-1.3	5.8	-1.1	10	2.2	11	-3.1	6.6	1.8	8	0.47	4.4	-0.91	5.3	-8	8.9	-13	7.2	3.8	5.9	-6	9.6	-6.4
0.67	0.62	9.4	-2.9	10	7.7	15	6.2	13	2.5	14	-0.18	6.5	7.8	18	2.2	7.6	4.3	16	1	8.1	6.5	13	9.4	7.2	-1.4	6.5	-1.6	5.3	3.9	7.9	-2.2	15	5.8	3	1.9	2.5	3.2	11	1.8	2.1	0.09	14	-7	1.6	0.21	-1.3	-3.7	18	9.2
0.74	0.4	8.1	2.9	7.5	11	9.3	14	0.58	14	11	11	5.7	13	8.1	7.8	3.6	0.41	5.8	2.9	3.7	-0.88	2.4	4.1	3.8	2.3	3.7	0.1	6.2	4.4	0.7	1.8	8.9	2.9	2.3	4.4	1.6	9.8	11	3	1.7	3.9	4.1	-5.3	4.7	0.86	-0.78	2.6	9.5	3.6
0.48	0.37	7.3	2.8	13	1.6	0.38	11	4.6	15	3.4	17	11	7.1	5.9	4.5	3.7	3.2	0.09	2	3.5	0.41	2	2.2	2.4	3.6	7.3	8.1	1.8	2.6	2.7	9.2	2.4	4.5	8.5	4	7.2	7	3.5	7	-0.52	5.8	5.5	1.6	-2.2	6.9	2.9	3.7	9.5	2.8
0.06	0.55	6.1	4.6	10	-2.3	7.8	11	8	2.9	9.7	8.2	10	0.09	8.8	1.1	6.4	0.23	2.9	-2.2	2.6	6.1	0.07	6.5	3.6	-3.5	7.7	4.9	6.5	0.99	4.8	6	6	6.7	11	6.4	2.4	9.2	-0.72	3	-3	4.9	10	5.9	-2.1	4.5	4.1	1.6	2.2	0.17
0.15	0.62	7.9	4.1	5.6	0.48	12	-2.2	3	5.1	9	-0.74	5	5.2	4.2	5.8	8.1	0.68	2.1	0.28	0.12	12	0.2	8.9	-0.52	-0.65	2.9	6.2	-0.21	-4.1	0.87	2.7	12	-2.4	3.8	4.6	-2.3	8.2	-2.8	-1.2	-0.72	11	3.5	16	1.3	1.1	-2.5	-0.3	3.9	2.1
0.16	0.05	-3	6.4	0.4	-1.3	2	-0.15	0.48	8.3	-2.8	5.9	4.5	7.7	1.3	7.8	1.5	8.4	-0.37	-0.41	0.08	7.2	0.98	0.91	5.3	7	2.9	4.7	1.6	0.02	4.5	-1.5	5.8	-1.2	6.3	9.6	-1.5	7.3	4.6	-5.1	5.6	2.7	12	9.2	3.9	3.7	-0.68	1.1	-1.8	8.4
0.53	0.09	0.3	6.3	-3.6	2	-2.7	7.3	6	4.4	1.8	-0.1	-2.8	4	10	3.9	11	5.7	0.18	4	11	1.9	2.4	-0.23	-5.3	1.6	7.6	5.4	-1.3	4.2	2.3	5	-1.9	-0.45	2.2	-0.4	-5.2	0.44	-3.1	-5.4	-5.7	-7	0.1	2.2	-5.7	-6.1	-0.31	4.7	3.5	3.5
0.32	0.13	-4.2	-2.1	-5.7	1.3	4.7	-1.2	-0.98	6.6	5.8	2.1	-11	-1.9	8	0.36	16	5.7	3.7	2.7	1.7	-6.4	2.6	0.45	-1	5.5	-1.4	2.5	-3	-3.2	6.1	3.5	4.5	0.63	2.3	-7.6	-1.1	-0.51	-2.4	-2.1	-2.8	-4.8	9.9	7.6	6	3.3	-5.9	-4.2	-0.48	3.8
0.46	-0.42	-0.14	-9.4	1.3	-5.6	3.2	-12	3.1	-2.2	6	-7.4	5.7	-8.3	14	-6.8	1.9	-8.8	-1.9	-5.2	6.6	-8.4	11	-2.9	7.9	-6.5	0.12	-4	1.1	-11	-2.7	-1.2	4.5	-6.6	1.1	-5.3	-5.1	-5.1	0.97	-2.4	2.5	-1	14	-6.1	2.7	3.5	-5.7	-0.82	1.9	-2.9
0.58	-0.09	-6.8	-4	-6	-5.5	-5.3	-1.8	-4.2	-4.4	4.3	-8.8	-9.7	-5.9	-0.33	-0.72	9.4	4.7	-0.15	-5.7	5.9	-1.7	1.6	1.8	0.29	2.7	-0.96	-0.47	-2.8	-0.88	-5.4	6.4	-3.5	3.6	2.2	2.7	-1.9	1.2	-0.47	-2.5	-2.5	-2.1	4.5	15	-1.1	1.3	-8.4	-4.2	-3	2.6
0.34	-0.03	4.3	-2	-9.8	-6.9	0.87	1.6	-1.3	-0.24	2.7	-9	-6.3	-0.24	5.3	2.6	-0.92	3.2	3.8	-5.9	4.7	-0.49	5.7	-4.8	1.6	-0.14	2.1	1	-0.97	-4.8	5.3	6.4	-3.7	-6.4	2	-4.5	2.2	-3.3	-3.2	-6.2	-2.5	2.3	-7.8	1.4	-0.41	-3.4	0.55	-0.39	-0.64	5.1
0.66	0.11	7.6	-1.1	6	-5.7	12	2.7	6.5	1.1	6.8	-1.1	1.7	-0.47	3.4	-3.4	7.8	0.25	5.2	5.1	-0.87	3.1	4	5.7	8.9	-6.3	1.2	1.7	5.4	-6.2	4.4	3.7	4	-6.1	5.5	0.88	-0.32	-2.5	2.8	4.1	4.4	2.2	3.5	9.2	-3.5	0.53	1.1	0.32	9.8	-0.27
0.48	-0.09	3.5	5	11	-4.2	3.3	1.5	3	-11	3.1	-4.4	5.4	-4.4	0.78	1.5	3.7	-2.6	2.1	8.8	-4.9	5.5	2.3	4.1	6.9	-7.3	0.47	-2.1	3.7	0.76	6.4	-3.1	0.56	-6	4.4	-6.9	1	-11	4.9	-0.08	5.7	-3.5	1.1	2.2	2.2	-5.2	-0.72	-4.2	6.1	2.4
0.54	0.01	6.9	2.7	-4.2	-5.1	1.4	6.8	0.97	4.9	3.4	1.2	-0.52	4.6	-7.5	-3.2	-0.62	-5.9	4.9	3.8	0.61	0.59	-9.4	2.9	-1.4	3.8	7	4	-2.9	4.3	5.7	-0.15	-6.7	0.13	-2.8	1.9	2.3	5.1	0.19	3.6	3.8	-2.1	19	-3.1	5.1	1.3	7.8	1.4	4.8	2.8
0.27	-0.86	6	-5.2	3	-7.9	-1.5	1.9	9.9	-9.2	-1.5	-14	10	-8	-1.8	-19	11	-10	5	-12	7.4	-7.6	-1	-12	0.01	-17	-3.2	-12	0.47	-20	7	-14	1.4	-21	10	-13	4.7	-9.9	2.3	-11	5.1	-11	6.8	-11	8.2	-5.4	2.5	-8.5	7	-9.6
-0.49	-0.87	7.3	-8.3	17	-8.2	10	-4.9	1.3	-15	-5	-16	11	-15	1.6	-15	0.06	-9	-0.97	-9.5	-1.2	-6.6	-3.9	-14	-1.5	-17	6	-7.5	-2.9	-14	1.4	-14	-5.6	-13	3.7	-6.8	-7.2	-8.3	6.7	-11	0.18	-15	-1	-10	-4.8	-2.7	3.9	-10	7.4	-12
-0.55	-0.83	12	-11	2.8	-5.1	3.3	-12	3.1	-11	5	-6.6	5.5	-11	-7.8	-19	1.2	-11	-4.6	-7.9	-12	-8	-4.5	-7.5	5.2	-3.9	1.3	-1.8	-0.95	-2.2	-3.1	-6.3	-7.7	-4.6	-1.6	0.31	-14	-1.8	-0.22	-2.1	-7.7	-6.3	8	-0.56	-11	-3.9	-5.4	-4.7	-4.5	-15
0.24	-0.69	5	-13	-1	-0.7	0.4	-8.2	6.8	-7.3	5.7	-14	1.1	-4.3	-0.02	-6.6	4.4	-7.7	5.1	-10	-4.3	-0.15	0.31	-1.3	-2.7	0.85	1.5	2.6	3.5	-2.3	5.5	-6.3	-6.5	-2.2	8	0.65	6.5	-0.37	3.3	2.7	4.9	-6.4	-6.5	8.5	4.2	-2.2	6.5	-3	-11	-3
-0	-0.39	-2.1	0.65	0.36	2.9	-5.3	-6.9	4.7	-3.1	4.2	1.2	0.29	1.9	1.8	-4.6	5.5	-3.7	-5.3	-4.8	2	-1.3	1.4	-0.86	4.2	3.3	0.54	-2.2	3.5	1.8	4.9	-2.3	-0.83	-0.35	5.1	0.33	8	-8.6	-1.6	4.5	6.2	-6	-2	17	-1.1	-6.3	-2.1	-2.8	-3.9	-3.2
-0.27	-0.11	-1.8	-0.96	1.1	3.4	-1.3	-5.4	3.1	-0.45	-0.31	-3.6	2.4	-2.5	-0.96	-1.9	-7.1	-6.1	2	-1.6	-0.05	8.6	-0.33	7.9	-0.71	0.42	-7.7	-5.7	-3.6	4.7	1.6	0.89	-9.4	-2.1	4.1	11	-8.8	-0.84	0.4	4.7	8.9	2.8	-6.4	-12	-6.3	5.1	-12	5.3	-6	2.8
0.03	-0.06	-2.4	5.9	0.18	-6.8	7.4	10	5.9	2.8	-3.7	0.3	6.5	-3.7	-0.41	-0.54	2.1	-8.2	8.1	2.2	3.5	-3.9	0.85	1.2	1.3	2.1	-4.2	3.5	-4.8	-3.2	1.8	6.2	-6.5	-7.7	1.2	0.78	-7.9	0.59	1.9	-1.8	-2.9	4.4	9.8	-0.03	-2.4	-0.1	-5.4	2	-13	-1.5
0.44	-0.39	2	-6.5	-0.53	-7.2	4.2	5.1	7.5	-3.1	-3.4	-4.5	2.6	-9.4	-1.8	-6.7	1.3	1.5	1.6	-1.7	1.7	-8.3	-1.5	-10	-0.03	-9.2	-1.2	-2.5	-5.5	-14	-3.2	-4.5	-3.7	-17	4.5	-12	-4	-2.2	-3	-5.2	1.4	-10	-3.2	0.79	-2.1	-7.2	-4.2	-4.8	4.4	-4.3
0.4	-0.94	14	-7.5	4.8	-3.1	5.9	-5.1	12	-12	7.2	-11	6.8	-12	8.1	-12	0.31	-8.3	2.6	-12	-4.7	-17	1.9	-4.7	5.5	-6.5	4.6	-7.4	-2.9	-11	4.3	-13	-1.1	-11	12	-6.6	-0.04	-9.6	0.83	-11	5.8	-11	5.1	-4.8	-3	-4.7	-0.46	-7.3	12	-6
0.42	-1.1	4	-8.2	-5.8	-11	-4.3	-3.9	0.63	-4.8	-0.04	-9.5	5	-1.5	0.81	-2.5	4.1	-13	1.6	-4.5	2.6	-3.4	1.1	-5.1	1.8	-2.7	4.8	-6.3	-1.4	1.7	5.6	-12	-0.94	5.3	4.2	-3.3	4	-4.1	3.5	-5.4	-0.12	-10	4.2	-5.6	6	-8.2	0.93	-4.8	11	-3.8
0.17	-0.56	3.2	-4.3	8.8	-4.6	-2.8	-5.7	1.5	-5	3	-0.34	3.8	-1.5	-5.5	0.97	1.4	-1.6	-1.2	4.7	-9.7	2.3	-3.1	-9.8	1.6	-2	-0.7	3.1	2.1	-2.2	-4.2	-2.3	4.8	0.67	-0.53	-3	-2.4	-2.2	5.6	-1.1	3.5	-10	-10	-2.9	-2.3	-5.1	-1	-1.4	4	4
-0.76	0.15	8	2.6	7.2	2.1	6.7	3.9	2.5	3.5	6	11	7.1	7.2	-1.9	4.6	-0.3	1.7	4	1.1	1.5	-3.2	10	-0.15	5.8	-2.8	3.8	5.5	7.1	-1.3	-1.2	0.55	1.4	-0.59	-6.9	-1.6	-7.1	4.5	0.12	4.4	-1.3	-3.5	5.3	3.8	5.7	1.9	6.7	4.2	5.1	-6.1
-0.62	0.27	4.9	6	-12	9	4.2	0.04	-2.3	3.3	-0.41	1.5	-0.93	5.2	-4.2	8.3	-3.3	4.7	0.64	11	0.12	2.4	2.5	7.5	-0.11	6.2	-4	14	-3.9	-7.7	-3.9	8.3	-5.7	-0.24	-14	5.7	-0.89	4.2	-6.7	5.3	-6.6	5.5	-6.2	18	-2.2	4.4	2.8	5	-2.4	0.66
-1.2	0.24	-2.9	15	-7	14	-16	4.7	-11	5.8	-8.4	0.85	-8.5	4.9	-10	12	-12	4.9	-6	11	-8.3	2.5	-10	-3.4	-4.5	7.5	-0.65	7.7	-12	-2	-6.9	11	-13	4	-21	0.96	-12	4.4	-11	2.7	-8.5	4.3	-9.3	15	-3.5	9.1	-0.24	13	-8	13
-0.09	0.3	-4.3	16	-3.4	7.3	-6.2	13	-17	13	-7.4	9.1	-18	11	-1.9	7.4	-12	4.4	-2.3	3.9	-3	-0.68	-4.2	-1.1	-6.4	5	6	9.5	-0.66	-0.85	0.26	8.9	-5.3	7.2	-15	-6.1	-1.3	-1.9	-13	0.76	-2.4	6.5	-1.1	3.5	2	0.55	1.5	8.6	-2.6	9.2
0.08	0.19	-7.5	-1.7	-11	-5.8	-7.3	-9.2	-19	0.48	-7.3	2.1	-14	-7.3	-11	-0.7	-0.95	1.8	3	-2.3	4	-3.9	4.2	-0.88	0.49	12	0.18	5.2	7	6.8	7.9	1.3	-1.5	4.3	-5.9	2.6	13	2.6	1.1	4.5	6.9	1	12	3.2	11	-0.73	17	8.4	-9	14
-0.86	-0.26	-9.8	-8.9	-14	7.1	-20	-5.2	-21	0.03	-21	-2	-5.4	-3	-11	-13	-4.2	-3.6	-6.6	-5.8	-1.1	-4.9	-3.8	-9.5	-10	-1	-4.6	-1.7	-3.6	0.45	-1.6	-5.7	-16	-0.87	-17	2.8	-7	-7.7	-9.9	0.44	-5.1	-0.94	-11	-5.4	-0.31	-8.1	5.8	-9.9	-19	-2
-0.7	-0.32	-7.9	2.8	-7.4	-0.03	-13	0.98	-14	6.5	-17	6	-7.5	-1.5	-6.5	-0.99	-4.8	0.82	1.7	5.1	-2.8	-1.2	-0.05	-6.2	-7.9	11	-3.3	10	-9.1	2.4	-4.5	0.48	0.37	2.9	-11	6	1.4	5.9	-6.8	5.3	2.4	3.3	-6.9	-2.1	4.4	7.3	3.9	4	-0.14	-3.3
-0.74	0.11	-13	-2.6	-10	-6.8	-14	-0.72	-12	9.7	-13	3	-9.2	-0.45	-6	2.7	-2.5	5.2	-4.1	1.9	-1.4	0.43	-6.7	0.36	-6.2	2.2	-0.06	3.8	-0.46	0.66	-4.3	0.86	-3.6	8.4	3.1	-1.3	0.54	-5.3	0.29	-0.98	1.1	-2.5	4.8	13	4	-4.2	-0.81	-5.1	0.53	2.1
-0.16	0.14	-2.6	-0.97	-6.5	3.2	-1.4	4.5	2.1	6.4	-5.4	7.1	-7.7	-0.89	0.22	3.7	-6.4	3.6	0.05	7	2	-5.5	0.23	-0.92	-5.2	4.8	-1.4	15	-1.8	8.7	-3.5	5.9	-5.7	9.9	-3.6	15	0.9	9.8	-2.5	8.5	-6.3	5	3.5	22	-0.12	9.7	-0.91	9.1	-0.73	-1.2
0.17	0.06	2	7	1.1	8	6.4	7.5	0.51	-0.24	-1.5	4.2	0.67	0.57	8.2	-0.3	5.6	7.7	11	15	1.3	-1.4	13	-4.5	0.83	-1	7.6	4.4	1.7	2.8	2.7	3.6	3.5	-5	-0.53	-3.7	0.36	-7.9	-4	0.34	2.1	-4.5	2.8	-4	6	-4.8	-1	3.1	5.3	-2.9
0.31	0.23	4.7	13	10	4.5	7	5.8	-1.1	-2.6	-3	6.6	13	8.5	14	5.7	8.7	7.7	7	8.5	3	1.5	11	8.2	4.5	2.3	8.9	-1.8	5.2	-0.88	3.7	-1.8	12	-5	5.2	8.5	7.8	-9.1	5.3	3.2	3.9	-2.2	19	-0.56	9.3	-1.5	8.6	-2.5	9	-0.66
1	0.06	12	-0.9	13	-0.64	16	-3.3	1.1	-7.6	4.2	-4	12	1.8	11	-0.85	9.6	-4.1	10	2.2	9.9	-1.4	9.2	6.7	6.6	-4	4	-3.7	12	3.7	5	-2.2	12	-2.5	0.91	-2.7	3.6	-7.3	3.9	-1.3	7.6	7.3	8.2	0.18	5.5	5.5	7.6	1.4	5.9	-6.5
0.31	-0.22	3.3	-2	2.3	1.9	10	-4.3	5.7	-6.2	1.5	-7.3	-4.6	-0	0.06	2.4	-3.1	-2.4	7.1	-2.4	0.86	-3.3	-4.1	0.43	7.1	-5.4	7.6	-1.3	1.8	-5.5	1.4	-1.9	-3.2	1.3	-1.7	-5.4	1.5	-3.2	7.3	-0.4	5.8	8.2	18	-9.9	7.4	-0.37	4.4	-0.46	6.5	-0.83
-0.17	-0.7	13	1.8	-0.18	-5	-5.5	-3.6	7.9	0.89	3.2	0.67	2.9	1.5	7.1	3.3	-2.3	-0.22	4.1	-1.8	-4.3	0.62	-7.7	-3.2	2.3	8	12	7.5	4.2	9.5	-0.78	0.13	-0.07	3.7	4.2	3.1	3	6.1	8.1	0.77	0.53	0.68	8.5	9.3	2.6	5.8	11	7.1	0.15	5.4
-0.03	0.65	-2.4	2.8	-1.1	10	-3	11	-0.49	15	0.63	11	-2.1	8.5	5.2	6.4	3.5	0.21	4.7	3.5	-3.3	4.7	-0.49	2.1	13	7.5	1.6	0.54	-4.1	11	-1.4	1.3	-0.58	3.4	3	-1.2	-0.4	3.9	1.8	2.1	7	3.2	-7.1	-0.08	2.1	1.3	5.5	-0.01	5.1	5.9
-0.1	0.11	-9.3	2.6	-0.4	15	3.1	4.3	4.3	6.6	3.4	7.1	-0.53	10	0.51	6.5	5.3	-7.1	-3.1	4.8	4.6	-5.3	5.6	1.7	-5.1	3.2	-6.3	5.1	0.65	7.7	-1.1	3	-5.4	11	1.1	9.4	-3	7.2	-1.5	4.8	-0.51	6.7	-10	-9.1	-6	8	-12	9.2	-12	-3
-0.16	0.03	-7.8	2.8	-1.9	2.7	1.4	-4.5	-3.8	-5.2	0.09	-10	-3.2	-11	4.8	4.7	0.33	-1.8	-0.75	2.5	5.6	-5.3	8.8	-2.8	-7	0.16	-3	-0.09	-5.7	-2.4	3.7	-3.2	-4	-4.1	-2.7	6.8	-0.76	2.3	-0.04	3.7	0.73	3.6	-4.8	1.3	-3.5	-1.4	-1.1	7.5	-5.7	-4.6
-0.22	0.45	-0.5	-7.7	2.1	-13	-0.96	-11	-3.8	-8.3	-6.8	-10	-8.9	-12	0.93	2.2	-0.73	4	-2.8	0.11	4.8	-3.9	7.3	-3.3	-2.6	-7.3	-0.28	-1.6	-3.8	-3.5	3.3	0.62	5.8	2.1	-6.7	-3.8	-2	2.5	2.9	-2	0.6	-1.7	-5.6	-2.4	-6.3	-3.3	-0.39	-1.2	-5.6	-0.03
-0.08	-0.04	-10	-6.5	-0.95	1.7	-2.1	-0.61	-5	-2.9	-5.3	3	-2	0.47	-4.2	-0.61	-2.7	1.8	-0.85	-7.6	-2.4	4.2	-4.4	5.9	-3	-3.1	-8.5	-1.9	-2.6	-3.6	-3.3	4.4	0.5	0.76	-1.4	-7.2	-2.1	3.4	-1.2	-1.2	-1.3	-3.5	-9.4	-7.9	-4.6	4.1	-9.1	4.6	-5.5	4.1
-0.14	0.26	2.5	2.2	2.8	4.2	0.71	3.9	1.3	-7.5	3.6	7	0.89	-1.8	-3.7	1.4	-4.8	5.7	-5.8	-6.9	0	14	-2.4	5.9	-2.1	-1.4	-8.9	-6.8	2.3	-2.7	-4.9	1.7	3.9	0.75	0.49	4.3	-1.3	2.9	-0.84	3.6	-4.9	4.1	-11	-2.8	-5.6	0.8	-1.2	-3.3	-3.1	-1.1
0.95	0.29	-0.38	-1.3	5.2	-1.2	11	-4.7	10	-2.1	13	-3.2	2.6	-3.1	6	-0.25	3.8	6.2	1.7	1.2	4.7	8.5	6.6	2.5	4.3	-0	-5.4	-5.3	8.3	-6.9	-5.7	-4.5	14	-2.6	5.5	-2.7	4.7	-9.3	6.6	-3.3	1.9	1.1	-8.4	3.2	-4	-3	-0.29	-7.2	6.3	-5.7
0.69	0.32	-3.4	-2.8	6	-5.4	2.8	-3.8	2.6	-4.9	9.5	1	6.1	-3.5	1.4	-3.9	6.1	5.3	3.4	-3.3	2.3	5	2.8	4.9	-3	-0.96	-1.8	-6.2	5.5	2.7	1.7	0.58	11	-0.81	7.8	-2.8	1.9	-1	7.4	-4.2	1.2	3.2	-0.91	-17	2	-2.6	2.5	1.3	0.73	3.4
-0.16	0.27	4.8	-0.58	6	-4.2	0.68	-3.4	5.5	-1.6	7.4	3.8	7.2	-3.7	1.3	2	-2.8	-1.2	-4.6	-2.9	2.2	2.7	-0.16	-3.2	3.3	-3.5	-4	-2.5	6.6	9.5	-1.8	4.6	13	10	6.9	5	8.3	8.1	2	1.7	-6.1	4.7	-7.3	-5.3	2.4	-0.47	2.1	3.7	8.4	5.3
0.38	0.27	6.2	2.5	7.9	-3	7.6	3.7	15	3.2	13	6.1	2.7	-1.4	2.4	1.1	7.3	-0.25	-3.6	-0.17	-1.6	-1.7	0.65	2.6	6.1	4.3	-5.4	-2.6	3.9	13	-3.9	5	4.2	9.1	5.9	4.7	10	9.8	3.9	-0.99	5	7.2	-5.1	-1.1	-2.7	2.3	-4.1	-0.04	4.6	2.5
0.08	0.5	1.2	1.8	-0.26	-7.6	1.7	2.4	6.2	1.7	11	1.5	-0.14	4.8	5.5	-7.1	4	1.8	-1.2	-6.6	0.54	-1.4	2.5	2.7	3.1	-1.1	-2	-0.31	3.4	5.5	0.93	0.89	1.3	4.3	6.7	-9.1	1.1	-1.6	4.2	0.34	0.71	2.8	1.1	-7.6	-4.2	0.52	-4.9	-6.2	-2.6	2.2
[truncated: 952 more columns]
