# Supplementary material for: Dyslexia on a continuum: A complex network approach
Source: PLoS One. 2018 Dec 17;13(12):e0208923. doi: 10.1371/journal.pone.0208923 (PMC6296514; doi:10.1371/journal.pone.0208923)
Supplement: S1 File — Detailed information about the archive contents is provided in the included README.txt file. (TGZ) [file pone.0208923.s001.tgz › FS_626_VV_run_2.csv]

6.2	16	7.8	13	11	17	1.2	5.7	19	12	19	17	9	-0.26	7.8	9.6	-0.91	-3.5	3.2	1.8	5.2	9.6	8.2	5.1	5.3	6.3	25	2.5	20	2.2	18	5.8	7.1	12	15	11	20	4.2	16	5.1	15	2.8	11	6.3	3.8	6.2	13	17	14	16
9.2	5	8.2	15	17	16	1	5.9	9.8	3.4	17	17	2.5	5.5	8.3	9.2	5.4	1.2	9.5	0.04	-1.5	10	11	3.7	8.3	11	24	11	16	5.3	10	-0.41	7	7.6	19	9.6	15	10	11	9.6	12	12	8.2	8.2	11	9	5	8.7	13	18
7.2	-6.4	7.1	0.31	12	-0.02	-3.5	5.7	4.1	8.1	10	-0.68	0.42	3.8	4.8	13	6.3	15	-1.7	4	-1	6.8	4	-2.7	1.4	12	12	-2.3	9.6	4.7	2	5.1	2	3.7	12	11	10	8.3	7.6	-5.7	5.7	13	11	9.7	6.1	-4.3	-6.3	-1.6	2.5	-7.6
-6.7	-3.6	-0.7	-11	0.53	-18	-2.5	-8.6	-2	-6.3	-4.8	-7.2	-3.7	-2.5	0.85	-6.3	4.1	-0.45	-5.5	-4.5	-2.2	5	-6	-8.3	4.8	1.8	6.9	-20	7.5	-2.6	3.1	-7.2	11	-14	11	-4.4	6.6	-6.1	6.4	-5.7	5.2	-3.6	7.2	-7.5	9.1	-16	-3.1	-8.2	-1.3	-9
-3.3	-4.3	-3.6	0.52	4.9	-1.5	-2.3	-9	0.46	-3.9	-3.1	6.2	-5.6	0.11	-3.2	3.8	0.93	5.6	-9.4	1	-4.1	3.4	-10	-2.2	-1.9	2.1	4.3	-14	6.3	-1.8	-4.2	-3.5	2.6	-4.7	3	-2.9	2.5	1.2	1.3	-12	-2.8	6.5	1.1	0.13	3.4	-3.8	-6.3	-0.76	-9.4	6.8
2	-20	-1.2	-14	4.4	-20	-3	-16	0.85	-13	-0.87	-13	-5.9	-2.4	-5.3	-8.7	-5.7	-2.8	-5.3	-8.8	-0.3	-11	-0.33	-9	-6.2	-9.6	3.5	-6.8	-2.8	-0.93	-0.93	-5.6	3.3	-14	-0.02	-6.5	1.7	-16	-2.4	-5.9	-0.83	-2.6	-3.7	-12	-2.6	-16	-7	-17	-13	-8.2
-2.7	-29	-1.1	-25	7.3	-44	-1.8	-25	-2	-15	0.8	-26	4.6	1.3	0.27	-17	2.5	-12	1.4	-10	-1.6	-21	6.1	-11	-2.8	-20	-1.9	-12	-4.6	-5	-3.6	-16	-2.3	-22	-0.45	-16	0.45	-20	-3.4	-17	4.7	-9.1	-2.8	-27	-6.3	-37	8.8	-29	-4.5	-22
-0.87	-11	-3.6	-8.5	-11	-28	-6.2	-6.4	-3	-19	-7	-12	-6	-4.4	1.1	-9.5	-0.73	-1.4	2.2	-3	0.65	-14	1.7	-11	-6.5	-8.5	-2.6	-7.6	0.39	-8.6	-6.4	-17	-5.9	-8.3	2.6	-14	4	-4.6	-2.5	-12	-0.78	-0.22	-5.8	-8.1	-5.5	-14	-2.5	-9.7	0.17	-6
2.3	-13	-0.71	-6.6	-2.5	-16	1.7	-6.8	2.4	-7.6	3.6	-6	0.15	6.8	3.5	-4.6	-2.9	-2.5	0.83	0.26	2.6	-4.8	7	-1.4	-4.4	-7.4	2.9	0.31	3.3	-4	4	-7.6	-1.9	-8.6	0.7	-12	3.6	1.8	2.9	-1.6	-1.6	-0.44	-0.53	3.7	-2.1	-2.5	-0.3	-12	-5.5	-13
0.41	-6.9	4.3	-1.2	-4.3	0.21	3.5	-5.8	1.5	1.4	1.8	0.65	-4.3	3.9	-1.2	-1.6	1.2	3.8	-4.3	0.96	-2.7	-1.4	4.5	-0.29	-4.5	-4.4	4.9	1.1	3.9	0.12	1.8	-0.27	-0.12	0.56	1.7	0.06	-2.5	-3	-1.1	-0.04	2.6	3.5	-5.2	-0.06	-2.4	-5.1	5.9	-9.2	10	-14
3.5	-0.87	2	1.3	5.9	2.2	3.4	0.6	3.7	-2.7	2.6	1.8	-3.6	0.8	-3.6	5.6	-0.82	5.6	-4.2	1.4	-2.2	5	-7.9	0.68	-2.1	1.2	-1.7	0.97	-2.8	0.33	5.8	-3.5	7	-1.9	-0.16	-2.4	0.8	-1	-0.97	-1.4	1.3	4.7	0.96	-5.1	2.2	-5.1	-4.3	5.4	-5.1	-1.9
3.1	6.7	5.8	8.9	9	12	3.9	1.5	3.9	7.6	4.1	7.1	5.9	-1.3	-4.2	5.8	0.92	6.1	1.4	0.63	-3.5	4.5	-3.9	4.4	-1.8	3.2	0.41	12	0.19	5.6	2.5	4.3	7	7.2	1.7	5.3	1.9	4.8	1.1	8.9	4.7	7.9	-0.19	4.6	-7.3	5.1	-5.6	6.5	-8	-2.4
-0.68	13	0.22	8.9	-7.5	5.8	-0.88	15	-5.3	19	3	10	-0.69	-3.6	-2.1	4	-7.6	5.1	-1.4	1.8	-1.9	9.4	-2.3	7.1	-1.8	12	-0.14	9.1	1.8	7.3	2.1	9	-7.2	16	-7.9	13	-3.5	11	0.32	11	-5.7	7	-1.8	12	-3.5	10	-12	13	-8.1	5.4
-6.9	13	-1.9	12	-8.2	10	-5.5	7.5	-0.8	17	-3.1	14	-12	6.3	2.1	4.9	7.7	-0.69	-1.5	1.9	-1.2	4.8	-7.8	8.9	-5.9	14	-7.3	4.5	-4.8	-0.66	1.6	12	-2.3	18	-2	9	-7.5	9.9	1.2	2	-6.5	12	-7	8.3	3.4	20	0.72	13	8.8	10
2.8	13	2.2	7.7	-3.6	15	-1	8.6	0.16	20	-1.3	10	3.4	-5.3	-1.6	6.4	-6	0.22	-1.9	4.8	-1.4	3.4	-2	1.2	-3.2	13	-7.6	2.7	-3.1	7.7	1.2	16	-1.6	15	-4.1	12	-9	3.3	-1.5	2.5	-12	8.7	-5.6	11	1.8	13	6.1	4.6	6.6	4.1
-7.9	1.8	-6.5	4.4	-4.6	8.3	-0.2	0.71	-10	2.9	-5	8.8	0.15	-3.7	-5.1	0.17	-11	2.9	0.55	0.31	-3.6	-2.8	-4.8	0.3	-2.4	6.4	1.2	-5.9	-5.9	0.98	-6.5	-0.27	-5.2	7.6	-5	9.9	-7	4.7	-6.9	-1.6	-6.3	1.1	0.38	2.8	2.3	8.7	-11	12	-1.8	6.5
-0.65	2.4	-11	-0.03	-6.2	0.46	-1.7	3.2	-6.1	8.8	-2	0.77	-5.8	0.28	0.39	-1.2	1.5	2.8	-4.5	-0.59	-2.7	9	-5.1	4.7	-4.7	0.09	-3.3	-5	-8.4	-1.4	-5.4	-2.4	-4.5	3.9	-7.1	3.1	-1.2	-7	-0.35	4.6	-11	-4	-5.6	-5.8	-1.1	4.6	-11	7.9	-10	14
3.1	6	2.7	5.8	12	6.5	1.4	1.1	-4.9	-1.7	5	1.1	-4	11	3.8	4.8	5.3	2.3	-0.06	7.1	2.6	3.4	2.3	5.6	0.24	0.89	-6.1	3	-3.6	2.3	-3.3	-0.13	0.56	-4.3	-4.2	1.8	-3.7	-8.1	-0.12	5.8	-3.5	-3.1	-2.2	-0.64	3.5	0.42	-0.32	3.8	-3.2	3.2
3.2	-2.8	3.5	2	3	-4	-1.1	-0.41	-4.9	-11	2.3	-2.8	-1.3	3	-0.03	8	2.5	2.9	-0.25	-3.3	4	2.4	3.4	-0.83	2.1	4.8	2.2	-0.93	4.5	-4	-0.22	-2.9	1.9	0.43	-1.4	-6.1	-2.8	-0.1	0.46	-5.4	-4.5	-9.2	-0.92	2.7	-1.5	-4.8	1.9	-7.1	-0.45	-3.1
7.4	1.7	0.8	-4.2	-1.9	1.1	1.8	-3.7	4.5	-3.6	0.06	1.2	2.6	8.6	3.5	6.3	9.1	4.1	6.1	1.7	4.1	6.7	3.2	2.7	4.7	11	-0.89	3.5	3.2	2.5	-1.9	2.8	-0.04	0.44	4.8	4.5	2.8	9	-1.7	1.6	-5	1.6	2.9	12	9.5	6.7	2.6	-5	2	3.2
1.5	1.7	1.8	2.4	-2.5	6.6	3	-8.1	0.43	3.2	4.2	2.9	3	10	6.5	4.5	10	-3.3	6.8	5.3	6.2	-0.38	1.2	5.1	2.7	1.3	3.7	-5.3	4.5	3.7	1.5	0.72	1.4	0.94	3.4	-0.44	6.1	-11	4.7	-3.2	-1.5	4.8	3	1.5	1.7	10	9	4.7	8.9	4.1
2.6	-5.5	3	-1	1.5	-5.8	9.3	-4.5	6.6	-7.4	2.8	-4	2.2	-1.7	3	4.7	-2	4.8	3	-0.28	3.6	2.3	1.1	-1.4	5.3	3	-1	-4.5	1.6	-7.3	6.2	-5.1	-0.11	-2.4	3.7	-2.7	-1.6	-8	6.7	0.36	1.9	-10	1.4	4	-5.4	7.2	11	-2.4	9.1	-1.5
0.46	3.1	-0.23	8.4	-5.2	3.4	6.5	4.8	-2.2	1.2	-3.2	2.5	0.61	-4.5	-3	2.7	-4.8	1.8	2.3	1.5	0.51	6.5	-3	-2.7	-3.3	3.8	-2.2	7.8	-4.6	0.43	1.6	2.7	-0.58	5.2	0.61	-1.1	4	5.7	-0.51	11	8.2	1.5	-3.4	4.8	0.69	14	-1.3	2.8	-5.2	4.6
-4.3	6.4	-4	8.1	-6.2	8.3	0.29	3.2	-10	5	-3.7	4.8	-2.9	1.9	-4.1	-1.8	1.6	-0.17	-1.2	1.1	-5	4.4	-0.63	2	-4.2	-0.63	1.6	3.9	-0.48	3.4	-6.8	7.7	-0.57	4.3	-0.9	5.4	6.6	9.3	-5.7	4.8	6.4	6.9	-0.36	6.9	-10	6.9	-0.5	9.9	-2.3	4.3
-1.4	6.4	-1.4	5	-7	6.7	-0.4	6.3	-2.5	-2.2	-1.9	0.89	1.6	-5.9	-5.6	1.7	5.5	3.1	0.5	-2	1.8	-3.7	2.2	1.1	-0.94	1.3	-2.9	7.9	-4.4	-2.6	-8.2	8.6	-5.8	-1.8	-6.3	5.6	-1.6	5.2	-1.5	-1.2	-4.3	-0.66	-2.6	0.21	-4.2	-0.39	7.2	7	13	8.9
-1.3	6.2	-4.7	5.4	-17	13	-0.7	7.2	0.06	8	-7.7	2.7	0.68	-4.2	-0.44	-3.1	4.7	5.1	-4.7	0.4	3.2	-4	-0.73	-3.3	3.4	3	-1.4	-2.5	-4.7	3.6	2.4	-2.5	1.4	-5.1	-8.2	3.1	-2.6	5	0.77	-2.5	-8.7	3.8	7.3	-4.9	2.5	0.67	2.7	11	-5.8	9.5
2.3	-0.83	5.2	1.4	-6.3	9	4.3	4.4	-1.7	-4.3	3	-4.6	1.2	-7.5	4.5	4.6	7.7	0.84	9.2	5.9	2.2	3	7	1.9	-2.8	-0.85	-7.5	-7.2	-2.3	-4.8	3.3	1.6	2.3	-4.4	-1.1	0.74	-6.5	-2	-2.2	-6.6	-2.3	3	0.28	-2.1	1.4	10	4.4	4.6	0.75	2.9
0.38	9.5	7.2	4.8	8.5	5.9	3.3	9.7	2.1	0.88	1.4	-3	-3.4	-18	8.8	-6.5	-0.46	-4.4	4	-3.8	2.3	1.9	4.5	-11	3.7	-2.6	-5.3	2.7	-0.79	6.1	1.8	4.2	-9.8	2.7	-3.7	-3.5	0.87	15	3	2	2.9	-0.05	-2.8	-0.08	-2.1	9.9	3.9	4.9	4.4	5.9
-2.6	12	3.2	8	4.9	11	-0.25	10	-0.45	5.3	-0.75	4	0.03	9.6	3.1	7.5	2.5	11	1.8	6.4	-1.9	4.6	0.09	1.3	2.9	8	2.1	7	-0.79	9.3	1.6	8.3	-6.3	7.2	-6	5.4	-0.53	2.1	2.6	0.63	-5.4	4.6	-1.1	9.7	3.2	15	5.4	9.9	7	8.4
0.81	6.2	2.6	-2.6	5.6	-2	-4.5	7.5	-6.4	2.8	3.5	-3.7	3	8.5	-6.2	0.43	0.61	3.5	-3.6	5.2	-5.2	-0.11	-7.3	-0.38	0.22	6.6	-6.6	-6.2	2.2	3.3	-5	-0.23	1.6	3.3	-3.5	4.7	-1.4	-2.6	-2.1	3	0.27	-1.5	1.5	9.7	1.2	9.2	-3.6	2.2	-4.3	3.2
-7	9.1	-10	14	-4.3	14	-1.4	4.2	-4.7	7.3	-2.3	16	-2.8	-1.2	-9.7	-1	-5.8	1.5	-0.69	3.1	-5	4.1	-7.8	0.4	-1.3	3	-7.1	2.4	-6.3	2.4	-4.8	-0.98	1.7	-4.4	-9.6	9.8	-6.6	6.2	-10	3.9	-10	3.1	-5.1	4.8	3.1	8.2	0.87	4.6	-1.3	0.39
-3.2	-2.1	-1.2	1.4	-1.5	0.01	-2	4.3	-6	2.5	-7.5	-6.9	-2.2	-0.44	-6.5	3.9	-6.9	-4.5	-5.2	3.4	-4.3	5.7	-1.6	4.7	-5	1.4	-19	0.39	-4.9	1.6	-5.7	-2.3	-1.8	6.4	-9.2	7.5	-17	-3.9	-5.2	4.6	-0.45	-6.1	-5.4	3.2	1.9	-0.78	3	-9.9	4.5	1.8
-3.2	4.1	-4	-0.64	-1.9	3.7	-5.9	1.1	-5.5	2.5	-10	-3.9	4.5	0.38	-0.89	-0.06	-4.8	2	0.68	1.7	-4	7.1	1.1	0.41	-1.2	3.5	-5.4	-1.5	-7.6	-4.3	-1.8	6.1	-14	11	-2.5	-2.1	-7.3	3.9	-2.3	6.1	0.99	-4.5	-2.6	6.5	-8.4	-0.37	-2.1	-2.4	2.3	0.81
-7.4	-1.1	-7.3	-2.2	-4.7	-4.3	-3	-7.2	-4.2	3.9	-2.3	-4.4	-5.8	-0.12	3.5	-7.8	-3.8	0.69	-3	-2.4	3.7	1.4	-2.7	-0.86	-0.91	-8.8	0.03	5.8	-6.6	-1.8	-2.9	2	-8.3	-5.2	-4.8	0.79	-5.5	-4.1	-7	0.97	2.6	-0.76	-0.93	-2.8	1.9	-3.3	1.4	4.7	1.6	4.9
-8.6	-6.1	-11	-4.9	-18	-4	-7.6	-1.2	-4.1	-2	-12	-11	-5.7	-0.18	-4.9	-3.1	-1.7	3	-7.5	1.8	-3.9	-1.8	-3.1	-1.8	-7	-4.9	-9.5	6.6	-3.6	4.3	-7.8	2	-7.5	-2.9	-5.7	2.4	-9.5	-3.3	-8.1	5.1	-11	-0.31	-13	-7.5	-9.7	-2.9	-8.4	-7.3	-12	-2.1
-9.9	6.4	-5.2	0.67	-11	-0.05	-3.7	4.2	-1.8	-2	-16	-0.04	-4.3	-4.7	-3.1	-2.3	-3.4	0.47	-3.3	-3.2	-3.4	0.53	-3.1	3.2	-2.3	-5.1	-11	7.6	-8.6	0.79	-12	0.86	-0.46	1.5	-13	-5.5	-12	0.63	-6.4	1.9	-9.7	-0.87	-4.8	-2.2	-6.8	-4.4	-3.3	-4.6	-8.9	-1.4
-6.8	-5.8	0.04	-4	-10	-7.9	-6.3	-11	-3.1	-9.4	-11	-4.5	-6	0.93	-4.6	-5.3	-12	-7.9	1.9	-6.9	-1.5	-8.2	-6.8	-8.1	0.37	-8.6	-8.7	4.6	-5.8	-5.9	-3.7	0.67	-3.7	-7.8	-3.3	-8	-4.4	-3.9	-10	-3.9	-2.2	-2.6	-2.3	-4.2	-6.5	-9.5	1.1	-5	-3.8	-9
-4.5	-2.1	-8	-2.6	-7.2	3.1	-7.3	-3.6	0.97	-4.5	-5.2	-4.6	0.24	-9.9	-3.3	-2.6	-6.9	-7.1	1.3	-4.6	-1.4	-3.2	1.1	-2.4	-0.98	-7.4	-7.2	-0.21	-2.3	1.2	0.77	-0.47	1.2	-8.3	-3.3	-4.3	-8.3	-0.11	-3.7	-0.71	-3.9	-0.38	-1.8	-4.4	1.6	-3.8	6.4	2.9	-2.5	-7.4
-0.56	3.6	-4.2	-9.4	1.5	-6.7	-3.1	0.17	2.5	-2.1	-3.1	-6.4	3	-8.1	0.56	0.64	1.5	-3.3	2.7	0.31	3.2	-2.2	4.8	-5.7	3.7	-3.6	-1.7	-9.7	-3.3	-3.5	2.8	-3.6	3.3	-0.06	-1.9	1.6	-0.72	-8.1	0.67	-8.1	0.01	-12	6.3	-4.4	-2.2	-2.5	1.4	-0.63	-1.8	-3.9
-4.8	0.3	-5	1.2	-9.5	-0.18	8.5	-4.9	7.1	-4	-12	2.5	2	-4.4	-3.4	-1.4	-6.4	-6.3	2.9	-2.7	-0.19	-3.9	3	-3.1	-0.43	-4.7	-8.1	11	-6.1	-4.9	-4.3	2	-8.3	0.22	-1.9	4.7	-5.8	5.7	-4.4	6.1	4.3	-1.8	-1.9	-5.1	-12	4.7	8	10	5.4	8
-1.5	-4.6	-2.5	-7.8	-6.9	-2.2	6.4	6.4	1.1	0.09	-13	-2.8	2.3	-6.3	3.4	-2.7	-5.8	-3.5	-0.43	3.2	0.28	-5.5	2.1	-3.7	-1.9	0.01	-0.76	3.7	-5.5	3.4	-3	-5.4	-6.5	-5.9	-5	3.6	-1.4	6.8	-4.6	-2.4	-3	1.9	-1.1	0.05	0.68	-2.5	1.3	0.17	0.06	2.2
-5.7	9.8	-7.7	4.8	-8.7	4.4	0.42	9.2	3.3	-0.32	-11	1.8	5.1	0.53	-4.2	-5.7	-5.6	-8	2.2	3	1.9	-7.4	2.3	8.3	-2.1	-5.5	0.7	2	-5.9	-2.2	-3.2	0.18	1.7	-1.4	-1.1	-6.3	-3.7	-7	-3.2	4.2	-1.7	-7.9	-1.8	-3.7	-4	-0.22	-7.5	-5.3	-1.1	-4.5
-0.67	2.8	1.2	4.6	5.3	11	6.6	3.5	3.1	3.3	2.8	15	1.6	-0.3	1.9	0.96	-6.9	5.4	-2.6	2.9	-6	2.2	-2.4	5.4	3.8	-0.73	3.4	4.5	-0.52	-1.7	1.1	2.8	6.4	6.5	-5.1	-3.2	6.5	-7.9	-6.3	0.26	-3	0.38	3.2	8.6	-2.1	11	-6.1	8.9	-5.6	0.54
4.8	0.58	2.3	6	0.28	17	2.8	-1.5	-4.8	-1.7	6.2	8.9	4.2	-0.7	-6.3	-0.61	-6.8	-8.1	-4.2	-3.2	-4	3.7	-2.6	0.68	-2.4	-5.6	3.4	-0.51	-5.3	-3.6	-0.28	-2	-3.8	-0.89	-9	-0.08	-0.76	-5.1	0.56	-1.2	-0.24	-8	-4.3	-5.2	-5.8	-0.29	6.5	1.3	-0.28	-2.9
-2.1	13	-2.5	14	-2.1	20	-4.9	12	-2.7	11	-6.4	12	-0.64	-1.7	-1.9	2.7	2.7	-0.02	-3	1.3	4.3	2.9	-3.5	3.8	-4.2	-5.6	0.12	1.2	0.63	0.15	-2.5	4.8	1.6	8	-9	-2.9	-2.1	6.9	-7	4.8	-6.4	-3.6	-3.6	-4.1	-7.8	0.96	-8.4	12	-2.2	12
-1.9	-1.2	-2.2	-3.2	4	4.3	1.6	8.6	-10	-5.8	-0.98	0.76	0.15	-0.15	-2.8	-2	-7	-6.4	-6.9	1.7	0.35	-5	-4.1	4.7	-3.7	-15	-1.3	1.5	-2.5	0.82	-3.1	2	-0.35	-0.75	-5.9	-3.8	-4.5	-3.4	-3.4	6	-1.8	-4.4	-3.9	-9.8	-2.4	-1.9	-15	11	-12	5.5
-13	-5.6	-7.9	-9.6	-11	-16	-9.8	-3.6	-18	-9.5	-10	-16	-0.93	3	-5.8	-6.8	-1.7	-13	-5.8	-7.5	-4.2	-8.6	-11	1.1	-1.9	-22	-11	-3.1	-5.3	-0.38	-8.2	-11	-11	-6.6	-10	-7.8	-7	-18	-15	-2.4	-6.6	-13	-7.3	-24	-13	-14	-11	3.5	-8.1	0.51
-19	4.2	-14	-3.2	-22	2.1	-13	4.7	-12	-1.2	-10	-7.5	-11	9.2	-4.7	2	0.88	6.5	-1.8	2	-4.7	0.6	-5.4	4.7	-1.3	-13	-7.9	-7.9	-2.7	-1.7	-11	-5.3	-8.8	-0.65	3.3	-1.7	-7	-0.46	-10	-2	0.5	5.1	-4.8	-11	-8.1	-13	-4.7	-6.6	-8.4	-5.3
-7.5	-9	-12	-16	-13	-15	2.3	-6.2	0.54	4.1	-4.5	-17	3.5	-2.4	4.2	-9.2	0.96	-16	0.41	-12	3.6	-6	-0	0.26	-4	-13	-3.7	-9.8	2.8	-8.7	-4.7	-5.5	-2.7	-3.8	1.8	-13	0.76	-8.8	1.7	-13	-0.22	-9.6	-9.3	-4.7	-8.9	-12	-2.5	-13	-1.7	-8.3
-0.67	-22	-7.1	-17	-16	-26	-4.5	-18	-5.4	-11	-2.3	-20	1.1	-7.7	0.02	-11	-0.41	-12	-1.7	-2.8	-2	-13	-0.32	-4.2	2.2	-16	-7.1	-6	3.8	-8.9	1.9	-14	2	-15	-2.9	-17	0.74	-17	3	-12	-6.5	-15	1.9	-14	-8.2	-23	0.04	-22	0.95	-20
-1.2	-10	1.8	-11	4.3	-15	7.7	-7.6	1.5	-12	0.6	-17	-0.46	-6.5	6.6	-15	4.6	-10	2.5	-10	6.6	-10	4.3	-9.6	3.5	-11	-1.4	-4.6	2	-5.9	5.3	-7.8	6.8	-5	8.9	-16	4.8	-8.6	5.4	-7.3	3.1	-11	5.8	-6	-0.19	-16	12	-17	9.4	-14
5.5	4.2	5.5	-2.7	2.9	-4.7	7.6	3	4.9	2.9	1.1	-4	-3.7	0.79	4.5	-5.6	2	-4.2	5.1	-3.7	5.5	-2.6	-3.7	-1	4.8	-1.4	2	-9.7	2.7	-4.4	3	-2.7	5.8	2	2	-7.7	6.5	-6.8	4.2	-4.9	-2.1	-6.2	8.2	3.9	5.5	-8.5	-5.3	-1.4	-9.5	1.4
3.9	-2.5	5.8	-1.1	6.9	5.6	4.5	9.1	5.5	0.29	7.4	-6.4	1.8	0.09	1.1	0.99	5	4.1	5.6	1.9	5.9	-1.2	-0.43	0.36	8.4	-2.2	3	2.4	7.6	-1.3	-0.99	-1.9	-8.7	1.9	4.2	-1.3	4.9	4.9	11	1.1	1.3	-4.4	10	-1.5	-8.5	5	2.7	-1.3	4.8	-5.8
-4.8	-6.8	0.86	-8.5	-6.9	1.7	-7	1	0.14	-0.97	1.4	-5.7	6.2	-6.3	4.6	-6.9	4.8	-3.8	4.9	-2.3	8.6	-4.3	1.3	1.2	4.4	-0.3	6.5	7.5	3.7	-6.1	2.2	6	-0.87	5.8	7.3	-1.7	4	3.6	13	1.3	8.3	-2.6	4.9	5.8	3.2	8.1	2.6	-3	9.7	0.14
2.8	0.96	-3.2	0.56	-12	7.5	-5.7	-2	6.1	-2.8	-2	4.9	2.7	-4.5	-1.4	-6.5	3.8	2.8	-0.39	-1.7	2.3	0.44	-3.1	3.4	-3.7	-0.24	1.9	5.9	1.6	-4	-1.8	9.7	-1	-0.62	-4.7	-2.1	0.66	0.91	-2.5	9.6	0.12	-1.5	-1.9	4.5	-3.3	12	7.5	3.4	4.9	3.3
4.3	6.8	7	3.5	0.17	20	5.1	12	5.7	0.15	1.6	5.2	3.7	5.1	-2.5	7.4	-0.09	2.1	-0.65	4.1	2.3	2.5	-2.1	3.6	-1.4	15	-3.8	6.7	0.93	6.5	1.1	7.5	-3.5	9.5	-0.34	6	-1.8	13	3.1	11	1.5	4.9	-3.3	16	-3.9	13	8.1	6.2	8.7	-0.78
7.2	12	9.3	14	9.4	19	2	5.5	3.7	8.3	8.9	18	7.4	5.6	0.92	2.6	1.2	-0.61	-1.2	2.8	0.59	3.4	0.74	0.7	4.5	5	1.8	-0.5	1.4	-0.44	-0.04	10	5.9	8.1	-3.2	5.5	-0.92	1.7	5.7	2	-1.2	7.3	3	2.8	10	8.5	3.7	27	-3.2	19
3.4	-5.8	4.9	-12	8.9	-8.6	-2.6	-3.2	2.4	-7.9	4.3	-11	3.2	8.2	0.67	-5	-5	-0.4	4.7	0.41	-2.9	0.42	6.1	3.1	1.2	2.7	-3.2	-7.7	1.9	0.38	3.9	2.9	8.3	-3.8	-1.1	0.56	-0.4	-4.7	1.1	0.16	7.1	0.86	-2.2	0.7	7	-3.5	-5.5	-18	-6	-12
8	-15	5.9	-14	8.6	-9.3	6.5	-6.2	6.7	-6.4	1.9	-19	3	-1.1	-4.7	-8.5	-2.4	-5.3	0.56	-4.3	-3.4	-9.1	-1.2	-5.4	-2.3	-6.6	-5.6	-2.3	-1.1	-4.8	1	-1.1	-2	-6	-0.3	-7.2	-0.81	-5.6	0.03	-2.1	-2.7	-5.8	-7.7	-7	-1.1	-6	1.3	-16	-0.56	-12
3.5	-15	0.19	-8.8	0.53	-17	1.8	-12	4	-13	-4.7	-21	2.1	-6.1	-3.5	-9.7	5.2	-5.5	3.2	-5.2	4.1	-13	-0.24	-2.7	3.5	-6.4	-0.39	-3.5	-3.5	-6.1	-2.5	-10	-2.8	-5.2	2.1	-5.8	-3.7	-7.2	-2.6	-5.2	2.8	-13	4	-6.7	1.2	-1.7	-1.9	-13	2.6	-6.6
-0.48	-10	-3.4	-8.7	-2.8	-11	-2.2	-11	0.81	-2	-0.03	-9.1	-1.9	-0.91	2.9	-10	1.8	0.05	2.2	-2.3	-0.72	-12	-1.8	-3.2	1.5	0.4	0.08	-5.5	-2.4	-2.2	1.4	-10	6.1	-7.1	5.7	-13	-1.8	-2.6	-3.5	-6	-3.5	-6.6	4.9	1.4	5.3	-1.7	-1.2	-12	-1.3	-8
4.7	-2.8	5.3	-7.3	6.5	-3	-0.37	-3.7	-1.8	-9.4	3.4	-6.1	-2.8	-7.7	2.4	-3.9	-1.5	-2	-2.6	1.1	1.4	-3.4	-3.7	3.1	3.6	-1.9	-5.9	-0.04	-1.8	-4	-6.3	-6.6	-2.8	-5.5	1.1	-7	-2.1	-3.8	-5.4	-7	0.13	-6.4	0.95	-5	4.2	-15	1.6	-11	-6	-9.8
3.8	1.3	-0.66	1.4	-5.5	5.3	-2	4.8	-1.3	3.2	-1.9	4.5	1.3	5.1	0.42	2.2	-2.5	1.4	-1.1	0.69	0.39	-5.4	-1.5	0.59	5.4	8.5	0.94	0.71	-2.2	-5.4	2.2	1.5	7.2	-2.4	1.2	-6.6	-3.2	11	-0.37	0.16	-1.9	0.67	2.9	9.3	-0.08	-9.6	-0.13	4.2	-6.3	3.9
4.2	14	4.5	5.9	6.5	5.1	-1.3	5.5	4.9	5.9	2.7	9.6	-4	15	-0.82	3.6	-6.6	-0.49	1.2	8	-0.18	2.7	-1.5	7	-5.7	4.2	-2.7	3.2	-0.01	0.59	7.6	-1.4	1.3	-2.5	1.1	3.4	-2.8	3	0.34	3.4	-5.2	1.8	1.8	-0.43	9.3	-3.7	0.98	6.4	2.5	11
-1.5	0.49	-3.6	-2.8	2.4	-0.01	2.7	-0.07	-3.4	0.29	0.31	5	5.5	7.2	-1.4	1.7	-3.7	2.2	2.7	2.9	1	0.23	-0.48	11	0.62	-0.06	4.3	-0.34	-2.6	1.1	2	1.8	-5.8	6.5	0.38	3.4	1.6	-2.5	4.4	-1.8	2	4.4	-2.1	0.66	-7	3	-1	-3.2	-3.3	-2.3
7.3	2.8	-0.47	5.1	7.2	-0.08	3.2	0.58	-1.8	-1.1	-4.8	2.3	6.2	-5.9	-2	-2.7	-7.7	-3	-2.3	1.3	1.1	-7.5	0.91	0.05	1.9	-3	-2.6	-0.34	-2.8	2.5	-2.1	-0.6	-0.81	-5.2	-0.68	-12	-0.22	-3.9	0	-3.3	-1.1	-5	-1.9	-2	-7.2	0.14	2.5	0.3	0.56	-5.2
-2.9	1.4	-3.2	-10	-0.7	-11	-6.7	3.1	-2	0.3	-5	-5.8	-2.2	-0.61	-5.2	0.69	-5.3	1.7	1.4	0.06	-1.8	-0.05	-0.36	-6.1	-9.8	9.2	-12	-8.7	-6.7	1.6	-4.3	5.5	-4.3	0.24	-0.57	0.89	-8.6	0.86	-5.2	-4.7	1.3	-5.7	-13	9.3	-7.3	3.8	2.3	-0.92	7	-6.8
-1.7	7.8	-6	10	-8	6.4	-3.4	-0.21	-11	7.3	-9.5	0.89	-2.1	-3.8	-13	4.7	-8.6	1.1	-3	5.8	-4.4	2.8	-3.8	3	-9.5	-4.4	-11	-2.6	-4.8	-1.4	-5.4	2.8	2.8	4.5	-5.2	3	-9.6	-5.6	-11	-3.9	1.2	3.8	-8	-3.7	-6	9.2	-8	6.1	-6.9	4
-0.03	8.1	-4.9	12	-4.3	19	-7	-1.2	0.35	-2.5	-3.7	-0.84	-7.5	-5.1	-7	-0.32	-1.5	-8.2	-3.2	0.49	-3	-4.1	0.08	-2.5	-4	-1.4	-5.9	9	0.94	2	-8.8	-3.2	-7.7	1.1	-6.3	5.6	-5.7	0.54	-5.4	1.9	-3.5	-2.5	-4.3	-0.64	-13	4.2	-7.7	1.7	-5.7	-4.1
-4.4	10	-2.5	9.5	-0.1	21	-8.1	5.4	-0.67	-1.5	0.27	11	-4.3	11	-4	3.1	1.4	3.6	-2	3.5	-8.9	5.3	-4.5	6.1	0.42	5.3	-3.1	1.4	-5	2.4	-11	-7.9	-1	1.4	-6.4	5.8	-3.7	3.7	-6.2	0.14	-2.9	3.9	0.49	2.5	-0.96	-3.3	-10	7.2	-2.8	6.3
1.3	-2.8	2.4	-1.5	8	1.8	0.24	8.5	-0.56	6.5	3.9	1.7	5.2	2.3	-1	-0.57	3	-4.5	2.9	-0.49	-2.9	0	-1.9	7.7	-2.6	1.3	-0.33	-0.52	-1.4	-6.9	0.67	3.2	2	-1.5	1	0.89	-3.8	-6.3	0.46	2.5	2.4	-5.8	2.1	-2.5	8.6	1.2	-4.3	10	-0.88	11
0.42	-10	5.5	-5.3	13	1.6	2.1	-0.56	0.32	-2	11	0.15	1.6	-3.3	6.5	-9.7	11	-8.7	1.9	-4.7	3.3	-5.1	1.8	4	1.5	-6	2.9	-8	1.5	-10	1.4	-1	4.5	-4.8	4.1	-3.6	2	-14	10	-5	13	-11	3	-11	11	-9.5	6.2	-5.6	3.3	-4.6
5.7	-8.1	6.2	-11	17	-6.2	15	-3.5	3.8	-10	11	-9.1	-6	-5.9	4.2	-12	4.9	-13	-1.3	-4.8	4.1	-8.2	6.8	-2.3	8.4	-16	5.5	-12	4.7	-11	5.6	-11	7.6	-7.6	9.2	-11	7.9	-11	13	-12	15	-11	-0.62	-15	11	-7.4	2	-5	7.8	-3.1
14	0.29	7.2	-2	11	-4.1	6.2	-2.2	7.1	-3.4	12	-6.7	-4.6	-4.5	7.1	-7.2	-2.8	-9.2	7.1	-7.4	3.9	-12	5.6	-5.4	8.6	-7.4	1.4	-1.7	0.77	-8.9	5.5	-6.1	16	-7	6.9	-12	0.18	-10	4.5	-8.1	8	-11	9.7	-4.4	20	-1.5	7.6	-9.5	6.6	-14
2.6	-2.5	8.2	-8.2	16	-20	0.81	-9	6.4	1	18	-14	5.4	-12	0.45	-12	3.1	-13	1.8	-8.6	2.5	-9.7	5.8	-5.2	6.5	-3.8	6.5	-1.6	2.2	-5.5	5.7	-13	12	-11	8.9	-13	6.1	-7.6	3.4	-7.9	6.2	-11	7.9	-2.7	17	-5.2	12	-5.5	6.8	-12
-0.31	-7.4	-1	-2	0.57	-16	3	-7.7	3	-8.4	2	-6.2	2.7	-4.1	-0.4	-9.3	6.6	-10	4	-6.3	8.6	-10	5.5	-5.7	13	-6.5	-2.8	-6.5	2.4	-4	4.2	-9.3	9.9	-7.2	3.4	-8.1	13	-17	-0.65	-5.8	2.2	-7.7	13	-3.6	9.2	-2.9	0.34	-1.7	13	-10
-0.54	-12	-4.4	-5.5	2.1	-15	1.6	-0.69	-2.9	-16	5.7	-10	1.9	-11	-0.44	-3.3	-4.2	-6.7	-2.8	-7.6	0.26	-9.9	0.26	-12	4.7	-4	9.6	-0.35	2.9	-10	9.4	-13	6.6	-8.5	6.7	-13	6.2	1.4	0.69	-12	16	-5.7	2.6	-4.3	4.3	-8.2	-7.9	-10	-6.3	-11
-3.7	8.4	5.7	-4.8	10	-8.7	-0.15	-8.7	-3.9	2.2	6.3	6.7	-0.5	12	-0.73	23	-1.5	18	-3.4	19	-5.3	14	1.8	7.5	-0.79	26	3.3	27	0.53	26	-2.7	28	-5.9	18	-1.7	2.7	-2.3	59	1.4	10	5.8	27	-2.8	32	-3.9	27	2.2	-6.3	3.3	-20
-3.7	15	2.4	-2.1	6.8	1.8	2.2	16	-6.5	9.4	1.3	-1.9	8.6	8.1	1.2	3.8	-0.98	1.8	3.7	14	0.87	-7.1	5.5	8.5	-0.19	-2.6	3.7	12	-1	8.8	-3.6	10	-7.3	-7.2	-0.68	5.2	-1.5	8.4	-0.25	11	3.2	-8.9	-3.8	-3.7	13	4.6	-1.6	-0.13	1.3	4
-1.7	-1.9	-4.7	-3.1	-2.5	-4.3	11	-0.89	3.1	-8.2	-7.7	6.5	9.4	6.2	3.4	15	4.2	3.2	3.4	11	4.8	11	6.3	11	4.4	2.2	3.8	17	2.8	22	3.5	9.2	-3.3	-7.3	2.5	16	5.4	11	3.8	19	8.8	9.3	7	3.3	5.4	-3.5	-8.8	3.1	-6	16
9.1	-14	3.4	-12	0.22	-19	1.2	-14	5.6	4.1	1.2	1.9	4	2.4	6.1	4	0.81	9.2	6.3	-3.3	4.8	3.2	3.4	-0.65	11	-0.24	10	12	4.8	12	8.2	6.4	0.4	3.5	3.6	6.4	12	8.9	4.4	17	3.1	8.1	11	-1.2	-0.22	2.6	-4.2	4.1	-1.7	15
5.1	-1.8	10	-1.9	8.6	-6	-1.7	-9.7	7.4	4.8	4.7	4.3	2.5	-4.3	8.3	6.5	10	1	1.9	1.4	4.4	0.5	4.6	-1.1	7.1	-3.1	4.2	2.7	5.2	0.43	6.1	1	-3.5	-0.35	7.3	1.9	8.2	13	11	10	9.4	1.4	3.1	-0.9	0.43	-4.1	13	-6.1	8.6	1.9
6.8	-6.8	5.4	0.76	6.1	3.5	6.8	-7.7	-1.6	-5.6	-2.3	5	13	2	6.6	-0.5	10	3.2	5.1	0.54	3.4	-1.6	7.5	0.13	11	-0.95	7.6	-0.2	5.5	2.1	8.4	2.6	13	8.4	6.1	1.7	4.8	-0.35	3.1	-5.3	6	3.1	12	-3.5	-0.43	-8.7	-5.8	-12	-5.5	-6.9
18	-4.8	18	-1.4	13	-15	1.7	-8.4	9.8	0.66	14	-0.88	-0.92	2.9	2	-0.3	5.1	-4.5	1.6	-3.3	3.1	-3.8	3.2	-3.9	6.4	-7.6	6.4	-7.1	5.8	-4.8	7.1	-8.1	-3.2	-9.6	12	-0.72	2.6	-7.3	6.7	-12	11	-3.1	-0.2	-9.7	-0.17	-12	14	-2.8	15	1.3
-0.2	3.8	1.7	-5.8	-3	-12	0.73	-0.53	-6.2	9.3	-4.6	0.91	-2.8	8	1.2	-0.63	0.77	6.2	-2.3	-0.23	-3.5	-0.5	4.8	2.3	-2	3.1	-3.1	3.3	-4	4.9	-4.1	3.6	-3.7	-2.1	-1	1.6	-1	3.6	-7.6	2.2	-2.5	1.6	-7.8	5.5	-4.8	-4.5	-1.6	-12	3.6	-9.6
-1.1	3.5	-4	6.8	-8.1	8.3	-3.4	-2.6	-5.3	7	-7.9	6.8	0.64	4.6	-0.84	8.2	-2.1	7.6	-4	6	-4.9	12	-0.5	0.82	-0.15	2.1	7	9.3	2.6	12	5.4	5.4	-9.9	10	0.32	6.8	4.3	3.1	-4.9	12	4.6	10	-2.6	0.56	-4.5	2.5	-2.4	12	-4.4	9.4
4.8	-4	-1.6	3.3	3	1.9	1.9	0.26	9.3	3.7	-4.9	7	0.13	-7.1	1.6	9.4	-1.4	3.7	2.3	2.8	-1.9	8.6	-0.82	1.1	2.9	2.9	4.2	11	-3.1	5.3	0.41	5.5	0.34	3.4	0.3	9.5	3.3	-3.7	3.1	16	4	4.8	5.4	1.9	7.5	9.3	-2.2	19	1.7	22
3.4	0.62	-0.2	-0.35	4.8	-2.5	-0.81	3.7	7.1	6.8	0.98	6.3	-2.9	-1.9	6.5	1.5	2.9	-0.43	4.1	-1.4	-1.9	6.6	0.92	3.4	3.4	0.55	0.52	6	-2.9	6.6	-2.3	3.4	4.2	-0.64	0.56	7.6	-1.3	3	-5.8	14	-4.2	2.2	9.4	0.38	14	3.3	0.96	13	2.1	11
13	-1.2	14	-1.3	13	0.69	5.7	-1.6	7.6	-1.8	12	3.6	5.1	4.5	4.4	5.3	4.8	6.4	1.9	4	7.1	8.1	4	1.6	4	6.9	3.9	3.3	0.49	5.3	9.2	7.4	13	3.9	-8	10	1.5	10	5.4	6	-2.1	5.6	3.6	12	17	5.2	6.1	-1.6	13	-3.1
7.6	1.9	9	7.5	18	6.8	5.8	-0.73	2.8	-2.7	8.5	8.3	4.8	-2.3	3.7	-0.74	2.5	0.99	-0.72	2.8	4.2	4.6	2.2	-0.05	-1.6	3.9	2.8	-0.78	0.94	-1.6	5.9	1	3.7	4.1	-1.5	3.2	1.8	1.4	4.5	3.3	5.3	13	-1.4	6.3	-1.8	8.5	-2.8	-5.2	0.85	-3.2
0.47	13	-1.7	12	7.7	16	3.1	15	11	5.4	-1.1	10	2.9	5.7	2	11	2.2	7.1	-0.49	4.8	-2.4	15	3.4	10	-4.4	1.4	1.1	-0.1	3.1	2.7	-4	-0.79	-2.5	6.4	3.7	9.6	0.2	4.3	1.5	-0.05	3.9	7.7	-4.5	0.97	-7.4	0.41	-7.8	0.99	-3.9	3.1
-7.3	-0.06	-8.5	3.3	-9.6	13	0.39	7.1	5.3	3.3	-1.1	7.4	9.9	0.19	-1.8	4.5	5.2	8.1	0.39	2.5	-3.8	5.2	2	3.4	0.03	1.3	8.5	-2	3.6	5.4	-4.7	1.1	-1.4	-0.22	1.2	2.6	1	6.9	-8.1	2.8	-4.7	7	-3	2.9	-11	5.8	5.4	8	10	3.4
3.7	-8.6	2.4	-8.8	2.1	-18	5.4	-2.2	5	-5.3	0.28	-1.8	3.5	-7	-3.5	-5	-3.4	-5	-3.4	-12	0.64	-7	-2	-9.1	-1.3	-5.1	2.8	2.4	-1.2	2.1	-4.3	-6	5.7	-1.8	1.5	-5.8	7.4	1.7	-1.9	-2.2	-0.2	1.1	-0.16	1.6	-4.6	2.2	1	-3	2	-2.1
0.38	9	-2.7	8.8	-0.4	1.1	-0.72	6.6	2.7	9.5	-2.2	7.1	11	18	5.3	4.9	4.3	7.8	2.7	4.3	3.1	6.4	3.9	2.7	1.7	7.4	5.7	6.3	-1.9	4.7	6.5	7.2	7.5	8.3	-0.13	-0.11	-4.2	9.5	-5.6	-1.4	-3	4.9	3.6	10	2	5.6	-1.9	-0.74	0.08	5.5
-5.1	5	3.6	9.1	10	17	-4	7.6	1.2	9.9	4.8	8.3	4	5.6	-3.4	2.3	-3	11	2.4	6.2	-0.56	3.1	-0.76	5.4	5.8	12	4.2	-4.6	1.6	1.2	5.9	4.5	1.6	6.9	4.1	7.9	-2.7	-2.6	5.6	-2.9	2.6	5.7	5.4	6.5	9	3	-3.1	8.5	-4.9	11
0.91	-2.1	8.1	-4	9.8	-5.8	-0.19	-8.2	1.8	-5.6	6.9	-1.8	11	3	4.3	-2.9	4.1	1.4	1.4	-3.8	1.4	-1.1	7.3	-1.4	0.58	4	3.5	-10	6.2	-10	-2.6	-2.9	0.75	6.2	5.8	-2	1.2	-8.8	8.6	-4.9	0.5	-0.5	-0.54	2.4	-0.4	-2.3	8.2	-4.7	2.7	2.7
1.1	-1.8	-6.2	-5.7	-4.7	3	-0.28	-8	-7.6	-1.8	-1.7	5.2	0.66	2.2	5.9	1.5	5.8	0.59	-2.2	-1.2	9	-0.86	1.7	-4.1	-13	-2.1	0.87	-4	0.72	-6.3	2	-6.7	-2.4	2.7	4.6	-3.9	2.2	0.47	1.4	0.77	4.3	-2	-12	-3.5	-6	5.9	-7.3	-9.9	0.26	-16
0.71	8.1	1.1	7.1	4.5	6	-0.25	-5.3	-1.8	5	6.9	5.6	-0.74	-2.4	-1.1	1.3	-0.33	2.6	-1.8	-4.2	-3.3	2.7	-5	-5.1	-4	2.4	0.41	8.7	2.2	-1.5	2.1	-0.12	-3.6	1.1	-3.3	2.3	1.6	15	-1.5	13	0.59	3.7	-4.5	-1.4	-6.8	-2.4	-8.2	-2	-6.6	-5.1
-0.44	7.3	0.9	12	7	19	2.5	7.6	-0.36	0.23	8.5	10	-4.9	1.3	-3.4	-2.3	5.1	8	0.81	4.5	-6.5	2.6	0.77	0.89	-4.7	10	-5.8	4.4	-4.4	0.26	-5.6	-0.71	1	8	-2.5	5.1	-2.2	2.1	-4.1	2.8	-5.8	2.6	-1.2	0.14	1.2	9.2	-3.2	0.63	2.3	-2.1
2.4	7.6	2.8	13	9	22	12	10	-3.3	3	0.47	19	-5.8	-0.95	-6.9	3.4	4.5	6.1	-5.2	1	4.7	1.3	-3.6	-0.58	-3.5	10	3.4	14	-3.3	4.8	5.4	8.1	4.1	9.8	-1.3	8.9	2.6	6.1	4.9	11	-0.27	7	-2.7	6.4	0.96	21	0.48	4.6	1.4	0.1
19	7.7	11	13	21	22	10	10	14	14	12	22	-4.5	0.61	3.4	7.5	0.88	8	1.3	3	4.9	9.2	-0.59	10	7.1	8.6	2.9	12	5.5	7.3	15	6.6	12	9.8	0.09	8.4	8.8	13	3.5	10	1.5	8.9	6.6	6.8	13	18	3	19	0.11	15
6.3	1	9.9	-1.8	13	13	3.3	-0.69	8.6	-7.2	13	-4.5	-7.1	6.1	7.1	-1.1	5.2	-2.3	-0.49	-2.6	4.7	-0.61	5.3	6.6	5.8	-4.9	10	-7.5	6.5	-5.6	8.6	0.26	8.9	-9.3	7.5	6.4	11	-3.8	10	-3.6	-1.6	1.9	13	-6.6	13	-5.7	14	-7.1	19	-1
4	4.8	5.1	1.3	2.6	6.2	0.74	-4.9	2.4	-9.1	10	-5	1.6	5.2	9	-1.5	2	1.1	0.04	1.8	3.6	5	-2.4	3	7.6	1.4	4.8	-3.1	-2.4	-8	4.6	2.1	8.8	-6.5	7	4.8	11	-4.3	0.1	-1.6	5.9	-4.2	9.5	-5.2	6.5	-8.6	9.2	-2.3	10	1.1
6.1	-0.1	7.3	1	3.4	1.9	-0.92	-0.45	8.1	-2.7	4.6	-2.5	-7.9	-1.1	4.7	5	-1.5	4.4	3.3	0.71	-0.6	3.9	1.2	-4.7	5.2	8.9	5.6	-1.5	7	-0.02	4.1	7	4.8	4	10	7.9	-0.71	-2	4.4	-0.36	5	-1.7	2.2	5.9	6.3	13	3.5	4.3	-0.07	2.3
-5.5	-5.9	0.54	-12	-1.2	-22	-1	-0.02	-2.2	-3.9	-0.6	-15	-4.5	-5.9	3.9	-0.35	0.56	-8.8	4.1	-0.61	5.6	-7.8	2	-0.29	3.4	-1.8	-2.4	-9.1	1.1	0.99	1.4	-3.8	2.4	-3.7	0.92	-1.9	3.3	-12	-5.3	-1.7	2.5	-5.5	8.5	-4.3	6.5	-8.1	3.4	-17	5.7	-18
3.4	0.65	3.5	3.5	-0.85	-0.71	-0.34	0.74	0.77	0.58	1.2	-1.9	7.8	3.3	0.31	0.57	4.6	8.8	7.3	-3.7	-0.65	1.6	6.2	-5.8	2.4	2.6	2	2.2	-4.3	1.7	-0.37	7.6	4.5	6.3	0.28	-2.8	-5.4	6.8	-2.4	-3.7	-2.6	-1.2	-1.9	3.4	5.1	4.3	-1	-7.3	-0.88	-6.8
1.1	3.5	5.7	4.8	0.72	7.3	5.7	4.1	3.8	10	0.22	11	-2.4	-9.9	2.1	3.8	0.22	-3.1	0.63	-3.4	-1.5	-0.18	3	-8.6	-4.1	9.3	2.6	5.2	0.62	3.5	4.7	5.8	1.2	8.9	1.4	7.7	-3.9	12	1.7	1.4	-2.3	2.2	-5.9	9.6	1.7	7.8	4.8	2.4	4.7	5.7
2.6	7.9	6.5	10	9	15	-0.06	4	2.3	11	2	15	-5.9	-1.4	0.46	6.2	-0.14	5.7	1	1.2	-6.4	11	1.7	1.1	-4	5.6	4.7	3.2	1.4	0.45	5.6	-1.7	11	-3	4.9	13	5.8	-1.6	3.5	8.4	-2.6	3.7	0.75	2.2	7.8	11	-3.8	9.1	2.1	11
7.1	-2.5	2.9	7.6	11	0.28	-0.02	-3.3	-3.1	-1.8	8.5	8.8	-4.4	1.5	0.43	-1.1	1.8	-1.6	0.14	-4	1.2	3	-3.1	0.5	-2.1	5	11	0.05	-0.42	0.91	6.9	9.2	0.9	9	2.9	8.7	2.4	7.3	4.1	4.5	1.5	0.45	0.26	3.4	-2.4	12	-2.3	4	1.5	1.6
3.9	1.6	4.2	-2.5	11	-0.35	2.1	4.1	6.8	-1.5	7.7	0.24	4	-3.9	2.8	1.8	11	-5.5	-0.34	-2.6	2.7	-0.34	4.3	-2.2	12	2.1	-5	-0.05	-2.4	-0.1	5.7	1.6	11	6.9	4.3	5.1	4.8	1.7	1.8	0.1	1.2	-3	11	4.7	15	4.3	12	-8.8	9	-9.8
6.6	-0.97	10	6.3	14	8.9	-0.09	3.9	9.4	-4.2	8	11	-2.6	4.9	3.6	7.9	3.9	9.6	-0.29	6.6	4.3	5.7	4	7.2	2.6	13	12	2.2	2.5	4.3	8	-1.4	2.4	1.4	7.7	2.8	9.4	15	11	0.71	4	4.6	5.6	2.2	17	5	8.9	4.3	11	-0.31
8.7	-3.9	7.3	1.4	7.1	-0.92	0.07	4.6	6.7	-2.5	4.6	5.1	-1.8	7.7	2.4	4.6	-5.5	0.06	3.8	1.2	-0.71	3.5	-1.6	-2.1	2.2	11	3.8	-0.77	3	8.1	1.6	-1.5	-0.24	6.8	2.8	6.7	2.9	15	11	6.7	-0.18	4.4	6.1	7	16	0.44	5	0.42	-0.62	-0.97
2.3	-16	-1.4	-6.6	-10	-14	2.9	-9.6	3.1	-6.2	1.2	-0.23	-3.2	-6.2	3.4	-0.75	-1.8	1.3	3.8	-3.4	1	0.14	-3.3	-5.7	3.2	-6	2.8	-8.9	-3	-3.9	-2.1	-1.8	6.7	3.5	3.3	-2.8	-2.6	-14	-4.8	-0.23	2.4	-4.9	0.69	-6	8.4	-2.2	3.8	-3.5	-2.2	-4.3
-0.39	-11	-15	-20	-17	-29	14	-2.2	5.5	-1.1	-7.9	-5.6	9.5	-11	4.7	-2.9	1.6	-1.5	2.8	-8.3	3.2	-0.87	4.8	-4.3	8.6	-6.5	1.9	-19	3.9	1.1	2.5	-6.4	6.7	-1.9	1.3	-11	-0.95	-7.3	-2.3	-11	-1.1	-9.6	12	-4.3	6.9	-9.5	-9.5	-14	-7.5	-9.7
12	2.4	15	1.3	7.8	-6.9	9.8	-0.37	14	-7.4	14	2.8	3.6	3.3	5.5	1.5	7.3	8.3	6.8	5.6	9.8	6.7	9.8	2.8	8.3	2.9	3.8	-9.2	8.4	-0.62	5.1	-2.5	-0.37	-7	9.7	-9.6	-1.3	-0.86	6.2	-6.5	2.8	2.5	9.5	-1.5	10	-8	12	-4.9	8.9	-5.7
3.2	-3.5	1.9	-2.8	2.6	-6.4	7.4	-6.9	-7.8	10	-1.6	7.4	6.9	-3.9	-0.16	-4.9	1.3	2.1	6.2	-2.1	6.4	-1	12	-4.7	4.2	-1.2	-0.4	4.4	4	2.5	1.1	1.3	-0.53	-4.2	9.4	-10	3.3	-0.44	3	8.3	0.9	-2	3.1	-4.8	-5.1	-16	-7.8	-0.59	-7.2	0.89
-2.9	3.1	-7.8	5.5	-1.6	3.6	-2	6.4	-14	9.1	-2.5	13	3.2	-1.6	-1.1	-1.7	-0.15	8.7	-4.7	-0.26	-3.4	6.3	1.4	0.46	9.7	-4.3	-0.56	-1.9	2.8	-2	-1	-3	-4.5	1.4	0.64	-7	4.6	-0.28	-3	4.8	3.4	-4.5	12	-3.4	4.5	-4.8	-2.3	-2.7	-2	3.7
-17	2.1	-12	0.32	-17	1.9	-14	5.1	-11	-0.9	-16	-0.99	-1.6	0.6	-8.9	6.2	-5.3	5.5	-3.8	2.7	-8.1	6.6	-6.2	5.2	-0.36	-3.9	-0.52	6.6	-1.5	-3.8	-4	0.6	-6.9	-3.7	3.5	-8	-3.3	3	-1.7	4.9	-0.78	0.16	-1.9	-2.6	0.28	-3.8	-4.8	-3.3	-8.8	-9
-13	4.4	-14	-7	-26	-6.2	-5.5	-6.7	-12	-2.7	-13	-3.7	-3.9	0.59	-7.2	-6.5	-10	-6.3	-4	-1.3	-4.1	3.2	-8.6	-3.1	-5.7	-4.7	-10	2.1	-3.6	-3.5	-3.1	-0.28	-8.7	-4.7	-4.9	-0.41	-5.8	-14	-2.1	0.88	-12	-4.6	-3.6	-1.6	-7.2	-2.7	-8.5	-1.2	-17	-12
-8.4	1.5	1.3	5.8	-7.4	9.4	-5.5	6.1	-4.6	-11	1.1	-1.1	-2.5	-15	-4.4	2.9	2.4	-2.5	0.85	2.1	-0.29	8	1.1	-16	5.5	11	-0.17	9.3	-6.3	11	-6.8	11	-2.3	5.1	-3.6	3.9	6.5	8.2	2.5	9.5	-0.3	8.1	5.5	13	-2	5.2	-3.7	4.5	-6.7	5.8
10	-4.5	5.7	-8.8	6.4	-12	13	8.5	9.7	8	4.2	-7	-0.84	-4.4	5.7	8.7	5.8	0.94	6.3	3.9	9.8	-1.7	6.3	-4.8	6.9	5.6	4	-3.2	2.2	-0.76	2.8	5.1	5.4	-1.7	-0.2	4.4	9	-9.1	-0.06	2.1	-2.9	0.14	8.9	8.4	9.3	2.7	3	13	-2.6	21
13	-2.7	15	-0.44	16	2.1	7.2	-4.1	8.5	-5.1	8.3	-6.8	7.2	4.1	10	6.7	8.1	1.2	10	5.2	6.2	-1.2	6.2	3.3	13	-0.05	7.6	9.1	7.4	-0.54	12	6.1	15	2.4	8.7	5.6	13	2.8	3.5	2.8	3.2	-0.32	13	2.5	13	3	3.2	-2.9	-5.1	1
-8	0.92	-1.6	-1.8	-7.6	0.08	-2.4	-6.7	0.93	-1.8	2.9	-7	-2.3	5.3	6.5	-2.4	4.4	-7.2	7.5	-3.1	9.5	-4.9	7	1.8	11	-3.8	14	0.98	12	-2	12	-3.2	4.1	-3.5	13	-2.6	13	-1.5	20	-0.34	7.6	-3.5	13	-3.6	9.5	0.03	7.6	-2.3	1.6	-2.2
4.1	2.9	7.3	-2.4	2	1.2	0.44	-2	7.7	-9.9	12	-4	-2.6	4	3.5	2.9	13	-3.9	3.8	5.6	5.1	-1.5	6.7	6.4	1.8	-5.8	10	-5	4.3	-1.9	3.1	-8.9	-8.7	2.5	9.7	1.2	0.7	-15	7.1	-4.5	2.4	-3	2.3	-11	-2.2	-3.1	12	9.1	8.3	13
-5	3.2	-6.9	-4.8	-4.4	-18	-0.1	8.5	-5	4.3	-11	5	19	-16	-2	-33	-1.8	-32	1.7	-44	0.5	-49	0.2	-33	-4	-40	-8.6	-13	-4.9	-5.9	-1.3	-18	-0.49	-42	-5.7	-21	-10	18	-12	-28	-4	-2.2	-7.6	-30	-11	-42	-3.2	-8.2	-0.98	-9.2
6.6	0.5	-1.4	-7.6	-4.8	-12	3.9	3	11	11	-5	3.3	7.3	15	4.9	12	5.2	4.7	7.1	4.6	-2.2	7.6	0.59	6.6	-5.5	6.7	-7	18	1.3	22	-5.2	18	-0.3	1.8	-5.1	13	-2.6	36	-0.13	7.8	-1.4	23	-5.1	8.6	-5.9	8.6	14	0.56	16	8.5
-1.7	0.81	0.01	13	-8.8	4.7	-5.3	3.5	-1.1	10	-3.2	11	-1.1	1.8	-1.4	17	3.9	12	-4.3	13	1.6	17	2.2	3	-15	4.6	6.2	4	4.2	14	-7.3	13	-5.8	-2.8	-5.2	24	2.3	1.1	4.6	14	2.4	17	-6.9	-1.4	-13	-1.6	-0.68	9.7	5.8	12
-1.3	2.1	1.7	4.1	3.4	3.6	-2.5	8.9	0.6	14	3.9	4.1	5.1	0.03	1.7	11	-0.65	8.6	-2.1	6.2	-0.36	5	-2.9	9.9	-8.8	8.3	-0.54	-2.5	0.89	6.5	3.6	2	-1.7	0.37	-3.8	7.8	2.8	4.6	-1.9	-2.2	3.6	6.8	-11	-0.04	-5.2	2.9	4.3	13	7.2	11
-12	9.4	-7.6	15	-1	17	-9.4	1	-10	9	-1.3	14	3.5	3.1	2.4	7.5	0.11	11	-2.4	8.6	-6.7	13	2	13	-10	9.7	-1.2	1.8	0.36	4.2	-0.71	10	-0.99	4.5	-2.1	10	-0.96	4.2	2.7	4.5	0.78	9.2	-9.5	6.3	-11	12	-11	19	-9.6	16
-18	-0.62	-13	2.5	-17	10	-5.9	2.1	-3.3	-2.4	-6.4	3.8	-2.8	-1.1	-3.2	3.8	-2.3	4.8	-3	4.8	-6.4	1.9	2.1	8	-11	5	-7.7	-5	-3.2	-0.78	-7.6	-1.2	-4.7	-1.6	-9.1	0.33	-2.2	-2.1	-3	-0.18	-10	1.3	-5.6	0.9	-14	-5.7	-2.3	4.3	-3.7	1.7
-7.2	-5.2	-2.2	5.4	-13	-8.6	-6.9	1.7	-5.2	-5.8	-2.5	-0.76	1.6	3	-3.2	5.4	2.1	6.8	-3.8	4.7	-3.8	6.3	-2.8	-1.1	-11	-2.2	-3.2	-14	-5.4	-2.4	-8.8	-7.8	0.83	-2.6	-5.8	-1.5	-9.5	3.5	-4.5	-13	-9.3	7.2	-11	-4.6	-0.51	-12	0.66	2.4	-0.99	-1.2
4	5.6	-1.3	11	1	3.2	5.2	6.8	-4.7	1.1	-4.2	8.5	-0.59	1.5	2.3	5.6	-1.3	7.4	2.1	1.9	-1.7	6.9	3.2	0.78	1.5	0.69	-4	-6.3	1.2	-0.84	-6.2	2.7	-7.7	9.7	-3.7	-1.2	-1	0.93	-4.6	-6.3	6.2	7.6	0.06	-0.8	-0.3	-2.9	-13	-1.8	-15	-5.5
-8.9	2.1	-10	7.9	-9.2	2.4	0.97	10	-0.11	-0.06	-12	6.2	-3.5	8.7	0.13	4.3	-4.3	15	-0.16	-0.47	2.9	9.6	1.4	1	-1.1	8.3	-3.1	1.4	-5.9	2.5	1.2	-3.1	-1.8	-3.2	-7.1	4.1	-3.1	5.3	-0.09	-0.41	-4	6.6	1.2	6.9	-11	-6.1	6.3	6.2	-3.3	3.8
8.5	-7.9	3.3	-5.6	3.7	-6.8	3.8	0.78	-0.7	0.8	3.5	-7.5	3.4	-4.4	2.3	5.4	5.2	-0.52	-1.5	0.48	6.3	2.3	-1.5	-0.55	-5.2	-0.32	-1.4	-4	2.6	-1.1	0.29	-0.91	0.71	-1.2	4.5	2.9	-6.3	-0.84	8.8	-7.2	-2.2	9	1.1	-2.4	2.1	-17	12	-0.04	16	-6.7
-8.6	-4.6	-0.94	-3.9	-2.1	-13	-13	-8.1	-4.2	-8.8	1.6	-6.9	-4.4	7.1	-8.1	-2.9	1.4	6.2	-8.3	0.24	-13	-5	-13	-5.3	-6.3	-2	-9	-3.9	1.5	-3.3	-8.4	-3.9	-12	-4.4	1.1	-2.2	-12	-4.9	-7.1	-5.4	-0.31	6.1	-9.7	-3.3	-3.1	-5.3	13	-1.3	6.8	-2.7
-10	-11	-9.3	-11	-12	-21	-18	-18	2.1	-7.2	-0.99	-14	-3.7	2.7	-4.3	-11	-3.1	-6.6	-7.3	-4.2	-6.5	-12	-7	-6.2	-5.5	-2.9	-11	-5.9	-0.91	-7.5	-18	-8.3	-14	-8.8	-7.8	-5.8	-11	-13	-14	-13	-1.5	-3	-17	-4.6	-15	0.56	-1.4	-8.1	1.3	-2.4
-5.1	-17	-8.3	-17	-9.7	-29	-3	-19	-2.9	-10	-6	-19	-4.7	-5.2	-5.6	-18	-8.2	-8.1	-4.9	-13	-8.7	-17	-5	-9.3	-12	-6.2	1.2	-21	-1.5	-11	-4.5	-25	-3.3	-19	-2.8	-9.7	-2.1	-18	-4.9	-24	-1.2	-9.5	-12	-11	-9.1	-21	-12	-27	-7.8	-21
7.2	-2.4	10	-4.6	0.68	-13	3.2	-12	8.7	-8.1	12	-9.5	18	-0.5	11	-6	8.1	-3.1	16	-8	6.9	-8.5	9.4	-1.8	2.2	-8.7	0.79	-13	1.1	-8.7	-3.1	-20	3.9	-15	0.57	-11	-2.1	-13	-8.3	-14	2	-8.4	0.85	-12	-0.14	-27	7.8	-11	5.3	-9.1
-49	-20	-33	-15	-39	-18	-96	-10	-65	-7.1	-26	-10	-78	-2.1	-47	-3.6	-44	-9.1	-68	-4	-50	-3	-80	-6.1	-40	-9.9	-31	-12	-30	-9.6	-26	-12	-31	-0.02	-34	-14	-5.8	-4.7	-41	-12	-20	-13	-35	-5.8	-43	-11	-26	-9.1	-29	-13
-34	-13	-37	-3.9	-12	-15	3.7	-6.9	-21	-7.3	-42	-16	-44	-3.7	-43	-3.3	-63	-9.2	-52	-3.3	-30	-5	-47	-7.1	-36	-5.7	-32	-17	-25	-2.1	-36	-12	-36	-0.42	-29	-13	-38	6.5	-20	-13	-40	7.1	-32	-1.6	-31	-1.2	-43	-3.4	-50	-3.1
6.8	-0.85	0.91	0.6	-8.3	3.3	20	0.83	19	4.5	-5.8	-6.5	9.1	-1.1	9.9	0.07	-1.3	3	5.8	-3.6	9.3	5	3.7	-0.09	9.9	-3.7	-5.8	12	7.5	1.6	-3	3.4	2.8	-5.5	-4.1	0.41	-1.9	-6.1	5.9	5.8	-3.2	7.3	8.4	-3.6	2.1	-4.6	2.6	8.6	14	11
-9.7	5.3	-12	1.8	-14	6	-5.8	2.8	-13	5.8	-13	-3.2	4.4	3.1	-8.8	3.9	-4.3	2.2	-2.2	1.8	-10	4.9	-4.6	3.6	-11	5.6	-9.2	0.51	-1.9	0.34	-16	3.1	-12	9.3	-11	4.5	-3.6	-2	-8.2	0.9	-1.9	11	-12	2.2	-28	-2.4	-15	10	-12	12
-25	0.75	-17	3.2	-28	5.9	-19	-2.3	-19	3	-20	-4.6	-7.4	-11	-16	-0.3	-5.3	-6.3	-11	-2.6	-12	1.4	-8.3	-1.3	-15	3.2	-13	0.37	-5.2	0.53	-17	-4.5	-21	3.1	-21	2.5	-12	-2.5	-13	0.12	-3.7	5	-18	-0.14	-13	-6.9	-15	1.1	-8.4	12
-18	10	-15	6.9	-27	17	-20	3.4	-12	2.7	-13	2.5	0.16	-6.8	-5.7	3.7	-6.9	1.8	-1.1	2.9	-7.5	4.9	-5.2	6.1	-8.1	5.7	-8.6	9.6	-5.1	-0.73	-8.7	0.55	-6.5	11	-12	5	-11	-0.04	-2.8	1.9	-13	4.6	-12	2.5	-5	6.6	-9.4	9.2	-4.7	6.1
-9.1	3.7	-9.8	2.6	-21	2.8	-6.9	2.1	-10	1.7	-9.7	-5.8	9.1	2.7	-5.1	4.4	-5.8	-1.5	-1.4	8.5	-7.5	2.9	-0.61	5.8	-9.5	7.1	-8	6.6	1.7	-2.3	-6.6	7.7	-2.8	4.1	-5.3	6.5	-4.2	1.3	-1.5	3	-5	4.2	-2.9	5.6	-16	10	-6.6	8	-3.2	4.4
-5.5	-0.91	-0.55	2.3	-16	1.2	-7.5	2.8	-1.4	5.3	-3	-1.4	7.5	6.3	-3.9	4.1	2.3	3.5	1.7	4.9	2.4	5	1.4	3.1	0.14	6.5	-5.4	-1.1	-0.96	-5	-4.3	1.1	-8.6	-4	-7.3	0.58	0.38	-4.9	-9.6	-1.7	-4.3	-4.9	0.77	8	0.17	8.4	-10	5.9	-6.6	3.9
-4.2	8.7	-0.22	10	-5.3	5.8	-9.3	2.2	-6.9	9	-4	9.1	2.6	-0.9	2.5	-5.2	3.1	0.72	1.9	-2	4	-2.7	-1.1	-2.5	5	10	-6.7	-1.1	-0.81	0.49	-1.3	2.9	-0.24	10	4.8	2.5	-7.3	-3	-5.6	1.2	2.1	-2.8	-3.8	11	3.9	16	6.3	12	4.8	-1.9
-1.4	4.1	-2.9	4.9	-4.3	19	-5.6	2.2	-10	2.4	-1.4	7.7	-5.2	-10	2.5	-3.9	1.4	0.18	2.9	-3.7	-1.3	-7.2	-3.4	-3	-0.18	6.8	-3.9	-2.2	-3.1	0.17	-1.4	4	-2.2	13	5.2	2.1	-3.6	-4.8	-3.2	-2.1	-2.6	3.6	2.9	3.6	7.6	10	-12	9.9	-18	5.4
4.9	3.6	5.7	2.6	9.3	13	6	-0.21	-0.91	2.9	3	5.8	0.84	-1.9	4	-2.1	-1.4	-5.3	-0.27	1.9	2.8	-0.22	7.9	-1.7	-1	3.8	3.6	-1.3	2.4	-1.4	7.2	4.4	4.7	7.1	4.8	0.2	5	0.13	7.8	-1.2	-1.1	3.6	-3.2	7.1	-0.16	14	-3.3	2.6	-5.7	-0.64
5.4	7.5	6.8	7.8	16	11	2.9	1.6	9.3	5.4	11	1.6	0.62	5.7	3	-3.3	4	-3.8	3.2	1.4	3.7	0.67	5.2	1.8	5.9	1.7	7	-0.42	-0.56	-6	1.7	-3.9	11	11	7.3	1.5	8.2	-2.7	5.7	-0.76	15	-7.8	11	2.7	13	5.8	1.5	-1.8	-5.6	0.02
13	2.4	13	0.95	13	3.7	11	-1.5	4.1	-1.1	17	0.14	-6.7	5.1	5.7	-2.5	0.8	-4.2	4.2	-0.92	10	-2.8	1.9	-2.5	10	-1.4	17	2	1.3	0.6	8.6	-3.5	1.7	1.4	6	-1.1	11	-8.4	9.2	-3.8	3.4	-6.8	11	-1.9	6.5	1.2	-6	-5.3	-7.3	3
13	-2	7.9	-9.7	17	-13	10	-4.5	8.3	1.7	11	-4.7	0.23	3.5	15	1.6	2.5	-3.2	1.9	-1.6	5.2	-1.4	8.2	-1.1	11	-5.1	17	-0.94	3	4.2	11	-3.7	12	7.2	6.1	-3.4	11	-10	7.9	-7.6	9.2	-5.8	8.9	0.38	7.5	6.8	7.1	-11	7.8	-3.2
9.2	8.9	10	4.5	19	5	3	8.4	-3.2	6.9	11	4	-1.2	3.7	12	0.94	0.05	-0.72	8.1	1.2	6.6	1.1	5.3	-1.3	7.6	-1.5	12	-0.21	6.4	1.2	8.6	-6.2	8.7	-3	16	-4.1	6.2	0.15	12	1.4	11	-1.5	2.3	-2.9	11	3.1	7.5	-5.8	8.6	-2.2
5.8	10	8.1	8.7	15	13	5.4	3.4	1.3	9.4	3	10	-3.5	1.3	4.8	5.2	-0.5	10	7.7	-0.34	0.2	2.2	8.1	1.5	1.9	5.3	5.5	4.9	-0.38	0.96	2.9	-2.8	4.5	1.1	7.3	-1.6	-0.59	0.45	0.45	0.68	-4.8	-2.1	-0.61	7.7	2.3	8.2	-3	5.4	-2.5	5
9.1	10	6.4	6.7	12	19	0.92	4.9	12	6.5	6	6.7	-4.3	1.7	-1.6	2.2	7.2	2.3	0.39	2.5	2.9	3.9	5.4	2.4	2.6	-3.1	11	2.9	9.8	2.6	2.1	3.1	4.4	7.4	8.4	0.99	7.2	-0.54	4.3	5.7	1.5	-1.3	2.6	-0.05	7.3	4.1	7	7	-2.5	9.5
10	12	8.3	9.4	17	9	8.9	11	13	12	8.8	9.2	-0.09	3.9	-3.8	-1.2	2.6	0.71	7	4.5	1.1	4.5	5.7	-1.8	-1.2	0.16	16	1.4	11	6.1	6	5.2	4.9	12	4.1	6.8	6.8	-0.81	3.1	4	-2.7	-0.93	2.4	2.6	-1.6	14	13	11	4	5
7	11	1.3	12	11	22	6.7	12	-3.8	12	2.6	15	1.1	6.2	-2	1.3	-2.1	2.8	1.9	11	-6.4	5.2	0.65	7.2	-3.1	4.2	2.4	1.2	2.1	6.4	4.8	5.5	9.2	2.5	6.7	6.6	-2.3	0.82	-0.6	10	-1.8	4.5	5.6	4.7	6.6	11	4.2	9.8	1.1	12
-0.83	1.4	-6.2	4.5	0.05	12	2.8	0.74	-6.5	-8.1	-6.3	0.48	-0.25	-7.8	-2.8	0.66	-0.59	-5.6	2.8	-0.56	-3.6	0.84	2	-6.4	10	-0.52	4.6	3	2.4	0.91	10	7.2	12	2.8	3.6	5.8	0.96	-7.1	7.9	3.5	-4.8	-1.8	11	-1	8.3	9.8	-5.9	7.8	-1.2	10
5.7	0.59	6.9	5.7	14	3.8	9.9	-3	8.2	2.2	7.8	-6.1	5.2	-2.9	2.7	0.36	4.1	1.4	1.5	1.9	5.2	3.9	4.5	-3.9	5.5	5.9	7	-5	2.8	-0	6.1	6.4	13	1.8	7.7	1.2	9.3	-8.5	3.8	-2.2	2.1	-5.3	9.4	7	17	6.3	-3.8	4.8	-0.71	-3
3.2	0.2	5.6	6.5	5	8.3	10	3.4	13	11	6.3	5.5	-7.4	1.7	3	3.6	2.4	-1.5	-3.3	3.1	-1.8	4.1	-6.8	1.7	11	2.5	2.5	4.7	6.2	0.43	4.3	12	13	7.9	6.3	2.4	2.7	1.4	8.1	6.3	-3.6	-0.96	14	13	25	15	9.9	8.5	-0.9	9.4
10	-3.6	9.2	-4	16	-2	4.7	0.08	3.3	-3.1	10	-1.1	-13	-5.2	3.1	-8	-3.7	-2.9	4.4	-11	-0.6	-1.4	4.5	-0.96	8.6	-4.3	7.3	-0.03	3.7	-0.1	6.2	-3	6	6.2	9	-3.9	11	-0.02	7.8	-0.77	0.39	-3.7	11	-1.2	15	-2.5	1.8	3.2	-3.5	4.9
-1.1	-1.9	0.95	1.9	8.4	-3.5	2.2	2.5	-1.8	-6	-1.3	-0.25	-4.1	-0.36	4	-3.8	3.4	3.2	0.54	-2.5	0.44	-2.5	-0.71	2.2	-4.5	-10	8	1.5	8.1	0.42	5.2	1.8	-1.2	0.35	3.9	2.3	4.8	0.71	6.8	7.2	7	1.6	-0.14	-4	6.8	5	4.6	-0.89	5.8	-4.5
3.5	-0.17	1.6	7	5	3.2	7.7	-4.2	7.4	-8.3	0.86	3.4	2.5	-6.2	-2.1	-0.72	3.1	5.3	-3.6	1.8	0.46	-5.3	3.1	3.3	-5.5	-1.6	6	9.3	6.2	6.4	-1.1	3.7	1.9	-3.5	-2.8	-2.3	2.6	6.6	4	7.3	-2.9	3.4	1.5	5.4	9.3	2.7	8.5	1.6	14	0.29
11	5.7	4.2	4.8	9.9	3.2	4.6	1.8	5.6	-1.9	4.9	-1.5	4.5	3.1	3.9	-1.4	2.8	3	9.7	3.9	1.2	-2.2	9.4	5	-2.4	-1.3	4.1	-0.43	3.3	0.41	0.72	-1.3	5.2	-4.1	-1.7	-2.6	1.8	0.62	7.7	3.3	-0.3	-3.1	4.6	-2	2.6	0.01	7.8	-1.1	11	4.3
-2.7	1.9	5	1.8	8.2	8.3	5.9	8.7	5	1.7	11	1.3	-0.12	4.1	8	0.24	6.7	1.2	9.1	2.7	3.4	1.8	4.9	-1.4	0.36	-2.9	2.1	-5	4.2	-5.5	-3	-2.4	5	1.2	3.1	2.2	4.1	-2.1	2.4	2	-2.3	0.47	4.9	-3.2	3.9	2	1.4	8.2	-0.13	5.2
1.3	-0.89	1.9	4	-1.8	6.2	2.5	-2.3	4	-2.5	-4.6	3.8	-5.3	2.1	-2.3	7.3	-9.8	9.3	-2.9	2.6	-2.3	4.6	-4.1	5.6	-1.3	5.5	2.3	-0.06	2.4	-4.3	1.1	0.44	-4.8	0.27	4	2.1	1.2	3.1	-0.6	1.9	3.8	4.4	-3.1	3.4	-9	-3.9	3.9	4.8	8.3	6.5
6.1	-18	0.75	-17	-1.7	-25	4.4	-16	8.1	-19	-2.9	-26	-0.03	-0.14	1.9	-16	7.2	-11	3.6	-9.2	4.9	-8.2	0.92	-6.6	4.7	-11	-4.6	-11	4	-13	2.1	-15	-8.9	-24	4.7	-14	-0.08	-21	-6.6	-12	7.4	-8.6	-0.53	-18	-3.2	-24	6.8	0.12	6.8	-0.54
1.8	-9.2	0.66	-9.6	-4.3	-19	5.6	-9.7	-12	-11	-1.5	-25	-3.9	-0.16	0.4	-15	-9.4	-13	-3.5	-3.8	2.3	-12	2.4	-2	-1.7	-14	6.7	-18	-4.5	-6.3	5.2	-19	-15	-18	-2.3	-14	-2.8	-12	8.7	-14	-5.7	-15	-6.2	-12	-19	-17	-11	-22	-6.1	-13
3.9	-4.1	-5.3	-8.6	-3.8	-16	5.4	-11	-1.3	-8.4	-6.3	-12	-5.5	2.9	0.78	-11	-1.5	-7.8	0.88	0.32	-4.2	-4.9	-1.9	0.91	-4.2	-4.7	-5	-8.3	-11	-4.1	5.5	-4.1	1.9	-4	-7.1	-12	-6.6	-7.8	4.5	-5.7	-6.2	-7.3	-4.5	-4.3	-7.3	-5.8	0.86	-16	-2.4	-19
-1.2	-2.9	-3.2	-6	-4.5	-3.5	9.3	-3.3	5.9	-1.6	-7.9	-4.5	0.09	5.8	-0.92	-7.6	2.1	-4.7	0.18	-4.2	5.6	-5.9	-1.6	-0.71	-0.11	-8.3	-2.4	-0.4	-0.34	-3.3	-0.72	-1.9	1.8	-9	-2.3	-0.73	3.1	-3	-1.2	-2.9	-0.28	-0.47	3.4	-11	-4.5	-8	9.7	-5.8	5.2	0.1
4	-1.3	-1.2	-6	-12	-4.6	0.61	-2.4	10	1.2	-2.2	-8.4	-3.5	0.64	-5.3	-4.4	1.6	5.2	-0.21	-2.6	-0.62	3.8	0.07	-0.72	-5.5	-0.64	5.9	0.33	5.6	-2.9	0.6	2.5	-2.1	-3	7	2.1	6.7	-0.38	-0.38	0.82	7.3	-0.73	-3.3	-2.1	-9.4	-13	9	-4.4	9.4	-0.59
11	-14	3.3	-6.6	0.55	-0.56	6.2	-7.7	8.1	-6.7	5.4	-6.9	5.9	0.93	-5.2	1	-1.9	6	-1	4.5	-4.6	-6.5	4.3	2.7	-11	3.7	3	-7.6	3.9	-0.35	-0.6	-7.8	-2.7	-0.09	-0.72	-2.7	-0.16	-3.8	2.2	-5.2	3.4	-6.6	-6.2	5.7	-5.2	2.7	2.6	-3.9	5	-5.9
-1.1	-1.6	-6.5	0.48	-5.4	-1.1	1.9	3	0.07	-2.8	-3.1	-11	5.7	-0.22	-2.2	-3.1	1.7	5	-1.4	-1.2	2.3	-3.7	3	-5.6	-9.4	-1.2	0.71	-3.7	-2.5	-6.5	2.2	-0.95	-1.1	-1.5	-7.5	-0.53	0.19	-3	1	2.2	3.6	-7.2	-0.42	0.01	-7.9	2.8	13	-3.3	14	-10
5.8	-5.2	7.5	-8.1	1.9	-12	6.9	-12	1.7	-7.1	-0.16	-16	9	-8.3	-3.6	-3.8	-2.2	0.85	-1.4	0.86	3.1	-0.9	5.1	-7.1	-7.8	-6.1	0.21	0.71	-5.7	-5.4	-6.6	-5.7	-3.2	-7.3	-8.7	-2.5	-4.2	-3.9	1.5	-5.5	5.1	-3.8	-7.6	-3.2	-6.9	-11	15	-4	5.3	-4.5
7.5	-8.9	3	-13	7.1	-18	4.4	-3.7	0.55	-9.4	2	-17	4.4	-4.5	7.6	-4.6	3.5	-5.6	2.6	-0.03	4.3	-7.8	-1.1	-1.9	2	-2.2	1.1	-6.6	0.83	-3.6	5.2	-8.1	0.59	-6.4	2.4	-2.3	2.9	-11	8.4	-13	2	-2.6	3.5	-4.9	-0.31	-7	6.6	-12	3.1	-12
2.4	-6.3	0.93	-4.2	8.4	-8.6	0.58	-8.3	3.2	-5.1	3.2	-7.5	-4	-3.9	5.4	-4.5	2.8	3.9	2.9	-1.8	3.2	-6.6	0.58	1.4	-3.7	-1.5	2.9	-1.4	-0.87	-4.1	4.1	-0.63	5.3	-1.1	4.8	-0.97	1.9	-3	1.8	-7	-2.1	-2.9	-0.67	1.2	0.76	0.44	4.6	-8	13	-15
-3.8	-5	-1.2	-6.3	3	4.1	7.2	-4.4	2.3	-2.8	-1.2	-6.2	-3.3	-3.2	-1.7	-2.7	-3.9	-9.9	-0.63	-2.2	-4.3	-4.2	-1.4	-2	2.8	-1.8	-0.67	2.8	-2.9	-3.3	-3.9	-1.7	1.2	2.9	-3	-3.1	3.8	-4	-4.8	-3.3	-2	-3.7	-1.2	-2	-4.2	-6.1	-3.7	-6.7	-2.3	-9.7
-2.5	5.2	-4.4	4.6	-3.5	1.8	2.2	1.2	1.2	0.47	-6.1	1.4	8.8	3.8	5.9	0.47	3.3	-3.9	7	2	6.8	-1.1	2.9	0.91	8.7	4.1	-4.3	-0.4	2.9	-1.4	1.7	5.4	-2.8	2.4	0.21	-2	8	-0.48	-6.9	-0.37	-1.2	1.7	5.8	4.1	-8	5.6	-0.45	1.3	-4.2	1.1
-6	-5.6	-0.32	5.8	-5.6	6.3	2.3	-3.8	7	0.74	3.1	11	4.3	-5	-3	-3.3	3.3	-5.3	3.8	-4.5	3.6	2.5	0.45	-2	2.4	1.3	-5	12	2.3	-2.4	2.5	-0.51	-1.9	2.8	-6	-0.92	-6.2	1.8	0.51	5.7	-2.6	1.3	-7.8	2.1	-9.8	13	6.5	0.49	2.4	-3
-18	4.4	-17	1.7	-32	-0.96	-9.5	1.1	-10	-1.4	-13	2.2	-8.2	-5.7	-8.5	2.9	-3.5	-0.78	-6.1	3.2	-5.4	6.9	-7.5	-1	-6.8	0.84	-14	9.8	-4.2	4	-7.2	4.6	-5.2	1.9	-10	0.59	-19	0.38	-8.4	5.9	-16	0.68	-7	0.33	-14	7.6	-12	4.5	-15	3.8
-0.47	12	-2.6	6.5	-19	9.7	-0.97	5.7	-1.3	3.8	-3.2	4	-4.6	0.72	-2.6	8.8	0.88	-3.2	-2.5	6.1	-0.38	4.3	-7.9	-2.1	4.2	-0.61	-13	2.8	-3.2	-3.1	0.42	4	-6.5	7.1	-6.1	1.9	-4.6	7.7	-12	12	-10	1.7	-0.35	1.2	-15	14	-8.3	10	-4.6	8.1
-4.7	8.1	-8.5	-1.6	-13	-5.6	-12	-1.9	-14	3.6	-0.49	-0.08	2.1	1.9	-7.6	5.4	3.6	2.3	-4.3	2.3	-1.2	4	-4.1	5.4	-6.7	4.1	-5.5	-1.4	2.9	1	1.6	6.3	-14	8.9	4.9	6.5	-4.2	5.9	-4.5	3.6	-2	-1.6	-10	7.2	-12	8.4	-4.6	11	0.7	11
-19	-1.7	-9.6	-2.2	-19	-8.4	-19	-3.9	-13	-5	-1	-4.6	-3.6	1.1	-6.6	-5.8	-0.61	-4.5	-5.6	-3.5	-8.6	-3.8	-3.8	-0.55	-11	-2.4	-11	-15	-3	-3.9	-5.6	-5.9	-6.6	-9.2	-15	-1.5	-8.7	-8.2	-14	-6.6	-12	-3.5	-10	-9.5	-9.4	-15	-12	-7.2	-4.1	-1.1
-14	-2.5	-12	-6	-23	-6.6	-16	2.8	-9.4	3.3	-11	-3.2	7	2.2	4.4	1.1	6.8	-0.81	0.62	-0.66	-2.1	-6.8	-2.5	0.15	3.6	-0.63	-7.3	-0.6	0.11	2.4	-4.3	2.2	-5.7	-0.16	-6.1	-3.9	-10	6.1	-5.8	-0.75	2.5	8.4	-1.5	3.1	-5.7	-4.4	-16	-4.8	-13	-6.5
-9.8	-6.2	-10	-4.6	-20	-0.07	-15	-1.3	-8.4	-0.79	-12	-0.59	6	-1	-0.74	5.2	4.2	-8.2	0.47	-3.2	0.67	-1	5.8	-0.29	-0.92	2.3	-1.5	8.6	-0.74	0.7	-2.6	10	-4.4	8.4	-6.3	-5.3	-4	-4.6	-5.7	-3.3	1.7	-5.1	-11	7.4	-18	-0.28	-14	-1.4	-15	-1.6
0.26	6.5	3.5	9.4	-4.2	7.8	-4.4	12	2.7	2.2	-0.43	6.3	9.1	4.8	-4.2	6.1	2.2	-7.9	-0.39	-0.69	0.27	6	-4	-3.8	2	-1.9	-1.1	13	0.05	6	2	11	-1.5	8.6	-0.01	-4.6	2.2	13	-0.88	6	1.1	2.8	-0.41	0.18	-2.5	4.1	-3.1	9.2	-4.4	5.4
-1.3	9.1	4.8	5.7	-0.02	13	-11	12	-0.76	6.7	0.77	5.5	8.5	8.6	0.94	3.8	5.5	-7.7	2.6	0.49	8.6	7.9	5.9	-3.8	4.8	1.9	-3.3	2.8	-1	-0.53	2.2	9.8	5.9	1.8	-6.6	1.6	3.7	-6.6	-2.3	4.5	-4	0.03	4.2	5.5	-3.1	1.1	0.87	5.4	1.1	8.8
4.5	3.8	4.9	2.2	4.3	6.8	-0.21	10	5.3	1.3	1.4	-1.4	-2.5	2.2	11	3.5	4	-0.16	1.4	3.8	13	3.5	3.1	6.2	2.6	4.9	1.7	-0.69	4.8	2.1	4.7	-2.5	0.41	-3.4	9.1	4.1	2.4	6.5	6.5	-1.1	10	5.5	-2.4	5.1	1.5	-7.6	7.2	-0.75	11	0.47
3	-5.7	3.2	-8.2	9.5	-14	1.7	0.76	3.6	-3.4	4.1	-1.2	8.2	-0.51	8.4	3.6	6.7	0.68	5.2	1.4	5.4	0.04	2.8	-3	1.8	1.2	-2.5	-4.5	0.08	1.3	0.99	-1.1	2.2	-4.5	-1.1	-0.57	0.27	1.2	3.8	3.3	4.6	-2.6	1.4	-0.37	11	-15	6.3	-5.6	13	4.4
-3.5	-18	0.87	-16	-8.1	-15	0.34	-8.1	-3	-9.2	-3.5	-12	1.9	0.05	3.8	2.4	0.78	1.2	6.1	0.75	5.7	-3.3	0.19	3.1	7.7	-7.3	-5.7	-0.99	-1.9	-2.7	3.2	-5	-4.8	-9.1	1.1	-3.1	2.7	-1.9	3.3	-1	-0.83	-2.1	4.1	-11	-2	-10	-2.6	-5.5	0.28	-2.9
2	0.53	2.6	-1.2	-5.2	-6.8	-1.7	-5.9	4.1	-3.4	0.52	-8.2	3.1	-3.6	3.2	-0.79	6.9	5.6	1.5	-3	3.4	-0.39	-1.7	0.11	8.4	1.2	-2.1	-6.4	4.1	4.8	8.6	-1.6	-7.8	0.33	-5.6	-0.44	6.2	8.4	5.2	2.2	5.3	1.3	1.7	7.3	-7.6	-2.4	8.3	-3.8	6.7	-8.5
-2	7.5	1.2	6.8	5.1	4.8	-3.4	3.6	6.9	5.5	-6	5.9	-4.8	-0.03	3.6	2.3	0.14	6.5	-1.9	-3	1.8	2.5	-3.6	6.5	5.6	-4.5	-6.2	-0.33	-4.7	-1.4	4.7	-1.1	0.32	0.51	-0.99	-0.05	-4.5	-2.1	-1.6	2.4	-3.9	-1.8	0.58	-4.8	-3.4	5.2	2.3	8.5	0.75	4.2
2.3	3.9	0.92	1.6	9.8	6.2	5.1	3.3	0.5	2.1	4.8	8.9	3.9	-0.83	-0.24	5.1	-6.5	-0.66	-0.91	0.44	0.77	4.7	1.4	5	3.8	-2.8	-2.8	3.6	-4.2	2.5	1.2	-3.3	-2.4	-7.4	1.7	1.4	2.4	-0.14	-2	0.01	8.8	3.9	3.5	-8.3	0.41	-7.4	11	10	0.37	5
-0.33	-11	-1.7	-5.6	-0.8	-9.4	7.7	-1.8	-2	-3.6	-0.92	-5.1	-3.8	-3.2	0.88	-0.13	-0.24	-2.5	-2.5	-1.6	4.5	3	0.6	-2.7	-2.4	-6.3	1.1	-5.7	1.1	-2	-3	0.64	1.5	-5.8	-4.7	-1.6	1.3	-5.3	0.55	-4.7	0.16	-7.9	0.39	-6.2	7.9	-4.8	2.7	-2.3	3.3	-13
-4.3	-4.3	-0.45	-3.4	4.6	-9.5	-1.2	-4.2	-11	-2.4	-2.8	-5.8	1.6	-7.5	4.4	-1.4	-1.7	5.3	4.9	-1.6	-0.76	2.4	3.6	-0.87	0.36	-4	4.2	5.7	-6.1	2.3	3.4	2.2	2.4	-1.4	4.2	-3.6	4.2	1.6	6.1	1.9	4.9	-1.5	0.93	-5.2	1	-1.7	-4.7	-7.3	-5.3	-9.9
-6.8	2.1	-5.9	1.9	-3.3	-1.9	-6.5	-3.3	-3.3	2.2	-0.43	3.6	1.4	2.2	-1.8	1.4	-1.4	3	1.3	4.3	-6.7	-0.32	0.52	6.8	1.5	-0.18	5.2	7.6	-5.8	4	-8.8	-1.4	0.56	3.5	-1.6	-1.6	-5.1	5.8	0.83	3.2	1.5	-0.8	1.8	1.5	3.2	3.7	-9.9	-2.3	-5.5	-2.9
5.9	7.8	0.16	3.7	1	6.2	5.3	4.8	0.03	7.5	5.1	12	-3.2	2.5	0.33	-3.9	-3.1	3.2	0.73	3.6	0.11	-1.5	3.9	5.5	1.3	6	1.6	5	-3.9	1.8	-1.4	1.4	11	0.23	-2.5	2.5	-0.24	5.1	4.8	5.7	-0.14	5	11	8.7	15	9.7	-0.29	-2.9	5.6	1.7
11	4.9	8.2	3.4	17	12	9.8	2.2	7.2	6.9	4.5	14	1.8	-2.8	2.7	-1.5	5	-7.6	0.12	0.37	-0.21	-0.06	0.66	1.4	3.8	6.8	3.2	0.73	-3.6	3.2	0.48	2.6	4	5.9	2.9	9.1	5.6	6.3	2.6	3.7	4.5	10	7.5	3.8	19	1.8	2.4	-4.1	1.6	1
8	-1.1	9.5	-2.5	16	2.3	3.8	4.4	1.8	1.9	9.3	0.62	-2.6	0.79	0.28	-4.6	-5.9	1.6	-2.3	-5.2	-3	-0.56	-0.14	0.32	3.9	-0.45	5.5	4.5	1.7	-0.25	2	-1.1	10	-0.29	3.8	0.28	1.7	3.6	-2.7	-4.3	2.7	-5.5	-0.23	-2.7	15	4.8	0.11	-4.7	-2.9	-4.8
6	6.5	5.8	4.5	14	10	5.1	8.2	4.4	3.9	7.6	7.6	-2.3	-5	-5.6	4.3	-3.3	2.5	-2.4	2.1	-0.7	1.2	0.94	-3	1.1	4.2	2.6	6	3.5	4	-5.2	1.4	7.7	-0.11	5.9	3.6	-4.6	5.5	-3.8	4.9	1	2.1	6	1.1	15	0.92	-7.6	1.8	-6.2	0.13
10	4.1	9.5	4.6	22	10	6.7	0.16	8.2	1.5	5.7	16	3.5	2.4	-3	1.4	2.4	8.9	1.1	1.7	-1.5	-5.5	0.09	1.5	2.6	2	8.5	3.9	0.66	5.5	-0.12	4.4	9.6	8.1	9.5	7.8	2.4	10	-1.4	5.6	8.2	3	0.68	2.7	12	9.4	4.7	6.8	-0.67	6.3
4.2	0.59	4	-0.39	7.8	1.6	4.8	1.1	0.27	-1.2	3.5	10	6.9	6.5	-0.62	2.8	-4.4	3.6	1.6	1.3	-4.1	-0.47	2.6	-1.9	3.2	4.2	-2.1	0.52	-1.9	1.9	-4	3.4	-1	2.5	9.4	2.6	-0.37	6.2	0.63	4.3	-0.93	1.3	3	1.7	9.5	6.6	1.6	0.25	8.3	10
[truncated: 952 more columns]
