# Supplementary material for: Dyslexia on a continuum: A complex network approach
Source: PLoS One. 2018 Dec 17;13(12):e0208923. doi: 10.1371/journal.pone.0208923 (PMC6296514; doi:10.1371/journal.pone.0208923)
Supplement: S1 File — Detailed information about the archive contents is provided in the included README.txt file. (TGZ) [file pone.0208923.s001.tgz › FS_629_AA_run_1.csv]

0.3	0.6	1.4	6.8	7.7	32	-3.2	13	0.6	23	0.21	17	4	15	6.5	3.4	7.2	-3.7	11	6.2	7.7	12	6	-3.2	1.7	-3.3	-6.3	-6.9	0.91	3.2	6.6	3.6	3.7	2.2	0.59	3	3.4	-1.2	5.1	3.3	3.7	-8.6	-5	4.2	0.09	-5.6	4.4	-8.6	7.7	-1.3
0.09	-4.9	-0.3	-1.2e+02	6.6	-1.2e+02	-3.8	-1.4e+02	-1.4	-1.2e+02	0.64	-1e+02	2.6	-1.1e+02	10	-35	-1.3	-61	6	-32	1.1	-68	4.4	-60	3.5	-44	0.91	-24	7.1	-43	5.8	-5.7	1.9	-47	5.1	-11	0.21	-5.2	6.3	-11	0.52	-13	0.72	-30	-4.4	-4.8	-2.4	-2.5	6.7	-60
0.31	-1.1	4.6	-93	0.62	-11	2.9	-50	6	14	-3.4	4.9	12	-40	-15	-85	16	-82	-16	-58	5.6	-36	-7.1	-40	-23	-25	-15	-35	-24	-17	-24	-37	-19	-50	-15	-31	-20	-8.8	-16	-33	-14	-3.8	-37	-52	-19	-6.3	-16	-16	-13	-39
-2	2	-10	39	5.6	32	-1.5	30	5.2	34	-5.7	30	8	21	10	25	-0.89	36	7	27	-8.2	38	-1.3	23	-3.8	19	-7.4	10	-14	12	-16	12	-12	26	-9	10	-20	2.5	-15	10	-5.6	18	-15	18	-11	6.5	-7.6	-0.97	-8.1	35
0.28	0.37	-4.3	-2.3	0.63	5.6	-1.2	-5.4	-3.7	5.9	-0.31	4.1	-2.2	1.9	18	12	6.4	15	12	7.6	18	10	4.5	3.8	7.3	-0.02	18	-5.7	5.3	-2.8	26	0.52	9.4	3.9	18	-4.2	21	-9.1	21	-2.2	26	6.6	29	2.4	29	3.9	26	-4.2	7.1	7.6
-0.76	0.8	-11	1.4	0.48	3	-7.8	-0.15	-7.9	2.8	-6.3	0.16	-2.7	0.26	0.03	13	-4.9	13	2.8	14	-0.19	15	0.09	15	-5.2	-4.3	-0.43	-4.4	-2.4	-2.1	-2.7	0.61	-7.3	4	-4	-2.9	-2	-2.8	-6.5	-4.6	-0.34	3.1	-6.7	-2.3	-6.4	2.1	-1.9	-3.1	-2	6.7
-0.59	0.49	-11	-6.6	-9.9	2.6	-3.8	-9.5	-3.1	-2	-3.8	-4.6	-9.4	-3.9	5.8	11	8.1	7.1	0.75	8.8	11	7.1	7.1	8.7	-3.3	4	1.9	1.1	-1.5	7.1	-1.2	1.9	-1.2	4.4	-4	2.1	-7.9	3	-3.3	-0.35	0.61	-3	-2.2	-0.9	-2.7	-1.4	-1.5	0.14	2	8.9
0.17	0.51	0.66	-0.09	-5.2	5.9	3.9	0.83	6.5	5	5.1	6.6	-1.2	11	8.4	6.5	9	11	-3.5	6	4.2	3	5.8	7	0.39	2.1	2.1	-2.8	0.23	5.9	-0.55	3.6	1.6	12	-0.66	-0.59	4.5	-1.3	4.7	-1.2	4.6	-1.1	6.3	1.8	2.8	-1.4	4.7	1.3	3.7	1.3
0.36	0.49	-2.8	12	5.8	7.6	-3.2	12	3	8.3	4.2	8.8	1.2	9.2	4.7	6.7	-4.2	-0.35	0.09	0.59	-0.97	6	0.72	6.5	2.8	4.6	-3.4	2.9	2.1	2.1	5.7	1.7	-0.51	4.1	1.8	2	1.4	0.3	1	3.2	2.2	-2.7	7.7	2.5	7	-0.25	-3.6	-5.2	3.9	3.5
0.68	0.46	1.7	3.5	3.8	10	1.1	1	11	3.5	2.6	6.8	7.1	8.2	5.1	12	3.9	5.2	0.38	7.9	3.3	12	6.7	11	3	0.37	-1.7	0.78	-6.6	2.1	3.1	-0.47	-3.3	1	-0.28	-2.4	-1.2	-0.06	1.3	3.9	-3.1	1.5	-0.17	1.1	-2.2	-0.15	-0.56	2.2	2.8	4.1
0.23	0.71	11	5.9	2.3	6.2	7.9	2.9	6.4	2.5	0.13	5	5.4	2.5	7	11	5.9	7.4	-2.1	11	6	8.7	5.7	9.3	2.5	8.7	4	-0.87	2.1	4.4	3.6	3.8	-0.91	3.3	-0.1	-0.7	-1.3	1.8	4.3	4.4	0.79	12	4.6	-3.6	-1.3	4.9	-2.8	2.8	-1.4	7.7
0.31	0.37	6.8	6	-2.5	5.9	1.5	12	-2.2	6.5	3	7.4	-1.1	6.2	-1.6	10	2.9	1.9	2.2	-0.95	4.3	5.1	-5.1	8.5	1.5	2.8	0.16	0.98	0.46	3.6	6.2	3.8	-2.6	4.3	3.6	2.5	1.7	2.3	7.7	0.52	0.71	3.9	10	5.6	0.98	5	-1.8	0.16	3.8	4.1
0.16	0.28	-3.4	4	-0.09	4.8	-3	1.4	2.9	2.6	2	-1.5	0.65	-0.7	0.69	8	-2.8	4.9	2.8	2.4	5.5	9.5	0.31	8.1	1.6	0.62	7.5	3.9	1.4	2.9	2.2	3.5	-0.38	5.9	3.8	5.7	2.6	-0.63	-3.8	5.6	-0.09	-2	3.5	5.2	3.6	2.7	3.2	1.9	-4.4	5.6
-0.01	0.41	6.4	12	-4.2	6.2	7.9	3.6	2.2	1.9	2.5	-1.7	4.5	5.9	5.4	9.7	-0.06	13	2.1	6.1	-2.4	3.7	7.3	6.3	0.81	-0.12	3.1	-1.4	-0.37	-4.9	3.1	-1.6	-1	0.32	0.16	-2.3	-3.9	-3	-0.58	-1.4	2.4	-2	1.8	-6.4	3.7	3.6	-0.85	4.4	-1.1	-6.3
-0.72	-0.24	7.1	3.8	-7.3	8.2	0.68	12	-2.7	-6.9	-0.94	0.14	-2	7.7	-0.37	0.96	2.7	-0.72	-2.6	-4.1	-2	5.9	2.9	2.8	-0.26	-4	-1.5	0.01	-2.6	1.6	3.2	8.2	-0.32	3	0.22	0.25	-5.7	3.4	-4.6	1.5	-1.1	-2	0.73	3.4	1.1	1.4	-1.6	2.4	-7.7	-5.7
-0.15	-0.14	-1.4	2.7	2.7	1.9	-5.2	3	2.6	-0.94	-2.4	9.1	-2.2	4.9	-0.89	0.2	2.3	-5.1	-1.1	-3	-6.8	-6	-4.5	-8.2	-1.4	1.8	-2.6	-2.4	-5.3	-0.59	3.6	1.7	3.4	-4.8	-3.7	1.2	2.5	-2.4	0.98	1.3	4.6	0.5	-4.9	1.3	6.6	3	-1.6	4.3	-12	-4.9
-0.16	-0.09	-4.5	8.3	1.3	-0.76	0.88	2.3	-1.1	-0.32	-1.4	1.4	-0.44	-2.4	-5.5	1.4	-8.4	7.4	-0.79	1.5	-3.8	3.2	-5.8	-2.6	0.18	5.2	2.8	3.5	-0.7	1.5	-2.8	2.1	-1.3	1.9	-3.4	2.6	-4.6	2.5	-3.3	1.9	-1.2	4.4	-5.2	-1.4	-2.8	-1.5	1	4	-7.6	-2.5
-0.04	-0.55	-3.5	7.1	-6.7	3.7	-1.7	12	-1.2	7.8	-3.4	5.4	-2.3	4.7	-5.7	5.7	-0.13	2.4	-0.31	6.2	-8.6	8.7	-1.8	2.8	2.8	4.7	1.5	1.4	2.8	-0.99	2.1	6.2	7.6	4.2	-3.6	-2.2	-0.9	-1.7	1.8	0.6	2.9	0.66	6	2	1.9	0.02	8	-1.6	1.5	-3.1
-0.43	-0.42	-2.6	-1.3	-8.7	1.8	-7.8	6.8	-6	-0.73	-7.1	4	-11	8.5	-6.8	-2.5	-4	-6	-6	2.9	-2.8	-5.8	-2.4	4.9	1.4	-2.8	-2.2	-1.4	-4.2	1.5	-1.6	0.04	0.3	-2.2	0.01	-3.1	-0.67	-1.4	1.2	3.2	-3.5	-4.5	-0.3	-0.63	-1.4	0.32	1.8	2.8	-9.2	0.47
0.24	-0.37	-11	3.8	-3.1	-5.1	-7.2	7	-0.81	3.6	-2.1	5	-2.3	-1.8	-11	-3.9	-8.9	5.3	-8.2	3.8	-9.2	-0.19	-8.4	-1.9	2.8	2.7	-2.5	-1.8	-4.2	2	0.73	0.38	2.1	5.4	0.52	-0.38	0.78	-3.3	-0.62	5.8	-1.6	-5.3	-0.54	-2.3	-5.3	3.3	2	0.31	-5.7	-2.7
-0.49	-0.65	1.6	-13	-3.5	-2.1	5.8	-1.9	2.3	1.7	3.5	1.2	6.6	1.6	-7	-12	-0.52	1.5	-4.5	0.8	-6.7	0.4	-2.7	-8.8	3.3	2.1	-3.2	-4.3	-2.2	3	-5.8	-0.65	0.83	-3.9	-8.3	0.2	-6.4	-0.73	-5.9	-0.73	-3.5	2.5	2.9	-7.1	-0.39	3.4	-5.9	2.3	-3.8	-8
-0.86	-0.5	-0.84	-6.3	-3.1	-6.6	-2.5	1.1	-5.6	1.4	-2	3.2	-3.8	-4.2	-5.6	-2.4	-3.3	-0.97	-6.8	1.4	-11	-1.1	-15	-6.5	-1.8	0.31	-1.8	-1.7	9.6	8.6	0.98	2.3	7.9	3.4	-0.73	9	2.4	5.2	1.1	5.5	-1.4	-1.4	0.05	0.86	5.6	0.85	3.5	5.1	-1.3	3.9
-0.73	-0.47	-7.6	-5.9	3.5	-0.35	-1.9	2.4	-2.9	0.55	-0.86	0.77	-3.8	3.3	-10	-8.9	-12	-3.3	-9.9	-2.5	-11	-4.7	-8.3	-0.97	1.7	-1.7	-5.2	0.34	4.6	2.3	-0.63	2.9	3.6	3.4	3.5	4.4	2.9	5.2	-0.57	-0.85	-1.4	-3.9	-7.3	-1.8	0.52	-2.7	-3.2	3.8	0.89	-3
-0.74	-0.11	2.9	3.7	0.33	5	4.1	5.7	1.4	-1.1	1.9	3	2.4	6.5	-7.3	-3.3	-7.1	10	-0.29	-1.4	-6	6.4	-5.4	-0.48	1.8	-1.6	-6.9	-0.13	7.3	2.1	-3.5	-1.5	5.9	1.8	-1.8	-2.9	1.4	-2.5	0.4	-1.7	3.5	-4.7	-1.4	0.87	0.74	-2.8	-2.9	5.4	0.53	-5.2
-0.03	0.05	-0.36	3.6	-3.3	4.3	3	9.8	5.2	3.2	3.5	4.6	1.9	3.4	1.2	0.18	0.45	12	3.3	0.15	-0.36	-0.38	1.3	-7.2	5.5	2.3	2.2	2.2	8.3	-0.37	6.2	0.79	7.2	-1.4	-1.9	2.4	1.9	0.9	-0.12	7.4	0.83	2.2	0.68	1.5	5.1	0.53	5.8	0.89	9.3	-4
0.04	-0.03	-6.2	-3.8	2.8	8.1	3.2	0.6	0.14	4.5	1.1	4.8	2.8	6.9	-2.1	1.3	-4.1	2.3	-4	-1.6	-0.68	-5.3	-0.7	-1.2	-0.09	2.2	0.99	-0.94	1.2	-1.4	5.5	-2.8	0.34	-2.2	-1.6	1.6	1.1	-1.5	1.1	0.96	0.86	7.1	-6	1.4	4.7	2.7	5.6	3	0.35	0.27
-0.46	-0.21	-7.4	-0.39	-0.65	1.1	-0.97	0.07	-6.4	4	-4.6	1.4	-2.9	5.1	-6.5	-3.4	-7	1.7	-6.3	-7.4	-2.6	-1.1	-5.2	-0.41	-0.06	5	-2.2	1.9	1.1	4.2	-0.01	2.7	6.3	4.1	1.7	4.2	5.2	7.7	3.8	3.5	1.9	-1.5	-6	6.4	-4.8	-0.55	3	8.5	0.19	5.5
0.55	0.29	-2.4	-0.86	-0.27	-4.3	2.2	-1.3	-3.5	1.1	1.7	-0.13	0.64	0.4	-5.1	-2.5	3.8	-0.46	3.5	-1.4	-3.2	-3.8	-10	-4.1	3.5	3.4	-3.4	6.5	1.9	1.3	-0.95	4.8	0.66	2.1	3.3	2.4	6.5	1.3	1.1	5.9	6.9	-2.4	-3.5	7.2	4.9	3.6	1.5	1.8	3.6	2.8
-0.11	-0.01	-4	4	4.9	-1.7	-2.1	2.8	4.4	1.6	5.4	2.3	6.3	4.2	-6.7	3.9	0.17	2.6	2.5	-2.4	-1.1	1.7	-3.8	4.2	6.6	3.2	-14	3.4	3.4	-2.6	-12	1.4	-1.1	-3.4	1.1	-3.5	-2.7	-8.5	-6.4	2.1	-2.3	-1.2	-11	5.3	-1.3	-3	-16	-1.1	6.1	1.4
0.13	-0.04	3.8	4.7	-2.9	-4.1	4.1	4.3	4.4	0.72	6.7	0.39	4	-0.86	0.76	2.5	0.47	2	1.6	-1.4	0.08	0.59	-0.92	-1.9	-1.5	5.7	0.58	9.4	1.8	-0.19	2.5	2.8	2.7	4.5	-1.8	2.6	-4.6	3	-3.7	2.5	3.9	1.4	-2.1	4.4	-2.9	2.2	1.1	2.8	5	-0.89
0.46	0.21	5.2	6.7	-0.92	1.4	7	5.3	8.3	-2.4	6.8	-5.5	8.9	0.73	-0.14	-0	-1.7	-0.4	5.8	-2.9	0.12	0.6	-1.8	-5.2	3.2	6.4	-0.21	2.2	2	10	2.7	0.42	0.04	8.4	-3.7	4.2	-0.25	5.5	-6.3	5.7	-0.82	-4.7	-1.6	3.6	-2.3	-4.9	-3.4	0.63	4	5.7
-0.01	0.56	15	4.8	4.4	-3.2	17	9.2	3.8	3.7	0.79	2.1	6.1	6.4	3.4	8.4	12	3.8	3.4	-1.3	3.2	1.4	-1.4	5.9	4	4	0.27	1.3	1.9	2.3	1.4	-6.6	2.2	2.6	3.8	0.65	2.4	2.1	0.8	2.6	-5.8	6.5	6.6	4.3	-7.4	1.9	-5.1	-0.42	6.5	3
0.35	0.18	7.1	0.26	9	-2.8	3.6	10	4.2	-0.6	4.6	1.3	0.3	0.57	-3	9.2	-2.8	-0.75	-1.1	-3.8	-4.1	-3.4	-4.8	5	-4.9	6.2	-6.5	8.2	0.2	-0.88	-3.5	2	-2.6	7.2	0.96	1.3	1.4	0.2	-1.2	3.2	-4.3	2.9	-4.2	6.1	-4.4	1.1	-7.8	2.5	-6.3	-1.5
-0.39	-0.52	7.6	2.2	5.9	1.9	-4.7	3.6	-8.7	-8.5	-7.7	-6.9	-7.1	-1.4	-0.8	-1.1	-4.6	-9.2	-1.2	-3	-0.03	-9.1	-0.39	-2.6	-5	-0.64	-2.9	1.1	0.06	-4.9	-2	-0.19	-0.14	1	-2.5	-5.4	-5.2	-4.3	-5.2	-2.6	-4.9	-2.2	-2.5	-0.93	0.12	-3	-2.8	4	-0.22	2.5
0.27	-0.2	6.5	4.9	1.6	1.4	0.75	-1.9	-4.7	-7.6	-3.2	-8.4	-7	-5.6	2.9	0.38	0.39	-1.1	1.2	-2.4	-5.9	-4.5	-1.9	0.89	-4.2	2.4	-3.6	1.7	2.6	-1.8	3.1	-1.1	0.41	1.5	-0.69	-2.4	-1.3	-2.6	-4.8	0.71	1	-0.23	4.3	0.87	1.7	-0.72	1.4	-0.56	-2.7	1.9
-0.29	0.07	-1.5	4.6	-0.86	-3.4	-1.6	-2.8	-0.37	-2.4	2	-2.5	0.57	0.17	-3.3	1	-9.5	1.3	-1.9	-0.42	-6.6	3.1	-1.5	-3.2	2.2	3.9	3.5	6.9	3.8	-1.6	2.8	2.4	0.2	5.5	-0.86	-0.67	5	-2.8	1.4	-1.5	4.1	-0.4	2.1	1.6	1.1	-3.8	-0.2	-3.3	-1.6	3.1
-0.04	-0.29	-1.6	5.2	-3.7	4.5	5.6	-0.27	0.91	-1.4	-0.9	-4.9	0.5	3.6	-7.7	-2.7	-9.1	-5.9	-3	-0.11	0.36	-1.8	-6.6	-0.38	-0.7	-1.2	-0.57	-0.98	2.5	2.4	-0.11	-0.27	-1.9	4.8	-0.54	-4.2	-2.8	3.5	-2	-3.4	5.2	-4.5	-1.3	1.1	-0.93	-5	1.5	0.09	5.8	1.9
0.42	-0.19	2.1	-2.2	-4.5	-4.8	0.5	2.9	3.2	-1.3	1.3	-4.9	0.8	-5.9	-4.7	-0.67	2.4	-0.29	-2.7	3.6	-12	-2.9	-1.3	-2.7	3.8	0.11	1.2	3.1	0.21	-0	-1.7	-0.07	2.9	3.3	-2	-1.7	-2.4	2.7	-0.96	-0.99	-2.7	-1.8	-2.1	-0.02	-1.2	1.4	-1.2	0.48	11	-1.7
0.36	-0.02	-2.8	-3.1	-4.8	-8.7	-7.2	1.5	-3.1	2.2	-0.9	5.3	-7.5	1.2	-3	-3.3	3.6	5.3	-3.5	-2.8	-6.3	2.4	1.4	4	3.1	3.4	8.7	-3.3	6.2	-2.4	7.7	-3.1	9.2	0.66	-1.4	-3.9	1.9	-1.4	2.2	-1.1	3.1	1.8	3.7	-0.7	6.2	2.4	3.7	-2	7.8	-1.5
0.24	-0.09	3.2	7.1	-0.46	1.6	0.52	0.68	7.5	3.8	7.4	0.79	3.1	2.1	2.9	-1.8	-4.1	-4.5	-2.6	-4.9	-0.71	-0.34	-2.9	6.6	6.2	-1.4	2.4	3.2	6.3	-5.4	-2.5	4.9	5.4	-8.5	-2	-0.14	-3.8	-0.88	-0.18	-2.4	11	-4.1	-3.8	-2.8	1.8	-2.9	0.2	3.2	3.1	3.5
0.36	-0.09	9.4	12	0.55	2.3	6.9	2.1	-2.9	1.3	-1.1	-1.2	3.9	2.9	5.1	-1	6.8	5.9	-2.5	-0.81	5.1	4.5	6.6	2.9	0.66	4.1	6	-0.62	-2.1	-6.5	-0.82	-0.52	0.41	0.04	0.64	-3.7	1.7	-3.6	4.7	-2	-0.09	-2	11	0.31	-0.78	-4.5	1.1	-3.5	2.9	1.5
0.1	-0.19	5.9	5.1	2.5	-0.38	1.5	1.5	-3.6	-1.4	-2.8	-7.7	-0.34	0.3	-3.4	2	0.79	3.6	-3.9	-1	1.1	-1.3	3.6	-2.2	-0.43	2.6	3.2	1.6	-2.1	2.7	-8.7	0.45	-6.3	4.4	0.88	-2.2	-1.4	-3.9	1.6	1.9	-6.1	-0.33	2.4	1.4	-0.62	1.4	-0.14	-1.4	3.3	2.8
0.14	-0.13	-4.6	-0.09	1.2	-8.4	-3	-2.2	-4.4	-0.37	-4.6	-1.9	-2.1	-3.5	-6.2	-7.9	-7.7	-2.4	-4.3	-3.5	-3	-10	0.04	-3	3.2	1.4	8.8	5.7	3.2	0.95	1.7	-1.6	-3.2	0.71	2.7	-0.32	6.6	-1.7	6.8	0.76	2.2	0.59	-5.9	0.99	2.9	0.67	3.5	2.1	2.3	2.5
-0.3	-0.67	-0.94	-3.7	-17	-3.6	-0.24	6.3	-9.7	4	-3.5	4.1	-2.9	3.4	2.4	-6.8	-3.3	-1.8	-0.42	-6.1	-6.4	-10	-3.7	-1.9	0.8	1.2	1.6	0.64	-3	-1.3	-6.1	-0.99	-0.62	-1.8	-4.6	2.1	-3.5	1	-4.2	4.5	-2.9	0.14	-0.75	3.6	-4.5	-4.8	-1.3	-3.5	0.06	-2.3
-0.33	-0.06	3.5	3.4	-2.3	-4.1	-8	7.7	-5.5	0.67	-3.1	3.4	-3.9	4.9	0.51	-1.2	1.2	0.78	2.7	-1.5	0.64	-3	-1.6	-0.07	-2.2	0.65	4.7	8.4	-4.6	-0.32	-2.9	-2.2	2.6	5.3	-4.9	2.5	0.42	-0.45	0.7	0.29	-4.4	-0.81	2.9	4.3	-1.8	-0.6	-0.85	2.3	-1.4	0.03
0.01	0.04	-3.6	20	4.7	1.7	-3.9	17	-5.4	2	-4.4	11	-4.5	3.6	-7.6	3.4	-7.1	-6.2	-4.9	-3.7	-6.6	1.4	-3.2	0.28	-3.5	4	-0.39	0.65	-5.3	-0.72	0.81	4.8	0.58	6	2	2.4	-3	-3.1	0.8	2.1	-4.4	2.6	0.43	2.9	-3.7	5.8	-4.4	5	5	2.3
-0.11	0.46	3.7	4.9	5.6	3.4	-4.5	5.7	-3.7	5	-3.8	-1.1	-3.9	7.5	-5.3	2.6	-8.7	6.8	-8	0.45	-3.5	2.2	-0.92	-6	-5.9	0.33	-1.6	3	-0.97	2.7	-5	1.4	-0.3	-0.06	-3.3	2.7	-2.5	1.1	-6.6	3	-6.8	0.83	-4.7	-0.44	0.2	4.4	-4.4	4.8	-4.9	-2.5
-0.19	0.54	0.52	13	-2.8	4.2	-6.9	4.4	-7.3	3.6	-12	-0.17	-6.5	0.65	-5	6	2.2	2.9	-8.2	4.4	-1.1	0.47	0.14	2.2	-5.7	1.7	-0.19	1.3	-1.9	3.3	-4.5	-0.26	-1.8	-0.02	-3.3	1.8	-0.53	2.1	0.76	1.1	-8.3	-4.6	-3.7	-2.7	-4.5	-2.9	-4.2	-3.6	-4.9	0.62
0.08	0.64	-7.6	9.8	-5.5	4.9	-6	-2.2	-8	-4	-11	-0.84	-9.6	4.9	-4.1	0.62	0.4	0.59	-1.9	0.3	9.8	-1.3	-1.6	4.2	-4.1	-3.3	0.08	-3.6	-3.9	0.45	0.05	-5.3	-5.2	-0.88	3.7	6	5.5	3.8	0.91	-0.75	-2.5	-7.2	-2.1	-5.1	-0.12	-3.5	3.7	1.5	-3.7	-0.05
-0.19	-0.17	-1.7	7.3	-3.4	6.3	-4.9	7.4	-11	2.1	-5.5	0.64	-4.7	5.3	1	-0.33	-12	4.1	-0.34	-5	2.6	2	1.8	-1.3	-6.3	-0.24	-4.8	-3.9	-9.4	7.6	-5.3	-1.6	-5.7	1.9	-3.3	6.1	-0.6	3.1	0.37	3.6	-1.2	6.4	-5.6	1.2	0.4	-3.5	-1	0.34	-12	3.3
-0.34	0.04	8	6.6	-2.8	2.2	3.8	-0.32	-4.1	3.9	-1.3	5.2	0.34	7.2	3.8	-2.6	4.7	-0.9	2.1	-2.5	4.7	-4.7	9.5	-3.1	-1.7	-0.77	6.4	-3.5	-4.3	4.7	-7.5	-0.33	-3.1	0.42	-0.21	-1.5	-0.37	2.9	2.2	-6.8	4.8	-0.37	7.8	-2.8	3.8	-0.83	0.37	-1.9	-3.8	4.5
0.11	0.15	3.8	3.5	0.01	2.3	0.67	-7.1	-1.1	-2.3	0.98	2	1.1	1	0.45	-0.01	9.7	-5.6	0.82	-2.6	6.1	-8.7	5.8	4	-4.4	-4.4	2.9	-0.05	-6.6	7.1	0.26	1.1	-7.9	0.71	-5.8	6.1	2.6	5.3	1.8	-1	-6.2	4.9	2.3	-3	5.3	5.5	4.6	7.9	-4.3	-0.44
-0.05	-0.28	1.4	5.1	1.5	3	3.9	-0.2	-3	-2.4	-3	2.1	-6.7	-4.1	3.1	-7.8	-3.2	-3.3	2.1	0.68	-0.36	-8.6	-1.4	-1.1	2.3	-1.6	1.9	4.4	-1.8	3.9	-1.1	0.37	-1.5	3	-1.1	5.2	-5.1	3.1	1.2	-1.8	1.6	0.76	6.4	-1.1	-3.9	-1.2	1.5	-0.35	-0.92	0.8
0.49	-0.36	0.15	3.1	3.9	6.4	2.3	0.28	-4.7	-0.18	-3.8	-0.92	-7.1	5.1	-3.2	-4.5	-1.9	-7.2	0.51	-4.7	-4.6	-5.9	-3.5	-5.4	-0.14	-2.5	-5.4	-2.6	-0.09	1.2	-2.8	2.7	0.96	1.2	8.2	-0.2	3	-2	5.7	-1.6	-1.6	-0.07	0.02	-4.8	-3	1.1	-7.1	0.24	-1.9	4.9
0.06	-0.32	-0.36	5.8	6.4	2.7	-1.8	-0.28	-3.8	-5.8	-1.3	-9	0.99	-3.8	-11	-5.1	1	-5.4	-2.3	1.5	2.3	1.2	3.8	0.99	-0.89	-1.5	-0.95	1.3	-1.1	2.1	-1.6	4.4	-1.6	-4.1	2.7	6.2	8.5	2.2	2.1	2.4	-6.7	0.8	-3.7	3.5	-0.88	1	-0.78	0.91	-1.6	1.8
0.11	0.12	-0.9	1.6	-2.3	3.6	-3.8	-1.9	-3.9	-1.4	0.66	-6.6	-3.5	-0.54	-1.9	1.9	-6.2	2.8	1.2	5.6	0.61	3.9	4.7	-1.2	-2.4	-4.4	0.3	-1.5	2	1.7	-1.4	-5.8	0.01	-0.7	1.1	0.55	4.6	5.6	0.64	-3.5	-1.4	3.8	-2.5	-2.8	-1.2	-0.11	1.4	-1	2.1	-1.6
0.51	0.24	0.8	6.5	-6.2	3.9	-0.67	1.8	-7.2	0.29	-0.47	-2.8	-10	-0.41	1.4	-6.9	8.2	-2.9	3.2	-0.16	-1.5	-3	-1.3	-1.2	0.44	0.27	0.89	1.8	2.2	-2.3	3.3	4.2	1.3	-4.8	-0.65	-0.81	-1.4	2.5	-0.05	-7.5	-2	5.4	1.9	2.5	2.5	0.07	-1.6	3.1	-1.5	-0.45
0.41	-0.37	-1.8	5.7	-3.8	-1.5	-3.2	0.56	-0.91	-0.59	-0.84	1.9	-0.98	-5.1	-0.36	-6.3	1.8	5.9	1.1	0.7	-1.2	3.4	-0.33	4.6	2.6	2	3	3.4	4.4	-0.73	1.1	0.23	-0.21	-1.4	4	1.7	6.3	-0.11	1.3	-2.6	-3	-2.2	2.7	1.8	0.65	0.69	1.2	-4.5	4.5	-1.6
0.32	-0.11	-0.46	0.2	-2.7	0.38	0.12	-2.4	-4.1	-3.2	-3.2	2.1	-4.3	-0.5	3.5	2.3	-4.7	3.2	3	2	3.5	4.8	1.2	1.3	5.2	0.49	1.2	-0.61	6.6	4.7	-2.5	-0.87	9.4	-1.8	1.1	-0.09	2.6	7.4	-3.1	-4.1	-7.5	-1.4	5.5	0.21	-4.2	1.6	3	-3.3	7	-3.5
0.5	0.64	7	1.6	1.1	-3	7.2	-2.2	3.3	-0.82	7.8	1.8	1.4	-5.5	7.1	2.4	2.6	-5.6	6.4	7.7	2	3.8	4.9	0.41	2.1	5.4	2.2	4.1	3.5	1.5	-1.1	8	4	5	-2.4	1.9	1.3	3	-3.3	-5.8	-2.5	-0.4	7.9	-3.1	-0.42	-1.8	-4.6	2.5	4	3.7
0.6	0.46	3.3	5	2.5	-4.1	7.3	1.3	6.2	-0.88	8.1	2.9	3.3	-5.7	7	-3.3	-4.3	11	5.9	0.85	1.4	2.5	5.7	0.48	7.5	4.4	8.9	3.6	4	3	4.7	1.5	6	2.3	3.4	2.1	9.1	-2.5	3.4	-2.8	-3.1	1.6	11	0.16	0.29	-2.5	2.5	-4.2	11	4.9
0.89	0.73	2.5	-0.1	-1.2	-2.6	2.8	-2.8	8.5	-0.47	8.8	-6.2	4.9	-6.7	3.8	0.16	-6.7	8.1	4.3	-0.85	-3.7	-0.46	4.6	-5	6.2	3.7	1.3	9.2	3.6	-0.37	0.72	3.6	2.2	-3.8	4.5	0.42	1.1	1.6	-1.4	0.7	0.51	-0.42	12	8.7	1.6	-1.9	-2.5	-3	12	2.8
1	0.58	4.3	-3.5	-7.4	-4.8	-0.19	1.6	-0.74	4.5	2.7	-0.69	-6.5	-1.5	7	0.78	8.5	5.3	5.5	3.1	0.37	-2.8	5.2	1.6	-0.21	1.3	6.6	8.9	1.9	1.8	-2.8	-0.27	-0.41	-1.2	2.3	-0.63	0.18	-2.8	-1.4	-1.4	2.3	2.7	8.3	5.5	-0.84	-0.31	1.6	-1.9	4.3	7.3
0.87	0.4	-2.9	5.9	2.1	-0.08	4	6.4	5.2	8.7	7.9	3.1	3	4.1	5	1	9.7	6.9	3.6	3.2	9.4	2.6	-1.4	4.9	5.5	-3.7	2.8	3.2	5.9	5	2	3.7	2.7	0.27	5.6	5	6.1	-0.9	1.4	1.4	1.9	0.24	9.4	3.3	-1.1	-5.2	2.2	-3.4	10	1.1
-0.31	0.35	1.6	13	1.4	6.3	3	5.3	3.6	-4.2	8.1	1.7	3.6	7	2.6	8.1	0.23	6.3	1.1	3	-5.2	-2.2	2.7	3	2.4	-0.26	1.4	2.7	1.5	0.2	-0.48	0.05	-1.1	8.3	5.8	-4.6	3.4	-1.8	0.89	-5.3	1.1	2.9	3	3.3	1.8	-2.4	2.5	-1.9	8.9	6.2
0.21	-0.29	2.5	11	6.2	7.2	5.6	3.3	6.1	-4.5	2.4	-1.5	2.4	1.2	9	1.4	5.5	4.6	8.9	3.4	0.89	0.9	8.5	2.4	-0.46	-0.68	1.4	7.2	1.4	-3.1	5.5	-6.2	3.5	-2	7.6	-0.88	5.2	2.8	2.4	-2.9	0.15	-4.9	2	6.4	3.2	-5.3	6	3.4	-0.49	6.7
0.48	-0.06	6.3	6.4	9.2	2.5	-0.18	0.8	4.5	-2.3	-5.7	-5.1	1.6	0.16	3.5	2.8	-0.12	1.5	3.8	0.86	7.9	2.4	3	1.2	-4.1	0.15	-0.13	6.7	-2.7	2.1	2.5	1	-3.4	4	1.4	6.8	-2.1	2	8.7	1.6	3.5	-2.3	2.6	2.9	1.8	-4.3	0.31	0.9	-1.2	2
-0.07	-0.39	13	-1.2	3.1	-2	6.9	-0.58	4.5	-9.5	1.3	-6.3	5.6	2	0.82	0.85	6.2	-2.8	0.41	-2.9	11	-3.9	3.1	0.09	-0.8	-3	2.8	-3.7	-2.1	-6.3	-1.4	-5.8	-5.1	-3.2	1.8	-0.26	-3.6	-2.8	3.7	-3.4	0.86	-6.4	5.1	-3.4	-1.8	-1.5	-2.1	-4.9	-7.3	2.5
0.15	-0.38	0.44	2.9	-2.5	1.4	1	7.2	6.3	-1.8	6.8	-6.8	-3.4	3.3	3.7	2.1	3.6	4.5	2.1	-3.4	0.74	1.5	4.7	0.63	0.42	-1.2	-0.69	2.1	6.7	-2.1	3.7	-10	1.1	-5.4	3.4	-0.87	-0.77	2.2	3	0.15	2.6	-4.6	2	-6.4	1.4	-4.3	2.3	-0.73	-4.2	-2.6
-0.32	-0.15	4.4	3.7	11	2.4	4.7	3	8.9	2.4	2.1	1.2	5.1	3.1	-0.96	5.9	-4.2	-8	-2.5	3.5	1.7	7.7	1	-0.15	-6.3	-0.05	-2.4	1.6	-4.5	4.1	-1.9	1.8	-4.9	3.2	3.7	-1.3	3.1	3.2	1.2	-0.43	-2.2	-0.61	-5.2	0.04	-0.09	0.8	-0.89	-1	-1	2.9
0.02	0.13	4.8	9.4	11	4.2	4.1	8.4	-3.7	2.8	-3	8.3	2.7	10	-3.5	1.4	-0.03	7.4	-3.2	-1.2	2.8	9.7	-1.2	0.55	-5.6	-2.7	0.93	3.9	-0.67	0.78	0.77	1.5	-2.4	-1.1	2.1	5.8	-4.4	2.1	0.04	0.73	-4.7	-2.5	0.84	4.3	0.44	-0.97	-0.29	0.15	-9.5	6.7
0.22	0.45	2.4	10	5.3	4.5	1.2	2.8	-6.1	1.7	-4.2	-1.7	1.1	12	-2.4	5.2	0.19	2.8	-3.5	6.4	-0.23	2.8	0.09	4.5	-2.7	-3.8	0.46	7.8	-6	0.41	-8.3	6.9	-4.1	4.4	-4	3.1	-1.6	2.7	-2.9	1.9	-0.35	5	1.8	9.4	0.61	1.3	-0.14	-0.1	-7	6.7
-0.01	0.27	-5.3	12	-3.2	11	-6.7	4.5	-5.1	2.9	-2.8	5.2	-1.6	9.9	-3.2	9.9	-9.5	4.5	-2.3	11	-2.8	-0.08	4	4	-6.2	-2.4	-1.9	3.9	-3.8	-1.1	-8.3	3.2	-10	-0.78	2.4	1.8	4	-1.9	-3.2	2.2	-0.2	3.3	-2.3	5.5	-0.09	1.2	1.6	-1.2	-7.6	6.3
0.04	0.08	0.84	13	-1.4	5	-5.5	5.5	-3.2	3.4	-3	1.8	-7.2	2.8	-0.95	10	0.93	5.5	-3.2	-0.71	6	0.58	3.2	4	-7.7	0.87	-2.4	-3.1	-2.1	-0.1	-2	-6	-2	-2.5	-2.6	4.6	-0.02	1.6	-3.2	2.4	-1.5	7.5	-10	-0.71	-3.9	3.1	-2.9	2	-13	3.8
0.09	0.02	0.81	4.8	-1.9	-0.24	-7.2	-3.2	-0.06	-2.2	-2.3	-3	-2.5	-0.04	-0.28	-0.85	6.7	-3.1	3.5	-0.46	2.3	-2.7	3.8	4.3	0.4	-4.4	0.67	-2.9	-5.1	-5.9	-0.06	-3.9	-3.2	-6.2	-3.7	4.7	-0.29	3	-2.3	3.6	-7.5	-0.84	-1.7	1	-4.5	-2.7	2.7	-1.9	-1.5	3
0.64	0.19	3.3	5.1	-1.2	5	4.8	3.7	5.5	-1.7	6.7	-1.5	-0.87	1.5	1	5.4	-0.55	0.25	5.1	5.2	8.5	-1.2	6.6	9	5.2	-2	-2.9	1.2	-3.1	-4.7	0.78	-3.9	-3.5	-2.2	-1.1	-0.92	-1.3	0.64	-0.14	-0.37	1.5	0.59	5.1	8.6	0.42	-0.64	-4.1	1.4	1.9	4.8
-0.2	0.03	-0.8	3.2	-1.3	-1.3	0.09	3.4	0.28	-0.25	1.9	5.6	-3.2	6.1	6.7	9.9	4.8	13	4.5	6.9	9.4	4.9	11	4	-0.44	1.6	4	2.2	0.62	-2.2	-0.48	-5.5	-4.1	-3.5	5.8	-0.22	9.5	3.6	5.9	-2	7.7	6.6	-2.8	9.5	2.8	-2.4	6.7	-1.8	-5.9	-0.98
0.24	0.58	-0.33	-1.6	4.3	-1.1	-3	2.1	2.4	-6.7	3.6	-1.6	0.33	-4.2	-0.34	2	8.8	1	7.1	4.2	4.7	0.97	5.4	7.1	-2.8	1.9	3.6	7.1	-0.77	2.2	2.1	-1.7	-2.4	1.6	6.2	-0.53	6.2	-0.69	6.6	0.5	-4.9	-3.9	2.6	5.6	8.7	2.6	6.8	3.1	-1.5	1.4
-0.36	0.27	3.4	4.5	10	-7	-1.2	0.63	6.5	-3	5.8	-5	7.1	-7.1	-0.72	3.7	-0.69	-6.7	-2.8	3.8	-1.1	-8.5	-0.42	-0.01	-0.93	4.7	0.57	0.76	-2.8	2.3	1.9	-1.2	-5.8	-0.17	4.4	-0.72	5.1	-5.7	-3.5	5.9	-0.64	2.4	4	8.5	-1.4	-0.64	-3	1.5	-3.6	1.8
-0.45	0.32	1.4	2.3	4.5	1.2	-2.7	-1.8	-0.81	-0.76	0.97	-1.6	-1.2	-6.2	-4.3	5	-1.9	3.3	-1.6	4.3	5.2	3.8	3	6.3	-4.8	3.4	0.09	4.5	3.8	-0.25	-0.95	-1.3	-3.8	0.89	-3	1	-3.1	3.1	-5.4	1.3	-0.73	5.5	2	13	-1.7	-0.12	-0.3	2.6	-6.9	5.6
-0.25	0.42	0.63	5	-1.1	0.06	-2.7	3.2	0.12	-2.8	0.23	0.73	-4.6	-0.99	-0.9	5.3	-2.8	-1.5	0.98	2.3	7.7	7.8	5.4	9.7	-6.3	4.9	-5	7.7	4.6	0.08	1.9	-2.8	0.61	5.4	1.3	0.91	0.79	-0.9	-1.8	3.6	-3.4	2.5	0.37	6.9	-4.3	1.2	4.6	-0.05	-7	4.4
0.09	-0.01	-3.6	6.2	5	-0.46	-4.7	9.3	1.4	-0.24	-1.9	3.7	-6.3	5.8	-2	5.5	-7	0.98	2.4	0.87	0.13	3.1	3	6.7	-0.28	1.9	-1.1	5.2	5.5	1.6	3.5	-3.4	-1.6	-1.4	2.7	-2.5	12	0.51	0.33	-0.21	-3	0.41	0.3	-0.7	-2	-1.9	2	-0.15	0.18	1.8
-0.01	0.44	2.1	6.7	4.7	5.4	-2.9	2.4	-6.9	-2.5	0.86	1.7	-6.3	7.4	-1.4	0.33	-1.4	8	1.9	4.7	0.02	3.5	4.2	7	-4.2	-0.97	-7.6	7.7	5	0.54	-4.2	-1.3	-0.93	-0.33	1.4	2.8	-2.8	2	0.92	9.4	-0.05	-2	-4.6	3.7	1.9	0.05	-4.7	4.6	-6.2	2
-0.24	0.03	3	6.7	1.3	6.9	1.7	6.7	-5.1	-0.63	4.8	1.7	-4.3	6.4	-2.1	-0.9	3.7	-1.9	2	-2	-1.3	1	-8.6	2.5	-0.36	-1.1	-4.1	3.9	6.8	-4.4	0.07	-1	2.1	-1.9	2.3	4.3	-1.2	2.4	4.2	0.55	4.3	3.2	-7.7	0.31	2.9	3.8	-0.55	2	-7.2	-0.85
0.25	0.09	-3.7	1.9	5.7	2.4	-1.8	-4.3	5.6	-4.8	4.1	-2.3	3.1	-0.34	0.69	-3.6	-2.6	4.5	2.6	3.4	-3.6	0.21	-0.09	4	2.6	-2.1	6	2.8	8.3	-2	1.7	-2.5	-0.33	-2.5	5.8	4.5	7.5	-0.99	5.1	5.7	9.3	0.74	-1.8	-0.34	2.1	-1.7	3.8	-4.2	-0.31	-4.5
0.76	0.11	1.9	4.6	-5.1	-2.1	-1.3	4.7	-1.7	-5.3	3.1	0.41	2.5	-0.67	2.6	4.1	-2.4	7.9	0.98	3.9	4.3	2.8	0.53	3.3	-1.1	-2.9	0.72	4.1	0.31	-3.6	-3.7	1.6	-2	-3.9	1.8	1.5	0.69	2.3	-0.25	2	8.2	-1.7	-2.4	10	4.1	-0.4	4.5	-0.48	4.8	-2
0.3	0.43	-3.2	8.3	-9.2	-1.1	-2.2	9.7	1	3.8	-0.11	1.1	-1.8	6.3	2.7	3.4	5.8	5.5	4	0.47	10	6.6	0.59	9.6	4.8	-0.67	2.3	0.28	1.1	2.3	2.2	-0.29	3.5	4.6	2.6	-5.7	2.9	5.3	-0.42	-1.8	-5.6	-1.7	1.7	6.7	2.5	4.2	4.2	-0.5	4.1	3.5
0.25	0.57	-2.9	6.1	-6.2	-2.6	2.2	7	3.4	3.9	1.8	-2.3	2.9	5.8	-0.36	-4.8	-1.8	0.43	0.41	-0.84	1.4	3	3.2	7.5	-1.6	-0.9	-3.2	4.8	1.1	0.75	-7.5	-0.61	1.4	1.7	2.5	-5	-3.3	-1.4	-5.5	-3.5	-2.9	-3.1	-0.73	11	-0.75	2.4	-4.2	-2	-2.6	1.7
-0.28	0.6	1	0.89	1.1	-11	-0.71	2.6	0.35	-0.78	2.4	-1.9	7.3	1.8	0.44	-1.5	1.2	4.5	0.66	0.45	5.2	3.6	4.1	-1.2	-3	0.72	-0.46	4	0.78	-7.2	-1.1	-2.4	3.7	-6.7	1.9	1.6	-1.9	-3.8	5.1	-3	-2.4	5	-0.26	-0.5	-0.69	2.3	-1.8	-4.3	-6.1	0.27
0.09	0.13	-6.9	0.62	3.4	-4.2	-4.7	6.6	1.3	-1.5	-1.2	-0.54	-1.9	1.9	3	2.3	4.4	-2.2	-2	-0.12	5.9	-0.04	4.4	-0.49	2.7	-2.2	1.6	0.66	10	-1.6	5.6	-3.6	6.2	-1.7	6.7	-4.4	5	-2.6	8.1	-1.9	9.2	-3.4	1.4	2.7	4.1	1.1	3.9	-4.8	1	1.9
-0.2	-0.28	-3.9	8.4	2.6	-8.9	-0.4	7.5	-3.5	4.8	3.4	3.3	2.4	-3	-4.1	2.5	-2.4	-4.9	-4.1	-2.5	4.6	-8.8	-3.2	-0.36	2	1.8	-2	5.8	3.5	3.5	-1.5	-1.1	1.6	-2.4	3.1	-0.37	-0.98	0.83	0.11	2.2	2.2	-4.1	-3.8	11	4.9	-0.39	0.66	-1.2	-5.6	-3.5
0.09	0.09	0.64	8.8	-0.08	-5.2	-1.6	14	-0.74	3	-0.89	3.2	2.6	3.2	-0.11	6.6	-2.9	6.1	1.6	5.3	3.7	-2.9	-1.3	2.4	3	3.6	5.2	6.5	-1.1	-3.8	6.2	1.8	4.1	0.44	6.7	-2.6	0.96	-0.7	8.6	-4.4	-7	8.4	1.9	2	1.6	1.9	2.1	-5.2	5.8	-2.6
0.22	-0.07	-0.92	4.3	5.4	-8.2	-0.63	5.1	2.7	-4	5.9	-3	1.7	-0.94	1.4	0.57	-1.8	-3.8	-0.03	0.53	0.51	-2.2	-1.1	2.6	-2.5	-6.6	0.46	0.37	-1.7	-4	-0.21	-1.2	-0.3	-7.5	-3.3	-0.83	-3.5	0.14	-1	-1.3	-2.2	3.7	-0.15	-0.04	-6.3	4.1	-1.7	-2.9	2.3	-5.1
0.13	0	-4	4.8	-9.6	-7.6	-8	4	-2.3	14	0.99	4.1	-2.6	1.8	3.9	3.5	0.37	1.8	2.9	0.39	0.39	-3.2	-3.2	1.6	-2.3	-2.3	4.6	5.1	-1.5	1.1	-7.9	4.8	-3.8	-2.8	-3.6	-1.6	-5.3	-3.1	-5.3	1.9	0.86	-0.2	4.5	3.4	0.03	2.4	-0.02	3.9	-0.88	0.89
0.06	-0.27	-7.6	0.47	-12	-3.5	-1.9	1.4	-3	3.2	-5.8	2.9	-5	2.3	11	-3.3	4.6	1.6	5.3	0.66	1	-0.42	-2.9	2	0.8	-3	3.2	-0.85	1.9	-2	-2.3	-1.4	1.9	-7.6	-2.5	-5	1.6	-1.9	-0.02	-0.81	0.61	-4.5	9.4	-3.8	-0.9	4.6	2.2	0.12	0.73	-2
0.45	-0.15	-4.3	2.5	-5.4	-10	2.6	-0.49	-1.9	-4.4	4.2	-6.3	3.8	-8.3	6.9	3.7	2.3	-8.1	1.9	1.5	6.5	-2.8	0.71	-5.6	1.6	-4.3	-1.2	-6.2	-0.14	-7.3	1.8	-3	0.25	-8.8	-1.2	-1.5	0.47	-0.57	4.2	-4.8	-3.1	-15	5.9	-5.1	0.78	-3	-2.9	-4	0.55	-5
0.13	-0.31	-2.6	6.8	4.3	-2	6.1	9.9	6.5	-2.8	2.8	-1.9	2.7	2.9	3	-2.8	-1.5	0.6	-1	-3	4.6	-4.5	8	-2.5	4.7	-2	7.5	-12	-2.6	-4.7	-0.32	-11	0.39	-3.2	-2.4	-7	-2.1	-5.8	-4.2	-1.4	1.3	-4.9	4.2	-5.7	-1.1	0.73	3.4	-5	3	-5.3
0.49	-0.11	1.5	4.8	-5.7	-4.4	7.2	7.2	-0.5	0.49	-0.4	1.4	2.2	5	9.7	-3.6	-1.4	3.9	0.55	-4	0.66	-7.1	-0.48	-11	-1.7	-0.61	7.9	-3.9	-0.07	1.1	4.5	-6.7	-0.65	-1.1	-1.3	0.51	1.8	0.07	1.5	-1.4	2.5	-2.7	6.4	-4.9	-4.7	-3.4	4.3	-5.3	-1.6	-0.88
0.13	-0.24	-1.4	-0.6	3.5	-8.7	2.1	-3.4	11	-0.19	6.6	2	7.7	-0.37	9.4	-2.5	-1.4	-0.79	-2.4	3.6	8.7	-5.7	5.3	-7.7	1.4	-2.8	5.3	-1.4	-0.85	-0.96	3.3	-2.5	2.1	-2.5	1.6	-1.1	5.4	-0.47	2.4	0.56	3.2	-3.4	8.3	1.2	-4	0.67	2.8	-0.12	7.5	3.5
0.18	-0.12	-9.9	1.5	-1.8	-5.3	-5.5	0.6	2.4	6	-3.3	6	-1.2	-1.1	3.1	-3	-5.4	-5.7	1.9	1.1	-2.8	-6.5	4.9	-3.9	3.1	0.3	5.4	2	3	3.3	1	-2.2	1.9	1.1	-0.04	0.06	-0.92	1.7	-1.9	1.6	-5.5	-8.5	7.6	0.37	-1.2	1.7	-0.15	1.1	-0.83	-0.62
0.55	0.22	-3.6	1.9	-3.2	1.5	3.5	-5	-0.39	1.7	4	-8.2	0.89	-2	3.2	-3.6	1.3	-3.2	7	-2	-3	1.4	1.4	-0.31	1.8	3.1	1.9	2.2	1.6	3.8	5.1	-4.6	0.21	4.1	1.4	-0.14	-0.39	1.6	-4.3	-4.8	-2.1	0.48	2.6	-0.49	2.1	-2.2	-3.8	-2.1	-2.5	6.5
0.5	0.23	-2.6	4.8	9.2	-4.4	7.1	3.8	5.6	-0.55	2.2	-2.5	3	7.5	-1.8	-3.6	3.7	-1.7	3.1	1.8	-4.7	1.8	-3.7	1.5	-1.4	0.18	-2.6	1.8	3.6	-0.95	1.8	-2.2	0.08	0.1	0.8	-0.43	-0.86	-3.8	-1.4	-2.7	-2.4	2.8	-0.07	-1.3	-5.5	1.3	-2.3	0.32	3	4.3
0.02	0.03	0.54	0.79	5.1	-11	5.8	9.7	2.5	2.7	-4	1.9	8.3	8.6	1.8	2.2	7.8	10	4	8	-6.7	5	1.9	7.3	-1.3	0.19	-3.9	-3	-1.6	0.86	2	-1.1	-0.46	0.71	-0.01	4.7	-0.59	0.45	-2.8	-1.8	3	-2.6	-8.2	0.26	0.15	-0.24	-0.79	-1.1	2	2.5
0.13	0.67	2.7	1.7	-1.6	-5.3	-0.75	-3.4	0.61	1.9	1.9	-2.2	2.4	0.49	6.1	0.56	8	-3.8	0.29	7.4	0.28	-1.2	-0.13	7.2	-0.73	-1.4	-2.7	-3.1	-0.97	-3.8	2.5	-7	0.11	-6.4	-2.2	-2.1	0.77	-1.1	-4.6	-4.9	-0.36	-2.5	-3.6	1.2	2.2	-0.4	-0.6	-6.9	2.9	4.9
-0.09	0.74	-4.1	4.2	0.4	-2.1	-2.3	9.1	3.7	2	5.8	4.7	-2.4	2.9	2.7	-3	-7.3	5	-0.89	12	-6.3	-7	-3.5	2.4	-1	-3.9	-0.6	-4.2	-4.6	0.56	-0.39	-0.17	-3.2	-1.9	-4.6	-0.63	-4.8	-0.94	-3.4	1.4	-3.8	5.2	1.3	-1.6	-1.6	4.9	-7.1	-8.3	1.8	2.3
-0.23	0.44	0.53	0.83	3.1	-8.5	7.7	4.1	2.2	6.1	-2.3	4.1	9.2	4.9	6.1	-0.73	4.7	3	2.4	1.3	-2.2	4.7	-4.3	1.9	1.8	-3.2	2.7	-0.89	-6	1.9	3.1	-0.96	2.9	-1.1	-4.5	4.1	-10	-0.16	-2	1.1	0.3	4.9	0.34	2.1	-3.5	-0.96	-1.6	-3.6	3.1	-0.5
0.64	0.15	2.3	5.3	5.7	-1.2	9.8	2.7	8.5	0.92	0.26	0.7	9.8	8.2	4.9	4	7.7	0.35	3.6	2	-0.01	0.74	-0.05	0.09	1	1	4.3	1.9	1.3	-4.5	5.2	-3.8	7.8	-3.9	-3.3	1.3	-1.2	-2.1	4.1	-0.19	-1.7	-1.4	8.6	7.5	1.8	-4.2	7	-4.1	4.1	6.4
0.03	0.25	-5.6	14	-1.2	5	1.2	18	9.7	12	4.8	2.1	8.1	7.6	0.68	1.4	-2.7	4.5	0.63	-0.08	8.6	-2.3	3.5	-1.6	0.4	3.1	-0.07	0.89	-1.1	-4.2	-4.5	0.12	2	2.6	-0.64	-2.4	-0.29	-2.5	-1.8	-4.2	-3.6	-6.2	4.9	3.5	-1.1	-7.9	1.1	-3.5	6	3.5
0.2	0.67	-6.3	-0.2	-0.72	-3.6	-3.9	-1.6	3.7	1.1	5.1	-0.29	1.6	-2	-0.19	-1.6	0.19	-10	-0.76	2	1.9	-4.9	2.5	-3.6	5.9	0.9	1.4	-1.4	3.2	4.5	5.2	-1.8	5	-2.2	0.01	-2.8	1.2	-0.82	5.2	-8	2.8	-3.9	7.6	4.2	-1.8	-8.8	3.9	-4.8	11	2.4
0.23	-0.22	1.9	-24	-0.05	4	4	-6.8	2.4	16	13	7.1	4	-0.33	-1.9	-0.64	1.3	-2.8	1.7	3.8	1.8	5.5	1.3	-0.89	3	-2.6	-1.7	4.6	-0.22	2.4	-2.7	17	2.8	1.4	-0.09	0.37	-1.9	-0.96	3	7.2	1.3	1.5	5.2	5.7	-1.4	3.7	0.26	15	-3.8	10
0.68	0.47	-5.5	-33	4.9	5.5	4.4	-7.1	5.5	13	5.4	6.5	8	0.53	1.5	-0.29	7.7	0.76	2.2	4.6	-4.7	8.9	-0.37	3.1	0.64	-1.4	1.3	2.9	8.6	2.8	3.9	6.2	7.7	-0.57	4.9	2.9	7.7	0.59	3.8	3.6	-3.8	6.8	6.4	1	0.78	9.6	5.6	7.3	15	3.8
0.75	-0.5	-0.7	-18	0.33	-4.8	1.4	-8.7	5.8	-0.95	5.5	1.7	4.1	-5.6	3.5	3.3	1.7	-13	-3	-7	-0.94	3.4	-2.5	-5.3	1.7	1.9	-6.8	-13	4.6	-3.3	-4.5	-1.2	0.93	-2.4	3.2	-1.7	-0.36	-3	-0.42	1.1	5	3.5	-3.6	-13	-1.3	2.3	-4.8	1.9	6.9	-1.8
0.17	-0.95	4	-28	-3.9	-0.68	-2.2	-18	5.4	6.7	1.2	5.3	1.6	1.9	-1.7	-11	2.3	-3.9	-3.8	-7.3	-1.7	8.7	-1.6	-0.52	-1.2	-2.3	-5	-10	2.3	-2	-1.7	3.4	3.5	-0.34	7.2	-0.92	5.2	1.9	6.5	4.2	3.9	-1.2	2.1	-10	0.38	1.3	6.1	8.7	2.1	-11
0.43	-1.1	-3.9	-16	3	6.1	0.62	-9.7	1.7	7.3	-6.8	1.4	1.2	5.5	-3.9	-6.6	-0.9	-8.7	3	-5.6	-4.5	-2.8	-1.9	-3	4.6	0.67	1.6	-13	11	-0.12	10	-4.8	6.3	-6.1	4.5	-4.1	8.2	-0.53	3.1	-11	8.3	-9.9	-2.7	-22	3.9	-2.3	6.8	-6.9	5.3	-14
-0.09	-0.24	1.9	29	7.1	-2.5	-0.47	18	-1.8	6	0.08	11	4.4	5.3	-2.4	4.3	0.19	12	3.1	6.5	3	-1	2.5	-3.2	-0.29	7.2	0.84	3	7.1	9.1	-6	-10	3.7	10	2.9	8.1	1.6	4.6	1.4	-1.7	1.6	-9.7	-1.1	4	3.1	-4.3	-2.6	-8.6	3.4	3.8
0.24	-0.22	4.6	2.2	6.5	0.13	-4	-5.3	-1	1	-3.9	-4	2.1	-1.4	0.7	4.7	5.7	-6.8	0.49	-0.64	-3	3.7	-1.6	3.7	0.7	-4.2	1.4	-6.9	0.38	-4	0.28	-8.5	-0.36	-4	5.3	-12	1.8	-4.5	3.9	-3.8	-0.45	7.6	10	-7	-0.97	-0.79	8.5	-0.97	-3.6	6.9
0.16	0.35	4.9	8.9	3.9	0.62	2.5	-3.8	3.8	-0.58	2.1	-7	3	-2	-3.6	3.4	13	-2.6	6.1	-6.4	-4.2	-0.09	-9.9	-0.4	4.1	1.4	-0.24	-4.9	0.51	-3	3.9	-6	4.1	-0.9	-3.4	-6	-4.8	-3.5	-0.34	-4.9	4.6	-3.6	-1.1	-11	1.1	-7	2	-1.5	-0.54	-0.21
-0.34	0.42	1.5	11	2.7	-0.69	1.1	9	5.4	4.8	8.2	6.4	1.6	-0.9	-4.2	-5.9	-12	-5.9	0.44	-0.32	-7.1	1.8	-5.1	-5.3	6.5	3.1	-4.5	-2.9	-0.86	1.3	3.8	2.8	1.3	7.5	2.2	2.2	-3.7	0.89	2.5	-2	1.9	-1.9	-3.7	-4.8	1.5	-5.3	-0.4	-2.3	1.2	3.5
-0.21	0.3	-6.7	9.8	-6.2	-3.5	-2.7	11	1.4	7.1	-3.8	14	-1.4	4.2	-0.03	-5.7	-7.8	8.8	0.44	-0.75	-2.6	2.2	-3.7	-1.8	1.1	0.35	2.2	-5.5	-4.5	2.5	3.5	-0.71	-5	2.8	-2.7	2.8	-0.09	3.5	1.5	-1.1	4.9	5.8	-3.2	-2.8	-3.5	0.86	-0.49	-5.9	-2.5	-2.3
-0.07	0.42	-9	-0.06	-5.9	-1.1	-4.6	-2.7	-1.3	7.6	-5.6	4.5	-2	3.3	-0.9	-1.2	3.9	4.1	-0.35	1.5	-5.1	-7.9	-1.4	-0.68	-4.7	0.24	-12	-0.56	-3.4	2.7	-13	4.6	-5.8	-0.12	-5.3	-1.2	-4.6	2.2	-2.4	-1.4	5.7	-0.17	-10	-3.4	-4	0.45	-10	3.9	-7.8	0.77
-0.63	0.51	-5	6.2	4.5	4.4	-0.67	0.26	-0.55	6.6	-2.1	5.9	0.92	-2.5	-4.9	-6.2	-4.8	3	-1.1	1.9	-5.3	-4.3	2.4	-5.2	-4.4	3.6	-7.5	1.8	2.4	-2.9	-1.8	-4.9	3.1	0.22	-2.1	-1.9	-0.85	1.6	-0.53	-2.7	1.8	-0.28	-9.6	0.36	4.5	0.44	1.8	-2.5	0.08	5.3
-0.26	0.74	0.75	15	-1.2	14	-5.4	18	-3.6	20	-1.8	19	1.2	6.9	-11	-2	4.3	-4.6	-3.3	-4.4	-3.2	-1.2	-3.3	4.2	-3.4	-4.2	1.6	-7.6	-3	-9.1	6.2	13	0.33	-1.8	-10	-6.2	-1.2	-8.2	-6.5	2.2	8.2	0.57	-3.1	6.8	1.7	6.3	3.4	3.4	-9.5	0.09
-0.54	0.01	-3.5	-14	-5.7	-12	2.4	-23	-6.8	-31	-3.9	-17	-2.1	-6.5	-7	2.5	1.2	-15	-5.2	-3.6	-1.9	7.1	-7.3	11	-2	7.7	-1.1	-6.3	-2.6	13	3.5	29	0.55	15	-4.4	5.8	-1.8	6.7	1.2	31	0.37	18	-0.31	7.9	0.19	21	0.47	33	-7	-10
-0.1	0.48	-3.8	-45	-2.3	-0.14	1.1	-26	-0.75	-5.9	0.53	-24	1.6	-21	-4.2	-2.9	-6.4	-2.4	-3.6	-1.3	-7	-2.4	-3.9	-6.5	1.4	19	-5.7	-2.4	-0.92	15	0.97	-0.05	-2.9	0.68	-3.5	20	-3.4	19	2.2	14	-5.7	-2.8	-11	-15	-1.8	6.2	-5.5	2.1	-3.3	-6.9
-0.6	-0.16	-3.4	15	0.4	16	-2.1	12	0.11	11	-0.58	19	-5	24	-3.6	9.1	-3.8	-2.7	-2.5	1.4	-4.5	1.1	-0.92	7.3	1.5	0.89	-1.1	-5.8	-6	2.7	-1.2	-4.4	-0.3	-1.1	-0.86	3.9	-2.8	-3.5	-0.72	-6.8	4.2	-2.1	-9.6	-11	-1.8	-1.3	-2.7	-7.5	1.2	-3
0.06	-0.16	-2.9	-13	-4.7	8.6	-3.8	0.04	0.06	-7.3	0.17	-1.6	0.27	-9.6	-4.1	-3	2.3	-6.3	-1.4	-7	-8.9	-0.36	-1.5	-6	3.2	-0.01	2.5	-8.4	-0.04	0.73	0.74	2.4	3.9	1.9	-5.4	-2.6	-4.6	-3	-0.71	-2.9	2.8	4.8	4.5	-9.1	0.02	1.8	-0.63	-3.7	8.2	-2.8
-0.03	-0.59	-3.9	-14	0.42	9.6	-2.2	-5.1	1.6	-5	0.11	0.63	-0.75	2.4	-2.5	1.1	-0.44	-12	-3	-4.6	0.49	-2.4	-1.7	1.3	1.4	1.7	-3.5	-0.77	-2.4	0.6	3.3	2.8	-4	-0.52	-3.4	-4.4	-5	1.8	-0.28	-2.1	-2.8	-4.5	-1	0.11	2.3	-0.85	-2.6	-1.7	-4	1.6
-0.62	-0.35	-7.5	-12	6.1	4.7	-0.53	-9.7	-0.72	-6.6	0.51	-0.09	-4.6	0.46	-6.8	-1.3	-11	-4.9	-3.3	-3.3	-3.3	0.38	-2.9	-5	1.9	2.6	-1.9	-2.5	-4.2	6.2	0.83	1.2	-2.9	-1.9	3.7	6.1	2.7	2.2	-2.9	5	-8.4	2.5	-8.2	2.7	2	1.7	1.2	0.51	-3	-0.29
-0.46	-0.74	-0.65	-3.9	-10	9.7	-0.01	-3.5	-0.08	-7.5	3.7	0.6	1.2	-7.7	-4.6	-5.4	-2.5	-2.6	-1	-8.3	-8.4	-0.15	-7.9	-7.2	2.5	-0.22	2	-6.5	0.47	6.3	-0.88	-0.2	0.44	8.9	-1.8	1.4	-1.2	5.6	-3	4.4	1.3	3	5	-3.8	3.6	4	-4.1	-0.7	6	-1.3
-0.78	-0.81	-0.31	-7.4	-1.4	11	2.1	-8.9	-4.4	-5.9	0.51	0.84	-2.2	1.1	-4.5	-3.5	2.1	0.29	-0.57	-1.6	-7.2	1.3	-5.4	-4.5	1.6	-6.2	-0.51	-3.1	-3.4	-3.3	2.6	2.2	3	-0.7	-3.2	-3.1	-2.2	2.9	-3.5	-3	-1.1	0.21	3.7	-2.9	1	-1.8	-0.26	-0.24	8.6	-5.8
-0.86	-0.32	-6.4	-14	-1.3	-1.1	-4.7	-11	-1.5	-0.77	-6.7	-0.11	-5.6	-6.6	-7	8.9	0.9	1.7	2.4	1.6	-2.4	-1.9	-7.5	-2.6	4.8	4.5	0.88	1.8	-4.3	3.1	3.6	3.1	-0.34	7.3	-5.9	2.6	0.65	-0.13	-1.5	-1.2	7	2.1	2.6	4.5	4.3	-0.91	1.2	0.61	8.2	2.9
-0.57	0.08	-2.6	-9.1	-6.5	4.5	-4.9	-6.7	-5.3	-0.23	-2.3	3	-2.2	-5.2	-4.3	-2.5	-6.1	1.1	-3.3	-1.4	-3.5	-1.7	-6.1	-6.7	1.8	7.6	3.5	-3.3	-2.3	2.2	0.81	3.6	-1.4	7.8	-6.9	-0.59	-4.4	1.5	-1.8	2.7	-4.7	7	-2	-5.5	-1.4	4.1	3.6	1.2	4.1	-2.8
-0.91	-0.62	-4.8	-2.2	-12	10	2.7	-4.3	-5	3.2	-5.1	4.6	-4.5	2	-4.5	-7.8	0.2	-8.6	-8.2	-6.3	-5.2	-11	-5.9	-9.9	2.3	-6.1	-0.65	-8.1	-2.4	-2.7	7	1.7	2.1	-0.23	-1.7	-4.8	-0.31	-0.45	-1.6	4.8	-6.4	4	-0.2	-3.9	-1.4	3.9	0.48	-0.83	3	-4
-0.62	-0.82	-12	-1.9	-6	9	-9.7	-8.2	-9.5	-2.2	-7.4	-0.66	-13	-3.5	-15	-3.7	-11	-15	-8.5	-9.8	-4.4	-5.8	-11	-9.5	4.7	-5.7	-4.7	-5.9	-2.6	-2.4	1.8	-6.5	0.25	1.6	-1.7	2.2	-7.7	0.42	-12	-1.1	-7.1	2.5	-2.6	-9.3	-6.4	-0.24	-4.7	3.1	-5.6	-7
-0.78	-0.82	-6.2	-5.7	-17	1.6	-17	-13	-11	-14	-12	-2.4	-13	-14	-13	-5.2	-6.1	-3.6	-13	-3.3	-9.4	-1.5	-11	-5.5	1.3	-5.2	-7.5	-7.3	-6.9	-2.4	-4.9	-1	-6.8	1.6	-11	-0.18	-7	-0.59	-9.7	-7.4	1.1	-0.1	-13	-5.1	0.05	-3.8	-3.5	-3.3	-6	-7.5
-0.59	-0.36	-8.2	-3.9	-12	4	-8	-6.5	-5.2	-8.6	-4.3	-5.2	-13	-8.5	-11	-0.42	-4.1	-4.9	-5	-1.9	-2	-6.5	-5.3	-10	0.2	-4.9	-3.1	-4	-2	-0.3	-0.57	3	-5.3	0.3	-3.7	-0.74	3.2	-2.6	-6.5	-2.8	-2.6	4.4	-7.2	-1.1	-0.14	-0.96	-0.56	-6.3	1.6	-9.5
-0.63	-0.67	-0.71	-4.8	-14	9.8	-1.9	-12	-1.4	-8.1	4.2	-6.2	-6.2	-8.3	3.5	-3	-0.62	-9.5	-4.4	-4.7	2.6	0.65	0.73	-7.1	-1.3	-4	-1.8	-3	-1.9	5.2	1.1	-0.86	-1.2	2.1	-1.3	-1.2	-2.3	4.4	-6.7	3.8	-1.6	1.5	-9.1	-8.3	-4.1	0.28	-5.6	0.26	4.1	-2.5
-0.53	-0.46	4.7	-7.8	0.8	6.9	0.52	-12	-2.7	-5	-6.2	-7.5	-4.1	-9.3	0.51	-3.4	-1.8	-6.6	-1	1.2	1.4	-3.5	2.2	-7.2	-0.02	-1.2	-4.4	2.9	-1.5	0.6	3.6	0.42	-5.4	1.1	5.3	-2.1	5	-0.35	4.8	-0.74	8	-0.23	-3.7	0.45	6.4	1.6	2.7	4.5	-0.98	-1
-0.74	-0.21	-0.87	-4.1	0.23	2.6	-4.1	0.34	-5.5	3.1	-9.4	1.2	-9.1	-2.4	-12	7.2	-12	-2.7	-5.1	-1.8	-7.8	-7	-7.3	-4.2	0.44	4.4	-8.6	-3.9	-0.34	1.8	-7.6	3	3.1	-3.1	-0.4	-2.8	-1.4	-1.2	-1	-5.4	5.6	-4.5	-4.7	-5	-1.2	3.8	-0.31	-0.24	-5.7	2.6
-0.95	0.13	-3.4	-18	-1.5	-4.4	-8.6	-8	-6.7	-1.8	-4.3	-4.5	-7.7	-8	-8.2	9.8	-4.2	1.8	-9.4	-2.5	-6.9	5.7	-5.6	4.3	-4.7	-0.23	-11	-1.9	-0.25	3.2	-5.9	2.8	4.4	-0.72	-2.1	-2.2	-2.9	-2.9	1.1	0.24	-0.1	-0.42	-14	-2.5	2.4	-0.1	0	-2.7	-8	0.78
-0.72	0.24	0.16	-9.6	5.5	-6.1	-0.87	-13	-4.8	-4.6	-1	-5.5	-7.6	-12	-4	-1.3	-7.1	-1.2	-6.8	-2.8	-8.7	2.2	-4.9	-5.1	0.8	-7.1	-2.2	-7.7	5.5	-5.9	3.9	-6	2.1	-2.2	4.3	-1.4	2	-2.4	0.13	0.68	-3.2	-0.65	-9.3	-3	-1.4	-6.5	0.61	-4.1	2.8	-3.7
-0.12	0.1	2.2	-3.7	-1.6	-3.4	-1.8	-5.9	-2.7	0.89	-2.1	7.5	-4	-3.1	1.6	-0.61	6	3.5	-0.46	2.8	7.2	-4.8	0.32	2.3	-0.49	7.1	0.15	-2.4	1.1	0.17	3.4	-6.2	2.9	-0.43	-0.08	-0.27	3.9	0.77	-3.4	-0.13	3.7	-0.89	-5.3	-1.8	2.6	-4.5	0.24	-2.7	0.06	2.1
0.13	0.22	3.1	7.3	-0.35	2	1.3	3.5	4.4	4.5	1.3	4.3	-2	-0.62	6.4	0.32	5.7	2.4	4.2	6.3	7.3	9.4	3.7	0.48	2.1	9.6	1.6	5.6	1.6	4.7	2.6	2.2	8.2	9.4	0.41	1.8	0.1	5.7	-0.23	4.9	0.91	5.9	1.8	6.8	0.42	4	1.9	5.5	6.2	2.3
0.2	-0.13	-5.9	-4.5	-0.41	2.4	2	-5.9	-0.47	-6.7	-0.27	-2.5	0.74	2.2	4.4	4.9	-2.6	1.8	2.2	0.36	8.2	12	3.6	3.7	-2.1	3.3	-1.1	1.7	-7.5	3.7	-5.7	6.3	-2.5	4	-1.5	-1.9	-6.3	4	-2.1	-0.6	-3.8	6.3	-3.6	2.4	-7.5	5.1	-5.4	7.4	-4.9	-3.2
-0.01	-0.22	3.1	-10	1.3	-1.2	1.1	-8.4	-1.3	1.8	0.28	-0.49	-0.48	-4.2	3.8	2.5	2.5	1.9	0.52	-5.3	3.3	9.1	0.6	3.2	-5.9	1.9	0.76	-2.5	-0.05	2.8	-10	0.56	0.4	0.68	-0.34	-0.24	-5.6	0.03	0.16	-1.5	4.5	-5.5	2.4	-3.8	-4	0.13	-10	-0.14	-3.7	-1
-0.22	-0.12	0.97	-5	3.6	-3.9	-3.8	-0.86	-4	5.4	-5.3	-0.46	1.2	0.03	-1.1	-4.2	4.3	9	-0.14	-5	0.34	5	2.1	3.1	-4.8	-4.3	-1.7	-2	6.8	-0.94	-3.7	0.53	6.3	-1.5	4.5	0.62	3.2	-6.2	4.6	-3.4	-0.39	-3.4	-1.2	-3.3	-0.59	-0.15	2.3	-5.4	-1.1	-0.99
-0.05	-0.1	1.6	-16	2.5	-7.3	-0.24	-4.8	-7.2	0.91	-0.58	-3.6	-2.1	-0.27	-0.81	-0.49	-3.1	0.25	-6.2	-5.7	-4	-1.5	-2.4	-1.4	-4.7	0.07	-0.99	6.2	-4.6	-2.1	-0.66	3.2	0.5	0.64	-5.1	-6.1	-5.8	-4.3	-4	1.3	-1.1	3	-5.3	2.9	-2.5	-1.9	1.6	2.1	-3.1	-1.4
0.23	-0.05	-0.6	-6.7	4.7	-2.3	-1.7	-7.5	0.51	-2.6	0.12	-6.1	1.4	-12	-0.6	-2	6.4	-2	0.32	-3.9	1.9	-0.95	0.9	-4.5	-6.4	0.28	0.26	-4.3	-4.5	-6.3	-2.8	-1.4	-3	1.9	-7.4	-5.4	-0.41	-0.75	-5.7	-3.3	-0.78	-0.04	0.64	-5	-0.37	-7.4	0.91	1.3	-8.7	5.4
0.95	-0.13	14	-2.7	4.4	1.2	4.6	-4.1	-0.05	-3.7	3.8	-1.2	0.82	-5.5	6.2	2.5	-1.1	3.3	6	-3.7	1.7	2.6	3.6	3.5	-2.1	-3.1	5	0.57	-5.5	-7.8	2.3	3.8	-6.2	-2.9	0.93	-2.9	3.3	-1.7	2.1	1.2	0.48	-2.1	-1.8	-5.8	0.28	0.09	-0.44	1.9	-9.7	-0
0.12	0.59	9.7	-2.7	3.8	8.2	12	2.2	11	5.3	5.5	2.4	7.6	-0.46	6.2	1.6	4.3	3.4	3.2	5.2	12	2.9	2.1	-1.9	-3.3	4.1	3.8	1.8	-0.82	4.7	-6.6	2.9	-5.3	8.1	0.98	6.1	-2.5	2.4	-2.2	6.3	5.9	-2.7	-4.5	1.2	0.82	7.2	-1.9	12	-2.2	3
0.07	0.55	0.56	0.96	3.2	14	6.6	-2.8	14	11	3.2	1.9	7.1	5.7	3	3.1	-0.13	0.82	3	2.9	7.9	0.07	-1.5	3.3	-2.2	5.2	5.7	5.1	3	4	1.4	11	0.27	6.1	3.9	7.7	-0.22	8	7	7.8	2.1	4.7	5.4	5.2	4.3	6.5	-2.1	13	2.8	-0.41
0.01	0.33	0.33	-11	6	3.4	-4.5	-14	-1	-3.5	0.47	-3	3.4	-3.7	3.9	4.7	-1.3	3.4	-5.2	12	0.88	0.45	0.04	-1.4	-6.6	-1.2	-1.4	2.3	-2.2	-5.6	-0.89	-1.4	-3.4	-8.2	-3.4	0.9	-7.3	-2.7	-0.24	1.9	-1.1	5.7	0.91	7.8	2	2.2	-1.3	3	-13	-4.1
-0.34	-0.75	0.26	-7.5	8.4	-3.5	0.32	-3.4	0.77	-8.2	-0.54	0.13	0.69	-8.4	7	-0.88	2.7	-5.8	-7.2	1.6	3.6	2.2	2.2	-0.19	-1.2	-7.9	0.57	0.2	-9.4	-2.1	1.9	1.3	-0.86	4.1	0.77	3.4	-5.3	-0.52	4.7	9.5	4.2	5.3	0.51	0.5	1.5	2.8	-2.4	7.5	-1.4	-4.7
-0.54	-0.97	1.6	-22	0.74	-1.7	2.8	-5.3	3.5	-3.6	3.9	-0.44	4.1	2.1	1.4	-9.1	-3.1	-19	-0.3	-12	7.4	0.69	0.47	-3	1.5	-27	-0.51	-22	-2.9	-16	-5.1	-1.3	-3.7	-20	2.9	-14	-4.5	-27	5.7	-12	-1.6	-12	4.2	-20	-1.2	-19	-6.4	-11	0.42	-14
-0.02	0.37	3	-19	-4.1	1.3	1.9	-13	-4.5	4.9	-3.7	1.4	2.9	-0.32	4.3	9.7	3.9	8.4	-2.8	9	6.8	2.1	5	2.7	-3.2	5.7	0.38	3	-3.2	12	0.26	8.1	-2.8	7.4	-4.1	3.8	-6.5	7.4	-0.21	0.35	4.2	6.7	-3.2	7.4	-3	0.94	4.6	-1.6	3.1	1.6
-0.05	-0.22	-3.4	1.9	-4.2	-4.4	-3.8	0.25	-7.7	-6.8	-2.2	0.27	-5.8	-7.1	1.8	3	2.8	2.9	-0.45	-1.9	3.3	0.34	2.6	-1.8	-3	-7.1	1.8	-0.48	-1.1	-7.9	0.74	1.8	-2.6	-5.1	1.4	-6.6	3	-5.1	3.3	2.5	-3.3	3.4	3.7	2.2	0.24	-3.6	4.1	-2.1	2.8	-12
-0.03	-0.76	-4.8	-0.22	0.13	-2.9	-1.3	-3.2	-0.63	-14	-1.1	-8.4	-1.4	-8	3.7	-4.9	7.7	-1.8	6	-8.8	1.9	4.8	-0.64	-2.8	1.3	-4	4.1	-8.9	-1.9	-6.4	-0.52	-9.1	-3.9	-2.9	-0.63	-6.6	2.5	-8.4	2.9	-0.38	-5.6	-1.4	-6.4	-9.9	0.79	0.22	1.4	-13	3.9	-13
0.46	-0.91	4.7	-21	-1.2	-14	8.2	-21	3	-21	0.48	-17	6.4	-19	9.5	-15	8.3	-8.1	2.3	-16	7.6	-14	7.3	-9.1	-2.8	-5.1	-2	-7.3	-1.8	-7.5	-0.43	-1.4	-2.5	-5.5	-3.7	-6.3	0.68	-8	-0.99	-7.8	2.5	-5.4	-1.4	-14	2.5	-8.2	1.4	-4.8	1.1	-16
0.3	-1.2	5.9	-28	3	-9.7	-0.15	-20	5.3	-19	2.8	-16	4.4	-22	5.3	-16	-3	-10	0.47	-15	-2.5	-13	6.1	-9.2	0.27	-5.1	1.6	-9.8	3.4	-13	-0.34	-8.3	-3.3	-11	6.6	-9.8	2.8	-9.8	5.5	-6.1	6.7	-11	-1	-18	3	-6.8	3.1	-6.4	0.9	-13
0.28	-0.73	4.8	-24	1.3	-12	-1.3	-18	-2.9	-20	-2.2	-16	-1.1	-15	2.7	-11	5.6	-6.1	1.1	-11	3.7	-6.6	3.4	-5.8	0.38	-7.4	-1.3	-7.5	-0.38	-11	5.9	-7.3	3.9	-8.8	-0.1	-12	-5.4	-8.6	2.7	-9.9	6	-7.3	-5	-7.3	0.89	-4.1	1.5	-3.9	1.8	-14
0.23	-0.52	6.3	-22	11	-6.9	1.7	-15	-3.5	-2.7	-1.6	-8.6	1.4	-16	-0.84	-8.3	6.1	-3.8	-1	-10	8.3	-11	-0.56	-3.7	-2.4	2.5	1.5	-0.27	2.6	-6.7	0.66	-6.3	-0.02	-7.5	-4.8	-6.1	5	-6.5	-0.59	-9.9	2	-4.9	0.67	-11	-0.26	-6.3	0.85	2.2	1.4	-3.7
-0.22	-0.23	5.4	-24	0.4	-8.8	-0.38	-6.9	-5.8	4.6	-6.5	-10	7.3	-9.7	-2.1	-1.9	2.1	5.3	-4.4	0.46	0.48	-1.1	-3.6	-4.5	4.8	0.67	4	-1.6	2.1	-4.2	4.1	4.1	-1.2	2.1	1.4	-5.8	-0.14	-2.1	-0.55	-8.7	-5.2	-4.6	1.7	-1.7	0.38	-0.41	1.7	5.1	2.3	2.3
-0.02	0.14	4.6	-21	-0.36	-5.4	-0.01	-12	2.3	-3.8	-6.5	-9.4	0.39	-7.4	1.9	-3	2.6	8.3	-2.4	5.2	8.2	-1.1	3.3	0.62	5	0.17	-0.54	-2.7	4.5	2.7	3.7	8.2	2.8	0.5	2.7	-2.9	-2.6	3	-0	0.5	3	2.2	3.5	1.5	2.9	-0.12	-3	6.3	6.7	-1.2
-0.28	0.08	-0.18	-19	2.1	-5.3	3.3	-15	2.2	-6.1	0.94	-10	5.3	-13	1.9	-14	-1.1	-1.6	2.2	-4.1	-4.7	-5.3	4.3	-4.9	4.9	0.77	-5.6	-2	-2.5	-6.7	-0.17	-0.13	-2.2	-8	-5.1	-1.1	-0.95	0.53	-0.71	-8.6	4.7	3.8	-4	-6	-0.68	-7.5	-6.7	-3.8	-0.4	-4.5
0.07	-0.16	2.5	-18	0.99	-18	3.7	-14	0.41	-14	-5.2	-12	2.7	-18	7.4	-18	1.5	-7.2	2.5	-13	-1.4	-2.1	1.6	-4.5	5.1	-4.4	7.8	2.3	3.6	-6.8	3.6	4	2.4	-4.6	3.7	2.9	0.58	0.03	4.5	0.07	1.5	-2.7	0.94	-8.7	-5	1.1	-3.4	-0.66	1.5	-10
0.29	-0.05	2.3	-17	4.9	-17	-3.4	-17	1.8	-7.2	-4.9	-8.1	3.3	-13	0.9	-15	1.5	-4.9	4.2	-8.7	-4.1	-0.31	0.96	-3.6	4.2	-7	-0.87	-3	-2	-0.83	4.3	-1.6	0.82	-3	-1.1	-2.4	-2.5	-6	-0.55	-0.53	5.4	-5	-5.1	-9	3.5	2.2	-0.78	5.7	2	-4.3
-0.47	-0.01	8.1	-1.9	-3.4	-5.7	-0.42	-4.6	2.8	-7.1	0.97	-4.4	9.6	-6.7	-1.8	-16	4.6	-1.1	0.34	-7.2	-10	-1.8	0.76	-7.6	3.6	-3	-1.2	-3.1	-4.9	-4.2	-0.84	-3.3	-7.4	-5.8	-2.2	-7.6	-2	-8.8	-2.8	-4.1	6.5	-5	-0.94	-9.6	-0.87	-2.9	3.3	-0.66	-3.2	-7.1
-0.51	-0.48	9.1	5.3	-1.9	6.3	2.5	7.9	0.74	4.2	2	7	-1.7	5	6	0.85	15	-3.8	1.4	-2.3	5.3	4.8	3.8	-0.31	7	4.4	2.3	4.5	1.1	4	6.7	1.6	-1.2	2.1	5.5	4.7	3.9	2.2	2.3	-1.1	-2.4	-3.1	7.6	-0.26	2.8	-1.1	3.4	-2.1	-0.06	-0.46
0.03	0.2	8.5	2.6	6.4	-1.1	6	0.53	5.2	4.9	0.97	-0.4	9.4	-2.5	2.8	0.58	-1.1	6.2	5.8	4.4	6.3	11	4.8	2.2	1.1	5.9	2.7	11	0.01	7.7	8.4	6.3	-3.5	4.6	2.7	6.8	7	5.1	0.55	4.3	-1.3	2.7	2.8	11	6.7	9.2	4.9	8.6	2.5	4.5
0	0.03	2.3	3.9	-5.4	0.04	-0.03	-0.29	-5	2.3	-6.2	-2.1	5	-4.5	3.2	-1.2	-6.9	2.1	1.2	-0.39	-1.1	1.6	8.6	-1.6	-1.5	-1.6	2.7	1.1	-2.6	0.59	-1.9	-0.16	-3.7	0.54	1.9	3.9	-3.5	-0.11	-5.7	-0.29	-4.1	0.99	1.5	0.59	-5.4	-1.2	-0.43	0.26	2.2	-0.24
0.15	0.26	2.1	-1.4	-3.3	-0.55	-1.5	-2.4	-1.2	3.3	-4.6	3.7	2.2	-3	6.8	8	-0.43	12	2	8.4	1.6	4.5	7.7	5	-3.2	-0.12	-2	2.1	0.34	5.5	-6	5.6	1.9	2.9	-4.8	-1.6	-5.2	-0.59	-0.93	2.8	-3.6	-0.42	2.1	2.9	-0.82	3	-4	3.2	-4	-0.41
-0.15	0.32	-2.3	4.2	5.4	5.3	3.3	-0.17	3.6	7.2	-4.9	4.5	3.7	6	3.9	6.6	-5	13	-1.3	7	-1.5	11	-0.91	5.6	-2.3	7.5	-0.05	3.7	-1.6	1.4	4.2	0.77	-1.2	5.1	0.56	5.8	0.59	4.9	3.1	12	-0.88	6	4.5	-0.08	2.8	6	2.5	3	-5.4	1.2
-0.4	0.63	-3.9	9.5	4.5	0.02	-1.6	2.4	-3.1	8.3	-9.4	6.4	-2.1	8.9	-5.6	9.2	-6	-2.6	-1.4	9.8	-9.4	11	0.76	3.8	-4.2	-2	2.8	1.5	-2.5	1.1	4	0.88	-2.5	-1.9	-4.4	-2.9	-4.2	-3.5	1.6	1.4	-1.7	4	-3.8	4.5	-1.9	-1.3	-1.6	-4.8	-5.4	7.9
-0.14	0.47	-3.1	16	-2.3	2.5	2.2	12	-4.6	2.3	-6.7	8.8	3.2	12	-0.4	12	1.5	4.3	-1.2	3.1	-4	4.8	2.5	9.2	-1.1	-4.1	-5.7	2.8	-7.9	-1.8	-2	-1.2	-4.2	-3.4	-4.9	-1.9	-2.7	-2	-1.5	0.55	-4.9	-0.27	-4.2	6.1	-0.91	0.67	-3.8	0.58	-0.14	-1.2
0.01	0.46	-1.5	0.1	0.88	-1.1	2.5	2.8	-4.1	-6.3	-3.4	3.2	5.9	3.5	1	3	2.7	6.7	-1.6	12	-2.9	7.2	-0.88	2.6	-0.83	-3	-5.9	0.98	-6	-2.9	-5.6	0.75	-4.7	-1.8	-3.9	0.6	-4.4	0.35	-4.4	1.7	-1.7	2	-2.9	7.9	1.5	3.8	-2.8	-2.1	-5.2	4.9
0.19	-0.04	-0.9	10	1.9	0.96	5.8	6.1	-4.3	4.1	-4.6	7.2	-0.26	7.7	5.4	3.6	4.4	-3.5	2.1	8.2	-1.9	1	-6.6	7	-3.5	-3	-1.7	-2.1	-5.5	-4.1	1.3	-0.88	1.1	-0.44	-1.6	0.75	0.97	-1.3	3.7	0.57	-0.79	-0.06	-0.67	0.12	2.2	2.9	0.24	-1.2	-2.1	7.8
-0.32	0.29	11	12	-4	2.4	6.4	11	4.6	3.1	4.9	4.8	3.3	14	2.6	7.1	2	11	4.6	1.8	-3.3	4.3	-3	2.1	-2.2	-0.77	0.08	3.2	-9.5	2.3	-5.7	3.3	-1.7	-2.4	-7	5.5	-4.6	4	-0.41	9.5	-1.2	0.73	-1.9	2.1	-3.3	9.8	-6.5	2.1	3.5	7.2
-0	0.35	4.8	6.8	-0.29	3.1	4.5	7.3	12	3	5.1	3.3	-0.95	12	5.3	2.3	-1.3	5.7	4.7	0.45	-11	1.9	1.9	-3.9	2.4	-2.6	1.3	2.1	-3.4	0.24	-4	3.2	1.5	-0.71	-2.1	2.3	-4.7	7.4	-0.97	3.8	-4.5	3.9	2	2.7	0.88	3.2	-3.4	5	1.9	2.8
-0.29	-0	0.59	17	-0.74	7.9	-0.2	14	2.5	3.6	-2.7	4.6	-0.26	12	5.5	3.2	-1.1	5.2	3.8	4.5	-2.7	-2.8	-0.15	0.31	-6.6	1.1	-5	-1.3	-4	2.9	-4.3	-8.1	-3.4	2.5	-3.7	1.6	-4.9	-0.92	-5.5	-1.5	-7	-5.7	-5.5	-0.47	-3	-4.3	-8.8	-4.2	-0.58	-1
-0.48	-0.18	14	12	0.45	-4.5	4.9	5.4	-0.57	0.93	-1.8	2.3	0.47	4.3	2.9	-1.7	9.8	3	6.7	8.2	-0.82	2.3	0.77	1.3	-0.84	-3.5	-9.4	-1.9	1.6	-1.4	-2.8	-3	0.27	-6.9	4.2	1.1	-0.25	-0.47	0.66	3.5	-0.53	3	0.71	-1.9	-0.22	0.65	-9.6	-2.5	-5	-5.3
-0.56	0.39	4.6	12	5	-1.8	5.9	9.9	6.3	3.7	5.7	1.2	-1.9	5.2	0.92	1.3	-4.8	-0.88	1.1	15	-2.9	0.14	0.12	-5.2	0.46	-1.6	-0.31	5.8	2.4	-0.32	-5.7	2.4	5.4	2.6	3.8	-2.8	3.3	-1.2	-6.2	4.3	2.2	-0.17	-0.23	2.6	2	1.9	-4.7	1.4	4.6	-0.55
-0.45	-0.09	7.1	14	1.9	7	2.9	18	2.6	1.7	1.6	5.5	3.6	12	4.3	6.3	-9	3.2	4.6	4.4	0.04	-0.2	-0.03	-3.4	-3.5	-0.81	2.2	1.9	-0.06	1.3	-1.9	-0.98	-0.15	1.9	-3.8	-1.9	-2.6	-2.5	-6	-1.5	-8.3	-3	3.1	2.9	-2	0.01	0.11	-2.9	5.6	0.86
0.42	-0.05	3.9	5.5	3.9	4.3	6.4	2.5	5.8	4.8	3.1	-0.33	1.6	4.3	4	4.8	4.3	-6	7.7	1.5	0.91	-5	1.9	-2.4	1.5	-0.26	3.5	2.8	4.3	5.2	3.7	1.1	1.4	7.1	5.9	0.26	7.6	-4	5.2	0.8	-1.7	-0.9	6.5	9.3	1.7	-0.25	7.8	-4.8	6.4	0.53
-0.23	0.14	2	11	6.5	0.89	8.4	8.2	3.1	7.4	2.6	7.7	6	2.7	8.3	4.3	-1.9	7	7.1	5.3	7.5	-5.4	3.9	-0.03	-0.59	3	2.8	3.1	-0.26	5.7	-0.26	2.6	-5.5	8.7	1.2	3.4	4.9	0.1	3.9	4.6	-0.6	-2.5	5.1	13	0.94	-2.8	-0.65	1.7	-9.8	0.27
0.1	0.32	1.1	9.2	0.94	0.94	-1.4	2.4	-8.3	2.5	-0.53	1.8	2.4	6.1	0.18	0.28	1.5	-1.9	0.61	-0.12	0.39	3.3	-8.9	2.8	-6.5	0.53	-0.45	16	2.1	2.1	-1.2	6.9	2.9	2.3	1.1	7.9	-0.11	10	-1.2	3.8	-4.2	6.5	-0.69	15	-1.3	0.6	-1.3	9.9	-7.1	-0.73
0.62	0.33	2.6	2.9	1.9	10	-8.4	3.6	-10	10	-1.3	7	-7	9.1	-4.5	5.1	1.3	-7.4	-1.6	6.5	-8	4.8	-4.8	5.9	-5	4.5	-1.8	7	-1.9	2.1	-2.3	5.2	1.7	4.2	-2	3.7	-3.7	1	-3.3	-0.89	-6.5	1.3	-2.1	7.4	-3.3	-0.35	-2.1	1.6	-3.7	11
0.2	0.18	-9.3	8.6	0.42	-2	-7.5	7.5	-3.5	14	-6.2	11	-4.4	8.4	-0.72	0.52	-4.4	-13	0.59	1.2	0.19	0.1	2.2	2.2	1.4	4.5	1.1	0.31	-0.06	1.1	2.5	0.21	1	5	-0.11	0.72	2.2	-1.6	3.1	-4.6	6.9	0.93	8.1	4.2	1.6	0.73	4.5	-2.8	-0.63	3.5
0.08	0.37	-4.8	3.3	-4.7	-2.1	-6.3	1.6	-6.2	3.7	0.02	-1.8	-1.1	4.9	4.2	1.9	-0.69	-1.1	-2.4	-0.88	4	-7.6	-4.3	2	3.5	2.7	-1.8	4.8	4.3	2.7	-6.9	1.1	-0.59	1.1	-0.4	3.6	1	2.5	-6.2	-1.9	-0.34	-5.6	-5.7	2.1	-1.7	-4.6	3.8	-0.75	-2.1	3.2
0.53	-0.12	2	4	-6.3	6.6	-1.1	8.4	-1.6	-1.9	0.21	-2.2	0.52	9.9	9.5	-2.1	5	1.6	-4.3	-2.8	6.9	-7.4	5.6	-3.2	2.1	-0.33	0.19	1.8	-3	-1.2	-6.7	-1.1	-5.6	-3.7	0.66	1.5	5	-2.7	-2.1	-0.62	-3.8	-2.4	-0.29	-2.5	0.88	-3.4	2.4	0.02	5.1	-4.3
0.56	-0.34	-0.92	10	8.1	1.9	-2.3	7	1.1	-0.6	-1.9	3.4	-1.5	8.9	2.3	-1.3	0.89	3	-2.7	-5.6	0.07	-3.5	3.6	-0.58	-1.1	-0.79	3.5	-1.1	1.4	-0.21	4.4	-3.2	1.2	-4	4.5	-2.1	11	0.48	2.3	-2.9	5.5	-3	6.5	-0.41	-1.7	-1.4	4.8	1.9	-2.2	1.3
-0.01	-0.24	3.1	8.4	4.4	-4.5	-1	13	-3.5	2.8	2.5	1.3	3.1	0.34	-9.4	-0.3	-6.9	-0.11	-4.7	0.22	-6.1	-2.1	-2.7	-1.2	0.73	1.4	-1.3	0.1	7	-0.31	1.2	0.71	4.4	4.1	4.7	-1.4	3.4	3.2	-2.6	-1.1	3.9	-4.1	0.87	2.2	-1.8	-0.61	0.93	3.7	-1.1	-1.8
0.14	-0.38	-1.1	6.7	-4.2	-2	-0.65	1.9	-2.9	0.64	1.8	3.3	-5.2	0.07	-11	3.9	6.5	-4.8	-2.7	2.2	-0.36	0.31	-4.4	0.59	5.3	4.3	4	-2	7	-1.5	7.3	-5.5	3.2	-6.4	0.36	-1	2.8	0.17	0.85	-3.1	3	5.5	-0.08	3.9	3.6	-2.8	4	2.7	5.4	-0.5
0.1	0.26	-8	4.9	-5.7	5.4	-3.3	6.6	2.8	-1.4	9.4	-1.5	0.89	3.7	-8.7	-8.4	-4.5	-0.67	1.7	2.4	-5.4	-8.9	-5.1	0.32	4.6	1.9	-0.23	4.8	1.9	3.4	-1.2	-1.8	4.2	3	-1.4	0.36	-0.04	-1	-3	2.2	-0.32	-0.48	-2.4	6.9	-1.2	0.13	-0.69	0.88	6.2	3.9
0.17	0.02	-4.3	2.1	-10	-0.57	-5.3	1.2	3.4	-1.4	4.7	0.41	-1.3	-1.2	-9.7	-0.96	-8.8	-4.2	-0.51	-0.18	-1.5	-1.9	0.26	-0.01	1.5	5.2	2	0.14	1.7	0.7	-5.1	0.05	5	0.58	2.9	2.5	0.26	2.2	-0.97	3.4	-5.6	5.3	-0.3	-4.2	-2.4	2.5	4.9	1.6	4.7	3.8
0.43	0.18	-6.8	3.1	-3.3	-8.3	-3.9	3.5	5.7	0.57	5.7	-0.7	-5.6	-0.13	-7.2	0.13	-0.15	-1.5	1.5	-1.2	1.1	-2.2	-7.4	-0.84	2.6	2	-0.84	4.8	4.6	-1.9	-3.1	-1.2	2.9	0.04	-2.4	1.9	-5.7	2.6	-3.5	0.07	6.6	-0.85	-5	1.4	-1.5	2.1	-1.7	-2.2	11	5.5
-0.02	0.8	-9.6	0.55	-12	-3.8	-8.6	2	4.7	5.7	6.5	2.2	-3	-1.3	-4.8	1.3	-7.6	6.1	0.31	0.51	-8	5.7	-8.2	12	3.6	5.3	4.6	9.4	-0.51	6.3	-1.2	-1.6	-3	3.1	-0.39	2.8	0.85	4.4	-3.2	1.1	1.8	1	-0.41	11	-5.2	0.02	-0.47	-0.49	0.29	9.8
0.21	0.91	-5.2	7.2	-8.1	-1.1	-5.4	-0.39	1.3	4.8	2.5	5	-5.6	3	-2.8	6	3	10	-3.4	3.9	6.9	7.9	3.9	7.8	0.47	7.2	3.5	5.2	5.8	5.4	2.2	3.3	2.8	1.9	2.6	2.9	3.3	5.1	3.2	0.26	-4.1	2.6	6.3	2.9	1.5	-1.4	2.1	0.61	-7.5	11
0.53	0.25	-3.1	7.6	-1.4	-1.7	1.5	0.96	0.25	0.59	4.4	0.17	-5.9	1.5	-4.3	9.2	2.8	7	-0.51	5.8	5.8	-0.38	2	7.5	1.1	0.25	-0.33	3	4.3	2.2	4.7	-3.3	2.9	1.5	6.6	3.7	-0.57	2.7	3.1	-0.81	-6.1	-2.1	1.4	1.9	-1.5	-2.3	5.9	-2.5	-0.82	5.8
0.21	-0.1	-5.9	3.7	3	2	-0.64	7.2	-4.6	-3.5	-2	-0.3	-3.8	4.7	-2.9	4.2	-6.9	4	-2.5	-0.08	0.08	2	1.7	-0.18	-0.47	-4.8	1.4	-4.8	-0.36	-0.45	1.7	-2.9	-2.1	-2.1	-2.3	3.6	2.3	0.83	5.5	3.2	-0.64	4.1	3.5	-0.55	1	6.5	-1.6	-3.5	1	4
0.45	-0.23	-4.6	7.9	12	9.5	5.8	12	6.4	1.6	9.3	-0.59	-2.5	8.6	-3.1	1.6	-5.5	2.2	-0.99	-3.3	5	0.12	1.8	5.6	-0.7	-2	-0.14	-4.9	1.7	0.62	2.7	-1.3	-3	0.15	4.4	2.4	0.24	2.5	2.5	2.1	0.88	-1.1	3.7	4.1	2.8	-1.7	-1.4	-5.6	-1	4.2
0.52	0.09	0.89	17	1.6	2.9	4.2	7.2	-2.7	-2.2	5	-2.5	1.1	-1.5	-3.1	1.5	3.1	4.3	-2	-2.7	5.3	1.2	5.5	5.7	-1.4	2.1	-0.57	1.3	4.1	-0.29	0.75	-5.9	3.6	0.23	2.3	0.57	5.3	4.7	5.5	-4.8	4.3	-0.94	5	2	0.99	-0.62	0.4	1.7	5.7	-0.78
0.2	-0.06	2.1	8.6	4.4	5.1	1.3	2.5	-0.37	-4.2	-5.2	-2.9	-1.1	-4	4.3	-2.8	3	-5.3	2.3	-7	2	-6.2	6.2	-3.5	-1.4	2.5	4.1	-3.4	5.2	0.82	-0.34	-4.5	4.5	2	4.4	-4.4	7.8	-0.02	6.6	-3.9	1.4	0.36	6.8	-12	4	-0.19	6.1	-5.5	-5.6	3.3
[truncated: 952 more columns]
