# Supplementary material for: Dyslexia on a continuum: A complex network approach
Source: PLoS One. 2018 Dec 17;13(12):e0208923. doi: 10.1371/journal.pone.0208923 (PMC6296514; doi:10.1371/journal.pone.0208923)
Supplement: S1 File — Detailed information about the archive contents is provided in the included README.txt file. (TGZ) [file pone.0208923.s001.tgz › FS_629_AA_run_2.csv]

4	-12	9.1	-7.2	12	-11	4.9	-1.9	12	-11	11	-12	-0.63	3.4	7	3.4	6.9	-0.06	8.5	0.74	6.2	6.4	6.4	7.6	4.5	-0.17	2.1	-8.8	6	-1.1	3.4	-3.5	8.3	-5.8	5.2	0.17	2.2	-4.8	5.5	-14	2.9	-4.5	8.1	-6.3	6.2	1.4	0.11	8.8	5.6	14
0.98	-46	7	-43	11	-62	-6.1	-30	6	-49	3.8	-56	5.1	-55	9	-35	3.2	-20	8.2	-50	9.8	-24	5.9	-57	6.7	-7.7	4.1	-3.2	9.3	-7.7	8.2	-4.9	12	-15	3	-12	1.2	-15	9	-18	4.3	-15	11	-20	6.2	-20	5.7	-24	6.2	-27
0.58	-3.9	-4.5	19	-4.9	23	7.4	-21	0.76	-2.5	9.5	6.2	9.2	-17	-14	-31	-13	-28	-2.4	-20	-28	-27	7	-24	-22	-4.7	-14	7.1	-16	2.9	-6.5	7.5	-19	8.4	-19	3.6	-10	19	-15	7.6	-9.9	3.8	-17	3.6	-12	-6.3	5	27	5.8	27
-5	15	-2.7	8.3	-6.6	-1.6	-3.9	27	-7.9	19	6.9	8	3.4	26	1.8	18	-1.5	12	6.1	25	-4.3	11	-0.47	28	-7.6	0.9	-10	2.1	-15	2.4	-1.8	5.1	2	6	-17	4.5	4.3	9	-16	5.2	3.3	3.2	-4.6	9.2	-6	18	0.19	14	1.8	22
0.97	0.64	0.38	-5	1.4	-7.5	-3.2	-4.6	-3	-5	7.7	-5	13	3	14	3.9	-1	6.7	20	5.7	12	7.8	14	2.1	8.3	-2.3	21	1.2	24	-3.1	18	3.2	12	-1.8	22	3.1	12	5.6	22	2.3	20	0.37	2.8	0.08	9.4	2.5	2.3	-8.5	7.7	-0.04
-0.18	-5.1	1.9	-6.7	-1	-5.2	-8.6	2.5	-5.7	-4.4	-4.4	-7.3	1.9	9.2	-3.1	6.8	-5.5	7.7	4.5	6.3	-0.95	3.9	4	6.8	-2.7	2.9	-2.1	0.73	-2.9	-2.3	3.7	4.7	-0.26	0.53	-1	6.8	-1.1	7.8	-1.3	8.2	-6.2	4.2	-5.5	1.4	-7.2	8.5	-3.7	-2.2	-10	0.9
-8.5	-9.1	-0.34	-7.9	-10	-11	-5.7	2.2	-3.9	-10	-7.2	-5.7	4.1	5.6	0.92	4.7	-0.02	0.18	6.1	4.4	5	5.8	4.5	7.7	0.43	-0.24	-0.83	3.5	-1.1	7.2	2.3	2.1	-2.3	0.94	0.28	1.6	-0.12	3.7	0.08	5.5	2.6	2.2	0.33	4.6	4	5.7	-6.3	0.94	-5	1.6
-6.7	-8.8	-7	-6.5	-4	-2.8	-5.2	4.9	-4.5	-9.2	-4.1	0.84	-4.8	2.2	4.2	3.7	-1.5	6.4	0.52	2.1	-2.3	-2.1	-3.9	4.3	-3	-0.21	2.5	0.19	6	6.7	-3.6	4.3	-0.51	7.4	-0.02	-2.4	-2	5.7	1.4	0.74	-3.7	0.13	-2	1.6	-2.6	2.1	5.3	4.3	5.7	5.2
3.8	1.1	-0.51	0.11	7.3	-4.9	-2.1	0.91	8.2	1.7	0.69	-3.8	-1.6	4.1	2	4.1	0.73	-0.2	-2.6	9.6	5.4	-1.1	2	11	-1.7	-0.56	5.1	1.6	4.4	2	-0.1	1	0.27	7	2.7	6	-0.28	6.8	-3.2	0.82	-5.9	7.9	-1.2	2.4	3.5	3.6	2.5	6	5.3	3.9
13	1.8	10	3.8	3.2	1.9	2	1.8	6.7	-3.8	3.3	4.3	6.4	7.9	0.36	3.2	13	2.9	5.8	4.8	7.8	2.8	0.2	7	-4.6	-0.96	11	4	1.9	7.1	5.7	-1.3	1.9	2.9	2.9	3.7	3.2	0.66	2	-0.99	3.9	1.1	-9.3	0.7	0.02	-0.82	0.18	-1	7.2	1.8
4.5	3.4	6.7	3.2	3.8	-3.8	9.8	0.54	7.2	0.57	8.9	-1.6	0.12	3.7	2.4	3	0.74	4.3	1.4	7.2	1.6	2	0.93	6	1.4	1.8	7.5	-2.5	4.8	-1.5	2.5	6.1	-0.58	6.6	2.9	-2.5	3.2	-0.25	4.7	-1.4	-0.9	0.83	0.52	2.1	-1.2	5	2.3	1.9	6	10
6	10	4.7	8.3	0.89	8.4	11	6.8	3.5	1.1	0.36	7	-7.1	2.2	1.3	2.6	-3.2	-6	-5.5	1	-3.6	0.79	-4.4	7.6	1.6	0.45	-1	-4.7	1.2	1.7	-4.1	3.9	6	5.5	0.45	0.77	3.6	-3.8	-11	7.4	-2.3	-0.64	8.6	3.6	2.2	1.5	6.5	4.3	8.1	4.7
5.1	13	1.9	3.9	6.1	0.13	0.44	4	3.3	-0.72	8.1	0.44	5.4	6.8	2.9	3.9	-0.95	-1.2	0.06	6.4	2.3	1.8	0.52	5.9	0.33	-1.1	-1.5	2.8	5.2	4.9	-1.2	0.24	9.2	1.8	2.8	2.6	2	-2.3	1.1	-2.3	3.4	-1.7	5.7	-0.4	-0.59	2.6	3.8	2.5	5.4	6.7
1.4	-3.7	2.5	-8.1	-2.2	2.1	9	4.6	1.4	-4.1	0.21	-1.1	6.2	0.34	1.3	6.2	10	3	6.4	3.7	1.3	3.6	7.3	3.2	3.4	-7.1	2.1	-5.2	0.37	-4.6	-3.2	-2.7	1.7	1	0.82	-7	1.1	-0.63	2.9	-9.5	3.6	-1.6	-0.24	-1.2	-3.9	-0.67	6.1	-0.04	4.7	5
-3.6	-4.3	-1.2	-1.9	3.3	-3.3	7	-5.2	-3.4	1.7	-2	-0.72	2.5	-2.1	0.03	2.9	0.02	-11	1	2.6	0.58	-5.5	2.6	3.2	2.1	-3.9	5.2	-1.3	0.79	2.4	-1.7	-1.9	-7	-1.4	1.3	1.6	-0.22	-0.78	0.5	-4.2	1.2	4.1	-0.12	1.4	-6.6	-0.39	-3.4	-1.2	-2.8	-4.4
-4.1	-2	-8	-2.3	2.4	0.55	-0.93	0.02	-1.4	-3.2	-6.1	2.8	-5.8	3.8	-5.7	-0.29	-1.1	9.3	-6.6	0.82	-0.28	1.1	-4.1	-3.2	0.37	-0.97	-5.2	0.83	-7	-4.5	-5.2	-0.24	-3.6	-5.2	-4.5	2.4	-4.6	-0.4	-8.8	0.5	-3.1	-2.1	-2	-5.8	-5.2	-3.6	1.3	-1.3	2.3	-6.1
-3.7	-9.6	-13	-5	-4.6	-2.3	-1.7	7.5	-1.5	0.09	-2.4	-8.6	-2	-4.2	-5.3	2.5	1.8	-2.8	-3.6	-0.73	2.6	2.9	-6.6	-0.2	-1.4	0.82	-1.4	-5.5	-0.05	-2.1	-4.5	-2.1	2.8	-7.7	-3.8	-2.4	-6.5	0.31	8.4	-1.4	-0.89	0.37	6.5	-4.1	3	0.81	5.7	-2.4	3.9	-4.3
2.6	1.1	1.3	2.8	-2	6.6	6.9	0.33	0.14	3	-4.7	1.7	-5.1	-2.1	-2.6	7.6	-1.4	-1.2	-5	3.7	2.5	3.6	-1.8	3.1	0.56	7.9	-2.7	-0.99	4	-0.39	-3.2	-1.3	-1.1	3	2.2	-1.9	-3.4	0.08	1.4	4.8	-2.6	2.1	3	9	3.8	3	-4.2	1.6	-7	1.8
-10	-2.7	-7.9	-0.65	-8	7.2	2.4	-1.2	-1.7	0.92	-6.5	4.7	-0.27	0.41	-0.26	-0.89	-11	1.7	-2.7	-3.2	-5.6	4.9	-4.2	-2.1	3.2	-0.72	-2.6	0.61	-6.3	-0.35	1.1	-0.24	0.63	-3.4	1.6	-4	2.7	0.01	-7.3	6.8	-2.2	-0.31	-3.5	1.4	0.8	-2.5	-8.9	-4.9	-10	-1.5
-3.8	-3	-4	-2	-3.5	-3	-8.3	-11	-1.5	-0.29	-4.9	-4.1	5	-3.7	-3.2	-0.86	-0.71	-6.9	0.2	-4.2	-5.5	-5	-3.8	-5.6	4	0.99	1.4	-0.79	0.96	-2.4	1.6	-2.4	5.6	-1.2	-1.6	-5.5	2.1	-0.32	-3.6	-6.9	1.6	-3.2	0.39	-0.41	0.32	-4.5	-4.3	1	-7.2	-1.3
-0.47	-8.5	-5	-13	1.4	-3.1	12	-3.7	5.1	2	2.7	-1.2	-8.5	-2.6	-5.2	-5.5	1.3	3.1	-7.6	-5.3	-3.2	0.09	-4.4	-3.8	-2.6	-3	-7	1.5	3.6	-1.1	-2	-3.1	-5.1	-8.2	0.2	-2.9	-4.9	-9.2	-1.4	-4.2	0.77	-5.8	-1.2	-3.2	2	-5.6	7.6	-4.6	-0.38	-5.8
-0.29	-8	-1.1	-9	2.3	-8.2	6	-8	1.6	1.3	1.3	-5.8	-3.8	-2.8	-4.3	-5	-4.4	-4.6	-6	-6.4	-5.1	1.3	-9.9	-2.7	2.6	3.4	-4.1	6.3	-7.5	-0.49	-5	0.07	-8.4	-1.8	-0.57	-0.33	-2.2	-0.45	-5.2	2.9	0.15	0.11	1.7	2.9	-1.5	-1.9	-3	-0.3	-7.3	-2.6
-0.48	0.27	0.22	-6.8	5.2	-2.9	-9.2	-8.8	1.3	-1.4	-2.7	-3.7	-2.2	4.7	-3.8	-3	-0.88	2.6	-1.9	1.9	0.92	1.5	-7.2	-0.9	-4	1.7	-1.2	2.7	-6	5	-8	-3.6	-4.7	1.9	-0.49	-1.8	3.3	-0.37	-5.6	-0.12	-3.1	-2.2	-0.95	1.8	-2.3	-0.01	-2.2	-1.5	-7.3	-1.8
7	6.8	-1.2	2.4	-3	7.3	11	-4.8	1.7	6	-0.63	9.9	-2.6	-1.1	-6.7	-3.2	2.1	3.6	-9.6	-2.1	1.3	-2.2	-4.6	-4.8	-0.04	-1.5	0.52	-4.5	-6.9	-6.7	-3.9	-4.1	-7.2	-3.2	-5.5	-3.7	2.9	-2.5	5.5	-1.7	-2.2	-1.7	-4.3	1.1	0.05	-3.4	-7.3	-2.2	-2.9	-9.2
3.5	2.2	3.7	9.8	-2.3	7.8	0.39	-6.2	0.25	3	-4.2	0.89	3.8	3	-0.66	-0.54	2.1	-7.5	3	-3.8	3.5	-6.9	0.66	-2.3	1.4	2.4	-6.1	4.2	-3.9	-1.1	-2.7	1.4	1.2	-2.9	0.67	-2.9	-3.1	-3.4	-2.3	1.3	-5.2	0.86	-0.6	3.1	3.8	3.5	-5	-0.05	-2.7	-4.3
-4.9	-6.4	4.1	3.3	5.2	6.4	-4	2.7	0.67	-6	-0.94	6.5	-2.6	4.7	-3.9	2	-4	7.9	-5.2	3.7	-2.4	0.18	-1.1	3	2.1	-2.5	2.6	3.9	-2.1	-0.67	-2.6	-2.5	2	-2.3	1.3	0.05	2.5	-4.2	-0.45	3.7	2.5	4.1	-1.1	-2.6	-2	0.22	-2.1	3.1	-6.9	4.2
-1.5	1.5	-0.08	-1.6	-0.3	5.3	-9.1	1.7	-8.9	9.1	-6.2	7.5	-3.1	-5.2	-4.2	1	-8.6	-7.6	-6.8	-3.4	-5.5	-3.1	-8.2	0.69	4.5	5.2	-1.5	5	-4.1	7.8	-0.76	3.6	-0.07	5.1	-2.6	-1.2	1.1	7.5	1.6	5.4	4.9	4.4	-0.18	4.5	-0.66	1.6	-0.15	0.65	-9.4	-3.8
-7.6	3.4	-3	1.4	4.2	3.5	-8.6	-4	-1.3	1.6	1.1	0.28	2.7	-2.5	0.75	0.82	-2.4	-2.2	-2.8	2.9	-2.8	-1.6	-6.5	4.3	4.6	0.3	-2.8	7.6	-9.1	0.01	-4	-1.7	-2.1	2.8	-4.5	1.8	-4.9	8.7	-4.6	5.3	-3.5	4.7	2	2	1.2	-3.1	0.61	-7.6	-3.6	-9.2
6.5	6.7	7.7	2.2	3	2.6	4.9	3.7	7.7	2.5	4.7	6	-6.6	3.1	-4	0.19	-0.73	8.8	-9.2	2.7	1.5	0.73	-8.8	4	-2.4	0.66	-5.1	0.69	-2	-6.6	-10	2.4	-15	2	-8	-4.2	-12	2	-8.4	-3.4	-10	-1.5	-13	-1.1	-4.7	-0.59	-5.4	-0.57	-3.1	-4.3
11	3	15	5.7	-1.8	13	3.5	0.58	6.2	1.3	-0.77	4.2	2.4	-2.3	2.2	-0.69	0.73	-5.1	-1.6	0.68	3	-3	-1.6	-2.8	-1.1	3.6	-2.3	2.1	1.2	-0.71	0.85	-0.5	5	5	-2	4	2.5	0.96	11	3.5	3.2	1.8	5.4	-0.03	8.8	-0.38	-0.43	2.8	6.9	-0.13
5.2	-2.1	8.7	3	6.9	1.6	-6.2	1.7	-3.7	0.64	2.7	3.6	-3.5	0.08	3.6	0.73	-1.9	-1.5	-2.7	-0.21	3.7	0.1	-6.1	-3.2	-0.22	0.4	1.2	2.8	2.6	-1.3	1.5	1.9	0.63	6.9	6.6	-2.2	2.1	1.6	3.6	0.81	-1.5	-2.2	0.53	0.9	7.1	3.8	0.88	-0.52	9.9	1.4
7.7	-0.61	9.3	-0.85	2	1.9	7.5	0.6	4.5	1.6	-9	6.1	-4.2	-0.92	3.3	1.7	-3	3	-0.53	-2.9	-1.7	-0.36	1.9	2	2.5	2	-0.52	7.9	-0.41	-2	1.2	2.2	-5.4	3.4	0.82	-1.1	-2.9	1.4	-1.2	3.3	-4	3.2	4	0.48	7.1	3.2	-1.1	-5.1	6.9	0.98
-2.7	8.9	-2.8	10	5.2	2.8	0.41	-7	7	6.8	1.3	0.03	-1.6	-5.5	0.89	-4.6	-0.56	-8.6	-3.2	-4.5	0.37	-2	-5.8	-2.5	-3.5	4.5	-4.2	-1.1	-4.9	-8.4	-3.6	0.55	-4.4	1.7	-6.7	0.31	-6.3	-0.68	-2	2.5	-5.7	0.46	0.78	-1.6	-4.2	2	1.8	-4.4	2	-1.1
-6.8	6.9	-9.8	2.4	-1.2	0.74	2.2	2.2	-3	1.5	3.1	1.1	5.4	0.51	-1	1.6	-1.6	1.6	-1.1	1.8	3.1	0.17	-4.2	-3.6	-7	-0.14	-1.4	-5.2	-2	-2	-1	-6.7	-8.7	-0.87	1.6	-4.4	-3	-7.9	6.8	-2.6	-4.4	-4	2.6	-1.6	-2.2	1.2	0.45	-1.1	3	-7.6
-4.9	-10	-7.5	-9.1	-1	-4.5	-2.9	1.2	-6.3	-2.9	-5.8	-3.9	-2.7	-2.2	1.8	3	-2.6	-3.6	-0.85	1.3	4.4	-1.1	0.85	-5.1	-1.7	-2	3.2	-4.4	1.4	-3.1	-3.2	-2.1	-3.8	-5	0.25	-2.6	2.4	-6.9	-7.2	5.1	-6.8	0.94	-2.8	-0.87	-2.8	-1.3	0.47	-5.6	0.82	-3.6
0.44	-2.4	0.17	-7.9	1.2	-1.1	-4.6	-1.8	-1.1	-1.5	-0.6	-3.6	-3.3	3.6	0.31	-5.2	-3.2	-6.1	-7.2	1.5	-1.1	0.88	-0.61	-1.9	-2.1	4.9	3.2	-3.6	-2.1	-6.6	-1.7	-3	2.6	-5.9	0.84	-1.9	1.9	-7.8	3.3	3.1	-1.7	-0.51	2	3.3	-3.3	-1.1	-2.1	-0.75	1.7	0.14
5.7	3.1	-0.47	0.44	-6.4	1.7	-0.61	4.9	-3.3	-0.71	-7.6	3.2	-3.5	-0.91	-8.2	-1.9	-1.7	-0.29	-9.1	0.63	-2.4	2.3	-4.2	-4.9	-4.2	-3	0.55	0.05	3.2	-3.1	-4.2	-2.9	-1.8	-2.5	0.84	-3.4	-6.5	-2.9	2.7	-1.4	-4	-2.4	-3.4	-5.8	5.8	-4.1	-4.7	1.7	0.03	0.78
-1.4	2.1	-6.6	5.2	-12	-2.3	3.7	-4.8	2.7	-0.81	-8.6	-0.45	-9	-6.3	-7.6	-0.35	-6.1	-2.8	-11	-2	-4.9	-4.1	1.5	-8	1.5	-1.1	-3	-0.2	-4.2	-1.9	-1.6	-6.4	-1.4	4.1	0.35	-5.2	-4.8	-5.3	0.11	3	-2.9	1.2	2.1	-3.7	5.3	1.6	-2.8	1.1	-1.1	-1.8
-0.57	7.4	0.95	0.8	-1.7	1.7	-0.07	-0.01	-0.08	4.4	-10	3.3	-0.87	0.83	-0.61	3.8	2.7	5.5	-4.3	2.5	0.02	-0.76	-1.7	3.3	5.8	3.3	-1.9	-5.7	5.5	-4.4	-2.4	-3	7.8	-2.5	1.4	-2.9	1.8	-1.2	1.9	-0.58	-1.5	-1.7	1.5	0.16	6.4	-4	-3.4	0.05	-5.6	-5.7
0.95	4.3	1.6	1.8	-0.69	-7.2	2.3	2.2	3.7	6.3	-2.6	-2.8	2.7	-0.93	1.8	1	3.7	11	1.8	1.5	1	1.7	-0.71	1.5	-2.5	3.1	-1.3	4.8	4.3	2.4	-1.2	-3	4.9	1.4	4.7	-3.7	-1.5	0.96	6.8	4.2	1.8	3.5	1.8	3	7.7	1.3	1.7	-2.9	5.7	-5
4.5	2.4	4.7	0.18	-7.6	1.2	8.1	2.5	0.03	3	-8.1	-1.6	-1.4	4.5	-4.5	1.3	-0.89	0.22	-4.2	0.02	0.49	4	1.2	0.23	6.5	0.95	-0.25	2.2	2.4	1.6	3.8	-5.3	3.1	-3.1	7.3	-3.3	1.2	0.57	6.4	-1.9	4.6	1.3	0.18	-4.8	4.6	0.91	2	-1.9	4.5	-0.81
3.7	-6.3	-2.6	-9	-0.25	-4.3	5.5	0.48	0.19	-0.31	2.7	-3.6	-7.2	3.9	-0.37	0.85	-7.3	-9.8	-3.4	1.3	-3.8	-4.6	-5.5	-3.9	6.6	-0.74	0.24	8.5	-5.3	5	1.6	-1.1	-0.93	-5.5	0.87	0.26	4.5	0.14	-2.7	0.51	1.1	-0.62	5.6	-0.57	0.05	-2	3.2	-5.7	-0.35	-2.8
-0.57	-1.6	-2.3	1.3	-0.71	2.2	-5.1	-5.1	-1	0.08	0.51	1.4	-1.4	0.9	-0.87	-1.2	1.6	-4.7	-1.7	-0.87	-2.6	-4.6	-4.6	-2.6	3	-0.76	6.8	3.4	7.1	-0.3	-1.3	1.2	5.8	5.5	3.6	3.4	2.9	-1.6	2.2	5	3.7	1.3	3.7	-5.1	3.4	-0.73	2.1	-6	-7.6	-0.99
-5.3	3.8	-0.59	5	-6.1	4.4	1.4	-2.5	-6.1	3.5	-3	3	2.6	0.62	-0.33	-2.4	4.7	-4.8	-2	-2.9	3.5	0.81	-3.2	-7	-2.9	-5	-0.75	-1.9	0.45	2.6	-3.4	-1.6	-7	0.46	-1.9	5.5	-7.7	-7.6	-1.1	-4.5	-3.4	-0.31	-8.4	-2.9	-3.6	-1.2	-3.5	-5	-6.3	-3.3
-7.6	8	-10	10	-5.9	2.8	-1.5	-2.9	-6.9	2.5	-2.1	2.5	-1.9	-0.59	3.7	-3.5	-3.6	-0.38	-0.64	0.47	2.9	0.55	-1.2	-4	-1.6	-0.8	2.6	3.1	-7	4.7	2.2	3.4	-5.5	6	-1.1	4.3	-1.2	1.1	-2.7	4.1	-1.3	1.4	-2.4	3	-4.5	3.9	-3.8	-1.5	-5.9	2.4
-9.6	8.5	-5.7	8.6	-5.8	4.4	-13	2.4	-8.2	8.2	-9.7	7.2	-2.2	1.8	-2	6.2	0.01	-1.1	4.7	4.5	-1	0.78	4.1	6.5	0.75	-0.74	-0.9	-10	-6.3	-1.3	1.1	-1.1	-0.89	1.9	-2.5	3.7	-3.8	-2.3	-10	-0.47	-0.12	-0.63	1.7	2	-7.1	3.3	-1.3	2.4	-7.1	3.4
-9.7	3.7	-12	2.1	-6	2.6	-4.1	4	-7.2	1.9	1.9	3.1	-1	-3.4	1.4	2.2	1.5	-2	2.6	1.2	-3.9	1.9	0.67	0.67	-4.7	5.2	-2.8	0.54	-1.9	4.1	-3.3	1.1	-1.1	0.17	-2.8	2.9	-4	-1.3	-1.2	-4.7	-2.3	1.4	-5.8	5.7	-6.5	5.6	-0.9	-4.6	-4	-2.1
-14	9.3	-12	8.5	-11	6.1	0.11	3.4	-11	4.1	0.79	3.3	-5.6	-1.7	1.7	-3	-3.8	7.4	-2.3	-2.3	-6.3	7.3	-0.57	2.9	-2.5	5.6	2.3	-4.1	-0.14	-0.82	-2.9	2.8	-1.6	7.1	0.31	1.2	1.9	-3.1	-4.6	-11	1.3	1.1	0.2	7.9	-5.7	7.2	-4.6	0.52	-4.2	0.23
-6.7	-3.3	-7	5.7	-8.1	9.6	-8.9	4.6	-11	3.4	-6.2	11	4	2.7	2.5	-0.3	1.1	-2.5	5.6	0.59	-3.5	-1.7	3.5	4.2	0.69	0.71	-3.7	2.2	-9.9	4.7	-0.93	0.74	2.3	2.7	-5.1	-1	0.16	-5.4	-3	-2.4	0.53	-2.3	1.8	2.3	-5.2	1.6	-3.4	3.1	-8.4	2.7
-5.6	-5	-8	8.6	-3.3	4.2	0.73	0.22	-6.7	-0.13	4.9	6.2	-4.4	0.36	-0.79	-3.7	-1.8	-4.8	-0.17	1.8	-4.5	-5	4	3	-2.1	6.2	-9.2	-8.8	1.3	1.6	-5.8	0.12	-2.6	5.3	-5.5	1.5	-7.8	1.6	-6.8	0.64	-6	-1	-3.1	3.5	-6.9	-0.17	-7	-0.19	-8.9	-1.7
1.9	0.79	-6.1	2	-8.4	3	19	3.1	3.8	2	5.1	7.1	-0.96	-0.56	1.2	3.4	1.9	6	0.93	2.1	1.3	-0.55	3.1	0.92	0.8	-6.6	-8.6	-4.2	-2.2	0.13	-0.28	3.1	-5.7	-2.6	-1.2	-3.7	5.2	-5.5	-4.9	-0.21	-1.6	-3.8	2.7	-6.6	-1.2	-1.4	-0.2	-4.5	5.6	-7.1
2.8	-4.2	-1.6	-5.7	-6	-2.3	2.1	2.5	1.5	3.5	0.96	-1.6	-1.1	-4	3.9	-3.5	4.8	0.82	0.56	0	-1.4	2.2	1.5	-0.52	0.03	-3.4	0.66	1.1	2.1	6.7	0.72	-2.9	-4	-0.99	1.9	2.7	8.2	2.2	2.9	4.9	5.4	-0.64	-1.7	0.23	-8.3	2.6	0.21	-6.1	-5.8	-2
2.9	1.7	-3.5	-1.2	-7.6	0.35	-3.9	0.91	-2.1	6.7	-0.25	-3.1	-1.8	5.6	0.86	-2.6	1.6	4.5	5.5	-1.5	-0.51	-0.05	3.4	0.92	-2.4	-0.2	-0.24	-3.5	5.9	2.9	6.7	-4.8	6.2	0.58	3.1	-0.94	0.72	-4.9	2.9	1.4	0	-4.8	0.23	4.8	1.1	-2.7	-5.7	0.15	-6.5	2.9
-2.3	3	-0.3	-6.6	1.6	-0.84	-4.3	4.3	-0.68	-2.1	-4.1	1.9	3	1.7	-0.31	-2.2	0.8	4.5	0.87	-4.7	-1.8	2.5	2.4	-3.1	1.1	-2.5	1.8	-5.6	-7	-0.88	3.4	-3.8	3.2	-2	-1.2	1.2	-2.3	-3.4	-2.6	-2.5	-3.4	-5.7	-1.6	-0.02	-1.1	-6.8	-4.2	-0.71	-3.4	-0.51
-1.7	0.86	-0.39	0.25	3.5	0.98	-5.7	2.2	0.87	1.9	2.9	-2	-3.1	0.1	-6.6	-0.71	2.9	3.3	-6	0.3	-10	4.3	-0.97	1.6	1.1	-0.58	3.2	-0.74	-3	-5.8	6.2	-4.8	0.22	-3.2	-1.6	-3.5	0.44	0.63	-3.4	1.1	3.9	-2.7	-1.6	2.7	-8.6	-0.59	-4.5	-1.8	-11	-3.4
4.8	-4.5	-5.2	-8.5	-7.9	-3.8	-4.4	0.3	-1.6	-1	-6.5	-2.6	2.5	4.1	-5	-1.5	-0.47	4.4	-6.6	-1.9	-2.1	1.1	-5	0.1	2	-4.8	2.4	-1	5.4	3.2	6.1	-3	-1.8	-4.4	-2.1	-0.65	3.2	-5.5	8.3	-4.5	4.5	-2.1	-5.1	1.3	-0.46	-4.5	-1.5	2	3.7	1.4
-1.1	2.5	-7.3	-2.6	-12	-4.2	-4.3	2.9	-7.7	-2.6	-5.9	-5.2	3.5	3.2	2.7	-1.7	2.3	-2.8	1.2	-6.3	3.4	-0.35	0.46	-5.7	-0.34	-0.18	-4.3	-0.37	-0.31	3	2.1	-2.2	0.43	-3.2	-2.4	5.7	-0.96	3.2	-6.1	0.58	2.1	4.9	-3.3	0.84	-0.69	-0.22	-3.5	-2.5	2.1	1.8
-4.5	0.47	-2.7	1.6	0.94	-4.5	-5.2	-0.02	-5.2	3.2	1.4	-5.3	1.8	6.6	-1.4	1.2	2.3	2.3	-0.49	1.7	-1	-1.1	-0.53	2.7	2.6	-1.2	0.4	-1.8	-0.8	0.12	5.1	-4.3	6.6	-4.4	2.2	-5.1	-2.4	2	5.7	1.3	2.3	1.4	3.5	1.9	0.87	0.43	-3.6	-1.4	-1.9	0.61
3	-6.1	1.1	-6.4	0.31	-8.8	1.5	-1.8	2.3	1.4	-6	4.9	2	4.2	-1.2	-2.2	2	0.26	0.9	2.1	-0.53	-4	-2.7	4	2.9	-4	-0.1	-3.8	5.1	2.6	0.47	-3.1	1.3	-5.2	1.9	1.2	-1.1	-2.5	5.9	0.47	1.6	-5.9	2.6	-3.3	4.5	-1.6	-2.4	1.3	-2.4	3.1
0.74	-0.71	6.3	-3.7	6.7	-6.6	4.2	-2.1	7	-3.6	5.7	-0.77	-5.8	-2.5	2.2	-0.51	3.2	7.3	-1.8	1.2	1.6	4.7	0.29	2.5	5.3	-0.08	-3.1	-2.7	1.1	3.4	-2.5	-2.5	-4.5	2	-2.7	7.9	-0.04	2.2	2.8	1.4	-1.6	2.2	-0.38	0.27	2.2	1.6	2.1	3.1	1.4	7.1
8.5	2.6	6.3	-3	6.6	-3	-0.53	-5	9.4	1.7	10	1.8	0.93	-0.15	-1.2	3.9	4.6	1.1	2	-3.2	7.5	3.1	3.9	-0.95	0.82	-2.2	10	-4.7	5.4	3.5	7.2	-3.5	-1.3	-0.03	6.2	1.6	5.5	-0.66	7.1	-1.2	2.5	-0.55	-1.2	-3.2	4.3	1.3	0.68	5.7	0.64	9.1
8.7	0.8	7.7	3.4	4.6	-0.65	-1.7	-9.8	5.4	-1.6	4	0.81	5.8	-2.4	3.1	0.57	11	0.18	6.2	-3.8	4.2	-0.82	0.94	1	-4.2	0.88	0.93	-1.1	-0.2	1.2	10	4.7	-0.64	4.5	5.5	1.7	-3.3	0.89	2.5	1.8	1.5	0.4	-0.26	-0.71	3.8	3.4	9.7	7.3	6.5	4
3.2	0.09	1.6	1.7	2.7	-5.3	7.5	-7.9	2.1	-2.7	2.6	1.4	-1.6	0.81	3.5	2.3	0.79	3.2	4.9	0.04	4.5	6	12	2.4	3.9	-1.3	-0.86	-4.2	1.3	-1.2	2.8	6	1.1	2.9	1.5	-0.62	3	2.1	4	-2.8	2.7	-2	-1.3	1.8	4.1	-2.3	-0.02	-1.7	0.28	-3.2
-0.16	13	8.2	16	15	6.1	-11	1.9	-0.77	3.9	2.5	3.5	-2.1	1.6	-1.2	2.2	2.1	-1.3	2.4	4	5.5	1.8	9.2	2.5	1.6	2.1	2.8	1.7	4.5	2.6	5.2	-0.2	3	-2.7	5.7	0.64	2.6	5.3	-2	1.2	2.5	0.94	3.4	2.8	1.4	-1.3	8.7	0.17	9.6	-2.3
3.4	5.7	8	6.4	3.5	13	-3.2	11	-2.7	7.3	8	4.1	2.4	1	2.3	4.7	-0.96	4.4	4	2.4	3	5	1.8	-1.6	-1.6	1.4	0.45	-0.23	7.3	0.65	1.5	-1.8	6.3	-4.1	3.1	-1.5	1.2	-2.7	0.28	2	1.1	-1.1	-0.05	-4.3	0.99	-4.5	6.3	3.9	5.2	0.21
3	3.1	7.5	1.6	0.78	3.6	6.1	8.1	5.9	3.6	-0.93	-1.3	2.1	-3.9	9.8	-1.6	6.1	-3.1	2.3	-2.6	4.8	-1.1	4.9	-5.6	2.4	2.4	-1.3	1.6	-3.6	-0.5	2.8	-0.3	4.3	-4.8	-4.5	0.04	4.6	0.63	-0.15	1.8	4	-1.5	4.4	5.5	2.5	-0.32	-3.4	-4.5	-2.7	-2.8
3.5	0.75	2.8	-0.65	10	3.4	0.33	0.22	5.1	-2.9	6	0.18	4.8	-5.9	5.3	-3.6	5.8	-3	5.8	-7	2.9	-0.1	2.6	-12	2.7	-0.53	4.6	-0.46	2.2	-1.4	0.96	0.46	-0.78	-1.2	-4.1	-0.55	-0.72	-0.63	5.1	-2	1.7	-4.2	-0.73	3.9	-4.1	-2.6	5.4	0.08	0.59	-4.5
0.67	-0.45	-3.5	-0.36	-0.13	3.1	1.4	0.41	-4	3.8	0.9	4.8	-6.5	-0.46	-0.93	-2.3	0.24	-1.9	-1.6	-2.6	-1.9	-0.76	1.6	-2	1.8	-0.85	2.2	-3.9	-1.4	-1.3	2.8	-0.86	4	-6.1	2.6	2.6	2.5	-7.9	4.2	-6.2	7.4	-3	-2.8	-1.5	1.2	-5.7	-0.26	-0.54	-0.18	-11
-8.7	2.9	-8.4	2.9	-2.3	15	-6.8	1.9	-3	5.2	-0.87	8.1	-6.8	2.7	1.6	1.1	-0.25	1.8	4.3	-2.1	0.11	-2.6	3.5	1.6	1.3	-1.3	-2.7	7.5	-0.75	-2.5	-5	-1.5	1.1	-2.9	0.6	1.2	-4.4	2.1	-4	-5.3	2.8	3.6	2.4	-2.1	-3.1	-8.3	3.4	-3.2	-1.5	-11
-2.1	2.9	0.8	3.6	5	8.1	-4.3	1.6	5.9	0.31	2.7	5.1	-0.36	3.9	4.8	-0.03	4.3	3.1	4	-0.39	-5.7	-0.01	3.4	2.2	-1.7	-1.1	4	5.8	-4.7	-5.7	1.6	1.3	-4.3	0.75	5.4	-0.37	0.56	0.58	-5.3	-0.52	2.9	0.29	-3.5	-2.5	-7.3	-4.5	4	-2.2	0.9	-7
8.4	7	10	8.4	-1.2	12	0.91	7.4	-1.6	7.2	-11	11	-2.9	4	-5.5	2.2	-3.5	6.6	-4.3	6.6	-5.1	5	-2.7	4.4	3.6	0.27	4.1	0.69	5	0.5	6.2	-0.19	2.2	-5.1	-0.12	-3.9	1.7	-2.8	7.5	-0.63	7.7	2.6	0.79	-5.2	-1.2	-2	-2.2	-2.7	-0.85	-5.8
4	9.6	2.7	13	-2.4	8.5	-2	2.5	0.72	7.2	2.3	8.3	-2.2	-3.4	-0.54	4.9	-1.1	2.4	0.36	3.5	-3.7	4.5	3.7	0.54	4.6	1.7	2.7	-6.9	1.9	0.23	-0.37	1.9	2.8	-4.5	-3.6	1.3	-2.5	-3	-3.1	-0.69	0.6	-1.9	-0.01	0.76	-2	0.47	-0.79	2.5	-4.4	-1.1
-3	7.8	0.52	6.8	7.8	8.7	-6.4	5.3	-0.55	4.9	3.4	12	-0.37	3.1	3.6	6	4.5	8	4.2	1.1	-0.72	5.7	3	-1.7	3.1	-2.5	2.1	-2.8	5.5	-2.3	0.07	-0.49	0.7	-0.75	6.3	1.6	-0.27	0.38	3.3	-0.43	3.3	-2.3	-4.2	-4.6	-1.9	-0.87	0.78	8.1	-6.6	-1.3
1.8	9.2	5.4	4.5	4.9	11	3.7	6.8	-0.23	8	-6.9	7.2	1.3	-3	0.15	-0.3	-1.1	1.2	1.6	-1.7	-2.6	-1	4	2.1	1.6	1.5	-8.4	-0.04	2.7	2.1	-1.9	2.9	-2.5	3.5	-3.8	2.3	-4.8	5	-2.8	1.7	1.4	2.8	-2.5	2.2	-6.5	-2.6	-0.27	-2.9	-2.4	-3.7
-4.4	9.6	-5.1	5.5	2.7	3.5	-0.73	3.2	-2.2	1.8	-4.3	2.6	0.24	0.6	0.56	0.03	-2.2	-6.7	6.1	0.54	-1.6	4.3	-0.67	2.4	0.74	3.2	5.4	-2.8	-3.7	-0.41	-1.5	4.1	1.6	1.1	-2.4	3.5	3.8	0.89	1.1	1.9	-0.2	5.1	-2.5	-2.7	-2.3	-2.7	-1.1	-2	0.94	-2.5
4	7	0.35	6.5	2.5	5.2	-7.7	3	0.18	3.4	-6.1	1.7	3.1	2.4	5.5	0.02	4.9	3.4	3.6	4	1.8	5.1	-3	2.9	0.13	3.9	0.94	-4.3	1.5	-4.1	-2.5	-0.47	-3.4	-3.4	0.85	0.56	-0.33	-1.2	1.9	-1.8	0.56	1.3	-0.6	-3.6	1.5	-3.3	3.8	3.3	5.2	-2.9
4.1	7.7	4.4	3.4	4.8	3.2	2.2	-1.1	-1.8	4.9	-0.24	4.6	-2.5	-1.3	5.2	3.2	-4.7	1.1	1.3	-0.38	3.6	0.44	-0.26	-1.9	0.47	2.8	2.1	7.5	10	-0.49	3.3	2.6	-4.1	2.4	3.9	6	1.6	1.4	5.2	5.7	2.2	0.75	-0.88	0.38	1.1	3.8	2	0.57	-1.8	-0.45
-4.2	9.3	3.4	4.4	8.8	2.5	-6.3	2.2	1.6	3	4.1	3.6	6.5	1.7	1.2	1.6	-4.9	3.1	5.5	-1.6	3.6	2.2	4.7	2.9	5.2	-2.5	-1.1	-0.25	2.3	1.6	2.1	4.9	1.5	-0.54	5.1	6	-4.3	-0.76	-3	6.5	-1.6	0.98	0.91	-6	2.3	1	3.4	0.09	1.9	-3.4
-2.8	3.5	-0.9	1.9	6.7	1.1	-3.9	5.1	2.6	3	2.9	7.3	5.8	-1.1	-2.9	-1.8	-1.8	0.02	7.7	1	-1.8	0.87	2.8	2	-5	1.4	-3.6	-0.82	6.4	3.4	-7.1	5.4	-5.8	-1.8	1.6	3.2	-2.6	-1.5	1.5	3.5	0.23	-2.5	-1.7	-7.8	-5.1	-1.1	-1.7	-3.1	2.7	-4.3
-1.3	1.9	-4.1	-0.86	-6	3.5	-0.68	2.6	-2.4	2.8	-10	-2.8	-0.63	-2.1	-3	1	1.6	-0.46	0.52	3.4	-1.2	1.7	0.5	-0.43	-1.7	-0.09	-5.3	-0.62	-3.1	4.5	-5.9	3.7	-6.9	3	4.8	7.7	-5.6	2.3	0.55	3.5	-0.28	-1.5	-5.8	0.4	-4	-0.74	-0.21	-3.6	1	-4.8
-6.6	4.1	-3.9	4.9	-0.13	5.1	-3	4.4	-3.2	0.47	1.3	5	-0.28	0.53	-0.15	1	0.71	4.9	-2.2	5.5	-3.7	4.6	-3.3	9	-0.62	-2.8	0.48	-3.2	-2.8	3.2	-2.2	5.5	-0.25	3.8	0.62	6.1	4.6	1.6	-0.12	-3	3.7	-0.91	1.9	1.3	1.7	1.6	3.2	0.74	-5.5	-7.6
0.37	8	-0.91	12	3.6	13	0.52	6	-1.4	5.1	3.1	11	-5.2	-3.6	-1.3	3.2	3	3.2	-2.2	0.72	-1.9	0.69	-4.2	3.5	0.95	0.16	3.8	-12	-1.1	-5.3	-2.9	-0.58	-2.1	-2.4	-1.2	1.7	7.9	-0.8	3.4	-4.6	4.5	0.5	4.7	-0.52	0.08	-0.93	-2.1	-1.5	-5.2	-7.7
-0.84	8.9	1.6	15	2.1	16	-2.6	-0.57	-3.4	7.1	-2.5	9.9	1.8	-2.2	-2.6	4.3	2.4	6.7	-0.68	1	2.6	-1	-3.2	1.3	0.71	1.9	-2.3	-5.2	3.5	-2.7	-1.6	2.2	-2.3	2.5	2	-0.34	0.63	1.5	2.2	3.3	-0.9	4.6	2.5	5.3	-2.4	0.12	-0.77	-5.4	-3.4	-6
-13	-1.4	-4.7	-2	1.6	3.3	-3.5	4	-2.9	4.7	4.7	7.8	-3.9	5	-1.4	5.3	-5.6	8.4	-3	3.9	-2	3	2.8	8.9	-1.6	2.7	-4.4	-2.8	-2.2	-6.8	7	1.7	0.15	-2.8	0.08	-2.3	0.64	-2	-4.3	-3.4	2.1	-0.9	1.3	-0.54	-1.4	-3.6	-2.1	0.34	1.5	-4.3
-0.61	-2.3	5.7	-3.7	0.77	3.6	-5	7.6	-1.3	3.5	5.6	3.4	4.2	-1.5	-0.31	-4.2	5.6	2	4	-3.3	-1.8	3.6	-0.17	8.7	-3.9	-1.1	1.1	0.8	4.1	-4.5	3.8	1.6	0.57	-4	2.9	-1.5	4.5	-0.67	-0.59	-2.7	2.3	-5.7	4.6	-4.1	4	-10	-1.1	-3.7	4.5	-4.8
5.8	1.3	4.3	3.9	-4	1.3	2.4	2.5	0.91	6.3	3.7	2.2	3	-1.2	5.9	-0.42	12	9.6	7.6	-1.9	4.6	2.9	8.1	2.1	0.08	-0.47	0	-1.3	2.4	-5.1	-3.2	3.2	0.81	-3	1.1	-5.8	0.79	-1.2	-1.6	-6.3	-0.63	-1.6	1.9	-4.7	-3.4	-6	1.7	2.4	8.3	-2.7
0.61	8.8	2.7	5.2	3.7	8.6	-0	3.9	-0.48	8.9	2.9	1.1	-4.7	-2.4	6.4	5.3	-1.4	5.3	3.7	1.4	6.3	-1.6	2.9	4.6	3.3	2	3.8	0.15	5.8	-2	5.8	0.4	5.1	-1.4	4.4	-1.1	7.9	0.7	3.4	-0.48	5.4	-0.85	1.5	0.41	1.2	0.2	-1.7	2.4	2.6	-1.6
5.9	14	0.53	12	-5	10	8.1	6.8	2.1	6.7	-2.4	6.8	-1.1	6.4	-4.9	2.7	-2.5	8.9	-4.5	8.3	-0.2	7.2	3	7.7	-1.8	-0.17	0.8	-2	-8.5	-1.2	1.2	-1.6	-1.2	-0.81	-6.5	3.4	3.6	-2.5	-5.8	-4.8	-5.9	1.2	0.92	-2.9	-0.92	-1.7	-3.1	1.8	0.84	-3.3
-0.52	8.8	-4.7	6.9	-0.42	8.3	3.5	3.5	4.2	5	5.9	0.98	-0.57	6.1	-4.2	-0.76	-4.7	0.31	-5.5	7.3	-1.3	-4.9	0.51	4.8	0.7	1.7	6	-5.3	-3	-5	2.2	-1.1	2	3.5	4.6	-3.1	2	-0.9	-2.1	-4.9	-0.92	2.5	0.3	-0.82	-7.8	-1.1	0.6	3.3	4.6	-1.3
-5.4	-4.3	2.5	1.7	4.2	5.3	-7.2	-1.6	0.43	4.2	4.3	4.6	6.8	2.3	3.6	1.4	1.8	3.6	-0.27	8.8	1.7	-2.3	2.6	9.4	-2.9	0.32	4.7	4.5	1.6	-2	3.7	0.98	6.8	-0.69	2.7	2.1	2.9	1.2	3.3	0.94	-4.3	1.1	3.5	-2.9	-4	-2.9	3.2	0.5	6.6	-6.9
-5.6	4.6	-3.9	-0.12	-4.6	3.8	-2.3	-3.2	-0.97	10	7.4	-0.92	4.3	5.8	-0.39	-0.71	-1.6	-0.9	0.38	3	0.5	-3.7	2	7.7	-3.7	-1.7	1.2	6.5	3.3	2.3	5.2	1.4	5.8	-0.52	-0.13	6.5	2	7	1.2	-6.1	0.94	2.4	4	-0.39	2.7	-2.1	3.2	2.1	0.83	3
1.3	4.7	6.5	-0.18	3.3	3.5	-2.5	6.8	-0.36	9.3	3.4	5.7	-5.1	-2	0.72	2.3	-2	-7.6	-0.14	2.2	-1.7	-3	0.67	0.26	1.1	5.4	3.4	3.4	6.1	7.8	5.5	-0.51	6.7	2.6	1.4	3.8	3.9	3.1	6.7	-6	0.11	0.91	10	3.2	10	2.2	4	1.1	0.36	0.87
5.3	8.6	3	3.8	4.6	1.2	1.9	0.04	0.12	5.1	5	2	-1.6	-1.6	-1	3.1	6.9	11	-4.3	2.9	-1.6	-0.78	-1.4	-4.5	-1.6	0.54	-2.8	7.5	-2.7	6	-4.2	2	1.1	-2.2	-8.1	-0.54	3.9	1.4	-2	14	-6.2	0.02	3.3	-9	-4	3.2	2.9	-2.9	-0.47	-2.7
4	0.11	0.43	-2.6	-0.7	4.4	1.3	0.61	-5.3	2.5	1.2	3.1	6	5.4	0.69	1.1	1.1	2.9	-1.9	1.6	4.1	-1.2	-4.7	3.6	0.79	-0.65	-1.3	3.3	-4.6	-7.9	0.62	0.86	-6.7	-3	1.7	-3.8	2.2	6.7	1.9	-8.1	-0.55	-1.4	1.6	3.7	-0.64	3.5	0.49	7.1	-2.7	8.4
5.8	-3	8.5	-5.8	-3.6	-8.8	1.4	1.3	-3.9	-0.04	-7.2	-2.8	-4.2	2.3	2.3	-0.6	2	-4.7	-0.7	4.8	2.9	-3.2	0.5	3.5	-4.3	2.4	0.35	0.26	-0.04	-2.4	0.83	1.2	-6.5	-3	-0.62	0.31	4.6	5.8	-0.67	-4.6	-0.76	2.5	-3.8	0.73	4	-1.1	-2	-2.5	-6	0.44
4.8	4.6	5.4	7.1	8.6	-1.4	-1.1	3.2	1.8	1.3	2.4	-0	-1	4.8	5.2	2.1	5.3	0.72	4.2	3.4	2.2	0.03	-0.1	1	-4.5	-1.5	-2.3	-4.5	-4	-0.73	2.2	-2.1	-1.9	-8	-3.7	2	-0.63	-1.8	-1.7	1.3	-4.1	0.91	-5.9	-7.4	-1.7	-3.8	0.44	-5.4	-1.8	-1.9
-0.36	8.7	0.59	4.1	2.7	8.7	-2.1	7.2	-1.8	5	-0.17	11	0.23	0.52	1.3	3.9	7.9	9.5	2.9	-1.9	1.1	0.69	-4.3	-1.6	-4.1	-0.14	-4.1	1.3	-4.9	-5.7	1.7	-1.4	-1.1	-7.9	-0.36	-5.9	-1.2	-2.7	3	-8.1	0.33	1.8	-1.1	-5.4	3.5	-12	4.3	4.4	6.9	-2.8
7.3	0.95	7	-0.46	0.65	8	1.9	4.7	0.3	1.6	-4.1	3.9	-2.3	-0.16	3.2	-1	5.8	3.1	2.6	-2.9	6.8	-5	1.2	1.4	-2.1	4.2	2.3	-0.58	2.3	-7.6	2.8	-1.8	-2.1	-9.8	-1.2	0.92	2.1	-0.92	-3.2	-3.1	-3	4.4	-0.6	-0.7	6.6	-6.7	3.5	1.9	8.5	-2.4
3.2	-7	9.2	1.4	4.9	-3.7	-1	-5.8	0.21	0.77	2.7	5.7	-0.34	-2.7	4.6	-3.9	6	11	1.1	-4.9	1.8	-1.2	2.6	-5	-4	0.44	1.4	-3	-1.1	-2.4	7.7	-0.77	5.3	0.55	-0.55	0.35	6	3.2	1.2	-0.1	-2.5	-1.4	1.3	2.5	2.5	-1.4	4.2	-0.48	6.6	-1.3
0.85	-2.6	0.38	-1.5	2.7	-3.2	-4.3	-0.8	0.47	8	-4.5	9.6	0.01	-1	-3.5	-4.2	4.1	3.6	-2.1	-9.3	2.5	2.8	3	-5.5	1.4	-0	-0.47	0.5	4.2	3.5	1.3	-1.2	5.4	1.5	1.8	-0.61	3.1	3.5	4.9	4.5	4	-1.5	5.2	0.8	7.9	-2.9	0.54	1.9	-0.61	3.6
6.3	4.7	8	1.9	5.6	5.3	3.7	-5.3	6.3	3.3	7.9	8.4	3.5	-0.24	-4.7	-1.6	-3.8	0.99	-0.28	-4.3	1.7	4.3	-0.73	-2.6	2.1	-3.1	-0.35	0.87	0.54	-9.8	-1.2	-1.7	3.4	-4.3	-2.4	-2.3	-1.8	-1.9	-8	2	2.2	-4.5	2	-0.48	1.3	-1.1	3.8	-0.03	3	1
6	2.2	6.8	2	5.1	9.6	1.3	3.1	7.9	2.5	12	7.6	-0.9	12	-1.1	4.4	-4.2	13	-0.91	-0.47	2.3	9.1	4.1	1.8	3.1	-2.3	2.2	-0	7.4	2.1	2.7	1.7	3.2	-5.1	-0.49	-2.5	-1.9	-4.4	4.8	-3.1	3.9	-3.7	5.8	-8.2	1.4	0.83	5.2	5.6	4.8	-1.8
-2.2	-0.35	3.3	2.8	2.7	10	6.1	6.3	2	-1.6	-3.6	11	3.3	0.87	3.3	5.5	-1.3	4.3	9.1	0.26	3.9	3.8	4.7	1.7	-0.1	1.1	-2	-3.4	-4.4	-0.88	1.8	4.2	-0.01	-1.1	-3	-1	-1.1	-0.17	0.89	0.87	2.1	-0.89	-4	-0.11	-1.5	-1.3	2.1	3.3	5.4	-1.1
-6.6	1.7	-2.9	3.1	1.3	5.8	11	-2.4	-2.2	-5.1	0.86	4	3.5	0.05	-1.2	0.73	-5.1	5	7.4	0.96	0.99	4.8	6.9	-0.87	1.3	0.04	-4.3	-3.7	-4.9	-2.6	2.2	-3.6	0.42	-2.4	-3	1.9	3.1	-2.2	2	-0.31	-5.6	-3.3	4	-1.6	4.7	-5.2	0.24	-0.11	-0.9	0.57
-0.21	7.3	0.83	8.3	-2.9	7.6	-1.7	3.8	-5.6	0.36	-5.9	12	0.75	0.96	3.1	3.4	4.2	11	3	-0.24	1.7	5.4	1.9	-0.17	-2.3	-3.2	3.8	1.2	-2.2	3.2	3.1	4.1	4.7	-2.9	-2.3	0.16	-2.5	2.2	1.1	-1.6	2.4	0	-0.01	-5.7	1.6	-5.3	-4	3.8	-3.1	-0.06
1.2	8.4	2.7	11	-2.2	7.6	6	3.6	7.3	12	4.9	5.7	-2.2	0.06	8.5	1.4	4.6	4	3.8	1.7	5.8	1.1	-0.88	-0.5	0.33	1.4	-3.3	0.97	-3.8	-1.8	2.1	4.7	7	5.3	2.5	3.2	2.8	6.9	0.3	-0.14	3.3	0.02	1.1	3.2	6.9	2.5	-2.2	5.7	0.58	1.7
6.1	14	10	12	4.4	14	-0.96	7.2	8.8	13	4.8	13	4.6	-0.81	5.7	2.3	4.9	4.6	9.8	3.8	9	4.1	6.8	3.9	3.5	4.3	-0.58	0.36	0.26	-5.6	3.7	-3.6	2.8	3.2	8.5	2.9	9.4	0.47	7.7	-4.9	-0.26	1.6	3.5	3.1	9	3.8	4.3	1	0.02	-0.66
10	10	9.3	4.2	10	-7.4	2.1	13	5.7	-3.9	9.4	-14	-0.8	-3.3	1.4	2.2	2.3	-7.3	0.86	5.7	2.2	0.9	2.7	2.5	-1.9	4.7	6.5	5.2	2.3	8.5	7.5	2.8	7	-0.09	4.3	5.3	3	-5.3	3.9	1	1	1.8	5.5	0.54	4.9	2.1	-1.9	0.96	-4.3	1.9
2.8	1	7.9	3.4	-2.9	-11	-0.75	4.9	4.1	-6.8	0.36	-7.2	4.3	-3.7	6.6	-0.33	-1.7	9.5	4.8	1.6	6.1	10	4.6	-3.7	2.4	4.3	0.42	7	-0.26	13	5.5	3.3	9.3	7.3	-3.9	12	8.2	-4.5	3.6	8.1	2.2	4	5.3	-2.8	5.6	12	1.1	9.7	4	14
-1.1	3.8	-0.55	-4.1	-1.2	-13	2	0.38	6.5	-1.9	8.2	-7.7	2.2	2.5	3.8	2.6	-9	-3.9	-0.57	1.3	-2.3	-2.2	2.8	-1.6	3.6	1.2	-3.3	-4.4	-2.1	1.9	3.1	-3.9	4	3.9	-2.4	-1.3	3.7	4.1	-4.6	-0.47	0.5	6.1	5.8	5.1	4.5	3.8	5.5	1.3	2.3	10
6.8	0.66	6	-5.5	8.2	-9.1	-2.9	-3.3	0.55	-10	14	-18	4.7	-0.65	5.2	-5.6	11	-8.8	5.5	-0.76	0.43	-0.52	5.2	-2.2	5	-0.03	6.8	-0.91	8.6	-1.5	3.7	-0.99	11	-5.1	6.1	-3.1	5.2	2.7	10	-0.61	2.1	0.02	11	0.66	9.4	0.18	1.8	-0.6	11	5.7
4.9	-21	5	-14	1.4	-16	2.8	-3.8	5.7	-12	3.1	-23	5.7	-1.4	1.8	3.2	8.2	-6.3	6.4	-1.7	1.3	-2.4	7.6	-4.9	-0.34	-3.6	2	-1.6	1.6	-6.8	3.1	1.2	6.3	-1.2	1.3	-6.1	-0.53	-7.5	2.9	-6.2	-1.8	-1.9	3.1	2.1	8.5	-1.9	4.5	1.1	5.5	8.8
2.4	-17	0.86	-13	-0.96	-20	4.7	-7.7	0.5	-18	7.7	-17	5	-6.1	0.81	4.4	0.65	-8.8	2.5	-0.46	-1.7	-9.4	6.7	-3.7	2.4	4.4	4.2	15	2.9	12	2	5.9	12	7	1.8	5.9	4.8	6.4	-1.4	11	4.9	5.9	2.7	12	4.7	4.4	-4	1.8	2.3	8.1
6.2	-19	6.5	-14	3.6	-24	-0.98	-12	2	-25	-1.2	-30	7.5	-4.6	3.4	0.88	2.1	5.6	5.7	-1.8	3.6	-2.3	3	-6.8	2.2	-4	-2.5	-1.2	6.6	-2.2	-3.5	-3.4	8	-3.8	1.4	-2.7	2.5	-4.3	-1.6	-11	-0.3	-0.22	8.2	-5.2	6.5	1.2	6.2	-7.2	3.9	1.6
0.73	-9.4	4.4	-5.8	9.4	-9.3	8.5	2.6	5.3	1.1	11	-16	0.59	0.43	1.2	5.1	9.4	-15	2.1	3.9	1.3	2	1.5	2.8	-0.17	-3.2	-1.4	3	0.83	-4.3	2.2	1.4	1.8	4.6	-5.9	-3.3	-2.7	-2.4	2.7	-13	-1.9	0.17	-0.58	-3.8	-0.76	-2.9	3.4	1.9	-4.3	11
1.9	-8.2	4.3	1.3	8.2	-0.26	10	1.6	1.3	-7.3	10	-13	1.2	1.4	2.2	1.3	-1.1	-6.5	3.4	3.8	-1.2	0.59	2.1	0.72	0.18	-3.4	0.68	9.9	0.23	11	5.1	4.8	1.1	3.9	3.4	-0.29	4	-0.55	3.7	9.4	-1.2	3.2	-0.46	-4.7	4.8	4.4	-1.9	1.8	-1.7	5.1
-4.4	-7.5	4.8	-1.6	5.1	-9.3	0.57	5.9	-1.6	-8.2	4.3	-8.5	1.9	5	1.9	-0.99	-9.1	5.6	-2.7	1.6	-0.56	1.4	-8.4	-0.68	0.5	-2.4	-0.56	9.1	-3.1	7.9	0.14	0.81	0.43	1.2	-1.5	2.3	-6.5	1.3	-5	2.8	-2.1	8.5	-0.51	-0.99	3.6	1	2.7	4	5.6	9.3
-0	-9.4	-2.3	-11	3	-16	4.8	-0.94	2.8	-6	7.7	-18	-1.7	-3.2	-4.8	-1.2	-4.8	-10	-8.9	-0.95	-5.5	-6.5	-5.5	-3	0.77	-2.5	-0.5	4.9	-1.5	1.3	-2.4	-2.3	7.2	1.5	0.88	-0.17	-2.4	-2.9	-3.1	-1.5	0.45	7.6	2	-0.27	4.9	6.4	2.7	4.8	4.2	7.6
2.5	-5.2	1.4	-9.2	0.23	-11	-4.5	-4.8	-0.9	0.96	-3.5	-7.5	0.47	0.98	-5	-5.2	4	3.6	-2.3	-5	2.6	-2.5	-4.8	0.43	0.06	-3.5	-2.6	4.9	-8.2	2.9	-2.8	3	1.5	1	-1.7	1.3	-4.2	-1.7	-3.4	0.15	-1.5	-0.62	-3.5	-0.59	-2.5	7.8	3.1	5.8	0.48	12
0.87	-3.6	3.5	-0.27	1	-9.7	-3.8	-2.2	-1.9	-4.9	-0.9	-8.6	-6	-3.2	1.5	-4	-4.9	2.4	-2.8	-4.8	2.5	3.8	-1.2	-1.9	-1.3	4.2	-4.5	7	-0.18	3.6	-2.8	-1.1	2.6	13	1.2	2.9	-3.5	6.4	-4.1	5.3	-2.9	3.9	-0.29	7.4	-2.1	12	-1.6	8	-5.1	15
6.3	-5.3	5	-5.3	0.42	-6.5	-6.8	7.2	-3.4	-1.7	-7.4	-1	-1.4	-0.59	-4.1	-0.09	-1.6	-5.6	-2.9	-1.8	-1	0.82	-3.2	2.7	1.7	3.2	-1.9	-3.3	8.3	4.2	-0.73	0.16	3.6	11	6.8	5.7	-0.1	3	-4.6	3.4	-2	7	2.6	5.9	5.7	9.7	-0.82	5.1	-2	10
5.4	-5.4	2.5	-6.2	-2.8	-23	7	-5.2	-1.3	-8.1	-0.11	-11	-2.3	-3	-8.1	-5.7	2.7	-3.2	-9	-5.1	-0.77	-5.9	-4.9	-3.4	-2.2	5	-5.9	1.9	-0.42	2.7	-7.4	-1.2	-4.2	9.5	-2.6	-1.4	-7.8	6.5	-1.8	-4.2	-1.9	4	-6.6	7.3	-4.1	8.7	-1.9	6.9	-0.9	18
6.5	-13	1.5	-16	-1.4	-14	-5	-17	-1.9	-19	-9.7	-13	-1.3	-0.67	-11	4.7	-6.7	4.6	-6.9	0.75	-4	-15	-3.8	1.4	-0.86	12	3	7.8	0.86	-4.4	-0.32	6.1	-2.3	12	-3.7	-6.8	-3.9	12	3.9	1.6	-1	9.7	-2.3	20	-0.73	8.5	-5.5	12	-1.4	19
-2.2	-13	1.5	-13	1.3	-15	-6.3	-0.5	-1.6	-10	-0.73	-19	0.32	-3.9	-1.8	-2.4	-6.3	-6.4	-6	-0.51	-3.3	-10	-3.5	-3.4	-2.9	0.04	-9.6	11	-2.6	16	-4	11	-3.1	9.6	-4.6	21	-5.8	4.4	-5.5	25	-5.4	3.2	-1.7	5.1	-3.1	8.3	5.2	-21	0.07	-26
-10	-0.25	-8.7	2.5	-6.8	-1.4	-2.9	3	-7.5	-0.78	-3.3	-10	-3.6	12	-6.2	2.8	-0.06	-4.5	-8.5	6.9	2.8	6	-4.2	11	0.69	-8.7	3.7	2	-4.2	7.8	2.4	4.7	-6.6	3.5	-0.51	6.3	-5.7	0.93	4.5	7.5	-2.3	0.35	-5.2	-3.4	0.76	11	4.2	0.85	-0.22	19
-2.3	0.32	-5.2	5.6	-9.2	0.08	2.2	-1.7	-2.2	-7.3	-8.4	-8.8	2.5	-1.8	-1.5	-3	-0.58	-10	-3.4	-2.3	3.8	-0.88	-3	-5.2	2.4	-4.2	-0.23	4.8	-7.7	3.2	-1.9	2.8	-3.9	3.3	1.1	-5.6	-0.31	-0.56	-2.2	-2.5	-1.8	1.9	-4.3	-2	6.2	3.2	3.7	-12	3	-8.7
-3.1	1.6	-6	5.1	-6	-2.8	-0.06	5.8	-2.6	1.2	-2.3	0.49	-0.14	1.2	0.59	0.3	3.1	-5	1.7	3	0.71	3.4	-3.6	1.8	1.3	1.2	4.2	2	-0.1	9	-3.7	1.7	-3.9	3.5	-0.31	1.4	2.2	6.5	-9.7	6.6	2.8	2.7	1.4	1.6	-5.9	6.2	1.8	-5.1	-2.3	-4.2
-5.1	-6.1	-10	-2.8	-13	-7.4	-11	2	-7.2	-3.6	-13	-8.3	-7.3	-0.55	-3	-1.9	4.7	-8.2	-4.9	-5.4	-0.2	-0.4	-7.6	-4.5	-3.2	4.1	-0.61	1.8	3.4	5	-5.4	7.7	-7.6	-0.46	-0.73	-3.2	-3.8	5.1	1.3	2.4	1.2	3.2	-4.1	5.9	-0.06	7.2	4.7	-8.8	3	-3.9
-5.7	-15	-8.7	-5.5	-7.2	2.1	-1.1	2.1	-4.5	-5.1	-3.7	-8.6	0.99	1.6	-6.1	-2.1	0.36	-12	-8.1	-5.3	1.3	-4.9	-5.5	-4.7	-0.76	0.86	-4	2.8	-8	-0.83	-5.2	-0.3	-12	1.6	-7.5	-3.8	-8.4	-2.4	5.7	-4.8	-6.7	-5.9	-8.6	2.1	-8.2	1.2	0.13	-0.07	-4.1	-2.2
-8.3	-4.1	-9.3	0.86	-9.9	3.8	2.5	2.4	-3.2	-4.9	-8.6	2.8	4.6	-0.31	-5.5	0.44	1.5	-1.2	-3	0	0.7	0.1	-4.2	-6.4	-1.7	-0.1	1.9	0.88	-7.4	6.2	-6.4	-2	-5.7	5.7	-0.06	-0.29	1.2	0.36	-2.7	7.5	-1.5	-1	-3.2	3.6	-5.5	4.6	-5.2	-4.1	-4.9	-4
-13	-5.3	-12	-0.27	-11	-6.6	-5.7	-10	-8.2	-8.5	-15	-6.6	3.5	-4.7	-7.4	-6.5	-0.07	-1.5	-5.1	-2.5	-0.26	0.17	-1.3	-6.1	-5.2	-0.44	-4.5	-0.16	-3.4	1.3	-8.6	-1.3	-4.5	-0.74	-1.5	1	-3.5	6.5	-5.1	4.1	-1.9	6.7	-3.8	2.4	3.6	6.5	-3	-11	-5.1	-6.5
-1.2	-15	-8.1	-8	-5.6	4.4	1.4	-5.6	-7.6	-5.2	-2.8	-0.2	5.2	-3.2	-3.7	-2.9	-0.4	-1.6	-5.1	-0.13	0.15	-4.4	-5.4	0.11	-6.2	-2.1	-6.7	-4.9	1.1	-6	-11	-6.8	-9.8	-2.5	0.45	-3.6	-11	-0.83	2.8	1.3	-1.9	-4.2	-8.3	4.7	0.39	-2.3	-3.1	1.4	-7.3	-2
-2.4	-5.9	-7.8	-3.7	-8.4	-0.92	-1.9	-0.79	-5.2	2	-4.4	7.5	-2.6	-2.7	-3.6	-7	-6.6	-1.6	-2.9	-1.9	-4.4	-0.8	-5	-6.7	-2.1	-3.6	-1.3	-3.9	4.6	-5	-8.6	-5.7	-7	-1.5	-2.6	-7.8	-6.2	4.4	1.6	5.3	0.79	1.6	-6.1	0.61	-1.6	-1.6	-6.8	4.7	-6.5	1.9
-6.6	1.2	-9.6	1.1	-8.4	-3.6	-5.1	-2	-3.2	1.6	-14	2.3	1.8	-4.2	-10	-11	-2	-17	-3.9	-7.4	-2.9	-10	-13	-7	-3.7	-4	-1.2	-1.7	2.4	-6.4	-7.1	2.9	-7.8	-3.1	-3	-4.1	-5.4	3	-2.8	4.2	-0.58	-5.4	-2.8	1.8	-4.3	-7.4	-4.4	7.4	-3.1	4.8
-13	-9.8	-12	-9.6	-12	-6.8	-0.14	1.2	-3.8	-16	-6.9	-5.1	-5.8	-1.4	-11	-3.3	-17	-4	-12	-4.5	-8.9	3	-13	-6.8	-4.7	-5.2	4.3	1.4	2.8	-1.3	-7.1	-4.4	-13	-3.7	2.1	-6	0.93	-7.8	-3.1	0.32	-0.24	-8	-6.7	1.3	-4.1	-1.4	-3.9	3.3	-3.3	3.1
-11	-10	-16	-15	-13	-4.4	-6.7	-2.9	-10	-5.8	-7.7	-6	-4.5	-4.7	-11	-5	-7.2	-1.2	-8.6	-8.1	-10	-1.5	-11	-7.7	-4	-0.2	3.2	-4.7	4.5	0.95	-4.7	-2.9	-6.6	-1.8	0.92	-2.8	0.49	-3.4	2.9	-5.6	3	-3	-1.4	1.7	-3.8	-1.6	0.42	-3.1	-0.49	-2.8
-10	-6	-15	-12	-14	-1.5	-1.2	-6.6	-9.2	2.1	-5.9	9.2	0.12	-8.1	-0.92	-6.3	-2.7	-9.1	-0.26	-9.8	-6	-6.6	-1.4	-15	-1.4	0.57	-4.3	-1.6	4.3	5.2	-6.7	-4	-1.1	1.1	-0.63	0.23	-3.6	5.1	-2.5	-1.6	-2.6	2.2	4.2	2.8	-0.31	-2.4	0.01	-4.9	5.8	-2.2
-9.4	1.2	-9	-0.31	-6.5	-0.4	2.8	-5.8	-1.7	-3.5	4	1.9	-1.5	-0.02	1.6	-3.2	-5.4	2.9	-2.3	-4.1	-2.5	2.6	-1.4	-2.3	1.6	5.2	1.6	-0.53	-1.4	6.6	-1.9	-4.1	-2.6	-0.46	1.3	2.9	8.2	-3.8	3	2.2	3.1	0.59	3.3	2.3	0.59	7.3	-0.08	-1.4	-3.4	0.74
-7.1	3.3	-16	1.4	-14	-0.36	-4.6	-4.8	-11	-3.4	-9.1	2.3	4.8	3.9	-7.8	3.1	-7	2.1	-4.5	3.3	-4.2	2.6	-2.4	0.58	-0.83	-2.9	-4.8	-3	2.2	4.9	-5.4	-3.6	2.6	-4.6	-1.9	-0.7	-0.22	-5.8	1.1	3.5	1.9	-0.87	1.6	-4.7	3.9	4.3	-4.9	3.6	-5.1	-0.53
-15	2.2	-18	-1.5	-5.7	-2	-3	2	-8.4	-7.1	-3	-4.8	-6.3	-6.7	-4.5	1.6	-10	-2.3	-4.1	0.03	-8.6	-0.94	-5	-2.8	-3.2	-1.5	-5.6	1.3	0.4	-0.57	-7.2	1.1	-3	2.5	-4.6	-0.91	-9.7	1.4	-0.34	4.5	-4.4	2.3	-0.68	-0.88	-6.6	5.2	-2.9	3	-3.8	0.36
-13	-4.8	-14	-3.4	-5.8	-6.9	-4.1	-1.6	-2.4	-7.5	3.4	-3.8	-5.6	-6	-0.64	-9.2	-7.1	-9	-7.7	-3.6	-5.9	-9.3	-12	-4.8	-0.48	-2.2	-1.9	0.01	-6.1	-5.5	-5.6	-0.43	0.29	3.4	0.6	0.57	-1.1	2.9	-6.2	-5.5	-5.1	2	4.8	-2.1	-5.5	1.8	2.2	1.7	-1.4	1.9
4.7	1.2	0.02	-2.7	0.94	-2.1	3.6	-1.1	7.6	-1.1	3	3.6	-4.7	-2.5	3.3	-0.91	2.4	1.4	0.64	-1.2	-2.8	5.7	-1.8	0.3	1.1	2.9	-0.71	4.4	-2.5	-2.1	-2.7	3.5	-4.5	5.5	-6.8	-3.5	-4.4	4.7	-1.3	-11	-6	-0.8	-0.15	2.1	-5.6	3.8	-0.09	6.9	-1.4	4.5
4	7.9	1.3	7.6	-2	8.3	0.47	6.1	5.2	2.2	1.8	1.6	-0.63	-2.4	7.2	4.9	-0.69	-2.6	6.2	4.5	5.8	2.2	-1.1	5	2	2.1	3.6	6.6	0.48	5.5	2	2.5	-1.7	5.5	-1	1	3.5	2.4	2.7	7	-3.9	0.33	-1.4	5.4	-3.1	1.7	-3.7	6.7	-2.3	9.6
4.4	5.2	5.9	5.9	3	4.6	-0.64	5	2.7	3.4	-2.4	4.4	0.75	0.64	2.5	6.9	-1.1	-5.6	0.47	5.1	0.9	3	-0.63	7	-1.6	-2.1	0.08	1.1	-4	6	0.92	2.9	-3.1	0.6	-0.69	0.25	-0.11	-2.7	0.06	8.2	0.92	-0.96	-3.2	-0.82	-2.2	-4	4.4	4.3	-0.29	6.4
-2.1	-2	2.1	4	2.3	-2.2	2.9	1.4	4.6	11	5.3	0.43	1.5	-4.5	3.3	2.9	-2.8	-1.6	6.9	5.3	-4.3	-1.6	7.5	1.6	0.17	2.1	-3.3	3.5	-2.1	-0.76	-1.9	0.88	-3.6	4.2	-2.5	-6.9	-3.7	2.1	-2.4	1.3	-1.3	-2.5	-3.8	2.6	-8.8	0.17	0.81	-1.5	-2.3	3.8
-3.1	6	-9.5	6.2	-0.01	6.8	-4.1	0.85	1.8	7.9	1.3	3.7	-0.54	-3	4.2	0.54	1.5	-7.4	4.6	5.9	-1.5	-4	0.76	1.8	0.07	0.13	1.2	2.3	5.8	-0.49	1	4.1	0.64	3.8	-2.1	-3.6	0.13	3.3	1.2	3.4	-2.6	-0.25	2.3	0.44	-3.9	-4.2	-10	0.28	-8.2	6
-4.8	5.1	-4.7	3.9	-7.5	5	2.4	4.1	4.3	3.5	-10	4.2	0.55	-5.7	-4.6	-3.7	-5.7	-4.5	-1.7	-2.1	-4.8	1.7	0.42	-0.41	-2.2	-4	-0.19	3	-3.1	0.39	-3	3.2	1.5	1.3	-6.5	1.2	-7.2	2	-5.1	2.8	-5.5	6.3	-0.42	-2.8	-0.5	1.7	-5.4	3.4	-5.8	3.7
-1.9	5.3	-2.9	-0.96	0.26	0.8	3.8	0.8	-1.3	-1.1	0.64	-5	-1.3	6.1	-2.9	-2.1	-8.8	-9.2	-1	2.9	-6	-3.8	1.3	1.2	0.64	1.1	-2.8	1.1	-3.8	-6.3	-3.1	-0.09	3.8	7.2	-2.8	-0.58	-0.46	-0.23	-4.3	1.4	-1.1	0.64	1.7	1.3	2.2	2.8	3.5	1.7	0.66	8
-0.61	-2.9	1	-4.2	8.4	2.6	-4	0.17	6.5	1	9.2	0.5	2.7	6.2	-1.2	0.42	5.5	-4.1	4.7	5.1	-3.1	-7.8	-0.95	2.5	0.34	-1.1	1.1	-1.5	2.9	-0.84	-0.02	-0.29	-1.7	3.1	5	2.5	3.6	0.4	1.6	3.7	-1.2	-1.1	2.5	-4	-0.37	-3	4.2	1.7	9.8	1.1
12	6	5.8	4.5	-2.5	4.3	13	-5.4	11	8.2	-2	10	1.7	5	2.7	2.3	1.1	14	7.1	3.8	3.2	-0.24	3.6	1.4	2.1	5	2.1	2.8	-11	-0.69	-0.3	4.4	-3.8	5.6	1.6	-0.63	-2.2	2.9	-4.4	6.5	0.99	1.5	0.08	2.7	-1.4	2.9	1.6	5.2	6.9	3.8
10	12	12	14	3.6	14	-1.9	-5	9.3	9.5	2.6	14	5	2.6	5.3	-0.13	-0.12	-10	4.1	2.6	3.7	-1.9	3.5	8.5	3.1	7.2	6.2	0.92	-3.8	6.9	3.7	11	5.1	6.8	-1.3	2	6.8	4.5	0.22	11	3	6.6	2.7	5	-3.5	4.8	4.3	-1.9	6.8	-0.7
-0.08	-4.7	4.5	1.6	2.5	4.7	2.5	-1.8	7	-0.66	8.5	3	3.6	-0.42	-0.96	3.1	2.9	-6.5	-0.51	-3.5	-0.68	2.4	5.6	2.4	1.9	-0.75	-5.1	0.26	-5.6	8.1	0.15	7.1	-1.9	1.3	0.49	2.4	0.2	8.4	-0.24	6.6	3.8	1.6	-2.5	-4.6	-7.2	0.11	-3.3	2.1	-4.2	0.63
2.1	8.1	3	13	2.8	19	2	4.4	1.9	2.2	8.5	10	-1.9	0.68	-3.7	6.8	-5	-0.49	0.55	5.8	-4.2	4.5	5	7.3	2.2	4.1	3.8	10	0.98	9.4	3.9	9.2	-0.35	7.2	0.65	6.1	6	8.5	2.1	5	3.9	5.1	-2.9	-1.2	-1.5	-3.6	-5.6	-1.2	-0.21	-3
-0.03	-7.1	5.1	-6.8	6	-22	-6.5	-12	1.2	-9.5	1.8	-16	0.79	2.9	-2.9	-3.4	7	13	3.9	-0.66	4.4	-9.6	3.8	0.63	-0.61	-14	-2.4	-22	2.4	-27	1.9	-18	1	-24	1.6	-15	-3.5	-19	-0.43	-36	0.09	-19	-2.2	-15	-2.2	-8.5	-2.2	4.2	-0.03	1.4
0.62	0.51	3.6	4.5	3	15	0.73	-13	4.1	5.4	7.5	3.4	1.3	-2.7	3.5	3.3	2.7	-1.8	1.5	0.74	1.5	-0.67	3.9	1.4	-3.7	2.5	-1.2	-12	-1.6	-19	-0.78	-12	-0.51	-5.6	-0.63	-15	-3	-4.3	-0.51	-24	0.57	-10	-4.2	-2.2	-2	-2.9	1.1	9.3	1.2	5.4
-3.2	-0.33	-3.3	-3.2	3.2	-4.9	1.9	1.3	2.6	-6.3	2.9	-3.4	3.4	-6.1	1.4	0.31	-5.8	-2.1	2.2	-1.3	0.24	2.7	11	-5.5	1.4	-5	5.9	-1.6	1.8	4.4	1.9	-4.5	1.9	-2.6	0.35	3.5	7.7	-2.8	-2.3	6.2	6.1	-4.7	-1.5	2.7	-1.8	-6.4	-4.1	-4.4	1.4	-1.9
1.2	-19	5.3	-16	-2.3	-10	-2.4	-6.4	-0.91	-13	-4.5	-4.9	9.5	1.3	-0.5	-2.8	5.5	-11	4.5	-1.4	2.4	-6.9	5.8	-4.1	-3	-7	-1.9	-4.5	5	-4.8	-1.1	-4.7	-0.61	-6.1	4.6	-4	-0.92	-2.8	-2.1	-2.5	-0.25	-6.1	1	-1.9	5.3	-9.6	3.2	-10	2.9	-10
4	-29	4.5	-27	2.6	-18	4.9	-16	2.5	-19	5.7	-16	-0.49	0.84	5.4	-9.6	4.7	-11	6.7	-7.7	-0.32	-8.7	4.3	-5.6	1.1	-9.4	3.2	-10	2.8	-6	-3.4	-11	-0.22	-13	-1.2	-6.8	-0.65	-8	-7	-7.6	0.3	-13	1.4	-12	-2.5	-20	2.5	-13	3	-15
1.3	-23	0.37	-25	8.6	-22	4.2	-16	7	-14	8.5	-14	-4.2	-5.8	2.8	-9.4	0.55	-11	-5.3	-9.8	0.76	-7.5	-4.4	-8.4	0.49	-9.3	8	-9.9	8.7	-12	2.9	-11	3.7	-17	2.5	-12	2.8	-9	0.11	-11	6.1	-11	1.1	-11	2.3	-21	-0.74	-12	4.6	-21
3.4	-8.4	6	-19	5.3	-20	5.7	-12	0.77	-13	-1.5	-13	3.2	-7.2	1.7	-8.4	4.1	-10	-0.52	-8.5	1.9	-5.8	-1	-8.2	0.01	-6.4	-3	-6.2	-4.7	-7.2	2	-6	-1.5	-11	-1.3	-5.5	-3.4	2.3	1.3	-11	-3.7	-6.2	-3.6	-5	-2.5	-14	-3	-17	-1.1	-20
-3.5	-17	3	-24	7.8	-26	4.1	-11	-0.97	-14	6.5	-14	4.1	-4	1.1	-7.5	-2.6	-7.5	-1.8	-6.5	-0.63	-9.3	3	-2.8	0.56	-4.4	0.6	-6.2	0.75	-8.7	2.1	-4.6	3.5	-4.8	-1.3	-0.04	-4.7	2	-4	-7.7	-4.5	-3.5	-4.8	-5.3	-2.5	-13	-5	-13	-0.91	-5.7
-0.53	-2.3	-1	-3.1	2.8	-6.7	6.6	-7.6	-3.5	-0.41	0.63	2.7	-7.8	2.7	-5.7	3	-5.5	-0.3	-4.9	0.85	-4.5	-1.8	-4.3	2.1	-0.64	-0.93	-0.36	1.3	1.3	-5.5	1.8	-1.4	5.4	-0.78	-2.2	0.44	-0.13	-0.01	-1.9	5.2	0.42	-0.72	-2.8	4.8	2.3	-3.6	-7.2	0.17	-3.4	8.6
3.8	-0.9	7.1	-2	7.4	-6.2	5.2	-9.3	-1.4	-9.3	-9	-2.8	3.8	1.1	1.9	-1.4	-1.1	5.9	-3.2	-2.9	-1.5	7.3	-6.1	-1.8	2.4	1.6	-5.5	-1.5	-3	1.5	-0.26	4.6	-0.7	0.04	0.37	-2.3	0.34	2.6	0.74	3.4	0.66	-4.1	2.8	2.3	2.6	7.1	-1.4	3.5	3.9	-0.16
-1.1	-11	-1.2	-14	6.8	-19	4.5	-15	3.2	-9.4	2	-11	-1.4	-5.2	1.1	-10	4.6	-6.2	-0.98	-3.9	-2.9	-4.9	-1.2	-3.8	0.01	-4.2	3.2	-7.8	2.2	-2.2	-1.7	-1.6	2	-3.7	-4.4	-1.2	-0.93	-5.8	-1.3	-4.4	-3.5	-7	1.5	-1.5	-1.8	-0.78	1.7	-3.1	-0.81	-1.1
4.2	-6	1.6	-15	3	-16	2.6	-7.3	-0.2	-0.44	3.7	-8.7	-11	-0.34	2.6	-11	-2.8	-2.2	1	-4.6	-1.2	-4.4	-5.7	-2	1.3	-3.8	2.1	-5.9	6.7	-1.1	0.24	-2.9	6.4	-1.8	4.7	-1.2	-5.8	-1.3	0.88	-0.02	-5.2	-1.1	0.59	-3.5	-0.28	-0.76	-5.8	-4.7	2.1	-7.5
2.3	-8.8	4.5	-13	7	-14	-0.46	-12	2.1	-1.7	0.52	-1.4	-4.4	-2.8	1.5	-7.8	-3.1	3.3	3.3	-6.3	2.8	-5.8	3.3	-3.8	4	-0.01	2.7	-4.8	-1.2	-8	2.7	-5.2	7.2	-7.6	3.3	-9.6	-0.47	-8.2	5.1	0.89	-0.54	-7.5	2.3	-1.3	-0.52	-5.3	-0.37	-2.9	4.4	-1.3
-2.8	-15	-3.7	-18	-5.6	-10	2.2	-15	3.2	-5.3	-2.8	-5.3	0.41	-5.8	-4.9	-6.4	-3.3	-10	-6.3	-9.3	-0.68	-4.2	-0.76	0.16	1.5	-0.8	4.7	-10	2.9	-10	4.1	-6.5	1.9	-6.8	3.5	-9.7	1.5	-9.4	-4	-6.9	1.9	-5.4	-2.4	-0.23	-0.28	-0.46	0.61	0.01	7.6	-4
5.7	-14	2.5	-17	1.5	-8.1	1.8	-13	4.9	-0.31	-5.5	3.4	-4.7	-2.2	0.02	3.4	-5.1	-2.1	0.22	3	0.95	-4.1	3.5	7.7	2.5	-4.4	4.4	-1.7	0.72	0.07	2	-2	2.9	-0.82	-1.6	-2.3	3.5	-1.7	0.28	3.5	4.5	-2.4	-3.5	1.9	0.93	1.7	-3.1	7.1	0.63	3
8.5	-3.6	7	-3.7	4.7	-0.87	3	-14	7.5	1.1	1.8	8.6	-4.7	3.6	7.1	9.8	-4.6	2.4	8.2	6.2	5.2	1.4	3.2	6.9	-0.31	5.1	6.1	-1.8	1.9	5.4	1	4.1	4	6.6	-3.3	3.8	3	-1.3	5.3	3.2	3.5	2.4	-1.1	8.1	-0.12	6.9	-0.4	2.2	-2	3.1
2.5	1.5	1.7	0.13	-0.13	12	3.4	-7.8	-0.55	0.82	-4.8	7.4	-0.32	3	6.6	1.5	-5.5	1.8	0.54	-0.29	4.5	-4.4	-0.26	1.9	-4.4	4.8	3.7	-2.5	-0.11	-8	1.9	-6.1	-1.8	-0.96	-3.3	-3.8	0.21	-3.8	2	-3.5	-1.1	-0.65	-1.9	4.6	1.2	4.5	-0.18	-1.3	0.5	-1.1
-2.9	9.3	-1.7	7.5	0.22	10	6.5	-4.8	3.1	-0.98	-1.5	5.3	2.2	7.4	5.2	6.4	-1.1	11	0.74	4.5	2.1	9.3	8.6	7.5	-2.1	4.8	7.5	0.36	9.4	-4.2	1.5	-1.1	-5.4	-1.5	1.1	2.1	-5.3	5.1	1.2	2	1.4	4.4	1.1	-2.5	0.51	5.1	0.73	2.7	2.2	-0
0.7	5.6	-0.88	8.1	9.1	9.1	0.68	5.1	3.4	3.4	-0.88	5.8	-4.8	0.25	1.4	2.6	2	-1.1	1.2	5.4	2.5	-1	0.54	5.5	0.75	2.3	4.3	5.9	-0.39	8.8	6.1	7.5	2.4	3.5	-0.48	9.5	-3.4	0.3	-3.2	8.2	0.47	-2.3	2.7	2.6	-3	8	-2.2	2.8	2.2	4.3
7.6	7.1	1.2	10	0.3	10	-1.6	4.3	3.5	2.2	-5.1	6.1	1.2	1.3	3.5	4.3	1.5	7.2	0.13	2.8	0.82	8.5	-1.2	-1.1	-0.35	2	-5.2	0.38	-2.8	-0.76	-1.5	3.4	2.7	-0.88	4.9	3	-0.87	-0.82	-2.2	-0.16	1.2	0.7	-0.59	-0.93	0.94	6.6	-4.2	0.98	-1.1	3.2
4.7	4.2	1.6	9.9	1.8	15	-2.4	9	1.8	0.18	2.7	7.9	-3.7	3.9	2.7	4.6	-2.6	-0.97	-0.09	1.6	-7.6	7.1	2.9	5.9	-0.44	6.7	-0.83	3.5	-6.6	6.5	-4.5	5.1	-6.2	0	-0.23	2.5	-1.5	5.4	-4.4	3.2	1.9	3	-3.3	4.7	-5.2	2	-4.1	0.13	-3.4	1
3.6	-0.59	0.15	4.3	5.5	2.3	-1.2	6.1	1.1	-1.9	3.5	-0.23	-2.4	4.9	-0.01	7.5	-0.45	6.6	-0.28	7	-0.23	6.8	-2.7	6.7	-1.1	3	3.4	2.7	-6	2.7	1.1	-1.6	-3.7	1.8	-1.3	1.8	-0.13	3.6	2.2	0.47	1.9	3.2	-2.6	-0.92	-1.9	0.89	-4.3	-1.9	-2.9	-2.4
1.7	1.4	6.9	8.2	6.1	4.8	4.8	11	-1.8	0.12	-7.6	1.9	-1.6	2.2	3.9	3.5	3.1	13	-0.15	-0.33	6.1	7.6	2.3	4.2	2.2	-1.2	-2.3	-7	-2.5	-6.2	-1.2	-3.6	-0.93	2.1	2.7	0.35	2.4	-5.9	-3.7	-6	8.3	1.9	-4.5	0.39	-0.27	2.6	-3.7	1.7	-0.24	2
8.3	1.2	7.5	4.5	3.7	5.8	9.4	11	-1.1	3.4	4.5	4	2.6	-2.1	6.3	1.1	-3.3	-3.9	6.4	-2.3	2.2	0.28	1.7	-0.06	-0.12	-0.04	-8.4	4.7	-6	7.3	-0.54	1.1	-8.6	4.2	-6.7	0.43	-3.6	0.69	-9.1	-1.6	-4.4	-0.45	-6.1	6	-2.1	3.1	4.7	-4.8	4	-4
8.4	-0.12	3.4	6.1	2.9	6.9	6.9	5.1	7.8	3.4	2.6	-1.7	-1.3	-0.7	5.4	4.7	0.07	11	4.7	2.9	5.6	5.6	-1.6	-3.5	1.4	-1.4	1.7	-5.7	0.79	2.5	2.3	-2.9	-6	5.7	-2.1	3	-0.93	-0.28	-3.7	-1.4	-2.8	1.6	-3.8	-0.02	1.4	0.86	2.9	-2	6	-2.8
8.2	-2.1	2.6	2.5	1.6	10	6.4	5.9	7.5	-2.7	-5.9	1.6	4.8	4	2.1	1.9	6.9	8.9	3.6	4.3	-0.14	4	-2.2	-3	-4.8	5.7	4.6	-1.8	0.18	-4	1.5	-3.8	-7.5	-1.7	-4.1	-2.6	0.46	-0.1	-3.7	-9.8	1	1.3	-2.4	1.9	-5.6	-1.4	5.7	0.11	2.9	-4.2
-0.78	2	-1.3	4	-7.4	-1.2	1.4	0.34	1.2	-3.4	-5.5	-5.7	1.6	0.87	-0.82	3.8	3.4	1.5	0.12	0.73	-0.04	-1.4	1.2	-5.1	3.8	-1.2	3.2	3.4	2.6	1.9	2.9	3.4	-3.3	2.6	6.2	-0.01	1.4	-1.6	3.5	-7.5	-2.6	0.25	-6.1	1.6	-4.3	0.82	-0.67	1.1	-1.4	-3.5
2.8	3.9	0.49	4.6	-0.23	3.3	-0.93	6.6	4	0.34	2.7	-0.13	2.5	-1.5	-2	2.2	-6.5	9.9	1.5	2.9	1.2	6.1	-1.1	-2.6	0.34	0.48	1.1	0.55	-1.1	-1.2	4	-0.81	-0.27	6.6	5.8	3.2	1	-0.3	3.5	3.4	-0.02	2.5	5	-6.5	-0.52	1.2	6.2	6.5	8.3	-1.4
14	15	8.4	8.3	0.23	4.8	3.7	8.4	5	4.5	-5	7.9	2.5	-2.3	2.4	-0.93	-1.7	-4.9	6.3	-1.7	0.22	0.82	0.37	-2.1	-4.6	-1.3	-3.8	1.1	0.9	-3.3	0.63	1.1	0.76	3.1	1.1	-3.7	5.2	1.4	6.1	6.7	2.1	1.2	-0.17	0.72	2.5	-0.16	2.1	1.2	3.7	1.4
9.2	3	5.4	7.8	3	7.2	2	5.3	4.2	3.7	0.18	0.81	9	0.07	4.5	3.4	5.7	3.4	3.3	2.6	1.2	5	10	-0.91	1.3	0.68	4.9	2.4	7.6	3.3	3	-2.4	3.4	-1.4	3.1	3.4	2.1	0.31	2.6	5.6	-1.1	4.2	1.8	-1.5	2.4	1.3	4.8	-3.2	7	-0.51
3.7	-2.2	-4	0.79	1.1	-0.52	-2.6	2.5	-5.2	5.2	4.5	3	8.4	-0.43	-0.21	0.06	-0.91	14	5.6	4.5	-0.03	6.7	2.8	1	-0.39	2.9	-0.7	-5.8	-1	-2.4	-0.12	-3.4	3.1	2.4	-0.64	-1.7	1.7	-0.21	1.4	1.5	2.8	-2.5	2	-0.13	-5.1	1.1	2.6	3.3	-0.56	3.4
-4.1	-2.3	-3	-1.7	-4.2	-6.7	-2.6	-0.32	-4.5	8.1	-3.3	-4	7	1.1	-0.52	-5.2	0.71	-2.6	5	-2.1	-2.1	3.3	4.9	-2.9	-1.7	-0.02	-4.8	7.3	1.1	6.9	2.5	-0.63	3	4.9	3.1	5.7	3.3	-0.18	2.5	2.9	3	-0.46	-1.1	3.2	-1.9	4.4	-0.68	2.4	-2	5.7
-10	11	-6.4	11	-0.4	9.3	-5.6	4	-2.6	6.1	2.4	4.5	4.1	6.9	-0.04	-3.2	-7.6	5.2	3.5	0.6	-5.9	4.5	5.5	1.4	0.21	1.8	-3.3	3.5	-5.3	1.4	0.04	-1.2	-2.1	2	-3.7	6.1	-2	0.07	-4.6	-5.1	-0.77	2.9	0.6	-0.28	-5	7.7	-2.3	2.6	-4.3	3.4
-8.2	7.8	-5.6	11	0.68	10	-3	7.6	-0.13	9	6.1	7	-0.78	-0.08	4.7	-3.8	1.4	1.8	3.7	-0.51	-4.6	-1.3	-1.3	3.4	0.03	2.6	3.7	-1.6	-1.4	1.6	2.6	0.06	0.8	2.4	2.8	2	7.1	1.6	1.2	2.2	3.8	1.6	0.28	0.76	1.2	-2.3	-4.8	-4.6	-7	1.9
2	6.7	5.7	11	-2	5.9	-2.2	-1.7	0.83	1.9	-0.23	-1.6	0.35	1	4.5	0.02	6.3	3.8	2	-0.18	-0.54	2.5	-0.67	3.8	-1.2	-3	0.25	3.4	-3.6	1.6	2.6	3.2	3.9	0.2	-2.2	6.7	3.4	0.57	4.1	1	-3.1	1.4	-0.43	-3.3	2.7	-0.73	-1.6	-3.9	-1.2	-0.01
3.5	8.7	4.4	11	1.8	10	2.5	1.4	1.4	3.1	4.3	5.4	-3.3	1	1.7	-0.83	5.3	-0.73	0.02	-6.3	0.78	-3.4	1.5	-1.5	4.4	-1.8	-3.9	4.8	-0.56	2.8	1.6	4.2	3.2	-5	2.3	-0.39	3	-5.2	3.7	-3.2	3.8	-0.68	-1	-7.2	-1.2	-2.9	-1.1	0.22	-0.48	-3.1
2.8	10	5.5	12	8	18	0.16	7.3	3.2	4.6	-2	7.5	3.9	2.4	3.6	-2.1	-4.7	-6.5	3.4	-6.1	2.1	-3.7	2.3	-3.6	4.2	-3.3	-2.5	-0.26	3.9	6.2	1.4	-1.7	0.11	-10	0.63	2.5	2.3	-2.4	-4	-4.1	0.4	-1.3	7.5	-10	2.8	-4.7	-0.08	-2.4	-3.7	-4.2
-2.8	8.6	-2.8	2.4	-3.8	-2.3	1.2	3.9	-0.76	7.2	0.92	1.4	-1.4	0.02	0.38	4.3	-1.7	0.57	0.58	2.9	3.3	2.3	-5.6	2.5	-1.9	0.11	-1.4	3.4	-4.5	8.5	2.7	-0.02	-0.77	-5.5	-4.5	0.44	2.2	-1.2	0.13	2.6	-3.5	4	-0.11	-1.2	4.7	0.33	2.4	-0.45	-3.3	-2.4
-3.9	15	-4.7	7.5	-5.8	6.9	-3	8.6	-6.1	3.8	-5.2	6.6	-3.9	0.02	-2.7	4.2	-2.4	2.5	-7.5	2.8	-0.63	0.35	1.8	3	3.5	2.6	-1.6	6.6	-1.5	1.9	-2.6	1.1	0.47	4	2.2	-2.1	3.9	-2.4	0.59	5.7	0.75	1.9	6.7	0.89	4.1	1.9	-2.1	0.13	-4.1	0.02
-5.9	-0.08	-5.5	-0.42	-5.5	4.8	-8.5	5.8	-4.5	4.6	3.1	-2.6	-1.1	-5.8	-1.9	-5	1.1	-8.4	-1.5	-8.6	-1.8	-4.9	-6.5	-3.1	2.1	3.1	-6.8	-1.3	-2.2	-0.29	-5.5	3.3	7.6	1.1	1.7	2.9	-2.8	0.71	-3.1	3.5	0.34	2.4	1.1	4	5.9	2.4	5.2	0.74	1.2	0.45
-2.5	-2.6	-6.4	-4.5	-6.3	-4.8	-3.9	0.84	-12	-1.2	2	-4.9	-1.6	-0.15	-6.6	-1.5	4.1	0.09	-2.3	-0.7	-0.97	-1.5	-3.7	0.63	-2.3	0.1	-5	0.3	4.1	3	1.5	1.4	0.41	2.7	-0.9	6.6	-2.9	-4.7	2.4	1.6	-2.8	2	-0.76	2.1	6.8	-1.9	-1.6	0.11	-0.35	0.13
-8	4	-1.5	-5.6	-4	-9.2	-8	-0.58	-7.9	2.1	-1.5	-0.64	-0.36	2.1	-4.5	0.38	0.67	3.2	-2.7	-0.99	1.8	0.84	-1.7	0.31	0.25	-3.2	-2.3	-2.4	-2	-2.8	0.35	-3.5	-4	-1.1	3.2	3.2	-1.9	-0.49	-3.2	-3.7	-1.5	0.54	-2	-5.2	6.4	-7.1	1	-1.7	-0.23	-2.4
-8.6	6.2	-7.7	2.2	-4.8	-1.2	-7.2	1.6	-5.2	9.2	-2.1	-0.6	-2.4	0.8	-5.7	4.9	1.5	2.8	-4.2	2.5	-1.8	1.8	0.39	1.9	-2.4	1.2	-0.24	1.5	1.4	-1.1	1.7	2.4	0.09	0.94	1.9	3	-1.1	0.7	2.5	4.2	0.12	1.5	2.2	1	-0.46	3.5	3.5	2	-3.1	3.2
-4.6	-0.71	-0.35	1.7	-4.6	1.8	-3.6	2.6	-3.4	4.4	-4.7	5.8	-6.4	4.7	-3	5.1	-1.6	4.5	-6.9	6.4	-2.8	0.32	-5.3	5.2	0.43	-1.9	2.2	-2.4	2.4	-0.44	2.5	1.1	0.82	3.3	0.81	-3.5	3.4	-0.46	9.1	4.2	0.15	-0.27	1.9	3	-0.08	2.4	-1.4	1.2	-0.88	3.2
-7	0.82	-2	4.9	-0.17	4.8	-7.1	4.3	0.27	3.1	-4.8	5.2	1.1	2.8	-2.7	6.5	5.1	9.9	-1.2	8.5	2.5	5.1	-1.1	9.4	0.96	3.3	-3.2	1.1	-4.5	-2.9	0.68	4.2	1.2	1.2	-1.5	-0.38	-1.4	2.3	2.6	4.5	-0.99	0.94	3.3	4.5	5.4	2.6	5.3	0.53	1.8	-0.76
-6.2	5.4	0.93	4.2	2.1	7.3	-3.4	5.3	-8.1	2.7	1.6	3.2	-2.2	1.8	-1.4	0.42	-0.02	-7.2	-1.9	2.5	-1.5	1.7	1.2	-1.7	-0.95	1.6	-0.07	6.8	0.81	-0.95	-4	5.9	1.3	-3.1	-3.1	1.1	-4.6	5.8	-0.22	1.9	-1.7	5.4	2.1	1.6	-1.6	-4.5	0.51	2.8	0.74	-2.8
6.6	-0.52	4	-0.8	-1.4	0.58	-5.9	1.8	1.1	4.3	-3.5	9.6	-1.6	1.7	-0.7	3.1	6.2	12	-1.8	2.3	2.4	4.2	2.5	1.5	2.9	3.8	1.2	0.93	1.5	-1.4	-0.84	3.4	3.4	-2.8	-1.6	2	3.4	5.3	2	-5.8	1.1	1.4	3	4.7	4	-1.1	5.9	5.6	1.2	0.61
3.1	5.5	3.8	1.6	-1.1	1.3	1.8	7.3	0.71	-0.36	3	-0.7	-2	-6.4	-2.6	1.4	6.8	-4.3	-6	-2.1	4.9	-4.5	-0.03	-1.1	-1.7	-0.27	4.2	0.3	5.2	2.5	-3.6	2	-3.5	2.7	0.01	-2.1	-5.7	6.3	4.4	-2	-0.56	3.2	-3.4	1.4	-3.2	1.7	1.6	-2.7	-2.6	-3.8
0.21	2.8	2.6	1.6	4.7	0.3	5.5	-0.41	-1.2	4.9	10	3	-2	1.6	-2.6	-4.7	5.2	-4.3	-2.5	1.3	1.8	-3.3	-2.2	-6.2	1.5	1.2	0.96	-0.33	3.3	2.2	0.1	-1.4	1.8	-1	3.2	-0.48	4.5	-2.2	-2.8	1.4	2	-2.4	8.2	-3.2	-0.97	-5	-3.8	2.6	-6.2	-1.4
[truncated: 952 more columns]
