# Supplementary material for: Dyslexia on a continuum: A complex network approach
Source: PLoS One. 2018 Dec 17;13(12):e0208923. doi: 10.1371/journal.pone.0208923 (PMC6296514; doi:10.1371/journal.pone.0208923)
Supplement: S1 File — Detailed information about the archive contents is provided in the included README.txt file. (TGZ) [file pone.0208923.s001.tgz › FS_629_AV_run_1.csv]

0.15	-0.85	5.4	6.3	11	3	5.3	-2.9	2.8	-5.5	6.7	0.55	11	-1.2	-0.73	-7.1	-1.9	-7.9	-2.2	-3.9	-4.1	-2.1	4.7	-0.93	2.1	-1.3	3.1	-7.3	8.9	2.3	-1.9	-3.1	13	-1.3	4.8	-2.5	5	0.09	3.1	-2.5	2	-5.5	9.8	-8.8	8.7	1.8	4.1	3.2	11	-8.9
0.15	-0.71	8.2	-1.9	5.6	-0.06	4.2	-3.8	0.32	-5.4	-2.2	-3.5	2.8	-5.2	-0.19	0.19	1.9	-2.2	1.1	2.8	0.35	1	-6.4	-2.8	3.8	-6.4	1.9	-6.2	9.7	-2.3	2.2	-4.8	10	-1	7.5	-5.7	4.2	-0.73	5.7	0.84	-2.4	-10	1	-8.9	7	-0.08	1	1.9	7.7	2.4
-0.08	-0.63	11	0.89	7.1	-4	3.5	0.24	2	-2.7	2.9	-3.6	2.7	0.1	3.9	-8.9	-3.4	-4.8	4.3	0.84	1.4	6.3	-5.8	-0.23	3.7	-4.8	2.1	-8.1	9.8	-6.2	9.5	-11	9.1	0.44	10	-7.1	1.1	-9.4	9.3	-12	-0.46	-5.9	3.1	-7.3	-1.2	-5.1	4	-10	4.7	3.3
0.17	-0.07	7	11	5	1.1	3	3.3	0.99	-0.57	2.6	-2.5	-0.44	4.7	5.1	-4	3.3	1.3	3.3	2.9	5.4	-4	2.9	-4.4	6.2	2.7	7.3	-3.6	6.7	5.7	13	0.93	4.3	5.3	3.1	5.2	2.3	-1.1	-4.3	-3	-1.3	7.1	5.7	-3.1	-3.6	0.09	11	1.7	6.9	0.46
0.18	-0.04	-2.1	3.2	2.6	5.7	-1.4	4.3	1.2	2.6	-0.43	-0.11	-0.15	4	-4	-0.53	-5	1.7	-6.5	7.2	2	5.2	7.7	8	12	4.5	10	3.2	6.7	12	12	11	8	4.6	3.9	7.6	3.7	6.8	1.4	5.1	-3.6	11	8.2	2.9	-1.4	8.2	2.9	12	7.6	-0.35
-0.56	0.54	-5.6	-3.1	-2.3	0.58	-2.8	-2.7	-3.2	4.8	0.51	5.4	3.1	6.7	-0.28	2.7	-5.1	8.4	-0.8	4	4.2	10	0.48	7.7	3.4	1.7	-1.1	4.2	5.6	3.5	-0.65	7.4	7.1	1.4	-2.5	-1.8	1.4	4.2	-3	0.26	2	4.5	-2.4	0.94	-1.9	0.32	2.5	11	5	1.1
-0.38	0.37	-16	1.8	-5	-2.8	-15	-11	-11	6.2	-8.5	4.9	-4.3	-1.5	-4	5	-5.2	10	-2.1	2.1	-3.4	5.9	-1.3	7.3	-0.93	1.8	-0.21	1.7	-6.9	6.2	2.5	5.5	-9.1	1.9	-3.9	1.7	-1.2	3.9	-7	3.5	4.8	8.2	1.9	2.9	-3.5	4.1	3.7	0.44	-1.1	-0.42
-0.28	0.32	-2.5	-0.12	-10	4.3	-8.2	1.7	-7.2	0.1	0.62	7.2	-5.6	-3.2	0.67	0.25	-9.6	9.6	-3.4	-0.86	-2.6	4.2	-3.5	6.8	2.7	1.1	5.5	-0.31	-0.26	5.9	1.4	7.7	-2.5	0.25	1	4	1.6	8.4	2	11	-4.7	9.8	7.8	0.54	-3	11	0.02	2.1	-1.2	5.3
-0.5	-0.38	0.22	3.6	-3.4	2.3	-0.4	-3.1	2.6	-2.2	0.27	0.89	-2	1.8	-1.5	-2.2	-2.6	-0.07	-3.6	1.2	-1.2	-2	-0.44	-4.4	3.7	1.6	7.8	5.8	0.96	8	0.39	8	2	4.7	4.1	6.5	0.84	8.4	-1.5	7.8	1	9.6	2.8	3.9	0.78	7.7	3.6	6.5	0.94	2.3
-0.37	-0.27	1	1.9	3.5	2.3	3.5	-0.16	2.2	-2.1	-4.5	-0.48	-0.19	1.7	6.3	-0.29	-2.7	-4.1	4.5	-5.8	0.2	-3.5	2.6	-3.6	0.51	-1.4	-2.9	-0.46	-4.7	-11	-0.56	-0.91	-1.3	-6.4	-0.36	-6.2	-3.6	-9.2	-5.6	-2.4	0.54	-5.1	-6.4	-3.8	0.42	-5.7	0.09	-9.1	1.2	-1.5
-0.05	-0.36	5.3	-2	-5.1	-0.22	-0.21	3	3.2	-4.8	2	-1.9	1.9	0.46	0.63	-2.6	-2.4	-6	0.24	-3.9	-1.7	0.96	-1.9	2.2	-1.4	-6.2	1.1	1.1	-4.1	-3.9	-3.5	-3.3	-2.1	-2.2	-2.7	-4.7	-3.6	-7.1	-6.7	-2.9	-4.9	-11	0.24	-2	-0.51	-1.3	0.19	-3.5	1.5	-5.3
-0.54	-0.16	5.6	1.3	-3.2	1.4	-4.3	-4.6	-2.1	-3.8	-5.5	-5.5	-3.2	-7.9	-3.5	3.5	-7.2	-3.9	-6.3	-5.4	-12	-3.6	-1.8	7	1.8	-3.3	4.6	6	-0.02	-4	-4.5	-11	-2.7	1.3	0.65	-3.1	3	-5.8	-2.2	-2	2.8	-3.6	4.8	5.2	1.2	-3	0.6	0.79	-7.8	-9.7
-0.7	-0.06	-6.4	-0.79	-4.6	-6.2	-4.5	-2.7	-3.9	-3.7	-4.6	-2.9	-3.5	-4.1	-1.4	8.3	-3.4	2.5	-3.1	-5.7	0.84	3.8	4.8	1.2	1.1	0.4	3.1	2.7	-0.55	-0.77	-2	-1.7	-4	-0.78	2.5	0.05	-0.99	-0.94	0.18	2.1	1.2	0.75	-2.2	0.94	1.5	-0.68	1.8	-1.4	-2.2	-7.8
-0.44	0.07	-4.6	-3.8	0.59	-4.2	3.3	6.5	2.4	-0.06	1.6	-2.2	2.1	8	-6.4	-2.3	-0.71	-11	-1.4	-3.7	-3.4	-2.1	1.1	0.44	1.4	0.42	0.94	5.5	3.3	0.19	4.8	0.19	-0.34	1	-1.4	0.19	-3	4.3	-4.7	-0.71	2.8	-0.38	-2.1	1.4	3.2	-2.2	-0.35	0.55	5.2	-3
-0.09	0.17	-2.9	-2.1	1.6	-3.2	3.4	-2.9	0.63	1.4	0.92	1	2.2	3.1	3.5	-5.3	-4.3	6.8	-9.2	1.2	-1.1	-2.5	0.1	-4.3	0.35	4.3	-1.4	-1.6	-0.81	4.1	-0.96	3.1	2.8	0.64	0.18	1.5	4.7	-2.1	-8.2	-6.1	-3.4	-5	-1.5	7.2	-2.3	-1.6	2.3	-5.9	1.3	6.3
0.23	-0.31	-3.6	-7	-1.1	-9.4	-6.6	-6	-4.8	-2.1	-4.8	-1.1	-5.3	-6.5	3.8	-1.7	-2.2	-1.1	-5.3	-1.7	-0.39	-3.1	4	2.2	3.1	-3.2	1.8	1.1	3.5	0.8	3	-1.9	2.7	-2.9	2.5	2	6.6	0.49	0.29	1.3	-0.99	-3.9	2	3.9	-2	-1.4	8.2	2.6	-6.2	0.55
0.14	-0.47	-3.6	-8.6	-0.73	-11	-0.67	-7.1	-4.7	-7.4	-4.6	-9	-5.1	-6.3	2.5	1.2	-6.5	-2.7	-0.54	-3.8	2.4	-2.3	-1.4	-4.3	4.8	-4.4	2	2.4	0.15	-7.1	-2.3	-4	3.2	-6.7	-2.6	-3.7	-0.8	-3	-0.23	0.22	-1.1	-3.6	-3.2	2.4	-2.8	-4.5	2	-1.7	-2.3	-1.8
-0.05	-0.18	2.9	-0.54	-1	-7.8	7	0.61	1.8	-7.5	-0.75	-6.8	1	-7.1	6.9	-7.3	1.1	-0.44	2	-0.16	0.62	2.4	-1.3	-5.3	-3.2	3.6	2.6	3.4	-6.5	-1.6	-3.7	-1.1	-3.5	-6.4	-5.6	1.2	-6.4	-1.3	-5.2	5.1	-6	-3.2	4.9	6.3	-1.4	-1.4	-7.6	5	-3.6	-2.3
0.27	0.13	-5.3	-6.8	-12	-3.2	-7.1	-1.7	-3.5	-2.6	-2.1	-0.64	-2.2	1.6	0.57	-6	-3.7	-3.9	-3.6	-3.6	0.1	-6.5	-5	-2.9	-0.12	3.2	2.5	-0.19	-2.4	-0.68	-4.3	-1.3	-4	-0.76	1.6	1.6	-0.74	2.1	2.7	2.6	-2.8	-3.8	1.9	-0.87	0.49	-1.4	-2.2	-0.16	-6.3	-3.9
0.07	0.1	-10	6.7	-5.5	0.26	-1.4	11	-5.7	2.1	-5.7	3.8	-6.7	6.8	-0.65	-3.9	-1.7	-4.2	-0.72	3.2	-0.51	-5.4	-2.1	-2.3	-2	-3.8	-3.5	-4.2	-4.6	-3.3	-1.4	-1.4	-4	-0.87	-0	-9.9	-4.7	-2.1	-0.35	-9.1	-4.5	3.7	-1.2	-5.4	-1.5	-1.9	3	-7.1	1.9	-6.4
-0.24	0.16	-9.4	5.6	-2.9	-1.5	0.43	0.04	0.63	2.1	-4.4	1.9	0.11	3.6	1.3	9	2.1	0.77	0.78	5.2	-0.8	-6.1	-2.3	-4	-1.6	-1	-2.6	3.3	-8.3	-0.51	1.2	3.7	-5.7	-1.9	-4.4	-4.2	-5.8	-2.9	2.9	-6.9	-5.7	0.51	3.8	1.8	0.01	2.4	-0.45	-0.25	-3.4	-0.63
-0.12	-0.35	-5.7	-2.4	-4.4	-0.86	8.7	0.31	4.5	-3.8	4.2	-2.5	3.5	-0.16	-5.2	5.7	-7.6	-3.9	-4.4	-0.22	0.17	-6.5	3	0.73	-3.5	4	-1.6	-0.31	-4.3	1.8	-4.1	-1.4	-4.4	-1.6	-2.1	-2.6	-5.2	-3	-2.3	-5.2	-8.5	2.5	-2.5	4.4	-3.3	-2	-4	-3.1	-1.3	-0.03
0.8	0.06	1.7	2.7	-3.1	6	8.1	8.9	7.9	1.6	10	2.7	4.4	2	-3.5	2.3	4.9	-3	-0.66	-0.9	3.4	-5.5	2.5	-4.5	1.4	1.7	1.9	3.5	-2.7	-1.1	1.4	3.8	-5.2	-1.6	1.2	-0.28	2.2	2.6	2.4	-1.9	1.7	-2.9	-3.5	2.5	-0.02	-2.2	1.9	-1.1	-4.4	3.7
0.04	0.71	-0.23	2.1	0.24	10	-0.15	4.7	-2.4	5.6	-4.1	5.9	0.78	11	-3.4	1.4	3.8	-4.3	4.7	-0.77	1.2	-1.2	-0.75	-4.5	-0.48	3.6	-3.9	6.4	0.26	1.4	1.2	1.1	-3.5	6.4	3.3	3.4	1.6	2.5	3.1	-2.3	3.4	-2.8	-4.4	3.6	4.9	0.07	-5.2	0.43	-2.5	8.8
0.06	0.56	1.4	-4.2	4.9	1.8	-0.23	3.8	-4.2	0.02	-4.6	1.5	-1.9	0.69	-7.2	3.1	3.5	2.2	1.5	2.4	0.59	-0.09	1.1	1.3	-0.45	1.1	-5.9	3	-1.3	-0.27	-1.4	1.1	-0.61	3.5	-4.9	0.15	-6.5	0.95	3.2	-3	8.3	-3.3	-7.6	7.8	1.1	0.93	-5.9	-0.1	-0.43	6.4
0.45	0.35	3.4	-0.44	9.6	0.3	3.5	1.2	0.39	-4.5	2	5.6	4.1	1.5	-0.42	0.74	5.8	4.3	-0.04	5.9	1.3	-0.62	-0.51	-0.86	-1.6	-1.7	-1.7	0.74	-4.8	-0.35	-2.6	-0.17	-3	3	0.37	2	1.4	-0.3	-2	-3.1	5.2	-4.7	-2.2	2.1	1.4	-3.5	-0.27	-0.76	-1.3	0.96
0.26	-0.4	3.6	-0.4	13	1.9	5.6	5.9	4.9	-1.3	0.36	3.8	1.6	5.2	0.47	-1.8	-0.78	3.1	3.9	0.99	-4.7	0.92	-1.3	-4.6	0.14	0.34	2	-0.54	9	-2.6	4.4	1.6	3	-3.2	4.7	0.7	9	-3	2.9	-1.8	7.7	-3.7	5.1	-4.3	2.2	-2.2	4.9	-0.67	0.62	3.8
0.36	0.28	3.2	-2.3	4.7	1.3	2.1	3.1	2.7	1.6	1.1	-1.6	-0.07	-0.5	0.45	3.4	4.7	5.7	1.5	1.6	-2.5	1.8	-5.5	-1.3	-1.7	-6.9	-0.74	-4.5	1.3	-5.4	-2.5	-1.4	4.6	-3	1.9	0.22	4.1	1.6	2.3	0.99	2	1.9	-2.2	2	2.2	5	-5.1	3.3	-1.8	-0.37
0.01	-0.19	0.84	-5.8	-3.6	-3.2	-1.4	-2.5	-1	-1.2	7.8	-4.9	3.3	-0.85	-4.1	-3.6	1.3	-5.3	-0.23	0.44	6	4.4	-3.2	4.2	-0.85	-4.3	-2.4	-4.1	2.4	-0.07	-6.2	-3.9	3	0.05	5.1	-2	6.4	0.92	10	1.6	-0.47	2.8	-2.1	-2.3	5.4	-2.5	-0.03	-2.3	-1.6	-3.5
0.51	-0	-4.8	5.2	-1.2	3.7	-1.7	0.04	0.5	1.8	3.2	1	-2	0.39	-4.4	-3.3	1.8	2.1	3	3.5	5.9	1.3	4.1	2	-2.7	-3.5	2.3	-4.9	3.5	-1.4	3.3	-6.1	-0.55	-0.18	5.1	-2.5	5	-6	5.3	-0.97	-2.6	6.7	1.8	-0.15	0.94	0.61	3.7	-1.9	3.7	-6.8
0.11	0.02	1	4.3	2.1	0.44	6.2	-4.1	1	2	-4.3	0.77	0.69	-3.5	-0.71	4.2	2.9	2.7	-1.1	6.2	6	1.4	8.1	-2.3	-3.6	-2.9	0.69	-1.6	-4.7	-3.7	0.28	0.8	-8.3	-0.92	0.46	3.3	-1.4	2.3	0.85	-0.78	4	5.1	1.9	2.2	0.39	2.4	-0.07	0.4	-1.6	3.5
0.28	0.11	2.2	-8	-0.07	-5.6	1.9	-5.5	-1.1	4	1.6	8	-1.2	-5.9	1.9	9.1	-4.5	2.6	-2.2	6.1	2	10	6.9	4.3	-2.4	3	-0.07	-2.7	-6.5	5.3	0.76	-0.2	-4.3	3.3	-4.7	2.4	-6.2	2.4	-6.6	-0.44	3.5	9.3	4.3	-1.5	1.9	1.9	-1.5	-2	-0.91	3.1
0.31	-0.08	2.1	-6.4	1.5	3	0.54	3.2	4	2.2	-2	10	-3.9	4.3	4.9	0.06	1.3	0.92	0.79	-7	-3	2.7	-1	1.9	-2.4	0.12	1.6	-4.1	-0.46	3.1	-0.99	-3.8	0.92	-0.87	-5.8	1.4	-0.18	-0.1	-4.5	-1.6	2.3	2	3.9	-14	-3.6	3.4	-3.8	-6.1	1.8	-4.3
0.13	0.4	-1.2	0.99	6	4	-0.67	1.5	2.9	-0.78	-1.7	4.7	1.3	4.9	2.4	-5.2	-3.4	-3.6	6.3	-3.9	-0.89	7.3	-3.3	1.4	2.3	-1.6	-0.06	-1.4	0.1	4.5	-0.88	0.19	-3.4	2.1	-2.7	5.8	5	3.2	-2.1	-0.1	-1.1	2.2	3.2	-3.4	-3.7	4	0.98	-1.2	0.67	-0.73
-0.35	0.26	4.3	0.06	2.3	6.6	-1.3	-0.92	-2	-3.1	0.4	-8.7	0.9	-2.1	-3.7	2.7	-5.5	-6	-3.5	0.15	-5.4	3.1	-4.3	3.2	-7.5	1.9	-2	-4.6	-1.1	4.4	-2	7	0.36	7.5	-1.9	2.8	-2	2.7	-4.7	-1.9	1.9	-2.5	1.2	-7.1	-4.6	-1.2	-0.31	-1.3	-0.08	-4.3
-0.02	-0.19	8.4	7.5	-3.9	7	-6.1	4.1	-0.49	-2.3	3.8	0.46	0.44	-1.2	0.57	-3.2	4	-1.5	5.3	0.6	-5.7	-4.9	2.2	1.4	-0.17	1.2	4.7	-9.5	-3.4	3.5	3	-0.68	0.15	0.4	0.73	0	2.1	1.3	4.1	-3.7	2.7	-3.4	2.1	-15	0.93	-2.6	7.2	-2.9	-0.65	-2.5
-0.07	-0.15	-1.9	-1.2	0.32	0.73	-5.7	0.92	-2.4	7.7	-0.04	7.1	-4.5	3.9	-1.1	-4.1	-0.64	-2.2	0.08	-0.35	-0.63	-4.3	-0.41	-5.9	-1.9	1.5	-1.6	0.99	-5	6.1	2.2	-0.58	1.4	7.6	-1.9	8.9	-1.6	13	4.4	-0.64	5.1	0.89	-3.8	2.6	6.7	0.16	-1.7	7.8	-0	-0.13
-0	-0.34	1.1	-4.6	3.2	0.44	-3.2	3.8	-4.1	9.9	-2.2	7.8	0.78	4.9	5.7	1.6	2.4	-3.5	0.3	-6.8	0.42	-1.8	-1.4	-5.2	-7.6	0.97	-5	1.3	-13	-0.76	-3.2	3.3	-4.8	2.9	-6.5	-0.8	-4.9	5.8	-2.1	-8	8.9	3	-11	-0.65	0.63	0.37	-3.8	5.6	-3.6	4.8
0.35	0.22	13	-9.4	1.9	-4.4	12	-3.1	5.5	6.6	11	4.8	6.9	-0.05	-1.1	-2.7	14	1.3	4.8	-1.7	-6.8	-0.08	-7.4	-2.1	-17	-7.8	-7.8	0.9	-12	-5.2	6.8	0.16	-7.9	-6.5	-8.5	-3.7	-3.1	-0.21	-1.4	-2.7	-4.5	-1.3	-4.9	4.2	2	-0.92	3.5	3	-2.8	1.1
0.34	0.18	8.7	-2.1	-1.2	-1.1	7.7	1.9	11	7.8	10	4.3	2.6	1.5	1.1	3.3	1.9	-0.48	3	4.6	3.5	-5.5	1.8	-2.1	6.8	-1	2.1	1	2.5	2.5	-0.66	4.6	5.8	1.3	-2.4	3	-0.59	-5.1	0.41	4.2	4.6	-6	0.49	7.9	-2.1	-3.9	-4	-0.09	0.76	-0.79
-0	-0.26	3.8	-4.7	-0.67	-1.4	1.6	-0.65	0.68	3.2	-2.5	-0.93	2.9	5.8	3.1	-4	4.3	-2.4	3.5	1.6	4.6	1.6	3.1	-2.9	-2.7	-2.9	3.5	1.7	0.06	0.85	1.3	-3	-0.45	0.99	-2.6	3.2	5.3	-3	-6.1	4	5.5	-2.7	0.85	-4.8	-4.3	-2.1	1.3	-3.9	8.8	1.4
-0.32	0.36	2	6.9	-2.1	-6.5	1.8	0.36	-1.1	14	-1.8	6.6	0.77	4.6	-0.61	2	6.9	-0.2	1.6	2.9	0.22	-2.4	-0.29	-2	-4.9	-3.1	0.82	2.1	5.2	1.2	-0.98	0.27	0.66	-2.3	-2.9	-2.4	-2.2	-1	1.1	2.9	-4.2	0.53	5.8	1.3	-3.9	-0.65	-3.6	0.6	2.5	-1.8
-0.38	0.61	-5	-1.6	0.25	1.8	-2.2	-2.1	1.6	7.2	-1.1	4.9	0.98	-0.94	0.5	6	3.2	6.8	-1.8	0.89	2.2	1.2	0.26	-3.9	-1.6	2.9	-2.6	2	1	6.4	-1.9	1.2	2.9	3.1	-3.6	1.6	-0	1.1	-3.5	2.9	0.38	0.66	1.7	2.3	-3.9	1.1	-4.4	3.2	-3	3.2
-0.22	0.59	-3.5	3.1	-3.9	-1.1	2.3	1.3	3.3	1.9	0.7	5.2	1.1	-4.2	-1.6	7.2	-3.4	7	-2	-2.8	-0.32	0.21	-1.9	-0.98	0.72	1.8	-5.5	-3.1	-2	-2.8	-0.78	0.59	1.3	-3.1	-3.8	-3.6	-1.3	-6	-1.6	-1.4	-1.7	2.9	-5	-1.7	0.54	1.8	-0.22	1.7	-1.9	4.5
0.16	0.68	3.9	1.5	-2.4	-4.1	-1.7	0.84	1.2	4.8	1.4	-5.3	-0.38	0.91	-4.1	-0.34	-2.3	2.3	2.2	0.06	-7.2	-2.1	-3.3	-4.3	-1.3	2.2	-4	-2.5	1.2	-1.8	-2.7	3.2	1.4	-2.5	-0.4	0.82	-2.3	2.1	3.2	3.2	4.5	-1.9	-7.5	-1	1.9	-2.8	1.1	3.1	3.1	6.2
0.25	0.46	-2.5	-2.3	-6.9	-6.1	-7.8	-5	-2.8	0.15	-4.3	-6.5	-11	-3	-2	-3.4	0.93	-1.3	0.08	1.1	-4.2	-1.5	-7.5	-5.6	1.9	0.81	-2.1	5.1	2.3	-1.3	-0.25	-2.4	-2	3.4	-2.2	1.5	0.41	1	-0.48	-0.99	-3.3	-3.8	-1.5	-2.1	2	-2.9	1.1	2.9	3.4	7.4
0.13	0.26	0.28	-0.34	-1.3	6.4	-6.2	0.19	-2.5	-1	-6.1	-1.9	-7.7	-3	4	4.2	2.6	1.4	1	-3.1	-0.56	-3.6	-5.1	-0.11	-2.2	1	-8.7	2.9	-2.8	0.04	-5.2	2	-0.93	-0.71	-6.1	2.8	-6.2	1.3	-7.8	3.9	0.02	5.3	-7.7	3.3	-6.4	4.9	-3.9	1.2	-9.3	-2.3
0.32	-0.39	5	2.1	4.3	-0.53	0.09	-0.41	1.2	4.8	2.1	7.9	0.1	-0.13	6	1.7	6.5	-2.7	2.2	1.1	1.7	-1.1	0.65	-5.8	-2.2	-0.31	-4.1	0.91	3.2	-8	-2.2	-2.5	2.2	-8.4	-3.9	-1.4	-3.7	4.4	-3.7	1.9	1.8	-2.9	-6.1	7.3	3	-4.5	-5.9	0.64	-1.1	-1.1
0.57	-0.25	-0.92	-0.29	4.5	-3.9	6.5	-0.65	0.09	-2	5.3	-1.8	4.3	-5.2	1.1	-0.89	6.8	-2.6	8.1	1.1	-2.3	2.9	0.93	-1.2	4.7	-5.2	-0.38	0.85	6.8	-3.4	-2.2	2	1.1	-5.8	4.9	-0.23	4.9	-2.9	3.3	0.3	1.6	-1.9	1.8	5.8	3.8	-2.5	1.2	-2.8	2.6	-3.1
0.7	0.05	-2.2	1.8	-1.1	-3.3	0.45	-0.14	-1	-2.9	-4.3	-8.5	0.82	-6.2	-1.3	-0.32	12	6	5.9	-1.9	-0.69	2.1	-3	1.6	-0.03	-2.8	0.82	-0.97	2.8	-7	1	2.5	1.8	1.4	0.85	-2.3	3.9	-6.5	2.9	-0.74	-8.1	-1.7	2.1	-1.3	5	0.97	1.4	-0.29	-0.98	4.7
0.18	-0.13	-3.2	-3.2	0.3	-1.3	-4.2	-4.6	-0.61	-2.3	0.71	-9.5	1	-4.2	-0.77	-0.03	8	-2.9	-0.01	-6.6	-0.9	-0.99	3	-3.4	4.2	1.6	-4.5	-1.8	0.72	-4.6	-4.4	-7.6	0.67	0.8	4.2	-4.1	0.31	-3.3	1.2	-2.8	-3.8	-1.4	-8.4	-3.8	-2.2	-4	-5.5	-3.1	6	-1.8
0.52	0.54	-3.6	3.2	-6.8	6.2	1.4	3.2	-3.4	0.42	-0.99	-1.6	4.3	0.72	3.1	-1.2	5.2	-2.5	7.3	1.8	1.6	-4.9	3.2	-1.1	0.23	0.09	0.56	-2.8	2.3	-0.63	-3.1	0.41	-5.6	-1.1	2.6	-1	2.8	1.2	2.3	-2.9	-0.83	1.9	2	-0.86	-5.7	1.4	2.1	-1.2	-1.2	6
0.88	0.52	0.21	-4.7	2	0.59	3.1	-3.3	-1.9	0.44	-0.65	-1.8	0.26	-3.2	-1.4	4.2	10	4.7	4.8	3.8	2.7	0.56	8.7	1.6	-0.3	4	2.7	5.2	0.8	1.1	3.9	2.5	-5	3.4	6.9	2.5	3.9	3.8	5.8	2	-2.6	-2.5	5.7	10	5.1	-1.1	4.5	5.7	-1.6	7.3
0.12	-0.01	-0.57	-11	3.8	0.09	-2	-8.9	3	-2	1	-5.4	0.04	-4.9	-0.83	-2.8	3.5	-3.8	-1.5	3.3	0.62	-7.7	-0.57	-3.7	0.65	6.9	-1.6	2.3	1.8	2.7	5.2	1.3	-0.3	5.7	1.8	0.85	1.9	-0.4	9.3	7.4	6.2	-0.23	-1.3	4.9	0.5	-0.68	-0.59	0.92	5.9	6.2
-0.22	0.41	-0.65	-1.5	0.89	-2.3	-0.55	0.35	3.1	-1.3	1.7	-2.1	0.99	0.28	2.5	2.2	5.5	-0.77	4.9	-1.4	4.5	-0.26	2.5	0.45	1.3	7.5	-5.2	0.78	-5.2	-1.5	-2.9	-2.1	-0.6	-2.3	-10	4.2	-3.8	-1.8	-2	-2	0.89	-1.1	0.6	-2	-3.8	-0.03	-4	-1	0.19	3.9
0.31	0.27	-3	-0.11	-1.6	-2	0.26	4.8	2.5	-2.5	-2.3	-0.98	-2.6	-3.7	0.02	-5.2	6.9	7.5	2.2	-2.4	0.23	0.55	0.36	5.7	3.1	0.15	-0.21	1.7	3.4	-3	3	-1.6	-1.6	-3.7	1	1.1	1.5	2.1	1.8	3.8	-1.2	-1.1	5.8	6.4	0.59	-3	-3.6	-1.1	4.3	-2.1
-0.19	-0.01	-4	-5.8	1.5	-6	-9.2	-0.39	1.5	-2.9	-0.36	-4.2	-4.3	-5	-3.2	-2.8	0.51	-1.8	5.5	0.87	-7.5	-4.4	-2.8	-6.3	3.5	0.61	-6.5	-2.3	8.7	-0.42	-0.71	-6.2	7.2	2	3.6	3.3	2.2	-3	6.4	6.4	0.77	-0.84	-5.8	-1.8	1.8	-2.8	0.45	-0.51	4	-1.9
-0.09	0.05	-1.1	-1.3	-0.73	-4.8	0.99	0.52	-1.5	0.06	2.8	-0.81	4.3	-4.1	-1.3	1.6	-6.2	0.48	2.4	-3.1	-0.27	-0.92	6.7	0.76	-1.1	-1.3	2.1	-1.8	-0.69	-6.3	0.01	-2.7	0.91	-2.2	4	0.36	0.94	-5.1	0.5	4.3	-2.9	6	-4.7	-5	1.7	0.03	3.7	-2.5	-4.3	6.2
-0.02	-0.12	0.13	-5.5	0.1	1.2	6.8	0.74	3.1	-0.51	-2.7	1.8	2.7	1	7.2	2.3	14	-3.1	4.3	-5.1	7.3	-0.23	4.7	-0.76	-1	2.1	5.8	-2.9	1.2	-10	6.8	1.6	-2.9	-3.1	5.3	-1.9	8.4	-3.8	6.2	1.8	-3.9	2.9	2.4	-7.8	1.4	1.6	7.9	1.3	-1.4	0.87
0.05	0.34	0.48	-4.2	-1	0.05	3.4	-0.1	-3.1	-0.39	2.7	-5.4	2.7	-0.69	-3	2.6	4.8	-1.1	0.37	2.1	0.53	0.85	3.1	1.4	-2.8	4.4	-6.9	2.2	-1.5	3.3	-3.9	-0.38	-3.4	6.5	-2.9	0.73	-0.52	-5.8	0.57	2.4	3.2	5.9	-6.1	-1.1	0.53	-2.1	-3.9	-5.1	-2.1	8.6
0.26	0.03	-1.5	11	1.6	0.93	2.3	3.6	3	0.47	2.6	-0.18	6.1	-4.2	-3.3	6.7	2.9	4.8	0.22	6.8	0.74	1.7	4.2	3.6	-2.2	0.43	1.2	2.2	3.8	3.1	-4.2	-2	0.67	4.6	1.7	1.8	-2.3	0.16	5.3	0.37	0.33	-3.5	1.6	0.25	1.8	2	-1.4	1.4	-1.7	2.4
-0.08	-0.32	-2.2	2.9	0.5	7.7	6.3	-1.4	8.5	-0.45	5.2	-0.43	3.1	0.71	-2.7	2.6	1.2	-1.5	-3.2	-0.23	0.7	6.6	-1.3	5.4	2.9	-2.4	1.4	3.1	4.5	-6.3	1.6	3.6	6.3	-3.8	3.6	2	2.9	2.7	6.8	0.61	-2.1	-1.6	1.4	-0.43	0.07	1.6	-3.7	-0.92	6	-8.9
0.18	0.09	1.9	1.1	1.7	2.2	11	-1.8	12	-0.35	9.9	-3	6.1	-4	6.1	3.5	-0.43	4.7	0.04	2.8	0.48	-1.9	5.8	2.4	8.7	0.56	2.6	2.4	3.2	1.1	-1.1	-2.1	7.1	1.5	-2.4	0.43	-4	-2.4	-2.2	2.5	-3	5.1	1.6	3.5	0.57	5	-8.2	-0.96	3.9	3.2
0.04	-0.09	-0.27	3.2	2.4	-0.37	2.7	-1.1	2.4	0.81	-6.4	-5.7	-0.15	-2.1	8.1	2.4	5.2	-1.4	1.8	4.5	2.7	0.67	0.95	2.2	-0.38	3.4	-0.05	-0.48	-0.05	-0.34	0.96	-0.21	1.9	1.6	-5	0.94	-3.9	-1.6	-4.6	3.9	-1.6	-2.7	1.2	5.8	2.8	0.1	-2.1	-0.09	-1.7	2.3
0.23	-0.26	4.4	-1.9	-0.81	-0.42	-3.1	-1.6	-0.82	2.8	2.4	-2.7	-0.92	3.1	3.8	-1.6	9.8	-3.2	0.59	0.46	1.8	-0.04	3.1	2.7	-3	-3	-3	-5.5	-6.9	-4.4	-3.4	-7.1	-2.9	-3.1	-1.2	-1.6	-4.8	-3.5	0.84	-3.1	1.8	-3	2.5	-4.7	-5.6	-2.8	-8	-3.9	-4.4	-4.2
0.59	0.2	2.8	8.1	-0.93	-0.78	0.43	3.7	-2	1.9	-1.8	-4.2	-2.1	-2.6	4.8	2.7	4.4	5.7	1.6	2	10	1.9	5.9	2.2	0.18	-0.85	-6.6	3	-0.38	0.47	-4.7	3.3	-0.02	0.7	-0.17	1.1	-3.5	0.84	2.6	0.82	-3	-1.8	7.6	3.6	-3.7	-1.5	-4.5	9.2	-0.01	0.94
0.28	0.15	2	1.8	-2.2	6.5	-2.8	2.4	-1.6	-1.6	-2.8	-3.5	-3.2	1.4	5.9	5.8	2.9	4.7	6.7	0.97	9.4	12	3.1	9.7	0.79	5.5	0.09	-1.2	-3	2.1	0.46	4.7	-3.1	7.9	-2.3	2.6	-2.5	3	6.4	3.3	2.3	1.8	3.5	1.7	-0.39	1.7	-2.1	1.2	-3	6.2
-0.23	0.21	-3.1	3.4	-4.9	4.5	-2.2	0.13	2.7	2.1	5.7	3	2	4.1	-2.9	4.9	-5.5	-3.5	-0.76	-2.5	2.5	-1.1	2	-2.9	-6.5	3.5	-9.2	-0.15	-6	1	-10	-1	-6.6	1.8	-5	-8.4	0.62	-4.4	0.13	0.21	-1.8	-0.73	-8.2	0.4	0.9	-4.5	-11	-8.3	-6.4	-0.94
0.13	0.3	-2.4	5.3	-0.51	-5	2	2.9	-5.5	7.3	-2.3	5.9	2.6	3	-4	5.3	-2.6	2.7	-5	1.4	-3.3	-2	-10	-4.5	-5.7	0.63	-1	7.4	-1.2	5.6	-4.5	0.25	-2.6	3.8	-0.35	0.32	-1.2	0.4	-0.16	1.5	-5.9	2.6	-5.6	11	-3	-1	-2.6	1	-7.8	0.36
-0.3	0.2	-7.4	-5.1	-9.1	-4.9	-1.7	-0.74	-5.3	2.8	-2	-0.5	-4.7	-1.3	-8.7	2.4	-0.5	3.9	-6.1	0.67	-5.4	-1.6	-6.6	-1.1	-1.4	1.6	-0.19	3.4	-2.4	0.84	-2.2	4.2	-8.1	2.3	2.4	4	-0.6	3.6	2.3	-1.3	-2.6	-2.6	-3.7	7.3	-3	-3.4	-2.9	-3.8	-5.1	3
-0.83	0.06	-11	-5.9	-6.4	-0.32	-6	-1.7	1.4	-8.7	-0.55	-3.8	-2.9	-0.53	-6.1	-5.7	-1.5	-7.3	-6.2	-0.88	-1.1	0.58	-3.4	-2.9	1.3	0.84	-1.4	-0.7	-3.6	-8	-0.26	-3.8	-1	-4.5	6	-7.4	-0.46	-0.79	-0.14	-1.5	-1.9	-0.25	-5.7	0.23	-1.6	-6	-3.8	-8.5	-7	-10
-0.2	-0.42	-4.5	-2.4	-1.6	-1.4	-6.4	-3	-4.9	-3.2	-0.9	-3.2	-3.1	-1.1	-3	-2.9	-0.21	-2.6	-4.5	4.2	-2.8	1.8	-3.1	-1.8	-4	0.26	-2.5	1.9	-4.4	-2.3	-2.7	-3	-1.4	-5.1	-2.5	0.87	-2.9	1	-5.8	1.2	-0.16	5.7	-5.8	1.4	-0.83	-0.7	-1.4	-2.9	-7.1	-7.1
-0.01	-0.05	2.1	3.6	-2.5	-2.6	3.7	-4.4	-2.3	2.5	3.3	-3.1	1.1	1.5	2.8	1.9	-6.7	-4.2	-2.9	1.6	-7.5	0.1	-6.3	2.6	-4.1	2	-6.3	4	-4	1.2	-4	0.18	-3.5	-2.2	-5.4	3.6	-2	9.4	-2.7	4.6	0.28	-2.7	-9.5	3.7	0.38	-0.36	-5.3	0.74	-9.3	-3.6
-0.07	0.09	7.5	-2.6	-3	-3	-1.8	-2.8	0.23	0.97	1.5	-3.9	-0.99	-4.7	2.7	-0.01	-3.3	2.8	0.82	1.2	3.9	3.1	0.18	-0.92	-4	3	2.5	-1.4	-2.9	5.2	-3.2	0.55	-1.5	1.7	-2.7	5.1	-2.2	0.39	-2.1	6	2	6.4	-3.5	2.8	3.4	-0.12	3.4	-6	-4.3	0.97
0	0.01	-1.4	3.5	5.3	5.9	-2.4	5.3	5.6	6	1.6	4	-0.99	5.1	-5.8	7.3	-5.2	8.5	4.2	4.3	-5.1	3.7	-5.3	6.9	4.5	5.9	3.2	1.7	5.4	5.1	4.7	2.1	5.7	2.3	2.7	-0.43	1.1	3	0.95	3.8	2.1	3.1	4	4.9	1.5	-0.84	5.3	-0.21	2	0.51
-0.09	0.11	-4.6	17	2.6	15	0.95	7.1	3.4	3.4	7.3	2.1	-0.91	4.8	-4.5	6.1	-4.3	8.2	-6.6	4.7	-1.1	-2.5	-5.2	6.6	-1.1	6.5	-2.8	2.5	-3.8	3.1	-0.78	3.6	-2.2	-3.2	-1.2	0.69	2.1	6	1.8	2.5	1.3	-6.5	-0.52	4.5	6.5	2.6	2.3	2.9	0.41	2.4
0.15	-0.18	-0.99	8.9	-1.6	7.2	-1.6	2.5	-3.6	2.6	-1.9	-1.3	-0.69	2.3	4.3	0.52	4.8	-2.9	1.9	0.92	-3.5	0.43	0.14	-2.2	0.42	3.6	0.62	-1.8	2.1	2	-1.1	-0.97	-0.96	2	5.3	3.1	1.5	-2.6	3.6	0.39	-5.2	1.6	-0.15	-1.6	3.9	-1.2	4.3	-2.4	3	2.4
-0.08	-0.63	1.7	6.7	-0.13	0.6	-7.7	0.4	-7.7	2.8	-4.2	0.73	-6.4	-1.5	2.7	0.59	4.8	-6.4	3.6	-1.5	4.7	0.79	0.5	6.3	5.6	1.2	-1.7	1.4	-2.3	-6.7	1.2	3	-3.2	0.24	0.32	-4.7	-4.4	-8.7	-2	-5.2	0.84	4.5	1.7	-2.9	-3.4	-1.5	-1.9	-4.3	4.8	5.8
-0.36	-0.32	-0.37	-0.52	-0.71	-5	-9.7	-1.8	-3.7	-1.9	-4.3	-0.5	-3.8	1.3	-2.5	-4.6	-9.9	-2	-5.5	-2.9	0.68	-8.4	-3.8	-1.9	-4.3	-0.82	-8.6	3.3	-4.2	-2.3	-6.8	-1.4	-4.3	-4.4	-9.3	-4.8	-13	-0.37	-8.7	1.7	2.2	-0.11	-4	-8.1	-10	-3.6	-7.2	-3.3	-0.49	-0.18
-0.19	-0.47	-5.1	-0.22	-5.2	-3.4	-8.2	-0.27	-2.2	-4.2	-2.3	-0.34	-8.7	-1.9	-5.1	-5.3	-0.97	-4.8	-1.9	-2.2	-5.3	-1.3	-1.1	-0.09	-2.4	1.5	0.77	-0.58	-0.14	-0.72	-1.6	-1.4	-0.97	-3.8	0.51	-3.6	-1.6	-4.4	-0.35	-0.88	3.1	-4.7	1.6	-4.9	-0.86	-1.2	-0.33	-0.84	-7.8	-1.1
-0.77	-0.52	-1.4	-0.18	1.4	1.5	-1.5	2	2.2	-3.3	-0.84	-1.8	-0.51	-4.6	-2.9	-1.7	-0.92	-0.35	-0.19	-1.9	-4	-6.2	-4.5	-0.33	-0.5	0.03	-1.4	-3.1	6.4	-3.2	6.2	-2.2	0.53	-2.4	2.9	-0.72	3.9	-0.7	4.8	4.6	3.9	1.1	3	1.6	2.2	0.88	-0.3	-2.4	4	-4.5
-0.94	-0.61	-1.9	-3.6	6.7	1.2	-0.24	-0.2	-3.4	-2.7	2.8	-2	1.9	-3.8	-3.3	-2.3	-7.3	3.4	-7.4	-2	-0.66	-5.7	0.67	2.6	-4.1	-2.6	-3.8	-1.3	0.01	-2.3	-0.37	0.75	-3.2	0.34	-1.5	-0.1	-1.2	4.2	-1.1	1.2	9.2	-1.9	1.6	-4.8	0.41	-0.52	-3.9	0.41	-7	-6.2
-0.24	-0.59	3.6	-4.4	4.9	0.64	4.6	0.06	-3.2	-1.5	-2.4	-1.3	3.5	2	3.6	-3.4	2.8	-1.7	-4.7	-2.3	-4.5	4	-3.4	4.2	-1.7	-3.3	-1.2	-6.9	4	-2.8	-0.82	-0.92	4.7	-4.3	-0.17	-3.7	2.8	-7.7	2.8	-4.6	-4	5.8	0.76	-10	-2.9	2	0.31	-7.2	2.4	-4.4
-0.04	-0.12	2.8	8.1	4.1	6.3	9.9	5.2	8.1	-3.7	5	5.4	6.3	3.1	5.3	1.7	0.87	3.9	4	-0.94	-0.85	3.5	-3.2	2	6.3	0.72	3.5	-0.5	-2.5	0.33	1.6	-2.1	1.9	-5.4	0.21	1.3	-1.3	1	-1.8	-3.1	-2.5	2.3	1.9	-3	2.9	-1.6	-2.2	3.1	4.5	0.54
-0.07	0.2	-2.9	8.9	1.3	5.2	3.4	9.8	3.6	-1.8	1.9	6.2	5.8	3.3	-1	-0.5	-6.8	5.5	1.8	0	2.4	9	1.2	2	1.3	3.9	1.9	3.5	-3.2	4.2	-5.1	2.3	-4.4	3.1	-3.4	6.3	-3	5.8	-6.5	4.2	1.7	-1.6	0.68	4	-3.3	4.3	-3.7	5.8	0.26	-1.2
0.71	-0.21	0.44	0.84	1.2	5.1	0.59	-1.1	-4.4	0.92	-6.4	0.12	-2.7	1.4	-4.3	-2.7	-2.1	-1.6	0.91	-2.4	-1.4	2.9	-0.82	5.1	-0.75	0.5	1	-1	1.2	-3.2	4.3	-4.7	0.7	-1.5	1.8	6.3	-0.25	1.9	2.8	4.3	-0.95	-2.2	-2.4	1.9	-1.7	4.2	2.5	-3.4	-7.4	3.5
0.08	-0.11	4.9	1.5	3.1	1.8	-0.99	2	-5.2	1.1	-3.4	-0.16	-4.3	0.17	-7	2.2	2.4	2.2	1.3	-3.4	2	-1.8	0.17	0.59	-2.3	-2.9	0.9	0.47	4.9	0.72	2.1	-4.6	0.74	0.77	1.8	1.6	-1.1	-2.4	0.14	-1.5	-2.6	1.1	-1.9	1.3	0.54	-0.98	-2.5	-4.5	-3.5	4.9
-0.61	0.1	1.2	5.9	1.4	5.1	-4.4	7	0.99	1.6	2.3	3.2	-2.3	2.3	-3.4	-3	-5.7	1.1	0.57	-4	-2.5	-0.29	-0.31	-4.8	-5.7	0.21	-7.8	3.3	-3.8	4.6	-0.67	-3.7	-0.36	3	-2.9	0.15	0.36	7.1	-2.4	4.1	-1.1	1.4	-5.6	7.4	-3.3	4	-0.53	4.1	-3.6	-2.5
-0.28	0.81	-1.9	2	-1.4	-0.21	-9.7	-2.5	-6.7	-1.9	-4.6	1.4	-7.8	0.03	-3.5	3.5	-1.7	-5.2	-0.42	-3.8	2.6	-2.4	-3.2	3.6	-5.3	0.85	-2.6	-0.89	2.9	-4.1	0.77	-3.8	1.5	4.5	2.4	0.25	1.2	2	8.3	14	7.7	1.8	-2.5	6.9	0.97	0.87	3.2	1.1	-2.5	4.9
-0.14	0.24	-0.59	-1.8	0.75	0.44	0.35	-0.62	-2.4	-5.2	-3.6	0.5	-1.7	-2.2	1.6	2.5	3	-2.1	0.41	-2.5	4.2	1.9	1.9	1.8	-3	2	-0.04	0.12	-3	-0.17	-1.9	0.92	-0.16	4	1.3	-0.37	2.3	1.1	4.2	9	-0.03	4	-1.6	1.6	2	9.6	-3.6	2.6	5.6	1.1
0.06	-0.13	7	-6.4	4.3	1.4	7	-2.4	5.4	-4.5	0.77	-2	2.5	-2.2	5.8	-4.3	-5	-1.6	1.1	-3.4	2.4	7.1	7.9	5	-0.95	1.3	3.9	-5.3	-7.3	-2	-0.73	-5.8	-0.91	-5.5	-2.4	2.4	-0.01	0.35	0.87	2.5	-5.7	0.15	1.4	-5.6	-1.9	3.2	-0.11	-1.6	2.8	-2
0.05	-0.2	2.8	3.2	-4	-1.7	-3.8	3.1	-0.84	-6.8	-0.26	-4	-1.9	-1.6	3.1	-0.27	-4.6	3.1	-0.01	2	1.1	0.3	-6.2	-2.1	-0.05	-6.8	0.3	-8.8	2.3	3.2	-6.1	-3.7	-0.41	7.6	1.9	1.8	1.8	-1.9	0.47	4.9	-3	-1.5	-2.1	-6.5	-2.2	3.3	-1.4	-6.7	-0.01	-4.7
0.04	0.41	5.2	2.6	-2.7	14	-2.1	-0.01	4.5	-3.5	2.6	1.9	-3.5	10	-0.02	-3.2	-5.6	-1	-2.9	-2.9	8.1	0.35	4.4	5.9	-1.8	-3.1	-0.37	-5.6	-4.6	-1.6	-3.8	3.5	0.28	-0.42	1.3	2.2	-3.6	0.01	-0.79	4.7	-1.4	-7.7	0.05	-2.2	-2.9	4	-3.5	-4.6	-1.7	-6.2
-0.72	0.19	4.9	4.2	5.7	3.8	6.5	-7.1	3.9	-0.15	4.7	-2.2	2.4	0.16	-0.71	-1.8	-15	-4.2	0.57	0.64	0.82	-0.91	1.2	0.83	-0.71	-2	0.62	0.38	4.6	6.9	-5.8	-1.8	2.2	0.63	-2	5.3	-1.4	-2.2	-7.2	-0.29	-0.99	1.7	-1.6	-1.1	0.18	3.9	-1.9	2.5	-3.2	-3.8
-0.07	-0.43	0.21	3.7	-6	6.3	-1.7	-3.8	-4.2	-2.5	-4.9	-2.3	-3.3	-3.4	8.7	3.7	-2.6	-2.6	5.4	-3.3	9.3	0.03	3.6	2.6	-4.5	-6.2	1.9	-1.2	1.7	7.5	-0.99	-2.3	3.2	6.7	-5.2	-1.3	-2.4	0.46	-3.3	2.9	6.6	-2.9	-0.53	-2.2	1	0.41	-0.51	2.6	1.7	-0.08
-0.47	-0.26	-4.5	-6.2	-1.8	2.8	-10	1.9	-2.2	-1.3	-4.7	-1.6	-8.1	8.3	3.4	-5.4	-7.2	-1.8	1.2	-1	3.9	1.1	6.6	2.7	-6.3	-3.7	-6.1	-0.75	-14	0.09	-1.5	-1.7	-9.6	3.8	-9.4	-3.5	-8.2	-1.1	-12	-7	0.63	-3.1	-6.5	0.35	-4.4	-3.5	-0.86	-1.9	-5.4	4.2
-0.61	0.15	-3.5	2.3	3.8	-5.6	-3.2	5.1	2.1	0.75	-1.2	-2.1	3.7	1.7	0.58	0.1	7.5	2.3	-4.8	1.2	3.1	-0.61	2.3	0.28	-8.1	-3.1	-4	-1.7	-2.6	-1.5	2.1	3.2	0.66	2.8	-5.3	-5.6	-1.7	-3	-12	-0.73	-3.6	-4.4	-2.1	3.1	-5.5	-1.1	0.91	3.6	-6.9	1.4
-0.23	-0.28	-3.1	0.38	-4.9	0.11	-7.1	2.1	-4	-1.5	-7.3	-6.1	-5.1	-0.63	1.1	5.1	4	4.6	-3.3	-4	-1.4	6	4.2	3.8	-3.3	2.4	-2.2	0.68	0.39	-2.5	-2	1.1	-3.7	-0.52	-3.5	-7.6	-0.71	-3.5	-6.3	-1.5	-2.5	-3.8	2.4	-3.9	-0.75	-3.3	-3.4	-1.5	-6.8	-1.5
-0.06	-0.02	-5.7	-1.8	-7.9	-0.42	-9.1	-3.7	-5.8	-1.8	-4.2	-6	-8.7	-1.7	-1.7	-6.8	9.7	-9	-0.97	-3.5	7.5	-6.2	6.1	2.1	0.54	-0.87	3.7	-3.6	0.54	-0.31	-6.5	-3	-1.9	-4.9	1.3	-2.1	-4.2	-1.1	-3.3	-7.1	-13	3.9	-1.4	-9	-1.7	-2.1	1.7	-0.74	2.9	-1.3
-0.12	0.77	-4	1.8	-0.97	1.4	-1.8	-0.11	0.06	-2.9	2.4	-5.5	-1.2	-3.4	0.55	-2.9	3.7	1.5	-4.6	2.3	3	-1.5	-0.68	3.3	-0.78	-0.46	-1.6	6.9	-5.5	-0.06	-0.97	4.7	-0.48	1.1	-5.5	2.1	-3.5	4.3	-1.4	-0.62	-3.8	-3.5	0.64	2.5	-6.1	-1.1	-0.46	3.7	-1.8	-2.3
0.3	0.2	0.21	-1.3	1	2.6	1.9	-0.57	3.4	-1	4.6	0.59	5	-1.8	4.8	9.7	-1.7	7.5	0.02	1.6	2.3	5.3	1.3	9.9	5	-2.9	4	4.1	-2.2	-5.4	0	2	-3.8	-3.2	-0.29	-3.5	-4	-2.9	-2.6	-2	1.2	-3.1	4.3	1.9	3.6	0.85	4.3	2	2.8	-6.3
0.52	-0.01	6.2	-1.1	5.8	1.1	0.83	-2.1	0.85	-5.2	2.2	0.74	2.6	-4.9	2.7	-0.95	3.6	3	-0.07	-0.94	2.1	2.4	1.9	-0.77	1.3	-2.6	1.1	0.79	0.79	1.2	-0.1	0.36	3.5	-3.4	3.6	-3.7	2.7	-0.59	3	-2.7	5.6	2.4	1.7	0.33	1.5	1.9	-1.8	2.8	-3.3	-7.9
0.11	-0.3	3.1	-8.2	4.1	-4	-7.3	1.2	-1.4	-3.2	-2.3	-0.28	-2.5	-4.1	2	-8.9	-0.9	-5.2	0.42	-1	-8.5	-1.9	0.85	-1.5	-0.78	6.5	2.4	4.1	1	0.87	-2.8	7.6	1.9	1.6	6.7	0.7	4.3	4.8	5.7	-0.77	0.89	2.6	0.4	-1.6	-1.4	2	3	4	-5.7	1.5
-0.5	-0.47	-2.5	-8.4	-9.2	-2.5	-3.5	-1.8	-0.68	1.3	0.07	4.2	0.19	2.6	3.2	-5	-1.6	-9	-0.61	-0.13	4	-11	-3.4	0.03	-2.5	-0.75	1.6	-2.3	-5.6	-4.4	-3.3	8.5	-4	-7.6	-3.8	-4.8	-4.6	-2	-0.47	-1	-4	3.2	-3.9	-3.7	-0.79	1.1	-4.5	3	-2.9	-4.3
-0.31	0.01	-6.1	6.5	-7.1	1.3	3.1	0.63	-2	1.8	0.82	4	0.95	-1.1	-1.8	-7.8	-0.43	-0.28	0.32	0.95	6.9	-2.4	-4.3	-2.4	-4	-3.9	-3.3	3.2	-5.4	-3.7	-5.8	0.85	-2	-4.9	-2	-0.5	-4.6	1.1	1.9	-5.5	-5	1.2	-7.9	-1.8	1.7	3.2	-0.58	3	1.4	-7.9
-0.02	0.03	-6.4	-1.3	-7.4	-0.95	0.46	-2.9	-5.2	-6.1	1.4	-1.8	-0.94	-4.3	-3.1	-6.1	-2.6	6.6	-3.2	-0.5	-2.9	-6.3	-2.9	-1	-1.6	-1.4	-3.7	8.7	-0.1	-1.4	-7.7	3.6	-3	2.4	2.4	1.1	-2.5	5.7	2	-0.93	0.16	-1.3	-6.9	4.6	-2	0.61	-2.4	5.2	-3.7	0.38
0.28	-0.16	-1	-5.6	-3	7.2	6.4	3	-3	-2.6	-1.3	-0.43	-0.42	-0.74	5.6	-7.8	8.4	3.4	2.8	-2.4	2.6	-4.1	-2.4	3.6	-2.2	0.12	-0.48	0.5	-2	-5.7	-0.88	1.3	-2.4	-8.2	1.9	-9.9	0.63	-8.1	4.4	-5.8	2.1	0.89	-1.3	-2.9	0.44	1.9	0.54	-0.67	-3.3	5.1
-0.12	0.59	0.48	1.7	-0.29	-3	2.3	-1.7	-1.8	1.1	3	0.6	1.3	-4.2	6	-1.4	-3.2	6.4	2.1	-4.9	-3.7	1.6	0.75	3	1	0.74	-2.5	3.2	2.4	-5.8	-5.1	3.3	3.1	-11	-0.25	-6.7	-3	-0.91	5.4	-7	6.8	-5.5	-1.6	-1.1	1.5	-2.4	-3.5	2.9	-2.4	2.2
-0.15	0.33	-1.4	-6.6	-3.1	-1.7	-0.92	-7.8	-1	0.39	5	1	2.2	-7.1	-1.9	-0.32	-3.1	0.74	0.26	1.1	-0.12	1.3	2.2	0.91	0.2	5.3	-0.26	1.6	2.6	1.2	-7.8	-0.46	2.1	-1.1	2	-4.4	-0.14	0.49	-1.5	-8.8	-4	-2.8	3.6	3.4	0.71	-1.7	-3.5	1.2	-1.7	6.5
-0.06	0.2	5	-9	2.8	2.2	3.1	1.2	0.54	4.8	-0.91	4.1	0.14	-1.7	1.9	5	4.5	4.6	2.5	1.9	-0.95	2	1.7	-3.8	-3	0.45	0.39	-2.5	-0.83	1.2	4.3	-2.4	-0.8	0.53	-2.9	-4.8	-2.7	1.9	-2	-9.9	0.07	6.5	-0.56	0.56	-1.4	2.8	-1.1	-1.2	6.4	5.2
-0.35	0.32	4.2	-0.81	1	-0.84	-0.23	0.49	-2.4	3.2	0.91	2.1	-2.5	-1.8	0.09	4.8	-7.4	1.6	-1.9	0.42	-0.09	5.9	1.9	0.6	-2.2	2	-3	5.8	-4.4	6.4	-3.4	6.5	-0.72	2.5	-2.4	-1.1	-2.9	8.6	-7.4	1.2	5.6	2.4	-2.1	4.4	-5	0.12	-3.7	4.5	-0.32	10
-0.51	0.43	7.5	0.24	6.5	-4.5	5.1	-3.8	3.2	-2.4	3.4	1.5	5.6	-3.9	-1.3	-1.2	-2.6	-1.1	5.1	0.64	-3	-2.1	0.18	1.8	-2	7.9	-3.2	-0.18	-1.8	3.5	2	4.7	4.8	-1.2	-3.4	-3.4	-3.5	-0.26	-2.3	0.04	0.2	4.9	3.1	-5.3	-3	-2.4	2.5	4.2	0.27	-6.5
0.15	0.01	4	3.4	-0.3	-0.85	3.4	-2.4	4	-3.1	1.8	-4.6	5	-2.9	3.9	-4.8	1.2	1.4	-0.85	-1.6	0.7	-5.9	0.38	-6.3	4.8	2.5	5.6	-1.4	1.9	4	4.2	2.4	4.6	-1.9	2.3	3.1	0.61	0.38	1.2	-1.6	-6.8	1.5	11	-4.3	-0.11	1.8	5.1	2	3.9	-3.5
0.26	0.09	-0.3	-6.9	2.5	1.9	2.5	-2.4	-0.34	-2.4	-3.2	-0.96	0.5	-6.8	-0.14	-3.1	-5.3	-2.5	-4.1	0.1	-0.86	-1.1	-7.5	-0.15	0.51	0.51	1.2	-0.56	-2.4	5.9	5.6	3.6	0.53	1.4	-4.8	6.5	-3.4	7.7	-6	6.5	0.76	-7	2.5	3.2	-0.39	0.18	3.4	4.1	0.13	0.46
0.15	-0.13	7.9	-6.4	0.02	3.3	2.5	-8.2	-1.9	-5.9	0.29	-1.3	3	-8.5	2.5	-5.3	-2	-5.8	-0.57	-4.6	3.5	-0.52	1.2	-3.6	5	1.3	5.3	-5.2	-0.75	-4.5	6.3	0.45	0.36	-6.2	-4.1	-1.8	-3.9	-1.2	-1.7	3.7	-0.67	1	3.1	-2.1	-0.62	-4.1	3.2	-2.6	9.9	-5.8
0.52	-0.25	0.33	-0.58	0.1	3.1	2.7	1.8	4	-0.81	7.6	0.82	3.1	-3	-3.5	-0.74	-6	4.7	-5	-6.5	9	-3.2	7.8	-5.4	1.8	-4.8	3	-11	-0.6	-3.5	1.1	-6.3	-1.4	-7.8	-2.1	-2.9	3	2	5.1	-0.09	-7.5	9.8	0.57	-2.5	0.9	1.1	4.5	-1.8	-5.7	-7.9
0.34	-0.74	-1.8	-0.49	-2.4	0.33	-0.9	-4.2	-1.4	-4.6	-3.8	-3	-1.5	0.39	-5.1	-5	-1.7	-1.4	-2.9	-6.9	1.8	-0.29	1	-11	-0.73	-2.7	0.01	-5	1.4	-0.74	3.3	-5.1	-3	-6.7	4.5	0.65	1.4	2.5	2	4.3	0.56	-7.4	-3.2	-4.4	3.9	3.3	4.6	4.4	-4.1	-3.5
-0.04	-0.51	3.1	0.48	-0.74	3.8	4.5	-9.4	6.7	-13	2.9	-10	1.9	-8.2	-0.57	-9.3	-1.2	-1.9	0.01	-7.6	-4.6	0.97	-5.3	-9	0.87	-7.6	3.1	-7.8	5	1.4	3.6	-0.28	0.53	-4.2	1.9	4.5	3.2	1.8	1.8	3.1	4	-7	-6.5	-5.3	4.1	1.3	0.23	-2.6	4.1	-1.3
0.26	-0.52	4.4	5.5	1.5	-5.7	7.4	-1.2	9.1	2.6	16	2.1	7.1	-4	-0.54	-4.9	-9.4	1.8	-3.3	-1.6	2.3	0.07	3.3	5.7	4.7	-4.8	3.7	-5.8	4.7	1.3	1.2	-5	2	-3.3	2.3	-2.3	2.2	0.59	-2.6	0.48	-3.2	-0.5	0.2	-4.1	-0.16	-0.17	1.1	-3.8	5.7	-10
0.29	0.43	-3.9	4.8	-4.8	-7.6	0.69	6.2	2.5	9.2	3.6	12	3.1	10	4.7	-4.3	-0.51	0.55	-1.2	3.6	3.6	-2.8	-2.5	3.3	5	0.64	2.7	6.3	1	7.4	0.21	2	3.3	2.6	0.02	4.9	-2.7	5	-1.3	2.2	-1.6	3	6.4	0.53	-0.74	3.7	3.5	0.31	7.3	-2.7
-0.14	0.43	3.5	-7	4.4	-7.7	0.92	-2.1	1.6	-2.2	-2.7	0.2	2.1	-1.7	2.4	2.4	0.77	5.5	3.3	1.1	2.4	3	-0.56	-2.4	-2.3	-0.18	-1.4	1.7	0.13	7.2	-0.38	7.5	3.4	4.3	-0	4.5	-4.2	3.5	-2.4	3.8	-4.2	2	2.1	3	-2.9	5.6	-1.6	2.3	-1.6	4.6
-0.16	0.49	3.1	-0.33	7.7	-8.4	-0.5	-1.6	0.91	-0.13	-1.2	4.9	0.76	-4.3	4.8	-1.3	5.1	3.7	0.25	4.3	0.61	-0.43	-0.66	0.94	-3.4	5.6	-4.6	-1.1	3	3.9	-0.79	3.3	7.6	0.34	2.9	1	1.9	0.69	1.5	1.8	3.8	8.6	-6.7	-3.2	0.26	0.46	-2.9	-0.34	-6.7	1.1
0.09	0.69	-0.19	-0.92	4.6	-6.9	3.3	0.52	2.7	2.4	1.4	5.1	6.9	-2.5	-2.4	-4.1	4	2.5	-2.1	1.7	1.5	-2.9	4	3.3	1.2	0.24	-0.43	-1.5	4.3	2.2	1.4	4.6	-2.6	0.31	8.1	4.5	8.5	-0.27	5.7	3.2	-1.1	1.8	-5.2	-11	4.6	2.4	5.7	6.6	-4.3	4.1
0.15	-0.16	-3.4	0.03	-3.5	-1.7	-3.1	1.3	-2.3	5.1	-1.7	2.9	-3	6.3	-5.8	0.84	-5.7	-4.4	-3.9	-5.7	-0.73	7.3	2	-0.33	0.55	-4.2	0.63	-1.7	3.9	0.85	4.2	3.5	-3.5	1.1	3.5	7.6	3.8	-0.57	5.7	4.8	-0.72	2.6	-2.7	-7.1	-0.72	1.8	3.5	-3	-2.5	-0.19
-0.02	0.04	-1	3.5	0.48	-0.05	-8.1	6.7	1.7	7.5	-1.9	5.8	-4.8	5.1	1.4	12	-0.45	5.1	5.1	5.6	-5.7	1.1	-3.7	6	8.9	-0.41	-1.3	-1.6	10	1.6	4.7	-4.9	9.4	1.4	3.2	1.7	2.5	-5.8	7	2.3	7.2	0.32	-3.7	-2.7	1.1	-3.5	4.2	-7	1.8	7.5
-0.32	0.04	6.6	6.2	-1.2	-0.71	-1.4	2.5	0.28	9.1	7.4	8.9	-4	12	-4.5	0.48	-6.7	3.2	-3.4	4.5	4.4	-2.9	1.1	-0.56	8.8	3.7	0.05	2.6	8.4	5.3	4.4	-1.4	6.7	3.9	10	3.5	5.9	3.4	4.7	-3.2	6	-5	5.8	1.5	2.9	-1.7	6.3	1.1	2.9	9.9
-0.87	0.21	2.1	1	3.4	-0.67	-8.5	-1.9	-4.5	4.6	0.42	-0.29	-5.8	9	-5	-3.7	5.2	-0.12	-5.9	3.1	-2.5	2.6	-4.7	1	0.02	3.3	-1.8	7	7.8	8	3	4	-3	6	5.5	4.1	5.8	3.5	1.2	-3.3	7.4	-3.9	2.1	5.3	5.2	2.6	1.3	8	-2.6	3.2
-0.29	0.14	-0.61	6	0.47	-1.7	-1.5	1.3	-0.9	2.4	-1.1	2.6	-3	5.1	-9.6	11	-9.7	4.2	-0.78	5.5	-3.6	-2.7	1.2	2.2	-3	1.2	-1.8	-1.1	0.31	1.7	3.5	2.2	-1.5	10	5.4	-2.6	7.8	-6	0.94	-1.1	2	-1.9	-2.5	1	3.9	0.16	0.64	2.6	-3.2	2.1
-0.15	-0.03	2.5	6.1	1.3	3.4	-3.3	6.9	-1.5	-0.87	-7.6	0.69	-4.8	13	1.6	0.06	-2.3	-1.1	1.4	-1.4	2.4	-2.2	9.6	-0.9	2.2	2.7	2.7	-0.24	1.4	4.2	3.5	-4.9	-0.06	5.1	5.7	2.4	5.7	2	5	-0.08	-3.5	-0.99	1.4	-0.17	5.9	-3.1	4.4	-1.1	5.5	0.28
-0	-0.03	4.1	-1.1	8.9	-2.9	2.6	1.9	0.74	0.66	-3.2	-0.54	-1.9	-1.5	5.2	-2	4.7	2.6	-3.5	-2.1	5.1	4.3	5.4	4.3	5.7	-1.4	2.1	-5.3	1.4	-1.3	6.1	-4.8	-2	-0.04	2.2	-7.1	1.4	-6.8	-0.39	-6.3	-1.9	-4.2	-2.8	1.3	0.49	-3	3.7	-3.2	1.6	-8.7
-0.17	0.28	12	-0.89	12	0.14	5.8	-0.14	-0.33	-0.7	1	-4.8	5.3	-0.58	0.17	3.1	5.3	5	0.16	-0.32	4.1	2.9	2.2	-3	0.48	3.1	-2.8	-2.3	4	-2.8	1.2	-4.3	4.1	-4.7	2.7	-1.2	3.2	-6.6	2.2	-5.6	-1.6	3.7	0.23	-0.29	4	-3.8	2.9	-3.9	2.8	0.79
0.66	0.31	9.2	6.2	9.4	-3.9	3.4	1	0.86	-2.7	2.3	-7.4	0.32	-0.66	3.1	5.1	5.5	7.8	4	0.17	3.9	3.3	3.8	0.09	1.1	0.82	0.29	-4.2	3.6	-0.92	3	-1.4	3.4	3.4	3.7	-0.81	5.6	-7	6.6	1.8	6.1	-1.7	0.46	4.1	2.3	-1.1	1	-7	-0.14	-3.8
0.33	-0.57	0.31	-3.5	11	-0.86	4.8	-8.4	5	-0.95	3.5	-3.2	3.5	2.5	0.08	1.8	2.2	-0.7	4.2	0.39	-0.69	11	0.04	-2.4	0.61	-8.3	4.2	-8.8	-0.81	-1.9	4	-1.5	2.4	-3	4.9	-2.4	4.8	-4.2	3.2	-0.74	12	-1.2	1.3	-4.3	4.8	-0.77	3.2	-1.6	-1.3	-5.4
-0.29	-0.48	-1	1.2	-1.6	-4	-3.1	-0.42	-3.6	0.45	-0.3	2.1	-0.36	-0.66	-4.5	-3.1	-3.8	0.58	-0.22	-2.1	-3.1	-0.45	-1.4	-2.1	1.1	-5.2	-0.71	-5.2	0.07	-2	2.9	2.7	-3.6	1.8	0.28	-0.11	0.21	-0.47	4.6	0.97	-3.5	1.5	0.04	-9	6.8	0.96	-0.29	-3	2.5	-0.9
-0.16	-0.14	3.2	-1.8	-1.4	0.07	-6.7	0.7	1.4	2.4	-3	0.4	-0.45	-0.32	-10	6.8	-9.4	10	-8.2	4.9	-8.1	2.4	-3.4	2.6	-2.2	1.7	1.5	2.1	-0.51	3.2	3	1	-1.8	3.2	4.9	0.02	7	3.6	0.02	-2.3	-2.3	4.3	-3.3	-3.3	7.3	5	2.7	3	-2.3	7.5
-0.12	0.23	1.1	4.3	-0.77	5.5	0.52	0.34	0.32	1.7	-1.2	2.4	-2.1	5.2	-6.3	6.4	8	0.11	-5.4	3.6	-4	-0.78	-1.8	-3.6	-0.82	2.1	1.3	-1.1	1.8	2.3	2.6	-3.4	-0.65	5.3	4.8	-2	10	1.9	3.5	-6.2	6.5	1	1.9	-2.4	0.84	8.9	3	1.6	0.27	7.5
-0.14	0.39	-2.1	8.2	-1.7	5.3	0.48	2.8	-4	5.2	-2.1	2.8	-0.97	2.9	-1.9	6.7	-6.4	13	-2.9	2.6	-4.7	6.5	0.63	3.4	-1.3	2	0.74	3.7	-5.1	3.1	-1.6	4.1	-5.4	4.1	-2.8	2.6	-1.8	-2.7	-2.4	0.89	-0.34	-1.2	3.9	4	-0.76	-1.6	-2.8	-0.4	1.5	11
0.15	0.76	-5.1	1.3	-0.3	5	7.9	7.9	2	10	1.4	7.3	-0.54	13	1.2	3.6	5.3	4.9	1.9	11	-0.36	5.8	0.47	9.7	5	6.5	-1.4	4.7	-0.7	5	2.9	3.4	0.92	3.6	0.07	0.54	-4.2	1	0.34	-0.19	-4	-2.3	6.8	2.8	-1.4	-1.9	1.9	3	7	6.1
0.12	0.52	-4.8	0.74	2.2	-2.4	5.3	2.7	6.8	5.1	3.2	1.5	6.4	4	-6.3	-0.27	-1.1	-0.64	-0.9	2.9	-2	-1	0.77	4.3	4.7	2.3	4.3	7.8	4.1	4.5	5.1	2	4.6	6.5	3	-1	2.5	-1.4	2.8	1.6	1.3	-2	6.5	7.9	0.78	1.1	3.9	4.1	4.2	-0.7
0.43	0.02	-2.2	-7.3	-3.3	-4.7	5.5	-6.1	2.4	-7.3	0.2	-7.8	6.5	-2.6	4.5	2.4	5	-3.5	2.5	-0.2	3.1	1.7	5.9	-0.38	3	1.7	4.9	6	8.2	3.1	10	1.8	3.7	8.4	5.3	-2.3	-0.32	4.9	-0.13	-1.6	7.3	4.1	7.4	0.8	0.13	1.3	0.41	3	6.5	-2
0.34	0.07	-6.4	-6.3	-2.5	-0.19	1.7	-4.3	5	-4	-1.2	0.77	4	4.5	-0.89	3.2	4.8	-8.6	0.76	-1.7	-0.43	-0.53	7.8	-0.54	9.3	-1	7.4	-2.9	4.5	-2	3.5	-6.8	6.5	-0.77	1.4	-1.3	-0.28	2.4	-2.8	-3.8	-3.9	3.2	9.8	-4.6	-1.4	0.62	-0.6	-2.1	4.3	-1.2
0.1	0.58	-4.7	0.31	1.6	-1.4	-1.3	-3.6	0.57	2.7	2.2	2.1	2.8	4.8	-0.16	6.8	-1.2	3.5	-2.8	3.2	-4.4	9.3	0.75	-3.6	5.1	2.3	0.86	-2	1.5	-0.45	6.5	0.35	1.6	1.4	-1.6	1.8	-1.6	-3.6	-0.87	0.94	-0.39	1.4	6.2	9.9	0.1	-3.5	-1.8	-5.4	4.8	2.6
0.5	-0.37	-2.4	16	-7	-8.2	1.8	17	3.7	6.2	0.41	4.3	3.8	-4	2.6	1.9	-0.4	7.4	1.6	-1.4	-4.3	0.1	3.1	-6.3	5	-4	3	-7	9.8	-8	2.1	0.5	4	-2.5	5	-3.9	7.4	-9.8	4.7	-1.8	-4.9	-4.1	-1.7	-3.2	-0.65	-3.6	-0	-8.1	12	3.4
0.64	-1.5	-1.3	1.4	2.1	4.7	3.3	7.6	12	7.5	4.1	7.2	4.9	13	0.42	-11	4.7	-9.8	1.9	7.7	-1.5	-7.2	6.9	-15	8	0.95	6.2	-1.5	5.1	-0.74	2.9	-5	8.2	-1.9	0.19	-7.8	1.6	2.6	1.7	-16	-1.9	-2.4	4.9	-0.39	-0.56	1.3	4.2	9.1	13	1.9
-0.18	-0.06	-5.4	-6.3	4.5	1.1	-0.14	-0.91	2.8	5.6	1.5	8.5	1.5	16	2.7	2.5	0.88	3	0.82	16	1.5	0.13	-2.5	-0.62	0.44	2.1	2.2	9.6	-9.6	2.3	4.9	8	-0.29	-1.5	-6.6	6.9	-12	6.8	-3.7	6.5	-0.64	7.4	-4.1	17	-5	6.7	-3.9	13	4.8	2.3
0.38	-0.72	3.3	-9.7	3.6	-4.3	5.5	-4.4	-3.9	-4.5	0.18	-1.4	6.6	3	-0.13	-6.3	-0.48	-11	4.5	-2.7	-6.6	-3.8	0.41	-3.4	0.37	-5.5	4.3	-3.7	-2.3	-2.1	-5.3	1.1	0.66	-4	0.13	1.8	2.3	0.71	0.82	2.1	-1.7	1.8	1.7	1.6	-5	2.5	5	-1	8.9	-2.1
0.21	-1.1	2.2	-5	6.7	-10	9.4	5.5	-0.09	-2.6	-0.04	2.4	0.23	-5.1	-1.5	-2.5	-3.7	-2.6	0.14	-2	-3	-2.6	1.8	-1.8	4.2	-3.7	3.3	-0.28	-1.4	-1.4	-1.6	4.5	-0.23	-1.8	-2.4	-0.91	0.4	-2	2.1	-0.47	1.9	7.2	4.4	-0.9	-1.2	-0.98	3	2.5	2.9	0.54
-0.22	-0.88	-2.4	-3.5	5.3	-1.8	1.2	1.8	0.32	-2.7	1.1	1	2.9	-1.5	2.8	-3.4	-7.6	-2.1	-8.3	-3	-1.6	-4.8	0.7	-5.3	2.5	-6.1	-0.62	1.9	-4.1	-4.9	-0.16	6.8	0.74	-2.4	-7.4	-3.7	-7.1	-3.6	-9.5	-5.5	-0.67	-10	2.1	-0.18	-7.3	-1.6	-3.3	1.9	5.8	-2.2
-0.46	-0.68	-2.6	-0.52	-4	-9.9	6.3	-5.5	-1.5	-8.4	0.3	-3.6	4.7	-7.5	-2.3	-10	-7.1	-3.6	-4.9	-0.5	-3.8	-8.8	-6.8	-3.7	-3.4	-7.4	-1.8	1.8	-4.1	-7.2	-3.8	3.5	-0.43	-9.9	-5.1	1.3	-4.2	-1.7	-5.6	-4.9	5.8	-2.2	-2.5	-1.8	-0.96	-3.5	-2.7	1.7	-0.2	-12
-0.26	-0.75	-3.1	-1.6	4.5	-8	-0.85	-5.8	-0.78	-7.3	-1.2	0.02	2	-8.8	-6.5	-5.7	-4.2	-6.2	-4.3	-3.1	-3.6	0.26	-4.3	2.6	-4.2	-2.6	-1.5	-1	-1.7	-4.4	1.7	1.4	-0.28	-7.7	-4.1	-0.02	-0.96	2	-3.3	-4.8	-2.7	4.1	-2.4	-1.1	0.09	1.9	0.63	5.4	-3.3	-2.2
0.23	0.02	-1.9	1.4	-1.8	1	-1.1	0.79	-3.4	-5.7	-1.3	1.2	-0.23	8.6	-6	-4	0.78	-4.2	-1.1	2.1	-5.7	4.5	-8	-1.4	0.33	0.74	5.9	-2.6	7.2	2.8	0.2	-2.1	5.4	-0.24	6	3.4	2.5	2.1	5.9	-6.5	-4.6	-7.2	7.9	-3.4	0.57	1	3.8	0.48	-4.8	-11
-0.13	-0.01	1.3	-4.1	4.7	-2.7	-0.96	0.91	-7.2	1.4	-1.9	-3.5	-4.6	-4.8	2.5	2.1	4.6	-1.9	1.9	1.8	-5.9	5.2	-6.6	1.6	1.9	-1.6	3.1	-6.6	-3.6	-0.48	-1.1	-5.7	2.3	2.8	-7.7	0.54	-3.9	0.54	-6.8	-4.8	0.59	6.1	2.3	-5.5	1.2	-2.7	-1.6	-0.36	0.37	0.46
-0.46	-0.17	1.1	-7	4	-5.3	-1.6	-4.9	-5.3	-2.2	-3.6	-4.9	-0.55	-5.1	-1.8	-3.2	-4.4	-2.3	1.2	-7.2	2.4	1.8	-3.6	-4.2	-3.3	-1.4	-2	0.21	-8.7	2.1	-0.31	-6.5	-3.5	-1.8	-5.6	4.1	-5.8	4.1	-6.8	-2.3	-8.2	1.4	0.37	-4.3	-1.9	-4.4	-4.1	-1.2	-7.3	-5.8
0.08	-0.07	-4.7	0.7	-0.67	-0.34	-1.2	-4.5	-2.6	-7.8	-2.8	-2.5	-1.6	-6.3	-4	-4.1	-3.9	-8.7	-1.4	-6.3	2.6	-3.5	-6.3	-4.8	-2.6	-5.5	4	0.94	2.5	0.05	-0.41	-6	-5.4	-3.8	6.1	5.6	4.7	0.24	-1.5	-0.62	1.6	-5	4.9	-5.5	0.65	-4.2	4.4	-2.5	3.4	-9.1
0.05	-0.09	-4.2	-4.8	-2.5	-0.8	2.7	0.89	0.67	-1.7	-5.8	-1.3	-0.58	-1.9	-0.61	0.37	3.2	-1.9	-0.98	-3.5	-7.7	2.4	-7	-5.2	0.38	-3.1	0.26	-0.54	1.2	0.92	4.8	-3.3	-1.6	-2.1	1.3	2.5	-5.5	-1.6	-6.7	2.8	-0.77	-0.4	1.1	3.9	-0.34	3.2	2.5	0.1	4.6	-5.6
-0.55	-0.27	-1.1	-4.8	-4.4	-2.4	-1.9	-2.6	-1.5	0.05	-5	-0.8	-2.7	2.4	-0.22	-3.5	-8.7	-13	-4.3	-1.2	-6.7	-6.1	-4.8	-8.3	1.2	-1.7	-2	-8.2	0.25	-1	1.2	-4.9	-0.77	1.8	-3.6	-3.1	-3.5	-4.9	-3.5	-6.1	-3.9	1.2	-5.5	-5.3	-6.9	-4	-6.5	-6.7	3.7	-2.2
0.2	0.21	-2.7	-4.6	-8.7	-0.59	-1.9	-5.6	-4.5	1.6	-4.5	2.8	-3.8	0.71	-0.71	0.66	-1.1	-0.32	3.2	3.8	-5.4	3.3	-3.1	-0.23	1.3	1.9	-0.85	1.5	-4.9	-3.6	-3.4	-3.6	-5	1.3	-3	-2.4	2.4	-6	-6.2	-5.1	1.1	-1.9	-0.14	6	-2.7	-8.8	2.8	-6.8	1	7.9
0.25	-0.21	-0.9	-3.9	0.58	-3.9	-3.2	-3.2	-4.3	-6.4	-2.4	-8.1	-0.82	-4.1	0.18	0.02	2.8	-5.9	8.8	-0.12	-1.6	-5	7.1	0.55	4.1	-2	10	0.8	6.1	-3.5	7.3	0.14	4.5	-2.4	4.9	-1	3.8	-0.57	3.5	2.2	2.1	2.7	7.9	-0.57	4.7	1.1	4.6	-3	4.7	-0.36
0.21	-0.68	0.53	-2.3	4.2	-3	-0.2	-5.5	4.3	-7.3	-0.11	-5.1	-0	-2.6	-0.97	-1.5	-4.5	-6.7	-2.5	-3.6	2.4	1.6	5	1.4	4.3	-2.7	-2	-0.77	-4.3	-11	0.49	-2.1	1.4	-9.1	-1.9	-7.7	2.9	-2.8	-5.8	-5.8	3.9	-7.8	-3	-5.4	-0.93	-8.2	3.3	-1.9	1.2	-9.6
0.04	-0.12	-0.63	-1.6	-5.7	-6.8	4	0.92	2.5	-4.7	0.91	-8.3	3.3	-1.1	-3.8	1.6	-0.28	2.1	-2.8	1.6	-3.4	-1.3	-2.3	7.4	1.7	-1.3	2.4	8.8	-0.4	-0.21	3.7	-2.8	0.19	-2.8	-0.43	-2.2	0.35	-4	-5	2.1	2.2	-0.65	-2.5	2.7	-4.3	-4.7	2	-0.78	2.5	-7.5
-0.25	-0.19	-3.6	-0.08	-6.5	0.78	4.2	0.51	4.9	-1.2	2.6	-3.8	7.1	0.89	-2.5	2.6	-5.5	-2.7	-2.8	1.2	-7.7	-7.3	-3.1	-0.7	2.8	-1.8	9.8	4.5	2.5	-1.6	7.4	-3.9	0.79	-1.7	4.5	-1	5.8	-5	0.92	5.1	-2.7	-5.1	0.12	5.7	2	-6.2	7.9	0.16	4.4	-0.99
0.06	0.28	-1.4	0.52	-5.1	-5	2.5	-2.4	1.3	1.9	-0.42	-0.82	2.5	-2.3	-1.8	-2	-0.18	1.8	-5.4	-0.16	-0.11	-0.21	-4.6	-0.91	2.5	0.18	2.9	5	4.5	-1.5	-0.3	0.94	11	1.5	-0.79	3.3	3.7	-0.99	-2.7	4.1	1.6	2.5	2.5	3.7	0.87	1.8	5.4	-3.5	0.62	4.2
-0.23	0.02	6.5	-6.2	2.9	-2.4	2.9	-1.5	0.66	2.6	-1	-0.34	3.3	-0.68	-4.2	-0.31	1.6	1.8	1.6	-0.3	-8.7	-0.76	-4.2	-4.2	6.5	-0.15	4.7	4.2	4.4	0.56	5	0.84	6.3	3.7	-4	-0.15	-3.5	1	0.02	1.9	0.67	1.1	4.4	-0.32	0.13	0.97	-0.2	0.69	1.1	-2.3
-0.33	-0.04	-0.81	1.7	2.8	7.5	-3.2	2.8	-2.6	-3.2	-1.5	-2.5	0.74	-3.8	-5	2.4	-6.6	-4.5	-2	-1.4	-11	3.5	-9.2	4.1	3.4	-3.2	4.8	-0.97	11	-0.23	6.8	-0.79	1.5	0.48	5.7	5.2	5.9	1.9	4.5	-1.1	0.82	0.38	4.6	-9	-1.9	4	-3	-0.96	2	-1.4
0.22	-0.07	3.3	-2.6	1.1	6.9	-0.91	1	-5.6	-5.2	-6.7	-4.9	-3	-7.7	-2	1.3	2	-6	1.3	2.4	1	-2.7	-1.3	1.5	3.8	-1.3	6.1	0.64	2.8	0.39	-2.7	1.8	2.7	1.5	7.2	-0.11	4.4	3.4	-5.5	1.9	-4.1	-1.9	2.6	0.87	-3.6	-1.2	3.5	2	6.6	3.2
-0.38	-0.09	1.3	-1.4	-1.8	-1	-3	0.93	-3.9	-0.01	-4.3	0.32	-1.7	-4.5	3.3	0.03	1.6	-6.8	-0.14	2.1	-0.11	0.61	-3.2	-0.87	-1.4	-0.67	-1.4	2.4	-1.7	1.1	-5.5	-4.2	-2	5.3	-1.9	-2.4	-0.94	-4.2	-5.8	-0.5	-3.4	-6.8	-0.59	1.9	-0.7	-5	-0.14	-0.56	-0.64	2.9
-0.25	0.31	-6.7	-0.89	-4.6	2.1	-11	6.4	-6.3	0.23	-3.8	-2.8	-4.5	-0.99	1	5	-9	-4.3	-2.7	-1.6	0.52	-1.6	-7.3	0.07	-4.4	4.4	-3.9	-3.4	-8.6	7.5	-2.1	-4.2	-4.2	6.1	-4.7	4	-2.5	-0.61	-3	2.4	1.3	2.4	-4.7	-1.7	6.4	1.4	-3.2	1.8	-5	7.2
0	0.1	-0.03	-4	-0.33	5.7	-1.3	-1.9	-4.2	1.9	-4.5	4.7	-2.8	3.5	-4.8	2.2	-6.6	-3.3	-0	-5.4	-0.38	3.5	0.26	-0.24	-0.39	5.2	-0.71	-0.96	0.39	0.54	-0.95	2.2	4.7	0.73	-4	2.2	4.6	3.1	-0.7	0.71	-4.4	0.02	-3.2	1.6	2.3	3.4	4	6	4.1	3.5
0.15	0.22	1.3	-10	-0.33	-6.5	-3.1	-8.6	-6.5	-4.1	-3.1	-1.3	-2.6	0.73	-2.6	-2.1	3.7	-6.6	0.2	-0.36	-4.5	-0.11	-2.4	-1.9	-2	2.3	2.1	3.6	-8.3	-1.4	-4.7	-2	-4.1	-0.5	-1	0.01	1.5	1.9	1.9	-1.3	-5.9	-0.03	-0.33	3.4	0.59	1.1	0.9	1.3	-1.1	5.3
0.09	0.06	-8.8	2.7	-7.1	1.7	-8.1	2.6	-9.3	0.91	-4.8	-0.82	-5	-3.3	-1.8	6.6	-3.5	-2	-2	1.4	-6.3	-3.5	0.07	-3.9	-1.8	2	0.4	-2	-0.88	-1.9	-4.9	4	-0.88	2.2	-0.1	-2.4	-0.51	-2.6	-2.2	-1.9	-3.9	-1.9	1.9	3.4	2	-0.98	-1.5	0.29	-2.3	0.35
0.11	0.75	-6.5	7.7	-14	6.4	-9.1	2.8	-8.2	6.7	-6.5	3	-8.4	1.4	4	5.4	0.92	1.7	3.1	0.05	-0.92	-0.42	4.4	1.1	-2.5	0.5	-0.56	2.6	2.2	-3	-2.5	5.7	-0.61	3.5	0.42	0.01	-0.77	0.7	-5.2	-2.5	-5.5	-1.7	4.6	4.7	-1.5	0.15	-5.3	4.3	-1.7	-6.6
0.54	-0.12	-3.5	5.3	-5.2	10	0.46	-5.4	0.37	-4	-3.9	0.28	-5.3	2.2	8.6	2.9	2.8	-4.8	3.3	-0.22	4.6	-0.64	5.3	-3.1	4.2	-2.8	8.4	0.74	-0.18	-2.4	0.08	0.38	2.6	2.1	4.5	-4.3	5.1	-4.9	10	-3.7	-5.8	0.59	4.6	0.27	5.4	-2.1	8.3	-6.7	4.4	-2
0.07	-0.55	-5.3	9.1	-3.8	8.6	0.83	0.8	1.3	-1.4	-3.2	-0.73	-2.2	-2.7	2.9	-0.34	-3	2.7	-0.15	-2.6	-4.1	-7.5	-2.3	0.41	0.93	-4.9	0.89	0.28	2.8	-4.2	-1.5	-1.5	3.4	-0.22	-2.3	-2.7	-1.7	3.2	-0.6	-2.4	4	5.1	-0.18	-2.2	0.2	-1.8	3.4	-1.9	-0.86	-2.5
0.72	0.08	0.12	1.9	1.4	0.97	-4.1	-1.4	-0.84	0.97	0.8	5.4	-1.6	-0.44	5.5	1.6	6.5	3.4	2	0.92	10	-7.6	1.5	-6.9	0.22	1.2	1.6	3	2.8	-3.7	0.94	2.1	0.54	-3.7	1.6	0.75	5.9	4	1.5	2.2	3.2	-5.9	2.8	4.2	2.5	-5.2	9.3	5.4	4.2	-2
0.61	-0.42	1.4	-0.2	-0.46	0.53	-2.1	-2.6	1.4	-1.9	0.53	-4	-5.2	-0.99	7	-1.3	0.71	-12	1.9	-4.9	-1.8	1.8	-2.9	-3.6	5.9	0.28	5.8	5.8	4.7	1.7	-0.49	-0.23	1.1	1.1	2.9	-0.87	3.1	-0.72	0.32	-7.7	5.6	-0.01	9	4	1.1	2.6	3.9	2.5	0.9	-5.9
-0.19	-0.21	-3.7	6.8	2	1	-0.49	-0.9	-3	-1.8	-5.1	-5.8	-4.1	-6.3	4.9	-0.52	1.2	-6.7	3.3	-3.7	-1.4	0.19	2	-4.1	0.93	-5.3	4.4	0.94	2.9	-5	1.7	2.8	-3.2	0.02	2.2	-6.3	4.6	2.1	2.3	-5.2	4.4	-6.1	5.3	-1.1	4.4	-4.3	1.3	-0.9	-5.2	-0.29
-0.11	-0.01	-6.3	-0.18	3.4	3.4	-0.92	-0.32	-1.7	-2.6	-3.8	-5.2	-0.34	-6.1	7.2	0.94	-1.3	2.2	2.1	2.1	-1	-2.8	1.1	2.5	-0.24	-4.8	-4	-6.8	-2.4	2.1	-3.3	-0.98	-9.6	-0.8	3.9	-2.2	2.5	3.5	-2.2	2.4	1.8	-3.5	1.9	-0.4	0.53	4.9	-3.6	-0.85	-1.4	-1.9
-0.26	-0.38	1.5	-0.01	-3.1	3	-6.8	-6	-6.4	-4	-2.5	-5.2	-0.16	-0.27	13	0.8	-4.5	-2.6	3.1	-2.3	0.17	-6.5	2.4	-3.1	-1.7	-4.6	-0.1	-4.8	-0.07	1.9	-0.9	-4.8	-3	1.3	2	2.8	0.02	1.6	2.7	2.1	5.5	-0.1	3.5	-0.32	2.9	3.4	-0.75	3.1	-3.5	-1.2
0.33	-0.64	2.5	5.4	-2.2	7.8	-6.2	5	-5	-0.1	1.6	3.8	0.71	2.7	8.5	2	1.3	1.8	2.4	-0.41	3.2	2.8	3.2	-3.3	2.2	-4.6	6.1	-1.3	7.2	0.83	4.6	-3.8	5.6	3.6	3.9	-1.1	4.3	-0.54	6.8	1.2	3.6	1.8	15	1.9	0.6	0.02	5	-3.8	-0.69	1.9
0.43	0.12	-3.1	12	-1.7	2.8	-1.1	10	-5.3	2.2	-6.3	9.5	-4.3	7	1.7	3	2.6	2.5	6.9	2.1	2.4	-0.73	-1.2	-3.7	2.5	-4.1	7.2	-2.4	-1.8	1.9	-3.9	-0.31	-1.8	1.4	0.62	2.5	-0.15	1.2	1.7	-1.7	0.84	-0.28	8.8	-2.5	0.01	-0.47	3.6	-4.2	-4.2	-2.5
0.31	0.52	1.3	2.3	-1.5	-4.1	-0.74	4.9	-2.4	6.9	-1.6	8.1	-5.3	3.8	3.3	9	7	1.8	4.8	10	2.9	5.8	0.99	8.1	3.1	-0.62	3.2	6.7	3	-0.6	1.5	3.7	0.56	4.7	1.2	2.6	0.7	-2.1	-1.3	4.6	-0.12	-0.48	4.7	7.1	4.8	0.7	4	1.1	0.25	3.1
-0.05	0.11	0.9	-4.7	-0.47	-8.9	2.7	-1.5	2.3	8.4	4.1	1.6	4.1	0.79	2.3	7.7	3.8	4.6	6.6	8.7	8.3	6.1	0.36	3	2.1	5	-0.61	-2.3	4.3	6.2	3.1	-1.6	4.3	6.5	0.01	-3.6	0.91	-2	4.3	0.99	5.4	3.4	1.6	4.8	0.58	-1.2	-3.2	-7.8	0.36	4.3
0.29	0.2	5.4	5.1	-3	3.6	4.5	2.7	-1.3	2.9	3.6	2.7	4.2	4.6	11	0.29	2.7	1.3	9.7	1.3	12	1	8.6	1	-2.7	0.92	-0.87	2	0.75	2.7	-0.1	0.65	-0.77	5.2	-1.6	1.8	5.4	-0	-1.9	2	4.2	-3	6.2	4.8	-1.3	-5.7	0.63	-5	1.4	8.1
0.5	0.8	2.7	4.7	-0.66	12	2.6	7.8	3.4	8.5	1.3	3.3	0.65	13	6.3	-3.3	7.6	10	11	-0.01	12	-0.51	5.9	6.6	1.2	8.3	8.5	1.9	1.6	7.4	5.2	0.02	4.6	7.3	4.3	6.6	4.7	6.7	2.8	7	-0.9	-1	13	2	3.4	1.7	7	-1.6	4.8	13
0.36	0.14	0.15	-7.2	6.7	-3.6	1.1	-0.6	-2	5.1	-3	-0.25	-1.1	7.1	5.2	-2.9	7.6	-1.4	11	-1.5	7.6	-0.96	-0.14	0.92	1.4	5.8	0.38	1.3	-1.4	5.8	-0.33	-2.1	-1.3	0.59	2	4.1	1.4	3.8	3.8	9.8	-2.3	0.9	1.9	-3.6	-4.1	2.5	3.3	-0.1	3.3	3.8
0.72	0.29	4.5	2.2	-1.5	-4.3	11	-1.3	5.8	8.5	9.4	8.8	0.41	4.1	8	0.06	14	0.97	7.7	-0.87	5.9	1.1	5.1	-4.1	4.9	-4.6	1.2	-1.3	2.3	0.72	1.1	-1.2	4.8	-2.8	6.1	0.01	2.2	-4.6	6.1	0.43	3.6	2.8	1.6	1.9	5.6	3.8	-1.4	0.81	4.4	-0
-0.09	0.4	10	8.7	11	0.08	12	6.7	15	12	18	9.8	11	2.6	-6.1	2.2	-9.9	7.6	-3.8	8.5	7.6	10	3	-0.38	8.4	-2.8	1.7	1.6	3.1	3.4	-3.8	1.9	11	2.2	4	4.9	-3.9	2.2	-3	6.9	10	1.1	4.5	7	5	3.5	-2	2.9	8.4	4
0.29	-0.21	18	-3.8	-12	2.6	9.2	-3.4	-2.6	7.9	3.7	2.1	-8.8	1.2	4.2	-4.7	12	-6	14	-0.62	5.3	8.4	-0.97	4.7	-1.6	0.26	-0.06	-0.87	2.7	1.9	-0.8	-0.66	3.6	4.3	2.3	-1.5	5.4	1.2	4.7	-1.2	-0.06	5.8	-0.32	3.8	3.7	1.8	7.3	-3.2	12	6.6
0.37	0.69	-8.8	4.9	-12	-3.5	-8.1	-0.79	4.9	6.5	-2	5.3	4.7	-1.2	14	3.7	10	0.92	17	5.2	8.1	3	12	6.5	5.9	3.5	10	3.5	20	2.7	27	-1.9	14	2.4	3.5	3.1	11	-0.91	19	6	24	10	9.6	7.2	14	5.1	23	4.6	12	7.6
-3.2	0.63	-0.41	1.2	-8.6	-0.31	1.3	-5.1	11	2.5	-6.6	3.2	11	-3.8	-33	1.7	-22	12	-48	5.7	-30	-1	-12	2	-56	6	-83	6.1	-75	2.1	-43	3.9	-70	1.4	-69	2.9	-61	2.5	-51	6.6	-40	7.5	-94	1.8	-39	2.3	-53	2.8	-62	6.1
1.7	0.62	19	-0.85	26	-2.3	22	-5.6	29	0.28	35	5.9	12	2	21	-7.5	21	-3.3	-0.28	2.8	21	1.4	12	5	14	6.4	7.8	-3.5	2.1	7.1	2.1	3.4	20	4	17	0.64	7.7	3	14	3.2	6.7	-0.94	9.7	-0.77	8.3	1.7	-20	2.5	17	3.5
0.12	0.51	0.8	-0.18	0.87	1.2	-7.9	3.5	-3	5.3	-0.75	1.2	3.1	0.21	-5.6	-5	6.3	-4.1	6.3	-4.6	6.6	-0.87	-1.8	5	-6.5	7.2	1.1	5	-3.2	4.1	-0.89	2.4	-4.2	-3.8	-1.8	2.9	0.67	2.7	-3.9	0.49	1.6	1.8	8.5	5	1.7	2.4	4.7	3.2	-1.2	11
-0.03	0.36	4.1	7.9	1.5	-2	-5.7	6.2	-0.68	9.6	-3.3	4.4	0	-1.4	-2.3	-3.2	8.6	3.1	2.5	2.1	7.3	-5.8	0.92	-0.01	2.1	8.1	-1.3	-2	4.6	7	4.1	7.6	4.7	4.1	7.2	3.5	7.5	7.6	3.5	7.1	5.1	3.1	-1.5	-2.7	3.8	5.3	1.8	1.8	-0.87	2.7
-0.38	0.3	-5.3	-2.4	0.65	-1.7	1.2	-0.24	3.1	-1.1	1.7	2.4	0.88	3.1	-11	-3.9	1	-3.4	-6.9	3.2	-6.5	-7.1	-5.7	-0.87	4.2	8.3	-5.3	3.2	5.5	3	0.53	4.8	2.4	5.8	3	5.5	1.8	6.9	5.8	5.6	-8.8	4.9	-10	-0.59	-3.1	4.3	-1.4	11	-3	3.6
-0.45	0.45	-3.8	-1.9	-0.58	-1.1	-2.4	5.8	-0.66	0.09	3.6	-3	-0.19	0.92	-6.8	6.3	-8.5	6.9	-3.5	3.6	-6.8	4.3	-1.9	4.9	-3.4	6.5	-1.5	6.7	0.48	3.9	-6.1	4.9	1.1	5.3	0.12	2.9	-3.8	0.3	-0.2	4.2	-2.8	4.6	-4.6	2.3	-4.9	2.3	-2.2	3.3	-3.2	7.8
-0.06	0.99	0.21	-7.1	1.8	5.8	1.8	-1.8	0.35	9.3	-3.3	7.2	-2.7	8.3	-4.7	13	2.8	20	-3	1.1	-1.7	3.7	-0.57	3.3	-3.3	-1.7	3	4.4	-5.1	-0.62	-1.1	6.1	-0.76	-0.89	-6.8	0.12	-4.7	6.1	0.12	2.2	-1.4	-2.1	-3.6	3.3	-0.68	0.27	-1.9	5.8	-5.7	0.42
-0.29	0.03	-2.9	5.5	-0.42	5.3	-6.8	4.3	0.16	-1.4	-1.8	1.5	-4.2	3	-4.5	1.8	-5.3	0.62	-8.8	-3.6	0.72	4.8	-2.6	1.3	-3.3	4.5	-1.6	0.96	-4.6	-4.6	-1.8	-4.2	0.73	-7.4	-4.4	1.7	-0.94	-0.44	-1.1	-1.9	2.9	4.5	-3.4	-2.6	3.2	-0.8	-4.9	-4.8	2.1	-5.9
-0.08	0.05	-1.2	1.2	-0.9	4	-0.83	0.78	-2.2	-3.5	-3	-0.27	-3.9	-3.8	-4.4	8.9	6	10	-1.1	0.95	-1.4	5.1	-4	5.4	-2.7	0.45	-4.9	-0.82	-0.35	-6.6	-0.56	0.18	-8.5	-8.2	-1.3	-5.3	-4.9	-4.3	-1.3	-3.4	0.31	-7.7	-4	-0.44	-1.6	2.6	-2.2	0.28	-3.7	-7
-0.21	-0.05	-5.1	-0.09	-1.8	1.5	-5.1	-3.1	-1.5	-12	-1.7	-5.4	-2.4	-3.1	-3.2	-2.6	0.54	-0.12	-0.29	-1	0.46	1.4	-0.89	3.3	0.1	-6.4	-0.2	-0.52	3.7	-7.4	0.12	0.08	-6	-9.6	4.3	-4.2	6.5	-4.1	7.5	-5.2	-1.7	-3.6	2	-6.7	-2.3	3.7	2.3	3.6	-3.6	-6.5
-0.13	-0.79	-5.1	-2.7	-2.5	1.1	-0.47	-3.4	-5.3	-15	-2.4	-14	-3.3	-13	-2.1	-7.2	-1.6	-1.4	-0.61	-5	0.6	-7.1	2.7	-6.3	-2.5	-8	-3.3	-4.9	7	-9.9	-3.1	-2.8	4.3	-8.2	0.48	-3	-3.2	-10	-4.3	-7.6	2.2	-4.3	-0.57	-9.2	-3.5	-6.2	-5.9	-8.2	-1.3	-6.1
0	-1.1	0.12	-7.8	7	-1.3	0.32	-3.8	-3.4	-9.9	1.4	-14	0.93	-7.5	-0.52	-12	-2.1	-6.7	-2.8	-13	-4.2	-0.78	-1.2	-3.6	-4.8	-3	-5.3	-11	3	-8.2	-6.4	-4.5	2.3	-5.7	1.8	-8.2	-0.99	-5.9	2.1	-9.2	-11	-3.2	-5.2	-13	-2.4	-10	-3.7	-6	-7.5	-13
-0.37	-0.84	0.33	-6.5	4.8	-8.6	-3.6	-0.58	-3.1	-10	-0.17	-11	-2.3	-8	-2.8	-5	-19	-3.1	-3.9	-10	-6.2	-9.3	1.1	-3.7	-2.2	-3.8	3.5	-10	-4.3	-4.2	-0.32	-7.7	-6.1	-6.3	1.4	-4.2	-8.1	-2.4	4.2	3.1	3.6	-3.5	-3.1	-4.9	-3.3	-4.9	-0.9	-10	-4.8	-10
[truncated: 952 more columns]
