# Supplementary material for: Dyslexia on a continuum: A complex network approach
Source: PLoS One. 2018 Dec 17;13(12):e0208923. doi: 10.1371/journal.pone.0208923 (PMC6296514; doi:10.1371/journal.pone.0208923)
Supplement: S1 File — Detailed information about the archive contents is provided in the included README.txt file. (TGZ) [file pone.0208923.s001.tgz › FS_629_AV_run_2.csv]

1	-1.6	6.2	2.1	13	1.5	5.2	1.4	8.6	0.86	9.6	7.5	1.8	-11	0.68	0.46	-3.6	-8.4	3.5	-3.3	0.53	-6	0.31	-5.2	3.5	-1.1	11	4	3.6	-1.9	8.3	5.7	8.3	4.2	6.8	-0.79	2.9	2.1	2.6	-3.6	5.2	1.7	12	8.7	8.1	3.7	1.8	3.5	7.1	-5.6
3.5	-0.04	8.5	-0.36	3.7	-2.8	-2.7	2.4	-3.3	3.5	3.7	-4.4	-4.3	-2.9	-6.8	4.3	1.2	-2	-0.23	-1.1	-1.9	4.3	-6.6	0.3	3	-5.6	5	1.8	4.9	-0.91	3.6	8.1	6.7	-0.59	-0.25	-0.05	4.9	-2.2	4.7	-4.3	3.5	4.3	8.8	-4.8	8.4	1.8	3.5	-0.86	8.7	-1.8
2.2	9.3	5.9	1.6	1.3	0.68	5.2	1.3	0.77	2.2	3.6	1	1.6	3.8	-1.5	-5.3	12	-6.3	-1.5	-0.92	2	-1.2	5.2	0.94	4.9	-8.4	1.3	-5.7	6.6	-1.1	-1.1	-1	6.1	3	-0.08	-1.5	-0.62	-3.2	4	0.02	-0.16	-3.3	-1.5	-6.7	5.1	2.5	0.22	2.5	3.1	0.72
-6.4	1.4	1.2	2.5	-5.1	1.6	3.7	9.3	-5.5	7.4	0.93	6.8	-0.4	-6.6	0.57	-6	8.2	-6.8	-4.6	-0.07	0.57	0.21	5.1	-3.7	2.3	0.64	2.3	2.1	1.6	0.71	-2.1	1.2	6.4	5.4	2.9	2.9	5.9	10	3.2	-0.41	1.7	5.3	5.1	11	3.3	10	-3	2.9	0.6	5.6
-5.6	-1.5	-4.3	-1.3	-7.3	-2.5	-6.3	-4.5	-5.6	2.2	-3.9	-0.57	2.1	-0.48	-1.8	1.8	-3.8	7.7	-4.1	3.9	-1.4	8.4	-3	2.2	3.6	7.6	-0.33	4.3	5.1	11	-1.3	3.4	0.77	6.2	4.3	14	0.41	3.4	-3.9	-10	0.49	6.3	2.1	6.3	3.8	16	4.4	8.3	-1.4	15
-7.4	5.5	-3.6	1.6	-3.9	-1.6	-8.3	-4.8	-5.2	4.5	-1.5	6.6	5.5	2	-4.3	3.5	-2.5	3.2	-5	6.6	-6.8	-0.96	-8	6	-3.3	-0.7	-0.08	9.2	-1.1	7.8	-1.1	-4.6	3.3	4.5	1.8	5.4	-0.61	-0.09	2	0.85	-3.2	-0.84	-0.13	3.7	-0.01	2.8	0.57	8.5	-2	14
-7.7	-8.5	-10	-5.7	-4.2	-9.4	-7.7	-3.5	-8.4	-4	-3.7	6	-0.78	2.7	-5.4	4.8	2.3	4	-10	8.3	-5.2	2.2	-13	13	-5.2	3.1	4	-0.78	-1.6	3.3	0.45	-0.76	-0.78	2.9	-2	1.7	0.05	4.2	9.3	3.2	-1.6	2.1	-2.9	-0.72	-6.6	-3.6	-8.4	5.1	-7.7	17
0.68	-0.5	-9.5	-3.3	-12	-6.6	9.7	0.64	-4.8	3	-5.9	9.5	-8.2	-4	-5.2	-2	-0.15	5	-12	-0.4	-3.4	-1.6	-5.3	2.7	0.14	-1.8	7.8	2.9	0.51	5.1	3.6	-1.2	-0.84	1.2	1.5	1.9	7.8	1.7	0.29	1.3	3.9	4.2	-4.5	2	-2.6	0.93	-4.1	1.9	-1.2	7.4
-4.8	6	0.82	1.4	0.41	2.5	3	5.7	1.9	1.9	-3.4	-5.3	1.5	-0.49	-0	-2.6	-1.3	1.6	-1.7	-4.6	-5.3	-0.99	-1.6	-7.5	0.63	2.7	-0.56	2	0.19	0.85	-1.5	-0.21	-0.86	5.3	4.8	3.8	0.71	-3.3	3.5	1.5	0.36	3.2	-0.5	1.6	2.4	1.7	1.4	0.05	-4.5	2.8
-0.97	4.2	2.4	-1.2	1.4	4.5	2.4	6	-1.1	2.5	2.7	-2.9	2.8	2.5	2.8	2.8	8.6	-8.1	1.4	8	8.8	-8.1	-0.73	7	-0.72	-6	-0.6	-2.6	-4.7	-7.2	0.21	-0.04	1.8	2.3	-1.1	-3.4	-0.21	-3.6	2.7	-0.33	-2.8	-6	-1.2	-6.5	1.4	-3.1	-2.5	-3.2	-7.6	-2.2
3.1	0.75	5.1	1.4	8	1.7	7	0.72	1.8	-0.55	-2	-3.4	0.15	0.75	-1.9	-6.1	9	-7.1	2.5	3.9	2.6	-8.5	1.9	1.8	-4	-5.1	2.6	0.74	-3.8	0.53	2.1	-2	-3	-7.4	-1.4	-2.2	0.56	-3.8	-5	0.74	-0.37	1.1	-6.4	-1.8	-5.1	-9.6	-4.4	-2.3	-6.7	-1.5
-0.26	-2.9	-4.8	-1.5	-2.2	-6.7	2.8	4.4	-5	-4.8	-8.1	-13	-2.5	-5	-1.6	-1.6	-11	-1.7	-1.6	-1.5	-4.2	-4.6	-3.5	3.9	0.74	-2.1	1.4	0.59	3.5	0.56	1.4	-2.9	-4.3	-6.8	0.93	-2.5	-3.7	-6.8	-8.2	2.7	-1.4	-4.3	-3.2	-6.6	-5.3	-4.7	-4.2	0.44	-6.2	-4.7
1.8	-3.9	-4.5	-3.6	0.19	-1.7	2.3	-0.29	0.39	-2.9	-8	-1.4	1.7	3	1.2	2.6	-7.3	2	-0.53	4.2	-5.2	-3.5	-0.72	1.9	-1.9	2.7	2	2.1	4.6	-3.5	-3.9	-3.3	-4.6	-0.84	0.02	-1.3	-0.14	1.8	-1.4	-3.2	-3.5	0.5	-0.9	-0.49	1.4	-4.9	-0.85	-4.4	-4.1	-5.2
-4.3	3.8	2.3	0.12	0.54	6.9	0.67	1.7	0.14	1.6	2.5	2.6	1.6	-1.8	-3.8	-1.3	-1.7	-3.9	-1.3	0.08	-0.21	-2.5	3.5	-2.7	1	-0.83	0.41	-0.65	0.58	0.68	-6.9	-6.4	-1.9	-0.99	-5.3	1.6	-5.2	0.15	-3.8	-1.3	-2.9	6.5	-2.6	-1.9	3.2	-2.3	-9.3	-5.8	-4.9	-5.8
-4.2	3.9	2.6	-2.5	3	-0.91	2	-4	-5.2	4.9	-2.4	-7.5	-6.4	-0.99	-1.9	0.58	-4	5.3	1.9	-5.1	-0.09	0.68	-0.77	-6.6	-1.8	3	4.3	1.7	-0.87	-6.7	-4.2	3.2	-3.1	4.7	-0.4	2.5	-1.7	0.83	-11	2.1	-0.02	0.07	-1.3	-1.6	2.3	6.2	-7.4	-0.69	-6	2.7
-1.3	-5.8	-2.7	-5.5	-4.9	-5.6	-2.2	-7.4	-7.8	-0.06	-9.1	-4	0.45	1	-0.04	1.3	-3.4	3.5	1.1	2.4	-0.59	-1.9	-8.6	-4.3	-1.7	-0.47	2.5	-2	-2.1	-9.7	-2.3	-2.8	-0.23	-3.4	2.6	-1.2	-0.1	-1.8	-1.9	-3.9	1.3	0.33	1.1	-5.6	1.4	-1.8	-0.99	-0.81	-6.1	-5.1
-4.6	-9.9	-2.6	-5.6	-2.1	-4	3.8	-5.5	-3.3	-9	-8.5	-5.2	7	0.86	-1.5	-2.9	4.3	-7.4	6.3	-4	3.4	-4.1	5.2	-6.9	-2.9	-2.3	-0.52	-2.8	-6.1	1.1	-2.3	2.5	-5.8	0.16	-4.5	-1.7	-2.7	1.2	-4.3	4.1	-3.1	2.8	-7.4	-2	-0.29	-4.8	1.2	-2.6	-2.8	-4.9
-3.4	-9.2	-1.4	-10	3.5	-8	-1.6	-3.7	-2.3	-8.6	-1.3	-11	-6.6	-7.5	-1.1	-2.8	5.3	-0.64	-2.2	-11	-0.31	-4.2	-1.6	-1.6	-4.2	3.6	-2.1	-3.8	-11	2.9	-3.1	1.3	-6.2	1.6	-8.6	1.1	-3.5	0.77	2.1	3.7	-4	0.29	-11	3.2	-9.9	0.33	0.53	-4.2	1.8	-4.9
-6.1	0.4	-6.4	-4.2	-3	-4.8	-3.1	-7.2	2.6	0.53	2.5	-2.9	-9.7	1.8	-1.6	-2.9	-10	-0.42	-3.9	-6.5	-4.1	-3	-7.4	1.7	-0.8	0.21	2	-5.5	0.6	-3.7	1.1	-2.3	-0.85	-1.8	3.3	-2.2	0.4	-4.5	6.7	-0.32	2.5	-2.4	0.24	-3.3	-2	-5.6	-1.8	-2.5	0.44	-3.1
0.61	7.3	0.07	-1.1	-4.4	1.9	-7.8	5.3	-4.8	5.1	-7.6	0.92	-1.6	-1.3	-6.9	-2.2	0.07	-0.42	-1.3	1.9	-3.1	-1.6	2.5	2.2	1	-5.5	1.7	1.3	-8.4	-7	3	1.9	-0.79	-9.5	0.49	-0.71	0.78	-0.33	-2.6	-1.4	1.5	-2.7	0.08	-8	-3	-8.9	-4.2	-2.5	-3.2	-4.1
-0.45	4.1	-2.2	5.5	1.9	13	-8.6	5	-1.6	0.5	-6.7	2	0.59	2.6	1.7	3.6	4	-1.6	2.4	2.8	4.7	3.6	6	-5.1	-1.3	-5	-4.1	0.18	-1.2	-1.8	-5.3	6.1	-7.1	-6	-2.1	-3	-10	0.89	2.8	-4	-5	-1.9	-7.5	-9.8	-1.4	-5.8	0.49	2.7	-3.9	-0.46
6.6	0.4	0.77	4	4.2	4	-5.3	0.19	4	-3.9	3.3	-5.9	7.8	1.1	5.9	-3.9	-0.15	3.1	4.1	-2.3	-1.7	1.8	2.9	-2.7	-2.6	-3.6	-6.7	2.2	-2.4	3	-7.7	0.25	-4.7	-7.9	-3.5	-0.61	-5.3	0.5	-2.1	4.5	-3	-4.7	0.46	-4.9	0.14	0.23	2.8	3.1	-3.1	6.1
6.5	9.6	5.2	5.8	4.8	3.4	5	5.1	4.2	2.6	6.4	2.6	2	-5.1	-1.3	-0.79	-1.3	3.9	1.4	-7.4	-2.8	1.1	-0.03	-1.4	3.3	-1.9	2.8	-2.2	3.3	-0.29	4.9	4	4.1	-10	5.3	1.2	7.1	-7.2	4.4	-0.37	8	-6.2	4.2	-6.9	4	-2.4	3.6	-3	-0.25	0.39
5.1	2.3	4.1	6.7	7.4	9.9	-3.3	-1.6	1.1	4.5	0.4	3.5	-1.7	-3.3	-2.6	-1.8	4.9	-5.7	3.9	-2.9	-2.8	-4.2	8.2	-0.94	1.1	0.28	1.1	0.3	3.2	-1.9	4.3	-2	4.9	-3.5	5.8	-0.74	5.3	4	1.2	-1.6	6.2	-1.9	8	-3.6	1.3	3.3	-0.45	1.8	2.9	2.7
-0.51	4	-2.5	2.8	7	-7.3	-3.4	-4.1	2.2	-0.75	2.8	-7.2	5.6	0.95	-1.6	-2	-3.2	-1	4.1	-2	-2.1	2.4	3	-1.8	-1.1	-4.5	-7	-4.5	1.1	-0.77	-5.1	-4.1	-0.46	-3.1	-2	-3.3	-3.1	-3	-7.7	-0.25	-6.1	-7.1	0.75	-6.4	-3	-1.6	1.8	4.4	-2.3	-2.8
7.5	0.55	5.4	-0.03	5.9	-3.6	4.7	-4	6.2	-0.48	3.3	-2.3	2.2	-1.1	4.3	0.51	0.92	5.5	1.2	-6.7	2.6	6.1	-1.2	3.2	4.2	-1.9	-2	-6.3	2.9	-7.3	-2.9	-1.1	-2.6	-7.6	-0.94	-5	-2.4	-3.1	-2.6	1.3	-2.2	-5.5	-1.2	-11	5.7	-0.57	-2.8	-5.2	-3	-4.1
6.8	5.6	6.8	1.4	8.4	8.7	4	2.8	7.2	-0.74	0.75	0.71	0.66	2.2	5	5.7	-2.4	3.1	0.94	0.23	4.6	4.9	-0.76	-0.09	6.4	-3.5	3.2	0.02	1.4	-1.1	0.9	-2.1	-0.12	-6	-3.3	-0.01	-0.14	0.71	7	-1	3.5	-0.81	-0.49	-6.2	3.1	-1.4	-1.6	-4.3	1.2	-4.4
2.6	0.82	-0.69	2.9	5	1.3	-6.1	-3.7	2.8	-6.1	-1.7	-0.01	0.32	3.6	-3	3.7	-3.2	-0.08	0.19	1.7	-0	2.5	3.9	-0.84	-4.1	-0.74	-5.2	7.4	0.58	-4.6	-6.5	0.83	-0.72	-2.9	0.39	0.97	-5.1	1.1	-4.5	2.8	-1.8	-0.78	-2.8	-4.4	-3	-2.4	7.2	-4.1	1.3	-5.1
-4.2	-0.08	-1.4	1.4	0.9	-3.5	3.8	-3.9	4.5	-3.7	6	-6.2	-1.6	6.3	3	2	5.7	-10	-0.4	0.24	0.53	1.3	6.6	3.4	2	-1.8	-2.1	-5.1	1.4	-0.34	3.4	-6.8	6.9	-3.1	1.7	-2.4	4.3	-1.1	0.46	-1.4	3.5	-1.6	3.4	-0.53	-1.2	-0.81	4.2	-3.9	4.5	-3.9
7.9	2.4	3.6	4	5.7	2.7	5.5	6	9.4	1.5	5.8	3	3.4	4.7	3.1	5.1	2.5	1.3	6.7	7.6	1.4	0.83	1.6	4.6	1.9	-0.41	3.4	4.1	-0.62	4.3	5.8	0.67	8.5	1.1	0.46	-1.6	6.5	1.5	5.9	6.2	5.4	-1.4	6	5	3.5	-7	-5.7	-2.3	-3.4	-4
6.8	-13	4.7	-6	6.4	-7.7	-2.8	-5.2	1.4	-6.8	-2.9	1.9	5.2	1.1	4.1	1.8	-6.2	0.57	6.2	3.2	0.42	-3.3	2	6.7	0.16	-0.14	4.6	5.8	0.37	-0.53	3.4	3.1	-5.4	-0.94	1.2	0.73	-3.1	2.9	1.6	7.5	0.72	2.2	1.9	3.8	-0.23	1.2	5.3	-1.5	6.7	-1.5
6.5	-11	-0.21	-7	0.68	-8.7	2.4	-7.5	-0.21	-1.8	3.2	-0.9	1.2	7.8	8.6	2.8	0.43	8.2	5.3	3.6	5.1	1.6	7.5	7.5	-1.6	-1.1	4.4	-1.5	-1.4	3.3	4.1	-6.3	-1	-4.7	2.8	-0.56	-0.57	-7.2	-0.83	-7.5	-1	-6.8	-2	-0.54	-7.4	-0.7	-2	4.2	0.57	0.9
6.5	-1.2	2.1	4.3	-0.73	-0.08	5.7	-0.14	0.95	3	0.77	11	-3.6	5.4	2.2	-2.8	0.6	-1.3	0.38	-3.7	3.1	-4.3	-2.1	6.3	-2.4	-3.4	3.2	-10	2.2	-7.6	1.6	-4.8	0.4	-2.8	-0.77	-9.8	2.3	-6.6	1.2	-2.3	-1.9	-5.2	-3.5	1.3	-7.9	-5.3	0.06	1.1	-1.6	1.2
-3.1	7.5	-2.7	4.5	-2.1	-2.4	-5.8	6.3	-1.9	2.2	-5.8	6.1	-0.53	1.2	-1.2	1	-8.1	-3.2	-5.4	1.1	-0.52	-5.2	-0.15	-1.4	-1.7	-1.4	-1.2	-2.5	2.4	-1.6	-0.99	0.99	-1.2	0.17	5.9	-2.1	-2.3	2.5	2.6	0.45	-3.1	3.3	-1.3	2.8	-2.7	0.29	5.7	0.36	1.4	-1.9
-3.2	-0.68	-2.3	-1.7	3.1	-5.5	-3.9	-0.15	0.35	-6	-0.09	-11	-1.8	2.2	4.2	-1	-0.14	1.5	-0.06	-2.7	0.81	3	-0.53	-2.4	-4.5	1.3	1.2	-2.6	-2	6.6	0.2	-2.8	-3.1	-1.1	-1.6	-1.2	2.4	-5.9	1	2.4	-1.7	-2.4	-4.7	0.7	-2.4	3.2	-6.2	-0.16	-8.8	4
-0.56	-3.1	-7.1	-5.7	-6.1	-5.9	6.9	-2.5	1.7	-0.35	1.6	-1.6	-0.63	-5.6	4.1	-2	-1.5	-2.6	3.6	-2.4	3.6	-2.6	0.07	3.4	-1.1	1.6	3.5	-3.9	1.1	3.7	5.6	-2.6	-0.22	3.1	-4.1	-2.4	2.9	-1.2	2.7	-4.8	3	-2.4	-4.9	5.7	-5.4	-2.4	-4.1	1.9	3.6	3.4
-3.2	-4.9	-7.3	-4.7	-10	-4	-6.4	-4.7	-2.2	0.67	-9.3	3.6	3	4.8	1.3	-1.1	-1.7	0.06	-1.4	6.3	-0.39	-1	-1.6	0.56	-5	1.6	-2.5	3.2	-3.2	0.23	-2.6	3.9	-4.5	8.7	-3	2.6	-2.9	9.8	2.7	2.7	2.4	7	4.5	7.7	2.6	4.2	1.2	4.2	8	6.1
3.2	-4.2	-1.9	-6.5	-2.8	-5.8	5.4	-1.1	2.3	-1.1	0.68	1.3	0.04	7.3	-0.97	-2.6	8.4	4	1.4	2.5	3.8	1.6	3.8	-3.4	-4.2	-0.25	-3.8	3.5	-0.46	3.7	-4.5	0.51	-10	2	-1.4	1.1	-10	0.36	-0.47	1.9	-3	2.5	0.39	4.2	3	-1.9	5.2	1	9.4	3.6
3.5	3.1	-4.9	-0.34	-9.1	-1.5	10	1.8	8.4	2.8	1.2	-0.05	-5.6	0.8	-0.1	-2.1	19	-0.34	0.52	-1.1	11	1.5	0.26	-6.5	6.5	0.67	-7.5	2.5	-4	9.3	-0.75	3.3	-4	-6	0.14	0.72	-1.3	5.8	-20	9.4	-2.7	0.89	-5.1	-4.4	5.8	2.6	6.3	7.4	-2.4	9.8
3.5	4	-2.7	0.75	-5.1	0.91	8	-3.2	2.1	2	-4.3	-3.7	1.3	-1.7	6.4	0.09	-0.83	2.5	9.3	-2.4	6.5	4.3	0.01	-3.5	3.9	2.6	-3.8	1.9	-4.6	2.2	-3.4	-1.8	-3.1	-0.67	0.17	-1.5	-1.6	6.1	0.74	-0.87	-1.7	-2.2	-0.5	-2.2	1.6	3.5	-3.4	1.9	-2.8	3.9
3.6	6.6	-0.91	7.1	2	5.7	7	2.5	-3.4	6	-2.3	4.8	3.2	10	-1.4	-1.1	-10	-6.3	-1.7	4.8	3.5	5.1	-1.2	1	-0.78	-1.3	2.3	3.1	-0.45	-2.3	2.8	0.49	0.04	-2.2	-2.8	-3.5	-3.1	0.39	2.4	-7	-0.36	-6.4	-1.7	5.9	-1	-0.26	-5.7	2.2	-1.1	0.99
7.2	7.8	1.7	2.4	-1.7	-5.5	4	4	3.8	12	-1.3	5.1	-4.5	6.4	-0.23	-1.5	-9	-0.86	-0.77	-0.47	0.68	2.9	1.2	-2.7	2.5	4.2	2.2	0.62	-4.2	-1.9	2	5.7	-0.07	3.6	0.26	-0.89	4.1	4.7	0.16	10	-0.74	1.1	-2.3	3	-4.1	1.8	2.7	0	3.9	-5.5
6.5	5.1	1.2	1.4	1.2	3.6	-2	1.4	3.2	2.9	4.4	-6.2	3.2	0.25	3.2	-0.41	-3	3.3	9.6	-2.3	-0.54	2	1.1	-4.2	3.3	5.3	-4.2	1.8	-3.6	0.97	-6.6	-0.16	4.4	6.8	-2.4	-2.6	-3.6	4.9	-9	8.6	-2.1	3.1	3.7	5.5	-2	4.1	0.25	3.6	3.6	-2.3
-6.2	-4.6	-4.3	-6.5	1.1	0.47	-1.2	4.9	-1.2	-2.1	5.2	3	-3.2	3.5	-3.5	-0.01	-2.5	7.2	-3	0.95	-2.4	2.3	-2.8	-5.2	-3.9	6.6	-9	-1.3	1.1	-1.2	-0.24	-1.4	-0.93	0.96	-3.5	-1.8	-0.98	-4.3	-8.6	-2.6	0.7	-4.7	-1.6	6.8	-3.4	6.5	2.5	-1.6	2.7	0.49
-6.3	-0.19	-7.5	0.39	-8.6	1.4	5.5	1.7	-3.5	-3	0.82	1.4	-2.4	1.1	-2.7	-1.2	0.16	-6.2	-8.6	-4.9	-5	2.1	-9.1	-3.4	-1.8	8.2	-1.8	-0.19	1.4	-1.6	2.8	-0.28	2.4	-1.1	1.9	0.42	7.8	-1.3	3.1	-0.25	2.5	0.86	0.5	2	-3.7	2.8	5.2	0.33	9.1	-1.3
-2.4	-1.3	-4.4	0.81	-0.18	-0.39	-3.2	-0.35	-1.2	-1	-11	-12	3.1	3.1	1.3	1.5	0.64	-2.6	2.8	-7.2	-5.2	-0.24	1	-3.1	1.3	1.8	2.5	-1.1	8.9	-0.02	-1.7	4.2	-0.94	0.09	1.9	2.1	3	-1.3	5.1	5.8	2.1	1.8	2.9	-0.96	-2.5	1.5	-3.4	-0.33	-2.6	-5.2
-3.6	1.8	-6.4	2.1	-1.9	3.4	0.75	3.4	0.9	0.2	-7.3	0.56	4.3	5.3	5	1.1	0.02	-0.95	2.1	-5.7	2.7	0.64	-2.1	-2.9	-2.7	-0.05	-4.7	-2.3	-6.2	-1.5	-4	-2.6	-3.4	5.6	-6.9	-1.5	-6.7	1.2	-1.4	-4.2	-3.9	-1.1	-4.8	-5.1	-1.9	-2.9	3.4	-0.83	2.3	-5.1
-4.9	-9.6	0.48	-11	-0.78	-3.6	-1.3	5	0.96	-7	5.1	2	-1.1	-2	3.9	-3	0.27	3.9	-2.2	-1.2	9	2.5	1.8	0.01	1.5	2.4	-8	-6.8	-2.7	-0.69	-2.4	-5	1.2	3.1	-3.6	2.2	-1.7	2.5	-2.8	-7.2	-0.54	3.5	-1.3	2.8	-3.5	-2.4	2	0.72	3.7	-2.3
4.2	-1.7	-0.49	-4.3	-2.2	-9.1	6	-2.1	7.3	-0.43	5.5	-1	-0.77	-7.7	-0.63	-0.26	-7.8	-3.2	3.7	-0.68	2.9	-1.8	1.7	-6.6	8.2	-2.6	0.54	1.7	4.5	0.49	9	3.1	5.9	4.8	4.5	2.7	4.4	2.5	3.8	2.6	8.3	2.2	6.8	0.34	0.59	-1.3	1.4	-2.3	-0.5	-6.9
3.1	-4.3	4.9	-1.5	2.4	-6.6	-2.3	-3.4	4.3	-0.4	-1.4	-9.4	-1.4	-11	1.7	-2.3	-0.86	-0.23	-4.7	-3.2	3.1	-1.3	1.6	-9.1	5.2	2.3	-0.99	3.1	2.9	-4.2	2.5	-0.02	1.4	-1.3	-2.8	-1.7	1	-5.6	0.64	-1.4	2.5	-0.7	1.3	-2.5	4.8	-3	1.2	-2.8	4.2	-7.6
5.2	-6.7	5.1	-0.65	6.2	2	-2.5	-2.8	5.5	-7.5	6.3	-2.1	4	-2.7	-1.9	-0.9	-1.4	2.8	1.4	-1.3	3.3	-0.14	0.91	-1.1	-1.4	-0.36	-11	-2.5	-5.7	-1.7	-0.18	-4.4	-0.53	-2	-6.5	-2	-5.7	0.43	-2.6	-0.32	-4.2	-5.5	0.74	-0.14	0.55	-0.94	1.7	0.3	1.9	-5.4
5.6	2.1	3.7	2.1	5.8	7.4	4.6	7	3.5	-4.1	14	5.7	4.9	-0.74	4.5	-2.8	-2.5	3.9	-3.9	3.4	1.4	-0.6	-2.5	-3.7	0.73	-0.3	2	-1.2	1.8	6.9	8.7	5.4	11	-1	3.3	1.5	5.6	1.3	2.5	5.5	0.2	-2	4.8	5.8	2.5	2.6	1.4	-2	-0.08	-5
-4.9	-5.6	-1.9	0.95	0.24	5.8	-1.1	-4.1	-3.9	-0.32	10	5.4	-3.4	-3.5	-0.22	0.85	3.6	3.7	-5.2	-5.7	-4.3	5	-1.3	-3.5	4	5.2	0.59	-0.76	0.06	-4.6	4.6	4.5	9.3	3.2	-0.65	-4	6.7	-1.6	0.18	-0.05	3.2	2.7	5.7	10	2.7	3.8	1.6	-2.6	4.4	-1.1
0.38	-12	1.1	0.61	-1.5	2.6	-3.6	-6.2	0.86	-3.1	0.55	-3.4	3.5	-2.2	1.8	5.7	8.5	3.2	1.1	-5.3	0.89	4.2	6.2	-8.4	-3.3	4.9	-9.9	-7.2	0.47	-4.8	-0.3	-4.8	0.14	3.6	0.42	0.08	-4.4	-4.2	2.3	-8.1	-2.2	-1.8	-8.6	6.8	1.3	2.2	6.1	-1.2	-1.9	-3.1
5.1	-9.5	2.6	-1.4	-0.79	3.6	4.6	-6	2.8	-5.9	4	5.5	0.05	3.1	1.4	4.5	5.6	6	5.7	2.6	4.6	2	6.8	-0.6	-6	1.6	-8.3	2.4	-3.4	1.1	-0.67	0.31	-8	0.04	-1.7	1.6	-8.8	0.97	-2.6	-6.8	-4.3	3	-7.6	5.7	-2.5	-0.94	3	-4	2.7	-2.7
-0.68	-1.5	3.6	5.4	3	6.7	-0.66	-3.1	-2.3	1	7.7	-0.63	-4.5	4.4	-1.7	-2.5	2.1	3.2	-1.7	-0.43	-2.3	2	-4.4	-0.24	3.8	5.9	-0.28	1.2	-2	3.6	4.2	3.6	7.3	2	2.5	-2.1	5.9	2.7	4.8	-2.4	8.9	3.9	4.2	2.9	3.1	2.4	4.2	-3.2	11	-5.1
0.54	3.7	6.3	3.7	0.93	-7.8	-8.2	-4.5	-1.3	0.51	2.5	-6.7	1.8	-0.64	-5.8	-0.61	-4.1	-5.6	-0.73	4.6	0.47	0.49	-1.3	-1.9	2.1	5.5	-6.1	-1.7	5.7	1.3	-5.6	2.5	0.29	3.7	-0.27	0.89	-0.44	3.2	-2.2	0.58	1.9	1.8	2.8	9.9	2.8	3.4	3	-4.3	1.4	-5.5
-1.8	9	1.1	5.8	-4.7	0.04	1.4	3.1	2.6	7.8	4	2	3.1	-1.1	0.03	0.59	1.4	3.1	3.3	5.8	4.2	0.77	5.2	2	-0.09	2.4	4.7	-1.3	-2.5	5.6	2.2	-1.4	-2.6	-1.8	2.7	0.89	1.8	-1.6	2.6	-1.7	-1.2	1.8	4.8	2	7.3	1.1	1.2	-2.7	3.6	-4.6
5	6.6	7.3	6.1	5.4	5.7	-3.6	4.7	3.1	4.2	1.6	3.3	1.2	-2.4	-0.96	3.9	3.7	-0.32	2.8	3.1	5.7	1.1	5.1	1.8	6	1.8	-1.8	-1.3	-3.3	-4.3	-0.59	-6.6	5.9	-4	8.4	-1.5	7	-2.4	0.38	-0.93	2.6	0.65	5.5	-4.1	9	1.5	7.3	-2.6	5.3	-2.5
2.4	4	7.2	9.1	6.7	4.9	-1.7	1.4	3.6	0.81	11	2.7	-0.19	-2.2	0.84	-0.5	1	-2.5	4.6	1.2	2.9	1.9	5.3	-2.9	-1	0.21	-7.5	1.1	-5.8	9.1	-6.5	1.1	-4.8	2.2	0.09	1.2	-4.5	6.7	-1.4	4.4	-2.3	3.9	-4.1	-4.6	-6.5	6.7	-0.12	0.02	-1.9	3
5.7	7.7	6.6	5.4	3.4	-0.59	4.7	-0.56	9.5	3.1	12	2.3	-1.8	1.4	5.2	2.9	-0.89	7.6	3.5	1.7	2.4	6.6	1.5	-0.36	-3.6	0.9	-0.41	-7.4	0.6	-5	3.6	-1.1	0.57	-1	-4.5	-1.1	3.6	-1.9	-4.9	3.1	1.4	-0.81	4.3	-1.2	-3.7	1.9	0.61	0.01	0.44	-2.3
-0.55	2.7	13	2.1	4.2	8.7	-9.6	2.4	1.9	-3.6	5	8.2	0.85	-1.8	4.7	0	6.7	1.8	4.5	-0.01	0.81	-2	4.5	3.3	1.8	-1.7	2.6	2	-0.19	-2	-1.3	1.1	6.2	1.5	-1.8	-1.6	3	3	-2	-4.8	0.93	2	1.8	2.1	6.1	-2.9	10	-1.8	6.5	-1
6.5	-2	4.7	1.5	-3.2	1.5	0.94	2.9	6.2	-1.6	5.3	2.9	1.4	-3.3	0.35	-2.3	9.2	-1.5	2.3	3.7	2.7	-2.2	-2.3	-1.2	0.44	2.9	5.8	4.1	-2.6	-0.78	-0.32	3.1	4.9	2.6	6.3	3.7	-5.5	1.9	3.9	-3.6	-0.33	1.8	0.54	5.1	4.7	0.65	9.6	-2.7	11	-3
3.1	4.1	3.5	2	-1.8	-0.08	0.25	-4.5	-0.97	-4	-2.1	-4.4	0.7	3.6	3.3	-0.78	5.8	0.07	1.4	5	8.3	3.6	-1.4	4.1	2.7	9.7	-3.6	0.92	-0.24	-0.36	-0.45	-0.9	1.4	1.3	6.7	2.2	-1.9	6.2	-3.4	-2.1	-1.5	1.7	-1.5	6	-0.55	1.3	-0.11	-1.1	-2	-0.82
8.1	0.09	4.1	1.3	0.55	9.2	1.6	-0.35	1.2	-3.2	2.3	4.2	-1.1	0.39	5.6	0.96	-10	-2.5	5.5	1.5	0.65	2.8	-3.2	2.8	-1.3	-0.96	2.1	-5.5	3.4	0.91	12	-3	1.8	-0.66	-6.5	-4.6	1.9	-5.7	-0.83	-0.84	1.5	-6.5	-0.36	0.09	0.02	-2.8	-1.1	-4.2	-1.2	-3.6
2.9	-6.4	6.5	-2.6	1.5	2.4	-0.72	2.8	-0.17	-3.8	-3.7	5.4	3.9	-3.5	3.5	2.8	1.8	5.1	7.2	0.92	-0.42	1.3	5.2	4.7	-0.09	1.5	0.19	5.8	4	5.9	7.9	3.8	4.9	-1.2	3.7	4.4	7.7	-0.21	2.4	-1.4	-1.1	4.3	3.5	2.7	3.6	1.1	-3.7	-1.2	1.8	-4.1
-8.9	-0.12	0.64	0.28	-2.3	2.2	-1.2	0.8	-1.9	-4.7	-2.2	-4.2	3.4	3.5	8.7	2.5	5.1	5.7	13	3.6	5.8	0.67	12	0.29	1.2	2.5	-4.6	2.1	-0.82	0.87	1.8	-0.58	-1.5	3.9	-0.32	3.5	4.9	5.1	-0.76	-4.7	-0.46	2.3	1	2.6	3.5	1.9	-0.26	0.28	11	5.4
2.9	4.4	3.7	5.5	-1.2	1.4	-5	2.9	1.6	4.7	2.8	3.3	-0.83	-4.5	-1.2	4.1	-5.4	-4.5	4.9	0.09	0.14	4.2	1.6	0.18	-2	-1.1	-3	1.2	-8.2	1.4	0.31	2.7	-4.2	-0.55	-7.2	-7.6	-2	-1	-3.9	3.4	-1.9	-3.6	-2.6	0.13	-8.3	-1.5	-2.3	-1.7	-2.4	1.4
-2.9	3.3	0.36	4.6	3.2	1.9	-4.4	0.27	-2.9	7.1	3.6	3.4	-7.4	-8	-3.8	-0.22	-2.6	0.32	-5.8	-4.6	-6.4	1.8	-4.5	-3.1	-3.1	3.9	0.58	6.5	1.9	3.1	1.2	9.7	-2.4	0.13	-0.3	2.3	1.7	3.6	-4.5	5	0.66	5	0.4	-3.6	-4.6	3.7	-3.8	-0.11	-5.8	-3
-17	-5.5	-5	7.6	-6.1	5.9	-9.2	-2	-5.5	-3.2	-2.6	-3.1	1.8	-0.03	-2.4	-5.7	-6.1	-7.4	-3.6	-0.99	-10	-1.5	-1.4	-2.6	0.99	4.1	2	0.21	0.93	2.1	-0.07	-2.3	-3.8	1.7	4	2.9	-2.1	0.59	-2.9	-3	3.7	2.8	-2.6	1.1	-0.25	-1	-3.2	0.79	-4.8	2.3
-14	-11	-11	0.36	-7.4	4	-8.5	1.7	-3.4	-8.6	-2.1	-4.3	-1.8	1.1	-5.9	-0.77	-5.7	-5	-6.6	-1.7	-10	-0.38	-6.2	-0.6	-4.8	-3.4	-6.5	-7.1	5	-8.8	-0.36	-2.9	-7	-2.7	-0.12	-2.4	-6	-2.6	2.4	-1.8	0.21	-2.9	0.04	2.4	-3.7	-5	-2.5	-0.27	-4.2	-2.7
-3.6	2.6	-3.4	-0.3	-1.3	6.2	-3.7	-0.12	-2.5	1.6	0.36	1.9	4.4	-0.96	-2.6	2.9	1.7	4	-4.1	-1.9	-6.5	-0.17	-1.3	1.8	-6	-5.9	-3.1	-0.67	8.8	-3.4	-6.7	2.5	-2.2	-3.8	-3.8	-1.4	-7.3	-4.6	3.9	5.4	-0.09	-0.64	-0.72	-2.5	-5	-4.8	1.1	1.4	-5.6	0.22
-4.3	-1.5	0.4	2	1.6	5.2	-0.78	2.4	-3.2	-1.9	4.1	8.7	-0.46	-0	-2.5	-0.21	-0.74	-2.3	-1.3	-4.9	-4.6	-4.9	0.19	0.62	-7.1	4	-4.9	1.9	-0.68	2.4	-6.1	5.2	-7	7.2	-0.67	6.1	-2.7	5.9	-3.2	5.8	-2.2	12	-8.6	6.8	-8.2	7.6	-5.2	-1.8	-2.1	-0.42
1.9	-1.8	-0.88	-2.5	-6.7	-0.92	5	1.4	4.3	-2.4	0.49	-4.6	-2.4	-0.3	0.08	6.4	-4.1	5.6	-2.2	-0.83	-2.5	-0.36	-6.3	-3.4	-0.99	4.7	1.2	7.6	1.6	5.6	-3	3.5	-4.4	7.2	0.67	4.6	-1.9	4	6.8	1.4	-5.2	0.05	0.69	5.3	1.9	4.9	-3.5	-0.42	4.6	8.8
0.09	4.4	-1.9	4.5	-3.3	5	-7.8	0.79	3.7	2	-2.2	0.87	-3.7	-1.3	1.1	7.8	1.8	1.8	-6.7	1.1	3.2	8.3	-4.4	6.4	10	3.2	-0.81	-3.7	1.2	-5.4	-1.2	-1.5	1.2	4.8	-0.19	1.1	0.28	-4.4	3	-1.1	-2.6	-0.45	12	-1.6	4.7	-1.7	0.48	0.41	2.4	3.7
-0.79	12	2.7	9.9	4.2	7.2	-5.5	8	0.33	8.2	3.9	7.1	-1.5	-1.6	-7.9	2.3	-0.2	0.13	-3.5	-0.54	-5.2	6.9	2.2	0.2	-0.72	3.8	-1.2	3.1	-7.1	3.4	-2.5	2.2	0.8	-3.6	-0.24	0.3	0.7	1.8	-7.4	9.9	5.6	1.2	6.1	-2.4	5.2	-6.2	-1.9	-2.6	2.9	-5.3
-4.2	1.8	2.9	5.3	3.5	4.4	1.3	2.4	-5.3	0.97	-4.5	-3.9	-0.28	-4.5	-1.2	-1.9	-5	3.3	6	2.5	-6	4	5.8	-5.8	2.7	-2.2	1.4	0.21	-2.2	0.69	1.6	-0.32	-0.55	-0.3	1.8	-4	-1.1	-2.2	0.29	5.5	-3.1	-3.4	4.2	-2.6	0.39	1.9	-2.8	5.4	0.54	3.9
0.73	4.8	-4.8	4.4	-3.9	3.8	-0.1	2	-1.9	-0.77	-6.6	-2.4	3	-0.85	2.2	-0.22	6.4	2.9	4.8	0.65	3.5	7	5.9	-2.3	1.9	-2.4	-5.3	-4.2	-4.8	-3.3	-1.1	0.88	-5.6	0.61	-2.3	-0.99	-4.2	-6.2	3	1.4	-5.9	-3.6	0.15	-3.3	-4.3	3.3	1.4	0.58	-1.1	1
5.1	7.7	-2.4	-2.8	-2.3	5.8	-0.86	0.79	-3.1	-0.14	-1.1	2.7	3.1	-3.6	-1.2	0.65	-4.9	0.66	-2.8	-2.8	1.5	2.7	0.53	-3.3	-7.7	-3.4	-5.4	-4.1	-4.2	-0.28	-3.2	-1	-8.5	-2.9	-7.6	1.7	-8.5	-1.6	0.78	1.4	-9	-4.6	-3.3	-7.5	-3.3	-5.2	-2.4	-1.6	-8.3	0.68
-0.64	-2.8	-5.5	-3.6	-4	2.1	1.4	3	-1.6	-1.6	-5.5	0.36	-7.1	-4.1	-2	-4.8	0.03	3.6	-6.1	-4.7	-1.5	-0.21	-1.8	-6.5	2	0.06	2.9	0.35	7.2	-0.1	0.23	-1.3	-4.3	1.7	-0.79	1.4	-0.94	-5.5	7.4	6.9	-0.78	-1.6	3.3	4.3	-1.3	-2.9	-4.8	2.8	-2.8	1.5
-3.3	0.95	-5.3	1.2	-1.6	-5	-3.2	1.2	1.3	7.5	-5.8	-4.9	-9.8	-1.1	1.1	-6.4	-1.1	-5	-2.5	-3.3	-0.45	-2.1	-6.5	-4.2	0.2	-0.01	0.11	-2.9	1.5	-2.4	0.72	-3.7	0.41	-1.7	1.4	-1.4	4.7	-1.6	3.6	-4.5	2.7	-0	-1.6	-1.3	-2.9	0.58	2.9	-1.8	1.9	-1
-0.29	-3.7	0.05	-0.79	4	0.96	-1	-6.9	2.8	5.8	2	-0.59	-4.2	2.2	-2.9	0.11	-9.3	-3.8	-7.3	-1.7	-5.9	-0.18	-13	1	2	-1.4	-4.3	-5.6	-3.4	3.3	-3.2	-3.2	-0.46	-0.83	-1.6	-2.2	1.4	-7	0.58	-6.8	1.9	1.3	6.4	-6.9	0.27	-1.2	0.71	0.91	-1	-1.5
3.1	-2.5	4.6	-1.1	-1.6	-1.6	0.82	-3	-0.38	1.1	-4.6	2.7	-9.8	4.6	-0.98	-3.7	-2.6	0.98	-5.4	0.16	-9	-1.6	-9.1	1.2	-2.6	-2.6	-2.4	-6.9	0.17	1.1	1.9	-7.4	3.4	3.1	2.8	-4.3	3.5	-8.3	-5.2	-3.7	0.78	-4.5	-1.5	1.2	0.72	-3	-2.5	-0.45	-1.1	-0.05
1.2	-0.71	3.6	1.5	7.7	4.1	-3.9	5.2	-1.4	1.7	-1.6	8.7	-4.8	1.4	7.4	6.1	10	9.3	5.4	2.9	4.8	2.9	1.9	1.4	5.1	0.28	1.4	2.6	-0.71	-8.1	-2.2	2.1	-1.4	-0.95	-4.3	-3.2	2.6	2.7	-4.4	0.54	0.57	1.1	-0.36	8.7	5.3	1.6	8.4	0.58	2.7	2.2
-2.6	2.9	4.3	-0.39	6.3	7.2	-1.1	4.4	-0.39	0.34	1.5	8.5	0.61	0.86	1.3	4.2	3.8	9.5	4	-0.05	0.81	7.3	0.28	5	-2	4.9	-0.51	5.6	-0.12	1.2	-1.6	5.4	0	5	1.8	2.7	-2.3	8.9	4.9	5.8	0.73	8.6	-2.4	4.7	2.3	4.7	3.1	-0.63	1	-1.2
-2.4	0.27	-3.1	1.7	-3.2	8.6	2.8	-0.44	-4.1	-0.89	-2.2	2.2	-8.8	2	1	3	-1.2	6.8	-7.1	5.5	-0.22	3.5	-8.3	7.6	-1.1	2.3	-4.4	-5	3.5	1.2	-2.9	0.57	2.6	9.9	1.3	2.4	2.2	5	3.2	-3.6	2.1	5.9	4.5	3.8	-0.2	3	0.31	4.6	4.6	-0.51
-3	-7	-5.8	-5.8	-3.9	-0.14	-6.6	-2.4	3.4	0.84	-2	2.4	0.18	-7	0.48	6	5.8	4.1	-4.3	5.6	0.27	2.2	7.7	4	2.3	-1.1	-1.9	-6.7	4.3	-4.4	-5.4	-3.9	0.12	0.96	3.2	-0.5	-5.3	-4.9	3.4	-3.4	-0.98	-2.1	2.3	0.84	-2.2	-2.8	4.2	3.3	2.1	3.3
-4.6	-7.7	0.71	-4.2	2	-3.6	-7.8	-1.7	-2.8	-3.2	-2.6	7.4	1.1	2.3	0.41	5.6	-6.7	5.8	-3.6	1	-0.2	1.3	0.42	6.2	-0.51	1.6	-4.8	4.8	-1.9	2.4	-0.83	3.3	1.8	0.33	-6.3	6.2	-1.9	2.2	-4.8	6.3	-5.6	4.4	7.3	3.6	-4.7	1.2	-2.9	2.9	-2.9	4.6
0.19	-2.6	-5.9	-7.2	-6.7	-2.5	0.69	0.03	-4.8	-1.2	-2.6	1.7	4.7	2.7	6.2	5	-6.7	4.6	1.2	0.68	-0.09	-2.6	2.1	-0.04	-1.9	2.4	-0.43	2.5	4.5	1.3	0.9	8.1	-0.96	6.7	-0.83	6.9	1.6	2.8	-3.2	5	0.71	-0.19	1.5	0.63	-4	3.9	-1.6	-0.31	-0.88	5.6
1.5	6.3	0.14	2.6	-3.6	2.9	1.4	-4	-0.9	-0.82	-2.6	1.7	1.6	2.1	6.5	9.6	0.61	4.2	5.3	6.9	2.9	0.6	7.5	7.8	-0.96	1.4	-0.89	1.7	1.1	6.3	0.49	2.4	-2.2	5.8	-4.3	2.7	-3.5	1.1	-3.1	3.5	-4.3	3.4	0.99	4.9	-5.1	4.8	0.69	3.8	2.1	7.4
-0.41	-8.1	-2.4	-2.6	-5.2	0.46	-1.8	-7.7	-2.6	-5.2	6.6	2	3.5	6.3	3.2	-2.4	2.1	1.7	4.7	6.9	0.63	-3.6	3.2	10	-3.4	-2.7	-0.95	0.69	-2.3	2.2	1.4	-5	-4.7	-3.9	-1.5	1.7	1.1	-6.7	2.1	-2.9	1	-1.2	-8	6.5	-3.9	-5.2	0.17	-3.9	1.9	3.8
5	-11	3	-3.8	4.8	2.1	5.6	-4.6	-3.4	-5.7	6	6	1.4	4.3	-0.22	0.04	-6.1	1.8	2.6	2.7	-4.9	-0.3	3.9	9.4	-2.9	1.9	6	-0.24	11	-6.9	3.8	-8.5	1.7	1.2	2.5	-3.4	3.1	-6.1	9.7	-11	5.4	-5	-2.3	-0.62	2.2	-6.8	-4	-4.6	0.99	-0.24
7.5	-2.2	12	1.5	0.07	6.1	7.1	2.8	6.6	3	6.6	7.2	1.6	10	-3.3	1.1	-1.2	-2.5	-1.5	4.9	-5	-0.44	1.9	6.5	5.4	-2.7	4.6	-0.23	3.7	-8.8	2.2	0.96	3.9	-5.1	3.9	-5.9	1.2	-0.01	-2.1	3.6	2.9	-3.5	0.78	-5	-1.2	-4.1	13	-5.8	8	-3.6
6.4	-0.51	1.2	3.7	-6.7	-5.1	8.3	-5.4	2.3	-3.1	1.9	-5.7	4.7	-7.5	-5.4	-1.4	2.6	-4.9	4.8	4	3.3	-2.2	-1.2	1.3	0.85	-3	6.6	-1.3	6	2.2	8.6	0.39	5.8	1.2	3.5	-2.4	-2.3	-1.8	6.8	7	0.36	-3.6	9.4	-3.4	1.1	-2.1	0	2.2	-0.91	-3
3.1	-3.1	2.6	1.9	-5.5	-3.4	-0.53	-6.2	-4.5	3	-5.8	3	-1.1	-3.8	1.5	1.6	5.1	-1.4	-0.07	0.65	7.2	-3.7	2.7	4.3	0.51	-0.39	3.9	-5.8	5.8	-3.1	-0.4	-7.4	0.75	0.88	3.1	-5.5	4.2	-5.6	5.5	-6.9	-3.9	-6	1	0.95	2.6	-3.1	-0.75	2.2	0.1	3.5
-3	5.5	-3.3	6	-5.2	5.6	-2	2.7	-4.9	9.3	-5.5	9.4	-2.6	5.3	6	2.8	-5.5	3.7	1.2	1	-2.2	-0	-0.84	4.7	-7.8	-7.7	-7.6	-3.8	-3.2	-5.4	-8.8	-5.8	-9.9	-6	-6.6	-6.2	-4.8	-9.8	-1.7	-7.2	-5.3	-5.6	-10	-7.8	-5.3	-5.6	-0.47	-2.3	-2.3	-1.3
-7.2	4.1	-5.8	4.4	0.61	8.6	-1.6	12	-10	-0.17	0.52	4.7	1.4	-8.5	0.51	-2.8	-5.5	1.2	1.6	0.94	-4	-0.04	-0.33	-1.4	-5.7	-3.3	2.1	0.29	1.3	-1.5	-0.33	3.9	-3.7	1.5	-1.9	0.95	1.1	4	5	4.6	1.3	-1.9	-4.2	-7.1	-3.6	-1.9	-2.4	0.8	3.5	-0.76
-4.7	-1.6	-9.6	-0.42	-14	2.8	-6.6	3.6	-15	0.27	-6.6	-8	-3.5	-9	-1.5	-3.3	3.2	-1.6	-1.1	3.2	-7	2.6	3.5	4.5	-0.5	2.2	6.3	-7.2	-6.2	-3.5	5.5	-10	0.62	0.98	-1.7	0.42	3.9	-1.8	3.5	-4.4	0.37	-1	2.2	-1.2	-1.8	-2.9	-5.1	2.7	-5.9	2.3
-8.4	-1.4	-5.4	-4.3	-11	-3.6	-8.6	-1.3	-11	1.7	-11	0.28	-1.1	-3	0.1	-3.2	0.32	6.7	2.4	2.2	-6.6	-0.48	2.1	5	-0.44	-3.5	4.1	-1.4	3.6	-0.44	3	-0.34	6.1	-3.9	-4.5	1.1	6.1	-1.4	5.8	1.3	2.8	1.5	-3.3	-5.8	1.3	-5.2	-1.1	0.13	-8.1	0.74
-10	1.2	-4.7	-2.3	-1.8	-1.5	-2	1.3	-7	-3.5	-0.05	-5.3	6.4	-3.7	-0.29	0.43	0.24	3.1	0.46	1	-1	-3.5	0.34	6.1	-0.31	3.5	-1.5	4.5	3.3	8.6	-1.9	3.5	-0.57	3.5	-5.9	4	-3.2	1.3	3	4	-1.6	-1.4	-3.6	-1.4	1	2.7	-1.4	-0.09	0.7	-2.5
2.3	2	5	-3.2	-0	-0.95	8.8	0.57	1.9	-0.18	3.8	0.49	5.2	2.5	-0.99	4.1	1.1	3.8	-5.5	7	1	-5.7	-0.45	3	0.11	4	1.9	-1.7	-0.24	1.1	1.7	-6.4	3.8	0.01	0.39	-1.1	2.5	-5.1	-7.5	-8.4	2.3	-4.3	-0.95	-5.8	3	-3.5	-3.9	-0.22	0.72	-3.8
3.9	-2.3	-0.01	-5.2	-0.3	-9.2	3.7	4.1	-1.1	-2.6	-1.6	-2.1	-7.1	4.3	-5.5	-2.2	-6	-9.7	-8.9	2.4	0.16	-5	-1.7	-1.4	5.7	-0.97	8.3	3.3	-7	-0.48	7.6	-0.03	6.7	-4.4	-1.2	4.7	7.5	2.2	-0.57	-1.6	1.9	1.2	1.1	-0.07	5.8	-5.2	0.18	-5.5	2	-0.25
-1.4	-5.5	-5	1.9	2.8	-6.6	-1.9	-3.2	-8.9	-3.5	-6.9	-5.2	-0.75	0.9	1.7	-6.2	-1	-5.3	-0.11	-8.1	-2.5	-3.9	-4.5	-3.2	5	-2.9	-6.2	3.6	-2.5	-0.43	-1.8	-0.79	-1.5	1.8	5.5	3.9	-2	4.6	-10	-1.3	-1.2	3.8	-0.27	-0.7	-0.25	1.8	3.7	1.2	2.3	5.4
-7	0.95	-6.6	2.1	-4.7	3.9	-1.2	-3	-2.9	1.2	-0.64	2.5	3.7	-2.6	2.7	-8.8	5.5	0.48	-1.6	-3.4	0.9	-2.2	-1.3	2.4	-2	-0.97	-3.5	1.4	-5.9	4.1	-0.26	-2.8	0.4	-0.71	-2.3	2.9	1.1	-3.9	-8.1	-5	-3.8	2.5	1.2	-1.7	-1.9	-1.6	-1.5	0.15	-6.2	1.7
-4.2	-3	-5.1	-5.3	-2.4	0.31	-2.6	0.91	-1.9	-0.07	3.7	-0.56	4.8	0.59	-3.7	-4.2	-1.9	-2	-5.6	-7	-6.3	-1.3	5.8	-5.9	-5.8	-4.5	-0.3	6.9	-0.53	1.7	0.06	0.88	-5.2	-3.4	-0.58	3.6	-3	-2.3	-8.4	1.6	4.5	3.9	-6.6	-0.51	-4.7	-1.8	3.7	-6.9	0.64	-4.3
-5.7	-3	-4.7	-6.7	-3	-5.1	-1.4	-4.7	1.8	-3.1	-0.18	-5.9	1.1	2.9	-3.3	-5.3	-8.2	-1.9	-8.2	-2.5	-3.3	-3.2	4.7	0.05	-0.65	-0.35	2.6	2.8	-0.61	1.4	3.8	-2	1.1	-0.19	-3.7	0.78	2.4	0.34	-3.4	1.4	5	5.6	-2.4	-0.91	-5.3	-0.26	-6.4	1.7	-7.6	2.5
0.94	2.9	-1.5	-1.7	-3.2	3	0.25	0.69	2.8	-1.1	-2.2	-0.41	4.2	2.5	-1.8	-1.6	4.4	-8.1	-3.1	3.1	-1.1	-4.9	0.01	5.4	1.6	-5.3	3.9	4.5	-0.63	3.6	0.35	-0.33	-3.3	-9.1	-0.53	0.43	3.2	1.3	3.9	-3.5	1.7	-1.8	1.5	-8.2	0.18	-1.2	0.15	0.71	-3.3	1
-2.9	-4.6	0.56	-7.8	-4	-1.4	-1.8	3.7	1	-3	2.9	-7.8	-1.9	3.3	3.7	-0.85	4.5	2.7	-5.4	0.09	0.66	-5.2	-0.18	1.7	1.2	-2.2	2.6	0.17	-7	-0.11	0.37	1	-0.7	0.04	0.63	1.5	-2.4	3.1	0.77	-0.46	-1.2	2.6	-0.28	-2.7	1	1.7	-0.66	-1.8	-6.5	-1.5
-0.13	-3.7	0.04	-4.9	0.01	-2.8	3.2	-5.3	3.2	-5.3	-0.07	-8.1	-3.6	9.6	-0.98	-0.64	-8.1	-0.14	-1.4	1.6	0.19	-7.3	-2.8	5.4	1.1	3.3	8.1	3.4	-0.19	4.3	6.4	2	1.4	8.8	6.2	-0.21	4.1	4.3	2.9	6.5	2	3.6	-0.6	4.3	1.1	6.3	-2.8	3.8	-6.5	4.6
1.8	4	0.18	-0.42	2.3	-2.9	-2.6	3.1	0.91	-1.1	-6.8	2.7	-6.7	-4.7	-1.6	-0.24	-2.3	4.1	-1.1	1.9	1.8	-0.5	-8.8	5.9	-0.51	0.06	-1.4	7.3	-2.1	6.7	0.74	-2.4	-5.7	3.8	-6.6	-0.25	-2.4	4	-5.9	1.9	-1.7	-5	-7.8	0.57	-3.8	-0.76	2.1	-0.37	-0.86	6.9
-4.8	-1.6	-3.1	0.53	-1.4	-5	-4.7	3.3	0.8	-1.8	-3	1.3	1.8	5	-0.44	5.9	0.9	-4.5	-2.2	5.8	3	-1.2	-5	6.9	-3.4	0.39	-0.89	9.7	-4.1	4.2	-0.94	4.2	-2	2.4	-3.9	2.2	-4.1	5.1	-1.2	9	-8.1	1.2	-4.4	2	-4.3	8.5	3.3	-3.8	2.8	5.5
7.6	-7	5.5	-8.7	-1.2	-3.9	7.1	-1.7	9.1	-3.9	0.1	-3.1	-4.2	3.5	0.76	-3.4	-0.65	-15	2.5	3.6	4.8	-6.6	-0.78	3.6	-3.1	2.3	3.2	-2.4	5.2	2.1	-2.8	2.8	0.66	5.1	3.4	3.1	-0.98	1.5	0.05	3.9	-3.3	-0.29	-0.21	5.9	4.9	5.3	-1.6	3.2	2.6	5.3
11	-7.9	8.7	-5.8	6.2	2.9	6.4	0.95	5.3	1.1	2.7	8	-4.5	-7.6	-2.1	-1	-2.4	-1.5	-1.9	-2.5	0.23	-6.5	-4.8	0.32	5	0.11	0.56	4.4	3.6	2.4	-0.74	6.1	3.9	-3.2	4	0.79	2	2.6	-1.7	-1.9	1.8	6.2	2.9	-0.99	3.4	2	-2.1	5.7	-1.6	-0.13
-0.92	-1.8	6	-2.1	3.5	1.7	1.4	-2.1	3.4	0.8	-7	6.3	3.8	0.91	1.7	-3.2	1.5	-1.2	5.1	-3.3	0.68	-6.1	-2.7	0.39	-2.5	-1.4	4.9	9.5	6.8	9.4	1.2	5.6	1.4	1.6	-0.47	2.7	0.42	9.1	7.9	5.2	-0.79	4.4	-2.6	0.65	2.8	0.25	6	0.08	1	-3
2	-12	1.3	-12	-1.2	-8.5	1.8	-2	5.6	-2.5	0.73	-2.8	-2.6	7.6	1	-0.02	9	-7	4.4	1.3	3.8	-7.8	1.2	-0.37	0.11	0.73	3.8	-0.17	6	8.2	1	5.4	1.3	3.3	0.93	-1.6	-0.37	2	1.1	-0.94	0.9	1.4	-3	4.7	2.5	-3.1	3.4	0.13	0.79	-1.7
0.17	-3.4	-2.5	-4.8	1.9	-0.86	-1.2	2	2.1	4	2.1	1.9	2.8	0.7	0.37	1.2	-4.3	0.21	6	4	-5	-3.5	6.4	-3.9	-0.31	3.2	5.5	0.49	7.1	-2	1.3	-0.54	4.2	-1.3	4	-0.38	5.5	1.3	1.8	-8.8	4	-2.3	-0.3	-0.7	-0.94	-0.71	-3.7	-3.5	4.6	-2.6
-0.59	-3.9	-2.3	-2	-3.3	6.3	-0.95	4.2	-1.4	7.8	-2.7	0.22	2.2	-4.5	-3.6	2.5	0.11	-6	-0.12	-2.6	-3.7	-4.5	4.6	-2.2	0.52	0.66	0.37	-3.2	6.1	0.61	-4.4	-0.8	5	3.3	-1.7	2.1	1.3	-0.52	0.44	-4.3	1	0.86	2.2	3.1	2.4	-4.1	-0.49	-4.1	4.1	-4.6
6	-9.6	2.3	-6.4	2.5	-2.7	1.6	-3.1	5.5	-2	7.4	-6.3	0.76	1.4	-3.4	-2	-1.6	0.99	-2.6	-5.6	3.3	-4.5	-0.47	-5	-0.77	1.6	0.12	-0.91	-1.4	-2.9	-3	-0.47	3	3.3	3	0.3	0.47	0.4	-4.8	-4.1	-0.56	4.7	3.1	5.7	2.7	-3.1	-0.43	-1.6	5.2	2.8
-0.55	-7	-0.19	-6.9	-7.4	-6.3	4.7	-5.7	0.67	-1.4	1.3	3.3	-0.69	3	-1.2	0.08	-4.2	1.9	-2.2	-1.9	-5.7	-4.9	-2.4	4.7	-2.3	-2.1	2	-0.1	1.7	3	-1.5	0.27	4.8	1.1	0.96	-1.4	-3.8	0.36	4.2	0.72	-6.4	-2.3	0.31	-3.4	-1.7	-2.6	-1.7	1.6	5.6	2.7
-2.7	4.8	-0.82	-0.99	1.7	-7.2	0.13	-0.24	-2	3.5	-3	2.9	-3.6	2.8	-2.9	-1.3	0.11	-3.3	2.3	1.8	-1.3	0.17	0.38	6.9	0.24	1.3	4.3	0.65	4.2	7	0.76	2.1	-0.31	5.7	-3.1	1.8	-0.17	4	7.2	-1.3	0.66	1.1	-3	3.8	3.9	-0.19	4.5	8.7	5.8	6.2
3.4	4.9	7.5	3.8	9.7	-3.5	1.4	-7.5	-2.5	3.2	1.2	1.7	-4.2	2.5	0.73	2.2	6	6.7	0.47	1.6	5.1	1.9	1.2	7.4	-1.9	5.5	-2.6	2.5	-4.2	7	-3.9	2.7	-6.3	10	-3.8	5.5	1.5	5.5	-2	0.04	-2.5	1.7	-7.2	11	-1.4	5.8	3.8	3.9	0.6	3.2
-5.5	-0.11	7.1	-0.81	15	-9.6	-0.63	-1.4	-4.2	-1.6	5.9	6.2	2.7	9.3	-2.8	4	3.1	7.7	-2.7	5.5	3.5	-0.9	5.1	-1.2	-2.9	0.57	-3.7	1.5	-8	0.05	-3.9	2	-4.7	3.9	-4.5	8.6	-3	0.4	1.5	-0.8	-9.3	0.41	-7	10	-7.1	-1	0.19	3.5	-0.32	6.8
-8	-3.2	-4	3.4	3.8	-1.5	-3.7	-1.7	-0.7	5.9	4.8	2.6	3.8	5.9	-3	2.9	-8.1	4.9	3	-1.5	-4.2	6	4.1	0.28	-1.9	2.8	2.7	2.6	-1.9	3.4	3.9	1.2	3.3	6.2	1.2	1.1	3.5	1.4	6.5	-7	2.1	1.1	2.1	0.33	-2	2.7	-1.6	6.5	1.3	10
-4.2	14	-3.3	12	-7.2	14	-5.7	1.9	-1.4	4.8	-0.9	6.4	5.8	2.8	-0.26	0.66	5.6	-5.1	2.8	1.6	-1.9	-0.23	6.3	-2.7	0.55	1.7	5	-1.5	-0.45	1.6	3.6	0.14	7.9	3.3	-0.96	1.5	3.9	-2.1	4	-2.6	1.9	-1.6	4.8	3.7	2.9	0.92	3.2	-3.9	1.3	0.39
-2.2	12	-1.8	9.3	0.67	-2.7	-5	3.9	3.5	7.8	8.9	0.38	-5.4	-2.8	1.2	4.2	13	2.7	-2	0.72	7.5	2.3	4.1	1.4	7.3	-4.9	4	-1.7	0.14	-2.3	0.79	1.5	4.1	0.92	7.2	-2.9	1.1	2.4	-3.9	-0.35	5.3	-3	3.8	-3.2	-1.7	2.9	3.2	3.3	3.8	2.2
-0.28	4.5	-5.7	3.7	-6.7	-2.1	5.9	2	6.6	-4.9	9	4.5	-2.5	-2.8	2.4	0.89	0.17	-3.8	-1.6	0.46	-0.15	-1	-0.24	-0.15	4.9	0.05	5.1	2.5	7.4	-0.2	0.47	1.7	2.9	2.9	6	-0.19	6.6	4	0.66	0.38	4.1	4	7.4	-1.1	1.1	2.1	2.8	2.9	3.6	3.3
-3.4	8.4	-11	4.8	-7.1	-0.71	-3.4	-0.91	0.28	-3.8	0.05	-5.3	2.6	-0.21	-4	-2.6	-2.5	-6	-3.8	2.6	0.34	-0.64	2.6	-3.8	3.9	0.91	5.3	5	9.9	3.8	-0.81	-0.47	-2.5	0.72	3.7	3.2	-2.7	2.9	5.8	7.7	2.7	6	4.7	1.9	0.43	4.7	0.11	5.5	0.85	7.2
2.1	13	-0.86	11	-0.65	7.7	-1.8	1.7	0.56	4	0.91	3	-3.8	-0.44	-11	-2.1	-13	-3.6	-3.3	-1.3	-6.7	2	-5.8	-5	3	-2	7.2	-4.5	0.65	-2.3	2	-3.3	5.5	-5.5	6.3	-1.7	1.7	-0.53	3.3	1	7	-4	11	-2.4	2.7	0.31	-4.2	4.1	-5	-1.6
-1.9	3.4	-1.6	4	-7.4	-2.2	-2.7	-2.7	0.51	0.4	-2	4.1	-3.1	-3.2	-6.1	-2.7	-0.52	-11	-4.1	-8.2	-4.5	0.29	-3.7	-1.3	2.9	-6	1.8	2	1.5	-5.5	2.3	1.9	7.7	-0.66	0.3	-0.52	0.77	2.8	3.7	-2.7	0.61	-1.2	6	-1.9	3.5	-5	2.8	-5.1	-5.1	-3
0.14	-1.5	-0.13	-2.8	3.8	-6.3	-0.6	-0.09	-2	-3.8	-1.6	-6.5	4.1	4.2	2.2	1	6	-1	0.58	0.24	1	-0.81	2	-1.2	3.4	-6.1	-4.8	-2.1	-0.34	-0.53	-0.69	0.15	-4	-7.7	-0.15	-3.5	-3.1	-4.5	-3	-4.6	0.47	-7.7	0.56	-8.2	2.4	-1.6	3.5	-1.9	4.5	0.42
1.8	5.7	0.64	0.02	-3.6	1	-0.1	-0.98	2	-0.49	5.1	-0.57	6.6	6.3	6.3	-2.3	-1.5	-0.71	6.4	3.6	1.3	-0.89	2.7	0.19	0.56	-2.3	4.1	-2.9	2.5	-1.1	-0.15	5.7	6.8	-3.6	1.9	-0.14	6.3	-0.57	7.4	4.1	3.5	4.4	7.4	-1.5	0.64	1.6	-7.5	6.7	-1	2.8
1.5	-3.9	2	1	1	-3.1	0.11	0.56	5.1	-3.4	-2.6	-4.5	7.2	-10	2.5	-1.7	2.8	-5.2	2.1	-2.6	2.5	-1.1	4	-9	-1.7	-0.1	3.7	0.5	-4.4	-0.81	-2.6	4.2	6	0.26	5.9	0.22	3.6	0.82	4.3	-2	-1	1.4	5.8	2.2	5.2	-4.3	2.7	3.4	6.1	-1.7
6.4	5.6	-3.4	1.3	3	1.6	0.02	-5.1	2.1	-2.1	-2.5	-0.82	8	-1.4	0.48	0.4	6.8	-0.78	4.1	-8	-2.6	3.6	7.2	-3.6	1.4	-0.09	-2.2	-5.7	-3.9	-6.7	-4.5	-3.3	1.4	-8	1.1	-4.6	0.64	-2	2.3	-8.5	-7.4	0.38	4.5	-3.2	-0.47	-12	10	2.1	11	-5.7
-0.28	3.2	-5.2	3.3	-4.2	1.1	-0.27	4	3.2	3.1	1.7	-3.7	-2.8	-4.9	2.3	-3.7	-3.6	-5.1	2.7	-0.79	-3.9	-0.84	6.8	1.3	0.31	-6	-4.8	-1.6	2	0.36	-1.3	-2.4	3.7	-5.5	1.3	-1.5	2	0.41	-1.2	2.7	-4.1	-0.56	0.3	-7.4	1.7	-3.4	2	0.08	5	-4.1
-1.1	-2.4	-3.8	-0.69	1.1	-4.2	1.5	1.8	4.9	-1.3	5.2	-6.5	-3.1	-4.9	3.6	-2	-5.2	0.96	-1.3	1.9	-5.6	2.9	6.1	3.5	3.2	-2.9	-0.64	-1.5	-1.9	1.1	-7	3.7	3.4	1.4	6.3	2	3.7	0.56	-4	1.9	2.1	1.9	3.1	-9.2	-3.3	1	-5.3	0.21	-2.8	-3.8
-7.4	0.65	-8.9	-0.78	-1.5	-4	-0.73	-0.91	-6.2	1.7	-0.98	3.4	3.2	-0.06	-2.4	0.37	2.3	0.95	-0.23	2.3	-4.5	0.55	-2.1	3.4	-3	-3.6	2.9	1.9	11	-4.2	0.19	7.4	0.34	7.7	7.2	0.28	6.1	7.9	4.4	-1	1.2	6.8	-0.37	-1.3	-2.8	2.7	-0.51	2.5	3.8	-4.2
-2.6	10	-2.3	6.7	-0.19	0.85	-1.4	5.3	-8.3	4.3	-11	-0.22	1.9	1.7	0.59	1.7	1.2	4.4	-4.1	0.59	2.3	7.3	2.6	-4.1	-4.6	-4.1	3.8	-2.2	3.9	-1.7	0.91	0.12	-3.8	-5.7	1.9	0.98	-2.6	-3	-4.7	5.4	0.22	-0.76	-7.9	-8.5	0.76	6.4	2.5	2.5	5.3	2.4
8.9	10	4	11	3.2	12	-1.3	6.4	4.2	8.7	3	5.3	-0.85	1.8	2.5	-3.4	6	5.6	-3.1	2.7	1.9	9.3	-2.5	2.6	5	1.8	-0.12	-2.5	-9.3	0.97	0.89	-8.4	1.3	-2.1	-1.5	1.9	-4	-6.1	-1.9	2	-1.1	-1.3	-4.1	-1.8	1.3	6.3	2.2	0.86	-2.3	2.4
5.2	-2.5	11	3.2	7.7	5.1	-3.7	5.5	-0.33	-4.9	5.5	2.6	-4.3	-7.2	-0.75	-0.8	-8	4.6	-1.2	-2.1	2.7	4.2	-0.89	-1.1	3.8	2	10	2.2	0.07	-1.3	7.6	-4.4	2.3	1.9	3.5	-0.72	5.1	-1.6	6	2.7	4.2	0.9	5.2	0.19	4.9	6.3	-0.13	-3.7	1.4	-3.8
-5.7	-0.74	4.1	-7.8	-4.4	-1.3	-7.9	-7	-8.4	-3.5	-2.7	-4.7	1.4	-0.44	0.3	1.1	13	-6.1	0.28	0.72	5.7	0.95	-3.7	-4.5	4.1	2.2	5	-2.9	2.4	6.9	-1.4	-2.1	3.5	2.5	1.3	4	3.9	-1.1	-3.2	3.9	5	2.3	3.1	0.55	7.2	6.3	4.2	-1.1	3.4	-2.5
-3.1	11	-2.1	3	2.6	-1.1	-5.5	-1.1	-1.8	7	2.1	1.7	4.9	-0.86	-0.42	0.75	6	-6.6	5.2	1.6	2.7	2.5	-1.2	2	7.5	0.93	-4	3.8	1.2	-1.4	0.17	0.18	5	1	0.86	1.6	0.63	-1.4	-9.2	2.1	1	-0.83	1.6	4.9	7	6.4	1.8	-5.3	1	-5.5
4.7	5.7	5.1	11	4.3	7.5	3.6	5	1.6	5.2	6.1	2.8	7.9	3	-2	7.7	-2.4	1.6	-2.5	4.5	1.4	6.1	-2.7	2.6	1.5	0.39	1.6	1.3	6.1	0.99	4.1	2.5	-5.8	0.73	4.8	-0.11	0.15	4.6	-1.1	1.9	5.6	-0.97	2.1	4.3	0.67	5.4	-6.5	2.6	-1.2	-3.2
10	3.4	13	-4.7	3.3	-13	6.8	12	0.51	2.1	0.94	-16	-0.96	-14	-0.1	-2.2	-5.2	-2.3	-2.6	-4.9	3.7	-4.2	-4	-2.4	1.8	-3	8.7	-14	3.7	-18	5.7	-5.5	-1.9	-10	-0.28	-15	4.9	-6.1	0.09	-9.6	1.8	-12	0.89	-10	3.2	-12	-4.8	3.4	-0.39	0.46
-4	4.7	5.7	-1.1	7.5	-7.6	-3	1.3	-3.9	2	-5.6	-8.7	-4.6	-7.2	0.98	-8.3	0.35	-0.56	-0.59	-0.29	-0.6	0.32	-7.3	-14	-0.01	-8.9	3.4	0.32	-3.6	-5.8	-2.4	2.1	6.8	-4.7	-1.7	-3.9	-0.21	-1.6	2	-0.45	0.85	-5.3	0.53	0.64	5.8	-2.3	-2.5	3.8	-4.2	7.3
-3.5	9.7	0.33	0.48	1.3	-1.8	2.3	-4.8	-1.6	3.7	1.2	4.9	0.98	10	0.24	-0.48	1.9	11	4.3	-2.6	1.6	8.6	-0	-2.4	-5.9	-0.18	0.05	7.2	-4	12	-9.3	6.5	-0.67	-1.9	-1.7	14	-3.5	3.3	-2.2	11	-4.2	4.9	-1.8	6.4	1.9	11	1.6	6.5	-4.1	6.6
-1.8	-9.4	3.9	-8.7	5.7	-5.8	6.2	-9.8	6.1	-1.4	6.2	-7.1	0.19	9.1	-5.9	-6.8	-0.9	-4.3	3.9	-3.9	0.92	-1.6	2.8	-3.6	5	-6	-1.8	3.7	-2.4	2.5	2.8	3.5	9.3	-2.1	4.4	3.8	1.9	0.31	-0.69	4.8	4	2.6	3.5	2.2	5.1	-1	-4.8	0.9	-2.4	0.51
8.1	-4.2	8.8	-5.9	4.3	-7.6	3.2	-5	1.1	1.7	-0.25	-6.4	0.32	3.4	-1.2	-11	-0.17	5.4	2.1	-12	-0.03	0.56	1.8	-3.1	2.9	0.31	-1.8	1	5.4	-3.5	2.8	4.8	1	-1.5	5.4	-3.1	4.1	-5.2	5.3	-1.5	4.8	-0.35	-2.1	-0.76	-0.97	-0.78	0.53	2.8	0.12	-1.7
5.4	5.1	6.1	2.6	8.3	-3.9	-0.36	0.48	2	-2.2	2	-3.3	7.7	-2.4	-3.4	-3.1	3.4	3	4.8	-7.3	0.18	-1.9	7.4	-7.7	-5.1	-0.85	-4.1	-2.5	-2.1	-3	-4	-0.23	-6.5	1.6	-0.76	-2	-5.4	-5.4	0.18	-5.6	-2.1	-0.28	-4.6	-0.55	-1.4	-0.52	2.7	-6	-1.4	-5.2
-0.11	-0.48	4	-4.5	7.6	-15	4.3	1.5	2.8	-7.2	1.3	-13	-5.2	-2.1	-7.6	-4.5	-3	2.2	-2.5	-8.3	-2.4	-4.6	0.56	-11	-1.9	-3.1	-3.6	-5.5	-8.7	-2.4	-6.1	-5.6	-6.5	-8.1	-4.4	-2.5	-6.5	-5.7	-8.3	0.95	0.99	0.93	-3.7	-2.5	-3.2	0.04	-5.6	-4.5	-6.4	-5
4	-5.2	2.5	-6.1	7.6	-5.7	1	0.68	2.3	-2.6	1.1	-2.8	-4.7	2.6	-4.6	0.76	-13	9.1	-8.1	-4.5	-4.4	1.3	-8.8	3.8	2.8	0.13	7	-0.6	-0.24	-2	-3.4	0.12	-2.4	-7.5	-0.13	1.9	1	-3.2	-0.67	-6.2	0.01	-1.6	0.82	-5.3	-3.9	-5.1	-4.5	-4.1	-12	-4.5
2.1	-2.8	0.86	-3.5	1.9	0.48	-2.8	-1.6	-6.4	3.4	-7	5.7	-6.2	7	-1	3.6	-1.4	-0.54	-4.7	-0.91	-4.5	0.56	-6	-4.2	0.24	-2.6	-3.5	1.8	0.92	-1.3	0.87	-3.9	-0.44	-2.4	2.6	2	4.3	-3.6	-0.54	-4.4	5	-1.4	-2.5	-5.7	2.4	-3.7	-3.1	-0.03	-6.6	2.3
-0.44	1.5	-1.5	0.23	-2.5	-6.7	2.2	2.1	-4.1	-2.1	-5.8	-13	-7.2	2.9	-1.3	2.1	3.4	0.9	-8.7	-1.2	1.4	3.9	-8.9	0.02	0.9	0.88	-2	-5.7	4.4	-5.2	-3.9	-8.9	-5.3	-8.5	-1.3	-6.5	-8	-4.3	-9.1	-1.2	-0.47	-6.9	-0.68	-4	0.78	-4.7	-2.3	-2.1	-8.2	-0.26
4.6	-6.3	-5.1	-5.3	-3.3	-9	1	-8	-4.1	-1.7	-3.4	-1.1	-4.8	-7.2	-4.4	-2.4	-0.22	-2.2	-9.7	-3.8	0.01	-5.7	-4.9	1	-4	2	-0.92	-2.3	-2	0.58	-5.6	-3.3	-3.4	-1.8	1.4	-0.54	-7.9	-7	-5.5	-5	-3.1	-5.9	-7.7	2.6	-2.5	0.74	-1.4	-6.4	-5.4	-3.2
1.4	-9.4	-1.8	-8.9	-4.2	-1.1	6.8	-4.1	-0.77	-2.4	-3.4	5	-5.4	0.42	-0.3	-7.7	-3.3	-12	-6.2	-2.9	0.81	-13	-8.3	1	-5.7	1.2	0.14	0.52	0.5	-0.93	-0.24	0.75	-1.8	0.61	2.1	0.58	-4.1	2.3	6.3	-2.6	-1.3	2.8	-8.2	6.7	-0.13	2.6	-7.8	-6.5	-5	-6.9
-1.5	-6.4	0.67	-5.4	-4.1	-3.1	-0.97	-4.7	-0.13	-3.6	-10	-4.7	-1.7	1.3	-2.5	3	-1.4	-7.7	-6.4	-0.41	-1.7	-3.2	-2.9	3.6	-0.04	1.4	-0.94	-0.66	-4	-4.1	-3	-1.1	-3.8	2.8	-6.4	-0.7	-6.4	5	-1.8	-2.9	-3.7	1.4	-4.5	-1.6	3.6	-4.5	-4.9	5.7	-2.9	0.72
-0.48	-4.2	-1.1	-5.3	1.3	0.11	-5.2	-4.2	-1.1	-4.6	-2.9	5.8	-0.66	-9.3	-2.9	-1.8	3.2	-8.6	-7.8	-5.5	2.8	-4.1	-6.8	0.74	-8.2	-3.3	-2.6	-5.6	-5.3	-2.3	-2.5	-6.7	-5.9	-2.9	-7.7	-5.4	-7.7	-3	-5.6	0.51	-3.1	-4	-7.7	-7.1	-4.3	0.26	1.5	-0.89	-8.2	-4.7
1.9	-0.65	2.3	-0.14	8.7	-2	1.7	0.46	2	-7.3	3.4	0.5	-4.6	-10	-2.9	-2.4	5.3	-7.6	0.42	-3	2.4	0.24	-5.8	-6.6	-0.48	-2.6	6.6	-1.3	0.74	-9.3	0.62	-0.82	-1.9	-0.17	-0.32	-6.5	-1.1	1	2.2	3.6	3.8	-1.3	-5.7	-1.2	-1.9	6.3	-6.6	-6	-3.4	0.7
5	-5.2	3.5	2.4	3.4	2.6	1.1	-5.5	1.3	-9	-3.5	-4.6	-2.3	-2.4	5.4	2.2	2.2	-5.6	4.8	-1.1	2.3	2.4	0.25	-1.9	6.5	-3.5	-0.22	-1.2	-0.35	-8.6	-0.06	-2.5	-1.1	0.88	1.5	-1.9	1.7	2.5	-1.5	2.8	-2.5	-2.3	2.5	1.1	7	-2	3.7	2.6	6.7	0.43
-0.65	-2.1	2.5	-1.1	6.4	0.63	-0.12	3.2	2.2	-0.42	-2.7	1.9	3.2	-1.7	-1.3	1.1	2.8	-9.2	1.5	5.3	5	-5.1	0.37	5.9	-1	-7.3	-2.4	3.7	2.6	-2.1	-3.2	3.6	-4.1	-7.9	0.96	-4.6	-7.4	0.88	-0.98	-2.6	-2.8	-2.2	2.4	-7.8	3.3	-5.4	-4.1	-2.4	-2.2	-5
-6	0.99	-0.62	2.2	1.6	-5.5	3.2	-3.6	1.9	0.78	-1.9	-8.6	-7.2	-0.86	-1.5	2.4	5.3	-5.3	-1.9	4.9	6.7	-3	-2.2	1.8	-2.1	-0.62	-1.5	3.9	-4.7	0.99	-5	8.1	-3.4	-3.4	-6.2	1.1	-2.2	-0.11	-6.3	1.9	-0.24	-1	-2.4	-0.18	3.1	-2.1	-5.9	-3.8	-7.7	-7.5
5.6	-2	3.9	2.8	5.3	2.2	0.78	-1.4	0.14	0.66	4	2	-2.3	4.2	-4.2	1.5	-2.2	-2.5	-5.1	-1.4	-0.17	2.6	-6.7	-1.2	-1.3	2.6	1.1	-4.2	-1.1	-3	0.08	1.2	1.6	2.3	-4	-0.51	3.4	3.8	-2.4	1.1	4.8	-1.5	-2.1	-0.84	2.2	-1.3	-6.7	-2.9	-7.3	0.61
5.9	-3.8	3.2	-2	4.6	-1.8	3.8	-1.1	2.3	4.7	-6	-0.41	3.1	-7.7	0.25	0.5	-3.5	3.5	-0.67	-1.9	0.6	0.95	-7.8	-0.38	1.2	5.7	6.7	4.8	-0.02	4.7	-0.57	6.1	-0.97	5.1	8.4	0.77	-2.4	3.8	5.5	4.7	0.05	6.6	-0.81	-0.61	3.1	4.1	-4.9	-1.8	-2.6	-4.5
2.7	-1.8	9.2	-2.5	9.7	-0	3.3	-0.29	4.5	-2.8	3	-6.2	5.1	-1.2	0.07	2.7	5	0.5	4.6	6.5	0.17	1.7	1.3	2.2	4.2	0.05	-1.9	-0.92	-4.6	-2.4	0.56	-6.9	0.52	-2.5	4.4	-0.38	-2.1	-0.68	-4.4	-6	3.4	-1.8	-1.2	0.22	0.78	2.1	-0.8	-2.1	-3	-0.16
-1.1	-1.1	-4	-4	2.5	1.1	7.2	2.8	-0.99	4	1.6	-0.4	0.75	4.4	-2.3	1.2	-2.4	-2.2	0.27	5.5	-4.5	-0.76	-9.5	1.2	1.2	-3.5	-1.6	0.13	-4.7	-3.1	-0.94	-3.5	-4.2	3.4	-3.2	-4.3	3.1	2.3	2.4	-1.4	1.8	-7.1	-0.38	0.11	-3.7	-4.1	-1.4	6.1	0.42	7.5
-3	-3.2	-2.2	-6.9	1.5	-4.6	6.7	-3.9	-4.2	1.5	-6.1	-6.3	2	0.09	-4.2	0.4	1.7	-5.5	0.86	-0.15	0.22	-3	-6.4	1.3	-3.1	1.1	-0.58	-6.6	-5.2	-3.7	0.23	-3.5	0.24	-4.8	-2.8	-4.1	-1.5	0.22	4.9	-5.3	-0.18	-2	-4.3	-2.2	-2.5	2.3	1.2	4.2	1	6.7
-6.9	-4.9	-2.3	0.93	-1.3	2.8	0.23	1.3	-2.7	-0.84	-7.7	-2.7	4.2	-4.1	-2.5	-0.02	2.8	-2.5	3.8	-1.5	0.8	-3.2	0.9	-5.8	-4.6	-0.93	-4	-5.2	-11	-7	1.3	-7.7	-1.6	-4.3	-2.3	-2.1	-4.2	-5.1	0.06	-2.2	-6.3	-4.3	-7.7	-0.65	0.84	0.35	-0.48	-4.4	-4.3	0.49
-6.5	5.6	-9.2	1.4	-4	1.3	-1.1	0.51	-6.3	3.6	-1.2	-3	-3.8	-5.8	-2.9	-1.6	-2.7	-0.59	-4.7	-1.1	-1.4	-2.7	-2.7	-5.1	-2.5	-1.2	-9.2	-4.2	-1.9	-2.2	-5.6	0.75	-4.9	0.57	-1.1	0.27	-6	-3.4	-5.6	0.78	-3.3	0.55	-3.1	-1.3	-3.6	5.4	-1.4	-0.02	-5.2	-0.79
-2.1	11	-8.2	4.6	-3.4	1.1	7.2	0.05	-0.88	7.1	0.38	2.8	-1.1	-1.4	-4.1	0.66	-1.2	-0.21	-1	-3.2	-2.6	2.8	-3.7	-5.2	-2.5	-0.56	-0.13	5.3	-4.7	4.1	-4.7	-3	-5.5	0.85	-4.2	-0.54	-1.8	0.6	-2.5	0.14	-7.2	1.9	-2.2	-0.92	-5.7	3.4	-5	4.2	-9.6	3.1
-4.9	1.3	-5.9	3.2	-1.2	3	4.4	0.64	-5.4	-4.7	-0.99	-9.3	1.5	-0.75	-1.8	-1.5	-0.02	-2.9	-0.3	1.4	-5.9	-2.1	1.4	1.8	-2.1	1.4	-1.3	-1.1	-1.1	6.6	0.16	-0.85	-2.3	-1.2	-4	5.7	-6.2	0.98	-1.6	2.5	-4.7	6.2	-3	-2.9	-3.6	3.5	-6.3	-2.3	-6.3	1.7
-3	1.4	-6.4	0.59	1.9	-0.35	2.3	0.91	-5.5	0.69	-1.3	-0.19	-2	-3.5	-0.16	-0.86	-2.4	4.9	4.4	0.69	-1.2	1.9	1.5	-5.7	-2.1	-2.1	-3.1	3.5	3.9	0.29	5.4	0.31	-1.5	0.63	-1.5	1.7	-2.7	-2.8	2.4	1.8	1.9	2	-4.3	-0.63	0.39	2.4	-3.3	-1.9	-7.9	1.9
1.7	5.1	-5.1	5.2	-1.4	4.4	2.2	3.3	-5.5	3.6	-3.3	4.3	2.4	-5.7	3.8	1.8	2.3	-4.6	8.2	1.8	4.4	2.9	-0.4	-4.3	-0.13	3.2	-0.81	5.4	1.9	2.7	1	2.7	-0.38	1.1	1.6	-0.3	-1.6	4.8	-3.3	0.2	1.9	6.1	2.1	-1.2	-1	0.4	-3.8	-1.9	-3.7	-3.1
3.2	3.1	1.3	5.6	6.2	8.8	2	2	4.1	0.69	-6.3	-2.8	3.6	0.14	0.76	-3.3	-1.2	-5.3	4.7	0.16	3.5	-0.54	2.6	-0.6	1.9	-6	0.82	-5.4	3.4	0.5	-2.7	-9.2	1.4	-6.7	0.62	-4.3	4	-7.8	-1.9	-1.4	1.5	-9	2.8	-6.2	-3.4	-3.7	3.5	0.57	-0.15	-2
-1.7	2.1	-0.8	-3.6	0.24	3.5	5.3	6.7	3.9	4.2	-0.84	3.7	6.3	3.7	2.6	0.55	5.6	2.8	6.1	-0.47	1.1	-1.2	4.4	1	-0.84	-2.3	-4.5	0.17	-5	2.6	-2.9	0.1	-4.3	-5.7	-5.5	3.4	-4.5	-0.78	-6.4	-2.9	-3.8	-1.6	0.19	-3.8	-2	-3.5	-3.9	-7.1	-4	-1.4
-1	0.87	0.76	-1.2	7.2	-0.86	5.9	5	3.9	2.6	6.6	2.5	6.3	-2.2	4.9	2.9	12	2.8	6.9	-1.8	3	-4.2	2.1	-6.8	-3.5	4.6	-1.4	4	-5.9	1.4	0.26	5.5	3.3	5.5	-3.4	1.6	1.2	7.2	-7.4	0.86	-0.4	4	0.37	3.5	-4.1	0.78	0.25	-2.4	-2.4	-0.21
-3.9	-11	-5	-7.6	-0.24	-2.2	1.9	-0.56	1.4	1.6	1	-7	2.7	-3	-0.43	-3.2	0.74	-7.6	-2.3	-0.98	-2.2	-6	-1.8	-7.5	-1.5	2.5	6.7	0.74	8	2.4	5.8	-5.3	5.4	-1.9	0.32	-1.4	7.6	-3.8	11	0.19	6.9	-2	4.3	3.2	2.6	5.3	-3	-2.5	-5.3	-0.76
1.2	-1.1	-5	-7.5	-2.4	-6.6	3.6	2.6	-0.68	2	-8.9	-4.2	4.3	-10	4.4	-2.1	3.7	3.2	6.6	-2.8	2.1	1.8	2.2	-2.3	-1.2	2.4	0.61	1	1.4	2	-2.8	-3.1	4.9	-7.9	-1.6	3	2.8	-2.1	-0.83	-8	-4.5	-1.7	-1.2	-3.9	-1.8	-2.1	-2.3	-5	-3	-7.3
-3.8	0.21	-5.5	-6.7	4.9	-2.6	-1.9	3.4	-5.1	-3.8	-3.2	-1.5	5.8	-3.4	6.9	2.7	2.6	0.93	5.2	-4.3	4.2	1.8	3	-9.8	-0.85	-0	-5.2	7.8	-5.7	-3.9	-2.4	3.4	2.4	-9	-7.5	-5.1	-3.7	0.13	-0.34	1.4	-7.7	2.5	3	-3.4	-2.8	-4.5	-1.7	0.03	-3.7	-0.19
-4.1	-1.7	-9.4	-2.3	-2.6	1	3.6	-3	-1.6	-3	3.8	-1.4	5.1	6.2	5.5	2.2	5.1	3.3	3.8	1.5	5.6	-1.1	5	1.8	2.2	-3.4	-11	-0.75	-1.7	-0.76	0.62	-0.9	-0.77	-4.1	-0.33	-3.3	-3	-3	-1.9	4.2	-2	-3.9	7.7	-1.2	1.1	-6.9	-0.35	2.6	-1.1	2.5
-6	-0.28	-4.7	1.5	0.94	6.2	2.7	0.61	-1.3	0.86	2.4	6.6	1.8	2.2	4.2	0.33	3.9	4.7	2.6	-5.2	1.8	0.49	-4.2	-2.4	2	-5.3	0.15	-7.9	2.1	-4.2	9.1	-7.5	2.8	-7.1	1.9	-8.3	5.7	-12	3.9	-5.2	6.2	-6.8	6	-6.1	1.2	-14	-4.5	-0.14	-4.5	4.2
-4.5	2.3	-4.8	-5.3	-1.1	-5.2	3.5	7.5	-3.4	3.6	-12	-1.6	-3.5	3.3	-1	1.7	-4.2	3.8	-1.9	-3.3	-2	1.3	-0.63	-4.6	-6.5	-5.1	2.2	-2.6	0.37	-3	9.4	-3.7	-0.04	-6.3	2.8	-3.9	1.8	-5.6	5.4	-4.8	4.7	-5	1.6	-5.3	-1.5	-6.6	1.8	1.2	-1.4	-4.1
3	7.5	-0.85	4.3	3.6	-1.3	0.69	3.7	-0.66	1.3	-7.9	-3.4	-0.93	-0.61	3.9	7.8	-4	5.7	1	6.1	1.5	9.1	4	2.5	1	3.1	-1.7	2.4	-6.2	2.4	2.9	11	-1.8	-0.86	-2.2	4.2	2.3	6.3	-0.85	3.8	-3.5	0.67	3.8	-3	-1.1	2	3.3	2.8	1.8	1.6
1.9	13	1.5	10	0.18	6.2	-0.62	-0.55	0.22	4.9	-0.92	5.9	2.9	-5.9	7	7.1	1.7	9.3	6.5	3.1	3.4	9.8	-2.8	-2.2	-3.8	0.24	-5.6	0.79	-11	-7.3	1.2	6.9	-4.9	-4.3	-3.7	-0.11	-4.6	2.1	0.22	1.4	-3.4	0.5	-5.1	-3.5	-1.6	1.2	0.57	4.9	3.7	-0.51
-1.4	9.1	3.2	10	6.4	5.4	6.3	5.3	4.6	4.3	4.2	-0.97	-0.48	0.31	-0.56	7.4	-5.6	7.7	3.2	9.5	5.2	8.2	-1.6	5.6	-1.7	0.83	0.24	0.47	-4.7	-7.2	9.4	-1.3	-2.1	1	-1.6	-3.8	4.9	3.4	-1.8	4.8	3.3	-2.3	-3.4	7	-1.6	3	-3	3.7	0.36	3.2
2.8	3.1	8.1	14	9.9	10	9	4.8	3.7	5.3	4.1	5.5	4.8	1.4	4.8	5.1	2.2	4.2	3.7	8.8	5.5	5	4	4.9	6.7	4.7	4.5	1.1	1.8	0.13	8.7	3.4	-1	7.8	3.2	1.5	5.4	6.2	4.9	-0.75	3.6	1.6	-1.1	6.9	4.7	5.2	-0.23	-1.4	-0.4	0.93
1.8	9.7	7.6	5.3	5.7	3.7	3.2	-5.3	4.6	-0.48	-3.5	4.1	7	2.1	8.9	-1.3	8.9	0.85	8.3	6.1	4.8	-2.1	11	8.8	-0.15	4.9	0.71	4.1	2.7	-0.02	3.9	2.2	-0.6	8.5	-0.56	0.27	-1.8	7.8	2.6	-1.8	-2.2	3.9	-3.3	3.9	0.75	5.7	2.2	5.2	3.5	4.9
4.6	3.5	4.7	1.1	-5.2	1.3	4.9	-1.2	5.7	0.45	2.7	11	6.5	0.84	7	5	12	4.8	3	-0.62	5.7	0.49	3.8	-5.4	2.8	2.5	-0.51	3.3	-8	0.48	5.2	2.9	2	2.1	-2.5	-1.4	-0.32	4.7	3.1	1.6	-0.88	-1.2	-3.4	2.9	-0.69	2.6	7.3	6	8.1	6.1
11	3.6	14	2	5.5	1.6	8	-0.57	12	0.52	15	8.7	8.8	-1.6	8.1	3.8	2	5	8.3	2.6	3.1	3.5	11	-6.3	3.9	4.2	2.2	3	2.1	2.9	9	3.1	7.5	0.99	3.8	1.6	7.2	2.3	4	7.6	4	8.2	5.9	-1.1	0.72	3.4	10	7.1	14	4
7.5	-4.7	-12	0.27	-27	0.53	20	7.5	14	2.5	-8.2	4.9	-2.7	14	0	-1.9	9.2	0.21	12	2.7	8.4	-0.14	7.2	2.7	7.9	-2.1	11	6	10	3.7	11	5.7	5.5	0.8	5.5	2.6	9.9	3.6	3.9	4.8	1.1	4.4	11	3.6	7.4	-0.21	-5.7	3.7	3.8	0.92
-9.2	-6	-6.1	-4	-0.53	-0.36	-35	0.44	-6.9	-0.65	-5.4	4.2	12	12	11	-1.7	-0.32	4.9	9.7	0.09	20	1.5	1.4	0.51	18	3.9	24	2.9	36	3	13	14	16	4.1	23	8.2	18	6.8	33	10	7.8	8	24	6.7	19	6.4	-2.8	0.25	5.4	-2.5
7.5	-4.8	7.2	0.7	-12	-4.5	-25	-0.1	1.1	-7.4	6.2	-1.1	-29	5.5	-35	0.5	-17	8.4	-39	0.03	-38	3.5	-21	4.3	-19	4.3	-39	4	-21	7.6	-43	3.6	-31	3.4	-12	2.3	-33	3.7	-46	9.9	-20	1.5	-36	4	-25	2.5	16	1.4	-2.8	5.2
19	-5.5	3	0.41	-6	0.49	12	-0.33	19	1.1	8	8.4	-1.4	9.4	18	-0.87	-9.7	4.3	12	-0.03	2.5	3.7	6.6	4.2	14	1.3	-0.62	-1.5	-8.2	3.4	15	-9.4	7.8	2	0.38	2.6	11	-4.7	2.6	-0.25	16	2	14	1.8	8.2	0.43	30	0.46	42	3.4
5.7	2.5	5	-5	0.21	-3.1	6	3.6	0.54	6	2.3	5.8	-3.2	-0.31	5.9	-6.5	-4.5	0.73	8.1	-4.4	-0.71	0.76	2.9	-2.5	-5.2	4.3	1.5	-2.3	3	10	3.1	1.8	-0.11	7.1	1.5	5.6	0.68	-4.5	4.7	8.1	-2.7	6.2	2.4	5.5	-5.7	8.2	2.4	2.4	0.78	-1.2
1	-1.1	12	-1.9	1.2	-3	2.7	-1.7	8.3	1.7	2.2	0.99	-1.8	2.2	2.1	-3	-2.5	3.9	2.1	-4.2	0.58	1.4	6.3	1.8	5.5	3.8	0.89	-0.95	1.6	6.4	0.33	-3	2.3	7.5	-1.2	4	5.5	0.93	3.6	-3.7	-0.08	1.5	-0.16	8.2	1.3	5.9	3	2.5	3.5	3
-0.96	-9.2	4.9	-2.7	-1.6	0.5	-8.5	-1.2	-2.2	-2.4	9.9	-0.48	2.1	2.6	-1.3	-1.4	3.3	0.14	-8.5	-4	-5.1	1.1	-0.74	3.2	0.57	2.5	-6.2	-1.9	-7.4	2.4	-10	-5.7	-1.7	2.4	-0.86	1.3	-6.8	0.19	-1.6	-1.3	-2.1	-0.11	-1.2	4.8	-2.6	0.22	2.1	0.5	-0.81	3.5
-5.9	-0.85	-8.4	1.2	-8.1	6.9	-7.4	2.9	-7.9	1.6	-2.9	-4.4	-4	6	-7.6	3.6	-2.5	3.7	-5.5	6.1	-6.3	4.6	-8.1	2.3	-3.4	-0.05	1.2	3.8	3.9	3.9	3.7	2.4	1.4	1.5	1.8	1.6	3	-1.8	6.6	12	3.5	0.07	-2.5	3.4	2.1	0.62	0.35	-0.84	-2.6	-5.3
-3.6	6.5	-5.6	9.7	-4.9	6.4	-8.1	-8.6	-8.2	1.9	-8.7	7.2	-4.3	-0.68	-6.7	2.2	2.9	9	-7.9	4.4	-0.75	2.4	-0.07	6.1	-3.3	6.3	2.4	-0.25	8.5	1.8	1.2	3.3	-0.98	10	0.9	-0.81	1.6	2.9	0.95	-2.2	-0.81	0.69	-3	-1.6	-2.4	2.1	0.95	11	-0.65	13
-4.5	3	-1.7	8.4	3.2	0.12	-7.9	1.4	-2.1	-3.3	3.9	-2.8	0.91	-2.1	1.6	5.3	-6.4	-0.76	-2.9	14	-1.9	-2	-2	9.1	-3.6	1.3	-1.7	-5	-2.6	-5.2	-7.2	3.5	-6.9	7.5	-1.8	-0.67	-6	1.1	-9.8	-3.7	-1.9	1.6	1.6	5.1	-3.3	-2.8	0.1	2.8	2.9	6.3
-6.6	4.8	-7.2	5.8	-12	3.7	-9.1	0.3	-7.6	0.48	-1	3.8	-0.66	0.97	0.76	0.76	-7.1	1.4	-0.13	0.94	-3.6	4.5	-1.5	6	-2.6	4.9	2.3	3.7	-0.58	3.6	-7.3	5	1.6	6.9	-0.54	2.2	-2.5	7.1	-3.3	-2.3	0.77	-1.8	-2	2.4	-2.4	0.06	-7.4	-1.1	1.4	0.34
-3.7	-1.2	3.6	0.58	-3.3	3.8	-11	-6.2	-6.6	-0.82	-3.7	5.7	-2.6	-1.1	-1.8	0.56	-4.9	-6.4	-1.1	2.3	-3	-1.3	3.5	6.7	-4.9	1.9	-0.29	1.2	9	1.5	-4.9	7.9	5	3.9	-0.67	2.9	1.8	1.7	4	0.24	0.06	5.8	3	2.2	1.3	-5.9	-2	-4.7	3.7	-3.7
-4	-19	-1.2	-3.7	-2	-0.48	-3.8	-3.2	-3.5	-11	5.8	-8.9	-0.95	-1.1	1.6	-0.19	7.3	-7.3	-3.7	-4	-0.37	-8.3	9.4	-3.3	-0.33	-3.9	-6.5	-2.8	-0.41	0.33	-3.5	-8.7	-0.92	-8.5	-5.6	-2.1	-3.7	-5.1	-6.5	-3.5	-3.9	0.1	3	-5.1	-4.2	-6	3	-7.5	-0.09	-7
-1.4	-6.6	3.5	-7	4.6	-1.8	-2.6	-4.3	0.27	-7.8	9.7	-5.9	-3.1	-3.5	-2.1	-5.4	1.2	-5.9	-6.1	-6.6	-2.1	-5	4.5	-2	0.37	-5.1	1.5	-9.7	3.3	-7.7	0.43	-13	1.1	-1.5	-2.3	-4.6	-0.04	-6.5	-4.3	-12	-0.94	-8.3	-0.42	-0.52	-0.56	-5.6	1.1	-8.1	-0.35	-8.1
0.85	-2.8	0.07	-8.6	2.1	0.77	2.2	-1.7	-1	-3.1	4.8	0.43	-3.5	-9.2	-6.3	-8.8	-11	-11	-2.9	-8.7	-4.1	-12	-3.3	2.2	1.4	-6	5.3	-2.4	2.1	-2.7	2.3	-3.7	2.9	-5.5	2.1	-2.5	4.4	-5.6	11	-4.5	3.2	-7.5	0.74	-5.4	3.7	-6.8	-6.7	-13	-4.3	-16
[truncated: 952 more columns]
