# Supplementary material for: Dyslexia on a continuum: A complex network approach
Source: PLoS One. 2018 Dec 17;13(12):e0208923. doi: 10.1371/journal.pone.0208923 (PMC6296514; doi:10.1371/journal.pone.0208923)
Supplement: S1 File — Detailed information about the archive contents is provided in the included README.txt file. (TGZ) [file pone.0208923.s001.tgz › FS_629_VV_run_1.csv]

0.11	0.78	7.4	-7.4	9.7	6	9.5	2.1	9.2	0.99	5.3	13	9	12	10	15	0.17	26	-7	6.8	3.7	13	5.4	16	3.9	14	13	12	12	14	8.8	5.4	7.5	12	16	14	11	9.9	13	19	5.1	12	6.6	17	9.8	11	7.6	4.8	3.4	10
-0.02	0.31	4.4	-3.7	3.6	1.3	6.2	3.2	3.6	0.66	15	4.7	3.3	9.4	0.54	7	-6.7	12	-6.7	12	-0.87	5	3	8.6	2.8	7.2	7.1	9.3	4.8	10	2.7	3.5	5.8	4.9	9.3	9.8	8.2	9.2	6.5	13	-4.2	9.5	-3.8	15	0.87	9.5	4.6	4	3.5	15
0.1	0.75	14	6.6	9.7	14	13	6.9	4.6	1.6	13	3.5	11	11	0.8	10	12	17	3.2	15	5.1	9.3	5.3	-0.39	4.7	15	1.3	6	4.8	13	3.7	6.7	7.8	15	7.8	18	6.7	11	5.4	5.9	0.47	11	-4.1	9.7	3.2	8.5	2.3	7.5	2.8	26
-0.29	0.6	3.3	2.5	5.5	16	7.1	9.3	-2.5	1.5	6.2	7.4	11	17	-5.1	7.7	0.5	22	3.1	7.1	-3.5	11	-4.4	3.5	-2	24	7.2	11	-1.1	14	0.86	11	2.2	14	5.3	16	8.6	6.8	7.7	5.5	-1.4	9.1	2.9	12	5.2	7.2	8.2	8.1	-5.1	26
-0.24	0.88	1.6	0.48	8.6	12	3.3	7.7	1.5	9.8	4.8	9.5	-1.2	8.8	-3.7	-2.2	-0.52	13	5.3	17	0.11	0.32	-0.92	-2.6	1.4	18	2.8	13	-3.6	14	4.6	12	-0.73	14	6.1	19	3.5	7.1	4.9	3.4	1	7	-0.16	19	6.9	4.4	0.83	9.1	1.4	20
0.03	0.66	5.1	-1.8	7.5	8.5	8.2	5.2	8.2	15	7.1	8.1	2.9	2	5.1	7.1	2.9	3.7	2.9	5.9	6.6	11	6.8	9.3	0.95	24	2.7	12	1.4	26	3.9	19	1.9	15	11	20	5.8	8.6	15	10	1.8	9.2	3	13	2.5	6.8	4.6	14	1	21
0.4	0.92	-2.4	-2	3.2	2.5	3.2	0.56	-0.9	9.2	-0.75	14	4.9	15	8.9	5.2	2.5	2.1	4.2	6.7	9.7	5.6	9.1	13	-0.68	18	1.4	9.9	0.35	18	3.6	15	-2.9	13	9.1	18	2.3	4.8	6.3	9.9	1.6	4	8.8	14	3.6	1.2	5.1	2.1	-1.2	17
0.51	-0.05	-1.3	-9.7	6	-1.8	2.6	-1.9	2.7	9	6.6	9.1	-3.9	12	1.8	1.4	9.7	17	6.5	2.2	6.4	9.7	6.5	11	-0.74	25	3.8	12	11	15	1.7	16	8	12	2.9	17	5.2	10	3.4	8.3	5.7	9.3	2.2	14	5.4	0.73	-0.7	1.6	11	12
0.66	0.42	8.7	-7.1	7.9	-3.3	13	-3.3	3.6	13	4.5	5.2	-2.6	0.03	1.8	3.6	8	8	7.3	10	-0.01	7.4	1.3	3.4	0.81	13	3.8	8.9	0.33	6.2	3.1	11	2.3	5.8	-1.8	11	-4.6	8.1	-0.92	5.7	0.38	9.6	6.3	13	-0.69	-0.16	-6.5	7.9	1.6	12
0.58	0.45	2.3	-10	2.6	-0.61	8.3	-1	0.35	7.2	1.1	3.9	5.2	5.5	7.7	5.2	3.4	3.3	4.7	7	2	4.9	3	2.5	-3.2	17	6.5	15	-1.6	20	3.4	7.6	-5	16	-1.8	17	3.3	8.2	-1.6	7.2	0.35	10	1.1	20	1.4	6.2	0.68	8.1	0.98	20
0.22	0.26	-4.2	-5	13	2.3	8.8	9.8	2.8	7.9	5.5	9.3	20	7.6	1.4	12	-7.5	12	2.2	8.7	-3	12	-3.5	9.5	2.8	15	5.5	11	1.5	14	-4	14	-6.1	12	3	14	0.39	5.4	3.8	9.4	-3.1	9.3	0.05	17	-4	2.1	0.36	3.4	3.5	15
-0.53	-0.34	1.6	0.33	-38	3.4	8.5	8.6	-5	3	2.1	5.4	-60	6.2	2.3	6.1	10	2	5.2	4	4.6	14	4	7	5.2	15	-4.2	10	-2.7	5.2	-8.9	9.1	-4.8	7	-0.84	2.5	-0.97	-0.35	6.9	-0.99	-1.2	12	2.1	14	-0.52	3.2	-0.95	4.3	-0.79	8.9
-6.6	-0.68	-1.3e+02	-0.95	-1.5e+02	-3.7	-1.5e+02	-0.69	-1.5e+02	-6.9	-1.5e+02	-1.4	-1.4e+02	-3.3	-6	4.7	-15	1.5	-16	4.5	-6.5	4.9	0.51	14	-16	11	-30	9.9	-25	5.5	-28	1.9	-24	6.5	-23	3.3	-14	0.15	-13	3.3	-13	3.5	-37	9.7	-7.5	5.6	-10	8.7	-25	8.9
1.3	-0.37	-13	-0.83	61	2.5	-0.88	6.2	10	1	-5	3.3	83	-6	2.4	7.8	-2	1.4	2.8	6.9	-1.9	3.2	-0.61	4.7	8.4	12	-1.6	6.7	-1.6	8.3	0.82	1.4	6.2	12	-1.4	6.2	-4.5	2.5	-3	5.8	-4.4	6.8	-11	17	-4.2	1.1	-1.9	3	9.6	19
0.89	-0.68	12	16	11	4.4	7.7	11	12	0.91	9.9	0.95	6.3	14	6.1	4.8	10	-19	13	-45	3.5	8	5.7	-1.5	-1.7	-32	-3	-18	-1.9	-50	-3.7	-8.9	-3.5	-36	-7.3	-28	-1.7	-7.6	-3	-1.3	-0.74	0.82	-2	-53	-5	2.4	-5.3	0.25	-1.8	-43
1.4	-6	17	-5.6	7.9	16	16	1.3	18	-3.5	17	-2.1	12	28	8	-84	8.2	-85	1.8	-88	-2.6	-75	-2	-86	6.9	-87	1.3	-70	-5	-87	-3.3	-77	0.16	-96	-3.7	-62	-5.4	-21	-1.4	-42	-5.5	-35	-1.2	-1.1e+02	-2.7	-9.9	-3.1	-20	5	-1.1e+02
0.04	2.3	1.8	1.6	-5.2	6.7	3.9	-2.4	9.2	-5.4	4.2	-10	4.7	-2.7	1.4	37	-12	62	5.9	60	0.42	14	-7.5	19	-0.06	33	2.5	19	3.8	41	1.4	20	2.3	49	-3.5	26	-6.7	23	-7.7	14	-2.4	19	6.9	42	-5.7	15	-5	9.6	10	46
-1.5	-0.01	-12	15	-9.9	5.9	-11	14	-6.6	20	-6.7	5.9	0.02	5.2	-15	16	-20	9.4	-10	4.8	-4.9	18	-14	6.5	-8.5	14	-5.2	2.4	-1	7.6	-0.41	-0.61	2.1	5.7	-0.48	3.1	-1.2	5.4	-11	8.9	1.4	2	0.82	4	-2.4	6.9	-1.4	9.4	-3.4	1.9
-0.88	0.66	-13	17	-11	0.58	-8.8	12	-1.9	19	4.7	16	-9.8	5.9	-3.1	21	-4.7	6.3	-7.5	11	-9.5	13	-7.2	6.5	-8	18	-13	14	-3.4	7.2	-7.5	6.2	-4.2	7.7	-7.6	13	-4.9	14	-11	11	-3.4	6.6	-8.4	14	-6.2	8.3	-8.6	4.6	-3.1	6.5
0.15	0.46	-3.7	3.6	-0.21	-6.7	-3.1	9	6.9	17	-1.2	11	0.06	11	2.2	9.4	0.3	7.6	4.5	12	0.54	11	0.79	2.8	-4.4	13	-6.2	15	-2.5	14	-0.96	11	5.6	8.9	-9.3	8.8	-7	4.8	-5.9	6	0.48	11	1.4	14	-6.4	7.9	-1.1	9.4	12	16
-0.23	0.8	6.1	6	-1.2	3	5.4	11	4.5	11	-2.1	9.3	-4.9	10	-0.3	4.9	-0.36	12	-11	24	3.3	2.6	0.66	3.4	-0.09	17	-8.7	12	-12	13	-5.3	12	2.5	11	-9.7	15	-7.4	7.4	-1.3	7.8	-2	2.2	-14	15	-2.9	-0.52	-4.7	-0.49	3.4	21
0.37	0.94	6.8	3.2	0.27	2.1	-1.1	14	4.3	20	-1.7	8.7	-1.7	5.3	0.72	11	1.3	19	3.9	19	-1.6	8.3	1.8	6.2	-3.8	22	-8	15	-2.6	11	-7	12	2.2	12	-9.6	17	-3.4	5	-4.4	11	-2.1	8.1	-0.16	17	-0.52	4.6	0.07	4.4	1.4	22
0.15	0.94	11	5.4	4.1	5.3	6	9.3	6	7.6	3.8	6.4	-4.2	7.7	-0.79	10	6.4	4.1	7.1	12	0.24	13	3	14	3	16	-3.8	19	2.7	16	-5	17	3.8	11	0.13	20	0.36	19	-0.23	13	-4.1	7.5	4	29	-2.4	11	-2.7	11	1.5	15
0.43	0.61	15	5.6	9.3	-2.3	2.7	9.5	11	6	6.8	1.6	4.7	3.7	5.4	12	8.3	11	6.2	17	2.7	12	-3.1	7.4	-3.3	12	-0.79	11	-4	11	2.1	9.5	-2.8	8.3	-2.2	10	0.66	8.9	-1.1	7.8	-1.7	5.5	-0.07	21	-0.63	5.2	2	9.7	-1.7	14
0.77	0.33	20	-0.87	11	-1.1	12	4.9	14	8.6	11	0.68	14	5.2	11	13	5	2.8	-1.9	7.8	11	7.3	3.2	12	7.6	16	2.8	18	0.01	12	-3.3	16	-0.33	7.5	6.5	13	1.4	11	4.3	13	-0.56	11	6.1	15	-3.9	8.9	3.2	11	7.1	15
0.81	0.24	4.7	5.9	7.7	9.5	2.1	4.3	2.4	7.5	2.7	0.43	9.1	4.3	6.1	8.9	2.8	0.3	7.1	5.2	2	4.1	3.6	7.6	4.7	13	9.1	21	2.5	8.7	6.6	14	4.5	7.3	-2.9	12	0.91	8.7	-2.1	9.3	-1.1	16	9.7	19	1.5	10	3.7	13	7.2	13
0.68	0.65	4.6	7.4	2.1	0.66	0.02	5.7	4.6	13	-1.6	5.4	-3.7	8.2	-1.6	18	-2.4	5.8	-2.4	8.2	-4.7	13	2.2	7.3	13	17	4.6	16	5.5	14	7.3	15	2.4	6	2.3	13	-1.2	12	2.5	9.1	1.9	14	-2.7	17	1.7	11	2.7	12	5.4	6.3
0.26	0.46	4.3	2.1	-3.6	-4.6	1.4	5	8	7.9	7.2	13	1.5	5	3.8	9.2	7.8	-0.27	1.6	5.1	5.8	11	4	4.6	-4.2	16	1.4	16	-5.2	16	6.1	14	-7.6	8.8	2.7	20	1	15	1.6	13	0.31	19	-3.6	14	0.06	7.8	1.3	6.8	-4.1	5.5
0.98	-0.15	8.9	-0.37	10	0.89	9.6	1.4	10	2.2	8	3.4	11	1.8	9.3	6.9	7.1	-0.66	11	7.4	3.3	-1.2	6	-2.2	-5.2	8.9	2.6	14	5.7	14	1.1	12	3	6.3	4.2	13	0.69	12	-1.4	2.8	-2.4	8.9	9.9	17	-0.81	5.2	-1.2	9.9	-3	2.1
1.1	0.26	5.8	-4.3	0.26	-0.59	5.7	2.9	14	5.7	11	0.48	9.6	2.9	4.6	7.7	3	8.6	12	6.5	7.9	4.9	4.8	2.6	0.07	2.1	4.5	9.7	2.1	-5.4	3.6	9.8	7	-0.96	1.8	0.54	1.5	2.3	1.1	4.8	3.4	-1.5	17	14	-1.2	3.1	3.7	9.4	3.8	11
0.31	-0.54	-1.8	-9.2	-3.5	-7.6	-2.4	0.42	5.5	0.63	8.5	-2	0.61	-2.8	-4.3	6.4	-5.4	-7.2	-5.2	-3.3	2.9	4.5	-0	5.1	6.9	4	6.7	4.5	6.5	-1.6	6.2	5	6.5	-1.6	6.5	5.7	1.2	4.3	0.62	4.3	5.3	1.9	6.6	3.2	0.55	4.7	2.6	6.6	9.6	-3.3
0.5	0.14	5.1	-8.6	-3.5	0.77	-1.1	1.6	-0.4	1.6	3.7	1.1	2.3	-3.3	-3.1	1.9	-2.6	-0.01	2.4	7.5	-5.2	-4	1.4	2.8	0.24	15	-0.21	12	5.6	4.5	1.5	3.5	7.1	6.6	-0.47	3.6	-1.9	7.2	-0.28	6.9	1	6.9	5	19	1.7	3.5	-4.2	3.6	-3.9	8
0.78	-0.48	7.9	7.7	3.2	-32	2.9	-2.6	4.6	-2.6	2.7	1.8	5.7	-54	-4.7	-2.3	2.9	-13	4.5	-68	-5.7	3.5	-3.8	-0.6	2.3	-50	-0.74	-46	-1.6	-79	7	-23	2.9	-64	-3.7	-43	-1.4	-36	-1.9	-8.2	4.9	-10	13	-91	0.98	-14	-2	-12	-3	-49
0.03	-5	4	-68	4.7	-1.1e+02	-3	-86	-3.1	-76	-2.5	-16	-0.65	-92	-3	-77	-12	-54	-2	-62	-0.48	-79	0.31	-78	0.13	-51	-0.45	-66	1.6	-62	3	-70	1.7	-66	1.6	-61	0.52	-72	-1.7	-53	-4.7	-50	5.7	-75	1.6	-45	-0.54	-57	-1.4	-85
-0.15	-2.2	9.2	-38	7.8	10	-0.26	-3	3.3	-15	-1.3	-21	-1.8	28	3.5	-24	-0.25	-16	-6.6	2.4	2.3	-40	0.04	-32	-4	6.3	-4.4	11	-4.6	19	5.8	-19	-5.8	15	-8	5.9	1.9	18	-10	-5.7	0.61	-3.4	2.8	4.9	-0.91	12	0.6	-2.6	-8.5	-7.5
-0.04	0.58	5.7	-14	5.8	-16	2.2	7.6	0.78	8.2	0.48	-5.6	0.41	-17	-2.9	35	-6.7	11	-9.4	23	-4.7	31	-1.1	30	-5.8	24	-8	21	-12	19	-5.2	27	-8.2	15	-14	29	-5.7	29	-7.2	31	1.8	28	-2.8	13	-4.3	31	-3.7	21	-7.5	18
0.28	0.22	-0.15	4.6	3.5	5	-0.45	12	-5.7	12	-7.2	13	-4.4	1.6	-5	14	4.8	15	4.3	17	-0.85	5.7	-2.5	8.3	0.5	14	-1.4	9	1.1	15	-3.9	9.2	2.9	8.4	-7.6	11	-3.8	1.9	-7.6	6	-1.1	3.3	-3.3	15	-3.4	4	-1.1	3.1	-0.1	5.1
0.23	-0.22	4.3	11	5.4	5.8	0.74	13	2.1	12	4	12	-0.83	10	-1	9.5	-8.6	-1.1	0.2	0.72	-0.1	5.2	-2.6	3.5	-0.66	17	-0.75	9.2	6.5	12	-3.1	9.7	-0.6	11	-0.87	18	-5.8	11	-11	12	0.7	7.7	-4.7	7.1	-6	9.4	0.48	6.3	-0.79	0.47
-0.44	0.89	9.2	-2.7	-2.1	9.8	4.3	10	3.5	4.5	-0.27	9.3	0.95	2.8	-0.99	18	-7.1	13	-11	13	3.1	14	-5.2	19	-0.1	7.9	4.5	12	2.6	20	-7.2	8	1.3	15	-3.9	25	0.67	8.4	-5.8	17	-4.4	15	-0.03	13	-1.9	8	5.1	4.1	-4.8	3.8
-0.9	0.19	1.4	19	-0.97	25	2.7	-8.7	-2.9	-45	-6	-26	-2.7	-7.1	-6.7	8.8	-4.5	14	-13	9.5	-5.9	-4.8	-3.6	-6	-7	-2.8	2.4	-9.7	-2.2	7	-0.06	8.5	-1.7	11	-4.5	0.65	-0.06	-1.5	-2.8	18	0.71	16	1.5	-24	1.1	-3.3	-1.8	0.31	-9.9	1.1
-0.87	0.8	-0.72	48	-1.9	38	-2.9	29	-5.4	8.9	0.39	15	-0.19	14	-5.2	0.42	-9.6	-18	-1.1	-12	-8.7	9.2	-6.9	16	-4.7	-13	-0.73	-27	-1.5	-5.6	-7.5	-17	2.9	-7.5	-3.6	-14	0.58	-8.3	-3.1	-13	-6.4	-9.9	0.96	-14	-4.4	1.3	2.1	-8.6	-2.1	-21
-0.27	0.98	4.2	8.2	-0.39	12	-0.93	-2	-1.6	-17	-4.4	-14	-2.4	1.4	-2.5	2.5	5.1	-2.4	3	10	-4	9.9	-4.8	25	-2.2	-21	-4.9	-9.9	-6.2	-5.9	-3.6	0.67	-8.6	-16	-7.3	-11	1.9	-16	-6.4	-15	1.7	-11	1.2	-0.69	-0.16	-7.4	-1.6	-11	-3.7	0.16
0.59	-0	1.1	11	-0.8	13	2.4	-13	1	-20	3.7	-22	-4.9	0.55	-7.6	-15	5.7	-27	-2.9	-19	0.9	-4	-8.3	-10	1	-50	-2	-37	3.1	-21	-1.7	-22	-5.2	-17	-3.8	-32	0.35	-18	-11	-4.2	2.1	-22	-1.6	-30	-1.3	-11	-3.8	-28	7.2	-20
0.99	0.39	-0.77	5.9	3.8	-1.6	4.6	5.3	5.6	25	8.2	14	3.2	-11	-1.8	-2.5	11	-12	5.9	-22	1.8	18	-3.8	28	-0.23	-59	-3.1	-48	5.4	-40	0.34	-44	5.1	-27	1.4	-58	4.1	-43	-6.9	-44	8.1	-32	4	-41	6	-31	1.4	-41	6.2	-41
0.59	-1.7	11	-34	5	-37	11	-36	12	-16	13	-21	6.2	-35	2.7	-26	6.8	-26	-2.5	-32	5	-9.3	-2.8	5.1	6	-62	3.9	-49	2.9	-39	4.1	-50	5.3	-27	2.4	-61	0.1	-46	10	-47	1.2	-41	6.9	-38	3	-38	3.6	-50	0.1	-37
0.09	-4.4	-4.4	-21	-3.4	-28	-2.8	-25	-0.13	-66	0.96	-61	4.1	-43	-3	-98	11	-53	-3.3	-32	5.2	-1e+02	1.5	-1.7e+02	-0.23	-29	-0.25	5.5	-0.7	-4.6	4.6	-36	-2.3	-17	4.2	-7.4	0.36	0.69	1.9	-36	5.8	-70	-1.4	2.5	-0.85	-45	-0.88	-3.4	6	-25
0.63	-1.9	0.44	-7.1	1.4	12	4.3	-32	0.95	-90	6.4	-69	2.5	14	4.2	-88	26	-49	7	-42	4.7	-1.3e+02	4.1	-1e+02	-5.5	-1e+02	2.7	-32	1.9	-76	-1.1	-39	-1.1	-42	2.3	-74	1.3	-66	-2.8	-83	-2	-97	1.5	-53	-3.1	-82	2.2	-27	4.4	-54
0.92	0.5	4.1	1.9	3.3	3.5	-0.4	3	1.4	-5.3	2.7	-4.9	-1.9	6.8	0.54	-17	5.3	-8	3.5	-34	1	12	-1.2	29	-3.4	-66	2.3	-56	-2.8	-50	4.3	-57	-2.5	-22	0.4	-73	-3.5	-65	-2	-48	-1.1	-42	4.9	-76	0.38	-52	0.51	-50	5.1	-32
0.8	-0.04	3.2	-15	-2.1	-8.6	2.6	-7.5	6.9	4	1.9	7.7	0.59	-1.6	0.17	14	13	14	6.6	-9	1.7	43	0.76	44	-2.3	-29	0.54	-30	-6.9	-22	0.36	-17	-4.7	-29	-8.6	-37	-7.4	-19	-8.1	-4.3	2.3	12	-8.2	-31	-4.4	7.8	-5	-25	-0.9	-18
0.45	-0.7	-8.8	-26	-1.9	-28	-1.3	-31	0.31	-33	-4.3	-19	1.6	-47	1.5	-35	5.1	5.7	11	-22	-7.3	-4.8	-2.4	-2.1	-4.7	-52	3.2	-62	-6.3	-37	-4.2	-50	-3.5	-26	-7.2	-65	-5.2	-40	-6.3	-48	-6.3	-42	14	-59	-2.8	-33	0.08	-46	5.8	-33
1.6	-2.5	1.7	-13	10	-33	7	-25	7.1	-48	3.2	-56	5.2	-67	14	-1.1e+02	15	-61	13	-41	10	-95	6.3	-70	4	-70	1.5	-49	7.8	-60	6	-71	3.9	-54	1.9	-73	-0.52	-46	-3.7	-1.1e+02	7.1	-1.1e+02	10	-40	2.5	-77	2	-43	21	-74
-5.5	4	-37	8.8	-14	24	-52	16	-56	42	-72	38	-10	65	-53	73	-52	77	-73	40	-76	56	-52	45	-18	27	-6.9	21	-20	12	1.8	40	-31	-2.9	-1.8	32	0.71	25	7.2	33	4.3	33	-17	27	3.8	24	-1.9	21	-75	31
-7	-1.1	16	14	-3.4	-12	-1.7	7.6	4.1	5.3	1.1	12	-9.1	-32	-81	-0.01	-1.3e+02	-24	-1e+02	13	-45	-0.05	-38	-11	-40	13	-15	12	-36	19	-7.3	14	-69	10	-9.6	18	1	8.9	1.8	20	-8.5	15	-43	16	-4.1	6.8	2.4	16	-1.2e+02	6.8
2.3	-2.5	22	-30	0.3	-22	13	-90	18	-1.4e+02	17	-1.6e+02	0.95	-81	21	-1.3e+02	24	-1.3e+02	20	-95	34	-1.3e+02	23	-67	7.1	-82	0.91	-5.4	7.5	-40	-1.8	-2.9	9	-67	4.7	-9.3	1.2	6.2	-5.4	-5.8	-1.2	-35	2.9	-5.6	2	11	0.21	3.8	29	-1.2e+02
0.42	3.6	8.5	6.8	1.9	15	6.7	12	3.9	24	0.58	25	2.4	64	4.1	53	11	83	1.2	17	2.5	14	3.7	26	-1	0.32	0.61	-9.2	2.7	-15	-0.04	-5.3	2.4	5.3	4.9	-19	3.3	-4.2	3.7	-22	4.8	-18	3.1	-17	6.2	-1.2	5.9	-4.2	3.6	34
0.37	-0.52	1.9	13	8.5	0.99	0.76	7.4	3.1	15	5.9	15	1.4	0.4	2.6	14	6.3	-18	5.4	0.45	-1.6	11	5.7	4.1	0.73	-0.07	-0.63	-0.05	7	5	6	3.4	1.1	1.4	2.6	-3.2	1.4	-0.7	4.3	-1.6	10	2.7	5.7	4.8	7	1	7.6	-4.8	8.6	2.5
0.1	0.12	-1.8	15	2.4	7.8	-7.6	4.3	7.6	6.3	8.8	10	6.4	6.9	-0.57	12	14	-3.9	2.2	9.2	0.89	15	3.6	0.59	5.8	-3.8	-1.3	-2.2	0.58	-3.8	1.2	4.8	0.75	-0.84	-1.1	-10	-1.6	-5.1	5.3	-0.03	3.4	8.7	-2.4	8	2.5	5.8	-1.6	-7.4	7.1	-9.6
0.3	0.69	1.1	19	0.6	20	-3.3	11	7.5	7	6.2	4.6	9.4	13	0.49	6.3	2.8	4.3	8.2	6.7	4	12	4.4	11	6.7	-2.2	7.4	-5	14	1.7	0.28	3.3	6.3	3.2	2.7	0.73	4.9	-3.5	4.4	6	4.8	6.5	-1.4	-2.6	1.1	5.7	-5.4	-4.8	8.1	2.5
0.25	0.65	-0.62	16	-0.72	11	-1.2	4.6	6.2	7	4.2	7.3	0.32	5.3	3.5	11	-7.2	-0.62	5.6	5.9	5.8	10	5.9	11	0.55	-6.8	5.8	-5.8	9.2	1.1	1.9	2	0.7	4.7	7.6	-3	3.8	-1.4	-2.7	3.4	10	4.3	6.5	-5.3	5.3	5	6.9	-6.6	7.2	0.98
0.89	0.8	8	21	7	2.3	4.5	7	11	7.4	2.8	14	2.9	-5.3	8.3	11	3.1	3.2	6.3	8.1	9	6.7	11	7.6	11	-0.56	3.3	-2.2	8.3	4.9	1.8	12	13	8	8.3	-3.4	4.2	3	3.4	3.9	9.7	8.6	1.2	8.3	2.2	3.9	4.6	-1.8	10	1.8
0.86	0.7	7.5	16	13	-2.9	5.3	0.14	5.5	10	2.8	4.3	6.9	-2.4	5.8	4.2	2.1	-4.7	5.6	-2	3.9	5.6	7.4	4.5	7.6	3.8	-0.02	-1.6	9.8	1.5	5.3	5.6	6.6	2.5	10	-5.6	2.2	2	6.7	0.19	7.7	5.9	4.1	3.1	1	-0.52	-2.5	2.8	4.7	4.5
0.77	0.11	13	8.5	16	2	11	-8.7	2.4	-4.1	4.7	-3.1	7.9	-4.5	11	6.8	23	-0.3	13	2.5	4.5	2.7	3.3	6	4.8	-5.5	2.4	-3.1	3.4	-1.5	6.3	-2.4	2	-1.4	3.8	-7.3	1.3	-0.64	2.2	-1.5	2.2	7.6	2.5	-0.73	-0.13	0.25	0.39	0.89	-6.3	-2.5
-0.57	0.24	26	8.3	4.5	5.8	17	-3	2.9	-2.5	10	-0.66	5.3	-7.9	2.4	-0.29	-1.1	3.3	-3.2	-1.7	1.8	4	1	-0.44	4.8	-6.7	7.7	-8.3	-0.17	-6	1	-4.2	5.4	1.8	1.6	-7.7	-3.7	-5	5	-4.5	1.1	3	3.5	-1.1	0.17	-3.1	-1.6	3.1	0.96	-5.4
-0.5	-0.03	-3.9	16	-4.9	3.9	-6.1	5.9	-8.3	2.1	-5.9	0.41	4.6	-3.3	1	1.5	-4.8	-9.7	-1.2	-3.1	-1.9	-0.18	0.49	5.7	-3.4	-2.6	3.1	-3.7	4.3	-5	-5.9	-0.55	0.83	4.4	-0.53	-5.9	0.57	-4.7	11	1.2	0.35	5.4	12	3.8	-0.97	2.1	-2.1	1.1	-0.75	-0.82
-0.51	-0.14	-13	6.5	-9	-3.7	-1.2	-7.2	-2.5	1.4	3.5	0.94	0.29	-8.2	-5.6	0.29	0.9	0.06	-2	-0.04	-8.4	8.2	-6.6	11	-2.7	8.8	-7.8	-0.18	4.5	4.8	-5.3	-7.7	0.06	5.5	1.9	-3.8	0.86	6.2	-4.7	1	-1	-0.12	3.1	-7.7	4.2	3.3	-2.2	-1.9	-2.7	1.8
-1.1	0.13	-12	14	-6.5	3.2	2.4	0.7	4.3	-0.74	3.6	2.9	-5.5	-10	-3.3	2.9	-7.2	-11	-2.2	0.44	-6.9	-6.6	-6	-1.3	-3.4	-1.6	-2.7	-7.6	-5.8	-1.4	0.15	4.4	-4.5	-0.01	-3.9	-7.3	-3.6	-3	0.34	-4.2	-0.36	10	-5.3	0.48	-3	-0.03	-4.8	1.2	-2	-14
-0.98	0.16	-15	16	-0.67	4.3	-1.8	9.2	-2.8	8.7	2.2	4.4	-3.3	-0.7	-7	0.36	-5.2	-15	2.7	-0.84	-7.4	-2.5	-8.6	-1.1	-7.7	-4.4	-10	-5.7	-2.5	-4.3	-7.5	5.9	0.25	0.01	-2.5	-5.3	-10	-1.4	-1.7	-6.8	-11	4.2	-11	-8.5	-5.1	4.7	-2.9	0.77	-2.5	-9.4
-0.45	0.38	-7.9	9.6	-6	-1.4	-5.9	5.5	-7.2	5.2	-2	2.5	-8.4	-3	-8.9	-1.1	-0.54	-6.8	-3.3	7.5	-6.5	-1.8	-10	-3.9	-1.8	-1.2	-8.2	-2.7	-1.2	-6.9	-4.5	5.4	2.4	-0.27	-0.14	-11	-3.4	-6.8	1.3	-3.2	-7.5	8.8	-13	3.3	-3.7	0.72	-0.77	-3.3	-4.8	4.3
-0.41	0.45	-8.2	5	-0.51	6	-5.8	4.9	-4.9	2.4	-1.1	2.8	-2.7	-1.1	-3.5	1.9	-0.83	-12	0.33	-7.2	-5.7	0.65	-11	6.5	2.6	9.6	-5	0.01	2.3	-0.07	0.8	-0.36	-2.1	9.9	4.9	-7.1	-0.63	-3.3	0.28	-5.8	-1.8	5.6	-9.5	7.6	-3.1	-0.19	-7.6	-2.3	-3.8	9.1
-0.12	0.39	-6.6	13	-4.1	1.3	-9.3	6.1	-3.1	5.6	-0.85	9.7	-3.1	7.1	-11	-3.1	-3.6	-3.6	2.8	0.75	-7.5	-0.18	-2.5	8.3	8.4	0.07	-8.5	-0.84	3.1	1.3	3.3	4.5	0.94	6.6	9.7	-4.3	-0.73	1.7	2.1	-3.4	-3.5	7.5	-7.6	1.7	0.15	0.85	0.11	1.8	6.6	0.54
-0.23	0.5	0.55	0.9	-0.71	-2.7	-2.9	-4.8	-4.5	-7.7	-0.44	-1.9	-2.4	1.6	2.4	1.3	6.8	5.9	0.64	2.7	5.8	7.9	2.8	8.3	7.5	3.4	-3.4	-0.62	5.3	4.4	-0.92	12	5.7	6.7	5.2	-1.1	-0.63	-2.7	3	5.8	0.65	7	-0.53	-0.88	1.8	2.7	4	7	8.1	3.4
0.34	0.87	-2.3	28	2.1	32	4.8	21	0.2	18	-3.1	17	9.2	30	6	8.6	13	-4.8	2.3	2	0.74	7.9	2.8	7.2	4	2.9	0.66	3.2	4.8	2.7	0.24	14	6.8	-1.5	0.42	2.6	1.3	4.5	3.1	7.4	3.7	7.4	-2.7	7.7	3.1	9.2	-0.42	7.7	4.7	9.6
0.47	-1.6	-4.6	-1.5e+02	-0.18	-82	2.4	-1.7e+02	1	-1.5e+02	0.04	-1.5e+02	8.1	-75	4.9	-43	8.1	-14	2.2	-17	1.2	-10	8.6	-39	3.9	-4.4	-0.19	-8	6.1	-9.6	0.98	-1.4	7.6	-3.6	3.6	-2.7	3	-20	3.4	-14	2.3	-20	3.7	-19	-0.97	-17	3.7	-18	4.6	-1.8
0.3	-4	0.87	-8.2	-1.6	-80	10	-27	-0.19	-1.3	8.6	-12	-1.5	-1.2e+02	8.8	-24	4.5	-34	1.5	-28	3.4	-14	0.92	-18	5.6	-1.9	-0.42	-10	6.1	-8.2	-3.6	-19	5.6	-1.6	3.2	-14	2.5	-32	3.7	-16	-2.3	-26	1.2	-19	8.6	-44	2.7	-29	2.2	-17
-0.22	1	9.4	34	-0.17	20	8.7	35	-1.9	38	4.5	44	-1.9	21	4.6	8.8	4.9	-2.7	0.56	14	8.3	-13	0.17	3.4	-7.2	7.6	-2.8	-0.61	-5.4	4.8	-7.3	2.8	-2.5	6	-4.3	3.3	1.3	10	-1.9	9.6	-2.4	4.8	-3.2	4.7	-2.1	8.5	-1.6	8.3	2.1	7.7
-0.16	-0.02	2.4	-3.8	-2.8	-5.9	8.5	-1.8	2.9	-0.09	7.7	-1	1.9	-5	0.39	7.9	-9	-3.6	4.7	2.1	4	5.4	8.3	3.6	2.3	3.4	8.1	0.89	3.3	4.2	-2.1	0.04	-3	-0.39	4.5	2.8	6.6	10	-0.84	-0.98	-1.7	1.1	-0.44	-2.2	1.1	1.1	-2.7	-0.19	-3	5
-0.23	0.31	-2.5	-7.8	0.06	-1.4	-4.7	-0.06	3	5.6	1	-2.8	1.4	-3.6	-3.6	3.8	-12	3.5	9.2	3.7	-2.5	9.6	-1.5	7.8	4.2	-0.71	7.3	-0.03	4.4	-4.3	11	1.2	3.5	-2	4.7	-2.2	3.8	0.75	5.1	4.1	1.8	6.4	-0.23	-3	9.9	2.9	4.4	2.7	2.8	3.9
-0.33	0.59	-5.7	-4.2	-8.3	0.95	-3.8	-0.57	-3.4	7.4	-0.88	1.8	1.3	-5.6	-3	3.4	-6.6	13	1.3	4.7	4.6	4.9	2.6	11	3.5	-0.93	6.6	-2.9	2.6	6.7	2.9	5.9	4.7	4.7	1.9	5.7	1.3	-0.92	8.2	2	-0.13	0.63	5.2	1.2	4.3	0.03	6.7	-4.3	-4.6	-0.79
0.4	1.2	-7.4	11	-4.9	6.3	-4.7	4.9	-11	21	-5.7	12	-6.1	10	7.8	6.9	3.6	15	3.9	1.7	-6	20	2.8	14	0.12	10	9.1	1.5	1.8	9.2	11	5.3	7.3	8.1	4.2	8.9	-0.16	4.4	6	7.7	5.5	5.1	5.9	2.1	5.1	2.6	4.5	3.4	2	14
0.14	0.85	-4.8	15	1.1	9.7	-1.4	8.9	9.4	18	-0.17	14	-1.8	6.8	8.3	9.2	-8.6	11	-9.2	7.6	10	6.9	7.4	9.8	3.7	6.6	1.6	3.3	-4.2	19	0.16	4.5	2.1	14	-3.8	13	2.7	11	6	11	8.4	8.8	-4.3	4.8	2.7	6	2.2	3.2	-0.12	16
0.4	1.2	5.3	6.7	11	7.8	5.3	-1.3	5.1	22	5.5	12	8.1	16	5.2	9	-5.4	13	-2.5	11	13	7.1	7.5	9.8	2.3	13	1.4	10	-4.2	18	4.7	11	-2.9	11	2	18	5.1	17	6.6	11	-2.1	14	3	11	3.2	8.4	3	15	-2.9	15
0.09	0.68	3.2	6	0.11	0.31	1.1	0.16	-5.3	17	0.18	12	-0.61	9.8	-0.16	3.8	13	5.3	5.6	12	7	-3.8	0.33	3.3	-3.3	8.5	0.08	11	0.01	11	6.2	6	3.4	9.9	3.7	15	0.91	13	1.8	9.3	-1.1	4.2	3	7.4	5.6	13	5	6.2	-3	16
0.15	-0.05	0.51	2.4	-3.8	-4.1	-3.1	3.8	0.08	13	-2.7	9.1	0.23	-1.6	-2.1	6.3	-9.9	9.6	-6.3	10	3	6.1	-1.1	5.4	-0.22	15	-2.2	0.69	-2.5	8	0.95	2.7	-0.29	6.7	1.9	4	-3.1	0.77	0.04	6.7	0.48	3.7	1.8	3.6	3.8	4.9	-0.52	-4.2	-3.2	15
0.38	0.29	-12	-1.5	-5.2	-4.5	-5.7	2.7	0.11	12	-3.2	5.1	3.5	7.6	-2.8	3.5	-5.8	0.89	1.9	12	0.06	-0.17	0.4	13	0.37	15	0.98	10	3.9	8.7	0.28	6.8	0.66	9.5	-0.69	12	0.77	8	6.3	9.8	-0.09	3	2.8	5.4	0.49	1.2	-3.1	4.2	0.23	10
0.05	-0	-16	7.5	-5.9	6.5	-6.5	1.5	0.75	3.4	-0.77	-2.4	4	0.68	-8.8	5.7	-8.3	-4.1	1.1	6.8	-7.8	3.9	0.77	6	2.3	12	8.2	5.9	4.7	1.6	3.7	2.1	-0.42	2.8	4.3	7.6	7.6	-2	3.7	7.2	4.7	0.07	1.3	3.2	-2.4	-1.7	-3.6	0.33	2.3	9.2
0.21	-0.03	-2.2	12	-3.5	6.5	2.4	10	-5.6	8.7	0.75	3.1	1.5	5.2	0.94	4.7	-2.9	6.2	4.6	10	-12	5.2	-0.83	-3.5	4.9	0.57	5.5	2.9	0.04	2.9	5.7	1.1	5.1	6.7	2.7	6.3	-3.1	0.85	3.2	5.4	2	-0.23	1.6	4	-0.25	2.4	-2.4	3.7	-3.8	6.2
0.33	-0.19	12	13	7.5	9.1	11	14	1.6	10	2.3	14	2.7	12	8.1	7	6.8	-2.5	2.8	2	3.6	2.5	7.6	-0.25	-0	9.9	2.5	10	0.3	5.2	-1	-2.3	3.7	7.3	-2.3	7.2	-2.1	11	-2	5.5	-6.9	1.3	-0.25	10	0.18	4.7	-3.4	9.7	1.8	5.8
0.31	-0.16	2.6	-1.7	3.4	0.25	0.8	4.2	5.5	1.7	1.6	3.9	5.5	4	8.6	4.6	-0.54	-1.6	7.8	2.5	11	-0.82	8.9	1.9	9.4	9.6	4.5	8.5	-2.8	4.6	3.5	3.3	1	6.4	-2.1	5.6	-1.3	4.3	0.29	4.7	3	7.6	7.2	7	-1.2	5.2	5.9	4	15	7.4
0.37	-0.65	-6.9	-12	0.85	2.4	3.8	-2.7	4.5	1	6.6	5.2	6.2	5.1	0.54	0.4	0.1	-1.8	7.8	6	0.65	-0.97	4.6	11	9.5	5.5	3.4	10	1.1	7.3	9.6	8.1	4	4.8	-3.8	15	-4.6	11	-0.04	8.8	3.2	4.6	5.3	5	0.43	5.8	6	9.8	14	2.7
0.9	-0.42	-6.1	-5.6	-4.4	1.8	0.6	4.4	-3.8	3.8	5.8	4.3	6.1	3.9	3.8	3.2	8	5.5	7	4.9	-4.8	1.2	-1.5	6.5	2.5	5	4.4	-0.07	-2	4.5	1.5	1.8	-2	4.9	-5.6	7	-3.5	3.2	-1.1	4.2	-4.1	6.7	9.7	-2.6	-1.7	11	4.1	3.8	-4.6	-0.35
0.63	-0.79	1.2	-4.1	-1.4	-4.6	-3.7	1.4	-4.2	-8.4	1.7	3.8	-7.1	-8.8	0.42	5.6	2.5	3	-2.4	-2.2	-2.6	7.3	2.2	6.6	0.12	5.2	-2.6	1.5	-3.1	3.9	3.2	-3.1	-5	4.5	0.03	-3.7	-0.02	3	-5.6	5.7	-1.7	5.1	-1.1	-1.7	-6.9	9.2	-4.6	0.5	0.8	-3.9
0.05	-0.27	-2	-3.4	5.4	3	1.2	6.5	5.8	9.1	-1	6.2	-7.8	0.09	0.07	3.7	-0.6	6.5	-1.7	-4.3	5.4	13	-6.2	5	-1.5	3.5	5.6	3.1	-7.5	2.7	-3.4	-0.13	-0.13	1.8	-8	-0.75	-4.8	0.71	-3.6	14	9.4	0.51	3.8	3.1	0.4	0.01	-1.8	3.1	5.5	6.8
-0.3	0.62	-5.3	3.8	4.5	-1.8	-2.1	8.9	-2.5	7.4	-2.8	7.8	0.55	4.2	-0.48	15	4.3	6.2	-3	16	4.1	6.4	-6.6	11	-7.1	9.8	-1.1	8.8	-9.1	11	-1.3	0.58	-1.2	12	-9.2	7.3	-2.2	9.6	-3.4	5.2	-6.7	-0.38	-0.35	3.5	-7.1	3.6	-3.4	11	-4.8	8.2
-0.31	-0.22	-5.8	-5.7	-2.1	0.85	-0.52	-3.9	-4	5	1.6	4.4	1.9	2	-3.6	10	-1.3	-2.7	2.7	1.9	-0.57	8.6	-2	7.7	-5.2	4.4	-1.2	6.1	-3.8	3.8	-0.57	11	5.3	3.4	-3.9	13	-1.6	11	-2.3	8	-7	8.7	-1.1	-7.5	-7	10	-3.3	6.6	-1.9	-6
0.28	-0.15	-12	-10	-2.1	6.4	-4.7	0.07	-3.6	1	-2.3	4.2	-0.51	6.8	2	8.7	10	7.3	-1	5.8	1	5.2	0.64	4.4	-3.9	3.9	-3	-2.7	-0.31	1.5	-2	2.7	-6.3	1.2	-4	5.7	-0.2	5.9	-4.7	4.2	1.6	10	-3.1	1.7	-0.54	11	-1	3.9	0.02	-2.8
0.06	-0.41	-8.4	-13	-5.7	-0.36	-0.66	3.6	-7.4	9.8	-0.12	7.6	-4.6	1.4	-0.94	-2	-3.4	-0.29	-3.3	-8.6	-3.4	11	-1.2	9.8	-3.5	0.58	-1.1	-4.7	-3.9	-1.4	-3.6	-1.4	-9.2	-2.7	0.33	1.8	4.7	3.7	-3.2	2.6	0.13	8.4	-4.8	-7.8	1.6	6.1	0.78	7	-6.9	-4.6
0.23	-0.48	-6.9	-11	-6.3	3.4	-11	-3.8	-8.1	8.5	-4.2	5.6	1.4	3.2	-6.7	2.1	2.3	1.9	-6.3	-11	-5.9	8.3	-2.3	6.5	0.68	0.2	-5.7	0.06	7.3	2.6	-2	0.79	1.6	1.6	-0.8	1.8	2.1	3.2	-1.7	6.4	4.6	8.1	-8.5	-3	2.4	3.4	0.04	5.1	-3	4.1
0.33	-0.4	-3.5	-2.9	-5.5	3.3	2.9	-7.1	-0.58	4.2	7.4	-0.87	2.4	4.6	4.8	8.4	-0.49	0.4	-2.5	-1.3	4.6	4.5	-4.3	2.2	-1.3	0.35	8.7	-3.7	13	1.2	1.9	-3.1	1.4	1.6	16	5.3	13	3.1	14	15	7.5	11	-1.1	-4.3	4.7	4.2	1.6	6.4	2.7	4.8
-0.24	0.44	-4.8	5.6	3.4	0.7	-2	4.8	4.8	8.7	3.6	9.1	-1.3	7.3	-4.8	1.3	-2.4	6.1	0.86	1.4	-6	6.2	-0.29	8.6	0.07	11	-8.4	2.1	3.7	8.2	-1.1	2.2	-2.5	9.2	5.5	10	4.4	9.3	-3.3	12	0.04	3	-12	1.7	-0.18	1.3	-6.4	9	0.02	11
0.52	0.32	-8.6	5	0.55	5.5	-3.3	8.5	-0.92	18	1.4	12	-0.64	10	-3.4	1.7	9.9	0.62	4.6	3.5	-6.3	-1.7	-3.4	6.6	-2.8	6.3	-8.8	2.7	10	4.2	2.7	2.8	2.9	4.1	1.1	1.2	-2	-0.07	-0.71	2.9	0.21	0.67	-7.9	-1.2	4.3	3.2	-3.4	2.8	6.3	4.8
-0.12	0.28	5.6	-3.2	-0.2	2.7	12	-2.9	-5	11	6.8	7.4	-5.1	4.7	-6.4	9.6	2.2	-8.2	-6	-6.4	-3.8	7	-3	3.3	4.2	6.2	-24	5	-1	-1.5	-10	3.3	4.9	-5.3	-11	4.6	-31	1.4	-2.9	6.5	-3.9	4.4	-13	3.6	-15	2.5	-24	1.4	9	4.3
-0.46	-0.51	-4.6	-2.6	-7.5	0.13	-1.8	1.9	2.3	2.1	-6.4	2.1	-3.1	4	-0.42	3.7	-11	-5.5	-8.7	-1.6	0.45	7.1	-3.4	3.7	3.9	10	6.5	8.7	3.1	3.4	-3.2	5.6	1.9	-0.4	8.6	14	9.1	7.6	6.2	13	3.1	-1.8	-4.1	8.6	9.7	2.5	5.7	8	5.1	-4.4
-0.44	-0.02	4.5	0.45	1.1	7.7	10	3	2	4.4	6.3	5.3	3.4	5.7	-9.9	8.1	-4.1	7.8	-5.2	0.19	-5	8.7	-2.5	12	6.5	5.6	-1	11	2.3	5	-1.4	5	6.3	0.94	-0.77	12	1.9	9.4	-2.9	11	-5.3	5.9	-2.1	4.1	-0.58	3	-0.79	8.6	4.6	2.4
0.3	-0.1	7	8.4	9.9	15	8.8	3.6	1.2	2.2	5.2	4.2	0.96	8	3.3	8.3	19	13	8.5	5.8	7.6	1.8	4.1	8.7	3	2.5	-1.4	0.98	0.83	6.1	0.14	3.8	1.6	5.3	-4.5	16	1.8	15	-1.8	10	-8	12	-2.2	2	-0.5	9	-1.9	6.7	4.8	11
0.4	-0.43	6.1	1.8	11	2.8	6.5	-4.3	-3.2	1.1	-7.8	3.8	-1.8	5	7.6	7.3	1.9	7.4	5.8	1.9	8.3	7.5	5.5	11	2.5	6.7	3.1	5.1	0.77	6.6	5.1	3.8	0.68	3.5	2.1	9.8	1.4	7.3	-2	8.6	-5.3	8.4	-0.05	5.4	5.4	-0.42	-1.5	5.7	5.6	0.47
-0.04	-0.42	7	1.2	1.3	5	7.3	2.4	-0.17	8.8	0.17	6.3	4.5	3	1.3	0.96	10	2.2	6.3	-3.1	4.8	2.2	0.38	1.7	-2.1	12	1.2	2.9	-1.8	4	3.1	3.1	3.4	5.4	2.2	1.2	4.3	-0.24	0.59	4.2	0.78	2.4	-1.5	0.83	3.5	1.5	6.3	4.8	2.2	5.3
-0.16	0.07	-4.8	6.2	-3.5	3.5	-2.5	-0.11	-5.5	5.3	-2.2	3	2.7	1.3	1.1	2.2	7	4.2	3.9	6.6	0.19	4.2	1.8	0.22	-8.6	8.5	-3.7	4.4	-13	8.1	-6	4	-10	6.6	-7.4	12	-4.9	6.1	-3.1	9.6	-3.1	4.7	-6.9	8.1	-3.3	8.9	-0.07	11	1.2	7.8
-0.76	0.33	-8.4	8.9	1.7	12	-3.7	2.8	-7.1	5.4	-5.3	0.6	1.4	7	0.87	4.6	-6.4	5.2	3	0.18	-5.6	5.4	-1.5	5.1	-1.4	7.1	-1.8	10	-1.4	9.1	-4.7	11	-4	11	-6.4	11	-3	8.2	-9.1	15	-7.8	17	-5.8	4.3	-2	8.3	-3.7	11	4.6	8.9
-0.29	0.39	-2.5	17	1.5	8.6	2.9	8.7	8	16	1.7	15	6.5	8.6	6.6	-2	6	4.6	8.3	7.2	8.8	-1.6	2.1	-2.8	-0.36	4.5	3	11	4.6	7.7	-0.1	8.9	6.2	10	-0.12	11	-3.9	7.8	-5.2	7.8	-5.8	14	5.9	9.9	-3.8	8.3	-1.4	9	8	3.4
-0.69	0.49	-4.6	4.1	-1.8	13	4.6	12	5.6	14	4.8	9.9	2.9	9.4	5.5	-3.8	-3.9	5.3	-3.6	-3	-1.5	4.2	0.96	0.08	3.5	8.8	0.08	6.9	-9.9	9.2	-2.6	2.9	-0.27	3.9	-6.1	17	-3.7	18	-4.4	10	-5.5	5.3	-6.1	0.39	-5.6	6.1	0.56	5.2	4.3	4.7
0.15	0.22	7.3	0.56	1	6.5	8.5	1.2	8.4	12	9.7	-2.4	4.7	10	4.9	-4.9	-7.6	7.8	2.7	5.9	-0.05	-1.9	-1.5	2.3	7	6.1	3.3	14	6.6	16	-2.4	6.5	2.7	11	1.2	20	1.3	9.1	4.3	18	2	7.5	3.7	1.6	0.09	7.6	1.2	16	7	3.9
-0.06	0.25	1.5	-0.16	-0.13	9.2	4.2	6.5	-2.6	14	-0.15	4.3	-0.93	13	1.3	-2.4	0.81	-9.2	8.5	5.1	-1.6	0.25	0.06	9.7	7.4	11	1.5	9.5	2.9	15	1	8.8	3.3	12	3.2	15	-1.4	4.9	1.4	12	-1.4	0.02	3.1	5.2	1.8	3.9	-4.4	8.6	12	9.1
-0.17	0.5	5.2	0.65	3.6	2.3	-1.5	8.5	0.24	9.4	4	9.5	-0.97	8.5	4.1	0.47	3.7	2.1	-5.3	7.6	0.26	-5	-0.94	9.3	0.32	9.5	1.6	1.4	0.68	12	-2.4	5.1	3.9	11	-6.5	4.9	-6.5	1.6	-8.9	-5.4	-4.8	2.4	-1.3	4.2	2.2	1.1	0.94	4	-3.8	14
-0.32	0.27	0.64	5.2	-1.1	14	-1.8	8.1	-3.9	15	-2.4	4.8	-7.6	12	2.8	4.7	-4.6	2.7	-11	5	0.17	4.5	-0.89	8.3	-1.8	6	1.7	12	-2.5	6	-5.9	10	-4.2	-1.3	-2	14	1.3	5.9	2.9	8.9	-3.6	5.7	-2.8	8.2	-1.3	8.3	4.9	5.6	-3.8	2.8
-0.69	0.13	-15	-0.36	-22	11	-32	-6.7	-32	3.9	-36	-0	-19	7.1	-6.7	14	-5.3	4.4	-3.9	15	-2.3	3.6	1.7	11	-6.2	6.6	-3.9	9.9	-2.9	16	-5.2	11	0.69	9.8	-8	22	-5.5	17	-2.9	21	-3	23	-9.7	14	-5.4	24	-0.52	20	-0.08	19
-0.76	-0.82	1.2	-0.48	0.43	-14	-2	-6.3	-4.2	-9	-12	-5.8	-8.8	-27	-3.7	-37	-9.6	3.6	2.4	-24	1.2	-16	0.43	-66	-1.4	-61	0.15	-17	-1.6	-64	-4.8	-34	2.5	-51	-3.8	-62	1.6	-63	-10	-58	5.9	-92	-3.6	-30	-1.2	-70	-2.2	-36	-3.5	-21
-0.06	-3.2	9.7	-1.8	9.8	-13	4.5	-15	4.1	-1e+02	4.9	-95	-0.12	-59	6.1	-66	6.5	-52	3.1	-2.6	8.3	-1.1e+02	5.7	-1.1e+02	-6.4	-80	-3.3	-36	-6.7	-48	-7.8	-1.3e+02	-2.8	-54	-3.9	-79	-2.5	-70	-2.4	-93	3	-1.1e+02	3.9	-13	-4.2	-86	-6.7	-56	-4.6	-59
1.1	2.1	11	-3.6	8.1	-3.8	-2.5	9.6	14	23	0.68	18	9.8	41	7.8	34	3.7	61	3.5	39	7.6	15	6.2	18	2.3	40	2.1	18	4.2	30	1.8	26	4.3	29	1.6	38	-0.45	35	7.8	34	4	42	9	14	-5.1	35	-1.2	31	3.8	32
0.4	-0.24	12	-0.73	-0.65	1.8	1.3	3.1	15	10	5.5	5.5	5.1	6	2.7	6.3	-15	3.1	-11	6.7	4.9	4.2	-0.69	3.9	11	1.9	-4.8	6.3	-1.8	-3.4	-5.9	1.3	3.3	-2.6	-5.2	-0.75	-9.4	5.3	-1.4	-1.1	0.76	6.6	-8	7.9	-8.9	3.9	-4.8	7.4	6	3.1
-0.35	-0.58	13	-4.6	-8.2	-2.8	12	6.9	2.8	-0.37	13	4.3	-6.2	14	3.8	8.5	-14	-5.8	-2.7	-1.8	-2.8	2	-1.8	-6.2	6.7	6.6	7.5	8.7	1	3	-0.9	6.7	-2.5	4.6	-0.28	8	-3.1	8.3	-2.6	4.5	-10	7.6	0.01	6.2	-11	10	-1.7	8.1	4.5	5.4
-0.12	-0.86	-4.7	2.5	-13	5.3	-0.63	5.5	-5.5	-2.9	-6.8	0.11	-23	6.2	-5.1	-0.37	0.99	-9.4	-2.1	6.7	-11	-3.2	0.24	-10	1.9	8.3	8	8	-0.49	5.7	5.3	5.5	2	1.9	1.8	8.6	3.1	6.8	-2.8	-2.1	2.7	6.9	7.4	13	5.4	0.54	3.2	6.7	-3.4	14
0.11	-0.79	-5.6	-5.5	-1.9	0.39	-0.46	2.4	-3	1.5	-13	3.6	-5.3	-4.6	3.3	5.4	5.7	3	1.2	2	3	0.57	3.1	-7.5	-0.81	6.8	-5.8	6.2	-6.3	-2	1.1	2.2	-0.34	-8.5	0.14	5.6	-1	5.4	1.3	3.4	-3.6	6.5	-0.27	4	3	9.1	0.44	8.7	-6.4	-0.32
-0.28	-0.83	-0.12	-2.5	2.8	-5	-6.3	9.4	2.6	8.3	-6.2	9	-1.2	4.4	0.54	-3	-2.1	3.7	-1.1	3.1	9.2	0.84	0.87	-6.2	0.88	-4.3	-6.4	4.9	1.8	-8.1	3.5	-1.4	7.8	-7.2	0.69	1.3	1.1	5.2	-2.3	-2.3	-2.7	7.8	-5.3	1.2	3.7	0.23	3	3.9	1.2	-3.8
0.02	0.07	0.91	-3.8	1.1	-4.7	3.5	0.97	-3.5	3.2	0.32	-2.3	-5.4	0.6	-5	-5.6	0.51	8.9	4.1	3.3	3.6	-2.7	-8.2	-6.3	3.9	-5.3	-4.7	5.7	-1.6	-4.4	1.1	-4.8	2	-4.3	-5.7	-8.2	0.05	-8.2	-8.2	-2.7	-2.9	-2.8	-3	3.5	1.2	-7.8	-1.6	-9.8	-2.5	-0.03
0.02	-0.05	-5	8.3	-2.7	1.9	-3.6	6.6	2.9	11	-3.6	11	-3.2	7.2	-1.9	7.1	-6.2	5.9	1.7	8.3	-4.1	4.7	0.48	-1.6	2.6	19	-1.7	15	1.1	10	-8.6	16	-1.6	16	-1.4	13	-1.3	20	-5.2	18	-1.5	4.7	-5.4	11	-4.6	15	-8.2	15	-7.8	5.9
0.21	0.4	-4.1	6.5	3	2.5	-7	-1.6	-0.81	-1.3	-2.6	3.4	0.73	3.7	1.4	1.5	6.4	1.4	6	6.4	0.1	1.9	2.4	1.6	-2.8	7	-4.3	5	-2.4	8.6	-3.6	11	-7.8	7.9	2.9	13	1.6	7.1	-2	8	-5.8	-2.7	0.29	7.9	-1.8	2.8	-6.1	6.7	-7.8	7.9
0.61	0.22	-1.5	-6	1.2	-2.1	1.3	-5.1	-4	-1.6	-1.3	-3.4	7.8	-5.6	5.5	2.1	12	7.6	3.7	6.3	7.3	7.8	8.9	4	0.14	3.7	-3	3.2	-1.3	-1.2	3.2	4	-6.6	-5.1	4.5	-1.8	8.1	3.2	0.99	-3.3	2.9	-2	4.5	5.6	3.8	4.7	3.6	4.5	3.3	5.7
0.87	-0.48	-3.7	0.88	5.9	0.42	6.8	1.6	5.2	-4.5	1.8	-2.8	13	-5.2	0.65	3	7	2.1	-1.1	-3.5	10	4.5	2.4	2	-1.5	1.5	4	5.8	6.1	-2.7	1.3	3.3	5.7	-1.4	8.2	-2.9	7	3.5	4.9	-5.3	7.8	2.1	7.7	2.8	8	3.5	6.8	5.1	1.7	0.41
1	-0.12	3.4	-0.91	4.5	8	8.1	7.2	4.9	6.9	2.6	2.8	8.2	5.5	-9.6	2.3	-1	-1.5	3.1	-3.1	-1.3	0.45	3.4	7.8	-1.4	2.9	3	4	4.7	-5.5	-4	7	0.92	-0.22	8.1	1.7	6.6	4.5	9.4	4.8	-2.1	3.7	10	-0.25	3.1	2.7	5	7.4	2.1	-2.7
1.1	0.23	9.6	1.7	-0.58	13	11	7.4	6.2	11	7.7	11	2.9	16	1	4.3	-0.03	14	6	8.1	1.3	5.9	7.5	5.8	7.2	13	5.2	11	3.3	12	3.2	10	2	3.5	4.2	17	2.5	18	4.5	13	2.4	4.8	6.9	5.6	1.9	1.4	1.6	8.4	4.7	4.2
1.1	0.66	3	-4.3	-2.4	1.1	-0.81	5.5	-2	10	0.68	11	4.4	14	8.8	-0.07	9.9	16	8.2	5.2	0.25	7.7	8.6	1.7	7.1	18	5.9	6.9	5.5	16	3.6	3.9	1.7	7	8.6	14	2.5	8.9	6.4	11	2.6	-4.7	13	6.4	4.9	3.8	10	4.8	7.7	9.3
0.86	0.75	1.7	-3.8	3.9	-4.9	1.6	7	10	7.3	0.01	13	6.6	4.3	8.7	11	14	4.3	13	9.5	8.3	9	8.7	3.2	7.5	6.5	8.9	10	3.8	12	6	17	6.9	10	8.1	11	9.3	5.9	9.7	9.4	8.7	11	16	14	6.1	11	12	4.2	9.2	7.9
0.53	0.18	-4.6	-7.1	-7.7	-5	-1.9	0.28	4.8	4.2	0.75	9.6	0.23	5	6.1	6.8	14	4.2	6	5.2	9.6	-0.11	9.7	-0.68	14	10	7.8	12	8.2	9.6	9.9	8.6	6.1	7.2	8.9	13	7.9	13	13	12	6	14	4.4	11	2	6.9	9.2	11	15	4.6
0.14	0.5	-6.5	-5.3	3.7	9	-0.38	2.9	1.6	5	4.1	1.1	3.6	8.2	0.56	-1.5	0.72	2.1	1.5	3	-4	-6.9	1	-4.7	2.4	13	1.2	11	-0.99	10	2.7	15	0.77	4.7	3.8	12	4.3	6.7	-0.6	4	4.7	3.9	-4	18	2.6	3	6.9	9.3	3.4	7.6
0.34	-0.3	-9.8	-5.3	0.89	-2.6	-1.1	-0.43	-3.5	3	-1.2	0.07	6.4	4.4	6.1	8.8	12	-4	4.2	-9.7	5.3	5.9	-0.17	4.6	-0.21	14	-1.7	5	-2.3	2.2	3	8.6	2.9	4.7	0.21	2.9	1.8	0.54	3.9	5.7	5.7	12	3.2	4.7	5.2	5.1	-0.15	-0.37	7.1	1.9
0.67	-0.64	-2.8	-16	-1.5	-12	9.9	-8.2	-2.8	-8.8	-4.2	-2.6	2.5	-3.6	3	-0.53	15	-4	18	2.8	8.1	-4.8	5.7	-5.1	9	0.95	6.5	2.3	13	1.7	3.1	4.1	16	6.8	9.6	0.22	0.24	-6	9.8	-0.91	7.8	6.7	9.1	6.5	1.3	0.69	-3.6	-0.51	18	8.9
0.11	0.03	7.7	-3.9	9.1	-8.3	6.7	3.4	4.6	7.5	4.7	4.7	8.9	2.4	10	1.2	2.5	8.6	8.4	-2.9	12	4.9	17	-0.07	5.2	8.2	3.1	9.9	4.4	-0.13	-2	7.5	9.9	2.9	2.2	-0.05	3.3	-3	9.2	1.9	7.4	0.66	0.89	11	2.8	0.48	0.46	2.1	11	6.8
0.18	0.38	4	0.32	7.6	-4.5	2.2	4.3	2.9	9.1	0.91	7.3	6.2	-0.67	8.1	1.5	3.4	-5.2	2.5	-4.8	9.9	3.5	11	-4.1	6.3	10	5.7	7	-1.6	1.9	7.7	0.76	0.79	2.4	9.9	-0.83	6.1	-1.5	2.6	6.1	3.1	7.4	9	13	2.2	0.99	5.6	4.2	6.7	12
0.37	0.85	3	-2.8	2.6	-2.3	8.9	5.3	0.09	5.9	9.6	-2	4.6	7.9	9.4	3.2	1.6	6.5	4.4	-0.95	1.8	7.3	1.5	-1.2	5.2	3.7	9.1	1.5	4.9	-2.9	2.5	2.2	3.3	-1.6	10	2.9	9.6	-3.8	6.1	1.5	7.6	2.7	11	5.8	5.4	-1	3.6	5	2.8	4.5
0.05	-0.49	5.7	4.3	1.9	8.1	5.5	16	4.2	7.7	3.9	6.7	2.5	13	-1.6	3.5	-9.8	2.3	2	-0.09	-11	5.3	-2.7	2.4	-3	8	3.1	3.8	3.1	6.5	3.7	5.4	7.6	6.8	0.45	6.3	-1.4	-0.25	0.92	3.5	6.5	-1.6	8	4.9	5.2	7.7	0.34	4.2	0.41	8
-0.25	-0.56	4.8	14	8.4	12	6.3	4	-3.8	-0.63	3.1	2.6	3	13	3.5	-3	-5.6	11	-3.3	15	5.5	-2.1	-1.2	6.1	0.47	7.2	7.1	4.1	-0.25	11	-2.9	8.7	4.8	9.9	3.2	5.6	1.9	1.4	7.2	2	0.15	8.3	-0.73	8.4	-0.55	-0.23	10	3.1	1.3	12
-0.02	-0.01	-4.7	-0.53	4.4	0.58	-2.8	3.8	-1.7	-0.93	-5.1	2.8	6.5	5.9	4.8	4.5	8.3	10	6.2	1.5	-0.06	6.8	-2.9	3.3	0.38	12	8.4	5.5	9.4	5.7	6.8	2.9	8.1	9.1	7.8	5.6	9.6	2.1	7.5	1.1	0.87	8.1	5.3	2	-1.7	2.4	5.6	0.01	2.4	16
-0.64	0.22	-2.1	11	0.26	23	4.9	16	2.5	8.5	5.8	7.5	5.3	14	-4.5	4	-4.3	9.6	-9.6	1.1	8.9	2.4	-1.8	-1	2.3	-0.03	-9.8	4.3	1.1	-1.8	-6.2	4.1	-1.1	-4.2	4.5	0.22	1.8	-3.4	6.9	-0.93	1.5	-3.9	-9.7	6.1	2.1	-0.76	-3	-6.4	1.9	0.39
0.62	0.84	10	-49	24	-36	19	-54	19	-63	17	-48	24	-12	2.7	10	4	10	9.3	9.3	5.4	10	-1.9	0.92	-0.41	0.05	-5.8	7.2	4.1	5.7	4.7	-6.2	5.9	8.4	0.78	7.8	-0.54	4.9	-2.9	4	0.37	3	0.84	-1.6	-1.4	1.2	-7.8	-4.8	14	-5.5
-5.6	-0.34	-1.3e+02	21	-1.2e+02	-16	-1.5e+02	9.1	-1.5e+02	-5.6	-1.3e+02	7.4	-99	-35	-0.61	0.65	-29	-7.2	-41	-0.54	-38	3	-8.2	-0.78	-19	0.65	-5.1	-4	-21	3.1	-6.3	-11	-22	4.6	-5.7	3.9	0.6	4.1	5.4	-3.4	1.5	4.5	-22	-12	-2.3	7.8	0.78	0.24	-49	-2.3
-7.8	0.09	-9.2	4.2	-87	-6.5	-40	10	-36	12	-18	10	-1.4e+02	-9.4	-34	2.2	-90	8	-71	-13	-49	7.5	-27	-5.1	-34	0.22	-6	-12	-41	-1	-8.7	-6.1	-72	-3.5	-13	2.6	-8	-1.4	-4.7	2.6	-4.7	-1.7	-47	-8.7	-3	-0.64	-8.2	-6.5	-92	-2.6
1.1	-0.25	18	-1.4	15	-15	20	7.8	20	-0.93	19	2.2	6.8	-6.2	-4.7	1.5	8.5	-3.2	4.1	-2.9	10	2.4	-1.9	1.9	-5.9	12	-6.8	-6	-2	1.3	-11	-3.7	7.8	-3.1	-7.2	3.1	-5.8	0.72	-7	-1.2	-7.4	2.5	-4.1	-2.4	-3.5	3.2	-4.5	-6.4	9.9	0.93
0.15	0.51	1.6	1.3	-4.9	-4.7	-1.4	8	-0.79	4.4	-0.16	12	4.8	4.7	11	9.8	7.1	10	4.1	4.7	6	10	0.27	6.7	-2.8	9.8	2.2	-1.9	-2.1	3.2	-3.6	1.1	-0.3	-1	-3.8	-1.6	-3.2	-0.47	-9.6	-4.5	-2.5	5.6	-3.6	2.4	-6.2	4	0.41	-1.6	-4.7	2.9
0.66	0.49	19	3.1	8	-0.77	7.9	11	4.6	1.4	14	8.7	6.8	7.7	5.3	0.6	14	5.7	8.3	-2.5	5.4	7.8	2.2	4.6	-4	6.3	4.4	2	-6.9	2.7	-2.9	7.6	-5	3.8	-4.4	1.2	-2.2	4.8	-2.8	2.4	-4.6	-0.35	0.24	4.2	-1.3	1.2	4.7	3.4	-3.8	1.2
0.83	0.02	7.7	-1.4	3.6	4.8	1.9	8	3.3	-6.3	0.48	0.17	5.4	9	-0.11	-0.57	5.2	-0.66	5.8	-0.61	-5.1	0.52	-3.8	1.8	-7	1.9	-1.1	4.8	-0.91	4.2	-8.7	-2.6	-6.5	3.6	0.71	3.2	0.78	-0.03	1	-4.2	-7.7	-0	3.7	4.2	-5	-1	-5.7	2.8	-1.9	1.8
0.72	0.5	0.98	-3	2.1	-0.38	7	2.6	6.7	-2.4	8.9	4.7	6.4	-0.81	2.6	2.2	0.55	3.1	-0.78	-6.2	1.5	4.1	4.8	4.7	4.4	4.5	-3.9	4.2	5.9	4.8	3.2	-4.8	4.7	-1	13	0.69	4	7.6	2.9	-4.2	-4.1	3.4	1.2	1.8	-5.3	-1.8	-4.3	3.2	2.8	-0.89
0.73	0.29	2.4	-3.6	0.34	-8.9	-0.12	3.4	16	-4.8	12	6.1	7.1	-4.4	0.79	2	12	-0.44	4.5	1.1	7.9	2.7	5.4	6	5.5	7.8	1.5	2.3	8	0.63	-3.6	3.7	3.5	1.1	14	1.2	11	-2.1	9	-6.9	8.8	3.8	4.6	5.6	6.4	2.1	1.9	-3.8	9.4	-2
0.57	0.54	-4.6	-3.9	-0.32	-6.1	-2.4	12	2.6	3.4	4.6	3.3	8	-0.41	0.39	-5	5.5	2.6	5.5	4.2	-0.72	-3.7	2.9	-3.3	-4.6	7.9	-3	0.01	5.2	1.7	3.2	-1.9	5.7	4.4	2.8	-0.88	2.7	-0.21	5.2	1.1	9	3.8	4.9	-3.9	1.4	-0.15	6.8	3.3	9.2	-3.5
0.6	-0.1	1.7	-2.8	3.2	3.4	-2.3	6	7.8	-1.4	-2.8	2.7	3.4	8.8	3	-4.8	4.7	4.5	5.5	-8.2	-5.2	5.5	2.3	4.6	3.7	4.8	3.5	-7.8	0.79	4.8	3.5	4.3	2.5	-4.5	2.1	1.6	-2.8	3.9	4.4	3.7	0.22	-3.6	4.5	-3.5	0.05	1.6	3	-1.3	5.6	-9.2
0.6	0.83	11	1	2.9	4.9	-3.6	-5.4	3.9	-1.3	2.1	-2	1.3	-3.5	3	3	6.9	11	0.55	2.5	5.9	11	0.24	3.5	-1.9	9.9	3.2	0.42	0.05	8	5.9	3.3	0.07	6.6	-2.7	5.6	-3.9	2.2	-1.7	3.3	-4.8	-1.4	7.2	0.98	-4.8	-1.2	1.5	-1.6	0.85	4
-0.37	0.58	8.9	-1.3	13	-2	-3.7	-6.5	-5	-4.5	-3.8	3.5	-4.1	6.9	-3.7	-2.4	8.3	-0.77	-2.8	-3.1	-4	0.17	-9.9	7.2	-7.2	5.8	0.08	-1.6	-1.8	9.7	4	2.9	-4.6	5.1	-2	8.3	3.9	8.5	-2.1	-1.1	3.7	0.24	-0.67	1.7	4.6	-0.32	1.6	-1.4	-1.1	4.2
-0.04	0.63	7	-3.2	9.2	6	-4.3	6.4	-1.7	4.3	-8.8	6.5	-3.4	9.5	-4.1	2.5	0.83	5.3	-11	-2.1	-1.2	1.4	-5.4	11	-11	5.2	-1.2	1.5	-3.7	2.8	-5.8	7.9	-7.2	0.75	-5.7	3.6	1.7	0.97	-3.1	1.4	-3.4	1.6	-5	11	2.6	6.7	1.7	-3.2	-8.5	4.5
-0.56	0.28	6.2	0.81	7	4.8	0.22	9.3	2.4	4.6	2.1	9.8	0.46	12	-1.3	6.3	-8.7	-10	-1.4	-1.3	0.75	-1.2	0.9	5.5	-6.8	0.95	-7.5	0.58	-8.7	-4.8	-3.4	3.1	-5.5	-1.1	-15	-0.26	-5.1	-2.1	-11	-1.4	-4	0.07	-9.6	4.6	-2.7	-0.47	-1.9	-6.7	-0.88	-1.3
0.42	0.84	4	5.2	6.2	4	-4.6	11	-1.4	6.6	-5.5	7.3	0.43	9.7	1.6	6	7	4	5	8.1	7.2	3.5	0.49	8.1	-2.2	9.6	-3.5	7.7	-0.16	3.5	0.48	9.5	5.6	5.3	-10	3.8	-7.8	0.63	-5.2	3.8	-0.72	9.2	7.4	9.9	-2.5	5.9	-0.57	-3.5	2.6	9.6
0.33	0.37	3.4	1.3	4.2	-2.1	-2.2	2.4	9	3.2	3.9	6.9	2	3.4	-0.3	2.2	-0.38	-1.8	4.6	-1.2	0.55	9.4	1.6	7.6	1.5	11	0.28	8.6	-0.24	1.8	1.6	8	1	3.5	-5	1.2	-5.7	3.4	-3.4	2.7	-2.7	9	12	13	-2.3	5.6	-3.9	-3.2	5.8	4.2
-0.36	0.9	-3.7	-6.9	-2	2.7	-7.2	5.5	-2.7	3.2	-2.1	6.5	-2.6	0.78	-4.4	-2.3	-0.99	-3.8	-8.3	-6.6	-0.66	1	-6.4	4.6	-8.9	9.7	-4.8	6.9	-10	-1.6	0.09	2.7	-9.1	-3	-18	0.3	-12	3.2	-14	7.7	-5.1	-0.28	4.4	11	-5.6	3.8	-5.3	-0.83	2.1	5.6
-0.54	0.68	-6.2	-1.1	-0.1	1.7	-6.6	3.5	-5.1	5.7	-9.9	6.2	-12	9.3	-6.2	5.1	-7.8	-2.2	-6.1	-5.3	-17	-2.7	-8.2	5.9	-6.5	0.28	-0.86	-2.4	-16	-6.6	-3.5	4	-11	-2	-18	-2	-9.1	-5.5	-12	-0.32	-2.2	1.6	-2.3	-3	-5.8	0.54	-0.98	-4	2.8	0.43
-0.27	-0.1	1.9	-1.6	4.5	4.7	-0.78	8.2	2.6	-4.6	-6.8	1.6	-5	7.8	-3.9	2.3	-7.9	4.5	-0.91	-4.3	-11	0.39	-6.4	7.2	-2.4	-1.4	-3.5	-4.4	-6.6	0.91	-3.5	-3.9	-4.1	3	-13	-5	-8.5	-8.7	-5.3	-1.4	-6	2.1	0.07	-1.1	-1.1	0.46	-4.2	-9.7	-4.2	1.7
-0.35	0.42	8.8	0.23	9.5	4.5	4	-2.5	4.8	-1.3	-1.2	-0.31	3.2	-0.56	-4.6	2.6	-1.8	0.12	-6.5	0.22	4.9	8.1	-0.26	4.6	-3.1	-2.1	-4.5	-6	-7.4	-1.2	-5.1	-1.9	-1.2	-4.3	-9.7	1.8	-5.8	-6.6	1.6	0.13	-15	-0.02	-5.2	-0.68	-11	-4.1	-2.8	-9.4	-2.2	-3.2
0.77	0.11	14	-5.9	17	2.3	6.9	-2.4	14	1.3	8.8	-4.6	9.4	0.06	3.2	1.9	7.1	-3.1	7.5	-7.8	2.5	-0.62	8.1	3.1	1.5	-2.9	-1.8	-0.68	-0.88	-1.7	-1.4	7.2	3.4	-0.84	-7.1	0.26	-3.9	-4.1	-7.2	-1.5	6.3	2.1	5.9	-1	-1.8	-2.8	-2.6	-6.7	3.1	1.5
0.08	-0.15	13	-4	14	3.8	7.8	1.7	6.3	-5.7	4.5	-5.1	6.1	-1.3	2.5	-1.7	-11	5.1	-10	-1.8	0.5	-0.77	-0.7	5.7	3.7	-1.6	6.6	0.59	-5.4	-2.7	0.94	1.1	1.5	0.87	-3.5	-6.6	-0.91	-6.5	2.4	-6.1	-8.4	0.07	4.7	-4.2	-4.3	-0.08	4.6	-1.7	-5.4	-3
0.04	0.31	-2.2	2.6	-1	7.1	-4.6	-0.14	-5	2.2	-8	-2.2	0.51	-1.8	-2.1	-1.7	-9.6	2.2	5.4	-5.2	-4.4	12	-2.4	14	-10	3.3	-4.3	-6.1	-3.6	2.9	-0.83	0.43	2.5	0.15	-10	4.3	-5.1	4	-2.9	-6.7	-11	3.1	1.9	1.3	-5.1	0.49	1.3	-5.4	-3	-3.5
0.1	0.05	3.4	-0.53	6.8	12	1.9	3.3	-5.5	2.1	-0.91	10	3.4	11	-7.2	4.6	7	-7.3	6.3	-3.4	-5.2	5.7	-3.7	11	-4.8	7.1	2.5	-3.3	-0.09	5.5	-2.4	0.49	4.1	-1.7	-1.9	6	-3.9	3.2	-6.5	-3.8	-1.5	9.7	6.5	0.22	-7.8	4.4	-6.3	-5.6	-3.9	-1.7
-0.06	0.09	12	2.2	5.5	7.5	2.8	0.52	4.1	9.2	-4.4	8.3	1.9	13	0.21	2.6	2.5	2.9	-5.7	-0.93	3	4.9	-5.8	4.2	-3.1	-0.61	0.89	-3.8	-4	4.6	-4.3	2.1	-0.92	-1.1	-0.59	-7.7	-1.7	-1.8	-6.4	-9.1	-3.8	5	-0.16	-0.77	-3.6	-5.1	-4.4	-11	-2	0.81
-0.46	0.27	7.8	-11	15	5.2	12	-3.2	11	0.15	9.7	1.2	6.8	0.76	5.2	-4	-1.6	-0.17	2.2	-10	0.52	4.4	-2.4	-3.4	-9.2	5	-7.1	-6.4	0.15	-1.9	-4.2	5.8	-8.9	-1.2	8.5	-5.6	4	-2.9	2.9	-5.6	-12	8.1	2.2	-1.2	-3.3	-4.8	3.4	-13	-8.2	2.1
0.24	0.22	5.5	-5.4	9.1	14	-0.15	-6.6	9.1	5.9	4.6	-7.7	-2.5	2.8	-0.02	-6	11	-8.8	16	-6.5	-5.1	-0.47	-15	-2.3	-25	1.5	-8.2	-13	-0.79	3.9	-3	-0.09	-16	3.6	1.9	-5.7	-5.7	-2.4	-15	-5.3	-17	2.8	-0.98	0.3	-12	3.6	-4.1	-9.1	-13	-5.8
0.35	0.75	4.1	18	11	17	5.4	3.9	13	8.7	2.5	-1.7	5	13	1.9	-6.8	1.9	4.1	5.4	-4.1	3.6	4	-4.8	5	-3.2	-0.85	-8	-20	5.7	1.9	-6.5	-1.5	5	7.4	3.6	-9.7	6.2	-5.2	1	-11	-1.1	0.19	-8.7	-16	2.4	2.1	-1.2	-9.2	-2.7	0.55
0.85	-1.1	9.8	-5.3	7.3	-2	11	-15	11	-39	11	-28	12	-0.34	1.4	-19	11	-11	4.2	-19	10	-20	-0.03	-48	-4.2	-15	-4.2	-15	0.1	-24	-4.8	-14	1.9	-17	3.4	-14	-1.6	-17	2.5	-15	3.8	-34	-0.3	-22	2.5	-23	-6.5	-5.3	2.1	-15
0.92	-0.65	12	6.9	4.3	-3.1	16	4.1	23	-2	17	-2.3	19	-10	1.6	-17	8.8	-14	4.7	-4.9	5.8	-18	4.4	-34	6.5	-25	7	-2.9	4.2	-18	4.7	-6.2	9.2	-22	5.1	-14	6.4	-18	2.8	-20	5.2	-21	6.6	4.2	2.6	-19	2.3	-9	11	-13
0.29	-0.91	3.9	-2.2	9.9	-8.3	4.7	-5.8	7.7	2	6.8	-1.9	10	-7.6	9.6	-1.6	6	1	1.5	-4.1	5.1	5.8	5	6.8	2.7	-2.5	4.4	-7.7	6.9	-5.8	9.3	0.72	5.7	-3.7	3.2	-13	2.1	-5.7	3.7	-15	3.4	3.4	8.2	-7.1	3.6	1.2	2.6	-14	2.3	2.1
0.27	-1.2	11	-3.9	9.6	1.7	7.4	5.2	-1.1	2.1	2.1	-1.2	4.6	-3.4	-0.32	5.9	16	4.5	6.5	-9.8	-0.83	4.5	4.6	-3.4	-4.4	-2.6	0.79	-3.2	-1.6	-6.6	0.73	-1.4	2.3	-6.8	2.2	-11	-3.2	-3.4	-5.8	-5	-2.5	-5.5	6.6	-13	0.21	-2.7	-5.2	-2.9	2.6	-0.15
-0.38	-0.79	8.4	-13	6.8	-15	9	-1.6	-1.2	-15	4	-14	6.9	-11	-1.2	-2.7	1.7	-6.9	-7.8	-3.5	1.9	-7.2	1.7	-7.7	1.2	-13	-1.8	-9.2	1.3	-6.2	0.36	-8.5	1.3	-7.4	7.5	-11	4.3	-6.7	6.2	-2.7	-1.2	1.7	-9.6	-12	5.7	-2.6	2.1	1.4	-2.3	-13
-0.66	-0.34	0.64	-4.9	0.65	-7.2	-4	0.79	3.5	-1.2	3	-1	4.2	-12	-5	-1.1	-7.8	-5.8	3.1	0.6	-2.4	-7.4	8.3	-7.7	6	-17	4.7	-0.34	6.7	-3.3	7.3	0.02	0.84	-1.6	14	1.1	3.8	0.77	2.7	10	7.7	8.9	-3.7	-6.9	12	-1.9	9.3	1.9	2.8	-4.9
0.04	-0.49	10	16	6.8	0.68	11	12	6.8	2.4	3.4	12	2.1	1.7	-1.3	2.7	12	1.1	12	10	0.53	-3.4	1.8	5.2	2.1	1.9	-1.9	4.7	2.6	2.7	2.4	5.4	1.9	4.1	7.2	5	4.2	8.9	6.8	2.7	9.7	8	5.3	11	7.4	15	-7	8.4	2.3	1.6
0.09	0.61	8.8	3.6	12	5.8	9.3	2.8	5.2	-5.5	12	-4.9	12	5.5	-8.6	9	5.3	12	-2.8	10	-0.11	5	-6	10	1.4	4.8	5.5	-2.6	7.8	2.7	9.2	3.9	3.6	-0.49	11	-2	11	1.6	10	2.4	11	2.7	8.4	-0.12	10	6.3	7.5	3.4	-5.1	6.4
-0.01	0.15	5.2	-3	13	0.81	7.9	-7.6	4	-6	11	-5.2	22	0.32	-2.4	9.6	0.77	1.5	11	14	0.16	-8	-1.4	4.6	0.39	2.4	3.7	-2.5	3.3	-3.6	9.3	2.3	3.1	-5.7	8.1	1.7	11	-3.1	4.8	2.4	0.83	6.4	9.9	-1.4	9.6	5.5	6.2	-0.29	6.6	7.8
0.13	0.3	6.9	0.35	3.7	0.05	17	-0.99	2.2	-0.5	7.3	-3	9.2	2.4	2.3	11	5.5	14	0.78	9.5	9.9	2.7	2.5	10	5.7	-2	-0.46	2.1	-2	-4.9	4	-0.3	-9.9	-4.3	-2.7	-0.19	-0.89	-7.3	-0.03	1.1	-6.8	9.9	-1.3	9.4	0.47	-0.13	-2.2	-0.88	1.7	1.6
-0.08	-0.1	2.6	-0.07	-3.8	2.1	5.2	0.81	-3.9	-3.4	0.83	-4.9	1.3	1.5	1.2	15	-5.3	6.9	7.8	7.2	-7.8	8.4	-0.06	4.5	0.79	-9.1	4.1	-0.78	3.1	-2.4	5.1	0.13	0.02	-7.7	1	-0.26	0.19	-5	2	4	-2.7	10	0.72	6.2	1.1	1.4	-2.9	0.33	3.4	-9.8
0.23	0.28	-3	2	-3	4.1	-5	5.4	5.5	3.4	-1.9	3.5	1.1	-0.65	-0.46	17	-2.9	2.6	0.62	15	-7.2	-0.96	9.6	8	7.6	-4.6	2.5	-0.53	6.4	-0.84	0.33	0.29	9.6	-2.6	5.4	1.4	4.5	-0.97	-2.3	-0.75	-1.1	-0.13	0.26	7.2	1.2	1.3	6.8	-1.2	5.2	8.3
-0.01	0.36	-3.4	-5.5	0.81	0.77	-0.71	-1.9	9.8	0.67	0.53	-3.6	5	9.9	1.7	5.3	-10	11	-5.4	9.6	3.8	3.6	-3.8	6.4	3.3	1.5	0.63	0.27	8	-6.3	-1.4	5.3	1.8	-8.8	-1.1	-1.9	1.2	-2	-5.2	7.1	0.9	11	-9.2	11	1.3	3.9	7.7	4	-1.6	8
-0.23	0.47	-4.6	-1.2	-5	12	5.1	0.28	3.9	5.6	0.35	4.7	7.6	13	-2.4	7.4	-3.3	-2.1	-3.2	9.8	-3.6	-2.6	-0.93	2.1	5.4	-14	-2	-5.5	2	-5.9	1.6	5	-3	-4.7	0.24	-2.4	-0.31	2.2	-4.6	-4.3	-0.25	4.6	-3.8	-1.1	-2.6	-0.36	0.67	0.92	-6	1.4
0.53	0.24	0.64	0.37	4.6	-0.26	12	-11	4.3	-2.4	7.6	0.44	4	1.8	-3.8	12	-7.4	1.3	0.99	-3.9	-7.9	2.4	-5.5	9.1	11	-7.7	6.8	-9.6	3.1	-10	10	-4.2	3.5	-11	6.2	-6.8	5.8	-0.68	3.6	0.8	2.8	-5.4	1.1	-0.5	4.9	2.1	2.2	-5.1	-2.1	-1.5
0.15	0.08	5.7	-2.2	4.2	13	13	-2.5	1.6	5.8	2.9	-6.8	6.4	3.7	-4.8	6.2	-2	2	-2.4	7.3	0.31	5.2	-5.8	6.8	1.6	-10	-4.8	-4.8	-1.8	-5.3	4.1	-1.9	1.5	-7.8	-9.8	0.88	-7.7	-3.7	-5.8	1.6	1.7	-3.7	-6.3	0.58	-2.7	-0.1	-11	-5.1	-0.98	-4.8
-0.05	-0.4	9.3	-16	5	-7.5	9.5	-28	9.3	-52	20	-26	6.6	-3	-0.05	3.8	2.7	3.4	-5	-1.3	4.4	0.3	-3.1	8.7	1.1	-3.1	-2.3	1.9	1.5	2.1	-2.1	-2.7	0.78	9.5	-9.3	6.3	-3.4	12	-3.2	12	3.8	11	0.64	-9.9	-0.34	12	-2.5	6.6	3.9	-3.3
0.2	-0.12	4.4	8.5	-2.2	-8.2	9.9	-0.59	8.2	-2	11	10	8.2	-22	-2.5	9.3	-2.6	15	-2.5	13	-3.2	7.4	2	5.5	1.6	-7.4	1.5	1	1.6	1.9	-1.5	2.2	1.5	4	1.9	3.7	4	11	4.4	6.8	0.71	11	-0.08	-2.9	-0.18	7.8	-2.9	0.84	3.6	0.73
0.15	-0.13	-2	7.5	-3.1	6.4	4.7	2.5	5.4	8.3	7.1	14	12	-1.8	-2.1	-2.3	-7.7	2.8	-3.4	-3.3	3.2	1.5	-2	-13	-2.9	-4	3.3	3.5	6.1	-1.8	-2.3	4.9	0.19	7.5	5.8	7.5	5.7	4.3	0.47	7.6	-0.45	-0.85	2.4	-1.9	2.1	0.3	-0.41	9.7	-5.3	4.6
0.25	0.46	-8.9	6	2.7	-4.3	4.9	1.2	-3.3	6.7	-0.16	5.1	7.1	-2.3	-8.9	-4.1	-6.4	1.8	-11	-2.6	-6	-5.7	-4.9	-9.6	-0.69	-4.5	0.42	7.6	0.62	0.42	6.8	14	-8	-1.7	0.45	11	-1.6	14	-0.72	21	-4.5	10	-3.1	0.29	-2	11	3.5	16	-8.9	0.95
0.29	0.09	-9.3	6.9	-2.8	-1.5	-0.54	9.3	-5.5	17	-0.2	12	0.45	-1.9	-2.7	10	-5	-12	-7.9	15	-7.2	16	-3.8	11	-1.6	4	1.1	13	0.05	11	-2.2	5.9	-4.2	4.3	-4.9	8.1	2.6	21	-0.35	8.9	4.2	17	-2.7	13	-0.66	13	8.2	13	-5	-0.37
0.74	-0.2	-2.9	6.3	-4	2	0.88	-3.8	-3.5	12	-0.29	-2.9	2.2	0.3	0.15	6.3	3.6	-0.23	-2.9	6.6	-0.77	6.5	-2.5	12	5	15	0.91	9.6	5.2	15	9.7	9.6	3.1	15	2.1	12	1.5	12	2.3	5.5	5.2	12	7	1.1	1.2	12	2	12	5.3	8.2
0.84	0.14	-0.46	9.9	-4	0.04	8.4	-3.4	3.8	5.5	6.4	-0.68	9.2	-3.6	-1.8	-2.6	-6.2	8	-3.6	3.7	-4.4	-2.3	2	4.5	6.1	6.8	-0.72	-0.03	-6.6	9.7	2.9	2.2	-0.13	6	-5.5	1.6	-3.1	7.9	-6.8	7.9	-0.1	12	2.9	4.1	1.9	0.57	-0.4	3.9	-1.8	-3.6
0.59	0.42	-6.6	6.4	0.67	-1.5	-0.59	9.8	-0.51	-1.8	-2.5	2.7	11	-2.8	2.8	-0.42	2.9	8.4	3.5	2	4.3	-1.4	8	1	5.7	8	6.3	4	1.9	-0.87	-0.51	4.8	5.8	-3.5	-0.77	5.5	-0.25	0.9	1.9	13	9.6	7.4	11	12	-0.99	7	0.21	9.8	5.4	-3.4
0.79	-0.28	22	-3.2	30	-0.78	35	-5.3	22	-3.3	15	-7.7	25	-2	4	-6.3	-2.9	2.2	2.3	9.9	0.91	1.9	1.6	-14	3.5	4.9	7.3	5.1	2.5	9.1	2.5	9.1	0.44	9.5	2.1	11	-1.1	7.4	9.5	5.2	3	-2.5	5.1	12	-3.1	4.4	0.15	3.6	-3.9	6
-2.8	-1	-1.6e+02	-5.1	-94	-16	-1.7e+02	-28	-1.5e+02	-32	-1.3e+02	-28	-70	-22	1.5	-1.1e+02	-2.8	-82	-9	-74	-0.92	-1.3e+02	4.5	-74	12	-80	-13	-15	-2.7	-68	-7.4	-35	8.1	-64	-3.6	-50	-8.4	-50	4.9	-72	4.8	-83	-19	-53	-1.9	-73	-2.6	-33	2	-51
-4.3	-4.7	10	6	-44	-21	-14	-2.7	-10	-5.1	-5.2	14	-97	-41	0.05	-33	-13	-76	-7.6	-50	-12	-30	-7.5	-44	-8.7	12	-8.7	-17	-5	11	-24	-72	-3.1	-11	-2.2	-21	-7.3	-5.8	-4.7	-12	-6.9	-81	-10	-36	-3.4	-32	-8.4	-30	-1.4	-30
0.78	1.2	37	6.4	23	-9	30	-6.9	31	17	29	-5.9	9.8	-8.7	-0.6	18	-3.7	14	-2	18	2.5	46	1.2	27	-7.5	-8.7	-4.8	-6.5	-6.1	3	-1.9	-15	-9.5	34	-0.73	-25	-2.6	-37	-1.8	-19	-4.5	-8.6	-14	-8.5	-0.69	-18	-2.3	9.8	-5.6	11
0.85	0.84	18	-2.9	8.2	-5.2	11	-3.5	15	9.8	9.3	-12	11	1.6	2	19	5.8	24	6.9	15	7.5	24	5	35	3.8	9.6	3.4	-4.4	3	-4.7	-0.11	9.9	5.2	13	-3.2	7.2	-0.46	7.9	-2.2	14	1.9	20	-0.66	-9.5	-1.6	20	-1.7	12	13	-2.2
1.2	0.56	10	-2.9	8.2	1.2	13	-6.7	15	0.37	14	-7.8	12	0.21	5.3	-8.2	14	5.3	10	4.3	12	1.2	6.5	-5.1	3.1	-5.6	2.2	1.1	-1.1	6.3	-1.2	3.7	1.9	1.9	2.8	-1.4	-1.1	4.7	4.6	3.2	5.8	-2.7	6.8	4	1.8	-1	1.9	0.46	7.6	1.7
[truncated: 952 more columns]
