# Supplementary material for: Dyslexia on a continuum: A complex network approach
Source: PLoS One. 2018 Dec 17;13(12):e0208923. doi: 10.1371/journal.pone.0208923 (PMC6296514; doi:10.1371/journal.pone.0208923)
Supplement: S1 File — Detailed information about the archive contents is provided in the included README.txt file. (TGZ) [file pone.0208923.s001.tgz › FS_629_VV_run_2.csv]

17	3.7	9.1	10	3.7	2.1	8.4	-1.4	13	7.5	7.1	14	2.3	18	4.5	17	-6	-0.12	4	17	1.6	10	2.8	22	6.8	16	1.6	5	9.5	22	3.8	13	14	12	3.4	16	12	15	12	22	3.3	15	8.7	11	5.1	9.1	17	9.8	12	20
8	-0.73	1.1	7.4	10	2.5	7.9	-6.9	13	9.5	13	15	-4.7	15	-2.3	17	1.5	4.2	-0.64	13	-2.4	10	-3	16	2	9.2	4.2	10	13	18	-2.9	3.7	7.4	11	8.2	9.5	3.7	12	-0.87	-2.2	-2.1	4.3	3.2	14	3.9	6.1	3.3	14	8.6	9.9
3.8	9.6	4.3	4.8	10	1.7	11	0.98	10	8.9	12	9.5	-0.1	14	6.4	6.6	5.2	1.6	3.4	13	0.57	11	2.1	6.8	8.3	8.7	1.5	6.9	4.3	9.8	7.8	4.6	9.6	14	9.3	5.9	6	5.2	3.8	-2.5	8.9	0.48	2.7	17	2	17	3.6	8.7	1.5	6.4
5.9	3.5	6.6	8.5	14	3.8	2	6.6	8.4	2	12	9	0.64	5.3	7.5	9.8	4.9	-1.6	2.8	3.7	1.9	5.6	-0.27	6.1	1.5	10	-2.1	3	1.1	12	4.3	3.9	-3	11	5.6	9.2	-3.2	5.4	-0.6	9.5	1.5	5.4	5.3	12	-4	13	-0.83	2.1	1.1	4.5
10	-2.5	1.1	5	2.5	-6.1	13	-2.2	11	2.1	4.3	8.5	7.7	11	-2	1.5	4.8	5	-0.62	-2.3	0.08	10	3	3.3	8.7	10	8.1	1.2	8.8	6.7	8	0.94	1.8	8.2	5.3	8.9	3.5	0.78	13	8.6	10	6.7	4.1	8.2	-7.6	14	7	4.8	10	5.8
13	-5.8	11	7.2	8.6	-1.6	7	2	8.8	2.6	15	11	6.5	8.9	2.7	6.6	2.9	-5.6	4.6	9	5.3	6.9	6.5	13	-0.05	9.4	5.3	13	15	14	6.9	11	3.5	12	5.2	13	5.7	10	5.9	8.3	3.1	9.3	0.13	11	-4	11	6.2	16	7.6	14
-0.03	3.8	1.2	8.1	5.6	1.8	1.3	-14	5.4	2.4	9.3	20	-0.61	11	4.2	3.8	6.5	-2.2	9.7	6.5	3.1	9.4	6	17	4	6.9	1.1	7.4	-0.28	11	6	3.2	-0.19	13	-0.06	8.3	5.5	2.4	4.9	11	3.1	2.7	0.09	11	-1.9	13	3.6	9.9	6.8	15
-1.2	-6	-5.8	0.27	-6.4	-2.8	3.5	-15	11	-0.99	0.23	8.4	4.1	6	5.8	9.2	3.3	-1.6	10	6.3	-1.1	12	9.6	14	-2.2	9.6	3.4	-0.71	0.71	12	6	3.3	2	8.8	-0.57	10	7.9	7.9	0.19	9.5	4.9	6.1	2.3	17	1.9	4.9	5.5	11	1.9	5.4
2.3	4.7	-0.96	9	-1.1	-8.6	10	-1.8	11	2.9	6.2	5	3.3	5.3	3	5.2	13	11	6.7	1.7	4.2	17	12	9.2	4.6	4.8	3.9	1.2	1.9	14	5.7	9	2.9	5.3	1.5	9.8	8.2	11	3.5	8.4	2.9	7.7	6.4	3.9	2.5	5	2.9	11	-7.2	8.6
4.4	0.26	7.3	11	11	-6.6	4.1	-9.1	11	1.6	6.9	5.9	1.1	3.9	3.6	5.1	0.55	13	0.75	4.2	-0.9	16	9.2	13	0.97	10	-2.2	2	-4.8	14	-1.2	6.7	-4.8	12	-1.5	8	-0.22	-3.5	0.15	-4	-5.6	-0.09	-3	12	-1	12	3	2.6	-1.1	3.7
14	8.5	14	14	16	-1	18	3.5	17	6.3	5.8	8.1	-2.2	7.4	7.8	8.7	-2.6	2	1.3	10	2.4	9.1	2.3	12	0.35	6.8	6.8	8.7	-0.86	10	-1.4	11	0.3	5.2	0.42	9.4	-4.2	4	-7.3	12	-5.4	4.7	-3.1	9.2	-4.1	2.7	5.4	9.2	8.7	5.5
-17	11	-24	7.9	-42	1.3	-54	-0.17	-9.2	3.9	-19	-5.6	0.29	7.3	-1.2	8.9	7.1	1.9	-2	6.5	7	9.2	3.3	0.46	0.2	-0.13	-1.6	4.1	1.4	3.5	2	1.3	3.4	7.9	7	1.8	-8.9	1.5	4.3	2.5	-4.3	-4.5	-7.4	6	-1	7.5	-9.5	5.2	-24	6.5
-1.7e+02	-0.6	-1.5e+02	-6.6	-1.3e+02	-3.9	-1.7e+02	-5	-1.9e+02	0.53	-1.6e+02	-1.7	-14	0.34	-3.2	5	4.9	2.1	-2.6	-0.32	-11	7.8	-4.4	-1.1	-19	3.8	-20	-0.73	-19	3	-20	-4.4	-26	6.9	-12	1.1	-27	0.79	-30	-12	-6.8	2.1	-33	-4.4	-22	2	-1.2e+02	2.1	-52	-1.5
47	-4.4	40	-3.2	62	-9.3	92	-4.7	27	-0.18	35	6.3	-4.8	1.4	6.4	8.6	-0.53	2.4	1.3	-0.36	-0.88	10	-2.9	6	3.7	7.3	6.7	-3.9	-1.7	-2.8	12	6.4	-2.4	0.05	2.5	5.8	13	7.5	7.5	-5.2	5	5.6	4.3	7.1	3.3	4.8	48	2.5	67	-3.7
4	7.3	20	9.6	3.8	11	-8.2	22	6.9	-10	16	4	8.4	-7	2.3	-8.7	7.6	-46	8	-11	7.2	-33	8.2	-3.5	3.3	-24	4.9	-4.6	-6.4	7.3	3.5	-7.8	6.2	-28	3	-9.6	-2.1	-16	5.9	-1.1	-0.65	-7.2	5.1	-47	9.2	-44	10	1.8	6.5	-30
17	-10	13	-0.21	6.5	16	14	24	18	-10	7.9	2.8	-0.47	-84	4.8	-82	-0.04	-52	1.4	-70	5.4	-89	-2.5	-1e+02	0.5	-81	1.4	-25	2.1	-30	5	-33	2.3	-90	1.3	-25	5.5	-54	2	-85	3.5	-18	5.1	-82	12	-90	10	-5.5	8.1	2.7
4.5	-8.9	5.7	-7.4	5.3	-17	2.6	-13	6.7	-2.7	6.5	-3.3	-6.3	26	-4.5	44	-7.4	50	-10	31	2.9	49	-9.9	20	0.69	27	1.1	15	-1.4	10	3.2	22	-6.3	28	-0.17	17	-0.12	27	5	16	2.2	15	1.4	24	6.1	33	-5.3	-4	-7.1	1.2
-14	12	-3.9	13	-3.6	4.3	-6.4	4.3	-8.9	2.4	4.3	3	0.21	3	-8.2	6.2	-7.6	-2.7	-7.7	8.2	-9.5	9	-12	4.6	-5.5	6.7	-6.3	4.6	-14	8.5	-8.6	2.3	-15	5.6	-9.2	-3.7	-3.2	4	-2.8	5.3	-4.8	-1.3	-3.8	12	-3.4	4.4	-10	4.5	-15	6.8
-14	14	-8.1	14	-7.6	11	-6.2	6.2	-2.8	24	-0.53	6.8	-1.2	1.7	-7.9	5.3	-8.2	2.3	-6.9	7.3	-6.9	13	-8.5	7.5	4	8.8	-8.7	5.7	-7.8	8.8	-9.8	13	-8.8	4.6	-9.2	3.8	-3.7	2.9	-7	14	3.4	5.7	-7.9	6.8	-4.2	7.5	-3.5	10	-9.7	12
4.2	16	4.6	16	4	9.3	3.6	-0.81	2.2	1.7	-1.2	8.3	-5	8.4	-3.1	4.2	-3	7.2	-1.6	8.8	2.9	20	-8.8	3.9	0.23	9.8	-6.3	6.6	-7.6	21	-8.9	14	-4	10	-10	8.3	-3.4	7.1	-7.6	18	-4.2	5.1	-5.6	3.9	-1.9	13	4.7	9.1	-12	7.8
4.6	2.8	8.9	5.9	1	12	6.1	-1.7	3	3.1	-3.3	9.5	0.29	5	2	2.4	-7.4	11	2.9	2.6	2.2	15	-8.3	-1.3	-6.5	8.2	-4	3.3	-1.9	12	-3.6	6.8	-0.43	4.7	-10	0.62	-7.1	4.1	2.2	7.3	-1.8	4.2	0.11	12	-3.2	9.5	1	17	-7.6	18
3.9	12	1	14	1.3	10	5.6	5.7	2.9	7.8	4.5	13	-4.5	1	2.3	12	8.2	4.1	-0.3	4.6	4.7	15	-1.1	1.2	0.97	11	2.6	6.5	-0.4	16	-6.5	7.9	-4.2	9.1	-2.3	7.1	-1.1	4.2	-1.7	20	-2.5	12	-1.3	18	1	13	0.43	15	-7.2	16
11	10	2	20	-3.9	6.5	15	0.4	6.1	8.4	-0.61	9.2	-5.7	15	2.9	8	8.9	6.5	2.6	11	1.9	17	3	9.1	2.5	9.2	1.5	5.8	-4.5	18	0.92	10	6.4	11	-3.5	10	0.56	1.2	0.24	13	-4.1	4.5	2.3	14	-1.7	17	3.3	5.8	-8.4	18
3	13	6	14	2.3	7	5.4	3	9.6	9.7	2.2	6.3	-5.5	13	1.7	4	-6.2	5	2.2	8.4	3.5	10	-1.8	14	-1.4	4.6	-3.8	11	-3.5	11	-1.5	8.3	2.9	7.2	-0.69	11	-2.2	0.07	-1.4	6.8	-2.8	3.2	4.5	6.8	6.6	8.6	5.2	8.8	-1.8	10
2.9	-1.3	3.9	2.3	2.5	0.47	-4.2	2.5	4.4	5.2	-0.72	7.5	3.1	18	3	11	4.8	13	6.7	12	4.9	18	5	8.9	0.14	9.3	3.4	13	8.7	12	-0.62	11	4.8	8.1	7	7.6	1.3	7.1	3.6	9.5	-1.8	2.7	5.4	10	3.7	4.6	9.7	9.8	4.6	6.6
2.4	-1.2	0.16	6.1	3	-6.6	5	9.5	0.43	3.1	2.8	6.1	3	14	-2	8.7	12	7.7	-0.97	5.3	3.6	10	-0.59	1.2	0.75	5.3	-0.82	3.9	-0.23	8.9	-2	8.9	4.7	7.1	-2.4	1.9	0.45	7.4	-7.1	12	0.41	6.8	3.6	7.7	8.8	8.4	-3.8	1.6	-6.2	4.2
0.33	5.4	-4	5.1	-2.3	3.4	7.5	11	-0.12	8.7	3.2	9.1	4.3	17	1.1	11	-3	-0.11	-0.58	19	-1.1	11	-3.8	14	5	-2.9	2.6	7.2	1	15	-1.2	5	4.6	7.9	-0.46	8.3	-2.1	3	4.3	13	-2.1	3.5	6.1	6.5	8.5	9	4.6	5	7.6	8.8
5.3	-4.3	4.2	-5.1	2.3	-10	2.8	-3.3	5.5	7.2	7.9	2.8	0.3	15	-0.12	14	-2.1	3.5	0.77	16	-0.06	11	1.1	21	3	4.7	-0.84	6.9	1.9	18	2.5	9	2.1	8.1	3.5	16	1.6	2.4	-3.3	12	5.4	4.3	-2.3	12	-1.2	3.1	8	14	10	20
18	-0.38	14	-1.7	16	-9.8	7.6	0.36	14	4.8	10	-1.5	2	9	1.6	6.8	2.8	6.5	3.2	5.7	4.5	13	4.6	12	2.2	6	-2.9	11	1.1	11	2.6	3.6	-6.6	9.1	-7.3	2.3	-0.99	7.2	0.95	-2.1	-0.34	1.2	-0.17	8.4	-2.9	-2.6	16	11	14	11
23	-0.39	9.6	-1	11	-14	13	12	11	4.7	6.3	0.62	-1.7	13	-3.6	10	3.9	5.7	-0.91	10	2.8	7	-5.1	13	1.8	-1.4	3.2	0.17	-7.2	-0.71	2.3	5.5	-2.3	3.9	-5	1.9	3.6	4.6	8.2	3	-3	-3	-4.9	-8	11	-2.2	1.3	4.5	7.5	4.4
6.6	3.6	1.9	6.4	-6.2	-4.5	1.4	3.9	3.5	-1.8	-2.4	7.8	3.8	3.1	-0.62	2.4	-7.5	-5.3	-4.4	1.4	2.4	-0.25	-9.4	-0.65	-3	-3.5	-0.72	-1.4	7.5	3.2	-0.52	0.85	0.07	4.4	3.8	-2.4	-1.3	-0.76	2.4	-3.8	-0.74	-1.4	-1.7	-4.8	2.8	-6.1	-1.9	0.57	1.8	-5.1
5.1	-12	0.29	-7.9	2.9	-5.6	0.16	0.38	10	1.1	4.2	-1.7	1.7	-1.3	-5.5	2.4	7.9	-2.2	-7.5	1	2.2	13	-5.7	3.9	-3.7	-0.23	-0.63	1.8	1.6	-4.1	-0.8	6.1	-4.7	17	-3.2	5.9	1.4	15	-8.2	-2	-6	2.1	-2.1	12	-2.8	6.9	-3.6	-1.1	-2.2	0.61
-5.5	14	-1.6	12	0.22	0.31	1	42	-0.13	-3.9	3.3	18	-4.4	12	-3.2	-9	5.1	-36	-3.7	-1.5	-3	-46	-2.6	13	-2.2	-25	2.6	-21	0.25	-13	-6.5	-20	-6	-44	-6.5	-6.6	3.5	-31	-14	-17	-5.6	-10	-2.8	-54	-2	-39	-0.27	2.5	4.8	-34
-5.1	-56	-4.2	-1.3e+02	-8	-75	2.4	7.4	3.2	-26	-1.2	-84	5.8	-22	-0.5	-69	-3.9	-22	1.3	-64	-1.1	-60	-2.3	-55	2.1	-41	-0.34	-38	0.09	-55	0.21	-64	-3.4	-61	1.3	-45	0.78	-68	-4.2	-71	0.82	-52	3	-73	-2.6	-64	-4.1	-58	-11	-36
3.8	-40	1.2	-60	-1.4	-36	7	-49	7	-34	0.16	-48	-0.27	-40	3.6	-21	0.72	-3.4	-0.27	-32	-1.2	-18	4.5	-36	-5.7	-11	-4.5	17	-8.9	-29	-4.1	-3.4	-4.2	4.6	-1	-13	-12	11	-7.4	-21	-2.7	3.8	-0.48	-22	-0.27	-26	0.46	-23	6.9	-13
2	8.5	-0.1	-4.9	2.1	-8.9	4.8	-13	2.5	22	1	-8	-1.3	16	5.2	24	-4.8	20	4.9	36	-4	10	6.3	29	-8.4	16	-8.8	20	-0.88	14	-3.4	20	-1.8	13	-0.92	19	-8	25	-4	35	0.35	20	-5.4	19	-5	18	-1.5	5.9	4.1	9.5
-8.2	7.1	-7.4	-8.6	-12	-5.8	-3.7	4.1	3.4	32	-3.7	-0.59	-0.32	9	0.95	15	5.6	17	1.8	13	4	12	-0.5	4.1	4.6	5.5	-3.8	-1.7	-0.47	-11	2.8	0.72	2.9	-2.8	0.85	-1.6	3.3	3	-5.4	5.1	-6.2	-5.2	3.4	6.7	0.93	3.2	1	17	-0.98	18
-3.5	3.1	-5.2	-6.1	-8.2	0.25	2.6	9.6	6.7	25	-4.2	6.3	-12	0.05	0.22	12	0.04	-0.94	-6.2	7	-3.4	2.9	-0.92	-2.5	1.2	5.7	-7.4	7.2	-11	9.6	-4.4	11	-3.8	8	-2.6	9.2	-2.7	7.1	-8.2	11	-2.1	8.3	1.9	6.8	-5.9	-1.5	-0.71	13	-4.1	8.6
-2.5	5.8	-3.1	-6	1.3	14	1.8	17	0.87	27	-8.1	17	-4.1	16	-1.2	12	-7.6	13	-3.8	20	-11	14	0.19	20	-6.5	16	-7.9	6	-4	19	-0.68	4.2	-1.4	10	-4.1	13	-0.88	9.4	-5.9	5.4	-1.6	10	0.15	18	2.2	9.3	2.1	20	-2.5	17
-11	1.2	-8.5	-2	-4.6	6.5	1.8	5.6	-5.6	-12	-11	-25	3.1	-8.4	-7.3	23	-12	25	-5.3	5.1	-5.8	1.8	-5.6	-18	-2.3	-1.9	1.4	0.65	0.35	7.8	-2	-18	6.3	17	-4.7	2.5	0.11	-13	3.3	5.7	-0.52	-0.54	0.19	5.7	-1.7	16	-0.2	-63	-7.4	-65
-1.4	31	-2.5	32	5.9	48	1.4	-16	-0.9	16	-1.6	32	-0.64	9.7	-8.5	6.7	-0.54	14	-6.3	2.6	-0.66	-8.2	-4.3	5	-4.8	6.5	-4.3	17	-2.9	3	-1.5	9.8	-7.2	13	0.62	8.2	1.3	4.6	0.36	14	-0.68	12	-2.5	13	-2.5	26	-4.7	40	-6.2	48
1.5	22	-3.2	27	-9.3	29	-0.94	11	-4.6	19	0.05	23	-2.5	5.5	-2.2	7.7	2.2	22	-7.6	6.5	-2.9	0.62	-3.7	-1.9	-0.11	12	-1.6	-2.6	-3.9	-7.7	0.55	2.6	-5.7	5.6	0.8	-0.45	2.1	12	-2.3	-2.3	-0.17	2.1	-7.7	7.9	2	15	1.3	10	3.8	26
-4.1	-24	-3.6	-30	-15	4	-2.5	7.3	-5.5	-36	-3.1	-59	-4.3	-22	-3	-1.4	0.55	8.2	-2.2	-27	-4.8	-11	-0.84	-25	-0.21	-4.7	0.21	-13	-2.2	-9.5	3.8	-20	0.4	-5.6	2.7	-3.4	0.57	-18	-4.7	-16	2.5	-2	-0.48	-5.6	0.77	6.7	1	-81	2.3	-84
2.4	8.7	2.2	9.8	-6.3	23	-1.9	-29	2.6	2.4	6.4	10	2.8	17	-4.1	1.2	0.78	-12	-0.73	11	-4.8	-23	-0.93	21	1.4	-5.6	5.6	-23	-3.2	-26	4.3	-13	-0.58	-19	2.8	-8.5	2.9	-17	-0.47	-12	-0.22	-5.9	5	-1.1	7	0.93	4	44	7.2	31
9.6	-17	4.6	-12	-2.8	-5.2	9.6	-29	8.7	-30	2.2	-4.5	1.5	-4.8	3.9	-21	-11	-17	0.34	-17	-4.8	-41	3.8	-18	3.6	-18	4.6	-22	4.2	-33	5.6	-16	7	-15	1.4	-20	4.2	-12	8.7	-24	-0.69	-10	3.8	-14	7.4	-14	9	-2.4	4.6	-12
3.9	-17	7.9	-12	2.4	0.35	-2.7	-3.9	-3.6	-4.2	3.2	-14	2.6	-1.2e+02	-1.3	-94	0.39	-57	4.1	-1.3e+02	-1.7	-40	7.5	-1.8e+02	-6.7	-40	-3.4	-16	7.5	-32	0.26	-5.8	1.6	-32	-3.3	-60	-5.2	-6.7	8.4	6.3	-5.8	-33	0	-2.2	5.8	-19	-1.8	-1.2e+02	-1.4	-1.5e+02
3.8	-60	4.2	-62	7.2	-34	2.5	-2.9	-0.99	-82	7.5	-99	4.7	-99	1	-1.2e+02	8.8	-51	1.8	-1.4e+02	6.4	-63	-3	-94	-0.15	-64	5.6	-45	-6.3	-89	3.2	-37	7.4	-55	0.44	-90	-2.1	-47	-3.8	-27	-2.9	-65	5.2	-86	5	-58	3.7	-71	-7.3	-84
7.1	15	3.7	19	8	34	5.2	-34	-1.2	-18	2.6	7.8	-1.8	13	8.1	-3.1	1.4	-7.4	-0.78	6.1	3.4	-30	-5.2	21	7.2	-23	4.2	-36	-3.3	-48	-0.09	-35	-0.22	-18	1.9	-34	8.6	-36	6.8	-29	5.2	-31	7.4	-30	3.1	-10	4	12	-3.9	2.5
4	12	2.2	2.1	2.6	9.2	-0.15	-15	0.1	5.9	-2.6	8.7	-0.29	30	2.4	26	-7.7	2.8	2	40	-1.1	-9.5	5.2	23	-2.2	8	-1.8	-13	-2.7	-1.4	-0.36	-20	-0.14	-14	-4.2	28	-7.4	-14	5.5	-13	-2.1	16	2	4	-3	7.7	1.3	23	4.2	13
-2.1	-9.1	-2.6	-8.5	0.28	8.1	-8.1	-27	-11	-23	-0.89	-2.3	4.4	-20	-4	-16	-0.15	11	0.26	-14	-1.2	-9.9	-2	-17	3	4.7	-1.4	-32	-2.4	-29	-4.8	-32	-6.8	-13	-1.4	-7.1	-6.1	-15	-2.7	-19	-3	7.3	-6.2	2.2	-0.16	-4.8	-0.03	-27	-2.9	-21
11	-36	14	-37	1.8	7.5	7.8	-24	13	-61	14	-58	19	-87	7.2	-1.1e+02	19	-31	13	-1e+02	11	-60	3.5	-88	4	-28	-3.1	-12	-0.84	-55	-2.1	-15	4	-50	2.6	-77	6.3	-28	-0.34	-11	3	-22	4.7	-7.6	15	-34	25	-85	27	-86
-41	37	-28	13	-16	1.8	-16	50	-1.1e+02	36	-64	12	-52	40	-55	61	-1e+02	28	-80	58	-64	34	-52	29	-19	19	-6.5	8.8	3.2	3.8	-20	8	-11	-21	0.28	24	-25	18	-4	11	-8.9	28	-22	10	-60	10	-1e+02	29	-1.3e+02	31
-25	7.1	0.68	-22	11	-28	-54	6.5	-40	13	8.6	-25	-17	-10	-79	-12	-92	-8.9	-64	-13	-45	17	-21	-2.4	-27	0.78	-6	-2.5	2.5	-4.2	-16	-2.2	-27	3.3	-5.9	-5.4	-20	3.2	-11	-1.1	-10	-15	-42	16	-86	-1.1	-44	-36	-56	-20
2	-46	3	-73	2.2	-33	-7.7	6.7	23	-80	20	-1.3e+02	5.1	-94	9	-1.5e+02	37	-1e+02	17	-1.3e+02	19	-97	6.5	-45	-2	-37	0.4	14	-13	-16	-11	-8.5	-2.1	-22	-5.9	-12	-3.4	-11	-14	-3.7	-4.5	-8.1	2.1	-64	26	-98	27	-1.4e+02	42	-1.2e+02
-0.65	29	5.7	32	-1.4	35	-6.7	8.4	-5.2	5.1	-2.4	30	-1.6	8.2	-3.9	54	2.5	59	-3.6	34	-2.9	10	-4.7	19	0.82	8.8	-4.5	4.5	-2	-24	-8.7	9.5	0.84	6.9	-3.3	-9.9	-3.1	2.2	-5.5	-3.1	-1.1	-5.9	5	-3.2	4.7	17	-2.7	53	-4.7	66
3.3	1.3	8.1	2.5	2.1	-4.1	-3	-3	5.3	-2.1	-1.9	-1	14	-1	7.1	12	4.6	3	11	13	7	0.57	2.9	7.5	-0.69	-5.4	1.3	0.13	4.5	-8.5	-3.6	11	4.4	2.3	0.38	-4.3	2.5	9.5	-0.08	10	1.1	-10	3.8	5.2	2.7	12	4.5	7.5	3.4	13
10	4.1	14	9.2	-2.6	15	7	0.33	7.2	-1.7	3.8	2.9	5.7	1.4	0.64	5.5	-5.7	13	2.5	11	2	6	-0.52	8.9	-2.1	-0.03	7.6	5.2	9.1	0.54	-3.1	0.57	6	1.1	1.7	2.9	9.9	10	3.7	-6.3	2.2	2.7	2.8	-1.9	2.6	4.2	7	7.7	8.2	10
7.1	7.5	9.4	15	0.83	18	1.5	4.7	4.5	4.3	7.7	15	-1.6	4.3	1.2	13	0.42	16	8.6	17	6.6	4.7	1.1	9	0.08	8.6	-0.54	-0.02	11	-4.9	1.5	2.6	8.7	7.9	4.8	-1	-0.87	14	7	8.5	3.4	4.6	1.8	9.2	1	9.2	6.6	12	5.9	20
6.6	12	7.4	17	4.9	14	3.2	2.5	1.8	5.8	4.9	12	12	8.9	-0.67	8.5	3.7	14	7.9	20	5.6	3.5	2.7	15	2.4	8.3	-0.81	1.5	2.8	-4.3	1.1	9.1	4.9	11	-4.4	7	0.65	13	3.7	15	-0.92	5	4.9	7	-2	11	8.8	11	13	18
10	8.2	15	11	5.2	15	5.6	9	5.5	9.2	8.3	7.8	6.8	6.3	12	4.1	4.6	6.1	13	13	7.1	3.1	12	13	7.3	9.8	8.4	-4.7	3.3	-1.5	7.9	10	8.2	7.4	0.14	9.1	5.8	6.8	7	7.6	0.44	10	5.2	4	8.5	18	25	3.9	30	6.8
6	11	5.7	9.5	4.7	-0.35	4.4	4.8	2.8	5.8	-1.3	9.5	5.2	-2.4	4.9	7.4	11	7	4.5	7.2	7	-3	2.7	4.6	5.2	1.1	11	-5	6.4	3	8.3	-2.4	13	5.6	7.3	-2.4	3.2	0.33	9.3	-8.6	4.3	-0.53	6.5	0.23	8.8	12	17	11	26	12
12	0.09	7.9	6.3	2.8	4.4	5.8	2.1	1.9	-1.7	-1	7.8	2	-1.4	7.2	1.1	18	9.3	3.2	7.8	17	-4.5	-1.7	9.4	2.2	-1	4	-1.3	7.4	-7.5	5	0.22	2.8	-1.2	13	-0.47	4.8	0.41	0.01	-4.9	4.9	5.5	7	-1.4	10	3.5	5.3	4.1	13	5.9
3.6	6.1	3.8	5.4	3.5	4.5	19	-0.82	7.6	3.5	-9.1	3.6	-1.6	2.5	6	-0.67	0.96	2.2	2.5	6	6.6	-3.8	1.6	7.8	-1.3	2.6	-0.59	-9.2	13	-12	10	-12	-1.4	-13	3	-2.9	2.8	-1.6	4.8	-13	0.45	-1.9	1.2	-5	1.6	-2.8	2.5	0.79	6.1	-1.5
-0.22	3	5.9	-0.33	1.4	-2	-8.7	2.2	-0.55	7.9	-7.3	4.5	-5.3	-4.3	3.6	-2	1.9	4.5	0.21	1.3	2.5	-3	-4.5	4.8	-3.8	-2.2	-0.36	-3.6	2.8	-9.3	-1.9	-2	-3.1	-9	0.71	-6.6	-0.37	1.2	-0.55	-5.9	-3.6	-1.6	1.5	0.98	-1.2	-2	-4.5	3	1.3	4.4
-6	5.1	-2.9	-0.76	-4	-6.3	-10	6.9	2.3	6.7	4.1	5	-6.6	2.5	-3.9	1.8	-1.1	-2	-9.8	3.2	-2.4	0.37	-6.5	11	2.7	-3.9	-1.5	-3.2	-4.9	1.9	-1	-3.4	3.4	0.72	-1.7	6	-2.1	-9.5	-0.61	-1	-0.12	-4.9	1.6	-0.15	2	1.9	6.1	6.3	7.1	11
-1.2	2.9	-0.21	-1.8	-5.6	-5.8	2.3	3	-5.2	3.6	-2.5	4.2	-2.2	1.5	-7.3	-0.23	-5.2	3.2	-7	7.2	-4.8	-4	-6.4	2.4	-6.6	-1.3	-0.24	-1.6	-4	-3.1	-2.4	-3.7	-9.8	3	-0.8	-2.5	-8.9	2.1	11	-16	1.3	-5.3	-11	-0.28	-12	4.7	6.5	3.4	-2.9	3.5
-8.3	0.95	-3.1	-5.4	-0.65	-1	-4.7	6.5	-4.7	7.9	-0.27	7.1	-0.33	-2.4	-7.5	-0.21	-7.5	4.9	-7.2	12	-6.3	-8.7	-9.8	5.9	-12	0.92	0.01	5.4	-6.5	-1.8	-5.1	2.9	-11	2.3	-8.1	0.67	-12	6.1	-5.3	-9.6	-4.5	0.33	-12	-1.1	-8.3	-3.6	-0.09	8.5	-6.5	5.3
-14	9.5	-4.4	9.4	-10	7.2	-11	4.6	-10	12	-7.2	8.1	-0.24	-2.2	-10	0.4	-3	3.3	-6.8	6.3	-5.7	-1.2	-4.3	5.5	-9.2	7	-1.9	-1.5	-11	-5.1	-5.7	-4	-1.8	3.1	-7.8	-7.7	-11	3.5	-6.4	3.2	-1.4	-0.95	-5.6	1.9	-5.2	1.6	-11	14	-13	8.5
-15	6.9	-3.6	5.8	1.4	0.83	-8.8	6.8	-5	13	2.1	7.5	3.9	-0.26	-3.3	8.2	-1.9	-5.3	-2.7	9.7	-5.3	-4.6	-3	12	-3.6	2.2	-3.3	-4	-4	-3.6	-4	-0.66	2.9	2	4.7	0.73	-3.3	5.4	-1.4	-1.7	1	4	-1.9	2.1	2	5.4	-6.6	6.3	-15	9.8
1.9	7.9	0.61	5.1	1.6	-1.9	-1.9	10	0.76	6.5	2.4	0.21	-1.9	10	-4	2.3	6.8	7.4	-6.4	12	-5.6	-1.8	-1.4	7.7	3.6	-0.62	-2.6	-3.5	4.7	-1.1	3.5	1.9	2.9	1.4	6.6	2.8	2.9	-2.9	5	-2	-0.38	2.2	2.5	4.6	6.4	10	-0.45	2	-7.7	2.3
6.1	5.6	3.5	2.2	1.8	3.8	1.3	21	2.6	6.5	3.2	2	-3.3	6.6	2.4	5.8	-2.2	11	-2.2	19	1.3	1.5	2.8	12	-0.55	5.2	1.7	5.2	3.5	-3.5	0.12	-0.41	5.2	3.9	4	-2.5	2.5	3.3	4.4	0.33	1.6	1.2	5.4	4.8	4.7	7	0.56	-5	-1.4	-4
1.4	28	8.6	29	7.6	17	-2.9	21	1.4	29	1.2	29	9.4	-2.4	8.2	1.6	11	-2.7	8.3	8.2	5.4	4.8	6.3	2.7	1.5	8.6	-2.9	4.5	6.5	7.3	0.04	6.1	5.9	3.7	3.5	8	-0.63	6.8	2.8	4.1	3.9	7.6	2.3	13	8.3	14	-1.3	13	1.6	13
8.1	-1.3e+02	11	-1.2e+02	8.8	-64	3.2	-74	2.9	-1.6e+02	2.9	-1.4e+02	14	9.4	6.1	-23	5	-12	14	-18	6.1	-18	7.5	-24	5.7	10	5.8	-11	-0.39	-17	-3.6	-6.4	7.8	9.3	-0.09	-11	4.7	4	3.6	-6.7	3.9	-4.6	6.3	-5.6	6.1	-6.2	-7.2	-1.2e+02	0.73	-89
1.9	-65	6	-37	7.8	-46	4.8	-1.1e+02	6.9	-59	3.7	-43	-1.5	-17	9.6	-14	-0.62	-33	10	-19	-0.78	-22	13	-23	11	-4	8.2	-22	0.65	-6.8	2.7	-23	8.8	1.1	-3.5	-20	6.4	-12	5.8	-3.6	4.3	-25	16	-1.8	6.3	-11	-8.4	-46	-3.8	-43
1.6	37	-0.81	36	8.1	39	6.2	13	5.7	50	2.5	42	5.6	-7	4.7	12	0.03	7.7	9.9	-4.7	0.1	7.9	11	-7.9	-0.87	-0.42	0.46	0.72	5.8	2.2	4.3	-2.8	4.4	-1.2	3.8	3.3	-2.6	-3.7	-3.1	-1.3	-0.33	-0.09	4.5	15	2.5	5	-0.55	37	-1.8	30
3.7	-2.2	-6.5	0.62	2.2	0.55	4.1	-2.7	5.1	-3.2	-2.5	-6	2.9	-0.74	7.6	7.2	2.8	-2.2	7	5.1	7.8	4.5	5.1	9.9	2.3	-0.52	4.2	-1.2	6.6	-4.8	2.4	0.6	6.9	1.1	7.8	1.7	3.7	4	-8.4	-4.5	4.2	-5.6	2.9	3.8	10	2	1.1	9.6	0.78	6
4.9	-9.6	2.2	-2.8	0.11	-0.72	-1.4	-7.8	2.8	-11	-0.83	-5.4	3.1	8.1	-0.09	-0.56	5.1	-3.4	5.8	6.7	0.74	3	9.3	11	3.6	-6.6	-0.2	-4	-7.5	-3.8	0.75	-2.1	8.6	1.2	-1.7	1.1	5	3	-1.9	0.12	8.7	0.82	3	-6.9	5.4	-2.7	6.8	11	11	6.6
-0.58	-9.5	-1.5	-0.74	-6.6	0.33	9.3	-0.34	-3.8	0.08	-7	11	4.2	10	5	-0.73	8	4.7	11	2.5	4	5.4	7	5.8	5.8	-0.86	-1.8	1.8	-2.1	-4.4	4.6	1.1	5.9	7	2.5	-5.2	4.6	7.3	7.8	2.5	7.5	-0.2	9.1	3	5.6	-0.38	-3.3	8.3	-0.43	9.4
0.83	7.7	2.9	16	15	2.7	5.1	12	-1.4	9.5	-3.8	9.8	7.7	6.2	7.3	13	8.1	3.8	9.2	11	-1.5	2.8	6.4	14	9.4	5.1	5.2	3.2	4.7	2.1	4.5	-1.9	3.9	11	6.1	0.58	14	-3.1	12	6.9	7.3	0.7	4.2	12	1.4	7	-7.8	11	-5	14
2	1.1	2.7	7.3	2.2	3.6	5.8	6	-0.15	2.6	-1.5	7.9	3.4	3.6	7.4	8.2	-3.1	8.1	9.3	13	-0.73	8.4	16	12	-7.2	4.5	2.4	-3.1	0.49	0.85	0.99	1.5	1.4	12	5.5	8.3	8	4.4	-4.7	6.6	0.95	-0.28	3.3	6.9	-8	6.2	7	15	7.5	20
-4.3	5.9	-3.2	12	-4.6	11	0.67	1.3	5.9	5.7	2.3	14	11	6.5	8.2	4.9	9.4	8.2	9.8	12	10	16	7.1	6.7	-3.5	9.7	8.1	5.6	-3.9	8.4	3	8.4	1.8	17	-2	11	0.91	15	-0.8	11	-0.54	8.6	0.61	9.4	5.8	16	-0.31	16	1.1	25
4.2	3.5	-4.8	7.3	-2.9	3.6	6	1.2	2.6	2.7	2.6	9.3	1.2	4.5	2.1	-0.5	8.9	1.2	3.6	3.4	1.2	3.1	8.5	1.9	1.1	4.7	3.7	-0.32	1.4	8.4	4.4	8.3	-1.1	18	-1	7	4.4	8.5	5.9	18	6.4	5.3	1.6	6.7	1.3	4.9	0.43	15	-0.21	23
7.3	9.1	-2.4	11	-5.8	-3.1	-1.4	2	8.9	5.8	-2.2	10	-4.9	6.7	2.6	6.9	1.3	1.1	0.08	2.5	-1.5	7.9	6.2	1	-2.7	-0.15	-6.4	3.3	0.09	6.2	-4.1	1.8	0.23	4	-0.69	3.6	-3.7	-3	-1.3	14	-1.7	1.3	4.5	-2.5	2.8	-1.3	7	10	7.5	21
4.6	7.9	-4.3	18	8	11	-4.6	5.4	0.95	10	1.8	16	-1.1	0.65	6.9	11	2.5	-4	2.4	6.8	5.5	11	13	1.4	1.1	5.7	3.7	9.1	0.77	10	3.6	5.3	9.8	7.4	3.5	7.2	1.7	3	1.2	4	4.4	7.1	10	7.9	10	3.9	-9.5	11	-7	18
2.3	7.6	-6.4	18	6.3	20	-4.5	8.4	6.5	9	1.1	17	1.8	4.6	0.23	8.6	0.43	-1.7	0.18	6.5	1.4	6.5	3	4.9	-2.1	4.6	0.26	3.5	-3.2	3.1	7.1	4.3	4.6	5.1	-2.2	6.5	3.3	-0.39	-5	1.6	2.5	4.8	6.1	5.1	3.7	2	-3.8	11	-5.6	9.3
4.3	-3	-6.1	5.7	1.4	7.3	4.7	6.8	4.2	0	1.2	7.9	0.64	5.9	3.3	4.2	2.2	11	1.6	6.6	2	12	1.1	3.9	5.9	2	-6	2.8	-7	-4.6	-2.9	2.6	-2.8	-1.1	-7.1	2.6	3.9	-4	-3.4	-0.76	0.29	1.1	4.7	-7.4	2.9	-2.7	5.3	12	-3.4	1.8
9.6	1.4	2.6	4.2	-2.7	-2.4	7.5	4.2	5.4	4.2	0.33	2.1	-2.3	-5.6	8.3	3.1	2.6	-5	4.8	-2.6	0.96	0.28	11	-5.1	0.42	-3.9	3	-0.36	1.4	-4.7	-4.4	-3.6	3	-3	-4.6	-5.9	-3.6	2.8	-1.5	-1.2	-3	-2.8	0.9	-9.7	3	-5.3	5.7	11	7.9	6.9
3.7	-8.3	6.3	-2.9	0.21	-0.41	0.85	-1.8	3.7	-4.2	1.3	-0.02	0.06	-5.4	2.8	5.5	-8.4	-6.3	6.5	-1.5	0.61	2.8	1.9	3.4	0.77	-6.8	-0.15	1.4	16	2.7	-0	-0.85	0.12	-3.9	6	-1.1	-4.6	6.9	3.8	-0.06	0.86	4	0.63	-5.4	6.7	-7.3	2.1	4.1	5.6	3
11	-16	6.2	-6	0.48	-4.2	0.09	-4.2	5.2	-4.3	5	2.7	2.7	0.86	-2.2	15	3.3	-1.2	5.2	7.1	0.22	8	-2.3	11	4.5	-3.3	4	2.3	2	6.2	6.2	-1.4	1.9	-3.7	4.8	0.4	9.7	1.7	6.5	-4.3	1.6	4	-2.6	-1.8	7.4	-4.2	5.3	5.5	8.2	3.1
8	-9.3	7.1	-5.9	13	-6.5	7.7	3.2	1.2	-6.5	3.3	5.5	-8.1	7.8	0.75	9	8.9	6.2	-0.68	7.2	5.6	5.8	-4.2	7.9	4.6	-1.8	-1.1	-4.8	-3.4	-13	-1.4	-12	-2.1	-8.6	8.8	-4.2	1.8	-6.6	-3.6	-13	-0.28	-6.7	-4.4	-2.3	1.1	-11	-3.7	-1.4	4.1	-9
1.6	-7.3	0.76	-14	11	-13	6.3	0.27	5.5	4.7	7.5	-0.82	-4.3	3.8	-0.69	5.8	-4.5	2.1	-1.6	7.7	-2.7	-3.2	-0.16	7.8	2.4	-7.1	-2.1	4.4	3	-8.3	-1.4	-4.6	-0.25	-3.6	1.4	-1.6	1.7	1.4	-5.7	-7.5	3.2	-4.3	3	-8.1	-1.5	-12	1.7	-0.08	-0.64	-6.9
3.7	4	0.29	4	-0.54	-10	1.3	7.9	2.3	2.1	4.2	3.9	-1.1	-3.5	2.7	8.1	-4.2	-6.3	2.3	5.6	-2.2	3.4	4.5	2.6	-2.6	-12	2.1	-5.8	1.6	0.64	6.5	-9.1	6.7	-2.7	-6.7	-6.4	3.3	-7	-0.8	2.8	3.7	-4.5	-1.1	-0.3	2.7	-2.1	-0.05	11	-1.4	3.4
-2.9	3.6	0.96	-6.9	2.1	-2.7	1.4	5	-0.58	13	-0.55	4.5	-1.1	0.83	-2.8	12	-3.3	6.7	-1.3	14	-3.1	8.5	-0.51	16	-2.4	-4	2	4.8	-4.8	3.1	4	2.7	-1.8	2.2	-4.3	-3.2	-5.3	-5	2	8.8	-0.66	-0.09	-9.7	1.3	-6	7.6	-6.5	7.6	-8.9	8.8
2.1	-4.7	5.1	-1.6	2.2	-10	7.2	-0.5	6.2	5.7	-1.2	0.28	-3.4	11	0.96	11	-4.7	-6.5	5.6	12	-7.5	3.4	-6.2	20	-3.7	5.7	-5.3	7.1	-7.7	5.7	-8.2	10	-5.3	1.7	-5.1	9.9	-3.4	9.2	3.2	3.6	4.2	5.3	-5.9	-1.6	-8.4	-2.2	4.7	5.3	-0.74	9.2
-9.5	-1.4	-5.7	5.5	-4.5	1.1	-5.4	0.04	-13	0.55	-5.6	4	-1.4	12	0.54	12	9.3	-1.3	0.51	13	-2.4	6.3	2.5	10	-6.8	-5	1.5	-0.81	-6.8	5.3	-2.4	-3.8	-6	-5.5	-5.2	3.9	5.8	4.8	-0.02	-2.5	3.1	3.5	-5.1	-6.4	-4.5	-12	-6.6	1.9	-1.2	-2.4
-15	1.6	-19	-3.4	-4.6	-1.3	-6	9.1	-3.7	9.7	0.83	0.87	8	-1.6	-3.8	6	-3.3	-6.1	-1.4	7	-7.9	-4.7	4.3	8.5	-4.8	-5.2	8.2	1.7	0.23	-4.4	3.5	-1.6	-5.2	-3.6	-1.9	-0.99	0.06	4.9	-4.9	-2.8	-1.6	2	-3.6	-4.9	-5.4	-14	-6.5	1	-4	-9.2
-16	0.69	-4.4	1	3.7	2	-3.2	10	-1.9	2.6	8.5	0.68	-0.32	9.6	-4.1	6.5	-4.7	-6.8	-10	9.2	-8.3	-6.8	-0.58	10	0.07	-2.1	-5	2.4	-4.1	0.24	-2.5	-0.01	-0.72	3	4.1	2.1	-4.6	9.8	-3	-3.3	-4.8	4	-0.66	-1.5	-6	-5.6	-5.7	5.3	-3.6	1.3
-8.5	0.87	-7.7	2.2	-0.77	-0.41	-4.7	-0.4	-0.29	0.87	2.1	2.4	3.1	4	-1.4	0.79	4.5	-2	-3	0.13	-2	-0.91	-4.1	9.3	2.1	-0.38	5.1	1.6	10	10	4.9	1	1.1	6.9	9.7	10	6.9	4.8	13	-0.73	9.4	4.6	5.9	-2.2	6.3	1.8	-2.9	3.4	-1.5	6
-2.4	6.3	-6	3.6	0.18	0.42	3.2	1.9	3.4	5.5	4.5	1.8	8.4	12	-1.1	12	3.4	6.9	1.5	14	-1.5	5.4	-0.87	10	-4	-0	2.7	2	4.1	11	0.72	2.1	-1.6	5.7	4.7	3.4	-2.3	-0.17	-0.24	0.54	-1.9	4.1	-0.48	-0.29	-0.53	5.2	-0.97	0.26	4.9	1.5
2.1	5	-1.5	9.7	-5.5	4.1	3.6	7.4	-0.75	8.6	3.1	4.1	8.4	6.9	4.8	8.6	9.2	5.2	-2.8	7.8	1.4	8.5	-0.07	13	1.5	2.2	2.4	0.09	4.4	-1.7	1.9	5.3	1.2	4.6	5.5	6.2	0.45	2.6	2.8	3.8	1.7	3.7	1.5	-3.9	7.6	1.2	4.7	1.6	9.7	1.9
-3.8	5.8	-6.8	6.3	-10	1.4	7.8	8.7	7.3	5.3	0.25	6.2	-1.9	5.7	-0.6	6.7	-1.6	-4.6	-7.8	8.5	0.55	-0.03	2.1	8.9	-2.4	0.67	-18	8.1	0.55	8.1	-12	7.8	-2.1	6.5	-5	4.2	-14	3.6	-8.9	4	-9.8	4.1	4.4	3.6	5.8	4.9	-2.4	2.4	-1.3	11
-9.5	-10	-5.6	-1.8	-9.1	3.3	-6	1	-9.6	-0.4	-4.6	4.8	-0.16	3	3.7	4.4	-1.1	0.81	-2.4	2.6	-2.7	7.4	-0.6	7.2	6.5	1.3	2.9	2.8	9.7	1.9	6.5	1.2	5.3	3.9	4.6	3.7	4.5	0.69	8.9	-4.7	5.9	5.3	2.4	-0.77	3	-2.7	-1	-3.7	3.1	4.3
-9.8	-6.3	-5.8	-1.1	-1.8	4.3	-6.8	1.7	-2.1	-0.56	0.79	5.4	-2.4	7.7	0.05	7.6	4.2	2.1	2.7	3.3	2.2	2.2	-1.5	7.7	1	-1.9	-4.6	2.1	2.8	6.1	-5.6	3.8	-2.2	1.6	-5.8	7.8	1.7	8.4	-1.9	-0.83	4.3	1.4	-1	0.57	-2.3	-0.14	2.5	4.2	2.3	7.6
3.2	-2.6	-3.5	1.3	0.13	7	0.54	2.9	2.9	0.24	-8.7	9.2	6.6	7	6.4	4.8	11	8.5	8.5	5.3	9.1	0.56	7.6	4.4	-2.4	-1.9	4.8	0.02	0.01	7.4	9.8	2.2	2	4.2	-0.13	3	2.5	0.96	7.6	-0.71	-4.4	1.7	-8.9	5.4	-2.9	-0.07	8.8	2.1	10	9.1
-1.2	-4	-0.43	-0.54	8.8	-0.15	0.99	-2.5	-3.7	-3.2	-2.3	4.3	1.6	8.3	-1.1	0.25	4.1	5.2	4.6	2.7	7.2	1.6	-1.2	9.2	1.2	-3.7	0.07	-0.36	-2.8	7.5	5.9	7.1	-3.1	6.5	7.2	6.7	6.9	3.4	-6	-11	-0.57	1.1	-7.6	1.9	-5.2	1.2	8.9	8.4	11	11
-0.85	8	0.62	1.1	4.2	1.1	3.6	8.2	-1.4	5	-2.9	1.1	0.31	6.1	-0.52	1.3	7.5	6.2	-7	-1.1	4.8	3.3	-5.7	10	-2.4	-3.6	-1.8	4	-5.5	7.4	4.9	5	-7.7	3.4	-0.7	0.16	4	2.6	7.5	1.6	0.65	-0.39	-5.7	-1	0.61	3.5	3.3	4.9	-3.6	8.3
4.7	-0.96	-1.9	-1.8	-5.8	-3.5	-6.8	14	6.9	13	0	1.9	-6.3	7.8	-1.7	3.1	-0.35	-1.3	-6.3	2.6	-2.7	4.7	-2.5	6.9	-1.4	4.3	-5.5	-0.95	-3.3	5.5	-9.5	-5	-7.6	-5	-5.1	4.5	-4.8	-4	-8.5	-6.8	-14	0.42	-3.5	1.3	-0.38	-0.01	-2	6.6	-11	8.8
-6.4	4.5	-8.7	6.9	-3.5	1.8	-3.7	3.2	1.9	11	1.4	5.2	2.6	7.3	0.11	2	7.1	3.2	-0.32	6.1	3.5	0.97	2.4	4.6	-0.75	-3.1	-1.6	-2.2	-3.9	1.7	-6	-2.1	-4.3	6.8	-6.4	-1.6	-0.25	-13	-13	-8.5	-6.8	-3.4	-5.3	4	-0.01	2.6	-1.5	8.3	-10	13
2.8	3.5	4.8	2.4	-1.4	3.2	3	7.3	5.8	8.2	-0.58	0.49	-2.7	4	8.1	3.8	2.8	8.9	2.4	2.8	6.5	10	-1	-1.4	6.6	4.2	6.5	5.4	2.9	4.2	-0.25	1.5	-1.9	17	-3.3	7.6	4.8	2.6	1.7	6.2	5.1	4.6	4	6.6	0.11	1.7	0.12	7.5	-1.8	10
4.1	3	1.9	-0.73	-2.2	4.1	5.3	2.7	2.9	5.7	-2.5	13	-3.8	4.8	0.54	3.8	-8.4	-2.7	-0.4	1.3	-1.5	-1.7	1.7	2.5	-1.1	10	-3.2	-0.21	-4.2	11	2.4	4.1	-9.5	15	-3.6	4.1	0.17	2.4	2.4	-3	4.4	8.6	0.31	3.9	-0.92	0.76	-0.12	4.4	-3	1.1
2.2	3.7	3.5	6.2	5	8.5	5.2	2	11	2.4	2.1	13	0.09	-2	7.9	2.7	-2.7	4.5	6.5	-5.2	5.1	2	6.7	-2.4	1.7	4.7	3.8	-1.9	3.7	11	4.1	9.6	2.5	11	2.9	9.8	2.8	3.4	5.6	-0.15	3.9	3.9	0.84	6.7	6.5	3.1	-0.53	5.8	3.8	3.5
-0.91	1.6	-1.2	-0.07	0.58	-4	0.83	2.8	0.2	6.1	-5.5	5.7	2.8	-1	1.3	5.1	-0.65	-4.7	3.8	2.5	2.6	1.5	1.7	1.2	-0.58	10	3.4	0.83	1.9	5.3	4.8	3.2	-1.4	3.9	4.8	5.9	0.66	0.17	5.2	6.6	3.5	1.8	-2.2	6	6.5	5.2	0.92	8.6	6.2	6.2
1.1	3.9	-5.7	5.6	-2.1	2.9	-1.8	-1.5	1	0.34	-1.3	3.6	0.07	6.4	1.6	-0.04	-5.2	12	2.9	4.6	-0.68	5.7	0.85	3.8	0.74	11	-5.3	7.9	-5.1	4.6	-3.7	6.4	-6.6	6.5	0.36	0.73	-6.7	1.6	0.62	1.9	-2.8	5.9	-6.3	2.1	-3.5	3.4	-3.9	1.6	0.54	7.4
-4	6.8	-5.4	9.1	2.6	-3.1	-4.2	-1.2	0.75	-0.07	0.6	4.4	-4.7	-1.9	-8.1	5.1	-9.7	-0.54	-9.4	7.8	-4	7.8	-3	3.2	-2.3	6.5	-16	12	4	14	-10	3.2	-4.2	1.5	-0.04	3.9	-9.6	9.9	-0.07	17	-7.9	5.6	2.5	11	-1.4	7.2	-1.7	3.4	12	5.2
-13	7.1	-4.5	6.2	3.1	-2.7	-21	4.3	-19	6.9	-4.2	6	-7.6	13	-6.8	13	-3.3	12	-13	15	-4.6	22	-3	17	1.1	4.4	-3.8	4.3	6.8	22	1.4	6.2	-0.41	6.4	3.6	22	-9.6	12	-7.8	4.4	-4.2	14	-6.6	10	-7.2	3.7	-14	14	-15	15
-7.2	-4.6	-3.4	-15	-12	-21	-0.96	13	-7.8	-6.1	-3.1	-24	1.9	-23	5.9	-58	2.3	-25	-1.4	-43	4.7	-50	-6.7	-47	-4.5	-37	6.1	-32	-6.5	-95	-1.8	-35	-8.6	-79	-5.1	-93	-9.8	-42	-15	-23	-5.7	-74	-9.5	-41	-8.3	-40	2.5	-20	-5.8	-36
3.5	-42	6.3	-70	5.1	-39	6.9	11	1.5	-62	-4.7	-1.2e+02	-1.9	-1.3e+02	-0.58	-1.2e+02	4.2	-20	-0.36	-1.3e+02	3.8	-64	-3.3	-1.6e+02	-2.9	-58	2.9	-40	-3.5	-58	1.3	-47	-6.2	-61	-1	-1.2e+02	0.77	-90	1.4	-25	-1.4	-1e+02	-0.02	-40	-4.7	-49	-1.5	-1.8e+02	-1.8	-2.1e+02
12	14	16	13	7	12	3.4	-3.1	1.1	11	0.42	20	-2.1	20	-1.8	39	2	28	4.5	28	4.7	30	2.2	18	9.3	20	4.1	26	8.7	42	4.1	12	9.9	6.6	2.5	37	7.3	11	19	13	5.1	26	4.4	7.2	11	6.9	12	52	16	45
-7.2	9.8	7.9	6	-3.1	-7.2	-10	5.7	-9	2.1	-3.9	-5.7	-5.6	3.9	-1.6	-2.4	-6.5	-6.9	1.5	1.7	-1.3	1.5	-3.8	4.4	4.7	-10	-0.93	-8.6	3.9	-6.6	-1.2	-2.1	7.1	-15	0.57	-6.9	-5.7	3.7	5.5	1.5	0.22	-7	2.9	-13	11	-9.2	1.5	2	10	3.5
1.9	-4.5	-1.2	-0.58	5	1.7	-7.3	-0.08	9.7	-1.4	0.6	-0.4	-8.2	6.7	5.1	1.4	5.9	-8.1	2.8	2.4	2.1	4.5	-5.4	-0.66	3.2	-3.8	4.1	-2.1	-2.2	2.6	8.4	0.11	3.2	-6.4	1.6	1.8	0.17	1.4	5.4	-5.8	1.3	-3.8	3.1	-5	4.2	0.7	-0.26	-2.7	10	3.8
2.5	1.3	-3.8	3.1	-8.8	0.86	-2.1	5.6	-0.09	1.5	-5.9	1.5	-3.5	-4.9	8.4	1.7	11	1.3	1.9	-3.1	2.9	5.1	-5.5	-8.6	9	-1.1	5.7	3.2	1.7	-4.1	0.38	-1	3.6	-8.3	2.1	3.7	4.8	4.4	5.6	-0.25	3.9	-4.2	-0.34	-9	-2.6	-3.1	-6.5	-5.3	-1.6	-3.1
-12	2.5	-7	-0.52	-4.2	-3.1	3.8	8	-5.6	-4.2	-9.4	-0.58	5.8	-3	0.33	6.3	3.5	-4.6	3.6	-3	-1.4	2.8	-2.5	-5.2	-4.2	-13	-4.2	-0.25	-3.6	-3.4	0.26	-6.5	-5.5	-17	-0.73	-0.46	3	-8.5	-6.4	-3	-0.98	-7.3	-4.8	-9.3	-3.5	-15	0.25	-0.86	4.1	-9.3
-6.5	0.71	-12	-0.78	-9.3	-9	-3.2	-1.4	0.89	2.3	-12	5.7	-5.1	-2.6	1.1	7.2	2.4	-8	2.3	-1.3	2	-0.38	-3.1	1.9	-2.7	-4.5	2.2	-0.62	-2.6	2.3	1.2	0.36	-4.7	-8.3	3.2	4.8	1.5	-4.4	-9.5	-4.1	1.7	-2.1	4.2	-6.4	-3.5	-3.9	0.35	-3.5	-1.2	-5.3
-6.5	-0.43	-13	2.5	-8	-3.8	-3.6	-2.2	-1.9	2.3	-4.2	0.51	-3.2	-9.3	-1.7	-5.7	2.8	-6.6	-7.8	-9.1	2.5	-3.7	-17	-10	3.1	-7.5	0.93	-3.9	-4.2	-1.9	-3	-5.3	-0.65	-4.5	2.1	-5.3	1.1	-9.7	-7.3	10	-2	-7.8	4.2	-4.7	0.55	-2.8	-8.6	0.79	-8.2	-5.2
-1.4	-0.04	-2.3	13	0.01	5.7	-1.7	1.9	-2.1	4.9	1.8	16	0.69	-3.8	-5.7	4	4.6	-3.9	-3.7	-3.9	-0.31	8.3	-4.7	-8.1	-0.67	5.6	-1.9	16	-2.1	12	1.7	7.2	-1.9	6.9	0.98	5.9	5	7.5	2.5	13	2.6	11	4.4	11	-2.3	7.9	11	9.9	10	9.8
2.5	-2	-1.6	3.8	3.4	3.4	3.2	0.42	3.6	3.7	5.5	13	2.6	9.9	0.02	3.6	4	11	3.4	4	0.41	6.5	8.3	6.1	2.8	1.9	-9.1	2.1	1.3	10	-3	1.9	-1.1	1	-5	4.8	0	6	-8.3	4.2	-5	-0.81	4.6	4.2	-0.85	-0.07	6.3	-1.5	7.5	-0.66
-5.7	4	-5.1	1.6	5.4	4.4	-1.3	3	3.5	2.6	5.8	5.5	1.1	17	6.7	6.8	8.3	2.7	9.4	10	5.9	6.3	6	9.5	4.8	-2.8	3.2	0.17	5.1	0.93	2.1	3.1	4.6	-8.6	4.9	2.6	8	-5.6	0.33	0.17	4	-3.9	3.7	-5.7	0.14	-1.6	1.1	-4	2.8	0.23
-0.05	-8.6	3.8	-3.4	14	-1.4	-0.27	3.7	2.4	-1.5	15	0.6	4.3	8.2	-0.51	4.4	11	-3.3	6.4	1.2	5.6	4.4	5.4	7.4	0.8	1.7	9.2	-1.3	11	-2	6.4	11	8.1	3.5	4.7	7	3.3	7.5	11	3.3	3	1.8	8.1	3.3	8.5	1.8	-1.4	6	0.91	3.4
15	-7.8	11	2.5	17	-6.6	3.7	0.33	9.8	-1	11	3.8	3.2	6	-4.2	5.7	-1.2	-8.4	1.2	5.8	1.5	-0.97	2.9	4.7	5.4	-1.5	-1.9	-0.94	-6.2	16	5	2.8	7.7	0.71	-6.7	3.7	4.5	-1.6	-2.7	-1.2	-2.1	3	9.3	1.1	12	2.8	-5.4	3.8	-2.3	7.6
19	5.7	6.2	9.2	6.2	4.4	10	2.9	18	5.5	11	7.9	4.5	5.9	0.86	0.1	-3.1	3.3	2.3	7.5	-1.6	3.7	4.1	10	3.6	7.4	4.8	6.5	-6.5	20	0.52	-0.95	4.8	6.7	-6.1	11	6.9	7.9	-3.8	2.8	0.53	7.7	3.3	12	5	5.2	-7.5	5.3	-9.2	17
4.1	0.09	5.2	5.4	15	6.2	3.8	2.5	1.8	5.7	11	3.6	4.2	8.9	2.3	-1.8	11	13	12	7.3	8.1	5.5	12	7.3	7.3	8	3	11	10	2.3	6	3.6	6.5	8.4	-0.98	7.1	6.8	9.8	-1	4.7	3.7	6.7	13	9.4	5.7	5.6	-2.6	6.8	1.3	11
5.4	2.4	5.6	6.5	1.3	3.6	2.8	9.9	12	12	5.2	13	5.2	8.6	7	2.1	9.3	13	11	5.1	6.1	12	11	5.7	9.7	9.1	-0.29	2.4	4.3	2.4	3.9	5.1	6.8	6.3	5.3	5.4	2.1	2.3	0.91	8.6	5.3	5	11	4	9.2	7.6	9.8	7.2	15	7.6
8.3	1.8	-4.4	5.5	-7.1	12	0.44	7	5.3	12	2.4	16	5.7	1.6	3.4	7	8.8	12	0.27	2.1	2	9.2	2.1	0.46	5.2	4.6	-1.8	-4	-5.5	0.76	-0.23	-0.36	5.7	10	-0.96	7.5	5.2	6.9	1.1	5.4	-4	4.4	4.6	7.3	4	9.8	-0.49	8.2	2.5	7.8
-0.06	-3.1	-11	0.96	-6	1.6	-7.6	5.8	2.2	5.2	-2.7	4.2	0.58	2.4	3.3	1.6	4.6	7.2	2.6	-8.1	-1.4	9.6	1.8	-1.2	-1.2	8.8	1.8	8.3	0.91	7.2	3	8.1	2.2	4.1	2.7	9.2	1.8	6.4	4.3	7.8	0.91	8.1	-1.8	2.7	2.1	6	8.5	4.4	3.5	13
-2.9	-1	-3.4	-0.05	0.36	-0.7	-4.2	7.9	-1.3	8.7	2.9	4	-2.5	5.8	5.4	7.4	12	-2.8	8.7	-0.61	5.3	3.1	10	3.1	2	12	-1.1	6.7	-2.6	-1.3	-0.82	6.4	2.8	-1.4	-0.79	0.03	5	9.1	-1.2	12	2.3	4.6	-4	4.9	1.1	-2.3	10	6.6	3	7.2
-2.6	-1.8	0.13	-3.6	3.5	-5.2	6.4	-1.5	7.9	4.7	0.48	-0.42	1.1	-6	14	-5.7	4.8	-7.6	17	-5.7	6.7	0.86	18	-11	11	4.9	4.7	-4.8	5.1	-0.1	5	-2.5	9.3	-6	4.9	4.3	8.7	-4.7	-1.3	-9.1	4.1	0.81	11	-1.1	3.5	-3.3	6.5	3.2	4.9	-5.5
2.9	5.4	7.5	0.36	7.1	-7.4	7.3	3.1	11	5.3	2.5	-1.9	7.9	2.6	12	-1.8	3.5	3.3	19	1.3	2.6	0.93	16	2	3.4	3.3	8.6	-0.63	-2.8	-0.7	4.9	8.5	4.6	1.6	1.7	3	7.4	1.6	2.6	0.76	2.3	0.11	9.2	2.4	4.4	4.5	8.6	4.2	7.1	-3.7
3.3	0.15	5.2	3.1	8.6	2.5	1.7	9.4	4.4	9.3	1.3	6	3.6	-0.07	8.2	0.5	6.2	-8.5	9.9	-0.38	7.4	-0.48	9.7	4.1	5.2	4.2	2.9	6.7	5.5	9.1	10	5.5	3	6.5	10	4.8	2	3.1	2.6	4.6	7.2	5.4	5.3	5.5	3	7.4	5.4	9.1	11	4.9
8.3	13	3.4	5.2	3.3	6	-9.2	5.2	-4.7	9	-0.77	5	2.3	5.2	7.7	4.8	1.1	-3.9	6	-1.7	-0.56	3.3	2.6	3.5	6.4	3.1	6.2	5.1	14	12	8.5	-7.2	-2.5	-2.8	12	2.4	-2.5	-2.7	9.6	1.8	3.6	3.2	-2.4	1.8	3.4	5.2	7	6.6	4	3
-3.5	12	7.4	6.4	1.3	1.9	-7.7	5.4	-11	12	-0.97	8.6	0.34	11	0.65	2.9	7.3	6.9	2	1.9	-2.2	5.5	-3	-2.6	-0.67	2.7	-2.8	0.75	-1.9	7.7	1.8	-4.8	-4.1	-7.5	-1.8	-0.07	-7.6	-1.2	5.3	1.9	0.38	-1.3	-8.6	3.2	-5	4.4	2.1	11	-0.95	5.5
1.4	-2.3	2.7	-2.4	2	-1.7	8.4	12	2.1	5.5	0.04	0.02	-4.6	7	-0.74	-3	-5.4	7.4	3.2	-1.5	-4.2	6.9	-0.71	-6.3	-0.47	2.5	-1.3	-2.5	-0.31	5.3	0.14	-5.4	1.9	-0.54	-2.3	-0.34	0.43	-3.5	-2.6	-6.2	4.5	1.5	1.1	-0.63	-3.8	4.6	-2.2	4.2	-5.5	6.1
12	4.4	8	2.5	-1.5	-0.25	1.2	6.2	-3.8	3.9	0.21	-0.21	-0.14	2.6	2.6	0.42	-1.2	2.2	1.8	2.9	6.8	4	4	11	11	6.3	3.8	1.9	0.35	-3.5	6.3	-2.6	0.68	-1.6	7.3	3.7	5.5	-3	16	2.3	6.1	1.7	2.4	-2.2	-1	-0.79	-3	11	-7	7.7
-1.4	-0.57	0.01	-2.4	-9.5	-11	1.4	-0.52	0.3	-1.8	-7.8	-3.4	-7.2	5.7	-0.9	1.1	-8.4	-7.4	-7.1	7.3	-7.2	4.8	0.7	9.2	-5.2	-2.9	-14	-2.8	-6.1	-1.3	-8.8	-0.85	-5.1	-1.1	-0.42	0.31	-8.1	-6	-8	-5.7	-7.6	-1.2	-2.8	3	-1.7	-1.6	3.7	6.3	3	-0.27
6.1	7.7	7.7	-13	0.24	-31	4.9	-22	11	-4.4	7.7	-7.5	6.6	4.8	11	9.5	9.3	-8.4	0.96	3.4	1.7	1.4	1.8	5.1	-7	-8.2	1.2	1.1	-1.1	1.1	2.6	0.74	1.4	1.1	0.83	0.99	-0.08	-2.3	-2.6	3.3	-3.8	-5	-6.4	6.6	5.7	1.9	23	13	20	3.6
-72	-5.2	-63	-19	-46	-38	-21	-39	-1.2e+02	-6.2	-90	-5.4	-25	-0.28	-17	6.1	-61	-8.9	-32	-4.1	-32	-0.18	-17	0.8	-13	-5.8	-3.8	-2	-6.6	-1.6	-11	5.7	-4.7	7.8	-11	-0.96	-11	0.29	-0.12	0.05	-1.3	-0.51	-21	9.2	-40	1.2	-1.2e+02	7.1	-1.3e+02	6.3
-27	0.11	-18	-9	-42	-8.5	-48	-13	-44	-2.4	-14	5	-37	0.86	-47	10	-78	-5	-54	-0.31	-34	2.1	-39	-2	-19	1	-7.8	0.19	-7.3	13	-9.5	1.2	-29	4.9	-3.2	8.1	-0.95	-1	-5.2	1.6	-3	7.2	-36	6.6	-70	-3.5	-60	8.9	-74	14
-3.9	4.5	0.97	-1.6	-5.9	-5.3	-5.8	-5	18	2.5	2.5	1.6	1.4	6.4	-3.9	9.6	8.5	2.7	-1.6	4.8	6.4	6.5	-13	2.9	-14	1	-9.3	5.9	-6.3	8.5	-9.6	6.4	-12	6.8	-6.1	7.9	-6.1	1	-13	-5.4	-8.4	4.7	-13	3.8	3.2	4.3	21	4.8	19	8.5
-3.4	19	6.3	14	-1.6	11	-0.96	-7	-6.5	12	-5.1	2.9	3.2	0.27	0.58	12	-5.5	-0.16	-5.3	3.6	1.1	13	-0.46	3.5	3	0.7	0.39	8.1	-3.4	18	-8.6	8.8	2.3	11	-5	8.1	2.2	2.3	-0.37	6.9	0.15	4.7	0	5.8	-2.9	3.3	-6	6.1	-2	4.8
9.9	9.8	12	14	14	8.5	4.4	-8.1	12	7.6	9.8	8.1	8.4	1.1	-0.7	7	12	-6	1.5	6.8	4	-0.84	5.8	3.3	1.2	0.18	2.8	12	-6.1	13	3.4	8.1	-5.1	4.6	-4.8	6.5	5	-0.79	3.7	11	-3.1	5	-0.39	-6.7	1.3	7.5	11	10	8.7	6.8
-0.51	14	10	10	3.2	11	-0.84	-12	3.7	5.6	5.9	11	1.2	6.9	1.2	5.9	6.1	-3.3	-1.1	2.1	1.8	3.9	1.1	8.7	3.6	1.1	3.7	5.2	1.4	4	-1.5	5.8	-3.7	3.8	0.74	13	5.3	1.5	-5.5	-6.3	-2.2	5.8	4.7	-0.15	2.3	1.5	3.8	7.7	8	6.6
-0.63	16	2.8	9.8	4.6	-4.6	-0.24	-11	9.4	5.2	5.6	8.1	4.8	-4.4	-0.96	0.85	4.1	-7.1	3.2	-2	1.1	-1.7	3	1.6	11	0.22	-7.4	9.4	-0.77	8.4	2.4	9.4	8	10	4.4	13	2.3	-0.95	-2.2	6	5.5	4	11	-1.2	-4.6	1.5	3.1	9.1	4.3	6.6
-0.97	10	6	10	5.2	5.6	2	-9.9	13	3.6	12	6.1	2.2	6.5	5.5	-3.4	-15	-4.5	4.8	0.9	1.4	3.7	4	7	1.6	6.3	-1.6	6.4	1.7	9	3.9	7.4	8.7	6.8	-2	7.2	9.1	2.6	0.45	8.3	-1.8	8.8	11	0.36	3.9	8.4	8.2	-0.83	6.6	4.1
1.9	2.6	4.6	9.1	7.2	13	-1.8	-12	-0.7	3.8	7.5	6.8	0.92	7.5	-3.5	-4.5	-3.3	4.6	-2.4	2.4	1.2	6.4	-0.82	5.5	5	7.3	-0.09	4.9	-0.43	4.7	-0.14	1.2	2.2	7.1	-5.2	-2.9	1.9	1.9	-4.1	10	-2.6	11	5	12	8.9	9.1	0.92	11	4.4	6.7
13	8.9	7.2	6	2.1	3	12	-1.4	3.5	1.9	3	3.5	3.4	7.8	4.3	-0.64	-1.8	2.6	2	0.45	-0.72	-0.4	-2	5.4	1.6	6.3	6.6	-3.5	-1.4	12	7	3.2	-4.7	9.7	1.5	9	-0.98	-4.4	2.9	-5.6	-2.4	3.8	-4	4.1	4.6	5.1	3.7	0.16	4.1	5.7
7.9	4.4	5.3	8.1	-4	-5.1	2.3	-7.5	3.1	-0.45	-2.4	4.8	2.5	13	1.3	3.2	5.9	4.5	2.6	5.6	1.8	5.4	-1.6	3.6	0.86	18	4.1	7	-3.9	21	-1.9	11	-6.3	16	-3.9	13	-1.5	13	-3.2	4.9	-2.5	13	-4.6	13	1.8	10	5.5	9.3	5.2	15
-4.5	0.15	-4.1	5.6	-0.83	1.3	9.5	-6.9	8.9	-0.52	4.9	6	2.4	9.1	-5.8	-2.9	6.6	2.6	-5.3	-0.46	0.45	5.7	-4.8	5.8	2.8	9.1	-3.6	9.8	-3	13	-2.6	8.2	-0.3	14	-5.9	14	-2.5	10	0.28	11	-3.1	15	2.6	8.6	1.7	10	0.26	1.3	-3.9	8.4
2.4	12	0.51	15	-0.4	15	7.2	-1.3	4	-0.55	7.2	11	-7.3	10	-1.1	-1.3	-13	5	-5.6	7.7	-6.3	1.3	-9	8	-5.8	6.5	3.6	3.7	16	6.4	-2.9	9.6	4.7	6.1	0.14	13	-6.2	2.7	-1.4	14	2.9	7.2	-1.9	2	2.1	6.8	6.2	5.2	3.1	12
-0.97	1.2	4.2	9.3	3.4	12	-6.3	-0.48	0.85	6.1	13	9.4	-11	-3.6	0.5	1.2	4.2	-0.74	-3.3	4.5	-2.6	7.8	-0.98	9	-7.9	9.4	4.9	2.1	0.91	8	-3.1	6.9	-3.5	11	-1.9	2.8	-6.1	8.6	-4.7	-5.7	0.76	8.9	-6.2	12	2.2	14	7.3	3.9	17	1.1
8.6	7.4	12	12	3.9	11	4.4	-0.04	0.4	1.2	-2.5	9.7	-3.6	4.5	5.1	7.3	15	3.9	5	12	5.4	4.4	-0.84	12	-2.6	13	-7.4	9	-5.2	16	-4.4	14	-2.7	20	-4.7	13	-4.6	7.2	-5.8	15	-3.8	12	-1.6	7.3	4.5	8.3	2.9	2.1	9.9	-0.28
3.2	3.9	7.7	8.8	-2.6	2.3	-4.9	-6.9	-1.5	3.9	-4.9	7.1	1.6	3.7	-0.06	14	9.1	3.5	2.6	13	6.9	3.5	-2	8.3	-0.83	15	2	9.3	-0.31	11	-0.03	12	2.1	14	-1.6	15	-7.8	9.3	12	8.2	-0.3	10	3.1	11	8.3	15	15	13	13	11
-3	5.6	-5.7	9.2	-11	5.6	-1.3	2.1	-2.8	-6.2	-3.3	6.9	-3.6	2.9	-0.01	0.82	-4.5	3.6	-8.1	-0.43	-1.2	4	-15	0.82	-11	14	-11	8	-12	16	-7.9	13	-8.1	7.4	-8.3	15	-8.4	9.8	-4.5	11	-6.8	15	-14	8.1	-2.2	13	3.6	8.9	2.9	10
-9.5	0.11	-13	7.8	-13	-0.57	-9.8	-9	-12	-0.67	-8.6	6.9	-4	-4.3	-5.4	-0.3	-2.7	2.3	-8.2	2.8	-5.3	5.2	-17	4.7	-10	4.7	-10	3.6	-3.8	7.7	-7.8	4.5	-4.1	6.6	-8.8	6.7	-6.8	1.8	-11	-4.5	-9.6	8.8	-17	0.11	-8.4	6.2	0.69	2.5	-1.3	-2
-6.4	3.8	-12	0.92	-12	12	7.1	-6.5	-10	5.3	-7.4	2.6	-6.2	1.3	-5.4	-1.1	-5.9	1.5	-9.1	3	-4.7	5.4	-7.8	9.6	-5.6	9.6	-6.8	1.4	-7.8	3.8	-4.7	7.6	-7.5	4.4	2.1	3.3	-7.7	8.4	-6.7	7	-9.6	11	-4	7.5	-7.4	9.2	-2.1	2	-5.2	0.43
3	1.8	-6	2.2	2.3	6.1	3.4	-0.48	-0.62	-1.1	-2.8	1.6	3.2	1.3	-1.9	4.7	-4.2	-3.9	1.5	9	-4.1	3.4	4.6	8.8	-1.9	6.9	0.13	3.9	-8.6	12	-2.9	12	-4.7	10	-4.7	8.8	2.4	7.5	-8.7	8.6	0.94	11	-6	9.5	-1.2	11	0.93	8.8	-5.6	7.6
8.9	5.1	9.8	0.8	14	-0.55	11	-8.9	3.3	-2.7	7.4	5	6.6	8.1	-0.73	5.8	5.6	3.4	3.8	8.8	2.1	5.1	2.1	3.7	-0.24	9.2	-4.7	-2.3	-12	2.4	1.1	1.1	-0.76	6	-2.2	9.5	-3.9	0.39	-2.1	-0.01	-1.7	8.4	-3.9	7	0.5	10	9	3.5	2.1	6.4
6.7	-1.9	0.7	3.2	-0.66	9.3	5.4	-6.3	7.2	-0.68	3.5	-0.83	-2.6	9.1	-6.2	0.33	-4.8	11	0.24	2.7	-4.2	7.1	-1.6	6	-5.9	6.2	1.1	0.7	0.44	3.4	-0.81	3.9	3.4	0.5	1.5	4	-9	5.5	0.69	-6.2	-3	2	-1	0.54	-4.7	-1.3	9.8	-5.4	-1.5	2.1
3.2	-12	0.12	2.8	-1.2	3.5	-1.2	-0.78	-4.6	-5.7	4.9	4.1	-2.1	2.1	-3.4	-4.7	7.5	1.8	-2	2.3	0.43	0.79	-7	0.43	-2	7.9	-2.1	2.7	-3.1	7.9	0.25	9.7	-2.3	12	-4.8	7.4	-4.7	13	-1.9	-0.03	-3.9	10	-4.5	7	-3.2	6	-0.36	3.1	-6.4	5.2
0.85	-5.2	-2	3.4	3.6	5.9	7.2	-6.9	4.7	5.3	1.2	10	-4.5	9.5	-2.7	4.6	7	-8.8	-6.9	1.6	-0.64	-0.22	-6.8	8.6	-2.3	7.7	-6.2	11	-13	9.1	1.1	9.9	1.1	13	0.2	11	-2.7	4	-4.3	-1.5	-3	7.5	-6.3	13	-0.01	11	0.97	4.1	-3.7	10
5.6	20	3.6	11	-3.1	6.7	8.3	-5.7	1.6	11	1.3	12	-8.2	1.2	-6.2	-1.5	-13	-0.24	-3.8	1.7	-5.5	0.9	-6.7	-1.6	-5.2	6.8	-10	3.6	4.3	4.8	-6	2.2	-1.8	3.3	1.2	11	-9.3	7	-0.93	-2.6	-0.04	5	-4.7	0.43	-4.1	7.8	7.2	12	-1.4	9.7
-2.3	1.2	11	7.2	12	3	0.1	-4.2	-0.42	-2.2	19	7.8	1.3	-1.7	-3.7	-3.1	0.93	-4.3	0.25	-4.1	5.8	1.7	-5	-1.5	10	8.1	9.5	6.5	18	13	6.5	11	4	8	10	9.2	3.5	8.5	15	6.9	2.7	8.9	9.7	5	3.2	11	-9.6	5	-16	8.3
-13	0.51	-7.3	0.27	4.8	-0.11	-8.1	-19	-5.6	-11	6.7	6.3	3.5	2.3	-7.1	-1.5	14	6.9	-4.3	-4.4	8.2	-3.3	-14	2.4	9.2	14	3.2	1.9	3.4	15	-1.3	1.3	-6.9	8.8	-3	7.5	2.1	4.5	-4.4	-2.3	4	12	1.9	11	4	12	-8.4	12	-16	20
-3.6	17	-7.5	17	-9.3	20	-0.17	-9.8	2.5	4.7	3.5	20	-8.5	4.4	1.5	-0.59	-12	4.8	-3.8	4	0.62	7.2	-8.7	4	0.6	9.1	4.5	-3.7	2.6	9.9	-4.8	-4.7	-0.07	11	-6.1	4.1	3.1	0.2	6.7	-5	-6.7	12	7.9	5.1	-0.08	7.4	6	12	13	11
9.1	-22	0.41	-27	-9.9	-4.7	5.3	-22	13	-25	-4.2	-32	-0.83	-17	0.1	-20	4.5	-16	-0.26	-32	7.5	-12	-0.03	-40	-4.5	-14	0.7	-28	0.77	-32	4.2	-25	-5.7	-27	0.73	-45	1.2	-19	6	-22	0.1	-39	0.92	-11	-2.5	-16	6.3	-52	16	-56
14	-8.3	8.6	-12	-1.1	-28	5.2	6.6	9.6	-8.7	1.3	-23	2.7	-28	3.9	-25	8.8	-12	0.71	-36	0.63	-7.6	4.9	-40	0.92	-14	9.2	-15	0.13	-17	6	-3.1	2	-29	2.8	-22	9.6	-0.79	2	-0.9	6	-16	3.9	-7.6	4	-6.7	8.2	-21	17	-26
6.1	-10	4.7	-9.1	2.3	-12	4	-14	9.4	-9.7	-3	-6	-0.12	5.4	1.3	-0.76	-1.3	8.6	2.5	-6.3	-4.8	7.5	5.1	-7.3	1.4	-0.19	3.7	3.4	-2	3.9	-1.3	1.2	4.4	-7.4	-1.1	6	9.1	-2.5	-3.4	-0.04	-1.6	6.5	11	-3.9	-0.43	-4.1	5.6	5.9	17	0.93
9.4	-2.7	-1.9	-7.8	4.3	-12	16	-5.6	13	-3	-1.3	-2.7	0.69	-2.9	-2.2	-1.2	7.8	-7	3.1	-6.6	0.29	-7.8	2.1	-9.5	7.4	-5.3	-8.6	-9.3	-8.7	-5	3	-8	4.1	-6.5	-3.3	-2.2	-5.8	-7.2	-2.4	-5	0.59	-2.7	-2.4	-6.1	-3.7	-17	6.8	4.9	10	-1.3
15	-7.5	0.23	-14	1.3	-14	6.4	2.3	8.8	-4.6	4.9	-12	5.5	4.4	1.7	-6.1	-3.3	-0.42	0.33	-8.3	-3.8	-5.5	0.11	-7.5	0.67	-14	2.8	-15	12	-3.9	5.3	-9.5	3	-18	6.8	-4.6	-1.9	-9.8	8.9	-12	-0.81	-4.1	7	-20	-3.1	-16	11	-0.49	6.9	-7.8
-0.73	-7.5	-5	-8.8	1.6	-15	-1.5	14	8.1	-14	16	-7.5	6.7	-8.3	-0.23	-3.8	3.4	-6.5	3.6	-10	-1.6	-13	3.9	-13	2	-9.2	3	-5.5	5.6	2.9	5.3	-11	2.9	-12	6.3	0.74	-0.69	-8.9	3.9	-0.57	1.2	-7.2	5.6	-4.3	2.3	-9	0.94	9.7	-0.68	8.8
5.3	1.8	-0.63	3.1	-1.5	-1.9	11	8.8	8.2	2.7	9.9	1.1	1.5	-6.8	1.6	2.4	3.4	-11	2.8	-3.1	1	-1.4	3.5	-2.6	0.89	-1.2	6	7.9	8.1	10	-2.4	2.7	0.51	-1.7	3.4	4.9	0.32	6	0.29	6.7	10	6.7	1.9	3.1	-3.8	-0.73	8.1	8	-1.8	1.9
0.11	-5.8	-1.3	-1.5	1.2	7.3	0.75	3.7	4.7	-4.2	12	2.9	0.31	12	2.1	6.5	4.4	5.8	2.2	8.8	-0.33	6.4	-6.8	9.1	6.3	-0.58	5.1	1.6	16	2.8	1.8	3.5	1.1	6.2	1.5	5.9	-1.7	3.8	9.2	-5.1	3.7	8.4	8.8	5.3	2.5	2.2	11	-2.6	10	-5.9
7.7	-9.5	9	0.43	11	4.9	2.5	2	8.7	-2.9	9.4	3.2	0.13	12	1.8	9.4	8.3	9.2	1.5	7.2	2.8	8.1	-0.59	6.7	5.3	1.6	3.3	5.9	7	7.8	5.6	10	2	8.8	-0.07	13	5.9	7	9.5	3.9	0.79	5.1	2.1	12	4.7	11	11	-11	13	-9.5
10	2.6	9.1	3.6	9.7	1.9	14	9.6	3.9	2.5	2.7	0.79	5.8	11	4	9.7	-2.6	3.7	5.4	6.1	3	8	9	6.3	-6.8	5	0.85	11	8.8	11	-3.2	11	-3.8	6	5.2	8.7	-6.9	11	8.3	17	0.7	8.4	-8.1	3.1	-1.6	6.1	8.9	-8.6	8.2	-11
9.7	6.2	8.7	1.7	6.2	7.5	9.2	10	6.4	3.8	1.4	3.4	2.5	2.6	-0.95	3.7	0.46	-1.1	-0.8	9.6	3.2	2.5	-2.3	9	-0.41	10	0.52	0.01	12	3	-4.1	6.1	1.2	8	7.2	7.9	-5.8	7.7	4.1	1.3	-2.4	4.9	0.81	9.3	2.7	1.9	5.3	-2	5.7	-9.5
-3.1	3.4	-4.2	6.4	-6.1	7.6	6.2	22	6.1	7.2	4.6	6	-0.79	6.9	-4.7	7.1	-1.7	0.68	1.2	10	0.56	6.9	-1.6	12	1.6	7.5	-2.6	2	-0.16	-0.24	-4.4	3.9	8.6	13	1.6	7.7	1.7	15	-13	-6	-0.42	6.4	6.7	6.8	1.4	7.4	4.3	0.04	6.9	-10
-7.5	-2.2	-5.3	9.7	-13	10	0.4	0.69	4.4	3	4.9	5.6	-1.3	11	-9.7	6.5	-1.8	6.1	-2.9	6.6	-2.6	1.2	4.7	7.4	-2.3	6.8	4.2	5.2	3.5	9	-6	3.8	6.7	7.5	-3.8	2	-2.5	1.9	-4.6	10	1.3	5	3.4	11	0.21	12	9.9	-6.2	8.1	-5.3
4.1	5.8	3.3	11	-5.4	17	-2.7	-2.2	2.8	4.2	0	12	0.01	7	-5.8	7.2	-1	7.8	-5.2	2.3	-3	5.6	1.2	5.5	-0.88	12	8.7	8	3.4	12	-2.9	3.2	-1.6	6.9	1.7	6.3	-4	5.9	1.2	-0.19	-2.4	6	1.3	8.1	4	7.7	1.3	7.7	0.04	-2.3
5.8	5.7	-2.9	8.4	-8.9	7.1	-2.3	7.6	4.8	6.8	-8.4	13	-1.9	6.9	-3.5	2.9	-2.2	-3.9	-3.4	1.8	-2.2	0.87	0.78	4.6	0.63	11	-2.2	5.5	-6.9	0.22	-0.6	5.1	5.8	7.3	4.8	2.5	5.5	13	5.5	-1.4	-0.63	7	1.1	7.3	0.88	5	-0.44	-12	2.7	-10
5	6	-1.9	14	-3.8	4	0.38	8.1	5.3	5	3.5	13	-2.2	6.3	-6.5	5.5	-9.6	-1.5	-6.3	7.6	-7.5	0.6	-1.7	2.2	-2	8.2	-7.7	-5.9	-8.2	9.4	-2.7	8.8	-3.2	12	-5	5.5	-3.5	11	-9.5	2	-2.6	5	-0.32	7.9	-2.7	6.7	-5.1	1.6	2.8	4.7
6.2	-16	0.7	-20	2.4	-2	0.97	1.2	9.4	1.2	2.7	-31	2.9	-2.8	-0.45	8.9	-4	0.62	3.3	5.8	-0.63	-1.7	5.9	-1	-8.5	-12	-2.1	3.7	-5.6	11	5.3	-1.7	-1.1	9.3	-2.4	4.7	0.53	-4.4	3.4	9.9	-5.2	-9.7	-1.4	-4.3	0.13	-7.3	13	-45	11	-39
5.7	-12	-2.2	-13	1.5	-7.5	0.13	2.2	6.6	-1.8	1.9	-14	8.6	-2.4	4.2	4.9	-0.98	14	2	-0.04	5.3	0.02	2.8	3.9	-3	-2.1	-0.33	1.1	1.5	-1.4	8.1	3.7	0.26	-2.4	1.7	6.8	-0.22	-6.8	6.9	3.9	2.9	0.77	-5.7	-3.2	-1.1	-1.7	9.1	-9.4	8.8	-8.4
3.8	-9.4	0.3	-2.1	0.51	-4.2	9.3	-2.6	6.6	3	-1.7	-5	6.2	-8.7	2.6	-2.7	2.4	-3.2	0.73	-1.6	0.91	-6.8	4.8	-11	-1.2	-7.8	1.4	0.61	-2.8	-6.7	-2.3	-7.6	-3.9	-5.5	-4.4	-2.9	2.1	-2.8	2.1	-4	-0.16	-6.3	-6.3	-4.7	-3.7	-6.1	-0.26	21	2.3	28
-1.4	7.6	2.7	-5.1	-3.8	1.3	3.4	8.2	-0.77	4.4	-3.2	-6.6	3.2	-4.3	3.4	1.4	-5.6	-6	0.69	2.7	-7.1	-7.2	-6	-4.5	-6	-3.6	-7.6	-5.4	-0.46	-3.3	-4.9	-11	-3.5	-10	3.1	-2.3	0.44	-3.2	-3.4	4.5	0.77	-8.4	-3.8	-2.6	-4.3	-8.1	2.3	0.26	0.77	1.9
-3	13	-7.8	-1.6	-5.3	-2.5	-3.6	7.7	4.8	5.3	0.97	-4.7	6.1	15	-1.4	-0.04	0.62	1.1	-4.7	17	-5.8	0.44	-0.29	17	-5.7	-16	-11	-0.38	-10	-1.1	-2.7	-7.4	1.5	-10	-0.88	-1.3	-3.6	-7.4	-10	-1.8	-3.1	-8.7	-3.7	-10	0.19	-7.6	-4.7	1.3	-7.7	1.9
4.3	1.6	-3.4	-6.5	-3.8	-6.6	2	5.1	10	0.12	2.9	-13	1.5	16	3.3	10	6.1	5.7	-2.2	16	0.07	1.5	2.1	15	-0.29	-10	4.1	-1.7	-0.37	-3.1	2.2	-5.8	4	-2.7	-0.25	1.6	1.5	-1	-2.8	-4.5	1.8	-2.5	-0.17	-6.2	5.1	-8.4	-5.9	3.5	-6.8	5.7
8.5	1.4	5.5	-6.8	12	7.1	2.9	5.4	12	2.3	5.2	-6.8	4	1.8	-0.52	-3.6	7.6	5.6	4.7	4.5	-2.9	-4.2	7.8	7.2	-1.1	-7	6.5	-1.6	-0.54	-6.6	2.4	-8.4	-0.99	0.33	-1.4	3.2	1.5	-6.9	-1.4	0.33	-1.5	-2.8	0.17	-4.7	-0.69	-0.05	-2.1	-1.6	-4.8	1.7
2.3	4.9	5.9	5.8	16	3.7	5.2	3.2	8.5	8.6	6.8	-1.9	2	2.4	-1.5	3.2	5.1	5.2	2.2	2.2	0.09	-4.8	5.2	7.5	5.9	-9.3	2	4.1	2.2	1.6	4.4	-1.2	6.8	5.3	6	2.6	2.7	-2.4	3.7	6	0.46	-5	9.9	1	6.5	0.42	3.7	-6.7	0.65	4.3
28	-4.8	23	3.6	24	0.67	27	1.2	35	1.8	29	-1.2	4.6	4.8	3.3	-7	1.9	0.34	3.5	-7.2	4	-1.9	5.8	-14	9.1	-9	2.4	5.1	9.7	9.8	2.4	-1.4	10	4.5	8.1	2.8	8.9	3	1.2	18	9.8	-1.1	9.3	0.22	12	10	17	-18	12	-23
-1.2e+02	-31	-94	-45	-56	-23	-55	-3.9	-1.5e+02	-19	-1.3e+02	-44	-11	-92	10	-1e+02	-2.1	-84	2.7	-1e+02	4.8	-1.1e+02	2.8	-87	2.2	-48	-1.4	-30	-4.1	-94	-5.9	-36	7.2	-86	-6.3	-77	-3.7	-53	-3.6	-32	-1.2	-58	1.3	-73	-0.87	-64	-1e+02	-44	-77	-50
-52	-31	-7.5	-36	-8.5	-24	-95	-9.8	-62	-58	-21	-48	-27	-1.2e+02	-7.2	4.4	-17	2.9	-14	-23	-5.6	19	-14	-81	-0.36	-16	-2.2	-13	-11	-32	-3.4	-40	-13	-46	-6.5	-25	0	-35	-12	-25	2.2	-12	-9.3	-65	-8.9	-73	-53	-62	-57	-35
30	15	33	24	18	23	14	8.9	36	18	36	44	0.47	49	-3.3	5.5	-0.56	25	-2.9	24	-2.6	5.9	1.5	56	-2.9	0.15	-0.82	-41	-3.4	-70	0.5	-12	-11	3.2	1.8	-73	-4	3.5	3.6	-23	4.9	-35	-4.7	32	-0.25	27	26	64	19	55
16	-7.4	13	-9.6	13	-5.9	12	5.6	8.3	-5.8	7.4	-0.31	6.3	28	9.5	25	6.8	20	13	31	6.4	14	12	37	0.3	7.9	2.2	7	-0.76	-4.3	2.6	11	-0.52	16	-5.3	13	5.5	8.4	2.1	-2.4	-0.36	12	0.6	13	4.3	13	6.6	19	12	19
21	6.8	23	3.2	16	2.7	23	-1.4	14	4.5	7.5	-0.68	12	1.7	8.1	-11	-0.03	6.5	12	2.5	9.2	-7	7.9	4.1	3.2	-3.6	3.1	3.8	3.8	-2.1	1.8	-2.7	4.9	7.9	4.9	-2	7.6	3.9	4.2	-1.4	1.3	2.3	7.4	-0.23	8.6	-0.2	22	-3.2	23	-4
[truncated: 952 more columns]
