# Supplementary material for: Dyslexia on a continuum: A complex network approach
Source: PLoS One. 2018 Dec 17;13(12):e0208923. doi: 10.1371/journal.pone.0208923 (PMC6296514; doi:10.1371/journal.pone.0208923)
Supplement: S1 File — Detailed information about the archive contents is provided in the included README.txt file. (TGZ) [file pone.0208923.s001.tgz › FS_658_AA_run_1.csv]

0.38	-0.03	-0.59	3.3	3.7	-5.5	0.53	-0.85	-1.4	-5.3	-8	1.6	2.8	-8.4	-5.4	-5.6	-8.3	-11	1.9	-4.2	-12	-3.1	-6.1	-9.5	14	-10	1.7	-9.7	8.1	-8.1	-3.1	-11	-11	-19	15	-3.1	8.6	-5.7	-7.7	-14	3.2	-4.7	4.3	-1.9	-5.9	-15	1.9	-2.9	6	-3
0.23	-0.1	0.3	1.7	8.1	-9.8	3.4	-5.4	-8.5	-11	1.5	1.5	5.3	-16	-11	-11	-7.8	-7.9	-5	-5	-3.3	-14	-1.6	-8.5	-1.3	-7.7	-6.1	-5.1	1	-8.7	-6	-3.4	-9.8	-16	5.2	-5.5	6.5	-6.3	-5.8	-9.7	-1.9	-2.6	2.2	-2.3	-6.7	-8.2	-3.1	2.3	-3.1	1.7
-0.14	-0.13	-16	-4.3	-4.2	-19	-14	-10	-24	-13	-23	-2.3	-16	-14	1.9	-10	3.2	-4.4	-6.3	-4.9	-4.8	-19	3.9	-6.8	-5.4	-1.8	-2.3	-8	3	-6.4	0.02	-2.4	-2.4	-9.1	2.8	-5.4	4.7	-8.1	-8.2	-7.7	-9.5	-6.8	2.3	2.5	-7.8	-4	-0.93	-0.04	-3.5	2
0.91	0.23	-13	-5	-12	-11	-17	-7.8	-19	-20	-28	-12	-19	-9	4.1	-3.1	2.5	-1.4	4.8	0.36	-2.7	2.3	3.4	-0.67	0.16	-2.5	2.5	-12	16	-3.3	0.79	-4.5	4.7	-9.5	4.6	-3.2	5.5	-1.7	-4.8	-5.4	-1.4	-0.7	4.8	3.4	-3.4	-4.9	5.3	-0.98	5.3	-2.4
0.66	0.92	-7.7	-7.4	-8.8	-9.9	-14	-6.5	-6.2	-19	-20	-13	-4.7	-14	0.79	4.3	8	7.7	7.3	12	-6.9	6	9.8	13	4.2	0.2	-0.18	5.1	6.7	7.5	-0.26	5.5	-2.9	-1.2	5.5	7.3	1.4	8.6	-8.8	1.1	0.77	3.9	5.6	0.98	4	3.1	4.8	4.1	13	6
-0.21	1	-1.4	-8.2	-9.3	-15	-7.6	-18	4.9	-3.7	0.67	-5	1.4	-16	-13	6.7	3	2.1	-14	13	-4.3	-1.8	-11	7.6	-2.8	10	-9.7	6.4	-7.8	12	-7.8	18	-18	5.5	2.1	12	-4.3	5.2	-4.4	4.7	-5.2	6.9	-3.8	12	-2.8	7.6	-4.8	5.1	-3.8	13
-1.6	0.7	-16	-5.3	-19	-3.8	-22	-13	-26	-3.2	-13	-4.7	-16	-6.8	-26	-0.57	-12	-4.4	-21	1.4	-14	-3	-22	4.6	-19	2.1	-17	-7	-24	4	-10	6.4	-23	-6.3	-17	4.2	-9.7	1.6	-8.5	-3.2	-15	-0.79	-13	-4.5	-8.2	8.9	-2.6	7	-23	5.7
-1.5	-0.24	-6.2	0.82	-12	-2.2	-8.1	6.2	-29	2.3	-12	5.9	-12	3.5	-20	-14	-20	-16	-23	-17	-13	-17	-20	-9.7	-29	-12	-18	-6	-23	-12	-9.3	-8	-15	-13	-25	-10	-5.6	-5.4	-10	-8.5	-12	-6.8	-13	-7	-4.8	-11	-3.7	0.82	-20	-14
-1.3	-2.1	-0.37	-9.4	-13	-19	-11	-9.5	-16	-20	0.37	-4.3	-12	-9.4	-19	-20	-17	-20	-17	-28	-14	-24	-18	-19	-29	-24	-23	-22	-16	-20	-12	-8.4	-15	-10	-16	-21	-3.3	-14	-6.7	-11	-16	-9.6	-20	-17	-12	-14	-7.5	-8.5	-16	-31
-0.64	-1.6	-3.1	-5.8	-14	-12	-4.5	-8	-7.8	-23	-1.6	-3.1	-12	-15	-13	-20	-12	-17	-12	-23	-12	-13	-13	-22	-9.3	-26	-12	-15	-10	-24	-6.9	-6	-8.4	-17	-11	-22	-8.3	-11	-4.9	-10	-16	-13	-8.1	-14	-12	-4.7	-1.1	-5.3	-9.5	-33
-0.06	-1.3	3.8	-5.4	-8.1	-6.5	1.6	-3.8	8.1	-12	7.5	-2.5	-3.3	-11	-9.6	-11	-4.8	-9.9	-2.8	-16	-6.3	-14	1.5	-11	1.8	-13	-4.5	-11	-3.3	-9.2	3.4	-1.6	-1.3	-3	-2.3	-11	-1.6	-1.1	-1.2	-3	-0.48	-7.2	-7.1	-11	-3.5	-4.1	-2	-1.5	-1.2	-15
-0.12	-1.3	3.1	-0.03	0.17	-1	8.3	-5.1	12	-8.5	11	-1.2	3.5	-8.3	-1.6	-8.3	-5.9	3.3	-2.6	-9.4	3.7	-9.2	4.6	-8.8	-5.5	-11	0.55	-13	-1.1	-5.5	-0.48	-1.8	3.2	-1	-2.1	-8.4	-0.71	-4.3	2.7	4.3	-7.5	-2.4	1.2	-4.8	-3.4	-5	-1.5	-4.9	2.1	-10
-0.4	-1.2	0.13	-5.9	-0.75	-4.9	1.8	-12	1.1	-10	-2.3	0.31	-0.27	-12	-2.6	-9	-3.7	-2	-2.7	-6.1	1.8	-14	-1.8	-5.6	-5.7	-7	-1.6	-11	-6.4	-6.5	-9.7	-0.71	-1.9	1.9	-5.5	-9.1	-1.4	-5.3	-1.4	1.8	-8.6	-6.6	0.11	-8.8	-5	1.1	-0.63	-0.9	-2.8	-4.8
-0.35	-0.19	7.4	2.8	4.7	0.38	3.9	-2.3	-1.2	-2.1	0.9	-2.3	3.5	1.1	4.9	5.2	-0.82	3.2	0.02	0.51	-4.1	-0.25	-4.4	-3.2	-2.9	-6.4	2.2	-1.4	3.4	-4.5	-6.3	1.6	-0.46	-4.3	-3.3	-0.35	-1.8	-0.46	-1.4	5.7	-0.9	-3.7	-6	-0.48	-4	-0.05	-0.36	-1.1	-2.6	-5.6
0.51	0.24	8.3	7.7	11	2.3	4.6	4	7.2	13	7.1	7.1	0.28	2.4	0.96	3.1	11	1.6	14	-1.1	8.6	1.3	-0.66	1.2	5.4	-1.6	2.4	2.5	12	4.3	1.8	0.4	8.1	-1.7	2.8	1	7.3	5	1.3	3.5	5.1	-8.2	1.3	2.2	2.5	-1.8	0.81	1.6	10	-0.95
0.4	0.86	-0.08	12	7.8	7.3	5	8.4	5.6	16	4.1	12	2	9.1	5.6	8.7	-1.7	18	10	7.2	2.6	14	8.2	10	4.5	8.6	2.1	4.4	4.8	5.7	-2.1	3.7	1.5	5.3	2.4	5.9	-3.1	8	-0.9	6	3.2	0.34	2.1	5.4	2.8	2.4	-3.6	1.5	4.3	3.7
0.21	0.22	2.7	6.1	3.8	3.8	-0.27	12	-1.6	8.5	2	7	-3.1	2	-0.53	4.7	-6.8	3.7	0.29	3.8	-7.2	2.4	-0.14	2.7	10	-0.34	4.7	3.4	4.3	1.9	2.2	0.55	6.7	0.79	5.2	0.74	-2	-0.61	3.3	1.2	2.5	0.68	10	2.9	1.1	-1.1	0.61	-0.76	14	1.5
0.64	0.4	4.4	3.4	7	4.2	5.8	11	3.5	9.3	-1.2	7.6	3.5	3.9	7.4	6.2	4.2	8.9	7.6	8.9	7.7	4	0.61	3.4	6.6	-3.2	11	6.8	2.5	0.39	-1.1	-0.98	-0.22	-0.65	1.1	1.1	-0.48	-1.9	-0.69	-3.2	3.1	0.44	6.3	5.5	4	-2.7	3.5	0.74	10	0.4
0.45	0.36	9.8	3.6	7.9	4.6	2	3.7	-0.74	7.2	4.8	0.87	6.5	-1.1	10	4.5	6	8.4	2.4	12	7.2	2.5	6.6	0.38	5.1	3.2	3.1	14	1.8	5	-1.5	-1.5	0.68	-0.32	1.3	6.2	4.4	2.6	2.8	1.3	-2.4	5.5	0.48	7.7	-0.93	4.3	-2.2	-0.55	5.1	3.6
0.16	0.33	-0.16	-0.74	-5.9	1	-4.3	-4.7	-3.4	3.4	4.1	-4.1	-1.9	1	6	7	11	3.2	3.5	2.5	6.4	7	-1.5	8.3	-0.16	3.2	7.5	9.8	-2.1	0.87	-0.1	-4.5	3.8	4.9	-1.1	0.24	-6.8	-1	4.1	-1.6	0.7	-0.24	0.55	6.8	-4.3	0.83	-4.9	2.8	3.8	0.02
-0.02	0.21	5.7	-3.4	-3.1	5.4	4.3	-1.5	1.8	1.9	-0.42	-4.9	-2.2	3	3.2	4.9	1.4	5.8	3.5	2.8	6	9.9	1.3	3.4	-1.6	4.3	4.5	9.5	-3.5	3.2	1.6	1.4	-0.21	-1.6	-6.4	-0.48	-8.8	-0.57	2.8	-1.4	2.9	-2.2	-2.6	-1.4	3.7	0.38	-3.8	2.7	1.2	0.61
-0.18	0.23	7.3	-7.8	2.2	7.3	-0.31	-4.4	4.6	1.2	4.8	-1.1	-2	0.25	2.4	3	-3.6	5.1	3.1	7.4	-1.1	-0.38	2.8	-0.01	-3.1	6	1.5	2.8	-1.2	4.2	-1.1	4.3	-0.23	6.3	-4.8	5	-2.3	-1.7	-6.3	2.4	-8.5	0.23	-0.21	1.8	-1.9	3.1	-1.7	-3.2	-1.1	7.5
0.25	0.16	5.9	5	3.9	8.4	1.1	6.7	4.3	3.2	-0.25	3.4	1.4	7	5.7	7.7	12	4.2	9.3	5.8	4.3	8.4	4.2	3.2	0.97	3.3	1.1	5.6	-0.3	7.8	-0.65	-3.6	6.2	5.3	0.45	11	-1.8	8.5	-3.4	1.9	2	5.3	5.3	8.3	3.1	0.09	-1	-1.5	-2.7	9.4
0.26	0.29	5	6.7	13	11	9.9	8.8	6.5	4.1	5.2	0.62	9.7	8	12	11	11	6.1	6.2	7	7.3	8.5	7.3	7.5	3.5	4.8	4.8	2.8	-4.6	9.3	1.3	-1.6	1.6	10	-0.19	7.9	-1.7	8.2	-0.66	6.7	7.4	7.7	5.7	2.8	3.6	9.8	5.3	4.1	1.5	6.4
-0.02	0.16	-6.5	4.5	7.6	17	8.4	13	-0.02	12	-0.08	6.2	-0.3	18	10	8.7	-2.1	1.9	3	2.2	1.6	6.3	5.8	16	2	7.5	9.8	-1.4	1.1	2.8	3.4	4.7	6.2	5.8	-0.82	3.2	-0.74	4.9	4.1	9.9	5.8	4.8	-0.35	0.93	4.8	5	3.9	1.2	3.2	8.2
0	-0.09	-0.71	2.4	-0.66	16	2.1	4	-3.1	7	3.8	-1.2	-3.6	11	0.45	2.4	-5	-4.6	-0.6	3.6	-0.82	6.8	0.38	9.2	1.8	6.8	-3	-2.5	4.3	-0.63	-1.7	0.24	8	5	2.5	-2.2	-0.86	0.09	2.4	7.7	0.01	9.1	-0.98	-1.8	6.3	-0.61	2.1	0.51	1.1	8.6
0.2	0.28	-0.67	11	-2.2	11	0.99	4.5	-0.54	11	7.5	-0.44	-5	6.4	-0.15	8.2	4.9	1.6	1.7	2.2	9.1	2.4	-2.2	3.7	-1.6	3.4	1.4	-4.5	4.4	10	0.2	0.08	5.9	5.4	0.47	-0.69	-3.8	2.9	-2.5	4.9	-0.72	7.3	5.3	1.1	1.5	4.4	-0.24	1.6	2.5	13
0.05	0.14	-0.12	9.9	1.4	7.5	2.5	7.3	3.8	11	1.4	5.6	-0.18	9.2	2	3.1	1.6	8.7	4	0.36	7.3	3.9	-1.4	2.2	-4.2	3.7	6.7	6.6	-6.5	2.1	-3.6	-2	-4.2	-1.6	-6	-0.95	-6.7	0.71	1.6	-0.64	-1.8	1.1	6	3.1	-2.1	6	0.53	-0.84	3.3	8.7
0.46	0.5	9.7	4.4	9.6	4.4	13	5.1	18	11	17	1.2	12	3.6	6.9	4	0.76	11	-2.4	2.8	4.8	7	2.3	6.5	5	7	3.8	1.9	3.9	7	-0.65	0.87	3.1	9.9	2.2	-0.34	4.6	0.68	-0.33	6.9	4.4	5.2	3.2	5.6	5.7	5.4	-1.3	-3.6	4.5	11
0.16	0.13	-0.4	-1.7	7.5	-1.3	2.1	-1.1	11	2.4	8.9	-1.1	7.2	3.8	4.8	-2.9	1.1	-0.86	3.8	5.3	0.52	-6.1	4.7	1.4	13	3.5	8.7	4.9	9.6	7.2	6	4.7	11	4	7	5	4.2	0.81	-0.39	3.1	2	-0.55	10	-0.75	3.7	0.02	2.8	-2	3.9	0.71
0.24	0.63	-4.1	-4.6	0.36	-2.9	0.48	-6.9	5.4	4.5	-2.5	-3	2.5	0.59	-0.02	5.2	-2.8	5.7	6.7	1	-6.3	2.9	6.8	6.7	6.3	-0.39	5.3	0.26	3.9	3.1	1.5	-3	8.1	-1.5	8.9	-0.21	1.4	-3.3	4.3	-0.52	-1.4	-0.48	7.6	-1.8	10	-4.7	1.6	-6.5	3.9	1.2
0.23	-0.07	-0.36	-4.7	2.2	5.2	-5	1.1	4.8	6.6	0.43	4.3	3.4	6.6	4.8	0.66	1.7	6.7	9.4	2.1	10	3.7	1.6	6.2	2.2	5.6	11	6.4	0.61	2.5	-0.79	2.3	5.9	3.4	6.2	4.2	3.2	2.1	0.58	3.7	-0.39	7.1	5.3	7.3	5.8	7.7	5.4	0.47	1.9	-0.69
-0.19	-0.26	-4.2	3.7	-4.2	7.9	0.51	4.5	2.6	9.7	6.2	9.8	-1.5	9.5	2.2	5.7	-0.85	3.9	3.9	-0.79	9.7	-0.29	-2.6	1.4	1.1	9.5	1	4.6	3	7	3.2	-0.7	3.5	8.7	6.4	4.3	3.9	6.1	11	2.4	1.7	-0.8	-1.5	3.7	3.6	3.5	0.94	1.9	-1.8	5.4
-0.09	0.37	-2.9	2.3	0.3	9.2	4.7	2.2	9.2	6.7	3.2	-1.4	3	4	7.8	3.9	-0.53	3.6	3.8	-1.5	0.89	7.8	2	0.11	6.1	7.6	8.1	4.5	3.6	1.4	4.6	1.1	11	3.4	6.9	-1.3	4.7	-0.38	6.4	0.63	5.8	1.9	3.5	0.83	7.2	-2.1	6.2	5.5	6.9	1.3
-0.04	0.05	-3.5	-3.1	-6	8.5	-0.41	-0.12	6.8	3.8	-5.5	-0.7	0.75	5.6	6.4	2.6	1.9	0.4	3	3.2	13	2.6	1.8	3.5	5.7	8.4	4.3	7.2	7.2	3.3	6.3	4.8	6.5	8.2	7.5	5.6	4.9	-2.3	6.5	5.6	10	3.2	-1.6	3.3	6	-1.6	1.8	-0.65	-2.5	7
0.27	-0.32	-3.3	5.3	-9.8	9.9	-2.6	4.6	-1.3	9.9	0.11	10	-7.6	8.9	-0.72	4.9	4.7	-5.2	-1.6	4.6	6	-2.6	-0.62	3.6	1.5	6.8	-3	3.7	2.4	0.61	-1.6	-0.51	9.4	3.5	-0.41	0.55	0.87	-0.37	-0.44	7.2	-0.18	1.1	-6.6	2.9	4.8	9.8	-3.3	3	-0.83	4.8
0.13	-0.1	-7.2	7.7	-5.2	4.7	3.7	3.4	-0.4	6.7	-0.22	0.63	-3	2	3.6	4.3	-2.2	-2.5	1.7	-2.7	15	-1.2	0.28	4.5	-2.9	8.5	10	9.8	-4.5	4	1.2	2.5	4.8	1.5	-2.1	0.02	1.3	1	5.8	4.1	8.4	1.9	-2.6	4.5	8.1	5.1	2.2	8.9	-2.9	2.7
0.15	0.25	6.8	2.8	3.9	3.9	13	4.3	7.8	6.3	5.3	-5.5	8.2	6.2	3.1	4	0.43	6.6	7.2	0.57	3.3	0.39	-1.1	2.5	-2.4	5.7	3.1	0.19	0.5	2.3	-6.2	-1.2	5.8	3.6	4.5	-1.9	-0.2	-5.8	7.6	0.21	6.1	4.1	0.49	0.33	4.9	-3.7	-1.1	-3.6	-4.8	2.6
0.38	-0.07	9.4	-3.8	0.37	2	1.1	2.5	14	3.6	7	-0.27	7.1	12	5.3	-2.7	11	-3.6	6.6	2.3	11	-2.8	8.1	-2.2	5.5	3.4	4.4	2.3	2.3	1.1	-2.6	4.9	5.8	4.1	8.1	-1.9	0.01	0.18	8.8	-1.1	-0.51	1.1	5.9	-3.3	-0.94	5.1	-4	3.2	4.8	1.9
0.78	0.18	4.2	-0.06	1.7	1.2	-1.3	9.4	5.3	8.1	0.21	5.4	4.4	9	13	-0.17	5.8	-4.5	5.3	0.17	4	-0.81	6.9	0.49	8	4	7.3	-0.64	5.2	2	7.6	4.7	9.6	5.8	6.8	-1.9	2.9	2.3	4.1	-3	4.5	-1.1	1.9	0.94	4.8	1.5	1.3	1.2	7.9	13
0.77	0.07	-3.7	2.5	1.9	6	-5.8	1.6	0.62	5.7	-2.8	1.8	-1.5	8.3	3.1	4	4.7	-4	2.7	-2.1	-6.6	5.5	4.6	6.2	7.4	3	3.4	8.2	9.6	12	11	2.2	10	10	4.4	3.2	5.3	4.4	7.3	0.33	7.7	5.2	4.1	1.5	4.3	5.2	5	0.28	5.7	5.9
-0.4	-0.22	-5.8	6.3	-5.6	2.1	-2.5	5.8	-3.3	0.21	-4.1	0.93	-5.6	6.6	4.3	-2.2	9.9	-0.31	1.8	1.5	-2.3	7.4	-2.2	3.7	9.4	4.2	0.04	0.87	5.9	6.1	-1.7	0.72	7.8	8.8	5.1	0.57	3.9	0.92	4.4	-0.37	5.2	4	11	-8.5	2.5	8.4	-4.5	-0.64	8.4	4.7
-0.37	0.07	-2.4	4.6	-6.4	4.9	-1.7	9.7	1.3	5.2	-5.9	3.8	-5.8	11	7.9	2.8	4.8	2.9	1.2	4	4.6	-3.2	6.4	-5.9	10	5.5	4.8	4.5	3.1	2.8	1.1	8.6	4.2	4.8	1.7	-0.36	5.9	3.3	2.1	4.1	4.4	10	6	6.8	6.8	12	2.9	2.5	6.6	3.2
-0.44	0.21	-0.64	-4.9	-5.3	-0.16	3.7	-3.4	-1.1	-0.61	-6	-4.5	-5	0.31	2.6	6.3	2.2	8.1	-1.2	6.1	-5.9	8.8	0.4	-3.5	4.1	4.4	-1.7	5.5	-0.1	0.45	4.2	3.7	-5.8	5.7	1.4	1.8	-0.82	1.2	3.6	5.4	0.45	7.6	1.5	3.2	-2.9	1.8	-0.36	-3.4	4.3	-1.4
-0.35	0.34	-5.5	3.2	-6.2	1.9	-2.5	0.2	-4.2	3.2	-3.9	-1.6	-2.2	-0.81	2.3	4.1	1.8	-1.6	-1.1	-0.4	-2.4	2.8	-7	3.8	1.8	7.4	1.6	0.86	-0.75	9.3	4.3	4.3	-0.54	12	2.1	8.6	-0.52	2.2	3.7	1.7	3.5	3.2	7.2	-2.7	0.84	4	-1.9	-0.25	1	6.6
-0.58	-0.01	-5.3	1.1	-6.8	3	-2.1	1.5	-1.4	-1.1	2.2	9	-2	6.7	-0.95	-1.8	3.8	-0.9	-2.3	1.4	-2	1.1	-3.8	4.3	2.8	2	1.5	2.1	-4.7	4.8	1.5	4.2	-3.2	-0.47	-2	6.8	-0.33	5.7	7.2	-1.5	7.2	0.56	11	1.4	2.1	-0.7	3.1	-2.5	-3	-3.2
0.35	-0.01	6.1	-2.3	2.3	-4.8	9.7	-3.4	7.8	-1.2	6.9	-4.7	8.4	1.1	6.4	2.1	3.5	2.1	-0.14	0.38	0.5	0.66	3.5	3	4.8	2.9	2.2	9.5	7.9	0.36	3.8	-1.5	2.2	-0.69	4.3	3.1	9.5	2.7	4.3	2.4	4.4	-2.1	8.8	5.9	0.68	2.7	5.4	1.2	6	-2.4
-0.11	0.09	5.7	3	8.1	-5.2	5.6	5.7	8.4	0.85	3.4	3.3	12	5.2	6.9	4.6	5.5	-0.14	-4.5	-0.38	9.6	8.6	7.5	-0.57	2.2	3.5	2.4	7.2	3.8	0.08	3.9	-6.7	2.6	6.3	3.5	3	4.5	-3.7	3.4	0.25	6.7	1.6	5.6	0.96	3.7	-3.1	2.8	-0.26	0.48	7.7
-0.22	-0.28	10	-3	13	0.86	7.5	3.1	7.2	-1.1	3.8	-1.1	11	7.5	7	-0.12	2.3	-2.1	0.13	-3.3	5	0.36	5.8	2.8	7.5	0.54	-1.9	0.64	3.2	-3.5	12	-8.6	-1.9	3.4	-3.1	-1.4	-0.55	-3.4	1.7	5.4	0.4	2.3	5.2	-6	3.4	-4.6	-1.2	-6.3	1.4	-8.8
0.03	-0.38	2.4	3.6	9.7	3.6	2.8	8.8	5.8	7.1	-0.92	-0.41	7	7.1	1.6	3.1	-3.1	2	-0.51	-0.81	2.9	-0.08	1.2	0.66	-0.83	-1.5	-1.2	4.9	-1.7	-5.2	11	-3.4	-1.8	5.9	-7.2	-3.9	-0.84	-1.3	0.02	-1.7	1.6	5.7	-2.2	-5.3	4.4	0.21	2.6	1.3	-0.27	-2.1
0.11	-0.31	4.5	2.8	11	3.9	-0.89	0.86	5.5	2	0.98	2.1	8.4	4.2	0.09	-0.01	3.1	3.5	0.19	3.3	5.1	15	-3.3	1.1	-6	-5.6	-5.4	1.1	-0.63	-3	9.7	1.7	-2.5	4.4	-2.1	0.24	3.4	-0.6	3.2	0.23	2.6	2	-7.4	-1.5	-1	2.8	0.01	1.4	-5.1	-2.9
-0.1	-0.39	7	0.53	14	1.9	6.8	0.58	11	-1	9.5	3.3	10	1.4	-1	-3.6	-0.34	-4.4	-0.18	-4.4	-3.1	-5.4	0.29	-6	-5.9	0.06	-4.9	0.48	-5	-2.3	-0.76	-4.6	-6.2	-3.8	-5.5	-1.7	3.4	-1.7	1.3	2.8	-0.39	-7.5	-4.7	-3.3	-0.38	-1.7	-2.1	0.27	-11	-6.7
-0.12	-1	4	-4.1	5.8	-0.59	5.5	-7	2.2	-2.8	6.4	-2.6	9.5	0.77	-3.2	-3.9	-0.23	-8.6	0.31	-5.7	-15	0.38	-2.8	-6.4	0.24	-3.6	-6.7	-0.61	-0.25	-9.3	0.96	-3.7	-0.52	-5.9	-6.9	-7.3	-2.6	-5	1.5	-1	1.9	-4.1	-2	-8	1.4	-4.9	4.2	-1.8	-3.1	-5.8
0.3	-0.11	4.8	0.77	7.7	4.9	7.7	4.2	4.3	9.3	-2.4	4.9	8.3	7.2	-0.8	-4.8	0.01	1.5	2.5	5.1	7.3	8.4	-1.1	2	-3.8	1.5	-5.4	2	-5	0.67	-0.21	1.8	-1.8	0.06	-5.5	-1.6	-0.32	-1.2	-3.6	-3.3	4.5	3.8	-2.5	0.17	-0.81	1.1	2.9	-0.5	-2.5	-4.8
-0.44	0.86	4.4	4.4	3.6	0.81	3.6	13	8.1	14	6	9.7	6.5	7.5	-2.8	3.5	0.72	12	-2.4	9.2	6	1.6	2.1	0.06	0.45	7.6	0.23	3.4	-3.8	8.9	1.3	1.9	0.6	5.6	-2.5	6.4	-0.81	2.3	-3.4	0.93	0.51	5.7	-0.29	5.9	3.7	4.1	0.35	-2.9	-4.4	7.2
-0.24	0.46	7	-2	9.5	-1.9	2	-0.72	4.6	3.8	7.6	-3.5	4.1	1.3	-6	1.5	-1.2	6.3	-1.6	1.4	-4.4	9.6	0.51	3	-6.8	6.7	1.3	6.5	-1.4	3.5	0.1	5.6	4.4	2.5	-4.1	2.7	-1.6	1.4	-3.2	0.02	-2.1	-0.81	-5.3	4.6	2.9	3.2	-0.35	1.3	-0.83	3.9
-0.17	0.75	2	0.47	6.1	-0.23	0.34	4.1	6.4	12	2.6	-1.2	6.3	5.9	-1.4	9	-5.8	11	2.8	6.8	-6.2	3.2	2.7	7.7	0.47	6.9	-0.45	7.8	-1.3	4.7	1.9	0.27	1.8	4.9	-5.8	8.4	-0.53	0.49	2	3	-4.8	-0.14	-6.1	1.7	1.5	-0.27	-0.18	5.5	-4.6	6.7
0.43	0.39	1.7	2.8	-6.5	6.9	-2.5	3.7	4.2	4.9	8	1.3	3.4	3.9	4.7	5.5	6.7	-1.2	4.6	3.4	3	6.8	-0.02	5.9	1	11	3.1	8.8	0.78	3.3	5.5	-0.31	0.37	8.1	-2.1	6	-5.7	-2.9	-1.1	2.6	2.5	0.45	-0.74	9.7	-2.9	0.42	-4.2	-2.4	2.8	11
-0.02	0.2	0.32	7.6	-2.9	12	5.9	7.1	4.6	4.1	-0.08	8.4	0.08	11	0.4	4.9	5.3	-3.8	0.69	3.6	6.4	1.3	3.8	1.2	2.8	11	5.8	11	2.8	-3.3	9.1	0.26	1.5	4.8	0.68	6.6	-4.5	2.2	-1.1	4	4.6	4.8	-3.7	8.7	-3.4	3.9	-3.3	3.5	1	7.6
-0.33	1	0.28	-3.9	-2.7	5.5	5.6	-7	6.1	-9.2	4.4	-7.9	7.4	-7	-0.79	4.8	-6.8	13	-1.4	11	-2.9	0.47	0.57	0.5	3.3	9.8	-1.7	9.4	-4.5	3.5	0.62	9.2	3.9	4	-2.6	7.2	-3.8	9.6	3.1	5.8	-1.9	7.1	-10	4.7	1.1	8.5	-0.61	5.5	-5.1	14
0.11	0.93	-1.1	-9.2	-7	-4.4	-4.2	-21	4.2	-23	-3.2	-18	4.6	-17	-7.2	2.9	-3.5	8.4	0.52	3.9	1.5	2.1	-1.5	-1.4	-5	5.3	-0.11	2.4	-6	2.3	-1.8	4.8	-2.7	-5.2	-0.55	2.5	-5.1	10	-5.1	4.5	-8.8	5.3	-7.2	3.8	-3.4	9	-2.8	3.4	-8.4	1.8
0.29	0.79	-0.21	-11	-4.8	-17	-2.4	-10	8.3	-13	2.7	-4	6.9	-14	0.08	-1.8	-2.4	-5.1	-2.8	-3.1	4.8	4.8	-0.51	0.72	3.5	-0.48	-0.04	-5.1	9.7	3.1	-1.2	-1.7	7.7	2.6	5.3	5.7	0.23	5	-2.6	-5.9	3	-3.4	-0.64	-2.8	-1.8	2.1	-0.55	0.6	5	1.6
0.45	-0.3	1.3	-9	2.3	-17	-0.4	0.44	8.2	-9.9	7.5	-3.5	6.8	-10	2.9	-12	7.4	-17	7.5	-14	-1.6	-2.4	6	-12	5.8	-18	4.1	-17	8.7	-15	6	-8.1	4.5	-10	9.1	-5.7	1.1	-0.1	0.76	-14	8.8	-13	5.7	-14	7.1	-9.2	-1.7	-9.5	2.8	-18
-0.15	-1	0.99	-3.4	8	-10	2.2	-7.4	-5.4	-11	-4.8	-5.1	3.8	-11	0.27	-15	4.1	-12	6.3	-11	-3.2	-10	2.4	-12	1.3	-29	2.7	-14	4.7	-17	2.7	-14	5.6	-10	3.1	-15	2.6	-6.4	2.4	-12	1.8	-16	0.09	-12	4.7	-15	1.8	-9.6	1.6	-22
-0.4	-0.78	1.2	-15	11	-11	2.6	-9.7	-3.2	-18	-3.5	-15	4.6	-11	1	-9.3	-3.8	-7.3	1.7	-7.3	0.76	-4.1	-1.4	-8.5	-0.52	-17	-0.27	-14	-4	-13	-5.3	-11	1.1	-9.3	1.1	-12	-2.1	-11	0.42	-9.2	-2.3	-11	-0.64	-11	-1.8	-12	-0.12	-6.9	-0.28	-17
-0.78	0.16	-0.35	-9.8	11	-11	0.48	-5	-1.6	-8.3	2.4	-5.5	7	-6.3	-4.6	-5.9	-9.8	3	-2.8	-2.8	-1.8	2.9	-7.7	-7	-4.7	-9.8	-2.9	-6.7	-12	-13	-0.55	-6	-4	-7.4	-2.7	-9.8	-5.3	-6.7	-2.1	-11	-3	-9.8	-7.5	-6.6	-3.1	-5.6	-2	-2.9	-12	-13
-0.31	0.3	-0.37	8.4	9.1	-2.3	0.29	1.1	-2.6	3.9	2.2	7.7	4.5	1.2	-5.2	4.2	-9.7	4.6	-5.8	2.3	-1.5	7.2	-3.6	7	-5.1	-1.8	-2.6	5.8	-8.6	-1.7	2.5	3	-0.82	0.22	-7.9	3.4	-0.77	1.7	-0.23	1.4	-2.1	-0.31	-6.7	0.67	-2.2	0.77	-1.2	1.3	-8.7	-1
-0.2	0.06	3.2	5	9	3.1	5.3	5.3	1.1	-2.4	6.6	4.8	7.7	6.9	-1.2	3.5	-0.81	-2.8	3.2	5.3	0.78	-0.54	4.5	7.2	0.76	3.1	2.8	2	0.29	5.8	0.96	4.3	0.12	2.8	-0.77	6.7	0.7	-0.05	3	4.6	5.2	0.1	0.65	2.5	-0.42	-0.75	2.2	0.53	-0.76	-0.2
0.68	-0.11	5.6	-7.9	7.7	-2.8	7.6	3.5	5.7	-1.6	6.2	-2.5	4.8	3.5	5.1	-1.6	6.4	-4.2	3.4	1.8	-2	-1.3	7	-1.4	5.7	0.18	3.1	2.9	3.6	3.2	1.2	-2.3	3	1.5	4.9	0.78	2.4	-1.4	5.8	-0.76	7.7	-1.2	-1.6	3.1	3.9	-5.3	0.42	-5.2	10	-1.3
0.4	0.02	-6.6	-6.6	-2	-1.4	-2.7	3.6	-7.1	5.2	-5.6	0.18	-0.9	0.32	4.5	-8.1	7.8	0.59	-0.19	-0.8	9.4	-4.3	6	-4.9	6.2	12	3.5	5.8	-0.24	10	4.1	5.9	2.6	3.4	7.2	9.7	3	1.7	1.3	10	6.5	7.3	-4.2	11	1.5	2.9	5.7	0.88	2.8	10
0.32	0.25	-7	2.8	4	-3.5	-0.2	13	-6	5.1	-4.3	4.2	-4.4	3.8	8.9	1.2	5	16	5	4	12	11	9.3	-4.1	3.8	4.6	2.1	9.4	-3.1	7.1	1.4	7.9	1.4	7.3	1.5	7.1	-5.2	8.4	5.2	3.8	-0.42	13	1.4	12	-1.3	5.3	-0.07	7	-1.8	11
-0.16	0.31	-3.3	11	2	9.5	-1.3	16	-7.3	12	-6.7	4	-0.77	7.4	0.46	13	-5.6	10	-1.2	3.5	5.2	3.8	6.2	-8.2	-3.5	6.2	-1.9	10	-0.44	6.5	-2.5	2.4	-2.4	5.5	0.98	7.3	1.6	6.3	0.77	5.2	-0.59	7.9	-5.1	15	-1.5	12	-2.8	1.8	-3.5	7.6
0.18	-0.11	-1.8	-0.24	5	5.9	-1.3	5.1	-5.2	4.2	-3.6	-0.13	-3.9	5.1	10	0.79	1.7	-1.7	3.2	2.1	2.6	8.5	7.8	2.5	-0.98	0.52	-2.2	1.6	-1.9	4.3	-2.5	-4.7	-2.5	5.9	2.2	6.6	0.71	-2.9	0.29	5.2	3	-5.2	-5.1	2.3	0.43	2.3	-1.4	-2.6	-3.6	1.5
0	0.16	-3.4	1	-2.1	2.6	-6.9	-4.4	-8.8	-6.3	-1.8	-3	-0.39	1.2	8.6	-2.1	0.93	-0.35	-1.5	1.2	1.4	8.4	8.1	0.2	-2.7	-2.2	-2.4	4.8	-1.1	-1.2	-0.79	5.2	-0.41	-3	-1.8	0.44	0.82	-0.12	1.9	5.3	3.9	0.61	-5.3	1.1	-1.9	2.4	-4.3	2.7	-2.9	-8.8
-0.03	-0.31	-4.9	4.7	-0.72	7.4	-0.99	2.6	-9	2.6	-4.1	1.3	2.3	8.4	-1.8	5.1	0.97	-5.3	-3.8	2.4	3.2	-3.2	2.8	-0.74	-5.9	5	-0.18	1.5	0.13	3	-8.1	-0.78	1.7	3	-2.9	6.4	-2	2.5	-1.2	3.7	4.8	-1.2	-1.6	0.39	-0.75	6.4	-1.6	-2.4	-9.1	-0.39
0.41	-0.26	-2.4	3.2	-3.3	1.1	2.1	3.1	-2.3	-2.3	1.1	-5	-2.4	3	-0.22	-2.6	0.53	0.22	-0.15	-2	-0.8	-0	3.5	-0.69	-0.06	-1.4	3.5	-2.3	0.02	-3.4	2	-5	-0.24	2.2	2.1	0.06	0	-1.3	2.5	1.9	8.8	1.5	-4.4	1.4	-1.4	-7.8	2.4	-5.3	-7.8	6.5
-0.06	-0.31	-2.9	-4.1	-4.7	-6.5	-2.5	-0.4	-3.8	-0.21	-0.42	-7.5	-4.6	-7.1	1.4	0.61	-2.2	-1.1	-1.3	-0.4	-12	4.3	1.9	-0.8	0.29	2.8	0.9	2.1	-3.2	0.42	2.7	-6.6	-1.9	3.9	-1	-2.4	-5.5	-1.8	6.9	-5.3	0.91	-4.3	0.78	4.9	3.3	-8	2	-3.3	2.5	-1.9
0.3	0.02	-0.25	-4	-3.7	-6	-1.6	-3.2	-4	-0.45	-6.8	-6.9	-0.95	-0.91	0.51	5	-2.7	4.6	-7.5	0.99	-2.9	7.8	-4.5	-0.61	-2.8	7.8	-3.5	5.1	-1.3	6.2	-0.93	-7	3	3.5	2.5	5.4	-5.4	2.4	3.6	2.2	2.5	-2.7	-1.8	4.1	-2.5	-0.94	-0.98	-0.04	-5.7	4.9
0.2	-0.46	-3.1	-0.47	0.18	2.7	0.28	3.4	-5.4	-1.4	-2.5	-1.8	-1	-3	-0.17	1.2	2.5	-3.4	-1.9	1.8	1.1	1.9	-3.7	-1.7	-2.1	3.7	0.16	3.1	6.1	4.1	-0.16	-2.2	-0.24	7.1	5.3	5.3	0.64	2.1	-0.47	0.1	1.6	-7.2	-3.1	-3.7	-8.2	-2.1	-4	-0.82	-7	5.7
0.03	-0.62	2.1	1.8	-2.6	6	5.2	4.2	9	-4.8	8.1	-5.4	3.7	-4.4	1.9	-0.3	3.2	-0.94	4.4	-0.92	-2.4	1.8	8.8	2.9	7.3	2.8	-2.7	3.3	15	0.77	4.8	0.57	5.6	4.3	9.2	2.7	3.4	2.9	4.8	1.4	6.6	1.7	3.2	-9.5	-0.53	3.6	-4.5	2.8	3.1	-1.9
-0.17	-0.47	4.5	-0.86	-4.2	8.4	6.7	10	7.1	-1.1	4.7	-4.8	0.93	2.2	4.5	2.3	2.4	-3.8	6.6	2.3	5.2	9.6	7.8	-0.99	7.5	-2.1	2.3	-0.82	11	-1.7	5.2	-4.1	2.3	-0.86	6	1.1	1.8	0.32	-0.33	4.2	7.8	3.2	7.2	-3.6	3.3	1.5	0.34	-0.14	8.2	-5
0.21	-0.24	2.9	-3.8	4.9	3.8	1.6	1.4	2	-3.1	-0.23	-2.7	7.9	3.7	0.5	-0.21	4.4	-4.5	2.6	5	-5.7	0.57	-1.8	-1.1	2.6	-9.5	-5.5	-4.1	-1.7	-6.4	4.5	-2	1.4	-3.2	-2.7	-2.5	-4.1	1	-2.7	2.1	0.1	-0.91	-0.73	-7.6	-0.17	-1.2	-1.5	-2.8	10	-3.1
-0.34	-0.02	-4.1	-1.9	0.61	2.9	1.8	0.32	-2.7	8.3	1.7	-4.1	0.98	7	-0.14	-3.7	-4.1	2.4	0.1	2.5	1.1	-1.4	-0.57	1.9	-3.2	0.21	-4.3	-1.6	-2.5	2.6	-1.1	1.2	0.1	2.2	-5.8	4.3	-4.6	6	-2.5	-2	-1.2	-0.69	-1.9	-2.9	-4.4	-1.8	-3.9	3.4	-1.4	2.8
-0.26	0.27	1	1.1	-0.56	6.8	0.08	1.5	-0.18	7.9	1.9	-5.8	-1	4.6	-11	0.59	-4.2	-1.1	-2.7	6.3	-6.9	8.8	-5.5	2	-1.2	2.3	-5.5	1.4	-2	3	-0.11	-0.34	-6	3.6	-2	7.6	-3.4	-0.64	-0.99	1.4	-1.5	-5.3	-8	3.3	-4.3	-4.9	-2.6	0.52	4.6	0.14
-0.14	-0.62	3.1	2.9	-0.61	3	-0.29	-0.69	10	2.8	8.2	3.6	2.5	-0.64	-4.8	-5	0.13	-15	-4.6	1.6	-2.6	-2.7	1.5	-5.6	1.3	-2.7	1.4	-0.74	-1.8	-2.9	-0.87	2.4	-1.8	0.71	-1.6	-7.2	-4.9	-7.6	0.76	0.52	-1.6	-3	-5.5	-0.74	-1.2	4.5	0.27	-2.1	-0.08	-1.3
-0.2	0.23	4.9	4.4	2.6	9.1	3.3	9.8	9.6	18	0.44	14	3	13	-2.6	0.9	-3.6	-3.2	3.7	1.2	-2.1	-3	-3.2	6.2	1.3	3.1	-0.66	-3.6	-5.4	-1.4	0.77	-0.76	-5.5	0.56	-5.5	-1.9	-3.3	1.8	-1.4	-2.5	4.6	-2.7	4.8	-1.9	3.1	-0.38	3	0.68	-2	1.5
0.47	0.93	3.2	7.6	-2.2	4.1	0.81	1	12	11	3	13	1.4	1.4	-1.4	5.4	-2.3	8.4	3.5	9.3	-1.5	3.1	3.5	2.3	-1.5	6.2	0.09	6	1.7	10	3.9	20	-3.7	10	-0.37	13	2.5	9.6	-0.72	4.4	1.5	11	4.2	5.2	0.32	14	2.3	9.4	0.48	7.4
0.66	0.57	-4.2	3.2	-4.5	-0.82	-1.9	-4.2	4.5	7.8	2.8	4.2	-2.6	2	2.2	0.52	8.1	6	8.2	10	2	9.5	1.1	-4.1	4.4	11	2	1.2	0.92	13	0.93	8.6	1.2	7.2	4.7	12	-2	5.8	1.7	2.1	2	8.9	-0.87	3	2.6	-2	0.63	2.2	5.1	13
-0.07	0.5	-5.1	1.5	0.29	-0.34	-0.9	1.4	-8.2	8.8	-0.81	11	-1.9	1.6	-1.1	0.57	2.1	0.61	3.7	7.7	8.3	-3.3	6.2	1.2	4.2	-2.4	-0.96	8.5	-0.26	6.8	5.6	-3.7	-3.3	-1.4	2	2.3	1.4	5.4	2.3	-2.9	9.9	-9.2	-2.4	12	6.4	-7.8	-2.5	1.7	-4.3	5.3
-0	0.16	-3.3	-4.3	-0.56	-3.3	-10	-1.8	-5	-5.4	-2.3	-6.2	-5.4	-1.4	-4	-8.2	-1.3	-7.8	-0.63	0.54	6.7	-6.2	4.8	-2.5	2.2	-11	-3.8	-7.5	-0.21	-5.9	3.4	3	-6.7	-11	-0.67	-4.4	0.64	-3	3	-5.8	2	-6.7	-2.3	-3.2	1.2	-6.8	0.06	-1.1	-5.4	-7.6
0.76	0.04	1.2	-2.3	-1.1	-5.1	1.4	-5.4	-1.2	1.2	2.5	0.14	-1.9	-4.5	-2.9	-5.8	-0.39	-11	0.54	-3.6	3.6	2.8	2.2	-2.6	4.1	-9.1	-1.6	-11	-3.3	-11	-0.62	-8.5	4.4	-10	2.2	-5.8	-0.07	0.05	2.5	-6.9	8	-1.7	0.48	-9.4	2.8	-12	2.5	-3.2	3.3	-1.6
0.13	-0.42	-1.8	-2.7	-7.4	-4.4	-0.51	1	2.3	-2.8	6.2	-0.87	2.3	-0.64	4.7	-0.18	3.1	-2.8	0.04	0.37	4.7	-2.4	2.2	-5	9.1	-5.1	0.17	-3.3	1	-8.8	4.5	-4.5	2	-6.6	3.7	-6.6	0.11	1.1	3.1	-5.8	-1.4	-4.6	-6	-9.6	-5.9	-4.3	1.9	0.09	7.5	-10
0.19	-0.65	-5.2	0.24	-1.6	-6	-2.7	2.4	-3.3	-4.7	5.9	-2.2	0.37	-4.9	8.6	-8.2	0.71	-14	-2.3	-7.8	5.7	-5	0.83	-3.7	-0.9	-11	5.5	-14	-2.2	-11	1.7	-8.1	1.5	-12	0.57	-5.1	-1.2	-3.9	0.98	-8.4	-1.1	-5.1	3.6	-13	-6.9	-2	-1.2	-5.8	-1.4	-13
-0.42	-0.44	4.6	7.3	-3	1.8	0.83	-2.9	3.5	-3.1	6.3	0.54	5	-2.3	2.7	5.8	2.7	-1.8	-3.5	-3.8	-5.2	9.9	5.6	1.7	-3	-4.8	4	-6.6	-0.87	-7.1	6.5	-9.9	-0.82	-11	-0.18	-3.6	-1.7	-0.76	-0.22	-4.7	-1.3	5.6	4.3	-3.4	-0.29	1.7	3.8	-4.6	-3.8	-17
-0.43	0.2	2.8	4.2	-4.1	11	6.4	2.9	6.6	-0.13	5.6	4.3	3.7	2.5	0.13	4.2	-2.1	4.5	-2.6	5.1	-6.2	-2.4	2	4.9	1.6	1.9	-0.97	-0.12	-6.1	2.9	2.2	0.85	-1.6	0.59	-2.1	3.1	-1.5	7.3	4.5	-0.54	-1.2	1.8	0.75	0.74	2.6	4.2	5.5	8.8	-1.4	-7.7
0.11	0.5	3	3.2	-5.8	-0.03	4.8	2.9	2	-3.3	-2.4	3.6	-0.8	-3.3	2.3	-3	-0.23	8.3	-1.2	2	0.53	5	1.4	0.13	-4.7	-2	-5.5	-2.9	-1.6	-0.33	-0.71	2.7	-0.36	2.5	-0.38	1.6	4.2	-2.4	1.3	-0.2	-0.85	-2.1	-1.9	-1.2	-0.22	-0.14	3.4	-1.1	-8.1	-4.1
-0.06	-0.41	3.5	-0.12	3.3	-8.7	1.8	-7.8	-3	-0.89	-1.2	-1.3	5.8	-7.6	2	-0.41	7.2	2.7	-0.97	1.4	3.3	7.4	2	3.2	-4.5	-2.8	1.1	0.31	1	-6.7	-1.2	-1.8	-0.05	-6.5	-0.66	-3.3	-0.99	-0.09	-3.2	-2.8	8.2	-1.3	-5.1	-5.9	-5.3	2.1	3	-3.6	-11	1.8
0.74	0.25	0.25	4.7	8.2	3.2	3	-1.1	8.7	9	7.9	7.1	11	5.7	3.1	-0.01	11	-11	2.4	2.5	2.2	8.6	6.6	-5.3	4.4	0.4	0.38	-3.4	3.7	6.3	4.6	7.7	3.4	3.3	7.9	2	7.5	5.9	0.34	0.98	11	5.5	4.5	-0.9	2.5	7.1	4.4	2	5.8	4.1
-0.12	0.51	1.5	11	-2.8	5.4	3.5	9.7	7.5	16	6.8	13	0.06	7.4	-1.9	1.7	-2.7	-5.9	0.6	-3	-6.4	-11	0.43	-0.23	1.4	5.4	3.4	-18	-3	7.8	3.6	1.3	-2	-5.1	4.4	-0.35	-1.8	2.8	1.3	2.7	-1.6	-0.88	4	-6.2	1.7	-2.2	1.6	3.2	-2.4	-0.29
0.49	-0.07	-3.8	3.8	1.1	7	-1	6.7	8.1	4	3.2	8.9	1.6	8.2	0.92	1.2	6.3	5.8	3.7	-0.5	7	-11	0.57	-2.9	2.2	7.1	-2.1	2	0.01	-1.2	6.1	0.52	1.7	-5.1	-0.58	-1.4	4.7	-3.7	4.7	0.15	4.8	8.1	1.5	3.9	4	-6.1	0.55	0.25	0.98	8.3
0.72	0.1	2.5	0.25	6	2.4	4.2	3.9	10	2	5.4	7.1	11	1.7	2.7	6.3	1.4	8.2	2	1.4	0.33	12	-2.9	5.2	1.8	9.2	0.46	1.3	3	0.04	6.3	4.6	-0.75	2	3	1.2	5.7	2.1	6.1	6	1.2	10	6.4	0.88	5.1	1.7	2.2	0.86	-1.1	6.1
0.31	-0.45	7.3	-3.7	9.8	2.6	8.7	-0.84	12	-4.4	12	3.4	10	0.18	-2.6	-1.8	2	1.5	2.9	-1.6	2.6	7.2	4.6	-2.4	9.7	-0.54	0.61	-1.4	8.4	-1.8	7.7	-4	3.6	0.42	7.5	-1.6	3.2	-0.11	4.4	-1.9	5.5	-3.8	9.1	-1.7	6.5	-0.13	1	-4.1	3.4	-4.7
0.83	-0.21	-0.59	-1.1	8.8	-2.8	-1.7	-0.51	3.5	-2.9	0.03	1.4	-0.91	-2.6	8.2	-1.2	7.4	-2.2	6.2	-1	1.9	-6.8	0.09	-4.3	9.8	-0.09	1.7	-6.3	5.1	0.85	3	1.9	4	2.3	4.7	1.5	0.48	-0.7	9.2	1.4	12	-1.9	1.1	-0.14	7.4	-2.9	2.9	-4	8.7	5.1
-0.01	0.15	0.15	0.54	2.8	-2.4	-9	5.8	-3.8	3.8	8.5	3.7	-6	-2.7	-4.7	5.9	4	1.9	0.25	-3.9	-0.95	-1.2	-6.9	2.7	2.9	4	-1.5	0.99	4.3	1.1	3	7.2	-0.53	4.2	5.4	4.1	5.1	1	0.91	2.8	5.6	1.9	-5.7	-0.13	4	-3.8	2.7	0.8	6.6	9.1
-0.25	0.63	3.7	2.7	-2.3	-2.5	2.2	7.8	5.9	13	8	4	0.51	3.9	-3.2	0.68	-3.7	16	0.38	-0.75	-5.6	1.9	0.12	6.8	-0.49	7.4	2.9	-0.32	1.7	2.5	7.4	5.7	2	-2.2	-0.53	9.7	1.3	1.9	1.3	2.1	3.3	5.6	-3.1	-0.62	4.5	-2.7	6.9	0.07	6.7	1.2
0.46	0.58	19	-1.2	11	-1.5	17	-2.4	17	4.5	9.5	5.7	7.6	3.4	2.5	0.72	-2.9	8.3	7.7	2	-0.03	0.22	4.5	5.3	8.4	5.6	7.5	3.2	10	6.5	8.3	14	7.5	3.1	8	8.5	6.5	2.6	5.7	3.8	7.2	6.8	1	6.3	1.5	0.1	3.2	8	15	7
0.47	0.65	12	-1.9	7.5	2.3	4.8	-4.7	9.6	-0.03	4.2	0.11	8.5	-4.9	1.9	8.1	0.11	6.1	5.3	1.4	-4.6	3.6	6.7	6.6	6.2	1.4	1.5	-0.85	6	1.9	3.2	6.5	-2.3	5.1	3.1	2.6	7.4	2.7	1.7	3.4	-2.6	0.82	5.4	-5.8	2.7	3.2	0.32	3.7	9.7	-0.96
0.34	0.11	3.3	-0.57	9.9	0.61	2.5	-1.1	-5.6	1	-1	1.9	-0.41	-5.2	1.4	1.1	-0.98	-4.3	4	1.1	-11	0.32	-1.5	6.4	1.7	-2.5	0.76	1.1	-1.4	3	1.5	5.7	-7.3	3	-6.2	5.3	-4.3	1.8	-0.23	2.8	-10	6.8	-0.84	-0.27	-0.25	8.3	-0.1	5.7	2.5	0.22
-0.57	-0.31	1	-2	6.9	3.9	2.4	-1.6	-6.5	-2.9	-2.4	3.1	-5.9	-0.83	-1.9	-2.8	-3.1	-6.7	-3.3	-0.33	-12	0.67	-0.37	-2.6	-12	0.82	-11	2.2	-11	-6	-1.5	4.7	-9.6	-3.8	-8.4	2.5	-4.3	4.4	-5.9	1.1	-5.8	-4.3	-7.3	-5.8	-1.7	4.9	-0.35	2.4	-0.1	-6.5
-0.79	-0.04	2.1	-3.3	3.1	3.2	3.6	-7.9	-7	-5.9	-5	-1.7	-3.5	-5.7	-12	-3.2	-7.3	5	-9.7	-1.3	-5.9	0.91	-9.6	-3.8	-13	-1.8	-11	-0.61	-10	-6.2	-7.5	6.4	-6.6	1.1	-10	-1.6	-2.6	3.5	-8.1	-0.18	-9.5	1.8	-7.1	-0.87	-10	5.5	-3.6	6	-8.1	-10
-0.24	-0.02	0.88	-4.5	4.9	2.6	-2.7	-3.6	-3.3	-10	0.86	-0.71	0.39	-7.1	-2.5	-1.4	-3.3	-6.2	-0.26	-6.6	-2.5	2.2	-1.6	3.1	2.9	-7.5	2.5	-5	-1.9	-12	3.3	-3.7	3.1	-11	-0.19	-6.5	6.2	-2.1	-2.4	-5.4	-6.6	0.47	-1.6	-2	0.85	-5.5	4.7	-5.3	1.5	-18
0.71	-0.27	-4.4	-0.46	2.1	4.8	-6.1	0.85	-4.7	-3.3	-2.7	-1.4	-2.4	2.3	11	-4.7	9.7	-4.2	6.7	-6.1	15	6.6	11	3.8	7.1	-6.7	5.6	-6.8	4.9	-6.9	11	0.97	8.6	-4.6	8.6	-4.2	8.8	-1.3	6.4	-2.3	4.3	2.5	9.8	-5.4	6.6	0.35	6.6	-0.61	6.6	-13
1.1	0.17	-3.6	-2.7	-15	-4.2	-11	-6.8	-12	-5.3	-5	-0.46	-17	-1.3	12	0.62	0.91	2.1	2.5	1.5	2.5	7.4	11	10	9.8	-6.1	4.5	-3	25	-3.5	6.3	-2.6	17	5.1	16	-2.1	9.9	-2.2	8	1.2	-2.8	3.6	19	-2	2.6	-2	5.6	2	16	-3.8
0.58	-0.02	-17	-2	-19	-11	-23	-9.4	-24	-5.4	-20	-1.1	-25	-11	-2.4	4.8	8.2	-3.9	-9.5	-2.6	-9.7	-1.2	0.62	2.4	-3.9	-3.4	3	-5.5	12	-1.4	2	-3.9	3.8	2.7	3.7	-3.9	7.6	-5	0.13	-3.4	-3.8	0.13	9.2	-4.2	-2.4	-8.5	3.6	-1.4	4.2	-2.6
-0.22	0.12	-26	-1.8	-25	-7.8	-27	-5.1	-25	-1.4	-23	4	-29	-7.3	-12	-4.1	7.9	-6.5	-12	-1.6	-18	-4.8	-2.8	2.5	-11	2.2	-13	-5.9	-4.7	-2.4	-8.4	-2.1	-16	0.91	-10	-4.5	-0.77	-2.6	-8.8	-1.9	-5.1	4.5	0.66	-2.6	1.6	-4.1	-1.5	2.6	-3.8	-0.93
-0.04	0.74	-19	-1.6	-24	-6.8	-15	-4.9	-16	-2.1	-5.1	-0.04	-22	-3.3	-7.3	1.7	0.49	-0.79	-12	4	7.3	-0.73	-7.4	1.9	-7.8	6.4	-2.1	-2.5	-12	4.3	-9.5	1.8	-16	3.8	-5.9	4.8	-3.7	-2.6	-4.4	1	1.4	6.3	2	-4	-2.2	3.1	-0.9	0.34	-13	4.3
-0.88	0.76	-16	-1.1	-18	-4.3	-8.2	-3	-14	-5	-11	3.8	-21	-7.2	-17	12	-14	5.9	-21	7.8	-18	4.5	-21	4.4	-21	8.8	-9.2	-0.12	-21	4.6	-18	4.4	-19	-0.91	-15	8	-3.9	1.2	-7.6	-1.7	-13	5	-11	0.48	-11	0.84	-0.9	1.4	-20	6.4
-1.6	-0.02	-6	4.4	-7.9	-2.4	-7.8	2.1	-13	2.2	-5.8	7.1	-16	-0.28	-20	2.9	-19	-5.1	-23	-0.01	-25	-0.43	-22	3	-24	2.4	-19	-2.7	-13	0.64	-18	0.2	-14	-1.8	-18	0.89	-4.1	0.31	-14	0.16	-16	-0.67	-13	-2.6	-12	2.8	-5.6	-3.5	-11	4.5
-1.4	0.72	-6.6	2.5	-13	-2.6	-11	3	-25	1.5	-11	4	-19	-5.2	-20	6.7	-9.8	1.6	-23	8.2	-20	7.2	-23	7.8	-22	3.6	-22	2.3	-16	2.2	-15	6.5	-15	-3	-21	2.5	-7.7	5.1	-7.8	-0.13	-21	4.4	-14	1.2	-14	-4.3	-10	1	-17	4.7
-1.2	1.8	-5.6	-12	-8.4	-21	-9.5	-29	-21	-22	-14	-24	-17	-38	-7.3	9.4	-9.1	1.2	-18	14	-14	-1.9	-14	8.1	-23	8.9	-13	6.3	-11	6.1	-17	7.7	-16	-0.14	-18	14	-4	10	-7.4	4.6	-18	-2.8	-14	11	-15	2.1	-5.5	8.8	-24	9.9
-1.2	0.58	-0.89	-11	-3.4	-20	0.85	-24	-13	-19	-3.5	-14	-8.7	-25	-8.8	-0.17	-10	-3.1	-12	-3.5	-16	-15	-7.7	-4	-7.6	1.7	-7.1	3.1	-6.1	5.2	-12	-1.8	-11	-1.1	-8.8	3.2	-0.05	-0.75	-11	-4.2	-16	-3.5	-13	13	-16	1.7	-2.6	2.1	-8.8	4.1
0.11	-0.32	6.6	-15	1.2	-19	3.3	-6.8	1.4	-1.1	6.7	-0.81	0.49	-8.3	-5.9	-3.8	-1.1	-1.1	-1.6	-6.6	-4.1	-2.9	-4.9	-13	4.1	-7.6	-8.1	-8	-0.39	-0.66	-2.9	-10	-5.4	-11	0.67	-3.4	1.8	3	-3.1	-13	-3.1	-3	0.55	4.1	-6.4	-4.5	-1.1	3.1	4.3	-4.2
0.74	-0.96	5.1	-8.9	4.9	-11	-2	-8.3	-0.53	-5.9	2.2	-9.7	-8.1	-7.1	1.7	-14	4.3	-15	7.1	-18	5.1	-15	-5.4	-19	4.1	-19	-1.3	-14	5.4	-14	4.2	-11	2.5	-15	5.6	-13	4	-3.3	-0.78	-8.4	7.6	-17	0.97	-8	4.6	-13	-0.11	-1.8	3	-8.4
0.37	-1.6	4.5	-12	1.1	-8.1	-1.7	-15	7.6	-20	0.11	-16	-7.4	-6.7	-2.8	-23	4.5	-24	1	-22	-2	-18	0.95	-17	8.6	-24	1.9	-18	8.8	-24	7.1	-13	2.8	-20	7.4	-24	8.5	-18	0.45	-15	-0.54	-18	5.1	-13	-2.8	-16	1.5	-8.6	9.1	-22
0.41	-2.1	0.45	-23	1.6	-19	6.9	-17	6.3	-24	2.3	-19	-0.7	-15	-0.96	-18	-0.41	-21	-3.2	-18	-2	-24	-3.3	-15	8.5	-24	5.8	-15	6	-18	0.14	-14	0.18	-14	7.2	-23	-0.06	-11	-2.3	-9	-2.2	-17	6.4	-12	-5	-18	-0.02	-6.4	7.1	-24
-0.16	-1.3	-0.54	-23	-3.4	-17	1.4	-3.7	-2.5	-14	2	-23	-5.9	-5.5	-7.4	-9.5	-0.37	-10	-3.3	-13	1.1	-8.2	-4.5	-8.9	-3.3	-22	-1.9	-14	-4.1	-16	-4	-11	-3.6	-9.3	-3	-22	-2	-8.4	-2.3	-7.3	-10	-9.8	-5.3	-14	-1.7	-10	-0.52	-5.3	-6.8	-17
-0.12	-0.64	0.79	-19	1.1	-12	-2.9	-14	0.78	-16	8.4	-16	-4.2	-10	-7.5	-9	-3.7	-9.2	-4	-8.9	-1.8	-11	-3.6	-4.4	-2.9	-10	1.6	-7.6	-8.2	-6.5	-1.8	-7.5	-1.2	-4.5	-1.6	-16	-3.6	-7.6	-6.2	-8.4	-12	-9	-2.3	-7.5	-8.1	-9	-2.2	-2.9	-1.2	-14
0.12	-0.03	3	-16	3.8	-7.7	4.8	-17	6.5	-14	6.5	-14	0.01	-8.1	3.1	-11	-0.82	2.4	-0.66	-1.6	6	-16	-1.2	-2	3.7	1.3	0.1	-7.9	2.7	-5.3	2.6	1.6	0.44	-4.9	1.5	-5.3	-1.1	-6.9	-0.83	-5.5	-3.1	-2.9	2.4	-7.8	1.1	-3.3	-3.6	2.5	4.9	-7.3
0.08	0.39	5	-5.5	1.4	-5.7	8.8	-9.6	6.1	-12	3.8	-2.5	-1.2	-9.4	0.32	-6	1.5	9.5	3.9	8.8	1.1	-0.85	-2.2	0.43	5.8	6.4	1.6	3	12	1.6	0.56	1.3	9.2	-3.8	5.2	3	5.7	-3.8	0.49	3	-1	5	0.85	1.1	0.03	0.73	2.8	-2.7	12	5
0.2	0.27	2.2	0.8	0.95	-7.4	6.8	-0.98	10	-4	4.7	2	6.7	-6.4	2.2	1.6	4.3	1.9	0.23	-3.1	1.5	-9.9	2.9	-1.6	2.3	3.1	7.1	5.7	3.8	1.6	-5.9	7	1.9	-3.2	1.8	3.5	-2.5	0.62	-1.3	3	1.1	3.6	5.9	-5.1	1.2	3.4	-0.6	-2.6	12	7.9
0.81	0.03	4.3	-4.1	5.9	-3	11	-4.7	11	3.3	4.8	-3.2	10	-4.7	5.3	-5.8	2	1.3	3.5	-4.7	7.5	-3.5	6.5	-4.5	9.6	0.45	7	0.73	-0.84	-1.6	-0.51	3.4	-0.25	-1.1	5.7	0.61	-6	-2.6	-2.8	0.48	5.5	-6.5	10	3.7	-1.5	-4.4	-3.9	0.81	10	-0.11
0.08	-0.13	0.34	-5.9	8.9	-7.2	-2.3	-0	-3.2	-2.2	-2.2	-1.1	-3.1	-7	2.7	-0.28	-6.6	1.6	7.8	-0.09	-5.2	-4.3	-1	2.7	0.6	2.6	1.6	0.82	1.1	0.91	-3.7	-3.4	3.1	-0.29	-4.1	0.81	-5.5	-6.6	-1.8	-2.3	-0.52	-2.8	3	-0.47	-2.6	-5.9	-2.8	-3.7	5.5	4.6
0.23	0.3	-4.5	-0.39	3.5	-0.92	-5	2.4	-4.9	4.6	-4.2	1.8	-2.8	-2.6	-0.81	-1.9	-1.3	5.3	3.7	-2.7	4.3	-2.4	-1.6	4.9	-3.1	1.6	2	3.1	-0.99	2.9	-6.4	6.8	-2.9	2	0.96	2.4	-7.9	1.1	-5.2	0.66	-2.2	5.7	2.8	2.2	-5.1	1.5	-3.8	5.5	-3	2.4
-0.71	0.12	-1.8	7	-6	4.5	0.04	-1.2	-2.6	3.5	-1.5	-1.2	-0.51	-1.3	-5.4	-1.6	-5.2	3.5	2.1	-2.4	1.6	-11	-1.7	2.4	-3.3	3.7	5.5	-1.8	-6.9	5.1	-5.9	7.6	-1.6	-4.7	-2.7	7.6	-4.9	-5.4	-2.2	10	-9.7	1.3	-2.1	8.9	-1.6	11	-4	4.3	-4.7	-0.07
-0.28	-0.03	4.2	3.7	0.18	2	2.2	0.9	5.5	-2.4	-4.3	-5.9	2.9	4.5	-1.1	4.1	-1.3	11	3	3.2	4.8	-8.6	-5.5	1.1	-1	4.7	-0.72	3	-2.7	6.4	-2	0.7	4.2	7.6	0.44	5	-2.3	0.45	-4.2	0.83	-2.7	3.1	-0.65	4.3	2.5	8.8	-0.24	4	0.16	14
-0.13	0.52	5.3	8.6	0.44	11	2.8	10	-0.23	7.1	-2.2	4.1	1.7	5.4	1.6	13	2.9	13	2.4	4	7.8	-4.5	-10	2.1	-3.3	8.1	7.2	13	2.1	3.2	-5.9	5.2	4.9	5.2	1.9	3.2	-0.12	3	-5	4.1	-5.8	-0.41	-3.8	10	-1.6	1	0.71	8.4	-1.3	13
-0.31	-0.03	10	5.9	4.2	6.2	14	3.3	-0.54	8.5	2.4	-1.4	5.6	5.7	-4	3.5	-1.1	2.6	4.9	-4.9	3.3	-6.1	-3.3	0.5	4.3	4.8	5	4.5	11	4.1	-1.1	3.2	11	1.6	9.1	5.3	5.9	-0.3	-1.6	5.1	-0.78	-0.05	4.1	6.7	5.4	1.4	-0.46	-1.7	2.1	0.1
0.2	-0.3	10	7.9	4.9	7.3	9.5	4	1.2	1.6	-0.27	3.2	8.5	8.1	2.5	-2.4	-2	-3.5	4.8	-3.5	12	2	1.5	4.9	6.5	1.4	10	0.15	4.7	2.4	-3.6	3.1	5.3	1.7	8.5	5.1	4.2	2.2	1.1	5.6	1.4	-1.4	1.2	3.8	4.9	3	3	-1.8	0.53	-0.31
-0.2	-0.78	7.6	4.1	0.56	7.3	2.6	1.3	-3.5	-0.28	3.4	0.81	8.8	4.4	-2.8	-4.1	-9.9	-7.5	-2	-4.3	1.2	-3.2	-3.4	-0.91	1.1	7.4	7.5	-1.9	6.3	0.84	2.6	3.2	8.7	-1.2	7.2	1.2	4.1	2.3	-2.8	7.6	1.7	-3.7	2.5	0.77	3	7.5	3.7	1.1	-2.7	1.1
-0.23	-0.82	6.4	-1.8	-1.5	6.9	-0.35	-4.2	2.9	0.39	6.7	0.33	3.9	6.1	-6	4	-9.8	-2.2	3.3	-8.4	-6.5	-1.5	-5	-2.1	8.9	3.4	2.5	-10	4.1	1.1	-1.1	-0.26	3.4	5.6	6	-5.8	4.9	-1.2	-7.2	8.1	-5	-1	-1.2	-1.5	0.57	-0.32	0.87	-1.8	1.9	5.1
0.13	-0.16	6.2	5.2	6.7	1.8	1.4	1.3	-0.49	3.6	-2.2	0.31	2.7	5	-1.7	7	-0.46	9.6	3.8	-2.6	1	3.5	-7.8	-1.1	0.44	-1.3	0.7	4.1	-2	7.8	0.9	0.68	-0.01	0.32	4.4	0.15	0.64	2.9	-7.2	5.9	2.7	2.4	-3.2	10	5.1	1.1	-6	0.68	-1.7	2.9
-0.4	0.2	7.3	18	0.2	5.7	3.4	23	-6.7	12	-1.8	16	-1.6	6.6	-4.5	2.7	-4.8	8	1.4	5.2	5.5	-7.5	-6.7	9.3	-3.5	6.2	-1.2	7.7	-6.3	4.5	0.3	5.1	-3.1	2.5	3.1	2.4	2.8	0.58	-3.5	2.3	-0.46	8.5	-0.2	7.6	2.7	5.5	-0.78	3.9	-9.4	14
-0.39	0.64	4.5	14	-2	10	-6.7	4.7	2.7	7	-4.1	10	-3.6	6.5	-2.8	8.3	-7	12	0.47	5	-1.2	-5	1.7	7.3	2.4	7.2	4.5	4.9	-4.3	4.9	-3.4	0.71	-0.44	-1.6	4.8	2.6	0.72	3.8	-0.1	10	-2.4	4	1.4	9.9	3.5	4.2	1.3	3.2	3.2	7.2
-0.03	0.52	-2.6	10	2.5	3.4	-6.2	2.1	-1.6	-7.4	-12	5.6	1.6	2.9	-0.63	4.4	0.75	11	2.2	5.7	7.1	-0.98	-2.4	5	2.1	-5	-1	0.14	4.6	1.8	-1.9	-3.3	6.6	-2.1	5.3	-2	0.34	0.42	0.67	-0.17	-3	-6.4	1.9	2.1	5.3	-1	2.9	-3.6	4	4.8
-0.32	0.09	4.2	13	3.7	-0.93	-1.8	8	-5.6	6.3	-8.2	9.2	2.2	4.9	1.1	1.8	-6.1	4.5	2.5	2.5	4.3	3.2	-2.4	2.8	-1.8	-1.3	-0.22	2.9	5.4	1.9	-5.1	-4.6	7	-4.5	4.3	-3.3	2.2	-2.9	-3.7	5.8	-4.3	1.9	-4	0.35	1.3	2.6	1.8	-4.7	1.9	4.9
0.03	-0.52	9.7	2.8	-5.9	-8.6	-4.7	0.67	1.1	0.3	0.61	0.7	1.8	-7.1	4.8	-0.89	0.99	-4.7	-3.8	-8.2	3.6	-6.1	3.2	-3.8	-6.1	-4.6	-4.2	-4.2	2.3	-3.6	-3.8	-1.1	-0.7	-10	-4.8	-6.8	2.1	-2.6	0.26	-6.3	-4.3	0.18	0.12	-9.3	0.91	-1.3	-1.5	-0.29	0.26	-2.3
0.17	-1.2	-2.5	0.61	-4.2	-0.21	-6.7	-0.47	-11	-8.9	-6.1	-6.5	-2.3	-5.1	-1.5	-11	4.5	-5.4	-1.9	-9.7	-12	-21	-3.6	-9.2	0.63	-11	-5	-1.5	7.2	-3	-1.4	-3.2	-5.2	-4.7	-4.7	-12	2.3	-4.2	-1.6	-10	-9.8	-6.2	2.2	-5.3	-4.9	-6.5	-1.7	-3.6	-3.7	-1.9
0.08	-0.35	-7.5	6	1.8	1.8	-7.3	1.6	-5.3	-0.06	-6.7	-4.7	-2.6	-1.9	-0.49	-7.9	5.1	4.4	-0.16	-6	6.1	-7.7	1.2	-2.7	-0.84	-5.1	-0.88	-6.1	-2.8	2.4	-8.4	-6.2	-1	-0.59	-4.1	-5.1	-0.52	-4.4	-2.1	0.89	-6.8	-2.9	5.4	-0.62	-2.2	-1	-1.4	-2.8	2.4	1.4
0.06	-0.4	-1.5	10	-5.5	9.2	-4.7	7.7	-1.5	-1.1	-4.8	-3.6	-1.6	1.4	-3.4	-2.4	6	-0.85	3.3	-5	-2.4	-9	3.5	-3.9	3.1	-7.2	3.9	3.8	4.7	-1.2	-2.3	-6.1	4.8	-2.6	2.1	-7.2	2.2	-8.8	1.5	-0.36	-1.1	-2.4	6.1	-0.77	-0.24	5.1	-0.21	-3.9	4.5	5.3
0.35	-0.28	-1.9	9.5	-2.6	7.9	6.7	2.4	7.6	0.51	-5.7	0.36	0.57	4.5	-2	-5.9	1.7	-2.3	3	-6.6	-2.7	-5.3	-4.5	-2.2	4.2	-12	1.4	-2.6	2.1	-5.3	-1.3	-7.8	0.19	-4.5	1.4	-14	2.3	-5.7	1.2	-2.9	-2.4	-2	-0.35	0.86	-1.3	2.7	1.9	-3.1	2.9	1.4
-0.18	-0.47	-1.5	9.8	2.3	5.9	4.3	6.1	3.9	-2.1	0.47	1.8	3.7	3.3	-5.3	-2.7	-0.89	3.5	-3.9	-4.4	-12	-6.9	-1	-4.1	-8	-10	5.5	-2.2	-6.3	-2.1	-4	-5.1	-9.8	-3	-4	-7.8	0.22	-3	-3.6	-0.71	-5.9	-1.6	-1.4	4.6	0.92	-0.48	1.9	-2.3	-1.3	-2.1
-0.68	0.26	-4.7	9.2	-2.7	4.7	-3.9	8.9	-9.4	4.5	-5	2.5	-1.6	6.4	-6	6	-9.4	5.6	-4.8	3.6	-5.8	-4.5	-2.4	0.88	-18	-3.2	-5.3	11	-9.3	5.4	-11	-0.32	-9.7	7.6	-13	-2.4	-6.6	-0.92	-11	-3.2	-15	0.05	-2.5	9.6	-5.9	9.1	-3.5	1.5	-8.8	6.3
-0.24	0.53	-4.9	8.3	-5.4	8.6	-3	-0.21	-7.8	3.7	-10	1.9	-6.4	7.5	1.7	-2.7	1.7	11	1.7	2.2	0.37	-0.8	-5.1	6	-12	4.7	-1.7	2.7	-4.7	8.1	-7.5	3.9	-6.3	-1.1	-11	-3.9	-5.6	0.89	-5.1	-1.1	-7.8	0.15	-3.8	9.4	-3	7.4	-2	1.2	-5.1	0.25
-0.07	0.37	-9	8.6	-12	8.3	-5	1.1	1.7	-0.27	0.43	2.4	-2.6	3.3	-3.6	-0.14	-0.73	1.8	-0.04	-0.26	-1.4	6.2	3.6	1.6	-10	-3.4	-1.2	4.2	-10	2.5	-1.8	-1.2	-7.8	-1.6	-12	-1.9	-1.3	0.25	0.6	1.6	-4.2	1.8	-0.51	8.1	-2.8	1.5	-0.67	3	-3.3	2.3
-0.05	-0.23	-4.6	4.7	-3.9	2.8	1.3	-3	-2.6	-2.1	-3.9	0.99	3	4.4	-4.3	0.4	-3	-1.7	-4	-6.9	-5.1	0.67	-0.14	-4.6	-2.6	-7.4	-2.7	6.6	-6	-2.2	-7.4	-5.1	-6.6	-1.5	-7.7	-7	-4	-0.74	-6	0.01	-8.4	4.2	-0.17	2.1	-4.7	1.2	-3	1.7	-0.75	-6.5
0.26	-0.47	-7	5.1	-2	5.3	-6	-4.6	-9.7	-1.2	-19	0.85	1.7	0.28	1.5	-1.9	4.8	-5.3	1.5	-0.24	7	-1.6	4.2	-4.3	-1.3	-2	-1.8	0.38	1.4	-3.2	0.26	4	-2.6	-1.5	-2	-5.1	-4.9	0.21	-0.85	-3.2	-2.1	0.15	-0.71	4.7	-3.9	6	-2	-0.24	-5	-2.3
0.49	-0.18	-2.3	3.5	5.5	11	2.5	7.8	4.3	-0.54	-3.2	1.7	1	5.8	8.6	-2.7	2.4	-4	3.5	-4.8	-1.1	-11	2.3	-6.5	0.89	-6.4	4.1	1.6	2.6	2.1	0.57	-2.5	-0.49	0.6	4.3	-4.5	-0.85	3.7	-0.68	-3.7	-2	-3.1	6.1	1.8	-1.5	6	-4.7	0.65	1.8	-0
-0.26	-0.1	-0.26	-2.2	1.8	0.61	1.2	-2.1	5.3	-4.9	-1.8	-4.7	-0.22	-0.14	1.8	-5	-7.6	-5.6	1.1	-6	-8.5	-2.5	-2.8	-6.4	-1.8	-4	2.8	-0.32	-6.6	-7.1	2.3	-1.9	-2.8	-6.6	-3.6	-9.6	-2.7	-2.8	-1.8	-2.6	-2.2	-4	5.1	-1.1	-0.28	1.2	-4.9	1.3	1.4	-5.1
-0.33	-0.39	-0.08	1.9	2.1	0.16	2.8	-0.6	2	1.9	-5	-0.58	3.1	1.6	-1.4	-2.5	-1.2	-4	-0.56	-6.7	3.7	-6.5	0.66	-1.4	-7.6	-8.5	-3.4	-2.8	-5.9	-9.7	-2.1	-3.3	-3.6	-5.9	-10	-11	-4.5	-6.8	-2.5	-5.1	3.4	-4.3	-1.1	-1.1	-1.5	-7.1	-3.5	-2.8	0.31	-3
-0.02	0.2	0.36	1.2	-0.48	0.93	-1.7	2.2	2.9	6	-2.2	4.2	1.6	2.6	2.9	0.45	4.6	7.4	0.97	-3	6.2	2.5	-2.3	1.8	-1.2	0.55	7.6	-0.07	2.9	-4.6	-2	2	3.9	-5.3	-2.3	-2.2	-1.1	1.5	-1.8	-1.3	6.7	-2.1	7.4	-0.26	-0.12	2.4	-1.3	1.3	2.7	3.6
-0.39	0.75	-8	-4.6	-4.2	1.4	-7.7	1.3	0.86	5.5	-4.8	-3.3	2.3	6.2	1.3	6.3	-4.3	15	-3.1	6.9	-1.6	15	-1.5	-1.1	-0.91	2.8	0.24	4.2	-7.3	2	-5.3	3.2	-1.3	3	-6.7	3.8	-2.9	1.9	-1.1	2.4	3.7	6	7.9	-0.44	-0.42	6.5	-0.31	3.4	2.2	6.2
-0.05	0.39	-2.1	-5.4	0.49	-3.1	3.5	-9.1	1.8	-6.7	-1.2	-1.7	5	2.4	0.69	-2.1	1.4	-1.4	1.3	-0.68	1.1	0.77	4.1	-0.56	-1.4	-2.2	-7.3	0.06	-2.9	2.2	0.91	6.2	-2	0.32	-4.2	0.84	-0.98	-2	0.04	1.2	13	-0.53	5	4.3	0.33	6.1	0.22	-0.96	-0.19	0.66
-0.1	0.24	-2.5	-0.74	-6.3	-1.1	-5.8	2.1	3	-0.48	4.4	3.2	1.6	-1.9	1.4	6.2	0.26	-7.5	4.7	4.7	2.9	0.36	-0.42	-0.51	0.05	-1.4	-1.6	3.9	-2.5	3.4	-1.3	-2.6	1.9	1.8	-5.4	-2.6	-3.4	-5.3	0.92	-4.7	3.9	3.9	-2.5	9.2	-7	-3	-2.9	-1.4	0.18	-0.67
-0.13	-0.13	-7.9	1.8	-4.1	2.3	-6.9	-0.05	2.9	-2.8	-1.3	1.8	1.6	2	0.09	1.9	-3.7	-0.73	-1.1	1.9	-0.89	-1.8	-1.4	0.92	1.3	5.8	-5.3	0.43	-3.8	0.9	-7.2	-3.9	0.62	0.67	-7.2	-2.5	-4.1	-0.73	1.1	1.2	3.2	3.8	-2.5	-1.5	1.1	-0.54	-3.6	-1.3	-2.3	2.2
0.09	0.21	-6.8	-0.64	-2.8	3.4	-1.1	2.6	-1	4.9	-4.4	4.7	-2.2	4.4	6.3	5.8	-0.66	12	6.9	8.3	3.5	5.3	-1.1	5.5	3.3	7.6	-3.6	0.91	1.7	7.7	-1.1	4.2	1	11	0.78	5.5	-6.5	0.94	3.4	0.62	1.3	12	-2.4	-2.5	-0.86	3.4	-4.4	5.2	2.1	9
-0.29	0.72	-9.8	-5.7	-9	2.1	-6.5	2.4	-6.2	1.4	-6.5	0.97	-4.1	3.3	1.1	6.5	3.9	8.3	3.5	16	6.6	6.7	0.46	3.5	-2.6	5.7	1.7	5.7	-1.1	2.2	1.5	3.9	3.3	7.2	2.9	6.2	0.27	3.9	-6.2	3.2	0.01	8.4	3.6	0.51	-3	0.77	-1.6	2.2	3.9	-1.4
-0.65	0.64	-7.8	-2.7	-5.1	2.6	-4.6	5.7	-3.5	4.1	-2.3	5.6	-2.2	-1.8	1.4	7.2	-7.4	0.82	-4.6	13	-2.9	13	-4.8	5.6	-6.2	6.4	-0.48	3.6	-0.31	0.5	-4	5.6	-2.1	7	-4.6	10	-0.91	7.4	-1.1	1.9	-5.8	6.8	-4.8	-0.47	1.4	1.8	-1.2	4.2	-0.94	6.3
-0.39	0.2	0.43	3.8	-3.4	0.71	3	0.77	1.8	4.2	6.3	4	4.5	-2.6	-3.5	1.8	-2	-6	-3.3	2.8	2.8	16	-1.6	1	-3.2	13	0.58	0.1	-1.7	4.7	-0.37	0.8	-0.3	8.3	-7.2	14	-9	10	4	5	0.59	-3.7	-4.3	-1.7	2.2	0.96	-2.7	5.7	1.8	1.9
-0.16	-0.07	0.91	1.2	3.5	2.9	4.4	-0.47	-1.4	-1.3	-1.8	6.4	3.3	-1.9	2.5	-6.2	1.6	-9.1	4.8	4.8	1	5.7	2.2	-2.6	3.1	2.5	6.3	-2	1.4	2.1	1.8	-3	5.9	9.3	-0.01	12	-3.8	7.2	1	3.5	3.7	-4.1	2.9	1.6	0.06	-3.4	4.5	0.47	9.4	-3.2
0.43	-0.31	-1.8	-12	0.39	-6.5	-5.1	-5.5	-3.6	-2.3	-0.09	-6.5	0.7	-4.9	8	1.3	11	-19	7.9	4.8	6.2	2.9	0.76	1.5	9.2	-4.3	3.7	-3	4.8	-1	7	-1	9.9	4.7	9	7.2	6.6	-0.28	4	-1.8	7.6	-4.8	6.2	-1.9	7.4	-0.83	5.5	-5.9	9.5	-4.6
0.25	-0.18	-3.1	-11	4.7	-7.4	-3.5	-0.71	0.15	0.55	1.1	-1.3	-2.1	-8.2	3.4	1.2	9.3	-3.7	2.6	5.7	11	8.8	4	-1.9	11	-2.7	-0.37	-3.6	1.5	3.6	-2.3	-0.66	1.4	4	3.8	5.8	3.8	2.8	5.6	-4	7.1	-1.7	2.2	-5.4	4.8	-3.2	2	-6.4	-4.7	-13
0.5	-0.28	-0.88	-3.9	3.7	-5.5	0.89	1.1	-1.6	-2.8	-4.7	1.7	0.99	-3	7.5	-1.4	-2.4	1.3	3.9	4	16	11	-0.15	-1.7	5.3	-0.79	7.6	2.3	8.7	-7.6	0.04	-1.3	0.94	-3.7	9.3	0.73	4.5	-0.2	6	-4.2	10	-12	-0.41	-4.4	3.6	-9.5	4.5	-1.6	0.57	-10
-0.34	-0	3.5	-1.5	2.3	-9.3	-4.5	-0.32	-1.8	2.3	-0.95	0.85	-3.2	2.5	7.3	1.8	-11	-4.4	0.84	-0.62	-1.9	3.5	-1.1	-4.7	5.7	0.48	-4.4	-6.1	2.2	0.09	-4.8	-5.3	2.6	0.34	8.4	-0.69	1.7	1.1	4.2	-2.3	2.2	-8	-3.3	-6.8	2.5	-2.9	-0.61	-3.2	2.3	-6.6
0.03	-0.14	-10	1	0.56	-0.85	-8.1	1.5	-7	4.2	-14	5.6	-4.7	3.2	2	-3.4	-7.9	-0.92	-1.6	4.6	-0.3	-3.2	-3.8	-1.6	-5.1	3.7	-4.3	4.3	-4.3	3.4	-1.6	5.7	-7.7	3.4	-2	0.87	1	-3.4	-2	-2.2	-1.6	7.2	-2.3	3.4	3	0.36	4.1	0.4	-9.2	2.1
0.1	-0.71	-6.8	8.1	-6.5	6.3	-11	10	-14	6.6	-8	9.5	-7.5	0.61	-5	-3.3	-4.8	-3.5	-1.3	2.6	-6.2	6.2	0.09	2.9	-9.3	1.6	-6.5	-4.4	-6.8	-5.2	-6.4	-7.6	-11	-3.9	-5.3	-2.8	-0.21	-2.3	-9.7	-3.4	-2.9	-2.9	-9.3	-7.2	1.5	-7.7	-0.16	-5.9	-12	-1.6
-0.11	-0.22	0.46	4.5	2.6	0.49	-4.2	1.4	-12	-1.2	-4	0.19	-1.8	1.3	-3.1	2.8	0.61	-1.6	-4.4	1.4	-4	2.1	2.1	-4.4	-2.6	-3.1	-8.5	3.3	-2.7	-6.7	-2.7	-2.2	-1.6	-4.1	-4.7	-4.6	0.25	-4	0.98	-0	0.62	-2.8	-7.9	-6.4	0.11	-5	0.02	-3.2	-2.8	-7.2
-0	-0.02	-5.5	-0.13	2.4	4.6	-7	-1.2	-8	-0.04	-12	-2.4	-0.3	2.7	4.6	-0.18	-0.41	-3.7	-5.2	-2.1	3.1	3.7	4.3	4.2	-2.7	-2.7	-6.8	-1.5	-0.07	1.4	1	-3.4	-4.1	-3	3.6	-3.3	2.1	-4.5	0.84	-3	2.7	-8.1	-0.57	-2.9	-2.3	-7.6	-0.2	0.18	-5.6	-6.5
0.21	-0.06	1.1	5.5	4.4	1.8	2.7	7	-2.8	3.5	-6.2	6.4	-0.79	4.5	1.5	0.48	3.8	2	-2	-0.93	0.57	6	7.8	8.4	-1.6	1.2	-2.8	0.48	3.7	2.2	3.9	-6.8	2.5	-3.7	5.2	-0.83	0.43	0.51	0.85	4.6	1.8	2.7	3	5.9	2.7	1.3	3.8	-0.23	3	6.2
0.51	0.41	4	2.1	-1.5	-1.8	8.1	2.2	1.9	8.4	1.4	7.8	-2.3	7.4	5.7	4.8	5.8	4.1	-0.94	4.9	12	9.1	5	5.3	-4.3	0.22	4	3.2	-0.66	1.3	2.6	5.6	-1.3	0.51	2.7	0.52	2.8	-1.9	2.2	3	3.8	7.2	4.9	3.5	5.1	1.5	4.2	4.1	-0.47	9.2
-0.1	0.09	-2.5	-2	-0.51	-3.9	3.8	0.55	0.5	2.2	6.2	3	2.9	0.72	1	0.33	1.8	3	1.4	-1.5	0.45	1	5.5	-5.3	-7	-2.6	3.1	0.5	-1.9	-0.31	1.2	1.4	-1.2	2	5.1	-3.2	3.4	-3.6	2.3	-0.11	2	1.2	-1.6	3.7	2.4	1.9	-1.3	0.88	-5.3	1.1
0.23	-0.1	1.8	2.2	1.1	-0.76	0.95	5.1	-5.7	2.1	4.4	6.3	3.7	4.9	-0.09	-4	-8	-0.17	1.6	-0.15	-3.4	-3.1	6.1	-3.8	-6.2	1.4	-1.8	2.3	-3	-1	5	4.3	-0.71	-2.6	1.6	-0.86	4.2	-1.9	2.7	3.9	3.2	-0.58	-3.8	1.2	8.4	0.14	-2	2.5	0.7	-1.8
0.12	0.13	6.7	5.5	-1.5	2.6	5.5	5.6	7	9.9	5.2	7.1	0.56	9.2	3	-0.83	-1.5	5.8	0.32	3.7	4.4	7	5.2	3.4	0.07	3	-2.3	6.5	-4.2	2.4	-5.1	5.5	-2.6	0.49	-1.2	0.35	3	2.1	6.2	0.05	4.8	0.94	-2.5	3.1	-1.6	-0.5	-4.8	4.9	-1.2	0.7
-0.22	0.44	3.3	4.5	-6.2	0.53	6.7	-3.5	10	0.25	8.3	5.4	1.9	1.7	0.87	3.1	-2.6	4.9	2.1	2.5	-6	11	-1.1	1.9	-0.63	2.9	0.37	-0.31	1.5	0.91	0.72	0.9	-3.9	2.9	0.9	3.7	1.6	-2.5	-3.1	-2.4	-2.2	0.21	7	0.54	-1.3	3.1	0.15	-3.5	1.8	4.9
0.04	-0.11	9.2	-9.6	2	-10	3.7	-12	9.5	-8.7	4.8	-2.5	6.6	-4.5	8.8	-1.4	-1.7	-6.7	3.3	-2	-2.7	-12	7.7	1.7	10	-0.5	3.8	-1.3	5.5	0.35	1.5	-2	6.4	-0.03	0.42	-2	-2.3	-1.7	7	2	4.5	3.2	3.8	-0.03	-5	1	-0.02	-5.1	7	-1.6
0.04	-0.27	5.2	-4.4	-0.25	-1.7	-2.6	-9.3	2.6	-4.2	6.1	-9.3	3.1	2.3	4.3	-1.6	5.6	-5.8	0.92	2.4	3.1	-7.7	1.4	2.7	2.5	2.5	7.8	-3.2	-0.1	-1.1	3.6	-1.6	-0.13	4.9	1.2	3.3	3.4	2.4	1.4	-2.1	2.3	0.1	6.5	-4	-5.6	-0.07	2.7	-3.9	-4.9	-1.4
0.45	0.19	-3.9	-2.1	-6.2	-1.9	-7.8	-7.8	0.36	-9.6	5.7	-4.9	1.6	-8.3	2.1	-0.77	7.1	-2.9	4.2	-0.51	-0.45	2.4	8.4	1.5	3.6	-3.6	0.33	2.3	5.5	1.9	5	-3.5	-0.52	0.95	5.2	4.4	-0.21	-1.1	2.6	-0.17	4.9	1.8	-1	-4.8	3.4	-2.8	1.6	-5.3	7.1	1.4
0.29	0.07	-4.1	-2.2	-4	0.09	-4.6	-7.7	4.3	-9.5	-4.8	-5.8	-0.93	-2.4	0.64	-4.9	1.3	-4.4	-0.21	-3.3	7.5	-2.8	6.3	0.62	9.5	-0.98	-1.8	-1.8	7.1	2.9	1.9	-4.2	3.4	8.3	4	-0.27	-7.1	0.81	1.9	-1.6	-0.78	1	-3.2	-11	0.2	-2.5	-1.9	-0.78	6	5.1
0.01	-0.59	-6.5	-3.9	-5.8	-7	-0.17	-7.7	-2.3	-9.4	-5.3	-6.1	-8.7	-4.8	-0.79	-4.7	6.1	-1.7	-2.8	-2.9	-0.39	0.48	3	1.1	8.3	-1.8	0.53	-1.1	-2.3	3.6	1.6	-4.9	0.17	4	-2	-2.2	-4.6	-1.5	-0.89	-8.3	3.5	5.2	-5.2	-3.3	-2.1	-1.8	-0.54	-2.3	3.7	-1.9
0.32	-0.55	-3.3	-5	-4.4	-5.8	-10	-0.82	-3.4	-0.65	-5.5	1.4	-5.2	-3.2	-4.4	-5	-0.26	-9.7	0	-7.5	-4.2	-6.9	6.4	-2.8	9.8	-4.4	3.4	2.3	5.4	-2.6	5.4	-1.6	6.1	-2.1	2.8	-5	-3.8	-7.9	-0.81	-5.2	-0.41	4.7	-5.9	-5.1	1.8	0.79	0.22	0.63	7.4	2.3
0.64	-0.19	0.38	2.6	-3.5	-0.88	-2.5	5.8	-1.5	6.1	-2.2	3.3	-2.2	2.5	0.78	-0.56	5.6	-0.65	2.9	-1.2	0.31	3.8	0.8	-0.54	11	0.4	8.4	5.4	7.9	1.6	0.21	2.2	5.8	2.4	9	-1.9	2.9	1.1	2.7	-2.9	3.8	-2.4	5.1	-3.4	4	0.36	-0.71	-1.7	7.8	-0.62
-0.2	0.17	7.2	5.8	-3.8	6.8	4.2	9.3	-1.2	7.8	8.5	8.1	1.6	7.1	5.6	6.4	3.9	3.2	1.7	5.3	1.3	-5.5	1.2	1.8	6.4	8.3	5	7.9	0.49	4.2	3.7	1.1	4.8	4.6	-0.84	5	-7.2	1.9	-0	4.3	-3.9	-2.8	7.2	9.2	-1.1	3.8	0.99	1.6	-3.4	6.6
-0.52	-0.1	0.96	4.3	-2.1	-0.88	-0.82	2.7	-5.7	-0.98	0.5	7.1	-1.6	-1.8	0.89	-2.2	-0.42	-4.5	-1.3	6.5	-6.5	-8.7	4	-0.44	-6.3	0.53	0.36	5.2	-4.5	-0.51	4.9	-3.1	0.46	-5.4	-4.9	2.3	-6.4	2.2	4.7	4	-2.3	-1.2	-2.5	4.2	1.1	2.7	-0.95	-0.71	-8.8	-0.38
-0.45	0.39	-7.3	-10	2.4	-4	-5.1	-3.7	-3.7	6.8	-1.9	-2.6	-5.2	-3	-5.3	-5.3	-3.4	1.6	-6.1	-2.3	-6.7	2.2	0.36	2.2	-3.3	4.6	-0.29	-3.5	-5.8	-3.5	2.8	5	-2.4	-5.1	0.93	0.69	1.8	5.2	2.8	4.4	0.52	0.6	3.4	0.17	5.4	5.1	2.8	5.6	-2.4	-8.8
-0.58	-0.12	-7	-5.8	2.7	0.49	-0.64	1.9	0.82	-1.8	1.8	-5.9	-3.6	-0.27	-3.8	-5	-4	3.2	-2	-4.8	-6.2	-13	-6.3	2.1	-4.6	8.9	-4	0.68	-8.2	4	-1	3.4	-4.8	4.2	-4	3.8	-4.8	6	0.48	3	1.4	0.65	-0.66	7.9	3.5	3.4	-4.6	4.8	-6.7	9.7
-0.19	0.07	2.4	5.3	6	5.4	0.37	6.8	5.5	-4.7	8.9	-2.1	4.2	-0.46	2.2	4.1	0.4	3.7	2.9	-2.4	-1.3	6.7	-3.5	2.1	3.7	3.6	-0.49	4.4	-1.3	5.8	3.7	-4.9	1	3.7	-3.1	4.1	-1.4	7	1.4	0.23	2	0	-1.3	5.3	5.7	1.9	-1.4	2.5	-0.42	4.5
0.66	0.63	13	-0.07	13	8.2	15	2.5	7.4	5	11	-5.8	8.1	3.1	7.4	6.4	6	2.4	2.5	0.56	1.1	5.5	5.9	1.8	5.8	-1.4	2.4	-3.7	3.7	-1.1	5.4	-6.4	5.4	4.5	6	-1	5.8	1.7	4.5	3	4.7	1.6	4.5	-6.3	1.2	4.3	2	1	4	-3.1
0.06	-0.12	6	5.2	4	-0.06	11	1.4	5.7	5.4	6.6	0.03	3.9	-2.4	-2.1	-1.7	-0.02	-4.4	0.86	-4	0.42	-4.2	2.7	-0.51	-0.38	-1.1	2.8	-5.9	3.4	-5.9	9.1	2.2	7	-3.5	7.5	-7.2	5.2	-3.4	8.2	4.3	-0.65	4.7	1.6	-5.5	1.8	4.3	3.8	-1.6	6.2	-5.6
0.01	-0.12	5.1	2.5	7.6	0.45	3.1	8.8	13	2.5	10	-0.22	3.6	-0.9	-2.6	-0.13	-3.4	-0.06	-1.1	-0.02	-1.5	11	-2.4	3.7	-1.7	-1.3	-3	1.3	4.1	-3.4	3.8	-0.12	1.8	-4.1	2.8	-3.1	4	0.64	2.9	-6.2	0.49	2.9	-3.4	-4.3	-2.8	-4.5	0.69	5.4	1.7	-7.9
-0.05	0.13	4	0.27	1.1	6.4	6.1	6.2	6.5	4.5	1.6	1.1	6.9	6.5	-0.42	4.2	1.5	10	-3.6	2.4	6.9	16	-2.6	2.6	-1.1	2.2	-3.3	-0.93	0.29	-2.3	-0.58	4.3	4.7	1.1	-5.3	7	-2.3	3.2	2.1	2.7	-1.4	2.8	-5.3	-3	-8.7	2.9	-1.4	1.1	-1.1	-1.1
-0.28	0.49	-2.3	-12	3.9	3	8	-4.3	1.9	3.2	4.2	-5	3.7	0.85	-8.6	3.4	3.2	4.7	-4.1	1.4	4.6	1.4	-7.5	-3.6	-4.5	0.75	-5.1	-2.8	0.21	-2.6	-2.9	11	1.7	-2.3	-4	7.8	-0.21	6.5	-4	5.2	-3.5	-3.1	-13	1.2	-4.6	1.4	1.3	-1.2	-9	-1.3
-0.04	0.5	5.3	-2.4	7.9	1.5	4.6	-2.1	9	7.2	13	-2.2	4.5	3.4	-3.7	6.1	-1.7	3.6	-4.5	4.1	-5.5	-3.2	-4.4	-7.4	3.7	3.1	0.67	2.2	1.9	5.4	5.7	3.6	1	8.3	-2.1	7.7	3.5	4.3	-2.8	0.91	0.56	-3.4	-0.29	8	0.99	-3.3	5.1	-0.85	-0.83	8.3
1.2	0.11	13	-0.57	13	-0.75	14	-5	15	-4.9	12	-9	8.9	-1.9	5	7.5	13	2.8	13	1.2	2.6	5.9	0.6	1.2	5.4	3.4	6.7	-4.7	4	2	9.2	2.9	-0.44	-1.5	5.3	5.7	10	-2	1.3	4.5	9.9	2.4	7.3	-0.45	4.8	-6.7	3.7	-0.87	1.4	1.9
[truncated: 952 more columns]
