# Supplementary material for: Dyslexia on a continuum: A complex network approach
Source: PLoS One. 2018 Dec 17;13(12):e0208923. doi: 10.1371/journal.pone.0208923 (PMC6296514; doi:10.1371/journal.pone.0208923)
Supplement: S1 File — Detailed information about the archive contents is provided in the included README.txt file. (TGZ) [file pone.0208923.s001.tgz › FS_658_AA_run_2.csv]

-5.5	-1.4	-3.4	-1.1	-9.6	-3.5	-2.7	3.4	-8.4	-3.9	-4.3	0.4	-5.3	-17	4.5	-6.4	17	2.6	-3.6	-9.3	4.8	-5	-1.6	-10	9.8	3.8	2.7	1.2	9.6	2.2	2.1	0.7	13	8.8	9.2	-3.9	8.3	4.2	7.2	5.8	0.07	-5.6	11	3.1	19	6.6	18	-9.4	26	1.9
-4.5	-3.1	-9.8	-4	-0.67	-5.4	-9.2	-0.06	-8.3	-6.7	-4	-2.9	1.3	-7.1	-5.9	-6.2	-4.1	-3.2	-1.8	-7	-5.4	-6	-1.3	-6.7	5.2	-2.1	4.8	-0.85	5	0.39	-1.2	-1.8	8.2	7.2	-3.9	-1.8	5.2	-0.15	0.01	-0.63	-2.5	-4	4.8	1.7	11	3.7	-1.5	-10	-10	-9.2
-12	-17	-9.2	-15	-0.68	-7.6	-8.8	-12	-9.8	-18	-3.3	-13	2.9	-6	-3.5	-10	-0.02	-11	2.6	-8.3	-3.5	-9.1	6.3	-6.6	2.5	-11	2	-0.54	-0.95	-0.61	-6.5	-0.4	3.9	-1.1	-5.4	-7.1	1.6	-1.9	-4.3	-3.6	-2.8	-7.2	7.3	-0.94	11	0.97	-7.6	-19	-25	-16
9.4	-15	7	-6.3	9.9	4.2	5	-5.5	-1.2	-21	4.1	-3.9	9.6	-2.4	8.3	-6.5	23	-4.7	2.9	-2.1	12	-6.2	0.99	5.2	10	-6.9	2.7	0.28	12	-0.58	0.83	-1.7	12	1.6	5.9	-3.1	8.6	-5.9	8.1	-5.7	5.5	-4.4	13	-11	16	0.11	3.9	-6.8	-4.3	-16
19	6.4	11	10	3.8	6.7	9.7	0.94	19	-0.33	9.5	14	2	9.7	11	1.3	13	15	3.8	3.9	5.2	0.87	10	10	5.9	6.6	11	0.94	12	8.1	4.7	10	9.6	11	5.5	7	8.7	0.9	12	-1.5	4.1	2.3	8.3	6.7	12	9.7	6.7	3.8	-0.56	-15
-6.4	24	-7.8	19	-3.9	9.8	-4	23	1.9	26	-6.8	24	-7.1	5.8	-5.7	6.5	2.6	21	-9.6	8.4	-4.5	12	-6.7	9.6	-8.5	7.9	7	2.9	3.6	13	0.93	7.1	0.78	17	-1.2	1.3	-0.31	7	6.4	5.5	-3	6.7	-7.9	11	3	22	6.1	14	9.1	-3
-29	16	-26	12	-18	14	-16	5.1	-30	13	-22	16	-12	0.24	-17	12	-13	8.4	-15	7	-22	5.4	-22	3.4	-16	7.8	-4.5	2.8	-13	3.3	-11	5.5	-8.6	12	-16	-6.2	-5.6	7.7	-6.2	9.5	-7.9	-3.8	-19	14	-13	17	-18	14	-16	-4.5
-23	-4.7	-24	-9.2	-19	-5.8	-6.3	-9.1	-33	-13	-21	-17	-26	-8.1	-16	-8	-13	5	-21	-5.4	-16	-10	-23	-7.1	-15	-5.1	-3.9	-2.1	-14	-3.9	-14	-4.5	-15	0.26	-10	-2.2	-5.6	-0.41	-10	2.6	-4.6	-6.4	-12	2.1	-15	4.5	-23	2.1	-16	-2.8
-13	-24	-15	-30	-13	-22	-6.9	-12	-24	-27	-19	-25	-13	-24	-13	-17	-12	-7.2	-7.6	-21	-15	-17	-8.9	-22	-9.9	-18	-9.7	-6.6	-12	-17	-12	-11	-14	-7.3	-5.9	-9.7	-4.9	-7.4	-15	-17	-3.5	-5.8	-10	-13	-9.9	-14	-21	-17	-12	-12
-18	-24	-12	-21	-14	-12	-15	-7.5	-24	-29	-12	-11	-0.6	-18	-9	-20	-9	-11	-7.9	-17	-4.8	-20	-8.8	-25	-12	-21	-7	-16	-8.7	-14	-5.3	-16	-9.6	-11	-7.5	-11	-6.4	-11	-14	-17	-3.8	-8.6	-13	-19	-5.3	-24	-15	-19	-16	-23
-1.3	-18	0.49	-16	-2.2	-17	2.1	-3.4	-4.2	-18	-2.9	-21	3.9	-10	0.24	-10	-1.5	-7.5	-0.67	-9.3	-2.8	-14	1.2	-9.9	-9.1	-14	-1.8	-7.7	2.8	-12	3.7	-8.5	-0.98	-13	-1.4	-8.8	-6.4	-7.5	-2.3	-10	-0.99	-3.6	-9.7	-14	-4.4	-20	-0.85	-17	-0.36	-22
7.1	-4.7	2.5	-6.9	7.8	-5.4	3	5	3.3	-5.8	1	-9.1	2.7	-7.5	-2.3	-7.6	-2.1	5.7	-0.49	-13	0.22	-8.3	6.5	-13	-3.4	-7.2	-5.9	-1.6	-2.4	-9.3	-4	-9.6	-4.1	-9.6	2.2	-3.6	-7.8	1.2	-4.3	-12	-1.2	-0.03	-4.3	-7.5	-2.3	-12	0.83	-12	-1.6	-14
-3.7	-5.5	-4.9	-15	-3.1	-5.2	2	-5	0.37	-12	-3.5	-13	-1.4	-2.6	-1.9	-5	-0.03	-4.1	2.3	-10	3.9	-3	0.9	-5	-7.6	-11	0.8	-3	-5.1	-4.4	-2.7	-12	-2.5	-10	-3.1	-9.9	-0.76	0.02	-5	-6.6	-1.2	-2.2	-6.3	-10	-8.9	-12	-4.1	-14	-8	-11
-4.1	-1.3	-2.8	-2.2	-0.71	-1.3	1.9	-1.7	-3.8	-6.5	1.6	-4.8	-0.38	6.1	-3.7	3.4	-6.3	0.31	1.4	7.2	-1.6	7.3	1.4	-1.5	0.85	-1.1	-1.6	-3.2	-2.4	-3.2	-5.7	-2.1	-5.1	-4.1	-4.1	-3.7	-3.4	-2.4	-5.1	-6.3	-0.5	-0.42	-4.4	-4.4	-8.6	-5.7	2.2	6.7	3.7	1.5
9	3.1	6.5	-0.07	2.9	-4.5	3	0.75	1.9	1.8	5.9	-2.5	1.5	-1.2	2.7	-1.1	-0.74	11	5.7	-2.9	5	9.2	7.8	4.9	5.2	-0.18	2.7	1.5	3.4	-0.95	4.7	2.1	-1.3	-2.4	0.24	-6.5	0.77	2.6	1.1	-0.1	0.78	-2.5	1.4	-1.8	-1.4	-3.3	10	9.5	8.7	5.3
8.5	7.4	4.2	4.4	6.4	1.3	3.5	4.9	3.5	9.2	7.3	0.94	0.15	7	7.3	6.8	-0.75	7	1.2	5.9	6.4	8.8	3.3	15	2.7	6.3	-2	6	1.5	4.8	-3.7	4.4	3.5	-2.7	7	2.7	-1.1	1.7	-1.9	6	1.5	2.6	0.31	2.6	4.8	-1.6	9.4	10	7.9	10
-2.4	0.01	-2.9	1.4	0.14	5.5	0.32	-0.67	7.5	-2.5	0.35	0.45	4.5	1.1	-0.81	4	3.7	-5.7	-6.5	1	4.3	4.1	-0.58	4.1	-3	2.8	-5.3	-0.59	-0.16	-3.6	0.17	0.76	1.7	-6.9	1.2	0.44	-0.96	-2.4	0.37	5.5	-0.36	4.1	-0.89	-5.4	3.1	-2.4	-4.8	1.8	-3.7	4.8
-2.1	6.7	1.5	10	7	9	-1.9	-1.5	0.28	8.6	5.3	6.8	-4	2.4	-1.7	3	-0.64	-3.9	2.2	2.9	2.9	3.3	3.9	5.4	-4.1	1	2.1	5.9	0.39	-0.1	4.1	7.7	3.5	-8.3	1.9	5.8	-1.2	1.8	0.3	2.6	0.11	4	0.55	-8.9	4.5	-4.7	3.3	8.1	6.5	2.8
-2.3	9.1	5	9.2	0.93	4.1	-4.9	-0.71	1.8	7.5	1.2	8.8	0.21	9	6.4	4.8	-3.4	-1.8	3.3	3.4	2	6.3	9.8	7.8	0.06	4.3	-0.03	0.29	0.07	-1.5	7.4	3.5	0.99	-0.71	-3.2	1.6	0.83	3.7	5.4	-3.3	1.5	1.3	-0.4	2.5	0.67	1.4	7.8	-5	0.55	7
-2.7	1.3	1.3	-3.1	9.8	1	-0.72	-2.6	0.62	-1.7	-3	0.79	6.5	2.1	2	3.1	3.7	-3	3.5	10	0.54	3.6	0.68	-0.11	-6.3	3.5	-1.4	0.44	-0.94	-1.2	1.4	4.4	0.43	-2.5	-4.3	-7.6	1.6	-1.7	4.9	5.4	-2	-0.63	-2.7	-1.2	0.26	-9	-1.4	-16	-4.7	-6.2
-4.1	-3.1	-2	-3.1	2.4	-0.75	-1.6	-7.1	-2.3	-2.4	-4	-0.97	6.8	10	1.1	8.7	2.3	-4.5	3.4	8.2	4.1	3	-4.4	11	-0.31	0.55	-0.57	-2.7	-2.9	-2	1.8	-5.1	-0.09	-6	3.2	-4.4	1.2	-1.6	5.8	2.9	-0.32	-0.71	-6.3	-3.4	0.61	-10	2.9	7.2	-1.8	3.2
-2.9	-2.3	0.85	2	1.4	2.5	-1.3	-4.5	0.36	0.65	2.6	5	-3.6	9.5	-2.5	-1.2	-5.2	-4.9	-1.3	4	-4.1	3.2	-1.6	-2.7	-1.5	-0.35	-4.9	-6.2	0.97	-3.8	1.6	-4.3	1	-5.6	0.43	0.81	-3.7	-0.49	0.44	-2.7	-0.97	-1.6	-2.1	-0.2	-1.8	-0.08	-3.6	-1.9	-7.2	0.34
-2.1	3.5	2.8	9.5	-1.2	6.1	0.35	4.4	1.1	10	2.4	5.9	4.5	1.9	2.7	4.3	0.54	-1.5	2.8	1	4.4	7.3	8.9	0.45	-0.96	3.5	-0.22	6.8	2	4.4	2.2	5.6	-2	-3.9	4.4	6.2	-3.5	-1.1	-1.1	2.2	2.3	0.47	2.6	3.9	-1.9	-1.2	-0.62	-11	-0.89	-8
-0.99	5.9	4.5	4.6	13	6.7	3.4	5.7	8.3	12	9.9	4.9	8.3	3.6	2.1	5.9	-1.3	5.8	11	5.6	2	0.75	6.9	1.5	-2.6	7.6	0.32	-3.5	2.3	-4.1	-0.42	6.1	-3.8	0.22	4.6	5.3	-1.4	-0.31	-1.9	-3.5	3.3	6.7	1.7	9.5	-1.7	1.4	-5	5.8	6.5	17
0.49	2.9	-2.1	3.8	-3.8	5.9	0.77	-3.8	10	3.7	-1.2	9.1	5.2	-1.3	8.2	2	-3.4	-0.56	3.3	6	2.1	2.6	0.08	3	4.5	6.4	3.5	-1.7	2.6	-5.1	7	1.8	1.4	1.6	1.3	-0.77	2.3	1.8	0.83	-0.72	0.04	3.9	-0.63	4.9	3.8	3.7	-0.28	15	-5.5	26
-3.4	2.2	-1.6	-1.7	-1.1	-5.1	-8.8	-5.7	3.5	2.2	0.69	-1.3	-3.6	4.1	1.4	2	-6.9	0.64	2.2	5	-5.7	3.8	-2.1	8.7	0.1	1.6	2.4	-2	-2.2	-1.6	3	0.91	2	-0.29	-1.6	2.9	-1.6	-4.8	0.01	-4.3	-0.83	0.89	2.4	-1	-3.1	-1	-2	-1.4	-10	4
-3.7	0.75	0.14	-1.3	-3.2	1.4	-9.2	0.69	-0.93	0.78	-4.3	-1.4	-1.5	0.52	-1.7	8.3	-2.8	12	1.2	5.6	-3.8	7.5	-2.5	1.7	-0.27	7.8	0.57	0.63	-1.4	4.3	1.5	2.1	-0.89	0.04	-2.1	5.4	-2.9	2.7	5.8	2.7	1.3	5.2	-0.96	2.7	-1.9	-1.6	-2.4	3	-9.1	-0.6
4.5	9.2	1.5	8.4	0.49	1.4	4.8	8.4	6.6	13	-3.7	3.8	1.9	14	4.7	5.8	-5.2	7.7	5.4	1.4	-2.7	8.3	2	10	-0.71	6.9	-0.64	3.8	2.9	5.7	-0.92	12	0.01	2.6	-0.69	4.5	-2.7	0.55	1.9	11	-4.5	1.8	-4.1	3.9	-2.2	2.6	4.4	9.2	-3.7	5.6
14	8.4	11	8.7	4.1	2.1	5.7	4.6	15	9.6	10	2.9	2.2	9.4	-1.1	7.6	-5	5.9	3.8	9	-3	4.9	5.2	7.6	3.5	6.7	-0.84	1.6	5	2.7	2.9	-2.1	10	-1.1	1.3	2.7	1.1	-0.67	2.5	3.4	-1.5	2.1	1.7	2.4	5	6.7	14	4.8	10	3.6
11	2.7	12	-0.91	6.9	-4.8	3.9	-2.8	13	5.3	16	-6.4	-2.1	10	3.7	5.7	-0.34	2.6	2.5	3.2	4	6.6	4.3	3.8	8.2	1.7	2.6	6.9	2.9	4.3	0.04	-0.02	6.3	-2.6	4.9	2.2	3.9	2.5	1.8	5.6	4.2	2.8	9.1	3.6	11	8	17	0.34	19	5.3
11	11	11	3.1	1.1	1.2	16	2.9	19	7	5	-6.6	-7.6	7	4.1	3.4	3.2	2.2	1.1	7.5	4.4	4	2.6	2	7.2	1.6	3.1	4.7	4	7.8	2.7	-2.6	1.8	-1.9	-2.1	1	1.8	0.29	2.5	7.8	3.7	0.88	7.3	2.3	6.5	-2.3	0.9	1.9	5	6.1
11	11	8.1	2.3	12	1.9	7.9	15	16	17	8.8	-2.1	3.3	2.4	2.6	3	1.2	1.6	11	1.5	-2.6	4.6	0.75	0.7	1.6	3	2	7.4	2	3.1	-4	1	1.5	-3.4	-4.9	4.7	0.93	0.52	5	5	1.6	2.2	0.91	2.5	-3.6	-1.2	-0.09	6.5	-1.2	11
2.1	5.8	6.8	5	7.2	-4.2	12	4.3	12	9.6	9.1	-3.4	3.1	4.5	0.76	8.6	4.4	2.5	3.3	-2	-0.77	2.2	-0.68	6.4	1.2	0.91	0.91	5.7	-3.8	0.59	-0.86	-3.6	-0.99	-2.1	-0.28	-2.6	1.1	-0.28	2	-1.6	3.5	-2	-1.7	5.1	-8	2.5	-0.41	9	2.7	12
5.7	0.68	8.5	5.7	7.8	3.7	10	3.4	10	-0.12	3.9	-3	-0.87	-0.61	0.09	7.2	-8	4.4	1.1	2.9	2.6	6.9	-1.2	2.8	6.3	-2	4.5	4.1	5.1	2.3	4.9	5.3	-1.2	-3.1	1.9	-0.56	2.6	-0.07	1.3	1.6	1.1	0.01	9.6	-6.2	0.07	-4.5	1.7	9.1	13	14
3.9	2	6.6	3.4	2.9	-0.01	5.4	3.2	2.1	5.6	6.2	-0.29	0.99	0.89	2.5	2.8	-11	0.01	5.8	-0.86	4	4.1	-4.2	-0.76	3.7	0.01	1.1	4.9	0.12	-0.63	-0.02	7.3	-4.7	-0.43	2.1	5.3	0.51	-0.45	3.4	3.6	2.7	0.02	-1.4	1.7	1.5	3.1	-3.5	-4.7	7.8	-1.9
5	4.8	4.7	3.5	6.4	1.3	5.5	4.4	6.2	12	10	2.4	-3.4	5.3	1	2.7	-12	-11	0.81	0.27	4.2	2.4	-2.7	6.3	0.09	0.12	1.8	-3	-2.5	-2.3	0.79	-1.2	-5.7	3.1	-2.1	5.5	-0.08	-0.9	-2.9	6.4	4.3	3.8	-5.4	7.8	-4.3	4.7	-7.7	7.7	-2.9	6
7.4	-0.81	9.9	1	17	-4.1	10	5.4	9.8	6	15	-0.21	10	-0.08	-0.94	3	-8.7	-0.42	5.4	1.3	0.31	1.1	-1.7	1.5	2.3	1.1	-4.5	-5.8	-1.9	1.2	4.7	1.3	0.39	2.6	0.71	7.4	0.91	0.18	-1.3	2.7	2.3	7.2	0.55	3.5	-6.7	5.5	-2.5	8	0.31	12
10	-1.7	8.1	-1.3	8.7	-3.8	9.4	-3.7	8.5	7	12	-1	12	-0.46	5.1	2.9	1.9	-0.6	4.2	2	-0.69	9.2	1.9	0.87	4	-2.4	4	2.6	-1.5	0.57	2.9	3.2	0.74	0.35	-0.31	-2.9	1.8	-5.5	1.5	6.3	2.7	-1.7	-0.21	-7.8	-11	-1.5	11	-8.2	14	-6.3
9	-4	11	1.2	5.7	-5.6	4.9	-5.8	5.5	2.3	15	0.83	5.8	2.4	7.2	-1.9	1.4	3.4	2	1.5	4.2	3.2	-0.59	-3	6.2	-4.6	3.3	4.9	2.3	3.6	-0.17	-1.1	4.8	-0.38	-0.89	-1.7	2.6	-2.2	-2.5	3.1	-0.31	-1.9	3.9	-5.4	1.7	-5.5	15	-8.8	15	-7.5
7.7	-0.2	12	1.9	9.1	-4.8	9.5	-0.06	12	3.2	13	0.67	12	2.5	4.5	-1.4	3.6	-2	3.3	-3.2	6.1	-6.4	4	4.4	7.2	-3.5	1.5	2.8	3.7	4.8	5.7	-3.2	7.2	0.3	-2.4	2.3	0.67	0.38	1.5	0.78	1.3	0.93	1.2	2	3.5	0.93	10	-11	14	-6.9
4.5	4.8	3.6	1.6	5.9	5	-1.2	-0.22	-0.42	0.67	1.4	11	6.8	-2.8	5.3	-3.2	6.9	9.1	-0.94	-0.36	2.6	4	7.5	0.07	11	-2.9	2.2	0.16	-3.4	5.6	5.4	2.9	6.5	6.7	-6.7	9.6	3.5	1.1	0.35	3	1.1	3.2	10	-1.9	8.7	4.5	7.3	0.05	22	-1.1
-5.3	2	-3.9	1.7	-8.2	-1.4	-6.2	1.4	-5.3	3.6	-6.9	11	2.2	-1	-0.43	1.3	7.7	2.7	-1.8	1.5	2.8	-0.54	-1	3	1	1.9	-6	-0.91	-3.4	6.5	3.6	0.34	3.1	6.8	-2.6	6.9	-2.4	1.6	-0.48	3.2	-0.29	3.3	1.5	0.65	-0.47	6.6	-9	3.2	-3.7	4
0.99	-3.5	-1.4	1.8	-7.5	8.4	-5.4	-0.52	-4.2	0.26	-8.2	13	1.8	-1.6	3.7	-2.1	11	-5	2.8	2	4.3	-3.9	4.7	-2.7	-0.26	6	1.6	2	2.8	3.2	0.36	5.4	-1.1	3.3	-1.4	5.6	-2.2	3.8	3.4	5.3	-1.6	6.6	1.8	3.4	1	6.5	2.1	-4.3	1.9	-0.75
-4.9	-3.9	-8.1	3.8	-4.9	1.8	-9.1	-3.9	-6	3.8	-14	9.6	-4.7	4.6	-0.76	0.91	6.3	2.6	-2.3	-0.98	2.7	-0.56	-2	-2.9	1.4	0.41	3.2	-0.47	-0.55	3.2	3.1	-1.6	-7	2	-1.5	6.5	0.08	1.5	5.9	4.3	-2.1	3.3	-3.2	-1.4	-0.76	-1.5	-8.7	-0.02	-0.22	-3.6
-5.4	-4.7	-7.5	1.8	-4	0.8	-5.7	-0.61	-7.7	7.8	-12	11	1.6	5.3	-6.1	4.8	1.8	0.39	-1.9	0.79	1.3	1.3	0.35	-0.31	1.7	2.8	3	-4.4	-0.16	3.7	-0.41	-1.7	-3.3	5.2	0.35	9.4	0.73	4.1	2.3	-1.8	1.8	3.9	1.7	2.5	-3.8	3.3	-5.1	3.4	7.1	11
-3.9	-0.39	-3.9	4.7	-7.8	6.1	-4.5	0.35	-6	2.5	-12	10	-2.3	-0.21	-1	1.6	2.7	3.1	-5	0.38	2.1	-1.1	1.9	-5.4	0.8	-3.4	1.6	-1.1	-3.8	1.2	4.2	3.9	-1.3	4.9	1.7	3.8	5.6	0.57	0.39	-0.91	-0.45	0.4	2	3.6	-3.5	-1.6	5.4	2.6	1.7	12
2.8	-1.6	-0.59	3.1	-2	0.24	2.4	-0.87	4	0.15	-1.9	8.6	0.56	-0.36	-0.02	1.1	8.3	0.89	0.01	0.63	3.6	0.51	-5	-2.8	6	-8	-0.21	4.4	0.53	5.3	-2.1	3.3	-2.3	0.13	5.8	0.5	2.8	-3.5	2.1	1.4	-1.2	-1.3	3.5	0.63	-3.4	-2.4	4.7	3.4	3.6	1.1
4.4	3.4	4.5	2.2	6.3	-5.5	3.5	3.1	5.4	4.8	6.1	6.8	3.2	-5.8	4.4	8.7	8.9	4.3	4.6	7	0.29	-0.81	2.9	-4	1.9	-5.5	-3.4	-1.6	0.24	1.3	1.8	-3.4	5	1.9	5.6	5	-1.8	-1.1	-1.2	-0.1	3.1	0.16	2	-1.3	-0.98	-1.7	-0.57	2.5	-0.13	7.3
0.16	-3.8	0	-3.2	3.6	-4.8	3.7	-3.8	0.25	-1.8	3.4	-0.34	1.9	-7	3.9	0.5	1.4	5.4	3.9	2.9	3.3	-4	2.9	5.4	-1.2	-1.2	-4.1	-0.04	4.1	-0.21	4.4	1.3	-0.75	-5.3	7.3	-0.36	-0.81	1.2	1.6	-1.4	2.8	-1.6	2.6	-0.96	3.7	-6.1	-7.1	-2.8	-4.2	2.2
-6.5	-3	3.1	-1.6	6.5	0.72	-1.4	-1.6	-1.7	-6.5	3.3	3.2	-2.9	0.47	-0.04	2.4	3.5	-1.9	-1.7	2.1	-1	-2.5	-2	2.8	-2.8	-0.27	-1.6	0.14	4.2	-1.7	-4.2	-0.61	-5.2	-1.6	6.4	-3.2	1.1	-0.85	1.3	0.34	1.1	-0.81	6	0.17	-1.5	-3.7	-7.5	-11	-7.4	-5.5
-0.7	-1.9	0.87	-1.3	5.9	-2	-0.56	0.2	-6.8	-2.2	6.9	-4.7	1.2	-1.1	-1.6	-1.1	2.2	1.1	-0	0.7	-1.7	0.38	-5.2	-6.4	-2.8	5.9	-4.3	0.98	3.6	0.42	-2.3	-3.8	-5.4	-1.7	9.8	5	-1.2	2	-1.4	-6.9	1.4	-0.12	1.1	2.1	-10	-3.5	-10	-8.5	-7.5	-1.4
-0.57	-4.1	-1.5	-3.4	-0.54	-6.9	1.6	2.1	-1.7	-0.17	4.3	-11	0.13	-1	-2	-7.7	-2.1	-10	-2.6	-5.8	1.4	-3.2	2	-5.3	0.28	6.6	-3.9	-2.4	-5	-4.2	-5.7	0.04	-0.1	-4.5	3.2	-2	-0.88	-1.1	-7.7	-1	2.2	-1	0.83	2.5	-5.7	-4.8	-4.3	0.58	0.57	2.9
3.4	-3.4	1.6	-5.3	-4.8	-7.8	4.6	-7.9	4	-6.8	-1.8	-3.5	-1.3	-0.93	1.1	-4.2	6.2	-4.5	-4.6	-1	3.1	-6	2.4	-7.3	2	-5.2	-3.4	-5.6	-2.3	-4.5	-1.9	-6.2	-2.6	-2.1	6.1	0.44	-0.37	-2.9	-5.9	-7.2	0.41	-2.9	-1	-3.5	-6.8	0.19	1.4	3.3	-6.9	4.6
7.2	4.5	9.5	3.3	7.1	-2.4	11	3.6	8.8	5.3	4	4.9	4	0.79	-0.91	4.1	6.4	-4.5	-2.4	-1.3	4.8	2.8	-1.6	-0.22	-5.2	-3.6	1.2	1	0.78	3.5	3.7	-7.4	-1.2	0.36	8.2	-0.44	-2.8	-0	1.7	-3.5	-2.3	-2	-0.46	-3.7	-2.1	-3.8	-7.8	10	-3.7	14
9.3	10	5.1	8.3	-4.3	4.5	9.8	7.5	6.1	8.2	3.1	8.4	2.6	5	-1.8	5.7	0.17	1.4	3.1	5.2	3.6	8.7	-3.1	-1.7	2.2	2.7	-0.84	0.72	2	1.1	1.4	2.7	-4.4	1.2	8.8	0.17	-0.63	2.1	0.8	0.03	1.5	-1.1	1.5	4.9	-7.3	5.4	-6.6	9.2	-13	16
7.6	6.7	5	4.2	-5.2	-6.3	3.1	-1.9	5.1	-0.05	3	0.8	-10	0.97	0.77	3.5	-1.2	-5.3	-4.7	0.38	-6.5	5.8	-1.3	3.2	0.25	2.6	-1.8	3.7	1.4	2.9	0.29	1.4	-2.7	0.77	0.04	0.18	0.52	2.3	0.52	3	-2.9	2.3	-0.84	-1.4	-3.8	0.97	-0.72	-3.6	0.15	6.6
4.9	-3.3	3.6	2.9	3.3	-4.4	5.4	-5.4	1.1	3.4	2.1	5.4	-4.8	2.8	4.3	2.4	-1.9	2.1	3	0.74	-1.6	2.2	-2.5	11	2.2	-0.57	-0.66	4	2.6	2.4	0.07	4.4	-3.5	9.7	6.7	-0.39	0.73	0.35	0.74	6.1	-0.44	-0.82	2.3	1	-5.2	8.4	5.6	-4.4	6.7	3.9
15	4.4	8.9	-0.56	3.1	-6.6	4.6	3.9	10	12	-0.12	-0.07	0.78	3.5	-2.1	2.1	-2.4	0.02	-3.8	4.7	2.9	-0.61	-0.11	11	1.8	3.8	-4.5	5.9	-1.3	2.1	-0.44	5.6	-0.92	6.6	3	2.6	-0.63	3	1.1	5.2	2.1	0.12	-2.4	1.9	-3.9	8.8	8.9	2.5	19	10
11	4.9	5.9	0.34	2.8	3.8	-3.1	7.7	3.4	5.3	-0.26	0.79	-1.3	3.6	1.6	3.8	5.2	7.4	1.4	10	0.42	3.7	-5.6	7.8	0.88	2.5	-3.1	0.82	-5.9	1.6	0.29	2.2	1.6	-3.2	1.6	-0.21	1.8	3	5.7	5.2	1.6	-0.95	-3.4	3	2.3	3.1	-6	11	1.7	13
3.7	4.7	-0.3	11	3.8	18	1.4	1.2	0.92	-4.1	1.1	15	-6.2	7.6	-1.9	4.8	-5.5	4.2	-5.3	8.3	-3.8	8.6	-1.4	11	0.34	14	-1.4	3.1	-0.96	9.4	-2	1.8	0.51	8.7	0.48	5.5	-3	3.4	-0.94	10	-0.48	5.3	1.4	13	-0.09	16	-0.97	23	1.1	19
3.3	6	4.1	7.8	-0.22	18	-0.64	5.1	3.5	7.5	-3.4	14	-8.3	1.7	-4	-0.92	-0.34	-12	-3.9	-0.62	-0.83	1.2	1.4	6.6	-7.2	13	-3.4	-0.81	0.84	2.2	-3.6	0.91	-2.2	9	0.35	0.8	-5.4	4	-4.2	5.3	-2.4	4.7	-4.5	5.4	-7.5	8	2.4	25	2.7	16
7.8	3.1	5.7	2.7	-4.5	6.1	6.2	2.4	8.7	3.1	7	5.7	-3.6	-1.1	-3.6	-1.5	4.7	-2.2	-2.9	0.76	-4.7	-7	7.7	-12	0.45	6.4	-5	-6.1	3.1	-1.7	-0.4	3.8	3.2	4.6	2.9	0.65	-2.6	3.2	-0.12	-1	0.19	4.4	0.03	5	-2.2	8.8	4.4	12	11	-2.2
7.9	-10	8.8	-7.9	-1.5	-1.4	0.27	-6.4	12	-8.8	21	-9.5	-0.61	-9.1	1.1	-8.3	2.4	-8.5	-0.65	-12	-0.83	-11	9.5	-16	1.9	-2.4	3.8	-4.8	1.6	-4.3	0.19	-4.1	-0.72	-4.9	1.1	-6.9	-2.8	-3.3	-0.08	-12	1.1	0.11	3.4	-5.6	2.2	-1.6	2.1	-3.1	6	-7.8
-4.8	-8.8	-1.2	-8.6	-2.7	-3.8	-3.9	-1.7	-4.5	-4.7	9.3	-9.7	1.6	-6.8	1.2	-6.5	-3.4	-8.4	3.9	-8	0.25	-16	-6	-11	1.7	-14	-1.9	-4	0.16	-5	-0.22	-4.4	1.4	-8.9	1.8	-2.8	-1.5	-5.3	2.7	-11	0	-2.2	2.7	-11	3	-15	-8.2	-4.4	-3.3	2.7
-3.4	-13	-6	-15	-4.5	-8.9	-1.3	-10	-8	-15	-4.4	-15	1.1	-6.7	1.8	-13	4.8	-9.8	-1.4	-7.5	6.1	-11	-5.6	-13	0.66	-11	-3.1	-5	-3	-8.8	-3.6	-6.8	-2.9	-11	1.9	-3.9	-2.6	-4.9	-3	-7.3	-0.78	-7.7	-0.53	-7.4	-3.7	-13	-2.8	-13	-7.8	-13
-0.83	3.9	-3.4	3.8	-2.7	8.1	-5	-3.4	-7.6	-9.7	-5.2	-6.2	-2.2	0.16	-2	-5.7	-11	-4.1	-2.1	0.07	-6.2	-2.5	-10	-0.01	-0.82	-2.4	-1.8	1.8	-1.7	0.23	-0	-8.3	-5.4	-2.2	1.9	1.1	-3.7	1.6	-5.1	1.1	1.2	-2.8	0.84	-1.3	-5.3	-0.61	-8.1	-3.4	-7.9	-2.5
-3.4	5.9	0.3	3.9	-5.2	5.3	-3.1	3.8	-7.7	2.7	-3.5	2.5	1.9	1.4	-5.3	1.1	-5.1	-5.8	-2.4	-1.3	-3.5	1.8	-4.2	10	-5.3	7.5	2	5.1	-0.12	7.2	3.7	1.6	-3.2	-3.5	0.55	6.4	-3.6	3.1	-4.1	6.9	-0.89	3.1	-4.3	3.4	-5.2	0.06	-4.2	0.7	-13	0.54
-5.9	-0.57	-1.1	2.2	-5.1	2.3	0.92	-1.2	-0.13	5.9	-1.7	-1.7	2.6	0.4	2.1	2.4	-0.27	-2.3	-3.9	3.9	-1.2	5.2	1.9	3.6	0.4	2.9	2.9	-3.1	0.24	-0.17	-3.4	-4.9	-3.1	-2.4	5.4	3.8	-3.4	-2.6	-2.4	2.6	0.95	1.9	4.1	-2.6	-2.2	-3.5	6.2	2.7	5.4	3.8
2	-1.8	3.9	0.19	0.35	-3.5	-4.4	-5.4	4.3	1.8	-3.6	-4.4	7.7	-7.8	3.6	4	11	-4.2	1.6	0.9	1.4	1.1	1.6	0.64	6.2	-1.5	-0.87	5.8	-2.3	1.5	1.7	0.96	-0.79	-2.3	-0.08	6.5	2.2	-1.5	-1.1	0.81	1.2	-1.3	6.9	-1.4	4	-6.5	0.14	-3	3.8	-2.6
-0.03	3	-0.31	2.5	-2.7	0.51	-2	9.2	-2.7	6.5	-9.1	0.43	4.8	2.7	-0.39	0.11	6	1.8	2.3	-1.7	2.1	2.4	-2.2	0.21	5.1	11	-0.83	4.8	-0.67	3.7	3.9	9.9	-3	7.1	-3.3	7.7	0.78	5.5	4.2	1.7	-0.15	4.2	5.8	11	3.4	5.8	-8.5	1.9	-6.2	-8
-1.2	8.8	-5.8	11	-6.7	16	-1	-0.92	-4.1	-2.4	-6.2	3.1	8.5	5.6	4.1	2.4	-5.3	-3.9	3.1	10	0.85	2.2	7.2	3.2	4.4	13	2.4	2.4	-3.1	6.6	2.9	6.6	-4.5	0.46	3.6	8.9	3.6	6.5	3.9	6.4	2	6.2	8.1	8.4	4.9	7.4	-2.5	26	-7	20
-0.34	14	-3	11	-7	12	-5.1	3.2	-9	15	-7.1	8.9	0.09	-3.5	-3.5	9	-12	0.66	-1.8	7.4	-2.6	6.2	12	3.9	3.9	5.6	-2.3	0.43	-7.6	0.77	2.4	0.78	-1.6	-0.84	-2.1	2.7	0.59	1.7	-2.9	1.5	-3.3	6	5.1	-1.3	-0.31	0.19	0.6	20	-4.8	18
-2.3	-3.7	-4.3	-3.7	-3.5	2.5	-6.1	-1.8	-6.5	1.6	-4.8	-3.9	4.5	3.6	0.71	2.4	-7	-4	0.8	1.2	-3	4.5	3.7	0.42	5.2	4.7	-0.32	-2.8	-3.2	-1.5	1.3	3	-0.73	-0.69	-4.8	-0.2	1.7	0.8	-3.4	-1.9	-0.03	-1.8	1.1	4.1	-2.9	1.1	-8.2	-2.9	-9	-5.1
-5.2	-5.2	-9.4	-0.32	-1.7	-4.6	-4.9	6	-8.5	2.3	-3.7	-0.91	6.1	-7.1	3.6	1.1	-5.4	-6.4	8.7	-2.3	-1.5	5	7.3	-7.9	-1.3	9.2	-5.2	-1.6	-3	-0.33	-5.9	-6.3	3.1	0.56	-0.07	-2.5	0.68	4.2	-6.7	-8.2	-2.1	1.1	0.91	8.2	-0.81	4.4	-8.3	-0.97	-3.9	-4.5
-1.1	1.1	-4	4.1	0.74	2.2	-2.3	1.3	-6.5	5	-4.7	0.56	1.9	1.6	-3.9	-6.3	-9.8	-5.2	-2.3	-3.1	-8.8	-4.9	1.8	-3.1	-2.7	5.7	1.5	-3.8	1.2	-1	-1.8	-8.8	1.9	-2.5	-1.1	-5.4	0.73	-1.7	-10	-6.5	-2.3	0.71	0.12	3.2	-1.2	-0.51	-7.2	-3.9	-4.3	-1
0.57	0.34	-5.2	1.4	-2.2	5.2	3.5	-0.21	-3.6	3.5	-11	-0.31	-1.1	0.99	1.8	-4.4	4.4	-5	1.7	-1.4	-0.65	0.97	-0.32	-4.9	0.19	0.09	2.4	0.65	0.33	-2.3	6.8	-6	2.4	-3.6	-0.06	0.04	4.9	-2.8	-6.5	-3.9	1.2	0.71	0.31	3.4	0.41	0.61	2.1	-12	-2.5	-5.7
-3.4	-0.65	-5.6	3.5	-8.7	-3.8	-0.15	1.5	-6	3.9	-7.8	4	2	-0.63	4.2	0.76	2.8	-1.2	-3.6	1.7	7.6	2.6	3.6	-3.6	-2.5	-2.6	-3.5	1.1	-4.3	-3.1	-2	1.1	-5.7	3	-2	-1.1	1.5	-1.3	-0.65	6.5	-1.8	-0.74	-0.79	0.11	-0.86	3	8.7	-4.9	9.6	-6.3
-0.61	2.9	-3.5	3.5	4	-0.29	-0.55	5.1	-3.5	6.9	-0.06	-2.7	5	4	-2.6	1.4	-1.1	4.8	1.9	2.5	-2.4	4.6	-3.9	2.7	-1.4	3.7	-1.4	0.18	-3.2	0.57	-7.6	-2.4	-3.8	0.18	-3.2	3.1	2	-0.49	-0.98	1.4	-0.66	3.7	-4.8	-4.3	-0.23	3.2	6.6	0.44	3	-0.41
-7.8	3.2	-4	-1.1	-3.1	1.1	2.1	0.77	-4.5	-2.1	-1.1	-6.8	-2.7	0.54	-3.3	-0.82	-3.7	-7.3	-2	2.8	0.63	-8.2	-3.6	-6.3	0.63	4	-1.9	-1	-2	-2.5	-0.18	3.6	-0.32	-4.2	1.1	-4.9	-0.25	-3.2	2.2	-3.4	2.4	-1.5	-3.9	2.2	-0.28	1.1	9.8	0.87	1.3	8.2
7.7	-4.1	6.7	-4.9	-4.6	2.4	3	-9.4	9.4	-6.6	4.3	-5.3	-0.88	2.1	0.58	1.8	-1.8	-8.2	-1	2.8	12	-6.1	6.9	-2.1	4.7	2.5	-0.73	-1.7	0	-7.1	3.9	-4.9	6.6	-5.2	0.58	-0.43	4.6	-2.4	2.2	-7.6	6.5	-2.5	6.5	-0.09	9.2	-5.1	11	-5.7	7.5	0.09
8.9	-6.9	1.7	-8.2	-4.5	-0.26	2.6	-1.2	6.1	-5.1	5.9	-4.8	-0.44	-0.42	1.6	-3	7.6	1.1	4.3	1.8	8.3	-1.3	2.1	-3.9	1.5	0.86	3.9	0.59	4	-4.8	0.39	-6.5	4.1	-1.7	1.6	-1.8	2.4	-1.7	6.9	-6.7	1.5	-1.3	0.21	-1.2	3.9	-6	2.4	-17	13	-16
2.7	3.5	-0.73	-7.8	-2.7	-6.6	-0.12	2.2	1.6	-1.1	4.8	-7.9	-1.9	0.21	8.1	-4.9	5.5	-11	2.2	-2.1	5.5	-0.08	-1.6	-6.2	-3.3	1.9	3.9	-2	6.2	-3	0.52	-1.4	4.4	-3.9	3.1	0.67	-0.16	-1.2	4.4	-3.4	-3.1	4	1.1	-0.39	2.2	-7.8	-0.64	-11	3.2	-7.3
-3.3	1.9	-3.8	-1.9	4.5	-4.7	-4.3	5	-0.6	2.5	4.2	-1.9	0.73	6.5	1.5	-0.22	0.96	-12	-0.35	0.08	2	-4.8	-5	3.5	-8.4	2.7	-0.1	-5.3	-0.87	-3.9	-2.6	-5	-3.2	-1.1	0.88	3.5	-4.3	-2.5	0.15	-4.2	-2.1	-1.6	-8.1	5.2	-3.2	1.6	-3.1	-1.3	-7.9	2.3
-5	-2.2	-0.28	-1.9	-1.9	-1.7	-2	0.45	0.19	7.9	-2.2	-0.14	-12	1.4	-2.2	0.52	-1.4	-2.6	-6.7	6.8	-0.8	-1.3	-3.8	-5.3	-7	3.6	1.7	-1.5	-2.9	4.1	-1.9	-2.1	-3.6	-2.4	-3.6	3.4	-4.3	-1.7	1.8	-3.5	-0.5	2.2	-11	6.2	-4.9	1.1	-3.8	-4.7	-11	-3.5
6	2.1	2.6	0.73	1.3	-3.6	2.7	2.5	4.4	1.1	1.5	-8.1	-8.5	2.6	-3.8	-1.3	6.9	-0.32	-3.2	0.77	-4.3	-6.4	-1.9	-9.1	-3.6	1.9	2.3	-6.2	-3.1	-0.39	1.7	-7.4	1.4	-3.9	-1.3	-0.21	-1.3	-3.2	2.4	-7.7	-1.1	2.9	-6.4	2.6	-3.5	-2.1	11	1.3	2.3	9.4
6.5	8.8	4.5	6	3.1	1.5	0.73	-1.6	4.8	5.2	7.3	5.4	-2.1	-4.8	1.7	-2.2	2.1	-5.2	-2.3	-3.5	1.8	-2.6	-0.44	-3.8	-10	1.2	1.2	-1.8	-4.6	2.1	4.5	1.6	-0.82	5.8	1.9	1.4	-1.6	2.6	4.5	3.5	-1.1	1	-2.4	3.8	-1.3	1.4	18	22	6.6	17
9.5	17	11	16	-2.3	11	4.6	7.1	10	6.5	14	12	-0.42	10	3.4	2.8	0.51	6.1	3.3	6.5	2.7	5.8	3.5	13	1.4	4.3	0.5	8.2	4.1	3.4	5.5	11	6.7	13	6.2	4.7	-2.1	7.5	5.5	6.6	1.3	4.6	0.98	6.8	5	9.4	22	16	14	8.1
2.7	-1.2	3.7	7.2	1.4	8.8	-0.45	-13	6.7	-9.9	7.4	0.33	-0.08	1.8	3.1	-2.9	-4.8	-5	6.8	0.54	3.5	3.5	3.7	13	5.9	9.6	0.88	5.1	2.5	1.9	3.9	7.1	2.9	10	-2.9	0.99	2.8	4.4	-0.94	3.3	3.4	-0.32	1.2	11	3.3	17	4.6	14	16	-1.5
-6.4	-12	-3.8	1.3	3.7	-0.55	-7.3	-6.2	-2.2	-13	4.1	-4.5	3.4	-8	1.9	-0.1	-3.2	-2.8	6.4	-4.3	-3.1	1.2	6.8	-0.36	4.9	4.8	1.9	-1.8	-0.46	5.9	-0.64	4.9	4.4	8.9	-4.8	-0.41	4.4	1.9	-1.6	3	-0.29	0.27	6	3.1	2.9	11	-14	4.5	-6.9	-5
-2.6	-11	-3.4	-10	0.68	-2.3	1.4	-11	2.4	-17	2.7	-11	1.3	0.51	4.4	-0.47	0.51	-3.2	2.7	-3.9	2.6	2	4.1	4.3	3.5	-1.7	-2.7	-0.3	-3.5	6.8	-4.9	2.4	-1.6	6.5	-3	-1.8	2.4	1.9	-4.7	2.9	-0.38	-2.2	0.98	-3.8	1.4	4.5	-9.4	-5	-7.8	-12
4.7	-3	4.3	-8	-7	-5.6	0.75	-6.8	6.5	-12	-3.4	-7.6	-3	-7.8	4.2	-2.6	6.1	-4	1.5	-1.8	1.2	-1.2	0.32	2.3	4.2	-0.13	3.4	2	0.27	4.4	-0.43	6.6	-3.4	2.7	-5.1	3.7	0.81	1.9	-5.4	2.3	-1.6	1.4	0.48	0.3	1.3	1.3	-0.13	-7.8	3.3	-11
1.1	-5.9	0.97	-2	-0.33	0.55	0.39	-2.6	4	-9.8	-5.7	-4.4	-5.8	2	4.2	0.08	2.3	-7.8	5.8	-1.5	-0.09	-9.1	2.9	-3.4	6.4	-3.2	2.2	-3.5	-3.5	1.4	0.22	-0.14	-0.55	3.5	-15	4.4	3.3	-2.7	-3.8	1.3	-1.6	-1.3	7.6	-0.74	4.4	2.7	2.4	-8.3	5.8	-9.9
0.98	-4.6	-2.3	-4.1	1.2	0.45	5.9	-2.6	-0.07	-5.8	-5.2	-0.12	0.81	0.67	1.2	-5.3	-4.8	-4.9	8.7	-8.1	0.33	-7.1	5.1	-2.5	5.5	-5.7	0.5	-6.4	0.91	-1.4	2.4	2.2	-1.2	2.5	-4.3	-1.1	0.12	-2.4	2.3	-0.67	-0.28	-2.9	4.1	-1.3	2.5	1.9	0.61	-3.3	3.8	-8.7
8.1	3.5	2.5	3.1	-2.5	5.1	-1.6	0.83	5.6	-5	-4	5.3	0.27	-3.3	-0.79	-2.1	-8.3	-3.4	-1.9	-3.7	-0.1	-5.7	6.2	-1.9	1.4	-2.4	2	-5.8	-0.37	3.4	0.86	4.8	4.3	4.7	-5.8	2.4	4.2	1	-0.93	-2.2	-0.79	1.4	4.2	2.1	0.16	1.6	0.55	-0.5	4.1	-0.02
6	0.74	5	2.5	-1.9	2.6	1.4	0.92	6.7	-1.9	-3.6	3.1	4.7	9.2	1.4	-1.3	0.69	-4	0.18	-0.24	-3.4	-0.82	2.6	11	-0.42	1.5	0.22	0.64	-0.58	6.7	-3.1	1.4	-1.4	4	-2.9	-2.3	3	3.2	-0.11	-1.7	-0.51	-2.4	3.6	4.5	-2.8	8.6	-3	4.1	2	2.1
-1.6	-6	0.8	-0.68	4.8	5.2	-2	2.4	-2.7	-1.5	2	-5.7	1.2	16	-4.8	1.4	-2.6	-5.8	0.93	6	-1.6	-1.6	0.54	16	5.3	-0.52	3	2.9	0.02	4.9	-3.9	2	-2.2	1.4	-2.1	1.4	0.04	1.4	-5.1	0.86	-1.9	-0.97	1.4	-1.8	-0.36	5.3	-3.2	8.1	-2.5	3.8
-5.5	-0.83	-7.5	-2.2	-3	2.3	-2.4	-1.1	-6.7	-2.2	-1.1	-5.9	2.9	1.1	-0.8	-1.5	4.7	-8.8	5.8	-1.4	1.2	-5.8	3	-0.24	-0.08	-7.8	3.4	-1.2	2	2.2	4.6	3.3	-4	-2.8	1.1	0.06	-0.13	1.4	3.6	-0.92	-0.83	-4.5	0.25	-8.5	-1.4	-5.4	-4.2	8.7	-2.1	3.5
2.6	5.4	-2.5	5.8	3.9	1.9	2.9	-1.4	0.71	-0.71	1.6	7	4.1	-6.6	-0.55	-1.4	-0.85	12	10	-0.85	3.4	-2.8	16	-2.8	11	-2.7	1.1	3.9	9	0.54	6	4.9	1.6	3.7	9	-0.19	5.9	1.4	11	-2.3	3.8	1.4	5.9	-4.1	-1.9	-3.8	13	16	18	13
6.8	-2.6	2.6	3.1	-5.5	2.6	1.7	-12	3.3	-15	-4.8	5	-4.4	11	-0.71	1.4	-11	17	-0.24	0.82	-1.8	4.5	6.5	4.8	2.4	0.23	3.2	2.1	8.2	-2.6	-2.7	2.3	-1.2	12	-0.57	0.34	1.7	7.6	1.5	1.3	3.2	1.1	2	4.1	0.23	11	10	10	4.9	-7.2
2.5	7.4	9	14	6.5	13	2.6	21	8	19	6.8	7.1	-1.5	0.59	3	3.3	2.3	8.3	4	5.2	3.4	6.6	-6.1	8.6	-2.6	-3.5	0.1	-0.27	0.45	-3.8	-3.5	1.4	1.2	9.4	2.2	-0.24	3	-1.2	0.22	8.8	0.88	-0.65	4	0.74	3.3	2.5	5.2	-2.6	8	-3.3
4.5	2.8	4.3	0.15	5	-4.4	0.11	9.2	6.5	6.2	10	0.87	6	-0.03	0.23	6.9	4.4	8.5	2.2	9.3	2.5	6	1.7	9	0.88	-0.69	3.7	5.8	4	-8.3	2.5	5.9	7.8	1.9	3.6	2.8	-0.78	0.44	3.3	1.6	-0.23	-0.77	4.3	-2.4	5.3	-2.8	10	-9.7	10	-2.7
7	-3	4.3	-5.5	2.3	-0.95	0.46	-4	10	-6.4	10	-9.9	-1.6	-4.3	4.7	-2.8	-2.8	2.6	0.87	-1.8	4.8	0.1	7.3	4.3	7.5	-4.6	5.2	1	4.5	-6.5	6.2	-2.7	11	-5.1	-5.7	-3.6	2	1.2	6.5	3	1.6	-0.8	8.5	-4.9	11	-6.8	18	-6.9	11	-6
-0.8	0.41	4.5	-0.96	2.7	-1.3	-0.8	-6.6	4.8	-5	15	-7.4	7.2	-0.36	8.4	0.57	4.3	4.6	9.9	0.88	2.3	0.7	5.7	6.7	4.6	-6.1	2.4	3.9	6.9	-2.6	0.62	3.7	8.6	-3.5	2.5	-8.7	6.2	3.1	5.8	5	0.69	0.2	10	-4.3	13	-1.6	5.2	-1.2	3	-5.7
-2.1	3.7	-5.4	0.89	-9.1	3.6	3.5	4.3	0.07	1.2	-1.8	-1.8	0.9	1.2	0.11	0.08	4.1	5.3	5.4	-1.1	2.4	5	-4.8	0.35	-0.29	-3.6	4.8	-2.1	2.6	2.7	4.8	-2.9	6	1.3	3.4	-3.5	1.3	-0.9	0.8	1.9	-1.8	-0.27	1.4	-0.53	4.3	0.3	9.1	2.4	-3.9	-1
4.8	7.5	2.7	13	4.1	5.6	-1.5	9.3	6.5	13	-3.1	9.9	-1.4	-9.4	-1.8	-0.81	-3.5	3.9	-3.7	-0.9	-3.2	4.1	-6.2	-1.7	-0.03	-1.9	0.3	5.5	-4.3	-1.6	-2.3	3.1	0.5	7.8	-3.4	3.2	-0.99	0.03	-3.1	9.3	-2	1.5	-1.4	-3.8	3.8	7	11	10	4	12
14	9.5	14	11	3.1	10	1.1	5.6	8.6	12	5.6	11	5.8	-1.3	5.4	2.2	8.1	2.1	1.9	6.6	7.2	4.8	-0.34	5.4	5.9	1.7	4	7.9	2	4.8	6.5	12	2.4	11	5.4	1.3	3.6	1.8	4	9.4	4.5	-0.46	7.7	4.2	6	7.5	14	7.1	14	9
1.4	-2.1	6.1	0.31	1.1	1.9	-5.1	0.87	3.1	7.1	2.6	8.5	-2.7	3.4	2.8	0.99	6.7	-6.6	3.9	-0.5	8.5	-1.2	7.1	7.8	9.8	1.9	6.8	4.3	5.5	3.2	4.8	-3.3	13	9.8	6.7	0.28	5.1	3.2	4.8	4.5	3.3	0.86	8.2	8.3	16	6.5	16	2.5	19	-0.48
-13	-1.5	-8.5	-2.2	-9.6	6.6	-16	0.76	-7.9	1.7	-9.3	7.3	-0.89	0.67	3	-1.3	-0.57	0.96	-1.1	-6.7	2.4	-5.3	8	-4.6	0.19	7.8	2.5	-0.55	-0.67	-3.6	8.9	-1.2	3.9	6.8	2.5	-3.9	2.8	0.12	7	-2	-2.2	1.3	-2.6	7.1	7.5	7.2	0.04	1.2	-3.5	0.8
-20	0.25	-18	0.1	-6.3	5.7	-19	1.5	-17	1.6	-20	6.1	0.48	2.1	-3.8	-8	4.8	-3.7	-2.9	-7.8	-1.9	-8.6	-1.4	-0.57	-5.8	4.5	1	4.2	-5.3	2.5	-4.7	1.7	1.2	4.7	-8.7	-0.98	-0.08	1.6	7.4	-0.42	-1.3	-0.5	-6.4	4.2	3.5	11	-10	0.03	-17	-3
-11	3.4	-9	-2.1	0.8	-0.54	-5.2	2.2	-13	6.7	-20	0.26	-7.8	-5.5	-9.7	-4.9	-0.9	-5.1	-7	-0.67	-8.5	-6.6	-8.4	-3.9	-7.3	2.8	-5.8	-0.1	-3.4	2.7	-9.1	-5	-3.9	0.73	-4.2	-0.12	-0.53	0.42	6.9	-6.8	1.5	-1.7	-5.3	5.2	-3.6	3.7	-12	-2	-13	-7.3
2	-5.3	-1.9	-4.6	-3.8	1.9	-1.3	-1.6	-1.5	-0.27	-11	-3	0.35	-8.3	-5	-2.6	-0.12	-8.6	-4	-4.3	0.21	-11	5.2	-6.5	-2.3	-2.4	2.7	-2.1	3.9	-3.5	8.4	-4.9	-6.5	-1.1	1.7	-3.6	2	0.36	4.5	-5.3	0.24	-4.8	2.4	2.5	1.9	-2.9	-3.2	4.2	-7.8	-3.2
4.7	-13	2.6	-16	-1.5	-4	1.5	-8.6	3.7	-10	2.1	-3.1	9.7	-4.8	8.8	-9.5	13	-4	10	-3	9.4	-4.8	4.2	-2.2	0.23	-3.6	3.9	-1.8	0.63	-1.4	4.3	3.2	-1.9	0.31	2.8	-2.2	3.3	-0.53	1.8	-3.7	-0.53	-3.7	0.26	0.37	2.2	-1.2	4.5	-2.9	-1.2	0.25
12	-9.5	8.2	-6.5	7.5	1.8	12	-4.9	11	-8.1	3.6	1.6	14	-5.1	14	-2.8	23	-5	14	-0.25	14	-5.5	5.9	-4.4	9.6	-5	6.9	-2.8	-0.7	-1.8	3.3	3.1	15	4.3	-0.09	-5	11	-1.4	-1.2	-9.7	7.2	-4.3	14	0.22	12	-0.85	7.2	-8.6	-3.6	-4
3.8	-6.5	1.1	0.99	-0.75	0.43	-0.46	-1.7	8.2	-3.8	-0.04	4.9	2.3	5.2	5.7	-3.5	11	-1.2	5.5	-0.23	4.5	-4.2	-5.7	-0.66	3.1	-3.1	-0	-4.5	-3.7	-1.1	-1.6	-4.8	11	2.1	-3	-3.3	6.6	-0.92	-2.1	-6.4	0.18	-3.6	5.9	-4	10	-1.4	8.9	-0.36	-13	-8.2
-1.4	3.3	-0.59	4.5	4	4.7	-2	6.9	9.1	-1.3	3	8.1	-7.9	2.7	0.61	-3.1	3.7	4.4	-13	1.3	-2.3	-1.4	-10	4.7	-3.2	-0.38	0.14	0.59	-3.5	-4.3	5	1.6	11	3.3	-6.4	-3.9	3.3	1.9	-4.3	-0.47	0.38	-2.1	-1.7	-0.14	5.3	-3	3.1	0.91	-17	0.51
-8.8	1.4	-1.8	-0.23	5.9	1.5	-4.1	3.6	-0.65	0.54	-5.7	6.9	8.1	-2.6	0.19	-1.1	1.1	1.1	-3	-1.4	-3.4	2.2	-6.5	1.5	2	4.3	2.9	2.1	3.6	0	6.7	6.8	-0.55	5	7.5	-0.77	4.9	1.5	3.7	8.6	2.2	-0.38	-1.3	0.58	2.3	9.1	7.8	6.4	11	5.8
-20	4.7	-15	2.5	-2.5	9.5	-10	3.1	-12	2.5	-12	5	-18	7.2	-14	2.7	-8.7	-0.99	-16	3.7	-14	-4.3	-20	13	-13	0.66	-5.4	4.8	-7	5.1	-5	7.5	-4.4	10	-13	-3	-1.2	2.3	-13	6.9	-4.7	-1.8	-9.7	2.2	-8	11	11	8.8	11	5.9
-30	0.91	-25	7.3	-11	15	-17	3.9	-25	4	-26	10	-20	0.43	-17	-2.3	-17	-1.5	-14	-1.1	-16	-5.8	-20	-0.35	-13	-0.32	-5.8	0.36	-12	0.1	-4	-5.6	-6.8	3.4	-15	-0.47	-6.6	-0.47	-16	10	-4.8	-2.7	-14	0.81	-12	8.5	-0.78	8.5	1.5	9.2
-32	11	-29	16	-15	24	-13	8.5	-32	4.1	-25	24	-14	-0.39	-16	3.2	-2	6.6	-17	2	-12	4.2	-12	0.72	-17	-0.87	-8.8	2.8	-15	4.9	-11	2.8	-8.1	7.6	-10	6.1	-8.9	0.4	-12	9.3	-7	0.9	-15	4.4	-13	6.1	-22	22	-23	18
-36	18	-24	16	-20	23	-26	0.37	-30	2.1	-27	20	-16	11	-15	11	5	12	-15	9.8	-10	5.1	-11	7.4	-21	3.8	-6.1	-2.6	-8.7	6	-9.6	2.7	-11	11	-9	4	-9.5	5.5	-9.5	1.5	-7	2.1	-18	6.8	-12	11	-21	28	-29	-8.2
-21	23	-18	14	-13	15	-18	23	-22	20	-13	9.8	-11	4.6	-8.5	6.3	-1.4	19	-14	2.4	-13	7.4	-1.5	-1.4	-8.5	3.3	-1.8	-2.9	0.34	3.9	-6.8	6	-3.3	5.1	-1.5	-6.9	-3.6	5.7	-6.7	-3.3	-3.3	-0.23	-9.2	8.6	-2.1	15	-8.5	27	-15	6.3
-2.4	7.4	-3.1	6	-1.5	6.4	-3.3	7.8	-0.25	7.3	2.5	7	-10	-7	-3	-2.1	2	2.6	-2.8	-2.8	-3.1	1.8	3.3	-5.1	-3.5	3.6	-0.59	3.9	3.9	7.4	-3.1	7.9	-0.28	7.3	4.3	7.9	-3.3	5.9	-1.2	7.8	-2	5.8	-0.87	-4.3	2.4	4.9	8.8	16	0.65	12
2.7	-7.5	0.44	-7.9	-3.9	-8.1	6.2	-3.7	2.2	-5.1	0.4	-5.4	1	-19	4	-8.7	13	-4.8	2.1	-17	8.2	-14	4.2	-18	-4.6	-9.4	-0.53	-4.8	2	-2.8	3.6	2.2	1.1	-2.8	-0.91	-13	-1.8	-0.92	5.4	-6.7	-0.35	-4.8	-0.91	-14	3.8	-4.2	7.8	6.7	5	3
5.1	-19	2	-22	-9	-14	2	-14	3.3	-20	-1.9	-28	-0.44	-17	4.9	-14	5	-7	0.99	-15	-0.72	-12	1.5	-23	-2.1	-19	2.4	-7.2	4.9	-8.7	4.6	-17	1.5	-13	3.7	-14	-1.3	-7.1	6.7	-11	1.8	-5.1	-1.8	-18	7.7	-17	10	-15	14	-14
-5.4	-20	-4.5	-18	2.1	-14	-0.19	-7.6	0.89	-16	-0.94	-26	-1.4	-7.5	-4	-14	5.3	-13	-1.8	-12	1	-11	-3.8	-13	1.4	-21	-2.4	-8.9	7.6	-11	1.1	-14	-4.6	-17	-4.5	-12	-1.7	-8.9	3.5	-15	1.8	-5.6	-2.4	-14	1.5	-23	3.5	-22	3.4	-27
-12	-20	-14	-20	-6	-13	-4.5	-6.9	-11	-23	-8.1	-24	-1.5	-9.5	-4	-11	-3	-4.9	0	-13	-1	-13	-3.8	-11	-7.3	-13	-2.4	-9.9	-6.4	-12	-4	-12	-2.2	-15	-6.2	-9.9	-2.1	-5.5	-0.74	-18	-4	-7.1	-5.6	-18	-4.1	-24	-5.5	-30	-12	-34
0.65	-13	-2.5	-18	-4.6	-13	1.2	-7.2	-1.6	-17	3.1	-21	-3.8	-3.8	-4.4	-4.3	-5.5	-2.3	-8.8	-5.2	-3.5	-4.7	-1.8	-1.2	-1.8	-10	0.4	-4.3	-1.1	-3.7	-5.9	-2.5	-3.7	-5.2	-4.1	-3.3	-2	-3	-6.6	-3.8	-3.1	-0.73	2	-13	-9.2	-10	-2.8	-17	-1.2	-16
1.9	-11	4.8	-11	5.7	-14	4.1	-6.4	5.2	-16	6.4	-5.6	4.8	-0.05	-0.57	-3.1	-0.62	-0.11	-2.2	-4.8	1.7	-3.7	0.25	0.94	-1.6	-9	3	-1.9	2.5	-4.8	7	4.6	-0.31	-3.6	2	-1.9	-2.1	-3.8	5.6	-2.9	-1.6	-2.4	0.36	-11	-6.8	-3.6	-0.62	-9.3	-0.27	-8.8
-0.45	-7.1	1.5	-4.5	1.2	-7	-5.8	-4.8	2	-10	6	-2	4.3	4	-2.2	-2.3	2.7	7.7	4.7	1.9	5.4	5.2	0.82	5.5	-3.4	-10	-1.9	5.4	4	-1.7	-0.73	6.8	2.1	-3.6	-0.17	-0.48	1.6	-5.4	1.8	4.7	1.2	-7	-4.6	-5.9	0.07	-1.4	10	-6	1.5	-1.2
16	0.03	12	-3	5.2	1.6	12	-1.3	16	-3.3	9.7	-9.7	1.5	2.4	-0.12	-0.05	-1.6	11	4.3	3.5	6.2	1.9	7	0.14	7.7	-1.2	-6.3	3.7	1.9	-3.1	3.1	-3.6	-1.5	-2.7	2.8	-2.3	0.57	-3.9	2.9	-0.33	-0.14	-4.2	0.23	-1.8	3.6	-2.9	11	-4.2	3.5	2
12	1	11	-3.5	11	-3.9	13	0.73	10	-4.8	8.3	-8.4	-1.9	-3.9	1.5	2.6	5.8	9.4	9.6	5.1	0.94	0.74	1.7	0.34	2.7	-3.6	1.5	3.3	2.1	-2.5	-0.33	-3.6	1.4	-7.7	5	-2.7	-0.71	-1.2	3.7	-1.7	-1.9	-1.2	-2.4	-2.1	2.4	-6.6	-7.8	-3.2	-6.5	-6.1
1.6	-5.6	-0.9	-3.2	7.8	-12	0.6	-3.9	-1.2	-5.1	-7.6	-6.4	1.8	4.4	-1.7	-0.66	-1.8	4.1	0.19	2.1	-6	2.2	0.78	1.2	0.14	-3.9	2.4	0.94	-2	-2.4	-1.8	-0.12	0.45	-7.9	-4.6	-4.8	-0.31	-3.7	1.3	0.46	-1.5	-2.7	-2.3	-4.4	2.5	-7.7	-17	-15	-12	-14
-0.65	1.3	-0.33	-3.4	12	-7.4	3.7	-0.25	-1.4	-0.77	-11	-4.6	1.8	0.91	2.1	0.76	-2.2	7.6	-1.4	2.4	-4.3	0.36	3.2	3	-3.7	2.3	1.3	2.5	-0.57	4	1	4.5	0.22	-4.5	-0.14	-0.9	-1.6	-3.3	-0.39	3.7	-2.8	-1.2	-5.6	-3.1	-3.2	-1.6	-6.2	-1.3	0.03	-3.7
-2.6	-11	-0.7	-14	0.99	-21	6.8	-7.4	-4.5	-17	1.6	-19	3.9	1.1	1.1	-2.8	-7.6	16	-0.91	-2	-8.8	6.2	-5.5	7	-6.7	2.8	0.18	-0.66	2.2	-2.8	2	3.9	-4.8	-2.6	-3.8	-3.1	-3.7	2	0.42	1.8	-1.2	4.8	-7.1	2.7	-5.3	-3.1	-8.2	7.5	-4.5	3.8
0.49	-4.7	4	-7.7	8.8	-17	3.6	-5.2	-6.3	-3.8	8.8	-17	5.6	-1.8	-7.2	5.8	-0.33	8.3	-10	1.8	0.74	6.5	-4	2	-4.7	0.55	-1.3	4.5	-1.3	-2.8	-1.6	-0.37	-0.32	-0.71	-1.4	-2.9	-4.3	1.1	-1.2	-0.35	-0.76	0.49	-0.38	1.2	-4.3	-2.2	-6.9	-0.27	-10	1.8
6.6	5	3.5	-2.4	1.3	-10	-0.99	-0.68	-3	8.4	3.2	-8.6	-6.3	-5.4	-2	8	4.5	2.3	-2	6.8	3.7	6.5	-2.2	4.8	-6.5	1	-0.31	4.8	3.1	-2.2	1.6	0.81	-0.8	-2.7	4.2	-1.5	-5.5	-1.6	-2.4	5.9	-1.6	-0.15	-7.2	1.5	-2.1	-1.1	-2.9	-0.52	-2.7	3.8
1.4	3.5	6.3	-1.9	5.1	-2.8	3.7	-7	-4	-1.3	8.4	-1	2.4	3.2	1.4	2.4	-7	-1.7	-0.84	2.2	-6.2	0.88	3.2	1.3	-1.4	-0.38	-1.5	-1.2	-0.36	-2.9	-4.9	-5.5	1.1	-6.1	0.6	-4.2	-0.04	-3.5	-1.8	-2	0.54	-4.3	2.2	-0.08	-0.82	-3.3	-7.3	-7.8	0.06	2
5.2	1.2	9.2	0.13	8.5	-2.3	9.9	4.3	-3.5	4.7	14	1.5	3.2	-0.01	1.2	0.98	-8.7	7.7	1.9	-0.09	0.9	-2.4	-3.3	-2.6	-0.68	0.49	-0.05	-0.84	-2.9	-1.3	-2.7	-2	-4.4	-3.9	3.2	-0.6	-1.3	-2.2	5.1	-1.2	3	-2.7	-1.9	0.53	-3.1	-0.01	-6.2	-9.5	-1.2	-4.4
1.2	-0.08	5.2	-2.7	5	-7	10	-0.69	-4.5	2.5	10	-0.83	-2.7	-9	3.8	2.2	-0.15	16	-1.9	-3.9	2.7	-3.2	-13	-3.5	2	4.6	0.4	-4.4	4.3	-1.1	-5.4	-3.3	-1.3	-5.1	9	-5.8	-3.9	-2.3	-3.6	0.38	4.7	-0.14	0.03	3.9	0.49	-3.4	-9.4	-4.9	-13	-1.3
0.49	-2.5	3.5	-3	0.85	-5.7	4.2	-0.04	-6.3	0.98	7.9	-4.1	0.77	-7.6	-0.86	0.79	-4	0.05	-7.2	-1.3	-1.3	-4.8	1.2	-16	4.4	-2	-0.68	-0.84	7.7	-2.6	-13	-2.8	-0.63	-8.8	5.5	-5.1	0.42	-2.2	1.3	-4.8	5	-1.5	0.76	3.2	-7.1	-3.2	-4.9	-2.8	-4.2	1.5
3.6	5.2	4.8	0.48	12	-1.3	7	2	-3.9	8	19	3.3	-4.3	-9.1	-1.5	-0.32	4.1	5	-3.3	-4.5	6.2	3.5	-2.6	-6.5	-3.6	-3.9	-2.8	-1.9	-1.1	-2	-0.8	-1.2	-0.04	-7.3	1.1	1.3	-3	-4.5	5.9	-0.12	-1.3	-3	-1.9	-3.2	-1.7	-7.4	-11	1.5	-2.7	1.2
-0.9	20	0.59	16	-2.3	6.7	5.8	4.2	-4.1	17	8.2	11	4.3	0.65	-1.6	2.1	-1.6	3.1	-6.9	-7	-3	4.6	-13	5.7	-2	7.3	-4.2	0.86	4.2	4	-0.98	1.8	0.3	-0.54	2.8	5.2	-1.4	0.71	-0.64	2.6	0.43	3.8	0.87	5.2	3.1	1.8	-12	1.5	-10	2
3.6	7.7	4	10	0.08	0.51	3.6	8.4	-3.4	14	4.8	7.7	3.6	3.9	-0.6	9.2	-5.9	5.7	-0.27	6.6	-4.3	6	2.1	8.4	1	8.6	-2.3	0.23	-2	1.7	-0.43	2.6	-0.61	2	1.4	3.2	-4.8	6.4	-3.9	5.3	0.95	6.8	3.2	7.4	0.59	6.2	-3.2	-3.4	0.56	2.9
1	1.6	5.2	-1.3	6.7	-11	5.4	-3.2	-1.9	-0.73	9.4	-6.8	-5.1	1.2	3.1	7.8	-0.67	4.5	-0.62	3.8	0.69	6.7	-4.6	4.4	-3.9	5.2	-4.7	-0.04	1.3	2.4	-2.3	-1.7	-2	-4.4	2.9	1.9	-1.8	-0.54	-1	2.5	0.38	-0.85	-5.7	4.2	-2.4	-5	-13	-12	-8.1	-7.6
3.2	6	5.9	5.6	5.8	0.07	11	2.3	-0.65	4.3	11	-4.2	-7.6	10	2.8	4.9	-2.8	4.3	0.74	5.6	-7.7	8.3	-8.9	6.3	-4.8	-1.4	5.5	-0.85	-0.8	2.4	-2.8	-4.3	3.4	-7.3	2.6	0.28	-2.5	-0.76	-4.1	-1.6	1.1	1.1	-2.2	-0.65	-0.08	-6	-15	-9.7	-6.9	-10
1	5.2	6	-4.5	16	-9.1	1.1	3	1.7	4.9	13	-5.7	5.2	-4.1	-3.5	1.2	-6	5.7	-2	1.5	-6.9	0.79	-4.8	-2.9	-2.1	-2.4	1.7	-3.3	3.9	-5.2	-1.4	-1.4	0.93	-3.4	0.87	-0.11	-1.5	-2	0.74	-0.41	0.54	1.2	4.3	-6.1	3.3	-11	5.7	-13	15	-7.4
1.9	-6.4	6.8	-11	6.8	-13	-9.4	-5.7	-0.05	-12	9	-7.8	2.5	-5.2	-0.42	-3.3	-2.7	-0.55	-1.3	-4.5	-0.02	-0.78	-2.3	-5.8	0.48	-7.2	-1.4	-2.9	3.4	-5	5.4	-2.9	1.8	-3.3	2.1	-4.5	2.7	-4.6	-0.88	-3.4	0.17	-1.5	2.3	-4.2	7	-7.2	2.4	-21	2	-14
0.78	-8	-5.5	-2.2	-11	-4	0.78	0.15	1.8	-9.8	-10	2.4	4.1	-4.6	11	-1.3	4.2	6.1	3.9	0.39	6.8	2.7	5.2	-7.8	1.6	-7.2	0.7	-3.9	-2.4	-2.5	3.9	-0.31	0.97	-7	-3	-2	1.2	-2.6	-2.1	2	0.39	0.97	-1.3	-2.8	0.79	-6.3	-5.6	-17	-2	-13
-0.59	-3.7	-4.5	-3.5	-8	-6	0.94	-3.2	1.9	-3.9	-5.4	6.6	-0.97	-0.42	2.3	1.1	-0.7	0.89	-0.8	0.86	6	5.2	4.5	-5.2	4.4	-10	-4.7	-1.2	-0.91	-2.3	4.6	-7.1	3.3	-3.5	-2.5	0.89	1.1	-2.2	2	-1.2	2.3	0.55	4.9	-4.8	4.3	-11	-2.9	-19	0.29	-12
0.58	-14	-2.4	-11	-1.6	-15	-3.9	-9.6	-0.89	-10	0.2	-2.8	-3	-6.2	-1.2	-4.5	-2.1	1.2	-0.64	-6.7	2.1	-4	5.5	-3.8	5.1	-6.2	-0.98	-2.1	-1	-4.8	-4.3	-2.5	0.56	-5.2	-3.9	-5.3	0.61	-3.9	0.84	2.2	0.48	-1.2	1.3	-5.3	11	-6	4.2	-11	18	-3.1
-1.2	-6.2	-2.2	-0.8	0.78	-4.8	-2.8	-3	-2.6	-10	-4.3	5.6	-0.27	-0.52	-5.2	-3.2	-3.5	7	-5.9	-4.5	-3.5	0.08	-0.36	-9.1	1.2	-0.52	-3.1	-6.5	-1.6	-3.2	-3.7	-0.23	-5.4	-6.1	-0.1	-0.47	-2	-4	0.06	-0.93	-2.5	-0.39	-0.04	-4.4	4.2	-6.5	-12	-6.9	-9.9	-2.2
-6.5	7.7	-7.1	8.9	-2.7	3.9	-3.7	2.3	-1.1	2.1	-6.3	6.8	-8.5	-1.3	-7.2	1.3	-9.4	12	-4.7	-4.8	-9.6	8.4	-8.7	0.58	-5.4	-1.7	-4.8	1.6	-5.7	1.4	-3.2	-0.34	-3.9	-2.3	-0.22	1.7	-2.1	-1.5	-4.4	2.9	-4.1	0.55	-5	-4.6	-5.8	-6.8	-20	1.3	-20	8.5
-8.9	-2.1	-9.2	-1.4	-0.59	-3.2	-5.5	-1.8	-5.3	-4.5	-12	2.8	-2.4	6.4	-3.9	3.5	-6.2	1.2	0.12	-0.67	-1.4	8.4	3.5	6.2	-3.2	3.1	2.4	2	-3.5	1.4	-6.5	0.91	-4.3	-3.6	-4.1	-0.17	-1.9	1.1	-4.8	3.8	-1.8	-1.5	-6.3	2.3	-4.2	-1.9	-11	-2.9	-8.2	6.3
-5.4	-3.9	-4.6	-0.04	-4.2	-7.9	-5.7	1.9	-0.19	-0.99	-9.1	9	-0.79	7.6	-1.4	4.3	-2.4	1.8	-2	3.5	1.5	8.4	-1.1	2.1	0.27	0.15	-3.4	-0.93	-0.88	3.9	0.87	1.3	-4.7	-2.3	-1.7	2.1	1.4	3.2	-4.1	4	-1.8	2.3	-7	3.1	-1.7	0.33	-5.1	-3.2	-5.3	-0.71
0.15	2	0.5	-2	1.8	-8.5	-2.4	-3.5	0.46	-7.5	-7.2	8.6	0.26	-6	-5	-0.21	-0.68	-0.21	-1.8	-4	0.5	-3.8	0.09	-7.4	-0	-3.4	1.3	-1.4	1.8	5.2	2.7	2.8	-2.2	-6.3	-0.52	3.7	2.9	-0.09	-2.2	1.4	-1.1	3.4	-2.5	-4.3	-3.1	-2.9	-4.7	-6.3	-2.9	-0.18
-3.5	-3.1	-3.9	-2.4	-5.2	-6.4	-7.4	-9.6	-7.2	-13	-5.2	0.86	0.16	-5.9	-3.8	-1.2	-1.5	4.9	2.6	-6.8	1.5	5.6	4.5	-8.8	2.1	-2.5	3.3	-4.5	1	-6.8	0.14	-2.2	-3	-6.4	2.5	-0.28	0.79	-2.4	1.6	-5.9	-0.81	0.53	-1.8	-1.7	1.6	-0.19	0.51	-4.5	1.5	2.7
5.8	-4.9	0.22	-3.6	3.4	-5.7	4.1	0.5	11	0.15	-5.3	-3.4	10	4.2	0.43	3.4	1.4	2.7	5	-1.2	2.7	9.4	2.7	-1.1	5.1	-0.25	3.1	-5.9	2	-4	1.9	-5.4	1.7	-4.1	1.4	-0.14	1	-3.1	3.2	0.62	1.8	-2.8	-1.3	1.1	4.7	-0.1	-0.69	-6.2	0.64	-1.4
5	-10	2.1	-12	8.6	-8.3	2	-1.9	9.9	-10	1.6	-6.7	4.7	3.2	-1.1	-1	-7.1	-1.4	-3.1	3	-3.2	-1.7	-3.8	-6.2	-0.19	0.02	-1.4	-1.1	2.2	-1.3	0.27	-5	-0.81	-3.1	-0.23	-2.1	-1.8	-1.9	-2	1.5	-0.59	-0.46	1.4	-0.16	-2	-4.4	-1.3	-16	2.8	-10
1.5	-6.5	6.4	-8.7	3.9	-8.6	4.3	-2.9	6.9	-11	7.7	-11	-2.1	-4.4	-3.3	2.2	-2.6	2.1	-2.1	1.1	1.5	1.5	-3.1	-0.68	-1.2	-4.1	1.4	0.45	-1.2	0.88	-7.1	-3.6	1.9	-6.2	3.4	0.1	-0.72	-5	3.7	-5	-3.2	-1.4	0.81	-1.3	-2.1	-10	1.6	-3.8	0.1	3
4.5	-0.51	1.9	1.1	-2.1	-6.2	1.7	1.2	7	0.09	4.6	-2.5	-1.3	-0.03	-0.08	1.7	2.7	0.56	0.53	-4	-0.81	2	3.3	5.7	4.9	0.38	1.5	-0.8	1.2	3.2	0.07	-0.74	2.4	2	1.6	6.2	0.41	-1.3	0.1	-2.3	1.9	0.04	1.7	-1.2	-0.32	4.4	3.8	4.2	1.1	2.3
-1.6	-1.3	-0.01	0.86	-1.4	-1.4	-3.3	-0.43	-0.07	1.9	0.11	8.8	3.2	7.4	-2.3	0.17	-1.4	-0.86	1	4.7	-3.3	1.8	-6.6	-0.6	-1.6	3.8	2.4	2.2	-1.4	6.1	-4.7	5.4	-4.7	4.2	-1.7	5	0.79	1.9	-0.74	3.5	3.7	3.2	-3.6	-0.4	-6	0.84	4.6	1.3	3.5	3.7
-1.8	-8.1	3.9	1	2.4	-3.2	-0.96	-8.6	3.6	2.6	3.8	9.4	1	6.7	-4.2	-0.72	-3.1	1.7	-2.6	-0.56	4.6	0.6	-8.4	0.15	-2.5	4.7	2.7	-0.09	-4.8	4.8	-6.3	9.4	1.8	1.3	0.54	0.34	-2.2	4	0.41	-5.7	0.58	2.1	0.59	3.4	0.35	0.11	8.7	2.4	6.3	11
-0.46	-2	3.8	2.2	1.7	2.2	5.5	0.12	7.9	8.4	6.4	11	7.7	-3.2	-0.2	2.5	-8.4	-2.1	3.9	1.8	-0.22	1.2	0.72	4.7	-1.9	3.4	4.5	3.1	1.9	2.4	8	3.7	5.5	2	5.1	0.05	-0.79	3.9	-0.52	-4.1	0.63	3.2	0.76	-2.1	3	1.3	11	-2.1	12	-0.79
3.3	-3.5	7.3	-9.6	6.8	-1.7	3	-1.5	7.9	-1.9	7.2	-0.41	-0.92	3.4	3.6	1.3	-5.2	3.8	0.63	4.5	-3.1	4	2.8	1.9	-3	1.3	-4.4	4.8	2.8	4.9	-2.1	-0.77	2.5	-0.86	1.8	0.96	1.4	1.1	-1.1	-1.3	2.7	6.4	-1.2	-4.1	2.8	-2.9	3.8	-6.4	6	-5.5
2.9	3.1	4.1	4.5	5.7	5	6.6	3.2	4.3	-2.7	8.4	2.8	1.6	13	3.6	4.2	2.5	-2.4	5.8	6.5	0.59	3.9	5.2	15	1.7	4.6	0.74	5.5	5.9	11	1.2	1.9	-0.23	-0.53	3.3	13	-1.6	4.6	4.7	7.5	0.99	1.9	-2.1	2.8	3.5	7.3	-4	4.9	-0.23	5.5
-0.81	5.5	-0.96	9.3	-1.9	8.7	6.5	3.4	-0.28	2.6	1.1	0.09	6.3	5.8	1.7	4.5	5.5	-0.07	1.5	4.6	1.5	1	-3.9	5.8	0.53	5.4	0.63	4.5	2.9	-2.1	6	-1.7	1.9	1.2	3.8	7.3	-1.3	2.1	4.5	0.69	1.1	1.1	3.2	1.7	1.8	8	-3.6	8.7	4	-1.1
-4.2	5.5	-0.61	4.4	-4.9	9.3	-1.1	16	-2	8.5	-0.86	4.5	-2.3	-1.3	-2.3	4.1	-2.9	-8.7	-5.5	2.6	-6.4	2.9	-9	0.58	-2.3	5.3	-5.2	1	-2.8	0.67	-3	-4.3	-2	7.2	-0.52	6.5	-1.1	3.9	-1.7	-0.99	-1	3.6	-2.6	2.3	-7.6	3.6	0.47	4.8	1.3	-4.6
3.2	5.8	6.1	-0.97	-0.28	3.2	4.8	2.9	3.3	5.5	3.8	2.2	-1.6	2.1	2.8	-4	2.9	-15	-3.3	-4.5	0.09	-3.3	-2.9	-1.4	-4.5	6.7	0.17	4	2.3	2.5	-4.8	-7.2	0.73	3.9	-1.2	-0.39	-0.15	-1.2	-2.4	-2.1	-2.2	1.8	-0.62	5.7	-3.9	7.6	4.3	5.4	0.57	4
2.5	-2.8	0.26	-5.2	1.1	-2.5	-0.83	-6.1	1.1	-3.7	-2.2	-7.9	0.47	2.9	3.4	-2.5	4	-11	1.7	-0.84	6.5	-8.5	1.7	-4.2	-0.54	6.5	2.4	-4.1	3.2	-8.2	0.13	-10	-0.85	0.85	2.6	-3.9	0.55	-5.1	-1	-6.5	0.07	0.32	-2	4.3	0.41	3.5	3.3	-1.4	6.1	-5.6
1.2	-1.5	-2.9	-6.2	-0	1.3	0.73	-2.4	0.75	-0.53	-3.3	-7	-1.9	-5.9	3	-0.05	1.3	2.8	7.6	-0.26	5.6	-9.2	6.7	-3.5	5.2	3.5	-0.76	-8.7	3.5	-3.1	-1.4	-6.8	-0.82	-0.47	0.19	-3.1	0.07	-0.69	2.8	-8.6	-0.16	-0.25	5.4	4	2.7	1.7	-0.34	-8.6	2.2	-12
-0.64	-4	-0.77	-4.5	4.4	-0.56	1.5	0.63	1.6	-0.45	5.5	-5.9	8	-1.2	2.7	0.78	-4.9	-6.8	4.6	1.1	0.91	-4	7.2	0.01	4.5	1.7	-0.47	-3.9	-1.3	-4.5	0.24	-5.7	0.14	-0.67	1.6	-1.8	-1.3	0.72	-0.44	-6.8	-2.6	-4	0.35	-0.94	2.9	-5.4	7.5	-14	6	-15
3	-6.3	0.21	-5.6	7.6	-2.9	4.1	-6.6	0.48	-1	2.6	-13	4.2	3.4	0.74	-1.1	-1.6	-9.2	4.5	-2.7	-7.2	-0.28	5.6	-6.3	6.7	-1.7	-2.7	-3.5	0.7	-9.6	3.3	-3.2	7.8	-4.9	-1.2	-8.1	0	-3.2	0.29	-6.7	0.97	-4.2	-2.7	-4	-0.66	-4	7.3	-7.9	12	-6.9
-5.1	0.58	-5.4	-0.76	-2.5	7.4	-4.3	-2	-7	4.9	-12	-2.3	-2.6	-6.3	2.4	-4.3	-1.6	-13	1.3	0.3	-4.9	-7.8	7.8	-6.5	7.9	-1.1	1.8	1	2.1	-2	-0.54	-4.3	-1.8	-3.6	0.55	-0.44	0.05	0.24	-5.2	-0.84	-2.5	1.2	3.6	-5.7	4.7	-1.1	1.4	3.9	1.6	-2.4
-14	6.3	-10	8	-3.6	11	-8.6	5.5	-12	13	-9.5	8.7	-1.2	-3	-2.7	0.15	-2.4	-5.3	-1.3	3.4	-6	2.5	-1.7	-0.76	2.1	3.9	-0.27	3.7	-1.8	1.7	-3.1	3.5	-1.4	2.4	-0.68	5.5	2	5	-8.1	-0.43	1.6	1	-0.05	1.3	-4.2	4	0.82	15	-6.7	9
-7.6	8.3	-11	4.6	-5.4	12	-3.7	8.4	-13	11	-14	4	-0.85	-3.2	-4.2	0.83	-7.2	-0.51	2.4	2	-9.6	-0.27	0.76	0.65	2.5	3.7	-4.8	-0.62	-2.8	-1.2	-4	2.5	-3.5	3.6	-3.4	2.5	-0.59	0.54	-8.3	-5.9	-2.8	2.5	-0.23	1.6	-1.9	0.68	-14	2.2	-13	13
2.1	5.2	-3.5	8.9	-8.8	16	2.3	7	-4.4	5.1	-10	3.7	-3.5	-3.7	2.6	1.4	-10	5.8	-2.3	-2.1	-11	4.1	3.4	0.99	-0.21	-4.8	-3.4	-0.54	0.72	0.1	-7.3	-4.2	0.17	2.8	-5.5	-1.8	-0.68	1.6	-3.4	-3.1	-1.3	-1.4	1.8	-1.4	-4.6	1.9	-5.5	3	-1.4	6
-3.1	3.2	-5.6	0.56	-9.7	8	0.8	1.3	-7.6	6	-6.8	-0.41	6	-3.1	-3.6	4.3	0.09	6.7	2.6	3.3	-6	7.5	1.4	2.6	5.2	-4.6	1.8	-1.7	-3.2	0.76	-4.5	5.3	4.7	3.3	-3.9	-0.48	0.16	2.9	3.5	1.6	-1.4	-1	3.7	-1.7	-6.2	0.74	-6.4	3	-2.6	2.6
-7.7	7.5	-9.1	9.2	-1.2	2.5	-1	5.9	-13	12	-2.6	9.6	3.6	3.9	4.1	0.88	3.4	-7.1	5.3	-0.08	0.06	-0.13	7.8	5.1	2.2	0.98	3.2	0.29	2.9	-0.36	-3.9	5.6	-0.87	0.55	1.1	6.8	0.39	-0.41	4.8	-1.6	-1.4	0.15	-0.45	-1.5	-0.38	-2.3	-11	6	-6.6	4.7
1.1	6.3	3.5	8.5	3.7	11	2.8	8.7	-2.6	7.5	2.8	10	0.83	1.2	2.1	2.4	2	2.9	5.6	0.15	4.1	6.5	1.4	4.1	2.3	-0.32	0.79	5	1.9	4.4	-2.1	5.2	-1.5	-0.02	0.81	-0.18	1.5	2	-0.56	5.5	2.1	-1.5	3.6	1.4	3.1	-0.79	-4.7	6.3	-3	8.4
2.3	7.8	-0.8	2.8	0.26	3	2.2	2.2	2.6	6.9	-1.1	4.4	2.8	-9.2	1.8	-3.5	-0.88	2.5	3.2	-1.2	2.1	1.2	6.2	-6.2	6.6	-1.7	1.2	-1.5	1.8	4.2	5.5	7.9	5.8	3.4	3.6	2.3	5.9	0.48	-0.52	3.1	3	0.13	5.3	-2.3	1.5	-4.6	1.8	-5	4.6	-0.69
-6	3.3	-2.6	5	-5.2	-4.4	-3.5	3.9	-5.6	11	-0.13	5.4	0.28	-6.2	3.3	-2.8	2.7	0.55	-1.7	-8.1	-1.9	-0.53	6.4	-4.3	5	-2.6	-2.6	0.15	1.2	1.5	3.5	-2.4	-1.2	1.4	-0.31	1.9	1.3	-3.4	1.9	3.3	0.02	-1.8	4.4	-1.6	-1.6	-1.9	1.6	-1.6	1.7	-2.4
2.5	5.9	-2	12	3.1	6.7	4.2	8	-2.1	14	0.3	5	0.2	2	0.99	2.2	2.9	-2.6	7.3	3.5	0.37	2.5	0.7	5.1	-1.8	-4	-4.9	3.9	2.9	4.4	-3.3	-3.6	-2.2	-0.56	-0.99	4.1	-2.6	2	-4.9	3.6	-0.54	-0.52	0.17	0.77	-4.1	-0.91	-4.7	9.2	-1.6	7.6
4.6	8.7	0.27	5.6	-1.9	7.3	2.8	6.4	4.6	4.5	-4.9	0.19	-2.3	2.8	5	1.9	0.18	-0.29	2.2	3	2.4	4.2	3.9	2.1	-2.7	-0.12	2.6	-1.1	0.85	-2.2	-2.6	-2.6	-2.2	4.3	4.1	1.6	-1.1	3.6	1.1	-0.03	0.01	1.7	0.5	5.2	-6.6	4.9	8.4	2.6	7.3	6.5
6.9	-5	4.8	-6.5	3.3	-7.9	4.2	-5.8	7.2	-2.7	1.6	-2.5	4.3	-1.1	5.6	2.1	-0.67	-1.9	1.5	-2.3	3.2	-1.1	3	0.52	-0.23	2.4	-5.1	0.04	-1.5	2.4	-6	1.6	-2.1	2	1.7	-2.9	1.3	1	-0.29	-0.54	3	1.4	-4.7	2.1	-4.8	2.2	9	-3.7	3.4	-1.2
9.3	-1.8	5.3	-3.5	0.41	-5	3.9	-5.6	7.2	-4.8	4.8	0.07	3.4	6.4	-4.1	-1.8	7.9	-5.8	-2.6	2.5	8.1	-3.8	2.8	-6	-3	3.2	1.1	-0.53	0.62	-0.45	0.66	-0.19	-0.48	0.64	3.3	2.1	2	-0.38	2.5	-3.9	1.1	1.2	-0.03	1.8	-2.2	2.9	3.9	-6.6	3.4	-3.9
-1.5	0.26	-1.5	0.83	-16	-5.1	-3.9	5.3	0.43	1.3	-1.3	5.2	-0.48	18	5.4	-1.1	7.7	-2.3	3.4	-0.88	8	2.2	8.9	-0.53	-1.6	0.72	2.7	3.6	-0.86	2	4.6	3.3	3.5	3.4	-1	0.93	1.2	-0.63	6	3.6	-2.1	2.6	6.4	-1.3	1.2	8.1	-1.2	-10	0.21	-11
-6.2	2.2	-2.8	0.63	-7.8	-1.9	-9.5	1.9	-7.4	-0.52	0.03	6.4	1.3	5.4	-0.75	4	-1	-4.4	2.1	0.75	1.6	-1.4	1.5	3.8	2.2	-0.01	1.8	4.6	-3.3	2.2	1.6	-2.4	0.01	3.6	-4.5	0.5	0.72	-0.33	-0.47	0.92	0.78	-2.1	2.3	-0.74	0.68	4.9	-7.1	0.64	-7.4	-3.5
-4.9	-6.1	-0.38	-3.8	-6.5	-2.5	-7.8	-4.8	-6.6	-3.2	1.1	4	1.6	-7.3	1.8	-3.6	6.8	-6.2	5.8	0.78	-0.04	-5.4	-4.1	-1.9	0.23	-1.8	5	1.6	1.1	2.9	2.6	-0.17	-4	-2.1	-6	-0.55	-0.36	-1.9	5.5	-4.8	1.7	0.11	-0.88	-3.3	0.6	-0.27	-1.9	1.3	-9.6	-2.2
-3.9	-5.6	-2.9	-0.24	0.5	-5.7	-7.6	-0.12	-11	-0.02	2.1	-4.2	-4.2	1.9	1.4	-1.9	2.8	-5.7	0.75	4.2	1.8	-4.2	-7.9	-5	-1.5	-0.89	0.78	1.3	1.4	-2.1	-0.8	1.8	-0.81	-1.8	0.27	-5.8	-1.8	-2	5.1	-0.93	2.9	-0.54	-0.38	-5.1	3.3	-7.8	-3.5	-1.2	-4.7	3.5
-1.3	9.1	1.9	3.2	1.6	-2.6	-1.9	1	-1.2	8.3	3.6	2.8	1.3	-4.4	3.4	-3	1.3	-5.1	3.1	-4.8	4.7	-0.37	-1.6	-2.2	3.8	-0.36	1.2	8.8	-0.4	1.2	2.2	3.6	0.42	0.48	3.6	-0.96	-0.64	0.82	4.9	7.8	1.9	-1.8	-2.1	-0.73	6.1	-1.4	6.8	12	-2	9.5
4.1	8.6	-1.2	6	-2.3	9	1.7	5.3	2.9	14	-7.2	3.1	4	3.4	1.4	0.1	2.6	-1.1	-1	0.35	5	0.89	4	2.2	3.6	2	-1.6	3.2	-6.4	0.98	5.5	2.9	0.79	3.9	-5.9	0.1	2.4	-0.09	2.6	-1.2	2.2	0.74	5.6	2.6	9.3	-2	0.91	6.7	0.68	7.9
0	3.1	-5.4	5.4	-9.6	12	-0.49	7.2	-2.6	4.4	-13	-1.9	-2.2	-0.2	1.5	-2.6	-1.4	-1.1	0.42	-2	2.2	0.07	3.2	5	2.2	3	5.2	2	1.2	1.1	6.1	-1.4	-5.3	-1	-3.7	-0.8	2.8	0.23	0.5	4.6	-1.2	2.5	3.1	0.93	-1.7	-1.4	2.6	-1	2.9	-0.92
-3	6.9	-3.7	5	2.3	2.6	-2.6	3.9	-5.1	3.5	-6.5	-1.7	0.85	0.54	1.8	-0.91	1	3.4	4.1	-1.5	-1.7	-2.4	-3.6	-5.4	1.4	5.3	-2.5	-0.78	-2.5	-6.7	0.76	-6.1	-5.7	-0.97	-1.5	-4.7	1.9	0.79	-4	-1.6	-2.6	-0.41	-2.5	4.4	-9.4	2	1.2	9.9	0.04	13
1.7	-1.1	-3.4	-6.5	-5.9	-7.6	0.52	-7.6	-0.41	1	-8.1	-10	1.5	-1.2	-7.3	-0.32	2.2	2.4	-4.5	-2.6	0.65	3.2	-1.1	5.2	-1.3	4.7	0.4	0.2	-1.6	-5	1.1	0.51	-4.1	-4.3	-1.8	-6.1	-1.4	-0.42	-5.4	-4.8	-1.6	-3	-1.6	5.3	-7.1	0.1	7.3	4.7	3.1	9.9
3.8	-6.8	1.5	-5.5	-0.09	-9	2.2	-2.6	7.5	-5.5	1.9	-8.9	0.11	4	-2.9	5	-3.6	4.2	0.03	0.75	-3.5	4.5	5.6	0.93	-1.1	-3.4	1.2	1.5	2.3	-0.52	5.7	3.6	0.06	-2.8	4.5	3	-2.1	-0.89	-3.6	3.4	1.9	-2	-1.5	1	-3.8	-2.6	10	-2.9	15	-3.9
8.9	0.55	5.9	-2.2	3.6	4.8	2.7	-2.2	13	-7.3	6.7	-2.1	0.46	6.9	5.3	1.2	5.9	2.4	0.44	6.9	1.3	-2.5	5.8	-1.7	1.1	0.23	7.1	-4.7	2.8	0.79	7.2	4.2	0.06	-0.41	2.6	7.8	0.82	-2.6	5.3	-1.6	0.09	1.5	0.67	1.4	2.5	-2.5	7.6	-1.5	15	3.3
2.5	-1.2	5.4	0.94	-2.9	3.6	-1.2	-8.8	4.3	-0.53	2.8	-0.86	-1.1	0.98	2.9	-4.8	2.6	-5.2	-0.02	-0.89	1.6	-3.4	-1.4	0.62	6.6	-3.2	-1.8	-4.1	-2.1	-1.8	-2.3	-0.82	2.1	-0.37	-3.1	-1.2	-0.06	0.56	1.6	-0.08	-1.7	-1.9	3.6	-5.4	2.6	-1.7	-8.8	5.2	-0.99	4.2
0.58	0.94	3.4	2.8	9.2	4.6	-3.6	1.5	2.2	5	2.5	4.9	-2.8	1.1	1.9	-1	-3.1	-0.87	-2.1	2	3.9	0.91	-2.2	2.2	-0.62	-0.07	-6.1	-4.6	-6.1	-1.8	-3.5	-0.31	1	1.4	-1.1	4.8	1	-0.86	-5	1.7	-1.1	0.52	0.31	0.73	-1.1	-4.5	-8.6	3.2	-5.5	2.9
1.5	6	2.2	2.9	0.95	3.8	4.1	2.7	8.4	0.53	4.2	7.7	-5.4	-5.6	-1.4	-0.47	-3.3	4	-5.8	6.1	1.5	1.9	-6.5	4.6	-7.9	-1.2	-7.3	4	-1.8	4.9	-5.3	-0.43	1.3	5	4.1	5.3	0.01	3.9	-1.8	2.5	-0.34	4.9	-1.7	0.13	-3.8	2.6	2.9	12	0.22	19
-0.65	1	0.34	7.5	0.71	5.8	-1.2	-7.1	4.3	-10	0.04	3.4	-0.54	-1.1	-8.3	1.9	-0.71	3.6	-2	-0.38	-1.6	-3.6	-5.8	6.5	-8.8	2.1	-6	3	-8.2	4.9	-1.2	6.4	1	7.9	-1.1	0.45	-3	3.4	-5.6	9.4	-3.6	2	-3.4	6.4	-1.8	15	-0.84	30	-5.5	6.9
8.5	-9.5	9.9	-1.6	6.3	1.7	4.6	-1.2	9.4	-9.8	8.1	-3	-2.1	7.4	-3.8	1.1	-3	3.5	-5	1.9	-1.9	-4.8	-0.47	3.5	-0.65	4	6.1	-2.8	0.01	3.1	7.3	4.4	2.6	5.4	-0.26	-0.24	1.7	4.2	3.5	4.3	2.6	0.24	1.9	9	6.1	13	8.5	1	1.4	-9.9
12	-11	16	-4.2	13	0.27	3.8	-5.6	15	-16	21	-7.7	-4.1	-7.2	4.8	-0.51	11	-5.9	-0.4	1.5	6.9	-5.7	-3.6	1.7	1.5	2.8	6.2	-3.6	7.5	2.5	9.8	2.4	8	5.2	8.2	-1.7	2.9	0.06	8	1.7	4.5	0.54	6.3	2.6	10	7.9	19	-3.5	9.6	-7.6
[truncated: 952 more columns]
