# Supplementary material for: Dyslexia on a continuum: A complex network approach
Source: PLoS One. 2018 Dec 17;13(12):e0208923. doi: 10.1371/journal.pone.0208923 (PMC6296514; doi:10.1371/journal.pone.0208923)
Supplement: S1 File — Detailed information about the archive contents is provided in the included README.txt file. (TGZ) [file pone.0208923.s001.tgz › FS_658_AV_run_1.csv]

1.7	0.65	-4.2	17	2.7	20	2	9	2.6	15	-4.5	4.4	-4.1	11	6.9	16	13	7.7	18	13	6.2	11	15	15	14	12	11	8.6	-1.4	6.5	6.4	3.2	0.27	0.72	6.3	8.6	3.9	4	6.4	4.2	3.4	6.6	18	15	10	3.5	8.4	3.1	13	9.7
1.8	-0.04	-2.3	9.4	-0.66	15	-2.6	13	-0.29	11	-7.9	2.9	-7.8	4.8	10	15	13	10	17	8.3	13	15	7.4	12	16	9.2	22	6.7	7.5	13	13	8.1	4.3	9.1	10	15	15	9.1	8.8	16	11	24	22	5.6	11	21	16	7.8	10	7.7
1.6	-0.08	9	2	7	7.4	1.9	6.9	1.8	-7.2	3.7	-8.7	0.72	-1.9	6.2	6.1	6.6	3.1	19	6.5	12	3.8	7.2	4.1	16	5.9	13	-0.38	16	2	17	2.8	9.2	2.9	16	11	9.2	8.8	11	9.2	14	7.8	13	-4.7	13	12	12	6	22	-4.2
-0.18	-0.03	-8.3	-1.6	-8.2	-0.39	-6.2	-2.5	-8	-2.2	-12	-2.9	-6.8	-3.3	-3.4	6.6	3.1	4.5	-4.6	0.48	0.54	4.6	-8	-2.3	-1.6	0.87	1.2	-1.3	3.5	-0.67	7.3	-1.5	0.13	-0.81	9.1	0.3	-4.9	4.7	3.6	-0.4	2.9	3.8	2.6	-2.1	1.5	3.6	-1	5.3	-7	-3.5
-2	-0.26	-24	9.1	-22	7.7	-20	-0.83	-22	5.8	-19	8.3	-17	5.3	-18	-0.84	-16	-0.46	-24	0.88	-16	2.6	-27	-3.6	-21	4.1	-12	-4.7	-17	-0.64	-13	-1	-19	-1.5	-22	-4.5	-18	-0.43	-9.6	-0.8	-12	3.8	-18	-0.24	-14	1.5	-9.7	2.8	-23	-1.5
-2.4	-0.46	-25	6.5	-23	1.8	-19	-7.3	-23	3.2	-15	-3.2	-27	2.4	-21	-11	-26	-8.9	-26	-13	-18	-6.5	-19	-9.2	-23	-2.9	-20	-8.1	-16	-3.7	-15	-4	-13	-3.8	-27	2	-19	0.08	-21	-0.03	-13	0.79	-28	-12	-14	-0.54	-18	-5	-19	-12
-1.8	0.41	-21	-6.1	-20	-7.4	-13	-1	-18	-0.28	-10	-1	-18	-4.7	-16	-0.07	-21	5.8	-21	-1.7	-8.7	2.2	-16	-1.7	-15	-1.2	-19	-5.4	-16	3.5	-14	0.88	-13	-0.49	-19	1.1	-16	0.22	-20	-3.6	-12	-1.8	-15	-8.1	-12	-8	-12	-8.3	-13	-4.2
-0.48	0.33	-4.7	-1.6	-8.5	-3.1	0.33	-0.93	-3	-2.2	2.3	4.2	-6.6	0.54	-0.57	-1.8	-1.4	-2.4	-3	-5.7	-0.02	-0.46	2.6	4.9	1.6	-3.3	1.8	-9.9	-2.9	-2.2	0.34	-1.1	-1.9	-6.2	-6.8	-7.8	-3.8	0.75	3.4	-0.86	1.1	-6.7	0.47	-3.4	4.7	-4.8	-0.38	-1.1	-3.7	-0.14
0.03	0.53	4.1	3.8	6	1.7	3.3	-3.5	5.7	4.6	3.7	4.1	-5	3.1	-6.9	-1.9	4.6	2.4	0.53	3.7	-0.89	3.7	-4.3	1.5	0.06	-4.2	4.8	-3	-5.8	4.6	1.4	-0.35	-7	3.7	-7.1	-2.4	-3.9	6	-3.6	-0.93	-6	-0.38	6.2	2.8	-4.3	0.23	3.1	3	0.28	1.5
0.61	0.24	4.3	1.9	0.96	9.5	8.8	7.5	5.5	7.7	4.4	7.5	0.44	5.8	-0.94	2.7	9.4	5.1	3.9	0.24	2.8	-1.7	-0.71	6.1	-1.4	9.5	-3	1.5	-0.83	9.8	-3.6	3.9	-5.5	4.1	-0.42	4.6	-1.9	-1.9	-1.4	4	-1.1	0.26	-5.7	5.5	-0.39	-1.3	-1.9	4.4	-2.9	3.7
0.85	-0.06	-0.62	0.3	-0.38	0.69	0.33	-0.44	-0.89	-6.5	5	3.7	4	2	8	-0.64	7.9	-2.5	6.6	0.13	4	0.29	8.2	3.1	1.1	0.75	7.7	2.7	9.9	0.37	4	-3.8	7.5	1.4	9.3	-1.1	7.8	-2.8	-0.3	3.5	1.2	3.2	3.7	9.4	4.3	-3.3	6.5	1.1	1.2	-1.6
0.6	-0.39	0.83	2.6	2.3	2.8	0.99	8.2	-0.4	4.9	0.77	4.4	4.9	4.2	7	-2.8	6.9	-0.73	3.6	0.33	6.4	-2.4	6.3	-6	1.7	-0.39	1.9	3.6	4.7	-1.9	5.6	5.4	10	2.1	9.3	-0.02	8.8	-0.26	12	2.8	8.3	-1.4	-1.9	6.9	2.5	4.1	6.9	3.2	4.8	-5.6
1.1	0.16	7.6	3.9	12	8.8	2.9	7	1.9	11	2.2	7.5	6.5	7.8	4	-1.9	11	-4.6	2.1	0.38	13	0.94	9.7	-0.59	1.1	2.8	-4.2	3.5	8.9	2.3	-0.27	0.03	7.2	6	0.48	5.4	3.9	6.2	0.88	4.3	3.5	1.6	-4.7	2.4	2.2	1.9	5.7	4.6	1.7	1.8
0.49	-0.12	4.3	-3.1	8.4	-5.2	6	-3.6	6.5	-3.6	1.6	-1.2	10	-2.8	5.5	-2.1	8.8	-1.2	1.5	-7.1	-1.9	-13	2.8	-1.8	1.2	-3.6	6.5	4.8	0.34	1.7	4.3	0.92	1.8	-0.1	0.94	-1.8	1.5	2.7	3.2	-2.1	4.7	-9.4	14	4.2	4.8	-4.3	4.1	4	9.7	-4.5
0.87	-1	-0.59	-11	-2.4	-6.8	-1.4	-6.6	11	-8.7	9.9	-3.6	3.9	-9.8	0.82	-7.5	2.8	-4.5	8.1	-8.5	-7.4	-7.7	0.81	-13	6.3	-13	8.8	-9.5	0.38	-14	3.6	-6.4	2.3	-8.6	11	-11	3.1	-11	7.3	-12	7.2	-11	12	-10	-1.4	-10	2.1	-0.94	1	-11
0.06	-0.64	-5.7	-17	-10	-4.7	-12	-5.5	-3.2	-6.7	-2.4	-5.2	-8.5	-2	-3.5	-8.1	-3.9	-7.6	2.4	-1.8	-3.1	-8	-1.3	-4.5	-2.2	-2.5	2.8	-3.1	-4.8	-3.1	-2.1	-1.8	-8	-4.6	1.8	-6	1.4	-0.88	1.5	-2.9	-1.7	-6.3	0.66	-4.8	-2.8	-7.5	0.52	0.33	-3.2	-8.3
-0.59	-0.34	-5.7	-2.3	-5.3	6.4	-10	1.9	-3.7	-4.8	-0.39	-2.8	-5.6	2.6	0.08	1.7	0.61	-1.5	-1.9	1.4	-5.5	10	-4.6	-0.08	-3.8	0.57	-1.8	-0.68	-0.66	-4.2	-3.7	1.5	-0.11	-1.2	-6.8	-1.9	3.2	-3.9	-6.2	0.5	-3.3	0.29	-1.9	2.4	1.8	-4.6	0.11	-7.5	-6.6	4.5
-0.08	-0.12	4.4	-4	5.4	-0.17	6.5	-1.7	4.2	-1.5	2.4	-1.3	3.4	-1.5	5.7	5.2	4.7	6.2	7.4	15	2	0.04	4.9	5	5.5	-2.9	-5.3	3.3	5.5	2.9	-6.6	-3.5	5.7	0.13	5.5	1.6	2.8	-3	1.5	-7.2	0.6	1.3	1.1	1.7	-2.2	-4.9	-4.5	-4.1	1.1	5.4
0.67	0.05	-1.7	-12	-4.4	-20	-5.2	-5.7	-1.6	-8.2	-3.6	-2.5	-0.03	-8.4	-4.6	-7.7	2.6	-1.5	2.6	-2.6	-7.4	-10	-0.64	-11	-1.5	-4.3	-2.1	-6.2	-1.7	-2	-0.91	-10	-0.97	-4.2	0.15	-5.5	1.4	-11	-5.9	-9.2	3	-1.9	2.1	-3.8	-1.7	-8.6	-4.6	-8.4	0.86	0.21
0.02	-0.49	0.47	-17	-4.1	-25	-2.1	-12	1.7	-17	-1.7	-10	1.5	-18	1	-11	3.1	-8.2	-2.3	-3.7	2.4	-6.5	0.65	-4.4	-2.1	-6.8	-0.66	-1.9	-0.26	-2.9	-1.9	-1.3	2.3	-6.1	6.4	-4.3	5.6	-10	-6.2	-6.1	-5.7	-1.4	3.9	1.4	-4.8	-5.9	-6.5	-8.6	-4.4	3.7
-0.21	-0.17	-0.7	-1.3	2	-6.3	5.9	1.2	7.3	-2.8	-0.38	3.4	8.7	-6.6	-3	-4.5	-1.4	5.7	-1.7	3.6	4.4	-0.7	7.9	-0.04	-5.5	1.5	-2.2	5.3	-3.5	-1.2	4.8	2	-1.7	1.6	-4.6	4	3.7	-3	0.18	-5.6	-0.53	-0.17	-17	2.7	-5.7	-1.7	2.3	-3.7	-3.3	13
-0.34	0.16	-1.1	-0.65	6.3	-3.6	6.7	-3.5	4.8	5.7	-0.43	5.8	3.9	7.2	2.7	-7.6	-5.8	-8.3	-9.4	-1.2	12	-7.5	10	-4.4	4.8	2.8	1.5	-7.4	2	-1.2	1.4	-5.3	1.8	-1.7	2.6	-0.76	2.3	-7.7	14	-7.6	8.6	-7.2	-8.1	-2.4	7.2	-7.8	2.1	-7.4	-5.4	-4.3
-0.27	0.25	-1	1.1	8.9	2.8	6	0.65	3.3	4.6	3	2.7	7.3	6.2	-1.7	-0.83	1.4	-3	-3.9	7.5	-1.9	-3.5	2.2	-0.48	5.6	14	2.3	7.7	4.7	14	-3	8.4	1.9	11	4.4	12	2.4	7.9	4.5	12	1.7	4.3	3.3	3.4	4.7	5.2	3	4.6	10	2.1
-0.53	0.42	-3.6	7	2.2	3.1	-1.7	-2.2	-3.6	3.1	2.7	-2.9	-0.71	8.6	-1.3	6.2	1.2	13	-1.4	12	-2.3	17	-2.2	3	1.5	12	2.1	11	-0.01	17	0.74	10	0.64	15	-3.2	16	-0.43	11	-2.8	4.2	3.4	4.3	-1.4	8.7	4	1.1	-4	6.6	3.4	26
-0.73	0.27	4.3	-0.36	5.3	6.7	2.6	0.78	-1.5	4.2	-2	1.4	-2.2	4.6	-0.03	-6.8	-3.4	-0.6	-4.2	-1.9	1.6	-4.1	-1.6	-11	-5.3	3.9	-5.9	5.3	-4.5	-0.39	-4.7	2.3	-7	0.38	-5.6	2.3	-3.9	-0.81	-2.5	-3.6	0.22	-5.8	-4.4	8.8	-0.6	2.1	-6.7	2.7	0.92	0.87
-0.62	-0.11	10	-1.6	6.3	6.8	7.5	1.9	3.1	5.7	1.7	0.63	5.3	2.4	-1.3	2.2	5.3	0.98	-1.5	-0.36	-1.4	-5.6	-2.7	-9.1	-3.6	-3.3	-2.2	2.7	-3.2	-9.4	-3.9	0.6	-1.2	-5.7	-1.8	-3.2	-2.4	-5.3	0.47	-0.3	5.3	-3.8	1.2	-1.2	-6.5	4.4	-0.68	1.6	2.8	2.3
0.1	0.34	5.9	-4.1	3.1	-5.2	7.1	-10	3.1	3.1	2.9	0.41	4.4	-1.2	1.6	6.8	-3.4	1.6	1.6	-1.3	-2.2	6.6	2.2	8.9	1.7	19	4.1	11	9.1	7.7	7.1	10	9.3	5.5	1.8	16	3.2	15	-2.6	22	3.3	18	1.7	9.2	4.6	13	1.4	14	3.5	7
0.24	1.2	-1.2	2.6	7.8	-3.4	1.1	-4	2.7	-3.6	-0.84	-2.4	6.6	-5	-1.3	2.1	-8.9	2.8	-4.5	5.2	2.4	9.2	-4.5	5.3	-6	0.62	-1.7	6.7	-2.5	2.4	4	3	-0.53	0.35	-4.5	9.3	2.7	7.8	-2.6	12	-5.8	3.7	-2.9	2.7	2.5	1.1	2.4	5	-1.6	12
-0.44	0.28	2.5	2.7	5.9	-2.4	0.58	-0.43	-1.6	-0.1	-2.9	4.5	3.7	-2.9	-3.5	1.6	-2.4	7.1	-7.3	14	-2.9	3.7	-6.1	2.4	-7.5	-5.8	-5.2	1.7	-3.4	5.7	-4.3	6	-2.8	5.2	-3.5	5	0.93	8.4	1.4	6.2	1.6	-6.5	-1.3	-19	5.3	4.4	-2.2	2.8	-3.4	0.47
-0.41	-0.84	5.2	7.2	8	8.9	8.2	7	5.2	6.8	2.8	16	4.5	14	-4	-24	-6.5	-2.5	-2.1	2.2	-1.7	-15	-1.4	-23	3.9	-2.3	-12	6	4.5	-6.7	-1.8	0.28	-2.1	3.5	-3	-11	0.96	5.8	4.3	-12	-1.6	-8.7	-8.7	-1.2	3.9	5	-3.3	-0.8	-1.4	3.7
-0.23	-0.54	-0.09	-7.5	-0.49	-5.7	-1.3	-3.5	-0.75	1.7	-3.4	-10	-6.3	2.3	-0.99	-1.5	-1.5	-11	-0.73	-0.39	-0.77	2	0.95	-0.55	-1.1	-0.2	-4	6.3	-1.9	-2.2	-1.6	1.6	-1.9	-2.8	-1.4	-2.1	-2.1	7.9	-2.3	3.4	-6	-8.2	3.8	9.2	-5.3	5.4	-0.64	5.8	-6.3	2.7
-0.37	-0.63	-5.1	-15	-8.3	-16	-4.2	-7.2	-3.7	-13	-2.5	-17	-5	-15	5.5	-6.8	-0.39	-3	-1.9	-19	-1.1	-2.5	-3.2	-11	4	-18	3.2	-10	4.4	-22	-4.7	-14	5.5	-22	4.8	-22	3.8	-15	3.5	-9.4	-6	-9	4.7	-9.9	-4.3	-18	2.7	-12	-3.7	-24
0.06	-0.77	5.8	-11	4.2	-16	0.17	0.18	-3.8	-13	5.1	-7.6	4.5	-8.2	-1.5	-3.3	-5.1	-1.6	-0.22	-10	-6.1	-3.3	-5.2	-0.15	2.4	-18	2.9	-4.8	-3.4	-21	0.55	-5.1	-1.6	-10	-1.6	-17	-0.87	-5.9	-2.8	-8.9	-5	-3.7	-3.3	-11	-6	-5.1	5.2	-0.17	0.85	-14
-0.15	-0.49	5.4	-9.8	8.3	-13	7.1	-7.8	2.6	-7.6	0.68	-5.6	7.2	-6.3	-2.4	-10	0.5	-3.9	-2.5	-8.1	5.7	-3.4	0.83	-9.5	0.38	-20	-3.9	-2.1	-5.5	-5.8	-2.2	-6.1	-7.2	-0.16	-2.4	-9.2	-1.1	-2.9	-5.5	-3.1	-2.9	-0.63	-0.27	-6.2	-2.1	2.6	-0.75	-5.7	-9.2	-2.3
0.76	-0.03	7	0.59	3.6	-1.7	8.5	-1.7	14	-3.5	9.6	-3.8	8.7	-1.1	2.2	-10	2.8	-9.3	9.5	-16	5.1	-10	6.8	-1.4	5.7	-4.7	-2.8	-9.2	8.1	1.3	2.2	-5.4	6	-2.9	4	-7.4	3.3	-6.7	3.1	-5.7	3.1	-12	2.8	-7.8	1.4	-3.2	0.99	-4.5	8.2	-14
0.34	-0.05	6.3	5.3	4.1	-0.21	4.2	0.92	7	-8.3	11	-9.2	5.8	-2.9	0.04	9.9	-5.3	-2	2.9	-5.1	-5.9	6.5	-3	10	4.9	0.41	6.7	-5.3	8.3	-3.9	2.5	-1.3	6.5	-4.2	6.5	-8.8	3	-5.2	0.7	-3	-1.2	-0.65	8	-6	2.3	-6.4	0.54	-3.8	8.4	-6.9
0.1	0.25	5.7	9.9	-4.9	11	6.7	8	4.6	3.6	8.4	3.3	-1.4	6.7	9.1	7.2	2.8	1.4	4.6	0.05	-0.6	2.3	1.6	0.77	4.4	2.4	3.9	-2.7	3.5	-0.68	1.3	-6.2	3.6	4.8	7.5	-4.4	-4.1	-3	-3	2.5	-0.81	-0.25	3.7	-4.9	-4.4	0.67	-1.7	-3.3	3	5
-0.19	0.41	1.7	8.6	-3.8	9.5	-0.12	-1.4	2.8	6.9	6.6	5.7	-1.6	7.3	3.4	-4.3	0.89	-6	-2.3	-4.5	5.6	-3.5	1.7	4.4	-2.8	-2.7	-2.8	-1.6	-1.4	0.86	-0.79	-2.1	-1.4	-0.12	-1.9	-4.7	-4.9	-1.6	-3.7	-0.67	-1.1	-4.5	-1.2	3.6	-0.49	1.9	-6.8	-5	0.51	-6.2
-0.61	0.42	1.6	1	-3.5	7	-1.1	-8.4	-6.6	-2.8	-2	-9	-1.8	-1.4	4.5	-2.6	-3.6	-0.11	-1.2	1.1	6.2	-1.8	-2.7	0.32	-4.5	-2.9	-0.28	-3.8	-3.7	-4.1	-5.2	-2.7	-6.8	-2.5	-6.3	-2.4	0.5	0.01	-4.3	-2.3	-8	-2.7	-0.23	2.2	0.25	3.8	0.67	-3.4	-3.5	-3.6
-0.58	-0.14	3.9	6.1	1.1	4.8	0.64	3.4	3.2	8.2	2.3	5.3	3.5	4.2	3.3	3.2	0.71	-0.95	-0.29	-0.89	2.5	8.1	0.13	7.9	-7.6	-7	-0.56	-0.77	-6.8	-6.7	-3.8	-6	-4.2	-4.6	-5.2	-6.3	-0.47	-3.2	-7.7	-4.2	-8.9	-11	-1.1	3.3	-6.8	1.9	-5.1	0.11	-2.4	-9.9
-0.51	-0.11	0.45	-3.4	5.2	-1.6	1.7	5.6	6.4	3.1	8.4	-2.5	-0.08	-3	2.5	0.55	-2.3	5.5	-3.2	-1.9	-2.4	3	-2.9	5.9	-5	-4.9	2.9	-1	-6.3	-10	0.07	-7.4	0.53	-8.7	-8.1	-8.4	-6.8	-9.1	-4.2	-11	-8.6	-9.4	-3.6	0.22	-10	-2.9	-3	-0.11	-6.9	-4
0.06	0.04	2.3	2.8	-2.9	4.5	0.89	3.1	2	1	5.3	-0.86	-0.94	0.78	-0.8	0.32	-3.4	3.9	-0.27	2.4	-1.2	-4.4	0.58	-4.3	0.1	0.63	2.8	-0.41	4.5	-3	1	-7.5	3.7	-2.5	6.3	-2.5	-0.78	-5	2.6	-2.7	-3.6	-1.1	0.81	-1.1	3.3	2.4	-0.65	-6.6	-3.5	2.1
0.48	0.8	4.2	1.8	-1.2	2.2	0.81	2.4	5.4	3.7	5	1.1	1	0.98	-0.22	4.1	-7.1	16	2.3	4.1	-0.88	8.3	1.6	-1.1	4.7	3.7	0.02	8.7	1.7	-3.9	1.8	3.1	1.5	2.4	5.1	1.2	3.4	-9.2	9.7	-3.3	-4.4	-0.11	-0.58	3.7	0.87	1.1	7	-3.1	1.6	1.2
0.34	0.4	8.5	11	4	2.8	0.89	9.4	5.7	9.8	5.3	13	5.4	7.1	0.47	5.5	7.4	6.7	4	3.1	4.9	5.1	1.2	4.3	4.1	6.1	3.1	-0.06	10	7.3	3.8	7.3	6.5	10	8	7.5	4.8	2.7	6	0.37	0.82	7.7	-0.74	8.4	2.1	2.9	3.2	0.51	-0.52	9.3
-0.37	0.25	3.7	10	0.13	6	-2.3	9.4	-4.6	4.6	-0.93	3.9	0.65	6	-6	0.55	-5.2	-1.4	-3.6	1	3.8	-5.3	0.07	1.9	0.09	-1.1	-1.8	-6.4	-3	-1.1	-3.1	-4.1	-0.72	-2	4.3	1.9	2	-3.4	-1.8	-1.6	-9.4	-2.5	-5	-2.9	-1.3	-4.7	-3.9	-5.7	-11	3
-0.13	-0.19	-0.97	3.4	2.8	1.8	3.7	1.8	1.2	2.1	-0.8	-2.3	5.4	1.7	4	-5.2	-4.2	-1.4	1.2	-3.4	6.4	-2	5.7	-1.1	0.22	-8.8	-0.96	-7.7	-2.4	-6.7	5.3	-9.2	0.85	-2.4	1.9	-8.1	2.4	-7.9	4.3	-7.8	2.3	-8.1	-6.3	-10	-0.7	-0.12	1.3	-6.3	-6.4	-4.1
-0.14	0.09	7.4	11	1.6	-0.59	3.7	3.9	3.1	7.5	5.1	4.3	1.2	5.1	-5	1.5	-9.6	-2.8	-1.6	-0.68	-5.5	-3.8	-1.4	0.53	-7.1	-1.2	-9.4	1.9	-3.3	2.2	-1.1	-2.1	-1.6	-0.55	-4.5	-3.8	-6.2	-4.4	-3.4	-11	-1.4	5.5	-6.1	-4.6	-4	-1.6	-8.5	-4.2	-0.69	-0.45
-0.23	0.29	4.4	4.5	-3.2	1.1	-2.1	-0.23	-5.7	1.3	0.29	5.5	-6	3.6	-4.3	1.6	-4.9	-1.1	-1.1	8.6	-4.7	-2.9	-3.7	-2.8	-5.7	4.9	-4.8	2.3	-7.8	6.2	-5	6.5	-5.1	4.9	-5.9	10	-4.8	3.5	-6.7	-6.1	-6.3	5.3	-5.1	11	-11	4.2	-6.5	0.61	-6.8	6.2
0	0.27	1.1	6.8	0.41	6.7	-0.51	2.6	-0.32	4.6	-0.48	8.9	-1.6	4	7.5	-0.26	7.5	-2.9	1.1	1.3	2	-8.1	2.3	-12	2.7	-7.4	4.7	-1.8	0.12	3.4	4.4	-0.02	4.4	0.78	1.1	-1.6	3	-0.88	5	-7.5	0.15	-7.8	-3.1	7.3	-2.2	-5	1.1	-7.5	1.7	-7.5
0.66	0.39	-2.9	8.4	1.8	4.5	-8.3	4.2	-2.6	7.4	-2.1	8.4	-3.1	1.9	4	-2.6	3.9	-6.1	3.4	-2.7	6.8	3.3	4.3	0.69	2.8	-2.5	3.4	0.53	6.7	2.1	5.8	0.49	4.8	-1.3	7.8	-2.6	9.2	-3.9	4	0.44	3.6	-3.3	2.1	5.1	7.7	-8.1	0.67	-4.5	14	1.9
-0.04	0.56	-0.67	4.8	1.1	1.8	-6.1	-0.61	-7.2	6.9	-3.6	7.9	-3	2.4	-2.6	-2.5	0.07	0.82	0.71	4.1	-5.5	4.7	-7.2	2.3	-3.6	3.5	-2.1	-0.99	0.53	1.4	-4.8	3.3	-0.26	0.88	0.45	6	-8.1	-0.4	-2.7	5.4	-3.2	5.8	1.3	2.2	-3.2	1.9	-2.8	0.55	4.6	-0.69
0.02	0.34	0.87	-3.8	-0.5	-4.9	-4	-4.9	-2.9	-0.85	-3.6	-2.1	-0.79	-2.4	5.1	0.01	0.65	-3.4	0.41	-5.2	-4.7	-12	-0.07	-3.2	-5.6	5.7	0.89	-4	-5.3	6.1	-2.4	-0	-3.9	1.1	-0.27	1.9	-1.8	1.7	2.2	-1.5	-4.9	2.1	0.57	-2.7	0.37	-7.1	2.2	-2.7	-3.3	-2.8
0.14	0.19	1.3	-1.6	3.1	-5	1.7	-3.4	3.5	-2.8	3.9	-3	6.2	-7.8	1.1	5	-1.7	3.8	7	-4.8	-2	-3.7	4	0.02	2.5	-1.4	8.2	-6.5	-1.6	0.24	0.78	-5.8	-0.59	-0.45	5.5	0.23	1.9	-1.5	2	-7.5	0.49	-7.6	11	3.8	1.6	-6.5	6.1	-2.4	1.4	0.23
-0.05	0.18	1.9	5	1.9	-6.1	0.5	-0.91	-0.55	1.7	0.05	-2.5	1.2	-2.4	-3.2	5.2	0.31	-0.55	4.9	0.83	-0.52	2.5	0.17	4.8	2.2	3.1	4	5.2	0.68	3	4.1	1.9	2.9	1.3	9.4	1.1	2.8	3.7	3.9	0.4	0.46	-1.1	9.1	3.4	6.8	0.65	0.16	7.6	7	1.1
0.55	0.36	1.2	8.8	2.9	3.9	-1.6	8.3	-9.4	2	2.9	0.81	0.37	2.1	1.3	11	1.8	-2	11	-2.5	-1.8	1.3	5.5	12	5	6.5	1.1	-3.9	3.6	7.2	2.5	8.8	9.1	5.8	1.6	12	-1.6	8.6	3.9	13	4.3	8.3	4.8	2.6	3.4	7.8	-0.63	5.5	9	0.23
0.7	0.09	-4	0.96	-6.5	-3.1	-1.3	1.6	0.81	-5.5	-2.5	-2.7	1.1	-2.2	11	-0.49	5.5	-9.7	7.4	-14	4.5	-8.6	6.9	1.8	3	0.69	2.4	-5.1	1.9	1.1	2.8	-3	2.8	-0.06	5	1.2	-1.2	2.1	-2.1	2.2	7.3	-0.17	5.9	-6	-5	-5.8	2.8	-4.2	3.7	-6
-0.13	-0.16	-7	-5.3	-4.7	-9.4	-1.1	-6	4.4	-6.2	-7.1	-2.4	-0.2	-4.9	1.6	2.6	-0.97	2.5	-7	-11	-10	4.7	-0.1	8.9	-0.99	-0.6	-6.7	0.13	1.2	4.6	-4.4	4.2	-0.85	1.8	5.5	-0.05	-1.3	0.6	-2.8	8.2	1.2	-1.4	-2.3	-7.8	-7.2	3.2	-5.9	3.9	2.1	6.1
-1	0.05	-12	1.3	-10	-1.6	-8.6	1.6	-7.6	5.1	-8.6	-1	-9.8	5.1	-4.1	3.1	0.46	10	-4	-6.8	-2	-2.3	-5.1	9.1	-4.4	7	-8.1	-3.7	-2.2	5.6	-13	-1.2	-2	3.4	-4.1	1.9	-1.1	-2.5	-3.5	5.6	-3.7	0.7	-4.6	-5.8	-3.6	-1.9	-5.7	-3.7	4.2	6.5
-0.91	-0.4	-13	8.5	-12	8	-5.1	17	-2.6	3.5	0.33	0.88	-9.4	7.1	-0.3	4.9	1.9	-8.5	-5.6	-18	5.6	-3.4	3.8	9.2	-0.87	-1.4	-2.3	-1.9	-0.08	-0.25	-1.4	-1.2	1.2	3	6.7	-5.8	3.1	-0.03	9.9	-0.68	7.4	4.8	-9.4	-0.21	8	4.1	-2.6	0.18	1.7	6.7
-0.28	-0.25	-5.5	1.6	-5.1	3.8	-1.2	10	-7.1	2.9	-4.7	5	-5	4.1	-0.07	7.3	-13	1.4	-11	-6.7	-6.3	-3.9	-5.7	1	-4.8	-3.7	-4.7	-8.5	-5.8	-1.1	-0.08	-4.8	-6.6	-1.6	-5.5	-7.1	0.69	-8.9	5.9	-4.7	-2.1	1.3	-18	-5.9	2.6	-4.4	1.4	-7.5	0.67	5.4
-0.24	0.21	7.4	4.2	11	4.7	1.7	2.5	4.3	8.6	-0.39	3.1	9.3	0.86	0.97	8	1.8	6.2	-0.27	-0.97	2.9	3.7	-1.2	7	6.8	2.5	-6.8	0.27	6.4	-3	-0.58	-1.4	4	-4.7	2.5	2.4	2.6	-0.06	4.1	-5.2	2.5	3.7	-2.4	5.9	3	-0.24	0.32	-3.2	0.44	3.7
0.38	0.01	22	8.7	16	3.1	10	-3	9.4	6.5	10	16	17	-1.2	5.7	0.47	-0.85	-1.8	6.3	6.8	7.1	6.1	1.9	7.8	13	12	-1.4	6.6	13	7.1	0.91	5.4	6.4	6.4	8.8	10	3	6.5	2.2	7.6	1.7	4.3	5	2.1	1.6	9.4	1.1	6.5	0.89	11
0.77	0.01	8.1	0.2	4.9	3	-0.04	-5.9	3.3	-5.3	7	2.2	3	-3.4	11	-13	7.3	-1.4	13	9.4	-3.1	-12	9	-7.3	7.5	2	12	-4.1	6.8	5	4.4	2.4	8.3	1.2	13	9.4	3.7	1.6	7.5	3.2	7.5	-6.2	13	-9.2	0.25	-4	6.6	-4.2	12	-3.9
-0.04	0.15	4	-0.1	-6.5	-3.8	-12	-5.2	-0.37	-0.44	-5.5	0.44	-2.2	-3.3	4.1	-3	-0.72	-4.4	5	3.2	-7.1	-7.1	3.1	4.4	0.9	2.6	5.4	2.5	4.9	-4.3	4.3	4	11	-1.5	8	2.8	1.7	-0.14	6	2.8	3	2.7	1.1	-8.6	0.97	4.2	-0.68	2.7	8.2	-2.5
-0.09	-0.33	0.35	-13	-4	-14	-4.2	-1.7	1.4	-5.1	-3.6	-5.5	0.91	-4.7	2.3	13	1.4	1.4	0.65	11	-7.7	14	0.62	15	2.2	12	-1.1	13	6.2	3	-2.4	11	5.2	9.1	-5.3	14	-5.1	3.9	-3.7	13	-3.7	9.1	1.2	-0.25	-0.61	9	0.38	11	-1.3	17
0.33	-0.11	-5.4	-6.5	-1.1	-10	-0.97	-3	-1.1	-10	-0.26	-15	1.8	-11	-2.6	2.4	-4.6	-5.5	2.4	8.4	-6.4	6.2	-4.4	2.1	-0.17	-4.3	1	-0.16	-1.1	2.9	0.92	11	1.1	9.5	-0.72	5.4	3.4	8	0.81	5.4	1.8	4.6	2.5	-11	1.1	6.4	3	4.8	0.04	15
0.41	0.63	-1.1	-9.9	-2	-5.4	1	-3.3	-0.53	-10	4.6	-3.1	5.1	-8	16	0.92	7.6	3.2	4.4	15	6	-0.84	3	12	12	1.2	6.3	1.6	6.3	3.8	8.7	7.7	8.4	0.06	4.3	-2.5	5.2	6.8	7.5	0.35	8.1	-3.8	9.9	-1.3	5.4	-0.62	4.6	7	7.8	-13
0.63	-1.5	6.6	2.3	-1.9	0.25	0.29	3.3	-3.3	-0.67	0.99	9.3	5.5	6.8	5.4	7.2	16	5.1	1.5	8.7	1.6	12	3	0.04	5.3	-8.7	3.3	14	7.9	-1.5	8.4	1.8	10	9.5	6.3	10	0.63	-1.3	4.1	-1.8	7.3	13	9.7	1.9	4.3	-2.2	8.3	2.2	8.2	12
0.53	-2	8.1	-28	2.4	-19	2.2	-21	2.6	-27	-1.4	-18	9.1	-29	-6.5	-30	13	-45	7.7	-29	6.7	-32	0.1	-53	-2.9	-34	0.47	-3	5.2	-9.7	-2.1	-6.9	6.7	-8.3	-6.3	-6.3	-6.3	5.9	-7.8	-6.1	-0.2	-9.9	-4.5	-11	-1.5	-3.6	4.9	-4.7	-5.6	-21
-0.54	0.05	-1.1	-9.4	4.3	-4.8	4.2	-4.5	5	-11	-2.3	-5.8	7.2	-11	-7	-7.6	-6.2	-17	-3.5	-14	-0.67	-4.4	-12	-7.6	-4.2	-14	2.1	-14	-6.2	-6.6	-2.6	-3.2	-5	-12	-3.2	-13	3.8	-0.43	2	5.8	2.2	-1.3	-7.8	-13	1.2	-4.1	3.9	-1.2	-5	-26
-1.7	-1.6	-9.3	-17	-2.1	-6.2	-1.6	-8.3	-11	-16	-9.6	-14	-2.8	-17	-22	-13	-15	-19	-21	-9.8	-26	-6.7	-27	-12	-29	-17	-17	-9.1	-27	-12	-18	-6.3	-23	-8.2	-28	-22	-15	-9.3	-17	-7.9	-21	-5.6	-11	1.5	-14	-8.4	-8.6	-2.2	-25	-7.5
-1.8	0.14	-4.8	0.97	-1.8	1.2	-5.5	4.6	-11	-3.6	-9.2	0.84	-2.6	-8.5	-19	3.9	-15	2	-22	4.9	-22	3.5	-21	-3.2	-22	2.8	-19	5.2	-18	-0.08	-17	-0.54	-11	1.4	-24	-4.9	-16	-0.23	-15	-1.3	-15	2.2	-22	1.9	-6.9	-2.2	-16	6.1	-17	-0.51
-1.2	0.97	-11	-10	3.1	-8.4	-6.4	-7.6	-4.4	-6.8	-13	-4.6	-4.6	-5.4	-15	4.6	-7	5	-18	11	-7.1	0.02	-10	4.1	-17	1.2	-16	1	-18	-2.6	-7.3	-3.6	-13	-4.4	-22	-6.1	-7.1	-3.5	-13	0.72	-15	1.1	-15	-1	-14	-4.4	-7.8	3.6	-21	-6.5
-0.97	-0.14	8.8	-7.8	6.4	-0.96	13	-4.2	7.7	-7.1	4.8	-8.3	6.8	-2.9	-7.3	-5.7	-5.6	-0.31	-3.5	-2.7	-7.6	-1.2	-9.6	-0.8	-2.6	-7.2	-8.2	-3.6	3.3	-6.7	-5.9	-4.7	0.74	-6.5	-6.7	-9.4	-0.54	-3.1	-3.4	-1.4	-6.7	-0.27	-4.4	0.06	0.06	-0.79	0.03	-0.71	-8.6	-2.6
0.66	0.17	14	-3.6	11	4	20	-3.4	12	-0.94	5.8	-10	8.7	-1.2	-0.07	0.21	-1.8	5.3	6.3	-2.4	-1.6	-0.25	-2.2	-3	-1.6	-9.2	-7	-4.1	2.1	-1.2	-1.4	0.68	2.7	-4.8	-5	-7.7	-9.5	-0.94	-7.1	-3.9	-7.2	-0.84	3.6	1.8	-5.9	5.5	-1.9	1.1	3.8	-6.5
0.81	0.61	1.4	4.9	5.7	9	8.5	-1.9	2.5	-4	2.2	2.2	3	0.98	8.1	0.66	-1.4	5	9.7	5.6	7	1.7	14	-1.8	11	1.7	13	-5.3	4.3	2.2	8.6	1.6	5.9	-0.5	4.8	0.25	-0.33	0.65	4.5	-1.6	11	1.2	6.2	3.9	5	0.95	5.4	-2.5	17	1.9
0.88	0.4	7.3	7	1.5	7.2	6.5	4.4	4.7	0.96	3.1	6.5	1.9	0.86	7.8	4	3.5	1.9	1.4	13	-1	6.1	9.6	9.1	8.1	4.9	5.4	5.2	5.7	3.1	-0.25	1.6	3.9	-1.9	4	-0.58	3.5	-0.04	3.8	4.7	9.8	8.5	3.4	0.33	9	1.8	1.6	3.6	7.2	2.2
0.8	0.41	7.8	9.5	3.6	11	5.9	9.1	7.9	7.6	4	7.5	8.6	10	0.69	12	1.2	9.4	1.4	2.2	-1.4	3.1	4.5	12	3.1	13	1.4	2.2	1.2	6.5	2.5	1.1	-2.1	4.1	-5.5	8.6	-1.9	2.9	-0.2	7.2	2	9.1	8.3	11	0.66	7.7	-0.95	3	1.9	10
0.21	0.54	2.6	8	0.07	14	-0.92	13	-0.24	9.7	-0.54	6.3	3.3	11	0.5	13	3	14	-2.7	-6.9	-1.7	9.4	-2	8.1	-0.01	13	-1.4	7.9	-0.94	8.9	1.1	6.3	-2.8	3.8	2.9	9.1	-1.4	8.8	-5	4.1	-4.2	0.79	0.75	4.9	4.1	4.3	1	5.5	-4	8.3
0.54	0.53	-6	7.7	-0.29	9.9	6.5	3.2	10	-1.6	0.95	1.3	0.51	5.8	8.6	6.1	5.9	14	12	2.2	13	14	5.8	7.3	7.5	8.5	11	4.1	7.8	12	11	7.2	6	7.3	11	9.5	12	0.79	6	13	7.3	7.2	10	13	6.4	6.2	8.2	11	5.1	7.5
1	0.26	4.3	-0.95	-0.62	1.5	11	-6.5	4.3	2.9	5	-5	2.2	1.7	12	0.98	10	11	13	-3	2.9	1.9	2	6.4	4.1	7.3	14	-0.82	9	0.17	7.7	-2.4	6.8	-1.2	7.7	3.6	13	-2.5	11	8.6	4.7	4.3	15	-1.9	9.4	1.6	7.7	-0.27	8.1	-1.2
0.61	0.29	1.7	-4.5	-0.06	-4.9	3.5	-12	7.2	-10	5.2	-11	3.7	-5.7	7.9	2.7	8.5	7	6	0.08	-8.3	6.3	6.1	4.7	5.9	9.2	6	2.5	0.81	2.3	-1.8	0.68	-1.6	1.3	12	3	8.8	-2.9	6	5.2	-1.2	10	4.3	-2.8	1.5	2.3	6.2	0.99	5.7	7.3
0.71	0.15	-2.3	-3	-1.1	-8.5	-0.51	0.62	8.4	0.36	2.5	-0.8	-5.1	-0.4	1.2	2.7	2.4	1.4	5.4	6.7	-4.3	-4.9	4.3	6.8	6.5	9.9	2.7	4.3	4.6	9.5	10	9	0.52	11	6	7.7	3.6	4.1	0.48	8.3	8.5	12	6.7	-2.8	2.5	9.6	-0.58	8.8	10	11
0.5	0.18	-1.9	4	0.96	-0.75	3.6	-1	2.7	2.6	1.2	1.9	0.71	0.59	7.6	-2.9	1.3	-7.8	4.8	-4.5	8.9	-8.7	4.1	-5.7	3	4.8	4	-2.9	-5.5	4	-6.6	0.95	-2.8	3.3	1.1	2.6	0.73	2.5	-5.8	2.2	-0.4	-6.8	4.2	-3.6	-4.6	-4.6	-3.8	2	1.3	-4.5
0.24	0.05	-0.89	1.6	2	-1.1	1.2	0.95	0.33	-1.3	-6.2	2.1	2.9	-0.39	4.2	-0.51	-0.18	13	2.9	0.54	9.8	7	3	1.8	4.2	8.1	-0.04	16	-0.99	9.9	2.6	9.4	-4.5	10	-2.1	13	2.7	12	-0.04	9.2	5	4.7	-5.4	11	-2.3	5.6	0.36	8.3	0.32	1.6
0.38	0.75	-0.65	3.5	2.7	5.5	1.9	2.4	0	6.9	-1	6.2	1.3	11	1.2	11	-6.3	7.3	3.6	3.2	0.35	7	5.2	8.8	4.5	22	1	12	1.5	11	6.3	16	-1.6	12	7.6	18	11	13	5.4	14	9.6	16	-5.5	12	0.19	13	0.69	12	3.9	15
0.68	-0.36	-1.3	-0.78	9.3	1.8	9	1.3	6	5.4	5	7.9	4.1	2.3	2.7	-1.2	5	-2	1.5	-0.54	6.3	-7.5	9.7	2.3	9.3	2.6	-3.9	-10	4.5	3	2.1	-8.9	-1.1	2.7	4.4	-0.3	9.1	-2.7	3.7	-3.7	9.8	-11	-0.49	-6.3	5.7	-6.7	-1.3	-4.9	3.4	-2.9
0.53	-0.48	-0.07	-4.1	4.6	-6.8	-0.63	-2	6.4	2.6	6	4	3.1	-4.2	-0.7	-2.9	9.1	0.17	0.65	3	0.76	-1.4	1.8	0.06	5.3	-3.4	1.9	1.8	-2.4	5.7	3.5	2.5	-4.7	2.4	-0.8	4.8	-2.8	5.5	-0.92	-2.4	6.5	-1.8	-4.1	-12	0.68	-2.9	-4.5	1.1	0.22	1.8
-0.03	-0.23	0.19	6.5	3.5	4.5	-5.3	13	-7.6	11	-5	12	-1.9	5.1	0.47	11	2.1	11	-4.6	19	3	13	-0.54	13	2.3	23	0.17	15	-6.3	15	-1.4	6	-3.2	8.9	-8	19	-7.4	17	3.4	5.1	5.7	11	0.26	10	-0.19	8.8	0.43	5.3	0.85	25
0.13	0.75	14	-18	11	-11	11	-8.4	9.2	-0.97	19	-8.9	7.7	-3.6	6	13	-6.2	12	9.3	7.1	-0.93	5.8	8.8	7.2	7.2	19	8.3	11	8.1	1.3	3.3	0.9	14	5.4	11	16	2.6	-1.8	12	3.2	11	9.6	11	14	8.1	1.9	6.5	-3.4	11	27
0.59	0.8	15	-21	8.5	-18	5.6	-15	11	-16	6.2	-21	7.6	-13	6.6	8.9	-6.7	2.2	6.4	22	5.7	24	5.5	5.8	3.2	-2	5.1	4.8	4.3	12	0.44	7.7	0.38	2.4	4.3	9.9	-1.2	11	2.6	12	6.8	3.6	3	7.3	0.7	5.3	-2.8	8.7	2.4	4
1.3	-1.7	5.8	-16	5	-15	-1.9	-13	4.7	-20	10	-18	5.6	-17	15	-6.7	16	-15	12	-2.1	17	-3.4	16	-11	18	-39	9.9	-20	4.4	-25	5.9	-7.9	2.1	-20	13	-22	7.3	-12	15	-15	18	-19	15	-23	13	-16	8.8	-13	18	-30
1.2	-1.5	1.4	-3.9	-3.8	-8	-1.6	-4.7	-0.4	-7.7	-0.22	-6.2	-1.1	-8.8	0.04	-4.8	4.8	10	3.2	3.9	6.9	-9.5	6.6	-7.6	-1.9	-11	-1.4	5.2	-0.61	-24	0.23	-6.7	-0.54	-9.9	4.4	-23	-0.54	-5.5	-2.1	-18	4.6	-5.8	6	-6	4.8	1.4	3.3	-3.4	6.8	-6.2
-0.37	-0.12	-2.5	-4.6	-5.7	-5.4	-3.7	-1.4	1.8	-1.6	-2.2	3.8	-2.4	1.3	-2.1	-4.7	-1.4	-1.3	-0.38	-5.1	-2.4	3.3	2.7	-11	-7.6	-11	-6.1	5.5	0.23	-9.1	-3.3	-2.9	-10	-9.3	-5.3	-12	-3.1	-3.9	-6.5	-1.7	-5.7	4.1	1.4	7.4	-0.92	8.5	-6.8	7	-3.9	-13
-0.68	-1.1	5	-0.63	5.2	1.4	3.1	-3.3	6.8	-7.7	0.7	-10	3.7	-2.7	-6.7	-10	0.73	-16	-1.8	-15	0.88	-14	-3.6	-16	-3.4	-22	-10	-16	1.3	-24	-5.2	-12	0.23	-16	-4.6	-22	-4.9	-11	-5.2	-15	-6.3	-11	-1.7	-10	-2.8	-6.4	-7.6	-11	-1.3	-33
-0.8	-1.2	3.5	-9.5	0.41	-5.2	5.1	-3	-4.1	-8.1	0.9	-15	7.5	-3	-3.1	-7.3	-8.7	-7.4	-5.5	-21	-0.28	-6	1.2	-11	-7	-17	-0.6	-10	-5.4	-18	-4.7	-8.6	-3.3	-18	-11	-22	-1.3	-7	-4.2	-13	-8	-10	0.55	-11	1.1	-8.9	-0.03	-8.4	-7.7	-27
-0.05	-1.3	-1.3	-15	0.43	-9	0.72	-6.7	1	-9.8	5.9	-9	1.1	-6	0.34	-11	7.9	-18	-4.2	-13	0.44	-16	4.9	-12	0.47	-20	-1.9	-11	-2.6	-21	3.4	-9.9	-2.4	-20	0.97	-30	-1.5	-11	1.4	-9	6.4	-10	-2.7	-10	-0.43	-12	1.2	-14	-3.7	-21
-0.24	0.34	-4.8	1.9	-2.1	5	-7.7	1.5	-4	-5.1	0.12	-2.1	-6.4	2	-5.3	-5.5	3	3	-9.5	0.18	0.73	-1.7	2.9	-4.4	-3.6	0.48	-7.2	-6.3	-5.4	-6.6	-2.1	-11	-5.1	-4.5	-6.8	-15	-6.2	-10	-4.3	-11	-7.1	-11	-6	3.2	-8.2	-9.3	-8.3	-4.9	-11	-8.9
-0.08	0.73	3.5	6.3	4.6	12	-0.21	13	1.7	16	1.4	9.4	2.3	15	3	24	6.5	9.8	-3.2	25	7.2	25	0.75	20	-2.6	17	-3.3	17	0.85	16	-0.57	12	5.6	13	-3.9	15	-1.7	12	-7.2	7.5	-0.56	19	-3.4	9.5	-4.6	9.1	-4.7	11	2.4	26
-0.67	0.3	1.9	7.4	5.8	9	1.7	7	-2.4	12	2.9	6.2	3.2	9.7	2.3	12	-2	1.3	-4.1	9.4	2.7	10	-2.3	8.5	1.4	7.9	-5.5	11	-1.3	3.3	-0.37	6.4	6.4	4.5	-2	6.2	-7	8	-0	4	0.42	6.5	-1.9	11	2.3	2	-2.9	9.5	6.2	7.7
-0.41	0.63	3.5	5.7	10	7.5	2.6	-4.3	-4.2	2	3.8	-0.14	4.5	1.8	4.6	5.3	-3.1	-3.1	-6	10	11	2.7	0.39	0.14	3.4	5.3	-8.1	6.7	-3.3	-1.4	1.1	-1.2	3.3	2.5	-2.2	-0.15	-2.4	-0.4	4.5	-5.5	-2.7	-0.79	-8.2	12	11	-1.2	3.5	4.9	-3	-2.3
-0.28	0.45	8.3	5	6.9	5.7	0.31	0.18	2.2	5	6.1	-0.95	3.2	4.1	-6.1	3.8	-3.1	-1.8	-3.4	13	-4.3	3.6	-2.5	0.4	8	8.4	-0.89	5.3	-1.4	5.2	5.6	4.1	1.4	4.7	-1.9	6.9	-2.3	7.8	0.81	6.4	-2.3	9.7	-1.3	7.4	1.1	6.5	-1.9	5	-4.9	6.1
0.22	0.7	6.1	3.4	-6.3	1.2	-0.26	2.9	4.2	2.1	3.2	-2.9	-1.6	5.3	-4.3	2.3	0.67	4	-3.2	3.8	0.16	4.2	-0.06	3.1	5	3.3	0.67	1.8	3.4	-1.8	0.44	-3.2	6.3	-1.3	2.1	2.5	-6.7	0.56	-2.6	1	1.4	-0.67	2.4	7.4	-7.7	1.8	-11	-1.7	5	0.31
0.19	-0.29	-4.8	0.06	-3.5	-0.48	-2.2	2.5	0.61	-3.8	-0.29	-4.3	1.8	3.9	4.1	-1.9	9.9	-4.6	1.7	-2.7	7.6	1.5	2.8	-2.5	3.8	4	4.3	-0.75	6.5	-0.98	-2	-0.87	7.6	-4	2.6	0.42	-3.4	-10	1.3	-4.1	0.97	-2	4.3	-0.73	0.17	-2.2	3.6	-3.3	4.1	3.6
-0.13	-0.11	-3.5	-0.15	-3.6	7.3	-2.5	-0.54	-8.7	-0.4	-5.3	-2.8	-1.7	9.5	5.3	-2.9	-0.52	-2.6	5.7	-1.3	3.4	-0.88	-3.4	4.2	0.82	2.6	6.7	-2.6	3.9	-1.9	3.1	3.2	2.2	-1.8	3.4	-0.46	-1.8	0.09	2.8	-7.2	0.83	-2.3	-3.2	-6.6	3.4	2	4.6	1.9	3.8	-0.83
-0.06	-0.03	4.6	6.2	-0.84	10	-4.2	-2.7	-8.8	1.3	-0.22	2.7	-4	2.7	3.2	5.2	-3.1	4.9	3.1	-2.8	4.7	2.4	-1.9	0.98	-0.65	0.93	2.6	-3.3	2.1	-12	0.88	-1	-1.6	-5.7	0.44	-4.2	3.1	-5.7	-0.82	-0.63	0.03	-4.1	-0.88	-3.3	-0.05	-3.5	2.7	-4.3	-3.2	-0.37
-0.54	0.43	2.5	2.1	1	0.57	7.3	-4.2	-2.8	-0.77	0.45	1.6	-2.4	-1.6	-2	2.8	-3.2	10	-3.8	-2.4	-3.6	2.2	0.33	-2.4	-2.5	1.8	-2.4	0.32	1.4	-4	-2.1	-5.1	-2.2	-1.9	-2.7	-2.8	-7.1	-3.3	-4.5	-0.1	-5.1	-0.13	-6.9	1.6	-3	-0.15	-2.3	1.5	1.4	2.4
-0.25	0.23	-4.8	-0.64	-5.1	3.4	0.62	8.1	-7.8	7.1	-7.2	2.7	-1.4	7	-2.4	6.4	6.2	10	-2.4	1.9	2.4	13	3.2	1.2	-6.2	1.5	-1.3	1.6	-4.5	5.2	1.3	3.2	-4.2	4.1	-1.8	3.4	-7.2	-3.1	-7.3	1.6	-2.3	4.3	-8.8	-0.38	0.42	-0.25	-2	-1.4	3.8	13
-0.14	0.09	-4.3	-8.3	0.68	-3.5	-2.5	3.2	-3.8	-3.1	-0.08	4.3	-1.7	-1.6	3.1	0.11	-0.04	2.2	6.9	-0.43	3.1	-1.1	-2.6	-6.6	1.9	7.8	-4	-1.5	7.3	-2.4	-5	1.6	3.1	0.01	2.7	1.5	2.9	-0.55	-4.6	3.4	-4.3	0.74	-1.8	5.9	-2.1	1.9	-2.5	4.8	-2.3	-1.8
-0.46	-0.14	12	19	4.8	5.1	1.6	12	-2.5	7.8	7.1	20	-2.2	7.5	-7.2	-4.5	-16	-0.63	0.67	7.2	-5.4	-9	-5.8	-9.1	-0.4	4.2	-4.7	7.8	7.7	2.1	-2.6	-3.2	2.8	0.03	10	11	10	-2.2	1.5	1.4	0.22	-4.1	0.33	8.8	0.12	1	2.5	-3.7	-7.4	-6.2
0.35	0.4	4.6	13	1.2	0.28	7	10	-0.44	7.2	-0.14	13	2.3	6.9	16	0.8	8.3	0.04	7	6.8	9.2	9.2	14	9	11	-0.62	5	-0.47	11	2	9	-1.7	8.4	2.3	7.7	2.9	8.9	-3.4	8.6	-3.1	11	0.8	1.2	-1.7	13	-2.9	10	-7.4	10	16
0.95	0.24	4.3	0.53	4.8	-5.2	1.4	5.5	8	1.1	4.2	-1	8.9	5.3	9.5	0.32	12	-0.96	11	2.1	7.9	0.1	15	-0.42	9.3	-6.5	11	-0.41	7.7	2.2	8.8	3	3.6	2.2	6.3	1.5	7.8	2.2	8.1	-0.52	11	2.1	4.9	-2	3.5	0.74	7.8	4	12	6.6
-0.06	-0.15	1.4	-11	1.8	-5.6	-4.1	-6.8	1.4	-6.5	1.4	-13	4.1	-10	3.5	-4.6	3.5	-8.9	10	-4.1	4.1	-8.7	6.2	-1.8	5.9	-8.5	8.6	-2.2	3.8	-5.7	4	-10	-1.7	-10	6.4	-7.4	3.9	-6.1	5	-6.8	13	-4.3	-1.2	-3.4	2.8	-6.8	3.2	-3.8	3.4	-3.7
0.14	-0.25	6.8	-7.2	7	-4.5	3.7	-0.06	1.7	3.3	6.1	1.2	4.9	-1.1	-0.5	-8.9	-7.2	-5.2	5.8	-4.9	0.77	-5.4	-0.08	-6.3	-1.2	-6.6	6	-7.2	0.85	-6.2	4.2	-7.3	0.13	-8	2.5	-11	-0.05	-6.6	-0.72	-7.2	7.1	-4.7	7.8	-1.9	7.6	-7.9	2.6	-6.7	7.3	-1.4
0.3	-0.04	-0.15	-6.4	0.7	-6.9	-1	-4.8	-6.5	3.6	-7	-5.7	-3.8	-8.2	-4.4	1.9	-0.61	5.4	-3.4	-0.77	1.7	2.1	1.8	1.5	0.38	-3.8	-2.8	-4.4	-2.6	-4.8	3.1	-5.9	1.3	-4.2	3.9	-9.9	4.5	-11	1.6	-3.1	4.9	-4.2	2.9	-8.9	6.8	-7.4	4.5	-7.8	-0.88	-5.3
-0.39	0.43	-6	0.45	0.23	-8.3	-6.7	-0.24	-7.3	-2.8	-4.9	-3.4	-7.5	-9.2	-4.5	8.5	0.04	15	1.2	6.1	-2.2	2.9	-5.9	7.5	-11	6.8	-1.9	7.1	-5.7	5	-2.9	6.8	-1.8	4.5	-6.5	4.8	-3.1	7.8	-9.7	7.7	-4.1	8.4	-4.7	13	1.6	5.1	-1.2	2.8	-2.3	4.7
-0.76	0.59	-9.5	1.1	-5.3	1.2	-13	5.7	-7.6	0.69	-6	5.4	-7.1	5.5	-3.3	4.5	-3.9	2.4	-5.9	-1.1	-7.2	3.2	-4.9	9.6	-10	9.9	-6.6	5.9	-12	6.7	-11	0.65	-7.7	9.2	-14	12	-14	8.9	-9.8	4.2	-6.2	9.6	-5.9	14	-4	5.4	-9.7	3.4	-2.4	14
-0.82	-0.63	-4.1	-0.77	-5.2	-4	-7.6	-6.2	-6.7	0.18	-4.3	1.4	-6	1.1	-6.8	-7.4	-9.4	-11	-6.4	-6.4	1.8	-4.9	-1.1	-2	-6.1	1.9	-3.8	7.4	-5.8	-1.5	-8.3	-1.5	-4.7	5.9	-13	5.2	-7.1	1.6	-8.6	-6.2	-6.2	-2.4	-3	11	-7.9	-1.9	-8.2	0.51	-2	7.6
-0.19	0.33	-4.8	10	-5.9	4.4	2.2	4.9	1.8	13	-1.2	9.1	1.7	7.3	-1.6	17	0.13	11	5.9	9.3	9.7	11	3	13	3.6	14	1.6	14	1.3	7.3	-0.31	7.9	-0.59	6.9	-2.3	17	-2.3	10	0.84	12	2.5	15	4.4	9.9	0.01	7.8	2.1	4.8	-0.58	15
-0.06	0.38	-3.5	6.7	-10	5	-2.5	4.9	0.52	11	0.32	3	-2.2	11	0.51	9.4	1.9	6.4	-6	14	5.4	13	-7.5	9.3	0.71	13	-7.1	2	-0.27	12	-2.7	12	2.3	16	5.1	16	0	8.4	2.8	13	-1.7	12	-3	7.1	-2.7	7.3	-2.7	6.2	5.9	21
-0.55	0.31	-1.2	3.2	-1.7	5.1	-1.3	-0.65	-4.7	0.77	-4.8	4	-5.3	2.2	1.8	-7.7	-2.1	-5.2	-4	-0.32	4.7	-2.6	-2	-2.4	-9.6	-2.8	-1.6	0.44	-0.19	7.1	-7.6	0.94	-0.59	7	-4.8	6	-0.83	1.3	-11	5.3	-6.4	-3.8	-1.3	-4.8	-3.3	3.4	-6.7	2.4	2.1	0.78
-0.55	-0.59	-3.1	1.3	-3.3	-4	-11	-4.4	-8	2.4	-12	-2.4	-4.4	-1.4	-9.8	-16	-4.9	-8.7	-5.6	-11	-2.2	-8.2	4.7	-12	-11	-10	4.3	-3.3	-6.2	-6.2	3.5	-6.8	-3.2	-2.2	-7.8	-8.8	-0.15	-8.9	-1.1	-3.5	-3.5	-11	1.8	-3.7	2.5	-13	4.8	-10	-9.6	-11
0.07	-0.64	-7.8	-3.1	-3.2	0.24	-8.2	-3	-9.5	-0.21	-4.8	2.1	-7.2	-0.32	-7.7	-12	-4.3	-6.1	0.75	-12	-8.8	-1.6	2.6	-6	-9.4	-13	1.7	-13	-7.7	-7.7	3.6	-5.1	-4.3	-5.6	-13	-13	0.92	-6	-4.5	-7.2	4.2	-5.1	4.8	-12	1.9	-7	-0.81	-7.5	-2.4	-9.3
-0.18	-0.4	-6.1	-0.45	-3.6	-0.81	-0.44	2.1	-7	-1.7	-5.7	1.6	-1	0.32	-4.7	-5	-0.97	-6.4	-4.2	-4.2	0.41	-8.6	-2.7	-2.8	-5.9	-2.9	5	-10	-14	-5.2	0.32	-6.2	-12	-5.1	-7.4	-8.2	-1.3	-9.6	-1.5	-2	6.7	-4	7.2	-11	-0.62	-2.5	-0.15	-6.9	-12	-4.2
0.3	0.05	6	7.5	4.5	4.2	5.1	1.7	1.7	3.2	-1.5	2.9	4.1	2	-8.7	4	-3.2	5.9	-6.3	6.4	-7.6	1.2	1	3.8	-2.8	0.47	3.2	-1.2	-0.9	2.6	0.9	-0.56	-3	2.6	2.4	-2	1.3	-2.9	4.5	0.91	10	3.2	9	-2	2.9	2.2	-0.97	-3.8	-4.5	4.1
0.72	0.34	-1.6	7.6	1.5	3.1	1.3	-3.8	0.14	4.6	-2.2	5.4	0.48	1.5	-1.4	-0.17	0.65	1.3	-3.2	6.2	-4.5	-2.7	-2.5	0.44	-1.2	12	-3.5	1.7	3.3	9.5	-0.47	2.8	-1.3	4.8	3	5.9	-3.3	0.52	-1.1	4.4	2.3	-1.2	2.7	4.7	-5.6	0.87	-2.4	4.2	-0.13	5.2
-0.28	0.72	-8.4	9.5	-12	-3.8	-5.6	1.9	-6.3	-2.6	-4	12	-4.3	-7.6	-9.5	2.2	-4.3	10	0.2	4.2	-3.6	-2.6	-12	1.5	5.9	12	-0.21	4.8	9	6.1	0.1	4.3	4.7	-1.4	4.7	8.3	2.3	-0.27	0.42	2.5	-2.1	8	5.4	1.4	-4	4.7	-1.6	2.9	-5.3	6.9
-0.36	0.6	9	1.7	1.9	6.1	4.8	8.2	9.3	3.2	1.6	7.2	9.6	1.8	4.2	4.3	7.7	2.3	4.4	3.2	5.2	-0.2	7.4	4.2	6.6	-3	9.5	1.9	3	8.7	2.1	0.34	2	7.5	7.3	6.7	3	-1.6	0.99	-3.6	7.6	0.29	10	-5.2	1	-1.5	4.4	-1.8	14	16
-0.55	-0.21	7.5	-5.5	9.2	-4.5	6.8	-6	11	-2.4	2.5	0.23	12	-5.9	-5.9	-8.1	-3.2	-3.9	-0.44	-6.8	-0.78	-10	-0.55	-2.6	-5.7	-3	-0.33	-3.7	-4.1	0.79	-4.3	-0.95	-2.3	2	-0.48	-3.8	-1.6	-2.6	-1.3	-1.9	0.37	-11	-3.1	-6.2	-4.6	-7.4	3.2	-3.9	-0.22	-3
-0.12	-0.79	12	-3.7	15	-4.8	9.8	-1.7	8.2	-0.04	3.6	1.9	11	-9.2	1.9	-8.3	-1.7	-7.1	-3.2	-5	-1.4	-4.7	3.7	-8.7	1.6	-5.3	-1.1	-6.5	3.3	-6.7	1.4	-5.8	-2.4	-6.4	-1.3	-6.3	1.4	-4.1	-0.11	-6.8	6	-9	1.8	-7.2	6.6	-7	-6.9	-6.5	-1.4	-8.1
-1.1	-0.42	-0.09	3.1	1.1	1.3	4.3	1.2	5.5	-2.2	-3.9	6.6	3.9	-4.7	-3.9	-3.3	-3.2	-5.7	-4.9	-1	-6.2	1.7	-1.9	-7.2	-7.2	-2.5	-4.8	-6.6	-5.5	2.6	-7.2	2.7	-2.5	-3	-7.5	-0.41	-2.9	-1.3	-2.5	-1.4	-4	-4	-3.5	-3.1	-5.9	-0.21	-3.6	-2	-5.5	-4.9
-0.68	0.35	-4.1	8.6	-1.4	11	0.82	4.8	-2.4	3.2	-2.9	7.6	5.1	6.3	-9	-0.85	0.4	-2.4	-2.1	4.2	-7.4	-1.4	-6.5	-4.3	-3.9	12	-5.2	0.31	-2	5.1	-1.8	2.5	-1.1	4.6	-5.5	7	-1.4	6.8	-5.5	0.59	-5.3	2.2	-4	9	-3.2	8.3	-1.3	4.7	-3.8	5
-0.19	0.4	15	2.3	12	9.3	8.7	3.8	8.2	-0.03	4.8	5.2	10	8.5	6	2.9	7.5	4.7	-5.7	0.45	1.8	4	7.2	7.3	12	3.8	0.27	3.9	13	-0.06	-0.11	-0.45	2.9	1.8	5.2	0.84	7.5	5.1	7.6	4	12	-2.9	5.9	3.7	11	1.1	2.2	2.2	6.7	-5.8
-0.04	-0.36	6.6	-8.5	9.4	5.3	11	1.1	13	-5.9	4.2	-4.3	12	2.7	3.2	-4.3	-4.5	1.4	-9.2	-5	-5.5	4.9	3.6	-1.6	0.82	-10	-2.7	0.53	7.4	-4.3	-3	2.1	9.4	-3.3	3.5	-6.7	1.4	-2.4	4.9	-4.8	3.1	-0.87	-1.5	-5.3	5	-1.8	1.6	4.3	-0.17	-8.2
-0.5	-0.21	2.6	-7.8	5.3	-7.8	5.5	-3.1	6.2	-7.9	6.3	0.94	2	-4.5	1.4	-9.7	5.8	-4.8	-7.4	-1.6	-2.2	-0.43	2.8	-3.2	2	-8	-2.2	-7.6	-4.7	-0.55	1.6	-6.5	0.75	-0.5	1.8	-3.5	4.4	-1.4	2.9	0.27	-2.9	-2.1	-10	-5.3	0.4	1.8	0.7	-6.1	-2.8	-2.7
-0.75	-0.1	-4.6	0.42	-8.7	-1.6	0.76	-7	-0.45	3.2	-0.88	2.8	-2	-1.1	-6.6	-13	-2.3	-7.3	-9.9	2.7	7.3	-8.9	4.8	-1.3	-9.1	-5.7	-5.2	-4.9	-9.7	-0.25	-0.34	0.92	-3.4	-3.5	-9.1	-3.3	-4.2	-1.9	-2.9	-7	0.67	-8.7	-6.4	-6	-5	-0.35	-0.86	-3	-2.6	-9.9
-0.7	0.49	-11	-0.57	-1.5	5.4	-8.4	-1.5	-4	3.5	-5.2	2.3	-4.6	0.43	-0.4	3.8	-0.22	4	2.6	6	2.2	0.78	8.5	-3	-7.6	-7.2	-6.8	-0.57	-5.7	0.93	-5.1	1	-4.3	-0.34	-12	-3.9	-0.49	3.2	-2.7	-6	-7.4	-7.8	-15	3.2	-0.9	-4.7	1.9	1.3	-4.3	-5.7
-0.44	0.05	-1.6	2.7	-0.42	7.3	2.7	5.3	0.89	8.7	1	0.51	2.1	5.2	1.9	2.4	-0.59	-4.8	-1	-1.8	1.8	-2.2	-2.1	0.28	1.9	7.6	0.17	4.4	-7.1	9.9	-5.3	4.9	0.55	0.02	-5.8	9.6	-6.7	4.7	2.5	3.7	-1.9	0.23	-6.1	8.1	-5.3	-2	-7.4	0.83	0.01	-2.1
-0.52	0.14	-6.8	-5.2	1.4	-2.3	2.7	-3.1	0.4	-6.1	-0.66	-11	-0.88	-2.6	-0.96	6.8	-2.3	5.5	-6.4	-3.7	-5.8	1.4	-5.3	8.6	9.5	5.4	0.83	3.6	1.4	4.7	1.9	10	2	8.7	0.94	13	-4.4	3.8	5.3	17	-3.4	8.7	1.2	4	-5.2	4.1	-1.4	5.7	-0.16	4
0.1	-0.21	-3.4	-9.6	-1	-10	-1.6	-8.5	7.7	-8	0.42	-14	3.7	-7.4	-2.4	6.2	3.7	5.2	-0.23	-4.1	5.2	4.8	2.3	5.2	2.3	8.6	0.61	0.47	-0.55	-4.1	1.4	0.9	1.7	1.5	3.7	2.7	0.71	-2.1	5.4	9.7	2.9	0.16	-3.8	3.5	-4.6	3.9	-0.64	4	0.23	0.73
-0.49	0.01	-1.7	-2.5	-8.9	-2.7	-5.5	4.9	-4.2	5.9	0.44	4	-2.4	3.9	-1.9	8.1	3.4	14	-4.1	-6.1	-1.6	1.1	-3.6	6.8	0.83	10	-1.4	2.1	-1.7	5	0.27	0.1	-0.63	-0.43	-0.76	11	-3.8	2	0.08	10	-4.6	2.3	-1.9	7.7	-3.4	5.4	-0.21	7.2	-2.7	4.3
0.32	-0.47	-6.2	-10	-5.4	-8.5	-2.9	-2.9	-4.7	4.5	-10	-6.3	-1.9	-4	2.8	2.4	0.4	12	-1.1	-12	1.1	1.7	6.6	2.3	4.3	3.8	4.7	1.4	4.2	4.1	1.4	2	5	-0.02	1.5	9	0.37	5.5	1.8	7	-0.2	9.6	3.5	-3	-1.5	0.73	5.6	4.8	7.7	5.2
0.42	-0.69	-1.3	-4.7	0.45	-2.4	0.83	4.4	-5.2	-0.04	-0.06	-3.6	0.5	2	15	1.6	8.7	-3.9	11	-10	16	-6.4	16	-7.5	16	1.8	7.8	-6.3	11	2	6.9	-4	15	2.5	9.8	3.9	9.7	2.1	11	4.5	4.7	4.8	-6.4	-1.6	6.4	2	7.2	3	14	-9.4
1.2	-0.5	-11	-7.4	-13	4.4	-7.8	4.5	-6.2	-3.5	-13	-3.7	-14	2.7	0.41	-0.3	6.6	-1.9	13	-11	6	2.9	6.8	-1.6	12	0.55	16	-5.7	8.3	-9.5	9.1	2	6.4	-5.1	20	-8.1	12	-4.5	9.6	3.4	0.57	-3	17	1	5.8	2.6	11	-2.9	9.2	-15
0.42	-0.57	-9.8	6.4	-15	2.5	-14	4	-4.5	-1.2	-11	7	-19	-0.64	-12	-7	2.7	-8	2.2	-19	-2.3	1.5	-6.2	-2.1	-5	-17	5.6	-9.5	-1.5	-7.2	-0.09	-0.43	-1.3	-4	6.9	-7.5	2.8	-1.7	-1.3	-7	-9.8	-1.3	-0.28	-8.7	-5.8	-10	10	-0.01	-7.8	-5.6
-0.62	0.3	-28	6.4	-31	-1.3	-33	8.5	-29	8.6	-24	9.9	-36	2.3	-20	-1	-8.2	7.5	-1.7	4	7.8	1.3	-13	-2.9	-9.6	0.84	-2.2	-4	0.92	-0.74	-8.5	-4.7	-3.4	0.03	-15	-2.5	-6.8	-1.4	-13	-2.9	-8.3	0.57	-13	-1.4	-10	-1.6	1.1	-3.5	-9.5	0.7
-0.7	0.58	-19	-0.42	-16	-2.6	-16	-2	-16	5.3	-10	7.1	-18	6.4	-25	8.4	-11	13	-16	6.4	-42	7	-45	1.8	-18	7.3	-3.9	6.2	-18	1.9	-5.2	2.5	-16	1.4	-34	-2.6	-7.2	-2.4	-23	-1.4	-24	7.8	-12	16	-14	9.8	-11	0.73	-31	5.8
-1.3	0.13	-28	6.5	-23	1	-22	3	-19	2.5	-24	8.6	-28	5.5	-20	-3	-21	4.8	-25	0.46	-25	4	-27	-0.13	-20	0.89	-16	4.3	-23	7.6	-13	-1.2	-20	6.3	-21	4.8	-11	-0.34	-8.7	0.35	-18	0.39	-20	11	-8.2	5.4	-6.1	-1.8	-24	6
-1.9	0.04	-31	-4.5	-32	5.9	-17	4.9	-23	1.6	-12	-2.1	-30	-2.3	-25	-1.2	-16	5.2	-27	-0.29	-22	3.1	-32	-5.8	-24	3	-13	-4.8	-22	-0.14	-20	-1.8	-20	2	-22	-2.6	-16	-6.4	-18	-6.1	-27	-4.3	-9.5	-2.9	-19	-6.2	-9.1	-2.6	-20	-2
-0.9	0.11	-24	-0.07	-25	-3.2	-12	0.87	-19	4.8	-16	-2.1	-28	0.17	-20	0.67	-11	-5.6	-24	-0.32	-14	4.8	-27	-5.9	-25	-0.15	-16	-1.3	-21	-0.89	-17	-3.7	-20	3.8	-25	-3.3	-18	-3.1	-23	-6.8	-23	-1.9	-12	-5.9	-20	-1.9	-15	-0.8	-31	3.1
-0.6	0.17	-19	-3.8	-16	-9.1	-15	-11	-8.9	-0.15	-13	-5.4	-19	-1.5	-4.6	-4.4	-9.5	-4.8	-15	-4.1	-6.5	-16	-14	-6	-16	-8	-6.5	-4.9	-16	-3.3	-8.2	0.95	-13	0.78	-18	-3.2	-16	-4.8	-17	-4.6	-13	-10	-3.9	-4.3	-16	-4	-7.1	-5.9	-18	0.01
0.37	-0.27	7.9	-5.8	-5.8	-11	4.9	-10	1.8	-7.9	17	-9.1	-2.5	-8.4	3	-7	-3.5	0.56	6.1	-0.74	5	-9.8	0.8	-5.2	5.2	-8.6	2.6	-5.9	5.9	-2.3	-0.95	-2.4	3.1	0.98	2.1	-5.9	-0.63	-8.6	3.1	-7.9	5	-1.3	-1.6	-4.9	1.1	-5.2	0.95	-6.6	-3.3	-1.8
1.3	0.45	1.1	2.1	-1.9	1.6	3.1	0.52	7.5	2.9	7.4	3.3	-1.6	5.2	13	5.2	14	7.9	8	3.4	7.9	11	13	-0.38	16	1.5	11	-0.11	13	4.7	9.2	6.7	7.6	4.5	18	0.82	11	-5.7	26	-6.2	13	4.8	17	-2.9	18	-2.8	8.4	0.48	4.1	6.7
0.57	0.65	-9.9	0.52	1.7	0.46	-5.1	-3.5	3.1	-3.2	-3.3	-4.6	-5.6	-4.7	3.2	4.4	1.3	-0.01	-0.49	12	-1.7	1.8	3	13	3.8	13	-1.2	3	7.7	4.5	6.5	2.2	4.4	3.2	11	5	4	3.8	17	6.1	5.7	6	4	11	9.7	8.8	6.6	2.4	6.1	7.7
0.84	1.1	0.57	3.4	5.4	11	7	7.2	5.1	-0.2	10	-4.6	-1.7	2.2	15	0.74	6.1	0.2	1.7	12	12	6.4	6.7	-4	13	-0.16	8.7	23	6.1	-1.9	10	4.9	3.5	-9.5	11	5	9	11	12	0.29	5.7	-0.11	9	22	4.5	5.7	5.4	3.6	6.9	-3.7
0.62	-0.14	-0.83	0.29	1.5	3.3	-1.2	-0.07	0.83	10	-4.1	-3.8	0.51	8.1	4.3	0.63	11	-9.1	-4.5	17	3.7	2.4	-0.44	8.2	0.44	8.6	0.49	17	-4.2	0.32	5.1	11	-5.1	6.8	7.2	19	4.2	7	5.9	13	5.7	20	-3	8.2	2.9	2	-3.1	8	5.5	13
0.55	-0.54	-6.4	16	-0.3	8.9	-8.4	4.2	-9.8	3	-4.1	6.5	-7.2	15	3.9	-5.8	7	-2.6	0.1	-1.7	1.3	-4.1	6	0.76	-1.6	1.5	0.06	-0.88	2.8	8.3	0.3	-3.6	-1.4	6.8	10	4.4	5.5	9.3	6.8	7.8	5.8	0.64	0.68	-4.6	3.9	-2.3	0.35	3.1	2.4	-6.8
0.98	-0.12	4.9	1.5	7.3	5.3	3.7	5.5	3.6	-2.8	11	1.2	2.1	2.3	4.4	-0.42	5.2	-4	-2.9	2.2	-6.2	-2.8	1.5	-3.4	-4.3	1.4	-7.4	-3	3.6	-3.3	-3	-7.5	1.9	-8.7	3.8	1.2	1.1	8.3	-0.33	-8.5	0.87	-8.3	0.19	-5.2	-2.1	0.16	-1.4	4.2	3.2	-7.3
0.02	0.28	7.2	-0.74	9.2	0.05	14	-6.3	10	-3.5	15	8.8	8.4	-4.5	-6.9	4.6	-0.13	-2.5	-4.7	11	-10	2.1	-12	6.9	-2.5	-0.34	-4.1	0.51	-0.54	-5	-2.6	-3.4	-0.07	-1.6	-2	0.44	1.1	-3.8	-4.8	2.8	-2.6	0.47	-1.2	-1.9	1.2	-7.9	1.9	-6.9	-3.4	-1.4
0.42	0.43	-3	-0.53	3.5	1.7	8.3	-9.3	4.4	-0.36	0.65	-3	0.84	1.4	12	-6.8	9.2	-12	11	4.5	1.7	-4	0.16	1.3	8.6	-12	6	-2.5	3.4	-3.6	7.9	-4.9	1.4	-4.3	4.8	-12	3	-0.03	5.2	-7	5.7	-7.8	9.7	-2.1	11	-7.9	2.5	-4.9	0.19	-14
1.3	-0.06	-5.9	-1.5	8.8	-0.83	6.6	-1.7	8.2	0.69	4.6	-3.8	5.9	-2.8	9.7	-10	16	-9.6	20	-4.8	12	-11	6.9	-6.9	6.9	-6.2	3.4	-7.5	3.8	-7.5	8.8	-5.3	0.14	-10	5.1	-8.3	3.9	-3	6	-6.8	3.6	-11	-1.2	-7.1	6.5	-10	9.1	-5.5	7.5	-2.3
0.64	0.1	-2.9	-3.5	2.7	-3.2	3.5	-4.1	13	-2	1.5	-4.8	5	-3.3	7.8	-2.6	-1.1	7.5	17	-0.3	12	1.3	-1.6	-3	6.7	-4.4	8.5	-6.6	3.7	-2	6.8	-4	2.8	-6	4.1	-9.2	9.5	-8.4	8.1	-10	1.6	-11	5.9	-14	5.4	-7.9	11	-8	11	-7.1
1	0.54	1.1	0.95	-1.6	-1	0.71	-9.7	2.6	-1.1	8.6	-3.5	-1.8	-1.8	12	-0.61	-3.6	4	16	6.7	8.1	6.4	8	6.1	17	-0.69	17	6.1	10	1.3	11	2.7	11	0.6	13	-1.4	14	3.9	14	-3	13	1.4	9.6	-3.2	9.9	-0.9	9.3	1.5	17	7.6
1.1	0.12	9.8	3.5	3.9	3.1	4.3	-1.5	9.3	2.5	8.7	-7.7	0.61	-2.5	11	1.4	7.1	-1.8	6.7	-7.2	6.3	-6	9.1	3.2	15	0.82	14	2.4	20	4.7	12	1.6	18	5.7	20	3.8	15	4.4	14	16	8.2	9.5	13	2.7	8.9	16	9.8	4	12	2.8
1.1	-0.51	0.35	-3.8	7.2	-0.18	2	-9.8	10	-7.5	11	-15	-0.72	-4.9	8.5	1.6	1.3	0.96	6.2	-16	-2.5	-10	3.8	2.6	7	1.6	6.2	-5.4	3.8	4.2	7.2	-0.57	-2.1	0.26	11	3	8.8	8.3	0.06	13	-1.8	4.3	7.5	-6.3	0.65	13	3.1	6.1	-2	-2.3
0.66	-0.03	0.62	-5.7	-3.9	-10	-0.6	-10	-1.3	-8.8	6.7	-14	-0.63	-8.6	7.2	3	1.9	-2.2	7.9	-14	3.4	-1.5	6.9	0.05	2.7	6.4	-0.37	-3	-1.5	3.1	-1.2	1.9	0.01	0.58	4.9	4.7	5.5	2.9	-1	8.7	-5.1	5.6	-5.4	-6.5	1.1	5.1	2.2	4.6	-3.5	-4.1
0.48	0.28	-2.4	-3.3	-4.3	-2.2	-2.2	-2.5	-7.4	0.34	0.17	-2.5	-5.6	1.1	0.83	-0.55	2.4	-0.55	5.7	-5.9	3.9	-2.2	-2.6	4.8	-2.8	8.8	-0.05	-0.59	-3.9	10	-0.65	0.5	-4.7	6.7	-5	9.1	-0.75	8.3	-2.5	11	0.88	8.3	4.8	5.5	-6	3.6	-2.1	2.7	-1.8	-2.2
0.41	0.31	1.7	18	-3.4	13	-1.7	9.1	-1.4	12	-2.9	11	-7.3	9.2	-3.9	5	0.8	3.4	3	8.7	-2.2	-2.1	-2.6	1	-4.7	11	-2.6	8.6	0.73	13	-1.2	9.4	2.3	7.2	-1.9	11	-4	9.9	-4.3	9.9	-0.6	11	3.3	9.3	-4.2	11	-5	9.7	2.1	10
0.92	0.28	4.5	14	-0.23	13	-4	12	3.3	10	0.45	18	-5.9	8.4	-3.2	-4.7	5.4	-5.1	1.8	6.3	-1.2	-9.5	-4.8	-7	0.49	4.7	-1.6	-1.9	1.7	7.3	0.13	-0.09	0.21	1.3	7	4.6	-3.4	1.9	-1.6	3.8	-5.1	-1.2	1.1	-1.1	1.2	3	0.07	-1.1	-6.5	4.3
0.75	0.53	-5	-1.2	-4	-1.2	3.5	-3.6	5.5	3.9	1.8	4.4	-0.52	-3.2	2.4	-6.2	-3.2	7.6	7.1	7.9	3.4	3.6	1.1	0.47	8.9	3.2	7.1	3.1	7	11	5.1	9.9	2.4	5.2	11	14	13	7.6	4.3	6.9	1.8	0.56	9.1	-0.47	6.2	3.9	7.9	5	-3.3	0.8
0.43	0.29	0.12	-1.8	-3.2	-3	-8.2	2.7	-4.5	-1.2	-7.2	-0.41	-6.5	-0.63	1.9	-0.15	-3.7	0.18	1.9	1.4	0.55	1.1	1.8	-2.7	2.6	-7.3	4.8	-0.06	4	-0.49	3	0.29	3.5	2.6	7.5	2	3.1	-0.15	5.2	-6.1	-3.2	-7.9	3.7	-3.2	-0.81	0.7	1.9	2.4	8.4	-2
-0.06	-0.43	9.9	3.1	6.5	7.8	-3.6	6.5	-2	4.3	4.2	3.5	5.4	5.9	-7.1	-4.5	1.6	1	5	-0.32	-2.3	1.2	-4.7	-1.6	-1	-15	0.32	-12	4.5	-4.6	3.2	-1.9	1.5	-0.43	3.3	-7.7	2.1	-1.9	0.58	-12	-10	-9.5	-0.22	-6.9	-1.4	-5.6	-0.61	-1.8	5.7	-8.5
-0.31	-0.83	6.5	9.9	8.6	3.3	2.1	3	3	4	7.5	8.8	4.2	0.28	-6.3	-15	-9.7	-10	-2.6	-6.8	-9.1	-2.6	-2.2	-9.3	-5.9	-25	-3.9	-13	-6.3	-6.9	-2.6	-9.7	-4	-9.2	-5.5	-10	-9.1	-0.86	-8	-17	-10	-13	-4.2	-10	-6.7	-8.6	-6	-11	-2	-19
-0.09	0.05	-4.5	9.6	5	14	-3.9	6.5	-4.6	4.7	-4.1	2.2	1.9	6.4	-1.8	-2.2	-9.2	-5.8	0.39	3.7	-3.1	9.3	1.6	3.4	-11	-2	-1.7	-0.78	-12	2.6	2.3	0.31	-12	-2.3	-12	-0.54	-7	4.2	-7.9	0.67	-7.1	3	-6.9	-1.6	-7.3	2.6	-1.9	2.6	-5	1
0.67	0.03	4.7	4.9	11	19	2.5	11	3	8.6	-1.1	-0.55	1.1	8	2.9	-2	1.5	3.5	6.4	-0.48	3.8	5.4	-3.2	1.1	-0.9	1.9	1.4	-1.9	5.3	1.9	5	0.41	3.2	0.01	2.5	5.5	2.9	7.1	0.06	7.6	0.11	9.7	11	1.4	1.3	13	-1.6	7.5	3.3	-0.49
0.07	-0.28	1.5	0.23	-4.2	3.6	1.8	-7.2	-2.2	-8.8	-2.2	-5.6	-4	0.51	-5.9	-8.7	2.6	-5.9	-0.82	-11	0.15	-6.4	-10	-7	-5.2	-6.4	-8.3	-2.8	3.9	2.5	-3.9	2	0.83	-1.3	2.9	-3.2	-1.9	-1.9	-13	-5.5	-6.4	-2.7	2.4	-1.5	-0.66	0.85	-11	-2.8	-1.1	-5.1
0.05	0.12	-3.8	6.4	-15	6.9	0.26	5.4	-2.2	4.7	2	1.3	-6	-0.14	-6	-6.1	1.7	-4	-0.59	-11	-2.8	-5.5	-4.8	-9.1	-11	-10	-0.81	-5.3	-0.66	-2.3	-4.2	-1.9	-5.5	-1.9	-3.7	-7.5	-5.8	-5.5	-8.4	-5.1	-7.5	-2.9	5.9	-0.47	-12	-0.49	-3.1	-6.6	-4	-3.5
-0.64	-0.18	-5.6	9.7	1	7.6	7.9	11	2.9	3.6	-5.1	3.7	-0.6	0.75	-0.69	-3.5	-13	-5.1	-3.6	-2.8	-0.09	-3	1.9	-5.8	-9.9	-6.2	0.91	-2.2	-11	-2.6	0.01	-4.5	-8.9	-6.7	-1.3	-6.7	-3.3	-1.7	-7.2	-14	-1.3	-9.9	2.2	-1.4	-0.64	-5.4	-1.8	0.1	-8.3	-11
-0.23	-0.14	6	7.4	12	5.8	3.2	13	3.9	5.8	7.6	7.8	5.9	3.9	-5.8	2.7	-2.2	-8.5	-1.4	8.9	2	-5	-5.8	4.2	-6.7	3.1	-0.87	3.9	-2.3	11	2.1	0.98	-4.2	7.5	-4.4	5.2	-2.5	10	-9.5	-1	-2	-9.5	0.64	2.6	1.9	-1.5	0.78	3.7	-7.2	3.6
-0.16	-0.4	3.3	-3.7	3.5	-3.6	-2.2	0.52	-3.5	-4.6	2.9	-8.2	7.6	-7	13	-2.1	2.8	7.8	5.6	-5.5	9.7	-3.6	3	-2.5	-2.1	-0.02	6.8	-5.5	-6.1	-7.7	5.3	-6.7	-0.74	-4.7	1.4	-5.2	-1.7	-6	4.4	-2.2	8.3	-6.9	-0.07	-2.8	12	-2	0.99	-7.8	3.5	-0.82
-0.74	-0.33	7.3	2.8	-8.4	-0.12	0.83	0.92	-0.24	-3.2	1.3	-8.3	-0.47	-2.5	7.2	4	3.8	5.3	14	-11	-8	-3.2	-1.8	-2.5	4.9	-8.9	5.5	-2.7	4.6	-5.6	2.5	-5.5	8.2	-8.6	7.2	-5.9	4.1	-3.2	6.1	-2.8	8.1	-0.41	-2.3	-0.91	3.4	5.3	2.5	-1	2.8	-7.7
0.27	-0.67	16	3.3	14	3	15	7.8	11	-3.7	7.5	-0.69	16	-0.65	12	1.5	-5	-6.9	11	-12	-5.6	-3.8	6.3	-2.4	9.3	-8.3	3.1	-3.6	12	-6.7	4.4	-9.6	4.6	-6.6	7.6	-14	10	5.7	6.2	-3.6	0.23	-1.1	-3.1	-1.6	0.4	-6.2	6.4	3.1	3	-10
0.43	-1.1	16	8.4	5.2	11	-0.48	9.9	2.6	0.85	2.2	6.9	8	0.55	5.8	0.49	2.4	-4.9	12	-14	5.5	-5	13	-8.6	11	-10	8.9	-6	4.9	-13	4.1	-2.4	1.1	-8.6	6.2	-18	7.6	-2.5	5.2	-2.7	4.2	-1.8	11	-0.3	8.9	0.74	4.4	-1.5	13	-10
0.08	-0.44	3.8	13	1.7	13	0.88	2.5	0.14	-1.5	-2.1	18	4.4	6.5	3.4	-3	5.1	-4.9	1.9	-3.7	-4.4	-6.2	2.9	-7.8	-1.8	-5.8	1.8	-2.4	-3.4	-5.3	-0.73	-1.9	3.8	-5.5	0.77	-8.5	-1	-0.46	-1.7	-4.2	1	-12	-5.7	-0.02	-1	4.9	2.8	2	6.2	-9.2
-0.09	0.46	3.3	-2	3.4	4.6	-0.24	-6.3	-0.61	8.2	-9	6.8	5.3	6.2	-5.1	2.1	-5.2	-6.2	-3.8	6.2	-4.2	-5.6	-2.7	-1.7	-4.9	12	-10	7.5	3.4	-4.4	-6.7	0.46	3.9	-5.2	-0.11	-0.69	-3.5	-2.3	-4.8	-2.3	-5.3	-7.5	-5.7	-1.6	-3.1	-6.8	-9.3	-2.4	3	-4.2
-0.26	-0.9	1.5	-4.5	7.1	-8.4	2	-7.4	0.84	-5.8	-3.4	0.92	5.5	0.71	0.41	8.6	2.1	-6.7	3.4	16	-0.96	5.1	2.8	-4.8	-1.4	3.2	0.9	4.2	-8.1	12	-7.4	9.2	-5.1	15	-1.9	18	-0.79	5.9	-2	9.1	-0.77	19	-4.9	-7.4	-3	2.9	0.29	6.3	-3.8	27
-0.29	-0.35	-1.5	-7.7	6.5	-13	-1.2	-2.7	-3.5	-13	-3.4	-6.4	0.48	-9.6	-5.4	-8.2	-1	-8.3	2.5	-1.4	-4.6	-7.1	2.7	-4.7	-1.1	-6.7	-1.1	-3.8	-5.6	-8.7	-2.6	-4.9	-4.8	-7.2	0.32	-7.8	-1.5	-4.9	1.6	-3.6	4.4	-9.3	-5	-9.3	1.4	-5.7	-1.5	-5.7	-2.9	-12
0	0.42	-0.71	0.26	2.7	-1.2	-1.4	5	-6.2	7	-1.4	4.3	-4.2	2.9	-0.71	2.8	-3.7	-0.77	2	2.5	4	0.59	0.33	2.9	-3.7	3.1	-7.6	2	-0.47	-1.1	-5.5	5.8	-2.5	1.9	0.54	2.1	-1.2	2.5	-3.9	3.6	-12	-3.4	-1.8	-0.71	-8.1	0.69	-3.1	0.52	0.47	-4.9
-0.27	0.33	-6.4	-5.5	-7.5	-3.7	-11	-0.83	-4.8	3.1	-3.9	-5.2	-0.69	-3.8	1.3	2.6	-3.6	7.6	2.9	3.1	3.1	6.2	2	8.7	-7.8	4.4	-5	-4.8	-6.1	1.3	-1	-2.8	-5.1	0.11	-3.2	-3	-5.9	-3	-4.8	-2.1	-6.3	4.7	-5.7	-3.2	-13	-1.6	-5.5	-6.7	-3.4	2.8
-0.16	-0.06	-2.5	-5	-9.2	-8.2	-2	-0.8	-4.5	-1.1	-1.7	-2.1	-6.8	-3.7	5.8	5.7	6.6	2.1	-4.1	1.3	6.9	0.94	12	0.14	1.3	5.8	-8.8	3.4	7.2	1.6	-1	-3.6	8	2.4	3	0.87	1.2	-1.4	5.2	0.11	9.3	5.2	-1.1	-1.6	11	-4.6	1.1	-5	3.6	12
0.06	-0.42	-1.4	-3.3	-1.2	-5.7	0.02	-2.6	-0.67	-1.4	-0.04	-0.69	-3.4	-0.9	0.03	3.1	2.4	0.92	-4	-7.7	12	-4.9	6.4	-1	2	5.3	1.7	-3.5	8.5	-1.4	-1.2	-3.9	7.1	1.9	2.6	-6.6	-3.3	-9	-2.5	-1.9	1.4	-2.2	-0.24	1.9	4	-7.2	-5	-4.5	9	4.1
-0.62	-0.09	-3.6	6.8	-4.3	1.7	-1	0.25	-7.2	6	-1.2	13	1.6	8.1	-2.8	4.1	-5.8	0.56	-9.9	-1.4	-2.4	2.8	-1.9	4.5	5.1	11	0.49	-0.32	6.4	6.2	2.1	-2.9	3	12	3.7	2.6	-1.6	-3.1	4.9	2.5	3.3	6	-6.7	1.4	6.3	1.7	-1.3	5.2	3.2	12
0.11	0.36	5	2.2	2.6	-0.63	-1.4	0.94	-2.2	-1.7	4.9	3.9	4	1.9	0.49	3.4	-0.32	9.1	-3.4	3.4	2.5	14	1.3	4.3	0.56	2.1	-1.9	4.8	6.6	3.1	1.9	5.7	5.5	8.7	4.3	9.2	8	0.84	4.5	4.9	5.6	3	-1.2	0.53	2.8	4.7	5.1	5.9	-1.3	8.5
-0.12	0.61	5.7	-6.6	6.4	-8.3	0.67	-5.4	1.1	-12	-2.5	-0.03	5.3	-3.8	-1.7	4.8	9	6.7	2.3	4.2	-0.8	-1.3	0.53	-4.2	1.7	13	4.3	1.8	-0.44	-1	-0.51	7.3	3.8	-0.02	-0.08	8.3	-2	5.4	1.1	-0.29	5.8	-7.4	13	4	-0.08	1.2	2.8	-0.3	0.7	2.3
-0.74	0.49	2.6	-2.9	5.4	-4	2.3	-6.9	-1.5	-1.7	-5.7	-6.7	0.28	0.2	-7.9	1.7	-7	3.1	-14	0.92	-2.3	8.7	-5	-4.2	-2.9	4.8	-5.6	1.6	-4.6	-0.97	-5.5	4	-3.3	-0.73	-8.4	5.5	-5.2	-5.2	-1.1	-2.4	0.47	-2.5	-9.2	-1.8	-1.9	2.6	-3.6	0.17	-6.9	7.4
-0.93	-0.07	3.5	-3	4.7	-4	3.9	-1.2	2.1	-4.9	-2.8	-7.1	3.7	-6.3	-0.99	1.5	0.89	-3.3	0.2	4.3	-0.25	4.6	-0.96	3.2	-4	-2.4	-3	0.54	-11	-6.5	-2.9	2.1	-7.4	-7.8	-12	0.36	-3	0.9	-2.2	1.3	1.8	-0.75	-7.7	-1.8	-2.4	2.2	0.2	2.8	-9.3	-1.2
0.36	-0.01	6	-9	9.7	-5.2	6.7	2.4	4.4	-4.9	2.9	-3.3	8.1	-3.9	6	-2	8.6	1.8	8.3	5.7	11	2.1	11	2.3	4.9	-7.5	1.5	3.9	1.2	-3.1	3.3	0.43	2.2	-2.5	-2.3	-1.3	-2.9	1	3.4	0.52	-0.05	5	1.3	3.6	-4.4	-4.8	3.9	3.3	0.35	-2.4
-0.02	0.38	1.7	-0.44	-2.4	-3.7	3.5	4.5	-0.24	4.9	-1.7	5.5	2.5	-1.1	4.7	1.2	4.4	-2.4	-3.1	2.9	3	1.1	5.9	7.8	3	-1.7	0.95	5.8	-1.6	-3.4	0.83	0.48	-0.42	-1.8	-2.6	-3.8	-5	0.98	-1.4	-3.2	3.2	2.4	4.7	1.3	2.6	-6.2	-2.4	-3.6	7.9	1.6
-0.45	0.33	0.6	-11	-0.95	-8.3	-2	-7.1	0.11	-5.5	2	-11	5.9	-1.6	-5.6	0.26	-7.5	1.4	-7.6	2.5	-3.6	-2.2	-4	2.9	5.2	-2.4	-4.9	0.15	-1.2	-6.1	-4.5	1.3	0.61	-6.6	-0.57	-5.4	-0.07	-4.1	-0.71	3.1	5.5	4.2	1.8	2.8	-0.58	-1.1	-1.4	2.6	2	-0.45
-0.41	0.05	4.2	-9.5	6.8	-7.6	4.7	-9.7	1.3	-7	5.4	-8.8	7.8	-6.8	0.27	2.1	-3	4.4	0.42	0.94	-2	4.1	-3.4	4.8	3.4	3.2	0.23	1.9	2.3	2.7	1.6	0.05	4.7	4.5	-10	-0.9	1.2	-6.3	3.5	1.5	4.6	1.8	0.09	-0.11	5.3	-0.26	2.3	-1.7	0.97	1.5
-0.23	0.02	5.5	-6.2	6.1	-5.8	6.7	-8.9	8.8	-5.5	8.4	-7.1	6.2	-7.2	-2.5	6.5	-0.05	2.1	-5.2	-1.1	-1.8	-1.5	2.8	4.6	1.2	0.6	3.5	0.57	1.9	1.8	0.37	0.2	5.4	3.5	-2.8	1.2	-0.02	-4.5	1.8	2.5	2.7	3.9	-1.3	0.48	-0.49	4.3	-0.26	-2.4	4.6	4.1
0.09	0.1	6.7	-5.9	-2.5	-6.6	10	0.63	19	2.7	13	0.43	13	-0.65	4.5	2.5	0.82	7.6	-10	5.9	-6.5	6.7	1.5	10	2.8	3	-6.8	11	-0.33	0.99	-5.5	1.1	-0.59	3.5	2.2	3.4	-1.3	-2.4	-2.8	2.1	2.1	10	-0.04	19	-2.2	-0.4	-7.1	0.93	1.7	8.4
[truncated: 952 more columns]
