# Supplementary material for: Dyslexia on a continuum: A complex network approach
Source: PLoS One. 2018 Dec 17;13(12):e0208923. doi: 10.1371/journal.pone.0208923 (PMC6296514; doi:10.1371/journal.pone.0208923)
Supplement: S1 File — Detailed information about the archive contents is provided in the included README.txt file. (TGZ) [file pone.0208923.s001.tgz › FS_658_AV_run_2.csv]

5.9	18	6.8	11	6.6	7.2	0.56	8.2	12	20	5.8	21	9.3	16	11	9.3	13	8.2	15	13	24	11	9.1	19	15	7.8	9.6	13	8.5	12	7.6	12	-1.6	8.3	2.3	11	1.4	5.7	8.8	10	3	6.2	4.1	5.4	3.5	9.2	14	19	16	12
4.8	4.7	8.9	3.8	-0.42	8.8	-4.1	14	19	16	14	7.9	9.8	16	9.6	6.6	9.2	1.9	12	9.2	15	5.9	16	10	17	13	7.7	9.5	9.6	11	9.8	14	-0.76	16	2.7	16	3	15	9.2	4.8	8	16	10	15	9.5	8.1	26	16	27	20
16	-4.3	16	-3	2.4	-7.3	6.5	-2.3	17	-0.93	15	-4.9	6.7	9.5	14	2.4	-0.2	5	9.5	3.2	16	-4.4	2.1	4.6	16	7.4	20	0.01	15	-0.48	11	3	8.6	4.3	11	0.89	16	3.6	8.1	-4.4	17	4.9	15	2.4	21	1.2	18	-5	13	1.1
-12	0.2	-10	-2.5	-8.4	1.9	-15	-6.8	-11	-8.5	-10	-5.4	-6.8	-1.1	-4.9	-1.8	4.8	3.1	-5.7	-0.64	1.9	-1.5	-9	-2.7	1.4	3	11	-1.6	3.3	-1.5	3.8	-6	1.6	-3.6	-0.71	-0.71	3.7	-3.3	2.1	-3.9	6	-1.7	3.7	-3.8	5	-7.6	2	-7	1.8	-8.3
-24	1.7	-22	5.3	-12	-0.44	-21	1.7	-24	-1.6	-32	2.5	-15	4	-16	-3.5	-32	6.1	-14	1	-21	3.7	-21	-0.71	-15	1.8	-5.5	-1.3	-17	5.5	-5.8	-1	-13	1.4	-11	2.5	-3.8	-0.7	-8.6	-5.6	-9	-1.7	-7	2.8	-12	-1.8	-17	4	-18	4.2
-27	-12	-26	-11	-33	-14	-18	-12	-33	-7.4	-31	-3	-23	-4.2	-24	-7.6	-27	-5.1	-20	-8.1	-13	0.29	-30	-12	-29	-5.7	-12	-2.4	-18	3.1	-10	0.19	-10	3.3	-20	1.3	-12	-0.99	-15	1.1	-15	-2.5	-25	0.32	-19	-2.5	-19	-13	-21	-7.6
-16	-4.8	-19	-2.6	-30	-9.1	-12	-8.1	-25	-2.5	-17	4.6	-16	6.2	-17	3.7	-17	7.3	-10	4	-9.1	-0.02	-11	-0.77	-22	3	-12	-3.4	-11	2.4	-13	1.8	-4.9	3.9	-8.7	2.2	-8	-2.5	-13	0.37	-10	0.16	-22	-3.7	-16	0.26	-19	-4.5	-19	-12
0.75	6.3	-3.3	7.2	-4	13	0.03	4.5	-6.8	6.4	-4.6	6.6	7.8	12	-2.7	-2	-1.1	2	0.77	6.6	-5.1	-3.7	-0.14	-2.2	-6.9	2	-1.9	-0.09	-2.1	5.2	9.5	-1.9	-1.8	5.3	-1.1	-0	2.2	1.1	3.5	3.4	3.2	2.6	-9.8	7	-9.9	4.5	-5	0.57	-13	8.6
12	5.2	8.1	1.6	16	2.9	6.9	7.5	8.9	4.3	2	-6.3	-5.8	2	-6	3.9	0.86	7.8	-8.5	3.9	0.1	8.8	-0.78	6.7	0.18	6.6	6.9	2.5	1.6	3.2	6.5	0.34	2.9	5.3	2.4	6.2	0.34	3	-2.1	0.96	-1.3	1.8	-1.8	6.6	-0.05	8.1	3.5	-3.1	2.9	-2.9
2.5	8.7	5.5	4.3	4.3	4.6	-0.13	8.9	6.9	10	-2	-0.85	-6.7	4.1	0.42	9.2	-0.71	7.4	-10	9.2	2.3	4	1.1	9.4	-5.7	6	5.8	1.6	-5.2	1.7	0.75	-0.18	-3.5	2.6	-4.6	1.8	-0.81	1.4	1.4	2	-0.02	-0.85	-5.8	4.1	-6.4	5	7.5	11	5.8	4
8.4	3.5	11	-1.1	1.1	-0.89	12	9.2	15	0.03	8.8	-1.1	6.8	-3.5	7.7	-0.49	1.6	-3.3	14	2.1	4.8	-3.3	6	5.2	4.2	-2.6	3.5	-1.4	3.4	-1.2	-1.1	-2.1	1.1	-4.8	1.4	-6.7	1.2	0.2	7	0.79	5.7	-0.79	0.68	-4.1	9.6	1.3	10	3.2	5.8	5.8
6.1	3.1	4	0.26	-1.4	-0.8	5.6	-2	6.8	-6.1	1.8	-5.2	5.8	-1.2	3.4	-1.5	5	-9.2	3.9	-0.71	3.1	-4.6	6.2	2.2	11	1.2	0.82	1.4	0.83	-2.7	2.3	-3.9	8.3	-7.8	3.9	-0.68	6.6	0.96	-0.21	-3.3	5.8	-2.4	9.9	0.66	7.4	-1.9	2.4	-0.73	1.2	-1.8
1.6	9.3	0.25	5.6	-3.7	-3	4.5	11	7.8	6.9	-3.5	-2.9	6.8	-2.1	1.8	-0.77	7.5	-5.5	4.9	0.76	2.8	-8.1	11	-6.2	6.6	-1.5	1.2	-0.71	5.5	1.5	2.9	-8.7	6.2	-7	1.5	-2.6	2.5	-5.6	-4.1	-0.13	2.1	-2.7	9.9	-0.17	2.9	-0.01	14	-6.3	9.8	-9.9
5.7	-0.17	4.5	-1.2	4.2	-11	3.8	1.2	7.1	-1.5	0.79	-4.2	10	-4.2	8.5	-2	3.9	7.6	12	-5.9	-4.3	-2.5	13	-11	3.6	-4.9	5.3	1.1	5.6	-6.3	-0.92	-3	1.4	-6.8	3.2	-9.9	2.2	-3.4	0.62	-3.9	-4.5	-9.5	5.1	0.62	5	-1.1	14	5.5	11	0.16
7	-15	3.5	-14	0.25	-14	8.7	-5.2	8.1	-16	-4.8	-16	5.2	-13	9.7	-9.2	6.2	-13	3.8	-10	9.8	-12	4	-17	14	-9.7	8.4	-3.7	7.9	-6.9	0.77	-6.3	3.2	-12	1.1	-13	4.3	-4.5	4.5	-5.6	0.73	-6.6	10	-5.2	12	-3.3	11	-5.3	17	-0.16
-10	-10	-7	-11	-4.8	-16	-13	-7.3	-11	-14	-11	-11	0.92	-6.6	-3.6	-4.1	2.1	-8.5	-0.9	-3.6	-7.5	-1.9	-6	-6.5	2.4	-5.3	3.9	3	0.18	3	-8.4	-5.7	-9.1	-11	-5.9	-5.6	-2.3	1.5	-3.5	0.42	-4.8	1.9	-3.6	-6.2	-0.85	-8.3	-8.9	-20	-1.2	-16
-5.9	-6.6	-4.1	-0.03	-11	-4.2	-0.07	1.9	-6.4	-7.2	-4.9	-1.6	-1.7	8.8	-4.6	3.7	-4.2	-9.6	-2.7	4.6	-1.9	-0.18	-4.2	5.8	1.6	-2.2	-8.8	1.2	-3.2	-2.1	-6.1	3.9	-9.4	-3.6	-6.5	-5	-5.1	-2.8	-5.8	-0.45	-2.6	-3.9	-1.8	-1.8	1.4	-3.9	-6.5	-10	-8.6	-9.5
-0.48	3	-0.91	0.82	-2.8	-4.7	4.7	5.4	0.48	-2.5	-0.82	-1.8	-1.4	4.2	1.5	8	6.3	0.02	-0.72	7.9	0.95	-1	-1.8	-0.62	5.7	2.7	2.2	-5.2	4.8	-4.2	6.2	-1.4	2.5	-0.22	-3.9	-2.8	0.59	0.15	3.2	-4.4	3.9	-2.9	5.7	-3.4	-1.6	1.6	3.7	-5.3	9.1	-1.8
-6.2	-8.3	-8.1	-6.3	-2.5	-3.4	-5.8	-2.9	-6.1	-5.2	-5.1	-0.58	-5.2	-9.2	-1.7	-5.1	5.2	-2.9	-3	-7	-2.6	-3.9	2.1	-12	-0.26	-9.2	-0.09	-7.3	-0.35	-6	-0.05	-4.7	-3.3	-1.6	-5.9	-8	-0.76	-6.8	2.1	-3.4	-1.1	-4.5	-1.2	-3.5	-3.4	-1.1	-0.42	-13	3.1	-10
0.81	-7.8	1.2	-3.5	0.97	-16	2.2	-5.9	0.15	-10	3.3	0.1	3	-9.5	-1.1	-9	9.3	0.89	1.4	-4.8	-4.8	-0.76	2.2	-9.6	0.46	-11	-7.6	-3.6	-3.2	-6.5	-3.3	-13	4.5	-6.1	-0	-7.1	-3.6	-9.8	-8.1	-2.9	-4.5	-7.4	2.5	-11	0.72	-3.8	-9.8	-9.7	-12	-20
-1.9	-1.3	5	1.7	8.1	-13	1	-0.24	2.7	-7.9	8.5	-1.3	11	1.9	-0.31	0.83	1.7	9.7	5.3	3.8	-3.3	4.3	-2.9	-5.5	4.5	1.2	-5.1	0.4	1.1	2	4.3	-2.4	3.9	-0.15	2.5	-1.6	2	-2.4	-9.4	5.6	2.3	2.9	5.9	2.6	-0.44	2.8	-13	0.83	-10	-2.1
-0.48	-5	4.3	0.41	3.7	3.4	-0.17	0.82	2.9	-3.6	11	0.57	4.6	-8	1	-3.2	4	2.3	5.8	-12	-10	1.9	6.3	-6.9	9.4	-4.4	-7.1	-6.2	0.14	-4.2	-0.97	-4.7	5.9	-2.1	8.1	-6.3	7.1	-6.4	1.3	-2.2	8	-2.4	13	-3.1	-4.9	2.1	-9.7	-1.4	-10	4.1
-5.2	11	-3.7	8.6	8.4	11	-4.9	5.5	-2.3	12	3.8	9.8	-5.7	-6.1	-1.8	11	1.9	4.6	-4.3	-3.6	-7.3	7.2	-2.5	5.9	0.52	8	-2.3	5	0.42	7	-0.5	6.6	-0.68	2.4	2.4	8.9	6.4	4.5	7	6.8	4.8	4.8	5.8	8	-1.6	-0.75	-8.5	-2.6	-17	2.8
-1	5.2	-8.6	11	1.1	10	-4.6	8.6	-8.6	9.4	-3	8	-7.7	2	1.6	11	-0.8	10	-8.8	13	-8.6	21	-3.9	8	-7.7	9	1.1	10	-8.3	8	-4.2	5.5	0.84	5.7	-1.3	6	-0.77	8.9	2.7	3	2.1	5.4	-5.4	7.4	-6.2	8.5	-9.1	4.4	-15	6.6
-6.1	3.6	-0.25	1.9	2.1	-5.4	-3.5	0.18	-11	6.4	1.7	3.4	1	-13	-4.1	0.89	-3.6	-0.17	-6.4	-3.5	-8.1	9.1	-1.2	-2.1	-9	1	-4.3	0.13	-11	-2	-6	-0.12	5.8	2.7	0.49	-4.1	-2.7	-0.74	1.7	-4.3	-0.16	-2.2	-5.3	2	-8.3	4.4	-8.9	-8	-6.9	-4
-1.8	2.1	1.8	2.5	11	1.6	3.5	3.5	1.5	3.2	9.5	0.33	-1.5	-6.1	-1.7	-8.2	-4.8	-1.4	-5.7	-6.8	-2.2	-2.5	-2.4	1.3	-3.6	-5.7	-1.2	-4.7	0.17	-4.9	-5.5	-6.1	1.3	-2.4	4.2	-7.7	-4.7	-4.5	3.6	-7.3	-2.8	-6.7	-6.5	-1.7	-4.8	-0.25	-9.6	-0.85	-6	-5.9
0.93	5.4	4	3.3	11	-0.9	3.3	2.3	3.5	6	7.1	-0.97	10	7.8	3.2	5.3	0.24	-1.4	2.8	5.8	-2.9	-8.6	4.9	11	-1	7.1	-4.5	7.2	0.51	3.6	-9.9	1.3	0.36	3.6	4.9	9.3	-1.2	4.6	2	7.6	0.84	6.1	-0.9	6.8	4.4	6.6	11	8.2	9.5	2.8
-14	8	-3.6	11	5.8	25	-6.2	0.26	-13	-2.1	5.4	15	-3.5	-1.9	-3.1	4.5	0.26	-9.5	-1.2	8.9	-0.4	6.7	0.14	-0.54	-6.7	15	1.3	5.9	1.6	2.6	-7.7	10	-5.4	2.6	0.89	0.12	-0.29	11	-4.3	15	0.85	12	-2.4	15	-5.6	5.8	-0.83	16	-0.64	8.3
-0.16	10	0.63	15	-2.9	11	-3.2	4.8	-11	11	5.6	12	-9.4	14	-1.5	2.6	-7	3	0.67	-4.8	-2.1	4.1	-1.3	4.6	-3.5	1.5	-2.6	-0.19	-2.2	-3.8	-3.1	6.8	1.7	8.6	7.7	-0.83	-6.5	1.9	-5.2	-1.4	-3.4	4	-4.2	16	-0.71	15	-15	4.1	-8.6	-8.6
6.9	8.3	7	4.7	1.4	5.7	8.8	-1.1	7.1	17	7	-0.89	-0.4	-14	-2.8	-5.9	-7.7	-9.1	-0.37	-9.9	-7.7	-6.3	-4.7	-0.27	-2.9	-5.2	-5.9	2.6	-4	4.6	-1.5	3.1	4	9.9	5.4	3.2	-5.8	-4.7	-5.2	14	-2.2	-11	1.5	-6	0.83	23	-8.1	-8.6	-11	-10
8.2	-0.49	5.6	-6.4	1.8	3.6	1.1	-15	6.4	-2.4	3.1	-0.74	-1.7	-1.9	-1.7	-0.51	3.7	-15	-2.2	-0.11	-3.7	-2.5	-6.7	-0.07	-1.1	3.4	-2.3	4.8	-2.3	4.3	-5.6	2.3	-1.9	8.2	-4.3	0.69	-3.8	7	-3.4	6.2	-3.6	4.9	-2.7	0.47	-0.48	6.2	0.14	6	-4.6	3.1
1.3	-17	-0.56	-18	1.9	-4.4	5.8	-16	4.5	-19	-6	-14	-3.1	-10	1.1	-9.9	1.7	-0.78	-4	-10	-0.74	-14	-2.1	-8.1	0.85	-12	-3.6	-7.9	-4.6	-6	4.6	-5.3	1.4	-7.2	-5.1	-4.9	-2	-5.8	0.96	-16	-3	-6.3	-3.6	-12	1.4	-21	-3.2	-13	-1.6	-12
5.3	-6.3	-2	-5.8	3.8	-2.1	-2.6	2.4	-1.7	-6.9	-6.8	-9.3	0.61	-8.6	2.8	-4.6	-0.48	-4.9	-1.9	-6.8	3.1	2.4	1.5	-6.1	1.4	-8.2	-2	-4.3	-5.1	-3	9.7	-3	-4.9	-9.6	-8.4	-2.2	2.1	-7.6	-6.8	-5.1	1.1	-4.7	-2.5	-10	-5.6	-17	4.2	-6.1	-1.4	-10
3.4	-10	-1.5	-5	-0.77	-7.8	-0.52	-9.3	-3	-11	5.1	-6.3	9.8	-10	1.9	-4.6	-4.1	-9.6	4.8	-8.6	0.29	4	10	-4.4	1.8	-3.2	-3.5	-1.2	-4.2	-5.5	3.9	-3.4	-4.3	-0.4	-5.2	-1.6	-0.1	1.7	0.48	2.5	-3.1	-0.92	-2.8	0.2	-1.8	-6.4	3	-4	3.4	-6.3
1.8	-12	2.6	-5	2.6	-12	3	-10	9.2	-8.5	7.3	-1.5	14	-8.8	6.4	-5.6	-0.82	2.2	10	-6.4	4.3	-4.5	13	4.8	4.6	-7.1	-1.6	-3.1	6.8	-2.7	-1.7	-3.9	5.6	-9.9	7	-4.2	6.4	1.7	5.7	3.6	3.2	-2.5	0.97	-1.3	5.8	-9.2	9.4	1.2	10	-3.1
2.9	-3.7	-3.8	-8.8	-4.5	5.4	1.4	-3.6	3.5	-3.6	-5	-0.62	11	-1.4	-0.06	-1	6.5	-2.8	8.9	0.68	7.3	-12	10	5.5	1.5	-8.3	-1.3	-4.1	2.2	-2.9	3.8	-3.5	1.4	-8.9	1.7	2.7	3.6	-3.4	9.6	-4.7	3.3	-0.32	5	-8.3	11	-16	13	-2.5	11	8.2
2.1	0.11	1.9	5.8	12	11	4.4	3.3	-0.13	6	-2.5	12	3.3	2.4	5.3	0.64	5.7	0.2	3.7	2.3	7.3	-2.6	4.7	2.8	-1.1	0.19	1.6	-6.5	0.78	2.4	-0.56	-0.82	-0.31	-2.8	1.6	6.2	4.8	0.91	3.9	-0.07	-1	3.8	1.6	-2.8	0.94	-4.1	-3.2	13	-3.8	16
-0.52	2.7	0.32	7.5	0.32	7.3	2.4	0.44	6	2.7	-2.3	7.5	-2.2	-2.4	-1.7	-5.5	5.2	9	-3.8	-8.2	-1.2	0.5	-3.4	-4.5	4.8	-1.8	-11	1.6	-1.9	-0.61	1.8	0.61	0.8	-0.5	-1.5	0.43	-1.6	-2.7	-4.4	-5.8	-4.9	-1.8	2	-7.4	4.2	0.31	-0.71	11	1.8	9.7
-9.2	-1	-3.5	-5.9	-2.8	3.8	-1.8	-8.1	7.4	-9.5	4.5	-1.9	-7.1	-0.66	-1.4	-1.2	-2	4.1	-5.1	-7.9	-7.1	-4.2	-2.8	-0.33	-8.1	-7.4	-4.8	-6.5	-2.9	-6.5	-7	-4.3	-1.1	-1.7	0.63	3.2	-5.8	-9.4	-8.5	-7.6	-6.6	-6	-2	-7.5	2.5	-7.9	-3.9	-7.8	2.5	-0.18
3.6	-0.56	3.7	1.1	2.7	-0.92	7.9	2.3	10	1.5	8.9	1.1	-5.3	-7.3	-0.53	-1.2	-4.8	5.4	-7.3	-4.5	-9.4	-2.3	-7.7	-9.5	-5.8	-7.7	-8.2	-0.37	-4.5	-3.2	-6.2	2.2	1.7	0.35	1.2	1.2	-4.9	-2.3	-9.1	-7	-2.5	-2.7	-2.7	-12	-0.03	-9.6	-8.8	2.3	-3.4	10
5.8	-3.1	4.3	-3.9	9.6	3	15	-6.2	12	0.43	8.8	-0.22	-11	-2.7	-3.2	-2.4	9.4	9.8	-8.4	-1.8	-3.2	3	-5.1	-5.4	-4.9	-14	-3.3	3.5	1.1	4.1	-1.6	-0.91	4.3	-3.6	2.2	-1.4	-2.8	-2.3	-7.6	-0.79	-0.82	-4.4	-2.1	-18	-3.5	-8	-13	-1.8	-13	4.5
4.6	1	-0.48	2	2	1.2	6.3	-4.5	4.9	-0.66	-0.24	1.5	0.56	1.6	3.6	-1.4	1.3	5	-0.15	2.1	1.9	4.8	-1.7	-4.6	1.9	-6.2	-5.2	-1.4	4.3	0.58	-2.7	4.1	-0.72	2.7	6.5	0.12	-1.4	-4.5	-0.66	-0.45	-0.67	-1.2	6.7	-8.8	2.1	-1.4	2.9	3.3	4.9	0.99
11	2.4	4.6	2.3	2.1	0.87	9.6	0.2	6.9	8.4	-3.6	9.1	-2.2	12	5.1	2.5	5.3	4.9	2.5	7.2	7.4	3	-7.3	10	0.61	-3.6	1.4	1.4	4	1.3	3.5	-0.5	-10	5	3.1	2.3	-0.48	-1.4	0.69	-4.2	0.33	2.5	1.1	-8	-1.3	3.9	7.7	6.2	6.3	6.9
5.6	7.6	4.4	4.4	3	9.9	0.99	9.9	2.2	8	3.2	6.9	1	-2.5	-0.39	5.7	4	8.9	4.3	1.1	2.3	8.6	7.3	4.4	4.9	4	-0.95	3.9	-0.15	7.3	-4.4	6.4	-1.8	9	0.33	3.5	-1.7	5.8	-2.8	2.2	-0.74	3.8	7.5	6.3	4.8	11	1.1	8.9	3.9	15
-1.9	0.4	-6.4	1.5	-1.5	-2.6	-0.52	0.31	-11	6.7	-3.7	-3.9	-0.94	4	3.6	-3.1	-13	8.8	0.41	-0.38	-6.8	2.9	2.8	12	2.9	-3	0.09	-3.7	-3.9	-2.6	-3.5	-0.08	-2.6	-0.25	-3.9	-4.7	2.3	-2	-4.5	-1.2	-0.17	-5	7.2	-2	3.6	2.9	0.36	0.65	1.3	5.6
2.2	-1.6	5.6	-0.55	3.3	3.3	2	0.57	1.2	-0.56	-0.75	-5.3	1.7	-1.5	-0.9	-7.5	2.9	2	-3.6	-6.6	5.2	6.1	-1.6	-2.5	4.9	-4.7	-2.8	-3.7	-2.7	-5.1	-1.5	-5.2	-2	-4.8	-1.3	-1.4	0.22	-6.2	-2.2	-2.2	-3.7	-6.2	6.8	-8.2	2.6	-0.23	3.1	3.1	11	5.7
-1.2	0.92	-2.9	6.3	11	14	5	4.3	-1.1	5.4	2.8	13	-1.4	8.8	-6.6	5	-4	9.8	-11	2	7.9	3.1	-12	1.3	-0.18	-2.8	-2.1	-3.7	5.1	-4.6	1.3	0.13	-1.9	2.1	0.86	1.2	-1.9	-7	-0.56	1.6	-2.2	-4.1	-2.9	-0.63	-5.4	-0.66	0.56	4	0.16	7.2
-6.7	4.5	-0.59	2.3	6.7	6	-3.8	5.1	-13	3.3	4.3	12	-2.4	3.4	-5.7	2.3	3.1	11	-5.8	0.92	4.4	5.9	-5.8	4	-7.8	6	4.9	-1.4	2.1	3.9	-0.23	7.3	-2.7	12	-2.2	5.1	-4.2	1.7	3	3	-0.52	5.4	-7.6	8.1	-7.8	7.1	-7.8	3.6	-8.5	3.8
8.4	4.2	5	1.8	3.9	10	3.1	9.4	10	3.3	4.5	2.9	-1.9	1.1	6.3	-4.9	5.7	2.8	1.4	-5	0.55	-0.37	3.9	-3.2	1.6	0.2	1.5	-0.53	1.7	-1.4	6.2	0.45	2.1	2.3	0.06	-4.3	-0.24	0.33	4.2	8.6	-4	-1.4	0.74	4.2	-1.5	3.8	6.7	-2.9	2.2	6.2
4.4	2.2	3.8	3.3	0.06	7.6	-4.3	-1.3	8.8	-0.73	6.3	0.02	0.7	-2	3.7	-0.29	10	-9.5	5.2	0.37	4	-3.4	3.9	5.9	6.1	0	-3.3	4.4	-1.6	-5.8	4.1	3.4	4	-1.5	1.1	3.9	2.1	2.1	0.99	7.1	-1.5	-0.71	6.5	-3.4	8	-2.4	-7.5	0.78	-8	2
-2.3	5.8	-1.8	3.8	3.2	3	-6.5	7.7	-6.9	12	-8.9	1.1	1.3	2.1	-6	1.4	-2.1	-3.5	-4.3	6.4	-0.37	-0.11	-5.4	8.3	0.35	2.6	-0.55	2.4	-0.15	-2.2	-2.1	-0.64	2.2	-5.3	-1.5	-0.99	4	-0.5	-1.7	-6.5	0.76	-1.6	-0.38	4.1	1.8	0.81	-7.1	4.6	-14	4.4
-8.7	1.4	-6.9	-0.83	-7.4	-0.68	-9.7	-2.8	-11	5.7	-8.9	-5.8	-12	-4.8	-3.5	-6.4	-0.68	5	-3.1	-0.11	2.5	-3.5	-0.04	1.1	-2	4.1	-1.8	3	-1.2	-5.6	1.5	-2.7	-1.6	1	-2.6	-4.7	-2.8	-1.9	-0.23	-2.6	0.15	-2.7	-5.8	5.4	-3.5	1.3	-12	3.8	-11	5.4
11	-1.6	3.1	-4.3	-4.5	3.2	9.4	-2.2	11	-7.1	0.02	-5.7	-5.5	-4	6.5	-5.5	9.5	-6.5	4.7	-0.41	13	-8	10	-1.3	9.4	-2.7	3.1	-6.1	1.8	-6.6	11	-5.8	4.2	-3.8	0.56	-4.9	3.4	-5.5	13	-2.2	3.9	-6.8	7.3	-2.1	7	1.4	1.6	-0.18	4.7	2.9
12	1.7	2.5	-3.2	5.1	4.5	3.8	-1.9	13	-0.63	-2.5	-0.26	3.3	-5.7	3.6	2.9	2.6	-6.3	2.8	-0.49	7.2	-1.6	2.4	0.53	4.8	5.7	3.5	3.3	5.5	5.9	2.6	-3.5	2.4	-2.9	-2.3	3.5	6	-4.1	5.8	2.8	-2.5	-0.86	8.2	3.4	4.9	6.9	1.7	5.6	-2.3	6.2
5.9	-2.8	7	-2.5	2.7	2.2	2.1	2.4	9.5	1.6	7.5	1.3	-6.5	4.7	2.7	4.3	4.2	-8.8	4.5	6.3	4.8	-3.5	-3.4	6.1	1.3	11	6.7	-0.34	5.8	0.83	7.1	0.95	3.1	2.4	3.7	3.8	1.9	6.1	2.3	5.2	-3.5	11	9.2	9.6	6.4	-0.07	2.9	5.1	9.2	10
-1.5	-4.5	0	-5.3	-5	-19	-4.1	3.8	-2	-7.3	5.4	-9.7	-5.5	-3.6	2.4	1.5	8.1	8.5	-1.1	3	3.1	-0.91	-1.5	-0.8	-2.3	-10	5.2	-0.36	1.5	-7.6	6.2	2	2.5	0.64	1.4	-4.6	1.6	-1.4	7.6	-1.1	-0.22	0.46	3.1	-7.3	5	-6.4	-2.8	-6.8	-3	-5.3
1.5	-2.7	-3.1	-2.4	-3.4	-4.6	-0.25	-3.2	-8	-1.3	-3.3	-0.13	1.1	5.3	-4.1	-4.2	1	-6.3	-2.2	-2.1	-2.4	-13	-0.66	-5.1	1.7	-8.1	0.07	-3.5	-2.2	-9.5	2.4	-0.93	0.35	-5.7	-6.7	-5.4	1	0.85	-1.9	-1.2	3.8	0.62	-3.8	-7.2	0.45	-8.3	-7.3	-6.3	-6.2	-11
-4.3	1	-2.3	1.5	-1.7	4.1	-7.2	2.3	-10	6.9	-6.3	1.4	8.7	0.31	-6	2.6	0.59	-6.6	-2.4	-0.66	-8.1	-8.3	-0.19	1.6	-2.9	-1.9	-5.1	-2.5	-5.1	-4.6	-1.2	1.1	-0.83	-6.8	-2.6	2.5	-0.04	-3.3	-1.8	-0.14	-0.55	4.6	-5.7	-2.7	-4.1	-3.3	-2.2	-3.5	-10	-9.6
0.09	-10	-1.4	0.36	-4.3	7	4.1	-5.8	3.6	-0.98	-0.94	-3.8	-4.8	-1.1	-4.5	3.3	-1	6.7	-5.6	3.4	-11	-3.4	-2.8	4	0.81	-3.3	-0.46	-3.8	3.1	1.9	-0.7	1.4	6.6	-5.8	11	-0.49	3.1	-2.1	2.9	5	8.2	0.66	3	-3	-6.7	-1.1	-11	-8.2	-6.2	-13
-2.6	5.6	-1.7	0.19	3	-5.8	0.75	-0.73	-4.6	3.7	0.54	-4.1	8.6	-3.8	-2.1	0.84	1.4	1.3	-1.3	-2.8	-9.7	-5.5	4.7	-3.9	-11	-3.6	-0.22	-0.95	-2.7	-0.04	-8.1	1.2	-4.4	-3	1.9	-3.2	0.96	-2.3	2	1.9	5.9	0.85	-5.7	-3.5	-15	1.2	-12	-3.4	-13	-5.2
1.4	7.6	-2.6	4.8	-4.7	5.7	0.77	8	-2.5	6.9	-0.15	-1.1	4.9	-0.04	1.5	0.12	-9.5	6.5	5.2	0.71	4.7	3.6	0.22	7.4	-4.3	-4.9	-2.4	-1.5	-4.6	1.2	-6	3.1	-2.2	2.7	0.09	0.62	-2.1	-1	0.19	1.6	6.3	-1.7	-2.7	-0.12	-3.4	-0.81	-5.4	7.2	1	1.8
1.9	6.2	6.4	5.3	-1.9	8	5.2	1.1	4.8	5	14	4.3	5.7	3.6	3.5	8.8	5.7	8.7	7	8.9	9.5	11	9.7	5.2	5.9	7	7.2	-0.72	5.1	6.3	3.7	3.6	5.6	4	1.6	8.1	10	1.4	9.7	8.3	5.5	-2.5	5.7	3.1	4.5	6.7	18	7.2	12	6.5
2.6	-4.4	4.5	0.65	2.7	3.2	5.6	-5.2	9.4	3.5	5.8	-4.2	5.3	-9.4	12	3.7	4.2	1.6	11	0.47	13	12	10	-2.6	9.9	5.4	15	1.2	9.6	3.5	5.9	-1.6	5.3	3.6	4.9	-0.91	8	5.2	12	1.1	2.5	0.37	3.9	4.6	11	8.3	11	5.6	8.2	8.9
-5.3	0.28	-6.7	-1.6	2.7	4.1	-9.2	-3.4	-6.4	-1	-13	-2	0.94	-11	4.6	1.9	-3.9	2.7	5	-6.3	2.4	-6.5	1	-4.6	0.12	1.8	4.3	-0.31	6.6	0.94	2.6	-2.4	-2.1	-0.95	-3.3	1.1	-0.92	2.6	2.4	3.5	0.36	4.2	-4.1	-2.2	0.02	-7.7	-0.58	6.7	3.2	8.4
-4	9.4	-7.4	6.8	-16	13	-6.2	8.7	-2.8	6.6	-14	0.54	-5.4	7.7	5.7	6.7	-2.1	-6.4	3.9	13	-3.9	4.6	3.3	7.5	-1.9	16	0.36	4.9	-3.4	6	2.5	1.7	-1.5	6.4	-1.7	12	2.3	11	1.7	6.6	-4.8	6.8	-0.62	5.6	1.7	3.2	-2	4	-1.9	-2.7
1.1	7.3	1.3	7.2	-6.4	5.7	-12	-1.3	-5.7	-0.94	-7.5	11	-4.9	8.2	-0.46	6.7	7.2	-16	-0.59	6.5	0.74	0.33	0.14	-5.5	0.12	3.4	6.8	1.4	-0.95	-1.3	2.6	5	-5.7	4.8	-2.5	2.1	-2.6	13	0.16	-2.1	-3.8	5.9	0.54	11	-7.8	5.8	8.2	15	7.5	4.8
1.5	5.3	6.5	8.1	4.3	16	-6.7	1.8	-3.8	-3.3	3.4	12	5.7	9.7	6.9	-3.2	14	6.7	10	-3.5	7.6	7.2	13	-2.2	13	-4.4	15	-0.52	15	-2.3	7	7	0.37	-0.61	6.3	-3	2.2	1.7	13	-0.71	3.8	-8.9	5.3	4.9	9.4	1.6	11	2.9	14	-9.5
-3	1.3	5.7	-3.6	-1.5	-14	-4.7	-2.4	-1.6	2.4	8.4	-12	10	5.2	9.2	3.2	4.3	-22	9.1	1.5	7.3	11	5.2	-4.3	8.5	5.9	11	6.4	8.8	7	7.8	10	8.8	4.4	7.7	2.6	10	1.4	11	9.2	5.7	2.6	3.5	-5.6	20	-2.2	21	1.7	16	4.2
3.9	-14	9.5	-15	6	1.7	-3.9	-29	-2.5	-21	13	-8	0.9	-35	5.9	-17	-3	-36	1.1	-28	18	-6.6	-5.9	-31	-1.3	-4.5	-0.06	-8.1	0.04	-1.2	8.2	-5	15	8.1	2.8	-4	1.1	2.6	2	-0.67	3.1	0.68	3.4	2.6	15	1.2	3.3	13	-4.9	2.2
-10	-17	-10	-19	-2.3	-14	-4.9	-17	-7.2	-16	-4	-7	-2.2	-9.4	-1	-14	-2.8	-12	1.1	-12	-1.6	-6.9	-1.5	-13	-6.2	-3.3	0.09	-8.5	-0.21	-7.7	-0.32	-6.6	-2.9	-3.7	7.1	-1.7	-6	3.1	-2.2	-14	-1.4	2.2	-5.3	-3	-3.5	-19	3	-3.8	0.35	-3.6
-21	-11	-15	-6	-5.9	1.7	-9.7	0.81	-17	-4.1	-16	-4.3	-13	-8.9	-18	-10	-11	-15	-16	-9.3	-10	-8.3	-20	-11	-22	-3.7	-14	-9.2	-7	-10	-16	-5.5	-11	-7.5	-4.9	-6.2	-16	-3	-12	-5.8	-14	-5.2	-17	-4.9	-19	-21	-6.4	-13	-1.9	-8.2
-7.1	-2.7	-7.5	-2.7	-4.6	3.3	-0	-1.5	-20	-2	-13	-3.3	-14	7	-17	1.8	-26	-2.8	-17	3	-12	8.5	-22	2.8	-17	-0.67	-18	3.5	-14	1.3	-15	-3.7	-5	-3.2	-9.6	3.4	-9.1	0.79	-12	5.7	-5	2.8	-12	-2.2	-8.4	-3.4	-11	-4.2	-7.4	-11
-15	0.31	-14	-4.6	-4.8	-16	-9.6	-7.6	-25	-1.5	-16	-7.8	-13	6.6	-15	5.6	-10	1.7	-17	6.2	-11	5.6	-17	3.4	-20	7.3	-9.2	-1.3	-8.7	0.86	-14	4.9	-9.8	3.5	-5.4	3	-15	10	-14	3.6	-13	7.7	-16	6.5	-15	-4.8	-17	1.3	-14	1.4
-6.6	-12	-4.9	-13	-7.1	-11	1.2	-6.5	-13	-8.2	-7.4	-9.4	-4.5	-3.8	-3	0.14	-18	1.7	-7	-1.2	2.2	-7.1	-7.7	-5.9	-14	-4.9	-1.9	-6.5	2.1	-3	-2.7	-9.8	3.1	-6.7	6.8	-4.4	-5.5	-3.5	-5.3	-1.2	-4.1	0.64	-8.7	-3.2	-1.7	-7	-2.2	-6.2	-0	-3.5
8.2	-14	14	-8.9	7.8	-18	-4.9	-5.1	-0.11	-7	9.6	-8.8	4.6	11	-0.25	0.22	4.5	2.1	-4.6	-0.38	7.7	-2.3	1	-4.3	-10	-3.7	-3.2	-1.5	2.6	-2.5	1.4	-4.9	3.3	-7.2	-1.4	-2.4	2.9	-2.9	6	-2.9	-3.2	-1.4	-4.3	-3.9	4.6	-8	7.1	-0.49	15	-5.4
8.4	-8.7	13	-7.4	8.7	-3.2	11	-6.2	9.3	-7.2	13	-5.4	1.7	0.69	11	-4	-8.4	-0.9	7.9	3.6	12	4.6	21	-0.71	8.5	6.3	8.8	-5.2	15	-2.2	9.8	3.5	7.5	1.8	17	2.1	6.2	-3.3	17	-2.4	9.5	2.2	2.1	3.4	11	-3	11	5.7	12	12
14	-4.8	10	-4.8	10	0.01	11	-12	17	-13	11	-9	-3.1	3.5	4.9	12	2	0.65	3.6	12	2.8	11	2.7	12	3.5	15	3	3	3.9	6.6	1.9	14	6.9	6.4	9.6	13	4	8.5	9.5	6.8	6.1	15	5.2	7.2	3.3	6.8	15	-5.6	15	-2
-0.48	6.2	-3.7	3.9	-0.39	4.3	1.8	4.1	5.1	8.4	5.6	9	-5.3	8	6.4	5.9	-0.77	-6.1	7.4	11	-0.76	-13	4.1	8.8	-2.4	15	2.3	4.1	-1.4	3.8	4.2	6.9	2.2	7.6	-3	4.6	-2	5.9	3.8	1.3	-0.06	11	-2.3	11	1.5	8.2	8	2.5	12	0.94
1.5	-1.1	-1.6	4.7	-5.1	3	-2.8	3.7	0.1	4.8	-2.4	2.3	-0.56	1.9	6.2	1.6	-1.5	12	7.4	-0.57	-3.9	-5.7	7.7	5.1	-4.7	1.9	8.7	-0.41	1.3	-3.8	4.7	0.35	-4.5	-4.9	-5.8	0.59	-1.1	1.2	7.4	-5.2	-5	3.9	-1	6	-3	-3.4	6.1	4.6	12	7.6
6.1	-2.8	5.1	0.05	3.4	-5.5	5.5	2.3	7.5	-2.4	5.5	-1.1	-0.44	0.03	4.5	6.4	15	13	2.6	1.4	6.7	1	7.1	9.2	0.37	3.3	4.8	1.8	1.8	1.6	-7	-3.8	-1.1	-1.1	1.7	6.1	1.9	1.9	1	-2.5	-0.95	5.5	2.2	8.3	-1.6	5.1	8.3	5.9	12	11
13	-2.9	15	-2.4	4.3	-4.9	7.9	3.6	13	2	12	-1	1.4	7.8	8.6	-2	16	5.8	4.1	0.85	9.3	-6.8	11	9.3	5.5	6.5	2.1	1.1	2.3	3.2	4.9	2.2	0.17	0.19	4.5	1.8	2.9	3.8	3	1.5	-2.1	3.8	1.5	5.1	1.4	1.4	11	-5.5	17	6.8
12	-2.8	9.6	-4.9	-0.56	-13	3.5	-2.8	11	-8.9	5.8	-6.2	4	6.1	-6.2	2.2	3.4	-3	4.1	5.6	-0.92	-6	6.7	6.4	5.1	5.5	-1.5	1	1.9	-2.1	-2.1	3.7	3.5	2.4	-0.55	4.2	-2.2	1.7	-2.1	-2.1	-5	3.8	3.1	2.4	1.6	-0.06	6.1	-15	3.2	-10
6	5.9	4.3	0.61	2.6	-9.5	8.8	16	17	-2.7	2.5	-0.21	2.5	14	1.5	0.69	13	-5.7	-3.2	4.7	1	-3.8	3	-0.64	9.4	7.6	0.3	6.2	4	6.7	3.9	3.2	7.4	3.7	-0.94	9.4	0.9	7.1	1.5	2.5	-6.5	7.9	8.8	6.6	5.4	7.6	-0.1	-3.1	2.4	-4.8
0.45	7.6	2.4	1.6	1.6	-5.2	6.4	6.8	1.1	-0.97	1.9	-4.9	12	-3.2	4.2	-5.7	6.5	-3.6	7.2	-2.8	-1.1	-2.7	3.9	-3.2	2.4	-2.7	1.3	10	1.6	3.9	0.32	2	-4	-1.9	-4.3	-4.5	1.6	3.6	-2.1	1.9	-3.4	-3	4.3	-2.5	0.46	-2.4	3.9	-3.1	11	1.3
1.2	-0.29	-3	-2.6	0.07	-0.79	-1.4	-10	-9.4	1.5	-2.7	-10	13	14	3.9	4.3	-9.3	-6.3	9.7	6	-5.6	-0.73	7.4	7.3	4.1	9.1	0.19	9.9	-1.2	9.1	-0.07	7.4	-4	1.6	-3.7	4	1.2	5.7	-3.1	6.4	4.9	5.9	2	5.5	2.1	-0.33	-3	-8.9	0.67	-1.9
-4	0.43	-2.9	9.4	-7.8	-1.6	-1.7	1.6	-2.7	10	1.3	5.4	9.4	9.9	1.5	4.4	-2.2	5.7	2.5	7.3	-1.6	-0.74	-4.1	8.1	7.5	11	-7.9	8.3	-0.15	8.3	-8.7	4.6	-0.82	8.6	4.1	6.3	1.3	11	-7.5	5.9	4.5	11	3.7	13	3	11	5.9	-3	4.7	6.8
6.7	-4.5	8.1	6.5	6	-2.5	0.4	-8	5.3	-2	6.9	0.99	-7.6	-0.16	-4.8	0.99	6.9	-7.8	-3.2	2.3	-4.8	-8.7	3.1	7.8	8	-2.5	-5.5	0.8	2.8	-5.3	-3.7	-2.3	3.8	-1.4	9.8	-4.2	-0.72	4	-0.93	-7.8	1.1	-5.3	4.3	1.4	4.7	5.9	4	-2	-2.5	-2
10	7.2	6.3	1.9	7.1	-1.1	12	10	11	7	5.3	-2.4	2.5	5.2	0.39	4.8	-3.1	-0.68	6.5	3.4	-8.2	0.95	1.7	4.2	3.8	-0.04	-3.7	6.6	-1.2	4.2	0.87	-0.59	3.4	0.11	6.9	2.2	-3.4	4.3	1	6.9	4.7	-1.6	-0.94	-0.14	0.96	8.4	4.6	10	0.04	0.26
-1.7	10	-6.4	4.8	-3.3	10	-2	8.5	-0.93	13	0.47	-2.9	8	13	1	12	2.8	1.7	5.1	11	-5.5	14	-0.55	24	-1.7	14	3.6	8.1	3.6	7	9.9	-0.89	2.3	8.3	3.8	4	-1.4	6	4.6	-1.2	-0.62	4	-1.6	8	-6.8	7.8	-3.5	-0.27	-2.4	-1.8
7.8	13	12	13	7.6	23	9.1	-3.8	20	3.9	6.7	23	9.6	2.6	3	3.9	-4.9	-4.4	3.6	6.6	2.4	-1.6	-0.18	8.9	-1.2	8.3	2.4	-3.6	0.6	-2.7	7.8	-10	0.19	-0.09	6.8	2.8	1.1	-13	6.1	7.3	5.2	-4.2	-3.3	1.9	0.05	-0.5	8.6	8.1	7.3	11
7.5	-4.7	4.5	-3.3	13	3.4	5.3	-0.73	8.4	-3.2	8.1	2.9	7.3	-1.2	6.5	10	7.7	4.5	5.9	0.65	11	19	8.4	-3.7	6.5	9.3	15	11	11	2.5	9.8	12	-3.3	6.8	4.7	4.3	2.3	12	15	12	8.9	8.9	-3.3	15	-2.4	20	18	10	16	2.1
14	-10	9.5	-8.1	7.2	-1.5	12	-20	10	-12	8.4	-3.6	18	-8.5	13	-9.5	5.3	-20	12	-16	2.2	-0.23	21	-16	14	-16	9.4	-15	10	-12	0.68	-2.4	0.34	-8.5	9.1	-17	1.5	-6.6	12	-4.5	9.5	-11	2.9	-9.4	6.6	4.4	13	6.8	10	-15
0.5	9.6	-4.5	2.2	-4.3	-11	-2	4.9	5.1	8.9	-2	-8.1	11	-9.2	4.2	2.4	-0.72	-5.8	2.1	1.3	6.2	-1.7	0.65	-13	0.3	-6.4	6.7	-3.2	-1.9	-1.4	-3.1	-6	-2.2	-9.7	-1.8	0.47	3.2	-9.3	-0.13	-2.4	1.9	-11	2.7	-16	0.98	2.7	7.6	3.3	9	-12
-3.1	-1.4	-2	-6.3	1.3	-4.7	-1.2	-0.58	-8.3	-8	-5.7	-3	-4.8	-4.2	-10	-4	-2.5	1.1	-8.6	-3.8	-0.06	3.6	-1.1	-16	-6.9	-8.5	-8	-0.44	-8.2	0.36	-8.4	-0.59	-5.1	-6.2	-6.5	3.1	-5.4	-3.4	-6.8	-3.7	-3.6	2.6	-7.8	-4.9	-8.8	-9.9	-8.3	4	-5.9	6.8
3.8	-20	3.2	-20	-1.5	-6.4	6.9	-7.3	-4.4	-16	-2.1	-3.1	-0.8	-14	-7.3	-13	0	-8.1	-3.9	-17	-7.2	-12	-5.8	-16	-5.9	-18	-10	-17	-8.2	-15	-4.2	-3.4	-2.7	-6.8	-2	-2.7	-6.2	-11	-14	-17	-8	-6.8	-3.7	-12	-9.7	-18	-0.26	-12	-0.9	-1.2
0.35	-12	4.3	-9.3	7.7	-1.4	3.1	-7.8	-2.7	-16	4.4	0	-1.6	-12	-1.1	-13	-11	0.39	-3	-11	-6.9	-15	-8.8	-12	-11	-11	-4.8	-13	-0.12	-16	-3	-5.8	-3.7	-7.2	2.5	-2.6	-5	-5.5	-6.3	-15	-3.6	-3	-3.5	-13	-6.5	-15	-4.7	-5.4	-2.6	0.67
3.5	-8.7	2.5	-8	7.9	-2.4	11	8.1	5.4	-21	11	-15	0.16	-18	4	-16	-3.3	-7.7	-1.7	-18	-8.3	-5.3	0.34	-16	1.8	-18	-7.3	-13	-3.6	-13	-5.7	-12	3.4	-12	-0.25	-9	-4	-10	-9.1	-19	0.47	-7.1	4.7	-13	0.84	-12	-3.6	-8.1	3.8	-11
-3.9	-9.1	-7.1	-4.9	-1.9	-7.1	-1.4	-5	-6.6	-20	-2.9	-5.5	-3.6	1.3	-6.4	-6.1	-0.62	3.7	-4.5	-3	-7.6	-5.5	-5.3	0.82	-2.8	-13	-7.7	-6.8	-8.7	-6.3	0.85	-3.6	-6.1	-9.4	-7.1	-9.3	-6.6	-16	-8.5	-5.9	-2.3	-9.2	-8.1	-11	-8.6	-15	-19	-7.4	-16	-1.8
4.9	11	2.9	7.7	6	8	-0.68	7	-0.24	13	-1	9.4	2.5	20	3.5	13	4.6	2.3	0.37	23	-7.6	18	2.1	28	0.85	16	-4.2	11	0.11	15	-4	10	-2.6	5.7	-2.6	10	-3.9	7.4	-5.2	7.3	-3.1	9.7	0.46	13	-0.73	0.63	-4.8	12	-2.4	10
-2.9	11	-0.64	11	3.7	9.1	3.5	12	-3.4	14	-8.3	7.9	1.1	10	-2.3	11	-2.1	1.7	-0.71	14	-7.9	10	-2.6	5.4	-1.1	7.3	-3.3	7.2	-4.6	-0.52	-7.6	14	-0.44	12	-4.8	-0.9	-5	10	-7.6	0.67	-4.3	3.7	-0.66	11	-3.4	9.1	-3.4	8.1	-1	9.6
-3	-3.3	1.4	3	1.7	5.8	5.2	0.46	1.5	-1.1	0.73	-2.5	-4	2.8	0.4	2.9	-0.74	2.6	-1.3	3.7	-5.9	2.3	-0.24	2.9	-1.7	-3.3	-4.5	4.9	-1.5	3.4	-5.2	6.6	-2.2	3.8	4.4	0.12	-4.5	5.7	-1.1	5.2	-0.04	0.41	-0.6	-3	-2.4	-4.3	-8.8	4.7	-7.6	2.9
-0.87	9.1	-0.07	5	3.2	11	5.3	4.7	4.9	10	0.83	5.5	3.8	10	2.5	9.7	-3.5	-2.8	6.2	8.1	-7.6	9.3	-1.5	13	-0.56	6.8	-2.4	5.5	-1.2	7.4	-4.4	3.8	-5.2	2.4	1.4	9.8	-2.5	8.8	2.6	8.1	3.7	5.6	-0.3	3.5	-0.54	0.49	-4.6	18	-4.3	12
-1.1	4.4	1.1	3.4	-6.2	-3.5	2.1	-1.5	-2	9.6	1.8	-3.1	7.8	10	3.1	4	3.2	11	6.3	5.9	-4.2	4.9	10	4.3	-3.8	1.2	-5.5	2.3	-0.78	5.3	-6	3.8	-6.9	-0.79	-5.5	1.7	-3.6	-3.2	-2.5	0.37	1.5	-1.5	-4.4	-1.5	-0.81	-0.03	-0.86	8.8	-6.3	11
0.24	-4.6	-1.5	-5.2	-1.7	0.97	-6.9	4.3	-2.8	-1.7	-2.6	-1.8	1.7	3.6	0.45	-3.4	7.9	-7.5	1.4	-3.5	2.8	-3.6	5.4	-0.84	1.9	-0.91	-2.9	-0.34	0.02	-2.5	0.48	-0.47	-1.4	2.2	-6.3	-5	-2.9	-3.8	0.6	-2.3	-1.7	-6.9	-3	-0.51	-1.7	8.4	0.1	-4.3	-2.6	1.1
-5.8	-1.4	-6.7	-0.83	-1.1	-7.5	-8.6	-1.8	-12	-7.2	-5.3	6.2	4.8	3.4	2.6	-2.5	-2.4	-4.7	-0.73	-0.28	1.3	-3.8	-2.7	1.4	0.08	-1.9	0.93	-4	-3.9	-4.4	5.8	0.31	-1.1	0.31	-5.5	-11	1.3	-4.3	1.5	-6.2	-5.6	-4.9	-1.2	-4	-0.93	4.9	-6.4	-3.3	-5.8	0.13
-3.9	-0.72	-7.2	-2.5	-7.4	-1.2	-4.3	11	-5.3	-3.2	-6.5	-0.09	-1.5	-1.9	3.1	-6.3	6.9	3.7	3.4	-5.4	8.2	-8.5	1.9	-7.9	-4.1	2.5	-4.8	-7.7	-4	-0.7	-3.7	-10	-3.2	-2.4	0.45	-7.4	-2.6	-3.7	4.2	-9.4	0.61	-5.2	-1.6	-4.4	-2.3	0.33	-16	-1.6	-16	-6.7
3.1	-5	-3.7	-3.1	-9.5	-14	2.3	4.2	-9.4	-0.2	-8.7	-2	-7	-2.8	-0.67	-4.7	-1.3	-3.8	-3.8	-3.2	-6.5	-11	-6.5	-9.5	-6.2	-4.2	-5.2	-2.1	-6.4	-5.5	-14	-4.5	-3.7	-9	3.6	-4.5	-4.5	-7.6	-2.5	-6.8	-2.5	-5.6	-6.6	-9.1	-9.1	-5.5	-8.6	-11	-15	-14
-9.5	4.1	-10	1.1	-5.2	-4.6	-3.6	3.5	-9.2	9.1	-12	-0.45	-8.8	6.2	2.5	0.25	-9	3.9	-4.1	2	-8.1	-1.1	0.06	2.2	-3.5	0.97	-0.61	-3	-7.3	-4.2	-1.1	1.4	-9.1	-2.7	-2.4	-4.8	-6.3	-4.7	-5.7	-4.2	-0.96	-2.9	-5.8	-3.2	-7.6	6.5	-2.4	-5.2	-3.8	-10
-13	10	-12	8.2	-5.9	3.4	-5.5	9.6	-10	15	-4.9	5.2	-2.6	-1.6	2.4	-7	7.6	3.7	0.48	-4.3	8.3	-1.3	-2.9	-4.3	1	0.11	-4.2	3.5	-8	0.45	2.4	5.5	-2.2	-0.79	-5.7	-4.1	1	-0.7	-5.1	-2.9	-0.15	-2.2	0.8	5.2	2.8	4.7	4.8	-4.5	9.7	-12
-3	14	0.09	10	4	10	0.1	4	-13	14	-1.9	7.7	3.6	-4.8	-3.2	-1.3	-7.1	1.1	-3.3	-0.96	5.2	-0.63	-8.7	-2.1	3.8	2.9	-1.4	12	5.2	7	1.4	3.1	-4.8	5.3	2.8	5.2	7.6	2.5	3.3	8.2	5.9	3.7	-0.4	9	-6.1	12	-2.8	11	0.6	6.3
3.2	6.6	8.9	10	5.2	5.8	2.6	7	4.8	10	5.2	9.1	6.7	2	8	3.1	3.2	6.1	8	5.5	8.6	6.2	10	1.9	8.4	-2.6	9	2.6	8.7	7.1	3	-3.8	0.39	2.4	5.7	5.6	6.1	-2.3	6.2	-0.22	7.5	-6.3	0.75	2.7	3.1	9.8	-1.6	7	-1.8	11
13	-0.64	11	5.1	8	0.95	9.6	4.9	19	-1.8	14	6.6	7.5	-2.9	9.7	4.7	8.9	0.52	6	-4.2	18	9.5	6.1	-3.8	9.1	-5.6	11	-2.9	10	-2.9	1.8	-3.5	6.4	1	3.7	4.9	6.1	-2.5	2.8	-9.2	8.1	-3.2	8.2	-1.8	10	1	7.8	-5	9.2	0.5
11	-9.5	4.2	-6.8	4.4	-14	6.6	-5.7	17	-14	11	-4	2.9	-9.3	8	-0.75	8.4	7.9	1.9	-2	12	2.8	-0.7	-5	8.9	-11	5.4	-3	2	-4.5	9.5	4.6	6.3	-2.6	-0.11	-4.5	6.4	-3.4	2.2	-5	5.3	-4.3	8.1	-4.3	3.6	-1.3	6.9	-6.9	5.4	-6.8
5.6	-2.7	4.3	-6.1	6.2	-1.8	8	4.1	7.3	-9.2	14	-12	4.9	-2.4	4.8	-5.2	-4.3	4.3	1.5	-5.1	1.8	3.5	1.8	-0.67	0.97	-12	6.3	-0.52	3.4	-5.2	5.7	1.9	2.1	-5	-3.2	-7.7	2.3	-5.8	4.2	-4.1	-0.09	-3.8	2.4	-4.9	4.9	-3.1	6	-9.3	12	-4
-2	-3.8	0.2	-5.3	4.6	-10	-0.98	-0.98	-7.1	-8.7	11	-5	3.9	-6	-2.1	-1.1	-1.1	-2.8	-1.6	-6.4	-0.84	-7.7	8.6	1.1	0.82	-11	4	-1.4	4.1	-3.8	1.6	-0.32	4.7	-8.9	2.9	-8.1	0.03	-5.7	0.94	-6	6.3	-5.1	3.5	-15	4.4	-12	-6.9	-11	-0.34	-11
0.38	2.2	-0.24	0.97	4.4	-11	1.4	-1.4	-5.5	-2.4	3.2	-1.5	-7.5	11	-6	5.3	-3.4	8	-1.9	9	-0.64	-5.4	-4.9	5.4	-4.1	3.5	-1.8	-1.6	-2.9	5.2	3	-2.4	6.8	-0.87	-2.2	0.97	-0.62	-3.4	-3	4.4	-0.29	2.6	0.87	-1.9	-1	-3	-4.6	1.9	-9.1	-3.6
2.9	7.1	-0.45	6	-0.48	7.2	4	-0.33	-3.7	2.2	-7.5	5.1	-2.3	-0.15	-10	6.6	-3	4.7	-2.5	3.9	-1.7	-5	-12	2.4	-12	12	-9.4	9.2	-6.3	12	0.85	3.4	4.4	7.3	-3.3	11	-2.1	6	-3.6	8.5	-8	9.4	-8.6	5	-5.3	3	-3.2	5.8	-5.5	2.9
2	0.57	2.4	1.6	4.5	2.4	5.5	-0.74	-5.4	2.3	-2.9	5.8	-3.2	-1.9	-9.1	-1	-3.4	-11	-3.6	-5.9	-4.4	-9.6	3	-3.8	-13	-4.1	-3.9	-0.33	-2.5	-0.74	1.5	0.05	-1	2.2	-5.3	4.5	-7	-5.3	-2.2	-0.55	-7	1.6	-10	-2.8	-8.7	-7.1	-6.3	-5.5	-7.4	-3.4
10	8.4	7.4	11	6.7	14	10	12	10	14	6.5	19	8	17	1.9	7.9	0.92	7.8	-1.8	12	5.1	1.5	1.3	16	1.2	6.8	2.8	6.8	1.7	6.5	-0.68	2.1	3.6	2.8	-3.2	14	1.4	7.6	-0.62	6.3	-0.14	7.1	5.6	-2.5	3.3	-7	6.1	-0.38	6.2	-4.7
4.2	14	1.9	16	3.2	18	5	0.28	11	16	3.5	23	0.73	8	-0.5	7.2	-8	4.2	-0.59	7.3	0.25	9.8	-3.5	14	4.4	6.3	-0.84	6.7	0.39	7.2	2.9	2.5	5.7	8.2	-4.7	9.4	6.5	12	2.7	10	2.1	3.9	7.5	4.5	3.2	8.8	1.8	9.3	1.7	0.04
-5.6	-4.5	-0.55	-0.61	0.9	8.5	-2.9	-2.4	-7.2	7	3.1	-1.4	-1.9	-4.4	-0.99	-2.4	-6.2	8.3	-2.8	-5.1	-3.8	2	3.7	0.69	2.6	-1.6	-6.3	-3.7	-1.6	-2.3	4.8	-4.3	-0.05	4.8	-4.1	-3.1	0.83	1.6	-4.5	-0.5	-4.7	-3.1	0.56	5.1	0.64	4.6	-4.4	3.5	0.23	-2.1
-12	-8.3	-3.6	-5.9	-1.3	-6.4	-3.3	-2.5	-12	-2.3	5.2	-3.5	-9.6	-13	-4.8	-9	-7.6	-11	-5.1	-15	-6.1	-13	-7.8	-13	-5	-11	-5.5	-9.5	-5.7	-11	4.4	-9.7	0.54	-8.2	-1.3	-10	-3.3	-8.6	-3.7	-3.8	-5.3	-8.9	-1.4	-11	-5.4	-5.9	-2.3	-5.6	4.3	-14
-10	-11	-1.7	-3.3	-1.2	-5.5	0.19	-6.7	-8.8	-5.8	12	-4.9	3.5	-7.2	1.6	-11	0.8	-1.8	3.3	-14	-4.9	-20	0.9	-17	-4.1	-19	-0.8	-9.4	-1.1	-9	-1.6	-20	2.2	-7.2	2.2	-9.3	-1	-12	0.61	-10	-0.97	-9.2	-0.57	-9.2	-3.2	-8.5	-5.9	-9.3	5.2	-12
-1.6	-1.9	0.13	2.1	-7	-1.4	-0.69	-1.8	-10	6	9.1	0.04	11	-2.6	-3.4	-3.6	-7.8	9.4	-1.1	-2	-4.5	-8.9	0.41	-7.3	-1.6	-7.3	7	-5.6	1.2	-0.19	4.8	-2.4	0.3	-0.35	3.9	0.8	2.5	-8.8	-8.5	-7	0.84	-4.3	0.02	-7	-2.6	-4.8	-6.4	-8.1	0.08	-10
0.38	9.4	-2	8.3	-1.2	9.8	-3	6.5	-5.8	16	6.8	6.2	4.2	1.6	-5	-1.1	-0.13	3.9	-3.2	1.7	6.2	2.3	4.5	0.07	-1.7	1.1	10	-4.7	4.2	0.74	6.1	-0.76	2.3	7.6	2.3	0	3.2	-0.15	1	-5.4	0.88	0.8	1.6	3.4	-2.4	6.2	-2.6	-7.5	0.21	-4.2
-2.2	15	-7.6	17	-5.4	8.4	-9.6	7.3	-10	16	0.57	11	-10	9	1.4	6.9	6.3	7	-5.5	1.2	7.4	4.3	-4.3	8.3	1.4	3.5	7.6	4.3	5.4	7.4	-0.04	4.1	-0.43	13	-3.1	11	0.97	1.9	4.3	9.3	4.7	-1.4	0.08	2.8	-3.1	-0.48	13	0.19	14	8.3
2.1	12	2.8	8.7	-5.8	5	-3.1	-0.3	-8.6	6.4	8.4	10	-11	5.7	-6.4	5.9	-1.8	12	-5.9	11	8	19	-19	11	6.5	12	5	9.1	7.8	14	3.8	6.1	15	8.9	5.7	10	9.2	6.1	-1.7	13	9.2	4.5	-0.06	3.1	1.9	6.7	19	1.5	14	0.96
12	2.7	9.2	1.2	14	2.6	12	6	12	4.7	15	0.8	2.6	4.3	4.7	3	-0.26	-1.4	3	1.2	7.8	1.7	7.5	2	3.8	7.8	-2	6	1.8	6.2	-2.8	0.36	12	9.1	0.46	-0.85	3.1	8.1	-7.1	1.6	1.3	3.6	-0.28	12	1.3	14	4.1	4.6	4	9.3
-2.4	-3.3	-2.9	-1.4	11	1.1	3.5	0.71	3.2	-3.4	6.6	-4.7	-5.5	-14	-5	-9.1	-2.5	-2.5	-4.8	-11	-4.6	-3.2	-6.1	-11	-6.5	0.6	3.4	2.9	1.3	0.04	-2.4	-8.9	0.29	1	-1.7	-9.3	-2.9	-3.2	-1.9	-6	0.05	0.11	-2.3	5	2.8	5.7	-0.04	-0.96	-0.39	2.8
6.9	-4.2	5.2	-4.6	7.9	-6.3	4.4	-4.2	8.7	-12	9.3	-7.5	-0.35	-3.7	-3.3	-3.7	-1.1	-1.2	3.2	-0.43	0.03	3.2	2.8	-1.3	2.6	-2.6	-3.6	-6.5	-1.6	-2.7	2.6	-7.2	1.5	-11	1.2	-7.8	-2.3	-10	-8.8	-4.9	-0.38	-7.9	6.2	-0.36	0.56	2.7	-4.6	-5.7	-3.3	-9.3
1.9	5.8	1.4	-0.54	3.5	-7.4	-0.62	11	0.71	-4.1	7.2	-3.3	0.03	2.8	-6.7	0.73	-2.4	0.14	-4.5	0.88	-5.5	0.29	-4.8	-0.85	-5.9	5.8	-5.4	2.8	-7.9	-0.21	-5.1	-0.15	1.4	-6.5	-7.4	-2.6	-0.19	-3.6	-8.8	0.96	-5.7	-3.4	1.1	3.4	-1.6	6.8	-3.7	0.68	-9.4	-0.44
-7.1	0.46	-0.64	5.4	5.2	-0.26	-3.4	1.5	1.8	0.62	11	-0.67	-8.1	3.9	-2.5	5	4.6	5.2	-4.7	4.8	7	10	-7.8	7.1	-8.1	14	-7	9	-6.2	5.4	-6.2	11	2	4.4	-3	-3.8	-2.7	5.8	-5.1	15	-0.8	-2	1.3	11	0.67	10	-15	11	-7.7	17
2	2.7	2.1	1.1	5.8	3.8	6	-5	12	-0.48	17	-0.59	1.2	-1.8	5.9	4.4	1.8	11	2.3	-0.42	-6.8	4.2	13	-0.9	5.3	5.7	-1.8	2	-3.8	5.8	-0.38	8.2	2.8	5	8.8	5.4	1.1	1.6	-1.5	1.1	9.9	2.4	3.6	5.2	-2.6	1.4	-0.27	5.3	-4.5	8.9
6.7	-12	8	-10	8.8	1.2	9.8	-18	7.2	-14	6.5	-7.8	5.8	-6.5	3.9	-10	-4.8	1.9	0.97	-4.1	-14	2	3.4	-2.7	-0.1	4.6	0.26	0.11	-3.7	3.4	-0.99	-5	2	-8.3	4.7	-1.8	3.1	-0.66	-3.4	-7.1	0.8	-2.6	-0.54	3	-4	-3.1	-0	-4.7	0.72	-4
4.5	-4.5	7.5	-3.1	4.5	-7.2	8.5	-1.6	5	-8.4	8.3	-9.4	-3.3	-0.27	-4.6	-5.8	-2.9	2.3	-6.6	-5.5	-7	5.5	-3	-0.73	-5	-0.73	-4.7	-0.68	-4.5	2.6	-4	-0.52	2.9	1.4	0.89	-4.8	-5.7	-0.38	-10	-1.8	-3.5	-3.1	-0.38	3.3	-3.2	2.4	-8.3	-12	-8.1	-13
2.4	0.73	2.7	-0.08	7.9	-17	-1.9	4.1	7.4	4.4	14	-6.5	4.2	-2.5	3.5	-5.5	-4.7	1.1	-3.8	-9.6	-9.7	4.9	0.49	-6.9	-8.7	-7.9	-3.4	3.8	-3.6	-0.63	-5.1	0.95	3.6	0.61	-2.1	-8.4	-2.8	-1	-11	-6.2	-3	-3.7	-7.8	-2.9	-11	1.6	-1.5	-6.2	-3.4	-6.2
3.7	4.7	3.4	0.29	-1.9	-1.4	0.34	2.5	8.4	5.2	17	-3.1	2.8	2.6	-9.9	0.77	-6	0.49	-1.6	0.55	-2.5	1.7	-3	7.8	-8.9	1.8	-7	-1.4	-4.9	1.5	-8.9	-2.9	-2.9	1.7	-1.5	-3.6	-6.1	-1.2	-8.7	-3.2	1.4	-4.3	-11	0.81	-6.4	8.1	-4.7	5.1	-9.4	8.4
4.1	4.2	-0.46	3.6	-5.2	-0.55	5	3.5	8	0.5	11	-0.74	-4.6	5.7	-3.9	4.5	-3.3	-4.8	-3.4	9.6	-5.9	0.51	-2.8	4.4	-2.9	11	-6.5	7.7	2.3	2.1	-7.6	2.6	-3.3	1.9	3.1	3.4	-3.6	9.6	-3.5	0.11	-1.7	11	-0.62	12	-3.2	1.1	-11	9.9	-11	12
1	-4.9	-4.5	-6.5	-4.3	-18	7.4	-8.2	1.5	-9.3	-9.1	-8.4	-7.9	11	-5.9	4.3	-5.1	9.3	-7	5.8	-16	-2.6	-3.2	4	-3.3	4	-4.4	4	1.8	-0.94	-6.3	1.9	1.1	-5.6	-4	0.62	4	5.2	-5.8	6.5	-1.6	7.9	1.5	4.5	2.4	-18	-12	-2.3	-16	-4.7
4.3	-13	-0.25	-6.9	-0.94	-9.4	4.4	-9.6	3.1	-9.8	-3.8	-15	-4.2	-0.02	-6.6	5.4	-5.3	6.8	-0.93	5.3	-3.1	-1	-2.6	5.3	0.63	-0.18	1	1.2	2.5	-0.77	-0.02	6.9	-1.2	-5.5	-1.9	-2.7	4.9	4.9	2.6	3.3	1.2	5.9	2.4	-7.1	0.72	-22	6.2	-14	-3	-20
-5.4	4	-3.6	0.19	-11	-5.2	1.7	6.1	-2.6	8.1	-3.1	-1.4	-5.4	2.1	-5.8	7.5	-2.2	10	-6.4	8	-1.9	-1.2	-3	9.5	0.37	2.7	3.6	2.4	-2	7	-2.3	-1.1	-6.1	0.22	-4	-0.43	-2.4	3.9	0.85	4.9	-5.5	3.8	-2.5	-1.8	2.5	-6	-0.01	-1.5	3.7	-1.6
1.1	-2.7	3.6	-6.3	7.7	-10	5.5	-6.6	-2.6	-3	4.6	-3.1	13	-2.1	7.2	4.7	9.4	1.9	10	8.2	-0.78	-9.3	5.5	-0.82	-2.2	2.6	3.1	2	-0.08	-1.2	0.63	-1.8	0.17	-5.7	1.1	-6.2	-1.4	5.9	0.65	-0.07	0.6	0.44	1.3	-1	0.3	-1.1	-13	-10	-17	-2.7
23	-6.5	18	-6.8	16	-1.7	27	2.7	30	-9.2	21	-6.8	12	-0.6	18	3.1	1.4	-5.8	22	4	10	-5.7	6.9	0.29	13	-3.3	11	-0.28	6.3	-3.3	6.7	4.5	2.6	-3.4	7.2	-5.9	10	-0.3	5.3	1.2	11	-3	17	3	13	-1.1	7	-14	0.02	-11
18	-1.2	24	-0.93	17	-6.7	0.36	-0.68	20	-3.8	19	-2	6.5	6.7	11	-2.1	7.4	0.8	11	1.2	8.3	-7.9	4.2	-1.1	15	-2.6	15	-0.99	11	-6.4	16	-0.8	3	-4.6	5.6	-2.6	14	-4.7	16	-0.48	11	2.6	11	-2.1	11	-9.3	26	-8.6	14	-12
-1.9	-0.49	4.7	4.3	-2.8	7.2	-15	2.8	-6	2.5	-5.5	4.3	-3.2	-8.6	0.16	-7.9	8.7	-5.7	4.4	-3	8.5	-6.9	1.9	-9.2	3.7	-6.4	11	-1.6	1.6	-5.9	8	-6.5	3.8	-1.3	-4.1	-6.4	11	-1.3	14	-2.8	2.2	1.8	6.8	-3.4	17	-1	25	-4.5	19	-5.8
-18	12	-15	9.6	-13	6.9	-24	2.9	-3.2	17	-32	9.2	-18	-0.69	-7.9	-3.9	-40	1.2	-14	1.1	-2.3	6.2	-31	4.1	2.7	5	-5.6	8.1	-10	6.6	-0.08	5.5	6.1	3.7	-16	7	5.1	5.5	-6.4	6.9	-8.7	3.7	2.8	-1.1	14	9.4	-9.9	9.8	-19	15
-22	6.3	-24	9	-12	14	-23	4.8	-8.3	7.7	-43	7.1	-27	3.8	-32	8.2	-3.5	13	-30	12	-15	7.6	-37	10	-11	4.5	-3.9	4	-8.9	4.7	2.4	2.7	-8.2	4.6	-16	1.6	-9.7	6.8	0.43	6.5	-10	-2.2	-12	0.57	-11	7.2	-19	-2.8	-18	11
-31	4.9	-32	6.3	-25	8.7	-32	9.8	-16	0.59	-40	2	-14	-7.9	-17	5.4	4.6	6.4	-16	7.3	-13	3.7	-16	0.26	-11	3.9	-6.6	2.9	-11	2.2	-8.6	1.7	-17	2.5	-14	0.19	-11	5.3	0.47	2.9	0.49	2.3	-13	0.35	-9.3	9.2	-15	-0.15	-28	1.6
-27	-7.4	-26	-4.1	-29	3.3	-22	-0.81	-21	-15	-39	-6.2	-23	-2.5	-23	0.28	-12	-2.7	-27	-1.8	-17	-1.9	-25	-3.8	-22	-6.7	-11	0.37	-16	-3.7	-12	-9.4	-17	-4.9	-25	-9.4	-12	2	-15	0.39	-18	-0.32	-21	-7.5	-6.5	-5.6	-18	-4.7	-23	-2.1
-24	-6.7	-23	-5.8	-28	0.63	-24	-0.97	-22	-7.8	-39	-3	-13	-4.2	-18	-2.5	-12	-2.3	-24	-2.3	-17	-1.6	-28	-4.1	-18	-0.66	-8.8	-5.9	-11	-4	-5.5	-5.9	-12	-3.7	-17	-3	-14	-1	-11	-3.4	-17	-4.3	-20	-1	-17	-5.4	-26	-2.1	-34	-4.9
-21	-2.6	-22	-2.4	-20	-19	-24	-9.9	-17	-7.1	-27	-7.8	-12	1.4	-10	-4.6	-15	7.4	-3	-3.3	-13	2.7	-12	-6	-8.5	-5.7	0.77	-6.6	-6.1	-3.7	-6.3	-9.4	-15	-13	-8.6	-8.7	-9.8	-3.3	-2.1	-10	-8.2	-8.8	-12	-1.2	-16	-6.6	-7.4	-5.7	-16	-8.2
-11	-9.4	-9.2	-6.2	-9	-7.8	-10	-6.8	-2.5	-11	-17	-8.6	1.7	-8.9	-0.3	-1.6	-13	2	2	-7.2	-3.9	-0.76	1.6	-12	1.1	-8.4	7.1	-9.2	0.72	-8.8	3.8	-7	-5	-7.9	-1.1	-5.5	2.5	-7.7	0.54	-5.7	4	-9.7	-3.8	-9	-12	-6.9	6.7	-10	6.7	-8.7
-3	5.8	0.85	3.4	-14	0.34	-3.9	8.9	4.2	8.7	-6.7	6.6	7.8	0.19	13	-1.2	9.7	1.3	16	-4.1	1.3	0.7	16	0.3	19	-0.66	12	-4.3	12	-2.1	12	-0.91	2.8	5.8	11	-1.2	12	-3.1	9.1	-1.5	16	-1.4	8.2	3.6	-0.32	2.4	5.5	3.2	9.5	12
-4.1	1.4	-2.1	-2.7	-15	-14	-2.7	6.1	3.5	1.1	-6.5	-3.7	-0.83	4.6	6.2	3.6	-1.2	7.5	8.7	7.3	3.9	2.2	4.3	2.3	7.2	-0.42	7.6	1.4	7.9	-2	6.7	4.8	9.5	5.3	8.8	1.8	13	0.94	6	7	8	0.8	11	4	14	7.1	11	3.2	12	6.5
0.42	14	3.9	7.5	-7.6	5.5	-15	1.5	2.5	13	-5.3	17	6.2	-0.04	4.8	-2.8	15	5	7.6	-4.1	-0.7	7.2	14	-4.1	6	6	6.9	9.2	0.36	8.6	8.2	17	-6.4	7.7	6.9	9.4	4.4	7.2	8	19	3.2	6.8	4.7	-2.8	0.89	-2.2	11	21	9.1	21
-12	8.8	-10	6.7	-11	12	-19	1.7	-9.9	15	-16	8	-6.8	3.5	1.5	13	4.7	-27	2.1	5.5	-1.3	4.5	2.3	4.9	4.2	8.5	0.54	5.9	-3.1	6.5	3.1	7.2	-9.2	6.1	0.99	9.8	-0.99	5.6	4.7	9.5	-2.2	3.6	1.3	1.4	0.79	1.6	3.2	23	2.2	18
-12	-0.62	-13	-2	-20	3	-18	-1	-10	1	-22	-2.4	1.9	-2.4	2.7	5.9	-13	-6.3	11	-0.45	-3.1	-0.58	8.2	-2.1	11	-0.36	3.6	-2.9	4.2	3.7	-11	-2.7	0.77	3.9	-0.78	2.5	4.3	0.47	3.1	-7.5	0.92	0.57	7.8	5.3	9.3	-3.9	3.4	-2	5.6	0.09
4.9	-0.81	1.5	-3.8	-1.7	6.9	4.5	-6.4	6.1	-7.2	-4.1	-1.3	8.3	2.4	-0.27	0.31	5.1	0.33	3.2	-2.5	0.41	11	2	2.6	8.4	6.8	0.73	-2.4	7.5	3.4	-2.2	1.7	2.5	3.1	3.3	7	9.1	-5.5	-2.5	2.8	6.3	-4.1	8.1	3.3	8.2	7	10	0.81	7.1	1.6
5	-0.58	0.67	1.4	-0.09	4.6	5.8	5.5	4.7	6.2	-9.8	4.7	0.03	8.6	-8.6	2.1	-0.37	-6.3	-9.1	3.6	-9.4	12	-4.1	8.9	2	6.2	-2.9	8.7	-2.9	5.5	-2.8	4.2	-2.6	5.9	-4.6	4.9	0.36	2.2	-2	-1.3	-4.5	5.3	2.1	-0.26	-4.4	6.6	0.37	1.6	1.9	3.4
-1.8	8.1	0.56	1	1.6	3.6	-1.4	5.6	-3	7.1	-13	-2	1.2	-0.43	2.9	-0.74	-2.4	3.2	4.9	-3.8	5.1	6.6	5.4	5.2	6.9	-2.1	7.7	-3.7	7.3	-0.94	0.82	7.9	-4	7.3	4.5	-3.3	6.2	0.54	2.4	-6.2	1.8	-2.1	3	3	-5	4.8	-2.5	7.1	-3.2	7.2
6.7	1.9	6.1	-3.3	4.7	-1.1	5.3	2	15	3.4	2.9	-1.6	-0.93	-7.9	6.2	-4.6	23	1.7	4.6	-4.8	18	1.5	6.8	-2.5	13	-5.7	2.5	-5.5	4.3	-8.2	2.6	2	2.9	0.14	2.6	-8.6	4.8	-5.9	4.7	-11	6.3	-7	7.1	0.39	13	1.3	15	-1.7	19	-0.51
7.6	-5.4	11	-5.3	2.1	-3.5	-6.2	-3.4	7.1	1.4	0.7	-5.8	3.8	-2.5	13	-5.1	12	-2.2	17	0.15	17	-7.1	10	-2.8	15	-5.5	6.8	-4.7	5.9	-3.7	11	-9.5	8.2	-5.7	8.7	-3.7	6.2	-6.3	10	-2.7	6.6	-10	9.6	-1.2	8.6	1.9	14	-7.2	14	-7.6
14	3.6	9.3	0.42	-4.5	4.3	7.7	0.27	20	-1.1	-4	2.2	4.2	0.54	14	1.6	7.2	-3.2	18	0.7	17	2.7	8.5	0.5	20	1.8	14	-0.83	11	0.63	6.1	-2.6	0.68	-1.1	14	0.97	7.9	-0.51	13	1.5	11	-0.18	14	-0.8	10	8.8	4.6	1.9	5.2	-5.2
0.16	0.55	4.6	-3.8	4.8	-10	-12	-6.5	6	-2.5	-0.36	2.6	15	-3.2	17	3.1	14	-4	12	4.3	8	2.2	7.8	1.4	15	1.9	12	-0.16	10	-1.2	2	-1.3	6	-2.5	3.8	-2.9	10	0.55	12	1.7	8.2	5.5	15	-0.76	20	-2.5	13	4.9	13	2.3
-4.5	-11	-0.18	-8.2	3.6	-17	-4.8	-12	6.7	-12	-9.3	-2.8	7.3	-3.7	6.3	-3	14	5.2	6	-2.6	11	0.86	13	-5.7	5.1	-1.6	2.9	-7.3	2.8	-1.5	4.5	-9.2	0.25	-5	-2.3	-0.12	2.8	-0.8	3.2	3.9	-4.4	2.3	3	-0.34	16	-6.7	11	-8.7	12	-12
-0.37	5.1	-4.8	10	-13	5.5	3.8	3.2	1.4	-0.35	-13	8.3	-0.88	4.4	1.5	-1	7.1	1.9	3.8	2	5.3	2.4	4.2	4.4	8.9	0.66	-4.2	6.8	-3.9	4.3	-2.9	0.15	-4.7	0.62	-2.3	3.1	-0.48	-0.9	-4.6	6.3	-5.1	4.4	0.2	1.5	3.6	-4.7	6.9	6.3	1.3	-1.1
-7.7	6.9	-6	12	-16	2.2	1.6	13	-5	7.1	-5.8	8.9	-2.5	12	-0.89	3.5	8.1	4.4	0.31	11	0.88	4.2	2.2	13	8.7	-3.8	-0.68	4	-0.38	2	3.9	9.4	-2.2	-0.4	1	1.9	-1.9	3.3	-3.5	6.3	-2.8	4.6	7.9	-1.8	7	1.3	3.2	9.2	-2.4	8.9
-0.74	0.55	-4.3	3.6	1.2	-1.9	-0.71	-6.5	-5	0.74	-3.3	5.9	3.4	8.7	-5.2	0.4	-8.7	16	-1.2	4.5	0.06	4.2	-1.5	2.4	-4.1	2.6	-4.9	3.3	-1.4	4.4	0.71	8.1	0.46	10	5	7	-2.5	-2.6	-0.44	8.9	2.7	3	0.04	0.25	2.2	8.1	-6.2	7.3	-8.4	7.3
4	6.6	4.1	7.7	-1.8	8.5	4.6	-2.8	2.6	8.9	-1.7	9.9	-7.1	0.64	1.9	3.3	9.8	-3	1.5	2.5	12	12	5.6	-0.23	0.45	14	0.44	8.7	1.2	8.9	4.6	5.3	2.4	14	1.4	12	5.1	6.9	7.1	8.6	2.7	4.7	0.67	9.6	7.3	18	-3.6	14	4.1	18
-1.1	1.3	4.5	-0.46	4.8	-2.3	-3.6	-5.1	7.4	9.7	-2.2	3.8	0.76	-0.02	5	5.7	6.1	3.2	-1.4	7.4	12	5.1	5	3.5	3.8	12	11	5.6	2.3	7.5	14	0.71	4.4	1.8	2.6	3.5	5.5	7	15	9.6	6.7	8.3	5.6	8.1	3.9	7.8	3.5	12	-1.7	14
-3.6	0.93	-0.94	0.27	-2.9	-2.4	-3.5	-2.5	-3.9	1.4	1.3	5.1	0.18	-8.1	0.63	-2.1	3.4	4.8	-5.7	-3.9	2.5	-4.8	2.8	0.67	2.2	-0.2	-0.13	-5.4	3.2	-0.22	1.3	-5	-0.1	-6	3.3	1.2	-1.3	-0.45	8.2	6.2	-0.08	0.82	3.4	-0.13	1.9	2.1	8.8	0.41	2.3	-0.16
-5.8	-6.8	-0.62	-1.7	-4.5	5	5.4	3.2	-5.9	-6.2	7.9	7.1	-6	-12	-2.4	-3.4	-0.38	0.41	-5.7	-8.9	1.2	2.4	-5.6	-12	-6.6	-0.17	-3.2	-0.01	-3.5	0.14	-5.2	-9.9	2.7	0.08	0.36	-1.6	-4.5	-0.47	-1.6	-4.6	-2.1	1.6	-0.5	6	2.6	5	3.5	-4.6	1.2	-7.2
-2	-7	-2	-2.7	9.6	9.8	-1.4	0.48	-4.8	-2.1	6	4.7	-7.6	-7.4	-4.4	-12	-4.1	-7.2	-13	-16	3.4	-4.3	-5.2	-14	-5.8	-10	1.4	-1.2	-0.46	1.1	-0.09	-12	1.6	-0.83	-4.5	-2.7	-1.8	-11	-0.55	-8	-2.4	-5.5	-0.39	-5.2	-1.4	3.2	-4.2	-3.8	-1.4	0.55
-5	0.38	-1.9	-1.6	8.4	2.2	-2.7	4.9	-15	0.31	0.35	4.2	5.6	4.8	-2.7	2.2	-1.8	-14	-3.4	0.26	-0.08	1.3	0.3	6.8	-4.8	-1.4	1.4	-4.8	-2.5	3.4	-1.3	-6.8	-3.8	0.42	-1.2	11	-3.9	-5.1	-4.7	-3.2	-4.9	-0.85	-6.8	-5.8	-12	-4.9	-15	1.2	-14	0.02
-2.9	-6.3	2.3	-8.1	3.5	-4.4	-0.12	-4.2	-9.2	-7.4	-0.17	1.5	1.2	0.46	4.5	1.9	8	-2.5	0.48	5.7	5.5	-2.7	1.2	2.5	4.8	0.69	-1	-7.4	-1.3	1	2.9	-4.2	3.9	3.4	2	8.4	1.6	-2	0.59	0.31	-1.1	7.9	5.7	-5.7	8.1	-4.9	5	6.3	1.9	7
-2.2	-11	-6.2	-11	-8.7	-5.2	0.78	-7.5	-5.7	-14	-12	0.5	-1.6	-7	-1.2	-7.8	-0.65	7.4	-1.7	-9	-1.8	-7.3	-5.3	-9.7	-7.3	-8.9	-5.9	-11	-3.1	-0.32	-5	-7	-1	5.2	-9.2	4	-3.1	-6.5	2.9	4.1	-6.6	1.2	-6.9	-5.2	6	-1.9	0.14	-5.4	3.9	-3.3
-0.94	-2.1	-5.6	0.47	-4.1	8.5	-1.9	3.8	-6	-5.4	-6.9	4.8	-10	-4	-9.6	-3.6	-0.07	7.6	-11	-5.2	-1	4.1	-4.6	-2.8	-12	-7.8	-7.1	0.44	-8.5	-4	-2.6	-3.9	-0.81	-0.18	-11	2.2	-3.7	-1	-4.2	-1.1	-4.9	-0.16	-12	-4.7	-6.8	-3.5	-7.7	-4.1	-4	-2.5
-6.7	0.86	-3.1	-1.3	-0.83	5.5	-3.9	-4.9	-6.8	1.1	-4	1.6	-1.2	-3.1	-6.4	-1.3	-12	-3	-6.4	-4.2	-7.7	-7.9	-5.1	0.22	-12	-3.7	-0.99	-6	0.36	1.1	-2.3	-2.6	-6	5.8	0.94	7.8	-6.7	-6.3	-1.7	-1.6	-4.8	-0.36	-6.8	-1.3	-12	-0.23	-6.4	3.8	-13	3.5
3.5	9.4	-1.7	6.3	1.6	13	1.1	0.68	-4.1	8.1	0.92	8.9	-4.7	-0.49	-2.3	-4.5	0.52	-7.7	-3.2	-4.6	2.1	-0.14	-0.13	-1.9	-7.9	-1.4	-6	1.3	1.4	5.2	-1.3	2.6	-1.6	9.4	-2.3	9.9	-5.2	4.9	-3.2	4.5	-3	1.1	-2.3	11	-6	3.6	-7	3	-7.5	4
9.1	-5	1.5	-1.5	-4.9	2.9	8	-4.7	0.72	0.35	2.7	-6.5	-1.5	2.1	5.9	-0.64	12	11	8.1	2.3	3.8	2.7	6.3	2.9	3.6	-3.6	1.4	-0.2	2.8	-2.9	1.6	0.03	-1.2	-3.7	7.6	-3.2	6.6	2.9	0.54	5.8	6.9	3.5	-1.5	-2.3	-4.7	-1.3	4.8	-13	9.7	-14
-4.2	-2.7	-3.4	-4.6	1.4	0.5	-8.1	0.92	-16	0.71	-3.1	0.46	4	1.1	7.4	-3.1	-1.9	-1.5	5.5	4.8	17	-12	10	-2.6	4.9	-4.8	9.8	-0.83	6.9	-4.6	6.4	0.92	-1.4	-2.3	6.6	3.8	5.6	0.95	2.7	4.9	5.9	3.2	-0.7	-1.6	-1	-3	-4.7	-6.2	-4.7	-6.8
4.9	-1.3	4.8	-1.1	4.5	5.4	1.3	8.3	2.6	1.8	7.4	4	6.5	-0.25	5.6	-10	-0.5	-4.7	7.3	5.1	12	-15	7.8	-8.3	7.7	-0.37	7.4	-7	8.1	-4.3	8.4	-2.4	2.7	-0.84	7.7	3.8	1.8	-0.89	1.9	-6.9	6	1.7	1.2	4.1	9.2	-1.4	7.9	-14	10	-9.7
0.83	-0.72	1.3	-4.4	1.9	6.1	2.4	7.4	11	-5.3	-1.7	0.68	2.9	-2.7	9.3	-6.6	9.2	-5.1	5.7	-4.6	13	-9.9	6.3	-14	7.9	-7	3.2	-3.4	-3.8	-1.1	-1.8	1.2	-2.5	-2.1	3.1	2.7	0.29	-2.7	1	-3	0.93	-1.8	4.9	2.3	2.3	-1.3	9.1	-15	9	-16
0.46	8.1	0.61	2.3	3.8	4.7	-2.7	11	-5.9	10	-1.8	-1.2	4.3	-3.6	-4.3	-1.3	-5.3	-14	1.2	-4.8	-2	-6.6	-3.9	-1.9	4.9	-0.18	-1.9	5.5	-3.6	2.2	2.6	7.3	-4.9	-0.16	-1	-2.1	-5.6	8.3	0.72	-1.9	-4.8	3.8	-4.8	-0.38	-12	1.5	1.2	3.1	3.6	11
-0.41	9.3	0.03	3.5	0.33	7	-0.19	1.5	-4	14	1.1	-1.8	-1.9	-0.67	-3.3	-0.92	-8.2	-0.7	-2.1	-3.1	7.7	-1.6	1.9	4	-1	-6.7	-7.9	1.1	-3.3	2.5	-7.1	0.57	3.2	-6.9	-0.47	-11	-0.88	-5.1	-0.76	-3.6	-0.79	-1.7	2.8	-10	3.7	-8.6	-4.3	4.9	1.2	13
3.3	1.7	-1.1	1.9	-3.3	5.6	-1.5	-0.48	-4.1	6.7	1.1	1.5	8.3	-2.8	2.6	8.8	5.8	-22	8.5	7.4	5.3	17	5.7	-1.5	-5	13	-3.3	14	-7.2	9.4	-8	2.8	-0.83	6.9	-0.8	3	-2	10	-6	13	-3.2	2.3	-6.1	4.5	-3.3	12	-2.1	7	-5.8	7.1
0.78	-3	4.2	-5.3	15	4.2	3.5	-4.8	0.21	-6.7	2.5	-4.4	1.9	-0.99	2.3	-3.3	5.3	-10	-5.8	-9.9	-1.3	-9.5	2.8	-7.2	5.8	-6.2	-2.5	2.7	-1.4	-5.7	-2.5	-3.5	-1.7	-4	-1.6	-8.4	-3.4	-2.6	3	-4.9	-0.62	-4.5	1.6	-6.8	4	-2	-4.2	-0.17	5.9	-1.3
-1.9	-2.2	-3.2	-5.7	6.3	-5.8	-0.13	-1.6	-4.4	0.16	-3	-2	-2.9	6.7	-2.8	-0.37	-0.89	-5.9	-7.6	-4.4	-0.83	0.93	-2.7	3.1	-0.12	-0.41	-1.6	-5.8	-4.8	-5.6	-4.5	5.5	-2.7	-3.6	-8.5	-1.3	-1.8	-3.3	-2.6	-5.8	-1.3	-1.9	5.8	-2.4	-1.2	-13	-1.6	6.9	3.6	0.52
1.7	-3	1	-6.4	-1.4	-8	5.7	-8.2	2.8	-0.74	5.3	-13	2.9	4.3	-7.7	6	-5.5	10	-4	5.5	-8.5	-1.1	-5.3	2.3	-6.5	-0.06	-12	-3	-1.3	-1.9	-9.6	1.8	-2.9	-0.96	-2.7	-5.7	-4	-0.12	-1.2	-6.7	-6	-0.11	-4.5	-3.3	-3.9	-0.94	9.4	3.5	9.5	8.4
-0.76	-1.4	-4	1.6	-3.2	0.05	3.3	1.3	-1.1	5.6	3.7	-6.5	7.2	-0.41	3.2	-1.9	-7	-0.93	9.4	-3.5	-5.8	-5.1	-0.06	-7.7	2.3	2.1	-5.3	-2.5	-4.1	-3.7	-12	-1.3	-0.78	1.4	1.6	-2.9	0.8	-1.1	-4.9	2.2	1.5	-1.4	0.9	-3.5	-5	2.3	-2.8	-4.5	1.1	-3.6
-2.6	-6	-4.5	-1.6	-3.2	2.7	5.7	0.89	0.65	0.66	3	-2.1	-0.72	-13	-0.85	0.57	0.83	-3	5	-5.2	-6.6	-5.2	3.1	-5.2	3.8	-7.2	-3.7	-6.1	2.8	-9.7	-4.1	-0.69	6.3	-0.48	5.2	-4.3	0.14	-1.8	-3.1	-2.8	-0.92	-3.8	5	-1.1	0.72	0.04	2.1	-9.8	2.8	-12
-3.3	1.2	-1.8	4.8	-4.1	6.6	-1.2	8.8	-12	-1	1.6	2.7	-12	-8.4	-1.4	-1.4	-1.7	5.7	-3.1	2	-7.5	4.5	-6.7	-0.15	-1.9	-2.2	-4.9	-3.7	0	-4	-5	1.9	-3.6	0.45	-2	1.9	-5.7	-6.2	-2.3	-4.2	3.3	-2.7	-7.4	8.7	0.63	2	-11	-1.2	-8.1	1.1
1.2	11	2.8	4.7	-0.75	-0.38	3	15	0.37	9.6	5.4	0.32	-0.11	3.1	4.1	4.5	6.4	9.1	-1.3	1.3	1	0.45	-1.7	5.2	-0.03	2.3	2.4	2.4	5.3	-2.1	1.4	3.4	-7.1	0.42	0.77	0.96	2.2	-1.6	-1.5	-3.7	2.6	-1.9	-3.4	7.6	-4.3	5.8	7.8	2.8	2.5	6.6
-0.71	0.42	3.1	2.6	2.5	0.72	3.2	-4.3	0.53	-0.94	10	1.5	-4	3.3	9	3.5	4.5	14	2	0.22	-1.8	-0.3	7.8	5.1	-0.51	8.9	5.4	2.3	6	-1.9	8.3	5.2	7.7	1.9	3.4	0.48	5.7	3.8	1.9	-0.87	7.3	0.13	3.6	8.7	1.8	7.2	4.9	7.2	10	5
0.85	-6.8	0.55	0.49	0.13	-13	2.8	-4.7	-0.31	-7.5	8.7	-0.79	0.34	2.1	-2.7	1.3	-11	-2.3	-4.6	-2.1	-12	-0.65	-4.1	-0.31	-7.8	9.8	-2.6	-1	-2.1	5.3	-1.9	2.2	1.7	1.4	-3.4	1.9	-0.54	0.68	-7.2	5	-6.1	2.2	-7.2	9.1	-7.2	7.2	-12	5.2	-6.3	1.3
2.7	-2.5	3.1	-4.1	5.5	-7.8	5.1	-7.2	0.48	-12	8.4	-3.6	8.1	2.4	-3.3	-0.39	-3.2	0.4	-0.69	-0.43	-3.1	4.2	2.4	-2.8	-6.3	-0.95	-1.7	4.9	-1.6	1.9	-0.15	-1.4	0.66	-0.19	4.9	-2.3	-0.9	3.3	-5.1	-1.3	-3.6	1.5	-8.1	-2.5	-7.5	-4.2	-0.94	-5.1	4	-11
12	-2.9	7	0.24	9.5	-5.7	5.9	-4.8	9	-4	9.4	-0.63	11	-0.23	2.7	0.24	0.39	-3.7	4.9	1.6	5.2	-1.4	9.5	-3.6	-0.25	2	0.53	-1.9	0.84	1.7	0.26	-1.1	4.1	-4.1	3.4	-3.9	1.2	3	0.41	-9	2.4	1.1	0.6	-4.9	-2.2	-3	8	-1.2	10	-5.3
5.8	3.2	5.4	1.9	7.8	6.7	2.2	2.5	7.4	5.3	5.9	-1.8	8.9	4.9	0.79	2.4	-1.1	-9.9	5.4	0.51	-9.9	-0.02	-0.53	4.4	-0.5	0.24	-3.9	-2.1	3	-2.2	-1.1	-1.8	8.5	-0.16	0.95	-3.9	-0.32	2.6	5.5	-4.7	-1.5	2	3.9	0.42	1	-8.8	-3.5	7.1	-5.8	3.7
0.45	-0.01	4	-2.1	10	-14	0.47	-5	1.9	-6.4	6.3	-13	0.66	-1.5	-1.9	-0.58	-1.7	-5.6	-3.8	0.26	-7.2	-3.5	-2.1	3.7	-4.2	-6.3	-1.8	4.4	-1.8	-0.65	0.19	0.92	1.4	-6.2	-1.2	-3.5	-4.9	0.87	-2.4	1.7	0.05	-6.3	-5.9	-10	-4.9	-13	-11	-0.13	-12	-5.8
2.2	-0.55	2.4	-1.7	9.1	-10	2.2	-2.3	3	-12	14	-9.5	-2.4	-0.74	3.5	4.2	-4.8	1.5	1.6	6.1	-0.65	3.4	2.3	2.2	-7.9	-2.3	0.46	-5	2.8	-3	0.25	2.2	-0.99	-5.2	-0.53	-4	-2.5	-3.3	-2.6	-3.9	-2.6	-6.1	-0.91	-0.9	-3.3	-5	-5.9	-5.3	-2.1	-8.3
13	-5.7	11	1.6	7.4	5.4	13	-4.6	10	-4.1	12	3.4	2.3	4.2	2	1.2	1.3	2.7	-1.3	3.2	-7.9	1.1	-1.5	5.3	-5.4	4.2	3.4	0.11	3.6	-0.62	2	1.5	3	-0.31	5.7	5.4	-2.5	-1.8	4.1	0.42	-2.5	1.8	2.1	-3.9	3.8	-0.93	1.2	-1.7	1.4	0.64
17	-0.59	13	2.6	13	5.5	22	-0.75	17	3.1	16	1.5	-5.4	8.9	-3.6	0.36	-0.64	6.5	-2.8	1.7	-0.03	2.8	-10	14	-4	1.4	-3.4	7	-4.6	-3.9	6.3	0.8	4.2	-5.4	0.89	-1.6	-3.6	4.4	-0.81	3	1.2	0.3	2.6	-2.4	3	-0.2	4.6	4	-0.15	5.5
[truncated: 952 more columns]
