# Supplementary material for: Dyslexia on a continuum: A complex network approach
Source: PLoS One. 2018 Dec 17;13(12):e0208923. doi: 10.1371/journal.pone.0208923 (PMC6296514; doi:10.1371/journal.pone.0208923)
Supplement: S1 File — Detailed information about the archive contents is provided in the included README.txt file. (TGZ) [file pone.0208923.s001.tgz › FS_658_VV_run_1.csv]

0.54	-0.52	-29	18	-22	13	-18	15	-23	21	-40	24	-25	14	37	7.8	35	-6.6	32	11	32	1.5	29	-15	32	-12	22	7.4	20	-10	8.7	-2	11	-2.3	27	6	9.4	-12	8.6	-2.6	26	4.5	20	2.5	10	-13	8.5	-15	27	-1.3
0	-4.8	17	-21	18	-11	12	-38	28	-22	24	-19	19	-12	-0.5	-36	-11	-12	9.7	-9.9	-10	-25	-9.7	-48	7	-1e+02	25	-46	0.95	-90	0.6	-49	-1.8	-45	14	-57	1.8	-97	16	-58	7.2	-73	9.4	-69	7.8	-85	16	-69	11	-35
-0.13	-4.6	-8.8	-93	-4.4	-77	-3.4	-91	-6.2	-87	1.3	-1.1e+02	-1.2	-62	-2	10	4.9	4.9	6.9	-6.7	2.3	-0.25	-6	35	-3.1	26	14	-26	-8.3	-14	-1.4	-18	3.9	-22	0.44	-34	2.8	-5.7	6.4	3.9	6.5	-4.8	12	-39	11	5	1.6	-5	-2.6	14
-1	0.99	-11	53	-18	40	-8.8	37	-17	23	-9.2	6.7	-12	42	1.6	-72	-2.8	-70	-4.7	-70	-0.69	-21	-1.3	-68	-10	-49	-13	-35	-9.8	-56	-4.8	-74	-2.6	-60	-4.4	-70	1.9	-45	-1.6	-68	6.3	-61	-17	-34	6.3	-67	-3.9	-68	-14	-72
-1.1	-0.07	1.1	-27	-3.8	-20	-6	-12	-11	19	1.4	1.5	-8.2	8.8	-6.4	13	-11	37	-1.5	25	-8.2	47	0.82	22	-5.5	40	-8.7	13	-6.5	7.5	-2.5	12	-5.3	-4.5	1.1	3.5	-5.9	-4.9	-0.27	16	-1.8	18	-10	9.4	-0.97	14	-4.9	4.3	-10	22
-0.39	-5	-4.3	-32	-2.7	-28	-7.1	-34	-5.6	-29	-2.4	-28	-6.9	-13	0.24	-50	3.3	-55	11	-63	-1.9	-49	2.7	-49	-1.1	-39	7.1	-47	-3.9	-34	5.3	-53	-2.9	-69	4.7	-44	-0.5	-39	4.4	-23	7.3	-35	8.9	-64	2.5	-26	1.5	-31	-3.9	-82
-0.55	-1.4	-3.9	-40	-0.19	-50	-10	-45	-3.5	-70	-0.79	-63	-0.93	-62	3.1	1.8	5	-24	7.7	-6.6	0.85	-22	6.7	-17	-4.1	-3.9	4.5	19	-3.8	9.4	2.4	-9.9	-5.8	-0.91	-2.1	16	-0.85	8.4	-5.7	-8.4	3.3	-0.35	3.9	30	-3	-0.91	-2.5	-3	-1	-1.6
-0.6	-0.31	2.5	16	4.3	-5.8	0.36	1.4	1.5	12	5.6	14	6.7	9.2	5.3	13	-0.47	27	8.2	28	6	4.6	8.8	27	3.9	18	2.7	31	3.3	18	3.8	25	2.6	9.1	7.1	3.7	4	15	3	14	3.4	33	0.86	21	0.74	29	0.24	24	5.7	32
0.43	1.4	15	17	8.6	5	7.4	15	2.5	11	16	21	10	3.1	-1.1	9.7	-3.8	30	5.1	22	8.7	6.5	1.9	8.1	11	9.4	6.9	20	14	17	6.3	11	11	21	11	6	10	15	8.9	12	4	23	8.6	27	6.8	24	4	20	13	14
0.3	3.2	3.7	-28	12	-46	2.6	-25	7.2	-32	-2.6	-24	5.6	-42	-1.2	9.5	1.5	15	2.5	19	11	22	3.3	19	-9.4	17	-15	8.8	2.8	16	-4	11	5.5	17	-7.6	11	-5.5	10	-5.7	9.8	-8	13	-6.9	17	-7.9	15	-6.1	11	4.6	27
0.18	0.83	3.9	-7.8	2.1	-2.4	-0.55	-23	-2	-16	1.7	-13	-7.2	-15	14	-16	14	7	11	13	13	-0.53	15	15	4.5	2.5	5.3	-0.29	-2.9	5.2	6	-2.5	4.9	4	4.6	5.3	0.67	-6.2	-3.1	-8.4	3.1	-3.1	-2.2	1.1	8.6	1.8	-0.88	-10	20	4
0.94	0.74	-5.8	15	1.1	25	-3.6	7.6	1.1	14	-1.1	16	-3.2	13	6.9	34	3.6	19	8.3	13	-0.44	17	9.9	14	14	12	8.9	9.1	9.9	3.4	6.6	12	7.8	18	14	17	11	14	12	21	12	26	5.3	16	13	27	13	10	16	39
0.57	-2.2	-0.45	-28	0.27	-31	0.45	-25	6.5	-13	4	-14	1	-27	0.61	-21	1.3	-3.6	-7.3	-26	13	-20	9.3	-22	9.3	-22	-2.3	-17	13	-35	-1.9	-17	16	-25	7.9	-43	0	-21	6.2	-32	1.9	-24	2.5	-25	3.5	-14	2.2	-6.2	13	-47
0.43	-2.4	-5.3	-11	0.55	-11	3.1	2.3	7.2	-0.29	0.75	-2.3	1.2	-10	-5.5	-24	-1.4	-22	-6.2	-30	-2.2	-7.9	-6.1	-11	2	-31	4.1	-32	8.1	-24	3.7	-36	8.9	-18	4.9	-18	5.7	-28	7.7	-32	0.07	-36	5.1	-33	3.1	-36	3.5	-26	0.99	-37
0.35	-1.2	1.5	-7.1	-0.93	-7.5	4.8	4.4	-0.35	2.8	1.9	4	1.5	-7.6	-4.1	6.4	0.44	-2.5	-2.5	-4.1	-4.3	-13	-7.4	-6.3	-2.8	-10	-1.7	-12	0.11	-6.6	2.5	-9.3	0.75	-1.3	-3	5.8	1.2	-5.7	3.1	2.5	-2.6	1.7	2.1	4.3	3.2	-9.3	0.72	-20	-2.4	6.4
0.42	-1.2	1.4	-5.6	-3.4	-0.44	1.7	-4.1	8.4	1.8	3.2	0.89	3.3	0.47	-0.39	-19	-0.22	-12	-11	3.9	-6.5	-25	-5.5	-27	-0.03	-12	-8.2	13	3.4	-7.3	0.12	7.1	2.9	-14	-2	-13	-4.2	8.7	-0.95	6.9	-3.7	-2.4	4.3	9	-1.1	7.4	-3.1	11	-2.7	-15
0.74	0.26	4.1	-0.73	-5.2	-2.3	0.68	2.5	7.8	-1.9	4.8	12	0.02	-2	-0.89	1.2	3.4	6.1	-0.47	6.5	-5.1	18	0.55	14	-2.1	18	-2.6	-9.9	3	21	3.9	-7.2	2.6	14	3.6	8.8	1.3	4.9	6	7.1	0.11	-4.6	-5.2	-5.7	-0.13	-2.9	1.1	7.6	-2.9	-0.26
0.66	0.39	1.8	8.9	-3.9	11	-0.67	13	6	8.7	4.2	12	-3.1	5.4	-1.3	10	3.7	-4.5	-3.1	-0.37	-1.2	-4.5	2	4.2	-0.07	4.9	-0.57	1.7	2.4	6.7	5.3	9.7	2.4	13	2.6	5	4.6	11	11	15	2.2	11	-4.7	4.4	2.8	13	3.7	16	-7	11
0.38	0.83	-3.5	1.5	-2.2	7.8	0.54	2.9	0.62	15	-1.2	9.3	-1.1	4.6	-6.4	8.3	-0.19	7.1	-5.9	5.2	-0.75	10	-2.4	14	1.3	15	-5	4	-1.4	18	-0.88	6.3	-3.1	12	-1.8	5.6	-3.3	11	4	6.6	-5.3	6.4	-2.9	5.5	-0.44	7.7	-0.43	1.3	-5.8	11
0.4	0.62	1.3	-4	0.03	0.25	5.9	-3.8	2.9	-1.3	3.2	0.68	0.56	-0.41	1.2	6.2	0.66	-3.9	-4.1	-0.71	-0.2	-0.03	0.74	7	-3.8	8.1	-2.8	-0.57	1.4	13	0.26	8.2	3.9	6.7	-2.5	12	1.5	12	5	2	0.93	-1.9	6.1	4.6	2.8	9.2	1.6	5.5	-3.3	5.7
1.4	1.1	7.7	2.1	6.8	2.8	14	8.6	7.5	-0.14	2.8	1.2	7.9	1	8.5	9.4	16	12	7.7	3.3	5.5	-2.9	4.3	7.3	0.68	7.4	-2.8	6.7	2.6	11	-0.18	12	1.7	13	-4.4	10	1.9	13	5.9	6.9	6.4	12	6.5	4.9	5.2	8	4.9	7.8	2.6	12
0.44	0.79	-14	6.3	-17	6	-20	7	-21	6.1	-21	8.9	-14	6	0.33	-1.2	15	2.7	17	2.8	-4.8	-1.3	-0.23	-2.2	1.3	12	-7.2	5.4	-9.1	12	-1.1	18	-6.9	10	-12	16	-13	12	-7.2	6.6	-2.2	14	-11	6.3	-9.2	14	0.78	15	-7.5	9.1
-0.46	0.64	16	9.1	-7	9.3	11	4.6	8.4	14	25	6.1	-1.5	12	-2.9	6.8	4.7	6	-1.4	-1.8	-12	5.2	-15	0.97	-13	5.6	14	7.8	-9.4	9.5	8	15	-9.1	4.5	5.2	12	-0.64	14	-2.6	7	2.5	7.8	17	6.1	-2	3.1	5.7	12	-14	-3.3
2	0.85	15	24	20	19	18	17	18	21	24	20	16	23	13	6.7	18	-1.1	10	6.4	13	12	18	11	4.6	13	11	4.7	6.2	19	2.8	12	9	15	6.7	7.1	8.2	12	2.5	14	8.9	3.5	17	9.1	6.5	11	4	21	17	3.5
0.46	1.1	-5	28	-2.1	20	-5	34	-1.4	23	-7	37	-1	24	5	19	10	2.3	14	14	-1.3	13	6	13	9.2	21	8.3	7.7	1.2	27	9.8	12	2.6	25	7.8	17	1.2	19	-0.44	16	4.4	17	9.5	21	-3.9	21	0.43	11	7.9	21
0.08	1.2	4	9.6	8.3	5.7	5.1	15	5.3	16	0.28	20	16	10	1.8	19	5	1.3	4.1	7	-1.2	5	2.2	18	2.2	15	5.4	7.5	-1.5	17	-0.41	13	-1.1	19	2.6	22	-3.3	17	-5.5	13	2.2	12	2.8	13	-4.1	12	-1.8	12	11	20
-0.53	0.77	4.8	-2.8	1.1	-0.92	-2.1	1.9	0.68	2	5.2	8.4	5	0.83	-1.1	-0.19	-6.2	-1.6	-3.4	3.9	-0.73	-9	1.1	8.4	1.2	8.5	3.8	4.7	-1.7	8.3	-3.4	14	-2.7	12	0.85	9.5	-5.9	3.8	-5	10	-3.1	1.7	-1.8	3.2	-5.2	-0.37	-5.1	6.2	1.8	5.1
-0.6	0.43	7.3	5	-7.7	4.8	-3	2	2.2	-1.5	6.4	7.4	-1.6	-0.81	-3.6	-3.5	-4.3	-5.5	-5.6	-5.9	8.4	3	2.8	5.2	0.38	1.9	-4.6	-5	5.2	1.9	-4.5	9.5	2.1	4	0.21	3.1	-5.2	-0.32	-3.2	-2.8	-6.2	-2	-6.9	-1.8	-8	-0.48	-3.5	-5.3	0.24	-4
-0.63	0.63	-0.82	16	-5.8	15	-3.4	22	-3.3	21	-3.3	16	1.9	15	-3.7	6.7	-5.4	7.7	-4.8	4.7	2.7	5.1	1.5	4.9	-4	4.1	-6.8	9.2	-1.9	8.3	-2.3	13	-3.1	6.5	-4.3	14	-2.2	5.1	-6.1	9.7	-5.1	4.2	-9	6.5	-5.4	10	-0.58	4.4	0.51	-1.7
0.06	0.65	-5.3	12	-6.2	13	-0.92	25	1.7	14	2.4	16	-0.73	9.8	-2.1	3.7	-2.1	1.4	-5.3	-2.1	-3.5	10	3.9	4.2	-9.5	1.7	-6.5	5	-8	0.71	-1.8	6	-4.5	-1.2	-7.5	9.3	-4.1	12	-5.5	9.1	-7.5	0.46	-5.4	8.5	-4.4	12	1.1	9.8	-0.56	-0.6
-0.6	0.68	-7.2	13	-7.7	13	-5	17	0.88	10	-5.8	8.3	-4.8	12	-8.1	-0.2	-17	2.4	-10	-1.4	-4.2	6.7	-3.9	4.3	-11	3.4	-16	-3.2	-9.3	2.8	-9.1	7.9	-5.6	4.6	-16	1.5	-8.6	3.7	-6	3.6	-14	-0.99	-13	0.22	-7	5.1	-8.4	4.5	-13	2.8
0.08	0.58	3.2	8.2	-2.9	12	9.1	11	3.9	1.8	7.7	4.9	0.08	8.3	-6.3	3.9	-4.9	-4	-1.8	0.48	5.6	-7.3	-0.56	-4	-2.1	6.2	-0.46	1.4	1.6	9.3	-4.7	15	0.24	11	-4.3	11	1.9	9	0.87	13	-2.5	14	2	7.4	0.85	8	0.17	6.2	-9.3	5.1
0.73	1.5	4	4.2	2.1	15	5.7	9.9	3.5	0.81	3.6	4.9	0.17	7.7	1.6	16	4.6	10	-4	8.3	6	9.4	5.9	8.4	4.6	15	-2.3	21	0.41	21	-2.5	16	0.86	20	-4.6	19	1.2	13	-1.1	16	-0.17	16	1.5	16	-1	12	-3.3	14	-0.9	12
0.26	0.94	7.3	10	6.3	14	14	16	9.8	14	5.9	14	7.2	9.5	-0.74	14	0.45	3.6	-13	5.2	-1.5	7.2	-2.3	6.4	-4.4	7.7	-9.2	3.4	-0.23	15	-0.9	7.7	-0.19	8	-5.3	15	1.9	8.6	-4.4	7.9	-6.8	4.3	0.56	-4.4	-0.27	-0.11	-2.9	6.1	-8.9	6.6
0.42	0.54	7.4	5.3	7	8.3	14	6.9	9	1.7	8.9	9.4	13	-3.3	-4.9	7	-4.4	-7.2	-8.3	7.7	3.7	-3.9	-1.9	15	-1.6	3.1	-2.4	3.8	3.2	11	-0.67	6.1	4.9	12	-0.49	15	6	13	3.4	11	-2.5	-1.7	0.24	1.6	4.8	0.76	0.44	7.2	-9.4	5.8
0.84	0.94	9	2.3	10	4.6	11	-4.8	6.2	-2.1	3.1	1.7	7.2	-2.2	7.7	-1.4	7	7.1	-2.3	0.66	6.8	-1.5	3	3.2	2.2	-0.76	-3	6	1.5	-0.33	0.56	5.5	1.8	0.98	-4.5	6.1	-1.2	6.3	4.5	2.7	-2.7	-7.1	-4.6	1.4	-1.2	-1.7	0.21	4.2	2.6	-7.2
0.27	0.67	14	7.5	7.5	9.2	4.6	9.2	4.7	0.79	1.1	2.9	4.9	2.6	2	-3.3	-0.8	1.2	-7.2	-0.8	-0.45	-4.2	-1.6	-7.9	1.6	-3.5	0.62	-7.4	-0.81	1.1	0.75	-2	0.84	1.4	-1.5	3	-0.33	-1.3	3	2.1	-5.3	1.8	-4.7	-6.6	0.1	0.58	1.9	0.58	-6.1	-5
-0.13	0.37	1.2	13	4.2	6.7	7.1	16	4.4	8.5	2.1	8.6	4.9	7.1	-1.8	4.2	-3.5	3.4	-10	1.1	-0.54	0.41	-3.1	6.4	-5.3	3.1	-2.4	5.8	-5.7	1.3	-2.9	9.4	-5.7	-1.9	-4.3	2.9	0.12	-1.6	-2.1	0.76	-2.9	3.9	-4	-2.9	-0.67	-14	-3.2	4.7	-7.9	0.93
-0.31	0.66	-1.5	7.5	3.6	4.8	5.6	15	5.5	7.8	-0.95	15	8.1	4	-1.6	9.2	-4.7	8.6	-13	5.9	-3.3	-0.89	-6.3	3.9	-9.6	-0.37	-4	2.6	-3.5	1.5	-3.4	11	-3.3	2.1	-7.5	9	1.4	3.8	0.82	4.5	-4.2	2.6	-6.2	8.6	0.88	2	-2.7	6.8	-11	9.3
-0.24	0.52	6.3	8.2	5.8	-4.8	6.8	10	4.7	6.9	3.8	11	9.6	1	-2.3	9.3	0.75	0.89	-11	5.4	-3.3	-3	-3.4	4.2	-8	3.6	-5.8	0.48	-4.4	8.9	1	6.6	-5.2	11	-8.8	9.3	4.4	3.9	-0.24	3.3	-6.1	1.3	-5.8	5.9	3	0.07	-2	2.5	-9.7	9.1
1.1	0.7	17	5.7	26	-5.3	16	-6.5	10	6.9	13	-1.1	15	-2.4	12	4.1	21	1	11	1.6	-3.6	-3.4	2.1	3	11	-0.56	12	0.68	7.1	-1.6	8.9	9	-0.29	2	6.3	5.4	10	-3.9	1.6	-3.4	9.6	1	10	6	7.5	-2.1	5.2	-0.86	16	3.7
-0.13	0.6	4	0.61	13	-2.8	6.9	2.2	3.1	5.3	3.9	-4.7	6.3	-0.66	1.6	7	-1.8	-0.61	-5.4	4.4	-0.43	-5	2.9	8.2	4.6	6.2	1.3	3.9	-2	2.9	1.4	7.1	-4.2	5.8	-0.43	3.4	-0.24	-0.12	-3.1	9	2.6	7.3	-4.7	6.7	-3.5	1	-1.1	4.4	-0.27	6.8
-0.53	0.3	5.2	0	3	4.8	6.9	8.1	-0.32	-2.3	6.3	-1.6	3.8	4.1	0.77	5.9	-5.9	-1.9	-12	1	4	5.5	-2	3.3	-4	4.4	-5.5	12	-0.14	6.7	-3.4	1.4	-2.4	7.3	-6.1	5.2	-4.7	-0.01	-4.9	2	-4.9	7.3	-4.9	3.4	-6.7	-4.5	-4.8	6.8	-2	-0.09
-0.94	0.94	2.8	4.2	1.1	3.9	1.1	6.8	-4.7	-0.67	1.2	0.32	1.2	3.2	-5.3	3	-11	4.4	-19	2.4	-0.57	-2.8	-5.4	6.5	-9.2	-4	-5.3	3.2	-5.3	-2.5	-5.3	3.5	-4.7	0.37	-9.7	-2	-4.3	2.2	-8	-4.3	-9.9	4.1	-7	-0.35	-9.3	-4.7	-3.6	0.1	-7.3	-5.2
-0.58	0.3	4.4	7.3	7.4	5.4	5.9	1.1	-5.2	-0.71	2	-2.5	2.1	3.9	-8.7	-1.6	-13	3.9	-11	-1.5	-3.3	11	-4.4	-6.6	-8.7	-6.8	-8.4	1.7	-4.3	-2.3	-5.1	1.6	-5	-3	-12	-1.7	-4.1	4.5	-8.5	-6	-8	-4.2	-10	-0.6	-7.2	0.43	-2.4	4.8	-11	-7.2
-0.53	0.26	7.1	3.7	13	6.8	5.7	-3.7	1.5	1.9	1.2	-0.25	7.1	1.7	-3.4	2.8	-9.3	2.4	-4.1	-0.25	-1.7	0.74	-5.3	2.3	-2.7	-3.8	-2.2	4.2	3.1	1.8	0.66	-7.8	-2.2	1.7	-3.4	0.94	2.5	-2.9	-1.5	0.69	-4.9	3	-4	5	2	5	0.47	0.17	-3.1	4.3
-0.6	0.38	7.1	6.5	11	-0.33	0.21	-1.8	-0.29	-0.62	-3.4	3	5.7	-1.4	-1.4	5.4	-13	7.2	-14	2.2	-2.8	2.3	-5.8	5	-2.3	-0.89	-12	-2.1	0.1	4.2	-4.2	-4.5	-2.5	4.1	-5.8	1.8	-1.3	-3.6	-4.5	-3	-5.1	6.5	-10	1.2	-4.4	0.7	-7.3	-2.5	-0.82	4.2
-0.16	-0.04	5.1	5.5	11	0.43	3.7	-3.2	1.2	-5.1	0.33	-3.8	2	-4.3	-5.1	-4.6	-1.8	-6.7	-8.6	-3	-6.1	-2.4	-3.2	-0.61	-2.1	-12	-7.2	0.23	2.2	-1	-4.1	2.6	0.46	-1	-3.3	2.3	-4.5	4.1	-3.7	-1.4	-6.7	5.8	-5.9	7.7	-5.3	-0.28	-4.8	1.7	0.95	-2
-0.09	0.12	-0.13	5.8	5.8	6.4	5.3	7	2.8	1.3	3.3	1.4	7.3	-1.9	-3.8	-9.3	-9.5	-7.5	-12	-2.9	-5	-7.6	-4.5	-7.5	-5	-7.2	-0.62	-0.48	4.2	-1.9	2.3	-2.2	3.2	-1.4	1.1	-1.3	1.9	1.8	0.18	-5.8	-5	-4.6	-0.25	0.34	0.02	-2.7	-2	1.8	-3.5	-2.2
0.39	0.14	5.2	4.5	11	10	4.4	2.2	-2.7	2.3	-0.57	2.6	0.64	2.8	-3.4	-1.9	-5.3	-7.1	-2.5	4.3	-5.6	-4.2	-5.7	-13	0.34	0.17	-1.7	0.24	3.7	7.7	-3.2	2.1	-2.2	6.2	-2.9	0.58	5.5	7.7	-3	-3.8	-3.6	1.5	-1.2	5.5	-1.5	2.8	-1.4	3.7	-0.93	0.25
-0.11	0.42	-1.9	11	3	17	4.8	12	1.1	11	-6.3	11	2.4	17	-6.7	5	-4.7	-2.9	-11	8.2	-5.4	4.5	-5.7	3.8	0.95	-2.4	-4.2	-2.7	5	6.5	-5	8.9	0.89	12	-0.81	4.8	-2.1	10	4.3	-1.8	2.5	7	3.4	6.7	-2.9	6	-4	8.5	-3.1	5.8
0.63	0.64	-2.6	6.8	-1.7	16	-1.1	13	-1.9	6.4	-6.7	5.5	3.1	10	4.9	3	7.3	2.2	-1.5	5.3	6.5	2.5	5.5	5.6	8.1	2.2	4.6	1.1	6	3.7	3.4	3	4	9.5	-1.3	6.5	4.2	4.8	7	-1.2	4.2	-1.4	-0.83	4.8	4.1	-4.5	4.9	6.7	2.2	17
-0.58	0.09	-2.7	5.5	-3.4	9.9	-6.6	12	0.36	2.8	-2.4	5.6	-0.71	9.2	2.5	3.9	-12	0.99	-6.2	2.7	0.82	-3.4	-0.5	-5	-3.7	6.4	-7.9	0.56	-2.9	0.77	-8.2	4.5	-1.6	6.9	-4.7	-2.6	0.58	-4.7	-5.8	-0.09	-6	-0.25	-5.8	-0.44	-4.3	7.6	-3.9	3.2	-4.4	11
-0.77	0.28	-7.5	18	-6.1	15	-5.3	15	2.2	4.1	-6.3	17	0.17	9.9	-9.4	17	-14	5.4	-15	7.4	-6	12	-13	1.7	-8.6	17	-11	-2.1	-2.6	11	-8.3	6.2	-4	5	-8.8	11	-4.3	14	-3.7	12	-7.7	3.3	-7.5	4.2	-9.4	11	-6.6	7.9	-12	9.5
0.31	-0.78	-5.2	-12	-2.6	13	-3.5	8	2.5	-4.2	-1.8	-13	-2.7	1.8	6.2	-15	8.4	8.9	3.9	-7.3	2.7	-3.2	6.3	-9.7	7.8	14	2	7.5	4.8	5.9	4	4.2	1.8	4.1	-0.87	-1.6	3.4	5.6	-2	3.5	0.51	-9	-0.53	1.6	-0.84	14	0.47	7.7	4.4	-3.9
0.54	-0.77	1.7	6.9	9.7	1.6	0.84	9	2.2	-4.1	1.6	18	5.7	-6.4	9.9	6.2	11	21	14	6.3	2	24	5.4	16	16	23	0.1	5.1	6.9	18	0.72	0.71	-0.57	28	0.74	12	2.2	8.7	-3.8	13	-0.84	5.5	-4.3	3.9	-4.1	10	-4.2	4.3	11	11
0.88	0.19	8.3	-2.9	8.7	-1.4	11	1.2	7.5	11	11	0.26	9.6	3.5	12	-11	19	-22	23	6.7	0.65	1.8	6.3	-3.4	16	-13	12	-3.1	6.7	-8.9	7.8	-10	2.5	-2.7	9.7	6.3	5.6	0.76	2.8	-4.6	9.5	-5.9	13	-1.4	1.9	-2.8	11	-11	19	-6.2
0.06	0.56	4.5	-3.2	4.2	-8.5	8.5	-6.3	1.9	5.8	3.8	-6.8	8.4	1.8	3.3	7.8	6.6	3.2	4.5	6.1	-5.1	17	-3	22	-2.2	20	3.5	12	-4.2	5.1	-0.81	5.8	-6.7	-0.23	0.01	2	-2.2	8.5	-9.6	15	-1.5	9.1	2.3	14	-3.4	11	0.24	1.1	-3.5	5.7
-0.41	-0.21	8.8	-11	6.5	-18	8.7	-19	3	-8	5.6	-3.5	6.4	-16	0.24	-4	-4	-4.1	1.4	-1.9	2.9	-12	1.9	-5.3	0.15	-6.5	3.6	2.5	1.7	-4.5	5.2	1.7	-0.95	-8.9	2.4	-2	-1.2	-4.6	-2.1	-2	3.2	-2.6	0.73	-2.6	5.4	1.2	1.6	-0.94	5.1	-7.4
-0.62	0.16	14	-11	8.4	-6.2	8.6	-9.4	12	-8.2	11	-6.4	14	-7.2	-1.4	7.6	-10	2.8	-2.6	5.8	2	2.6	-0.42	3.5	0.45	7.1	-4	8.1	-0.41	8.5	0.58	8.8	-5.4	7.2	-1.2	8.5	-1.5	5.3	1.4	5.8	-1.9	6.4	-4.3	5.9	-2.3	8	0.19	6.9	-1.5	8.8
-0.16	0.7	-14	4.7	-24	1.8	-29	-3.8	-26	5.6	-9.6	7	-28	4.1	-0.58	13	-3.8	11	18	16	-2.4	9.1	2	3.8	5	13	9.4	12	-3.3	8.6	1.5	13	-4.7	15	-3.5	13	-4.4	6.5	-3.2	13	0.46	19	7.4	9.4	-4.3	12	2.4	10	5.5	16
-1.2	0.48	-60	3.8	-63	-7.7	-61	-2.6	-66	1.5	-65	5.6	-68	-3.2	6.1	7.4	-12	-0.05	-14	11	10	5.4	7.8	-1.8	7.8	6.1	-8.8	3.4	-2.2	5.9	-10	7.4	2.5	9	6.8	8.8	-6.3	6.7	5.7	7.9	10	10	0.81	6.9	-1.1	4.5	-14	9.2	6.6	10
-0.81	0.29	13	-9.1	10	-9.6	23	-5.2	18	-0.19	19	0.15	15	-4.8	2	3.4	8.7	7.1	7.8	3.7	5.1	-0.18	8.1	2.8	19	8.4	1.2	7.2	6.8	-2.2	-0.67	11	-0.74	0.24	7.7	3.5	5.3	5.5	13	7	13	4.9	-6.4	6.3	14	-0.03	-2.4	5.2	7.5	6.5
-0.92	0.7	-37	-9.9	-41	0.43	-39	-5	-49	1.1	-36	-7.4	-38	-3.7	15	0.78	8.6	12	22	5.3	13	-0.7	9.7	1.9	3.5	3.4	21	11	1.2	4.5	16	5.4	7.7	-1.7	4.4	3.6	10	-0.42	5	12	7.7	1.1	17	6.5	15	0.81	8.8	0.78	12	6.7
0.22	1.4	9.7	4	9.2	4.6	2.7	6.3	0.27	3.4	12	1.5	6	4.9	-27	4.1	-18	15	-20	-0.91	-19	1.7	-28	12	-25	5.5	-20	1.2	-26	6.8	-28	-2	-26	1.8	-26	8.3	-20	3.5	-33	4.6	-31	2.4	-14	-1.2	-31	-0.85	-23	2.9	-27	6.2
0.95	0.87	-1.3	-2.1	3.5	9.1	1.6	1.4	4.4	-4.2	-4.3	-0.14	0.68	3.1	-5.7	4.7	1.7	9.7	8.9	4.3	-7.9	8	-2.8	10	-0.26	0.61	-4.3	9.4	-5.8	1.9	-12	4.6	-10	1.4	-13	3.9	-11	8.6	-15	5.1	-5.8	12	-0.87	5.6	-13	7.1	-3	9.8	-3.2	7.3
-0.67	0.61	1.5	-1.3	0.11	7.7	-2.1	6.5	0.43	6.8	-3	1.3	-4.7	7.1	-47	11	-29	10	-36	4.3	-36	6.5	-47	3	-46	4.4	-21	11	-38	-1.2	-38	-0.99	-33	-0.07	-33	6.4	-26	6.5	-48	3.3	-40	-0.34	-21	5.1	-38	-0.51	-37	2.6	-37	7.4
-1	0.21	-0.37	-2.8	-7.6	1.2	-19	-2.7	-4.6	1.6	-10	-6.2	-21	0.54	-56	-0.46	-12	-1.6	1.3	-2.8	-42	-4	-63	-2.2	-21	-11	1.1	0.23	-14	-12	9	-1.9	-14	-11	-15	-3.4	-1.3	-0.71	-12	-0.93	-6.8	-7.2	-5.8	-0.04	10	0.23	6.2	2	-38	-9.4
-3.2	-0.35	-43	4.2	-38	4.3	-38	2.9	-23	5.4	-32	-3	-34	6.1	-37	-9.9	-30	-5.2	-11	-6.2	-42	-6.3	-61	-8.1	-23	-8	-0.66	-6.3	-29	-10	-3.2	-6.5	-22	-12	-13	-11	-18	1.6	-17	-6.3	-15	-8.3	-1.9	-4	-5.5	0.1	-0.59	2	-29	-9.7
-0.03	0.25	-26	11	-15	12	-7.2	12	-8.5	8.7	-20	5.5	-16	13	7.4	-3.4	-7.5	0.29	-8.1	-3.1	17	3.5	15	-1.2	-10	-4.6	0.78	-3.5	-8.9	-12	-11	-2.5	-1.9	-9.3	-0.78	-5.3	-4.8	-2.1	-3.7	-6.7	0.06	-1.9	2	-8	-1.4	-3.1	-1.8	-6.7	7.1	-8.7
-1.5	-0.42	-20	5.2	-11	2.3	-9.1	6.7	-16	0.44	-18	-5.2	-19	5.2	-5.2	-2.8	-15	3.4	-21	-7.3	-5.7	2.5	0.44	-6.7	-9.3	-7.7	-9.7	-3.9	-4.2	-13	-8.3	-3.2	-4.7	-12	-5.8	-10	-0.85	0.68	-1.4	-1.7	-4.8	1.9	-8.1	-9.7	-1.6	-2.6	-3.5	-5.2	-11	-10
-1.1	-0.25	-8.3	-2.9	-2.2	-1.3	-8.3	3.8	-8.1	3.1	-9	-0.78	-1.9	7.3	-7.1	-0.52	-10	0.65	1.5	-1.4	-10	-1	-3.6	-0.65	-7.1	-1.8	-2.5	5.5	-8	-13	-9.9	0.38	-7	-11	-7.4	-7.6	-4.8	-7	-3.9	-0.63	-2.6	4.3	-0.91	-1.1	-4.9	-3	-6.5	-0.34	-13	-4.8
-0.47	0.38	0.17	11	-0.69	4.8	-9.6	8	-6.4	11	1.1	7.7	-2.6	15	4.9	10	0.43	12	1.8	11	-1.6	4.2	8.5	7.3	-1.1	7.5	-3.7	6.7	-2.9	1.7	-2.8	3	-2.2	-3	0	1.1	0.21	-2.1	-1.6	3.6	1	11	-4.7	6.5	0.68	2.4	-1.4	1.3	-5	9.4
-0.07	0.66	-8	4.6	-2.2	9.7	-6.3	3.9	-3.8	4.2	-9.6	-1.1	-8.5	9.2	1.2	-3.6	3.6	9.5	11	7.7	5	2.4	7.8	2.4	0.04	5.2	7.2	-0.82	-1.5	1.8	5.3	5.6	-0.63	2.1	2.7	0.95	-1.3	3.5	-0.65	3.1	5.6	8.5	-3	11	4.1	9.8	6.5	10	-6.3	7.3
-0.61	-0.13	-14	3.4	-4.1	10	-1	2.7	-3.7	7.4	-6	5.3	-9.2	8.5	0.65	-11	-5.8	-0.85	-9.5	6.7	2.9	7.7	-1.5	0.97	-29	1.6	-11	-0.47	-15	3.2	-6.3	0.06	-6.7	6.3	-21	1.1	-12	8.5	-17	0.81	-13	0.44	0.95	4.7	-16	9.1	-8.8	7.7	-9.8	13
0.14	-0.49	7.2	-3.1	7.1	8.3	-6.6	-1.6	-5.8	3	6.4	-2.7	-4.7	1.1	14	-4.9	8.6	-5.4	7.3	-2.4	3.4	-7.2	2.1	-7.6	17	3.3	4.9	4.5	18	4.7	8.6	0.9	13	0.68	11	-0.26	10	1.9	18	-4.2	9.2	-1.5	11	3.1	4.3	-0.41	11	-2.5	16	-0.46
0.14	-0.13	-14	-8.7	-8.6	0.57	-11	-2.1	-10	-1.2	-19	-17	-10	-4.3	-2.3	-16	4.9	-6.6	4.7	-8	-3.8	-7.9	-4.3	-9.3	1.1	-9.7	0.27	-8	-2	-13	6.9	-9	0.87	-6.1	7	-12	5.1	-8.1	2.9	-10	-4.6	-8.7	8.5	0.41	0.81	-4.2	3.5	-7.5	-3.1	-12
0.04	-0.18	3.8	-6.3	2	1.9	-3.2	-0.13	-0.31	1.3	-0.99	-8.9	-2.6	-0.8	0.27	-13	0.87	-3.5	8.3	-5.2	-0.73	-4.1	-1.1	-9.5	7.4	-9.4	0.46	-11	2.2	-10	4	-8.9	-1.1	-10	5.7	-11	3.2	-6	4.9	-9.4	5.4	-8.7	-2.5	-4.1	0.75	-9	2.8	-10	-0.17	-11
-0.08	0.52	-4.5	6.1	-5	7.6	-3.2	4.7	-2.2	8.7	-6.3	0.84	-2.8	9.7	5.6	5.1	-0.25	11	3.5	-2	-3	1	2.6	-7.6	-2.5	-2.7	-2	0.4	-3.8	-6	-1.4	0.03	-2.4	-3.4	0.21	-2.6	0.08	9.1	-2.9	-1.9	-0.53	-2	-4.8	10	-3.5	-1.8	-0.1	-2.7	3.3	-3.3
-0.53	0.24	1.5	8.9	4.2	8.9	0.74	10	-2.4	8.7	-5.2	8.4	1.4	13	3.3	3.6	-2.5	7.4	-1.6	0.15	2.6	0.94	5.4	-3.7	-2.1	1.8	-2.6	0.09	0.73	-0.29	0.26	-1.7	1.4	-0.62	3.9	3.2	2.5	1.5	-3.2	-5.5	-3.7	-5.7	0.37	5.5	-4.8	1.8	-0.91	-1.4	4.3	3.8
0.11	-0.27	7.6	4.2	5.5	5.9	-0.57	15	4.6	4.7	-0	-0.48	5.4	12	-2.3	2.8	2.4	-1.7	-0.31	-4.6	7.4	2.4	5.2	-8.4	4.5	-5.6	-1.3	0.53	9.7	-6	2.2	-4.5	1.9	-6.9	4.2	-5.6	6.7	-2.2	0.75	-8.9	-3.4	-5.9	-4.1	-5.5	0.83	-2.9	3.5	-0.43	-0.08	-0.4
-0.39	-0.24	2.5	13	2.4	15	-2.7	8.9	1.4	8	-3.2	7	1.6	9.3	-1.5	-2.9	-3.1	-3.1	-1.6	-1.2	1.5	13	4.2	-1.2	-3.6	-7.4	-5.6	-3.8	1.6	-1.6	-1.8	-2.3	-4.1	-4.9	-3.3	-2.8	2.4	5.2	-3.1	-8.6	-2.2	-4	-6	-2.6	-0.99	-9.1	0.3	2.9	-5.9	-6.8
-0.63	0.4	9.5	8.8	14	11	5.5	11	-1.8	1.3	-5.1	3.2	4.4	3.2	-7.5	-3.5	-14	7.1	-1.4	2.2	-17	4.5	-7.8	-3.5	-7.7	-4.9	-18	-3.5	-11	-3.8	-5.4	-4.5	-14	-7.2	-16	-4.3	-14	-2	-13	0.6	-11	-3.7	-18	1.6	-11	-3.2	-4.5	-0.13	-16	3.1
1.4	0.43	15	9.8	22	11	18	16	15	4.8	11	8.2	23	9.2	12	-0.15	14	-2.3	20	3.9	9.1	1.7	13	-1.6	12	-2.5	18	6.5	4.7	-0.74	12	4	8.1	-0.58	12	3.1	7.2	-0.07	6.8	2.1	19	2.1	18	11	11	0.66	17	-0.2	21	3.5
0.35	0.23	0.18	9.8	4.8	7.6	-1.9	5.2	4.8	1.4	1.6	7	12	10	-0.21	7.7	3.4	0.07	4.3	-0.27	-2.5	4.3	3.9	-3	3.9	2.3	3.4	4.2	-2.6	6.5	-0.9	9.3	-4	2.6	1.6	4.5	-3.6	5.8	-0.06	-3.2	1.7	5.8	1.6	6.4	2.1	4.2	0.99	2.7	1.3	1.7
0.42	0.1	8.3	8.2	9.6	9	5.7	1.2	4.2	-3.8	8.2	7.5	6.6	0.28	1.3	7.2	-0.97	1.4	4.4	-0.2	-2.5	-12	3	-6.2	2	-0.16	1.8	1	-0.56	3.6	5	3.8	-1.1	0.71	5.8	0.28	-0.55	7	0.69	-5.6	3.4	-1.6	5.6	-1.9	-2.3	5	-1.5	6.3	-0.54	-4.4
0.05	-0.26	-1.2	0.84	7.3	-3.4	-4.3	-5	-1.5	-7.2	-8.5	8.1	0.02	-5.3	-0.95	12	-2.5	-2.8	-2.8	1.6	1	-15	1.7	0.94	0.46	6.6	6.2	-3.6	2.2	2	3.4	5.7	-3.4	4.2	9	5.5	4.1	-5	-1.4	4	-1.2	-0.32	4.4	-1.9	-0.65	1.9	3.1	-5.4	-0.44	3.7
-0.47	0.4	-0.7	-8.5	-1.7	-19	-7.8	-16	-2.6	-6.5	2.1	-5.3	3.1	-7.9	0.43	2.4	-4.5	8	-0.14	-2.1	-7.8	7.6	2.6	1.4	-1.7	9.6	0.62	-9.2	0.33	0.37	-0.08	-3.3	-0.3	5.7	2.7	-1.5	1.5	-13	-1	-2.2	-2.3	-5.7	1.1	-4.1	0.17	-8.7	3.6	-6.2	2.4	5.5
-0.12	0.45	5.9	-4.5	5.5	3.4	-1.3	-1.2	-3.9	0.25	1.9	-0.56	5.1	4.9	-0.22	0.39	1.8	-2.8	8	-3.9	-3.2	2.6	2.3	8.8	2.5	5	4	-3.2	0.96	8	1.2	-1.7	0.14	7.6	1.1	-1.6	-0.82	-0.99	-0.51	0.53	0.65	0.66	5.7	-7.2	0.9	-1.4	0.18	-2.5	-3.9	3.1
0.21	-0.09	11	0.37	7.6	7.9	-2.6	-3.8	-3.8	4.6	3.4	-2.7	4.4	6.4	1.9	5.6	-2.6	-2.1	9.6	-1.1	1.7	4.3	3.2	10	3	3.9	0.64	-1.8	5.5	4.7	2.2	-4	3.8	1.2	6.2	4.4	1	6.2	-0.95	1.6	6.3	4.3	0.74	0.72	0.59	2.1	2.1	-3	1.1	3.1
0.16	0.11	7.1	-0.67	2.8	3.8	2	-0.13	1.5	-4	8.3	-9.4	0.72	0.64	-1.1	-2.4	-4.9	5	-4.2	-0.75	0.14	1.7	1.4	0.97	4.1	-0.03	-0.85	-5	13	5.1	2.7	-2.5	10	2	6.8	-0.76	2.4	1.9	0.35	-6	0.02	1.4	0.03	-11	2.7	-4.2	0.21	-2.4	9.4	-2.3
-0.55	-0.7	11	-3.6	0.91	-0.12	2	-4.5	-1.7	-11	5	-12	3.4	-3.1	-0.14	-2.3	-8.2	1.4	-3.7	2.2	-4.4	3.2	-3.1	-2.6	0.05	2.7	2.9	-5	6.5	-0.75	2	0.37	6.6	0.09	4.4	0.24	2.2	0.99	1.9	-5.3	1.1	7.4	4.6	-6	0.8	-0.05	1.9	-1.4	7.7	-1.9
-0.39	-0.32	8.6	-4.1	3.5	1.3	2.7	-9.6	6.8	-6.1	7.8	-5.2	10	-4.2	1.5	2.4	-9.6	-1.8	-2	-3.6	-3.3	-2.2	3	-1.5	7.8	7.1	-1.1	-0.29	5.7	1.4	-1.4	-0.49	2.3	6.7	1.1	-0.9	2	-3.5	-2.2	-2.1	-1.7	4.9	-0.93	0.22	-4.6	8.4	-1	3.7	7.9	2.6
-0.46	-0.82	3.8	-0.45	2.8	-1.4	1.8	-7.1	5.8	1.4	11	-1.5	6.7	-3.5	0.28	-2.1	-9.6	1.5	0.68	-3.6	-0.92	-4.5	1.4	-6.3	5.1	2.7	-2.8	-1.4	8	3.9	1.1	-3.5	4.6	-4	-0.33	-0.93	0.24	-0.77	5	-6.1	3.1	0.1	-2.9	-1.2	1	-0.47	1.6	-2.7	6.3	-5
-0.25	-0.96	5.1	-2.9	2.1	2.9	2.5	-6.9	-0.6	-5	2.3	-7.3	3.1	-3.2	-1.2	-3	-7.5	-1.8	0.38	-2.1	0.33	-4	-4.3	-1.1	5.8	-1.3	-7	3.2	8.5	0.11	1	0.77	11	-5.5	1.4	-2.5	1.6	-0.24	5.3	-0.14	-0.27	3.6	-3.6	-5.9	1.4	3.1	-0.46	4.9	4.6	-0.53
-0.32	-0.36	5.4	-0.98	3.1	0.04	-2.5	-5.9	1.2	-5.2	2	-8.3	1.5	0.4	2.9	-2.5	-2.7	1	-0.78	-6.3	-1.7	-1.5	-3.8	-1.8	4.3	-6.4	-0.97	0.7	7.8	-4.3	4.4	2.2	6.2	-6.2	4.5	-2.3	3.5	5.7	2.3	-0.09	2.6	0.4	-2.2	-5.5	0.93	-1.4	2.6	3.2	6.7	1.5
0.26	0.06	11	-2.5	6.3	-5.6	7.3	-13	6	-6.1	2.4	-6.5	6	-2.1	2.4	-0.52	-1.9	-3.2	2.2	-3.7	1.1	0.84	6.2	-7.2	3.8	-2.6	-4.7	-6.6	10	-3.6	0.41	-6.3	10	-7.4	5.5	-3.1	3.3	-3.9	5	-2.2	-0.72	2.2	2.4	-6	-3	-1.5	2.5	-2.6	6.9	-2.5
0.51	-0	9.5	-8.6	13	-7.9	19	-16	13	-4.1	8.7	-5.2	14	-11	6	4.4	11	2	22	2	-6.2	2.5	8.9	6.1	25	0.94	20	-0.11	8.5	2	13	3.8	6.1	0.96	9.9	-0.72	8.9	1.9	8.9	6.3	13	6	14	2.8	12	-0.65	12	2.7	13	1.1
-0.13	0.16	-8.2	-8	3.8	-1.2	9.3	-11	15	-3.6	-1.2	-4.5	17	-5.3	-22	1.7	-37	-0.06	-10	-1.6	-25	9.1	-30	7.4	-14	-2.9	4.8	6.1	-12	-1	2.1	0.19	-1.1	-4	-1.9	3.1	-3.9	5.3	-4.7	1.9	-5.1	5.1	-0.16	6.9	-0.62	1.9	-2.9	7.4	-5	-0.56
0.9	0.48	-10	-6.7	-7.4	-13	-9.1	-18	-1.6	-3	-15	-4.6	-3.6	-13	9.6	-8.9	9.4	-3.9	19	-8.2	12	3	18	-1.4	20	-4.2	17	-0.83	12	-8.7	7.8	-2.2	14	-1.6	18	-2.9	13	-3	10	-5.7	11	-1.2	7.1	-0.87	13	1	11	-2	12	-11
0.07	-0.64	-18	-2.7	-16	-5.6	-13	-15	-18	-6.6	-25	-4.9	-17	-9.1	0.74	-10	3.3	-9.1	9.4	-4.9	-10	4.3	-6.4	5.2	6.6	-3.1	6.8	-5.7	-6.4	1.2	0.47	-3.7	-9.1	1.5	-3.9	-2.4	-0.73	-8.6	-7.8	3.1	0.63	-5.6	-2.1	-4.7	0.29	-5.4	-3.9	-9	-4.5	-11
0.71	-0.69	22	-1.7	7.4	-3.3	4.7	1.2	-2.1	-6.1	6.5	0.76	1.8	-0.92	3	-4.7	-2.4	-11	-0.57	-11	9.3	3.2	-1.6	0.47	-14	0.05	-0.32	-11	-3.6	-1.3	4.6	-8.2	-1.6	-2.2	4.4	-0.8	15	-3.8	-4.9	-3.6	-0.32	-9.9	0.87	-9.5	-0.46	-7	1.4	-9.2	-7.5	-5.3
-0.12	-0.31	-51	6.1	-56	8.2	-47	2.5	-44	1.9	-41	-0.88	-54	5.2	-28	4	11	-9.2	-4.1	-1.3	3.1	-5.6	-21	2.5	-29	1.6	-74	-1.1	-37	7.7	-53	-3.9	-44	4.2	-52	1.5	-64	4.6	-34	3.9	-55	3.2	-42	-3.2	-51	1.2	-45	-0.58	-19	6.1
-1.6	-0.24	-53	3.3	-40	2.3	-25	0.27	-5.9	-0.44	-9.5	0.11	-27	-1.2	7.3	1	3.8	0.7	17	-3.5	4.1	-1.2	-18	0.8	-0.7	-1.4	4.4	-0.37	5.7	-3	2.3	-1.1	11	-2.1	14	-1.2	-5.9	3.2	7.3	1.6	11	-1.4	11	0.67	-0.71	-0.27	1.4	-2.5	15	-1.2
-0.61	-0.69	26	-0.86	22	-0.25	19	6	4.8	-2.4	12	3	5.6	5.3	-7.3	-6	-8.3	-3.2	-8	-0	-3.7	-4.6	5.6	-7.8	-0.79	0.76	-1.5	3.2	0.46	-0.33	0.1	-2.7	6.4	1.7	5.9	-0.08	-0.17	6.5	5.2	-1.8	2.2	-2.8	-12	2.5	7.6	-0.6	4.2	4.5	-2.7	-1.4
-1.1	-0.07	-17	6	-18	4.2	-22	10	-16	-6	-18	6	-24	2.3	-0.47	1.8	0.29	-0.76	-1.8	-7.2	5.9	-4.3	-5.5	-3.2	9	-0.8	5.1	-3.9	1.3	4	3.4	-4.9	10	5	7.1	0.82	3.4	-6	11	-5	7.2	-9.6	-2.5	7.2	6.2	-4.3	8.4	-9.2	14	2.6
0.14	-0.6	-3.6	4.3	-6.8	-1.6	3.5	-6.5	2.3	-12	1.9	7	-6.5	-7.6	-1.6	-11	-8.6	-8.1	-8.3	-6.1	-2.6	-6.9	7.9	-4.4	0.68	-1.9	4.2	-4.9	2.4	4.5	-1	-2.5	6.6	6.8	-5.8	2.4	-3.3	1	6.3	-7	0.27	-8.6	-0.23	-3.5	-0.51	-7	2.3	-2.7	4	8.5
1.2	-1.1	-7.2	0.9	-8.2	-1.6	5.7	-4.8	1.2	-8.7	-4.9	-3	-5.9	-14	2.4	-2.7	12	-3.5	-8	-7.8	5	-8.3	9	-4.8	-1.9	-5.9	3.3	-8.1	-2.2	2	0.31	-0.34	3.6	1	-2.6	0.44	0.89	1.6	0.57	-2.6	-2	-7.6	-1.8	-8.3	3.8	-5.7	0.68	5.5	-0.28	-8.4
0.89	-0.77	-8.1	6.6	-6.5	0.36	0.83	2.9	0.07	-8.4	1.6	2.5	-4.2	-8.4	3.1	-2.6	8.6	-0.8	-3.5	-9.5	4.1	-1.8	3.9	-11	0.91	-3.2	0.65	2.1	-0.51	-1.1	0.11	-3.8	6.9	-4.4	2.5	3.4	2.7	9.7	6.2	1.7	6.8	2.8	-8.1	-2.7	7.2	4.2	1.4	5.2	2.2	-7.6
0.52	-0.57	-6.4	-3.8	-1.1	-12	1.9	-11	-2.4	-4.4	0.59	0.5	-1.6	-5.3	0.73	6.9	-1.9	1.7	-1.2	4.5	0.6	2.5	0.95	-1.1	4.4	7.9	7.1	5	0.33	3.5	0.63	-3.4	4.6	2.4	-1.3	3	0.95	3.6	-0.73	6.8	-0.38	2.8	-2.6	8.6	1.6	-0.29	2	1.1	-0.74	-1.3
0.7	-0.21	-0.02	2.5	1.9	-8	1.1	-1.7	4.1	0.98	5.7	3.2	2.5	-3.7	4.9	1.9	-0.45	-4.2	-1.6	-0.68	1.2	5.6	3.1	-9	2.9	2.9	7.2	9.6	0.74	9.6	-1.8	9.7	2.6	7.6	1.3	5.3	4.7	4.2	2.7	-0.51	0.09	4.5	1.6	8.7	5.1	11	2.5	9.7	4.3	3.7
0.7	-0.08	-0.81	-12	1.6	-13	8.9	-11	2.8	-0.24	5.8	-3.9	-2.3	-4.8	-3	4.2	1.2	-5.8	-3.7	11	3.5	-0.18	-4.6	0.29	-1.1	7.8	2.6	15	-2	4.3	-0.76	9.1	0.19	5.6	2.9	8.9	1.3	8.8	0.83	11	-0	15	-0.3	9.5	7.3	14	-1.5	4.8	2.7	12
-0.25	0.04	-3.8	-9.6	-1.6	-9.4	7.7	-8.5	-0.03	-4.4	2	-3.3	-2.2	-5.5	-4.7	7.1	-0.63	-5.2	-13	3	-0.09	-6.4	-5.8	4.2	-7.1	-3.4	-1	11	-4.1	-5.8	-4.4	4	-0.07	1.1	-0.22	0.36	-2.1	1.3	1.1	7.8	-2	4.6	-0.83	7.3	-0.99	8.1	-2	3.7	-0.81	1.8
0.39	-0.15	-6.3	-1.7	-7.6	-6.5	-0.25	0.07	-0.21	-1	2	-8.4	3.2	-6.7	0.56	-4.7	3	5.1	0.69	-1.6	-6.7	1.6	1.3	-1.3	-1.9	-9.7	1.4	-2.8	3.5	-11	-2	-6.7	3.8	-11	-0.08	-6.5	0.47	-4	4.5	-5	-0.85	-8.5	-3.1	-5.7	0.14	-2.9	-0.31	-8	-2.2	-4.9
0.37	0.4	-1	-8.1	0.67	-4.5	8.3	3.8	9.3	-2.5	12	-7	5.7	3.9	-0.58	0.05	4.8	2.8	-0.74	6.4	-2.9	-0.84	1.7	3.4	-5	2.8	-0.95	0.01	0.99	-0.9	2	0.4	2.8	-4.7	0.91	-5.4	-0.47	-11	-2.5	-2.4	-2.3	1.6	1.9	-1.7	-1.4	0.3	-2	-8	1.3	-0.33
0.66	0.18	8.1	0.47	7.4	-2	12	7.6	12	-2	14	6.3	12	0.62	2.8	10	5	0.54	8.2	0.85	2.1	0.72	6.5	3.2	2.6	5	7.2	14	7.7	-2.6	2.6	-0.96	8.4	-2.5	6.2	1	3.6	-5.8	2.5	6.7	5.6	1.2	7.4	12	-0.93	3.1	-0.76	4.9	7.6	2.2
0.52	-0.35	8.4	1.8	3.4	11	4.8	5.1	8.7	6.9	9.6	0.16	11	12	6.9	19	3.6	-1.9	3	3	4.3	3.2	6	8.8	1.6	10	7.6	-1.3	5	3.2	1.4	8.1	3	5.4	5.7	14	3.3	-0.03	-2.7	14	3.8	9.4	6.7	-3.9	1.1	7.7	0.35	6.5	2.6	-6.1
0.17	0.18	3.7	-4.8	2.6	-3.1	-0.44	0.03	3.8	1.4	9.2	-9.4	6.7	-3.2	-0.34	10	-5.3	-6.9	7.6	6.2	-8.2	9	2.5	11	4.8	8.5	2.6	-11	2.1	2.3	6.4	4.5	-0.74	2.3	7.2	3.7	1.4	-7.1	-0.58	11	6.5	5.7	-2.6	-6.5	0.43	1.4	0.25	-3.5	-3.4	6.1
-0.03	-0.24	9.8	-3.3	7.6	-7.1	7.7	-2.1	6.5	-2.7	8.6	-7.5	7.8	-4.8	1.4	-1.8	-4.3	8.4	7.2	7.4	-1.8	8.7	2.7	-0.26	-0.34	-9.1	-6.8	5.6	2	-3.6	0.14	-8.1	-0.44	-1.9	2.2	-6.3	-0.25	-5.8	-0.64	-6.9	5.7	-7.4	-2.7	4.1	1	-2	-1.6	-1.4	1.6	12
-0.04	-0.63	10	-0.51	4.2	-1.3	11	-6.5	11	-2.1	11	-4.8	9.3	-4.7	7	-9.7	1.7	-2.6	2	-2.5	2.2	-9.4	5	-5.9	1.9	-7.9	-0.01	-8.6	5.5	-11	4.6	-10	4.6	-12	6	-14	0.51	-11	3.4	-11	7.2	-9.7	2.6	-9.9	6.6	-7.4	1.6	-6.2	4.1	-8
0.2	-0.47	12	-7.2	8.1	-8.1	9.8	-9	14	-3.2	14	-10	11	-9	6.3	-7.6	-5.7	-7.5	12	-1.4	1.8	-12	2.4	-9.7	3.6	-11	7.3	-3.4	3.1	-11	5.1	-5.9	1.6	-8.9	1.8	-11	-2.1	-7.2	2.6	-4.4	1.7	-2.5	2.4	-10	0.8	-9	0.77	-2.3	9.5	-11
0.12	-0.09	17	-7.7	14	-5.8	11	-2.3	13	-3.3	13	-4.8	11	-3.7	5.5	-2.1	-8.8	-2.5	-1.2	-1.9	9.7	0.72	4.8	1.2	3.9	-8.9	-1.6	-1.9	11	-7.8	2	-7.3	5.7	-9.8	2.1	-3.8	3.5	-4.8	1.4	-5.9	-2.1	-5.1	8.9	-2.5	1.3	-11	-2.4	1	9.1	-5.4
0.1	-0.18	18	-3.2	8.5	-12	3.8	-1	7.1	5.3	1.3	5	5.8	-5.3	-8	-8.2	-11	-5.8	-8.9	-1.6	-1.1	2.2	-4.7	-3.7	-5.2	-4.5	-6.7	0.22	5.8	-6.4	0.79	-7.3	0.78	-5.9	-1.2	-4.7	0.56	-5.1	-2.1	-4.6	-1	-1.5	-1.9	1.7	-0.06	-4.8	1.9	-3.1	0.27	-6.5
0.23	-0.05	-0.64	-7	5.9	-7.8	2	-6.9	15	-7	1.8	-2.3	11	-9	7	-5.6	8.5	-12	17	-2.5	7.7	-14	6.5	-3.1	13	-13	7.4	-8.7	6.2	-8.7	9.7	2.6	8.7	-7.5	5.5	-9.2	2.9	-9.5	2	-2.5	14	-3.2	4.1	-4.1	7.6	-4.9	5.4	-4.5	17	-13
1.1	-0.3	6.4	-4.5	1.8	-6.1	9.9	-12	11	-0.78	9.2	1.4	2.7	-8.3	17	-1	26	-0.58	19	-1.4	25	7.3	15	-0.62	20	-3.8	14	-0.58	11	-1.6	14	0.21	16	0.06	14	-3	14	-1.3	17	-3.2	27	-6	18	-3.3	20	-3.9	13	0.89	21	-5
1.4	0.19	-4.2	-5.2	-6.4	-12	0.55	0.71	-0.9	-4.5	-2.7	-1.5	-10	-4.9	11	-2.7	31	0.22	17	0.95	17	-3.9	7.9	5.2	9.8	-6.2	10	2.9	8.1	0.87	11	-4.1	11	1.2	9.3	-0.99	6.4	-3.9	16	-9.8	19	-7	3.4	-2.1	19	-8.7	12	-0.08	8.2	-0.63
0.6	-0.53	-15	-2.4	-7.8	-8.6	-6.8	-3.4	2.8	-13	-8.7	-10	-14	-3.9	14	-5.5	23	-15	9	-9.4	14	-12	16	-1.2	14	-12	15	-9.8	11	-8.8	11	-4.9	15	-11	14	-7.3	5	-9.2	23	-12	18	-9.2	13	-16	15	-9.5	12	-9.5	15	-11
0.38	-0.49	-13	-2.6	-11	-2.6	-7.1	-4.4	1.4	-1.7	-3.6	0.67	-15	-1.5	11	-4	17	-4.6	8.1	-5.7	7.8	0.49	8.4	-0.74	10	-6.2	13	8.9	9.7	2.4	14	1.1	9.8	1.6	9	-0.7	10	2.3	22	3.7	16	-3.6	7.7	1	16	8.8	11	-0.53	13	-1.7
-0.14	-0.06	-2.6	-7.5	-4.7	-11	2.3	-8.5	10	-2	0.78	-7.4	-3.6	-5	12	-7.5	8.5	1.3	11	3	5.7	-2.9	12	1.1	17	-5.2	15	-1.4	17	-6.3	10	-4.9	15	-5.6	24	-5.9	16	-0.65	18	-2.6	16	-0.29	3.2	-1.6	11	0.29	7.7	-3	19	-1.5
-0.14	-0.48	6	-4.7	2.2	-4.8	8.4	-3.7	12	0.77	7.1	-2.6	5.4	0.77	7.7	-7.5	-3	-6.5	-12	3.8	7.5	-5.4	3.1	-4.1	7.6	-2.4	-8.4	-2.4	17	-5.4	11	-0.69	15	-5.9	14	-8.5	16	-1	20	-5.2	6.8	2.4	-0.55	0.23	10	-5.5	7.2	-4.9	-3.8	-0.81
0.67	0.39	6.6	-4.3	-1.9	-1.7	-4	-8.2	5	6.4	0.13	3.3	0.38	0.58	0.95	-6.2	24	8.6	2.9	3.3	11	0.93	11	2.4	11	2.6	-5.2	1.6	1.3	3.4	-2.4	-2.8	0.62	-1.5	-4.4	-4.1	-5.6	-1.3	-1	0.66	-8.6	2.9	-0.59	-3	-7.8	0.25	-2.2	-5.5	1.4	1.6
-0.27	0.22	11	-12	3.7	-11	-0.1	-9.2	3.2	-3.8	15	-3.2	1.6	-7	9.1	-2.4	-8	-0.06	4.4	1.4	-4.5	-7.2	4.1	-0.96	3.7	-1.6	20	-3.7	8.9	3.1	12	1.1	11	4.7	6	2	6.4	-4.9	14	-1.8	10	-3.4	17	-7.5	4.3	-1.7	19	-2.5	13	2.8
0.09	-0.21	12	-12	7.3	-11	7.1	-6.7	5.7	-9.1	9.2	-7.5	3.3	-9.9	-12	-12	-10	2.3	-21	-6.5	-3.2	-9.7	-15	0.85	-13	-0.85	-5.8	-8.6	-6.1	-2.7	-3.6	0.17	-4.2	-1	-2.7	-7.4	-0.94	-5	-1.9	-0.49	-2.1	-5.1	4	-11	-2.1	-3.7	-1.5	-11	-12	-4.6
0.25	-0.1	5.3	-8.2	-1	-8.4	2.1	-9.2	2.6	-4.2	2.5	-7.6	-1.5	-11	-1.7	-6	3.6	-1.5	-10	-6	-4.8	-7.2	0.72	2.1	-7.3	-1.1	-7.9	-0.01	-0.56	3.4	-1.8	-0.7	-0.09	5.1	0.43	-3.6	-2.1	-5.9	-2.8	-0.04	2.4	-3.4	-0.43	-2	0.79	-3.4	-5.6	-6.3	4.6	-3.1
-0.3	-0.16	3.8	-7.7	-2	-6.1	5.8	-0.67	-0.81	-3.8	9	-6.5	6.5	-4.3	1.8	-0.89	2.8	9.2	-0.21	0.73	-1.6	-5.9	5.8	-3.2	-1.2	-4.2	-3.9	-0.33	1.5	-0.65	1.2	-3	0.94	-3.6	1.6	-0.6	-2.3	-6.5	3.4	-2.3	4.8	-8.1	-5.9	-6.6	1.5	-5.3	3.2	-6.7	4.3	2.2
-0.83	-0.38	15	-17	5.6	-19	7.1	-4.7	2.9	-9.1	7.8	-6.4	11	-8.2	1.4	-8.7	-6.2	5	-7.9	-3.6	-6.8	-6.4	1.6	-5.4	-5.6	-5.9	-5.5	-6.7	-7.9	0.05	-0.14	-7	-4.3	-0.3	-1.6	-4.3	-4.9	-4.1	0.27	-5.6	-2.7	-6.6	-3.3	-8.4	-0.87	-8.3	-3.2	1.4	-8.4	2.7
-0.48	-0.61	16	-9.4	11	-8.8	9.3	-8.2	6.9	-6	12	-3.7	12	-3.4	6.3	-1.5	8.4	-6.5	8.6	-5.5	2.4	-1.5	5.4	3.5	6.2	1.5	1.5	-7.3	2.1	-3.1	6.3	-5.4	1.7	-2	1.9	-3.3	2.7	-4.1	6.6	1.1	3.6	-8.4	3.9	-5	6.7	-2.3	4.4	-2.3	0.59	2.5
0.08	-0.58	12	-5.5	10	-12	9.8	-8.7	2.2	-7	5.2	-1.3	6.8	-8.8	11	0.58	12	-9	5.6	-8.6	9.2	-3.9	7.1	0.57	8.2	-2.2	1.1	-6.6	4	-5.5	6.4	-1.8	3.4	-7.6	3.9	-0.01	2.6	-10	9.6	-3.7	9.9	0.03	6.8	-9.3	4.4	4.2	3.7	-3.6	6.2	2
-0.26	-0.1	8.4	-8.8	5.5	-15	4.1	-9.1	-0.41	-10	6.7	0.07	0.92	-17	5.8	-0.94	2.1	-3.5	-1.9	-5.6	3.5	-3.9	2.9	-3.9	5.5	-4	-5.4	-7.4	6.2	2	3.5	-2.7	1.3	-1.8	4.9	2.6	2.6	-6.2	7.2	-1.9	9.7	-7	-0.96	-4.8	3.2	-3.6	3.6	-5	2.8	4
0.17	-0.47	5.3	-7.3	0.26	-7.9	4.7	-5.9	1.6	-3	4	-5.5	-0.4	-8.6	9.2	-14	7.2	-0.67	-6.3	-6.2	14	-2.6	13	-10	9.8	-6	-0.04	-5.7	10	1.2	2.7	-1.6	7	1.2	8.2	-0.19	7.9	2.8	11	-1.2	4	-1.1	4.6	-0.78	2.9	0.41	3.6	-0.89	11	-3.1
0.15	0.36	9.6	2.7	5.5	-6.4	2	-0.58	-3	-2.7	4.9	-1.1	1.5	-6	4.2	5.9	7.3	1.2	-3.7	-1.1	4	4.4	4.8	4.5	15	4.1	1.7	3.1	9.1	1.8	1.2	4.5	3.3	5	11	7.1	4.9	-5.4	12	2.8	0.49	5.4	1.8	9.7	5.2	-3.8	4.5	-5.2	1.2	4.2
-1.6	0.29	-36	0.93	-21	-1.8	-19	-1.3	-15	-1	-22	0.7	-5.4	-8.1	-23	-0.2	-27	5.1	-21	0.51	-24	-2.5	-15	3.3	-28	-5.5	-22	-2.5	-31	-9.2	-24	4.1	-33	-5.1	-32	-2	-28	-7.4	-22	-2.1	-31	-1.8	-28	1.6	-25	-11	-20	-7.8	-34	-0.78
1.9	-0.25	-8.3	4	-2	2.1	-7.1	0.13	6.6	-4.2	-0.9	1.4	12	-3.8	16	-2.1	30	1.7	12	2.8	21	3.7	23	5.2	20	4	12	-5.2	7.8	2	14	3.7	7.2	0.8	4.5	-3.3	7.7	-7.9	7.8	6	8.9	7.4	21	0.03	12	-0.53	4	-3.8	6.9	4.4
1.9	-0.91	1.6	-11	5.5	-9.6	4.4	-7.2	-2.2	-0.89	-0.87	-6.5	7.4	-1.9	16	-6.4	19	-5.3	9.4	-6.9	21	6.5	18	-3.3	13	3.1	19	0.62	7.8	-6.1	8.6	-7.5	8.8	-3	19	-9.9	17	-6.8	15	-5.8	18	-3.7	24	-0.44	18	-1.9	12	-1.7	4.8	-8.2
0.55	0.57	11	-0.08	13	-4.3	8.9	-2.6	-0.25	3.3	1.4	8	9.5	-0.27	8.2	7.9	12	5.5	17	2.7	-0.55	-0.91	2.1	13	11	-0.03	14	-2.8	11	3.8	13	3.5	1	2.7	6.8	8.8	8.6	-1.2	1.7	3.5	3.7	-0.72	14	-9.9	3.7	-1.2	6.7	3	12	0.42
-0.9	0.27	18	6.2	5.7	-0.53	-0.04	11	3.3	-3.1	-0.96	5.3	7	-3	-4.8	11	-14	1.8	4.1	4.9	-0.11	2.2	-10	4.1	-7.3	3.5	-13	-4.2	-0.44	3.6	-4.4	2	0	0.96	-6.7	5.2	-3.8	-4.5	-13	5.4	-14	-2.9	-10	3.3	-13	0.63	-7.3	-2.8	-9.4	7.3
-1	-0.02	17	2.5	28	5	23	3.3	19	-0.15	14	-0.21	28	4.2	-27	-6.7	-8.2	-2.1	-4.6	4	-31	-0.79	-35	-3	-16	-8.5	4	-7.7	-18	-8.2	-8.1	-2.7	-25	-6.6	-5.5	-6.7	-1.3	4.2	-22	-4	-16	0.21	-9.7	-4.7	-1.5	2	0.93	-1.1	-16	-5.7
-4.3	-0.6	-62	1.4	-65	2.1	-54	0.19	-46	-1.9	-76	-0.84	-46	6.9	-53	-9.5	-58	-10	-56	-4.7	-37	-11	-47	-8.9	-56	-7.2	-42	-6.5	-63	-2.4	-47	-12	-57	-6.1	-54	-6.2	-52	-0.9	-52	-11	-54	-1.5	-55	-14	-54	-6.4	-41	-3.8	-59	-9.9
-1.4	-0.64	-28	4.4	-23	0.67	-23	3.3	-20	1.1	-22	3.2	-29	3.5	-3.4	-2.2	7	-3	-1.2	-5	21	-15	-6.4	-7.5	-18	-7.8	19	-7.2	-18	-6.4	10	-11	6.9	-8.9	-5.9	-6.8	-0.85	-2	-9	-11	-3.8	-5.2	14	-6.4	-3.2	-10	15	-7.8	9.2	-7.1
-0.49	-0.47	-6.7	12	-11	10	-15	12	-19	8.4	-4.5	6.3	-17	9.8	19	5.9	9.5	-3.5	-3.4	-3.3	20	-0.81	28	-7.3	11	-0.55	-11	4.2	8.9	2	-5.8	0.88	5.6	-1.7	17	0.09	10	3.3	19	-2.6	20	-0.06	-23	-2.4	12	-0.68	1.4	-1.1	15	1.4
-0.33	-0.2	-6.3	14	-6.2	12	-6.2	16	-8.4	19	-5.7	10	-9.5	14	2.5	3.7	-0.45	-1.5	7.5	2.9	-7.9	2.2	5.8	-4.2	0.79	3.9	4.6	10	-0.96	5.1	0.71	4.1	6.3	4.1	-2.8	0.16	1.5	8.4	11	1.1	4	0.3	1.9	3	3.9	0.04	2.1	2.5	-1.5	-0.42
-1.1	0.06	-3.6	3.4	-5.6	2.6	1.7	5.6	1.6	0.93	5.2	-0.67	1.1	3.7	6.6	-1.9	-19	5.3	-4.3	2.6	-1.5	0	1.8	-8.8	-5.7	1.5	-5.8	1.4	0.59	-1.2	-2.3	2.9	4.3	-1.8	-9.2	-6.2	-3.4	-6.1	6.6	-5.5	-1.5	-13	-8.9	3.8	-3.3	-8.6	-5.8	-4.4	0.24	-4.6
0.87	0.11	-17	2.9	-7.8	3.8	-3.9	0.64	4.3	0.41	-3.8	-0.45	-1.3	8	13	-9.4	8.8	-1.8	-2.4	0.62	14	-5.4	12	-5.6	2.8	-6.7	6.7	-7.3	0.13	-9.2	3.3	-7	3.5	-7.1	0.24	-10	6.8	-1.5	10	-11	7.7	-7	8.6	-3.7	7.5	-13	3.5	-5	-0.77	-8.8
0.92	-0.79	-6	11	1.5	7	-0.7	5.1	3.8	12	-0.48	7.9	0.82	17	14	-5.1	25	-12	6.5	0.69	14	-14	12	-4.2	7.5	-7.6	8.4	-0.49	6.5	5.9	1	-1.1	12	0.79	15	1.6	12	-0.39	12	-2.5	11	-5.4	14	-11	13	0.46	7	-1.9	2.1	-8.2
0.43	0.73	-10	7.5	-3.9	3.8	-4	-0.76	-2	7.9	-3.5	8.3	-6.9	9	-7.2	4.3	0.51	0.01	-4.8	8.3	-6.8	2.3	-6.5	1.3	-7.8	-0.65	5.2	4.7	-9	0.74	-0.41	1.9	-9.9	-3.7	-3	1.9	0.74	3.7	-5.9	3.3	1.1	13	-1.8	6.6	1.4	4.8	-6.2	-0.33	-11	7.6
-0.09	0.41	3.6	3.3	-4.4	13	-3.5	9.8	-6.3	1.7	12	4.3	-2.5	7.8	-3.8	17	1.4	7.4	0.43	2.4	-5.2	20	-6	11	2	13	-0.54	4.6	-0.52	11	-1.6	-5.1	-4	1.2	2.4	2.6	-4.7	3	-2.4	5.2	7.4	5	3.4	6.5	0.81	-4	-2.8	3.6	-4.6	8.9
-0.84	-0.2	-18	3.3	-25	7	-23	5.7	-25	-5.7	-19	-2.7	-24	-3.6	-3.1	-3	-8.4	-0.16	10	0.08	-17	4.4	1.8	2.5	13	-1.7	5.4	5.6	0.94	-3	-1.1	-2.1	-6.1	-5	11	-4	-5.4	1.5	4.3	7.2	-0.14	-6.6	-5.7	1.9	6.7	5	-5.4	7	6.1	-7.5
-0.25	-0.18	-15	1.8	-5.9	0.13	-2.5	-5.6	-6.6	-3.9	-1.8	-8.8	-4.6	-1.9	12	-7.2	-3	-2.1	11	-5.9	3.2	-6.1	1.2	-0.12	6.2	-8.6	22	-8.9	6.4	-13	10	-4.4	7.2	-9.6	6.4	-11	9.6	-11	9.1	-12	6.5	-4.8	18	-8.2	18	0.17	6.7	-3.4	6.8	-9
2.4	-0.46	0.4	-2.2	5.8	3.2	10	-5.4	13	-11	7.7	-9.8	12	-11	5.5	-0.5	33	-5.2	6.9	-3.3	18	-4.6	11	1.1	8.7	-6.7	6.5	-5.8	2.8	-7.7	2.9	-4.6	2.6	-8.3	-2.4	-5.9	7.8	-4.4	1.9	-6.1	-1.1	-7	5.8	-3.8	8.4	-5.7	1.5	2.4	0.91	-6.3
0.88	0.04	1.5	-1.4	-5.4	3.4	-0.41	4.9	1.2	4	6.8	12	-1.7	-0.07	10	3.6	15	5	11	-8.5	22	19	15	7.4	6.5	0.49	5	-6.6	6.6	-9.2	1.6	-4.9	11	1.9	4.6	-12	4.9	-11	5.8	-13	3.7	-2.4	2.9	0.66	6.3	-6.6	2.5	-5.7	5.3	-4.3
0.54	-0.51	12	-7.9	5.6	-11	8.2	-15	1.3	0.22	11	7.8	4.7	-3.7	4.8	6.6	8.9	-4.9	-2.5	3.1	13	8.9	6.4	13	2.8	-8.8	3.4	-44	3.1	-24	-2.4	-39	2.1	-7.9	4.2	-13	2.4	-58	1.8	-23	3.1	-11	13	-30	1.4	-35	1.6	-50	2	8.7
0.59	2	10	3.7	7.1	0.27	6.9	-3.9	0.12	13	8.5	4.2	6.1	2.4	3.4	18	5.4	26	2.6	30	-0.54	17	6.5	24	0.02	34	3.4	32	1.9	26	3.2	17	3	20	2.5	15	2.5	23	0.35	36	5.2	15	1.1	23	1.7	19	2.2	17	8.2	10
0.65	-0.97	6.7	-17	9.4	-16	4.4	-17	-2.2	-10	7.1	-5.5	3.6	-19	0.25	-5.7	3.6	-4.4	3.9	-11	1.7	-5.6	-0.17	-4.7	3.8	-3.6	5.9	-9.8	5.8	-7.1	4.3	-8	3.2	-10	5.1	-1.9	7	-7.7	0.67	7.6	3.6	-1.7	6.2	-7.6	-2.4	0.89	0.82	-7.2	-3.5	-14
0.58	-0.97	9.9	-28	9.7	-26	11	-17	3.1	-19	6.3	-16	4.3	-24	5.4	-9.9	7	-12	2.5	-15	4	-9.8	4.8	-14	4.3	-13	8.8	-2.3	-0.46	-19	1.7	-5.8	0.57	-16	5	-14	2.8	-6.8	5.3	1.3	7.2	-1.4	3.7	-12	5	-7.3	2.9	-9.2	-5.1	-22
1.6	-1.2	13	-26	14	-32	16	-19	7.3	-29	6.7	-18	14	-26	12	-12	15	1.3	6.1	-20	12	-7.2	11	-15	2.2	-11	10	-12	0.63	-22	6.1	-12	4.5	-17	1.4	-26	7.8	-9.4	6.8	-8.5	4.9	-2	8.6	-17	9.2	-2.6	6.3	-1.5	5.8	-15
1.6	-1.2	17	-22	16	-18	16	-9.1	15	-15	19	-17	13	-14	12	-14	20	2.9	3.5	-15	15	-4.7	9.1	-14	-0.48	-14	5.6	-9.1	2.7	-17	3	-9.7	2.9	-12	3.3	-22	9.5	-14	5.3	-5.1	3.2	-13	7.7	-6.8	6.5	-3.3	2.7	-8	0.37	-22
1.2	-0.96	17	-5	14	-11	3.3	0.06	6.9	-10	11	-6.2	8	-11	8.6	-4.9	12	-6.4	4.4	-8.2	10	-5.1	5.4	-5.3	-1.1	-17	1.4	-11	3.5	-12	-4.3	-21	2.7	-14	6.1	-18	1.6	-11	0.64	-9.2	4.2	-14	3.5	-9.3	-1	-18	-6.3	-19	0.59	-15
0.69	-0.51	7.8	-3	16	-4.5	7.8	3	6.4	-5.2	11	-1.4	7.2	-5.8	2	-3.4	7.9	-10	1.2	-8.9	15	-7.8	8.2	-3	-5.3	-11	2.4	-4.2	-1.8	-8.8	-2	-5.1	-2	-9.7	2.5	-10	1.4	-4.9	-5.8	-6.5	3	-14	4.1	-9.9	-1.4	-6.3	-3.4	-6.2	-4	-14
0.61	0.38	17	0.48	14	-1	6.2	7	6.2	15	9.5	5.3	5.8	6.4	4.6	-1.5	8.6	1.9	2	4.2	4	-2.4	4.8	-1.6	-6.1	-0.4	-0.07	-2.6	-4.7	-3.6	-3.1	0.39	-4.7	-6.4	-3.5	-2.5	1.8	-5.7	-5.4	-4.7	-3	-6	3.6	-9	-2.8	-4.7	-4.2	-0.58	-5	-1.7
0.24	-0.34	15	1.4	11	4.8	7	7.9	4.2	13	14	1.9	5.7	15	-2.5	-1.7	10	-12	2.9	3.7	-4.1	-5.4	1.5	-1	0.44	2.4	-5.7	2.5	0.65	2.9	-3	-3.8	-5.9	-0.41	-1.4	8.8	-1.5	-0.37	-6.6	0.07	-7.1	-8.3	-1.2	2.8	-9.4	-0.82	-3.5	-6	0.82	4.5
0.24	0.96	13	11	9.5	11	6.3	12	3.2	14	3.4	7	5.8	19	-2.3	4.2	9.3	15	6.8	13	-0.87	3.9	-1.2	-5.2	0.34	10	-6.2	2.4	0.16	0.75	-3.3	7.8	-4.7	7.4	-1.2	6.8	-2.2	5.1	-4.2	-1.9	-5.2	0.89	-2.2	13	-9.6	-1.6	-3.7	-0.22	-0.44	9.9
0.31	0.32	15	-0.38	6.8	6.8	6.3	3.4	2.2	1.6	5.7	1.4	6.5	4.2	0.92	4.1	5.3	10	0.54	10	-0.6	5.1	0.92	-0.25	-3.9	8.8	-6.9	5.6	1	5.6	-4	6.2	0.26	7.3	-3.2	6.9	0.91	1.5	-0.05	0.93	-4.4	5.6	0.3	9.5	-6.9	3.1	-0.51	1.7	-0.87	9.5
0.07	-0.85	17	-11	13	-7.7	12	-10	6.2	-14	11	-12	9.2	-10	1.7	-8.2	14	7.1	13	-0.04	7.1	-0.13	9.7	-12	2.5	-10	-11	1.2	4.5	2.6	3.5	3.3	5.1	7.4	2	0.95	3.5	-1	7.6	5.5	11	0.57	4.1	5.8	4.5	4.4	4.3	0.59	-0.92	-1.2
-1.4	-0.09	-11	0.67	5.1	1.1	5.7	4.4	0.67	0.05	-11	-3.8	9	0.78	-27	-2.7	-34	2.4	-8.8	9.6	-35	-3.5	-26	-0.64	-24	4	-26	10	-24	7.1	-21	2.7	-30	14	-34	4.7	-32	-0.48	-34	6.3	-31	6.2	-28	6	-31	2.8	-20	4.8	-20	5.2
2.1	0.38	12	7.9	24	9.1	25	3.7	27	6.8	18	0.19	33	7.1	24	2.8	16	0.37	24	5.1	30	0.57	22	5.3	14	10	17	9.8	13	9.3	8.6	3.8	12	10	9.8	5.2	9.2	4.9	4.5	1.7	9.5	-0.15	16	8.2	7.3	4.3	2.8	-0.16	20	8.8
1.1	0.31	0.86	6.1	6.3	3	6.7	-2.1	7.2	-0.43	4.3	0.72	9.1	-0.5	19	-3.6	17	-8.8	19	3	8.2	6.2	16	9.5	18	1.9	11	3.6	13	2.7	13	-1.8	5.2	3.3	10	3.5	15	0.87	11	-3.4	12	0.37	10	-0.99	16	8.1	10	4.1	7.5	3.2
0.65	0.02	3.6	0.25	1.8	3.8	4.4	-5.7	7.1	-1.7	2.4	-3.9	6.2	4.5	13	1	2.3	-5.8	5.5	2.8	14	5.5	15	6.1	3.3	1.2	-1.4	-7.2	-0.77	2.8	-0.23	-1.8	2.3	0.88	4.5	-3.5	1.4	-1.3	3.3	1.6	3.7	-3.9	7.1	-3.5	5.9	-0.01	1.9	-6	3	-4.9
-0.13	-0.2	3.1	1.9	5.2	1.5	11	2.4	0.29	-2.9	4	-5.7	3.2	-0.55	4.6	-3.8	-0.17	-1.2	-0.05	-3.3	14	-1.2	11	-7.9	-3	-7.1	1.2	-5.1	0.97	-3.7	-2.4	-5.4	4.2	-5.7	-2.9	-5.5	-0.15	-1.1	0.56	-2.1	-0.11	0.5	2.1	-7.4	5.4	-2.6	-1.5	-1.6	-2.4	-8.3
0.18	-0.36	0.06	7.9	7.2	7	5.2	3.5	-2.6	-2.4	1.7	-2.7	2.8	2.3	0.74	-0.23	2.4	-5.1	-10	-1.7	7.7	-6.8	5.7	-0.9	-6	-5.3	-3.4	2.5	-2.5	-2.3	-4.1	-5.8	1.7	-1.7	-11	0.06	-2.7	5.5	-4.5	-1.3	-5.1	0.06	-0.65	0.57	-1.1	3.5	-2.4	6.2	-3	-4.6
0.59	-0.11	4.2	6.9	6.3	9	3.3	6.1	-1.1	3.5	6.3	-0.59	6.6	9.5	1	-4.6	1.8	-4.4	-0.17	-5.4	5.4	3.8	11	-2.1	-5.3	6.6	2.2	1.4	-2.9	1.9	-2.7	-1.8	1.6	-1.2	-5.9	0.84	4.3	4.5	3.7	2	-3.5	0.31	9.7	7.8	5.7	1.8	1.2	3.9	-7.8	-0.37
0.49	0.12	3.3	6.2	5.3	13	4.2	5.9	2.3	12	3.1	3.2	5.4	12	2.8	0.17	-0.04	-0.71	0.26	-3.3	10	12	8.8	2.7	-5.7	10	1.3	7.3	2.3	8.3	0.03	-0	3.5	9.9	-0.84	5.3	7.9	7.2	4.7	4.5	0.06	7.8	4.1	6.2	6.2	13	1.6	12	-4.7	1.8
0.39	0.55	14	11	11	7.4	11	3.9	0.94	11	14	6.7	7.7	7.8	4.9	16	3.6	-2.7	-4.6	11	4.2	3.4	8.5	3.3	-1.5	8.9	-0.87	12	0.44	13	-0.22	9.7	2.4	12	-2	12	0.96	9.6	-0.19	9.2	-2.4	15	2.8	13	3.5	17	0.76	5.9	-0.56	12
1.3	1	10	7.4	11	5.7	9	18	3.9	18	7.6	11	2.3	10	22	9.6	12	7	6.4	17	12	-0.13	16	1.9	5.6	12	7.7	12	6.2	9.1	7.7	13	12	15	-4.6	9.4	7.1	12	6.4	12	6.3	12	7.6	9.7	11	12	9	11	17	12
0.82	-0.35	7.2	2.9	9.8	5.7	12	9.5	11	8.9	9.5	-0.14	7.8	7.2	1.2	-5.3	-5.8	0.97	-6.6	-0.67	13	5.7	-21	-9.3	1.8	-0.03	13	1.8	1.6	-0.24	11	0.94	9.1	-1	6.6	0.96	9.3	1.9	9.9	-3.3	10	-1.8	11	-7.7	12	-0.95	11	3.3	7.4	-0.25
0.55	-1.3	3.3	4.7	11	0.38	3.8	-7.1	17	-0.12	4.5	-4.5	13	5.2	-16	-8.5	-3.3	-10	0.38	-11	-15	-3.3	-31	-12	19	-2.2	22	-1.7	8.5	-5.3	7.7	-4.5	4.6	-9.2	16	-1.1	12	1.9	10	-2.2	10	-1.7	23	-5.8	13	-4.4	8.8	2.4	3.9	-4.4
-2.8	-0.44	-44	0.66	-38	4.2	-44	-3.6	-20	1.9	-33	1.9	-34	6.6	-27	-2.7	-45	-8.8	-34	0.36	-39	3.8	-21	-1.6	-36	2.7	-34	-0.22	-32	7.3	-23	2.4	-29	3.4	-38	3.1	-41	-1.2	-32	0.3	-44	2.7	-34	3.2	-45	6.5	-24	3	-23	6.2
-2.7	-0	-7.2	7	9	11	-8.8	6	2.6	4.6	-19	6.9	1.2	4.3	-59	-0.88	-52	-4.7	-31	0.79	-63	-0.08	-51	-6.8	-26	3.6	-22	-1.6	-6.5	0.58	-14	0.14	-17	-0.61	-20	-2.2	-22	0.01	-28	-2	-40	1.5	-31	2	-33	5.5	-14	2	-39	11
1.7	0.89	14	0.37	17	4.2	17	-5.9	21	0.8	10	-2.6	16	1.3	29	-3.8	12	6	21	3.4	26	3	24	4.2	11	1.6	20	-2.1	0.69	2.1	13	2.4	1.4	7.2	22	0.01	10	-3.1	7.5	-4.6	25	1.4	28	-4	12	-1.8	11	-1	18	1.7
-0.48	0.81	19	4.3	14	1	11	0.11	14	1.8	11	2	5	1.1	-7.9	-7.2	-18	7.8	-3.1	0.02	-13	4.9	-15	4.9	-11	1.7	-15	-1.9	-5.3	8.3	-6.6	0.67	-4.3	9.5	-14	4.4	-15	-3.2	-18	-0.91	-20	-0.83	-6.7	0.55	-25	-6.8	-9.4	-5.4	6.6	5.2
-1.2	1.1	-6.2	4.9	-26	-1.7	-21	6.8	-16	8.3	-5.6	15	-27	3.9	-6.9	14	-2.5	14	-2.2	11	-30	-0.71	-6.2	-0.53	4	0.18	-11	7.9	1	3.3	-11	13	-7.7	10	-5.9	13	-11	1.7	-14	12	-8.3	8.8	-11	12	-13	4.8	-9.1	3.8	-3.2	20
-3.2	1.5	-41	6.9	-54	4.5	-69	8.4	-48	6.8	-47	7.4	-63	5.3	-30	21	-27	8.4	-32	19	-39	12	-26	8.4	-6.7	20	-39	10	-31	12	-35	16	-53	12	-22	18	-34	10	-16	13	-21	15	-55	11	-26	8	-28	9.7	-56	13
-6.8	0.11	-39	1.1	-60	0.6	-36	-5.3	-34	-2.2	-25	0.5	-38	0.81	-75	2.5	-71	2.7	-60	6.5	-72	0.36	-76	-2.6	-62	4.4	-40	0.35	-45	0.82	-30	7.5	-49	-2	-52	8.8	-49	5	-50	11	-63	9.5	-43	7.7	-56	11	-29	1	-78	0.29
-1.6	-0.14	19	0.13	14	5.2	17	-1.7	7.5	-5.8	6.9	1.5	20	1.1	3	-5.6	-31	2	-4	0.03	-12	-2.3	-23	5.7	-5.9	5.3	-7.4	1.6	8.9	4	-8.7	0.42	14	0.27	-2.4	2.6	-4.6	10	-3.6	0.58	-1.1	-1.1	8.1	5.7	-11	-0.61	-8.7	4	16	0.98
-0.78	0.33	17	-3.6	7.2	-0.19	6	-2.5	-7.5	1.8	11	7.8	-3.6	-5.4	-17	0.58	-15	0.76	6.4	-2.1	-39	-2.1	0.4	2.3	6	-0.4	4.5	-3	0.66	4.6	8	5.7	-5.7	2.5	3.3	3.4	5.6	7.6	3.1	-4	8.4	-3.2	-1.3	-0.87	7	-2.5	7.1	4.5	-6.2	2.6
0.41	0.12	0.67	1.9	4.8	-4.3	5	-3.8	4.8	-1.6	13	2.9	8.7	-7.2	-5.1	0.06	5.5	1.4	-1.8	-6.3	5.9	-3.4	-6.9	3.5	-38	-1.7	-20	2.5	-27	-2	-3.4	4.2	-8	2.4	-41	3.7	-25	6.2	-33	-1.4	-16	-6.3	-18	-5.7	-24	-12	-18	5.7	-2.2	-0.06
-0.1	-0.11	-9.2	-1.6	-1.6	0.53	-7.5	-2.4	-7.7	-3.3	-2.7	-0.53	-5	-6.4	3.1	-2	20	-3.1	4.7	-5.8	4.6	-4.6	-10	0.77	7.5	0.13	17	3.2	24	3.7	22	1.2	30	2.3	27	4.7	30	3.6	21	-3.3	22	-3.6	14	3.3	31	-2.3	29	4.5	33	-1.3
1.9	0.03	-3	4.3	-5.3	0.03	-6.9	-1.9	-5.4	-3.1	-9.1	9.1	-14	1.6	11	1	16	-2.8	12	-6.5	13	1.9	27	5.2	33	-1.1	20	-3.1	28	4.8	25	2.5	25	4	34	7.2	24	4.3	34	0.68	28	3	24	2.5	30	-0.81	22	3.5	22	3.1
0.23	0.65	-1.5	5.4	15	7.8	8	9.6	8.9	-2.1	1.2	2.3	14	3.5	7.1	2	4.9	1.8	2.4	-2.5	21	1.2	15	-0.14	23	5.5	0.93	2.8	14	4.3	8.1	2.9	17	5.9	18	6	14	1.4	16	11	10	2.2	6.7	4.7	14	1.7	1.6	3.6	9.3	0.21
0.41	0.63	-36	5.6	-30	10	-13	7.4	-8.9	2.5	-36	-1.7	-1.9	0.67	4.7	5.1	4	5.2	2.9	-2.3	15	-2.3	6.3	1.8	1.7	0.08	-12	1.8	-4.2	3.6	-9.9	4.8	-2.2	-1	-3.1	4.4	-0.15	8.1	-5.7	2.2	-3.2	6.2	-14	0.05	-6	7.1	-9.4	7.8	15	-0.91
0.76	0.79	0.22	5.3	-11	5.4	2.7	8.5	-3.4	5.6	-3.8	-2.7	-3	4.1	13	5.4	21	4.9	19	-0.47	11	3	11	1.4	23	1.4	-1.7	2.9	2.3	8	-6.9	5.8	-3.1	2.5	12	5.6	-1.1	15	-0.37	-0.3	8.9	3.2	-11	0.67	4.8	11	-10	11	13	8.4
0.83	0.47	4	0.26	-1.4	3.9	3.1	6.8	-3.9	-1.7	1.6	2.4	-5.7	5.1	17	5.3	8	0.88	14	4.8	17	1.8	6.4	8.4	17	-0.02	27	8.9	17	1.9	16	9.9	15	-1.1	20	1.2	19	9.4	21	3.1	24	6.4	18	11	19	7.1	26	5.3	17	-0.73
0.57	0.47	-1.9	2.7	13	8.3	0.97	7.9	5.1	6.8	-4.2	5.2	0.03	2.7	7.5	16	-1.4	8.9	-2.6	3.3	17	4.5	14	15	-0.24	-1.3	12	4.8	8.2	-3.1	6.1	8.9	7.6	-2.4	2.5	0.29	8.3	5.9	7.1	1.7	2.5	8.3	4.6	8.4	7.3	7.4	11	5.6	3.1	1.3
[truncated: 952 more columns]
