# Supplementary material for: Dyslexia on a continuum: A complex network approach
Source: PLoS One. 2018 Dec 17;13(12):e0208923. doi: 10.1371/journal.pone.0208923 (PMC6296514; doi:10.1371/journal.pone.0208923)
Supplement: S1 File — Detailed information about the archive contents is provided in the included README.txt file. (TGZ) [file pone.0208923.s001.tgz › FS_658_VV_run_2.csv]

-17	-3.1	-9.9	5.8	-1.7	11	-36	9.6	-15	2.1	-0.01	26	36	-11	31	9.8	2	10	36	8.2	7.9	11	44	2.8	27	3.7	11	-9.1	18	-0.82	0.27	-7.7	19	-7.7	13	-0.56	19	-8.8	18	6.6	16	1.4	18	9.1	11	20	17	15	22	-0.66
33	-1.1e+02	26	-1.2e+02	35	-94	45	-73	32	-27	27	-75	-14	-14	-1.2	-24	4.2	2.1	-6.9	-15	-5.5	-15	-5.2	-5.7	6.5	-40	8	-52	1.7	-26	6.9	-89	-0.91	-84	0.63	-22	2.6	-35	6.7	-40	6.2	-26	-7.1	-42	-18	-51	7.5	3.8	4.8	-18
9.7	-50	5.5	-44	9.7	-1.9	9.8	-95	1.5	-81	-4.4	-23	-15	-15	9.9	-26	0.43	-23	8.7	-18	-7.4	-52	-7.9	7	5.1	-48	9.8	-1e+02	11	-85	16	-1.4e+02	8.5	-1.2e+02	6.3	-36	1.8	-83	18	-1.4e+02	-7.5	-38	2.9	-93	7	-1e+02	-32	13	-36	51
-3.2	1e+02	-1.6	46	0.06	8.4	-6.5	34	-18	65	-8.1	17	7	-31	-1.1	-49	-14	-48	8.3	-67	-12	-13	1.3	-83	-2	-16	-8.5	22	-1.6	-7.3	-6.4	54	3.4	29	3.6	-33	-1.6	-4.7	-4.1	-11	5.1	-38	-4.3	-9.4	-12	-2.2	-5.8	-13	-6.6	-27
2	-38	-0.86	-12	-5.2	-5.4	-2.2	-15	-6.9	-16	-3.3	-3.2	3.2	26	-8.3	30	-5.4	-4.7	-0.56	58	-7.3	22	-3.5	16	-5.7	20	-7.4	1.4	-6.3	15	-4.1	0.64	1.2	1.5	-1.3	7.9	-2.4	-14	-2.7	18	-3	7.5	-6	13	-12	21	-5.9	11	-4.7	-6.5
1.7	-1.1e+02	0.13	-54	1.5	-39	1.7	-74	0.47	-1.4e+02	-3.7	-24	5.5	-37	-0.46	-51	3	-1.3e+02	6.3	-49	-1.6	-68	7.9	-34	-0.42	-29	3.7	-38	7.6	-42	4.7	-39	2.3	-44	3.7	-48	3.3	-23	9.7	-18	2.8	15	-2.9	-41	-4.3	-38	-8.7	-68	-5.6	-59
4.9	-1.2	1	-82	3.5	-1e+02	3	-76	-1.3	-35	-4.3	-87	3.7	-9.7	2.2	-9.9	-2.6	-1.3	11	-18	-5.1	-7.5	5.9	-7.1	-0.11	-3	2.5	21	0.6	-5.9	-1.9	22	2.5	25	4.3	-9.5	-0.93	6.2	0.7	-4.5	2.8	-3.7	-3.4	10	0.06	18	-3.1	-26	-1.4	-18
1.2	73	-1.9	7.5	-0.13	-12	2.1	37	-1.2	71	-3	-2	13	13	3.8	21	-1.5	41	6.5	16	5	24	7.9	17	1.1	34	6.4	46	-0.73	45	2	33	1.1	42	-0.37	25	6.8	35	-1.2	42	5.6	38	3.3	36	-2.4	38	2	47	5.2	55
-0.28	51	2.5	42	-4.5	25	-0.02	38	-3	35	2.5	26	13	4.9	4	16	9.5	25	6.2	12	15	21	5.8	15	-0.84	22	0.14	30	1.5	31	-1.2	30	-4.6	29	-2.5	17	-2.6	37	-2.8	42	-1.6	24	0.34	17	1.2	39	3.5	-13	4.8	-14
13	86	13	-12	12	-21	-0.34	4.9	7.8	65	13	-20	3	24	0.1	13	5	27	4.5	16	5	21	2.2	25	2.6	11	0.5	4.6	2.8	7.2	1.4	19	-2.8	18	0.89	12	-4.5	9	1.6	16	-4	9.1	-4.5	19	1.4	26	18	-0.03	25	5.9
4.2	69	-1.9	-26	-2	-2	2.3	-21	-2.5	17	1.6	-17	9.2	23	9.8	-7.8	3.9	20	12	-7.7	4.3	22	14	3.8	14	11	7.9	8.8	9.9	3.7	8.8	11	4.3	17	11	-2.3	7.8	5.2	10	11	12	1.3	4.2	11	4	25	-16	-28	-26	-39
-6.3	43	-8.7	32	-4.1	36	-11	39	-13	35	-1.1	36	5.7	25	4	6.8	5.7	37	2.6	12	4.8	16	9.4	11	0.37	22	11	10	5.4	12	4.8	3.7	3.9	18	3.3	13	5.9	19	11	15	4.4	11	0.05	14	2	15	-9.8	14	-14	5.4
-2.9	-9.5	-2.4	-28	-1.6	-30	-7.2	-35	-2.5	-26	3.7	-37	12	-20	5.3	-14	3.2	-16	4.4	-6.5	3.1	-19	3.5	-19	3.8	-9.9	6	-9.1	1	-9.5	-0.27	-21	9.3	-14	-2.2	-2.9	8.2	-7.6	-0.63	-16	5.4	-7.4	11	-14	8.4	-19	4.1	-7.1	10	6
-1.1	16	-2.2	-4.4	2.2	1.1	-3.9	4.6	-3.1	-13	2.9	-1.1	-1.6	-16	-1.2	-19	2.8	-24	-5.8	-22	4.2	-18	-4.5	-36	0.41	-30	-1.2	-14	-0.59	-21	3.7	-11	6.5	-22	-5.2	-22	3.7	-14	-1.2	-22	0.97	-17	6.6	-29	4.6	-22	4.5	-3.1	8.2	-3.5
-0.18	5.6	1.9	-8.5	-1.8	-6.4	-2	19	2.3	-4.4	6.4	-17	-5.2	-7.1	-1.1	-0.9	5.8	6.3	-4.7	-9.5	5.9	-0.1	-4.6	-14	-3.1	-7.2	-4	-5.8	-1.8	-5.5	-2.1	3.1	-1.4	-7.3	-7.7	4.6	-0.83	-12	0.49	-3.5	-1.6	-15	3.3	-3.8	3.6	-3	6.3	-6.2	10	-4
2.5	-27	2.5	-15	0.12	-15	-0.4	-23	2.3	-40	5.9	-21	-7.3	-17	-0.67	-11	0.8	-16	-1.5	-13	-4.7	-11	-4.8	-25	-0.71	-8.9	-7.5	0.81	-7.4	13	-6.3	5.9	-2.7	-21	-4	8.2	-2.5	4.1	-4.9	10	-2.4	10	4.2	-20	5.4	-33	5.3	-7.9	9.1	-17
2.5	5	1.8	10	-1.2	1.9	-2.5	2.7	1.7	19	6	-16	-4.3	9.9	2.4	18	3.7	-11	-2.3	20	5.1	1.8	1	-5.1	4.8	-6.5	1.9	1.6	7.5	-1.6	1.1	12	-1.5	0.58	4.2	-1.3	4.4	9.4	3	-10	2.3	3.7	6.1	5.3	8.9	4	5.5	-0.76	8.1	3.5
-0.84	7.7	0.36	11	-0.66	13	-2.1	17	2.2	2	1.9	3.7	-5.7	-1.8	-1.2	0.24	5	21	-4.4	0.56	2	8.4	-3.5	1.9	3.5	0.02	0.23	3.9	4.5	13	0.43	5.7	1.5	3.6	0.32	16	5.5	10	3.1	-0.99	0.7	9.2	5.7	-4.2	6.8	-5.4	4.3	15	3	14
-1.6	-1.1	-5	3.8	-4.1	6	-2.8	8.2	-3.5	0.63	-2.9	6.5	-6.8	3.7	-3.9	9.2	2.8	2.6	-6	4.8	-4.4	6.1	-7.1	1.3	-0.23	-6	0.89	4.6	0.82	6.5	0.55	2.5	-6	8.3	-2.5	12	1.3	0.96	2.1	-1.3	-0.48	-2	-1.1	1.4	0	-2.1	-2.2	11	-4.3	6.3
-0.64	-10	-0.8	0.92	-2.5	-2.4	0.39	-0.3	-1.7	-5.1	0.7	1.4	-5.2	-2	-1.2	-1.2	2.1	8.2	-6.9	-1.6	-0.13	3.5	-0.76	-12	-0.88	-2.8	1.5	9.5	2.4	2.9	2.1	8.3	-3	3.7	1.5	7.3	0.46	6	0.22	-3.7	-0.5	4.3	1.1	1.9	3.1	-2	2.2	3.7	3.1	4.9
0.64	-11	-0.95	5.7	2.5	8.3	1.6	7.2	1.4	-9.3	-1.4	3.1	11	-1.4	-0.28	11	1.4	3.1	-1.7	13	3.4	8.4	3.5	4.5	5.6	-0.43	0.93	-2.2	3.4	7.3	7.1	8.9	4.1	7.3	6.8	4.7	3.9	1.5	4.6	4	5	-0.05	4	3.7	8.4	6.7	5.3	3.5	8.1	11
-0.56	-0.55	-6.8	14	0.42	12	-2.8	13	4.5	5.8	-0.47	9.4	-6.1	-3.2	0.62	10	10	4.9	-7.8	2.7	1	1.4	1.1	10	-1.2	2.5	0.08	7	-1.7	6.5	7.3	17	1.2	11	-6.3	2.9	1.4	8	2.5	5.8	-1.7	4.2	1.2	1	-0.29	14	4.8	2.3	3.4	5.5
13	-8.3	6.9	14	-0.98	16	8.6	5.7	9.3	1.8	22	18	-14	2.6	2.2	5.2	-4	-0.17	-0.66	0.02	-3.6	3.3	-6	-6.7	6.8	3.1	5.7	1.5	5.9	5.3	11	10	-0.63	11	3.7	5.2	-0.27	3.1	14	-1.5	-3.4	0.95	3.5	-0.96	5.5	0.29	9.4	-2.7	10	-1.4
11	17	15	30	14	22	17	23	17	21	15	29	22	6.7	8.7	5.2	5.5	-0.75	13	4.3	-4.9	9.3	13	2.6	9.2	0.34	5.8	9.1	0.51	14	11	19	5.8	15	9.7	11	3.6	15	6.7	9.6	7.5	9.1	3.6	8.7	5.9	1	12	8.8	14	5.9
0.89	13	3.2	31	5.2	11	0.69	19	1.9	29	-0.22	27	-3.2	16	7.2	19	12	13	8.1	18	-3.6	19	8.1	17	4.7	10	0.25	11	-1.9	7.5	-1.9	17	3.5	20	6.4	12	-1.8	11	6.5	9.6	2.8	6.5	0.67	18	0.58	13	0.73	29	-4.5	30
4.2	-2.2	6.4	13	1.5	5.9	2.8	7.3	2.4	7.2	2.3	7.4	2.1	9.4	5	11	-3	14	6.1	13	-3.2	8.2	8.4	25	-2	14	0.18	6.8	1.2	6.2	-1.2	13	3.9	4.2	4	6.1	-0.43	0.07	4.5	13	-1.2	2.2	1.2	8.9	-0.16	6.7	5.2	9.5	1.5	23
2.9	-15	2	2.9	-1.1	-0.21	6.8	-2.2	0.92	-10	-3.3	-4.3	0.49	-2	-0.54	0.23	1.2	-1	1.4	4	4.6	-4.9	1.2	7.8	-2.5	3.6	-1.5	5.2	-0.06	2.1	-3.1	-2	0.5	-2.2	0.31	-4.7	-2.7	-3.5	-0.31	7.2	0.32	-5.2	-3.7	6.5	-4.8	1.4	3	-7.7	-3.3	-6.8
0.86	-13	2.4	5.2	3.3	9.5	5.2	5.2	-0.78	-5	-4.4	-0.46	2.1	2.3	-3.7	1.4	-0.65	0.91	0.12	-0.42	1.9	-2.8	3.9	2.6	-4.6	0.15	-4.7	-4	-6.9	-0.69	-3.3	-8.8	-2.4	-3.8	-5.9	-5.1	-3.6	-4.9	-6.9	3.6	-3.2	-3.5	-4.2	4.3	-6.5	-0.95	3	-5.4	-3.5	-10
2.7	3.2	0.6	22	-2.2	14	0.37	15	0.18	11	-5.4	19	3.2	4.5	-5.9	6.7	1.7	9.8	-3	4.9	2.1	-0.14	-3.8	13	-5.8	11	-4.4	1.5	-5.9	-0.3	-1.9	3.6	-1	5.7	-4	-0.16	-2.6	4.6	-3.5	8.1	-4.8	2.6	-1.7	7.3	0.68	4.9	0.91	9.5	-6	5.1
-1.1	1.9	2.6	16	0.54	8.1	8.6	13	3.4	3	-2.1	7.5	7.2	5.7	-5.8	1	-4	12	-2.7	8.4	0.76	-4	-1.9	10	-7.1	1	-2.5	-3.2	-5	-2.9	-6.4	-4.8	-3.5	8.8	-2.9	1.8	-3.9	4.7	-5	0.09	-2.5	-5.9	-9.3	6.3	-3.7	-1.1	-3.5	-2.8	-2.8	0.56
-1.6	-7.3	0.68	2.7	1.8	7	0.47	1.6	1	-1.8	3.2	-0.5	0.84	6	-4.6	6	-6	7.9	-8.9	5.1	-0.76	-1.5	-5.1	13	-13	4.9	-2	0.19	-8	2.7	-7.7	0.84	-7.5	7.2	-9.8	3.1	-3.5	-1.5	-6.5	-2.5	-4.2	-1.6	-5.7	6.9	-7	-2	1.9	-7	0.55	-8.1
0.7	-8.2	-1.3	7.2	-2.4	7.4	2.7	9.4	0.75	-4.3	2.7	-2.1	-2.6	6.1	3.4	2.7	7	-0.87	-3.6	1.7	3	-0.83	0.47	4.8	-5.9	14	0.29	1.6	-4.3	3.4	5.7	6.3	-1.2	9.3	2	3.5	-1.6	0.18	-7.5	4.3	0.28	1.2	-1.4	12	0.09	4	-2.8	-2.8	0.17	0.72
0	0.84	1.1	8.7	2.4	5.2	2.3	8	2	4.6	4	8.8	4.5	1.9	-1.7	4.8	3	12	-1.1	9	0.19	9.4	-1.3	12	-0.47	16	-2	8.8	-3.9	3.2	-4.1	2.6	-1	10	4.6	8.4	-3	8.4	-3.4	24	-0.77	5	-1.8	12	2.3	11	1.8	-0.54	3	-0.54
2.8	-2.6	4.9	11	6.5	11	7.7	13	4.2	7.3	7.3	8.8	-7	15	1	6.8	2.4	12	-4.9	12	0.46	2.5	-10	19	-5.9	6.5	-2.1	6.2	-0.98	-2.6	-9.8	8.8	-3.3	0.85	-0.87	3.6	-2.5	6.7	-6.3	0.68	1.6	2.2	-3.8	4.4	-0.76	4.2	3.4	3.3	5.9	7.7
-0.45	-13	5.2	5.8	8.5	2.3	8.8	-2.2	8.4	-6.6	8.1	2.6	1.8	6.8	1.1	8.7	-4.2	0.24	-4.6	3.7	-0.48	7.5	-2.9	19	-2.9	6	-0.58	3	3.4	0.19	4.5	4.4	-1.2	1.9	5.8	2.1	1.8	5.9	3.4	1.6	3.6	1.6	0.98	6.8	2.8	1.4	6.7	0.47	7.8	6.9
0.85	-22	7.6	-5.8	8.6	0.26	3.6	-0.03	12	-15	11	1.1	1.3	0.05	0.18	1.5	5	-3.6	-5.4	-7.5	6.1	-0.21	3.6	4.5	1.7	-2	0.36	0.6	-1.8	0.79	0.85	2	0.87	-2.5	3.5	-2.5	1.2	0.56	-1.8	-2.8	0.09	-1	5.2	4.5	5.7	-4.7	3.5	0.29	2.8	-7.3
3.5	-15	6.3	2.7	3.7	11	3.8	8.9	9.9	-12	5.6	7	-8	2.8	-1.3	-3.7	-1.4	0.61	-7.1	0.41	5.1	-4.4	-5.6	5.5	-2.5	-2.1	-3.7	5.9	-4.1	-0.59	-3.8	0.91	-2	-2	-0.38	-4.2	-0.71	2.3	-5.2	-3.2	-3	-3.6	1.6	-2.8	2.5	-5.4	1.7	-5.9	3.8	-10
2.3	-5.7	3.8	12	-0.16	16	0.57	19	7.3	-2	2.3	13	-3.5	0.88	-0.95	4.7	1.4	1.3	-6.2	8	-0.38	-0.83	-5.1	15	-5.9	-5	-2.4	4.1	-0.46	-0.22	-1	7.1	-2	-1.3	-3.2	-1.8	-1.5	0.48	-6.8	3.6	-1.7	-5.5	-0.51	-3.9	2.2	2.7	0.47	1.1	-3.3	5.9
-2.5	1.1	0.57	13	2.6	16	-0.12	10	4.8	-0.31	0.8	12	-10	3.7	-5.3	13	0.62	0.11	-11	12	-3.1	3.6	-15	7.6	-6.5	-1.1	-5.4	6.8	-3.6	12	-6.5	13	-4.3	0.51	-3.7	5.2	-5.7	0.47	-9.2	11	-5	-0.59	-4.6	-2	-4.8	4.6	-1.6	-2	-2.2	-4
-0.04	-1.2	3.7	9.3	6.1	9.7	1.9	15	6.4	6.4	-0.81	9.8	-1.9	2.5	-3	1.5	-3.6	4.1	-2.9	-2.7	-4	7.2	-6.5	7.3	-2	3.1	-7.1	5.6	-1.2	3.3	-4	6.7	-1.9	6.3	1.1	3.4	-5.4	3.9	-9.6	14	-4.2	4.7	-1	3.5	4.7	4.4	1.4	12	1.1	11
8.3	-17	9.9	2.2	8.8	4.7	9.7	-2.2	8.6	-7.6	2.7	5.2	4.4	7.7	11	-3.4	13	2.7	13	-0.19	5	3.8	17	7.5	11	8.7	4.1	6.1	11	4.8	5.9	2.9	5.4	5.8	16	4	4	7.4	9.3	13	7.2	4.4	7	0.38	8.1	5.2	14	3.7	9.5	11
4	-10	2.5	12	4.5	18	5.1	5.7	4.3	-1.4	-3.7	16	-0.16	4.8	0.83	2.8	5.1	5.5	2.9	4.3	-1.8	-0.98	1.6	1.8	3.9	2.2	-1.1	-1.5	-1.6	3.4	-2.2	9	0.27	6.5	1.6	6.2	-2.6	0.29	-6.3	0.05	1.3	0.29	7.6	1.9	1.9	4.1	4.3	-1.6	2.3	1.7
1.3	-4.6	2.3	8.3	0.74	10	2.7	8.9	4.5	6	-4.3	9.2	-3.4	2.1	-7.9	8.4	-2.9	-0.89	-2.5	1.3	-2.1	-3.7	-4.9	1.5	-4.8	-2.5	-7.3	-0.55	-7.2	3.4	-5.5	5	-2.4	5.1	-6.4	2	-5.4	4.2	-6.1	-1.4	-3.5	-0.51	0.51	2.5	-0.93	-1.8	1.7	-4.7	-2.3	-3.1
-4	-11	0.57	3.9	-1.9	1.7	5.4	0.88	-2.8	-2.1	-3.4	7.8	-4.6	-6	-9.8	-1.7	-4	0.54	-6.7	-4.3	-7.3	0	-13	-7.7	-9.2	-3	-5.4	2	-4.7	-0.79	-9	-2.8	-4.7	3.6	-5.8	-5.1	-3.1	1.7	-8.3	7.3	-3.2	3	-6.4	-5.9	-3.2	-0.22	-4.2	-0.31	-6.9	-12
-3	-2.1	-0.2	3.5	-3.2	1.6	3.1	4	-1.6	-3.2	-4.3	9.1	-2.9	-9.6	-7.3	-9	0.06	1.8	-6.5	-11	-2.4	-2.1	-6.4	-13	-6.4	-1.3	-3.4	-0.21	-3.7	0.8	-3.5	-0.65	-4	-2.2	-4.6	0.05	-0.79	3.2	-9.6	5.7	-0.68	0.11	-2.2	-2.2	2.6	-3.1	-5.8	3.2	-8.9	-4.4
-1.7	-8.5	-0.42	1.3	-1.4	-3.8	1.8	-2	2	-6.4	-3.1	11	-3.3	-1.6	-1.6	2.1	0.41	2.3	-4.5	-1.9	0.39	2.7	-4	4.4	1.8	0.09	-2.7	4.5	-4.7	-3.3	-1.7	1.8	0.7	-0.85	-0.92	5.9	0.21	-0.38	-4.3	0.65	-0.23	-6.9	-1.5	4.1	2.1	-0.2	-2.7	-2.6	-3.4	-5.2
-6.7	-21	-1.8	1.6	-0.14	4.2	-2.9	3.2	-4	-8.5	-0.63	5.9	-3.4	11	-5.3	3.1	-4.6	-5.1	-8.2	2.4	-1.8	1.6	-9.6	4.4	-3.3	-2.3	-5.9	-1.5	-4.9	0.19	-6.1	-0.81	-2.9	-0.55	-4.2	2.8	-3.3	-4.9	-9.4	0.48	-0.38	-5.8	-0.59	-2.8	4.3	-4.2	-1.9	-4.6	-3	-10
-4.8	-14	2.8	2.8	1.6	5.1	-0.78	4.9	0.72	-13	0.85	4.7	-3.9	5.5	-0.87	-0.03	5.8	2.1	-3.4	0.45	3	-4.2	-3	-1.6	-1.6	-0.45	-2.6	-3	1.3	1.4	2.5	-4.9	0.58	-1.5	-2.9	2.6	-5.1	2.5	-6.7	-2.6	-1.6	-2.7	6.1	-3.9	4.7	-8.2	-0.64	-7.2	-2.5	-8.6
-1.9	-12	-4.2	0.58	-1.6	5.7	-1.7	3.4	5.5	-2.8	-1.8	2.7	-1.4	-2.7	-5.7	-4.8	-8.1	-3.3	-9.6	-2.2	-1.1	-0.67	-6.5	-11	-0.26	-0.45	-4.3	-2	-3.3	-1.1	0.49	-1.7	-2.1	0.49	-3.7	-0.9	-0.91	-0.09	-9.4	-3.7	-3.7	-1.9	5.4	-1.1	-0.77	-1.4	7.7	-6	13	-4.9
-4.5	0.24	-1.9	13	-5.5	17	-6.7	11	0.79	0.81	-2.2	11	-2.3	-7.6	1.6	1.1	5.8	-4.1	-2.3	-5.4	4.8	4.1	-7	-6.7	1.4	3	-4.8	-0.55	-2.4	7.6	-4.3	3.1	-3.6	11	-3.5	1.1	0.64	-1.6	-6.4	1.8	-1.5	-3.4	3.4	6.2	1.1	6.3	12	-7.5	6.7	-2
-1.6	11	-0.43	18	-2.2	23	2.6	8.3	1.1	11	-0.38	21	-9.9	-2	-2.7	3.1	6.3	-3.2	-7.9	1.3	3	1.8	-7.6	4	-0.12	3	-1.3	0.37	-6.3	13	-1.7	5.5	-2	13	-2.6	15	-3.3	-1.6	-8.1	-0.22	-4.2	0.42	-0.79	11	0.48	16	8.2	3.9	2.7	-0.94
3	4.9	3.9	18	3.8	12	4.5	8.7	9.7	15	0.64	19	3.1	-3.8	4.9	3.3	8.7	4.3	8.3	4.2	2.2	4.3	4.5	11	4.9	1.8	4.9	0.27	2.8	0.78	3	2.2	-0.77	10	4.8	12	-1.3	-7.4	4.3	4	0.88	0.11	-2.3	3.3	2	9.4	4.7	3.7	10	4.1
-3.2	1	-3	10	-1.9	18	1.6	17	2.2	8.2	-3.8	12	-3.5	5.9	-1.9	1.2	-7.5	-3.2	-5.3	4.7	-4.2	-0.01	-5.2	0.51	-4	-3.9	-6.5	-1.2	-7.5	-2.5	-4.7	-6	-5.4	0.71	-7.9	2.3	-4	-2.3	-7.3	-11	-1.7	1.7	-1.5	0.71	-5.3	-0.73	6.6	3.2	8.4	3.7
-6.9	0.07	-7.5	12	-7.1	13	-4.8	10	-3.7	-0.68	-3.5	2.8	-11	7.2	-8.2	4.3	-16	1.9	-14	3.2	-6.3	5.8	-11	5.5	-7.8	5.8	-3.4	7.2	-5	4.7	-2.2	0.8	-9.3	10	-6	11	-2	10	-8.2	-2.4	-7	8.7	-5.9	17	-3	4.5	-0.13	-4.3	0.87	-3.7
-1.1	18	0.03	7.3	-2.8	-13	0.31	-13	5.3	12	0	-16	6.1	-22	5.5	-3.8	5.6	-25	7	-2.6	7	-17	4.2	-20	2.6	-17	-2.3	-2.7	4.4	-15	-4.1	-5.7	-0.4	-7	3.9	-16	-3.1	-5.6	-3.4	-13	-2.5	0.68	1.6	-1.9	3.1	-15	-1.7	19	4.8	14
1.4	74	4.6	14	6.5	-11	4.2	22	6.9	40	1.3	-21	6.1	7.5	5.7	5.5	11	3.8	3.1	11	9.1	14	10	8.7	4.5	7.5	-3.8	13	-1.9	-0.64	0.53	21	3.6	28	-0.67	-8.6	-3.7	12	-5.8	11	-3.3	-0.39	-0.44	17	3.1	23	7.9	-7	9.1	1.4
7.4	64	10	14	13	4.2	8	11	7	32	7.7	6.8	9.4	1.5	9.5	-8	6.8	10	13	-7.3	11	6.5	18	-9.4	13	13	8.2	4.5	5.1	8.9	13	16	6.9	13	5.8	11	7.8	12	15	23	6.7	-0.96	9.4	3	6.6	11	15	17	9.2	26
2.1	2.8	0.74	5	-1.7	-7.5	-2.8	3.7	1.6	10	-3.7	-10	-1	19	-2.3	15	0.13	-7.2	-2	21	1.7	5.5	8	10	7.7	7.6	2.6	16	2.2	5	0.79	11	1.3	0.73	2.4	0.41	2.7	13	0.43	13	1.8	6.7	2.7	12	5.5	-6.8	8.1	8.5	-3.3	8.3
1.6	-4.7	4.2	-1	0.87	-12	4.8	-5.4	0.46	0.17	-0.24	-21	2.6	-13	-0.28	2.5	-6.7	-9.3	4.1	-3.6	-2.2	-6.8	3.5	-7.9	7.3	0.46	-1	4.3	1.5	-3.8	2.8	12	7.6	-8	0.61	-8.9	2.7	5.1	2.8	-1.1	2.3	1.9	7.9	7.6	7.6	-6.2	8.7	-0.81	3.2	-7.3
9.7	1.1	5.6	9.3	-3.4	8.3	4.3	8.1	8.7	13	1.4	3.1	-1.6	4.2	-0.16	6.8	-11	21	-0.48	2.5	-0.85	9.9	-3.1	7.8	-0.4	8.6	-1.4	5.3	0.95	6.8	0.97	11	1.1	-0.82	-1.7	2.9	0.61	9.9	-2.5	5.8	0.84	15	5.7	4.9	-2.5	11	15	8.3	7.9	11
-23	3	-20	13	-14	8.4	-14	16	-12	14	-11	18	-4.6	8.7	-0.09	9.8	1.1	18	1.8	4.4	2.5	12	4.5	15	8.7	14	12	7.5	8.3	5.3	9	1.1	10	1.5	7.6	8.2	2.4	3.4	6.6	13	2.6	3.6	3.3	3.2	3	5.3	-1.1	9	-8.8	8.1
-69	-12	-72	-3.7	-59	-4.7	-68	-0.69	-67	-10	-60	3.9	4.8	-0.84	-7.5	5.2	-19	9.2	-3.4	1.2	-11	5.6	5.4	11	-11	7.4	-0.94	6.2	-1.7	-5.5	-2.3	-1	-17	3.1	-15	1.6	-0.7	3.7	5.6	14	-3.4	4.2	-12	0.91	-19	6	-90	-7.4	-96	-4.6
15	-6.2	-4.7	-1.6	-14	5.1	28	2.1	26	-7.5	-11	-3.2	-0.89	-1.3	7.9	0.91	6.3	0.77	5	-1.2	5.4	3.2	9.6	8.8	0.8	1.3	-8.8	8.1	-5.8	5	-13	-2.5	-25	1.7	1.7	5.7	-7	5.4	-4.9	14	-4.2	4.2	-11	2.1	-24	6.4	-7.7	1	17	-5.1
-36	-3.9	-37	3.4	-36	7.9	-28	1.9	-41	-2.3	-31	4.7	4.8	-1.5	4.9	0.95	8.8	-3.1	3.9	0.59	12	3.9	9.2	10	7.8	7	1	-3.2	9.4	5.3	3.4	-4.9	-6.2	6.4	5.3	-7	0.41	5.8	4.5	5	2.7	1	0.41	8.1	-11	7	-80	4.4	-83	4.7
18	-6.5	23	-0.76	18	6.6	7.5	3.8	13	-2.8	28	3.7	-10	11	-19	1.7	-33	4.3	-12	3.1	-19	1.4	-22	5.9	-14	1.6	-17	-1.7	-20	0.9	-14	-2.2	1.3	2.5	-24	-0.46	-15	1.3	-13	-0.42	-19	-4.7	-7.4	6.3	8.1	2.3	32	3	23	-3.7
3.6	-11	4.5	-3	6.3	6	-4.4	2	8.9	-11	13	4.3	0.79	6.7	-0.76	2.2	11	4.8	-6.7	6.3	16	9.4	7.4	12	5.7	8.3	5.4	0.11	-3.1	5	6.8	-2.8	4.6	8.4	-4.5	5.5	1.8	6.8	-11	5.2	-0.89	1	10	10	13	8.3	26	-0.14	20	-0.72
1.6	-4.6	2.1	1.1	16	7.3	-1.9	3	7.4	2.9	11	5.7	-30	3.7	-35	-0.16	-29	6.6	-29	-0.35	-24	5.3	-43	7	-27	7.2	-12	-1.2	-21	-6	-9	-0.65	-12	-1.2	-23	-2.5	-19	0.43	-22	-0.87	-34	0.51	-15	5.3	-1.7	-5.2	7.2	7.5	6.4	7.8
-17	-3.6	-28	-0.82	-12	5	-25	0.43	-31	5.8	-21	5.9	-78	-8.5	-23	-4.6	-6.5	-8.2	-39	-1.1	-0.2	-6.4	-69	0.38	-15	3.1	0.93	-4.4	-12	0.39	7.5	-13	-5.6	-0.34	-12	2	-3.8	-1.7	-5.4	-7.6	-13	1.1	-13	2.6	-6	-5.8	-18	0.47	-21	-3.7
-49	-7.4	-63	5.3	-77	-2	-63	-0.77	-57	-0.55	-65	6.7	-49	-3	-33	-1.3	-32	-0.09	-43	-1.3	-16	0.27	-61	-8.6	-19	-3.1	2.7	-11	-0.57	-8.5	4.9	-7.7	-14	-4.2	-8.9	-1.4	-8	-4.5	11	-14	-3	-6.5	-28	1.5	-26	-4	-14	-0.85	-12	-4.6
-2.3	0.43	-6.2	9.2	-5.5	5.6	-2	8.6	-30	4.7	-11	13	22	-1.6	5.1	-1.5	-10	1	10	2.7	-13	-3.3	4	-1.6	-12	3.2	-4.1	-4.1	-0.95	-0.4	-8.5	2.9	-6.6	4	3.2	5.6	-12	-6.9	-3.9	-9.5	-4.4	0.31	-13	0.51	-8.4	0.97	-13	1.8	-14	4.6
2.7	-4.7	-5.7	0.61	-2.8	7.1	-6.1	-0.07	-19	-12	-5.6	7.4	-4	-1.8	-7.9	-12	-23	-12	-3.3	-5.1	-16	-14	-19	1.3	-18	-2.3	-6.8	-2.8	-13	-0.12	-17	-3.1	-14	-0.04	-12	-2.2	-11	-5.9	-16	-12	-6	-3.7	-18	0.75	-22	0.02	-1.6	-7.8	1.1	-7.5
-0.26	-4.5	-2.2	5.1	2.9	11	-1.9	7.8	-16	-4.4	-0.1	14	-5.2	-2.6	-10	-3.6	-17	-2.8	-2.5	-1.5	-8.7	5.3	-11	-5.5	-10	0.6	-3.6	1.9	-4.1	5.8	-7	1	-5.8	10	-2.5	3.5	-6.7	1.5	-6	-1.3	-5.3	-1.3	-11	-1.5	-8.5	-3.3	-8.4	5.7	-1.9	6.4
1.1	11	0.07	17	-0.69	16	-0.87	19	-4.7	16	-4.1	26	7.3	8.9	-1.2	3.4	-9	11	3.4	8.4	-1.3	3.5	3.8	7.2	-3.7	-1.2	-1.9	2.1	1.6	8.9	1.1	6.2	2.5	12	4.2	8.4	0.27	2.1	0.34	14	0.57	0.07	-0.96	-2.8	1.4	6.8	0.9	14	9.7	13
10	-3.6	13	3.6	20	0.57	17	5.4	11	6.6	8.8	12	6.7	4.9	4.2	3.4	1.7	5.9	1.2	-1.9	0.99	-3.4	13	-3.2	1.3	-1.6	1.5	0.8	3.2	1.6	-2.6	2.8	-1.9	5.9	8.5	1.6	0.51	0.59	-0.46	6	2.8	4.5	-2.6	-2.1	-7.7	6.4	-8.7	-2	-0.97	4
-21	-6.1	-22	5.7	-23	10	-33	-6.1	-40	-2	-14	8.3	1.9	-5.2	0.18	5.2	-8.1	11	4.9	2.7	-6.7	-4.3	0.7	-2.3	-4.8	0.76	1.3	-1.8	4.3	4.7	-2	-7.3	-3.6	0.58	1	0.04	1.1	-0.68	-1.1	6	0.1	3.8	-3.7	1.3	-13	6.2	-11	-2.2	-4.1	-4.7
2.5	-5.4	-7.4	1.1	-16	4.5	-6.7	3.4	-6.2	0.82	-4.6	6	4.5	-5.5	4.8	-5	5.9	4.5	8.6	-2.1	9	-2	3.3	-11	-4.2	-3.3	-0.88	-6.3	-2.2	-5.2	-3.2	-10	-3.4	-1.9	0.12	-3.4	-0.3	-7.7	-3.8	2.9	1.2	2.1	0.87	-2.5	-2.9	4.8	-25	-3.1	-28	1.3
3.9	-14	7.6	-8.3	6	1.8	13	-5.7	2.1	-13	-2.7	-1.4	2	-9.9	-2.4	-7.3	-5.5	-5.7	1.7	-9.9	-1.4	-7.5	8	-14	3.4	-2	5.5	-8.1	3.5	1.1	6.6	-4.6	1.4	0.23	5.2	-2	4.2	-5	8.8	-1.8	4.5	3.9	0.98	0.09	-2.3	-2.3	-4	-7.5	-7.3	-6.6
2	-9.5	0.18	-2.4	-0.13	5.3	-0.89	-13	4.1	-12	-5	3.2	-2.8	-13	1.9	-2.4	0.82	3	1.4	0.75	3.5	-0.69	6.3	-3.5	2.3	-4.5	2.1	-12	1.8	-3	-0.67	-5	-4.3	-2.1	4.1	-4.1	0.16	-5.3	4	-4	-0.77	-2.4	-2.2	1.6	-1.5	-5.2	-6.1	-6.7	-1.6	-14
-2	2.9	-2.1	12	-3.1	17	-7	12	3.3	-0.35	-4.3	18	-0.32	-9.1	3.1	-4.2	-2.4	4.2	1.7	-2.6	-2.5	3.4	1.9	3.6	-4.3	1.5	-1.3	-2.4	0.96	-3.4	-7	2.5	-7.4	-1.7	-1.9	2.8	-4.3	-1.4	0.36	3.6	-2.5	-0.04	-7	2.2	-4.2	3.9	-10	4.3	-1.9	7.1
-5.6	5.5	-5.2	19	-7.1	23	-5.1	14	-2.5	5.6	-5.2	21	7.7	-6.4	1.8	2.4	-8.1	10	4.6	-1.6	0.33	-2.6	4.7	-4.2	-4.6	-3.3	-0.28	-6	0.05	-0.12	-3.1	-6	0.42	0.98	-3.4	4.5	0.43	-2.3	0.24	-6.4	0.02	-2.4	-0.69	4.6	-0.08	1.4	-9	5	-3.9	10
-0.16	11	1.1	11	-2	9	4.7	9.6	2.9	11	0.49	12	12	4	-1.7	-4.7	2.7	5.4	1.1	-6.8	4.8	-0.52	3	-15	-0.4	-10	1.5	0.83	2.4	7.9	2.3	-7.1	-0.4	4.9	6.4	3.6	1.9	-2.9	-3.1	-0.75	3.9	-5.5	0.01	0.66	2.6	-0.85	-4.9	-2.4	0.89	-0.25
-1.7	7.2	-2.8	12	-6.4	13	-1.5	6.2	0.87	8.8	-2.7	15	2.5	5.2	-2.7	-1.2	0.48	0.33	-2.4	-3.2	-3.2	2.9	-0.11	-12	-0.75	-4.8	-1.2	-5.7	2.7	-1.2	-2.8	-1.9	-5.1	6.1	3.2	0.66	1.2	-7.4	-5.3	-0.78	4.9	-2.1	-3.5	-1.9	-4.2	0.97	2.5	-2.1	5.2	-3.4
-1.1	-1.1	2	4	1.3	14	6.2	8.8	2.3	3.2	4.7	4.8	-12	-4.6	-8.3	-3	1	-0.31	-11	-2.8	0.73	-6.8	-6.9	-12	-2.6	-6.3	-5.9	4.1	-3	-0.54	-4.3	-1.5	-8.7	-2.7	-0.62	-3.2	-5	-4.8	-7	-4.6	-1.5	-6.5	-7.3	-5.6	-14	-1.8	4.7	-0.54	7.5	-2.4
7	5.2	11	6	8.3	13	4.1	15	13	7.6	9.9	7.1	10	-6.4	10	-1.7	6.5	0.42	8.3	-2.5	7.8	-2.7	18	-3.9	9.1	-4.5	0.24	1.6	7.1	5.3	2.8	4.2	3.7	-3.6	7.1	2.6	2.6	-0.76	12	5.8	5.4	-5.1	5.6	-3.4	7.1	-7.8	12	-2.4	8	-3
4.5	7.6	8.5	10	-1.1	9.8	8.9	14	16	13	3.4	9.6	-3.2	-8.4	-2.4	4.9	-1.1	-1.1	0.26	-2.9	-7.2	-0.73	1.1	-0.31	8.5	3.9	0.95	-1.5	3.9	0.77	3.9	6	-0.92	6	0.45	8.4	2	1.6	1.8	11	-2.7	-5.2	-0.86	3.6	2.8	1.8	6.9	-3.9	6	-0.86
1.2	-0.56	4.3	7.4	-3.2	10	3	7.5	5.8	3.7	-3.3	4.6	5.1	-2.2	3.6	3.3	1.9	-9.9	3.9	-6.1	-4.3	-2.6	8	-0.36	3.9	1.1	3.1	-0.08	2.9	-4.1	3.5	1.1	4.9	-1.5	1.3	-3.2	2.2	2.6	5.5	2.4	1.8	-2.6	2	3.2	1.8	5.1	-1.3	-2.6	6	1.1
-4.2	2.9	-1.1	9.8	-6.4	5.7	-0.48	4.5	0.98	13	-4.9	1.1	5.9	3.9	-4.2	-2.2	-3.1	-5.4	5.7	1.3	-5.5	-9.8	5.3	2.4	3.9	4.3	2.5	-2.4	-1.2	-6.1	-2.2	-0.65	10	-1.6	-3.8	-6.8	5.5	1.1	-0.9	-4.8	4.2	-5.7	8.2	5.2	7	3.2	4.1	1.2	7.8	1.3
-4.6	-4	-1.8	2.2	-6.8	7.3	4.4	1.1	3.4	1.2	-1.7	-0.15	-3.7	-0.33	-2.2	0.57	-2.7	-0.97	2.9	-1.8	-7.1	3.1	1.6	15	1.2	1.4	0.25	-0.72	-1.9	-6	-7.6	-11	-1.8	-4.1	-3.2	-5	0.3	0.7	-4	-8.4	1.4	3.9	-0.55	2.9	-2.5	0.21	-2.5	7.2	-1.5	6.2
-4.2	-0.5	0.9	-0.87	-3.6	-2.5	7.9	-1.1	3.1	4.6	2.2	-2.7	7.3	4.7	-5.7	-1.6	2.3	0.57	-0.37	2	0.21	7.3	2.3	8.1	-0.68	-5.7	-0.25	-4	2.1	-6	1.1	0.14	-3	-3.7	-0.72	-0.52	-0.6	-5.1	-1.9	5.2	1.9	-2	-4.1	4.5	-1.8	3.2	-2.9	9.6	0.77	12
-3.3	-1.8	-1.6	2.2	-7.3	1	-0.62	2.3	-1.2	12	-1.7	4.5	4.5	1.8	-2.3	-2.3	1.1	7.6	4.2	-2.5	2	4.4	4.1	1.5	6.6	0.65	4	2.1	2	-1.3	-2.4	5.9	2.3	-2.1	5	2.7	6.2	0.96	2.5	7.6	3.9	0.69	3.5	-2.2	1.5	-3.9	-2.1	-1	4.5	6.3
-4.8	-15	1.9	-7.3	-1.5	-4.5	3.6	-11	0.9	-6.3	7.5	0.82	5.3	2.9	-6.8	-1	-1	-0.77	-2.1	-1.4	2.8	-2.3	6.2	-2.2	0.63	-3.5	5.4	1.4	5.4	-0.76	-5.5	-3.1	5.4	-3.8	3.3	-3.5	7.6	-1.1	1.9	0.01	4.7	-2.8	3.4	-1.8	3.5	-3.8	4.1	-7.8	6.3	-8.2
-3.3	-17	0.2	-13	-4.4	-11	-2.6	-8.9	3.9	-13	4.3	-7.8	1.4	8.2	-3.9	-0.4	-9	-5.8	-6.9	-1.9	2.1	-9.3	-1.3	-4.7	0.54	5.9	0.8	-5.4	-0.1	-6.7	-0.75	-0.49	5.2	-5.1	0.67	-2.8	2.4	0.38	-1.8	-5.6	0.93	0.7	0.99	-3.6	3.9	-9.3	5.5	-13	6.2	-14
-0.73	0.21	4.7	-4.6	1.2	-8.3	5.9	-3	7.4	-1.4	2.2	-4.2	-2.2	-2.4	-0.07	0.77	1.9	2.8	-1.1	1.7	2.3	-3	5.5	-0.61	-0.34	-4.7	3.7	-6.3	-1.5	-5.2	-0.51	1.4	5.1	-3.3	-3.7	-3.3	4.3	-2.7	-1.7	-7.4	0.3	-0.21	1.1	-1.8	2.6	-8.5	6.8	-4.5	9	-9.5
1.6	0.06	3.2	1.9	3.2	-3.7	6	1.2	7.1	7.6	-0.34	5.8	-1.1	-2.7	-3.5	3.8	2.9	3.2	-2.5	-1.9	4.6	-3.5	1.4	-2.3	-4.7	-3.7	4.5	1.7	-0.62	-3.6	2	-2.9	-0.43	-6	-5.5	-6.4	-1.2	-6.7	-1.6	-6.4	0.6	-4.1	0.24	1.5	4.3	-5.7	3	-5.4	4.1	-7.8
-2.5	-4.6	1.5	-6.2	-2.8	-5.8	-0.76	-4.8	4.8	4.6	-2.4	-1.7	-3.6	0.96	-5	-5.5	4.1	-5.3	-3.4	-4.6	2	-8.9	-2.5	-9.7	-1.7	-4.3	0.6	8.6	1.4	-0.9	-2.9	6	2.1	-1.9	0.77	-4.6	-1.7	2.5	-5.9	-3	1.6	-2	0.66	-6.3	3	-6.7	0.44	-4.5	-0.41	-7
-1.9	-12	3.8	-13	1.1	-8.3	1.1	-7.4	6.5	-6.6	-0.3	-8.5	0.73	-0.23	-6.4	-6	-1	-6.7	-2	-2.4	1.2	-6	-1.3	-4.8	-0.54	-2.4	1.7	1.4	2.5	-4	0.19	1.6	3.8	-2.7	1	-0.89	4.6	1.4	4.5	-9.3	4.3	-1.9	-0.02	-4	3.5	-5.7	4.8	-3.9	4.2	-2.5
0.18	-4.6	2.4	-11	-7.7	-20	-0.01	-8.5	12	-4.7	-3.7	-11	2.5	-4.3	-1.5	-4.4	-1.2	-9.6	-1.4	-3.4	1.5	-5.6	5.5	-6.3	1	-7.5	4.5	2.7	1.1	-11	0.32	-10	7.8	-8.6	1.1	-2.5	1.7	-3.7	3.6	-14	0.36	-2.9	3.5	-6.5	7.4	-11	5	-0.49	-0.31	-1.7
-2.6	-2.4	1.9	-5.5	-4.8	-16	6.2	-4.3	20	4.3	-4.3	-10	0.03	-2.3	6.2	-4.1	20	-3.8	10	1.3	10	0.32	11	-0.2	13	-1.2	8.9	11	14	-2.4	5.7	6.5	15	-3.8	15	-0.98	2.4	5.4	9.8	-2.9	6.4	4.5	14	0.02	11	-6.3	7.1	-2.1	0.53	5.4
20	-10	28	-5.1	26	-6.3	14	-10	21	0.8	27	-11	-20	11	-20	0.47	-12	-3.7	-27	5.3	-3.9	-2.5	-24	-1.4	-0.09	3.7	3.2	6.7	5.4	-0.22	8.6	1	-2.8	-6.6	-12	-4.6	-3.8	1.3	12	3.4	-0.07	3.7	2	-0.19	1.6	-1.3	28	-1.2	21	1.8
11	-12	15	-15	7.2	-13	-3.1	-15	11	-4.5	16	-14	2.6	-6.1	17	-2.5	9.5	-9.2	17	-2.2	12	-9.4	12	-6.9	9.4	2.4	5.7	0.43	8.6	-0.77	8	-1.9	7	-12	5.6	-7.4	3.2	-3.8	21	-4.3	2.4	-6.2	5.6	0.66	6.6	-1.6	6.5	-9.1	0.43	-5.7
5.2	-4.8	5.9	-13	13	-9.8	4	-5.9	4.4	-6.5	15	-20	-10	2.5	3	-3.5	20	-2.5	3.2	-4	15	-4.4	7.6	-5.7	13	-2.4	-0.95	3.2	-4.2	-4.5	12	5.7	4.1	-9.3	3.4	-6.7	0.68	-2.3	-6.8	-1.3	-6.7	-4.5	5.6	-2.2	14	-4	14	-3.7	7.2	-7.8
12	0.03	15	-5.5	19	-4.2	5.1	-5.8	15	-4.9	11	-17	8.3	-5.1	2.3	-7.4	-15	-11	7.9	-2.9	-3	-8.4	-0.7	-2.8	6	-9.2	-2.4	-1.6	2.3	-4.8	7.1	-1.7	15	-9.2	8	-3.7	3.7	-5	2.4	-5.7	4	-1.4	14	-5.5	21	-4.7	17	-6.6	17	-6.1
-59	-2.8	-55	-2.5	-48	1.9	-66	-4.6	-39	-0.83	-40	-1.1	-4.3	-12	-28	5.3	5.8	2.8	-14	0.54	5	-0.64	-11	-5.9	-37	5.6	-53	0.91	-61	1.6	-21	-5	-0.68	4.4	-53	6.4	-48	1.3	-29	-3.6	-56	6.9	-22	2.6	5.7	4.1	-57	-2.7	-46	-1
2.4	7.8	1.6	6.2	22	4.3	11	0.84	6.8	13	10	6.6	-8	-2	13	-0.75	-19	0.4	7.4	-6.7	6.8	-2.8	-6.9	0.9	-0.48	0.98	-5.3	1.6	-4.9	-3.4	-12	-2.8	-3.3	0.73	-1.7	3	0.72	-2.8	11	-2.3	2.4	5.5	-1.8	-0.81	-6.2	-0.88	-14	-4.6	-10	-10
4.8	0.9	3.1	5.8	11	-4.7	2.1	-2.8	-9.9	7.6	13	2.4	-6.5	-3	-5	-0.6	-8.6	-4.1	-9	-1.8	-9	-2.4	-2.4	-4	-17	-2.9	-0.99	3.8	-11	-3.5	-13	-6.8	-22	-2	-9.8	-2.8	5.6	-1.9	-17	-5.4	0.63	-2.3	-13	-3.7	-27	-2.3	9.3	-5.4	18	-8.5
-13	-6.5	-17	-2.4	-20	-5.5	-6.1	-1.5	-27	6.5	-22	-2.7	-5.1	-9.8	-1.4	4.5	3.5	0.54	-6.5	0.65	-3.2	-0.24	-12	-2.9	-23	-0.74	-4.7	-3.5	-9.4	-1	-7.1	-5.9	-6.1	-4.7	-9	-2.9	-9.2	-5.2	-17	-1.6	-8.8	-4.6	-14	-6	-18	-1.9	-30	3.7	-22	4.1
-2.7	-1.8	-13	-2.7	-10	3.2	-6.7	-8	-27	-1.1	-17	-1.2	-1.3	-2.1	0.25	0.09	2.3	2.7	-5	3.8	3.6	-0.88	-7	-5.8	-12	-4.4	-2.9	0.85	-1.5	-0.75	-2.4	-4.6	-3.3	-5.7	-9.9	0.54	-5.1	-0.94	-3.3	7.6	-4.5	-3.8	-8.1	-8.3	-9	-1.8	-12	7.2	-5	10
19	-7.3	10	-3.9	17	-4.8	0.2	-0.99	-4.7	-4.4	12	-8.7	4.2	-3.9	9.6	-0.76	13	-2.8	6.5	-0.47	-0.42	-11	4.2	-7.4	-1.6	-5.6	-2.8	-2.8	0.95	-7.1	2.8	-6.6	2.9	-3.5	-1.5	-0.14	-0.2	-2.1	5.5	-1.7	-2.2	0.85	5	-15	15	-11	-0.51	-0.91	-11	-2
9.1	-2.5	1.5	-5.1	-0.33	-3.5	-5.5	-1.7	-4	-3.4	0.1	-8.6	1.5	-3.5	9.1	-7	-0.93	3.6	1.4	-13	-5	-7	-0.9	-7.6	6.2	-2.1	4.3	-4.7	5.9	2.9	0.13	11	1.6	-2.8	2.1	7.7	2.1	-3	5.3	12	3.4	2.4	7.1	-9.4	7.3	-4.2	-7.2	-6.6	-12	-7.5
9.5	11	-0.43	7.3	-0.06	-1.4	3.7	-0.49	0.77	11	-4.1	1.5	-1.6	-0.18	5.4	3.1	-13	8.8	2.5	2.8	-6.3	5.1	-7.1	-3.3	4.1	-0.58	1.2	1.7	1.5	5.3	1.3	7.2	-0.1	-0.24	2.2	8.7	-0.77	9.1	1.6	4.9	-0.44	7.7	3.9	-1.7	4.4	5.8	-9.6	11	-9.9	11
8.5	1.8	4.5	-1.1	1.6	-2.1	-4.5	2.5	-0.49	13	-1.3	3.5	3.7	-4.5	7.5	8.3	1.5	-1.4	2.8	4.6	-2.7	1.1	0.16	-4.2	6.5	-2	-5.5	5.1	-3.4	11	2	15	2.9	3.1	-2.5	9.9	0.33	8.8	-0.67	2.4	1.8	4.7	8	11	8.2	8.3	-1.8	19	2.5	21
0.45	-0.93	-1.9	-11	0.44	-9.8	-8.3	-1.4	-6.4	4.4	-7.8	-7.5	-5.7	-1.8	0.12	4.5	-1.6	-0.93	-0.39	3.2	-9	15	-8	4.7	2.5	5.7	-4.3	16	3.4	8	2.6	4.3	-2.7	1.1	-2.8	6	-0.79	6.7	4.2	5.8	-3	14	0.75	-0.97	7.7	8	-5.8	11	-1.1	9.7
-3.9	-4	-4.2	-6.8	-1.9	2.7	-2.4	0.51	-11	-5.1	-6.2	1.6	-2.9	0.24	-4.7	5.2	-14	1.3	-1.9	1.3	-13	9.1	-10	2.4	-2.9	-0.95	-7.6	12	-5.2	9.1	-4.9	13	-1.8	-0.3	-5.6	-1.3	-3.6	5.3	-0.39	12	-4.3	6.1	-3.7	-5.8	-1.6	0.01	-3.2	15	-1.5	12
2.3	-5.6	2.4	-8.6	1.7	6	3	-10	2	-14	-4	-0.58	-1.4	-1.9	3.5	-3.2	-1.3	-5.8	0.28	-2.5	-6	-4.1	1.5	1	-2.8	0.85	-2.8	-1.4	-3.7	-1.7	-2	-3.1	-0.02	-2.5	-5.3	-0.24	-0.72	-0.7	-0.09	-1.4	-1.1	0.2	1.9	-3.7	0.12	-4.3	-3.8	6.8	-3.4	-3.3
4.3	-0.5	6.2	-6.6	5.2	-5.8	12	-2.2	9	-12	-4.7	9.4	-0.15	4	-0.66	-2.3	-1.6	-11	-1.2	3.6	-1.5	3.4	-5.9	14	-2.8	1.1	-5.5	-10	-2.2	-1.5	-4	-4.9	-3.3	1.5	-5.3	-0.04	-5.3	-4.8	-2.8	-7.1	-5.7	-0.02	1	-0.36	1.4	-0.04	-2.1	7.2	3.6	-0.35
1.9	1.2	6.8	-4.6	-0.14	4	3.7	3.3	4.5	1.5	-0.11	-1.1	8.8	6.7	3.6	1.1	-0.35	-6.5	6	6	-0.85	2.8	5.5	9.4	4.8	-0.42	-1.3	1.8	-1.4	6.2	6.2	6.9	0.25	3.2	2.8	1	-1	1.5	0.45	-1.6	2.5	0.32	3	4.2	-4.8	-0.24	8.4	3.1	14	12
2.2	18	2.2	-7.5	3.3	-10	0.75	-17	-1.7	-5	4.3	-17	3.9	10	2.6	18	-0.77	0.91	6.3	10	-1.5	7.1	5.2	8.8	6.6	9.1	-2.9	3.6	4.9	-2.5	-1.8	19	5.4	10	6.5	-5.5	1.8	9.9	-0.9	-2.3	4.6	5	6.6	18	4.5	7.5	4.5	0.02	1.8	11
-4.9	26	-1.7	-2.4	-2.3	-16	5.5	-5.1	-1.2	2.3	-4.5	-12	2	-0.09	0.79	5.6	-1.9	10	0.13	10	4.2	13	5.1	4.2	5.1	6.2	5.6	0.7	9.7	-7	7.7	8.2	6.5	7.7	8	0.92	4.6	4.2	6.4	2.7	8.6	7.4	7.9	12	0.26	-0.78	2.7	5.6	4.9	11
-7.7	2.3	-2	-13	-2.6	-16	-3.7	-2.3	-7.5	-6.2	-0.51	-17	3.4	-3	-1.7	-1.5	-6.9	2.6	0.2	0.27	1.5	7	2.1	-0.92	3.9	0.74	1.1	0.97	0.74	-0.8	2.3	-8.6	4.6	-1.7	-0.17	5.6	4.2	-0.24	6.2	-1.7	1.7	5.5	3.7	-4.4	5.5	2.2	5	-3.7	4.4	-8
2.5	-3.1	4	-14	4.5	-16	3.8	-12	3.8	-9.1	7.9	-20	3.7	-8	-0.39	-6.2	-9.4	-0.43	2.3	-1.4	-1.1	1.2	4.5	-12	8.6	-6.6	2.8	1.1	2.4	-4.8	2.6	-7	1.6	-5.2	1.5	-3.7	3.1	-1.6	4.6	-5.3	4	0.24	2.4	-4.3	3.8	1.1	15	-11	9.2	-7.7
9.2	-4.1	5.7	-13	-0.51	-12	8.4	-17	14	-15	6.2	-12	9.2	-11	1.8	-2.3	1.5	-6.3	6.7	-2.8	7.8	5.1	6.6	-3.9	4.5	-0.62	7.1	-7.3	3.6	-2.6	4.4	-7.2	3	0.06	0.29	-8.3	8.9	-2.8	4.3	-0.95	3.2	2.1	1.1	-3.3	4.8	-6	6.5	-12	10	-14
0.93	1.1	4.2	-7.1	2.3	-9.9	6.5	-9.4	3.4	-9	3.2	-8.9	9.2	6.1	-0.2	-3.9	-7	2.8	1.9	6.5	8.1	6	6.8	1.5	4.2	3.7	4	-3.4	3	1.5	1.9	-0.85	7.9	0.83	-2.4	-9	3.6	1.7	-2	-1.1	0.69	1.8	3.1	-0.81	9.5	0.83	7.6	-5.9	10	-9.8
0.16	3.5	0.47	-11	-1.3	-14	-4.8	-6.7	1.6	-4.7	2.2	-7.8	-3.2	1.5	-7.7	-3.3	-2.4	-6.7	-9	-0.39	0.51	-1.8	-6.5	-1.3	-1.3	1.9	0.72	3.2	0.46	-1.1	2.8	-0.77	6.5	-6	1.9	-4	3	-0.81	0.47	-3	0.17	2.9	6.8	-5.1	8.1	-1.7	10	4.2	6.7	-2.6
11	-5.5	4.2	-9.6	5.7	-8.8	12	-13	19	-13	-0.33	-11	6.6	4	7	-4.7	11	-4	8.3	0.58	1.5	0.31	9.4	1.1	11	-1.8	12	1	11	0.35	8.6	0.25	8.4	0.85	12	-1.9	4.8	5.4	11	-2	9.4	0.46	3.2	-1.1	1.6	-5.4	-10	6.6	1.9	2
0.59	0.27	-3.3	-3.5	-0.3	-5.1	6	-3.6	2.1	-3.2	-1.4	-2.6	12	1.5	18	4.9	26	6.4	14	3	11	3	15	0.2	16	2.1	16	1.2	17	4.4	4	1.7	1.3	-2.2	17	3.2	5.8	5.3	14	7.9	12	-0.36	3.7	-1.6	-6.4	1.6	-0.71	10	-6	16
-9.2	-0.07	-6.2	-9.1	-4.9	-2.7	-4.8	-0.69	-4.6	-1.2	-2	-5.2	3.2	-1.8	15	4.2	16	4	7.1	-7.7	15	-0.92	6.1	2.6	3	-2.2	11	-2.1	7.2	2.9	7.6	-6.3	-4.5	-4.2	4.3	-1.4	5.3	-1.9	6.1	3.4	8.2	-3.2	-1	-2.5	-21	1.7	2.4	-0.17	1.2	4.4
-2.2	-5	-4.1	-15	-2.8	-10	-1.9	-7	-0.28	-18	-3.8	-8.9	1.8	-1.4	16	-7.8	14	-0.93	13	-7.1	6.9	-8.4	15	-3.9	0.49	-3.9	9.8	-11	7.4	-2.8	3.8	-1.5	-4.3	-0.09	6.8	-2.9	11	-3	4.2	-7.7	6.5	-6.3	0.74	-7.3	-16	1.1	-8.3	-12	-8.1	-13
-1.1	-0.69	-4.5	-8.8	-8	-9.9	3.5	-1.8	-4.1	-7.5	-4.3	-6.8	3.1	-0.54	10	-5.2	8.6	-5.4	3.9	-1.3	12	-0.44	4.2	-5.1	0.2	-0.49	13	1.2	5.8	6.5	3.7	2.3	-2	-1.2	2.5	4.1	5.7	2.4	10	0.52	3.6	5.7	-3.6	2.8	-14	6.6	-7.3	-4	-8.7	-0.47
0.4	-5.8	3.6	-14	-0.3	-6.7	4.3	-6.2	2.8	-8	4.3	-12	16	6.7	17	0.05	-0.15	-3.9	13	7.5	5.1	-0.62	14	-3.1	1.5	-6.1	11	-2.6	3.8	1.1	5.1	-3.6	0.52	-6.9	7.7	-5.4	9.5	-7.4	4	-7.5	1.2	-3.9	2.2	-5.1	-5.9	-8.6	-3.6	-6.1	-1.8	2.8
-1.6	-7.5	3.6	-7.9	4.2	-1.7	2.8	-11	7.6	-11	3.1	-3	7.7	4.7	7.5	0.14	-1.4	6.6	6.6	-0.9	4.8	1.1	1.8	-1.4	0.14	-2.8	7.1	-9.2	4.2	6	6.8	-9.2	11	-2.9	7.5	-3.2	15	-4.8	1.7	-3.4	9	-5.4	14	-3.7	11	-5.5	6.3	-2.6	4.9	-5.3
5.8	14	-0.44	4.8	-1.4	-3.8	6.8	3.4	19	10	-2.6	2	5.3	3.1	6.9	-2.4	19	-0.39	5.1	0.4	4.9	5.5	6.3	9.4	2.1	1.4	4.9	-8.7	0.88	-1.8	1.7	0.91	6.1	2.7	0.4	-8.5	2.2	0.48	-2.1	3.2	1.2	2.3	3.8	-0.27	-1.7	2	11	5.2	13	4.5
8	2.9	8.4	-7.5	9.3	-14	12	-9.5	1.7	13	10	-11	2.3	4.9	7.4	-0.26	11	1	0.01	3.5	5.7	4.4	11	9.5	13	2.9	11	6.4	11	2.7	8.4	-6	5.5	-0.93	9	-8.5	9.5	2.1	13	4.1	12	-1.8	5.7	0.01	-2.9	-1.3	2.9	0.07	4.7	-0.51
8.7	-5.3	8.7	-8.6	15	-16	4.7	-12	-0.16	-4.6	19	-15	-8.2	1.7	-7	-11	-13	-0.98	-1.6	-10	-20	-2.2	-15	-10	-1.4	2.2	-2.7	-0.28	1.1	0.82	-3.7	-2.8	-0.56	-5.9	2.2	-5.3	-2.5	-0.09	3.6	4.2	-2.5	-0.01	-2.7	-3.4	-0.86	0.48	6.4	-9.4	-2.7	-16
4	5.5	1.8	-4.2	2	-16	3.8	-8	2.3	-2.9	4.4	-15	4.3	1	0.67	-1.5	8.6	4	2.7	-0.23	-12	-2.6	-2	-7.1	-0.6	-2.4	3.1	0.42	0.64	-5.7	-3.4	-8.3	3.8	-6	2.6	-9.8	5.6	-3.9	7.2	-1.2	1.8	-1.4	1.8	-0.86	-4.5	-0.38	0.94	-6.7	-3.3	-9.8
-1	7.7	-1.4	-4.2	5.2	-16	5.1	-11	2.5	-2.4	1.3	-12	2.3	7.8	-0.32	-1.1	2.7	-2.4	4.6	4.2	-6.7	-4.5	-1.5	2.9	-3.4	1.2	-2.3	4.5	-0.27	-3.1	-7.8	-3	-3.9	-1.6	-1	-5.1	2.3	-7	0.94	-1.7	2	3.8	-6.4	-1.1	-13	-2.1	2.3	-1.1	-1.3	4.3
-1.9	3.4	-1.4	-11	1.8	-17	3.1	-13	-1.7	-9.8	2.2	-14	5.5	-2.8	-2.4	-6.5	-1.2	-0.41	1.9	-6.2	-13	-5.8	0.6	-5	-3.7	-1.4	-1.2	-5.8	-0.8	-4.7	-5.4	-6.3	0.93	-0.84	-1.3	-3.4	1.6	-1.1	4.2	-1.3	3.3	-6.8	-7	-0.58	-4.2	0.86	-0.65	-12	-4.5	-17
3.7	6	3.6	-5.4	6.5	-9.1	10	-4.5	7.2	3.7	6.1	-10	7.6	-5.4	2.4	-2.1	1.6	1.6	1.3	-8.5	-0.3	-2.7	5.9	-4.5	2.3	-5.2	6.6	4.2	2.5	1.5	-2.7	5.2	7	-1.5	3.1	-4.7	6.7	0.31	1.2	-0.59	6.4	1.2	-2.5	4.1	-3.9	-0.13	4.3	-4.1	1.6	-12
3.1	5.8	4.1	-5.3	2.4	-13	2.9	-5.1	3	8.9	4.7	-8.9	8.1	0.78	6.7	-0.86	16	5.6	6.1	-1.9	4.2	-3	9.2	3.8	1.3	4.5	5	-0.28	8.5	1.2	1.6	1.6	1.4	-2.3	7.9	-2.2	3.5	-5.8	7.2	-0.22	6.6	1.7	-1.4	2.4	-5.7	-0.22	5.2	-2.7	3.8	-0.87
-0.37	-3.2	2.5	-10	0.18	-10	-2.7	-9.8	-2.3	-3.7	-0.52	-22	3.5	0.53	4.5	-8.4	-0.33	-6.9	7.4	0.07	-3.9	-2	-1.6	6.4	-0.32	2.2	3.5	-0.45	3.4	1.2	-4.2	-5.1	-2.8	-0.91	3.5	-8.7	2.7	0.24	4.9	0.11	3.7	3.1	-4	-3.3	-5.2	1.6	5.9	-7.5	5.7	-4.5
2.5	-1.2	1.7	-7.4	1.7	-13	-1.3	-18	-0.72	-12	-1.9	-12	13	1.3	5.5	-2.4	2.2	-3.8	11	-0.7	0.15	-8.3	4.9	-6	-1.5	-3.6	4.9	6.5	0.71	-1.1	2	0.41	2.1	-3	1.6	-4.8	5.3	4.1	8.1	4.3	3.2	4.6	-2.1	-5.2	1.8	-0.54	9.3	-7.2	5.4	-7.7
2.6	1.4	-2.9	-3.2	-2.8	-8.7	8.3	-5.9	4	3.8	-13	-2.9	2.4	13	-2.9	2.6	-2.5	-6.1	0.26	7.5	0.39	-0.54	12	9.7	4	1.8	6.1	1.5	1.9	0.75	-3.7	-4	4.7	0.78	2.6	4.7	6.6	3	2.2	2.5	4.1	-0.8	-1.5	-3.7	-3.7	8.9	4	1.1	-2.1	-1.5
-6.2	-1.6	-9.9	-13	-16	-4.8	-20	-6.5	-13	-3.4	-3.2	-7.2	-7.9	1.1	-17	0.87	5.4	0.08	-19	-2.2	-5.7	-0.5	-1.8	2.5	-5.8	-7.9	-3.5	-1.4	-0.26	-1.2	-2.4	4.7	-8.4	-0.91	-3	-8	-3.6	-2.2	0.91	5.5	-1.8	-2.3	-13	-4.9	-15	-5.5	-14	3.2	-19	3.9
14	-1.8	22	-7	20	-5.8	13	-7.6	9.1	-5.3	34	-9.4	15	1.6	17	1.3	21	7.3	22	-1.1	11	2.3	25	5.9	13	-1.1	7.3	-3.4	14	-1.4	9.6	3.3	6.5	3.3	18	2.3	-1.4	-3.8	15	-1	3.9	-5.1	7.9	-5.3	10	-9.1	12	-4	17	2.7
2.7	8.4	3.4	2.3	10	1.6	-1.1	-1.9	4.3	-3.4	5.5	5.4	15	-6.3	19	-4.5	4.6	-5.3	18	1.3	8.7	3.8	21	-2	21	-3.2	8.9	-6.5	11	-2.1	14	0.25	17	-6	12	-7	13	-9.4	15	-8.6	11	0.16	28	-6.2	24	-1	16	13	11	17
12	8.9	12	-0.39	16	-5.5	13	-9	8.1	-2.8	19	-1.3	6	5.3	7.2	9.2	-2.7	20	11	5.5	13	-2.6	11	13	9.6	15	-2.3	-0.61	1.9	-7.8	9.3	-0.77	16	0.96	3.4	-1.6	6.4	5.8	3.7	4.3	6.3	3.5	17	8.6	21	24	26	13	18	12
6.4	11	11	3.1	20	2.9	4	14	2.2	14	23	-1	-0.26	-5.2	-5.4	2.9	-17	14	-4.4	5.2	7.7	4.6	-8.4	11	-2.2	3.5	-7.9	-6.5	-2	-6.8	3.1	-5.8	11	-12	-5.1	0.99	-1.8	2.3	-4.1	-4.3	-2.5	0.56	8.4	-3.2	11	8.8	24	7.1	18	11
4.3	2.1	2.5	-1.4	15	6.8	23	1.4	6.2	-3.2	3	6.5	-21	-2.9	-12	-1.8	4.1	-8.2	-19	-4.3	-2.9	-0.46	-23	2.5	-4.3	0.77	6.4	-1.6	-4.4	12	-7.2	-9.4	-4.8	0.08	2.6	8.6	-0.36	-2.4	-13	-2.8	1.2	-2.1	-11	-1	-7.7	0.87	-20	-11	-18	-6.5
-47	-1.6	-48	-5.9	-54	2.1	-65	-6.6	-26	-6.8	-47	0.68	-35	-5.9	-52	-13	-57	-22	-43	-16	-61	-7.3	-46	-11	-44	-1.7	-19	-2.7	-42	5.8	-41	-8	-44	-1.2	-42	0.12	-38	-3.4	-53	-4.2	-34	-11	-50	-3.9	-46	-5.5	4	-8.8	25	-11
-31	-1.5	-30	-2.5	-27	3.8	-37	-0.03	-35	-6.1	-31	3.1	-4.1	-7.5	6.2	-9.2	-3.8	-8.3	2.4	-11	5.2	-9.7	-18	-13	-3.2	-5.9	14	-2.8	5.4	5.5	7.9	-4.1	-4	-2.2	-13	0.16	3.5	-5.6	3.4	-4.5	-3.8	-6.4	-2.7	-8.3	-13	-4.9	-24	-11	-14	-11
-3.4	7.4	-9.3	3.9	-9.6	9.5	-3	4.2	-25	6.8	-13	8.6	21	5.1	12	-3	8.4	1.3	14	-3.4	7.3	2.8	14	-1.6	-10	-4.1	-12	3	-12	10	-8.1	1.2	-15	5.4	-8.2	9.9	-7.2	2.4	-16	0.08	4	-2.2	-14	-0.1	-21	3.7	-50	-3.4	-44	-4.2
6.9	7.2	-1.2	9.7	-6.1	20	-1.3	4.4	-3.7	12	-14	14	4.1	-2.1	2.1	1.4	5.5	7.5	-0.62	3.5	2.8	4.9	1.7	3.6	-4.8	0.48	2.2	6.6	4.5	11	3.8	-1.1	0.9	7.1	-2	9.8	4.5	-2.7	6.4	5.8	3.6	-4	-4.5	-5.4	-6.5	5.5	-3	-2.5	5.5	-1.8
-4	0.15	-11	-1.9	-7.7	4.5	0.9	2.3	-9.2	-0.61	-19	3.2	0.24	-5.4	-1.5	-1.1	11	-4.1	-7.2	-4.6	-2	0.74	0.47	-2.2	-10	-5.3	-4.8	-0.17	-8.8	-0.08	-3.8	-3.7	-8.7	0.29	-5.8	5.5	-4.5	-8.3	-13	-3.1	-2.5	-5.3	-7.1	-6.3	-19	-1.9	-31	-9.1	-17	-4.9
28	-2.2	20	-4.6	16	8.7	13	-6.1	15	0.37	11	7.3	-1.5	-4	8.7	-10	5.2	-3.4	7.5	-6.9	3.4	-1.5	3.3	-8.5	11	-3.9	2.1	4.5	5.5	6.5	8	2.5	8.1	3.9	3.4	6.7	6.7	-3	13	-4	2.5	-7.2	8.8	-0.16	16	-1.8	11	-6.3	8.9	-7.7
5	13	4.3	8.2	1.7	5.3	6.1	13	9.2	15	-2.1	17	12	-4.5	12	-0.79	-9.6	12	15	-11	-3.6	0.04	4.6	-8.2	5.6	-5.7	-0.93	-0.18	4.4	8.7	-1.6	-5.6	8.9	1.6	3.5	7.7	7	3.8	-1.4	-1.9	5.8	2.8	7.9	-0.11	7.1	-0.84	3.4	2.9	7.1	-5.1
-1.6	19	1	19	4.5	16	-1.4	16	-0.46	20	4.1	24	-11	3.2	-4.7	5.9	-1.7	12	-6.5	0.26	-3.7	2.1	-1.1	4.7	6.1	11	5.6	1.1	6.8	11	12	4	4.3	3.9	5.1	16	4.3	1	7.1	4.7	5.5	5	0.41	0.95	0.92	5.9	17	18	9.4	16
0.76	4.3	8.7	5.3	13	4.2	-5.5	-7.1	4.3	4.5	13	6.2	-5.3	6.9	-5.6	8.3	-11	4.3	-6.5	9.9	-7.3	7.7	-7.5	9.2	2.9	1	-6.9	3.1	-9.8	5.7	1.9	5.9	3	-2.7	-11	5.5	-2	3.5	-4.9	13	-2.2	5.7	2.7	6.1	5.5	7.1	23	15	15	19
2.2	-4.2	-5.1	-5	-7.3	-12	2.4	-7	-4.2	-10	-1.9	-6.5	-3.2	-9.8	3.6	-6.7	6.9	-10	3.6	-6.3	3.3	-3.5	11	1.5	2.5	-2.4	-3.4	-3.6	-6.3	-4.8	5.8	-12	4	-3.5	1.5	-3.8	2.6	-2.2	-5.5	4.2	1.1	-0.82	1.5	2.3	5.8	-1.4	3.9	1.5	-8	4.9
-6.9	-6.7	-12	-9.6	-10	-8.4	-6.8	-5.9	-12	-13	-17	-8.4	2.4	0.56	2.7	-0.35	11	-7	3.5	-4.1	11	-4.3	14	-8	11	-7.3	6.2	-8.1	12	-6.1	4.8	-10	-6.1	-7.3	17	-1.3	0.62	-8.2	4.5	-8.2	5.6	-9.4	-0.57	-7.5	-6.3	-7.1	-33	-6.4	-21	-5.4
22	-17	20	-11	24	-3.9	11	-14	6.7	-24	15	-11	22	4.2	14	-0.84	31	-7	21	6.8	17	-1.1	16	2.5	10	-5.6	-1.2	-8.7	7.5	-7.4	-0.53	1.1	4.5	-2.4	9.4	-5.6	-3.1	-8.1	6.2	-5.3	-0.37	-8.4	7.6	-3.4	13	-4.4	13	-13	12	-15
11	14	3	4.2	6.9	-4.5	-0.97	-0.38	-3.5	-0.57	0.15	2.9	16	6.3	16	-4.8	11	-15	10	6.8	11	-4.4	12	-3	7.9	-14	-2.7	-21	6	-15	0.84	-11	0.17	-17	2.4	-19	0.55	-21	6.2	-16	0.55	-13	9	-21	6.5	-12	6.1	24	3.2	21
8.6	19	4.8	5.8	6.4	-2.7	5.8	-6.1	0.16	-3.3	2.4	-0.42	2.3	5.8	13	-0.5	-2.1	2.4	11	7.5	-5.1	-5	4	12	4.6	-17	-6	-55	-0.33	-55	3.1	-70	0.64	-41	5	-30	1.5	-47	1.3	-64	-0.13	-39	6.6	-31	11	-1.7	-1.9	-0.15	-3.2	-22
5.2	21	6.4	20	3.9	14	12	22	1.7	34	-1.1	22	5	29	4.1	31	6	2.9	4.7	30	0.51	20	7.4	33	8.9	25	2.3	23	1.9	17	7.6	29	3.8	18	5.2	15	7.2	29	5	13	8.4	32	7.5	30	10	22	-1.4	10	-3.3	13
0.15	7.9	2.2	-8.6	1	-14	-2.1	-1.4	-3.4	5.1	0.85	-18	1.4	4	1.5	-2.5	3.7	0.94	0.08	-6.4	0.24	-16	2.3	-2.2	8.6	-3.3	3.6	-8.4	0.49	-11	1	-4.8	2.2	-12	2.8	-8	5.5	-0.26	1.3	-14	2.3	-0.71	5.2	-4.8	8.9	-0.02	-0.88	-2.7	-8.3	3
2.8	-18	7.5	-23	8.4	-14	2.4	-27	1.8	-25	3.3	-33	4.3	1	2.2	-12	7.4	-16	3.6	-14	-4.5	-15	12	-18	9.9	-4.2	-1.5	-12	0.98	-20	5.3	-7.2	5.6	-18	6.8	-14	3.2	-3.1	-0.73	-20	3.4	-0.38	7	-11	10	-16	-6.4	-12	-6.9	-1.8
13	-27	20	-36	22	-27	11	-24	13	-39	21	-45	9	0.23	9.9	-14	20	-6.8	8.6	-16	15	-11	16	-26	16	-10	5.5	-11	12	-15	11	-4.4	7.3	-15	15	-6.2	7.7	-10	8.8	-23	7.3	-3.1	13	-17	15	-23	10	-26	8.4	-23
16	-18	16	-25	17	-16	15	-16	20	-36	25	-24	8.3	-6.9	11	-10	20	-16	7.7	-15	9.3	-10	10	-22	11	-11	1.8	-2.8	5.7	-6	12	-13	4.2	-14	8.1	-3.2	4.4	-2	3.3	-14	8.5	-2.7	12	-17	14	-23	6.9	-5.9	2.6	-5
8.4	-14	7.3	-11	11	-2.5	0.76	-3.7	1.4	-23	10	-12	2.2	-3.3	12	-3.7	4.7	-16	6	-5.3	-2.2	-2.1	7.1	-8.7	9.3	-6.8	-0.25	-10	6.6	-7.9	8.3	-2.4	3.2	-11	8.9	-8.8	1.5	-5.3	6	-8.8	2.8	-4.4	8.2	-12	8.8	-19	0.39	-4.6	-3.1	-5.8
7.3	-4.3	4.5	-4.5	8.7	-5.7	9.1	-3.7	4.7	-8.9	8.5	-6.1	-0.03	-8.7	7.4	-0.3	1.5	-6.7	6.3	0.45	-5.2	1.1	3.2	-3.6	10	-1.7	-2.4	-3.2	5.1	-5.3	3.3	0.66	-0.18	-1.7	5.7	-2.6	-1.3	-2	1.2	1	-0.07	0.16	7.7	-4.4	9.3	-16	4	-8.3	-1.6	-6.2
6.9	-1.5	5.3	2	13	0.15	11	6	5.2	0.23	11	3.4	1.4	-6	3.8	0.25	5.1	-4.2	4.9	5.4	-7.7	7.4	-2.1	5.4	4.4	1.3	-3.4	-3.4	2.7	-9.3	-1.1	-0.98	-0.85	-0.35	7.7	-2.7	0.41	-1.4	1.6	-4.9	3.2	-7.2	-1.3	-0.07	2.8	-8.3	1.6	7	2.3	2.5
6.5	9.8	6.4	11	15	5.7	7.3	13	8.6	8.3	15	6.1	6.8	-6	0.57	3.7	1.9	-1.7	0.72	7	-3.4	7.3	3	3.9	0.55	5.5	0.38	7.9	4.5	3	3.5	1	0.14	2.9	8.8	7.2	5	0.42	5	-0.53	4.4	3	0.05	3	5.3	-1.6	8.7	11	4	9.8
6.8	20	7.2	23	13	16	6.2	7.3	7.6	14	15	21	4.4	-6.9	0.17	4.4	-1.8	3.4	2.7	6.1	-0.49	14	3.8	4.3	1.8	8.2	-2.5	-4.1	4.4	-2.5	-0.82	-1.9	5.6	5.7	8.5	3.2	-1	0.63	4.5	-4.3	1.6	5	2.9	3.6	8.9	8.4	2.6	8.1	0.03	10
2.8	3.5	5.4	3	10	7.2	3.9	10	2.7	6.7	13	12	16	-5	1.2	-1.1	-1.6	2.7	11	-5.9	-2.7	2.7	1.7	-1.1	3.4	-1.9	-1.1	-1.7	4.3	-1.5	-4.9	-0.28	7.1	3.1	8.8	-0.08	-2.1	1.2	1.7	0.84	4.1	-1.2	6.5	5.1	4.2	9.4	11	13	6	9.1
6.6	-13	8.1	-13	8.7	-6	8.3	-4.6	9.1	-15	15	-1.5	4.2	-3.7	1.9	-2.4	-7.2	1.7	6.3	-1.6	0.7	-5.3	1.7	-6.9	4.9	-13	1.9	-5.6	2.2	-4	8.9	-6	5.5	2.3	8	-2.3	2.7	-2.6	6.5	-5	7.5	-1.9	4.6	-5.2	7	0.02	20	0.39	9	-4.9
15	3.7	18	7.6	21	2.4	18	4.5	23	7.3	22	14	-26	-0.78	-31	0.75	2.3	5.6	-37	-0.9	-1.4	7.6	-19	6.2	-10	-1.4	-4	-5.5	-1.6	-6	2.2	-2.8	-5.7	0.68	-9.9	-1	-9.2	-4.4	2.2	-4.8	-13	-3.5	-11	-1.7	-2.7	-0.93	21	3.6	13	-1.8
20	1.6	30	1.5	26	-1.6	20	5.3	29	11	37	7.4	31	0.3	17	2.7	22	6.7	26	5.9	26	5.8	24	7.5	13	2.8	9.1	4.1	13	6.4	9.2	10	11	3.4	17	3.6	6.8	2.7	17	6.9	8.7	7.6	13	3.9	20	3.3	20	7.2	17	11
14	-5.2	21	-5.8	14	-5.9	15	0.23	23	-7.9	27	-3.4	8.2	-1.3	11	4.3	17	-3	17	-0.01	15	1.9	21	3.1	13	-4.1	6.5	4.1	8.8	9.7	8.9	8.3	10	3	16	-2.2	9.3	-1.7	7.2	0.38	13	1.8	12	0.62	14	0.52	20	2.7	20	5
6.6	-10	11	-2.4	13	-2.4	6.1	1	9.3	-5.4	14	6.6	11	1.6	14	-2.4	19	-3.4	17	-0.46	16	-2.4	21	4.3	7.2	2.1	3.8	-4.6	2.5	0.45	5.5	3.6	5.3	2.9	8.8	6.5	0.04	3.9	7.8	4	2.9	2.1	8.9	-0.07	12	3.8	3.4	2.2	3.6	1.4
6.5	-9.3	6.5	-5.4	11	-2.5	6	-0.63	0.2	-8.1	13	0.52	3.5	1.4	11	1.7	13	-6.5	14	-1.1	8	-5.1	15	-0.58	4.6	-4.6	-0.19	-5.4	0.07	-1.1	0.04	-4.5	2.5	-2.1	5.5	1.1	-0.8	-2.4	1.3	-1.7	-1.4	1.9	4.2	-0.97	4.1	-4.4	-3.2	-8.5	-10	-4.3
5.8	-11	4.8	-2.8	12	4.9	12	-0.57	-4.6	-15	10	-0.85	1.3	-5.2	-3	-5	1.5	-5	3.8	-10	-2.2	-5.5	5.3	-4.9	-0.55	-6.6	-6.2	3.1	-0.47	-1.5	0.42	0.65	-0.36	4.8	3.9	0.51	-3.6	0.29	-3.7	1	-3.7	-2.5	2.6	-0.94	4.3	-4.1	-2.3	-11	-5.6	-15
7	-6.5	2.6	-0.58	4.1	1.1	7	6.3	-0.55	-6.5	8.6	0.91	5.4	1.4	1.8	-1.6	9.7	-0.72	1.4	1.8	2.3	-0.43	4.5	-5.3	1.7	6.4	-1.7	0.76	4.6	3.2	2.2	0.43	-1.1	2.6	9.2	8.3	-1.3	5	0.65	-3	1.1	2.8	2.5	-0.42	1.9	-2.7	0.72	-6.5	-5.2	-6.7
5.8	5.9	2.5	6.5	7.4	1.9	1.5	10	-6.2	7.8	6.8	7.4	2	6.2	4	4.2	10	3.6	1.1	-1.9	1.6	-0.54	7.5	-5.2	1.6	0.59	1.5	3.1	2.3	7.5	3.1	8.2	-2.4	2.9	6.4	6.8	2	2.7	4.2	-3.5	3.5	8.4	3.5	1.5	1.6	0.42	-6.2	-0.8	-4.4	-1.8
13	6.2	11	10	11	5.3	14	10	2.2	13	14	11	5	14	5.6	7.7	7.4	2.3	7.7	11	-0.62	7	8.3	9.6	3.7	7.4	-0.39	4.3	3.5	6.9	3.4	9.9	-3.4	5.8	5.9	4.2	-0.71	4.5	0.8	1.2	-1.4	6.4	0.57	9.1	2.8	7.8	2.5	8.2	6.6	8.2
14	0.54	19	8.4	18	11	16	4.2	14	10	19	10	9.1	-5.2	6.5	13	8.9	-1.2	10	4	14	7.3	10	3.6	16	6	14	3.4	14	1.7	11	1.1	5.8	11	15	3.6	7.9	6.8	20	10	7.9	0.87	5.7	10	13	6.4	12	5.4	5.3	11
9.9	-5.4	15	3.1	15	7.6	-2.1	3	14	-0.9	20	10	-17	-5.9	-4.1	-4.1	-22	0.33	-4	-6.2	-6.3	-8.1	-20	-11	5.1	-2.2	13	-3.4	17	2.6	0.69	2	-2	2.3	11	1.9	8.3	-5.7	17	0.04	9.1	-5	-6.3	-3	-3	-6.4	12	-5.5	9.2	-4.1
0.63	-5.7	1.8	-2.5	-7.9	-0.23	-5.2	1.3	7.2	-2.1	6.7	4.7	-39	-5.2	-14	-8.3	13	-11	-22	-7.2	-9.5	-9.1	-30	-7.6	-14	-3.6	-2.5	3	-8.5	5.1	-1.6	2	-10	2.8	-7.3	4.2	-6.3	2.6	-14	-2.6	-11	-1.8	-18	2.8	-7.8	-7.3	16	-8.3	23	-19
-30	0.42	-34	4.4	-42	5.3	-39	11	-12	7	-33	11	-19	-3.5	-41	-2.6	-38	6.2	-36	-7.1	-29	3	-10	-1.9	-24	-1.9	-17	1.7	-20	0.42	-19	-0.71	-5.9	0.72	-40	10	-11	2.6	-8.7	8.9	-18	-1.3	-12	4	-6.6	-4.3	-16	-1.6	-15	-4.8
-0.14	-3.9	12	5.2	20	6.8	8	1.8	12	7.2	12	12	-58	2.2	-41	0.27	-27	13	-64	2.2	-17	1.9	-44	-2.5	-38	-3	-20	-0.53	-27	-3	-11	-6.7	-22	4.9	-34	3.5	-30	-2.8	-11	7.4	-40	1.4	-24	2.4	-31	-0.8	36	0.01	40	-1.9
22	0.08	27	3.6	34	0.38	10	0.77	13	-0.96	20	5	19	-6.4	25	-0.57	-0.7	8	26	-2.4	17	10	15	-1.1	22	-3.4	11	6.8	12	-2.6	12	2.1	7	0.02	17	-1.8	7.6	2.3	23	6.6	16	-3.1	11	-0.7	24	1.6	24	6.6	16	9
6.3	9.5	10	8.1	13	5.8	3.1	11	-3.8	11	9.5	0.02	4.5	3.8	-5.2	0.25	-25	3.2	-7.9	-0.43	6.7	0.42	-18	1.3	-7.4	-1.3	0.51	-5.4	-12	-5.5	0.64	5.7	16	-3.7	-14	3.6	6.8	-3	-4	1.5	-4.1	-3.7	1.8	6.4	19	2.2	0.59	6.4	-2.7	11
-1.4	19	-11	14	-15	11	3	13	0.28	16	-24	4.7	-3.9	-0.55	-0.59	6.2	2.7	18	-7.4	-2.9	-2.7	8.9	4.2	1.3	-3.1	7.5	-1.2	8.2	-9.6	5.1	2.7	5.8	12	3.5	-5.3	10	11	5.3	-22	14	7	4.8	11	7.9	8.4	18	21	14	12	16
-28	9.4	-52	13	-55	16	-55	11	-5.3	13	-77	8.2	-35	4.6	-31	12	-0.28	2.7	-36	13	-38	9.2	-27	15	-29	12	-25	13	-30	10	-42	12	-49	14	-28	5.8	-25	11	-58	18	-19	7.3	-37	11	-56	15	-2.5	16	3.5	11
-72	-8	-90	2.3	-1e+02	2.9	-71	-2.5	-61	-0.52	-92	-0.5	-68	-4.2	-64	7.1	-77	-2.6	-74	3.7	-52	-0.63	-72	0.16	-49	5.9	-22	0.71	-32	-0.23	-26	0.11	-19	4.5	-52	-2.2	-32	3.1	-25	7.8	-39	0.36	-43	3.2	-36	1.2	-84	3.2	-70	-0.68
1.3	-4.7	6.2	3.5	4.4	3.9	22	-7.5	-0.75	-5.3	5.3	-1.4	1.5	-2.8	-8.9	-0.79	-44	-1.1	-11	1.5	-0.32	-6.4	-39	-10	-22	1.1	-29	11	-23	-3.2	-18	3.7	-7.5	-2	-26	-3.3	-21	6	-21	4.7	-24	2.3	-10	0.56	-1.8	0.13	-27	1.9	-25	-3.3
1.2	-6.5	4.4	0.59	11	-2.8	15	-1.7	-13	-3.3	-2.6	-3.5	-24	4.4	0.68	-0.79	2	-7.8	-9.1	3.9	-2.5	-5	-7.9	0.11	2.6	-1	5.1	4.8	6.8	0.52	7.9	1.9	1.7	0.61	8.1	-5.4	9.6	-2	1.2	-0.67	14	-4.7	0.43	-1.8	-7.1	-0.32	-5.5	4.4	-8	4.6
-5	-11	0.12	-0.52	11	2.9	15	-1.5	-6.4	-8.3	-22	-7.8	9	1.5	-8.2	-3.9	-14	-5.2	4.1	1.1	-6.3	-4.9	1.6	-0.13	11	-3.9	4.9	-0.8	-5.9	4.8	-9.5	2.5	-1.5	1.8	-8.8	-2.5	0.51	1.3	-1.2	5.6	-1.1	0.8	2.9	-1.1	3.9	0.5	-29	-9.7	-20	-7.9
-54	-3.6	-52	2	-64	1.6	-71	-1.1	-32	-4.2	-53	-2.7	2.9	-2.3	6.5	-3	8	6.4	8.6	3.9	13	-6.9	-14	-2.3	-4.2	1.4	9.6	2.4	4.8	2.4	-0.19	0.96	-2.4	1.5	-0.49	-3.6	1.1	3.8	-0.78	5.7	2	2.5	3.4	6.7	-15	5.6	-14	-12	0.48	-20
1.7	5	-0.84	4.4	-7.8	3.7	5.5	6	-1.2	8.9	7.9	4	8.7	0.65	5.2	0.65	13	-2.6	6.8	-4	11	-0.38	17	-1.9	-7.2	4.1	4.1	12	6.9	4.6	5.9	7.4	0.84	-0.12	-2.1	-2.6	-4.5	4.7	12	11	-1.9	-1	1.6	3	-11	7.4	5.2	2.8	16	-3.8
3.6	4.4	12	11	11	6.9	17	15	1.2	13	14	11	14	-6	8.3	0.02	-1.5	2.9	9.7	-2.4	0.16	2.4	13	10	2.9	3.3	-1.6	3.9	1.9	2.4	-13	-0.55	-2.4	5.6	5.1	0.13	3	3.1	-4.8	0.03	3.6	1	4.1	9.1	2.3	9.2	-20	8.9	-21	9.9
-9.7	-6.2	-15	6.6	-26	5.4	-24	8	-19	7.5	-9	2.9	6.4	2.2	5.3	6.7	-11	12	13	1.7	3.9	-0.23	1.2	0.33	1.4	2.3	-5.6	0.94	-2.8	6.1	-4.7	2.5	-3	8.1	4.7	5	-6.4	-0.27	-6.7	6.2	-0.89	-0.09	-6.8	0.94	7	2.6	15	-3.1	7.4	11
-15	-0.57	-12	11	-21	9.6	1.6	5.1	2.2	7.5	-9.9	0.1	17	2.5	10	3.3	19	11	12	3.9	3.8	4.3	13	4.2	12	5.8	7.2	5.6	3	5.6	7	11	10	10	10	0.27	8.8	5.9	-3.4	6.2	8.3	2.7	12	7.3	3.2	-0.12	-11	-11	-12	2.6
-5.7	1.9	0.65	13	-2.6	9.2	11	5.2	6	7.2	-3.9	7.7	14	5.7	8.3	2.5	17	-0.3	11	9.7	20	6.7	11	15	1.9	10	12	11	7.6	9.8	11	9.1	5.3	6.9	6.9	4.8	6.6	8.5	4.7	5.3	3	9.7	5.5	8.1	-1.9	2.3	-17	-4.5	-5	-1.5
0.67	0.93	5.1	8.6	2.7	7.1	0.03	4.2	-0.2	13	0.57	12	6.8	11	6.2	2.9	4.9	8.3	5.7	6.2	6.3	2.1	10	8.6	-1.4	5.6	5.8	3.9	5.7	2.4	0.37	6.8	-1.6	4.9	-1.2	1.7	4.8	5.8	13	3.1	5.5	2.7	0.03	8.2	-4.9	0.14	9.3	4.2	6.9	2.9
[truncated: 952 more columns]
