# Supplementary material for: Dyslexia on a continuum: A complex network approach
Source: PLoS One. 2018 Dec 17;13(12):e0208923. doi: 10.1371/journal.pone.0208923 (PMC6296514; doi:10.1371/journal.pone.0208923)
Supplement: S1 File — Detailed information about the archive contents is provided in the included README.txt file. (TGZ) [file pone.0208923.s001.tgz › FS_660_AA_run_1.csv]

0.72	-2.1	7.3	-4.9	-0.23	-5.7	6.3	-12	5.1	1.6	3.6	-8.1	-0.87	-5.2	13	15	20	-23	12	-21	17	5.8	8.3	19	11	-13	14	-8.1	0.17	-15	5.7	-15	9.9	-11	-1.4	-14	9.1	0.97	9.8	-2	14	-6.3	19	-4.3	3.4	6.8	7.4	2.2	8.5	-47
0.24	1.8	9.8	-3.3	-3.4	4.6	0.95	0.82	-0.62	18	-4.4	2.3	-5.2	10	13	15	2.2	31	-0.25	24	7.2	29	4	22	2.5	3.5	15	-4.5	7.2	6.3	15	-0.48	5.6	1.4	4.2	-5.8	11	-0.54	11	0.08	14	1.7	18	0.28	9.5	3.7	12	-0.12	2.5	15
0.24	0.05	-2.3	1.9	-3.2	-3	-5.8	11	3.4	5	-2.1	9.3	-0.01	1.2	5	-6.9	2.9	9.2	-0.89	11	6.7	-7.5	11	-1.2	7.5	9.8	8.3	-2.6	1.3	-4.7	14	-0.52	4.7	-0.11	3.2	0.33	5	-0.63	4.6	-0.43	15	4.6	14	0.29	8.8	0.42	1.3	-1.4	2.5	-2.6
-0.2	-0.47	4.5	-7.1	13	0.11	2.2	3.1	11	3.8	4.7	-1.3	7.1	-3.5	-12	-17	-15	-7.3	-3	-8.7	17	11	10	-3.6	-3.9	1.3	-6.3	-11	15	-3.4	-1.8	-4.7	15	-3	6.2	4.8	-1.7	-1	0.46	-1.6	-6.8	-12	-7.9	-16	-0.24	-2.8	-4.6	-0.81	-0.19	-8
-0.1	0.31	3.3	-7.7	12	-4.2	7	-1.5	5.3	-0.71	9.9	5.8	9.3	-4.3	-17	-24	-0.84	4	9.5	6.6	-11	-2.2	-7.1	-0.32	-14	8.9	0.34	-19	-1.4	0.35	5.3	-4.1	7	1.6	0.98	3.7	-1.2	-0.18	-3.2	-2.7	2.9	-3.3	1.6	-11	0.78	-1.8	4.1	-4.6	6.3	5.8
-0.05	-1.1	-8.2	-7.9	0.81	-9.5	3	4.4	-2.5	0.85	-9.5	-2.5	3	-8.9	-2.1	10	-3.5	-12	5.6	-11	8.5	6.3	4	-2.4	4.5	0.79	0.35	0.09	0.68	-7.9	-2.9	2.2	11	-1.1	-4	-3.1	1.3	-0.85	-1.1	-2.3	2.5	7.1	1.7	-16	-1.6	0.48	-3.9	2.4	14	-14
0.17	-1.3	-17	-13	-3.7	-6.4	-6.9	-7.3	-7	-16	-7.8	-3	-3	-4.9	-3.8	-7.3	-1.1	-33	9.2	-26	5.2	-7.1	4.1	-6.1	1.4	-15	0.86	-2.6	2.1	-14	0.38	-5.7	13	-5.3	0.91	-11	0.84	-1.2	-3.4	-1.8	-13	-2.2	2.6	-13	-2.9	1	-0.93	2.3	9.5	-19
0.12	0.32	-6.8	6.1	0.9	-1.7	3.3	-10	-1.3	-7.1	-7.9	2.5	5.5	0.96	1.4	0.75	-1.2	5.4	5.1	1.6	2.4	2.7	4.6	4.7	6.2	3.5	1.9	-4.9	3.6	1.4	-1.2	-0.26	9.8	1.6	3.8	4.8	0.65	-0.95	0.13	0.43	-2.4	-0.1	4.3	4.7	-5.3	1.5	-0.06	-1.7	4.1	0.25
0.03	-0.3	12	5.8	9	-1	8.4	-4.3	1.4	3.7	4.8	5	6.2	-0.69	3.5	6.2	5.8	-6.3	0.58	-4.1	-1.9	-9.7	5.9	-3.9	7.2	3.6	2.2	1.6	4.5	4.8	0.51	-2.7	-6.9	-0.26	-1.2	3.7	3.8	1	-0.01	-0.32	0.36	-6.1	-14	6.6	7.1	-0.54	4.2	0.49	2.6	-0.89
0.45	0.91	14	-8.2	-0.32	0.18	-0.15	-13	2.3	-4.4	5	-18	1.3	-7.9	-0.83	-5.5	0.38	8.3	6.9	11	-8.1	-12	-7.4	0.83	3.1	1.4	-8.5	2.8	0.09	1	-3	7.4	-3.6	-3.4	-1.3	1.4	-1.3	-0.76	-4.4	-0.69	-21	2.2	-9.1	4.2	-5.8	1.1	-3.5	0.41	-7.6	7.1
-0.18	0.8	-0.07	-7.2	2.7	-9.4	1.3	-15	-3.2	-5.9	-1.8	-9.4	-0.45	-4.3	2.1	3.7	7.2	-0.56	5.4	10	-12	-7.9	-0.01	-0.55	-4	4.9	5.1	3	-3.5	1.7	2.6	13	-2.2	-11	3.4	-0.5	0.67	-0.82	1.5	1.8	-0.2	2.8	2.4	4.1	1.8	0.09	5.3	1.3	-3.3	7.1
-0.29	0.39	3.6	-3.9	5.8	-3.2	5.2	-3.8	-1	3.7	2.5	-4.8	4.4	1.8	-3.6	13	-2.4	5.7	-10	6.7	-11	-6.4	-9.2	0.36	-3.4	-2.7	2.9	-12	-3.4	-10	-7	-4.9	-5.5	-18	-1.6	-2.4	-1.4	-0.12	-1.1	-0.81	-8.9	-0.53	-8.8	-6.6	-3.3	-4.1	6.7	-1.2	-2.5	-7.8
-0.08	0.08	8.7	6.4	3	2.4	5.6	9.4	-0.17	2.8	0.84	1.9	7	3.3	-10	-5.4	-3.7	-5.5	-6	-1.4	-7.6	0.19	-9	-9.7	-4.6	-3.8	-9.1	-4.5	-5.3	1.6	-8.9	-2.8	-2.9	-6.6	-3.4	-0.07	-3.3	-0.22	-4.9	1.9	-7.6	-2.4	-7.6	-8.9	1.6	-1.5	-5	-1.7	-10	-4.2
-0.38	-0.5	0.59	4.3	-5.5	0.67	-1.4	7.3	-6.3	-0.5	-3.6	8.4	-0.8	-0.87	3.6	-0.46	2.5	1.4	-2	0.53	9	-11	-6.3	-8.6	-8.4	1.3	-1.3	5.1	-4.2	3.7	-5.6	3.1	-5.8	-0.25	-3.5	-1.4	0.27	0.11	-7.5	1.9	6	1.1	2.4	-8.8	-2	-1.4	2.9	1.6	-5.5	7.7
-0.1	0.04	1.2	-2.1	-6.7	-1.3	-0.53	4.9	1.2	2.5	5.3	-0.81	-0.78	-0.26	1.7	-1.6	-5.4	-4	-5.9	-4.6	-9.2	-5.5	-4.1	-6.6	-2.9	-1.2	-7	7	-4.3	11	-7.1	3.1	-8.8	1.2	-6.4	3.8	-0.97	0.33	0.88	0.76	-2.8	5.8	-6.1	-6.7	2	-0.98	-2.2	2.2	-4.3	11
0.43	-0.01	0.46	6.3	-6.7	4.3	-3.1	23	0.35	1.5	-3.5	6	-5.5	6	-2.1	0.89	1.8	4.2	-3.1	1.8	-5.4	-0.43	-3.4	2.5	-5.4	6.9	0.29	3.2	-3.2	9.3	5.5	-6.4	-2.3	2	-1.9	-0.67	-1.6	-0.36	-0.56	-2.5	-0.66	-2.3	-10	3.3	-1.8	-3.1	-0.07	0.99	3.7	7
-0.25	1	-2.2	13	-1.7	13	-2.9	8.7	-5.3	10	-13	0.37	-6.9	12	4.1	-11	6.3	2	-5.6	7.5	7.9	-16	-3.3	-6.2	2.3	1.2	-2.9	1.6	0.82	3.8	2.5	-2	-1.4	-6.6	-0.94	4.8	-5.7	0.15	0.09	1	5.8	-9.3	0.66	-5.6	3.8	-4.3	0.96	-1.1	8.6	10
-0.55	0.14	-2.4	1.5	-2.8	-6.6	-4.4	-2.7	4.6	-3.5	-3.1	-5.5	-2	-6.4	-0.38	8.4	-3.9	-2.2	-0.98	-0.47	-4.3	3.6	-9.9	-11	2.5	0.22	-5.1	5.8	1.7	8.9	-4.8	5.5	2	4.5	-4.2	2	-0.95	0.59	-1.1	1.6	-1.8	8.3	4.7	0.43	-0.62	0.51	-6	0.55	0.62	3.6
-0.39	0.14	-2.3	11	-4.4	0.81	-7.1	0.14	3.3	-0.56	-0.28	2	-10	1.4	-0.12	-0.02	-3	6.2	1.8	4.5	-16	-9.4	2.5	-1.4	3.1	2.5	-5.7	3.6	-1.4	0.97	0.54	2.6	-0.97	-0.59	-4.1	2.7	-5.3	0.36	3.4	1.3	0.35	5	-4.3	8.7	1.2	1.1	-7.5	-0.8	1.5	14
-0.42	-0.17	-8.7	-1.5	-5.1	-1.9	-5.2	2.9	2.1	1.5	-5.2	1.8	-5.9	3	-2.8	0.69	-4.8	-1.8	-3	-0.17	-7.5	12	3.5	3.2	6.7	-2	-4.9	2.5	0.73	0.66	-2.7	-0.81	2.6	5.3	0.6	0.06	-2.6	0.85	2.5	0.68	1	-7.2	0.29	-6.5	0.56	-2	-4.1	-1.1	5.1	-2.4
0.15	0.28	-0.38	-3.1	2	3.2	-3.2	-10	-2	4.4	0.94	-2.6	-4.3	9	1.8	12	-2.2	-2.4	-5.6	-0.17	3.6	-5.9	-6.8	4	-3.2	6.7	-4.3	-0.87	3.6	6.6	-2.1	-7.6	5.5	4.4	1.6	2.4	0.85	0.7	-1.5	-0.4	-4	0.26	-3.6	8.3	1.7	1.9	-3.7	-0.32	0.51	12
-0.06	0.33	-8.3	-4.6	-1.9	-5	-2.5	-9.3	-2.7	-1.5	0.83	-8	-2.2	0.11	0.63	4.8	7	18	2.9	5.9	1.9	2.3	-1.1	-1.7	-6.6	-1.2	4	9.7	-5.7	-2.5	-0.67	0.34	0.91	5.2	-5.4	-0.92	0.57	-0.05	4.8	3	0.44	2.9	8.1	4.2	-0.71	0.16	-0.92	0.5	-0.51	5.3
-0.15	-0.1	-1.8	2.2	-3.1	6.2	-4.4	6.1	6.7	4	1.3	-0.68	-0.99	2.4	-0.07	-5.7	-4.8	12	-2.9	-0.54	-4	8.1	-1.8	-1.5	-15	-2.6	7.3	-11	-5.9	3.4	-1.6	-3.5	-6.1	-0.55	-7.6	0.75	-4.1	0.13	-1.8	-1.1	0.91	-4.7	-4.8	-7.7	-0.74	-2.9	2.6	-2	-9.7	9.3
0.25	0.07	-1.6	4.2	-5.4	2.3	-7.8	3.9	-4	1.6	-1.4	5	-5.9	7.2	3.2	-1.8	-0.2	2.1	-3.6	1.4	4.1	12	6	1.6	7.2	7.1	3.9	6.5	-2.3	2.8	3.6	5.9	-2.1	13	-2.4	7.7	-5.2	1.1	3.1	-0.01	3.7	6	2.9	5	4.5	2	-5.7	-0.45	-0.32	5
-0.18	-0.64	-5.7	1.1	-8.5	-1.2	-8.9	-4	-2.3	0.69	-1.7	-0.22	-6.4	3	7	0.25	-5	-1.7	-2.3	-7.1	-0.94	1.4	0.36	8.2	-2.3	7	-4	9.2	-5.3	5.3	-2.8	4.7	-1.1	9.7	-3	4.2	-2.3	1.8	1.9	2.6	-6	3.1	2	9	-2.2	2.5	1.4	1.4	-7.9	9.9
0.08	0.25	-2.3	-1.4	-11	-3.5	-3	-6.7	7.3	-5.4	-1.2	-10	-1.5	-7.3	-4.7	2.8	4.4	0.75	-1.3	9.5	-1.7	2.2	-6.4	4.3	-4.8	4.6	-5.5	8.6	-3.8	-3.8	1.4	9.3	1.3	1.5	-4.2	3.9	-0.96	0.81	-1.8	4.6	-4.6	8.9	3.7	10	-1.7	1.2	-3.5	0.94	0.62	0.85
0.28	-0.38	-14	-8.6	-4.1	-2.7	-5.7	-11	-2.6	-7.4	-6.6	-4.4	-6.3	-6.5	11	-8.9	8.7	-0.23	-5.7	1.5	14	0.13	3.4	0.12	-3.8	-8	-0.66	-1.1	-1.1	1.3	0.09	-2	-1.8	2.3	-0.3	2	-3.1	0.32	-2.5	0.65	-6.3	1.8	4.9	2.1	-4.5	1.2	-4.5	-1.3	6.4	5
-0.52	-0.11	-8.6	-2.7	-9.8	3	0.52	8.2	-7.2	-5.4	-1.4	1	-2.4	-0.25	2.3	-2.3	-3.9	-6.3	-7.7	-0.42	-1.9	8	-1.6	7.3	-7.5	-0.94	-9	7.3	6.5	3.2	0.14	6.7	-1.5	-1.3	-3.6	1.1	-6	0.21	-10	1.9	-11	6.9	-1.3	2.1	-3.7	-0.22	-5.3	0.81	-5.7	1.5
0.22	0.24	5.6	5.5	-2.9	9	-11	5.7	-3	1.9	-5.8	8.1	4.6	3.9	-0.12	3	-6.7	-0.15	0.05	-0.94	7.7	4.1	-5.5	9.9	-4.8	-3.3	-3	-3.8	-2.2	-3.3	5.2	-2.7	-2.2	-3.9	-2	3.5	-5.9	-0.2	-0.02	-1.1	-6.5	1.6	4.1	0.59	0.46	-1.7	-4.7	0.16	-8.1	6.4
0.16	0.61	0.07	-3.1	-6.8	-0.78	-3.4	-3	-2.5	-1.7	-3.4	-1.8	1.6	-3.8	6.1	6.3	-4.4	3.7	5.3	0.07	12	6.3	-1.4	4.2	-3.4	-3.5	1.4	-0.99	-3.4	2	-1.4	-0.85	-1.5	14	-1.7	2	0.85	0.33	-0.3	1.2	1.4	5.5	4.6	7.4	-1.4	4.4	4.3	1.5	0.92	-3.1
0	0.38	5.4	5.5	-3.9	2.9	0.81	-7.3	3.8	-0.14	4.7	1.4	3	-3.5	3.8	6.1	-9.2	0.16	-5.5	-6.6	-10	8.4	-6.4	2.6	-6.2	-2.3	5.5	-0.17	-4.6	-2	-3.1	-7.7	-6.4	-0.31	2.3	-0.96	-1.6	-0.33	-2.9	1.2	-2.4	-9	-1	2.6	2.9	0.47	-0.19	-0.81	0.61	-9.9
0.23	-0.42	7.3	8.5	-0.22	3	0.03	0.56	-0.91	1.8	4.3	2.1	-8	3.2	0.79	7.6	-2.6	-3.9	6.9	-5.2	-14	5.6	-6.2	-1.1	3.6	-3.1	2.9	12	0.34	-0.44	-2.7	10	-6.4	7.8	-3.7	1.6	0.48	-0.57	-3	3.4	0.8	5.5	-1.9	5.7	-2	0.96	1.8	1.2	-0.94	-4.5
0.36	-0.18	0.59	0.1	-2.3	2.1	2	-5.7	0.42	-2.4	2	-3.7	-6.9	4.3	-5.5	4.4	-4.7	-1.5	-3.2	5.7	-5.3	-6.5	-1.5	-0.44	-5.6	-1.8	-11	4.4	-6.7	-1.4	-8.8	-0.01	1.1	4.3	-8.3	-2	-5.1	-0.48	-3.3	-0.49	-10	4.1	-1.6	0.77	-7.2	2.2	-0.02	0.42	-11	1.2
0.51	0	-0.16	-9.3	8.4	5.4	7.7	-8	0.28	-2.2	-0.34	-3.9	1.5	-2.9	1.8	3.7	1.9	2.5	1.2	1.5	-8.3	7.2	1.4	-2.5	-9.6	-8.7	1.6	2.6	-12	-1.1	2.3	6	2.5	2.9	-5.5	-2.5	-6.9	-0.27	-5.5	0.44	-0.68	5	2.9	5.2	-7	0.4	-2.2	-0.77	-12	-11
-0.09	0.25	-3	-2.5	-3.7	1.7	-1.8	0.7	-5.4	-2.2	-8.9	-0.69	-3.7	-1	1	-3.2	0.98	-0.88	-2.8	3.2	17	-4	6.6	4.6	-15	-3.9	-5.4	3.7	-6.2	-2.9	-6.6	-6.3	-0.73	-1.9	-2.1	0.2	-4	0.17	-2.4	-2.2	1.9	-5.2	-3.5	-0.1	-3.4	-0.85	-3.6	-1.5	-8.7	-6
0.15	-0.13	3.9	2.3	-11	-3.6	-1.5	4.1	5.8	-5.5	-2.1	-3.3	-5.5	-1.5	-1	-2.1	1.7	-5.1	-3.4	-3	-0.69	2.1	-0.48	3.5	-7.7	-7.5	-6.2	5.9	0.54	-6.7	-6.1	3.4	-5.5	-10	1.4	-2.1	-3.5	-0.6	-3.8	0.3	4.5	3.7	-12	7.5	-4.2	-0.51	-1.2	-1.4	-9.3	-6.8
0.23	-0.06	-4.5	-3.9	-7.3	-3.3	-0.73	2.5	-0.65	1.9	-2.8	-0.5	-6.3	-4.3	-3.3	-1.7	-1.6	4.4	-2.2	3.9	-6.3	-11	-1.7	-7.2	2.2	-3.9	3.8	-0.58	-1.8	-0.29	-3.7	-2.3	-1.3	1.6	0.4	-0.93	-2.2	0.06	-2.5	-1.4	2.8	-5.7	-2.2	3.9	-2.9	-4.3	3.5	0.25	0.33	-4.9
-0.07	0.25	-7.5	-7.6	-1.7	-3.8	-3	-2.7	-3	-0.07	2.4	-5.7	-8.5	-4.8	-2.8	-2.3	-6.4	-2.9	-2.4	-1.3	-16	-9.3	3.8	-1.8	1.5	-2.3	-0.66	9.6	2	0.57	-4.7	0.69	-4.6	4.2	8.1	-2.2	4.1	0.06	0.01	0.11	1.8	-1.5	-7	5.2	-0.86	-1.6	5	0.7	-6.5	-4.8
0.01	-0.08	9.3	-3.8	2.4	-3.8	5	-5.8	-2.7	-3.5	6	-3	1.1	-7.1	0.26	-7.6	2.1	-2.4	0.47	0.14	-9.1	-6.6	4.2	5.5	3.9	-2.4	-6.3	0.02	4.2	0.41	-4.3	2.8	-0.03	6.5	1.5	-0.09	0.09	0.19	-4.1	-0.17	2.1	5.3	2.8	4.2	-0.49	1.8	-2.1	-1.9	-5.9	3.8
-0.27	-0.23	-1.1	0.8	5.5	3.5	0.95	5.4	-7.4	-0.1	-2.4	1.6	-2.9	-0.36	-4.1	-11	-1.3	-1.6	-4	0.61	-9.6	-4.2	2.4	-9.8	8.5	-1.3	7.2	-7.6	3	-5.7	3.8	-1.4	-3.1	-1.9	4.3	-0.13	4	-0.01	6.5	-1.3	6.3	5.4	7	5.6	2.2	1.1	4.5	-2.3	9	-7.5
-0.45	-0.52	-6.2	-8.6	5.6	1.8	-0.13	-6.2	-5.5	-4.1	-0.82	-2.2	7.1	-4.5	0.11	-0.6	-6.6	-1.2	-9.1	-4.1	-3.6	1.3	-0.76	-1.2	1.1	-9	1.4	-13	1.9	-2.4	-4.3	-9.8	-5.9	0.94	4.3	-3.2	2.4	-0.01	2.1	-2.9	-4.5	-4.1	-0.87	-2.8	-4.1	-2.5	0.69	-1.4	-2.1	-6.3
0.25	-0.71	7.1	-6.9	-4.7	-5.5	4	-5.7	2.9	-0.34	11	5.1	6.8	-1.7	-1.2	6.1	-2.8	-7.1	-5.7	-2.7	-2.8	7.1	-7.8	2.3	1.1	-2.3	-1.8	-0.67	6.6	-9.2	-3.1	-5.3	5.6	-1.6	2.7	-4.6	-1.4	-1.1	-0.03	-2.9	-6.5	3.7	-0.21	-0.12	-1.1	0.34	-2	-0.34	-5.4	-11
-0.63	-0.04	4.9	-3.6	1.7	-2.5	1.9	6.8	-2.7	2.5	9.2	8.1	-0.46	-2.1	0.45	-1.1	-6.5	-6.4	-8	-3.1	-2	-5.7	-4	-5.6	8.5	0.63	7.9	-0.55	6.3	-3	3.2	-3.7	4.6	-4.9	-4.2	-3.2	0.67	-0.13	4.6	-0.67	1.6	9.6	-6.2	0.28	3.3	0.88	4.6	0.62	4.2	-6.9
-0.48	-0.48	1.2	4.7	-2.2	2.2	-0.34	-3.9	1.1	6.2	3.8	6.1	3	6.1	-2	2.8	-5.4	-1.6	-4.5	-8.7	-5.3	5	-3.6	-3.4	4.2	-4.7	1.9	-2.1	0.79	-2.2	-4.3	-2.1	-1.3	-6.2	-0.52	-0.09	-2.1	-1.3	-3.1	-0.82	-4.7	2	0.51	-3.2	-3.6	-0.58	0.61	1.5	-3	-3.3
0.21	0.1	7.1	7.5	-5.9	3.6	-6.6	-6.7	-4	-3.6	-2.4	-2.2	-3.7	1	-11	7	3.3	0.97	-0.9	4.5	-13	-8.1	3.2	-4.9	-0.05	7.5	-14	-0.89	-1.6	1.8	-7.8	-1.2	0.11	4.3	1.7	-1.4	-1.9	-0.07	2.8	1.3	-5.6	-4	3.3	-2	-0.62	0.32	-8.7	0.16	-9.1	6.2
0.45	-0.27	-3.8	9.6	10	10	16	15	6.3	6.4	6.7	2.7	9	7	-0.38	3.8	0.94	-3.7	3.7	-0.86	-5	9.1	-2.6	-2.4	-4.4	7.4	14	11	-6	0.07	9.5	5.5	-9	4.3	3.1	-0.94	3.7	0.02	4.6	0.87	9.5	-1.8	-1.9	1.9	6	0.89	4.7	1.4	7.4	1.7
-0.58	0.1	0.45	2.1	3.5	4.9	10	8.8	2.2	0.92	1.1	8.3	4.4	5.8	-2.3	0.28	-6.9	14	-12	1.9	3.2	18	-8.6	2	-4.9	5.2	5.2	6.5	-3.8	6.5	0.74	-2.6	-6.6	6.1	-0.2	3.2	0.3	0.65	-1.5	0.26	-7.8	1.4	-11	-1.9	-4.5	0.07	6	2.5	-0.66	9.8
-0.28	0.34	0.55	1.3	5	1.6	-7	5.6	4	-5	5.9	1.9	4.7	2.7	-5.7	0.99	-3.8	4	-12	4.6	-2.7	-1.2	4.1	-5	-4.9	12	0.8	-11	-4	-0.48	-0.81	1.8	-3.9	6.1	0.04	2.9	1.4	0.94	-2.7	1.2	-5.7	1.9	4.5	0.96	0.31	1.5	1.2	-2.3	-5.8	13
0.3	0.06	1.6	0.83	7.4	-4.8	11	12	9.2	-0.56	4.8	0.52	7.2	3.1	8.5	-5.2	2.3	2.7	0.44	-1.6	8.9	-3.7	0.05	-0.48	3.6	3.3	-3.4	-4.5	-9.6	7	0.16	0.5	-5.1	5.3	-1.4	2.5	4	1.3	2.3	-0.76	6.4	1.4	8.7	-3.9	1.3	1.9	0.78	0.88	-1.9	3.3
0.11	0.05	0.19	4.5	4	-4.4	5.1	12	-0.35	-0.49	-7.4	-2.9	5.2	2.6	1.7	2	4.8	5.2	6.7	3.9	13	0.32	6.5	-2.3	-6	4.1	-0.5	-3.9	-3.2	-0.76	8.7	-1.8	-7	-1	0.85	1.5	4.8	0.75	1.7	-1	-1.4	4.2	-0.38	-4.9	-1.2	1.6	1.7	0.24	8.6	6.9
0.16	-0.73	6.4	-2.1	7.3	-0.12	9	3	3.6	0.23	8.1	-5.3	12	-5	-10	-9.5	-4.3	-2.1	0.56	-9.3	6.6	-6.1	0.79	-8.6	-4.5	-0.41	5.3	-2.9	-3.5	-2.7	7.3	-4.8	-8.2	-1.5	-2.2	-0.3	4	0.04	3.6	-0.64	-9.9	-2.3	3.6	-4.8	-4.1	-0.34	0.15	-1.4	-1.1	-0.9
-0.51	-0.15	4	1.6	3.3	3.8	3.5	1.2	1.1	3.3	0.98	8.8	3.5	0.35	6.1	-4.3	7.4	-11	2.7	-4.8	6.1	-8.5	-5.4	-7.1	0.18	-9.1	1.9	2.4	1.6	-4.6	3	-1.3	-3.3	-7.7	1.6	-8.1	3.9	-0.66	1.2	-6.1	0.87	0.63	-8.7	0.63	-6.6	0	2.4	-0.9	-0.55	-4.9
-0.59	-0.3	-0.67	-3.4	-1.8	0.2	4.3	8.7	2.6	-0.95	2.6	3.3	0.81	-0.32	5.9	8	5	-6.7	-1	-8.6	-13	0.35	-2.4	-2.4	-0.81	-8.2	-8	5.8	4.4	-5.7	-6.9	-6.5	-0.02	-10	9.9	-4.3	-2.7	-0.88	0.6	-3.2	-6	-9.6	-6	-2.4	-3.9	-2.4	-3.6	2	-1.2	-3.1
0.56	-0.16	4	3.6	9	-1.6	-4.8	-4.3	9.9	-2.5	6.5	-0.38	6.9	-0.33	0.37	7	3.4	-5.9	11	0.13	11	1.5	2.7	-4.3	3.1	-7.4	-2.7	4.1	-0.27	-7	1.2	0.68	-8	-8.5	-3	-8.6	2	-1.2	-0.95	-4	4.4	-5.4	0.08	4.3	-2.9	-1.4	-1.9	1.2	3.8	-11
0.27	-0.4	-5.5	9.9	-0.5	7.8	-9.5	12	2.4	0.56	-3.5	8.2	-9.5	1.9	-3.3	-1.6	-0.57	0.09	2.6	-4.9	-0.27	-11	9.4	-10	0.83	-1.5	-4.8	0.12	-10	5.9	-2.2	-4.2	-8.7	3.4	-1.2	-2.8	-4.1	0.35	3.4	0.21	6.5	-9.1	-6.3	-3.3	3.6	-1.5	-0.93	0.4	-7.5	1.8
0.47	-0.7	-4.5	9.1	13	8.5	1.8	-5.5	3.3	-3.2	-0.91	-0.65	7.1	-2.1	-6.9	-8.6	9	-7.2	3.6	-4.9	11	-10	6.9	-4.3	4.3	-5.4	-11	3.4	-6.3	-0.57	-7.8	-0.88	-10	0.71	-0.58	-0.74	-5.7	0.57	-0.8	0.67	0.93	-7.9	-10	-0.49	-0.65	-0.52	-3.1	1	-2.4	1.6
-0.23	-0.08	0.94	4.2	-5.1	4.3	8.2	-1.3	-11	-1.6	-0.91	-3.1	-6	-2.3	-17	-13	5.6	0.97	1.2	4.8	2.5	-11	0.58	-3.5	2.4	1.5	5.8	-0.79	9.1	-4.9	0.92	3.4	-5.3	0.11	8.6	-1.6	-0.52	0.03	1.6	1.9	4.4	1.6	-6	4.1	3.3	-1.6	0.15	1.2	-0.27	2.3
0.25	-0.17	10	6.4	2.2	0.29	-1.6	-8.1	5.9	-2.1	15	2.3	2	-2.4	3.1	-12	1.7	-3.5	7.9	-2.3	7.8	-9.8	-6.3	-5.6	5.5	-0.22	5	0.33	3.2	1.7	7	-0.07	-2.9	3.4	5.2	0.51	1.1	0.48	3.1	1.3	14	-10	2.7	-3.7	1.5	-2.5	0.81	0.5	-1.1	2.6
-0.16	-0.06	-14	1.2	-5.5	-0.95	2.7	2.1	-9.5	-6.5	-4.2	4.1	-1.7	0.7	1.3	-1.5	-2.7	0.19	-1.7	-0.01	6.8	3.4	-6.2	-4	6.7	2.2	0.55	7.2	-5	3.6	-4.5	3.5	-11	3.6	-4.6	1.8	-6.4	-0.09	0.44	0.68	6.2	-7	-6.2	4.2	0.27	0.8	0.16	0.86	-1.9	-1.8
0.19	-0.15	3.1	3.4	-14	-2.3	-3.5	6.9	-7.5	0.35	5.5	3.1	-10	1.3	9.4	-7	-1.6	2.2	0.84	-1	-4.7	-3.4	3.1	-3.8	4.8	-2.1	-0.6	10	11	2	-1.1	4.5	9.6	1.3	5.4	4.9	-3.3	0.74	0.21	1.7	-1.6	-4.1	-0.97	-2.1	9	-1.6	-3.8	0.95	-0.31	0.71
0.33	-0.63	-4.3	9.7	5.8	6.3	-14	12	-2.2	5	-2.8	14	-1.5	3	6.2	1.5	3.9	-3.2	7	-9.1	1.5	11	9.9	1.3	6.2	-4	11	0.8	0.79	1	12	6.4	2	5.3	5.7	0.67	6.2	0.31	1.2	1.9	3.9	3.2	13	-2.4	5.2	0.25	3.6	1	-2.1	-4.5
0.36	-0.12	-6.7	4.6	-0.19	8.1	-1	7.3	7.7	3.5	-1	5.5	4.9	1.4	1.2	3.6	14	-0.8	0.41	1.6	0.24	5.2	10	1.2	6.3	11	-11	1.5	-4.2	1.1	-5.1	0.61	-8.7	-1.2	1.8	-1.2	-3.5	-0.22	-1.9	1.8	2.5	1.4	-4.8	-1.7	-2.4	0.1	-9	0.97	-0.38	14
0.39	-0.27	1.3	5.5	5.1	0.3	-5.3	2.3	0.07	3.6	-0.25	9	8.9	5.2	3	-3.6	4.8	-0.73	9	4.3	6.3	2.8	2.3	1.7	1.6	0.58	6.7	1.8	-5.7	6.4	12	1.6	-7.8	6.7	1.5	3.1	4.9	-0.33	0.36	1.8	13	-2.8	4.2	8.1	3	-1.7	1.6	0.66	1.8	5.1
0.29	0.21	-3.5	5.5	3.5	-0.67	-6	6.8	-3.8	1.6	-0.8	6.5	1.4	1.8	-1.3	-0.44	-6.2	3.1	5.5	2.4	8.1	6.8	2.3	12	3.9	-2.5	5.3	1.7	3.2	1.9	-4.4	4.5	-3.5	6.9	2.6	1.5	4.3	0.26	-4.2	-2.4	3.1	-5	-3.7	17	-1.8	1.1	3.7	-0.49	6.6	5
-0.59	-0.03	-4.8	-0.95	-7.5	3.7	-10	4.5	-1.8	-1.2	2.4	-0.16	-4.7	3.5	-4.8	-4.3	-14	7.3	-3.5	5.9	-5.2	-2.4	4.5	2.1	-4.9	-6.5	-4.6	1.5	-7.9	3.2	-1.2	-0.89	-4	6.1	-6.4	2	-1.7	0.68	-4.8	-0.56	-0.79	-0.75	-3.2	8.5	-0.44	0.28	-4.6	0.62	-12	4.9
0.55	0.45	2.9	2.6	5	2.4	-4.5	-0.44	6	-3.1	6.9	2.5	4.6	-2.7	-4.5	-0.44	-0.13	-0.84	9	9.3	-15	-8.4	8.5	-4.3	-4.2	3.4	-5.9	6	-10	-0.23	4.6	2.9	-2.4	0.51	-5.4	4.2	-1.8	0.41	-0.19	1.7	1.6	3.8	0.86	13	5	0.98	-6.1	-0.59	-14	-1
0.7	-0.06	4.6	-1.7	11	-4.5	13	4.5	4.4	-4.7	2.9	-4.4	6.2	-1.4	1.9	2.7	4.5	0.36	4	1.8	-0.34	-12	2	-1.4	-1.9	6.4	-4.6	2.4	-6.2	3.7	-2.2	0.32	-6.2	-0.29	1.8	4	5	0.63	-4.4	-0.21	1.8	0.13	2.1	7.1	1.1	1.5	0.81	-0.27	-2	3.7
0.32	-0.13	9.9	6.7	14	-3.5	9.1	-4.2	0.12	-3.6	6.8	0.83	6.5	3.4	-5	10	1.9	-1.8	1	-6.7	0.12	6.6	-2	7	-1.6	-3.9	2.7	6.8	-0.54	1.5	-2	8.6	1.6	5.6	1.3	3.3	2.5	0.05	-0.92	0.93	0.67	-1.2	0.75	5.3	-2.1	0.96	2.7	-0.05	-7.9	-5
0.12	0.2	3.9	3.2	1.7	0.33	3.9	-1.5	-4	3.5	3.5	3.1	-2	12	2.6	11	-0.59	1.2	4.8	0.75	13	14	1.8	5.3	-1.1	3.3	2.6	-5.1	1.9	3.6	2.5	0.49	-4.1	5.9	-2.8	4.3	-0.08	-0.47	-1.9	1.4	4.9	-2.4	-5	0.62	-4.5	1.1	1.8	-0.56	4.7	4.8
-0.11	-0.01	-0.65	-0.29	4.6	-0.62	-3.5	-11	-0.26	0.62	-0.91	2.4	5.1	3.2	1.9	11	4.2	-1.6	1.2	2.8	0.82	5.8	-0.51	0.48	4.3	7.6	-6.1	-0.21	-7	6	3.8	4.6	-3.7	-1.2	-2.3	-1.6	-0.28	-0.7	-0.59	-0.46	6.3	0.08	-10	8	-0.48	1.8	0.71	0.48	-4.8	5.8
-0.03	0.68	-4.4	0.78	3.1	-1.1	-2.3	-6.1	0.33	-0.21	-4.1	-1.3	2.5	0.89	-2.9	5.9	8	5	1.3	-1.3	-1.3	3.5	1.6	5.6	11	6.1	8.7	7.1	-2.6	6.7	6.1	5.3	-0.48	7.8	-0.15	1.2	1.1	0.57	2.6	-0.21	6.3	10	0.37	6.5	2.5	0.89	0.51	0.37	2.6	6.7
-0.15	0.28	-1.5	1	6	0.21	5.2	-7.7	2.9	-1.1	0.64	-1.8	0.59	2.4	-1.9	4.6	-0.5	-2.7	-0.7	-5.6	-13	6.2	-0.5	0.69	8.3	-12	-3.6	1.5	3.1	-0.25	-3.5	3.6	7.7	-2.8	6.1	-1.7	0.63	-0.17	0.57	0.93	-0.32	-1.1	-0.05	2.7	0.75	0.85	-2.9	-0.35	2.9	-4.7
0.14	0.61	6.2	-4.8	7.2	-0.23	2.9	-8.5	2.7	5.6	0.14	-1.4	0.65	-4.2	5.7	2.8	4.5	8.6	0.4	6.5	6.4	-9.1	-1.8	3.8	5.2	3.2	3.9	2.9	3.3	0.4	4.4	0.31	5	-5.2	2.7	-1.9	0.29	-0.39	-0.09	0.61	5.8	-6.3	-3.1	2.4	6.4	-2.1	2.5	0.23	9.5	1.7
-0.46	0.59	1.1	-1.4	5.6	-2	0.27	-0.01	1.7	3.3	-2.5	8.6	3.2	2.1	3.5	9.4	9	5.8	-0.14	6.3	13	-3.8	-3.7	8.5	11	8.3	-3.2	-0.73	5.5	4.2	2.7	5	4.9	-0.04	4.4	-1.4	1.2	0.28	0.84	-0.32	6.4	-1.9	-3.4	7.1	2	0.37	4.2	-0.13	15	0.49
-0.98	0.5	3.3	-0.78	8.4	-2.1	1.4	-2.5	5	-1.4	3.6	2.9	6.2	-3.1	-3.5	-5.9	1	-2.6	0.46	1.7	6.7	-8.9	-4.5	-0.28	-2.2	5.4	-0.78	-3.8	6	-0.55	-4.3	2.5	2.1	-4.7	5.8	-2.9	5.5	-0.14	0.72	0.26	1.3	-1.8	4.2	-0.06	1.1	-1.6	4.3	0.36	2.9	2.9
-0.29	0.2	-4	-1.7	2.8	2.4	1.6	-6.4	-3.8	-0.55	-1.4	-1.6	3.1	-1.8	0.3	7.8	3.9	0.33	4	0.28	14	9.4	-4.1	-4.2	3.6	-0.23	14	-1.6	8.9	1.2	3.7	-1.7	5	1.2	-0.18	-2.1	1.5	0.64	-3	0.87	4.8	-2	0.44	7.5	2.1	-0.97	6.3	0.19	8.7	-4.1
-0.69	-0.07	6.1	-1.5	6.5	-2.5	7	-5.7	1.8	-2.1	5.9	-8	3.1	-6.2	-5.3	4.1	-5.9	6.3	-5.8	-1.5	-3	2.9	-0.49	5.4	2	-5.2	1.6	-3.8	8.3	-1.4	5.8	-5.2	3.3	3.5	2.2	-1.7	5.9	-0.02	-0.72	-0.44	0.32	3.3	-6.7	1.6	1.8	-1.7	5.8	-0.17	12	8.4
-0.37	-0.41	-0.55	-1.2	0.11	-4.3	-3.9	-3.4	-4.5	-0.15	-1.8	-3.6	1.3	5	-4.6	-8.1	-1.1	-5.5	-3.5	-0.09	-3	8	-2.8	1.7	0.39	-0.64	5.2	5.4	2.7	1.7	8.7	0.66	-0.14	-8.6	5.9	-0.65	3.3	0.07	3	0.91	10	2.3	9.1	2.8	5	-0.9	-0.74	0.3	3.6	-5.6
-0.13	0.81	-2.9	-0.22	1.5	0.11	-6.5	-1.9	-4.8	-2.4	-5.3	-6.7	3	0.17	-0.71	-4.2	-0.62	12	-5.4	8.3	1.4	-1.7	-1.4	-3.5	0.41	6.6	-4.7	-0.75	-0.06	1.9	-3.1	3.4	3.6	0.26	0.58	-0.6	3	0.02	2.1	1	-1.5	7.7	0.82	1	-0.83	2.1	-1.5	-0.06	-1.1	9.5
0.14	0.28	3.8	-0.92	7.2	3.9	-0.81	-2	0.84	5.9	-0.18	-6.3	5.6	-4.9	1.9	0.41	-4.5	7.2	-4	0.52	13	7.4	3.2	3.2	1.9	2.3	-4.4	-4.4	-1.8	3.3	-0.53	1.8	4.1	-0.94	-1.9	0.85	-1.6	-0.1	-0.06	-0.82	0.53	-0.7	-0.47	0.23	3.1	-1.6	-8.3	-1.7	-7.9	7.1
-0.14	0.58	-3.5	1.6	8.1	1.7	2	8.2	-4.9	1.8	-5	-0.98	6.2	-2.7	6.2	-0.02	1.3	14	-3.1	6.1	1.5	1.5	1.8	-4.8	16	0.16	-0.13	-4.2	2.8	3.9	-6.2	2.1	2.2	7.1	0.89	2	-0.24	0.28	-0.26	1.5	3.2	5.3	0.8	-2.5	2.6	1.4	0.26	0.05	4.1	7.3
0.03	0.3	5.3	-1.9	8.8	7.5	3.6	5	1.7	-1.2	1.7	2.3	9.1	9.9	-4.1	-2.2	-1.5	0.37	-3.3	1.5	0.14	4.5	0.51	4.8	7.1	2.1	-3.5	-0.01	5.3	5.7	-6.9	12	-3.3	1.8	5.9	2.4	2.1	0.1	0.05	2.9	4.3	3.3	-2.8	1.8	-0.97	1.5	-4.5	-0.43	8.6	-2.3
0.11	0.66	-4.5	4	1.6	4.8	1.4	-3.1	1.9	-0.07	-1.1	-2.1	-3.1	6	3.4	-3.2	1.6	6.5	-0.61	1.5	13	0.95	-4.7	4.3	-1.3	4.4	0.7	-1.1	2.4	6.2	4.3	6.8	-3.3	-1.7	1.8	2.4	-0.28	0	1.1	2.7	17	4.5	-4.9	-0.3	5	1.7	2.6	0.22	2.7	10
-0.11	-0.16	3.7	1.4	3.5	-0.55	2.8	-7.5	0.95	-4.4	2.5	-3.9	-0.14	-7.2	-2.8	1.8	0.75	-0.41	-1.9	2.8	6.9	-3.1	7.6	4	-8.9	-0.02	11	-2.8	2	-0.62	5.4	1.2	-1.8	0.29	-1.3	2.6	3.4	0.16	1.4	0.86	8.9	2.7	1.1	-4.6	0.23	-0.02	5	1.7	-3	0.63
-0.23	0.11	-4.5	-2.6	-4	-2.6	-2	0.07	3.3	-2	4.8	-4.7	-8.9	-2.4	-0.01	0.88	-4.9	3.4	0.63	0.72	-17	-7	-7.9	2.3	-4.1	-2.2	2.8	-1.4	-4.1	-0.57	-1.2	1	-1.7	0.57	2.3	-0.19	2.2	-0.39	0.11	-1.3	1.9	4.8	-11	-6.3	0.65	0.13	-0.03	-1.3	-4.6	-4.5
-0.15	-0.16	-4.9	-7	0.95	-11	2.5	-2.9	-1.8	-0.93	1.8	-0.18	-3.5	-4.5	-0.61	-7.9	-12	-3.7	-6.9	-5.7	-11	0.61	4.8	5.8	-5.5	-3.8	-5.4	-4	-3.7	-4.4	-8.8	-0.04	2.4	-1.8	-5.4	-2.3	-0.82	-0.31	-1.1	-0.02	-8.6	-0.02	-11	-5.5	-5.4	2.9	1.1	-2	-3.3	-11
-0.28	0.36	2.4	0.28	5.8	-2.6	4.4	5.6	4.3	-1.1	1.7	-2.3	1.9	-0.32	2.6	-1.3	-2.6	3.2	-3.6	2.2	-5.7	-7.4	4.4	5.9	-1.7	3.1	-13	3.8	2.6	-4.4	-8	4.6	7.3	-0.9	-2.7	0.46	-3.3	-0.83	-4.6	3	-11	-0.38	0.3	2	-8.2	3	-5	0.21	-5.6	2.1
0.3	-0.26	-2.2	-5.7	4.1	-5.8	-0.52	-5.5	-4.2	-4.7	-1.3	-3.6	-4	-7.2	1.1	-4.8	3.6	0.85	6.2	-3.4	1.4	3.6	3.9	1.8	5.5	2.4	-2.5	-16	2	-2.1	-7	1.3	7.6	-5.3	4.2	3.8	3.3	0.54	-1.4	1.9	-3.9	-0.48	1.5	-6.8	-5.2	-0.69	-0.68	-1.4	6.3	-1.4
-0.01	0.56	0.51	-11	2.3	-10	14	-9.9	2.9	-2.8	2.4	-3.9	-0.61	-5.3	-0.17	-5.1	-0.86	5.2	0.91	-2.7	5.9	-0.68	-3.8	-3	-5.1	4.6	-3.8	-5.2	1.9	-1.3	-0.72	4.7	3	3.4	0.1	1.5	-0.16	-0.28	-4.5	-0.24	-5.9	1.9	0.55	-2.4	-1.1	-0.63	-5.3	-0.91	2.3	9.5
-0.05	0.17	-2.2	-9.6	-0.99	1.2	10	-3.9	-4.8	-4	1.8	-2.3	-6.1	-3.6	0.75	-3.6	2.2	2.3	6	-6.8	-6.3	4.4	1.6	-2.1	-0.88	1.4	-5.5	-2.7	7.1	2.7	3.3	-6.1	9.7	-1.6	-2.6	-1	-2.2	-0.13	-0.14	-1.6	-0.34	-6.1	-4.2	-4	-4	-2.3	-4.8	-0.74	16	-1.9
-0.4	0.16	5.1	-0.19	3.3	-6.9	6.9	-7	-2.9	-1.2	6.5	-2.9	0.83	0.72	0.58	-7.4	-6.5	4	-5.7	5.4	-9.2	5.7	-2.8	4.3	3.6	-1.5	-5.8	-5.8	11	-0.22	-3.1	0.61	14	-6.8	2.6	-0.7	0.54	-0.61	-2.3	-0.5	-10	-1.3	-3	-3.4	-4.1	0.28	-2.5	-1.7	9.7	-11
-0.12	0.21	-1.9	1.7	-11	-2	4.3	-3	-3.3	-1.2	4.5	-1.2	-9.8	0.96	-4.1	3.2	-1.9	8.7	0.36	6.2	-19	7.6	-5.2	0.22	-1.6	-2	6.4	0.56	17	-2	3.4	0.53	17	-4.6	7.5	0.97	6.1	-0.31	6.5	0.36	-0.53	-4.5	-1.2	-5.6	1.6	-0.4	-0.67	-0.74	13	0.73
-0.63	0.11	-4.2	-0.73	-8.4	1.2	4.4	9.6	-0.76	-0.46	3.7	4.3	-9	5.2	4.1	2.1	0.01	4.7	0.47	-3.4	-1.1	-0.48	-2.2	-0.83	1.4	-4	-8.2	4.2	12	-0.28	-7.4	-1.8	8.4	-2.5	8.4	-1	0.31	0.3	-0.42	-0.28	-8.8	-1.2	3.9	-3.9	-3.9	0.82	-4.8	1.7	0.89	-4.5
-0.19	-0.13	7.6	2.6	-0.35	3.4	1.7	9.9	-3.1	1.4	7	0.27	4.9	2	0.09	-7.4	7.2	2	0.55	-6.2	-9.7	-0.43	4.6	0.33	4	-2.2	-1.1	-3.1	10	2.4	0.28	-0.67	8.6	1.1	5.8	0.59	2.5	0.06	4.7	-0.24	3.3	-4.2	9.2	-3	0.39	-2.4	0.64	-0.98	0.55	-1.2
0.23	0.05	4.7	0.16	-1.2	0.09	5.8	5.7	2.5	-1.8	8.5	-1.4	-0.62	-1.7	3.8	6.2	5.1	-2.5	2.8	-8.7	-11	6.8	3.5	1.9	3.3	-7.5	-8.9	-0.92	2.1	3.6	-5.1	0.53	-0.06	-0.74	-1.1	0.41	-1.3	0.06	-0.77	-2.5	-4.6	-0.39	-1.2	-3.1	-2.4	-0.64	-2.6	0.98	10	-1.9
-0.04	0.32	1.4	2.3	-0.02	6.8	12	8.8	-0.03	-3.4	10	3	1.8	-3.2	-7.6	12	7.2	3.1	8.6	-5.7	-0.98	3.3	1.9	1.4	12	4.2	0.36	3.5	5.8	4.8	4	0.2	0.41	6.6	1.9	1.2	-2	0.67	4.8	0.05	7.3	-1.3	4.5	4.7	5.8	0.3	2.6	1.1	8.4	6.5
0.96	0.06	8.7	6.9	-1.4	5.5	-4.3	-1.1	8.4	-2.1	5.8	-4.7	-2.7	-1.8	-1.6	4.2	9.5	8.2	4.1	0.49	7.7	-14	2.1	-2.9	4.9	0.28	0.34	-3.9	11	6	0.76	-5.9	8	8.8	2.6	3.5	3.9	1.4	2.1	-1.6	-0.98	-5.7	7.1	3.9	0.38	-1.6	0.19	-2.1	12	11
-0.45	0.82	-46	8.5	-41	-0.5	-64	11	-54	-2	-59	-3.8	-50	2	-4.8	-0.21	-3.3	12	4.5	4.6	5.1	-10	4.8	0.9	4.4	6.3	4.6	-1.2	17	4.1	-2.6	0.2	7	1.3	12	3.1	1.7	0.53	9.4	1.6	5	-4	6.1	4.9	4.2	-0.72	-5.4	-1.2	2	10
-0.94	-0.04	-12	5.6	6.5	2.7	11	7.6	-3.6	2.9	-8.3	-3.4	13	1.4	13	-6.6	-4.5	4.9	4.5	3.1	-1.4	-2.9	-4.7	1.4	12	3.3	7.3	1.4	4.7	7.2	3.2	2.1	13	7	6.3	2.7	2.4	0.85	8.1	1.4	-1.7	1.9	14	5.8	-2.1	-1.6	1.1	-1.5	0.69	7.6
-0.43	0.79	3	0.44	-9.5	0.54	5.8	-0.01	0.69	-1.9	-5.2	0.91	-3.2	-0.43	2.3	-4.3	-5.5	1.3	4	5	7.3	1.9	-2.1	-1.8	7.7	-0.07	0.88	2	6.5	9.4	1.6	1.8	4.2	15	4.9	1.8	-0.76	1.4	4	0.5	0.39	-2.5	5.3	6.1	-1.7	-0.29	-3.8	-0.46	4.2	14
0.41	0.1	-6	5.9	-9.6	5.9	-5.1	6.5	-7.8	-2.5	-8.1	1.6	-4.2	-2.1	12	6.3	6.1	-5.7	9.2	-8.1	11	1.7	2.1	-4.2	8.5	-1.9	19	0.13	5.7	-0.04	2.3	0.58	2.4	0.1	-0.28	-0.11	2	0.21	2.8	0.33	5.9	0.4	17	1.4	6.7	-0.45	4.5	0.64	8	2.1
0.57	-0	-7	3.7	-5.9	4.1	-10	7.5	-1.4	-1.2	-6.1	5.9	2.6	2.8	11	13	7.7	-4.8	13	3.8	17	8.9	7.3	0.74	9.9	-0.97	14	3.1	2.2	-8.9	4.5	2.2	4.8	-7.3	0.02	-3.2	4.1	-1.2	0.44	-1.1	-0.1	-4.4	21	1.4	2	-2.8	6.5	1.1	-1.9	-2
0.54	0.05	-2.7	6.3	-5.5	2.7	-1.5	3.1	2.8	-0.53	1.9	2.4	0.13	1.8	11	4.7	12	2.5	8.4	4.9	-3.1	-0.34	2.6	3.5	-0.07	-2.9	2	-4.2	-1.7	-9	-6.5	-5.3	-4	0.77	0.51	-1.4	0.1	-0.08	-5.2	-3.7	1.9	-2.4	14	-7.2	-3.1	-1	-2.5	0.28	-8.9	-4.1
1	0.56	4.2	3.1	2.8	3	9.9	-1.1	2.7	2.5	5.2	3.3	7.8	0.55	-6.2	2.9	14	0.16	5.7	3.9	-3.2	4.2	-4.2	-0.92	0.45	-3.3	1.2	-1.3	1.5	-9.8	3.5	2	-5.5	0.99	-0.55	-1.9	1.5	-0.16	-1.8	-2.6	3.2	0.78	0.4	5.5	3.7	-1	1.1	1.2	-2.6	-5.5
0.33	-0.22	-4	0.83	1.4	7.6	1.7	-0.73	-1.3	1.3	0.05	5.6	-1.5	1.2	-1	2.8	0.41	2.2	-3.1	3.8	-5.8	-0.14	-8.8	-2.7	-3.2	7	7.2	-2.6	3.9	0.44	7.1	-6.9	-4	1.3	2.6	2.4	6.5	0.32	4.3	1.2	-1.4	-0.08	7.1	-0.53	0.31	-3.1	4.8	-0.39	1.9	-1
0.3	0.19	1.4	-0.19	0.06	6.8	3.4	-3.5	1.1	5.7	2.3	3.5	-0.01	3.6	2.8	-1.1	-6.1	-9.7	2	0.4	0.64	-0.84	-8.2	-2	-0.26	5.9	3.9	2.2	4	4.2	2.9	3.8	-3.1	1.1	2.1	2.4	2.4	0.2	2.2	0.41	-0.19	7.2	1.9	-2.3	1.5	0.66	4.5	0.04	-3.4	3.7
0.03	0.43	13	-1.6	4	-2.2	0.61	-3.2	4.6	2.5	1.4	3.3	7.2	-9.1	-0.17	-8.3	-5.7	-0.09	-2.3	4.2	-6.8	-4.9	6	-0.21	4.7	3.8	5.4	-8.2	-6.2	5	4.4	-2.4	0.94	2.9	-1.3	2.5	0.85	0.19	-0.19	-1.4	-2.3	-1.7	5.8	-6.2	5.2	-1.6	5.9	-0.96	-1.8	11
-0.67	-0.08	8.8	1.8	7.3	0.86	6.9	-0.69	4.3	-1.8	1.1	0.65	7.8	0.71	4.7	-8.7	0.75	-6	-3.3	-3.4	4.7	-8.3	1.3	1.5	-9.5	3.8	-3.9	-6.6	-4.6	2.9	-1.1	-2.7	2.5	0.53	2.8	2.2	1.7	0.67	-4.3	-2.6	-0.99	0.9	-4	-8.5	-3	-0.11	5.9	-1.8	-2	6.1
-0.24	0.48	3	-4.7	5.6	-4.5	8.5	-2.8	-3.4	-1.2	0.75	-4	-2	-0.17	-0.07	-7.7	5.1	-5.7	-0.18	6.6	2.4	-2.8	-6.3	-5.1	-2.5	3.4	-2.5	-9.1	0.84	-5.8	2.8	-2.3	1	-7.6	8.3	-0.99	5.1	0.92	1.6	0.12	1	-2.5	-0.76	-11	3.1	0.11	2.2	-1.8	1.4	3
-0.22	0.23	8.5	-3.5	2.8	-1.8	13	-4.1	7	-2	1	-8.2	7.5	-0.29	0.25	-3.7	5.6	-10	2.1	-4.5	7.4	-2.4	-10	-3.5	-0.35	0.58	-0.07	-4.2	5.4	-3.7	2	-7.1	1.3	-6.8	5	-3.6	1.1	-0.59	-3.1	0.53	2.6	-1.4	-3	-5.2	-0.74	-0.68	7.1	-1.7	8.8	-6.4
0.12	-0.35	2.1	0.87	1.2	-3.5	3	-5.3	6.6	-3.9	1.1	-3.1	1.2	3.5	1.7	5.2	3.9	-4.9	-0.61	-3.5	14	6.8	3.8	-2.6	-1.4	-3.9	14	-2.1	-3.6	-3.5	7	-0.72	-2.7	-0.6	-3.2	-2.1	5.4	-0.81	-0.7	1.6	4.4	-2	4.6	0.56	3.8	-1.1	8	0.18	4.7	-4.8
0.29	0.22	7	-7.2	-1.6	-3.5	3.1	-9.4	-2.8	-2	2.8	-3.4	0.84	0.39	4	13	0.14	5.1	-5.2	-5.1	12	0.77	4.3	-2.6	0.66	-2.6	6.2	-1.6	-0.13	-3.7	5	-5	-1.4	-5.5	-2.6	-2.9	3.6	-0.36	6.3	1.8	1.1	-2.8	-1.6	-4	-0.55	-1.8	6.3	0.3	3.8	-5.6
0.14	0.38	0.69	-4.7	6.5	-1.1	0.98	0.43	2.1	-0.27	2.2	1.5	-1.6	0.61	1.7	2.1	-5.7	-2.6	1.5	-2.8	-2.3	4.2	1.5	-4.2	2.5	-0.33	7.4	2.9	0.64	-7.2	11	-0.72	4.4	-1.1	2.1	0.97	4.7	-0.91	0.75	1	-1.6	-2.6	-7.1	2	1	-2.6	8.4	-0.24	-2.7	-1.1
-0.17	-0.27	-0.96	-4.5	2.5	-4.7	-1	0.33	1.4	-3.1	-2	-0.51	2.2	-0.69	2.2	2.8	-4	-8.8	0.74	0.81	6	1.4	6.5	3.9	3.4	-4.5	-10	2.4	7.6	-1.8	-1.4	-9	8.1	5.3	6.7	1.1	-0.52	-0.51	0.12	-1.4	-9.3	-12	-6.1	-0.11	0.69	-4.1	0.89	1.4	1.9	-6.7
0.28	-0.17	-6.9	4	-2.1	-3.1	3.9	-0.4	-1.3	-1.4	-4.5	2.8	0.62	1.5	6.4	7	2.7	-5.9	3.3	2.2	-5	-1.7	5	0.03	6	-1.8	-5.9	1.5	3.3	-2.2	5.6	-1.3	-2.4	0.91	10	0.63	-0.68	-0.84	2.4	-0.63	-3.7	-4	-1.9	3.6	6.6	-0.35	-2	0.99	12	-3
-0.12	0.56	-4.5	-7.2	-9.6	-6	8.5	-0.71	0.7	-4.6	-2.4	-5.2	0.64	-6.1	-1.9	-0.53	-1.8	4.9	1.6	0.86	5.4	1.5	6.5	-0.55	1.8	-1.2	-6.7	-4.9	8.1	-2.7	1.1	-5.4	1.3	-11	-0.53	-1.6	-1.8	-0.18	-0.49	-1.2	-1.5	-6.4	3.4	-1.1	2.2	0.15	-2.5	0.41	7.5	-7.9
0	0.18	-3.2	-6	-1.4	2	-3.3	3.5	-2.7	3.7	-1.1	5	-2.6	1.5	-2.5	-5.4	-3.3	5.5	2.4	-4.5	4.7	-11	6.1	-5.7	14	-1.8	1.6	-0.47	9.3	-8	-2.6	-7.7	9.8	-12	-4.8	-4.8	1.6	0.16	-2.2	-0.2	-7	-5.3	2	0.57	-0.81	-1.3	-1.5	-0.17	16	-9.3
-0.04	-0.06	3.9	-0.01	-3.7	6	-2.8	-1.4	-3.5	8.6	-0.87	3.6	-3.8	-1.4	-7.8	-7	2.5	-5.2	-3.4	4.3	-8.9	-21	-7.2	-3.6	-2.3	0.36	1.1	-4.6	9.2	-2.4	-3.2	-1.2	5	-2.8	0.58	-0.51	0.79	0.77	-0.15	0.23	-3.9	6.1	-4.4	-7.4	-2.1	0.19	2.3	-1.6	9.1	-0.82
0.12	-0.1	-1.7	-1.5	-8.6	-1.8	-2.6	-0.83	-0.83	8.5	4.7	-1.5	-1	-0.61	-0.84	-13	7.6	-3.8	4.2	-7.5	-5.7	2.4	-5	-4.2	2.8	-0.05	-0.21	-5.6	1.5	6.3	4.2	-0.91	2.8	2.3	1.1	0.71	-4.7	0.54	5.2	0.91	-4	3	1	-6.9	1.5	-0.74	-0.48	-0.58	-0.92	-5.6
0.1	-0.11	2.6	-1.5	0.08	-2	-5.5	1.6	0.18	4.9	-2.2	5.9	1.6	6.5	-3.7	-6.1	0.39	-9.3	2.1	-3.7	-6.6	5.5	-2.6	-4.4	-0.04	-6.2	-8.6	1.7	1.3	4.4	-4.1	5.4	5	2.7	-2.8	-1.8	-2.4	-0.06	1.5	-2.9	-2.2	1.4	-5.3	0.71	2.1	1.2	-4.7	0.55	-3.5	0.03
-0.1	-0.41	2.4	0.88	-0.39	2.2	-8.5	0.94	-1.9	-0.69	-2.9	2.4	-4.6	-1.3	-6.9	2.4	3.8	-10	-0.67	-4.7	-13	-12	1.8	-6.2	4.5	-1.8	-6.8	3.9	4.7	-0.95	-0.58	1.4	7.5	-7.1	4.4	-1.9	1.5	-0.23	2.5	-3.5	0.21	1.4	-5.5	-4.9	3.5	2.1	-2.8	2.9	3.4	-2.9
0.18	-0.46	3	8.4	1.1	3	-1.4	4.8	0.91	-0.32	-4.6	-1.3	1.6	2.4	-2.7	-4	9.3	1.2	-2.8	-7.6	8.1	9.1	5	2.1	-1.2	5.9	-8.1	-3.7	9.7	-6.9	1.6	-1.9	15	-11	4.2	0.75	-0.85	-0.16	2.1	0.23	-5.7	-1.4	-2.3	-1.1	0.55	1.4	-4	2.1	0.2	-6.7
-0.05	0.01	2.9	1.8	-3.4	-3.1	1.4	-0.54	0.57	5.5	-0.65	-5.2	-0.27	-0.45	2.1	0.12	-3.2	-1.5	-0	3.5	2.5	-7.9	-0.9	-0.13	0.3	5.6	11	-0.99	2.2	-3.8	3.9	0.64	4.4	1.9	2.4	-4.2	2.3	-1.1	2.7	-0.75	-3.8	7.9	2.6	-2.5	5.3	1.8	4.3	0.15	9.3	6.5
0.5	0.05	2.1	1.5	-8.8	-0.04	-7.8	-4.9	-1.3	2.7	-1.5	-2	-2.3	2.6	3.6	-6.7	-7.6	-13	-2.5	1.4	3.9	1.6	2.5	-3.3	-0.97	-1.3	4.6	0.68	0.03	0.48	-3.6	-0.19	-0.18	-4.7	-2.1	1.2	-3.7	0.43	-1.3	-1.2	-0.97	2.8	1.6	-3.4	-1.7	3.5	-0.91	0.18	-2	-5.8
-0.31	0.23	-8	-1.5	-5.4	3	-10	-4.7	3.8	2.8	3.6	-4.1	-5.4	0.03	-7	-2.8	-6.7	-1.6	3.9	0.22	0.42	3.3	-0.34	2.9	-4.7	8.1	1.1	-2.5	-5.3	-3.1	-1.5	3.9	-0.5	-5.2	-3.7	1.6	-4.4	0.31	0.07	1.8	-6.2	7.9	5.3	-4	-5.4	2.1	2	0.99	-3.1	-0.26
0.04	-0	-4.5	1.6	-1.7	-0.8	-3.9	-2	2.5	6.7	-0.96	-1.1	7.4	0.59	0	-8.7	2.4	1.9	-3.2	-3.3	3.5	4.1	1.6	-2.1	-2.3	-6	-6.8	3.2	-7.8	-0.49	-5.6	-2.9	-1.4	-8.7	1.1	-1.8	-6.2	-0.99	3	-4.6	-13	-0.04	-0.56	-3.5	-6.1	0.93	-5.6	-0.87	-5.7	-2.7
0.23	0.06	-8.3	3.3	-2.2	2.5	-0.98	-2	-1.3	4.1	-3.4	-1.7	-3.9	-0.81	4.1	-9	1.1	-1.9	0.25	6.3	3.5	-3.6	5.3	-8.6	-1.4	1.5	-6.8	11	-11	-1.3	1.6	6.4	-2.9	-4.3	-6.6	-1.1	-2.7	-0.41	-4.2	-0.45	4.7	6.6	-3.1	1.1	-0.3	1.6	0.15	0.23	-8.4	-13
0.47	0.09	3.6	-0.7	13	-1.6	-0.29	8.4	0.76	0.85	-0.36	0.87	1.5	-0.31	-2.6	-5.9	-0.12	-6.1	-0.85	-1.7	2.5	-0.3	-4.6	-1.2	-1.1	1.5	-2.5	-5.9	-5.9	-2.2	2.4	-3.4	-8	2.9	-8.6	-0.33	-6.1	-0.66	-0.53	-0.03	3.7	3.1	-8.7	-9.4	1.4	-1	-0.93	-0.22	0.78	-10
0.15	-0.64	-1.2	-0.78	0.66	-8.5	0.27	7.8	2.9	5.8	5.2	4.2	4.4	-2.2	-0.2	5.1	-2.4	-0.96	3.4	-11	4.6	4.7	-2.8	0.25	-6.7	-4.7	2.3	-2	-5.9	-9	7.3	0.32	-3.8	-9	-3.3	-1.3	-1.6	-0.78	-0.05	0.58	0.84	1.6	0.53	-8.1	4.5	-0.45	-0.35	-0.93	1.9	-5.6
0.18	-0.4	-3	-7.5	-7.7	-5.2	1.5	-12	1	-0.93	2.5	-9	-7.8	-13	-5.5	5.4	0.41	3.2	0.41	-1	6.5	3.8	3.4	-4.8	0.71	4.3	0.84	-6.8	-8	-4.4	9	1	-4.4	-6.8	-2.6	-0.37	-4.2	0.13	0.84	0.23	9	6.2	2	-2.8	11	2.1	-0.91	0.95	1	-8.2
0.19	-1	-2.1	-7.1	-7.9	1.7	-3.3	-0.54	-0.68	3.6	-6	-0.3	-3.6	-2.5	2.6	-3.9	3.3	-7.6	-1.9	0.75	-3.8	-10	1.7	6.2	0.13	2.8	-0.59	0.41	-6.1	-1.6	4.3	-0.48	0.76	-5	-2.6	-1.2	-4.3	0.37	-1.8	-1.7	7.5	1.4	-6.7	-2.3	-0.34	0.26	1.6	1	-2.4	-7.7
-0.53	-0.16	7.6	-4.7	-6.6	2.2	-11	-1.8	3.1	4.7	1.9	1.2	3.8	1.3	-0.84	-4.5	0.61	4.1	-6.4	-4.2	2	0.08	3.6	1.6	-8	-0.33	-3.6	-1.8	-7.6	2.1	1	-0.01	-7.5	-2.2	-5.8	0.43	-3.9	0.11	-1.5	0.01	-2.8	4.5	-9.8	-1	-0.3	2.7	-3.7	-1.6	-9.5	2.7
-0.19	-0.58	1.9	-4.2	-4.5	6.4	-6.1	1.2	-0.48	4.8	-2.7	-0.84	-7.4	-0.36	-1.2	-1.9	-7.9	-5.9	-9.8	-4	-5.5	-2.5	3	1.1	-7	3.6	-7.6	-4.2	-9.2	0.36	-5.1	-4.3	-4.7	-3.7	-1.6	-0.82	-5.2	-0.37	-2.2	1.2	-12	5.1	-2.2	-0.1	-6	-0.98	-4.6	-1	-12	-8.2
-0.49	-0.49	-2.7	-3.9	-5.6	8.6	-10	2.8	-2	6.2	-5.4	1	-1.7	0.29	-4.6	-0.87	-8.4	-2.1	-4.2	4.5	-0.17	2.3	2.9	0.3	-5.7	-4.2	-4.2	9.8	-15	-9.9	6.9	1.8	-2.5	-4.9	-5.3	-6.3	-1.7	-1.6	5.4	0.96	9.1	10	4.2	4.6	-1	0.37	-1	1.2	-9.7	-11
-0.92	-0.89	-6.5	0.56	-4.7	1.5	-8.2	-2.9	-0.02	1.6	-5.7	-2.4	-3.6	2.8	-10	-1.5	-3.3	-8	-11	-6.8	-9.8	4.2	-7.2	-1.3	-4	-5.6	-10	2.2	-6.5	-6.6	-4.3	-4.2	-11	-8	-6.6	-2.7	-6.3	-1	-1.5	-1.8	3.5	1.3	-6.2	-9.2	-0.55	2.2	-6.6	1.4	-13	-7
-0.39	-0.37	-2.6	0.5	-9	5.8	-4.1	2.8	0.31	3.8	-3.8	2.6	-5.2	3.1	-4.5	4.2	-7	-9.2	-6.8	-7.7	0.01	4.2	-7.9	-2.8	-5.7	-9.8	-5.7	0.23	-5.3	-5.1	-6.3	-2.8	-2.3	1.3	-5.5	-5.3	-6.9	-1.1	-5.1	-1.3	-6.1	0.4	2.4	-5	-8.4	1.3	-9	0.35	-5	-6.4
-0.25	0.16	0.76	-9.5	-5.9	-1.5	-2.5	-8	-1.9	0.52	-1.6	-2.4	-2.1	-4.8	0.31	1.6	-1.7	1.3	0.12	-1.4	4.2	3.7	0.32	-1.7	-1.2	-7.9	7.8	-5.8	-0.12	-8.7	-4.4	-6.4	2.3	-3	-2	-4.9	1.8	-0.68	0.89	-1.1	-1.1	0.37	-0.94	-3.9	-6.7	-0.61	2.5	-0.39	-1.6	-5.8
-0.44	-0.26	5.8	-9.2	-2.3	0.33	-1	-3.7	1.9	6.8	2.5	1.3	4.7	3.2	-0.74	-13	-5.3	-0.21	-1.6	0.79	-8.2	-12	-0.18	-6.9	-9.4	-10	-8.2	-1.1	-3.2	-8.3	-3.2	-3.9	-3.8	-3	-3.6	-5.1	-5.8	-0.94	-1.7	-1	-12	-0.89	4.8	-1.8	-2.4	-1.2	-4.3	0.52	-16	-6.3
0.02	0.08	-6.7	2.9	7.5	1.1	1.1	1.8	0.38	4	-3	1.4	-4.8	0.94	-0.8	-9.7	2.1	2	3	2.4	-2.7	-13	2.2	-1.9	-11	-1.5	-0.84	-5.4	-10	-1.6	-5	3.5	-8.2	0.06	-10	-3.1	-4.9	-0.16	-0.72	-0.07	-1.1	7.5	5	3.7	1.3	1.5	-2	-0.58	-11	-2.8
-0.23	-0.1	-4.5	-0.55	-2.9	-4	-1.1	-4.5	-1.9	-3.1	1	-5.4	-5.6	-2.1	-5.2	0.58	-2.3	-0.64	-0.82	0.5	0.58	-1.2	-8.2	-2.3	-13	5.8	0.25	4.8	-11	-4	-7.2	3.2	-0.34	-8.7	-12	0.09	-4.1	0.38	-6.7	-1.2	-10	0.03	3.4	0.5	-3.9	1.3	-4	0.27	-7.8	-6
0.3	-0.15	0.66	0.87	-7	-2.9	-7.9	-0.42	2.8	2.2	1.4	-5.6	1.5	0.87	0.54	4.2	-0.61	5	-1.9	7.6	1	5.8	-5.1	-0.91	-11	-3.6	8.7	-2.7	-8.4	-2.2	3.4	-1.4	1.4	-0.62	-7.2	-0.63	2.2	0.2	-1.7	0.02	-3.5	3.3	2.5	2.3	1.9	3	3.2	-1.6	-13	-6.4
-0.12	-0.22	4	2.9	-2.4	4.3	-2.5	11	0.05	2.2	2.1	5.3	-0.7	4.5	2	-0.49	-1.1	2.6	-3.8	-0.44	-5.4	4.5	-0.05	11	-9.1	-7.9	-4.3	5	-7.7	-2.2	-6.6	-3.3	1.8	-2.6	-9.1	-4.5	-4.2	-0.29	0.49	-0.62	-8.3	6.3	0.25	-4.1	-5.8	1.5	-0.91	-0.26	-11	-3.7
0.09	0.34	-1.5	2.5	2.9	0.69	-1.5	6.1	4.3	3.3	1.1	0.5	-2.8	12	4.2	5.2	0.68	4.5	0.98	6.4	-8.5	-1.6	-2.5	14	-6.3	-3.3	-0.73	6.5	-10	-2.9	3.3	-0.42	-2	-6.8	-3	-1.6	2.8	0.34	3.4	-1.8	3	6.6	8.1	-3.1	5.6	2.7	1.6	2.2	-2.1	-0.62
0.01	-0.01	4.8	6.2	6	0.73	-1.6	5.5	1.3	2.5	-1.4	5.6	2	4.4	2.5	10	1.8	-6	4.3	0.04	1.5	2.1	2.7	3.3	-3.5	-7.2	5	5.4	-0.45	-0.17	-0.93	-2.1	-6.7	4.7	-5.9	1.6	-1.8	0.2	-2.5	0.22	5.4	-1.9	-0.43	4.9	0.78	0.23	-0.27	1.1	-4.3	-6.1
0.29	0.27	-1.2	-1.1	-0.8	-8.6	1.3	-4.7	2.6	-7	-0.95	-6.2	-6.9	-3.7	-4	-3.8	-0.18	11	3.2	2.5	8.3	8	4.6	7.7	1.2	6.2	10	-6.6	-8.6	2.1	7.2	0.04	-2.1	0.72	-0.9	0.82	3.1	-0.39	3.3	0.03	8.1	-5.7	2.7	5.3	0.71	-2	0.31	-2	7	-1.7
-0.27	0.23	2.6	4.5	-8.8	-1.8	-3.5	-6.3	1.9	-0.91	-2.5	1.4	-1.3	6	-2.2	-2.1	-0.79	0.01	1.4	0.65	-6.5	-12	-5.4	0.53	-8.5	0.29	1	1.5	-7.8	2.8	-5.2	-3	-4.8	3.2	-1.7	0.92	-6.5	0.7	-5.4	-0.05	2.6	-7.7	1.7	3.2	-0.99	1.6	-2.9	-1.6	-5.9	-1.5
-0.01	0.12	6.3	-5.7	-6	-9.6	-1.9	-6.2	-1.5	-2.4	0.09	-2.3	-1.4	-2.7	5.3	2.6	-3.6	0.59	-3	9.7	-12	-14	-1.9	-4.9	-1.8	-0.77	-9.5	-0.96	1.5	1.6	-9.5	3.4	3.4	-2.5	-1.1	-4.2	-2.9	0.28	-7.9	-2.6	-1.2	-5.2	5.4	2	0.2	-0.56	-4.4	-1.1	-3.2	4
0.13	-0.3	-1.8	-9.4	-3	-10	-2.7	-1.6	0.85	-7.6	-0.69	-3.8	-3.1	-3.4	10	7	3.7	1.3	2.5	-0.32	12	7.6	0.51	-0.61	-5.6	-4.2	-3.8	9.6	3.6	8	-5.7	0.99	0.04	8.9	0.94	0.3	1.4	1.5	-4.8	-0.07	-7.2	-8	-0.09	8.1	-2.7	-1.7	-0.64	0.6	3.6	9.9
0.08	-0.19	2.3	-3.4	5.6	-11	4.5	3.1	7.8	-5.5	1.3	-3	4.1	4.5	-2.6	3.6	0.18	-0.54	-1.2	8.3	-5.3	-6.6	-0.37	0.88	-2.7	13	-1.6	5.2	-0.4	10	-4.8	5.4	1.5	13	-1.9	4.2	-0.38	1.5	-4.6	1.5	-3.9	-1.1	-8.3	-0.2	-2.5	-1.7	-1.8	0.02	-3.7	8
-0.14	-0.11	-1.5	-8.1	7.8	-3.4	6.6	4.6	-0.73	-4.4	1.9	2.5	1.8	-2.6	3.1	1.9	-1.6	-4	-2	-0.21	14	4.8	4.1	5.1	0.08	5.4	9	4.2	-3.6	5.3	-5.3	2.6	-1.1	6.9	-5	5.9	4.1	1.8	-4.1	0.3	-0.15	-3.6	-3	-1.5	-3.5	2.8	3.3	1.8	4.9	0.45
-0.29	0.35	1.8	-4.3	2.6	-0.16	4.8	7.5	6.5	-4.5	-1	3.4	3.2	-0.21	-0.8	6.2	-3	2.5	4	6	2.6	2	-2.6	0.43	-6.1	2.6	8.2	1.8	-1.9	9.7	-0.67	-0.08	-1.6	9	-5.4	3.9	4.7	1.6	-2.4	-2.1	4	0.42	-4.4	-0.75	-0.47	1.1	5.6	1.2	-14	11
0.24	0.64	-4.9	-2.3	2.9	-2.5	1.4	-4.3	-0.8	-3.8	2.2	-4	-3.8	6	-9	6	-9.1	2	-4.5	1.8	-8.1	-1.4	-6.7	4.8	5.3	8.9	5.8	5.7	-2.2	2	2.2	-0.97	-4.7	7.6	3	1.6	2.8	0.87	-1.6	-0.11	6.8	1.1	-0.22	1.6	3	-0.14	3.8	1.9	-6	4.5
0.36	-0.02	2.6	-5	4.7	-5.3	-0.99	-4	-2.6	-0.08	1.4	2	-5.4	1.5	-3.5	7.8	-6	8.1	-1.9	2.2	-2	11	3.2	12	-1.7	6.2	-4	3.9	-4.1	3.9	-2.2	-3.7	1.6	9.2	2.1	5	1.9	0.75	-0	3	4.1	-7.3	-1.1	4.7	2.9	2.6	0.7	2.6	-5	1.5
0.38	0.72	-5.5	2.6	4.9	2	-6.7	-12	-0.73	-3.5	-2.8	-2.7	-3.4	-6.1	1.1	2.6	-5.8	6.1	-1.5	-1.3	-11	6.6	-2.4	0.19	-0.55	2	-2.6	-0.01	-7.7	-3.2	-2.4	0.68	-0.98	2.9	-4	3.7	-2.7	-0.98	-5.9	1.6	-6	-3	2.6	-1.6	-4	2.4	-2	1.1	-1.5	1.1
-0.13	0.47	-2.6	4.9	6.2	4.8	1.7	3.6	4.3	0.58	0.22	-2	0.69	-0.87	-6.9	0.23	-3.9	0.98	-5.7	-3	-2.7	-3.9	-3.3	0.12	-9.7	2.2	-5.1	8.4	-5.2	-1.7	-5.5	1.1	-12	6.3	-8.9	-0.93	-3	-0.4	-4.5	-0.38	-3.7	1.1	1.3	0.59	-5	-0.16	-2.3	1.9	-7.5	0.98
-0.03	-0.09	-0.25	-7.8	5.2	-2.8	7.6	-0.55	0.99	-3.6	-3.1	-3.9	-1.4	-2.6	3.6	1.1	-3.4	-6.3	-3.1	0.02	-1.7	3.4	-3.5	3.2	-19	4.3	6.1	3.8	-7.1	6.6	1.5	-0.13	-7.3	4	-5.2	2.6	1.8	0.95	-6.9	1.9	4.2	-8.8	2.8	13	0.41	-2.4	6.1	1.6	-3.7	7.9
-0.32	0	0.15	-0.1	-3.1	-9.2	-7.1	-4.1	2.1	-0.37	-5.1	-8.1	1.2	-1.1	-0.53	3.9	-3.9	-3	-11	-5.3	-7.5	2.5	-1.1	4.4	-7.6	3.8	-7.7	-0.08	-5.2	4.2	-5.1	-0.5	-2.7	3.8	-9	3.6	-3.8	0.24	-5.7	0.33	0.1	0.74	-14	3.3	-2.1	-0.56	-1.2	0.94	-4.3	-0.19
-0.12	-0.41	4.9	0.9	-0.84	-2.9	-3.2	-11	1.6	-6.2	2.2	-2.2	0.59	-5.5	-2.1	4.6	2.4	-6.5	-11	-6	-14	-1.7	-6	-1.6	-2.9	1	-0.53	-7.3	-0.72	3.3	-9.3	-6.2	-0.96	-1.2	-7.7	3.7	-3.9	0.25	-3.2	0.48	-1.5	-1.9	-7.8	-8.2	-10	-3.3	-1.6	-0.18	-9.1	-5.9
0.59	-0.08	-3.7	-4.1	-3.7	-3.8	-0.08	-5.9	-3.2	-1.7	0.44	-4.2	-1.9	-7	0.32	-2	1.2	3.6	-0.06	6.7	-11	-1.6	5	-2.3	4	0.06	2.7	-14	-2.9	-2.7	-5	-3.6	-11	-2	-1.4	1.5	-2.2	-0.42	-0.58	1.2	1.3	-7.1	-8.6	0.2	-0.54	-2.9	-2.9	-2.8	3.2	1.8
-0.27	-0.09	-4	-0.06	3.3	1	5.5	0.59	0.88	-0.63	5.6	-2.9	1.6	6.3	0.72	-0.04	-3.6	-3.3	0.41	1.1	-4	4.9	-2.2	0.32	-6.8	0.01	-0.47	1	-2.6	-0.62	-1.5	2.6	-3	-2.3	-5.3	1.1	-6.4	-0.01	-1.9	2.5	-0.55	-6.3	0.45	0.64	-1.7	-1.4	-0.75	-0.93	1.9	-2.6
0.2	0.08	2.3	3.7	-7.3	-0.55	-0.08	0.92	-0.31	7.6	-0.72	3.7	4.6	6.6	-0.45	8.9	-0.62	13	1.8	6.6	3.7	-0.46	-5.8	2.8	-9.7	1.8	12	2.5	-0.72	2.3	12	0.99	-3.2	-1.9	0.3	-0.25	1.6	-0.14	2.1	0.92	-2.5	-5.1	5.8	-0.58	5.3	-0.78	3.6	0.33	-9.4	8.1
0.23	-0.49	4.6	5.9	2.4	1.4	-1.7	0.84	3.9	7.8	4	3.1	4.8	2.5	1.4	6.2	-0.9	0.17	-1.2	0.5	-3.5	-2.9	-0.75	1.8	-3.5	-11	5.9	2.6	-1.6	0.73	-0.42	-0.66	0.83	-0.4	2.8	-1.5	2.3	0.33	3.2	-0.54	1.2	-0.42	-2.5	-5.8	-3.7	3.5	-1.8	0.63	1.6	-2.8
-0.07	0.25	9.8	-2.5	0.25	2.7	1.3	-2.6	8.4	7.9	2.6	4	6.8	1.3	-4.1	12	0.92	0.33	-3.3	5.6	-3.6	8	5	2.3	-12	2.3	1.8	1.6	-7.4	-2	-4.7	1.9	-1.7	-0.22	-6.4	-0.62	3.6	0.22	-1.5	2.6	-2.4	3.9	3.2	10	2.9	2.2	-2	-0.95	-4.8	5.3
0.38	-0.49	2	-4.9	6.3	-1	5.3	-6	4.2	2.7	-1.9	-0.84	-1.1	-2.4	2.5	2.1	5.7	-5.1	1.5	5.6	13	5.5	18	0.11	1.1	-3.1	4.7	10	-2.4	-0.99	3.8	3.9	-2.3	-3.8	-2.1	0.23	2.5	-0.05	4.3	3.1	6.7	14	6.5	-0.58	7.5	0.71	5.5	0.95	4.2	-11
0.22	-0.25	-1	-4.7	-0.7	-4.4	9.7	-5.6	1.5	-4.8	-1.5	-1.1	-2.6	-6.2	4.8	9.8	-2.2	-4.8	2	-1.5	6.7	-7.4	-0.64	2.8	1.4	-5.5	-0.3	1.3	3.7	3.8	-3.8	1.7	-1.5	-1.1	-2.2	2.4	-0.13	0.03	-3	0.8	-3.7	8.3	-1.4	-7.2	-4.2	0.06	0.96	0.24	-0.75	-13
0.4	-0.3	12	5.9	-1.5	4.8	1.8	7.7	2.1	-4.1	-1.9	3.6	7.3	-4	-8.9	5.2	-6.1	2.5	1.2	0.35	7.6	-3.3	-0.51	5.3	1.5	-5.4	-2.2	4.1	5.1	-5.1	-9.8	1.3	3.9	-3.9	0.31	-2.4	0.89	-1.8	2.7	-0.67	-12	-0.35	3.1	-6	-8.5	0.38	0.92	-0.86	7	-2.5
0.38	-0.54	2.4	8.4	-0.04	5	-0.04	4.2	1.8	-3	-0.17	7.3	3.3	-5.2	11	-5.4	-0.01	-2.5	0.98	1.8	-8.2	-6.7	4.9	-2.2	-5.3	-15	-0.28	-0.68	-5.7	-3.5	-1.6	-3.4	3.6	-1.8	-5.8	-4.7	1	-0.41	3.3	-3.2	-0.18	-0.45	6.8	-2.8	2.5	-0.62	1.8	-0.24	-0.01	-5.3
0.31	-0.2	-1.4	1.3	6.4	-0.43	4.6	8.5	1.5	0.38	4.3	7	7.1	0.17	4.5	-2.6	0.03	-6.6	1.3	0.16	1.8	3.9	5.5	2.6	2.5	-0.83	2.1	3.2	2.8	-2	-4.1	3.1	9.7	0.37	7.8	-3.9	-1.5	-1	1.5	0.48	-6.2	7.7	4.1	2	-1.8	0.62	1.3	0.57	6.8	2
-0.06	-0.37	5.5	-7.1	0.14	-2.5	0.87	-0.3	-3.2	-1.6	-3	-1.7	6.8	1.1	6.3	-12	0.52	-0.24	3.3	-0.45	9.2	-3.1	0.98	-2	-0.29	0.91	-6.1	-5.2	3.4	6.3	11	0.75	1.3	8.3	5.8	1.9	1.2	0.12	4.2	1.4	0.82	0.99	4	-0.5	5.6	0.38	-4.3	-1.3	7.9	10
-0.08	-0.39	4.9	-3.8	4.2	4.5	5.5	-1.1	2.6	-4.5	-0.96	-3	12	-1.6	-5.9	-11	6.1	-3	1.7	1.2	14	2.7	-2.2	-0.12	-1.1	1.4	-5.8	-5	0.9	2.9	3.4	-6.7	-2.9	-2.6	-6.2	-1.2	0.26	0.2	0.01	-1.9	-6.7	-2.9	-1.2	-3.9	0.99	-1.5	0.37	-2.3	5.8	6.6
-0.03	-0.4	7.5	15	6.4	2.1	3.5	-0.43	4.1	6.3	0.55	10	5	3	-4.2	7.4	-3.9	-8.9	5.8	-4.7	3.5	0.75	-11	-0.08	6.4	-1.3	-4	-9.2	2.9	-2	3.9	-7.5	5	-0.21	-2.5	-0.44	2.3	-0.69	2.9	-0.74	-2.7	-5.4	2.7	-5.9	1.8	-0.35	1.5	-1.4	2.1	-4.3
0.35	0.16	0.62	-0.1	1.9	-7.5	-4.4	-5	6.3	-0.37	1.5	-2.5	-0.81	-2.9	3.4	6.1	-0.37	6.2	3.8	1.9	-2.6	-5.2	-7.3	-1.6	5.6	-1.9	3	4.8	3.4	2.6	3	0.65	5.1	1.2	-0.94	4.1	-0.03	-0.17	-2.9	0.99	-2.2	2.8	-4.4	17	1.4	-2	1.7	0.13	13	1.9
0.28	0.45	-1	3.6	1.6	7.5	-4.7	1.6	-3.8	1	1.6	-1	-1.9	-0.49	5.3	-11	3.4	2	4.8	-0.74	-3.8	-8.5	3.1	-0.29	-2.7	0.36	5.7	-4.4	3	-1.4	-1.3	-1.6	-2.6	-7.6	2.5	1.1	1.4	-0.58	-0.3	-1.4	-3.5	-9.6	7.4	5.2	-3.3	-4.6	5.9	-1.3	3.9	5.1
0.1	0.02	3.9	5.3	0.9	3.7	-5.9	1.1	3.8	-0.91	-0.27	3.1	7	-1.9	9.9	3.1	8.2	8.5	9.2	-0.53	8.1	1.5	1.8	-3.6	5.7	1.6	8.6	6.2	4.4	-6.9	8.6	0.22	-2.1	-5.2	3.2	-3.5	2.6	-0.76	4.7	1.2	4.9	5.1	9	0.76	2.8	0.94	4.5	0.01	5.5	-1.8
0.36	-0.27	4.1	-4.9	0.58	-4.7	3.9	-3.2	0.66	-6.8	-6.2	-2.9	6.3	-4.5	-1.1	3.4	4.3	1.7	1.6	0.25	11	1.8	-5.6	-2	-0.73	0.99	2.6	6.7	8.2	2.7	3.2	3.5	-0.02	5.8	0.45	-2.3	-1.2	0.41	2.2	-0.23	0.73	4.7	4.7	7.5	1.7	0.34	3.5	1.2	9.3	0.89
0.2	-0.19	5.5	1.1	1.5	-5	0.69	7.6	3.5	-5.3	2.2	-5.4	6.6	0.61	0.23	-7.4	1.7	3.7	2.9	-4.2	1.1	8.2	-5	1.4	4.3	-4	-0.83	-6.1	5.1	0.06	-4.7	-0.14	5.8	-1.8	2.9	2.6	3	-2.2	2.4	-2	-2.6	3.7	-0.52	-1.1	-0.76	0.4	1.6	-1.8	-0.99	8.2
0.43	-1.3	-2.7	-0.61	2.6	-2.7	-2.6	-2	3.7	1.5	9.8	-0.24	6	0.9	11	6.8	3.1	-9.6	0.92	-8.5	-4.9	5.7	4.4	-1.6	3.1	-10	-1.2	-10	1.8	1.3	-0.67	-7.4	7.1	3.5	2.3	-1.2	1.3	-0.8	2.6	1.5	0.8	-1.6	2	-14	1	-0.21	-3.2	-2.8	9.8	-8.8
0.56	-0.33	4.1	2.5	2.9	-1.8	3.6	-9.4	5.1	0.19	-0.82	-3.6	0.29	-4.2	0.56	-7.1	-5.8	2.9	-6.7	2.7	-5.6	8.4	6.6	-2.7	4.5	-3.7	-1.4	-6.2	-3.2	-0.56	2.4	-3.1	-0.92	-2	-4.5	-6	-3.9	-0.97	5.6	0.25	2.5	-3	3.4	0.2	1.3	0.8	-4.4	-2.1	5.5	11
0.4	-0.22	-4.1	-1.6	7.1	-4.6	4.8	-5.2	0.11	-2.5	2.4	-1.1	-1.8	-4.2	0.37	-12	-2.5	15	0.21	1.6	4	0.25	-0.02	-4.2	4.1	9	-4	-3.5	-3.5	5.7	-1.7	9.2	0.92	3.4	1.6	0.32	1.9	0.12	4	-1.5	10	5	-4.7	4	3.4	0.71	1.3	-1.1	5.3	19
0.51	-0.25	2	-3.7	7.5	-4.7	6.4	-4.1	-0.81	-4.1	-2.5	-0.56	0.81	-2.4	-3	14	-4.3	-2.8	-0.9	-2.4	5.7	3.4	4.2	2.6	2.5	12	-3	-4.6	-4	5.9	0.24	0.79	-3	9.5	4.9	0.8	1.8	1.1	-0.07	1.7	7.2	4.1	-4	-3	0.21	1.3	1.5	-0.68	-5.7	5.6
0	-0.26	-3.4	-3.8	5.8	-6.3	7.5	3.5	-0.81	0.91	0.7	-2.9	-1.7	-1.9	-5	2.1	3.3	4.7	2.9	0.86	1.3	3.8	-0.16	4.2	13	-3	6.5	-3.6	0.74	2.2	5.1	5.7	-6.5	3.3	3.3	5.7	1.6	-0.71	5.5	2.9	12	8.1	-2.9	-5.9	2.7	1.1	2.6	-2	1.1	9.6
-0.24	-0.64	13	-4.5	3.1	-0.58	2.7	0.5	3.8	-0.01	0.28	-1.2	6.7	2.6	-5.9	-0.09	-2	2.5	-3.4	2.6	-9.4	14	0.27	-1.3	14	5.7	-3.5	-9.1	4.3	2	1.8	-7.4	5.2	0.39	5	3.6	2.1	-0.37	2.4	1.4	1.6	2.8	0.53	-12	3.4	-0.05	1.3	-0.31	7.9	4.9
-0.56	-0.87	-0.33	-4.2	4.1	1.7	2	0.52	0.26	0.58	-0.11	5.4	-1.2	1.5	-3.9	-2.2	-0.93	-12	-4.7	-3.8	2.5	9.2	7.7	3.8	10	5.7	-1.6	-3.2	6.6	2.1	6.6	0.85	1.9	-0.06	12	3.1	1.9	0.53	4.7	2.2	-0.06	1.2	-7.7	-11	1.1	2.9	-0.06	2.1	15	6.5
-0.19	-0.5	6.3	-6	1.5	-4.1	7.9	-8.7	0.53	-5.2	-0.35	-2.1	0.09	-1.9	2.5	-0.88	2.4	3.2	1.9	3	-4.2	2.6	-3.4	2.3	9.7	10	-5.7	-0.49	8.1	8	6.3	3.2	2.7	6.9	5.8	5.1	0.26	-0.1	-2.2	4.5	5.5	1.6	-8.5	-6.5	3.8	3.6	-3.5	0.92	-0.1	17
-0.35	-0.61	-7.5	-2	-3.1	-3	6.6	0.56	-6.3	-7.4	-5.8	-0.8	-7.9	-5.8	2.6	-0.99	-0.98	-1.7	-2.3	-7.2	-1.9	8.2	-1.1	6.6	8.7	6	-3.6	2.1	3.3	9.5	-0.61	-4	10	13	2.6	3	-0.43	0.52	-1.9	2.7	-1.1	-6.1	-2.5	-3.8	-3.9	-0.05	-2.5	0.21	-4.2	9.7
-0.29	0.15	-6.8	-2	-1.8	-0.57	-2.1	-3.9	-3.2	-0.14	-4.4	1.3	1	-6.8	2.7	8.5	5.7	4.8	-8.6	4.5	5.6	-0.84	-8.3	5.6	0.98	-0.33	-4.1	5.1	-0.36	-1.5	2	-0.5	-0.01	0.38	4.7	3.5	-0.49	0.39	4.7	0.98	5.4	-0.35	-4.4	8.8	7.5	-1.8	-2.3	-0.08	-6.3	0.94
0.33	-0.11	-6.5	6.5	-2.9	12	-2.6	6.8	-5	3.8	-0.54	2.8	-2.9	3.7	-4.7	-1.3	3.2	3.4	-2.7	4.5	-8.7	2.8	-5	0.9	7.4	-2.1	7.3	-2.5	6.9	-3.9	1.3	-5	-3.9	-2.8	5.7	1.2	0.69	-1.3	1.5	0.02	6.3	-8.9	-4.9	0.21	4.2	-2.1	0.28	0.02	-3.1	-2
-0.61	-0.5	-1.1	3.6	-3.9	10	5.1	2.1	-1.2	-6.3	6	4.7	-1.1	4.2	-8.3	-1.2	-3.5	-2.5	-4.5	-5.9	-18	3.1	-3.6	-0.56	4.1	-6.4	8.7	-1.1	6.9	-0.36	7.7	-2.7	1.8	0.84	2.6	1.9	0.87	-0.21	5.8	-0.63	7.1	-1.9	-7.5	-7.3	3.5	1	5.1	1.6	-0.86	-7.4
-0.8	-0.39	-1.9	6.2	-4	4.2	3.9	11	-6.8	-1.4	3.6	4.2	-6.5	4.5	-3.6	7.8	2.5	-7.2	-0.71	-3.4	-6.9	1.7	-4.8	-3.8	11	-2.7	7.3	6.4	2	-0.16	8	0.6	-2.2	5.1	7.8	-0.2	3.1	0.19	9.2	-1	8.8	-4.3	-2.3	8.5	2.6	-0.38	4.3	2	0.13	-4.8
-0.36	0.21	-4.1	6.3	-1.3	3.1	0.3	1.5	-3.1	-0.92	-0.26	3.1	-5.5	-9.8	-6.7	-6	0.81	4.5	1	2.7	-10	7	4.6	4	-0.8	-0.5	-3.9	0.84	3	-1.7	-2	-1.9	-0.2	9.4	12	0.07	1.6	-0.35	0.58	-0.36	-2.7	-0.14	-6.8	6	-0.63	-1.7	-3.2	0.17	1.2	-2.6
0.22	-0.03	7.1	2	-0.69	7.3	0.74	6	-2.6	0.91	-2.1	2.8	1.8	-3.6	3.7	-3.2	3.7	1.8	-4.4	6	-8.2	3	-9.3	-1.2	-9.4	4.3	-2.1	8.1	-3.8	3.3	-0.68	1.7	-2.2	13	-3	3	-6.1	0.22	-7.8	2.3	-12	12	-1.7	5.9	-1.6	1.2	-4.5	1.3	2.3	-9.9
-0.4	-0.45	0.81	3.9	0.33	2.6	-0.83	19	-2	6.2	-5.2	7.4	0.2	7.7	-1.9	9.6	0.99	-9.7	-6.6	-10	-1.1	-2.7	-0.41	-2.2	3.1	1.4	-2.7	8.3	0.18	4.2	-1.9	4.2	4	-0.04	4	1.9	0.24	0.13	-3.6	-0.37	-2.1	3.9	-1.3	4	-3.6	1.3	0.48	0.61	-0.88	-3.6
-0.22	1.4	-0.55	0.33	-0.81	3.9	-2.8	6.7	-1.4	6.6	2.5	2.8	-0.01	11	-4.4	-6.5	-0.49	3.4	-6.7	5.6	0.97	-5.4	4.9	7	1.9	-0	-2.8	9.8	0.6	-5.4	2.9	8.2	-4.8	-4.2	0.41	-4.6	-2	-0.59	-0.07	1	5.8	-0.94	-2.5	8.3	-3.5	1.8	2.2	0.28	-3.1	7.3
-0.05	0.22	-8.4	0.04	-9.1	1.3	-5.9	0.88	-10	-2.3	-7.5	2	-6.1	2.1	-8.1	-11	-1.4	0.33	4.6	4.5	2.4	5	2.7	-2.2	5.7	2.5	1.3	-5	3.8	-4.3	3.7	-1.3	6	-3.3	4.3	-0.39	5	-0.18	1.6	0.83	7.2	-8.9	0.27	-11	4	-2.6	1.7	-1.6	4.2	7
-0.01	-0.13	-12	-1.6	-7.3	2.5	-4.8	8.6	-6.3	-1.6	-2	-0.78	-2.5	1.1	6.8	1.9	-0.66	-7.5	6.6	0.92	6.1	3.3	2.4	-3.8	-3.1	-1.6	-3.2	7	0.86	-2.8	-2.2	3.3	1.4	-7.2	-0.86	0.38	-2.5	1.1	0.44	0.59	-4.5	0.54	-5.4	-7.9	-3.9	-1.5	-4.5	2.9	-1.4	-6.9
-0.1	0.59	-12	2.4	-0.9	3.5	-3.1	-6.2	-3.8	8	-3	5.1	-13	6.3	8.7	-5.2	1.5	-9	2.8	-2.7	3.9	2.5	-0.35	-3.3	-9.8	-2.4	4.8	-0.79	-1.9	-5	2.8	-2.6	-6.5	-4.8	-7.7	-3.9	2.1	-0.39	-3.4	-1.2	-3.4	-7.3	-3.9	-6.2	-6.3	-2.6	-1.4	0.94	-4.1	-2.9
0.26	0.79	-0.98	11	1.1	2.2	0.1	-7.7	-0.64	3.6	6.7	-0.07	-5.9	-4.5	4.2	-3.1	4.3	1.2	5.9	1.7	7.2	-5.5	7.1	6.4	-4.6	3.7	-12	-6.9	4.6	-4.2	-11	-0.51	6.6	-2.6	3.7	0.67	-1	-0.38	-7.6	-0.63	-6.4	-2	2.2	-5.6	-1.3	0.31	-4.5	-2.2	2.5	6.7
0.3	1.6	4	0.99	-5.8	16	-4.6	1.4	-0.36	-2.1	4.7	-2.7	1.9	4.9	-1.2	11	1.4	16	5	-3.1	6.1	22	0.13	-16	-6.7	0.13	-1.7	31	-3.1	-8.6	0.98	27	-1	-12	-5.4	-13	-1.6	1.6	-1.9	-4.5	-6.8	25	9.8	28	0.29	3.9	-2.4	6.3	1.3	7.6
-0.07	-0.05	-5.4	-3.8	-2.3	-1.6	-5.7	-9.4	-1.2	4.9	-0.53	-6.9	-1.2	-2.5	-6.1	-16	-0.28	-19	-5.7	-20	-5.8	-34	-3.2	-4.3	3.4	-18	-2.3	-18	2.4	-4.5	-5.3	-7.1	-2.4	-6.3	-0.61	-5.9	0.02	-0.02	-2.8	-3.9	-5.8	-16	6.7	1.3	-4.4	-0.7	-3.5	-0.57	-3.5	-25
-0.2	1.2	0.4	2.3	-3.7	-3.3	-6.3	13	0.68	6.3	4	2.4	1.1	-0.5	0.94	2.1	-1.2	12	3.9	4.2	3.1	-16	2.3	7.1	0.1	5	-0.51	-13	3.4	7.9	-1.5	-7.1	-0.02	13	1.7	3.1	1.1	1	-3.2	-0.32	-2.4	-3.2	12	3	2.6	0.08	0.28	-4.2	-5.1	2.7
-0.13	0.52	-0.4	-3.6	2.4	-7.7	0.26	-7.2	2.3	-2.6	-0.05	-6	4.3	2.5	1.5	0.3	-1	11	6	8.9	7	-6.4	6.3	-12	-3.3	-3.1	4.5	-3.1	-2	-5.9	-1.3	0.53	-5.5	-8.4	-0.78	-0.43	-1.3	1.1	0.57	-1.4	2.9	-0.93	3.8	2.8	-1.3	-3.5	0.12	-2.1	0.14	-9.4
-0.21	0.9	6	3.4	12	-5.6	3.6	-4.9	3.2	-8.4	6.9	-4.4	5.1	4	5.9	-0.31	2.3	1.4	5.7	1.1	10	-16	-0.03	-5.1	4.5	8	2.1	1.9	-2.2	10	-5.7	1	-0.04	-5.9	-0.89	4.6	3.2	0.86	0.72	-1.6	8	-1.7	-3.1	9.7	-0.11	-2.2	5	0.45	-1.9	1.3
[truncated: 952 more columns]
