# Supplementary material for: Dyslexia on a continuum: A complex network approach
Source: PLoS One. 2018 Dec 17;13(12):e0208923. doi: 10.1371/journal.pone.0208923 (PMC6296514; doi:10.1371/journal.pone.0208923)
Supplement: S1 File — Detailed information about the archive contents is provided in the included README.txt file. (TGZ) [file pone.0208923.s001.tgz › FS_660_AA_run_2.csv]

-6.3	5.8	-0.35	0.28	5.5	-2.9	5.4	-2.4	2.1	0.58	9.5	2	8.7	-4.4	12	-4.9	-6.3	-34	13	-8.2	3.5	-3.5	9	-13	15	-18	2.5	-2.3	3.2	-12	1.4	-17	2.1	-6.4	8	-14	-2.4	-3.2	14	3.6	4.3	-18	13	-14	16	-1.8	-1.6	-5.7	8	5.6
3.8	7.5	-2.3	9.7	-3.3	20	0.52	5.5	-0.3	15	2.8	3.7	13	10	6.7	12	4.3	14	9.9	17	0.56	14	0.35	18	13	3.3	0.24	2.5	-6.6	17	-0.06	13	2.1	1.4	-1.7	18	3.6	0.04	5.6	14	4	-0.17	7.8	10	8.4	22	-9.9	21	-0.17	24
1.9	5.2	-0.32	-3.2	-2.1	-4.4	-2.9	-3.3	6.2	-1.4	-1.4	6.6	3.7	-5.9	-1.5	0.36	12	0.58	4	-2.4	10	6.3	2.9	5.8	6.4	2.3	-1.2	0.21	0.93	-3.5	8.1	3.1	7.8	-0.11	2.6	3.8	4.7	-1.6	4.6	-3.7	6.3	2.4	5.7	8	8.6	6.8	-2.5	-2.1	-0.55	4.8
4.2	-3.3	5.9	-9	9.4	-4.8	-3.5	-9.5	4.7	-2.7	-2.5	-16	9.3	8.2	-7.2	-10	1.6	-8.5	-2.4	6.6	-4.4	0.13	9.6	3.1	5.5	-4.5	-4.9	-1.4	-11	0.04	3.3	1.2	-7.5	-7	-3.2	-2.1	-3.7	-7.5	-3.9	3	-2.5	-3.2	3.6	-5.3	2.5	-7.3	0.36	5	10	7.8
-1.6	-2.5	8.1	0.45	8.8	0.51	-7.9	-15	-0.79	-4.9	0.16	-11	-6.8	-1.2	5.8	-12	7.9	13	-1.3	-8.2	0.49	2.3	2.8	3.6	-13	-8.9	0.35	-1.2	6.2	8.2	11	-0.8	3	-15	-2.3	8.4	-4.4	-7.2	7.7	-3	-1.9	4	4.7	-6.7	7.3	-12	13	10	12	10
-5.9	-5.7	-2.5	0.18	-3.5	-11	-15	-13	2.4	-20	-5.9	-12	-2.4	8.9	0.06	2	-1.7	-17	0.95	4.2	3.2	-13	1.1	-20	-4.8	-8.4	-3.6	-3.2	-5.1	-4.3	-9.4	-12	-2.7	-0.27	-3.7	4.3	0.93	-10	-0.39	-5.5	-4.1	-3.7	-4.9	-2.7	-2.6	-6.2	5.3	-12	15	-9.2
0.68	-14	-2.6	-9.3	-7.1	-17	-9	-16	1.3	-19	-0.68	-16	8.6	-2.9	0.13	-11	-0.63	-26	-6.7	-11	2.4	-24	0.1	-18	-4.1	-21	-2.2	-3.8	-4.1	0.29	2.6	-16	-6	-11	-0.72	-3.8	1.4	-19	-4.3	-4.5	-3.7	-8	0.46	-22	-2.8	-22	3.9	-11	11	-15
-0.63	5.7	4.8	-2.8	4	-8.5	4.8	-2	11	-5.7	5.5	-4.9	0.82	-6	-2.5	5	-0.62	2.6	1.6	-1.8	-2.2	0.33	5.4	4.1	4.7	2.6	3.2	-0.51	11	-4	5	-3.1	-1.9	-2.9	8.6	-3.7	7.4	-3.1	4.4	-12	4	0.51	4.5	-4.2	0.67	-9.3	5.4	-20	-1.7	-16
5.4	6.8	4.3	3.4	4.5	3.8	6.6	8.5	9.5	5.9	8.6	4	-1.6	-0.74	-2.8	5.2	-2	-0.78	3.1	3.6	-0.49	3.1	6.6	-2.8	7.9	7.6	5.7	0.6	2.2	6.1	7.8	6.5	5.1	0.49	-0.86	-1.7	7.6	-0.33	2.1	3.5	6	0.28	3.1	3.5	2	-2.4	-4.5	-0.73	-14	2.2
3.2	0.82	1.4	-2.6	-2.8	5.8	2.7	-0.11	4.5	9.5	2.5	-13	-1.2	-9.2	-12	7.1	-8.1	14	-4.7	-3.8	-1.7	6.1	-1.8	2.8	-1.2	0.01	1.4	1.4	0.31	3.4	-1.7	4.4	-1.5	2.9	-5.2	5.2	1.4	4.2	-2	4.5	-1.8	1.7	-2.4	1.9	2.6	3.1	1.1	-0.45	0.12	-9.1
0.24	-6.1	-2.8	-0.58	-2.2	-4.2	-6.2	-1.8	1.2	3.5	-0.47	-12	-1.9	-6.2	1.6	-3.3	-0.56	13	-4.9	-0.71	4.8	2	-14	1.2	0.36	5.2	-3.3	1.3	0.29	5.6	4.5	12	2.5	6.3	-0.79	6.1	-7.5	5.6	1.6	5.9	0.33	3.6	-0.7	2.2	-2.5	-4	2.8	-3.4	-3.6	-16
3.3	0.85	0.38	5.6	-1.4	0.72	2.8	-1.1	-1.9	0.35	4.9	0.61	0.73	6.1	-3.4	3	-7.1	0.43	-8.8	0.63	-3.1	-5.5	-8.9	4.3	-9.6	0.6	-8.4	2.5	-7.5	1.2	-1.6	0.08	-6.9	-6	-9.6	1.3	-4.1	2.5	-9.3	-6.8	-3.6	3.4	-11	-0.3	-9.1	-5.5	-13	5.9	-9.4	-3
-2	6.9	-1.5	3	0.15	3.4	2.6	5.6	-3.1	3.3	0.41	6.7	-14	1.4	-8.4	2.5	-0.61	9.2	-10	3.6	-3.5	-11	-15	5	-8.2	0.34	-2.8	1.8	-0.34	-2.3	-2.8	6.2	4.2	3.1	-11	-0.46	0.31	7.5	0.47	-3.2	-11	6.4	-4.1	2.3	-2.9	-1.5	-9.5	5.3	-9	-4.3
-6.2	3	-2.9	-1	-3.2	-0.95	-0.94	6	-4.2	-0.38	1.5	2	-9.9	-13	-5.5	0.65	-3	3.3	-3.7	-2.3	-4.8	-7.5	-9.7	-1	-7.5	-1.8	-6.2	2.1	-6.1	-0.65	-2.5	5.1	2	0.98	-8.7	3.7	-5.1	2.2	-1.3	2.9	-5.4	5.5	-3.9	-2.1	-9.9	-6.5	-3	3	-3.2	-2.9
-0.52	0.42	-2.1	-6.1	-0.48	-8.9	11	-2.2	-4.1	-6.6	-3.5	-1.9	-2.6	-4.9	-3.4	-12	-10	-9.9	-3	-8.1	-8.1	-4.7	-2.7	-2.2	-6.6	-1.9	-5.5	-0.85	-19	-0.73	-1.7	-4.1	-5.4	6.7	-8.7	4.2	-14	4.7	-4.6	7.6	-8.2	3	-6.6	2.1	-6.7	-5.5	-8.1	-6.2	-5	-8.2
-0.36	1.2	-3.6	0.4	-2.2	-0.63	1.9	5.3	-3.9	-0.49	-5.5	-0.23	-7	3	-8.6	-0.48	-5.3	-0.04	-6.4	3.7	-2.8	-4.7	-8.6	4.1	-8.3	2.7	-4.7	0.24	-2.7	0.46	4.2	-8	-0.89	-5.8	-1.1	-2.4	-11	4.2	-4.3	-1.1	-6.6	-2.1	-3.7	-0.41	-2.3	-1.1	-8.7	-0.37	-7.5	-11
2.8	3.9	1.5	6.1	-3	9.8	2	7.8	-4.6	14	2.2	-0.98	5.2	4	2	-0.43	-3.2	17	-4.7	2.3	3.2	0.25	-1.4	13	0.65	-0.1	-1.5	2.5	-1.7	5.3	-0.35	0.32	2.4	-3.5	1.5	-0.96	-5.5	7.1	-2.4	-5.4	-3.9	4.7	-0.75	2.2	0.12	-1.7	-5.7	21	-13	8.9
4.1	4.5	-3.1	3.4	-1.1	-3.1	0.41	3.2	0.32	6.5	-7.6	6.8	7.4	4.1	-1.9	2.4	-0.65	-3.6	-8	-0.48	2.9	-0.37	-7.1	-2.1	-7.3	4.8	-1.3	0.54	-0.39	1.8	-7.2	6.3	-3.6	7.9	-0.85	6.6	-4.8	3.3	-0.74	4.3	-8	5.6	-3.9	8.3	5.3	3.3	-0.88	1.3	0.17	-2.1
-1.6	2.7	-2.1	2.5	-0.65	2.7	-5.7	4.8	1.3	-1.7	-1.4	-2.2	-2.7	-1.2	-5.3	4.9	2.2	11	-8.7	0.32	-4.9	-6.2	-13	0.33	-3.3	4.5	-5.1	0.26	0.34	-1.9	-1.1	0.1	-8.1	2.5	-1.1	-1.8	-5.7	-1.1	-7.2	-3.2	-3.5	1.8	-4.9	-0.85	5.1	-2.8	3.4	4.3	-2.9	-2.3
-6.4	6.1	3.4	3.5	2.8	1.5	-2.5	11	-1.2	5.9	4.2	12	-5.6	-4.4	-2.3	8.6	2.4	7.6	-4.3	1.9	-2.4	6	-2.9	-0.2	3.1	4.8	-1.2	-1.3	3.1	-9.2	-5.1	-1.5	-0.49	3.7	-1.2	-7.7	-2.4	1.8	-5	-4.5	1.7	8.7	-2.7	4.7	0.98	7.7	-1.5	1.7	-7.3	5.4
-1.8	7.3	1.7	4.4	1.3	9.6	4.4	11	-1.4	7.5	2.2	8.9	2	-5.8	-3.1	6.8	-2.3	1.5	-3.6	1.3	0.56	1.8	-7.4	2.7	-3.1	7.6	5.9	-0.72	4.6	-7.1	2.5	-3.1	4.3	3.6	-1.9	-3.1	8.8	-1.8	6.2	-2.8	5.4	-0.15	-2.2	1.6	1.7	4.5	-3.9	-2.5	-2	3.5
0.24	-1.1	0.84	0.87	4.5	2.5	2.8	-4.7	-3.7	6	-1.7	-2	-4.9	2.1	4.5	6.7	0.31	6.1	-0.85	3.9	-1.4	2.9	-8.6	1.7	-1.6	10	4.7	1	0.64	4	5.2	6.8	0.73	10	3.9	3.2	6.9	3.3	2.9	-3.3	3.9	-1.9	-0.14	3.7	1.3	1	7.7	11	6.2	4.9
-5	-2.6	0.78	-2.9	-1.7	0.81	1.7	-1.4	-3.9	2	-1.1	0.55	11	4.3	3.3	-4.3	-9.5	5.8	-0.13	2.9	-5.5	-1.6	-2.7	3.1	-2	1.8	-1.4	1.7	-3	-3.1	1.5	3.7	-0.93	-7.3	2.5	-2.7	-4.1	-2	0.63	-3.5	-0.3	-3	-4.1	-3.2	-4.9	-1.8	2.5	-0.07	-5.5	1.2
-0.5	3.1	-1.8	2.7	-2.5	5.8	1.8	1.3	-4.3	2.3	-0.25	7.6	4.9	3.6	5	-0.88	-7	-0.17	2.1	2.3	-1.3	3.9	4.4	3.3	-3.2	11	0.28	1.3	9.4	1.2	-7.2	2.8	4.8	9.3	5.8	4.9	0.53	3.8	2.5	-0.09	1.8	3.5	3	2	1.1	7.9	-5.8	0.64	-5.7	5.3
0.62	3.1	-1.9	2.1	-3	4.6	-9	7.3	-3.6	3.5	-2.2	9.1	10	8.2	4.8	4.8	3.1	-0.86	8.8	-2.4	0.36	0.81	14	2	-2.6	14	-1.3	0.95	-1.6	-1.7	-3.1	-1.7	-2	4.5	1.3	1.1	2	3.4	-6.5	-2.6	-3.6	3.1	2.2	4.2	-3.3	6.8	-7.3	-2.2	-7.5	2.4
-0.16	-1.3	-2.4	-7.7	-3	-7	0.1	0.76	0.29	0.3	0.88	-0.27	-7.3	0.89	1.6	1.8	4.2	-2.4	-0.79	0.86	8.2	4.3	-0.64	-2.1	-1.2	0.37	2.2	-0	1.6	-3.4	1.4	3	0.74	4.4	-0.43	3.7	-0.2	3.5	-3.9	2.2	-4.6	2.9	3	2.9	1.9	6.5	-2	-1.6	-6.7	-1.1
-6.1	-1.9	-8.1	-0.05	-3.9	-5.6	-7.7	-1.3	-4.4	0.71	-1.1	5.7	-4.7	-6.1	1.8	-4.3	0.95	-2.9	-6	1.3	4.7	4.5	-6.7	5.5	-4.6	2.5	-0.61	-0.35	-1.2	1.2	-2.8	4.5	0.32	4.4	-3.4	-7.9	4.6	-0.46	-1	2.9	0.49	2.1	1.3	1.7	-2	3.8	3.4	4.4	-3.4	-6.6
0.6	0.92	-6.5	1.5	-6.5	-4.7	3.3	-0.45	-1.6	-3.1	-2.8	6.4	5.9	5.6	1.2	-3.1	-2.6	-3.5	0.74	0.91	1	6.5	2.8	-2.6	-4.3	0.59	-4.9	-0.56	-6.4	1.5	-9.2	-3.1	-3.8	-1.4	-3.7	0.6	5.3	2	-2.4	6.1	-2.2	-0.89	-1.4	6.2	-9.1	9.6	-4.6	12	-4.6	9.1
-1.3	-0.07	0.28	3.7	-0.17	7	4.8	4.8	-1.7	1.4	2.4	3.2	-15	5	-2.8	-1.6	-0.35	0.93	-8.9	-0.61	-1.2	3	-9.6	0.03	2.9	1.1	1.7	-1.2	0.89	-10	2.5	-3.9	0.78	-0.14	0.06	-6.1	6	-0.25	-2.1	0.72	2.4	-0.76	2.9	0.37	-5.2	0.2	-1.1	-3.2	-4.1	2.1
-0.08	-5.8	-3.3	-3.1	-0.27	-1	1.7	-0.63	-2.8	-0.32	2.4	0.71	2	3.9	6	-0.02	9.8	-1.4	2.6	2.6	5.8	6.2	-0.91	4.2	9.2	-1.2	3.1	-0.14	-4.1	-1.3	5	0.67	2.2	1.8	2.6	0.92	1.4	3.2	4.5	-3.4	2.6	1.4	5.6	1.8	2.8	6.5	1.3	-3.8	0.06	6.6
5	2.4	3	2.2	2.9	5.1	8.1	7.2	4.5	-1.8	0.15	2.3	-9.6	9.1	8.6	-3.2	-3.2	-2.7	8.3	6.6	1.8	1.8	-0.7	6.6	8.3	-1.4	3.7	1.8	-6.4	-2.1	8.4	-2.5	2.9	-4.6	0.1	-7.8	3.2	0.3	1.9	-3.5	1.9	-1.4	0.02	3	1.9	4.7	-5.7	1.6	-6.4	0.93
9.1	5.9	5.8	2.7	6.3	5.4	6.3	5	6.4	1.4	-1.3	4.2	-10	3.7	4	7.9	-5.5	-2.2	1.4	5.2	4.3	0.8	1.6	-3.3	0.55	5.4	3	0.95	1.4	1.6	5.2	11	5.8	7.6	-2.5	6.3	5.3	1.1	-0.33	7.5	3.9	-0.54	6	4.9	1.9	3.4	-2.8	4	-5.5	2.6
6.6	0.19	-0.83	8.5	2	7.1	4.4	9.2	4.7	3.8	-2.1	8.1	-8.7	-6.9	-0.65	7.7	-1.9	4.8	-1.5	0.12	-1.2	7.9	6.7	3	-5.9	0.54	1.6	-1.6	-2.3	-0.99	-8.6	0.91	-2.6	-0.07	-9.2	1.4	-0.47	1.2	-0.68	4.4	0.33	-1.5	-1.1	-2	0.28	-0.95	4	-5.5	-0.57	0.89
4.9	-4.9	1.7	0.54	-1.9	-3.7	3.8	-0.21	-2.9	1.4	-4	3.4	-2.1	2.5	4.4	-2.4	5.8	-2.8	3.9	-6.2	2.3	3.4	6.7	0.58	-5.9	-0.11	-2.3	0.66	1.2	2.4	1.7	3.1	-2.7	3.9	3.4	0.87	-6	-1.4	0.44	2.6	2.4	-0.95	-4.2	4.5	-0.9	2.9	3.8	-6.4	1.3	2.9
1.1	-3.5	-2.1	1.9	0.76	1.9	-5.2	1.9	-3.3	4.7	1.3	5.2	0.05	1.2	6.3	3.7	0.3	7.2	5.3	-4.3	1.8	2.4	10	6.6	-5.5	-3	-0.15	0.62	3.1	-1.2	0.19	-0.41	-3.1	-2.4	2.1	-2.1	-3	-0.54	2.7	0.21	3.3	-0.74	-5.4	-0.23	-3.2	1.2	3.4	-3.8	1.6	6.6
-2.5	1	-6	5.6	-4.8	-1.1	2.2	0.59	-5.1	1.8	-7.6	2.6	2.9	6.8	-0.94	8.3	-2.7	6.2	7.6	0.17	-1.3	0.16	9.1	-6.9	-2.3	-7.2	2.3	-0.62	17	2.8	-3.4	-0.2	1.8	3.3	3.6	0.35	-4.7	-1.9	4.5	6.5	-0.52	-0.54	-4.3	-2.8	-0.13	1.6	3.2	-6	0.16	-3.9
-5.3	-4.7	-3.7	0.42	-9.3	-3.3	-8	-1.7	-5.3	-1.6	-5.7	-2	9.9	0.11	6.5	7.1	-3.4	3	9.4	-4.7	-1.3	-4	4.9	0.06	-6.4	-3.3	0.39	-0.58	2	-2.2	-5.2	-0.79	-0.13	3.1	6.1	-8.6	-7.5	-1.2	9.2	-0.7	0.26	-0.64	-6.2	0.23	2.1	6.2	6.3	0.15	7.6	-1.1
-3	0.72	-2.4	-1.5	-7.8	-3.5	-1.8	0.77	-2.2	0.28	-2.4	0.58	-0.83	5	-1.1	-1.4	-1.8	-2.8	-2	-7.7	-3.1	6.6	7.9	-6.7	-2.8	2.7	-2	-0.28	2.5	-0.71	-4.9	0.51	-5	2.8	-6	-0.56	-4.6	1.9	-6.8	0.35	-7.3	1.5	1.1	-4.6	-5.2	0.03	-4.7	-11	-6.2	-5.9
-1.6	2.3	-4.7	-2.8	-3.1	-1.4	0.38	4.6	-6.1	2.6	-5.8	2.5	-11	-1.7	-8.6	0.97	4.9	3.5	-8.1	-3.6	4.3	5.5	1.8	-12	-5.7	3.5	4.7	0.16	9.1	3.1	-0.94	4.2	-4	-2.8	-1.3	-3.2	5.1	-3.4	7.7	1.7	-4.6	-0.46	-6	1.2	-7	7.4	-3.2	-7.3	-8.7	-9.4
-1.6	-7	-2.2	-2	0.6	-4.6	-7.7	-2.2	-5.5	-2.1	-5.9	0.27	-7.5	5.9	-5.1	-3.1	13	0.97	-4.4	-2.3	2.6	2	-2.7	-8	-3.4	-1.2	2.2	-0.91	6.4	0.32	1.9	-5.3	0.2	3	3.7	1.3	7.8	5.2	7	-3	-1.4	1.9	-2	3.9	-5.3	4.1	0.3	0.42	-6.3	0.8
-3	-8	0.98	-4.8	8	-1.1	-5.3	-4.1	-6	-6.1	-5	-2.5	-0.42	7.9	-2.2	-6.4	-0.69	-4.5	3.6	-0.56	-8.9	0.41	1.2	-3	0.65	-0.81	-0.01	-2	1.8	-3.8	-0.92	-5.4	2	-2.7	-2.7	-7.6	-0.95	-2.7	-2.2	-1.2	1.1	-5.3	-2	1.6	-7.3	4	-2.3	-3	-1.3	-2.2
0.31	-4.9	2.1	-4.4	3.8	-3.9	8.6	-10	-1.6	-2.3	-0.27	1	-2.3	5.7	-5	1.3	-10	-3.8	-2	-1.2	-12	-1.9	-0.67	-8.4	4.6	-1.7	5.7	-0.22	10	-2.5	3.6	-1.8	6	-7.6	2.4	-2.5	3.6	-5.7	-0.57	-2.2	3.6	-5.2	1.4	2.2	-1.1	4.8	-1.8	-6.3	0.05	-1.4
-1.3	-4.7	-1.9	0.5	-1.1	1.7	2.8	-10	1.5	-6.5	5.5	-0.73	-7.9	-5.6	2	-10	-6.2	-6.2	3	-9.5	-8.5	-3.4	-8.2	-7.7	7.5	-7.1	3.4	-1.8	7.8	-0.67	2.7	-7.7	4.9	-7.2	11	-5.2	5.9	-7	7	-7	8.1	-3.3	7.6	-2	6.6	0.21	3.4	-4.5	5.7	-8.6
-0.95	-0.34	3.4	0.36	1.1	4.5	0.02	2.8	1.5	-4	0.25	5.1	-8.2	-1.6	6.7	-7.6	-0.83	-2.4	5.2	-0.12	-0.86	4	3.2	-5.8	1.7	-1.9	2.7	-0.28	4.6	-2.3	-1.3	2.8	4.9	2	-1.2	2.3	1.1	0.82	-2.2	0.86	-0.25	-1.1	0.36	-1.9	-2	0.9	-4.9	-7.6	-1.1	-13
-3.4	0.54	1.8	2.1	3.3	5.8	3	-2.1	0.32	0.68	-1.6	3.9	3.5	0.06	-3.1	7.7	1.1	0.15	-0.83	4.6	-0.54	0.02	-2.2	0.29	-3.7	1.1	3.1	0.61	6.4	-0.31	-1.6	-2.4	-6.5	0.05	-2.6	0.29	2.4	4.8	-3.4	-1.1	-3.8	0.82	-5.2	-2.5	-3.4	-5	-4	-2.6	-6.5	-3.7
-0.86	0.37	4.9	-1.6	6.3	1.1	-3.8	-0.35	1.1	-0.73	10	-0.34	-6.4	-1.4	-1.6	0.11	2.4	-5.9	-4.2	-2.5	0.62	-1.6	-11	-1.4	-0.79	5.2	0.86	0.98	6.4	-2.5	0.75	-3.4	-2.9	13	4.1	6.5	6.5	4.7	-4.1	5.8	2.1	4	-2.4	0.55	-0.69	-0.86	11	6.7	21	4.2
2.4	-5.4	2.6	-2.1	1.6	-0.9	1.8	0.6	0.94	-0.18	7	0.04	-6.9	-6.8	4.2	-7.6	-6.4	-3.5	0.4	-0.9	-7.3	4.3	-4.4	-0.15	3.2	-1.3	2.3	-1	-7.8	-1.8	-4.9	-1.2	1.5	1.3	0.48	6.5	2	-2.2	-2.5	2.4	2.6	-1.3	-2.5	-2.3	-2.5	-0.32	-3.5	7.8	3.1	6.2
3.7	1.2	1.9	-2.7	0.87	-3.5	2.2	2	4.1	-0.13	-0.61	-0.42	-8.1	-5.6	-1.1	7.1	-3.7	3.6	-1.5	-2.8	-0.21	6.3	5.2	-1.3	4.6	-4.8	0.11	0.2	3.4	-1.1	-0.98	2	0.31	-1.9	-0.81	1.6	-2.6	-5.3	1.1	-3.9	0.08	-1.6	-5.2	1.2	-10	4	-5.4	4.4	-2.5	6
-2.7	-6.6	0.33	-3.5	5.3	-4	5.7	-0.44	1.7	-0.17	2	-1	0.87	3.4	-0.37	0.09	6.4	-3.3	-5.5	-0.41	8.9	0.43	-0.15	1	-3	-7.1	8.2	-1.7	2.6	-6	6.4	-4.8	-0.72	-6.6	5.2	-7.1	3.3	-5.6	6.2	-14	2.6	-3.3	-8.6	-3.3	-7.3	-2.3	-0.04	-3.8	6.8	3.4
-4.1	-3.4	0.09	-1.3	-0.13	1.7	-2	-0.19	1.6	-1.9	2.4	-0.2	13	2.1	8.7	-5	5.3	-1.6	5.7	-0.83	6.9	-0.69	-1.7	-0.08	-0.41	-9	4.4	-2.1	1.8	-3	0.41	-4.4	-2.7	-1.5	9.8	-7.1	1.4	-1.6	-4.2	-3	0.64	-2	-6.5	1.1	-5.6	2.9	-0.31	-3.6	2.7	12
0.06	1	2.7	-1.1	0.58	0.8	9.8	1.9	-1.8	-8.3	5.5	-4	6	1.5	0.17	-7.2	0.6	-0.49	1.9	-4.3	0.96	-3.2	-9.1	2.4	-1.1	-13	1	-2.6	-6	-3.5	3.2	-3.6	4.3	-3.3	5.4	-12	-1.4	-7.2	-5.1	-3.6	-0.49	-4.5	-6.3	-9.4	-8.9	-7.2	-4.5	-5	3.1	-2
-1.4	-4.2	2.8	-2	5.7	-1.8	9.9	-8.8	1.9	-7.5	0.78	-1.9	2.7	3.5	9.5	-12	-5.5	1.1	8.6	-2.5	-7.8	-2.7	-8.2	-2.7	6.8	-6.8	2.3	0.38	-2.5	-2.7	1.1	8.2	8.7	-4.4	5.9	-5.3	-2.5	-2	2.9	4	4.5	-3.5	6.5	-9.1	6.7	-13	3.8	-2.6	0.19	8.7
4.4	4.5	5.2	3.6	2.5	4.6	-3.4	-3.8	-1.6	-5.2	3.9	4.7	-0.25	4.2	0.85	-7.2	-0.61	-5.2	-4.2	0.86	-6.4	-3.3	4	0.3	5.5	-0.18	-5.1	-0.75	-8.6	-8.5	-11	-10	-0.21	-0.64	-5.3	-4.7	-4.6	0.41	-8.6	-4	-2	-1.1	4.3	-5.9	6.4	-10	3.3	1.5	-0.1	3.9
9	7.5	7.2	1.4	6.1	2.7	1.5	8.3	1.7	-2.9	3.7	6	7.9	-0.05	2.8	-1.5	9.8	-9.6	1.1	0.1	6.9	-3.1	6.6	-1.1	-3.2	1.6	-0.54	0.1	-3.2	4.6	-5.8	3.2	7.5	-0.17	6.7	0.32	6.8	3.1	-1.3	4.7	0.91	-0.95	-4.6	0.17	-3.1	-4.2	11	-3.6	17	-4.1
5.4	-5.3	-1.5	0.57	-0.7	4	-8.7	4	2.5	3.2	-7.9	5.3	7	-8.3	-4.8	2	9.5	2.1	-4.3	-0.66	2.7	-6.4	0.68	0.32	-1	5.9	0.64	1.7	-1.5	-3.8	-3.4	3.5	-1.5	-2.9	0.07	-5.7	1.1	5.1	-2.5	-0.13	-1.6	-1.4	-5.5	1.4	-5.4	-6.8	-0.33	-6.4	0.14	-2.1
-1.8	-2	2	0.61	9.1	5.3	4	3.7	6.3	1.2	5.8	0.97	6.4	-9.8	-0.21	-8.9	9.2	-2.7	-0.25	-0.86	-1.7	0.2	0.6	-2.3	6.9	1.2	-1.5	0.1	-6.7	0.63	-11	-4.4	-0.84	1.6	-1.3	5.1	-1.1	1.6	-11	-2.7	0.15	-3.4	-6.5	-1.1	-5.1	0.19	3	-5.1	15	-2.7
-0.42	-3	-1.7	-1.1	-1.3	1.4	8.7	0.65	-2.1	-1.1	1.7	-0.01	-0.01	-11	-14	-0.29	0.86	4.9	-7.7	-7.1	-9.5	0.91	-0.29	-3.1	4.8	0.51	1.7	1.1	-1.9	2.3	-2.9	5.3	-5.3	3	-5.2	2	2.7	3.5	-8.4	-1.6	3.3	4.5	3.8	3.2	0.66	5.3	-9.9	-0.81	-3.3	0.24
6.9	-6.4	7.3	-0.72	2.9	1.9	5.7	-1.6	1.4	-2.1	-5.3	-2.5	3.7	-4.9	3.4	-6.8	8.6	4.7	4	-5.3	4.7	-1.9	3.7	3.7	3	-3.2	1.1	0.78	4.8	0.96	4.2	4.9	-2.5	2.5	13	-3.8	0.92	1.1	3.1	-2.3	4.2	3	9.7	-6.9	3	-5.9	9.5	-2.6	2.6	-1.1
4.5	-5	5.2	-1.4	3.2	-0.18	6.9	-0.62	-2.5	-0.51	4.5	3	4	-4.2	-0.44	-7.8	-0.49	1.1	-3	-0.39	-7.5	5.2	4.1	3.3	-0.25	-0.56	-0.81	-0.73	-3.7	4.8	-2.6	3.3	-1.2	2.1	3.5	5.1	-1.3	4.7	-8.9	3.9	2.2	4.2	-0.82	-2.4	-1.9	-2.5	2.8	-3	7	1.9
3.8	-4.1	-4.5	0.61	-8	2.9	1.1	-5.1	-9.5	-0.98	-3	4.2	-7.5	-2.6	-4.7	2	-0.16	2	1.1	3.8	-1.9	4.7	6.8	4.2	3.6	7.8	-0.01	0.41	1.2	-0.53	1.7	3.1	4.7	3	-6.1	3.5	0.43	6.8	-2.5	4	3.5	2.3	7	0.28	7.7	-1.2	-7.1	0.93	-9.4	-3.2
7.3	1.6	-1.6	1	-5.7	0.82	-5.9	-2.7	4.8	0.86	-6.8	3.7	11	1.4	2.5	1.1	5.9	-0.99	5.2	3.8	7.6	-2.9	7.4	-1.7	-5.1	9.1	0.86	1.6	6.4	5.8	13	-0.19	-0.09	0.58	6.2	5.5	0.98	2.7	12	3.7	3.4	-0.35	-3.3	0.85	-3.3	0.02	9.9	-3.9	3.5	-1.9
3.1	-0.15	4.8	4.6	6.8	4.6	-0.44	-4.6	6.5	-3.6	1.3	3.4	-3.4	7.5	5.1	2.5	4.3	-0.34	7.2	7	2.1	-0.44	3.6	-1.3	-7.4	7.4	-2.2	0.31	-0.5	1.1	-10	-2.1	-3.9	2.8	4	2.9	-4.3	0.87	-9.8	-3.5	-1.1	2.8	-6.2	0.41	-7.6	-0.18	12	1.5	16	-5.4
-1.4	3.3	9.3	5.4	9.7	5.9	-2.2	4.9	6.7	-0.25	5	0.9	3.5	-13	-0.06	-6.2	3	-2	0.9	-8.2	3.1	0.53	0.68	-7.8	1.6	3.3	-3.2	0.88	-2.3	2.6	-0.21	-2.1	2.2	2.6	6.2	-8.2	3	1.8	2.2	-5	-1.6	-1.6	-0.6	-0.09	-5.3	-0.33	13	-6	17	-8.5
-5.4	-4.1	-2	2	-3.2	0.53	-0.76	0.94	2.6	0.98	-3.6	0.89	15	-6.6	2.5	-1.4	8.2	-2.6	12	-1.6	1.9	2	3.7	-5.1	2.6	4	2	-0.25	-11	5.3	3.3	5.8	0.59	4.9	-4	-0.74	-3	6	0.78	5.3	-0.86	1.5	-1.3	6	2.7	4.9	4.6	-3.4	6.9	-5.8
2.1	0.66	-1.2	-0.48	-1.6	2.9	-2.8	0.56	-1.1	4.9	-0.21	-0.96	3.7	-6.8	3.8	-5.4	-2.8	6.5	7.9	-1.1	-7	2.8	6.2	0.28	-5.8	5.1	-2	0.75	-1.4	-1	4.6	3.9	4	-2.7	1.1	-4.9	-6	3.8	-3	4	-0.21	0.21	2.6	3	2.7	4.8	3.4	3.3	6.5	6.2
4.3	2.5	3.5	-0.83	1.1	-2.3	-0.4	0.77	4.2	5.2	2.4	-1.2	1.8	-1.9	-1.1	2.3	10	4.2	-3.7	4.2	2.5	6.2	3.8	-3.5	-5.4	3.9	-2.9	0.61	-0.08	5.6	-0.88	1.2	0.32	4.5	-0.57	3	-1.1	4.2	0.2	4.3	2.7	1.7	-1.6	12	3.5	11	6.3	4.7	7.7	9.9
-4.6	-3.1	4.5	-2.4	-1.1	-4.9	-4.2	-1.2	3.6	4.2	8.1	-0.41	-1.2	1.6	7.3	5.4	12	-2.4	0.42	4.3	4.7	1.5	8.5	6.1	5.3	6.3	5.8	-0.85	-0.75	-0.48	5	-2.4	-2.6	-2.5	-4.2	-1.3	5.6	4.2	-6	0.74	4	0.68	2.8	3.5	-7.6	5.1	8	4.8	10	1.2
-3.4	3.9	0.17	2.9	-1.6	6.7	1.1	3.1	-1.3	-2.2	5.9	4.8	2.6	-2.1	-3.7	3.1	-6.4	-5.8	-0.44	-2	5.2	4.5	5	-4.6	3.7	-1.2	1.7	1.5	-0.17	1.5	-3.2	2.5	-0.02	4.4	-1.9	0.22	0.62	0.71	-0.19	2.4	-2.7	-1.4	0.99	-1	3.1	1.1	8.7	-3.2	12	-5.3
0.89	6.5	-2.6	-2.9	-3.1	-5.5	-5.1	-0.52	2.6	1.3	4.5	0.79	4.8	6.1	-1.5	3.3	-3.1	-2.4	0.41	6.5	-1.6	1.8	-0.41	2.2	2.2	2.5	-2.8	-0.27	-0.06	-0.31	-0.16	-1.8	2.1	1.1	2.5	1.9	-1.6	-5	-2.8	-1.2	0.61	0.55	1.1	0.87	6.6	-0.81	4.5	0.21	9.4	-3.3
-4.3	0.06	-0.35	-3	1.8	-0.85	-0.92	4.1	0.51	3.4	-3.9	0.68	1.4	0.94	-0.64	2	-4.6	-4.7	-4.5	2.8	-4.3	-2.8	-3.8	4.8	1.6	2.1	-3.5	2.1	1.5	-1.9	-2.6	6.9	0.18	-1.6	1.1	0.07	-2.6	-4.7	-2.7	-0.19	-2.3	2	3.8	-2.5	-5.5	-1.2	-3.4	9.2	1.6	7.8
0.54	-4.4	-0.07	1.6	-1.4	0.31	3.1	6.5	5.5	5.6	-2	3.2	3.5	-1.7	0.46	-1.3	-0.36	-3.6	-3.2	1.2	7.5	-4.4	-2.2	1.8	3.7	1.4	1.7	0.96	9.4	-5.3	5	3.7	4	0.11	11	-3.1	3.7	1.5	2.6	-0.36	0.54	2.8	2.2	0.51	6.3	-3.5	1.6	2.6	0.56	3.7
-0.47	-2.4	1.3	3.3	0.82	0.99	-2.1	2	3.9	4.3	0.1	4.2	2.8	0.42	1.7	2.9	0.06	-3.5	-4	6.1	5.3	1.1	4	4.2	-0.71	7.8	-0.56	-1.6	-4.2	-0.15	-3.6	1.7	-0.08	0.17	-3.2	-5.6	1.1	0.42	-4.2	2	0.61	-2.1	-6.2	-2.6	-4.8	-1.3	7	1.8	-0.71	1.6
1.2	-3.5	1.9	-1.1	1.2	1.4	4.6	-4.5	0.95	0.98	0.83	0.08	-3.8	-11	-3.8	4.3	2	0.3	-2.5	1.7	2.6	5.2	-0.89	6.8	4.8	7.1	1.3	2.4	-2.3	2	4	4	0.7	2.5	1.1	-3.6	8.1	1.8	-1.8	2.5	-1.6	0.14	-0.18	6.1	1.8	7.3	1.8	4	4.4	2.5
-2.5	11	4.2	-0.99	-0.28	2.2	-0.89	5.8	0.06	2	0.01	2.2	-1.7	6.4	-5.1	4	-1.5	0.71	5	8.6	-3.3	0.61	-6.2	6.8	-1.9	-5.8	-2.6	-0.82	-2.4	1.2	-5.7	-2.9	-3.5	5.2	0.39	1.7	2.1	2.3	3.2	7.4	1.9	-2.8	-0.36	-5	-0.58	-5.5	-2.7	0.29	2.5	-0.99
-7.2	-0.65	0.65	-3.1	0.01	-0.68	-0.45	-1.2	-4.9	-1.8	-1.8	-0.4	-13	-0.77	-6.9	0.99	-11	3.4	-4.1	0.27	-4.3	-1.8	-7.4	-2.4	-1.9	-7.5	-0.65	-0.67	-0.58	1.2	-2.7	-2.3	-1.6	-5.5	2.9	4.4	-0.88	-2.3	1.9	-6.5	-4	-0.28	-1.5	-3.4	2.9	-6.2	-0.59	-3.9	-1.8	-2.6
-6.4	-2.1	-1.9	0.76	-2.1	-4	-7.6	4.1	-4.6	-3.7	-3	-1.9	-3.3	6.3	2.3	0.74	1.2	-6.9	0.88	3.8	3.3	4.1	0.74	0.23	3.6	-4.7	3.5	-0.54	1.3	1.9	1.6	-1.8	1.7	-2.3	5.5	2	4.2	2	0.86	0.03	-1	-2.4	4.3	2.5	0.77	2.7	2.2	-1.4	4.5	2.9
0.75	3.6	0.68	-1.9	0.32	-4.4	-2.2	-1.9	-6.3	-0.31	-3.8	-2.6	-2	2.9	-3	7.9	9.3	3.4	1.4	9.2	-3.2	-3.2	4.7	-2.1	-5.4	-2.7	-2	-1.9	-2.5	0.83	-2.9	-5.8	-3.1	0.7	-0.46	2.6	0.95	0.33	-0.48	-4.7	-0.53	-0.83	-2	2.6	-1	6.3	2.8	7.6	8.1	4.5
0.94	6.5	-8	-1.8	-5.1	2.3	-3.6	2.8	-3.5	-5.4	-9.8	-2	-6	4.9	1.2	1.5	5.1	0.18	-0.5	-2.4	-3.7	-3.2	3	-3.9	2.2	-2.8	-0.88	-0.87	-2.2	0.23	-1.9	-4.6	4.7	-7.5	0.95	-0.86	0.68	-0.85	-7.9	-1.9	3.8	-4.3	-1.3	-2.5	-3.6	-2.2	-4.2	-2.2	-6.5	4.5
-3.5	-0.51	-2	-2.3	-3.8	-2.8	-6.7	0.75	2.8	-1.6	-1.9	-4.2	1.4	-1.1	-2.8	0.69	-2.2	5	-3.7	-4.7	-0.53	1.1	0.88	4	-2.6	1	-1.7	-0.93	-4.4	4.3	-11	3.1	-0.64	-0.43	-5.1	9.8	-11	0.19	-6.8	7.6	0.98	1.6	-1.7	1.1	0.06	-8.4	2.5	-6.6	-1.1	-7.8
-4.6	-2.7	-0.74	-2.4	-2.5	-2.5	-3	4.6	-2.2	1.1	-0.3	-7.8	1.5	1.5	-5.6	1.4	7.7	3.8	-0.25	1.3	3.3	-2.8	0.92	0.87	1.7	-2.4	2.9	0.44	4.2	2.9	-3.2	-5	-9.3	-3	-1.3	0.62	-4.1	-3.6	1.2	-2	-0.77	-0.9	-4.7	-2.3	-5.3	-3.1	-0.84	5.6	-2.4	-2.8
-8.7	0.47	-4.9	-4.4	-2.6	-4.5	-3.1	-0.42	-4	3.6	-4.6	-8.1	3.3	-6.2	3.5	6.8	3.2	9	3.9	0.15	-0.09	5.4	8.6	0.38	3.8	-7.1	-2.9	-0.97	3.9	-2.9	-2.3	-3.1	-4.6	2.3	0.45	4.7	-2.7	2.8	-5	-5.1	4.2	5.8	-0.48	0.22	-8.8	-2.1	0.71	3.8	-2.6	-0.98
-5.3	8.7	0.3	0.12	0.36	-2	1.7	1.7	-3.4	1.3	-3.5	0.72	4.1	-11	-6.8	7.2	0.78	3.8	6.9	0.17	-0.64	2.1	4.4	4.7	1.2	1.5	2	-0.08	1.7	-2.6	-3.1	1.5	-3.6	1.7	-2.1	2.6	4.1	5	-1.1	-0.08	5	4.3	-2.8	0.07	-0.83	-2.8	-2.2	2	-0.51	2.5
-4.2	12	-4.9	0.37	-4.8	2.6	-6.2	5.2	-7.8	2.9	-5.4	3.1	4.7	-2	-1.1	7	-8.6	3.9	11	6	-4.1	5.1	7	1	-1.6	-4.1	-5.7	0.16	-2.5	4.4	-8.9	0.72	-3.5	-0.33	2.7	8.9	-6.2	-0.52	-1.9	-1	3.2	2.7	0.72	-0.09	4.6	3.1	8	8.2	1.8	-0.92
-5.2	0.35	-6.4	-3.1	-6.6	-2.1	-2.1	4.8	-6.3	-0.27	-0.24	-1.8	-0.92	2.1	-3.1	14	-0.92	-4.3	1.4	9.9	-8	-1.7	-2.3	2.7	0.89	-2.7	-8.1	0.39	0.37	4.6	-13	-0.28	-3.7	-4	4.3	-1.4	-8.9	-2.1	-9.1	0.63	-4.5	-3	-1.5	4.8	-2.7	-5.5	0.05	-3.4	-1.6	-4.3
-2.1	-7	-3.6	-0.24	-3.5	-2.7	-5.3	-6	-4.4	-1.6	-4.8	-4.5	0.01	-2.3	1	4.2	2.4	6.7	-0.09	3.5	0.5	-3.7	-3.6	5.9	-0.99	-2.8	-2.6	-0.29	2.3	4.1	-6.7	-6.6	5.3	0.73	9.4	1.3	1.6	-1.3	1.8	-3.4	3.7	-3.9	-2.3	-0.27	2.1	-3.3	-4.8	-3.9	-4.1	-1
2.5	-4.4	-1.4	-3.2	-1.9	-1.4	-3.6	-1.1	-1.2	-4.8	-3.1	-4.5	6.6	8.8	6.6	-2.6	1.8	-4.5	7	4.3	-3.6	-7.5	13	3.8	-0.87	-6.8	-2.8	-2.7	-4.6	1.7	0.15	-7.6	-4.1	-3.3	-4.8	1.4	-1.7	-4	-3.1	-0.72	0.08	1.3	-0.51	-5.7	2.8	-1.1	2.1	0.07	-4	2.7
-0.21	-1.7	-5.2	1.8	-2.2	1.4	0.68	1.7	-1.9	-1.4	-1.4	-1.1	-7.4	4.9	-4.3	2.4	8.1	2.8	-1	0.97	5.9	-4.5	5.8	3.9	0.74	-3.6	-1.3	-0.83	1.7	0.61	-0.77	-3.9	-0.75	-0.05	-7.8	1.6	-3.1	-3.1	-4	-1.8	0.63	1.1	3.5	-4.2	3.6	-0.81	8.1	-3.3	-2	2.3
-6.2	-4.3	-4.7	-2.2	-5.5	-4.2	-6.5	0.66	-7.8	-1.7	-2.5	-6.6	-2	7.5	2.9	-4.9	5.2	0.7	4.6	-2.5	4.4	-0.6	0.82	-0.34	7.2	-2.6	0.89	1.2	-3.2	6.7	-2.3	4	-2.3	-2.8	-5.4	0.21	-3.5	-2.6	-2.9	0.17	-0.21	-2.5	7.6	-1.2	8.2	-3.3	5.2	1.9	-7.3	6.8
0.74	-0.45	3.4	-5.7	-0.69	-9.7	2.6	-4.8	-3.4	-3.5	1.9	-3.1	-4.3	-1	0.72	2.5	-7.7	4.2	-1.5	0.89	-2.1	-2.7	-2.2	6.2	8.2	-3.3	0.34	-0.24	-0.03	7.5	-2.8	0.11	-5.5	-1.2	-3.6	2.3	2.8	-2.8	2.7	6.6	-0.47	2	9.5	5.3	6.7	1.4	-5.7	3.2	-5.2	4
-5.4	-1.2	-0.15	-1.2	-0.48	-2.6	-3.5	-3.2	-5.4	-3.5	-1.8	-3.6	3.7	-0.04	-0.55	-2.3	-7	-2	6.3	7.9	-3.4	-6.6	5.3	7.2	2.9	-0.57	1.3	0.65	0.44	0.82	0.66	-2	-5.8	-4.6	-1.7	-3.5	-1.4	-3.6	9.6	2.4	2.9	-2	5.9	2.2	6.6	0.15	-3	-0.99	1.6	-0.55
0.49	-3	-7.3	-2.8	-0.86	-2.8	5.9	-4.8	-7.2	0.75	0.84	-1.9	-7.2	8.4	-3.4	3.6	-7.2	4.7	0.93	6.9	-4.8	5.1	3.9	12	1.7	0.8	-0.87	1.7	-9.4	2.1	-2.4	6.5	-4.2	0.72	-3.4	-2	-5.8	0.74	3.2	5.3	-4.7	-0.96	6	-0.37	5.2	-3.7	-4.9	1.9	-7.8	6.4
-0.61	0.88	-4.9	-3.6	-3.1	-2.2	5.3	-1.6	-7.6	-1.7	-4.9	-1.3	-0.42	4	0.02	5.6	-4.2	5.7	0.1	1.4	-2.1	2.1	4.2	7.1	8.4	0.76	2.5	-0.06	-0.43	-3	1.6	-1.3	5.6	-1.3	5.5	-4.8	6.1	-5.8	1.1	-2.3	5.8	1.4	10	-0.2	6.3	-2.9	-3	1.7	-10	4.2
2.7	-4.8	-3.5	3.9	-6.5	1.7	2.7	-3.3	-8.2	-2	-2.6	4	-4.6	-8.4	7.3	-4	-6.5	-3.3	4.9	5.2	-5.9	-2.9	3.6	-3	5.4	7	-1.6	0.67	-7.6	2.1	-3	-0.29	-0.34	2.9	-5.3	-2	-2.5	-1.4	2.3	-3.3	0.63	-0.01	9.8	1.5	5	4	-5.7	-0.5	-18	4
3.6	-0.54	-2.8	2.6	-3	3.9	2.4	-4.7	-7.5	-2.8	-1.2	3	-12	-3.3	8.1	-3.4	5	0.41	-0.07	0.65	3.8	-3.9	8.1	1.3	7.2	-1.3	10	-0.25	11	-4.1	7.2	-0.78	1.1	-4.5	-1.1	-3.9	4.9	-5.8	12	0.44	7.2	0.32	8.3	-1.4	6	4.1	-1.1	5.3	-9.9	-0.16
8.1	-2.3	3	-0.64	6.4	0.41	1.1	6.1	4.9	-0.52	1.7	1.6	-0.3	2.6	9.4	0.97	7.7	-1	10	4	5	-0.99	11	4.8	8.1	0.96	6.4	-1.6	1.8	-2.5	2.9	-9.6	3.4	-0.76	1.8	-3	12	-5.1	2.1	-2.4	14	-2.8	3.9	0.49	17	3.8	17	-2.1	4.1	3.3
8.4	0.26	9.2	-0.85	3.9	1	6.2	0.1	18	-0.73	6.4	-4.2	10	10	-2.3	10	6.7	0.87	13	9.9	-0.03	-3.5	12	4.1	12	0.4	9	-1.7	9.7	3.3	4.8	-2.6	-1.6	-0.19	6.5	1.6	9.6	-1.3	7.2	2	12	-2.1	10	0.77	14	6.2	10	0.27	4.4	-1.6
6.5	0.13	-3.1	-3.2	-4.5	0.92	4	-2.5	14	-1.9	-6.9	-6.7	12	-3.6	-4.6	0.87	1.8	7.7	9.3	-1.9	7.3	0.73	7.4	-3.6	8	3.7	4.8	-1.8	12	2	8.2	-9	0.74	-9.5	0.26	0.7	3	-0.24	6.9	-4.2	3.6	-1.5	3	2.1	1.1	6.1	8.1	-3.1	2.8	-1.2
-14	3.4	-23	-3.8	-24	-1.7	-28	-1.9	-17	7.1	-28	-5.9	-2	-4.3	-11	4.8	1.7	11	3	0.31	4.5	6.6	2.3	-1.1	5.2	4.5	3.8	-0.43	2.1	-2	6	3.2	-3.5	-0.83	-1.6	2.5	4.5	3.6	5.8	-1.2	4.2	2	10	4.4	6.7	9.5	-41	0.46	-55	-0.36
-9.1	1	-1	-1.2	7.2	-2.8	-7.2	-0.19	-4.2	5.5	8	-2.2	-2.2	7.5	1.5	-4.3	-1.1	1.1	4.2	2.4	3.6	-0.22	-3.3	-0.3	12	4.1	1.4	0.89	-7.4	5.9	2.8	3.6	-0.5	-3.6	-8.3	5.3	-0.36	4.1	8.5	5.5	1.8	-0.37	9.6	5.9	13	6.6	13	4.2	1.6	1.2
4	-1.8	0.44	-0.22	-0.98	-3.2	9.3	-3	8.1	4.1	1.9	3	-2.5	0.45	-0.94	-3.8	-0.7	1.2	4.2	0.32	5.9	3.6	-1.1	-2.5	14	4.5	5.3	1.2	2.4	1.1	0.31	2.5	0.49	-0.51	-3.6	5.8	1.1	6.2	8.2	8.8	-2.1	3.3	7.2	9.9	6.8	16	9.3	5.3	4.4	2.6
-0.15	-2.6	-3.4	1.5	-1.1	5.9	-2.5	-3.5	3.7	-0.35	0.24	-2.8	-6.7	-5.6	0.21	5	-9.1	-5.7	4	2.2	6.9	-7.4	2	-1.7	13	8.8	4.2	-0.3	-0.89	-0.08	9.1	-3	2.5	4.2	2.1	-0.99	6.5	-1.8	8.1	1.2	5.6	-0.02	13	0.87	12	6.2	5.8	2.9	-0.15	0.36
4.9	-3	4.4	0.1	5.8	2	0.16	-4.1	13	-2.3	-0.91	-2	5.3	4.8	1.4	5.3	7.2	-0.84	3.2	3	12	-1.4	5.2	-0.62	9.2	9.1	5.4	0.37	5.4	3	10	1.5	5.4	7.4	1.1	-4.5	10	-0.69	10	3.8	7.7	1.2	6.7	1.7	13	-5.4	6.6	0.89	15	1.1
7	-1.2	3	-0.48	-2.5	2.6	1.7	4.2	11	1.1	2.9	-2.9	1.6	0.26	-0.28	4	0.09	7.6	4.8	-1.2	0.75	2.4	-0.48	-0.75	5.8	-7	4.3	-0.74	2.5	-4.2	9	0.36	4.3	3	-4	-4.9	-0.91	1.8	-2.3	-1.6	5.9	-1.9	6.6	-0.76	1.7	-4.1	6.5	10	0.65	4.2
1.9	2.9	5.4	1.8	0.96	-0.11	7.3	-3.3	4.5	0.23	8.5	-5.6	7.4	-2.7	-0.18	1.9	-1.6	-0.36	5.8	0.84	-2.4	-2.4	0.94	-3.6	6.6	-1.9	5.1	0.3	7.5	2.8	2.4	-2.5	2.9	7.2	0.48	2.8	1.9	0.4	4.2	-3.5	2.3	-4.3	0.42	-1.2	0.57	-2.6	-1.4	2.8	-1	2.5
-2.8	2.1	3.7	4	1	0.25	-0.17	-4.1	-1.1	1.3	2.4	-0.76	0.84	-3.8	0.88	3.8	0.8	3.4	4	0.86	3.7	4.3	-1.7	1.2	-0.69	-3.3	0.3	1.7	1.9	-1.8	3.7	-0.41	4	-3.9	-0.24	-8.1	1.4	-3.2	6.4	2.3	1.5	-2.6	-2.9	0.92	-1.5	-0.1	-0.43	6	4.7	-2.9
1.7	-7.1	2.9	-3	3.8	-2.7	-1.4	-7	1.1	1.1	2.7	-1.4	-3.9	7.2	0.28	3.3	-7.1	2.5	-1.5	3.1	-3.6	4.5	2.4	2.1	-3.3	5.7	-1.9	1.1	-0.21	-0.7	-3.5	6.8	6.1	4	3.9	-2.2	1.9	2.5	2.9	7.6	-0.74	-1.9	0	-1	-5	2.7	0.28	5.4	2.7	-0.36
2.4	-5.1	-0.79	1.5	1.4	-1.1	-1.7	-5.4	1.1	-1	-0.53	-0.05	-1.4	-9.9	6.9	-7.5	-0.58	-3.9	-0.56	-5.1	3.9	-0.85	-4.7	-0.19	-3.6	-1.1	-1.5	0.4	2	-0.59	4.7	5.8	12	-3.9	-5.1	-2.4	1.9	-0.3	1.7	-1.6	-5.6	-1.2	-1.9	-1	0.03	2.7	-5.1	8.2	-3.3	9.9
2.6	0.49	-0.3	-0.36	-2.5	0.18	-4.9	1.1	-0.08	-2.4	0.33	-0.64	-2.5	-2.5	-2.9	-6.7	-0.62	-3.7	-6.9	-8.2	-1.7	-3.5	-7.1	-4.8	-2.7	-2.7	-2.5	1.2	1.5	-2.8	-4.8	3.1	1.7	-3.9	-0.96	-6.8	-3.8	3.1	1.4	-0.75	-3.2	-0.46	-4.8	2	0	0.01	-1.3	-1.3	2.9	-1.8
2.9	-2.6	1.8	-3.9	2.8	-2.1	-0.62	-5.5	5	-7	5.2	-1.8	1.1	-2.2	-1.7	-3.9	-5.7	4	-7.4	-8.3	1.3	-2.3	-4.6	-6.8	-4.8	0.43	2	-1.1	2.8	2.4	3.6	-5.3	5.3	-4.4	6.8	-1.6	5.9	0.31	5.7	-2	1.2	0.58	-0.83	-0.04	3.6	0.05	1	0.83	0.44	-0.25
0.68	-5.3	4.5	3	3.8	2.5	6.7	-4.1	7.4	-0.65	9.6	2	-0.83	-7.7	4.5	-12	-0.05	-2.8	-2.2	-12	3.5	-3.7	-3.3	-8.8	-0.05	-0.23	-1.4	-0.54	3.1	-0.18	1.4	-2.1	-0.24	-1.2	0.44	-1.3	0.24	-0.92	6	1.4	-1.9	-1.3	1.3	-1.2	2.3	2.7	-0.95	0.03	6.9	-3.4
0.96	-0.53	0.44	1.6	2.3	-2.5	1.9	-5	3.4	-0.2	1.3	-0.24	4.5	3.8	0.07	-4.8	8.1	-9.1	-2.6	-3.1	5.4	-4.7	-2	-4.8	-4.2	-0.11	-1.1	0.94	-0.7	2.1	5.1	8	4.7	5.1	4.6	1.3	0.06	-0.56	3	7.6	-2.4	-1.3	-0.12	-1	4.1	-3.7	4.2	-0.61	3.8	4.2
1.2	-4	-1.6	-1.1	4.1	0.48	-0.19	-9.1	1.4	1.1	6.1	2.9	-4.7	-6.1	3.2	3	0.76	2.5	-2.1	3.3	0.75	-8.5	2.7	6.6	6.3	8.1	3.8	1.9	0.99	3.6	9	6.5	-0.37	-1.6	-3.2	2.4	5.8	-0.03	2.9	1.6	0.95	1.5	1.6	0.05	-4	-2.1	1.9	1.8	-4.2	0.89
6.4	4.4	3.6	3.1	3	0.43	4.3	-7	6.6	-0.94	5.1	0.25	-3.3	1.9	3.8	-2.4	-1.6	-2.4	-1.1	-4.3	7	-4	0.74	6.2	8	6.9	5.4	1.9	9.6	4	-3	4.3	-2.4	-0.36	5.3	1.6	6.3	7.3	3.3	1	0.02	3.9	1.9	1.8	-3.6	3.4	-1.2	3.2	-8	1.1
2.3	4.3	-0.03	2.8	-1.4	0.9	-1.1	0.73	1.9	-0.45	-1.5	-1.5	1.9	4.8	5	-0.1	3.2	-1.5	6.6	-1.3	1.7	-0.81	4.8	5.2	-0.54	2.7	-1.9	0.56	-10	0.5	0.43	0.11	-6	4.4	-11	-3.4	2.7	5.3	-4.8	1.8	-11	0.69	-4.5	2	-2.9	0.75	7.3	-2.7	4	-5.8
-1.8	-4.2	0.13	-0.83	0.42	7	-3.7	6.6	-1.7	0.32	2.3	1.7	9	1.9	8.8	-1	-1.2	-0.17	4.2	8.9	-1	-2.1	7.5	3.3	-10	5.8	-4.8	1.7	2.7	-1.2	1.5	12	5.7	-0.41	-7.6	-2.6	-2.8	2.5	-2.1	6.2	-6.3	-0.62	0.98	-3.3	-0.82	-1.5	5.8	-3.4	4.8	-3.1
-4.7	-1.7	0.3	1.3	2.5	3	3	-7.8	-5.3	-0.55	0.98	-4.6	-3.5	-2.6	-8.5	5.5	3.1	1.8	-5.7	7.5	-1.7	-2.2	-6.3	4.6	-6.4	4.1	-5.4	0.39	0.7	-3.3	-2.3	-0.52	-2.2	1	-4.6	-2.5	-4.5	3	-4	-5.3	-6.4	0.97	-4.1	-4	-4.5	-4.2	3.9	3.8	1.4	-2.5
1.4	4.6	4.5	3.1	3.6	4.3	4	5.1	-0.91	-0.74	-2.4	-0.73	12	-4.4	0.81	0.21	-2.1	5.4	-1.3	-4.5	3.1	4	-2	3.5	1.8	-2.2	-1.7	1	-1.1	-4.3	0.46	0.96	-1.9	1.2	4.9	-0.03	-4.9	6.5	-5.1	-0.86	-7.9	2.1	3.9	-4.5	-1.6	-5.1	0.94	3.4	2.4	-1.7
12	-0.72	6	-2.1	1.6	-0.59	2.7	-5.7	-0.45	-6	0.75	-3.2	5.2	-5.8	-4.2	-0.63	-6.6	9.6	1.5	-6.9	-3.3	2.8	-9.1	-4.5	-0.79	-4	-8.8	-0.91	-7.6	-3.7	-4.4	-2.2	-4.8	-2.9	-2.7	-1.2	-2.6	5.9	-2.1	-4.5	-1.6	1.9	1.4	-2.5	-1.5	-1.7	0.39	0.07	-4.6	-4
8.1	2.7	5.3	0.9	0.6	-1.9	-2.7	0.33	4.3	-0.33	-0.94	0.46	6.1	0.22	-3.2	-6.4	-0.6	-5.5	-5.5	-0.56	-1.4	-8.2	-7.9	-0.22	-0.53	-1.3	-4.6	-0.43	6.2	1.2	0.01	-4.3	2.4	3.6	0.06	-2.5	-3.3	-2	-0.35	-5.2	0.85	-0.68	0.93	6	-0.47	-4.4	-7.3	-4.7	-1.8	-1.5
1.8	-0.8	4.5	-0.16	3.8	-2.3	1.4	2.5	7.1	-1.2	4.2	-1.1	3.2	2.1	2.1	-5.2	1.5	-1.6	-5.5	-5.6	-0.95	-4.5	-17	-5.4	-3.8	-1.3	-3	0.88	3.4	-1.9	-4.9	1.1	1.4	-0.57	3.9	-0.83	1.1	-3.4	-7.5	3.1	-3.5	-3.6	-4.1	-1.1	-3	0.6	-8.2	-4.5	-5.4	-0.5
1.9	-2.5	-1.9	-0.18	2.4	-5	4.4	-6.5	6.1	-3.3	3.1	-1	-0.44	4.3	-6	-9.4	4.8	-6.7	-7.1	-8.8	3.6	-5.4	-12	-3.9	-2.4	1.6	-0.34	-1.7	9.2	-2.2	3.5	-5.9	4.1	-6.3	8.9	3.2	0.21	-1.5	1.9	-4.7	7.5	-0.9	-1.4	-4.4	-5.3	-10	-6.6	3.5	-1.8	3.3
6	1.6	0.74	5.2	4	1	9.8	2.7	2.3	-1.4	6.5	-0.17	-3.2	-0.49	-11	-14	-6.7	-6.1	-3	-10	2	-7.6	-7.3	-10	0.44	-5.1	-2.6	0.35	-3.9	2.9	1.3	4.8	-0.89	-3.9	2.8	3.3	3	-0.47	2.2	-4.1	-0.07	2.2	0.95	-1.6	-5.5	-1.8	-4.6	-0.92	0.5	-2.2
1.8	-0.26	3.3	0.35	8.3	3.1	7.4	-2	2.1	-2	3.5	-0.17	12	-5.2	8.5	2.2	2.5	6.8	4.7	-4.4	-3.8	-2.7	-1.9	-2.3	0.83	1.5	4.3	1.2	-1.1	1.7	4.9	7.4	0.64	1.9	1.8	8.1	5.3	5.6	3.6	2.5	4.9	1.7	2.5	0.36	0.6	-0.12	0.86	-1.4	3.7	-1.9
1.7	0.51	4.4	-0.45	4.2	1.8	4.1	1.9	-0.17	-4.2	5.4	0.16	10	-8.9	5.1	-2.4	-3.6	-3.8	0.37	-6	1.5	-2.2	-1.7	-8	-0.99	-2.6	3.1	1.6	1.5	-1.1	3.3	4.5	5.9	-5.9	0.21	0.86	1.4	2.1	-2.4	0.54	3.7	2.1	-2.5	-4.5	3.4	-3.1	-9	-1.4	-1.4	1.2
0.44	-0.35	-1.9	6.5	0.56	3.1	-3.4	-4.8	0.93	-5.7	-0.25	-2.7	8.4	-5.1	1.6	-4.6	3	9.4	-7.8	-11	0.08	2.1	-4	-4.2	4.4	-0.47	1.1	0.56	10	0.61	-0.87	2.2	3.5	-1.5	10	0.79	1.7	0.77	-1.7	2.8	-0.54	0.98	0.86	0.88	-3.8	2.1	-7.9	2	-6.7	0.28
-2.2	0.79	1.5	2.5	0.78	0.69	-3.9	3.1	1.5	-0.4	1.5	0.33	4.4	-2.9	4.7	-5.4	-1.1	-2	-0.29	-8.1	-5.6	-3	0.93	-1.6	-7.5	-8.4	-3.5	-1.3	1.4	-3.6	-5.9	-9	-0.16	-1.7	-4	2	-1.7	-1.5	-9.3	-1.7	-5.1	-3.5	-4	-3.7	-4.4	-6.3	2.4	3.7	1.2	-0.45
2.1	-1.6	1.3	0.17	1.1	-0.15	1.2	0.49	0.24	-0.68	2.5	-0.87	-2.6	-0.91	-1.2	-2.4	1.6	0.82	-8.3	-6.5	5.3	2.2	1.7	-4.4	-8.3	-0.68	-0.84	1.9	-2.9	0.97	1.4	6.9	0.56	2.1	5	5.6	-2.3	4.2	-4	-0.44	-6.8	-1.4	-1.4	-2.3	-6.7	-4.9	-4.7	-1	1.1	2.5
-3.4	2.5	-0.23	1.8	-4.1	1.3	0.39	5.4	2.4	0.85	0.14	-0.57	3.3	3.4	-5.7	-2	-3.5	5.8	-11	-5	-5.5	-2.8	-13	-2.8	-6.6	-1.9	-0.57	-0.92	3.5	-3.4	0.77	-6.5	-4.5	0.69	4.7	4.5	-2.3	2.1	0.58	-6.7	-2.8	0.67	-5.4	2.3	-4	3.2	-2.4	7.3	7.4	-0.29
-1	-4	0.48	-2.8	-0.38	-3.2	-0.69	3.6	-0.27	-3.2	-3.5	1.7	-0.55	7	0.14	-3.8	-9.8	2.3	-1.3	0.53	-12	-0.58	0.31	-2.4	-2.3	-4.8	0.15	1.2	4.2	2.5	5.5	4	-2.7	-2.1	1.9	2.5	-4.8	-3.1	1	2.3	-1.9	-1.6	-3.1	-4.8	-3.9	-7.4	-5.2	-0.41	5.3	-3.4
1.2	-0.7	1.2	-2.4	1.1	-6	4.2	1.5	2.6	-1	-2	-4.9	8.5	-4	1.4	6.8	-2.9	-3.1	6.6	-0.51	1.8	-0.58	10	-3.4	-0.29	-1.2	-0.65	-0.44	4.3	3.4	5.5	-0.48	-3.2	-1.7	-0.86	4.2	-7.4	-2	7	-1.8	-1.5	4.3	-0.61	-1.4	1	-2.9	-1.6	2.8	5.4	-0.65
1.8	-0.67	0.86	-2.9	-1.3	-8.7	1.6	0.89	-4.2	0.37	-1.8	-0.55	-0.6	-1.1	0.98	-6.3	0.36	-12	6	-6.8	-1.1	-0.49	8.1	-4.7	-7.8	-4	-0	-0.64	6	0.79	-0.31	-4.4	0.31	-0.79	3.6	3.3	-6.5	-3	-0.98	-1.9	-0.74	-1.2	-3.5	-3.4	-1	3.1	-2.9	-3.2	-1	-5.8
5.2	-3.7	0.9	-4	-3.7	-6.3	-0.44	-3.2	-0.06	0.57	-2.4	-1.3	-3.7	-7.8	0.94	-6.9	5.2	-0.04	2.4	-10	-2	-4.2	2.2	-8.5	-9.1	-4.7	3.6	-1.1	0.3	0.79	6.9	-0.81	2.5	1.4	2	3.5	-5	3	6.9	0.21	-5.7	1.1	-6.6	3	-4.9	0.68	-16	-0.29	-8.5	-5.4
6.5	-1	-3	-6.5	-2.6	-3.5	-0.37	-2.6	2.2	1.4	0.74	-5	1.8	-8.1	-4.6	-9.5	-3.3	-6.7	-1	-3.8	-2.4	-5.6	-1.9	-5.5	-6	-4.5	-1.2	-1.9	-0.15	-2.7	-8.8	-6.8	-1.7	-5.3	1.9	-1.8	-0.8	-1.8	3.3	-5.8	-2.4	-3.8	-5.4	-2.9	-6.2	-8.1	2.7	-1.6	-0.79	-6.1
-2.6	3.5	-3.6	0.27	-6.2	-3.8	-5.4	-0.69	2.6	-1.9	-7.5	-2.3	0.68	2.9	-1.9	-5	-6.5	-0.77	-8.2	-1	-1.8	2.1	-0.73	-2.2	-5.4	-3	-3.9	0.24	3.9	1.3	-2.7	-2.3	-6.1	2	13	11	-1.4	-4.6	-6.3	-1	3.6	-1	-1.7	-4.3	0.62	-11	-4.4	3.8	2.8	1.7
1.7	-2.2	-3.4	-0.56	-4.1	-3.3	-1.2	-1.4	-2.3	-1.4	-1.1	-1.2	-1.4	5.8	-6	-8	2.8	-7.4	-1.4	-5.1	-3.8	-5.3	1.1	0.77	-12	-6	-5.1	-1.9	4.7	-5	-5	-5.4	-5.7	-3	2.7	1.6	-6.9	-5.5	-7.6	-9.4	-1.5	-1.1	-6.9	-2.1	-6.6	-2.7	-4.3	-3.6	5.2	-2.2
2.2	8.8	-2.5	3.6	-5.6	2.7	1.1	4.3	-3.9	0.39	-2.9	-0.93	-6.2	3.1	-11	-6.2	-1.3	-5.2	-5.8	-2.3	-3.1	-0.64	-7.3	-6.4	-8.3	-11	-4.2	-0.96	-0.03	-0.08	-8.7	-0.02	-2.9	-1.4	-2.2	1.2	-3.4	-1.8	-3.2	-2.8	-4	-1.4	-7	-3.6	-4.5	-4.9	-4.9	-1.3	3.5	-0.37
0.18	-0.68	2	-2	-2.2	-2.5	0.85	-0.87	2.2	2.7	3	-5.3	6.2	-3.2	1.2	2.5	6.3	0.63	1.4	-2.7	0.22	-0.55	-3.3	-0.73	-0.23	-0.81	-5.6	-1.5	-12	-1.5	4.6	-5.8	-0.8	-1.2	-1.5	3.8	-2.9	3.6	-5.6	-5.9	-4.1	-1.1	3.8	-3	6.5	-0.99	-4.1	6.4	-5.9	3.7
-0.11	-0.74	3.9	1.8	3.4	1.9	3	3.5	1.9	5.5	4.2	2.3	0.65	-14	-1	-6.2	-11	0.31	-6.7	-9.1	-3	-3.9	-1.1	-0.19	-8.6	-4.8	1.9	-0.44	-5.9	-4.6	-1.1	-8.5	-3.9	-0.76	-4.2	-2.9	2.1	-1.8	2	-3.8	-5.7	-4.3	-2	0.13	2	-3.9	-4.2	-1.6	-5.8	0.1
-5	0.2	2.5	-1.4	3.8	0.9	6.6	-0.94	4.1	1.9	2.6	-0.24	-9.6	0.01	-4.4	-1.6	-8.4	6.4	-7.9	-4.2	2	4.1	-8.4	4.9	-6.4	-5.2	0.03	-0.45	-0.77	1.6	7	4.2	2	2.3	-1.3	10	-0.8	-2.1	5.4	1.3	-3.1	2.6	-1.8	1.3	5.3	-0.89	-0.25	2.8	6	-1.8
-0.62	5.6	1.9	-1.2	-1.4	-3	3.5	0.28	2.1	6.7	-5	3.2	2.9	1.6	2.9	-3.2	5.5	-4.8	2.6	2.1	-1.8	-5.1	-7.5	-1.6	-11	0.94	-0.57	-0.79	-7.6	2.1	4.5	0.83	-3.4	1	-9.1	5	0.45	-1.7	-2.6	-7.9	-5.4	0.1	-3.6	2.4	1.6	-1.9	7.8	-4.3	9.8	-2.1
-2	5.8	0.56	-1	2.7	-6.9	2.6	1	-0.11	7.7	5.1	1.6	-4.4	1.9	4.4	-1.9	1.7	0.3	-0.99	3	-1	2.5	-4	2.1	-1.6	6.3	-3.1	0.36	-4.6	-0.99	16	5.5	9.8	-6.6	0.43	4.1	2.4	-3.2	6.6	2.4	-3	1.2	4.6	6.2	3	3.6	-0.04	0.47	2.4	3.2
-7.5	-0.34	-1.6	0.13	0.72	-5.9	-2.5	5.3	1.1	5.8	3.5	-1.5	-4.4	9	12	-5.2	0.77	-3.3	3	2.7	-3.2	0.3	-2.6	1.9	3.1	-4.1	-0.83	-0.57	-9.1	0.62	-0.77	0.28	7.6	-0.35	-2.9	-1	-2.5	-3.8	-0.24	3.8	-2.2	-3.8	0.08	-1.5	0.28	5.2	-2.2	-5.3	0.96	-1.7
-1.9	-1.1	1.5	1.3	9	-3.1	4	4.1	7	2.1	-0.09	-1	-1.9	4.6	5.5	6	-0.06	1.4	-1.6	2.1	9.8	-1.3	-6.5	1.3	3.2	-1.8	-0.05	-0.34	1.1	-0.88	-1.4	-2.1	7.6	-0.1	-0.58	-1.3	5.7	-0.64	2.3	1.2	5.1	-2.5	-1	-2.5	6	-2.6	3	2.3	4.6	5.6
0.78	-3.8	2.9	3.4	8.2	8	9.2	8	6.3	1.3	5.8	-1.8	-13	7.5	12	5.1	2.5	-9.4	4.3	3.1	5.3	0.58	-4.5	-1.8	6.2	-2.9	1.4	-2	-2	-2.5	2.9	-1.2	3.8	2.8	0.11	0.2	7.5	-3.3	-3.8	-4.5	0.54	0.6	1.6	-4	4.7	-4.3	0.85	0.23	5.5	-1
1.9	-3.3	-1.1	-5.3	4.8	-0.14	5.4	-2.5	0.41	2	3.4	-1.4	-11	0.7	2.3	3.9	-1.3	1.2	-3	5.3	3.7	-0.23	-2.1	-0.1	-1.9	1.4	1.6	1.6	8.7	0.51	7	14	9.1	6.1	5.5	-7	6.8	-2.9	10	5.9	2.5	-1.5	3.9	-0.94	5.2	-3.2	0.02	2.4	7.8	3.1
0.94	2.2	-4.2	0.28	-3.7	6.9	-2.2	4.9	-1.5	3.3	-1.6	4.3	-4	1.4	3.1	4.7	-11	9.8	7.6	12	-3.4	4.7	10	6.9	-1.6	6.3	1.9	-0.05	-0.6	4.1	-7	4.5	0.74	4.5	1.3	-7.6	-2.3	-0.41	-5.3	10	1.1	3.6	-0.85	-2	-8.5	-2.9	-1.3	1.6	1.2	3.5
-3.7	-4.2	-7.6	-4.6	-2.4	-4.6	0.17	-4.1	-2.6	4	-6	0.35	-3.4	0.12	-3.8	2.4	-4.1	4.2	-4.5	3.6	4.4	5	-2.6	0.69	-0.32	3.4	3.9	1.5	3.3	-2.1	-0.75	3.3	-4.3	0.16	-9.5	-1.9	-3.9	-4.4	5.3	8.9	-2.9	0.63	-6.7	-0.22	-3.4	0.45	-3.8	2.5	-7.5	-6.9
-2.9	1.2	-1.3	-1.7	-1.3	-2.5	-2.8	2.2	1.6	0.8	-1.1	2.1	0.52	1.6	-0.14	7.8	-3.4	-2.2	-5.2	6.9	5.5	3.1	3	-2.7	-3.2	0.2	4.5	0.76	-6	-1.3	4.2	0.78	-3.3	4.2	-10	-2.9	-3.3	-3.1	-4.2	-0.22	-2.6	-1.8	-0.06	7.6	2.3	8.8	-3.2	-5.3	-3.9	-4.4
-0.9	3	3.4	-0.02	1.9	-3.4	1.2	-4.8	-2.1	-2.7	2.2	2.7	6.1	6	-3.5	1.8	-7.7	0.98	-1.6	1.8	-2.2	5.1	1.9	-0.11	0.03	-2.3	-3.7	0.13	-6.1	-0.01	-3.9	1.8	-5.6	0.5	-9.4	-5.3	-1.4	-5.1	0.43	2.3	-1.4	-5	-3.2	0.54	0.93	7.4	2.1	1.1	0.46	1.9
-5.5	1.7	-5.4	0.9	-4.3	-0.52	-1.6	-1.6	-4.5	-3.1	1.9	-0.7	-9.4	6.5	-3	12	-2.5	-9.8	0.3	5.4	-1.7	-0.26	2.3	-4.4	0.41	1.9	-0.92	-0.14	-11	0.24	1.6	-1.9	-3.2	-0.61	-1.8	-6.8	-2.3	-1	-4.4	-1.1	-2.1	-3.1	-0.51	4.6	-6	7.6	-0.5	5.9	-1.2	5.9
-1.2	-1.5	-3.1	1.9	-1.6	3	-5.6	1.4	-10	1.3	-3	1	-6.8	-5	4.5	4.2	0.07	-8	-0.6	0.17	-4.3	4.9	-6.2	-0.77	0.13	0.87	-4.1	1	-13	-6.3	-5.4	8.8	-6.4	5.6	-1.4	-2.6	-8.4	-2.9	-5.9	5.3	1	1.3	-1.3	2.8	1.5	11	-5.3	2.5	-3.4	3.4
-4.6	4.5	0.49	2.5	1.7	5.3	-5.3	-4.3	-5.5	2.5	-2	4.7	-9.2	3.1	1.9	1.8	-10	-3.9	-7.3	5.7	-3.3	5.5	5.3	7.6	-1.9	8.1	-6.4	1.4	-9.4	-4.8	-4.9	6.1	-3.5	8.8	-8.5	1.7	-6.1	5.4	1	6.4	-2.2	2.8	0.15	2.7	6	2.2	-6.8	5.7	-6	7.2
2.6	5	-3.5	0.85	-5.5	4.4	-12	3.7	-2.5	4.1	-7.2	6.5	-2.3	8	-9.5	5	-6.6	4.5	-8.7	3.8	-4.4	8.3	-1.4	5.2	-6.5	11	-2.1	1.1	-10	1.9	-3.6	-0.87	-3.5	9.4	-6.5	0.52	-2.6	5.6	-5.5	-0.16	-2.2	1.9	1.9	8.7	-4.4	8.4	-4.3	7.8	-4	1.2
0.96	4.3	-4.8	-2.8	-8.5	5	-14	6.5	-3.8	7.5	-3.3	4.4	3	5.9	-5.6	5.8	-0.43	1.6	-2.7	8.6	-2.4	4.7	3	15	-11	9.9	-5.2	0.17	-8.2	5.5	-4.7	1.9	-7	5.8	-3.6	-0.68	-5.4	7.5	-0.01	6.1	-3.1	5.2	-3.4	5	-11	5.8	-1.9	-1.8	-5.6	-3.1
-3.9	7.2	-5.6	7.8	-4.5	6.6	-3.2	9.5	-8.8	5.5	0.23	5.3	-8.6	4	-10	4.4	-5	4.5	-10	5.7	-10	-2.5	-3	15	-11	6.4	-7.5	1.2	-1.9	0.39	-9.4	-0.64	-12	5.2	-14	0.98	-12	2.1	-8.8	-3.1	-11	0.62	-9.9	4.2	-13	3.5	-11	-4.5	-8	-0.4
-10	6.1	-8.9	1.8	-13	2.6	-8.4	5.7	-12	1.7	-8.9	1.3	-3	-5	-3.8	-1.1	-6.3	-5.4	-11	-1.9	-7.7	1.9	-9.2	-0.68	-3.5	1.4	-9.4	-0.95	-7.6	-4.7	-1.7	-7.3	-2.8	-5.1	-2.8	0.91	-15	-6	-3.3	-3.7	-6	-2.5	-8.2	1.4	-7.4	9.8	-7.2	-4.1	-6.9	-3.7
-3.3	-1.1	-2.5	3.8	-1.9	-0.86	-2.5	-0.57	-2.8	1.4	-1.2	-0.19	2.6	6.2	-5.5	-0.2	-6.9	0.03	-9	1.9	-4.5	2.5	-7.8	1.8	-6.5	0.94	-11	1.2	-9.5	0.04	-10	2.7	-7.3	3.5	-9.6	-3.1	-12	0.92	-9.8	0.84	-5.4	-1.4	-0.22	1.4	-0.1	3.8	-5.7	-7.7	-14	-4.9
-0.1	0.54	-5.8	7.2	-3	6.2	2.3	5	-6.2	-0.63	-5.4	-0.5	-0.59	4	0.79	1.5	5.1	-3.6	-3.8	6.4	-7.3	-2.3	1.7	-8.4	-6.3	3.5	-4.8	1.3	-11	0.44	-12	-1.8	-5.4	0.59	-9.9	-2.7	-11	0.38	-6.3	1	-6	-2.1	-2.6	-6.1	-2.5	-8.7	-3.8	-2.1	-7.7	-9.4
4	5.4	3.4	4.5	0.66	3.2	-8.8	-0.83	-1.8	1.1	3.1	2.4	-4.1	-6.8	3.8	-0.8	1.8	3.2	-1.2	-4.5	0.78	0.85	-0.58	-2.4	-2.4	-5.4	5	-0.63	1.8	-1.5	-0.83	-4.3	2.7	1.9	-1	-2.1	-1.7	0.23	0.52	5.1	3.4	0.84	0.84	-3.5	-5	-5.3	1.4	-0.84	1.5	-1.6
-3.5	4.7	1.6	3.8	5	5.2	-2.5	-1.1	-1.9	4.4	5.1	0.32	-2.2	-3.6	6.6	-2.1	-4.9	1.1	7.5	-2.9	-2.8	6	4.3	-2	4.6	-4	-0.05	-0.25	-11	8.4	2	-0.15	-3.3	7.6	-7.2	2	-0.15	1.3	-1.7	8.2	-0.34	2.1	-0.39	-2.9	-3.9	-7.3	0.73	5	-0.98	5.2
-3.9	2.3	2.3	3.4	0.56	12	-0.83	4.8	-2.5	2.6	-2.6	6.8	-7	-8.5	-2.2	6.4	1.3	0.72	4.4	4.6	-2	4.1	5.8	3.4	6.2	7.5	6.1	2.2	6.3	9.7	9.7	6.4	7.9	-0.11	4.4	7	3.7	7.2	6.7	1.7	2.5	7	2.4	5.1	5.6	2.1	1.1	1.6	0.69	-3.3
-0.97	2.6	3.4	4.9	3.3	8.6	-3.6	5.1	0.04	2.5	0.5	5.8	-9.2	0.83	-0.18	9.4	1.8	-0.7	1.4	2.1	1.1	1.6	-0.53	0.8	2	1.6	2.7	-1.5	-0.72	-2.1	4.7	0.1	0.1	-2.3	-2.1	5	-1.1	0.17	5.7	2.9	1.2	6	-3.3	1.7	0.62	-0.95	1.9	-0.11	-2	3.1
-6.1	7.9	-1.1	-3.3	1.1	-3.9	0.28	-2.6	0.57	1.7	0.24	-1.1	0.47	4.1	0.04	2.8	-0.35	-0.27	0.52	-3	2.7	3.7	0.61	1.4	-0.83	-6.1	1.7	-0.86	2.5	-1.5	-1.2	2.4	-2.9	-1.1	-1.1	3.8	0.13	2.5	4	-2.4	0.99	2.4	-5.1	-1.2	-1.5	-0.92	-1.7	4.2	0.21	6.3
-2.6	0.12	5	-3.5	5.5	-7.4	-3.1	-8.4	3.8	-3.4	4.8	0.26	-0.27	3.7	-1.9	1.8	0.17	-2.4	4.5	5.2	3.5	2.4	-4.1	9.2	0.18	0.13	3.7	-1.5	2	-0.33	3.8	-7.2	5.8	0.84	5	10	7.1	4.3	2.8	-7.5	8.9	2.8	0.86	1.9	2.9	0.81	-1.2	-1.3	-2.8	5.3
1.2	0.86	2.8	-1.1	4.4	2.3	-0.13	1.3	-1.7	-4	0.89	-3.9	-6.3	-0.48	3.1	4.2	1.4	-1	1.2	-0.91	-0.59	0.12	3.9	0.88	7.3	-7.3	-1.1	1	-2.8	-4.4	-5.6	3.4	0.2	1.3	-1.2	-4.8	-0.7	-5.9	-4	-3.5	1.9	-4.2	-0.08	-2.8	-4.3	0.66	3.4	-5.1	-0.29	1.6
-2.5	6.6	-1.5	1.5	5.7	4.4	12	4.4	-0.4	-1.1	1.5	-0.08	3.6	4.9	-9.3	3.8	5.3	6.2	-1.6	5.2	1.1	1.9	-1.1	-3.4	7.5	-2.4	2.1	-0.06	3.7	4.1	3.9	-1.7	1.8	2.8	-1.8	-0.59	7.1	-4.8	0.46	-3.2	-1.5	-0.74	6.3	-2.5	9.5	-0.47	-2	-3.7	-2.9	-4.9
4.5	2.5	3.4	5.7	2.9	1.4	2.3	2.8	5.8	-2.9	-1.4	5.4	5.2	-1.7	6.7	-0.13	-0.01	3.6	4.3	-4.2	2.2	1.3	-9.2	-0.83	2.3	-8.3	0.79	-1.4	1.6	0.83	7.8	-5.4	5.1	3.3	-0.56	-0.69	8.5	-2.2	-0.58	-6.4	0.67	-1.2	0.72	-1.9	3.1	-3.6	6.7	-12	2.2	-7.6
-1.2	-3.7	3.7	-0.09	2.6	3.7	4	-9.2	6.6	-1.3	4.4	0.07	-1.4	0.14	5.1	-9.4	3.8	-3.1	1.9	-0.82	3.6	-3.5	2.5	1.2	6.9	-4.5	-0.04	-1.2	1.9	-1	-0.64	2.2	-8	0.7	-2.9	-5.2	1.2	-0.84	-6.5	-2.4	-2.6	-0.71	-0.46	-3.6	3.6	6	3.6	-5.4	-0.42	0.25
-8.4	-3.9	0.69	-3.2	0.64	-4.7	-2.8	-9.2	-1.1	-0.39	0.66	-5.6	8.5	0.08	1.9	-3.1	1.1	4.7	-5.4	-12	4.2	3.9	-1	-3.8	-0.18	1.9	-2.2	-0.43	0.47	1.2	1.5	-3.3	3.5	-7.4	-0.44	-5.5	-2.3	-3.7	0.47	1.6	-0.68	3.3	-0.4	4.4	-0.63	5.5	-5.1	-3.1	-0.59	-3.6
4.2	1.4	6.4	0.53	3.1	-1.5	-3.6	2.7	0.49	-2.5	-1.8	-2	2.2	3.6	0.51	-2.6	3.8	-7.3	-12	-1.2	-1.5	6	-5.8	-0.28	0.08	-1.5	-2.2	1.2	-5.6	-4	3.3	5	5.1	-0.03	-3.6	-4.7	-3.2	-4.5	-0.56	4	0.64	-2.7	-4.5	0.06	-0.44	-0.78	7.9	0.44	5.8	4.4
-4.5	2.3	6.8	0.67	4.7	4.2	-2.7	9.6	2.3	-1.6	1.7	5.2	-3	2.3	-0.11	-0.47	3.1	-12	-14	5.8	0.18	-2.5	-16	-1.2	-1.5	1.2	0.04	-0.17	-4	-5.8	-5.7	-3.6	6.1	-2.6	-1.6	-5.3	8.1	-6.1	6.4	-1.7	-1.8	1	-4.6	-0.22	-3.8	1.1	-1.8	-4.1	3.6	-4
2.5	-2.7	2.1	-2.6	5.3	1.9	-8	-1.8	2.7	-1.2	4.3	0.98	2.5	0.93	-3.7	14	2	1	-8.8	8.1	4.4	5.4	-16	7.2	-3.2	2.2	1.4	-1.7	-6.7	2	3.2	0.8	4.5	-1.7	0.73	-0.76	6.3	-1.1	-0.9	5.5	-4.3	5.4	-3	1.1	-4.4	-0.1	2.8	2	0.62	3.3
6.7	2.8	8.6	8.7	6.8	4.5	5.2	-0.92	4.4	5.5	6.9	1.1	7.5	-0.1	3.2	7.8	3	11	2.7	3.6	3.7	6.5	1.6	1.8	-2.7	0.78	-0.51	1.9	-3.6	-0.11	5.7	1	2.7	-5.8	0.96	-2.2	2.4	-0.7	-3.6	-4.9	1.2	1.2	-0.07	-0.43	-2.4	3.7	2.3	1.3	-3.4	6.9
0.77	1.6	4.6	3.5	6.2	-4.6	3.1	-0.26	2.1	0.1	8.6	3.3	5.1	-7.2	0.66	1.5	-0.07	3.9	3.3	0.61	5.3	6.5	-3.5	2.9	0.18	0.37	1.1	-0.68	0.33	-6.2	9	-5.3	-0.39	-9.4	2.1	3	6.8	-3	2.1	0.48	3.7	2.9	-1.1	-0.98	1.6	-5.4	-2.6	-2.7	1.9	-1.5
-1	-1.7	-3.7	-3.8	1.7	-4.5	-0.36	3.8	5.5	0.15	2.1	2.7	2.8	-0.62	3.9	-0.92	0.25	-8.7	6	-1.5	3.7	-1.2	7.6	-0.11	0.25	1.3	-0.95	-1.2	0.45	-2.2	0.36	-11	-2.5	-1.1	-0.68	-3.2	5.4	-3	-6.2	2.2	1	-0.67	-5.3	1.7	-1.3	-3.3	7.4	-6.7	14	-6.8
0.71	-3.9	1.6	-8.1	1.6	-4.3	1.6	2.1	0.9	-3.6	5.7	-1.3	-7	-0.24	-0.4	-7	-0.5	-7.5	-2.2	-0.36	-5.9	-7.7	-5	-1.3	-5.7	-2.2	0.24	-2.4	-3.3	-7	-2.8	-6.7	1.8	0.64	-2.4	-2.5	5.2	-1.9	-2.1	-8	-0.99	-2.2	0.57	-3.2	-1.2	-3.9	-5.8	-9.5	1.4	-9.4
-0.35	0.85	4.2	-8.7	2.1	-7.4	-1.9	1.8	3.6	-5	2.1	-8.4	-7.2	6.9	0.99	-7.2	5.8	-13	-8.9	2.4	-0.15	-2.9	-13	-12	3.6	-2.5	2.1	-1.8	0.26	-2.3	6.9	-10	4.4	-5.8	4.3	-1.8	3.6	-7.3	3.8	-8.6	-2.3	-1.3	2.2	-6.1	7.4	-4.7	1.4	-8.7	0.98	-6.3
-2.4	0.23	4.4	-1.2	2.3	-0.41	3.1	0.92	4.1	2.5	-0.31	-1.9	-4.5	3.5	-2.2	0.36	5.5	-2.1	-4.8	2.1	1.2	1.3	-7.8	-3.9	-1.1	-7.3	-2.3	-1.1	0.35	-3.9	-6.3	-0.29	-6.8	-1.7	0.53	-5.1	-4.5	-2	-4.9	-0.72	-3.2	-2.4	-5.5	-3.6	-4.8	-2.7	6.3	-5.2	6	2.4
1.4	0.3	2.3	-5.3	2.5	-8.3	-0.93	-2.1	-1.8	1.2	3.8	1.9	6.2	-4.6	1.9	3.3	3.9	8.6	1	-9.5	0.13	9.6	-0.52	-2.5	-10	-4.1	-0.86	-0.99	-2.4	-2.7	-1.4	-2.3	0.27	-1.2	2.3	2.7	1.4	-3.9	-3.6	0.25	-2.4	-0.3	-3.7	1.5	-8.6	0.52	6.8	-12	0.73	-4.4
-0.64	-1.1	0.61	-2.4	-1	-6.9	3.4	2.3	-6.7	-1.8	-0.04	0.57	5.2	1.3	-0.24	-0.37	5.5	-4.7	3.4	-5.8	-1.2	2	0.73	-5.5	-8.3	-2.9	5.9	-0.27	6	-2.3	1.5	-2.4	-0.32	-4.4	0.29	0.98	6.2	-4.5	-2.4	-9.8	3	-2.7	-2.7	-3.1	-7.2	0.4	0.92	-13	-1.1	-1.3
-0.14	-2.6	-0.37	-2.5	-0.46	-7.2	4.4	-0.84	1	-0.81	0.5	-1.9	2.9	11	-1.3	-9.3	2.9	9.5	0.56	-2.8	0.81	-1.1	10	0.47	1.6	-7.8	1	-0.87	8.1	-3.5	6.9	-6.4	5.2	-8.4	8.9	-3.9	0.43	-2.3	4.2	-5.8	6.1	-1.9	4	-5.8	4.7	-4.4	3.6	-6.2	9.8	0.01
5	-3.9	0.99	-5.3	0.35	-6.9	5.8	-3	4.8	-5.4	2.2	-0.58	-0.41	4.9	-1	-0.23	3.5	2.2	-3	-3.1	5.2	1.2	4	-2.3	9.1	-6.9	3.6	0.09	9.4	-3.8	-3.6	0.16	-4	-4.7	5.7	1.8	-0.12	-2.5	3.5	-0.81	2.6	-1.4	3	-4.3	0.01	-1.7	5	-6	2.1	0.32
-0.7	-3	-3.2	-2.9	-6.9	-1.1	-4.5	4.8	2.6	-7.4	-5.1	-2.3	-3.2	-4.7	1.8	0.63	8.4	-1.4	2.8	-4.6	-6.2	2.5	1.3	-6.7	3.5	-12	-0.49	-1.7	1.4	-8.4	-2.4	-5.8	-6.1	-5.7	-1.1	2.2	-7	-4.9	-1.5	-4.2	1.2	-3.8	-5.6	-6.3	-4	-7.9	0.44	-7.2	-3.2	-2.7
-0.42	2.4	-5.9	-1.2	-6	-9.2	0.14	1.2	-6.2	-7.5	-7.7	-7.9	3.3	3	-3.6	3.3	2.6	-3	4.7	-0.99	0.69	-5.1	3	-4.1	-0.34	-3	-2.3	-0.71	4.3	0.29	-5.3	-8.6	-4.2	-5.8	-0.36	-0.86	-0.25	-2.5	4	-3.4	-0.25	1	-3	-5	-3.4	-4.5	-4.9	-9.3	-4.2	-8.9
1.4	-2.8	-7.3	1.7	-12	-1.9	-2.7	-9.8	-5.4	-3.4	-2.6	-2.6	2.4	11	-5.5	-5.1	2.8	-3.1	3.1	4.2	-0.75	-3.8	4	0.17	-1.6	5.1	-0.25	-0.43	0.72	2.7	0.37	0.31	-0.35	-5.2	2.3	5.4	3.9	-0.14	4.2	3.4	-1.5	3.7	-0.77	-3	0.62	-3.4	-6	-6.4	1.7	-3.2
-6.4	5.8	-8.6	2.7	-6.2	1.7	1	0.85	-5.1	3.3	-6.7	-1.8	10	-2.3	-6.8	3.6	7	5.4	4.6	2.2	-2.2	0.74	3.5	5.6	-6.8	-0	-2.5	0.79	0.98	-0.32	-5.3	8.4	-5.9	-1.3	1.4	0.5	0.18	6.1	1.4	-0.16	0.5	2.3	-3.6	-0.49	-5.2	2.8	-7.2	1.8	2.8	-2.2
-1.9	14	-1.5	12	3	8.2	0.06	-1.3	-1.9	3.8	-7	5.3	2.1	0.66	-11	-0.35	-0.54	8.6	-5.1	6	-6	1.5	2.4	7.6	-2.5	0.71	2.4	1.3	-0.73	2.7	-1.2	4.7	-6.2	-1.4	1.7	-1.1	-4.2	7.2	1.9	4.1	1.8	4.1	-3.7	-2.3	1.3	2.9	-2.6	1.3	2.8	-3.5
2.9	1.5	0.2	-0.26	-1.8	-0.35	5.2	-5.5	-6	-1.5	-1.5	9.3	1.2	7.7	-4.7	2.5	-3.7	-12	-1.1	8	-4.5	-2.4	2.6	1.5	0.93	4.3	-7.8	0.73	-3.3	-1.3	-4.8	-2.7	-1.4	-0.89	0.81	-3.3	-5.6	-2.8	-2.1	0.27	0.7	-2.1	1.6	-1.1	2.1	-2.8	0.17	0.41	-6.2	0.15
0.4	2.7	-0.03	3.2	-1.1	3.2	5	3.6	-5.5	-0.04	-2	3.3	-1.6	7.3	1.1	2.7	-0.37	-8.3	0.75	7	-1.4	1.2	6.2	3.7	-6.7	9.9	-0.56	-0.05	11	-2.3	3.8	-2.7	1.9	-0.12	13	1.9	3.3	-3.5	3.6	-6.1	0.36	1.4	2.7	-1.9	-0.55	1.1	0.93	-9.9	-6.5	-11
-1.2	0.51	-4.3	4.3	-5	5.7	2.1	1.8	-2.4	-0.59	-4.7	0.13	1.4	4.3	5.4	3.8	3.8	2	2.3	4.1	-5.1	3.7	6	8.1	-3	3.1	-0.61	-0.02	5.1	-5.2	-6.7	1.4	2.9	0.23	4.3	3.1	0.47	-0.27	-3.7	4	-0.57	4.3	4	0.94	-0.49	0.27	-3	1.3	-5.2	3.5
-0.97	-2.4	-1.4	-1.2	-4.9	0.24	11	-5.2	-4.3	-2.9	-1.8	11	3	2.8	-2.2	3.1	3.6	2.1	1.7	1.2	1	-4.4	6.4	3.4	-0.55	-1.9	-1.6	0.98	6.8	-2.6	-1.4	1.2	4.6	1.1	-4	2.2	-5.5	1.6	4.3	4.5	-4.7	5	1.5	-0.63	0.88	-3.7	-2.9	-0.77	-9.1	6.4
2.2	1.9	-3.4	6.1	-4.8	5.7	-0.89	3.3	-2.6	1.1	-3.3	12	0.77	-5.1	-0.83	4.4	-1.7	-5.3	0.53	-1.7	1.6	2.6	5.2	-1.2	0.29	2.7	-3	0.94	1.2	5	-6.6	3.7	2.8	9.2	0.62	2.5	-4.8	-0.1	4.6	-2.1	0.46	4.7	2.7	3.1	0.9	3.1	-0.68	3.1	-3.1	2.6
5.9	3.5	0.48	14	1.5	19	6.8	6.9	-0.56	12	1.4	3.7	2.8	-13	-4.7	3.5	-6.3	6.2	4.5	-3.4	-6.2	3.8	-6.9	3	2.2	2.3	-1.9	0.35	-1.6	6.8	-3	4.9	-0.68	2.4	-4	9.8	-3.3	13	-1.7	2.4	0.92	5.8	-1.1	-0.1	-2.2	-6.3	-7.9	21	-5.8	11
5.5	0.75	-0.46	8.4	0.26	8.5	3.7	5	-1.2	0.92	3.7	6	-9.2	0.19	2.1	-10	-0.53	-4.4	5.9	-2.7	1.4	0.38	-3.3	2.2	2.2	4.6	2.4	1	6.3	-2.5	3.5	7.9	5.9	0.23	8.7	3.6	5.7	8.7	1.2	-8.4	1.9	4.9	2.5	4.2	0.87	5.4	0.56	4.9	0.36	-3.9
2.8	-6.5	-0.01	8.6	6.1	6	0.33	-1	-1.9	-1.1	5.4	5.6	4.5	2.6	1.2	5.5	-2.3	-9.4	5.7	6.3	-0.08	-6.2	13	4.2	-0.89	11	3.6	2.1	-0.03	2.6	0.11	6.6	0.91	6.9	-0.67	1.6	1.4	2.4	-3.8	7.6	3.1	2.5	1.2	0.26	2.2	0.65	2.1	2	0.88	8
0.1	-0.8	-7.8	9.2	-0.83	8.2	-4	-0.03	4.8	-0.89	-0.58	0.42	6.2	3.2	1.6	-0.59	5.9	-1.9	5.2	1	3.2	-0.27	6.2	2.8	0.98	4.3	3.5	0.19	2.2	1.9	5.4	-1.2	6.9	-6	6.8	4.9	1.9	6.4	2.5	-6.3	4.4	5.2	-0.87	-3	4.1	-1.3	5.3	-3.2	4.5	-2.6
1.6	2.3	-3.7	3	-2.4	4.3	-9.1	-1.2	2.2	5.9	-6.2	0.4	-1.1	4	3.2	8.6	5.7	14	4.3	4.2	2.6	2.3	4.5	7.4	7.9	2.9	2.2	0.77	-0.86	1.5	-0.28	10	-4.6	5.7	-2.2	4.1	-2.8	6.9	-2.9	-0.62	1.5	3.4	3.6	4	6.8	2.3	8.4	1.6	3.1	1
-1.4	-17	-2.4	-13	0.82	-10	1.2	-9.8	-0.23	-4.2	-2.1	-8.8	-7.4	-8.4	-3.5	-6.6	-1.6	2.2	2.4	7.3	6.7	-3.6	4	-14	2.3	6.6	4.9	0.34	1.5	24	3.6	25	-0.95	9.9	1.2	13	6.8	-5.1	6.6	40	3	-7.2	4.6	15	1.7	17	3.7	16	2	9.7
-0.3	-2.4	4.4	-18	-2.4	-13	-4.3	-1.5	0.46	-3.9	2.9	-23	1.8	-17	5.5	-34	-4.3	6.2	8.7	-24	-3.5	-8.2	3.9	-15	14	-11	4.9	-0.42	3.8	-0.58	-1.1	-13	3.7	-1.5	-0.36	-20	5	-0.71	-0.3	-4.7	5.6	-15	6.1	3.1	-2.1	13	5.2	10	4.6	0.59
-5.1	-5.1	4.2	-7.5	2.9	-5.6	-5.4	-4.7	5.9	4.1	-0.25	-3.1	-1.1	2.1	5.9	7.1	-5.6	12	1.6	2.8	-0.25	1.9	0.78	1.6	14	6.5	5.4	0.05	0.29	-3.6	5.6	-7.1	-0.45	-2.6	2.3	-4.8	4.1	3.2	3.3	-6	3.4	-2.3	9	5	5.9	3.6	10	13	2.8	5.3
-0.41	-1.6	7.2	-8.1	1.7	-7.4	-3	1.8	6.6	0.62	1.6	-5.1	-2.9	-9.4	3.3	1.7	-5.6	1.9	0.23	-4	6.6	-3.4	4.5	-6.2	5.5	-1.7	4.1	0.54	-0.95	1.4	-1.9	-3.6	1.9	2.3	1.4	-6.4	5.3	2.3	-6	-3.2	6.1	-9.4	6.7	3.6	6.9	-4.1	6	11	3.2	8.5
6.6	-13	3.3	-9.1	0.3	-2	2.6	0.39	3.4	-6.8	0.33	-1.9	2.9	-12	6.6	3.5	-3.2	4.4	3.7	-3.4	5.4	-12	-6.3	7.4	2.8	-0.5	-1.5	-0.43	0.29	3.6	-4.4	-1.7	-1.7	7.5	-2	-7.2	-5.9	2.9	-2.3	-0.67	-5.1	-4.7	0.9	-1.3	2.1	-9.8	0.74	1.8	7	-2
[truncated: 952 more columns]
