# Supplementary material for: Dyslexia on a continuum: A complex network approach
Source: PLoS One. 2018 Dec 17;13(12):e0208923. doi: 10.1371/journal.pone.0208923 (PMC6296514; doi:10.1371/journal.pone.0208923)
Supplement: S1 File — Detailed information about the archive contents is provided in the included README.txt file. (TGZ) [file pone.0208923.s001.tgz › FS_660_AV_run_1.csv]

1.6	-9.2	9.7	-1.1e+02	1.4	-79	-5.6	-50	4.7	-55	7.6	-51	5.5	-84	40	-2.1e+02	21	-1.9e+02	28	-1.8e+02	13	-1.7e+02	38	-1.7e+02	22	-1.8e+02	27	-1.3e+02	29	-1.5e+02	32	-1.2e+02	33	-1.6e+02	49	-1.6e+02	32	-1.5e+02	49	-1.6e+02	36	-1.6e+02	28	-1.3e+02	38	-1.3e+02	45	-1.1e+02	-7.1	-2.1e+02
-0.68	6.4	18	13	12	-1.5	16	-12	11	-52	16	-40	7.8	-35	-2.1	2.6	-14	-4.7	2	34	0.11	23	-0	-16	5.7	49	5.5	24	18	3.2	-0.87	-11	20	26	21	31	2.7	9.3	16	-13	-11	13	8.5	20	-1.1	21	5.8	0.14	4.6	73
0.77	-0.48	-1.1	10	9.8	6.4	-0.27	28	-2.6	23	-2.5	40	9.3	7.5	5.3	33	-6	19	2.2	17	-5.4	-2.4	1.8	1.3	15	6.4	9.8	0.1	3.2	-3.1	8.7	2.1	-4.6	17	3.8	-4.6	5.5	-5.3	3.1	-2.3	10	-18	10	0.13	7.9	1.8	9	-1.7	7.7	14
0.05	-2.1	-1.4	-11	-5.8	-14	2.3	-3	-3	8.8	0.32	13	-3.6	-5.9	3	-33	-0.46	-30	-5.2	-27	-7.2	-58	-3	-60	-12	-56	-2.6	-19	-17	-25	-4.5	-9.6	-22	-14	-11	-39	-13	-31	-10	-34	-6.9	-60	-6.1	-14	-5.6	-17	-0.18	-9.3	-18	-44
-1.9	0.4	-4.5	-11	-8.2	0.86	-5.3	3.4	-10	3.1	-6.6	1.9	-20	-7.5	-9.2	27	-16	28	-16	27	-6.4	47	-11	49	-22	23	-20	-2.3	-15	12	-29	-1.1	-20	19	-30	43	-21	5.4	-15	26	-17	29	-33	-6.1	-13	18	-10	-7.7	-28	39
-1.2	-1.3	-11	-3.8	-0.04	-7	-12	-19	-9.2	-3.8	-12	-6	-14	-8.4	-14	-11	-13	-6.5	-17	-5.1	-4	-6.8	-18	-9.3	-26	-11	-24	-15	-27	-10	-20	-10	-27	-21	-29	-12	-23	-16	-18	-11	-6.6	-5.7	-23	-24	-13	-11	-23	-14	-19	-24
-0.46	-1.1	-18	-4.7	-12	-8.8	-18	-13	-14	-3.5	-23	-2.5	-12	-8.4	-12	-3.2	-3	7.9	-5.2	4.7	-2.9	5.2	-17	1.9	-16	-1.7	-14	-15	-23	-7.7	-8.7	-15	-21	-8.2	-22	-4.6	-18	-14	-11	-2	1.7	-0.97	3.9	-14	-4	-6.9	-16	-17	-12	-17
-0.87	-0.85	-12	0.07	-16	-2.2	-11	6.7	-6.9	6	-11	6.1	-7.2	-1.4	-14	19	-17	7.5	-9.5	16	-14	11	-13	2.6	-12	11	-15	-4.8	6.9	4	-12	3.6	6.4	4.4	-8.8	-0.94	-9.4	2.5	-2.6	0.49	-19	3.5	-15	-0.23	-12	3	-9.7	-0.76	-24	4.2
-0.68	0.21	14	15	-1.2	5.2	13	15	3.1	6.1	4.3	19	-3.3	4.7	7.2	22	1.6	20	3.1	26	14	24	13	12	14	12	0.88	17	16	13	-2.4	24	23	25	11	10	0.86	17	7.9	8.9	-0.71	8.4	-9.1	20	-7	13	-4.9	20	8.8	37
0.31	1.4	2.9	9.8	5.5	6.2	-0.35	4	-3.1	-0.78	-0.66	3.9	-0.83	4.1	4.9	11	1.5	14	5.1	15	3.3	-2.2	-2.9	6.6	7.1	8.7	5.4	17	-1.4	5.6	1	12	1.9	7	3	6.4	3.4	11	-2.2	8.2	6.1	16	-1.3	19	-3.8	8.4	2.3	9.6	18	16
-0.22	0.73	3	5	5.3	2.5	5.5	7.3	4.4	1.7	3.8	9.2	7.8	4.1	-3.2	15	3.3	13	0.39	15	-7.7	-3.3	2.4	5.6	1.4	16	3.5	-0.47	-1.3	12	-4.1	3.1	-3	12	-4.3	14	-4.4	8.6	0.51	8.7	-2.9	13	-7.3	9.7	-2.6	3.4	1.7	3.6	1.9	10
0.16	0.75	0.66	12	9.3	2.4	1.1	0.04	-2.6	0.36	-9.2	7.6	11	1.7	-1.3	7.2	1.2	13	1.2	12	-0.76	14	0.23	7	4.1	8.4	3.3	6.1	1.2	13	1.7	6.5	3.3	5.7	-3.4	21	-1.8	8.3	-5	20	-6.1	19	11	0.32	0.14	10	-6.8	10	11	-3
0.63	0.61	-5	13	5	4.9	7.5	-3.5	1.4	3.9	0	2.4	5	4.2	5.9	0.38	7.5	0.84	8.7	-1.8	3.6	11	5.6	3.4	15	5	12	12	3.9	8.4	13	6.6	7	9.4	6.6	14	16	4.8	1.8	8.9	17	9.7	18	4.1	14	3.4	0.9	5.7	21	-0.71
0.49	0.41	0.43	14	-0.12	9	0.91	6.9	2.8	0.82	2.8	6.2	11	5.2	7.5	12	7.5	5.9	9.4	2.9	2.1	9.8	4.6	0.03	11	9.8	2.3	7.5	7.9	21	2.4	5.4	8.9	20	14	23	8.7	9.7	7.7	8.9	9.7	-1.2	4.2	-0.47	7.8	4.1	0.63	9.8	8.6	0.82
0.94	0.38	7	-0.79	9.8	1	-0.26	-2.4	1.6	6.3	7.4	5.5	5.6	1.3	5.5	10	12	12	3.2	9.4	-10	3.6	-3.9	5.6	1.6	9	7.2	18	1.3	16	12	23	2.1	12	4	17	6.6	21	6	7.7	-2.5	6.4	9.2	19	3.8	10	4.3	17	-2.2	20
0.26	0.53	5.1	3.1	4.6	-0.52	6.5	-2.4	-1.1	7.9	-0.66	8	3.1	7.8	9.9	10	11	12	3.8	10	17	14	-2.9	11	11	18	7.7	4.2	-2.2	14	4.4	12	-0.51	9.1	4.2	8.6	6.3	8	0.1	2.4	-0.68	7.5	15	13	3.9	3.5	0.38	5.8	17	13
-0.05	0.39	-4.3	8.2	-5.6	1.7	-1.3	14	0.03	8.2	-3.3	14	-2.3	3.5	-1.1	12	4.7	13	1.5	13	2.1	11	-3	-0.07	3.2	14	4.7	12	2.2	30	1.3	9.9	2.9	23	0.66	26	-0.49	13	4.9	10	2.8	7.6	4.3	13	6.7	6.8	0.46	16	6.5	6.8
-0.02	0.14	-5.7	2.8	-1.7	1.1	-1.8	6.7	5.5	5.4	2.5	5.6	2.1	0.6	-2.1	14	-7.9	9.6	-4.6	12	1.2	-1.9	1.2	1.4	-3.4	13	-3.3	3.6	2.2	17	-9.2	13	7.9	17	4.5	24	-5.5	15	-7.1	17	-9.2	12	-2.4	12	-7.5	7.8	-3.6	10	-1	15
-0.01	0.24	-4.9	6.3	-4.2	3.4	-12	3.9	-1.6	3.5	-2.6	5.6	1.4	5.3	0.85	-0.69	-1.8	9.1	-0.22	6.2	-0.43	-6.7	3.3	2.2	0.1	10	-1.7	9.7	-0.55	11	6.2	9.8	-3.1	12	0.83	13	3.4	8.9	1.6	14	-0.33	5.1	4.7	12	4.3	3.8	-0.3	6.3	-7.3	8.8
0.71	0.77	-4.8	6.8	-6.3	4.6	-2.7	15	4.3	1.2	-4.7	4.3	3.8	14	0.46	15	6.3	14	0.96	8.7	5.8	14	-0.03	18	-2.2	9.1	1.7	10	-6.6	6.8	6.4	10	-3.5	14	-7.2	7.1	4.6	13	0.33	10	7.6	16	7.7	19	4	17	3.4	17	-6.5	24
0.01	-0.08	-7.3	8.2	-6.3	6.6	-1.8	7.3	2.7	6.8	0.33	-1.2	-1.8	7.8	2.8	15	-3.4	13	2.2	4.6	-0.25	9.3	1.3	20	0.21	4	0.98	0.29	4.9	1.3	7.8	5.9	10	1.6	0.51	6.3	3.1	4.4	0.72	13	2.6	8.1	2.6	3.5	3.6	4.6	6.9	5.1	-4.2	3.6
0.49	0.43	-4.2	8.1	-3.4	7.1	-8.5	9.7	1.9	-5.2	-4.6	-0.86	-4.7	4.7	9.3	8.4	7.2	8	8.2	7.7	4.5	-3.8	0.81	9.2	4.9	15	7	9.6	5.9	11	-0.27	11	6.4	3.5	6.4	9.6	6.1	11	3	9	4.7	4.5	6.5	9.3	1	5.7	-3	9.9	8.9	5.8
0.32	0.63	-8.5	3.6	-5.6	4.3	-20	0.06	-2.1	-2	-9	-3.6	1.8	7.2	-0.82	5.7	3.4	7.6	7.6	7.3	-10	2	-0.63	15	-3.2	23	-1.6	5.8	1.8	9.4	-4.8	8.8	-3.6	-1.3	-0.54	5.8	-3.5	9.2	-5.7	7.6	-3.1	11	2.3	8.1	-5.8	5.3	-7.2	4	-6.2	25
-0.06	0.45	-2.5	2.6	-6.1	0.37	-6.3	-1	0.55	4	-3	1	-0.55	3.4	-2.8	17	-1.3	2	-5.3	1	-1.8	3.9	1.6	14	-3.9	3.3	-5.2	11	-7.1	4.2	-2.3	5.2	-6.2	2.1	-5.7	3.7	-4.7	4.8	-4	3.8	-2.6	1.3	-10	5	-4.6	4.3	-5.4	4.2	-9.6	16
0.15	0.16	-4.2	0.38	-2	2.4	-1.8	-4.3	2.6	0.94	-4.9	-4.2	-3.5	5.6	0.01	12	-5.2	6.2	2.9	5.8	0.63	5.7	3.5	8.5	-2.9	3.5	-6.5	10	-7.6	8	2	1.3	-12	2	-3.9	4.7	-8	9.9	0.06	6.7	0.11	0.75	-0.59	6.7	-6.7	-8.2	-6.8	4.4	1.5	1.5
0.4	0.5	-3.6	-4.4	-7.4	-3.6	-6.3	-1.7	-2.4	-3.4	-5.9	-7.2	-2	3.1	-0.36	5.4	4.9	4.1	3.5	0.98	2.6	7.8	10	12	-6.3	-6.5	-4.2	9	-5	10	-1.6	6.7	-2.9	9.9	-3.2	3.6	-3.3	7.2	1.9	9.7	6.5	6.5	-6	8.2	-2.8	0.13	-8	0.95	-1.1	5.8
0.51	0.04	-7.7	-2.6	-4.7	-3.9	2.4	-1.3	3.7	-5.7	-0.18	-8.8	0.66	-7	-2.3	1.6	1.5	5.6	3.7	5.8	1.7	4.3	7.3	0.89	-1.9	0	-7.2	-2.4	-2.2	3.8	-3.8	-0.11	-12	2.6	1.7	1.8	-0.65	-0.73	-3.1	3.3	-5.7	3.6	-12	-2.5	-11	5.6	-9.9	-4.7	-1.8	-4
-0.05	-0.39	-4.2	-3.5	0.13	-3.2	5	1.8	4.5	0.83	4.3	-0.19	-2.1	-1.8	3.5	3.2	6.1	5.5	2.7	3.2	-2.8	2.8	7.1	5.9	-6.9	2.4	-2.3	-1.2	7.8	-2.3	2.9	-4.3	1.7	-6.9	2.4	-2.8	-1.7	2.5	-1.8	-3.1	-8	6.5	-6.6	-9.1	-4.7	-0.12	-7.8	0.42	-2.8	-3.1
-0.18	-0.1	-6.1	6.4	-4	-0.41	3.7	9.2	-0.53	5.8	0.93	4.7	-4.4	14	10	4.2	11	0.69	4.9	3.9	7.8	9.5	11	5.6	-3.3	8.5	-2.4	2.5	3.8	-3	6	3.7	1.4	-3.6	7.4	-1.6	-0.53	8.7	0.78	1.9	-2	11	-1.5	12	3.5	1.6	-3.5	1.6	4.6	3
0.47	0.6	3.8	0.53	-1.7	2.1	7.9	4.1	-1.1	0.09	1.6	-4.2	-1.9	5.6	2.7	10	1.5	7.1	5.4	1.6	-5.2	3.3	0.52	8.6	0.12	6.2	5.5	8	-0.47	0.58	10	2.6	3.8	-1.4	4.2	-12	7.1	5.5	0.51	-0.45	2.5	8	14	8	5.7	-1.5	1.7	3.8	-0.02	0.34
0.09	0.64	-4.3	11	-8.2	8.6	-2.1	12	-5	4.1	-0.9	8.1	-0.14	13	-1.6	4.7	1.1	2.5	3.5	2.8	-1.6	10	-2.4	9.4	8.5	11	-0.21	0.85	2.5	7.3	2.7	0.89	5.9	3.4	0.22	-1.4	-0.13	6.3	-2.2	2.1	-5.8	8.5	-3.4	7.1	-2.1	-2.2	-4.4	3.3	14	9.4
-0.37	0.49	-7.9	3	-1.9	5.2	0.1	10	-1.8	9.4	-6.1	9	-0.59	8.5	-4.4	5.4	0.39	2.5	1.1	7.1	2.7	-6.2	2.2	10	-2.8	4.7	-1.3	10	-2.1	6.6	-2.8	4	3	9.6	-4.3	1.6	-1.8	5.8	-7.7	9.7	-6.1	11	-0	6.1	-2.7	5.8	-6.1	13	5.1	14
0.39	-0.13	-0.92	5.4	3.4	4.8	4.7	3.8	-2.2	5	2.5	3.3	5.4	9.3	-3.6	0.67	-1	-3.1	0.37	-4.4	1.1	-6.4	-1.2	3.9	0.63	2.1	12	5.3	5.9	7.3	2.9	-11	9.5	6.7	-0.15	-0.68	5.2	5	-3.8	5.6	3.7	10	-1.1	-5.7	4.4	1.3	7	-0.66	15	4
0.04	-0.47	5.4	4.3	3.4	6.3	6.5	2.6	2.8	2.5	8.6	-1.8	4.3	4.7	-7.6	-14	0.47	-7.3	-2.9	-16	3.7	-0.59	-1.2	2.2	4.2	1.1	3.6	-3.1	3.7	0.45	1.6	-7.2	-0.31	10	5	-13	-1.2	-5.2	-1.1	-0.35	-5.2	4.6	-5.3	-6.8	-2.5	-0.7	-4.3	-2.5	11	2
0.18	-0.58	4.4	5	2.8	3.3	3.8	-0.27	3.3	1.5	6.2	-3.9	5.4	-3.6	-1.1	-11	0.25	-13	-4.5	-10	-3.9	-13	-1.5	-8.5	2.7	0.97	7.9	-0.38	2.2	1.1	2.8	-2.9	-2	-0.47	0.62	-8	2.9	-2.6	-6.2	3.8	-3.7	-1.9	-1.7	2	1.1	-0.54	0.99	3	-3.7	-21
0.86	0.78	1.4	9.6	8.5	11	5.3	1.4	-1.8	-0.33	3.8	-0.24	6.4	2.1	0.98	4.9	8.1	-0.32	-8.7	2.7	-8.8	11	7	8.6	5.3	4.3	-4.3	6.2	-0.92	2	-2	2.4	-0.63	-1.6	-0.54	2.7	3	3.8	2	7.5	-0.78	11	-10	-0.28	1.9	0.17	0.7	11	-3.1	11
0.14	-0.75	1.9	1.2	-1.2	6.2	1.4	1.9	3.1	6.4	9.4	3.9	4.4	6.6	-0.75	3.4	0.61	2.7	-3.6	4.4	-5	5.7	1.2	11	-0.02	1.6	0.3	-1.6	0.62	-7	-1.5	0.05	-1.5	-11	-2.2	-6.5	2.9	-1	1.5	14	-2.4	13	-4.5	-8.2	0.65	2.7	9.3	0.75	3.3	0.68
-0.13	-0.45	8.4	-2.3	9	-2.7	5.9	-2.1	2.3	5.6	9	-1.2	5.3	11	-3.5	-0.64	-3.5	2.5	-3.5	-3.2	8.7	0.66	-4.7	-2.1	3.4	0.32	-0.47	-4.6	-3.2	-1.9	2.8	-4.5	-9.6	1.5	2	-5.4	4.2	-5.8	4.2	3.7	-0.83	1.1	0.71	-9.4	5.3	-6.1	5.7	-5.2	4.1	-1.6
-0.04	-0.32	7.6	-0.02	9.6	0.83	15	-5.5	1.4	6.1	11	-2.6	5.3	-2.9	-7.5	0.74	-6.8	2.9	-2.7	-4.2	2.4	-0.9	-3	1.3	3.8	2.5	7.3	2.6	1.6	1.9	-0.61	2.6	5.3	2.6	-0.75	-2.6	7.1	0.76	3.2	-3.3	-7.2	-1.9	-2.1	-0.88	-1.8	3.4	7.2	2.7	12	2.8
-0.52	0.27	6.4	-10	-0.93	2.6	5	-5.1	6.7	0.64	8.8	-4.7	5.9	0.58	-2.9	-5.5	-3.5	-0.46	-4.4	-8.1	-10	6	0.75	7	-4.9	0.79	-2.4	-6.6	7.8	-3.2	4.3	-6	3.4	-5.4	0.96	-8.3	3	0.78	-6	1.1	-8	1.3	2.8	-4.3	-3.5	-1.5	-0.97	2.1	-0.29	-10
0.19	-0.27	2.2	-4.7	4.1	6.3	8.4	-0.16	0.49	2	2.4	-2	3.7	2.3	-3.4	-5.2	-1.4	6	-0.6	-6.1	-7.9	-0.07	6.3	-1.6	8.9	-6.7	0.61	-1.2	6.4	-6.3	3.1	-1.1	-1.6	-5	4	-4.8	3.9	-0.74	-2.7	-0.83	-4.8	5.4	-1	-14	0.82	1	5.3	0.38	8.5	-10
0.08	-0.23	-1.3	0.29	5.6	-3.9	7.8	2.2	0.07	2.3	0.69	1.6	0.47	-1.8	-2.2	1.1	1.9	-2.1	-3	-10	-3.2	3	-3	6.8	2.9	-5.3	0.44	4.8	5.9	-5.8	-3.6	-3.4	0.48	-13	-3	-4.6	5.7	-1.2	-2.2	-1.1	-6.7	3.5	-4.7	-6.3	-1.6	4	-4.1	0.08	12	-11
-0.31	-0.14	1.4	4.2	-0.86	-2.9	3.2	5.1	-1.7	-0.41	5.6	-1.6	1	1.9	-1.4	-3.6	-2	1.2	-2.1	-4.9	-1.8	-1.5	1.7	5.4	-9	-4.1	3.9	-7.1	1.4	-6.2	-1.5	-8.9	1.5	-13	-4.9	-12	3.2	-8.3	-5.2	-1.5	-9.3	-1.5	-4	-6.8	-0.86	0.26	-0.53	-6.5	1.7	-6.5
0.01	-0.07	1.9	3.2	4.6	5.9	2	2.8	1.9	1.8	6.2	-2.1	-0.79	1.1	3	4	-5.2	1.9	-6.4	-7.5	3	-1.4	6.9	2.7	-0.36	-7	-4.6	-5.8	4.8	-13	-2.9	-5.3	2.1	-14	-0.32	-3.1	0.34	-4.5	0.79	6.4	-3.9	3.1	-4.3	-16	-1.6	-2.5	1.2	-0.04	5.6	-4.6
-0.19	-0.39	7.2	1.8	7.3	4.2	8.2	2.3	6.8	3.9	9.3	2.7	3.6	0.71	-4.3	2.5	6.9	-3.1	0.73	-6.5	8.7	5.2	1.1	2.5	-3.6	-0.53	-0.55	-8.6	0.46	-8.5	1.7	-8.1	-0.19	-6.6	1.3	-8.7	1.8	-4.8	6.2	3.9	3	4.4	-3.6	-5.8	-8.1	-3.5	4.8	-5.1	7.4	-3.9
0.15	-0.14	5.2	6	1.1	2.6	4.9	0.32	-1.3	3.4	4.9	0.18	0.83	4.9	5	-1.7	9.8	-3.6	0.14	-0.99	10	1.5	-3.1	5.1	4.2	-7.3	8.4	2.3	1.3	-5.6	6.2	3	6.3	-5.4	1.6	-4.5	1.4	3.3	-2.1	3.7	-0.94	8.2	3.8	-7.9	-0.09	5	7.3	-0.85	7.5	-12
-0.07	0.47	-0.07	3.2	-1.1	-0.15	-2.3	-4.9	-0.08	0.8	1.9	-6.9	2.4	0.67	-3.6	3.8	4.1	6.1	1.1	-2.2	-6.6	9.7	-12	11	7.7	0.14	0.46	3.7	4.4	-2.2	-0.62	3.3	3.9	2	0.6	-4.1	-4	8.2	-0.56	10	2.1	12	-2.4	-4.3	-1.4	6.8	-1.5	6	-3.1	-4.6
-0.16	0.04	6.2	-0.5	1.2	0.98	8.3	-2.1	5.5	1.4	9	-1.4	5.3	2.8	-1.8	4.3	-3.9	-0.21	-3.9	-2.1	-8.7	14	-9.3	6.1	0.88	-1.1	4.2	1.6	4	-0.38	-6	2.6	5.9	1.5	1.2	-3.5	0.73	-0.23	-2.1	2.2	-5.7	7.8	-10	3.2	-1	4.1	5	2.4	5.2	2.8
-0.02	0.6	3.1	-2.5	3	5.2	12	3.8	3.1	2	6	3.4	5	8.1	1.1	5.6	9.6	8.5	2.2	-0.13	8.6	7.2	1.1	6.7	11	10	8	6.4	7.3	1.7	-0.35	8.7	2.8	5.2	7.6	2.2	5.4	9.7	2.7	9.3	-3.9	8.5	0.32	8.4	-0.37	7.7	4.9	4	20	12
0.16	0.59	1.6	9.4	-3.3	10	-2.2	2.1	1.4	2.5	1.9	3.3	2.9	8.7	1.6	3.5	7.1	8.2	-2.1	-0.33	-8.7	11	-2.9	9.4	6.5	10	5	3.7	3.5	1.1	1.4	9.1	1.7	-4.7	-1.1	10	3.1	5.3	0.2	15	-0.91	11	14	5	0.14	13	0.4	0.91	2.6	4.6
0.3	0.19	-2.2	8.6	-6.8	7.5	-8.8	1.7	0.37	3.6	-7.3	3.8	-1.9	11	2.8	-0.02	-6.7	-3.6	-3.2	0.52	0.13	3.7	1.5	2	-4.9	-7	-7.4	-9.1	4.8	-2.1	0.14	5.4	-1.2	-4.8	0.58	-0.21	3.5	-5.9	2.2	5.4	0.44	0.93	5.2	0.42	-2.6	6	-1.3	1	-0.22	-16
0.02	0.69	0.44	8.9	-6.4	3.2	-10	-6.8	-3.5	-1.8	-4.3	-3.4	-1.8	2.7	-4.9	-2.6	2.6	-1	2.5	-2.8	3.5	6.5	4	8.5	-2.9	-0.56	-8.8	5.6	-4.4	3.5	-4.3	13	-0.57	-3	-7.5	2.2	-3.3	7.4	-5.1	4.8	-2.8	2.8	-7.4	6	-4.3	15	-5.3	6.5	-1.2	4.6
0.17	0.34	4.8	-0.49	-0.71	7.6	-2.8	-6.5	-0.42	1.1	4.3	-6.1	-1.6	1.1	-0.56	0.44	4.3	0.39	-0.41	-0.78	7.2	8.9	-6	7.3	1.6	9.9	-2.7	10	-2.5	11	-0.06	7.9	-8.1	-0.15	-0.66	3.3	-2.1	7.8	-3.1	9.3	1.8	-0.44	3.8	-2.3	-6.9	4.8	-4.2	7.9	8.4	13
-0.04	0.07	-1.9	0.44	-2.4	9.2	-1.9	-7	0.92	-8.1	-1.5	-6.7	-3.2	1.9	-6.1	-5.7	-2.9	-2.9	-7.6	-2.8	-1.1	-5.5	-7	-0.08	-1.8	7.4	1.2	11	-4.8	6.8	-1.7	11	-12	-5.7	5	-1.1	-0.65	8.8	-4.2	3.4	4.9	0.67	5	11	-3.6	2.8	-3.1	8.9	-8	11
0.23	0.05	-2.9	3.7	-2.3	6.4	-3.3	-1.1	1.1	0.3	-5	-0.4	-4.4	8.6	-4.6	4.1	1	-11	-5.6	0.56	9.6	3.5	2	7.4	-1.7	3.7	-7.7	-0.44	-6.7	1.5	-3.7	2.1	-5.8	-4.1	-1.2	-2.6	-6.8	2.7	-2.2	7.6	8.4	5.8	-2.8	11	2.5	-3.6	-4.4	3.3	-11	3.2
-0.17	0.36	1.6	1.4	-1.6	6.5	-7	-4.5	-5.7	1	-2.9	-0.77	-3	11	-0.38	-3.3	7.8	-5.1	-1.9	-0.34	16	3.6	-4.2	4.5	-8.4	-6.1	-8.5	0.45	-8.2	-3.3	-3.3	-0.61	-4.8	-6.1	-11	-5.5	-2.4	-1.2	-0.43	6.9	-6.2	2.4	-2.1	-0.6	3.9	4.3	1.2	1.7	-7.4	-14
-0.67	0.65	4.1	3.9	4.7	11	1.1	-4.4	5.8	-1.9	4	-5.4	1.1	-1.2	-6.5	6.3	-5.5	-1.9	2	-3.3	1.9	3.1	-2.4	3.9	-5.3	-0.49	-7.4	7.4	-12	-3.8	-3.5	6.6	-10	-1.8	-3.6	-2.9	-11	4	-0.56	8.4	1.3	9.2	-3.8	3.9	3.1	14	1.3	10	-11	-0.91
-0.21	0.43	5.6	-3.2	0.38	9.7	3.3	0.55	1.5	-1.5	-2	-4.8	-1.9	-3.8	-7.5	3.4	-7.2	-7.1	-2.9	-8	1.6	6.4	-3.6	8	-11	0.98	-4.5	1.7	-10	-7.3	-2.8	-0.62	-6.8	-6.1	-2.2	-4.9	-9.8	0.85	-7.8	8.4	9.4	1.2	-0.04	1.9	0.03	4.2	-0.94	1.4	-13	-7.5
-0.39	0.03	-3.6	0.03	-1.8	12	-3.7	9.3	-0.57	1.1	-3	-1.3	-4.7	2.1	4.1	2	-6.1	1.8	3.2	-7	-8	12	-3.7	11	-3.9	-7	-6.6	3.3	-8.3	-8.5	-4.3	2.1	-9.3	-3.6	-5.2	-3.4	-3.5	4.6	-2.1	1.6	4.7	0.12	-5.5	-2.5	0.01	-2.2	1.5	1.3	-7	-2.7
-0.65	-0.2	2.5	7.9	-2.5	8.8	-4.3	8.2	-1.6	5.3	-2.1	4.5	-1.6	9.9	6	2.7	-1.1	4.7	1	-5.1	-8	4.5	3.1	6	-1.7	0.35	-6.4	-0.71	-4.3	1.3	-3.7	0.97	-7.5	-4.3	-6.1	1.4	-2.8	-0.02	1.2	3.5	3	0.28	-5.8	12	2	3.9	-0.53	0.5	-7.3	-5.1
-0.02	0.56	4.9	-0.28	-0.31	-3.5	-4.7	-5.7	-1.2	-1.6	-3.8	-0.72	-4	-1.4	0.99	-2.3	2.9	3.1	-0.22	-4.4	-2.6	6.1	-2	7	1.5	-6.3	7.8	1.9	3.1	2.9	-4.4	0	6.8	-4.1	-0.55	5.5	4.8	5.4	2.9	5.4	0.68	9.2	-4.2	6	-1.1	1.1	-3.3	2.7	7.4	3.4
-0.11	0.92	8.7	-6.7	2	-0.5	-5.4	-5.6	2.3	-4.5	3.8	-8.1	-0.27	-4.9	-0.11	2.2	2.5	5	1.5	-1.5	7.1	8.8	-2.3	1.7	6.4	6.8	1.2	8.5	5.9	1.9	-2.3	1.1	10	-3.7	6.3	-4.7	3.7	4.2	-3.3	0.3	-5.6	6.8	-4.3	4.2	-3.5	3.4	3.4	2.6	12	8.2
0.43	-0.56	4.3	-7.6	5	-4.1	-8.2	-1.1	-2	-2.9	-0.73	-6.7	-3	-2.8	-0.43	-8.3	1.1	5	1.4	-3.6	-6.5	3.1	-2.2	2.8	8.2	4.2	10	2	2.9	-0	13	-0.52	6.1	-2.9	11	-2.7	7.3	3.2	5.7	-9	8.6	2.9	11	-2.4	9.6	3.6	10	0.95	8	-3.4
-0.19	-0.61	0.15	-4.2	-1.7	-0.75	-0.67	-0.67	2.3	-0.05	1.6	-1.8	-0.61	1	6.3	-10	0.79	-1.5	6.2	-1.9	-6.2	-8.1	-9.9	3	8.3	-0.28	4.8	-8.4	4.1	-0.21	1.4	-4.8	6.7	-8.5	4.3	11	5.2	-2.4	4.2	3.4	12	8.7	-0.34	-12	-1.3	-5.6	4.5	-8.9	3.1	-12
0.03	-0.18	6.6	-2.1	-1.7	-5.8	3.1	-6.7	2.6	-3.5	1.6	-7.7	-0.11	1.1	-7.1	-4.7	-0.97	-4.5	-1.5	-5.5	-0.97	0.96	-1.7	9	3.8	-0.6	-3.6	0.26	2.3	-2.7	7.8	5	-2.1	-2.6	3.6	-4.3	1.5	-0.56	2.2	-0.34	8.8	-2.2	-4.8	-2.3	2.6	0.37	-1.2	-2.1	7.8	-6.9
-0.29	0.59	8.5	-3.6	3.1	-9.8	13	-10	1.9	-1.2	3.4	-8.3	0.71	-1.8	-11	0.59	-0.79	-0.19	-8.7	-1.8	4.4	6.3	-6.7	0.99	0.78	-2.6	0.52	-0.02	6	-6.5	1.2	10	3.3	-8	4.3	-0.72	3.8	5.4	0.42	4.4	0.69	12	-9.7	12	-2.8	8.5	2.3	-1.1	-1	-1.1
-0.36	0.13	2.3	-2.9	-0.56	0	6	0.2	-4.3	2.5	3.4	-1.3	3.2	-0.32	-1.4	-0.31	-1.4	-1.2	0.97	-4.7	-1.9	2.9	-2.5	5.9	-0	-0.16	1.3	0.46	2.2	0.51	-8.6	-0.05	-1.1	-2.6	0.08	1.1	3.2	1.2	-1.9	0.02	-4.3	0.06	-2.1	-3.2	-3.1	2.5	0.8	1.7	3	0.97
-0.7	0.15	-2.2	-3	-6.5	3.4	-7.6	-0.58	-3	3.3	-6.4	4.2	-11	4.4	-2.6	-4.3	-4.6	0.76	-2.3	1.3	2.3	-8.3	3	1.5	-8.8	-12	-3	6.1	-5	-5.3	-3.9	5.5	-2.6	-7.5	-2.5	-2.2	1.6	4.2	-2.6	-1.2	-7.2	3.6	8	-3.1	-2.5	2.6	0.94	9.7	3	-2.5
0.13	-0.78	-11	-0.89	-9.1	0.91	-13	-4.3	-6.2	4.3	-12	-5.4	-3.8	4.4	-13	-5.7	2.5	-9	-5.1	-0.83	0.28	3.1	-3.6	6.5	-8.8	-13	-8.4	2.3	-8.4	-7.9	-1.1	0.84	-6.7	-8.1	-7.4	-3.9	-5.1	-2.5	-1.2	0.82	0.78	-0.03	1.6	1.8	-0.57	1.2	-3.5	1.1	-12	-13
0.08	0.11	1.2	-1.8	0.84	2.1	-10	-12	-1.5	1.2	-3.3	-5.6	-6.6	-1.9	-2.2	-2.4	-6.9	-4.4	2.3	-4.8	-2.3	2.9	-4.5	1.3	-10	-7	-6.8	3.4	-11	-4.7	-4.7	3.1	-8.4	1.4	-9.1	-12	-4.6	-1.8	-2.9	-6.1	5.3	0.99	-7.4	2.9	-1.6	2.2	0.85	0.9	-13	4.6
-0.68	0.2	5.4	-6.1	7.8	-7.4	5.1	-14	0.15	-1.9	4.7	-11	-1.8	-1.8	0.08	1.1	-8.6	-7	-3.8	-3.1	3.4	8.4	-5.5	2.9	-8.4	2.3	-1	2.8	-6	0.67	-2.1	0.39	0.57	3.2	-11	-6.7	-8	-1.7	-5.7	0.7	0.13	-1.1	1.3	-1.3	-2.9	1.3	4.2	-9	-6.8	-2.1
-0.48	-0.38	0.64	-9	3.2	-1.7	1.8	-4.4	-0.05	-0.75	3.6	-11	-4.7	-2.2	-0.72	-6	-7.4	1.5	-1.9	7.4	-4.5	-1.9	-4.3	-1.8	-11	0.39	1.7	-2.6	-0.18	2.3	-4.8	1.3	6.1	3.8	-9.5	-0.74	-2	-0.82	-13	1.6	0.67	3.4	15	6.9	-3.5	2.9	8.6	-4.7	-1.3	2.3
0.13	-0.43	0.2	-11	0.04	-3.8	4.8	-4.6	-1.7	-2.1	2.6	-10	-3.2	-0.55	-0.61	-1.1	-4.6	3	0.88	-5.1	1.8	2.1	-1.1	1.1	-2.2	6.2	1.3	3.1	-1.5	4.5	0.68	4.3	1.5	3.2	-6.1	4.2	0.06	7.4	-4.3	2.8	8.2	1.9	17	5	1.5	3.4	1.3	-0.85	0.98	3.3
-0.32	-0.2	-4.4	-4.4	0.95	-9.3	-6.7	-7.6	-3.4	1.4	-4.7	-9.6	-2.2	2.9	0.39	3.8	-4	3.3	-2.7	1.6	4.3	0.28	-2.4	2.4	0.83	0.56	-9.3	3.3	-6.3	5	-1	1.9	-5.4	7.1	-7.2	-0.35	-7.6	3.1	3.1	-5.1	3.2	-7	7.3	11	-1.9	1.9	-4.6	1.3	-10	5.8
-0	0.58	-1.5	-5.3	2	-0.78	-4	-9.4	-1.6	1.9	-1.5	-5.5	-2.7	2.4	0.32	5.9	-2.4	6.1	-5.9	5.4	5.7	8.9	-3.4	6.6	4.3	5.6	-8	8.8	-6.9	5.9	-5	7.5	1.8	11	-3.7	-2.8	-5.1	6	-1.1	6.4	1.5	5.2	-3.9	19	0.25	5.5	2	3	-9.4	11
-0.2	0.7	3.4	-5.4	7.9	2.1	8.5	0.9	1.1	-3.6	-4.1	-2.8	-2.5	3.4	-2.5	3.3	-1.1	8.8	-2.5	8.9	-1.9	11	-1.6	6.8	-6.7	5.6	-1.8	-0.03	-5.6	11	-3.6	2.6	5.8	19	-5	3.5	-6.8	8.7	-4.5	6.8	5.3	0.68	-0.8	9.7	11	1.9	-0.16	-0.12	-11	24
-0.4	0.39	0.76	-0.41	9.1	12	6	6.9	2.4	3.6	-2.7	2.8	-0.01	9.6	6.8	9.9	2.4	6.2	4.6	9.9	-1.7	2.9	7.8	0.58	-4.1	8.6	0.58	4.2	-7.1	13	-2.2	11	1.2	12	-4.3	5.3	-3.9	12	-5.8	3.8	15	3.4	0.96	2.1	3.7	1.2	-1.9	13	-9.6	26
-0.52	0.9	2.2	8.4	7.1	10	7.6	14	2.5	16	2.6	11	0.99	19	-2.1	8	-6.5	9	-1.3	4.1	11	12	2.8	-2.1	3.1	12	11	4.6	-5.1	13	3.5	11	4.7	13	-0.31	10	-3.4	8.9	1.4	4.3	6.5	-2.5	12	6	-2.3	3.2	2.6	4.6	-4	13
0.17	0.16	4.4	9.2	-1	5.1	9.1	1.2	4.4	8.9	10	7.3	-0.37	12	-3.2	7.5	-2.5	12	-5.3	5	7.2	11	-3.5	8.6	-1.4	7.5	3.1	7.6	-2.7	11	3.2	3.9	-5.7	1.2	-2.5	7.5	-4.8	5.5	-0.64	10	0.2	0.76	2.6	2.3	-3.1	3.1	3	4.5	-8.7	11
0.24	0.22	5.3	0.65	1.9	-8.2	5	-14	1.7	4.8	7.3	2.5	3.1	4.2	0.91	-1.8	-2	-0.8	-7.8	-2.4	6.7	1.2	-4	3.3	12	-2.6	7	5.1	8.7	-2.2	4.1	8.2	8.5	-4.5	5	-2.7	9.7	1.9	2.8	4.5	7.1	3.9	3	7.5	7.3	2.5	13	4.3	7.3	2.1
0.04	0.11	1.3	-5	6	-5.8	9.2	-18	-0.47	-5.7	4	-10	2.1	-1.3	-3.6	10	0.79	2.4	-6.1	6.4	3.1	2.8	2.7	3.5	8.2	-4.2	0.48	10	7.2	-1.1	-4.1	3.3	5.4	-8.1	4.1	-2.5	4.8	5.4	-0.5	1.9	2.9	0.11	-10	7.9	-3.1	6.2	2.2	1.6	10	2.8
0.14	0.09	1.7	-3.5	5.2	3.3	10	-2.4	3	0.43	2.6	-4.8	2.6	-1.6	-8	5.5	2.3	0.65	-2.9	7.9	0.83	1.4	4.5	4.8	3.6	7.7	5.1	4.3	8.9	9.2	-1.8	4.3	6.9	-3	8.1	-0.15	6.3	4.4	0.96	3	2.3	-3.9	1.8	4.9	-0.21	5.3	3.1	-1.5	13	6.7
0.46	-0.45	9	1.6	1.6	3.8	-0.86	-6.1	2.1	4	10	1.7	-0.87	3.7	-1.9	7.9	-1.9	5.8	0.18	3.1	-3.5	9.7	2.9	3.9	5.2	2	8.1	7.3	4.7	8.8	7.5	4.1	-3.1	12	2.6	1.7	4.5	2.1	-3.5	-2.2	0.04	-7.2	9.2	2.9	3.7	1.2	4.2	0.25	9.9	7
0.12	-0.21	0.76	0.34	-2.8	3.6	-14	8.3	-0.09	6.8	-6.3	5.8	0.44	8.5	-10	6.3	-3.9	-4.7	2.9	3.9	1.4	6.7	-8.2	7	1.3	-4.8	3.9	13	-2.9	-2.4	2.1	-0.27	0.85	1.6	2.3	3.7	6.8	7.1	0.41	-3.4	-0.86	3	-4	16	3.7	1.9	4.3	-4.7	5.6	13
0.3	-0.87	-2.3	-0.9	-2.2	1.4	-5.1	-4.6	-2.5	2.4	-2.6	-1.7	-2	13	-4.2	0.86	-4.5	3	-4.8	3.7	-8.2	-18	-3.4	-15	4.7	-4.4	-5	26	-0.36	4.7	2.7	16	-3.8	1.8	0.07	0.83	6.4	24	0.43	6	4.8	2.2	-6.5	31	2.5	15	2	19	2.3	9.5
-0.12	-3.7	2	-25	5.9	-38	2.6	-15	1.1	-26	2.3	-18	-1.4	-26	-5.5	-97	-6.5	-83	-3.6	-82	-3.4	-82	3.4	-1.1e+02	2	-87	3.2	-80	4.5	-1.1e+02	1.8	-1e+02	-2.7	-82	6.5	-83	-0.43	-97	-0.41	-1.2e+02	-3.7	-90	-6.2	-79	-0.07	-84	-0.51	-1.1e+02	0.97	-67
-0.61	0.36	3.5	19	1.1	8.2	-1.2	20	3.5	4	3.9	8.4	0.28	6.6	-6.5	-5.5	1.2	-3.8	0.26	-18	1.5	-13	-4.2	-18	0.69	-3.5	1.9	-24	3.6	-20	2.1	-24	-5.7	-1.6	4.6	-45	-0.65	-30	1.8	-51	-2	-20	8.8	-28	3.2	-21	1.5	-32	11	-20
0.05	-0.84	2.2	-2.2	1.4	-13	-8.7	-8.7	-3.2	-12	-9.3	-2.9	-6.7	-20	0.72	7.3	-2.9	-1.3	-0.71	-5.8	-5.6	-42	-3.7	-23	-1	4.4	-0.44	-13	-7.1	26	6.3	5.8	-14	20	0.26	-13	-1.4	7.8	2.6	8.2	7.6	-43	11	-8.4	4.5	-8.2	1	27	-0.48	-13
0.14	1.5	-3.3	9	1.9	20	-0.24	26	-2.8	11	-7.3	25	-5.8	-0.46	-4.7	53	2	40	-2.3	49	-0.19	13	3.8	25	-12	47	-1.9	27	-12	28	4.3	17	-10	32	-6	31	-1.6	18	2.5	33	11	27	0.39	35	4.1	32	1.1	21	-17	62
-0.06	-0.73	-1.8	-6.3	2.6	-10	4.8	-2.9	-0.18	5	-0.16	4.5	-2.6	4.6	0.35	-6.8	-0.72	-17	-3.7	-7.1	-1.8	-26	0.46	-13	-9	-3.1	-8.8	-16	-5.5	-15	0.32	-15	-3.6	0.47	-6	-12	-1.5	-20	3.9	-7.6	8.3	-12	-4.7	-13	3.5	-14	1.6	-10	-14	-17
-0.58	-0.31	0.95	6	-3.3	-4.7	2.9	-7.5	-0.94	2.7	1.5	8.4	-2.8	1.7	-7	8.2	-6.8	3	-7.5	7.8	-4.1	-12	-1.3	-15	2	-5.2	-8	1.1	-3.4	-2.2	-2.6	6	-3.5	12	-0	12	0.43	0.34	0.73	-2.5	-2.9	-6.1	-8.3	-4.3	3.8	5.9	1.2	9.4	-8	-2.7
-0.23	-0.24	6.6	-5.8	1.2	-9.6	5.6	-16	0.31	-4.2	5.3	-5.9	-3.6	-9.9	-1.7	-1.5	-1.7	-0.61	-5.2	15	0.53	-3.8	0.1	-11	-0.19	-6.5	1.6	-2.6	-2.5	-0.53	-0.76	6.6	-0.72	11	-0.87	9.2	5.6	-0.71	1.3	0.55	-5.2	-5.3	13	-5.8	-2.3	8.2	-1.6	7.1	0.14	-13
-0.21	0.55	-3.4	-9.6	2.9	-6.1	0.8	-4	2.3	-10	-4	-8.9	-3.3	-6.9	0.48	21	-2.2	19	3.7	27	2	12	6.7	1.3	-0.19	11	12	14	-0.87	7.9	6	8.7	-0.43	9.7	-1.3	14	9.6	18	6.7	12	4.7	1.3	15	17	10	7.8	11	12	2.3	4.6
-0.09	-0.52	-2.4	4.6	-4	8	-1.6	14	0.92	1.9	-2.4	14	-0.73	6.2	-3.2	8.7	6.3	12	-1	17	8	6.3	2.4	3.4	-3.9	8.5	-0.27	3.2	2.6	17	-4.2	-2.8	4	14	1.3	23	-0.86	0.55	2.1	-2.9	-3.5	-7.9	-0.81	4.1	1.1	-12	-0.97	2.5	0.38	-8.4
0.4	0.01	2.8	4	-6.6	0.73	-1.1	-0.09	-1.1	0.9	-4.8	6.7	-4.9	5.1	-1.3	1.9	-0.45	2.5	-2.1	6.6	-5.1	4.9	4.2	1	-4.3	3	-4.3	4.2	-2.5	9.8	0.13	-5.8	-7.8	11	1.4	13	-0.89	3	4.9	-3.4	3.4	-8.3	4.6	-0.83	4.8	-9.2	0.23	5.3	-6.4	2.9
-0.05	-0.37	-1.6	1.9	-3.9	0.6	4.6	1.3	-4.9	-1.6	0.37	9.2	-3.1	0.45	1.8	-6.3	-2.6	3.6	0.27	15	5.9	-6.2	-2.7	-1.3	0.38	5.1	-5.7	8.7	3.5	12	5.7	0.66	2.1	10	-1.2	22	-1.5	15	8.8	5.2	7.4	-6.5	-1.2	4.1	9.8	2.6	6.7	12	2.7	0.95
-0.1	-0.2	-0.19	-2.6	1.1	-0.82	-1.8	8.1	-5.2	1.3	-3.3	8.1	0.97	-2.3	1.4	2	-3.9	-0.06	1.6	7.6	1.8	-7.3	1.2	-7.4	3.2	4.6	2	-3.1	0.37	9.8	2.4	1.9	-7	7.6	1.9	13	1.7	6.8	7.5	3.3	5.6	-9.4	2.6	0.67	3.9	-1.9	2.9	3.4	-2	-1.6
0.32	-0.31	1.1	1.7	-0.27	-3.7	4.4	7.9	-2.4	1.7	1.5	7.5	-3.2	2.1	-2.1	0.91	-0.7	-1	-2.9	12	7.1	-2.1	-3	3	-2.9	4.6	-4.8	-0.1	-3.3	10	-2.3	-4.4	-4.5	5.4	1.3	17	-1.1	-3.1	-3	-0.61	-5.9	-5.8	4.3	-2.2	-5.5	-2.3	-0.86	-1.9	-3.9	-5.3
-0.08	-0.27	3.2	5.1	4.2	-11	7.5	1.3	1.8	1.6	4.9	3.8	3.4	-0.35	-2.1	-0.84	-8.1	-2.3	-3	13	-4	-7.8	-2.9	0.02	-2.4	-3.6	-4.2	-10	3.3	4.1	-9.6	-4.8	-3	14	1.9	14	-3.5	-5.8	-2.1	-7.1	-2.6	-5.8	-3.1	-1.3	-7.4	-9	1.8	-7.5	-2.5	-17
-0.38	0.33	9	-2.7	0.62	-4.1	8.7	-3.3	3.4	-8.6	8.5	-3	0.55	-10	-4.3	-11	-3.4	1.1	-0.41	8	-2.5	3.4	3.1	0.33	0.14	-9	4.2	-5.2	1.5	1.1	6.2	0.77	5	6.5	2.2	4.9	2.9	-0.49	-2	-12	1.3	-8.5	7.3	5.6	3.3	-6.2	0.49	-3.4	-0.23	-9
0.12	-0.24	-0.58	-2.4	-1.9	-3	10	-2.2	1.4	-3.4	5.9	0.82	-6	-3.8	-1	-6.4	-6.7	4.7	-1.8	9.5	-2.4	-9	-2.5	-5.4	3.3	-3	7.7	-2.7	1.7	4	6.1	-3.5	4.3	5.6	-3.7	11	8.1	-6.1	-1.9	-8.4	8.7	-11	0.04	1.6	11	-13	7.4	0.62	-0.49	-3.5
0.07	0	-8.9	2.5	1.9	-2	-3.7	3.1	0.4	-1.6	-3.6	4.3	6.5	-5.7	3.3	2.3	-2.8	6.9	3.3	3.7	-0.82	0.55	-8	-5.8	2.8	3	-8.3	-10	-4.2	8	-8.1	-3	0.77	14	-5.4	6.4	-6.8	-7.1	3.4	-12	-3.8	-7	1.1	0.23	-4.4	-12	-1.3	-8.9	-14	-7.2
0.56	0.47	-1.1	3	1.4	-6.1	6.7	-0.11	4.3	-5.5	-2.7	-4.6	2.2	-5.2	4.9	0.64	4.5	8.2	6.6	8.6	-0.54	8.7	1.8	-1	7	6.8	9.4	-3	-0.02	16	0.12	-2	14	12	2.5	17	0.28	1.4	5.4	-4.2	-1.2	-4.8	4.3	0.18	-5.8	-1.7	0.9	-1.8	4.4	7.5
-0.26	0.47	-2.7	0.42	6.3	-0.99	-1.6	6.4	7.7	-4.1	2.2	2.6	6.2	-5.3	2.6	-2.8	-2.4	14	12	12	-1.5	5.2	5.5	-8.9	1.4	-2.1	2.4	-4	-1.3	11	0.03	3.4	-0.57	16	-0.61	14	-1.9	4.5	-1.1	-4.8	-5.9	-2.9	-0.43	3.8	-2.9	-4	-5.2	4.9	0.78	23
0.51	-0.25	0.08	1.8	7.3	4.2	3.6	13	2.9	4.8	4.3	4.5	1.7	1	10	2.8	6.8	7.6	8.8	1.4	-2.5	5.6	2.3	-2.8	-3.2	2.5	1.7	1.8	-4.4	12	6.1	1.2	-4.9	8.9	-2.8	17	-2.7	8.6	-2.8	-1.1	3.8	-0.38	8	-4.3	-3.6	-0.63	-0.33	2.1	-9.7	1.6
0.75	-0.2	-0.74	4.9	0.81	2.3	-4.3	12	-2.2	0.49	-9.4	2.3	1.1	-2.3	14	1.4	-2.3	12	9.9	-0.75	1.8	-3	7	-2.1	5.3	-1.2	-2.1	-5.2	3.1	4.9	-0.78	-1.1	6.3	6.9	5.7	9.9	1.5	-0.7	8.2	-0.59	-5.3	2.4	1.9	-8.8	-0.23	-3	5.5	-2.7	-7.6	-6.1
0.29	-0.15	-0.3	5.5	-3.8	2.4	4.6	4.4	-4.7	2.1	-3.8	4.3	-1	-3.2	2.8	7.7	-0.37	7.8	4.7	9.7	1.7	2.8	6.1	-2.1	-5.1	2	0.29	-3	-0.37	12	-4.4	3.4	4	9.5	-1.5	19	-2.2	3.2	-2.4	-3	-11	3	8.7	-1.8	-1.8	-1.3	-7.2	0.77	2.2	6.4
0.21	0.29	-6.6	2.9	-1	-3.5	-6.9	1.6	-3.9	4.1	-2.8	7.3	-3	-3.7	-0.03	8	-0.59	11	0.63	5.9	-6.9	6	2.8	1.7	2.7	6	3.3	4	0.04	15	-3.9	-1.9	2.6	13	-1.9	19	-3	6	-5.1	3.6	1.2	3.5	6.7	2	-3.5	-0.97	-2.9	-2.3	3	2.6
0.34	0.48	-7.1	2	-4.3	1.3	-7.6	0.5	-3.6	4.3	-11	2.7	-1.3	4.9	3.1	3.5	6.9	-0.2	2.7	0.79	-8.2	11	0.77	2.8	1.8	6.1	-5.5	-4.8	11	18	-12	0.99	18	8.4	-0.15	14	-10	0.15	0.39	4.8	-12	-1.4	-4.3	-9.2	-9.9	3.2	-14	3.4	-1.6	-15
0.23	0.32	-7.5	6	-6.9	12	-3.7	10	-0.59	7	-4.8	2.3	5.4	8	6.6	2.4	3.7	7.4	7.9	7.2	0.84	1.3	3.1	-4.3	-7.7	7.5	-1.1	10	4.5	6.5	-4.3	11	16	0.55	-2.4	-4.2	-7.7	10	0.78	5.6	-6.4	12	7.1	9.7	-5	9.8	-12	18	-8.2	6
0.34	-0.15	-7.3	2.5	-6.5	4.9	-2.4	7.1	-6.4	4.4	-12	9.5	-5.9	-4.1	0.65	-1	4.3	13	5.1	7	4.8	8.9	4.5	-0.04	-5.3	-0.11	3.9	8	5.4	-1.2	-1.1	7.3	12	7.5	-2.1	5.9	3.3	7.1	-1.6	3.8	-1.5	12	8.3	13	-1.5	5.8	-6	12	0.45	14
0.16	0.06	-1.4	-6.5	2.6	-0.21	-7.5	0.97	-4.7	-0.67	-5.4	-3.9	-2.2	-12	-3.5	0.58	-2.4	-1.2	3.5	-2.5	5.1	-8.9	5.4	-5.7	-0.54	-7.3	-0.99	1.6	5.3	-2.4	-5.4	2	5.1	-7.8	-0.24	-4.6	-2.1	-1.4	-5.7	-4.9	-1.4	3.1	-1.3	3.6	-7.5	-0.75	-7.2	-1.4	-0.29	3.2
-0.18	-0.25	4	-9.5	0.19	-5.1	-2.9	-3.3	-0.15	-5.1	0.92	-7.9	2.9	-9.1	8.4	-1.7	-4.2	-10	3	-9.2	-8.7	-1.5	0.25	-2.9	-4.7	-12	-4.3	-7.6	1.2	-7.3	-2.4	-3	0.39	-14	7.4	-2.6	-4.6	-8	-3	-5.9	-9	2	-8.8	-1.9	-11	-1.9	-4.3	-8.6	-1.2	-7.1
0.32	-0.48	-4.9	-4	1.6	-7.8	4.5	-3.1	-4.3	-4.7	3.8	-6.1	-4.8	-11	11	-1.9	3.8	0.25	6.8	-2.5	-10	2.3	1.9	-7.1	-2.9	-6.2	6.2	-6.6	-0.09	-2.2	2.6	-11	-1.6	-8.9	6.7	3.5	1.1	-12	0.04	-7.8	-7.4	-7.9	8.4	-0.59	-1.4	-12	4	-15	-6.1	-6.9
0.73	0.3	-8.5	-9.9	-0.86	-6.8	-4.3	-12	-3.3	-9.6	-0.56	-9.3	-8	-16	11	-1	1.7	-1.1	2.8	0.68	-4.3	-2.3	2.1	-0.54	3.3	-4	5.8	-8	-1.5	3.8	4.3	-1.4	-3.1	-1.2	5.3	0.56	0.92	1.1	1	-14	4.9	-7.2	2.5	3.5	10	-9.4	1.1	-3.4	-2.8	5.3
0.11	0.05	-5.3	-8.4	2.9	-13	-6.1	-8.9	1.1	-7.3	-2.7	-9.3	-0.45	-14	4.8	0.74	0.94	-1.7	0.54	6.6	0.64	6.8	3.6	-2.6	-7.6	-8	-4.2	-11	-5.5	-0.04	1.6	-6.2	-3.8	-1.9	0.26	-1.5	-2.7	-11	-1.3	-14	1.8	-9.8	-15	-4.2	-0.38	-15	-2.8	-12	-16	0.12
0.53	-0.21	4.3	-9	3.6	-9.2	-3.6	-12	-1.2	-6.2	1.9	-8.3	0.74	-12	6.3	3.3	5.3	4.7	1.7	5.9	1.6	-4.4	3.1	-0.03	-3.2	-7.7	-5.1	-3.7	-3.4	-1.6	-2.2	-2	-1.6	0.04	2.3	-1.4	-2.5	-11	2.2	-8.3	0.96	-3.3	-13	3.4	-1.5	-7.6	-0.25	-14	-12	4.5
0.02	0.28	5	-3.3	0.54	-1.8	-0.69	-2.5	1.1	-4.9	-1.9	-0.85	-2.7	-12	9.7	7.7	7.4	4.3	3.6	10	-3.4	-0.08	0.52	-2.8	-4.6	-7.5	1.4	-0.08	5.1	-2.3	-1.8	-1.1	7.3	-2.9	5.7	2.8	1.7	-5.7	1.8	-3.7	-2.5	-0.91	-9.5	3.5	3.2	-5.6	0.74	-7.5	-4.9	-2.3
-0.43	0.27	-6.3	0.09	-1.1	-0.9	-7.5	-1.7	4.2	-4.3	-0.47	2.6	-4.1	-4.4	4.4	1.5	11	5.1	3.4	6.5	7.2	17	1.7	-0.62	2.7	3.2	4.3	9.9	1.8	2.5	4.7	6.5	6.2	-1.8	5.9	2.6	11	7.1	-0.43	2.2	-4.2	6.8	-0	6	0.38	1.4	3.1	2.7	7.7	14
0.37	0.75	-2.8	9.7	-2.3	11	-8.5	9.9	4.7	9.4	0.07	10	2	16	-1.1	11	-5.8	6.8	-2.5	13	2.4	15	8.4	2.4	-11	5.7	5.8	12	-3.6	10	1.7	9.4	1	4	1.2	6.9	4.7	15	2.4	9.2	-3.3	5.6	0.62	8.4	2.8	5.5	4.7	10	-8.8	7.9
0.44	0.11	-7	-0.83	-6.1	-0.34	-2.6	-3.1	6.8	-1.2	-1.9	-1.8	-3.3	4.6	-0	11	-2.7	5.9	4.3	16	-5.7	24	1.2	4.6	-8.8	0.66	-0.34	14	-4.5	9	9.4	5.7	-12	11	-7.1	15	3	6.7	2.9	10	4.5	0.22	-4.8	21	7.9	3.2	0.85	4.4	-10	21
0.02	0.36	-11	-4.2	-5.1	-8.5	-4.5	-11	0.81	-2.9	-6	-4	-5.5	-1.2	1.8	11	0.49	2.6	4.5	14	-0.56	5.7	-3.9	0.32	-7.5	1.9	-11	11	-4.4	4.1	5.3	3.8	-4.9	1.3	-9	9.4	-0.05	10	-1.5	3.9	1.6	4.7	-7.1	17	4.4	-3.6	-5	5.2	-2	8.8
-0.24	0.48	-14	-5.7	-11	-1.6	-16	-4.7	-6.8	0.21	-15	-4.7	-6.2	-2.3	-0.44	14	5.4	15	-2.4	14	6.2	12	2.1	6.7	-9.3	4.9	-1.2	-2.8	-5.3	12	1.4	-2.9	-9.4	9	-7.1	28	-12	1.3	-2.7	14	-1.9	2.5	0.54	9.6	-4.2	-2.6	-14	-6.9	3	0.31
-0.75	0.48	-9.8	-2.7	-4.9	2.5	-15	-3.3	-2.1	1.5	-7.3	-1.1	-4.2	6	1.1	12	2.8	5.8	0.15	7.2	5.1	12	0.84	8.8	-8	9.9	-8.4	1.1	-4.5	17	0.1	0.74	-15	12	-8.7	31	-7.1	0.3	3.9	7.2	6.9	0.05	-4.1	4.3	-0.6	0.73	-10	3.6	-6.5	-1.1
-0.71	1	-4.5	5.7	-6.5	3.8	-9.1	-12	2.2	0.44	-0.02	-0.91	-0.93	2.3	-0.68	4.9	1.7	6.9	1.2	16	-3.3	17	-1.4	5.3	-3	3	-13	8.9	-4.8	11	-5.2	8.8	-6.7	5.7	-4.1	12	-2.3	11	4.6	10	-1.5	9.1	-7.2	14	-3.6	7.7	-7.5	8.6	-4.1	9.6
-0.18	0.32	-4	-1.3	-2.8	4.6	-1.9	-6.3	-6.2	2.3	-5.5	0.49	-3.4	3.2	1.1	-1.8	-2.2	14	0.31	8.8	0.49	10	-5	4.3	-1.8	1.3	-2.6	4.4	2.5	5	-5.6	6.7	2.4	-1.2	2.1	10	2.5	3.5	1.2	6.2	3	7.3	-2.8	8.7	1.5	2.9	-0.82	8.6	2.1	16
-0.68	0.07	-5.2	0.66	0.38	-0.42	-0.84	-1.9	0.11	5.8	-2.7	2.4	2.6	5.3	-0.55	2.4	-6	2.7	-0.29	9.3	-8.2	2.8	-5.7	-13	0.16	-0.17	-4.3	0.78	0.66	4.4	-0.93	-0.21	1.3	-4.5	1.4	8.8	-2.7	-3	6	-0.9	6.3	4.2	-4.1	-0.11	9.8	-0.08	-5.4	5	12	-2.5
-0.7	0.65	3.8	0.58	7	3.6	7.5	-6.9	3.5	-0.38	5	-5	7.1	4.7	-4.1	8.9	0.33	-2.6	-1.8	7.8	0.65	3.5	-1.8	0.82	10	2.5	-0.72	6.6	4.5	4.8	0.86	-4.8	3.8	-2.3	3.5	9.8	0.51	3.6	4.5	-0.27	14	5.3	1.6	1.2	5.4	-4.3	-2.2	-0.32	20	-2.1
-0.31	0.1	1.9	7.2	10	10	6	8	-0.43	-1.2	1.3	6.7	4.4	5.8	4.2	2.7	1.1	9.3	3.7	15	6.6	7.5	4.6	1.6	1.4	-0.8	2.2	2.5	-0.02	7.7	7.6	-2	-7.2	7.9	6.1	17	2.9	-2.7	8.9	0.51	11	-3.2	4.1	11	3	-4.8	3.4	-2.2	-2.2	5.5
0.28	0.27	-1.3	7.3	6.7	14	1.5	2.4	2.6	0.87	0.82	8.5	3.5	8.8	0.51	0.31	-3.7	0.38	3.8	12	6.6	-2.3	8.9	-1.2	6.1	-0.02	1.1	3.7	-1.4	5.4	8.6	-2.5	-2.9	0.92	6.4	6.3	-1.9	-3.2	13	-1.5	5.3	-5.5	-4.6	1.4	8.4	-7.9	4.1	-2.2	-0.83	-8.7
0.01	0.25	3.3	2.8	4.5	12	9.6	10	8.2	-0.41	6.1	2.8	11	11	-0.26	3.3	4.3	4.6	-2.2	7	9.5	5.8	2.9	3.5	4.7	5.5	-3.2	1.8	5.5	5.7	2.8	-3.5	6.8	3.1	2.6	5.5	2.3	0.31	7.6	0.3	2.7	-7	-4.5	9.3	8.7	-7.8	1	-2.4	6.3	-0.04
-0.26	-0.16	1.5	7	5.1	10	9.7	4.5	1.9	-2.5	7.1	1.3	4.9	6.9	2.4	8.2	-3.5	4.1	-0.77	-3.4	-3.6	7.9	0.82	4.3	3	-2.3	0.16	-4.3	9	-1.5	-4.9	-0.72	11	-0.5	7.8	5.5	1.6	-6.3	1.1	-0.6	-0.88	-8	-1.7	2.6	0.58	-3.3	2.4	-7.3	2.4	1.4
-0.38	0.71	4.9	1.5	7.3	8.1	7.8	-7.4	0.39	-4.2	3.8	-5.5	7.3	3.2	-0.16	2.2	-6.4	11	-1	0.36	0.2	7.2	-0.98	0.19	-5.1	-6.2	-1.2	3.7	0.6	9.8	-5.9	3.8	-4	5.6	1.7	4.2	-3.9	-0.74	-4.3	2.2	-5.1	3.4	-4	2.6	-5.4	2.1	-2.7	-0.26	-3.3	-0.54
-0.28	1.2	-3.3	9.7	4.7	14	-3.2	10	0.24	3.6	-1.8	-0.29	0.09	2.3	4.1	17	2.7	22	-0.6	16	1.6	18	1.8	13	4.7	7.6	-1.9	5.7	-2.2	15	4.8	6.1	-14	9.1	-5.5	14	-1.8	11	1.4	9.8	5.7	13	2.4	6.6	5.3	-0.59	-6.2	9.7	2	16
0.02	-2.9	5	-21	-4.8	-9.4	2.1	-12	-3.4	-16	5.6	-15	4	-16	-4.1	-89	8.3	-59	-0.27	-64	7.1	-43	2.2	-74	7.7	-68	3.6	-31	1.3	-95	5	-54	-1.8	-69	5.1	-62	-0.36	-55	2.9	-86	5.8	-31	0.43	-29	4.7	-44	2.8	-59	-8.2	-55
-0.19	-1.1	3.7	-9.6	-2.5	-17	9.5	-8.3	-0.17	-0.42	8.5	-11	3.7	3.2	-6.6	-13	1.5	-11	-1.6	-10	-2.4	-11	-2.4	-19	-3.9	-23	-2.1	10	1.2	-36	2.3	11	-6.3	-23	0.93	-17	-5	5.6	-3	-10	-0.32	18	-3.9	0.09	-4.1	13	-0.8	5.4	-11	-24
0.4	0.25	-3	11	-8.1	6.2	-2.7	13	-5.3	4.1	-6	11	-1.1	4.8	3.5	3.8	6.1	4.3	-6.3	4	-3.6	-10	-1.9	1.4	-2.3	-5.7	2.3	9.7	-5.7	25	-4.7	19	-10	22	-3.1	7.2	-3	18	-0.24	25	-2.4	-5	-6.4	0.2	-1.3	12	-7.1	19	-8.7	8.4
-0.05	0.65	-7.9	-11	-9.4	-19	-9.5	6.4	-4.9	-8.7	-4.8	4.9	-2.3	-25	6	-7.5	0.84	-4.2	-3.5	7.9	-12	-2.1	-2.1	6.5	-0.47	11	2.5	3.3	-2.8	-15	-2.5	0.57	-6.3	-0.52	-2.7	10	-3	-1.6	-3.6	16	-0.85	20	-1.1	6.8	-5.2	21	-2.1	-0.48	-9.1	12
-0.23	-1.2	-0.47	-17	-3.5	-35	-2.5	-21	-2.8	-15	0.41	-22	1.6	-29	-2.6	-24	-10	-23	-7.6	-28	-7	-24	-0.88	-14	4.9	-19	2.1	-21	3.4	-45	-4.5	-11	4.8	-29	0.97	-23	-1.9	-28	-5.3	-9.3	-8.1	-15	-3.7	-20	-6.5	-2.9	1.3	-12	3.6	-32
-0.29	-0.3	4.2	-7.2	-7.2	-14	-12	-4.1	-5	-3.7	-8.1	-5	0.83	-19	-5.6	-21	-1.7	-14	-3.2	-27	3.7	-5.2	-6.6	4.3	4	-7.7	-2.4	-26	4.5	-20	-12	-11	-0.21	-18	0.79	-24	-0.53	-20	-4.2	1.5	-14	-12	-14	-25	-7.3	-3.2	-1.2	-12	1.8	-25
-0.03	-1.1	-0.86	-17	-0.25	-8.9	-11	-6.6	-4.9	-8.4	-8.6	-7.7	0.69	-24	-3.1	-25	2.7	-25	2	-23	-0.36	-12	-7.5	-9	2.3	-16	-0.14	-29	-3.9	-27	-2.8	-12	1	-20	3.2	-31	-3.7	-21	-2	-6	-8.2	-1.3	0.4	-28	3.7	-0.2	3	-13	1.5	-31
0.21	-1.1	-3.9	-15	-3.7	-9.9	-8.9	-15	-1.7	-1	-4.9	-1.6	-2.4	-16	3.3	-16	4	-22	3.2	-24	-0.04	-19	2.6	-6.7	5.5	-18	1.4	-22	-2	-32	-1	-15	3.6	-24	3.8	-22	0.73	-21	-2.3	-6.5	-2.8	-0.81	3.3	-25	-3.1	-4.8	-2.3	-14	4.7	-21
-0.57	-0.61	5.8	-7.2	-5.6	-6.5	-9	-5.4	5.5	-4.1	5.5	-3.2	4.8	-15	-6.7	-16	-6	-16	2.3	-24	-3.3	-5.5	2.4	-0.68	-2.7	-5.7	4.8	-13	5.3	-26	-3.6	-3.6	3.2	-18	5.9	-27	-3	-12	-2.1	-5.6	-6.9	0.04	0.33	-27	-7.5	6.3	-1.4	-1.5	5.2	-5.7
-0.09	-0.4	2	2.2	-3.6	-0.32	-8	3.1	-6.3	3.2	-2.4	-0.44	1.3	-5.6	-0.04	-16	4.5	-11	-2.4	-22	-7.3	-13	1.2	-0.35	-4.6	-3.4	1.1	-4.3	2.8	-16	-1.4	-3.7	2.1	-17	-3.6	-21	-0.32	-12	-4.3	-4.6	-13	3	-3.7	-18	-4.8	-0.96	-4.7	0.23	-3.2	-11
0.09	-0.32	-5	1.9	-3.1	0.71	1.5	1.8	-4.9	-2.2	-3.8	4.5	-4.5	-6.8	-3	-7.5	0	-16	-5.7	-16	-8.7	-14	-2.6	3.3	5.4	5.3	-9.4	-2.1	1.3	-18	2.6	-1.2	2.2	-12	2.5	-16	-1.2	-13	-2.2	-0.34	-6.8	8.9	-9.6	-17	-1.1	0.59	-4.7	-2	-2.1	-5.2
-0.39	-0.22	-0.08	1.9	-1.6	-1.3	5.1	5.3	-3.2	-0.68	1.2	8.4	-0.6	-2.8	-0.54	-5.7	-10	-16	1.4	-22	-5.5	-20	-4.6	-3.3	-7.9	7.8	-9.2	-5.2	0.52	-8.6	-7.7	-6.5	-1.2	2	-2.7	-11	-3.7	-5.1	-1.5	4	-9.6	2.1	-16	-6.9	-9.4	5	-5.3	-0.11	-1.4	-4.1
-0.09	-0.12	4.1	0.63	-0.42	-2.5	-2.6	8.1	-4.4	2.8	1.4	7.8	-0.35	-1.3	2.9	-1.3	3.7	-2.4	-2.1	-15	0.82	-12	3.3	-2.2	-8.9	3.2	-6.2	-11	-3.8	-7.7	-9.1	-11	-2.9	-2.4	-8.8	-9	-4.8	-6	-5.5	1.9	-12	0.24	-7.2	-11	-7.8	-2.8	-11	-3.3	1.1	-7.6
0.27	0.32	-2.3	0.87	-5.1	-2.5	-11	9.7	-1.8	3.5	-3	4.6	-1.1	1.6	1.3	-0.34	-1.8	-6.3	-2.9	-6.7	-9.1	-1.9	-1.8	2.3	-1.2	-0.78	-0.67	5.6	-3.7	-9.9	2.4	-2.3	-3.9	1	-3.6	-7.4	1.1	0.49	0.51	1.4	-4.5	-7.4	1.4	-0.93	-1.6	-0.34	-6.8	-0.18	5.2	-4.7
-0.19	0.2	-4.8	-5.6	-7.1	1.2	-10	5	1.2	2.2	-5	3.8	-2	0.87	0.39	3.7	1.6	-2.5	3.5	-9.9	1.9	2.5	4.3	11	4.8	-6.3	-6.7	-3.4	3.1	-4.2	1	-2.4	-0.78	-0.91	0.77	-8.7	-1.9	-1.6	-2	-4.7	3.4	-0.82	-3.6	-1.7	-3.2	0.36	-7.5	4.7	12	9
0.38	0.12	-0.09	1.8	-2.8	5.1	12	9.1	2.3	1	1.6	3.3	-0.21	-3.8	-1.9	8.1	9.3	-1.4	3	-6.3	-6.2	3.2	-1	9.6	2	1.8	1.5	-7.8	6	-11	-3	-4.1	1.1	-3.8	2.1	-9.1	1.6	-3.7	-5.3	4.3	-3.5	-2.3	5	-12	-2.4	3.9	-1.4	3.9	5.3	-3.6
0.27	0.12	0.49	8.8	3.3	5.9	6.3	12	-4	6.8	-0.46	5.4	3.8	3.4	2.4	-0.61	-5	-8.5	5	-6.7	4.7	-9.5	0.77	-3.3	1.4	4	5	4.7	0.13	-5.6	7.1	3.6	-1.3	-2.1	-1.1	-6.4	2.4	-1.1	2.1	5.1	-3.1	1.5	-5.3	-9.5	-3.1	6.7	2.7	12	-4.1	4.9
-0.27	-0.15	8.3	2.7	7.2	-3.1	6.5	3.7	1	1.5	4.8	7.1	7.1	-2.5	-0.52	-3.5	2.8	-12	1.9	-14	-0.58	-13	-5.5	-0.16	1.9	2.2	3.1	3.4	-0.53	-7	-3.6	2.2	-0.4	-1.5	-1.9	-11	4.1	-1.1	-1.9	1.6	-4.8	0.61	-10	-4.8	-1.3	0.53	3.8	3.9	1.8	5.2
-0.48	-0.59	5.1	1.3	1.3	-0.71	7	0.77	-0.32	4	5.6	8.3	-0.34	0.86	-2.5	-4	-7.5	-5.4	-3.5	-13	-8.7	-6.2	-12	5	-2.1	-10	-3.2	-8.9	3.2	-13	-12	-7.8	8.5	-1.6	-0.49	-16	-0.72	-7.5	-0.13	0.64	-8.6	1.3	-5.2	-11	-5.5	0.1	2.1	-7.5	7.6	-10
-0.15	-0.25	2.9	2.2	3.1	0.23	3.9	13	0.83	8.3	-1	8.1	-2.4	1.1	3.6	4.1	5.6	-9.8	0.66	-14	-3.1	-5.9	-3.2	6	-9	-6	6.3	-1.1	-4.6	-12	-0.42	-5.5	1.8	-9.1	-6.4	-11	-0.48	-6	-3.5	7.2	-7.1	-1.3	5.5	-16	5	2.8	-4.8	6.4	10	-24
0.34	-0.21	1.2	4.5	1.4	4.7	0.45	6.2	7.5	3.7	1.2	4.5	7.7	-1.8	9.6	-2.7	14	-19	4.8	-3.4	2.7	-6.1	4.6	8.5	-2.7	1.4	-2.2	-9.3	-2.1	-9.9	2.9	-2.3	2	-5	2.4	-7.4	-1.5	-5	0.42	7.6	3.5	-1.4	-0.25	-7.7	2.3	4.7	1.6	-1.5	-4.7	-11
0.23	-0.08	-1.9	8.4	-0.34	3	-2.5	5.6	0.43	2.2	-2.6	8.4	4.8	-4.2	6.2	-4.3	9.9	-18	10	-2.9	3.3	-3.1	8.5	7.4	-2.2	6.6	0.29	-12	-0.5	-2.4	3.6	0.04	2.7	-4.2	-1.4	-5.7	0.38	-2.1	1.5	0.42	2.5	-2.7	-3.1	-12	2.1	2.3	1.8	-4.8	-0.2	-6.5
0.16	0.01	-0.26	7.9	2.2	-5.6	3.3	-4	-1.2	0.92	-0.96	4.1	0.81	1.7	10	4.5	1.8	-5.2	7.5	3.9	3.3	-6.3	3.1	-3.5	-2.1	-3.8	3.8	-2.6	-1.4	1.6	-2.3	0.52	3.5	9.7	-3.1	-5.2	-1.8	0.48	3.6	4.5	-1.9	2.8	5.8	-12	-1.1	1.4	-5.9	0.76	14	-5.3
0.17	-0.02	0.27	8.4	-3.3	7.4	-4.2	1	3.7	0.71	0.4	12	4.1	6.1	6.5	0.08	0.36	-2.7	5.9	-0.56	12	-4.8	7	-0.75	-6.9	0.8	6	4.6	1.2	0.17	-5.4	-1.3	5.4	3.3	-0.84	-8.1	-0.71	2.9	-1.7	6	-3	-0.18	9.8	-2.9	1.8	4.5	2.4	7.5	0.72	1.3
0.57	0.03	4.1	-1.3	-1.6	4.2	-3.5	-0.32	6.5	-1.1	1.4	2.4	8.4	7.7	6	5.3	5.4	-4.1	4.5	-3.1	-5.7	-7.5	2.5	-6.9	2.3	14	6.5	1.2	4.6	5	1.9	4.6	-0.69	3.2	4.4	-5.4	6.8	0.88	2.8	1.4	-0.6	-3.2	-4.5	-1.1	1.9	-1.2	6	8.3	-9.2	7.1
1.1	-0.48	2.6	-2.8	12	2.7	4.5	3.6	11	-2.3	6.7	-3.8	-1.9	3.4	16	6.9	5.1	1.5	14	2	8.8	-2.8	1.5	-5.2	14	4.2	20	-0.11	5.5	3.9	23	2	2.6	-6.9	14	-8.5	23	-0.42	9.8	-2.7	24	-9.2	24	5.2	19	-2.3	17	-0.58	18	5.4
0.52	-0.22	1.5	5.8	-2.9	-2	-1.8	5.1	2.4	-7.5	-0.36	-0.07	-9.1	2	-0.88	-5.1	1.3	-6.8	-0.03	-3.2	4.7	0.63	-1.2	2.7	12	3.7	5.4	-1.3	-5.1	5.7	7.2	-2.8	-3.9	-2.3	2.2	-5.4	13	-3.5	2.9	1.2	5.9	-11	10	-4.2	8.4	-0.97	12	-6	0.63	14
-0.13	-0.27	-3.3	8.9	-1.6	-6.5	-6.2	-1.2	6.9	0.14	5.7	-2	0.05	5.9	-5.6	-0.27	-15	-4.4	-11	-7.1	4.6	-0.85	-1.8	1.8	-4.9	-0.24	-6.2	-8.2	0.65	0.86	-0.8	-15	-2.9	-5.8	-2.6	-6.6	-7.2	-10	0.68	-6.8	1.7	-6.1	-7.9	-8.8	-2.5	-8.9	2.1	-10	-18	-7
-0.4	-0.16	3.7	2.9	-3.1	-3.3	7	-0.43	3.5	-0.16	6.3	-5.5	-1.9	-0.02	-3.5	-1.6	-7.2	-6.8	-2.7	-4	0.75	-9.6	-2.3	1.6	7.4	-1.4	-2.5	0.83	4	-0.56	-0.55	-0.8	6.5	-10	3.9	-13	2	2.3	0.57	-5.5	-2.4	-1.3	-4.7	-1.2	-0.46	-0.05	6.1	-4.4	0.17	-7.9
-0.46	0.08	-1.8	-9.9	-4.6	-3.2	-12	2	-5.1	-8.2	-2.6	-8.3	-0.05	-3.2	-1.9	-6.3	-9.5	-2.9	-7.6	-9.9	-7.5	5.3	-3.4	0.83	6.9	1.7	-14	-12	-4.4	-3.8	-1.4	-0.83	-0.63	-10	-1.2	-8.6	-4.6	-3.1	-1.7	-3.4	-10	7.2	-7.6	-11	-4.9	2.5	-2.3	-8.7	-14	4
0.62	-0.44	0.55	1.2	-3.5	-2	-2.8	7.2	-3.8	-4.1	-1.4	-3.1	-2.7	0.65	0.47	-4.7	3	-6.5	-7.2	-9.5	-2.6	5.6	-7	2.5	6.7	0.77	-0.32	3.6	3	-4.3	-3	-3.2	1.6	-1.5	0.8	-6.9	-1.4	-2.3	-2.5	-4.2	0.23	5	-3.2	-0.48	-4	-2.9	1.2	-6.5	0.03	4
0.32	-0.59	3.9	6.2	-0.68	-3.6	6.4	-2.6	1.5	-2.8	-0.36	-2.5	-1.3	2.8	1.3	-13	-4.5	-6.3	0.35	-12	1.5	-1.4	0.36	-3.1	7.5	-1.1	3.6	-4.3	1.4	-0.89	-0.84	-1.9	6.1	-4.4	-1.9	-7.5	3.9	-3.8	-0.21	-3.3	0.24	-3	6.1	-8.1	2	-4.2	0.48	-2.2	13	-1
0.2	-0.24	-1.5	1.8	1.5	-3.6	3.2	-3.7	4.6	-4.8	3.2	0.02	9.6	-0.13	-0.32	-2.6	-7.8	-3.2	-2.1	-9.7	-4.7	-10	8.1	6.2	4.3	6	6.8	-7.8	2.4	-6.7	0.43	-2	1.3	-6.6	2.8	-12	3.6	-3.8	2.6	-3.4	-0.01	12	12	-5.3	-0.2	-1.2	-0.06	-1.9	6.7	-11
0.24	0.24	2.6	-5.5	4.2	-0.8	7	5.3	2.9	0.73	6.3	-6.1	9.1	-6.2	0.49	-2.6	2.9	-3	4.3	-6	-6.2	3.2	0.88	5.3	9.9	-1.7	8.4	-2.5	5	-2.2	5.5	1.8	4	3	6.8	-6.6	4.3	-1.1	1.4	4.3	7	13	14	-5.4	-1.3	5.7	4.4	-0.8	15	6.1
0.54	-0.1	-5.4	-2.2	0.11	2	5.5	3.3	0.02	3	0.83	-1.5	2.1	-3.7	4.8	-9.3	1.7	-5.7	0.96	-3.4	-1.5	4.2	2.3	2.5	11	2.4	7.3	8.2	1.4	0.27	8.8	0.34	0.24	-9	3.4	-2.6	4.3	0.43	2	-0.52	5.9	9.1	5.7	-0.43	0.59	1.5	8.5	-0.1	15	2.6
0.4	-0.18	-2.5	4.6	-1.4	0.05	-2.5	7.4	-4.7	2.8	-6.6	11	1.3	7.7	1.9	-4	6.1	-4.1	-0.32	-6.8	7.5	2.8	7.2	-3.8	-0.47	5	-1.3	0.75	-2.2	3.7	4.2	-0.01	-0.57	-4.7	3.6	0.82	-2.8	-0.29	2.1	-1.4	-4.1	3.2	3.3	-3.2	-2.1	-4.8	-2.1	-1.3	1.6	-4.8
-0.2	0.42	-1.8	4	-7.1	5.9	-2.5	6.2	-3.2	0.21	-5	5.3	-0.96	5.8	-2	3.4	-0.1	3.5	-1.2	-1.1	5.2	1.3	-3	2.8	0.12	11	-3.1	13	-0.02	11	0.69	9.8	9.8	9.7	0.19	-1.3	-5.5	12	0.87	2.6	-9	0.07	-4	8.8	-2.5	6.3	-0.72	4.5	-2.8	12
-0.34	0.44	4	-2.1	0.93	0.44	4.8	0.4	4.7	-2.1	3.7	-0.79	7.1	-4	-1.3	3.7	5.5	5.5	0.55	9.3	-3.5	-3.4	-4.6	4.2	1.8	5.3	7.2	8.7	7.3	5.6	6	11	7.3	10	2.5	-1.7	6.4	14	1.5	7.7	6.2	5.9	6.4	12	5	10	5.6	9.3	9.3	22
0.38	-0.25	1.5	-1.4	-2.1	-5.5	5.1	-2.5	1.2	-3.8	4.5	-5.6	2.9	-0.62	-4.4	-4.7	7.7	8.5	-0.97	-1.3	1.3	-1.4	5.4	-10	13	3.6	7.4	3.5	4.8	-3	7.8	-0.15	-2	6.8	8.2	0.3	7.6	1.7	4.3	9.4	4.6	2.7	3	7.8	4.6	5	7.1	4.3	9.3	11
0.44	0.53	4.3	0.84	-3.7	-1.5	6.5	2.8	0.84	1.8	8.2	4.5	4.9	2	-3	-3.2	12	10	3.3	3.2	5.3	-5	4.8	-2.2	8.2	7.3	-1.9	-3.9	2.5	5	-1	-1.4	-5.4	1.3	9	2.8	2.9	-5.5	-1.3	2.6	-1.2	-2.4	-3.9	-4.8	-1	-1.7	1.6	-1.8	3.1	-4.6
-0.22	0.5	3.7	-0.47	-0.48	-4	11	-2.7	-1.1	1.4	7.5	3.8	0.45	8.1	-2.6	4.3	-3.7	10	-2.5	1.7	7.2	0.27	1.8	2.5	4.2	1.2	3.2	6.8	7.7	7.7	0.79	7.2	1.9	-0.42	-0.29	0.25	-2.8	1.1	-4.7	4.3	-2.5	0.9	3.2	1.6	-1.7	-0	7.8	3.4	6.7	-4.1
-0.16	0.35	-2.2	0.27	-2.2	3.4	3.3	5.8	-4.6	0.41	-1.1	1.7	1.2	0.12	-8	-2.9	3.4	4.3	-6.5	-1.2	8.9	-0.14	4.5	-2.9	0.12	5.3	6.1	9.7	0.17	9.3	-2	2.7	-0.6	11	-6.4	2.9	-2.3	4.7	-2.8	4.1	-3.5	0.34	-5.2	2.6	3.8	2.2	1.9	1.4	5.8	14
0.04	-0.28	-2.5	7.8	-4.9	-1.4	2.5	6.9	1.6	0.36	3.4	5.5	-0.08	-0.57	-3.2	0.12	8	-7.4	4.1	1.6	-0.04	-4.2	3.4	4.2	10	14	-4.5	0.91	5	6.4	0.11	-2.2	3.5	4.7	1.4	3.5	1	7.4	4.1	-4.1	6.9	-1.8	2	3	-1	0.96	1.9	1.2	-2.2	14
-0.32	-0.37	-0.8	10	-2.4	5.1	4.9	6.4	-5.8	-1.6	0.8	1.6	0.9	5.5	0.35	-9.3	-4.8	-5.3	-5.2	-7.2	0.25	2.5	-6.5	0.34	1.1	7.8	-6.8	-1.5	0.35	4.5	-2.1	-2.4	0.87	-4.7	-5.8	-5	-4.5	1.6	-6.6	-6.5	-5.3	-5.3	8.1	-5.6	-8.2	0.12	-6.9	-3.9	-1.3	-7.6
0.54	-0.15	5.1	2.6	6.5	-3.3	6.9	-1.6	-7.5	0.92	-0.96	-1.1	1.7	2.5	-2.3	-3.4	2.3	-0	-3.5	-3.9	0.52	-5.7	-0.86	2	0.71	1.8	-3.3	-1.9	2.5	1.1	-1.3	-4.1	5.2	-5.2	0.34	-5	-1.1	-1.8	-2.3	-7.5	-8.9	-5.7	-0.78	-2.4	-7.4	-4.2	-2.4	-8.8	5.3	-6.2
-0.03	0.48	3.2	-5.3	4.4	0.63	5.3	-10	4.5	-3.8	-1.7	-5	3.1	-3.7	-2.7	-1.7	7.4	3.4	-0.48	0.71	2.7	-7.8	2.5	-0.24	1.6	12	-1.4	-4.3	1.5	1.2	-1.9	0.56	-4.1	-11	0.58	-6.1	-0.21	-1.9	7.1	-2.8	6.1	-2.3	-5.5	-7.7	6	-3	0.04	-7.1	5.2	-4
-0.29	-0.42	-1.6	-0.42	-1.9	7.1	-1.8	-5.7	2.5	0.17	-0.75	-2.2	3.7	1	-0.78	1.2	-6.1	-3.8	-1.6	-1.9	1	-3.9	-2.3	3.3	0.45	1.6	7.8	-3.2	1.8	3.8	0.09	-1.3	0.42	-8.4	-4	-5.7	3.5	3.7	4	-1.1	0.58	0.18	-2	-6.5	0.19	-3.4	2.2	5.1	-0.04	-1.5
0.23	-0.35	-1.6	1.3	-1.2	9.5	-1.9	-0.26	-3.6	1.3	2.6	-3.1	-1.1	6.4	0.63	4.7	5	0.12	-3.5	0.66	-5.4	2.4	-5.1	-2.4	2.1	-1.8	0.95	-2.5	6	-4.7	4.7	-3.6	2	-3.6	3.1	-2.1	-2.9	-3.6	3.1	-2.1	-6.4	-4.7	7	-3.4	-5.1	-3.6	-5.9	-2.5	3.4	5.1
0.51	0.08	0.17	3.5	2.7	3.1	-3.8	-3.7	-6.1	4.6	-4.4	3.6	-0.19	11	-5.1	2.5	-0.74	7.2	-0.2	5	1.7	1.2	-6.2	-3.7	13	6.8	0.82	11	3.3	1.9	3.2	6.6	6.3	3.1	3.6	1.8	0.48	13	2.6	5.1	1.2	4.8	1.8	11	-2	5.6	0.58	6.3	9.3	4.8
0.59	0.53	-2.8	-1.5	4.2	3.1	-5.2	-9.4	-1.8	-2.4	-0.28	-5.3	1.2	3.5	1.9	15	7.6	-8.3	3.3	6.6	1.6	-1.6	4.8	2.5	6.5	17	4.3	16	7	6.3	3.2	13	3.4	8	3.3	-2.1	2.9	15	0.54	0.71	9.4	14	2.1	20	2.6	10	3.4	11	5.5	27
-0.08	0.17	-0.92	-7.6	1.6	-2.3	-1.3	-11	0	-1.8	4.2	-6.9	-2.8	-2.3	1.6	5	-1.5	-2.6	-5.6	4.5	12	0.71	8.7	4.3	-1.1	0.71	16	4.8	7.7	3.6	4.7	3	12	4.5	1.1	-1.4	2.3	2.7	-0.76	0.83	6.7	-9.3	5.2	17	8.3	-3.6	3.3	-0.41	7.7	7.7
0.28	-0.14	2.4	-5.9	-0.81	-5.7	-5.5	-6	-1.6	-1.5	2.1	-4.9	1.7	0.81	0.74	-0.29	3	8.4	0.28	7.5	2.1	-4.5	8	3.3	-5.4	3.7	8.7	-2.5	-0.4	2.5	4.8	-0.75	-2.3	2.9	3.3	-2.4	2.1	2.9	0.84	-1.1	0.38	-4	13	1.7	3.4	-2.7	2.7	-2.5	9.4	2
0.14	-0.06	-2.5	-3.5	-2	-4.8	-2.7	-5.3	-5.5	4.3	-2.3	5.5	-1.8	5.3	-4	3	-2.1	-3.4	-2.3	-5	4.5	0.22	-3.5	-4.9	12	3.4	0.75	4.3	3.3	8.3	3.8	1.6	-4.3	0.85	1.3	2.1	5.2	4.9	2.6	2.8	-1.2	1.7	6.8	2.1	-2.7	3.6	-2	4.2	8	3.6
-0.23	0.32	5.6	-0.82	4.6	1	9.9	11	-1.4	-1.6	7.7	7.6	6	8.8	-2.5	5.8	-7.7	7.6	0.51	4.5	-3.8	-4	-2.5	0.16	9.3	0.01	-0.11	16	1	12	0.22	2.1	-0.96	0.42	3.2	5.8	4.5	9.6	5.4	-2.9	-2.5	0.78	3.1	19	-3.3	11	0.64	7.8	2.5	8
0.09	0.18	-0.15	-0.4	4.6	7.5	7.2	9.6	3.1	2.2	-1	0.3	-0.72	4	0.22	8.3	8.1	1	5.5	4.8	-3.1	0.78	-3.9	1.6	-2.6	6.3	3	1.8	-0.36	12	1.5	1.3	-8.8	6.9	-2.4	1.6	1.2	3.4	-7.9	3.7	-3.9	-1.4	-0.61	-0.99	-0.36	-3.8	3.2	6.1	6.3	5.4
-0.09	0.23	3	2.7	8.4	4.5	9	8.5	2.8	4	-0.45	-1.5	2	4.7	0.25	5.7	-6.5	9.7	-4.6	5.8	5.4	5.4	-0	7.2	9.5	3.7	4.2	4	-3.3	7.6	3.9	2	-8	6.9	-7	-1.3	5.3	4.7	-4.4	-1.6	15	5.9	0.8	9.6	4.4	-3	11	7.4	8.4	9.1
-0.38	0.89	6.5	6.4	7.7	2	5.7	8.9	9.9	1.8	4.3	2.6	2	1.3	-5.7	1.6	-3.7	4.2	-3.9	5.9	-1.4	13	-1.9	8.4	-2.4	6	3.4	8.3	-7.3	4.8	-0.01	3.4	-2.7	-1.6	-9.8	2.1	3.3	4.2	-0.8	5.5	7	7.5	-1.4	6.8	7	1.6	11	2.4	-4	19
-0.43	0.11	3.2	5.8	8.2	0.56	13	0.48	3.9	2	2.6	-2	4.5	4.3	-2.3	3.2	-6	6.4	-6.7	7.4	-3.1	0.59	-4.2	-0.54	-6.2	1.3	-4.1	-2.2	-4.2	7.8	-7.3	4	1.1	0.03	-4.1	9	-4.6	5.4	-6.8	2	-4	5.8	-14	-1	-2.4	2.8	-5.6	-2.2	1.6	6.6
-0.44	0.25	6.3	1.1	8.9	6	13	-1.3	3.9	9	7.4	-2.9	7	6.3	-4	3.4	1.5	-0.91	1.8	8.5	-5.6	4.4	-2.8	4.8	-10	6.3	0.07	2.2	-3	6.3	-3.5	10	-0.09	2.4	-5.8	6.6	-5.4	2.6	-5.1	7.5	-1.1	9.1	-6.2	5.6	1.9	6.7	-0.46	7	2.7	5.5
0.16	-0.08	0.9	-1.5	6.6	-2.1	4.2	1	2	0.21	8.1	-2.8	0.3	-6.9	6.2	6.2	6	-6.8	-1.5	3.9	-5.2	-1.4	-1.7	4.1	-3.9	9.1	-1.1	-1.7	-5	-2	-0.98	-0.23	-4.5	-8.6	-5.2	-0.4	1.7	1.3	-2.3	8	4.9	2.3	1.4	4.7	0.91	6.5	2.6	-0.45	-1.7	8.1
-0.15	0.15	-3	-0.99	-0.51	0.22	-11	-3.5	-1.9	1.6	-3.3	-2.7	-7	-0.76	-1.3	0.14	1.9	7.5	2.2	3.1	-3.4	4.3	0	-0.32	-4.1	6	-4.2	2.6	-5.3	3.9	-7.3	2.9	-11	-5.2	-4.8	7	-4.5	5.4	-3	4.8	-0.77	5.1	5.8	9.6	-10	4.9	-4.4	-2	-8.6	8.7
0.33	0.44	3.1	4.7	1.5	0	6.7	-3.6	11	2.1	0.65	-0.6	-4.7	4.7	4.8	1.4	-1.6	7.1	-2.4	12	0.09	10	4	2.2	-2.9	8.1	-4.4	7.8	-2.8	9.7	-7.2	3.4	-2.9	-0.37	-6.2	7.5	-0.74	7.8	-1.2	4.5	-0.98	15	0.36	7	-1.9	6.9	-6.5	5.3	-11	10
0.35	0.6	-0.07	0.03	-8.4	-1.8	-1.4	-1.7	4.7	1.5	4.2	0.44	-4.4	-2.6	-1.4	10	-2.3	15	-0.78	9.9	7.9	8.6	4.5	5.6	0.06	2.1	-8.2	4.9	-1.2	11	-8.6	3.4	4.7	12	-4.5	7.9	-1.4	5.1	-1.7	1.9	-3.1	7.3	-5.4	13	-4	5.8	-10	0.86	-2	11
0.27	0.84	-6.3	3.2	-0.69	7.6	-2.9	3.1	5.1	4.5	-3.6	0.27	-3.9	5.6	1.8	16	5.4	13	4.4	16	4.8	19	4.2	-0.35	-12	2.6	-2.2	3.7	2.6	2.5	1.8	7.5	6	21	2.6	21	1.1	3.8	-0.15	5.9	2.4	4.5	13	9.1	7.1	6.8	2.6	9.1	-5.8	-1.5
-0	0.54	-2.5	1.2	0.3	2.9	-4.2	0.31	2.3	-3.9	-9	-0.06	-5.8	-1.8	5	7.3	-3.9	6.7	13	17	-1.1	1.8	-7.1	5.4	-3.4	-7.5	-1.8	5.3	2.6	0.94	9.3	7.9	3.6	10	12	17	2.9	1.8	8.9	6.7	6.2	9.6	9.7	14	11	2.1	-0.53	4.2	-6.9	-17
-0.03	0.37	-8.2	-2.4	-8.3	11	-18	-12	-14	-15	-11	-15	-15	-5	-4.4	-16	-4.4	-17	2.4	-25	-6.3	0.81	-11	-2.7	-13	-23	-11	-51	-13	-16	-2.6	-48	-5.8	-18	-1.9	-19	-8.2	-42	2.2	-29	-2.2	-46	-14	-54	-1.1	-45	-6	-48	-26	-57
-1.1	0.36	-5.7	-5.1	-5	-4.6	-18	-11	-5.5	9.2	-8.8	2.4	-7.3	5.1	-6.2	23	-14	37	-5.3	23	-5.5	25	-1.9	14	-20	5	-10	25	-18	19	-7.4	22	-15	29	-6.9	33	-9	28	-3.4	25	-3.5	14	-18	19	-1.9	20	-4	33	-22	9.8
-1	-2.4	5.5	-6.6	-2.4	-1	-6.3	-8	-5.8	8.1	-3	0.93	-8.2	-1.6	-6.5	-6	-7.5	10	-5.3	11	-2.7	8.9	0.71	-14	-16	-57	-7.9	9.2	-1.9	-15	-4.9	11	4.4	12	1.9	36	-5.6	0.28	-5.7	-12	3.5	-16	-4.3	20	-5.9	-11	-3.8	4.5	-13	-13
[truncated: 952 more columns]
