# Supplementary material for: Dyslexia on a continuum: A complex network approach
Source: PLoS One. 2018 Dec 17;13(12):e0208923. doi: 10.1371/journal.pone.0208923 (PMC6296514; doi:10.1371/journal.pone.0208923)
Supplement: S1 File — Detailed information about the archive contents is provided in the included README.txt file. (TGZ) [file pone.0208923.s001.tgz › FS_660_AV_run_2.csv]

11	-25	25	-6.7	35	-17	27	-27	25	-30	22	-2.9	22	-1.8e+02	38	-2e+02	34	-1.6e+02	22	-1.9e+02	35	-1.8e+02	24	-1.7e+02	26	-1.9e+02	34	-70	25	-64	39	-57	42	-98	25	-1.5e+02	42	-92	38	-75	43	-1.3e+02	35	-1.3e+02	32	-1.3e+02	26	8	34	-14
8.1	-2.5	1.1	-20	-3.1	5.9	10	-1.7	11	-14	7.2	-4.5	3.6	-22	4.2	13	13	-24	-4.5	28	5	48	6.3	-4.4	15	-26	15	-0.64	0.33	-2.1	0.59	-29	-0.5	-1.8	-2.9	14	5.4	-63	3.4	-18	-3.7	4.6	11	-11	8.3	5.8	13	-52	4.6	-48
8.4	18	2.5	14	4.5	-0.36	3.1	2.8	-1.8	15	0.85	17	4	11	10	27	18	12	11	17	7.9	2	2.1	28	8.5	29	17	14	16	6.4	16	8.8	9.7	-1.6	16	14	14	9.7	21	7.2	17	4.2	12	12	8.1	9.8	-2	24	4.4	34
-11	1.9	-6.7	-2.4	-3.5	-9.7	-6	-9.6	-6.4	10	-8	0.1	-1.8	-25	-5.7	-32	2.3	-16	-3.8	-49	-6.6	-41	-5.2	-34	-12	-19	5.1	22	2	5.2	10	23	-1.8	-15	-2.1	-37	10	6.2	-1.8	23	-2.2	-43	-3.8	-19	-6.8	-26	-1.4	1.7	-0.77	15
-18	-3.4	-14	-11	-21	-11	-13	-2.6	-15	-8.1	-16	-12	-2.2	39	-16	20	-7.1	40	-14	26	-8.6	30	-17	31	-28	11	-15	-11	-10	-6.7	-23	-22	-20	2.1	-11	14	-19	-18	-22	-6.5	-12	17	-15	7	-19	4.5	-15	-5.3	-23	-3.5
-16	-16	-15	-15	-24	-23	-10	-20	-22	-19	-11	-21	-13	-0.99	-24	-17	-12	-1.6	-19	-24	-15	-18	-21	-19	-31	-15	-23	-27	-13	-11	-17	-11	-24	-13	-24	-7.1	-30	-13	-10	-14	-22	-8.7	-17	-9.6	-16	-12	-26	-18	-23	-17
-13	-9.9	-16	-17	-22	-17	-16	-13	-13	-17	-13	-24	-9.8	-1.3	-19	-3.2	-13	2.5	-31	-11	-7.2	-8.9	-30	-4.2	-14	-6.2	-20	-16	-11	-9.3	-11	-8.5	-8.2	-5.8	-18	-2.9	-25	-7.2	-12	-5.5	-19	-5.2	-3.6	-0.97	-8.7	-4.3	-8.3	-13	-7.8	-17
-3.3	6.8	-5.5	-4.6	-1.2	-16	-16	-4.6	-12	-0.01	-2.9	-7.7	-9.2	8.6	-4.2	9.6	1.8	6.8	-22	6.6	-11	-2.9	-29	2.2	-11	13	-14	-4.1	-9.4	-7.8	-10	0.86	-5.8	6.4	-14	-1.6	-9.8	-4.8	-7.4	2	-12	1.7	-5	3.3	-2.6	11	7.9	-7.8	3.8	-8.6
5.7	11	5.5	8.1	-0.51	0.24	-4.4	7.3	1.7	6.2	-0.65	5.7	4.3	10	9.1	13	12	9.9	12	22	9.3	12	6.9	11	8.9	19	2.4	4.9	-1.7	4.5	-3.2	13	1.1	12	7.6	9.9	-1.3	12	-8	11	4.7	14	4.4	9.6	10	15	13	9	9.1	16
-0.06	6.5	-0.96	9	-1.4	5.1	-1.4	10	-0.89	8	-0.28	1.6	2.1	10	-2.5	17	-3.4	12	0.45	17	-5.3	23	1.6	19	4.9	18	-4.1	5.8	0.94	6.7	-4.8	7.4	-7.4	8.5	2.8	15	-5.3	15	-1.2	13	-2.4	15	1.3	12	6.1	17	-0.43	25	0.96	33
-0.59	-0.72	-0.52	1.6	-4.4	-5.4	-1.9	4.7	-3.3	3.8	-4.8	-3.2	-12	15	-6.5	20	-0.01	15	-5.9	16	0.23	15	5.4	14	2.6	6.5	-7.7	14	2.2	5.1	-8.8	4.4	-2.8	4.3	2	12	-3	12	-9.4	4.5	4.1	12	-0.84	8.9	-0.71	7.3	5.9	8.3	1	14
-10	-0.71	-1.3	2	-4.4	0.16	-2.5	6.8	-1.4	2.1	-2.1	-4.6	-0.62	15	-6.1	18	-1.5	5.2	-1.3	17	7.4	8.4	-10	5.5	-2.6	15	-7.3	5.8	-3	6.3	-5.6	13	-2.2	11	1.6	20	-3.3	13	-1.6	2.6	-5.2	15	-2.3	13	6	6	11	2.5	9.8	4.1
-1.7	-5.2	-1.7	-1.6	2.5	-8.4	0.13	7.3	4	2.2	0.52	-5.2	7.5	4.4	1.6	6.5	-0.07	1.2	1.2	3.1	2.9	-3	3.1	4.8	6.7	13	-2.1	6	-9.6	2.2	1.6	8.4	0.95	8.2	-1.1	7.8	0.48	4.1	1.6	0.03	0.42	13	2.4	8.6	4.8	6.3	13	6.6	14	3
2.4	3.3	-1.6	-3.3	-4.8	-5.3	0.66	1.5	5	-0.93	-7.2	-9.8	-5.4	0.56	5.5	5.1	7.7	-0.34	7.1	5	2.9	5.4	8.7	-0.54	7.4	13	3.5	5	0.63	11	5.4	1.5	2.3	1.5	4.8	7.1	10	5.4	-3.9	4.5	7.3	9.4	5.9	5.4	5	2.5	7.9	1.4	8.6	1.1
5	4.8	-0.43	2.4	-0.7	-3	2.9	-1.5	0.91	0.64	-5	-1.1	-2.9	-4.3	5.2	11	2.8	11	2.5	7.9	-1.1	13	7.3	2.2	14	17	8.5	10	9.2	15	9.8	12	2.4	7.1	2.6	15	15	16	3	10	4.3	20	4.9	7.2	-3.8	11	9.2	7.6	9.9	10
1.4	-6.4	-3.1	0.46	-3	-1.7	1.7	2.5	2.8	0.19	-4.2	-2	2.4	15	5.2	10	-2.7	10	1.9	13	1.9	8.4	3	5.7	11	11	5.9	15	-0.37	14	4.5	7.7	5.6	7	4.1	20	13	16	14	4.4	6.3	14	4.8	9	5.3	9.4	9.5	2.3	12	-5.5
-2.7	5.5	-1.9	8.1	-4.5	0.91	-2.4	6.3	0.43	2.9	-11	4.9	-2.9	12	-4.5	12	-9.2	11	-3.6	11	-3.7	13	-0.22	12	9.9	19	4	13	-9.4	8.9	-0.65	8.3	12	5.6	-2.5	12	6.1	13	2.7	-0.18	2.4	12	5.2	9.6	6.7	8.7	6	5.4	7.2	-8.2
1.8	8.7	0.36	9.3	-0.6	2.7	1.8	5.5	1.2	10	-5.3	12	-4.7	10	5	14	-1.3	6.1	-2.1	7.2	-3.8	5.4	4.1	14	-3.2	18	-5.2	4.5	0.68	7.1	-2.5	11	-0.17	8.1	-1.6	13	-0.58	7.8	2.1	9.8	-0.66	14	-1.5	12	-6.9	11	-0.91	8.1	2.7	0.51
-3	5.2	-5.6	-0.39	0.03	-0.03	2.1	9.5	-3.5	6.7	-4.4	1.4	0.57	-5.8	0.12	4	-3.2	9.5	4.1	6	0.75	11	9.6	6.9	6.4	11	-2.3	7.8	-0.91	5.6	2.1	0.44	-0.17	-1.1	-3.6	7.9	0.33	6.7	-1.5	1.9	-1.5	3.5	2.5	12	4.5	4.3	0.68	-2	6.6	3.6
2.1	-2.9	1.1	2.5	-1.7	5.3	-1.2	4.1	2.3	3.2	5.1	2.9	3.5	4.7	2.4	17	-3.3	19	1.8	20	2.4	19	-1.7	10	2.5	6.6	6.1	10	2	11	6.9	9.5	7.7	13	5.8	17	2.4	13	7.5	3.9	3.9	13	2.7	12	1.4	12	3	8.9	6.5	8.1
-1	-1.8	8.8	0.17	7.7	5.7	-2.2	1	1.2	2.3	11	-2.2	-2.1	10	1.6	6.9	-1.2	9.1	-3.2	14	1.2	10	-3.1	12	1.3	3.8	-4.9	8.9	-2.4	4.1	5.3	7.5	12	0.43	-0.45	10	-0.68	9.3	5.2	4.3	-2.5	3	0.98	0.34	1.8	3.1	1.3	3.7	8	7.4
9	5.7	13	0.92	3.9	5.1	7.8	-0.03	6.8	-2.8	18	-2.7	-2	-3.7	7.9	4.4	-6.5	10	5.6	3.3	1.3	20	2.4	6.3	5.3	4.8	-4.1	9	0.74	5.2	-7.2	1.6	5.3	5.1	0.78	12	0.82	7.4	-2.5	2.4	-1.7	5.9	2.2	-1.9	2.9	-3.2	4.5	-2.3	12	-1.9
12	-2.5	4.6	-3	2.8	9.4	4	2.4	7.9	1.7	4.2	-1.2	3.2	9.9	2.8	20	-2.7	12	4.1	15	3.6	15	6	15	6.3	12	-0.83	5	-2.2	-1.4	-4.2	3.3	-6.7	14	0.22	8	1.9	11	-5.7	-0.75	-3.5	12	-3.7	6.3	-8.3	1.9	1.6	-6.3	0.26	-4.1
3.6	1.1	-0.16	0.97	-0.84	6.9	1.3	-2.1	0.19	2.1	1	-3.3	-2.6	12	-3.2	14	-4.9	2.4	3.2	15	-2.6	2.8	0.34	10	-7.2	6.6	-3.5	3.5	-3.8	-0.36	-2.6	-2.1	-3.4	5.2	-0.57	1.7	-2.5	12	-8.3	1	-2.5	5	-6.2	2.2	-13	-3.6	-9	-4.2	-17	-5.5
4.7	3.5	-4.4	0.42	-3.8	9.1	2.2	-2.3	-0.97	-0.4	0.52	-3	7.2	0.87	-6.8	9.5	0.91	7.9	0.27	8.9	-0.44	5.6	-1.2	4.2	-8.4	2.7	-13	6.7	2.3	5.4	-9.2	0.23	-6.1	5.3	3	-1	-7.9	9.1	-5	4.6	-4.6	5.7	-5.6	5.3	-2.8	-2.8	2.1	3	-6.1	-5.8
4.7	0.44	-0.82	-3.4	3.1	6.7	1.5	-4.3	2.9	-1.4	9.7	0.23	7.6	5.6	1.6	3.2	3.6	-4.8	-0.68	0.56	-0.59	8.1	3.3	2.4	-2.7	-0.58	-4.9	-2.4	-0.32	2.1	-5.2	6.5	-1.6	7.3	0.44	-0.35	-4.8	-0.84	-4.7	7.5	-4.6	0.43	-6.2	6.7	-2.1	6.2	0.84	4.8	0.26	-5.2
2.1	0.07	13	-1	15	5.7	2.1	-5.7	2.5	-3.1	17	-0.39	2.1	1.9	6.2	0.84	0.95	9.5	3	2.4	-4.9	6.2	0.87	-4.4	2.8	6.4	3.1	-3.2	4.6	-7.3	-7.1	3.8	-1.1	3.7	1.1	-7.2	-4.1	-2.6	-6.9	5.3	-5	-3.1	-7	1	-8.3	6.1	-5.6	-7.5	-14	-3.9
1.6	2.3	4.2	-4.7	2.9	4.6	-2.8	-6.5	1.5	-2.2	-0.34	-7.2	5.3	2.8	-1.6	-2.1	8.7	3.4	1.3	-2.1	-6.3	3.6	6.5	2.9	7.2	2.5	-4	-0.08	-0.33	0.05	-0.28	0.63	1.5	2.7	-2	-7.2	-0.65	-1.7	-4.4	-2.8	4.6	-1.8	-1.4	-4.2	4.2	-7.3	-5.9	-8.1	-13	-2.9
4.4	-3.5	4	-0.9	2	3.5	1.3	-5.8	0.71	-2.2	2.9	2.1	9.4	1.6	-3.3	0.7	7.3	-3.9	8.6	-2.7	-1.3	0.66	15	-1.5	11	-0.33	0.47	5	-1.6	3.9	1.9	4.7	-0.86	1.5	5.2	2.2	1.4	-1.2	-11	4.2	4.4	-2.1	0.75	1.3	0.58	-4.2	-8	-6.1	-12	-1.4
9.7	2.6	9.9	4.2	11	6.7	4.8	-3.5	0.86	2.4	5.7	2.5	-3.6	12	-2.9	4.8	3	4.9	1	5.3	3.9	9.7	4	-1.9	-0.28	-1.9	9.1	6.6	11	4.4	3.7	9.3	5.2	5.8	4.1	-1.5	6.5	3	3.1	9.5	0.08	0.91	-0.31	4.2	-4.4	8	-0.13	-1.5	-1.8	3.6
0.22	-0.01	2.6	1.5	4.5	6.6	-4	0.81	-2.5	2	2.7	1.1	-5.9	9.4	0.23	14	-7.4	3.9	2.1	14	0.32	6.8	4.2	6.7	-3.6	7.5	-3.8	4.4	0.72	1.8	-1.4	2.6	-1	4.3	-1	0.38	-4.7	8.4	-2.6	13	-3	3.3	-5.3	5.7	-2.3	2.9	-3	7.6	-7.4	11
3.1	-4.7	1.3	-0.02	4.5	2.6	0.77	-1.6	0.02	2.8	-1.1	-2.8	-3.9	11	0.9	8.7	-4.8	2	5.9	10	-2.6	2.6	3.1	0.14	3.1	2.7	-12	3	-3.5	1.1	-6.4	0.16	-3.5	7	-7.8	2.1	-4.5	3.7	-0.65	4.5	-2.5	2.2	0.16	7.1	1.6	-0.13	-11	1.2	-8.4	5.1
-4.6	-4.3	0.12	-1.7	1.3	4.7	1	-1.9	-0.63	0.85	1.6	-0.49	-6.2	4.1	1.6	2.5	-6.1	-3.5	6.4	0.89	2.4	-0.73	11	-0.35	3.9	2.1	-6.7	6.7	-1.8	-0.01	-2.5	7.6	-0.15	-1	-6.5	1.4	-0.92	3.1	-6.2	4.1	-1.8	-2.2	-3.8	1.9	-3.8	0.55	-8.7	-0.3	-11	2.6
0.84	-5.9	1.6	-2.2	1.2	6	5.1	-3.2	3.2	-4.7	3.7	-2.1	-8.4	11	-4	-0.19	0.02	-7.5	-0.96	-2.4	-6.8	-5.1	6.4	-0.78	-0.39	-5.4	-0.48	-0.88	1.6	0.95	-5.3	-4.4	-10	-2.6	-0.11	-2.2	-3.8	-0.89	-7.1	0.82	-4.5	-0.12	-7.2	-0.43	-8.4	0.51	-7.7	-5.7	-7	-3.7
7.1	-2.5	4.2	-3.4	4.6	3.9	1.3	-9.2	-3.8	-6.2	3.3	-4.5	-12	-7	-2.4	-6.1	-7.6	8.1	1.4	-14	2.8	-8.6	-1.8	-12	0.16	-9.8	2.4	-7.1	4.8	-0.18	-1.5	-3.7	-5.9	4.7	4	1.3	0.83	-0.29	-0.23	3.2	3.1	0.15	-0.85	-4.5	-8.2	-3.9	-3.1	0.86	-0.89	-3.4
1.1	7.9	0.07	6.8	-0.13	0.51	-0.76	1.6	-3.5	4.6	1.3	-0.52	-1.4	17	2.5	1.4	-6.6	6.2	4.7	5.2	-6.2	1.8	0.7	15	-1.9	7.8	1.6	-2.1	-0.16	2.4	-1.4	-1.1	-2.7	6.6	-2	6.5	3.1	-0.69	-1.5	-0.19	0.9	4.3	-3.7	7.2	-8.3	4.7	2.6	3.7	3.4	2.4
2.4	-5.4	1.5	-2.8	1.1	-0.3	2	1.8	2.1	2.6	5.1	1.6	-6.5	7.6	-1.1	-0.33	1.1	-3.2	6.5	2.1	1.2	-2.3	2.9	4.6	1.5	-6.2	-7.9	-7.3	-0.54	-10	-3.5	0.7	-5	-5.4	-1.9	-6.7	0.64	-8.4	-3.5	-12	4.4	-10	-4.5	-1.1	2.4	-3.3	-4.2	2.4	-2.5	0.92
1.5	-5.6	5.8	5	6.6	4.4	-2.9	3.6	2.8	1.9	-0.55	2.2	-5.2	-1.6	4.4	-1.4	-4.4	-8.5	7.2	-0.98	0.98	-4	4.3	1.4	-4.3	-1.3	-4.3	-0.93	-2.6	-5	1.8	-2.6	-1.2	-3.9	-3.8	-1.4	-0.9	0.5	-2.9	-7.4	-2.4	-5.8	-7.7	-0.42	-5.4	2.9	-8.4	-6.5	-4.3	-2.5
-2.4	3.7	4.6	-0.72	1.4	-1.7	4	-0.17	-0.4	0.9	2.2	0.6	-0.83	1.2	-0.54	-6.1	-11	-3	5	-1.2	-8.2	-0.12	-0.97	-5.8	1.1	0.04	0.17	-5.3	1.3	-7.3	-5.3	-1.8	-0.67	-3.5	-1.4	-8.1	2.8	-2.2	-0.95	-3.3	-1.1	-2.2	1.3	0.36	3.2	4.8	-7.3	-5.2	-2.8	-0.56
-2.2	3.2	-0.74	-0.29	1.9	1.5	3.6	-3.2	-2.3	-2.7	-1.2	2.7	-1.9	-6.9	12	-3.4	0.55	8.3	6.4	-0.28	5.6	-3.4	4.4	-9.7	0.18	5.5	4	-1.6	2.2	-1.6	-4.2	6	0.47	4.5	5.4	-8.1	5.4	0.08	-1.7	0.15	4.1	-1.3	1.5	4.2	1.1	4.8	-7.6	1.4	-0.87	-1.4
4	0.68	4.3	2.9	4.9	0.37	4.4	-2.8	2.7	-5.7	3.7	0.51	-6.6	-5.9	-0.69	-5.7	6.8	-6.7	2.9	-9.7	-1.9	-0.88	1.5	-4.8	3.6	5.5	-5.2	-2.4	-4.3	-3.2	3.4	4	-1.2	0.32	7.2	-6.2	3.2	2	-4.8	-7	3	-2.2	0.26	1.7	6.1	-2.3	-0.78	-4.5	3.9	-4.9
3.3	-2.8	4.3	2.7	2.5	0.48	0.83	-3.4	-0.24	-0.83	7	1.7	5.7	-3.7	-1.2	-7.9	-6.9	-1.8	3.1	-11	-6.6	0.41	6.1	-8.3	3.7	-2.1	3.9	-2.9	1.6	-9.5	4.6	-3.3	-0.37	-5.3	2.7	-5.7	3.4	-1.3	-0.67	-4.4	0.37	-4.7	-3	-3.8	-1.6	-2.6	1.1	-9	-2.5	-6.4
1.2	-3.1	0.14	-5.3	5.7	2.7	3.5	1.4	3.3	-1.3	3.7	-4.8	1	4.1	-5	0.32	-1.6	-2.8	1.2	-2	0.36	-6.5	-0.46	-4.9	1.8	-6.5	3.6	-8.3	1.6	-7.5	7.1	-4.4	4.9	-4.3	-2.5	-8.1	5.6	-10	-0.25	-0.68	1.4	-5.5	-0.84	-7	-6.3	-0.38	-7.8	-8.3	-7.3	-5.6
-3.9	-2.7	2.5	-6.7	7	-2.6	7.1	-2.7	3.1	-4.7	5	-7.3	2.5	8.6	-0.79	-3.1	3	-11	2.1	-4.6	-1.3	-9.9	2.1	0.9	8.7	-4.8	4	-12	-4.5	-7.9	4.1	-12	-1.6	-7.8	0.16	-5.7	4.3	-9	-1.6	-4.5	-0.57	-5.5	0.1	-4.1	4	1.4	-12	-9.4	-7.5	-9.4
-4.7	-7.5	5.2	-2.2	2.2	-1.7	4.5	0.73	1.2	-2.3	0.65	-0.22	7.1	8.4	-0.91	-2.1	6.1	0.16	2.6	0.15	4.4	3	1.3	3.5	0.87	-6.1	6.2	-7.6	2.8	-3.6	-1.4	-8.8	-4.6	-13	1.5	-4.2	4.4	-6.1	0.91	-6.5	-3.4	-6.5	-0.97	-4.4	0.27	-1.4	-1.5	-9.2	-2.4	-6
-2.2	-0.9	3.4	-2.4	2.8	-0.28	3	0.1	2	-3	1.5	-0.73	4.6	-1.8	1.6	2.2	-6.8	-0.09	-1.5	-1.5	6.8	7.8	-3.5	5.7	-6.1	-7.3	1.3	-5	1.9	-4.1	-2.3	0.77	1.5	-9.8	3.9	-0.1	-0.11	-7.8	-0.26	-2.3	1.3	-7.9	-0.08	-5	-5.7	-1.3	5.3	0.66	3.3	-5.9
-1.5	4.3	4.2	0.51	5.8	6.5	0	4	2.6	-1.3	1.9	1.1	-1.9	1.1	2.2	-0.43	1	-2.5	4.7	1.9	2.6	5.6	1.8	11	1.6	-2.5	3	-1.1	-0.1	1.4	5.7	-4.5	0.02	4.1	0.07	0.89	0.06	0.79	2.7	0.08	6.8	2.8	1.8	2.4	0.91	6.5	2.7	-1.6	1.3	-0.96
0.5	3.1	-1.3	-2.1	2.7	2.7	-1.6	1.6	-0.52	3.4	-3.1	3.2	-0.57	10	7.7	3.7	0.9	7.5	9.2	4.2	2.2	3.8	4.8	3.3	-5.6	-3.1	3.2	0.6	-2.2	-3.7	5.1	-2.4	-2.3	-1.4	1.7	-2.4	0.43	2.2	-0.79	-0.55	0.24	1.3	1.7	0.21	-1.2	15	-4.1	-3.6	-7.5	-5.2
-1.1	-1.2	-1.8	3.6	-0.5	2.6	0.16	1.4	4.1	7.8	0.92	6.3	3.4	6.1	1.7	5.7	-6.8	4.9	4.7	4.6	-6	7.6	0.56	5.3	11	-0.34	-3.5	-3.2	-1.3	-6.3	0.73	0.83	-2	0.33	2.8	0.18	-3.6	-4.2	-7.4	0.42	1.2	0.27	-0.2	0.42	7.1	5.4	-1.9	-2.7	-5.3	-2.7
5.4	-1.8	-5	5.8	1.6	4.7	-0.14	5	3	0.65	1	6.4	-1.1	11	1.3	3	9.3	4.2	-0.65	8.5	4.8	0.4	1.6	8.5	1.3	0.25	5.9	2.5	3.2	-0.44	6.1	-5.2	8.7	5.8	0.88	-1.4	0.56	3.9	7	2.6	-1.5	0.82	0.79	3.2	2.9	5.1	-0.65	0.99	-0.65	0.86
4.6	-0.1	-0.47	3.7	3.6	7.4	1.2	12	4.5	2.6	-3.2	1.5	1.7	3.4	-4.7	3.9	-2.7	1.9	-0.86	12	1.2	0.76	-2.8	7	5.3	1.7	5	2	2	3.6	4.7	0.5	7.4	-3.5	-0.26	6.6	8.9	6.2	6.5	2.8	1.7	6.7	2.1	3.6	3.6	5.8	6.9	1.8	3.7	-3.7
3.8	0.23	2.5	1.9	6.6	3.6	1.6	1.4	0.09	4	5.6	-2.7	3.1	-2.1	-3.7	5.1	0.19	0.12	-2.5	14	4.4	10	-5.2	7.7	8.4	-1.4	3.9	2.5	0.44	9.6	4.2	6.3	3.6	0.72	-0.99	5.4	5.7	4.7	-0.18	10	-0.3	6.4	6.6	1.3	6.5	0.48	-8.6	4.8	-2.3	4.3
1.9	3.5	-2.9	3.9	-0.85	6.2	5.5	0.7	1.8	3.4	-1.3	-2.3	6.2	-5.5	-5.3	8.1	-3.9	7.8	0.95	11	-3.1	5.6	6	6.4	4.2	6.3	-1.3	6.9	-1.1	8.8	2.5	3.4	5.9	7.7	3.7	6.6	-1.7	8.7	3.9	9.1	3.4	8.2	4.2	2.7	8.3	4.9	-9.9	2.4	-5.8	1.8
4.7	-1.6	0.72	1.5	-1.6	5.7	3.9	-3.4	3	1.1	-1.2	-0.93	-2	2	-7.2	2.1	0.58	-3.4	-3.5	1.4	5.9	0.93	-2.5	5.8	-4.6	12	2.9	12	-0.57	5.4	-2.1	6.6	2.4	4.7	0.83	5.8	-3.4	14	1.3	6.9	-1.4	4.6	3	2.1	3.7	5.6	-3.5	1.4	-2.6	-5.1
3	3	0.69	3.5	-3.2	4.1	5.3	2.5	8.6	5.1	0.06	1	-4.1	6.9	-4.2	6.7	-2.4	2.6	-3.5	6.1	-5.3	-0.29	-10	3.3	-3.2	5.8	0.48	3.1	2	-1.2	1.3	3.8	4.7	6.7	-5.2	1.1	-2.1	13	1.5	3.6	-2.9	3.3	-1.3	3.8	2.2	3.7	2.3	11	-1	6.6
1.4	-1.5	-2.3	2	2.1	1.9	3.1	5.4	3.7	1.5	-1.2	-1.2	3.8	9.1	-2.7	6.8	0.78	-0.83	-1.9	11	-7.7	2.9	0.38	11	-1.1	0.1	-0.78	-2.1	-3	1.1	3	-7	-2	4.1	-3.2	2.9	-2.6	-0.83	2	3.9	0.72	3.9	-5.3	1.3	-1.9	-0.38	-2.3	10	-4.1	9.9
4.8	-5.8	-3	2.7	-0.31	2.4	-3.3	-4.7	2.4	-2.1	2.5	-4.4	4.8	10	-1.1	-2.3	-2.7	-2.7	-5.1	7.8	-4.3	0.12	3	8.5	-9.5	2.6	0.78	0.43	-1.5	4.8	-3.4	0.96	-11	6.4	-5.5	8.1	-8.5	3.1	-4.8	-4.7	-1.9	5.9	-4.2	1.2	-3.3	-1.2	-3.8	6.8	-4.4	4
6.3	-3.2	2.2	3.8	1.6	5.1	1.7	-6.7	2.3	-0.96	-4.8	2.4	-1.9	-0.14	-8.3	5.3	-0	2.2	-9.2	3	0.86	6.7	-1.1	0.07	-7.9	9.1	-4	1.4	5.3	3.7	0.91	-3.6	1.3	1	0.68	4	-5.5	9.6	3.6	-4	-3.4	2.8	3	3.8	4.2	-1.9	1.1	-3.1	0	-9.7
10	0.39	2.1	-4.6	0.7	-3.8	3	-6.4	4	-1.7	0.23	1	6.2	1.8	-0.71	5.2	-2.2	0.84	-2.3	0.44	5.7	-0.29	-6.8	7.5	-6.3	-3.1	-1.1	-4.2	-4.8	-2.2	-7	-6.2	3.9	1.1	-1.2	3.5	-4.6	6.4	-4.3	-0.92	-7.8	1	0.69	0.34	5.9	2.9	1.2	-5.3	-0.14	-12
0.21	-1.6	-1.6	5.9	0.78	4.4	-3.6	-1.2	2.9	0.22	0.9	2.6	3.2	2.3	3.3	-3.1	1	-10	-8.1	-1	-2.8	-13	-9.9	10	-0.23	1.1	-0.48	-1.4	0.48	-0.69	-3.6	-5.9	6.5	-6.9	-1	-1.1	-6	0.39	1.6	-5.5	1.7	2	2.2	0.32	-2.7	-2.7	1.7	2.8	0.67	0.21
-0.69	0.2	-1.8	1.8	0.45	1.7	2.1	1.9	5	4.7	-2.9	3.6	7	6.1	-6.5	-3.7	4.4	7.2	-1.8	6.1	-9.9	1.3	-1.5	3.9	1.9	7.8	1.8	-1.4	3	3.1	-2	-2	6.8	-0.66	-2.2	5.4	0.44	1.2	8.7	-6.6	2.2	-1.1	0.43	2.6	-0.43	0.56	0.4	9.7	1.7	8.3
0.81	-0.39	-2.7	2.9	2.4	4	1.7	-1.2	0.83	2	0.36	7.2	5.8	16	-4.3	3.8	1.2	6.7	5.6	6.4	1.9	1	9.3	11	2.3	1.6	6.9	3.3	3.9	3.7	2.2	2.1	-2.3	4.5	5.3	1.5	2.4	5.3	4.1	3.4	-1.3	-2.5	0.75	3.2	-4.3	1.3	0.41	11	-0.18	11
2.3	1.7	0.03	0.32	0.88	-0.25	-1.9	-1.5	0.5	-4.6	-0.86	-1.5	4.6	10	1.9	0.34	-5.1	7.1	9.2	9.6	-3	-2.3	6.2	11	1.3	0.64	11	6.2	6.2	2.3	10	1.9	5.5	2.3	7.8	2.7	6.2	4.4	6.7	0.76	6.1	3	2.9	2.6	-1.3	4.2	7.5	0.69	3.5	2
1.7	-1.8	1.9	-2.9	3.1	-2.8	-7.1	0.74	-0.65	-3.2	-2.5	4.4	5.1	8.9	2.6	-0.46	-0.74	5.5	9.2	1.1	3.8	-7.6	7.3	13	-0.06	4.2	12	9.5	6.8	8.5	6.9	5.7	2	4.6	7	5.6	7.1	3.6	12	-7.5	8.4	4.1	0.22	4.4	-1.7	2.5	6.9	-2.1	7.1	-1.2
1.4	8	-2.4	4.8	-3.2	5.2	0.85	7.6	-2.5	0.39	-0.22	5	2.7	0.25	-3.5	-1.2	-13	-0.06	0.57	4.4	-3.5	-4	1.2	11	-0.75	2.5	-5.8	-7.9	-0.78	3.9	-3.6	-2.5	0.62	3.5	-0.8	-1	-2.8	5.7	4.5	-0.74	-2.7	0.85	-0.16	-2	-0.65	-6.6	0.55	2.7	0.94	0.3
-6.2	-0.44	2.3	3.2	-1.3	-1.3	1.3	7.1	-4.3	-1.2	0.67	9.7	-4.6	7.8	2	-0.2	-15	8.3	3.4	3	-9.9	-5.6	-0.74	12	-3	7.3	-4.1	0.49	-2.1	0.37	0.71	2.8	0.07	-0.25	0.02	7	1.9	5.7	1.7	-5.9	0.92	4.3	1.4	-0.26	2.5	3.5	-0.73	4.8	0.51	6.9
-5.2	-0.68	-2.2	9.7	-1.9	5.2	-7.5	5.6	-5.5	0.98	-4.4	13	-4.7	6.1	-1.1	-2.6	4.8	-1.7	-5.1	-0.51	-3	1.7	-6	7	-5.4	2.7	3.8	0.47	-0.88	6.6	0.45	6.3	-5.6	2.1	-8.5	1.3	1.5	0.79	4.1	3.8	0.08	4	-3.1	2.3	-8.7	-1.1	-0.19	1.9	-2.5	4.2
-3.3	4.1	-5.3	5.8	-6.3	2.5	-0.72	5.4	-4.4	2.1	-4.6	5.6	-2.3	-2.8	-1.8	-6.2	2.3	-1.5	-4.4	-0.32	6.1	-0.7	-4.4	7.3	-6.2	-4.6	7.5	-3.9	0.19	-3.6	0.29	-2.3	-4.5	-2.4	-7	-4.8	-4.7	3.8	4.7	3.1	-2.6	1.7	-5.6	-0.2	-5.4	-4.2	-1.5	-4.5	-6.2	-2.8
-0.48	-1.2	-0.18	4.1	2.2	3	-2.8	-1.8	-0.28	1	-1.5	9.3	-1.3	6.7	-0.29	-10	-3.9	7.6	-5.5	1.9	-2.6	-1.9	-7.1	8.6	-10	-1.4	-2.2	-10	-5.7	3.4	-1.6	-5.9	0.36	-6.4	-1.6	-0.22	-3.5	-1	-1.7	-5.7	2.7	-1.2	-4	-2.4	-8.8	2.9	0.34	-1.2	-1.7	-0.67
-1.4	-3.7	-3.5	-0.71	0.71	-3.2	-0.69	0.04	5.2	0.49	-5.8	0.58	10	1.1	3.8	-6.1	-0.29	-2.2	-7.5	0.06	-1.8	-5.2	-13	2.5	-5.9	-0.01	-4.9	-10	-1.9	-1.2	-0.07	-3.9	-1.4	-0.45	-3.5	-5	-4.8	-5.9	-0.69	-3.4	-1.6	-3.6	-2	1.2	-0.97	3.2	-3.5	4.3	-1.9	0.68
0.01	1.9	-1.5	1.9	-3.7	-1.5	-1.1	0.8	-0.12	7.3	-5	2	4.2	-2.6	2.8	-0.34	-6.2	4.4	-7.3	-2.3	-2	1.9	-7.9	4.5	-7.4	-0.98	-3.1	-10	-2.2	-7.3	-4.2	-3.7	-5.9	-0.52	-3.4	-5.7	-5.8	-6	0.48	-0.71	-6.2	-3.7	0.15	0.28	1.1	5.7	-8.7	2.1	-12	2.1
-6.5	4.1	-6.7	0.42	-4.5	-4	1.6	1	-1.2	5.7	-2.6	1.4	2.9	-0.47	-3.1	-5.2	-5.2	0.3	-3.1	-7.7	5.3	-2.3	-7.9	3.4	1.1	3.5	2	-8.6	-1.4	-7.6	-3.3	-5.9	-2	-6.8	0.38	-2	-2.7	-3	-1	0.85	-5.5	-3.6	1.5	3.8	4.4	2.7	-2	-10	-2.8	0.35
-1.7	3.2	-2.1	-0.03	0.52	0.4	-4.4	4.3	-0.28	5.6	-0.49	6.3	-0.16	7.6	0.1	-0.31	-6.1	0.54	-8.1	4.1	-0.12	-2.4	-8.5	0.17	2.9	4.5	1	-4.5	-1.3	-5.8	-2.7	-0.9	-0.52	-5.8	0.37	-0.36	-4.8	-5.2	4.4	2.4	-3.7	-3.2	0.41	4.4	-0.13	3.4	2	-6.5	5.7	-6.6
-3.9	5	-1.7	4.1	-3.7	3.3	-2.5	4.5	-2.8	6.2	-2.4	4.4	-2.1	4.5	0.56	0.43	-8.3	4.4	-10	2.5	3.1	5.1	-10	4.1	-4.9	4.5	-4	-9.2	-0.12	-1.1	-0.05	-3.2	-0.53	-7	2.5	-0.17	-3.2	-3.4	2.3	-1.5	-1.8	-4.3	-0.88	5	-2	5.7	-3.9	-7.1	-4.3	-6.4
-1.2	2.5	-3.7	3.6	-3.4	5.5	2.2	1.9	-1.4	5.9	-3.8	3.8	-2.4	6	4.3	6.5	8.8	3.5	-7.3	4.9	4.1	7.3	-7	-1.2	-6	3.5	-1.7	-0.39	-3	5	-4.9	1.2	2.4	6.3	0.74	-1.3	2	3.2	-5.4	3.7	-4.3	-0.5	-1.2	5	-2.3	6.8	-4	0.02	-4.9	-1.7
2.7	11	-2	1.9	-3.8	5.6	-3.7	5.3	1.1	5.8	-4.5	12	4	1.1	-9.6	1.3	4.6	2.2	-4.7	3.2	6.4	3.1	-0.39	2.9	-12	9.1	0.41	2.1	3.6	0.16	2.3	4.2	-6.1	8.4	0.41	4.9	-6.1	8.8	-8	6.4	-7.1	6.9	-1.7	11	3.4	8.9	2.5	0.54	-3.9	-2
-4.8	4.7	0.45	5.3	0.2	4.9	-7.9	5.8	0.54	7.4	-0.49	13	4.9	-0.14	3.5	6.5	2.9	5.6	3.1	8.1	-0.7	6.5	-4.9	11	-12	18	1.5	2.4	2.4	-1.9	0.54	2.9	2.4	8.9	5.1	3.4	-3.1	12	0.69	11	1.8	4.3	-3.8	12	1.7	7.6	4.6	2.8	-5	-2
-6.8	6.8	-4.7	10	-3.9	6.3	3	12	2.6	7.9	-5.2	13	2.3	1.3	4.1	6	-5.4	1.8	5.6	7.3	-2.2	-0.23	-5.3	8.7	-8.1	4.7	-0.75	3.1	-2.7	-0.51	1.6	7.2	-6.9	7.3	3	1.8	0.99	9.1	-2.2	7.4	4.8	5.2	-2.9	3.5	-0.8	9.1	-5.2	0.67	-3.6	-1.4
-6.3	0.04	-2.1	1.1	-0.97	3.8	3.8	4.6	-3.1	4.1	0.46	8.8	-1.6	3.5	-5.2	0.91	-5.8	2.5	-0.41	9.9	2.9	-0.73	1.6	14	-0.68	5.6	0.97	0.85	1.4	0.23	3.8	2.6	-1.5	1.5	1.4	-1.2	-3.1	9.5	3	-3.8	-0.44	8	-6.2	3.4	1.9	7	-2.1	5.2	-2.2	2.5
-3.5	3.2	-1.2	3.1	-5	5.9	-1.1	9.3	-3.4	3.2	-0.02	12	-3.2	0.72	-4.8	-0.92	4	4	3.6	2.2	-4.9	1.3	1.5	1.6	-0.59	9.1	2.2	4.2	6.5	4	7	11	4.7	7.4	1.9	4.2	-0.36	5.6	6.2	5	2.4	4.5	-2.3	6.9	0.89	8.9	5.4	4.8	5.1	1.1
1.6	0.1	-2.9	4.2	-4.3	2.4	-2.4	7	-5.7	5.8	1.4	6.4	5.2	-5.2	4.1	-2.3	1.2	-6.6	6.8	-6.1	-0.76	-0.45	7.3	-5.5	0.16	5	2.6	-0.84	-0.58	1.6	3.2	-0.59	1.9	12	3.7	1.2	-2.9	4.1	2.8	12	2.7	4.2	4	3.9	0.54	-1.4	0.37	-2.9	2	-2.2
-8.7	3.6	-4.2	3	-3	3.2	-1.7	3.9	-3.3	3.5	2.7	10	-2.8	-4	-1.1	0.31	-6	3.5	3.1	-2.3	-4	-0.3	6.6	-5.7	1.1	4.9	2.9	0.96	-3.4	1.6	2.5	0.49	-0.81	4.3	1.8	0.89	1.9	3.3	3.4	3.2	2.3	6	3.9	6.3	5.6	5.2	-0.83	-2.2	0.4	-4.5
-1.8	7.6	0.21	6.3	1.8	5.4	4.7	8.4	5	2.6	2.8	10	2.6	8.2	4.1	0.84	4.3	-0.94	3.9	2.4	-1	-1.3	3.4	3.9	3.3	4.6	2.8	-3.5	0.78	-2.3	4.9	-1.3	-1.2	3.8	-0.39	-0.3	0.41	1.6	13	0.3	-4.7	3.5	2.7	4.2	2.2	-0.27	-1.5	2.1	2.8	-5.5
-8.3	6	-4.5	9.5	4	11	-0.9	11	-3.1	2.6	0.06	15	-0.75	6.7	-1.5	-3	2.5	-5.5	-4.2	3	-0.3	7.3	-1.3	6.6	-0.74	1.7	6.1	11	2	0.24	3.8	0.38	7.8	-4.9	1.8	5.2	-0.81	3.5	9.4	1.5	-1.6	-0.99	1.8	-1.5	-2.6	-2.8	3	6.5	12	-1.6
-6	-3.5	0.47	12	1.2	14	-8.2	3	-3.3	1.1	-3.9	22	-3.5	-3.9	-3.4	8.8	4.4	2	-3	0.44	1.8	-5.1	-1.3	-4.2	-2	4.6	3.3	23	1.1	16	3.2	24	6.5	10	3.9	5.6	2.8	20	3.7	18	5.7	5.3	-1.6	4.5	-2.3	2	-4.1	7.5	0.11	-5.7
-5.4	-17	-8.2	-26	-2.6	-14	-1.8	-9.4	-5.2	-15	1.4	-1.1	-2.8	-87	-3.1	-90	1.4	-94	-6.2	-82	1.3	-78	2.3	-97	-3.3	-82	2.9	-40	-2.9	-55	0.44	-83	-0.29	-64	3.1	-51	3.6	-85	6.2	-87	-0.27	-58	-1.7	-69	-7.8	-61	-1.8	1.5	-2.2	5.9
-11	16	-2.5	24	-2.5	-2.4	-1.4	18	-7.3	9.5	-1.6	22	2.2	-32	-5.7	-13	-3.6	-6.4	-1.5	-14	0.86	-4.4	2.5	-34	-8	-20	-1.8	-39	-5.9	-16	-4.7	-19	-4.8	-5.7	-0.02	-3.6	-7.5	-24	-0.93	-3.8	-1.3	-6.4	-7.8	-18	-4.5	-17	-3	15	-2.5	33
-3.6	-6.8	-1.6	4.5	-2.4	-14	-3	-12	-3.9	-3.1	-3.8	-7	-7.9	-15	-0.32	-0.01	2.4	5.1	-3.7	-19	5.5	-19	-1.6	-17	-9.1	10	0.94	2.4	7.1	15	0.82	35	-1.8	5.5	-0.68	-13	0.33	29	1.3	28	1.3	-10	0.18	7.4	-0.54	4.4	2	-9.7	0.88	-12
1.4	19	-1	1.2	-4	4.4	-1.1	1.8	-4.9	19	-4	-0.86	-8.1	34	-0.11	43	9.9	21	-1.5	33	0.74	29	3.7	22	-13	33	-1.5	30	3.1	15	2.1	17	-1.8	19	-3.8	37	-2.3	17	1.4	15	-1.8	36	-1.9	30	0.86	36	-1.9	12	6.7	-0.1
-6.3	0.33	-3.2	0.6	-4.5	-2.6	-3.9	-10	-4.8	0.48	-7.8	3	3.4	-11	1.8	2	-3.1	-6.3	2.1	0.1	-5.5	-12	2	-9.2	-9.3	-0.6	-1.1	3.4	-5.6	-3.2	2	11	-4.2	-9.8	4.7	-2.2	-4.5	-5.1	5.5	-8.3	1.6	0.97	-8	-6	-0.27	-5.2	-2.8	-6.2	2.6	-4.2
-7.1	5.9	-4.1	-1.4	-3	-4.6	-5.8	-5	-4.2	2.4	-2.7	1.2	1.4	1	-4.4	7.9	0.65	-3.6	4.6	7.2	-1.9	-2	0.43	0.58	-4.3	6.3	-0.96	11	-4	7.1	-2	6.6	-9.1	-5.7	1.4	-0.97	-0.21	-3	3.7	-2.4	2.4	5.7	-0.72	-1.6	-3.6	1.9	-6.4	-4.7	-7.3	-1.2
-4.7	3.8	-7.2	0.07	-3.6	-1.2	-3.8	-6.8	-3.2	-0.92	-1.6	-4.4	3.1	-13	0.64	4.3	5.4	-8	3	0.98	2.5	0.74	-0.4	-10	-7.2	-1.1	0.81	1.3	-4.8	4.9	-7.8	10	-7.2	2.2	-0.28	2.6	-5.4	0.87	5.4	4.7	-3.8	4	-4	2.3	-1.6	3.5	-3.9	7.4	0.21	13
0.75	-9.5	0.02	-6.7	-3.1	-0.71	-0.67	-1.8	1.2	0.92	-1	2.4	0.13	10	7	13	4	19	0.93	10	1.4	17	5.7	10	1.9	19	13	14	-3.4	14	-1.6	13	2.8	8.9	1.3	8.1	-2.5	16	8.2	19	-0.1	10	-3.6	13	-2.5	16	-1.4	0.65	5.2	9.4
-2.8	-5.5	1.9	-2.8	0.62	-3.7	1.6	1.2	-2.2	2.6	-2.1	6.8	0.77	5.4	6.6	4.3	-3.3	7.5	0.72	1.9	4.1	6.8	0.96	6	-0.41	10	7.6	7	1.6	2.1	-2.3	6.8	-0.35	2.4	-0.26	2.3	-1.8	16	6.6	6.3	0.97	1.7	1.9	9.4	-4.2	7.4	-0.71	-0.64	2.9	12
-2.2	0.84	-2.6	1.1	-4.1	-1.3	1.5	5.7	-0.85	4.3	-3.3	3.5	-0.04	-7.7	1.3	-2.5	-2.9	4.4	-1.4	-0.92	0.01	6	-4.9	-0.59	-4.3	9.3	0.85	0.93	-0.85	1.4	-4.2	-0.07	-5.2	3.6	0.11	5.8	-5.8	4.9	5.5	-0.1	2.2	0.47	-4.7	3.6	-3.9	3.1	2.1	-0.96	2.1	9.3
-4.3	3.1	-3.5	-0.16	-1.8	-3.5	2.4	0.43	1.3	-1.3	0.62	2.4	0.23	-1.2	2.5	3.9	-1.6	1.1	1.6	-1	-2.3	5.7	1.1	0.83	-1.1	12	1.8	11	2.6	7	5.2	3.2	0.27	14	-1.1	10	0.76	9.7	5.9	5.5	0.75	5.3	1.7	4	-3.5	5.6	3.5	8.7	-4.8	7.8
-3.2	-4.1	-1.3	-5	0.19	-6.4	0.12	3.4	-4	1.1	0.23	3.3	-0.07	-7.7	5.6	1.3	-1.4	3.9	-3.8	-1.4	0.14	-1.6	-5.3	0.86	0.69	7.7	7	4	-1.5	5.4	3.3	7.4	-5.1	10	0.53	4.9	-0.12	4.2	1.6	-2.9	-1.6	6.4	0.14	5.5	-3.4	1.2	-3	-3.6	-3.8	-2.1
-4.6	3.7	-9.7	2	-2.6	-1.7	2.2	2.1	2.7	1.9	-0.41	3	7	0.07	0.87	-1.8	-3.3	3.3	2.9	-5.7	-2.2	-1.2	1.6	-2.4	0.22	0.5	-0.35	-3.4	-3	3.5	7.3	4.7	-13	6.3	-6.1	5.8	-1.1	-0.27	7.8	-0.92	2	-0.78	0.14	3.4	3	0.04	-2	2.5	1.6	5.2
-5	-2.3	-9.8	-5.1	-6.8	-5.8	3.4	3.1	-3.3	-1.5	-4.3	-0.95	5.8	-9	12	-3.8	5.2	-3.5	6.5	-7.1	-1.1	1.6	7	-5.6	2.9	-4.3	5.8	-4.6	-1.2	7	5.7	-9	2.4	-2.9	-4.4	1.9	0.35	-5	8.9	-4.4	1.4	-5.5	4.3	-3.9	2	-1.6	-5.2	-3	-1.3	4.5
-3.9	1.4	-4.8	-6.9	-6.3	-7.9	-1.6	-1.2	-3.7	1.1	-1.8	-3.6	-3.4	-5.3	-1.4	-8.5	-5	2.3	-3.4	-12	9.7	6	-5.2	2.8	1.5	-4.9	9.1	-2.4	2.3	8.5	6.7	-3.6	1.1	2.5	1.4	-0.84	1.3	-5	7.7	-1.4	-1.8	-4.7	3.8	-0.6	2.2	1.3	-2.1	-0.03	-5.9	2.3
1.3	1.2	0.14	-1.9	0.22	-3.1	-0.29	1.6	-2.5	3.1	-5.9	-2.2	1.6	-5.3	4.1	-2.7	0.49	7.1	-2.1	-7.6	-3.7	0.45	-3.8	-5.3	4.1	2.6	8.8	-1.1	2.7	0.78	21	4.8	9.4	0.16	3.2	2.3	9.6	-4.3	12	-3.5	2.9	1.1	8.1	-3.7	3.6	-3.6	4	-6	4.3	0.48
-3.1	-0.75	-5.8	-1.5	-4	-3.9	-0.7	2.3	-2.1	-1.6	-4.3	-4.4	-3	4.8	8.1	-1.2	5.7	13	2.1	-1.7	-2.7	-3.5	6.8	-0.19	8	-2.9	-1.1	-11	-3	-1.7	7.3	-6.7	5.6	-2.3	-5	0.58	5.1	-1.6	6.1	-1.3	7.2	0.27	5.5	8.3	7.2	-2.6	10	-5.8	15	2.2
5.2	1.9	5.1	1.2	4.5	-3	1.8	4.4	-0.11	-1.7	3.2	-2.7	-4	5	3.9	-5.6	12	2.8	8.1	-2.8	-0.67	3.7	16	1	1.6	-2.9	0.38	1.1	2.7	3.5	13	-0.55	7.4	0.21	8	-0.38	3.3	-2.4	3.4	-1.9	9.9	-3.4	10	4.1	12	0.55	7.5	4.2	11	3.5
-2.9	5.9	6.6	7.8	4.9	1.3	-2.7	5.8	-3.9	-0.56	-2.8	3.4	-2.2	5.6	-2.3	-8.2	-5.3	4.3	7.4	-5.4	-0.14	2.9	10	-3.3	1.1	6.7	-4.5	1.2	-5.7	4	-13	2.8	0.11	2.5	4.3	6.7	-3.5	-1.5	-4.7	-3.8	4.1	-0.8	-1.3	3.8	3.6	4.9	0.4	3.1	4	-1.6
0.63	3.1	1.3	1.7	-0.77	1.1	-5.5	4.2	-0.94	-0.05	-3.4	5.2	1.2	6.2	2.7	4.5	2.4	3	0.47	4.1	9.1	1.9	0.89	-2.6	2.2	0.69	-2.2	-4.8	1.4	1.5	-1.9	2	1.9	3.9	1.8	3.1	-2.4	7.1	-4.5	0.98	6.3	0.81	-3.2	2.4	-3.2	-0.64	1.4	-0.55	3.3	8.7
0.54	0.6	-0.22	-1.5	1.7	-4.9	0.06	3.8	1.1	-1.6	-2.4	-1.2	6.4	3	7.3	-0.15	4.9	-1.4	5.3	-2.7	7.4	-5.4	8.1	-0.12	3.1	0.03	1.2	-5.3	3.8	3.3	5.9	-7.5	9.8	-0.46	3.5	2.7	2.4	-1	-0.58	3.8	8.2	2.7	0.89	-2.6	-0.13	-2.3	7.8	-3	8	-4.1
-1.7	3.1	-1.1	0.13	-2	-3.1	-0.89	4.3	0.49	-1.2	1.5	1.5	1.4	4.9	1.2	-0.03	-1.5	6.1	9.2	-4.9	-0.78	5.9	11	-0.81	4.2	5.2	0.21	-4.6	2.1	2.4	-3.7	-6.2	-2	-0.04	0.59	3.5	0.17	-4.2	-2.2	-2.6	-0.18	0.71	3.7	2	-1.1	2.8	4.9	-0.94	2.5	-4.2
-3.2	-0.22	-1.7	-4	-1.8	-3.2	-6.1	6.1	-2.1	-3.4	-5.1	-0.11	-7.2	5.5	2.3	-0.06	-8.4	5.9	4.8	1.4	-2.9	2.8	-1.7	3.7	6.7	3.8	-5.6	2.6	0.2	-2.5	0.45	3	0.81	4.5	0.39	3.3	0.47	2.1	-7.7	-2.2	0.44	2.5	0.58	5.5	4.5	5.8	4	-0.89	0.62	1.4
-3.3	-2.2	0.3	3	0.52	6.6	-5.5	9.2	-0.25	-3	0.4	0.05	11	7.5	1.7	1.2	-2.7	8.9	-3.6	-4.7	2	6.1	-1.5	6.7	6.8	-2.2	1.4	-1.3	-2.5	7.8	-0.56	-0.62	-1.4	4.4	-2.6	8.6	3.5	2.6	-5.8	5.2	0.1	-3.9	-0.09	-1.6	6.5	-1.2	13	-3.7	8.3	0.79
2	4.9	-2.4	2.2	-4.7	3.4	-0.31	13	-1.4	-2.9	-4.8	2.5	-4.4	-4.7	0.62	2.1	5.7	-2.5	-1.9	-6.4	-0.37	9.4	-2.7	-3.8	5.2	-3.5	-3.6	7.5	0.91	9.3	-1.5	-2.1	-5	7.7	-0.34	7.9	-0.73	6.8	-4.6	-1.3	-3.6	-0.55	-1.4	-3.2	3.3	-0.36	19	-2	21	8.1
-3.1	2.7	-4.5	5.6	-8.7	1.3	-6	5.9	-4	-2.8	-6.6	4.2	-0.58	-4.5	-4.3	-1.9	-4	5.9	-1.2	1.8	0.01	6.8	-3.1	-10	12	-6.8	2.4	4.8	6.2	3.1	5.2	-4.7	5	5.2	0.35	7.9	-2.2	1.8	0.65	-0.05	-0.09	4.3	7.1	1.3	11	-2.2	13	-3.8	18	1.5
2	-0.95	-2.1	5	0.48	2.8	-1.2	4.8	1.6	2.8	-5.4	3.5	-1.5	-3.6	6.4	-5.3	-2.9	1.1	7.4	0.41	6.1	-0.5	1.1	-14	7.8	-2.4	4.2	2.9	-0.51	0.76	4.1	-7.1	0.92	-0.94	-2	-3.1	9.1	-5.5	0.13	-0.6	4.9	-3.8	11	1.4	5.8	-2.9	3.8	-2.7	11	-3.9
3.6	-2	0.23	0.03	-0.29	-2	2.1	0.58	-1.2	-5.4	-2.5	-0.77	-10	-3.5	7.5	-4.1	2	-7.1	10	-5.1	8.4	-4.8	0.91	-10	1.3	-2.7	-4.3	-0.52	2.3	-6.5	-4.7	-6.8	-0.13	1.4	0.7	-4.6	2.4	-6	-3.9	-3.9	1.8	-5.2	4.5	-3.5	-3.5	-3.9	0.4	1.6	2.5	-0.11
-3.3	-2.9	-2	-2.8	-5.1	-6.5	-1.6	-0.55	-3.5	-4.1	-3.1	-5.1	3.4	-7.2	1.7	-8.4	-9.1	-2.1	0.24	-17	3.6	-2	-8.6	-16	-0.84	-2.8	2.7	-5.8	3.8	-8.1	-0.44	-5.7	-1.6	-3	0.67	-3.1	-4.9	0.98	-5.8	-5.8	-2.8	-3.5	-0.18	-3.3	-0.38	-3.3	1.2	-7.5	5.8	-10
1.4	-1.2	-3.2	-1.5	-6	-3.8	-3.9	2.2	0.68	-6	-6.1	-5.7	-2.3	-12	-3.3	-4.5	-3.7	1.2	-7	-7.9	-1.9	-0.88	-4.6	-15	-8.7	0.58	-9	-2.5	-2.1	0.24	-5	-4.6	0.08	-0.27	-3.7	-3.7	-3.4	-2.4	-5.8	-3.3	-5.2	-4.8	-3.3	-3.4	-3.9	-2	6.5	-10	9.8	-6.9
-2.5	-4.3	0.87	-3	-2.3	-6	-3.6	0.95	-2.1	-2.9	-2.7	-9.2	-3.3	-6.3	-0.79	-2	-0.52	2.7	-2.4	-0.43	-0.79	1.8	-2.9	-6.9	-11	-5.5	-14	-5.4	-7.9	-5	-5.3	-9.5	-1.6	0.38	-5.2	-8.6	-4.4	-11	-2.3	4	-4.1	-7.5	-3.5	-1.4	0.58	1.9	1.7	-3.5	4.7	-5.5
3	2.5	-3.9	-0.55	-4.6	-2.8	-0.54	4.8	-4.7	-0.79	-4.8	1.3	4.2	-4	2.3	-0.99	1.1	6.6	3	-3.6	-3.3	8.1	4.5	1.3	-10	-0.2	-2.8	-1.1	2.2	-1.3	-2.1	-2	3.5	1.3	-3.3	0.05	-4.8	-7.5	-5	1.6	-5.3	-5.2	-1.3	-2.8	-0.74	-1.5	7.3	-4.6	3.9	-4.9
4.6	0.91	2.2	-0.96	4.8	0.47	3.7	6.3	-2.5	-1.9	8.3	1.4	4.2	-1.1	5.3	4.5	1.3	6.7	-0.25	-4.4	3	7.8	2.2	-0.42	-5.2	8.5	4.1	-6.9	-2.8	-3.5	2.4	1.9	4.2	1	-9.2	-0.56	0.41	-6.1	1.6	-2.9	-3.9	0.75	1	2.6	3.6	-1.2	-0.39	2	4.4	2.4
5.3	-0.76	4	2.3	12	1.8	1.8	10	6.4	5	23	4.3	1	-14	-1.1	6.2	-0.49	-1.1	-0.51	4.3	-4.9	-0.46	2.3	0.24	2.1	13	4.7	-2.5	2.5	0.53	1.1	0.37	-6.7	8.4	-4.3	3	-0.07	2.2	-2.6	-0.13	-0.17	7.3	2.6	7	7.4	9.8	1.9	4.5	2	4
1	-3.4	4.8	2.5	5.3	2	-1.1	7.1	2.8	6	8.2	2.1	1.5	-20	-2.1	9.6	1.1	0.92	1.7	11	-3.8	11	-0.21	-0.6	-4.2	12	-7.4	14	-5.8	4.8	-0.39	5.8	-8.2	19	-4.5	7.7	-4.4	9.3	-6.2	12	-5.5	12	-7.2	6.6	-6.3	4.7	4.2	1.1	-6.3	-2.6
2.5	3.4	9.3	-1.3	8.9	-3.1	5.1	3.8	0.34	-1.2	18	-7.7	-1.1	-9.8	0.52	15	2.4	1.1	0.42	14	0.08	18	-5	8.2	-4.8	13	-1.5	5.4	2.3	-1.6	-8	-0.06	0.6	8.5	0.79	3.9	-3.9	4.5	-6.9	11	-5.2	6.7	-5.8	7.8	-5.6	4.5	4.1	-2	-2.5	-1.9
2.3	-1.4	6.8	-5.3	5.3	-2.9	-1.2	2.1	2.5	-1.7	18	-7.8	-7.1	-2.7	-3.9	8.8	-4.9	2.8	-7.3	9	2.5	13	-3.5	6.7	-3.2	11	-8	11	-0.34	0.25	-11	3.6	2.5	8.4	1.8	2.4	-1.2	3.1	-8.8	8.8	-4.8	7	-0.09	4.2	-3.7	5.6	1.3	1.7	-8.2	1.9
-0.56	-6.3	-1.1	-3.9	-3.8	-1.9	-1.7	2.1	0.76	2.3	5.9	-3.4	3.1	1.6	0.84	13	4.3	19	-1.4	8.1	1.2	19	-6.6	4.4	-6.6	10	-11	17	-4	9.3	-7	6.8	-5.2	-3.3	-3.6	13	-11	8.2	-10	9.7	-9.1	9.3	-5.5	12	-0.27	14	-4.9	5.7	-8.3	4.9
-1.7	-4.4	-2.3	-4.5	-3.9	-2.9	0.27	7.1	-0.57	1.9	-1.6	-5.8	-0.51	-8	-5.6	9.9	-2.8	8.2	-10	3.9	-8.2	16	-3.7	8.4	-14	8.6	-11	2.2	-4.5	6.3	-10	1.6	0.31	6.6	-0.33	5.5	-9.1	8.2	-11	8.4	-2.8	11	-5.6	6.4	-4.8	6.5	-7.7	9.5	-11	6.1
-1.9	-4.7	2.7	-3.9	1.4	1.4	5.8	6.8	2.8	9.1	-4.1	3.5	-6.5	-11	-0.46	21	4.9	0.07	-11	2.6	-3.8	16	-3.9	4.8	-0.09	12	-9.6	9.3	-3.3	8	-8.9	11	-2.2	15	-4.4	8.5	-5.2	16	-12	18	0.2	15	-1.7	7.2	-2.6	8.3	-6.8	16	-7	20
2.1	1.7	-0.38	-4.8	-5	0.21	-2.4	8.9	-0.86	-2.8	-5.6	-3.1	-6.1	2	0.42	8.7	-0.76	4	-12	3.5	3.5	12	-10	5.5	-2.4	8	-4.5	4.8	-3.7	8.9	-3.3	-1.4	2.3	6.9	-4	7.1	-5.5	6.7	-1.1	7.8	-12	5.5	2.4	3.6	2.8	-4.8	-4.4	2.2	-8.4	6.5
8.1	-5.6	-0.02	-5.1	-2.3	-0.34	-4.2	10	4	-0.49	-2.5	-1.9	9	-4.8	5.8	2.7	15	2.1	-4.2	-1.5	0.61	3.9	-6.8	-3.8	9.1	1.8	-0.36	-2.1	-2.6	1.2	-4.8	-0.83	1.7	5.5	0.8	-2.3	4.8	-1.9	-1.1	3.8	-1	0.74	-1.7	3.1	-0.61	-0.15	-3	7.2	-4.5	0.65
-3	-5.8	-2	-3.3	-1.1	-4.8	-2.1	1.3	1.4	-3.2	2.9	-4.5	8	3.4	-2.4	7.1	3.9	12	-0.74	0.82	2	4.1	2.4	2.4	5.7	2.3	-1.8	1.1	-1.7	-1.7	-0.44	4.1	-2	5.5	0.3	-0.22	1.4	1.8	-7.7	-2.3	-1.2	2.4	3.3	6.2	4.2	1.6	1.8	2.9	-0.27	-1.7
4.2	-7.6	2.4	-9.7	-3.3	-10	-1.2	2.6	2.9	-3.5	2.4	-2.5	-3.5	-5	-3.4	3.8	3.3	3.5	2.3	1.2	7	2.6	3.9	0.58	1.7	6.7	0.71	-4.1	0.7	-5	-7.3	-2.7	2.3	-0.09	7.3	2.3	4.9	3.5	-3.6	-3.3	0.01	2.4	2.4	4.5	3.9	2.3	4	5.4	4.6	-8.6
6.3	-6.9	3.3	0.32	3.6	-2.8	-1.1	0.18	1.4	-3.4	3.7	-2	-0.13	-1.3	6.2	6.9	10	-0.32	6.4	1.8	6.4	5.2	-0.88	-8.6	-3.4	4.9	-5.6	-6.2	1.1	-5	-2.2	-0.35	-1.8	6.8	7.3	2.2	2.9	4.4	-6.4	0.65	1.2	4.6	2.8	4.5	-4	-2.4	1.2	8.6	-3.1	-1.8
1.4	-3.7	1.2	-2.2	-0.57	-2.6	-0.27	5.6	-3.9	-5.5	-2.6	2.2	-3.7	-7.7	1.8	6.9	3	0.3	1.4	8.9	0.76	5.3	-1.6	6.8	-2.8	6.9	-5.9	0.5	-2.3	7.9	-2	-3.5	1.1	5.1	3	-2.5	7.7	-2.6	-0.95	2.3	6.2	4.5	-2.1	3	-5.5	2.8	-3	9.4	-3.7	0.72
3.7	-9.3	0.15	-8.2	-2	-5.2	2.5	2.2	0.89	-4.9	-4.3	-3.9	-9.5	-8	-7.7	-1.3	-4.6	-3.9	-6.5	0.96	-10	7.7	-9.2	-1.5	-3.4	-2	-2	2.2	1.6	10	-5.1	0.47	1	0.03	0.82	3.5	1.9	0.37	-0.68	8.6	4.4	1.1	0.86	0.24	2	-3.9	0.18	-0.46	-6.2	-2.5
-1.8	-7.4	3.6	-1.2	1.8	-2.8	4.3	2.7	-2.2	-0.19	-1.4	-1.1	-3.9	-1.6	-6.7	-0.32	-0.16	-1.6	-7.8	-4.5	-2.9	14	-4.9	-8.5	-5.2	-5.4	6.6	-2.4	9.1	9.1	-2.8	4.4	-4.9	1.2	-1.4	2.3	0.3	-2.6	-3.8	5	-7.6	-4.7	-6.2	4.3	2.3	-6.1	0.91	6.8	-5.8	-1.8
-4	-0.83	0.14	0.13	-3.2	-3.8	-5.6	9	-0.35	0.54	-2.5	-4.6	5.8	10	-5.5	11	14	14	-3.3	13	0.42	7.5	-0.39	7	0.15	6.2	-0.15	5.8	5.2	5.3	-2.6	3.2	-5.2	13	3.6	10	-2.9	14	-2.2	-0.38	1.9	11	-4.7	12	-5.7	5.7	-1	12	-4	0.76
1.1	-14	-1.3	-23	-3.4	-13	0.23	-23	1.3	-22	1.2	-16	11	-66	-2.6	-67	-3.5	-59	-0.07	-58	-3.3	-54	1.1	-78	-0.68	-74	-5.3	-16	-0.08	-31	-2.5	-49	2	-48	3.5	-33	-7.2	-63	-4.6	-36	-2.2	-36	-2.9	-51	-1.3	-52	-0.51	-0.82	-1.8	-25
2.5	-6	1.2	1.8	-1.8	11	1.4	-7	0.76	-8.3	-4.5	-5.4	-3	-1.5	-8.7	-2.7	-1.1	3.4	-4.3	-7.9	-0.96	-7.1	-2.3	-9.9	-1.6	-19	-10	11	2.4	7.2	-12	8	-4.7	-16	0.99	0.28	-8	-2.9	-4.6	10	-7.6	2.1	-3.7	-12	-1.2	-8.6	0.25	4.5	-2.4	2.1
0.32	1.7	-1	3.5	-1.2	8.3	-2.2	3	2.3	4.3	-0.95	-4.1	-6.3	6.6	-7.9	2.7	-2.5	23	-0.18	-2.5	-4.9	-6.2	-1.5	4.6	8.2	10	-8.4	20	-1.6	8.8	-6	24	7.9	8.9	-2.4	-5.4	-3.6	26	-1.6	11	1.3	-9.4	1.1	5.3	-2.6	1.1	5.2	1.3	3.8	-0.36
4.1	7	0.74	-0.77	-3.2	5.8	-1.1	-1.3	2.1	6.2	-2.4	-7.7	-4.1	4.7	1.5	3.1	6.1	-5.5	3.4	9.2	-5.1	9.9	4.6	7.2	11	-17	6.2	4.6	3.4	-0.64	6.3	-1.2	11	-11	0.17	7.4	3	-9.1	-3.4	-1.9	1.3	4.4	6.2	-9.9	-0.5	-2.8	0.34	13	-0.34	10
7.6	-4.6	3.2	-9.1	0.11	-13	0.22	-27	-1.8	-14	-1.1	-20	1	0.31	-4.8	-17	-8.4	-18	-2.9	-7.4	-5.9	-21	0.42	-13	7.5	-20	5.5	-6	-0.86	-9.2	7.1	0.03	5.6	-31	-2.9	-18	7.7	-14	-2.5	-8	1.2	-14	3.4	-20	4.5	-11	-1.3	-18	2.1	-9.7
7.2	-6.2	3.2	-8.2	1.2	-9.6	0.06	-28	-3	-11	-1.6	-13	-2.7	-0.38	-3.1	-9.3	-3.9	-3.1	0.37	-9.8	-7.2	-17	5.4	-8.2	7.7	-16	3.2	-10	5.9	-6	-1.9	-9.3	-9.4	-15	-0.38	-14	6.1	-16	4.4	-15	-0.9	-9.2	2.5	-15	-1.8	-8.8	-3.5	-4.6	-3	-6
3.9	-8.8	1.4	-15	-2	-9.4	-4	-24	1.6	-13	-1.1	-16	4.6	5.8	-3.6	-14	-1.2	-7.4	0.46	-9.2	1.6	-20	-0.71	-5.9	5.9	-18	0.53	-8	0.71	-7.9	-3.2	-15	-4.4	-9.1	2.2	-19	2.6	-18	-5.3	-19	1	-10	0.77	-17	-2.3	-13	-1.3	-7.2	0.06	-6.8
-3.8	-13	5.2	-14	4.4	-15	-0.24	-25	-0.46	-12	6.7	-15	7.3	15	6.2	-13	6	-15	7.2	-8.5	1.1	-15	7.7	2	6.3	-24	-0.05	-17	-1.7	-11	1.9	-12	0.84	-26	-2.2	-15	5.3	-18	2.4	-15	1.8	-16	2.9	-22	-4.3	-17	-4.3	-6.2	4.1	-7.2
4.6	-2.3	3.7	-5.6	4	-10	11	-22	7.4	-15	2.8	-11	-7.2	11	2.3	-13	-1.4	-6.2	3.8	-8.5	-3.7	-16	0.94	-5.8	7.2	-26	-1.1	-6.3	3.3	-12	7.4	-5.3	-1.4	-21	-1.3	-18	1.1	-11	2.1	-13	3.5	-15	9.2	-20	1.1	-11	-2.9	-10	0.37	-8.5
6	0.32	3.3	-9.8	5.7	-8.8	5.3	-19	2	-9.1	-4	-9.6	-10	16	-4.2	-6	-5	-11	-3.5	-4.1	-1.2	-17	-0.25	-1.5	1.5	-16	0.27	-8.4	5.6	-12	3.8	-2	0.06	-18	0.8	-10	2.1	-8.4	0.06	-7.4	3.1	-11	1.5	-19	4.9	-20	-2.2	-7.8	5.2	-10
0.72	0.86	3.4	-6	0.35	-7.7	-4.2	-12	-1.8	-0.89	-2.4	-14	-1.5	6.9	-4.2	-2.7	-4.4	-12	-0.46	-8.8	-4.9	-16	-0.5	-0.25	2.6	-14	-2.3	-11	-2.2	-12	-2.9	-4.7	-0.1	-12	-0.18	-11	0.78	-15	-1.2	-7.2	2.5	-10	-1.1	-9.6	3.2	-10	-3.9	-5.7	4	-11
3.5	-3.2	1.7	-2.2	-2.5	-2.8	0.58	-4.9	-2.4	-4	1.5	-13	-8.8	1.8	-8.2	-5.4	-12	-9.4	-7.3	-6.7	-6.1	-16	-3.4	-4.8	0.19	-12	-3.6	-8	-4.3	-13	-6.3	-0.33	-10	-6.1	-6.3	-11	-3.5	-12	-5.9	-12	-2	-10	-0.65	-5.8	0.77	-7.5	-4.2	-6.1	-4.5	-8.2
2.3	2.7	1.1	1.5	1.3	1.8	1.6	-5.5	1.7	0.85	1.2	-5.7	-4.1	4.3	-7.1	-6.6	-2.3	-11	-5.5	-4.4	0.17	-12	-1.8	6.6	-4.8	-2.8	-4.9	-5.3	1.1	-4.5	-6.2	1.9	-4.2	-8.7	-4	-5.1	-1.6	-6.1	-7.1	-8.9	-8.4	-5	-2.8	-5.1	-2.6	-5.5	-0.84	-7.6	-2.1	-5.4
7.3	-0.68	0.21	-3.4	-4.2	0.68	-1.7	-9.2	1.6	-2.3	-0.05	-5.4	-7.2	-6.1	-9.2	0.97	4.9	-7.1	-6.7	5	-3.1	-3.5	-8.4	9.5	8.9	0.29	0.5	3.7	-1.9	-3.9	-3.4	5.3	5.2	-3.4	-1.7	-11	1.9	0.1	-4.8	1.4	-1.2	-6	1.8	-1.5	0.09	-2.7	0.59	-1.1	-2.7	3.1
7.7	-5.4	3.6	-4.9	0.18	-3.1	-1.4	-15	-0.39	1.2	0.52	-11	-14	15	-1.1	5.3	-2.5	-6.8	-1.2	19	3.8	-9	1.4	14	-0.28	-10	-3.4	3	-0.7	-1.1	0.19	4.3	-8.1	3.2	2.1	-6.2	-0.88	-4.1	-0.85	-2.1	-0.8	-4.8	2.5	-6	0.06	0.59	-5.3	-0.23	-9.6	3.5
3	3.2	1.6	0.45	4.9	1.2	5.8	-12	-0.54	-0.8	1.1	-5.8	-3.6	14	-1.8	-0.52	-6.5	-9.5	-1.9	11	1.3	-5.8	-1.5	13	0.09	-3.7	-3.2	1.3	-0	-5	-7.4	1.1	-4	-0.58	7.3	-6.8	-0.35	-1.7	-4.1	-6.3	-1.1	-6.8	-2.5	-4.7	-3.1	-3	-1.4	1.6	-0.18	4.6
-3.7	-2.3	1.4	-3.4	-0.72	-2.1	-1.9	-14	-2	-2.1	3.2	-6.3	2.7	3.4	-1.8	-3.7	7.6	-4.3	-3.5	0.62	2.9	-1.1	5.1	7.1	1.6	0.39	-3.8	-0.19	-1.6	-5.3	-2.9	2.3	4.9	-6.4	5.1	-11	7.8	0.52	-7.1	-8.4	6.8	-0.35	1.6	-8.5	-2.3	-7.2	2	2	3.3	-2.5
-2.6	-2.6	3.5	-7.2	-0.54	-5.3	1.6	-12	0.35	-4.2	0.73	-9.6	0.41	-3	5.2	-5.7	7.3	-17	3.1	4.5	-0.96	-8.8	0.3	1.1	5.2	-3.8	-1.8	-0.45	-7.1	-1.4	-8.9	-0.99	2.9	-2.6	2.5	-3.7	1.2	-1.9	-2.1	-0.85	3.1	-3.8	-1.6	-7.8	-2.1	-1.8	-6.8	-2.9	-7.8	-1.7
0.52	-1.1	1	2.7	-0.69	1.1	0.48	-5.9	1.8	1.1	-1.1	-4	4.4	2.7	0.05	-1.2	-0.38	-7.4	0.55	2.4	-2	-10	-5.2	5	5.6	-7.6	-7.2	-0.46	-3.6	-6.5	-1.2	-2.6	-5.6	-12	-1.8	-8.7	0.13	-9.9	-4.4	-2	5.9	-6.2	0.1	-11	-0.79	-2.8	-5.2	-0.6	-6.9	1.6
2.4	-2.1	-3.3	-0.98	-5.1	1.8	1.4	-5.7	5.2	-1.1	5.1	-3.7	10	7.3	-0.15	3.8	5.3	-2.4	1.2	7.5	3.3	-5.9	-2.6	6.2	4.9	-7.7	-0.36	0.18	-0.25	-0.32	9.6	1.5	5.6	-8.1	-0.82	-2.2	1.5	-5	-4.3	-4.1	-1.7	-6.5	-1.4	-7.3	0.3	-6.1	7.2	0.67	-1	9.9
-0.02	5.2	2.4	-2.8	7.7	-1.8	3	-3	5.5	1.4	4.2	-9.7	4	-1.4	5.5	-2.1	0.13	-2.3	2.3	2.4	5.2	-4	3.1	0.67	-2	-12	5.1	0.42	0.43	-0.96	2.8	0.76	2.2	-3.2	-0.2	-3.5	5.4	-4.4	-0.83	-0.07	-0.32	-0.46	5.7	-9.2	1.6	-1.3	3.6	-0.71	-2	3.8
8.9	5.8	6.8	-3.5	6.3	-3.8	4.8	-11	3.7	2.4	5	-14	2.4	-8.7	5.9	-3.2	4.8	3.5	7.3	1.2	4.4	-5.6	0.08	-0.8	5.6	-11	-0.57	2.7	3.7	-6.1	5.1	7.3	-0.46	-3.5	2.4	-7.9	7.8	-1.2	1.3	-4.6	5.1	-5.9	1.2	-3	0.98	-1.6	2.6	-2.3	-0.33	-2
3.7	3.4	6	2.4	4.5	2.6	0.9	-6.2	4.2	2.3	1.9	-2.4	8.7	2.9	9.4	2.9	3.9	-8.1	9.7	5.5	6.5	-14	5.9	3.7	17	-6.2	4.5	9	1.9	-3.2	1.9	14	3	-2.5	0.97	-7	8.7	-0.91	3	5.8	6.2	-3.7	4.1	-2.8	5.2	-7.4	4.7	-2.7	0.49	-2
6.8	2.5	7	1.9	3.6	3.7	7	-2.8	7.5	-0.39	3.3	-1.1	12	0.32	6.1	7.3	-0.14	1.4	8.8	7	0.46	3.9	14	2.9	11	4.7	8	5	5	6.3	4.1	12	2	-1.6	1.8	-2.2	6.8	2.6	4.9	13	3.9	-1.1	7.8	-1.8	2	-1.9	-0.63	-0.09	-8.3	13
8.3	2.7	10	2.1	8.5	4.3	9	-1.6	1.8	2.6	13	-0.33	1.2	-5.3	1.1	5.4	8.3	-1.8	3.4	4	-6.3	3.6	0.45	0.82	0.87	-1	4.5	7.5	2.7	-1.1	4.7	-3.1	6.6	2.9	0.53	-0.41	9.4	-1.5	7.8	5.8	5.8	1.5	-1.2	1.1	1.5	2.2	-0.89	1.5	-3.2	8.7
8	1.5	8.4	3.3	15	4.6	3.9	-6.6	-0.26	-0.39	16	-3.5	-1.9	-1.7	3.6	1.4	13	-9.7	5.2	5.2	4.4	1.1	8.9	-4	4.7	-6.8	12	1.2	8.8	-11	9	-1.1	11	-2	8.5	-6.8	17	-5	7	-0.95	8	0.56	4.5	-6.5	5.1	-5.4	9.1	-13	12	-0.42
2.3	-0.47	3.5	3.5	10	2	-0.18	-4.4	1.9	-2.6	5.5	-1.9	-4.8	-5.6	3.1	-5.4	-1.3	-6.2	-1.4	-1.2	4	-1.4	3.3	1.5	-4	-8	4.4	-7	0.89	-4.7	2.3	-3.9	1.8	-6.9	-4.5	-2.9	2	-6.1	2.5	-2.6	-0.64	-2.2	-3.9	-7.4	-5.8	-0.76	5.2	-4.8	10	-3.9
-4.3	-2.2	-4.5	1.5	-0.29	-1.2	-8	-5.2	-5.5	-3.5	-6.8	0.8	0.77	-1.6	-0.43	-8.7	1.6	-1.5	-4.9	-10	-4.5	-2.9	-5.6	-4.2	-6.7	-8.6	1.5	-3.4	-4.6	0.37	-3.3	-1.4	-5.3	-2.3	-6.2	-3.5	2.6	0.19	4.8	-2.8	-2.3	-2.4	-2.8	-3.4	-2	-7.5	-4.6	-1.5	1.3	-8.6
-1.3	-1.4	1.1	6	-1.4	-2.4	1.3	-6.2	-2.7	-3.7	2.1	1.5	-5.3	7.2	-3	-4.6	4.6	4.2	-12	-1.6	-3.9	-1.8	-7.6	-1.8	-2	-2.5	-4.7	-5.1	-6.4	1.9	-4.7	-0.93	-9.4	-1.9	-4.4	-0.2	-2.9	0.84	-3.3	-2.4	2.6	-3.7	2.3	1.3	-0.27	-6.7	-8	-1.2	-5.8	0.64
-9	-0.5	-5.5	1.1	0.75	4.4	-1.3	-11	-5.5	-2.7	-1.8	-3.5	-5.8	4.1	0.81	-3.2	0.13	3.3	-4.7	2.8	-5	-2.4	-4	3.8	-7.1	4.1	-1.2	-7.4	-0.61	-3.7	2.4	-11	-5.4	-9.5	-6.1	6.4	-5	-7.8	-5.7	-6.8	-2.5	0.42	-4.8	0.06	-4.1	-6.9	-2.2	-6.1	1.8	0.3
-4.2	3.7	-3.3	3.5	-5.6	3.7	0.51	-4.6	-2.8	-2.6	-4.6	-3.3	-4.9	-4.3	-4.3	-5.2	3.1	1.3	1.8	-8.2	-2.6	-2.5	-3.8	-0.14	2.2	-1.9	-2.8	-4.8	3.8	-8.7	-1.1	-4.2	3.8	-4.6	-2.8	-3.1	2.6	-8.4	-1.2	-3	3.4	-5.8	-1.8	-0.07	3.1	-3.4	2.6	-8.6	7.3	0.34
-0.99	1.1	-2.9	3.6	-0.77	0.58	-5.7	2.3	-4.2	-2.8	-2.7	5.5	2.1	2.1	-5.8	-11	-2.5	-3.7	-4.8	-9.5	-0.13	-7.3	-2.3	-1.4	5.7	-7.9	3.5	-6.2	3.2	-4.1	0.26	-9.3	-3.7	-2.4	1.8	-5.7	-0.07	-3.4	-0.42	-5.9	2.9	-6.3	-0.09	-6.5	0.7	-11	2.3	-4	3.4	2.4
-3.1	3.6	-5.1	0.71	0.57	1.4	2.2	3.4	-1.6	-3.9	-2.5	-3.2	-3.1	-0.13	1.9	-3.5	19	2.8	-2.3	-14	1.5	-0.3	-8.6	-1.6	8.3	-3.6	7	-8.6	-4.4	-3.2	3.2	-3.9	3.5	3.3	7.2	2.5	-0.13	-3.9	5	-7.4	4.2	-0.48	8.7	0.12	4.2	-8.4	-1.1	-5.8	-1.1	-2.1
-0.63	1.6	3	3.8	-0.68	6.5	-3.1	-4.9	4.8	-1.6	4.8	-0.98	-3.6	6	2.5	-2.9	5	1.9	3	-6	7	3.2	-3.4	0.34	5.6	-1	-1.4	3.4	0.25	-6	0.9	-0.62	8.9	1.7	-1	-3.5	6.5	-1.6	6.9	3.1	8.4	-1.9	0.84	3.4	4.2	5.1	3.7	-6	5.1	-4.8
-0.76	8.8	-1.5	-2	-1.3	5.1	1	-0.45	2.8	0.87	-1.4	3.2	4	3.5	6	-5.7	9.3	-9.3	6.9	-3	1.6	-2.9	4.6	3.7	6.2	1.4	1.8	4.9	-1.2	1.1	3.1	-2.5	0.98	2.4	-1.7	-0.8	2.5	-4.9	2.6	0.47	0.66	2.1	0.22	2.2	8.4	2.7	4.1	0.57	8.5	-3.4
-2.9	0.8	0.03	-1.5	-0.71	4.2	1.4	7.1	2.8	3.1	2.3	0.15	10	-5.3	3.9	-1.5	4.8	-4.2	4	-5.7	-3.6	-3.2	5.2	3	0.23	-2.8	2.9	-0.83	0.49	2.2	1.9	4.3	4.9	-0.67	-5.2	0.62	2.8	6.4	-1.6	0.74	2.9	-0.15	1.2	-3.2	4.9	3.3	-0.21	-2.1	7.3	0.62
-2.9	1.3	-3.4	1.9	0.1	0.22	2.6	1.4	3.3	3.1	-2.2	-2.8	2.1	0.42	1.3	6.6	-1.1	-0.88	0.11	-0.15	1.8	-3.5	4.2	0.38	-1.3	3.9	-2.8	0.76	-2.4	0.18	-0.5	3.4	6.1	-1.8	-4.4	1.7	6.2	2.6	2.8	0.79	-0.14	3.9	2	-0.21	6.8	-0.47	2	3.4	4.6	7.3
3.7	8.9	-0.26	4	2.4	-0.06	0.99	-1.8	3.5	4.2	0.84	0.14	-9.4	7.6	2.7	3	-2.6	-2.6	-1.2	1.6	4.1	9.2	2.7	3.4	6.1	4.3	11	9.4	1.4	10	5.4	6.1	5.8	5	3.1	13	4.9	3.1	7.4	0.73	0.29	9	6.5	8.5	2.9	9.1	4.3	8	7.2	4.3
4.2	-0.75	4.9	-0.92	1.5	-0.19	1.2	-6.2	1.8	4.4	-0.29	0.37	-7.6	-1.6	0.43	1.5	3.7	-11	-1.4	-0.17	4.5	1.1	1.3	-1.6	-0.06	-3.2	0.85	3.2	1.6	0.88	8.5	4.5	6.1	5.5	5.1	1.8	3.1	-3.5	4.2	3.8	3.2	3.8	3.6	4	-0.44	2.8	3.9	-1.7	2.6	4.9
-8.5	3.2	-0.51	2.1	3.9	4.6	7.4	0.37	-0.42	2.7	-2.9	-0.17	-8.6	3.8	0.75	-4.5	-6.9	1.2	0.77	2.9	3.3	1.7	1.8	6.5	-3	6.3	-2.2	6.1	-1.2	4.9	-2.3	2.3	-4.6	-4.2	-5.3	5.7	-0.17	7.1	2	4.4	-3.2	2.2	-1.7	4	-9	1.2	-4.7	6.1	-9.9	9.7
-6.4	-2.4	-0.22	-0.29	-0.74	5.5	5.3	0.63	0.77	5.3	-2.5	0.79	2.7	11	1.5	4.8	-8.8	0.16	-0.12	7.9	0.17	-0.69	2.1	-3.7	0.14	1.6	1.4	0.35	-0.74	-1.1	4.7	7.9	-5.1	1.6	-7.7	1.4	-0.89	9.8	6.8	-2.5	0.06	2	-0.55	0.38	-1.1	-3.5	-4.3	6.7	-6.3	12
3.4	-0.47	0.63	-2.8	0.34	2.5	6.7	1.3	0.12	4.8	0.87	2.5	8.4	-3.7	-2.3	0.59	-4.4	5.8	1.5	8.8	5	1.8	6.2	-1.4	6.5	5.8	-2.3	6.2	-0.78	2.7	5.8	4.2	10	2.1	0.75	1.8	-1.9	3.3	-1.9	-1.9	-2	5.3	4.4	3.2	-4	4.1	-1.6	-1.3	-0.46	1.3
-3.2	-0.11	1.7	-1.4	3.4	0.34	5.2	0.24	1.7	0.95	2.5	-0.25	4.8	1.3	3.1	4.2	1.9	-1.7	-3.4	7.2	0.91	-0.38	-6.4	2	-4.2	3.4	1.1	0.1	0.36	1.6	4.4	0.23	1.3	6.9	-3.5	3.1	-2.3	-2.2	-2.8	3.2	-3.2	3.6	-0.29	5.8	-1.6	8.8	-0.17	-6	1.7	-6
-6.2	2.7	1.9	5.7	1.3	5.5	2.8	0.84	-1.5	-2.4	-2.7	1.9	6.2	4.8	-5	-5.9	-8.3	1.1	-4.8	-7.5	-0.18	1.8	1.2	-2	3	-3.2	7.5	-3.5	0.55	3.7	4.1	-5.5	1.1	-6.7	-0.02	2.8	3.4	-0.98	4.7	0.93	-4.6	2.1	1.9	-2.2	-1.7	-0.01	1.4	-3.3	-4.4	-6
0.33	-3.5	-0.77	2.2	-1.4	-1.2	1.4	-2.7	1.5	-3	-1.9	-5.1	-0.57	1.6	-2.6	-10	-4.1	1.4	3.3	-6.2	2	2.5	0.35	-11	2.8	2.5	-3.5	-4.5	-0.78	-2.2	-2.1	-2.1	-1.1	-1.7	-0.1	4.6	3.5	0.43	3.6	-1.4	-0.44	-1	2	-5.3	2.1	-4.7	5.2	-2.5	-1.9	-1.8
0.28	-5.9	-1.1	2.3	-1.3	-5.9	-3.5	-1.4	-0.97	-2.2	0.25	-1.3	3.3	-6	4.1	-2.6	1.1	-1.9	3.2	0.44	0.61	3	-0.93	-4.1	-0.93	-4.8	-1.2	-0.42	-5.1	7.4	-5.5	-3.7	-2.9	2.3	-3.1	8.7	-4.9	7.3	-2.4	-4	-1.3	4.2	-3.6	-3.7	-5.1	0.76	1.1	-2.5	0.14	-1.1
0.11	-0.02	4.6	1.4	2.8	1.7	-0.35	5	0.06	0.23	1.9	2.1	-6.2	3.8	-0.35	-3.1	-0.27	-4.2	-2.6	-0.43	6.2	5.4	3.2	-0.52	2.4	2.7	0.9	5.4	1.1	1.8	1.5	1.8	4	-2.5	3	4	-0.99	4.9	2.6	-2.2	-1.8	3.6	-0.54	2.7	-2	6.4	-1.3	-4.1	-3.1	-7.9
-6.2	3.6	-1.1	0.84	0.65	2.8	1	5.4	2.1	3.4	-0.26	7.2	1.3	6.2	-2.8	-0.8	-2.1	-7.4	6.6	-2.9	6.7	-0.34	4.9	3.8	8.2	1	0.49	-3	1.1	-7	2.5	0.08	5	2.4	-1.6	-3.2	2.1	-2.4	-1.5	-0.74	-1.3	-0.73	5.3	-0.61	7.3	4.4	0.82	-4.5	0.31	-5.8
1.9	6.1	0.91	4.3	2.6	1.3	2.8	12	0.42	5.8	-1.4	4.2	4.2	-6.1	-3.7	-0.33	1.7	0.54	5.8	-11	0.44	-7.2	1.8	-5	4.5	0.11	-1.8	-0.39	8.9	-0.38	1.2	-4.9	6.8	9.2	-1.9	4.3	-1.9	-4.4	2.6	0.4	0.53	0.92	0.7	0.33	2	1	-1.9	-1	0.94	-2.6
3.3	8.6	2.2	8.1	-2.7	7.2	2.8	8.8	3.2	5.7	1.6	2.8	6.1	2.3	-0.48	8.2	3.6	4.8	5.2	1.2	3.3	7.4	3.4	5.6	5.5	8.3	-0.59	11	2.6	3.7	3.1	5.2	11	3.6	4.8	3.7	2.9	3.1	0.41	5	4.6	9.2	1.4	6.3	2.6	4.5	3.1	5.9	5.3	-0.05
1.9	4.2	2.4	3.3	-1.9	1.4	4.1	0.69	0.71	7.2	2.9	2	3.3	-4.4	4	2.5	13	-0.96	5.3	3.2	3.3	3	6.5	1.7	2.6	3.6	-1.4	-1.9	-1.9	-4	-1.3	0.16	-4.1	0.01	2.4	-5.3	-1.9	-0.09	-2.3	0.73	-2.3	-4.9	-2.5	7.3	1.4	6.5	8.1	-4.7	5.4	-7.3
6.1	2.8	-1.4	2.8	-1.5	-1.4	2.8	5.8	3	7	-0.38	3.8	-8.6	-3.7	-1.3	6.8	0.57	7	-3.1	-7.5	9	4.4	0.13	-3.8	0.31	4.5	8.5	-7.8	1.2	-2.1	3.2	-0.87	0.48	-0.25	5.2	-5.3	2.3	-0.88	6.6	5.7	-0.46	-9.7	2.8	3.1	0.97	2.2	0.97	-3.6	7.7	-4.7
2	3.5	-2.8	1.4	-5.6	1.2	-1.5	4.9	5.5	5.1	0.87	6.2	-8.7	-2	-3.5	9.6	-13	0.94	-5.3	-2.6	6.6	0.35	-0.21	-3.6	13	4.5	4.2	-2	0.28	-4.9	1.2	-3	5.6	5.5	1.9	-2.6	6.3	3	7.1	4.3	3.6	-0.09	7.2	5.3	7.1	-1.6	-2.8	-0.83	-1.7	-0.47
0.59	5.4	0.54	5.7	3.2	5.7	3.3	5.5	3.2	2.6	-2.2	10	4.7	1.5	1.4	-0.28	-3	4.8	2.5	-1.8	0.82	7.1	9.2	-5.7	5.1	9.2	-1.3	3.4	5.2	2.4	-1.9	6.3	-1.3	3.9	2.4	1.8	7	0.2	0.63	6.7	2.9	1	-0.95	4.5	-3	5.1	-7.7	-3	-8.1	-4.9
-3.2	0.99	4.1	4.3	3.4	3.5	0.38	4.2	1.7	3.8	-3.6	4.3	-2.3	-2.6	5.2	9.4	-2.1	11	3.9	5.6	2.4	5	2.5	3.6	2.2	-3.7	-2.1	-1.3	3.5	0.44	-0.15	2.5	-6.9	-1.4	2.6	7.9	-1.6	1.1	2.6	3.6	-3.2	2.3	1.8	-1.4	0.96	2.8	-0.76	-4.7	-7.5	-10
3	-3.4	5.1	0.43	-1.5	1.2	0.86	1.7	1.8	2.1	6	3.8	1.2	-1.3	1.4	7.7	4.9	6.4	0.98	5.8	0.95	4.7	-2.5	2.7	-2.3	-1.8	-1.4	-2	0.28	-1.1	1.5	1.5	-0.44	7.3	-3.2	0.89	-7.1	-1.6	0.8	0.87	-1.6	-0.6	-0.31	1.9	2.4	-1.6	-5.2	-2	-6.9	-5.2
-0.85	8	-2.6	2.2	-1.9	0.2	-3.3	3.9	0.46	2.7	-5.2	7.4	2.8	1.8	-4.7	2.4	3.2	-4.9	-5.7	8.8	-3.1	-1.9	-5.2	3.1	-4.6	-1.9	-5.2	-4.4	-3.7	-5	3.6	0.8	5	5.4	-3.7	-1.9	2.5	-6.4	1.6	-3.5	-8.3	-3.9	-1.7	7.2	-0.61	5.4	-11	-1.2	-9.4	-4
-4.2	5.5	-0.24	6	1.3	4.6	4	4	0.55	2.6	-4.2	10	2.2	3.8	-2.3	3.7	-3.5	-6.8	-1.3	-2.8	-5.6	0.38	-0.84	-4.8	2.6	-1	-1.9	-2.2	-2.8	5	5.2	5.9	-7.2	2.8	-7	1.4	-3.1	-2.9	-2.1	0.32	-7.6	-3	-4.2	3.4	-4.7	-4.3	-7.2	4	-9.7	-2.8
2	-3.2	-0.25	4	-1.4	-0.38	0.99	1	-3.4	-1.6	1.9	5.2	-1.4	-4.7	0.18	6.5	-9.5	9.4	-1.7	-0.87	3.9	5.9	-7.5	-0.8	-9.3	-1.1	-2.6	1.6	-1.9	-3.7	4	5.2	-3.9	8.6	1.4	-1.8	-12	6.8	-0.32	2.6	-6.3	-1.1	-4	5	-1.5	2.6	-0.57	2.8	-0.63	4.9
-6.6	9.6	-1.4	3.8	-1	0.54	-9.1	5.7	-2.1	3.3	1.9	10	2.4	-15	1.2	1.5	-0.26	16	-2.2	-7	-0.22	6.8	-8.5	-4.1	-4.2	-2	-3.1	1.2	-1.5	1.3	-5.1	-7.7	-6.3	3.8	2.5	2.8	-8.6	2.5	1.3	-2.6	-4.2	1.2	-7.1	2.1	-5.2	0.81	2	-3.5	-0.69	-2.8
-7.1	-1.2	-0.74	2.3	0.98	1.6	-4	2.8	0.36	-1.7	-0.82	5.9	1.3	-1.7	-3	0.84	0.71	1.4	-4.4	-8.3	-3.1	6.3	0.76	-9.1	-2.9	4.6	-4.9	-10	-3.9	0.38	3.7	-3.2	1.2	4.7	-4.1	10	-3.9	2.1	1.4	-2.5	-4	1.9	-1.2	5.7	2.5	5.4	-6.8	-0.58	-5	-7.4
-0.45	1.3	-3.2	3	-2.1	4.9	-4.8	5.7	0.05	0.54	0.78	4.3	6.1	-0.78	1.1	8.6	2.2	5.2	4.4	0.56	-2.5	2.7	5.2	0.71	-6.3	-0.54	1.5	-8.2	3.6	-3	11	-0.11	2.7	5.3	1.2	6.5	2.5	2.9	4.2	7.2	1.2	3.5	1.8	3.3	5.4	2.1	4.9	-6.8	8	-4.2
3.7	5.2	-6.8	5.5	-2.3	-0.23	-8.9	5.7	-1.5	4.7	-0.98	8.9	-2.5	8.9	0.9	9.9	-8.5	8.1	3.5	13	2.9	3.1	1.7	10	-9.3	11	-2.5	6.2	-1.5	6.3	-0.59	4.5	-1.9	11	3.9	12	-6.1	4.9	-4	9	-1.8	9.5	-3.2	12	-5.5	6.5	-0.26	-4.1	0.81	-8.4
-7.3	-4.9	-8.7	-0.46	-3.3	-2.7	-1.4	2.7	-2.3	3	-4.6	9.3	0.73	6	5.4	15	-2.9	13	1.3	13	-2.8	0.63	5.1	16	-7.5	15	5.5	14	-2.4	11	-7.6	14	-5.1	4.2	5.5	11	0.28	15	-4.2	2.9	0.62	14	-3.8	8.6	-3.6	13	2.9	9	2.8	4.8
-1.2	0.47	-5.9	2.5	-5.1	1.4	-2.9	10	-5.9	5	-2.7	5.4	-0.2	3.1	5.9	3.2	3.6	3.5	2.3	15	-8.4	5.6	4.5	-1.4	-7.9	11	9.9	13	10	11	0.99	9.8	0.86	5.5	10	14	5.3	13	2.3	5.8	11	17	1.5	9	0.26	12	12	11	16	9.4
1.4	-1.7	-6.8	-3.9	-2.2	4.8	-9.7	-1.6	-6.7	-9.1	-2.5	-1	-2.3	-6.7	4.4	-22	-1.4	-18	4.8	4	-6.1	-18	-6.2	0.52	-18	-5	-3.7	-15	2.5	-7.6	-1.8	-27	-6	-7.9	-1.4	-16	-5.2	-21	-0.54	-11	-1	2.3	-8.2	-6.2	-8.3	-5	-1.4	7.9	-3.3	-3.7
0.58	-13	-0.51	-6.4	-1.9	-2.4	-1.5	17	-5.2	6.2	-2.5	3.6	1.9	25	-9.9	19	-4.5	22	-3.5	22	-9.5	24	-6.6	30	-14	35	-5.8	5.2	-6.3	16	-10	9.2	-8	17	-2.8	8.3	-11	27	-9.8	19	-2.9	8.8	-9	17	-0.36	22	-7	24	-9.7	37
-1.3	-15	-2.6	-12	-0.59	-8.8	-0.61	8.8	-6	-8.6	-3.2	-0.66	-0.23	-4	-4.8	-17	-15	10	-5.5	-9.3	-9.6	7.2	-6.7	-2.4	-6.1	19	5.3	5.4	-9	12	-17	-5.4	-5.8	-5.7	-2.1	0.15	-13	22	0.78	-5.4	3.5	-4.3	-2	-2.3	-2.8	-0.39	-2.4	8.4	2.5	16
[truncated: 952 more columns]
