# Supplementary material for: Dyslexia on a continuum: A complex network approach
Source: PLoS One. 2018 Dec 17;13(12):e0208923. doi: 10.1371/journal.pone.0208923 (PMC6296514; doi:10.1371/journal.pone.0208923)
Supplement: S1 File — Detailed information about the archive contents is provided in the included README.txt file. (TGZ) [file pone.0208923.s001.tgz › FS_660_VV_run_1.csv]

0.54	0.05	9.4	-1.9	-0.31	-9.5	-1.2	-2.4	1.9	-1.1	7.3	0.89	-5.8	-7.4	6.6	10	5.4	-3.8	20	-3.3	13	5.8	23	7.1	-8.7	10	15	6.4	-6	7.3	5.6	9.7	-14	9.6	17	15	0.82	0.33	7.8	9.7	16	4.6	14	-4.2	12	7.9	0.56	5.6	-3.3	1.8
0.72	0.17	11	-3.5	-2	-11	10	-2.2	0.04	-4.8	13	3.2	-2.7	-4.2	20	3.5	6.1	7.3	8	4.1	22	11	17	7.5	4.4	8.8	5.2	2	-0.39	1.6	4.1	2.4	-2.4	-2	17	11	0.48	3.7	6.3	7	20	9.2	6.5	-0.52	0.44	8.3	-2.3	-2.7	-6.1	17
1	0.02	15	2.2	-2.2	-0.5	-0.12	-3.7	6.3	0.95	13	-0.75	9.2	-9.7	7.7	-4.2	12	12	0.36	-4.6	2.3	-0.71	7.8	0.12	-14	6.4	3.2	-1.6	-4.8	-2.1	1.4	-2.6	-4	-0.85	8.6	2.1	1.8	1.6	6.6	3.8	0.75	-3.9	8.1	-5.6	5.9	5.4	3.9	-6	2.3	6.1
0.42	0.59	7.6	3.1	3.8	7.2	5.3	-3.2	-1.5	-0.18	-2.2	-5.7	5	-1.2	7.8	2.9	9.5	5	19	-2.8	0.38	-1.8	5.5	-4	-16	0.35	0.65	-6.6	-4.5	-0.29	2.1	5.4	-2.6	2.7	9.1	4.1	-4.5	-2.1	6.9	-2.8	4.5	5.5	0.09	6.3	1.7	7.7	0.82	-3.8	-7.6	14
-0.13	-0.04	13	0.31	1.2	-5.5	6.4	-4.6	-5.1	-0.05	-0.86	-6.1	4.9	-0.33	6.4	2.8	1.9	3.4	13	5	1.5	-3.6	7.3	-7.4	-7	15	-2.3	-4.6	-5	9	2.6	6.4	-6.4	13	5.9	5.3	1.8	-3.1	2.4	5.2	1.8	2.2	3.9	8.4	-3	5.2	-0.97	-2.7	-11	17
-0.14	0.02	0.61	2.6	4.4	-2.8	9.9	7	2.8	4.7	-4.3	-0.62	1.3	3.5	1.3	-1.3	7.8	-1.5	16	2.8	11	-0.06	14	1.5	-5.3	9.4	6.4	2.4	-1.5	12	4.4	-0.63	-4.1	7.9	8.8	0.44	-1.1	-3	0.24	-0.22	-3.6	-2.3	7.6	11	-4	-4.3	7.9	4.6	-11	10
-0.46	-0.17	2.3	-1.2	6.8	-8.1	4.8	-9.4	-1.1	-2	-2.6	-2.2	-2.3	-6.7	1.5	3.3	9.3	-3.5	3	-2.8	-5.5	-4.7	-3.8	5	15	-3.7	-7.3	3.5	-0.66	-2.3	5.1	-0.28	-9.6	-8.9	-3	1.2	12	-2.8	0.43	-3.4	2.5	1.2	1.1	1.7	2.7	5.3	7.9	1.2	3.9	-5.9
-0.18	-0.14	-5.2	-1.6	-0.51	-2.2	-9.4	0.45	-4.6	-1.4	-0.26	-1.8	-8.6	4.8	-0.76	-3.2	-2.6	1.2	2.1	-1.1	-1.1	5.7	-8.3	4.9	-0.8	-17	7.6	1.3	0.73	-1.4	0.34	-2.5	1.4	-0.01	6	1.6	2.7	2.5	6.2	1.1	0.32	-2.1	-0.76	5.6	3.5	-6.4	1.1	-2.1	4.2	-5.8
-0.57	-0.83	-2.2	-1.9	3.6	1.1	-0.41	6.3	-3.1	1.6	-4.4	-2	-1.6	3.4	5.9	-5.2	-11	-2.4	5	1	6	1.5	2.6	-14	-1.8	-5.6	4.4	-9.4	3.3	-0.68	2.2	-6.1	2.3	-7.4	-1.1	3.4	2.2	-1.9	-0.73	-0.42	6.7	-11	4.4	-3.2	7.7	-12	4.3	-2.6	5.3	-7.6
-0.05	-0.29	-1.1	7.9	6.7	8.9	-4.8	8.1	-1.3	8	-3.8	2.9	2.6	12	0.72	-8.7	0.6	-4.6	-11	-3.6	4.4	3.2	-6.2	5.2	-1.1	-0.39	-0.98	-8.7	6.4	-2.1	-7.6	-6.5	1.6	-1.9	-3.2	-10	0.43	-3.6	-0.24	-9.6	-4.6	-4	-2.2	-13	-2	-4.9	-2.3	-5.1	5	-6.9
-0.46	0.61	-7.3	4	-6.7	0.43	-5.2	-5.3	-6	4.5	-1.4	-1.1	-4.3	0.91	-3.7	-0.05	-4.2	7.8	-8.3	-0.36	7.7	-3.8	-4.2	0.06	-2.8	-6.2	3.6	-1.4	1.4	-0.45	2.6	-2.1	-5.2	1.3	-1.5	-12	1.4	-0.05	-2.7	-7.6	-3.3	-8.9	-1.3	-7.1	-0.66	-2.6	-3.2	2.4	-12	2
-0.07	0.14	-12	-0.03	-18	-0.76	-18	-2.6	-1.1	-9.4	-4.1	-1.6	-5.9	-3.4	-3.3	1.1	-2.2	5.3	-9.6	2.3	3.8	1.4	1.4	-1.9	-5.1	-6.2	-2	-4.6	-0.46	-3.2	0.33	1.4	2.6	-7.3	-0.82	-1.2	-2	0.12	1.1	-2.2	-9.4	0.15	-2.6	-9.2	-9.6	0.76	-7.9	1.4	0.6	2.7
0.02	-0.42	-6.3	-7.8	-5.8	-2.8	2	-9.8	-5.6	-1.6	0.03	-3.2	-6.5	-3	-0.69	0.24	-10	-10	-0.08	-3.2	-7.1	-8.3	-6.2	-0.92	4.6	-3.1	-6.6	2.5	-1.5	-4.8	2.8	4.7	-7.2	-3.5	1.9	-1.3	0.74	3.3	3.7	-0.98	0.15	-5	-6.7	3.8	-2.3	-4.1	0.87	-0.99	8.4	3.3
-0.31	-0.19	-1.2	6.5	2.7	8.1	4.4	4.1	1.6	-2.3	-2.4	2.8	5.2	-4.6	14	-6	-4.5	-8.1	2.7	-2.2	-3.6	4.2	3.8	0.82	4.3	-4.8	-7.1	-1	2.6	-0.81	-3.8	-0.29	-7.2	-4.2	4	7.2	5.5	5.3	3.8	0.89	-1.1	-7.4	-1.5	4.8	5.2	-4.6	1.1	-6.5	0.07	-8.4
0.35	-0.19	-0.24	5.2	-3.8	10	8.6	4.8	2.8	3.8	1.4	-3.8	7.3	9.4	3.5	-9.8	5.1	-5.9	-3.8	-3.5	9.2	7.1	-0.27	2.8	6.2	-6.3	2.2	-13	5.9	-3.3	3.9	-9.6	5.1	1.4	4	-2.1	5.3	-5.6	-0.18	3	-1.8	-8.3	10	-10	-0.88	-1.8	3.5	-12	5	-10
-0.45	-0.28	-5.4	0.64	-1	8.3	3.9	-0.76	-1.8	0.03	2.4	-0.57	6.3	2.7	-5.9	-3.3	-10	-6.5	-2.8	-3.5	0.98	-1.5	-7.5	6.5	3.5	-0.94	-5.2	-1.2	8.3	-3	6.6	-7.4	8	-1.9	3.2	-5.9	3.3	-4.2	1.9	-2.3	-1.7	-0.69	-2.1	-6.4	8	3.1	2.4	0.25	-2	-1.7
0.79	0.25	-6.8	2.6	-6.3	-1.2	6	-4.8	-0.68	1.6	5.3	-0.54	-8.2	2.3	4.3	-8	1	2.5	6.8	0.49	7.9	-2	-6.6	-5.1	4.2	-8.8	-9.6	4.2	-0.1	-9.2	4.5	-0.09	0.01	-3.3	1.9	-9.4	8.8	-3	-0.48	-1.1	0.57	8.1	3.1	-4.2	7.8	7.1	-0.31	0.02	6.7	-8.5
-0.17	-0.18	3.5	-2	0.77	-0.54	-5.5	9.3	-1.6	3.8	0.74	-2.2	-4.3	2.9	-5.9	-1.3	-4	-6.5	5.4	-0.37	-6.5	2.3	-4.5	-6.2	14	-3.3	8.3	2.5	-4.3	-12	7.2	2.1	-5.6	-10	-2.5	-7.6	5.8	-8.1	-2.1	-8	-0.54	0.8	4.2	0.28	4.5	0.72	4.5	2.8	0.81	-11
-0.09	-0.32	-7.5	-3.9	-4	9.2	-11	4.1	-4.3	1.2	-1.2	5.9	-11	2.6	-8.1	0.1	-6.2	1.7	-1.4	-1.2	-5.2	-4.3	-2.2	7	4.4	8.7	-1.7	-3	1.5	-4.6	2.7	0.79	5.9	-5.8	-3.4	-7.9	-5.5	-6.2	-8.2	1	-6.1	-4.6	-4.3	-6.1	-2.6	-5.2	-0	1.4	8	-11
-0.26	-0.01	-9	4.6	5.1	-2.8	2.9	-0.31	-2.2	-4.3	-0.65	-0.19	-8	-0.09	5.1	-1.5	-0	-1.5	-9.5	-11	-2.3	2.4	-1	1.1	-1	4.2	-4.8	-6.5	2.7	-7.4	-5.3	-2	0.49	-4.4	-1.6	-4.3	-4.6	-7.4	-1.5	-7.5	-4.3	-2.5	-14	-12	-2.5	-6.3	-1.5	-11	2.8	-4.3
0.03	0.5	-5.4	2.9	-1.4	6.1	-2.4	4.3	3.2	2.3	1.5	3.1	1.7	5.2	2.8	-2.2	3.7	-6.7	-0.52	-9.2	-2.7	3.5	-1	5	-0.85	-4	0.89	3.4	6.5	-2.6	-3.1	4.5	5.8	-0.31	4.6	-5.4	5	0.66	-3.5	-7.1	-4.5	-0.84	8.7	-7.4	-4.9	-1.5	-0.27	-2	2.5	-4.5
-0.6	0.56	-1.2	-3.6	1.2	11	-7.5	-0.06	-7.5	1.4	-2.2	-0.52	4.4	5.1	-0.2	-4	-13	-0.2	-1.7	-5.5	-4.8	5	-2.3	4	-1.2	-3.9	-2.3	-3.1	0.71	-8.4	-1.4	4.2	3.9	-13	3.9	-3.7	-1.5	2.9	0.14	1.1	-7.3	-1.4	7.2	-2.3	-5.2	9.5	-3	8.6	-1.9	1.1
0.03	-0.23	-4.9	-2.3	-2.4	3.1	-6.4	-5.9	-4.7	-3	-4.5	-5	0.1	-0.98	-1.1	-0.54	6	-0.83	-5.6	0.28	-2.3	-7.5	-3.5	-1.4	11	-0.84	-5.2	-3.4	7.4	-2.8	3.4	-2.5	8.8	0.03	-3.9	-3.8	-0.88	3.4	2.6	2.3	-1.2	-5.7	8.3	8.4	-2.4	0.91	-0.69	4.5	16	-2.5
0.68	0.06	2.8	4.5	2.3	5.7	6.4	0.76	2.4	0.44	-0.2	1.3	13	4.4	-0.69	3.4	10	-1.9	15	-5.1	3.2	-15	0.32	-5.5	9.5	6.3	7.1	5.9	4.6	5	-0.01	-0.19	13	7.8	1.6	-1.9	6.7	8.8	1.6	-1.9	5.6	0.4	6.9	9.9	1.4	8.6	4.1	9	14	2
0.37	0.06	0.62	11	9.7	9.3	0.66	10	1.5	3.6	0.88	1	-3.3	14	-0.77	1.8	5.5	3	9.5	-5.2	4.4	-4.8	3.9	-6.3	1.6	19	-1.5	4.6	0.56	8.4	-2.4	2.8	6	6.5	-4.6	0.48	3	3	0.02	3.1	8.2	1	0.57	-4.5	4	-2	-0.4	-0.82	14	18
-0.13	0.1	-4.9	7.6	-8.3	3.6	-11	6	-3.1	0.43	-1.5	1.4	-15	9	7.2	4.3	-2	0.67	-4.6	-2.3	-6.3	4.2	0.22	-8.8	-2	7.8	-2.2	6.6	2.9	9	-1.4	3	-0.09	12	-9.6	3.3	-4.7	5	-2	-1.3	7.8	4.2	-3.2	-3.4	1.1	-0.17	-5.5	3.6	2	23
0.04	0.83	-8	7.8	-5.8	-2.8	0.74	3.8	3.4	5	-1.6	9.9	-7.2	5	-9.9	3.5	-4	1.7	-1.3	2.5	4.9	7.1	-5.7	-0.3	4.5	6.3	-3.1	8	7.2	0.97	2.6	4.5	9.5	3	-1.5	-3.4	0.23	5.5	2.2	-6.3	-1.6	-0.21	-4	16	4	2.9	-3.9	6.6	10	4.2
0.54	0.39	-6.2	1.3	0.87	9.4	-0.59	7.1	2	3.3	-2.8	3.4	-4.6	3.6	-0.11	0.72	8.8	-5.8	-10	2.3	3.2	-11	0.58	6.5	-8.9	14	-9.8	2.2	-0.44	2.1	2.2	3.4	1.1	9	-2.4	-6	-2.7	8	0.11	-0.06	5.8	12	-15	6.4	1.7	4.3	-5.2	9.7	-8.1	8.1
-0.03	0.42	-0.52	2.6	4.6	4.2	-5.9	4.8	1.7	6.3	3.1	-2.5	1.6	9.1	7.4	-2.7	-7.3	-7.6	-2.6	2.7	-2.9	0.15	-5.5	1.2	5.6	-1.6	4.4	2.6	-3.2	2.2	2.8	-2.6	-5.2	2	-2.5	-8.4	-0.47	7	6.7	4.7	8	1.9	8.8	4.3	8	3.7	3.3	11	-2.5	13
-0.09	-0.19	-0.69	-3	0.28	15	-6.5	2.8	4.9	7.7	5.7	-3.5	1.4	7.6	-2.3	1.8	-4.3	-7.3	-3.7	-4.4	13	6.7	13	-5.4	-1.8	4	-1.7	-0.11	-2.7	-4.7	-8.1	5.3	-7.8	-1.9	-2.7	-5.2	-2.5	6.8	3	5.8	-7.7	3	9.4	3.2	-13	4.3	-7.3	5.6	-8.3	3.8
-0.03	-0.01	3	6.5	-3	12	-3.1	3.6	3.5	4.8	0.3	5	0.65	12	-6.7	6.3	8.7	10	7.4	0.05	8.3	7.2	4.3	0.5	2.5	3.2	0.91	4	-0.37	-3.9	-0.07	-0.74	3.3	-2.6	-5.5	-14	0.66	3.1	-1.3	-1.4	2.5	2.1	-11	-5.3	0.66	-0.08	-3.4	7.6	-9	-9.1
0.01	0.66	8.1	3.1	3.9	-5.5	8.8	6.1	3.7	8.1	1.5	4.2	2.5	0.33	-4.4	-1.9	-4.2	15	10	3.5	-8	2.6	-9	-4.4	-1.8	6.2	9.8	3.1	2.8	-2.7	3.5	4.3	14	3	-6.9	-10	6.8	3.9	-6	-2.3	0.52	1.1	-2.2	-1.3	7.6	5.3	7.9	6	5.3	-1.2
-0.11	0.7	-2.5	-3.5	-9.6	0.27	4.3	5.5	3.3	7.3	0.15	-3	1.8	1.6	0.02	0.91	-9.7	-11	-8.9	-2.2	5.1	-5.9	-1.2	-3.4	-2.3	2.8	-12	4.3	9.5	-4.6	-10	2.2	17	-0.41	0.02	-17	-3.5	9	-4.1	-2	-10	8	-22	5.2	-6.4	4.8	-5.5	9.9	11	5.8
-0.07	0.15	-1.1	-5.5	1.7	-8.1	3.3	-14	2.2	-2.3	-2.7	-5.2	0.42	4.7	1.5	6.1	1.8	0.73	-11	4.2	5.7	1.4	0.18	-1.8	-1.8	7.8	-3.3	3.4	2.6	3	-5.5	4.1	7.2	-1	-6.2	-0.38	-6.1	4.2	-1.7	5.5	-4.3	3.2	-6.7	17	-2.3	-1.6	-4.7	0.11	12	-3.9
-0.45	0.13	3.2	13	5	2	5	5.9	-2	3.3	1.4	6.4	7.9	9.4	-3	17	4.6	9	6.1	17	-6.1	1.5	-2.1	23	-1.9	-2.7	-0.22	-0.15	-0.65	22	-0.13	1.3	11	13	-8.1	28	0.24	5.6	-0.53	13	-12	7.4	15	4.8	0.81	9.6	-5.7	-0.57	2.7	-12
-0.14	0.37	-6.2	0.16	-6.8	-1.5	-2	-9.1	-4.1	9	-1.2	3.1	-6.7	12	-12	16	4.3	4.8	5.6	19	-8.8	-3.1	-8.5	6.6	0.53	-14	-1.4	11	-2	-2	-3.1	3.5	2.5	4.6	-7.2	11	-6.4	8.7	-2.4	17	-5.8	7.2	1.5	9	-3.8	6.4	-5.3	-0.54	2.4	4.9
0.35	0.11	-4.8	6.2	-2.2	4.8	7.6	0.93	-1.2	3.6	-2.9	-4.7	-9.3	7.4	-4.8	21	-3.2	-4.4	-5.7	8.9	7.2	8.6	1.3	4.1	-3.5	17	-0.29	13	-6.2	-1.9	-9.9	14	-5.3	-6.2	-8.7	-1.4	-8.7	15	-3.3	8.7	-5.4	18	-11	20	-7.4	8.5	-2.2	6.2	-8.7	1.4
0.38	0.11	-0.89	2.8	9.7	3.5	2.2	0.41	0.85	3.5	-3.4	-2.4	2.4	7.9	1.9	7.9	3.8	2.8	-12	2.8	6.4	3.8	3.6	6.4	-7.6	16	-10	5.6	-9.7	5.9	-11	5.5	-1.1	1.9	-6.5	-2.1	-7.3	11	0.59	9.8	-5.8	12	-3.4	3.8	-1.3	13	2.2	2.6	3.5	-5
-0.13	0.46	5	10	-3	11	-8.7	20	-5.8	5.1	2.1	6.5	-2	10	-1.3	5.6	-4.5	3.4	-9.6	7.8	-7.6	17	1.4	16	-2.5	3.3	-14	4.2	1.5	21	-5.3	-3.3	4.7	22	-5.1	27	-7.4	7.9	0.52	10	1.5	1.5	-8	1.7	0.12	4.7	-5.4	11	20	-0.65
-0.44	0.85	-5.3	5.2	0.56	3.6	-1.6	4.8	-5.6	0.94	0.11	1.3	3	-1.1	-8.2	10	-1.1	1.9	-12	15	1.3	25	3.6	2.8	1.2	-4	-7.1	4.8	1.2	11	-7.4	7.2	6	13	-4.8	25	-6.4	0.55	-7.6	11	-6	6.6	-9.9	17	-6	7.9	-4.4	9.4	7.3	-1.8
0.11	-0.02	2	7.4	6.6	7.1	3.5	7	-1.5	4.3	-9.1	5.3	2.9	1.4	-10	-0.55	3	3.4	-7.6	15	-1	10	-0.22	4.7	0.98	4.8	-3.4	4.5	0.53	5.4	-9.5	6.8	-3.7	4.9	-9	15	-3.4	-0.05	-9	14	-1.5	16	-13	12	0.49	7.5	7.3	0.82	-3.1	-3.1
0.32	0.34	-7.2	14	0.59	9	-6.1	-1.3	-0.9	1.2	-15	8.8	-4.2	4.2	-5.7	-0.05	-12	7.4	-1.9	4.3	-18	6.2	-13	4.7	-7.7	-5.6	1.2	8.2	-8.3	2.9	-0.22	0.76	-5.4	-0.44	-11	5.6	-3	-2.2	-3	9.9	-0.67	3.6	-4.1	4.3	-2.3	-0.13	3.4	-4	2.6	-5.5
-0.22	0.13	9.3	4.9	0.51	0.07	3.5	-6.9	7.2	3.1	4.7	-3.3	-5.1	3	-3.5	1.6	-3.1	2.5	-4.1	5.3	-19	1.8	-5.6	6.2	-7.5	-15	-3.3	4.4	-12	0.27	1.1	-2.3	-6.5	1.3	-14	7.4	3.6	-2.6	-4.5	6.6	8.3	-11	-0.55	-4.7	0.66	-6.2	6.6	-0.32	-8.9	5.9
-0.13	-0.8	3.2	8.4	4.6	2.5	12	-2.3	2	2.3	4.2	7.4	-3.7	4.5	-3.6	-4.3	-2.1	-0.54	-5.2	6.8	1.2	0.33	-11	-0.82	5	-22	3.5	7.7	0.94	0	2.8	-0.68	-2.4	3.7	3.3	5.4	4.3	-6.6	-5.7	-4.3	1.5	-7.3	-2.9	7.5	-1.3	-10	3.3	4.8	-3	-11
-0.65	0.18	-0.2	-13	12	-16	0.62	-17	4.3	1	-3.1	-7.7	11	-5.2	-9.8	17	-7.8	-2.2	-8.8	-2.6	-10	0.24	-15	15	-4	1.5	5.3	13	-1.5	-10	-8.3	10	-3.3	-2.1	-8.6	1.1	-1.9	13	-9.7	9	-0.14	18	-4	33	-6.3	8.2	-2.5	14	-7.7	4.8
-0.82	-0.25	0.35	-23	3.9	-5	2.2	5.3	5.3	-1.1	0.15	0.69	4.3	-33	1.8	15	-8.6	-1.2	-5.8	8.9	-11	15	-15	4.1	-3.6	15	5.8	6	-12	-7.4	-2.1	20	-1.1	-8.9	-12	-18	-5.3	13	-7	7	3.6	31	-3.3	23	-6.6	18	-6.2	9.6	-14	-0.2
-0.56	0.07	3.4	0.43	5.8	1.6	-2.4	-0.69	1.2	-1.9	1.8	2.6	5.2	-9.6	0.35	-9.6	5	0.03	-11	-5.6	-6.6	-12	-8.3	-12	2.9	-18	4.1	-8.2	4.4	-7.4	2.4	-19	3.2	-2	-3.8	-14	-6.2	-21	-5.5	-17	-1.5	-15	-9.3	-19	-5.5	-23	-3.9	-16	-12	-20
-0.09	0.42	13	3.9	4.5	-11	10	0.49	2.6	-5.3	4.8	0.21	8.7	2.8	-3.1	-1.1	2.1	11	-4.1	2.4	-13	-6.5	0.1	1.6	2.7	-9.7	7.1	-12	4.6	0.87	-0.84	-13	1.9	2.2	-0.24	-6.2	0.24	-15	-12	-5.1	-7.5	-11	-7.3	-11	-5.9	-12	5.3	-14	-8.8	0.62
0.99	0.22	10	-5.6	4.5	-11	0.04	-4.7	7.9	-5.5	1	3.3	15	-10	-7.9	-1.8	-0.16	-10	-0.35	4.4	6.4	-6	12	-0.85	9	-9.3	6.5	-0.05	1.7	-4	4.8	-7	2.9	-3.6	0.76	-6.2	5.6	-13	0.28	2.7	5.2	2.1	8.7	-8.6	6.4	-3.6	-0.5	-11	2.6	0.44
0.14	0.16	3.3	-5.4	9.5	1.1	4.3	-0.09	5	1.3	2.5	-0.97	5.9	-3.1	-3	-2.1	1.2	-6.6	-8.3	-2	-0.91	-3	0.66	6.6	17	-14	3	-6.8	7	-5.6	1.8	-5.3	5.3	-0.03	1.8	-2.7	6	-10	4.7	2.6	4.2	0.3	-4	-9.9	-3.6	-8.3	1.8	-6.8	14	-6.5
0.45	-0.59	-5.5	-4.1	-4.1	-3.3	2.5	-6.8	0.78	-2.1	6.3	-4.1	4.2	-9.5	0.4	-12	-0.01	3.2	-3	-2	-5.7	-7.8	2.6	3.3	-4.9	-13	7.9	4.1	-0.05	-7.9	1.1	-2.7	8.7	-9.4	1.6	-3	4.1	-9	4.4	-7.5	9	0.83	2.7	-3.6	6.1	-3.7	9.1	-3.5	-9.1	-15
-0.09	-0.59	3.5	-7.7	-4.6	-9.2	12	-5	4.7	-4.9	1.5	-2.9	7.2	-3.6	1.3	-7.5	-2.5	5.7	5	-2.9	-4.8	4.2	-1.7	2.1	0.14	-12	-0.75	-7.4	-9.7	-5.2	-8.4	-12	-3.5	-12	-6.2	-1.6	-6.9	-10	-5.6	-7.8	6.5	2.2	-0.67	-17	-2.6	-4.3	-3.8	-2.7	-11	-12
-0.32	-1.3	0.96	-2.4	-9.1	-4.2	-4.5	-8.6	3.9	-5.6	-1.8	-3.1	3.7	-1.1	-9.8	-7.8	0.97	-7.7	-3.2	-9.8	-4.2	-1.6	-14	-5.8	13	-9.2	0.57	-11	-4.5	-4	-5.3	-7.8	-9	-9.2	-0.95	0.89	-6.3	-12	-2	-9.6	7.7	-7.6	-12	-26	-0.92	-5.4	-3.7	-7.5	-4.7	-11
-0.47	-0.57	-0.62	-6.5	-1.7	-12	-5.4	-12	5.4	-7	4.6	0.09	1.1	-4.6	-8	-1.2	-6	-4.4	0.84	-10	-12	-13	-1.2	-6.9	1.8	-14	4.7	-5	-0.86	-13	1.6	-11	5.7	-13	0.89	-13	-5.9	-8.9	-3.4	-12	-2.5	-6.3	-4.9	-9.4	4.2	-9.7	-2.1	-2.9	-6.5	-16
-0.89	-0.38	-4	-11	-0.39	-12	-2.3	-13	4.7	-13	2	-8.8	-0.78	-12	-5.6	-6	-1.9	11	-1.9	-3.5	-3.7	-4.5	-5.4	2.9	2.8	-6.2	-4.1	-15	0.42	-7.4	-0.23	-8	-6.7	-11	-4.2	-3	-11	-11	-6.4	-9.2	-4	-17	-13	-21	-4.5	-10	-5.4	-17	-3.5	-13
-0.54	-0.15	8.9	-12	10	-12	7.5	-5.5	3.4	-4.9	0.65	-4.9	1.3	-18	-5.5	-6.5	-7.2	1	-1.3	-8.1	2	2.2	3.5	-9.9	-1	-3.5	-7.8	-15	-9.3	-4.2	-3.2	-1.6	-1.7	-5.7	-6.6	-2.3	-7.2	-5.2	-4.4	-4.8	-8.2	-5	-2.7	-9	-6	-8.6	0.37	-6.8	-16	1.2
0.1	-0.68	9.7	-7.1	-7	-4.2	2.4	3.5	2	2.3	2.5	4	5.1	-4.2	-6.6	-10	6.5	-3.5	-1	-11	-1.7	-4.2	-9.2	-6.6	-3.4	-6.4	-0.11	-6	-3.8	-0.69	1.2	-2.4	-4.4	-12	-4.5	-6.8	2.2	-4	-4.9	-8.1	-0.9	0.56	5.7	-9.2	0.95	-0.21	-3.3	-0.54	-7.8	-6.4
-0.07	-0.48	-2.3	-1.1	-1.8	-9.9	-1.9	1.6	-6.6	-8	-7.7	-3.5	-1.9	-12	-7.7	-5.4	-10	0.82	-10	-1.3	-3.3	-17	-4.3	-5.3	4.3	1.2	-0.45	0.74	-5.6	-2.4	7.3	-10	-9.6	-7.3	-1.1	1.4	5.8	-6.7	-1.3	-12	4.5	-2.1	-2.1	-9.2	-3.1	-8.4	-5.4	-3.5	-1	-10
-0.43	-0.34	-4.5	2.4	-3.2	-9.3	10	8.3	-2.2	-2.5	-8	-0.31	-3.2	-11	-1.6	-2.3	-4.3	-2.6	-4	-2.5	-3.5	0.93	-7.4	-4.1	-0.31	6.4	2.1	1.6	0.75	2.8	1.1	-3.7	-2.2	0.7	6.1	-0.63	0.65	-6.6	1.3	-8.6	-7.6	-6	-1.6	-12	-5.4	-7.9	4.9	-2.2	2.3	5.8
-0.22	0.07	-0.73	-0.49	-1	-0.58	4.3	-10	2	0.08	-2.9	11	3.5	-2.3	-4.2	-1.8	-3.6	-0.52	3.2	-5.8	-11	4.6	-6.1	-4.8	6.2	6.8	-3.6	-2	1.2	-1.2	0.11	-5.5	5	-8	-1.9	1.6	-0.95	-4.5	3.1	-8.4	-7	-8.1	-4.8	-26	6.4	-11	-0.43	-5.6	4.2	12
-0.07	-0.11	-0.31	-1.4	0.11	6.6	-2	5.9	3	0.27	1.2	5.9	-0.44	4.7	3.1	-8.8	-5	-7.1	4.7	-1.9	-6	1.7	-3.2	-4.3	3.4	-2.2	8.8	5.4	0.11	1.1	3.4	-2.3	15	-0.55	2.5	-1.2	1.8	4.3	-0.44	-5.4	-1.5	-3.6	10	1.9	-4.2	0.54	3.4	-7.9	6.1	0.53
-0.23	0.14	-3.1	-2.6	0.19	-0.82	3.4	-4.1	4.4	-4	-1.1	0.25	5.7	-7.9	-0.79	5.6	-0.43	1.1	2.9	-2.9	-11	-14	1.6	-3	5.6	7.5	6	-0.97	1.9	6.6	2.4	1.2	0.48	-0.44	0.88	7.1	4.5	4.4	-3.5	2.5	-3.7	0.66	3.6	1.9	-2.3	5.7	8.7	2.9	-15	9.8
-0.93	0.46	2.9	-1.8	8.3	-4.9	-2.6	-1.4	2.6	-6.8	0.41	-2.3	6.9	-8.6	5.3	0.41	-16	4.2	-6	-5.2	-4.1	3.4	15	-5.5	3	5	-5.5	2.5	14	0.52	1.1	4.1	6.2	6.8	6.4	5.4	4.3	0.91	11	-5.2	-1.6	8.8	6.3	-2.7	1.7	-1.9	6.4	4.3	-10	1.5
0.94	0.03	3.3	-6.9	-4.2	-11	-6.6	-6	-0.83	-7	-3.6	3.6	2.6	-9.3	8.1	-5	0.93	18	-7.9	-0.2	3.6	0.47	1.1	-9.8	-6.7	1.1	-0.11	-2.7	-0.38	2.9	-2	0.34	3.6	-0.34	-0.66	9.9	3.1	-0.51	4.8	-7.5	-10	-0.13	17	-5.3	-1.3	-1	-0.14	-5.7	5.5	0.51
1	-0.5	-2.2	-3.1	0.24	-1.4	-5.2	-2.4	-2.6	-6.9	-9.4	-3	-8.7	-4.8	-1.5	-1.9	9.8	1.2	8	-4.3	-4.8	-5.1	6	-4.7	-3.9	-5.2	1.7	0.26	0.55	3.7	5.2	3.8	8.3	6.2	2.6	5.6	3.2	-0.27	6.1	-2.6	-0.87	-7.5	12	4.4	4.3	-6.1	6	-5.5	-4.4	0.09
0.16	-0.33	-6.7	-1.3	-4.5	5.8	-7.4	5.3	-1.4	-5.3	-0.39	-4.5	-7.7	-1.7	-4.7	-4.6	4.6	-4.5	-1.8	-0.01	-6.2	-7.7	-1.3	-11	6.9	-0.27	-0.75	3.9	5.4	-0.16	-0.99	-0.05	0.95	3.8	7.2	1.8	6.8	0.4	2.1	-2.9	-2	-4.4	8.6	2	0.24	-5	3.3	2	-0.31	1.7
0.15	-0.23	-0.12	-2.4	-5.1	-2.8	-3.5	0.05	-1	-4.6	-2.6	1.4	0.21	-3.2	1.1	-3	6.5	9.6	-1.9	-5	10	1.2	-4.9	-5.8	9.1	-8.4	0.38	-6.5	4.6	1.6	4.3	-5.2	-2.4	-4	7.6	4.4	0.12	-7.9	11	-4	-0.92	-10	6	0.31	-2.5	-11	4	-6.9	5	-1.7
-0.03	0.05	-4.1	-7.1	6.1	-12	-5	-4.4	0.84	-1.3	3	2.9	10	-7.1	2	-1.3	-0.32	-3.6	2	-6.3	-2.8	5.6	1.8	1.4	6.5	-3.5	0.08	-3.2	3.4	-0.62	2.4	-5	-3.2	-0.43	0.35	1.9	-3.5	-5.1	4	-1.4	-0.73	1	-0.11	-7.8	-0.84	-8.7	-2.1	2.7	0.44	-1.1
-0.39	0.4	-0.44	-6.6	-2.9	-8.3	-7.8	7.1	-2.1	-11	-4.2	-4.2	-2.8	-8.6	-1.7	-1.1	-1.1	0.87	-11	1.8	-11	0.98	-10	-5.4	-1.1	3.9	4.8	-8.8	0.74	-0.06	0.4	2.5	-6.6	-2.5	2.8	-0.69	-4.2	2.6	2.8	0.59	-11	2.5	-19	-15	-2.1	-0.41	0.04	-1.3	-1.2	3.9
0.16	-0.89	-2.9	0.7	-6.1	-5.7	-2	6	-2.3	-8	2.1	7.1	-4.9	0.66	-0.64	-5.8	4.4	2.2	-8.8	-3.6	-9.2	-9.4	5.3	-4.3	-2.4	10	-0.16	-11	1.4	9.4	-5.1	2.4	-4.2	7.4	4.7	6.5	-1.2	1.2	1.6	2.6	-4.5	-7.4	-11	-15	-6.7	-4.8	-4.3	-5.8	-3.6	17
-0.07	-0.67	-4.8	-5.5	-12	-8.6	0.34	-3.4	-1.4	-2.9	6.3	2.5	3.4	-2.8	-4.3	-4.8	-4.5	-7.5	7	-11	-12	-16	-2.8	-21	-4.4	6.4	-9.8	-7.7	-3.7	1	-5.6	-2.9	-5.3	3.2	5.7	-2.6	0.83	-0.57	0.07	-1.7	-7.7	-5.6	-4.8	2.1	-7.4	-11	-9.2	-6	-5.4	-0.75
-0.22	0.09	-1.9	-4.9	-4.7	-8.2	-6.4	-1.7	-3.6	-11	-2	-5.7	5.5	-13	-8.8	-8.8	5.2	-2.4	4.1	5.2	-9.5	-16	-7.8	-15	0.24	6.2	2.8	-3.2	-0.09	4.5	-10	-2.9	-3.2	-0.23	1.4	1.3	-2.3	3.3	1.9	-11	-11	-9.8	4.3	0.23	-5.3	-3.8	-0.51	-11	-4.9	2.9
0.52	-0.75	-0.83	-5.8	2.1	-3.9	-2.8	3.8	0.01	-3.5	-2.1	-4.6	-4.5	-13	1.1	-5.2	-0.85	-4	-5	-2.6	-0.65	-6.5	-6.5	-7.6	0.08	5.5	9.3	4.6	-0.04	6.5	-0.38	8.1	-2.7	-1.9	3.9	0.78	-0.06	2	-1	-2.5	1.4	-2.7	3	-10	-0.85	1.6	8.3	-6.7	0.06	2.2
0.24	-0.88	-7.3	-2.4	-5.2	0.49	-15	4.2	-1.9	1.2	-6.8	-1.5	-9.1	-4.4	3.6	-2.8	1.2	-8.9	-7.6	-4.2	6.8	-14	4.2	-19	2.8	13	-2.8	2.1	1.1	8.4	-6.5	2.4	-4.8	-5.3	-0.7	-1.4	-3.9	1.4	0.29	-9.6	-1.1	-1.8	-0.42	-1.4	-4.8	-8.5	-11	-2.1	-5.2	5.5
0.25	0.08	-0.7	-3.6	-6	-2.9	-13	-6.5	-7.1	-0.54	-6.1	-3.2	-8.6	-4.1	3.6	-8.1	-2.3	-1.3	-1.8	2.4	-5.8	-9.8	-1.7	-8.6	-2.4	4.3	4.9	-11	3.4	8.7	-1.1	1.2	4.7	6.5	-3.5	1.4	1.5	2.1	-5.1	-3.6	1.6	-6.5	14	-1.1	-1.3	-4	-1.5	-1.9	12	13
0.14	0.34	-0.69	4.7	1.1	2	0.99	4.8	5.9	6	4.2	-0.35	5.1	1.2	-3.5	3	-4.2	9.2	-5.8	-4.7	1.1	-3.8	-11	9	1.1	16	3.8	0.94	10	12	1.2	-2.9	16	8.8	-1.9	1.3	1.2	-0.29	-2.4	1.6	-5	-7	-3.9	18	-8.8	-0.86	2.7	-0.35	16	15
-0.17	0.25	0.79	-4.2	-0.06	8.1	7.1	5	4	-3.4	3.5	-1.5	9.2	-3.1	-0.32	4.7	-0.72	-5.4	3.3	-4.9	-9.8	-6.5	-8	-8.3	-5.1	-4.6	3.8	2.4	-5.8	0.98	1.9	-5.9	1.8	-0.7	-4.8	3	2.7	-1.3	-7.9	2.4	-7.2	8	9.2	-1.6	-3.3	-0.38	4.2	4.3	-18	0.47
0.08	0.34	-4.9	-0.99	0.83	2.1	-12	-2.8	0.03	-11	-1.6	2.2	-7.3	-15	-1.6	9	-12	2.9	1	-4.8	-8.8	1.2	3	-1.3	-5	-11	-9.3	1.4	-5.5	-1	-3.9	-5.5	0.47	5.8	-6.2	-5.8	1.4	-1.9	-7.5	-2.3	0.09	3.7	-14	1.2	0.4	1.4	-8	0.57	-4	3.1
-0.47	-0.24	1.9	-20	-0.15	-11	-4.5	-16	1.1	-12	-7.7	-11	-4.8	-8.1	-4.6	-1.2	-0.71	-0.56	1.1	-2	-5	-8.6	-2.4	-8.6	-2.4	0.13	-0.8	0.45	5.3	-4	1.1	-0.24	-2.5	1.4	-2.3	-6	0.08	-6.8	-3	-5.9	-0.17	-12	-13	5.1	1.3	4	1.1	-0.38	-6	-2.6
-0.35	-0.62	2.8	-15	1.6	-4.6	7.4	-4.5	1.1	-5.4	-2.2	-3.5	4.4	-3.1	-8.7	-1.2	-4.3	3.9	1.6	-2.1	-4.8	3.2	2.9	-3	2.7	-6.9	-1.3	4.8	4.5	0.99	5.6	5.8	3.6	11	-1.2	-5.2	-3.8	8.7	-5.8	0.59	-5	-14	8.1	4.8	3.2	-2.6	4.2	1.8	9.2	-5.2
0.62	-0.12	2.1	-8.8	7.2	-9.4	9.7	5.2	0.73	-3.1	2.1	-6.5	9.2	1.5	3	-1	0.36	1.5	3.8	0.31	4.8	1.9	7.5	5.1	-4	6.7	-2.8	-1.7	-1.5	9.5	1.5	1.6	5.7	8.6	-1.2	0.68	0.11	4.6	2.1	3.5	2.8	-5.1	-2	3.9	7.3	-5.1	-4.3	-0.94	4.9	5.3
0.09	0.4	3.7	-2.1	11	-7.4	15	-14	2	-9	6.5	-5.2	-0.5	-3.4	12	1.6	0.77	-11	5.3	-0.12	10	4.9	2	5.2	4.3	0.2	-1.6	3	-3.2	0.48	6	-2.3	3.2	14	0.86	-1.5	2.2	-2.2	-5.3	-2.6	9	1.8	5.2	14	0.59	-4.1	6.6	-0.97	-1.6	6.7
-0.28	-0.11	-2.8	-6.2	7.2	-4.6	0.75	-13	2.2	-6.8	2.8	-2.5	2.4	-2.6	1.4	-7.9	6.2	-5.6	0.68	4.5	3.2	9.4	-1.1	-0.69	4.1	-4.9	-2.4	-1.5	0.04	1.5	-3	-0.36	-6.7	7.7	-2.1	-10	3	-6.9	1.2	-4.8	4.9	-2.6	3.1	10	8.5	-3.1	2.2	-5.8	-0	3.3
0.55	0.51	10	-5.4	-0.58	6.8	4.2	0.12	2.7	0.06	4.3	-2.6	3.4	3.8	-13	11	8	1.1	7.3	11	-2.5	-12	0.35	8.8	-3.5	6.3	-3.3	18	-4.1	9	-0.82	8.2	-5.5	17	2.4	-2.9	-0.64	13	10	5.2	-5.9	5.9	3	31	7.1	11	-6.5	11	12	9.1
0.33	-1.8	-0.06	-1.1	-0.19	0.46	0.45	21	-4.2	8.7	-1.1	17	-5.7	0.25	5.5	-50	4.6	-33	2.5	-32	0.72	-25	1.5	-14	-7	-28	-3.3	-51	-5	-13	7	-47	2.4	-7.2	-2.1	-41	0.07	-41	-0.71	-49	13	-27	-1.2	-67	0.65	-32	-1.5	-34	14	-68
0.46	1.6	11	1.9	3	3.4	5.5	0.72	-0.3	7.2	2.5	6.7	4.5	-2.4	3.1	32	11	12	1.9	29	-9.3	30	5.4	22	-0.4	-5.3	2.9	2.6	5.4	11	5.9	-9	3.4	15	8.3	37	4.4	2.3	-0.87	8	3.2	3.3	0.55	-1.6	6.5	0.62	4.7	7.9	10	17
-0.38	0.69	1.1	-5.7	1.9	6.8	-5.5	3.5	-2.8	2.7	3.8	5.4	2.2	2.1	-0.23	6.1	4.1	-7.2	-3	21	11	-2.6	18	-0.36	6	9.9	-0.83	16	4.7	-10	7.7	9.4	0.84	-5.3	6.7	1.1	-4.2	8	4.7	17	6.4	10	5.7	34	8	11	1.1	11	-2	-0.75
-0.01	0.63	-0.58	-5.8	3	12	-2.4	7.8	0.99	0.04	4	0.79	-5	6	2.2	0.21	0.25	0.4	-3.2	4.5	13	-4.3	6.5	-0.71	-0.01	15	-3.2	-1.1	3	-5.9	7.8	9.4	-2.6	-7	0.69	-11	-4.2	3.9	3.8	3.8	7.8	6.4	-2.2	12	1.8	3.5	-0.87	1.5	1.8	4.7
0.66	-0.55	4.5	-5.6	4.5	1.6	8.9	20	-1.8	8.3	3.8	18	3.2	-2	4.9	11	9.2	10	4.2	14	9.5	9	6.1	11	-7.3	-10	6.7	4.2	1.1	10	6.4	1.7	-1.1	2.8	3.8	30	-0.15	3.8	6.2	11	8.7	1.8	12	8.1	7.7	4.6	5.9	11	-2.7	-23
0.19	-0.63	3.3	-1.2	5.3	-4	5.3	2.5	-2.8	8.2	-1.5	-0.9	-11	1.1	-0.11	-1.7	0.61	-3	5.3	12	4.9	3.3	12	1.7	-2.1	-7.2	-4.8	2.4	-5.8	-3.2	0.65	1.5	-2	-8.5	1.6	17	3.5	3	4	6	9.4	-8.2	7.8	3.2	6.3	2.9	6.1	9.4	4.2	-14
0.14	-0.48	-1.8	2.3	-10	4.3	-1.5	6	-0.18	12	-2.8	4.1	-9.4	5.4	5.4	8.5	9.3	0.03	-4.9	7.4	-3.6	-1.7	1.9	2.6	-3.8	-4.6	1.9	6.7	-4.1	-9.2	-4.8	1.8	-9.3	-11	1	-10	-0.9	-3.9	-2.8	5.6	4.7	3.1	-3	5.8	8.2	6.6	2.5	-2.1	-8.6	2
-0.16	-0.31	-3.3	-2.4	-5.7	-3.8	-10	-5.9	-2.8	1.3	-3	-1.4	1.8	1.9	11	-1.7	9.4	7.4	1.5	5.8	2.4	-14	2.7	2.3	-11	-7.2	-0.4	4.5	1.9	-8	1	-5.6	-6.6	-11	5.4	-2.5	-5.9	-5.3	-2.8	4.9	-2.7	-1.7	-5.4	13	0.24	-4.6	2	-2.8	-3.8	-22
-0.19	0.34	-5.5	-9.2	-2.5	2	-12	-13	-4	-10	-8.5	-7.9	2.6	-6.1	-4.7	-1.9	2.8	-2.8	2.3	-0.88	11	-1.1	-5.5	-3.1	-11	-4.2	-6.7	-3.9	-0.96	-5.6	-3.6	1.1	-11	-13	3.1	4.1	-3.6	5.4	5.4	10	2	7.3	-9.2	8.5	-2.4	9.6	0.38	-2	-3	-7.8
-0.13	-0.14	-4.5	-9.7	-14	-3.6	-15	-11	-1.9	-8.5	-1.3	-6.9	0.91	-2.2	-1.8	-5.2	-5.3	4.5	6.2	-2.4	9	8.8	-0.82	-1.8	4.9	-1.7	1.9	-9.6	-5.2	-6.5	3.5	-3	-12	-5.2	-0.37	-1	-3.5	-5.6	2.2	3.3	10	-0.48	-0.16	-7.7	0.49	0.62	0.31	-4.8	4.3	-1.8
-0.39	-0.34	0.85	-8.1	-6.8	-4.2	-9.5	1.4	7	1.2	5.3	-7.4	-0.02	-0.88	2.9	-7.5	4.3	-10	6.2	0.25	8.3	-0.03	9.2	1.4	2.8	0.94	0.92	-7.7	-1.7	-3.2	2.2	-0.65	-11	-6.7	9.3	-2.7	-4.3	-0.41	7.5	6	-5.6	0.02	-1.9	-7.5	1.6	2	-1.4	1.1	-8.9	-5.3
-0.02	-0.38	3.6	-12	2.5	0.13	1.9	-15	-3.8	-2.8	-0.27	0.21	0.52	-1.4	-2.8	-9.4	7.7	-12	3.2	-4.7	-7	-4.1	9.3	-2.6	-1.8	1.1	3.8	2.5	-0.37	0.16	-0.27	2.8	-7.2	-5.4	1.8	1.6	1.5	0.82	5.4	6.4	-4	-8.1	16	-5.5	-2	-0.59	-3.4	8.6	-16	5.8
0.53	-0.52	-1.9	-2.7	-3.2	3.5	-0.84	-5.3	-4.1	5.7	5.9	0.34	-5.8	7.3	10	-7.3	7.2	-0.38	-3.9	-3	14	-0.21	2.2	1	-5.6	-2.5	0.42	-3	-1.9	-3.4	0.71	-2	0.66	-6.9	6.6	0.73	6.7	-5.9	4.2	-0.8	-4.3	-1.3	0.81	1.2	1.4	3.5	4	0.05	-6.3	-4.7
0.46	-0.35	2.2	4.5	4.9	3.4	4.6	6.3	-4.9	1.8	-3.7	0.95	1.1	7.5	7.4	-5.7	-4.8	4.1	-2.5	6.4	14	-5.4	10	-4.5	-15	0.54	9.7	4.9	-3.3	-0.89	-5.6	5.5	-6.7	-4.8	4.5	-3.4	-1	1.7	1.8	1.8	1.9	3.3	-7.7	2.9	0.25	8	2.8	4.5	14	1.8
-0.42	0.11	1.3	0.63	7.5	-6.3	8.3	7.5	-3.7	-4.3	-5	-0.09	0.08	-7	2.9	-0.87	3.9	3	4.6	6.1	6.8	-6.6	6.3	-3	-0.62	14	3.5	-2.9	-4.5	5.9	-2.3	7.8	-13	-2.3	-5.6	9.8	-3.7	8.3	-1.6	7.9	6	7	-0.01	-2.9	-2.5	2.5	-5.8	7.2	-6.2	16
-0.32	0.05	-1.9	3.7	2.6	5.5	7.3	5.5	3	-0.08	3	6.5	0.61	0.19	-4.1	-2.7	1.4	12	1.3	3.9	-8.8	5.3	2.7	1.9	1.6	7.7	-0.73	-1.5	-1.5	8	-0.38	11	0.79	3.2	-2.5	12	1.7	9.5	-2.1	9.1	2.5	-2.9	2.6	2.2	2.4	2.8	-4.1	11	-2.2	16
0.11	0.11	0.62	6.5	9.4	10	-1.2	8.8	0.96	2.7	1.9	3.4	-0.57	4.8	4.2	7	1.1	6.5	-4.4	2.1	3	22	3.8	8.8	-2.7	4.2	-1	-2.6	1.5	1.3	-7.5	1.6	-3.6	-2.2	0.07	9	2.5	1.6	-1.2	6.6	3.7	13	-6.6	-11	-0.38	8.6	-1.4	3.7	5.9	1.7
0.67	0.19	1.6	6.7	7.6	-0.23	-2.1	1.1	-2.6	0.58	0.64	-3.8	3.2	-4.7	6.5	-0.75	2.2	2.5	-3.7	0.4	1.8	0.58	6.6	8.3	1.3	2.1	2.1	-4.3	-0.07	-3	-7.3	1	-3.9	3.1	6.6	3.9	2	6.5	0.95	3.6	-0.43	4.9	3.3	-0.85	-0.99	5.9	-0.38	6.7	7	8.3
0.25	0.57	-9.9	2.4	-7.9	4.6	0.24	3.6	3.4	4.4	-9	-3	-0.45	4.1	2.7	0.11	-2	4.5	2.6	-1.9	0.48	6.3	2.1	6	1.9	-0.1	-0.3	4.3	-0.38	0.99	2.2	-4.8	-3.1	-3.3	0.69	-0.41	3.8	6.7	1.2	-3.3	7.2	5.1	-9.8	5.4	8.6	-8.2	-1	4.2	7.9	8.3
-0.37	0.42	8.6	7.3	9.1	-0.51	3.8	4.7	3.9	-0.21	1.9	0.48	4.9	2.1	3.8	4.8	-5.8	1.3	3.9	2.3	-4.3	10	-2.8	6.9	5.4	-9.7	-0.74	1.4	7.9	8.3	6.5	3.4	1.4	6.6	9.2	8.9	2.8	5.2	5.3	-2.3	-0	-3.2	-5.8	2.4	2.8	0.3	3.3	2.5	5.8	10
-0.16	0.13	-3.8	8.4	2	6.1	-2.8	2.5	-2	-4.5	1.1	-2.6	-9.2	1.8	1.7	5.1	8.7	-1.9	2.1	0.59	7	3	-2.1	3.7	0.08	-5.2	2.8	5.3	2	2.4	0.39	5.5	3.7	11	0.71	3.9	-0.12	11	3.2	0.5	2.3	-3.3	3.9	2.3	-4.6	8.4	1.5	12	-3.5	12
-0.77	-0.51	-0.3	4.1	-7.6	5.2	-1.9	9.3	-2.3	-0.41	-3.2	-0.83	-1.7	6.1	-1.4	-3.8	-4.2	3.5	-7.9	-4.9	-6.2	-0.71	5.2	2	-13	-4.6	-5.8	3.4	-2.8	-1.3	-8.5	0.11	-0.27	6.7	-9.7	-4.5	-10	3	-5	1.9	-0.64	-4.9	0	-6.3	-7	0.46	-12	4.8	-17	-0.48
-0.7	-0.22	2.3	7.5	1.7	6.7	-5.9	-0.29	-7.1	2	-2.7	2.1	-1.6	11	-8.1	-0.46	-10	7.9	-6.8	-3.7	-5.6	3	2.6	3.1	-4.7	-0.5	-4.3	4.5	0.54	-7.9	-7.7	-2.1	2.9	-0.99	-7.1	-4.8	-9.5	-1.4	-6.3	7.3	-9	4.2	-3.8	-2	-5.4	1.8	-1.2	5.1	5.7	-2
-0.21	0.43	-2.2	10	-3	0.4	-5.7	4.7	6	3.9	4.1	0.67	-3.1	8.7	0.87	3.4	-1.8	-1.9	-1.1	-1.3	-2.9	-3.2	-0.64	2	-2.8	-4.1	1.3	-0.95	-9.2	-6.8	-9.2	-2.2	-11	-5.9	-6.1	-3.6	-8.4	3	-5.1	-1.4	2.1	1.8	0.55	4.5	-3.3	-8.3	-4.6	-0.76	12	-1.6
-0.55	0.2	-4.1	1.5	1.1	4.9	-5.7	-5.2	-6.3	-0.75	3.1	-4.8	-1.6	0.04	3.7	5.7	2.5	5.4	-1.6	-2.2	7.5	2.5	-1	4.1	5	-4.8	-4.3	16	-8	-3.5	-2.7	1.3	-11	-0.2	-1.1	0.38	-4.5	9.9	-1.6	0.07	3.7	-0.63	1.4	23	-3	6.1	-8	-0.99	2.4	6.8
0.12	0.32	4.8	2.7	8.1	-0.71	1.1	-5	-2.1	-1.2	5.2	2.9	0.1	3.5	12	-0.24	9.3	9	-1.1	3.6	4.4	-1.8	7.2	-2.6	-1.3	3	-0.68	13	-1.9	-1.4	-1	3.9	-1.8	-2.4	-3.1	3.2	6.4	15	-0.48	-3.7	-0.8	-0.76	9.3	13	-1	6.7	2.7	7	-3.8	5.4
0.92	-0.14	0.97	6.5	1.5	1.6	-1.2	-0.3	0.37	-1.4	-0.86	2.6	3.3	9.3	2.2	-2	2.3	-7.4	13	1.9	4.8	-8.9	1.8	2.5	-2.9	1.8	-2.6	2.3	0.06	1.5	0.06	-1.1	1.5	-6	0.55	-1.2	1.3	1	-0.8	1.1	-4.3	3.7	-4.3	0.68	3.3	2.8	6.7	2.6	1.7	2.5
0.97	-0	-3.6	7.9	-1.4	-0.52	0.52	-7.9	4.9	6.7	-2.4	3.6	-8.5	3.9	9.2	-2.2	8.2	-8.1	6.5	0.8	1.7	-10	0.88	-3.1	5.4	-0.31	8.1	5.3	1.8	-4.3	4.9	3.5	4.7	-4.2	3.8	-3.1	2.9	-2.2	3.7	-0.31	4	-3.5	2.4	11	9.4	4.5	2.6	-1.6	9.9	9.5
0.36	0.21	-3.4	5.9	4	-6.8	4.7	-4.1	1.1	-1.1	1.5	-0.79	3.5	-1.1	0.65	-1.4	11	-0.58	16	-1.1	7.2	6.2	6.9	-6.7	5.2	8.1	11	4.8	-1.7	-1.6	8.1	8.1	6.7	-2.3	-3.4	-1.9	3.7	8.4	2.2	-3.3	4.3	3.9	12	9.3	-0.71	-0.11	1.9	2.9	-1.2	-0.75
-0.59	0.05	2.3	7	14	1.7	5.6	-4.5	-3.1	4.3	-1.7	13	2.5	-0.91	7.6	9.3	3.5	-1.8	12	6.5	0.34	0.71	-2.2	1.3	4.9	-2.7	7	1.1	3	0.55	4.8	5.4	10	0.37	0.1	0.85	0.07	4.1	-2.9	-0.33	4	2.1	3.7	5.1	0.92	-4.6	4.1	-1.3	0.3	-7.2
-0.35	0.35	1.4	5.7	6.2	2.6	2.2	-0.88	-0.51	8.4	3.1	-1.4	8.1	9.5	-0.16	3.2	1.1	4	0.85	-0.04	-0.93	9.8	2.2	1.7	-1.1	-3.2	2	2.3	6.3	-3.9	8.5	2.8	5.8	-2.1	3.8	2.3	4.9	3.5	0.73	3.3	8.3	0.69	-0.58	0.98	3.3	-8.8	11	2.2	4.9	-2.8
0.8	0.32	-2.5	4.4	9.9	-5.1	15	2.4	0.55	4	3.5	1	2.8	15	-3.4	3.1	10	7.6	-0.78	-2.8	12	18	5.3	7	-5.6	-7.7	1.3	5.6	-2.4	-5.8	-3.1	1.1	6.3	-9.6	4.9	5	0.32	-0.9	7.3	1.6	2.2	2.7	-11	3	4.4	1.7	4.4	4.4	-0.6	-0.18
0.67	0.26	2.3	8.4	10	-2.4	3.6	-4.1	6.6	4.2	1.3	-1.5	18	1.5	9.9	12	12	8.7	3.6	-3	9.4	-1.1	5.1	4.5	-4.9	-6.1	3.9	2.5	-5.8	7.5	3	-4.6	3.1	7.9	-0.68	8.3	-0.03	0.68	2.2	6	3.8	-4.3	12	-1.6	0.12	4.9	1.9	-6.3	-1.9	2.8
0.21	-0.02	-2.7	2.5	-3.4	9.3	-7.8	7.2	3.8	3.8	-2.9	2.6	-2.6	6.4	9.4	4.3	-1.4	5.1	2.5	3.4	2.8	-1.9	2.2	-3.9	4	2.5	1.1	1.5	2.6	4.8	6.2	8.1	2.1	7.2	2.1	1	0.65	6.8	0.54	9	3.7	5.1	12	4.4	5.5	11	-0.33	1.8	-2.7	7.6
0.36	-0.35	-7.9	14	-6.5	-0.67	-12	4.7	-6.4	3.1	-2.3	9.1	-11	5.8	6.1	-8.7	-3.5	-2.7	1.6	1.9	5.9	-3.1	1.2	-1.6	-0.09	6.7	7.6	-0.18	-0.5	4.6	7.3	2	5	6.6	2.9	2	0.77	2.5	-3.2	4.7	1.4	-4.8	3.2	1.9	-0.49	1.1	-4.2	-0.6	3.9	-1.2
-0.49	0	-6.8	9.5	-9.5	5.2	-2.8	-16	-8.4	2.7	-1.4	12	-8.7	3.4	7.4	-5.9	3.7	-2.1	-3	-5.8	9.8	-5.1	2.2	7.5	7.7	-0.1	4.4	-1.2	5.2	-1.7	8.8	0.92	1.8	-4.6	2.4	0.17	1.9	-0.58	-0.91	0.71	0.11	-7.3	8.9	4.2	-5.3	2.2	-5.7	-8.1	0.93	-16
-0.14	0.4	-1.3	3.9	0.14	4.6	6	-3.2	2.3	-1.6	-1.3	-0.26	0.65	1.5	1.1	-3.9	1.1	1.4	-4.6	-0.33	-3.3	-0.93	2.4	-5.7	6.5	-9.5	2	-4.9	2.2	-0.75	-0.7	1.5	3.1	-2.3	-0.83	-2.4	-8	-4.8	4.5	-4.2	-7.6	-5.7	8.3	-8.7	-2.4	0.86	-8.4	-4.5	6.6	-12
-0	-0.02	2.7	-2.2	4.7	-7.7	-1.7	-5.3	0.05	-6.5	-5.2	-10	3.7	-3.3	-6.2	1	-0.97	5.5	5.8	-7	-2.5	4	0.68	1.5	-6.8	-7.3	-5.6	-5.3	-5.8	-1.1	-7	-2.8	-7.2	-5.7	-3.5	4.5	-6.7	-3.9	-1.4	-0.83	-3.5	-1.1	-3.9	-16	-5	-2.1	-9.5	-6.1	-8.1	2.2
-0.71	-0.12	-6.6	-2	-9.8	-7.7	-6.3	0.21	-6.9	-2.7	-1.9	-2.3	-3.9	-0.18	-5.1	2	-13	-8.9	-8.2	4.7	4.8	0.36	-1.5	-3.6	-3.2	2	-12	0.47	-8.6	1.3	-8.8	-7.1	-5	-2.9	-5.1	5.2	-6.1	-3.6	-9.5	-3	-6.8	3.7	-11	0.6	-11	3.4	-3.2	-4.4	-12	3.1
0.19	0.07	3.4	6	-13	-4.7	-4.2	3.1	-0.68	-2.3	-1.2	-0.17	4.2	-7.2	-0.9	5.7	-13	-1.8	1.8	5.4	7.7	2.5	-3.6	-1.4	-3.3	8.6	-15	-3.7	-2.8	-4.4	-5	-1.6	-3.4	-2.3	-0.63	3.5	-9.8	-12	0.29	3	-3.5	11	-7.4	1.3	3.7	-0.82	-4	-2.7	-15	-2.2
0.17	-0.69	3.9	-2	-7.4	-0.25	-2.2	2.2	-2.6	0.11	-1.4	0.47	-13	-8.3	-2.8	-8.4	-0.15	7.5	-7.4	3.1	3.3	-7.6	1.4	2.7	-6.1	2.2	-1.2	-1.6	-7.3	2.5	-0.71	-3.5	-7	6.3	-0.5	6.3	-2.9	-9.5	1.8	-1.1	0.2	0.21	-2.2	-0.99	0.83	-2.3	-5.9	-2.7	-13	-11
-0.2	-0.29	-3.4	5.7	-3.5	-2.7	3.6	1.5	-5.3	1.2	-1.8	1.3	-4	2.1	-4.9	-7.2	10	-4.3	-4.1	-2.1	0.85	-6.1	-2.7	0.56	-8.2	-4.6	0.08	-1.4	-7.7	0.61	-0.6	0.8	-6.7	5.1	-5.5	-3.8	-3.9	-6.1	-5.9	-3.4	-8.2	-2.1	2.8	5.3	-2.9	-5.4	-1.1	-7.8	-12	-7.7
-0.41	0.05	-3.2	4.3	-12	4.8	-4.3	3.6	-2.7	-3.1	-6.2	-0.78	-0.6	0.78	-7.9	-1	-8	-6.2	-3.8	-1.5	-10	-0.41	-2.6	-1.2	-3.8	-6.6	-3	-0.27	-0.38	-0.56	2	-6.3	-6.9	10	-0.85	-1.8	0.54	-5.2	3	3.8	-1.1	3.4	0.14	4.5	-1.2	3.6	-0.9	-3.1	-3.8	3.3
-0.23	0.07	-1	-0.08	-10	7.6	-5.5	-0.93	1.1	-1.4	-0.3	-1.9	3.4	-3.7	-5.3	-4.7	-3.1	-3.8	4.5	-4.3	12	0.26	-2.4	-0.44	-6.7	0.06	3.8	-3.1	-3	2.8	-1.6	-2.2	-6.4	11	6.8	-0.37	2.4	3	2.7	-1.3	-13	-4.3	-1.5	-6.9	4.3	-5.4	5.4	-0.49	-13	6.6
-0.48	-0.32	-1.5	-5.2	-5	1.4	-8.6	-1.8	-7.9	6.2	-2.2	2.6	-0.36	-1.8	0.26	-10	-4.5	1.3	8.7	-0.24	4.3	2.9	-10	-3.1	-4.2	-1.8	0.59	3.6	3.9	0.01	2.9	0.41	-0.72	10	2.3	3.4	-0.62	3	6.8	2.1	-5.9	-3.7	5.5	-5.4	-0.7	-5.5	-5.2	4.4	-4.2	8.4
-0.07	-0.66	6	3.6	-6.1	1.2	5.3	9.9	-2.2	-3.7	7.3	-1	0.98	0.12	1.9	0.1	4	2.5	-2.1	-6.6	-4	-4.1	0.21	-8.9	-3.6	3.5	-0.72	-0.67	9.5	0.26	-0.07	-3.9	0.98	2.1	0.96	-0.14	4.4	-0.12	-2.6	0.12	-8.5	-8.8	1.3	-3.2	-9	1.2	1.2	3.3	3.4	0.6
0.25	-0.62	7.9	7	0.92	-5.2	3.7	0.07	-5	-1.5	2.4	2.8	-5	-0.91	3.6	-3.8	-4.1	-4.3	9.2	-1.6	-0.46	-2.2	-0.15	4.3	3.3	-0.79	7.4	-1.1	2.2	-0.05	3.3	-5.7	-1.2	3.3	6.2	0.23	12	-5.9	-5.4	-3.9	-3.8	-5.9	-0.57	-11	-1.5	-8.5	8.2	-5.8	13	1.6
0.56	0.02	5.9	0.03	-4	-0.52	1.5	-4.8	-0.6	3.3	0.14	-1.5	-0.83	1.3	7	-0.03	0.39	-9.6	-1.3	-1.3	3.6	-4	9.4	2.7	12	-3.1	-0.85	5.5	-3.1	-0.47	4.6	2.3	-9.4	3.2	-0.75	8.5	5.4	-0.03	2.4	0.37	-3.2	-5.7	-8	9.5	7.4	-4.7	8	1.8	2.3	1
0.1	0.08	-4.3	3.6	-9.8	1	-0.63	3	4.2	2	2.3	2.9	-3.9	1.3	2.6	7.1	3.7	-8.8	4.8	1.3	4.1	-7.4	0.58	4.6	7.6	-7	7.1	8.8	-2.8	-0.43	2.3	2.2	-7.4	-3.7	-0.68	1.5	-0.11	4.1	5	-2.1	5.3	0.92	5.8	4.6	10	1.9	0.48	4.1	-5.4	2
0.25	0	-3.8	8.4	6.5	-2.1	-3	-4.1	2.1	-4.1	2.6	1.5	-0.5	-6.1	8.2	1.7	7.6	-1.5	12	-1.1	10	0.97	-2.8	0.08	1.5	-4.3	3.9	0.42	-5.5	0.11	2.8	-1.6	-9.6	7.2	1.7	-4	6	-2.4	10	1.6	8.5	-3.1	10	-6.3	7.3	-1.8	9	-2.4	4.3	-4
0.13	-0.34	3	6	7.6	-0.22	9.7	8.2	11	0.09	16	-0.82	3.3	1.2	-0.89	5.1	-3.5	-9.9	3.1	2	-15	19	-1.9	-2.8	5.3	5.9	1.2	11	-0.19	8.4	3.2	0.59	-3.6	0.35	-0.4	7.4	8.3	5.5	1.4	2.3	11	-0.73	21	4.4	5.7	0.33	0.99	5.8	2.9	13
-0.8	0.03	9.3	-0.78	1.2	8	-2.6	-7.3	1.9	6	7.4	-5.7	-0.2	7.3	-3.8	2.3	-7.3	2.6	5.9	4.9	3.3	-6.4	3.9	-0.13	-9.2	-4.3	1	6	-3.8	-3.2	1.3	0.15	-9.1	1.1	-6.1	-4.7	-1.1	4.9	5	-3.1	3.2	0.93	15	5.1	0.38	3.3	0.6	5.5	-11	7.2
-0.73	0.68	6.1	-12	1.7	-14	1.6	-16	0.86	-2.9	3.4	-11	-0.28	-6	-3.2	3.2	-16	-4.7	0.15	4.7	7.6	-0.97	-1.4	0.83	-2.7	-2.9	-1.3	-5.9	-2.7	-4.8	1.7	2.2	2.9	-6.8	-7.6	-7.5	1.7	-0.5	-0.73	0.33	2.2	5.6	-1.6	-3.7	0.59	-1.1	2.2	-6.2	0.27	3.3
0.4	0.78	-4	-8.4	0.33	2.4	9.2	-7	-4.4	-1.5	-0.2	-10	-11	2.6	-2.1	8.1	-6.6	-1.6	-3.9	6.3	8.3	2.1	1	6.7	-6.2	-1.1	-4.6	1.6	-2.6	2.2	1.6	3	-2.1	2.6	-7.8	0.25	-3	5.6	-0.45	6.6	6.9	8.5	-15	13	4.7	10	-4.2	0.98	-4.1	7
0.05	0.45	-2.6	-2	-1.6	10	5.2	8.9	4.9	2.8	-1.9	4.8	0.45	10	-3.6	5.6	-7.3	-4.6	-5	-2.4	11	11	1.3	-0.68	1.4	1	1.4	0.19	-6.3	1.6	-1.4	-3.1	-12	2.6	-2.5	0.29	2.1	-3.7	1.2	-4.4	11	9.7	4.9	-6.2	4	4.2	-6.4	-2.4	-0.23	10
-0.33	0.09	-3.8	-1.1	-5.6	1.9	3.1	7.3	1.7	2.9	3.5	-3.8	0.24	4.2	-5.6	11	1.7	4.9	-2.3	-0.04	5.7	6	1.4	8	-0.88	16	2.2	-4.3	-0.8	5.5	-1.1	-3.5	-3.7	2	-1.5	-6.8	0.51	1.9	1.3	-1.6	4.1	2.8	8.6	-3.7	0.53	-7.4	-7.2	-4.1	-6.7	-0.89
-0.7	0.15	-3.2	1.6	5.9	6.3	5.4	2.3	3.8	8	5.4	0.19	4.9	7.5	-9.4	3	-10	6.3	5.3	5.5	-2.8	8.4	-2.5	-0.77	-0.22	4.7	-5.1	0.58	-0.14	1.2	3	-1.9	0.37	3.4	-3.5	-7.2	6	-3.2	1.2	4.2	8.5	-7.4	8.1	10	-2.3	-0.3	-4.3	-8.2	2.8	-2.2
-0.43	0.54	6.4	-5.3	9.8	-1.7	10	2.3	0.7	3.5	5.9	-6.3	6.9	6.5	-3	6.6	-2	12	-7.7	6.7	-1.6	13	-3.5	0.76	0.18	1.9	-5.2	-0.25	2.3	0.51	-0.41	4	-1.4	8.9	3.1	-3.3	0.84	-2.8	-3.9	1.9	5.3	0.56	-12	20	-0.08	4.6	1.3	-4.2	5	3.3
0.04	1.1	2.9	-9.6	-1.2	-3	2.2	-4.9	0.1	-6.3	0.81	-15	1.7	-1.6	-2.4	7.5	-5.8	0.37	4.1	6.3	-10	5.9	-3.7	-1.8	-1.4	4.2	-5.5	-5.2	2.3	0.24	-14	2.8	4.8	7.3	3.1	-3	-5.3	3.4	-2.2	-4.6	-3.2	-0.2	-14	5.8	-5.1	-5.8	-7.5	-2.3	-5.5	12
0.3	0.62	4.7	-6.7	3.5	-1.9	-0.49	-5.9	3.1	1.1	-3.5	-7.5	-2.3	-6.2	0.98	14	1.2	-5.7	-0.53	6.5	-0.17	3.4	-9	4.3	-9.5	-1	-4.4	5.4	-6.4	1.7	-12	-0.71	-6.3	0.42	2.4	-4.8	-6.5	0.94	-7.5	-0.63	-11	1.6	4.6	4.4	-6.6	0.84	-9.3	6.7	-11	-1
-0.1	-0.1	2.9	6.5	2.7	4.4	1.7	7.7	-0.32	5.9	-3.5	-1.7	-11	0.38	4.6	-3.5	-0.15	-16	0.09	-1.2	9.4	-6.1	-4.8	-6.7	4.1	0.46	-0.81	2.8	-2.6	-9.1	4.8	0.1	-12	-3	2.1	-5.2	4	-7.9	5.6	-6.8	2.8	7.1	-2.5	-0.59	5	-0.81	5.2	1.3	-1.4	-7.2
0.4	0.19	0.06	2.2	0.67	12	0.2	6.9	1.3	5.5	-1.9	1.4	-4.2	5.8	7.1	-0.47	-1.1	-7.5	-4.8	-1.4	6	-6.4	-5.1	4.8	5.6	-2.4	-7	-3.6	3.8	-13	0.73	-2.8	-1.5	-6.1	1.6	-13	-1.1	-7	-0.55	-4.2	-4.3	3	-3.2	-9.8	6.5	-2.2	2.8	-15	-1.7	-7.9
-0.21	0.79	-0.14	3	-1.4	-0.3	6.9	5.4	-0.58	0.44	-3.3	-2.1	-3.5	-0.69	6.2	1.3	2.8	4.5	3.5	-3.8	-5.3	1.6	-6.1	5.2	-4.8	8.7	-2.2	0.23	-0.86	-5	-7.4	-1.4	-0.19	-14	-1.4	-11	-0.78	0.81	0.69	-4.3	0.42	9.4	-2.5	-2.5	-3	3.7	2	3.3	3.4	-2.1
-0.41	0.22	4.4	-2.2	2.2	-0.89	-3.5	-6.8	0.45	-3.2	-6.6	-3.5	3.3	-0.33	-6.4	-7.2	-6.5	-8.3	0.62	-6.1	-15	-2.3	-1.3	0.92	1.2	-3.2	1.1	-6.1	-2.4	-0.76	-0.51	1.4	1.9	-4.3	-3.4	0.01	-0.67	-0.15	-1.5	-2.2	-3.1	-1.4	-0.25	0.21	-11	3.8	2.4	-3.5	9.6	4.3
-0.03	0.03	1.2	-6.6	-1.8	4.8	-8	3.3	5.9	5.8	3.7	-0.02	2.1	0.88	-9.6	-1.9	-1.6	0.27	1	-4.7	-7.2	-1.1	5.1	3.2	-8.2	15	2.9	-2.4	3.8	4.4	6.1	11	8.6	1.5	8.9	6.4	2.7	-2.4	1.8	5.2	3.3	-2.3	0.83	0.24	1.8	4	0.89	-1.5	4.9	10
-0.02	-0.07	6	1.2	1.5	2.4	3.6	-0.8	2.2	3.4	6.4	-2.3	9.6	0.26	6.8	6.5	-7.3	12	-2.7	-4.9	-7	4.6	6.5	5.1	-3.6	4.7	2.7	0.31	4.7	0.91	-6.2	8.3	9	-0.89	-3	4.2	2.1	-0	-7.4	2.4	-7.3	-0.72	-5.9	-2	-6.6	7.9	2.7	-4.1	-6.1	-0.92
0.6	0.38	5.3	3.9	-4.3	2.1	-5.9	-5.1	-5	1.8	2	-8	2.8	-3.6	2.4	0.65	-8.8	1.1	2.2	-8.6	-7.3	8.5	1.1	-1.2	2.9	7.2	-1	-5.7	0.35	-1.5	0.83	8.1	7.5	-12	1.5	-6.4	3.1	0.59	-4.7	4.2	-6.2	5.6	0.92	-5.4	-2.5	12	1.2	-2	2.2	-6.9
0.69	0.02	-11	-2.2	-1.8	6.8	1.6	-3.4	-5.9	-1.4	-4.6	-2.7	-5.3	0.56	-5.7	-8.7	-4.1	-0.85	4	-3.1	8.6	4.8	3.4	1.4	1.9	15	-2.4	-0.66	-0.81	1.6	-2.9	7	6.2	-2.3	0.71	-0.8	-0.12	-3.3	-7.2	-0.73	-1.1	4.2	4.2	-4.1	6.2	4.5	-1.9	0.06	7.2	-3
0.14	-0.08	-4.3	3	5.5	5.7	-1.7	4.6	-1.1	0.46	-1.8	-3.5	-3.7	2.6	-0.85	0.01	4.9	0.1	1.5	-7	0.01	1.3	-4.1	-1.2	-3.8	20	-1.5	-8.2	-0.57	4.8	0.61	4.4	4.5	-4.8	-4.6	5.1	-1.4	3	-1.8	7.5	-7.1	9.6	0.21	-18	-6.4	8.5	-5.9	4.9	-4.7	16
-0.16	0.24	-7.5	3.9	-11	1.2	-1.4	-0.47	1.9	-2.6	0.18	-2.5	-3.5	2.6	-5.4	-3.1	-3.5	6.5	-7.8	-5.9	-6.5	0.33	-8.6	4.2	-0.93	5.6	3.3	-5.3	4.6	2.3	-1.9	-2.8	7	3.3	0.94	-7	6.5	2.8	-3.9	3.2	-9.3	5.5	-1.4	-7.9	-8.2	2.9	1.7	-0.34	-0.12	8.7
0.12	0.36	-1	-0.19	-6	-9.8	9.8	-8	-2	-3.9	1.2	-6.2	3.7	-2.1	1	-5.1	1.5	8.9	0.1	-1.7	-3	-3	-5.4	0.75	6.1	11	-5.7	-10	6.6	0.99	2.5	5.7	3.8	-3.6	1.4	2	5.4	-2	-1.9	8	1.3	7.8	3.6	-14	-7.2	0.01	5.8	-2.1	9.5	0.25
-0.05	-0.41	5.1	-1.7	0.5	-1.8	-3.5	-3	-1.1	-0.94	-1.8	-0.36	-3.8	-3.8	3.7	-2	-5.7	-1.3	12	-1.5	2.5	-0.88	3.1	-0.79	6.4	3.3	-4.9	0.63	11	-5	3.1	2.5	14	-3.2	9.3	0.26	2.2	-2.2	6.8	4.3	2.4	9.8	-2.6	-4	-12	3	3.3	-0.48	13	-8.3
0.52	-0.61	2.6	-1.6	2.6	1.3	-1.8	-5	12	0.37	8.3	0.29	1.8	-1.1	2.8	-1.5	-6.2	-2.9	0.06	-12	9.1	4.7	2.2	-3.4	3.2	-1.8	4.8	-4.7	5.8	-6.4	1.9	-1.4	7.4	-1.1	9.4	-7.2	1.7	-4.7	-3.7	1.1	-5.4	6.3	-1.6	-1.5	-5.8	7.3	-1.1	1.7	16	-4
0.65	-0.06	4.3	8	1.4	7.8	-3	9.3	5.1	4.4	0.83	3	8.7	8.1	8.1	-2.4	12	6.7	10	0.37	12	-5	-6.8	3.8	-1.8	2.3	2.4	-2.1	3.8	-6.7	-0.55	4.7	8.2	-0.73	7.3	-1.7	1.6	-3.4	0.93	-4.5	2.9	0.28	7.2	-1.1	6	-0.22	0.15	6.3	9.5	-11
0.17	0.62	-6.3	0.74	-2.6	-3.2	-13	12	-2.2	-0.41	-8.2	-0.4	1.4	-2.5	0.96	4.8	6.4	7.4	5.4	1.1	9.2	-5.3	-1.8	5.2	-0.56	7.9	4	0.31	2.3	6	-1.1	1.2	11	8.1	5.3	1.3	3.9	2.2	7.8	-1	3.2	-9.2	7.1	-2.9	2.9	-1.1	1.6	1.1	4.4	-0.18
-0.04	0.63	-3.7	7.2	-5.1	-1.1	-5.1	0.85	1.7	5.1	-5	-0.92	-5.8	7.4	6.5	4.6	8.3	9.1	1.9	6.6	6.8	-6	4.3	0.14	1.6	1.2	0.35	6.4	-0.18	8.8	6.1	5.2	-7	3.6	3.1	9.5	-1	1.6	4.5	1.7	4.8	-5.9	-0.33	1.5	4.1	4	0.75	8	4.7	8.8
0.33	-0.23	-4.6	5	-5.8	2.3	-0.68	8.2	-1.2	2.8	1.3	3.5	-6.4	4.4	8.6	-6	6.5	-3.5	9.1	-0.32	2.9	3.6	-9.5	0.89	4.2	-7	-0.72	-4.5	0.64	-10	4.8	1.4	-3	-1.5	2.4	-3.8	3.2	-2.6	1.8	1.9	5.8	-8.3	-3.1	1.2	3.7	-5.2	1.6	7.9	-1.1	-6.3
-0.11	0.01	7.9	9.6	-7.1	-2.8	-2.6	-3.4	0.53	-5.1	1.6	3.8	-2.1	5.7	5.8	1.6	11	-2.4	-3	-1.3	4	-3.2	-1.8	-4.5	10	-5.5	3	8.1	5.2	-3.8	7.4	2.9	7	-6	11	-4.5	2.8	4.7	5.7	4.9	-4	1	0.98	3.3	3.9	3.7	1.6	7.1	3.2	-3.1
-0.2	-0.26	5.7	6.5	6.3	-11	6	-0.04	4.8	2.1	2.7	6.5	1.7	3	2.2	-2.8	2.4	-1.3	-2.4	-4.2	-2.4	-10	8.4	-7.2	0.68	8.4	2.1	9.7	0.39	9.3	3.4	-1.9	7.2	4.4	-2.1	-2.9	0.36	4.2	0.18	1.1	1.6	3.7	-1.6	2.9	-0.11	6.4	1.3	8.3	-1.3	8.1
0.72	-0.19	6.2	-2.5	4.6	-4	1.8	0.9	1.1	1.6	5.8	-3	5.2	1.7	-0.32	-7.3	1.2	4.3	0.92	-3.5	3.6	-0.65	3.9	0.55	5.8	5.2	0.46	4	5.2	5.4	4.4	4.6	12	2.5	4.6	1.1	5.5	-4.5	5	3.1	1.5	-3.9	-1.6	1.8	3.8	-0.5	-2.6	-0.9	2.2	-1.7
0.35	0.01	0.32	-0.21	-5.2	8.3	0.04	1.7	-0.68	-1.8	-0.74	4.5	3.5	8.2	10	-4.2	2.3	11	3.5	5.9	1.9	5.1	-3.8	3.7	12	0.46	-0.08	-2.3	8.6	2.5	-2.2	3.5	3	3.5	10	-0.94	4.6	-2.8	4.4	4.9	-6.9	-4.9	-14	-4.2	-3.6	1.2	7	-1.3	13	8.7
0.15	0.03	-0.92	5.4	10	6.8	6.8	4.4	-3.9	4.5	-4.4	5.6	-1.1	3.7	4	4	0.86	4.6	0.26	-0.32	-8.9	-4.5	-3	0.56	8.8	-8.7	2.2	0.38	-0.03	-0.02	5.2	-4.3	2.6	4.5	6.2	-3	2.4	5.8	-0.35	-1.8	3.6	0.81	-5.5	-4.2	1.5	-2.2	0.64	4.5	16	2.5
0.02	0.65	-0.95	4.5	3.2	3.9	0.44	0.65	-1.6	-2	5.1	8.2	0.27	-4.8	-6.6	5.4	1.5	1	-0.68	3.7	-1.1	2.5	2.1	8.3	12	-2.4	7.2	4.5	3.4	0.56	1	-2.3	8	3.4	0.89	-4.1	0.21	1.1	2.5	4.2	11	2.9	-7.1	0.58	0.77	6.8	4.5	2.6	2.5	-6.8
-0.28	0.32	1.2	-2.1	8.6	9.4	4.6	3.4	5.5	0.13	9.5	5.3	-1.9	1.2	-5.3	1	2.5	-13	-5.2	-0.39	-6.7	1.5	-6.2	-2.8	-1.8	-4.3	4	0.2	-3.5	-2.3	0.79	0.91	1.2	0.04	-3.3	-6.4	2.2	3.5	0.01	-1.6	5.5	15	-18	-1.9	1.7	11	6.7	4.2	-4.9	-4.4
0.68	0.34	11	7.5	16	7.8	4.4	-0.89	5.4	9.8	1.9	7.1	3.7	5.3	5.3	7.4	-6.5	0.5	4.5	-5.7	5.5	12	-1.6	2.5	-1.2	-9.4	-4.7	4.8	-6.6	-4.7	1.6	-0.84	1.5	2.8	-5.5	-8.6	2.1	2.8	2.1	-9.6	3.6	8	-13	2.9	15	3.4	0.87	3.6	3	-7
0.27	0.82	4.4	-0.36	6	6.6	5.2	2.3	-5.6	7.6	-1.1	3.2	1.7	-3.6	6.7	2.2	-8.1	11	2.8	-3.9	-1.5	11	-3.6	-6.7	1.6	-2.6	-2.1	0.59	3.6	-8.5	3.8	1.6	2.6	-11	-4.7	-9.7	8.5	-6	-2.6	-11	7.4	2.2	1.5	1.4	7.3	4.1	4.7	3.2	0.01	-14
0.11	0.33	-1.9	-0.53	4.9	-2.1	15	-9.6	1.4	-6.9	4.1	-4.7	3.1	-14	0	1.9	-3	6.9	-2	-0.82	-9.9	6.3	-1.4	0.9	-5.4	-2.4	0.12	-8.1	7.8	-4	4	-8.8	5.4	-6.2	-0.06	-2.9	4.3	-4.1	-2.3	-7.2	1.8	1.4	-0.16	-12	0.99	-1.9	-1.5	0.87	-6.1	-10
-0.63	-0.11	2.4	0.53	1.5	4.3	15	3.8	-0.54	-0.2	-0.53	-8.4	0.69	-4.1	-0.68	-1.8	4.5	2.2	1.1	-6.1	-5	3	0.37	-3.2	0.19	-1.8	2.9	0.45	4.2	-5.9	-0.48	3.8	8.7	-13	-0.59	-0.41	-2.3	-6.3	2.5	-0.47	-1.7	0.96	-4.2	-9.8	-0.33	0.92	-1.6	0.89	-1.1	-8
0.15	0.03	-6.6	-4.2	-2.1	-1.9	8.2	-0.35	-3.6	-0.16	-8.4	-1	0.91	0.37	-5.7	-1.7	3.3	-7.3	2.6	-5.5	-12	-6.2	3.8	-3.2	9.2	0.03	-1.6	1.6	6.6	0.91	-3.7	2.9	9.9	-7.9	0.29	1.7	-2.5	-1.3	2.7	-1.4	-0.47	0.91	6.1	2	-0.97	-6.5	0.53	-4.5	9.5	2
-0.11	-0.83	-1.4	-4.1	-5.3	-3.2	-2	-7.5	3.5	5.7	-1.2	2.7	2.2	-0.66	0.23	9.2	-3.6	-3.7	-0.85	4.6	-10	13	-1.5	-0.56	1.8	5	-7.1	-4.1	3.6	3.5	0.74	-7.4	3.2	-2.4	-0.85	-0.56	-2.4	1	2.1	-3	-11	0.3	3.7	-2.2	-2.7	3.5	-5.3	0.08	1.8	4.7
-0.59	-0.47	-2.5	5.1	-1.6	3.1	6.3	-4.9	0.06	3.2	4.9	2.2	0.46	1.1	-2.5	4.4	2.9	-3.8	-2.8	-1.1	-0.92	1.3	-0.94	-2.7	3	9.5	-5	3.4	4.8	3.1	-5.6	-3.1	5.4	4.2	1	-6.4	3.6	-3.3	-0.98	-8.8	-8	-2.8	-1.2	4.1	-2.5	-1.5	0.46	-5.9	-3.7	-0.48
0.7	0.65	4	0.58	2.5	-3.7	9.1	-6.4	-13	4.4	-2	0.19	3.3	1.2	3.2	5.3	9.3	4.4	3.6	-3.3	-0.64	9	-7.1	9.3	-2.5	6.2	5.8	2.4	3	1.8	-1.3	2.2	9.7	8	-2.7	2	6.5	3.8	0.35	-4.2	-0.81	3.9	6.7	-1.3	1.9	1.9	4.9	1.1	7.9	13
0.48	0.07	-4	2.2	8.7	-9.7	-1.1	-3.7	-7	-2.3	-5.6	-3.6	-5.5	6	-0.4	0.76	6.2	-9.5	0.91	-2.5	-4.5	2	3.2	6.4	6.4	-0.3	0.55	6.1	6.6	0.72	7.3	-1.4	8.1	-2.5	-1.5	1.1	5.2	2.3	3.6	6.3	5.8	0.13	0.85	-1.5	2.1	6.6	4.9	6.2	9.3	13
-0.19	-0.23	-5.8	-4.1	-6	3.1	-6.8	6.9	-4.6	0.3	-10	2.2	0.26	3	3.7	-1.4	-1.8	-14	-3.3	0.1	1.3	7.6	3.8	8.2	4.4	-0.36	4.5	3.1	6.2	-1.3	0.69	1.2	16	2.9	2.4	1.8	3.3	0.39	7.3	6	2	4.3	3.7	-0.67	3	-1.2	7.2	-6	24	2.4
0.11	-0.75	1.8	5	2.6	-0.07	1.9	13	-1.1	7.3	-1.7	5.8	6.6	8.7	2.3	6.2	0.81	3.2	-1.2	-4.3	-1.5	-1.2	2.3	1.6	8.1	2.3	-0.95	-6.8	4.2	7.4	1.2	-1.7	4.8	1.7	-2.9	3.7	2.8	3.8	-1.1	-2.9	6.7	-3.4	11	-4.1	3.8	-4.4	3	-1.4	12	-0.56
-0.27	-0.38	0.83	3.6	-1.1	5.7	-1.2	4.7	2.2	1.4	6.1	10	2.3	7.2	3.2	5.1	-0.73	6	1.5	-2.5	-1.6	-2.1	4	-3.4	0.87	-0.09	1.6	-8.2	5.3	2.9	-4.6	-1.3	1.8	4.2	4	-4.1	2.9	3.9	-2.2	-12	7	-5.4	2.4	-0.65	1.9	-6	5.1	-2.1	5.8	-1.5
0	-0.21	-2.4	6	-5.4	0.69	-12	4.3	-2	1.7	1.2	3.9	-8.8	3.2	-7.4	-1.9	0.51	3	-8.2	-1.2	-8.7	-0.94	2.1	-2.9	-4.6	-5.4	-2.2	-12	1.2	3.3	-3.2	1.4	-3.9	-1.8	3.5	-5.6	-1.1	1.5	-1.5	-7.8	-0.66	-2.5	1.7	-11	4.5	0.41	-2.4	-6.5	-11	-0.99
-0.08	0.09	-1.2	-2.1	-5.7	-1.7	-4	-2.4	-4.9	5.3	-0.2	-0.32	5.1	4.4	-2.6	3.1	3.4	-1.2	5.6	0.04	-4.7	-3.2	5	7.8	-3.1	-7.9	-3.2	0.98	1.5	0.87	-2.8	2.1	7.1	2.5	0.01	0.14	-2.5	4	-7.2	-4.2	-4.6	-1.5	2.8	-4	-1.7	-0.51	-3.2	-1.9	-2.5	11
-0.16	-0.07	-0.7	3.1	-2.1	-0.74	4.8	-6.5	3.1	6.1	-2.4	-0.39	-9.5	2.4	-2.2	4.1	-1.8	-0.75	-4.2	2.5	12	-5.1	2.2	14	-0.35	-1.4	5.6	0.12	-0.92	6.7	-1.4	1.9	5.5	0.16	-10	1.5	-1.4	4	-5.6	-1.8	4.5	-8.2	10	1.3	1.6	-1.3	-1.1	0.42	5.9	-7.1
-0.31	0.22	-2.6	6.1	-5.2	1.5	3.6	-1.5	7.2	0.01	3.8	4.8	-5.5	1.4	4.4	-1.9	-4	2.2	-0.15	-0.35	-2.5	-4	7.5	-5.1	4.2	-0.71	-4.5	-3.3	-4.5	-0.86	5.8	-4.5	-2.9	-1.9	-4.4	1.4	-2.6	2	-4.3	-5.3	2.3	-4.2	2.4	4.2	-0.5	-5	1.1	1.4	-1.1	-4.9
-0.7	0.09	5.1	1.6	2.3	1.6	10	0.94	6.1	0.45	3.9	1.4	0.42	-8.3	-4.5	-4.4	-15	-0.2	-6.5	-3.8	-7	3.4	1.4	-3.4	3.5	2.3	-8.4	1.5	0.54	0.16	-0.3	5.1	-1.2	-3.6	2.1	-6.5	-6.5	1.6	-1.9	-0.21	-2.2	-2.6	0.82	-3.1	0.24	-3.1	-6.5	5.3	-6.8	-2
-0.22	-0.49	-7	-7.1	0	-1.2	-2.3	-4.7	-0.78	6.2	-2.2	-2.6	2.4	1.4	-11	-1.1	-3.2	-6.4	-15	-8.1	-4.6	6.6	-7.5	-5.8	-0.26	2.2	-5.2	0.66	-2.9	0.53	-0.05	3.4	-9.1	-2.4	0.12	2.6	-4.8	-0.67	-3.9	7.2	-7.8	-0.05	-1.8	-0.96	-6.1	-10	-6.1	-2.2	-0.55	6.9
-0.21	-0.46	-13	-2.4	-10	5	-8.3	8.2	-5	4.5	-5.9	2.8	-2	8.8	-5.3	5.1	2	2.1	-4.2	-2.2	9.5	7.4	7.5	1.4	-5.3	-4.3	-2.7	4.7	-5.8	6.1	-4	-11	-8.8	9.9	5.3	5.2	-1.2	4.2	0.15	6.3	-2.4	-4.5	-6.6	-2.5	0.22	-4.5	1.7	-6.9	-5.2	10
-0.46	-0.34	-3.1	8.7	1.9	10	1	16	-2	-1.4	-0.44	10	0.91	2.8	-6.1	-7	-0.12	1.8	-0.41	-4	-1.1	0.46	-12	-3.8	1.9	-1.1	-0.42	-6.6	-0.84	1.2	1.8	-4	5.7	4.5	-0.7	2.1	-2.6	-2.7	-6.1	3.4	2.8	1.1	-0.92	4.8	2.9	-1.2	0.19	-1.4	-9.6	-4.6
-0.97	-0.23	-0.03	-4	-2.4	2.1	-3	6.3	0.06	-6.5	0.04	-2.1	4.3	-1.3	-8.8	-5.3	-4.3	-5.2	2.8	-7.2	-2.8	-1.7	-3.3	4.7	-3.5	9.6	1.3	-8.5	-1.6	-1.4	3.8	-3.9	-0.79	-3.5	1.1	-0.26	-2.4	-3	-1.4	-9.2	-0.37	2.3	7.6	-3.6	-1.8	-2.1	-1.6	-1.9	-8.4	-10
-0.31	0.02	-11	-2.1	-7.7	6.9	-7.3	13	0.81	-2.4	-7	2.9	0.1	1.3	-5.5	-1.3	1.8	5.4	-5.2	0.22	-0.81	0.58	-1.3	-0.09	2.2	5.5	-0.48	-5.9	2.9	1.9	3.7	-6.6	-0.8	2.1	1.4	-4.9	-2.8	-0.98	7	-4.1	-2.3	-6.5	-4.4	-14	-2.9	0.37	-1.5	3.1	-4.1	2.3
0.28	-0.03	-2.8	-2.5	-10	2.8	-3.1	-0.12	0.78	3.1	-0.81	-3.8	-2.9	3.9	-7.9	-6.3	-0.26	3	-3	2.6	0.9	3.3	1.4	2.3	0.65	-3.1	-2.7	-4.3	-0.33	3.3	-2.4	-6.9	-11	7.4	6.9	1.5	-6	0.79	9.4	5.5	7	-4.2	-12	-8	-0.81	-5.4	-5	-5.8	-11	-1.8
-0.57	0.07	4.4	6.3	-1.7	-6.3	0.09	3.4	5.1	3.1	2.9	3.1	4.8	6.3	-0.23	-3.8	9.4	-1.9	-4.3	8.7	-9.6	-3.9	0.54	7	0.61	1.1	0.52	-2.2	-4	1.2	-2.4	-2.4	-6.7	1.7	0.41	-1.6	-2	-2	3	2.1	-0.42	-1.8	-6.9	6	0.57	-4.1	-4.6	-8.2	-11	-1.2
-0.02	-0.12	4.4	6.7	-7.8	5.2	-5.3	0.26	-6.6	0.77	4.6	2	-3.2	-2.9	-2.9	-5.8	-8	-9.7	0.97	3.4	-0.71	7	1.3	0.32	2.8	-8.3	-2.7	6	-1.1	0.47	-0.72	2.9	-2.7	2.2	-2	0.31	-2.6	1.9	-3.4	5.9	-0.79	7.6	1.3	11	4	4.1	-6	9.6	-0.89	0.52
0.73	-0.12	1.8	7.2	-2.4	-1.1	-8.2	1.7	-6.7	2.7	-1.6	5.3	-7	-4.9	-3.5	1.2	-4.3	0.1	-10	-1	-0.94	-1.3	-2.9	-1.2	-3.2	-0.56	0.05	3.9	-3.6	-7	-1.6	-0.24	0.53	-2.2	-11	2.1	-1.2	4.2	-5	7.4	5.3	9.9	-12	-2.3	-3.4	8.9	-2.2	11	7.2	9.8
0.49	-0.24	-7.6	-10	6.2	-2.2	-5	-4.9	0.94	-4.5	-4.7	0.27	0.06	-8.9	4.3	2.6	10	-5.3	2.3	5.4	4.9	-21	-5.3	-0.61	-10	-8.6	5.3	-3.8	-0.55	-3.7	-1.1	3.1	1.6	-4.5	-2.4	-3	-2.1	1.6	-1.3	-6.2	1.3	7.6	-0.45	-4.8	0.14	-1	2.5	4.7	-2.7	0.14
0.78	-0.18	-1.9	-12	6.7	-6.8	-0.16	-13	6.7	-2.1	5.1	-2.3	1.7	-9.9	7.7	-0.4	11	-1	9.5	5.1	16	-4.6	2.4	-3.8	-10	2	4.5	-4.9	-2.2	-0.3	-2.2	4.6	0.39	-4.8	-2.5	-1.1	2.7	-2	1.2	1.2	-3.2	-0.1	14	-0.74	-1.1	4.3	0.06	-5.8	-2.5	-9.9
-0.03	-0.2	6	-13	11	-2.9	7.6	-14	7.4	-8.2	7.1	-7.9	6.2	-8.1	0.76	0.88	-1.4	-6.5	0.33	2.4	-2.5	-5.2	-0.22	-5.2	6.3	1.8	3.1	3.2	3.1	-0.32	-0.3	-1.7	-1.8	-0.38	2.6	4.2	1	-5.1	1.4	5.8	2.1	-6.9	-3.3	11	-3.3	-1.5	5	-6.6	-1.1	-3.1
-0.32	-0	4.8	-18	5.5	-17	3.5	-7.2	1.7	-3.5	4.2	-12	-0.74	-12	-0.9	3.9	-3.3	7.2	-1.1	4	-2.5	-7.1	3	-10	5.4	1.6	5.4	5.6	-0.68	-0.13	-0.56	3.3	-9.9	11	3.5	6.1	-2.4	-2.8	-0.14	-1.3	-0.26	-4.2	-6.4	13	5.3	0.34	7.1	-1.3	1.7	5.3
-0.05	0.06	4.2	-12	9.6	-14	-5.7	-0.68	3.8	-11	3.9	-10	4.3	-4.3	-3.7	0.65	0.42	2.1	-3.8	7.8	1.3	-12	6.4	-11	-4.5	-3.7	2.6	1.7	-7.8	6.7	-4	-5.4	-13	6.6	-4.8	13	-2.8	-1.8	-2.6	-1.4	-2.9	-10	-4.5	3.9	0.47	-6.7	0.05	-6.3	-6.2	-1.6
0.26	-0.11	0.15	-7.7	1.6	-1.6	-6.6	-0.81	-3.7	-8.7	-7.1	2.5	1.6	-5.3	1.3	-8.8	-6.1	-5.4	-5.6	4.7	-1.4	0.41	2.8	-1.3	-8.6	-7.9	0.98	7.3	-9.4	0.45	-2.5	-0.55	-13	0.17	-6.4	7	-3.1	-2.3	-3.6	0.56	-2.9	-8.2	-1.4	8.3	-5	-14	-0.41	-2.2	-9.4	-3.6
0.05	-0.02	1.4	1.1	-2.4	-3.3	-4.2	4.2	0.9	-8.3	-3.1	3	0.73	-3.4	-2.2	-1.3	2.5	2.1	0.71	4.8	1.1	3.1	-0.9	-1.9	-3.4	-12	-6.3	7.6	-11	-2.7	-3.6	0.44	-12	-5.1	-11	2.6	-4.8	-2.6	2	0.32	-8.2	1.2	3.2	8.7	-7.7	-1.7	-6.7	5	-7.6	-8.5
-0.37	0.14	2.4	1.4	-2.5	-8.8	-2.5	-12	-1.1	-14	-9.9	-1.4	-0.62	-11	7.5	-8.2	-0.23	8.3	2.9	5.9	-4.9	-12	-6.4	-6.5	-8.7	-6.4	0.68	2.4	-4	-9.5	-2.8	-3.6	-4.6	-13	-6.7	7.8	-5.5	0.9	-5.8	1.3	-8.2	-0.96	11	1.4	-5.3	-3.5	-3.7	0.06	-0.72	-3
[truncated: 952 more columns]
