# Supplementary material for: Dyslexia on a continuum: A complex network approach
Source: PLoS One. 2018 Dec 17;13(12):e0208923. doi: 10.1371/journal.pone.0208923 (PMC6296514; doi:10.1371/journal.pone.0208923)
Supplement: S1 File — Detailed information about the archive contents is provided in the included README.txt file. (TGZ) [file pone.0208923.s001.tgz › FS_660_VV_run_2.csv]

13	4.6	12	2.1	7.2	3.7	-1.3	5.5	12	2	5.4	-0.14	36	7.6	5.3	18	11	11	15	13	18	7.1	16	14	-4.7	-1.7	5.1	6	-2.8	2.7	11	9.5	2.4	0.53	-5.9	3.7	7.9	2.1	8.9	-2.1	7.5	8.2	-3.2	2	4.3	1.3	17	5	5.1	6.4
6.2	-0.98	8.3	1.1	7.2	-0.1	13	6.5	12	1.8	12	0.4	24	16	15	4.7	3.8	3.7	31	11	-0.51	0.1	17	9	5.1	-0.29	2.5	1	5	-1.9	6.9	-1.5	9.4	2.5	5.9	5.4	12	-1.2	5	-2.5	12	-0.12	2.8	0.11	3.7	0.88	13	6.1	8.4	2.9
1.6	-3.2	3	-5.4	3.6	-3.7	5.6	1.9	6.5	-3.9	1.7	-0.63	14	13	6	2	7.4	-7.3	16	3.1	3.9	-2.9	6	5.1	6.2	-1.1	14	1.2	18	0.6	7.9	-2.5	9.3	-4.5	18	1.9	15	-5.6	16	0.39	17	-0.85	8.3	2	5.7	-5.8	12	-1.2	12	4
7.2	5.4	-1.7	-2	1.1	-7.1	1.7	2.1	5.7	-0.77	-2.5	-4.4	14	-1.4	4.8	-5.8	9.3	5.4	13	-5.7	11	2	13	-4.9	0.45	14	4.4	4.7	12	2	-3.6	3.2	5.4	-6.9	9.7	-3.7	2.1	-0.9	-0.29	3.6	-1.8	1.2	4	3.8	4.6	1.1	8.4	0.98	7.3	2.1
1.8	-5.1	3	3.4	2	-4	3	-1.5	2.4	3.6	0.55	-2.7	18	-7.2	2.3	3.5	5.2	-0.04	9.9	-1.5	6.8	4.7	13	-1.4	-1.2	9.4	1.8	4.8	3.2	7.4	1	2.7	0.36	1.5	-1.4	3.1	0.4	8.3	8.1	7.1	1.9	7.8	-1.2	2.1	-5.1	12	-3.7	-2.9	-0.66	2.3
-0.4	-2.5	6.4	-2.4	1.6	2.8	0.07	-0.6	2.4	6	-0.88	0.34	-0.42	10	1.6	3.8	1.1	0.7	8.2	5	6.9	2.1	-1.1	6.5	0.51	11	3.2	3.1	1.8	2.1	-4.1	2.8	-5.7	6.3	-2.4	6.8	-0.21	11	2	6.1	0.3	11	-3	6.7	-5.2	3.8	-1.7	6	-1.1	0.28
-3	0.5	2.6	-5.9	-2.8	2.6	-8.3	2.6	-6.3	1.9	-6	-3.9	-5.8	-1.4	1.4	-0.74	1.1	1.5	-4.3	-2	0.22	-1.2	-10	4.8	-6.2	6.6	3.7	5.6	-1.4	2.4	10	3.1	0.51	3.4	5.6	6.3	-4.4	15	0.82	-3.4	-0.33	2.7	-0.83	1.2	-5.3	-7.9	1.5	-3	-2.8	-5.7
-0.78	6.4	4.5	4.3	-1.2	0.64	-5	4	-2.1	5.3	3.3	1.1	-2.6	4.7	-4.7	-2.5	6.7	-4.3	0.51	-2.1	6.5	-2.2	-2.2	11	-8.1	4	1.4	6.8	0.7	2.6	-0.74	8.4	2.6	-0.53	-0.11	2.9	1.5	2.9	-5.3	0.73	-1.8	5.9	-1.1	-2.3	0.53	-2.1	-4.7	-1.4	-3.4	-2.5
3.9	0.22	4.9	-0.16	-0	1.6	-2.1	-1.8	-4.1	1.5	-1.4	1.3	-0.13	-12	3.1	-9.6	2.1	-2.9	6.4	-4	-0.94	-5.9	-4	0.29	2.6	-2.9	-1.4	-0.43	-3.1	3.7	-0.6	-4.7	-3.9	-1.9	7	-1.8	1.2	-0.4	3.3	3.9	1.8	7.7	2.7	-0.53	-0.95	3.2	-6	-3.4	-9.6	-2
-3.9	0.5	1.5	4	-1.3	3.4	-6.7	2.9	-2.8	2.2	-4.2	2.5	-6.2	-15	-1.6	-3.7	-7.7	-3.2	-1.7	2.2	-2.7	-3.4	-2	-1.7	-2.3	2.5	-2.7	6	-5.8	-0.16	-2.8	2.2	0.13	-4.6	4.7	1.8	-4.2	1.2	-1	-2.7	-1.1	1.6	-4.3	-4.7	-6.2	-3.2	-6.8	4.3	-4.6	-0.25
1.9	3.8	-1.7	4.1	0.38	2.6	-0.57	0.67	1.5	2.3	-1.8	3.4	-1.1	14	-0.14	-0.96	-3.5	2.4	8.6	9.1	-3.3	1.5	1.9	0.96	2.9	3	4.6	3.9	3.5	4.5	2.4	6.8	3.3	5.2	7.9	6.3	1.1	4.7	3.2	-0.02	8.3	4	1.5	1.4	0.09	-4.5	-4.5	1.7	-7.7	-1.9
8.7	6.2	0.44	4.8	-2.8	5.8	0.55	1.9	-2.4	1.2	2.2	5.3	-2	8.7	4.3	-2.6	-2.5	3.6	5.5	4	-10	-3.4	8.2	4.2	6.1	4.1	-2.4	4.9	-0.69	10	-4.9	-0.73	-1.6	0.76	1.9	6.8	-0.64	11	-9.3	4.3	-0.83	7.6	-0.51	2.1	-2	-2.5	2.9	-1.6	2.6	-0.79
0.97	-5.5	1.2	5.5	-2.4	2.3	-4.2	3.4	-0.16	2.8	2.6	3.3	4	-1.2	-0.79	0.3	-7.8	-3.8	3.6	-7.1	3.5	1.6	8.1	-3.6	9.8	-0.13	5.7	1.8	6.8	-1.9	0.78	2.7	3.9	-0.72	7.7	5.5	0.83	6.9	-0.52	2.7	5.7	5.9	-2.5	3	-5.3	-0.1	-0.25	-1.8	-0.39	1.8
1.7	3.7	-4.1	0.14	-1.9	2.7	-1.6	3.9	4	0.95	-0.03	0.41	8.3	2.7	1.6	-4.3	-0.14	-7.2	2.4	1.1	7.5	-1.6	-4.2	-5.8	-5.2	-2.7	-6.3	7.6	3.3	-1.8	0.09	-0.12	0.87	0.56	0.78	2	-2	5.7	-0.68	-1.7	4.1	9.4	-6.2	1.1	-1.1	0.46	5.5	-6.4	-4	-3
7.7	4.4	7	-0.88	2.7	5.6	4.2	1.8	5.7	1.5	5	-4.7	13	-5.4	9.3	-11	5.2	0.67	10	-8.6	3.3	-6.6	4.6	-7.7	2.2	-1.9	-0.71	-1.3	2	-0.81	0.83	-2.2	1.2	-1.6	3.1	3.3	1.9	-1	-3	-5	1.6	0.28	-2.1	1.7	-5.8	-6.2	3.5	0.33	1.4	-1.7
0.22	1.7	6	-1.6	0.51	-1.9	1.7	0.28	2.4	4.5	2.7	0.05	9.1	0.19	0.39	-4.8	-1.5	2.8	2.5	-2.7	3.4	-5.4	-1.5	-0.44	-0.06	-3.4	1.4	-2.6	2.5	-4.3	3.5	-8.1	2.3	-6	2.9	1.1	-1.8	-3.3	0.98	-7.4	6.5	-6.2	3.2	-2	6.5	-1.9	6.8	-1.9	6.1	-7.4
4.5	3.8	-0.14	5.6	1.3	-1.8	8	1.2	7.1	0.24	3.1	-4	4.4	5.2	3.6	-0.29	3.5	-1.7	-1.2	7	6.8	-6.6	-1	0.43	13	-11	4.8	3.1	9.1	-4.4	1.3	-11	-0.32	-5.8	5	-10	3.3	-5.4	-5.1	0.62	-1.3	-2.1	6.4	-4.6	3.6	-7.2	0.46	-3.6	3.4	2.6
-2.8	1.4	-3.8	-1.8	-4.9	-1.9	-0.95	1.9	-1.4	1.5	-7.5	-8.5	-8.6	12	-12	-1	-12	6.3	-12	7.3	-3.8	-1.6	-8.2	6.2	-8	-18	-1.4	-0.1	-1.8	-5.9	-3	-6.1	-6.5	-6.2	1.1	5.6	1.2	-2.4	-11	-1.2	-3.7	-2.5	-2	-8.8	-2.2	-8.2	-5.7	-0.33	-3.2	-3.2
-8.7	-2.8	-2.1	1.7	-4.5	-0.64	-5.2	-3.1	-1.8	1.5	-0.32	-7.5	-12	8.4	-12	-0.02	-9.8	2.4	-16	1.4	-5.9	-4.4	-10	4	-4	-13	-13	-4.6	-4.5	0.26	-13	-5.2	-6.3	-6.5	-3	-3.2	-3.4	-10	-10	-3.9	-4	1.4	-2.8	-7.7	0.47	-2.8	-9.1	-4.5	-6.6	-8.2
-1.2	-4.4	-4.7	-0.45	-4.1	-8.8	-3.2	-1.2	-2.2	-5.1	3.1	-4.2	-11	2.6	3	0.13	-5.6	1.5	0.13	3.5	3	-5.5	-1.7	-1.4	8.1	-7.6	-2.9	-8.9	-1.1	0.9	-4.4	-1.2	-4.7	4.7	-2.6	-5.4	-4.2	-17	1.8	-1.4	-3.2	-6.8	0.21	-6	-0.46	-6.7	-6.9	-5.2	-4.3	-0
5.5	-4.1	2.7	-4.5	-0.82	-5.5	0.08	3.3	-0.14	-4.6	-2.5	-1.3	-4.4	5	3.1	-4	0.39	-1.5	5.7	2.6	11	-2.8	-3.7	5.3	5.8	-12	3.9	-5.5	-0.13	-4	3.8	-2.5	-5.9	2.2	2.2	-7.7	3.3	-11	-2.2	-0.76	0.82	-7.3	0.08	-2.1	-2.8	-5.8	-4.3	-11	-6.2	-4.2
-2.9	2.4	0.37	0.13	-3.1	-0.15	-0.34	6.6	-4.5	0.41	-3.4	-0	-5.7	2.1	-1.7	-5	2	-0.64	-5.6	-6.2	0.81	7.6	6.6	5.2	-1.8	-0.01	-5.5	-4.2	-1.2	3.8	-5.6	-6.5	-2.7	0.5	-1.3	2.4	1.5	-4.7	-0.58	3.8	2.3	1.2	-0.14	-2.2	-3.1	-8.9	-7.2	-9.2	-3.4	-12
1.4	-0.35	-1.6	2.5	4.7	-0.77	4.5	-3	-0.73	3.9	-0.13	0.19	-1.2	-5.8	5.5	1.4	0.27	8.2	3.1	0.32	-2.2	2.2	2.9	7.7	-1.6	-0.02	-1.7	3.6	1.5	5.8	-1	8.2	4.5	1.5	-0.65	-0.65	0.98	0.76	-3	4	-1.5	0.95	1.3	4.5	3.5	-1.3	-2.8	-0.97	-1.8	-5.2
-1.8	8.1	1.8	5.6	5.5	3.2	5.2	-2.1	1.6	1.3	4.8	1.8	-1.8	-9.5	-2	-1.2	0.64	-2.9	-9	-3.2	8.7	-3.9	-1.4	-1.1	1.3	4.4	-5.5	-2.2	-0.54	-1.2	-0.42	-1.3	9.6	3	0.63	-1.7	-0.14	4.1	-1.4	-1.6	0.44	-6.2	2	6.6	3.4	-2.3	11	2.7	11	2
-2.1	3.7	-0.17	2	0.73	2.2	3.1	0.4	0.35	-3.6	-2.4	4.1	2	-5	0.63	6.8	-12	-2.3	2	-3.9	-0.12	-6.2	3.7	2	-2.7	1.2	-0.32	-2.8	3.9	3.2	-2.2	-2.2	2	3.5	-3.1	-1.6	-2	1.3	1.2	-0.84	-4.3	-0.86	3	-1.4	4.5	-0.86	8.1	-0.33	6.2	-2.5
-2.2	0.03	-2.5	-1.4	0.56	-0.29	-3	7.4	-1.2	-5.1	-11	4.1	-1.1	-12	5.5	5.6	-3	-4	-2.6	8.3	-7.6	-0.51	7.9	3.7	0.95	8	-2.5	-3.5	-5	-12	0.64	-1.4	3.3	1.6	-4.2	-6.6	-3.9	0.64	2.9	-2.1	-3.1	-2.2	5.5	-2.4	3.4	2.6	-1.1	-0.97	4.2	-4
-4.4	2.7	-0.23	1.6	1	2	-3.4	3.1	-4.5	2.6	-0.54	-0.18	-6.5	-7	-4.1	0.58	-2.8	-3.9	-8.2	0.46	-6.4	7.8	-1.2	0.75	-2.1	4.3	-3.5	1.9	-4.1	-2.6	2	4	2.8	-0.03	-6.6	-8.8	-5.8	2.6	-6.5	0.22	-7.7	-4.8	-1.5	0.58	-1.1	-4.7	1.1	9	-1.9	2.1
-0.52	-7.1	1.3	-4	-0.13	-3.7	-3.9	-2.9	-2.9	2.2	0.29	1.1	0.22	0.4	0.98	4.8	-6.1	-5.1	-0.78	-0.99	-1.8	-1.9	9.8	2	-2.6	6.2	-5.9	-0.14	-4.4	0.64	-3	2.3	-8.3	3.9	-9.1	-2.8	-3.5	-0.34	-8.9	3.1	-5.5	-0.58	-0.81	4.9	-6.8	6	0.17	2	1.5	2.3
7.1	0.1	0.16	2.1	0.77	-0.66	1.8	0.86	5.1	-2.3	3.1	-0.92	14	-9.7	4.8	-1.9	1	-3.2	3.3	-7.7	-0.52	-5.2	13	-3.1	2.9	1.9	3.5	4.8	-6.6	3	1.7	9.3	-8.7	2.9	-4.5	-1.9	5.4	3	-5	4.9	-0.45	-7.4	1.8	-0.06	-5.2	3.8	-5.4	-5.7	-3.3	1.2
11	-0.71	3.8	3.5	4.6	1	7.9	0.98	1.4	1.3	3	0.67	1.3	-8.4	1.9	-4.3	0.52	-4.7	7.5	-9.5	-6.7	-8	14	-3.4	2.8	0.21	-0.97	-5.7	-2.2	-10	-2.8	16	3.6	5.2	-1.2	-7.3	-0.67	2.1	-2.3	5.1	3.1	-6.1	-3	3.6	-0.66	1.7	-4	-3.9	-1.1	-2.3
8.8	-1	2.9	-3.6	-0.85	1.4	2.4	-1.7	0.84	-1.1	2.5	3.5	-1.3	-14	1.2	-3.2	-6.3	-6.5	-2.5	-13	-4.8	-7.4	0.42	-9	6.9	-0.83	-1.2	-6.1	2.1	-8.3	3.4	-1.9	-1.9	-0.86	1.3	-5.5	-1.6	-1.3	-2.2	-7.5	-0.79	-1.6	1.3	-0.27	5.5	1.8	0.46	-8.3	-9.8	-11
-1.1	0.23	-1.8	-0.68	3.2	-0.39	3.2	1.5	3.5	-0.13	5.3	1.3	-3.5	1.6	-1.9	-4.8	-1.2	-9.2	-3.5	-13	3.1	1.4	-0.27	-1.2	2	0.34	-2.6	1.3	-6.8	5.5	3.3	2	4.8	2.4	4.4	-6.9	2	1.7	7.5	3.9	5.1	2.5	2.3	4.5	11	4.7	0.84	-7	6.1	-4.3
4.1	-11	-3.7	-2.2	-2.1	-3.3	2.8	0.41	0.47	2.5	-3.9	-3.6	-5.1	-12	3.1	-5.5	-0.81	-11	-0.05	-9.4	-4.2	-5.6	3.6	-6.2	4	-2.8	1.4	2.4	-5.7	-3.3	-4.2	3.8	2	-0.74	-7.1	-4.5	-4.2	3.2	4.7	4.8	-2.1	0.83	10	3.3	13	9.6	6.9	2.1	8.1	1.9
-2.5	-1.5	-6.5	-0.75	-6.2	4.6	2.6	2.8	-4.7	-1.2	1.1	0.31	5.7	-3.4	-0.03	7.5	3.3	11	2.1	0.6	-8.3	0.13	-0.92	2.7	-6.6	2.8	-0.19	-0.01	-2.7	-4.6	-0.41	2.7	-6.4	-2	-9.5	-8.4	-8.3	4.5	-7.4	1.3	-12	-4	3.5	4.4	5.9	5.6	-1.5	3.2	5.3	8.8
-2.5	3.5	-3.9	1.2	-6.8	2.2	-2.2	2.7	-3.9	4.4	-2.2	7.8	0.12	8.2	-9.1	12	9.3	11	-4.2	15	6.5	10	-0.49	5.2	-2.8	3.7	-3.2	2	-0.91	-3.3	-9.6	-0.19	-3.1	13	-1.5	7.1	-0.2	4.6	-1.3	1.2	-3.9	10	-1.5	7.7	0.2	17	3.4	7	-1.1	18
-2.8	-1.3	-4	4.6	-2.9	8.6	-4	-0.6	-3.8	2.5	-6	5.8	-2.8	8.9	-4.7	7.6	8.8	0.1	-9.6	7.1	-4.5	10	-8.7	1.1	1.6	15	2.9	-2.3	-1.1	-6.9	-2.9	5.1	-1.6	3.5	0.47	-0.44	-0.39	7.3	4.8	-0.4	-1.6	2.7	-3.1	2	-6.2	14	-0	11	1.7	20
0.8	3.3	-4.6	2.1	-4.7	2.5	0.1	-2.3	-7.7	5.2	0.12	4.5	-9	-4.2	-6.1	17	1.7	-3.1	-6.4	8.2	1.4	8.3	-1.4	9	-5.9	7.6	1.4	1.2	2	4.5	-2.2	2	-5.8	3.4	4.7	12	-0.78	8.3	-5.7	6.8	1.7	9.7	0.31	6	3.5	11	-3.5	-2.4	-0.26	3.6
-3.3	5.7	-3.9	-1.4	-0.91	-1.3	0.27	-0.88	-1.9	1.8	-4.4	0.57	-0.32	1.7	-4.3	5.2	0.37	5.9	-0.09	3.8	-6.6	-1.4	14	4.7	-1	4.9	-5.5	-5.1	-6.8	-0.35	-12	-3.6	-3.3	9.2	-2.3	2.3	-5.1	3.9	-2.5	9.8	-2.7	3	-1.7	4.5	2.1	8.7	-3.5	1.9	2.7	7.1
-5.4	4.6	-4.5	-1.1	-5.4	6.2	-5.5	0.56	-5.7	7.3	-7.7	1.5	-12	-2.9	-11	8.2	-0.27	6.7	-7.7	6.8	-5.9	6.8	-3	3.9	-3.7	-4.2	-13	1.7	-8.6	3.1	-9.8	5	-7.8	2.4	-8.6	1.2	-13	1.4	-6.8	5.3	-5.2	-4.3	-8	1.1	-5	8	-4.2	14	4.9	22
-4.7	5.8	-5.5	4.2	-6.4	4.2	-1.9	-0.92	-7.9	8.7	-7	6.2	-3.6	16	-18	12	-13	-1.4	-21	20	-8.2	15	-9.4	17	-3.4	5.9	-7.2	7.6	-4.7	11	-0.1	15	-9.1	0.2	-1.9	3.8	-15	-0.99	0.66	2.6	-9.4	3.9	-10	3.5	-6.9	6.7	1.6	13	-1.2	15
-15	-4.3	-4.2	-2.4	-1.4	-1.3	-7.1	-2.5	-9.3	3.8	-3.4	0.75	-1.5	12	-5.3	5.1	-6.9	-7.9	-6	9.7	-7.5	4.4	-6.8	-1.7	-0.52	-0.06	5.4	3.5	-2.8	3.4	0.14	5	-11	6	-7	6.5	-5.1	-4.8	-2.9	4.4	-7.5	11	-6.2	1.4	-14	1.6	0.85	-0.58	-1.8	3.8
-9.5	-2.3	1.2	-3.5	-1.2	-0.36	-7.5	2.9	-6	1.1	-1.1	0.55	1.4	8.2	7.1	8.1	4.3	1.6	-1.9	13	0.3	1.2	-9.5	4.5	-1.1	1.6	0.04	-11	-2.8	3.6	-5.8	-3.6	-5.3	3.5	-5	-0.41	-2.3	-4.6	-3.8	0	-4.5	0.35	-4	0.43	0.32	-1.9	-7.5	4.6	-8.8	2.8
-4	0.84	-1.9	-1.2	0.96	3.7	-2.2	3.7	-3.4	-1.3	0.37	3.3	-15	12	0.75	5.9	-1.6	3.5	-17	13	0.36	0.84	-13	12	-13	-2.5	-4.6	-1.7	-5.6	2.3	6.2	6	1.5	-3.2	-2.4	0.28	0.32	-3.7	7.2	-6	-2	-6.6	-8.2	-1.7	0.01	1.3	-6.3	5.6	-6.8	-4.1
0.29	-4.5	-6	1.2	1.6	2.2	2.6	-0.87	-3.6	0.16	1.3	-2.8	-3.6	17	-0.81	4.3	-2.6	3.7	-7.7	6.2	-4	7.9	-13	-4.3	-5.4	-7	-6.2	-2.4	-0.94	2.5	7.9	2.9	-5.4	3.4	-6.2	4.6	-0.15	0.53	0.56	2	-5.3	4.2	2	-6.5	-4.6	-0.16	-5.9	-2.7	-2	-4.7
-1.6	5.3	-3.6	3.5	-0.39	3.1	2.3	-6.5	1.2	1.4	3.6	-0.12	-14	0.64	-5.7	2.6	1.9	-0.6	-14	6.2	-4.2	5.5	-20	9	5.1	-2.7	-6.8	-2.4	-6.3	0.88	8.4	-2.3	-3.4	9	-7.8	2.1	-3.7	2.3	-3.8	6.4	-8.3	15	-0	-0.03	-2.4	8.2	-9.7	5.6	-3.5	3.9
-0.99	17	-0.69	6.3	0.68	-3	-3.7	-3.9	-2.6	3.9	-2.4	0.15	-21	5.9	-7.9	14	-10	6.6	-16	12	-8.5	11	-21	7.2	-7.9	6.7	-5.3	2.2	-8.9	2.7	5.2	6.9	1.8	12	-6.5	0.88	-5.1	-0.44	-5.5	-3.9	-9.1	6.7	-2.3	8	-2.4	15	-5.7	3.2	-4.3	-9
-3.1	-6.7	-0.65	-1	2.5	1.8	-0.84	-3.1	-3.2	0.09	-4.6	-5.7	-12	-13	-3.1	-5	0.86	-15	-14	-9.3	-9.7	-8.5	-19	-8.1	-6.2	1.1	-11	-2.5	-10	2.1	-8.7	-5.3	3.4	-4.7	-6.6	-3.4	-6.6	-12	-1.8	-7.3	-7.1	-4	-1.1	-4.7	-3.8	0.99	-0.74	-5.2	-3.3	-7.5
0.36	-5.3	0.19	-4	1.4	5.9	7	5.8	-2.5	6.1	5.5	1.3	-13	-4.6	-4	-2.3	0.69	4.3	-7	2.5	-9.5	-2.1	-9.5	3.4	0.96	0.21	3.6	-0.66	3.6	-1.4	-0.87	-1.5	-1.4	-7	-4.9	-11	-0.97	-5.8	4.8	-4.1	-6	-2.4	4.8	-7	-0.91	-5.3	-2.2	3.4	1.9	6.3
-3.4	2.3	-1.3	5.5	1.7	5	6.4	-3.8	3.3	0.2	1.9	3	-4.7	-15	-0.61	-11	1.2	-2.2	1.8	-2.3	3	-0.8	-5.4	-12	8.3	2	3.4	-5.2	0.42	0.14	3.4	-4.6	0.45	8.8	5.3	-0.79	3.7	5.5	4.4	1.6	-6.2	-5.9	0.08	-2.1	-7.1	-0.88	-1.1	2.1	7.7	-3
-2	-1.7	1.6	5.1	8.3	5.8	0.7	-6.4	5.4	-3.6	1	-0.56	-12	1.2	-1.6	-4.6	4.1	-2.1	-0.27	-4.7	-4.6	-4.2	-5.3	-11	-3.4	0.95	8.9	3.6	7.4	-5.8	3.2	0.57	4.3	2.8	3.1	2.6	6	-0.89	3.6	-5.5	3.5	-5.7	0.86	1.1	2.6	1.5	-0.41	2.8	8.3	5.1
1.5	-1.8	2	0.36	1.2	-4.3	3.1	-6	8.5	-6.7	3.3	-1.9	-5.5	-0.55	-3.1	-1.9	-9.2	-0.66	-15	-0.9	-4.4	2.2	-6.9	-2.3	-6.3	-6.4	0.53	-3.5	-3.1	-11	2.7	-2.8	9.8	-7.2	3.3	-7.5	-5.5	-9.8	4.3	-13	2.4	-9.8	1.9	-8.8	11	-9	0.46	-2.3	3.5	3.5
-8.6	-5.3	0.12	-4	2.2	-5.7	-4.8	-4.9	-3.3	-9.9	-1.2	-7	-2.6	-0.06	-3.8	-3.8	2.3	-4.1	-13	-6.8	-1.7	-0.2	-10	-4.3	-9.6	-4.9	-6.1	-9.1	0.36	-5.3	0.91	-9.7	0.33	-7.1	-0.73	-7.1	-5.6	-4	0.18	-12	-6.6	-7.8	-0.93	-10	4.5	-14	-6.1	-0.43	-10	2.9
-6.8	-1.9	-5.7	-4.6	-6.2	-7.8	-5.8	-5.5	-6.4	-5.1	-6.2	-1.3	-13	-4.4	-3.5	-12	-0.65	4.8	-18	-12	0.24	-7.6	-15	-15	-4.4	-11	-0.59	-9.6	-8.2	6.7	-5.2	-10	-3.6	-11	-7.1	-9.4	-3.5	-8.6	-5.1	-2.9	-9.2	-9.3	-2.3	-8.1	-9.8	-7.3	-4.8	1.5	4.3	-4.2
3	-1.1	-3.7	-6.8	-2.7	-7.5	-0.65	-1.1	-7.4	-3.6	-0.03	-5.2	-20	-14	-11	-10	-0.91	0.23	-16	-10	1.5	-5.1	-8.3	-12	-8.7	-5.8	5.7	-10	-8.2	-2.4	2.2	-5.3	-0.78	-7.8	-7.7	-10	2.9	-12	-2.4	0.93	-5.5	-15	-5.2	-5.8	-3.5	-4.1	-0.55	2.6	0.41	-1.4
-1.6	-2.8	-2.1	-5.6	1.5	-4.4	3.4	-2.8	-3.6	-10	-3	-4.5	-0.44	-7.8	-5.6	-12	5.5	-7.2	-12	-12	-1.8	-11	-13	-16	-6.2	-3	-4	-5.9	-4.4	-4.8	-2.7	-3.9	-7	-6.8	-8.4	-11	-1.3	-6	-0.16	-9.1	-7.8	-15	-3.9	-9.9	-0.48	-15	1.8	-5.7	8.1	-4.6
-4	0.11	-6.4	-7.1	-3.4	-6.3	5.7	-6.6	-6.3	-5.3	0.25	-2.8	-7.6	-14	-8	-9.1	-3.2	2.2	-15	-13	-6.2	-4.4	-2.8	-12	-9.1	-0.31	-5.7	0.44	-3.6	-4.8	-6.7	-11	-4.5	-15	-11	-2.7	-6.5	-4.8	1.6	-7	-4	-10	-5.3	-6.2	-9.3	-7.2	-5.5	-3.1	-1.4	-4
1.8	-4.4	-4.1	-3.3	3.5	0.39	3.6	-4.7	0.08	-3.6	-2.1	0.77	-5.7	-8.6	-14	-0.99	-4.6	0.45	-13	-9.8	-1.5	3.9	-14	-12	-2.9	-6.5	1.5	-12	-2.9	-3.5	-2.9	-7.1	-4.7	-1.1	-4.3	3.1	1.7	-5.5	1.5	0.5	-1.5	-8.9	2.7	-3.8	-4.5	-7	0.12	2.6	-1.2	-2.4
0.71	-3.3	-4.2	-3.2	-2.9	-3.5	-1.8	-2.5	-1.6	-4.6	-4.1	-3.1	-8.7	6.8	-5.8	-3.4	-6.2	-4.4	-8.5	-4.2	-2.5	-1.6	-6.5	1.4	-0.16	-14	0.91	-9.3	5.5	-9.9	-1.6	-1.6	5.4	-2.8	4.5	1.3	6.7	-3.7	6.7	-8.1	-0.7	-6.5	-0.39	-2.7	-0.64	-8.1	-1.9	-1.5	-3.3	-7
-7.3	3.1	-2.5	-2.7	2.3	-4	-4.4	1.8	-2.3	-7.8	3.4	1.3	-16	-9.7	3.8	-5.3	2.4	6.3	-2.8	-2.6	-4.1	-5.2	-13	-4.1	-4.2	-8.7	1.1	-5.5	-1.4	-4.9	-2	-7	-0.89	-5.4	-2.3	-9.6	2.4	-14	-0.37	-3.4	-2.5	-9.6	-8.3	-5.2	-4.2	-5.2	0.02	-7.7	-3.8	-5.8
-5.2	-8.1	-2.8	-7.9	0.6	-2.3	-6.1	2.4	-3.5	-9.7	-2.6	1.2	-6.9	-8.4	-2	-4.3	-0.73	0.63	3.2	-3.3	4.7	-3.7	-8.9	-4.1	0.55	-6.7	1.4	-3.4	5.9	-6.9	0.12	-11	2.3	-5.2	-0.01	-13	4.4	-9.3	-4.3	-2.9	-0.02	-11	-2.7	-5.1	-1.3	0.39	1.1	1.4	-1.1	0.05
-11	-4.4	-7.8	-2.9	-4.4	4.3	-0.47	2.3	-0.87	-9.6	-5.7	-0.07	-11	-3.7	-0.39	2.5	4.3	10	-6.8	0.44	2.1	9.4	-5.7	-8.6	5.9	-11	2.4	8	7.3	-1.5	3.2	4.6	-1.2	-4.9	2.1	-0.64	4.2	-6.2	5.3	9	-0.76	-12	4.8	-8	4.8	-7.1	-2.8	5.1	5.9	3.6
-6.2	-1.2	-10	0.33	-2.3	-1.6	-2.4	-9.2	-1.8	-1.7	-3.7	1.4	-15	-5.7	5.3	3.9	6	7.8	-2.7	-3.6	1.8	9.9	-1.9	-11	3.5	-8.3	3	0.48	-1.1	-1.9	-1.7	-2.5	2.5	5	0.49	-0.01	-3.7	-6.2	2.2	-0.68	0.01	-8	1.4	-2.9	8.8	-6.9	-6.5	-2.6	-7.6	-1.8
-2.3	-1.7	-6.2	-4.7	0.14	-11	-1.2	-7.9	-1.6	-6	-3	-3.7	-7.5	-6.8	6	-5.4	-0.7	4.3	5.7	-8.7	-8.7	-0.48	4.7	-8.3	2.2	-11	1.6	-4.6	5.2	1.3	7.6	-7	0.78	-3.2	-4.3	-0.3	-2.2	-5.4	7.7	3.6	3.4	-6.8	2.9	-4.4	7.7	-2.2	3.7	0.29	-2.1	-3.8
-3	-6.4	-0.93	0.66	-0.84	-1.5	1.4	-2.5	-1.6	-8.8	2.3	-3.2	7	-9.7	4.1	-5.6	-5.7	4.9	5.9	-0.98	-3.1	-0.71	2.8	-5.7	-2	-6.6	9.4	-6.6	9.9	-4.3	6.9	-2.8	2.5	-3.3	-4.3	-5	2.3	-3.3	-0.07	5.2	-0.08	-9	3.7	-7.3	4	-5.2	0.21	-5.6	1.7	-2.8
-7.8	-3.7	-2.7	-5.8	-1.4	-4.8	-4.1	-0.47	-2.7	-8.3	3.2	-3.3	17	-3.9	2.5	0.93	1.4	-5.1	-4.5	-2.4	8	-3.8	0.52	-3.6	-2.7	-0.82	4.7	-8.1	0.37	-0.95	-1.4	-6.9	-3.2	-4.3	5.2	-3.9	-1.6	-5.4	4.4	-0.92	1.4	-3.2	4.4	-4.1	5	-5.4	3.5	-5.2	7.3	-3
-5.8	-4.7	-3	-5.9	-0.52	-5.6	-7.7	-2.3	0.93	-8.3	2.1	-2.6	13	3.6	0.24	-7.4	-2.8	-8.4	-3.6	-2	5.3	-1.9	-4.3	0.6	9.3	-6.7	8.9	0.58	7.5	3	8.9	-11	5.2	-11	0.99	3.6	5.2	-3.6	7.6	-3.7	7.5	-7.1	11	-5.4	17	-11	5	-5.8	14	-1.6
2.5	4.5	-4.6	3	-1.5	-1.1	-0.98	-4.6	2.8	-2.2	-2.5	2.7	4.9	0.3	0.51	-0.61	4.4	5.7	-0.78	-3.9	-2	-5.1	0.17	-7.9	12	-9.9	4.5	-3.9	1.4	0.48	10	-6.2	4	-5.3	4.2	0.4	9.4	1.5	3.8	-5.9	6.4	-9.8	8.3	-5.8	7.9	-2.8	6.9	-5.5	3.9	-13
-1.2	-0.9	5.2	-4.6	3.4	-0.51	6	-6.2	1.9	-3.1	4.9	2.9	-4.7	1.3	-1.9	-3	-1.5	2.9	0.69	-1.7	0.67	-6.9	-0.82	-15	8.4	-3.4	-5.7	1.6	2.2	3.7	0.59	3.1	3.6	-2.8	13	-1.6	4.6	-0.13	4.8	2.2	15	-8.3	5.2	-3.1	4.2	1.8	4.2	2.2	-4.6	3.7
-1.3	-7.5	2.1	-1.5	5	8.1	-4	-2.9	0.5	-7.6	3.4	-1.8	-15	7.8	0.64	-8.1	-2.3	-14	2	-6.5	-4.1	-3.4	0.6	-9.9	4	3.8	-1.8	-2.5	4.5	-4.5	2.2	-7.9	3.3	-5.1	7.9	-0.06	-0.92	-4.4	-2	-8.3	5.7	-8.7	-5.2	-1.6	-1	-4.3	-0.84	0.4	-7	4.5
-4.7	1.2	-4.1	-0.66	-0.09	-3.9	-1.2	1.1	-0.31	-4.9	-1.8	0.35	-2.3	-10	-0.59	-7.4	-1.9	-1.8	-0.11	-14	-5.4	-0.43	4	-10	5.3	-8.1	-2.3	1.2	-6.8	-1.2	-4.4	-6.1	-0.36	-3.5	-0.35	-1	-0.46	-7.9	-3.6	-1.7	1.9	-12	-3.4	-3.1	-3.6	-7.9	-1	-7.1	-3	-7.4
1.3	1.9	-2.7	-5.9	0.01	-9.5	4.8	0.67	-0.81	-2.5	0.11	5.8	1.8	-6.9	0.49	-5.8	4.1	-2.2	10	-14	-0.97	-2.1	19	-4.1	8.9	-2.6	0.03	-5.9	-0.21	7.8	-1.8	0.1	0.22	-5	-4.5	-0.76	3.1	2.1	-1.9	-1	2.8	-5.5	3.4	3.7	2.3	0.38	3.5	-0.59	-2.2	0.31
1.1	-0.97	2.6	-0.53	4.9	-2.9	6.8	-5.2	2.2	-2.4	3.9	1.6	12	-7.2	7.2	-14	9.4	-1.1	14	-16	-1.8	9.6	4.9	-6.7	4.8	2.6	4.2	-9.5	0.49	0.83	1.8	-3.4	0.57	1.8	-0.57	9.2	0.58	3.1	2.1	-4.1	0.55	2.1	-2.2	-0.13	1.9	-8.8	-1.2	-0.89	-6	-5.8
3.5	-0.27	3	-1.7	-1.2	-7	8.6	-5.3	1.4	-3.5	8	1.6	0.4	-3.9	4.5	-15	-1.9	-4.4	6.6	-20	-1.6	0.94	7.1	-11	6	-0.12	2.7	4	-2.7	-2.1	4.2	-4.2	3.3	-4.4	4.1	-3.7	2.6	-1.5	0.42	-4.2	2.6	-8.8	3.6	-0.5	6.3	-11	-4.4	-9.9	-2.8	-14
1.4	-5.4	2.1	-10	3.8	-7.5	3.1	-3.8	8.3	-6.3	7.8	-2.4	4.4	-4	5.8	-13	4.8	-7.1	14	-21	0.63	1.8	15	-12	7.5	1.4	9.4	-0.99	3.8	-3.5	1.1	-5.5	-0.53	-5.5	-1.6	-3.9	7.6	-2.5	-2.1	-5.5	2.2	3.1	6.7	1.6	4.1	-1.9	1.7	-13	4.3	-11
-2.6	-10	3.6	-6.5	5.9	-11	-2.8	-8.2	2.1	-9.7	5.6	-0.93	-0.68	-6.5	4.3	-1.4	1.5	5.6	5.3	-8	-1.7	4.1	0.32	-2.9	5.3	-0.04	-2.7	-1.2	1.9	1.4	-0.56	1.9	1.7	-8.5	-4.3	2.2	1.8	0.63	-2.8	-0.84	3.1	1.4	6.9	1.5	14	6.1	-7.2	-8.3	-0.66	-12
-4.3	-1.7	0.71	-4.3	-3.9	-8.4	-3.4	0.65	-4.1	-4.2	1.2	3.4	-4.7	-5.5	-1.7	7.2	-1.2	5.2	-2.7	1.7	-9.3	0.76	-4.5	-11	5.8	5.8	-2.9	4.8	-12	3.4	1.2	-2.5	-0.32	-0.32	-8.3	7.8	0.06	2.2	4.8	4.8	-0.15	1.9	3.7	6.5	14	6.8	-8.6	-5	-7.9	-1.5
5.5	-12	2.4	-5.1	2.7	-4.1	4.4	-3.8	5.3	-4.2	1.6	3.2	2	-15	-3.3	-3.1	-0.11	8.2	-0.77	-10	-0.44	-1.9	-3.8	-6.3	9	3.9	13	-8.3	4.2	0.15	5.8	-6.5	3.6	2.9	-1.2	5.9	7.9	-1.2	0.93	4.7	5.3	-1.9	6.1	7.4	2.8	11	3.4	-11	1.4	-3.8
1.5	-8.7	5.5	-0.58	-0.82	-5.1	-1.8	-12	1.1	-3.3	0.58	-0.29	1.7	9.1	-4.1	-5.1	7.3	-1.9	-2.3	-2.3	3	-2.4	-1.8	2.5	3	8.4	3	-1.5	-3.5	-1.5	3.4	-2	6.1	0.47	0.29	-4.5	4.7	-3.9	-4	5.5	0.86	-8.2	1.3	11	7.8	12	-3	-2.2	-3	5
-0.78	-11	1.5	-8.3	0.09	-11	-1.1	-10	-2.6	-3.6	-3.1	-7.8	-1.5	-5.3	-0.69	-4.4	0.59	-9	0.03	-16	0.6	-6.4	-2.3	-15	-1.7	2.8	-0.04	1.2	-2.8	-2.6	6.5	2.1	0.81	-1.4	-0.34	-3.1	-0.14	-1.5	7.3	2.6	-1.9	-6.2	-2	6.1	0.17	11	-1.9	-11	-6.9	-8.2
4.7	-6.7	2.2	-1.9	0.14	-3.9	3.6	-7.5	5.2	-2.8	1.8	0.76	0.99	-3.1	-12	0.7	-4.2	-0.54	-1.3	-8	3	-2.3	4.5	-6.3	-2.3	5.2	3	7.9	2.5	-6.3	2.6	1.6	0.29	5.3	-0.97	5.3	0.5	4.7	-1.4	5.4	1.5	6.6	1.3	10	-7.4	9.7	-1.6	-6.5	0.43	-3.6
2.2	-3.4	5.2	2.4	1.1	4.5	0.99	-4.8	3.5	-1.6	1.2	-2.3	-0.33	-2.8	-6.9	3.2	-1.4	-2.5	-5.9	1.6	-0.26	-3.4	-0.33	10	-6.9	14	0.29	1.9	-3.8	-3.5	-0.08	-4.8	5.9	3.6	-1.6	7	-1.9	5.3	-4.6	3.1	-0.91	16	-3.2	13	-3.1	13	0.28	4.2	1.7	0.58
-2.6	0.31	1.3	2.3	-0.47	-0.03	-3.9	-4	-2.3	-1.9	-2.7	-4.8	-3.8	5.6	4.6	-2.2	-6	-1.6	-2.8	-6.5	0.25	-0.57	1.7	7.5	-0.84	4.6	-1.7	0.27	-6.3	-4.6	-5.4	0.2	2.9	3.5	0.53	5	2	7.3	1.7	5.6	-1.4	8.7	-3.8	9.3	-6.6	13	4.1	1.7	0.78	-4
2.8	1.7	-1.1	3.3	0.04	6.5	4.8	-3.8	1.9	-0.19	2.4	-1.4	5.4	6	2.3	4.7	3.6	2.4	0.22	-2.3	-5	0.89	5.2	1.4	-3.5	12	-1.7	1.2	-5.8	-1.2	-9.1	2.4	6.2	8.3	-0.45	2.2	-2	6.4	2.2	2.6	-2.8	6	-3.8	15	-6.7	8.2	2.9	-1.9	-5	1.1
-2.5	1.7	-1.5	1.4	-2	7.4	7.9	-3.8	2.2	8.2	1.8	3.3	-4.8	7.1	-9.6	13	1.6	15	-1.7	8.8	4	11	0.37	6.1	-1.2	7.6	4.8	11	4.6	6.2	-8.4	12	3.3	14	2.9	8	-1.1	17	3.1	4.9	-0.39	14	2.1	12	1.8	15	-2.1	16	-12	13
2.5	-1.4	-0.91	5.3	0.83	1.4	1.7	-0.51	1.4	4.4	1.8	9.5	-0.32	-25	1.6	-20	3.5	-21	2.6	-17	2.2	-21	-1.2	-18	-2.2	-30	3.1	-18	6.4	-20	0.28	-19	6.8	-5.4	-2.4	-15	1.9	-37	2.5	-10	1.6	-6	-5.5	-11	-2.5	-5	-1.6	7.9	0.85	1.3
-6.4	8.4	-2.2	10	3.6	11	-5.5	8.4	-2.1	6.7	-4.2	17	2	22	2.2	22	10	16	-2.7	27	8.3	24	-1.1	18	2.9	17	-2.5	9.4	-5	7.4	-7.6	4.7	4.5	-5.1	-1.5	8.3	-3.8	-1	-7.2	-8.9	-0.19	7.8	-1.8	4.3	1.4	12	1.2	19	-4.3	28
-6.9	2.3	0.41	11	-0	10	-6.2	-6.8	-1.9	1.3	-2.3	7.5	9	2.5	3.9	14	5.2	-1.4	4.8	17	5.2	11	3	-0.76	2.2	8	-2.2	3.1	1.1	12	1.1	10	0.12	-6.3	2.7	6.8	0.5	16	1.8	2.9	-0.2	8.6	-1.7	-1.7	3	1.8	1.5	13	-3.6	16
4.7	-5.7	-1.5	0.55	-1.6	2.1	2	0.94	1.5	-2.8	2.1	-3.3	-4.5	-3.9	5.6	11	-4.3	-5	5.2	6.6	-2.9	0.61	2.2	12	-2.5	-0.82	3.2	11	4	11	9.9	6.3	-1.2	-4	-2.2	4	-2.1	2	4.7	8.5	-4.8	1.9	-0.99	-2.2	-4.6	-5	0.94	8.6	0.57	7.5
1.3	11	-1.3	4.3	-3.1	0.9	5.2	4.1	4.4	-1.4	-2.6	-1.3	2.1	13	-1.1	11	0.95	2.8	3.9	14	-0.13	4.8	3.3	5.2	-0.5	-1.7	8.3	3.7	4.8	5.5	-2.2	0.33	-14	1.9	-5.8	4	-9.3	-0.03	1	-3.9	-3.4	8.8	-3.4	2.4	-1.4	-2.3	9.6	8	4.4	1.3
2.8	3.2	5.8	2.7	-0.72	4.3	-2.5	0.3	-0.57	-3.3	-4.2	1.5	4.4	7.5	3.8	3.8	11	3.4	6.1	6.3	3.2	9.6	-1.3	-3.6	-3.3	-5.5	-1.6	-3.7	-5	-6.1	-13	0.58	-2.2	-5.6	1.8	-3.1	-0.27	-1.9	-0.99	-14	-0.84	-1.2	-4.4	-8.9	-5.2	-2.8	8.7	5.5	6.2	3.4
-1.1	3.5	-0.99	3.6	-8.1	2.9	-5.4	3.4	1.7	-1.1	3.5	-0.58	1.2	8.1	-2.5	8.1	-4.4	-5.3	6.9	10	-6.3	2.2	-2.6	-0.06	-6	-2.9	-4.2	-3	2.7	-6.7	-3.2	-1.3	0.96	2.5	5.2	-0.96	-3	-6.4	0.06	1.5	-3.2	-0.21	-3.4	-7	-3.6	3.3	2.5	8.1	-9.2	0.9
10	-0.9	4.4	1.2	2.5	-0.93	-0.11	0.62	3.1	2.8	2.3	1.8	-0.3	6.5	-1.9	8.1	-2	-6.1	-3.1	3.4	2.7	5.3	-1.7	-0.84	-2.1	-2.9	-5.1	3.9	1.1	-8.4	0	0.74	3.8	8	5	-0.99	-0.73	4.7	4	-1.7	3	4.7	2.3	-1.7	-4.4	2.6	-1.3	3.5	-5.7	-0.06
9.9	-0.54	2.6	1.2	3.5	-2	2.1	2.1	0.13	-1	0.6	-0.72	9.4	2.8	2.3	0.82	-8.8	-1.6	-0.41	-1.2	0.48	3	2.4	5.9	0.18	1.2	-2.6	5.7	2.8	-0.82	-1.5	-4.2	-0.29	4.3	1.4	-3.1	0.28	2.2	0.45	1.6	-0.4	-0.99	3	1.1	-13	5.7	-3.1	6.6	-3	-1.6
3.5	-7	-0.63	-1.2	-0.57	-3.2	0.68	-5.4	4.7	-1.2	-2	-9.2	0.43	5.2	2.2	-6.4	2.9	-2.2	0.63	4.7	4.8	1.4	0.37	7.6	0.89	-0.19	1.9	0.72	7.8	0.99	3.4	0.82	0.97	-3.5	0.27	0.8	8.4	-2.3	1.7	-1.6	-2.4	4.9	2.2	-3.1	0.24	-6.6	3.3	1.9	0.89	-3.2
-1.7	-2.8	4.3	-3.1	-0.03	-4.8	-1.5	-9.9	-1.3	-4.3	-3.6	-11	1.4	2.4	6.2	0.49	-4.7	8.7	7.7	8.3	1.5	8.3	13	2.8	2	-1.5	0.02	2.6	4.9	6.4	3.7	2.2	-1	1.9	5.7	5	4	0.3	3.6	-2.3	9.9	7.3	-0.97	-5.5	-2	-11	-5.9	-3.6	-2.3	-2.1
-1.7	-0.18	-1.4	-3.7	1.6	-9.2	3.7	-3	-0.12	0.53	7.5	-3.9	2.7	5.2	7.5	-1.3	-5.3	4.7	6.4	2.5	-0.03	1.1	1.1	5.2	7	-2	4.7	14	3.8	5.9	3.8	7.8	11	-3.7	-0.77	5.3	7.4	3.6	2.3	3.2	11	7.9	-0.68	-1.8	-6	-9.9	-1.9	-3	-4.2	-9.1
0.7	-7	2.2	-2.2	1.2	-6.9	4.3	-0.13	6.1	0.6	3.3	0.62	10	-8.1	4.2	-1.5	6.1	11	12	-7.1	7	-3.1	9.4	-2.7	9.2	-4.1	5.6	1.3	4.8	3.4	2.7	1.9	6.6	-5	4.9	5.5	7.7	0.64	-1.2	-4	8.9	4.5	8.6	0.24	5.9	-1.9	6.2	2.2	2.2	-3.4
3.1	2.7	5.8	0.65	3.5	0.07	0.63	0.95	4.9	2.7	5	-6.9	13	6.3	14	-7.8	8.5	6.8	21	-1.4	6.9	6.8	23	-5.2	14	5.8	9.9	-0.4	7.9	0.67	12	0.28	1.7	1.5	6.3	11	8.3	9.5	7.8	-2.2	6.1	2.8	6.1	2.9	8.4	-5.1	4.3	-0.79	9.9	-5
-1	1.2	5.8	-2	2.5	1.6	-0.41	-4.7	1.2	-0.14	9.3	-5.5	-1.4	-7	9.1	4.6	3	4.6	5	0.75	6	5.3	7	-1.8	6.7	9.7	-1.2	0.76	1.2	12	6	-0.18	2.2	6.3	3.4	13	8.8	12	-0.78	-1.4	8.2	9.4	2.8	3.7	-1.6	2	-2.3	-0.14	2.4	0.69
4.2	7.2	3.4	1.2	-2.3	1.8	-6.3	2	3.2	2.5	2.7	2.6	-13	1.7	-5.9	5.7	-9	-4.2	-6	3.8	-4.8	-0.36	7.3	9.1	2	-0.54	-0.53	9.5	-2.1	9.6	3	4.3	7.3	6.3	-4	17	2.7	12	2.3	4.3	3.5	6.7	0.8	5.5	7.6	5.7	-1.1	5	-0.25	3
1	0.01	-0.6	3.6	4.5	5.6	-4.4	4.6	2.4	2.4	2.8	4.5	3.2	4.6	2.1	1.5	-5.4	-9	6.9	11	2.6	-2.5	1.4	11	6	8.1	-0.86	3.9	-0.87	11	4.8	4.3	5.5	3.1	-2.5	11	-2.6	5.3	-0.74	3.9	3	7.2	5.5	4	8.7	7.8	5.8	7.2	14	6.7
-3	-1.3	-4.1	-0.9	1.8	3.6	-4	2.7	2.4	-0.94	3.4	-1.9	8.6	2.9	6.1	-3.1	-7.6	3.8	17	3.8	-5	3.4	6.8	-1.7	-2.5	8.2	0.92	2.2	4	6.7	-0.19	0.34	-4.2	-1.8	1.7	9.2	-1.4	4.6	-4.8	3.3	4.8	7.1	2.1	1.8	2.3	3.5	3	4.7	6.7	0.92
0.58	-4.8	-1.9	-2.4	-6.7	3.4	-6.3	4.3	0.43	4.9	0.27	-0.37	8	-3	6.8	6.2	1.1	-0.81	6.7	14	1.4	9	8	7.4	-1.7	1.7	1.5	6.3	7.3	-1.2	-4.3	3.9	-3.8	5.8	2.1	5.4	4	8	3	0.37	3.6	3.9	-0.57	0.54	-5.3	6.9	5.7	5.4	1.7	1.8
3.3	-3.2	-2.2	0.57	-3.3	3.8	0.38	4.4	1.5	5.3	-0.74	1.1	1.7	9.4	9.2	-0.2	4.9	-3.4	17	6.1	0.74	-2.7	8.1	11	5.8	-2.8	5	0.6	4.6	3.3	4.7	6.6	0.04	2.4	5.6	0.33	5.4	6.8	2.9	0.51	4.3	1.8	3.2	-2.8	-0.05	1.1	4.4	3.6	4.1	2.2
-1.1	7.2	-5.1	6.7	-3.5	6.3	-2.1	6.4	-3.2	8.2	-2.9	8	14	-0.29	3	-1.3	-3.6	0.78	1.9	2.9	-2.5	1.9	10	3.2	-7.1	11	2.1	11	0.56	5.9	1.9	11	-8.4	8.2	0.58	2.2	-0.99	9.4	-8.3	3.4	2.2	6.3	-1.5	3.6	-3.2	6.9	2.9	2.7	1.7	3.5
-2.6	6.6	-6.2	0.78	-4	6.4	-7.4	10	-6.1	8.4	-6.5	4	6.5	-1.3	4.8	7	4.8	-2.9	-2.3	2.5	-3.6	3.7	2.6	7.1	-11	7.4	-14	5.5	-2	7.7	-9.8	-0.16	-7.8	5.6	-2.5	4.1	-7.9	3.3	-4.2	1.9	1.8	3.9	-8.8	3.8	-1.2	5.3	-4.3	-0.17	-6.2	3.6
-6.7	3.7	-1.5	0.33	1.7	4.9	-4.8	6.3	-3.1	6.5	-5.1	0.94	-0.49	16	4.3	1.3	5	10	3.2	6.1	-1.8	-1.6	0.63	2.2	-1.9	-2.7	-9.1	-0.68	-1.6	6.5	-7.4	2.6	-0.07	14	-5.8	3.2	-3.4	3.1	-4.7	5.2	-1.6	1.3	-4.5	3.2	-4.3	2.7	-3.2	1.4	-5.5	2.6
2.5	6	1.6	3.5	-0.78	5.1	1.8	9.9	0.19	7.3	-5.5	4.9	0.33	3.8	2.9	7.1	4.3	8.3	5	4.2	-0.39	-1.7	2.8	2.6	-7.4	2.8	-7.2	-7.9	-8.7	-9.1	-5.5	1.3	-4.5	0.38	-5	0.38	-6.7	2.3	-5.6	1.1	-6.2	0.38	-7.4	2.3	-5.3	2.3	-3.6	3.8	-5.8	4.9
5.8	5.2	1.2	9.2	-4.1	9.2	-2.5	4.1	-1.9	6.6	-3.9	1.9	4.5	7.2	8.2	-0.39	0.23	-0.2	4.5	-0.35	0.52	4.9	-1.6	0.14	1.2	4.2	-7	5.6	-4.2	2.2	-5.4	7.4	-6.7	9.8	-4.7	0.86	-2.3	4.8	-1.7	8.2	-5.2	-0.39	-7.9	2.1	-5.5	4.1	1.4	-2.3	-4.3	0.28
5.1	4	1.6	3.5	3	9.4	1.1	5.8	-3.3	7.8	-1.3	8.9	0.57	0.19	11	-7.8	7.7	-2.4	0.64	-5.8	2.5	-1.5	-3.4	0.23	-0	7	1.5	4.2	3.6	-1.9	-1.1	6.8	-3.3	2.5	-7.5	-4.2	-0.73	5.3	0.03	-4.5	-2	2.4	2	7.3	-3.7	6.9	0.26	-2.1	-0.69	0.55
-3.8	7.4	-0.49	9.1	2	12	0.33	6.8	1.7	7.2	1.1	4	-4.6	-7.2	3.1	0.97	-0.6	-7.3	1.8	-2.5	3.6	1.1	-5.7	-0.15	-1.8	-1.8	5.5	-6.6	-4.7	-4.5	-0.25	-3.8	5.6	2	1.6	-5.7	1.5	0.79	-4.5	-4.3	2.4	-4.4	4.4	-3.6	4.7	-2.7	4.9	-6.7	-2.3	-5.5
-7.5	9.1	-0.67	3.5	-2.5	7.6	1.9	8	3.8	6.7	6.2	1.5	7.8	-14	4.7	-0.25	6	10	7.4	-0.11	7	13	1.8	3.2	-0.02	1.3	1.5	6.8	-2.2	6.8	-3.5	2.3	5.7	6.5	4.3	-1.1	0.26	4.9	-0.83	0.53	3.5	-1.2	-0.08	4.4	-1.1	-0.45	1.5	2.3	5.8	4.3
2.2	11	3.9	6.6	0.02	7.3	1.6	5.8	-0.14	7.1	-0.14	3.4	8	1.7	3.8	3	10	3.8	3	5.6	0.42	4.1	-1.7	0.86	-4	5.3	-1.4	3.5	5.3	2.4	-1.4	5.7	-2.5	3.9	1.8	3.6	-0.01	5.5	1.2	3.5	0.58	13	-2.1	4.1	0.77	1.2	2.8	4.1	3.2	0.01
-0.48	8.9	1.3	6.9	-1.6	7.5	1.5	7.8	-1.1	11	-4	5.7	11	5.9	5.2	2.5	2.6	-5.8	1.4	3.9	5.5	3.1	6.7	-0.08	-4.4	5.7	-5	6.8	-2	8	-3.5	3.3	2.6	5.8	-1.1	0	-5.3	8.6	0.2	6.4	0.54	9	0.94	2.7	-0.05	6	5.8	6	5.5	0.13
2.8	4.7	-2.1	5.5	-1.9	4.7	2.8	10	-2.8	8.5	-5.6	2.1	2.6	-3.2	8.6	5.9	2.1	4	0.54	9.1	0.07	0.88	4	10	-2.4	6.6	-4.7	8.2	-1.9	3.4	-1.2	4.4	3.1	8.1	2	4.8	-6.3	5	2.1	12	2.9	5.7	-2.9	2.5	-5.5	9.1	3.8	-2	6.4	1.2
-0.56	4.4	0.45	4.5	1	5.4	4.3	11	-1.6	11	2.3	7.8	12	14	8.9	11	2.8	6.3	15	12	-1.1	-9.1	16	10	-6.2	9.1	0.71	0.69	0.29	-2	-2.6	3.7	-4.2	-1.7	1.9	0.77	-6.3	5.6	-1.1	6.4	0.77	4.8	-4	2.9	-1.7	5.1	1.5	3.7	0.12	-2.6
1	6.5	-1.2	3.9	1.5	3.9	1.1	3.8	-2.9	7.5	3.1	5.9	12	-1.2	0.75	10	3.5	6	18	7.7	2.3	0.76	8.8	8.4	-5.2	12	3.8	5.8	4.3	3.8	-1.3	4	-7.8	-0.78	1.7	4.2	2.9	5.9	-3.7	-5.6	1.4	6.3	-1.4	6.3	-3.2	0.32	1.4	7.4	8.5	2.3
1.9	1.7	-2.8	6.1	-4.2	3.3	-7.4	0.49	-0.25	3	1.5	-0.49	5.3	7.5	11	-0.94	2.8	2.1	12	-3	5.6	3.3	6.2	3.4	-4.7	-2.2	5.6	-0.29	-0.6	0.56	3	1.9	-3.8	0.23	2.3	0.73	0.41	4.2	1.7	-3.4	2.6	3.7	3.7	2.8	-0.23	3.7	9.7	2.1	9.5	1.2
2.9	7.7	1.5	6.7	1.2	2.5	-3.7	0.27	4.2	4	2.8	-1.3	-6.1	3.9	0.97	-2.3	2.8	5.2	-0.94	2.1	-6.7	-2.1	2.1	-1.9	-2.9	4.4	-6.2	0.87	-2.8	1.2	1.4	0.99	3.8	-0.44	3.3	-6.1	2.8	2.2	5.1	1.3	0.51	4.4	6.3	2.4	2.4	6.6	2.5	2.4	9.8	-5.2
1.2	7.3	6.4	4.3	6	4.2	-3.4	5.6	0.43	5.6	-2.7	2.6	0.16	8.9	-5.7	-1.3	-0.06	-2.6	-7.8	2.9	-12	-12	-4.3	-3.4	-1.8	8	-0.45	7.1	5.3	-4.2	3.1	1.2	2.2	0.94	11	-0.83	7.6	8.5	7.9	4.7	6.8	6.5	4.2	3.5	1.2	-3.7	-3.5	2.8	3.6	-2.6
-0.53	0.54	2	-0.17	-2.6	2.4	-2.1	7.6	-0.09	7.2	-4.4	3.6	12	2.7	6.9	-3.4	3.7	3.7	-0.54	-5.3	-2.3	-7.2	4.4	-9.4	1.9	7.2	4.9	3.1	-0.24	1	0.06	3.4	0.48	4.6	0.33	-0.55	-1.6	10	-0.71	8.9	1.4	4.7	3.5	4.8	2.9	2.7	6	-7	10	-6.9
-4.1	4.6	2.6	2.4	-3.7	-2	0.83	-1.6	-1.2	-0.02	-7.1	-4.1	9.3	-1.2	3.3	-1.2	7.5	2.1	4.8	2.6	2.4	-5.3	1.9	1.8	-6.2	6.5	-10	-3.6	-8.4	5.7	-6.4	-11	-8.3	-1.1	-5.5	-2.5	-6.7	1.4	-9	-5.4	-1.5	-0.7	-0.79	-2.3	-4.9	-1.7	3.9	-5.3	2.3	8.8
10	9.7	-0.4	3.2	-4.7	-0.08	-1.5	-1.2	-1.4	-2.1	-6.5	-2.4	-0.76	-1.8	4.3	-0.12	6.4	-4.3	4.9	2.3	1.8	3.7	3.9	3.6	-11	-2.3	-1.2	6.5	0.38	8.4	-9	-7.4	-11	0.25	-1.9	-1.5	-7.6	2.6	-3.2	-3.6	-2.4	-1.8	-4.3	-2.7	-3.9	-8.5	-3.3	-0.05	-5	0.35
2.3	0.78	-1.3	2.5	-1.2	0.19	0.99	0.01	-1.7	-0.57	1.1	-4.8	-1	-2.3	-10	-1.5	-10	-8	-13	-2.3	-5.3	-2.9	-9.2	-4.4	-0.36	-9.1	-4	2.9	3.5	1.9	-1.4	7.1	1.1	-3.1	2.3	3.7	-5.3	-0.55	-3.2	2.9	-3.1	-4.1	0.28	-6.2	-5.6	-9.7	-3.6	3.8	-0.92	4.3
-1.9	-5.2	-0.48	0.73	-1.2	-0.09	-0.77	-2.7	-3.5	-3.5	-0.42	-5.6	-4.6	2.2	-10	-4.9	-1.1	-1.4	-6.7	-2.3	-2.4	-10	-13	1.2	-4.2	-11	-0.72	-7.4	-6.5	4	-5.6	-6	-6.6	3.3	-2	-5.3	-2.4	-7.8	2.3	1.4	-2.1	-6.2	-5	-1.2	-6.3	-5.6	-9.3	-4.8	-6.6	1.9
6.1	-14	5.5	-7.3	1.3	-2.6	1.1	-1.6	0.96	-4.8	-0.44	1.1	0.55	5.8	-9.8	-0.46	3.6	7.2	-7.8	-10	7.5	-2.9	1.8	-4	0.2	-5.2	-2.2	-5.8	-8.4	-0.61	-2.4	-6.6	-5	0.73	-0.23	-5	-3	-8	-1.3	4.7	1.3	-5.2	0.23	-2	0.18	-7.2	-9.3	-3.5	-10	-5.7
2.5	0.99	4.5	-4.7	4.2	-3.3	6.4	2.1	3.3	-6.7	-0.19	-2.8	2.8	3.8	-7.3	-1.3	-9	-5.8	-7.9	-5	-2.3	1.4	-2.5	-6.4	-7.7	0.91	-10	0.15	-8.3	-0.76	-3.6	7.9	2.1	4.4	0.52	4.3	-1.2	-3	-1.9	4	0.02	-0.96	-2.2	-2.2	-1.1	-6	-5.7	-0.4	-0.66	-4.6
-0.34	-1.7	3.7	-2.4	2.8	-0.7	-1.7	-2.1	1.3	-6.8	4	-6.2	-4.2	-9.8	-3.9	-9.4	-6.4	0.96	-1.2	-4.8	2.4	1.7	-4.7	-1.5	-1.1	1.5	4.4	-4.5	0.48	-1.8	-0.96	0.81	-3.1	2.4	1.4	-0.4	2.7	-1.6	0.88	-3	3	-2.2	3.1	-3.1	-4.2	-8.3	-3	-4.2	-7.3	-9.9
0.13	-0.97	2.9	-4.7	5	-3.9	0.09	0.45	4	-0.76	-2	-4.8	-12	3.3	-2.1	-2.4	-5.2	-1.3	-7.1	5	7	-6.1	-5.7	0.77	-1.1	1.1	-4.6	-7	9	-3.1	5.5	-3.2	0.49	-1.4	0.2	-3.5	0.18	-8.1	1.8	-7.2	3.1	-3.9	1.1	-2.8	-0.44	-7.8	-5.6	-4.3	-13	-1.8
4	5.4	2.3	-1.8	8.5	2.9	8	1.1	-0.25	-0.95	2	-2.3	-2	6.4	0.9	-6	-1.3	-1.9	7.4	-6.7	-4.2	-5.2	10	-2.4	1.1	-6	-0.3	-9.9	3.1	-11	-1.8	-3.8	1.6	-4	-0.53	-8	3	-10	3.3	-4.9	2.8	-3.9	-4.2	-7.1	-3.4	-7.3	-1.8	-7.7	-1.3	-7.8
3.1	1.4	7.8	-1.4	6.6	-0.31	3.7	1.3	5.5	3	4.5	-6.7	9	-20	1.8	-4.5	-1.2	-5.4	10	-0.09	2.3	-8.9	0.03	-8.4	0.24	-2	-3.6	-5.8	5.4	-4.7	3.8	-2.5	13	-0.94	3.5	-6.8	5.9	-0.27	-4.8	2.2	1.4	1.5	0.33	-3.1	5.9	5.5	1.8	-4.8	1.2	-3.5
-0.89	-3.1	2.3	3.5	-0.29	5.8	0.6	5.2	5.3	2.4	-1.1	0.2	-5.8	-0.73	7	2.1	-1.8	1	8.6	11	-3.1	-0.37	-4.4	1.1	-1.4	7.1	-3.2	5.2	-0.37	-2.3	2.4	2.5	5.1	1.7	0.71	-7.5	4.6	6	9.2	-1	3.8	2.2	0.14	-0.14	-2.5	3.5	3.9	0.54	-2.3	2.8
-5.5	6.9	-3	5.2	-7.2	2.1	-6.4	0.37	-1.3	1.9	-3.4	0.71	-0.51	5.8	1.1	2.7	0.37	1.7	2.3	-6.1	12	1.9	0.26	-8.3	-1.6	6.4	-1.1	-3.5	5.6	-1.8	-1.5	3.1	3.7	-0.25	5.2	-3	0.48	2.6	3.4	-3.5	6.1	2.5	-2.8	-0.83	-6.4	-2.4	4.7	-3	-1.2	-2.2
-8.6	2.1	-5.9	3.3	-6.2	4.8	-4.3	-3.7	-0.67	3	-2.8	-2.7	-0.87	17	9.4	-0.2	6.4	-2.2	2.1	2.9	3.3	-2.6	0.86	0.46	5.2	0.03	3.1	-2.3	0.53	0.99	3.2	2.2	-7.8	3.5	6.2	-0.75	-0.66	-3.8	-3.2	-1.7	0.54	-1.1	-5.9	4	-7.9	3.2	-3.2	-3.3	2.1	-0.96
3.9	0.4	-2.3	-3.6	3	-1.3	3.6	2	-0.98	4.9	0.01	4	7.3	9.7	-2.4	6	-2.4	1.6	-2.2	4	9.6	-4.1	2.7	7.2	4.6	5.5	2	-2.1	-3	-2.4	8.8	-1.3	1.1	-5.5	8.8	-2.8	7.2	2	-0.4	-1.6	3.9	-3.6	2.8	2.4	0.11	-0.36	-3.2	1.7	0.46	-3.3
2.2	-1.8	-2.6	0.97	-0.2	-4	2.9	6.4	-4.2	5.4	0.96	2.4	2	-9.8	-1.8	-4.5	2.9	-5.5	0.08	-6.7	4.9	3.1	5.5	3.2	1.4	2.9	-0.56	2.1	4.7	-6	-8.3	3.3	-3	-0.69	8.9	-4.8	1.8	6	-3.5	1.3	0.34	5	1.8	2.4	2.1	-3	-1.8	-0.99	-5.7	-1.6
-8	-3.8	-1.7	-3.1	-3.9	-8.9	-5.4	-1.4	-7.2	-0.84	-4	-1	0.95	-3.1	-5.5	0.06	-4.3	-6.6	-0.89	6.6	-1.6	4.1	-3	3.8	-0.6	-0.78	5.1	8.1	5.5	2.8	-6.9	9.9	0.73	-2.6	0.67	-2.9	-0.71	-0.38	-4.1	-2.1	-1.6	-1.2	-2.1	5	-3.4	0.41	3	-7.2	0.62	3.7
-0.25	-2.3	6.1	3.3	-7.1	2.9	-3.6	-1.5	-5.5	2.4	-3.5	0.93	4.7	5.9	-7.9	10	-8.2	5	-3.2	9.1	-2.8	12	3.8	12	-2	1.6	-4.7	5.5	-6.3	2.9	-0.94	2.8	-0.18	-3	1.9	2.1	-9.4	-5.1	-5.4	-4	-5.9	-1.8	-3.1	-0.83	-4.7	-2.5	-1.3	-0.35	0.02	11
-0.09	-3.2	2.3	2.4	-5.4	-0.05	-8.2	-2.6	-1.4	-3.9	-3.6	-0.13	12	6.3	-6.3	4.9	-4.3	1.4	-6.7	2	-6.2	-2.3	0.75	-8.8	-4.3	0.91	0.87	-4.8	-0.98	-9.3	-1.9	1.2	-5.6	-1.6	2	-7.2	-8.7	-9.6	-5.8	0.77	-9.4	-4.4	-7.3	-3.1	-7.5	3.1	-5.3	-1.1	-1.4	4.4
0.28	6.3	-4	-1.5	-1.5	-5.8	-10	4.3	-3.6	1.2	0.41	3	2.1	5.7	-14	6.3	-6.9	-7.6	-7.6	1	-1.3	-4	-8.5	1.6	-5.2	5.8	-1.2	-3	-0.36	1.5	-1.4	4.3	-1.9	6.4	0.49	3.5	-2.7	5.8	-0.93	2.8	-3.4	1.6	-3	7.9	-4.9	9.5	-3	2.6	-5.7	6.1
-3.2	-1.8	-6	-3.2	-2.5	-3.8	-8.3	0.53	-0.91	2.5	1.7	0.79	-2.1	-15	-8.7	5.4	1.4	8.1	-13	-5.1	4.2	-7	-7.7	5.3	-1.2	2.6	0.61	-2.9	-0.85	1.8	-2.1	-0.4	-8.1	-5.9	1.3	-1.1	-5.3	1.5	-8.5	2.8	-4.3	-1.3	-2.4	-0.62	-4.1	-0.41	-7.4	1.3	-7.3	4.3
0.1	-11	-0.46	-6.9	-1.2	-5.4	-0.52	0.68	1.3	-0.8	-0.92	0.75	5.7	-1.8	-6.7	6.2	0.67	0.78	-9.1	7.5	1.9	9.1	-6.9	-2.4	-1.4	5.1	-0.61	-1.1	4.3	-3.2	-0.74	2.5	-4.8	0.37	-1.5	-4.2	1	1.7	4.1	-0.56	-4	2.9	-5.2	4	-7.7	3.6	-4.4	4.9	1.4	11
11	-5.5	5.1	-6.3	6.4	-3.8	2.9	-11	0.14	-0.26	-3.7	-4.4	3	3.6	-3.5	-1.6	-8.8	-6.7	-8.2	-0.13	-1.4	1.3	-5.7	-8.5	-3.9	3.6	-1.7	7.4	1.3	4.1	-6.2	1.2	-7.2	-3.6	-5.5	-2.3	-6.1	2.9	1.2	-0.19	-4.9	-2.2	-5.2	6.9	-9.4	3	4	14	8.1	15
5.8	-12	4.5	-3	1.4	0.21	3.9	-8.2	1.2	-2.4	-3.9	3.1	-3.7	0.25	-3.7	-2.4	-2.7	-4.1	-9.2	-3.1	2.3	-0.26	-6.7	7	-5.6	0.25	-6.3	1.5	1.7	3.9	-8	10	-9.9	-1.9	-10	-0.75	-3.3	2.7	-6.2	12	-2.2	-3.2	-6.7	2.8	0.91	-3.2	3.4	0.6	1.6	-0.51
3.1	-2.9	-1.5	-1.5	-1.1	1.5	0.7	-0.39	-0.81	-0.68	2.1	4.7	-1.3	-4.8	-3.5	6.6	-8.5	-2.5	-4.9	2.7	0.44	-6.3	-5.5	3.5	-6.4	-3	-11	-2.3	-2.3	-6.4	-5.7	-9	3.7	-3.6	-2.4	-3.1	-4.7	-3.7	-2.4	-2.5	-3.7	-3.4	-3.2	-0.73	3.1	2.7	3.8	-6	-0.58	-2.6
0.1	-1.3	-0.98	-5.4	0.53	-4.8	-3.6	-1.9	-0.59	-4.9	-1.1	-1.6	3.8	-4.8	-8.5	-2.1	-5.4	-0.85	-1.9	-0.91	-1.1	-7.9	0.16	3.6	-6.6	-11	-3.1	-5	-0.39	1.5	-0.69	-7.2	-2.2	-6	-5.2	4.6	1.3	-5.1	-3.1	-5.5	-2.7	1.8	-0.71	-3.6	-2.6	-11	-0.69	-1.6	-4.5	2.6
9.7	3.8	-3.3	-4.6	-6	-11	-2.7	-4.3	1.6	-0.96	0.39	-3.3	2.9	-6.3	0.47	-0.44	3.1	-0.41	0.88	0.5	-1.4	-5.1	8.7	12	-5.2	-6.4	-0.88	1.1	-0.46	0.6	1.8	2.8	1.2	-2.6	-4.1	2.4	-3.1	-1.6	-4.2	3	0.43	5.1	0.31	-4.1	-1.7	-13	-0.91	1.2	2.6	-4
5.4	2	5.1	-2.1	4.8	-1.6	5.2	4.4	4.6	-2.2	5.9	-7	7.4	-6.9	3.6	-0.99	-1.9	7.4	7	1.9	0.42	-0.72	5.2	13	11	-6.4	-0.53	-2.9	-0.97	3.5	1	3.3	5.4	-5.5	1.5	2.8	-1.3	-4.4	2.1	0.67	-0.34	-0.88	3.2	-3.8	5.9	-8.9	-0.88	-5.6	-4	-3.1
2.1	-1.3	2.2	-3	2.2	-3.4	5.2	3.5	1.1	-3.1	-0.81	-8.4	-0.45	-2.7	0.38	1.2	-1.5	3.4	3	0.83	0.31	0.09	1.9	14	13	-1.8	0.38	-0.45	-1.4	0.41	3.7	-0.19	-1.6	-5.5	-1.2	5.2	0.87	2	2	-3.9	-0.96	5.2	4.1	-2.4	1.9	-8.7	-5	-2.8	-2.3	3.9
-0.08	-4.9	4.3	-0.18	0.29	-7.4	2.2	-4.1	2.3	-4.7	0.07	-7.9	-2.5	7.2	2.2	-1.2	16	4.5	4.5	5.7	1.8	4.2	4	3.6	0.01	-6.8	1.4	-4.6	2.4	-2.9	1.3	-6.1	2.7	-0.93	-1.2	-6.3	3.9	-3	-0.53	-5.1	-2.5	1.1	-1.9	-1.5	4.2	-1.1	-3.1	-1.9	0.15	-8.1
5.3	-3.6	0.64	-2.7	0.26	-2.9	3.3	1.2	2.4	-0.39	1.5	-1	12	-4.9	-2.5	-2.8	0.75	-9.4	2.7	-0.3	4.6	1.7	5.4	-4	1.8	-4	1.3	1.3	-3.1	6.4	0.52	-6.9	3.5	-0.09	-4.4	3.4	-3.3	-5.4	2.4	3.5	-3.1	-0.24	1.6	-6.1	-0.6	-6.1	4.6	2.4	2	0.65
4.6	-0.37	4.1	0.52	0.33	0.45	1.1	4.1	2	0.64	3	0.54	8.3	9.5	-4.9	-0.53	-14	4.2	2.1	-1.4	0.47	-3.7	6.2	11	5.7	-3.6	3.6	0.67	5.9	2.6	-1.5	-7.9	-2.4	-5.5	-2.5	2.6	-0.73	-1.7	-1.2	-1.6	0.63	-1.9	2.3	-2.8	4.6	-2.7	2.1	-5.3	-0.4	0.69
4.8	4	5.6	0.62	2.3	1.3	0.94	1.4	4.3	1	3.5	-2.4	-6.2	12	-5.3	0.11	-2.5	-0.26	-2.3	7.5	-0.79	-9.5	-3.6	11	1.4	-0.17	8	0.38	6.9	-4.4	6.8	0.85	0.92	-2.5	1.6	3.1	5.4	2	4.3	6.6	2.2	4.4	1.6	-2.5	-0.23	-3.3	0.17	-3.7	-2.8	2.4
1.4	1.4	2.7	-1.1	3.8	-3.1	1.4	3.5	-2.4	-4	1.6	-2.8	-12	-2.2	-11	-1.2	-9.2	-4	-2.3	15	-3	-14	-6.1	8.2	4.3	-8.6	0.99	3.5	-3.4	6.1	13	-6.4	3.2	-3	0.84	2	1.9	-4.6	0.75	5.3	2.2	5.8	0.61	-2.9	3.4	-1.3	-4.4	-3.5	0.54	-0.55
-0.19	7	-1.8	-1.1	-1.5	-1.5	5.6	3.5	-1	-0.8	-0.24	-1.4	2.4	2.9	0.28	-3.7	0.43	4.2	4.3	4.6	7.4	-0.46	5.1	4.4	3.6	-16	-5.3	0.83	-2.1	2.4	1.4	-6	7.9	-7.9	2.8	2.6	2	-2.6	-3.3	-6.7	3	1	0.52	-4.1	-8.7	-9	-0.31	-1.1	-1.2	2.9
2.7	1.1	4.9	-1.4	8	-5.9	5.5	1.9	3.4	3	-1.4	2.8	-0.4	-1.7	6.8	3.3	-2.8	3.2	10	-7	4.5	1.9	10	0.07	6	-7.1	9.6	-3.9	0.99	-2.6	6.3	4.7	2.3	-2.5	2.8	4.4	0.65	-9.1	-2.4	-3.5	2	-1.6	-0.03	-6	-0.78	-8.4	-7.1	-2.9	-4.1	2.8
3.6	0.53	4.9	-3.3	7.3	-4.8	6	3.5	2	-2.8	2.3	-4.5	2.9	7.5	4.2	0.03	5.4	-5.9	12	-4.4	-0.15	-4.2	5.8	-1.4	13	-9.8	11	-5.5	5.3	0.98	2	-1.4	-0.71	-4.7	3.4	-3.9	5.5	-8.9	-0.98	-2.3	1.3	-4.3	7	-1.9	8.5	-1.7	5.2	-3.1	11	-7.6
6.7	4.8	12	3	11	-2.5	8.4	6	3.9	1	1.2	-5.8	-8.7	5.5	5.8	-3.7	6.2	8.8	6.9	-3.4	5.9	2.1	-0.38	-0.1	15	-3.4	12	-2.9	9.8	-8.6	9	-1.3	4.7	0.76	5	-4.4	10	-6.7	8.1	0.24	5.7	-1.1	7.4	-2.1	3.1	-3.9	4.8	-5.4	7.4	-5
4.3	0.64	1.6	-2.1	3.6	-1.7	2.4	-0.24	4.7	0.71	7.4	1.1	-15	4.6	2.6	0.88	3.5	0.74	8.1	9.1	1.6	1.2	0.63	7.8	3.6	5	9.7	-4	1.4	0.49	7.8	4.7	5.6	-0.36	2	0.18	9.8	-1.4	12	2.1	6.9	-0.62	2.5	2.3	9.7	-1.1	1.5	-2.5	5.3	0.4
2.9	3.9	1.1	-0.23	1.1	-2.9	3.9	0.14	4.1	0.53	2.2	2.7	0.72	-6.7	3.2	7.9	6.4	2.3	5.3	6.2	2.7	1.4	2.6	1.6	10	1.5	1.9	-0.51	0.01	-3.6	7.8	6.2	3.5	1.7	12	-5.2	5.4	-1.3	2.8	-1.2	3	-0.62	2.8	4.1	8.7	16	3.4	5.6	0.19	0.19
-4.2	7.7	-0.89	-0.41	1.4	4.9	-3.2	4.3	0.16	4.6	-0.84	2.8	7.9	-10	-0.11	-0.1	-2.8	-5.8	6.7	-2.7	2.1	-2	9	6.5	12	4.1	12	1.7	8.6	-1.1	8.4	12	7.7	-0.04	9.3	-2.9	10	3.4	1.1	2.9	-1.5	2.6	7.4	3.9	6.2	5.5	1.6	4	-0.63	-4.5
3.8	-3.6	5.1	0.13	2.6	-0.52	-1.1	2.4	3	5	2.5	-2	7.2	5.1	-3.6	-1.8	-1.5	5	1.5	3.1	-0.67	-4.5	8.8	2.7	8.7	0.97	3.8	6.9	5.2	-3.3	10	5.3	-0.83	2.9	4.9	0.42	8.1	4.3	10	6.8	6.3	0.4	8.6	-0.04	7.2	4.2	-3.1	4.8	0.71	3.7
1.8	-3	0.01	-2.2	4.4	5	2.6	-1.3	4	3	1.5	-0.6	1.1	-8.5	7.4	-5.9	3.8	-7.4	11	-12	-2	-3.7	5.7	-2.1	4.5	1	0.37	3.4	5.9	-0.57	-2.3	2.7	4.3	7.6	3.1	-1.4	5.3	2.4	4	-1.1	1.8	-2.5	2.7	-5.5	3.7	-1.2	9.5	-4.1	8.5	-4.2
-3.5	-3.9	1.6	2.7	0.89	2.8	3.1	0.8	-1.4	-3	6.2	-0.53	1.5	-14	-0.94	-8.2	1.5	0.69	6.7	-13	-2.2	-4.7	-0.93	-2.7	2.5	-3.3	5.8	-3.4	4.2	-5.7	4.7	2	9.4	1.1	10	3.8	3.3	-1.9	5.6	-3.4	0.31	0.55	4.4	-2.1	3.9	-0.48	5	-3.4	4.8	-10
1.4	1.4	0.93	2.2	-0.14	2.2	2.7	8.3	1.8	2	1.9	2.6	1.1	11	-1.9	-1.3	4.5	0.68	1.8	-0.03	0.12	-8.5	5.2	3.2	3.5	12	3.5	4.9	1.2	-2	0.68	-4	5.8	-1.5	5.7	-4	8.8	1.9	1.6	2.9	5	3.7	6.7	2.3	8.2	8.1	4.2	-0.16	6.8	1.3
-6.5	-2.6	-0.46	1.7	-3.9	3.5	0.37	3.1	2.7	-0.69	-0.44	-1.6	8.9	9.8	1.7	-4.5	-1.5	-5.8	3.2	4.4	10	-0.61	1.6	3.3	5.3	4.3	1.2	6	2.4	-0.57	1.3	-2.2	4.6	2.1	0.15	-0.21	-0.21	6.7	-1.8	-2.1	-1.6	4.8	-2.5	5.1	-3.1	3.2	-0.1	-1.4	0.43	2
0.53	-2.6	-3.5	1.1	-2.5	-3	5.6	0.93	-1.2	0.01	-0.76	-0.58	6.3	1.5	6.5	5.7	0.7	3.2	1.9	9.8	-1.7	3.2	-5	12	-5.2	-2.8	-3.8	2	-6.5	-2.8	0.64	-2.6	-6	-3.5	4.4	0.89	-7.8	6.2	-3	-0.59	-0.22	-0.41	-2.8	-0.07	4	3.6	-2.5	-8.9	-2.3	-0.12
6.2	-8.5	2.5	-2.1	-0.25	-2.1	6.4	0.59	-2.1	-3	1.4	6.4	13	-3.4	10	4.4	3.2	-5.3	5.4	-1.5	-2.9	-2.4	6.3	4.4	-8.6	0.41	2.8	-4.2	1.8	-4.5	0.8	4.3	-2.7	-1.9	-0.24	2.2	-4.6	-1.5	-3	-0.28	-0.81	-1.2	-1	0.02	-5.2	4.3	-3.1	-0.87	-6.4	8.1
-2.6	-2.1	0.9	-1.6	-1.9	-0.22	-0.78	1.2	-1	-3.2	-6	0.15	5.2	1.7	-1.7	1.6	9.1	3.5	4.9	-4	0.6	-0.45	3.6	-9.4	-8.8	-6.2	0.03	3.5	1.3	-0.54	-2.5	2.1	0.18	0.14	7.5	-2.7	-0.58	-4.4	-4.5	-5.4	-3.4	-3.7	0.31	-6.3	-8.2	-5.2	8.5	-1.5	4.2	-2
-4.4	3	5	-1.5	7.3	-4.5	0.18	4	-2.4	-0.44	-4.3	-4.5	-10	-1.3	-11	-5.1	3.5	3.3	-8.1	-13	1.9	2.8	-6.3	-12	-2.4	-8	4.7	3.2	-5	1.1	1	-0.18	-1.2	-1.8	1.8	-0.43	-0.55	1.9	0.42	4.8	1.1	-2.4	-2.2	-2	-5.5	-5.3	0.41	-0.48	-1.5	2.6
-8.8	-3.1	-0.48	0.06	1.1	1.1	1.6	-2.8	-0.93	-6.4	0.73	-1.5	-7.6	4.3	0.21	-4.1	1.7	-5.2	-1.4	-8.6	-2.1	-0.79	-12	-16	-4.9	-14	-3.2	-4.9	-7.4	-4.2	4.9	-5.3	0.96	0.82	-3.6	-7.7	1.9	-4	2.5	-4.5	-3.9	-2.9	-3	-2.3	2.3	-1.3	1.4	-11	-3.4	-4.7
-2.9	-9	-6.6	-4.9	-5.4	0.02	0.37	-1.9	1.4	-5.8	-1.7	-7.4	-12	-1.5	-2.8	-8.6	-7.7	0.98	-2	-7.5	0.9	-4.2	-5.3	-4	-5.1	-14	-0.88	-11	-5.3	-9.1	4.7	-7.9	6.4	-3.2	0.21	-7.8	2.5	-17	0.26	-7.4	-3.8	-9.2	-2	-8.8	7.6	-3.7	-1.3	-4.3	6.1	-6.3
1.7	-6.4	0.21	-3.8	1.2	-7.8	-1.1	-6.3	3.9	-6.9	-0.9	-7.1	4.1	3.6	8.3	-10	6.9	7.1	1.6	-5.7	5.5	3.9	-3.8	-4.9	-2.9	-4.6	-2	-1.7	-5.8	-9.8	0.9	-5.4	-8.7	-1.2	-2.9	-6.2	-4.3	-2.8	-7.1	-3.3	-5.8	-6.3	-2.9	-4.7	3	-11	3	-4.2	4.6	-7
-3.4	1.3	-0.3	-4.4	2.9	-6.2	2.5	-2.9	5.3	-3.4	2.4	-3.5	-2.6	2.4	3.6	-0.55	-5.4	-0.76	-12	-2.7	-2.6	2	-9.2	-1	3.1	-3.5	-6.8	-6.1	-6.7	-9.6	-0.96	-8.4	2.5	-2.4	1	-5.4	-6.5	-6.1	-4.8	-4.5	-3.1	-6.5	1.8	-8.3	5	-4.5	-3.3	-4.9	0.1	-1.4
-7	2.3	-0.6	-0.85	-0.23	-1.1	2.3	-4.1	1.9	-0.44	-0.83	-1.2	-12	12	-1.6	4	9.2	-5.8	-3.6	2.1	3.2	-0.85	-7.7	12	7.2	-10	3.1	-7	-7.9	-6.9	3.9	-10	1.1	-2.4	-8.3	-4.1	-2.6	-9.2	4.2	0.99	-6.8	-2.9	6.2	-6.8	9.6	-7.3	2.7	-0.41	-5.1	3.1
5.4	4	-4.5	3.9	-1.4	1.5	6.3	1.4	5.1	2.8	1.9	3.6	3.6	5.4	-4.8	-0.25	-7.3	-7.4	-6.2	3	3.6	4.6	-8.1	2.2	3.1	4.9	-0.89	4.9	-0.19	2.6	1.6	5	1.9	2.1	-6	-0.72	-2.1	3.7	0.04	6.5	-12	2.7	6.2	1.2	12	-4.6	6.8	-3.4	5	-1.3
3.2	4.7	-2.5	0.83	-4.5	7.5	3.9	2.9	4.5	7.1	-1.3	10	-8.5	-9.7	-3.2	0.76	-9.1	-3.9	-5.9	3.3	-2.9	-0.04	-5.5	7.8	1.8	10	3.2	8.8	2.7	-0.5	1.1	5.9	2.3	3.4	5.8	-1.1	-0.42	2.6	-0.18	3.9	0.79	1.2	3.9	5.2	13	0.71	3.3	7.1	7.8	2.4
-0.09	3.6	0.76	-4.3	-0.38	1.1	2.9	0.59	3.4	0.2	-0.15	2.3	-7.8	-4.7	0.64	3.1	5.9	-11	0.21	3.3	3.8	-9	-1.5	2.2	5.9	5.8	3.5	6	1.7	5.4	2.8	1.6	-0.91	2.1	3.5	3	4.9	3.7	-0.63	2.2	-2.2	-0.16	5.5	-0.2	11	3.4	9.7	3	8.9	3.7
3.5	-6.3	-2.2	-3.6	4.8	-6.3	2.7	-6	0.6	-3.3	3	-1	7.3	-8.1	4.5	2.5	1.4	-5.3	0.22	1.5	5.5	3.9	-3.1	-1.6	-1.1	-1.9	1.4	-12	-1.1	2.8	4.5	-2	5	5.6	-2.3	4.9	5.7	-4.2	9.3	1.8	2.1	-2.3	6.4	-0.94	14	0.9	13	-0.28	7.2	-2.4
-1.3	-7.3	-4.6	-0.18	0.38	-0.51	1.8	-6.5	-1.2	-1.9	2.2	0.16	7.3	8.3	0.87	3.1	-4.9	-9	-1.4	5.6	-0.14	1.5	-3.8	5.7	-5.8	-2.1	-5	-2.4	-3	-4	-5.4	-4.8	5.3	-3.8	-3	-2.3	0.09	0.84	0.49	1	-1.1	-0.05	1.9	-8	1.7	-2	2	1.6	6.6	-0.41
-2	2.5	-3.8	4.3	-3.1	3.7	0.99	-2.3	-4.5	-1.6	-0.18	1.7	-12	3.1	-5.5	-2.3	-4.9	-4.2	-7.4	2.4	-7.2	-3.7	-2.2	-6.1	-3	0.23	-2.3	-2.4	0.57	1.7	-8.1	-2.2	-0.4	-4.4	-5.7	2	-4.4	-1.9	-1.8	1.7	-0.2	0.78	1.6	0.7	4.5	1.1	0.32	-1.7	3.9	0.05
7.1	2.5	-3.6	4.9	-5.3	6.4	0.56	-0.75	-2.6	1.3	2.7	1.8	-0.13	-11	-0.54	4.3	3	7	-11	-4.8	2	4.5	0.59	-12	-2.5	7.9	-5.3	6.8	1.1	1.7	-0.54	4.5	-3.3	-3.3	-6.7	-0.16	-2.4	1.9	-1.3	5.9	-6	4.1	2.4	2.5	8.8	5.2	0.27	2.6	2.1	-3.4
-5.1	12	-5	2.8	-1.4	0.84	-5.3	3.4	-4.5	2.2	1.7	2	5.4	-3	-2.7	8.9	-1.2	5.1	-5.6	0.02	-3.2	0.65	-3.1	1.7	-2.4	2.4	-2.6	-1.2	-4.4	3.1	-8.4	0.75	1.7	5	-3	3.2	-4.2	-3.4	-0.7	-0.88	-4.5	2	-7.4	1	-4.2	4.1	-0.21	0.71	1.6	0.02
-7.3	0.6	-3.4	3.5	2.1	0.95	-8	-2.1	-6	-0.08	-0.73	0.1	-4.6	-2.5	-8.4	0.73	-2.3	6.8	-5.6	3	-2.6	0.71	-7.1	2.5	-3.4	-0.69	-3.5	0.54	-5.8	-0.52	2.4	-2.2	-6	6.3	-3.1	-1.8	-0.21	0.01	2.6	-4.1	-3.9	0.32	-8.5	3.4	-7.7	8.8	-0.85	2.9	3	-2.5
-1.1	6.6	-0.61	5.5	-8.2	2.2	-4.5	-2.3	-4	0.1	-5.2	2.8	-2.6	-15	-4.1	-8.1	-11	-3.1	-9.3	-2.3	-0.48	-1.1	-4.2	4.2	-10	-1.1	0.72	-1.6	4.1	1.7	3.4	4.9	-4.3	2.1	4.8	8.7	-0.66	5.6	6.7	2.4	1	3.9	-7.1	3.4	-2.6	8.8	-1.6	-2.4	-1.5	-2.4
-1.1	0.29	-3.8	1.1	-2.7	0.27	1.3	-0.98	-4	-1.5	-1.1	2.7	3.2	0.01	-10	-9.1	-11	-6.2	-3.2	-3.6	-9.2	-3.4	-2.5	1.9	-2.7	8.4	-2.9	5.2	-1.9	2.6	0.92	4.9	-4	5.1	-0.2	-0.66	-3.2	8.4	-4.5	0.49	2	2.2	-0.71	4.4	-2.8	3.8	1.9	-1.5	-9.5	-3.1
-4.7	-7.2	0	-3.9	-0.09	4.7	-7.1	4.2	-5.3	1.4	1.6	1.3	-13	-7.5	-7.8	-2.5	2.3	-11	-12	1.8	-2.5	1.2	-9.1	0.86	-4	6.5	-3.2	10	0.85	1.4	-2.9	1.1	-5	-0.72	-7.3	2.1	-0.27	5.6	-5.2	-1.4	-4.6	-5.1	-7.1	1.5	-5	-0.45	-3.7	-2.8	-5	0.17
-1.5	-0.47	-3.9	-0.25	-7.7	-1.9	-4.3	2.8	-4	-4	-0.59	2.1	-4.4	6.7	-4.1	0.17	-2.8	0.93	-17	0.94	0.88	6.3	-17	3.2	-7.9	-6.3	-1.1	5.6	-2.6	12	-11	0.43	-6.6	3.1	-7.6	2.5	-1.9	-3.7	-3.4	3.5	-2.9	-6.4	-3.4	-4.8	-7.6	-4.9	-5.4	1	-7	0.1
-2	-3.3	-2.5	-2.2	-4	-4.6	-3.7	-5.2	0.05	-3.9	4.2	-4	5.1	-4.6	4.6	-6.2	2.8	3.1	-1.8	-10	2.5	-1.1	-6	2.5	-5	-7.3	1.2	3.2	-8.2	4	-5.4	-4.4	-3.1	2.3	-6.7	-0.35	-9.7	-0.83	2.9	-0.03	-0.69	-0.2	-3.7	-3.3	-9.7	-0.44	-11	2.4	-9	0.64
2.2	0.09	-0.88	0.76	-4.5	-6.7	-0.83	-3.5	-1.7	-1.2	-2	-8.9	-12	-15	4.2	-4.6	-4.5	-0.09	-2.3	-3.4	-7.5	2.1	2.7	-5.5	-5.8	-4.7	-4.9	0.17	-11	2.5	-11	-0.13	-8.8	-8	-1.9	-1.7	-7.1	-6.5	-6.6	-2.5	0.96	-2.8	-2.7	-0.72	-5.8	-4.6	-9.7	1.1	-8.8	-3
3.8	-6.8	1.6	1.1	-2.9	-0.13	-2.3	-1.1	-1.7	0.52	-4.1	-1.5	-1.7	-5.2	-1.6	-4.9	9.6	-8.2	-8.4	-1.6	-5.1	-2.7	-1.3	-1.5	-8.6	4.5	-3.8	-5.4	-5.1	-4	-8.5	1.1	-6.7	-9.3	-5.9	-4.4	-10	-5.2	-1.5	-0.9	-7.9	-2.9	-6.8	1.2	-4.6	-8.8	-7.5	1.9	-7.8	-0.75
-3.3	0.9	-2.6	4.1	-1.6	-0.34	0.52	1.7	-0.08	0.93	-5.7	6.1	0.82	4.1	-1.6	9.3	1.3	5.8	5.5	8.7	-0.22	3	0.24	-11	1.2	7.5	2.3	-0.87	3.5	-2.3	1.3	-1.5	-5.2	-2.6	-4.4	-1.7	-4.5	-1	-4.1	-8.4	-0.4	-4.3	-3.6	3.5	-6	0.85	-2.5	1	-8.8	0.89
-0.44	0.83	-0.45	-3.5	-0.66	-6.1	-1.4	-3.3	-2.4	2.5	-4.3	-0.83	-14	-1.2	-6.4	-0.56	2.3	-5.8	-2.9	-1.9	-0.8	1.2	-6.4	-2.6	0.34	-5.9	1.1	1.9	1.3	1.3	4.8	0.49	-1.9	1.5	-0.55	-1.6	3.9	5	-3	2.6	1.9	-4.6	-2.2	-3.3	-0.17	-2	4.3	-3.9	1	-2.4
2.2	3.1	3.3	2.2	-2	0.48	5.8	4.5	2.6	6	1.4	1.2	-11	0.89	-3	-3.6	2.5	-1.3	3.2	2.8	-3.7	-3.7	-7.8	-2.4	3.6	-0.41	-4.7	6.7	2.3	6.8	-6.3	4.4	3.2	-2.6	-0.32	11	-0.22	0.19	1.4	1.8	2.4	2.7	2.1	3.6	0.96	-3.3	2.4	-2	-0.11	-10
2.2	7.3	0.58	5.5	0.54	8.1	-3.4	-4.2	4.4	3.2	4.7	9.6	-4.1	4.5	1.1	-1.1	0.12	1.9	2.3	-0.47	2.5	-0.24	1.2	-5.7	9.4	-2.5	-1.4	-0.63	5.5	6.3	4.4	0.44	9	5.8	2.4	5.6	6.6	1.9	2.8	-3.6	3.2	-4.1	8	1.4	8.4	-11	5.3	-0.16	3.5	5.8
-13	5.7	-0.33	2.3	6.8	9.7	-5	-9.2	-0.26	-4.9	2.6	-0.09	3.2	4.1	14	3	-1.3	5.2	10	2.2	8.2	-2.5	8.4	-1.6	4.6	-6.8	4.5	-7.7	8.8	-6.4	5.8	-6.7	-0.68	-3.8	9	-2.4	5.4	-2.4	5.3	-2.1	2.7	-3.8	4.4	-3.3	-0.9	-3.1	5.7	-2.6	7.3	0.39
-6.3	-5.5	-1.1	2.1	-1.5	-1.5	-5	-7.5	-3.8	-6.8	1.2	-0.04	-1.8	11	1.8	-2.2	3.1	14	8.3	6	-5.4	8.5	11	-3.6	-2.5	-4.5	4.1	-5.4	-0.47	-3.4	2	0.43	2.2	1.7	7.8	-11	4.4	-4.4	15	-0.59	7.3	-4.8	-3.6	2.1	-11	8.5	-5.6	-3.2	-3.6	-6.4
-7	-2.5	-5.1	-1.7	0.57	-3.2	-5.2	-5.5	-4	-5.7	-0.27	1.7	10	3.1	3.7	7.8	8.4	4	-1.6	-5.9	-1.9	4.2	10	-14	2.8	2.9	3.7	-1.3	1.4	3.3	0.27	-0.89	-0.58	3.8	0.17	-1.9	4.1	-4	-4.1	-1.7	5.2	-0.59	-0.19	-0.43	-5	7.2	0.49	4.4	-0.46	5.6
3.7	-7.4	1.8	-1.8	4.7	0.56	1.6	-4.3	1.2	-0.37	-0.3	1.2	-1.3	-0.52	3.6	8	2.3	-4.2	4.4	0.12	-4.8	4.3	8.1	-10	5.2	6.9	-1.9	-10	2	-5.1	-1.1	-4.4	-1.9	-5.9	-6	-5.5	-3.6	-2.9	-5.7	-6.5	1.4	-1.9	1.1	1.5	-3.2	7.4	-0.42	8.8	-2	5.5
0.69	-2.2	-0.25	1.4	0.67	-0.61	0.33	-4.1	2.1	0.62	-0.97	5.4	0.64	-3.2	7.1	2	-7	-1.1	9	-1.2	-0.05	1.6	6.2	2.5	4.6	7.2	-1.3	-4.1	1.5	-4.7	1.4	-5.1	6	-4	-0.27	0.94	-0.37	-0.42	3	2.5	1.3	2.6	-0.09	6.6	0.31	9.3	-2.6	4.9	-5.7	6.1
5.5	4.3	-0.09	-6.3	1.5	3.3	-0.89	8.9	1.2	4.8	-0.2	-2.8	4.3	-9.3	1.5	-4.2	-2.5	11	0.24	-4.3	-7.2	10	4.8	-0.48	-4.4	7.7	-1.4	7.1	-3	5.4	-2.8	3.8	-1.3	10	-1.8	10	-0.46	16	-3.6	8.6	4.6	13	0.32	8.9	-5.2	4.7	-4.6	13	4.8	8.9
-4	-1.9	-0.27	-1.5	2.4	3.7	1.1	5.4	-4.4	0.33	-4.4	-3.3	3.2	5.2	1.5	3.3	5	7.1	-5	-5.3	-1.1	1.6	1.4	-7	-1.5	7.7	-5.7	-0.64	-0.35	5.7	-5.9	1.9	4.2	7.7	-7	8.7	0.68	8.4	-4.4	-2.4	-0.13	5.8	1.6	0.77	0.24	5.6	-9.4	5.2	-2.6	0.85
[truncated: 952 more columns]
