# Supplementary material for: Dyslexia on a continuum: A complex network approach
Source: PLoS One. 2018 Dec 17;13(12):e0208923. doi: 10.1371/journal.pone.0208923 (PMC6296514; doi:10.1371/journal.pone.0208923)
Supplement: S1 File — Detailed information about the archive contents is provided in the included README.txt file. (TGZ) [file pone.0208923.s001.tgz › FS_671_AA_run_1.csv]

-1.5	-0.24	1.7	1.1	-4	0.9	-3.6	-6.5	0.98	3.4	-0.32	7	0.13	-1.9	-1.3	7.5	-10	-8.2	-17	-0.04	-4.8	-7.8	-10	2.1	0.53	3.8	-3	13	-5.7	6.3	-3.2	9	-5.1	7.2	-0.6	-2.7	-5.9	4.5	-9	-4.7	-4.4	-5	-13	0.64	-0.8	-8.8	-1.7	8.5	-1.4	2.5
-0.83	0.17	2.9	-1.8	-3.6	-8.8	-4.8	-5.8	-5.7	7.8	-0.77	2	-4.4	-3.7	-4	0.01	-6.6	1.1	-13	1.6	-10	2.3	-1.4	3.7	6.5	9	-2.1	9.3	-2.3	8.5	2.4	5.9	-6.2	8.7	-1.6	7.3	-2.7	11	-5.6	2	-4.7	-4.9	-3.5	8.3	1.6	0.47	6.4	5.5	6.4	4.4
-0.86	0.33	6.2	0.82	1.8	-0.43	0.32	-1.5	2.8	1.9	-0.21	11	3.1	2.4	-0.22	-4.4	-14	7.9	-9.2	-0.11	-5.2	2	-7.7	1.9	1	10	-4.4	4.2	5.5	-4.7	1.3	3.3	-1.1	0.99	11	-0.47	1.8	0.88	4.1	-0.13	4.7	-0.87	-6.7	-1.9	7.2	-7	2.2	3.2	1.3	1.2
0.03	-0.17	7.2	-11	3	-12	2	-11	3.4	-7.2	6.1	-9.5	2.1	-11	-2.3	-9.3	-2.2	1.8	-0.18	-5.5	-1.3	-1.9	-1.3	-4.6	2.1	-1.4	-11	-2.3	0.67	-2.1	-4.3	4.4	3.1	2.5	2.1	-2.9	-2.4	-6.2	6.5	-12	4.2	-1.8	-7.7	-2.8	2.9	-3.8	-1.5	-1.4	0.17	4.7
0.28	-0.46	3.8	-13	4.5	-6.3	2.2	-9.4	7.6	-1.1	3.6	-4.5	5.6	-4.5	-2.1	-1.9	3.3	-7.9	-1.7	3.1	3.7	-1.4	-3.8	-3.3	-3.4	1.1	-0.04	2	-1.3	3.3	0.82	-0.31	11	-2.1	-2.4	0.67	2.6	-4.8	1.2	-8.1	5.1	-4.8	-1.9	-1	-2.4	-2.2	4.3	-4	-1.1	0.25
-0.16	-0.24	1.7	-13	0.54	-9.7	-2.5	-3	5.5	1.6	0.18	-5.5	2.6	-9	-3.3	-5.4	0.33	-6.2	-0.38	-6.2	-1.8	-5.7	-1.2	-0.33	1.2	-0.82	2.8	-3.4	-1.2	-5.6	8.4	0.16	3.1	-4	2.2	-5	-5.2	-5.5	3.5	-7.1	0.03	-10	7	-4.4	-1.9	-4.8	8.6	-9.5	6.7	6.2
-0.09	-0.19	-6	-12	-2.9	-9.4	-0.4	-1.2	1.2	8.9	-2.3	-5.6	1.5	-5.3	-0.22	-4.3	-5.1	0.48	-0.01	-4.2	-1.3	3.1	0.71	-0.88	-7.4	15	-2.9	-1.8	-3.9	6.6	-3.7	0.94	-12	4.3	-1	-0.33	-3.1	-5.1	-9.4	-4.4	2.9	-7	3.6	0.38	5.1	-2.1	3	-5	4.4	11
-0.8	-0.47	-4.6	-0.12	-13	-4.7	-11	-3.9	2.1	9.7	-5	4.8	-5.5	2.9	0.91	3	-13	-3.3	-8.8	3.3	-6.7	-4.5	4	-1.3	-4.3	14	-0.21	0.55	-5.2	1.2	-2.5	-2.5	-13	10	-11	4.7	2.9	-2.2	-5.8	-2.5	5	2.7	-2.8	-0.92	5.6	1.2	-1.7	2	-3.4	13
-0.99	-0.47	2.6	5.1	-1.5	-2.1	-4.5	-0.29	2.3	5.3	-8.1	4.6	-2.5	-0.53	-1.4	-1.4	-11	-3.5	-5.6	2.5	-7.1	-2.8	1.3	0.5	-2.4	10	-1.4	3.1	-8.6	-0.93	3.4	0.82	-5.1	-2.9	-6.4	10	2.7	-0.9	-0.11	-0.02	-1.2	6	-5.5	0.92	-3.6	5.5	1.2	2.4	-8	-0.81
-0.31	-0.14	-5.7	0.68	-6.6	-0.55	-5.9	0.67	-3.5	3.6	-7.4	5.9	-5.2	1.9	-4	1.1	-16	-8.6	-1.7	-4.9	-8.5	7.5	-0.73	2.7	-1.1	-0.06	-4	1.9	-13	4.1	0.28	2.7	-9.9	1.1	-6.2	1.7	-12	-0.58	-4.2	-0.68	-1.5	5.1	-6.3	-1.9	-8.1	-0.55	-11	3.2	-14	6.8
0.25	-0.42	2.5	7.4	-5.4	-0.39	4.2	0.23	-0.32	0.2	-0.31	-0.83	0.23	-0.55	7	-1.4	4.8	2.5	11	4	-4.7	-4.2	1.7	-3.4	2.9	6	6.3	1.3	-8.3	-0.36	0.3	-2.8	-9.1	-4.4	7.7	-2.5	-5.5	0.39	-4.3	-1.5	-0.22	7.2	5.8	-3.6	-4.8	3	0.15	3.7	-1.6	4.1
-0.34	-0.22	0.47	14	0.76	2.9	-0.96	4.9	-2.7	3.8	-4.3	2.8	2.4	4.5	1.9	1.6	1.2	-2.6	3.4	2.7	-2.4	-6.5	-1.4	-3.7	-0.11	4.3	5.5	4	-1.1	10	6.6	1.9	-7.1	5.5	-6.9	5.9	1.7	3.2	-3.7	5.2	-3	-0.08	4.2	3.2	-0.79	3.1	-2.3	10	6.5	4.3
-0.01	-0.26	1.2	11	-4	0.27	-1.5	10	-0.59	6.5	-1.2	8.1	3.5	8.2	0.04	11	-1.2	6	1.2	-3	2.7	-10	-4.8	-2.9	-1.7	17	-3.3	-2.9	-6.1	9.7	1.5	1.8	3.6	12	-7.5	10	-8.1	5	-3.6	2.8	-3.6	-9	-1.4	-0.63	0.04	-5.2	-2.2	5.2	4.7	15
-0.24	-0.25	-1.3	5.5	-6	0.61	-7.4	4	5.3	-1.1	-4.1	8.3	-6.9	3	-8.4	6.7	-1.6	1.8	3.8	2.1	3.7	4.6	-2.3	3.9	0.58	9.9	5.2	2.8	-0.99	16	5.4	5.8	4	15	-3	13	2.6	11	9.8	3.5	-1.8	-3.2	11	-4.5	-4.4	-2.1	-0.03	7.5	5.1	10
0.65	-0.08	0.15	0.66	1.4	-4.5	-4.9	-5.4	6.7	-5.1	0.25	-2.6	-4.6	-5	3.7	-1.8	4.3	0.62	6.2	-1.5	11	0.76	3.2	-1.8	-0.75	7.6	11	-4.2	1.5	11	6	4.3	2	0.7	0.21	2.9	6.5	1.2	0.42	-0.81	9.8	-2.1	7.3	0.62	5.2	1.1	4	4.3	-2.6	-2.1
1.2	0.03	15	-2	10	-1.1	8.1	3.6	6.6	-2.4	10	-0.93	6.6	-4.6	16	4.2	13	9.4	11	2.9	19	3.1	15	-5.2	-1.3	4.9	12	-0.32	-1	1.2	6.9	-7.7	9.6	-0.74	5.8	2.5	5	0.49	1.5	-0.92	14	-6.3	8.7	-2.6	12	-1.9	11	0.63	1.9	4.7
0.83	0.2	11	-1.7	8.1	-2.4	6.2	-4.7	7.7	1.8	3.5	-0.42	14	-2.2	6.6	3.1	6	-0	1.5	-2.2	7.8	0.88	0.98	7.2	-0.15	-0.43	0.22	5.7	-4.6	-1.4	6.7	-5.5	-4.1	1.5	3.1	2.9	6.1	-0.19	0.09	-2.2	5.5	-1.2	-1.1	2.6	9.4	3.4	1.4	4.2	-1.4	0.52
0.37	0.26	2.4	-0.13	4.5	0.9	2	1	4	7.6	-5	2.7	6.2	1.4	-5.6	1.5	2.3	2	0.75	-0.17	-16	-0.4	-3.7	0.49	15	2.4	-2.5	2.5	1.1	-5.5	5.9	4.8	1.8	-5.9	16	-5.2	5.3	1.6	7.9	-9.9	-2	-1.5	1.4	0.75	9.4	-4.8	-4.8	0.31	-2.4	0.65
-0.15	0.35	-5.7	4.3	-1.4	0.62	-6.1	5	-8.5	6.8	-7.5	9.5	-7.4	8.4	-4.4	10	-2.8	-0.22	-0.43	8	-1.8	4.9	-2.7	-1.1	3.2	1.8	-4	-1.5	-3	-2.4	-1.7	3.2	-7.2	-0.78	4.2	5	-5.5	5.3	2.5	-0.35	4.1	-1.9	-15	-7.8	6.7	4.7	0.71	-1.2	-5.4	2.3
-1	-0.11	-16	-5.2	-9.2	-3.8	-13	-2	-6.3	4.7	-11	3.4	-13	-0.94	-12	0.88	-22	-3	-15	-0.03	-10	-0.47	-8.7	-2.9	-8	-0.78	-1.9	-8	-15	-1.1	-4.3	-2.7	-13	0.52	-11	-1.5	-3.6	-2.3	-9.9	-4.7	-2.5	-2.1	-9.1	2	-8	-2.5	-4.9	-2.5	-13	-8.6
-1.5	0.36	-16	-5.9	-9.2	-4.2	-2	-5.4	-7.1	-8	-7.5	-8.4	-8.9	-6.8	-14	-5.8	-15	0.53	-14	-0.51	-5.9	1.9	-14	1.9	-5.5	-4.7	-4.8	-1.3	-12	-12	-5.6	3.3	-14	-5.3	-6.7	-0.32	-1.3	0.08	-13	7.7	-18	10	-3.6	3.8	-16	4.3	-8.1	-0.03	-8.3	-11
-0.98	-0.23	-10	3.4	-0.03	5.2	2.3	1.8	-6.9	-8	-3.8	-5.9	-10	2.2	-5.4	-9.2	-7.6	-2.7	-4	-1.2	-0.44	3.9	-1.2	-3.4	-11	-4.9	-4.3	-2.6	-5.7	-11	-4	3.4	-4.2	-9.9	-10	-3.4	-2.3	1.4	-9.4	-2.5	-2.4	11	-5.2	3.6	-3.7	3.5	-5.1	-0.53	-6	-4.7
-0.45	-0.25	-2.7	13	3.3	14	5.7	-0.28	5.6	-2.6	4.8	-3.4	2.1	4.6	2	2.5	-7.9	-2	4.3	0.18	-0.88	5	6	-3.6	-2.2	2.3	-4.4	-4.2	-2.5	3.9	-2	0.04	-7.8	-9	-5.6	1.8	-1.4	-3.5	-5.1	-2.4	-5.2	6.4	-5.4	-1.4	-4.4	8.4	-6.4	-1.5	0.02	-3
-0.39	-0.12	-0.56	-0.16	-2.5	7.1	-0.08	-5.6	5.7	-0.26	7.3	-6.8	2.1	-0.2	1.9	0.17	4.6	-1.4	-2	-8.4	13	-2.9	-2.1	2.6	-1.9	-8.5	-1.5	-1.3	6.2	1.1	-5.5	-2.4	4.8	-7.5	6.5	0.68	-1.7	0.03	-3	-2.6	0.16	3	-1.2	-1.8	1.3	3.5	-0.19	-4.2	-2.1	-13
0.39	-0.04	0.82	-1.3	-1	2.9	-3.5	-4.2	0.35	-5.1	-0.38	-5.1	-0.3	1.3	3.9	-1.6	2.9	8.6	4.7	0.82	-1.8	4.8	4.2	-0.39	-4.1	-11	-0.02	-4.6	3.7	-2.6	7.5	-2.9	11	-7.3	-3	-2.1	-1.5	-1.1	1.2	4.4	-3.2	8.6	-1.2	-4	2.8	8.1	-0.25	-2.8	5.4	-7.8
0.45	0.88	-2.6	5.5	2.8	16	-7.2	9.3	3.1	-3.9	-0.49	-5.2	-1.5	4.5	10	3.6	3.1	3.4	4.6	-0.18	-6.8	3.3	-2.4	1.2	6.1	-0.71	3.6	-2.9	14	-5.1	5.4	0.56	13	-8.5	9.8	1	9.4	2.8	6.3	11	3.7	6.8	6.5	2.3	-0.58	5.7	6.1	-4.5	9	-11
0.76	-0.08	0.89	4.4	4.3	13	-4.7	3.7	-1.9	-5.9	1	-9.1	-6	4.8	7.2	-4.5	9.3	-0.41	0.71	-4.8	-0.18	-4.6	-0.14	-3	9.8	-8.6	7.3	0.27	8.8	-4	0.33	-3.6	9.8	-1.7	3.2	-6.7	12	5.7	-2	4.2	13	3.4	-0.36	-0.42	1.7	7.2	7.9	1.1	4.8	-11
0.48	0.02	-1.9	-2.4	3	2.2	-4.4	-3	-6.8	-3.8	-4.2	-4	-6.9	-1.1	5.5	-5.6	3.4	-2.1	-3.5	1.1	-4.2	9.4	-7.8	2.2	4.6	-7.2	6.7	-1.1	13	-13	1.3	-6.1	4.4	-9.3	3.2	-5.8	0.49	2.9	14	-0.15	4.7	4.5	11	-6.9	5.2	3.1	4.1	-6.6	12	1.1
0.28	0.57	0.75	-2.6	5.4	2.6	-5.1	-0.56	-3.3	-4.1	5.3	-5.9	0.39	-6	-2.4	-2.1	14	1.8	2.9	-0.47	-6.1	5	-2	-2.2	6.2	-13	-8.6	-3.2	7.1	-14	1.8	-0.75	-2.3	-9.9	1.2	-5.8	3.1	-1.7	2.9	-0.57	1.3	-2.6	-0.73	0.77	9	-2.1	-1.6	-7.8	-1.5	-7.6
0.49	-0.15	6.7	1.9	4.3	-1.5	1	5.2	-0.26	-7.7	0.13	-6.1	5.7	-0.51	-0.72	-10	13	-3.4	10	-4.5	2.8	-2.6	-0.4	-2.1	5	-9.2	-1.7	-8	5.8	-9.3	-2.9	1.7	4.8	-8.6	13	-11	-1.6	-9.9	7.2	-0.81	3.7	-4.3	8.3	-3.9	5.4	-2.9	1.3	-6.3	0.88	-8.1
0.23	0.04	4.1	3.4	6.2	6.1	0.22	4.8	-2.4	-9.1	-1.6	-9.1	-1.6	0.09	-4.4	-9.9	-3.2	5.6	-3.4	4.6	4.3	-3.8	-3.7	0.63	-1.4	-18	-7.4	4	0.45	-12	0.53	-1.5	5.4	-5	1	-11	-5.1	0.2	-1.5	-0.47	2.1	-2.1	5	4.2	1.1	-2.2	-5.8	4.3	-6.8	-2.5
0.69	0.18	1.3	11	4.3	3.1	-1.1	6.4	-1.7	-4.4	-3.3	9.8	-2.9	4.1	-3.3	-2	2.3	5.6	4.5	0.37	-1.4	-11	0.59	6.8	2.5	2.8	-5	-1.5	-1.7	-0.51	5.7	-6.4	6.9	-0.13	-4.1	7.5	-4.4	0.29	6.7	7.2	-3	-5.2	-2.3	-1.3	-0.76	-0.84	-4.7	-2.2	9.7	-4
0.59	0.36	4.2	9.4	7.5	1.6	0.41	9.1	-4.7	-5.9	2.2	9.1	0.85	5.5	-2	6.2	12	1.9	5.5	3.6	1.1	8.6	-1.2	4.6	2.2	1.2	8	2.3	6.5	3.1	1.6	-4.7	18	9.4	5.1	6.5	0.42	-2.8	16	-2.5	0.47	-5.4	9	0.3	8.5	-6.2	4.4	3.1	2.6	-4.2
0.15	0.02	11	-8	1.8	-5.1	6.4	-2.1	-6.1	-2.5	1.8	2	7.8	-2.3	-1.2	5.1	-2.6	-0.05	-3	6.8	-2.3	-0.33	4.4	0.36	-0.81	-6	-1.2	-6.4	1.9	0.93	-1.7	-5.5	4.4	3.9	-1.9	-3.5	-7.4	-0.83	-1.9	-7.6	-2.2	-6.3	-2.4	-4.9	-4	-6.5	-5.6	-6.9	-1.5	0.56
0.07	0.04	3.2	-3.9	1.9	-7.3	5.4	-5.9	6.4	-3.5	2.9	-0.95	17	-5.1	2	5.1	7.3	2.6	3	1.2	1.1	-10	5.7	-1.8	6.8	-2.9	2.7	-5.1	3.3	3.1	-0.6	-4.5	1	5	3.5	0.51	-0.6	-2.7	-1.1	-0.67	-11	-7	-2.7	0.27	-2.4	-7.4	-3.3	-4.5	1.6	0.41
0.03	0.29	-6.8	-1.9	4.3	-4.3	-0.45	-2.6	-3.6	0.09	-2.6	3.6	-4	-2.6	8.7	5.3	1.9	12	0.18	4.5	2.8	-1.4	-0.15	9.8	7.2	-6.8	-1.2	-1.6	6.4	4	3.4	-3.3	2.5	3.8	5	3	-0.77	-2.7	0.77	3.4	-4.7	-0.95	5.7	2.3	-3.3	-3.3	-1.4	-4.8	-2.6	3.6
0.39	0.41	-5.3	-2.8	0.81	-5.8	-5.3	-5.5	-8.3	3	-0.55	4.7	-6.6	-1.2	8.7	4.5	4	1.2	4	4	5.2	2.5	6.1	0.94	1.3	2.7	1.1	2	6.5	1.9	-4.7	-1.6	5.4	1.9	0.93	0.64	1.2	-2.6	-4.6	6.3	-0.76	2.1	8.5	4.1	-2.5	4.5	-5	-3.2	5	2
0.4	0.73	-5.3	0.78	-4.2	-0.69	0.25	3.4	-8.6	3.2	6.6	1.2	-2.1	4	3.7	3.8	0.43	-2.5	-3.2	-1.2	-1.8	8.2	4.9	0.24	-2.2	5.9	-0.01	5.4	2.1	0	-6.7	2.4	3.7	6	-0.69	0.56	1.5	5	-3.9	4.8	-7	2.9	3.5	10	-1.9	3.3	-3.5	4.3	2.7	4.2
0.94	0.16	-2.3	-5.9	-2.8	-1.4	1	0.28	-7.1	1.8	-3.1	-2.5	-4.2	-0.13	-0.4	-7.1	6	-2.6	0.81	-1.1	5.8	10	9.2	-1.7	-2.1	-3.6	0.21	5	-1.8	-5.8	-2.9	-0.27	8.2	1.2	-3.9	-2.7	-2.4	1.3	-6.2	2.6	-13	2.8	-2	5.6	-1.2	-2.9	-0.55	-3.9	-0.32	-0.52
1	-0.05	7.6	-5.4	11	-7.2	4.2	1.6	-1.4	0.97	3.5	-1.4	1.1	-5	7	1.5	11	-6.1	6.7	-2.8	0.79	0.82	4.9	2.2	5.5	-11	8	1.8	8.6	1.6	1.2	-4.4	9.2	-0.34	3.2	-3.6	3.3	2	2.9	1.1	-0.49	-7.6	14	5.2	-0.15	-5.6	4.9	-1.8	3	-0.73
0.69	0.48	2.7	4.7	5.8	3	0.45	9.6	-7.8	4.4	-0.02	7.9	-3.4	9.4	4.1	8.2	0.08	7.7	4.2	10	14	-4.4	7.8	1.3	8.7	-4.3	3.9	-0.39	3.4	4.1	5.8	-0.2	-4	-1.8	-1.2	-0.65	-1.5	-7	-1.3	-0.76	6.6	0.38	0.7	2.9	-0.36	-1.2	-0.47	-4.8	10	2.8
0.25	0.18	1.2	8.4	1.1	10	-5.2	8.5	-7.7	-4.5	-4	4	-6	5.1	0.13	3.2	8.1	2.9	-3.8	4.5	-7	-3.3	1.3	2.4	1.7	2.4	-1.3	2.4	3.4	-0.98	-2.4	0.39	0.73	-4.5	-0.25	1.9	-6.5	-3	2.8	3.1	-5.8	-0.41	-9.5	8.2	-5.6	-3.3	-2.7	-3.5	-4.8	4.5
-0.49	0.26	-1.1	1.6	2.3	13	2	9.2	-4.9	3.1	0.92	4.1	0.98	5.2	2.6	-7.6	-2	3.5	2.1	7.8	7.8	-6.3	-2.7	-13	-1.5	-6.5	0.98	5.2	7.1	-6.5	1.4	-0.83	1.8	-2.3	0.2	-1.4	3.9	-4	-5.2	-3.6	2.1	-0.97	-1.6	8.2	-3.7	-5.9	3.1	4.8	-2.2	-2.8
0.06	0.2	-8.5	14	-0.83	14	-0.44	4.2	-2.5	4	-0.9	6.1	-0.24	3	1.4	-0.2	-10	16	-0.36	12	3.5	2.8	-0.91	8.2	-5	8.8	-2.1	6.4	-5.3	11	1.1	8.4	0.19	9.7	-4	12	-2.5	6.3	-0.84	5.4	-3.7	-5.7	4.8	4.8	-4.5	5	-0.61	1.7	-3.4	7
0.28	0.27	-3.4	22	5.1	3.6	5	6.4	-3.1	7.4	0.58	4.9	0.52	8.4	2	13	3.9	16	-0.15	5	13	1.9	5.2	9	-6.1	11	-0.38	10	-1.3	12	0.05	18	7.7	13	-5.6	13	-1.9	8	-8	12	-3.7	16	3.6	8.2	-1.4	9.8	3.7	4.4	0.73	9.2
0.62	-0.47	4.1	-0.79	0.6	-10	4.5	1.2	-3.3	8	-0.22	5.4	-1.6	11	1.3	0.87	4	-6.8	2	-1.9	8.5	-3.4	4.7	0.64	5.1	-6.9	4.1	10	2	-2.6	-5.5	3.4	13	-7.5	-1	0.19	8.3	8.7	-0.76	-4.2	3.7	-2.2	3.4	5.9	6.8	3.4	0.69	10	12	-17
0.86	-0.84	6.1	-2.7	6.7	-3.4	4.6	-7	-2.2	-4.6	2.8	-7.1	5.3	-5.5	3	-11	5.7	-6	2.5	-14	4.5	-12	5.3	-10	6.8	-14	-3	1.1	7.8	-8.8	0.31	-8.8	10	-5.5	7	-11	7.6	2	15	-11	2.9	-8.3	4.8	2.6	3.1	-2.4	2.7	2.2	13	-20
1.1	-1.4	2.1	-3.3	1.1	0.63	7.6	-6.6	-5.4	-10	2	-2.3	4.9	-6.8	9.6	-20	15	-15	6.4	-17	-2.2	-2.6	0.68	-22	4.5	-9.1	-5.8	-20	10	-13	-2.9	-3.8	8.6	-18	2.7	-13	-1.9	-14	-2	-9.2	-2.7	0.27	9.6	-22	-3.7	-6.6	-2.8	-9.1	4.3	-18
1	-0.9	13	-3.6	12	2.3	13	-2.5	5.9	-6.4	6.3	-8.1	14	-5.2	11	-12	16	-11	3.2	5.7	9.6	-0.78	3.6	-6.1	6.5	-2.5	14	-2.5	6	-13	5.6	-0.05	0.97	-13	6.4	-7	7.1	-7.3	5.8	5.1	8.7	9.2	7.8	-13	6.8	10	15	3.3	11	-6.9
0.73	-0.9	14	-0.23	7.8	9.2	15	0.75	7.9	-7	11	-5	13	-8.4	7.6	-1.4	12	-3.6	5.6	-8.1	9.5	4.4	5.5	1.8	5.3	2.2	11	-9.5	7	-10	1.2	-1.8	4.5	-9.6	11	-9.8	2.3	-12	3.2	2.8	9.2	5.8	8.8	-9.6	-3.2	-2.3	2.6	-1.7	15	1.2
-0.16	-0.11	6	0.21	1	14	8.5	-2.8	4.6	-2.2	6	-2.4	11	-2	4.8	1.4	2	2	5.2	-0.97	-5.8	9.2	-0.57	3.3	-1.4	0.68	0.46	-4	0.28	-2.4	-5.5	1.3	3.1	-6.4	-0.53	-1.5	-1.2	-2.2	0.38	3.3	-6.4	6.2	-7	-0.84	-8.2	2.8	-0.14	-1.7	7	-0.49
-0.25	-0.53	-2.3	2.2	-9.7	3.8	0.19	4.8	-5.8	7.4	-1.1	3.2	-0.68	9.2	-2	2.7	0.72	-11	2.1	4.5	-7.8	1.4	-4.2	0.61	-6.1	-0.12	-8.9	-11	-3.3	3.9	-0.23	-0.33	-7	4.2	-4.6	4.4	-4.7	8.8	-1.3	4.7	-6.3	5.5	-4.2	-0.67	-5.1	8.8	-1.9	-2.2	2.1	0.91
-0.25	0.43	-3	2.8	-8.8	5.3	-5.6	4.1	-11	-2.7	-2.9	-0.84	-7.4	3.7	2.3	5.1	-5.5	-2.4	-0.22	5.3	-11	1.2	-1.8	6.1	-6.3	1.6	-8.6	-6.3	-2.1	-0.33	-3.6	3.3	-7.8	-3.3	2.6	-0.53	-0.73	0.92	5.5	0.17	-7.1	6.6	-7.8	7.1	-6.6	1.6	-10	-3.2	-2.6	3.9
-0.05	0.8	-4.6	4.4	-5.7	10	-4.2	4.6	2.9	-3.3	-3	0.53	-1.5	7.9	-3.7	-0.89	-3	13	-2.2	-0.1	-5.5	10	0.25	3.1	-3.1	1.6	0.63	-2.1	-1.8	-1.6	0.09	-0.91	-9.1	-0.7	-2.6	-0.98	-3.7	0.28	0	1.9	-0.9	2.9	-1.2	0.14	-1.5	5.4	1.4	-0.28	-1.7	-1.8
0.18	0.28	0.84	-6.6	1.6	4.8	3.9	0.84	9.8	-5.8	0.93	0.15	-1.1	4.9	0.81	2.9	0.41	-0.1	6.6	1.5	6.6	5.7	8.3	-0.41	-2.6	0.29	2.1	-3.2	-1.6	-0.75	1.7	-4.3	-10	-5.2	5.1	-1.8	4.3	2.9	0.78	7.9	6.6	1.7	2.7	-7.6	2.3	4.1	0.91	2	-1.1	-4.1
0.6	-0.15	5.6	-3.4	6.6	5.2	13	-1.6	7.6	-5	8.2	-8.6	7.1	-6.1	1.7	6.6	1.6	-1.5	8.9	-1.4	-0.07	-6.7	-3.2	-0.14	-1	3.9	0.65	-2.2	12	2.8	-0.88	3	6	-4.4	7.2	-0.28	5	-1.2	12	5.1	8.9	8.8	2.3	-3.3	9.8	-0.82	2.3	0.65	3.7	6.2
0.38	0.15	6.2	-4.4	5.8	1.3	5.2	3.9	4	-3.9	-0.35	-5	8.3	-3	2.6	0.51	1.1	6.2	3.7	2.5	-7.2	-5.2	3.1	-4.6	2	-5.3	-5.6	2.1	-4.4	4.4	-9.5	7.6	-1.6	7.5	-3.1	-2.5	8.8	4.7	10	-0.06	-0.74	6.8	-3.4	1.5	-5.6	3.1	-0.55	2.8	-0.04	5.5
0.33	0.64	14	2.9	4.4	11	10	1.2	4.4	-1	-0.22	5.2	7.7	4.4	-4	8.3	5.1	4.5	2.9	9.8	-2.8	3.7	-10	2.6	-5.3	-0.03	-3.1	8	0.24	14	-2.9	2.5	-8.9	13	5.2	5.1	7.8	6.9	4.9	9.6	2.2	7.6	-3	4.9	2.8	3	0.21	10	-11	3.6
-0.33	0.56	-1.2	6.1	-4	4.8	1.2	4.9	2.3	3.5	4.6	5.2	4	7.4	-2.7	-1.2	-0.4	4.8	1.6	0.12	-1.1	9.7	-0.57	2	-3.3	-2.4	-7.2	-2.4	-2.4	5.1	-6.1	-0.09	-9.1	1.3	-6.6	-0.56	-5.2	0.29	-4.9	1.2	-11	2.2	-1.8	4.3	-5.6	1.5	1.1	2.9	-5.1	-6.7
-0.69	0.17	-18	3.1	-13	-1.6	-10	5.5	-0.7	4.6	-6.6	0.35	-11	3	-6.8	-1.1	-3.4	-10	3.7	5.4	-4.6	-2.7	2.5	-1.6	-1.6	-1.4	-3.3	1	-12	-0.05	-3.8	-5.1	-4.8	2.1	-11	1.5	-4	4.2	-7	1.8	-14	-6.3	-6.7	-4.7	-11	-5.7	-2.4	-1.3	-20	-0.99
-0.76	0.54	-17	0.09	-5.5	-5.7	-4.2	2	-5.6	-0.76	-0.48	0.18	-11	-1.5	-4.8	2.6	-0.36	-9	0.41	-5.1	7.3	-3.1	1.5	-7	-1.3	-6	-7.1	2.6	-4.2	-6.7	-5.1	-5.1	-1.7	-2.8	-0.05	-2.4	-2.1	-3.4	-6.4	-4.3	-0.46	-2.5	-6.4	2.7	-1.8	-6	-5	-6.3	-4.3	0.53
-0.68	0.38	-8.1	0.82	-4.1	2.2	-6.1	-2.5	-6	-4.2	-1.3	-6.1	-4.2	-6.9	-6.1	1.7	-7.3	-2.4	-1.2	-3.3	0.39	0.94	-2.9	2	-7.7	-8.7	-1.3	0.43	-3.3	-5.8	-4.4	1.1	-1.9	-6	-0.19	-8.6	-0.98	-5.1	-2.7	-2	-0.36	0.57	-9.8	-0.86	-3.9	-3.5	3	-4.5	-8.3	-1.6
-0.24	-0.52	-8.2	3	-2.4	-1.9	0.11	-1.1	-8.4	-7.1	-0.42	-1.6	-3	-2	-2.7	3.5	6.8	-8.5	5.4	-7.8	-0.04	-8	-2.1	6.2	-6.1	-6.6	-4.8	3.4	-6.1	4.5	-5.8	-4.4	-11	3.7	-4.1	-2.6	-1.1	-1	-2.9	6.5	-3.6	-5.8	0.72	4.6	-1.7	-0.92	-2.1	-0.71	-0.29	-2.6
-0.12	-0.43	-1.7	-4.9	-1.8	-12	-2.2	-1.8	-1.2	-4.2	-2.1	-1.8	-0.32	-4.2	0.06	-9.4	1.5	-1.2	-1.4	-9	-1.5	-5.1	4.2	6.3	-9.4	-6.9	-7	-0.65	-5	0.62	-4	-3.5	-5.2	4.7	-11	-6.6	-4.9	-1.8	-6.5	-4.6	2.2	-3.5	-2	7.9	-3.9	1.2	-2.9	-0.74	-2.2	5.1
-0.06	0.2	-3.5	-5.5	1.9	-10	4	-0.41	0.79	-2.2	4.3	-4.5	-1.5	-2.8	-5.5	-5	-6.7	-1	-0.94	-5.5	-3.4	-5.1	3.6	-6.4	-12	-0.31	-4.4	-6.4	-6.2	1.8	-4.2	-5.7	-0.14	2	-7.3	-6.4	-3.2	-1.9	-1.9	-1.5	-1.4	-3.3	-0.88	0.75	-0.55	-4	-1.5	3.5	-0.73	-0.9
0	-0.51	-6.3	-7	-7.9	-8.2	6.1	-5.3	3.4	3.6	2.6	0.75	-5.4	0.46	-4.1	1.8	5.1	1.1	-3.4	-1.2	6.6	-3.6	0.77	-8.6	-13	-7.9	-0.52	3.5	-5.9	2	-1.3	-1.8	-2.4	1.6	-5.9	1	-5.9	-3.2	3.4	4.2	-1.4	3.5	0.76	2.8	-6.5	-0.33	-7.9	4.5	-4.3	3.5
-0.23	0.52	-8.1	-0.74	-3	-0.3	0.09	3.7	2.9	13	2.9	6.6	2	5.8	-7.5	1.8	-8.6	1.9	-6.6	6.6	-7.3	12	-0.47	6.5	1.8	0.24	6	6.4	5	0.27	0.82	7.6	0.84	-3.5	-6.1	-0.85	5.1	-3	-9.6	3.1	-3.9	5.4	-0.38	4.7	1	-3.4	4.7	1.5	-6.3	11
-0.44	0.67	5.9	1.2	0.4	-3.5	1.4	-1.8	0.06	6.6	1.7	4.7	2.8	-0.45	-5.6	2	-13	12	-11	6.5	-10	9.1	-0.2	5.2	-3	4.7	0.08	-4.5	3.6	1.9	-7.5	-2	7.5	-3.3	-6.9	3.2	2.7	1.6	-7.9	5.3	-6.6	-5.3	-1.3	-1.3	-5.3	-2.6	2.7	-3.6	-18	1.7
-0.67	-0.08	4	-5.3	-5	-2.6	-1.3	-3.2	-5	0.95	-0.25	-1	-2.8	-5.2	-4.2	3.7	-3.2	-1.7	-5.9	1.7	-7	2	-6.7	-1.4	-0.78	-4.8	3.4	-1.2	-0.02	-6.6	-3.2	-5.9	-0.26	-6.6	4.5	1.4	-1.4	0.79	-5.9	2.8	-7.6	-4.2	-1.6	-3.8	-10	-1.6	-1	-2.4	-14	-2.6
-0.52	0.35	-6	-0.61	-13	-6.2	-7.1	1.8	-1.1	-3.5	-5.9	3	-4.9	-0.51	-7.4	5.7	-9.4	-9.1	-4.6	0.29	-5.3	-5.6	-1.8	-1.2	-3.4	-4.7	-10	-0.85	-1.6	-4.7	-6	-9.3	-6	2.5	-2.6	-3.3	-4.8	4.8	2.5	-3.5	-14	-7.8	-4.2	-7	-6.3	-1.8	-6	-1.5	-11	-4.8
0.11	-0.02	-7.3	-4.9	-7	-10	0.04	1.2	-4.7	-4.2	-1.3	-0.24	-5	-2.8	-8.8	-2.6	-5.3	1.2	3.2	-0.17	-2.3	3.5	-0.19	9.6	-1.1	-5.7	-1.7	-1.3	-0.83	-3.8	-2.3	-1.7	-6	-3.8	-3.1	-1.4	-6.4	-1.5	1.9	-1.1	0.89	-4.1	-1.1	-3	-0.24	-6.1	-0.99	-2.3	-3.3	-6.7
0.06	0.39	-5	-10	0.38	-5.5	-1.1	-6	-3.3	2.1	-0.53	-1.7	0.45	-3	-6.5	-1.5	7.1	3.1	-2.1	1.6	1.2	-0.6	-1.4	4	1.1	-4	-2.4	-2.5	5.2	0.7	-5.6	2.7	-7.1	-1.1	-2.1	0.21	-3.1	-1.2	-0.78	-3.2	0.31	2.3	-1.5	1.1	-7.1	-2	-7.6	-1.5	2.3	-0.2
0.55	0.08	-7.3	-7.8	-0.77	-6.3	-1.6	0.11	-1.8	-0.13	1.1	-9.2	1.1	-2.8	0.5	1.7	9.5	-4.5	3.2	-0.64	4.2	-8.7	1.3	0.43	8.3	-2.5	8.6	-12	9.8	-2.6	3.8	-0.68	-2.4	-3.5	-1.6	-7	3.6	-5.6	8.4	-2.5	-5.5	0.81	0.17	-1	-1.6	2.5	3.1	-8	1.4	-4
0.04	0.53	-9.3	2.4	-4.7	-3.5	-2.3	3.2	1.1	3.3	-3.6	-2.1	-0.52	-1.6	-1	-3.5	-1.3	-3.6	0.49	-1.1	6.8	-4.7	0.05	-6.3	-0.84	-4.4	-0.8	-0.84	3.3	-2.9	-3.9	-5.1	-6.1	-0.47	-1.2	-1.6	0.02	-1.2	-4.5	6.7	-5.9	-5.4	1.4	-0.92	-3.3	-1.1	0.99	-0.88	-15	-2.5
-0.36	0.24	-13	-1.3	-11	-1.1	-6.1	-6.6	-0.22	-2.2	-4.6	0.18	-8.5	-0.66	0.8	-5	0.79	-5.5	6.1	-5.5	3.5	-4.4	-3.3	-1.9	2.4	-1.1	-1.9	2.5	0.82	-1.8	-4.9	-1.8	2.1	-4.3	0.96	-3.2	-1.2	3.6	3.8	6.9	-2.9	1.9	1.5	-4.2	3.5	6.4	-2.7	4	0.97	-9.7
-0	-0.06	-3.7	-6.7	-9.3	-5	-3.6	-4	1.8	-8.2	0.98	-0.41	-9.9	-4.2	2.1	-5.8	5	-5.2	-0.84	-9.1	6	-0.14	-2.6	-2.1	15	-6.4	8.5	-8.4	6.6	-5.3	3.7	1.6	17	-8.7	4	-5.4	5	-4.3	2.3	5.2	-0.73	-4.1	-2.2	-3.9	-4.3	-0.51	4.8	-3.1	12	-15
0.19	0.01	7.7	-3.3	0.93	-6.8	12	-4	12	-2.4	12	1.9	4.2	0.39	1.7	-3.9	7.4	1.6	-3.5	-1.8	6.1	-3.4	0.79	-7.7	14	-11	-1.3	-2.6	1.1	-1.8	-0.03	-1.1	4.4	3.8	1.2	-6.8	-3.4	0.06	-1.4	-0.56	3.8	6.4	3.2	-4.3	-0.87	1	-1.2	-1.3	0.98	-6.1
0.57	-0.2	18	-5.5	4	5.1	12	1.6	11	-2.8	8.3	-3.6	12	-5.8	2.5	-7.1	18	-6	5.2	-8.9	8.7	-4.2	7.9	-0.4	12	-6.3	4.6	5.8	10	-0.86	-4.5	0.23	7.9	9.2	6.8	-3.4	-0.6	-0.91	3.9	-1.9	7.5	1.2	6.6	2.7	-2.8	-1.9	8.7	0.7	11	5.5
1	-0.39	6.9	-2.5	-5.6	2.7	2.1	-2.6	7.6	-7.4	3	-2.3	3.6	0.73	8.3	0.36	9.8	2.4	13	-4.4	7.8	-5.4	6.6	1.1	11	-9.1	13	7.8	4.2	5.2	3.2	5.9	2.2	0.62	6.4	-0.1	3.1	3	4.3	3.7	-1.1	2.1	7.2	-1.9	0.73	8.6	6.7	6.1	11	-9.2
-0.11	-0.51	1.9	-6.9	-5.7	4.5	0.17	-9.2	8	-0.98	7.2	-0	3.8	-3.3	2.5	3.4	3.2	-4.4	4.1	-7.5	8.3	5.3	-5.7	0.34	4.4	-8.4	14	-2.9	4.2	1.8	5.6	-3.6	-4	5.8	6.1	-2.8	10	0.3	2.1	0.88	-0.74	0.66	6.2	-8.9	8.1	0.72	7.5	0.95	3.2	-2.2
-0.03	-0.01	-1.9	-15	-1.4	-2.8	5.3	-10	3.8	-4.2	7	-4.5	8.2	-9.2	5.2	-12	-2	-5.9	1.8	-3.6	-7	-3.3	3.7	-8.8	2.6	-4.6	9.7	-5.9	2.1	-6.1	3.8	-1.3	0.31	0.89	5.1	-6.2	4.7	-2.5	-5.8	-1.9	1.4	9.3	0.73	-7	3.7	1.8	-0.22	-2.5	6.3	-4.4
-0.14	-0.33	-0.19	-9.3	-10	-2.3	-1.2	-1.3	-0.36	-3.6	-1.9	-3.8	-1.2	-4.3	-1.5	-0.14	-9.2	-3.1	-0.29	-3.7	-7.8	1.3	6	-0	5.8	-6.9	5.1	-3.6	0.49	-7.4	2.2	-8.7	4.3	-5.1	2.9	-2.9	7.1	-2.7	-6	0.25	-1	-1.3	9.6	-3.9	1.1	-1.5	4.1	-0.9	2	-4.6
0.24	-0.23	-2.5	4.5	-5.3	1	-5.7	3.4	-7	-0.64	-1.6	-0.36	-6.1	3.9	5.3	-6.7	6	-1.9	5.5	-6.9	1.8	1.4	7.3	6.7	-4	-8.7	10	-6.5	3.8	-0.21	2.1	-6.5	5.1	2.1	-1.4	-5.5	11	-5.9	8.3	-3.7	-1.1	-7.9	10	-5.3	-2.6	-9.6	2.4	-5.6	1.1	-5.9
-0.01	-0.18	-13	-4.9	2	-4	-4.2	-2.5	-4.8	-0.03	-2.5	-2.9	-7.3	1.7	0.48	1.4	-0.16	-8.1	-4.9	-3.3	6.2	-6	-6.4	5.4	-14	-12	4.1	1.8	0.46	-10	-2.7	0.21	-4.9	6	-1.6	-13	0.56	-3	4	-8.2	1.2	-4.2	-1.3	0.67	3.5	3.8	-2.5	0.73	-7.7	-14
-0.56	-0.42	-2.5	-9.6	0.74	-3.5	4.3	1.3	1.7	-5.5	-2.8	-6.4	-2.5	3.9	-2.2	3	-1.9	-4.2	-0.33	-4.5	0.7	-5.7	-3.1	-0.53	-9.2	-9.2	-2.2	-5.5	-5	3.9	-0.32	-5.7	-12	7.2	-4	-0.6	0.31	-5	1.8	-8.5	-4.9	-3.2	-6.7	-4.4	3.6	-4.3	-2.9	-5.9	-5.2	-4.6
-0.53	-0.33	1.6	-10	7	2.8	7.6	0.93	4.8	-11	10	-8.7	4.9	-2.6	4	-6.8	6.5	-5.7	-0.05	-12	-2.3	2.8	-1.3	3.8	-13	-13	5.4	-2.8	1.8	3.5	-7.5	-3.2	5.5	4.7	-4.9	-2.4	1.5	-4.6	4.8	-11	7.5	-5.8	0.39	-7	11	-7.2	1.7	-4	-4	-0.02
-0.42	0.06	2.1	-10	2.4	-2.6	-1.2	-2.1	5.2	-8.3	2.4	-3.9	2.9	-5.4	-4.9	-1.3	4.2	4.6	3.1	-0.81	-0.19	6.9	6.9	6.4	-5	-14	-3.6	2	6.9	-0.07	-6.4	-4.1	3.9	2.5	-4	0.45	-0.6	4	3.5	-4.7	8.3	-13	-3.7	-2.6	3.7	2.2	-1.7	-4.5	6.2	-4.1
-0.63	-0.14	-3.1	-6.6	1	-6.9	-3.4	-3.7	-1.4	-3.5	-0.96	-7.4	-4.9	-5.6	-5.8	1.2	-0.5	-10	0.43	3.7	10	-7.7	4.6	8.4	-3.9	-7	-6.5	-3.1	-3	3.8	-1.3	-8.9	2.4	4	-5.4	0.61	-2.7	0.44	2	-2.5	12	-10	-0.3	-2.2	5.1	-5.6	-2	-6.4	-7.6	1.9
-0.07	0.31	-1.9	-10	6	-3.4	-3.2	3.5	-4.5	-2.6	-4	-4.1	-4	1.5	-1.7	10	-2.4	5.3	-0.78	-1.1	-0.62	3.3	2.8	7.9	-5.8	-7.4	2.8	-2.4	-6.3	3.5	7	-7.5	2.3	4.7	-0.88	-1.8	3.9	-5.3	7.2	-5.9	13	-2.8	-0.85	-2.7	7	-5.1	5.5	-2	-13	-2.3
0.05	-0.11	8.1	0.08	9.8	5.2	-0.23	5.9	-2.6	1.8	-3.8	-0.48	0.04	3.8	-1.4	7.7	-1.3	6.7	1.3	0.32	6.9	4.6	7.4	2.1	-16	-9	1.4	-2.3	-3.4	3.5	-1.1	-1.9	-0.98	11	-4.9	-4.7	-6.9	-1.8	0.57	0.74	2.5	6	3.2	8	-3.8	5.3	2.5	-1.6	-14	-7.3
-0.43	-0.24	0.59	6.5	2.2	9.8	-3.3	11	-2	-3.8	-1.4	2.8	-0.85	6.3	-6.2	1.1	-3.1	1.6	4.6	0.73	-2	3.8	5.4	6.4	-20	-5.9	2.4	5.2	-3.7	3.7	0.77	3.8	-6.6	6.8	-3.7	0.36	2.9	0.95	2.4	1.2	14	5.3	4.6	9.5	5.8	4.7	-4.4	1.1	-9.2	8.8
-0.79	-0.47	-2.1	-2.2	1.3	-0.3	-2.4	6.4	-6	1.4	-2.8	2.2	-3.7	8.1	-12	1.4	-7.3	-5.8	-6.8	-5.9	-2	1.4	1.9	7.8	-16	-9.3	1.4	6.7	-7.5	2	6.6	-1.9	-3.9	-3.6	-11	-2.4	-4.2	-0.07	-2.1	2.6	4.8	6.6	-0.54	0.45	-2.7	1.6	-4	-3.8	-16	-7.6
-0.69	-0.38	-2.7	-2	12	-2.2	5.4	-3.2	-0.1	1.1	0.42	1.1	-6.3	-2.1	-2.2	-1.4	-8.1	-10	0.94	-8.8	2.5	1.1	-5.2	1.7	-22	-8.9	-2.6	0.68	-7.1	-11	2.5	0.72	-3.4	-7.4	-13	-12	-4.3	-6	-2.6	-3	0.54	0.62	-2.5	-5.5	5.7	-5.7	-3.9	-1.5	-14	-8.2
-0.52	-0.83	1.9	2.8	6.9	0.98	3.3	3.1	3.2	9.8	4.5	5.7	0.83	0.69	8.5	-3.1	4.2	-4.8	-0.1	-3.7	10	-6.2	6.8	-2.8	-11	-9.5	-5.3	-2.7	-3.7	-0.76	-7.7	0.71	-2.1	-6.8	-4.5	-10	-0.17	-6.8	-9.3	-6.2	17	2.2	-0.17	3.5	-6.1	-3	-8	-1.6	-4.3	-13
-0.86	-0.39	-0.55	7.9	-0.07	-0.07	-2	3.8	6.8	18	-1.8	12	1.1	7.1	-14	2.4	-2.6	8.8	-3.9	2.4	-11	3.6	5.4	-0.3	22	16	-8.7	-0.59	-7.3	6.8	0.77	-3.1	-1.5	4.1	1.7	8.6	-6.6	-1.1	-5.5	-6.2	-0.31	-1	-9.7	8.9	4.1	0.27	-9.9	1	12	1.4
0.17	0.71	-3.7	1.5	4.2	-4.1	1.6	-2.7	0.4	1.2	0.83	3	-1.8	-0.19	0.34	13	-1.3	13	-1.8	9.8	-0.15	16	-4.8	7	-5.7	7	4.1	9.3	-3.4	5.9	8.5	-0.49	2.1	7.5	-1.9	14	2.5	7	-7.5	6.3	1.6	6.8	-3.6	8.8	11	3	6.2	6.5	-3.6	1.9
0.16	0.1	-6.6	2.8	-5.7	0	1.5	-3.1	6.4	-1.3	4.9	-2.7	-1.6	-0.68	16	6.8	0.31	6.9	6.9	1.7	6	2.4	12	4.6	-7.9	-1.8	18	4	-7	6.3	1	-0.25	-1.9	5.5	-5.1	9.3	6.9	8.1	3.6	6.5	4.8	0.9	2.4	5.9	2.3	6.6	7.7	2.9	-3.5	-0.95
-0.05	-0.23	-3.2	-5.9	-1.9	-1.1	7.1	-6	4	-8.2	4.6	-7.9	4.5	-3.7	1.1	-0.5	-2.4	-3.2	-12	-12	-5.4	-3.2	-2.4	-8.7	7.7	-3.9	1.5	-2.9	-7.5	-5.9	-3	-9.3	-11	9	-3	-3.7	2	-4	-0.47	4.9	2.6	-0.46	0.63	-2	-4.4	-0.15	-2	-2.4	-3.6	0.34
0.45	0.19	0.94	0.74	-2	-4.3	3.4	-3.1	-2.1	-5.6	0.41	-6.1	6.9	-3.7	3.6	1.2	7.6	-4.4	5.1	1.6	15	-7.5	-6.2	1.2	0.38	8.1	4.1	-8.6	8.7	2.6	0.95	-6.7	6.3	-7.2	6	0.29	0.12	-5.7	7.2	5.1	9.8	-1.8	4.2	-6.7	5.4	2.3	-4.4	-4.3	16	13
0.6	0.08	1.8	6.2	2.1	2.3	-3.9	6.9	0.47	2.2	0.22	5.4	-3.1	3	-1.8	-3.6	5.3	1.6	3.1	2.4	4.4	-4.8	4	-2.8	-0.39	24	-1.2	-2.3	2.3	8.3	-4	2.9	2.5	-4.7	0.2	8.6	2.6	-0.24	2	7.6	4.4	-4.7	-4	-2.1	5	2.6	-1.3	1.8	7.7	14
0.55	0.96	-3	5.5	-0.54	8.8	-6.5	5.8	-0.39	2.9	-1.6	6.6	-7.5	8.3	3.7	3.2	8.5	9.1	5	2.5	5.4	0.73	8.7	2.5	6.8	12	3.2	7.2	3.9	6.5	-6.3	7.1	11	9.2	3.8	6.9	-0.32	2.5	6.6	11	-3.2	3.5	4.1	4.1	-0.64	-2.6	-0.89	4.7	5.3	13
0.67	0.44	3.9	5.4	-2.4	6.5	4.4	5.3	3.7	0.18	3.3	1.9	1	6.8	5.4	4.2	5.6	8.4	2.9	9.7	18	-0.55	4.6	-4.6	-2	4.8	6.2	0.29	-3.9	7.5	2.6	1.5	0.55	6.1	2.6	4.6	-0.41	2.5	6.8	3.8	7.1	10	4.8	-4	-0.3	0.46	3.3	-3.7	5.3	9.9
1.2	0.5	5.5	12	1.7	10	6.9	4.6	2.7	4.5	3	-1.1	1.9	5	2	2.8	10	4.6	15	9.6	15	-4.6	4.3	1.2	0.13	24	-0.96	1.4	0.73	7.1	0.08	3.8	1.5	5.1	0.26	13	3	-1.1	-0.15	4.9	8.4	-3.9	8.8	-2.2	-3.9	-0.64	3.1	-4.2	8.1	13
0.85	0.85	6.5	10	4.1	8.5	13	3.1	12	4.8	10	3.9	7.7	-0.95	9.2	7.9	4	9	3.3	4.2	16	2.4	6.6	4.4	2.5	11	1.4	2.8	2.6	7.7	-2.5	0.85	3.9	6.4	1	8.8	4.8	3.6	4.9	8.5	8	6.7	-2.9	4.4	5.2	7.8	0.97	7.4	1.5	16
0.77	0.53	6.9	9.7	7.1	7.7	13	4	5.9	7.1	4.9	5.6	12	7.9	0.3	-0.15	9.2	5.2	0.77	3.5	6.6	5.8	0.08	-3	0.78	5.1	3.1	5	7.1	3.8	-2	-1.3	4.9	-3.1	8.5	3.5	12	4.1	3.1	4.2	1.1	11	-2.5	-2.4	2.3	11	4.6	3.8	10	8.2
0.39	0.77	9.8	8.7	3.4	9.3	5.1	7.1	-5.1	13	-6.4	0.22	5.4	6.7	1.5	-1.9	4.1	7.1	1.6	2.9	4.4	-0.24	3.6	-0.76	11	26	-2.7	1.7	5.3	7.1	-0.48	6	-0.32	-4.7	8.6	19	6.7	3.1	5.8	18	-1.8	8.6	-9.9	-1.3	0.45	6.5	-5.2	1.2	13	13
0.5	0.43	8.6	13	6.1	12	6.3	9.5	-1.1	5.4	2.8	3	-3.2	4.5	-5.9	5.4	2.7	7.3	3	5.3	9.5	6.8	6.3	-7.5	14	19	-2.5	4	6.2	5	0.27	7.7	0.52	-4.3	4.8	12	5.4	1.8	4.7	9.4	3.3	11	-8.7	0.58	-3.4	0.4	-5.4	5.4	9.6	7.1
0.33	0.14	1.6	1.7	2	5.2	5.2	4.2	3.4	7.3	2.9	5	-1.8	0.66	-5	8.8	5.6	7.9	-6.6	7.1	2	17	-0.09	-4.1	7.2	5.7	-13	7.3	-4.6	7.8	6.8	3.9	-1.5	12	3.9	10	1.6	5.9	-0.01	9.5	3.8	8.8	-3.8	1.3	2	5.9	-2.7	-0.61	-12	6.9
0.17	0.15	2.5	6.1	5.3	-5.1	3.3	2.8	-1.3	4.9	-4.7	7.7	-1.4	7.4	-8.9	6.5	-1.4	-0.32	4.2	4.7	3.9	7.1	6.8	3.3	0.91	17	-4	5.3	-1.6	1.9	0.92	7.7	1.9	3.4	2.3	6.5	1.2	10	2.1	-1.6	3.2	2.1	-4.5	6.7	-4	4.8	1.9	8.8	-6.3	8.2
0.34	-0.11	8	7.4	5.9	-8.3	7.1	1.8	5.3	7.1	3	-0.3	6.4	10	-5.8	0.91	1.7	2.9	5.6	13	3.2	-5.5	0.23	-5.3	4.7	33	0.24	-3.3	-2.7	10	-1.4	1.1	-6.4	0.21	-1.3	14	1.4	4.6	6.5	-2.5	5.9	-10	-2.4	1.4	3.1	-6.3	-0.26	3.6	6.9	18
0.32	0.03	6	8.6	7.1	4	6.1	0.72	10	11	4.8	8.6	7.6	4.6	-2.1	6.6	-8	13	-8.1	10	4.6	15	0.47	1.9	5	17	-0.2	6.9	3.7	7.3	2.4	1.7	-3.5	7.2	1.2	7.1	4.8	7.9	1.7	-3	-0.01	0.05	-4	-0.19	5.3	6.1	4.1	6.8	2.9	7.1
0.09	0.65	5.5	-1.9	5.4	3.8	6.2	-0.3	7.4	6.7	7	6.7	7.5	3.7	-1.6	6.3	-2.9	0.62	2	5.9	2.8	10	-5.5	7.5	1.1	7.3	-1.5	-1.5	8.5	0.47	9.3	4	1.8	3.9	1.1	-1.6	5.1	-1.1	1.7	-4.3	12	0.45	1.6	3.1	3	9.4	-4.4	3.4	-2.4	4.3
0.03	-0.02	-2.8	-1.6	-6.9	7.4	-0.65	2.6	-1.1	4.1	-2	-2	5.6	-0.12	0.26	-1.6	-1.9	3.2	-2.2	-0.15	-1.1	13	-11	2	-0.58	14	-1.7	-7.2	3	0.68	0.8	8.3	-2.1	-4.1	1.7	4.3	4.5	0.13	2.2	-0.58	4.7	1.3	-3.7	0.78	-2.9	3.9	-5.2	-0.37	-8.7	4.3
0.21	0.4	-2.3	7.2	-7.3	8.5	4.4	8.5	-2.3	6.4	-3.6	3.5	3.6	7.9	-7.3	5.8	-0.14	-0.15	-2.1	4.2	-3.1	7.3	-4.9	-1.5	6	6.2	-8.1	3.8	13	-3	-1.6	7.8	7.8	2.1	7.7	-0.51	8.1	0.89	4.7	-2.5	-2.5	12	1.9	5.5	2.5	-0.29	5.2	-0.58	2	1.7
-0.29	-0.01	-4.6	8.9	-3	7.4	6.1	12	2.4	8	-0.38	2.9	9.8	7.4	-1.8	-1.9	3.9	-1.4	-5.4	4.5	-2.8	7.9	-6.3	-1.5	4.5	6.2	-3.5	-2.3	9.4	-2.4	0.67	4.7	1.6	-9.2	2.3	-4.2	2.8	1.8	4.8	2.2	1.8	5.6	-3.1	-1.1	4.7	12	5.6	3.4	13	7.2
-0.42	0.15	-4.5	9.6	-0.33	9	11	9.4	7.3	7	-1.6	4	12	9.3	-7.2	-2.3	3.8	-3.7	-2.8	-2	-0.63	5.3	-5.1	-2.2	0.1	3.5	-2.1	-2.3	3.9	-1.1	0.75	7.5	-1.1	1.6	1.5	-1.3	6	0.65	4.2	1.1	2.7	4.8	-10	1.6	-6	7.3	-0.66	5.6	6.1	1.4
0.35	0.41	5.1	-5.2	1.2	-4	10	-3.8	5	-0.03	-2.3	-3.1	6.9	-2.2	-2.9	-2.6	6.6	-2.9	-4.8	-3.3	6.7	-5.5	-5.1	-2.7	-0.59	3.4	0.09	-1.5	-0.04	7.6	-4.5	0.67	-1.6	5.4	0.21	6.9	1	-3.3	-0.56	-0.39	-3.9	-1.9	-4.1	-2.3	-5.4	2.1	-1.3	-2.5	0.78	3.7
-0.36	-0.27	1.7	-3.7	4.2	-3.2	11	-7.6	5.9	-4	6.3	-5.5	11	-12	5.2	-4.7	-2.8	0.1	-4	-8.7	5.8	4.5	5.8	-2	2.6	-3.8	0.6	6.7	7.8	1.1	-4.9	3.5	9.3	2.8	8.8	-1.2	3.7	2.8	11	-7.7	7.1	-6.6	4.1	6.7	3.1	-1.1	-4.4	4.4	1.4	6.8
-0.23	-0.8	-7.1	-5.7	0.05	-3.1	0.15	-3.8	8.2	2	4.5	-3.5	2.9	-3.4	-3.6	-3.8	-3.5	-16	2.5	-9.2	1.9	-13	4.4	-0.41	-0.87	2	-3.7	1.3	2.6	1.9	-11	1.2	9.2	8	0.45	-0.67	0.37	-0.71	2.9	0.14	-7.9	-6.9	-0.06	2.8	-4.9	-2.3	-9	-2.6	0.34	0.38
0.26	-0.68	-4.4	-8.1	0.43	-5.9	2.5	-2.5	7.1	6.7	1.6	-3	0.36	-4.7	17	4.6	9.8	4.4	6.5	7.2	19	-1.1	20	-7.4	4.1	13	14	0.41	3.7	15	-8.8	5.4	8.1	15	3.5	14	4.5	6.4	3.1	9.9	-2.4	-2.6	16	-2.8	-3.7	-0.85	-3.5	3.6	6.2	9.7
-0.13	-0.04	-5.9	-6.6	-1.6	-7.2	-0.95	-8.9	18	9.6	7.2	4.2	16	-7.7	-14	0.14	0.97	11	5.8	0.43	-32	4.9	-14	-9.8	17	8	3.2	3.9	16	5.8	19	6.5	6.5	2.6	20	0.75	9.1	-1.1	9.4	-2.4	-9.3	-5.8	4.4	6.5	4.7	-9.6	3.1	-9.1	23	8.6
-0.22	0.2	3.4	-1.8	0.11	-6.9	-5.8	-8.7	7.2	10	1.7	2.4	6.8	2.1	-7.2	0.11	6	6.3	-6.9	4.3	-21	0.13	-7.4	8.1	-0.56	9.7	-8.4	20	6	3.7	2.7	7.2	6.6	5.9	10	0.72	0.07	9.3	0.19	-5.7	-8.5	-2.7	-3.8	9.1	5.7	-2	3.3	15	1.7	14
0.21	0.65	-6.6	-5.6	-1.6	-5.3	-2	-1.8	0.29	11	0.25	3.7	-0.67	3	5.3	-6	-1.6	2	-1.4	13	-0.86	-8.9	-5.8	-8.5	2.1	6.2	16	13	-3.7	1.5	1.4	5.9	-0.17	4.6	2.2	2.3	1.5	-3	6.5	-9.8	11	-4.5	-3.5	13	5	-3.8	7.8	3.2	-3.1	3.1
-1.2	0.18	-0.5	-14	0.03	-11	-8.6	-12	5.3	10	-0.95	-3.3	-1.4	-8.2	-44	-0.61	-9.1	0.5	-5.4	8.5	-56	0.04	-64	-5.6	-31	8.6	-7.4	0.43	-17	2	-5.6	-2.8	-25	-4.5	-6.9	3.4	-13	-5	-8.9	-2.5	-34	-14	-7.4	2	-11	-1.9	1.3	-5.3	-15	8
-0.42	0.2	-2.3	-12	-5.8	-8.8	-17	-13	-8.2	9.5	-8.8	-0.81	-7	-10	8.1	-1.4	-6.1	9.3	-9.2	10	-0.43	10	-6.8	-2.4	-8.7	2.4	-5.1	6.8	10	1.6	6.7	9.3	3.1	-2.3	2	3.3	-1.6	-0.4	-7.6	-4.1	0.98	-6.5	2	7	-4.1	-3.5	5.7	3	0.69	6.8
-0.6	0.19	-11	-3.3	-11	-11	-6.9	-5.5	-2.4	9.6	-4.2	0.58	-9.2	-10	8.4	-3.1	-1.8	-10	-1.2	9.6	-0.92	-0.43	4.1	-1.6	-2	8.8	6.1	3.1	-7.3	5.4	4.6	4.6	-8.5	3.5	-2.5	1.1	-4	0.52	-4.2	-5.5	-0.22	0.29	11	7.3	3.4	-0.3	-3.5	5.3	-0.7	9.2
-0.82	0.61	-7.8	-2.7	-2	-7.3	-3.1	-2.5	0.32	9.3	-4.2	4.1	-2.3	-2.9	0.41	7.2	-6.6	2.1	-12	0.25	3.6	-2.4	-0.03	0.6	12	15	-3.5	3.7	-7.4	4.4	1.9	6.8	-11	5.5	-1.5	7.4	-4.5	0.02	4.2	0.95	-10	-1.8	-1	8.3	0.23	-0.27	1.4	7.2	-6	15
-0.14	0.71	-5.9	9	-0.57	-1.3	-17	-3.8	-14	3.4	-11	6.3	-7.9	-1.2	7.8	3.6	-13	9	-4.2	7.4	-7.9	7.8	2.8	-8.9	11	7.6	-3.2	8.3	-5.9	0.79	5.9	0.37	-7.1	-7.3	0.55	8.2	-2.6	2.2	5.2	-0.87	-1.2	7.5	0.68	3.6	5.2	-4.2	5.4	2.3	12	-1.1
-0.5	-0.1	1.8	1.1	0.16	-5.7	-4.6	-1.1	-4.2	-0.4	0.31	0.52	-8.9	-2.8	-4.2	1.5	1.3	-7.6	6.2	2.5	-1.7	-0.37	-6.3	3.6	-1	1.5	-2.7	-8.6	-0.78	-9.9	6.9	-6.8	5.7	-15	0.9	-1	1.3	-3	-4.1	-4.7	1.2	-0.32	-4.7	-4	3.1	-2.5	4.5	-6.4	-4	-5.9
0.37	-0.32	-6	-11	0.38	-11	2.5	-14	8.8	-4.4	2.6	-6.1	-5.5	-8.7	9.1	-3.4	16	-7.4	9.1	-8.2	16	-1.9	19	1	12	-9.9	7.5	-8.2	4	-12	5.1	-12	11	-8.8	3.6	-7.1	2.4	-8	-0.78	-11	-2.2	-8.4	-0.68	-9	-1.4	-12	2.5	-11	20	-11
-0.67	-0.41	6	-14	9	-11	-9.2	-8.8	8.8	-8.2	-6.2	-0.42	3.9	-12	-7.8	-0.28	-12	2.8	-4.6	0.3	-20	-4.6	-10	-7.1	17	-1.2	-6.6	-1.4	-1.7	-7.2	12	3.6	-12	0.27	0.45	-1.5	-4	-4.2	1.3	-4.7	-9.2	-6.7	8.3	-2.8	3.4	-2.3	1.5	1.2	9.1	-7.5
-0.02	-0.23	7.8	-5.3	3.7	-7.5	-4.5	-4.4	-4.8	-4	-11	1.9	-8.8	-4.6	-1.8	-6.2	-9.1	4.7	-3.2	7.4	-8	-5.7	-10	-7.9	-0.02	-3	-3.4	0.86	1	-3.9	8	2.5	-3.8	-12	3.8	-2.9	-9.3	0.82	-3.8	-4.8	-11	-3.7	-1	1.3	5.4	1.7	-0.21	4	5.4	-14
-0.63	-0.03	-4.1	3.5	-6.3	-6	-13	-5.9	-9.4	-0.63	-7.4	3.2	-8.9	3.3	-0.33	-2.2	-14	0.81	1.7	-3.8	-13	-4.6	-3.9	-2.1	-6.5	-5	-1.8	0.81	-12	-3.6	1.3	-3.1	-3.6	-1.5	-5.6	-3.9	-9.4	-2.6	-8.7	-3.4	-4.4	-6.6	-4.5	0.05	-2.8	-2	-3.3	0.99	-0.1	-1.8
-0.27	0.44	-5.3	-0.73	-7.8	-3.7	-9.8	-1.8	-0.65	-9.1	-1.7	-0.28	-10	-0.37	4.9	0.27	1.4	5.6	9.2	5.4	8.1	2.2	4.8	6.7	0.61	2.1	2	5.7	-3.5	2.8	2.8	-0.76	2.1	7.3	2.5	4.4	-6.1	0.14	-4	4	7.7	-10	-3.9	-0.83	-0.04	-4.7	3.5	6.4	0.09	6.4
0.21	-0.3	-0.42	5.9	-3.2	-6.3	-5.6	1.4	3.4	-1.9	-0.46	2	-1.7	3.7	2.6	-2.6	-16	1.7	-6.4	-0.6	-6.2	6.9	-6.3	-3.6	12	-1	1.7	-0.91	4.6	0.99	4.1	1.6	7.7	4.5	5.4	1.6	-3.3	0.45	3.6	-0.33	3.4	-4.3	8.3	1.5	11	0.69	5.9	1.5	14	-1.6
-0.14	0.26	3.1	8.8	-5	4.9	-9.3	5.2	-1.7	-0.34	-5.4	3.3	-11	7	-1.1	8.6	-17	3.4	-7.6	2.3	-16	-0	-11	1.2	4.7	-3	4.6	-5.5	-6.4	0.11	1.8	-0.14	-5.6	6.7	-3	2.6	-14	0.21	-6.2	0.88	-2.7	-1.8	-1.9	-3.3	-9.5	0.53	-3.1	-0.24	-7.1	0.7
-0.58	0.31	1.9	15	-4.3	7.5	-12	12	-12	3.7	-5.5	5.6	-6.1	6.2	-1.3	-3.4	-6.2	-1.1	-0.25	-4.1	-9.5	1.4	-5.6	3.1	-16	-0.47	4	-1.7	-11	0.9	2.6	-1.7	-4.6	2.4	-5.2	-5.5	-7.6	1.5	-4.9	-5.8	-5.2	-8	-0.73	2.1	-2.8	-5.2	1.2	0.25	-18	-6.6
0.33	0.4	5.3	4.3	-3.7	2.2	2.9	-0.53	3.4	0.56	4.4	0.31	0.47	-0.49	16	0.89	6.8	-6.3	3.5	-5.9	9.8	-0.63	5.5	3.3	2.2	-7.5	7.6	2.9	-5.5	0.5	7	-1.6	7.2	-2	4.8	-4.9	3.8	4.6	-4.6	-4.1	-1.1	1.1	6.5	-0.08	8.2	-4.5	12	3.9	-3	-9.3
0.15	-0.39	-3	6	-9.9	2.5	-4.3	-3.8	-1.3	-1.1	-0.22	-1.7	-3.9	1.8	8.3	4.7	-4.1	-13	2.6	-5.7	-0.75	-2.6	0.66	1.4	7.6	1.2	-1.1	0.39	-4.1	-3.5	1.1	1.8	-6.3	-3.9	3.8	-8.3	-3.8	-1.7	-7.3	4.1	-7.5	-1.1	-4.2	-1.9	-3.5	-0.54	-4.1	-0.2	-4.5	1.5
-0.02	-0.56	4.1	0.3	-1.1	-0.35	-5	-0.61	5.5	-4.6	-4	-5.9	4.5	-0.12	-7.9	-4.3	-3.6	-1.9	-12	-3.5	-14	-3.6	-11	2.1	10	-5.1	-11	-3.8	-2.8	-12	-2.4	0.66	-3.8	-9.8	-1.3	-6.9	-10	1.4	-4.6	-5.4	-17	-4.5	0.3	-1.7	-7.2	-0.68	-9.1	3.5	0.87	0.9
-0.09	-0.33	7.5	2.9	-3.8	7.5	-12	0.93	-11	-7.6	-15	-3.4	-4.2	-2.5	1.5	-3.4	-8.9	-9.6	-8	-4.2	-9.7	-8	-2.8	-1.9	-1.9	-2.6	-9.8	-1.9	-2.9	-6.1	1.3	-3.8	-9	-7.3	-2.2	-6.2	-7.3	1.6	-8.8	3.4	-6.8	2	-0.59	-7.3	-4.1	-3.7	-8.1	-1.4	-4.7	-6.4
-0.28	-0.25	5.5	0.79	0.88	6.5	-16	-0.54	-8.5	-9.5	-9.2	1.5	-0.33	-0.58	-2.5	-3	-11	-2.8	-9.3	-1.3	-18	-9.1	7.8	-3.8	-12	3.9	-10	-1.6	-9.9	1.7	1	0.72	-7.5	-3.9	-11	3	-10	13	-1.5	2.5	1.3	1.8	-1.9	1.9	4.8	5.2	-3	1.8	-12	-2.8
-0.67	-0.35	11	4.9	10	6.8	-4.7	-0.26	-6	-6.7	3.8	-2.7	-5.5	-2.9	-3.3	-6.3	-19	0.09	-9.5	-4.8	0.07	-12	-14	-5.2	-17	-3.3	-8.5	-3.4	-22	3.5	0.8	2.9	-9.4	10	-14	3	-14	-1.2	-14	-0.97	0.95	2.6	-10	-1.2	-4	-0.09	-3.8	-3	-12	-1.1
1.1	0.43	11	3	2.2	0.38	9.2	-1.6	11	-2.5	14	-3.6	5.2	-4.5	24	-3.3	25	1.9	11	-2.9	12	-6.3	16	0.66	11	-4	0.55	-2.8	0.91	2.3	2.5	-2.3	-0.24	4.3	9.9	2.3	-1.4	-4.6	5.7	5.2	8.5	6.5	4	-5.8	10	0.03	6.1	-8.9	20	8.4
0.23	0.56	8.7	3.4	4.3	1.8	9.5	0.34	-1.6	-3.9	4	-1.4	4.3	4.2	6.8	-2.6	3.8	0.02	-0.58	-5	-1.3	5.3	-1.5	6.1	9.6	-5.2	1.4	-1.6	7.2	5.5	6.2	0.57	9.2	6.3	5.2	6.2	1.7	0.09	2.7	1.9	0.47	9.5	-5	-0.9	6.1	0.39	9.3	-1.4	5.3	2.2
-0.19	-0.3	12	-1.9	7.3	3.7	9.1	1.6	-6.4	-5.6	0.19	-6.7	5.7	0.6	0.9	-1.6	-2.5	-2.6	-3.7	-5.8	-3.7	-10	-6.7	0.58	5.7	-6.2	-9.9	-2.6	-4.6	-6.3	-2.4	8.4	6.6	1.2	-5	-3.3	-4.7	-0.74	-2.8	-4.2	-1.5	7.3	-3.8	1.5	-6.1	-3.7	-6.5	0.75	-2.4	-9.5
-0.89	-0.27	10	0.08	1	5.6	6.6	-1.8	12	-8.2	3.5	-1.9	12	-7	-3.8	-7.5	-4.9	-4.8	-2.5	-4.8	3.6	-2.8	-6.8	8.4	15	-10	-4.7	-1.2	2.1	-3.9	-5.2	5.2	0.96	-0.9	0.47	-2	-0.19	0.49	-13	-4.4	-8.7	1.1	-2.2	1	-5	-1.2	-1.7	1.2	3.7	-5.7
0.24	-0.11	11	3.5	2.5	-3.3	4.9	-5.4	0.24	-4.2	0.58	2.1	9.2	-3.7	4.9	-5.2	-0.61	1.4	4.7	-3.9	5.8	-5	9.5	2.2	12	-2.8	2.3	-3.8	-5.4	-3	3.6	-5.6	-3.3	-9.4	2.9	-1.2	-3.9	-5	-1.5	-1.2	4.8	-0.66	2.3	-0.03	-1.6	1.2	8.4	-3.3	2.4	-11
-0.81	-0.25	7.9	3.7	9.3	-0.89	-11	0.44	1.1	1.2	-4.7	3.5	17	2.1	-3.5	2.1	-23	2.5	-5.5	-4.4	-9.4	-12	-8.4	-4	1.4	-1.4	-6.8	3.8	-2.4	-6.3	-1.3	-4.7	-5.3	-5.8	3.8	4.3	-9.3	-2.9	1	-7.4	1.6	1.7	4.1	3.9	-5.8	-0.03	-13	-7.9	3.9	-1.5
-0.76	-0.52	-8.8	1.1	3.1	-0.47	-14	0.3	-11	-2.3	-1.6	-1.9	-7.8	3.4	-4.3	0.15	-10	-0.44	5.7	-1.8	-26	4.3	-23	6.5	-17	-3.6	-7.5	-2.2	-5.6	-1.4	-4.4	0.47	0.7	-4.8	-2	0.9	-8	4.6	-5.1	1.7	-7.4	-0.59	-2.5	4.2	-9.7	3.1	-10	-4.8	-0.05	-5.4
-0.36	-0.76	-5.6	1.9	-0.21	-4.4	-10	-2.3	-6.5	-5.6	-2.5	-7.7	-11	-0.45	-1.9	2	-11	-5.7	-5.7	-2.8	-17	0.88	-6.2	0.81	-17	10	-11	0.08	-5.6	-5.6	-7.7	-4	2.3	-7.2	-3.2	-4.6	-13	-0.14	-7.2	2.2	-8.3	-0.34	-7.6	-2.3	-5.6	-1.6	-7.1	-2.8	-14	1.2
-0.04	-0.54	6.3	3	4.6	2.6	5.2	-1.2	0.6	-10	4.8	-9.4	3	-3	10	-4.5	-8.9	2.2	-4	-6	15	3	-5.5	3.3	-4.1	-1.6	2.9	1.7	-1.2	-2.2	1.2	0.63	7.1	-1.1	-5.9	0.31	-6.4	6.7	-6.8	-2.9	0.62	6.9	1.1	-4.9	-4.9	4.7	-1.5	2.4	-0.33	-3.4
0.78	-0.17	9	3.2	5.4	6.5	3.2	2.8	10	-6.2	8.7	-4.2	17	0.18	6.1	-2.6	8.2	-0.32	-2.1	-3.9	1.2	-10	6.7	6.1	12	-7.6	0.27	-2.5	6.7	-3.8	1.2	1.4	4.4	-6.7	7.2	-1.1	-0.07	0.81	-1.3	-3.6	2.4	9.5	6.5	-7.9	9.3	-0.29	0.24	0.78	7.9	-4.8
-0.04	-0.48	-9	8.3	2.4	2.1	-17	1.7	-2.6	-2.3	-7.2	-4.3	0.24	-1.3	-9.4	-2.1	-13	-3.1	-8.6	0.72	-16	-5.7	-1.8	-4	-9.3	-3.7	-3.4	0.64	-5	-4.6	-1.5	-3.5	-0.99	-3.3	4.8	-6	-8.2	-6	-3.9	0.24	-1.6	2.3	8	-2.8	-3.7	0.69	-5.1	-2.3	-0.28	-7.6
-0.46	-0.21	-2.7	-8	-0.3	3.6	-10	-11	-4.4	-13	-1.6	-4.5	-8.1	-11	6.2	-3.6	-14	-2.5	-0.32	0	-16	-7.2	-1.5	-1.6	-9.8	-3.9	0.88	-6.2	-5.9	-7.1	5.4	-2	4.9	-11	-0.72	-4.6	-8.3	-3.6	4.5	-1.8	9.3	8.7	-0.89	-3.7	6.1	8.2	4.4	2.7	-6.3	-0.98
-0.22	-0.66	-1.8	4.3	-3.8	5.8	-6.2	0.03	-5.3	-6.2	-7.4	-1.6	-5.2	1.2	5.7	1.2	-8.2	-7.4	-4.6	2.4	5.3	-10	4.3	4.2	3.2	-6	5.6	-4.4	-2	-5.5	7	-0.22	6.1	-8.3	1.2	-5.4	-3.9	2.8	1.4	0.85	12	5.4	4.6	-2.5	3.8	4.5	6.3	0.74	-1.1	-0
-0.14	-0.73	-3.1	6	-4.5	7.2	-10	6.3	-8.6	-3.3	-2.6	0.64	-7.1	3.8	-1.1	5.2	-12	-5.3	-7.5	-5.1	-13	-2.4	-0.21	8.4	2.4	2.4	-6.5	-1	-3	-0.8	-5.1	1.5	-12	4.4	-3.5	2	-4.7	2.7	-9.2	5.4	0.26	4.1	-1.4	-15	-0.73	3.2	2	-0.28	0.55	0.56
-0.94	-0.05	1.7	1	-3.1	3.9	-5.7	-0.51	-3.9	-2.3	-5.7	-3.3	-2.4	6.9	-8.4	-5.5	-13	-0.43	-16	-3.4	-13	-10	-13	5.6	-6.3	-1.5	-4.6	1.9	-8.2	-3.9	-4.4	-1.4	-12	-1.8	-5.6	-0.95	-0.02	2.5	-12	-7.5	-11	-1.4	-17	-3.9	1.9	-2.8	5	5.9	-3.3	-6
-0.19	-0.85	-5.3	6.3	-3.5	7.8	-8.4	8.6	-14	6.9	-13	2.8	-2.8	12	-4.7	-4.3	-19	1.3	-9.2	-0.56	-21	-7.6	-9.2	0.27	-2.7	-1.3	2.5	-4.5	-0.14	-2.5	-3.2	-2	-8.2	-0.42	2.4	-4	5.1	3.3	-3.1	-6	-1.2	0.94	-9.2	-4.1	-0.66	-2.4	6.3	-0.71	-0.83	0.82
-0.32	-0.43	4.6	5.4	-2.9	6.8	-4.8	6.2	-8.8	5.6	-4.3	7.7	-2	4.1	11	-0.17	-9.1	6.2	-1.9	-0.98	-2.9	7.3	1.3	2.5	-1.5	-7.8	6.8	-0.11	-1.6	-5.2	4.5	-5.2	-12	-7.7	0.53	-4.8	5.4	2.7	4.7	-4	11	1.1	-7.1	-1.4	3	2.2	8.6	0.46	5.3	2.8
-0.32	-1.1	2.1	-4.4	9.8	-4.7	4.6	-4.9	-6	3.3	-1.5	-1.4	0.67	-3.4	5.2	-6	0.85	-5.4	-6.5	-9.1	10	11	-2.4	2.2	-0.76	-5.2	-3	1.7	-9.2	-12	-2	-1.4	-0.9	-8.6	-0.96	-4.2	-5.5	-4.7	-3.7	-5.3	1.3	-4.3	-5.4	-4.2	6.2	-5.4	-0.38	-1.4	-3.2	-6.6
-0.14	-0.82	-3.4	-9.9	-0.62	-10	1.3	-6.7	-6.9	4.1	-2	0.69	-1.8	-8.1	0.74	-5.3	3.3	-2	-4.2	0.42	-0.44	7	-7.7	1.6	-3.4	-5.9	-4.1	0.11	0.98	-9.1	2	0.81	7	-1.9	-0.09	-9.3	-0.36	1.5	-6.7	-4.7	-0.98	-9.6	1.6	-0.76	2	1.7	1.8	2.5	-19	-8.8
0.02	0.2	1.2	-5.7	-3.9	-4.6	-6.7	-1.7	-7.2	2.8	-3	0.91	-4.2	-8.8	2.5	-7	0.68	1.1	-8.3	4.8	-0.2	-8	5.4	4	0.16	-1.5	-7.2	3.6	-5.1	3	2.3	2.5	-1.3	8.6	-0.73	-1.5	-0.36	-2.5	-0.57	-10	-2.4	-3.6	3.9	-4.7	2	-5.3	0.9	2.3	-2.5	-7.1
-0.16	-0.06	-0.03	-12	2	-5.1	2.3	-7.8	0.76	-6.2	0.78	-3	-1.4	-6.5	9.2	-0.09	-0.21	-7	2.5	0.15	7.8	2.6	9.7	5.2	4.3	2.6	6.5	-0.33	1.9	-3.1	2.4	4.2	4.1	-4	-0.68	1.2	4.9	2.6	-3.9	-2.3	3.6	-8.3	0.66	-3.5	3.6	-2.9	3.5	-6.1	6.2	-0.35
0.43	-0.12	-5.1	-11	-1.2	-2.5	3.2	-3.4	-5.6	-3.4	-2.1	-1.3	-3.6	-4.5	5.5	1.4	7	-3.6	8.3	-0.15	11	-0.48	6	-7.5	-4	1.2	8.7	3.5	-0.1	0.24	-2.9	-6.7	9.4	-3	-7.5	2.2	7.1	2.4	-0.97	2.6	2.1	-4.8	-0.25	-3.7	-3.8	-1.1	9.8	4.3	-2.8	2.4
0.59	-0.43	-0.17	0.39	2.2	-4.5	-0.23	-10	-1.9	-2.9	-3.3	-2.6	-1.8	-7.1	3.2	0.98	3.9	-2.1	6.6	-8.6	8.5	-7.9	5.3	-8.6	-0.72	-1.6	4.9	-14	0.42	-3.1	2.9	-5.9	4.9	-2	-4.7	-2.4	6.5	-9.6	3	-0.65	-4.2	-2	2.4	-2.2	4.6	0.64	1.4	-7.6	4.6	-7.8
0.3	0.22	3.5	12	0.43	-0.06	4.5	7.4	1.9	4.2	0.14	2.6	-0.71	-1.4	-0.64	2	7.1	0.2	2.3	-0.92	9.4	-2.4	8	-2.9	3.6	0.97	1.7	-2.8	2.8	1.8	-3.4	6.2	-7.9	-0.27	-3.2	2.6	6.1	0.56	3.5	-2.9	-1.6	2.7	-1.1	7.5	4.5	5.9	1.7	6.3	-7.7	-3.3
-0.05	-0.1	0.32	2.4	0.13	0.12	-3.8	0.66	-3.8	-1.2	0.29	2.9	-3.2	-2.4	-0.33	5.7	12	1.3	-3.1	8.9	12	9.7	4.8	3.3	1.9	2.7	4.7	8.6	-1.6	2.4	-1.7	2.4	0.57	9	-4.9	1.5	5.8	-0.89	-2.5	-2.5	2.8	5.3	-1.5	1.1	4.8	0.43	-2.3	2.1	-6.8	5
-0.03	-0.27	-5.8	-0.02	-0.85	-12	-3.3	-6.1	0.49	-4.6	0.95	5.5	-6.7	-10	-4	-1.5	-0.66	0.42	-3.9	-3.3	-2.5	-1.3	4.7	1.4	-3.2	-6.3	5.2	-2.9	-6.2	0.54	0.28	-1.8	0.85	-1.5	-6.8	-0.8	2.4	-2.5	-7.1	-3.5	-0.06	-8.4	10	-5.5	0.91	-5.6	-9.9	-1.8	-0.92	5.1
-0.09	0.27	-8	-2.9	-2.6	-8.5	-2.6	-5.3	1.2	-3.2	-5	-1.4	-3	-6	-12	-6.1	4	-9	-4.7	-0.49	-0.67	-11	6	-6.2	0.38	1.8	2	-7.7	2.7	7.1	7.3	-3.6	3.5	-0.54	2.9	-3.3	5.3	3.8	-2.4	-5.4	-3.8	-6.9	3.6	-3.9	-0.58	-5.3	2.6	0.19	4.4	0.6
0.58	-0.06	-3	-1.3	-0.27	-5.2	2	0.21	-1.6	1.6	-0.34	5.5	-5.3	-3.1	-0.45	3.4	3.9	1.9	1.6	4.9	9.3	4.5	8.5	-2.6	-6.2	-4.8	0.29	6.3	2.9	3.5	0.06	-0.07	11	3.8	-8.2	-2.2	3.3	1.5	-8.3	-0.31	2	3.4	2.3	2.5	-8.2	-1.8	1.8	2.4	-3.4	0.17
0.42	0.3	0.62	0.63	1.6	-2.2	-0.49	6.4	-1.5	0.65	1.9	4.8	-4.7	2.3	-3.3	3.5	8.6	2.1	4.3	2.6	7	-0.37	7.5	3.7	-9.2	3.5	4.3	3.2	-2.7	3.4	-0.47	1.4	0.74	7.3	-2.6	3.8	7.2	0.69	-2.9	1.8	3.9	-2.8	-0.54	-0.87	-2.9	2.8	3.8	1.1	1.2	-1.4
0.05	0.66	-8	-0.66	-2.3	-6.4	-6.9	0.7	-0.3	0.84	-4.8	5	-9	2.2	4.1	6.8	5.8	4.3	-1.8	-2.3	3.8	10	8.2	4.4	-0.77	0.66	-0.53	0.31	-2.5	4.2	-3.5	3.6	-1.7	-1.6	-7.1	3	5.9	1.1	0.14	4.2	-0.73	-1.6	-1.8	8.8	-0.18	-0.34	-4.7	1.5	-3.1	0.65
0.2	0.09	-0.03	-2.2	-3.4	-1.7	-0.53	-3	-1.1	-1.3	-2.1	2.6	-6.8	-1.5	-1.5	1.2	7.2	-4.9	-0.25	-4.2	3.8	12	3	4.7	0.35	0.66	5.8	-0.18	4.2	0.59	-2.7	0.24	2.6	0.5	-6.6	-3.5	0.97	-2.2	-3.2	2.8	1.5	-2.6	8.3	-0.92	-7	-3	-3.6	0.18	-4.1	-4.3
0.11	0.09	-2.9	-12	-5.4	-6.7	0.67	-2.9	-9.7	-0.92	-3.3	-1.2	-7.9	-4.2	-0.43	-1.3	5.3	-1.6	4.4	-2.6	1.6	-1.4	12	-7.4	-4	2.6	4.4	-5.5	-2.5	-6.9	2.6	0.73	3.1	-1.7	-2.2	0.36	2.4	-4	3.2	2	2.4	-6.9	8	-12	-4.6	-7.5	1.2	-6.2	-1.7	-1.9
-0.13	0.11	-5.8	-5.4	-3.2	-6.5	3.9	-3.1	-5.7	-0.18	-9.3	-1.4	-7.9	5.5	0.42	6.6	2.7	7.6	0.25	-1.4	5.9	-1	6.2	-4.2	-0.96	-1.9	-5.7	-2.9	-6.6	2.5	-4.3	-0.87	-1.6	4.5	-5.5	-3.2	-1.6	-1.4	4.2	-3.5	3.3	1.7	3.2	-2.6	-4.8	-5.2	-0.84	-4.1	-8.4	-5.7
-0.42	-0.01	-3.4	0.7	-4.7	4.4	2.8	6.2	-5.9	1.9	0.13	-0.76	-2.6	3.8	3.5	-1.6	2.6	3.8	5.8	7.6	3.6	2.3	3.1	-3	-5.6	-2.5	-4	-0.55	0.65	2.3	-4.3	-7.5	-6.8	0.95	-7.8	-3.4	-1.4	-1.8	-6.3	-6	0.69	-8.1	-5.4	2.6	-8.5	-11	-9.9	-5	0.33	-5.2
-0.38	-0.6	-4.1	-4	-2.2	-3.2	-4.8	-2.1	-8	-3.1	-4.6	0.89	-7.3	-1.7	-1.3	-2.4	-3.1	-1.5	-1.9	-0.27	2.5	-5.2	2.8	-6.2	-0.8	0.48	2.4	8.4	-5.7	-5.6	1.4	-2.6	-5.5	-5.3	-4.7	-2.8	-1.6	-3.7	-14	0.4	0.09	-6.5	-5.4	4.3	-6.6	-1.7	-1.8	1.7	9	4
-0.15	-0.33	3.5	-0.24	4	-2.5	3.6	2.1	-5.1	2.1	-3.2	5	-0.65	5	4	-1.9	6.8	-5.8	4.1	-5.9	-2.3	-2.8	9.4	-3.4	0.2	-0.89	2.1	1.8	5.2	-0.88	0.71	-3.7	4.7	2.4	5.7	-1.7	6.9	0.59	10	0.85	5.2	-5.4	0.92	7.7	13	-0.93	1.8	1.8	1.9	-2.5
0.16	-0.01	3.2	-2.5	0.79	2.1	2.5	5.9	1.1	-0.54	-0.83	2.6	2.2	4.7	1.3	3.7	5.7	2.2	0.76	11	8.3	-4.3	6.9	6.1	-4.5	1.1	1.7	-4.2	7.1	4.7	-3.6	-0.01	4.2	-5.9	-1.8	0.82	5.1	3.6	5.8	2.5	-1	-1.8	5.5	-1.3	4.3	0.85	-0	0.49	-2.7	2.8
0.43	-0.38	-2.5	1.8	-2	-1.4	-6	2.1	-7.1	-1.5	-5.9	0.67	-3.8	-1.2	-7.1	3.5	0.36	4.3	-4.2	-4.9	1	2.6	4.8	-3.1	16	-1.3	-7.4	1.6	0.79	-3	2.2	1.4	-8.5	-11	1.6	-0.43	2.5	-3.3	1.2	-4.3	-11	1.4	0.75	-0.49	-4.9	-3.5	-1.1	-2	0.82	-7.6
-0.35	-0.1	-4.2	0.58	-4.7	0.64	-4.5	1.3	-15	-3.8	-5.9	-1.9	-11	-2.4	5.9	-3.2	6.9	-3.1	-4.5	3.9	1.8	5.8	3.9	-5.7	13	-13	-8.9	0.75	11	-7	2.8	2.8	8.9	-7	7.9	-6.2	1.5	-7.8	3.5	-2.6	-1.2	-0.92	-3	4.9	-2.8	-2.8	-5.2	1	9.6	-11
0.31	-0.2	-1.1	3.9	-6.7	3.9	-8.2	3	-12	0.81	-0.44	2.4	-6	2.8	7.3	-0.58	2.9	-5	15	-0.7	14	-0.81	2.9	-3.4	1.3	0.74	2.2	3.2	6.9	-2.1	3.6	3.9	5.9	0.06	-1.1	-5	0.82	-3	3	-3.9	10	-1.7	6.2	-2.5	2.9	-6.8	-0.8	3.6	8.6	6.8
0.41	0.34	-3.5	2.3	-1.6	0.45	3.8	10	7.4	-0.11	4.4	5.2	-3.3	5	2.5	-0.07	14	-5.8	14	2.2	2.6	-6.4	-4.3	-12	0.19	1.6	8.8	4.3	6.2	-4.1	-0.82	0.79	1.1	-1.5	3.8	-0.54	6.9	-5.3	5.3	0.27	7.6	-5.4	5.7	-2.4	6.1	2.9	1.4	-0.21	5.9	3.4
-0.02	0.26	2.9	-7.7	-2	-7.4	10	-6	17	-7.7	11	-0.24	5.1	0.59	3.4	1.2	5.4	-0.42	3.7	10	1.5	-5.9	-6	-7	2.4	-0.86	3.5	6.6	-0.58	7.2	-3.1	-0.88	-6.1	7.6	1.5	6.2	-0.68	-0.9	3.6	0.03	1.1	1.2	1.1	4.7	-2.8	-5.2	-2.5	-1.1	7	-0.26
0.18	0.01	13	-6.9	3.1	-4.3	14	-7.5	10	-6.3	16	-2.6	9.5	-5	3.6	-4.3	2.7	-2.1	3.5	-0.14	3.1	-1.7	11	-5.8	3.2	-4.2	-1.3	4.3	1.3	-0.86	-6.1	-0.94	4.2	0.51	4.7	-1.5	1.7	-5.6	7.3	-4.2	-0.46	0.57	-0.36	0.6	-1.4	-3.6	2.5	-5.8	2.9	-2.2
0.26	0.1	-4	-3.3	-1.9	-1.6	5.1	0.89	3.5	-4.7	7.1	1.3	0.52	-5.9	3.7	1.4	8.3	4.7	4.5	1.7	0.4	3.9	3	-4.5	0.11	4.3	-0.11	-1.4	-2.3	2.9	-9	1.3	-1.9	4.3	-5	0.28	-7.3	3.3	-2.9	3.6	-8.2	4.1	0.61	4.4	-5	4.2	1.2	3.2	-13	2.7
0.07	-0.23	-4.3	-4.6	3.3	3	13	0.03	3.2	-0.69	4.8	4.4	5.6	-0.3	-3.6	-1.9	5.6	2.8	-4.3	1.5	-0.51	-5.1	-4.5	-1.8	-0.01	2.8	5.4	-6	2.6	7	-6.1	5.2	1.3	-1.7	-8.8	4.5	3.5	5.8	1.7	3.1	-0.25	6	0.28	-1.4	-0.79	-3	6	0.24	-0.78	6.9
-0.08	0.49	-2	1	1.7	2.4	9.4	-4.4	0.96	4.4	4.8	2	5	-2.8	2.5	-0.5	-3.5	3.7	4.6	-1.9	4.7	1.6	-1.1	5.3	7	3.1	-4.6	4.8	3.8	0.73	-3.3	2.5	-7.1	4.4	-3	-0.92	0.69	5.3	10	6.2	4.8	1.7	-4.7	1.1	2.7	4.1	-5	-0.43	7.5	-3
0.7	0.52	2.9	2.6	-2.7	3.2	12	0.65	5.2	-0.76	8.4	-0.64	5.1	-0.41	-1.2	-1.9	5.4	5.1	10	-0.38	15	5.9	6.5	4.8	2.6	12	1.9	-2.9	-1.3	-1.1	4.1	3	-13	4.1	2.6	2	1.5	2.6	0.37	11	-1.6	11	5.7	-4.3	1.4	11	4.5	0.45	-1.5	3.9
0.33	0.08	-4.2	0.61	-5.9	3.7	0.49	5.7	6.3	-2.1	2.1	0.33	3.1	3.2	-4.3	-7	0.7	7.2	1.7	-1.9	0.31	8.8	1.9	-7.2	9.3	4.9	1.6	-0.77	2.1	2.3	4.4	-0.74	-10	3	2	0.8	3.4	3	2.1	2.6	-1.3	0.08	-0.06	-3.9	6.2	1.4	-1.8	-1.7	4.2	2
-0.09	0.19	-7.4	6.7	5	9.5	-0.24	11	2.1	0.89	-2.3	0.33	-1.9	11	0.55	-1.2	1.3	-1.3	3.8	4.4	9.5	-3.6	4	1.8	3.3	1	4.8	-4.3	4	-2.2	-2.2	-0.83	-3.6	1.3	4.3	1.4	10	-0.8	2.1	-1.7	-4.3	-4.5	1.1	4.3	3	-4.1	3.9	-11	2.2	-5.4
0.21	0.55	2.4	7.4	5.5	7.2	3.6	9.2	5.2	5.4	2.7	3.7	1.9	13	-2.3	2.7	8.2	-1.8	6.3	-1.2	5.5	5.4	-6.8	7.9	4.1	4	-2.1	1.3	8.9	9.4	-0.02	-2.8	12	5.4	5.6	7.3	4.5	4.3	0.46	-1.6	9.6	-0.5	6.4	-5.3	1.2	-6.4	3.3	8.3	11	5.8
-0.03	-0.19	4.4	9.6	-3.7	3.1	8	13	10	11	9.9	2.9	10	11	-0.06	3.1	4	-2.2	7.3	2.2	1.8	1.6	-3.8	-0.98	5.4	3.4	3.7	1.2	9.1	2.9	3.8	-10	12	-2.9	-0.08	3.7	-6.1	-3	4.3	2.9	5.7	-4.2	-3.8	3	-5.1	-0.73	-0.69	-4.8	4.4	4.8
-0.13	0.24	2.5	1.6	4.8	1.4	5.5	4.8	6.6	3	2.7	2.7	8.1	4.9	-9.9	1.6	-6.8	5.3	2.2	-3.4	-6.1	9.5	-3.7	-1.4	-1.8	-4	-1.7	1.6	0.75	5.1	1.5	-0.83	-7	-5.4	2.9	6.2	3.4	1.3	2.2	4.4	0.75	-4.2	-2.1	2.5	5.1	-3.4	-0.99	0.16	-8.2	4.2
-0.47	0.34	3.5	0.21	8.4	0.8	8.2	-0.99	-0.73	-3.8	5.3	-5.3	7.2	-0.23	-2.5	3.8	-5.3	4.5	1.8	-3.5	-1.4	-1	0.18	1	3.3	-0.73	-2.5	5.4	4.5	6.5	-14	-0.25	1.9	7.2	6.2	-2	-0.55	5.7	1.2	-1.6	-4.8	-3.9	-4.3	2.9	-0.81	0.83	-1	3	4.5	2.1
0.18	0.15	6	-1.8	3.5	-6	7.3	-1.2	2.4	-1.3	6.2	-2.4	3.7	-0.96	-3.9	1.6	5.6	-4.5	-3.7	-5.4	-7.2	-7	-3.7	-1.3	-2.7	0.93	-2.4	0.26	0.16	3.5	-5.9	0.05	2.5	3.8	1.9	4.4	-0.7	-0.81	-7.1	0.33	-14	2.3	-3.1	2.1	-6.5	1.3	-2.6	-3.2	1.6	-3.8
-0.07	0.22	-5	0.16	-4	3.5	2.6	3.6	-1	3	6.5	3.2	0.03	1.9	0.92	4.3	3.5	4.2	-3.6	-6.3	8.9	-2.8	-9.1	2.5	-12	-4.2	-1.9	-3.7	-3.5	-3.8	-1.6	3.5	0.61	3.5	0.41	-1.2	1.5	2.7	-0.08	3	-1.5	2	-4.9	0.7	2.1	3.2	3.6	6.9	-10	7.2
0.36	0.48	-6.4	-4	2.9	2.9	4.5	-1.1	1.2	5.8	1.9	-2.7	-3.5	-2.5	-3.1	-1.8	-0.28	2.3	-0.89	6.2	2.2	2.8	-4.2	5.7	-6.9	-3.5	1.3	-6	-7.7	-2.3	-6.4	-1.1	-4.1	0.81	-2.6	-0.15	1.1	-2.9	6	7.6	-3.6	11	1.1	5	-4.4	12	0.31	-6.8	-9.3	5.4
0.49	0.39	-4.8	2.4	-5.6	4.7	-1.5	0.2	-0.5	1.2	-4.1	-7.8	0.4	-2	-2.9	7.8	1.7	-5.9	-2.3	3.9	-4.2	-1.2	0.67	4.1	6.8	-4.8	-2.4	1.6	1.6	-4.3	1.9	1.9	1.7	-1.1	8.6	0.12	-4.3	0.18	8.2	12	-12	13	0.3	5	-8.4	10	-5.2	2.3	-0.38	-10
0.41	0.09	5	0.04	5.8	10	-11	-3.1	7.6	6.5	-0.7	-5.4	6.4	4.1	-1.9	2.1	-4.3	2.9	-0.73	-2.5	-6.8	7.6	2.4	7.8	2	-7.2	-3.5	-4	7.7	-3.8	10	-4.6	9.8	-4	9.8	-7.3	-3.3	-7.3	2.2	-0.55	12	6.8	-4.2	-1.7	4.3	5.8	-7.8	-0.19	7.5	0.9
-0.16	0.4	3.2	-4	1.6	-1.3	-7.7	-11	7.2	2.2	-9.2	-9	8.8	-5.3	-3.5	-0.71	-6.8	2.6	-2.7	7.5	-13	8.4	-9.6	6.6	-26	-4	9.7	-2.9	-1.8	5.1	5.4	-1.2	4.5	5.7	-4.7	0.28	-4.1	1.3	4.1	5.9	11	0.6	5.8	0.75	5.5	7.9	4.9	3	-13	2.6
[truncated: 952 more columns]
