# Supplementary material for: Dyslexia on a continuum: A complex network approach
Source: PLoS One. 2018 Dec 17;13(12):e0208923. doi: 10.1371/journal.pone.0208923 (PMC6296514; doi:10.1371/journal.pone.0208923)
Supplement: S1 File — Detailed information about the archive contents is provided in the included README.txt file. (TGZ) [file pone.0208923.s001.tgz › FS_671_AA_run_2.csv]

2.4	6.2	-3.8	4	-0.08	0.4	-3	3.4	-7.7	2.8	0.07	0.24	-14	-7	-14	-7.2	-14	-6.2	-9.7	-5.5	-3.6	-7.3	-9.5	-3.1	-5.1	9.4	-1.4	4.4	-0.84	5.5	-3	8.7	-9.2	-2	-5.1	7.8	4.5	3.4	-16	-1.9	-3	2.8	-3.6	1.3	1.9	-1.6	-13	6	-10	8.9
-5.4	7.9	-2.6	4.2	-2.7	0.6	-3	7.2	-15	6.1	0.63	-3.7	-8.1	-6.8	-2.5	4.4	9.3	9.3	-1.4	0.85	-0.15	-3.8	-6.1	-2.5	-4.3	7.3	3.9	4.2	-3.4	4.3	6.5	9.1	0.01	-3.2	-1.1	2.4	6.3	2.1	-7.4	3.7	-1.4	3.4	-0.76	3.5	9.2	8.4	-10	8	-3.6	0.61
1.3	6.1	5	8.7	4.4	5	2.5	8.6	-5.1	3.5	3.6	7.2	-1.8	-0.63	-6.5	-2.1	3.1	16	-9.7	-2.1	2.2	-0.44	-1.5	2.9	5.4	3.9	-9.8	6.9	-12	6.5	1.3	5.6	1.1	0.46	-1.4	2.1	-0.95	1.4	-0.3	-4.8	2.1	4.7	-0.89	-1.8	1.5	-3.2	-2.9	0.57	-5.2	2.1
8.2	-12	11	-3.8	10	-3.6	-0.37	-4.3	1.5	-12	11	1.1	5.8	-9.1	-8.2	-6.7	-5.3	-4	-5.1	-9.8	3.1	-2.9	2.7	-5.4	1.2	-0.22	-4.4	3.9	-0.39	-0.71	-8.2	-2.4	-4.8	8.8	0.02	-2.7	3.3	2.1	3.8	-1.2	5	-6	-10	3.6	-6.1	-0.21	-10	-12	-8.7	-3.7
8.7	-14	17	-15	12	-11	-9.8	-3.4	2	-10	14	-6.9	2	-3.6	1.4	4.1	19	-3.7	-0.7	1.6	1.6	2	-1.3	5.9	0.97	-2.5	3.3	-3.2	-3	-0.3	-0.49	-7.3	8.1	6.8	5.4	3.1	1.4	2.9	0.28	4	3.3	1.5	2.4	2.8	7	1.3	6.5	-8.7	-2.2	-5
-1.6	-15	4.7	-18	-0.71	-14	-1.1	-5.6	-4.7	-15	1.5	-14	-7.3	7.3	2.7	2.4	2.6	7.2	-1.3	-2.7	-0.04	-8.6	-5.2	-2.2	-5.5	-8.3	2.6	-1.5	2.6	5	1.4	-2.7	-6.5	-5.2	7.2	-2	-5.1	-1.9	-2.1	1.3	2.5	2.7	-5.2	0.59	2.4	3.5	-1	-10	-2.7	-6.9
-7.1	-7.7	-8.7	-14	-6.3	-8.7	-7.1	-6	-5.9	-6	-0.95	-13	3	-4	7.4	-4.4	1.1	-14	-0.07	-4.5	2.2	-6.6	2.8	-7.3	3.2	-1.8	-3.8	-3.5	-7.4	-3.3	-4.1	-4.6	-8.2	3	5.8	2.1	-6.9	-1.6	3.7	-11	1.8	-4.2	-4	-1.5	-5.3	0.29	1.2	-5.5	-0.18	1.9
-8.8	6.4	-14	-0.89	-2.3	-1.5	-2.8	0.78	-5.6	9.5	-12	-0.45	2.4	-3.8	-1.1	2.1	-13	0.25	2.9	1.2	-5.2	13	-5.2	-5.3	-0.45	8.3	2.9	7.9	5.6	7.3	2	-0.51	-0.37	13	1	5.2	0.47	3.9	3.1	-4.6	-0.84	3.6	6	7.4	12	4.4	-4.3	-1.9	-5.9	2.3
0.19	7.1	-5.4	5	0.19	3.7	-0.67	2.7	3.2	11	-2.7	11	-2.2	-4.8	-5.4	0.16	-18	-8.4	0.04	4.1	-13	3.2	5.2	-3.6	0.38	12	2.7	1.4	1.7	8.6	0.45	2.5	5.9	5.9	-1.4	6.1	-6.5	7.4	0.16	3.4	-5.4	8.3	0.76	9	7.4	7.6	-2.6	-0.69	-2	4.7
2.1	3.5	-0.69	6.6	-5.3	7.2	3.7	1.4	7.3	9.2	-3.2	9.4	0.88	16	4.5	2.2	-6.7	3.7	4	-1.6	1.9	-2.4	4.6	9.9	8.8	-0.56	-2.4	2.4	4.8	6.2	-7.6	-0.34	-3.6	6.2	4.7	-1.5	-2.9	6.8	2.5	0.19	8.4	-1.4	5	-0.31	-1.5	4.7	-3.1	3.3	-1.2	5.7
-4	0.17	-6.7	2.7	-0.04	4.5	6.2	-0.12	0.91	1.2	-7.3	-1.1	-11	-4.8	-5	-0.46	5.6	-9.9	3	-3.4	8.9	-9.8	-3.4	-1	6	-5	6.6	-3.6	5.3	2.4	-0.71	-0.73	6.6	-4.3	-0.72	-2.3	1.6	2.5	3.3	-4.4	2.3	-2	2.6	-3.9	0.32	-9.1	1.3	-2.9	-6.4	0.66
-4.2	9.1	-7.9	6.5	-3.7	16	6.6	12	-0.84	11	-9.8	-0.93	-6.9	0.55	-3.5	3	2.1	-6.6	0.41	0.51	5.1	6.8	-4.7	6.1	-0.65	5.4	2.7	5.8	7.9	-1.8	6	3	9.7	-0.09	-2.5	1.2	1.6	2.5	1.6	4	-6.2	4.8	2.5	4.3	3.3	-2.5	2.6	1.6	-1.4	3.7
-2.2	14	-13	7.8	-0.67	6.1	-0.3	13	-1.9	24	-5.1	3.6	13	-4	6.6	-2.7	5.1	-3.9	-0.98	-0.65	4.8	-2.4	7	8.2	5.2	4.3	-1	11	4.5	2.6	3	-3.3	4.7	1.2	2.6	11	-0.44	-2.2	7	-3.4	-0.48	7.1	8.3	12	4	7.5	4.4	13	3.7	8.8
-10	4.7	-13	-1	-4.1	-0.5	-8.1	3.9	-6.3	5.4	-5.9	2.1	2.3	13	9.5	5.3	-2	-4.8	3.7	3	-6.2	0.5	2.5	1.6	9	11	8.7	13	7.2	8	7.6	1.3	3.6	0.34	0.48	6.8	0.91	1.8	7.1	-0.65	4.2	3.9	8.4	5.5	4.3	3.3	5.2	8.7	5.6	3.7
0.77	3.3	-2.8	-1.1	1.5	4.6	2.4	5.2	0.92	-2.3	1.3	-3.8	12	-10	12	-1.1	4.7	0.49	5.8	-8.5	7.1	0.93	3.5	-1.3	10	0.16	13	0.81	17	2.6	11	-1.7	4.7	5.4	5.3	-0.65	9.5	-4.5	3.1	0.95	7.5	0.9	5.2	2.5	5.2	3.4	2	4.3	12	4.6
15	-5	18	0.32	6.7	-1.8	16	-2.7	17	-1.9	24	-2.5	21	-0.94	9.3	-3	10	-5.2	13	2.4	12	-3	12	5	12	-1.3	5.2	-1.8	17	2.9	0.21	3.9	5.1	0.42	6.5	4.4	9.2	-4.9	3.4	-0.77	7	-1.9	14	-5.2	-1.5	4.7	8.8	9.4	12	3.6
17	4.6	17	-6.3	16	-1.7	8.9	-4.3	21	5.5	17	5.7	3	3	6.8	3.5	8.6	-1.1	0.21	7.4	7	1.4	3.1	7	4.5	2.1	8.1	-1	9.3	2.2	-2.7	7.4	1.6	5.5	12	4.8	2.2	-2.6	-4.8	4.7	12	1	11	5.3	-2.8	10	7.6	15	14	7.1
-2.2	5.9	0.11	-1.3	4.4	3.6	-13	0.55	1.7	3.1	2.2	2.5	-7.8	4	2.5	3.8	-9.5	-4.2	-11	1.2	3.7	-2.8	-6.2	1.3	5.4	2.7	6.3	3.6	8.1	6.3	-0.94	0.98	-8.8	5.1	17	-0.81	5.1	-4.1	-1.3	7.8	10	-1.7	6.4	-0.15	0.01	-0.03	13	6	21	7.4
-9.4	0.95	-7.7	7.4	-4.3	0.82	-9.1	-0.29	-7.4	2	-4.9	0.76	-2.2	-1.3	-6.6	9.2	-2.9	-5.2	-8.9	9.9	-3	5.1	-6.6	2.7	5.5	0.08	-5.5	-7.6	2.2	-0.58	-3.4	-4.1	1.3	2.9	3.1	6.6	-2	2.9	-2.4	1.3	6.4	-4.5	-1.8	5	-2.4	6.3	4	9.1	10	6.9
-14	1.7	-13	-0.61	-4.4	-3.7	-16	0.56	-17	-1.9	-12	3.1	-11	-4.4	-7.8	5.3	-17	3.3	-12	1.2	-13	2.9	-5.8	-2.7	-11	2.6	-0.36	-6.3	-0.83	3.4	-6.6	0.27	-9.2	5.6	-11	1.7	-5.2	0.44	-7.3	-0.49	-3.2	0.17	-16	8.3	-12	5.9	-14	0.66	-7.8	0.2
-18	-12	-23	-5.7	-10	-1.8	-8.9	-10	-20	-14	-20	-2.6	-15	-8.6	-12	2.6	-28	5.1	-10	-1.7	-16	12	-8	2.9	-18	0.44	-11	3.3	-12	2.7	-5.8	-4.4	2	-0.38	-18	-3.3	-3.9	2.9	-10	0.95	-14	0.47	-8.5	2.9	-10	-0.57	-14	-9.2	-14	-0.96
-5	-10	-6.2	0.23	-12	4.1	-7.6	-6.2	-9.1	-15	-6.5	-0.99	-11	-0.18	-8.1	-2.8	-17	-12	-6.7	-3.8	-11	-0.72	-6.7	-2.1	-14	-7.4	-2.6	-0.77	-14	-2	-6.5	0.43	4.9	-5.7	-9.5	-2.8	-5.4	-4.3	-15	2.8	-14	0.69	-6	-9.1	-3.4	-12	-8.8	-7.3	-13	0.42
1.1	-7.8	2.8	3.7	-5.8	5.7	0.93	-6.9	3.6	-11	7.8	-0.02	-2	6.9	-0.67	3.6	-7.3	0.32	3.1	7.1	-3.4	6.8	3	3.7	-3	-3.8	-0.19	5.9	-12	0.88	5	5.4	1.8	0.08	-8.8	-7	-0.37	0.35	-8.8	2.8	-5.8	0.28	0.32	-5.3	-2.8	-7.9	0.81	-6.1	-0.87	-7.6
0.2	-5.9	-2	-9.7	-0.22	-7.4	6	-6.6	-0.2	-11	-0.97	-8.5	-5.8	-3.7	1.3	-7.1	-6.3	-10	-1.8	-1.5	-0.02	-8	1.5	-0.9	0.14	-2.8	4.7	0.63	-0.03	-6.4	3.5	-1.8	4.2	-11	-4.8	-5	0.45	-5	1.1	3.4	-3.7	4.1	2.1	-9.6	-1.4	-8.5	-3.5	-5.6	-9.4	-8.6
-5.8	-10	-9.8	-7.5	-1.8	-1.4	1.7	-5.7	-1	-6.6	-13	-3.7	-15	-8.8	4.9	-3	-9.2	-12	0.68	2.9	5.4	-3.4	-1.5	0.89	0.62	-5.8	-8.6	1.8	-3	-3.8	3.2	-4.2	-1	-0.73	-5.9	-0.19	-1.3	-5.3	5.1	-3.6	0.17	-0.02	0.51	-9.3	0.5	0.01	6.1	-3.2	4.1	3.8
-3	-3.1	-6.1	7.8	-0.26	2.3	-4.2	-4.2	0.14	-1.9	-4.7	-0.38	5.3	0.93	2.3	0.88	4.3	2.8	3	-3.7	6.4	5.5	4	6.3	2.7	-2.3	5.1	-0.03	4.6	-0.98	9.2	0.27	-4.7	-0.47	-3	0.5	3.5	1.6	6	3.6	-0.75	-0.88	2.8	-6.4	1.6	-1.6	14	4.1	13	6.6
-7.4	3.8	-6.6	8.6	-4.9	0.72	-5.5	2.1	-1.7	-3.6	-7.3	5	-1.5	9.4	-2.5	1.9	1.4	5.3	-10	3.3	1.6	-1.5	-6.8	9.6	-0.5	-3.2	2	0.56	5.2	-1.2	3.4	-2.3	-2.1	-3.1	-2	-1.9	2.4	-2.5	11	8.1	-1.2	-4.1	-3.5	-6.1	1	-3.2	18	0.47	17	-1.1
-11	-10	-9.3	-2.1	-3.2	-4.4	-5.8	-5.4	-4.2	-8.8	-9.3	1.2	-8.7	-0.2	-0.04	-4.6	8.6	4.6	-5.9	-1.6	2.7	-5.5	-6.5	-0.29	-0.45	-3.8	-0.79	2.3	0.85	-6.8	2.8	-0.88	0.93	3.3	2.7	-0.81	-3.2	-3.6	7.8	-4.6	2.8	-6.2	-1.4	-6.7	-2.5	-7.6	8.8	-9.1	7.2	-8.8
-1.7	-2.5	-0.18	1.4	1.3	0.9	2	1.2	3.8	-2.1	-8.6	2.2	0.57	0.03	-0.99	-11	3.1	0.65	3.6	0.05	3.8	-11	1.1	-5.4	-8.3	-6.2	-3.1	-7.8	-6.7	-6.9	1.4	-5.6	-3.8	-5.2	-8.9	-5	-6.7	-3.5	-1.4	-6.1	-3.8	2.4	-0.87	-13	3.3	-9.1	-4.1	-9.8	-1.5	-8.3
10	1.3	5	4.7	4.4	4.1	5.2	6.9	9.2	-12	0.75	3.1	5.1	4.8	2.6	-13	6.1	-9.2	4.5	-7.2	4.2	-4.2	3.3	-3.3	3.2	-7.5	3	-0.94	-4.8	2.3	2.5	-13	-3.1	0.64	2	0.74	-2.2	-0.33	-3	1.7	-0.11	5.7	2.1	-2.3	1.2	1	-1.9	-17	2.5	-12
10	0.25	9.3	3.7	6	7	10	1.1	2.4	-8.6	3.7	-2.8	5.7	7.4	1.7	-3.7	-5	6.3	5.9	1.6	5.2	2.7	2.4	-1.5	0.09	-7.2	-5.4	-0.43	0.32	-2.9	-2.2	-4.1	-1.7	-7.8	2.5	0.26	-0.35	2	-3.2	1.1	-0.11	1.9	-0.5	-7.7	-0.17	3.3	-3.1	-16	0.45	-10
-1.9	8.9	0.35	3.4	-2.4	2	4	4.1	-1.1	2.1	0.42	-2.4	6.6	7.7	-2.6	1.9	7.7	15	8.7	-0.85	1.2	5.9	2.8	-2.3	-6.4	-6.5	-1.8	-4.1	0.78	-2.5	-1.9	-5.3	-4.7	-1	-2.2	-1	1.9	-3.9	-2.2	-0.9	-0.44	3.5	-1.1	5.1	2.8	5	-9.7	-5.6	0.25	-0.38
1.4	10	0.27	5	-3.2	2.2	1.2	6	3.9	4	0.29	3.1	0.71	1.8	-8.1	3.9	12	15	-0.18	2.2	6.6	8.6	3.3	4.7	3.3	2	-1.4	-4.7	8.3	5	-0.58	2.9	0.41	5	5.3	0.11	2.9	1.9	-6.6	2	6.4	5.1	1.2	6.9	-4	2.2	-1.8	-0.54	2.7	-4
11	-4.4	6.8	-7.5	0.18	-3.1	8.5	-2.4	4.5	0.81	8.4	-7.1	10	-1.8	-1.1	-0.08	3	-8.8	-1.2	-1.3	2.4	6.8	0.55	-7.4	2.6	-0.98	-1.1	2.3	-3.2	-4.3	-5.1	0.44	-2.1	2.4	0.5	-1.2	0.96	1.1	-6.8	8.4	-0.52	-3.2	0.11	2.2	-0.76	-0.98	0.78	-3	3.1	-2.3
2.4	-11	0.27	-15	8.8	-13	-3.6	-9.9	-0.47	-1.7	1.5	-15	4.4	-8.5	6.2	2.8	11	3.2	4	0.41	6.3	1.6	2.2	-3.2	5.4	-1	3.2	-12	-3.2	-11	-4.4	-4.1	1.3	-5.2	3.5	-5.9	-1.6	-9	-0.87	-3.3	8.3	-8.3	1	-2.6	-7.6	-3.1	9.1	2.1	4.8	-6.7
-2.3	-2.2	-3.5	-5.3	-2.1	-5.1	-9	-2	-3.1	-5.7	-6.8	-1.6	8.1	-4.9	5	1.4	-5.2	4.1	8.2	-0.69	8.1	3.7	3	-4.3	0.61	2.2	3.7	-5.5	-3.8	-4.2	-2.4	-0.37	-0.82	-2.3	6.1	-3.5	4.5	5.4	1.2	0.49	8.3	-3.8	3.8	1	0.74	1.2	10	-2.2	-1.1	-3.4
-0.33	-0.52	4.4	-0.07	0.96	1.5	-5.3	-3	7.2	7.2	3.2	-4	-2.9	-1.6	4.2	2.8	1.6	-6.4	1.8	-0.4	-6	2.9	-2.6	-2.6	3.3	3.1	-7.2	-2	4.3	-2.3	-4.2	7.8	6.3	1.6	12	-7	5	3.8	5.1	5.8	4.6	-5.8	3.1	1.4	5.8	-0.78	5.6	4.2	4.6	2.9
12	2.5	8	1.1	1.4	-2.9	5.4	-9.5	13	9.5	5.7	0.98	11	-3	9.7	8.8	11	0.81	12	2.5	-4.5	-3.9	9.6	4	7.4	8.8	-5.4	-1.9	2.4	-5.2	0.14	5.4	13	0.79	4.2	-5.8	2.9	-0.73	5.9	3.2	5.2	0.06	1.6	6.8	-1.5	2	3.3	10	2.8	4.8
8.9	5.8	10	-3.2	7.7	0.11	8.8	-3	5.6	8.8	6.5	2.1	4.4	11	3.9	3.8	20	11	11	7.9	0.16	-8.8	3.6	4	1.2	6.2	12	-0.67	1.7	-3.3	7	4.2	4.3	-8.8	1.5	-7.9	8.2	-0.71	5	6.9	3.8	-1.3	6.2	2.6	6.3	6.9	-2	3	-1.6	4.4
11	1.6	16	-2.1	11	-5.2	9.7	0.37	10	6.4	8.2	0.75	4.1	5.9	9.3	7.7	13	14	7.1	5.4	9.6	-1.8	8.4	-0.63	11	4.5	6	-1.4	4.7	2.8	7.1	5.5	12	5.6	6.5	-0.14	9.5	3.1	13	7.4	3.3	4	14	11	7.8	2.5	7.2	-1.4	5.8	-1
3.9	11	8.7	4.2	5.4	2.6	8.8	6.8	5.3	16	5.7	6.7	2.7	-8.1	-0.06	7	4.3	17	-0.05	0.3	-5.6	10	1.8	-5.9	4	12	8.6	-3.1	1.8	5.8	-3	-4	11	-4.4	6.5	3.1	1.8	-3.9	8.8	3.2	3.3	7	-0.5	9.9	5.3	-0.87	7	2.8	11	4.8
2.5	6.8	5.5	6.4	6.3	7.1	-1.8	-1	-5.4	12	0.77	11	-6	10	3.6	3.7	-8.6	17	0.7	2.4	-2	4.5	-4.2	-0.52	-1.7	8.2	-0.16	6.4	-4.2	8.9	-2.1	2.5	7	5.7	5.1	-3.2	3.9	-2	5.5	-5.4	4.4	1.2	4.7	7.1	2.1	9.3	1	1.6	-1.6	5.6
5.1	5	4.4	3.3	3.4	1.8	2.6	-4	-1.1	6.5	-2.6	0.63	11	-2.1	3.3	-0.1	14	6.1	3.7	-7	1.9	-2.9	1.2	-5	9.4	-0.59	-0.35	9.2	3.9	8.8	5	7.3	1.6	-8.2	0.02	0.7	4.3	3.5	0.65	-2.1	5.9	2.6	3.7	-5.7	-0.77	-2.3	0.6	5.2	-6.9	8.9
-7.6	7.4	-1.6	6.9	-5.8	5.1	-0.14	7.4	-3.9	12	-7	9.4	11	9.7	-1	-0.2	-4.8	5.9	-0.71	1.5	0.07	5.3	1.4	-0.77	6.6	-2	6.3	-0.5	7	-2.7	8.9	5	3	-4.9	0.22	3.5	-0.31	-0.37	5	-2.2	-3.7	-2.6	-1	0.89	3.4	0.6	-7.8	8.1	-11	5.9
-4.3	11	-3.4	5.3	-5.6	6.2	4.2	11	-5.7	15	-9.1	2.7	-2.7	-0.79	0.55	2.3	-7.3	14	-3	5.4	-0.35	7.3	-3.6	4.3	2.1	14	-0.23	3.4	-5	5.1	4	9.2	-0.27	1.9	-0.94	3.9	4.6	7.5	13	-0.49	-2.9	2.4	0.3	12	1.6	1.1	-3.6	16	-6.5	7.4
-5.7	-3.9	-3.5	-8.5	-1.6	-9.6	0.72	-2.2	1.2	-0.19	-6.8	-1.5	2.7	1.6	0.49	1.8	-5	-2.1	-0.78	3.4	-3.2	5.8	-7.9	2.3	5.5	3.2	6.5	-2.2	0.81	8.7	4.5	2.7	-5.5	-11	1.7	-2.8	2.9	-4	8.8	-0.61	4.2	0.37	5.1	0.08	1.9	2.6	3.2	12	-3.6	7.4
-2.1	-7.8	-1.9	-6.7	6.4	-5.1	5.1	-4.3	-2.1	-8.8	-5.1	-7.2	1.3	-5.7	2.1	-7.5	7.8	-20	-1.9	-4.8	-1.3	-11	-0.21	-4.9	3.3	-4.9	-0.51	0.89	0.76	-5.1	2.4	1.5	-2.9	-4.4	1	3.3	-4.8	-3.8	6.1	-2.6	5.1	-0.22	-6.8	-7	3.9	-2.8	0.75	1.3	-7.4	-0.7
6.9	-12	8.2	-6	5	-1.5	9.8	0.44	3.9	-19	7.3	-6.3	8.9	-5.8	-1.4	-14	3.4	-22	-0.34	-17	-1.4	-1.7	-0.15	-9.5	-1.1	-13	0.72	1.8	3.2	-14	1.2	2.9	1.3	-2.3	3.6	-9.1	-0.38	-6.1	-0.03	-0.38	-3.2	-7.5	-2.8	-19	15	-18	3.7	-7.7	-2.1	-2.7
16	-10	8.3	6.6	7.3	0.81	9.7	-4.4	15	-18	3.4	4	6.2	-11	4.5	-3.6	23	1.3	8.4	-2.6	3.8	2.8	8.1	-5.4	12	-15	2.3	-2.4	5.3	-15	8.1	-8.5	-1.9	-3.8	3.7	-4.9	6.5	-1.3	4	-7.5	3.2	-3.9	8.3	-20	12	-19	5.6	-9.1	7.6	-11
12	-7.2	6.2	9.9	7.2	9.2	7	-2.3	10	-15	-0.62	14	-1.7	13	1.5	-2.8	-4.7	-10	2.6	2.5	5.7	-0.7	2.4	-1.2	6.5	-15	-4.4	-4.3	14	-15	3.4	-14	2.3	0.82	7.9	-0.21	6.4	-7.2	9.4	-8.9	9.8	-2.6	0.61	-13	-3.3	-14	13	-5.3	3.4	-11
6.1	2	5.3	13	7.7	1.7	8.1	1.1	0.96	-8.1	5.3	11	2.3	8.2	2.7	-0.39	-8.3	-3.5	6.8	3.8	1.1	3.2	-2.4	2.4	-2	-2.4	9.7	3.7	-1.3	2.5	-0.43	0.02	0.62	-5.3	1.7	4.9	-0.78	2.9	-6.2	2.3	3.6	3.9	-5.2	-11	-9.2	-6.3	-2.4	0.47	-1	-1.2
-4	-2.9	-4.5	9.3	-6.4	6.6	0.71	1.4	-3	-6.1	-10	7.5	-7.8	3.4	-4.1	-2.7	-6.1	-14	-0.79	1.5	0.64	0.28	-7.5	-5.7	-13	-3.2	-0.8	-4.2	-0.03	-5.5	-5.9	0.51	-0.67	-5.2	-7.8	-4.7	-7.9	0.51	-8.2	-0.1	-8.3	-1.2	-16	-5.9	-12	-0.22	-17	0.36	-6.9	2.2
-7.9	-2.4	-6.8	1.9	-12	8.1	-6.4	3.2	-4	-0.51	-8.9	-1.1	-9	1	-1	1.9	-7.5	8	-8	0.32	0.81	12	-1.4	1.2	-9.4	-0.17	-13	-5.3	-6	-2.2	-11	-4.6	0.12	-3	-5	5.2	-5	-3.7	-11	-1.4	-8.5	2.7	-9.7	-1.4	-3.4	8.7	-14	-1.5	-13	-0.83
3.4	4.3	-2.7	6.3	-3.5	4.7	1.1	4.3	4.3	0.94	-0.2	-0.61	-3.6	-6.8	-0.49	-5.8	-6	7.8	3.7	-3.2	-5.8	3.6	-2.1	-6.5	-8.3	-1.9	-0.21	2.8	-8	-0.98	-1.8	4.8	3.9	-9.1	-7	-1.5	-7	0.06	-10	-0.97	-7.6	3.4	-6.4	-1.6	4.6	3.6	-14	6.7	-8	3.7
13	-7.3	8.4	-0.55	0.99	5.2	-3.2	4	8.4	-13	6.3	-2.3	-14	-5.1	-4.4	-2.8	-3	-6.8	-0.66	-5.5	3.1	-1.5	5.9	-0.53	-5.3	-2.4	-3.9	-5.9	7.2	2.4	-0.85	-5.2	11	-2.6	-3	-2.1	-0.02	1.2	-0.22	-0.25	-5.3	0.88	2.6	-0.6	5.5	-2.8	-3.8	-4.5	-0.49	-6.1
12	-4.3	9.5	-5.6	5.3	-9.7	5.1	-3.1	10	-12	8.2	-6.2	5.7	0.53	2.8	-2	10	-11	2.4	-2.5	3	-5.6	0.44	-7.8	0.36	-5.8	0.05	-9.2	3.7	-3.5	-4.5	-8.6	-2	5.6	1.4	0.12	1.3	-3.1	-1.7	-5.9	0.56	-0.84	-5	-1.5	-4.7	-2.5	3.9	-11	3.7	-17
3.7	-0.01	8.7	-8.8	2.3	-5.8	2.2	4.8	4.8	-3.2	3.2	-8.9	3.2	-4.9	-3.9	-3.1	-2.7	6.6	-1.5	-2.2	-5.5	-0.88	6.5	-7.8	-0.75	-6.4	-4.4	-4.3	-4.3	-7.8	-7.4	-3.8	-5.1	2.1	0.11	-3.4	-3.7	1.2	-3	1.8	-1.2	-6.5	-2	-5.6	-1.9	-1.7	-1.1	-3.8	3.5	-13
3	0.21	-1.6	3.1	1.7	1.8	9.7	-1.9	0.24	6.9	-3.5	-2.3	-4.7	11	-3.6	3.6	2.1	13	0.1	14	-0.42	5.6	0.3	9.1	-1.3	4.8	3	-5.5	2.7	-0.34	-1	-0.63	1.8	-3.3	2.1	1.5	-5.1	0.99	5.8	9.7	-0.35	-3.3	-1.5	5.5	-5.3	9.2	-6.8	6.3	-1.3	0.68
-1.9	5.4	-3.8	4.9	-2.2	1.8	3.1	4.7	-0.54	3.3	-5.1	5.7	-1.8	14	0.78	-3.8	-7.2	1.4	0.91	4.7	6.6	-4.2	-5.2	6.4	-11	-2.7	-2.7	-4.6	-8.4	-2.4	2.5	7	-13	3.1	2.1	-0.5	-11	3.1	-2.5	-0.59	-4.5	1.5	-12	4.3	-6.1	1.2	-6	6.8	-0.84	4.2
-12	2.9	-10	4.9	-11	2.2	-4.2	3	-9.6	-3.9	-8.9	2.9	7.3	3.9	-7.2	0.08	-6.2	2.5	-4.4	1.8	-3.1	-1.8	1.4	-4.5	-14	-4.2	-1.7	3.4	-11	-4	-1.1	-0.65	-7.6	-5.4	-4.9	-7	-0.18	1.4	-4.2	-1.8	-13	-5.2	-9.4	-2.5	-3.9	-4.1	-3.2	-1.2	-5	-5.2
-4.4	1	-4.5	1.8	-11	3.6	0.78	-3.4	-8.9	6.6	-2.6	-0.18	-13	3.3	-8.8	6.4	1.2	19	-10	9.7	-3.2	1.3	-6.5	1.3	-5.1	-3.9	-8.5	-6	-7.8	-8.8	-5.8	-1.3	-2.7	-7.7	-7.3	-1	-3.4	-4.2	-2.7	-2.1	-6.7	-7.4	-2.2	-1.3	-10	-6.8	-6.1	-0.41	-10	-3.2
-0.03	4.3	-3.4	2	-3.3	2.8	-0.43	-7	-5.5	6.1	-3.3	2.6	7.4	6.5	1.7	-1.8	3.4	2.1	4.1	4	-4.7	-1.7	4	4.9	-5.9	1.2	-7.8	-11	-11	-6.3	-2.5	3.6	4.2	1.2	-4.5	-2.5	0.42	1.9	-1.7	-3.2	-2.8	-6	-4.1	2.3	-3.8	-3.9	-6.2	6	-2.7	6
6.2	2.4	3.5	0.19	3	0.84	0.35	-0.44	2.6	-2.8	2.3	-2.5	4.6	0.47	3.7	-0.07	15	-8	2.2	-7.2	-4.6	-3.1	3.4	-7.8	-0.88	-8.9	-4.9	-9.6	-4.8	-8.1	-8.8	6.8	-5.7	-8.4	-3.4	-12	-1.8	-1.8	-1.3	4.7	-5.8	-4.8	5.1	-6.5	2.9	1	-14	-2.5	-0.35	-1.6
1.4	0.16	3.4	0.97	-2.8	-1.8	-3	-1.3	7.9	-4.3	4.3	0.12	-0.39	-2.3	6.6	-12	-2.2	-7	5.8	-2.3	-3	-6.3	11	0.06	3.6	-9.7	2.5	1.9	3.5	-1.7	2.2	4.3	-7.2	-3.7	-4.2	-8.8	0.13	-7.7	-0.93	1.4	2.2	-8.8	9.8	-3.5	-1.8	-6	-6	-7.1	-8.1	-5.9
6.9	-3.6	5.1	-2.4	-7.9	-3.3	0.53	-5.7	11	6.1	9.5	-1.7	-18	-3.7	6	-4.7	-11	-3	-3.3	-8.8	-4.9	-4.3	2.8	-10	7.2	-2.5	-1.5	-3	-0.14	-3.9	5.5	3.1	-0.79	3.4	-3.6	-2.3	2.5	1.9	-0.53	2.5	4.2	-5.4	7.8	5.5	-5.3	-1.8	2.1	8.3	-6.4	3.2
4.1	-3.2	8.7	-1	1.3	-1.9	-1.6	-1.4	10	-2	12	2.1	-12	6.1	3.8	-5.1	11	6.5	5.5	-2	-4	1.5	-1.1	-1.5	-7.8	5	-2.5	0.05	-4.3	2.7	6.9	0.9	2.4	-1.6	-1.9	0.15	8.9	-1.5	1.4	1.4	-0.79	-1.2	2.6	2	-4.5	1.4	-7.2	3.4	1.9	2.4
11	-0.82	8.6	5.3	3.7	0.91	-0.91	-2	11	1	17	6.8	5.6	11	0.43	7.2	-0.18	6.3	7.3	9.6	-0.88	4.6	9.4	5.7	-8	2.7	3.6	0.64	9.2	7.8	3.2	-3.2	1.2	-4.8	5.2	2.2	5.7	0.64	2.6	-5	-3.3	0.34	-4.3	10	-5.1	2.4	-4.4	2.1	-0.41	4.6
4.6	4.8	-3.2	2.8	-5.7	-4.6	-7	0.43	6.3	6.3	5.7	6.2	5.3	8.7	-6.1	8.8	-16	19	-6.1	2.8	-15	4	1.4	-2.5	-7.8	6.3	-1	-0.25	-6.3	-5.7	-2.2	-6.1	-3.4	-0.22	-1.4	1.6	-3.1	-0.86	-4.6	-5	-6.1	-2.3	-5	4.9	-9.5	5.1	-2.2	-5.6	1.3	-4.3
0.86	3.5	-3.5	-1.7	-3.3	-6.3	-7.5	0.55	2.3	6.2	-3.5	7.2	-9.5	-12	-10	4	-15	1.4	-4.9	-2.3	-15	-0.53	-12	2.9	-9.1	-0.06	-0.88	1.4	-12	-8.5	2.1	-2.5	-1.9	2.3	-11	0.24	-3.6	-3.6	-4	-10	-5	-2.3	-11	2	-17	6.5	-0.85	-5	-4.5	-10
-0.59	8.4	-7.4	-0.79	-6.6	0.94	-10	6.8	1.8	4.5	-2	2.3	-0.66	7.3	-3	3	4.5	0.89	0.71	4.5	-1.6	-3.6	-5	5.5	-4.5	-1.8	0.77	1.4	-5.8	0.4	-4.8	-4.5	-4.6	4.9	-9.4	-2.4	-6.7	0.94	-4.5	-12	-7.8	-1.6	-2.9	1.3	-4.6	-9.3	-11	-3.3	-6.7	-4.8
2.9	7.4	2.2	5	-3.9	0.13	-6.3	2.7	1.1	9.5	5.5	5.2	2.4	8	-4.3	8.6	11	9.9	1.9	6.6	6.6	0.56	-4.1	-0.01	-3.6	0.25	-0.88	1.2	-1.4	-1.4	-2.3	1.6	1.4	6.2	6	-1.2	3.2	7.9	-4.1	-8.7	3	-3.1	-3.7	2.7	-3.8	1.5	-4.8	-3.9	-1.5	-1.1
6.6	3.7	13	0.68	-1.6	-0.31	1.9	-5.2	0	2.2	5.7	0.37	8	6	-6	-5.1	4	5.6	-0.63	-5	-3.1	1.6	1.5	7	-8.5	0.43	-5.1	1.9	-6.5	-9.4	-4.2	3.6	-1.1	8.7	-1.2	-4	-6	3.8	-9.2	-3.1	-5.6	-2.5	-9.7	10	-11	0.17	5.5	-0.84	2.2	3
3.3	-1.8	5.4	-6.8	-5.1	-7.6	3.4	-5.9	-0.76	2.3	6.9	-0.56	0.78	1.8	0.06	-3.2	11	-5.5	-0.84	-1.8	0.1	-4.2	0.74	9.5	-0.42	-4	2.7	-3.6	-4.6	-3.5	12	0.5	-1.6	3.1	-0.05	2.2	1.2	-2.4	-2.3	-0.46	-3	-2.9	2.9	6.9	-4.2	-0	7.1	-4.3	2.8	-4
-11	2.8	-7.9	0.38	-9.5	1.1	-4.5	3	-12	11	-7.2	3	4.2	2.9	-4.2	0.17	2	-8.8	-1.5	5.2	-6	-11	-3.5	3.5	0.69	6.2	-7.2	-5.3	-3.1	-2.3	-2.6	-2.1	-7.8	0.5	-0.92	-1.1	-5.3	-0.89	3.5	1.2	-3.2	0.14	-1.8	-1.9	3.2	-3.2	4.7	4.8	-1.2	-3.8
-13	9.5	-13	0.89	-17	-1.2	-7.2	2	-17	8.1	-9.2	5.2	-8.5	-2.2	-5.3	2.7	6.6	7.5	-11	-5.5	-2.1	-3.2	-3.9	-6.6	1.3	-0.14	-11	5	0.95	-1.1	-5.1	-3.9	-4.5	-4.3	-3.6	0.81	-11	-0.67	5.6	-3	-2.1	1.5	-5.7	-6.6	0.58	-1.9	3.5	-0.88	-6	-3.2
-6.2	5.8	-8.8	-5.3	-4.1	-7.4	-3	-2.4	5.3	6.1	-5.6	-3.8	-12	1.1	1.4	-4.9	8.6	0.66	-2.6	-2.8	2.5	-7.5	-1.3	3.9	4.5	-4.8	-4.7	-0.57	2.8	-2.8	-5	-7.8	5.1	-4.3	-5.6	-2.7	-5.7	-1.8	3.6	-0.92	-1.9	-2.5	7.9	-9.4	2.8	-5.2	21	-7.5	18	-1.1
6.8	4.9	9.1	-2.1	6.6	-3.6	2.9	1.2	8.3	4.8	7.5	-8.2	5.7	4.2	-1.7	-3.4	0.17	1.8	2.2	2.4	1.7	-1.3	2.2	1.8	9.9	-0.93	-3.3	-6.3	1.7	0.53	-3.3	-9.4	4.3	-7.5	-0.94	-1.2	-5.6	-4.5	2.2	-0.12	8.9	-1.6	8.9	-3.2	8	-3.1	22	-7.3	20	-6.9
9.8	2	11	-5.2	9.3	-4.8	8.5	-3.2	2.9	4.7	3.7	-8	-3.6	1.2	6.6	-4.6	9.2	-7.5	3	-4.7	-1.3	-4.9	-1.4	-5.4	7.8	0.11	3.4	-1.4	14	-1.8	5.2	1.8	5.4	-1.6	4.5	-2.2	-0.09	-0.43	0.96	1.8	9.5	1.2	2.6	-3	3.2	11	12	0.46	13	3.2
-4.3	-2.1	-0.51	-12	1.6	-8.7	7.2	-1.3	4.9	2	-5.2	-10	5.7	-3	12	-5	17	-0.74	8.8	-4.9	3.8	-2.1	1.9	-3.4	9.2	-0.05	3	-7	11	-0.09	1.5	0.32	14	-5.9	7.7	1.4	4.7	-0.94	0.87	4.7	-0.71	-0.79	10	-1.7	5.6	-5.3	8	-1.7	7.6	-0.38
1.4	-6.3	2.2	-6.5	2.9	-2.6	4.8	0.7	4.6	-0.76	0.83	-6.4	4.5	-11	2.9	-1.1	-1.6	-2.3	-0.49	-1.2	-4.7	1.2	4.5	-7	4.7	-5.6	-0.84	-5.5	0.86	-2.7	-1.5	-7.6	-1.5	-1.7	2.1	1.9	-2.2	-2.6	-0.18	-2.5	-2.7	-2.6	-6.8	-9.3	-2.8	-3.9	5	-8.1	3	-5
-3.6	-13	-2.1	-11	-5.1	-6	-2.6	-0.81	-0.15	-9.9	-3.8	-1.8	6.1	-8.3	1.3	-2.8	-21	-5.8	-0.98	-8.2	-3	0.78	4.2	-11	-2.7	-11	-0.69	1	-3.9	-1.4	2.4	-5.4	-6.4	-0.49	3.6	-3.5	-1.4	-1	-3.6	-5.1	-6.2	-11	-4.4	-9.5	-8.3	-4.7	3.9	-8.6	3.4	-3.3
-9.4	-2.2	-6.7	-6.7	-6.2	-3	1.9	-2.1	-3	-6.5	-8.5	-0.67	1.2	-0.72	2.6	-7.1	1.6	2.3	-1.1	-4.4	-3.8	-9.8	0.35	-5.2	-2.2	-11	0.73	-7.6	-2	-2.3	5.4	-8.8	-6.3	-6.5	-1.9	-2.2	0.84	1.1	-1.9	-6.7	-3.7	-4	-2.9	-9.1	-6.5	-9.1	-2.6	-11	0.42	-11
-8.1	2.9	-3.2	0.05	2.1	-2.2	-0.97	0.04	0.72	1	-4.9	0.25	0.21	-4.2	11	2.3	13	-2.5	5.5	-6.1	0.93	-5	-2.7	-2.1	-0.82	-14	0.79	-7.2	-0.12	-6.5	8	-5.6	0.38	2.7	-4.2	1.2	-1.1	-4.5	5.3	-1.7	-4.2	-9.3	5.5	-5.5	7.1	-4.1	-6.9	-9.9	-5.8	-8.1
-7	-4	-6	-6.1	-2.1	-5.7	-2.7	-2.8	-6.2	-7.1	-5.6	-4.9	-1.6	-2.6	3.1	-3.9	-17	-12	3.7	-4.7	-4.6	-2.2	3	0.43	-5.5	-4.9	-5.8	1.4	-7.3	-5.1	-1.6	2.7	-0.99	4	-3.8	-1.3	-4.1	1.9	6.8	8.8	-3.9	-7.4	7.8	0.78	6.5	8.7	-5.2	-7.5	-9.3	-4.7
-10	-12	0.81	-13	-5	-11	-12	-6.2	-11	-12	-4.5	-17	0.55	-14	-8.1	-5.5	0.08	-10	-3	-3.9	-14	-0.22	-3.8	-8.5	-5.6	-5.5	-11	-1.8	-13	-2.4	-4.7	1.3	1.7	-1.6	-5	3.5	-9	-5	2.9	-0.96	-11	-5.7	-4	10	6.3	9.6	-7.7	6.5	-11	0.14
-9	-0.79	2.9	-4.6	-3	-3	-7.5	-1.5	-8.6	-8.2	0.16	-9.1	-0.37	-1.3	-1.2	0.75	-0.42	1.8	0.91	3.2	3.2	-1.2	-0.68	3.7	-5.8	-3.3	2.3	-3.4	-8.4	0.88	3.3	0.36	-7.9	-4.5	-7	-7.2	-6.3	1.2	5.8	4.7	-5.3	-5.2	-9.4	0.28	0.86	-1.2	-7.2	3.2	-14	-2.4
-7.8	0.73	-0.7	1	-5.5	-0.78	-5	1.6	-7.7	-4.4	1.2	-1.3	9.5	7	2.7	0.75	-8.7	-1.9	1.1	7.2	-4.9	0.58	-5.4	5.6	-8.9	0.63	-2.3	-6.7	-9.3	-5	-3.7	2.8	-14	2.6	-4.3	-9.9	-6.1	-1	7.1	5.2	-0.94	-3.1	-11	4.5	0.92	3.9	0.57	6.9	-8.6	2.5
-1.6	-2.2	0.13	2.6	2.6	-1.6	7.4	1.1	0.97	-1	1.3	1.7	4	12	4	-2.2	0.89	-3.6	6.1	4.8	-3.3	-3.9	5	11	-6.2	-2.5	5.9	-0.77	-5.7	-0.4	-6.8	3.9	-6.8	-1.3	-7.6	-13	-5	4.6	7.8	2.3	-5.5	-9.4	-1.3	0.44	1.7	0.92	-2.7	4.3	-8.9	3.3
4.9	-3.1	13	4.8	6.1	-0.1	7.3	-1.6	-2	1.5	11	-0.04	-1.6	-2.2	0.49	3.5	-4.3	5.9	8.7	3.9	-1.8	-3.4	1.3	5.6	-4.1	2.5	4.4	0.71	-4.7	5.7	-8.1	5.3	-6	-0.68	8.9	0.85	-2.2	-3.7	0.82	1.5	0.41	-0.33	-0.94	-0.24	-5.3	2.5	2.4	9	-3.3	1.5
-0.24	5	7.6	7.6	3.1	3.4	-2.8	-0.86	-7.3	7.6	7	-0.23	4.7	-3.9	-0.01	3	0.16	1.6	2.9	5.2	3.6	1.8	-0.83	5.5	0.74	6.7	-11	-2.5	2.2	8.2	-2.5	-1.4	-4.5	2.2	1.5	6.5	-1.8	-7.8	8.8	8.2	-2.8	4.1	2.8	0.37	0.9	3.1	-6.3	7.1	-10	5.5
-8.7	2.4	0.19	8.7	-2.6	6.5	-1.6	5.1	-6.4	0.25	1	1.4	4.3	5.4	4.9	-4.4	0.1	5.1	1.6	-4.9	8.3	-0.85	6	2.5	-1.8	5.6	-10	-1.1	-6.9	2.5	2.5	4.6	-1.7	-3.8	-8.9	-3.1	1.4	2.1	2.4	3.5	-2.3	-1.2	0.6	6.7	2.6	-0.3	-11	2.6	-14	-3.7
-9.5	6.2	3.3	11	1.2	6.5	-4.6	7.8	-12	-1	6.4	8.1	10	0.2	-6.2	-0.24	-12	-8.3	-0.67	4.5	-9.4	-8.7	-0.74	-3.7	-10	-1.6	-3.2	-8	-13	-6.3	0.92	-1.2	-6.6	5.8	-13	0.45	-4.7	0.46	-1.5	-0.91	-8.7	-6.3	-3.5	0.26	2	2.3	-4.3	-7.6	-9	-8.8
-8.7	1.6	9.1	8.1	1.8	3.8	-6.1	-5.5	-11	-1.9	11	16	-0.48	4.3	-2.6	-5.4	4.7	-13	-2.3	0.18	-7	-6.3	-3.4	3.6	-11	-8.7	-12	-7.5	-9.1	-4.1	-11	-3	2.5	3.9	-5	-3.6	-0.8	-0.63	-0.57	-6.5	-9.5	4.3	-1.2	-2.8	3.7	-0.01	-1.8	-13	-5.2	-12
-14	13	2.1	8	-7	8.2	-4.8	8.9	-13	11	8.1	14	4.7	-2.9	0.35	0.58	1.6	-15	4.3	-1.9	8.6	-2.6	5.3	-0.51	-13	-7	-8.3	-6.3	-8.9	-7.6	-13	-3.4	-3	8.9	-15	-7.8	-13	1.4	-1.8	-6.5	-15	2.3	-1.1	-8.9	-0.58	-11	-2.5	-15	-5.2	-8.5
-11	11	-16	3.5	-4.9	3.7	-1.1	10	-6.4	14	-12	0.51	-7.8	-3.1	-0.74	6.9	1.1	-7.9	-9.7	8.9	14	3.1	-6.1	-5.5	-7.2	0.59	-9.7	4.8	-17	-1.7	-21	3.5	4.3	17	-3.6	-2.4	-19	13	-16	0.4	-5.8	-1.1	-2.2	1.7	-9.8	-5.7	7	4.3	8	5
-4.4	-1.9	-0.61	4.5	-5.6	2.4	-1.6	1.7	-7.4	4.5	12	3.6	3.4	8.3	0.98	12	-14	5.6	-1.5	15	-3.5	4.2	3.6	12	-9.9	9	5.5	8.5	1.5	-1.5	6.4	3.3	5.1	-4	0.15	7	6.1	1.6	-2	2.5	5	4.7	-7.3	-2.4	1.4	0.1	6.1	17	0.94	5.1
-6.3	-1.3	3.5	-7.8	-4.3	3	-0.74	0.7	-1.1	1.7	4.3	-5.9	24	-1.8	6	3	1.3	3.4	13	-0.37	-2.8	2.9	18	3.9	-3.8	-1.8	-3.4	-3.4	-6.6	0.61	5.8	-3.1	-3.3	-11	-1.7	-1.6	4.3	-6.6	1.2	-2.5	-5.4	4.2	-3.9	-8.8	2.2	-7	-1.3	6.5	-6.5	-6.8
-8.1	-2.7	-0.33	-5.8	-0.35	-1.6	-4	-6.9	-2.7	-8.9	1.8	-7.3	5.4	-16	-3.9	0.66	-11	3.8	-8.1	1.6	-3.5	-0.32	-2.2	-13	-6.7	-8.2	-4.6	-4.1	-8.3	-11	-0.01	-3.2	-10	-5.8	-5.4	-5.6	-2.5	-2.6	-9.4	-10	-8.3	-4.1	-9.2	-6.8	-7.4	-8.6	-1.8	-2	-0.92	-14
1.6	-0.07	4.7	-0.38	2.2	-1	-1.4	-1.8	-6.7	-3.8	5.4	-4.2	6.6	-9.4	4.4	2.3	-2.5	1.6	-3.2	-1	2.9	-0.35	4.2	-4.5	-2.7	-0.79	4	3.5	-0.32	2.6	6.7	0.37	0.11	-4.9	-2.5	3.2	0.55	1.8	-5.7	-5.5	-8.8	2.6	-0.37	-5.9	-9.8	-2.6	-1.7	0.58	-9	0.7
-0.56	-1.8	4.1	4.2	6.8	-0.13	-2.6	-1.1	-2.1	-2.7	2.3	7.3	-7.2	-8.4	5.1	-4.6	-2.8	-12	6.2	-8.8	1.9	13	3.7	-1.1	-0.18	0.34	-2.7	9	0.08	7.4	0.31	0.43	-6.1	0.87	3.4	-1.4	-3	8.6	-0.05	-16	-3.3	11	-2.9	-4.6	-7.6	-7.7	10	6.5	3.9	7.1
1.8	3	0.29	3.5	5.6	11	0.16	5.8	3.1	3.9	9.3	0.81	9.3	7.6	7.4	3.1	26	8.1	11	4	1.9	6.9	8.7	2.5	0.71	6.3	1.9	8.5	-3.4	3.9	3.9	3.7	-3.5	-1.2	-0.99	7.5	8.7	4.9	2.5	1.6	-1.2	4.2	-3.3	0.15	-4.7	-2	15	3.5	12	8.6
4.2	2.1	7	-0.64	4.5	1.3	-2.5	0.69	3	6.9	4.9	-1.6	7.7	-1.5	6.2	3.9	13	-0.69	6.2	2	0.41	-0.18	7.6	-1.4	-2.9	-0.41	-5.4	5.4	-0.26	6.9	-1.2	2.9	5.1	-2.4	-5.3	3	1.7	3.4	1.6	10	-3.7	5.5	-0.27	-0.27	3.8	-5.7	13	7.3	15	1.6
3.6	-2.8	3.6	-0.4	-2.7	1.4	3.2	-3	5.1	-0.53	3.8	0.26	6.1	-11	-3.4	1.6	13	4.3	5.7	-3.7	9.2	3.9	6.3	1	2.6	-1.2	8.6	2.6	3.3	5.3	1.4	1.3	5.4	-3	-2.3	7.7	1.2	2.1	4.5	0.59	-6	7	1.2	1	3.5	-2.1	11	8.1	13	12
7.8	0.12	3.7	6.8	2.4	7	7.6	-0.33	9.8	1	12	13	17	-9.6	1.2	4.3	19	18	5.8	5.3	7.5	2.9	9.9	4.5	4	5.4	-5.2	6.3	6.3	1.3	-1.7	1.1	-2.2	6.3	4	8.3	-3.6	11	5.9	-7.8	-0.12	7.3	0.15	4.4	8.3	9.3	8.5	8.4	12	12
12	10	10	15	11	12	7.3	-1.7	8.1	8.6	8.7	5.9	11	-2.2	-0.75	3.9	16	7.3	4.5	0.58	4.3	1.5	7.3	6.5	9.4	13	-1	6.5	7.1	7.4	-4.5	9.2	-11	11	1.1	8.7	-2.2	5.3	4	-0.04	0.66	12	8.6	5	4.5	2.3	5.8	6.8	14	9.5
0.77	4.1	0.14	8.8	0.69	1.9	-3.6	-2.6	6.3	11	1.4	8.6	-4.4	-4.3	-2	-3.3	-0.66	-2.6	-2.4	-3.9	0.49	2.6	-1.2	-0.64	1.4	9	-8.3	3.8	4.4	2.7	-5	0.1	-9.4	6.1	1.4	3.7	-2.9	2.9	-4.9	0.34	3.2	11	-11	5.1	-9.5	5.2	0.92	0.22	7.1	-1.3
-1.5	2.3	2.5	11	2.7	3.1	-2.8	4.2	3.6	4.2	8.3	11	-9.1	7.1	-3.7	7.7	3	3.3	-9	9.3	0.52	5.9	2.1	11	-9.6	4.6	-2.9	7.3	-0.62	10	-2.5	3.3	-9.6	2.2	0.63	7.7	3.2	9.1	-11	0.06	0.89	11	-17	-3.2	-5.2	1.7	-1.8	3.3	5.8	7.4
-1.6	7.9	7.7	6.2	4.5	4.5	-3.3	5.7	-4.6	4.2	17	6.3	-1.5	4.5	-4.5	7.4	-5.4	-1.6	-9.3	11	-2	4.2	-6.5	9.8	-3.9	1.9	4.5	-0.31	-2.8	-0.71	-0.88	-1.8	1.7	-4.7	0.59	7.7	3	-0.67	-3.7	0.04	1.4	5.3	-5.2	5.6	-7.5	4.1	-8.7	9.3	-0.11	4
-0.05	3.8	11	2.1	8.3	4.2	0.36	3.6	-3.2	4.7	12	0.26	17	-12	-8.8	4.3	-8.1	-13	1	0.44	-1.8	4.7	5.6	-0.37	-6.5	3.3	0.03	-1.6	2	2.6	-0.87	4.1	-4.8	1.9	3	5.1	4.3	1.9	-4.7	-0.03	2.7	3.3	-13	4	-9	-1.6	-10	14	-6.9	7.8
4.9	4.4	10	-0.32	8.7	1.3	10	-2.4	5.9	8.1	14	-4.1	12	-20	-1.6	0.88	-4.9	-0.13	-2.1	-11	-3.3	6.7	7.4	-8.5	-0.22	4.8	2.6	-1.5	-2.5	0.78	-1.8	-9.7	-11	3.1	-2.1	5.7	6.4	0.37	-6.5	-8	-1.4	3.2	1.1	5.8	-2.3	-4.9	-7.4	3.9	3.2	6.3
6.3	8.4	9.6	9.9	3	2	12	13	8.3	15	11	6.1	9.5	4	2.5	11	-11	9.1	1.9	5.2	-2.8	5	8.7	7.2	-1.2	12	0.8	8.1	6	0.64	-3.4	0.56	0.08	8.2	-0.38	0.36	7	5.5	0.11	3.5	-5.8	3.2	3	9.3	-6	2	0.56	10	3.5	6.2
0.36	0.66	8.7	4.7	3.1	-3.6	6.5	-1.2	4.3	0.08	4	3.8	-11	-2	-9.3	6	4.6	6.5	-3.5	6.3	-3.6	-0.03	-0.77	5.2	-5.5	6	-3.9	0.75	0.59	5	-2.9	7.6	-2.1	6.5	4.7	6	2.6	5	1.6	6.8	-1.5	6.9	1.8	7.7	-6	10	1.9	12	1.7	6.5
4	0.01	4.8	4.6	3.9	-2.6	2.1	1.4	0.23	-0.71	6.5	7.2	0.83	13	-6.6	1.4	-9.2	-2.6	-0.32	-1.6	-3.4	-0.26	0.9	3.8	-5.3	6.9	5.8	-0.88	4.1	0.87	-2.5	0.97	-8.3	-5.7	-0.1	4.6	4.1	-0.71	-4.5	-0.65	-2.4	6.3	-3.5	-0.21	-15	2.9	-5	4.1	-0.68	4.7
1.3	2	-2.6	11	-5.3	6.3	0.95	2.7	3.2	2.3	-2.3	10	1.3	-5.4	-6.9	3	-1.2	3.5	-2	-0.07	-2.7	2.2	0.61	0.29	6.3	2.8	1.7	-2.3	5.1	3.8	6.3	3.9	2.4	2	-0.4	8.3	8.1	2.4	-3	-4.4	4.5	5	-0.89	-4.2	-7.3	-3.3	-1.9	1.3	0.99	4.5
-6.7	-4.8	-10	5	-9.4	-2.6	0.76	0.94	0.09	1	-5.7	8.7	6.5	8.2	-3.1	8.5	21	-1.4	-1.6	2.8	0.7	4.5	-0.53	4.9	-2.9	-0.4	-2.9	4.5	-4.5	4.4	-5.3	7.6	-4.4	-1.1	5.2	6.3	1.3	2.7	-13	7	-0.05	0.27	-2.7	6.8	-7.8	6.3	-3.3	-4.7	0.22	0.76
-4.3	-3.9	-5.5	0.87	-3.6	-2	3	3.8	-1	4	-0.26	-1.6	-1.4	9.6	-6.3	-0.52	4.2	-10	-4.4	4.3	-7.7	4.8	-2.9	8	-13	3.8	-8	4.9	-11	7.2	-3.8	3.6	-15	1.1	-15	7.4	-6.5	-0.6	-11	4.8	-8.4	6.5	-12	3.4	-13	0.99	-7.7	2.8	-2.7	2.3
-2.2	-12	-0.68	-9	3.3	-9.5	6	-4.2	2.3	-7.6	-1.7	-13	0.19	-11	-9.9	1.2	12	4.9	-0.08	5.8	0.26	-0.72	-2	3.1	-8.1	4.8	-4	4.6	-10	2.9	-4	4.2	-9.1	4.8	-13	8.3	-8.9	-3.4	-7	8.3	-9	0.13	-7.8	7	-6.5	9.8	4.6	6	0.33	2.7
-0.77	-15	4.6	-16	2.3	-9.3	5.5	-4	-1.3	-13	-0.08	-16	2.6	4.9	-2.9	-3.3	7.9	4.8	-0.02	2.1	3.3	3.9	-0.1	-2.2	-2.8	3.1	-8.4	5.4	-8.2	11	-0.35	3.1	-9.9	-0.5	-4.7	3.8	-2.9	1.5	-6.9	9.4	-2.5	-1.5	-5.7	11	-6.2	12	6.1	2.3	2.3	-2
-4.8	-18	1.7	-19	-3.7	-9.3	-2.1	-4.8	2.8	-11	-3.6	-19	-2.3	-8.3	1	-2.1	1.2	-3.9	3.4	-1.7	-2.8	10	0.49	-5.6	0.98	8.5	-2.6	0.72	-1.6	3.7	-2.6	3.5	-10	3.6	-1.6	-4.4	-1.2	-3.1	0.18	-0.04	-2.9	0.43	-5.8	4.7	1.3	2.1	13	-1.4	9.4	-2.5
0.37	-13	-2.7	-25	-2.3	-12	-5.5	-6.4	14	-4.3	-2.7	-23	6.6	-13	3.5	-11	8.3	0	7.8	-9.8	5.9	17	9.5	-2.5	2.9	9.9	-3.3	0.09	-0.59	3.2	5.3	9.7	-0.72	2.5	-2.6	8.9	1.5	-4.7	5.7	8.5	-3.7	-0.68	5.3	2.2	9.5	3.9	20	4.7	6	-1.4
2.1	-9.7	0.83	-12	-0.57	-9.7	9.2	-2.6	15	0.95	2.8	-10	-14	-6.4	-16	2.6	18	7.5	-25	0.75	9.1	1.2	-20	3.7	10	7.5	8.2	6.9	3.2	12	-8.3	5.5	8.5	-1.7	4.1	6.2	6	-5.9	2	11	8.5	4.5	15	15	13	12	7.5	15	8.8	10
7.7	-1.7	8.8	-6	11	1.3	12	5	7	6	5.6	-6.3	-13	4.8	0.59	5.7	22	-2.5	-5.7	-2.9	-5.8	2.8	0.79	2.4	3	16	6.5	5.7	-0.37	20	-1	6.2	10	8.2	-2.2	6	7.1	12	-2.7	11	5.4	12	8.6	11	11	9.1	13	19	25	17
6.5	0.08	8.1	-2.1	-2.6	-1.1	3.5	3.3	1.7	6.1	8.7	-9.7	-7.8	-1.8	6	-1.1	-13	-3.2	7.1	-8.9	-9.4	6.6	-2.7	-5.9	11	16	3	9.8	10	14	4	1.5	-2.2	4.3	-1.5	3.8	-1.9	2.5	-0.68	11	4.1	6.1	3	7.8	1.9	6.4	4.6	20	-1.5	18
3.1	-12	0.08	-12	8.1	-9	3.2	-5.7	-0.49	-2.7	-7.5	-10	-53	-6.6	-43	3.6	11	-4.4	-48	-4.1	5.8	5.9	-69	-2.2	2.2	9.2	-10	6.1	-18	14	0.8	4.4	-11	8.8	-22	8.3	-4.4	3	-26	5.7	-13	-0.67	-11	11	-14	12	-9.8	19	-18	15
1.1	-6.5	-4.6	-10	3.6	-2.1	-4.1	-5.9	-7.2	-3.5	5	-1.4	-0.29	0.8	1.8	9.2	-13	22	0.12	2.4	-12	14	3.4	-3.8	4.6	5.4	9.1	12	4.7	9	-5.7	1.6	22	6.4	3	10	-3.6	1.1	3.8	4.7	7.8	0.76	5.1	14	3.9	17	4.6	7.8	10	8.2
-9	-0.75	-13	-4.7	-11	0.01	-7.2	1.8	-5.8	3.4	-14	-3.5	0.02	9.4	0.33	10	-12	-6	2.7	6.8	1.7	6.2	8.2	2.8	11	4.6	6.5	4.2	5.1	5.7	3.6	-1.2	13	4.6	2.8	-1.7	3.9	-8	13	5.3	9.3	-2.8	16	3.2	8.7	7.2	-6	-9.6	-1.2	1.4
-14	1.4	-16	2	-11	1.8	-9.8	-2.6	-5	1.1	-11	-0.14	-6.1	7.1	0.21	1.2	1.7	0.34	-1.7	0.32	0.61	0.12	5.3	3.4	12	8.5	0.97	4.1	4.6	8.8	-2	-5.5	-2.1	12	-0.78	-5.7	-6	-0.04	6.5	1.5	0.44	-3.4	5.3	11	8.8	8.4	-3	-3.7	-4	1.4
2.1	1.9	-8.5	-2	2.8	0.48	-2.5	-1.7	-6.6	7.1	-5	3.1	5.2	-16	1.3	3	-17	4	-3.7	-0.17	11	5	0.69	6.8	9.7	9.6	10	8.1	13	16	2.8	-1.6	2.6	9.3	1.3	3.9	5.3	2.9	1.5	4.2	11	3.1	8.8	7	4.6	4.6	-3.8	9.4	-0.23	9.7
-7.1	7.8	-11	4.7	-0.13	1.2	-15	3.3	-5.3	4.5	-9.8	6.3	-5.9	-2.5	7	4.6	-7.3	-1.2	-0.09	4.9	-0.78	4	-9	2.8	11	12	17	-0.18	10	6.6	6.5	-0.96	6.2	4.7	11	3.8	1.3	4.9	7.5	-2.5	7.5	8.4	5.9	9.8	15	3	2.1	-7.3	4.6	-1.7
-5.4	3	-14	0.85	-3.3	2.5	1.6	-2.5	3.1	-3.8	-15	-0.97	19	-0.63	12	-6.2	15	-12	22	-2.1	7.8	-3.5	16	-6.1	21	-4	0.89	0.26	15	-3.6	9.4	-4.8	2.3	-0.52	6.3	2.8	4.2	-3.3	9.4	-0.7	0.17	-7.1	8.8	0.72	20	-1.6	4.7	-14	-2.4	-3.5
-2.5	9.1	-13	2.2	4.6	2	5.8	-1.6	-2.2	2.7	-16	8.3	-12	5.8	-6.9	-2.9	-24	-0.29	-11	-1.1	12	-2.4	-12	1.2	5.6	4.5	4.5	6.6	9.2	8.9	-6.8	1.6	15	2.2	4.9	1.6	8.4	4	2.7	-6	10	-1.8	12	0.25	1.4	0.99	13	-6.8	8	-0.16
6.5	2.8	-5.1	1	10	7.7	-2.6	0.83	-4.4	1.4	-4.9	5.8	-4.4	-13	-1.3	-5.2	-20	-2.3	-8.7	-6.1	-5.3	7.2	-3.6	1.3	-0.14	6.5	-0.51	5.3	3.1	3.3	-2.4	-0.13	8.7	-4.7	5.8	0.79	-3.1	1.7	0.31	-3.6	11	1.6	11	0.58	0.52	-3.6	4.8	-9.1	9.1	-1.5
0.36	1.8	-10	-0.29	6	1.3	-0.04	3.2	2.8	6.2	-14	0.05	-22	-5.3	1.5	0.45	-9.7	-1.1	-11	-1.7	4.8	2.2	-11	-3.4	6.6	1.7	1.9	11	6.7	1.3	3.5	0.87	7.4	0.25	6.3	1.6	-5.8	3.9	-7.2	0.76	1.2	1.5	4.2	1.7	6	-11	-9.2	-6.2	-5.6	-0.51
6.2	-1.9	-13	1.4	-5.1	2.8	-5.8	-3.1	6	-5.2	-12	0.66	-2.6	8.1	7.2	6.3	-13	19	8.1	5.4	5.9	-2.4	-3.7	1.4	8.3	3.5	5.5	-1.8	12	6.3	5.7	2.8	6	8.7	15	-2.4	4.7	0.52	1.6	-2.8	8.4	2.2	5.9	-2.9	2.5	-2	-1.4	-11	-8.9	-6
7.5	6.6	-10	3.9	3	3.4	0.3	3.3	15	5.2	-11	1.5	-17	7.7	11	0.61	-2.1	12	1.4	7.2	7.7	-6.7	-4.3	2.6	11	12	6.9	1.2	8	4.6	4.7	4.4	12	6.5	15	-1.6	3	0.88	9.9	-0.9	13	0.97	10	5.8	14	0.79	-5.2	-8.6	4.5	-1.6
3.4	6.8	-9.2	7.8	6	-0.74	-5.5	-0.73	0.67	0.85	-8.1	3.5	-17	12	2.2	5.1	-18	12	-7.1	7.1	-0.81	1.8	-5.7	5.3	3.4	4.5	5.2	12	6.7	0.04	9.8	-0.45	17	2.3	6.8	-3.5	7.1	-1.7	4.7	7.5	11	0.4	12	-1.2	16	2.5	2.1	5	7.8	4.6
2.2	13	-6.6	9.3	-2.4	7.3	-1.8	7.3	1.6	2.8	-9.7	15	-10	2.4	-9.9	3.8	-4.8	-4.5	-5.6	3.9	-7.3	-7.9	-5.8	-1.7	5.8	-1.1	7.5	3.4	9.8	-3.9	5.3	4.4	5.2	0.94	6.1	1.5	6.6	1.2	-4.2	2.9	10	0.86	13	-2.1	9.5	-6.5	-6.7	12	-7	8
6.6	-0.48	-1.5	-0.51	-2.3	1.4	3.6	-4.5	1.5	-2.7	-8.2	0.35	14	-7.8	11	-4.6	-0.09	-12	18	-2.9	-1.1	-6.5	10	-5.6	16	-0.7	13	-7.3	16	-4.9	8.3	3.8	6.6	-1.9	9.4	-5	10	-1.1	1.8	-7.7	7.7	-3.4	16	2.3	21	-3.3	-5.7	4.3	-7.7	-2.3
-5.8	0.3	-12	-9.7	-11	-5.9	-8.5	1.9	0.61	-1.6	-12	-1.2	12	9.3	7.9	-0.49	0.53	-3	7.5	-2.3	1.9	-2.6	1.1	-1.5	7.7	-5.5	4.8	-3.2	5.2	-12	-1.9	2.4	-5.3	1.9	0.57	-4.7	-3.3	-5.3	5.7	-3.8	-1.5	-1.9	9	-7	7.5	-1.1	-6.7	-4.1	-16	-6.3
-3.1	-11	-13	-0.17	-3.2	9.9	-6	-0.84	-7.4	-15	-20	-1.2	-12	8.8	-9.4	-7.5	2	-0.63	-16	-6.5	-2.4	-11	-22	-4.4	2.6	-16	-7.1	-2.6	-1.5	-12	-2.5	-8.4	0.56	-6.5	11	1.4	-0.91	-2.1	-1.9	-3.6	12	0.53	8.3	-18	-0.15	-5.7	-1.8	-16	-6.1	-9.5
2.8	-11	-4.6	-1	7	2.2	0.34	-4.2	-8.4	-9.7	-8.2	-7	-16	-8.2	-2	-12	-5.3	-1.1	-11	-4.7	-3	-5.3	-14	-2.7	-1.2	-8.7	3	0.3	-0.87	-12	-6.9	2.2	6.3	-0.89	6.3	0.46	-2.7	-5.7	-3.6	-4.3	3.6	-4.7	-0.01	-11	-2.3	-7.5	-3.1	-12	-2.9	-6.3
-2.7	-4.4	-1.8	-2.4	9.5	-0.9	-6.3	3.8	-9.8	-6.1	-9.7	-6.4	-11	10	0.71	-2	-19	-8.3	-8.6	1.6	1.7	-5.7	-6.2	2.3	-5.9	-0.75	3.9	1.2	-3.1	-3.9	-7.9	0.5	2.5	-2.8	6.3	-6.7	-2.7	-3.1	-6.8	3.9	11	-2.6	-5.5	-6.8	-4.4	3.6	-9.6	-9.6	-1.1	-5.8
6.4	-5.8	0.1	-4.8	-1.7	-7	-8.4	4.2	-0.17	-15	7.9	-6.1	-14	5.3	4.5	-0.51	-26	8.8	-11	-1.4	-4.9	-8.1	-6	-4.6	-1.6	6.3	-6.5	-4	-3.6	0.52	1.9	-1.7	1.5	-1.1	-7.5	-8	-8	0.78	-2.6	3.8	1.9	-1.6	0.72	5.9	3.6	9.4	-4.8	-11	0.44	-3.6
3.8	-11	9.6	-7.2	3.4	-3.5	3.3	-0.24	9.1	-11	4	-7.8	20	-4.4	19	-0.39	32	1.5	26	-0.58	12	-5	19	4.3	19	-2.4	-2.3	-4.9	12	0.66	6.4	-3.9	2.9	-2.9	11	-1.7	7	-1.2	4.5	7.9	11	5.3	3.4	-1.7	8.6	5.7	10	-4.3	5	-0.61
5.3	-4.4	7.1	-0.3	2.2	-3.5	3.4	-3.1	8	-6.4	11	-3.2	4	4	3.6	-3.4	3.4	-6.5	0.95	-0.64	-6.4	3.8	-0.4	6.8	-0.42	-4	7.8	-1.5	4.2	0.41	7.1	-8.1	-0.78	-10	9.5	-5.8	2	-3.7	4.7	-0.76	3.9	2.5	1.3	1.2	1.6	2.8	2.2	5.6	2	5.8
-2.8	-9.6	1.4	-0.36	-2.5	-3.4	-0.96	-1.7	-10	-8.8	6.2	-6.7	-0.3	-4.8	2.9	-7	2.8	-15	-2.7	-9.3	5.8	-6.2	-8	-0.54	2.2	-8.3	-2.3	2.4	0.71	0.76	-8.4	-2.7	-5.6	-2.8	3.3	2.3	-0.3	-3.6	3.4	0.84	-1.2	-0.61	0.5	-4.5	-0.15	-2.3	-6.9	1.6	-4.3	4.7
-2	-4.4	-5.4	-6.3	-1.3	-2.4	7.2	-0.11	-0.24	-6.8	-2.1	-7.9	-3.7	4.2	-3.2	-7.6	-15	-1.5	-4.7	-2.8	9.2	-8.4	-11	-3.9	-4.9	-2.3	-5.3	-0.23	-9	6.8	-5.5	-6.7	-4.9	1.6	-7.4	8.8	3.8	-6	-9.1	1.6	-5.3	0.35	-1.7	1.9	-5.6	6.9	-7.5	-1.2	-3.9	-2
4.2	-0.91	6.9	-6.4	2.5	-3.6	10	3.3	6	-4.3	10	-5.6	13	-0.87	0.99	-6.2	-2.5	-0.7	9.2	1.6	3.6	-1.5	7.5	-3.5	-3.5	-3.3	7.2	-0.5	-0.3	2.1	-1.9	-6.4	1.2	0.53	-2	-0.62	5.5	1.3	-7.9	1.7	-0.66	-0.17	-4.6	3.5	-2.7	0.12	-3.2	0.87	-4.2	-1.5
2.3	0.34	1.6	-2.4	10	-2.4	5.5	3.3	1.3	0.89	-2.9	-7.6	-4.7	-0.72	-6.4	2.6	-32	-1	-20	4.2	-6.4	0.98	-7.1	-8.5	0.45	5	3.8	-3.2	6.7	-7.4	3.6	1.6	17	-0.48	0.4	-0.93	8.1	-4.7	-3.2	-3.6	7.4	-11	9.2	1.4	1.3	-0.83	4.8	6.1	5.4	1.4
-8.1	-4.8	-9.8	-5.5	-0.36	1.5	-4.9	-0.02	-7.1	-11	-9.6	-8.9	-19	4.2	-5.3	-1.5	0.88	-0.08	-16	-1.3	5.3	-2.4	-21	-6.4	0.91	-4.7	2.3	-1.4	2.9	-3.9	7.3	-0.69	7.8	-4.7	-2.9	-3.3	6.1	-0.04	-4.6	6.7	13	0.77	4.8	-3.9	3	2.1	-1.3	3.7	2.9	8
-6	-5.4	-8.4	-4.9	0.68	-2.2	-3.2	-5	0.22	-12	-16	-11	-5.5	7.3	0.53	-4.3	-16	-4.5	-6	-2.8	-1.9	0.67	3.7	-0.86	-5.6	-4.9	-2.4	0.34	1.9	-2.2	-1.8	-7.3	13	-2.5	-4.7	-5.3	-3.8	-7.3	-2.2	0.98	2.7	0.74	4.2	-5.1	3.2	-5	7.2	3.2	1.5	6.5
6.4	-0.91	-1.4	0.53	-1.5	7.1	-6.3	1.3	0.63	-4.8	5.2	-0.55	3.8	13	16	-0.21	-18	-2.8	5.2	-3.2	8.4	-6.2	9.9	-0.16	2	-7.5	5.1	-2.1	1.9	-4.2	4.8	-6.7	14	-2.5	7.3	-3.7	2.3	-2.7	6.7	-8.8	2.3	-2.3	4.5	-3.9	8	-2.5	8.9	-4.7	5.5	-2.5
3.4	1.9	-2.3	3.3	9.1	7	-4.7	-3.6	-1	-6.5	-6.9	-2.6	-16	11	6	-0.96	6.5	-4.7	-2.5	0.05	18	-3.8	1.7	-1.4	5.4	-15	5.7	-2.3	15	-14	12	0.15	16	-4.4	9.2	-4	16	1.9	4.3	-7.5	8.1	-1.4	7.6	-3	6.3	-0.89	13	-9.3	17	-4.6
-0.31	-2	-9.1	6.4	-3.1	0.62	-5.7	-7.9	-4.1	-8.4	-10	9.8	-20	-1.4	-4	-2	-13	-6.5	-12	0.42	0.38	-3.2	-3.3	-4.6	11	-13	5.3	-2.7	14	-18	4.9	3.1	11	-4.1	8.6	2.6	7.7	-0.66	10	-6.5	18	2.2	11	-4.4	2.5	-2.6	5	-6.1	5.6	-12
3	-1.8	-7.5	7.1	-3.3	2.9	-4.1	-6.1	-9	-8.3	-11	7.9	-11	-2.8	6.4	-2.2	-1.4	-0.38	-1.6	-0.23	6.7	-0.7	-3.6	2.1	20	-10	9.4	-6.8	21	-1.7	10	-1.8	4.8	-1.6	15	-2.3	10	5.4	7.3	1.1	13	2.2	11	-11	1.6	-4.2	1.3	-11	5.1	-11
11	2	4.8	4.8	3.5	6.2	-0.02	2.1	0.15	-0.62	0.51	7	-2.1	-16	7.2	-0.72	-3.2	4.4	7.6	-2.5	10	-5.5	5.3	-8.4	16	-14	8.7	-8.6	11	-11	6.5	-7.2	5.3	1.1	7.2	-4.6	6.3	-0.96	1.2	1.6	13	-3.7	10	-8.6	6.6	-11	0.42	-16	7.8	-11
12	8.9	2.4	6.4	4.6	6.7	3.7	6.5	4.4	4.1	3.9	8.1	-9.9	4	-1.4	-8.8	5	-6	-0.44	-7.9	4.8	-6.8	1.9	-1.9	0.16	-15	13	-0.78	4.1	-3.8	3.9	-0.9	3.9	4.5	2.5	1.7	2	-4.5	1	3.3	-0.08	-6.1	1.1	-9.2	0.16	-1.7	-2.9	-11	12	-8.8
8	1.2	1.6	6.8	5	5	-0.51	-0.01	1.1	-0.78	-0.92	12	-16	6.5	-8.1	-0.16	-5.9	6.2	-9.8	0.39	-9.5	-0.92	-3.4	-2.3	-5.4	-18	-8.2	-3	-9.3	-3	3.3	-4.8	6.3	-0.65	-6.5	-6.3	-3	2.7	-3.6	-8.2	-1.4	-7.2	-11	-15	-8.6	-3	1.3	-8.8	3.4	-2.4
7	3.4	3.8	5.5	2.2	-0.66	-0.22	-0.19	-6.4	4	-0.54	8.3	-1.1	9.5	-0.25	1.7	-12	-1	-2.7	-2.2	-8.2	-7	-2.6	1.8	-7.1	-21	0.38	-8.2	3.8	-13	-12	-4.7	7.3	2.1	-2.2	-7.1	1.4	-3.9	-5.4	-9.7	3.4	-0.42	-1.8	-16	-3.8	-13	-1.9	-18	-7.7	-13
10	6.8	7.2	2.7	5.4	7.2	2.2	1.9	3.8	4.3	11	-1.1	-4.1	-0.07	1.6	-2.5	-4	-0.61	3.6	-0.27	11	-9.5	9.4	-3.5	4.1	-12	11	-3.9	9	-11	8.9	2.1	-0.23	-4.5	7.8	-9.4	9.4	-4.3	-0.78	-8.1	8.6	-5.8	-4.2	-13	0.4	-13	-4.7	-10	5.7	-7.5
5.2	2.9	14	-0.47	8.8	0.61	1.4	0.34	2.5	-4	17	4.2	1.4	5	-2.1	-8.2	-5.5	-11	4.9	-9.6	-4.4	-10	4.5	-1.1	4.5	-16	6.1	-3.8	0.81	-8.8	2.5	-5.2	7.8	-5.3	4.8	-12	6	-1.1	-6.3	-10	4.8	-5.5	-0.94	-17	-2.9	-7.3	-8.5	-15	-4	-8.7
3.8	0.83	0.32	7.2	-0.05	2.8	6.4	-5.5	-9.2	-3.2	-0.21	6	-5.5	-2.7	-5	-2.2	-0.43	-0.92	1.7	-5.3	-16	-2.6	2	-7.4	3.3	-14	0.28	4.1	1	-2.6	-5.9	-0.54	2.6	-3.9	7.5	-4.7	-0.01	6.3	5	-5.4	-3.1	-3.9	-0.03	-11	3.4	-4.7	-3.8	-17	-11	-5.6
-2.6	-5.2	-8	-4.6	-1.4	-5	-2.1	-5.9	-9.1	4.5	-3.8	-3.4	2	8.3	6.7	-2.3	20	-3.6	2.9	-2.3	4.9	1.4	3.3	-1	9.1	-2.3	8.6	-0.06	7.7	5.4	5.2	2.6	-6.3	-0.62	5.8	2.8	3.8	4.6	5.4	-1.2	7.9	2.1	0.87	-6.1	1.4	-3.8	-15	-1.4	-10	-3.1
-3.2	-10	3.8	-12	2.5	-14	-5.4	-4.3	-3.3	-6.5	5.1	-8.4	6.9	10	8	3.1	1.9	-3	9.8	4	11	-1.9	5.2	1.1	4.2	-2.5	5.6	2.3	10	1.9	2.4	1.6	-4.3	-8.3	6.1	-0.86	2	-7.1	5.8	-0.27	3.6	-4.3	2.1	-4.2	-0.19	4.5	-8.5	11	-5.5	5.2
-14	-4.9	-5.2	-7.9	-7.7	-6.2	-9.1	-3.7	-3.7	-4.9	-0.86	-8.3	13	0.09	2.1	-2.6	0.16	-2.8	10	-6.7	1.9	-5.6	9	2	-2	-0.64	3.6	-1.3	-3.2	-3.5	7.5	0.62	-3.5	-0.39	3.4	-6	1.5	-7	7.1	-3.2	-3.8	-1.4	-7.2	3.5	-2.8	-0.23	3.1	3.9	-5.2	-0.21
-6.2	-6.3	-3.8	-8.3	-3.6	-3.1	0.45	-7.3	-8.9	-10	-4.3	-2.2	6.1	-4.7	3.7	-2	4.4	-20	12	-7.1	-6.6	-8.1	-3.2	6.4	-13	-4	1.4	-13	-11	-7	2.8	-5.3	-8.6	-4.1	-4.8	-0.87	7	-8.9	3.7	-1.6	-8.7	0.6	-13	0.43	-3.3	-4.5	9.6	-1.1	1.7	-2.8
-2.2	5.4	-0.15	6.9	-5.1	4.5	-0.04	3.6	-5.3	3.6	-2.1	7	12	-21	-4.6	-0.32	0.58	9	6.5	-10	-5.7	7.3	8.8	-8.6	-8.7	5.2	2.6	3.4	-5.8	4	6.1	0.73	0.22	-0.58	-8.1	0.85	3.3	5.3	2.3	-0.88	-6.5	7.3	-4.6	4.4	-1.1	2.8	10	3.9	8.9	7.8
-3.4	5.2	2.7	0.59	-0.16	-2.5	-0.56	1.3	-5.2	5.5	6.7	4.7	15	-9.5	2.5	5	20	1.5	10	-1.8	-1.9	1.2	7	0.29	-9.5	7.3	-5.5	5.6	-10	0.67	1.1	0.14	-2.5	-8.2	-7.7	2.9	-7.3	1.8	5.4	-1.5	-6.8	10	-3.3	3.4	-0.1	0.08	8.4	7.4	9.8	2.9
-11	4.3	-5.7	-1.3	-8.4	-6.1	-9.2	4.3	-8.2	4.6	-2.6	2.6	13	1.9	-4.9	-0.44	7.9	-1.7	3.7	3.7	-5.3	-4.7	2.6	3.8	-5.2	4.6	-2	3.4	-10	5.2	4	2.8	1.3	3.7	-2.9	0.2	-7.7	0.55	2.9	-5.7	-0.67	2.3	-8.9	5.3	-2.3	0.15	2.7	0.76	3.3	-1.1
-6.1	1.7	-4.6	-1.4	-3.6	0.45	-5.6	-1.6	-6.2	2.9	-6.5	3.2	12	-4.3	-7.5	-0.98	7.9	-2.1	3	-0.49	-9.9	-6.4	1.8	6	-9.6	0.03	4.4	-0.09	-4.8	2.6	6.6	1.9	-6	2	-10	-4.9	1.1	-0.19	7.3	1.9	-8.1	-3.5	-19	-4.4	-3.9	-0.16	-10	-7.7	-12	-3
4	3	4.7	1.1	-1.4	5.3	-2.4	-1.5	2	6.1	6.5	1.5	6.4	9	-1.2	8.2	15	3.1	3.2	6.5	-1.5	1.6	0.52	8.1	-9.8	3.6	3.6	3.1	0.44	0.29	-0.7	3.1	-8.8	1.2	-9.6	1.6	-2.5	4.3	2.6	9.7	-7.8	-3.8	-7.1	-3.5	0.1	-2.3	-14	4.7	-11	4.8
-2.6	0.56	6.9	0.47	4.2	0.49	2.1	3.1	7.6	5.7	5	5.7	5.3	7.3	2.6	-0.69	12	-2.7	1.9	3	12	-2.6	1.4	7	-7.4	2.3	-2.4	3.8	-3.9	6.8	-1	0.93	-4.7	0.13	2.7	1	-3.1	5.7	6.2	2.8	-1.5	-0.97	-3	8.3	-2.5	1.5	-7.5	4.3	-6.5	1
-5.3	8.7	1	4.2	-5.3	2	1.7	5.8	-2.5	7.1	2.3	6.3	23	-4	-1.1	-2	-0.51	3.9	5.3	5.4	-2.6	-0.81	5.1	3.2	0.28	8.6	-0.5	7.7	-10	9.5	1.8	-2.5	-12	1.8	-0.58	-2.2	-3.5	-3.1	0.46	0.12	-2.9	-0.26	-5	9.2	1.3	2.2	-11	-4.7	-5.5	-1.9
-4.5	-2.1	-1.9	-3.4	-8.4	-2.7	-1.4	-5.8	-2.6	2.8	-1.2	4	1.8	-13	0.36	-0.66	9.7	-4.7	3	-3.4	-2.8	0.02	8.1	-12	-5.5	7.3	-3.2	3.1	-6	11	-1	-4.7	-6.2	2.6	-1.1	2.3	-9	4	-3.5	1.4	-3.4	-3.8	-4.7	6.3	-5.1	-0.23	-3.2	-8.1	-1.6	2.4
-1.9	4.1	-3.9	0.94	-2.3	1.2	3.4	-2	-2.1	2.3	-4.8	4.1	0.68	6	-0.06	-4	5.6	-8.5	-0.05	-2.2	-1.7	-4.3	1.2	2.6	1.1	14	-1.1	-4	3	1.8	-1.3	0.19	-4.2	2	-0.37	2.8	-2.4	1	-6.2	4	-1.1	1.1	1.1	1.7	3.5	4.2	-6.7	-6.9	-4.3	4.6
2.8	11	-5.3	9.3	-5.5	3	-5.8	7.5	-7.5	8.5	-3.2	4.2	-3.6	-0.9	0.09	-1.9	0.83	3.4	2.6	-1.8	-8.8	-4.5	-0.57	2.9	-9	8.8	-12	4.2	-3.9	7.4	-10	4.6	-19	-1.1	1.9	4.6	-6.8	6.1	-12	1.6	-11	1.9	-7.4	6.5	-3	0.69	-3.7	-0.25	-1.4	5.3
3.9	-1.4	2	-2.3	-3	-0.04	0.22	-3.5	-1.3	-1.9	2.6	-3.7	6.5	-8.1	3	6.8	-0.22	8.5	6.5	-0.22	4.2	6.8	5.9	-5.3	-8.6	5.2	-7.5	-2.5	-9.9	-3.9	-12	-3.6	-6.3	-0.93	0.88	3.3	-5.6	4.2	-9.8	1.6	-9.5	-4.3	-8.6	3	0.43	-3.5	-4.2	-5	-3	0.97
-5.3	1.4	1	-8	-7.7	-3.2	1.1	5	-7.3	-1	-1.1	1.4	7.9	-4.2	-4.3	1	3	0.11	-5.7	4.3	-5.6	-3.1	-0.4	-0.51	-3.9	-1.8	2.5	-11	3.1	0.1	-5.9	-5.1	0.7	-7.8	-2.3	-2.8	-7.1	-3.5	1.7	1.5	-9.5	-10	-1.2	0.16	-0.94	-2.8	-19	-10	-11	-7
-0.15	6.9	-2.7	-1.1	1.4	0.41	0.13	9.5	-2.9	7.7	-3.7	-0.12	19	2.2	-3.7	-0.44	-3	-0.54	5.3	-3.9	-6.5	1.7	1.3	1.4	-5.5	1.1	-3.8	-2.2	-1.4	-1.9	-4.9	5.7	-7.5	4.3	1.1	-3.7	-11	-1.5	-1	-0.3	0.59	-5.4	-7.1	6.5	2.4	2.5	-16	-5.8	-17	2.5
2.1	8.8	2.5	9.5	1.5	9.8	-2.8	9.1	3.3	9	-2.7	7.8	3.6	7.2	-9.4	-0.51	-4.2	5.6	-3.2	1.7	0.72	17	-12	-1.1	-4.1	8.8	-3.2	0.92	-4.6	7.1	2.9	8.9	-3.3	-1.9	-1.6	6	-5.4	-0.86	0.69	0.93	-2.3	5.5	-14	9.8	2.6	8.9	-9.6	6.5	-14	6.7
-2.4	4.3	-2.5	4.2	-4.6	-3.5	0.81	9.4	2.9	-0.06	-6.5	6.3	6.2	-2.6	-3.4	-10	9.7	-5.2	-5.7	-9.3	-3.6	-0.6	-1.3	-0.6	2.9	4.2	-6.1	-6.2	-7.8	0.65	-0.5	-1.3	-8.1	-2.8	0.01	-1.3	-1.9	-12	-0.35	-5.8	6.6	2.1	-2.6	-2.5	-6.6	-4.8	-7.7	0.32	-6.3	0.21
-2	-0.06	4.4	-1.1	-0.01	0.25	16	1	-3.9	2.2	-5.9	-3.2	5.5	-7.8	1.3	-4	-12	0.38	-1.4	-7.7	-3.1	1.6	5.3	-7	6.8	1.2	-2.1	-8.2	-4.1	-3.1	3.4	-4.1	0.54	4.3	2.8	-0.34	-2.6	-4.1	2.2	-5.5	6.5	-0.49	2.4	-4.9	0.49	-4.6	-12	-10	-14	-7
-5.7	4.4	0.16	0.96	-2.6	5	3.6	5.9	-2.5	4.8	-6.7	-8.3	8.8	-6.2	8.6	-1.8	-6.3	-4.5	7.1	-0.76	6.3	-4.6	10	1.1	5.6	-2	2	5.1	1.5	-1.6	5.2	1.1	-1.1	-3.2	-4.8	-3.1	-2.8	-1.2	9.1	-4	0.79	1.1	3	-2.9	3.5	-1.4	-9.3	-6.8	-8.4	-7.2
-8.1	2.6	-6.5	-1.1	-4.8	1.7	-0.5	9	0.72	-5.9	-5	-3.8	-1.8	-4.8	7.6	-1.4	20	-1.4	5.6	5.3	7.6	-3	2.6	4.7	5.2	-0.34	-8.5	-2.8	6.5	7.5	-0.87	1.3	2.4	-1.4	4.4	4.9	2.3	4.4	7	0.66	-6.8	-0.54	5.3	5.5	4.9	-3.7	-6.4	7.8	-10	0.12
2.7	-4	-0	1	0.36	-1.1	1.8	-6.8	9.6	-4.1	6.8	-3	-3.5	-4	2.6	-1.5	12	11	1.5	-3.2	1.4	9.7	-2.3	-2.8	5.3	4	-5	1.3	4.7	2.6	-1.9	6.6	-4.6	3	1.9	5.5	4.8	-0.36	7.1	4.4	-0.2	-3.1	-5.7	5	3.8	4	2.7	8.1	-2.4	5.8
21	0.74	13	0.62	5.4	-3.6	7.1	-2.6	15	5.3	12	-3.2	7.8	-9.9	10	0.2	6.7	-6.5	12	-2.9	14	-3.2	4.6	-1.8	15	6.4	-2.2	0.74	1.4	-1.7	1.2	4.2	-3.4	5.8	0.32	-1.2	5.7	-0.95	4.9	-1.2	2.8	2.1	14	3	12	5.5	8.2	5.7	4.4	3.3
18	0.09	13	1.6	5.5	0.94	5.4	-5.1	15	4.1	13	5.3	-7.5	-11	0.41	-0.44	1	12	6.9	1.8	0.94	2.7	-7.7	-2.4	0.97	4.1	-3	8.6	-4.6	7.9	4.4	3.9	3.2	-4.2	-4	2.7	5	7.3	-0.97	6.3	-1.1	6.1	2.9	-0.22	-7.9	-0.8	1.6	3.3	-3.6	0.06
-1.5	8.5	2.6	4.8	4.3	6.7	3.3	0.59	6.3	7.7	6.9	6.3	-15	2.3	-6.8	-1	-16	7.2	-6	2.1	-6.5	3.5	-0.75	3.6	-1.2	8.1	3.6	6.7	-5	0.98	5.8	0.17	-6.1	-2.1	1.8	0.12	1.2	3.1	-4.5	7.8	-1.6	5.2	-6.4	8	-9.2	1.1	-2	11	-4.3	5
3.6	-0.49	3	4.2	1.5	1.3	3	6	5.3	7.7	6.1	4.7	6.1	0.4	1	3	4.9	-3	-1.3	2.3	9.7	6.9	4.7	5.7	0.49	6.7	-9.5	6.7	-9.5	6	-8.6	3.9	1	-0.25	-1.4	3.3	1.1	6.6	-6.8	6.7	-1.5	1.3	5.6	8	-1.5	7.5	-7.3	18	-3.4	13
0.54	-1.2	8.5	2	-0.28	1.2	3.2	1.3	5.2	0.8	9.7	-4	0.76	9.2	5.7	-1.4	6.7	4.6	5.2	-1.6	11	6.5	0.42	1.1	-1.3	7.9	-0.38	-2.6	-3.2	3.4	-2	-2.4	8.6	5.3	-3.1	11	0.67	-1.3	-0.27	-0.28	1.2	6.5	3.4	7.4	4.5	4	0.26	3.4	2.7	5.6
-2.9	3.1	1	-4.7	-1.7	-1.7	7.2	0.71	-3	5.4	2	-1.2	-1.1	-9.7	0.82	1.6	8.2	15	-0.99	1.9	-5	-0.91	1.2	-3	-1.4	9.9	3.4	-2.6	-0.62	0.83	0.03	4.5	13	3.3	-4.4	4	3.1	2.4	-1.7	3.6	-3.1	4.7	5.8	4.4	3.3	4.5	14	2.3	11	7.5
-6	7.9	-5.7	-0.06	-3.1	4.1	0.19	4	-0.92	10	-2.3	2.1	11	2.8	3.7	0.12	3.8	2.5	1	7.9	-11	2.6	-3.4	2.1	-2.5	3	-6.6	-1.7	3	1.8	-0.55	2.3	6.2	-7	-1.3	-1.5	-8.4	-2.1	-5.4	2.6	-5	1.3	1.4	4	2	4.1	12	5.9	5.1	3.4
-3.4	7.7	-3.8	3.8	0.2	9.2	3.1	8.2	0.33	6	-5.2	0.43	3.2	3.7	-4.9	1.5	3.8	2.2	-4	-1.5	-2.3	-0.79	5.2	-3.3	0.17	-5.3	-1.3	-6.7	6.3	-2.5	0.82	-0.31	-3.1	2.7	0.74	-0.32	-2.2	-6.4	5	-3.7	1.1	1.3	3	-1.5	1.5	-0.94	11	12	5.7	3.1
2.5	3.5	0.55	-4.2	2.5	-1.6	7.7	-4.6	1.2	9.8	-4.4	-6.3	-9.2	-9.3	-8.1	-0.84	1.3	9.8	-0.59	-3.2	-0.65	1.7	-5.4	1.6	3.6	-4.5	-6.3	-10	-2.6	-10	1.3	-8.7	-1.4	-2.1	1.7	-7	-3.8	-4.5	0.4	-0.37	-1.5	-8.6	5.6	-0.72	-6.3	1.1	11	12	7.5	3.4
-4.8	3	0.54	-4.9	4.2	-0.11	-1.3	-4.6	-6.3	7.8	2.9	-4.2	-13	4.2	-5.6	5.4	7.5	-0.23	-3.9	-4.5	-1.6	4.5	-7.2	3.3	-7.1	1.4	-7	-2.4	-6.2	-12	-3.4	4.6	-4.6	0.77	-4.4	-12	-5.4	-5	1.2	4.3	-7.3	-7.6	-6.3	3	-6.5	-0.81	4	5.4	5.4	-0.31
0.95	5.4	3.8	-1.1	1.3	3.6	2.5	-0.43	-0.36	-1.5	3.8	-5.1	-5.2	7.4	5.6	7.1	1.4	-10	-0.23	5.5	-0.91	7	1.6	2.8	-9.8	-1.6	-8.3	-3.9	-4.2	-3.5	-12	4.9	-4.3	-0.19	-1.3	0.33	-8	1.4	-4	-0.99	-6.1	-3.4	-3.4	-2.7	-7.8	-1.8	-1.8	5.3	-0.73	1.1
6	-5.3	6.6	1.5	1.5	-6.1	-1.4	-5.1	11	-2.9	2.9	-0.93	-3.3	-0.15	-0.82	1	-2	-8.7	-8.2	4.8	-1.8	-5.3	-1.4	-2.2	1.9	-0.68	-5	0.54	-2.1	2.3	-8.6	-5.2	-2	-4.5	-5.9	-0.01	-5.8	-0.11	-3.8	-3.3	-5	1.2	-0.13	-4.5	-10	-3.7	4.4	6.3	2.7	2.1
3.3	-3.9	10	2.3	6.5	-0.68	-2.9	2	4.3	-1.5	8.2	3.4	10	5.9	-3.2	-0.94	-1.8	-3.7	0.63	5.8	0.22	-0.94	2.4	1.7	-2	-1.1	-0.96	1.2	-2.9	-0.39	-0.92	-3.1	-6.7	-5.1	-2.1	0.73	0.67	3.9	3.9	-0.13	0.44	-1.6	-5.8	4.5	-11	3.9	2.2	-0.04	3.4	-4
-12	-5.1	5.5	4.7	-0.09	-3.7	-5.1	-2.6	-6.9	-7.7	6.8	1.7	4.9	4.3	-1.7	4.6	-7.1	2.4	8.7	8.5	-6	3.7	8.7	2.7	-7.8	-8.5	-3	3.1	-1.8	1.8	5.9	-2.8	0.45	0.79	-5.3	1.1	1.7	-3.5	4.7	-7.5	-2.9	2.3	-7.4	-0.28	-2.4	-4.3	7.5	-6.2	4.6	-11
-4.1	-14	2.8	0.7	-7.2	-4.4	-0.21	-11	-0.06	-11	7.5	2.2	3.1	4.5	4	6	-3.4	-2	1.9	4.3	-1	-1.9	0.81	3	-3.2	-9.7	3.4	7.3	-8.9	-1.7	-4.6	-1.5	3.7	6.9	-8.9	1.5	2.3	4.1	-5	-0.52	-3.1	1.8	7.8	-6.6	3.5	-1.9	8.6	0.06	4.8	-6.6
0.96	-10	-3	0.69	-1.7	-5.9	-3	-5.1	6.5	-8.8	-2.2	-1.5	-4.9	9.2	2.3	7.2	4.2	-1.2	-6.7	1.7	3.6	1.3	-1.9	-3.5	0.47	-1.1	12	3.6	3.6	-1.6	-1.9	0.67	3.2	1.5	-1.8	-1.7	-0.43	3.9	-12	1.1	-1.5	0.32	8.2	-6	-4.9	-0.5	18	-1.9	23	-5.5
-1	-11	-9.6	-6.6	-1.9	-7.7	-9.4	-4.8	-0.66	-12	-8.4	-5.1	-18	1.4	-9.3	-3.5	-24	10	-16	5.2	-11	5.2	-10	-1.3	-6.4	-8.2	2.9	-7.3	6.3	-10	-1.5	-1.6	-0.47	2.9	0.01	0.68	4.9	2.8	-0.62	0.07	-0.66	-1.4	-6.3	-13	2.9	-4.2	2.9	-6.5	3.6	-8.2
[truncated: 952 more columns]
