# Supplementary material for: Dyslexia on a continuum: A complex network approach
Source: PLoS One. 2018 Dec 17;13(12):e0208923. doi: 10.1371/journal.pone.0208923 (PMC6296514; doi:10.1371/journal.pone.0208923)
Supplement: S1 File — Detailed information about the archive contents is provided in the included README.txt file. (TGZ) [file pone.0208923.s001.tgz › FS_671_AV_run_1.csv]

0.55	-0.77	-2.8	-3.1	3.8	-4.4	3	-4.4	12	4.5	4.4	3.6	5.5	-1.7	-1.2	7.6	7.6	-5.5	16	-2.1	2.2	-10	-1.3	2.4	12	-3.2	12	18	-7	-15	6	-3.9	-4.6	-1.4	1.4	-13	11	3.5	4.2	-0.86	1.7	2.6	4.2	19	-12	-7.6	11	-0.51	18	4.8
0.5	0.32	-6.1	2.1	-5.1	5.7	3.2	7.1	12	5.5	4.6	9.6	2.3	3.2	-4.3	2.5	-3.8	12	14	11	0.33	8.5	2.4	17	2.8	6.9	8	11	2.8	2.5	2.9	2.4	4.8	0.05	2.1	-0.08	11	1.9	2.6	5.1	6.3	7.1	12	4.5	2.8	-1.9	2.9	2.4	8.4	3.8
-0.15	0.21	-0.11	8	-2.1	1.8	5.2	3.3	11	0.12	8.6	9.4	6.6	1.6	-2.8	4.7	1.9	13	5.5	4.3	1.7	1.9	2.2	2.6	10	8.3	5.4	11	5.4	-1.6	4.3	-1.6	14	5.3	4.1	4.7	-1.4	4.6	6	12	-2.7	4.8	6.3	-3	0.5	6.9	6.1	6.4	-1.4	2.3
0.24	0.05	7.9	5.7	-0.14	-2	6.9	-0.63	4.5	-3.2	9.8	1.7	1	-3.7	-6.9	3.9	2.3	-4.8	-1.1	0.88	8.7	-2.5	4	1.9	5.2	0.54	4	8.8	1.1	-4.8	-9.1	1.3	-0.38	-11	-2.5	-2	-6.4	-4.2	-3.4	5.9	-4.2	0.39	-4.5	2.8	-5.8	5	-0.51	-1.6	5.8	3.6
0.14	0.34	4.7	2.8	1.5	2.6	-1.8	-2	2.4	1.1	-2.1	-8.4	0.52	-6.4	0.01	-10	-12	-12	2.1	-3.2	-3.4	-0.48	3.4	1.2	6.1	-5.4	7.4	-2.4	-7.4	-4.2	3.4	1.5	-6.8	1.1	-0.13	-12	6.8	-7.2	-1.5	-3.6	-0.2	-3.6	1.6	-10	8.9	-1.2	3.5	-0.87	13	-4.5
0.16	0.18	-3.2	-6	-5.2	-1.1	-1.5	-11	-1.6	-10	-2.1	-8.9	-4.7	-12	5.5	-13	12	-2.7	3.8	-9.8	1.7	-6.5	0.42	-5.7	6.7	-4.9	10	-7.9	-4.4	-7.7	7.9	1.4	-6.3	-5.9	-0.33	-4.1	8.5	-9.9	-3.2	-9.4	6.9	-0.91	2.4	-5.2	5.3	-5.9	5.8	-7.4	2.1	1.4
-0.24	-0.35	-4.1	-9.2	-0.76	1.1	-4.7	-3.4	-0.67	2.9	-1.1	-10	-10	-5.7	4	-19	7.9	-13	1.1	-3	7	-8.6	3.4	-8.6	4.3	-1.6	-6.9	-0.18	-3.9	-3.7	3.9	3.4	-4.1	1.2	-1.8	-3.9	4.3	-5.3	1.5	-0.56	6.7	-10	2.2	-11	6.1	-6.2	3.6	3.7	5.9	-0.75
-0.1	0.19	0.33	-5.8	-8	-0.61	-6.8	-4.3	4.4	-5	-3	-0.44	-4.1	-3	3.9	-0.69	-5.9	0.54	3.3	1.5	-2	-2.1	0.56	-4.3	2.7	-4.8	4.4	2.2	3.7	-0.74	8.8	-0.39	-5.6	-0.41	0.28	-2.6	4.8	4.9	3.9	-6.9	11	-4.4	4.2	-3.8	7.5	2.1	6.5	1.7	2.7	-12
0.34	0.64	6	8.1	1.9	-1.8	4.8	4	4	-6.7	-3.6	2.7	4.6	0.01	3.7	1.9	5.5	5.9	3.5	-6.3	0.51	5.2	-1.1	2.1	0.18	-9	5.5	3	3.3	2.6	7.1	0.5	6.2	-5.5	-4.4	-0.17	2	-1.4	-4.4	-4.9	5.2	8.5	4.4	7.2	-1.2	-1.9	8	-4.7	8.2	-7.4
0.43	0.39	5.8	11	-3	5.8	0.2	8.3	-3.5	0.4	3	2.5	0.19	5.7	3.2	-5.8	7.3	-7.5	5.1	8.2	-1.9	-1.8	0.03	-3.4	-6.9	-3.6	-0.1	-8.5	3.3	-5	-7.4	-1.8	5.3	-6.8	-6.8	2	-2.7	-7	-4.6	7	-8.1	-2.4	2.8	6.6	-9.3	-0.13	-1.7	0.98	-15	-3
-0.46	1	1.9	8.6	-5	0.81	-0.4	6.7	-3.3	-2.8	-1.1	7.7	4.7	5.8	1.3	4	-2.9	9.4	3.4	3.5	9.6	-4.6	5.8	1.3	-8.9	7.5	-1.7	2.6	-5.6	3.1	-6.1	-1.2	5.7	-6.3	0.7	3.1	-2.7	-5.2	-9.1	-6.6	-3	2.2	-5.3	-1.4	3.6	-6	-2.4	0.43	-7.3	2.4
-0.67	0.88	3.1	-6.1	5.1	-14	5.8	-11	-1.4	-2.7	0.06	4.1	2.7	-9.3	-1.2	-7.1	-2.3	8.2	7.3	-13	-4.3	0.84	-1.1	-0.59	-8.7	12	-1.8	-5.4	-8.3	5.6	-0.38	-2.9	-8	-1.8	-4.5	-0.29	1.3	3.3	-0.99	0.02	0.62	7.5	-12	-4.9	6.2	3.3	3.9	-7.1	-0.84	-2.1
-0.02	0.12	-1.8	-7	2.9	-2.4	-0.25	-0.5	-1.4	-0.62	-0.43	1.5	-0.2	-3.2	2.4	-8	8.3	-7	-2.6	-1.8	-5.4	-3.9	-6.1	-11	-5.7	4.7	-1.5	-0.46	-2.1	2.7	3.5	8	3.4	4.3	-8.4	4.5	-2.2	5.8	-3.6	7.1	-0.15	-7.9	0.89	1.1	-2.8	9.9	2.4	0.95	0.08	-0.24
0.14	0.28	2.9	4.9	0.35	2.3	3.2	2	-2.1	-1	6.7	4.2	-4.7	4.8	2.7	5.4	-2.3	9	-7.3	4.9	1.6	-5.6	5.5	-5.2	5.2	8.2	3.3	3.4	9.2	-2.7	-6.4	0.24	13	4.3	9.6	9.2	11	8.8	5	1.3	-3.2	-3.2	2.1	-6.7	-2.8	-0.16	3.4	11	8.7	1.1
0.81	0.28	5	-2.8	-4.8	-1.5	5.6	-3.9	-0.63	2.1	6.7	-1.9	3.5	7.4	3.7	9.6	0.59	2.9	2.8	3.1	-8.6	5.2	-2.4	-0.75	8.9	11	5.3	-1.3	12	3	5.2	8.2	11	8.2	0.86	7	5.4	-1.4	-4.2	5.2	-0.55	1.6	4.2	-8.2	5.5	-0.46	11	8.4	-3.9	7
-0.12	0.12	2.3	-7	-2.8	-2.5	0.17	-1.3	-3.9	2.8	-0.37	2.7	-1.7	2.5	7.7	3.3	-2.7	-7.1	-3.7	-5.7	-4.8	3.7	-1.7	0.06	4	3.2	-0.39	-5	6.8	8.2	2	1.3	-1	7.5	1.2	0.44	7.8	6.2	2.8	-2	-2.8	-0.3	1.2	-6.5	-0.32	-4.2	1.7	1.6	-1.3	-2
0.01	-0.12	-2.5	-10	6.3	-3	-4.9	-0.7	-6.7	0.16	-4.5	-3.2	-2.9	0.16	-1.8	3.3	-0.93	3.3	-8.3	-2.6	-5.4	-0.34	-6.8	-3.8	5.5	2.1	3	-6.3	7.3	-4.2	2.2	0.19	-0.36	3.3	5.9	3.1	0.41	-0.67	3.5	7.6	2.7	-4.7	-11	8.6	-1.6	-2.4	2.4	-0.32	3.7	-0.51
-0.13	0.37	-3.1	-2.6	4	1.1	-0.88	1.3	-0.81	-0.19	-2.8	0.99	-1.6	-2.3	2	1.9	5	0.32	-7.9	3	-1.7	0.88	-3	3.1	5.6	0.56	-0.28	0.72	6.4	-3.7	-0.67	-5.9	3.3	0.87	3.9	-5.8	-5	-2.9	-1.1	1.1	7.3	-9.6	-5	1.7	2.8	-1.2	0.35	0.93	-5.2	-5.5
-0.52	0.17	-4.2	-6.1	2.4	0.03	-2.1	-1.8	-7.1	2.4	-7.8	-1.7	-1.3	-2.8	-5.2	2.7	-5.1	-4.2	-2.9	-3.8	0.77	8.1	-6.8	14	-4.7	2.9	-9.7	4.2	0.86	1.5	-6.4	2.2	0.32	-2.3	3.7	-0.21	-9.1	6.6	5.4	5.4	-1.6	0.61	-9.2	2.4	0.39	6.1	-8	3.9	4.7	-5.7
-0.45	-0.08	-4.6	-2.1	6.2	2.3	-4.6	-0.3	-3.2	-3.9	4.4	0.7	-2.4	0.41	-6.8	-3.1	1.7	4.1	0.15	-3.2	2.1	-2	-0.4	0.35	1.6	-1.8	-1.2	1.8	1.7	0.29	2.4	1.7	1.1	8.9	7.1	1.2	-2.5	-1.8	2.3	1.9	0.79	-1.7	-1.4	-4.2	5.3	2.9	-0.67	0.63	3	0.35
-0.58	0.12	-5.7	-5.1	5.2	-3	1.7	-0.66	-3.6	4.6	2.7	4.1	-0.87	0.78	-11	3	-2.1	5.3	-6.1	3.6	-9.7	-7.6	-6.8	-2.5	6.5	-12	-2.5	-12	1	-6.1	1.2	0.82	-4.2	2.5	1.4	-1.4	0.87	-3.1	-0.55	-2.9	-2.9	-1.5	-1.3	-5	5.1	-6.5	-4.7	-0.03	1.5	-1
-0.58	-0.75	-7.2	-11	-1.8	-7.5	-3.2	-5.2	0.59	5.9	-1.1	0.22	0.24	-0.34	1.6	3.9	-6.2	-6.7	-3.5	-4.2	6.3	-3.1	1.8	4.4	1.7	-3.5	-5.3	2.3	3.2	-1.1	-7.1	-1.1	-7.2	4	3.5	-6.2	-1.5	4.7	3.5	-8	-7.8	-3.9	-7.3	1.1	-3.8	-5.5	-3.1	2.8	-7.4	-3.9
0.35	-0.36	1.5	-1.4	2.2	-0.48	1.9	2.9	-4.8	-0.38	-1.2	2.3	-2.3	5.5	-6.2	9	-5	-4	-2.6	-0.86	-0.99	-4.7	-9.2	-1.2	-7.4	-0.88	9.5	1.5	-5.4	7.4	2.7	-2.7	-12	2.7	-2.2	-4.1	0.84	2.5	-3.6	1.1	3.8	3.5	-7.2	-3.7	-0.52	-1	-0.9	-3	-6.3	2.3
0.09	-0.17	2.1	-5.5	-2.3	-4.8	-4.8	-2.6	-15	3	-9.3	-1.2	-2.5	1.4	-0.59	-1.6	-1.4	-0.03	-12	-3.6	-3.2	1.8	-11	-1.3	-6.7	-5.8	-9.1	-1.8	-2.1	-1	-3.6	-6.1	-3.1	0.12	4.7	-5.8	-0.43	5.3	-1.3	0.11	0.16	1.9	-8.1	3	-6.3	1.1	-13	1.2	-3.7	-7.5
-0.44	-0.63	2.1	-8.5	-1.1	-5.4	-3.4	-2.3	-11	2.3	-5.4	-2.5	-0.44	-2.6	-7.6	-3.8	-10	-1.6	-2.6	1.7	0.26	-2	-5.5	2.1	-2.9	-5.5	-11	-6.5	-3.4	-0.83	2.1	-2.6	5.2	2.3	2	1.7	-3.7	6.8	-0.75	0.99	-5.9	2.2	4.5	-0.58	-3.1	3.2	-4.6	-1.3	-12	-6.9
-0.13	-0.45	3.3	-4	-3.6	1.5	-1.2	-0.29	-7	2.3	-2.9	2.4	0.81	-1.8	1.6	-3.6	4.7	-3	0.97	2.8	9	-2.9	2.6	-8.3	1.8	-0.64	-6.8	1.7	2.7	2.1	-5.2	1.1	-2.9	1.8	3.6	-3.4	-5.9	6.4	-1.2	-4.9	-6.5	-12	2.4	-4	1.8	-8.7	-6	-2.7	-12	-1.4
-0	0.03	-8.9	-2.9	-4.2	2.5	-2.4	6.1	-4.5	2.8	-7	0.33	-4	2.3	-8.9	1.4	-5.6	3.2	-1.2	1.8	-6.8	-0.45	-4.8	-1.1	-13	-1.8	-5.8	-0.8	5.5	5.9	1.6	0.54	-4.4	-0.39	-3.9	-5.7	-5.2	6.7	-0.37	-2.8	-1.1	-3.5	-11	0.88	-5.5	0.63	-6.8	-0.99	-4.9	9.2
0.03	-1.2	-11	-1.5	3.7	2.1	-6.3	-2.4	5	3	-3.7	-4.6	-3.4	0.28	0.79	-0.55	-2.9	3.1	3	-9.3	-0.88	3	1.3	-3.9	-12	-2.4	-5.5	-4.1	-6.1	3.5	9	-10	-7.2	-0.23	-0.52	-0.15	-7.4	-1.3	5.9	-4.8	-3.9	-6.9	-5.6	0.98	5.2	-4.5	-2.2	-5.3	-0.54	8.3
0.01	-0.81	-8.8	7.1	-5.8	7.8	-6.4	4.9	1.6	5.2	-4	3	-3.9	6.5	-3.3	1.9	14	-4.7	-3.4	1	4	5.8	-2.5	-4.8	-2.1	2.5	-17	-1.8	-1.7	-5	-5	-4.8	3.1	0.15	-0.66	4.6	-9.5	5.4	0.75	-2.9	6.5	-1.8	-2.9	-1.1	5.3	-3.5	-9.3	7.5	2.6	0.44
0.01	-0.32	-6.5	9.3	-2.7	5.1	-2.3	2.5	-1.1	-2.9	-8.7	6	-6.2	7.4	-5.2	3.9	-4.4	0.71	-6.6	3.9	-0.55	-7.6	2.7	-1.6	-6.2	4.3	3.3	-1.5	7.8	1.7	3.1	-7	6.1	-4.1	-1.7	2.1	1.9	4.3	0.83	0.45	0.11	-1.4	4.2	9.1	2.9	-0.03	-0.2	-1.5	-4.6	7.1
0.33	-0.42	-6.3	6.8	-2.3	8.5	-2.5	2.2	-2	-9.1	-8.8	-2.6	-3.3	7.1	7	-2.3	-7.1	5.9	0.25	-4.7	-2	0.9	5	-4.6	-4.5	-5	3.4	0.33	0.53	1.4	5.2	-2.2	6.4	-4.6	-1.8	2.6	-5.6	-4.7	2	1.3	9.2	8.2	5.7	3.2	-3.6	0.26	2.6	-3.2	4.3	8.7
0.62	-0.55	-1.4	4.6	-0.57	4.7	-7.7	8.8	0.8	0.42	0.99	4.4	0.49	-0.22	-3.7	-5	-3.3	-0.4	1.3	3.9	-3.4	6.5	3	-0.04	-2.1	-1.4	-12	-0.86	0.84	-0.02	-1.2	-3.8	-5.8	2.1	2.1	2	0.12	0.23	-1.4	5.2	6	-7.4	-0.58	-1.5	-0.99	-3.1	-2.2	-2.9	0.86	0.67
-0.39	0.04	-2.9	-2.3	6.7	-7.8	-1.4	-0.94	2.5	1.9	0.62	0.41	2.2	2.1	0.41	-3.4	0.74	1.7	0.98	2.2	-7.3	-1.8	3.7	-4.8	-13	-4.9	0.2	4	1.6	3.2	-3.6	0.93	-0.7	-4.2	-2.8	1.3	2.9	-7.7	10	-1.4	3	3.7	-5.3	5	5	4.4	-0.9	0.78	-11	-0.61
-0.29	0.31	5.1	3.1	9.2	-0.83	2.1	2.4	-1.4	-0.25	-0.59	-0.03	2.5	2.2	0.97	4.4	-10	4.4	-2.5	-3.5	1.9	-3.7	0.68	-5.2	-15	-1.8	-3.3	-1.9	1.2	4.5	-5.8	-4.2	0.87	1	-3.5	4.7	3.5	-5.2	1.4	4.8	-3.5	3.3	-6	-0.78	0.17	7.6	-2.1	-4.4	-9.1	3.3
-0.16	0.08	9.2	6.3	0.66	2.1	0.24	-1.7	-1.2	-6	3.2	-2.3	4.2	2.7	1.7	5.3	-3.9	2.7	0.66	-5.5	-2.6	0.39	2	3.2	-2.7	-3.6	5.8	-9.7	3.4	-2	-2.8	-2.8	2.7	-1.1	-1.9	-6.3	-0.87	-0.41	-1.6	-1.6	-1	-1.3	3.7	-7	-0.37	1.2	3.6	-11	1.3	-2.2
0.82	-0.78	5	0.92	2.6	2.4	-0.23	0.43	-2.4	-5.8	0.05	2.1	4	3.1	-5.2	-0.91	3.5	-1.2	-2.4	-4.7	-8.5	-1.1	5.2	2.3	-1.3	0.48	0.49	-8.3	-8.4	6.6	-0.17	11	-5.3	6.7	-7.1	-2.7	-12	2.5	4.6	1.8	1.1	-0.04	0.4	-7.2	-5.5	10	-4.3	0.27	4.8	5.5
0.33	-0.52	4.8	4.8	-3.5	8.7	2	4.8	-3.9	-3.5	4	-2.4	0.29	0.75	1.3	-4.6	6.3	-0.87	-4	-3.5	0.09	1.7	-0.1	3.1	-1.1	-5.5	7.9	6.4	1.1	-4.4	-2.4	2.8	-4.9	-5.7	0.28	1.8	6.6	3.3	1.4	2.5	4.9	-2.1	-1.9	-5.7	0.19	6	-6.9	2.6	0.27	0.06
-0.18	-0.48	-0.07	5.1	-3	3.5	4.8	2.2	-1.1	-3	4.9	2.3	4.4	3.5	5.3	-5.8	9.2	1.5	4.5	1.2	5	-9.2	7.6	-5.3	7.7	-3.3	2.7	-3	2.4	-4.4	4.9	-5.6	0.72	-1.4	1.9	-3.6	5.4	-6.8	2.5	-11	-8.6	2.8	-2.4	7.1	6.2	-1.4	0.28	-3	2	2.6
-0.45	-0.35	-1.3	5	-2	9.4	-6.6	8.7	8.8	1.7	-2.4	2.2	3	5.8	7.4	-3.2	10	-8.6	-0.39	0.25	4.5	-2.7	2.9	-1	-4.7	10	-3.4	-0.11	-1.4	-4.8	3.2	1.6	-4.6	-3.4	-4.2	5.3	1.5	6.9	3.3	-0.46	-11	5.7	3.2	7.5	-1.9	6.8	-5.1	6.8	-3.7	-4.2
-0.22	-0.1	-1.4	9.1	2.6	7.4	-0.7	5.7	2.8	-0.17	0.49	-1	0.95	4.4	3.9	-0.15	1.1	3.4	-2.1	-0.45	0.07	4.2	0.92	4.7	-0.93	10	5.7	0.49	0.56	-0.37	0.59	6.2	-3.9	-3.8	-6.8	3.8	1.9	-6.3	-3.2	2.1	-8.1	14	3.4	-3.6	-7.8	0.98	-1.3	-4	-2.5	6.3
0.14	-0.5	4.8	5	2.2	9	4.4	-7.4	6.3	-0.05	7.9	-4.2	7.8	-4	5.2	0.46	3.1	-2.1	2.5	-7.7	5.1	6	7.4	-4.5	5.7	6.1	4.3	-3.5	0.71	6.9	-1.7	1.8	3.2	-10	-4.8	4	0.44	-4.4	5	1.3	-14	2.4	3.5	3.4	-8.2	-1.8	-0.21	0.31	-1.4	1.9
-0.01	-0.32	0.96	6.2	-8.2	3.6	0.07	-2	1.1	0.98	-1	5.3	-0.17	-0.6	-0.51	-0.68	3.6	-5	1.3	3	0.81	2.3	1.7	-2	6.3	-0.27	4.1	-4.4	2.1	0.75	-0.48	4.5	-6.4	-5.3	4.3	-1	-1.1	-0.87	3.6	-6.4	-13	0.47	9.5	-3.7	-3.2	-7.5	2.3	1.9	1.3	-8.7
-0.17	0.28	-1.6	5	-4.5	-10	-2.7	3.5	-0.11	1.6	-6.7	-1.1	-2.3	1.2	1.3	-1.8	-3.7	-3.6	6.3	2.6	2.6	1	3.8	4.6	0.91	-4.8	0.38	-4.1	-1.2	-2.1	-2.2	0.37	-1.8	-2.1	4.2	-5.4	-1.4	-6.3	2.6	-8.3	-3.7	-0.94	3.2	0.2	-0.41	-5	3.1	-0.49	-0.96	1.6
-0.1	0.39	2.4	-7.3	-1.1	-7.9	1.9	-3.7	2.7	-0.16	-3.7	-3.9	-3.2	-6.3	-1.6	-0.53	-1.6	4	-0.09	-3.2	9.8	10	1	3.2	-4.1	-11	1.1	-1.9	-2.6	-1.6	1.9	-1.1	-3.5	1.1	-6.4	1.4	6.2	-9.6	-4.3	-2.2	1.6	2.4	3.2	0.61	7	-2.4	0.39	-5.8	-1.3	-11
0.5	0.19	-0.46	-5.3	-0.56	-3.9	3.5	-1.9	-1.3	4.8	2.4	-4.7	-2.4	-5	-1.3	-1.7	0.72	-11	-6	4	-3.4	1.4	2	-7.4	-5.7	-0.87	-0.29	4.4	-0.75	-2.9	-2.1	-3	2.8	-7.5	-8.5	-2.3	-0.42	-9.1	-0.11	-0.66	-6.5	-4.5	1.1	2.5	-0.04	-4.3	2	-0.67	-1.8	-7.5
0.31	0.28	2.6	-1.3	1.8	1.7	4.8	-11	5.4	3.5	6.2	-0.03	1.5	-6.3	13	-3.5	3.8	-7.3	2.4	-2.6	4.5	-9	3.3	-4.2	1	-0.33	5.3	-4.8	3.1	-6.1	5.3	-0.04	-1.5	-14	3.9	-2.2	1.7	-10	-1.4	0.45	1.6	10	1.2	-3.1	-5.8	9.4	4.9	-2.8	-1.4	-3.8
0.7	0.05	-0.21	7.9	-4.7	1.1	0.9	0.17	3.4	-6.2	6.1	4.1	0.89	-0.32	9.1	1.9	7.1	-3.2	2.5	-2.8	5.5	0.08	7.3	-5.6	2.4	-0.67	13	0.21	3.4	2.4	0.72	0.57	11	-4.3	3.8	8.8	7.5	-8.9	1.2	-2.3	5.7	5.1	16	-8.3	0.15	4	10	-3.3	-3.3	-4.9
0.72	-0.57	-3.2	7	-12	-2.2	4.5	1.3	8.3	1.8	6.4	-3.2	0.9	3.6	1.8	-2	-3.2	-7.1	3.9	-2.2	8.8	8.9	10	-0.89	2.7	7.2	8	-1.3	0.12	7.1	-2.3	2.5	6.8	3	6.7	8.8	5.7	6.8	-8	6.6	-4.7	-9.2	13	-3.1	-5.8	-1.8	5.1	-1.3	-9.9	2.4
0.22	0.02	2.6	8.5	-3.2	-1.5	2.8	4.2	1.8	-4.3	1.6	-3.4	2.9	0.75	-0.23	4.8	3.7	5	4.8	-0.82	-8	11	-3.8	-0.42	8	4.7	-1.5	1.1	7.5	11	2.3	1.2	1.8	5	9.3	9.2	-0.67	8.8	0.2	6.4	-4.6	4.7	6.5	0.42	-0.5	5.7	0.18	8.7	6.7	2.9
0.42	0.39	-0.77	1.2	-3.5	-0.03	-0.18	4	-5	0.22	2.4	4.7	-0.99	7.4	-0.56	-0.67	9.7	3.3	2.2	-3.1	-8.4	-5.8	-1.4	8.6	3.2	8.8	-0.27	-0.19	11	6	3.9	-2.2	0.1	2.4	9.4	9.3	-0.18	1.8	-4.5	5.8	4.8	-11	-4.4	-1.5	-1.1	3.1	-7.6	-6.9	9.2	8.4
-0.16	0.08	-9.6	0.89	-1.4	-0.15	1.8	2.2	-1.1	3.3	1.6	2.8	-3.5	3.2	-4.1	0.65	-6.6	1.8	-2.6	3.5	-5.7	-3.4	-6.3	2.2	4.4	10	-3.1	1.8	-6.8	3	-1.3	3.1	9.5	1.4	2.7	5.4	-4.5	6	-2.1	1.6	-0.94	-4.9	-6.7	1.3	-9.8	1.8	-2.9	-1.8	-0.31	1.6
0.32	0.33	-1.6	-4.5	2.2	-7.3	-0.13	-2.4	1.6	3.7	-4.2	2.2	-2.8	-0.89	-5.2	0.1	1.2	1.1	-5.7	6.7	10	5.1	-7.8	7	-1.2	-2.4	-6.3	-1.8	-11	-3.6	-0.38	-1.8	-5.7	10	-3.9	-3.1	-8.5	7.1	0.41	-2.9	6.5	-5.3	4	4.2	1.1	-5.3	2.1	1.2	3.2	0.11
0.72	-0.03	-1.8	-4.3	5	-7.2	-4.4	2.4	-4.7	2.5	-0.7	-3.4	-4.8	-1.8	-0.49	-1.6	3.2	-6	1.2	2.1	-4	1.8	-5.2	5.4	-4.1	-9	-4.8	-4.9	0.49	-3.9	3.6	1.1	-1.1	-11	1.8	0.18	-7	-3.1	-5.5	0.54	9.1	1.8	1	-2.7	6.1	0.81	-8	-6.4	5.1	-10
-0.61	0.17	-0.73	-3.6	7.1	4.7	1	0.43	-0.89	1.4	-1.6	-5.8	-4.4	1.4	1.6	2.8	-0.37	2.6	-9	6.5	-4.5	-0.76	-2.4	4.4	-1.7	-7.2	-6.4	0.64	2.2	-1.5	-6.7	2.2	3.7	3.6	8.9	-1.7	-5.2	4.9	7	-2.5	-0.75	7	-6.2	-0.79	0.35	13	-11	2	4.3	-14
-0.71	-0.02	-1.6	-3.9	-0.86	5.6	0.52	-4.4	0.3	3.1	2.1	-2.2	-0.51	-3.6	-3.9	-2.5	-0.13	-1.3	-11	-0.91	7.2	-4.3	-3.9	-0.95	5.7	-9.8	-5.6	0.8	-0.6	-3.1	2.1	7.8	-13	-0.62	4.3	-7.7	-4.8	-3.5	5.2	-0.9	1.9	3.8	0.5	-0.61	-3.5	-2.4	-4.5	-2.6	2.3	0.2
0.85	-0.11	2.6	2.2	0.83	5.5	-2.6	4.4	-4.6	4.7	-0.5	-1.1	-2.3	-0.5	5.6	-7.7	12	-2.8	-0.02	-3	3.5	-9.9	-1.4	-2.4	-2.2	-0.57	-0.82	-0.7	1.3	3.1	-0.96	3.1	4	-2.1	-4.4	-0.76	-3.2	-2.8	0.44	-6.2	-1.2	14	7.1	0.44	-5.3	3.5	-4.7	0.55	-2.4	1.2
0.07	-0.35	-6	8.8	1.1	9.7	-9.6	10	-1.6	7.9	-3.2	2.5	-4.1	4.7	0.38	-4.5	0.86	-8.4	1.2	-2.7	5	-4.3	-0.17	-0.69	-10	2.2	-7.5	-3.7	-8.5	-0.14	-6.6	-4.9	9.8	-1.2	-9.6	2.7	-11	6.8	-3.3	-2.9	-0.43	1.4	-9.3	-5.7	-0.49	5.7	-11	3.3	-4.6	7.4
-0.29	0.01	-8.3	12	-1.4	16	-4.1	13	-6.2	3.5	-5.2	6.3	-4.3	3.4	2.2	4.2	-6.8	4.7	-1.6	4.2	-8.4	4	2	-0.29	-0.27	-0.14	-7.9	-2.6	-5.7	-4.9	0.05	6.5	1.3	-1.9	-1.8	-2.8	-6.9	-4.7	-6.3	-4.1	2.5	9.3	-3.3	7.5	-5	-0.75	-6.4	4.9	-9.4	7.2
0.17	0.19	-2.9	5.3	-4.9	6.8	-6.3	3.1	-0.14	1.9	3.3	-0.87	-4.1	3.3	3.2	11	5.8	2.3	-3	9.2	9.9	4.8	3.7	6.5	-1.4	-2.1	-3.4	8.6	-4.9	1.2	3.6	1.7	-9.1	-0.85	-5.5	0.26	-7.2	0.24	3.5	5	1.2	10	-0.35	5.1	-2.8	6.4	-1.4	5	-2.5	5.6
0.6	0.48	-3.5	0.86	-4.6	-8.1	-0.25	-0.97	12	2.4	6.2	2.3	2.7	-0.01	-1.4	11	-0.55	13	4.5	4.5	5	3.8	4.6	4	1.2	-3.2	4	6.3	-4	4.5	3	-1.3	-0.17	0.37	7.9	-2.5	0.43	3.6	8.1	-3	2.8	-11	-1.5	11	11	2.6	-2.8	1.8	3.5	5
0.26	-0.21	1.9	4.4	-5.9	-1.4	2.7	0.05	5.3	-0.99	1.7	0.27	0.16	3.4	-2	0.88	-6.2	-11	-1.7	-1.1	-1.4	6.3	3.7	3.3	11	0.02	9.2	-8.7	-0.14	0.33	4.7	3.6	0.06	-1.1	6.8	1.4	2.4	6	3.2	-3.5	-8.3	1.4	3.9	1.3	-1.1	-1.1	-1.9	-2.3	8.2	-3
0.31	0.2	0.48	-0.23	-1.4	2.7	-4.5	-0.67	-6.2	-6.8	4.4	-2.3	0.94	1.9	-1.1	-0.48	1.8	-8.7	-4.2	5.2	-10	-9.2	-6.1	2.1	0.95	-7.5	7.5	-4.4	9.8	7.5	-1.3	-2.9	18	-2	10	-0.55	8.9	3.9	-1.1	-2.2	0.35	-9.4	5.3	6.6	-4.8	-2.7	-1.5	-1.6	4.8	-5.9
0.41	-0.55	3.3	-0.62	-1.1	-2.8	9.8	-0.12	1.9	3.5	6.5	-4.2	9.8	2.3	8.4	-2.8	4.2	0.24	1.4	-2.6	2.6	1.9	-13	4.2	9.5	-1.3	-4.1	-3.1	8.8	7.4	-5.5	-5.8	4.9	3.3	4	1.8	0.7	-2.3	-2.5	-4.2	-4.1	-0.83	-1	-0.66	-5.3	-10	-2	-2.3	-2.4	-0.06
-0.23	-0.57	3	-2.8	-0.75	-9	0.12	-7	1.1	-2.7	-1.5	-5.2	4.3	-5.6	11	-3.6	-9.2	0.26	2	1.3	1.9	6.8	-3.2	6.4	4.1	-7.3	0.45	-3.2	-3.6	4	-8.7	-8	1.1	-0.68	1.6	-2.1	2.4	-4.5	1.8	-1.6	6.2	-7.8	5.2	0.56	5.2	-8.1	3.1	-5.2	2.5	-0.53
-0.03	-0.75	-0.29	-6.4	7.3	-4.6	1.5	-8.1	0.81	-9.4	0.5	-3.2	1.6	-6.8	14	5.9	-1.6	3.7	-1.2	-4.7	-5.2	-7.1	-0.17	-3.9	3.1	-2.3	-9.1	4.3	0.17	2.5	-7.3	5.3	3.1	1.1	-2.3	1.3	-5.4	-1.3	-1.8	-1.9	1.2	-0.04	0.02	-1	-3.6	-3.1	1.9	2.6	7.5	-6.3
-0.19	-0.81	11	2.3	7.7	-2.1	5.8	3.1	2.8	2.5	6.7	-6.6	2.5	-1.4	-6.3	1.8	-1.2	-9.5	-1.1	-3.1	-11	4.6	-6.9	-9.8	4.1	6.7	-4.5	-2.2	4	5.5	-0.97	7	4.4	11	-6.5	2.3	-2.9	0.06	-8.5	-6.6	2	-1.5	2.2	-5.5	-3.1	-5.2	-1.4	5.4	5.3	7
-0.66	0.36	1.9	0.56	-4.9	-5.3	-0.24	-1.7	-1.9	-3.3	-4.1	-8.9	-1.7	3.5	-11	0.21	-18	2.8	-6.5	-2.4	-7.5	2.6	-13	-4.8	-9.6	6.4	-2.4	-3.7	-8.9	5.3	-5.3	4.3	0.78	9.7	-3.4	4.3	-2.9	3.4	-8	6.8	-4.9	5.9	-2.4	-3.9	-5.9	1.7	-3.5	-2.5	-11	11
-0.86	1.1	-1	0.78	5.3	-3.8	-0.95	-4.7	-5.2	4	-3.2	-2.2	-4.5	6.3	-5.8	11	-10	16	-3.3	3.1	-9.8	8.5	-0.71	6.2	-9.6	18	-8.9	6	-18	13	-16	6.1	-8.2	9	-13	17	-12	3.9	-7.8	5.7	1.4	4	-3.8	-6.2	-1.9	3.5	-1	6.2	-7.7	12
-0.7	0.03	10	-6.8	9.6	-1.5	-1.3	1.1	-4.8	5.6	-5.2	2.2	-2.1	2	3.4	4.6	-6.1	-1.3	3.8	5.7	9.9	12	6.1	-1.9	-4.1	2	-2	6.4	-4.1	0.2	-2.4	-0.52	-5.5	-4	-4.2	0.85	-3.1	4.2	-4.1	-3.1	1.1	-14	-0.25	7.5	5.7	-5.8	4.2	-1.4	-1.6	-1.5
-0.41	-0.01	15	-9.5	15	-9.4	10	-4.7	2.8	3.8	-4.2	-1.7	5.8	-6.3	3.9	-0.4	-7.1	-0.67	6.4	11	10	1.9	-3.6	-1	-0.62	-6.2	-8.2	-1.4	0.95	-6.5	-2.6	-4.4	-2.7	-12	-4.2	-5.7	2.4	-3.8	-10	1.8	0.96	-6.1	0.87	6.5	8.3	0	0.48	-3.1	-5	-1.9
0.24	0.06	15	-6	16	-3.3	9.5	-7.4	4.4	0.02	4	-5.3	11	-3.4	-3.4	1.5	5.7	-12	4.8	6.5	5.1	-3.1	2	5.8	-0.54	-6	9.6	-4.2	-7.5	-8	-0.23	-5.1	-8.5	-0.87	-6.9	-0.93	3.1	-3.7	-6.5	-0.52	6.9	6.9	3.2	2.7	4.2	5.2	3.7	-1.6	3	-7
-0.24	0.48	16	-3.6	11	3	12	-3.1	1.8	-4.1	8.4	-5.9	11	0.17	-6.3	0.31	12	-0.67	-5.8	5.4	4	-3.5	3.5	-0.42	-2.2	-3	3.5	-0.7	-2.3	-6.2	0.58	-5.1	5.5	11	-0.55	0.62	2	2.4	-1.2	0.34	3.2	-5.1	-1.9	6.6	-1.5	-1.2	0.57	2.2	1.5	0.21
-0.52	0.16	10	-4.8	5.1	2.8	7.9	-7.1	2.1	-10	-3.6	-8.4	8.7	-8.9	-6	-9.3	-4	11	0.19	-0.45	12	-0.61	4.2	-5.4	-0.98	-4.4	-10	-5.9	-1.3	-3.7	-5	1.6	-2.4	10	3	-5.6	-2.7	-11	2	2.5	0.26	3.2	-17	-5.4	-4.5	-1.6	-4.2	0.1	-2.8	4.1
-0.41	0.67	8.3	1.7	10	0.32	2.6	-6.7	-1.7	3.3	-6.7	-9.3	-0.51	-4.9	-4.9	3.7	-7.7	0.87	-2	-3.3	0.83	0.75	-9.4	3	-9.2	-3.5	-7.3	5.3	-9.9	-1.7	-3.2	0.82	-7.8	9	-3.8	-3.7	-8	-8.8	-5.5	6.5	9.7	5.5	-6	-3	-5.3	2.5	-2.2	-6.9	-13	0.16
-0.85	0.3	3.4	4.5	6.2	6	-1.4	5.5	-6.2	-0.78	-6.3	0.51	0.6	2.8	-7.1	-0.87	-1.2	4.8	-4	4.7	-5.6	3.5	-0.84	6.2	-7.4	2.6	-10	3.3	-8.9	-4.4	-7.2	2.5	-5.3	9.6	-1.7	2.2	-8.7	-2.1	-1.1	3.6	4.9	14	0.23	2.1	-4.3	9.3	-3.5	-8.6	-13	7.4
-0.18	0.09	4.4	2.5	1.9	6.7	1.3	4.9	-4.8	-1.4	-2	2.1	-6.4	3.3	-2	5.1	-0.85	12	-7.1	7.5	4	4.8	0.83	3.5	-1.9	2.4	-10	0.1	-1.1	2.8	-4	-4.2	-3.8	5.6	-4.5	1.9	0.69	-2.6	-5.5	1.3	0.72	3.7	-7	5.8	4.3	15	-0.2	-2.8	-2.2	4
-0.11	0.04	2.5	-0.47	-5	-2.8	2.2	-3.2	2.2	1.1	-0.82	-6.7	-2	-0.61	-8.5	-4.4	-6.8	-3.8	-2.9	1.4	0.05	5.5	1.9	4	1.1	-0.93	-8.3	-0.53	1.4	-5.5	-1.9	-0.12	1.2	-11	-2.2	1.8	-0.61	0.48	1.8	3.8	1.5	3.8	-7.3	-0.31	-2.6	8.6	-0.65	4.3	-3.3	-10
-0.07	0.59	-0.05	-5.2	-4.7	-8.1	1.8	-11	-4.1	-0.43	-0.72	-11	-0.92	-4.2	0.88	0.16	-8.6	-5.4	-3.7	-4.5	-1.1	0.06	9.7	0.47	3.5	-6.9	2.1	-5.2	5.8	-9.4	0.67	-8	4.5	-9.1	2	-2.2	1.3	-3.2	1.4	2.5	0.56	8.4	2	-2.3	-1.6	6.1	4.9	-0.97	-3.5	-4.5
-0.18	0.25	-0.96	-0.88	3.7	-5.1	2	-5.3	-6	-0.64	-3.5	-1	0.74	-4.3	-3.8	4.3	-1.9	-5.7	-4.6	-6.7	-3.5	7.6	-1.7	10	5.8	7.3	-4.3	0.33	-2.7	1.7	-6.4	-0.33	4.4	3	-3.6	3.1	1.9	-1.7	-4.4	-0.04	-2.3	8.2	0.51	-0.86	2.4	-0.13	2.8	0.3	2.2	-2.3
-0.34	0.41	1.1	-3.6	7.9	-0.49	5.1	3.2	-5.7	6.1	-2.8	3.9	2.2	1.7	-0.9	5.5	-4.3	0.37	-0.92	8	-3.9	9.2	-1.8	3.8	-2.2	6.2	-2.3	0.56	-7.9	4.5	-0.25	-1.3	-12	1.3	-2.8	8.8	-0.8	-1.1	-1.6	-1.1	-0.24	3.6	1.3	-5.9	12	-2	4.5	2.7	-2.1	0.28
-0.32	-0.21	1.8	-3.5	-1.3	-0.73	-8.4	4.3	-3.1	0.24	-7.4	3.1	-5.9	4.8	3.1	6.1	-8.1	7.2	-2.5	11	-1.1	2.5	3.1	6.5	-1.4	4.7	-10	-0.44	-0.06	0.65	-3	5.3	0.6	7.6	-0.45	1.7	-0.43	4.7	-1.6	-0.19	2.6	4.9	-3.8	8.5	3.5	2.4	3.8	2.6	-0.18	1.2
-0.22	0.45	-12	2.1	-8.4	-3.2	-1.4	6	1.2	1.5	-0.23	1.3	-1.7	5.6	3.8	-3.8	1.2	2.7	0.04	-1.3	0.36	-11	4.2	-5.2	-5.5	5.2	1.8	5.1	0.58	-6.2	0.47	3.5	1.1	1.2	-5.3	-0.39	-2.5	1.9	-1.4	-0.11	-8.4	0.51	1.2	7.5	-1.7	-1.6	-1.6	0.74	4.5	8.3
-0.38	0.26	-6.9	0.66	-6.2	-4.3	1.8	2.7	2.9	0.44	5.5	1.1	0.6	0.15	5.1	0.6	-6.8	-5	4.8	-1.1	-1.6	11	5	5.2	0.1	0.21	-8.2	4.5	2.5	2.1	-5.3	-1.5	4	5.3	4	2	2.6	0.53	4.2	-1.9	-6.1	-6.5	-4.6	-6.5	4.8	-6.5	-4.7	3.1	-1.2	-9
-0.5	-0.09	-9.4	-1.2	-4.8	0.88	-13	-5.6	6.9	-5	-3	1.7	-3.2	-1.9	5.8	6.6	1.4	9.7	10	3	3.6	4.1	7.9	1.2	-10	3	-1.9	-5.2	-4.7	1.3	-3.5	5.5	-5.2	3.7	1.4	6.8	-12	4.1	-1.6	-0.06	-1.6	0.32	1.7	-4.4	-1.5	-0.35	-0.92	2	-7.4	0.43
0.32	0.19	-6.7	-5.3	1.4	-1.1	-1	-2	2.2	-0.07	-2.9	-1.9	0.73	-7.7	-6.5	12	-1	7.4	5.9	0.2	0.9	1.8	10	-3.4	-8.2	5.9	-1.5	-2.1	-11	5.5	3.7	1.5	-4.3	-3.8	-6	5.4	-1.5	2.7	-4.2	9.4	-1.4	-2.2	-0.37	-1.9	2.3	-16	0.12	-4.3	-6.2	2.9
0.26	0.4	-0.84	-4	0.29	-3.9	0.19	2.3	0.64	-0.14	-2.8	-4.2	2.7	-1.1	-8.9	9.9	-0.54	8.9	1.9	9	2.2	-8.7	5.4	-5.1	-0.87	8.3	-4	2.8	-10	6.8	-0.88	4.6	-9.4	4.6	-6.8	3.8	2	-1.3	-4.2	4	3.7	9.4	-3.7	-2.3	-1.8	-4.2	-1.9	1	-0.71	3.2
0.31	-0.23	-0.29	-7.9	3	-5.6	-6.4	-2.5	2.5	-2.7	-2.2	-4	-7.2	-1.2	2.8	-2.2	-3.1	-0.8	1	8.7	2.2	2.5	7.9	-4.1	1.9	6	5.2	1.8	-12	-1.1	5.2	-3.9	-13	1.6	-1.2	-0.55	5.4	0.99	3.3	2	15	0.46	0.28	-3.5	4.5	3	2.8	-3.8	-2.2	-4.5
0.02	-0.06	1.2	-7.1	12	-3.2	1	-3.8	3.6	0.82	-3.4	-2.2	1	-7.7	-4.5	-2.8	1.2	1.1	2	-4.2	1.2	6.3	-2.2	4.4	-0.02	4.5	0.51	-1.2	-5.6	0.03	5.7	-3.3	-15	-7.7	-3.5	-1.2	1.9	-0.73	2.9	-3.8	7.7	-6.9	1.3	0.46	9.4	-1.1	10	-2.4	-2.9	-0.07
0.11	0.22	1.1	-4.4	5	-0.66	-0.74	-3	6.3	-4.4	1	-3.1	4.7	-7.7	1.4	0.63	2.1	7.9	-0.27	-1.9	0.1	0.08	2.9	-0.08	8.7	-3.2	8.5	1.1	3.6	0	4.1	-0.73	7.6	-0.3	1.8	4	7.5	9.6	4.5	2.1	5.5	0.98	-0.39	2.1	5.2	0.46	10	0.47	0.83	0.21
0.02	-0.08	0.73	-6	1.7	-8	-3.8	1.9	3.7	-5.8	-1.4	-5.1	-3.2	-1.4	2.5	3.9	0.48	-8.8	-6.3	0.1	-0.34	-5	3.4	-1.4	7	-6.2	4.6	-2.8	2	-6.2	4.6	3	8.3	7.6	6.2	-7	4.4	-3.9	6.7	-6.3	-0.24	3.5	8	-1.2	-7.4	6.1	1.7	-2.9	9.1	-2.5
-0.07	-0.21	-5.6	-9.6	-3.7	-0.79	-1.8	-4.4	1.6	-4.6	1.7	-5.5	-1.6	-2.3	-5.4	-1.3	-0.99	-2.5	3.7	-1.8	7.9	-5	0.37	-0.56	-0.35	-4.1	12	2.6	-1.7	-1.1	-2.8	3.5	-2.5	6.5	-4.2	-4.7	3.7	-7.3	-5.2	-0.95	-9.3	-5.2	6.4	-3.1	2	3	2.6	-0.82	-5.5	-6.3
-0.35	0.26	-11	-4.3	-5.1	0.53	-6.9	-4.9	4.6	-1.9	-3.4	-2.5	-4.2	-5.8	-4.3	-2.5	-5.6	14	2	-2.6	-9.3	-4.2	-3.5	-2.9	-0.62	-0.2	-3.3	-3.8	-0.33	-4.3	-4.3	-1.3	-6.7	-6	0.23	2.6	-9.3	-4.8	0.42	-0.41	-1.8	2.9	-10	-5	-0.8	-0.71	-9.5	-2.4	1.6	-0.48
0.36	0.79	-2.9	4	-3.3	1.4	-2.2	0.67	-1.2	0.73	4	-3.9	-2.2	-3.7	-3.2	-2.5	-4.2	6.7	-1.9	-5.6	8.2	9.2	2.4	0.83	0.2	2.6	-0.54	2	1.3	4	-4.1	3.3	3.4	4.8	2.6	1.3	-5.7	1.3	3.7	-1.6	-4.9	-1.7	0.2	2.5	-7.8	-3.9	-6.5	0.06	-3.3	2
0.07	-0.11	-1.6	5.6	-2.8	8.6	-3.1	4.5	-7.9	1.8	-1.7	-2	2.4	2.2	5.2	-5.1	-1.6	-14	-2.3	-2.1	-0.02	11	-2.3	-1	-0.21	-2.3	-8.6	3.1	5.6	3.5	0.81	6.4	7.9	13	-1.1	-3.7	-0.51	5.2	-0.47	3.4	-7.6	-3.3	8.1	-5.6	-5.7	-5.8	-3.7	7.3	4.3	2.7
-0.64	0.67	2	2.3	2.8	2.3	8.9	-0.4	-8.2	-0.08	5.2	6.5	2.4	1.1	0.12	9.9	-8.4	5.3	-3.2	6.8	-4	1.3	-7	1.6	0.71	-1.8	5.5	5.8	3.9	11	-1	4.6	3.2	4.8	2.8	8.3	3.7	11	-0.85	-1.8	-8.6	6.5	3.8	1.3	-0.19	9.1	-4.8	16	5.9	2
-0.31	0.88	1.4	-0.27	-4.7	0.55	2	0.01	-0.41	-2.3	-1.8	2.9	4.4	-5.5	-3.2	0.17	-4.9	13	-1.6	5.4	-4.2	7.5	-1.4	6.9	2.7	9.9	-3.2	7.8	4.8	8.5	4.7	-1.8	9.2	-0.29	2.1	6.9	-1.4	3	7.4	8.2	-12	3.4	-11	-2.9	3.6	-1	0.23	4.8	0.66	11
0.01	0.16	-1.6	-0.33	-0.94	0.61	0.29	7.4	-1.5	-1.6	5.5	-1.1	0.64	-4.2	1.3	-2.1	4.5	-3.7	-2.1	-7.8	-10	8.3	-2	8.7	1.8	4.5	-2.2	-6.4	0.44	1.4	-2.6	-2.6	5.3	-5.9	-0.06	0.44	-1.5	-8.7	3.6	10	-0.56	-6.6	-2.2	-5.8	0.88	1.6	-0.31	-3.6	3.8	2.8
0.03	-0.21	6.2	8.1	3	4.3	4.8	4.3	-3.4	-1.9	4.8	0.32	7.4	2.8	-3.1	2.1	4.4	-14	-6.9	-5.1	-9.1	-5	-4.7	-1.6	4	-4.8	6.3	0.45	3.1	-2.6	3.4	-1.2	-3.2	-3.5	1.9	0.02	7.6	7.2	-0.59	0.07	6.1	-4.2	6.3	-2.1	-2.3	10	-0.89	9.3	3.9	1.8
0.07	0.17	4.5	7.1	2.9	7.1	2.3	0.35	-2.9	-0.55	-0.98	3.8	0.9	1.9	0.77	2.3	-8.2	6.2	-9.1	2.8	0.62	-1.9	-7.9	-4.7	1.9	-5.5	-6.5	7.5	0.61	0.77	-13	-3.2	-0.51	1.9	0.78	5.2	0.61	-0.94	-5.1	4.3	-4.3	-1.8	-8.8	6.6	-8	-5.3	-3.4	3.9	14	3.9
0.46	0.27	-0.63	7.8	-3.9	1.4	2.3	1.5	0.07	2.1	-1.1	3	1.1	-3.6	5.2	-1	2.4	12	2.6	4.2	-8.8	1.8	-5.3	-1.5	2.2	-7.1	2.6	-4.6	6.9	5.6	-0.36	-1.6	4.9	0.41	10	1.4	6.8	0.2	3.9	-5.1	0.94	5.3	13	8.1	5.1	-7.3	3	-2.5	3.3	2.7
0.31	-0.41	3.4	7.2	0.68	4.8	6.4	5	5	4.9	2.4	-1.5	9.5	4.1	3.9	-0.33	14	-9.5	-2.9	3.1	-11	6.1	-5.6	-1.3	7.6	-11	8.6	-4.3	8.4	2.3	-0.68	0.73	8.6	-1.9	4	-8	0.68	-6.3	5.4	-10	0.01	0.12	6.9	-0.55	0.2	-0.88	4.2	-6.9	9.1	-4.7
-0.01	-0.22	-2.3	-5.9	-1.2	1.9	0.36	-1.8	-7.3	1.6	2.1	-1.8	7.7	-2.8	-4.2	4.4	7.5	-0.34	-8	4	-5.5	2.9	-0.9	6.3	10	-9.7	0.5	2.8	0.44	-0.68	-7.4	1.7	3.7	-1.6	3.1	-7.2	0.52	-0.69	-3	-5.5	0.34	-3.7	-6.7	4	-7.8	2.6	1.2	0.52	1	-2.3
-0.27	0.72	-2.1	-3.2	-2.2	-2.3	-1.3	-3	0.74	-3	4.7	-8.2	4.3	-5	0.15	0.54	10	11	0.41	3.4	-12	-2	0.7	2.5	10	6.4	-4	5.2	8.4	-4.5	-1.5	0.76	5.5	-5.4	5.3	-0.96	1.7	-5.2	7.3	0.68	-5.5	1.7	-1.8	8	2.6	2	-5	4.2	15	6.1
-0.13	-0.01	-3.1	0.2	-7.1	-0.7	0.04	3.3	0.05	1.2	1.1	-0.41	-5.2	0.26	10	-4.4	3.1	1.3	8.1	-0.53	14	8.1	3.9	1.4	11	4.7	15	0.43	-1	-0.83	8	-3.7	7.2	2.5	-1.8	-5.4	1.1	-0.33	4.9	0.17	-7.5	0.86	1.8	6.4	6.1	-6.4	12	4.7	18	-4.9
-0.55	-0.5	-5.4	5.7	-8.2	9.9	-3.6	3.7	-1.3	1.4	1.8	8.8	-5.6	2.5	14	-3	-8.6	-2.2	2.6	-0.02	-3	-10	5.8	-6.7	1.6	0.22	6.4	-10	0.84	5.3	4.3	-3.7	6	1.9	-4.2	-1.6	-7.2	3	0.12	-5.2	11	-4.6	3.5	2.4	3.9	-1.6	6.2	-2.6	9.4	-8.6
-0.17	0.15	-4.4	8.3	-7.2	7.8	-7.8	3.1	5.2	3	-0.17	11	-3	6.2	1.3	-8.4	0.01	13	-0.29	5	-4.7	-15	8.7	-7.8	10	0.66	-2.2	4.7	-1.1	6.1	-2.2	-1	-5.1	5.5	-8.3	-0.27	-6.1	4.3	-4.2	-7.2	-2.1	-2	2.8	6	0.66	-2.8	-2	2.9	7.3	8
-0.45	-0.04	-4.6	13	-5.8	6.6	-3.6	10	6.1	11	-3	13	-1.6	6.4	1.8	-10	1.5	-1.3	-0.91	-3.3	4.8	-1.2	0.32	-4.9	1.3	0.93	-0.65	0.2	-2.7	-0.38	6.1	-5.3	-2.1	-4.9	-8.3	-4.9	1.7	0.24	-7.3	-7.5	-3.7	3	2.1	1.4	-3	-12	-3.2	3.1	-2.4	5.8
-0.42	-0.05	-4.1	3.1	-4.5	-1.7	-1.8	3.1	-0.82	-1.7	2.7	3.5	-0.06	-2.8	0.71	7.6	3.3	-3.1	-3.4	-7.4	-2.8	16	2	5.9	-8.9	-0.97	4.2	7.7	1.1	1	-0.47	1.4	-5.3	0.47	-4	-1.8	-4.1	-1.2	-1.2	-4.3	-1.2	-0.02	-2.2	-2.6	2.7	-3.1	-4	-0.51	-7.5	-3.1
-0.31	0.4	-0.19	-2.9	-5	-3.9	1.3	1.9	5.7	-4.2	4.1	3.5	-4.6	-3.2	-10	4	2.9	2.6	1.6	0.22	2.4	8.2	-2.2	2.3	-8.1	5.9	5.8	5.2	-9.3	0.52	-1.6	-0.07	-12	3.3	-14	-1.1	-3.8	-1.9	-7.7	5.9	-1.8	4.7	1.6	-0.36	7	4.8	-4.2	2.4	-2.1	14
0.34	0.73	3.3	4.7	-1.6	2	-1.4	3.5	2.7	1.5	-2.3	10	-3.9	7.9	0.93	0.42	1.4	6.6	0.28	3.9	5.2	-3.1	5.4	-1.2	-8.4	9.1	3.2	6.7	-6.5	6.5	-2.2	-0.01	-6.6	2	-13	3	-0.82	2.2	-3.1	1.9	-2.3	-0.11	0.97	13	-2.5	-3.1	-0.98	3.3	-0.35	12
0.49	0.24	0.38	5.2	0.95	-3	-4.1	8	5.3	4.7	-0.63	7.6	-1.9	2.7	8.5	-0.12	4.4	-3.2	1.4	11	7.6	-8.6	8.2	-4.4	-2.8	0.31	-4.3	21	-0.33	1.5	2.7	-0.34	-7.2	-2.5	-0.98	1.1	1.6	2.2	-11	0.98	-2.5	-5.1	0.07	14	-6.5	-1.4	-3.3	4.5	1.3	-0.39
0.32	-0.3	-2.2	-9.8	-3.5	-8.5	-2.4	-11	1.7	-4.9	-2.5	-5.2	2.5	-7.3	5.8	-0.18	3	0.11	-0.72	3.3	5.4	-7	7.1	-0.78	5.3	-11	12	-7.7	5.7	0.18	4.5	5.2	4	2.8	3.6	-6.7	6.4	4.3	-0.72	-7.9	6.7	-4.9	12	-4.3	3	-0.71	0.23	-5.9	2	4.3
0.69	-0.98	-2.5	-14	-3.6	-4.8	2.1	-9.7	-0.85	1.1	0.66	-6.5	0.01	-5.5	-9.3	-0.98	-3.5	-6.2	5.3	-1.8	1.2	-3.5	-5	0.91	0.26	-15	1.9	1.4	-6.3	-4.3	8	-1.6	-4.6	-7.3	5.4	-4.7	-3.5	-2.7	-1.3	-5.1	-5.7	-9.6	2.5	-3.2	3.7	-2.1	-1.7	-5.7	-7.8	-3.7
0.18	-0.56	-5.3	-6.2	0.45	0.52	0.44	-1.1	4.1	-1.2	-2.1	-1.9	-0.22	-1.9	-0.2	2.5	-3	1.5	5.8	-8.6	-10	-1.3	-9.3	2.9	-8	-7.2	-0.16	2.6	-7.3	-1.9	-2.5	0.72	-3.7	-1.1	0.38	-5.2	-2.6	0.5	3.1	-3.2	2.3	-1.8	-3.8	-3.7	-2.7	-3.6	6.4	0.34	-8	-11
0.45	-0.22	-8.9	-1.4	-2.4	-3.9	-5.3	-1.1	1.5	-2.7	-2.7	-2.1	-4.3	-1.2	4	-10	8.5	-12	2.4	-6.6	7	-4.8	-3.1	2.9	0.06	0.08	2.2	-2.1	-1.1	-7.6	9.1	-6	-0.97	-5.5	7.2	-1.2	0.68	-3.5	7.2	-0.1	13	-9.8	8.5	8.7	6	4.8	4.9	0.3	-1.6	0.77
-0.49	-0.43	-0.97	0.77	-1.9	-7.8	2.6	0.27	11	-3.9	-0.22	0.46	4.2	0.29	-3.2	-1.7	-4.3	-1.6	-0.63	-3	11	-3.6	-4.6	-2.9	1.3	-2.7	10	-4	2.5	-4.8	3.1	2	-3.4	-9.1	2.6	-5.3	0.06	-2	15	-0.45	0.61	-7.1	5	6	6.7	0.34	-2	-0.81	4.5	-3.2
0.5	-0.49	1	-0.25	7	0.19	-0.35	5.1	3.4	1.8	2.8	0.76	6.1	-0.81	-3.5	5.8	-2.4	4.8	3.8	-5.3	-7.5	0.52	-5.7	2.9	-0.75	-3.9	2.6	-8.3	1.6	-2.6	5.4	-6.2	3	1.1	5.2	-2.7	5.2	-1.2	6.4	4.8	6	-4.7	5.2	2.6	8.2	-3.6	4.9	-6	4.5	0.32
0.57	-0.1	5.1	-1.8	5.7	-9.4	0.29	-3	-0.66	1.1	5.3	6.9	-3	-6	-2.2	-4.7	6	-5.3	-3.4	-0.28	2.3	1.9	-2.5	-3.5	-0.12	-4	0.2	7.3	3	-3.5	-1.8	5.9	4.5	2.6	1.4	0.64	0.67	1.5	-7.4	2.1	3.1	-7.1	5.5	-0.21	3.1	1.5	2.4	2.6	1.8	7.1
-0.25	-0.08	2.5	0.92	2.8	-4.8	3.8	2.7	4.2	6	2.7	7.9	5.3	-0.93	-2.3	-5.1	-5.1	1.3	-3.6	6.1	-0.09	-6.8	-2.6	-8.5	-3.4	5.5	2.7	3.5	0.4	-0.35	5.5	4.9	0.76	-0.25	1.5	8.5	-0.03	1.1	0.02	6	9.2	4.8	11	-3.2	-0.4	2.5	-3.4	-1.7	-1.6	9
0.56	-0.9	4.9	-3	6.1	-8.1	1.3	0.46	1.2	3.2	7.4	-0.31	3.7	-0.16	4.8	2	12	-0.27	6.5	-2	-3.4	4.5	-1.6	-9.7	2.3	0.76	4.6	7.8	-1.4	-1.4	3.1	-1.6	-5.4	7.9	8.3	1.6	4.6	2.8	5.4	-0.05	11	-9.4	1.8	12	10	-3.4	-0.27	-4.4	-2.5	5.8
0.44	0.27	5.5	0.93	2.9	-0.64	5.6	1.5	3.1	9.2	0.07	7.8	3.2	6	9.4	-0.4	17	3.1	11	4.9	4.8	1.8	-4.3	-2.8	8	4.6	7.2	0.42	9.4	-0.05	6.3	-5.6	5.4	0.12	10	-4	11	2.8	8.3	1.6	9.1	2.8	7.3	1.7	4.5	4.3	9	-0.23	3.2	-2.4
0	0.34	3.7	3.1	4.2	1.7	7.3	-4	6.9	-0.54	-2.5	3.8	0.64	3.5	0.62	1.5	-8.1	8.1	0.97	5.6	11	0.18	-1.3	4.8	1.7	6.2	2.4	5.2	1.4	-2.3	2.6	-4.8	-4.8	-3.1	-1.8	-0.25	4.7	-9.5	0.65	1.8	4.4	1.7	-5.5	3.2	-0.18	1.6	6.8	-1.1	-7.1	-1
-0.24	-0.05	1.3	2.5	1.8	-2	-1.3	1	2	-5.7	0.31	2.7	-0.52	-1.8	6.5	-0.89	0.33	2.2	13	5.5	-1.2	-11	2.5	-2.3	-7.1	2.2	9	-2.4	-0.11	-9.3	13	-3.2	-0.79	-4.8	1.7	-3	2.6	-12	-0.67	0.14	4.6	-0.78	12	3.8	1.4	-5.8	1.5	-7.9	-11	4
-0.08	0.01	-2.5	-3.8	5.4	-1.1	-8.4	0.79	-5.1	0.77	-5.6	-2.2	-6.8	-0.7	2.5	-1.6	10	-4.3	1.8	3.6	2.7	5.3	5.2	1.7	2.4	3	-3.3	-5.6	2.1	-2.3	1.9	0.7	-2.6	-4.1	4.6	-5.8	-8.3	2.6	-3.4	-4.2	12	0.37	5.5	-6.8	-6.8	0.08	-11	-0.47	-4.2	-7.5
-0.4	0.33	2.1	-5.9	-2.1	0.98	-5.9	0.86	-6.4	3	-9.8	2.5	-9.8	1	0.32	-3	-0.3	-5.7	-0.79	-1.2	6.6	-5.8	4.3	5.6	1.7	2.1	0.35	4.9	2.6	0.37	4	2.5	-5.1	-3.3	5.8	-1.4	-7.4	2.1	1.2	2.1	2	-4.3	-5.3	-3.8	-6.4	6.4	-1.7	4.8	-7.4	-2.9
0.09	0.18	0.77	-3.9	-6.2	4.4	-3.7	-6.2	-1.7	-3.9	-3.4	-4.3	-2.1	-3.8	0.66	2.3	4	1.2	-6.9	-8.7	-5.4	-12	3.7	-1.9	-2.7	1.4	6.8	1.6	2	-1.7	6.6	3.6	6	-6.7	2.5	-1.9	4	1.2	5.6	-0.81	9.4	4.9	0.19	-4.3	6.1	9.8	8.6	5.3	-0.54	-9.9
-0.03	-0.18	3.2	-6.5	-2.6	3.6	1.2	-2.8	2.2	-2	6.8	-1.9	6.9	-0.28	-3	-3.8	7	-7.6	-1.8	-4.9	4.7	-4.1	3.1	3.5	1.6	-1.4	3.3	1.2	5.6	3	8.7	4.3	4.6	3.5	0.84	5.1	9.8	6.9	3.9	3	3.4	-0.66	-7.9	0.07	5.1	5.5	13	4.7	5.4	-4.7
-0.24	-0.7	-1.7	1.1	-0.87	-3.8	5.6	1.6	-3.7	1.1	2.4	1.1	2.6	2.8	-2.2	-4.2	-6.9	-15	2.7	-9.1	-0.94	-0.73	3.3	-5	0.76	-1.8	5.5	-5	4.1	0.78	-5	-6.7	12	-0.63	5.3	0.44	7.3	-3.1	4	3.9	2.3	-7.2	-11	0.44	6.6	-1.3	0.84	-0.01	-2.7	-4.5
-0.55	-0.22	-0.12	-3.5	-0.7	-7.2	2.6	0.95	-3.3	0.23	2.5	0.67	-8.5	1.2	-0.43	0.2	-15	-0.73	-9.9	-4.1	-4	-1.4	-2.4	-6.1	-4.9	0.26	5.1	0.31	-2.7	-2.6	0.9	-4.2	-2.3	0.03	-9	-0.33	0.08	-0.56	0.67	3.9	-4.2	-7.8	-2.3	-3.3	5.6	-8.7	-1.7	-0.43	-2.2	1
0.25	0.2	5.6	-0.53	-0.6	-3.5	-3.5	-3.1	-0.36	-4.8	3	1.7	0.57	-1.5	-1.4	0.72	6.2	8.8	6.4	1.6	-3	-13	0.27	-1.8	0.42	1.2	-3	-11	6.3	7.9	-1.9	-2.9	7.7	-5.8	1.3	-0.06	1.4	3	1.2	6	-1.9	4.4	1.5	-5.6	-2.2	-3.8	2	-1.4	2.6	5.6
-0.65	-0.69	7.3	-2	1.7	-8.7	3.1	-12	-1.7	-9.9	1.8	-6.7	2.6	-9.8	-4.8	-3.8	3.3	-14	5	-2.1	6.9	2.5	3.2	-2.2	-2.9	-14	-2.2	-8.6	2.9	-4.3	-0.56	0.82	12	-5.2	-3.3	-11	2.4	-2.8	-6.8	-5.6	-11	-6	-3	-9.5	0.15	-2.9	3.4	-8.7	2	-9.4
-0.33	-0.46	6.4	-1.1	2.5	-3.9	2.1	-6.7	-6.9	-4.5	2	-4.1	-0.23	-5.7	0.01	-0.05	-4.3	-9.7	3.2	-6	-4.9	-1.3	-0.79	7.9	-7.7	-5.7	-10	4.9	-2.7	-0.22	-6.1	-5.1	-6	-2.7	-3.4	-7.9	-8.2	-3.8	-8	-2	-14	-8.2	-3.1	2	-4.2	-7.1	-4	-5.9	-9.7	-2.6
-0.48	-0.45	4.2	2.8	5.1	-4.2	6	0.32	-0.66	1.8	-6.4	2.9	4.8	-1.5	-0.59	-3.4	-10	-2	-0.52	-3.1	-4.4	-0.79	-2.9	3.4	0.07	-2.9	6.3	-7.3	-2.4	3	2.8	-7.3	-10	2.4	4	-1.9	5.7	0.88	-4.3	4.7	-11	2.3	-4.6	-1.4	1.1	-1.6	5.5	-5.6	0.01	-2
-0.28	-0.06	3.2	1.2	4	-3.4	7.2	-2.1	-4.6	4.7	-3.1	6	6.9	-0.19	-1.2	3.4	3.5	4.7	0.41	-1.8	-8.3	8.6	-6.5	-1	-0.67	-2.9	-2.8	-3.3	0.74	3.4	-2	-7.1	-1.5	8.4	1.3	-0.39	9	8.3	1.1	-5.2	-11	-2.1	-4.9	-1.2	-3.4	-7.7	8.6	-2.6	-1.4	5.7
0.22	0.32	8.4	-4.1	3.4	-1.7	3.1	-2.9	-6.2	-3.7	3.2	3.6	4.5	-1.1	0.3	0.3	6.7	5.2	-0.07	3.3	-12	7.9	3.8	0.6	10	-3.6	-1.2	3.7	2.5	-5.2	-5	0.31	-4.7	-4.4	-1.6	-6.7	4.3	3	5.6	-4.2	1.8	-4.8	-1.4	-3.1	-5	-3.8	4	3.8	4.3	6.8
-0.45	0.37	1.7	-3.2	-0.2	6.9	2.6	-2.1	0.42	-4.7	-1.8	-0.57	3.3	-1.5	5.9	-4.7	-2.3	17	2.4	-0.29	3.5	-4.2	0.36	-0.75	6.1	5.5	1.8	-4.5	6.1	2.7	2.3	-4.5	-3	-2.8	2	1.7	7.9	-3.5	3.3	-0.27	0.03	-5.7	-7.9	2	3.7	-2.3	5.4	-1.5	2.7	-0.44
0.14	0.85	-2.9	3.7	-4.9	1	-8	2.8	-8.6	-1.3	-0.13	2.8	-2.2	1.9	-8.9	-2.2	-3.8	1.5	4	-1	-1.1	-4.9	-4.5	-1.9	-2	2	-12	-1.7	-2.5	3.9	-0.13	1.3	5.1	-7.8	-2.8	-0.34	-7.2	4.1	-4.1	-7.3	0.15	-1.2	-8.1	-0.89	-2.3	1.1	-4.3	-0.05	2.5	-7.3
0.85	0.35	5.2	-2.4	4	-1.7	2.2	-0.8	-1.2	0.06	3.9	2.7	0.69	9	-4.4	-4.1	12	1.5	-0.69	7.9	-0.65	3.5	0.39	-8.6	6.5	-1.5	-5.5	14	-5	-3.5	1.4	4.7	-2.9	-4.2	-2.9	-3.8	-3.8	10	5.8	-1.5	6.7	-4.4	1.6	5.6	-11	-3.7	-3.9	12	4.8	-5.3
0.22	0.06	-0.78	1.9	-5.5	9.6	-1.3	0.35	0.66	0.94	-2.5	2.4	0.57	3.5	-1.6	0.62	-2.6	2.1	-1.3	5.7	1.5	-7.2	-2.1	-4.9	-5.8	2.9	-4.2	6.7	-3.4	-1.6	-4.1	5.1	0.52	-7.5	-5	8.2	-1.9	0.44	-5.3	-4	-0.05	9.3	-7.1	4.2	-5	-8.3	-0.75	6.4	-5.3	-0.73
0.47	-0.24	-5.2	1.8	-4.6	5	-2.3	3.7	-0.07	2.1	-4.9	-2.6	-2	3.8	0.66	-3.7	-3.7	-15	-3.6	-9.8	-2	1.4	-4.1	8.5	-4.8	-4.8	-4.1	-7.1	2.6	-4.1	-4.2	2.7	-1.2	1.6	-1.5	-1.2	-12	-9.1	1.8	-6.1	-3.8	-1.8	-4.4	8.8	-0.43	-11	-6.2	-3.6	-1.6	-10
0.55	-0.44	4.8	-2.4	-3.3	4.6	3.8	3	6.7	-3.2	5.5	3.1	-0.88	0.24	-9.7	-4	5.5	-6.3	0.63	-1.3	-9.5	-0.9	-9.2	6.5	-1.9	-8.2	-2.4	1.9	3.5	-15	-1.5	-2.6	-6.3	-1.3	8.8	-8.6	1.1	-0.76	4.9	-3.9	5	-2.1	-1.1	0.59	-4.8	-2.1	-0.82	-0.25	2.1	-2
0.89	-0.37	5.1	6.6	-6	6.2	5.2	0.71	5.1	0.42	14	3.4	3.5	0.51	-1.5	-3.7	6	2.4	4.2	1.9	3.6	-14	-6.3	-0.01	2	-7.5	8	14	7.6	-1.1	2.4	3.7	3.2	4.1	9.4	2.9	7.1	5	1.1	1.6	2.7	-6.5	-4.4	3.2	2.1	-2.8	5.4	-0.76	4.5	-4.7
0.66	-0.68	3.6	13	-5.9	13	3.9	5.6	-0.59	6.7	11	3.4	4.1	3.7	5	2.8	-3.4	-6.3	-2.3	-1.5	1.5	2.1	-1.3	1.7	8.3	-4.7	9.9	9.5	-0.63	6.2	13	2.3	-8.8	3	2.8	-0.12	6.5	5.6	-0.32	2	-1	0.71	-8.2	15	6.6	3.3	13	4.7	4.5	3.5
0.59	0.03	-1.4	0.64	-2.6	5	-5.5	4.4	-2.8	-0.38	8.3	5.8	-2.1	9.5	4.2	-1.1	-4.5	-2.2	-9.1	1.5	-1.6	-11	-1.8	-0.98	6.7	1.7	2.2	7	4.2	-3.3	11	-2.9	7.1	-2	6.6	-1	4.3	-4.1	4.6	-2.7	-4.7	0.69	-7.5	1.3	-2.5	-4.9	6.7	7.5	3.9	-0.68
0.09	0.37	-1.6	-3	1.7	-4.1	-0.08	1.1	3.2	-6.4	5.7	4.3	-0.69	0.12	-7.8	-0.06	4.2	8.1	-7.3	-2.5	-4.2	-0.75	-0.36	0.49	7.3	11	5.1	-2.1	5.8	3.1	3.3	4.2	3.5	-2.5	6.7	9.6	1.9	-14	12	3.4	4.9	8	-6	-13	-2.7	0.21	-3.4	-7.5	8.4	-2.9
-1.5	-0.64	-1	-2	4.1	-4	5.8	3.9	8.6	1.2	4.9	-1.5	5.2	-0.13	-5.9	-3.3	-9.5	-0.57	-4.5	-4	-2.2	11	-6.3	-5.5	-0.92	4.4	4.5	2.5	7	2.7	-9.3	3	6.9	5.9	-3.9	5.3	3.7	2.1	-1.5	-7.6	-14	8.7	-0.66	-0.1	-6.7	3.8	6.4	1.3	-2.7	1.1
-1.1	0.16	4.2	3.1	1.8	0.81	7.3	-0.8	6.4	-1.4	5.6	4	5.2	2.8	-2	1.3	-6.4	-0.11	0.4	-5.8	-6.3	7.7	-5.6	-1.4	-4.7	3.9	-0.71	7.5	-6.8	6.1	-4.8	1.2	1.2	2.5	-11	2.6	1.3	12	-5.3	8.4	-11	7.2	9	-2.2	-7.2	13	1.8	8.9	-6.4	5.7
0.43	0.46	3	4.9	-1.8	-2.2	-1.2	-3.3	1.3	-0.31	8.2	-2.1	2.6	2.7	6.4	-0.23	6.8	-2.9	4.1	-0.37	-13	-5.9	-5	-0.67	-1.7	5	-4.7	-6.3	1.4	0.5	-5.7	7	16	-1.8	1.4	4.5	4.3	2.7	1.1	4.3	0.04	5.4	4.3	-13	3.6	-2.1	-4.8	5.7	2.5	3.6
0.39	-0.14	4.3	4.6	-2.8	-0.07	1.1	3	2	0.79	5.4	-5	-4.9	2.5	0.72	-1.8	8.5	-6.5	1.8	-0.81	4.3	-8.5	0.3	-4.9	0.13	-1.7	9.9	0.48	1.6	-1.7	-0.98	0.8	-3.7	0.29	4.8	0.51	4.6	3.9	-0.55	3.8	1.6	2.4	-6.2	-1.8	-2.1	1.1	1.6	4.1	3.1	-2.2
-0.47	-0.49	-0.85	3	0.93	-2.3	2.6	3.6	-1.8	-0.78	-5.5	5.5	-5.2	4	-2.4	6.9	-0.35	7.7	5.2	2.4	5.8	7.4	6.2	-7.7	-4.6	3.4	0.2	0.16	-1.9	2.9	3	-3	-1.8	7.6	-8.1	-8.2	2.4	-1.1	-5.9	0.09	-5	1.6	-6.9	-0.64	-0.63	1	-0.47	-0.42	-10	-4.3
-0.24	0.69	-10	0.01	3.6	2.2	-5.4	-4.5	-2.8	-6.9	-7.3	5.8	-5.4	-2.4	-4	3.8	0.52	3.4	1.7	-1.8	-3.8	-11	12	-6.1	3.9	4.2	0.23	-10	-0.59	0.99	-1.4	-1.1	-7.1	-4.4	-4.3	-0.72	1.5	-0.36	-2.6	-3	6.9	4.5	-2.2	-9.1	-3.9	6.1	0.08	0.91	-5.1	-7.9
0.12	-0.04	-3.5	-8.4	2.6	-1.9	-8.4	-2.9	-8.8	-3.1	-8.2	-6.1	-10	-4.8	-2.8	-4.4	-8.3	-4.5	-7.9	-13	-5.1	-1.6	-5.9	-7.4	-10	5.2	-5.1	-8	1.5	-7	-6.6	5.8	2.2	-1.6	-1.9	2.5	-4.5	8.3	0.5	-2.5	-5	-7.3	-5.3	-3.8	-0.7	-1.4	-8.4	-0.39	3.4	-1.7
0.07	-0.49	-4.7	-0.49	0.92	-0.34	-6.2	0.6	-8.8	3.6	-5.9	-1	-8.5	1.1	-4.3	-4.2	-0.98	0.4	-3.3	-5.5	6.8	-4.8	-0.83	-1.6	-6.7	5	-4.3	-8.7	0.91	0.53	2.8	-3.5	-11	6.5	-1.1	-4	-4.9	1	-1.3	-1.5	-1.6	-5.5	-1.1	-2.7	1.9	-7	-0.07	-1.4	3.1	2.4
0.49	-0.45	-14	5.8	-1.7	8.4	-6.9	2.4	1.6	6.2	-9.9	0.47	-4.3	3.9	-3.2	-1	1	-0.18	2.5	-3.6	4.5	-12	-5.1	-2.6	-4.5	8.8	-9.4	-0.42	-6.6	0.65	5.6	3.7	-6.2	-2.8	-5.1	8	-7.9	-2.3	0.67	3	7.3	1.1	-3.7	-5.6	0.27	-2.7	-6	3.8	-9.2	8.6
0.65	0.26	-5.7	4	2.6	-2.1	-5.9	5.9	-1.2	5.1	-5.8	7.6	-0.56	1.9	-3.9	4.2	-1.4	-4.4	9.4	2.4	9.6	-0.54	3.6	-3.1	-4.5	4.7	-7	6.1	-7.2	-0.02	2	-3.3	-1.3	3.1	-3.8	5.5	-6.2	-3.1	3	0.24	10	-0.56	10	-0.41	-2.3	3.3	-5.7	-1.1	-8.8	4.5
0.85	0.51	-1.4	-3.7	-3.5	-1.9	-3.2	-3.6	-0.28	-1.7	-7.7	5.6	-0.1	1.5	1.6	2.2	6	2.4	6	4.6	4.3	-12	0.8	6.2	2	8.7	-6.7	-0.03	-3	3.3	3	4.1	0.27	1.1	-5	5.3	-6.6	-3	-2	7.4	1.6	-5.3	0.93	-5.9	0.87	3	-5.1	-8.3	-0.75	-1
-0.65	1.3	-8.8	-2.6	1.3	-5	-1.9	-4.3	-5.8	-1.1	-13	3.2	-3.2	-2.6	-10	4	-6.9	9	-3.2	3.8	-4.9	-6.9	-4.1	5.3	-11	3.7	-7.9	3.6	-4.3	6.7	-1.5	3.8	-2.5	5.5	-7.8	0.85	-9.6	-3.8	-7.2	-0.51	-1.6	-2.4	-3.2	-5.4	-3.2	-1.3	-8.4	-5.4	-2.5	-0.24
-0.96	-0.13	-1.8	-3.7	-1.9	0.96	-3.2	3.1	-0.89	-0.46	-5	2.8	-5.2	-0.92	4	-7.1	-11	-7.2	-6	-3.1	-5	-5.3	-1.8	-5.2	-4.5	-7.9	0.73	-3.4	6	-1.9	-8	-2.9	-1.1	-4.2	5.3	-7.6	1.5	-10	0.3	-4.5	-7.4	-1.6	0.65	0.88	-0.61	3.4	-4.6	-5.7	-13	-2.4
-0.18	-0.19	3.2	0.1	2.1	6.7	0.18	-5	3.5	-1.9	-1	-8.4	1.7	-0.8	6.4	0.02	-5.6	-8.9	2.8	-1.5	9.4	4.4	3.2	2.4	1.9	-6	-8.1	-5.3	1.9	-8.1	-2	3	-1	3.5	10	-8.1	5.4	-1.9	3.7	1.9	-1.3	8.2	-1.8	-1.8	5.9	8.1	4	-2.4	-0.4	-6.5
0.02	-0.17	1.7	-5.7	-1	5.4	-1.9	-7.1	-3	-1.4	2.3	-12	-5.1	-0.62	18	-10	8	-8.7	3.8	-6.9	7.3	-2.9	12	0.43	4.9	-1.6	9.5	-12	11	-5.5	6.1	-5.9	8.8	-3.8	7.5	-5.7	7.5	-0.33	7.6	-2.8	-1.1	2.3	-1	-10	6	1.2	6.6	-2	-0.3	-4.4
0.15	-0.14	3.3	-10	0.7	0.43	-2.3	-3.2	-4.3	1.4	7	-7.4	-5.6	0.05	7	-5.8	4.5	-0.63	5.7	-2.5	-2.8	2.4	4	-6.8	6.9	6.5	6.9	-0.5	6.5	0.04	-0.9	-5.3	-0.78	-1.9	2.2	-3.7	4.6	3.3	-2.9	1.5	-1.6	0.18	8.1	-7.9	4.2	5.4	0.46	4.6	5.5	-1.6
-0.03	-0.22	7.8	-2.2	6.6	-4.6	7.8	-2.7	2.9	0.17	4.8	-1.9	0.83	-1.2	2.4	-0.67	-2.9	-8	2.3	-2.3	2.2	6	6.1	-2.6	6.4	-1.1	-0.41	4.8	1.4	-3.8	-2.8	-0.42	3.1	0.33	0.91	-2.6	-1.6	-0.28	5.2	7.8	-1.8	8.2	3.1	-11	0.54	4.2	1.4	-3.4	7.3	-1.5
0.16	0.38	10	-0.94	2.9	0.42	6.2	-4.2	0.54	-3.5	7.2	-1.4	6.6	-3.7	-0.57	11	2.8	-4.6	2.3	-1.8	-1.2	3.7	3.4	3.8	14	0.28	7.2	-7.6	9.4	-4.9	-1	-5.4	11	2.4	11	0.51	5.9	-1.6	9.1	6.2	-0.78	6.4	6.6	-3.6	2	3.4	0.79	-11	12	-1.5
0.14	-0.49	-4.2	0.88	-6.6	2.4	-5.5	-2.5	-4.7	0.82	-4.1	-7	-3.6	1.7	8.1	0.83	8.4	-7.8	5.8	1.5	8.9	2.7	-4.9	5.6	1.1	-4	-5.7	-18	4.4	-14	7.9	4.3	0.52	-10	3.4	-0.7	5.2	-2	1.2	7.3	-2.3	8.1	-5.2	0.09	-1.9	5	-0.86	-11	5.1	-9.4
0.02	0.6	-9.4	-0.98	-2.6	7	-2.9	-0.97	-1.5	-4.4	-1.4	-4.6	-4	-2.5	-3.1	-0.17	0.3	4.9	2.6	2.1	3.8	-3	-5.3	7.8	-1.4	1.1	-7.5	-9.2	-3.9	-5	4	-2.4	-15	-1.7	-0.77	4.8	-3.9	-6.2	0.15	7.8	-5.8	2.9	-3.5	7.3	-13	2.1	-0.3	-4.4	-4.1	5
-0.14	0.3	-1.9	3	-5.5	5.2	-0.68	-0.34	1.8	-3	-3.1	-2.7	-1.8	-0.64	-10	-1.3	-8.6	12	-0.95	7.3	-4.5	0.55	-4.5	-5.9	-9.4	-1.4	-0.42	2.1	1	-4.5	-1.6	3.6	-3	1.4	-5.2	4.5	1.2	-0.36	-15	3.8	-1.7	-1.9	6.1	-7.6	-7.9	1.1	-6.3	4.9	-4.4	3.9
0.57	0.11	-3.1	3	-0.53	8.2	2.4	-0.03	0.21	-0.29	-0.89	-3.3	4	1.9	-1.2	0.62	-1.1	5.9	1.7	0.57	7.2	7.3	6.1	-3.1	-7.8	0.44	-2.5	-4.3	-4.5	-0.52	1.3	-6.7	11	3.3	-12	-0.41	4	-0.16	-6.6	6.3	-1.2	2.7	-1.1	-5.5	-4.2	3.9	-8.2	-4.2	2.9	-0.97
0.56	-0.37	-5.2	2	-1.7	13	-2.3	-0	-4.3	-2.7	-6.2	-4.6	-2.4	2	0.47	-8.7	-0.31	8.1	3.2	-0.55	4.5	-4.6	4.1	-1.9	0.76	2	11	-4.9	4.8	-2.1	3.7	-5.1	8.4	-7	0.15	2.5	-0.91	-6.2	3.5	1.8	5	6.5	5.1	-7.1	5.3	5.9	-2.9	-3.5	3.8	0.93
0.82	-0.42	-10	6.1	-9.6	4.9	-3.5	7	2.9	3.3	-4.6	2.9	-5.3	5.2	7.3	-4	5.2	-3.6	6.8	-2.8	4.4	2.6	-1.6	-3.5	1.3	-2.2	1.4	-2.1	11	-2.9	8.3	2.1	7.5	-1.8	2.7	-5.8	7	0.94	3.6	-5.4	2.8	3.5	7.5	-5.3	-0.46	2.5	0.5	-3.9	4.2	6.3
0.12	0.58	-10	9.1	3.3	3.7	-6.2	5.9	2.6	6	-3.3	9.8	-4	7.9	1.5	8.4	9.8	8.8	-1.3	8.6	0.03	5.7	6.8	6	9.4	4.3	1	5.1	1.9	0.05	1.9	8.7	-0.85	-3.6	3.9	2.3	2.9	8.6	-7.2	8.8	1	11	-0.74	10	-5.3	9.6	6.8	1.2	2.6	9.4
-0.12	0.67	-6.3	8.5	-2.6	0.61	-1.7	6.6	2	1.2	-4.8	7.4	-2.8	3.5	-0.63	5.2	4.4	16	-0.16	5.9	5.4	11	1.5	11	-1.8	14	-0.22	15	-2.6	1.6	3.7	4.7	5.1	-2.4	8.4	4.9	6.1	9.4	-4.5	9.2	7.2	6.8	0.39	7.3	2.5	0.13	6.8	7.2	5.6	6
-0.02	-0.03	-9.9	4.4	-8.6	-3.1	-0.25	-1.8	-0.62	-2	-1.9	-1.3	-3.3	-1.3	-0.72	14	9.4	-7.1	3	-2.1	14	7.8	-0.89	4.3	-4.2	0.07	7.8	-4.2	-1.7	-4	1.7	-0.86	-3.5	-2.7	1.2	-0.87	1.7	-2.6	4.2	1.2	-1.8	7.3	3.3	5.5	0.38	0.63	11	-0.1	-3.9	-4.2
-0.03	0.07	-7.2	1.6	-5.4	0.04	1.6	0.3	2.7	1.8	6.6	-1.8	0.96	0.24	10	-10	8	-3.8	3.7	-0.28	4	-8.5	2.2	1.4	2.3	0.21	-3.2	3.2	7	-8.6	-4.4	-3.8	8.2	-9.1	-3.4	0.49	5.4	-6	-1.8	0.76	1.4	-8.2	3	-6.5	0.65	0.4	-0.26	-0.91	4.9	-2.1
-0.16	-0.11	-3.6	2.2	0.46	-2	7	0.66	5.6	3.8	7.5	-5.9	4.4	2	-1.5	-2.4	-2.9	-9.6	5.1	-13	6.8	4.9	5.5	-1.3	8	3.6	7.9	-1.4	2.6	0.7	-0.85	-12	3.7	-2.5	-3.8	10	10	4.7	-4	3.8	-11	-1.4	9.3	-10	-2.9	-1.2	4.6	0.93	9.7	-2.2
-0.08	0.2	-0.22	1.3	-1.1	2	3.6	1.1	-2.8	-3.5	6.3	-1.7	0.65	1.1	2.3	-5.9	-3	-9.5	-2.2	-11	2.2	-1.4	0.49	-5.6	-3.3	-0.21	1.6	7.9	0.73	-8.6	4	5.6	-0.01	-6.1	-7.3	-2.4	2.5	-10	-0.52	2.5	3.5	-10	-1.9	-8.3	4.3	-6.9	5.6	3.1	12	-7.6
0.74	0.24	-4.3	3.7	-0.8	4.4	-4.6	-2.4	-3.4	-1.4	-2.1	1.3	-3.8	-3.3	1.9	-13	5.3	0.22	-3.5	-8.3	-7.2	-12	0.59	0.91	0.32	-5	6.2	5.9	3.7	-11	0.59	1.6	-1.9	-7.6	0.97	-5	0.58	-3.7	0.29	3	-1.8	-2.1	-2.7	3.2	0.29	0.82	-3	-1	1.8	-4
0.07	-0.23	-11	2.7	-2.5	-2.3	-6.1	4.3	3	8.8	-8.6	0.77	-2.4	4.3	1.4	0.7	-8.5	-0.98	4.5	-4.5	1.5	5.7	5.4	2.5	-0.21	-2.1	-3.1	3.5	-2.8	-3.6	-6.2	-1	4.5	-4.8	1.2	-2.2	1.1	6.2	-0.97	-0.13	-10	0.77	-3.7	-2.4	1.5	0.29	-1.1	3.4	-3.5	-6.6
0.48	-0.59	-8.2	10	-5.8	9.9	-5.7	8.7	-1.8	13	2.1	9.4	-2	12	-3.6	3.2	3.7	-1.5	1.2	4.9	2.6	-7.4	6.2	2.3	-1.3	5	-2.2	1.5	-8.2	-3.7	0.02	4.7	-8.9	-4	-2.9	-7.1	2.5	5.8	3.1	-2.9	4.6	3.1	-1.7	4.2	2.5	-2.8	1.4	5	-2.6	7.5
0.57	0.13	-5.2	7.8	-7.6	-2.3	-1.4	6.6	-0.17	7.9	0.54	11	-4.4	13	4.2	10	7.4	2.5	-4.2	5	-6.8	3	-4.8	8.9	6.2	11	1.1	8.1	1.9	13	4.6	17	3.2	14	3.9	6.2	0.34	12	2.3	0.87	5.7	12	4.2	6.1	1.6	4.9	1.2	14	-1.1	5.6
0.12	0.93	0.14	8.5	-0.56	-1.5	4.8	10	-3.9	14	-12	10	-3.8	13	3.8	10	-2.1	14	2.1	-3.1	-5.5	6.4	-5.1	6.6	5	15	8.2	9.4	0.11	19	-1.3	11	4	20	0.5	12	-0.58	6.1	4.7	3.6	-5.4	1.6	5.2	11	8.2	9.2	7.1	3.2	2.5	12
0.67	0.24	3.8	-2	5.3	-1.2	6.6	-0.3	8	5.2	1.3	11	4.6	2.3	-0.84	0.73	17	0.27	11	7.1	4.4	-1.6	0.33	-1.9	4.8	4.8	4.7	3.8	3.2	11	-0.93	5.2	9.5	8.3	1.1	5.4	5.6	13	1.3	6.2	3.6	2.1	12	9.1	1.4	3.3	4.2	11	15	8
-0.18	0.34	4.9	-7.1	9.6	-3.8	5.8	-3.4	11	-1.3	11	-1.6	9.3	-4	-3.2	6.2	5.7	-1.4	3.7	3.9	-3.5	0.93	-9.4	8.9	6.1	-6.7	9.9	1.4	-4.6	0.79	-6	-1.9	0.39	4.2	1.4	-2.8	-1.2	6.1	-10	-1.5	-0.61	-0.64	7.3	0.18	-7.5	3.7	3.4	11	1.3	-4
0.12	-0.96	5.3	-10	4.5	-6.4	0.2	-5.5	12	-11	9.4	-11	9.6	-11	-6.6	-6.6	-1.3	-17	2.3	-15	-5.8	-12	-1.8	-13	5.1	-16	12	-9.2	1.1	-11	-6.2	-5.3	5.1	-13	4.3	-8.6	-0.26	-12	-0.02	-12	5.3	-14	13	-13	0.31	-6.9	2.4	-11	9.1	-13
0.83	-1.5	11	-9.4	6	-6.4	5.1	-4.5	14	-10	13	-4.1	7.8	-12	-0.27	-7.9	8.1	-21	8.4	-12	8	-5.8	-0.51	-5.5	-1	-14	8.6	-11	0.2	-7.9	-3.7	-6.3	10	-11	4.4	-9.6	3.2	-8.6	2.8	-13	4.3	-0.84	8.7	-16	-1.8	-12	-1.6	-8.8	10	-21
0.68	-1.2	11	-11	3.2	-9.7	3.8	-6.2	5.9	-2.1	4.3	-7	5.1	-6.2	1.2	-11	0.81	-4	3.6	-13	13	0.13	3.6	-4.7	-1.7	-14	0.39	-5.2	-8.4	-0.91	-8	-3.1	-0.64	-0.76	-3.6	3.4	-4.4	-11	5	-2	8.4	-10	-1.3	-9.2	15	-5.6	-1.6	-5.9	-0.04	-15
0.05	-0.04	4.7	-10	-5.6	-0.54	0.68	-4.7	-5.5	0.61	1.2	-7.8	1.1	-5.4	2.5	-6.1	-0.22	6	-0.86	-1.3	1.2	-1.6	7.9	-8.1	5.4	-4	-4.1	-8	-2.3	-0.6	4.6	-1.4	-5.4	9.2	1.5	-5.1	-6.2	-2	7.6	-3.2	4.8	1.1	-6.7	-2	6.7	2	0.4	-2.1	-1.3	-3.3
0.11	-0.21	0.04	-0.05	-0.51	-2.6	-5.8	2	-1.9	-2.5	-4.5	6.4	-3.9	-6.6	1.8	-3.6	-6	9.6	-3.2	9.2	-0.99	-3.6	-0.74	-1.5	12	3.2	3	-2.3	1.4	2.8	-3.3	1.2	-2.4	1	7.7	-9.3	-4.5	-0.27	5.5	-2.5	13	1	-6.2	2.3	-0.89	8	0.54	-1.7	-2.3	5
0.01	0	5.2	1.5	2.9	-1.2	2.9	2.4	1.2	2.1	-4	-1.1	1.3	-1.6	-3.2	3.1	-4.2	-8.9	-0.54	6.3	-4.1	6.8	-2.5	11	11	1.7	-5	-5	6.3	7.3	-1.7	6	-2.6	9.2	2.2	-3.1	-2.2	4.4	5.7	-3.7	-6.7	-4.2	-2.9	0.51	-9.4	-1.1	2.1	1.9	-1.8	9.4
0.11	0.76	1.5	5.3	-0.4	4.5	0.21	7.7	-2.2	3.9	-11	6.3	2.9	3.4	-3.9	6.4	-7.7	9.2	-4.8	5.8	-3	11	-1.2	8.4	0	-0.05	-7.7	3.5	1.8	4.2	11	1.7	0.02	11	-0.26	-7.2	4	1.5	-5.3	-5.4	-0.22	3.4	-2.6	7.1	-3.2	-7.5	2.5	6.7	0.01	5.7
0.32	0.08	2.9	2.6	4.7	1.2	-5	-0.5	-12	-0.43	-6.6	-2	-4.2	3.2	-2.7	12	1.4	4.1	1.3	3.3	-3.8	8.8	5.9	5.7	-9.2	-3.8	-11	11	-3.2	-0.61	-2.9	6.5	1.8	-5.2	-2.8	0.49	-1.9	2.8	-6	-6.1	-5.6	3.8	-5.7	13	-3.5	-4.2	-8.9	0.55	-9.3	-1.5
-1	0.23	-5.8	-4.9	-2.6	-6.7	-0.29	1.4	-5.8	0.5	-5.6	2.5	0.14	1.8	-3.3	-5	-13	-2.5	-16	-2.7	-9	3.8	-1.6	2.3	-21	0.22	-1.5	2.6	-4.6	-2	-2.7	-0.1	5.4	-1.3	-8.4	-5	-4.7	0.88	-1.9	0.27	-0.91	0.37	-8.7	2.9	-4.6	-8.3	-11	-1	-9.3	-1.3
-1.1	-0.15	-3.6	0.01	-4.7	-1.3	-6	3.2	-7.8	-2.2	-4.4	0.57	-3.8	2.4	-4.1	-3.9	-14	-3.7	-11	-1.1	-11	1.8	-4.8	-5.8	-4	3.3	-12	15	-1.1	3.9	-3.7	-7.1	3	2.8	-9.2	-3.6	-0.3	-4.5	-0.83	-7.1	-2	-14	-3.2	9.9	3.7	-5.4	-6.2	9.7	0.19	-5.8
-0.45	-0.45	2.8	-0.87	0.71	-3.3	5.4	-3.5	-7.2	-3.8	-0.37	-0.6	-0.37	1.6	-9.6	-1.4	-4.9	-0.42	-6.3	1.9	-11	4.5	-3	1.1	-0.48	0.32	-10	6.2	-2.9	5.8	-5.6	-2.4	-2	-0.79	-1.6	5.7	-2.3	1.5	2.1	-7.8	-4.3	-1.9	-1.5	6	1.9	-5.4	1.5	0.98	-9.6	5.6
-1.1	-0.18	-0.29	-4.7	-1	-0.49	1.9	-2.7	-3.4	-3.2	-2.2	-1.5	1.2	0.52	-7.2	-0.92	-8.9	2.6	-8	1.1	-1.9	-2	-4.7	-1.2	-8.9	-7.8	-9.9	-8.2	-8.1	1.2	-7.8	-1.6	-13	-1.4	-1.2	3.1	-2.4	2.7	-2	-7.3	-5	-8.2	-0.82	-4.4	2.7	-3.5	-2.1	-6.6	-14	-6
-1.1	-0.57	-1.8	-4.2	3.1	-1.1	-4.2	0.82	-1.8	-0.18	-1.2	-2.9	1.9	-6.4	1.1	-0.24	-1.8	-8.6	-6.3	5.3	0.58	-1.1	0.83	-2.5	-2.9	-9	-5.3	-6.6	-1.9	1.7	-4.3	-4.3	1.5	4.8	-4.6	-3.6	-12	-4.5	-0.99	-1.8	2	-2.3	-3.4	9.5	3.5	0.28	-13	-8.5	1.6	-6.5
-0.11	0.32	6.5	0.35	-0.1	0.69	-1	1.1	1.1	0	3.9	-3.6	-3.7	-3.2	-0.22	7.8	-7.1	14	-3.8	3.8	-7.9	7.1	4.1	-2.5	-5.3	-4.1	-3.7	-4.9	-6.6	3.5	-0.52	-5.3	-11	-4.3	-2.8	1.2	-10	-2.6	-4.2	1.8	-3.8	3.4	-4.1	-4.4	-6	-0.33	-10	-6.3	2.1	-7.4
-0.07	0.77	1.2	-1.2	1.9	-1.3	1.2	-1.2	-3.2	-0.74	3	-1.1	-1.8	-2.9	-0	12	-5.3	20	1	7	0.93	2.2	5.4	-4.5	-0.46	-3.2	4.6	-3	-5.5	2.4	-4.1	2.9	-13	2.4	-2.9	7.7	-7.3	-3.9	-4.5	5.8	-0.62	3.8	-0.76	-0.4	-4.6	-0.26	-1.8	-2.6	-4.5	2.2
0.39	0.16	2.3	-5	2.7	-3	-1.7	-0.22	-8.9	-4.1	1.4	-3.1	-4	-7.2	5	-0.04	11	-2	4	10	2.6	-7.2	3.8	-7	-2.9	5.6	-7.5	-3.5	-5.3	3.5	-1.8	3.6	-6.7	-8.8	-0.81	0.9	-1.5	-0.67	7.2	-2.7	1.5	-5	-8	0.69	-0.05	0.58	-2.6	2.5	-8.7	9.9
-0.14	0.41	0.66	-3.5	3.9	-7.6	0.65	-3.8	0.55	-4.4	2.4	-3.2	0.51	-3.7	5.5	2.9	-1.1	-0.3	5.1	1.8	0.48	4.3	2.2	14	4.1	5.9	-3.1	-2.2	-5.4	3.4	1	-0.46	-9.1	0.21	4.1	6.5	0.53	-4.2	-1.2	-6.7	5.4	-0.19	3.9	3.3	1.3	-0.37	0.74	1.7	-2.2	10
-0.12	0.19	-0.19	1.3	5.9	1.3	4.8	-0.9	3.8	3.1	-1	3.5	7	1.9	-1.4	8	-7.1	-2.9	-1.1	6.4	1.7	2.5	-0.75	4.3	-6	8.9	-0.08	1.6	-4.5	5.7	2.9	-2.8	2.7	5	-4.2	9.1	-6	8.3	0.86	9.2	4.4	2.1	-1.6	5.3	5.5	5.9	0.21	5.3	-4.4	15
-0.52	0.49	6.1	7.2	-2.5	1.4	1.6	-0.77	5.3	1.7	3.7	-4.8	8.2	2.8	-1.7	6.8	6.4	7.9	-10	4.8	2.1	6.7	-11	-0.92	-1.3	-1.4	-6	0.12	2.8	1.2	3.3	-3.5	4.3	5	2.5	5.1	-0.72	-0.73	-2.5	5.7	-1.5	5.7	-5	6.5	3.3	1.8	1.6	-2.5	0.79	2.7
-0.17	-0.28	9.7	5.1	6	7.1	1.6	-2.9	7.7	-0.09	4.1	-6.2	1.3	-1.5	12	-12	6	-2	-1.3	-1.4	3.5	-4.1	-1.8	-4	4	-2	16	5.6	10	1.4	5.3	-0.71	3.1	2.7	5.3	4.5	4.3	0.08	-4.2	5.9	-5.9	3.2	13	0.2	-4.7	6.8	9.3	-0.31	1.9	4.5
[truncated: 952 more columns]
