# Supplementary material for: Dyslexia on a continuum: A complex network approach
Source: PLoS One. 2018 Dec 17;13(12):e0208923. doi: 10.1371/journal.pone.0208923 (PMC6296514; doi:10.1371/journal.pone.0208923)
Supplement: S1 File — Detailed information about the archive contents is provided in the included README.txt file. (TGZ) [file pone.0208923.s001.tgz › FS_671_AV_run_2.csv]

-2.5	4	3.6	15	-0.29	0.69	3.7	4.1	-0.31	13	3.1	14	2.4	-0.08	1.3	2.8	-8.1	-8.7	3.4	7.2	9.5	1.5	5.1	-0.43	13	4.2	8.4	8.1	16	4	12	16	2.4	14	1.5	-2	13	1.6	8.3	10	2.5	-10	11	1.6	0.62	6.8	9.7	8.8	11	13
-2.4	12	-2.8	17	-1.5	5	1.5	5.5	-1.2	16	0.68	13	12	8.1	12	20	1.7	4.2	7.6	13	12	20	3.5	9.2	15	1.1	9.8	3.7	12	6.3	6.4	6.2	3.9	1.2	5.7	0.31	10	8.4	4.5	8.1	8.7	-3.3	12	15	8.1	11	11	18	2.2	14
14	18	9.2	15	5.4	12	6.6	6.2	11	13	11	9.1	-0.16	0.94	-0.67	8.6	-4.4	0.33	-4	6	5.1	11	-2.7	8.2	11	6.1	8	2.8	8	11	7.8	2.4	3.1	6.2	7.1	4.5	2.8	6	-4.9	9.8	8.7	0.66	7	7.1	4.8	5.9	5.2	13	-1.4	9.9
11	7.1	7.3	7.9	9.4	10	4.8	1.2	11	1.6	7.2	17	11	0.57	6.9	-8.9	1.3	-8.6	8.7	-4	2.7	3.5	-1.7	-1.2	6.2	5.2	5.8	-0.24	-4.6	1.8	12	2	8.2	-3	1.6	0.52	1.5	1.7	-1	-3.4	2.7	0.79	8.5	1.7	7.4	7.2	8.6	-2.1	3.3	0.15
-8.4	-7.2	-3.7	3.9	-0.98	3.9	-9.1	-11	-10	-12	2.9	13	5.4	-1.6	6.6	-1.5	-13	6.7	6.2	-3.4	2.9	6.9	-1.3	5.7	5	-3.8	3.7	2.5	-0.65	1.8	6.6	-2.9	2.3	-2.8	6.2	-5	8	3.8	-1.8	2.4	-2.1	2	2.8	-5.4	8.9	-1	-1.6	-5.4	-0.24	-8.5
-12	-9.5	-12	-6.7	-6.1	-0.15	-13	-9.6	-11	-3.6	-5.5	2.7	-0.76	7.5	4.5	-12	12	-16	-0.79	-7.9	13	-5.7	4.7	2	6.4	-3.2	6.2	0.1	3.9	-4	5.2	4.8	4.5	-0.61	9	-0.78	-1.2	-0.11	4.3	4.6	0.75	-0.88	0.21	-6.1	3.8	-7.6	-2.9	-0.69	-1.5	0.49
-1.5	-3.5	-7.6	-4.7	-7.2	-0.82	-4.5	0.88	-4.2	-1.4	2	4.4	12	2.5	3.3	-10	9.9	-13	-3.5	-8.9	6.5	-12	2.7	-8.5	4.5	-1.3	5.1	-3.1	11	-5.6	-0.72	-0.25	-1.2	-3	-0.38	-0.32	-0.42	-4.3	2.2	5.6	1.6	-5.1	5.2	-2.9	8.9	6.7	-3	-2.5	-2.6	2.7
-2.3	-9.6	-3.3	-7.7	4.8	2.1	-0.66	0.53	-1.1	-7	-2.4	-0.09	-3.9	-0.22	2.3	-5	2.8	4.1	-5.6	1.3	-3.2	-2.6	-7.1	1.3	1.4	-2.5	3.6	-2.6	9.5	-5.2	0.97	-2.6	0.45	4.5	-0.17	1.1	1.9	-3.2	7.1	3.5	-1.4	3.5	5.6	2.5	4.7	7.2	1.2	3.9	1.1	4.1
1.3	7.8	3.1	1	1.6	2.5	3	2.8	6.3	6	-9.6	-0.01	-0.04	0.89	6	1.3	8.5	16	4.2	3.1	4.5	3.8	0.92	1.8	8.4	0.29	4.7	0.39	11	1.3	5.1	-4.2	8.4	-3.5	6.2	-7.1	13	3.6	3.2	-0.2	9.3	3.3	6.2	1.8	2.9	-8.1	8.8	12	7.8	7
7	11	-1.8	9.7	-2.8	6.6	2.6	0.66	9.1	8.7	-10	4.7	-11	-10	3.4	5.5	10	5.7	4.7	-7.9	5	7	1.6	-2	5	3.3	3	7.7	-8.7	8.7	8.8	3.4	6.1	-8.6	-0.67	3.1	0.73	2.1	4.7	-7.6	-6.2	3.4	2.8	-4.3	1.3	2.8	5.6	5.7	5.8	1.9
10	2	-2.2	3.1	-4.8	1.9	2.1	1.5	6.1	0.46	-6	1.4	-12	-9.5	-4.6	0.96	-9.4	6.7	2.1	-3.6	-3.2	6.9	-1.2	4.4	-3.2	-0.51	1.3	16	0.57	16	4.3	0.52	-1.2	-7.9	-9	8.9	-0.36	3	0.04	5.3	-0.59	-0.01	-2.5	-7.5	2.9	-13	-2.2	0.74	-0.39	1.8
4.5	-7.1	8	-10	5.9	-7.5	-1	-0.68	0.84	-4.1	1.8	-3	9.9	-9.8	-1.1	-2	5.3	1.6	2.3	-6.5	4	-0.32	-5	-0.16	-6.7	3.6	-9.9	-1.4	-7.5	3.6	-6.3	-1.1	0.73	0.86	-4.5	7.4	-4.9	1.2	-8.9	-0.93	-4.2	7.9	-1.2	0.22	1.3	-0.39	-5.8	-3.4	-11	-2.3
1.5	-8.7	2.3	-8.2	5.4	-2.4	5.8	-0.75	-7	3.2	-7.9	-7	-18	18	-4.1	3.1	1.8	1.4	-4.5	5.6	2.3	-1.8	-9.3	8.6	-3.2	6.6	-1.4	8.9	-9.8	3.5	-4	1.4	-4	1.6	-1	11	-1.2	5.6	0.51	0.43	-6.5	3.6	-0.21	-0.63	1.1	-0.64	-4.7	-0.84	-9.4	6.8
7.8	5.2	-2.6	1.4	0.94	3.8	4.4	2.1	0.33	8.2	-1.9	0.82	9	1.4	0.07	7.2	13	3.1	-1.7	6.6	-3.2	9.3	2.9	3	0.41	10	-3.3	6.6	-6.3	10	-1.4	-0.98	4.5	-1.7	-6.5	4.9	-3.4	3.7	-1.3	4.2	-8.4	1.3	4.2	5.9	6.2	3.3	-2.7	5.1	-2.8	8.8
5.3	0.48	2.2	-7	4	1.9	6.4	-5.1	1.5	-4.6	-6	-1.6	-2.5	2.2	1.8	4.7	1.5	0.67	7.5	6	0.5	4.7	9.3	-7.6	0.1	11	2.7	12	6.8	16	6.9	2.9	-4	-2.5	4.2	6.6	1.1	4.1	7.7	-2.3	1.7	4	0.25	8	-2	1.8	0.95	4.2	2.8	3.2
-1.1	-6	2	-5.2	1.4	-0.04	1.3	-3.5	-3.8	-8.7	-0.14	-14	0.49	-1.3	-1.6	0.68	-1.8	-7.8	3.4	-3	-6.1	-6.3	2.4	-6	-6.2	13	5.7	-2.8	-4.7	-0.23	0.42	4.8	3.5	-12	-4.4	1.6	6.9	0.25	-8.3	-3.3	-5	3.8	-4	8.1	-1.1	3.1	3	-3.3	1.8	-4.9
-1.9	1.8	1.4	-6.6	2.1	-7.2	-0.56	-6.2	-3.1	0.17	4	-9.1	2	-6.4	-3.4	0.54	0.62	3.3	-9.4	-2.8	-1.1	-1	-2.2	-6.2	-2.3	8.1	-1.4	-0.48	-5.3	-1.3	-4.3	-9.3	-6.2	-2.4	-4.3	0.64	-2.8	-1.8	-6	-7.9	4.3	3.3	-7.5	-0.87	-2.6	-5.7	0.22	-3.3	-2.6	-3.6
-4.8	-0.3	5.6	-1.3	1.5	-8.6	-2.8	-3.1	-0.88	1.7	6.9	2.4	-4.6	3.1	-10	6.3	1.6	2.7	-9.2	5.6	-4.8	4.7	-13	5.7	-3	-0.07	-3.2	-4.5	-1.8	-11	0.11	-1.8	-7	0.17	2.3	-2.4	-3	0.52	1.5	-5.7	3.7	-1.9	-0.7	-2.3	-2.8	-5.8	-6.5	-9.8	-6.8	-11
-7.3	-6.3	3.2	-0.65	4	-5.9	-3.1	-4.6	-6.7	-3.9	4.3	-1.5	-12	11	-0.98	1.1	8.1	-3.1	-1.2	5.8	6.3	-12	-12	4.4	-4.9	3	4	4.5	-0.83	3.6	-5.6	-3.2	-13	0.14	-2.2	6.6	-4.2	1.8	4.2	-2.5	3.5	-5	-3.6	-5.1	-1.3	6.7	-0.76	-7.5	1.7	-7.2
0.74	-0.69	6.1	4.8	5.3	1.5	3.2	-1.4	-1.8	2.5	13	-2.8	-6.6	-0.87	-3.2	-5.3	-5.8	2.1	-6	-3	-3.6	-4.6	-12	-0.44	-6.1	5.9	6.1	3.5	-2	1.7	-0.07	-7.8	0.22	-0.01	3.3	3.4	0.53	-1.9	2.7	4.5	1.2	4.4	-7	7.2	-3.4	15	-3.5	-3.3	-0.46	-1.5
-2.8	2.7	2.8	3	3.5	0.59	-4.8	4.2	-1.1	-6.1	2.4	1.7	-18	4.3	-14	-4.3	-6	9.4	-13	0.9	1.1	11	-4.4	2.6	-9.1	6.6	1.7	-3.7	4.3	-6.3	2.1	2.3	7.5	-4.4	-0.28	-0.55	-1.2	-1.3	3.7	-4.3	-2.9	2.4	-5.1	5.8	-3.5	-5.8	-7.5	-3.7	-3.5	-4.2
7.2	-9.4	2.1	-10	-0.09	-13	-6.8	-5.6	1.7	-3.5	7.6	-8.3	11	-3	2.1	-9	4	-6.3	3	-4.1	-1.3	-3.9	4	4.5	-5	6	-4.8	-11	-0.39	-4.5	-3.5	-0.51	-2	-7.2	3.9	-0.41	-3	-3.2	-3.7	-4.3	0.53	-4.9	-6.3	-2.4	-0.83	-7.1	-6.8	-7.9	-3.2	-9.6
1.2	-4.9	-2.5	-4.8	3	-5.2	-2.6	-3.4	-2.4	-1.5	6.8	-8.1	1.1	-10	2.3	2.8	-3.6	-4.1	4.3	-4.9	-1.7	-4.3	6	-4.1	-1.5	6.4	1.4	-3.8	-4.6	1.4	-1.2	2.6	-3.4	0.6	2	0.51	1.4	-2.7	4.1	-6.8	-3.8	6.3	-2.9	6.6	-2.8	7.9	1.6	-4.2	2.3	-2.4
-11	3.4	-5.9	1.6	-5	-3	-0.94	1.6	-12	-0.57	-7.6	-2.6	-10	0.33	-8.9	2.9	-7.1	-12	-6.1	-1.4	-10	-3.7	-3.6	-1.7	2.6	3.1	-3.2	2.3	3	4.1	-4.6	4	-4.3	7.1	3.8	-2.8	-2.8	0.56	-6.6	-3.1	-4.5	5.9	5.9	2.8	-8.1	-1.2	-8.3	3.9	-0.83	-0.79
-4.2	7.6	-2.7	-2.4	3.5	-0.44	2.2	4.3	2.6	3.4	-8.9	4.8	-6.7	-4.8	-7.8	5.8	-2.5	-1.9	-9.4	7.7	-8	-5.8	-0.22	-9.2	2.4	4.6	-7	2.8	-0.32	-4.4	-12	0.2	-3.4	0.54	4.9	-1.3	-2.4	-0.11	-3.5	-4.2	1.4	3.8	1.3	6.8	-8.1	-1.3	-3.8	-2.8	-1.6	-2.7
-5.5	-2.2	-4.6	2.3	-11	-2.9	-1.2	-8.9	4.4	1.4	-9.5	-1.1	-12	-6.1	-5.5	2.5	-2.7	1.1	-4.9	-2.4	-1.5	-5.1	3.5	-3.8	0.59	1.5	-6.8	-8	-2.1	-4.3	-5.7	1.5	-1.4	2.4	-0.88	-3.4	-2.3	-3.9	-4.8	-4.1	6.6	-1.8	-8.1	4.7	-6.9	1.9	0.82	-5.6	3.6	-4.1
-7.8	-3.2	-6.8	0.96	-7.9	-5.1	-7.8	-4.2	-9.5	-2.5	0.73	-11	-16	5.2	-13	4.6	-6.3	0.21	-11	-2.4	-9.6	-1.4	-16	-1.3	-13	-6.7	-12	-11	-10	-12	-7.6	4.7	-4.7	4.7	-1.4	-8.4	-0.28	0.99	-6.8	-1.4	-3.1	-2.1	-9.2	2.9	-8.4	-0.68	-5.8	-0.15	-5.6	0.81
-11	1.8	-4.9	-4.7	-7.4	-1.1	-6	4.4	-9.2	2.6	-1.7	-4	-3.8	3.2	-0.45	-9.4	1.1	-18	1.6	-6	-4.7	-14	-5.3	-2.1	-7.2	-12	-16	-7.1	-8.4	-12	-6.8	-4.8	5.6	-1	-5.2	-8.2	2.3	4.3	-6.2	-6.4	-6.1	-6.2	-6.7	-5.6	-1.3	-4.1	-16	-8.7	-7.9	-2.1
-15	-1.9	-5	-5.7	-14	5	0.66	0.12	-12	3.8	-5.3	-8.3	0.49	-8.4	2.5	-3.2	0.32	2.4	3	-6.2	-0.76	-4.9	-2.9	-7	-6.7	-6.9	-4.6	-5.9	-4.9	-9.1	-7.8	-4.2	-4.2	6.1	-1.9	4.4	-4.1	-3	-5.1	-5.1	-2.2	-8	0.8	-2.9	6.6	1.3	-9	-2.3	-5.7	-9.4
-12	4.8	-10	0.64	-14	0.78	0.98	4.3	-7.9	-1.2	-2.2	-5.5	3.5	-7.2	-9	-2.5	-18	0.42	-11	-4.3	-6.5	2.6	-1.1	-1.2	-8	-12	-12	3.1	-10	-1.8	-12	0.48	-2.7	2	-2.6	-1.5	-6.3	-7.8	-12	4.9	-8.4	-6.8	-4.4	-15	-7.1	-13	-9.1	-4.2	-7.1	-7.1
-12	7.7	-7.7	0.14	-8.5	4.1	-11	9.6	-8.4	-0.95	-9.6	-1.3	3.9	-4.7	-1.8	-7	6.6	-8.3	0.11	0.23	-4.6	-4.7	6.2	-7.4	-11	-19	0.48	-0.56	-3.1	-1.3	-7.8	-4	10	4.6	4.4	-5.8	-1.5	1	-3.1	-5.6	-6.3	-1	-4.4	-12	-3.6	-9.9	-3.4	-4.2	-8.8	1.8
-8.9	2.1	-1.3	0.19	-6.1	3.4	3.4	1.9	-6.7	5.7	3.1	-0.03	-2.1	-4.4	3.2	-0.52	-3.9	4	11	0.21	-2.3	-2.9	-2.5	-10	-6	-3.7	2.2	2.4	-1.2	2.6	1.1	-6	1.4	2.2	3.9	-6.1	-4.4	0.47	1.4	0.54	1.3	-0.88	-3.7	-7	-6.2	1.9	-8.2	-11	-3.5	-6.1
-2.5	3.5	-2.7	-2.1	-6.5	-1.6	1.4	5.7	-3.9	2.2	7.2	-6	9	-7.9	2.7	8.8	-8.5	2.7	5.5	0.47	-10	-0.3	2	0.17	-1.2	-0.11	4.3	5.7	-2.3	5.8	-1.8	-5	-3.4	-9	-0.62	5.5	2.6	-3.4	1.1	4.8	5.3	0.61	-5.3	-1	3.9	1.1	-2.7	0.91	0.58	-4.2
0.55	5.5	-0.14	4.2	-1.6	6.7	-1.2	7.5	0.07	1.2	-3.4	-0.12	16	8.3	-6.3	5.8	1.6	15	-0.1	14	-5	-3.4	4.9	14	-4.9	1.2	-11	-2	-4.9	2.5	-1.2	0.95	3	-2.3	-1.9	4.6	-7.5	-3	6.6	9	1	6.1	-4.8	-0.03	2.4	-3.5	-1.5	4.6	2.5	-0.11
3.7	-0.39	-0.82	9.1	5.4	6.4	3.5	-0.29	2.3	0.97	-2.5	3.9	4.2	7.4	-4.3	-0.44	-4	-4.9	2.1	2.7	-0.87	-7.6	1.5	13	-3.9	-3	3	0.42	-3	-5.7	-4.1	2.6	-0.43	4.7	-4.2	-4.7	-2.3	-4.8	4.8	4.2	5	2.8	-4.9	-8.9	-8.6	-11	4.9	1.7	7.3	-0.65
-5	-3.8	-2.8	0.51	6.7	-1.7	0.83	-2.9	1.1	-8.4	-4.5	-0.73	-17	-4.4	-3.8	-5.9	2.4	-4.9	-4.4	-7.5	-5.3	-12	-0.77	-1.8	-2.8	-11	-3.8	-9.9	2.8	-14	-7.2	-0.23	-1.8	-8.8	5.8	-5.6	0.72	-7	-0.11	-1.5	6.8	-4.6	-4.8	-10	-1.8	-21	-0.4	-11	1.1	-13
-0.11	-5.2	-1.7	0.15	1.6	1.3	4.6	-3.5	5.6	-9.1	-1.1	-3.4	0.69	2.5	1.8	-1.6	6.5	0.99	-0.48	1	6.4	-7.9	1.2	5.5	0.41	-5.5	-2.9	-10	-4.2	-12	5	-6.5	-4.6	-11	5.7	-0.81	-4.6	-7.2	5.6	-4	4.8	-4.6	-5.3	-6.6	-7.5	2.7	-0.44	-6.4	4.6	-3.4
10	0.91	2.2	8.1	5.9	1.4	-3	1.3	4.9	-8.4	6.7	0.82	7.6	-10	5.4	-3.6	12	6.6	4.5	-2.9	3.9	-2.3	5.8	-8	2.1	-11	3.3	-0.67	-3.8	-5.4	-2.4	-7.4	0.41	-1.8	1.4	-1.8	3.3	-7	-6.5	-2.9	7.1	-3	-0.31	-17	1.3	-3	-1.4	-5.3	-0.73	-12
-2.8	-2.4	-5.2	5.9	-3.5	4.1	-0.72	-4.9	0.59	-0.74	-5	1.4	5.2	6.2	5	-10	4.4	1.1	5	-4.1	5.7	-8	10	-4.6	1.2	-15	8.6	-10	0.07	-10	-8	-2.5	1.5	1.2	1.8	-4	2	-1.6	-1.1	-8.2	2.4	-1.5	2.4	-9.3	6.6	-4.6	1.4	-0.12	-3.5	-4
0.62	-4.2	-5.5	3.2	-3	1.5	3.9	1.8	3.5	-1.4	-5	3	4.5	4.6	-6.8	0.56	-5.3	1.2	-2.6	2.5	-1.5	-2.1	5.8	-2.4	-0.57	-5.5	2	-10	-5.1	-6.6	1.9	1.7	-3.4	-0.27	-7.4	-0.65	-3.6	-1.2	-0.8	-5.4	0.19	3.8	2.9	-5	-2.4	-1.7	2	-5.4	1.4	2
2.2	4.6	-0.59	5.6	1.9	4.1	4.2	7.2	3.2	-0.06	-0.27	6.4	4.1	-8.7	2.5	-12	-16	-1.4	1.1	-3.7	-3.8	3.8	1.9	-10	6.4	-2.2	-3.4	-2.6	1.3	-1.4	-2.5	-2.6	1.7	0.47	-3.2	0.94	-3.9	2.8	4	2.7	2.5	-1.7	-5.9	6.9	-2.7	-1.7	1.6	-2.7	1.1	-3
8.9	2.6	-0.57	5.5	0.69	5.5	3.2	2.6	8.1	7.6	-5.5	3	3.1	-9.7	9.2	-6.9	-5.2	5.9	6.1	-4.2	0.7	-10	13	-10	9.3	-0.73	-0.44	-0.05	9.3	-1.3	-5.1	9.4	-1.2	8.6	0.85	2	-4.7	3.1	7.5	2.2	9.3	-1.5	1.7	-0.5	-5.5	-3.3	5.8	5.5	2.9	4.7
0.1	7	-13	2.8	-2.9	2.2	5.4	4.1	2.9	2.6	-9.4	-4	14	10	15	0.47	4.6	-5.8	8.8	6.3	-1.9	-2.8	11	-2.8	4	6.2	-2.7	-2.3	6.6	-0.11	-6	1.4	-0.44	-6.1	1.6	0.3	1.5	2.6	2.7	-3.9	0.84	-3	6.6	3.8	-4.2	-2.8	8	1	6.5	2.6
-9.2	-0.42	-7.6	-4.3	-4.8	-9.5	-2.2	-1.3	-7.8	-5.2	-6.1	-2.7	8.8	-6	6.7	-6.4	-4.2	-6.6	3.3	-6.5	1.8	-2.9	2.5	0.89	-3.2	-2.4	-4.8	0.76	-15	2.3	-3.1	-1.2	4.4	-7.2	-5.3	-0.95	-3.3	-5.8	-6.7	-11	-5.6	3.9	0.46	-1.8	0.75	-5.6	-1.7	-2.2	-1.4	1.5
-9.9	-11	-5.5	-4.5	-7.5	-4.6	-7.6	-2.9	-4.5	-2.5	-13	-1.4	2.8	14	-0.91	-2	4	-1.3	3	-0.28	0.85	-4.4	3	8.6	-5.3	-6	-0.94	-3.5	-1.9	-7.1	0.41	-4.4	0.5	-2.1	-7.8	-2.5	-5.9	0.85	2.7	-12	-4.6	-4	-3	-0.08	7.1	-4.6	-0.31	-1.3	-0.54	-8.1
5.2	-2.8	2.9	-1.5	-2.5	0.61	0.27	0.59	9.4	-1	-4.1	1.1	-6.6	5.3	7.2	-4.9	7.9	5.9	4.4	4	4.9	5.3	12	-6.2	-0.7	-6.8	0.89	0.06	2.8	-1.9	2.4	-12	-0.85	6.6	-2.4	-2.6	1.2	0.29	0.99	-6.7	0.46	5.3	7	-4.8	8.8	-3.4	14	-0.83	12	-7.5
12	8.7	-3.1	0.22	-0.96	0.82	8.5	7.5	20	2	-8.8	8.2	-10	-1.6	11	-2.8	8.4	12	9.9	-7.7	12	8.2	11	-5.8	9.5	-3	3.5	1.1	7.3	0.5	8.8	-3.5	2.9	6.4	-6.3	-5.6	1.6	3.6	12	-5.4	-7	4.7	12	-4	6.7	-6.3	29	-2	17	-1.2
12	-4.7	-1.4	-2.4	1.6	4.8	-0.73	-3.4	13	-0.45	-3.1	-3.6	-2	-0.32	4.4	4.3	-0.76	6.7	2.8	-4.7	4.8	-0.02	3.3	4	2.9	-1.5	13	-0.52	9	5.4	13	-2.7	-0.13	-1.6	5.5	-1.1	6.2	-5.5	8.6	3.8	-0.69	3.5	6.1	-8.4	4.5	-3.6	25	2	18	5.9
2.2	-4.6	0.33	-4.7	3.1	2.4	-6	-1.7	-1.4	-0.26	0.94	-2.6	11	6.3	-10	-0.54	3.8	1.2	-0.68	7.3	-3.3	6.1	0.94	3.2	-1	-1.1	4.5	0.11	2	8.5	7.6	-2	1.6	-5.1	-3.2	0.54	-6	-8	-1.7	7.3	-3.5	0.25	-2.3	3	4.1	8.3	13	4.1	9.8	1.1
2.8	1.3	7.4	-5.6	4.9	-3.3	4.7	-0.5	6.2	4.3	3	-1.5	-2.5	-12	-9.2	6.3	17	5	2	3.2	2.4	3.1	9.3	-5.6	6.5	7.4	-2.5	-4.9	4.8	6	-1.8	-1.6	-0.13	-0.65	-0.29	3.9	2.7	-12	1.7	-0.73	-0.7	3.4	11	5.4	4.4	-3	12	4.8	1	-0.41
0.49	-0.21	5.8	-3.3	5.2	-3.4	-3.8	6	4.4	-0.03	6.1	-2.7	-1.8	-2.8	5.1	5	9.2	18	-2.5	-7.9	1.2	-6.2	7	-7.9	4.7	2.4	-1.3	-7	9.3	-15	0.84	-2.1	-3.6	11	-4.6	-3.2	6.3	2.1	5	2.9	1.9	1	3	2.9	6.4	-5.2	0.97	9.2	-7	6.8
-5.5	-2	-5.3	0.82	-5.5	-2.3	-2.7	-0.28	4.2	-2.7	-6.6	-4.2	3.7	-9	5.5	-3.2	1.1	1.7	5.6	0.83	-1.8	-1.3	4.1	-8.3	3.5	-2.5	4.6	-3.9	7.8	-7.7	1.7	0.34	-2.4	-5.3	1.1	0.58	-3.1	-3.9	3	3.6	2	-3.9	-4.3	1.7	-2.9	7.1	-3.4	2.5	-5.2	-1.9
-0.81	-6.3	-3.8	-6.7	-1.8	-9.3	-1.2	2.2	2.5	-2	-3.3	-12	-0.22	-1.9	-0.74	-3.5	-0.56	0.37	1.2	3	-5.4	0.98	-0.01	-1.8	-1.6	-3.4	-7.1	0.83	11	7.2	-3.5	1.7	-8.1	1.3	4.8	3.1	-8.7	-3.1	0.42	-2.7	3.3	0.15	1.8	2.7	-6.6	0.7	-3.6	-6.5	-1.6	-3.5
8.7	-9	-1.1	-9.3	-2.1	-9.5	0.06	-2.6	6.8	-5	1.2	-15	-1.6	13	1.1	6.5	-1.1	-1.1	-4.3	6.6	-3.4	11	-7	14	9.4	-2.2	-2.7	2.5	0.2	5.7	-5.8	0.2	3.2	8.5	0.9	7.5	-2.9	0.3	0.6	4.6	-0.02	-1.6	6.7	6.3	-14	-0.27	-8.2	-5.9	-2	0.43
3.9	-2.4	-2.1	0.12	3.3	-3.1	-3.5	6.3	6.1	-3.5	3.2	2.5	-2.8	-3.8	1	3.6	3.8	5.2	-0.35	-11	0.12	1.6	-2.6	-6.8	4	-7	0.92	-6.5	2.5	-20	2.3	0.31	6	4.1	2.7	-0.7	3.8	-4.4	-4	-0.84	6.5	-1.5	3.6	-4.5	-7.9	1.7	0.15	-5.5	1.7	-3.1
2.3	1.3	-4.6	-2.3	-2.8	-4	-3.4	-0.41	7.1	-2.4	-0.98	-1.9	-4.1	-2.1	9.8	-11	9.7	-2.2	4.4	-6.5	5.6	-0.8	-7.7	-10	-4	-2.3	-7.4	-10	-6.2	-6.4	2.1	7.6	1.8	2.2	-3.9	-5.3	-6.4	-6.6	-11	0.51	-6.5	-4.7	-3.7	-2.8	-6.3	-2.2	6.2	-3.2	7.4	-4.3
-6.7	1.4	-5.1	5.8	-6.7	-1.1	-7.6	-4	-1	-2.5	0.95	-7.6	-0.51	6.8	9.2	-7.3	-17	-7.8	-0.19	-3.5	-4	-4.6	1.1	-3.2	3.1	-5.2	-13	-6.9	-8	-8.8	-6.8	-6.2	3.5	2.8	-1.8	0.84	-7.6	1.3	-6.9	2.1	-3.6	-1.4	-7.5	3.9	2.9	10	-3.7	-5	-7.4	-3.3
-5.3	-4.9	-7.1	-4.5	-9.7	-4.3	-4.2	1.8	-8	3.2	0.58	-6.8	-1.4	-2.8	3	-1.2	-1.2	5	-2.4	-2.1	-8.2	3.6	0.09	0.42	-5.7	0.45	-10	5.5	-6.2	-3.2	-6.7	1.6	3.5	-4.1	-5.8	-5.5	-3.8	-4	-6.9	6.7	-7.6	-4.9	-5.3	4.8	3.8	10	-12	3.5	-12	6.7
1.4	-3.8	1.9	-9.5	-1.5	-5.6	3.6	5.1	2.9	1.7	8.4	-6.9	3.1	-12	-2.1	12	12	7.9	1.6	0.53	-6.7	6.2	2	7.4	-1.1	5.8	0.29	8	2	7.2	-1.9	7.8	-0.29	15	-7.7	0.39	2.6	9.8	4.2	6.2	-2.6	1.9	5.3	10	5.2	8.8	-6.3	18	0.37	16
11	6	-2.6	0.09	-2.4	6.1	2	13	17	4.4	2.7	-5.9	7.3	6.2	-7.3	6.3	-9.9	6	-1.3	2.1	-4.7	-1.4	4	12	6.6	3.1	-4.3	3.6	3.1	14	-2.1	-0.88	0.52	-2.1	-2.1	6.1	0.84	6.6	8.6	6.8	-1.3	0.9	3.3	5.4	5.9	4.3	0.31	20	6.5	14
8	0.81	1.3	4.9	1.1	4	4.8	5.3	7	2.4	1.5	-1.7	16	-0.78	-0.9	3.7	3.7	-4.4	1.6	3.5	4.8	2.4	4.5	6	3.6	0.07	3.8	4.8	11	-2	-0.88	4.2	8.8	3.3	1.6	-0.47	4.1	-0.26	3.2	0.13	2.2	-0.74	2.4	-2	0.71	-0.21	5.2	15	5	15
1.7	-0.26	2.6	-1.9	6.1	-2	5.3	0.71	-0.28	-2.6	-0.25	0.28	0.3	-5.8	2	3.8	9.6	-8.2	5.7	5.2	11	-1.8	5.4	5.9	-0.6	-7.2	1.7	-0.12	8.7	-1.5	2.7	3.8	11	-4.1	-1.8	-5.4	10	-0.44	-3.1	2.1	0.58	-4.6	5.5	-5.8	2.2	-3.5	0.78	4.7	3.2	-0.57
3	1.1	1.7	-7	2.6	-1.8	3.6	1.6	2.2	-0.07	2.9	-0.35	-6.7	-10	1.3	7.5	-0.51	15	-3.5	3.6	1.1	5.4	0.59	-3.4	6.2	-4.6	2.5	-6	-1.6	3.1	1.4	-2.9	-4.7	-0.47	2	-8.1	6.1	1.2	2.5	0.35	-0.58	-6.2	9.6	1.3	4.1	-5.7	2.2	-3.8	-1.8	-5.7
3.5	-10	2.8	-12	-2.5	-7.6	-4	-2.5	0.2	-2	-1.3	-9.3	-7.7	-2.1	7.9	-7.1	3.9	-1.7	0.91	-6.1	7.5	0.52	-4.2	-1.6	9.1	-8	-2.8	-2	3.4	-3.8	-2.4	-2.9	-7.4	-0.17	-2.3	-7.8	-2.8	-2.9	-3.1	-4.1	2.3	-7	5.2	-4.8	6.4	-1.8	-1.9	-8.8	-4.9	-8.4
-2.6	2.9	0.77	-7.9	-3.7	-5.4	2.5	4.5	0.48	-3.2	-4.5	-1.4	-13	-4.7	2.8	-14	1.1	-11	3.2	-2	5.1	-12	-0.41	5.2	3.5	-10	1.7	11	0.12	-2	0.12	-0.53	-15	-0.06	-4.2	-0.45	-9	-0.3	-0.71	1.2	-1.8	-0.64	-8.9	-7	-6.5	1.2	-0.24	-9	-6	-1.9
8.8	3.9	14	0.04	6.7	2.7	4.7	1.1	0.24	-0.67	13	0.71	5.9	18	-4	-0.05	-3.1	-2.8	-5.5	8.7	-4.5	-2.7	-6.9	8.4	-6.2	-6.2	-6.1	6.4	-9.4	6.6	-1.2	2.4	-0.59	-4.6	-8.3	1.4	-1.7	-2.5	0.69	4.6	-1.8	-4.1	-8.3	-5	-5.4	-2.6	3.3	-1.4	7.7	-0.75
-1.4	-0.5	10	-7.2	9.6	4.3	1.9	0.89	-8.6	0.42	9	-6.7	-1.5	9.1	-0.31	5.6	-9.9	6	-3.9	8	-3	7.8	2.3	-2.7	-9.1	2.8	3.2	-2.2	-7.8	3.4	1.9	3.4	-7.5	9.8	-4.7	5	-8.5	-0.84	0.51	1.2	-3.2	2.4	-11	-2.6	-3.5	-3.2	-5.9	1.4	-1.7	4.6
-4.5	5.5	12	-5.7	5.8	-2.7	-0.45	-4	-8.1	-1	11	-4.9	-2.7	-6.9	-4.9	-0.01	-8.9	13	-6.8	0.55	-8.6	7.4	3.9	4	-8.6	6.6	-5.1	-3	-16	8.2	3.9	-1.4	-6.2	-0.94	0.77	11	-11	0.36	-9	-3.3	-5	5.4	-16	1.8	-5	-0.53	-10	7.9	-1.1	9.9
8.9	-5.8	20	-3.8	11	-3.6	7.1	-4	0.52	-7.7	18	2.2	4.3	-8.7	1.5	-2.7	3.1	-9.7	0.4	1.4	-7.1	-5.9	-2.1	-3.7	-5.6	-8	-3.3	3.5	-6.3	4.1	-1.4	-7.4	-12	2.2	1.8	-3	-11	2.9	-3	-6.1	-9.8	-3.4	-7.8	1	-9.9	-2.8	-8	4.2	-3.8	0.16
6.4	-17	18	-10	19	-13	6.2	-4.7	-1.5	-12	8.9	-7	3.2	2	-0.44	-4.1	15	-15	-5.7	-1.4	9.4	0.36	-8.7	-5.3	-8.9	-7.5	8.1	1	2.6	-5.4	-0.27	5.9	-16	-2.5	6.7	-5.9	-8.6	0.62	9.1	3.3	3.4	0.07	-6.6	-2.7	-0.41	-5.2	1.3	1.5	1.5	-3.3
12	-12	23	-8.6	13	-4.8	9.6	-11	8.1	-7.6	11	-6	-0.64	7	3.5	4.4	4.5	-4.5	1.2	-2.5	8.3	13	-5.6	2	-2.5	-2.5	-0.44	2.2	-4.6	-8.2	4.7	-2	-5.2	-5.4	-1.5	-5.4	1.6	1.8	5.5	0.47	0.9	1.2	3.2	-4.1	-2.5	-8.3	-6.8	-6.4	0.44	-9.1
19	-4.7	24	-5.1	16	-5.4	7.6	-0.06	14	-5.6	15	2.2	-4.8	8.5	-8.2	3.9	1.2	-6.6	-5.7	5	-1.6	5.5	-4.9	17	-1.5	-5.8	1.1	-6.7	0.61	-4.8	5.8	-7.8	1.7	1.5	0.85	-1.4	10	-0.86	0.78	-7	-3.4	0.75	3.8	-6	4.3	2.6	-2.2	-11	3	-8.4
8.9	-5.5	12	1.4	7.2	-3.9	0.74	-4.2	-4.4	-15	13	0.17	-2.7	4.7	-11	-2.8	-2.8	9.3	-13	-2.6	-2.2	1.4	-2.7	-2.4	-6.8	-6.4	0.81	-2.2	8.7	-3.2	0.6	-10	0.99	0.46	3	-4.7	4.1	-5	-2.8	4.3	-2.3	-4.9	-8.5	-11	-4.5	4	1.1	-9.1	0.06	-8.6
0.99	-11	16	6.1	14	0.69	-2.7	-9.1	-11	-11	15	6.3	8.4	9.9	-7.2	-7.2	-11	5.2	-4.7	-1.4	-9.5	2.6	-6.9	-2.5	-8.8	2.2	1.4	6.8	-9.2	1.9	-6.5	-1.6	-3.6	6.2	-3	-4.2	-1.2	3.6	-10	-4.1	-1.7	0.71	-19	-0.72	-17	5	-6.9	-9	-4.8	-3.7
5	-1.8	14	6.4	9.4	11	1.1	-1	-11	-2.4	17	1.3	0.94	16	-13	1.8	-20	4	-8.6	4.3	-11	7.6	-14	2.3	-16	-1.5	1.7	-6.4	-14	-6.4	-8.1	-3.6	-2.8	-0.93	-2.4	-0.22	1.2	-3.6	-9.3	0.64	-4.5	-3.9	-14	5.1	-12	4.9	-14	-1.8	-11	1.4
-1.4	5.9	-0.32	1.6	-4.2	5.5	4.7	9.4	-0.97	6.6	4.7	-3.3	6	-2.1	-3.1	1.3	-0.94	10	-1.1	-2.2	-6.2	8.9	-6	6.3	-9.4	-1	-9.2	4.7	-8	1.7	-3.3	-1.2	1.5	-8.3	-8.3	3.9	-3.2	-5.5	-2	-4	-9.6	1.8	-3.1	-2.5	-1.6	9.7	-13	5.3	-5.1	4.5
-0.83	-5.9	-0.04	-1.7	2.8	-6.5	1.3	-5.7	0.02	-7.2	-1.8	1.9	14	-4.4	3.3	3.1	-12	-12	5	-4.3	0.29	-1.4	2.3	2	-5.9	-1.1	1	5.8	0.38	0.63	5.8	4.3	-6.8	5.8	1.2	-0.59	2.5	-0.1	5.3	-2.5	-2.4	3.8	0.6	-1.2	2.5	-3.1	3.8	-2.3	2.1	-0.26
-1.4	-13	6.4	-8.2	3.5	-2.2	-0.52	-4.8	-3.2	-15	5.5	-4.8	2.2	5.2	6.8	-3.8	-4.5	-6.4	3.4	-0.73	6.2	-6.8	-3.4	-1.1	0.06	-9.7	-0.1	-7.5	3.7	-8.7	0.62	-4.9	5.8	-0.72	2.2	-1.1	5.6	0.26	1.2	-1.8	-5.2	0.09	-1.7	-11	3.6	-3.3	7.2	-3.4	1.3	1.1
0.44	3.9	5.8	-0.59	3.9	-2	0.15	-1.8	-1	0.95	-2.3	3.8	0.1	11	0.61	-1.6	-9.9	1.7	1.8	-3.4	0.41	1.6	0.98	2.3	2.7	-9.9	-4.3	-1.3	3.9	-5.7	-2.3	-4.9	3.7	3.2	1.3	-3.2	6.6	-7.9	-1.3	-3.3	6	-3.3	3.4	2.5	0.29	2.8	-6	5.2	-0.43	4.5
-6.9	-0.43	2.1	1.8	-2.5	-0.68	-4.1	-3.2	-10	0.93	-2.2	9.5	-1.5	-9.9	-5.5	7.9	-9	1.2	-0.11	-2.9	-6.4	8.4	-4.5	-0.13	-2.5	0.35	2.6	5.7	0.66	8.2	2.6	1.1	-11	4.7	3.4	4.1	4.8	1.1	-0.54	-1.2	8.1	-2.9	-4.8	3.3	-5.7	8.8	-5.2	5.2	-3.8	3.4
-9.8	-1.6	-5.9	0.78	-6.7	-2.4	-5.1	0.57	-4.9	1.1	-8.8	4.4	-12	-1.9	-7.2	-1.5	6.5	-1.1	-3.3	0.15	0.66	8.6	-1.3	-3.4	5.3	11	-6.7	-7.4	-6.6	1.5	4.4	-6.6	-7.9	-1.2	-1.2	2.5	-1.9	-3	-3	2.5	-4.6	3	-0.77	9	-3.9	7.1	-2.8	6.2	-0.02	4.7
-5.1	6.2	-8	0.06	-7.6	2.6	2.6	4.6	2.8	5.2	-7	5	-0	1.1	0.13	-3.2	-9.8	1.1	10	1.6	-9.5	0.43	0.27	-2.6	-3.1	-0.69	-4	-1.2	-3.5	-3.5	6.2	1	13	3.1	-8	0.4	6	0.96	0.86	0.24	-5.5	3.7	10	3.8	3	-4.2	6.6	4.7	4.8	3.6
1.9	-1.8	1.1	-5.1	4.5	0.59	9.1	-3.8	2.8	0.81	-3.6	-2.6	-2.8	2.9	3.6	1.8	-1.7	-3.3	2.6	-5	0.39	3.6	-3.8	6.3	2.2	3.2	6.4	1.3	1.6	3.2	8	-4.4	5	-2.4	-4.2	-3.7	7.3	6.5	10	4.7	0.65	5.3	6.8	6.3	-1.2	4.9	5.2	6.3	0.87	6.8
-6.9	0.01	-9.8	5.5	-13	5.7	0.65	-1.6	-4.2	-0.46	-6.7	2.7	3.9	-6.7	2.9	3.3	3.5	-1.1	1.4	-2.1	7.6	0.53	-0.87	-3	1.3	13	-2	4.2	-5.1	4.2	0.59	4.2	4.3	-4.7	0.72	-4.3	-0.18	-0.26	-14	4.7	8.3	3.3	4.5	18	0.48	17	-1.5	12	-7.2	12
-14	8.1	-6.7	5.8	-6.3	1.5	-8	5.7	-6	2.7	-4.7	7.5	-3.1	4.2	-0.58	5.5	-12	16	-3.3	13	4	-3.4	-4.1	2	-2.9	8.4	-11	4	-7.2	4	-5.4	-2.4	0.95	0.5	-6.9	-1.9	-3.8	-0.12	-14	9.4	-1.9	1.8	-6.9	9.2	-1.9	3.2	-8.7	0	-7.7	6
-1.6	1.2	-0.15	0.67	-2.5	-1.2	-2.1	2	-1.6	2.3	-3.9	-1.7	-2.3	6.2	2	5.4	-2.6	-0.75	0.29	6.8	1.2	-2	2.5	5.8	-9	10	-4.7	3.6	-0.53	2.1	-3.2	0.81	3.7	0.49	-1.9	0.55	-4.1	8.9	-1	0.18	-1.4	-1.4	-3.7	0.39	-0.6	5.2	-4.8	-1.2	0.7	-0.39
8	2.1	5.7	-1.6	-0.35	-3.8	-0.25	-0.45	2.5	0.12	10	-0.2	8.8	19	-1.6	4.7	0.33	-8.8	3.2	-0.28	-2.1	2.8	7.6	3.4	-0.97	-1.9	1.5	1.2	-0.13	5	-4.1	-0.43	-2.4	-2.9	-1.4	-3.4	-1.3	6.6	-2	-2.7	2.5	-2.3	-2.3	5.6	2.7	2.7	0.24	-4.2	1.3	-3.1
-1.4	6.8	4.8	0.84	1.6	2.5	-8.3	-0.94	-1.2	3	11	4.4	15	-2.4	-3.7	7.5	-5.7	-15	2.7	3	-0.6	-9.1	6.9	5	2	6	6.3	0.04	-0.43	3.6	9.7	-3.3	10	1.1	3	-5.5	1.8	0.51	-8.4	2.1	4.4	3.5	-3.2	2.6	-1.5	-0.69	2.6	-10	3.2	-2.5
3.4	8.1	5.1	4.9	3.5	-2.4	2.7	4.4	9.3	6.2	2.6	4.6	5.9	4.4	-2.2	9.4	-8.6	12	1.2	9.1	-5	2.7	-0.76	-5.7	4.7	2	6.3	-3.7	11	3.5	7.4	6.5	8.5	6.4	6	3.6	11	5.7	6.8	-7.6	10	0.08	5.1	4.6	0.82	3.8	4.6	-2.4	6.8	3.9
13	7.2	-0.06	6.9	1.2	2.3	11	0.6	10	9.9	1	9.8	-0.36	-14	3	-3.4	6.5	-14	-3.2	1.2	3.2	2.2	-1.3	-5.5	5.1	-2.8	7.3	-5.6	7.3	0.63	4	3.5	3.2	7.7	9	1.8	12	-3.4	7	-5.7	4	-4.3	5.1	2.1	19	-2.1	4.6	-8	7.3	-2.3
-2.2	0.17	3.2	0.96	-1.4	-0.14	-4.1	-5.1	-1.4	0.5	-1.2	4.8	2.1	-4.3	-1.4	-1.6	3.6	-10	0.12	-6.7	-4.5	-0.43	2.5	1.6	4.1	3.7	-0.67	5.4	-3.6	-1.1	-7.5	4.6	-7.5	6.2	5.5	3.3	2.8	6.3	-4.6	6.3	-3.2	5.8	4.4	-1.6	1	0.82	0.09	-3.8	-2.4	1.4
-11	4.6	-5.5	1.4	-2.4	4.4	-1.9	-4.3	-9.1	0.52	-8.9	6.8	-5.7	8.1	-5.1	0.43	-7.9	5	-1.3	3.3	-3.9	-0.38	-0.36	-1.4	-5.3	10	-2.7	0.37	-7.7	8.2	-2.6	-1.5	-4.4	12	0.09	2.1	-6.7	8.9	2.4	-6.4	-5.2	3.7	1.3	1.9	-0.27	-0.14	-3.5	-1.8	-4.6	0.27
-2.3	-2	-3.2	0.6	-0.79	-0.55	-1.9	-3.6	1	7.5	-5	6.3	-10	-0.42	-3	-1.6	-6	5.2	-0.25	-0.36	4.8	-2.1	1.1	4	-3.9	6	3.5	1.2	9.4	13	2.2	7.4	-4	6.1	-2.3	-0.52	-6.6	11	-6	6.4	3	8.3	0.07	12	-4	14	3.8	-0.33	0.93	3.9
6.5	9.8	-5.3	4.5	-6.4	9.8	2.5	-6.2	-0.23	8.3	-2.7	3.9	-0.44	-3.2	-8.4	12	-8.3	-7.1	-1.4	13	-9.9	-0.21	1.9	2.6	-1.2	4.6	2.2	-1.6	5	11	2.5	-1.2	-10	4.2	-8.7	-0.13	-7.2	9.3	0.73	2.4	-0.93	3.2	-4.6	7.3	-8	10	5.8	-0.55	-0.02	-0.83
5.4	5	0.42	3.2	4.4	5.3	-1	4.4	-6.1	4.4	3.2	0.87	-1.9	-0.5	-11	5.6	-2.1	1.7	-6.9	1.8	-6.2	4.1	-5.3	1.4	-6.3	16	-11	4.5	-5.4	7.9	-6.1	6.8	-7.5	-3.8	-4.6	5.2	-9.2	5.9	-7.2	-1.1	-6.9	3.1	-7.5	13	-5.4	6.8	-0.35	5.9	-4.6	3.4
0.62	5.5	-1.5	1.6	3.5	1.6	-0.97	2	1.4	2.6	-3.2	3	6.6	3.9	-1.8	-5.6	3.5	8.8	-4.9	-1.1	-8	4	-5.8	-3.4	-7	7	5.7	15	-1.5	6.3	4	3.8	-3.5	-4.8	5.4	3.2	-2.1	3.6	3.4	3.3	-3.7	3.7	-7.8	3	-2.3	9.1	1.8	-0.1	1.7	2.1
1	8.3	-2	8.8	5.5	2.5	-0.03	4.2	1.6	3.5	-0.36	13	-12	0.79	2.6	-1.9	-4.3	-3.6	-0.51	-1.9	-0.26	-8.4	2.8	-8.8	-2.1	5.3	4.6	6.7	-3.9	3.5	0.59	2.4	-3.6	-2	0.42	6.2	0.86	7.4	-7.3	3.2	4.7	4.2	-9.1	-0.45	-11	0.8	-1.7	-2.5	-3.6	0.16
4.7	3.7	-0.56	3.9	1.4	1.6	-2.3	1.3	-3.3	1.1	-2.7	-2.2	-5	8.8	-5.2	0.85	4.2	12	-0.43	3	-0.15	-2.9	0.62	0.93	-1.8	4.4	-2.5	7.3	-0.24	0.41	-3.2	-5	-1.1	3.5	-4.6	1.9	-4.5	6.4	1.5	0.44	1.4	-0.47	-4.8	1.2	-14	-1.6	-4	2.9	-2.4	5.3
1.5	6.9	0.87	3.1	3.1	3.9	-3.5	7.6	-3.1	6.1	5	5.5	7.5	15	-8.2	0.71	-5.4	-2.1	-8.4	6.6	-9.1	-3.5	-7	4.9	-3.5	3.4	-0.84	-5.8	-5.7	0.85	-6.6	0.93	-2.5	2.8	-2.9	1.8	-8	2.9	-5.9	3.2	-0.86	-3.9	-2.3	6.1	2.2	4.5	0.82	8.2	0.01	3.7
1.7	-2.7	-1.9	3.1	-1	-1.2	-1.7	0.41	-1.6	-3.2	-8.3	4.9	-6.6	10	2.9	6.5	9.6	6.1	-7.1	7.5	-0.41	2.2	1.6	-5	12	6	-3.2	-1.8	13	5.4	3	8.3	3.4	-1.3	3.2	-1.1	-9.2	-2	14	2.3	0.79	-2.3	11	9.6	8.2	4.4	14	5.8	9.4	5.5
11	-0.38	2	12	6.1	6.2	3.7	-2.2	2	-9.1	-3.9	10	-4	2.4	5.1	2.7	11	-2	-1.3	-1.5	4.7	-6.4	-8.5	-4.6	4	-7.1	0.3	0.03	3.6	-3.1	11	6.6	1.7	-12	-9.2	0.7	-3.9	-3.2	4.9	2.5	-7.6	-7.3	1.5	2.6	-6	-2.6	9.5	-1.4	3.9	3.7
12	-4.6	1.6	2.2	1.3	5.3	2.5	-6.3	-0.51	-1.8	-1.3	5.7	-7.2	3.2	-9.5	7.3	-3.5	-9.1	-7.1	6.8	-10	-3	-7.5	-3.6	-1.1	3.7	-0.05	3.9	-3.4	-0.42	8.7	2.3	-3.6	-2.5	-5.1	4.3	-8.3	1.3	0.88	1	-9.4	2.2	0.99	4	-6	1.5	5.9	1.2	2.9	1.6
-3.7	2.5	-10	-0.79	-8	2.9	-1.2	-1.1	-5	-2.4	-11	0.91	-1.3	-4.3	0.13	3.8	4.7	10	8.8	6.1	3.9	3.5	0.11	6.6	2.2	4.6	-6.3	6.1	-5	7.6	-6	5.8	7.6	2.3	-3.4	-5.7	-2	3.7	-8.1	9.1	2.4	2.4	5.6	6.4	0.31	-6.6	2.5	6.2	-3.1	3.3
-7	-7.2	-11	1.8	-4.1	4.5	-6.4	-4.7	-5.5	-4.1	-9.8	-2.8	9.5	-2.5	13	3.1	0.45	-25	4.7	2.3	12	-5.7	7.4	8.4	-2.4	0.98	-1.1	6.9	-5.4	7.4	-4.6	5.1	7.8	-4.1	2.1	-1.4	4.2	6.9	-1.5	7.4	2	6.5	3.8	4.9	0.17	-2	-5.5	-5.5	-10	-2.6
-7.7	6	-11	11	-3	10	-4.3	-0.12	-7.4	1.7	-7.5	12	19	0.01	7.5	-2.3	-0.44	-7.9	3.2	-2.5	-1.1	2.6	7.3	3.9	-7.3	0.83	-1.5	3.4	-11	6.3	0.81	8.1	1.3	-2.4	2.6	4.5	4.2	4	-0.33	3.4	2.2	2.5	-7.2	-1.4	-2	-3.2	-14	-0.26	-6.4	2.2
-9	13	-4.1	12	-2.7	8.9	-3.5	8	-4.8	10	-2	7.5	-0.82	-2	10	-3.5	8.5	6.7	2.5	-3	-2.5	2.6	-8.8	-1.1	-7.5	4.2	-5.2	-2.6	-7.5	5.8	-11	5.3	8.1	-5.7	-3.2	2.1	0.76	-3.7	-2.5	2.3	-10	-2.9	-1.7	-1.8	-1.3	-4.3	-7.7	8.2	-7.6	-0.98
-9.3	10	-4.2	9.1	-8.2	6.9	0.16	0.33	-0.37	11	-8.3	8.8	2.7	4.9	-2.3	5.8	-7.5	3	1.6	6.1	1.6	-5	-1.5	1.8	-3.2	1.7	-5.3	12	-7.6	-3.3	-3.1	9.9	12	2.7	-0.16	4	5.9	-5.1	0.01	8.7	-7.8	1.8	2.6	4.6	-0.29	3.8	-3	10	-7.7	2.4
-0.72	5.5	-2.5	4.5	-3.7	2	6	-3.8	0.7	3	5.5	9.6	0.75	5	-7	3.1	-22	-6.7	-0.74	6.9	-0.76	4.9	11	0.37	1.4	5.9	-6.9	11	-4.6	6.7	-2.9	3.8	2.2	1.6	-3.6	2.4	5.4	7.7	-4.2	-5	-0.32	0.57	5.4	-1.5	5.6	0.98	-0.16	16	2.6	15
-5.3	-2.1	-2.4	4.5	-9.4	2.7	0.69	1.4	-0.77	-1.1	0.34	9.7	7.3	3.7	-1	-4.2	-6.2	-4.6	-2.8	-2.2	1.5	0.63	4.4	1.8	1.1	10	-0.13	-2	-9.1	14	-6.7	4.7	4.3	-1.6	-1.5	5.7	-0.75	4.5	-4.2	-3	-5	2	8.5	1.3	-1.3	-4.8	-5.7	11	-6.7	10
-14	8.8	-7.7	7	-4.1	1.8	2.4	3.4	-2.9	8.3	-1.8	2.5	12	-5	-2.7	-2.1	2.9	9	0.84	1.9	5.3	-1.2	-1.7	1.6	1.5	12	4.3	-0.6	-2.1	11	3.2	8.9	6.7	5.8	-0.75	1.2	5.1	3.6	2.3	2.5	-0.6	-1.3	-2.3	9.3	3	4.5	-5.3	9.7	-5.1	12
-10	-1.9	-4.6	-4.8	-3.7	1.4	-5.1	-1.1	-4.9	-1.8	1.8	-3.2	-9.4	-16	8.2	-5	3.3	11	6.4	-1.6	-1.5	14	-4.2	-1.9	6.1	7.6	-3.7	4.7	2.4	3.9	-1.2	0	-2.4	4.8	6.1	-3.2	1.6	2.2	-2	1.8	1.5	0.29	0.47	7.5	4.5	1.5	-0.35	8.3	2.1	2.5
0.97	-15	3.5	-17	2.4	-16	3.4	-6.4	-1.4	-10	5	-11	-10	-9.8	4.8	4.8	-7.7	-4.2	2.7	3.1	3.2	2.1	0.88	5.5	8.3	-5	7.2	6.8	11	2.6	11	1.1	-2.4	-0.45	11	-8.6	-0.38	0.46	4.1	-4.7	-4.5	-6.5	7.2	3.6	-0.65	2.4	3	-5.2	6.8	-14
6.4	-15	5.9	-19	0.65	-14	4	-8.5	1.9	-15	-2.4	-11	-16	-9.4	0.22	0.18	-2.1	0.12	-2.7	-4.3	-1.2	-7	-1.1	-7.9	8.8	-3.5	9.1	-11	2.2	-7.8	5.1	-2.8	-0.68	0.52	9	-4.8	4.6	-1.6	3.8	-8.7	-1.4	-1.3	7.6	-6.7	5.8	-4.6	5.7	-18	7.7	-12
-7.1	-4.5	-2.1	-12	-1.4	-7	-0.91	-3.3	0.85	-1.9	-3.5	-9.5	-0.04	5.6	-2.6	0.12	-5.7	-9.3	1	4.2	-6.5	-6.2	-1.8	-0.51	1.6	-4.6	-3.9	-6.5	-7	-9.9	-2.1	2.4	-0.85	-1.3	-0.91	-9.5	-6	-4	6.4	-4.6	0.11	-8.5	7	1.7	4.4	-0.85	5.9	-15	1.4	-10
-12	-11	-5	-7.5	0.06	-9	-4.5	-4.3	-3.4	-5.7	-0.34	-13	1.2	1.7	-1.3	-2	4.2	-12	-0.38	-2.7	2.3	-3.1	4.1	-3.5	7.9	-5	4.5	-3.3	5.5	-4.5	5.2	2.4	6	-8.1	-2.8	-1.7	4.8	-12	4.2	1.5	-0.18	-9.1	9.7	-6.6	14	-10	9.7	-8.3	6.5	-6.3
3.3	-10	0.94	-6.5	1.6	-3.5	-8.2	-0.59	1.6	-6.8	0.4	-9.3	11	1.2	-2.2	0.78	-2.3	4	-1.1	-1.8	3.3	5.2	2.3	-2.1	3.8	-11	2.9	-12	6.8	-19	2.4	-6.3	5.5	1.1	6	1.8	5.2	-13	5.2	-6.8	6.8	-5.6	6.8	-10	12	-6.5	2	-5.2	1.5	-7.3
-0.04	1.4	-3.1	-4.8	-2.7	-1.2	-2.9	-1.5	-0.83	-0.22	-1.1	-0.62	0.57	2.9	9.3	-2.9	15	7.6	4.8	-1.4	4.8	-3	-8.3	-9.5	3.5	-8.6	10	-16	11	-5.1	-2.6	-7.9	1.3	-4.2	5.5	-3	2.7	-11	11	-4.2	8.8	-7.1	8.6	-6.2	11	-9.3	6.5	-8.7	8	-9
-0.97	-1.3	-2.9	-7.1	-0.53	-4.9	-2.8	1.2	6.7	5	0.38	-7.6	-7.4	0.68	4.3	9.6	-0.22	-11	3.6	1.7	-3.9	-3.4	-4.1	-1.7	8	-3.6	7.4	-0.86	12	5.8	0.75	6.8	5.7	-2.4	2.3	1.6	2.5	-4.4	1.7	8.6	6.1	0.69	8.3	-8.7	1.8	0.47	3	0.2	3.2	-0.01
0.78	8.5	5.8	-4.7	5.2	-0.01	-3.8	-0.37	13	9.8	8.3	-3.9	-0.11	-3.3	8.6	-1.3	-5.2	-5.7	3.2	-5.4	8.1	3	-1.9	2.8	6.3	-4.4	6.9	0.81	8.7	1.2	-4.9	0.36	-6	-3.5	0.23	1.6	7.3	-0.67	6.3	8.9	1.5	2.6	1.4	-2.5	9.2	-0.05	5.5	6.2	5	6.1
8.1	1.6	1.6	2.1	2	-5.4	1.7	-3.2	7.2	6.8	5.7	-3.4	-1.6	-7	3.4	-2.2	5.1	-9.3	-3	-7.4	6.4	-3.5	-7.9	-5.1	9.4	2.4	5.1	-4.5	12	3.4	9.1	6	6.2	4.5	11	-0.75	6.4	-2.4	5.8	0.12	8.5	2.6	14	-3.2	11	10	13	-2	4.6	-1.3
9.3	4.1	3.3	5	1.8	4.3	1.3	3	3.2	11	5.6	1.3	-1.6	3.6	2.3	0.57	7.3	-10	5.6	1.1	2.9	0.77	1.7	-0.45	11	3.4	5.5	-0.56	11	2.8	1.6	0.91	2.6	-1.2	11	1.2	7.1	-0.41	2.4	2.4	11	4.4	9.7	-1.2	2.3	3.4	4.8	4.5	2.6	2
3	4.1	6.1	5.3	0.09	0.42	-3.1	-0.64	6.2	5.1	10	0.5	9.9	2.4	9.5	-0.78	-8.8	-1.3	3.8	-2	0.78	-1	4.2	-0.36	7.4	0.97	5.2	2.8	5.2	-1.9	2.2	4.2	6.1	2	5.4	2.7	11	1.1	3.5	0.94	4.8	6.4	14	0.77	6.2	0.65	-0.94	8.5	2.2	2.1
-2.9	0.9	-1.4	-4	-4.9	5.1	1.8	-4.1	0.83	-0.86	-5.1	3.9	0.19	-11	-0.98	-5.3	-2.9	7.8	1.2	-5.6	6.4	8.1	-0.24	0.89	7.2	4.8	10	-10	7.7	-6	1.9	-1.9	8.9	-7.1	9.7	4	3.4	-2.2	8.2	0.79	8.8	-0.65	9.2	-0.75	17	9.3	5.3	-5.9	1.7	-4.5
-8.5	-1.5	-0.95	0.75	-5	2.3	3	-1.1	-7	1.3	3.6	3.4	-8.6	5.1	-0.97	1	5	1.2	6.6	-0.43	4.8	4.1	-3	9.2	6.1	5	0.75	-9.8	5	1.5	-5.7	-3.7	3.6	-7	4.6	9.9	2	-0.97	1.8	0.63	2.2	-2	10	-3.8	7.9	-4.1	-0.96	-7	-1.6	-1.8
-0.42	7.3	-0.55	5.7	-3.1	6.9	4	2.8	-0.38	7	1.2	5.8	5.1	-3.7	5.5	-4.4	1.6	-1.4	5.2	3.3	-4.8	4.1	2.3	6.6	4.3	7.6	0.66	3.4	12	1.3	1.8	-5.8	-1.6	-3	2.1	11	-0.87	2.9	6.8	1.1	-0.17	8.6	7.3	6.1	5.3	2.8	-7.1	-7	-4.4	-6.4
0.76	1.6	-2.6	-0.86	-0.54	-2.6	0.17	-3.3	4.5	1.3	-1.7	9.9	4.5	-6.6	1.9	-6.4	6.5	3.6	-3.5	-5.2	1.4	-4	6	-7	4.8	4.2	4.2	11	8.8	-2.8	2	4.7	4	9	5.5	-0.83	3	7.3	6.4	5.5	-1.8	1.9	9.9	-0.26	6.2	-2.9	4.1	-11	6.8	-4.9
5	-4.1	3	-1.9	0.73	-9.3	1.6	-2.1	8.2	-5.5	4.3	4.5	-2.2	-6.3	-3.4	-5.4	5.9	-12	-3.5	-4.7	0.99	-9.3	-6.4	-4.3	-2.8	3.1	2.4	0.14	8	0.41	5.7	1.6	-5.4	-1	1.5	-0.51	3	8.3	1.2	4.5	3	-1.9	0.82	0.83	-1.4	-6.3	5.3	-7.9	-1.5	-6.2
-4.3	2.4	-0.8	-0.27	-0.68	-3.6	-1.5	1.7	2.6	2.9	3	-2	-4	-9.6	4.5	-4.6	14	-8.3	-2.7	-2.4	3.4	-8.8	2.3	-3	0.66	-2	1.4	-5.5	4.2	-0.79	5.9	-7.1	-14	-8.4	3.6	4.7	0.82	-10	7.1	-4.4	5.9	3.5	-4.5	-12	-2.5	-16	-11	-4.5	-9.2	-5.7
3.7	3.4	3.6	-1.1	2.9	1.4	-6.3	4.8	5	7.8	11	-2.9	-7.2	-3.9	-6.7	2.1	-8.3	2.7	-3	-4.3	-5.5	-1.8	-6.2	-0.52	-6	-5.1	7.3	-8.3	1.8	-4.6	0.69	-2.8	-8.3	-1	-6.2	2.1	-0.81	-8.4	3.9	0.12	1.9	5.4	-11	0.33	-0.92	-7.7	-7.3	-1.3	-2.2	-6.4
0.23	0.53	-5.8	1.5	1.1	-4.4	-1.9	-0.57	8.8	-5.4	-3.9	-0.65	0.36	-18	-2.5	1.9	5.9	-2.1	0.31	-7.1	0.1	-0.65	-4.1	-0.31	1.1	0.09	3.1	1.4	-0.01	-9	7.8	-5.8	1.9	-5.6	2.7	-3.5	2	-6	5.3	-0.88	-0.02	-8	-9.4	-1.1	-6.4	-8.4	1.5	3.8	3.7	6.2
-2.7	-18	-3.5	-7.7	2	-8	-1.6	-9.4	-4	-19	1.6	-7.8	-5.4	-5.1	1.4	-1.9	8.5	-6	-10	-1.4	7.3	-3	0.03	1.8	-4.1	-9.9	0.63	-0.58	-9.1	-12	-1.8	-1.8	-2.6	4.4	-2.8	-7	-6.8	0.13	-2.1	-9	-0.2	-2.9	-13	-16	-9	-10	-3.2	-5	-2.9	-3.8
-7.9	-9.5	-7.3	-2.9	1.2	0.95	-5.5	-1.6	-9.3	-10	-8.5	-5.4	-3.2	0.41	-3	-1.9	-4.6	-8.9	-3.2	-1.1	0.95	-3.2	7	-0.89	-10	-9.5	-4.1	3.2	-8.8	-14	-4.4	-9.6	-3.3	0.96	-0.29	-3.7	-11	-6	-10	-9.6	0.18	-7.5	-19	-7.4	-13	1.7	-7.5	-5	-3.9	-1.4
6	-2.3	0.2	-6.3	6.3	-4.5	4.5	2.6	3.4	-1.9	2.6	-12	7.2	-8.5	-4.2	-3.8	-13	-1.1	-6.2	-0.35	-3.1	-5.1	5.6	-10	-9.6	-8.4	4.8	-4.1	-5.7	-9.3	-0.29	-6.7	-6	3.4	-6.1	-12	-5	-9.8	-2.2	-5.8	-1.6	-6.8	-7.5	-12	-11	-8.4	-7.1	2.8	-11	-2.9
3.6	-3.4	0.92	-0.55	4	0.28	8.1	-4.3	1.5	7.1	-4.4	-1.6	0.96	-6	2.4	8.1	7.6	14	-1.4	-6.8	-3.5	6	-6.9	-2.2	-14	-4.6	-4	-5.9	-7.9	-9.5	-4	3.1	-0.63	-1.1	-6.4	-4.3	-2.4	-0.77	-1.7	0.27	-4	-11	-0.14	-8.3	-10	-1.3	-3.4	2.8	-0.73	0.7
5.7	4.9	2.2	1.8	4.5	-4	7.2	1.9	-1.2	1.7	-2.7	1.7	5.3	0.4	-3.7	5.8	1	6.5	4.5	1.3	-0.47	-0.67	-0.17	8.2	-4.4	-1.4	2	3.3	0.7	-2.4	-0.02	-0.85	-3.3	-2.3	-6	-4.5	-3.9	5.3	-8.1	2.9	0.64	-1.8	-7	-0.02	-8.7	1.5	-0.98	4.2	0.58	5.5
-2.2	3.4	-2	-5.4	6.1	-6.5	0.26	3.9	0.96	0.68	3.4	3.1	9.8	5.8	0.32	-0.1	-4.1	10	2.8	2.3	-3.1	-0.61	4	9.7	-6.8	0.54	2.1	-5.5	-1.2	-3.9	-2.8	2.4	4.1	0.22	-2.4	-3.3	0.74	3.2	-5.5	1.3	3.3	3.1	-13	-2.2	-8.1	-1.3	-6.3	3.2	-7.2	6.3
0.61	-2.3	2.1	6.2	0.95	0.3	0.97	-0.93	-2.1	3.3	-1.3	-4	-5.3	-1.5	-2.9	1.9	4.3	-0.37	-2.9	-2.6	8.2	0.16	3.8	-0.84	-8.5	7.3	-10	-11	-12	-1.9	-0.27	-4.5	0.68	0.77	-1.9	-2.6	-5.9	-1.7	-1.1	0.13	5.8	2.8	-8.7	7.6	-2.3	3.9	-2.3	6.1	2	4.7
8	-2.3	10	2.6	8.6	5.6	2.5	0.36	12	-4.1	5.8	-5.2	-6.8	0.36	1.8	1	11	6.8	5.7	-0.22	0.47	12	0.81	-0.52	5.8	5	-0.18	5	-4.8	6.7	8.1	-1	3.5	-5.2	-0.94	1.7	3.2	5.9	3.9	6.4	5.7	5.5	1.3	3.7	4.7	-3.8	11	7.9	8.3	5
-0.63	6.6	-4.7	2.2	-2.1	2.8	-2.6	13	6.4	-0.76	-5.3	-2.3	-3.1	-8.6	6.1	-0.06	1.3	5	3	8.6	-1.1	-0.38	1.7	2	1.2	6.8	-5.7	1.1	-3.7	-2.6	2.6	-9.9	4	1.9	-0.87	-1.4	1.7	4.8	0.98	0.66	4	-2.9	-4.7	8.6	0.69	1.9	6	8.2	8.2	4.7
-4	2.2	-16	0.83	-5	-1.6	0.15	0.48	-2.5	0.36	-11	-4.8	-2.1	0.47	-7.4	1.4	-1.1	5.4	-5.5	0.7	-6	-3.8	-2.6	-4.4	7.2	2.6	-0.04	-1.4	-12	-4.8	-5.7	-2.5	1.8	0.4	2.2	1.1	-5.2	-4	-1.5	-0.97	1.8	-2.7	6.2	3.5	14	7.1	-3.5	2.8	3.8	-1.5
3.1	3.1	0.22	-2.8	-2.7	-2.8	5.3	7.8	7.5	5.6	-4.7	-2.9	-5.2	-3.6	0.05	3.3	22	-12	-2.8	-2.7	5.8	-3.5	0.25	2	7	4.8	4	3.5	-3.3	3.4	-5.5	6.2	2.6	0.19	-4.7	6.2	3	1.8	2.5	6.3	-5.2	-0.09	2.5	5.9	4.6	7.2	5.2	1.6	3.4	0.36
10	8.7	11	3	5.7	0.73	4.8	7.8	10	11	5.9	-3.9	-8.3	-3.8	4.8	-4.7	18	9.4	-3.9	-2.3	0.71	-0.23	-0.56	-6	11	1.5	-4	0.52	6.2	-11	1.5	7.5	1.7	-0.25	-2.5	-2.2	1.1	2.3	0.96	3.5	-0.26	-3.7	3.9	10	0.3	5.2	9.4	7.9	4.2	-1.1
8.2	7.5	12	8.3	11	-1.8	0.63	-0.16	8.6	11	12	-4.5	-5.1	2.3	1.1	-0.62	8.5	0.9	-2.7	-2.8	-0.91	2.4	3.1	0.79	6	1.4	1.4	-2.3	3.2	2.3	3.3	3.2	-0.54	-9.3	8.1	1.7	2.5	1.4	-2.9	7.1	4.8	1.4	7.2	6.9	4.7	10	5.4	11	6.9	6.7
6.4	6.1	2.8	2.3	4.8	4.5	3.8	1.8	-2.8	5.2	2.1	3.1	-6.8	2.3	-4.3	1.1	10	0.25	-2.5	-4.3	4.1	5.9	-6.1	6.3	3	-0.61	4.1	1.2	1.1	13	1.6	-2.9	2.9	-2.6	10	3.2	7.6	-5	-1.9	2.3	-2.3	-4.3	4.5	-0.26	-1.2	2.5	-3.2	4.5	-6.9	7.9
9.3	4.1	-1.6	8.1	-1.5	0.97	4.8	-0.72	0.07	-3.4	7.1	11	2.5	-4.8	-5.8	-7.4	0.11	16	-1.4	-9.1	-5.8	1.4	2.4	-0.84	6	7.5	13	1.5	5.6	10	2	-7.9	0.4	7	-3.2	6.1	8.9	-1.9	-0.17	-4.5	-1.9	-1.6	-2.6	9.6	-0.61	2.2	-3.1	-10	-1.7	-0.33
-3.6	-3.7	2	5.8	-0.91	1	-5.6	-3.5	-2.8	-1.3	1.7	3.5	2.8	-4	0.43	-3.7	-19	-4.7	-0.56	-7.4	-10	-0.69	-3	5	3.4	5.4	-0.15	9.9	1.6	0.58	3.4	-1.2	-3.1	14	0.41	6.7	-6.3	5	3.6	0.28	-0.38	8.2	-4.5	3.3	1.7	-2.3	-6	-7.6	-4.9	-3.3
3.5	12	0.05	12	2.9	9	4.4	0.75	0.58	7.2	-1.9	8.1	-1.9	9.9	-3.1	1.9	5.9	-13	-10	1	3.3	2.2	-11	5.4	-3.1	6.2	0.33	14	-3.5	6.1	2.2	5.4	1.5	-6.9	-5	8.3	4.7	6.2	-5.8	6.7	-0.13	3.5	3.2	-1.5	12	7.8	0.81	3.1	-0.85	5
7	6.6	3.3	9.5	3.2	10	2.4	8.3	3.2	1.4	-2	4.6	-6	1.1	-5.8	-5.5	7	-4.2	-4	-3	2.4	-5.3	2	3.9	-1.7	11	-2.7	7.4	-8.7	6.9	1.4	4.9	3	1	-4.9	5.2	2.9	3.9	-5.8	8.1	-9.4	12	9.1	2.5	13	6.6	9.5	6.9	9.6	6.8
3	-3.2	4.8	-1.7	-4.1	1.2	1.1	-5.1	7.9	0.44	1.8	-6	-7.4	-12	-0.07	-6.6	9	1.4	1.2	-9.5	4.1	-5.4	-4.3	-11	0.19	2.9	-2.9	11	1.4	10	2.6	-0.86	5	3.7	0.81	8.7	6.4	2.8	-11	0	-1.4	9.5	6.4	-1.9	8.5	-5.8	5.5	0.9	6.6	-3
-1.7	2.9	-5	-3.8	-8.5	7.9	-2.5	-1.5	0.73	7.3	-7	-2.8	10	-9.6	8.9	0.58	4.1	7	7.7	5.2	6.1	6.2	5.2	-3.4	-8.4	-2.4	-0.74	4.4	0.9	0.22	2.4	3.5	4.2	-2	0.5	0.73	3.1	7.2	-10	6.5	4.5	8.3	-3.6	3.1	-4.7	1.3	5.2	6.2	0.34	3.6
-7	5.7	-5.3	5.9	-6.9	6	-3.2	5.3	-9.1	-0.68	1.2	-0.24	6.5	-5.4	-0.6	1.5	-1.6	8.3	6.7	-4.7	5.4	4.5	9.6	1.4	-4.8	4.7	0.57	4.4	2.9	7.3	7.2	-3.1	2.6	2.4	0.14	3	1.3	3.5	-1.3	2.5	1.2	5.8	-4	5.3	0.2	-0.34	-2.1	3.1	-5.5	7.4
-11	-7.3	-1.7	-5.5	-11	-5.4	-3.5	-7.9	-10	-1.4	0.07	-2.8	6.4	3.9	-5.8	-0.61	4.5	1.1	5.6	-3.2	-3.1	-8	4.6	-6	-3.7	-0.08	-5.5	-3.8	-4.9	3	-0.4	-0.81	-3.9	-1.9	-0.43	10	0.74	-0.91	-4.7	-3.8	-4.2	-2.1	-2.7	-0.52	-2.4	3.7	-9.9	-6.5	-11	-8.4
-13	-3.8	-3.6	-4.2	-10	-4.1	-5.7	-3.7	-17	0.15	0.82	-4.9	5.5	2.6	-4.1	-1.4	-5.3	-3.8	-1.4	-3.8	-3.1	2.8	0.2	-3.4	-7.1	-3.6	-4.2	2.5	-4.1	10	-11	0.8	-12	-3.6	1	8	-0.62	-4.1	-0.48	4.2	-5.2	2.2	-13	-7.2	-12	-1.3	-6	-0.51	-11	1.3
-13	8.5	0.08	4.5	-3.5	-0.2	-11	4.7	-16	10	2	2.3	14	2.9	6	-2.6	-8.8	6.2	7.6	-4.1	5	0.09	3.2	-11	-6.2	4.6	-4.6	-4.8	1.5	7.8	-14	1	0.85	-2	0.44	-1.1	3	-3.1	-0.61	3.6	-10	3.3	0.91	6.2	2.5	6.3	-7.1	6.3	-9.7	6.7
-0.43	9.7	2.8	13	3.1	7.5	1.1	4.2	-6.4	14	5.1	11	-3.2	13	7.5	1.9	8.4	3.1	6.1	7.3	8.1	5.1	1.3	8.8	7.8	-1.7	12	-0.12	14	5.6	-0.95	2.9	1.7	2.9	-1.6	1.1	2.7	-4.9	-1.8	5.3	-2.8	2.2	0.99	2.5	0.34	-2.6	-11	13	-7.4	9.7
1.5	-2.9	-0.29	6.8	3.1	7.5	0.15	0.38	1.1	-3.2	-4.3	11	-5.6	8.5	2.3	-4.9	2.6	8.8	5.8	11	5.9	0.88	-0.79	5.2	4	8.3	4	7.7	5.9	6.5	3.7	7.1	0.57	6.8	2.4	3.8	0.72	1.9	-4.9	-4.7	4.3	6.2	-0.48	14	-6	4.9	-3.5	7.2	-3	7.9
-3.7	2.5	-6	7	-3	10	-6.2	4.1	0.3	-5.1	-14	8.6	-6.5	-10	-1.6	-2.9	-10	7.1	-2.5	3.8	2.3	5.2	-5.2	-2.3	-0.79	5.5	-5.6	-1.1	-0.72	4.7	-4.2	-0.78	1.2	0.41	-0.63	-4.7	0.51	1.2	-3.3	-3.8	2.9	-0.02	-3.1	0.29	-13	0.69	-9.1	-0.21	-4.2	0.43
-1.3	-5.8	-8.9	-1.9	-5.9	0.79	2	-2.6	-2.9	-1.6	-8.4	8.1	-1.7	6	0.98	-3.9	-17	2.7	-1.7	-1.6	-13	2.8	5.4	-6.1	2.7	-2.2	-0.3	-4.4	-8.2	-13	-4.3	0.83	4.5	-3.6	-0.69	-3	-0.51	-5.3	-8.7	-14	5.3	-0.42	-1.6	-8.7	-4	-11	-14	-7.2	-1.7	-14
4.5	-16	2.6	-10	3.2	-1.7	2.8	-3.7	3.5	-16	5.5	-2.5	9.9	3.4	6.7	-1.6	-5.2	1.4	5.5	-0.6	-0.76	2.5	7.8	-1.1	7	-0.94	-0.83	-2.9	-0.54	-3.4	0.37	-4.4	8.1	-5.1	5	5	4.3	3.5	-4.3	-13	16	2.5	8.8	-6.5	-1.3	-0.48	4.7	-16	5.9	-14
8.1	-13	5.2	-4.1	3.6	-5.5	4.4	-9.3	4.4	-24	8.5	2.8	5.5	-11	5.6	-4.2	1.6	-3.2	6.2	-7.5	7.5	-3.5	0.12	-4.4	1.4	-2.5	5	7.8	2.7	-0.89	-0.48	-7.6	7.3	2.5	0.49	-0.79	-2.1	3.9	8.2	-2.2	3	1	-2.1	-4.5	4.3	1.9	7.1	-13	6.3	-11
1.6	-11	-1.5	-4.8	-1.8	-5.2	2.2	-6.7	-1.5	-11	-0.2	0.91	-8.6	-0.16	-3.9	1.2	4.8	8.8	2.4	-6.6	1.9	2.1	1.2	0.28	-1.5	-2.6	-4	-3.8	4.1	-1.3	-3.1	-9.5	-6.6	0.16	1.4	5.5	-3.3	4.4	-6.5	-5.8	4.4	1.4	-4.7	0.47	-11	-3.4	-1.2	-10	1.6	-8.1
5.8	-9.7	1.4	-4.7	3.2	-2.3	-0.16	0.71	3.5	-2.4	-0.25	-7.2	11	-1.9	1.5	-4.5	4.8	-2.7	8.1	1.9	1.9	-1.8	14	2.2	-0.16	3.9	2.4	-3.4	-0.65	-4	4	-2.7	3	-1.2	-5.8	-1.4	-3.9	-8.1	-3.9	-2.7	7.5	7.3	0.22	-2	4.1	-2.1	3.3	-4.4	5.2	0.97
9.6	-1.2	5.5	1.6	9.9	-1	9.7	1.3	9.3	-2.8	0.03	-0.84	12	-7.2	0.89	-2.4	-2.2	-8.5	-1	3.8	-0.98	-4.4	7.6	0.77	13	-4.9	-0.02	-5.2	4.1	-5	4.4	-5.3	3.5	-6.1	6.5	-0.16	4.4	-3	10	-8	11	-0.44	7.7	-9.7	-0.78	1.6	13	-2	6.5	-1.9
1.1	-5.2	-6.1	-6.8	2.3	-3.2	-4.1	-4.1	-7.2	-11	-0.69	3.5	12	8.1	3.5	2.3	6.2	-4.8	7.5	-1.8	7.1	-1.9	0.39	1.9	-2.1	-2.1	-11	-3.8	-1.9	-2.8	-6.8	-2.4	-3.3	-6.2	4.7	-2.5	-4.4	2.8	6	-3.1	-8.4	6.8	-4.4	-4.3	-2.4	0.89	-0.46	-8.6	1.8	-10
-8.5	-5.2	-2.6	-1.7	-2.1	0.08	0.93	-4.1	-7.2	-9.2	-4.4	0.19	-9.7	10	2.5	-1.1	1	-0.93	2.1	4.2	4.6	2.7	1.7	10	-5.7	2.5	0.33	6.4	4.8	-7.1	1.2	7.3	-5.7	8.3	6.6	-1.5	-0.22	-3.5	2.3	-5.7	-0.03	-5.9	-0.64	-4.8	-3.1	-0.19	-2	-2.3	-4.5	-6.1
-3.1	-1.3	0.05	2.5	-3.5	3.6	-3.5	-0.15	-0.64	2.5	-4.7	-3.9	-3.6	15	-5.1	10	-6.4	14	-1.4	6	-2.2	8.1	2.5	5.2	-4.5	-3	-4.1	12	-7	-0.89	-0.97	2.2	-12	-9.3	-5.2	-3.1	-4.4	1.5	2	1.6	-13	0.26	-9.9	-8.9	-7.4	-5.8	0.07	-1.4	3.1	-8.8
1.3	0.81	4.3	-2.3	-1.8	4	0.13	-1.2	-5.6	5	-1.2	-3	-0.78	0.37	-6.2	4.4	-11	8	-2.8	-1.5	-1.7	7.5	-7.1	5.9	5.5	-10	-0.98	5.6	-3.4	-2.3	-1.2	1.3	-6.4	-4.9	-0	-1.3	-3.4	-0.21	11	-13	-1.1	3.1	-0.57	-15	10	-13	4.8	1.6	9.4	-3.2
-4.7	4.1	-11	4	-7	3.3	-2.6	2.1	-9.2	-2.7	-5.7	-1	-3.4	1.6	1.8	-7.8	-3.5	-1.1	-0.07	-1.3	3.5	1.2	0.44	10	8.7	-14	4.8	-8.6	6.4	-4.5	3.2	-4.7	-1.4	1.8	6.2	1.2	-0.29	1	0.2	-2.9	4	-3	1.7	-11	6.8	-11	-3.5	0.26	1.2	-7.4
-15	4	-10	6.3	-8.1	-0.02	-4.5	-1.4	-15	10	-18	-2	-9.2	2.1	4.9	0.52	-1.3	-7.8	1.3	0.46	6.8	2	-1.2	-3.5	5	-19	3.5	-1.5	12	-7.5	-3.3	0.77	4.5	-0.82	3.1	-2.9	0.41	-6.5	8.2	2.6	-0.37	-10	13	-8.3	7.1	-1	2	6.9	-0.56	2.1
-15	13	-7.3	11	-5.8	10	-9.1	4.9	-16	18	-11	5.5	7	6.8	0.96	3.3	2.9	0.05	1.4	5.4	1.6	14	-0.7	1.8	4.5	-8.2	-4.7	10	8.1	8.9	-4.3	5.3	1.5	6.6	-8.4	1.3	-3	3.3	-1.3	5.7	-5.7	-2.6	4.4	-6.4	2.6	0.86	-2	19	-4.2	14
-17	14	-9.1	12	-9.5	14	-4.1	12	-9.3	15	-11	5.8	-8.2	13	4.6	4.3	-1.3	2.5	-5.7	8.6	-1.8	4.1	0.94	11	5.1	1.2	0.38	3.8	2.5	13	-2.7	11	1.6	10	5.1	5.7	-0.81	6.6	9	1.1	-3.9	-2	4.9	-0.21	5.5	3.8	-6.1	12	-5.8	10
-5.9	1.9	-16	2.5	-5.6	9.1	3.1	5	-5.1	1.4	-10	5.5	-2.5	-5.5	3.9	6.6	8.1	-0.55	-4.1	2	-2	0.95	2.3	-2.1	6.2	-1.2	5.8	-3.4	-0.7	6.3	-0.8	0.05	2.2	-3.6	-2.5	5.3	-3.8	4.3	1.6	0.63	-4.3	1.3	4.3	2.1	11	-2.2	-6.9	-6.2	-1.1	-7.1
0.06	-3.8	-9.4	-5.4	-9	-1.3	0.82	2.4	2	-4.1	-13	-2.6	-8.1	11	-3.7	-4.7	4.7	-7.3	-2.6	4.6	4.6	-1.1	-3.1	-0.58	7.7	3.3	0.44	1.6	-10	-2	4.1	-7	-2	-7.5	2.1	-5.2	3.1	-3.9	-2.5	-9.5	-3.4	-1.4	4.6	-4.3	6.5	0.8	3.2	-13	1.1	-11
-11	0.26	-9.2	-4.1	-2.8	-2.8	-4.7	7	1.2	3.5	-11	0.93	-4.2	1.3	-2.7	-4.7	-5.8	-5.1	-3.5	2.7	5.1	-1.9	-4	-3.8	7.9	3.5	-3	-4	-1.8	-7	6.2	1	4.6	-4.6	1.9	-4.1	1.9	-3.2	6.5	-3	-3.1	-5.2	11	-6.1	0.26	-6.7	4.7	-2.6	-1.7	1.1
-7.4	-2.6	-10	0.57	-4.8	0.39	-1.9	-3.1	-9.1	0.84	-12	0.7	9.2	11	2.9	0.27	-0.5	0.58	8.7	5.4	1.8	-2.6	0.65	2.1	2.1	-2.6	-0.22	0.4	-5	4.3	1.8	2.5	6.3	5.7	0.95	0.37	2.4	-2.3	3.2	3.7	-4.5	-0.43	11	-7.3	6.9	-6.3	2.9	-3.8	-3.2	-5
-6.1	0.44	-7.1	-0.88	-6.2	-0.41	-3.5	6.4	-14	2.5	-10	1.2	-8.5	1.1	-4	-0.7	-1.2	3.8	0.91	0.62	0.98	-18	0.57	0.96	-1.9	-13	-9.9	-3.6	-3.6	-9.8	6.8	-11	-3	0.29	0.34	-1.7	-0.4	-3.5	3.1	-4.2	0.53	1.7	-1.6	-15	-5.2	-6	6.2	-3.8	-0.18	3
-11	11	-9.1	2.8	-8.1	0.98	-7.8	5.3	-6.3	14	-8.8	11	-1.1	-5.7	-0.59	-1.2	-2	-4.5	-0.13	-1.2	-3.9	-5.7	0.02	-3.7	-5	-13	-3.5	-8.9	6.7	-7	4	0.52	1.9	-7.7	-3.6	1.8	-5.5	-7	2.3	-1.7	-1.3	-8.7	0.49	-3	-4.9	-3.6	6.3	1.5	-2.3	2.9
-9.2	9.7	-6.1	15	-3.6	9.7	2.7	7.7	-3.6	15	2	5.9	1.9	-3.8	0.41	-0.17	0.63	-1.1	-2.8	0.13	5.5	-3.3	5.6	0.07	-3.7	4.7	0.09	2	6.1	-7	-6.3	0.87	5	-1.8	-7.8	0.33	3	3.1	2	5.5	-0.36	-0.58	-2.8	4.8	-2.8	-0.5	12	9.1	4.7	6.4
-9.2	18	0.15	18	-2.6	18	-1.7	12	-5	17	-4.3	6.5	-15	11	-0.68	9.2	-0.97	0.38	-3.5	7.2	7.7	7.8	1.9	8.3	-5.3	3.6	11	8.5	0.53	6	4.5	-0.91	-0.71	6.1	-2	-0.16	-2.5	9.4	-2.1	8.6	-1.1	3.8	1.4	3.4	6.8	9.2	7.6	24	3	15
6.1	11	-5.3	11	1.8	2.4	1.5	4.1	8.9	15	-3.3	0.96	-7.5	13	-3	9.4	2.7	0.51	-7.9	5.2	4.4	7.1	-3.2	8.1	-3.6	10	9.4	10	9.9	10	4	8	-12	0.06	1.6	6	-3.6	12	3.6	9.7	-0.18	2.1	-0.54	11	12	7.9	2.6	35	6.3	26
8.6	9	3.3	4	9.2	3	3.4	5.6	7.7	12	-1.1	4.5	-7.2	-6.6	5.8	1.7	16	-1.3	4.1	-0.88	15	7.2	-11	2	3.1	10	1.7	10	2.5	3.2	2.9	14	2.3	5.5	3.3	3.7	-5.5	16	0.96	12	2	9.6	1	6.2	5.7	7.8	13	13	14	9.9
8.7	5.8	7.5	7.3	5.5	5.3	3.2	-1.3	17	2.2	-0.58	6.4	-0.17	2	-0.19	2	-3	6.1	-0.94	1.4	4.6	0.82	-5.8	-1.9	2.5	8.1	9.2	2.5	-0.04	2.9	0.24	9	0.33	3.7	-7.1	-3	6.7	3.9	2.1	-5.6	0.21	3.3	1	9.4	12	0.64	7.5	-8.6	10	-7.2
13	-15	10	-8.2	10	-10	6.5	-5.2	14	-16	11	-13	10	4.9	3.3	-9.7	-7.8	1	1.6	-3	-3.9	-11	-1.5	-22	-0.31	-9.2	3	-4.2	0.62	1.3	4.6	-5.6	7.8	-8	-2.7	-9.8	9.3	-7.1	4.5	-11	4.4	-4.1	6.3	-4	14	-13	14	-20	13	-15
17	-17	12	-17	12	-18	4.6	-11	18	-11	11	-22	13	-18	13	-22	20	-13	8.5	-17	11	-12	0.5	-13	1.4	-20	-2.4	-8.9	-5.1	-16	8.2	-13	1.2	-11	0.76	-13	3.9	-8.3	8.8	-14	-0.54	-11	5.7	-16	-1.4	-20	20	-26	16	-14
13	-12	14	-15	9.9	-12	-2.3	-12	14	-16	14	-7.8	-0.75	-12	3.8	-7.4	-2.4	0.68	4.4	-7.1	8.1	-12	2.1	-11	1.4	-18	5.2	-7.2	15	-23	8	-12	-3	-4	1.7	-7.1	6.9	-11	-2.9	-19	0.32	-18	-4.4	-10	-6.2	-3.3	4.2	-14	5.2	-8.6
15	-12	11	-9.3	6.1	-11	0.76	-3.9	-0.9	-15	13	-12	-13	-15	-2.8	-12	11	-2.9	2.1	-11	4.5	-4.2	14	-11	2.4	-8.5	-5.9	-14	7.2	-5.7	-4.9	-13	-0.62	-5.7	4.6	-9.9	3.2	-9	-10	-8.4	14	-7.9	-0.68	-6	-6.2	-0.66	-8.4	-17	-10	-20
3.2	-7.9	-0.84	-2.6	3.6	-6.2	2.3	3.5	0.38	-5.7	2.2	-2.7	-4.4	0.46	-1	2.8	12	7.8	-2.9	-2.9	-0.32	2.7	-8.4	-13	6.7	-7.4	5.2	-9	1.1	-8.7	-3.3	-6.8	-0.92	-1.9	3.2	-16	2	-3.7	-11	-3.5	1.3	-6.8	0.12	-4.7	-7.3	-3	-14	-7.4	-16	-11
-0.34	1.1	1.8	2.5	3.9	0.74	1.1	-3	6	-0.72	2.6	-0.16	-9.4	15	-1.6	13	-0.01	6.6	-7.6	15	-8.5	-2.2	-6.5	6.8	5.3	-9.1	2.8	-3.7	6.6	-9.3	-1.2	-0.12	-2.1	6	4.4	-5.8	-0.83	-5.3	3.8	2.4	1.2	-9.4	9.2	5.5	-3.1	5.9	-11	-1.8	-5.5	1.5
-4.3	9.5	-1.3	3.6	-3.1	0.57	-8.4	6.7	-0.94	5	-1.1	1.5	8.9	13	-0.55	2.3	7.5	0.37	1.3	5.9	0.04	0.55	0.24	3.4	2	0.04	0.65	-1.4	3.1	-1.3	-0.41	2.5	-0.54	5.2	1.3	-0.27	7.5	-5.7	2.5	3.8	3.1	3.4	-0.66	6.8	1.5	4.2	-8.4	-0.09	-5	5.1
-3.4	0.9	1	-12	-0.99	-7.7	4	1.1	-5.3	4.3	0.23	-12	6.3	5.9	-5.4	4.1	-1.3	-3.9	-2.3	1.2	-3.8	2.1	-4.8	-1.1	-9.5	9.7	-0.13	3.9	-0.25	1.6	1.8	1.1	-5.2	0.84	0.14	1.9	-8.6	3.1	3.1	8.4	-3.9	-7.7	-17	7.2	-4	-0.4	-12	0.66	-7	-0.2
-7.1	-6.3	4.3	-8.3	-4.9	-5.3	-4.7	-8.4	-9.4	-7.3	1.4	-1	2.2	1.6	-12	2	-14	1.2	-1.1	1.8	-19	-4.3	-2.1	6.3	-16	0.52	-2.8	0.13	-10	3.6	-4.6	2.1	-5.6	2.3	-5.5	-3.7	-12	-0.63	-3.3	2.7	-7.5	-4.2	-15	7.6	-15	5.9	-22	-0.98	-18	-5.9
-6.7	-2.4	-6.2	-7.7	-8.3	-4.5	-8.7	-5.9	-6.7	-3.9	2.3	-4.9	-9.4	1.5	1	-3.9	-16	-6.3	-3.2	-1.4	-10	-5.9	-2	-2.4	-8.9	7.4	-4.3	-3.3	-9.6	3.1	-3	3.4	-1.6	6.4	-1.5	-8.2	-5.9	-0.45	-3.8	2.8	-1.7	-1.4	-13	6.6	-10	6.6	-10	-3.9	-5	-4
3.4	-3.8	3.9	-4.5	1.3	1.6	1.5	-2.9	-5.4	-6.4	7.3	-5.8	3.2	-6	-4.9	1.7	-12	-4.3	-6.5	2	-4.2	-5.3	-5.3	1.9	-6.8	0.97	-1	-15	-7.5	-12	-4	-7	-3.5	-2.3	2.8	-5.8	0.07	-9.6	2	-1.9	0.46	-12	-14	-4.5	-15	-3.4	-4.8	-6.3	0.44	1
-4.3	-2.9	0.23	-3.9	-2.4	-1.5	-1.6	0.21	0.71	-7.7	3.5	-1.2	-3.1	1.8	-16	-1.4	-9.8	-12	-10	-2.1	-6.3	-9.3	-10	3.1	-10	-7.3	-12	-4.2	-12	-5.5	-10	0.75	-8.8	3.4	-1.4	-0.13	-3.1	-1.2	-7.5	5.1	-11	-9	-15	-0.87	-14	-3.3	-11	1.5	-8.6	7.1
-1.4	-8.3	-7.9	-8.6	-6.8	-6	3.3	-7.2	-1.8	-7.4	-0.53	-7.2	9.7	5.9	2.1	-2.7	0.11	-1.9	2.5	0.9	-9.6	-6.8	-2.2	-1.4	-14	-3.4	-5.8	-0.52	-5.1	1.9	-2.3	-4.8	-12	1.7	-4.9	-0.64	-3.4	0.71	-0.66	7.9	-7.9	3.4	-15	1.5	-9.6	-4	-7.4	0.21	-4.4	3.5
5.6	-4.3	3.6	-12	-3.5	-5.9	2.9	-6.3	11	3.1	-0.56	-2.1	5.7	-11	5.8	2.9	11	15	2.3	-0.64	-9.2	8.5	1.1	0.08	-1.8	8.7	-7.8	11	-4.8	2.9	-0.76	2.7	2.1	-0.97	-4.7	-4.9	-0	6.8	-0.12	3.3	0.04	2.8	8.3	3.9	3.4	-1.3	7.9	5.5	5.7	10
4.7	9.4	6.5	3.6	3.3	2.4	-1.9	5.8	7.2	5.7	4.4	13	-2.1	1.4	-0.5	2	2.6	9.3	4.1	0.29	-1.6	9.5	6.6	6.6	-2.2	5.8	-1.1	10	-2.2	6.6	0.85	5.5	7.8	-2.9	1.2	4.2	5.3	8.7	-3.6	-2.4	3.5	0.47	3.3	7.9	0.89	4.8	1.8	6.2	3.6	9.6
8.2	-9.2	9.5	-1.7	5.1	-2	2	-7.4	1.4	-7.9	7.6	4	-0.75	-10	4.5	-5.7	-1	-15	3.4	-9.8	-2.9	9.3	7.2	2.1	0.45	-0.93	0.37	-0.18	-3.5	-0.83	-12	1.5	-2.7	5.8	-7.7	4.9	-2	-0.61	-8.4	0.2	-2.1	6.5	0.34	4.5	-4	0.23	-5.4	1.5	0.84	-4.1
0.8	-13	7.8	-5.3	6.4	-3.3	4.8	-4.7	-1.5	-19	11	3	5.3	2	-2.4	3.7	2.6	-8.6	-0.28	2.2	-1.9	-0.67	7.7	1.4	4.8	-0.75	2.4	-0.11	-3	6.2	-0.12	-2.7	7.5	-3	-1.9	10	0.33	-6.8	-2.2	6.2	-0.24	7	5.9	-2.9	2	-0.95	-3.4	5.9	-0.22	-0.81
-2.8	1.7	6.8	2	3.4	3	1.4	3.9	0.46	4	3.2	-3	2.2	6.8	-4.3	0.64	-16	0.56	-5.7	-0.23	-3.1	4.1	0.11	1.8	-1.8	6.5	0.7	-3.9	-1.7	13	6.6	1.8	4.5	1.5	5.8	6.7	-0.94	3.4	-0.63	4	1.6	4.1	3.4	6.1	11	9.4	-0.47	3.6	-4.4	3.1
3	9	2.1	5.3	4	4.1	2	4.9	1.7	10	3.7	-3.5	6.6	-13	-0.08	6.6	-6.5	6.9	-2.6	5.2	-5.4	8.5	-3.5	0.5	2	5.8	-8.4	-2.5	-5.8	15	-4	3.3	10	3.7	-1.4	6.4	-4.2	-3.4	-1.3	0.68	-2.3	13	3	1.5	-2.5	12	6	-0.59	3.4	4.7
6.8	14	2.7	12	5.7	2.6	6	5.2	6.6	3.3	-0.12	13	2.6	-5	3.3	10	-3.7	4.2	4.3	2.7	1.7	-1.9	2.7	3.4	3.4	18	2.4	5.3	6.5	3	3	10	-8	6	-3.9	9.2	-3.6	12	5.8	4	5.2	17	8.1	14	4.7	6.7	22	4.4	12	5
[truncated: 952 more columns]
