# Supplementary material for: Dyslexia on a continuum: A complex network approach
Source: PLoS One. 2018 Dec 17;13(12):e0208923. doi: 10.1371/journal.pone.0208923 (PMC6296514; doi:10.1371/journal.pone.0208923)
Supplement: S1 File — Detailed information about the archive contents is provided in the included README.txt file. (TGZ) [file pone.0208923.s001.tgz › FS_671_VV_run_1.csv]

0.19	0.58	9.6	6.9	7.3	3.8	3.6	-4.7	11	1.4	3.2	5.1	1.5	-2.2	11	-0.79	18	5	11	5	1.7	-3.7	6.7	-0.91	4.9	1.6	8	0.84	0.97	-0.73	4.5	-1.6	8.2	-8.9	0.6	-0.69	1.1	-0.89	10	5.7	6.8	15	11	1.1	12	9.2	-2.8	6.5	3.2	3.8
0.18	0.7	5.1	7.7	4	0.47	-1.6	-6.6	-0.34	0.95	-1.6	-4.1	4.2	-9.4	8.5	2.8	17	8	0.41	5.7	10	-3.2	16	5.2	7.3	1.4	7.1	-6.5	3.1	2.4	3.3	8.9	9.7	0.67	-1.6	-6.8	0.91	-2	2.2	5.1	8.6	3.3	8.3	-4.3	3.4	-5.5	0.7	-2.6	4.4	3.9
0.2	0.51	14	10	8.1	8	-2	6	-2.8	-1.6	3.6	4.8	-2.7	-3.1	-6	-8.8	-0.43	2.3	-0.58	7.5	6.4	-0.17	2.6	0.81	9.3	-0.46	-5.4	-5.6	-0.69	-1.4	1.1	-2.1	4.9	-7.9	0.35	-1.3	-2.4	-4	-3.5	-5.9	7.2	-1.7	-1.3	-9.1	-4.3	-3	3.5	-8.2	12	2.2
-0.3	-0.06	5.1	8.6	0.09	1.2	0.02	6.8	2.2	-1.9	7.9	5.7	-3.7	-0.88	-9.7	-11	-12	-1.9	-3.4	-2.9	-3.7	-1.4	-1.6	-8	6.9	3.8	-3.6	5.4	-2.1	3.1	2	-4.5	-5.7	-5.5	5.8	6.4	15	10	-0.03	-1.1	12	5.3	-1	8	11	-4.2	9.6	-2.8	-12	5.1
-0.11	-0.3	0.86	-1.1	-0.38	-2.2	-4.3	-7.4	-0.55	-0.6	-0.49	-1	-2.7	-7.5	-3.6	6.8	1.2	9.6	-1	-0.81	-10	2.9	0.26	-2.7	-1.7	3.9	-14	6	-8.7	9.3	-4.4	1.1	-14	6.6	-12	2.5	-5.5	14	-5.8	0.25	1.9	9.1	-14	2.9	3.8	13	-3.8	5.9	-4.1	4.5
-0.39	-0.34	5.7	-6.8	3.7	-1.7	-0.89	-7.8	3.9	-0.67	8.6	-2	5.1	0.8	-7.2	6.7	-2.9	-7.9	-5.3	5.1	-9.6	2.7	3.7	9.7	-0.69	10	1.9	-7.5	-22	-0.17	-2.4	4.9	-23	-7.9	-13	-4.8	-0.08	2.3	-6.8	5	-8.6	-1.6	0.78	-1.2	-2.4	-7.7	-9.7	-2.9	7.8	1.7
-0.91	-0.59	7.1	-7	4.4	4.8	5.3	-0.13	10	10	6.5	5.1	2.9	1.6	-6.3	2.5	-6.3	-3.9	-8.8	12	4.1	9.1	2.9	11	1	14	-3.9	-1.5	-4.6	-2.4	-3.1	1.5	-11	-15	-14	4.9	-5.4	-5.1	-9.2	15	-12	-5.8	2.4	-1.5	5.7	0.32	-0.84	6.2	-4.2	2.5
-0.2	0.48	6.2	0.02	6.7	-2.6	9.4	3.2	8.2	13	5.6	1	11	12	11	13	12	24	1.9	2.4	4.7	-2.2	7.3	5.6	3.3	4.5	7.1	-0.17	6.8	5.7	-2.4	7.8	-0.05	2.8	-7.8	2.9	6.3	1.8	-6.6	2.8	7.3	12	7.3	6.8	7.2	-0.06	4.6	-2.8	4.3	11
0.53	0.75	2	-1.1	6.8	-6.6	8.8	1.3	5.7	7.1	11	5	12	1.2	11	6	5.5	6.7	13	6.4	9	14	11	3.7	5.6	4.5	-3.5	-1.5	7.2	-4.7	12	6.6	12	6.8	2.7	-6.5	-5.1	-7.8	3.5	-3.7	8	0.4	10	-3.6	6	0.7	1.9	-0.07	10	15
0.33	0.41	8.7	-4	5.3	-0.61	4.8	-1.3	-2	0.37	3	-0.67	-1.6	-3.5	1.9	-0.03	5.4	-5.4	7.6	4.5	13	15	-1.3	5.3	0.21	-1.9	5.2	11	8.7	5.4	-5.2	9.2	5.2	5.9	9.3	1.6	1.6	5.7	2.5	0.63	-11	-9.9	5.6	2.7	5	6.1	8.5	7.5	2.5	1.3
-0.03	-0.08	-1.4	-4.4	2.8	0.46	-5.4	5.7	4.2	-0.53	-2.7	-1.5	1.8	-2.6	-8	0.34	-3	-1.5	0.96	-7.3	0.32	12	-7	2.6	-4	-1.7	5	8.4	2.9	7.8	-1.2	3	-8.5	-1.9	-1.9	5.1	1.5	-0.93	-11	0.78	-4.5	4	0.48	9.9	-0.8	-3.1	2.7	3.4	-5.4	-2.4
-0.53	-0.1	-14	-0.83	-3.7	-0.05	-5.4	1	5.2	-4.3	-2.4	2.5	-9.4	-0.8	8	5.4	2.9	-4.6	-5.1	-3.4	4.2	-3.1	-1	-5.3	2.1	0.31	-3.8	6.7	3.9	-1.6	5.5	9.8	0.69	-3.2	2	6	-8.2	-4.9	7	5.3	2.6	-2	2.6	-1	2.6	-0.96	-8.5	-3.3	10	-3.5
0.08	0.07	-14	2	-1.4	2	2.8	5.9	-3.9	0.81	-1.3	-1.4	-9.1	3.3	3.3	7.5	5.7	-7.1	2.4	1.5	17	-7.5	11	-0.91	3.2	10	10	-0.54	12	2.5	7.6	7.8	11	12	5.2	1.8	1.8	-1.1	2.9	7.2	1.5	-5.8	6.8	-3	0.38	-1.9	7.2	8.1	9	0.67
-0.34	0.71	-5.1	-3.9	-5.7	2.5	-4.9	1.7	-1.6	-1.7	-1.1	-0.81	3.1	4.3	-8.8	6.9	-14	12	6.2	-0.99	-4	-4.7	-3.1	6.7	-4	-0.17	2	-12	4.8	1.6	7.1	-0.33	13	6.8	7.5	-0.29	-0.41	-0.78	-4.2	-1.5	-6.8	1.6	0	7.2	-0.41	-4.3	4.4	0.01	-5.3	2.3
-0.32	-0.22	-9.6	-7.5	-9.7	-6.3	-2.2	-6.2	-5.4	-1.1	-4.1	1.4	-0.02	-1.1	-10	1	-3.1	-8.1	7.2	-13	-4	6.9	-2.8	1.7	-1.4	-3	-4.3	-5.2	3.2	-8.1	-1.9	-7.8	-3.2	1.7	9.2	-0.85	2.3	-0.76	14	-0.86	-2.5	-9.2	-6.6	-7.8	2.8	6.3	-8.6	-8.5	2.2	6
-0.18	-0.45	-5.9	-5	-6	-5.1	-2.3	-2.7	-5	-2.6	-5.3	-1.4	-0.54	3.2	0.73	0.61	-0.78	-9	3.9	-4.3	-6.6	1.6	-12	-6.9	1.7	2.1	-5.6	4.9	11	1.9	3.2	-10	13	9.8	-3.1	1.8	3.8	4.4	7.5	5.5	-1.8	-6	-1.9	0.39	-3.3	5.3	0.34	2.2	5	-4.2
0.37	-0.3	2.8	-6	5.7	-9.2	3.1	-3.9	-3.4	-3.7	-2.2	-1.9	1.1	-7.7	-5.7	4.3	-13	13	1.8	-7.8	-12	1.4	1.7	1.8	-1.6	-7	-0.11	-0.36	-6.4	0.68	7.2	0.7	4.2	5.2	-2.9	0.44	0.83	-4.1	13	7.4	-3.4	0.96	-6.4	-9.7	5.5	6.9	4.1	2.7	0.47	-5.1
-0.53	-0.41	2.1	-4.4	0.49	-8.5	3.5	-1.9	-3.2	-5.1	-5.2	-0.64	-4.2	-0.91	-4.4	-8.7	-12	-0.28	-4.1	-4.3	-12	-4.9	-3.4	-6.3	-8.6	-3.3	2.8	-3.2	0.75	-3.1	-4.7	-4.8	-1.7	2.6	-13	-10	3	-3.8	-4.3	-0.02	1.5	-7.4	-3.8	-12	-3.6	-4.2	3.5	-2.9	0.12	-5.9
-0.36	-0.48	-12	5	-4.2	4.4	-3	6.4	-5.1	-2.2	-5	-0.72	-5.4	3.9	-12	-8.3	-3.2	-3.5	-0.28	4.8	-4.9	-2.7	-6.6	-2	-4.6	4.9	2	-10	1.7	1.3	-2.3	-3.1	-4	-1.3	-3.7	2.9	0.96	1.6	-4	3.6	-7.2	-12	2.3	-3	0.06	-7.8	1	-11	-6.4	8.9
0.07	-0.52	-7.7	-3.5	-6.3	-2.8	-5.2	-3.2	-3.8	-3.6	-6.2	-4.5	-11	-0.79	-1.5	-9.3	-2.4	-4.6	8.4	-8.9	-2.1	2	-3.7	-4.4	-3	0.04	-7.2	-3.7	-0.65	3.5	3.7	-3	-14	7.7	9.1	6.2	1.6	2.2	5.6	-8.7	-1.5	-4.5	-3.5	-3.9	-7.8	-4.1	-3.6	-3.8	-2.1	-6.3
0.34	-0.31	2	-4.7	0.44	-1.6	4.2	-3.4	-2.1	0.66	-4.6	0.52	0.74	-4.1	5.2	-12	10	-14	1.3	-10	1.8	-6.5	-9.3	-7.8	-0.95	3.3	-7.1	7.4	5.5	-3.1	5.2	0.66	1.9	-7.8	-0.91	-2.7	-1.9	-1.4	-5.3	0.43	3	-2	5.4	4.3	10	1.9	1	-0.05	11	-3.2
-0.16	-0.13	5.1	-1.3	3	5.7	7.4	0.52	-1.2	9.5	5.5	-0.32	5.1	-0.51	-1.4	4.2	2.1	5.1	0.59	-4.2	-8.5	-5.2	-1.9	-1.5	-2.4	-1	-2	2.9	0.65	-0.87	5	-5	0.92	-15	-0.32	-0.02	4.4	-2.7	-0.94	8.3	-8.1	0.55	-7.4	3.3	1.9	-6.8	2.6	2.4	7.7	-4.4
0.01	0.48	1.3	7.2	-0.91	6.2	-1.5	5.9	-4.2	8.2	5.7	4.4	3.3	9.7	-0.15	11	-3	2.9	0.06	-3.2	6.6	-7.6	8.7	1.9	5.1	-3.5	1.7	-0.55	3.1	11	-0.63	4	0.94	8.1	1.5	-0.35	0.7	4.6	5.2	-0.69	2.8	11	3.6	4.6	0.3	-0.29	2.8	-2.7	-2.6	6.2
0.06	0.4	1.3	11	0.84	10	3.2	6.6	2.4	4.2	-0.77	5	6.7	13	6.6	6.2	5.8	2.5	3.9	13	5.2	5.4	6.8	-1.4	6.1	-2	-2	0.06	4.7	3.2	-3.7	6.5	1.9	8.3	2.2	2.2	2.4	9.4	-0.3	3	-1.2	12	1	2.1	5	1.4	-7.9	5.8	3.3	5.7
-0.39	0.01	-2.8	6	-4.4	3.7	-7.4	5.3	2.3	0.56	-6.6	2.9	-3.8	6.9	-0.49	-1.5	3	-2.1	-3.2	-2	4.7	-2.5	-7.8	-1.7	-4.1	3.1	8.9	4.2	0.14	-1.4	-5.2	1.2	-4.2	5.8	5	-6.3	4.8	4.6	-6.4	0.74	-11	-2.9	-2.4	2.9	2.5	4.1	0.67	3.4	-0.08	9.8
-0.43	-0.01	-5.1	-0.46	-0.1	1.8	-0.36	1.6	0.4	-3.3	-6	6.6	-0.53	5.6	-2.1	-2	-7.7	0.71	0.8	5.9	-5.2	-0.45	-6.7	-0.91	-3.4	5.8	6.2	-0.97	-2.4	10	-5.4	-0.35	-7.6	5.3	0.25	11	-0.78	0.27	-5.7	2.1	-17	-6	-4.9	-1.8	-18	-3.8	0.71	1.8	-7.7	8.2
-0.37	-0.51	8.4	3.8	3.3	2.6	5.7	0.93	4.3	0.27	3.6	-1.9	6.2	1.9	-5	3.5	-9.9	7.8	-3.6	0.32	-9.5	-2.9	5.7	-2.5	0.96	6.8	-6.1	-3.1	-6.3	1.1	-4.1	-0.39	-9.5	-5.8	0.39	15	-5.7	-1.8	-2.8	2.1	-8.3	12	-10	-4.5	-10	6.7	-3.7	1.6	-10	-10
0.07	-0.7	11	-4.9	4.4	-4.6	6.5	-3.4	-2.3	-3.7	4.5	-2.4	10	-0.76	1.4	2.1	6.4	-6	-1.3	-6	5	-8.1	2.5	-4.1	9.1	-1.3	-1.6	-0.93	-0.8	-0.39	-11	-9.7	-3.5	3.8	6.5	-3	-4.4	-4.8	5.5	-14	-4.8	-13	-9.4	-5.7	-9.1	-2.9	-5.1	0.69	8.7	-3.5
-0.35	-0.28	0.31	-1.4	-5.1	-5.5	-4.9	-3	2.6	-2.5	1.2	-5.3	3.2	1.9	8.8	-12	-3	-7.6	-2.5	2	-1.9	2.8	-7	-4.7	4.7	-0.31	10	-1.8	9.2	-2.6	1.7	-7.6	5.7	-5.2	7.4	-3	11	-6.3	0.68	-5.1	-5.8	-14	-12	-4.5	-3.8	-14	3.5	-11	9.1	-14
-0.31	-0.8	-3.1	1.5	-2.1	1.8	-8.3	-0.26	-4.5	-3.3	-2.1	-5.5	-2.7	0.14	-0.63	3.9	-13	0.15	-2.2	-1.5	-6.9	0.19	-2	-3	3.7	-9.5	-3.1	-5.3	-4.8	-0.75	0.59	-1.2	-4.4	-10	9.7	0.49	2.1	11	5.7	-11	-8.2	-2.6	-15	-4.2	-1.4	-5.5	-4	-5	-0.62	-2.5
-0.54	0.24	-4.6	-1.5	2.4	3.8	-2.4	3	-5.5	4.2	-1.4	-7.2	-2.1	-1.3	0.8	-1.6	-9.2	5.3	-0.68	-4.7	-5.9	-5.4	4.3	-4.8	1.4	-9.4	-13	-1.8	4.4	-2.5	-3.3	-7.1	4	-8.6	12	-7.2	3.9	-1.7	15	-7.4	-1.3	12	-5	-4.4	1.1	5.3	0.39	-6.2	0.1	-0.73
-0.42	0.37	2.1	6.9	1.4	4.5	5.8	0.96	4.6	-2.6	-1.6	-7.5	-0.62	-2.6	9.6	-7.8	7.2	-0.49	-12	4.7	0.54	0.92	1.9	-0.2	-7.8	-7	1.1	12	1.4	0.02	-1.9	-11	6.5	1.5	2.4	-1.3	-3.2	-3.9	-6.8	-0.34	3.1	6.4	-12	15	-14	-2.8	1.7	-3.5	-5.1	-1.7
0.04	0.23	2.8	10	0.22	1.2	4.8	-0.8	-1.5	-3.3	4.5	-0.28	6	-1.4	5	-5.6	-0.18	-10	-2.1	-1.7	1.6	-12	8.5	-0.27	-5.9	1.5	11	3.4	-0.7	2.2	6.5	-13	11	11	-11	-4	-0.27	-6	-4.4	-3.9	-13	-15	6.1	2.9	-2.4	-3	8.2	-4.6	1.2	-8
0.42	0.19	0.18	9.2	-5	8.2	-1.1	4.2	-2	3	2.6	2.8	3.4	-1.5	6.1	-3.3	-2.1	0.73	1.8	4.7	11	-12	15	-6	5.9	-5.3	-1.2	6.8	3.5	-0.16	3.1	-6.4	2.8	-6.4	7	1.8	3.3	-1.5	5.8	-8.2	-5.6	1.1	0.82	7	0.21	3.1	-2.2	7.3	8	-3.1
-0.09	0.21	-3.5	12	-8.3	8.5	0.43	2.1	-1.6	-1.1	-6.6	4.6	1	0.66	1.9	10	2.8	-1.3	-0.06	1.7	2.3	5	3.5	2.9	0.57	-2.1	-5.6	-3.4	6.1	2.5	-5.9	-1.4	1.4	10	-0.51	-2.6	-4.8	0.66	-8.5	1.9	6.9	10	-2.4	-6.5	-8.8	7.4	-9.2	4	9.2	-0.34
0.02	-0.08	-5.8	5	-9	0.62	-7.7	-3.4	-6.8	-2.4	-3.9	-2.5	0.2	1.2	1.8	8.8	-1.8	-0.34	-0.19	-1	-9.1	2	-4.3	-0.98	-5.7	-2	-11	3.7	-1.2	-0.27	-3.3	2.4	10	3.4	5.3	4.4	5.6	-2.5	-3.3	11	-4.2	4	5.3	0.3	-11	12	-9.6	5.8	-7.6	7.8
0.08	0.07	-6.6	2.2	-5.4	5.8	-1.3	2.9	-0.86	-1.9	-3.1	-2.1	-4.2	1.3	6.5	-4.7	9.4	4.5	-1.6	-10	7.6	-3.4	3	3	-5	0.29	11	-6.3	-0.42	-9	-3.2	-4.3	-0.31	-9.8	2.9	-4.8	2.6	-7.9	-2.8	-4.2	3.3	4.4	19	-4.5	-12	2.8	0.52	-2.8	-0.33	-1.2
0.12	0.22	-1.5	6.8	-4.6	7.6	1.1	5.5	-2.6	2.3	-4.6	6.1	5.5	6.3	-4.4	-3.3	0.86	-1.1	-0.67	0.08	-1.9	3.6	-3.5	-0.91	1.6	-0.58	10	-7.2	-1.8	1.1	4.3	2.8	0.23	-4.1	-5.8	2.2	-0.97	0.96	-3.4	2.6	7.6	-2.3	-1.5	3.9	0.83	-6.8	2.8	5.3	-4.3	-3
0.95	0.11	9.7	7.9	4.2	8.2	-1.6	8.2	-1.6	3.2	-4.2	4.5	-1.1	6.5	2.7	3.9	0.21	-4.5	14	-1.7	-4.3	3.2	-1.2	-5.4	3.1	0.65	-1.5	7	4.3	6.1	0.12	-1.7	4.4	13	4	-1.1	-0.72	6.3	6.7	-2.4	0.36	-1.8	6.8	5	-3.3	8	8.6	7.2	4	6.2
0.96	0.45	12	-6	12	-0.16	4.5	-5.1	-4.6	-3.1	-5.8	-2.3	1.9	2	8.6	-3.4	7.7	9.6	6.4	5	-0.08	5.8	4.3	1.8	8.5	-2.8	6.2	-1.7	4.2	4.8	-1.1	4.9	2.4	11	-0.87	-2.3	1.2	-1.9	4.1	-6.3	17	-7.4	2.6	-1.3	2.6	-3.3	0.31	-5	7.3	-3
0.59	0.5	12	-4.7	10	-4.4	1	-5.7	-0.08	2.6	-6.2	-9.7	4.7	-3.7	12	3.5	-0.14	4.2	6.8	11	0.87	12	-2.1	10	0.96	-2.2	1.6	-3.1	-2.6	-2.9	3.2	-8.3	1.3	5.7	3.3	-14	6.2	0.53	12	-6.5	18	-6.5	0.03	2.7	11	-8.2	-0.41	-4.4	-7.4	-2
0.62	0.17	4.8	-6.1	-0.27	4.9	-0.22	-1.1	3.1	0.69	1.6	-7.7	4.6	0.51	-5.6	5.7	3.5	-6.7	5.2	4.9	9.5	1.7	-6.2	-0.9	-3	-4.5	3.3	0.94	1.9	5.8	-3.3	-11	-0.6	3.3	-4.9	-4.6	8.2	1.1	-0.24	-11	-12	-0.96	-6.3	4.2	-3.9	2.4	3	5.3	-8.6	0.48
0.26	0.32	-3.2	-0.51	-6.1	6.4	-3.1	1.8	3.7	0.07	-1.8	-3.1	-2.2	-0.45	-2.3	5.8	2.5	8.2	3.8	2.6	3.6	2.9	0.02	3.6	-0.09	-5.2	5.6	-0.09	-0.5	-12	5.3	5.1	-5.7	-6.7	5.9	-0.48	5.6	-1.2	2	-4.7	-5.1	10	-2	4.8	0.49	5.3	13	-5.6	-4.6	9.4
0.26	0.61	-3.1	6.2	3.4	-0.98	-0.82	-2.7	0.81	-1.9	-2	0.52	-0.53	-1.8	3.5	3.6	-4	-9.1	-2.1	4.8	-4.3	9.9	-0.5	1.3	0.14	3.6	-4.6	4.7	-3.4	-3.5	-2.3	6.7	-12	-1.2	-10	-2.1	-12	-4.7	-9.2	-6.8	-11	2.9	-9.2	-5.1	-17	2	-13	0.88	0.25	-4.6
-0.07	0.32	-2.8	4.2	1.5	-2.3	-2.2	-2	-1.6	1.1	2.7	-3.3	-1.9	3	3.2	-8.2	-7.4	0.24	-0.41	-5.4	-9.5	3.1	-2	0.94	-2.6	5.2	5.5	-1.6	-5.3	-6	4.8	-3.8	-9.3	-12	-4	1.1	4.8	-2.1	-0.29	6.8	-4.2	-1.6	3	12	-10	2.6	1.1	-2.5	-8.9	-0.27
-0.32	-0.4	-0.72	-4.6	1.4	-5.5	-1.8	-0.09	0.4	5.7	-2.9	2.9	-2.5	-2.7	6.6	-13	14	-0.77	-5.9	-9.3	4	-5.2	-8.3	-6.4	-5.8	-3.3	-7.8	-4.1	-13	-3.5	-2.5	-4.9	-17	-6.4	-4.9	-1.1	-9.8	3	-1.8	-0.37	-4.6	-1.5	-1.9	-6.7	-3.3	4.3	-1.1	4.2	-5.3	8
0.08	-0.21	0.14	-12	-7.8	-14	-1.3	-0.61	-1.5	4.3	-6.9	-1.2	-5.5	-3.6	1.9	-8.9	6.2	6.2	-9.9	-5.7	5.7	-0.54	-1.4	4.1	-7.3	-9.7	-3	2.1	2.7	-8.2	-13	9.4	5.1	3.3	-2.3	-15	-3.6	-13	0.69	-9.2	-0.12	-11	-0.83	-4.4	-12	-3.3	-7.5	1.5	-0.87	-7
0.13	-0.73	-2.5	-11	-5.9	-11	0.86	0.88	-6.2	-1.4	-1.7	-0.26	-3.3	3.3	-2.5	-7.8	3	-5.6	-1.9	-4.3	-4.8	-12	3.5	-1.5	2.5	-8.6	3.9	3.1	-3.6	-12	-9.2	3	7.6	-12	-1.9	-5.9	-0.14	-6.1	5.1	-10	-13	-6.5	2.6	4.2	-4.2	-12	0.03	-4	-5	-18
0.16	-0.64	-4.7	0.81	-1.2	-6.5	2.6	-1.2	-4.7	2.9	-0.66	5.4	1.7	1.9	-2.5	-8.4	-3.5	-11	5.9	4.5	-0.7	-0.49	1.8	6.1	8.9	-3.5	12	5.9	1.6	-10	0.37	-0.62	3.9	-5.8	8.6	-3	11	-7	-1.2	3.9	-16	-10	-1.3	-1.3	-0.75	-5.4	12	-2.1	0.29	-5.8
-0.28	-0.32	-12	4.4	-10	-0.41	-3.2	-4.4	1.9	3.5	-3.4	-2.8	-7	-4.6	-6.7	0.4	-7.5	-7.4	0.29	-0.8	-9.5	1	-0.82	1	4	-3.9	7.3	7.5	11	-8.5	-5.5	-1.9	4.7	3.2	8.6	3.2	5.2	5.5	0.8	4.6	-5.6	3.2	-4.7	2.5	-16	3.8	-0.29	-0.97	9.6	-5.5
0.52	0.2	-8.7	-2.7	1.4	-0.55	4.2	2.5	6.1	-2.5	-0.62	0.85	-2	1.8	1.3	1.3	17	11	-0.99	-0.85	15	1.4	-0.09	1.2	-1.8	-0.57	-11	-8.4	2.2	-11	0.11	-0.32	5.4	-9.9	5.5	-1.3	-3.6	0.83	-0.65	1.2	15	15	4.9	-3.5	1.1	-0.9	-13	-9.7	12	5.3
0.59	-0.08	0.13	-9.5	0.74	-2.4	3	3.1	4.6	-3.3	5.2	1	1.4	-1.1	5.5	-2.8	3.3	-5.3	7.4	-4.9	9.6	5.1	-5.9	12	-5.9	-6.2	6	0.62	4.3	-6.1	0.93	16	4.1	-7.2	1.6	-6.5	-2.7	6.3	3.7	-1.9	13	1.4	16	-3.9	7.8	-0.26	11	2.2	1.3	-5.4
0.5	-0.35	-2.9	-8.5	-3.4	-2.6	-0.39	-4.5	-8.5	-4.5	-1.4	-2.7	-4	2.4	0.06	-1.9	2.4	-4.1	1.5	-3.1	-5.3	1.6	-9.5	10	-3.4	-2.1	3.9	-1.4	5.8	-4.2	5.2	-4.9	1.9	0.73	10	-0.52	-3	9.2	2.1	-3.6	12	-2.7	4	-3.7	5.3	2.2	0.7	7.2	-3.4	2.3
0.26	0.33	-4.9	-8.3	-6.1	-7.6	3.3	-0.76	-8.5	-5.2	-3.5	-0.76	-4.8	-5	-0.69	-1.1	-0.99	4.3	-9	6.4	-3.1	-7.5	-6.8	-0.21	-1.2	1.5	-3.6	7.5	-6.4	-1.6	-1.3	6.8	18	0.96	-0.95	-0.18	-11	-2.2	1.8	3	5.3	-6	-3.3	9.3	4.8	1.6	1.2	6.7	4.7	-7.4
0.23	-0.21	-5.4	-7	-0.07	-1.9	2.8	-2.7	-4.4	-0.18	2.1	1.7	-3.2	-0.85	9.7	-5.8	-0.25	-7	-3.1	-2.6	2.5	-9.3	-5	0.48	-2.3	-3	0.42	0.47	8.4	7.4	2.3	5.2	10	9.8	14	6.4	5.7	1.6	-0.78	3.9	-1.5	0.2	-9.5	-6	-7.9	1.4	6.1	2	-7.4	-6.9
0.26	0.09	-3.5	1.7	2.3	-1.5	-1.1	0.47	-0.52	-2.6	-2	2.4	-4.3	1.9	5.9	3.8	3.5	4.1	-2.9	-0.5	-6.4	-7.6	-0.47	1.4	-6.4	-0.84	-5	-3.2	-3.7	-5	-1.4	3.2	-9.3	3.4	2.1	2	-5.8	-5.1	-3.1	-5	5.7	3.9	-0.46	-7.1	-0.45	-3	-3	-0.72	1.8	-2.8
0.34	0.29	0.16	-0.18	4.8	-4.8	-1.5	8.6	-1.2	-3.9	1.4	2.6	1.9	-0.84	-0.66	2.5	-7	-8.6	-2.9	-2.6	1.7	0.87	-4.9	-0.85	-10	-6.2	-5.5	-5.3	-11	-6.3	-0.57	4	-19	-13	-3.2	-7.8	4.2	-9.6	0.58	-1.9	4.7	1.2	8.1	-1.8	7.8	-8.3	2.8	-14	-10	-18
0.67	-0.59	-6.8	-7.1	-2.1	-7.1	-9	-8.7	-2.4	-0.48	-8	-3.9	-8.3	-1.7	-12	4.4	-8.6	-17	-0.68	-0.98	-7.8	3.8	-5.2	1.7	0.44	-6	-3.9	-6.5	-14	2.4	-4.2	-5.8	-5	-4.5	-2.1	-6.7	-10	0.54	7.1	0.74	0.46	0.04	-0.84	-5.7	4.7	2.9	-5.5	-2.2	-6.8	-17
0.51	-0.56	-9	0.39	-8.7	-2.9	-8.2	3.2	0.89	-4.8	-8	-3.7	-12	-0.73	-3.2	-3.1	-3.3	0.82	6.7	2.2	-0.37	6.9	-0.09	0.87	10	-0.41	1.4	4.3	-2.9	3.7	4.4	3.3	4.9	1.6	2.5	9.4	0.34	4.6	-0.25	8.1	-2.5	-4.4	9.2	6.9	11	8.8	-1.6	-3.8	2.1	-20
0.81	-0.35	-1.9	0.13	-4.1	1.7	2.7	4.5	4	-6.5	-0.04	0.35	-0.18	-2.7	9.6	1.6	21	-3.9	10	0.77	2.2	0.95	0.79	-10	3.5	-0.33	5.7	5.1	7	1.9	8.2	0.87	7.7	-0.22	1.8	1.6	3.3	-2.4	-5.4	1.5	9.7	7.2	16	-3.2	11	-2.2	0.95	7.4	4.5	-15
0.6	-0.21	-0.38	2.5	-3.5	1.3	-1.6	5.9	-6.3	-3.6	-2.4	-1.1	-0.99	4.2	7.4	0.47	7.5	-7.9	7.2	-3	6.5	-9.2	1.3	-0.9	-3.2	1.4	-0.82	-4.2	0.95	5.2	0.91	-1.9	7.8	11	-5.4	4.1	-2.8	-1.9	-2.1	-0.79	15	8.7	4.1	2.7	1.1	-0.19	4	-4.2	-7.6	9.6
0.2	0.24	1.6	-2.2	2	6.6	-6.1	6.1	-4.1	-6.2	2.5	-1.6	-0.89	6.7	1.4	-1.8	-3.5	6.4	-7.9	7.3	-5.2	0.4	-5.1	-3	-5.2	6.2	-12	-6.3	-1.3	2.9	0.2	-6.6	5.1	2.6	-0.44	6.7	-8.1	-0.51	-2.8	9.1	6.5	0.14	-11	2.8	-4.9	3.7	-10	-1.3	-0.8	6.1
-0.08	-0.2	0.55	1	-3.3	3.8	-6.4	5.5	4.6	-4.5	4.3	2.3	0.45	3.1	5.8	-6.3	-3	-3.2	-3.6	5.2	-5.3	-12	-2	-5	4.8	7.6	7.4	1.8	7	-0.62	4.5	4.4	15	8.8	5.1	5.8	-0.34	-3.4	0.91	8.8	0.88	-7.7	9.9	0.29	0.03	3.1	-2.8	-1.7	-3.8	-0.28
-0.18	-0.4	-3.1	-1.3	-5.3	0.09	-1.3	2.3	3.2	-1.4	3.4	-2.1	-2.9	-3.5	-0.29	5	7.8	-0.74	0.21	-1.9	-7.8	-7.2	-2.8	-8.2	6.6	-8.8	10	-5.1	9.6	2	0.22	-0.88	8.1	-1.5	5.2	5.8	2.3	3.4	-0.29	-0.31	-0.17	9	10	-3.9	2.5	9.6	4.9	1.8	3.7	-0.5
-0.4	0.26	-13	-0.48	-2	-4.9	-3.5	-1.9	-1.8	-4.1	-0.04	-0.92	-6.2	6.3	-3.4	15	-11	16	0.05	-1.1	-3.6	-2.6	-3.4	-2	-8.7	-2.1	0.86	-1.6	-12	2.9	-4.5	4.6	-8.2	10	-6.6	0.3	-2.5	0.06	-10	-4.7	-2.4	6.2	4.3	0.43	-2.4	-4	-0.2	0.25	-3.2	-0.8
0.11	-0.15	-0.72	-4.9	1.6	-6.9	2	-7.8	4.4	2.5	2.4	0.6	-2.4	4.8	-6.1	-0.55	-8.9	-7.5	1.5	-1.3	-12	-0.26	7.6	-2.6	4.8	-4.4	-1	1.7	-7.4	-3.6	-3.4	-3.2	-3.8	-6.8	-2.7	-4.4	-5.1	2.7	-2.8	-13	7.6	-7.7	-13	-5.5	7.6	-6.3	2.5	10	-7.4	1.6
0.64	0.6	3.7	-7.7	7.2	-2.9	14	2.1	6.1	1.3	4.7	1.5	3.1	0.36	3.2	-0.67	16	-0.55	1.4	10	22	-4.1	6.3	1.9	5	-13	-8	-3.6	8	2.5	-0.78	-0.89	7.3	3.4	1.9	-0.17	7.9	-4.1	3.1	-4.7	-2.8	-5	-3.8	4.9	1.2	-0.84	-6.4	-1.8	7	-5.4
0.41	-0.13	1.9	5	4.2	-0.86	7.4	2.7	17	-1.7	8.2	2.6	10	-3.4	4.2	-6.6	2.6	-0.24	5.5	-7	14	-1.5	7	-5.6	2.5	-5.3	4.8	-3.3	-1.6	-7.2	2.2	-0.63	5.3	-3.3	-4.9	-1.7	7.9	-1.6	-0.52	-6.9	-11	-5	2.7	7.6	2.7	1.9	14	-0.24	1.5	0.01
0.02	0.1	-8	3.8	-4	3.3	-5.3	-1.6	0.57	-1.1	2.3	4	-0.67	-1.6	-3.4	3	-1.3	-7.6	2.1	-5.5	-6	-3	-1.2	-0.97	-11	-4.2	-2.8	13	-3.2	-3.8	4.9	-7.3	-6.2	3.6	-8	-10	2.1	-0.06	-6.5	-5.2	1	-4.8	1.8	-0.56	-0.39	-1.8	-1.6	3.6	-11	3.1
-0.6	-0.13	-19	5.4	-14	12	-13	3.6	-11	3	-1.2	-2.7	-13	-1.8	-19	-6.6	-7.4	-6.4	-8.8	5.4	-1.3	-14	-18	-7.3	-10	-10	-8.5	1.3	-9.7	-5.2	-0.18	-5.9	-3.7	2.6	-12	0.44	-9	-3.4	-9.5	-0.38	-9.9	-7.1	-7.7	5.9	-8.4	1.6	-11	10	-9	-1.7
-1.1	0.18	-13	11	-9.4	13	-4.7	0.06	-4.4	1.4	0.96	-6.2	-7.3	-5.6	-18	5.8	-15	5.4	-17	-0.62	-9.8	-12	-22	1.6	-7.9	1.5	-4.4	-0.99	-10	3.6	-6.5	-6.9	-6.9	6.7	-5	0.04	-6.1	1.8	-11	-1.4	-8.5	5.8	-11	11	1.3	-4	-12	-6.8	-7	5.9
-0.73	0.04	-5.2	6.1	-3.5	4.8	-1.2	3.4	-3	-0.47	-2.1	3.6	-4.3	-0.35	-14	2	-8.3	3.4	-9	0.25	-9.1	-0.66	-16	0.06	-12	0.78	9.7	-2.9	-20	-0.13	5	-1.3	-7.1	5.6	-8.6	0.04	-8.7	4.2	-5.5	-2.9	5.4	9.5	-12	4.9	0.91	5.1	0.1	6.1	-8.3	14
0.48	-0.19	5.1	4.4	-2.4	-0.18	-2.3	1.5	-3.4	1.9	0.02	5	-2.9	-1.3	-5.3	-1.1	-0.78	-2.1	-5.8	3.3	-3.1	16	0.35	0.98	-0.47	6.9	-5.1	-2.4	-11	-0.82	-10	-0.53	-3.9	5.6	-1.2	-0.74	-7.5	1.5	-5.1	5.5	6.3	5.6	4.3	6.9	-12	-3	-8.8	-9.7	-2.4	13
0.13	-0.18	9.4	4.7	6.7	-0.5	6.1	2	5.8	1.1	4.6	3.4	1.6	-5.7	-7.8	2.2	3.4	-3.1	0.44	-1.1	12	6.5	14	-2.2	0.79	4.8	-7	2.2	2.5	12	-2.8	6.5	9.8	5	-4.8	6.2	-2.4	-1.4	6	5.8	0.28	5.4	0.15	3.8	-1.4	-13	4.6	1.2	-2.3	10
0.6	0.55	6	-3.5	-0.78	-1.7	8.8	2.1	6.9	-3.3	0.58	-1.6	8.8	-4.5	-1.9	5.9	16	15	-1.1	3.4	2.1	4.1	-3.3	1.1	0.3	5.1	1.1	0.37	5.1	4.8	0.99	1.5	-0.85	-2.1	1.9	12	4.8	5.7	-2	-1.7	10	5.1	0.1	3.6	3.2	-4.5	2.5	-3.9	3.8	12
0.47	0.31	6.6	-3.6	-10	1.6	3	-2.5	-1	-4	9.2	-4.3	3.1	-13	6.4	-5.8	-2.8	-3.5	4	-0.85	5.7	4.3	13	8.1	-0.7	8	4	1.4	4.8	-0.83	-3.5	9.9	7.1	12	5.6	-6.9	4.8	-2.1	0.96	2.1	18	9.5	11	-5.4	5.5	0.54	2	-3.3	-4	9.2
0.46	0.19	0.83	-8.8	0.22	-2.1	-6	-8.2	-0.77	-3.2	1.9	-0.08	-3.7	-9.6	7.3	-7.8	-6.8	-7.5	7.9	5.6	4.2	11	1.7	10	-0.62	10	1.9	-4.4	-0.81	5.5	-4.5	-3.7	-0.96	6.3	-0.63	4.5	2.7	3.3	4	6.8	8.4	4.6	5.6	-2.1	2.3	5	1.4	-2.4	-6.6	2
0.17	0.2	-2	-9	0.13	-9.5	2.2	-0.89	-3.8	-7.6	-2.8	-1.1	-1.6	-11	-0.4	-0.63	0.07	1.1	-8.6	-4.9	-0.49	-4.1	1.3	-2.8	-0.71	3.6	5.9	2.8	-0.05	3.9	5.6	-5.8	-4.8	9.9	4.9	-1.1	3.6	-2.5	-2.7	-12	-0.4	-12	-4.9	2.5	6.5	-5.6	5.6	-1.8	-3.3	-5.1
-0.05	-0.24	-3.1	-6.1	3	-3.6	-1.6	7.8	-1.1	5	-4.4	5.4	1.9	10	-0.13	7.5	-4.8	-6	-7	0.88	4.8	8.7	-0.97	-6.1	1.2	5	-3.4	-0.55	-7.8	-3.4	-4.9	3	-1.8	4.8	0.28	-3.4	-6.9	-2.2	1.3	-12	4.8	-4.9	-4.1	-3.7	-0.88	-4.9	-10	-1.1	-15	5
-0.52	0.28	5.6	-1.6	2	-2.2	-2.6	-4.6	-4	3.7	-1.8	-1.6	-3.4	-2.3	0.57	8.9	4.1	8.7	4	4.1	-6.2	-2.5	-8.3	-0.49	1.9	3.2	3.2	-3.5	-2.7	3.4	0.3	-1.6	-4.9	0.22	1.1	8.7	-4.5	2.2	9.7	-4.9	9.2	-4.6	-4	2.2	8	2.2	-2.1	0.15	-6.7	-9.6
-0.44	0.13	8.7	-5.8	5.2	-1.4	2.6	-7.1	-1	-5.7	-0.24	-0.44	4.1	-4.5	-3.5	5.6	-2.3	12	-4.7	7.2	0.39	-4	-4.9	-6.8	-5.7	2.4	0.21	-3.7	2.4	-0.3	-8.1	-6.6	5.2	-8.8	-7.7	4	1.2	2.2	-14	-8.1	3.1	-8	2.3	6	0.11	-4.1	3.1	-4.8	5.3	11
-0.63	-0.03	9.8	3.5	2.8	2.6	6.5	-0.06	-7.8	-2.8	-0.05	0.63	6.8	-0.86	-4.7	-1.4	0.41	5.9	2.3	1	-1	-10	-1.3	-0.61	-3.3	0.43	-8.9	2.5	-1	1.7	-1.7	-2	-5.2	-13	2.1	3.6	-0.71	4.8	-9.4	-7.6	0.03	-5.5	-2.6	-1.9	1	-5.4	-6.8	13	11	4.9
-0.38	0.23	8.4	17	2.6	17	2.9	4.7	-4.3	3.5	0.78	0.5	2.2	2.9	-0.75	0.13	2.3	-3.3	2.6	-0.17	-3.4	1.8	3.6	5.1	0.6	-1.3	-6.7	-6	-5.9	12	-13	5.4	-5.3	3.5	-2.8	14	-6.4	2.6	5.3	3.9	2.2	8.1	-12	-1.3	9.3	3.8	-0.87	2.8	-3.3	-1.9
-0.01	-0.48	2.8	9.6	4	14	-4.2	4	1	-1.4	-0.3	-4.4	-1.7	5.8	0.24	-0.48	3.4	-2.6	-3.1	2.1	1.9	-10	10	-5.5	-0.1	-5	4.3	1.5	-3.7	3.2	-7.1	0.19	-9.4	-4	-11	0.6	-6.7	-3.2	2.2	-1.3	4.6	5.3	5.6	-5.9	7.3	0.58	-4.9	-2.4	-0.13	-4.7
-0.08	-0.48	0.56	7.4	7.1	1.4	-9.9	-0.89	-1.5	-2.9	8.3	-5.7	-6	3.1	2	0.8	-17	-6	-3.8	16	6.9	-6.9	6.3	1.6	0.28	-1.1	1.3	2.4	1.3	1.7	6.7	-2.9	8.8	-2.5	-5	0.59	-2.5	0.92	-5	0.9	5	0.74	8.2	-14	1.4	-3.9	-0.57	4.2	6	-6.5
-0.06	-0.21	7.9	-0.67	8.2	-2.9	3.4	-9.7	0.84	-8	4.4	-7.8	0.62	-8.9	2	5.9	-1.9	-6.3	-1.6	-5	-2	0.45	-3.3	-3.3	5	-12	-3.3	-3.1	4.6	-6.4	4.1	-1.2	3.4	-4.9	6.1	4.1	2	-5.2	2.3	-5.8	0.21	-12	5.3	-9	-1.9	-8.4	-2.3	-1.1	2.8	-20
0.11	-0.08	7.7	-3.7	8.2	-0.34	0.99	-4.7	3.5	-5.9	1.2	-5	1.7	-7.4	-9.7	0.34	-3.2	-0.31	-10	-9.8	-4.2	4.2	-7.8	-4.9	-1.2	-5.8	0.58	-2.5	1	-1.8	2.2	3.6	-0.14	0.04	0.38	-1.6	-4	4.7	-1.7	3.5	3.4	-11	8.3	-7.5	3.2	-0.27	1	3.9	-2.6	-6.7
0.08	-0.26	5.7	-1.8	8.1	1.4	-5.6	-3.4	-1.4	-4.9	3.2	-4.3	0.6	-5.3	-2	-2.2	-9.6	-1.5	-6.9	-9.6	15	5	0.07	0.55	4.1	-11	2	-16	7.8	-4.5	-1.2	6.4	11	-8.4	-2.6	-3.9	3.4	5.9	-6	-5.5	2.1	0.99	-6.3	-9	15	1.6	7.3	-7.9	-11	-4.1
-0.18	0.13	4.3	1.7	4.2	-3.6	1.2	-5.8	-1.7	-2.3	-1.2	-2.1	-2.6	-3.3	8.6	-4.6	5.2	-1.2	5	-7.3	-0.21	-0.36	-5.9	-0.6	2.1	-4.8	-1.5	-5.8	-1.8	-6	5	-0.57	1.2	-8.8	2.9	-1.7	2.5	-3.5	3.9	1.9	13	0	5.6	-3.4	3	2.3	-2.5	-8.2	0.66	-5.8
0.03	0.01	-4	1.3	-5.5	0.7	-3.6	-0.2	-0.13	5.1	-3.4	3	-2	-1.6	2.5	-3.6	-3.6	3.1	-3.7	-3.7	1.1	3.3	-4.5	3.3	-7.1	3.2	-13	4.8	-5.9	-2.7	1.8	-0.02	-2.4	-1.4	-7.8	-5.5	-0.54	-9.8	-3	3	3.5	-1.9	-4.9	2.4	-7.7	3.4	-6.7	5.1	-5.3	-4.6
0.51	0.12	7.1	-7	6.6	-6.9	8.4	2.2	7.1	4.4	11	3.1	8.8	2.9	10	14	7.4	20	8	-0.91	1.6	5.7	8.8	1.7	7.1	0.87	-13	11	0.4	1.9	-2.5	0.55	5.6	4.5	3.1	7.3	-0.16	-4.4	4.6	2.3	-8.4	10	-2.9	6.9	-4.9	-0.69	0.16	1.4	0.14	3.2
-0.26	0	21	-1.8	20	-1.7	21	-1.1	9.3	7.4	12	3.4	18	4.1	-1.2	2.6	5.1	0.44	8.5	-0.49	-1.9	10	4.7	4.3	14	2.6	0.07	0.43	6.5	-2.3	-5.4	5.5	-1.6	-4.2	3.5	-5.3	3.3	0.78	-3	0.77	-14	12	0.45	-1.1	-1.6	6.3	7	7	3.5	0.34
-0.77	0.45	14	3.5	8.6	2.4	19	-0.08	12	7.7	1.7	12	17	1.6	-3.4	-4.5	-10	5.7	5.5	13	-0.67	-6	-1.7	4.3	2	6.9	16	6.1	4.6	-3.2	1.5	0.85	-8.9	9.1	1.7	-1.1	11	3.8	0.77	5.9	1	-3	5.4	5.8	-1.3	6.3	19	6.4	-11	3.8
-0.52	-0.12	-8.6	7.4	-10	3.4	-12	-3.6	-1.6	9.4	-6.6	11	-5.7	4	-11	11	-11	0.85	-8.8	7.3	-4.8	7.8	-11	1.8	-15	16	-11	7.2	-2.5	21	1	1.8	-11	13	-0.47	15	-1.4	7.1	-9.7	14	5.1	-1.6	-0.65	8.8	-0.4	3.1	-7.5	-2.6	-6.3	18
-0.85	0.18	-24	-1.8	-15	-0.03	-21	-2.9	-12	6.1	-17	7.5	-16	-1.2	-6.5	6	-15	2.7	-21	14	-13	-3.1	-5.3	-0.86	-27	0.59	-35	4.2	-18	8	-14	1	-22	1.7	-11	8.4	-13	7.8	-2.7	-1.3	-3	-9.2	-14	0.38	-6.6	-4.7	-21	3.2	-22	3.3
-1.1	-0.48	-6.7	-14	-1.9	-16	-11	-13	-11	5.3	-6.7	0.44	-9.2	-3.1	-8	-2.7	-16	0.85	-26	1.3	-12	5.9	6.7	2.3	-17	-5.4	-18	4.2	-16	-6.2	-7.5	-11	-26	-14	-20	1.4	-13	2.8	-1	-6.7	-5.2	-12	-13	7.2	-1.9	-11	-6.5	3.3	-15	-3.6
-1.4	-0.96	-7.5	-23	-0.82	-15	-0.62	-14	-12	-3.8	-4.7	-2.9	-4.1	-15	-7.4	-16	-15	-19	-24	-10	-2.7	-8	-4.3	-7.6	-17	-7.6	-16	-5.7	-14	-14	-7.7	-5.7	-16	-25	-15	-16	-11	0.14	-1.8	-9.1	10	-2	-18	-3.7	10	-6.6	-9.7	3	-13	-14
-0.4	-1.4	-5.6	-24	-5.7	-19	-2.3	-10	-6.3	-8.9	2.3	-10	-2.6	-15	-10	-21	-14	-17	-15	-13	7	-11	1.2	-5.8	-9.7	-8.7	-15	-9.6	-10	-10	-3.2	-9.4	-9.7	-20	-16	-8.8	-11	-2.2	-2.4	2.8	9.7	-0.37	-7.5	-6.6	6.8	1	-3.5	2.5	-12	-16
0.51	-1.1	5.9	-15	-2	-5	-4.6	-4.5	3.2	-8.2	2.5	-7	2.4	-7.8	-9.3	-15	4.7	-10	-7.8	-12	9.3	-0.79	1.3	3.9	-2.1	-8.7	-1.3	-4.7	-2.4	-20	6.3	-1.9	-7.1	-9.9	-4.1	-23	-8.7	-5.6	3.4	5.4	-2.5	-4	7	-15	-1.3	-0.31	2.7	-4.1	-7.3	-8.7
0.5	-0.49	6.6	-1.7	3.2	-1.9	-2.2	2.6	0.6	2.3	1.6	-0.08	2	-1.9	-9.7	-9.9	-2	1.6	-1.8	-5.2	7.4	-3.9	0.82	2.3	4.5	-8.2	3.3	-2.9	-2.9	-4.3	8.3	-2.4	-0.93	-15	0.7	-8.4	-7.3	-0.61	1.8	-6.8	0.43	7.1	-0.65	-7.7	6.2	-0.36	-0.91	2.6	3	-11
0.23	-0.45	8.2	1.9	0.5	0.74	1.8	-4.9	0.52	0.77	-2.8	0.01	-0.35	-4.5	-1	-5.1	-0.96	5.5	-5.8	8.1	-7	4.7	-8.6	1.2	-5.2	1.4	-0.83	-3.2	-9.4	-2.5	-3.2	-2.3	-7.5	0.93	-2.3	2.5	0.57	2	5.7	12	2	13	-0.86	-0.79	-3.1	11	-2	4.2	-0.37	0.13
-0.27	0.23	-5.7	-3.9	-2.2	1.7	-6.7	8.1	-2	2.8	-7.8	1.5	-1.4	4.4	-5.2	10	-7.4	3.3	3.4	-1.7	-12	3.9	-6.2	0.94	-7.7	-6.2	-4.2	-0.09	-4.2	-0.45	3	-3.2	10	10	-12	-6.9	-4.3	3.2	-0.46	-3.1	12	2.9	-7	13	-0.11	5.2	4.9	8.2	1.1	3.4
-0.13	0.56	2.9	2.4	4.7	-4.3	-2.3	3.5	-4.5	-0.1	-5.1	-1.6	-3	8.5	-4.2	3.3	-4.6	1.6	1.2	-1.4	-9.1	16	1.3	2.8	-0.52	7.4	-0.22	3	-0.44	0.16	9.8	5.4	10	7	1	2.1	-4.5	-0.24	4.5	6.8	17	15	-0.34	-0.61	-0.16	2.6	0.97	-1.2	3.5	5.3
0.01	0.61	11	2.4	8.8	-5	4.3	0.52	-3.1	-1.4	1.4	-3	0.8	0.94	7.8	-3.6	-3.5	15	3.5	-3.5	9.8	18	11	9.8	9.6	3.4	1.1	2	8.1	5.7	4.3	0.64	2.5	0.61	12	3.7	-1.9	-0.13	8.5	8.3	8.9	4.4	10	-2.8	16	4.8	-6.5	1.3	4.5	4.6
0.34	0.45	12	5.7	15	-2	8.3	3	7.8	-2.1	4.4	8.8	7.8	2.4	2.3	-5	1.5	2.6	0.6	4.2	0.38	8.7	8.1	6	5.9	6.5	3.6	8.8	7.1	3.3	-0.18	8.3	6.4	2.4	6.2	3.6	1.6	4.5	7.7	2.5	17	1.8	1.3	6.4	3.2	6.9	19	4.7	6.2	13
0.56	0.16	12	1.1	11	-4.1	13	-3.2	6.5	-2.6	2.5	0.67	9	2.4	-4.6	3.5	13	2.8	-0.77	-4.1	2.5	1.5	4.3	-3.7	2.6	6.1	13	8.4	6.2	3.5	1.8	14	8.7	0.73	12	6.5	3.1	10	8.7	1.4	21	8.7	16	7.5	0.98	0.33	7.9	-5.8	5.3	0.28
0.21	-0.58	8.7	-8.7	1.3	-9.9	7.1	-8.8	5.3	-6.8	2.2	-3	7.9	-1.4	4	-7.3	5.2	-13	5.5	-11	1.4	-3	-4.6	-3.5	0.46	-6.8	14	-3.9	3.2	-7.9	7.9	-4.9	6.5	-11	2	-1.8	-1.8	-13	15	-13	4.6	-0.08	7.7	-4.9	5.8	2.5	9	-4.2	16	-10
0.13	-1	-5.5	-14	-11	-9.3	-8.4	-7.3	1.7	-8.7	-4	-0.05	1.6	-0.72	-4.2	-7.9	-2	-12	1.2	-5	-4.7	-6.5	-1.1	-8.2	2.3	-5.3	13	-5.8	-3.1	1	10	-11	0.27	-6.9	-6.6	-1.9	-8.9	-2.6	0.59	1	-8	-11	0.49	4.9	4.3	-7.1	-0.15	-9.4	6.9	-7.1
0.21	0.26	-14	3.6	-4.3	1.3	-14	-0.22	3.1	1.8	1.2	2.9	-7.4	-4.1	1.3	-3.4	-5.5	5.5	5.6	1.1	5.3	21	-0.01	2.6	-2.6	10	8.7	4.9	7.7	-0.54	5.1	7.2	1.2	-0.1	1.6	5.9	-2.6	5.8	-4.1	6.8	0.48	1.6	1.4	7.7	1.4	5.3	4.1	1.2	-9.7	-8.5
-0.01	0.3	-18	16	-6.8	8.7	-7.3	7.5	4.3	5.4	-5.8	2.9	-9.7	-0.14	2.9	-4.7	-0.35	14	-6.8	0.14	-6.6	2.2	-0.2	-4.1	-5.8	6.3	-3.2	1.5	5.3	-4.4	3.6	2.9	1.9	1.6	-2	3.6	-13	11	-5.4	1.4	-7.3	0.63	-4.3	8.7	-5.4	-5.8	-1.5	4.8	-1.6	5
-0.16	0.95	-9.4	6.7	0.05	5.4	-1.7	9.4	-5.2	7.9	-2.9	5.3	1.4	13	-8	4.6	-5.8	8.5	-7.7	11	-6.5	-2	3	5.3	-2.9	10	-2.7	5.3	-6.2	0.79	6.1	12	-4.7	-1	4.6	16	4.6	10	2.6	10	-9.6	10	2.8	7	-6.1	16	-4.6	9	-5.5	5.8
0.14	0.47	2.1	2.6	-1.9	4.5	-0.14	2.1	1.4	6.5	2.5	2.4	-0.48	3.7	-1.9	11	0.7	9.9	2.4	5	-4.8	1.9	-1.1	9.8	5.8	14	-2.3	8.9	5.5	10	3.9	19	7.4	14	11	10	-6.3	9.6	8.5	14	-1.5	11	-5.8	6.5	-3.7	4.9	0.26	15	4.2	11
0.27	0.57	6.8	0.89	3.3	0.03	9.3	-5	5.3	1.7	-4.4	0.6	8.3	-0.3	8.2	9.9	11	11	-4	3.5	0.03	10	2.5	2	1.4	18	3.4	7	5.1	3.6	6.5	0.87	0.77	8.5	6.6	0.1	-1.5	9.1	1.6	4.5	7	10	7.9	3.7	-2.8	12	-1.1	9.1	2.6	11
0.19	0.51	-0.79	1.6	0.6	-0.92	1.1	-4.7	0.16	0.05	-2.9	-3.2	-1.6	-0.27	-3.9	3.1	-2.2	3.9	-2.9	6	-2.2	-0.81	3.9	5.7	-4.9	14	5.9	12	-12	8.7	5.2	4	-0.93	5.8	-9.9	12	0.63	4	-0.72	3.2	-1.2	-15	-7.1	-5.5	-1.9	-5.8	3.8	1.4	0.1	12
0.43	0.46	-1.3	0.88	-1.9	-2.8	3.1	1.9	12	-3.6	11	-2.8	6	6.5	12	0.1	6.3	7	2.4	4.2	2.6	-2	10	2	1.9	-4.3	14	-6.8	-5.1	9.9	5.5	-0.41	6.2	9.2	4.7	4.6	0.94	5.4	-3.2	-0.13	5.9	-5.2	0.55	5.8	9.4	3.8	3.3	-8.7	3.7	7.3
0.79	0.27	6.8	-6.3	12	-7.1	14	-4	6.8	-5.1	12	-1.5	10	-8.1	5.5	0.85	-1.9	9.8	6	-0.17	9.2	-0.57	12	-5.6	20	-1.6	2.2	-2.5	18	-2.8	3.1	-1.4	5.6	-4.5	15	-4.4	13	-1.6	14	5.6	2.6	2.6	4	1.4	3.8	-4.8	-7.4	-10	16	-4.4
0.35	-0.29	3.5	-2	7.6	-1.6	7.2	2.1	3.2	-2	8.5	-0.62	7.2	-2.2	1.3	-7.2	13	-7.2	9.4	-8.3	0.3	-10	2.8	-7.4	12	6.2	3.9	11	7.4	-4.8	1.9	13	13	-7.4	4.2	-5.2	6.4	4.8	8.9	13	-3.5	-4.5	13	-9.8	3.2	6.9	11	4	7.6	-0.33
-0.3	-0.05	-5.7	5	3.8	0.82	-1.5	5.9	6.4	7.8	1.4	3.3	1.8	4.7	-0.99	6.6	0.88	0.75	-2.9	-5	1.9	-11	0.77	2.4	1	9	8.6	7	-4.5	7.7	0.25	-1.6	-2.9	3.5	-2.2	3.9	12	-0.51	-3.7	6.2	-14	5.3	1.6	-2.1	-4.5	9.3	11	6.5	-6.9	2.7
-0.67	0.26	-11	1.8	-7.5	2.1	-11	7.5	-2.5	8.9	0.07	3.7	-7.3	5.7	-6.4	11	-16	7.7	-16	6.4	-8.6	-7.5	-5.6	-2.3	-14	-1.2	-1.5	7.5	-2.7	4.7	-0.59	4.3	-10	3.8	-6.7	5.6	1.6	-3.2	-7.9	1.4	-14	1.1	-0.01	11	-3	-11	-8.3	0.49	-12	12
-1.9	0.49	-18	2.8	-12	-0.96	-11	-2.3	-3.9	1.9	-8	-0.23	-15	1.9	-16	3.2	-18	-6.8	-21	3.2	-12	-3.1	-11	-0.08	-16	-4.8	-17	6.6	-8.1	9.9	-12	2.5	-26	7	-22	3.5	-6.1	-1.1	-13	8.2	-25	-8.8	-16	-1.8	-12	-2.3	-8.9	0.95	-11	-4.2
-1.1	0.09	-21	2.4	-12	0.59	-9.3	-4	-1	-2.4	-5.4	-6	-14	-3.4	-11	-7.7	-10	3.5	-12	-4.6	-5.7	6.3	-10	-2.9	2.4	4	-8.2	-1.9	-1.4	5.5	-5.1	-3.5	-12	5.5	-4	6.1	6.9	4.3	-11	7.6	-26	-14	-8.8	-0.28	-11	6.3	-4.4	2	-5.7	4.5
-1.6	0.62	-6.7	-3.2	-5.6	-0.2	-1.4	-2.6	0.02	0.72	0.13	0.09	-6.3	-3.7	-3.3	0.04	-13	8	-10	-4.4	-1.6	-4	-5	-4	-7	1.7	-0.44	-0.02	-6.2	-3.6	-1.3	4.7	-16	-1.9	-2.1	1.9	-1.2	-8.9	-2.3	-6.7	-6.8	9.2	2.7	-1.9	-4.2	5.3	-1.6	2.1	-8.6	7
-0.72	0.6	-0.32	-2.4	-5.8	3.8	-0.94	-1.5	2.5	-2.8	3.8	-3.9	-6.8	-3	-0.63	0.91	-7	2.2	-2.4	-0.43	-9.4	3.8	-4	4.3	-0.61	1.1	-4.7	1.1	-5.3	-3.6	-5.5	11	-6	0.28	-0.99	-5.3	-3.3	-1.4	-6.7	0.74	-17	10	3.6	4.4	0.9	11	-5.4	5.4	2.3	1.3
0.29	0.52	-3.6	4.5	-6.9	6.2	0.68	-0.85	8.8	6.3	5.2	-0.37	7.3	1.1	5.2	-4.3	13	-5.2	9.6	-0.46	2.9	8.8	-3	8	-0.15	-1.1	4.4	2.7	7	-3.8	-10	-0.99	8.8	-6.6	11	-2.6	-2.6	-1.7	1	2.4	-0.29	-2.6	14	3.9	8.5	2.3	-7	-2.4	1.6	-3.1
0.76	0.11	3.7	7.8	-1	3.7	11	-2.5	16	8.5	13	7.3	13	2.3	9.2	-2.7	15	-0.59	11	-5.4	11	-2.3	8	-1.6	6.4	-5.7	2.8	-8.2	9.5	4.2	2.6	-13	3	6.8	11	-1.2	10	4.2	0.3	-2.6	2.5	-0.87	1.9	1.3	2.2	7.1	1.4	-4.3	15	7.8
0.96	0.31	5.8	7.5	-0.07	2.3	9.1	5.2	9.4	3.8	16	9.9	11	0.59	13	5.7	9.1	-1.8	2.5	-1.5	7.2	-7.7	3.3	7.5	16	-3.2	0.29	-5.4	1.8	2.9	8.9	-1.7	0.18	4.8	7.1	-8.3	14	-4.7	4.4	-1.1	-0.46	1.7	8.9	-2.1	4.6	0.3	1.5	-7.5	14	-2.7
0.66	0.48	-0.03	1.3	-1.9	-6.7	3.8	4.4	14	2.4	9.2	5.7	13	7.4	13	13	6.5	2.9	13	3.7	1.7	11	12	5	19	2.8	19	9.1	1	2	5.1	-0.69	-7.4	-2.4	7.5	-1.8	6.1	2.9	11	7	-6.4	8.3	17	1.4	-1.6	-3.1	7.8	7.4	12	7.5
1.6	0.3	8.1	4.2	3.5	4.2	6.7	-0.42	8.1	-1.1	6.1	-0.26	8	1.9	8.7	4.4	17	-3.4	14	-7.7	5.9	0.32	13	-2.9	11	6.6	8.4	-1.1	6.9	1.6	9.7	-1.1	8	0.68	12	10	5.1	6	4.8	10	2.2	-0.94	10	-7.4	-3.1	-7.3	-3.7	-0.66	6.7	5
1.1	-0.31	4.1	10	4.5	7.7	3.5	8.2	1.4	5.3	4.3	-1.9	-0.68	7.4	1.5	-5.5	0.37	-5.5	3.3	-7.1	3	-13	3.8	-7.2	0.81	2.4	3.7	-10	2.9	-4.9	0.94	-2.9	2.6	-12	4.4	-2.3	5.7	-6.4	1.1	-9.3	6.8	-3.5	8.9	-12	6.8	-14	1.4	-5.1	-2.1	2.4
0	-0.99	3.8	0.49	-5.3	2.6	-0.82	5.3	6.9	-2.5	3	-5.2	4.9	7.3	6.6	-14	9.9	-14	8.5	-5.7	1.1	-13	4.9	-5.8	-2.9	-5.4	9.8	-1.7	-1.5	-6	8.7	0.71	-2.6	-7.8	-3	-7.9	-5.9	-2.3	-0.92	1.2	19	0.52	5.2	-7.9	11	-5.4	6.6	-3.5	3.9	-1.6
-0.68	-0.92	0.73	1.4	2.7	2.2	0.94	-1	2.8	-12	4	-12	1.3	-1.5	3.2	-12	1.1	-18	5.2	-7.4	11	-5.2	-1.9	-3	0.65	-0.02	-2.8	-6.2	1.4	-8.9	0.81	-0.19	6.1	-6.9	-11	-3.3	1.7	-7.4	-4.2	-3.2	-3.1	-4.3	-11	-3.5	-3.5	-1.2	-0.35	-5.3	12	-1.5
-0.54	-0.34	6.1	8.1	8.4	10	-0.74	6.8	2	-3.1	1.1	-2.9	-4.2	0.86	4	-5.5	-0.96	0.47	-0.37	1	8.1	-5.8	-11	-6.2	2.8	-2.4	-2.1	-0.36	0.26	1.4	5.2	6.9	7.8	-9.6	-7.6	1.4	0.16	-2.2	5.5	-2.8	-5.3	15	1.9	-2.9	-4.2	2.8	-0.83	6	-0.44	-2.2
-0.84	0.07	2	10	0.18	14	-4.5	7.9	-2.6	4.1	-10	2.4	-6.3	14	-6.4	3.3	-1.8	6.9	6.3	0.95	-2.1	-0.66	-9.5	3.5	-0.27	0.18	-12	7.5	-3.5	3.4	-3.3	8.4	-1.1	-14	-11	2.1	-9.9	-0.38	0.52	1.1	5.9	4.9	5.6	-3.1	2.8	-1.9	-8.7	3.1	13	11
-0.81	-0.2	-7.2	7	-6.8	9.2	-9.1	5.4	-5.7	5	-9.4	0.71	-13	15	-7.7	8.1	-7.2	-3.4	-0.38	-2.5	-10	-4.8	-4.8	0.43	-0.71	-4.4	11	-1.9	-1.7	2.3	-0.33	0.35	-5.3	6.8	-5.3	-3.8	8.6	-2.8	-0.6	9.2	3.2	5.9	-1.4	0.82	-14	8.2	2.4	6.5	-1.4	4.4
-0.81	-0.48	-7.8	9.3	-3	4.7	-9	-1.7	-2.1	1.5	-7.8	3.2	-12	3.2	7.1	-2.8	2.9	-16	4.3	-0.6	-3.1	0.02	-1.4	2	-4.8	6	1.5	-5.6	-8.9	-3.3	-1.5	5.2	-17	0.21	-8.4	-3.7	-7.8	0.68	-5.9	6.7	3.1	-4.8	-6.8	-5	-3.3	-0.32	-6.6	-0.62	-16	1.7
-1.2	-0.42	-6.3	-0.56	0.23	0.62	-6.9	2	0.9	-1.2	-7.6	3.6	-7.8	1.7	-6.2	-0.65	-13	-4.2	-8.2	-4	-0.81	2	0.34	-4.3	-8.4	7.3	-15	-2	-14	0.45	-8	1.1	-5	1.7	-12	-2.2	-8.5	-2.5	-12	-2.1	-8	-5.1	-11	5.7	-6.2	2.3	-6.4	2.8	-8.7	-5.2
-0.34	-0.05	-9.3	-10	-1.8	-4.3	-4.2	1.3	3.3	2.7	-0.87	3.8	-2.9	5.5	-2.2	0	5.7	-2.1	8.1	-14	-3.7	-2.2	-8.4	2.1	5.5	3.4	9.6	0.39	-0.68	0.26	5.8	4.3	-0.04	-7	2.2	-0.17	10	-5.8	-3.6	2.1	3.6	-0.33	-1.2	6.5	13	-1.6	12	-2.8	3.3	10
-0.06	-0.35	-1.9	-5.6	-0.93	-8.7	3.9	-8.1	3	-1.1	-4.4	3.6	0.65	-0.22	4.4	-0.14	-4.2	-5.7	7.6	-0.82	-3.3	-0.56	4.6	-5.7	4.8	3.1	1.1	-2	-5.2	-0.48	-6.1	3.7	-2.7	-4	3.1	-4.4	-3.8	-7.8	2	-3.3	-0.97	3.8	-7.8	-8	-4.2	6.2	11	-6.4	-2.9	-12
0.98	-0.9	12	-11	7.8	-16	15	-7	3.5	-7	6.6	-6.1	7.7	-6.3	3.2	-9.4	11	5.2	9.5	-11	9.4	-11	12	-6.5	3.4	1.3	8.4	-0.04	1.5	-4.3	-0.23	-1.8	2.2	-2.6	12	1.1	-0.67	-1.6	8	-6.2	1.4	-9.5	5.2	-5.8	-0.9	0.95	5.7	-2.9	7.3	1.5
0.12	-0.13	3.7	-13	6	-11	9.2	-7.1	5.2	-2.9	6.7	-6.6	5.7	-6.2	16	-15	-1.7	-7.7	1.5	-1.8	1.4	-3.2	8.2	-7.5	12	-8.6	-1.8	-0.42	0.14	1.6	-12	-0.62	-2.4	2.4	5.2	-1.6	0.52	-1.1	3.6	-8.2	-5.6	-12	9.3	-9.8	-3.6	-14	0.98	-6.9	11	-3.3
0.41	0.4	6.8	-8.4	0.77	-7.6	-0.26	-11	-4	-7	1.8	-3	2.2	-6.6	5.5	2.4	15	-0.08	6	2.5	0.85	9.4	-1	-0.39	12	-3.6	6.5	-4.1	-2.2	-0.7	3.6	-11	8	-0.01	-3.8	-0.34	12	-12	1.4	-3.4	-0.47	-6	-7.9	1.3	-0.95	-8.7	4	-4.9	12	-0.96
0.31	0.59	-2.8	-8.8	-4	-6.3	-1.3	0.75	-8.1	1.7	-4.8	-3.3	2.7	0.09	2.6	1.9	17	13	12	-1.8	-1	-2.3	-8.1	8.4	7.2	-3.6	15	-11	17	-0.69	7	-9.7	7	-4.6	12	3.4	5.8	0.11	-0.75	-2.5	11	-8.9	12	2.6	-1.9	-9.7	5.7	-4.6	-2.7	3.9
0.16	0.48	-4.4	-6.2	-1.5	-6.2	-0.4	1.5	-5.3	4.5	-0.65	2.6	0.49	-0.91	8.5	-2.9	-3.2	6	8.5	-3.2	8.5	0.12	9.4	10	-1.9	-2.1	6.1	-7.7	-2.5	7.5	0.84	0.18	-1.5	9.1	-2.6	-6.5	-9.6	-7.9	3.2	-9.9	-4.7	-6.9	6.1	4.5	0.9	-6.5	-4	-8.1	-7.5	-5
-0.11	0.86	-4.9	4.7	-4.1	-4.4	0.44	4.2	-5	6.5	1.1	7.5	-5	3.8	0.45	6.8	3.5	0.64	2.7	7	11	3.6	7.9	4.5	2.6	0.82	9	-0.09	6.8	1.3	7.5	-11	9.8	-3	6.9	3	6.9	-2.8	3.7	0.48	-13	7.3	-0.54	-3.1	2.1	-2.7	5.2	3.4	-2	-12
0.36	0.99	-3.4	2.8	3.3	-2.6	0.65	-3.3	5.3	5.9	0.01	1.9	6.8	2	4.4	7.4	17	3	1.6	-0.96	0.6	8.7	3.7	5.2	7.1	3.4	-2.8	4.7	7.1	-6.9	-4.7	-3.7	6.2	-7.6	4.1	3.8	4.5	-2.7	-6.8	-8.5	-0.86	4.3	-1.9	5.2	1	4.8	-3.3	-0.36	2.6	-4.5
0.47	1	4.7	-2.8	-2.8	-4.3	2.5	2.3	4.8	5.5	4.4	-0.34	4.6	-0.32	1.9	3.3	17	15	7.3	7.4	10	0.67	8.6	1.2	15	5.3	-3.4	4.1	11	7.1	-6.3	-0.3	14	-0.94	-2.1	3	6.7	2.7	11	0.05	-5.8	3.5	-1.9	6.9	12	5.4	4.5	-6.4	16	12
-0.09	0.57	-1.8	-2.2	-10	-1.7	-3.4	-2.6	-2.2	-0.09	0.84	-1.6	-3.9	-9	4.6	1.7	17	1.8	8.9	8.6	5.1	-0.63	6.9	-4.4	10	-1.9	4	-1.7	4.7	-5.8	-6.6	-4.8	6.3	-0.25	2.2	-5.5	3.6	-3	7.6	0.25	-11	-7.5	-0.15	4.7	0.29	-4.8	9.6	-4.7	9.1	-7.6
0.08	0.6	-5.5	-11	-4.3	-3.7	4.4	-9.8	-1.3	3	-2	-2.2	-1.5	-7.1	-7.7	0.7	-3.5	-1.6	3.4	5	-1.6	5.3	-0.23	-3.5	-3.6	-4.3	7.1	-0.42	-2.6	-3	-3.7	-4.4	-0.61	4.2	-8.8	-0.31	-5.5	-0.82	-1	-1.5	2.7	-0.87	3.5	12	-6.5	-3.4	-5.8	-4.1	0.98	2.3
-0.23	0.16	-2.1	-12	2.6	-4.1	-3.7	2	-12	7.3	-7.5	-0.9	-5.6	-0.08	-3.8	0.8	0.66	1.2	4.9	-0.88	9.4	-8.6	0.37	-0.94	-1	-0.24	-4.6	-1.8	-11	6	1.5	4.6	-17	7.8	-3.5	-2.4	-7.1	-2.3	12	4.8	2.6	-0.24	-9	-1.6	10	-0.34	-4.6	5.7	-5.8	1.3
0.28	0.03	-1.1	5.4	-3.6	1.4	-6.5	-1.8	-6.5	0.58	-4.9	5.6	-5.5	-1.1	4.9	4	3.9	-2	-0.33	1.8	8.2	-2	1.8	2.1	3.4	5.5	-6	6.1	3.8	-0.06	1.5	-0.03	-11	0.2	4	-1.7	6.4	-4.2	16	0.41	0.85	-9.3	-4.5	-0.91	7.3	-3.3	1.8	-4.3	2.8	-3.1
0.41	-0.32	-0.85	9.2	1.7	2.2	1.4	-1.9	-0.43	3.5	-3	2.7	-0.15	-5.8	5.3	5.2	23	4	0.67	-4	7.7	13	2.7	7.2	4.7	-0.23	-8.9	0.43	1.9	6.4	-5.7	-1.9	-2.5	13	4.1	-3	-2.1	-3.5	-0.85	-1.2	0.82	-0.97	-13	-1	-5.3	9	-6.3	6.2	0.32	8
-0.02	0.06	3.1	-3	6.4	1.5	1.7	5	-4.1	8.1	1.5	-1.1	5	3.9	0.2	-4.7	2.7	5	1	-5.5	2.2	-0.44	4.6	1.2	2.7	-1.6	5.1	1.9	1.2	5.1	-1.4	-5.1	-2.3	6.2	0.3	-3.7	-1.4	-6.9	9	-5.5	-3.6	-2.8	-0.97	-1.2	3.7	3.4	0.3	-3.2	5.7	4.8
-0.17	0.25	7.5	-0.4	2.1	2.3	-2.3	2.1	-3.8	0.77	5.2	8.7	2.9	0.37	-0.89	-3.4	-3.6	-14	5.9	0.24	4	-0.21	6.5	-3.6	5	5.5	3.9	2.1	-1.1	1.5	3	-7.3	-0.67	-1.7	0.84	4.4	5.9	-0.98	4.5	-1.7	-0.84	-7.7	2.2	-3.6	-2.4	2.7	5.4	-5.8	7.8	-2.4
0.43	0.57	3.9	0.9	-1.8	-4	6.6	3.9	6.9	0.05	5.9	1.3	4.3	-5.2	-0.23	-0.43	11	10	5.1	0.82	-0.5	5.4	3.2	-3.7	7.5	0.56	5.7	-1.1	8	3.4	3.3	2.6	0.58	6.5	19	0.08	6.9	7.2	3.1	-11	11	-5.5	0.97	-3.6	0.36	-15	3.5	-2.9	11	7.6
0.43	0.24	5.5	5.6	-1.6	6	6.2	4.3	-0.46	-1	5.1	1.2	4.2	1.1	0.11	3.4	4.9	-1.5	2.5	15	-7.3	1.7	14	0.42	1.9	-4.1	7.7	0.04	17	-5.6	4.6	-1.7	10	-9.1	8.4	2.1	7.2	1.1	-3.1	4.6	4.3	-11	9.3	3	-8.2	-7.5	-0.21	-2.7	5.2	-3.7
-0.14	0.12	4.1	6	-7.5	7.2	-1.6	0.53	-5.3	5.1	3.3	-4	-0.1	3.6	11	3.6	-2.4	7	4.9	7.1	-4	-5.2	-0.21	-5.1	8.5	-3.3	4.2	-3.9	11	3.3	11	1.7	9.2	9.3	9.8	8.3	12	4.3	-2.2	-1.9	-1.9	-0.13	7	3.1	1.5	0.22	0.54	-12	9.6	-4.6
0.37	-0.13	-1.5	9.4	-4.5	13	-0.47	5.2	0.49	4.7	3.1	2.4	6.9	-3.4	-3.5	15	-17	3.8	0.41	7.2	-9.8	3.8	-4.3	1.4	0.64	3.7	-9.9	1.1	1.5	3.3	0.69	0.81	-2.7	12	0.13	4.7	4.2	1.5	-2.5	-1.8	1.5	5.1	-6.9	1.6	-1.4	5.2	-2.7	-5.3	10	-3.9
0.47	0.07	-0.87	12	-0.75	16	-1	11	2.3	4.9	2.2	6.2	1.2	1.3	-6.1	3.1	12	-4.5	0.36	6.2	2.7	1.8	6.9	4.1	7.2	-0.24	-3.2	-13	7.4	-5.9	1.9	-2.6	3	-9	7.2	2.5	-3.5	2.5	6.9	3.9	-2.4	-0.85	-11	2.5	7.3	-1.6	-2.8	-6.5	5	1.2
-0.08	-0.32	7	6.3	2.3	9	3.8	-1.7	1	-11	-3.9	-10	4	2.5	3	-2.4	1	4	5	5	3	-7.3	3	-11	9	-9.8	-2.2	-2.8	6.8	2.9	1.3	-3.4	11	-0.14	1.1	3.4	9	5.8	-7.7	-9.6	-3.8	6.1	-0.12	-8.5	-1	0.79	5.7	1.1	10	-4.1
-0.44	-0.46	8.5	4.3	15	6.4	6.2	-1.2	1.6	-7.4	0.03	-4.2	5.7	-0.78	-6.5	4.2	-3.5	5.5	5.3	-0.56	0.02	1.1	-2.5	-4.7	-0.87	2.9	-8.6	-6.7	-2.2	0.13	3.7	-0.88	-3.6	3.4	-2.9	-7.3	-4.7	11	-2	-3	-7.2	13	1.8	2.8	-1.8	18	-1.6	5.1	5.1	-2.6
-0.3	-0.73	12	1.6	13	2.6	7.1	2.9	1.6	-3.3	2	-0.91	6.6	-0.15	-1.6	-2.2	-3.7	-1.8	-1.6	9.2	-6.9	1.4	6.8	0.82	-0.88	7.1	-2.1	-6	-5.9	1.8	-7.1	0.67	-4.2	5.2	-7.6	-8.4	2	0.19	-12	7.4	-12	5	3.8	-0.21	-2.3	6.3	6	4.7	1.2	8.3
0.06	0.06	7	4.7	3.7	6.4	-3.1	5.3	-5.3	3.9	-2.3	-0.73	-2	3.7	-1	9.1	-6.2	13	-5.4	5.1	-3.2	-1.2	-4.3	2	-4.3	4.9	-0.94	3.6	0.65	2.6	7.3	1.3	2.5	-0.02	-1.9	3.6	1.5	5.2	-8.6	13	-1.7	5.3	3.5	2.9	4	0.92	1.3	2.6	1.7	5.5
-0.16	0.33	3.5	9.2	-0.31	18	-2.1	4.2	-0.17	1.5	-7.8	9.8	-3.5	7	4.1	9.4	-2.1	3.1	1.8	12	1.2	10	0.85	5.5	-1.7	8.3	-5.5	-1.2	6.5	2.8	-1.8	7.3	3.5	11	0.15	-6.4	7.2	3.7	-8.7	5.7	-5.6	14	-4.6	-3.2	-1.3	0.53	-2.1	-2.2	3.5	14
0.38	0.03	-0.91	14	-5.9	16	5.1	1.6	-7.7	0.52	-1.6	2.5	-1.2	2	-4.2	1.9	7.1	-3.9	0.79	1.6	0.61	11	0.71	2.9	3.4	1.4	4.7	-0.16	0.56	-1.6	-4.1	7.7	5.3	0.93	2.5	-10	12	-6.2	3.9	-1.4	-8.5	15	-1.6	-3.5	-6	0.08	8.1	-2.9	8.1	13
-0.56	-0.09	5.8	15	7.2	5.9	2	11	-6.3	-2.3	-3.6	-6.3	-0.09	3.2	1.1	-0.05	8.8	11	8.6	5.7	1.9	-8.2	1.9	-4.2	-3.5	-3.3	7.5	0.81	1.4	4.2	0.31	-1.6	8.4	-1.8	-3.5	4.2	-9.1	1.5	-2	1.9	3.4	-0.91	3.2	-2.3	-3.3	8.4	0.3	-0.77	0.4	2.8
-0.92	-0.37	14	11	8.9	11	4.3	11	-2.9	-6.7	2.2	0.31	5.3	2.5	-8.5	-4.8	-16	-10	2.2	2	-4.7	-4.1	1.4	-1.6	-7.8	-4.8	0.25	1.5	-5.7	-0.82	-0.84	-6.6	7.2	10	-6.6	-5.2	-8.9	-10	-5.7	-3	-5.1	-5	3.3	-1.2	1.1	-7.1	0.9	3.4	-8.2	5.5
-0.84	-0.37	14	4.7	12	12	3.4	2.9	-4.7	-7.6	-3.8	-3.2	-2.5	-2	-5.8	2	-4.9	-9	6.2	-1.1	-8.4	1.8	-4.7	4.2	-8.2	10	-3.9	-2.2	5.4	1.1	-6.8	-3.5	6.2	9.6	-0.74	-1.9	0.31	-4.9	-1.3	-6.2	-6.1	0.17	-3.9	-3.1	-1.3	-2.7	2.5	-5.6	4.6	-0.16
-0.03	-0.67	13	7.9	12	6.3	-2.6	4.1	-4.5	-1.8	-2.1	1.8	0.18	-1.8	2.8	-5.7	6.5	-9.1	9.4	-5.9	3.9	3.9	1.8	0.15	-4.8	7.3	-0.63	0.13	4.1	-1.6	0.35	-8	5.5	-9.3	-1.6	-8.5	0.06	-1.1	-13	-2.1	0.55	-4.7	-1.6	3.8	-2	-4.1	-5.3	-3.6	12	0.4
0.05	-0.98	8.1	-13	9.4	-1.8	-3.6	-12	-3.3	-1.4	-4	-5.3	-5.4	-3.8	4.8	0.45	0.27	-4	0.83	-2.2	-3.5	-0.82	-0.99	-9.5	0.69	-23	-7.1	-8	2.4	-7.4	-4.4	-4.7	-3	-8.5	0.97	-5.5	1.7	-1.1	-12	-7.1	-4	-17	-6.2	-1.5	-12	-3.3	-3.4	4.8	3.3	-26
-0.14	-0.82	-0.34	-14	0.21	-6.2	-3.4	-9.3	2.6	-13	-3.9	-7.3	2	-14	0.23	0.11	0.5	-18	-3.4	-1.8	2.8	-7.7	0.82	1.3	-1.5	-8.5	-4.4	-9.7	5.5	2.9	-2.6	1.5	7.2	-0.88	-5.9	1.9	4.9	-5.5	-0.02	-0.64	-4.9	-8.4	4.8	-1.5	-0.61	-3.5	-2.3	-6	10	-14
0.63	-0.26	0.03	-11	3.4	-10	0.3	0.13	-4.9	0.16	0.09	0.85	-0.91	-2.2	3.9	-2.3	-3.5	-8	3.4	-4.4	1.5	-15	-1.9	-1	3.9	-4.6	4.8	2.2	14	-1.1	0.69	-1.6	7	-0.32	4.9	2.7	7.3	-2.9	3.7	8.8	-6.8	-1.1	-3.2	-15	2.9	-13	5.3	0.22	2.1	-5.7
0.3	0.23	8.3	-5.9	5	-5.7	5.5	-0.84	-4.2	2.2	-0.68	0.17	0.65	-0.26	5	9.6	3.7	25	4.8	10	-0.6	-0.09	-0.53	2.5	-4.3	-3.6	2.7	-3.7	6.7	7.5	-3.3	-3.9	4.9	4.3	7.9	4.3	-2.9	-9.1	0.4	7.9	-6.8	-1.2	-0.78	-2.3	6.8	-1.3	0.4	-3.8	5.1	9.1
0.05	1	10	-5.4	9.6	-2.3	2.4	2.2	0.67	4.2	2.5	5.2	3.6	12	1.6	11	8.7	-0.96	3.8	11	5.5	3.5	4.7	6.9	-4.5	-3.2	-0.02	0.65	4.7	11	-4.9	5.4	4.2	8.5	-2.2	4	-1.1	3.3	-5.4	-2.2	4.3	8.5	-1.4	-0.58	-7.9	-0.93	0.25	7.2	9.8	4
0.37	0.89	12	7.4	6.9	4.3	5.8	6.2	2.1	5.5	2.8	8.6	8.3	9.7	-1.5	6.4	-5.1	11	8.9	15	-4.6	15	-3.7	3	-1.2	6.2	2	-1.2	-0.88	1.9	5.4	7	-0.21	2.5	1.7	7.5	8.8	11	3.7	5.7	-8.2	-0.28	-7.6	-3	-3.8	4.5	1.3	-2.3	-4.7	7.8
0.48	0.37	-1.6	2.7	-6.8	6.3	2.1	9.1	-4.3	8	-3.6	2.5	5.2	11	0.09	-1.1	6.5	4.7	3.3	5.8	-8.2	5.5	-3.9	2.1	-2.5	6	-2	2.5	8.4	4.5	2.6	3.9	9.9	-0.49	12	4.7	-0.16	8.8	2.5	0.92	-7.8	-3.5	0.04	-5.8	-5.5	0.07	2.4	5.7	-4.7	-2.9
0.35	0.6	-2.9	3.5	-4	13	2.2	5.1	-4.1	-0.76	-3.6	-5.9	-2	-1.9	-0.66	8.3	-1.8	13	0.44	5.9	-5.2	-4.2	-5.6	2.1	-3.6	7.2	1.8	4.4	6.6	7.5	1.5	5.4	10	1.1	-2	2.9	5.8	5.1	-4.9	4	-7.8	8.9	4.2	-3.9	6.1	-1.6	0.44	-3.2	4.2	7.5
-0.29	-0.62	-9.3	-3.3	-5.4	3.9	2	-3.6	-8.9	-6.1	-3	-11	0.51	-6.7	-0.46	3.4	-1.5	-4.2	6.2	-0.93	-1.1	7.2	-0.18	6.4	-3	-2.9	-4	-9	2.1	-5.5	-3.9	-0.87	8	3.7	-0.35	-9.3	4.8	4.5	-2.8	7.2	-15	-1.5	-3.2	-4.3	1.4	6.1	-12	-1.1	-4.7	2.5
-0.35	-1.3	-4.4	-8.2	-3.9	-2.9	-2.5	-12	-1.4	-10	-2.8	-11	-0.81	-12	3	-4	3.7	-17	3.3	-11	2.3	-7.5	-0.26	-7.1	1.1	-18	8.5	-8.6	1.7	-12	3.1	-4.3	-3.2	-9.5	2.3	-15	-0.44	-11	-3.5	-4.9	-5.8	-6.9	1.5	-10	-5.5	-1.5	14	-9.2	-1.6	-9.8
-0.19	-0.14	-1.3	-5	-4.4	-3.4	-4.6	-1.8	1.4	-0.7	-5	0.97	-0.16	-2.5	8.8	0.94	10	-0.19	3.9	-2.9	4.2	-14	1.7	2.3	4	-6	6.6	4.5	1.1	-7.4	3.1	-8	-0.96	0.25	4.2	-11	7.4	-2.1	-0.18	-13	-1.1	-2.9	-13	2.6	-1.2	-4.2	-2.1	5.4	-4.3	-10
-0.08	-0.49	-3.5	-2.4	1.2	-2.1	2	-0.52	-2	-1.9	-1.2	0.16	0.75	-2.6	7.1	1.7	-12	-14	-0.63	0.08	1.9	4.3	-8.7	12	9.8	-12	3.1	7.4	2.1	-6.4	5	-5.5	11	-3.4	-1.3	-10	7.7	-2.6	0.88	-7.2	6	-4.8	-4.6	-1.4	9.7	-6.5	6	0.82	12	2.2
0.14	-0.52	-3.8	-1	-6.1	-5.7	-6	0.33	-4.8	1.7	-2.1	-1.9	-0.96	-0.32	0.34	-1.2	-13	-8.9	3.1	-2.3	-5.2	13	-6.9	2	12	-6.1	-2.9	5.7	1.7	0.36	-3.8	-5.6	-2.9	2.8	7.7	0.55	4.9	12	3	-7.9	-5	-1.9	-12	6.7	-6.8	-2.1	-2.5	7.7	-1.3	-3.2
0.1	-0.18	-3.2	6.5	-2.3	-0.39	4.4	11	-1	9.2	-2	4.2	-4.6	12	-0.29	3.8	4.2	9.4	-2.6	-4.6	-8.1	-4.9	-2.1	4.8	-0.99	2.9	4.9	0.59	12	0.28	-1.9	-1.1	2.1	-4	7.6	-0.31	16	-2.2	-0.26	-14	0.56	-0.1	-3.7	7.2	-2	-1.6	-0.68	14	-9.5	9.4
0.28	0.05	-9.9	7.6	-5	4.3	4.6	3.3	0.44	8.3	0.17	6.8	3.3	13	7	-0.45	-1.7	-3.2	3.1	3.7	-2.5	1.8	-6	6.3	-13	7.9	4.2	14	1.6	4.7	7.7	8.2	-5.4	1.9	4	1.5	0.72	1.9	1.7	-2.5	9.7	13	7.9	15	3.7	-0.76	-0.51	3.4	-15	4.5
0.56	0.34	-1.9	12	-3.2	-6.6	-6	2.8	-9.9	2.6	-3.1	11	-5.5	5.9	-6.2	-4.8	-6.5	-2.9	-4.1	4.9	0.91	7.2	-4.2	1.9	-8.2	6.4	-17	4.2	-13	3.9	-1.2	6.3	-12	5.9	-7.5	5.9	-3	3.9	1.1	8	2.1	6.6	-13	8.8	-0.82	-6	-7.6	-0.23	-18	-3.1
0.08	-0.02	-4.3	7.3	-2.1	-7	-10	2.2	-2.5	2.4	-3.7	-0.27	-9.3	-0.28	0.29	0.17	-6.5	2	-8.7	6	-2.3	4.4	7.1	9.9	-3.1	7.8	-0.07	-0.4	0.94	1.5	-4.4	2.5	0.14	0.84	-1	4.7	5.7	-2.5	5	-1.7	-4.3	1.9	2.8	1.9	2.7	5.2	1.9	1.4	-7.4	7
-0.32	0.15	-13	9.5	-6.4	-3.8	-5.2	-0.35	0.24	2.4	-4.5	0.1	-0.04	0.21	6	7	2.9	8.6	-1.2	-3.3	0.47	12	-0.36	14	-7.1	9.8	-3.6	4.5	-0.19	6	3.7	-1.2	-0.52	0.83	-7	6.8	-6.3	-3	-2.2	-2.1	7.5	-4.6	9.1	4.8	-9.7	-4.4	-8.3	3	-1.4	6.7
-0.09	0.52	-9.7	-1.7	-6.6	-4.3	-6.5	-0.07	-2	-3.4	-3	9	-6.4	1.8	3.1	-0.51	-17	1.9	-4.1	-2.4	4.8	2.9	7.2	-0.42	-4.9	3	-11	-0.47	0.13	2.2	-9.6	-0.24	-2.3	6	-8	3	-4.5	1.9	-5.2	5.7	-4.5	-1.9	-8.5	-6.4	-8.1	3.2	2.2	-2.2	-8.2	-3.1
0.41	-0.12	-1.9	-4.6	-0.67	-2.5	4.8	-8.4	2.6	-2.7	5.6	6.3	-2.2	-1.4	-0.61	2.1	-0.08	0.62	6.1	0.15	-5.1	15	-3.1	-4.5	2.7	-1.2	-2	3.6	4.3	5.4	-3.6	-3.9	13	-4.7	4.2	-1.1	2.2	2.3	0.18	14	-5.9	-4.3	3.8	-2	-1.4	1.7	-2.6	-1.1	-4.4	-3
-0.25	-0.14	1.5	-1.2	5.9	3.8	4.4	-1	4.3	-2.1	-0.66	-2.3	-2.2	0.24	5.8	2.3	6.1	-1.3	-0.99	0.21	1.7	6.6	-2.5	-10	-2	1.1	0.37	-5.8	6	-3.1	-3	-0.9	5.2	-0.81	0.2	-1.2	0.49	-0.03	6.4	0.47	7.2	-5.8	0.08	-14	10	-2.1	-1.5	4.7	5.7	-6.2
-0.1	-0.84	-1.9	2.9	2.6	-0.74	-2.5	3.8	0.63	-0.71	3	-8.2	2.1	0.81	4.7	0.02	1.9	0.52	-1.3	-6.2	8.9	-17	7.4	-14	-2.1	-4.6	-10	-2.9	-3.9	-1	-9	0.24	-2.2	-2.1	-4.6	2.4	-1.7	-1	-0.8	-2	12	-0.69	4.1	-2.5	6.2	-11	-1.2	5.2	-6	-7.3
0.06	-0.24	-6.6	5	-0.67	-4	-4	-0.91	-6.3	-0.53	-0.84	-1.6	-0.92	0.41	-6.2	0.22	-6.2	10	-0.29	-7.4	3.4	-11	-0.35	-15	0.23	-1.9	-2.3	9.4	-5.6	-3.7	0.76	8.9	3	5.6	5.2	-14	-4.5	-2	5.7	-0.81	0.72	5.7	0.47	-2.3	-8.8	0.4	-7.1	4.3	4.5	0.46
-0	-0.4	-15	2.4	-5.3	-3.7	-6.4	-5.6	-6.7	2.6	-6.1	9	-10	2.1	-8.4	-4.4	-4	-13	-6.6	-5.1	-0.67	5.2	-7.4	-5.4	0.37	0.08	3.7	2	-1.6	-3.5	4.3	-8.1	-8.5	2.4	3.5	-8.3	-8.8	3.7	1.1	5.2	11	-0.75	-3.8	-9.8	3.8	7.2	5	-1.3	-1.2	1.4
-0.15	0.53	-15	2.3	-11	-0.37	-2.5	2.1	-6.1	4.2	-11	7	-7.3	3.1	5	-7	0.67	2.6	-11	1.4	-3	4.7	-1.5	-0.79	-10	4.6	-8.4	2	-4	2.1	-0.55	1.1	1.7	8.3	-7.2	10	-7.5	7.5	-9.5	-1.5	8.7	-6.8	-0.68	12	-12	3.1	-14	2.6	-0.81	9.9
0.29	0.61	-6.8	-8.2	-11	-5.2	-8.6	3.8	-0.75	5.8	-10	-3.8	-8.9	7	-9.3	-5.1	-12	8.5	-1.9	0.97	-6	-9.1	-3.5	-7.3	-2.5	8.1	-7.5	2.4	-1.6	0.16	-0.38	3.2	-7.5	-2.3	-10	16	-13	3	-4.2	5.4	2.2	2.9	-13	13	-5.8	-0.09	3.6	0.64	-9.8	0.89
-0.49	0.31	-7.3	-7.9	-5.1	-1.3	-6.1	-3.5	3.6	-13	-4.4	-4.9	-4	1.6	-11	-2.3	-7.6	-3.7	-8.8	-8	-12	5.5	-9	2	-5.9	-2.8	0.88	-3	-9.2	2.5	-4.6	-4.4	-15	0.25	-5.6	-2.3	-2.7	-2.9	-6	-2.4	-2.3	3.2	-2.7	4.5	1.7	7.8	3.8	-8.5	-8	4.3
0.09	0.42	-1.6	3	-1.4	5.3	4.7	-1	-1.2	-7.8	2.2	-1.2	3.5	-6.2	-4.8	-0.87	2.3	-6.2	-7	-6.8	-5.2	-1.1	-6.9	1.4	-12	-3.2	-5.6	7.3	-7.7	-7.2	-3.2	3.5	-5.5	-9.5	-1.9	-10	-8.6	-4.1	5.1	-7.6	19	2.9	1.6	16	11	-3.2	-15	6.1	-0.69	-9.2
-0	0.25	2.2	2.5	2.4	7.8	-2.1	4.4	3.3	2.4	5.4	2.8	1.6	-4	-1.8	2.9	0.13	-3.5	-7.3	2.8	1.4	0.66	-9.1	-6	-7.2	1	-2.9	3.5	-9.9	1.7	-6.4	5.3	-1.3	-0.55	-4.6	12	-12	8.1	4.6	4.6	2.9	2.1	-0.07	-5.7	-0.22	1.6	-12	14	-2	-5.4
-0.24	0.01	7	-17	2.7	-15	1.4	-8.5	9.4	0.24	5.8	-5.2	5.3	-13	0.51	-8.8	3.8	16	-3.9	0.64	1.8	-7.5	3.3	-6.1	0.43	-4	-3.4	-3	-0.57	-5.4	-0.53	-7.1	1.2	-14	4.8	3	2.9	1.1	1.1	-1.4	-4.4	0.07	7.5	-2.8	-2.3	7.4	12	1.9	1.7	6.5
-0.7	0.1	8.2	-20	3.7	-16	6	-10	14	2	8.1	-1.9	5.7	-3.6	-12	-1.4	-2	4.4	-13	-0.56	-5.9	-2.8	-1.7	1.3	-0.97	-11	5.8	0.92	-5.2	-8.1	9.3	3.6	-0.72	-9.1	-2.4	-4.2	-6.8	-5.2	-3.3	0.76	-1.4	4.8	11	-1.2	5.1	1.1	6.3	-2.8	-5.1	-6
-0.34	-0.4	-2	-8.9	8.2	1.1	3.7	-5.5	13	-4.2	9.7	-4.9	6.5	-2.6	-7.9	-12	-1	-19	-8.4	-2.9	2.4	2.2	-6.2	2.4	0.68	-0.87	8	-5.5	-12	-9.2	7	0.68	-13	-3.8	-9.6	-3.3	-4	-4.6	0.52	4.1	8.9	-4.1	10	3.7	8.6	0.74	4.4	-14	0.06	-12
0.59	-0.22	4.9	-4	0.54	-0.04	0.05	-0.82	8.2	-3.9	12	-2.2	0.17	-7	0.17	-9.4	4.5	-5.5	-1.3	-2.8	13	-9.7	2.7	0.88	10	-0.14	13	-11	-9.2	0.68	3.8	-0.9	2	-0.54	2.1	6.6	-7.2	-5.9	7.8	-2.2	11	-0.57	12	-4.5	3	1.1	2.8	-4	-1.8	-8
0.84	0.06	7.6	2	-3.1	-5.5	0.94	-3	-0.83	-1.6	4.8	-2.6	0.48	-4.4	4.8	-0.97	-3.2	2	-7.8	-9.1	3.9	-11	12	8	6.3	-0.2	2.7	4.6	-15	-0.28	-0.82	4.4	-15	3.9	3.4	8.2	-3.4	2.8	3.3	-5.7	4.3	1.9	-2.4	0.91	0.64	3.2	-0.67	-0.4	-15	1.3
[truncated: 952 more columns]
