# Supplementary material for: Dyslexia on a continuum: A complex network approach
Source: PLoS One. 2018 Dec 17;13(12):e0208923. doi: 10.1371/journal.pone.0208923 (PMC6296514; doi:10.1371/journal.pone.0208923)
Supplement: S1 File — Detailed information about the archive contents is provided in the included README.txt file. (TGZ) [file pone.0208923.s001.tgz › FS_671_VV_run_2.csv]

-7.6	6.6	1.9	14	5.4	8.7	6.8	1.3	-3.6	0.76	3.1	6	8.8	-17	4.3	5.9	7.3	-3.5	8.5	-3	3.8	-12	6.5	-0.99	-6.9	5.6	2.6	4.6	-8.3	3.8	5.4	2.5	-5.5	9.8	0.44	-3	12	-1	-0.24	-8.2	-5.5	-0.75	-0.31	-1.4	5.7	9.6	6.2	5	-0.07	8.8
1.4	1.2	3.5	1.3	2.7	-1.5	6.2	1.9	-4.5	-4	2.9	6	5.7	-2.6	5.1	1.3	-1.1	1.6	1.7	9.3	-1.3	-2.2	8.9	9.4	-5.4	4.9	1	1.8	-5.9	-1.6	-3.6	2.2	-2	7.6	-1.6	2.9	-4.9	5.2	-4.8	-1.9	-1.3	4.8	-0.28	2.2	7.6	8.9	7.9	5.7	1.9	8.9
12	5.7	16	7.8	11	5.2	9.3	7.5	1.6	4.8	13	12	-1.2	-2.1	-0.7	-2.1	-12	-0.35	-2.1	-0.84	1.4	2.8	-0.27	-5.5	1.1	6	1.6	5.8	6.9	2	-14	0.94	-7.5	-1.5	9.2	1.3	6.8	10	6.4	1.3	6.5	7.1	1.4	6.5	2.9	-3.4	-0.32	1.6	2.1	1.1
12	-6.6	11	6.7	3.1	-1.3	2.6	-0.33	3.6	-8.8	11	-0.89	6.5	24	-9.2	5.8	-7.4	-3.6	0.09	-4.5	-5.4	-1.4	-8.9	-5.1	2.4	-3.4	9.3	5	9.1	9.3	5.4	-0.17	0.31	-13	4.2	4.3	11	8.8	11	9	16	5.6	-11	-9.8	-6.9	-4.1	-3.4	-8.2	-1.1	-8.5
-10	-7.6	-1.5	-1.4	-11	0.17	-4.1	-6.5	-6.3	-6.2	-4.7	4.1	3.6	4.7	3.9	2.5	4.5	23	8.4	3.1	1.7	6.3	-6	0.33	-4	4.8	-4.5	7.8	-8.5	0.15	-6.6	2.5	2.5	24	5	5.6	-0.15	11	-7.8	-0.05	5.9	4.8	-14	8.9	-9.3	2.5	-6.3	-3.3	-4.4	-5.2
-5.6	-8.8	-4.7	-5.5	-3.8	-4.5	-2.3	-7.5	-1.4	-8.2	-3.9	3.2	0.3	14	0.15	9.2	-8	11	-5.3	9.2	-9.8	18	1.8	16	-1.5	1.6	-1.6	3.7	-13	3.8	-1	1.6	-8.4	7.2	-2	9.7	-2.4	9.5	-5	-5	0.3	4.7	-8.8	7	-1.2	4.6	-7.5	-2.7	-7.4	0.45
-3.4	-8.7	-6.8	-4.9	3.2	-2.9	-2.7	2.1	-7.6	-2.6	2.5	-8.2	7.2	-0.82	-6.1	11	-17	-4.3	1.6	4.7	-16	0.14	7.2	-0.8	-5.2	-2.1	-11	1.7	-10	6.5	-3	-5.2	1.5	-1	-3.2	3.7	-4.9	6	-6.7	8.6	3.5	-2.4	-10	3.4	-5.6	-0.21	-18	-2.9	-12	-3
3.9	-0.28	5	-2.1	8.6	0.07	3.6	-4	3	-2.5	6.1	-2.7	-3	0.14	0.22	5.6	13	9.2	11	7.8	0.91	5.9	4.5	-2.7	-0.97	-1.2	3.6	-3.2	-1.1	-10	7.1	1.9	14	3.5	-3.6	-3.8	8	12	1.4	-4.8	1.1	-0.35	6.3	7.9	13	-0.21	-6.5	-3.5	-4.5	0.36
15	9.1	10	2.9	9.8	6.8	7.2	1.6	13	3.6	9.3	2.1	11	7.5	12	0.04	20	6.4	9.2	8.3	16	6.4	13	7.5	12	3	4.8	12	13	10	4.8	7.8	12	-2.8	4.5	1.9	7.9	7.3	11	0.08	5.5	9.2	8.4	8.2	6.7	1.1	8.5	-1	11	7
9	4.6	11	8	6	4.7	-2.3	5.9	6.6	3.2	7.8	9.6	-1.5	11	8.7	-2.5	6.5	11	4.1	1.7	7	0.95	-1.1	7.2	6.3	8.5	1.9	-0.04	8.3	12	7.5	3	11	12	8.8	-1.9	12	2.9	4.2	1.9	11	-1.9	3.1	15	4.5	4.1	8.6	4.2	10	-1.6
0.4	-3.7	5.7	-4	9	-4	-7.2	3	-1.7	0.73	7.6	0.02	-3.9	16	-7.9	-0.69	-20	-10	-6.4	7.7	-9.6	-5.1	-3.6	8	1.5	0.82	-8.6	3.6	-5.4	3.5	-1.9	12	14	0.87	-8.1	1.2	5.8	-0.93	2.7	4.5	0.86	2.4	3.4	0.02	-1.6	1.4	-2.8	0.61	-3.8	-2.9
-5.5	-0.8	-7.5	-7.8	-9.5	-1.2	-6.4	-5.1	-1.9	5.5	-6	-6.7	6.6	-1.9	0.72	-2	0.92	-8.3	3	-4	-5.1	-4.8	5.9	-1.5	3.1	7	-1	-0.49	-5.2	6.1	-2.2	-1.9	4	1.4	-1.8	1.7	-3.6	-3.7	-3.2	7.8	-4.8	9.3	4.7	6.6	16	2.8	-6.2	0.54	-2.8	2.3
2.5	6	-4.6	0.35	-9.2	2.7	-1.6	0.59	0.09	7.9	-8.1	7.9	2.3	-1.3	7.3	-1.7	10	0.29	5	-1.1	-0.46	6.2	2.3	5.1	-2.1	6.7	7.2	-2.3	-6.8	6.1	10	-4.8	-3.1	-4.5	-3.3	1.5	-5.6	-2.1	-7.2	5	-8.1	3.5	11	6.9	6.2	4.7	-0.89	2	0.57	9.4
4	-2.2	4.1	-1.6	2.3	-1.5	-5.5	1.5	3.4	-0.46	-4.8	0.61	4.4	3.4	0.89	-7.6	2.4	11	0.99	4.7	9.2	4.1	-3.2	-0.57	-3	2.2	-2.8	1.9	-5.7	10	3.8	-3	-1.1	-1.9	-6.9	4.5	1.2	-4.9	-4.1	-1.5	-4.1	-2.3	3.6	1.9	-0.41	-4	3.4	6.4	2.5	4
7.8	-6.5	4.3	-6.9	-1.1	-5.2	1.6	-4.1	7.4	2.3	3.5	-5.8	-16	7.4	3.3	8.5	-2.8	6.3	-4.1	-0.27	4.9	2.5	-6.9	5.1	-2.4	-8.5	3.5	3.1	5.3	-3	0.89	7.5	3.2	-1.3	12	0.89	-3.5	-4	13	-3.2	-2.2	-5.9	7.7	-3.4	1.7	-3.9	-0.22	5.4	4	1.8
2.7	0.71	0.81	0.94	2.6	2.7	-1.1	3	7.2	7.1	6.9	1.2	4.6	-7	2.6	-1.4	-8.3	-10	12	-4.8	-6.1	-8.8	6.5	2.5	-0.46	-4.7	8.1	-0.56	5.2	4.5	-0.98	3	5.5	-3.8	-1.9	-1.1	-3.9	-4.7	-0.84	10	-2.6	1.8	3.9	-8.4	1.3	-11	-2.6	-10	-4.5	-3.8
11	5.4	4.4	-3	4.1	0.6	-2.7	-3.4	8.5	5.3	8	3.8	6.6	4.7	-0.88	-11	-7.2	6.9	0.52	-1.8	-6.8	-0.29	11	-6.8	-5.3	1.1	4.4	-9	8.1	1.3	-2	4.8	-0.3	3.8	1.6	0.19	-12	-7	1.5	5.3	1.9	-4.4	3.5	5.1	-8.7	-2.7	-0.17	-2.9	-1.8	-2.6
2.7	4.2	7.1	0.56	3.4	7.7	-5.9	4.2	0.12	1.3	10	4.9	-0.85	13	-5.2	1.5	-8.4	-13	-3.5	2.9	-5.3	7.6	-14	2.9	-4.5	-3.6	5.6	-2.6	-0.27	-3.5	-6.3	9.7	-10	-5.7	-1.4	3.4	-3	0.14	-2.2	-6.9	-0.03	2.6	-8.5	-2.6	-19	-5.9	-6	3.7	-2.6	3.1
-4.4	2.7	-3.6	-9	-1.6	1.7	-1.7	-1.6	-3.3	0.83	2.1	-9.4	-5.8	-3.6	-8.1	3.5	-10	-3.2	-6.3	3.3	-12	-1.2	-4.3	-6.5	-1.3	-2.4	-7.2	0.86	-8.6	-11	-8	2.9	-11	-0.98	-7	5.9	-1.2	-2.8	-3.3	-0.9	-4.5	2.6	-5.6	-3.4	-9.1	-8	1.6	5.3	5.3	1.5
-2.5	-3.3	-4	-11	0.82	-8.3	-0.09	-14	3	-0.62	0.34	-12	-13	-1.2	-2.2	-2.4	-2.2	-9.1	-8.9	-5.7	1.1	-11	1.1	-1.8	-0.39	-0.21	9	3.8	13	-12	-2.3	-2.8	-4.7	-4.7	3.1	-4.1	11	-11	6.3	0.15	-0.26	-8.7	-2.3	-9.6	0.83	-3	3.2	-3.6	10	-8.2
-4	-5.7	4.2	-2.4	3.2	-0.52	4.4	-2.3	-0.85	-2.3	-7	-5.7	-12	-11	6.8	0.69	11	-5.5	-5.8	-1.1	6.9	-2.8	0.7	-1.3	-4.8	2.4	0.24	-4.6	-2	-3.9	-5.6	-8.1	-12	1.6	2.8	-0.52	1.4	-6.4	-5.5	-5.3	1.6	0.61	-1.9	2.9	-3.9	7.8	3.3	0.28	3.5	-0.18
3.9	-2.4	-0.45	2.2	-0.05	6.1	5.5	-3.4	5.8	6.3	-0.42	-2.4	-2.9	-7.1	-1.4	-1.6	6.5	12	-1.7	-5.9	3.8	9.5	10	-4.8	2.6	-4.1	-4.2	-7.1	-7.6	-9.1	0.89	-0.41	-3.7	-9.2	6.7	3	1.5	-7.4	7.9	-8.2	9.6	-2.9	-0.97	5.2	2.5	8.7	3.9	-0.36	2.8	0.65
-2.5	2.9	-5.8	8.9	4	8.1	-0.18	8.4	6	12	-4.2	3.3	7.8	7.1	-3.5	1.6	4.5	10	8.8	5.6	-3.6	12	8.8	-4	-1.9	-1.5	4	3.8	8.9	5.6	1.4	-0.38	5.3	0.94	4	1.8	-1.4	-1.2	3.9	-1.9	0.08	-0.13	-8.1	4.7	-4.8	2.1	4.2	8.1	1.9	0.56
-8.3	5.6	-4.7	13	-2	8.3	0.16	6	-1.5	13	-5.9	11	5.1	20	7.9	13	1.8	5.1	5.1	12	-7.2	4.1	3.1	1.9	1.4	5.1	-0.33	3.1	-1.5	12	1.9	-5	0.62	-8.2	-3.5	7.3	-5	-2	0.55	11	-1.2	8	-6	1.2	-3.9	2.5	3.7	6.2	9.1	4.2
-5.5	3.9	-6.8	6.3	-8.5	2.8	-1.9	-1.8	-4.4	3.4	-8.6	3	-10	4.9	-4.9	-4.6	-6.5	-4	-2.4	6.1	-0.39	2.8	-13	7.1	7.1	4.4	2.5	2.1	0.19	0.91	15	-1.4	7.3	5.4	-4	-3.6	6.7	3.7	-0.59	12	2.2	6.3	2.3	12	1.7	1.6	-3.2	8.9	2.2	11
-2.5	2.4	-5.1	6.8	-0.35	1.3	-1.8	4.6	-3	3.7	-5.6	-1.3	-14	-8	-0.96	5.3	-14	1	-8.6	-11	-3.1	-2.6	-13	-10	-0.51	11	-3.1	4.3	-6.2	15	3.9	-0.41	-1.8	-6.5	-4.3	6	-1.8	-5.6	-4.4	6.1	1.1	5.5	-1.1	0.24	-1.6	0.95	-2.4	11	-6.7	6.8
-4	3.8	0.32	3.2	4.2	4.2	-2.7	1.2	-0.24	5.2	-7.7	-0.18	0.78	-11	-5	-4.3	-6.3	-6.6	1.2	-0.99	-6.9	-0.98	7	-1.2	-0.57	3	3.7	12	-2.8	4	1.8	-11	-2.6	-9.5	-7.8	4.9	-9	-2	0.98	1.9	-12	-6.5	3.9	-1.1	5	-6.2	-3.2	-0.48	-9.9	-2.7
3.5	-1.1	4.6	-1.5	2.7	-3	3.4	-4.8	6.1	-7.3	-8.7	1.7	-0.55	8.7	-1.7	-5.8	-21	1.4	-0.32	-2.3	-7.5	0.02	-4.5	-8.6	11	-4	2	-6.5	2.3	2.7	4.5	-5.5	-7.2	-4.8	1.8	-3.9	3.9	-7.7	4.8	4.1	1.1	-0.83	6	-2	6.5	-6.9	3	-5.7	-0.31	-3.5
-1.9	-0.91	-7.2	-2	-6.2	-1.6	-2.3	-4	-3.4	-5.3	-11	-12	3.8	2.8	-6.6	-8.8	-8.9	-6	-2.3	-4	-2.5	0.27	-1.1	-7.4	0.06	-1	3.3	-5.6	0.69	-6.3	-1.6	-9.4	1.9	-6.3	1.4	-11	-2.2	-11	2	-0.03	4.7	-1.3	-1.9	-6	1.3	-7.3	-3	-7.8	-2.9	-4.5
-11	3.2	-15	-2.7	-7.1	-9.4	2.8	4.3	-11	3.7	-12	-6.7	-9.9	-13	0.57	-6.2	-9.3	-8.4	-4.3	1.6	-12	-5.7	1.9	-7.5	-4.4	-7.2	-4.6	-3.9	-5.5	-7.1	-7	-6.3	4.4	-20	-4.6	-1.6	-4.5	-6.2	-10	6.2	-0.91	0.23	-5.2	-15	-1.5	-8.3	-11	-7.6	-11	-6.7
-7.3	-0.6	-8.7	-0.81	-4	-3.2	-4.8	-1.8	-10	-0.1	-5.4	1.6	-7.9	-4.8	0.27	-2.7	-3.3	4.6	-5.2	11	-6.5	-0.5	-3.1	-3.2	-0.42	-3.1	0.22	-6	-8	-9.1	-8.3	-6.5	-3.9	-13	-3.8	4	5.1	2.1	-9.9	-7.6	-7	1.6	-5.4	-8	4.7	1.2	-14	-11	-7.4	-8.5
-11	-0.9	-7.9	5.7	-6.5	1.1	-9.8	-7.4	-4.2	-12	-3.4	5.6	8	-9.4	-8.3	-0.7	0.72	-5.5	-2.3	-4.7	5.7	-3.6	-8.3	6.9	-8.3	-8.3	-13	-2.2	-4	-5.6	-2.8	-2.7	-1.5	-17	-5.8	-2.1	-12	-1.4	-7.2	-1.1	-21	-11	-0.18	-7.2	-0.22	-2	-5.3	-11	-4.4	-11
-1.9	0.03	0.49	7.4	6.3	5.4	-1.2	-1.9	-0.98	-7.6	-3.2	-3.1	2.2	5.4	-1.4	-2.8	9.7	-6	-2.4	-10	2.5	-1.2	-7.5	-7.2	2.5	-5.8	-3.7	-11	-0.81	-3.5	8	-9.3	2	-16	0.91	-12	5.5	-7.8	4.5	0.8	-6.5	-8.8	6.2	-13	0.1	-2	1.3	-6.3	3.5	-1.6
8.7	2.5	5.9	7.2	8.6	4.7	6.6	4.2	0.56	-3.1	-0.87	8.4	8.1	2.7	10	-2.5	4.3	-8.7	1.9	3.5	4.8	-14	-1.1	3.6	-0.2	-3.4	1.9	-0.81	8	1.3	6.2	-5.5	-1.4	-20	2.6	0.31	6.8	-4.7	2.6	-0.33	0.86	0.21	3.3	-11	4.2	-9.9	5.6	-0.72	6.5	-1.5
1.1	0.8	-1.4	0.91	-1.7	-0.19	1.5	0.72	-2.3	-2.3	3.2	3.4	0.32	-5.5	-7.7	2	2.7	-6.1	-7.1	6.1	6.9	4.3	-0.9	2.7	2.6	-3.5	-3.8	-1.1	-3	-3.7	5.4	-16	1.1	-14	2.5	0.69	1	-3.4	5.5	-7	-4.7	-2.5	7.7	-13	-2.6	-7.5	5.7	4.1	-0.09	-0.51
-4.2	-18	-8.9	-14	-6	-6	-0.72	-2.7	-0.82	-22	-5.9	-6.9	-7	-3.8	-11	1.6	-5.4	-1.8	-8.8	-7.7	-5.7	-3.6	1.8	-7.6	1.7	-3.5	-12	-7.1	-4.3	-4.8	-9.7	-6.4	-9.9	-2	6.7	0.35	0.2	-5.8	-0.06	-12	-1	-3.5	4.3	-15	-1.9	-8.8	1.3	-0.3	-5.1	-3.5
-5.8	-5.5	-9.9	0.58	-10	-0.69	-6.2	-3	-5	-9.2	-7.8	0.47	3	-8.2	7.6	-8.1	12	7.5	4	-4.6	9.5	0.98	4.4	-1.3	5.4	-5.3	-4.1	3.7	-1.3	-4.7	-3.5	1.8	-3.1	-4.1	-6.5	1.1	-1.9	-3.7	1.2	-9.7	1.2	2.2	-1.5	-16	-4.3	-7.7	0.9	0.33	-0.25	-2.9
-1.6	9.6	-3.1	6.6	-4.3	2.8	-1.4	2.6	-6.9	0.33	-6.9	-3.4	2.2	1.9	6.1	1.1	10	6.5	4.8	-4.7	10	6.6	6	2.2	-2.6	-3.2	-0.81	-2.2	1.3	-3.1	-3.2	-2.1	-11	-13	-1.7	-4.4	0.4	-2.2	2	0.95	-4.5	-0.41	1.7	3.6	1	6.2	2.2	11	8.3	3.7
-2.7	12	-3.9	8.4	4.7	-0.42	-5	3.6	-4.6	7.2	1.3	-3.6	11	-0.78	7	5.2	13	0.36	-0.51	3.5	8.2	-9.3	-1	3.1	-1.9	6	4.4	-0.66	8.9	-0.91	4.5	-2.4	-2.3	-16	-4.8	-9.1	1.4	-2.9	4	2.9	0.86	-1.3	3.5	-1.4	-0.71	-3.4	5.7	13	8.6	2.1
-1.7	-4.4	7.8	-0.07	8.4	-4.3	-0.13	-1.9	-4.1	0.53	5.4	-7.5	-5.4	-15	2.1	1.6	13	-6.9	8.4	3.9	8	-2.8	5.9	9.8	2.3	-3.3	-1.8	-3.1	12	2.7	2.5	-2.5	3	-8.7	5.8	0.02	-4.9	-1.7	0.85	-2.4	2.8	0.15	-2.2	-4.3	-5.6	1.9	3.9	1.4	8.3	0.8
-1	-7.7	8.2	-16	8.9	-14	2.3	-3.8	-6	-8.4	12	-13	-0.03	-5.3	-2.9	-3	4	0.86	4.4	-2.4	13	4.7	7	-3.2	6.5	-2.4	1.5	-7.4	9.3	-10	-2.9	0.51	-1.1	-7.8	8.7	-4.7	-1.6	1.6	-8.6	-4.4	9.5	-7.8	-0.06	-13	-7.1	-1.8	4.6	-6.1	7.7	-1.1
-0.1	-7.7	2.7	-7.1	-1.1	-9.7	-1.3	-1.9	2.1	-11	6.3	-6.7	10	-5	2.9	-1.8	3.2	2.2	1.4	-1.2	9.8	-0.5	0.3	-10	4.7	-11	5.3	-8	11	-6.1	7	0.65	1.2	8.4	12	-12	-0.18	-1.4	-1.2	-7.3	13	-9.8	-3.6	-13	-6.5	-4.7	7.4	-1.6	8	-1.7
5.5	-7.6	5.4	-3.7	3.6	-1.2	2.2	3.3	7.7	-1.4	11	-3.6	7.2	-4.7	-4.4	8	-2.5	-3.6	-0.08	-2.7	2.5	0.51	3.2	1.9	6.5	-5.9	14	-1.4	11	-1.7	9.2	-3.1	2.1	5.3	6.6	-4.3	3.6	-3.1	10	6.3	2.6	0.82	4.2	-3.1	-5.2	-9.3	2.6	-2.9	5.5	-5.1
5.4	10	9.2	4.5	6.5	8.3	1.5	2	3	2.6	5.4	6	-6.5	-2.4	-7.3	5.8	0.41	1.4	-11	9.5	1.7	2.4	-6.4	12	4.9	1	0.29	-5.3	2.9	1.6	3	1.7	5.7	5.7	-0.56	-0.6	-3.1	2.6	3.5	-6.7	5.2	-4.2	1.8	1.1	-5.6	-9.8	1.4	-5.2	5.2	-2.5
3	2.8	6.4	3.7	-2.7	2.6	-0.15	-1.3	-1.9	-2.5	0.17	7	6	-4.2	-4.3	0.58	-0.54	-5.3	2.4	2.5	1.4	-3.1	5	-0.8	3.6	6.6	1.9	0.51	-7.9	-1.3	5.4	3.4	-1.2	7.6	-3.9	6.3	-1.1	-2	5.9	-0.97	0.92	0.51	6.4	6.4	2.8	8.2	-4.8	-1.5	-1.2	0.86
0.68	0.91	-0.48	-2.9	-1.1	-1.5	-4.7	-2	2.2	9.2	0.55	1.9	-17	-0.86	-6.2	-6.7	-11	-5.1	-5.2	1.3	-5.1	0.74	-6.4	-3.5	7.2	0.54	2.3	1.2	0.57	-13	-6.1	-0.67	-4.3	9.3	5.8	-1.1	-2.1	-0.83	-5.2	-7.7	-1.8	3.9	1	-3.9	-3.9	-2.6	-5.3	-5.3	-2.3	-8.9
-3.9	5.8	-9	-6.5	-12	-4.8	-1.7	-1.5	-4.9	4.2	-4.9	-0.55	-0.99	-5	5.4	-1.4	13	12	-1.6	-5.4	-0	-5.1	-10	-0.73	3.4	-4.7	-6.8	-5.6	1.8	-10	-7.3	-0.4	2.1	-2	-0.25	-2.1	-4	-0.39	-1.4	-9.8	-4.2	-2.3	3.4	-0.79	-4.5	-2.7	-3.9	-9.1	-0.71	-7.6
3.7	3.9	3.6	-4.2	3.1	-3.6	-2	-2.7	3	6	2.1	-4.7	-3	1.1	8.6	-1.5	1.4	-3.1	0.77	-9.3	1.5	-13	-4.5	0.06	-5.2	-7.5	-9.7	-11	-10	-3.1	2.1	-1.9	5.7	8	-2.7	-5.3	-2.7	-1.1	1.9	-0.21	-0.82	-9.2	-0.15	3.4	0.99	2.1	-3.3	-15	-1.7	-9
16	3.1	7.9	0.82	3.3	-4.7	3.9	3.9	4.8	6.9	-0.29	2.1	4	-2.7	6.9	0.63	14	-9.2	5.6	-2.8	5.3	-0.23	-4.1	-1.2	3.4	-7.2	12	-7.2	1.7	-6.8	7.4	-1.8	9	3.9	1.3	-3.6	1.3	-1.1	1	-2.4	-2.8	1.2	14	1.5	11	3.9	8.5	-7.3	5.3	-4.2
4.1	2.7	2	-2	3.1	-2.3	1.6	5.6	2.6	8.4	-1.3	1.4	-13	-1.6	-8.5	0.16	9.7	2.9	-14	-2.5	-2.6	2.4	-13	2.4	7.5	-3.1	3.7	-4.2	0.21	-14	9.9	-0.6	2.2	14	-2.6	1.8	0.77	6.7	5.2	-7.9	0.81	0.99	13	2.5	3.9	5.8	3.8	4.7	-2	0.31
1.9	7.4	-2	5.1	-5.5	2.9	1.6	9.4	-2.5	6.1	-6.8	0.24	-6.8	-11	7.3	-3.7	14	8.4	4.1	-9.1	7.6	-2.2	-4.8	-4.4	5.5	1.1	3.6	4.3	5.7	-0.15	2.6	-6.2	8.9	3.8	1.1	3	14	3.3	0.26	-1.7	2.2	4.2	14	4.7	-2.2	-4.7	8.1	2.6	0.06	-0.31
2.8	5.8	-6.7	4.6	-12	4.2	7	0.86	2.2	0.45	-11	0.07	7.3	0.81	7.4	-4.5	6.6	1.9	8.9	-3	6.9	3.3	-2.8	0.75	9.2	-0.02	1.6	4.9	11	4.6	4	4.9	6.7	13	4.7	5.6	7.6	5.1	9.5	4.5	4.9	4.6	10	2.1	9.7	3.9	2.8	0.47	2.7	-0.27
3.2	0.31	-3.7	-4	1.9	-5.9	4.6	-3.5	-1.6	-3.5	-4.1	1.3	9.4	-2.4	6.4	2.4	1.5	3.8	-1.7	-6.3	-1.6	6	0.64	3.7	1.8	4.3	-5.9	-6.4	2.6	3	-0.89	2.2	3.7	8.4	6.6	6.8	-8.4	-0.42	-2.4	1.7	5.8	1.7	3.8	-5.5	13	-6	3.3	-6.5	-0.53	1.4
-2.5	0.11	-7.6	-2.5	0.48	-11	-0.5	7.8	-3.9	-0.68	-6.2	-3	7.7	-2	-1.1	-1.9	5.2	-19	-1.8	-6.2	7.1	-4.2	-2.7	-2.9	1.4	7.6	3.3	-1.6	1.7	6	-3.8	4.3	-0.92	14	3.1	2.4	-3	6.9	-0.19	2.6	2.5	0.89	-4.4	11	4.5	9.6	7.2	-7.3	2.1	-4.8
2.4	-5.7	2.1	0.63	6.9	-3	-3.1	2	-0.25	-3.3	2.6	1.9	-11	4.5	2.1	-13	-0.27	-5.7	-7.1	-5.3	7.6	3.8	0.34	-3.7	3.3	4.3	0.53	2.7	3.4	7.8	3.9	6.7	2.1	14	1.7	-2.1	-1.7	3	5.4	-1.9	1.3	4.6	4.6	-4	-0.7	3	1.4	-3.2	-1.2	-8
-1.9	-4.3	4.3	-0.77	2.6	-5	4	6.2	-3.3	-0.39	2.3	4.5	-4.6	-8.4	-1.8	-12	4.8	-3.6	1.2	-2	3.7	-10	-2.9	-2.9	4.3	-0.77	-8	-1.6	7.1	6	1.9	3.3	-8	11	-8.2	1.5	-6.1	-6.8	-8.1	-4.9	4.1	3.3	3.5	-3.3	-4.3	1.4	1.1	-7.4	-0.39	-4.5
-3.5	0.14	-2.4	-5	0.37	-4.3	-3.8	2.8	-6.4	-2.5	-11	-1.5	0.24	0.73	-8.8	-0.58	-11	11	-5.3	3.5	-7.4	9.5	-0.89	-5.4	-6.7	-1.5	1.6	3.4	-4.7	-2.2	-9.3	1.6	2.2	-0.08	-3.4	0.77	3.5	0.69	-5.1	-6	-3.4	-0.91	-0.2	-3.3	-0.69	-1.7	-9.9	-3.1	-12	-1.8
0.13	-0.62	-7.9	-0.78	-6.7	-1.5	-1.7	-4.4	-3.7	-4.8	-7.1	4.9	6.3	-6.5	3.1	5	-4.7	-7	-2.8	-4.9	-4.5	-5.3	-10	0.36	0.03	-6.2	-2.8	-3.9	0.92	-2.3	-8.1	-5.9	3.1	3.8	-1.8	1.2	5	-3.6	-1.3	-5.6	-9.3	-5.5	2.1	-1.9	5.9	7.2	-8.4	-3.1	-6.2	3.1
-8.3	2.4	-4.9	3.8	-5.1	4.7	-0.96	0.35	-7.9	0.09	-3.5	12	2.7	-2.8	1.8	-3	0.76	-8.6	-3	-4.2	-0.03	-3.9	-6.7	-1.8	4.2	3.9	1.3	4.7	2.5	6.7	-9	8.1	7.7	1.6	-7.4	1.5	1.8	-0.72	1.3	3.3	-5.5	3.4	1.7	-0.83	6.3	-2.4	-0.99	-3.4	-4.7	1.5
-8.4	-2	-1.6	-8.5	-3.1	-2.7	-4.1	-0.04	-6	0.84	-1.8	-4.8	-17	-13	4	-11	24	-7.5	-1.8	-7.3	19	-11	-1.5	-9.5	-1.6	-2.4	5.4	3.7	7.6	-6.1	-0.7	2.6	1.1	-5.4	-2.4	-2.9	-5.9	4	3.1	-3.9	0.22	-0.41	-2.6	-3.5	-0.72	-11	8.1	0.47	0.13	-0.05
-6.4	4.5	3	-6.5	2.6	2.1	-4.6	0.98	-3.7	7	0.38	-0.78	1.4	-11	-0.94	-6	7.3	-0.58	5.8	-2.4	12	-1	9.6	2.3	4.8	-7	-0.6	5	2.7	5.4	3	-2.2	7	2	0.15	-1.2	4.1	-1.2	-2.1	-3.4	4.8	-6.7	5.2	-6.8	4.2	-3.7	5.3	2.1	0.75	-0.8
-6.8	3	-6	-1.6	1.4	9.1	2.1	-2.6	-4.2	3.8	4.8	2.2	-3.1	0.97	-1.4	3.9	-5.4	4.8	9.2	3.7	-5.2	-0.04	7.1	3.6	-3.6	3.1	-9.4	-13	-4.4	-4.3	-7.9	-5.7	4.3	-2.3	-6.1	6.7	-2.7	-5.1	-8.1	0.73	-3.7	1	3.6	6	3.9	1.7	2.6	1.7	2.6	3
7.4	2.1	-2.5	2	-4.1	-3.8	7.5	3.8	11	4.4	-2.6	-8.8	-12	-3.3	0.38	-0.55	1.9	-3.7	-0.47	-9.2	1.6	7	-8.6	-7.1	2.4	4.5	9.1	3.6	5.5	1.9	6.8	6.7	5.6	4.8	4.5	8.5	-2.6	3.3	1.8	2.6	-2.6	2.3	0.13	12	3.2	6.4	8.4	2.1	3.7	-1.2
1.7	4.9	2.3	2.3	-6.1	3.9	-3.1	5.6	7.7	-3	-1.8	0.43	-1.4	-5.6	-2.9	-3.6	0.51	-9.1	-3.1	-3	-5.6	-3.9	-3.3	-12	3.1	-0.47	-7.6	2.6	1.9	-3	-5.3	-1.7	-0.95	5	-2.5	-9.3	-2.7	-1.5	-2.1	-5.2	-0.69	6.2	-2	-2.7	8.7	0.74	9.9	-0.07	-0.26	-6.3
2.9	-1.1	1.8	1.7	-1.8	5	3.7	0.57	8.3	2.1	5.3	-4.1	1.5	2.2	-0.6	7.7	-3.9	5.8	3	5	-5.9	1.2	-7.5	7.1	-0.98	0.46	2.7	-1.9	-0.66	1.9	-0.18	5.6	-1.2	2	-14	-8.8	1.3	2.2	-0.6	-4.7	-3.9	-0.61	0.48	-2.4	5.2	1.2	12	8.7	13	8.2
12	2.5	14	-1.2	11	3	14	-1.4	12	6.3	14	-1.5	-5.5	8.9	8.3	0.12	0.15	3.4	4.3	-3.3	3.1	2.9	3.4	2.9	4.4	6.5	8.3	1.7	4.5	1	-2.8	8.2	1.1	6	-2.5	3.6	7	6	6.4	4.9	-0.82	-3.4	-2.7	-3.7	-1.9	2.4	9.4	9.3	6.9	10
5.3	7	3.8	3.1	-1.8	-2	-1.7	1.1	6.8	7.7	7.4	1.8	-1.1	-2.8	12	-6.4	8.3	2.8	2.2	-2.1	15	1.4	-1.9	-4.4	7.4	7.7	-6.3	-7	-8	-8.7	-3.7	4.8	-14	27	-1.3	-7	-4.3	4.8	-2.9	4.3	5.8	-4.7	6.3	16	-0.62	13	-4.3	5.2	0.85	8.5
-0.17	-3.7	-5.9	4.3	1.6	0.42	-0.35	4.1	6.4	0.3	4.3	-2.1	-9.7	7.7	1.7	5.2	1.6	-4.8	-4.7	8.3	5.5	2	1.7	-4	0.74	5.4	3.7	-15	0.55	-6.5	9.9	9.1	17	16	-1.4	-10	2.6	0.07	2.6	-4.6	2.1	1	12	10	9.2	17	-4.2	9.8	-3	14
-0.03	-0.93	-3.1	3.8	0.95	6.1	-9.8	5.4	-1.6	0.93	-4.1	-2.9	-1.6	3.1	-0	4	-0.72	6.3	-3.3	-7.3	9.5	3.6	-6.9	3.6	7.8	2.1	-3.5	0.78	3.3	5.1	7.8	9.6	12	9.9	2.6	-8.1	3.1	-1.7	-0.88	3.6	2.9	-11	11	12	2.8	13	-9.1	8.7	-9.1	6.6
-9.2	3	-13	0.04	-8.1	-5.9	-6.8	5.3	-4.7	4.2	-12	-0.09	9.6	-3.9	-15	-8.2	-8.8	2.2	-11	-5.4	3.4	-3.3	6.4	-2.4	-8.4	-7.2	1.6	-5.1	1.2	-8.4	-3.4	4.2	2.5	13	-5.7	-3.2	6.7	5.2	-9.1	5.5	-3.3	-6.4	-9	4.5	-5.2	13	-20	5	-20	7.1
-2.8	-6.9	-14	0.9	-11	0.13	-5.7	-0.94	5.1	-7.7	-0.45	-4	-8.8	5.2	-18	-10	0.81	11	-15	2.5	-3.6	4.3	-11	-0.07	-5	-15	6	1.2	2.4	-7.5	-3.4	0.23	-9	6.4	-11	-7.9	1.5	-3.1	-7.2	5	-0.66	-5.1	-6.6	-5.9	-3.6	-0.19	-17	9.3	-10	9
3.5	-4.3	-6.2	-3.7	-5.4	10	1.7	1.2	3.1	-8.3	2.2	-7.6	-8.7	0.5	-5.8	2.8	4.2	-0.65	-2.2	1.9	-2.5	-1.3	-3.4	7.6	-6.7	-2.8	-5	6.5	2.9	-1.2	1.4	1.2	-4.6	-4	1.3	-5.3	-4.3	2.2	-0.3	9.6	-4.3	-5.6	-9.3	2.1	-5.2	7.8	-12	13	-9.3	12
2.4	4.4	-0.7	1.1	-1.6	3	3.1	3	6.5	0.15	-5	1.7	-5.5	3	-6.8	3.3	3	-6.9	-5.8	-0.87	-3.8	-4.7	5.4	10	1.9	-0.48	-2	-2.7	-3.8	-11	-5.1	-2.4	-2.6	10	0.54	-6.5	-7.3	-1.2	2	4.5	2.1	-11	-5.8	11	-2.4	9.8	2.1	9.2	-1.8	9.9
6.2	7.2	9.3	6	2.9	1.8	4.2	7.1	11	5.5	4.5	0.45	0.25	0.73	2.4	11	-8.9	4.6	-2.3	4.7	-4.4	1.9	11	5.1	6.5	6.2	-1.4	12	-1.2	5.9	5.2	14	1.1	16	0.31	-0.13	3.8	9.1	1.2	11	2.4	-0.7	1.4	13	5.8	15	5.9	6	7.3	7.1
1.9	-1.3	5.2	-2.3	2.1	-2.2	7.5	7.6	8.6	-0.56	11	-10	8.7	-7.5	8.2	6.3	7.5	23	8.6	8	4.7	8.8	9.1	3.2	7.6	4.4	-2.8	0.44	11	0.41	2.1	3.8	2.4	3.6	-9.7	-2.6	-1.7	0.52	0.03	2.1	2.5	-2.7	5.5	1.1	5.7	6.6	7.7	3.8	4.7	1.3
0.17	-3.5	4.2	-8	-4.3	2.5	11	0.75	4	-2.5	2.5	-5.2	-2.6	-13	11	5.3	-0.81	8.1	7.4	-4.1	5.1	-4.5	5.6	-2.1	6	-2.3	2.7	-0.56	11	5	1.4	1.2	-7.8	-1.7	-1.6	-0.48	1.2	-3.3	-9	4.7	4.5	-6.9	-5.3	-1.3	-1.7	-0.18	1.6	0.25	0.46	-1.7
5.9	-2.8	6.1	-4.5	3.1	-1.1	5.9	-4.6	10	-3.5	10	-0.78	0.14	-12	-2.5	-2.7	0.43	-11	-0.36	-14	-0.07	-7.1	6.3	-13	5.6	-2.4	-6.1	-4.5	5.4	2.9	4.7	3.4	0.39	6.8	4.6	2.3	-1.8	-3.5	-1.8	2	-1.9	-6.3	-0.99	-2.6	-0.48	4	1.4	5.3	-4.7	3.9
-1.3	-2.2	1.5	-9.7	-2.5	-12	0.28	-2.4	6.1	-6.5	3.7	-4.8	9.5	-16	0.34	-1.1	0.9	0.26	-0.74	-8.9	5.3	-2.4	-7.3	-4.8	4.4	1	-2.5	1.5	1.8	-4.5	-3	-0.13	-0.84	2.4	-0.91	-4	-2.4	2.5	-0.69	5.5	-1.6	-11	-4.5	0.96	-6.3	8.2	1.3	5.5	-2.7	6.8
-8.1	1.8	-2.2	-1.8	-8.9	-0.84	3.7	-1.2	-5	0.93	-10	-6.2	3.1	1.3	-5.5	-1	10	-12	-2.8	4.6	8.7	-5.4	-8.1	20	3	6.1	-3.9	-3	5.2	3.7	-3.7	6	-5.2	-5	6.1	-1.7	-7.8	-1.2	-6.5	8.8	-0.53	-6	-4.9	7.4	-7.1	14	1.8	4	0.68	4.9
-0.01	-5.3	0.12	1.2	7	-2.6	-1.9	-5.9	-2.2	-5.8	-3.8	2.1	2.4	-0.51	2.6	-1.8	-0.13	3.6	-2.3	3.3	2.4	-4.9	9.3	1.5	-15	-3.1	-3.9	5.4	-13	2	1.6	1.8	-18	-8.9	4.7	0.74	-11	1.6	-11	2.2	-1.5	-1.6	-19	5	-6.9	4	9.7	3.3	6.3	2.6
2.1	1.8	5.1	5	6.2	2.9	3	-2	-5.3	-5.8	-4.2	3.5	9.9	12	-4.1	2.3	-3.2	15	-2.5	11	-4.5	-2.4	9.6	1.1	-9.2	2.8	-7.9	4.9	-6.8	-1.2	4.3	-2.5	-13	3.7	-3.2	-4.4	-7.6	2.5	-5.8	5.4	-2.6	4.2	-10	1.3	-4.7	2.2	0.95	5.7	-4.7	4.5
-4	12	1.2	18	1.9	13	-0.09	4.8	-6.8	7.7	0.43	7.6	-0.33	16	1.9	10	3.9	17	3.2	0.07	-9.5	11	5.1	14	-9	5.4	-7.3	6.8	-9.8	3	-4.8	1.1	0.31	-3.2	-8.1	-5.2	-11	-2.8	3.7	5	-8.8	6.8	-1.6	12	1.3	1.6	-0.86	2.1	-1.3	-0.53
-4.1	11	-9.6	17	-9.9	13	-3.8	9.9	-7.4	14	-6.1	7.8	-5.7	11	-0.32	6.9	-0.54	-2.5	-0.55	-0.62	-0.04	4.4	-1.2	2.1	-13	4.5	-5.3	8.2	-11	5.5	-4.1	7.9	-6.4	9.2	-8.1	6.1	-4.8	1.2	2.9	-4.5	-9.4	1.5	-12	19	0.6	10	2.4	12	-6.3	4.1
-9.3	-0.34	-3.9	8.2	-18	8.7	-7.7	-3.3	-7.9	-2	-7.6	4.7	17	6	1.3	-3.1	5.1	-14	6.5	-2.1	-2.2	-7.6	6	-1.6	-11	0.63	-0.01	4	-14	3	6.4	6.3	-6.5	-6	-1.1	0.91	1.7	0.11	-6.7	-6.5	-4	-6.1	0.38	5.7	-9	-11	-1	3.1	-7	-0.44
-0.17	0.14	-0.28	4.7	-5.7	3.4	6.4	-3	-1.5	-11	-0.24	-6.9	-0.8	7.6	4.3	-5	-5.7	-7.2	2.8	3.9	-3.1	1.3	2.5	-9.7	-5.8	-0.57	5.7	8.8	-0.22	2.9	-4.1	3.1	-5.4	-8.6	-2.3	0.15	-9.6	5.9	0.95	2.4	-10	-5.5	-9.2	-8.1	-6	-2.4	5.5	-0.46	2	-4.8
-1.2	-5	-0.26	-3.7	0.58	-3.5	-2.4	-9.7	3	-6.2	3.4	4.8	-5.1	0.88	-0.93	-1.3	2	-4.9	0.49	-5.5	3.2	-2	-3.4	-3.6	-7.7	-12	-7.8	11	-11	-3.5	-7.7	-2.6	-12	1.8	2.5	-4.8	-8.8	-3.7	-4.1	1.2	-8.8	-5.7	-8.3	-18	-3.4	-3	10	-5.6	7.9	-7.5
6	-7.1	15	-8.2	6.1	-11	1.3	-0.46	-1.1	-13	14	0.62	-1.4	-16	-17	-0.58	6.1	-4.6	-0.78	-12	-2.9	1.3	-3.6	0.14	-9.8	-16	6.3	7.1	1.1	1.4	10	4.4	-2.8	4.6	4.4	-4.8	-3	-1.7	7.3	0.88	3.8	-9.9	-6.3	-17	-3.1	-11	5.6	-18	3.1	-6.3
5.7	-6.2	16	-6.4	15	-8.6	1.2	-3.2	-7	-6.2	8	-9.2	0.64	6.7	0.33	-11	4.9	-4.7	-2.9	-8	1.5	-2.8	3.4	6.1	-6.8	-2.6	-0.7	-7	6.1	-0.59	-2.5	-6.7	-16	-5.3	2.4	0.97	-7	-10	5.2	-0.42	-0.84	-4	-7.8	-0.7	-3	-9.6	1.4	-10	1.8	-12
-6.7	-3.8	8.1	-4.4	4.8	2.6	0.24	-1.5	-11	-0.65	7.8	1.3	-6.2	1.4	-4.5	3.1	-1.4	-4.4	-1.2	4.6	-6.5	-2.3	-6.3	12	3.4	-3	2.6	-3.5	-2.5	-6.4	-1.4	-3.8	-9.9	-2.5	-8.4	-7.2	-6.3	-7.4	8.4	-0.01	-6.8	-1.4	5.5	-7.3	4.3	-13	3.9	-4.7	3.7	-5.3
-5.6	-8	-0.92	-11	-1.8	-4	4.7	-5.5	-4.4	0.6	1.7	-5.4	2.4	-3.1	-1.6	5.9	6.5	-3.3	0.27	5.8	-7.7	2.3	-3.2	0.52	0.75	0.2	-7	-2.9	-11	-0.87	-5.8	-5.6	8.1	-0.75	1.6	-4.2	-11	-2.3	-0.45	-2.8	-3.3	-1.4	-2.3	-7.7	-4.8	-0.42	-1.1	3.4	-8.4	0.88
8.9	-10	9.9	-9.3	7.7	-4.6	14	-3.1	15	3.2	9.4	-5.3	18	6.7	8.8	13	-3.4	2.3	9.9	8.2	-2.6	0.32	0.03	5.1	4.8	-0.86	7	0.09	7.1	-0.05	-1.5	-3.3	4.6	6.8	9.6	2.5	-2	5.7	-4.2	-2.5	1.1	1.3	14	-0.21	8	6.8	1.4	2.2	2.6	-5.8
21	-4.8	11	-6.5	9.7	-0.56	14	1.2	27	7	7.1	0.21	4.9	4	-1.8	14	-5.2	-8.8	0.7	-1.6	-3	5.5	8.7	-3	12	-5.8	11	-6.5	8.5	-1.8	3.2	-3.3	-0.17	2.5	6.9	2.2	11	-1.4	3.3	8.6	2.5	1.8	26	2.1	10	11	1.1	-2.6	8.2	3
-7.6	5.5	0.81	5	3.2	4.4	-1.2	14	2.5	6.6	-5.6	3.4	-5.8	3.8	-1.8	4.3	-16	1.9	-9.3	7.3	-2.2	9.7	-12	3.1	0.78	1.8	-0.44	-10	12	-4.8	0.01	-7.1	15	12	6.8	-0.26	4.9	-0.7	10	-3.9	-1.1	5.7	7.1	4.8	2.1	5.2	-6.5	0.34	-5	6.2
-21	3.6	-22	-1.9	-24	2.6	-12	6.1	-17	16	-16	7.9	-5.5	4.9	-6.7	5.3	-17	3.2	-7.1	10	-4.9	11	-7.6	11	-8.1	17	-16	4.9	-10	-2.6	-11	6.1	3.7	9.6	0.73	16	-5.6	12	-20	-1.3	-10	16	-11	8.6	-2	3	-21	7.8	-18	8.4
-29	-0.23	-25	-7.3	-25	-3.9	-15	-7.2	-26	4.6	-15	5.3	-12	-7	-8.2	5.2	-18	-16	-9.5	-8.7	-9.7	5.2	-7	2.3	-21	1.1	-6.2	-0.67	-9.4	-6.2	-14	8.5	-12	0.57	-4.7	3	-6.2	2.5	-21	-1.7	-14	1.6	-24	4.9	-18	-0.18	-25	-0.66	-22	-2.2
-23	-4.7	-15	-12	-19	-12	-12	-13	-24	-4.8	-15	-10	-2.4	-4.7	-13	-9.8	-15	-14	-13	-7.5	-14	-7.3	-11	-0.07	-23	1.8	-18	-8	-25	-0.49	-14	-6.1	-13	-1.3	-9.1	-9.2	-18	0.47	-17	-5	-12	-3.7	-27	8.8	-18	1.8	-23	-8.8	-17	-11
-19	-21	-20	-28	-18	-21	-8.6	-26	-16	-23	-13	-18	-7.9	-2.6	-12	-16	3.1	-15	-17	-8.9	-2.5	-12	-3.9	-13	-24	-8.6	-15	-8.3	-13	-9.9	-10	-8.1	-12	-8.1	-6.5	-14	-12	-5.4	-14	-15	-16	-4.1	-20	-7.8	-12	-7.3	-16	-25	-18	-19
-7.4	-21	-6.2	-26	-11	-22	-1.5	-17	1.4	-33	-1.6	-13	4.4	-12	-11	-27	-4.3	-21	0.01	-13	-9	-19	0.87	-11	-14	-19	-6	-1.2	-17	-9.7	-13	3	-14	-12	-8.3	-9.5	-8.2	-2.9	-6.6	-24	-5.5	-4.1	-22	-22	-10	-18	-7.5	-26	-12	-22
0.96	-5	-11	-11	-1.4	-18	7.4	-8.6	14	-17	-5	-2.4	5.9	-11	-3.8	-15	-0.1	-11	-0.67	-9.7	2	-15	1.5	-10	-4.4	-26	-9.4	-8.5	-15	-21	-1.4	-1.6	-7	-8.8	-4.1	-1.2	-6	-7.7	2.6	-10	-3.7	-11	-8.4	-21	-3.4	-16	6.7	-19	12	-14
2.5	-12	-8.4	-8.6	-0.14	-9.7	0.91	-5.5	10	-6.1	-1.9	-5.7	15	-18	9.7	-2.5	1.2	-6.3	11	-1.1	-1.1	-9.8	16	-6.1	-8.4	-9.1	-3.9	-0.33	-6.8	-11	-0.82	-7	13	-5.3	2.2	-3.6	-1.1	7.2	-2.4	-8.7	-0.4	-2.1	-8.6	-4.3	-3.6	-14	10	-6.9	7.9	-6.6
-1.6	-6	-8.4	3.3	-4	1.1	-1.2	1.2	3.5	-5.6	-3.9	6.8	2	-19	1.3	1.9	-1	2	8.3	-5.4	-4.8	-6.4	2.6	-12	-3.8	-7.2	-5.3	-11	1.1	-2.6	-12	-12	-5.7	-4.7	6.3	1.7	-1.2	3.9	-4.6	0.6	6.8	-3.8	-7.5	1.3	-4.9	0.01	5.8	-2.7	3.5	-1.4
-17	2.6	-8.2	9.3	-9.4	3.3	-5.5	-2.3	-15	4.2	-5.2	6.9	2.2	3.6	-3.8	-0.78	3.2	16	4.2	5.5	-4.3	-6.3	-3.6	2.4	-17	-4.6	-2	-0.74	3.8	-13	-7.5	-0.17	-6	-5.2	1.5	1.4	-3.8	3.7	3.3	-9.2	3.4	-4.3	-15	-4.5	-5	-0.36	-4.6	8.3	-5.2	8.1
-8	6.7	-3	11	-1.4	7.3	-2.7	8.4	-9.3	13	2.7	9.5	1	4.2	11	2.7	7.6	-4	-0.13	5.8	-0.38	2.9	6.1	2.1	-16	7.1	4.8	3.7	3.5	2.3	-4.4	-2.9	-3.8	1.8	4	11	-0.11	9.3	1.9	-5.5	-1.2	12	-10	0.09	-6.2	2.8	-4.8	13	-0.75	2.6
-0.24	3.2	-1.2	-1	9.9	4.2	-1.5	2.8	-7	7.8	0.41	-0.42	10	-0.12	2.9	-0.98	2.8	2.5	-4.2	1.2	-1.1	13	7.1	3.2	-17	7.8	5.9	3.9	1.8	15	-3.2	8.6	9.5	1.4	6.9	11	-2.6	8.2	5.9	-3.9	0.84	6	-8.1	8.8	-5.6	1.1	-0.86	5.2	-5.3	-2
6.2	3.2	10	3.2	10	3.2	9.2	5.1	3.1	10	7	5.1	4.5	4.3	8.7	7	7.6	8.6	11	5.9	-1.8	6.4	7.5	3.3	-5	14	-4.8	13	-4.8	10	-2.1	10	-3.8	7.2	1.4	9.8	-1.5	13	3.9	11	4.7	9.2	-6.8	13	7.2	6.9	11	2.8	2.2	-0.87
10	2.9	12	3.6	12	6.6	8.9	-1.1	9.4	7.4	8.1	7.3	15	7.7	8.3	-4.3	17	4.8	10	0.88	0.72	1.9	8.3	2.9	0.97	14	-0.64	14	1.9	15	0.45	9.9	-6.9	-0.87	4.3	0.34	-0.39	0.3	-1.8	12	5.9	9.9	-6	7.5	-3	3.6	13	1.7	9.5	4.2
7	2	6.7	7.1	6	2.4	4.4	0.62	10	-4.7	8.8	11	3.2	2.3	8.3	-9.9	13	-13	5.6	-4.5	1.4	-3	9.7	-2.7	0.68	7.6	5	8	3.3	6.5	1.5	0.25	2.8	-2.8	6.7	-1.7	-4.4	-0.03	0.57	2.6	7.6	10	-1.2	-5.5	-2.7	-5	14	-2.6	4.9	1.1
4.1	3	1.9	-2.2	-4.3	-4	-6.2	-4.7	-0.84	-5.1	-3.1	2	-5.9	2.5	1.5	-4.2	-12	-9	1.3	3.5	2	-12	7.8	-1.7	-3.8	0.48	-3.7	1.5	8	-7.8	6.2	-1.4	5.1	-1.2	-1.3	-1.8	-2.9	3	5	-8.4	-0.94	1.4	3.3	-7.8	-2.9	-12	9.3	-1.8	2.8	-0.68
5.6	2.7	-0.15	4.1	0.26	3.6	-7.1	-3.4	-4.4	4.7	-1.4	1.9	-1.7	3.9	4.5	5.8	-8.9	1.2	0.07	7.7	-8.4	3.7	2.9	1.1	-0.37	0.42	5.8	6	6.5	5.5	3.7	4.2	7.4	0.95	0.15	3.1	0.67	-0.54	9.3	-1.6	-2.7	7.2	2.1	-2.5	1.6	-7.8	3.8	1.9	0.02	3
-4.1	12	-4.7	15	-10	7.9	-12	6.6	-9.4	15	-5.2	16	3.8	5	0.38	3.1	5.9	8	4.3	0.76	-4.3	3.7	4.4	-2.6	7.2	2.6	-4.7	12	-0.4	12	3.3	5.1	7.2	-5.3	1.1	7.2	3.3	4.7	-11	9.2	-2.9	12	3	9.7	-0.3	2.6	-2.6	7.7	-5.7	5.3
-1.7	10	2.3	17	-2.5	15	-4	6	-5.7	20	-3.7	17	-2.5	17	-6.3	5.8	-7.4	15	-7.4	13	-7.9	8.3	-1.5	21	4.9	16	0.13	12	4	18	3.3	6.2	-0.74	15	-5.6	8.5	0.64	8.7	8.2	10	-2.9	11	-1.2	16	0.59	13	0.31	16	-3.6	12
9.2	8.8	9.2	7.7	4.9	14	-1.3	8.3	3.8	10	5.7	12	5.7	14	4.1	12	7.4	22	-0.32	15	2.8	5.6	0.66	13	1.7	20	0.85	6.6	13	18	-5.7	1.9	1.2	-1.4	-2.7	13	0.5	1.2	8.6	6.5	-3.4	17	0.96	13	6.5	13	5.3	15	12	11
1.1	5.6	8.9	6.5	2.6	3.3	3.3	5.9	4.2	11	2.3	3.5	-2.8	-0.18	2.6	10	15	13	6.7	4	13	3.9	-1.1	1.6	8	18	-1.8	7	0.62	18	-4.2	1.6	-5	3.9	5.6	8.7	-3	13	-9.4	4.1	2.1	9.2	5.6	18	-1.2	2.5	8.7	12	7.9	14
-6.3	3	-1.2	-0.58	-1.2	-3.1	-1.5	-5.3	-0.96	3.6	-1.8	-2.7	-0.86	14	1.1	9.3	0.21	0.82	1.5	7.8	-2.3	6.6	4.7	3.8	6.2	16	1.5	12	1.9	20	2.1	2.4	-2.3	-3.5	-2.4	10	5.2	7.3	-4.9	16	6.7	10	4	11	5.3	2.7	9.8	5.1	7.6	5.3
1	-6.8	3.6	0.2	2.2	2.3	7.6	-0.62	0.7	-4	3.4	-2.1	8.6	-2.7	10	4.8	12	3.4	10	8.5	-0.48	2.9	6.3	-4.2	9.3	7.8	1.6	15	2.1	6.4	5.3	2.7	9	-5.3	7.3	9	11	4.1	17	3.8	13	15	1.3	2.8	-2.6	-0.21	11	-8.2	7.1	-1.7
19	0	15	-1.7	15	-2.3	14	-2.6	13	-5	15	5	8.8	1.6	10	5	-5.4	19	8.2	7.2	13	-1.8	6.6	5.3	24	6	22	0.39	19	1.3	7.6	-2.7	-4.2	-6	18	-1	4.7	1.2	22	2.5	22	4.9	17	8.6	6.9	-2.5	21	-1.3	21	-1.6
7.1	5.2	3	1.9	1.2	6.5	3.4	4.3	10	-4.7	11	7.8	-12	11	-0.56	-2.8	-12	1.2	-6.6	-2.5	-6.7	-1.1	1.4	-6.1	15	1.6	8.6	12	14	3.3	1.5	-1.8	7	-5.7	13	-0.93	14	-1.8	12	12	7.4	0.06	22	8.3	-2	1.9	11	-4.1	12	-0.37
-4.9	-0.49	-7.5	3	-12	3.4	-5.2	-1.6	-5.7	8	3.9	5.6	-8.5	-2.1	-2	-1.5	-8.5	-0.6	-0.09	-0.16	-5.1	2.1	7	2.5	-0.21	3.5	3	-0.51	-4	-7.5	2.7	1.6	9.4	-2.6	-2.5	1.2	5	3.8	0.25	-1.9	-4.7	5.9	2.4	1.8	-5.8	-4.7	-3.4	9.3	6.8	3.5
-18	-4.7	-20	-8.4	-15	-0.7	-14	-6.6	-23	0.27	-6	-6.5	-18	18	-19	9.4	-32	15	-12	10	-15	2.8	-2.5	3	-14	7.1	-7.6	1.8	-7.5	10	-7.9	5	-15	-0.51	-11	-4.5	-0.81	0.13	-7.4	0.23	-2.8	7.5	-16	-4.8	-7.5	-2.8	-20	5.3	-5.6	4
-15	-0.97	-19	-3.1	-16	2.2	-3.4	2.2	-18	-3.7	-9.3	-10	-12	6.5	-23	11	-34	2.8	-18	0.14	-29	7.8	-10	-8.1	-21	7.5	-5.9	2.5	-13	8.1	-10	-3.9	-7.8	-6.5	-15	-0.78	-4.2	8.3	-16	2.1	-12	2.8	-14	-2	-11	2.5	-25	0.64	-14	2.3
-3.6	-11	-15	-9	-15	-8.3	-12	4.4	-11	-7.3	1.2	-4.8	-9.2	-14	-9.2	2.6	-9.4	-6.1	-5.9	-8.8	-23	-3.4	-11	-7.7	-12	3.2	-1	-10	-15	7.1	-1.1	-6.2	-6.2	-5.1	-13	-3.1	0.23	0.55	-2.6	3.1	-1	6	-6.2	-8.2	-6.8	-8.9	-20	-7.9	-11	-7.7
-6.8	-12	-4.1	-8.7	-10	-6.5	-0.65	-5.8	-8.5	-8.7	-3.8	-0.69	3.7	-2.6	-9.7	-4.6	-30	10	-14	0.38	-18	5.6	-5.3	0.12	-8.7	2.2	-4.5	-7.6	-14	-11	-0.31	-3.2	8.9	-4.8	-13	-7.9	-0.49	-1.5	-7.5	-14	-6.2	-0.55	-0.87	-4.2	-6.1	-12	-14	-1.8	-12	-3.7
0.74	-4.2	2.3	2.4	0.36	1.6	6.4	1.1	-0.56	-7.6	-1.3	1.8	3.1	-1.6	2	9.7	-7	-0.9	3.7	0.24	-9.1	2.8	-4.3	-5.2	-5.1	-6.4	2.4	-3.1	-9.5	-0.58	2.1	-3.7	4.6	-4.3	-9	0.91	2.8	2.1	-13	0.04	-7.8	-4.9	6	-9.8	-4	-8.9	-2.5	-0.18	1.6	1.6
6.9	-0.49	3.8	10	5.7	-4.5	3.5	-2.5	5.8	-8.5	13	5.5	-1.6	12	3.1	6.7	-3.7	-14	6.5	7.2	-3.3	-1.2	-9.4	0.32	11	-5.3	0.42	-5.7	-0.31	-1.5	1.1	6.6	12	-5.5	-2.3	4	6	3.5	4.3	-2.3	3.3	3.8	7.1	-2.7	5.4	-7.4	-0.33	-1.5	3.9	-0.37
12	-1.5	3.6	9.1	9.4	-3	10	0.35	14	0.05	8.4	2	1.1	-4.7	6.8	0.82	-5.8	11	0.73	5.2	0.18	1.6	1.9	-3.3	11	-6.9	15	-6.6	8.4	-3.9	4.5	-1.4	18	-15	5.6	7.7	7.2	-4.7	10	-3	13	0.01	13	-10	4.7	-13	5.9	2.5	8.1	5.2
14	7.1	3.1	13	7.1	12	2.7	6.2	15	8.3	1.8	5.7	6.2	12	13	7.8	1.3	15	10	3	3.5	7.7	12	-3.4	14	-3.8	11	-2.5	10	2.7	14	3.2	14	-7	5.7	-1.3	5.6	2.7	8.8	-2.4	3.9	-4.9	13	-1.9	20	-1	13	14	17	16
8.5	8.8	5.6	3.5	6	7.2	2.4	-1.5	14	12	-2.6	-0.13	16	-3.8	17	3.4	6.9	10	11	1.5	4.6	16	3.1	4.9	13	5.6	4.8	4.7	9.9	11	13	0.71	18	9.7	2.9	3.6	12	7.2	11	12	9.6	7.5	22	3.5	20	2.4	18	7.9	15	8.2
10	7	5.4	0.28	3.9	4.4	8.1	-0.56	20	-2.2	3.1	-1.9	1.6	-2.2	1.1	-9.3	11	-7.2	0.44	-12	4.4	9.3	1.9	-1.8	18	6.3	9.1	-9	14	5.4	5.8	-5.3	24	-8.9	3.9	5.5	11	-1.6	10	4.1	8	0.44	20	6.6	17	-0.5	14	-1.9	6.9	2.9
0.29	-6	-1.9	-2.8	3.8	-2.6	5.1	-8.1	11	-9.3	2.4	-0.63	-8.6	-8.4	2.5	-8.1	-1.4	-4	-2.1	-6.5	-0.83	-7.5	4.2	-15	15	-7.2	-0.25	-8.1	13	9.1	3.4	-9.2	11	-17	6.2	3	5.7	-4.6	9.1	3.5	-0.1	-2.1	6.4	-4.9	11	-2.4	3.6	-9.5	4.4	-8.4
-3	-8.9	4.1	-2.3	8.3	-0.79	-9.5	-4.2	-0.43	-16	7.2	1.8	-4.4	-4.9	5.5	0.26	0.95	-6.3	4.6	-5.9	3.8	-16	6.1	-10	-0.13	-19	-5	-6	-3.8	-12	-1.1	-8.9	-0.72	-5.3	3.2	-5.8	4.8	-12	-0.15	-3.6	1.1	-11	-9.7	-18	-6.2	-12	-3	-14	1.6	-18
-5.5	-7	-0.98	6.9	7	1.1	1.8	3	2.2	-16	5.9	-3.1	10	-3.1	-5.1	-13	2.7	-19	1.8	-9.2	6	-18	-3.5	-13	-7.1	-16	1.2	-9.1	-12	-15	-2	-20	-2.4	-3.7	3.9	-6.3	-8	-9.1	-6.7	-9.9	4.1	-18	-5.1	-14	-8.9	-10	2.7	-15	6.3	-15
-2.1	-8.5	-4.3	1.7	8.3	-1.7	-1.9	-2.5	-2.7	-8.7	-4.6	-8	4.1	-2.7	-1.9	-8.8	-13	-5.1	-1.5	-6.1	-3.3	-8.6	-15	-8.6	-4.2	-20	-3.9	-7.4	-5.2	-12	-1.7	-17	-7.5	-9.4	1.4	-8.6	2.5	-1.9	1.7	-5.4	2.5	-12	0.4	-9.9	1.9	1.4	-2.1	-14	8.1	-9.1
-6.8	0.95	0.39	4.3	6.7	2.7	-6.5	1.8	-9.4	1.2	-5.6	0.38	11	3.6	-3.1	-11	-0.47	1.8	-14	-5.1	3	-2.2	-4.4	-5.7	-2.7	-7.7	-3.3	-1.4	-3.4	-6.3	2.6	-4.3	0.19	-9.5	4.9	-2.9	-3.3	-5.6	2.3	0.12	5.7	-4.6	-2.5	-5.8	5	4	-9.5	-7.9	-3.9	-5.5
-1.6	3.8	14	0.78	8.2	-0.64	1	4.6	-7.8	0.64	6.5	-6.3	3.5	-1.4	0.77	0.66	-4.7	-6	0.08	0.56	0.92	-4	-12	5.6	-8.2	-0.38	0.27	-0.14	-5.4	1.7	5.4	6	-2.3	-8.2	-1.2	3	5.2	0.65	8.7	1.5	4.3	-2.9	-2	-0.56	-7.4	2.7	-19	-4.5	-3.8	0.1
-7.5	13	4.5	6.7	4	7.3	-5.9	7.9	-8.8	5.2	0.91	3.9	-6.4	12	-1.7	-6.5	-7.2	-4.9	-0.53	-3.6	-1.5	-7.7	-6.3	4.2	-9.7	-5.4	-0.9	1.3	-8.4	1.4	2.4	6.8	-9.2	-9.6	-5.6	0.22	5.7	-8.1	-1.2	8.8	2.3	1.4	-9	2	-6.6	2.1	-9.8	-1.4	-3.2	6.7
-7.4	8.9	-3.7	7.1	2.3	3.2	-7.8	2.2	-12	2.5	-1.4	-0.06	-1.4	11	-4.5	-6.2	-11	1.7	-3.4	-2.6	-11	-0.73	-4.9	2.9	-12	-6.9	-11	-4.6	-16	-8.2	-9.5	1.4	-2.7	9.1	-8.8	-6.2	-4.2	0.76	-11	2.9	-8	-3.2	1.2	0.65	0.56	-1.6	-14	-1.1	-8.6	-0.17
-1.3	-5.4	-10	0.58	3.8	-1.4	-1.4	0.41	-2.1	-0.39	1.8	5.7	0.15	-6.8	-1.2	-8.9	2.9	-1.3	-3.1	-10	0.87	-0.34	-13	1.4	-13	2.3	5.2	0.13	0.64	-3.2	5.3	-1.8	9.7	5.4	9.2	-1.6	8.4	1.2	0.69	-4	2.1	-2.3	-3.5	-5.3	-1.9	-3.6	-7.6	-3.3	-1.4	-2.2
-0.52	3.2	-2.6	6.5	6.7	2.4	-3	2.2	-1.4	5.8	2.4	4.4	3.4	8	-2.3	-7.3	0.19	-11	-6.2	-2.9	8.3	-4.8	-0.48	-2.3	1.7	-0.46	1.7	-0.36	-1.7	4	-1.3	-0.09	-8.6	1.1	7.2	-1.5	-1.2	-7.7	-5.7	-1	8	0.59	-1.7	4.5	2.5	2.8	-0.61	-3.7	4	-2.9
16	2.9	19	-3.8	9.9	-2.7	11	0.24	10	4.7	9.6	-0.22	-22	-3.4	3.9	-7.9	-4.8	1.9	2.5	-1.9	-0.6	-1.4	-3.6	-16	9.6	-4.5	12	-4.3	-3.7	-3.4	18	-6.4	3.4	-2.5	-3.1	1.8	9.7	-8	5	1.2	11	-2.5	5.9	3.3	8.6	0.09	8.7	-6.2	13	-8
13	-11	1.8	-15	7.4	-15	8.4	-2.7	17	-8.3	-1.8	-8.5	14	6	12	-4.4	11	0.97	12	-5.7	9.5	2.9	2.6	-1.8	14	0.55	11	-6.1	4	5.5	11	-11	3.8	-1.7	2.7	2.5	8.1	1.2	4.7	2.9	8.1	-1.6	9	-0.48	5.4	-0.77	17	-9.4	14	-11
7	-14	0.39	-22	-0.02	-12	0.11	-1.2	5.8	-4.1	3	-17	-2.6	12	3.8	5.7	-1.2	0.74	-2.3	-2	4	7.7	6.2	8.1	6.4	2.5	7.1	-2	13	2.9	11	-8.2	12	-4.8	5.1	3.6	8.7	-5	20	-5.8	2.9	-4.6	7.7	-0.35	5.4	-1.7	9.6	0.5	13	-2.2
8.3	-4.3	3.3	-11	1.8	-7	-1.7	-6.3	-0.34	-4.4	2.7	-6.8	-14	-5.7	2.6	-4.7	6.9	10	-0.8	-5.7	8.9	15	3.4	0.96	6.6	-3.4	8.9	0.76	6.4	-2.9	3.9	-6.5	-0.41	2.2	1.8	4.5	4.6	-0.52	4.1	-0.5	-1.9	-5.4	1.3	2.3	3	-4.9	1.8	5.4	5.7	-2.6
-0.82	-2.1	-2.6	-5.7	-2.6	-3	-2.9	1.8	1.4	2.6	-8.8	-0.27	11	3.8	7.4	-3.5	-1.9	8.4	5.5	-4	9.5	15	4.4	12	11	-5.9	4.8	-9.9	1.4	-4.1	0.22	-6.5	8.9	15	1.2	0.48	9.4	-3.5	-3.4	-3.9	3.5	-4.6	9.4	4.7	8.6	1.9	0.31	5.8	-6.7	5.3
0.7	0.09	-1.5	-2.1	1.1	-0.91	-0.92	-1.8	1.6	8.6	-8.5	-5.7	0.14	-6.5	0.58	16	4.2	5.5	3.7	6.2	0.48	13	-0.68	-1.9	4.2	10	1.6	4.7	-0.06	0.62	3.9	2.8	-12	16	5	4.1	5.3	-0	2.9	0.34	1.5	3.5	5.2	4.7	13	11	-0.65	15	-5.1	15
-0.67	-2.5	-1.2	-9.6	-2.6	-6.3	-0.34	0.89	6.4	7.5	-3.5	0.94	1.8	4.9	5.2	13	14	8.2	6.9	14	2.4	15	-7.4	0.34	11	8.3	-2.2	6.1	7.1	3.5	-0.83	6	-1.3	-6.4	2.7	7.4	12	3.3	2.4	6.7	-1.7	1.7	12	6	-0.49	19	-1.6	15	-7.5	14
0.89	-6.2	-6.9	-9.5	4.9	-3.8	-0.81	-2.5	3.7	3.4	-5.9	-1.6	21	7	14	-0.83	11	6.7	6.3	6.6	13	2.3	-1.7	4	6.9	7.8	8.5	7.8	12	-0.9	9.7	15	7.4	-4	4	0.72	6.3	6.9	12	-0.65	2.4	3.5	3	-0.97	3	8.8	-1.5	-0.54	0.43	-0.52
-0.46	-15	-7.7	-15	-4.9	-7.7	2.5	-5.2	4.8	-16	-6.4	-17	-7.2	1.4	6.3	4.7	5.8	-5	8.6	-1.1	1.4	1.4	5.8	-9	0.92	4.8	7.3	-5.4	5.2	8.9	0.58	-0.5	1.5	-6.7	1.9	0.59	5	-13	-2.4	0.85	3	0.01	7	3.3	3.4	2.4	9	-6.9	7.6	-6.8
-3.6	-10	-7.4	-14	-3.5	-10	1.6	-1.8	6.1	-5.2	1.5	-15	-0.57	-2.9	-9.1	8.5	2.8	-1.5	-1.7	1.5	3	2.5	11	-5.7	6.1	7.2	5.5	3.3	-4.1	15	0.51	4.8	4.1	9.4	6.5	5.2	4.7	-8.1	0.73	7.8	3.1	4.3	7.3	3.4	1.9	7	5.1	-4.1	-2.1	-5
6	-6.2	-0.41	-3.3	4.1	-5.3	5.1	2.2	1.8	1.4	3.6	-6.9	3.1	-7	6.9	7	-4.7	-3.1	8.9	5.6	5.4	-2.5	9	1.9	6.9	5.2	-4.9	9.6	-1.4	11	-4	4	10	-0.98	6.1	7	7.6	-6.4	-0.93	-3.2	10	0.53	1.5	4.1	3.8	14	-3.1	-4.3	-2.4	-5.2
6.2	-6	1.8	-4.2	2.4	-2.8	-1.9	0.43	3.7	5.7	-0.91	-6.1	-6.8	-2	3	2.4	2.2	6.2	2.5	-2	8.2	-1.1	2.6	1.3	3.6	9.4	-4.4	-0.78	0.01	7.5	-3.3	0.38	-1.2	4.5	5.9	0.27	5.6	-3.7	-2.6	4.6	7.4	8.5	2.6	2	6.3	1.5	-5.6	-0.89	-1.7	2.7
2.6	0.23	3	-2	2.8	2.9	-0.8	2.6	1.1	5.2	4.4	-3.6	1.4	6.1	6.4	3	17	4	-2.4	3.3	13	-4.1	5.5	-2.2	4.7	4.9	4.3	-1.4	4.4	3.2	-5.4	2.5	-3.4	2.4	0.77	4	5.5	3.7	-7.1	-5.3	0.77	4.3	-6.2	3.8	-4.5	-1.7	0.92	3.5	-5.4	5.7
3.3	0	6.2	0.79	4.7	-1.5	-2.5	-7.3	4.5	9.2	3.1	-1.4	-0.54	-11	2.1	-5.7	17	1.9	2.2	2	11	-5	7.4	-4.3	8.9	2.5	0.06	3.3	-0.83	-2.7	-1.2	-0.55	-9.1	13	2.2	7.3	-0.5	7.4	4.6	-6.8	-0.4	0.45	-3.8	7.1	-0.85	-4.3	3.2	0.14	-6.3	0.06
6.5	4.8	13	4	8.7	-0.79	0.28	1.2	4.5	14	4.6	0.87	-8.6	-9	-0.93	7.1	-5.9	3.4	5.4	2.8	6.9	-4.3	-2.3	-4.2	-0.38	4.6	1.6	5.6	-1.4	5.9	6.1	-8.7	7.3	3.4	0.75	4.5	-5.5	-4.6	-0.83	5.2	-4.4	2.2	1.2	4.4	-1.2	-3.5	1.5	3.7	-0.64	-0.5
7	2.2	9.4	-1.5	5.6	-0.96	0.51	-1.8	8.7	15	3.3	0.33	-13	0.56	-0.64	-0.13	-4.1	0.28	0.06	4.3	0.12	-2.4	-2.5	6.1	4	10	-0.25	9.3	6.6	1.8	8.4	0.72	1.1	2.4	0.32	-0.02	3.9	-1.9	2	-3.6	-7.7	-0.05	9.4	7.1	6.3	-2.4	10	3.4	8.6	3.1
6.3	8.4	4.8	6.9	7.6	6.1	3	1.4	11	7.9	6.8	3.3	-0.31	0.84	2.2	5.3	12	-0.07	6.2	8.1	-2.4	6	1.4	8	3.8	7.8	3.3	12	2.4	-0.72	12	3.4	-2.3	5.5	-2.5	4.8	11	-1.7	-5.1	6.2	0.17	5.9	-2.2	-0.74	8.6	-4.3	12	3.6	3	-1.7
1.9	4.1	-5.5	13	-2.2	3.4	-5.5	0.34	4.8	1.3	-9.6	-1.3	-2.7	-14	-1.1	8.2	9.7	-5.8	3	-3.9	1.3	2.7	-2	0.38	11	10	-5.3	10	7.2	0.9	4.4	5.9	5.3	5	3.5	0.42	1.6	5.6	4.5	5.7	2.7	5.4	6.2	9.8	18	4.6	9.8	4.7	7.8	2.6
-0.03	8.2	-5	9.3	1.4	7	0.67	0.43	1.8	-7.8	-5.9	2.7	-2.8	-1.2	-1.6	8.4	-3	-0.09	-7.4	5.1	2.5	19	-11	-0.74	12	10	-2.2	1.8	4.3	9.3	-3.3	11	-4.3	13	4.7	-3.5	-0.49	5.1	-3.1	4.2	0.26	-7.3	10	14	9.7	10	5.9	-0.76	8.5	0.32
-0.05	9.8	5	12	2.8	9.8	5.2	3.2	0.18	-3.8	-1.5	11	-0.62	3.4	-2.2	-1.4	-2.3	-1.4	-1.5	0.93	5.1	-4.2	-3.1	-3.5	13	1.1	9.9	2.2	2.2	13	-4.9	-6.2	4	-12	-4.9	-0.21	2.9	-1.5	1.8	2.7	-1.2	2.6	8.1	0.11	1.5	0.73	1.7	3	0.13	1.7
8.4	1.5	22	8.3	12	11	-0.15	-6.1	-0.85	-17	7	0.99	9.4	-2.1	-0.08	-7.1	5.3	0.85	5	-1.1	6.7	-11	-2.5	2.7	5.1	-15	2.1	0.08	14	-3.6	5.4	-1.3	11	-15	-2.9	6	2	-2.3	5.1	-4.5	3.8	-1.4	4.2	-17	14	-20	0.7	-5.7	0.38	-2.1
10	4	19	13	19	16	5.8	-4.2	0.92	-12	5.7	12	9.1	12	3.2	-0.17	9.2	-6.8	1.1	4.3	-0.79	0.26	-1.2	0.64	-2	-19	4	-6.7	10	-18	-2.5	8.1	-3.4	-1.3	-1.8	2	-12	-3.2	12	-4.7	-1.1	-0.42	-5.5	-22	3.8	-14	-5.6	-4.9	-11	-1
0.34	3.1	7.9	16	2.6	12	8.5	-2.1	-3.6	2.9	-1.8	8.6	-6.7	19	-13	0.9	-3.5	8	-2.7	0.11	1.8	4.1	8.7	-4.4	-4.9	-4.8	2.8	-0.16	4.4	-18	-0.59	3.8	3.6	-3.4	-7.2	-0.92	1.5	7.1	-8.4	-6.6	8.1	9.9	-1.9	-5.1	-6.5	4.7	-12	-1.5	-14	2.4
-0.96	3.8	-5.9	11	-5.5	6.2	0.95	7.3	-2	6	-12	9.7	6.7	2.7	-4.1	2.5	0.43	22	9.2	4.8	2.2	6.2	8.4	13	-7.2	-1.9	-8.1	7	-14	0.88	-3.6	-2.9	6.4	-5.7	-13	2.2	-6.4	5.6	-0.78	-4	-6.1	4.2	-6.6	2.7	-5.7	2.7	-12	6.5	-14	8.8
-1.1	9.9	-4.7	13	-6.5	14	-4	11	-8	7.5	-3.8	7.2	-2.6	6.3	-9.1	7.7	5.5	1.9	3.5	10	5.8	2.7	-1.3	9.7	-4.7	2.2	3	-1.3	-12	-0.33	-3.1	4.4	-5.5	10	-5	2.6	-7.8	4	4.1	10	-6.9	6	-0.79	2.9	-0.33	14	-9.4	11	-6.2	12
5.3	16	5.8	23	4.5	16	1.5	16	-5.5	9.2	1.4	10	2.2	0.59	3.9	12	8	-0.83	10	6.9	-12	-4	5.7	16	2.5	-3.1	-3.6	-3.8	0.74	3.4	-0.35	3.2	-10	-0	2.2	1.1	-5.5	1.1	5.8	8.3	2.2	1.4	1.8	-7.2	1.4	8.9	-5.3	7.2	-2.9	8.1
4.7	3.8	7.6	14	5.9	10	0.62	4.7	-3.3	-2.3	-0.31	17	-6.7	-5	5.2	-2.6	-1.4	10	-1.5	8.4	1.4	8	-5.9	2.9	-2.7	-4.7	-3.7	5.8	-6.8	-3.3	0.25	7.4	-7.1	8.9	5.6	-5.3	-5.8	3.1	8.6	-1.4	2.5	-1.5	-6.5	-4.6	0.88	-3.7	-2.7	6.1	-4.4	1.4
7.3	16	16	19	11	10	1.2	-1.7	-0.96	2.2	12	10	5.2	7.5	2.3	-1.8	-4.2	-5.3	-3.4	-1.1	1.2	4.2	8.4	0.02	-4.1	-4.8	3.4	-4.2	-0.71	-1.6	1.6	3.3	-2.9	12	-1.4	0.51	-13	-3.9	2	7.9	-2.5	-0.18	-2.6	0.01	-0.31	-2.5	-8.6	-4	-7.1	-3.9
18	11	23	16	14	11	7.5	1.4	-0.56	2.7	24	6.7	-1.4	-12	-5.9	4	-8.7	-0.81	-2.8	1.6	-6.1	4.2	-5.8	6.4	-7	-6.7	4.3	2.4	4.1	6.9	3.8	0.43	-7.7	2	-2.3	-1.4	5.8	-1.1	6.5	8.2	6.1	-3.2	-6.2	0.3	-7.8	-0.34	-7	-3.7	2.5	-5.9
12	12	14	5.1	13	4.5	3.3	2.2	6.2	6.3	14	9.1	3.8	-1.1	-1.5	-10	-2.8	-3	6.4	-10	-3.9	-0.34	4.7	5.4	-6.7	5.2	9.3	-1.1	-12	-2.7	3.3	4.3	-9.6	-1.3	-4.4	-3.2	7.6	-2.5	-7.3	-6.1	-2.4	-1.2	-2	7	-5.6	5.4	-0.23	-1.1	1.3	1.5
16	0.4	22	-14	13	-14	3.1	-11	1.5	-4.6	17	-2.7	-11	5.5	-8.1	-8.9	0.59	-15	-1.6	-1.8	-1.7	-14	1.6	1	-11	-7.5	-6.5	-12	-11	-18	-2.4	-1.7	-1	-12	-6.4	-13	-4.7	-15	-12	-4.5	-9.4	-9.5	-8.9	-7.8	-2.1	-16	-6.2	-7.2	-3.3	-5.8
-5.2	-2.5	6.6	-9.2	6	-10	-8.6	-6.1	-8.2	-0.93	8.3	-1.1	-6.5	-3.4	-2.2	-4.5	5.2	-17	-2.3	-8.9	4.8	-17	-2.9	-6.7	0.63	-1.8	-12	-6	-5.5	-13	2.5	-5.1	1	-9.4	-1.6	-7.8	5.5	-6.8	-6.8	-10	-3.2	-5.6	-1.1	-6.3	-0.44	-8.4	-7.3	-6.5	3.5	-8.8
1.7	-7.5	6.2	-13	-3.5	-12	-1.9	-8.3	-1.4	-2.8	-0.92	-12	8	-3.3	11	-9.6	6.7	-3.9	4.7	-6.3	-0.62	2.7	5.5	-2.7	-3.5	-1.2	3	2.9	0.27	-8.9	1.3	-5.6	-4.7	-3.5	4.1	-5.3	10	-4.1	3.6	-2.7	1.7	-4.2	0.6	-7.5	-0.93	-4.7	7.2	2.7	6	1
0.97	-0.22	7.3	-5.1	5.4	-4	0.39	-0.2	-0.29	2.2	6.5	-5	6.1	0.94	3.5	-5	3.4	19	8.1	8	-2.8	7	6.2	5.3	4.6	-1.3	-3.3	-3.6	-2.2	-2.4	2.4	-5.6	1.8	2.5	1.2	-0.39	2.5	-3	-5.3	-9.7	6.6	-3.8	0.65	-3.9	-0.95	-2	2	3.4	0.38	-0.21
5.4	4.3	14	-0.49	9.2	1.4	4.6	3.7	2.3	11	9.6	-5	4.9	5.8	-3.4	13	7.8	-0.55	6.2	15	-1.6	-3	3.7	14	5.7	-1.5	0.4	-9.6	-0.6	6.4	0.65	-5.8	5.1	0.26	2.5	4.4	3.5	-1.4	-7.7	-4.5	-1.8	-0.32	0.15	-0.73	-2.6	2	4.4	9.4	7.1	8
3.7	10	6.5	2.4	-5.3	4.2	8.8	14	2.2	4.9	1.5	5.6	8.2	9.7	-2.9	17	-4.5	-3.1	3.2	15	0.62	4.2	6.5	4.6	1.5	4.3	-1.2	-7.8	3.3	4.2	-2.6	8.8	0.93	8.8	7.4	-1.2	0	-4.9	2.6	12	4.5	1.3	4.8	3.4	0.09	0.98	5.9	14	8.2	6.1
-0.32	-1.2	-6.7	4	-0.81	8	-0.63	2.8	4.2	1.1	-5	0.68	8.1	2	2.4	4.5	-6.1	2.7	-1.2	15	-9.5	-1.1	7.6	15	6.6	12	1.4	1.2	-0.79	1.4	-11	4.5	-4.8	10	-2	-4	4.5	4.2	-1.9	6.1	-1.5	0.18	8.8	11	0.18	3.6	2.5	8.6	-0.29	6.1
1.5	-5.7	-4	3.7	1.1	3.2	1.1	-4.5	-0.52	-5.8	-4.2	3.6	2.1	1.4	1.4	-6	-2.7	17	-2	6	1.5	13	-4.3	5.9	3.6	7.4	-0.3	-14	5.6	-1.3	1.4	-0.34	-12	-0.03	6	-1.3	-3.2	2.3	-3.6	4.6	3.1	5.5	5.2	1	-12	4.8	-5.8	2.5	-4.2	7.8
0.6	-1.9	-0.3	-3.8	-0.85	-0.73	-7.1	-2.8	-6.5	-7	-9.4	-4.3	-9.5	-3.8	-2.9	1.6	-3.8	-3.6	-1.9	4.4	-1.7	3.4	-12	4.6	17	0.17	-8.9	-8.5	0.8	0.74	-8.3	-11	-10	-15	-3.9	-0.09	-8.3	-9.3	5.4	-4.9	-5.5	-5.4	6.9	-9.7	-7.2	-7.2	-11	-10	-2.1	-2.7
1.1	-4.9	-1.8	-16	0	-11	1.2	-4.1	-4	-18	-8.4	-9.1	2.4	-5.1	2.1	-10	4	-9.9	-0.17	-5	1.6	-6.8	-3.9	-3.6	0.91	-6.6	1.7	-2.5	-3.8	-5.4	-4.9	-6.4	-7.5	-16	-2.5	-6.1	-0.2	-9.9	-3.5	-8.1	-2.5	-8.2	2	-14	-1.5	-6.3	-1.2	-18	-1.2	-15
-12	-3.7	-8	-8.3	-5	-6.3	-8.1	-1.4	-3.9	-5.4	-4.3	-2.7	-3.1	6.6	5	-2.7	5.5	12	7.6	6.5	4.7	-4.5	-3.1	-5.8	5.4	-6.5	-0.59	1.6	7	-1	-1.7	-4.9	-0.07	-2.7	0.48	-0.17	-7	8.6	-4.7	-5.3	6.8	-2	4.8	-2.3	-2.2	-3.7	-1.1	-6.4	0.22	-7.1
-2.4	0.46	-4.4	-6.9	-6.3	-8.6	-5.5	2.8	-5.8	-0.99	-5.3	-4	5.6	-7.5	1.3	-2.8	2	-2	-1.5	-2.8	3.8	-5.5	2.1	-0.9	3.4	-9	7.2	-4.5	11	-8.7	5.9	-6.6	15	-11	-5.8	-5.5	-0.92	-4.6	-1.6	-11	-3.5	-8.3	7.3	-0.86	-5.1	-1.8	-1.9	-1.2	0.2	-1.3
-2.8	4.8	-5.8	-2.7	-8.1	-3.7	-4.2	6	-5.9	3.1	-12	-0.62	9.3	-4.3	-4.3	-1.2	-6.3	-11	-7	1.5	-0.65	-11	-12	2.9	5	-10	0.52	0.27	5.9	-5.3	-1.2	3.4	8.3	-6.3	4.1	-4.2	3.5	-3.4	-3	0.31	1	-4.5	8.3	4.3	0.9	4.1	0.22	-9.5	-7	-8.3
-8.7	8.8	-12	3.9	-12	3.9	-3.3	7	-4.4	7.5	-9.1	-2.5	-6	18	-6.5	-0.54	-2.7	3.4	-4.6	6.1	-3.3	-3.6	-4.7	6.4	6	-3.8	-0.22	0.02	3.6	-8.9	-0.34	2.7	9.8	-2.8	-0	-1.3	-0.57	8.6	3.2	-9.3	1.5	3.3	13	-7	8.3	-8.1	-0.45	-4.9	-5.9	-2.9
-3.6	14	-9.1	9.8	-4.2	9.1	-2.2	6.2	-3.9	12	-14	5	1.8	2.8	-2.8	-0.95	-1.6	11	-5	3.2	1.9	-6.9	3.9	5.9	6.1	-1.6	5.6	3.1	9	2.6	0.23	-4.1	-6.2	1.4	2.3	5.5	7.9	7.2	2	0.09	3.6	1.4	8.1	6	1.9	4.2	0.15	0.26	0.86	-1.9
-4.1	13	-8	4.3	-1.7	8.7	-2.1	9.2	-5.7	11	-2	6.8	-6.4	-5.8	-0.8	2.3	-8	-6.4	-8	-2.4	3.7	0.39	-6.9	7.9	-3.9	4.3	0.69	2.6	-0	4.2	-3.7	0.21	-5.9	1.9	-1.3	2.6	0.63	8.7	-1.2	3.7	1.7	3.4	-8.3	-1.6	-6.5	-0.4	-9.8	5	-11	2.1
-9.7	7.3	1.4	8.7	-8.5	6.2	-8.1	3.5	-9.5	7.2	-1.8	1.7	-5.3	-3.7	-3.3	5.5	-8.2	-9	-1.8	1.6	-1.2	2.7	0.79	2.2	-6.8	-1.8	-1.3	6.7	-5.9	11	-6.4	-0.77	-0.63	12	-7.7	5.1	-5.2	4.1	-1.5	2.2	-8.2	2.2	-8.9	1.4	-6.2	-2.1	-11	-3.1	-11	3.7
-13	-6.2	-8.8	3.2	-8.6	2.8	-12	-1.8	-11	7	-2	-4.5	-4.5	-11	-2.9	-0.71	5.5	-5.3	4.9	-1.5	5.2	2.2	3.3	-8.5	-1	5.3	-0.54	-6.7	-3.2	-0.68	-3.2	-5.7	2	-0.25	-3	1.9	-0.25	-0.17	-2.4	-7.1	-4.8	-4.1	1.5	7.5	-0.51	6.1	-15	-0.92	-10	-2.3
-4.3	-1.4	-8	4.9	-8.5	-3.5	-1	-7.7	-4.8	3	-4.3	1.4	-1.8	20	2.2	-3.9	4.3	1.7	-0.65	3.9	8.6	1.2	-0.83	-0.65	-6.5	8.5	-8.9	12	-12	6.7	0.84	5.6	-10	-2.1	1.9	0.81	-7.9	7	-4.3	4.6	1.9	13	-0.76	7.3	-2.3	6.3	-11	2.4	-0.01	-1.1
1.5	-0.14	-3.1	-2.7	-5.2	-1.2	1.4	-5.8	6.5	2.4	-6.1	-1.9	4	-9.6	2	3.7	-4.7	-1.6	-1.1	-1.7	3.6	-5.1	-1.8	0.1	-1.6	4.9	5.2	2.6	0.16	9.8	-2.6	-6.4	2.7	1.8	7.5	-1.8	-4.2	-6.3	2.1	-2.7	-3.6	9.9	-1.3	11	11	2.3	1.2	-3	-3.7	-3.3
-2.6	-7.5	-1.4	-12	-2.7	-4	-0.57	0.88	-0.8	-8.3	-7.7	-4	-0.62	-9.5	7.5	-0.8	3.2	-5.5	13	-11	-0.5	0.38	-0.96	-3	-2.1	-1.3	-1.5	-3.3	-10	0.37	2.5	-0.66	-0.15	4.3	3	5.1	-5.6	-3.4	-7.4	-1.7	-2.1	4.4	-4.4	2	-4.6	1.9	0.63	-0.83	1.3	0.68
-11	-7.3	-7.3	-6.2	-6.1	-6.8	-3.7	1.8	-6.3	-8.4	-3.1	2	-7	-15	-5	-6.4	-3.8	-1.9	-6	-9.1	-4.4	-6.5	2.7	-14	-1.8	-3.9	-4	2.3	-7.2	-6.4	-3.7	4	-7.8	1.6	-3.1	-2	-7.2	8.2	-5.5	-1.7	-3.6	3.4	4.1	-5.8	-4.3	0.56	-2.1	-9.8	-1.4	-4.4
-15	4.9	-19	2.3	-5.5	-1.7	-1.9	5.8	-9.6	2	-17	8.9	1.3	2.4	1.1	-3.8	-2.9	17	-5	-3.8	0.47	-0.63	-2.1	-1.7	-3	-3.5	-1.7	-5.9	-2.9	-11	-3.5	1.9	-5.4	7.8	-0.15	-8.8	-2.1	-0.27	2.9	-0.22	-2.8	-2	-5.4	-1.6	-0.51	-6.4	-9.4	-9.9	-7.8	-13
-10	0.76	-14	-2.2	-8.3	6.8	-2.6	6.5	-2.3	-1.1	-7.6	0.2	-4.6	4.3	-11	-0.84	-5.6	-8.8	-14	3.5	-6.3	0.07	-4.7	4.2	-8.8	-2	0.15	-13	2.2	-7.1	-3.1	-4.4	-11	-1.1	-4.6	0.4	-7.6	-7.5	1.3	-7.1	-7.6	-1.6	-19	-1.1	-4.8	-3.3	-10	-5.5	-8.7	-3.3
-12	12	-14	8.5	-12	4.3	-7.1	9.7	-9.3	11	-4.1	2	-5.3	-8.3	-6.7	0.75	7.3	-8.7	1.8	-8.1	-6.7	0.5	-1	-1.2	-13	-1.8	2.5	4.4	-3.6	4.4	-8.9	0.04	1.8	11	-3	0.69	-5	6.5	-4.2	11	-7.6	-0.95	-12	6	-5.5	12	-13	2	-12	-4.9
-10	-8.2	-13	-8.9	-6.7	-7.8	-6.2	-1.1	-11	-1	1.5	-4.3	-3.4	-5.8	-6.7	-1.5	-0.43	6.7	-9.4	-3.7	-12	-5.5	-3.7	-7.4	-23	4.8	-5	2.6	-18	7	1.8	-0.74	-5.2	-1.8	-5	4.3	-6.5	-0.04	-4.5	7.8	-7.5	0.22	-17	-4.3	-4.5	0.95	-9.6	-2.6	0.85	-6.8
-0.76	-7.7	-0.75	-7.8	-1.8	-3	4	2.5	-2.3	-4.7	-2.9	1.1	-8.3	3.5	-9	-10	-8.5	-10	-10	-12	0.23	-9.6	-6.2	-4	-11	2.1	-11	-0.74	-8.6	4.3	-11	1	-1.9	1.4	-1	-1	-8	-7.9	-1.1	-4.6	-1.6	-9.6	-3.4	1.2	-5.6	0.81	-0.25	-3.7	-1.2	-0.27
3.5	8.2	-1.6	3.7	-4.4	0.94	-2.5	2.7	6.6	6.9	2.3	1.7	-9.3	-9.7	-4.9	-4.9	-1.1	-12	0.86	-12	-4.1	2.5	2.1	-4.7	-7.3	0.65	-8.9	-1.3	-6.6	5.9	-7.5	9.4	0.68	4.4	-7.6	2	-3.8	1.3	-2.7	4.9	-11	0.02	-11	11	-4.8	-1.6	10	0.9	-1.4	-0.94
2	4.5	-0.23	2.4	-7.7	-3	6.3	2.7	8.5	4.3	0.58	-0.97	-4.4	0.79	-6.1	7	-8.4	-2.2	-6.8	4.4	0.25	0.87	3.2	-5.8	-4.9	-1.7	-6.2	6.1	-5.4	10	-4.7	8.6	-0.25	5.5	1.7	2.2	-1.9	9.6	-6.2	23	-2	8.8	-4.4	2.3	-4.2	0.63	15	6.7	4.5	4.5
0.06	-15	1.4	-12	3	-9.5	10	-5.2	9.5	-10	3.7	-4	-3.7	-5.6	8	2	12	14	-4.7	-3.3	2.8	10	3.6	-11	6.9	-4.3	-6.4	-1.3	15	-3.2	2.1	-5.7	9.2	-0.68	3	-5.5	-0.06	-2.2	0.26	-5.5	7.4	-3.5	6.8	-4.6	5.1	-1.9	18	4.5	11	8.9
4.8	-11	2.6	-10	0.12	-6.7	11	-14	13	-12	9.8	0.32	5.6	-5.9	-3.7	4	-4.8	8.3	-6.1	-2.6	-0.81	11	1.9	-4.9	1.3	2.8	-4.8	7.9	4.6	-2.8	-1.4	-4.2	3.5	-1	2	-2	-3.2	3.1	-6.4	-12	-4.3	-7.1	-1.5	-6	-2.8	-8.5	13	-0.83	4.5	6
4.2	-6.8	-3.2	-6.1	1.2	-0.91	1.6	-9.7	12	-7.2	1.6	-3.7	9.1	0.32	8.9	0.75	-1.6	-10	1.7	-7.5	-3.8	-0.62	-4.4	1.5	0.42	-2.5	1.9	7.1	2.7	-0.44	6	-3.4	-3.4	0.45	-4.7	-4.9	0.64	-1.1	14	-6.9	2	-9.3	-4.7	0.68	4.4	1.4	13	4.7	7.3	5.4
5.9	-13	2.2	-6.1	5.9	-5.6	7.3	-8.7	10	-5.1	7	-11	8.1	3.7	7.9	1.4	6.1	-6.3	4.1	-5.2	-1.4	-6.2	-0.89	7.3	5	-3	6.3	-1.1	13	-4.5	9.7	7.2	12	-0.42	2.4	-0.82	10	-1.3	5.8	-0.14	8.3	-0.6	8.5	0.04	4.6	9.1	17	12	18	7.2
2.7	-12	11	-0.5	4.5	-5.1	0.85	-4.2	-0.93	-6.1	15	-4.4	7.8	5.1	11	-7.3	5.9	2.6	8.7	-1.8	3.7	-1.9	6.2	-11	5.4	5.5	9.6	-3.3	12	-7.7	13	8	6	-1.4	5.4	0.19	1.3	4	3.9	7.4	6.2	0.1	4.5	-4.4	5.3	2.5	14	8.8	12	3.7
[truncated: 952 more columns]
