# Supplementary material for: Dyslexia on a continuum: A complex network approach
Source: PLoS One. 2018 Dec 17;13(12):e0208923. doi: 10.1371/journal.pone.0208923 (PMC6296514; doi:10.1371/journal.pone.0208923)
Supplement: S1 File — Detailed information about the archive contents is provided in the included README.txt file. (TGZ) [file pone.0208923.s001.tgz › FS_672_AA_run_1.csv]

1.1	-0.59	4.4	19	-1.6	-5.2	-1.6	16	18	-16	27	-5.9	4.6	-0.85	9.2	31	14	24	6	29	4.4	22	0.52	21	3.9	30	4.7	5.7	-3.9	15	6.6	17	2.6	6.5	0.69	8.1	-4.5	-0.31	0.42	24	5.8	16	7	9.5	0.01	27	2.4	-2.6	0.49	22
0.42	0.26	4.6	-8.9	-2.5	-3.6	-5.1	3	8.9	-17	22	-7.3	-2.4	-14	-8.6	-0.28	0.84	-8.8	-2.5	11	8.2	20	-0.4	-1.2	-9.3	7.9	2.5	-6.3	-8.4	-3	-3.5	2.5	-2.6	-8.4	-0.24	0.66	-3.8	-7.1	-5.1	10	0.14	5.3	5.5	-0.32	1	9.6	0.87	-7.5	-7.1	1.1
0.63	0.2	9.6	-2.8	1.7	5.1	5.8	5.9	6.2	-17	14	-14	-1.3	-18	-6.8	-31	-0.84	-8.9	0.84	-16	4.8	-3.9	-8.4	-20	-5.2	-10	3.1	-3.5	-5.5	-9.9	-0.6	-4.5	-0.54	-7.2	2	-0.38	3.7	-2	-1.8	-7.1	-2.1	-18	5.3	4	3	-3.5	-1.1	-0.28	-1.3	-22
0.87	-0.1	4.4	0.79	-6.8	-3.8	-7.7	-0.01	1.1	-10	15	-9.2	-2.8	-13	-0.75	-17	-4.1	7.6	-4.2	-7.1	0.34	-12	-2	-18	6.2	-1.8	-0.08	-8.1	0.08	-9.8	-1.1	-9.3	3.1	1.2	7.3	-6.6	4.6	-12	0.8	3.2	-1.4	-28	-4.9	3	0.06	-8.9	1.6	-9.2	7.8	-6.4
0.47	0.7	8.8	13	5.8	10	4.1	18	13	21	20	30	5.8	14	-11	19	0.85	-1.5	1.2	6.1	-5.4	24	-3.5	12	3.9	7.6	1.1	6.1	6.2	9	-1.2	9.9	2.7	5.9	3.6	12	4.1	7.2	2.2	5.8	9.1	26	-1.8	7.3	9.7	18	3.9	1.1	-0.47	10
0.82	-0.53	2.8	6.1	3.4	11	7.3	4.4	9	4.8	9.8	7	0.54	5.1	6.8	-14	14	-11	4	-10	5.3	-8.6	1.9	-5.9	2.9	-4.4	8.2	0.38	4.4	-1.4	5.4	-4.2	0.17	-1.5	2.6	-0.22	2.6	2.3	-1.4	-1.6	6.3	-2.4	6.5	-7.4	5.7	-2.1	5.3	-0.71	-1.1	-7.6
0.4	0.05	0.76	-2	-2.2	-10	-8.3	-13	-0.08	-6.8	14	-9.6	0.41	-9.7	-7.5	-5.6	5.4	9.6	-7.6	-4.3	-5.2	-14	-1.3	-10	3.3	-9.8	1	2.8	-1.5	-6.5	0.57	-2.9	-1.8	-4.7	-4.2	-3.2	-2.4	-3.8	0.34	-5.4	2.3	-5.1	-5.6	0.45	7.3	-7.9	-4.4	-1.1	-0.11	-6.3
0.43	0.09	-2	-8.4	6.5	-9.3	-5.9	-1.4	0.72	-4.5	6.5	-19	8.9	0.33	1.5	-6	1.6	-13	-0.32	-2.1	16	-16	7.1	-9.2	17	-7.8	6.6	-2.7	14	-3.7	7.5	-2.8	13	-2	9.3	0.13	9.4	-4.1	15	-0.22	11	2.3	1.9	-5.6	13	1.8	4.3	-1	14	-2.9
0.2	0.12	8.4	-9.4	5	-5.6	12	-13	20	-2.6	24	-4.5	10	-3.9	16	-7.8	4.8	-5.5	6.8	-3.1	6.1	-4.7	12	-0.74	10	-3.8	3.7	1.5	9.4	-0.11	8.8	1	9.3	3.7	5.9	0.45	10	-0.28	13	5.6	15	-1.5	1.8	5.2	8.4	-2.3	10	5.3	10	-6.7
0.24	0.12	3.2	-7.6	-4.5	-4.7	-5.8	-12	10	0.64	12	-0.01	4.8	-2.7	10	1	9.5	8.3	5.4	1.5	-2.7	-2.6	5.8	-1.3	5.1	-4.4	3.3	-0.23	0.35	-2.8	3.2	2.5	3.7	-4.8	2.3	0.97	4.5	-1.3	0.21	-3.6	7.5	-3.1	6.6	0.94	3.3	-3.3	0.44	0.6	2.6	-4.5
-0.15	-0.02	-8	-4.8	-8.6	-4.2	-7.2	-15	-3.8	2.6	-3.3	1.1	-2.8	-3.6	2.1	3.9	2.1	0.62	-7.3	-1	8.3	-2.4	0.68	1.1	-0.59	-6.8	-1.3	5.9	-4.5	-1.7	-5.4	5.8	-3.2	-2.5	-2.4	5.7	-1.7	0.04	-8.8	1.2	-6.1	-3.5	1.5	8.1	-5	-5.1	-4	2.1	-4.9	-9
0.05	0.13	-7.9	-1.2	2	-1.8	2	-3.4	-5.7	4.2	-7.1	6	-3.9	-1.2	-3.5	1.2	-0.5	5.7	-6.5	-0.08	-0.06	-2.4	-0.35	0.05	-10	-2.7	1.8	5.3	-1.6	-0.45	-4.7	-1.9	-3.3	2.1	1.8	0.65	1.2	-0.09	-3.8	-0.72	-5.9	2.1	7.4	4.2	-10	0.92	-0.23	0.92	-5.3	1.1
-0.12	0.11	-12	11	-9	4.7	-4.2	0.73	-4.2	4.3	-2.4	12	-6	6.8	4.5	-2.2	-8.6	-2.8	-0.32	-3.1	-3.8	-6.1	-6.6	-2.1	-9.3	-1.6	-1.4	3.8	-2.6	3.6	-1.4	-1.9	0.02	3.7	-3.9	1.8	-1.4	0.61	-5.6	0.8	-5.9	2.3	4.2	-0.63	-13	2.5	-2.8	-1.2	-1.8	6
-0.67	0.03	1	1.2	6.4	5.5	7.8	-2.8	3.6	-4.5	-1.6	3.1	3.4	1.2	-9	-8	-6.1	-11	-6.4	0.51	1.6	-9.2	-7	4	-4.1	1.4	-4.3	-5.5	-2.6	2.6	0.1	-3	-2.6	1	-1.5	0.18	-1	-3.2	-3.7	-0.57	-2	0.09	-4	5.1	-3.3	-0.67	-1.1	-1.7	-7	-2.4
0.14	-0.09	8.3	-4.5	6.4	-5.8	11	-7.5	-1.8	-2	-0.48	0.77	2.7	-4.6	0.1	0.08	6.1	-6.6	12	-5.4	4.8	-15	9.9	1.6	4.1	-5.4	3.9	-2.1	8.1	-1.1	6.6	2.3	1.9	-2.5	7.6	-1.2	8.5	4.2	3	-4.2	6.4	-3.5	-2	-3.2	8.9	-4.7	8.3	0.1	1.1	-4.9
-0.15	-0.57	5.5	-5.9	3.5	3	4.3	-6.6	1.4	-0.18	3.1	6.4	2.9	-6.6	4.7	0.38	3.8	-6.5	0.66	-0.55	6.5	-5.3	8.1	1.9	-1.7	0.25	1.5	4.4	1.1	-6	-0.2	-0.87	2.5	-9.4	3.2	0.58	0.76	0.06	-2.4	-0.58	4.6	1.5	-0.93	3.2	-1.1	-7.5	-1.6	-2.2	2.2	-3
-0.02	-0.35	4	-4.9	4.2	-7.7	13	-12	9.5	-3.5	4.4	3.7	7.8	-5.2	9.7	-3.4	0.67	-6.4	2.1	-6.6	5.6	-4	9.5	-4.3	-0.44	-0.79	7.2	-0.68	-0.2	-1.7	-0.77	-4.2	-2.9	-6	0.76	-2.3	-0.62	0.83	1.6	-4.9	5.7	0.22	12	2.8	3.2	-3.7	2.5	-0.5	2.8	-5.6
0.08	-0.05	4.8	-12	5.4	5.8	8.1	-4.2	7.3	1.2	2.4	-0.22	9.8	2.8	4.5	-4.4	-7.2	-1.9	2.5	-1.5	6.6	-11	12	0.77	-3.2	3	0.37	-1.7	-1.8	-0.91	1.8	-2	-2.4	-0.25	-1.5	-1.8	-4.7	-3.4	-3.7	-0.18	3.1	-0.02	4.2	-3.7	0.02	0.78	-2	0.55	-3.5	-7.3
0.28	-0.14	-4.7	2.7	1.2	7.6	2.1	0.51	-1.3	0.64	-5.9	3.9	-0.37	5.1	3.1	-1.3	5.5	-7.8	6	3.2	-1.3	-6.5	4.3	2.4	3.9	2.6	2	-0.09	1.9	-0.41	5.2	3.4	0.76	1	2.1	1.6	-4.5	1.7	-2.5	0.53	5	2.1	0.34	-0.12	0.02	3.7	-3.6	3.5	-0.3	0.82
-0.14	-0.19	1.8	3.2	3.6	-4.1	3.4	-6.2	1.1	-4.9	-2.2	2.1	0.85	0.68	-3.6	-6	1.5	-4.6	-3.8	-1.9	-0.89	-7.7	0.36	-0.15	4.6	-3.9	0.81	-4.3	0.34	1.3	0.37	-0.45	1.2	2.3	0.47	-0.96	2	3.2	-1	0.66	6.7	0.36	-2.9	-2.4	0.29	-2.1	1.9	-2	1.4	1.3
0.2	-0.91	4.1	4.7	7.6	12	15	3.2	0.91	-3.7	-5.8	-0.45	5.2	3.6	4	-11	-2.7	-2	1.8	-3.7	0.13	-13	-2.5	-6.4	0.58	1.3	-1.1	-4.1	-0.35	-3.4	2.2	-4.8	-3.8	-6.2	-1.5	-1.5	-0.83	2.8	-6.9	-6.1	-5.7	-5.9	-0.76	2.9	3.5	-7.2	0.57	2.6	0.36	-5.7
-0.34	-0.74	2.1	3.2	0.83	2.5	5.4	-2.5	-1.9	-8.8	-5.3	-0.07	4.8	4	3.9	-9	-1.8	-1.8	-3.8	-6.6	-1.2	-10	0.46	-7.4	0.69	2.1	-4.7	-0.69	-0.98	-4.5	-2.5	-2.5	-3.6	-5.5	-3.8	-0.36	-4.7	3.8	-5.5	-4.7	2.8	-5.2	-6.4	-7.4	-3.4	-4.7	-4.9	4.8	1	1
-0.08	-0.68	2.4	4.9	-0.89	3.7	4.1	-1	-1.9	-5.5	-1.1	-0.93	-5.8	-3.3	-0.32	-2.8	3.7	-11	-2.8	-2.8	-4.9	-9.8	-3.6	-4.6	1.8	-2.1	-0.54	-2.8	-0.44	-5.6	-5	-2.3	-1.8	-6	-3.3	-1.7	3.8	3.3	-4.5	-4	0.46	-5.2	-4.3	1.7	-6	-5.1	0.88	-1.5	2.5	-2.7
0.15	-0.29	4.6	5.1	-0.54	-10	-0.04	-4.7	1.1	-1.1	-6.9	1.4	-1.1	-1.5	-0.64	4.4	9.3	-8.7	4.4	-3.1	3.8	-16	-4.8	3.1	6	-5.3	3.7	2.7	2.4	-5.2	-0.47	-2.8	-1.6	-3.8	-1.3	-2.8	-2.2	-2.1	-3	-1.2	-3.3	-3.7	6.5	2.6	1.7	-0.47	0.92	1.6	-1.5	-0.64
-0.26	-0.06	3.1	4.7	-0.75	5.5	7.2	-1.8	-1.9	4.1	-3.6	6.9	3.8	2.8	-4.3	2.1	-3.1	5.7	-1.4	3	-4.7	-7.1	-3.8	-0.14	5.9	-3.6	5.6	1.3	-0.39	-4.7	-1.8	-2.5	-1.6	-2.1	3.6	-5	-2.8	-4.6	5.9	1.9	-0.37	1.5	5.7	3.9	-1	1.6	3.8	-1.1	-4.5	2.8
-0.32	-0.04	-8	-2.9	-7.2	-3	-11	-0.43	-7.9	3.9	-9.1	5.4	-8.5	2	-1.6	0.81	-1.9	-0.18	-6.9	-2.1	-10	-6.1	-1.7	-0.38	-4	-0.3	-4.8	0.69	-4.3	1.9	-2.2	-1.5	-3.2	4.7	-3.2	-0.83	-7.1	1.1	1.7	1.7	0.13	-3.5	1.9	-0.31	-6.2	-5.3	-5	-2.6	-6.5	3.8
-0.61	-0.04	-1.1	2.6	2.6	8.3	-0.58	5.6	-7.2	3.8	-12	3.8	-2.9	3.6	-12	-15	-0.62	-5.3	2.7	-8.3	-6.8	-12	-8.6	-0.99	-5.3	-0.44	-3.4	2.9	-3.8	0.57	-3	1.8	-3.4	0.04	-5.5	0.98	-3.3	5.2	-1.1	5.7	2	-1.4	0.52	-1.5	-2.3	-5.8	-3.4	0.13	-4.8	-4.1
-0.06	0.06	0.74	-1.7	3.1	0.81	0.76	-5	-4.4	8.6	-11	3.1	-0.29	0.64	-4.8	2.4	0.95	5.6	1.2	0.23	-15	-3.1	-5.1	-1.3	-4.9	2.9	-0.61	7.2	-6.2	3.4	-4.4	2.3	-0.81	-3.8	-5.1	3.8	-0.03	3.1	0.44	4.4	-3.1	0.19	-3.9	9.6	-5.3	-0.39	-1.8	1.1	-6.7	0.26
-0.89	0.3	2.4	1.7	-1.6	5.3	3.6	4.1	0.07	13	-8	3.6	-2.3	8.5	-0.54	4.6	-2.8	9.3	-5.7	7.3	-8.6	6.8	2.1	2.5	-3	6.5	-8.9	6.9	-3.5	5	-3.2	5.5	-1.2	4.2	-5.9	6.6	-1.9	3.8	1.1	6.7	-8.2	4.2	-9.1	3.7	-6.4	1.6	-6.8	-0.03	-2.3	5.6
-0.3	-0.1	-4.7	-4.4	3.1	-4.2	5.9	-1.3	3	0.25	-4.3	-4.3	4.8	3	-3.2	0.93	-0.37	-2.2	-0.9	-0.56	-0.53	-1	-4.4	0.57	3.2	0.69	-2.7	-4.1	4.6	1.3	0.8	2	1.8	0.66	0.46	3.4	-0.68	4.1	-2.7	0.34	-2.9	-0.49	-2	-7.8	-7.2	-3.4	0.52	0.89	6	5.9
0.17	-0	-5.8	0.73	-5.4	14	-2.4	11	2	0.63	-7.6	-4.8	5	4.1	2.8	-2.2	-3.2	1.2	1.1	2.9	1.3	-2	1.2	1.1	-1.4	-3.9	-2.5	-6.5	3.9	2.5	-1.7	-1.4	1	3	-1.9	3.6	-1.3	6	-1.3	-1.3	-2.4	6	-6.3	-11	-2.4	2.5	-0.01	-1.9	4.2	3.8
-0.42	0.21	3.3	3.2	7.9	3.5	8.4	-1.3	2.2	0.58	-1.9	-3.3	12	2.1	-8.1	1.9	-8.3	-3.9	-8.3	-2.3	-1.8	11	3.5	7.3	-0.5	1.1	-4.2	-3.1	2.4	1.3	0.9	0.74	-0.05	7.4	-0.6	-0.44	-0.04	2.1	-0.61	-1.6	-12	0.47	-8.3	-9.3	-3.4	4.5	2.6	-0.13	0.6	3.9
-0.06	-0.05	-7.4	8.7	-0.85	11	-1.1	5.7	-1.8	0.14	-5.1	-1.7	4.8	3.2	5	-2.9	-4.9	-4.1	0.81	-5.1	0.41	4.6	-1	5	6.5	1.8	-0.86	-5.8	5.2	1.1	3.1	-0.62	7.7	6.4	5.3	-1.5	5.3	1.5	3.5	-4.6	1.1	-2.1	2	-6.8	-2.1	2.8	3.5	-0.48	6.9	9.6
-0.25	-0.06	-7.7	2.2	-3.8	-0.31	-0.88	2.9	2.1	-3.1	-5	-2.5	2.6	0.23	-3.1	0.36	-6.2	-1.9	-0.66	-4.4	-2	6.4	-3	0.98	-1.9	5	-7.4	-5.8	-4.5	1.6	-0.68	-0.09	-3.5	1.9	0.53	0.18	1.6	-0.3	0.1	-3.3	-5.6	6.1	-4.5	4.9	0.76	2.1	-2.8	-1.8	0.8	5.4
-0.34	-0.29	8.3	8	13	4	11	13	5.1	0.63	4.8	-4.7	9.8	3.5	-4.9	-11	-3	-1.3	-0.67	-9	12	-5.4	6.9	0.03	0.99	-1.8	-1.3	-2.2	1.6	-0.7	0.09	-0.98	-2.6	4.1	3.3	-4.7	-2.2	3.4	1.6	-4.4	-1.4	7	-1.9	-7.8	3.8	-2.3	2.5	-0.02	4.2	2.2
0.1	-0.49	6.9	2.9	7.7	-2.2	7.6	3.6	1.8	1.6	-0.92	3.2	8.6	-0.25	4.2	-7.9	6.1	-7	2.9	-11	1.8	-11	0.85	-1.5	3	2.7	-1.9	-1.7	1.6	0.88	3.4	-1.2	-0.01	-1.2	4.3	-0.92	1.3	1.5	5.4	-1.5	3.5	-0.45	3.4	-7.1	3.6	-0.76	1.4	2.1	15	2.6
-0.36	-0.14	7.4	0.97	4	9.6	4.5	9.6	-0.97	0.5	-8.5	0.09	4.4	5.5	-2.7	-7.5	-2.9	3.7	-0.22	-6.4	-1.9	-3.9	-0.68	-3.5	-6.1	1.8	-0.28	-3	2	0.41	1.9	-2.7	3.2	2.2	1.1	-1.9	2.7	-2.4	-3.4	-4.5	2.8	-2.3	3.3	-2.1	1.6	-5.1	-2.8	-1.3	4	-0.78
0.22	-0.31	8.6	-4.3	2.4	-6.3	3.3	-3.3	5	-7.1	-2	-7.4	5.4	-1.3	2.4	-4.2	0.9	-7.2	0.62	-6.2	11	-4.7	3.7	-1.3	-11	-0.35	-1.7	-0.64	-7	-2	0.06	0.33	-0.02	1.5	-4	-4.4	3.5	0.42	-3	-3.7	0.73	1.4	-7.3	-2.9	3	-2.4	1.9	3	-2.3	-3.7
0.28	-0.1	-9.3	1.2	-9.1	11	-15	8.4	-5.9	4.2	-5.3	-7.2	-6.4	6.8	8	-3.5	-1.9	-2.5	3.2	3.2	2.9	-6.8	1.7	8.5	-7.5	6	-7.5	-4.5	-8.3	2.3	-5.9	2.5	-5.7	1.2	-10	-0.69	-6.8	-0.66	-1.8	0.6	-9.8	7.5	-2	-11	-8.1	5.5	-3.6	1.9	-5.9	-9.9
-0.38	-0	-5.4	-1.3	-3.8	0.73	-4.7	9.3	0.48	-0.32	-4.5	-3.7	0.07	5.8	-7.4	-10	-4.3	-2.6	0	0.3	-7.2	-12	-4.9	-9.5	-7.4	3.8	-5.2	1.8	-5.6	6.5	-2.5	5	-4.3	-0.26	-10	2.3	-13	-0.52	-1.4	6.2	-7.4	6	2.4	-9	-7.8	4.5	-6.9	2.8	-10	5.8
-0.05	-0.22	0.07	-3.9	0.32	-1.7	-1.3	-5.4	-6.8	3.7	-6.1	4.5	-2.3	0.18	-9.6	2.5	-1.5	-0.43	2	5.5	-13	1.4	-4.7	-8.6	-4.5	0.65	-1.6	7.5	-4.3	5.8	-6.7	9.3	-2	2.6	-7.7	7.5	-2.4	7.9	-2	8.1	-5.9	-0.68	-5.9	7.5	-4.4	8.5	3.5	10	-1.7	-0.35
0.39	0.47	2.5	-8.1	5.2	-11	2.2	-13	-7.9	1.8	-10	-0.12	-3.1	-3.5	6	12	3.9	1	-0.86	1.5	-5.8	1.9	-4.7	4.8	-4.1	-1.3	1.3	-1.3	-3.2	-1.3	0.98	4.6	-1.7	-3.2	-3.7	3.3	-2.9	1.1	-6.4	5.7	-7.7	8.4	0.43	-2.9	-5.3	11	-2.3	4.8	-2.9	-2.8
-0.13	0.36	-1.8	0.36	-6	1.6	-9.4	2.3	-5.1	-0.37	-9.3	-5.4	-2.9	-0.58	-1.7	0.16	-4.5	-3.5	0.45	3.2	1.8	-0.86	2.5	3.6	-0.78	-3.2	-0.59	-3.5	-5.6	3.8	-1.3	-4.3	-4.6	1.5	-6.8	-0.2	-7	-1.1	3.3	-0.86	-3.2	0.6	4.2	-14	-4.2	1.5	-0.72	-0.75	-4.5	-0.48
0.07	-0.28	1.8	-4.5	-3.3	-9.2	-6.7	-4	0.81	-0.64	-11	-6.2	-3.1	0.29	-3.6	-3.7	-7.5	-7.1	2.3	-2.6	-4.5	5.3	-0.8	-5.2	-7.8	-4.1	2.6	-0.45	-7.8	-0.09	0.93	-1.8	-4.4	-0.27	-8.5	-4.7	-2.9	-2.4	-1	-8.8	-1.5	-9.7	4.9	-0.08	-3.4	-9.6	-0.45	1.5	-1.8	0.89
0.38	-0.23	2.2	2.1	-3	6.3	-2.8	10	-1.3	2.2	-7.6	-0.14	-0.78	3.4	6.8	-2.1	-5	6.2	5.4	2.8	-4.9	-5.5	6.5	-3.1	-3.9	-0.82	0.6	-1.3	-2.1	-1.3	-3.9	-1.1	-0.77	-4.1	-4	-5.5	-0.3	-1.4	0.09	-5	-0.78	-12	-3.6	-5.1	-3.3	-5.8	-2.4	0.82	6.8	-0.45
0.12	-0.26	1.2	4	2.6	0.39	-2.4	8.2	9.4	0.23	4.4	0.78	6.9	0.39	10	3	-2.7	10	12	-0.19	3.8	10	6.7	-5.6	5.7	2.8	2.2	-0.16	4.9	4.9	3.3	-3.5	6.2	-0.55	7.1	1.4	5.5	4	7.6	-1.2	3.9	-4	4.2	1.6	8.5	-7.9	5.3	-0.45	3.3	3.5
0.28	-0.16	-5.5	0.81	-1.1	-4.8	-11	-4	8.1	0.6	5.6	-1.2	1.5	-1	4.5	5.7	-1.9	-6.3	-1	-3.3	-4.3	4.2	-0.87	-2.1	-5.4	0.1	-1.6	-0.49	2.2	4.9	4.5	1.4	3.2	4.8	-1.2	0.71	-2.5	1.3	1.8	-1.9	4.1	-4.3	0.16	-1.5	4.9	-2	-1.8	2.4	-3.1	4.2
-0.35	-0.3	-3.5	-5.9	3.2	6.6	-2.1	1.7	-5.1	-1.6	-1.1	0.17	0.64	2.1	-5.9	-2.7	-3.1	-2.2	-9.7	3	4.1	1.8	-2.7	4.6	-3.7	3	-4.5	2.5	1.5	3.6	2	0.56	-0.16	0.86	-4.2	-0.17	-4	-0.57	-6	-3.9	-3.2	-5.8	-13	-6.2	0.33	-1.2	-1.8	4	-4.7	1.4
-0.32	-0.16	8.3	-0.44	2.6	-1.5	0.38	1.5	-1.5	1.9	-3.8	0.73	0.05	0.4	-8.5	-1.1	-4.3	-0.26	-5.3	-3.5	1.6	0.26	-5.3	-4.5	-3.3	0.1	-7.4	1.3	-3.2	2.2	0.51	-1.5	-3.9	2.6	-4.7	0.85	-3.8	2	1	-5.1	-5.3	-0.91	-7.4	-3.2	2.7	-1.1	-4.8	-1	-6.5	1.5
-0.17	-0.26	0.04	0.95	-4.9	-2.7	-8	-0.99	5.6	1.5	5.9	-3.2	-3.8	-1.2	9.1	2.5	2.6	-1.6	4.7	-0.8	12	2.6	-3.8	-4.6	5.7	1.6	-2.4	-3.4	3.8	2.6	-1.3	-0.95	6.1	3.2	-2.6	-1.1	-4.5	-0.45	2	-5.2	3.3	-1.2	-2.1	-3.8	2.5	-5.3	-5.3	-2.9	9.9	-2.1
-0.13	0.11	-1.3	-3.5	5.4	-1.9	-1.8	2.9	-0.85	4	-1.3	0.55	2.8	2.6	2.7	0.08	1.5	-1.8	3.1	-0.55	8.1	-2.1	4.2	0.45	-3	-0.08	-4.2	0.95	-4	0.24	-1.9	-2.2	-0.38	0.98	-8.5	0.22	-6.3	-5.1	-2.3	-0.52	4	4.9	-8.4	-3.2	3.4	-2.4	-9.2	-3	-1.3	3.1
-0	0.24	7	-8.4	7.1	-9.9	8.4	-12	6.8	5.9	0.25	0.09	3.4	-3.3	-1.1	9.9	3.9	4	-1.2	4.7	-5.4	4.8	0.79	5.1	-4.3	-2.8	-3.4	5.6	-1.2	-1.9	1.7	-2.2	4.7	-1.7	-0.83	-6.3	3.6	0.85	3.1	-1.4	-2.1	-2	-9	6.3	-4.5	0.65	0.75	-0.83	1.8	-1.1
0.25	0.09	6.1	-4.5	3	-0.14	4.3	1.8	9.7	5	-1.7	-0.61	4.9	-2	1.6	1.2	6	11	1.2	5	2	5.5	2	8.3	-1.8	-11	-1.1	-1.9	2.1	-2.8	0.43	1.7	4.2	-2.8	1.3	-6.6	0.56	2.2	6.8	-4.7	-3.6	-2.8	0.71	7.4	3.5	-2.3	-1.8	-2.4	8.9	5.2
0.09	0.39	3.5	-0.26	-0.85	-1.9	-4.8	7.5	-2.2	2	-2.8	-0.32	1.6	2.8	-1.3	11	-7.7	11	-6	4.8	-6.2	5.8	2.2	8.3	0.15	-4.3	-2.2	5.8	1.1	2.8	-2.9	2.3	-2.6	8	-3.1	4.3	0.61	2.6	0.73	4	-2.8	-2.5	1.9	12	1.4	-2	-3.6	2.8	5.7	8.9
0.08	0.1	9.8	3.5	4.6	-0.31	4.4	3.8	-5.5	6.7	-1.4	9	3.2	4.9	-5.5	11	-4	4.3	-8.8	4.5	-3.5	14	0.48	-0.03	-3.3	-0.13	-3.6	-0.15	-1.9	4.7	-5.3	3.4	-2.4	6.9	-2	3.9	0.93	3.2	-5.3	4.8	-6.3	1.8	-9.3	2.5	-7.9	4.3	-4.6	4	4.4	1.6
0.01	0.23	3.5	0.5	-1.2	-6.7	0.96	-4.5	-0.76	7.7	-2.7	9.3	-0.59	1.7	-1.6	13	-5.6	4	0.97	4.5	-7.5	5.7	-2.5	0.53	-0.89	-4.6	-3.1	-3.9	-3.3	4.2	-6.5	-3.1	-9.2	5.7	5.5	1.2	6.6	0.69	-2	-0.8	-5.5	5.8	-4.9	1.7	5.1	2.4	2.4	-5.2	1.9	0.65
-0.64	0.12	-8.1	-2.3	-0.89	-0.65	-8.2	6.3	-0.42	9.3	-2.8	6.2	-3.1	6.2	-0.15	5.3	-13	1.2	-5.7	10	-6.6	-3	-3.7	2.8	-0.17	-2.9	-3.2	3.4	0.84	2.6	5.2	-5.1	-2.4	1.9	2.4	3.2	2.2	2.2	1.9	-0.51	-2.4	-3	6.2	4.3	2.5	-1.1	-0.46	0.53	-5.7	-1.8
-0.22	0.16	-0.64	-4.7	11	-2.5	4.6	3.4	-1.2	9	-3.7	3.9	3.3	2	-1.2	5.1	6.7	3	1.2	2	-3.8	4.5	-3	2.2	-1.2	-2.1	-7.4	2.2	-0.47	-0.87	0.22	1	-0.65	-0.35	-3.9	-0.41	0.08	-2.2	-3.3	-1.2	-1.1	2.3	-5.2	0.61	-0.92	-3.7	0.08	1.3	-3.5	-2
0.39	0.11	-0.57	0.07	5	4.5	-0.63	9.2	-9.1	7.5	-6	-2.5	0.65	-1	-1.7	6.3	-3.6	6.4	-6.5	3.9	-9.3	9.6	-5.1	3.4	-1.9	0.08	-2.5	-1.9	1.6	0.95	-0.6	0.98	-2.8	-5.3	-1.1	-3.2	-2.4	-5.5	-5	-4.6	0.66	2.3	-12	-2.2	-0.68	-2.1	0.65	-0.24	3.3	1.5
-0.09	0.38	-6.3	-1.1	-2.7	0.1	-5.2	0.25	-3.8	4	-9.4	1.5	0.04	1.8	0.64	12	-7.9	4.3	-6.6	7.5	-3.6	5.2	2.9	5.8	-2.4	-0.64	-5.7	-0.03	-2.3	-0.75	-8.1	-3.3	-7.3	-1.6	-1.8	-1	-3.8	-0.68	-4.5	-3	-3.9	-0.48	-1.1	1.4	-2.6	-0.29	-9.9	-0.24	-6	3.9
-0.31	0.37	-6.2	-4.3	2.3	-5.5	-3.1	-5.9	-5.5	0.61	-7.3	0.46	-3.6	-2.3	-6.3	14	-2.6	8.6	0.51	2.9	-6.2	10	0.98	8.3	-6.3	-1.4	-2.9	-0.45	-3.6	3.5	-6.3	-0.68	-1.1	2.8	-5	1.1	-2.2	0.59	-7.6	-0.56	-2.2	-1.4	-2.6	-1.6	-1.6	1.1	-2.2	1.5	-6.6	3.8
0.16	0.35	-6.9	1.2	-6.3	0.73	-8.8	0.76	-5.6	3.6	-4.6	-1.3	-5.1	3.6	5.6	6.2	3.1	3.3	-0.83	-3.2	0.69	7.9	7	-0.9	-3	2.5	-1.1	1	3.9	3	-0.44	-2.5	0.48	-4.3	-2.7	-1.5	-2.5	0.76	-6.1	-2.4	-3.3	1.6	-4.7	8.7	-0.83	1.7	-1.9	-2.4	1.2	11
0.06	0.47	4.4	12	3	-1.9	7.1	4	7.1	-1.7	6.2	-3.2	5	-1.3	-7.2	0.42	0.17	-3.7	-5.5	1.9	-5.1	4	-2.3	-2.2	1.7	-4.1	-1.8	0.56	-0.85	0.7	-1.1	0.19	-4	0.66	-1.9	-3.7	3.5	3.9	-0.74	4.6	0.92	1	-0.57	-1.1	-2.2	4	1.9	2.1	-0.38	7.5
0.52	0.12	-1.3	5.8	6.6	9.6	2.3	0.01	9.7	2.4	8.6	1.1	3.9	2.3	3.7	-0.02	2.4	4.8	-0.87	3.8	-8	9	-4.4	5.7	7.3	-1.8	0.13	-2.2	4.2	-0.44	5.3	-0.05	-0.48	0.07	3.8	-2.2	4.6	6.6	0.48	-1.9	-0.91	-1.1	1.9	-2.5	4.7	1.4	4.8	-0.32	-2.2	-0.43
0.05	0.02	5.5	-0.6	-6.3	0.71	1.7	-4.7	8.9	-1.9	14	3.4	-2.5	-0.25	4.3	-1.1	-5	5	11	-1.9	-6.5	0.25	-2.6	5.6	7	-3.4	8.8	2.8	5.9	-0.21	1.1	-2.9	4.6	-0.69	8.9	-3.5	-0.95	1.4	6.8	-4.8	0.77	-3	11	-2.6	-1.7	-2.3	2.8	0.33	-0.79	-7.8
-0.64	0.05	-6.7	-7.1	-2.2	5.8	-8	-0.77	-0.02	1.3	12	1.3	-8.8	2.5	5.2	-1.4	-5.2	3.8	17	-2.6	-14	8.1	-7.2	3.9	11	-3.6	8.4	-0.92	5.7	-3.6	4.4	-5	3.9	2.6	3.3	-6.2	2.3	-6.1	16	-4.2	7.2	-3.5	9.7	-2.4	6.5	-7.7	10	-0.34	-3.5	-6.9
-0.44	0.15	-8.8	-7.8	-13	-8.7	-8.1	-9	-11	-1.2	-0.94	-5.2	-7.8	-2.1	5.6	-1.3	11	8.7	2.1	-3.8	-8.3	4.5	0.77	-5.8	11	-2.2	0.88	-0.13	2.4	-3.7	-0.61	-4.2	-4	-0.15	5.7	-7.1	-1.6	-8	13	-6.4	9.7	-1.3	5.5	-5.8	6.9	-2.5	2.4	-4.7	-1.8	-7.9
-0.68	0.08	-8	2.7	-8.4	2	-18	6.2	-7.4	-1.2	-2.5	-7.3	-16	-0.16	2.2	0.35	0.31	4	-0.44	-2.6	-7.1	-1.2	-2.1	1.9	-6.8	-2.6	2.5	-4.2	-3.2	0.58	-3.7	-2.9	-0.51	0.54	-2.3	-4.4	-0.83	-4.8	-1.2	-4.1	-7.4	-0.48	-2.5	-9.3	-2.8	-2	2.3	-5.5	-3.1	0.63
-0.73	-0.26	-9.6	-0.78	-9.7	3.8	-11	-0.72	-10	-2.8	-6.2	-4.3	-8.3	0.38	-3.8	-0.46	-6.2	-2.9	-5.4	-2.3	-7.6	2	-3.3	6.9	-2.2	0.57	-1.1	-2.5	-3.3	-2.7	-2.5	-2	-5.5	2.2	-8.8	-7.7	-3.8	-6.8	-3.9	-5.2	-13	2.6	-12	-8.1	-7.3	-7.3	-1.6	-5.6	-4.4	1.1
-0.99	0.16	-0.79	-1.4	-0.77	-2.2	-1.4	-9.6	-8	-5	-2.2	-8.3	-9.6	-3	-2.1	5.7	-4.3	3.3	3.5	-2	3.6	-4.2	-2.1	1.4	1.6	1.3	2.9	1.2	0.67	-0.82	-1.6	-5.1	0.32	-3.2	-1.6	-5.7	6.5	-3.5	3.7	-1.2	-2.5	0.2	2.7	-0.31	-2	-1.9	6.4	-3.5	3.5	-6.7
-0.61	0.1	4	-6.9	-4.9	-3.2	-3.7	0.58	-2.5	-5.4	-1.2	-0.35	-5.2	-5.7	4.2	7	-7.1	4.1	-0.04	-0.94	-9.6	2	-2.1	3.6	5.8	0.56	6.2	-7.3	0.38	-1.8	4.3	-2.6	-2.5	-3.7	4	-5.8	2.3	-4.5	2.7	-1.4	4.5	5.3	3.6	-5.4	11	0.32	6.3	-2.4	1.9	5.7
-0.79	0.45	2.8	4.8	5.4	-6.9	5.9	-1.8	6.3	0.67	2	1.7	2.5	-3.8	-11	8.5	-8.5	-1.1	-5.7	0.53	-13	3.1	1.1	-3.6	1.4	-1.7	3.1	-2.1	2.1	-3.6	-1.6	0.22	-3.3	0.21	3.5	0.93	1.9	-1.3	3.6	-5	-2.8	-1.9	-0.87	1.5	1.2	-3.2	0.23	-3.3	-2.6	1.8
-0.35	0.38	-1.8	2.7	2.2	1.9	6.5	4	-5.7	6.8	6.1	5.8	-4.9	2.4	0.79	4.2	-1.6	3.1	9.5	-0.82	2.2	1.5	2.3	5	10	-3.7	6.3	-0.25	9.1	-3.3	5.9	1.6	3.2	3.1	9.5	-0.49	8.9	-4.8	10	-2.7	14	-1.1	4.7	1.6	6.6	-0.31	6.2	-3.1	5.9	-2.2
-0.46	0.46	-13	2.2	-13	-7.1	-4	-0.61	-23	4.8	-11	3.7	-10	5.3	7.4	3.6	-4.5	5	0.64	0.56	6	6.7	-4.7	1.8	9.6	-0.36	-4	6.6	6.5	2.8	2.5	-1.1	4.8	6.4	11	3.1	7	2.3	8.2	1.1	12	3.4	-3.6	5.8	11	1.4	4.8	2.9	4.3	1
-0.67	0.69	0.62	2.7	-0.44	-1.3	9.1	-0	-14	7	-7.2	3.7	-3	3.1	-8.1	5.8	2.1	13	-5.8	3.8	8.5	12	-4.6	3.1	4.2	5.4	-2.1	2.9	5.1	-0.08	3.6	1	1.8	3.4	9	2	5.4	-1.3	7.4	3	2.8	7.6	-0.96	4.5	3.6	6.3	-0.51	1.1	-1.3	-1.1
-0.5	0.43	-2.9	-14	0.78	-13	-0.02	-12	-16	-3	-8.6	-2.4	-7.1	-6.7	-4.5	5.7	6.3	8.8	-0.36	3.5	8.9	7.9	2.3	6.3	-2.7	1.3	3.6	0.93	7.7	-4.7	2.8	-1.8	9.9	0.89	12	-9.8	10	-2.8	8.1	0.77	-3.2	3	6.4	1	-1.1	3	4	1.8	-0.87	-9.5
-0.19	-0.12	-5.9	2.9	-1.5	2.9	-4.3	-0.36	-8.5	-0.34	-3.6	-1.9	2	-4.3	-0.67	-4.8	-3.5	6	-0.85	4.2	13	3.2	6.5	-0.86	5.8	-11	-2.9	-1.5	7.6	-8.1	-1.3	-0.17	3.9	0.15	6.9	-9.7	2.7	-4.5	6.3	-0.35	-0.82	0.3	1.9	0.46	-0.78	3.2	-0.27	-5.3	2.7	-5.1
-0.15	0.42	-0.23	2.5	1.3	-8.1	4.7	-7.1	-11	0.73	-9	-1.6	2.5	-2.9	-0.38	2.2	3	13	7.3	8.3	16	8.6	-5.1	3.4	-0.9	-6.8	-1.8	1.3	3	-4.7	1.4	0.26	0.86	8.3	3.7	-6.1	0.58	2.1	-3.1	-2.4	0.99	-2.4	0.89	8.2	1.9	1.4	-1.4	-0.52	-0.42	0.1
-0.7	0.36	-4.7	-2.7	2.1	-2.4	1.2	2.6	-21	2.5	-17	-1.2	-7.3	7.3	-2.7	0.8	4.2	4.5	6.5	1.6	7	7.2	-5.9	4.2	6.6	0.92	-1.8	-4.9	2.5	-2.6	0.64	1.6	0.34	-1.8	2.7	-0.44	-2.5	-2.4	4.2	-2.8	1.6	1.3	-0.79	3.1	0.86	-2.1	-5	0.44	2.4	-3.7
-0.9	-0.06	-0.22	7.8	-0.54	7.9	4.9	9.3	-16	2	-15	2.7	-7.5	6.3	-15	1	-14	0.59	-9.4	-0.15	3.1	3.4	-2.2	-6.5	-4	1	-3.4	1.9	-2.8	-4.2	-1.5	-5.6	-7.2	-11	-0.63	-2.4	-2.3	-0.29	-2.1	1.5	0.78	0.68	-0.3	8.1	-1.1	-0.31	-5.4	-0.28	-0.63	-0.44
-0.19	0.1	-1.8	0.48	-1.9	-13	3.9	-7.2	-15	-1.1	-11	-4.6	-9.3	-7.3	1.2	3.7	0.54	2	1.8	4.2	3.1	7.5	-7	3.2	-6.9	1.7	2.5	3.2	-4.5	-2.6	-9	-7	-4.4	1	-4.2	-4.5	1.7	-5	-6.2	-1.4	-2.1	1.6	3.5	4.3	-9.8	-5.2	-2.1	-1.5	-3.1	-0.91
0.01	0.66	0.92	-4.5	-0.59	-5.2	2	-2.1	-12	8.4	-9.8	-2.2	-7.6	3	-1.2	7	1.1	-6.9	-4.6	10	5.1	11	-4.4	7.1	-4.9	6.8	-2.3	5.4	-1.8	7.9	-2.8	-1.4	0.84	7.5	-3	1.7	-4.9	-1.4	-3.6	1.8	-4.6	3.8	-1.8	-0.3	-1.1	1	-4	3.7	-0.85	3.5
0.14	0.51	3.1	7.9	0.59	0.18	2.7	4.7	-5	1.2	-10	4.6	-4.3	2.2	2.9	15	1.1	7.7	0.46	5	5	16	5.3	4.2	3.3	7.6	3.9	5.7	6.8	3.5	1.3	4.1	2	2.4	5.1	2	3.8	3.9	8.2	4.4	-2.3	1.9	5	2.2	1.3	3.1	3	5.9	2.9	12
0.32	0.39	-0.82	6.5	-2.6	9.3	-4.5	12	-9.1	11	-9	6.9	-4.9	7	0.36	6.5	3.3	1.8	-1.8	5.3	2.2	5.7	3.9	-2.4	4.1	5.8	1.6	7.2	7.2	5.2	3	3.5	4.4	3.1	8.4	7.4	3.7	4.2	5.7	3.1	2.2	3.1	1.7	7.2	4.2	2.8	0.94	6.4	6.4	4.2
0.12	0.1	5.4	-0.01	6.1	-4.8	3.2	-4	-2.4	2.8	-6.6	2.9	-0.64	2.5	-6.2	12	2.8	1.7	3.5	12	-0.41	6.8	-5.4	4.1	3.5	4	-0.02	6.8	1.1	4.6	-1.9	3.1	5.6	-0.73	3.9	7.3	4.4	4.7	2.3	4.3	-1.7	4.2	-1.3	2.1	1.8	2.1	4.5	4.3	-1.7	5.4
0.22	0.13	-0.23	4.7	2.3	-0.99	4.1	5.2	-2.7	7.4	-5.5	4.5	0.18	5.6	2.3	11	-1.3	-2.9	4.4	3.1	-0.59	1.2	-3.1	3.1	6.3	4.3	-0.39	0.26	5.2	1.3	2.8	2.9	11	-3.7	3.4	2.9	-0.8	1.6	-0.12	2.5	-3	-0.4	-4.9	10	1.5	1.2	-0.99	1.4	3.4	0.91
0.42	0.46	-8.2	9.4	-4.8	13	-1.4	10	-6.5	9.9	-0.64	5.3	-2.8	6.8	4.5	7.4	4.5	0.94	2.6	5	-3.8	2	-1.7	-0.86	-0.28	2.4	-1.4	2.8	3.5	4.2	0.26	6	5.6	0.11	1.2	1.8	-5.3	9.3	0	-1.8	7.3	3	-3.8	0.19	8.4	1.1	-5.7	1.8	1.8	3.9
0.41	0.43	-2.6	-3.2	-1.7	2.5	-8	-0.98	-12	7.2	-7	3	-5.7	3.3	5.5	6.4	1.3	6.4	-1.1	2	0.5	9.4	6.3	3.5	3	0.13	1.7	-5.9	3.7	1.9	2.1	-2.7	1.4	1.9	2	2.4	4.5	3	4.1	0.65	2.2	-0.32	1.5	-5.7	3.7	-0.2	6.5	-1.9	1.9	8.7
0.6	0.23	-6.2	-1	-4.6	6.3	-3	4.3	-7.5	10	-2.5	4	-12	6.1	1.3	3.3	4.8	4.3	0.81	2.8	0.3	12	-3.5	3	3.5	0.17	1.7	-4.7	2.3	0.87	3.1	-1.5	0.06	1.5	2.4	0.69	4.8	-2.5	0.02	3.8	1.7	6.1	7.3	-4.5	0.47	3.3	2.7	-3.1	3	3
0.47	0.43	-12	-0.54	-14	-8.9	-18	-2.8	-11	-0.67	-8.7	1.4	-16	-0.64	0.11	11	-5.3	-2.5	2.7	-1.7	5	9.1	-1.9	4.7	0.47	0.27	1.5	-2.5	-1.2	-2.5	-0.7	-2.1	-0.92	0.65	-3.1	1.7	0.96	1.3	-4.7	4.5	-4.1	1.6	3.6	-8.8	-6.8	4.4	-3.5	0.34	-4.2	4.8
-0.53	0.4	-7.8	0.2	-6.2	1.7	-3.1	4.5	-3.7	3.6	-7	6.2	-6.7	4.2	-7.4	7.8	-3.7	-1	-6.9	3.1	-2	11	-7.3	7.6	-5.7	6.2	-3.5	0.66	-10	-1.7	-4.2	1	-3.5	-1.6	-8.2	2.5	-7.6	-0.22	-9.1	4.3	-12	2.1	-9	-0.85	-9.3	4.5	-3.7	-0.68	-0.88	3.1
0.02	0.54	-7.7	-3.9	-1.7	3	-2.3	1.3	-4.7	4.6	-7.6	2	-9.2	2.6	0.43	2	0.23	5.7	2.7	6.6	4.4	8.2	-2.4	1.6	0.45	7	3.7	6.1	-0.53	-1.9	-2.5	4.3	-0.86	-0.18	5.6	2.7	-0.16	-1.1	0.22	4.4	-12	6.7	2.1	7.4	-4.6	4.2	1.7	7.4	-5	-3.1
-0.08	-0.01	-9.5	-14	-6.6	-10	-13	-9.1	-8.2	-3.4	-5.3	-2.4	-9.7	-3.8	5.6	0.05	4.3	2.6	-2.6	3.1	3.4	2.7	4	-1.9	-1.8	1.3	-0.68	3.9	-2	-3.2	-8	5.9	1.8	-0.83	-2.5	-3.1	-3.9	-5	-6.8	1.5	-3.5	8.8	0.84	7.1	-7.1	-3.5	-0.6	3	-9	2.5
-0.02	0.09	-16	2	-7.5	-4.7	-9	-1.7	-8.5	-3.2	-6.2	6.3	-8.7	-4	0.57	-6.9	4.2	0.92	-1	-1.9	2.4	3.6	-0.02	-5.8	-0.13	-4.1	4.2	2.8	-3.8	-7.4	-1.4	3	0.37	-6.7	-0.74	-9.9	-1.9	-3.3	-3.1	-1.8	-4.8	-2.3	4.6	2.3	-4.4	0.89	2.8	0.59	-5.2	2
-0.18	-0.26	-12	1.2	-10	-9	-11	-5.8	-9.4	1.8	-4.8	4.2	-6.5	-0.84	-1.7	-0.2	-5.5	1.9	1	-4.8	-4.1	13	-12	-6.8	-0.02	-8.6	0.12	1.9	-3.2	-7.5	2	1.1	2.3	-8.2	0.03	-5.4	-6.5	-4.8	-3.5	-0.8	-2.3	0.26	-1.2	6.8	-3.8	6.1	-3	-1.6	0.14	-3.7
0.07	-0.11	-6.3	4.3	-1.6	4.4	-1.9	6.2	-3.9	-0.2	-5.8	2.2	-3	3.5	-6	-3.3	-0.32	-0.89	-1.6	0.49	-2.9	8.6	-3.5	-3.5	-3.8	-3.5	0.69	-2.9	0.82	-6.6	-1.7	-1.9	0.58	-8	1.2	-3.7	-3.1	0.02	-4.5	-2.9	-2.7	2.3	-3.2	-6.3	-3.4	2.8	1.9	-3.3	-7.3	-2
0.06	0.08	-6.5	4.5	-6.3	2.1	-5.2	5.2	-6.6	1.3	-7.1	5.7	-5	4	4	2.9	-0.83	0.55	0.24	-6.8	9.2	5.1	5	0.03	3.7	-3.6	3	-3.1	-3.7	-1.8	-1.6	1.3	-3.6	-2.3	3.8	4.9	1.2	2.3	0.94	-1.6	-2	1.9	2.4	-6.9	4.2	3.8	2.7	-0.41	-1.3	4.6
0.1	0.09	5.3	1.6	5.6	8.9	8.8	7	-2.8	2.1	1.9	-2.4	0.37	4.3	2.8	-3.3	2.3	-2.6	1.2	-6.2	9.7	3.7	4.2	0.25	1	-1.8	2.5	0.52	1.1	-0.15	1.7	2.2	1.8	-4.5	2.9	3.7	2.1	1.6	-1.4	-4	-3.4	-2	-2.7	3.2	-3.8	1.9	2.7	0.19	1.3	-4.3
-0.21	0.31	-2.8	-8.2	-3.8	-3.4	-0.62	-4.1	-2.6	-2	-0.09	-8.4	-2.2	-1.7	-2.9	5.8	7	3.2	-2.9	3.2	-3.5	3.5	-4.4	-0.18	-4.7	1.6	-0	-0.02	-0.26	1.7	-0.17	1.3	-2.2	4.2	-2.9	2.1	-0.45	-3.5	-3.3	-0.88	-3.1	-1.4	0.03	-7.1	-2.2	-1.9	-3.3	-0.05	-8	-1.3
0.13	0.27	-4.9	0.68	-2.4	4.1	-8.4	11	1.4	-1.8	-4	-2	-3.2	1.7	1.4	-0.07	7.8	3.5	5.6	1.5	2.8	-1.4	-4.9	2.9	-1.2	7.5	1.6	-1.5	-3.5	1.1	-3.5	0.03	-3.1	4.2	-4.3	-1.3	-0.71	-3.6	-3	-2.1	-5.1	4.7	0.73	-1.7	-1.2	-1.4	-0.11	-1.8	-4.5	-0.09
-0.18	0.36	-9.2	-8.2	-6.4	-10	-9.9	3.2	-3.6	0.37	-9.4	-1.4	-4.6	-1.7	5.2	6.9	1.3	-2	-5.3	0.97	1.6	5.1	1.5	6.4	-0.72	7.2	0.93	-4.9	-1.1	0.5	-2.2	-0.77	3.7	-0.89	-1.9	-3	-2.3	-4.5	-1.3	-4.3	-9.2	4.5	0.24	-2.7	-5.5	1.6	-2.9	-1.5	0.82	0.89
-0.24	0.19	-2.6	1.2	3	2.4	4.1	6	-8.9	-5	-2.1	-0.24	-3.8	-0.06	-3.2	-1	0.4	-3.4	-7.2	-4.3	-3.5	11	-0.17	0.61	2.4	6.4	8.9	-2.4	1.5	1.5	-0.81	-2.5	6.6	-1.6	3.9	0.8	4.6	-2.9	1.5	-3.8	-4	1.8	5.5	-3.4	-4.3	-0.99	3.1	-2.8	-2.5	5.2
0.2	0.46	-7.2	-0.49	-0.43	-6.9	2.1	-1.7	-8.7	-0.57	-8.7	-2.5	-6.9	-0.59	-3.5	-0.53	4.1	1.3	3.8	-4.1	-1.4	6.2	-6.7	0.4	0.91	-3.2	6.1	-3.1	-3.4	0.99	0.45	-2	1.4	0.19	-4.3	-0.13	-6.6	-0.94	-8.8	-4.9	-4.7	-1.3	0.66	-4.3	-9.9	-3.9	-1.7	-1.3	-1.3	1.8
0.03	-0.14	-8	7.3	-5.7	2.4	-4.6	6.6	0.84	5.2	9.5	7.5	-5.4	2.3	7.2	-4.2	12	3.7	0.32	-1.4	7.1	7.9	0.8	4.6	5.4	1.6	3.3	0.12	0.04	-1.5	0.52	0.35	6.2	5.7	0.72	-0.7	-1.4	-5	6.8	-1.6	0.5	-5.8	0.36	-4.2	1.2	-0.12	2.7	0.05	4.4	2.3
0.46	-0.02	1.2	2.1	-4.3	-2.3	-4.3	7.2	6.7	0.84	10	4.1	-0.77	1.7	7.8	-1.6	12	4.6	2.3	2.8	14	15	4.9	-2.3	5.8	2.2	4.6	2.2	-3.4	3.8	0.98	-0.01	4.1	6	-0.01	1.7	-6.4	0.79	1.1	0.47	7.4	1.6	4.1	0.1	0.63	-2.8	-2.4	0.38	5.6	6.6
-0.25	0.15	-7.9	-0	-13	-0.03	-15	7.3	-4.5	2.3	0.6	-3.8	-5.3	5	4.2	2.4	4.8	5.5	1.8	1.5	2.2	12	-0.07	3.1	-1.7	1.8	1.5	-1.5	3.1	1.6	2.8	1.8	3.1	2.7	-1.5	-0.29	-2.9	-1.2	1.3	-1.5	9.7	-4.2	-1.7	3.2	5.2	-6.3	2.8	-0.25	-2.8	1.4
0.01	0.1	2.2	2.3	-5.4	-2.9	-2.6	3.4	0.58	5.5	-5.7	1.2	7.4	2	2.2	6.9	6.6	5.1	7.5	4	-4.2	0.96	-0.06	0.42	-0.06	7.9	0.94	3.1	9.1	2.1	5.9	1.9	1.4	5.2	2.2	-0.22	3.4	0.42	12	-1.3	9	-2	-0.47	7	14	-2.6	5.5	3.5	5.4	2.2
-0.11	0.55	12	0.7	4.8	5.2	0.18	5.7	-0.27	1.2	-3.2	3	-4.2	1.9	-2.3	4	-1.8	2.3	-5.8	9.5	-1.4	9.1	2.9	10	-1.5	9.9	3.5	0.86	1.8	7.7	6.2	-0.81	3.1	2.3	1.8	7.6	7.3	-4.1	3.1	6.3	3.3	2.8	-3	1.2	3.8	-1.2	2	0.78	-1.4	5.4
0.08	0.68	-0.49	-1.3	-6.2	-3.3	-12	4.3	-5.5	12	-6.4	8.5	-9.4	7.3	1.9	15	-4.6	3.6	-0.55	11	-6.7	12	-0.63	11	-0.73	7.6	0.8	6.7	1.4	6.8	-1.8	5.8	-3	8.8	1.4	3.3	0.52	1.4	0.78	6.1	-7	4.6	-0.18	7.3	-4	3.4	-0.82	2.3	1.4	-0.27
-0.32	0.54	4.5	-1.8	2.5	-5	6.3	3.7	4.6	14	0.64	9.4	1.5	5.2	-6.5	14	-1.9	5.9	-0.69	7.5	-12	17	-12	4.2	0.47	5.3	-2.3	8.1	-1.8	4	-4.8	4	-5.2	2.6	0.23	2.9	-5.5	7.4	-4.1	5.3	-5.4	2.9	5.2	13	-4.5	5.7	-2.6	6.2	2.9	0.21
-0.16	0.24	-0.76	5.5	0.33	-5.4	-1.8	0.27	1.1	7.7	0.56	11	-5.8	3.3	0.84	13	-0.96	6.1	-2.5	5.5	-11	2.1	0.11	4.5	1.7	8.6	0.53	-1.2	0.13	6.9	1.7	3.8	-7	8.2	2.5	4.1	-2.5	-3.1	3.2	0.18	-3.1	8.6	9.8	-1.7	-6.2	5.5	-1.5	2.8	-0.32	4.5
-0.28	0.12	-6.8	10	-9.9	11	-16	23	-3.4	4.9	-4	5.2	-10	9.4	-3.2	1.6	-1.8	1.9	-3.6	1.3	-5.3	5.8	3	2.7	-6.9	0.93	-4.6	3.4	-3.6	2.8	-2.8	-1	-0.82	3.8	-4.7	1.8	-7.2	1.6	1.9	-0.83	-2	-1.3	-2.5	-1.9	-2.7	-2.9	-0.79	2.6	-10	4.5
0.18	-0.37	0.8	6.4	-5.8	-5.3	1.6	6.4	-2.5	-3.9	-3.4	2.4	0.72	0.93	-7.3	5.8	-0.23	1.7	-2.1	-0.2	-7	4.8	2.3	2.2	-7.6	-3.1	-0.28	-6.1	-2.1	3	0.37	-3.1	1.2	-0.87	-3.4	-1.2	-4	-0.9	0.29	-4.2	-5.4	-1.6	-1.4	4.4	-2.7	2.1	-0.78	-1.7	-2.8	-0.43
0.06	0.2	-4.3	2.2	-6.1	7.8	-2	11	2	4.2	4.5	4.2	0.56	11	0.38	2.9	-11	2.1	-2.2	4	-12	13	-2.6	7.6	-4.5	0.71	-3.6	-2.8	-3.4	3.5	-2.9	0.46	-1.1	7.8	-5.2	-2.6	-5.9	-1.9	0.3	-3.1	0.09	6.6	-1.8	2.6	3.3	3	-4	-1.5	-7.2	1.8
0.12	0.75	-4.1	4.3	-0.76	2.7	-4	6.2	1.4	-0.02	4	5.7	-5.2	3.8	0.71	3	5.8	7.2	-1.2	2.6	1.9	6.4	3.1	5	-7.6	3	1.8	-3.1	-1.8	0.07	-0.19	0.97	1.9	1.8	-1	1.7	1.5	-0.75	3.6	-1.3	0.11	0.81	6.4	-1.7	0.65	0.96	-0.66	0.21	3.2	6
0.02	0.35	-5.1	6.6	-4.6	1.8	-12	8.6	8.6	3.3	1.7	5.5	-7.4	1.8	3.8	-0.09	-2.9	2	3.9	-2	3.5	13	0.72	3.6	-11	7.5	-1.7	3.8	-6.7	-1.3	-2.2	3.9	-2.8	3.3	-5.7	3.5	-4.1	0.93	-4.6	0.25	-2.6	3.2	-1.6	-6.4	-4.7	-0.37	-2.3	1.9	-4.7	11
-0.29	0.45	-1	10	3.4	9	2.4	11	8.4	5	5.2	10	-1.3	8.8	-8.3	2.5	-7.3	4.8	0.73	-0.95	-4.1	10	-2.4	5.1	-7.8	8.2	-5.5	6.8	-5.8	4.7	-6.8	4.5	-4.1	4.6	-9.3	8	-7.4	6.5	-9.6	4.8	-2.9	5.7	-9.8	-3.3	-10	2.7	-5.2	6.3	3	8.9
0.17	0.76	-5.4	8.7	-2.3	-1.6	-2.7	0.62	3.1	4.4	4.3	8.7	-4.2	6.8	4.3	9.9	7.2	0.58	2.4	2	1.5	6	1.6	11	-1.3	3.1	-0.61	3.9	-4.3	6.1	-3.4	2.9	-4.1	8.6	-5.3	5.3	1.3	7.4	-3	2.4	1	6.1	1.1	-1.6	0.91	0.79	0.85	5.9	0.31	7.3
0.39	0.29	-8.2	5.3	-14	11	-12	8.3	-0.97	2.8	3.1	8.5	-6.6	7	2.2	0.44	2.8	3.2	0.35	0.63	4.2	11	-1.9	8.2	-5.9	6	1.5	-1.1	-5.2	0.7	-2	3.2	-5	0.82	-2.2	0.83	0.9	0.56	-0.63	1.9	-2.9	10	5.7	-1.8	-7	5.1	-5.8	0.12	-4.7	4.4
-0.09	0.53	-0.32	-2.5	1.2	3	5.1	-1.8	0.3	6.2	-3	9	3.9	6.3	-3.8	12	0.39	8	-0.77	9.1	3	9.4	0.33	2.3	-6.9	5	-0.69	3	-6.5	0.78	-3.6	4.2	-3.3	-0.86	-5.2	1.4	-5.7	1.4	-2.9	-0.74	-0.51	11	-0.13	-0.81	0.87	10	-2.7	2.9	-3.2	3.6
0.2	0.81	-2.9	2.7	-1.1	-6.9	-1	6	-0.69	3	-3	8	-0.09	0.75	3.4	12	-1.2	12	7.7	9.2	2.4	6.6	-2.2	9.5	-3.4	4.9	4.3	6.5	-1.4	5.9	-1.6	4.6	-7.3	4.9	-1.3	0.98	0.18	1.6	-0.87	3.3	-5	5.6	-2.3	8.5	-0.71	7	5.4	3.9	-4.8	7.4
0.44	0.44	1.5	9	2.1	5.8	2.5	14	4.4	5.6	3.9	9	-0.89	8.8	6.3	3.2	3	4.8	-1.2	1.2	-4.5	13	6	5.6	6.1	6.9	3.8	1.8	5.8	3.7	3.7	-0.35	0.17	2	5.7	6.5	4.3	2.6	1.6	5.4	-3.7	7.5	-0.38	-1.3	1.9	6.9	0.04	0.19	-1.9	9.8
0.24	0.29	0.12	8.8	5.5	4.8	3	11	10	8.5	4.6	6	1.9	9.1	0.42	2.1	2.4	4	2.8	0.88	-11	8.4	-3.7	0.09	4.6	11	7.1	-3.2	-0.41	3.6	3.7	-1.6	0.96	0.33	2.2	4.7	2.2	-1.2	-0.67	3.7	0.08	7.1	0.03	1.5	-3	8.5	2	-1	-1.1	6.2
0.07	-0.16	-7.1	4.8	-5.7	-8.2	-4.8	2.2	2.7	-0.06	4.3	2	-0.37	-4.7	1.4	-0.9	-6.9	2.3	-6.5	-5.9	2.4	-5.1	-2.3	-5.4	0.47	7.8	-4.7	-3.5	-5.1	3.9	-2.1	-1.5	-3.1	-1	-5.1	4.6	-1.8	2	-0.77	0.35	1.4	-0.97	-9.5	-0.9	-4.5	6.6	-4.2	-2.3	-3.6	4.1
-0.25	0.2	-1.1	11	0.45	7.6	-3.1	6.9	-4.3	0.54	-1.8	-6.5	0.42	6.8	-7.6	3.4	-1.3	-1.2	-2.9	0.92	0.71	3.7	2.4	-0.98	1.2	6.9	-0.64	-1.9	-0.27	4.1	1.8	2	-3.5	-4.6	-1.3	6.1	0.47	5.1	-4.8	-0.75	0.5	0.39	2.9	0.83	-0.08	9.5	-1.2	0.51	-2.6	14
0.17	-0.06	-2.7	6.1	-3	10	-4.9	-10	-4	-3.1	-1.6	13	-0.9	0.2	-8.8	13	-6.8	-2.1	-12	5	-12	9.7	0.97	12	0.77	6.9	0.51	-0.83	-1.4	1.8	0.94	1.4	1.6	3.6	0.65	3.6	0.14	1.5	-0.34	4.4	-2.5	12	-1.1	-1.5	-0.92	11	0.65	3.4	-7.9	8.3
-0.02	0.18	-5.6	6.4	-8.2	22	-15	1.8	-1.1	12	1.1	14	-5.9	12	5.2	14	-2.7	0.39	-5.2	11	-8.6	10	0.51	17	-2.5	16	0.08	12	-1.1	9	-3.9	11	-2.9	4.9	-3.2	7.8	-0.35	3.5	0.61	8.1	-0.84	18	-4.8	12	-4.5	16	0.03	10	-3.7	0.92
-0.2	0	3.2	-6.1	0.05	11	0.21	-12	0.89	-1.2	1.2	-3.7	-1.1	1.8	-6.5	13	4.7	8.5	-0.91	3.2	7.9	18	3.3	9.3	-3.2	5.6	-5.2	8.1	-5.2	0.79	-5	7.6	-2.5	-3.2	-7.3	0.47	-4.8	7.6	-3.5	10	-2.5	14	-3.4	1	-3.9	8.3	-2.3	8.9	-3.8	-4.4
-0.02	-0.21	7	-10	-0.04	2.9	-4	-13	2.7	-1.4	-0.59	-2.6	-2.5	-7.1	-4.6	14	8.6	-2.1	-5.1	-1.7	6.7	6.6	1.6	3.1	-5.1	1.2	0.01	4.5	-2.8	-1.7	3.9	1.5	0.19	-4	1.1	-1.1	0.64	2.4	1.9	5.8	-2.3	8.4	1.2	1.4	-1.1	8	2.6	1.7	-5.3	-4.5
0.27	-0.34	-7.3	-1.8	-6.5	7.3	-11	-2.6	0.67	2.4	-5.1	8.9	-7.3	2.7	4.9	12	2.4	-2	0.31	2.4	8.1	-2.2	3	6.8	-0.27	-4	-1.7	9.9	1.8	-0.96	-3.6	2.6	0.1	3.4	2.2	1.9	0.99	2.1	-2.6	2.3	-1.1	8.4	-3.8	3.8	-4.2	4.8	-3.3	4.6	6.3	-8.9
0.05	-0.13	3.3	-2	-0.72	11	9.7	-3.4	-6.9	4.9	-1.4	11	1.1	6.9	-0.38	15	-3.2	10	-0.22	4.9	11	5.7	8.3	14	4.1	4.1	-10	8	2.6	-1.8	1.2	6.6	-1	7.7	1.1	2.6	2.4	0.35	9.2	6.7	9.6	11	-6.1	7.4	9.4	4.9	-1.5	5	-0.54	3.7
0.4	0.5	8.5	5.7	2.9	0.72	7.2	-6.5	-4.3	11	-6.1	17	8.3	11	7.3	11	-7.2	5	24	3.5	9	11	7.6	14	20	5.3	5.7	9.5	9.1	0.8	12	5.5	5.4	8.7	15	1.1	7.7	2.8	19	5.8	22	11	15	7.6	16	8.1	6.8	7.4	10	0.78
0.3	0.56	1.6	-0.23	-3.2	-4.2	-2	-23	18	-26	20	-28	2.2	-31	23	4.9	6.9	9.5	14	14	14	13	4.8	19	13	13	7.6	18	5.5	12	10	15	6.3	17	8.8	15	4.3	12	5.6	20	12	14	15	0.28	10	17	3.3	13	13	9.8
-0.02	-3.3	0.19	-61	0.37	-63	-1.2	-72	5.2	-1.2e+02	4.2	-1.5e+02	-1.2	-83	12	-58	6.2	-56	3.3	-10	-4.8	-80	6	-66	2.2	-0.42	0.52	-31	2.4	-6.5	6.1	-4.8	3.9	-44	2.5	9.2	2.4	-4.4	7.1	16	13	-41	4.3	-47	6.8	-22	0.78	-14	4.4	-5.4
0.49	-3.1	2.9	-6.9	3.4	-5.8	4	1.5	10	4.5	0.76	-29	6.6	4.5	3.3	-1e+02	5.2	-80	5.7	-32	-1.5	-94	4.9	-58	-3.4	2	0.51	19	-3.8	18	5	27	-0.45	-8.5	-3.4	34	3.3	29	-4.6	24	3.7	-34	-0.81	54	0.34	4.2	2	22	0.28	-37
-0.01	-1.4	-7.8	-21	-6.9	4.4	-6.1	-5	1.5	9.8	-4.2	-31	-2.5	-7.1	-0.55	57	-4.2	35	-9.3	11	-9.4	59	2.1	83	-6	25	-5.8	-14	-6.1	14	-6.8	-20	-8.6	13	-1.1	8.1	-0.61	-11	-2.7	26	-0.89	-50	-4.8	-36	-1.2	-48	-5.8	-8.8	-2.5	-9
-0.16	-1.7	6.6	-51	10	-36	9.5	-64	3.4	-1.3e+02	1.6	-1.3e+02	5	-99	-6.3	-55	-2.8	-49	-2.8	-75	-3.4	-41	2.3	-66	-1.3	-56	-5.8	-35	0.07	-75	1.4	-61	-1.9	-43	-2.1	-63	-2.3	-68	-2.6	-43	2.5	-21	5.4	-35	-1.9	-40	-2	-59	4	-83
0.22	-0.42	7.6	-12	9.3	-4.7	16	-9.2	7.1	-23	4.6	-12	7.3	-21	2.8	13	-2.4	-4.6	-0.07	27	-2.4	-6.3	6.2	31	0.25	37	-1.9	37	0.52	40	-0.28	45	-3.4	37	-3.5	46	-2.5	41	-3.5	43	-0.24	23	3.5	24	-4	42	-0.42	42	6.1	40
-0.18	-2.8	6	-4.3	6.6	17	9.4	-0.61	8.5	-20	7.6	-60	9.4	4.1	-1.2	-19	-1.8	-14	-8.9	12	-4.7	-47	3.2	-34	-2.3	26	-0.25	35	3.4	35	-1.9	32	-1.2	26	0.46	40	-0.47	27	-5.3	56	1.1	3.4	5.2	30	-4.8	13	-4.4	22	1.5	5.5
0.08	-1.1	11	-52	9.3	-25	13	-44	8.8	-47	9.9	-61	6.1	-44	-2.1	-39	4.4	2.6	-1.8	4	-0.09	-34	-1.7	-9.1	0.41	-5.7	0.56	51	3.4	30	4.1	27	1.7	28	6.6	36	4.4	32	0.45	32	1.6	-50	4.7	24	4.9	-13	-2.8	32	8.4	-2.8
0.21	-6	0.12	-80	-1	-51	-2.4	-91	4.7	-26	3.9	-19	-0.37	-51	-4	-1.7e+02	-1.4	-1.1e+02	0.53	-56	3.9	-80	0.02	-1.2e+02	-0.06	-1.4e+02	3.3	-1.2e+02	0	-57	0.83	-1.1e+02	3.6	-1.1e+02	0.86	-37	2.5	-77	-0.19	-87	-2	-1.3e+02	-0.37	-84	-0.37	-67	2.5	-1e+02	6.2	-93
-0.22	0.02	1.2	13	1.6	-17	0.53	-2.3	-2.8	-77	2.3	-18	1.5	-63	2.6	-25	-6.5	-21	6.3	-9.4	5.6	15	5.6	-21	5.5	-40	-7.6	-25	2.3	-11	5.2	-3.2	-1.9	-0.35	-0.85	-12	-2.9	2.6	3.5	-37	8.8	11	4.1	3.4	7.2	-12	-4.8	-2.6	-8.8	-15
0.04	0.88	1.6	-4.8	4.4	-0.18	-1	-22	-9.6	-45	0.23	2.4	3.6	-37	6.3	0.02	8.8	16	7.3	12	3.8	-10	-1.8	-19	8.4	-20	1.7	13	5.5	-15	7.9	16	9.3	1.3	6.5	-16	-2	-1.1	7.1	-5.8	18	16	2.7	11	11	8.3	1.3	8.4	-7.4	-0.21
0.22	-0.11	-6.9	-19	-3.9	-9.2	-2.6	-25	2.5	-22	11	26	1.8	-21	13	-12	7.3	-3.3	7.9	-0.53	5.4	-15	4.8	-21	2.6	-14	5.6	-7	2.4	-20	4.9	-6.2	8.4	-24	5.3	-21	2.4	-22	4.5	-9.6	4.6	-2.2	2.7	9.1	1.4	-4.5	5.4	-13	-3.3	-17
0.2	-0.2	3.8	-5.8	1.5	-9.1	5.2	-23	18	-20	14	23	6.3	-23	6	-4.3	7.6	2	0.24	0.96	0.76	-4.8	7.9	-13	4.2	-3.8	1.2	-0.95	2.1	-10	5.3	7.8	-0.8	-9.9	-1.7	-12	-1.8	-12	0.35	-3.3	-4	1.9	9.8	7.1	6.4	1.7	-0.03	-9.1	-4.2	-5.1
0.44	0.11	5.8	13	1.9	-6.4	4.2	-2.4	16	-15	8.3	8.7	8.4	-23	5.2	-3.7	2.1	0.81	6.3	-4.6	2.3	-5.4	4.4	7.7	4.6	-5	6.5	-0.99	0.84	-15	-0.88	2	-1.1	-16	3.1	-15	0.8	-6	4	-5.4	8.3	-3.2	8.3	4.8	0.19	2.6	4.3	-6.7	2.2	-6.1
0.39	0.49	2.9	12	-2	9.9	1.4	3.6	7.2	-8.6	7.7	-0.59	1.7	2.2	-0.76	-24	2.4	0.83	-0.94	5	-4.2	-50	-2.2	-38	-1.3	-13	-1.6	2.9	-6.8	-14	-2	-13	-5.5	-10	-4.5	-13	0.74	0.65	-6.2	-27	3.1	-52	-5.5	20	3.9	-25	1.4	-2.6	-0.72	-3.3
0.35	-0.36	11	10	14	11	12	9.8	7.5	12	9.2	15	8.7	14	-7.5	-5.3	-1.9	-1.5	-2.7	-4.5	-3.1	-19	7.1	-5.6	-1.8	6.9	1.7	-4	-1.2	5.6	1	-3.5	-2.7	-1.2	-0.59	9.4	3.5	5.2	-5.9	9.7	-3.1	0.68	1.2	0.56	-6.5	5.7	1.4	-2.2	-3.8	2.2
0.52	-0.68	-0.45	8.1	2.2	8.6	1	-0.95	8.7	5.9	11	12	6.6	8.4	2.3	2.3	1.5	-7.3	3.8	-12	6.6	-6.3	7	-0.79	1.4	-3.5	2.3	0.38	4	-2.6	0.11	-2.6	1.2	-5.2	3.9	1.8	3	3	-6.1	0.68	-3.5	0.83	3	5.3	-2.6	-2.1	4	-0.33	-0.33	-7.5
0.16	-0.19	7.3	5.9	4.1	8.6	5.5	0.57	9.6	11	6.1	10	9.3	11	-3	5.8	-0.95	-3.1	-2	-2.5	3	-7.4	7.8	4.9	-5.6	1.2	-8.3	-0.87	-5	-2.3	0.09	-2.2	-7	0.7	-3.9	1.1	-1.2	2.9	-4.9	-0.91	2.3	0.07	-4.7	-0.17	0.04	-2.8	-1.4	-2.1	-3.9	8.2
0.2	-0	8.9	6	4.8	14	2.2	7.7	7.6	14	7.9	12	4.8	9.8	-0.84	6.2	-0.39	3.2	-3.3	-4.2	-2.7	-0.49	3.2	9.2	-7.3	-0.93	-0.36	-0.64	-5	-4.3	0.74	-3.5	2.5	-0.1	-2.7	-0.78	-0	-2	-14	-4.9	-2.6	0.98	-3.2	-2.9	-1.6	-2.3	1.9	-2.7	-1.6	1.6
0.56	-0.36	0.37	5.9	-2.6	1.8	-0.78	3.2	9.1	11	4.5	9.2	4.2	7.8	0.68	5	5.8	2.7	0.6	-1.6	1.7	0.1	7	0.8	1.7	-3.8	0.18	-3.5	3.7	-5.1	-1.7	-3.2	3.1	-0.93	-1.9	-6.3	-4.1	-1.6	-6.4	-3.2	-0.42	7.5	-2.9	-1.8	-1.3	4.2	-3.5	-5.5	9.2	-2.1
0.34	-0.06	15	17	8.8	20	17	19	13	9.8	7.9	12	12	12	-4.4	-2.3	-4.2	9.7	-4.6	0.18	-2.5	-10	5.8	-0.51	1.3	-5.2	-1.4	1.2	0.73	-3.3	-0.65	-1.7	1.1	-0.73	-3.7	-0.65	-2.2	0.23	-1.8	-2.1	4.2	-2.2	2.8	1.6	5.5	-1.9	-4	-2.5	7.3	-0.7
0.32	-0.03	3.4	10	6.4	5.1	9.6	9.8	5.8	8.8	12	11	13	11	2.9	2.2	3.6	-11	-0.77	-2.1	-7.3	-9.5	4.2	-0.1	0.42	2.8	-0.67	4.5	-0.97	0.01	2.4	3.4	0.18	2	1.1	2.9	0.9	-0.67	-2	2.4	4.3	7.1	0.12	-2.9	7.9	1.1	-2	1.2	5	5.4
-0.28	-0.1	3.9	7.5	0.18	-2.4	3.8	13	9.5	20	15	11	7.7	14	-6.5	3.5	-0.33	-9.2	-5.5	-2.4	5.2	-17	5	0.14	-5	9.3	0.84	-3.2	-3.5	3	1.3	2.7	-8	1.4	-4.6	1	-1.1	-0.1	-9	5.4	5.9	5.9	-2.3	2.4	6.4	-1.8	-1.1	-1.3	6.8	-2.5
0.14	0.39	7.1	0.17	3.2	-5.7	2.5	6.2	12	16	8.4	18	5.6	10	-1.5	0.85	7.4	-1.4	-3	0.21	-4.8	-5.9	2.8	2.1	-4.7	5.6	5.8	-0.81	-3.9	-0.54	4.1	2.6	1.4	3	-2.8	-0.34	4.3	-2.2	-2.2	1.6	9.7	4.3	10	6.5	7.9	-3.8	3.3	-1.6	4.8	2.3
0.15	0.16	9.2	3	1.6	4.9	-0.36	13	8.1	12	8.4	11	8.3	9.9	3.2	-0.59	-1.4	6.4	4.4	2.8	3	-10	11	1.8	-9.8	1	1.3	-0.51	-7.8	-4.3	3.5	1.2	-2.2	4.5	-3.4	-0.07	0.3	0.32	1	-4.2	6.7	0.73	3.7	-0.6	2.4	-4.5	3.6	0.87	-1.8	-0.56
0.36	0.42	17	9	13	-1.4	23	7.9	24	7.8	28	4.1	21	3	9.8	4.2	5.1	4.5	11	0.61	19	-14	13	-1.1	6.2	-5.4	6.5	1.2	1.6	-4.4	4.4	-4.3	-0.71	2.9	5.4	-2.5	5.8	1.7	7	-0.99	6.4	1.8	-0.43	3.7	7	-0.01	7.4	0.83	13	1.1
0.83	-0.1	7.1	13	8	5.9	12	16	21	11	23	6.5	18	10	4.5	-0.28	3.8	10	7.6	-2.1	7.6	-4.4	-0.55	5.6	5	-8.5	4.1	-1.6	4.1	-0.57	4.5	-3.5	13	-1.2	7.3	-3.4	5.5	-0.26	-3.4	-5	7.4	4	-1.3	6.9	7.7	-1.6	4.7	-1.1	5	3.5
0.09	0.12	8.1	18	7.1	5.4	5.1	7	19	11	17	12	18	12	3.8	0.78	5.4	4.6	7.2	-5	-3.3	-4.2	5.2	2	8.8	-1.5	2.5	-1.7	7.2	-1.1	3.6	-3.6	8.1	1.9	5.8	-2.1	3.4	1.8	5.2	-4	12	3.2	1.6	-4.4	7.2	-4.6	5.7	0.18	7	0.86
0.27	0.27	3.2	11	1.1	8.8	0.67	8.5	6.4	9.3	11	13	6.1	14	4.2	-0.27	4.6	4.3	1.1	-2.3	6.1	1	5.8	0.41	4	-3.1	-0.16	-5	2.9	-0.58	3.5	-2.2	3.8	3.6	3.8	-2.2	2.9	2.6	1.7	0.08	6.6	3.2	3.6	-6.2	1.7	2.5	0.46	-0.05	7.1	3.8
0.01	0.08	9.5	17	7.8	15	15	15	12	9.2	11	9.6	12	10	-7	-4.9	5.9	3.7	-7.5	0.05	2.7	-12	2.4	-7.1	-0.25	0.25	-3.2	-5.1	-1	0.26	4.5	-3.3	5	-2.6	-1.2	-0.96	1.8	4.8	-5.8	1.7	-0.93	1.7	-3.5	-4.8	1.9	3	-3.2	-0.36	5.7	4.3
0.18	0.35	8.7	16	11	4.8	8	11	18	6.6	11	4.4	14	8.7	-7.4	-1.5	0.3	0.95	1.3	-2.6	3.9	-14	4.6	-4.9	-2.4	0.91	-0.42	-0.37	0.26	0.57	-2.9	-5.6	-1.6	1.8	0.93	-2.5	2.1	7.8	-13	-0.08	-2	-1.2	-1.4	-1.3	-5.4	-1.6	-4.3	0.56	4.7	2.9
0.4	-0.08	11	8.4	6	3.6	8.9	6.7	17	13	16	4.8	14	15	-0.56	-8.4	9.5	-4.3	-0.71	-7.7	13	-11	7.3	1.8	-1.8	-3.4	-3.1	-4.9	-0.85	-0.84	-2.1	2.9	-4.8	0.32	-1.7	-1.9	1.9	-1	-6.6	-3.4	3	5.5	-0.85	-2.7	2.1	4.6	-2.9	-1.8	10	-2.8
0.37	-0.29	11	14	8.7	7.8	20	12	17	12	16	6.8	14	11	-0.71	-11	9.7	-5.3	-0.09	-6.5	7.5	-14	8	0.66	0.68	-5.5	-0.25	-4.2	0.02	-6.5	4.1	2.4	2.3	-0.27	5.3	-6.3	8.5	3	-6	-3.5	0.91	0.9	1.4	-4.7	3.5	1.5	6.6	-1.7	11	-0.17
0.78	-0.15	12	17	6.4	17	11	21	17	7.8	12	10	15	12	8.7	-10	6	-2	3.5	-3.9	4.1	-14	12	-0.61	4.6	-2.4	0.49	0.79	6.6	0.97	1.8	-1.3	12	-3.2	2.1	0.65	2.9	5.2	-0.17	-2	4.1	3.2	-3.3	-2.1	7.4	-1.4	3.8	5.1	17	2.1
0.84	-0.08	8.3	11	4.7	6.9	6.7	7.9	12	6.7	10	6.5	13	12	3.8	-2.8	8.6	9.1	-2	-5.2	12	-0.82	14	-0.51	9.8	0.73	5.4	-7.6	8.2	0.83	7.1	-4.9	6.8	-4.2	3.4	-0.52	6.3	3.6	-0.37	-2.7	8.4	6.2	-2	-5	4.5	0.5	2.5	-2.1	13	9.1
1.1	-0.15	7.1	12	0.52	8.2	-2.1	5.6	14	14	12	7.2	6.2	11	6.9	-8.4	5.7	1.3	11	-6.3	6	-6.5	14	-2.8	6.8	5.1	2.6	-8.9	-1.2	-3.9	0.07	-5.3	-2.8	-0.01	2.2	-5.2	4	-3.6	-1.2	-4.9	3.8	3.8	-3.4	-4.5	2.3	-2.1	2.1	-8.1	13	6
0.59	-0.13	13	15	5.3	12	9.2	6	20	7.8	16	11	7.5	9.7	2	-8.9	-1.8	-5.7	6.1	0.26	-5.2	-10	4	-3.7	0.13	3.4	0.05	-2.6	-4.1	2.6	-3.2	-0.4	-6.3	1.6	-2.3	-1.5	2.9	4.2	-2.8	2.5	-0.62	0.48	1.7	-3.4	-0.28	2.8	-0.26	1.4	13	0.29
0.46	-0.31	18	3.2	9.1	3.1	16	4.1	22	9.6	20	11	12	9.7	1.4	1.3	-1.3	-5.4	-2	-3.6	-6.4	-7.2	4.6	-4.1	-1.6	0.01	-3.1	-1.1	-5.5	3.8	0.05	2	-1.7	4	-4	-5.8	-1.3	3.3	-5.8	5.1	11	8.7	-2.2	1.8	1.3	11	-0.34	-0.61	8.3	2.8
0.88	-0.03	18	2.7	19	2.5	20	10	28	15	21	12	16	8.7	7.3	-1.1	3	-5	1.4	-0.86	0.07	-1.1	9.7	5	10	-0.21	0.53	-4.8	0.44	-3.3	3.6	-0.51	5.7	5.9	4.2	-6.9	4.2	-3.3	-0.14	-0.67	8.1	2.3	2.3	-5.7	6	0.95	1.9	-3.4	9.9	1.6
0.68	-0.04	8.4	8.2	10	9.3	11	3.6	18	9.2	22	16	14	12	5.4	-7.5	5.2	-2.1	-2.3	-5.3	-0.48	-3.9	9.4	1.7	1.3	-2.6	6.3	-0.42	-1	-2.4	0.97	3.1	3.8	3.2	-4.8	-3.9	2.1	2.2	-10	-4.8	-1.3	1	5.5	0.53	-4.8	-0.91	-3.2	-0.72	5.9	-0.38
0.48	0.12	10	4.9	5.5	-1.8	13	2.1	29	4.8	19	3.8	18	0.79	-1.6	-1.4	-2.8	-1.2	1.3	-6	5.3	-13	7.5	-0.88	-1.1	-0.04	-5.7	2.6	0.95	0.85	4.6	1.8	5	2.1	-2.9	-4.5	0.87	3.7	-4	-2.4	7.5	2.8	-2.3	4.6	-0.34	-3.4	-1.9	0.42	1.3	-2.6
0.57	0.05	19	-2.1	11	0.61	22	2.9	30	8.2	15	5.4	26	6.2	2.4	2.9	-1.8	-0.28	2.5	-5.9	-0.51	-5.3	3.5	5.5	2.4	2.4	-5.2	-2.2	2.4	-1.6	2.5	-0.49	1.1	2.2	-0.94	-2.4	2.2	-0.46	0.11	3.1	11	6.5	-1.4	-0.64	1.9	0.2	1.2	-0.19	8	-1.4
0.58	0.19	17	2.5	7.4	7.7	9.2	13	20	14	15	9.1	15	13	4.5	1.4	7.8	4.9	0.69	-4.5	-7.7	-8.9	3.4	4	-1.6	1.8	-2.6	0.81	1.2	1.4	5.8	-4.1	0.76	3.9	2.4	0.25	4.7	-0.6	-6.2	0.5	5.3	6.6	-4.6	4.9	3	1.3	1.6	1.1	8.7	-2
0.78	0.16	15	-6.2	6.8	-9.6	6.5	-3.4	29	6.3	22	5.8	11	3.1	4.1	-0.57	8.7	6.7	-0.05	0.6	7.2	-6.5	7.8	-0.67	-6.8	4.2	-4.7	-1.9	1.7	0.23	0.01	-2.8	-0.06	-1.8	0.62	1.8	1.1	-2.9	-10	-0.89	2.5	5	-0.89	-1.1	-1.4	-7.4	-3.8	1.4	6.9	-1.6
0.59	-0.43	7.6	-5.8	7	-0.74	9.8	-2.7	7.5	6.2	13	6.2	14	2.7	7.2	-3	-2	3.7	13	-7.3	13	-14	28	-5.4	1.7	1.1	-15	-1.8	11	-3.5	4.9	-5.4	2.9	-3.9	7.8	-6.9	2.1	-4.6	-0.05	-6.3	4.3	-1.2	5.4	-4.2	0.42	-11	-7.8	-4.6	22	-5.8
-3.2	-0.03	-41	-8.5	-36	-9.2	-40	-2.7	-81	2.5	-70	0.69	-55	4.8	-1e+02	1.1	-23	1.7	-33	-11	-72	-7.2	-1.3e+02	-0.8	-17	0.89	-40	-0.48	-48	-1.2	-31	-1.6	-94	-3.3	-54	-4.6	-65	-1.4	23	-9.8	-5.9	-0.38	-30	-4.4	2.6	-7.5	-49	-0.59	-95	-3.4
-7.1	-0.09	-17	-1.5	-52	5	-28	7.6	-58	9.6	-55	6	-67	9.9	-1.5e+02	1.8	-1.5e+02	0.35	-1.6e+02	-4.5	-1.1e+02	-10	-2.3e+02	3.2	-1.3e+02	2.8	-71	-1.1	-1.2e+02	-1	-1.2e+02	-0.17	-1.3e+02	-2.1	-1.2e+02	-4.4	-1.1e+02	-5	-48	-3.7	-58	0.46	-1e+02	-6.6	-51	-2.7	-56	-1.8	-1.7e+02	-5.7
-2.1	0.28	-7	3.5	14	3.7	-12	6.6	-42	11	-8.9	9.4	-22	6.2	-58	3	-16	15	-11	-0.6	-43	0.41	-1.3e+02	9.7	-45	4.1	5.2	3.8	-9.8	4.1	-23	-0.77	21	-1.1	-20	1.4	4.7	1	-46	-1.1	-1.1e+02	1.6	7.4	4.9	-69	-1.7	7.2	1.4	-26	-0.05
0.19	0.73	-9.3	-2	1.3	-4.4	-11	-2	-28	17	-16	14	-11	9.7	16	16	12	3.3	20	14	32	-1.7	19	5.4	11	7.2	20	5.7	11	1.6	8.8	5.2	7.9	6.2	17	2.1	15	3.9	11	4.7	9.9	5.6	25	12	14	7	14	2.5	-13	-0.22
0.49	0.22	-15	5.2	-5.6	-0.63	-22	0.74	-26	28	-24	21	-7.8	12	8.2	22	-2.5	-1.8	4.9	6.3	8.9	-2.7	9.9	14	11	7.6	4.8	-0.37	5.6	1.3	3.3	2.1	9.8	5.8	5.4	5.7	-0.53	2.5	18	3.4	7.3	1.4	-0.97	-6.3	4	5.4	5.2	2.1	0.52	13
0.86	0.05	-2.6	4.6	3.7	6.7	-0.04	10	-17	21	-20	14	8.5	8.2	0.23	9.4	1.6	7.8	5.7	1.9	23	5.6	13	5	12	9.2	12	-3.1	11	-0.13	3.5	-6.6	13	1.9	13	-1.1	8	-2.6	11	2.1	8.7	5.4	-0.67	-4.5	1.9	6.4	9.2	-0.76	5.8	4.3
0.62	0.26	2.3	-4.9	3.2	-1.3	4.7	2.5	-18	13	-15	7.6	7	4.7	12	5.8	-0.16	7.2	-1.1	4	21	5	17	10	9.6	-5.7	7.4	0.15	11	-4.8	7.6	-1.9	21	-2.6	16	-3.9	10	2.7	10	-2.6	8	4	3.1	-2.1	8.8	1.2	6.8	-0.74	14	-1.2
-0.09	-0.08	4	-0.41	11	4.1	9.8	1.3	-16	5.2	-11	6.1	7.1	6.5	2.4	-4.8	2.2	0.18	12	-0.33	15	-6	-16	6.2	15	-7	12	1.1	14	-4.8	8.2	0.74	20	-1.1	13	-4.4	13	-0.67	10	-6.4	2.4	6.4	1.7	-1.8	1.9	2.3	14	-0.68	13	-3.1
-0.3	0.18	8	5.2	17	-4.7	29	8.9	5.6	13	8.7	3.4	12	6.3	4.8	5.2	-1.4	-6.4	13	-2.3	16	0.09	-15	13	9.7	-1	17	-0.47	17	5.5	4	2.1	21	4.2	13	-0.5	15	2.3	-3	-5.6	-25	2.9	13	-8.8	-29	5.5	12	2.4	10	2.2
-0.4	0.29	-9.3	2.6	1.8	10	0.36	13	-2.9	19	1.1	8	2	15	47	6.5	10	6.3	11	-3.5	19	-3.2	42	15	29	4	13	1.3	25	2.3	16	5.7	22	4.5	29	-1.4	16	-1.2	31	-0.61	16	7.7	18	1.3	18	7	15	4.3	9.3	2.5
0.04	0.71	-6.4	1.4	11	3.7	-0.95	3.6	-5.9	11	-11	9.8	4.9	11	19	6.8	5.2	6.1	12	-1.5	8	4.6	16	13	18	5.3	14	0.83	16	3.5	10	9.6	20	5.1	17	2.5	16	3.2	16	2.7	-1.7	7.6	1.5	0.03	5.8	2.6	16	2.1	8.1	8.4
1.2	0.4	-4.8	4.6	10	22	2	24	-3.2	19	-4.6	9.9	4.3	18	31	-0.03	12	-0.03	17	-3.6	25	6	27	11	22	0.74	23	-0.34	25	0.43	14	3.6	17	0.21	27	1	20	3.3	24	-2.2	-0.9	7.4	20	-8.4	3.5	4.6	23	-0.22	23	6.1
0.82	0.26	-2.8	-1.1	6.6	8.6	-8.6	11	-8.9	17	1	8.8	-3	14	45	3.5	22	2.9	16	-5.1	15	5.4	41	5.8	34	7.2	13	-0.02	27	2.5	18	3.7	28	1.4	25	2.9	22	1.9	25	2.9	4.8	8.4	9.5	-3	11	8.7	17	1.9	29	3.8
0.33	-0.1	-0.28	7.6	12	12	-2.7	12	-0.36	10	2.5	5.9	6.1	12	24	2.4	13	1.7	12	2.4	8.1	6.2	20	5.5	26	6	17	-0.53	26	3	13	3.3	28	5.4	20	1.1	16	3.2	15	-2.6	-2.1	9.3	13	-6	6	1	13	0.91	16	4.3
1.4	-0.61	2.6	4.8	14	0.07	5.7	4.4	-6.7	13	-0.89	8.8	16	6.7	25	-2.2	22	8	18	7.9	20	6	27	-7.5	25	2.9	17	7.7	26	2.2	7.1	8.8	22	1.5	28	2.6	16	6.5	24	0.01	7.9	1.1	11	-0.38	11	0.72	11	9.2	14	1.3
1.7	1	13	1.2	19	2.8	11	12	-12	-0.21	0.78	7.2	9.9	0.09	39	16	10	14	12	22	28	32	40	3.2	18	14	14	13	20	12	13	14	21	4.4	19	13	20	10	13	13	4.7	8.2	4	8.3	10	17	14	7.4	21	6.2
1.1	0.75	15	1.4	11	9.8	6.9	20	1.4	4	4.5	15	16	9.2	31	12	20	-3.6	19	8.9	19	29	24	16	25	15	12	7.6	20	16	15	6.6	23	4.8	23	9.9	21	4.2	25	10	20	24	3.1	9.1	26	18	17	2.9	24	4.9
0.69	1.1	19	11	17	18	18	12	1.6	16	-6.4	23	15	15	12	5.4	-3	4	4.4	6.5	18	16	2.4	8.6	2.3	6.7	-1.4	14	7.9	5.5	1.3	2.3	0.89	4.1	6.9	5.8	5.4	2.9	4.3	7.7	2	-5.2	-0.08	7.1	5.2	6.4	0.51	2.6	12	8.9
0.8	1.5	13	13	17	11	10	12	23	16	8.6	11	23	3.9	14	15	7.3	14	16	7.5	9.8	29	29	8.5	9.4	14	-5.9	15	18	4.4	11	3	8.2	7.4	16	8.6	3	10	12	6.2	21	-5.2	1.3	4.1	3.7	7.9	7.4	7.8	18	13
0.72	-0.04	7.7	-9.6	-2.1	-6.9	-1.1	-10	19	-5.7	16	-37	11	4	-2.9	-18	3.9	-2.8	-3.9	-5.7	-0.35	13	14	-36	2	-44	-0.79	-19	-3	-21	3.3	-24	4.1	-6.9	0.36	-28	-2.2	-28	-4.3	-22	22	-22	0.7	-14	8.3	-27	-4.8	-16	0.11	-11
-0.19	-2.3	10	-1.2e+02	-0.43	-1.6e+02	7.2	-1.5e+02	24	-1.4e+02	12	-89	8.2	-1.6e+02	-11	24	-5.5	6	-7.1	-3.6	-15	39	-4.3	1.9	1.1	-19	5	-46	-3.8	-21	-0.44	-16	2.3	-32	2	-16	5.1	-34	2.2	-6.5	12	16	4.4	-32	2.4	4.2	-1.2	-19	-6.9	-11
0.19	-0.25	4.3	8	-6	-11	5	2.7	15	-76	5.8	-57	7.7	-46	-8.2	-13	-24	5.8	-4.7	1.4	14	-4.2	-1	-20	-9	16	-14	17	-1.8	8.2	-8.6	-0.34	-0.65	14	-6.5	11	-9.2	7	-13	0.97	22	-23	0.77	25	-12	-18	-13	4.9	1.9	4.2
0.74	0.74	16	28	3.5	19	9.3	31	42	24	36	9.1	13	32	0.13	24	6.1	-2.5	-5.3	20	31	25	29	8.9	-0.82	16	-0.85	13	-2.5	19	12	16	-6.1	12	7	21	8.2	22	-7.5	18	34	3	6.2	14	16	9	0.43	20	14	12
-4.4	1.6	-26	1.5	-28	17	-25	-4.8	-21	9.9	-20	-11	-47	14	-60	31	-25	16	-40	25	-90	24	-60	18	-54	21	-41	15	-67	17	-41	18	-55	16	-76	26	-62	22	-54	26	-79	18	-34	11	-38	30	-59	19	-51	16
-5.2	-0.73	-1.6e+02	-7.1	-1.5e+02	0.72	-1.4e+02	-19	-1.6e+02	-20	-1.6e+02	-23	-1.9e+02	-13	-24	-21	1.8	-27	11	-8.4	-68	14	-24	-15	-52	-34	-23	-1.6	-44	-15	-17	-25	-61	-17	-42	-28	-40	-33	-25	-32	-48	-46	-8.5	-1.9	-22	-52	-19	-18	-46	-24
[truncated: 952 more columns]
