# Supplementary material for: Dyslexia on a continuum: A complex network approach
Source: PLoS One. 2018 Dec 17;13(12):e0208923. doi: 10.1371/journal.pone.0208923 (PMC6296514; doi:10.1371/journal.pone.0208923)
Supplement: S1 File — Detailed information about the archive contents is provided in the included README.txt file. (TGZ) [file pone.0208923.s001.tgz › FS_672_AA_run_2.csv]

3.3	27	2.1	27	-5	52	-8.9	26	6.2	6.5	11	7.8	10	9.6	10	28	3.4	25	5.5	16	6.5	39	4.4	-15	8.4	52	2.2	16	5.2	16	3.9	11	-10	9.2	-1.3	24	0.21	19	16	23	1.6	25	3.9	40	6.6	26	17	-7.4	22	-8.1
-0.83	-25	-0.63	-14	-3	-4.7	-2.2	-25	2.1	-17	3.5	-16	-0.94	2.6	2.1	9	1.8	2.9	-0.82	0.51	-4.1	6.3	-3.7	-6.6	-0.18	22	8.2	6.6	1.9	2.2	5.2	3.6	-2.9	0.95	0.26	3.5	1.3	5	8.9	8.6	2.3	10	-0.91	12	-1.2	11	0.42	-0.28	9.9	-0.41
1.4	-16	-0.01	-13	-0.47	-2.2	6	0.59	-3.1	-16	-8.6	-35	-11	-11	-0.81	-18	-0.83	-11	-4	-17	-4	-12	-6.2	-17	1.4	-1.4	5	8.6	5.3	-3.3	5.6	4.6	-1.7	0.33	-3.1	-11	1.7	5.5	13	5.1	2.7	-6.9	-0.91	3.6	-6.7	-6.9	-16	-5.6	-5.2	4.3
-4.7	-11	-7.3	-3.2	3.9	5	-6.4	-5.8	-5.3	-21	-7.1	-28	-4.7	-16	-0.71	-20	-1.7	-1.9	2.5	-11	-3.4	-7.3	-6.4	-24	8.9	-2.7	5.7	13	-0.54	-9.9	3.3	2.8	8.6	3.4	-2.4	-19	2.1	1.1	7.3	2.9	3.8	-13	7.5	6.5	10	6	-9.5	-15	-6.5	-12
7.3	13	-0.98	5.9	0.68	2.3	-3.8	2.3	-0.6	7.4	-2.4	3.7	6.4	11	-2.3	7.8	5.3	4.4	3	9.2	-0.01	2.6	-5	7.6	6.1	15	9.6	15	2.9	8.3	7.9	7.9	9.8	7.1	4.3	12	7.4	8.2	10	9.8	8.7	14	5.1	7.6	10	7	0.71	-3	5	-3.2
-3.6	2.5	-8.3	6.8	0.7	2.1	-8	14	-0.72	3.8	-4	6.5	2.5	5.5	3.7	0.63	3.8	-7.1	7	0.19	5.3	-9.1	-0.44	2	3.7	-2.8	13	-0.2	6.1	-1.3	9.9	-2.4	7	-1.8	0.53	-7.6	9.5	-5.5	10	-4.1	5.3	-7.7	6.4	-2.1	7	0.35	3	0.97	5.2	3.7
-6.3	-6	-6.1	-7.5	0.92	-7.5	-3.1	-13	-8.5	-6.6	-5.8	-4.9	-0.9	-1.1	1.3	-4.3	-2.4	-6.2	-2	-5.8	0.28	-7.5	-2.3	-3.9	1.8	-7	3.5	1.9	3.3	-4.2	1.5	2.3	3.4	0.68	1.3	-6.9	2.9	0.35	-3.5	-2.3	1.9	-5.1	5.5	-0.46	-1.5	-4.5	1.5	-1.7	5.7	-6.5
5.8	-4.7	4.7	-5.9	7.2	-11	7.2	-7.7	7.3	-2.9	0.81	-5.6	4.5	-5.5	5.9	-0.27	12	-0.18	0.37	-3.9	5.3	3.8	-4.1	0.5	7.2	-10	3.5	1	4.3	0.83	1.3	-3.7	13	0.58	11	-3	9.3	-0.45	1.6	-1.9	10	-0.75	11	-7.9	16	-1.9	3.7	3.1	5.1	-3.6
13	11	4.3	0.03	6	-10	12	-5.2	27	7	15	0.61	5.5	3.7	8.2	2.5	6.8	1.6	9.3	-1.4	9.8	-1.1	4.3	1.1	6.8	-4.2	3.2	2.6	5.1	0.39	1.8	-0.27	7.4	2.5	3.8	-4.5	6.3	3.5	3.4	3.4	3	-1.8	11	-4.9	7.5	0.54	10	1.5	7.6	0.62
7	5.8	6.5	0.51	5.8	-4.3	2.9	-0.49	6.4	6.7	18	8.1	0	-1.1	-0.09	4.3	-0	2.4	-1.6	1.2	3	-2.8	2.3	2.4	-3.4	-2.8	0.55	1.1	-5.1	-4.4	6.3	1.1	-3.1	-2	-4.5	-3.6	-1.5	-0.46	-1.9	1.9	0.27	-3.4	-0.41	-6.1	-1.1	0.4	10	-1.8	4.9	-2.4
-3.1	11	-0.54	6.5	-0.18	1.5	3.4	-4.7	6.9	8.3	3.6	10	5.2	-2.3	7.8	-5.6	0.23	2.3	2	1.4	-4.8	-1.2	-4.8	-0.63	-3.4	-1.3	-5.7	4.7	-7.2	1.1	2.5	2.8	-2.8	1.2	-4.8	-1.1	-2.8	1.1	-3.1	10	-2.7	-1	-7.6	-4.7	-4.6	0.22	-0.84	-5.3	3.4	-12
-9.7	6	-8.2	4.1	-12	3.8	-0.12	7.5	-2.3	10	-12	7.3	-0.11	4.9	-1	2.4	-0.98	8.6	0.72	3.1	-3.5	-1.1	3	2.1	-0.57	-2.7	3.9	1.5	-3	6.1	2.6	2.6	0.96	0.97	-6.2	-1.9	5.4	1.7	0.49	-1.8	-1.9	-1.2	-2.1	-4.8	-3.6	-0.06	-9.9	-0.6	1.6	-1.6
-4	3.5	-11	-0.23	-12	3.3	-7.1	0.9	-0.43	7.2	-15	4.4	0.59	-1.5	-3.3	-1.9	-2.2	2.1	-4.2	-1.6	-6.7	-8.1	2.4	6.2	-3.6	-6.7	3.2	-1.7	-1.5	1.9	1.7	0.94	5.8	0.05	-2.2	-1	4.2	3.3	-5.1	-3.6	-5.2	-1.8	0.48	-4.9	-1.7	-6.2	-8.9	-2	-12	-2.5
5.7	3.4	-0.87	3.5	-1.5	6.5	0.91	7.7	0.47	4.7	-8.3	3.6	5.3	-0.27	1.1	-3.7	-2.6	-12	-0.41	0.24	3.7	-7.5	0.49	4.1	-5.2	-2.9	-4.3	0.2	-3.8	-3.3	-4	-2.1	1.1	-4.8	-6.5	4.7	-6.4	-2.1	-8.3	-1.9	-2	-0.08	-2.8	-1.6	-2.9	-0.42	-5.6	2.5	-2.9	2.8
-3.6	5.7	-2.8	-5.2	-5	-4.1	4	0.72	0.69	5.4	-6.2	-2.4	4.5	2.7	-0.46	-7.7	1.5	-8.3	6.4	-2.9	13	-1.4	7	4.6	4.2	-2.9	6.7	-3.8	1.1	0.37	3.5	-2.4	3.7	-3.2	0.01	1.3	3.9	-5.5	1.6	-2.8	2.5	-2.6	3.2	-2.3	-5.3	-1.3	-3.2	3.7	-3.3	5.5
1.3	-2	2	-2.5	0.29	-4.5	-0.89	4.7	0.16	11	-0.1	6.8	2.9	-1.5	2.4	0.09	10	0.39	9.2	0.6	4.3	-1.2	2.2	-0.89	5.1	-0.96	0.82	-4.8	4.8	-1.4	6.6	-3.2	-1.6	-7.1	-1.9	-0.72	1.6	-2.1	-2	0.64	1.2	-2.6	-0.84	-1.9	-0.79	-3.1	-2.3	5.6	0.24	6.3
12	-3.7	7.7	1.5	3	-2.7	-0.6	1.6	0.42	3.6	7.7	5.5	3.9	-2.2	2.3	2	6.1	-6.7	8	-0.72	3.3	-3.5	4	-5.6	-0.87	-5.1	1.1	-11	-0.61	-2.3	1.5	-2.3	1.2	-8	-2.1	-6.5	0.11	-6.7	-0.55	-2.8	-0.65	-3.9	2.9	-5.4	5	-4.6	2.7	1.2	1.5	-2.4
10	2.3	7.2	-4.4	4	-3.1	-0.04	-11	6.8	-2.8	9.2	3.3	2	-1.8	-1.1	2.5	2.5	2	0.53	2.3	3	-5.8	0.08	0.36	0.17	-8.9	4.2	0.59	0.68	-2	2.6	-0.88	-1	-4.3	0.89	-0.98	-0.19	0.15	4	-6.8	-2.4	2.6	-1.1	-8.4	2.1	-1.9	-0.88	-5	-2.2	-10
2.7	2.4	3.4	3.1	-1.6	2.4	6.5	8.5	4	-0.63	3	2.3	-2.2	5.7	-4.7	-4.4	3.9	2.5	-3.9	0.77	1.1	-6.3	0.49	2.6	-7	-8.2	-0.02	1.3	0.68	-2.2	3.1	-0.23	3.7	-4.6	2	0.68	-2.5	-3	0.1	-6.6	-3.7	0.66	-4	1.7	-2.5	0.45	-4.2	4	-9.8	3.7
-4	-2.7	0.39	-0.95	7.1	0.67	3.2	-0.13	-2.7	-3.2	-6.5	-1.8	-0.48	-4.8	0.18	-6.7	-2	-8.5	-3.8	-4.7	-2	-11	6.4	-1.2	1	-3.6	2.7	-3	-0.88	-1.4	1.7	-11	-0.3	-4.3	2.9	-6.2	2.9	-1.8	-2.7	-3.9	-2.4	-2.8	5.1	-1.6	-1.6	-5.3	-1	-5.6	-2.1	-0.83
-1.2	-4.3	4.5	-4.4	8.8	-5.1	5.2	2.3	-3.6	-2.6	-9.7	-5.3	-0.1	-4.2	-3	-4.1	2	-11	2.3	-3.2	-0.63	-4.6	2.4	-0.72	-1.5	-7.2	0.65	0.55	-7.6	-3.9	-0.86	-0.1	-9.9	-3.8	-3.7	-4.5	-1.3	-3.4	-6.7	-5.3	-3.8	-6.4	-0.34	-7	1.7	-3.5	-3.8	0.52	-0.36	-1.2
1.1	-2.7	1.1	-0.86	6.9	-4.9	-3.4	-4.3	-1.1	-3.6	1.3	-4.2	-0	2.8	-2.3	-3.7	-2.4	-7.2	-3.4	-0.68	-8.8	-5.9	0.26	1.2	-4.6	-5	-4.5	1.2	0.61	-2.2	-6.7	-0.12	-6.1	-5.6	4.6	-6.3	-2.5	-2	-13	0.15	-0.31	-4.8	-1.7	-6.2	-2.1	-2.7	-5.1	3.7	-4.3	1.2
-5.8	1.6	-1.2	1.3	-7.2	-3.9	-0.13	4.7	-2.3	1.1	-3.9	-3.1	-5.3	0.31	-1.4	-0.79	4.2	-3.3	1.7	2.8	-3.9	-11	1.4	2.2	1	-7.9	1.7	-2.7	-1.5	-3	1	-4.5	-0.24	-4.8	2	-7.1	2.7	-5.4	-1.9	-0.3	1.9	-1	-4	-6.3	-5.7	-8.3	-14	-0.57	-5.7	3.1
5.7	-1.7	7.9	-2.8	3.5	-7.4	0.56	-2.4	7	-1.9	4.1	-0.34	-5.5	4.1	0.83	2.7	-3	-4.6	0.42	2.1	0.36	-7.6	-2	-2.2	4	2	6.3	0.61	5.1	-6.1	4.2	-2.6	-0.14	-6.3	-0.04	-9.8	4.8	-5	6.2	-2.4	3.3	-2.3	-0.06	-7	-3.5	-8.4	-2.4	-8.1	-2.6	-5.8
4.1	1.8	2	-4.3	-1.8	-8.1	0.88	-11	-2	1.2	1.8	2	1.8	7.7	0.1	1.9	-1.5	5.1	-0.31	3.7	3.3	0.51	-1.2	6.2	0.85	0.08	5.1	-0.89	-0.62	-9.4	3.4	-1.5	1.4	-0.62	-2.8	-1.6	5.6	-2.1	5	-7.3	2.1	-0.25	1.2	-9.7	-0.93	-5.7	-0.27	-4.2	7	-7.6
-10	1.9	-8.8	0.52	-15	-2.3	-8.1	-9.1	-10	4.7	-0.38	9.8	-1.2	3.6	3.5	-2.1	7.5	0.89	-1.2	-2.5	-0.49	0.88	-2.9	6.2	-5.3	-7.4	-7.5	1.5	-9.3	-0.6	-1.3	0.62	-2.6	-3.3	-3	0.55	-5.2	-0.61	-1.2	2.1	-4.9	-2.9	-4.6	-7.4	-5.8	-2.9	-5.2	0.7	-9.3	-3.1
-3.3	3.8	-3.5	2.3	-6.2	-1.2	-4.4	5.3	-2.6	7	-0.8	9.2	-3.6	-4.7	2.2	-10	-6.3	-7.2	-5.1	-6.9	-2.3	0.11	-2.8	-1.8	-7.3	-5.4	-2.8	4.9	0.94	3.8	-3.4	5.6	-7	-1	-0.14	3.5	-5.6	0.18	1.8	-2.6	-0.84	2.1	-6.3	-2.7	-1.8	-5.6	-3.1	-0.34	-3.5	-5.3
0.64	5.2	-1.8	3.8	-0.41	-0.33	-6.9	-1	-3.8	2.4	-3.1	12	-5.1	3.1	-6.4	-4	-11	-4.7	-3.1	-2.4	-6.5	-3.8	-8.1	-1.3	-2.5	-4	-0.73	8.6	-1.8	2.6	1.5	2.6	0.01	-7.7	-4.3	1.5	1.7	-0.25	-3	5.8	0.43	-3	-1.2	-6.4	0.62	-3.1	-4.8	-2.8	-6.2	-1.5
1.1	6.3	-3.4	12	-2.6	2.4	1.9	3.1	2	3.9	-0.47	13	0.8	11	-4.1	3.9	-2.4	2.6	-3.8	8.5	-2.4	1.6	-1.8	6	-2.4	4	-7.4	4.2	-1.7	-3.3	-1.2	-2.2	-4	3.9	0.66	-0.06	-5.2	-3.3	-7	10	-1.3	-0.12	-0.83	-0.56	0.3	3.5	-2.5	8.1	2	5.9
-4.9	-8.5	-0.08	-0.28	-3.3	-4.1	6.6	-3.6	2	-3.8	1.5	2.6	-0.58	2.5	-4.5	-1.7	5.6	-5.6	-4	-1.8	5.8	5.9	1.6	1.4	-3.8	-2.1	-0.3	2.6	1.8	-1.9	-1.3	-0.04	-2.1	5.2	-2.2	2.4	2.3	-0.43	5.8	-1.9	-1.5	1.8	1.4	2	-0.96	-4.4	-2	-0.8	0.25	-4.5
-0.85	-5.9	-0.33	1.5	-1.2	0.22	-2.1	-1.3	0.39	-2.6	6.3	-3	-3.9	-3.2	-3	-3.9	-4.2	-1.2	-3.3	-3.8	-2.8	0.47	-1.1	2.5	2.6	-5.4	-4.3	-10	-2.7	1.5	-6.2	-1.8	3.9	-2.4	-0.83	2	-0.17	0.27	-6.7	-8.9	1.5	0.68	5	1.3	-1.5	-6.7	-1.3	4.3	-6.9	5.5
4.9	-5.6	3.3	1.3	-1.5	8.3	-1.2	2.1	-0.44	-2.7	1.5	0.01	-2.4	1.1	-1.8	1.3	-3	-1.2	-0.69	-3.2	-2.6	-3.4	-1.6	6.2	1.9	-2.6	-3.2	-2.9	-3.7	2.1	-1.2	-0.49	4.6	5.2	-0.58	4.6	-3.4	1.5	-5.9	-6.3	2.1	3	4.8	3.1	-0.85	1.9	-6.7	8.8	-4	5.9
-12	-6.6	-6.4	-2.5	-9.5	8.1	-8.3	1.9	-5.9	-2.7	-8.2	-1.1	-2.7	-6	-7.8	1.7	-0.26	-0.78	-3.5	-0.07	-1	-2.2	0.39	-0.51	-3.3	-3.2	1.9	-8.9	-0.3	3	2.2	-6.1	3.7	3.3	5.2	1.8	3.3	-7.8	3.6	-4.4	4.3	-3.6	-0.5	0.18	-2	-2.1	-4.2	9.4	-8.7	11
-2	-11	-0.58	-4.2	0.26	-0.79	2.4	-4.5	-9	-6.1	-1.8	-4.5	-0.09	-1.6	-4.6	-2.7	2	-1.1	-2	-1.4	-1.8	-3.4	0.15	4.6	-7.8	-1.7	-1.4	-3.1	-5.1	0.14	-6.1	-0.84	1.4	-5.2	-1.6	4.6	-5.8	-3	-1.6	-5.2	-5.9	1.1	-2.2	-1.8	-2.6	2.6	-6.8	-0.38	-6.7	-0.88
8.5	-6.9	7.5	-2.7	-1.9	-0.07	2.9	-3.9	-0.07	-7.1	4.7	-2.8	-2.3	-0.07	-4	-4.1	-0.18	3.9	1.1	-5.2	0.28	-3.1	-6.2	0.27	-7.6	-2.5	-5.3	-2.8	-0.64	2.3	-4.2	-8	-6.7	-3.8	-0.76	2.1	-5.4	-2.9	1.2	-5.5	-8.7	-4.1	-7.9	-0.24	-7	-6.8	-2.1	-3.2	1.2	1.2
4.8	-6.7	9.9	-0.86	0.59	-1.4	-16	-2.6	-2.9	-5.3	3.2	-0.76	-0.41	0.03	-3.8	-2.5	-0.81	-5	2.1	-2.6	1	-4	-0.07	-0.03	1.4	-9.3	-1.6	-6.9	-3.6	1.9	-1.5	-5.2	-5.8	-3.3	1.5	2.9	-0.54	-4.5	2.7	-6.7	-1.3	-4.8	-3.6	-4.2	4.3	-3.9	-0.51	-3.1	-0.93	-1
5.5	-6.9	6	-7.9	-1.7	1.8	-2	0.71	-11	-2.4	2.5	-8.5	-0.24	-1.8	4.2	-5	-0.31	-1.6	-0.55	-4.3	-0.63	-0.49	-0.02	-1.5	-3.8	-12	0.37	-6.3	0.23	1.1	2.1	-3.3	-2.2	3	-1.1	5	0.95	0.11	-0.28	1.2	-1.3	-2.1	-8.4	-0.94	-4.3	-4.5	-1.9	-0.94	-6	6.2
2.4	-7.9	5.5	-4.5	3.1	-0.62	3.3	-3.2	-5	-2.4	4.1	-2.1	-9.1	-2.6	2.5	-2.2	-3.1	-1.9	-3.1	-4.7	0.3	-4.4	7.1	0.03	1.6	-4.1	0.52	-0.93	1.8	4.4	0.82	-4.7	-5.5	-0.27	2.7	5.8	0.41	-0.16	-1.4	-2.1	0.74	2.6	-3.4	-2.2	-8.1	4.7	4.1	-1.6	6.1	0.21
-8.2	-2.5	-7.8	-0.75	-8.6	1.1	-5.2	5.5	-4.3	-1	-3.2	-1.6	8.8	2.2	7.6	3	-1	-0.69	2.8	7.4	-1.6	5.3	5.7	-0.09	-2	3.9	-0.04	-0.25	1	5.2	-3.8	-3.6	-5.8	8.3	-2.4	8.8	-4.3	1.4	0.85	-15	-0.02	6.7	0.43	3.4	-2.2	5.1	-4.5	-7.8	-7.3	-5.9
-6.3	-4.6	-5.6	2.5	-6.9	1.4	-3.5	7.7	-9.6	2.1	-5.1	1.8	1.8	-15	5.4	-3.4	1.4	-9.7	-1.6	-10	0.85	-2.3	-2.3	-6.2	-3.5	-4.1	-12	-1.9	-6	4.3	-13	-3	-9	8	-6.2	14	-9.1	-1.9	-4.4	0.43	-3.1	0.42	-4.2	-2.1	-3.2	3.7	-5.1	6.2	-4.3	-3.2
0.67	7.7	-6.2	3.1	-7.5	7.7	-0.87	3.8	-2.5	14	-3.9	7.5	-7.8	-3.8	2.5	-2.5	-7.6	-16	-2.8	-4.7	-2.5	0.21	-5.9	3	1.4	-2.4	-5.4	7	-6.3	7.8	-0.32	4.5	-4.6	6.7	-6.7	9	-5	5.5	-2.2	11	-3.4	0.05	-4.9	1.3	0.21	3.6	-3.9	12	-3.4	11
-12	13	-4.6	7.4	-4.7	6.7	-8.4	2.6	-7	5.9	-2	7.4	-0.92	-2.4	-2.8	4.8	-6.1	6.8	0.66	5.3	-7.4	5.8	-3.6	5.7	-2.6	-0.22	-1.9	-6.6	3.1	3.5	2.2	-4.6	1.9	-0.06	-7.1	6.3	0.82	2.7	7.8	-5.9	-3.4	5	-5.7	3.9	-6	8.2	-3.2	14	-8.6	16
-7.7	3.6	-1.6	1.5	0.39	1.6	0.57	-8.3	-7.6	-0.98	-2.8	3.9	1.9	-0.57	-3.5	0.99	1.3	2.9	-0.24	-2.4	-7.9	6.4	0	1.2	-3.3	-3	-7	0.67	1.9	3.2	-6.2	-0.42	-2.4	-3.1	-2	0.25	-2.8	0.75	-2.5	-1.4	-3.5	-2.4	-4.1	0.49	-5.1	-1.3	-4.7	0.05	-7.1	4.9
-3.1	-2.4	-2.2	-1.4	0.99	-2.7	-3	0.36	-9.2	-3.7	-3.7	-2.8	2.1	1.6	-4	-3.9	-1.8	0.01	-5.3	-3	-6	0.18	-3.3	0.02	-2.3	-2.8	0.53	-0.81	-1.8	-1.4	0.99	3.7	-2.5	3.3	5.4	-3	-8.4	3.1	-1.8	-2.5	-1.5	-2.1	0.45	-3.9	1.8	0.03	-2.5	-4.7	2.2	-3.9
-7.9	-6.5	-5.5	-0.48	3.4	3	-7.7	8.4	-8.2	-5.4	1.5	-4.7	7.2	-3.4	-2.2	-6.6	-5.4	1.2	-1.1	-0.85	0.06	-2	-3.1	0.52	3	1.1	-5.9	-5.6	-0.2	3.8	4.6	-4.9	5	0.81	3.2	-2.1	2.4	0.37	4.3	-4.3	0.47	0.58	2.8	-0.33	1.1	-2.9	5.1	-4.7	10	-6.8
-6.8	1.8	2.6	0.48	4	1.6	-1.1	3.9	-1.2	2.9	4.9	-3.9	12	-0.85	-2.5	-5	-7.5	-4	3.5	-6.6	1.7	-1.2	6	-0.4	9.8	1.2	-2.5	1.5	2.5	-1.6	3.2	7.6	11	0.58	6.5	-5.2	5.7	2.1	2.5	-2.2	7.6	2.5	8.6	-3.2	7.7	-1.7	6.7	-3.5	8.4	0.22
-8.1	1.5	0.83	-3.8	3.1	2.8	-5.8	1.6	3.2	2.7	6.9	-1.2	0.75	4.8	1.9	0.41	-3.7	-0.84	-3.1	-0.33	-2.8	1.3	-1.4	5.3	0.51	2.9	-6.5	-5.5	2.8	1.1	-6.9	3	-2.6	5.3	4.2	-3.2	-5.6	-1.5	-4.1	2.6	-0.04	-0.22	-0.35	0.88	1.1	-3.4	4.5	1.4	-0.55	1.6
-8.6	-7.9	-2.3	-8.2	-2.2	-6.3	-7.8	7.8	-6.8	-2.4	-3.5	-8	-4.2	-2.6	-1.6	-1.1	-6	1.2	-7.2	-1.2	-9.2	-1.4	-7.9	1.4	-3.5	8	-6	-1.1	-3.1	1	-5.5	3.1	-1.1	8.7	1.8	1.5	-6.4	3.5	-8.1	-1	-6	2.1	-1.7	3.1	-1.9	1.2	-11	5.7	-10	4.3
3.4	1.7	-0.18	-7	-2.6	-7.1	-2.6	3	-8.9	-5.2	-9.9	-4.3	-2.5	-4	-4.2	3.6	-11	-2.1	-2.5	2.6	-4.7	-2.8	-1.7	-0.15	-6.7	2	-6.7	-5.2	-2.9	2.5	-6.8	0.86	-1.1	1.4	1.9	-0.64	-5.4	-0.33	-8.9	-1.1	-4.8	2.7	-7	-0.54	-3.8	-0.48	1.1	4.2	-4	2.6
-0.77	1.3	-0.78	1.1	2.2	1.4	-2.5	-6.5	0.61	0.13	-1.9	-1.3	-1.4	5.7	-1.6	-0.88	-0.14	-0.85	-1.5	3.4	-0.83	0.43	1.6	4.5	0.04	-0.14	-0.74	0.69	-1.1	1.9	-5.6	2.4	0.01	5.5	2.4	0.08	-3.2	1.2	-2.9	0.02	-1.7	3.5	-3.1	5.1	3.6	-1.3	3.8	-3.1	3.5	3
-0.06	-6.1	-0.51	2.6	0.57	2.8	-2.7	3.5	-2.3	-1.4	0.87	1.1	-1.3	-0.49	6	-3.7	-4.9	0.57	-0.09	-2.4	-3.3	0.94	-2.9	6.1	-2.6	-5.5	-9	2.5	0.19	0.96	-12	4.3	-3.6	-5.9	5.4	1.4	-7	1.2	-7	-3.9	-3.7	-0.07	-2.3	-3.3	-0.36	-4.2	-4.1	-0.84	-2.6	2.9
3.1	-0.64	7.5	1.1	4.4	-1.1	-0.13	-3.5	-3.1	-1.5	-2.7	7.2	-1.2	1.8	1.1	-0.41	4.2	1.3	-0.44	-0.85	-1.9	2.1	0.36	5.5	-5.9	-2	-0.47	-1.8	4.3	-4.6	-1.1	0.53	-0.31	-4.8	-0	-1.7	-2.8	0.45	-6.9	-2.2	-4.3	0.39	-0.23	-6.9	3	-3.5	-3.2	0.56	-3.1	-0.62
-7.5	1.8	5	0.2	1.3	-12	2.3	4.1	-4.8	0.18	-1.7	2.7	-4.7	2.2	-11	2.3	-5.7	7.3	-1.8	-0.17	5	7.3	-1.1	4	-2.1	-5.2	-1.7	0.02	0.38	-2.3	1.2	-3.7	-0.73	-1.7	1.6	-6.2	1.6	-1.3	1.6	0.72	-0.64	-1.2	0.02	-3.3	1.7	-8.5	3.1	-3.9	-4.7	-10
-0.66	-1.3	2.7	1.9	0.18	-3.7	-2.6	0.09	-5.3	0.91	1.7	4.9	-2.5	0.3	-1.5	5.4	-9.8	0.81	-2.9	4.3	3	9.8	-0.83	-0.77	-5.8	0.28	-8.6	2.5	5	-1.4	-8.2	2.6	2.9	3.3	2	-0.43	-0.29	-0.52	-1.8	4.8	0.61	-2	-3.4	3	1.6	0.76	4.9	-4.9	-3.4	-1.9
3.3	12	4	5	3	-1	4	0.3	-1.5	8.2	-3.2	9.5	0.4	-3.2	1.1	3.5	3.3	3.3	0.98	4.8	-6	8	-4.4	-0.64	-7.3	6.7	-7.4	-3.3	0.67	0.54	-5.7	-1.2	-0.16	2.3	0.8	-0.12	-5.9	2.1	-8.3	3.2	-2.3	-0.24	-11	4.2	-0.47	10	-3.1	8.5	0.72	12
-4.2	11	3.1	1.9	8.3	-1.4	7.3	1.6	-0.45	7.1	-1.8	11	1.3	-0.46	-6.1	3.9	-0.09	11	-0.93	-0.01	-3	5.2	1.6	0.9	-2.2	1.3	0.81	-6.2	0.92	-3.2	0.18	-0.82	-3.3	0.42	2.8	-3	3.6	-1.7	-0.12	-1.2	0.09	0.93	-7.9	-7.1	-9.9	-1.6	-6.3	12	-4.2	12
-3.1	11	2.3	5.8	6	-2.5	5	11	-6.7	2.2	2.6	3.5	-6.3	-2.5	-1.8	-0.05	-13	15	-1.4	-4.2	-5.3	6.6	-2.5	-6.9	5	0.43	-1.5	1.1	2.1	-2.2	-5.7	-1.1	-0.85	-2.3	3.3	-0.15	-1.9	2.3	5.7	0.6	4	1.9	-0.86	-4.2	3.4	-1.1	-1.7	9.5	-1.6	10
-0.57	2.4	0.45	3.5	-1.9	-0.52	-0.69	-0.99	-4.7	2.7	-1.9	4.6	-4.7	-1.4	0.95	9.3	-5.5	3.3	-2.1	4.8	0.58	4.8	-2.4	3	0.18	-0.38	-3.6	-3.2	2.8	3.3	-2.5	-1.4	4.2	-2	8.9	3.6	-3.5	4.1	-3	-7.2	3.2	2.3	4.6	1.2	4.9	2.1	-1	7.2	3.3	11
-14	2.9	-9.7	7.7	0.82	1.3	-5.4	8.5	-9	3.3	-9.7	-0.62	-3.6	3.6	-6.2	5.1	-1.9	0.7	-3.8	3.1	-3.8	0.87	-0.32	2.2	-5.1	1	-5.8	-4	-0.57	1.6	-5.2	-2.4	0.77	-3	-2.1	-0.27	1	-1.3	-1.6	-0.78	-0.35	0.32	3	1.2	-1.6	-1.9	0.74	5.4	0.88	5.2
-4.2	8.5	0.54	8.3	5.2	0.69	0.55	10	-8.9	5.3	-2.5	6	-6.3	5.2	0.08	6.7	-0.23	-3.3	-1.8	5.5	-1.9	6.5	-3.3	9.6	-4.1	-0.4	-10	-3.4	-0.52	1	-7.8	3.6	-3.8	1.2	-1.5	3.8	-5.6	-2.2	-4	2.3	-2.1	-0.24	-3.8	3.5	-3.6	7.2	-0.77	5	0.33	4
5.8	6.9	1.9	2.2	5	-2.1	-1.5	0.91	-1.8	4.2	0.52	6.6	3.3	-1	-1.1	1.6	-4.6	-0.73	-1.4	1.4	1.9	2.2	-0.36	3.6	-5.8	10	-3.3	-1.6	-4.8	0.99	2.9	-2.2	1.5	9.3	2.4	2.9	-3.6	-0.46	-2	0.44	-7.4	3	-0.34	3.2	0.75	4.3	1.5	3.8	-0.13	0.09
-0.93	-2.9	1.6	2.8	8.6	-0.79	-3.2	-6	-6.7	-5	-0.99	-0.65	0.53	-6.1	-3.3	3.2	-2.5	0.88	3.3	0.39	1.4	0.59	5.5	-0.42	-1.6	4.9	-2.1	-0.18	1.7	1	4	0.23	2.3	6.9	2.8	0.55	0.05	3.7	2.4	-3.5	-2.3	1.2	-3.1	6.9	-0.47	4.4	-2.3	6.6	-2.5	9.3
-1	-5.2	9.6	-6.5	13	1.4	1.9	-4.1	-2.9	-5.8	2.2	-2.5	1.8	2.9	7.3	0.79	0.99	-3	4.6	-3	-0.11	-0.99	6.3	4.1	0.75	8.2	0.5	-4.7	6.6	3.6	-1.5	-0.87	1.1	6.1	4.1	0.97	0.8	0.47	-6	-3.1	-0.09	2.9	-1.1	4.8	0.14	3.4	0.86	4.6	3	9.1
5	1.4	11	-0.65	14	-0.85	7	9.6	15	2.9	19	0.22	5.5	4.7	-0.47	-0.83	-4.5	7.3	1.1	4.1	-5.6	-0.02	3.1	5.6	-0.07	-0.21	-0.71	-1.6	1.9	1.5	-0.26	-4.3	0.61	0.08	0.27	3.4	11	-4	1.8	-3.5	5.9	1.5	1.9	1.1	1.1	-1.1	11	-3.3	15	0.99
14	2	-2.9	-2.1	-4.5	1.2	13	9.4	21	0.12	15	1.9	0.12	-6.3	5.5	0.08	-2.6	6.9	-0.25	2.1	7.1	0.94	2.4	-1.6	2.2	-3.9	8.2	-1	5.7	-2.1	2.4	4.9	0.12	-2.9	-1.7	-1.7	3	-1.7	5.2	-1.7	0.69	-1.3	1.7	-2.5	-0.41	-0.11	13	0.02	2.9	-0.89
7.8	-4.5	8.7	-4.5	3.2	0.16	10	-3.5	26	1.8	20	-2.5	2.3	-8.4	3	-4.1	2.8	-4.3	-0.67	-2	13	0.57	7.1	-3	8	-3.2	8	-4	7.4	-6.4	3.3	3.8	-0.7	2.7	-4.4	-6.7	2.1	0.21	-0.13	0.94	-3.1	-0.8	1.2	-2	4.2	-0.99	22	2.9	20	3.1
-0.12	-5.6	1.3	0.2	2.7	-2.6	-0.04	2.7	6	-2.6	11	-8.8	3.9	3.4	11	-0.35	8	7.2	7	-0.38	2.6	-1.4	8	0.43	-2.4	-6.3	0.64	-7.9	1.4	-4.2	1.9	-3	4.9	0.86	3.5	-1.9	2.3	-5	-1.6	0.75	0.97	-2	-5.3	1.7	5.5	3.4	11	-3.4	13	-2.2
-12	-1.7	-11	-6.8	-1.8	-4.3	-3.9	-8.3	-3.6	-4.5	-13	-3.4	-4.2	1.7	-0.78	-0.27	-6.2	11	-0.08	1.8	-7.6	-2.4	-1.6	7.2	-0.74	-6.2	0.27	-4.1	1	-4.5	1.5	0.69	14	0.44	0.6	0.73	2.5	-4.3	2.6	-0.67	-5	-0.71	-4.2	-4.2	-4.9	-4.8	0.4	-16	-0.28	-15
-2.9	-0.9	-10	2.8	-7.6	-1.8	-7	-3	-3.7	-3.7	-6.3	-0.5	-4	-3.1	-0.2	3.2	-4.3	-2.5	-2.2	3	0.03	2.9	-1.5	3.5	-4.9	-5.3	-2.8	-6	-2.8	-0.69	-1.2	-1.8	3.1	0.91	-3.6	-0.46	-3.5	-4.8	-9.8	-7.4	-9.8	-2.9	3.1	-2.6	0.05	-0.84	3.6	-14	-3.8	-14
3.8	-0.47	-1.3	-5.8	3.2	-2.9	5.3	-4.5	2.9	-2.2	-5.7	-4.9	4.2	3.8	-1.7	2.1	-4.4	-3.5	0.81	5.8	2	2.8	4.5	2.5	-3.5	-4.1	2.1	-4.8	0.94	0.3	2.1	0.67	0.12	2.2	0.42	1.1	2.2	-2.8	-2.3	0.58	-2.2	-2.4	-1.4	0.47	-1.3	-4.8	7.6	-9.8	3	-14
7	3.4	4.3	-0.25	4.2	-5.7	1.6	3.7	7.1	-3.3	1.9	-3.2	0.5	-0.57	-2	0.88	-1.8	-3.8	2.9	-2.2	-0.74	-3.8	6.9	1.3	1.3	1.8	1.4	-3.6	-1.2	-2.3	-2.3	1.1	-0.72	-0.2	0.43	2	-1.5	-2	-2.6	-1.3	3.3	-0.7	0.36	2.6	2.5	-1.7	11	-3.7	5.4	-1.9
13	4.8	3.9	-1.8	4.3	-1.5	14	-5.6	20	-3.4	16	-0.88	-0.2	-7.6	-0.26	-1.7	4	-7	-1.6	-4.4	-2.1	2.8	3.4	-3.4	0.15	4.6	2.7	-6.4	1.4	0.7	-3.2	0.47	-5	-2.3	-1.1	-3.2	-0.5	5.3	-8.3	0.54	-0.15	2.2	2.7	-0.34	0.84	2.8	12	3.3	5.8	0.33
6.6	6.1	6.3	5.5	4.8	2.6	13	-2.5	12	4	12	2.3	-1.6	-7.4	2	-2.2	7.2	3.1	1.1	1.5	9.2	6.2	4.9	-4.9	11	1.9	1.2	-1.2	2.3	1.1	-3.7	4.2	1.9	2.7	6.5	2.2	5.1	2.4	5.2	8.1	2.7	5	3.7	1.5	-0.15	6.4	13	7.5	3.8	8.8
-2	-2.6	-1.6	0.97	3.6	2.1	-3.9	1.6	3.6	2.9	1.4	11	1.6	-0.72	3	8.5	2.1	5.5	3.5	3.5	5.4	9.7	11	6.8	6.6	7.9	-6.4	3.9	4.3	-2	-13	8	-2.3	7.8	11	4	-2.6	0.29	-5.6	3	3.7	3.4	3.7	7.1	-1.1	7.9	13	8.2	-2.9	9.3
3.5	-3	0.76	-4.3	7	-0.96	11	-4.8	9.9	1.2	-4.3	10	-0.44	0.57	-1.9	3.9	10	5.1	-6	-0.65	3.6	5.5	-0.65	3.4	2.8	7	-8	-1.6	-3.9	1.7	-6.5	6.1	-2.8	7.2	2.5	2.1	-2.6	2	-7.7	2.3	4.3	3.1	-5.8	3.4	-3	7.7	5.1	8.5	-3	4
-1.5	-10	-5.9	-2.4	-0.52	-7.8	9.1	-6.5	3.6	-5.5	-8.3	-1.7	-0.21	2.4	-6.8	3.3	3.9	2.4	-10	0.08	2	-1.6	-3.6	-3.9	1.1	-1.4	2.2	-5.4	1.5	-3.9	-1.5	-1.9	1.7	-5.4	-2.4	-2.9	-2.4	-2.2	5.5	6	3	0.65	-2.4	-5.1	-1	-4	5	0.23	-4.1	-2.5
7.8	-7.6	7.8	-3.7	5.8	-7.2	5.4	1.1	2.4	-4.3	-0.12	-6.9	4.5	1.9	1.6	3.6	11	3.3	-2	1.5	1	0.88	-1.2	-5.5	-0.9	-4.6	0.03	-0.65	-2.1	-2.6	-8	-1.1	-4.7	-2.6	4.1	-2.6	-3	-5.2	-3.7	4.9	2.8	-3.2	-1.7	-4.4	-2.1	-4.1	16	4.4	12	8.6
5.5	2.3	9.5	-2.3	7.7	-8.1	4.4	-5.2	1.7	-1.2	5.2	-1.1	-0.93	-3.6	0.33	10	5.5	1.6	-2.5	-0.13	11	2.5	-3.6	-1.5	6.8	4.5	-6.6	0.81	-5.2	-0.13	-8.2	1.1	-11	-2	0.6	-1.2	-3.8	0.99	-7.3	13	6.1	-0.43	-0.2	0.61	-0.63	-3.4	13	3.3	5.8	6.9
-5.7	-1.7	-2.1	-2.7	-1.3	-2.2	-2.2	1.8	1.5	-2.5	-1.8	-3.5	-7.2	2.8	-6.7	4	3.1	0.6	-2.5	0.81	3.4	1.9	-5.1	1.4	-0.79	2.8	-4.8	-3.3	-2.7	3.1	-15	-1.5	-4.4	-8.3	-1.6	-2.7	-0.55	-2.1	0.06	4.1	4.2	2	0.75	2.1	5	-3.1	1.6	-4.9	-4.5	-2.8
2.1	5.6	-0.89	-4.3	-2.7	-1.8	7.3	12	-2.7	3.8	-3.9	-2.1	-4	-0.56	-4.1	-6.6	2.1	0.5	-4	-6.1	-4.8	4.5	-1.1	-3.8	-0.25	1.6	-11	1.7	-5.6	-3.3	-12	1.8	-10	0.49	-5.4	-6	-8.1	-2.3	-2.8	8.2	-1.8	-2	2.4	0.3	-2.6	-0.24	1.3	-7.7	-6.8	-4.9
0.53	4.3	1.1	-2.4	-4.9	-2	10	-5.8	-1.7	-4.2	-2.6	0.6	-4.7	-6.8	-6.3	-2.6	0.52	-1.5	-4.7	0.5	1.9	-2.1	3.9	-7.2	7.6	0.49	-5.8	-1.2	-0.56	-4.7	-2.9	2	-1.8	-2	-2.5	0.69	-1.8	-3.2	-0.17	-3.2	2.2	-4.7	6	-3.2	-3.2	-2.1	1.5	-7.1	-1.7	-11
2.2	0.41	3.7	2.4	6.6	-0.77	4.2	-3.2	5.6	1.3	1.6	4.4	-1.4	-3.2	2	5.1	11	4.2	2.5	8.7	0.83	5.2	-2.3	-1.2	9.3	8.9	-6.7	-0.12	-3.3	-0.38	-6	3.8	-5.1	2.3	-2.4	2.2	-5.4	1.5	-5.6	2.9	1.3	-0.32	0.32	7.1	-0.96	13	-2.9	2.9	-3	-1.1
-2.4	4.5	1.8	3.4	3.2	10	8.4	0.09	1.8	9.6	3.4	13	-1.7	4.2	-0.05	4.7	5.4	10	0.75	7.6	1.9	10	7.5	3.6	0.99	6.8	1.6	6.4	-0.16	1.2	-0.57	0.63	-1.4	-0.37	-0.63	6.1	0.24	-0.08	1.9	1.4	-4.8	4.9	2.6	1.2	0.83	10	-0.34	8.3	-0.66	7.1
2.4	5.4	0.56	9.8	-0.32	1.5	4.1	11	-0.75	12	-0.92	10	-0.31	15	3.8	3.1	5.4	5.5	5	5.7	1.8	10	9.5	3.9	7.9	1.9	-3.5	7.9	-2.5	1.1	-1.9	3.9	1.1	3.9	-1.6	0.79	-1.9	-0.87	-8.7	-0.14	-0.43	6.1	2	1.7	-5.5	5.6	3.2	5.5	-2.7	11
0.78	-7.3	0.4	-4.1	-2.4	-5.8	-0.8	-5.2	-0.17	-4.9	-2.6	1.4	1.8	1.9	5	6.2	-2.9	7.6	3.7	4.2	5	5.3	5.7	-2.9	3.2	4.5	-3.5	-3.9	-1.9	-2.8	-1.4	4.1	-1.9	4.4	1.8	-0	-7.3	-3.1	-10	6.2	1.2	-2	3.7	3.7	-0.42	-2	2.8	2.2	-1	1.6
-7.3	-3.3	-3.9	-2.5	-4.2	-0.22	-8.9	-5	-2.7	-10	-4.3	-2.2	2.9	2.3	-3.8	15	-1.3	6.2	0.57	9	-1.9	-1.5	0.23	-0.42	-0.82	4.7	-2.1	-3.3	0.43	1.7	-2.4	-0.51	-0.76	-4.3	-0.88	3.9	-1.7	-4.1	-2.5	-0.9	0.42	1.5	5.8	2.7	1.9	2.4	1.1	-0.32	-7.4	5.8
-3.1	5.8	-0.02	0.49	2.6	1.7	3.7	-1.9	-0.52	-3.6	-0.86	-5.2	2.4	5.9	6	2.9	-3	1.6	2.9	1.2	3.6	4	5.2	6	-3	3.8	-4.5	3.1	-2.2	2.2	-2.9	0.96	6.9	-0.56	2.3	2.3	-7	5.5	-7	6.6	-2.5	4.2	1.8	5.9	1.9	1.3	8.1	-9.1	0.49	-9.1
1.4	-1.3	-2.4	1.4	-0.93	-3.2	-4.5	-1.2	0.49	-2.8	2.1	-4.1	11	3.1	7	1.6	2.6	4.2	3.2	1.3	0.6	2.6	4.3	-0.19	0.97	6.4	1.2	-5.6	-4	0.91	0.86	-5.1	3.7	1.1	3.7	2	-3.8	3.3	2.2	-7.1	0.46	3.9	7.8	2.6	0.69	1	12	-3.5	11	-1.2
3.4	-3	0.95	-1.8	2.3	-0.65	3.8	1.8	-0.78	-0.78	-0.07	-4.6	-0.23	-1.1	-0.17	7.5	0.85	12	0.36	3.9	1.2	0.74	4.8	-5	9.3	0.18	6.6	-2.9	2.3	-0.13	6.7	-2.1	0.42	4.1	0.42	4.6	4	-3.4	0.25	-4.3	-0.6	-0.01	7	6.2	2	-2.9	12	0.71	14	7
3.7	-5.2	-8	-3.3	-7.2	-0.06	-1.8	-8.7	1.4	-10	-0.97	0.62	-0.03	0.27	-1.4	0.71	-5	-3.4	-2.4	0.2	3.8	6.9	-2.8	0.74	1.8	4.1	3.3	-3.5	1.5	1.4	4.9	1.7	0.62	6.3	-2.2	11	3.4	0.97	-0.79	1.9	0.19	-0.12	2.4	8.6	0.09	2	7.6	0.31	8.4	0.4
3.2	-4.7	-7.6	2.2	-6.9	2	5.5	6	2.9	-2.7	-12	-3.2	-1.1	-7.3	-0.1	0.87	2.1	-0.35	2.8	0.55	-3.7	1.9	2.2	-0.02	-0.14	4.8	-1.7	-6.2	-6	-3.4	-0.34	-0.63	-12	0.09	-5.3	3.5	-1.4	3.8	-8.2	-1.2	-5	0.54	-3.5	0.86	-3	-2.9	2.7	5.3	3.5	4.6
3	0.1	-1.8	-6.5	-2.7	-10	7.4	-5.2	-3.1	0.52	-7.5	-7	1.6	0.37	-6.5	3.5	-1.8	3.6	-0.03	-0.38	2.1	4.9	2.4	-5.9	1.1	-1.1	1	-0.06	-3.9	-4.7	5.5	1.3	-0.52	-1.7	-4.8	-1.9	2.1	-3.1	5.8	7.3	-3.5	1.5	3.3	5.5	1.9	1.8	-1.6	0.83	-5.5	6.1
2	-7.5	-1.8	4.3	-2.9	-7	5.7	-6.7	1.5	-5.5	-0.79	-0.93	6.4	-3.3	2.2	3	0.88	4	0.69	1.9	-1.5	1.1	1.7	-3.2	-3.5	-3.8	-1.7	-2.4	-4.5	-0.73	-7	-2.1	-2.4	-5.8	-5	-3.9	1.1	-9.6	-2.6	0.78	-6.1	-7	0.94	-1.8	-2.5	-1.9	-1.2	0.37	-5.2	3.2
1.9	-2.6	-1.8	5	-4.6	-4.1	7.2	0.2	5.3	-4.8	-0.17	-2.2	-1.9	6.5	-5.3	1.6	-3.9	-0.84	0.07	4.2	-1.5	-2.9	-5.3	-2.2	-2.6	-2	5	0.3	2.2	-1.2	3	-9	1.2	-9.3	-5.3	1.2	2.3	-6.5	-1.4	0.21	-2.7	-2.1	0.79	-5.2	-5.3	-6.5	3.6	-4.3	3.2	-5.1
2.5	-0.95	-1.1	-0.01	2.2	-3.4	6.5	-7.9	2.7	-6.5	-0.41	0.67	-1.5	6.8	-6.8	-0.63	-1.3	-2.2	-2.3	1.6	-3.9	-1.6	-0.77	-3.7	1.5	-0.8	-3.2	-3.5	-0.74	-2.5	-5.9	0.16	-0.12	-1.2	-6.9	1.5	-3.2	-3.6	-8.1	9.1	-1.6	-2.9	2.6	0.63	0.9	3.5	7.3	-4.9	2.7	-2.4
-3.1	0.93	-4.2	6.9	1.1	3.1	4.7	-0.9	-0.38	-2.1	-4.5	-0.54	-0.72	0.75	-3.1	5.6	-5.5	0.08	-2	3.9	-1.4	-1.8	-2.7	-0.45	0.51	6.4	2.3	-0.93	-5.2	0.87	0.08	-5.9	5.7	-0.69	-4.4	2.8	0.18	-3.2	1.5	3.9	-0.6	1.8	4.3	11	-2.1	4.1	4.3	-1.9	2.2	-3.5
2	-0.64	-5.6	0.27	-1.9	1.2	5	-2.8	5.8	-3	-4.7	0.56	-2.1	6	-2.6	2.8	0.74	-1	2.7	1.4	4.6	-1.4	6.7	1.1	5	7.7	2.9	3.3	-5	2.4	3.6	-0.35	-0.86	1.7	-3.2	-0.01	2.6	6.3	-3.3	-3.2	2.1	-0.31	4.5	3.4	6.3	4.9	2.2	-3.8	3	-3.5
-0.78	-8.3	0.21	-2.3	2.4	4.8	8.8	-0.12	4.7	-2.5	-2.1	-2.6	-0.09	-2.8	-7.5	-1.8	1.6	-3.2	-2.1	0.61	0.56	-3.2	2.5	-3.3	-3.9	2.8	16	3.3	3.2	-1.3	4.8	1.6	-2.6	-1.3	-2.7	4.3	4.5	4	1.5	-5.6	0.44	2.5	-2.3	-2.2	1.7	-1.2	-3.1	-2.3	-2.4	0.95
6.2	-1.3	2.2	-5.2	-3.2	-1.1	2.1	-9.3	7.1	-6.1	3.4	-5	-9.2	2.5	-0.84	-2.1	-0.45	0.04	-1.4	2.7	0.67	2.5	-2.8	-1.6	-6.2	4	0.89	-2.5	0.78	0.11	0.86	-1.5	-9.1	-3.7	-5.5	-0.22	-2	0.28	-5.6	-4.2	-3.6	-0.17	-7	0.48	-1	-2.1	4.7	-0.16	-4.5	-1.4
4.5	-1.4	6.2	2.5	1.5	-0.98	2.8	-4	2.8	-3	3.9	-5.7	-9	-5.3	-4.1	5.5	-4.2	5.3	0.28	2.7	8.1	-1	-0.44	4.1	0.46	3.7	1.4	-5.6	-2.5	6.3	0.6	-2.9	-2.6	2.7	-4.5	1.3	-0.84	0.68	-2.5	2.6	-3.5	1.6	1.1	2.8	1.9	-3.7	7.6	0.41	2.4	1.5
2.2	-2.3	-3.5	0.76	0.49	2.6	-3	-5.8	5.2	-0.25	1.7	-2.2	-2.1	1.9	-1.9	6	3.8	8.6	0.17	7.5	-1.9	3.7	4.4	2.2	-1.9	0.97	-3.6	1.3	-4.9	-0.18	5.5	5.6	-3.5	-0.18	-6.2	5.1	-4	2.7	-0.77	-3.4	-5.5	3.1	-6.7	1.2	-3.1	-0.15	4	-0.66	0.93	-6.1
2.7	-2.4	7.4	2.5	-1.1	2.9	7.8	-1.5	5.5	-0.51	5.2	-4	-5.3	5.4	-8.1	1.1	-6.6	10	-0.46	9.2	-6.6	-0.6	-0.85	6.3	-0.18	3.4	-1.6	0.79	-2.5	-2.4	5.6	0.73	3.8	4.2	3.7	2.7	4.2	7.7	2.1	-1.9	-1.9	2.9	-2.7	6.2	0.29	-0.39	0.03	-7.3	4.3	0.94
5.3	-1.9	4.1	1	-0.01	1.5	7	-5.6	0.91	-7.3	2.4	-3.7	-6.4	-1.5	-6.6	-1	-13	1.3	-3.5	3.8	-3.4	6.6	-6.6	-3	1.1	3.9	-2	-2.7	-2.5	1.4	-1	2	-5	3.8	0.33	0.11	-1.5	2.3	1.9	5.3	-2.5	-0.43	-5.2	1.4	0.15	2.4	-3.4	-7.8	-2.5	-2.5
4.8	6.3	1	3	4.4	7.5	0.11	6.5	6.4	2.4	8.3	3.1	-3.9	-0.39	6.1	0.21	0.18	3.4	6.5	-1	2.3	-0.56	1.6	-3.8	0.61	1.7	0.45	-2.4	1.7	-1.2	-3	1.8	-7.7	1.7	-0.58	6.8	-2.3	1.6	0.29	-4.8	4.5	1.2	-5.6	4.2	-0.74	4.6	13	-2.5	15	0.32
2.4	0.15	-2.3	5.7	8.1	8.1	4	-3.5	5.6	4.8	4.7	9.5	-5.5	-3.8	2.1	0.75	0.63	6.9	0.85	3	8.1	-1.4	-0.49	0.01	0.98	1.6	-0.56	1.6	-0.87	-3.6	-3	4	-1.9	10	-1.9	4.4	-3.1	1.4	3.6	-1.7	0.32	1.3	-1.9	5.7	-0.41	3	15	-0.58	14	-2.3
-11	2.2	-12	4.7	-7	2.3	-7.6	-2.7	-8.7	1.4	-6.8	3.5	-6.3	3.9	0.72	2.3	-6.4	0.51	-2.1	3.3	-1.5	0	-6.2	5.2	-1.8	-0.67	-1.4	-6.6	4	-0.94	-2.9	-1.8	2.3	-2.5	5.2	1.7	-0.63	1.9	-3.9	-1.9	5.7	-2.1	-3.2	5	-2.8	3.8	11	-3.9	0.6	-6.3
-6.5	8.3	-6.8	2.9	-12	2.2	-6.2	-5.6	-6.4	3.7	-3.6	10	-0.77	7.7	8.8	4.2	-2.3	2.9	4.3	7	1.4	8.8	1.6	8.3	-4.3	11	5.9	-3.7	7.1	0.19	-0.81	2.2	9.7	2.2	14	5.4	6.9	-2.5	-0.73	5.1	6.7	3.6	3.5	4.3	3.2	4.8	13	-6.6	12	-6.6
4.1	2.9	-1.1	13	-1.2	13	2.1	6.4	-2.1	16	-0.89	18	4.7	7.5	3.5	5.3	6.1	7.1	5.9	9.3	-4.5	1.3	6.5	8.4	4	-5.9	12	2.2	6.3	3.7	8.2	-0.06	6.5	3.6	5.8	6.2	5	5.6	4.6	3.3	-0.49	5.6	4.6	-0.63	6.6	3.2	2.5	5.7	3.4	2.7
0.76	3.1	5.1	8.4	4.8	7.6	-6.8	4.8	-0.87	14	5.5	12	-6	1.4	0.78	6	0.47	4.7	-1.2	0.17	-4.4	9.3	1.1	2.6	-0.21	4.4	1.4	5.2	-2.9	2.4	5.1	-1.2	8.4	7.4	-1.7	4.3	-1.9	5.5	3.5	7.7	-0.87	6	0.78	0.79	-0.04	11	-5.5	7.3	-10	3.5
2.5	10	2.1	5.6	0.74	9.7	-3.2	3.7	2.3	13	3.1	2.4	-5.8	-3.9	-0.58	0.73	-4.5	-0.75	-6.1	0.37	3.6	11	-3	2.5	2	15	0.57	6.6	-0.61	4	-2.8	9	2.6	6.1	-5.6	-1.9	0.06	5.2	1.6	5.6	-2.7	4	-4.5	14	-0.82	12	-6.5	7.2	-7.5	11
-2.1	6.9	-4	0.39	-2.5	5.3	-7.5	3.9	4.2	7.7	3.6	-0.41	0.72	-0.21	-4	4.6	-2.2	8.9	-2.6	7.1	0.54	8.9	-2.7	0.86	-0.82	7.3	9.8	3.7	-0.25	3.7	2.6	2.2	9.7	8.2	0.07	3.3	4.9	5.1	9.8	2.2	5.4	5.4	-1.8	9.8	2.5	5.6	-10	8.5	-8	14
2.2	7.6	2.8	-2	2.5	-3.9	2.7	7.7	4.3	1.8	2.8	-3.4	6.9	4.3	6	1.2	3.8	7.6	5.6	-0.1	0.65	6.8	-2.4	0.87	-5.8	2.7	1.3	0.56	-1.4	-4.3	1.1	6.5	-0.44	6.1	-1.9	4	-3.8	7.2	-0.93	-0.49	-0.95	0.8	-9.2	3	-5.4	-3.1	-4.2	9.1	-3.2	15
-3.1	-0.12	-1.9	2.5	1.5	-2	2.5	-7.8	-0.62	-3.5	-1.7	1.2	3.7	4.7	-2.9	3.2	2.8	-4.8	0.46	0.02	1.7	0.42	-1.9	0.92	-7.5	10	1.8	-3.7	1.3	-4.2	2.1	0.95	-3.9	-2	-3	0.15	7.1	2	1.9	1.7	-1.4	4	-6.1	1.8	-3.5	7.7	-1.4	-3	-3.2	-3.4
1.3	-1.7	1.2	3.8	-1.6	-0.09	1.8	-1.8	1.3	-1.6	4.3	4.7	4.1	6.2	-4.4	9.8	6.5	6.6	-3.5	9.8	-0.51	9.5	-1.6	1.9	-5.1	7.3	2.6	4.1	-1.3	4.8	-4.2	1.9	-2.1	2	1.6	2.7	-5.6	5.8	-3.5	0.33	-2.5	6.5	-3	5.5	1	2.2	4	2	1.8	2.8
-5.3	-1.3	0.73	0.38	-5.3	4.7	-2	3.1	-1.3	-1.2	4.2	3.7	1.9	8.9	4.3	5.8	6.2	1.5	0.55	7.5	6.3	2.1	0.53	1.9	-6	9	5.6	-0.18	-4.3	-1.3	5.1	3.7	-2.8	1.7	-2.9	3.2	-4.1	6.3	8.3	-2.8	-3.1	2.7	-11	8.8	-8	9.3	0.24	-1.3	3.9	0.37
3.9	-3.1	-1.2	-3.7	-8.8	4.2	-13	0.33	-2.1	3.6	2.6	1.6	1.3	5.3	-0.96	4.3	-0.15	12	-4.6	7.7	1.8	2.9	0.97	8.6	-0.56	10	-1.8	-3	-4.5	0.9	4.5	2.2	-3.4	6.5	-6.4	5.3	-3.8	4.4	-0.31	0.62	-6.6	5.1	-5	9.8	-1.5	6.1	-4.5	-0.52	-2.4	-1.6
5.7	-2	7.3	0.62	4.2	8.6	6.8	3.5	6.5	1.3	3.3	-3	-4.4	-1.6	5	7.3	8.5	0.56	-2.9	12	-4.4	1.6	-2.9	8.9	-1.9	4.6	1.3	7.1	1.6	6.6	2.5	6.6	-0.95	7.4	-1.7	7	-3.8	5.4	2.4	1.6	-4.2	4.1	-6.6	5.6	0.61	4.6	2.9	2	2.2	0.67
0.08	-0.02	2.1	0.92	-3	11	4.4	-1.4	-3.9	-1.5	3.5	0.53	-1.4	-0.85	0.81	2.4	1.9	2.6	1.2	8.4	2.1	0.5	-4.2	2.5	2.5	6	2.4	3.9	3.3	1.2	3.2	6.9	0.64	4.2	6.5	2.2	2.7	0.77	8.1	6.1	1.4	5.9	1.8	7	0.73	4.4	-5	1.5	-9.9	5.2
4.7	1.1	3.7	5.2	-2.8	4.9	-7.4	7	-3	-2.2	3	0.57	8	4.9	-0.42	8.7	-1.4	3.3	3.1	17	-2.6	-1.1	-1.7	7.7	-4.2	4.1	3.5	-1.2	2.4	2.3	1.9	2	2.5	3.5	1.2	1.9	1.2	1.3	2.1	0.44	0.51	3.2	-0.31	6.1	-0.56	6.5	-1.4	3.1	-6	2.6
7.4	6.7	4.9	0.08	1.9	2.4	4.6	4.5	3.4	-2.2	4.8	0.51	1.3	2.8	5.2	9.2	3.2	2.2	4.3	10	-2.2	3.9	-1.1	4.3	-4.2	4.5	0.8	1.2	0.31	6.5	1.7	0.69	2.5	0.11	0.39	5.7	1.1	3.2	-7.4	-1	-0.63	4.4	-1.4	5.4	-4.5	5.7	-1.8	3	-0.7	5.2
-0.1	0.21	2.2	-0.5	4.2	8.1	2.5	-1.1	3.8	-0.4	6.1	0.39	-4.3	3.8	0.34	4.4	9.5	-0.07	2	4.2	4.2	6.4	-1.2	4.5	0.34	8.2	7.4	-3.3	0.53	5.8	8.6	-6.6	-2.6	-1.7	4.3	7.1	3.4	3.2	3.6	3.3	1.9	3.4	0.58	4.8	4.9	1.6	-2.6	3.3	-0.79	3.8
-2.3	-1.2	1.8	5.5	9.6	13	3.2	6.6	2.6	-1.7	6.6	4.9	3.1	1.3	-5.6	5.8	4.1	6.9	1.3	4.8	5.2	4.3	2.7	0.95	-1.9	7.1	5.2	-3.5	-0.95	-1.7	7.7	-1.1	2.3	5.5	0.46	5	-1.1	2	13	6.8	-1.7	2.4	-1.5	9.2	6	1.1	-5.6	6.1	-6.5	6.2
3.6	-0.43	5.6	2.6	5.7	3.1	6.9	3.1	0.66	-4.4	2.9	4.7	-1.8	0.41	-6.6	2.5	-0.54	2.8	-3.7	3.3	0.18	1.9	0.76	-0.59	2.2	4.1	9.2	-0.38	4.6	0.19	9.4	-1.9	1.1	0.47	-0.72	-0.6	5.7	3.7	11	-0.17	2.9	-0.17	0.25	6.4	1.3	5	-6.2	3.2	-2.2	7
2.1	-0.47	0.16	-0.36	1.5	-7.3	-0.5	-4.3	4.4	1.2	0.6	-3.7	-2.2	-2	1.4	2.3	1.8	7.4	1.5	2.4	-5.9	4.2	-0.87	0.7	0.38	6.9	-0.09	-3	-2	-4	-0.67	-0.12	-1.6	-2.1	-4.3	3.1	-1.8	0.87	-3.8	2.6	3.8	1.4	-1.2	5.7	3.1	4.5	-4.1	-2.5	4.2	0.43
1.7	2.9	0.54	7.8	-4.4	2.9	3	3.6	-0.68	-2.1	-0.82	-2.6	-2.5	1.8	1.7	6.2	10	6.2	1.2	3.2	1.9	-0.43	2.8	-1.1	-3	1.4	-6.1	-4.3	-1.7	0.42	2.7	-1.4	-1.3	3	-0.81	1.6	-1.7	-5	0.17	-1.6	-1.7	-0.78	0.61	2.1	-0.79	-2.6	-4.4	-3.2	4.9	-1.6
-2	-5.4	-0.29	-8.1	-4.5	-4.5	3.2	9.5	-4.1	15	-1.2	-2.8	-1	4.4	-6.5	7.4	2.4	0.54	-6.7	8.7	-7.5	-0.98	-4.5	12	0.71	8.4	6.4	-1.9	2.4	7.9	4.6	-8.8	3	-1.5	-0.96	3.9	2.2	-0.68	9.3	2.3	2.4	5.6	0.29	5.4	-3	-2.2	-5.4	-4.6	-1.5	-24
-0.91	17	-2.4	-4.2	-0.76	-9.3	-11	9.9	-7.7	18	-0.5	11	-0.26	14	1.6	15	-3.8	6.3	3.9	17	-2.8	8.4	-2.9	13	-1.5	6.2	-5.5	8.1	-5.5	3.5	-1	-2.1	-1.8	-4.5	0.03	6.1	-3	7.4	1.8	4.1	1.9	8.1	-2.8	0.54	3	-0.1	-9.1	25	-12	23
-3.1	1.1	-3	-3.2	-1.6	0.42	-5.7	7.3	-6.3	-1.6	-2.5	11	-2.6	12	4.8	11	-1.9	12	-2	14	-2.6	3.7	1.2	13	-0.11	0.51	-3.3	5.9	-4.3	1.9	-2.8	0.67	-6	0.21	-2.2	6.8	-4.1	3.2	-4.1	1.2	0.3	1.8	-2.7	-4.6	-0.63	-0.61	-9.1	22	-6.8	22
-4.5	-6.8	-3.7	-14	-1.8	-4.9	-4.8	-0.22	-0.27	-1.9	-3.3	-0.38	-1.5	4.6	-7	6.4	-0.88	6.6	-6.7	8.8	1.2	2	-2.7	11	-2.2	-1.9	6.7	5.5	-0.66	0.16	2.9	2.2	-0.4	-0.94	-0.97	5.5	1.6	2.9	2.5	-1.9	0.12	0.59	-1.3	-2.3	-1.8	-6.7	-14	8.9	-8.2	5.4
-5.5	5.1	-1.7	-1.8	-4.8	-1.4	-11	-3.3	-1.9	9.8	-0.77	2.5	0.98	7.4	-0.51	2.3	1.6	6	6.9	9.5	-3.4	7.1	3.7	13	1.3	7.7	0.56	3.9	-3.2	1.2	3.5	8.5	-8	10	-3	3.5	-4.9	3.8	0.32	-0.02	-1.7	0.7	2.1	3.6	1.8	1.6	-12	6.6	-15	1.2
-2.2	1.9	-3.5	-1.4	-4.1	2.3	-2.2	-9.8	-1.2	3.3	-1.4	1.9	4	12	5.4	7.5	5	3.3	2.1	13	4.1	2.1	11	13	7.1	9.6	-10	1.8	-0.57	2.5	-7.2	0.51	-0.81	8.1	6.5	5.2	-0.87	1.2	-6.7	2.8	12	3	4	7.5	1.7	-1.6	-1.4	0.11	1.9	-3.9
8.1	5.2	3.7	5.2	-10	4.1	0.83	4.6	6.7	6	9.3	13	7.5	7.6	18	7.9	-0.57	12	13	6	17	4.8	16	6.9	18	5.8	-1.3	-2.9	8.4	0.72	-1.6	2.4	13	-4.2	14	3	11	-0.63	9.4	6.5	18	3	9.5	3.4	2.8	3.1	17	14	21	2.4
11	0.4	3.3	0.33	-0.54	2.3	-0.43	7	8.4	2.7	9.5	9.4	-2.4	26	9.8	6.2	6.6	5.1	6.7	12	12	19	1.5	23	17	6	8	0.38	6	7.3	1	2.8	4	-3.2	4.7	5.5	0.89	2.2	11	8.9	6	4.2	6.7	2.5	9.7	6.1	4.8	-21	12	-14
2.2	3.6	-0.77	-18	5.1	-31	-3.3	-4.9	5.2	34	3.1	-23	3.7	-59	7.8	-49	10	-71	2.7	-86	5.9	-28	4.3	-70	1.1	-11	8.6	9.1	6.3	-30	8.3	-23	-4	-51	7.4	-40	3	-25	7	-13	6.8	-48	1.9	-20	0.74	-18	9.9	-98	7.4	-1.5e+02
2.3	2.2	0.01	-20	1.2	-27	-11	-4.2	0.35	23	5.6	14	11	-42	3.1	-92	-1.6	-90	1.4	-64	-1.6	-71	-2.2	-43	-2.1	-51	0.32	18	2.2	4.8	2.9	-9.9	0.83	-17	1.7	-56	2.5	-8.8	6.6	-22	0.97	-18	1.8	-49	3.5	-62	4.9	38	9.4	24
-4.9	0.83	-7.2	-8.8	-6.7	-3.7	-7.2	34	-10	3.6	-4.6	5	3.4	88	1.8	37	4.2	31	-2	82	-6.5	23	-4.1	87	-2.8	-39	2.1	-26	2	-38	-1.4	-45	6.8	-35	2.8	-36	2.6	-40	-2.5	-59	-1.1	-49	0.23	-32	1.7	-35	-7.3	36	-1.4	33
-4.7	-6	-5.7	-18	-4.5	5.6	-5.3	1.8	-6.6	-26	-13	-59	3.2	-75	3.5	-47	-3.5	-45	0.75	-78	-6	-48	0.51	-1.2e+02	4.9	-65	1	-79	-3.6	-72	3.2	-80	2.2	-92	3.3	-68	0.19	-88	4.9	-88	-0.89	-45	3.3	-73	2.9	-85	-10	-86	-12	-82
1.4	18	-1.6	3.8	-1.7	0.98	-5.5	9	-2	17	-5	1.9	1.1	52	4.3	22	-4.2	15	2.3	31	-2.4	27	-0.12	76	4.5	3.4	1.9	26	2.3	29	6.1	11	5.1	16	0.91	26	0.75	18	7.7	19	6	11	5.7	4	-0.89	15	-6.7	54	-10	45
5.3	9.2	-3.1	4.9	1.6	-4	-2.5	4.1	-0.85	21	-1.8	19	4.9	-26	4.9	-33	7.6	-38	1.5	-21	-4.8	3.3	2.3	-24	-2.2	-28	-1.8	1.6	1.3	8.7	2	-0.87	-1.3	-6.3	-2.9	15	2.9	0.11	5.3	2.7	-2.9	7.3	-1.2	-13	-0.31	-18	-2.6	18	0.78	-12
-9.6	-6	-6.3	-27	-7.3	-21	-11	3.9	-1	13	-5.9	-0.15	3.5	-6.3	-1.5	-72	-4	-25	-2.9	-37	-4.6	-5	-3	-52	3.2	-67	5.2	-2.7	7.3	-7.7	6	-4.9	6.5	-33	3.8	-52	13	-23	17	5.6	4.8	-36	3.8	-39	1.5	-7.9	-5.7	-12	-4.7	-1.3
-11	-72	-9.2	-68	-11	-34	-11	-51	-10	-79	-7.4	-52	-3	-97	-5.4	-1.7e+02	-8.4	-1e+02	-5.1	-1.2e+02	-4.8	-1.1e+02	-8.7	-1e+02	2	-1.5e+02	7	-23	-0.05	-50	4.6	-91	-3.8	-73	-4.4	-1.3e+02	8.1	-61	11	-1.1e+02	0.48	-69	-0.44	-1.1e+02	-2.1	-92	-13	22	-13	-98
-2.6	11	-1.5	1.5	1.4	20	-3.1	-3.6	-3.1	-0.55	-0.59	-42	4.5	-26	6.6	23	4.4	8.6	2.1	-2	1.9	-24	-8	-38	-5.2	5.6	-1.3	37	0.52	11	-5.3	44	-1.5	34	0.7	4.7	-1.4	20	-3.8	42	3.8	26	-2.7	-6	-1.9	13	-15	-53	-8	-16
1.2	-14	4.8	-17	5	-11	-0.22	-15	-4.3	-13	7.6	-35	8.3	-4.8	8.3	8.4	4.9	12	4.3	4.3	15	12	1.6	-2.5	-1.6	15	3.6	25	1.5	14	-0.39	41	2.5	22	0.2	6.5	4	19	0.43	45	4	12	1.2	14	4.5	35	3.4	-6.7	5.6	34
-3.9	-8.8	-1.8	-9	-1.1	-5	-8.2	-10	2.4	-12	0.8	-20	2.9	-11	7.9	3.9	2.1	-3.6	7.3	-4.8	11	1.9	1.7	-16	-1.9	15	4.5	16	4.7	7.2	6.8	15	2.2	2.7	6.1	-0.06	3.1	18	13	17	2.5	4.5	7.5	17	8.6	21	1.5	2.7	2.9	12
11	-6.6	11	-8.1	9.3	1.8	5.4	-7.2	10	-12	11	-18	0.42	-5.8	7.6	7.4	7.6	8	3.4	-3.5	9.7	4.6	-7.8	-10	-1.8	24	4.3	14	8.3	10	2.3	13	8.1	6.3	0.83	5	2	21	9.4	23	3.8	12	1	17	9.7	14	5.8	10	12	26
2.6	-8.8	7.5	-11	-1.5	-6	5.6	-1.2	0.16	-21	5.5	-36	2.9	9.4	-1.2	9.8	1.4	5.9	0.84	2.6	11	0.22	-4.9	2.1	-0.52	27	7.1	19	7.4	6.3	16	16	6.7	-0.65	-0.06	5.9	5.4	15	11	18	3.3	9.8	5.6	16	2.7	15	-2.3	-19	5.4	-6.7
-0.76	3.6	-0.9	14	-6	0.85	-4.1	-6.2	-2.4	-8.5	-4.2	4.7	3	-35	2.1	-33	-0.06	-12	-0.75	-48	-4.6	0.83	-4.4	-51	3.1	8.5	0.3	24	2.8	-6	3.7	11	4.5	-1.5	-4.5	-19	-1.8	-5.9	7.2	18	4.6	-35	7.5	15	7.3	19	-9	-40	0.89	-54
3.4	-5.3	-2.8	2	-5.3	1	3.4	-1.5	-1.9	4.7	-10	12	0.81	-4.8	1.2	1.2	0.18	4.1	-3.4	-11	-3.5	0.3	-6.2	-2.8	2.6	9.5	11	8	3.2	2.5	11	3.8	1.6	0.69	1.1	-3.4	7.4	4.1	1.6	2.9	0.54	1.8	3.3	5.9	1.9	4.3	-7.6	10	-5	12
-5.7	3.2	1.1	-3.6	-1.2	-2	-8.6	-11	-4.6	2.2	-6.4	2.7	2.1	1.6	-2.8	3.1	1.9	8.2	-2.3	5.2	-7.3	-0.06	-5.7	4.8	-0.4	7.5	7	-0.31	4.8	-1.4	5.5	1.7	3.8	-1.4	1.4	-0.67	12	6.2	2.4	-1.7	4.1	4	6.6	6.5	1.6	0.7	-10	-2.3	-14	-4.9
-4	3	0.92	2.5	7	-0.66	0.04	0.39	-2.7	-1.6	-6.7	7.1	1.3	1.6	4	4.5	-2.7	1.3	4.8	5.8	-6.6	-6.7	-0.51	9.8	1.9	4.4	3.7	-4.2	0.06	-2.7	-1.5	-0.35	-4.7	-1.7	0.19	3.6	4.3	3.4	-4.1	2.7	0.69	5.2	2.4	4.5	2.2	6	-15	-4.4	-10	-6.1
-0.71	6.8	-3	6.6	7.6	-0.73	1.9	-6.2	2.3	5.1	-2.2	12	1.7	4.7	-1.5	5.6	-4.2	4.3	-0.25	3.9	-3.5	1.5	1.7	7.3	0.34	6.7	9.8	0.87	0.23	0.79	11	-0.22	7.5	3.9	4.1	0.18	7	2.1	4.4	3.3	1.4	1.2	3	1.6	1.8	7.5	-11	-3.5	-1.1	-1.6
-8.2	5.5	1.9	8.8	11	11	-2.6	-0.82	-3.1	1	-1.1	8.9	6.7	3.5	0.91	5.7	3.2	5.8	0.51	2.6	-0.15	1.6	4.5	1.4	-1.1	5.8	3.8	2.9	0.25	6.9	7	-3.8	6.4	-2.7	2	6.1	2.5	-2	1.7	0.04	-0.1	4.2	2.6	2.4	1.9	6.4	-12	5.8	-8.8	4.2
-9.2	-0.11	4.1	6.5	7.1	10	-2.3	8.1	-6.6	2.2	-0.79	1.6	5.1	-5.5	3.9	3.4	-5.1	1.5	4.9	-8.6	-4.8	-0.78	-0.78	2.8	5	3.9	4.4	2.8	1.8	5.1	5.6	1.9	4	5.2	3.5	3.6	4.7	1.4	-1.5	2.5	2.6	4.5	5.4	-2.3	7	-6.7	-14	-6.6	-9.9	-1.1
-8.3	2.1	3	10	6.3	6.5	-17	2.6	-12	4.4	-1.4	10	4.2	1	2.7	6.2	-7.3	-3.4	1.3	0.64	-8	-4	-0.83	4.9	6	2	-1.6	-1.2	0.76	2.6	2.4	-0.09	5	6.1	1.6	8.3	3.8	3.1	8.9	0.23	0.66	5.9	5.6	6	-0.78	9	-20	2.5	-7.5	2.3
-5.5	6	3.1	11	1.2	7.8	-5.3	3.9	-8.3	8.6	-2	17	5.7	5.2	7.3	8.2	4.3	-0.39	6.3	2.5	-8.5	2.3	-1.6	6	-2.5	2.8	-0.01	3.1	1.6	5.2	5.3	2.4	2.3	4.2	-1	17	-0.6	6.2	5.3	-3.1	-2.9	8.3	0.08	5.5	-2.3	10	-16	11	-8.8	10
-8.8	2	-5.3	6	-9.4	10	-6.5	4	-9.2	8.3	-5.4	10	6.8	6	-1.5	8	2.5	5.2	2.4	0.53	-2.1	-0.5	-3.2	4.7	-4.5	2.5	7.8	8.9	5	4.4	8.5	8.2	2.1	5.5	3.1	8.6	4.8	7.5	15	3.7	-3.1	4.1	6	3.2	-4.5	6	-15	5.5	-8.2	6.5
-1	8.3	0.87	8.5	-7.4	6.4	-4.5	10	-2.2	2.5	1.9	7	9.4	4.9	4.4	9.4	2.4	4.4	6	2.3	-2.6	-5.6	-5.1	5	6.4	-2.8	6.6	6.9	1.7	2.3	3.9	6.7	0.42	2.6	-1.4	6	0.66	3.9	9.8	3.3	2.6	1.3	7.1	-4.5	2	1.1	-6	-3	-4.8	5
7.5	-0.03	9.6	2.7	8.8	0.83	-4.6	0.45	11	-3	5.8	3.8	12	4.5	6.4	6.2	11	-0.51	14	-3.4	0.89	-1	0.66	9	12	-2.2	3.9	2.8	2.8	-0.33	9	7.5	4.7	2.2	3.2	4.6	6.3	4.7	4	5.6	8.7	3.4	10	0.09	5.2	1	0.98	-0.64	6.2	6.5
2.5	2.9	5.3	6.7	5	2.5	-4.7	3.2	5.6	0.94	7	-0.92	1	3.6	2.3	3.8	-1.8	1.4	2.8	1.7	8.8	-5	-0.56	10	5.5	-4.5	-1.7	-2	6.9	3.5	6.4	1.6	9.8	3	1.4	3.1	6	3.6	6.2	4.5	8.5	2.6	1.5	-0.22	5.1	2.2	10	3.6	14	6.5
14	-3.9	4.9	2.1	9.1	-0.49	4.3	-5.7	8.8	-7.3	12	-5.5	2	-0.13	11	2.6	1	1.2	0.71	-1.4	6.9	-3.7	-1.4	6.8	4.3	-0.39	-1	2.6	11	1.7	3.5	3.6	8.8	8.2	9.7	2.3	8	5.6	8.7	7.4	7.5	-0.28	6.4	3	10	6	3.8	-8.5	18	0.64
-1.5	-4.8	-1.3	-0.42	-1.4	-3.9	-10	-4.1	-3.3	-8.3	-5.5	-6.6	-2.3	4.5	3.2	2	-0.48	7	2.6	-1	-1.8	-4.5	-5	3.1	6.1	2.1	2.4	5	-0.6	4.5	4.9	1.6	3.8	6	1.6	6.2	4.2	5.8	5.2	-0.77	2.2	0.15	3.8	-2.4	6.2	1.8	-12	-0.33	-2.6	3.8
1.1	-2.9	0.11	2	-2.4	-2	8	0.36	1.9	-8.1	-8.8	-9.9	4.3	-2.1	1.2	-2.5	-1.8	-0.53	-3.5	-5.5	-3.4	-8.8	-4.7	1.5	-0.62	4	1	3.1	0.23	5.6	2.9	0.51	-1.6	8.4	-2.7	3.3	3.3	4.7	-1.3	-4.6	-0.07	1.7	-1.8	2.7	-2.1	-0.75	-14	1.4	-6.9	11
-3.8	-6.2	-3.7	-0.13	-2	5.7	6.4	-5	-0.65	-12	-9.3	-7	-0.66	4.5	-10	1.6	-4	-10	-2.3	-5.7	1.2	-2.2	-0.02	3	0.83	1.4	7.2	1.8	3	4	8.4	4.6	5.2	12	-1.3	4.8	8.6	7.9	3.7	4	3.8	0.22	2.5	6	1.8	0.91	-20	-0.53	-9.7	-0.39
-2.8	-4	-5.2	0.18	-2.8	-0.77	-1.8	-9.6	-5	-5.5	-7.5	-4.1	6.1	4	4.6	0.61	0.33	0.08	6.7	-1.3	-0.29	-5.7	3	0.76	5.2	3.2	2.4	-1.4	4.9	4.3	8.1	-4	6.5	7.3	0.63	9.3	5.7	-2	3.5	-1.3	1.6	-0.89	5.4	0.54	2	2	-18	-1.2	-10	0.16
-9	-3.3	-1.4	4.8	-0.54	-1.4	6.7	-4.8	-4.7	-6.6	-5.7	-6.5	8	5	5.9	-1.3	-4	-1.3	4.6	0.66	2.3	-7.9	5.8	0.95	2.9	-0.56	12	-4.1	10	2.9	14	-0	7.3	0.27	0.9	4.5	9.7	-2.5	6.4	-2.3	6.2	-3.2	1.4	-3.8	4.7	-2.1	-11	-1.9	-5	5
-2.4	-6.3	-1.1	6.4	-1.9	3.8	-6.7	5.7	-4.7	-3.1	-0.61	-5.5	7.2	5.9	8.7	-0.92	3.9	-6	13	0.17	-1.7	-5	8.8	4.9	5.3	2.8	1.7	-0.05	8.1	9.4	5	0.69	5.7	1.2	6.4	10	7.8	0.04	1.9	2.3	4.7	-0.37	3.1	2.4	3	5.5	-5.5	-2.5	-3.9	-0.42
-2.6	-2.6	-2.1	0.86	-0.12	3.8	1.6	4.1	-0.74	-4.6	-2.2	-6.1	8.9	-8.1	7.1	-4.3	8.6	-7	7.3	-4	6	-3.3	3.8	-2.8	5.5	8.5	7.7	3.1	4	5.6	10	1.9	15	8.2	3	11	11	1.8	10	-0.32	5.7	-0.05	6.9	5.5	4.8	1.1	-12	-6.8	-1.1	-9.4
-6.3	-2.8	-2.6	2.9	-4.5	5.6	2.1	0.64	-2.1	-6.7	1.3	-2.9	6.9	2.6	14	3.2	7.2	3.2	10	2.1	7.6	-3.2	7.1	-0.69	14	2.3	3.3	-6.5	4.6	1.8	12	-3.8	12	8.8	4.6	7.2	9.5	-1.4	8.6	-2.4	3.9	1.8	11	4.8	1.7	2.9	-15	-8.5	-9.4	-2.7
-7.2	-2.9	-0.94	1.1	-6	-2.9	3	3.3	-2.8	-7.8	1.1	-8	9.9	2.8	-2.5	-0.22	-1.1	8.5	4.3	-0.34	-2.6	-0.53	-2.3	3.7	6.6	6.2	3.4	0.11	4.9	3.9	8.8	-5.4	3.8	8.2	1.3	11	5.5	4.9	10	-1.3	2	7	7.2	6.1	4.3	-2.2	-19	-4.7	-7.3	7.8
5.5	-5.2	2.5	-0.08	3.4	1.9	-3.9	-2	-4.5	-4.1	-3.4	-4.7	6.2	-0.54	4.5	3.5	5.5	1.7	3.5	3.1	-4.2	-3.8	-2.9	0.98	7.5	3.5	5.6	4	3.8	2.1	11	9.1	-1	13	-2.7	9.3	6.8	4.5	5.4	-0.46	2.5	4.4	4	4.4	8	-2.2	-11	-0.01	-4.5	1.1
3	1.6	2	6.1	4.5	3	1.5	-1.4	7.4	1.7	-1.4	5.1	12	7.9	6.2	8.8	4.6	6.2	8.7	3.8	5.4	-2.1	2.1	4.4	15	2.9	7.2	-4.4	6.1	-0.35	16	3	7.4	2.5	3.8	4.4	8.3	-0.56	10	-2	9.3	0.42	14	-3.1	16	-4.4	-7	1.7	3.5	4.7
-3.1	2.9	-1.2	8	-2.4	-1.3	-2.6	5.6	-1.4	4.2	-5.7	8.1	-0.67	4.4	2.9	0.91	5.5	2.1	2.8	-3.3	-3.5	-6.7	-3.6	3.2	2.6	-1.7	2.4	3.7	-1.1	0.62	7.8	1.1	1.1	1.8	-1.1	8.3	5.5	-0.37	8.7	0.06	3.5	1.4	5.5	-0.86	1.1	-0.87	-12	4.1	3.5	13
-2.9	-1.4	-1.2	5	-3.5	3.7	0.01	-1.1	-3.6	2.6	-4.5	3.9	3.2	5.8	6.8	0.75	-2.4	0.93	4.2	-1.1	-6	-3.1	0.58	3	11	2.9	1.8	7	4.6	2.5	6	9.1	0.19	4.4	-1.5	11	2.1	1.8	-2.2	7	7.4	-0.86	6.8	2.1	1.4	-0.76	1.9	-0.71	16	1.3
0.49	5	5.5	9.7	-0.33	10	1.4	-1.1	-1.3	-0.17	5.4	7.9	-0.25	7.8	7.3	7.6	6.1	4.3	4	6.4	5	-1.8	0.24	4.9	10	2.8	5.4	1.2	4.8	1.4	0.63	4.6	12	5	5.7	2.6	3.5	4.5	-3.6	0.77	7	0.8	11	0.71	8	0.01	-0.52	-5.5	6.5	-1.1
1.7	10	0.15	8.6	-3.5	5.1	-8.2	2.6	-3.6	0.93	-5.1	5.5	17	2.9	4.2	3.2	1.6	7	5.5	6.5	0.39	-1.8	0.02	5.1	7.3	2	-0.85	5.6	3.6	0.71	9	10	5.9	7.1	-1	3.5	5.6	2.5	5.7	4.3	2.4	2.9	6.3	-1.1	2.5	-1.7	-13	-4.3	-3.6	2.2
-4.5	-0.67	-1.4	3.6	-5.2	4	-4.9	0.44	-1.9	2.5	-8.5	8.7	6.4	-2.3	8.4	1.3	3.4	3.7	3.3	-0.36	-0.89	-3.4	4.8	2.3	9.8	5.4	2.6	6.5	4.5	4.7	10	4.5	14	4.3	0.01	3	5.1	4.1	7.7	5.9	3.8	0.05	11	0.07	2.5	8.4	-9.1	-5.2	2.5	-2.3
-1.8	0.85	-9.6	1.8	-8.3	0.41	-3	4.8	-6.5	-1.9	-13	-1.6	18	-1.2	10	-1.2	0.74	-2.2	15	-2.6	9.8	-2.4	17	2.1	9.7	0.59	-2.9	-1.1	15	-2.2	-0.85	-4.9	9.2	6.5	5.7	0.35	7.6	5.6	3.8	1.4	2.9	1.6	9.3	2.7	21	-3.2	-40	-2.8	-4.6	6.7
-18	-0.1	-52	3	-31	0.62	-12	-1.6	-26	-5.1	-54	-7.9	-83	3.7	-77	4.6	-67	3.8	-62	3.6	-54	1.9	-11	5.7	-54	-1.4	-74	1.8	-28	-2.1	-94	0.81	-71	7.4	-27	1.7	-47	7.7	-89	2.9	-30	3	-41	4.8	-80	1.3	-28	1.9	24	2.1
-5.5	1.9	-8.8	8.3	-15	1.8	-39	7.3	12	-1.5	7.7	-3.7	-2.2e+02	4.4	-1.3e+02	0.67	-1.6e+02	4.5	-1.8e+02	4.2	-1.3e+02	-3.6	-1.8e+02	11	-1e+02	-0.96	-84	1.8	-1.3e+02	4.2	-1.2e+02	5.5	-1.3e+02	5.9	-55	9	-97	3.6	-1.8e+02	1.5	-58	7.5	-1.2e+02	2.6	-1.5e+02	-2.8	21	-0.32	-40	9.6
3.7	4.1	0.89	11	-4.1	6.3	7.9	3	-7.8	-1.7	-13	5	-1.1e+02	4.3	-1.1e+02	4.9	-42	-2.5	-1.3e+02	1.9	-18	3.1	-1.7e+02	8.2	-70	5.2	-20	6.8	-36	3.9	-31	9.8	-11	3.5	-79	7.3	-46	9.4	-29	6.4	-1e+02	6.5	-44	7.8	-0.65	5.8	-26	2.5	-60	6.5
3.8	13	-9.2	11	-12	11	4	8	1.3	14	-10	8	26	5.2	19	8.3	18	2.2	28	5.3	14	20	40	3.9	-9.1	14	-2.9	-0.17	-2.4	1.2	0.78	11	-8.3	4.4	-5.4	11	-11	7.2	12	11	-5	8.8	-5.4	12	-3.7	12	21	2.9	6.7	-0.78
4	19	-0.27	14	-5.5	14	-2.6	9	-7.2	16	-4.7	28	15	8.5	14	2.2	17	3	19	5.3	1.7	13	22	7	-4.8	6.7	-15	2.5	0.35	3.3	-22	4.8	-15	3	0.8	5.1	-5.1	4.3	-5.6	-0.04	1.1	7.4	-3.6	8.7	-4.6	9.3	35	17	23	8.2
3.7	4.1	0.62	12	-2.1	7.7	7.8	10	-2	3.8	-3.4	17	18	1.5	16	5.2	18	3.9	24	2	8.8	4.1	30	2.2	1.1	2.5	-4.5	1.1	1.1	7.5	-4.6	2	3.6	6.2	3.7	0.4	-1.3	3.9	6.4	-0.82	7.3	7.6	5.2	2.1	-0.3	2.5	35	12	28	16
-2.2	2.4	0.75	6.3	-2	-0.58	-1.4	-0.97	-6.5	5	-0.58	11	13	3.9	12	10	3.1	-1.1	21	5.4	6.1	6.2	29	8.6	3.1	3.1	-1.4	2.2	-5.4	2.6	-0.9	5.4	5.4	6.6	8.2	3.3	1.7	3.1	0.42	4.5	2.1	4	6.1	4	-1	-2.2	19	11	8.1	14
5.6	3.9	1	9.4	8.7	3.1	12	1.8	8.3	0.24	4.9	5.6	-10	0.85	-4.4	6.9	-0.23	0.46	-6.4	0.68	15	-0.7	-6.6	6.5	5.7	0.72	1.9	3.9	2.2	0.66	-0.61	1.8	0.92	3	3.9	-0.56	-2.1	-0.83	6.2	-1.3	-3.6	1.7	4.1	2.2	10	2.5	29	2.7	26	12
5.5	5.1	2.3	9.6	3	4.8	19	2.8	23	0.83	6.1	13	-13	4.6	-33	8.1	3.9	-1.1	-31	4.5	14	2.6	-22	14	-19	4.2	-6.8	2.7	-6.8	3	-10	6.8	-12	6.8	-23	7.8	-24	1.3	-8.5	2.3	-27	7.9	-15	6.2	-2.8	6.7	29	2.8	10	7.9
6	2.2	7.4	6.1	9.5	3.4	5.3	-3.4	3.5	2.3	15	9.3	50	4.6	22	5	27	2.9	41	8.6	16	1.4	60	9.9	3.4	5.4	0.24	4.4	-0.78	7.2	-8.3	4.6	0.73	5.2	12	4	2.1	3.3	-16	4.2	11	11	1.2	5.4	-2.5	3.5	33	6.9	21	5.9
3.5	4.6	1.9	2.8	11	3.1	4.3	-3.2	-0.98	-1.9	9.6	5.5	27	14	4.9	5.8	12	-3.2	22	9.3	12	4.4	36	13	-6	3.1	-7.2	4.8	-3	7.9	-7.6	3.2	-3.3	8.1	2.7	10	-7.7	3	-8.5	5.1	-5.3	9.5	-8.8	8.1	2.7	4.3	39	8.2	31	8.5
-3.5	7.8	3.1	14	5.7	8	8.5	12	2.3	5.4	7.5	13	30	6.6	5.4	4.5	14	3.3	22	7.3	18	3.9	41	8.4	2.3	3.2	4	3.3	0.34	2.5	-0.91	3.5	-5.6	6.6	4.2	7.8	4.9	3.9	4.3	1.5	0.62	11	-5.5	3.2	-2.2	-1.1	37	8	36	14
4.4	-0.43	5	9.3	9.4	1.9	11	0.96	5.9	4.8	10	15	40	5.5	16	4.9	28	7.2	33	8.7	28	-0.96	51	7.2	11	7.8	1.2	-4.3	3.6	1.7	-4.6	-1.7	2.7	1.1	14	1.7	-0.94	2.8	-9.7	1.8	3.3	8.7	8.3	1.5	13	2.2	31	3.4	27	4.7
8.5	-0.52	11	6.4	9.6	-3.5	14	1.5	5	4.3	14	11	13	6	7.3	1.3	22	2.7	13	6.4	16	3.5	32	8.7	-4.5	4.8	1.6	-0.92	0.54	0.21	-6.7	-1.1	6.3	0.34	1.9	0.91	-4.3	0.19	-5.8	-1.2	-4.1	8	9.6	5.3	10	6.8	35	5.1	19	3.8
6.5	8.2	7.2	5.3	11	-0.63	8.4	3.6	-0.65	7.6	11	14	20	-2.3	12	-7.3	19	-3.1	21	-1.9	19	4.9	43	0.34	0.68	2.2	-2.7	0.26	-2	1.4	2.4	2.5	1.9	3.4	4.8	1.6	-4.7	3.7	3.3	1.8	0.6	11	10	0.4	5.4	3.6	40	0.32	27	-1.7
4.3	-0.72	2.2	-6.5	2.2	-9.9	9.9	8.4	1.5	15	-4.8	0.45	37	-3.5	20	12	21	6.3	32	11	20	11	46	18	15	13	-2.4	-10	3.8	7	-3.6	-2.7	1.4	0.01	9.1	7.3	-3.8	2.1	2.6	2.4	1.5	9.3	9.6	6.4	4	9.4	33	13	26	23
13	15	19	4.3	17	2.9	12	18	11	14	9.1	-1.7	29	8.7	25	18	27	8	36	16	17	8.1	37	24	17	11	3.8	-8.5	12	-0.72	-0.28	-5.1	11	-3.7	18	4.9	13	-2.7	7.8	-1.8	17	8.9	17	6.1	22	-4.4	41	29	33	31
9	19	10	7.8	13	3.6	1.2	24	2.9	25	1.3	19	3.9	6.7	2	4.2	11	3.8	2.4	9.5	1.7	5.9	4	12	-0.89	6.6	-8.3	-1.9	-1.4	-7.9	-4.2	2.9	-0.73	-2.8	5.2	-1.2	-8.2	-2.8	-0.84	10	3.3	-1.9	-3.4	1.6	-2.4	-1.7	22	27	13	9
5.4	12	12	5.3	6.4	3.2	-8.7	9.7	-8.7	18	8.9	18	12	14	33	14	14	12	11	19	9.9	13	0.59	20	-4.3	8.2	1.8	4.7	9.7	3.5	7.5	8	19	0.09	9.4	3.7	5.8	-3.5	2.9	5.5	-1.1	-0.61	7.7	5.2	11	5.3	9.5	25	-0.28	15
7.7	-5.6	12	-6.3	14	7	2.7	-2.1	4.7	-28	17	-18	11	-28	25	-20	7.5	-2	14	-25	6.7	-22	2.2	-50	19	-46	24	-14	20	-14	20	-5.9	18	0.51	14	-24	20	-10	24	-20	12	-17	20	-31	18	-4.5	-5.5	-32	-6.2	-57
5.5	-1.4e+02	2.9	-1.2e+02	4.4	-1e+02	-4.7	-1.3e+02	0.7	-1e+02	13	-1.2e+02	5.4	-20	9	12	8.4	2.3	1.5	13	1.4	5.4	-8.6	-32	11	3.4	16	-3.4	5.7	-7.3	22	-12	14	-13	-1.4	3	11	-0.68	24	-17	9.5	22	8.7	-3.6	-2.4	-13	-16	-51	-8.7	-21
-9.5	22	-11	2.9	-13	32	-14	37	-3.9	17	2.6	-36	-6	-28	13	-39	-7	-3.4	9	-30	3.8	12	-12	-47	15	-10	11	-11	-1.9	-4.9	9.2	-17	20	-19	-2.5	-15	11	-15	12	-10	23	-34	10	-7.9	11	-7.1	-37	-56	-34	-71
-12	31	5.4	9.9	2.3	13	-13	12	-10	25	13	36	6.7	-3.2	22	1.4	7.3	1.1	18	6	7.6	15	9.5	0.45	28	7.7	10	-0.92	14	8.5	17	-5.5	18	6.4	5.5	8.2	17	0.69	17	-2	22	4	27	9.8	22	8.7	-14	21	5.8	7.1
-10	12	-15	0.94	-19	1.2	1.4	-5.2	-7.3	8.2	-14	24	-45	17	-34	14	-27	11	-60	19	-28	22	-83	17	-9.2	9	-7.9	-1.8	-6.6	11	4.3	10	-0.86	4.7	-11	4.7	-12	4.9	1	7.5	-12	1.6	-15	9.7	4	3.3	-49	16	-68	10
-8.8	-8.9	-13	-21	-9.9	-29	22	-5.5	28	-2.9	-14	0.8	-45	-12	-46	-22	-58	-15	-43	-23	-39	-24	-27	-20	-9.6	-37	13	-43	13	-52	8.9	-38	-32	-51	17	-54	10	-42	9.6	-21	2	-64	-42	-33	-30	-31	-61	-2.3	-80	-4.3
[truncated: 952 more columns]
