# Supplementary material for: Dyslexia on a continuum: A complex network approach
Source: PLoS One. 2018 Dec 17;13(12):e0208923. doi: 10.1371/journal.pone.0208923 (PMC6296514; doi:10.1371/journal.pone.0208923)
Supplement: S1 File — Detailed information about the archive contents is provided in the included README.txt file. (TGZ) [file pone.0208923.s001.tgz › FS_672_AV_run_1.csv]

1.1	0.59	7.4	1.6	14	8.5	17	8	1.7	23	6.6	-0.08	0.65	6.3	8.6	-78	17	-62	14	-32	19	-51	12	-64	12	-89	7.2	-51	8.5	-61	10	-67	4.9	-28	10	-64	12	-49	13	-60	13	-88	11	-52	14	-45	3.6	-51	6.1	-90
0.25	0.2	4.2	-8.2	4.6	-12	12	-8.5	3.5	-52	9.4	-52	0.23	-28	3.7	-17	5.5	-20	1.8	5.5	12	14	7.6	-59	4.4	-18	2.9	-7.7	4.7	1.1	0.97	5.3	4.7	-4.4	5	-0.16	3.8	1.4	4.2	-8.7	5.4	-7.2	1	1.3	6.3	-1.3	2.3	1.1	7.8	-6.7
0.46	1.5	5.7	-11	7.6	-15	11	-8.2	7.6	-18	6.2	-3.9	-2.1	-12	8.2	35	5.4	27	2	22	7.2	33	14	36	13	37	6.8	17	7.3	22	8.2	35	8.3	11	9.5	31	2.6	15	4.5	53	11	67	3.9	30	8.5	41	7	12	10	34
0.6	0.94	0.66	15	11	3.8	6.2	8	3.1	9.3	11	25	-3.7	0.86	13	17	10	11	11	11	12	17	18	15	17	4	8.1	8.2	5.4	-6.9	-1.4	6.9	4.9	-2.8	6.6	-0.61	4.4	3.1	5.6	14	-0.6	21	11	13	3.4	8.6	4.9	6	10	12
0.7	0.45	3	13	8.8	12	8.9	13	6	7.5	12	6	-4.5	7.8	8.5	6.7	8.2	9.5	9.9	3.8	3.1	0.67	5.7	-4.9	13	-3	7.5	4.9	3.3	0.43	0.72	-1.8	3	-2.4	0.57	1.6	1.5	0.98	5.8	2.8	-1.6	-2.7	8.5	2.1	2.6	-2.4	2.6	-3.4	9.2	6.3
0.8	0.31	3.5	1.5	13	-3.5	12	-4.7	8.2	-12	5.6	0.42	11	-7.9	6.8	-0.82	4.4	0.5	5.1	-6.7	11	2.6	6.5	6.2	7.6	-6.3	4.5	-0.99	1.1	-4.1	0.31	-3.3	0.75	0.58	-2.4	-6.3	3	-0.51	-5.9	-0.41	-7.4	-0.66	8.7	-7.6	3	-0.14	0.9	-0.27	3.4	5.5
0.6	0.48	-0.88	-0.17	-0.62	2.9	12	2.4	18	-2.2	5	0.57	17	-5.4	8.3	-4.5	12	4.7	0.53	-3.7	1.3	-4.3	4	-7.5	10	-7.1	5	1.5	3.5	-2.3	6.4	0.14	1	2.8	4.7	-1.8	7.2	2.1	-3.2	-2.7	2.2	0.63	6.2	1.7	2.2	-4.7	3.4	1.9	3	-0.43
0.16	0.4	4.5	-9.6	7.7	-5.4	6.8	-10	3.6	-4.9	3.8	3	-3.6	-4.9	0.1	0.82	9	-3.4	8.5	-4.4	12	-9.8	2.1	2.3	5.5	0.06	-2.8	2.4	-0.92	-0.04	-2.4	-1.4	-4.8	1.5	1.5	3.8	-1.4	2.9	-4.8	-1.9	-2.6	1.9	-13	-1.7	-5.8	2	-1.7	2.2	3.2	1.8
-0.23	0.28	-8.6	3.3	-7.7	-5.1	-10	-0.17	6.8	1.3	2	10	0.36	0.44	-5.7	-2.8	11	4.4	0.81	-3.4	-1.9	0.95	-6.1	5.9	-11	-3.4	1.6	0.37	-2.9	-5.2	-3.9	-4.2	-1.8	-2.5	-6.2	-3.2	-2.6	0.43	-3.9	-0.69	-5.5	1.6	-8.2	-3.1	-1.1	-1.7	-3.6	-0.3	-0.91	-6.2
-0.19	0.59	-4.9	2.2	-6.3	0.4	-5.2	7.5	-4	7.8	-0.39	6.8	-0.52	6.8	-5.6	7.6	1.2	7.5	-1.6	4.7	0.92	-4	-6.9	4.8	-8.7	4.8	1	0.01	-3.8	5.9	-0.35	4.7	1.6	2.3	-6.8	5.6	-7.8	2.9	-4.2	3.9	1.6	4.2	2.3	5.9	0.39	6.9	-1.9	2.8	-1.5	4.9
-0.46	0.03	-7.6	4	-1.1	-0.39	-1.9	-4.4	0.53	10	3.2	12	-2.4	6.9	6.5	12	8.6	-2.7	2.7	1.6	-1.6	5.5	1.7	8.7	-9.8	8.2	-1.5	1.4	-6.2	4	-6.5	1.7	-2.7	8.7	-8.8	9.7	-9.7	1.7	-3.3	6	-6.2	6.2	-8	2.4	-9.2	5.9	-5	0.33	-6.1	4.2
-0.34	-0.32	-7	-3.3	-8.8	-2.9	-4.2	-7.8	2.1	4.6	2	7	-4.1	5.4	5	2.2	6.3	12	-1.8	4.5	9.8	1.3	6.3	8.5	-6.6	6.9	-0.16	3.2	0.21	3.5	-1.9	4.5	1.4	-2.4	-3.9	0.98	-7.3	-3.9	-0.96	3.9	0.38	0.05	-0.1	6.3	-5.6	-2.6	-3.2	-0.49	-5.2	0.93
-0.15	-0.2	3.2	-0.82	-1.8	-0.51	-1.4	-1.8	9.5	6.2	5.3	5.7	0.34	4.8	2.2	0.34	2	1.3	-3.5	2.9	4.6	-3.5	10	-1.9	-4.4	8.5	0.91	5.1	-2.4	5.5	-2.5	3.1	0	5.2	-2.1	4.5	-7.7	4.6	0.44	-0.88	2.5	0.2	3.6	8.2	-8.3	0.69	-2.3	2.5	-3.1	3.6
-0.35	-0.38	-3.5	-3.1	5.9	-6.5	-0.24	-3.4	6.3	3.1	5.5	4.3	-3.9	2.3	-0.44	-2.8	-4.2	-4.1	-0.93	-0.39	0.5	-9.1	1.3	-4.9	-5	9.6	5.1	1.8	-1.8	6.5	-0.29	0.15	-3.1	5.3	-1.4	2.3	0.71	-0.61	4.7	0.97	-8.4	-1.2	4	2.9	-6.7	1.4	-0.47	2	-3	9.2
-0.05	-0.33	-7.4	4.3	-3.5	-0.85	-6.3	1.5	-1.5	2.6	-1.5	3.9	-9.1	7.7	-0.8	-0.23	-0.08	9.3	2.6	-6.9	5.5	-7.3	2.5	-0.74	-13	-2.8	0.97	2.4	-0.6	1	-4.8	-0.43	-3.9	2.4	-5.8	-0.79	-3.8	-4.6	0.82	-3.9	-5.9	-1.9	1.4	-0.6	-3.7	-2.2	-3	-2.3	-4	-2.2
-0.31	0.18	-4	-0.87	1.2	-5.1	-4	-5.1	-3.8	-2.6	-3.9	-0.91	-6.3	4.9	2.9	5.9	0.81	3.2	-4.8	-0.33	4.1	-5.2	-2.6	4.1	-8.5	2.4	-6.9	2.7	-8	0.21	-1.3	5.2	-7.2	6	-6.5	-0.71	-6.9	-3.4	-6.6	0.14	-12	5.5	-5.1	0.21	-5.8	0.54	-7.2	4.6	-5.5	-0.64
-0.2	0.09	-2.2	2.5	0.32	2.8	-8	-0.1	-5	7.3	-2.2	11	-8.1	6.7	-5	5.7	-1.5	2.2	-5.1	2.8	5.5	1	-4.3	6.3	-12	10	-0.43	1.7	-2	4.3	-2.1	8.6	-3.8	9.6	-3.2	8.2	-3	0.89	0.82	9.4	0.1	7.2	-2.2	8.1	-5.1	4.6	-2.2	5.4	-1.6	8
-0.22	0.18	5.2	3.3	-2.2	1.9	-0.72	3.1	-5.3	3.6	-2.4	3	-3.2	10	-6.1	8.7	8.6	2.1	-1.8	1.9	-1.7	1.1	2.7	11	-10	12	3.1	1.8	-3.1	4.2	-4.4	5.7	-6.2	-2	-3.9	5.8	0.3	3.4	-2.3	9.5	1	7.7	4.4	-1.3	-6.1	6.1	-3	-0.8	-1.3	6.4
-0.37	-0.08	-1.1	4.3	0.74	3.8	-1.2	5.8	-5.2	-1.2	-4.3	-2	-2	11	0.18	5.7	3.1	6.7	-1.4	-4.2	-8.1	2.5	-5.2	12	-6.5	3.2	0.38	-3.3	-5.4	1.7	-5.8	-0.3	-4.7	-2	-6.2	1.4	-2.2	-1.2	-6.2	-0	-8.9	3.5	-1.6	-5.4	-9.6	-3.5	-3.1	1.3	-9.9	3.3
-0.02	-0.23	-2.6	9.7	1.4	12	-1.6	21	-4.8	15	-3.3	7.7	-6.2	12	-2	8.9	-6.5	0.62	0.19	-4.5	-1.3	11	0.8	9.2	0.64	9.3	-3.5	4.4	-2.4	8.1	-2.1	6.7	-6.8	3	-4.9	7.8	-8.9	5.7	0.9	4.9	-4.7	8	-1.5	-1.1	-6.5	3.8	-5.6	6.2	-6.2	4.8
-0.12	0.04	-3.4	1.4	-0.58	4.8	2.3	2.1	-6.4	3.2	-3.5	2.8	-5.3	0.8	-5	-1.3	1.3	0.4	-2.1	-6.4	-8.2	6.6	0.21	7.5	1.9	5.4	-2.5	4.1	-3.9	4.6	-0.68	2.7	-4	2	-3.6	6.2	-7	6	-0.12	-3.4	-11	0.64	-0.41	2.7	-2.5	-1.9	-0.9	3.3	-3.7	6.2
-0.11	-0.43	-2.6	-7.9	2.6	-3	-1.2	-9.6	-4.2	0.96	-0.77	-7.6	-1.1	1.2	-6.7	-13	3	3.1	0.6	-12	-6.1	0.36	3.1	-0.27	-2.9	-0.29	-0.29	-2.8	-5.9	-2.9	-2.6	-4.3	-5.8	-0.3	-3	-1.5	-6.7	-2.8	-0.76	-2.8	-13	-9.2	0.56	-3	-4.7	-3.7	-0.89	-2	-6.3	-10
-1.2	-1.1	-3.5	-15	-3.1	-5.9	0.4	-7.6	5.2	-4.8	1.2	-12	-2.4	-5.3	-11	-7.2	-15	-5	-7.3	-8	-6.1	11	-16	3.3	-2.5	-6.3	-2.2	-2.7	3.2	-6.8	-1.1	-5.2	6.2	-1.1	-2.7	-6.4	1.9	-6.3	-23	-4.7	-6.5	-3.1	-6.7	-3.5	-8.8	0.82	0.31	-8.1	-8.6	-6.2
-0.6	-0.68	-1.8	-6.2	-7.5	-0.84	-5.9	-0.33	6.7	5.8	-7.9	-6.5	6.9	-5	-1.5	8.6	-20	-0.15	12	2.9	-2	12	-13	9.9	14	2.5	-1.1	-0.91	15	0.09	11	0.62	17	-0.45	14	1.1	12	-3.1	6.2	2.8	13	0.09	-3.3	-1.1	20	-1.2	11	0.16	8.6	-0.83
-0.24	-0.09	-4	2.9	-1.1	3.5	-12	5.7	-13	13	-2.8	-0.13	-4.8	8.9	6.1	3	-11	0.95	-6.3	13	0.68	9	-2.3	-1.5	-5	9	-6	-0.75	-1.8	1.9	7	-3.8	0.06	0.56	-0.79	3.6	4.1	1.5	9.8	4	14	7.5	4.8	-4.5	9	3.3	3.1	4	0.83	5.6
-0.32	-0.2	-9.8	4.2	-14	2.3	-20	5.7	-19	6.3	-6.5	5.7	-8.6	13	15	6.5	-8.3	4.1	1	4.2	-5.8	2.7	-0.72	1.1	-14	6.2	0.45	1.1	-4.1	0.52	-0.64	0.79	1.7	-1.2	-5.6	0.89	2.1	0.7	0.8	-2.5	5.2	4.6	6.9	5.3	9	0.58	4.7	1.3	-5	8.5
0.07	0.05	4.9	-0.67	3.3	3.6	2.3	7.5	-6.4	0.69	-3.5	-2.4	1.4	4.7	0.42	4.5	-11	0.18	1.6	-1.5	-15	-5.9	-5.2	8.1	-13	0.44	-7	-4.6	-3.5	-4.3	-3	1.4	0.5	-1.4	-7.3	-2.7	-1.9	-2.9	-6	-2.6	-1.1	3.9	1.1	2.2	0.89	2.6	-1.7	-2	0.42	4.4
-0	-0.07	0.84	0.74	-4.4	4.3	-3.5	-2.4	-9.1	-7.1	-5.3	-1.5	-0.44	3.4	-4.5	-5.1	3.1	-9.2	1.6	-8.7	-10	-19	-9.4	9	-7.1	4.4	-5.2	2.5	0.35	1.6	3	-3.3	4.7	-3.2	-2.9	1.9	2.3	2	0.21	-4.5	0.89	-5.3	0.36	-1.2	2.5	-2.4	-0.43	0.67	0.91	4.3
-0.47	-0.32	3.7	1.8	-5.2	2.1	-0.78	-2.8	-13	-3.2	-8.2	1.3	4.8	2.5	-3.4	2.4	-3.6	-3.1	-6.5	-6.6	-1.7	-8.2	-11	-0.74	-4.1	4	-4.1	-1.2	4.3	0.38	-2.2	0.36	5.2	-2.9	3	-1.9	9.1	4.8	-2.5	-3.8	6.5	0.95	-3.6	1.4	1.2	-0.49	4	0.82	4.1	3.4
-0.08	-0.46	3.5	1.6	2.6	-0.48	-3.4	-3.1	-9.2	-0.13	-8.1	3	1.5	2.2	-1.4	3.5	-5.9	0.95	-1.5	-1.9	-7.8	-5	-8.6	2.1	9.8	-4.4	0.74	-4.2	5.3	-5.8	3.4	-2.6	6.2	-8.6	6.6	-7.2	4.6	0.94	3.6	-6.8	11	-2.9	6.4	-3.8	7.2	-0.23	4.4	-4.6	6	4
-0.31	0.05	-2.6	-6.6	-0.34	3.2	-5.1	-1.3	-2.5	-2.4	-4.1	-0.12	4	6.4	-5.8	-6.5	0.88	-8.6	-9.6	-4.6	-11	-11	-8	-6.2	-0.42	-3.1	-4.8	-7.3	-1.9	-3.8	-0.86	-6.6	-3	-11	3.1	-9.1	-1.7	-2.2	-3.4	-8.5	-1.5	-0.55	2.2	-8.1	-3.9	1.8	-0.78	-0.15	3.4	3.2
-0.27	-0.02	-2.1	1.6	-5.1	5.2	-3	0.79	1.4	-4.8	-5.5	-3	4.6	2.3	-8.5	-1	-7.8	5.9	-9.5	-3.2	-8.9	-0.92	-7.3	4.3	0.44	3.5	-4.3	-6	-2.3	-5.2	0.11	-2.8	-4.3	-4.7	5	-9	3.9	0.58	0.56	-7.4	-1	-1	-8.2	-4.3	-2.1	-4.8	-1.2	-0.98	2.7	2.2
-0.22	-0.53	1.2	6.9	-0.96	5.1	-2.5	2.4	1.5	-0.53	-0.57	-7.3	3	3.8	-7.1	-4.8	-0.72	-8.2	-4.5	-0.83	-10	-0.42	-3.5	0.85	3.3	2.1	-6.8	-3.5	3.5	-3.8	0.15	-0.43	-0.01	-5.8	6.3	-7.4	4.1	-0.81	-1.4	-3.6	-1.1	2.8	-3.8	-6.3	-2.1	-0.3	0.86	1.1	-6.6	-5.9
-0.23	-0.26	4.2	0.87	-2.3	0.81	-5.8	-3.4	-7.1	-1.8	-5.9	-5.4	1.4	0.37	-8.1	-5.5	-10	-3	-6.8	-1.2	-15	-4	-14	1.9	-3.7	-3.5	-2.9	1.5	-3.7	-1.6	-4.3	0.6	-2.5	-2.3	-1.8	-3.4	-2.9	1.1	-7.3	-6.1	-3.5	-0.21	-6.2	-3.9	-3.1	4.5	-0.21	3.1	-4.6	2
-0.38	-0.34	0.97	-0.5	-5.7	2.6	-11	-4.2	-4.9	-0.11	-1	0.22	-3	9.4	-0.01	5.6	-10	0.83	-5.9	-0.56	-15	2.7	-9.5	2	-11	-3.6	-3.4	0.45	-2.9	1.2	-5.6	7.9	-0.89	-0.34	-3	-2.9	-6.4	0.07	-4.5	-3.8	-0.86	-1.5	-2.1	2.2	-2.3	2.6	-1.4	0.37	-3.5	3.9
-0.47	-0.18	-3.9	-0.42	-2.8	-6.4	-2.4	-4.8	-4.5	-4.5	-1.3	-8.8	0.71	0.74	-4.7	9.4	-5.8	2.2	-5.4	-0.46	-12	-0.15	-9.6	3.7	-6.2	4.2	-2.2	1.1	-0.12	-2.2	0.04	4.8	3.3	-7.7	-6.2	-7.3	-3.3	5.1	-1.3	-0.37	-4.6	3.3	-10	-2.7	-5.4	13	-1.5	8.7	-6	-0.79
-0.25	-0.25	4.6	10	-6.9	9.8	-3.4	9.7	-5.2	13	-6.9	8.9	3.1	-6	-2.9	5.1	-10	10	-3.2	3.3	-17	9.7	-12	9.3	2.5	6.5	-1.7	7	1.7	6	-3.3	0.72	4.6	7.3	0.1	-0.03	3.7	1.8	-8.8	1.7	1.2	7.1	-3.1	1.4	0.66	3.7	0.73	0.49	0.17	4.1
-0.18	-0.62	-1.5	2.5	3.5	4.4	-6.8	2	-4.2	0.19	-12	-7.3	3.8	-3.9	-1.6	-2.4	-11	-0.57	-5	3.1	-15	-1.4	-4.1	7.3	4.8	2.7	-0.36	0.5	1.6	1.7	-0.8	1.9	-3.7	4.6	-1.4	-1.4	1.9	-2.4	1.3	-1.7	-0.38	3.9	4.9	-0.68	-0.23	2.3	2.2	-0.52	7.4	-2.6
-0.62	-0.57	-3.9	-3.6	-7.8	4.4	0.56	1.6	-6.2	3.5	-5.5	-8.2	-0.04	6.9	-12	-0.4	-6.8	2.7	-4.8	-2.7	-7.7	4.1	-1.3	1	0.96	1.5	-1.6	-4.8	-1.9	-1.4	-0.38	-1.1	-2.8	-1.9	-3.4	-2.8	-4.9	-4.3	-2.8	-0.8	0.62	0.98	-5.6	-11	-2.1	-1.1	-1.1	-0.96	-2.3	-4.1
-0.24	-0.46	5.5	-9.2	-2.1	-0.33	2.7	-4.2	1.1	3.4	-4.7	-7.4	-1.1	-0.89	-10	6.1	-0.76	-6.1	-7.5	-4.8	0.65	-3.1	-3.6	6.8	-0.81	-3.1	0.32	0.07	-0.65	-0.41	4.6	-2.3	3.1	-6.3	5.3	-2.9	4.9	-1.1	0.47	-9.4	0.12	-3.9	-3.5	-2.1	5.2	-7	3.4	0.78	-6	-3.2
0.12	-0.5	4.5	-2	7.8	5.7	9.6	0.03	6.4	2.6	8.5	-6.3	8.7	-1.4	-0.25	-3.7	-3.8	-6.5	1.7	-4.3	2.1	-13	5.5	3.9	4.1	-2.9	-1.2	-0.56	2	-2	1.1	-2.6	-1.4	-4.9	4.5	-3.6	6.3	-3.7	1	-12	1.7	-1.9	0.07	-7.5	1.2	-8.1	4.3	-1.6	-3.4	-5.6
0.19	-0.39	3.8	1.3	0.83	11	1.1	14	2.4	3.1	3.4	-3.3	3.3	6.7	4.2	-2.9	-5	-1.9	2.4	5.9	-5.1	3.3	-3.5	5.7	2.7	18	0.94	13	2.8	12	1.1	10	4.5	7.4	5.5	13	3.2	6.6	0.92	12	-0.23	2.6	1.8	11	3	5.3	5.8	8.6	0.45	2.7
0.44	0.07	-2.9	-1.2	3.7	6	-6.2	7.2	5.1	4.8	-0.89	0.24	-4.1	0.83	0.1	12	-0.61	8.3	1.4	18	-4.3	6.8	-0.62	5.4	-3.5	14	1.4	8.4	-2.2	11	-3.9	8.2	-1	6.6	0.47	9.5	0.63	9	-1.6	9	0.16	4.2	-7.7	12	-3	4	0.49	7.3	2.6	8.8
0.09	-0.19	-6.2	-2.1	-2.1	-2.5	-3	-4.6	-3.5	3.1	-2.6	-2.8	-4.6	-2.4	1.1	12	0.99	0.07	-4.3	0.73	-11	10	-2.5	6.5	-4.1	2.4	-6	-0.62	-1	2.2	-2.2	-8	-1.1	-2.3	-6.1	0.79	-4.6	0.96	-0.35	-6.2	2	0.27	-6.1	0.99	2.6	-2.8	-1.8	-2	-6.4	4.4
0.28	-0.34	4.5	-2.2	-3.5	3.1	8.1	-5.9	-1.1	2.2	-4.5	-6.3	1.4	-6.7	-3.5	6.2	-3.4	3.8	-4.5	-5.9	-6.1	3.2	1.4	8.9	6.4	-3.4	-3	2	3.8	2	1.3	-3.7	-1.2	0.79	1.5	1.8	2.8	0.07	2.7	-5.1	4.3	-0.84	1.6	-0.99	2.1	-8.3	1.7	-2.9	-1.6	0.84
0.48	-0.95	4.8	-4.4	-4.8	3.1	4.5	-13	-1.2	1.4	1.1	-6.5	2.5	-3	1.2	0.76	-8.5	2.2	4.5	1.9	1.6	9.8	8.3	8.9	11	1.2	0.17	0.6	2.9	8.7	1.9	-4.7	-0.78	3.6	5	6.8	4.8	3	6.3	2.9	4.1	8.5	-4.5	2.4	2.2	5.5	3.1	3.3	6.5	6.5
0.63	-0.75	5	-5.4	1.1	-11	-0.44	-15	2.8	-15	3.4	-23	3.9	-3	5.1	-18	-3.1	-6.4	-3.6	-5.3	2.6	-35	3.9	-55	16	-16	-2.4	-7.3	3	-17	3.2	-14	3.7	-14	7.1	-16	3.6	-14	-0.48	-16	4.2	-45	1.1	8.3	4.3	-17	-0.15	-11	6.3	-18
0.47	1.7	7.6	6.9	9.3	-2.5	5.7	12	5.6	9.6	1.6	29	6.9	-14	-0.34	23	1.6	16	0.85	18	2.8	29	7	19	16	19	0.66	13	5.3	11	1.4	7.9	0.68	8.4	13	12	4.8	5.1	8.4	-1.3	3	3.3	-3	18	3.2	-0.37	2	2	11	2.7
0.12	-0.49	-4.1	5.3	4.2	3.2	5.6	5.2	0.97	2.2	-0.71	8.6	2.7	-11	-3.9	3	6.7	6.9	-3.2	3.5	-1.9	3.7	3.3	-0.88	8.5	7.8	-5.5	4.8	5.6	13	-2	-3.3	-1.6	9.6	2.7	17	0.08	5.2	0.8	8.9	5.9	-2.4	1.1	-0.36	-1.7	-0.38	-2.4	3.5	-0.81	3.1
0.08	0.2	-7.5	-6.2	-3.3	-3.3	1.1	-7.1	-1.3	-0.98	-1.7	-0.61	-1.9	-16	-1.3	-0.76	-10	-3.4	-5.6	1.6	-11	7.9	-4.3	-2.8	3.5	-6.5	-6.7	0.93	-0.96	-1.6	-2.9	-9.9	-4.2	-1.4	5.2	0.19	-4.5	-1.7	2.3	1.9	3.6	-4.9	5.3	-9.1	-8.2	-6	-7.3	0.36	-5.3	-7.8
-0.01	-0.15	0.9	-4.5	-5.5	-8.8	3.5	6.5	4.3	2.9	-4.7	2.1	2.1	-8.9	-0.98	-0.95	-4.8	7.9	-4.1	5.3	2.8	7.8	0.25	-7.6	-2.8	-1.1	-5.4	1.5	-2.1	6	-3	-5.9	-2.6	4.8	1.9	5.8	-2.3	-0.67	4.1	2.2	-0.82	-3.5	0.01	-5.9	-2.2	-4.5	-4.5	-0.41	-7.2	-3.2
-0.24	-0.25	-2.6	-2.9	-5.6	4.7	-0.61	5.5	2.3	10	-4.6	7.3	1.7	2.1	-3.1	3.2	4.5	-0.23	-3.5	11	2.4	-4.2	-3	-12	-5.4	5.4	-4.5	1.7	-3	14	2.1	0.89	-3.8	18	-3.2	7.7	-3.8	0.35	4.6	3	-0.89	-8.2	-2.2	-0.3	-3.2	-4.1	-2.4	4.7	0.09	7.4
-0.15	0.1	-1.7	8.6	-7.5	6	0.88	13	-1.1	6	-4.5	-0.78	-0.25	6.6	6.5	6.9	-0.24	8.8	-2.4	4	8.7	-5	0.08	7.3	-3.9	6.2	-0.22	6.7	-3.4	7.5	-3	2.4	-5.3	10	0.82	5.5	-1.2	5	1.6	3.5	-1.4	11	-4.3	6.6	-3	1.4	0.66	5.2	-1.8	11
-0.23	0.31	0.85	4.5	-2.6	1.8	-1.3	11	1.7	5	4.3	5.3	-2.6	1.1	-4.9	18	-6.1	10	3.9	10	-3.8	3.5	-3.7	15	-1.5	7.1	2	3.2	-2.3	6.7	-2.4	2.1	-2.5	2.9	-2.5	-0.07	-2.9	1.4	0.38	6.3	-3.5	-1.2	-3.7	3	-0.87	1.6	-3.6	3.2	-5	8.7
0.08	0.94	-1.7	12	5	-3.6	7.3	0.22	7	2.9	5.4	7.3	9.7	-6	2.4	22	-15	8.7	3.4	9.6	-1.9	15	-2.5	9.9	13	9.4	12	5.3	11	8.9	12	0.79	12	6.4	6.3	5.8	9.2	3.3	3.4	6.6	13	7.9	8.5	3.1	14	0.76	8.7	4.8	5.3	8.1
0.16	0.81	-1.4	15	-1.7	-4.8	3.8	10	8.5	13	12	29	7.5	-0.66	7.9	10	6	9.4	4.1	3.6	7.3	20	0.75	21	5.5	14	4.9	7.1	5.9	11	7.7	9.3	-0.72	9.2	4.6	9.1	1.1	9.4	0.46	15	7.2	12	12	-0.74	9.6	10	1.9	6.2	3.3	10
0.18	0.98	-1.9	-2.9	-0.49	-0.64	-1.5	-0.75	0.47	-0.43	0.13	2.6	2.5	0.18	-8.5	-2.3	-0.17	7.2	2.5	-0.11	-4.7	2.2	-4.8	7.4	-7.6	10	0.82	6.6	-4.8	6.9	-2.4	5.9	-3.8	5.6	-1.9	8.6	0.92	12	-3.6	16	-2.1	7.6	-9.8	3	-2.5	5.9	-2.6	4.9	-5.2	3.9
0.31	0.46	5.3	-2.9	-1.4	-6.4	-7.8	-4.7	-4.1	-5.1	-5.2	2.3	-3.9	-7.1	2.6	-0.09	9.7	1.1	2.9	5.5	6	8.9	2	5.7	-9.1	4.6	4.2	7.1	-2.1	4.8	-0.68	4.1	-2.8	4.4	-6.1	6.9	0.51	9.1	1.8	4.1	1.6	2.2	-3.5	4	0.02	3.5	-0.26	4.3	-6.8	11
-0.23	0.26	0.01	-0.23	-5.8	-2.4	-2.1	1.3	-2.9	-2.4	-3.1	1.5	-4.4	-2.9	0.04	-4.7	-4.3	0.45	-10	2	-1.4	11	5.3	-4.4	-9.1	0.16	1.5	6.4	-3.7	4.2	3.4	2.5	-7.8	11	-6.7	3.9	-6.5	6.7	-0.2	6.5	1.8	-2.2	3	5	-0.9	5.9	-1.9	5.4	-2.2	5.2
0.28	-0.04	3.4	-3.8	11	-2.9	7.5	2.2	4.5	0.96	-6.1	5.4	8.8	-5	8.1	-0.57	5.8	-3	6.5	2.1	9.5	3.2	7.6	1	2.7	2.2	1.1	5.8	-3	9.5	4.6	6.3	-0.35	13	-4.7	11	-4.3	8.8	3.4	8.8	2.2	-1.4	9.8	3	3.5	4.2	-2.2	7	12	-1.3
0.41	0.48	7.9	-6.3	-2.6	-3.4	-0.92	2.3	10	0.88	7.9	7.9	3.4	-8.4	6.2	2.8	7.1	8.9	5	6	13	8.6	11	6.2	2.6	-0.62	-1.9	9.4	-4.3	3.7	4	7.5	1.7	7	-2.5	8.2	0.34	6.4	0.65	13	8.7	3.4	4.8	5.7	5.5	0.29	-1.4	3.4	6	-2.6
0.47	0.33	6.7	-5.8	3.6	-3.9	-4.7	2.5	2.1	-1.5	-2.5	8.6	2.5	-11	-5.3	-6.7	0.17	2.1	2.6	-1.9	3	14	4.1	-1.7	-0.3	-9	-0.81	0.12	-5.7	-0.21	-0.49	-7.8	-1.9	5.9	-0.54	1.5	3.2	-2	2.4	-8.4	1.9	-0.93	-2.4	-5.3	2.2	-8.1	-4	-1.3	-3.1	-10
0.31	-0.37	-3.6	-8.8	-5.6	-9.1	-6.8	3.5	-7.3	12	-2	5.2	-4.7	-10	-12	15	2.6	11	-2.2	17	-2.6	4.1	3.4	24	-8.2	24	-4.8	-5.2	-2.4	15	-2.2	-1.5	-3.6	13	-2.5	4.8	0.37	-1.3	-2.6	8.1	-0.03	19	-3.8	-13	-3.9	8.2	-8.3	-0.98	-8.5	17
-0.56	-2.5	-0.11	-11	-6.1	-22	2.3	-15	-1.7	-40	-3.6	-15	-1.9	-40	-4	-1.1e+02	-5.2	-71	-2.4	-51	-0.55	-93	-0.36	-1.2e+02	-5.8	-60	-8.2	-1.6	-4	-39	-2.4	-20	-1	-32	-4	-21	-3.8	-8	0.75	-58	-2.9	-80	-5.5	-4.6	-3.7	-36	-4.9	-6.9	-7.4	-81
-0.13	1.5	1.6	-28	2.2	-22	2.1	-29	-1.8	-58	-3.3	-41	0.16	-57	-2.3	-16	-3.5	-20	1.6	7.5	3.3	-15	-0.97	-38	0.51	-6.9	-1.5	24	-3.7	3.9	-0.31	14	-3.4	-1.2	-3.9	7.7	-1.5	12	1.6	-8.6	-4.2	-37	-0.7	34	-1.8	-19	-3.8	10	0.51	4.9
0.51	-0.09	-5	2.7	-3.2	5.4	-6.2	17	-2.5	5.9	1.3	-4.2	-0.58	-8	0.72	24	-2.6	12	1.3	15	1.2	10	-3.9	28	0.42	24	-2.2	3.1	0.12	15	4.5	13	-3.2	11	-4.6	11	-2.8	3.8	-0.5	22	2	8.2	0.19	-0.74	-0.6	-2.4	-3.9	2.1	6.6	18
0.06	-0.1	-2.3	-14	-7.4	0.37	-5.3	-2.9	-0.94	-5.3	-1.1	-9.1	-2.9	-4.5	3.6	-5.5	5.5	-0.87	-5	5.8	11	4.6	2.5	-8.1	3.4	-11	-0.15	-16	-0.33	-2.7	4	-2.5	5	0.28	4	-1.8	-0.1	-2.7	4.4	11	0.14	-0.81	-8.7	-7.2	1	-1.7	-2.8	-3.4	4.5	-8
0.17	-0.68	1.2	1.4	2.9	-0.58	-2.3	-0.92	-1.7	2.7	0.49	-5.6	-1.5	7.7	-3.5	-1.1	0.03	-4.3	1.2	-1.5	7.5	-0.34	7.4	-8.7	1.6	-11	0.9	-7.7	-0.02	-1.9	-4	-1	1.3	-3.5	0.27	2.3	-2.3	-1.9	4.6	13	-5.3	6	-9.9	-6.5	-2.3	-2.9	-1.6	-4.5	0.27	-5.3
-0.15	-0.48	6	-8.4	-1.9	-4.3	0.01	-11	-4.3	-8.4	-3.2	-16	-1	-14	3	-0.72	1.6	1	6.8	2.2	-0.59	-0.55	-3.4	-3.6	0.84	-6.9	-5.7	-3.6	-0.47	-2.9	-4.7	-2.5	-4.9	-1.9	0.16	-1.1	-1.2	-1.2	1.5	4.1	-0.37	-5.6	-5.5	-1.6	2.3	-8.1	-2.3	-1.2	0.79	-2
-0.14	-0.28	3.2	-4.8	1.6	-2	3.1	-8.5	4.9	1.9	-0.72	-7.9	1.8	0.14	0.61	-12	0.05	-8.4	3.7	0.25	3	-1.9	2	-19	6.9	-17	-1.4	-16	5	-4.2	-0.95	-9.9	3.2	2.9	0.04	-9.9	-0.78	-7.9	-1.3	-11	8.5	-4.3	4	-11	-0.4	-7	-0.47	-7.4	1.1	-15
0.23	-0.16	-2	7.7	0.21	1.2	0.99	-3.3	5.1	4.7	13	13	-1.7	15	-2.3	2.9	8.6	-4.3	6.4	1.8	6.6	-9.2	3.3	3.1	0.93	-0.93	11	-5.5	0.81	-1.2	2.3	5.1	3.3	3.3	0.17	-4.8	4	-5.5	-1	5.8	6.7	7.7	10	-6.7	5.7	8.7	3.1	3.9	0.22	3
0.99	-0.01	-0.73	10	0.03	5.7	3.5	8.7	5.8	-5.7	6.3	3.4	6.3	3.2	9.9	3.8	12	4.4	9.9	0.77	16	-8.2	5.7	5.2	-2.2	-2.3	6.5	0.66	1.5	-6.3	7.4	9.7	2.4	4	2.2	-4.5	-0.06	2.6	1.9	-3.2	-1.3	8.6	5.7	-0.34	5	7.5	5.3	0.57	-2.8	9.2
0.36	0.1	1.3	9.3	-4.6	2.1	7.2	-0.18	9.1	-3	5.8	6.2	8	0.9	8.8	-0.14	19	0.54	5.3	-2.9	12	-0.62	4	4.3	9.1	0.23	2.2	-5.1	3	-3	11	4.3	3.1	-2.8	-3.9	-5.2	-4.3	-3.2	-3.5	-3.8	7	3.1	3.5	-4.8	5.5	5.6	0.56	0.34	4.3	10
0.43	-0.19	5.8	10	1.7	0.91	4	4.9	-3.5	-7.7	2.5	5.3	-1.6	8.9	-4.7	-0.07	-0.11	-3.5	6.6	3.8	-0.63	-6.5	-4.5	3.1	5.5	-1.4	3.5	-1.9	3.2	-1.7	4.3	3.8	1.4	-4	1.8	-0.59	3	2.9	4.1	-0.64	3.2	1.7	3.4	2.8	2.9	6.8	5.9	5.4	0.35	11
0.07	-0.04	4.4	6.1	1.3	1.1	4.6	6	-5	-4.1	-5.4	3.6	3.3	9.3	-6.4	-2.6	-0.54	-3	1.5	-3	1.2	-9.4	-3.9	-1.7	-7.3	4	-1.8	-3.3	-2.2	-1.7	-0.19	1.3	-1.1	-6	-2.4	-1.3	-1.1	1.6	-2	-2	-1.9	-3.1	-9.2	-0.04	-1.9	3	2.5	-1	-1.9	5.7
-0.12	0.25	12	14	2.9	2.9	7.3	9	-4.3	6.7	-1.9	13	2.2	11	-5.1	7.3	-0.11	5.3	-7.5	5.5	-3.9	4	-1.8	7.3	-2.8	7.4	-1.4	0.97	-1.4	4.2	-5.5	7.4	-1	-4.6	1.1	8	5.3	4.5	-2.2	5.9	-1.2	8.4	-2.5	4.2	1.2	12	0.52	2	-0.97	5.1
0.1	0.01	2.6	-6.9	7	-3.2	0.06	-10	-7.5	1.2	-3.3	3.5	1.6	0.45	4.7	-1.5	-9.1	2.2	1.1	3	-3	3.6	-5	1.3	0.32	1.9	-4.8	-7.3	-1	-2	-3.9	8.2	-2.4	-3	-2.6	3.1	-0.45	0.28	-0.6	3.3	-5.9	3.2	-1.6	-2.4	1.6	6.9	-2	0.35	4.3	0.58
-0.07	-0.83	6.8	-6.2	-2.1	2.6	-3.2	-1.9	-3.4	1.6	-4.2	6.9	1.3	5.5	-4	-1.7	-1.9	-0.1	-3.1	-0.49	-4.1	-1.3	-1.5	-5	-1.5	0.65	-1.8	-2.6	-3	-2.5	-3.7	3.2	4	-7.2	-3.4	1	-0.45	-2.1	-1.1	4.2	-2.3	0.14	-6.3	0.5	-1.2	2.8	-4.1	0.78	4.3	2.4
-0.28	-0.43	7.3	1.8	-3.4	0.48	7.3	-0.14	-1.1	0.49	-1.2	-0.93	2.1	0.74	-9.2	-0.4	-0.32	-7.6	-7.5	0.47	8.2	2.8	-1.4	-4.3	-1.6	-5.2	2.1	-0.39	2.5	-7.4	-4.8	-0.04	0.64	-8.3	1.9	-4.9	3	-1.3	1.5	-2.3	-2.3	-2.9	0.42	6.2	-2.3	-3.5	-2.4	-4	1.6	0.55
0.45	-0.58	5.3	1.6	4.7	-0.59	-1.8	0.16	1.1	0.45	-0.99	-2.5	-2	1.6	1.2	2	-9.2	-2.1	4.2	-0.93	-1.4	-2	11	-2.3	5.1	-1.8	-2.2	-4.3	2.9	-4.6	-4.6	0.71	1.5	-8.3	0.01	-3	-0.6	-1.9	-2.3	2.2	1.3	2.7	-1.7	3.3	-1.4	-4.9	-4.1	-5.4	5.3	2.8
0.23	0.05	0.31	3.6	0.79	-1.3	-8.9	2.7	4.2	0.9	-0.68	-2.5	0.13	3.7	10	0.72	4.2	7.2	5.1	-0.11	-0.04	-2.4	7.4	5.1	11	-6	1.4	-6.3	2.4	-6.8	-0.75	-2.7	0.74	-11	5.7	-5	6.6	-1.8	2	-4.3	1.8	-1.2	2.3	-4	3.4	-3.3	1.9	-5.6	-1.8	-4.9
0.49	0.16	2.5	-3.4	-1.8	-4.5	-5.8	-6.4	-2	1.2	1.3	0.34	0.17	3.2	1.1	-8.8	-2.1	1.6	-0.6	-8.5	11	-4.4	4.3	5	2.6	-4.5	3.6	-3.8	-0.6	-5.6	0.86	-3.1	-1.5	-3.3	2.2	-2.6	1.9	2.5	1.9	-4	-2.2	-6.7	1.3	-2.8	-0.01	-2.3	3.5	-4.3	-0.64	-7.1
0.07	0.19	3.2	-3.7	-7.5	1.7	-4.3	0.35	1.4	3.7	-1.1	2	3.9	4.9	-1.8	4	3.7	2	1.8	-0.71	6.8	-0.74	2.6	4	0.96	-1.8	-3.2	-0.1	-1.9	-2.4	-3.3	-0.62	-3.2	-1.2	2.6	-3.7	-0.65	-3.6	1.5	2.2	3.3	-8.2	-1.6	8.8	4.5	-3	-1.4	-5	-2.8	-7.8
0.02	0.15	-2	14	-0.05	10	0.29	17	4.9	8.1	-5.2	3.4	2.4	12	8	-2.5	-3.6	3.8	-4.5	3.2	-4	3.6	2.7	1.1	5.9	-2.4	5	3.7	1	5	3.1	0.38	2.4	3.3	8.4	0.24	3.2	-0.25	7.2	0.04	-2.4	-2.2	5.2	2	-0.09	-2	-1.4	3.1	-3.3	1.4
0.38	-0.09	1.5	5.6	-0.18	6.5	0.04	0.56	7.9	0.15	0.22	-0.98	2.5	6.2	-1.6	7.2	7.8	0.78	2.2	0.37	3.1	2.2	-0.59	1.9	2.6	2.2	3.4	2.4	1.6	5.7	1.4	3.2	-0.82	-0.86	3.6	5.3	-0.23	5.9	1.6	6.1	-1.6	5.2	4.4	1.4	1.3	3.2	1.9	5.1	-1.9	2.5
-0.09	-0.19	-1.5	-4.6	-3.4	2.9	-4	-11	-1.8	-7.5	-6.7	-4.5	-1.6	-1.6	1.2	1.8	7.8	4	7.8	-1.4	5.8	4.6	3.3	-1.6	-5.1	3.2	7.4	4.3	4.2	3.2	1.5	5.5	1.2	-4.7	7.3	3.1	1.7	4.3	0.77	5.9	-1.3	0.57	8.8	2.1	0.07	0.29	2.2	2.2	-8.9	5.1
-0.15	0.41	-8.4	-4	-11	1.5	-13	-5.8	-5.1	-4.2	-3.2	-7.7	-5.9	-0.67	8.7	-3.1	-2	-2.3	6.5	-3.8	5.5	-3.1	4.4	8.5	-3.9	-0.19	2.2	2.6	2.2	0.21	-4.4	2.3	-1.7	-3	0.99	-1.4	-4.6	2.3	-0.29	-0.17	-1.5	4.5	5	4.6	-4.2	3.6	1.5	2.1	-4.5	-5
0.09	0.43	-2.9	-0.19	5.5	-1.4	-4.5	-13	-0.55	1.7	0.06	-0.77	0.22	0.52	-1.3	6	-4.9	-1.7	2.2	0.56	9.5	7.2	-0.33	0.56	-0.94	-0.9	7.9	-2	-0.14	-1.8	4.9	-0.67	0.03	-2.6	4.5	0.8	-0.13	-1.1	4.8	3	1.2	5.2	0.94	-2.2	-1.4	5.2	4.5	-3.2	-3.9	-3.8
0.38	0.2	-7.5	5.9	-4.9	-0.36	-0.36	-11	-0.7	-1.7	-2.9	-0.29	-4.4	-0.64	-4.7	-7.4	-3.6	-2.4	-3	3.5	1.7	-0.94	-2.1	-1.9	-5.9	-6.3	-6	-5.2	-3.7	-5.8	-2	-6.3	0.29	-4	-0.78	-0.33	-4.7	-1.4	-0.39	-2	-6.9	3.5	-7.8	-7.6	-4.8	-0.81	-4.1	-4.7	-5.8	-5.4
-0.35	0.15	1.9	0.38	2	2.9	-0.88	3	-0.47	-2.9	-2.6	-4.4	-7	1.7	-7.4	-5	-0.41	-1.6	0.98	0.54	-6.6	-1.3	-11	-0.61	-9.7	-3.7	-6	-2	-6.3	0.56	-4.4	1.1	-8.1	-8.1	-1.3	3.4	-4.8	2.8	1	-1.8	-7.2	2.7	-6.3	-2.3	-4.2	-4.3	-2.2	0.21	-3.3	-8.2
-0.12	0.16	-8.4	-0.56	0.07	-2.6	-6.3	-5.1	-2.2	-0.59	-2.3	-2.8	-5.6	-0.1	-3.1	-1.8	-0.29	-0.33	-1.5	-3.1	-5.2	-2.4	1.3	7.9	-6.9	-2.4	-0.68	-5.1	-3.9	-4.7	-0.28	-4.5	-3.4	-3.9	-4.2	-1.6	-2	-2	-0.13	-5.4	1.2	-5.6	-5.9	-3.5	-3.2	-2.5	-1.2	-4.8	-0.83	-6.1
0.01	0.18	0.91	-6.5	-1.5	-4.3	5.8	-1.3	2.2	2.4	-1.5	-1.8	0.44	1.4	-2.5	-2.3	-6.2	2.1	-0.51	-0.37	-5	0.48	2.1	4	-0.4	-2.8	-1.2	1.6	-4.1	-2.6	-2.4	-3.9	2.3	-4.5	-3.6	-3.9	-2	-1.1	-4.2	-0.89	0.92	2.4	-5	-3.4	-5.5	-4	-1.7	0.21	-0.09	1.2
-0.35	0.05	-2.1	-4	4.4	-2.2	1.8	-18	3.5	-11	7.8	-3	-0.48	-2.3	5	2.8	0.02	-6.8	-2.6	-0.91	5	-1.7	7	-4.6	-1.5	-8.3	4.3	-1.1	-3.4	-4.5	-2.7	-3	-0.65	-4.5	4.6	-6.8	-0.21	-1.7	3.6	-3.1	-5.1	4.8	2.8	0.58	-1.5	-5	1.6	-4	-1.4	-5.4
-0.12	-0.14	-1.9	-1.6	4.7	4.7	-0.46	-15	5.8	-7.8	6.7	-4.2	1.9	-0.76	-1.6	-7.6	7.3	-3.5	0.91	-11	11	-2.8	3.7	2.1	4.6	-3.2	8.1	-4.1	-1.2	-2.4	-0.36	-1.2	0.43	-2	2.1	-3.3	-0.17	2.4	2.4	-4.9	-6.2	-2.9	0.24	5.8	-6.5	-3	3.2	-3.9	2.2	3
0.14	-0.13	3.2	-1.6	-3.4	3.5	3.2	2.7	7.7	-4.5	6.3	-4.1	9.4	2.5	0.68	0.71	4.1	6.1	4.6	-11	6.9	-4.2	2.3	-4.6	7.9	-3	6.5	0.6	0.11	-6.7	0.06	1.6	-1.2	3.6	3.8	-4.1	1	-2.5	-2	-2.9	-3.2	-4.4	-5.7	1	1.7	1.4	1.9	0.36	8.6	0.99
0.11	0.15	1.3	2.9	8.9	1	3.8	-1.9	2.8	1.4	6.3	-4.2	6.7	1.1	10	-2.6	1.7	-1.3	1.6	-1.2	4.4	-5.9	6.6	-6.6	8.4	2.3	1.4	-2.3	0.23	0.43	1.5	-2.6	0.56	2	0.84	-1.4	1.6	-2	3.7	-1.2	-6.7	-1.4	4.1	-3.2	-1.1	-1.2	0.82	-1.3	11	1.3
-0.28	-0.16	-1.1	-3.6	1.7	-0.83	4.6	-0.92	-5	7	-0.92	2.1	2.3	5	2.6	-2.5	-2.2	-3.9	-1	-1.9	1.7	-14	-4.4	-2.6	3.8	-1.3	2.9	-0.63	-0.61	1.4	0.89	-4.9	0.96	-3.1	2.9	1.3	2.8	-2.5	1.8	-0.56	-0.03	2.9	5.5	-7.7	1.8	-5.8	2.5	-2.5	4.8	-4.7
0.06	0.11	3.7	2.5	3.6	-1.6	-0.14	-12	1.4	-2	-1.8	-0.14	1.5	0.22	0.08	12	-7.5	3.3	-7.4	0.89	2.8	-0.53	0.58	7.2	3.5	-0.79	6.5	0.06	0.33	-2.5	1.8	-1.2	0.98	0.99	3.8	-1.9	4.7	-4.8	-3.4	-0.17	5.8	5.3	2.8	3.9	0.31	0.4	8.8	-5	5.5	-1.8
0.35	0.08	2	3	4.6	-0.34	-5	-3.5	-2.5	3.3	2.7	-0.32	-3.5	4	1	-4.5	4.1	-2.2	0.79	-4	3.9	-1.6	3.4	-0.47	6.3	-3.8	0.42	0.41	1.7	-3.5	-1.6	-1.9	0.02	-0.1	-3.5	-3.8	0.83	-3.6	-2.6	-1.6	1	-0.13	-4.6	1.3	-5.5	1.5	0.65	-5.6	2.3	1.6
-0.29	0.15	-15	-2.4	-8.1	-1.1	-11	0.19	-3.8	4.2	-6	-0.92	-12	-0.33	-2.4	-6.7	6.3	2.7	2.3	-0.4	-6.5	-2.7	1.5	5.1	-3.6	-7.9	0.39	3.8	-5.3	-7.4	-3.5	-0.75	2.4	-3.5	-7.2	-9.4	-2.3	-2.4	-2.3	-7	-4.9	2.2	-0.65	-1.9	-1.6	-2.5	-0.38	-4.9	-5	-4.9
0.22	-0.07	-10	-8.1	-8.3	-6.9	-12	-16	-4.1	-0.82	-4.2	1.5	-12	-6.5	-3.6	4.1	4.3	7.9	7.5	2.1	-2.4	5.1	-0.13	2.8	-17	-9.2	6.1	0.02	-8.1	-10	-4.8	-1.5	-3	1.5	-7.9	-11	-2.8	-6.1	-0.77	-6	-5.8	-2.4	2.7	2.9	-3.6	0.58	-0.55	-0.81	-8.9	-4.8
-0.33	-0.15	-1.6	-3.7	-5.3	-4.4	-6.6	-8.3	-1	2.5	0.35	0.96	-7.2	0.03	2.6	-0.8	5	-1.4	0.87	-2.9	3	-8.9	0.76	-5.5	-11	-10	0.24	0.01	-6.8	-8.9	-4.5	-0.72	-0.32	1.8	-8.6	-9.2	-2.8	-5.7	-5.4	-6.2	-4.2	-4.3	3	5.2	-9.9	-3.2	1.1	-1.6	-4.3	-11
-0.87	-0.2	6.3	-10	-3.5	1.2	1.9	0.05	3.5	-5.1	-1.9	-3	-1.8	2.4	-1.6	-9.4	-10	6.9	-2.7	-6.3	-5.4	-5.8	-5.3	-1.1	1.2	-13	-2.6	-6	-0.04	-7.9	-0.31	2.2	0.1	1.7	-1.9	-5.5	-2.2	-8.2	-3.7	-7.2	-4	-1.5	1.8	-0.95	-0.03	-4.5	-5.1	-4.8	0.84	-9.3
0.05	-0.09	-1.4	-10	2.8	-0.26	-0.05	-4.4	-0.8	-6.3	5.8	-7.5	2.4	-0.72	-0.67	-6	-6	3.5	1.1	-4.8	-5.5	2.5	-6.3	-3.6	-3.2	-4.1	-1	2.9	-3.8	-3.4	-1.9	3.5	-1.3	-0.89	-1.5	0.83	2.3	4.4	1.8	4.6	-5.5	2.3	-0.5	-1	-0.04	-2.6	-0.21	0.62	7.8	-4.9
-0.49	-0.31	-6.7	4.2	5.4	0.65	-5.3	-2.1	-1.2	1.5	-0.47	0.34	-3.2	9.4	6.6	-5.1	2.9	-16	3.2	-2.6	5.8	-3	7.2	-18	1.4	-5.2	-1.6	2.8	-2	-1.9	-3.4	-0.69	3.2	-1.6	-4.3	2.5	-1.5	0.87	1.6	-2	-3.9	-4.8	-2.3	7.4	3.1	1.7	2.7	2.5	0.81	-5.3
-0.2	-0.36	-4.7	3.8	1.1	-1.1	-10	3.4	-9.2	-1.1	-3	2.7	-3.9	10	-3.1	4.6	-0.33	10	2	-3.2	3.1	1.3	-1.9	3.4	1.1	5.4	0.7	-3.1	-2.1	0.15	4.6	1.9	-4.9	1.3	2	-2.8	1.7	0.07	5.6	3	-1.4	4.1	-3.1	-2.3	6.1	6.6	5.2	-2.6	1.2	-2
-0.36	-0.29	-1.1	4.7	-7.2	1.2	-8.5	1.5	-2.2	-0.61	0.53	-0.68	-2.4	6.3	0.14	3.1	11	-0.04	1.2	1.1	3.5	-2.9	3.6	-8.1	-3.1	1.4	-0.14	-0.21	0.86	1.4	5.7	-1.4	-0.84	-4.8	-0.79	-1.2	-0.45	-0.71	1.8	0.25	3.1	-1.6	2.6	-3.3	1.2	-2.9	0.97	-0.28	0.12	1.8
-0.27	-0.27	-4.3	-2.5	-1.7	-1.8	-2.8	-9.8	2	-6.3	3.2	-4.1	-3.4	3	4	0.12	-6.4	-6.4	-3	-5.5	4	-3.6	1.6	-2.9	-7.6	-6	2.4	-1.5	-1.1	-0.05	3	3.5	2.2	-5.9	-1.1	1.8	-3.6	1.6	6.8	3.1	1.5	1.7	-0.02	1.1	5.5	0.76	0.02	1.9	-0.69	-4.3
-0.11	0.03	0.78	0.91	-2.5	2.7	3.5	-0.53	2.8	-3.5	-0.5	-2.6	-4.2	6.1	-8.7	3.3	-6.1	0.36	-8	2.6	-0.8	4.5	0.42	-2.9	-8.7	-1.7	-5.6	-1.2	-1.4	-0.77	-0.93	2.5	-1.7	-1.3	3.4	-0.13	-5.1	3.2	-0.81	1.3	-5	7.1	-3.2	1.7	-0.15	5.2	-6.9	1.5	1.8	0.16
0.02	-0.27	-1.9	4.6	-2.3	2.6	2.3	15	4.4	0.69	1.8	4.1	-4.5	15	-12	-3.2	-6.2	-0.34	-8.4	-8.6	-5.5	-2.7	-5	-3.6	-5.7	0.46	-5.4	0.41	-3.9	-1.1	-5.2	-3.4	-3.3	-0.12	-4.5	-4.1	-3.9	2	-11	1.1	-3.2	4.1	-14	4.1	-3.5	2.4	-7.4	1.2	-2.4	1.2
-0.62	0.19	-4.3	1.4	1.7	2.2	-1.3	0.04	1.2	1.6	2.8	4.7	-3.8	8	3	6	-7.4	1.7	-8	-2.9	-5.2	2.2	-5.1	6.9	-0.67	5.5	-3	-3.1	-2.9	-0.81	-8.1	-0.28	1.5	-3.6	1.3	3.2	0.01	0.4	-7.9	0.96	0.06	5.5	0.84	-1.5	-4.4	5.7	-8	-2.2	-1	3.1
-0.31	0.28	3.9	3	1.4	0.02	2.7	-5.2	-0.09	4	3.7	5.4	-0.75	1.5	-5.7	2.8	-1.2	1.9	-3.7	7.4	-3.4	-0.1	-4	-8.2	-0.82	4	-4.2	-3.2	0.52	-0.77	-4.7	-0.91	-0.46	-8	3.2	1.5	-2.1	-1.6	-1.6	-2	-0.17	0.76	-1.3	-0.59	-2.9	-0.68	-2.5	-1.6	-0.16	4.3
-0.02	0.37	-0.63	7.4	1.1	5.3	3.6	6.2	3.9	5.2	1.4	5.6	1.2	9.2	-5.5	-2.1	0.57	-0.84	-6.8	-5.6	-7.9	2.4	-6.6	-0.24	0.63	0.97	0.29	-3.7	1.9	-1.1	-4.2	-1.7	2.5	1.4	4.1	1.2	3.5	-0.55	-3.5	4.8	0.73	-0.38	6.4	-1.9	2.9	1.2	2.3	-2.7	0.47	-0.11
-0.23	0.29	-0.32	16	6	9.4	1.5	17	3.7	6.8	1.7	4	2.5	15	-4	-5.5	-9.4	-6	-6.3	-8.4	-11	5.8	0.3	5.4	1.4	-2.4	-4.9	-8.8	1.9	-2	-4	-0.97	-4	-3.7	-0.1	-1.9	6.8	-3	1.3	2.3	-5.8	7.5	-6.1	-6.3	2.2	3.7	-0.72	-6.1	3.8	1.4
-0.4	0.44	0.01	5.8	7.1	7.9	4.6	6.5	3.7	5.8	2.6	3.2	5.8	11	-7.9	-7.7	0.19	3.6	-5.7	-4.7	-7	-1.9	2	4.8	1	4.2	-5.9	0.11	-1.6	-1.1	-2.5	-0.21	-1.3	-3.9	-2.2	-0.97	-3.5	-2.9	-0.11	1.5	4.2	2.7	-2.9	-5.1	0.65	2.8	-0.79	2.2	-1.9	-3.4
-0.16	0.44	8.1	3.8	3.8	-1.9	11	8.7	4	-3.4	3.7	6.8	9.3	-1.2	-14	1.4	-0.67	-8.9	-1.2	3.9	5	4.4	3.8	3.4	0.08	2.6	-1.1	1.6	-1.1	2.1	1.4	3	1.8	1.7	-0.28	0.1	0.67	-5.8	-5.8	0.51	-2.1	8.1	-3.3	-1.1	0.73	5.5	1.9	4.6	5.2	-2.2
0.23	0.36	7.9	-1.4	9.3	3.3	9.4	11	1.7	11	1.6	12	1.7	-4.1	0.82	9.5	-5.9	3.4	0.92	14	-4.7	6	0.65	9.1	5.1	9.5	-1.3	9.3	1.7	7.4	0.81	1.3	1	10	0.54	3.9	-0.96	-2.4	1.6	2.6	-2.6	3.4	6.2	5.5	-0.44	0.46	1.5	6.9	9.3	7.3
-0.28	-0.29	7	-7.9	6.9	-1.9	9.1	-2.8	-0.16	1.6	5.6	-0.86	1.6	-12	2.1	13	5.2	-1	-3.2	4.8	4.8	-3	0.43	2.5	5	-1	5.5	3.7	3.1	-1.6	2.4	-4.1	5.7	-1.6	5.5	-1.1	4.9	-6.5	3.5	3	2.2	-0.94	-1.6	-0.47	5.2	-0.62	3.1	-0.55	5	-4.2
-0.07	-0.17	13	-6.8	9.4	-0.64	13	-3	1.9	-3.4	4.7	-3.3	3.2	-8.9	-4.6	-3.1	-0.54	7	-5.6	1.1	0.31	-1.4	2.3	4.9	4.3	-0.33	2	-2.9	4.2	-2.9	1.6	-0.97	4.8	-1.4	4.1	-5.7	7.2	-6.3	5.8	-1.6	0.28	-4.3	4.8	-5	2.1	-3.8	3.8	-2.9	6	-4.8
0.1	-0.04	-2.6	-4.4	-0.54	2.4	-2.5	1.4	1.3	1.3	0.73	-9.4	0.71	-2.4	0.59	-3	0.94	-2.5	1.8	-5.2	-6	1.1	0.61	0.43	5.3	-1.6	0.23	-4.8	1.8	-0.04	3.4	-4.1	2.3	0.13	3.3	-2.9	3.3	-4.7	-1.1	-0.72	-5	-1.9	-2	-11	2.8	1.1	1.1	-2.1	1.7	-3.5
-0.02	0.23	-4.7	-1.8	1.1	-0.47	-2.4	-2.6	-2.6	-6.6	-6.4	-12	3.8	-2.4	-5	1.5	-1	-3.1	-4.8	-2.8	-0.04	4.5	-8	11	-3.5	4	-1.6	-5.3	-0.74	0.05	1.4	-2.6	-0.22	-2.3	0.51	0.9	-0.34	-4.2	1.9	1.3	-2.7	3.7	1.8	-8.7	0.07	1.8	-1.6	-5.5	-6.7	5.2
0.1	-0.26	-6.7	3.1	-7.9	1.9	-2.2	9.6	-3.2	-6.5	2.2	-1.5	-2.5	-2	-0.59	-6.7	-2.5	-0.04	-3.2	-2.3	-8.4	-2	-4	-1.2	-7.6	2.6	0.69	-4.5	0.87	1.8	1.2	-3.1	1.4	3.9	-6.4	-1.4	-6.4	-3.6	-4.7	-2.9	-3.1	1.1	-1.2	-12	-3	-1.7	-0.22	-0.45	-0.84	2
-0.31	-0.36	-2.6	6.2	2.9	3.8	6.4	14	3.3	-4.4	2.3	-4.8	2.6	5.9	-0.13	-2.4	-0.47	-2.9	-3.4	-1.8	-9.9	4.5	-2.2	-3	0.9	1.5	2.9	-2.1	5.5	0.96	-0.37	-3.7	0.35	0.11	3.8	-2	1.1	-0.16	-3.5	-2.8	4.7	-1.6	2.3	-4.4	-1.2	-1.5	-1.6	3.1	-2	3.5
-0.08	-0.15	2.8	0.06	0.42	-0.42	9.4	2.6	-0.86	-1.4	0.13	-5.9	2.8	6.7	1.5	2.6	-2.3	-2.2	4.5	-2.7	9.1	-0.21	-1.8	-0.35	0.06	7.1	7.2	-0.82	1.4	4.7	3.2	0.97	-5.3	6.6	5.8	4.1	2.5	-0.03	4.3	3.4	0.84	2.7	4.6	-1.7	-2.8	0.96	5.5	-1.6	-1.4	4.9
-0.16	-0.22	0.02	-0.47	-1.8	-1.9	3.9	2.7	-0.45	2.7	2.6	-3.4	-2.1	-1.1	5.6	0.06	3.6	-12	-0.17	-3	-1.2	1.6	-0.11	4.6	-2.9	5.1	6.4	-3.3	0.3	2.4	-2.8	-3.5	-0.61	5.2	-4	2	-7	-1.6	-3.8	-0.79	-4	5.6	9.2	-5.5	-4	-0.4	-0.69	0.24	1.3	1.9
0.32	0.06	5	-4.4	1.6	-1.3	6.3	9.6	0.17	4.3	-3.6	-3.5	-1	2.5	6.1	-3.1	1.3	-5.1	-1.4	2	5.6	-0.31	-1.7	8	1	5.5	-4.8	0.45	0.95	4.1	-0.35	-0.33	1.2	2.5	0.72	3.1	4.2	-3.2	0.48	0.26	4.8	5.1	0.64	1.7	1.5	1.4	2.4	3	4.8	0.15
-0.2	0.62	2.4	-0.96	5.8	0.19	4.3	5.2	-0.18	1.6	2.6	-2.3	2.5	4.2	-0.52	-1.5	1.4	-2.8	-3	-3.4	2	6.5	5.8	7.5	6.2	7	-0.42	1.2	2.4	6.7	-0.4	-0.34	2.5	4.6	2.6	4.5	3.8	3.7	1.4	0.29	3.5	-2.1	1.2	-1.2	1.2	1.1	-1.5	-0.95	4.7	-2.3
0.35	0.12	6.9	8.5	-0.83	4.2	11	3	-0.34	2.6	2	3.5	6.4	5.9	-1	3.4	8.5	-5.2	-1.2	2.1	3.7	2.1	1.6	0.82	9.1	4.2	0.33	-2.7	4.6	1.2	2.1	0.4	4.2	1.5	4.9	3.9	6.2	2.3	2.7	1.8	4.2	-2.1	8.8	-1.5	5.6	-5.7	-3	0.72	8.8	-1.5
0.26	0.54	-1.4	7.8	2.8	2.4	6.2	0.91	-5.5	4.3	-4.9	3.8	3.3	1.1	3.5	-1.8	2	4.2	-5.5	2.9	-0.63	5.4	-10	3.2	5.7	4.5	0.26	-3	7.7	2.9	0.4	-2.4	-3.2	5.8	5.8	3.2	5.7	-1.9	7	-0.44	-3.8	-0.48	2.8	-5.9	-1	-6.3	0.75	-3.5	5.9	3.1
-0.02	0.15	-5.3	10	-0.43	2.6	-8.4	7.1	-8.9	7.4	-2.8	3.4	-0.93	1.1	-2.1	-1.2	1.8	-5	-1.4	-5.5	-4.6	-4.4	-1.5	-0.83	8.8	2.8	-1.8	-0.13	5.9	-1.5	-5.9	0.36	-0.15	2.8	1.8	-0.04	2	0.42	2.6	0.99	-6.6	9.2	0.7	3.1	-0.27	6.5	-1.1	-5.6	1.3	7.5
-0.34	0.43	-2.4	9.4	-1.2	-3.9	-10	-8.2	-5.2	-7.5	-3.4	-2.7	-7	-4.2	6	10	-8.1	4.2	-1.7	-3	-3.8	0.62	3.1	4.3	7.3	-6.9	-1.1	-3.1	2.4	-4	-3	1.6	1.8	-2.6	3.8	-3.2	-3.1	-0.33	-2.3	0.42	-2.5	5.6	-0.73	5	-3.6	1.9	-0.4	-5.5	-2	0.01
-0.02	0.56	-6.4	-2.6	-5.5	-2.8	-8.5	-2.9	-7.8	-7.2	-3.3	-3.8	-4.4	-5.6	0.5	2.6	5.5	3.4	3.3	4.2	2.2	6.5	-0.56	7.6	-5.5	-9.6	0.34	-0.9	-2.1	-11	-2.8	0.44	-5.7	-5.6	-5.4	-4.3	-2.9	0.76	-3.3	-2.4	-2	2.7	2.6	0.06	-5.2	2.8	-2.6	-0.02	-7.5	-4.1
0.03	0.5	-0.09	1.5	-11	4.7	1.3	4.8	-1.8	2	-6.4	-2.1	-3.8	-0.39	-0.05	-2.6	3.6	5.3	2.1	-1.5	-2.9	7.3	-1.4	4.8	-4.8	-0.45	-1.3	3.2	-4	-6.6	-4.1	3.3	-0.7	-4.7	-7.8	-4.5	-2.8	-0.86	-4.4	-2	-2	1.2	-5.2	-1.3	-2.3	6.6	-1.4	3	0.96	2.9
-0.26	0.27	-3.8	-1.2	-4.9	-6.2	0.17	-11	-1.8	-4.2	-8.9	-10	-3.2	-4.2	5	-3.2	1.9	0.23	4	-3.7	-8.1	3.5	-0.6	-2.5	-0.26	0.86	-0.7	7.1	-0.08	-0.85	2	5.5	0.38	-6.1	-1.5	-3.9	0.05	0.59	0.09	4.5	1.7	8.8	-1.6	6.9	-3.6	9.3	2.9	3.3	-4.1	4.3
0.27	0.32	-2.2	-5.7	0.87	-5.2	-1.1	-10	12	-2	8.4	-4.8	2.6	-6.1	3.9	-3.9	12	2.6	8.5	-4.3	11	6.6	10	0.97	6.7	-0.95	-0.2	3.3	2	-2.1	4.3	0.01	0.07	-1.3	-3.9	0.01	-3.3	-0.03	-1.2	4.4	5.1	6.3	-4.3	7.8	-1.3	5.4	2.7	2.9	0.85	-2.5
0.37	0.15	2.4	-3.1	9.3	-2.7	3.5	2.4	11	4	14	2.5	4.2	-0.97	15	3.1	14	0.52	8.3	4.7	15	0.78	3	-1.4	8.4	-4.3	5.8	0.28	-0.29	-0.97	7	1	3.9	-2.3	-0.85	1.7	1.1	1.6	-3.9	4	2.2	-2.7	11	1.2	7.5	0.21	4.5	0.12	-1.1	-0.23
0.3	-0.07	6.5	-3.8	-0.53	-3.4	9.1	-4.4	7.3	0.5	4.7	1.2	1.1	0.8	2.6	6	9	0.57	4.2	-0.53	0.88	3.6	-2.7	3.5	3.8	-2	3.8	0.48	3.5	-2.1	5.7	-8.8	8.5	-3.1	-0.1	-6.4	-0.92	-3.2	-2.7	-2.4	-2.2	-3.4	-0.36	-6	-3	-4.2	6.8	-5.8	-2.5	-2.1
0.49	-0.12	-4.5	-5.3	7.8	-3.1	4.1	-3	-0.78	-0.73	0.9	1.3	0.41	-2.5	1.9	-2.2	2.8	-1.1	1.8	-1.3	2.6	5.5	1.8	-0.84	0.23	-2.1	1.3	-2.2	5.1	0.02	2	-5.3	2.1	3.1	1.8	-3.1	-1.6	-3	0.67	-2.9	-3.1	-10	-6.7	-6	-3.4	-8.5	7.4	-1.2	-1.1	0.91
-0.41	-0.04	-5	-1.2	6	2.2	5.5	2.4	2.3	0.77	-0.37	-1.4	1.1	-2	-10	-5.1	-2.7	-4.5	-4.3	-4.8	-6.7	-3.9	-5.8	-2.6	-1.5	-0.41	0.82	2.6	3.3	-4.2	1.3	-4.5	-0.96	3.3	-2.5	-0.15	-1.3	0.37	-2.3	-7.9	-0.19	-3.5	-5.6	-3.4	-2.3	-10	0.38	-1.5	-8.9	1
-0.61	0.09	0.21	-6.9	0.05	0.7	8	-9.1	4.3	-0.49	-0.83	-2.7	4.5	-1	-5.2	6.2	-6.8	-1.7	-4.4	1.5	-5.1	3.7	0.91	-2	2.7	2	-1.5	2.4	2.2	-4.2	1.6	-1.5	1.7	1.6	2.2	-1.2	-1.9	-0.86	1.7	-5.8	-0.14	-2.6	0.25	4.2	-2.6	-2.2	-2.3	-3.9	0.26	-5.8
-0.5	0.19	-1.3	-7.2	5.8	-1.8	3.3	-12	0.33	3.7	0.37	2.5	0.96	-2.9	6.8	6	-3.5	8.9	-2	3.7	-14	-3.4	-14	1	1.2	5.1	1.4	9.5	1.4	3.5	0.76	9.1	-0.29	2.1	-3.8	8.2	0.27	5.1	-2.9	5.1	-4.5	8	-3.4	13	-3.3	6.3	-1.2	7.8	-2.1	-4.1
-0.56	0.84	3.8	-0.99	2.7	0.75	0.08	5.6	-5.2	8.1	-0.79	4.9	-6.8	-1.4	-0.72	-1.8	-1.8	8.4	-5.8	11	-5.6	6.9	-2.9	-2.5	-2.5	9.9	3.7	5.9	0.5	7.7	1.9	2.4	0.06	9.7	-1.9	4.1	2.7	-2	-4.6	7.6	0.53	6.5	4	10	2	6.3	-0.23	4	-2	4.6
-0.28	0.3	-3.3	-6.9	6.1	-2.2	-3.2	3.4	-8.5	3.1	-2.7	-0.63	-5.6	-5.4	5.1	-1.4	7.1	9.1	2.8	4.3	5.1	-2.2	11	0.31	-11	2.1	-5.1	-2.2	-0.81	1.4	-2.2	-2.9	-4.8	3.1	-1.7	-0.41	-6.9	-2.5	1.2	0.04	1.2	-0.02	7.8	-3.9	-5.2	0.37	-0.63	-2	-3.7	0.91
-0.32	0.03	0.86	0.61	2.6	-3.3	-2.8	2.4	1.3	5.9	2.6	4.1	4.5	-1.3	-0.73	4.4	8.4	-5.3	1.3	-1.3	3.5	-3.3	4.1	3.7	-9.1	-3.1	0.96	-7.1	-3.2	-0.62	2.4	-7.3	-0.41	2.8	-4.3	-1.8	-2	-0.81	-4.2	-2.7	-2	-1.7	9.2	-6.4	1.2	-2.5	-1.4	-5.1	-1.5	6.4
0.15	0.36	3.9	5.5	3.6	0.21	11	7	4.2	-0.38	2.5	-0.05	2.6	1.4	-2.1	-0.3	6.2	2.9	5.4	-2	8.8	2.8	2.4	5.2	-1.1	3.3	5.6	-1.2	1.2	5.7	1.2	1	-0.23	1.9	3.5	-0.46	3.3	5.2	1.9	3.3	1.5	0.24	4.2	3.3	0.33	4.8	4	-0.24	3.1	7.5
0.19	0.09	3.7	10	11	5.3	4.6	12	3.9	-1.2	5.2	0.08	1.8	3.2	7.8	-1.5	1.2	-1.4	-1.9	-5.1	1.6	0.42	7.9	-4	-4.2	2.2	2.1	-3.8	1.6	1.1	1.4	1.1	-2.2	1.4	0.97	-3	0.03	-0.44	3.5	1.9	-2.3	3.1	6.4	-0.25	0.37	4.6	1.7	-2.3	-4.1	3.9
0.34	0.09	1.8	8.1	6.8	2.9	4.8	0.31	2	-0.51	4.1	0.28	6.7	-0.32	9.8	0.48	2.6	4	0.37	1.7	1.9	-5.1	6.6	-5	5	2.6	-0.49	-1.6	6.9	4.7	-0.58	-1.6	-0.8	2	1.4	-0.76	4.2	0.7	1.1	2.2	5.3	-2.3	6.5	1.5	2.4	2.2	-1	-1.7	1.9	8.2
0.24	0.23	4	7.9	13	-0.17	2.8	8.3	1.4	-1	3.6	-0.13	7.4	0.18	4	2.1	5.1	-1.1	4.9	0.67	3.1	-2.3	4	-3.7	1.8	-0.35	-0.38	0.56	0.53	1.1	3.7	-2.6	0.48	0.1	0.02	1.7	3.6	4.4	2.1	-1.6	1.6	-0.72	4.5	2.2	4	1.8	-0.3	5.1	-0.6	7.9
-0.05	0.16	-5.5	12	2.7	6	-5.4	16	-6.1	-1.9	2.4	-1.8	-1	3.5	3.9	-7	5.3	1.1	4.8	-3	0.89	3.3	2.7	-1.6	-0.77	-2.3	3	0.9	1	-2	3.1	-2.2	-2.2	-3.2	-1.8	0.81	-1.2	6.7	-4.9	-4.8	2.7	0.77	1.3	-6.7	4.7	3.1	-4	1.3	-1	4
-0.09	-0.19	-0.37	9.3	2.8	-0.92	-2	-0.39	5	-0.23	2.9	-3.7	3.1	-3	-0.6	-1.5	-5.3	-0.43	3.9	1.3	-2.1	0.56	-5.1	6.2	-7.7	-0.66	0.89	-4.2	-0.49	0.36	-2.4	-1.4	-6.3	-6.4	-0.56	-1.3	-1.5	4.6	-3.3	-2.8	-0.01	-6.2	-5.2	-3.4	-0.66	4.1	1.1	1.6	-0.75	3.2
-0.56	-0.18	-4.7	0.17	-1.9	-2.4	0.3	-3	2.8	0.12	4.2	3.6	-0.76	-2.8	-0.59	-1.9	-11	-8.2	-0.19	-5.4	-6.6	0.2	1.8	0.54	-11	-3.9	-1.3	-0.44	-2.6	-4.1	-1.6	-2.8	2	-0.02	-3.4	-2.6	2.8	2.2	-3	-3.1	-2.8	-0.71	-6.1	-3.3	-0.35	-0.24	-0.43	0.78	1.9	-1.2
-0.21	-0.38	2.3	-11	1.4	-8.2	-3.4	-11	-1.8	-6.5	3	-1.8	-0.95	-7.6	6.5	-4.5	6.3	-1.3	1.1	-2	-5.3	-7.4	1.3	-4.8	-9.8	-6.8	-4.6	-0.14	-5.2	-3.4	0.81	0.13	0.73	-4.2	-1.3	-7.7	1.8	-3.2	0.52	-6.7	-6.6	-0.95	-3.6	-3.1	0.55	-2.9	-0.76	0.63	-9.6	-12
0.08	-0.16	-6.9	-6.3	-2.7	-2.5	-8.1	0.85	-0.5	-2.7	0.16	-2.3	-2	-6	7	2.1	11	1.7	3.6	0.82	-2	-3.5	2.4	-2	-11	-4.6	-0.03	-0.41	-1.9	-0.14	0.05	-2.8	-1.4	-0.39	-5.7	-2.9	-2.1	-2	-2	-6.1	-7.3	-5.8	6.5	0.24	-0.01	-1.2	3.6	0.51	-3.5	-6
-0.02	-0.28	-6	2.7	2.9	1.9	-6.2	6.6	3.6	-1.4	4.5	0.04	-0.34	0.37	3.9	-2	17	-8.6	7	0.71	2.2	-3.8	-1.6	-3.2	-1.6	1.7	4.7	3.2	0.01	0.78	5.2	1.7	5.6	2.1	-3	0.17	-3.8	-2.7	-3.5	-1.2	4.9	-6.7	1.6	2.5	1.8	-3.7	2.1	-0.31	-1.2	0.41
-0.29	-0.2	0.62	-7.6	9.5	1.6	-1.4	-2	3	-3.5	-2.2	1.9	4.1	-3.2	1.4	1.3	-3.6	-8.3	2.4	-6.6	6	-2.9	4.6	2.3	7.6	-0.72	8.8	1.5	4.2	0.52	5.7	-1.4	3.5	1.9	2.3	1.6	2.1	-3.6	7.3	-3.7	8.6	-0.48	8.3	-1.7	8.7	2	4.2	0.51	0.36	1.8
-0.07	-0.1	0.63	-1.8	4.4	0.83	1.3	9.9	3.1	3.3	3.2	-1.1	-2.5	2.2	-0.27	-4.1	2.6	-6.5	6.2	0.32	-1.8	-5.4	-2.6	-1.6	3.7	-0.43	-2.6	-3.8	-0.29	1.9	2	3.7	0.66	-3.8	-2.5	6.4	-3.8	0.12	-4.7	-1.3	2.8	-3.5	-8.9	-0.9	1.4	-0.82	3.7	0.18	-0.33	-2.3
0.09	0.07	2.4	-5	7.1	-5	3	4.5	6	-2.7	6.5	-1.4	-0.4	-2.7	6.1	4.3	-15	0.44	0.47	3.6	-1.8	3.8	7.6	1.4	5.6	-0.61	3.5	0.14	2	-2.3	0.62	3.8	3.1	-1.5	3.1	0.61	3.8	-0.75	-0.42	-2.5	1.9	-4	0.53	3.5	4.6	2.5	5.5	-1.2	2.7	1.9
-0	-0.12	2.1	-1.4	16	-0.38	-1.1	2.4	5.8	-0.43	6.8	5.1	-0.65	1.5	2.8	-0.58	-6.8	-2.5	2.4	-1.3	-5.8	-4.3	-0.93	-6.5	4.2	0.41	-0.06	2.7	2.2	0.5	0.21	-3.5	-3.1	2.8	-3.2	-0.16	-3.6	-0.53	-6.2	1.9	1.4	-1.8	-11	2.4	-0.8	-4.8	2.1	1.3	1.5	1.4
0.87	-0.03	4.4	2.5	13	-1	12	6	15	5.2	16	3.1	6	2.6	2.1	-7.1	7	-6.8	11	-2.9	7.2	-0.49	-3.9	-6.5	12	0.86	0.81	3.7	1.2	2.6	-4.2	-3.5	1.4	-0.84	3	-0.37	-0.66	1.7	-3.4	-2.9	-5.9	0.97	-0.46	4.7	0.46	-5.5	-0.42	0.89	10	-1.8
0.92	-0.16	13	-3.9	13	-0.04	30	-0.23	22	4.4	-21	3.9	30	7.8	-4.8	-3.1	13	-0.98	14	3.1	2.3	7	-2.6	3.4	-6	1	-12	-1.3	-2.1	1.4	4	-0.64	-1.4	1.5	-4.9	0.11	-8.8	0.7	7.2	-4.5	22	-3	-2.6	-0.73	9.1	3	-5.4	2.4	-13	-0.53
0.78	-0.34	-33	0.63	-23	2.1	-22	5	-18	-0.85	-24	7.2	-21	-3.1	-8.2	-1.4	4.5	-2.6	4.4	2	-9.2	3.3	-20	0.58	14	-1	-7.2	3.6	7.3	-0.93	-3.2	-4.3	13	5.8	-4.3	-1	-13	-1.3	7.7	-1.2	25	2.4	0.24	4.9	-3.3	6.4	-18	0.14	2.7	0.97
1.1	-0.27	-17	0.05	-16	-1.6	-18	-8.2	-12	-0.4	0.7	3.8	-22	-5.3	21	9.6	2.2	-1.3	12	-0.27	9.2	-0.06	1.4	2.7	19	4.9	9.1	-0.72	12	-2.2	16	-1.6	10	3.7	15	-5.6	15	-2.8	11	-4.5	10	2	15	5	19	4.2	13	-1.3	17	0.09
-0.14	0.05	-9	-11	-0.23	-5.4	-7.2	-4.5	-10	7.3	0.02	11	-15	-3.4	6.3	10	-7.4	5.2	-2.6	8.9	-3.5	7.7	1.6	6.7	6.9	5.3	-1	-0.18	2.6	6.5	4.5	4.9	1.8	8.3	6.9	-0.69	5.5	-4.3	5.1	3.1	12	11	-3.7	-1	7.7	2.4	-0.8	3.8	7.5	-1
-0.15	0.96	-2.1	-12	-24	-5.2	-14	-7.2	-11	9.8	-3.5	6.1	-22	5.8	-3.7	16	-4.8	-2.5	-2.1	14	3.4	19	-4.2	-6.2	-7.6	-2.3	-2.6	9.5	-2.5	-0.53	0.49	6.2	-3.1	-0.35	2.8	-0.53	6.1	1.5	7.5	5.3	3.5	9.8	2	12	2	14	0.9	9.2	-0.25	-1.2
-0.27	0.18	-9	0.41	-8.2	1.8	-9	-3.9	-15	9.2	-6.5	9.7	-17	-1.6	-7	12	-11	5.5	-3.9	5.6	-8.4	0.27	-5.3	0.9	-12	-4	-7.3	2.2	-2.5	-2.5	0.09	2.8	-4.2	-1.9	-4.4	0.73	0.53	4	-7.3	5.7	-0.29	3.1	-8.5	1.3	-3.7	5.9	-3.9	2.6	-6.4	-0.73
0.25	-0.16	-7.6	-1.6	-5.9	-5.6	-2.3	-2.6	-8.1	6.2	-5.4	5	-12	-1.3	-1.7	1.6	-5.8	4.8	0.53	9.5	-2.9	3	1.6	-2.7	-4.1	-8	1.7	-0.88	-0.31	-7	4.3	-0.14	0.85	-3.1	-0.88	-1.5	4.7	1.9	-3	2	7.5	-7	-2.8	-3.5	7.9	-0.61	2.4	-0.91	2.5	1.3
0.06	-0.17	-1.1	-2	-17	3.1	-4.8	3.6	-8.2	-0.46	-2.5	-0.74	-12	-0.68	2	4.1	-4.5	7	-0.84	-2	-5.2	3.8	-6	-8.8	-3.5	-9.4	0.51	-1.8	-2.7	-3.5	-1.6	-6.1	-3	-0.99	-2.2	-6.7	1.8	-0.51	-0.14	-0.22	-0.11	-8	4	-7.7	-0.99	-7	0.72	-1	-0.15	-6.6
-0.32	0.39	-3.5	-0.95	-1.9	-8.2	0.61	-5	-8.3	-0.77	-3.3	-6.4	-7.7	-5.3	-0.85	5.9	4	3.1	-2.4	-2	5.5	2.6	-1.4	-2.4	-1.5	-4.9	-2.6	-3.5	-1.4	-4.3	-3.3	0.62	-0.65	-1.9	0.08	-5.8	1.4	-6.3	-1.1	-5.9	3.3	-6.2	-5.9	-2.1	-0.58	-4.1	-1.6	-6.5	-1.9	-3.4
0.55	0.72	3.1	0.16	-2	-4.1	-0.88	-1.8	-3.4	8	-0.16	-0.14	-3	6.3	2.1	9.3	2.1	11	-0.13	-0.22	9.4	7.8	7.1	5.2	-0.31	0.62	-1.1	-0.22	-0.15	0.32	1.2	2.8	2.7	-0.58	1.9	-3.1	4.3	-1.6	5.4	-1.4	6.7	-2.5	5.8	3	8	0.29	1.2	-2.2	3.4	-0.22
0.67	0.27	3.1	7	-9.9	0.82	1.2	4.5	-6.6	17	5.9	22	0.14	13	2.4	9.4	17	13	-0.68	12	6	3	10	4.7	-1.8	10	0.6	4.9	-0.58	6.5	2.8	5.7	1.1	6.9	-4.1	9.1	-1.5	3.2	1.7	15	1.7	16	-0.1	7.2	0.63	4.8	-1.3	1.9	3.2	4.1
0.78	0.57	3.8	4.7	-2.6	0.87	1.7	2.1	1.4	6.9	-3.4	10	-1.7	1.1	-1.3	12	2.6	9.3	3.3	11	3.4	6.9	6.6	-1.8	-3.9	11	6.7	7.2	-0.82	5.1	2.8	6.2	0.21	4.5	2.6	11	-0.22	5.1	1.6	6.7	8.4	4.1	5.3	4.2	2.6	3.6	1.7	3.2	-4.9	8.7
0.55	0.32	3.9	5.4	-7.7	15	-2.8	8.4	-0.03	12	-2.5	12	-0.44	3.7	3	8.3	-12	8.7	-3.6	5.8	-1.6	-0.16	2.3	-5.6	-2.4	12	1.9	9.6	-1.6	8.9	3.6	5.9	1.6	14	-2.6	9.3	2	4.7	4.6	11	5.8	-0.59	3.2	7	1.6	-1.2	1.2	8.9	-1.6	3.8
0.52	-0.32	1.4	-1.2	1.9	3.4	1.5	-1.7	-0.23	-11	2.5	-8.6	3.4	-5.5	11	-4.2	10	0.3	-1	-1.4	8.3	2.4	1.5	-2.4	4.1	3.4	0.37	-2.1	0.84	1.3	2.5	-2.7	0.18	-3.9	-1.8	6.9	2.2	2.8	3.8	3	7.7	-4.5	0.69	-3	3.8	-1.1	0.1	0.45	1.8	7.5
0.4	-0.6	-5.6	-2.2	-1.5	1.9	-1.4	0.72	4.5	-9.1	-1.2	-5.8	2.8	-5.7	4.4	-3.2	3.4	-2.7	0.09	-12	4.1	-3.5	3.8	-3.1	0.55	-0.08	-1.6	-0.27	-0.7	2.4	-1.9	-2	0.12	-4.9	-1.8	4.6	-3.3	2.5	8.9	-6.2	2.3	-9.7	4.2	-2.8	4.7	-4	0.78	-2.2	-0.68	-0.25
0.02	0.11	-7.5	3.3	-13	1.9	-7.9	3.1	-7.9	-7.1	-10	5.4	-0.22	-4.6	-5.6	-2.9	11	-3	7.5	5.7	8	-6.8	-6.7	-7.4	-1.4	-2.4	0.55	-8.2	0.48	3.8	-3.8	-6.8	1.6	-3.4	-4	4.8	-3.5	1.3	-3.4	-7.3	-0.77	-7.8	-0.59	-7.3	-3.9	-1.8	1.8	-6	-4.4	-0.22
0.23	-0.19	-4.6	-0.34	-8.7	1.1	-7.7	-1.2	-6.1	-1.6	0.65	3.3	-0.22	-5	7.4	-5.2	0.72	3	1.3	-0.16	8.4	-1.2	-0.77	-6.7	-2.6	3.8	1.8	-6.4	1.6	2.1	2.7	-2	6.3	-0.44	0.26	2.9	0.3	-1.1	-2.7	-2.2	-1.4	-6.1	12	-6.1	-5.1	-6.5	3	-1.8	-2.5	2.9
0.03	-0.16	7.7	2.2	-1.6	3.1	-0.37	5.3	1.2	0.27	6.5	-0.42	5.5	-3.7	2	0.98	-6.4	0.72	2.6	-1.8	-2	-1.2	8.2	-3.1	5.3	-0.49	-0.13	-1.6	-2.5	-0.27	-1.1	-2	0.75	-4.2	-0.74	2.2	0.46	-1.7	3.3	-2.1	0.72	-4.2	10	2.7	-1.5	-0.79	-0.79	1.8	5	-2.3
-0.37	-0.29	-0.92	3.9	2.5	-0.07	1.1	-3.6	-2	-1.1	0.61	1.6	-3.5	-0.78	-0.84	3	-1.8	-5.1	0.86	3.1	0.68	-1.8	-1.4	0.07	0.13	3.9	-2.5	-2.1	-5.3	1.2	-1.7	1.3	-0.85	-2	-6.4	7.1	-5	-0.97	-1.7	5.3	-6.8	5.9	-3.3	4.8	-9	-1.1	-2.5	-0.33	-5.6	2.1
-0.52	-0.03	-0.5	4.3	-5.5	-0.41	-1.9	3.2	-7.4	-0.78	-4.4	5	-2.8	-2	-5.1	-0.94	-9.3	3.5	-0.41	0.46	0.5	-4.1	6.6	1.7	-0.02	5.5	1.7	4.2	-2.7	5.2	1	4.5	-2	4.1	-3.5	4.7	-2.5	7.1	-3.7	4.9	0.54	-4	3.7	3.2	-4	-0.88	-3	2.4	-4.7	7.2
-0.1	-0.02	4.4	6.2	5.9	7.8	7.3	11	-1.2	6.5	-4	1.2	3.1	5.8	-2.2	-7.6	-4.5	-5.9	-0.08	-5.5	-5.8	2.5	1.2	1.6	-9	2.9	0.71	4.5	-2.9	6.1	-2.9	0.05	-0.6	0.65	4.6	6.2	3.2	3.9	-2.2	0.86	-6	-0.12	1.3	8.2	0.41	-1.2	2	-1.4	-2.5	3.9
-0.35	0.06	1.5	-0.96	1.3	0.01	2.6	-3.1	-1.1	0.98	0.74	-4	0.15	4.2	7	-5	-0.24	3.3	0.92	4.6	9.5	-7.2	-0.83	-2.8	-5.7	3.6	-4.1	0.61	-3.4	8.9	-8.9	-0.68	-0.37	3.8	-4	11	-5.2	6.5	-3.9	4.2	-8.6	6.8	3.2	7.9	-8.6	2.4	-6.8	3.3	0.63	6
0.11	0.13	5.3	-3.6	0.43	-1	8.4	6.1	6.6	-1.5	-2.6	-3.5	2.4	3.1	2.5	-2.2	-2.6	8.3	5	1.8	2.6	-9.3	3.2	-1.3	0.91	-0.06	-5	-0.11	-1.4	3.4	-5.3	2.6	-1.8	3.2	-0.75	5.3	-0.56	1.9	-0.15	1.4	-5.7	4.6	-4.6	-2.7	-5.8	-0.23	-1.5	2.2	0.24	0.85
0.16	0.06	2.7	-1.8	-5.5	-0.69	0.38	-4.9	9.7	-2.2	1.6	0.73	5.7	2.5	-0.96	-1.6	11	-3.6	0.66	-1.9	-6	1.4	1.9	-3.4	-1.3	-0.46	-1.3	1.4	-0.89	1.4	-3.5	-1.4	-2.5	3.2	-2	0.21	-1.8	0.2	-3.6	-3.6	-6.2	-7.7	2.9	-4.8	-4.7	-7.2	-1.9	-1.1	-3.2	-1.9
0.42	0.06	4.1	-4.8	-6.5	0.59	-1.1	-4.3	4.4	-0.44	8.6	1	1.9	2.5	9.1	-6	4.2	1.2	4.7	1.8	-3	-8.6	6.4	-4.1	0	3.4	1.7	1.4	3.3	4.6	-2.8	-3.6	-2.9	4.2	0.05	0.77	2	-0.16	0.12	0.31	-4	-3.8	-1.6	4.9	-2.1	-5.2	0.11	1.3	2	-4.3
-0.02	-0.25	3.8	-4.3	3.7	1.1	2.6	4.2	6.8	5.2	3.8	-1.2	5.8	3.2	-0.46	0.17	-1.6	1.1	-1.9	-4.2	-3.1	-4.7	1.5	-3.8	3.8	-4.3	-0.97	4.7	1.5	0.72	-2.2	-5.1	-2.2	4.7	4.9	0.79	-5.2	1.1	-2.1	-1	-6.1	-8.1	-2	5.7	-3.1	-8.1	0.87	4.7	5.3	-1.3
-0.15	-0.27	6.8	-5.4	-7.4	-1.6	3.6	-4.2	4.3	0.12	7.7	-8.1	0.71	-3.2	-10	-4.7	8.6	0.19	-4	-1.5	-6.5	1.1	-6.2	3.9	0.64	-7.5	-3.9	0.2	2.3	-9.8	-6.9	-3.1	-2.7	-4	0.36	-5.1	-4.7	-4.1	-9	-5.8	-6.1	-5.3	-12	-0.81	-9.4	-4.6	-4.7	-0.39	-4.4	-3.9
0.44	-0.22	7.8	-1.2	8.2	-2.2	6.5	2.2	-0.99	2.8	0.86	-0.37	7.4	2.1	-3	-3.1	-9.3	7.3	-8.7	-0.73	4.8	1.4	-1.4	5.7	1.2	-1.2	-0.5	2	-3.3	-1.8	-2.3	0.71	-2.1	-1.1	-0.13	-6.2	-1.9	-8.7	-3.3	-2.9	-8	-5.2	-4.2	-0.54	-5.8	-6.2	-7.3	0.17	-0.08	-4.6
0.42	-0.42	11	-3.5	6.6	-2.6	8.8	-3.5	6.8	-0.34	4.3	1.8	12	-2.3	-13	0.13	-1.1	0.29	-3.9	0.7	-5.8	2	-5.6	3.2	7.4	-0.33	-2.8	5	-0.79	-0.35	-5.8	-0.12	-2.1	0.86	1.6	-3.3	-1.1	-6.2	0.89	-0.08	-15	3	-9.8	3.2	-6.5	-5.3	-3.4	-4.1	5.7	-5.3
-0.19	-0.22	8.8	5	-0.9	3.6	8.7	-0.55	9.6	-2.5	7	0.53	10	-1.9	-5.4	2.9	0.56	-1.7	0.2	-1.4	-11	-5.8	-1.6	-3.9	0.43	-0.86	-5.8	3.6	0.06	-1.1	-5.3	5.2	-1.7	-0.28	-1.4	-2.9	-2.1	-0.61	-4.2	0.45	-13	-0.01	-6.1	5.7	-5	-0.43	-4	-2.4	1.6	-0.42
0.02	-0.56	7.8	8.1	13	2.5	13	-0.19	9.8	1.4	5.5	-1.2	12	2.7	2.9	-11	-0.42	-10	-6.3	-11	1.4	-2.9	3.7	-2.3	3	-1.4	-4.7	0.28	1.2	-2.5	-1.7	-0.6	-1.4	-4.2	1.2	-1.9	1.5	0.56	1.6	0.92	-5.5	-2.8	-3.3	-2	2	1.8	-3.9	2.6	0.39	3
-0.09	-0.37	6.1	1.9	4.7	4.9	10	-1.3	12	-4	9.8	-4.3	15	1.6	-11	-14	2.5	-4.9	-8.4	-7.2	5.7	-2.5	-3.8	1.7	5	-4.5	-5	-1.1	1.4	-5.2	-5.9	2.4	2.6	-4.1	-1.4	-4.2	-1.1	1.2	-1.5	-7	-9.3	-0.33	-2.8	-8.7	-4.7	3.2	-4.6	3.2	4.1	-3.9
-0.19	-0.14	5.8	10	-2.4	2.1	6.3	3.9	6.8	-8.3	6.5	-3.6	6.9	0.94	-8.6	-11	-7.8	-1.5	-2.3	-4.5	0.64	-4.5	5.7	-0.59	3.1	-7.7	0.54	-1.3	0.13	-1.7	4.9	3.1	-1.2	4	6.2	-6.3	5.3	1.7	-3.2	-3.5	0.91	2.1	-1.8	1.1	0.6	4.3	2.3	1.1	-1.2	1.5
-0.11	-0.31	7	13	5.9	7.9	6.5	9.1	7.3	-5.7	5.4	-8.3	4	4.9	-8.1	-3.6	-8.8	-5.2	-6.4	-9.3	5.4	-10	-3.8	-1.8	4.5	-0.19	-1.6	0.66	-0.47	3.1	-0.15	0.49	1.6	3.4	1.6	0.35	-3.1	1	-2.7	-0.41	-0.89	0.72	-0.2	-1.4	0.2	-4.6	-1.7	1.3	1.1	-1.1
-0.4	0.06	8.1	6.1	1.9	2.2	1.2	-4.5	7.6	-5.5	11	-3	6.5	0.62	-2.3	-6.2	5	-7.5	-6.8	0.13	-4	-3.1	-0.98	-0.11	-3.9	2.2	-0.85	-2.6	-1.3	-2.2	-5	-2.9	-3.6	2.6	-0.9	-0.69	-2.7	-0.37	-1.6	1.8	-3.8	-2.2	0.58	-5.6	-2.2	-3.6	1.3	-1.5	3.4	2.4
-0.69	-0.06	10	2	13	3.5	9.8	-8.1	3.5	-3.6	5.2	-3.8	8.3	-0.68	3.6	-6	-0.92	0.18	-2	0.44	-11	-0.46	-1.4	5.1	1.4	-0.37	-2.1	-2.5	-1.6	-3.2	-1.6	0.53	2.1	-5.8	1.8	-4	-0.28	-2.7	0.48	-1.9	-1.7	-0.92	-1.2	-5	-0.9	-4.7	-2.5	-2	0.52	-5
-0.15	-0.22	7.5	-12	8.3	-7.3	5	-7.8	11	-7.1	4.3	-9.5	8.8	-1.8	-3.7	-2	-1	-6.3	2	0.21	1.5	-3.3	-6.6	3.6	-1.7	-0.83	0.37	1.8	-5.5	-2.6	-6.9	2.3	-4	-1.5	-0.44	-1.1	-1.9	-0.89	-3.9	-1.3	0.86	1.9	0.34	-3.6	-6.7	0.34	-3.6	-2.4	3	-4.5
0.14	0.39	12	-9.4	12	-5.8	11	-6.6	6.7	1.3	9.4	-4.8	12	-0.23	1.3	11	-0.55	5	5.6	5.8	-0.22	11	-2.9	11	3.7	9.4	3.8	-0.56	2.6	3.1	-1.6	1.7	-1.8	0.66	3.2	3.6	4	-0.46	-3.8	7.5	2.5	9	-2.3	2	-3.6	1.8	3.1	-0.81	-0.02	3.1
-0.08	0.93	5.6	3.5	9.1	2.3	6.9	1.8	6.6	4.3	8.2	8.2	11	2.4	6.6	22	-4.3	15	-0.75	7.7	2.6	7.5	15	7.6	4.8	5.4	3.5	4.7	2.3	0.48	3	3.3	5.3	0.13	4.2	2	4.6	3.3	2.4	3.7	4.9	3.7	5.9	7.4	2.9	4.8	2.9	-0.03	2.2	5
0.33	0.32	-0.41	1.4	-5.2	-2.1	-0.16	-1.4	12	0.13	5.5	6.1	4.5	-2	2.4	6	13	-0.58	4.7	-1.2	0.06	-3	3.6	-1.7	6.4	-4.1	3.4	-1.9	2.2	-4.9	2.8	4.8	3.6	-2.3	-1.8	-4.4	1.4	-0.14	-1.9	1.9	5	-2.3	-5.9	1.4	1.8	2.3	3.2	-0.48	5.1	0.53
0.37	-0.15	12	-5	6.7	-2.3	9.4	-8.1	14	-3.2	5.7	-6.9	5.2	-4.5	-1.1	-0.26	2.2	4.3	-3.4	1	5.5	-3.1	4.6	-0.33	3	-4.8	1.1	-4.8	-0.43	-3	1.8	-1.5	3.4	-7.5	-1.8	-3.3	1.1	-2.3	-0.99	1.8	1.3	4.4	-7	-6.3	2.1	4.4	-3.1	1.8	-0.59	-3.8
-0.69	-0.54	-0.36	-14	2.5	-8.3	-18	-10	-9.7	-5.5	-5.9	-11	-5.3	-8.3	5.2	-7.2	1.8	-10	2.3	-5.7	-7.6	-0.99	-7.1	-2.3	-3.5	-4.8	2.1	-9.2	-1.6	-2.1	-2.4	-6.5	1.1	-2.5	-2.3	-4.9	-1.1	-3.5	-6.2	-5.4	-2.2	-0.05	1.2	-11	-3	1.6	-1.5	-5.5	-0.17	-4.7
-1.4	-0.43	-80	2.1	-47	-2.7	-77	6.7	-83	-0.31	-86	2.4	-70	0.57	-19	-0.39	-38	-6.3	-12	4	-6	9.1	-22	4.5	-26	1.2	5.2	-2.7	-5.5	4.1	22	4.8	-12	-4	4.7	4.2	4.9	8.9	32	3.2	17	6.3	5	1.2	29	5.4	19	1.3	-20	-1.7
[truncated: 952 more columns]
