# Supplementary material for: Dyslexia on a continuum: A complex network approach
Source: PLoS One. 2018 Dec 17;13(12):e0208923. doi: 10.1371/journal.pone.0208923 (PMC6296514; doi:10.1371/journal.pone.0208923)
Supplement: S1 File — Detailed information about the archive contents is provided in the included README.txt file. (TGZ) [file pone.0208923.s001.tgz › FS_672_AV_run_2.csv]

5.5	-15	5.7	7.3	13	18	-0.55	-27	-1.8	-53	15	-3	14	-51	12	-74	16	-77	23	-55	12	-36	15	-49	1.5	-41	4	-24	-2.5	-33	4.3	-32	5.1	-14	1	-47	0.45	-45	8.9	-46	3.4	-55	0.03	-35	4	-19	28	-22	19	-58
7.5	-30	7.8	-61	15	-23	6.3	-6.4	1.4	-54	6.5	-58	15	-64	8.2	-16	9.1	-5.3	6.5	-38	7.9	0.36	8	-85	2.6	-5.2	-1.4	3.1	-1.3	0.54	-0.74	3.2	2.5	12	3.1	-6.2	-0.23	-4	4.3	2.3	-0.51	4.7	4.1	6.3	6.9	7.8	14	-99	5.1	-1.3e+02
8.8	-5.1	7.3	-24	12	-11	-1.5	-7.4	3	-5.7	11	6.6	17	27	7.7	64	11	42	13	48	4.9	39	14	35	2.7	33	-5.8	14	-0.57	35	-0.24	4.8	-6.4	16	-1.6	42	1.4	31	0.2	18	-1.6	51	6.1	30	4.7	32	21	11	8.7	24
8.5	17	-0.16	12	9.2	5.7	4.9	4	3.5	24	11	3.3	21	15	4.9	23	10	17	11	23	6.4	9.5	11	21	4.2	12	1.4	4.6	0.92	4.2	2	6.7	3.9	8.3	0.29	13	-0.8	4.6	7.9	15	1.3	7.1	5	3.6	4	8.7	19	18	16	17
0.76	10	-5.8	6.6	10	-0.84	1.7	-9.9	0.55	6	3.6	7.6	12	-9.6	8.8	-4.9	11	3.5	10	-8.2	4.9	0.67	11	-12	0.88	0.36	2.6	7.9	-0.58	-6.8	0.9	7.5	4.9	-5.5	3.1	-1.5	-1.6	3.3	7.5	4.5	-4.1	-2.3	6.7	-4	3.7	1.7	16	4.5	11	8.9
-2.6	9.2	3.6	2	16	-7.2	-0.93	-4.8	-0.58	-2.2	3.6	-0.65	9.9	2.3	5.7	6.8	4.4	4.5	4.2	3.1	3.6	-7.1	2	-2.5	3.5	-1.4	2.4	1.3	7.5	0.74	3	0.59	3.9	-5.7	9.3	-2.4	-4.2	-2.8	11	1.5	-1.9	-3.8	3.2	-6.4	12	-2.1	8	-6.2	5.7	-0.22
11	1	19	2.6	22	0.34	6.2	-1.9	2.5	-0.98	18	-5.3	3.4	0.9	11	2.4	16	7.3	8.7	1	7.7	-1.4	1.2	0.31	3.2	0.35	-0.31	6	7.1	3.4	-2.9	2.9	6.1	5.6	7.9	-4.3	3.6	1.8	3	5.2	-0.08	-3.4	5.6	0.98	12	2	13	-3	24	1.2
5.5	-5.7	4.2	-6.6	7.1	-3	14	-6.6	14	-0.82	3.7	-5.7	6.1	2.8	5	3.8	1.7	0.16	4	1.8	-0.43	-4.5	6.6	9.2	-2	1.2	-4	-0.38	-8.2	-6	-1.2	5.4	1.4	7	-2.3	0.45	5.7	6.7	-11	0.8	-2	-2	0.7	6.7	-6.2	0.27	8.9	-1.1	12	2.9
2.1	3.5	4.5	3.7	1.2	4.6	7.5	3.5	9	-1.1	0.24	1.3	0.79	-3.2	0.37	3.8	-0.31	4.1	-2.7	2.6	2.2	-8.1	-1	-0.27	-4.7	-2.4	-7.5	-0.71	-6.9	-8	0.09	7.1	-3	-2.8	-3.2	-3.1	2.1	-2.3	-4.8	-10	-3.7	-3	0.35	-1.9	2.5	-2.7	1.4	-3.7	1.2	9
1.4	0.41	1.3	3	3.4	8.1	1.2	9.2	2.9	3.8	2	4.6	-4.4	12	0.44	2.6	-3.5	14	-1.8	2.9	-9.4	0.75	-4.6	2.8	-3.1	5.4	-1.1	-0	-5.5	4.5	-3.1	3.7	4.2	-4.6	-3.1	6	-6.8	1.6	2.3	5.3	-8.3	3.5	-1.5	-1.3	9.6	5.4	-6.5	-4.7	-0.68	4.5
-0.04	12	1.4	12	6.2	9.8	11	5	8.5	14	6.3	11	-6.4	15	-1.4	4.8	-0.53	3.6	-4.1	3.9	-1.4	5.5	3.3	6.2	-0.69	7.7	-1.1	-0.07	-0.25	5.1	0.89	-0.14	1.3	1.5	-2.6	8.6	-3.6	1.5	-3.5	4.2	-7.2	5.5	-7.6	5.6	1.3	13	0.2	1.9	-0.86	7.2
0.6	7.5	6.7	6	2.9	1.5	4.4	4.2	8.8	3.7	6.2	5.8	1.7	0.52	5.3	5.3	10	2.3	5.7	0.53	1.6	-1.2	8.7	5.6	-1.4	0.15	-1.1	-1.7	4	3.2	2.2	0.01	0.1	-2.7	-1.4	1.3	-2.7	0.22	0.01	-0.26	-7	1.4	-8.3	2.7	-2.9	-2.1	7.9	1.4	3	7.8
7.3	-7.6	11	-0.3	15	-2.3	11	4.3	8.8	5	12	1.8	3.4	5.7	7.5	-2.8	13	-0.84	11	3.7	6.1	4.6	2.3	7	-0.97	0.66	-5.3	11	0.46	5.7	1.9	8.3	-7.3	-1.4	-3.9	0.91	-3.7	8.7	-1.5	3.6	-3.2	0.12	-3.8	2.1	-5.5	-0.95	4.5	-2.7	8.7	2.4
1.7	-1.1	-1.4	3	4	3.6	12	-0.47	11	3.8	4.7	3.8	0.5	-0.02	-0.83	-4	-0.3	-1.9	0.06	-2.7	1.1	-5.5	-4.4	5.3	-7	-0.79	5.2	2.8	0.94	0.77	7	1.9	-1.3	0.93	-6.7	-6.8	-4	-0.33	1.5	3.3	-7.4	-4.5	-8.1	2.5	-4.7	3.1	6.9	-8.4	11	-4.6
-8.4	4.6	-6.8	1.2	-12	2.8	1.2	-6	-2.3	-2.1	2.5	-1.9	-3	-6	-3.9	0.52	-0.52	4.8	-5.9	-2.5	-2	-4.1	-0.8	-3.2	-6	0.02	-6.1	-4.5	-2.5	-2.1	-0.02	1.5	-1.8	-1.1	-7.3	-6.1	-4.6	-0.92	0.95	2.9	-6	-3.2	-8.6	-0.75	-4.3	-1.9	0.99	-9	-6.2	-3.7
1.4	4	-4.4	0.29	-1.8	-5	-4.5	-6.5	-3.8	1.4	0.77	1.4	-2.1	8.4	0.29	-0.03	-1.9	1.9	-1.4	-0.85	4.3	2.2	-4.8	0.35	-2.4	-2.2	-7.5	4.2	-7.5	-0.83	-8.8	6.8	-5.8	-0.8	-1.6	-4.1	-7.7	0.48	-1.7	1.8	-5.8	-1.6	-5.7	0.86	-9.7	-4.3	-8.7	-2.5	-13	1.8
2.4	9.5	-4.7	10	-8.2	2.4	-0.37	8.8	-1	11	-0.8	11	-0.66	8.4	-0.66	7.1	-0.07	2.3	2	3.8	-4.9	6.4	-2	3	-4.5	6.7	-4.4	6.7	-4.5	2.5	-3.2	4	-3.8	1.1	-3.8	4.5	-0.51	4.7	-6.7	7.4	-3.3	6.3	-8.8	6.7	-3.3	8.5	-5	2.8	-11	7.8
3.7	-8.2	-4.1	-0.05	-8	-2.6	0.02	1.1	-3.3	-1.4	-1.2	0.88	-4	3.3	3.8	3.8	1.5	0.42	-1.9	7.5	-3.1	-2.2	-7.1	1.7	-1.5	6.4	-6.7	-1.7	-7.2	-2.4	-5.4	1.3	-2.5	0.01	-2.4	-0.15	-3.2	5.5	-4.9	14	-7	3.7	-8.8	7.1	-11	2.1	-1.9	-4.1	-7.3	1.2
0.81	-5.6	4.4	2.7	1.7	-3.1	6.5	2.1	-2.2	0.65	-1.9	0.66	3.2	1.3	-2.7	-3.2	-3.5	-0.52	-4.4	-0.55	-4.9	-1.4	-0.98	-0.27	-4	4	-1.3	-6.5	-8.7	-5.1	-4.7	1	-4.6	0.66	-4.1	-3.4	-3.9	-2.2	-4	-3.9	-6.9	3.7	-6.9	2.5	-9.5	-4.8	-3.6	-0.53	-3.9	-1.6
-0.94	-0.07	4	2.9	4.4	1.5	10	7.4	2.8	11	-2.3	7.2	-8.6	7.4	-7.9	-0.01	-3.4	2	-6.2	8.9	-6.6	7	-1.9	8.8	-6.7	4	0.47	3	-2.4	11	1.4	0.39	-3.7	0.65	-2.2	9.9	-1.2	0.6	-1.1	-0.88	-6	2.5	-2.8	-0.01	-2.7	-6.8	-1.8	0.25	-6.5	11
-4.3	-3.2	-4.8	3.5	-3	-0.44	-0.35	1	3	5.8	-1.3	3.6	-12	-1.5	-7	-1.7	-3.9	-3.9	-12	2.4	-6	-3	-4.2	0.6	-8.6	-3	1.7	4.1	-0.82	-0.24	-4.9	3.6	-4.2	2.4	-1.4	-4	-2.2	1.6	-8.6	-0.56	-4.2	-0.91	-3.4	-0.25	-2.8	-2.5	-9.5	1.1	-7.3	11
-2.2	-0.43	-3.6	-5.7	-6.9	-14	-1.6	1.6	9.8	-2.6	-0.85	0.07	1.1	-7.5	-3	-4.7	-0.01	-5.5	0.47	-6.5	-4.3	-6.8	1.9	-4.3	5.5	3	0.21	-7.9	-0.52	-4.8	0.88	-7.3	-1.9	-7.4	-2.9	-9.8	-1.4	-7.8	-3.9	-10	-2.6	-6.2	0.24	-3.1	-6.2	-4	-2	-3	-7.5	4.1
0.29	0.17	-1.5	2.1	-17	-3.6	-0.89	-2.4	5	0.87	7.2	1.3	-6.7	-0.67	-9.3	-1.6	-6.5	-2.2	-6.2	1.9	-1.6	-4.7	-18	-4.2	-3.6	-5.7	-4.2	-8.6	2.7	-4	-6.8	-7.1	10	-9.2	-4.8	-8.5	5.1	-8.6	-0.16	-7.9	-1.9	-5.4	1.9	-11	0.81	-5.8	7.7	-1.9	4.7	2.3
-1.8	4.9	-6.9	7.8	-5.7	2.8	-7.7	0.09	-7.4	5.9	2.2	4.6	-12	8.6	-2	3.6	-22	9.2	-10	4.7	9.3	9.6	-15	5.8	11	-1.5	13	-2.1	13	3.6	3.1	1.7	15	-4.5	12	-4.9	14	-4.3	3.2	-0.28	29	-6.4	18	-1.3	1	-0.26	-9.7	2.8	-9.4	2.4
-0.32	0.15	-10	7.3	-12	8	-1.3	8.4	-2.5	4.5	-16	4.9	-7.3	-5	0.12	5.4	-20	-3.8	-6.5	0.92	-1.6	12	2.2	0.14	7.9	4	10	-3.7	8	3.2	3.5	-0.49	7.1	5.8	9	7.2	5.7	-1.1	7.1	4.1	13	8.2	2.3	1.2	-4.3	5.8	-18	8.2	-18	4
-6.7	0.91	-10	2.1	-17	3.8	-7.4	-2.8	-11	-0.96	-16	10	2.6	3.7	0.06	4.5	-12	0.04	-0.14	3.3	-2.1	-1.6	-0.98	4.5	7.7	-2.2	2.4	-0.04	7.3	-0.54	-1.5	4.2	-0.71	4.8	9.3	0.08	3.6	-0.21	3.6	5.2	10	2.1	6.7	0.73	4.1	-2.7	-11	12	-6.6	9.6
-8	-4.1	-8	-2.6	-4.3	-2.6	-9.7	-4.9	-7.4	0.05	-15	-0.56	-0.93	12	-5.2	2.8	-10	-0.3	-5.2	7.7	-3.2	2.5	-7	9.8	3.9	0.22	0.54	0.7	1.2	-1.9	-4.1	2.8	4.9	1.1	1.5	3	-1.4	-0.25	-5.4	0.76	0.22	-0.09	6.2	-0.91	2.1	-4	-16	-4.8	-8.4	0.73
-10	0.83	-7.5	-0.1	-9.1	-0.65	-5.2	0.93	-5.7	-5.5	-14	-3.2	-16	6.8	-8.3	-4.2	-9.9	-5.7	-12	0.06	-8.3	-5	-8.1	5.3	1.4	0.16	5.1	-0.49	1.8	-4.4	4	-2.5	-2.4	5.5	-3.3	-0.55	0.79	7.5	5	-0.68	8.6	0.79	1.3	-2.2	-3.1	-0.45	-14	1.4	-14	1.7
-4.5	-3.4	-1.6	-1.8	-5.6	-0.92	0.78	-2.6	-5.4	-4	-6.8	0.46	-21	6.1	-11	-2.7	-7.6	-12	-11	1.4	-6.5	-5.3	-4.9	8.3	-8.4	3.7	5.8	-7.3	-0.25	-5.4	-0.53	-1.1	-4.9	4.4	0.57	0.06	7.4	4.9	-2.1	-1.8	3.8	-1.8	2.1	4.4	-2	0.18	-14	3.5	-5.1	8.9
1.7	-2.5	-2.6	1.4	-4.3	-5	2.6	0.67	4.4	-0.16	-11	-2.3	-10	5.9	-5.1	-0.67	-14	-2.8	-5.2	2.9	4.9	-6.1	-5.1	5.7	7.2	-4.7	3.7	-7	0.5	-7.1	2.7	-4.7	8.8	-2.7	2	1.6	2.1	-0.9	-2	-7.1	9	-2.5	4.6	3.3	2.2	-0.51	-18	2.3	-15	7
-3.4	-11	-0.88	-11	-12	-8.8	-3.1	-1	-0.37	-4.5	-15	-13	-13	1.9	-12	1.2	-11	-0.88	-11	-3.4	-6.3	-9.1	-13	3.3	2.6	-0.14	3.2	-0.54	0.66	-4.1	-4.2	1.5	3.3	-3.5	2.1	2.7	-1.8	3	-5	-9.3	5.6	-1.4	1.3	-0.93	3.3	-1	-17	-5.4	-16	2.8
-8.5	-14	-8.1	-9.4	-12	-2.8	-5	-11	-6.8	-13	-14	-15	-4.6	13	-9.5	2.1	1.6	-3.7	-11	4	-7.9	-7.5	-5.7	9.5	-8.6	-0.79	8.4	1	-0.73	0.53	1.6	-2.8	-3.2	-7.2	-4.9	4.4	7.3	-4	-4.7	-2.4	5.3	1.7	-0.83	-5.6	1.3	-6.4	-11	-3.6	-6.3	4.8
-3.8	-2.7	-7.1	-2.2	-16	-4	-4.1	0.32	0.3	-11	-13	-10	0.55	2.6	-9.3	-5.9	-2.9	0.16	-7	1.7	-1.1	-1.6	-7.3	8.2	0.88	-0.29	4.4	-6.1	0.26	-0.06	6.4	-3.6	-0.69	0.14	-1.4	2.3	3	-4	-2.5	-5	0.19	-0.8	-3	-1.7	-2.8	-4	-15	-1.1	-11	1.7
1.8	-9.9	2.7	-3.7	-15	0.29	-8.6	1.4	-4.5	-3.4	-9.1	-13	-6.7	1.8	-12	-3.5	-10	-4.3	-11	1.1	-8.7	-3.1	-6.3	4.8	-8.1	-0.46	3.5	-2.4	-3.7	0.6	-0.25	0.62	-3.5	2.3	-3.6	3.4	2.2	-3	1.3	-1.7	-0.55	1.6	-1.1	-4	-3.4	3.4	-19	-6.1	-12	-0.2
2	-11	-0.57	-0.51	-5.2	6.3	-3.5	-4.4	-2.4	-9.8	-4.4	-1.3	-21	5.4	-8.6	-5	-3.4	-9.6	-11	2.4	-5.6	-3.7	-10	-0.67	-5.3	0.09	13	4.2	-1.5	5.7	2.2	-0.51	-3.4	3	-6.4	10	2.5	0.53	1.4	-3.9	1.4	3.3	-1.9	-0.73	-3.4	7.4	-9.8	1.4	-7.6	5.8
-0.12	-5.5	0.69	-10	-5.9	-11	-6	-0.92	0.86	-1.6	-9.2	-0.69	-8.7	0.2	-8.6	2.6	-4.1	-8	-8	1.2	-3.1	-0.21	-11	3.8	-4.4	4.7	7.1	3.5	1.6	7.9	3.4	-3.8	-4.7	4	-3.9	12	1.3	1.5	-2.5	-2	2.4	1.7	-4.7	4.3	-0.83	0.33	-6	-1.5	-0.79	-3.4
-6.8	2.5	-2.5	-3.3	-13	-0.26	-5.3	9.4	-4	13	-6.3	1.1	-5.9	2.6	-5.1	-3.2	-2.4	11	-6.2	4.1	5.5	-1.7	-4.5	3.4	1.3	-1.2	-0.59	3.6	0.21	6	-2.5	2.1	-5.5	-1.4	1	2.8	-0.08	0.52	-2.7	3	1.2	-5.6	6	-2.9	0.77	-9.8	-6.7	17	1.8	16
-13	-2.2	-9.1	2.9	-3.9	0.57	-7	-1.5	-7.2	2.5	-10	-1.9	-7.9	3.4	-0.98	5.5	-0.89	-0.27	-8.2	2.9	-2.2	5.5	-6.1	3.3	4.4	-1.9	-0.77	-8	-3.8	-1.1	0.08	-9.2	1.8	-0.35	1.8	2.4	2.3	-0.55	-3.7	-2.5	1.2	-0.2	1.9	0.27	-3.2	-12	-9.9	10	-5.2	6.3
-2.1	-7	0.44	3.8	-3.9	0.04	-1.7	-8	-7.5	-1.2	-8.6	2.4	-15	4	-6.7	5.8	-2.1	-5	-9.8	4.2	-6.6	-1.8	-0.11	6.7	-2.7	-0.37	-2.2	-1.1	-4.4	-3.2	0.3	-2.4	0.53	-1.1	6.2	-3.1	-5.4	5.1	-3.8	-6.3	2.2	2	-0.52	1.6	5.5	0.07	-12	4.4	-8.8	2.2
-0.25	-5.5	0.5	1.1	-1.6	-3.4	-0.25	-8.4	-3.3	-4.8	-5	0.26	-9.1	8.7	-9	6.1	-2.2	7.6	-6.1	4	-4.2	1.6	2	5.9	2.6	0.6	2	3.8	7	-0.08	4.8	2.6	-3.9	5.2	1.8	-0.9	4.6	2.8	-1.5	0.91	6.5	5.7	6.5	1.3	0.15	0.61	-12	-1.5	-6.7	-3.5
-1.2	-8.4	0.86	-1.5	-8.3	1.8	2.3	-7	6.5	-3.2	0.79	0.42	2.3	-0.61	2.4	-0.92	-4.7	1.5	5.1	-0.85	4.1	-1.4	5.5	-3.1	8.4	-0.31	-3.1	-0.06	3.2	-6	2.4	2.1	-6.9	1.3	4.6	-4.4	0.58	0.62	3.1	-3.3	4.6	0.33	1.2	4.1	-3	-0.51	0.29	-6	8.6	-7.7
-4.7	1.5	-1.2	0.85	-0.9	2.7	-1.7	2.6	-2.6	3.9	-0.02	-1.8	-3.7	1.9	4.1	7.1	-3	2.1	2.1	7.7	8.5	1.7	-0.18	1.8	4	13	-1.1	3.5	7.8	6.4	3.6	1.9	3.9	7	4.1	10	2.4	13	1.8	16	-3.1	4.7	3.3	7.6	3.5	3	5.9	2.5	5.3	7.9
-0.61	2.8	-2.1	2.7	0.46	10	-6.8	1.1	-8.8	8.5	-4.2	4.6	-7.3	3.8	4.7	8.8	-2	2.7	-4.7	9.8	6.3	18	-2.5	4.2	3.7	14	3.9	7.5	2.2	8.4	-1.3	6.3	1.1	5.2	-3	10	4.4	4	2.6	11	-2.1	2.3	-0.02	10	3.1	9.1	8.3	6.9	10	4.5
-3.7	2.1	0.9	8.8	-1.2	9.3	-1.9	4.4	-2.4	5.6	-3.9	8.7	-5	4.8	-2.4	4.2	-0.93	-0.99	1.3	5.3	-0.94	11	0.38	-0.49	-1.9	6.5	-3.7	2.4	-4.4	1.3	-2.5	3.8	-2.2	-3.9	0.52	0.04	-3.1	-3.5	-9.6	6.3	-1.4	-0.01	-0.58	2.1	-0.26	-2	-0.89	14	9.3	12
-3.6	2.9	1.2	3.2	4	6	-1.5	-2.7	0.37	3.5	-6.4	0.48	-3.1	4.6	-1.1	-1.8	5.7	9.4	-0.15	4.1	0.75	4.1	-2	-0.61	2.3	1.2	-2.7	-4	-1.8	-4.8	5.5	-0.64	-1.1	-0.19	-0.1	-3	7.9	-2.2	3.9	2.7	4.1	-1.8	0.24	-0.2	3	2.3	-5	6.7	2	4.6
1.8	0.59	2.9	6.7	8.7	0.28	-0.34	-5.8	-3.1	4	-1.2	8.2	9.7	8.3	2	1.5	1.3	9.2	5.3	11	-3	10	1.2	8.4	3.4	7	-2.9	-0.76	2.8	3.5	4	-2.5	3.1	5.5	-2.2	1.5	6.9	0.01	7.3	-9.2	4.2	17	2.8	1.3	7.9	1.8	4.4	20	6.5	22
-8.6	6	-1.7	-1.1	6.8	10	-2.6	18	-1.1	11	-0.46	0.29	8.9	-50	-0.09	-43	-3.4	-11	3.8	-49	-3.5	-10	3.6	-67	4.6	-18	2.6	-14	2.8	-15	-2.2	-12	4.5	-7.4	1.5	-26	6.7	-11	4.8	-11	3.3	-23	4.5	-9.3	0.42	-10	-2.5	-4.5	2.7	-39
-8.8	20	-3.3	5.5	3	-1.6	2.9	26	2	35	-2	10	7.5	20	4.7	9.3	4.7	13	2.6	27	-1.7	14	1.8	32	5.1	24	3	1.9	3.8	-4.5	0.14	-1.7	1.4	-7.6	4.7	0.87	4.4	1.9	-0.53	4.4	3.3	-6	2.5	17	-0.26	14	-2.3	33	-0.65	20
1.3	5	1.9	-3.7	3.3	-8.3	0.31	8.4	-5.4	20	-0.37	7.9	-4.2	-0.85	-0.11	0.58	1.7	6.5	-0.04	2.3	-1.6	8.5	-2.2	3.5	-0.99	-0.49	0.21	-6	2	-6	-2.6	-1.8	-1.2	-2.6	2.9	-9.3	-1.4	-1.5	5.3	-2.8	-0.4	-3.2	-0.62	6.8	2.3	0.5	0.03	17	-1.8	10
-4.8	4.1	-3.3	-3.1	-5.2	-5.6	-7.2	-0.09	-6.7	10	3.2	11	0.92	1.3	-3.5	5	-13	10	-0.09	2.1	-7.6	0.5	3	-1.3	1.7	-4.3	-2.4	-7.3	-2.1	-6.2	-0.61	-1.2	0.89	-11	-0.97	-12	-1.9	-5.8	2	-5.2	2.5	-11	-0.54	-8.1	1.1	-5	-5.3	12	-2.9	3.6
4.6	3.9	3.4	-1.3	-1.2	-6.8	-7.2	18	-0.05	5.5	4.1	1.6	2.5	1.3	3.2	1.7	-6.8	3.1	2.7	-1.8	-6.5	6.7	0.99	4.4	-0.6	1.2	-3.7	-3.5	-1.8	-0.59	-0.36	-2.6	-4.5	-11	-3.5	-5.1	-2.1	-1.1	-3.5	-1.9	-1.7	-5.7	-6.1	-1.5	2.5	-1.3	-3.3	11	-6.4	-0.34
7.3	6.6	5.2	16	4.9	6.8	3.4	5.3	-1.3	4.9	4.9	-1.1	2.2	-9.7	4.5	0.88	8.7	-8.7	4.3	-8.1	2.9	4.3	0.56	-7.6	-6.5	2.2	-7.2	7.4	-1.1	7.3	6.8	4.2	-0.37	13	-1.6	3.8	-5.9	6.8	-1.2	-4.3	-2.7	8.4	-0.32	7.8	4.7	3.9	-3.3	7	-6.4	3.2
-4.6	5	-4.3	8.1	2.6	3.5	-4.1	2.6	-5.5	11	2.7	5.9	2.2	6.5	5.9	9.7	6.5	6	9.1	5.5	-0.61	5.2	-0.07	1.2	-7.6	8.2	-3.7	9.5	4.5	4.5	-0.3	8.6	-3.9	6	-2.4	8	-0.31	9.1	1.7	0.86	-0.36	11	0.28	7.7	-5.4	-0.24	-1.8	14	-1.6	18
-4.1	9.6	-2.3	9.6	-0.69	-0.49	-1.6	2	0.01	4.9	-2.8	11	-0.95	17	-0.41	7.2	-5.1	5.5	0.37	12	-5.6	3.9	-2.9	15	0.88	4.1	-3.7	-2.5	-2	-0.8	-3.8	-1.9	0.11	0.79	4	-0.89	-2.8	-2.1	-1.7	3.8	-1.4	0.93	0.93	1.4	-3.6	7.5	-6	9.8	-10	12
-2.8	19	-3.5	8.9	-0.95	6.1	0.41	6.4	-0.56	11	0.76	12	3.2	3.5	-0.11	9.5	-7.3	5.8	4	12	10	12	3.5	10	8.6	16	5.6	3.6	10	5	4.3	-0.4	16	1.1	14	10	5.2	1.9	7.4	11	6.9	4.2	13	4.5	7.3	6	0.99	14	-5.4	2.6
3.6	24	5	12	2	3.9	-2.3	6.3	0.28	20	5.6	21	3.2	10	3.3	12	8.6	19	5.1	14	9.6	7.3	3.4	18	6.2	4.8	-3.3	7.8	2.6	6.1	-2.8	-3.7	1.6	6.3	6	16	-1.1	-0.25	0.05	-0.33	6.4	1.6	5.1	1.5	7.9	7.3	9.9	31	17	16
4.1	-0.9	-0.86	4	6.5	7.4	0.46	4.8	4.1	-7.3	8.2	9.3	-1.6	5.8	3.1	2.2	6.9	8.9	2.5	5.9	5.4	1.7	2.8	10	-5.2	-4.1	-1	1.8	2.6	6.6	-0.83	-1.9	-7.3	0.55	-3.1	12	-3.5	-4.3	1.7	-4.6	0.01	2.6	-9.6	-3.1	-8.1	2.5	10	24	14	11
2.1	-4.5	5.1	-2.8	-1.5	2.3	-3.5	-4.6	-2.1	1.8	2.5	-0.35	6	4.5	2.3	3.5	3.8	7	4.5	1.1	8.8	-2.4	4.8	9.3	-6.2	-2.1	-1.2	2.5	3.7	1.3	2.7	-5.7	-2.5	-6.6	5.6	2.3	-5.5	-3.8	7.2	-1.7	-0.83	-1.1	-11	5.3	-7.4	1.7	3.2	15	2.5	1.6
2.9	-2.6	4.8	-3.6	-3.9	-5.8	-3.9	2.3	-4.5	-3.9	2.2	1.1	0.48	-1.5	1.7	0.83	-0.95	11	-1	1.3	1.1	1.2	-0.67	3	-2.4	-9.9	1.7	-1.5	3.7	-6	-6.5	-0.55	-1.7	-11	3.7	-0.69	-1	-3.9	7.3	5.2	-3.4	-0.11	-5.6	-2	-4	-7.1	-3.3	14	-12	0.48
6.9	1.7	5.4	1.4	9.7	-3.3	-6.2	9.3	0.57	3.2	3.1	3.4	12	0.63	9.5	4.5	5.2	3.7	8.1	4.4	11	2.4	4.7	5.7	1.4	-0.65	-3	3.9	2.6	-0.87	-4.5	0.36	-3.2	-11	-2.6	-1.1	-4.5	-4.2	5.8	4.9	-4	-1.7	1.9	-1.7	2.4	-1.8	1.2	18	-9.3	1.9
4.5	1.5	7.2	3.1	1.7	0.07	2.1	4	1.7	5.2	12	4.3	8.7	11	13	8.9	8.8	6.8	10	5.3	7.3	0.85	4.9	12	-4.5	-7.4	-3.9	-3.5	0.56	-6.5	-2.6	-5.4	-3.3	-4.8	2.1	-6.6	-9.4	-3.6	4.7	-0.9	-0.49	-4.2	-0.61	-4.6	11	-4.5	9.3	21	4.3	13
-2.2	4.5	-1.6	3.1	1.9	2	-0.79	9.9	1.4	9.6	5.8	3	7.8	-0.37	0.22	-2.1	-0.67	-1.9	0.72	1.4	-3.1	3.9	6	11	-0.93	-10	-7.5	-4.9	-4.5	-4.5	-7.9	-2.1	1.3	0.61	-4.3	-5.2	-1.1	1.8	-0.93	-4.8	-4.2	3.8	-3	-5.4	-3.1	-8.2	7.9	27	7.9	17
-6.4	5.7	-3.4	7.3	-1.4	3.1	1	-4.8	-8.8	-0.6	-0.01	1.7	0.1	21	-4	24	4.6	7.6	-2.3	23	-3.4	11	-0.1	24	-3.6	6.8	-7.3	5.2	-1.6	2.4	-9.2	9.6	-4.5	13	-4.3	13	-4.5	4.1	-4.4	-4	-1.9	6.4	-6.1	7.8	-7	12	2.1	24	4.2	14
-0.74	13	0.24	-9.6	-5.3	14	-0.63	13	-5.6	17	-3	-9.4	-0.89	-1e+02	0.96	-1.1e+02	6	-92	-4.6	-1.1e+02	-0.84	-69	-2	-78	-4.8	-55	0.43	6	-1.3	-7.6	-3.1	6.7	-5	-25	-2.2	-58	-4.3	-1.4	-9.7	5.1	-3.7	-34	-7.1	-44	-3	-62	-2	-14	-0.58	-43
1.5	14	-4.8	12	-4.5	9.5	-1.5	8.5	-4.8	16	-1.5	-0.69	4.3	-36	-1.2	-46	-4.8	-18	2.8	-68	-6.8	-16	0.15	-61	0.16	-42	-1.9	5.6	-2.8	-4.8	2.8	-0.2	1.2	-9.5	-2.1	-24	0.33	-4.3	-8	21	1.9	-20	-2.8	-38	-4	-27	-4	-9.4	-3.9	-22
-7.8	0.25	-8.1	-3	-7.3	0.71	-5.6	-2.5	-5.9	-3	-5.3	-1.6	0.38	28	0.17	21	-8.8	21	-0.69	22	-5.7	17	1.8	27	-3.6	3.3	3	-2.8	0.55	-4.9	-3.5	-7.6	2.5	-8.3	0.15	9.2	-2.6	-4.2	-3.9	-1.4	1.2	-4.2	0.62	0.09	-5	13	-0.88	11	-1.4	4.5
-2.9	-3.4	-0.19	3.9	-1.3	-2.8	3.6	-6	-2.5	-7.7	-3.6	-4	7.6	-6.5	-3.7	-1.9	-4.3	-7.9	1.1	-8.9	1.7	-1.3	4.6	-13	3.3	-13	0.31	-10	0.02	-9	0.07	-9.2	0.3	-2.7	-2.8	-11	1.6	0.93	-2.8	-13	2.7	6.8	2.8	-0.84	-4.4	2.4	-2.3	0.6	-8.6	2.1
3.6	-1.2	-1.2	-4.8	-7	-9.1	2.3	5.3	2.7	0.69	-3.2	-2.8	6.9	-5.6	2	2.4	1.9	2.2	2.3	-3.7	-2.3	3.6	11	-8.9	5.3	-1.9	-11	-4.8	-8.8	-2.4	-3.9	-2.2	-6.4	-4	-6.1	-4.6	-3.1	-3.4	-3.7	-7	1	4.9	2.2	-6.8	-1.4	-9.3	-6.1	-0.14	-4.6	8.3
1.2	0.46	2.9	-9.6	-6.1	-20	-2.6	11	-4.7	1.4	-1.2	-11	-5.3	-3.2	-3.2	-5.1	1	-2.5	-8.1	-1.3	2	0.56	-1.8	-4.1	1.7	-0.45	-11	1.8	-2.4	-4.1	-5.7	-3.2	-7.2	-10	-4.4	-2.8	-5.3	1.8	-1.1	0.4	-7.6	-4.5	-0.21	-1.4	-3.3	-9.3	0.96	-4.1	-3.4	-5.1
-3.3	0.38	-4.5	-0.97	5.6	-11	-1.8	-4.5	1.1	-9.1	3.2	-5.7	2.5	-9	4.2	-8.6	2.2	-28	5.9	-15	-1.3	-5.2	9.8	-15	-2.6	-4.9	-1.9	-8.6	-0.47	-4.2	-6.3	-13	2.3	-6.3	2.8	-11	-1.8	-8.8	-7.2	-17	-4.5	0.74	-0.78	-6.3	-0.21	-7	1.7	4.4	2.4	4.8
5.6	5.2	0.64	4.7	3.9	2.7	7	-9.1	9.6	-8.6	1.5	6.7	4.8	10	5.5	3.1	3.4	4.8	9.6	-1.2	4.8	-6.8	8.2	12	-5	-5.8	3.8	3.4	1.5	8.9	5.5	-2.7	1.6	7.8	0.32	8.2	-0.97	3.9	7.1	-8.3	-2.5	8.4	1.6	3.4	-6	5.5	8.4	3	12	9.2
3.5	-3.2	3.1	-0.51	4.5	-0.94	2.7	-11	1.5	-4.3	0.55	-4.8	6	8.5	6.2	0.24	0.2	8.7	8.1	2.2	-1.4	-4.8	-5.1	11	-2.6	2.2	-1.7	6.5	10	6.5	9.2	2	1.4	11	8.3	5.9	-3.1	5.2	11	5.4	3	3.1	-6.3	5.4	0.14	6.3	18	-16	16	-7.7
3.2	-10	1.7	-0.95	2.5	-1.5	6	-2.9	1.6	-8.3	4.5	-1.5	7.5	10	5.9	-0.43	5.6	6.3	8.1	-7.8	5.9	0.83	-1.9	11	-0.68	5.2	0.69	1.5	7	5.6	2.4	0.29	-0.82	3.9	7.4	8.5	-5	4.5	-3.1	5	-4.9	8.7	3.4	3.4	3.8	0.86	17	-5	15	2.3
-9.7	-8.8	-3.2	-3.3	1.4	-4.8	-0.01	0.74	3.2	-8.9	-7.4	-4.9	-1.8	9	2.4	-4.7	4.2	-3.4	-3.8	-3.3	3.9	-0.16	4	7.3	-1.3	6.3	6	7.2	2.4	4.4	6.4	7.9	6.5	16	1.8	12	1.1	7.5	-3	8.5	0.61	11	3	2.2	-1.5	-0.01	11	-10	6.4	-5.6
-3.2	-3.5	1.2	2.3	0.16	5.4	-7.7	-4.3	-1.9	-2	-2.7	8.4	0.48	2.2	-3.4	-3.7	0.97	-0.33	-4.1	-7.7	-1.3	-7.6	-0.81	1.6	6.5	3	4.2	-2	-0.41	2.6	-0.65	4.1	6.3	7.8	0.15	5.9	3.7	0.1	0.8	2.8	-3.2	1.9	3.2	2	0.54	8.1	0.9	-3.9	2.5	-0.93
-1.8	10	1.3	4.3	3.5	2.5	0	6.9	-4	17	-3.6	8.8	-1.3	6.7	-4.4	1.6	-5.8	6	-0.27	4	-2.2	1.5	1.7	4.8	4.8	3.8	-4.8	5.5	-2.6	7.1	-4.7	0.8	5.1	11	-0.1	10	-0.41	5.6	-7.4	1.8	3.9	13	1.2	9.6	-0.92	12	-5.7	-3.5	-1.6	1.1
-7.7	1.8	-8.5	-1.4	-2.6	-1.4	-3.6	5.8	-8.5	0.32	-13	-5.1	-3.9	-3.3	0.45	-6.9	-5.8	-3.9	-0.34	-5.4	-3.7	-1.3	-2.8	-0.56	8.3	-0.16	-1.9	-2.8	-3.7	5	-6	-5.9	-1.9	3.5	-1.4	6.9	-2.5	3.9	-14	-0.97	2.1	9.5	4.5	4.8	-2.9	6.3	0.85	-7.4	-0.15	-0.61
-2.8	0.03	-4.1	4.5	-7	2.5	-1.7	-0.52	-2.4	-5.3	-6.5	-0.12	-0.75	-1.9	-4.7	-11	1.7	-6.5	5.2	-10	-2.4	-2.7	3.1	-7.3	6.1	-2.2	-4	0.1	-6.8	3.9	-4.6	-3.3	-6.6	1.9	0.68	4.9	-0.3	1.9	-5.3	6.9	0.16	4.8	6.2	-2.5	0.98	-5.1	0.46	-0.82	-1.4	1.3
4.4	1.9	-4.3	-3.9	4.4	-2.1	-3.9	-12	-3.2	-6.3	-9	-5	-5.7	-3.9	-7.5	-0.61	1.3	1.4	1.1	-3.1	0.14	-4.3	-2.1	-3.9	7.9	-3.6	-3.4	1.1	-4	-3.4	1.6	-3.6	-0.78	5.6	-3.2	0.19	5	2.1	-0.36	-0.66	3.9	0.09	2.8	-2.2	-2.9	-5.1	3.7	-10	4.4	-2.7
-10	5.4	-1.8	7.8	1.8	2.4	1.8	-9.8	-5.9	-0.29	-3.3	4	5.5	6.5	4.3	1.5	-1.3	7.3	7.9	1.4	-0.49	0.18	0.26	-1.1	2	0.97	-1.5	-1.1	-3.5	0.46	-3.3	1.1	-5.7	5.3	2.5	0.78	-1.7	1.2	-6.8	0.87	2.3	-1.7	5.2	0.52	3.7	-0.52	3.3	-12	8.6	-4.3
4.6	-4.3	1.4	0.75	-4.3	-1.7	2.5	-6.1	1.1	-2.7	5.2	4.6	6.2	9.9	2.4	-0.01	7.8	4	5.4	5.4	2.9	4.4	5.3	6	5.4	-0.29	2.2	2.9	2	1.2	3.8	0.45	0.11	-6.5	2.3	-3.3	5.3	0.4	-2.5	-0.56	3	-0.46	8.8	-3.8	5.2	0.64	0.6	-8.4	0.71	-6.4
-1.7	-9.7	-0.87	-2.9	-2.1	4	-4.9	-0.63	-4.9	-1.4	4.7	-0.75	-5.7	5.9	1.2	1.7	4.3	3.3	-2.1	0.73	0.53	2	-0.59	3.4	7	-3.9	4.9	1.3	0.81	0.72	7.6	1.6	2	3.9	-0.55	1.3	1.8	3	1.6	3.8	3.7	-6	10	-2.9	9	3.5	-0.6	-8.9	1.3	-2
2.1	2.4	6	4.9	0.96	8.1	-3	-3.9	-3.1	1.9	6.4	0.64	-12	2.1	1.7	-2.2	-0.11	-3.2	-3.3	-1.7	3	2.7	-3.2	0.11	2.5	-1.4	-2.9	0.72	-3.4	0.96	2.4	6.3	-1	-1.9	2.9	-0.61	1.2	3.1	2	4.5	1.5	0.23	0.61	-3.3	3.3	2.3	1.7	-6.9	6.2	2.1
5.2	4.9	-1.6	5.9	-4.2	1.2	-5.3	2.2	4.7	7	1.4	6.1	5.1	1.2	-2.5	0.95	-4.3	0.92	-4.2	5.3	-8.8	-6.1	2.3	5.8	-0.37	1.2	-0.82	0.42	-0.41	2	4	6.2	2.1	3.5	-0.49	-0.39	-0.57	-0.55	-1.8	0.96	-2.7	1.6	0.45	1.1	-2.4	-3.5	-0.39	3	-1.9	6.8
7	-4.4	4.1	-3.9	-0.08	1.2	-2.5	-1.4	0.12	-4.5	2.6	-6.2	5.8	2.4	-0.72	6.3	10	-3.4	-0.98	1.5	-2	0.47	-0.31	3.4	-4	1.7	-3.8	1.2	2.3	2.1	3.5	0.31	-3.4	-1.1	0.1	6.7	-4.5	3.5	3.7	-3.7	-2.2	1.1	-2.6	-0.18	-2.2	4	5.7	-3.5	2.6	3.5
6.5	-3	2.8	-6	3.5	3.4	-4.4	-3.4	-4.9	-7.2	7.5	-7.8	-1.3	-3.7	7.8	5.5	15	-0.26	3.1	0.79	3.6	-1.6	-3.2	0.81	5.6	-4	4	-1.3	2.6	3.8	5.5	6.2	-1.4	-1.8	0.7	0.63	4	4.3	14	8.6	4.2	2.6	-1.7	-1.1	4	-1.4	8.1	-0.46	8	7.4
1.1	-0.31	-3.6	-6.4	-3.7	-1.6	-8.6	2.4	-4.5	-2.9	12	-4	5.6	-7.1	6.9	1.1	6.5	-1.3	1.3	1.9	7.8	-2.4	2.4	-0.71	2.4	-4.1	0.4	3.8	-4.1	2.9	1.2	3.9	-1.4	-1.8	-8.3	1	1.8	-1.4	3.8	7.2	-0.1	-1.7	0.04	-2.3	-0.9	-4.6	3.9	1.1	4.3	1
1.9	-2.6	4.1	2.5	5.3	2.3	-5.5	1.4	0.75	-3.7	12	-3.8	9	-1.6	2.3	1.7	-4.9	-6.4	3.9	1.4	8.9	2.4	1.6	-1.9	1.5	-8	2.1	-0.13	-1.3	1.6	3.4	-2.7	-1.2	-4.9	-4.6	3	-0.03	-1.2	7.8	2.7	5	-0.28	2.5	-7.3	-4.7	1.2	-0.79	2	1.9	2.9
-1.3	-1.1	2.7	-0.29	0.65	0.25	-4.8	4	-1.3	0.62	2.9	-1.5	-8.3	1.9	-0.61	1.9	-0.35	-0.38	-2.4	4	-2.6	6.1	-6.6	4.2	-3.1	-5.2	-0.36	-1.7	-10	-2.3	-6.3	-5	-6	2.8	-4.8	2.2	-2.7	-8.7	-8.2	-2	-3.8	0.63	-7.1	-2.2	-1.9	-4.7	-5.3	-1.4	-5.6	4.4
-4.4	-6	-3.2	-4.4	-5.1	1.6	-6.2	1.6	-1.7	1.1	-8.3	-4.9	-3.1	1.8	-9	1.5	-0.47	-2.7	-12	2.8	-3.3	3.8	-6.1	6.3	-4.2	2.8	2.6	-0.6	-8.1	-4.8	-3	-3.7	-3.8	1.9	-10	-5.2	-3	-5.7	-7.4	-0.81	-0.89	-0.29	-11	1.4	-9.2	0.65	-2.6	-11	-6.5	-2.6
1.6	0.36	1.1	0.72	-7.3	1.7	-3	1.5	-6.1	-4	-5.9	-3.5	1.2	-5.5	-4.7	1.5	1.7	-2.9	-3.1	2.1	-0.57	-5.1	-3.9	2.9	4.5	-1.9	1.5	-3.1	-5.2	-2.6	-1.7	-1.2	-2.9	-4.8	-0.91	-0.55	-0.64	-3.4	-2.6	-2.9	2.3	-5.5	-8.5	-1.8	0.3	2.3	-5.5	-11	-6.2	-8.8
1.8	3.6	0.91	6.5	1.5	2	0.4	10	-5.1	-2	1.1	-2.4	2.6	-5.5	0.52	-2	-4.9	0.89	-1.1	0.75	-3.7	-3.5	5.2	9.1	-0.85	-3.6	5.3	2.2	-1.1	6.7	1.5	1.6	2.5	-3.7	-7.6	4.8	0.17	-2.7	-3.4	-2.2	-2.1	-1.7	-5.3	-4.5	0.25	-2.2	1.8	-2.5	-1.9	-3.3
5.8	0.27	2.1	1.3	3.4	-0.51	1.6	-0.2	5.3	-2	3.2	-2.4	-6	-1.1	2.4	3.6	-0.08	-1.4	-1.3	3.1	0.09	6.6	3.8	1.5	1.4	-4.9	2.1	-1.7	1.2	-1.7	2.8	-4.4	6.5	-3.5	4.4	2.8	0.33	-4.9	5.8	0.67	1.8	-1.9	2	-2	1.8	-4.3	5.2	-5.6	0.21	-4.5
7.9	-7.1	7.3	-6.6	3.9	-3.9	4.6	-6.3	12	-3.8	12	-8	4.2	-1.9	2.7	0.02	0.72	-1.3	4.4	-4.5	-0.93	-4.5	5.1	0.01	2.5	-0.49	0.84	-0.56	3.1	-2.9	1.5	-4.5	2	-4	-3	0.29	-2.4	-2.3	3.6	0.85	5.5	-3.6	-0.37	-1.9	5.2	-4.7	0.96	-6.8	2.1	-1.7
5.2	-2	2.3	-0.81	11	0.95	2.3	0.87	9	-3.4	14	-8.1	6.9	-9.7	-2.7	-0.22	-1.6	-0.94	-1.2	-2.8	-2	-4.3	5.6	-1.5	3.8	-4.4	7	-3.4	4.2	-0.29	6	-4.2	2.7	-5.3	-0.06	2.3	0.54	-3	2.3	-6.3	1.1	-5.4	2.2	-1.2	1.7	-2.6	-1.7	-3.7	2.7	1.1
7	4.8	11	2.3	4.9	6.1	-3.6	-1.4	6.2	-0.04	15	-1.5	-5.2	-11	2.9	1.6	-7.4	2.8	0.3	1.1	-2.4	-3.1	0.36	-2	9.6	-4.1	3	-1.2	1.7	0.67	4.8	2.4	-0.07	-4.7	3	0.25	-0.38	1.1	6.3	-2	1.1	-0.78	3.1	1.2	7.7	-1.5	-1.1	-2.4	-5.4	-0.69
-1.6	1	4.5	6.8	1.8	2.5	-2.4	4.4	1	-1.3	9.4	4.7	-6.5	6.6	0.95	6.2	1.9	2.1	-4.6	7.6	-3.9	-0.65	-1.5	-0	5.3	-1	-0.02	-0.6	5.8	-2	-4	5.8	2.2	2.5	3.2	-0.6	-0.96	4.1	1.1	-0.38	-0.77	2.3	1.7	1.4	7.3	1.7	-2.3	-5.7	-1.9	-7.2
2	-8.2	1.4	-5.5	12	0.17	3.1	1.7	4.4	-2.7	-0.07	3.6	-9.8	-1.5	0.22	3.3	-1	-6.1	-0.28	2.4	-5.9	3.4	-1.3	1.7	2.3	0.64	1.3	0.41	4.6	0.25	0.42	4	-0.6	4.3	-1.5	-1.8	-1.9	-0.34	3.6	-3.3	-1.8	0.38	0.36	1.1	5.4	2.9	-0.65	-6.7	-1.1	-6.8
-1.1	-2.5	1.5	-0.38	5.6	1	4.3	-3.2	-0.45	-2	-0.09	-0.34	2.1	0.06	-0.96	2.1	-0.46	7.1	-0.16	0.83	2.2	-0.16	2.7	4.6	0.46	-2.2	4.8	-5.6	-0.67	5	5.2	0.13	0.36	-6.4	2.9	1.1	4.5	0.6	3.6	-0.76	2.3	0.05	-0.4	0.43	2.3	-0.38	3.2	-5.7	6	-5.2
4.7	-1.8	-0.36	-0.17	-7.4	0.75	-2.7	6.3	-0.21	-1.2	2	-0.08	3.5	1.2	-3.6	1.4	1.9	0.19	-3.7	-0.36	-3.2	-0.49	-1.1	2.2	-11	-2.8	3.7	-7.2	-3.8	-3.1	-0.22	-1.5	-2.8	-1.6	-1.8	-4.4	2.5	-4.3	-4.8	-1.9	-5	-2.8	-3	-7.7	-4.5	-1.4	-0.8	-8.3	1.2	-4.5
-3.1	2.1	-4.2	-2.5	-5.2	-1.5	-5.5	4.7	-0.6	1.3	-2.4	-2.5	4.4	-0.59	-3.8	4.4	-0.39	-2.1	-0.08	4.1	0.35	5.2	-2.8	-1.8	-3.4	-0.34	8.3	2.4	0.33	-0.46	0.29	-0.26	-3.8	-8.1	-0.82	-2.8	-2.2	-7	7.6	-2.2	-3.8	-5.3	-8.9	-7	-4	-3.4	1.1	-6.4	-5.6	2.8
-0.9	4.5	-2	-0.11	-12	1.1	1.5	-8.1	3.1	-2.8	-7.4	-2.1	-2.4	1.6	-4.4	0.54	2.2	-0.99	-8.7	1.4	2.4	0.34	4.3	-2.7	-4.8	0.8	-2.6	-1.6	2.3	-3	-0.82	-3.5	-0.6	-4.7	0.34	-2.2	-2.5	-6	2.6	2.9	-5.9	-2	-2.6	-3.7	-7	2.5	1.2	0.31	-6.9	6
1.4	-1.6	-5.6	1.7	-11	2.2	0.02	-11	1.5	-7.6	-9.6	0.27	3.6	4.4	-0.32	-3	-0.33	1	-2.4	-0.01	-1.3	-3.5	1.5	0.8	-1.4	-6.5	-6.8	-0.17	-1.4	3.1	2.8	-3.4	0.76	-2	3	1.7	1.9	-3.4	-3.1	-0.79	-2.9	0.16	0.45	-3.2	-1.9	-4.6	-0.75	-2.4	-5.4	-1.6
-8.3	-4.5	-5.1	-4.4	-3	-7.2	-3.8	0.28	-6	-1.4	-3.1	-8	1.1	-5	0.79	3.9	-1.2	5.8	-0.29	1.2	-3.8	-3.6	-6.3	-4	0.28	-6.7	-1	0.5	-1.2	2.2	-3.2	-1.1	0.22	1.7	-0.09	2.9	1.4	5.2	-8.6	2.1	0.32	-0.57	1.3	-1.5	-3.3	-0.36	-5.6	-12	-4.9	-13
-2.5	-5.7	-1.1	1.7	0.87	3.1	-5.1	-3.5	-4	-4.6	-3.3	-6.6	1.1	-20	0.61	-12	14	-17	1.6	-19	-2	-6.4	2.1	-20	0.14	5.3	-4.8	1.8	5.3	4	-2.2	-2.5	0.88	3	5.4	1.9	-1.1	1.1	-3.6	2.9	6.2	4.3	6.1	-0.27	1.3	2.5	5.2	-5.3	5	-4.7
-3.4	0.3	-3.7	-3.5	-0.71	-7.1	-1.6	-1.2	-4.3	-6.2	-4.5	-1.5	2.8	5.6	-5	3.1	4.4	-3.3	-1.1	5.2	-0.05	2.1	-2.5	1.5	-2.4	-6.3	5.5	-4.2	1.6	6.7	3.3	-0.47	2.6	4.8	5.8	4.2	1.1	1.1	-2.6	-4.5	-0.02	4.5	4	0.71	0.22	-1.1	8.5	0.99	8.4	8.6
2	-7.2	4.3	-4.8	3.2	-4.5	3.7	-6.9	1.9	-9.8	-0.71	-6.5	0.95	1.5	6.1	5.4	3.1	-2.5	-1.8	-0.63	5.2	-1	-6.3	-3.1	-9	-3.1	2.7	-4.5	-0.74	-0.74	2.8	0.81	-1.6	1.1	1.7	4.1	-0.69	-1.2	1.3	-2.2	-2	0.14	-2.2	-0.4	-3.2	1.5	5.2	-5.2	13	-2.5
-0.53	-1.6	-6.4	-0.13	-2.3	4	-2.5	-3.4	0.78	-3.7	-0.29	-2.1	-1.2	-4.5	0.96	-1.1	-4.4	1.1	0.98	5.7	-2.5	-4	-2.2	0.89	-8.9	-3.1	-1.5	-9.6	1.5	-2.9	2.6	-1.4	-4.3	-1.6	-5.8	3.6	-0.52	-1.6	2.7	2.9	-3.4	3	-8.4	-2.8	-9	0.73	3.3	-5.6	4.5	-6.8
-1.6	-13	-5.3	-7.5	-4.5	1.7	0.03	-2.2	0.65	-5.1	2.8	-11	0.57	-3.6	-0.17	1.5	-4.6	4.1	2.2	5.4	-9.1	2.5	1.2	0.06	-6.3	2.1	-0.09	-3.3	-0.56	1.8	-0.88	-1.7	-11	4.1	-10	0.42	-3.9	0.1	-0.72	0.06	-6.7	3.9	-6.7	4.6	-2.7	0.91	4.1	-9.1	2.2	-7.8
-0.87	-0.71	1.6	-2	2.5	-0.55	1.8	4.4	1.2	-6.7	1.2	-6.5	-2.3	-4.5	-1.1	1.2	-7.7	3.9	-0.91	-1.3	-2	-1.2	-1.2	-4.8	-4.7	-0.3	-7.5	-1.8	-3.3	1.9	-5.8	-6.4	-0.76	2.4	-4	1.7	-5.4	-0.31	-11	-5.5	-6.6	2.3	-8.3	0.08	-1.9	3.1	-6.3	-5	0.94	-2.1
2.1	-2.4	-0.85	-4	2.3	-2.4	6.2	-2	9.2	-4.8	-0.17	0.22	-1.4	-2.1	3.7	-1.9	-4.1	4	4.3	-0.59	-0.82	2.5	1.6	0.4	-6.5	-1.4	0.12	0.17	1.2	0.08	-1.9	2.1	-4.3	-4.2	-9.5	3.6	2.7	-1.3	0.89	-1.7	1.4	3.1	-6.7	-0.42	-3.1	-1.7	-4.2	-0.54	-6.9	3
5.6	1.3	3.4	0.19	-1.8	-2	4.5	-2.4	7.5	-0.09	3	1.3	5.8	-11	-1.4	3.5	0.06	-3.7	3.3	1	-1.1	-3.5	0	-1.6	-2.2	-3.7	-2.7	0.29	-5.8	-1.8	0.05	-2.8	-4.7	-2	-8.2	-3.6	0.54	-2.9	-3	0.28	-2.8	-5.5	-10	-1.9	-2.8	-0.63	1.3	0.84	-4.6	1.2
2.3	-3.4	7.9	3	6.5	-1.5	5.9	-4.8	2.9	-0.69	5.4	2.5	0.49	-2.7	-4.3	-2.2	-5.2	-2.7	-0.97	2.3	-4.6	-3.1	-2.3	0.08	0.13	1.7	-2.5	1.9	-9.6	-2.1	-0.76	-3.6	-2.6	-1.5	-1.2	-2.8	4.6	-1.2	0.25	-4.2	1.3	1.2	-2.1	-0.64	3.9	-3.2	2.1	-2.4	0.59	-0.18
0.32	2	-0.34	2.5	7.2	2.1	1.1	6	3.2	-3.7	-1.2	0.23	6	3.9	-1.9	0.42	-1.4	1.1	-2.7	2.3	-8.8	-6.7	1.1	1	-0.96	4.8	-0.4	-0.41	-4.6	-0.12	-1	0.12	-5.4	-6.4	-3.7	0.47	6	1.2	-4.1	-3.7	1.5	3.6	-0.47	-3.8	-9	0.16	-3.3	-4.2	-4.1	-2.4
-1.5	-6.4	-0.62	-0.36	3.6	2.1	-0.21	3.3	-11	-7.4	-9.6	3	5.3	1.8	-2.8	6.3	2.1	7.3	-2.4	1.4	-5.3	-0.49	0.61	3.3	-2.8	-0.93	0.52	1.1	-4.5	-5.2	-3.3	0.22	-1.3	-4.9	-3	3.4	1.4	0.55	-4.1	-4.7	-0.27	0.21	0.65	-3.4	-3.1	-2.1	-6.7	-7.6	-7	0.05
-1.9	-3.5	0.49	-6.1	5.7	5.7	4	3	-4	3.6	-9.5	-5	3.8	6	-4.1	6.3	-6.8	-5.8	-1.5	7.2	-4.5	-3.5	-5.7	5.6	-7.4	7.9	-3.6	7.5	-2.7	-0.06	-1	4.3	4.6	9.9	-1.1	-0.23	3.2	10	-2.3	7.4	-1.9	6	-0.72	10	-0.03	7.5	-2.1	-4.9	-2	0.72
-7.7	10	-0.44	1	-3.6	4.1	-1.4	9.1	-4.1	13	-2.4	0.29	4.8	1.6	3.5	1.4	-0.47	4.8	3.6	-2	3.4	1.1	2.9	2.1	-1.8	7	1.7	4.7	-3.9	5.7	0.04	2.9	0.93	3.9	-3.2	4	0.51	2	-5.5	3.8	-0.14	6.1	1.1	8.6	1.1	8.3	0.51	9.9	-3.9	6.8
-4.5	5	0.85	0.16	-5.6	0.58	-3	-4	0.57	-0.16	0.41	2.6	14	0.4	0.04	6.8	3.2	3.8	6.5	-3.4	0.01	6.3	2.7	-2.1	-0.46	6.6	4.7	5.1	-1.4	4.1	-0.04	5.1	-0.79	4.9	-0.99	2.8	4	-1.2	2	0.01	2.4	0.2	4.2	2.1	-0.48	2.2	2.5	3.1	-2.1	0.61
-2.8	-8.4	-1.4	-7.9	-0.92	-4.8	0.52	-6.4	-2.4	-5.8	-2.3	-4.6	9.3	-2.1	-2.2	5.4	5.1	-0.33	0.84	8.2	-0.72	-0.19	-0.22	-4.4	2.7	-1.8	8.2	2	0.71	-1.7	-0.91	2.2	6.2	4.4	1.1	-1.1	2.9	4.3	-0.92	-2.5	5.7	-0.97	3.9	-0.14	1.8	-4.4	2.1	-1.8	-1.9	0.95
-3.1	-2.5	-1.9	-3.1	-3.5	-4	-0.31	3	-3.5	-7.5	-1.9	-5.4	-3.9	-4.7	0.7	5.8	2.7	4.5	-1.3	5.7	0.22	-4.8	-0.72	-1.2	1.1	3.9	7.9	-1.1	-1.1	-0.82	5.5	-0.03	-2.3	-2.8	-1.6	0.14	5.5	-1.3	2	-2.9	-0.53	-1.8	5.1	0.98	-0	-2.7	4.6	4.9	2.3	6.3
0.2	7.8	-6.3	0.75	-5.1	3.3	0.31	-8.1	-0.27	-5.1	-7.3	2.5	-1.3	-4	-7	0.53	-3.1	-2.4	-8.5	-0.12	-1.9	-2.3	-1.2	-0.09	-7.1	6.1	-6.1	-3	-4.6	-2.8	0.63	-2.3	0.95	-0.77	-2	-2.1	-3.1	-1.5	-0.45	-4	-3.9	-1.7	-3.2	4.5	-0.33	4	-0.6	0.48	1.6	-4.1
-2.3	3.1	-1.8	-3.1	-7.1	4.3	-3.1	1.9	-1.6	1.6	-0.14	-0.58	-6.4	8.7	-1.6	2.3	-11	11	-2.9	5.7	-4.6	1.7	-1.2	2.9	-1.9	4.9	-5.7	-1	-0.53	-0.12	-0.41	-3.6	-3	-0.61	0.87	-3.7	-6.1	-0.45	2.7	-5	-3	0.87	-4.4	3.6	0.89	2.3	-4.9	-6.6	-5	-7.8
1.8	-0.97	6.6	-1.7	12	0.94	0.43	9.9	0.18	-3.1	7.9	-2.1	7.5	-0.83	0.94	-0.5	-1.1	2	3.4	1.4	0.07	2.9	4.9	2.7	1.3	-0.65	-1.2	2.1	1.2	-2.3	5.4	0.26	-2.7	4.8	-0.44	-3.1	2.4	-4.7	7.7	1.8	-0.24	-2.5	-0.99	1.8	4.6	2.7	0.03	-7.7	3.6	-8.4
2.7	1.2	2.1	-0.43	9	5.1	0.88	-2.8	4.7	0.92	5.8	7.1	5	-0.49	1.1	-0.37	-2.9	-6.5	5.3	-2.7	3.8	-3.7	3.5	1.1	0.19	2	4.1	-0.06	5.2	-4.5	2.9	3	4.3	6.9	0.45	0.69	-0.75	-1.6	6	4.8	2.8	-1	0.73	2.1	3.3	6.7	-2.5	-0.57	-1.1	-6.3
7.1	1.1	12	2.3	4.8	5.5	4.2	6	11	5.3	13	3.3	4.1	-5.3	4.5	-1.5	14	-0.86	8.5	-2.2	6	-5.9	1.2	-1.6	3.4	1.1	-0.81	3.5	-1.1	1.5	-0.05	5.8	-4.3	4.1	-0.82	2.1	-2.5	4.8	3.1	0.32	-0	0.42	2.7	4	1.9	3.4	0.13	-2.3	5.4	-1.6
12	-1.2	11	-2.1	8.7	3.9	1.8	8.9	6.9	3.2	15	-0.85	11	3.9	7.5	5.6	8.3	0.79	8.2	3.2	2.7	1.2	4.2	4.9	3.3	8.4	1.7	6.9	4.5	3.4	1.5	3.7	2.8	4.7	2.9	2.3	1.9	0.6	2.5	-2.8	2.4	-2.1	4.6	4.9	9.6	5.4	3.2	-2.6	8.7	-0.65
12	-4.2	13	-4.5	1.7	-0.97	2.6	-1.5	7.4	-5.2	9.1	-4.4	-0.62	1.8	1.8	-0.32	5.6	-0.95	7.8	5.5	-0.93	-0.79	5.3	8	4.3	3.7	-6.1	6.8	4.5	-3	-1.6	6.5	1.8	0.73	1.1	-2.3	-1.8	2.4	-6.3	-0.46	1.6	-0.92	1	1.6	1.4	3.3	-3.3	-5.9	1.7	-6.1
7.7	1	7.2	-4.6	11	3.4	7.3	-0.72	4	-0.47	6.4	-0.41	-5.8	-6.9	0.38	-2.6	5.7	-7.6	0.52	1.6	2.9	-1.9	-0.59	-1.9	5	1.5	-6.1	1.1	6.4	1.2	0.57	4	6.1	11	4.9	-2.6	-1	9.2	-2.9	-0.38	4.7	1.4	3.2	7.8	-1.6	1.6	-5.9	-1.5	-4.4	-1
8.2	4.4	1.6	-3	5.1	0.91	2.5	-0.9	8.9	4.6	5.5	-0.56	-1.7	-1.8	-0.94	-2.8	4.2	-2.4	-1	-3.8	-2.8	-0.3	1.2	-6.4	1.8	12	0.64	1.2	2.7	1.2	1.6	-2.9	3.6	5.1	2.4	-2.2	-0.41	-0.7	1.7	1.8	-1.9	6	3.5	4.4	2.6	2.3	-7.4	-1.7	-2.3	-11
4.5	0.9	8.7	3.2	6.9	-0.23	0.21	-3.2	6.4	2.7	10	-5.9	-3	4.3	0.17	6.3	0.27	6.8	1.3	4.9	1.8	2.4	-2.2	-1.3	4.4	6.8	-0.22	-5.8	3.7	0.17	3.3	-0.42	3.1	-1.9	2.1	4.1	3.6	-1.1	2.7	-2.7	-0.91	-1.2	3.1	3.3	1.1	2.2	-0.92	-2	-0.5	-5
-0.42	2.1	3.7	0.45	8.1	-0.28	3.2	-6.9	6.7	-5.7	4.6	-1.1	-3.5	3.7	0.43	5.6	-1.3	4.2	-0.11	6.3	-5.4	4.4	-8.2	7.9	-2.1	-0.25	0.23	-8.9	2.9	-1.7	-2.4	-1.3	-1.7	1.9	-2.9	1.2	-1.5	-4.5	-5.5	-2.1	-0.36	-5.6	-2.4	0.19	-1.7	0.06	-6.5	-0.39	0.32	-1.7
7.1	-6.6	5.5	-3.6	3.1	4.5	8.7	-9.3	4.5	-9.2	11	0.88	3	6.7	4.6	2.3	2.2	0.94	3.6	7.5	-1.7	0.08	3	7.6	0.62	-1.3	4.8	0.62	1.8	0.12	-0.44	0.65	-7.6	2.2	3.8	3.9	-1.9	-5.2	0.26	0.85	-0.4	-6.2	-5.8	-3.7	0.49	-1	-1.9	1.6	-1.2	0.51
-0.93	-9.6	1.9	-5.1	6.5	-6.9	6.2	-7.1	-0.22	-9.2	5.6	-5.4	4.6	2.8	6.1	4.3	0.32	1.5	5.4	1.8	6.6	-0.27	2.1	0.01	0.04	-0.12	3.1	2.7	0.24	1.2	5.7	3.4	0.81	0.05	5.1	3.2	5.7	-3.6	-1.8	1.7	0.64	0.14	-5	0.59	-2.2	5.3	8.1	1.3	4.1	-2.5
4.8	-8.6	2.1	-3.5	9.8	-11	6.5	-4	7.4	-5.3	0.84	4.3	4.2	0.94	0.55	0.65	-1.7	0.26	-0.03	3	7	-3.1	0.84	2.7	-4.3	1.9	4.6	-2.6	1.9	1.3	4.9	-1.1	9.4	-0.74	-0.38	4.2	13	-3.1	0.91	-0.72	5.4	3.8	1.3	0.71	-2.3	0.09	8.5	1.1	5	-0.91
0.9	-1.3	1.2	-0.21	4.6	-6	2.7	-2.5	6	-7	3.6	3.8	7.9	3.6	-0.75	2.3	16	-2.7	7.3	5.7	-1.6	-4.7	7.2	-2.4	7	-0.07	6.6	3.1	6.7	-3.9	5	-2.4	8.6	0.51	6.5	1	4.9	-2.9	-1.1	8.2	2.7	0.32	2.5	-2.9	10	-1.2	13	-0.86	4.5	-9
-0.07	3.6	-0.38	3.6	-4.3	-4.8	7.3	5.8	7.5	-2.9	1.9	2.7	1.1	2.1	5.7	2.1	7.9	-4.7	4.9	0.47	8.8	3.5	2.4	-9.9	3.2	0.25	8	1.3	5.7	1.7	3.9	-4.3	4	1.8	9.1	-9.3	2.6	-4.2	1.8	4.5	4.8	-1.7	2.4	-0.45	1.5	3	13	-7.3	8.4	-7.4
1.4	2.8	-2.7	1.1	0.04	1.7	3.1	-4.7	-1.1	0.87	-4.5	3.3	-3.3	-0.21	3.5	1.2	-5.7	-7.1	1.7	1.2	3.4	1.2	1.6	-3.2	-0.79	3.9	9.7	-5.2	6.5	-2.9	4.5	-2.1	6.9	-10	3.7	-5.1	4.3	-3.6	6.5	-2.9	-1.1	-2.2	9	1	0.76	2.2	11	-5.2	13	-1.5
-7.4	-3.3	-10	-2.2	0.65	-0.83	-2.7	-0.59	-5.1	2.8	-11	-0.54	-14	-5.3	1.7	-1.1	-3	2.2	-2.7	-0.2	-1.4	-2.7	-1.3	-8	-0.3	1.8	3.3	-5.7	-2.6	-3.4	-0.99	-1.6	7.9	-3.8	-1.6	-7.5	6	3.8	3.5	-6	-0.76	-5.1	3	-0.94	-0.84	-3.3	2.9	-3.7	11	-6.7
-1.4	2.1	-8	-0.46	-2.9	-1.3	5.9	2.7	-5.5	-0.52	-9.8	-3.8	-2.1	4.1	-6.9	-1.6	-7.2	1.5	-2.9	-2.4	-4.1	0.67	1.4	-6.8	-4.9	1.1	-0.11	-0.12	-2.7	1.6	-3.6	5.2	3.4	-1.4	-6.2	-4.8	2.5	6.3	-4.6	-1.2	-0.46	-2.6	7	-1.6	6.8	-1.1	-1.5	-3	0.28	0.09
-0.7	4.2	-6	5	8.5	4.5	2.4	-5	-3.1	3.7	-4.3	6.2	0.68	3.4	-6.6	-0.95	1	2.6	-1.1	3.2	-6.8	0.77	4.3	-1	-3.8	0.87	-3	-0.16	-3.9	-3.7	-2	8.2	6.2	2.9	-1.6	-6.8	-3.4	5.1	-0.52	3.7	0.53	-3.4	5.5	1.1	3	2.5	0.5	-2.2	2.4	-5.3
2.4	4.6	0.21	-3.3	-0.94	3.2	7.1	-6.7	4.6	3.5	-1.6	3.6	-1.1	-2.4	-4	-2.2	-1.4	-2.3	-2.4	10	-7.2	2.4	1.6	1.7	-2.9	3	-1.3	10	-2.9	6.2	-0.36	13	-1.4	9.3	0.37	1.8	1.8	10	-4.4	12	-4	3.5	4.5	4.9	3	1.9	-0.89	4.2	3.5	-0.11
-2.5	1.3	-4.8	-4.9	-8	6.3	1.8	3.5	0.06	1.9	-2.7	4.3	-3.5	8.1	2.1	6.4	-6.2	9.7	5	8	2.1	11	-1.2	2.4	-1.5	11	-3.4	3.8	5	6.2	-2.1	-0.4	4.3	5.8	3.9	8.5	0.99	8.1	2.4	4.6	0.73	7	-2.8	6.7	-3	7	0.73	9.2	1.2	6.7
-2.4	0.77	-4.2	-1.8	-3.2	-1.7	-2.8	3.6	2.8	0.77	3.6	0.01	-4.3	3.3	4.6	3.6	-4.9	3.7	3	0.06	2.1	5.8	-5.2	-4.8	-1.2	1.1	-0.63	-0.92	-2.2	-3.1	0.73	1.8	0.71	-4	0.98	-5.4	-5.2	1	4.2	1.6	-3.3	2	-3.7	1.7	-6.6	6.9	-4.2	-0.42	-1.6	-2.7
-1.3	8.7	3.3	0.49	-9.2	-0.1	4.5	-5.4	4.6	-2.3	4	-1.9	4.7	-4	2.7	-1.9	10	-7.9	2.3	-5.5	4.7	-1.6	-0.73	-0.69	-1.5	0.62	1.6	-8.9	-3.3	-0.96	2.6	-8.8	1.6	-2.5	0.96	-3.4	-5.3	-6	6.3	-3.8	-0.83	-1.9	-2.8	1.8	16	1.4	-7.2	-2.1	-5.7	-5.8
1.8	-2.3	0.47	-0.88	4.3	-1	2.8	-3.7	0.81	-4.5	6	-1.8	2	-2.2	3	3.3	9.1	3.9	2.3	-3.6	3.6	-2.9	8.1	-4.6	-0.07	3.5	0.58	-5.5	3.8	-5.3	5.6	-5	6.1	-1.6	1.5	-5.2	2	-4.5	8	-5.1	0.35	-5.1	2.4	2.5	7.2	-2.7	-1.7	-2.3	1.9	-4
-0.89	-3.3	5.8	0.18	4.7	-0.56	6.2	1.4	3.4	3	5.5	-2.5	10	-0.71	4.7	3.9	-3.3	3.8	3.6	2.1	-0.82	-0.35	8.4	1.4	1.1	1.2	2.6	-7.6	4.8	-2.8	2.4	-3.5	4.9	0.31	7.5	0.78	-3.6	-5	6.8	-1.1	-0.38	-4.4	1.3	4.5	1.7	2	8	-4.7	1.7	-5.1
-1.1	5.5	1.1	4	4	-1.7	-2.3	-4.4	-2.5	3.8	3.5	4.2	13	7.6	8.7	-1.4	1.2	-1.8	8.3	-1.2	6.7	3.8	4.4	-7.5	5	7.1	-0.69	4	6.9	-0.73	3.7	2.3	9.2	-1.1	5.1	-4.7	3.1	-4.2	12	8.6	0.54	-2.4	5.3	4.3	8.3	1.7	1.5	-4.7	1.5	-3.1
-0.66	3.5	0.86	-0.43	7.8	-10	6.4	-4.5	0.4	-0.18	-1.8	2.1	4.7	-1.9	-0.87	-0.92	-2.8	-1.6	1.5	-5	-0.59	-0.63	1.3	-5.7	-4.1	4.1	-0.49	1.5	2.8	-2.4	0.5	-0.01	2.9	-0.74	7.8	-2.3	-0.64	-5.8	-1.5	4.9	0.23	-0.64	2.3	4	-0.89	4.3	-3	-5.9	-5.9	-0.4
5.4	-5.8	5.8	-0.01	6.6	-9.7	5.5	-4	-0.35	-2.3	0.29	0.84	-1.9	0.68	-7.7	-2.5	2.9	3.4	-4.1	-2.6	-5.6	4.7	-5.8	-3	1.2	0.7	-1.6	-5.2	0.19	-3.4	-0.45	1.1	4.3	-1.7	4.4	-1.3	-1.7	-3.6	-1.3	2.1	-3.2	-0.32	-0.95	-0.9	4.1	-0.69	-4	0.63	-10	1.2
4.8	-2	-3.3	-3.1	-3.7	-5.1	0.5	-9.6	0.11	-3	2	-5.9	3.4	-0.44	-7.6	-1.8	2.8	-3.4	-6	1	-5	-1.3	0.74	-5.2	0.64	-0.56	-1.5	-2	1.6	-3.9	-2.9	4.1	-0.36	1.9	0.18	-0.92	-0.58	-1	-3.9	-4.8	-4.2	-4.1	0.39	-0.72	-1.9	0.24	-6.1	-11	-0.45	-11
-12	-1.4	-8.1	-8.5	-11	-11	-4.8	-7.2	-3.2	-2.5	-1.7	-7.2	1.2	0.54	-0.59	-3.3	-6.1	-3.8	-0.28	-3.7	3.2	-0.46	0.63	-2.9	4.5	2.3	-2.3	1.9	0.46	-2.2	2.2	0.22	3.1	4.7	3.5	2.3	1.2	3.1	1.8	-0.38	-0.25	-2.6	-0.2	2.5	-2.5	-2.6	-2.5	-5	-6.4	-6.2
-4.5	-3.4	-6.8	-5.8	0.52	-3.2	1.7	-1.3	-6.2	-7.5	-5.6	-5.2	-0.01	0.65	-1.8	-5	-7.9	-1.6	-6.6	-3.5	6.8	6.6	4.2	-1.3	-2.9	-1.6	-0.95	3.1	-0.49	-0.2	3.2	0.99	1	-1.3	-6.2	-5.6	-3.8	4.9	4.2	0.65	-5.4	-3	-4.5	-0.24	-6.1	-1.9	-4.5	-0.94	-9.1	5
0.22	-0.09	-7	-2.2	-7.3	-1.2	-0.93	-4.6	-1.9	-1.1	-5.1	0.07	-5.8	5.1	1.8	-3.3	5.4	2.3	-2.2	-3.9	7.9	-1.2	2	-1.8	-6.6	-3.3	0.64	3.4	0.62	-2.2	5.6	3	0.63	1.6	-1.3	-1.8	-2.6	4.2	5.8	4.2	-5.5	-2	-4.3	2.6	-1	-0.8	-3.5	-4.9	-9.8	-4.8
0.5	6.5	-4.8	-0.37	-4.9	-4	-3.1	0.25	1.2	3.1	-1.2	1.4	-12	-7.4	3	0.31	6	-1.2	-2.1	-0.32	11	-2.4	-1.8	-4	-3.3	0.18	0.28	-0.49	1.6	-1.8	2.8	0.05	-7.3	0.66	4.6	-2.7	-6.3	-1.9	2.1	-0.15	-9.9	-2.2	-4	0.77	-4.8	2.8	-3	-8.4	-5.9	-11
-1.3	4.4	2.3	3.5	3.9	0.22	-2.8	-4.7	-0.32	3.4	4.8	4.9	4.8	2.3	5.6	-1.6	2.5	7.2	4.1	-2.4	5.2	0.46	2.7	-4.2	0.28	-3	-1.2	2.4	0.61	-1.9	-0.89	3.8	3.3	-0.45	1.1	-0.11	-0.23	2.7	5	-1.5	0.08	-1.8	-2.4	-1.7	-1.1	-3.2	4.5	-6.7	3.1	-9.6
4.9	2.1	2.6	2.5	8.3	-2	1.4	-6.7	-0.36	0.55	7.2	1.8	-4.5	-1.9	7.9	-1.5	1.9	9.5	6.3	2.1	7.1	-1.9	-0.82	-1.6	-0.97	3.8	-3.7	3.2	-0.66	-4.5	-0.55	1	3.7	-2.6	2.9	-5	-1.4	2.5	4.5	0.66	-1.9	-3	-1.3	-1.5	1.7	-1.6	5.3	-8.8	6.7	-13
3	1.5	1.9	0.63	12	-5	0.15	2.8	5.2	2.4	6.7	1.4	-5	-9.4	6.6	-1	-2.8	0.22	1.8	0.54	3.4	1.1	6.7	-7	1.1	7.4	2.4	-0.07	-5.3	0.58	3.5	3.1	2.8	-2.9	-2.1	-1.9	1.6	-5.1	0.51	-5.6	-0.01	0.6	-1.6	4.3	0.41	-1.9	0.24	-9.2	1.3	-6.3
4.8	-0.91	6	-1.2	8	-6.2	9.4	-3.6	12	-0.87	12	0.88	-3.9	-2.5	-2.8	-4.6	-7.8	-0.86	4.7	-3.9	-0.35	-1.5	2.8	-9.1	3.2	1.2	1.4	-0.25	-3.7	-1.1	2.2	-1.3	5.4	1.7	-2.5	-6.5	5.9	0.09	-2.6	-5.3	-2.7	-2.4	3.2	1.8	1.7	-2.8	3.9	-4.5	-0.99	-6.6
5.2	-8.6	7	-1.6	13	-11	-1.1	-3.1	7.2	-8.3	15	-1.8	7.6	-6.6	6.3	-0.88	16	-3.6	6.5	-3.2	6.3	-4.8	1.9	-9.7	16	1.3	16	-0.19	15	-2.9	18	1.8	3.6	4.7	20	-6	11	-1.4	18	-3.4	14	-2.7	4.7	-0.47	13	-1.4	14	-13	16	-3.7
5.3	0.95	12	-4.9	2.3	-5	11	-4.5	3.5	-1.5	9.4	-0.37	-32	-3.8	-31	1	-11	-5.3	-41	2.3	-5.4	0.71	-35	-7	-29	2.4	-53	2.6	-35	-2.8	-45	3.1	-17	-0.35	-25	-3.9	-27	1.1	-34	-2.7	-27	-0.51	-13	-0.57	-14	-2.4	19	-3.8	-5.3	-2.4
6.5	-3.2	1.4	-3.7	6.6	-1.4	11	4.8	7.5	-3.4	-4.2	0.07	-36	-3.1	-15	1.4	-5.5	-5.1	-28	1.8	-0.83	5.8	-29	-8	-12	4.3	-58	2.5	-47	-3.1	-64	2.2	-21	-1.1	-21	0.59	-33	2.5	-47	-2.9	-26	0.63	-1.9	1.3	-7.3	0.13	18	-0.89	21	-1.6
0.97	-2.9	2.2	-7.4	6.3	0.43	2.4	-1.3	7.7	-0.98	0.7	-0.76	-3.3	-2.4	10	3.4	5.4	1.7	3.5	0.13	13	7.3	-5	-9.3	3.5	5.1	24	-1.2	8.3	-0.82	9.9	-0.24	-6.1	3.3	1.7	4.3	9.1	-3.3	9.2	-4.2	-2	-0.44	4.3	4.3	4.8	1.4	1.3	-1.2	3.1	3.1
-5.9	-1.3	-4	-7.6	-0.16	-12	1.7	-6.7	1.1	13	-5.2	1.8	5.6	8	6.2	-0.09	-3.6	0.95	1	0.12	3.9	5.5	4.8	-2.4	5.9	0.17	3.6	-4.9	5.3	4.1	0.71	-2.3	-5.4	4.1	5.9	6.2	5.9	3.1	2.4	-5.1	7	6.6	0.13	3.4	-0.96	1.1	-0.55	7	7.5	11
-10	-3.3	-12	7.4	-1.4	-5	4.2	-1.3	-8.6	-4.4	-18	9.6	-3.8	6.3	0.08	4.9	3.4	-6.4	-6.3	7.4	-3	11	-5	-5.9	2	8	-3.6	6.8	-0.46	10	-0.79	3	-2	2.1	-0.08	9.2	1.9	0.47	-2.7	4.3	0.06	8	-0.6	0.8	-4.1	4	-7.2	17	-5.8	18
-7.7	-11	-8.2	0.58	-11	6.2	-2	-3.6	-8.5	-7.5	-17	-4.7	-3.7	4.3	-0.17	4.3	-4.9	-1.4	1.4	7.5	0.35	2.4	-4.3	-0.21	-6.4	-1.7	-6.5	-2.2	0.45	6.7	-6	-3.7	-4.8	-3.5	-6.8	7.8	-5.2	-4	-2.2	1.5	-6.8	-2.2	-4.7	-3.7	-5.8	-2.2	-14	4.5	-15	8.2
-3.4	2.3	-8.2	-1.5	-6.5	-2.3	-1.3	2.2	-0.63	-1.1	-14	-3.6	-7.5	1.4	1.5	8.8	-0.24	10	3.1	1.3	0.3	8.2	1.1	-2.3	-4.1	-3.6	2.4	2.6	-1.8	2.2	-3.2	1.7	-0.63	-7.8	5.4	0.28	0.49	0.5	-2.3	-1.8	3.1	-2.4	0.9	-2.9	-1.8	-2	-11	-4.3	-8.7	-2.3
0.42	-2.9	-0.23	-7.3	2.2	-11	4	4.5	1.6	-2.6	-4.9	-12	-0.57	4.5	-1.8	0.4	-5.1	-1.9	1.4	-1.1	-3.5	2.2	-0.51	-2.6	-1.2	-5.8	6.5	5	-4.3	-1.2	-1.3	-0.85	2.6	-3.7	-1.9	0.87	6	2.5	-4.7	0.88	-2.1	-4.1	-0.45	-5.8	-0.01	-0.35	5	-11	0.56	-7.1
0.26	1.1	1.8	0.82	1.1	-0.2	2.9	0.5	4	-2.5	1.4	-4	4	0.72	1.7	-7.4	-7.7	-5.4	2.1	2.4	-0.61	-4.6	1.6	0.21	-0.82	-6.4	8.6	1.9	3.6	1.4	-3.8	0.6	2	-1.9	-0.99	-3.9	3	2	-0.76	1.1	2.1	-3.6	-0.21	-3.6	-1.8	5	1.6	-9.4	-4.4	-7.7
-3.5	6.4	-1.2	11	-3	13	1.4	1.1	2.9	3.1	-2.6	12	-3	5.3	-0.18	-0.52	5.3	-0.03	1.6	5.2	2.8	6.2	5.7	6.3	2.6	0.65	5.1	2.6	-0.97	-2	3.5	0.65	5.6	-2.1	4.2	0.31	3.9	1.2	3.8	-0.95	1.5	-1.6	2.6	-0.91	-0.73	6.8	-2.8	2.3	-0.8	0.55
0.51	5.6	-0.91	11	-3.2	20	3.5	8.9	0.43	19	1.8	15	5	3.2	5.1	1	12	6.2	6.5	0.63	9.9	4.8	3.3	7.4	0.82	5.5	0.34	2.3	5.5	6	2.1	3.8	-6	5.8	4.8	11	-3.2	2.8	3.6	4.1	-0.07	6.8	-2	10	-3	12	3.2	16	1.6	16
1.6	3.6	-1.9	9.9	-3.7	8.5	0.78	4.2	2	6.4	-5.1	12	8.3	-7.2	4.8	-1.4	-0.18	0.81	7	-5.3	-4.8	0.36	1.1	0.74	2.8	-0.96	-1.3	5.3	3.2	8.1	1.6	6.4	-1	2.4	5.6	1.3	5.4	0.58	3.2	5	3.1	3.8	1.9	2.7	-1.4	5.6	3.8	17	0.91	14
1.8	5.3	2.4	3.1	-2	7.5	-0.7	-1.2	-0.72	1.6	-5.2	13	5	-0.54	0.55	-2.1	-0.99	4.1	-0.23	-2.9	1.2	8.1	-0.03	5.8	-1.3	6.1	1.1	6.1	4.6	2.9	0.2	8.2	2.2	6.1	-0.31	2	1.3	3.6	9.5	11	2.5	7.7	1.7	2.9	-1.1	1.5	1.2	16	2.8	18
4.9	-4.4	6.2	-2.5	5.3	0.81	2	2.4	1.2	-0.42	7.3	5.7	1.1	3.6	5.3	-5.3	-5.6	0.26	2.3	-6	5.6	2.4	1	7.7	4.6	7.1	1.7	-0.79	2	3	2.2	-0.67	4.3	0.43	1.1	0.17	0.87	0.98	3	0.32	3.3	2.2	4.6	1.5	0.46	7.3	2.5	8.9	-5	6
4.4	0.69	1.4	-0.23	5.4	2.4	1.8	5.4	3.5	5.8	2.8	-3.8	4.5	-2.6	4.2	1.3	7.2	5.4	1.9	-2.3	6.6	-0.64	2.8	6.3	2.1	3.1	2.2	1.5	-1.9	0.68	-0.08	4.4	-1.4	-2.4	-4.8	2.4	-1.4	6	1.9	-1.7	0.31	0.41	2.4	-1.2	0.84	0.47	-5	6.1	-8.2	2.5
2.9	-1.5	5.1	3	-1.6	7.1	-0.41	0.26	-5.6	2.5	-1.3	0.38	5	-2.5	1.3	-0.74	5.7	-2.1	2.7	4.7	1.6	-5.8	0.99	8.7	3.1	1.5	6	-8	6.7	-3.5	2.5	-6.9	3.3	-3.2	2.1	-0.72	-1.5	-0.65	5.3	-2.3	4.4	0.47	0.17	3.3	6.1	1.5	1.6	6	-1.6	6
0.9	0.39	0.5	4.5	-14	1.5	-0.24	2.8	-7.1	4.4	-1.5	-0.87	-7.8	-3.3	2.7	-2	8.5	0.56	3	-1.4	3.8	-0.59	-5.4	6	-0.03	5.9	6	-0.15	3.9	-5	-0.76	-6.5	0.38	-2.9	5.2	-4	-5.5	0.41	10	-7.2	3.1	1.8	0.58	2.2	6.3	-1.5	9.2	8.8	6	5.7
3.5	-1.8	-1.9	-0.5	-0.51	-11	-4.8	5.1	7.1	3.8	-6.2	-1.5	0.49	4.6	0.79	-0.71	-6.3	0	3	-1.7	4.3	-2.4	-1.7	1.8	1.6	2.3	-0.2	-1.8	2	-4.9	-3.5	-3.1	0.36	-2.9	-1.7	-2.6	1.5	-5	8.4	-6.8	4	2.7	1.9	0.01	-2.9	-2.7	3.8	2	4.4	1.6
-9.1	1.4	-8	-0.6	-7.2	-0.18	-3.7	2	-12	2.8	-9	5	-4.4	6.4	0.59	-1.6	-5.9	-1.2	-2.7	-1.7	2	-4.5	-0.1	-1.2	-0.68	-1.4	-0.22	0.23	-3.8	-1.8	0.94	-5.3	-5.4	-5.2	-6	-2.8	-3.9	2	-2.2	-1.4	2.1	5.8	0.48	-1.1	-0.42	-3	-1.2	10	1.3	4.5
-4.7	-3.3	-13	-1.7	-11	0.62	-4.7	1.1	-11	3.9	-12	-3	-2	-3	4.5	-3.1	0.47	2.7	-4.6	-5.4	-4	1.5	1.1	-2.9	2.7	4.2	3.8	1.3	0.6	-3.2	-2.6	-0.82	7	3.3	-0.25	-2.5	-3.6	-1.6	0.19	6.2	5.6	0.91	2.3	-0.26	0.98	1	-5.5	2.9	2.6	0.8
-7	-5.8	-3.9	2.2	-13	-3.8	0.6	-0.03	-5	-1.1	-14	-4.7	0.01	-2.1	-1.8	-2.3	-8.3	6.3	-2.1	-3.1	-4.7	-0.9	-0.99	0.28	2.3	2	0.97	-5.4	3.7	2.1	4.3	-3.6	3.4	2.4	0.22	1.3	6.4	-2.9	5.5	5.3	7.6	-0.4	-0.06	1.9	1.2	0.68	-0.34	2.5	1.7	3.9
-11	-1.2	-6.5	4.7	-6.7	4.5	-2.8	0.74	-5.3	-2.3	-6	0.54	-4.2	-6.5	3.6	0.69	-1.9	3.6	-0.6	-1.4	1.5	-0.46	-2.4	2.6	7.7	-0.62	-2.6	2.1	3.7	2.7	-2.1	4.1	-0.23	3.2	-0.82	1.2	-1.1	6.2	-0.6	4.7	2.2	7.6	2.2	-0.77	6.5	3.4	-5	5.1	-6.8	5.1
-7.1	5	-6	4.1	-0.6	4.2	-12	9	-6.1	1.6	-9.1	4.8	-0.34	2	-0.28	-0.27	-2.4	7.5	-0.14	-0.84	1.8	8.2	-1.5	0.83	4.3	1.1	4.8	1.6	0.22	1.8	3.3	-1.9	0.7	2.6	0.89	5	5	0.8	1.6	2	6.5	4.5	3.4	-0.96	2.8	4.2	-7.8	4.1	-5.4	3.9
-3.6	4	4.6	2.4	-1.9	11	0.35	1.9	-5	1.1	3.9	7.8	6.2	3.7	2.3	-2.7	0.62	1.9	0.87	-1.8	5.1	-0.31	-3.4	1.9	-0.84	-2.6	0.56	-0.16	4.3	-3.4	4.1	1.9	-9.7	-1.2	-1.9	0.38	1.4	-5.5	1.2	-0.74	1.7	-1.8	0.59	0.14	3.2	-2.7	0.95	-6	-3.9	-5.4
-3.1	-2.5	1.7	2.6	-4.5	2.4	2.6	-1.2	-1.9	2.3	6.9	4.9	-4.8	-3.9	1.8	0.04	-1.8	4.1	3.6	-6.3	5.9	4.7	-1.3	-4.2	4.7	-6.6	7.5	-2.5	4.2	-1.4	3.1	6.8	-4.2	3.4	0.37	-4.9	2.1	2.5	5.4	-1.9	2.1	-1.6	-0.94	-1.3	-0.35	-0.73	4.2	-5.7	1.5	-2.8
1.6	1.7	-3	8.6	-5.1	5.2	-5	-2.2	0.46	1.2	1.5	2.7	-11	-7.7	-3.7	-1.9	6.5	0.06	-2	-4.8	-6.6	-1.4	-1.5	-4.2	-0.25	-2.4	2.5	-2	-0.67	0.95	-2.6	3	-2.5	-4.2	-0.9	-0.72	-5	0.54	-0.84	6	0.26	-3.8	-4.3	-4	-4.5	-0.17	-7.7	-1.6	0.66	4
-4.8	8.6	-1.6	10	-1.9	5.4	1.2	-3.3	-9.2	-1.3	-4	6.7	-6.3	1.3	-3	0.03	-0.5	1.5	-7.5	1.5	-5.2	-4.2	4.2	5.4	1.6	-8.2	1.2	2.5	0.2	-3	0.77	1.9	1.9	-7.5	-2	-6.2	-1.7	-1.1	3.1	3.4	-0.84	-1.8	-1	-3.2	-4.8	2	-5.2	-1.8	2.1	0.61
-12	3.7	-6.5	8.3	3.4	7.8	-3.6	7.2	-8.8	8.1	-8.1	3	12	2.8	-4.8	-1.1	-13	-0.19	0.64	-0.28	-6.4	-0.34	6	6	2.9	-2.4	-2.4	-3.3	0.41	2.3	-3.9	0.75	-0.59	1	2.5	-2.4	-3.9	-0.29	1.1	-2.9	0.21	1.1	-1.1	2.6	-2.5	2.2	-2.4	0.14	-2.3	1.8
1.4	-1.2	-2.1	-1.8	-0.12	-1.1	-4.8	7.3	-0.6	9.8	-2	-2.4	-1.6	0.12	-2.8	-0.91	1.4	-3.7	0.97	1.9	-4.5	1.1	2.8	0.51	-3.4	-2.9	-1.4	0.19	-2.6	0.52	1.3	-0.74	-2.5	3.7	0.11	3.1	-3.2	0.67	-0.42	-2.2	-2.7	-0.67	3	1.9	4.7	-4.3	-2.4	0.58	1.6	2.3
-2.2	1.5	1.2	-1.5	2.8	6.8	4.1	3.6	-1.4	0.43	-1.2	-4.8	0.96	5.4	-5.7	-0.89	-6.1	0.12	-2.1	-1.1	-3.6	-2.3	0.81	1.2	4	-2.1	0.1	1.2	-4.3	0.9	1.8	-0.41	2	2.2	-4.1	4.6	-1.2	-2.8	-3.6	-1.4	1.1	-1.6	8.3	-0.02	1.2	-6.2	-3.5	1.7	3.8	0.12
0.04	-3.7	-2.5	-0.46	1.7	2.1	-0.35	-2.5	6.9	-8.4	-4.2	-1.4	11	-4	-3.4	-1.6	-7	2.7	-0.47	-7	-1.8	-6.5	5.9	3.6	2.5	-4	-0.31	-0.68	-3.4	-1.1	1.1	-3.7	9.9	-1.4	-2.3	0.93	3.9	-2.4	-2.6	-3.2	5	-2.1	6	-1.9	-1.4	-2.7	-6	-4.3	-0.15	-8.4
0.1	-11	6.1	-5.6	-4	-2	-9.3	-1.2	-2.7	-5.3	5.7	-4.3	0.29	-5.3	-6.7	-6.5	2.4	-6.7	-5.8	-7.6	-2.2	-5.7	4.5	-1.9	3.1	-6	2.9	-0.08	1.7	2.3	-6.1	-3	0.06	-3.8	3.7	3.8	1.1	2.4	-7	-4.9	-1.8	0.72	0.41	-2	0.76	-6	-5.5	-1.8	-3.9	1.3
1.2	-6.9	5.7	-9.5	0.71	-4.3	-4.7	-5.8	-4.6	-2.9	4.3	-7.3	8.8	2	0.62	-1.9	-4.7	-3.6	4.2	-0.54	-4	-7.5	6.8	2.2	4.5	-6.9	4.9	-0.11	1.6	3.1	3.8	-5.8	-2.2	-0.49	4.7	5.2	4.6	-0.02	-0.18	3.2	4.8	0.19	4	-5.4	2.9	-8.2	0.19	-2.8	5.8	-3.9
-1.1	-3	-0.27	-4.7	-0.51	-3.6	-8.1	-0.46	7	-2.9	-0.41	-11	4.4	-3.3	3.4	-1.9	1.6	-3.8	7	-7.6	-4.8	-2.9	5.9	-1.7	3.7	-2.5	4.7	4.5	-0.05	0.75	7.7	1.4	0.87	5.7	-1.7	0.36	6.8	1.6	-2.5	1.1	1.6	-2.4	1.8	-2.1	2.5	-0.99	-2.3	-3.7	0.01	-5.6
9.5	-13	12	-7.6	-0.76	-8.9	1.4	-1.2	4.6	-11	6	-11	2.7	2.1	0.58	3.6	7.8	-1.7	-0.34	1.3	-2	-4.8	-3.4	0.87	6	-5.4	0.42	-2.3	-5.2	-1.4	0.43	-5.5	-5.9	-5.7	-4.8	0.07	-3	2.2	-2.5	-3.9	-0.02	-1.9	0.92	-4.5	-0.1	-1.3	-0.85	-6.7	-3	-5.3
7	-9.8	-0.11	-8.2	2.7	-8.4	-0.16	-4	10	-6.1	3.2	-10	-2.3	3.6	4.4	-0.58	-5.7	-1.9	4.9	3.3	-1.7	-8.8	-0.47	4.2	6.4	-5.1	1.7	-2.4	3.3	-1.5	-4.5	-7.5	-0.78	-2.1	1.7	0.47	-2.3	-1.8	3.9	-1.9	4.4	-1.8	1.4	-7.3	-4.6	-5.5	-7.9	-5.9	-2.4	-2.4
7.1	-1.7	7.6	-3	3.2	-6.8	-4.6	-1.5	1.1	3.7	5.8	2.6	-5.5	-0.89	3	-5.1	5	-12	3	-2.9	-3.4	-3.8	0.55	-0.3	5.7	-4.7	0.39	5.5	1.1	-1.6	2.8	1.5	0.01	0.53	3	-1.1	-3.6	3.8	-1.2	-2.9	1.5	-1.4	-2.9	-3.7	-1	-1.2	-1.5	2	-0.73	-2.9
7.2	17	13	15	10	6.8	7	9.4	-4.2	15	11	16	0.41	10	2	6.8	-6.9	4.1	1.8	11	3.4	4.9	2	9.1	7.5	2.8	7.5	1.8	4.1	3.2	6.4	-1.4	-3.3	0.1	4.8	3.8	2.4	0.03	5	-3.7	7.3	2.8	-0.22	5	0.01	0.4	5.9	16	1.1	9.5
11	7.1	4.2	7.2	8	3.7	1.6	3.1	3.4	5.8	2.6	7.2	10	5.2	2.2	2.2	3.2	5.9	8.1	10	-1	13	8.1	13	-2.7	3.1	2.6	4	4.4	2.6	5.5	6.7	-1	5.3	2.8	5.5	3	4.1	0.06	5.1	4	0.76	-0.39	2.4	3	-0.22	8.1	8.3	5.6	6.9
0.71	7.5	1.9	3.6	11	0.53	-3	7.6	3.9	6.3	5.8	0.94	5.1	-1.2	11	7	13	1.1	7.1	3.6	6.8	0.9	7.7	-0.78	-3.2	0.58	-4.7	-3.4	4.3	2.1	4	0.35	3.6	3.9	3.2	0.74	1.8	-1.3	0.4	7.4	-1.4	2.2	0.26	-3	0.52	1	15	7	15	7.9
6.5	3.9	3.5	0.65	17	5.6	-1.6	-7.2	5.2	-3.7	9.1	-0.75	9.9	-0.76	-0.06	-0.81	-0.2	-8.2	6.2	-2.9	-0.59	-2.4	8.4	-3.8	6.1	-5.5	2.2	-3.2	0.92	-0.1	3.8	-4.2	4.1	-4.1	0.72	-5.3	0.91	-7.3	1.2	0.48	3.3	-2	5.9	-1.5	6.4	-0.4	17	1.1	12	4.2
0.83	-4.4	5.2	-8.2	-1	-3.5	-1.3	-7.8	-2.4	-9.4	6.1	-6.1	23	-4	5.4	-0.6	11	-5.1	9.4	-1.1	7.6	-7.1	14	-3.5	-3.6	-5.7	-1.3	-4.8	1.8	-2	3	-2.5	4.8	-1.3	12	-3.4	0.91	-2.1	-2.2	-2.5	-2	-3.5	-3.1	-0.47	5.2	-2.8	7.5	-6.7	3.1	-6.6
-23	14	-29	-0.03	-43	-0.88	-13	13	-15	4.2	-18	-6.1	-42	-1.4	-35	0.31	-17	1.1	-42	3.8	-28	-0.76	-51	4.7	-41	2.4	-20	-6.6	-12	-2.4	-7.1	-2.3	-13	-6.8	-28	-1	0.49	-3.1	-22	-2.4	-20	2.1	-27	-4.2	-27	-8.7	-42	13	-38	6.5
[truncated: 952 more columns]
