# Supplementary material for: Dyslexia on a continuum: A complex network approach
Source: PLoS One. 2018 Dec 17;13(12):e0208923. doi: 10.1371/journal.pone.0208923 (PMC6296514; doi:10.1371/journal.pone.0208923)
Supplement: S1 File — Detailed information about the archive contents is provided in the included README.txt file. (TGZ) [file pone.0208923.s001.tgz › FS_672_VV_run_1.csv]

1.1	-1.9	16	-1.1e+02	19	-1.1e+02	27	-86	35	-34	12	-42	22	-11	25	-91	23	-1e+02	27	-11	9.6	-1.1e+02	20	-2e+02	9.1	-38	21	-14	6.3	-22	9.1	2.2	14	-27	10	-22	17	-15	5.7	7.7	-1.2	-16	26	-4.9	3.2	-20	13	-6.9	23	-26
1	-1.3	6.8	-40	16	7.3	8.5	-47	23	-17	1.9	-5.1	28	2.7	23	-48	9	0.87	12	3.1	13	-1e+02	14	-33	10	5.8	16	12	6.5	5.7	7.4	11	7.2	-3.2	7.6	12	12	14	1.9	-2.2	-2.9	-2.6	17	5.7	6	5.2	9.7	12	20	-3
1.2	0.92	-13	24	16	29	-7.2	27	13	19	-6.3	7.5	10	29	20	24	10	39	3.6	26	19	17	15	3.1	6.7	-3.5	3.5	-2.7	7.8	-4.8	6.7	0.37	4.2	-0.45	6.3	-9.6	6	-5.8	0.41	0.98	5.6	17	12	-8.1	6.4	12	3	-8.2	18	5.9
0.82	0.11	-8.9	4.8	6.3	2.2	-2.3	6.3	5.2	-3.9	-11	-4.9	13	9.7	3.5	-13	15	-5.3	3.9	-3	0.99	1.7	4.8	3.9	-1.9	-12	-7.8	-6.4	-2.4	-7.3	0.73	-7.7	2.8	-3	-3.8	-8.2	-4.1	-5.6	-0.53	-8.9	-1.3	-3.5	2.2	-12	7.1	-3	-3.8	-1.1	3	-11
0.07	0.19	-1	0.96	9.9	3.4	9.9	3.1	9.9	-5.3	-10	-3	14	3.8	-1.4	-7.1	13	3	1.7	-1.1	-3	-4.3	3.4	6.7	-8.3	-8.4	-4.8	-12	-2.8	-8.8	-1.7	-7.7	3.5	-8.7	-10	-7.5	-9.2	-12	-8.3	-5.4	-9	-1.5	17	-7.7	-5.1	-3.2	-5	-9.8	-3.8	-1.5
-0.04	-0.31	-7.2	6.5	9.8	5.8	2.1	17	3.5	-1.5	-7.2	-2.5	9.7	-2.5	8.6	-7.1	8.1	-5	-3.7	-6.2	-2.9	6	3.9	-1.4	-6.3	-2.2	-3.3	-10	-7.5	1.2	-3.8	-7.2	-5.9	2.2	-13	0.02	-11	1.5	-12	3	-7.4	1.7	-2.7	-13	-8.9	-2.3	-5.4	-8.5	6.3	7.2
-0.25	-0.02	-16	3.7	8.9	-0.48	-2.6	7.7	11	1.9	-6.3	3.3	13	2.6	3.3	0.24	11	0.4	-0.34	-5.7	-4.4	-15	1.1	-1.1	-3.5	-3	-5.7	-9.7	-0.38	-5.6	4.9	-11	-2.5	1.1	2.4	-6	-0.74	-5.3	-5.4	-0.36	4.9	-3.4	-7.7	-9.9	9.7	-10	0.14	-4.6	10	-4.3
-1.3	0.34	11	3.5	3.8	13	-1.3	7.2	19	7.6	2.9	3.6	12	2.7	-40	-11	-2.6	13	-30	3.5	-37	-4.8	-19	-3.1	-23	-1.4	-34	-2.2	-23	-3.8	-21	-4	-16	-2.1	-31	-1.3	-19	-6.8	-21	3.8	-33	-2.6	-21	-13	-14	-2.7	-17	0.31	-21	-4.4
0.72	0.57	22	-5.4	3.9	-7.4	29	3.3	30	-1.1	21	-5.5	16	-4.1	7.7	2.4	0.02	3.5	11	1.8	7	5.7	3.1	7.3	12	-1.2	3.3	0.5	11	0.3	-0.64	-5.9	13	0.39	1.1	-2.1	-5.2	-4.7	-12	-4.3	12	7.5	10	3	-0.85	-0.86	-2.5	-1.1	5.9	-8.9
0.83	0.15	4.3	1.2	17	5.9	15	-1.8	27	-0.63	13	-4.9	25	-2.9	18	-6.2	10	11	17	-3.4	-6.4	-4.9	8.1	3.7	9.3	-3.7	6.9	-2.9	12	-3.8	14	-1.7	10	-3.6	14	-4.3	10	-4.8	5.1	-5.9	2.8	4	7.8	-3.4	14	-0.42	7.5	-3.8	12	-5.5
0.07	0.62	5.7	7	13	-1.2	12	3.5	21	2.1	3.9	5.5	21	-0.32	0.66	8.7	5.1	7.8	6.7	0.21	-2.9	7.9	11	7.5	4.5	2.5	0.41	-4.4	3.7	-0.9	-0.38	-0.01	4.8	-1.8	-1.6	-0.21	-1.4	1.1	-6.3	0.74	1.7	-3.5	9.4	1.9	-1.4	3	2.7	-2.2	5	-2.7
-0.36	0.19	-11	8.8	7.6	0.78	-6.1	9.9	7.8	5.6	-6.2	1.3	7.8	1.4	7.4	8.3	9.3	12	-0.28	5.4	-8.4	7.6	7.9	5.3	0.05	9.6	2	0.09	0.54	0.74	3.2	-2.9	-0.57	2	4	1.5	0.71	-1.3	-3.4	-2.4	-7.2	9.4	8.1	-4.8	1.3	1.4	-2.9	-1.3	-1.9	2.1
-0.69	-0.48	-7.5	14	10	3.1	4.4	8.7	16	12	-2.2	10	14	6	0.91	7.8	3.4	2.4	0.09	1.6	-5.2	3.1	0.37	5.3	-6.2	4.4	2.3	0.56	-5.3	6.3	6	1.1	-2.3	5	-3.4	2.3	-3.1	0.94	-8.6	2.5	-4.7	-0.02	10	9.6	4.3	2.2	-3.1	0.07	1.6	12
1.3	-0.36	-23	8.6	-25	-4.1	-34	-1.8	-29	1.9	-23	-1.3	-18	-4	11	2.7	27	-5.4	27	-1	5.5	0.86	16	-6.1	8.8	-0.22	1.7	0.79	10	-1.7	4.4	2.4	5.6	-1.7	11	-1.9	14	-2	5.9	6.8	11	-2.5	13	11	-0.62	-0.77	-3.4	-2.9	20	1.7
-5.5	-0.06	-7.6	-6.2	-13	-9.4	-44	-13	-1.2e+02	-7.9	-1e+02	-10	-1.1e+02	-7.7	-76	2	-50	-2.6	-54	0.42	-37	2.7	-1.2e+02	3.9	-30	-2.7	-55	1.4	-48	-4	-47	-1.5	-68	-7.5	-54	-3.9	-56	-0.56	12	0.81	-43	3.3	-61	-2.9	-40	-0.13	-72	-1	-54	-5.4
-5.4	-0.42	13	-3.6	48	-9.9	36	-13	9.4	-1.7	-15	-7.5	-3	-9.2	-1.9e+02	5.1	-1.9e+02	-1.5	-1.6e+02	-8.4	-1.5e+02	3.2	-1.6e+02	1	-1.4e+02	-2.1	-45	-1.6	-1e+02	-3.9	-92	-1.6	-84	-5.5	-1.1e+02	-5.1	-83	-3.7	-91	-3	-1.3e+02	-0.62	-44	2.7	-1.2e+02	3	-40	0.07	-1.2e+02	-3.7
0.97	-0.2	4.6	-1.5	-4.8	-8	12	3.6	17	-0.75	-7.1	-8.8	15	-7.7	47	-2.1	41	-0.17	26	-1.2	38	-1.9	34	-8.1	25	-5.1	3.4	-8.8	5.3	-4	15	-4.2	-1.1	-3.3	20	-4.2	20	-8.2	19	-9.4	-0.87	0.83	23	-15	18	-4.4	19	-7	35	-7.5
-0.22	0.27	-14	-1.4	-17	3.7	-12	0.02	-4.4	0.9	-8.3	-4.7	-14	-9.1	36	1.5	26	4.1	16	-2.4	26	-0.65	40	-2.2	14	0.17	5.4	-7.5	13	-0.06	6.4	-2.8	11	2.4	22	-5.6	18	-8.1	15	-12	23	-1.9	2.6	-4.2	14	-3	12	-5.6	12	1.6
0.33	0.28	0.89	-8.7	-7.5	-11	-5.4	-6.8	1.4	-6	-0.86	-1.2	-11	-8.2	6.6	8.1	12	5.6	13	5.8	-3	4.5	23	1.9	5.8	4.4	13	-3.7	12	4.9	6.7	0.24	20	6.6	20	3.9	19	-0.7	12	0.8	6.1	-7.8	5.3	6.2	8.4	-0.45	17	-0.91	10	6.9
0.48	-0.19	-5.6	8.2	-6.8	-8.1	-11	11	-4.1	8.1	0.24	8.6	-24	2.7	9.3	3.4	6	-6.5	13	2.3	11	-2.5	29	0.64	2.6	4.3	15	-1.3	11	3.9	11	-2.4	15	1.2	11	1.7	13	-1.9	5.1	0.35	6.7	-7.6	2.2	10	6.7	-1.8	18	-2.2	6.5	-1
0.24	-0.4	9.3	16	-0.58	6.7	-11	19	-15	15	-14	3.4	-9.7	11	-11	4.5	5.7	-0.42	9.3	-5.8	-33	0.18	-25	0.55	8.5	-0.62	1.4	2.1	5.3	-0.53	15	-2.7	13	-5.7	11	-0.77	8.2	-0.1	5.8	-1.9	4.1	-4.1	-2.2	8.8	-3	-5.3	18	2.4	1.4	-0.44
-0.65	-0.14	-9.9	-0.96	-58	-6.7	-10	-3.3	-21	-3.8	-0.3	-1.5	-32	-3.6	-37	-0.31	-18	-7.3	-7.4	-2.1	-25	-2.6	-64	-1	21	-2.6	16	-1.4	20	-2.1	25	-2.4	8.1	-3.6	42	3.2	32	0.46	34	-4.5	41	-0.32	7	-5.3	37	-1.3	24	-3.7	-15	-0.38
0.99	0.39	10	4.3	20	3.8	12	6.9	13	2.5	41	1.4	21	4.6	33	-7.7	6.5	-0.55	9.2	-9.4	57	-7.7	61	-6.1	11	-7.4	13	-3.2	15	-3.1	25	0.37	21	-2.4	20	-4.5	14	-5.4	29	-5.9	37	5.1	9.6	-5.5	40	-0.17	16	0.18	-1.5	-1.4
-1.4	-0.3	5	2.7	-2.9	-14	2.5	0.11	18	3.1	24	-6.9	17	-7.2	-6.7	-11	-17	-12	11	-9.1	-19	-16	-51	-14	3.7	-20	21	-9.6	7.9	-13	23	-15	13	-10	16	-16	13	-13	26	-32	12	-9.2	16	-4	30	-17	18	-9.1	0.31	-11
2.6	0.06	11	-8.5	2.9	-6.8	6.3	-17	11	-4.3	48	0.69	13	-25	42	12	40	6.1	40	-1.9	46	9.5	45	5.2	18	-2.3	4.6	-1.6	16	-4	20	3.8	13	-6.4	17	-2.8	6.3	-2.3	22	6.1	29	8.6	-0.16	4.5	28	4.9	10	-0.05	19	2
0.95	-0.18	0.8	-6.2	-3	-13	1.7	-9.5	6.4	-7.9	32	-9	11	-18	23	5.5	26	-5.3	31	-8.2	13	-5.9	11	2.7	11	-0.09	6.5	-2.6	5.5	-7.7	15	-3	11	-1.9	11	-5.8	6.6	-1.2	16	0.12	19	2.2	1.8	-0.42	25	1.9	11	0.59	7.3	-2.9
1.6	-0.2	0.61	2.8	13	-16	4.4	-9.7	5.1	-12	24	0.7	12	-14	23	-2.4	3.3	-4.9	27	-13	20	-5.7	25	0.3	9.2	-5.2	0.17	-10	8.9	-5.1	9	-3.7	6	-1.3	9.6	-6.2	2.3	-6.5	14	-11	40	-2.9	-0.75	-1.9	29	5.8	2.9	-8.4	9.7	-5.3
0.95	-0.38	4.1	-2.2	-1.2	-9.9	-1.5	-7.6	6.7	-9.1	14	-8.2	-0.13	-8.4	31	-15	29	-6.4	22	-7.5	33	-8.4	55	-2.9	19	2.2	6.1	-12	12	-8.1	19	-1.5	9.1	-7.7	16	-9.5	13	-10	26	-11	52	-0.44	6.9	-14	38	4.4	11	-8.1	19	-10
0.8	-0.6	11	-4.2	-4.7	-3.1	3	-6.2	0.49	-11	14	-3	-1.2	-13	22	-19	12	-12	23	-12	24	-18	39	-11	11	-5	4.1	-11	9.1	-13	18	-2.2	12	-11	15	-9.3	12	-7.7	28	-6.8	41	3.6	6	-14	38	2.1	6.4	-11	12	-9.1
1.5	-0.22	6.8	-0.37	-4.8	-15	-1.6	-5.5	-0.67	-8	20	-3.2	-9.1	-15	42	-1.2	19	-13	23	-6.7	45	-12	66	-0.15	18	-7.1	5.9	-9.4	9	-7.3	21	2	4.8	-8	21	-3.2	9.4	2.1	33	-8.8	53	-3.2	12	-0.39	45	3.2	6.1	-5.8	22	-5.7
-2.4	-0.58	14	0.55	-3.8	-5.7	14	-3.1	-0.21	-10	-8.7	0.28	-0.27	-14	-76	-8.2	-49	-6.3	-50	-9	-1.1e+02	-14	-1e+02	-1	-31	-11	-18	-7.2	-52	-12	-53	-5.6	-46	-9	-63	-7.6	-47	-2.5	-20	-7	-59	2.8	-28	-13	-49	-0.73	-37	-2.6	-39	-4.9
-3.3	-0.3	-27	-0.56	0.48	-2.9	-8.8	1.5	-4.7	5.6	8.5	8.2	26	-7.1	-1.4e+02	7.5	-1.2e+02	-5.2	-61	-9.9	-1.6e+02	-8.1	-1.5e+02	-3	-64	-2.1	-68	-6.6	-31	-5.2	-60	-1.5	-78	2.7	-29	-4.5	-59	-0.39	-19	-4.7	14	0.76	-1.1e+02	-5.9	-29	-1.2	-69	-2.7	-1.3e+02	1.3
-4.1	-0.48	12	1.2	22	4.7	16	12	38	3.6	49	2.8	25	-8	-77	-2.5	-56	-9.3	-1e+02	-6.1	-80	-12	-65	-4.1	-78	-2.7	-16	-6.9	-50	-3.2	-45	-1.8	-43	-1.3	-20	-0.43	-15	0.64	-64	-16	-83	5.6	-45	-0.64	-50	-3.1	-34	-3.5	-84	-4.5
-2.1	0	-34	-17	-44	-17	-36	-12	-27	-9.1	-13	-3.5	-28	-16	-37	2.6	-24	-1.5	-9	-2.8	-2.9	-2.6	-42	0.95	-6.1	-0.51	30	-5.3	7.3	-4.9	19	3.9	13	-6.8	8.4	-1.7	27	-2.7	-25	1.3	-7.3	14	35	5.9	8.8	7.8	32	-2.2	-7.1	-0.6
-7.9	-0.75	-29	-15	-48	-30	-72	-22	-72	-16	-65	-18	-39	-17	-1.8e+02	-14	-1.1e+02	-7.6	-1.3e+02	-8.3	-98	-16	-1.1e+02	-23	-1.2e+02	-20	5.6	-2.1	-78	-7.5	-45	-7.8	-91	-1.9	-1.5e+02	-11	-70	-15	-3e+02	-7.3	-1.2e+02	-16	-49	6.7	-1.4e+02	-14	-15	-4.4	-1.7e+02	-19
2.1	1.4	5	7.6	-4.1	29	11	2.3	-2.2	-0.09	-41	30	35	-4.3	78	-4.4	55	17	57	17	57	34	73	12	70	7.4	27	21	65	7.2	35	-1.9	58	24	60	-0.39	31	1.6	88	-18	51	-24	37	9.9	47	-28	14	3.7	78	-2.1
1.5	1.2	-18	12	-25	18	-24	8.6	-28	4.4	-1.5	17	-28	-12	25	20	14	29	15	13	33	46	30	30	12	27	-21	20	15	22	14	14	5.9	23	12	24	-0.66	18	19	18	16	4.4	0.49	6.6	16	12	-19	17	22	16
0.73	0.98	0.54	13	-15	19	-9.7	12	-12	8.7	6.4	2	-4.7	-6.2	23	5.6	6.9	7.9	13	6.8	12	26	25	20	15	13	1.5	10	10	9.8	18	-1.2	8.4	7.9	15	13	11	6.7	21	11	12	0.02	-1.1	-5	19	5.9	5.2	2.3	17	12
0.86	0.92	11	8.5	3.5	19	5.5	8.9	-7.3	4.3	13	-1.3	-2.6	-1.9	19	17	16	2.6	11	3.5	23	33	29	19	8.8	13	3.8	5.4	10	10	14	-0.68	4.5	13	11	14	10	8.1	12	13	12	0.42	-5	8	15	6.4	1.1	2.7	9.4	11
0.98	0.33	15	13	-0.86	20	5.1	13	-13	10	11	4.9	-9	-2.1	24	3	15	14	11	7.6	26	23	24	14	6.8	12	7.2	6.5	13	13	14	-0.36	12	9.5	9.3	11	17	3.9	9.6	12	12	-0.86	0.81	5.6	13	5.6	5.6	0.48	21	6.8
1.4	0.31	9.5	6.9	-5.4	16	1.8	0.9	-12	2.1	13	-1.8	-6.8	-3.9	30	17	24	4.1	14	2.1	23	28	22	25	12	15	7.4	13	16	12	13	-0.73	9	8.6	21	11	15	9.8	13	15	18	4.8	2.6	11	16	7.7	6.3	4.6	17	13
1.5	0.52	16	7.2	-1.4	17	7.2	10	-4.7	4.2	15	2.3	1.1	4.3	15	14	25	1.9	12	8.5	26	28	31	27	21	14	8.1	9.5	16	13	18	5	10	11	16	12	19	7.5	20	15	20	-0.21	11	3.3	21	9.6	7.1	6.3	25	17
1.7	-0.24	17	7.7	6.3	19	1.7	8.6	-4	5.5	19	0.62	0.11	8.2	30	3.6	22	-1.5	15	1.9	17	20	25	15	16	6	13	0.41	16	7.2	12	2.7	14	7	18	7.3	21	-0.15	12	4.4	16	0.84	17	-4.3	17	0.09	13	0.71	21	1
1.6	0.14	18	14	0.91	15	4.8	14	-0.81	4.5	21	-0.19	-1.9	5.3	26	3.8	20	-0.18	21	-7	25	19	31	17	18	13	11	4.1	13	14	16	3	7	6.3	19	6.3	14	4.3	18	8.2	20	-0.07	6.5	-2	27	1.8	11	1.2	21	7.9
1.6	0.25	10	11	7.6	18	0.6	12	-1.9	7.9	25	2.5	-2.2	11	31	10	17	-3.5	24	-1.3	16	15	22	14	24	14	18	3.3	24	8.1	29	1.5	18	2.2	33	6	31	3.4	18	2.4	18	3.7	17	4.7	26	-1.2	23	1	12	11
2.1	-0.11	12	6.3	-0.1	6	8.7	11	2.9	5.2	15	2	5.7	5.3	25	18	21	2.9	14	2.3	27	11	30	12	26	8.7	12	6.5	24	9.3	26	4.3	20	7.9	34	6.4	22	5.9	31	4.9	22	-1.7	8.7	3.5	35	1.3	21	3.3	26	9.2
2.1	0.23	12	8.2	15	10	10	8.2	6	7.2	29	1.9	-1.1	8.7	18	14	20	6	9.4	5.4	9.4	11	23	14	9.1	16	7	6.6	11	12	22	7.4	9.4	4.8	20	9.1	17	10	13	5	16	9	-2.8	1.8	23	10	13	7.6	5.9	11
-1.1	0.11	7.4	6.4	-11	13	-1.3	2.8	-37	1.1	0.1	-4.3	-11	7.4	-0.68	11	-15	1.6	5.9	0.89	-7.1	13	4.8	14	13	4.1	-13	8.8	15	6	-11	5.2	16	-5.5	5	12	-0.41	7.9	12	6.3	17	12	2.5	-2.5	2.3	8.8	-6.2	9.3	3.2	2.5
-3.5	0.06	-20	0.6	-38	4.4	-50	-7.3	-1.6e+02	0.54	-1.5e+02	-0.29	-89	7.8	-1.3e+02	12	-1.1e+02	2.2	-59	2.2	-86	11	-2.1e+02	9.8	-29	7.3	-34	1.4	-1e+02	5.5	-1.5e+02	3.3	-99	-0.95	-1.2e+02	7.3	-88	5.4	-55	7.9	-50	5.8	-35	-2.5	-1.2e+02	10	-73	3	-80	3.6
-3.3	-0.65	-52	7.4	-42	5.5	-55	3.6	-52	5	-19	-1.7	-66	1.5	31	9.5	20	3.2	-19	-2	60	13	19	14	4.2	4.8	-22	0.34	-2.7	-0.12	-30	3.9	-3.5	5.8	-3	1.4	-27	2.3	1.1	4.5	-72	2.8	-18	7	-50	2.3	-38	-0.66	28	0.39
-2.6	-0.24	-3.9	2.4	3.8	7.3	16	-0.1	22	3.4	7	5.1	21	7.8	-77	11	-30	-4.3	-47	-1.4	-67	2.6	-82	16	-54	-0.96	-62	3.4	-61	5.1	-91	-3.9	-40	2.9	-75	6	-49	3.8	-64	3	-89	-1.2	-72	4.1	-85	-2.5	-40	2.4	-18	4.2
-0.53	0.47	11	0.84	1.6	11	14	0.03	14	4.4	7	2.9	-1	9.5	-13	12	-12	6.7	-36	5.6	7.1	11	-6.7	5.6	-36	4.4	1.4	11	-28	5	-53	5.1	-3	5.1	-42	5.4	-38	8.1	-28	5.5	-36	4	31	22	-80	2.5	-25	11	-14	2.5
-0.55	1.2	-6.2	1.6	4.6	8.9	0.76	14	22	16	1.5	9.9	11	16	10	12	-9.7	13	-20	12	33	22	25	14	-13	5.1	-35	12	-5.8	7.9	-49	11	-6.2	11	-11	4.4	-29	9.8	11	15	-35	3.4	-53	23	-34	5.2	-24	8.2	-12	8.4
-0.28	-0.1	-32	8	-23	5.5	-21	11	-10	7.1	-26	4.8	-23	17	60	11	46	-4.1	53	4.1	21	16	5.8	8.1	50	6.9	51	11	40	6.7	48	7.5	54	10	40	6.8	51	5.6	37	9.3	24	-3.3	60	16	26	-0.18	42	5.8	55	3.2
2.2	0.58	-14	-0.94	4.3	-6.3	-20	-9	7	-2.5	30	4.7	-26	4.9	32	9.5	4.7	8.6	11	4.8	2.8	19	23	17	31	2.4	15	2.5	25	0.91	11	4.2	32	7.7	29	2.1	19	-1.1	37	3.9	16	5.6	17	-3.6	13	1.1	18	0.65	31	-0.78
1.9	0.25	-2.9	-3.4	3.2	-2.5	-1.5	-8.4	31	1.4	12	-0.86	-1.5	2.6	14	9.2	4.2	7	5.7	10	10	12	19	1.1	13	-9.4	18	-0.06	11	-7.4	6.5	3.5	13	-3.6	9.6	-2.9	15	-3.7	6.7	-3	-2.9	-2.6	11	-7.4	-3.3	2.5	22	-1.2	17	-2.7
0.64	-0.21	-1.7	-4.6	-2.3	-0.76	2.1	-0.82	19	1.8	2.2	-3.2	-1.4	4.7	31	-3.9	10	7.4	14	1.1	30	9.3	19	5	27	-3.2	20	-3.4	29	1.2	13	-0.25	28	-3	26	-0.05	21	1.1	19	5	26	0.95	16	-4.3	7.9	-0.79	23	-3	14	-1.8
0.37	0.24	11	-5	14	1.9	11	0.82	6.4	-0.22	16	3.9	-7.9	5.8	28	5.6	19	1.7	15	0.43	25	-5.6	33	-0.27	14	1.7	11	-3.9	21	-1.4	15	0.66	18	-2.6	20	-1.2	15	4.4	12	7.6	19	2	15	8.7	10	-3.5	10	5.1	11	3
0.75	0.37	7.3	-6.2	13	7.5	12	0.28	2.8	3.3	8.6	3.2	-8.6	3.8	15	4.4	14	4.8	10	-1.2	34	-1.8	27	3.1	10	2.7	8.5	0.04	9.7	0.39	7.3	-0.65	9.2	-1.1	12	-1.8	14	0.48	13	-2.9	8.9	3.9	13	-2.5	2.2	-1.1	11	4	11	-8.6
0.39	-0.16	-6.5	1.1	3.2	4.3	-0.87	6.8	6.1	7.3	9.1	10	-8.3	10	26	4.5	10	1.3	8.1	3.4	32	-2.1	41	11	16	-0.88	14	0.65	12	2.6	16	0.4	15	1.4	18	1.4	18	1	17	2.1	12	2.8	1.9	-2.2	6.8	-0.71	15	1.8	8.6	2.6
-0.68	-0.66	-0.4	5.1	9.7	0.86	12	8.7	11	-0.54	17	4	-15	12	-50	8.5	-42	-0.05	-34	7.1	-54	3	-79	11	-42	-1.5	-9.6	4.1	-42	-2.4	-41	2.6	-20	2	-50	-0.05	-35	5.2	-41	6.2	-91	1.7	14	0.52	-57	5.2	-24	6.9	-1.9	0.13
0.56	-0.39	6.8	1.6	-13	1.3	21	-0.24	11	-5	9.5	3.3	5.5	5.8	17	-1.8	2.5	2.5	7.7	-3	32	0.74	6.1	9.6	-21	0.54	-29	2.1	-42	-0.26	-45	-0.13	-22	-0.36	-66	1.5	-54	0.96	-59	-3.9	-55	2.2	0.22	-1.8	-70	5	-37	-0.8	11	-1.1
-1	-0.31	-41	2.9	-69	9	-15	-4.8	-0.94	-7.5	-43	-0.93	-5.8	3.1	-0.19	-8.7	-5.2	5.9	12	-2.2	-10	-2.4	-55	1.7	11	-7.5	16	3.7	22	-1	29	1.8	19	-1.6	35	0.33	27	5.1	49	-5.2	32	-2.5	-24	-0.03	13	1.1	39	0.87	-11	-1.7
2.9	-0.41	24	3.9	-1.5	0.8	13	-2.2	-2.2	-4.4	-6.7	-3.2	9.5	8.6	21	-0.67	30	4	29	-2.2	48	-2.2	28	0.13	11	-8.4	22	-4.1	15	-5.4	20	2	24	0.38	11	-3.2	15	-0.33	20	-2.6	27	-11	29	1.5	6.5	-5.3	21	-1	26	-1.2
1.2	-0.45	2.6	9.4	-2.9	7.4	-1.7	4.7	9.8	-3.7	2.5	4.5	15	11	18	2.5	21	9.8	23	1.1	30	-0.85	39	5.2	9.7	-4.4	7.4	1.2	15	2.5	19	0.69	21	-0.78	9.8	2.7	9.4	1.9	14	-1.9	25	-4.3	7.3	-8.6	11	3.9	10	3.5	9.8	-0.22
1	0.03	5.2	11	11	7	1.5	6.3	7.1	0.96	-2.6	3.7	8.6	9	25	11	12	9	19	4.8	20	14	25	5.5	7.1	-3.6	5.4	4.2	6.9	2.4	6.5	9.2	11	-4.7	8.2	0.23	1.4	4.5	14	2.5	5.4	6.2	11	13	7	6.5	5.6	3.5	12	6.8
1.3	0.09	-4.4	12	-3.2	16	-6.6	14	5.7	0.82	-6.1	-3.5	1.7	18	26	11	13	1.9	12	-0.53	28	5.2	25	4.8	16	-4	0.62	6.9	8.5	2.9	12	1.2	6.2	-1.8	6.9	5.4	4.5	9	7.8	-0.5	13	-0.39	2.2	6.7	11	4.8	2.5	4.7	8.1	0.59
0.88	-0.28	11	-1.8	14	10	20	6.2	12	1.5	10	2.7	13	15	25	10	7	-0.16	11	0.24	25	6.2	30	9.9	16	-0.87	3.1	-4.2	8.1	-2.4	9	-1.4	8.8	-0.96	12	-0.33	6.7	-0.35	7.2	-1.8	11	-2.1	-0.69	-8	5	-0.15	3.9	-3.7	12	2.8
1.3	0.09	8.3	5.3	1.4	2.9	13	10	1.9	6.9	0.54	7.5	2.1	15	9.4	4.9	1.4	1.3	3.4	2.9	15	-1.7	28	12	14	2.5	-1.1	1.9	3.8	-1.1	6	3	-3	0.66	5.4	-0.42	4.2	2.4	2	-0.25	14	0.37	-7	-9.7	6.8	1.1	2.2	3.4	12	-0.27
0.74	0.12	-1.6	4.6	1.4	7.6	-1.6	9.4	-6.6	7.4	-7.7	3.9	2.4	18	6.3	-6.2	6	-4.2	-0.22	-1.2	8.9	-0.33	13	2.1	9	-0.69	2	2	6.5	7.3	11	-2.6	4	0.68	6.2	4.8	3.7	5.6	1.8	0.79	11	-0.19	-4.8	5.3	7.7	2.3	6.9	3.3	4.8	0.83
0.48	-0.39	7.6	6.4	16	-2.6	13	6	14	2	2.9	1.8	19	13	12	8.8	9.8	-3.2	4.7	-3.1	16	5	12	7	12	-0.94	5	-1.4	10	2.9	7.8	-0.5	4.3	-4.8	9.3	4.4	5.5	5.7	8.2	-3.1	8	-1.1	4.9	0.03	6.6	4.8	5.4	5.8	15	4.8
0.79	-0.37	16	2	9.1	2.1	20	3.3	12	5.9	5.8	2.4	16	15	14	-1.4	12	5.4	15	-2.1	12	-4.9	11	4.9	7	0.21	10	-0.8	10	1.3	9.4	-2.1	8.1	-1.4	9.5	5.9	3.9	7.8	13	2.4	9.3	1.1	16	-4.6	8.5	4.3	9	3.3	3.8	2.1
0.21	0.31	0.56	1.3	5.2	-4.8	1.4	1.3	-0.66	3.3	-2.2	3.7	3.3	9.5	5.4	5.2	20	0.53	10	0.2	14	7.7	18	6.3	5.8	7.4	2.5	2.5	5.3	0.26	9.2	2.5	7.1	-0.91	2.8	5.4	4	4.7	-2.2	4.8	0.61	0.1	-2.3	-1.6	1.3	-1.3	4.4	3	-8.2	5.4
0.11	0.38	0.04	2.9	1.6	2.6	7	3.4	-4.3	8.3	-7.1	6.1	3.9	6.3	2.4	-3.6	7.6	13	4.9	7.6	12	2.6	6.7	9.2	5	1	8.2	2.6	2.6	-1.4	12	0.92	8.1	-1.1	7	-2.6	5.2	-4.9	2	-5.7	6.1	7.7	9.7	-3.2	4.1	0.47	5.9	1.5	-5.8	-1.1
0.34	0.78	-3.2	-0.33	7	-3.7	-0.62	-2.5	5.7	3.5	-0.25	12	6	11	9.8	12	6.7	7.4	7.9	5.1	8.7	12	14	16	-1.6	9	-2.9	11	3.6	4.2	8.9	12	5.6	3.7	1.9	3.3	3.9	7.3	2.8	8.1	3.6	16	-1.5	14	4.9	10	4.6	10	1	5.1
0.23	-0.48	7.5	6.4	8.4	-9.3	5	0.49	5.7	4.4	4.9	12	6.6	11	13	-8.6	8.8	-21	4.8	-5.2	4.8	-19	25	-28	11	-12	-0.64	7.7	13	-6.2	9.3	3.8	8.8	-12	9.8	-8.4	6.3	-0.54	1.7	8.1	7.9	-14	2.5	16	3.5	-5.5	2.5	0.74	6	3
-0.01	-0.64	7.2	19	7.9	11	16	17	7.8	11	9.9	11	6.4	17	7.3	12	7.8	-7.2	10	7.3	17	12	31	4.7	10	6.8	8.9	5.9	13	7.1	8.7	2.9	6.8	5.9	13	5.2	11	8.9	5.7	4.2	16	12	18	10	1	1.3	7.2	5	13	13
0.47	-0.01	-0.06	2.8	9.2	8.3	6.6	3.1	12	-1.2	3	0.88	0.03	2.6	18	4.3	16	6.1	9.5	3	16	-2.2	28	0.35	16	-11	5.2	-1.9	8.8	-5.9	11	9.9	0.47	-0.85	7.9	-2.3	6.5	4.1	7	-0.81	17	4	4.7	2.8	12	6.8	6.9	0.07	10	0.33
1.1	-0.55	-2.8	3	-1.3	-3.4	6.3	1.7	6	5.3	-3.3	5.2	2.2	6.3	5.1	-0.58	8.9	2.8	11	1.2	12	2.4	19	-3.6	17	-8.2	2.4	-4.4	8.2	-2.8	16	-5.1	7.5	2.9	7.1	-1.7	4.5	3.2	8.4	-6.7	19	5.4	2.9	-6.2	11	1.1	4.2	-0.48	3.8	0.52
1	-0.11	-4.3	-0.35	-3.5	4.1	-2.6	-1.4	3.8	-8.9	1.2	2.2	3.3	0.45	5.5	-12	13	-3.9	9.9	-0.73	17	-13	15	-4.5	12	-9.7	-0.02	-4.2	8.8	-1.3	10	-1.1	4.3	-0.45	10	-2.7	2.8	0.58	6.3	-1.7	12	1.6	4.6	-3.1	6	-0.55	6.9	1.6	8	5.1
0.43	-0.55	-0.43	-0.19	5.5	0.71	2.3	-6.4	5.2	-14	-4	0.2	1.9	-0.07	8.3	4.4	11	-4.3	13	-1.6	3.7	-0.81	15	-0.74	6.1	-8.2	2.2	-0.69	5.7	-4.5	5.9	0.99	2.1	-1.6	4.6	-2.3	6.1	2.5	5	1.9	13	-0.12	6.3	2.1	5.1	2.9	-3.1	-0.24	4.4	2.9
-0.29	-0.66	10	9.8	3.7	-7.4	10	1.7	6	-7.8	1.7	1	1.3	2.8	-7.4	2.8	0.23	0.49	10	1.9	-5.2	-3.2	12	6.5	1.5	-3.2	-0.69	3.1	2.6	-3.9	1.1	-2.1	1.3	-5.3	2	-5.3	4.3	7.7	6.1	-5.8	4.5	8.3	-1.3	2.1	9	-0.6	-1.2	3.1	10	2.6
0.03	-0.37	7.6	4	-1.4	-3.3	3.6	0.11	1.2	-3.3	-1.4	3.1	2.6	3.1	9.3	6.8	-3.5	-4	7	1.5	-1.8	-6.1	9.4	7.6	-0.33	6.7	-5.7	3	-1.6	-3.1	1.1	5	3.9	-10	-0.92	-0.28	1.8	6.3	0.18	1.5	5.5	11	-6.5	-4.8	-1.3	5	0.26	8.3	5.4	3.9
0.56	-0.78	12	-2.1	4.8	0.77	8.8	-1.1	12	-9.7	8.2	-3.4	9.5	2	15	6.8	12	-6.6	4.3	-0.88	26	-0.73	14	-1.4	-1	-2.1	-8.4	4.8	0.39	1.8	-0.34	0.44	-1.8	-3.3	1.8	2.6	3.2	5.8	2.6	3	-0.84	2.6	-7.2	4.4	0.74	-2	-2.9	5.7	3.2	-0.32
0.81	1.2	11	12	9.4	14	8.4	16	11	2.3	5.8	30	6.7	-1.3	19	19	5.8	13	3.3	24	16	26	18	25	9.1	24	1.1	19	6	17	2.9	22	5.7	7.8	4.4	15	6.9	20	4.5	22	7.8	13	-0.3	14	2.8	9.7	0.77	16	9.7	16
0.29	0.92	4.3	-3.8	12	4.5	6.7	-5.1	11	-2.5	0.36	5.7	4.2	-9.8	14	13	5	5.3	8.6	13	17	22	24	24	14	18	1.2	19	6.6	12	7.4	18	5.8	12	7.3	13	0.59	11	11	8.7	12	-3.4	5.5	17	11	1.8	-0.39	14	4.2	3.6
1	-0.3	6.1	-12	3.4	-5.5	5.9	-15	12	-3.5	-0.11	-5.5	4.5	-9.7	13	5.2	14	-6.3	12	-1.8	16	-7	15	8.5	7.5	6.5	2.5	9.6	4.4	7.8	12	-4.5	0.33	8.4	8	4.9	6.7	3.4	8.7	-2.5	14	-11	13	-8.2	8.8	-9.1	2.1	6.4	7.6	3.7
0.64	0.43	-1.3	17	-4.3	17	-2.3	17	5.1	17	-3.3	10	3.6	11	20	15	4.8	8.4	8.9	8.9	4.9	14	15	15	14	11	2.1	18	6.4	13	7.7	7.9	-1.7	17	5.3	13	3	11	9.8	15	11	0.54	3.9	16	11	6.3	1.4	14	11	15
0.62	1.7	4.8	22	2	17	4.1	24	14	17	4.3	27	15	-3	22	18	17	17	15	23	7.2	31	15	25	14	19	7.9	29	8.6	20	14	19	5.6	19	11	27	4	18	9.2	20	9.9	-1.8	11	28	12	9.1	13	19	9.1	9.3
0.49	1.2	9	8.7	16	19	13	5.7	15	5.5	13	13	11	-13	18	18	3.4	11	8.3	11	15	22	17	20	13	19	5.4	19	9.2	12	6.4	11	4.1	13	10	16	3.2	13	9.7	9.8	4.7	-14	4.3	14	3.1	1.3	2.4	15	11	7.7
0.38	0.34	9.6	0.56	0.94	8.7	12	5.2	10	4.1	5.9	2.1	11	-13	16	11	6	2.8	4.2	3.9	16	14	16	15	5.2	15	3.3	9.1	11	16	8.7	2	6.5	15	10	14	5.1	10	8.8	4	5.9	-4.5	2.6	-0.72	12	0.98	-0.81	8	7.9	7.9
-0.23	1.1	3.6	1.4	5.6	5	9.3	8.3	9.7	5.7	2.8	1.1	10	-0.51	12	9.8	5.6	6.7	6.2	6.4	5	17	14	15	3.9	15	-0.65	18	10	15	8.6	5.2	5.9	17	6.8	13	1.4	7.5	4.5	6.1	5.7	1.2	-4	8.2	14	3	0.13	8.7	7.2	10
0.1	1.4	5.8	12	12	13	18	15	12	6	7.2	6.5	5.9	10	5.2	13	-2.5	17	3.7	13	6.4	16	5.4	19	6	19	6.5	19	12	18	9	11	6.6	14	8.6	15	5	8.5	8.6	11	2.2	-5.7	0.15	24	8.6	0.06	7.2	11	5.8	17
-0.05	1.4	8.5	10	4.8	16	11	14	11	0.48	14	1.5	3.8	-2.2	13	7	1.8	6.6	7.6	8	1.3	9.3	4.8	2.7	15	12	3.5	12	11	14	11	5	11	20	10	13	5.9	7.5	2	11	9.5	-0.74	2.8	6	7.8	1.2	6.1	6.8	3.3	5.9
-0	0.61	10	6	15	1.6	15	2.4	12	1.7	14	1.6	11	2.4	14	7.6	2.4	3.5	2.8	11	8.6	26	12	8.2	7.9	13	-1.2	13	9.5	8.7	9.5	9.9	6.2	16	7.3	13	3.3	11	4.1	4.8	3.8	-7.2	1.6	19	13	-2.1	0.44	11	16	5.9
0.3	0.59	7.3	-2.3	3	6.1	3.7	-0.7	3.6	3.7	7.4	4.2	8.9	-5	15	11	5.5	16	5.9	13	-3.3	21	4.7	19	13	14	6.3	8.5	11	11	12	7.4	8.2	11	7.4	12	6.2	3.7	9.6	6.9	6.3	0.7	8	5.6	17	0.35	6.6	5.5	14	13
-0.1	1.3	8.6	4.5	12	5.9	5.9	-0.85	9.2	8	8.8	4.8	8.9	6.9	12	10	-1.1	16	-2.3	11	8.2	20	7.6	10	10	14	7.2	8.5	12	8.9	6.4	0.14	12	8.6	8.6	9	6.1	3.5	7.9	7	8.8	7.1	10	-0.82	9.9	-3.3	5.5	7.2	4.8	12
0.18	0.82	0.75	3.2	5.3	2.6	8	3.1	9.4	6.9	8.1	1.7	8.5	3.7	8.9	6.8	0.61	9.8	-2.7	8.9	1.3	10	3.1	11	7.9	5.5	6.5	5.4	9.4	7.8	9.6	3.6	7.2	11	7.6	8.4	1.1	4.3	7.9	10	6.4	3.1	6.7	12	8.5	5.4	2.6	5.8	2.9	8.1
0.46	0.55	3.2	-1.8	12	8.8	2.7	4.8	10	1	5.5	-0.28	5.3	3.7	6.3	-2.6	9.1	3.6	9.4	3.9	0.32	-0.04	1.8	5	11	-2.7	0.58	5.2	8.4	2	7.1	6.1	8.8	4.6	7.8	0.1	5.5	1.8	7.2	3.9	11	4.1	1.8	2.9	10	-0.41	2.5	6.9	4.4	-2
0.96	0.72	3	-11	8	2.5	-6	-9.6	6.5	7	10	-2.4	5.2	-0.73	13	0.4	16	-1.2	15	1.6	7.4	7.4	14	12	10	-4.5	1.8	4.9	6.4	1.9	9.4	2.7	2.9	6.7	9.3	1.6	3.8	2.3	11	3.3	11	-3.4	11	1.7	14	-3.9	3.2	5.3	11	1.4
1.1	0.99	6.8	-4.1	6.1	5.9	4.7	-1.8	4.5	5.3	9.4	5	4.8	1.8	17	14	8	9.6	4	5.2	5.3	20	8	12	11	3.3	2.7	4.8	4	0.26	9.4	5.2	-0.57	4.5	8.4	0.09	3.5	2.2	8.1	9.1	14	1.9	13	10	12	3.1	6.5	7.2	12	0.68
0.56	0.82	5	7.5	6.5	4.2	5.5	10	12	11	0.73	6.4	8	7.3	15	14	0.77	7.6	5.2	5.1	12	14	20	15	10	9.7	9.6	4.7	8.3	5.9	13	5	2.9	8.6	16	4	15	5.1	11	8.1	13	-3.2	17	17	14	6.3	8.5	9.5	9.2	1.8
-2.7	0.69	5	5.6	23	6.8	-1.7	2.3	-8.2	5.2	1.2	6	-12	4.8	-28	-6.8	-2.3	7.3	-18	-1.9	-18	5.5	-26	11	3	4.3	-22	7.8	-10	4.8	-7.2	0.43	-9.4	5.2	-6.9	4.3	-15	3.8	-17	-0.4	-18	-8.3	-18	12	4	-2.1	-12	4.8	-19	5.1
-6.3	0.39	-98	3.6	-94	2	-91	0.96	-1.4e+02	1.8	-1.3e+02	5.5	-1.2e+02	3.3	-39	4.9	-63	5.9	-42	2.5	-70	0.44	-55	1.9	-37	4.2	-47	3.8	-46	4.7	-28	1.2	-75	7.1	-34	3.5	-35	5.3	-25	-2.2	-14	0.03	-74	4.4	-15	-4.4	-33	2.9	-42	4.7
0.43	0.58	-13	4.9	-1.5	0.09	-37	-0.08	-48	6.2	1.6	-1.4	-40	9.1	-9.8	11	0.55	3.7	-24	8	-24	2	8.5	-3.6	-30	2.2	-18	3.8	-27	1	-37	-3	-27	-0.1	-26	1.2	-24	2.8	-31	-1.9	-24	5.2	-81	10	-26	-0.17	-18	3.3	-43	1.5
0.51	0.39	22	1.4	42	-3.7	26	2.4	28	3.1	34	2.5	18	6.3	13	-4.8	6.6	8.7	16	-0.8	-7.1	-1.1	4.1	6.6	6.1	1.8	11	8.4	13	1.8	7	4.6	22	-2.9	9	0.13	6.2	7.5	5.2	4.5	8.9	7	-0.77	-1.6	9.3	4.8	5.8	6.5	1.9	5.9
-0.35	0.3	-6.8	11	6.5	-2.5	-8.6	11	-4.5	4	-7.1	2.3	-1.6	9.1	4.5	1	-0.82	7.8	2.4	-0.12	-8	-1.3	11	8.8	-2.7	6.8	-8.9	4	-6.8	1.2	0.54	6	-2.9	2.1	-1.4	-0.26	-2.6	4.4	2.7	7.5	2.8	4.8	-2.1	-6.3	13	7.3	-8.4	5.5	-3.2	4.9
-0.58	0.42	1.8	0.04	5.7	5.8	1.2	1.7	-3.5	-1.7	-5.8	-3.3	-4.1	3.5	-15	-3.1	0.43	11	-9	3.7	-6.1	-1.6	5.6	0.12	-15	7.5	-8.3	6.4	-8.6	2.8	-4	2.5	-8.7	4.2	-7.2	2	-5	6.6	-0.07	-2.3	6.6	8	-3.4	-7.2	8	1.9	-6.6	8.9	-11	2
-1.4	0.25	-4.1	-10	-3.4	-6.2	-18	-12	-26	-6.4	-22	-9.3	-11	-1.5	-30	5.2	-18	4.5	-19	-2.1	-25	-3.9	-10	-2.7	-26	-0.78	-18	7.9	-16	-0.91	-8.9	7.5	-17	3.7	-9.8	-5.5	-12	3.9	-8.4	1.9	-2.1	6.5	-15	4.7	5.8	7.8	-13	3.9	-22	-2.1
-2.3	0.36	-9.9	-4.8	-0.76	-7.7	-9.4	-9.8	-18	-7	-18	-3	6.6	-4.5	-38	0.88	-13	19	-9.1	-1.2	-32	12	-17	6.2	-17	-1.4	-5.8	14	-13	-1.7	-7.9	11	-10	1.7	-9.2	-0.28	-8.3	2	-8.6	3.9	-7.9	-0.24	-4.2	5.3	4.1	1.2	-2.2	6.2	-26	-5.6
-2.2	0.49	-0.25	-9.9	5.1	-6.5	1.9	-4.3	-5.6	0.3	7.5	2.4	8.6	-1.7	-33	1	-12	6.2	-9.2	1.8	-30	10	-20	6.6	-17	1.4	-5.7	6.6	-10	-3.1	-12	3.3	-4.7	4.6	-7.2	0.16	-12	1.6	-8.3	-1.5	-2.5	-2.8	-12	2.2	1.9	-3.6	0.57	5.9	-30	0.69
-1.9	0.32	-8	0.65	4.6	-9.9	-4.5	1.4	-14	3.4	-11	4.1	-1.1	-2.6	-20	-4.4	-19	2.9	-12	0.72	-27	2.1	-14	0.02	-20	0.41	-8.6	5	-12	-1.5	-14	4.9	-8.9	3.3	-9.6	-1.6	-12	-4	-8.4	0.05	-6.9	-3.7	-19	5.2	-3.5	-3.6	-9	2.9	-23	-2.1
-1.9	0.09	-7.5	5.7	1.8	-0.81	-1.3	7.6	-11	-2.1	-7.8	-3.3	1.9	-0.05	-7.1	-1.6	-14	2.8	-4.5	-0.53	-20	4.9	-3.2	-1.5	-12	-0.29	-11	-1.9	-7.9	-1.6	-3.5	1.4	-6	-4.9	-10	-0.59	-2.4	0.47	-11	-5.9	-6.2	7.5	-7.5	0.02	-2.5	-2.5	-4.7	-4.5	-15	-0.32
-0.98	-0.16	-0.12	1.4	-3.1	-3.5	1.4	7.6	-8.4	-1.4	-1.8	3.9	5.1	4.8	0.36	1.8	4.1	-0.92	5.2	-11	-6.3	3.7	-0.49	3.6	-0.36	0	-7.1	-2.9	0.25	1.3	6.1	3.5	0.41	-0.58	2.1	-1.8	2.6	2.5	-0.33	-3.2	6	0.46	5	-6.1	12	-3.7	1.8	-5.2	-3.4	6.4
-0.73	-0.02	4.3	0.35	-0.46	-3.3	1.4	-0.76	4.1	-1.4	6.2	4.6	18	2.6	-1.6	-3.1	2.8	3.3	0.79	1.6	0.9	-0.82	0.71	-1.6	7.2	-7.3	0.19	-0.51	4.7	-2.6	1.8	5.8	1.6	1.4	8.3	0.68	3.2	2.5	5	0.02	12	-0.66	2	-1.6	15	-3.2	5.1	-0.12	-1.6	-4.4
-0.66	-0.12	2.5	-0.72	4	-3.1	3.1	0.15	3.5	-3.3	6.5	3.3	14	3.6	-6.2	-2.8	-8.4	6.2	-4.8	1.6	-13	4	-4.2	-1.6	-2.3	-3.4	-6.4	-1.9	-4	-2.5	2.3	-3.3	-3.5	-2.3	-3	-0.76	-4.2	0.69	-0.52	-7.3	-2.8	5.4	-3.7	-6.9	12	-1.9	-1.8	1.7	-5.1	-6.7
-0.89	-0.22	7.5	-5	17	-5.5	5.5	-7.1	2.8	-0.81	2	1.9	6.5	0.74	7.6	3.8	-11	-1.3	2.5	4.6	-2.6	-0.73	28	0.05	7.9	-2.4	-2.2	-5.6	7.9	-3.5	5.1	3.3	8.3	0.98	8.3	-9.6	0.25	-2.2	1.6	-3.9	16	-8.2	-6.1	-4.7	17	-5.9	-0.8	4	0.87	1.4
-2.2	0.62	-27	-8.7	-29	0.08	-26	-2.1	-27	2.9	24	2.3	-2.8	6	-1.2e+02	6.8	-72	13	-65	4.3	-79	0.72	-1.4e+02	-4.5	-64	2.4	-33	-6.4	-48	0.06	-61	0.46	-56	2.9	-54	-2.4	-44	-1.1	-46	-2.7	-82	-1.8	-9.9	-1.6	-52	-3.2	-38	0.95	-62	8.2
-0.86	0.7	-1.2e+02	-1.7	-1.5e+02	-6.2	-95	-0.32	-96	7.7	-1.3e+02	2.2	-64	5.2	-1.4e+02	6.5	-76	14	-1.5e+02	-0.07	-15	1.3	-43	1.4	-1.4e+02	4.5	-33	6.6	-1.3e+02	4.8	-1.2e+02	5.4	-1.2e+02	2.2	-1.3e+02	3.5	-68	7.9	-1.2e+02	4	-1.6e+02	3	-85	1.5	-1.6e+02	5.4	-50	5.8	-1.1e+02	6.1
-1	0.78	44	20	29	19	53	20	85	21	23	17	62	20	-34	-1.1	-30	6.3	-46	1.6	-58	6.3	-1.1e+02	11	-89	1.9	-33	12	-85	2.6	-80	9.4	-49	1.8	-88	7.8	-58	12	-93	9.9	-1.3e+02	10	-2.1	4.9	-89	16	-41	9.2	-12	7
0.75	-8.4	0.8	-7.6	-15	-18	-11	24	-1.1	0.62	1.2	-62	-1	20	-72	-1e+02	-30	-1.1e+02	-30	-1.1e+02	-13	-1.1e+02	-56	-1.3e+02	-37	-89	-4.8	-56	-21	-77	-25	-64	-16	-87	-18	-73	-8.6	-73	-26	-61	-35	-93	18	-63	-25	-75	-13	-55	-18	-89
1.9	-14	-4.5	-65	-15	-1.2e+02	-10	-47	11	-17	-6.6	-1.4	0.36	-45	30	-1.7e+02	29	-1.8e+02	24	-1.5e+02	32	-1.8e+02	29	-2.2e+02	24	-89	20	-1.7e+02	13	-88	16	-99	10	-1.6e+02	11	-86	10	-1.4e+02	16	-46	17	-12	19	-1.6e+02	5.6	-43	12	-95	20	-1.7e+02
2.1	-7.6	9.1	-1.6e+02	11	-1.6e+02	16	-1.8e+02	23	-1.7e+02	8.7	-67	13	-1.7e+02	13	-1.5e+02	17	-97	17	-1e+02	19	-1.1e+02	8.6	-1.2e+02	10	-80	13	-1.8e+02	15	-1e+02	13	-1.2e+02	20	-85	11	-1.4e+02	8.6	-1.9e+02	12	-1.2e+02	18	-94	18	-98	6.8	-1.3e+02	8.3	-2e+02	12	-89
1.1	-6.7	-2.7	-1.1e+02	-5	-1.2e+02	-0.62	-1.1e+02	3.6	-1.3e+02	1.3	-1.8e+02	-0.87	-1e+02	0.88	-86	12	-1.1e+02	7.6	-68	-7.4	-1.3e+02	6.5	-1.3e+02	7.8	-42	8.4	-70	9.9	-51	8	-55	11	-50	8	-57	5.9	-71	8.3	-59	6.9	-75	18	-46	4.1	-76	9.1	-87	8.7	-55
0.61	2.7	-6	47	0.97	41	-0.95	59	6.5	73	5.8	5.1	-2.1	51	13	35	13	25	9.8	45	0.11	50	5.9	45	8.2	26	0.51	32	8	24	0.67	14	6.2	8.9	4.7	39	5.8	30	2.7	31	1.5	19	3	28	-1.4	20	0.46	33	5.1	24
0.64	-0.49	2.4	-23	4.3	-7.8	1.6	-19	1.8	-8.9	1	-16	3.5	-24	7.7	-21	3.1	-3.1	5.5	-4.9	-7.3	3	-3.7	-6.3	3.6	-25	6.2	-10	7.8	-20	3.6	-12	2.5	-16	9.5	-12	4.7	-7.8	5.1	-6.6	1.9	-11	4.8	-19	-0.17	-7.5	3.4	-10	2.7	-21
0.45	-0.71	-0.52	-7.3	6.8	-3.3	2.6	-4	5.3	-16	0.84	-9.5	2.3	-25	7.6	-26	0.97	-3.8	5.8	-9.5	4.4	-2	0.47	-4.6	4.7	-18	5.4	-10	3.3	-9.2	8.5	-8.3	2.1	-6	2.6	-11	3.5	-4.1	8.1	-2.3	1	-14	9.3	-12	7.5	-8.2	1.7	-8.5	8.4	-7.9
0.29	-0.5	0.96	-6.2	3.6	-5	-6.3	-7	7.8	-13	-4.2	-9.7	1.6	-24	5.2	-13	10	-8.7	5.8	-5.9	-1.8	-3.6	7.6	-2.8	1.2	-16	7.2	-10	-2.6	-11	6.5	-9.8	6.1	-4.9	0.8	-12	4.2	-5.5	1.5	-5.6	-1.9	-14	5.4	-17	2.9	-5.1	1	-10	7.4	-12
0.38	-0.31	6.1	-1.4	6	-5.4	2.9	-1.3	5.5	-14	0.06	-15	-1.1	-21	-2.1	-2.8	0.75	-11	6.4	-5.4	1.4	-0.45	4.6	-3	-0.59	-21	6.9	-5.2	-1.7	-11	4.9	-7.8	0.57	-5.2	0.64	-10	5.8	-3.7	5.8	-4.9	-1.4	-8.4	11	0.81	1.4	-6.4	-1.6	-0.31	9.6	-11
0.11	0.41	-0.48	-2	2.8	-0.37	3.2	-2.3	7.2	-4.2	4	-0.36	-1.2	-12	3.8	-2.3	7.2	1.3	-0.91	7.5	2.3	-4.6	1.8	1.4	3	-12	5.4	4	6	-7.2	4.4	-0.99	2.7	-1.5	6.2	-3.4	5.3	-2.3	6.5	-7.1	3.9	-4.1	7.3	-4.2	8.8	-2.4	-1.6	0.59	9.1	-5.2
-0.11	1.4	5.2	12	1.8	7.2	13	9.9	6.5	12	4	12	5.6	2.7	6.3	5.7	2.8	12	-1.5	12	2.1	-2.4	3.7	1.6	3.1	-5.9	3.2	4.2	0.7	3.2	3.9	2.3	4.8	9.3	5.3	0.08	3.6	5.3	7.3	8.2	2.9	-11	8.8	12	6.4	0.58	2.4	0.99	14	9.5
0.15	1.8	3.8	9	5.9	6.7	11	7.2	8.8	12	3.5	10	9.9	-2.9	5.7	23	4.1	5.7	2.8	13	-4.3	20	9.7	9.4	4.4	5.1	5.1	15	6.4	15	4	-1.5	7.2	15	5.9	11	3.1	9	1	6.9	8.3	6.4	9.2	6.4	7.5	11	2.9	7.9	9	14
0.06	1.6	4.7	8.1	11	3.3	11	6.5	1.4	13	-3	12	5.7	2.8	-2.9	8.1	-0.27	15	-3.4	17	-3.8	3.9	0.38	10	-0.6	2	5.8	13	2	9.3	5.5	9	3.2	8.9	4	7.9	7.1	13	0.35	6.2	5	8.3	9.8	14	1.3	12	4.4	11	5.6	12
-0.06	1.8	-1.5	9.6	4	11	-1.6	7.9	0.1	11	-6.1	8.7	3.3	2.6	5	12	-7.9	12	-1.6	5.7	-5.4	12	-1	12	1.2	5.5	-2	8.4	-0.73	4.7	3.2	5.8	-1	5.2	0.91	7.4	3.3	16	3.9	2.2	-2.1	7.9	2.1	3.2	0.4	6	-1.4	10	7.7	9.6
0.13	1.1	8	0.25	1	-1.7	-4.2	-3.2	-0.62	6.1	-6.1	-2	-2.3	-3.3	-2.1	13	-4.1	11	-2.8	7.8	0.71	3.4	-3.4	7.3	-3.9	11	3.2	5.8	1.7	5.8	6.4	8.6	4.8	6.1	-0.2	5.1	5	3.4	0.44	7.1	1.2	11	-0.91	9.1	4.3	11	3.7	0.95	2.5	13
0.47	0.51	4.4	4.8	6.8	1.4	-1.7	4.3	0.67	1.7	-2.8	2.5	0.81	0.46	4.8	4.3	13	5.1	3.7	5.8	2.5	1.1	-5.9	5.2	1.7	5.8	8.4	2.7	-1.1	3.8	0.26	6.2	2	2.6	3.8	2.3	5.6	4.9	2.2	7.5	2	6	-4.9	1.9	2.9	8.5	6.7	-0.05	13	7.5
-0.09	1.2	1.8	3.4	1.9	6.6	4.7	8	-0.45	7.2	0.3	7.5	11	2.2	-2.5	23	7	12	-1.6	16	-0.93	23	-6.4	8.2	0.81	7.8	5.9	6.5	6.5	6.1	-1.3	8	4.1	7.9	6.4	2.5	6.8	11	0.33	1.8	-4.6	12	-0.64	2.8	3.6	4.5	7.9	4.5	5.8	5.2
-0.16	1.2	-0.29	-6.1	11	-2.1	7.6	-3.5	9.8	5.4	3.5	3	13	-4.4	-0.41	9.7	-5.6	14	1.6	16	-3.8	3.2	-8.6	7.7	4.3	11	3.2	6	13	8.2	1.9	6.5	6	10	14	3.9	10	8.1	4.6	5.7	-7.5	8.9	4.4	8.1	5.2	8.5	9.7	2.2	-0.66	2.6
0.05	1.4	15	4.7	26	11	18	4.6	17	8.2	13	3.1	9.4	1.6	13	10	7.8	6.1	9.3	0.05	-4.5	7.7	-2.9	5.9	11	11	4.8	8	9.8	5.1	5.9	3.9	9.9	5.6	6.6	5.9	7.8	6.1	4.7	7.8	7.5	3.2	7.7	7.5	6.9	8.2	2.8	2.3	6	6.2
-0.15	0.69	2.6	6.2	6.2	7.8	-2	5.4	0.65	6.6	-5.3	5.7	3.5	4	9.7	2.2	7	3.8	4.1	6.9	-0.39	-1.9	-4.9	0.27	1.4	8.6	7.2	3.5	3	7.5	5.8	2.5	5.6	8.1	3.1	7.8	5.7	7.4	7	-1	9.3	4.1	2.8	-5.2	4.3	5.7	6.3	3.1	-5.6	10
-0.17	0.33	-7.1	5.2	2	5.7	-9.8	14	-0.97	6.9	-3.4	3.6	-5.5	11	6.7	-1.8	3.2	-0.18	1.5	7.8	-14	-5.9	0.02	-3.3	-0.22	4.3	-3	1.8	-6	5	5.8	7.3	-1.2	8.3	-5.3	4.7	-1.2	5.3	-1.1	3.5	3.2	-2	0.5	4	5.9	6.1	-0.98	3.4	-2	13
-0.3	0.27	1.1	5.5	-4.4	8.8	-1.2	12	7	3.2	-2.5	6.9	9.1	1.6	0.57	7.2	5.5	7.9	4	4.9	-19	-2.3	-5.8	1.8	3.3	8.2	6.5	7.3	2	4.9	9.4	1.1	4.2	5.4	4.5	6.1	6.2	4.9	9.3	6.7	2.1	5.5	11	4.2	5.7	9.5	4.4	2.7	6.5	14
-0.6	0.08	-5.8	6.2	7.7	5.2	-9.9	10	-2.7	1.1	-0.38	-1.5	-0.24	-4.7	-17	-4.5	-29	5.9	-17	3.2	-13	0.36	-12	-9	2.1	5.1	-5	-0.37	-1.7	4.7	-5.9	1.7	6.9	1	-0.96	2.2	-6.6	5.9	-5.5	1.6	-5.9	8.7	-1.8	-1.2	4.6	5.3	-6.9	0.65	-4.4	5.5
-0.48	-0.04	11	0.02	22	-0.86	-4.7	-1.2	2.4	-1.1	27	-7.8	-18	-7.5	-14	4.5	-8.9	2	4	5.5	-6.1	-1.7	-15	-2.2	7.7	-0.83	12	-1.1	12	1.8	7.5	7.8	15	2.1	17	2.2	5.1	-0.69	9.7	1	7.5	3.5	7.7	13	7.4	4.1	5.2	-3.2	3.6	-2.8
1.8	0.21	26	-9.6	26	-3.8	18	-16	21	3.8	17	-6.9	22	-8.4	41	-2.8	28	2.4	36	4.3	24	4.3	20	3.1	18	0.22	13	-0.43	8.3	-1.2	16	-0.33	6.9	5.5	10	-2.4	17	-3.8	12	-5.2	14	4.1	17	-8	10	2.2	14	-2.8	37	-9.5
0.05	0.07	1	-7.9	-2.5	-5.1	-6.9	-4.8	-3	4.3	-3.7	1.1	2.1	-6.8	-8.2	8	-4.4	5.1	-0.63	4.4	-2.1	1.6	6.1	-0.32	-3.3	-2.1	0.66	0.83	1.8	-2.7	4.1	1.7	-4.7	2.5	2.8	-3.6	4.7	0.54	3	-1.1	14	2.1	-0.27	1.6	7.1	2.5	1.8	1.2	-1.1	2.8
-0.67	0.03	3.2	-2.5	7.9	-0.09	2.2	-5.5	-6.4	-5.4	-5.1	-3.8	1.8	-8.1	-3.5	0.32	-7.8	9.2	5	3.3	-6.8	-8.6	-2.8	-5	-2.7	3.7	-0.23	6.4	-3.5	3.1	-0.21	1.6	-11	0.74	-1.9	1.5	-4.2	0.73	-7.1	2.2	1.8	9.7	-4.2	4.6	0.26	12	-5.3	6.6	-3.6	4.7
-0.65	0.22	7.7	0.9	3.6	4.1	8.5	-8.1	-0.05	-3.6	-2.8	-3.7	3	-3.7	-4.5	-3.5	-14	6	-6.2	2.8	-6.7	-0.1	-4.8	-5.4	-6.6	7	-8.6	2.9	-2.8	-0.59	0.11	0.61	-6.2	3.8	-2.6	1.4	3.5	0.82	-9.1	-0.41	7.8	7.8	-7.7	-2	8.3	1.8	-0.13	5.4	-1.1	2
-0.49	0.12	10	2	9.9	1.9	6.4	-0.77	-0.14	6	-4.6	-0.01	2.4	-1.5	-5.3	10	-5.2	-3.5	-6.6	0.9	4.5	-8.4	-2.5	-4.2	-0.05	0.45	-9.8	3.9	2	0.29	-2.7	4	-7	3.2	-0.82	0.22	2	5.2	-5.5	1.6	1.1	7.5	-11	6.8	5.5	10	-0.05	1.5	1.9	7.8
-0.44	0.97	4.3	5.2	4.5	8.2	-9.1	8.3	2.5	9.9	1.6	4.5	1.4	4.4	-1.6	7.5	2.8	9.2	-6.3	-0.22	-14	4.1	-4.8	6.1	0.72	0.14	-3.7	7.4	-1	-2.9	1.8	4.5	-4.3	2.5	1.4	3.5	2.7	7.5	-7.9	1.3	-1.4	12	-4.2	6.2	2.2	11	-6.8	4.5	-1.1	8
0.45	-0.86	-7.4	1.6	-1	15	-4.9	2.3	4.9	7	2.9	2.3	-3.6	6.5	5.6	-8.2	11	4.1	6.8	5.2	-1.9	-19	11	-9.8	-4.1	3.9	-3.6	9.1	0.78	-2.9	0.84	6.8	-2.2	-3.4	2.6	4.9	-2.6	6.6	-1.6	12	1.7	5	2.1	15	5.5	16	-9.8	7.2	-4.3	14
-1.1	1.7	-8.8	11	-5	3.6	9.1	6	12	-2.8	2.2	-12	8.1	11	-21	-4	-5.3	10	5.8	13	-30	-3.9	-35	-7.9	9.6	-0.29	8	-4.5	12	0.26	14	4.1	8.8	2	8.9	-1	2.3	2.9	7.3	-1.6	15	7.5	11	4.7	6.8	4.8	7.9	-0.89	-6	3.1
-0.2	0.14	2.1	5.7	-6.6	3.9	7.8	12	9.4	10	14	5.8	13	18	-13	7.8	-6.1	7.9	6.2	9.1	-5.4	-8.4	-21	-3.1	4.2	4	-7.4	-1.4	4.3	8.9	-1.7	7.4	2.1	4.7	-4.5	13	-8.4	12	-0.74	0.35	11	15	7.4	-3	-9.6	17	-3.2	8.3	-0.48	13
-0.19	-0.47	4	-5.1	4.1	-3.9	11	-10	3	-1	8.3	-2.8	6.8	0.47	3.1	-1.2	2.1	-4.9	3.7	0.2	4.5	-4.8	-0.06	-5.2	5	-7.4	-0.3	-7.2	3.7	-3.8	3.4	-4.8	5.5	-5.5	0.61	-2.6	1.6	0.5	4.7	-9.7	-2.1	-2.8	-7.8	-6.1	-1.9	-1.8	6.6	-0.71	-1.2	-6.2
-0.16	-0.49	-2.5	-6.2	-7.7	-5.5	0.89	-15	-1.2	-6.7	-2	-5.8	-3.9	-1.6	2.9	-6.7	6.9	-5.9	-2.1	-2.6	4.9	-16	1.6	-11	4.3	-6.3	1.6	-7.8	2.4	-5.1	3.2	-1.9	5.5	-4.8	-0.28	-1.2	-2.2	-8.2	2.4	-5.6	3.8	6	-4.3	-8.8	1.4	-0.15	2.7	-2.3	-3	-5.6
0.97	-0.27	1.1	1.2	-3.5	5.7	3	-1.7	4.6	3.9	-1.1	5.1	-0.47	0.83	8.3	-14	4.6	3.4	7.2	1.9	3.4	-13	1.7	-13	4.9	-2.2	3.5	-1.4	4	5.3	9.5	-0.13	5	3.3	2.4	-0.41	-0.82	-3	3.2	0.72	4.2	4.7	3.4	-3.7	2.9	6.8	2.3	-5	6.7	0.28
0.92	0.32	2.6	2	4	-0.2	2.4	-8.7	6.6	-2.6	9.4	-2.9	9.8	-1.9	14	3.6	3.4	3.6	1.7	5	-5.8	-11	3.8	3.5	8.2	1.1	2.4	3.3	7.1	1.4	10	-0.16	10	3.6	4.1	-2	1.1	1.9	0.79	-5.9	7.1	3.7	7.1	-1.3	6.5	1	5	2.4	8	3.3
0.16	0.13	-4.6	7.8	9	1.9	-1.8	0.42	15	5	9.7	0.17	11	9	7.2	3.9	3.5	-2.5	9.2	4.7	4.8	-2.4	3	-5.5	14	1.9	7.4	3.6	7.8	1.8	11	5.2	9.5	-0.68	12	3.4	3.1	2.3	12	-0.38	13	8.4	12	-3.9	13	9.8	10	6.2	2.1	6.3
0.28	0.35	-5.4	12	-5.9	5.3	-9.9	6	10	4.4	1.8	0.45	-4	8.4	-0.14	2.3	11	2.3	4.6	3.9	-4.4	-0.88	-0.83	-8.4	8.2	-2.4	2.7	3.5	-2.7	2.4	2.9	-1.2	-2.3	2.3	3.5	1.7	-0.76	6.6	3.2	1.7	8.9	13	4.1	7.9	5.4	10	0.57	5.1	-2.5	5.9
0.37	0.16	-1.6	1.4	-0.4	1.1	1.1	-0.78	6.2	1.5	9.2	2	-0.54	4.1	1.5	4.4	0.37	4.8	7.8	7.1	-5.8	-16	3.8	-7	6.2	-1.2	8.9	4.7	3.8	-0.14	6.5	2.2	1.9	-0.18	9.5	1.5	5.8	3.9	4.6	-0.25	5.4	11	7.7	-0.13	5.4	6.9	3.9	2.3	1.1	3.8
0.79	0.49	8	7.2	1	5.2	11	6	12	4	9.4	10	8.9	8.3	-1.4	8.1	6.1	6.2	6.1	4.4	10	-11	-2.8	-0.64	-1.6	2.3	2.8	-0.53	6.6	-2	4.3	5.5	8.7	-0.46	9.7	-0.08	6.1	3.2	6.3	7.2	4.2	12	2.3	0.48	3.9	12	3.5	1.1	11	13
0.9	0.27	11	-3.6	4.4	5.6	12	-1.2	13	3.4	12	4.6	4.8	12	7.5	-6.2	18	-0.41	2.1	6.8	4.6	-12	-2.5	-9.1	6.6	3.1	7.7	3.3	9.5	4.4	2.3	4.8	7.8	5.8	7.2	2.6	6.3	4.7	1.7	-0.48	3.5	21	4.3	3.5	4	11	3.8	5.7	5.8	1.1
0.06	0.07	4.8	-3.5	4.5	-4	5.1	-14	14	2.8	15	5.6	-1.3	4.8	-22	8.4	-12	1.3	-12	6.4	-17	-12	-34	-11	1.3	2.8	4.5	4	-8.9	2	-5.8	6	-3.8	0.55	-8.7	4.7	-2.1	5.7	-13	9.9	-18	20	12	8.5	-14	16	-6	6.6	-15	3.3
-0.65	0.21	2.6	-5.3	-2.2	-3.9	-0.57	-12	16	1.9	9.7	3	9	6.6	-11	-4.6	-10	2.6	-16	10	-8.1	0.13	-21	-7.2	-7.7	4.4	-17	0.81	-11	1.2	-14	5.3	-8.2	5.1	-14	5.8	-16	7.4	-15	-1.2	-12	12	-14	14	-13	9.4	-15	4.3	-11	-0.21
0.01	0.56	11	-0.44	11	-3.3	7.3	-9.3	13	4.6	9.4	0.34	6.2	2.2	5.3	1.2	12	0.08	10	5.3	3.9	-16	-6.2	-4.5	3.4	5.4	5.1	-3.4	8.9	0.84	4.4	0.83	9.8	6	10	0.6	5.4	-1.1	5	-0.08	9.4	5.9	14	3.5	11	4.7	5.9	-0.9	6.5	4.9
-0.8	0.48	-1.5	-0.66	-6.1	13	-1.3	3	1.5	11	-1.8	5.5	-2.8	8.3	-5.1	-3.5	1.8	2.9	-1.2	8.8	-11	-12	-9.6	-14	-8.7	1.2	-3.3	-5.3	-2.2	5.5	-5.9	1.2	-2.1	5.2	-6.6	1.9	-4.5	-1.6	-4	-1.5	-0.47	6.8	-9.4	-2.8	0.14	3.6	-0.15	-1.9	-4	6
-0.4	0.54	-0.58	0.5	8.2	1.9	1.4	-2.1	0.67	1.8	-0.31	-1.8	-2.7	8.9	0.24	4	-3.4	6.7	8.9	3.1	-2.2	-3	-7.2	-13	2.5	4.9	0.92	-4.9	-1.5	6.9	-1.3	-0.46	2.2	3.6	2.9	5.8	-0.94	5.7	2.9	-4	-4	12	-3.5	-3.8	-1.2	7.8	-0.37	-1.8	3.5	1.3
0.54	0.2	1.2	1.6	3.4	4	9.4	2.6	12	-1.6	3.7	4.4	23	11	-0.97	-0.77	2.9	6	1.8	2.2	-4.4	-17	7.6	-13	-8.5	3	-3.3	-7.1	-6.3	3.8	4.7	5	3.6	-0.33	-2.8	6.2	2.1	3	-6.7	2.3	-0.72	11	0.28	-9.7	6.7	12	-0.47	-0.6	-10	4.4
-0.56	0.19	-46	6.2	-60	10	-50	3.8	-53	1.4	-55	-0.92	-51	13	11	-5.9	19	2.6	8.6	0.17	8.3	-13	-12	-11	-10	-0.42	-7.8	-2	-2.9	-3.7	-4.2	2.4	-12	-0.42	-3.1	3.8	-14	2.3	-2.5	-0.09	-14	14	9.9	-3.2	-14	9.9	-8.3	4.1	-6	-2
-0.77	0.31	-15	-4.5	12	1.8	-34	-5.6	-56	-4.1	-7.3	1.4	-55	5.3	0.16	7.1	12	7.3	9	10	-2	-6.2	-20	-1.2	8.7	1.9	16	-5.1	7.6	-2	16	-2.5	1.8	0.25	10	-0.5	12	-0.45	8.9	4.3	7.8	6.9	14	8.3	14	7.6	15	-4.3	4.2	0.65
0.57	0.15	16	-2.7	15	-1.4	13	3.4	15	1.7	16	2.6	14	4.3	5.6	11	5.8	6.1	5.1	8.7	7.9	-7.7	2.4	-2.2	10	-6.4	5.8	-5.7	8.2	-5.9	7.6	-1.4	5.8	-4.8	8.1	-6.4	7.2	-1.9	4.2	-1.4	4.1	16	9.6	-2.7	-0.82	12	5.6	0.62	4.5	-0.29
0.39	0.01	1.1	6.5	1.1	7	-4.2	11	5.3	2.7	7	2.2	2.5	5.6	9.7	2.6	7.6	1.6	7.7	7.5	12	-6.2	7.7	-7.5	7.5	-4.1	-1.9	-0.04	2	-4.6	7.5	2.3	-3.7	1.4	8.5	-5	0.5	-0.6	8	-8.7	7	17	7.6	-8.1	1	4	0.43	0.73	-1.4	-5.1
0.66	-0.26	-4.3	8.5	-13	0.85	-3.6	7.7	0.58	-0.58	0.67	-2.6	-6.9	9.9	-5.8	-0.62	-1.2	-4.4	-0.14	3.7	3.2	-9.9	5.5	-12	1.6	3.2	9	1.9	3.2	1.4	2	2.3	-3.9	0.94	5	4.3	9.6	1.8	9.7	1.7	8.4	9.2	2.7	-0.49	0.83	4.5	6	0.62	-2.5	2.2
0.36	-0.26	8.7	-5.6	-7.5	6	10	-8.8	5.1	-4.6	-4	-5.3	-2.1	6.8	-8.9	-15	4.5	7.3	6.1	5.9	6.7	-13	-1.1	-13	-4.5	6.9	8.4	1.2	3.6	3.3	-0.1	2.6	5.1	6	3.2	3.2	12	-0.02	11	0.51	2.6	10	15	-1.4	1.7	6.6	2.8	2.4	8.1	0.57
-0.05	-0.12	-5	-5.6	-5.9	-3.5	-6.3	-9.1	-16	0.08	-28	-4.2	-15	5.6	0.32	-3.4	4.5	2.9	13	6.9	-0.16	-17	-9.2	-8.1	-3.5	3.1	-4.9	-4.8	7.7	-0.49	0.1	-1	18	2.9	0.63	-0.18	5.5	-0.23	1.3	-2.6	12	7.8	-10	-10	4.9	3.2	3.1	0.33	2.6	-2.3
-0.15	0.26	4.5	3	5	6.6	-2.2	0.16	-5.5	2.2	7.9	-0.26	-3.6	8.8	-8.3	-10	-12	4.9	-3.8	2.6	-11	-10	-5.4	-3.4	-11	2.5	-3.1	-6.4	-3.2	1.5	3	1.3	5	3.1	-12	1.7	-3.3	-1.4	-1.4	0.03	7.2	10	-0.96	-8.2	1.7	8.4	-1.2	1.7	-3.9	0.13
-0.47	0.34	2.6	-0.21	0.81	1.5	-4.6	3.5	-7.4	4.2	1.9	-0.13	-5	11	-17	2.5	-8.8	3.2	-7.3	3.7	-8.2	-11	-2.5	-7.2	-13	8.6	-1.4	-5.6	-8.3	-1.6	-2.9	3	-14	5	-14	-0.65	-5.9	-1.6	1.7	-3.7	4.7	14	-13	-3.3	1.7	6.8	-5.8	2.1	-7.8	2.8
-0.93	-0.15	-2.6	5.4	-3.4	-1.6	-3.4	-3.1	-13	5.1	-9.8	-0.15	-13	7.7	-14	-3.7	-11	4.6	-3.3	5	-11	-13	-7.8	-12	-17	3.7	-8	-4.5	-13	-0.98	-11	0.89	-13	-0.42	-15	2.5	-8.8	-2.5	-0.86	1.9	-2.5	11	-7.6	2.6	-6.8	6.4	-11	-5.1	-15	4.8
-0.78	0.11	-7.2	-2.5	-6.5	5.1	-8.1	-8.4	-13	-0.47	-12	-1.4	-14	1.5	-8	-3.5	-13	2.6	-11	6.4	-13	-21	-7.2	-21	-15	1.5	-11	-9.5	-14	7	-11	-0.57	-12	-0.89	-16	8.4	-10	1.9	-7	7	0.12	15	-10	3.6	-5.8	16	-9	-1.2	-12	0.44
-1	-0.15	-13	9.7	-16	5.3	-12	2.8	-14	10	-12	10	-12	13	-2.6	-6.3	-4.6	-8.6	-2.8	7.5	7.6	-16	-3	-11	-16	-3.3	-12	8.6	-9	-1.3	-7.1	-10	-12	14	-13	-7.9	-13	-19	-4.6	-20	-6.9	-14	-12	7	-7.4	-33	-7.3	-7.9	-6.5	-2.7
-0.26	-4.8	-5.3	13	-4	-1	-5.3	23	-0.03	-41	-2.2	-49	-0.63	-4.3	-6.5	-85	-6.4	-1.1e+02	-4.4	-1.2e+02	-1.7	-33	4.8	-28	-10	-1.1e+02	0.82	-35	-7.8	-1.1e+02	-1.7	-1e+02	-2.9	-1.2e+02	-8.8	-1e+02	-6.5	-89	-2.9	-54	1.8	-1.1e+02	-3.9	-10	-3.3	-1.2e+02	-1.9	-70	-8	-97
0.22	1.8	5.4	4.7	-15	1.8	1.1	12	13	8	5.2	2.6	7	7.5	-5.3	41	6.4	36	-1	24	3.1	46	7	47	-4.8	38	3.8	24	-5.6	34	-1.9	14	3.5	27	-4.8	27	0.1	23	-4.1	33	-1.6	12	6.7	46	-0.46	9.4	-1.2	25	-6.6	40
0.73	1.1	5.4	3.7	0.91	-3.2	-3.1	0.16	4.5	7.2	2.5	16	0.51	-0.14	0.06	33	-1.5	24	3.5	22	13	24	12	27	-0.79	47	6.9	26	-1.3	44	-1.6	34	6.6	43	0.73	44	0.31	37	6.9	34	7.9	27	11	19	0.83	35	4.2	36	4.5	27
0.62	0.14	9.9	-6.8	-4	-11	8.1	-4	15	-5.5	12	9.8	7.2	-8.2	10	8.6	10	6.4	6.9	1.5	14	16	10	21	2.4	22	3.8	16	1.6	20	7.5	11	4.1	20	2	16	2.3	8.9	-2.8	12	8	9.7	5	17	4.5	7.9	6.8	17	3.1	0.08
0.81	0.23	8.3	-2	10	-0.01	17	2.5	11	-4.6	8.3	10	9.5	-0.2	-0.9	9.2	-2.6	5.1	1.8	1.6	1.9	5.2	2.7	18	5.6	15	-0.8	12	7.6	12	3	11	9.8	17	6.3	9.2	6.4	15	7	8.9	6.4	-4.5	-3.6	10	1.7	1.4	5.9	14	8.2	0.26
0.45	-0.3	-2.1	6.3	0.68	-1.5	0.49	9.8	-11	1.2	1.1	13	-0.07	0.33	6.4	3	-10	0.27	-4.5	1.1	-4.1	2.3	9.7	7	9.9	15	-1.9	13	3.6	20	4.5	15	0.97	24	3.7	19	2.3	15	0.99	8.9	0.16	-7.1	3.2	12	1.8	5.7	2.8	16	4.9	17
0.02	1.3	-6.2	9	7.8	9.4	-0.85	20	-9.7	11	-8	19	-2.2	-8.9	3.7	18	-12	11	-6	15	-1.9	16	13	12	9.3	17	-2.2	22	3	23	-0.72	15	-1.5	15	4.6	20	1.3	21	-2.3	33	-5.3	-11	3.8	21	-5.6	7.2	2.4	24	-0.71	23
-0.11	-0.15	-9.7	9.3	-4.4	4.3	-2.1	11	1.3	4	-2.2	4.5	-0.1	-15	1.9	8.9	7.3	2.1	-0.42	-5.7	6.6	17	4.2	23	3.7	11	-5.3	19	2.1	17	1.2	24	2.1	24	3.5	24	3.5	26	-4.9	19	-8.3	29	-0.5	-12	-7.1	19	-1.8	24	-2.1	-17
-0.54	-3.9	3.2	-71	4.8	-64	7.2	-58	-3.1	-52	2.3	-12	-1.1	-60	-2.1	-80	5.5	-43	-4.5	-1.1e+02	6.7	23	3	-4.8	-0.27	-1.3e+02	-8.4	-1.5e+02	-2.6	-1.4e+02	-5.7	-1.4e+02	2.4	-1.2e+02	-1.3	-1.6e+02	-1.2	-1.4e+02	-3.4	-1.5e+02	-1.1	-1.3e+02	-3.3	-1.5e+02	-2.8	-1.5e+02	-7.7	-1.3e+02	-1.9	-89
-0.07	0.82	-1.6	-53	-5.6	0.93	0.22	-56	-1.1	-29	-4.8	50	0.77	-53	15	55	-10	18	4.5	49	6	51	4.9	18	5.5	36	-3.2	47	-0.29	38	2.6	26	-1.4	24	1.4	24	-5	22	2.5	43	3.7	-0.34	-5.9	1.1e+02	1.3	12	-1.9	25	1.1	61
-0.33	-1.2	-1.7	22	4.9	21	6.5	28	0.72	29	-3.1	30	3.8	12	3.4	-1.8	-3.6	-14	-0.62	-8.9	-2	-8.4	6.9	-6.4	3.8	15	-0.24	19	-0.88	12	0.51	18	-4.5	4.7	-0.93	18	-1.5	18	-3.2	14	-1.8	8.7	-8.9	6.6	-1.2	16	1.3	19	1.7	0.78
-0.02	0.33	2.7	7.1	-1.9	4	6	7.9	-2.2	7.4	6.7	-5.9	1.7	-0.65	5.5	10	-0.35	12	-3.5	4.2	-1.2	19	5.2	16	8	6.4	5.1	4.8	0.54	2.8	-2.3	13	-1.8	0.41	-0.09	6.8	3	7.6	0.19	5.4	-7.5	-0.55	-0.44	3.1	-3.4	3.7	-0.06	9.4	5.2	10
0.02	0.04	1.5	6.7	-2.4	9.9	8.1	14	1.8	6.1	6.3	-2.2	4.4	2.6	2.6	-2	1.8	1.9	0.74	6.9	7.6	8.4	11	6.8	5.8	6.5	-4.1	5.5	3.1	9.3	-0.01	4.8	-0.81	6.8	0.75	14	-1.9	12	3.9	6	-11	-6.6	-11	-1.2	-5.9	4	-1.1	8.7	7.1	8.2
-0.03	0.81	-2.6	17	8.6	17	5	28	-0.06	11	2.8	3.8	0.15	18	-1.7	5.9	-5.8	-0.77	-2.2	3.9	4.3	0.41	7.6	16	2	7.6	-3.4	12	0.85	9.9	-1	6.9	-1.5	5.7	0.12	12	-1.9	16	-0.24	3.7	-3.2	-1.6	-2.7	12	-4.1	0.53	0.83	5.6	-0.33	11
0.24	-0.72	5.5	16	2.3	14	-0.65	16	0.3	11	2.6	7.5	1.4	15	8.2	2.2	14	-4.1	5.7	6.2	7.5	-4.1	1.3	2	-1.5	9.4	-1.6	15	0.92	9.5	-1.9	11	0.59	10	3	15	1.1	16	3.8	11	0.36	5.4	-5.4	6.4	0.03	8.1	-4	7.3	1.8	7.3
0.2	-0.19	6.8	20	13	15	5.9	17	4.1	3.9	2.4	1.3	3.6	8.6	9.4	12	1.1	0.65	10	1.1	17	25	11	15	5	1.4	6	11	9.8	4.9	-0.05	4.6	8.1	3.6	10	8.6	3	9.9	7.5	10	-6.2	-3.8	-0.44	-3.8	1.4	-1.1	0.8	5.5	11	-1.2
-0.02	0.51	1.4	5.3	-5.2	-3	-4.1	-3.7	-6.8	-3.5	0.53	-18	-2.8	-3.5	13	11	-3.3	2.4	-5.5	0.57	10	24	11	9.8	9	-5	5.1	2.7	7.2	5.9	-1.6	6.2	0.43	4.3	6.6	4.7	4.6	5.1	0.41	2.6	1.8	-0.74	3.4	-13	3.7	3.4	4.2	3.2	8.7	-0.53
-0.21	0.18	-0.25	2	-6.6	-0.82	0.49	3.9	-9.7	1.7	0.68	-9.7	-0.99	2.9	11	6.2	-1.2	2.5	-5.2	-0.48	5.6	15	14	15	6.1	-0.49	-3.5	8.4	1.1	3.7	-4.4	10	-4.5	2	3.4	2.6	2.8	3.7	-1.9	7.5	-2.2	-3.1	-6.5	8.2	-0.23	4	-2.3	6.1	-0.04	-3.2
0.29	0.18	-0.4	3.7	2.9	-2.9	-1.6	6.3	-5.1	-0.83	-3.8	-10	0.91	8.3	1.3	2.9	-0.86	-1.4	-0.94	-1.6	4.5	9.9	8.7	19	0.16	3.3	-1.7	1.1	2.9	0.49	-4.1	1.6	-0.67	-0.57	1.1	-1.2	-0.62	-1.8	-1.1	-4.4	1.9	6	-5.2	-17	-4.9	-1.5	-0.57	-3.8	4.4	-16
0.65	0.25	-1.6	3.9	-10	3.1	-5	0.73	-1.3	-0.02	-4.3	-7.8	-3.3	2.1	9.4	16	9.1	4.4	4.3	5.4	5	14	7.6	19	4.3	5.9	2	8	-2.7	4.3	2.8	3.9	0.4	0.2	0.24	6	2	4.6	1.3	1.4	5.4	-2.2	-3.2	0.78	0.71	3.2	2.9	1.6	-2.4	4.4
-0.02	0.99	-2.6	9.9	-1	3.3	-1.7	5.8	0.86	4.7	2.4	-0.93	-1.1	7.3	7.2	7.9	0.66	20	0.43	4.6	9.9	29	10	16	11	9.4	4.9	8.2	3	6.2	-1.6	7.5	4.7	3.3	-0.29	4.4	0.61	6.5	-0.78	2.2	-0.51	4.1	1.5	4.4	0.86	5	2.5	4.8	3.6	6.4
0.8	0.81	3.5	7.8	-2.9	2.3	-2.1	-3.7	-4.7	6.5	-1.4	0.72	-2	7.9	9	16	10	6.1	0.43	5.3	15	17	10	22	4.3	3.4	3.9	4.8	4.4	6.3	0.82	11	5.3	2.9	2.6	4	-2.2	5	8.8	7.6	5.1	0.54	0.32	0.96	0.84	5.9	1.9	3.6	3.1	7.9
[truncated: 952 more columns]
