# Supplementary material for: Dyslexia on a continuum: A complex network approach
Source: PLoS One. 2018 Dec 17;13(12):e0208923. doi: 10.1371/journal.pone.0208923 (PMC6296514; doi:10.1371/journal.pone.0208923)
Supplement: S1 File — Detailed information about the archive contents is provided in the included README.txt file. (TGZ) [file pone.0208923.s001.tgz › FS_672_VV_run_2.csv]

15	-37	25	-15	33	-94	13	-1.5e+02	15	-77	25	-20	17	-1.2e+02	20	-1.2e+02	19	-1.5e+02	15	-1.3e+02	29	-85	13	-72	27	-69	12	-91	19	-82	21	-42	25	-71	17	-1.2e+02	15	-45	23	-35	20	-70	32	-55	37	-91	8.4	-1.1e+02	18	-1.1e+02
8.5	-1.6	14	-5.8	24	-25	15	2	10	-24	13	-22	15	-39	17	-44	16	0.78	20	-53	10	-20	15	-64	25	-35	17	3.9	17	-4.2	17	8.5	22	-9.7	18	-16	17	-1.4	18	-2.9	25	-20	22	-29	31	-18	5.2	-45	11	-40
-3	2.3	9.7	4.7	21	18	11	17	-0.24	6.4	10	4.5	22	-8.1	11	18	11	27	20	-13	0.64	31	14	-7.6	22	11	17	14	13	21	18	17	28	31	18	27	14	20	22	14	24	26	24	20	22	23	0.8	34	9.3	23
-2.8	4.7	10	2	16	7.8	3.2	-2.2	0.19	5.5	6.7	6.1	11	7.6	8.1	7.2	13	0.58	17	10	4.9	-1.3	13	-0.55	21	-3.9	4.7	1.6	6.8	1.3	4.4	0.77	19	0.85	9.8	0.29	12	-0.14	14	-2.7	18	-0.02	25	-0.53	22	3.4	-5.5	1.8	3.1	2.4
2.4	-3.7	12	1.5	18	5	13	0.21	11	-9.1	-0.83	3.3	22	6.5	11	4.9	17	4.2	12	2.9	8.4	-1.1	12	-0.45	16	0.55	7.7	0.42	7.1	-0.52	15	-8.5	21	-7.5	9.5	-1	17	-5.4	12	0.25	16	-0.47	23	0.82	23	1.8	-12	1.1	-1.1	4.2
13	-0.93	13	1.9	8.3	9.6	14	-0.11	16	-11	5.7	-8.8	11	3.8	9.6	1.4	13	-1.8	15	2.3	5.3	-4.4	5.7	-1.6	18	3.7	9	4	9.6	3.2	15	3.8	14	4	11	4.7	11	3.5	18	1.4	13	4.4	22	6	20	6.7	-6	-9.5	-2.5	-2.3
12	-0.41	16	4.8	10	5.2	4.3	0.45	5.6	-3.3	7.8	2.9	5.7	-1.4	15	-0.53	24	-7	20	1.4	13	-3.4	8.4	-2.1	17	0.17	5	-3.9	21	1.5	0.75	-1.1	12	1.9	20	2.5	7.1	-1.7	11	-0.65	18	0.06	15	2.8	17	3.5	-7.3	-2.1	8.6	2.4
-1.3	-4.1	13	0.61	23	6.2	-0.03	-4	9.2	-1.8	6.2	6.2	8.1	-5.4	-26	3.8	-1.2	10	-13	-0.26	-19	8.2	-1.3	-3.4	-19	7.8	-7.2	-2.5	-17	1.1	-0.19	-3.6	-1.4	0.68	-18	7.2	-1.2	-0.05	-21	-2.8	-9.8	2.5	-8.7	3.8	-6.4	6.9	-3.3	-0.46	18	7.2
24	-2.5	23	-0.78	30	8	19	-3.8	28	1.9	20	3.8	23	-0.38	16	5.4	6.5	5.8	10	9.9	18	8.5	21	5.1	25	6.2	31	0.86	15	-0.01	47	2.6	31	6.6	8.2	2.4	34	5.9	29	1.8	23	2.6	27	7.4	25	9.8	13	-6.1	26	-2
11	7.7	23	5.7	27	6.2	12	1.5	6.8	8.9	16	8.9	7.5	6.7	17	4.5	19	10	13	7.4	22	6.8	7.1	7.9	25	5.4	7.6	3.6	25	-2.1	8.8	8.3	16	12	28	3.6	18	7.6	11	1.7	31	11	26	4.7	20	11	2	-2.4	11	2.4
0.53	1.1	11	8.7	19	8.8	10	-0.5	3.6	1.8	13	15	12	3.8	11	7.9	11	6.2	13	7.2	3.2	6.8	7.3	3.5	19	4.2	13	2.4	7	0.02	17	3.8	16	6.4	15	5.1	20	0.06	15	10	22	5.6	19	4.4	19	9	-2.3	-0.5	-0.72	3.3
3.4	-12	10	4	13	12	9.4	0.18	1.2	-3.2	8.8	6.1	7.9	6.6	6.2	2.2	6.3	12	14	4.9	0.78	14	6.2	3	14	9	13	5.1	6.9	4.6	20	8.4	17	-2.2	15	7.8	19	-1.4	13	6.6	19	4.2	13	7.4	8.9	13	-17	-0.87	-11	7.5
9	-0.72	14	1.8	26	3.4	9.1	2.8	0.1	3.9	13	7.8	17	5.8	11	11	4.3	2.4	20	2	2.8	1.7	8.8	-0.23	15	9.3	5.1	1.9	14	3.8	15	5	17	-2.6	15	8	18	2.1	20	3.6	23	7.2	16	7.1	21	7.3	-8.4	9.4	-0.46	17
5.5	-8.4	14	-9.1	-0.77	-0.25	12	1.4	-6.2	0.52	-3.7	7.6	18	-1.6	13	2.8	35	9.2	1.2	-2	31	2.9	9.2	-1.9	16	4.8	7	5.6	3.5	-0.73	18	4.7	-3.5	0.86	12	-1.4	2.8	2	25	5.4	0.78	3.1	8.4	1	12	1.3	-21	8.7	21	14
-6.6	-12	-8.1	-2.1	-15	-1.7	-1.6	-3.3	9.4	-2.5	-45	2.6	-98	11	-44	4.5	-28	2	-93	6.3	-48	1.3	-61	0.63	-37	3.3	-56	-3.4	-72	3.3	-29	-6.5	-68	0.44	-67	1.6	-71	-3	-58	2.2	-1e+02	3.2	-62	3.8	-83	0.87	-89	2.3	-68	6.6
1.4	-9.7	12	-4.4	14	1.9	-6.7	0.11	39	-3	37	3.6	-1.2e+02	3.4	-1.5e+02	-1.3	-1.9e+02	-1.5	-1.2e+02	1.3	-1.7e+02	0.55	-65	3.9	-92	0.53	11	-2.1	-6.4	-2.4	-37	-2.3	-53	-2	-49	-0.39	20	-0.24	-55	3.1	26	-0.35	-81	0.13	-97	-3.5	23	5.3	-46	5.4
9.2	-3.7	21	-1.2	-2.8	1.6	6.5	-3.7	26	0.19	37	-1.6	24	4.8	41	-4.1	53	0.61	34	1.8	46	3.4	26	5.2	19	2.1	28	-3.3	29	1.9	15	-4.1	12	-3.2	26	0.04	8.7	1	51	-2.4	22	-0.58	22	-0.13	42	-1.9	54	5.2	42	9.4
8.3	-5.9	12	-6.8	3.2	-7	7.6	-1.6	20	-0.19	23	-2.2	31	1	30	-4.2	18	1.6	23	-1.4	27	-0.55	26	-2.4	21	4.3	7.6	-2	7.9	5.5	18	3.7	23	0.73	16	-1.5	12	-0.24	12	-0.8	18	3.5	19	1.5	20	7.2	32	-2.9	16	2.6
11	-1.3	16	0.59	5.7	-0.85	2.9	1.4	21	3.3	19	4.9	16	-9.4	13	1.6	6.3	-1	11	-9.3	8.6	2.5	13	-3.5	9.1	5.9	4.6	5.9	12	1.8	4	5.4	13	14	11	1.2	9.3	6.4	12	10	18	6.3	14	7.4	9.6	13	10	-2.5	-1.4	-2.4
8	-2.5	15	7.7	-1.7	8.4	7.2	1.4	17	7.8	21	10	32	-3	18	1.6	20	-3	20	-1.3	8.9	3.9	29	2.9	12	2.1	2.8	2.8	1.9	8	3.2	-1.4	11	-2.1	2.4	1.9	6.7	1.9	4	8.2	12	3	13	7	7.2	5	15	1.9	3.7	7
7.1	0.68	1.8	4.2	-8.7	6.2	-3.8	-0.66	-13	9.8	0.66	11	-43	5.3	-25	-2.2	-33	-3.9	-38	-2	8.7	0.81	-23	3.5	8.3	1.9	16	-1.9	-6.2	-0.12	11	2.5	26	-0.79	-29	1.9	29	3.3	-7.5	5.9	6	2.3	26	-1.4	23	-0.82	-11	8	-13	13
-97	-5.6	-80	-5.8	-94	-3.1	-42	-3.4	-92	0.45	-68	6.7	-1.5e+02	4.3	-59	-1.5	-1.1e+02	-0.73	-77	-2.2	-56	4.6	-1.5e+02	-6.9	-29	5.9	20	-2	3.4	-1.2	21	-0.54	-3.8	-0.61	-21	3.6	8.9	5.3	10	4.8	-5.4	0.91	-31	2.2	-52	4.3	-67	5.6	-16	11
0.74	-12	-10	-6	6.7	-4.5	-0.42	-2.9	0.09	-3.3	10	1.1	67	1.5	51	-8.6	31	-3.4	70	-5.2	17	-4.3	46	-3.6	41	-1.6	2.9	-2.6	-2	-0.63	-0.48	1.9	-12	2.1	24	4.5	0.2	-4	-3	-6.3	23	-3.6	15	-1.8	15	0.5	14	3.1	11	12
6.5	-7.7	3.4	2.4	-12	0.14	-3.9	-3.5	-12	8.8	2.8	4.6	-62	-0.39	-9.2	-13	-21	-10	-36	-9.2	5.8	-3.2	-66	-4.6	22	-13	31	-18	14	-13	24	-14	12	-8.4	8.9	-8	18	-18	37	-20	17	-16	19	-1.7	20	-6	-18	9.6	-21	18
8.3	-4	-1.6	-4	5.5	-1.9	3.3	-0.89	1.1	-4.6	10	-2.5	45	12	35	7	14	15	53	3.5	35	5.6	50	15	26	13	6.6	7.4	15	7.3	2.3	-1.6	5.9	5	21	17	3.7	2.9	14	16	20	11	21	2	11	-0.69	8	2.7	19	6.5
-5.3	-8.1	-7.8	-3	-4.3	-1.9	-2.9	-0.74	-20	3.2	-6.6	-3.8	8	5	21	3.3	11	-0.56	16	0.93	18	-4.5	8.4	3.1	13	4.4	10	2.8	5.8	6.5	12	7.2	6	6.6	8.5	7.5	9.8	3.9	7.3	2.8	19	8	13	-0.05	12	-1.3	-12	8.7	-1.8	9
-4	-4.2	-6.7	-2.5	-0.81	-1.2	-3.6	3.6	-22	-1	-11	0.08	17	7.6	20	-4.7	-2.5	1.5	27	0.87	19	-1.2	25	0.96	19	0.95	3.2	-7	7	-2.2	11	-1.6	16	-7.1	8	1.6	15	-7.5	4.5	0	22	2.3	18	-3.4	6.9	-7.6	-12	9.1	-25	16
0.96	-11	4	-12	4.4	2.8	-3.6	-4.5	-13	-4.1	-3	-11	46	0.96	31	0.73	25	3.7	45	-3.5	19	-9.8	45	-3.3	21	1.1	15	-5.4	10	-5.6	19	-4.4	19	-6.3	23	-2.9	14	-5.8	11	-3.8	25	-0.74	17	-3.8	16	-3.9	2.4	-7.8	0.21	6.3
12	-4.4	3.4	-9.7	2.6	-10	-7.6	-3.2	-15	-2	-6.7	-13	22	-8.8	25	-4.6	9.2	-1.3	25	-5.5	12	-8.6	25	3.8	23	-0.91	19	-2.3	14	-4.6	20	-0.26	22	0.89	28	3.9	14	-6.5	23	-4.6	29	4.1	16	-6.4	10	-2.7	-8.6	-12	-12	-3
1.6	-9.6	-9.2	-8	-13	-8.6	-7.8	-5.3	-8.3	-6	-12	-11	43	-4.8	36	0.19	21	6.4	57	0.09	24	-8.1	40	-1.6	29	0.94	13	-0.18	8.5	-0.61	4.6	-2.9	-5.9	2	26	5.9	-3.4	-4	11	4.5	28	2.1	5.9	-2.7	3.8	0.27	-5.2	-10	-0.61	3.9
5.7	-6.8	-9.2	-0.89	-3.9	-1.5	1.3	1.8	-6.4	-4.5	-17	-0.97	-45	-6.4	-77	-1.6	-40	1.7	-89	-1.1	-55	-2.1	-65	4.4	-1e+02	2.1	-45	-0.71	-65	-1.8	-41	-2.4	-64	1.8	-82	3.6	-77	-9.1	-35	-0.04	-82	2.4	-96	1.6	-79	0.45	-13	1.6	-0.72	13
-63	-1.3	-36	-2.8	-8.3	0.25	-59	0.87	-43	0.5	-17	6.7	-1.5e+02	-12	-1e+02	-1.2	-98	4.2	-1.6e+02	-6.3	-45	0.03	-1.3e+02	3	-71	4.8	-1.1e+02	-2.2	-78	-3.8	-1.1e+02	-4	-65	-0.4	-68	5.5	-99	-5.9	-1e+02	5.5	-94	0.78	-68	0.86	-50	3.4	-82	9.8	-88	11
-18	-14	-33	-7.8	-52	-4.9	-42	-4.6	-5.4	0.02	-12	-4.2	-64	-2.8	-1.1e+02	-6.3	-43	-0.39	-79	-7.8	-90	3.5	-76	4.3	-1.2e+02	4.6	-71	0.68	-72	0.45	-80	4.9	-89	3.6	-92	3.2	-80	3.5	-85	9.2	-97	2.5	-1.2e+02	5.7	-1.0e+02	2.3	48	3.8	57	19
-40	-13	-35	-9.6	-46	-11	-49	-3.6	-4.6	-5.2	-21	-2.8	-55	7.8	-20	2.1	-32	-0.79	-40	5.2	-22	-2.2	-74	8.8	-16	5	14	8.8	15	3.4	35	5.9	2.2	-1.8	-3.6	3.8	8.5	4	18	2.8	-9.8	9.8	-26	6.1	-23	-1.1	10	8.7	12	21
-79	-5.8	-58	-2.2	-56	2.9	-57	5	-50	-13	-31	-9.4	-1e+02	-17	-1.1e+02	-17	-1e+02	-9.5	-88	-24	-1.2e+02	-11	-1.1e+02	-19	-1e+02	-11	-49	4.6	-37	-2.2	-2.3	-3	-75	-3	-92	-4	-79	-5.6	-51	-3.6	-1.4e+02	-6.9	-1.1e+02	-12	-1.2e+02	-9	-9.9	14	-18	11
22	36	-15	8.7	-22	1.2	44	27	24	24	23	-2.4	54	6.8	63	4.9	70	9.3	78	-1.2	60	6.5	74	9.5	22	0.35	1.9	2.2	22	-5.7	-1.2	-0.24	43	3.4	29	-3.4	32	-6.2	17	2.2	26	-21	47	11	50	14	-15	-1.2	-4.6	-25
6.3	14	-6.8	1.3	-23	0.3	7	11	8.7	9.5	11	-2.8	24	23	17	31	18	21	23	32	18	16	22	32	7.4	14	-7.4	21	11	12	-9.2	6.3	8.9	15	7.7	16	2.8	13	5.2	11	1.5	13	7.3	13	5.3	17	-0.66	4.1	2.2	-10
6.9	15	3.5	-0.08	0.34	9	-3.4	11	-8.4	7.4	8.3	-2.6	14	16	17	15	17	9.1	17	22	14	4.9	14	17	12	6.5	4.9	5.5	11	-5.1	2.4	-4.8	3.1	0.4	16	1.2	6.4	1.2	5.4	-1.4	10	4.7	7.6	1.5	9.4	0.74	5.2	5	9.9	-11
11	12	6.8	-1.5	11	-2.2	0.08	7.9	-0.01	1.9	14	-3.4	11	12	8.3	15	8.8	3.9	17	19	14	4	10	11	13	11	0.07	7.3	7.9	6.9	0.7	-0.62	8.1	0.63	15	8.5	1.4	-0.66	1.4	-0.81	2.9	2.4	5.5	0.17	9.1	2.3	4.3	-0.99	6.1	-12
8.2	15	9.3	8.1	11	8.2	8.6	15	-3.8	7.5	4.6	-2.2	12	0.6	15	6.5	15	9.9	22	14	8.1	0.6	16	6.6	14	4.6	3.9	4.1	11	11	8.7	0.87	12	0.87	16	5.2	4.7	1.7	7.3	0.63	7.8	-0.63	9.9	3.2	14	3.7	1.3	-1	6.2	-11
11	13	8.6	1.3	3.6	1.3	5.7	9.4	-1.8	4.4	6	-8.1	21	5.7	14	15	14	1.6	20	18	12	11	19	10	12	0.74	5	9.4	4.4	6.7	13	7.8	14	7.9	14	7.6	7.3	6	6.1	2.2	9.5	1.2	13	5.8	15	0.79	4.9	-11	7.6	-20
11	8.4	13	0.62	10	3	8.9	10	4.7	5.8	14	0.48	17	14	17	16	18	7.4	25	20	16	0.97	15	16	18	4.3	3.8	3.2	8.7	3.2	9.9	-2.7	16	2.7	18	5.1	8.9	4.7	15	2	7.1	4.4	16	8.8	12	1.5	6	1.2	9	-6.7
6.8	0.67	9.7	-3.4	13	5.6	2.8	7.8	-1.5	4.4	15	-7.7	28	3.2	15	8.5	17	-0.05	21	11	15	2.9	15	2.8	18	6.2	5.5	3.5	8.1	8.5	13	-2.6	18	0.57	18	0.69	10	0.62	9.8	0.07	11	3.5	12	0.69	10	2.2	10	5.5	12	-0.3
16	-0.65	16	-4.3	16	5.4	16	6.7	7.8	-1.9	17	-4.3	24	6	18	4.3	24	5.3	28	13	22	0.01	13	6.5	19	2.3	7.6	7.6	17	-0.64	13	-7.4	16	-1.5	27	5.1	6.2	2.3	6.2	-4	15	0.98	17	-5.1	15	-3.1	4.8	3	6.5	-0.89
13	2.1	9.8	-0.66	16	8.2	9.7	2.6	16	4.7	19	-5.1	23	13	8.5	7.9	12	1.1	18	16	22	-2.7	8.5	6.3	19	-0.72	25	6.9	25	2.9	25	1.1	18	1.2	25	-3.8	20	2.4	22	-5.2	23	3.4	13	1.4	17	-1.3	11	2.1	13	-13
11	9.8	17	2.6	14	10	13	7.5	11	8.3	16	-2.5	22	14	19	8.7	21	1.8	21	17	18	5.9	22	8.9	14	0.66	14	8.1	18	9.7	14	9	22	6.1	23	7.1	12	3.4	14	0.92	25	4	8	-1.8	9.4	5.6	4.7	-0.99	12	-7.9
20	11	12	6.3	10	9.9	1.7	11	5.3	8.7	20	5.1	20	3.7	9.7	14	20	8.6	22	16	9.4	1.1	20	2.9	16	1.8	4.2	6.5	14	8.4	16	-1.5	13	-0.94	14	9.7	12	4.2	7.4	0.94	15	4.7	15	-2.7	11	0.68	15	6.2	20	-5.1
-5.3	-0.4	-32	0.37	-18	9.8	3.1	13	-16	4.1	-40	-2.2	-25	9.7	6.1	7.3	-26	3.3	-9.5	13	18	-2.3	-13	1.6	23	3.9	0.1	8.3	-5.6	10	-1.2	-2.9	0.39	4.3	-4.4	9	-4.9	6.6	-14	4.3	6.5	6.3	4.3	0.37	4.9	-0.34	-35	0.1	-20	-9.1
-1.6e+02	4.1	-2.1e+02	7.7	-1.3e+02	14	-42	10	-1.5e+02	7	-2.4e+02	3.2	-1.8e+02	7.5	-87	8.9	-1.6e+02	-3.7	-2.2e+02	15	-60	1.3	-1.3e+02	8.2	-1.1e+02	8.7	-13	-0.87	-71	4.8	-84	-1.9	-1.2e+02	3.4	-1.3e+02	1.6	-82	2.9	-73	0.03	-1.5e+02	3	-1.1e+02	0.32	-1.2e+02	2.4	-1.7e+02	1.2	-1.1e+02	-3
-44	3.1	-62	6.7	-26	5.9	-6.6	9.7	0.22	2.5	-49	3.5	55	4.8	-5.9	7.7	20	2.6	-3	14	-20	-0.1	22	7.8	-84	2.5	-81	5.3	-89	1.6	-1.2e+02	2.2	-81	-6.6	-66	0.9	-74	-1.3	-92	-0.19	-1e+02	2	-54	-4.2	-49	-6.8	3.1	2.1	-68	-3
14	8.3	8.7	-0.24	-24	-0.16	3.8	12	25	7.7	-5.4	0.16	-54	4.4	-1e+02	4.2	-40	-7.6	-97	10	-62	3.3	-47	-0.82	-1.2e+02	-1.9	-61	1.2	-96	0.44	-85	0.36	-1.1e+02	-5.3	-91	-1.5	-82	-1.5	-75	-3.7	-1.1e+02	0.61	-1.1e+02	0.83	-59	0.82	75	11	37	2.2
-3.6	3.6	-8.2	2.1	-8.2	-0.7	-20	13	-1.3	7.2	-18	4.7	-8.6	6.7	-36	9.8	-9.8	4.6	-19	8	-33	13	9.2	4.6	-65	0.93	-55	11	-56	5.2	-60	8.7	-62	5.4	-62	0.98	-70	7.4	-50	0.66	-85	2.1	-66	-0.93	-42	2.6	65	8	26	0.42
41	13	29	11	26	6.5	15	12	24	17	14	6.8	42	5.3	6.7	15	12	8.9	9.1	16	-9.3	10	50	4.7	-30	5.9	-45	6.1	-30	0.78	-70	3.5	-54	7	-17	1.4	-30	11	-76	-0.26	-44	6.1	-37	4.6	-37	7.5	52	11	24	8.9
-20	15	-33	9.6	-60	8.7	-31	5.2	-14	6.6	-33	9.3	-0.81	8.4	49	7.8	46	-3	10	10	53	7.4	-9	3.1	28	2.2	22	5.7	40	-0	31	2.9	35	4.3	37	0.5	15	2.6	56	2	11	4.4	31	-2.4	42	1.4	3.6	14	-5.2	12
8.8	15	-15	8	0.43	4	11	2.8	5.8	3.7	-4.9	9.6	22	-1.3	17	2.3	18	9	14	5.8	13	9.3	29	4.5	2.4	0.77	11	-2.9	17	2.1	-0.65	1.3	12	0.18	14	2.2	5.9	0.02	1.5	3.6	18	-1.2	-1.3	1.7	6.8	-4.3	44	15	25	8.3
29	-0.71	21	-2	15	-1.4	19	-6.7	20	-3.5	19	-3.8	16	9	7.3	7	13	6.3	10	12	4.2	8.4	23	7.3	-4.7	-7.7	-0.19	-7.6	7	2.7	-12	-4.6	-9.2	-3.5	5.9	-4.7	-0.85	-7.7	-2.9	-0.47	4	-5.5	-2	-5.8	6.6	-9.5	25	13	-3.5	17
10	-1.8	16	-4.5	2.8	-9.4	-4	3.8	10	-7.6	1.4	-6.3	20	3.6	17	1.8	24	-0.62	20	3.9	23	-1.3	24	1.8	12	-5.3	4.6	6.2	14	3	-3	-1.9	12	3.8	17	2.2	8.2	-0.83	-3.3	0.82	20	-2.9	18	-0.89	6.1	-6.4	23	-2.3	3.7	1
12	3.1	1.6	-4.9	-5	-9.1	6.3	9.8	4.5	1.9	-10	-2.4	34	-2.9	16	0.89	21	-0.02	25	2.4	12	-0.94	38	0.5	13	-2.9	-2.5	2.6	5.6	0.6	-10	3.6	3.6	5	19	4	1.4	3.3	-2	-3.4	8.5	-1.9	9.5	-2.9	9.2	-0.05	19	-0.94	2.3	-4
6.5	0.21	0.85	-0.68	0.07	-0.1	0.78	0.51	-2.7	-1.1	-7.7	-2	16	5.6	11	0.99	10	5.3	17	1.7	11	7.3	26	1.9	12	-2.7	1.4	-1.2	5.8	-3.6	-5.8	3.8	-1.4	5.1	12	-2.7	1	3.9	1.8	-1.9	12	-1.6	4.2	1.5	2	2.6	24	0.69	7.3	-2
3.1	8.7	-1.7	3.8	-7.4	2.7	-9.4	11	-3.5	4.7	-9.6	1.5	36	6.5	19	4.6	12	4.4	26	2.1	9.2	4.7	30	4.1	15	-7.2	-3.4	6.1	12	3.5	-7.1	7.5	8.6	-4.7	11	-3.5	3	2.5	2.5	-2.6	6.7	-0.93	8.8	-0.16	7.7	-5.7	15	6.2	-2.1	9.3
19	3	-1.5	5.1	-1.1	4.7	13	5.7	6	0.3	-17	0.98	-45	0.58	-63	6.5	-34	-10	-71	-0.44	-49	-1.6	-62	0.46	-77	-1.2	-33	6.9	-46	6.3	-39	1.6	-60	-7.8	-49	2.2	-41	-3.3	-28	1.4	-49	-2.5	-62	-7.4	-47	-2.4	15	2.6	-0.64	4
21	-2.3	11	-2.7	5.5	-7	17	0.95	20	4.8	5.7	-8.3	8.7	2.1	7.5	-2.9	-0.42	-2.2	-5.8	-0.69	12	-0.98	2.1	-4.1	-26	-2	-3	-4.6	7.7	-1.1	-9.7	-5.5	18	-1.2	11	1.3	-3.6	-3	-27	-7.7	12	-7.3	-1.9	-9.2	-10	-7.6	42	-12	17	-13
9.4	-1.4	-6.6	-8.8	-33	-8.4	-9.1	5	16	-6	-12	-16	-31	-3.8	-14	-2.4	-8.5	-7.1	-30	1.5	-0.95	-5.2	-49	-3.1	-12	-11	-20	-0.37	-21	-7	-33	-1.5	-35	-0.71	-46	-0.02	-17	-4.3	-24	-7.9	-44	-8.7	-5.4	-2.9	-4.4	-7.2	31	-13	0.74	-7.8
-1	-2.2	12	-5.3	-0.11	-5.5	-14	-7.3	1.5	-6.7	22	-11	27	3.7	13	-3	29	-8.2	20	-0.02	27	-4.1	20	-2.6	7.5	-10	5.1	-7.6	4.5	-5.5	16	-3	7.1	1.2	-1.5	2.4	11	-4.2	22	-4.6	-0.19	-6.5	11	-0.95	25	-5.6	45	-8.4	20	-7
25	2	21	3	7.9	-3.5	13	-1.7	21	-4.7	23	-0.49	25	10	27	-0.84	26	0.93	29	1.4	24	5.2	26	6.8	12	-2.6	3.4	-2.8	14	2.3	2.8	0.61	14	1.3	12	4.1	12	-0.92	3.4	-6.1	11	0.14	15	1.9	17	0.42	43	-1.1	33	-3.1
17	6.7	0.08	3.8	2.1	3.4	-1.7	3.5	13	0.77	-3.1	-1.9	13	1.6	14	1.3	17	13	15	1.1	7.3	3.2	11	2.7	2.7	-6	-3	1.5	2.4	1.1	-2.3	2.7	7.3	-3.7	5.5	0.85	5.5	-4.7	4.1	-1.1	0.72	-6.8	12	-3.1	11	0.91	11	4.7	3.3	1.8
5.1	3.3	6.7	4.7	6.1	7.2	-5.8	1.4	3.8	4.1	4.8	-4.3	20	10	17	0.65	17	6.9	26	4.6	10	2.4	16	7.7	9.7	-4.7	0.43	2.3	7.4	4.8	-1.6	3.9	12	-1.3	7.8	0.73	6.4	2.4	8.4	2.4	3.6	-5.9	15	-3.2	15	-1.8	4.2	2	-8.1	4.2
8.7	12	11	11	13	2.3	5.5	4.1	9.6	4.8	2.9	3.6	17	6	20	1.7	17	-8.2	22	3	13	3	20	4.3	7.1	-4.8	5.3	-1.8	8.4	2.5	3.2	-4.1	11	-6.3	12	4.2	11	-2.7	6	-8.9	9.7	-1	13	-5.9	6.6	0.25	-1.6	2.1	-6	1.9
-1.4	-2.1	3.7	6.1	8.9	4.6	-2.4	1.4	-0.81	-1.3	-4.8	3	18	9.4	16	2.7	19	-2.7	20	2.1	-1.8	3.7	20	2.6	7.9	-4	-2.5	-2.6	1.3	0.72	-6.2	-2.9	9.3	-0.93	11	6.6	7.8	-2.9	0.82	-10	5.3	3.4	12	-2.9	13	0.89	-4.6	6	-8.2	1.4
2.9	6.5	5.1	-0.1	4.5	5.9	3.2	8.9	-0.87	13	0.34	-4.4	16	6.8	6.4	-3.8	14	2.1	13	2.5	5.4	-2.3	13	3.8	8	0.64	5.3	-2.6	8.7	4	-3.2	0.34	6.7	2.4	12	-3.2	11	-2	0.93	-4.5	12	0.75	15	1.5	6.5	-1.4	2.3	3.2	-4.3	2.5
8.1	4.2	4.9	3.1	2	1	4.4	4.9	12	7.1	2.6	0.32	6.9	0.39	7.5	-3.8	7.1	-5.8	16	-4.2	3.2	1.6	8.7	2.9	2.1	0.36	2.8	3.1	4.7	-0.83	-3.2	2.9	3	5.4	4.4	3.1	9.4	3.5	-2.2	-6.2	11	1.4	3.7	4.9	2.1	-4.7	1.8	0.3	4	1.6
10	15	5.5	7.7	9.5	-0.43	8.2	5.6	11	6	2	1.2	10	7.1	3.2	0.14	8.8	2.5	15	4.7	6.7	2.7	1.3	4.7	8	-5	4.3	-5.8	8.5	-2.1	4	-1	3.6	-7.5	8.8	5.5	6.4	-2.8	5.2	-2	12	0.47	5.6	-0.17	5.5	-3.6	14	4.1	16	5.7
4.3	12	2.1	1.8	-2.9	-5.8	5.7	0.23	6.2	5.5	-1	1	8.2	-1.5	3.9	-0.26	9.1	2.9	9.6	3.3	0.2	0.65	6.9	-4.3	1.6	1.9	2.4	5.9	3.9	-0.3	0.64	1.6	-0.88	-3.5	8.5	-0.42	6.5	-0.82	3.6	-1.4	8.8	-0.56	8.9	0.06	2.1	-1.6	2.4	3.1	11	1.6
-9.4	12	-1.9	2.8	-1.3	0.37	1.1	8.2	-3.3	11	-3.7	9.9	11	9.3	5.9	2.6	2.6	7.9	4.4	11	4.8	11	8.2	6.8	4.6	2.5	3	2.8	1.7	0.02	7	2.5	9.6	5.2	4.7	1.3	7.5	6.7	0.37	-8.5	7.1	1.4	14	5.1	2.7	8.7	0.83	11	-6.1	5.4
0.51	7.6	4.8	12	2.9	6	-1.7	11	1.1	8.9	-2.8	14	21	9.6	5.9	11	7.2	16	17	9.3	0.88	4.4	11	11	-5.1	2.8	0.13	10	6.6	5.7	5.5	4.3	3.9	10	8.5	13	5.1	11	2.3	2.9	2.5	10	4.6	-3.3	2.7	11	4.4	14	-5.3	12
2.1	8.1	5.1	10	-3	8.3	4.6	14	3	12	-2.5	11	10	-17	5.3	-11	11	-18	17	-21	4.8	-23	9.8	-27	5.9	-2.9	3.7	-0.08	11	-6.1	0.12	6.5	12	5.8	15	0.52	9.3	3.6	5.4	4	12	-3.7	15	-11	12	-1.7	-2.5	22	-1.4	20
4.3	11	3.8	6.3	7.9	8.3	1.8	8.7	1.6	14	7.4	11	16	10	13	6.2	12	-2.6	18	5.2	11	6.2	16	11	7	6	5.9	3.6	8.8	5.5	6.8	6.3	12	7.2	7.2	9.6	14	6	9.4	0.35	9.7	-0.29	14	4.2	6.2	3.7	1.1	13	-0.08	12
5.8	-7.2	3.7	-5.3	5.8	2.1	-3.7	-2.7	6.3	-8	6.1	0.55	12	-1.7	8.6	0.14	9.6	8.2	22	1.8	10	-3.9	22	0.6	9.1	-4.8	3.7	-1.4	7.9	2.1	0.49	-1.4	5.6	-7.8	11	0.02	4.1	-3.8	5.7	-2.9	9.1	-0.9	7.7	-4.2	6.6	-7.7	0.93	14	-1.4	12
6.2	-8.9	7.9	-5.5	12	0.53	2.5	-5.4	7.8	-8.2	6.8	-0.87	8.6	-0.35	15	-1.1	18	1.3	21	4	11	-3.2	15	1.9	9.8	-2.5	4.1	-8.1	5.9	-3.7	12	-6.3	11	-6.1	12	-2.5	6.2	-4.4	4.6	-12	13	-2.9	6	-4.2	9.7	-3.6	10	4.1	6	1.6
6.7	-14	3.1	-4.5	6.9	-5.6	5.3	-3.9	1.4	-12	3.6	-4.5	15	0.31	17	-4	9.8	6.4	21	-1.2	5.7	-6.5	7.9	-3.8	10	-2.2	0.26	-10	11	1.9	3.5	-5.8	4.3	-8	14	1.4	4.9	-6.1	5.3	-9.8	10	-4.3	12	-7.1	5.4	-5.2	7.7	-3.5	10	-1.7
5.5	-3.7	3.8	0.91	2.6	-5.6	4	2.8	4.9	1.9	5.6	-3.5	14	-7.1	3.2	-3	5.9	-0.16	9.7	-0.59	5.8	-4	9	-8.1	17	-6.3	2.8	-3	6.2	0.02	1.7	0.95	5.3	-3.9	7	-0.81	1.8	-1.9	8.7	-2.3	9	-3	9.5	-6.1	6.4	-9.7	3.9	-4.5	4	3.2
2.1	0.71	4	-0.68	0.66	-2.5	6.2	4.1	8.6	-0.05	1.2	-3.4	13	2.4	4.5	-0.36	4	-4.5	8.8	-3.1	4.8	6.6	12	2.3	12	-1.7	0.64	-0.42	-0.95	5.8	2.2	-0.18	4	2	0.17	-2.1	3	5.3	4.2	-1	8.8	3.2	6.6	-2.3	3	-0.91	-2.1	4	-1.6	4.3
-6.6	-4.1	-0.85	1.9	2.7	-0.12	-2.4	1.9	-0.11	-2.1	-4.5	-4.1	9.3	-0.66	7.2	3.7	3.5	7.4	8.1	5	-2.4	0.91	6.4	9.8	7.2	2.7	3.5	0.33	2.3	1.1	3	2.8	-2	2.5	4.4	1.7	3.3	3.5	2	1.3	4.1	3.8	1.9	-6.8	2.2	-1.1	-10	2.3	-12	-0.8
7.8	-5.5	6.9	10	1.5	11	3.8	0.03	6.4	-3.8	-2.6	-0.13	19	7.4	9.8	0.25	6.4	-0.53	15	-2.2	1.1	-6.2	14	7.6	3.9	0.86	5.1	-1.6	6.4	-0.31	7.3	4.4	2.8	-0.6	6.1	-1.5	3.8	1.9	3.2	-0.77	3.4	-2.2	0.53	0.54	-0.74	-2.2	-1.4	-2.4	-3.8	-6.5
3	14	3.1	16	3	8.1	0.5	9.5	2.3	8.1	6	7.1	16	23	13	18	16	11	18	22	8.3	13	18	30	7.9	18	-0.73	7.5	9.7	9.3	6	7.5	3.3	8.1	13	6.5	6.5	12	4	3	8.4	13	12	17	2.5	16	-0.18	17	-0.62	3.5
6.6	7.6	3.6	-15	4.8	-3	-0.35	17	6.1	15	6	-16	12	-4.3	12	11	14	11	18	9.1	12	14	19	4.1	13	11	-1.5	9.3	-0.97	5.5	1.8	7.5	15	2.6	13	3.9	3.9	7.2	7	5.3	11	7.5	12	9.2	7.6	4	4.9	1.1	1.8	-0.71
2.1	11	4.7	-11	-3.4	-14	1.9	17	3.3	16	5.3	-11	15	2.5	13	-0.19	14	1.7	19	2.4	11	0.07	16	5.9	20	-5.4	11	5.1	5.7	-3.2	7.6	-5.6	11	4.1	11	-13	5.8	0.36	9.6	-18	8.2	-11	17	-0.29	5.2	-2.7	12	6	8.1	4.8
7.3	9.4	10	15	6.2	10	1.9	13	11	12	9.2	19	21	15	11	7.4	7.8	12	16	9	2.4	13	13	20	11	10	6.4	11	5.1	11	8.6	8.3	8	14	12	6.4	7.1	9.2	7.3	16	9.3	8.4	13	8.7	11	15	5.6	25	3.4	16
7.1	18	19	13	16	13	5.5	6.1	15	17	25	4.8	12	19	12	16	14	14	16	15	11	17	9.9	18	15	22	12	15	8.1	11	15	11	15	4.2	14	-3	18	9.7	10	23	16	9.8	15	16	20	18	17	13	17	1.6
19	9	20	1.1	22	5.3	4.8	8	22	11	21	2.3	7.5	7.4	13	4.9	14	17	12	7.3	10	9.9	9.4	13	18	12	10	6.7	13	-1.5	13	5.5	6.1	6.2	11	-3	9.5	0.39	16	14	9.8	0.56	9.8	12	12	13	10	-7.6	17	-10
9.8	5.9	15	-1.2	10	2.8	-4.5	6.5	3.6	8.4	15	0.26	28	12	3.9	7.2	15	5.8	9.7	8.9	1.7	0.17	9.4	4	12	8.7	3.7	6.1	9.5	5.7	4.8	0.12	9.6	9.1	8.8	-0.43	5.6	4.5	9	-1	9.6	-0.67	5.5	9.7	7.5	11	8.5	-6.7	3.7	-11
4	15	4	7.8	12	2.6	-1.1	12	-3.6	9.4	-1.9	4.1	15	19	3.8	7.1	12	6.4	10	9.4	5	6.7	3.3	11	8.4	13	-1.3	9.9	7.6	-0.1	1.5	2.9	8.7	0.92	12	-3.4	9.9	7.7	2.1	8.2	13	3.9	6.9	14	8.3	11	-4.4	5.4	-6.4	-9.5
0.02	12	1.4	15	5	11	0.05	8.2	0.88	13	-2.5	9.4	8.6	9.4	3.3	12	0.82	13	1.7	12	2.1	6.7	7.1	14	5.7	4.7	8.4	5.6	9.4	1.9	5.2	1.1	16	7	15	2.8	8.8	6	5.5	4.4	13	3.1	13	12	3.5	12	-7.8	10	-8.5	-1.7
-2.2	13	2.3	-0.82	-2	1.8	-2.6	12	-1.3	6.3	1.6	-2.2	12	5.5	4.6	0.74	1.8	9.3	9.2	5	4.2	3.3	12	8.2	11	5.1	3.8	6.9	6.7	3.5	4.7	5.5	7.5	6.9	13	-3.4	8.1	4.3	11	2.8	10	0.16	13	11	5.7	7.4	-3	-2	3.8	-6.8
8.4	8.8	6	3.9	9.1	9	2.1	12	6.8	10	5.4	8.6	11	4.6	7.2	7.6	6.2	9.7	8.8	11	3.9	4.3	12	8.8	15	6	-1.5	8.5	4.8	-1	4.8	7.3	8.4	6.9	9.7	-1.3	5.6	9.6	8.1	11	10	2.3	10	10	9	7	-2	14	6	6.7
9.5	9.1	8.5	5.4	7.4	6.3	-1	8	1.6	13	8.8	11	11	17	3.2	17	13	16	7.3	16	6.1	11	4.2	15	13	7.9	2.7	2.9	7.7	11	4.7	0.16	8	12	13	11	6.8	13	7	-1.2	10	7.3	13	11	9.7	8.8	-4.5	5.9	1.1	-3.8
2.5	15	9.8	9.2	11	8.5	-7.7	2.6	-2.4	16	8.7	15	8.7	9.3	6.3	16	5.1	5.3	5.6	11	4.1	15	4	5.9	15	11	7.2	3.8	6.6	8.2	11	-3	13	8.6	11	4.4	5.9	8.9	2	-3.4	9.5	8.6	7.4	6.4	9.2	8.8	-6	1	-3.8	-11
-1.4	18	5.2	10	3.5	10	-10	7.6	-1.9	19	12	16	-1.3	3	5.4	11	6.6	8.6	4.9	11	4.8	4.5	5.9	6.2	9	7.5	7.7	9.1	7.6	3	9.7	2.1	8.2	1.3	14	3.9	3.8	3.5	14	12	5.2	3	8.2	8	8.9	6.8	-4.8	8.7	-6.2	2.1
12	2.1	9.3	-0.11	0.92	0.59	-0.31	7.3	5.8	8.3	6.5	3.6	5	-0.3	6.3	2	13	5.7	10	3.5	11	-5.4	3.7	5.8	4.7	-0.85	4	6.3	11	3.3	8.1	-0.67	10	-6	15	-4	7.3	-1.1	11	4.3	8.9	-2.5	7.3	2.1	10	-2.2	-4.4	-3.6	-2.5	-5.9
5.9	6.4	13	2.8	15	1.7	-2.6	0.24	5.8	11	9.9	3.8	9.2	9.2	10	4.3	8.4	5.6	16	4.8	7	4.1	14	3.6	15	0.25	8.7	4.7	6	4.5	7.9	2.6	8.2	-1.4	11	-2.1	2.9	0.63	11	-2.2	10	4	12	3.2	5.9	4.9	0.74	3.3	4.3	-6
-7.1	16	7.9	5.1	15	3.8	-0.77	5.1	2.8	11	13	7.8	17	6.8	9.9	9.8	4.1	9.1	9.6	9	1	8.9	16	13	9	3.1	6.2	5.1	5.6	4.7	10	5	9.1	4.8	15	-0.25	8	6	12	3.5	9.8	2.3	11	9.2	5.1	12	3	11	7.1	1.4
-4.6	14	14	12	14	13	-4.8	8.6	1.5	10	10	13	20	6.5	8.3	8.2	5.5	0.61	14	8.2	3	5.8	19	13	18	4.3	17	2	15	4.5	18	5.4	15	2.2	20	2.9	16	5.8	24	4	19	0.84	13	8.3	16	7	2.6	5.4	7.1	6.8
-8.7	8.5	-4.4	8.5	9.2	9.1	5.7	4.7	-31	11	-16	11	-22	9.5	-12	7.6	-8.2	7.6	-20	7.1	-25	0.96	-35	3.4	-23	-1.7	-13	5.6	-17	3.8	-22	4.2	-20	4.4	-12	-1	-7	7.8	-15	4	-2.4	3.8	-25	4.1	-23	-2.6	-30	0.93	-8.4	-1.8
-1.6e+02	7.1	-1.5e+02	4.2	-1.1e+02	4.5	-1.3e+02	7.4	-1.8e+02	7.5	-1.6e+02	9.3	-65	0.87	-15	4.3	-58	5.7	-47	4.4	-46	-0.15	-72	2.4	-15	-4.7	-20	5.8	-22	1.1	-31	3.1	-42	4.9	-19	-3.6	-24	6.3	-41	6.4	-10	4.9	-37	1.5	-49	0.87	-2.1e+02	-5.8	-2.1e+02	-7.7
3.3	8.6	-26	2.3	8.7	9	26	8.1	-47	9.6	1.4	11	24	-0.95	-4.4	1.1	-4.5	0.91	6.6	0.91	-9	10	37	6.9	-1.7	4.9	1.9	1.6	-7.4	0.74	-3.5	-1.2	-9.7	1.7	-20	-3	-7.9	4.4	-26	2.7	-11	1	-18	4.7	-12	9.8	-36	6.6	-49	-1.9
19	10	17	3	13	3.6	21	7.4	22	6.4	25	7.5	2.1	10	13	5.5	-1.3	8.7	4.4	7.5	12	-1.6	9	7.6	18	5.4	8	6.2	4.7	6.1	13	0.75	24	4.1	7.5	6.3	17	1.9	4.8	-0.65	14	3.9	18	1.2	14	1.8	38	2.4	50	6.3
-9.2	2	-2.9	3.8	-3.8	8.7	-13	3.8	-15	2.6	-0.38	7.3	7.3	13	6.8	-0.25	4.1	-2.3	4.9	7.3	2.2	-6.3	5.6	7.1	5.9	2.3	-3.8	4.2	7.5	1.1	3.9	1.8	2.6	-1.5	11	11	1.2	-0.52	1.6	1.7	8.6	4.6	3.5	4.2	-1.4	6.9	2.1	10	6.2	4.9
-5.9	4	-8.6	1.2	-6.1	2.6	-3.1	0.8	-19	6.4	-9.5	-1.3	3.8	7.3	2.6	-2.1	-3.4	3.2	5.3	3.5	-9.6	-1.6	1.3	5.3	4.5	6.4	-0.39	7.3	12	4.2	-2.5	5.4	5.4	6.5	8.2	3.1	-2.8	10	-2.6	-1	-0.2	3.9	1.7	9.8	-8.1	-0.85	1.8	7.1	16	7.8
-15	-4	-8.2	-0.71	-5	-1.4	-3.6	-0.04	-27	-5.1	-15	-0.29	7.9	7.3	-5.3	-0.42	-22	2.5	-1.4	7.7	-31	1.1	-4.9	5.5	1.7	1	1.7	2.2	2.8	2.4	-5.8	-0.09	-6.9	1.6	4.4	7.9	-12	7.6	-2.5	3.6	4.1	-0.22	-9.4	-4.5	-7	-2.1	-16	4.8	-4	5.5
-5.5	4.2	2.9	-0.06	-5.2	-2.2	-7	4.9	-12	5.3	-1	-1.1	-9.2	6.4	-6.4	4.5	-17	7.7	-5	7	-24	0.71	-19	7.9	-9.2	-3	5.4	4	-1.1	-1.6	8.9	8.8	9.5	3.6	-5.8	-0.23	-0.16	2.9	2.3	3.8	9.8	-2.7	-7.4	-3.4	0.07	-2.7	-22	-4.1	-9.2	-6.6
-2.7	8.8	-8.8	4.5	-10	0.58	0.08	11	-5.1	8.6	-12	4.1	-13	7.8	-3.6	0.85	-18	3.7	-9.3	7.5	-16	-1.6	-12	12	-5.6	-0.62	5.4	3.3	-3.7	0.65	11	5.5	-3	-1.1	-11	-0.44	2.2	3.5	1.2	2.8	2.5	-0.89	-6.4	3.6	-7.5	2	-15	1.2	4.5	-5.2
-14	6.6	-8.6	7.7	-4	11	-6	7.1	-15	4.4	-14	6.8	-1.8	3.4	1.3	1.1	-14	5	0.19	4.8	-19	-4	-11	2	-2.5	-0.51	2.4	3.2	-16	0.23	5.5	4.4	3.8	-2.4	-11	4.9	-0.97	7	-6.8	3.1	-2.4	1.4	-3.5	2.1	-0.82	4.5	-13	5.4	-7.8	4
-10	5.1	-4.7	-0.29	-5.7	2.8	-5.9	2	-9.6	11	-3.3	3.8	9.9	-8.6	1.1	5.7	-8.1	-3.3	9.1	2.5	-18	0.94	4.3	0.16	-2.8	2.3	-1.3	1.2	-4	-1.4	3.1	6.8	-1.4	3.3	-2.5	-7	-6.9	1.5	0.72	-1.9	0.2	-3.2	-8.8	3.3	-7	-0.85	-26	-7	-15	0.79
3.3	-0.32	8.7	2.6	-3.4	1	3.9	1.4	-2.5	1	10	4.2	-3.5	5.4	7.9	-1.7	-2.2	-0.53	13	4.8	-1.5	-0.27	7.3	4	-2.1	-0.28	9.4	3.2	4.5	0.39	13	3.7	4.2	0	4.5	-1.9	8.4	7.7	8.4	-1.5	8.7	-1.2	6.1	-1.5	4.8	-3.3	1.2	-2.8	7.4	-7.5
6.8	-1.5	15	3.6	5.9	11	3.6	9.1	0.73	3	12	9.7	-1.9	2.3	12	5.2	-0.62	7.2	5.1	4.2	3.1	-1.1	1.4	5.7	10	-0.43	7	-4.5	4	-1.5	9.9	-2.5	10	-1.7	8	0.3	9.4	1.2	-3	3.4	16	-1.4	6.4	0.3	9.2	0.74	0.2	2.1	14	-1.4
-1.9	0.79	0.36	1.9	1.5	5.1	-0.26	6.1	0.85	5.5	-3.4	2.6	1.6	-0.69	5.2	3.1	-1.7	-3.9	-2.9	0.38	-4.1	-3	0.99	-0.19	1.8	-3.7	3	-2.1	-0.09	-6.1	3.8	-0.37	3.1	1.9	-2.9	-2.8	1.2	-4.3	5.3	-5.7	6.4	-3	-0.14	2.7	2.5	3.9	-14	-4.9	0.56	4.2
-0.78	-0.45	1.6	4.7	0.94	5.7	0.41	9.4	4.2	4.3	8.3	4	38	-0.81	28	0.12	12	-6.4	34	-6.1	0.68	-3	32	-0.58	11	-1.8	14	-1.4	11	1.6	14	0.82	19	-0.7	16	-1.5	8.2	-3.5	11	2.1	19	-5.3	10	-0.13	9.6	4.4	-4.7	1.3	16	4.4
-27	4	-42	4	-52	8.2	-37	-1.3	-48	8.6	-45	5.9	-1.7e+02	-0.71	-1.1e+02	5.1	-1.2e+02	8.1	-1.4e+02	-1.6	-85	4.2	-1.6e+02	-1.4	-93	-1.2	-63	-1.6	-60	1.5	-56	1.4	-74	-0.36	-67	-0.91	-68	-0.18	-47	-2.5	-78	-0.57	-75	2.2	-70	4.9	-34	5.4	-73	5.2
-64	6.3	-80	-1.7	-88	1.3	-82	-1.8	-79	8.1	-91	7.2	-1.8e+02	2.4	-1.1e+02	2.7	-1.2e+02	0.83	-1.5e+02	-2.8	-73	1.4	-1.8e+02	3.7	-1e+02	0.97	-34	3.9	-99	4.6	-56	2.5	-1.4e+02	-0.77	-1.3e+02	5.4	-66	-1.6	-51	-0.52	-1.2e+02	1.5	-1.2e+02	5.2	-1.1e+02	7.4	-98	9.2	-1e+02	9.2
26	13	13	9.2	23	11	33	8	42	-1.1	10	9.2	-80	6.5	-47	2	9	1.1	-70	2.8	-10	-0.07	-80	2.6	-57	0.9	-20	11	-51	8.8	-32	10	-34	4.9	-40	8.3	-25	4.8	-24	6.1	-51	6.2	-57	9.8	-3.1	9.9	69	1.2	70	7.3
6.9	-1.3e+02	13	-80	3.3	-72	4.8	-1.6e+02	-1.1	-1.4e+02	26	-1.2e+02	-50	-1.5e+02	-54	-96	-43	-1.2e+02	-46	-1.2e+02	-17	-1e+02	-44	-1.5e+02	-24	-81	-20	-58	-15	-69	-5.7	-56	-8.1	-75	-40	-76	-20	-78	1.5	-65	-33	-75	-9.3	-89	1.8	-92	20	-79	-6.5	-84
6.5	-42	12	-35	3	-36	10	-40	13	-86	21	-54	35	-2e+02	31	-1.1e+02	43	-1.8e+02	34	-1.8e+02	41	-1.3e+02	41	-1.9e+02	24	-86	19	-62	20	-63	25	-69	16	-36	12	-66	16	-11	20	-1e+02	9.6	-9.6	26	-70	22	-1.5e+02	19	14	12	9.1
26	-1.2e+02	18	-1.5e+02	19	-1.5e+02	16	-1.1e+02	31	-74	15	-1e+02	13	-87	8	-1.1e+02	12	-76	12	-1.4e+02	20	-76	15	-1e+02	18	-53	13	-1.7e+02	13	-1.1e+02	12	-1.7e+02	18	-61	4.6	-72	15	-95	15	-1.1e+02	15	-72	17	-44	19	-76	24	-74	31	-51
14	-1.7e+02	7.7	-1.4e+02	9.1	-89	7.3	-1.5e+02	13	-1.7e+02	15	-1.5e+02	11	-1.3e+02	8.5	-92	4.1	-85	8	-1.1e+02	12	-74	3.3	-1.2e+02	12	-54	13	-84	13	-74	15	-87	9.2	-64	3.5	-48	13	-75	12	-51	9.6	-80	14	-62	10	-63	3.8	-1.3e+02	10	-1.4e+02
8.1	66	9.8	79	12	44	8.4	34	15	74	10	75	0.22	40	8	30	5.7	30	7.1	31	12	29	8.1	37	14	23	3.2	25	8	16	12	30	8.3	15	0.49	7.1	8	26	11	21	9.6	27	12	13	9.8	14	-0.76	68	9.3	58
4.3	-23	8	-12	14	-23	7.6	-16	11	-27	5.7	-13	-6	-0.75	-1.7	-7.3	7.3	2.6	3.5	-5.8	1.9	-8.6	6	-15	12	-9.1	10	-7.1	2.1	-7.3	12	-14	17	-19	2.7	-7.3	14	-13	7.6	-7.7	10	-5.4	15	-14	5.9	-4.3	-3.4	-5.3	1.4	-4.3
12	-3.6	8.9	-9	8.6	-13	9.8	-3.6	11	-17	10	-16	-3.6	-8.9	0.09	-6.5	4.7	8.3	0.96	-3.5	6.2	-12	4.9	-3.6	4.3	-11	8.2	-6.5	-0.78	-3.7	7.7	-11	11	-10	-2	-12	7.4	-7.8	14	-9.6	8.2	-8.2	12	-10	3.8	-9.8	-4.2	-17	1.2	-21
8	0.86	13	-10	7.2	-17	7.1	0.3	15	-11	9.2	-11	-0.71	-1.1	-0.84	-5.7	6.7	-7.2	0.99	-0.25	6	-11	3.3	2.7	9.9	-7.4	2.9	-3	4.1	-4.9	7.2	-8.6	12	-13	-0.38	-20	1.2	-11	11	-12	2.9	-7.5	3.8	-11	12	-5.1	-8.9	-19	5	-23
-3.6	-3.2	11	-7.6	11	-12	8.7	7.1	7.1	-7.6	13	-17	-0.44	2.6	2.2	3.7	4	-5.6	3.4	4.3	1.4	-1.9	3.3	4	7.7	-6.6	1.9	-0.51	5.2	-3.3	14	-1.1	7.8	-6.5	-0.02	-11	1.8	-6.1	14	0.77	8.8	-2.8	4.5	-5.3	11	-3.1	1.7	-22	-0.31	-19
5.2	-1.7	7.5	0.88	11	-9.6	7.6	-8.6	7.9	-8.6	8.3	4	7.1	0.22	-2	-5.5	5.5	11	2.8	6.3	1.6	6	4.8	3	5.8	3.6	5.9	6.7	7.7	1.2	10	2.2	13	0.11	11	-6.4	7	0.09	11	1.9	8.1	-6.3	13	-2.8	14	5.9	-6.7	-5.1	-7.7	-7.2
0.81	12	5.1	9.8	13	0.3	12	1.1	5.5	7.5	4.1	16	7	5.1	0.63	4.8	1.7	12	6.2	3.8	7.9	6.1	8.6	0.79	5.6	1.3	7.4	0.42	13	0.3	9.6	4.9	13	3.6	11	5.4	5.8	2.9	8.2	12	6.4	-2.9	13	-2.7	11	4.2	-7.3	17	-0.67	11
10	6.5	13	6.4	9.3	0.07	11	-3.2	9.2	10	1.7	6.2	12	-1.9	2.6	11	4	11	10	8.7	5.7	21	13	5.8	5.6	18	8.1	5.4	8.1	1.4	4.3	11	10	13	8.1	5.6	6.3	11	8.5	12	8.8	7.3	15	13	10	15	-4	10	4.7	9.4
0.57	13	0	14	4.5	10	9.2	1.2	2.9	8.5	-4.8	16	5.2	4.9	-2.2	7.5	4.4	18	2.5	9	1.4	16	5.7	4.8	3	9.1	3.4	4.3	1	3.9	9.7	10	8.9	3.5	4.7	6	9.9	0.61	1.7	15	7	4.4	5.6	7.5	4.9	8.7	-5.8	15	-4.8	19
-5.3	-5.3	-0.19	8.3	2	7.6	4.9	0.71	1	1.1	0.26	3.5	0.76	13	3.3	14	2	15	-0.86	11	2.4	7.7	5.7	3.7	12	7.7	-9.2	3.9	4.6	0.97	1.1	13	4.1	2.6	3.4	4.9	3.6	4.8	2.4	15	7.2	2.2	10	3.8	1.8	8.6	-13	7.4	-4.9	12
-4	-8.8	-0.26	-0.13	4.9	-0.78	5.4	-7	3.4	-11	0.39	2	5.9	12	-1.8	8.7	-1.1	12	0.24	0.73	2.2	8.1	9.1	-1.7	6.6	2.5	0.74	-4.5	2	9.3	5.9	-0.28	4	-2	4.9	2.5	5.4	-3.1	1.2	14	6	-0.66	11	-0.71	2.9	6.2	-2.6	-3.2	-3.2	-0.93
7.4	1.9	8	6.4	14	1.1	6.3	-1.2	14	-4.4	8.1	3.4	8.8	-3	-2.8	5.1	3.9	1.1	3.7	-5.6	9.8	2.6	12	-2.1	8.8	-0.03	2.8	2.1	6.5	-1.9	11	2.7	13	2	4	0.18	12	-6.7	1.1	6.4	7.1	2.8	15	0.03	9.5	5.4	2.3	0.17	2.3	-2.3
4.8	1.3	7.3	4.4	6.6	3.5	14	2.5	14	5	-2.4	8.4	-2.5	6.2	0.22	4.1	0.92	0.1	1.1	0.64	6.4	12	-1.3	8.1	2.2	6.8	12	9.2	12	2.8	12	8.6	21	7.1	3.6	3.3	13	7.1	7.3	14	11	5.2	12	14	3	17	-3.2	9	-2.8	4.1
4.8	16	5.8	12	-1.1	6.9	14	3.2	19	7.5	4	18	3.8	7.2	-0.03	7.5	-4.2	18	-3	12	2.5	5.7	-5.4	8	8.2	2.1	16	8.6	8.3	5.5	16	12	14	3.1	5.8	13	13	5.9	6.1	14	18	-0.56	8.3	4.3	-2.1	14	5.3	1.4	11	2.2
-2.7	0.5	7.4	12	12	12	8.4	-1.5	14	1.1	20	14	6.5	-0.24	6.8	1.6	5.9	10	4.9	3.3	11	1.5	10	4.3	12	6.9	9.1	-0.29	10	3.9	15	6.5	5.8	7.6	9.4	9.4	10	1.3	9.8	4.5	15	9.1	9.5	4.3	8.6	8.7	12	-0.52	16	2
-6.5	-4.1	1.2	2.6	4.3	14	2	-8.2	3.8	-3.5	10	3.6	-3.4	-0.03	8.9	2.2	6.1	5	1.6	6.5	8.8	6.2	0.15	1.3	2.2	12	12	5.8	6.2	6.1	16	8.1	4.3	7.2	8.1	2.6	7.3	3	11	6.4	10	7.8	8.3	9.5	0.26	15	2.2	-10	15	-3
1.6	5	1.5	9.6	-1.1	9	-5.1	-1.5	3.1	4.9	8	12	9.8	7.9	7.1	0.15	3.3	8.3	11	6.7	4.3	4.8	4.4	0.63	6.9	10	0.66	5.5	4.5	2.2	-1.4	12	-0.25	12	2.1	6.2	-4.1	2.6	1.8	15	2.6	5.5	6.8	6.4	11	11	-8.5	-6.3	1.7	0.4
0.08	2.1	13	7.5	6	3.9	4.5	-6.2	3.2	-1.6	12	6.8	1.9	5.6	2.9	2	8.8	2.9	5.4	1.7	5.3	5.5	3.9	-2.5	10	5.7	8.6	8	15	7	12	7.3	3.9	3.2	14	5.1	4.9	5.5	13	9	12	4.5	5.8	8.2	11	8.6	-1	-5.2	7.1	2.6
-1.4	2.6	-4.6	5.9	16	-0.01	-0.67	1.7	-4.2	4.8	-7.4	6.5	-1.7	-0.18	-9	1.6	-11	0.49	-4.9	2	-14	5.9	5.4	7	-4.8	1.2	-1.1	7.2	-1.1	5.2	-6.1	8.9	2.2	2.5	2.8	1.7	3.2	2.3	-0.78	10	7.8	0.75	-2.3	6.3	-7.8	1.7	-14	-3.5	8.8	6.5
2.6	-2.9	0.46	6	-3.7	0.73	13	7.3	2.9	-1.5	-2.6	6.8	-8.3	4.1	4.3	2.6	-13	-1.2	-2.4	0.8	3.4	3.9	-9.8	4.5	26	2.5	15	3.5	8.1	2.5	15	6.2	12	0.92	10	1.7	9.2	1.1	11	13	15	5.3	15	-0.36	5.2	-0.55	-5.8	-2.8	13	-1.7
16	-0.31	35	4.3	28	-0.56	16	-6.4	20	1.7	37	4.8	7.4	4.4	27	5.6	15	-9.9	24	-0.32	23	4.9	19	7.3	28	-2.5	27	-0.01	23	3.6	27	3.5	18	-2.6	17	-3.8	13	-5.3	28	8	18	0.8	13	-0.33	30	2.8	33	-6.9	31	-2.9
-5	-0.66	7.2	5.6	16	1.4	1.2	-4.6	-8.6	-3.1	6.2	5.5	6.3	-6.4	-2.3	-2	-2.2	-0.26	3.5	-9	-2.6	1.6	9.2	-4.4	5.8	-0.34	1.7	3.2	5.2	7.7	2.4	8.5	8.4	-1.4	4.6	2.4	4.7	6.7	4.8	9.7	9.5	4.7	3.2	1.4	-2.3	-0.48	3.5	-9.5	12	0.28
-10	-0.68	-0.77	3.5	6.8	2	-3.2	-6.7	-3.3	-2.9	2.3	4.4	-1.8	2.5	0.47	-0.86	0.07	6.2	5.6	2.4	0.39	2.6	7.3	1.2	5.7	4.7	-0.64	5.1	-0.49	1.4	-3.1	5.4	-3.3	6.2	4.1	5.5	-1.3	2	-2.8	5.3	2.4	7	-3	3.8	-7.7	6.9	-5.9	-11	6.7	1.1
-12	-9.1	1.8	-0.15	5.3	-2.7	-2.4	-12	-0.01	-4	1.7	1.3	1.5	3.6	4.1	5.3	-5.3	7.5	0.8	0.35	-2.8	13	3.3	4.8	2.1	5.5	-1.2	7	0.5	4.4	2.1	8.1	-4.3	9.4	0.58	3.6	0.71	0.67	1.6	2.4	1.8	4.8	3.4	5.8	-0.57	7.9	-3.7	-6.6	-1.2	-1.3
-8.1	3.1	5.1	9.4	8.2	4.7	7.8	-1.6	3.5	-1.2	6.5	10	5.7	0.79	-3.1	2.7	0.32	11	-2.7	4.1	-9.9	5.8	1.3	6.2	3.9	6	3.6	6.4	4.9	5.2	2.6	4.9	-0.98	3	7.8	10	2.5	0.51	1.2	15	4.2	3.8	1.5	3.5	-4.5	11	-2.5	-1.5	2	3.1
-0.34	-9.6	2.1	0.72	5	7.6	2.9	-5.6	6.4	-3.2	6	6.9	-1.5	12	-4	2.9	4.6	16	-2	15	-4.6	9.1	8.1	17	6.2	5.6	-0.87	6.4	4	11	7	12	5.9	5.2	6.4	5.8	8.7	11	3.7	7	4.8	7.6	1.7	5.7	-0.4	6.1	-4.7	-2.5	5.2	9.7
3.8	-2.8	6.4	2.9	6.9	0.61	0.96	6.9	9	5.6	10	4.7	5.7	8.9	6.1	-1	2	-5.8	12	-2.4	4.9	-2	18	1.2	6.5	5.8	5.5	9.9	5	14	8.9	9.2	12	9.1	3.6	17	7.3	14	6	12	7.6	11	9	8.4	8	9.4	-2.8	-5.6	6.3	8.5
7.2	-1.2	10	13	0.92	19	15	0.63	9.5	10	22	0.02	-22	5.2	-10	-7.9	-5.4	-4.1	-14	-3.4	1.9	6.7	-34	0.56	0.83	6.2	15	-0.05	7.4	4.5	11	8.8	14	8.4	11	4.4	13	5.6	1.1	12	15	4.6	6.6	9.7	11	11	12	-3.3	13	11
10	-8.9	12	3.2	13	8.4	16	-6.5	15	-9.8	22	8.3	-12	-9.3	-9.1	-3.5	-6.4	5.8	-9.9	-9.5	2.1	12	-14	-4.6	11	6.5	-2	10	-0.38	12	-2.1	8.4	4.1	15	-0.82	12	-1	8.1	-9.2	5.1	3.6	11	8.9	13	7.1	6.7	28	7.8	21	22
11	-11	11	-15	7.8	-14	8.9	-8.9	11	-15	11	-9.9	8.8	-0.41	9.2	-6.5	5	0.73	11	-6.6	2.1	7.3	15	-1.6	14	-6.3	14	2.1	0.2	-3.5	12	6.2	9.2	-0.71	2	-4	16	0.05	6.2	2.5	9.1	2.9	8.4	-6.7	9.2	-5.8	7.1	-11	5.4	-2.3
3.1	-11	8.8	-3.8	3.8	-7.6	-2.4	-1.6	7.2	-7.2	6.5	-4.7	-1.7	-3.2	-1.4	-7.5	12	0.06	0.31	-6.2	9.6	-0.07	4.2	-2.5	9.6	-11	5	-3.3	1.2	-0.74	7	-1.1	4.8	-4.4	4.7	-2	14	-3.5	2.9	3.7	13	-1.8	8.4	-7	5.6	-2	-2.7	-7.4	-1.1	-0.22
0.72	-3.1	6.4	-2.7	12	-3.5	10	-4.5	12	-4.2	8.2	-4	0.15	-3	0.92	-2.3	9.6	2.1	5	4.5	5.6	0.97	-1.1	5	6.6	-0.48	7.2	0.35	3.9	5.8	7.2	3.2	5.8	5	4.4	7.7	9.6	4.6	5.4	6.5	6.7	4.1	9.1	4.7	3.4	4.7	8.5	-4.7	9.6	7.4
3.2	-4.8	7.3	0.52	11	-0.16	6.7	-3.9	8.1	-6.7	9.8	-1.1	0.86	11	6.7	0.86	3.4	-5.5	1.3	6	6.7	3.6	8.8	5	7.2	7.3	7.2	3.2	3.9	4.6	5.5	7.9	8	8.2	4.7	10	3.5	3	6.8	1.6	6.3	2.6	11	3.4	3.6	8.5	2.3	-4.6	7.8	-0.9
8.7	-1.4	8.4	10	4.8	10	9.2	-1.2	16	-3.9	16	11	-0.58	1.4	6.7	-3.9	0.46	5	-0.82	-0.36	5.7	5.5	2.2	-0.63	9.5	6.8	3.1	-1.5	3.1	8.3	12	6.9	5.4	2.5	2.7	9.7	7.6	4.3	7.1	11	12	11	11	4.9	8.6	8	9	-3	6.7	7.1
0.93	1.4	3.4	-0.38	-1	2.9	-0.91	-3.4	4.6	-6.7	20	9	4.1	8.4	1.4	1.9	-6.1	4.5	0.44	1.5	4.9	9.5	0.74	7.7	3.9	2.8	2.8	3.2	7.1	5.6	4.7	9.6	3.2	11	0.35	4.1	2.2	3.8	7.3	13	8.6	11	6.6	4.9	3.6	-1.5	6.3	-3.3	8.8	14
13	-3.7	13	-1.2	7.1	-0.19	10	-4.7	18	-9.4	21	5.8	4	1.8	-1.4	-0.36	-2.2	-5	-1.7	-3.3	6.2	7.8	5.1	5.7	9.2	6.1	5.7	2.1	9.8	0.6	7.9	6.2	3.5	2.3	3.7	3.8	8.5	-1.9	7.3	6.9	5.1	3.2	9.1	3.9	9.8	4.6	10	-6.8	6.9	4.7
8.8	-1.7	13	6.5	6.1	2.1	13	-1.4	18	-3	18	11	9.6	-4.4	0.9	-4.5	-3.1	-5	1.3	-3.9	0.2	-3.3	-0.75	-3.1	6.7	6.3	5.5	1.6	-0.84	4.7	11	5.3	6.7	-0.32	1.5	4.5	3.2	-2.5	5.4	10	4.5	7.4	2.7	0.13	8.1	5.9	16	1.4	9.9	4.4
22	-1.8	23	4.3	15	4.1	4.4	1.5	22	0.05	23	5	6.9	2.7	-1.3	-0.43	8	0.92	-1.3	-0.96	8.5	12	1.2	-4.3	11	6.9	8.6	16	6.4	11	13	14	11	4.4	1.5	10	8.4	4.2	9.5	16	11	12	8.1	5.4	14	10	4.5	-5.5	2.6	7.2
26	0.07	25	0.1	6.9	-2.1	16	-2.2	23	-7.7	23	7.5	-27	2.6	-39	0.06	-11	-2	-42	-4.7	-12	6.3	-31	-2.3	-18	0.3	-16	3.7	-14	3.9	-12	9.4	-16	2.6	-17	4.2	-21	-2.4	1.6	15	-22	6.3	-16	-0.9	-5	7	7.5	-3.3	2.3	5
12	-1.6	11	7.2	4.5	3.9	15	-3.1	6.7	-2.4	12	7.8	-14	-3.4	-9	0.08	-9.2	2.5	-10	1.3	-11	4.6	-21	-2.1	-17	-2	-19	2.3	-22	1.3	-17	10	-16	1.5	-15	4.8	-16	3.8	-25	9.2	-13	4.1	-21	1.5	-4.8	4.8	21	-4.4	24	10
15	1.7	10	3.8	7	5.6	10	-0.09	13	-1.2	8.5	7.6	-1.5	-1.9	2.7	0.94	-0.67	-2.5	-4	-2.3	12	9.5	-0.66	-0.21	8.6	11	6.5	4.5	1.5	1.1	11	9.9	5.8	2.1	2	9.1	5.1	4.4	4	8.7	9.9	6.3	5	6.5	6.1	12	9.4	4.2	11	13
-3.5	16	1.2	7.6	-11	8.4	-5	6.6	3.3	3	-2	10	-13	7.3	-2.9	0.61	-4.1	1.3	-5.7	-4.7	-0.4	7.3	-7.2	5.9	3.3	0.22	-4.8	5.8	-4.9	8.6	-6.6	5.5	-2.3	11	-3.4	8.8	-4.3	8.7	-5.1	7.5	1.3	7.9	-1.5	6	3	8.1	-12	3.5	-5.6	9.4
1.9	-2.7	-1.7	0.4	2.8	4.9	1.1	-7.1	11	-2.2	4.9	5.9	-5.2	-0.39	6.5	-4.4	-5.9	-5.4	-8.4	-1.9	2.9	11	-5.2	-0.76	11	9.9	2.9	5.9	6.5	6.2	-0.73	12	7.1	11	4.3	2.9	2.6	5.1	9.2	8.7	5.6	11	11	4.7	4.4	6.3	-5.6	-7.4	-2.9	0.76
12	-0.67	14	6.8	4.8	8.7	5	-4.8	7.6	-8	11	9.1	18	-4.3	-12	0.37	1.4	0.73	3.1	0.31	-6.9	7	24	-4.1	-24	8.1	3.1	2.8	-0.01	9.9	2.1	9.4	12	8.5	-5.1	9.7	7.9	10	-8.5	14	0.73	6.8	-6.9	7	2.2	5.7	2.6	-3	0.28	6.5
-3.5	-8.8	14	3.7	26	3.7	-13	5	0.74	-4.5	9.9	9.3	-23	0.11	6.8	0.77	7.6	-2.9	15	-0.01	9.9	-5.6	-14	-0.68	4.4	1.3	-11	8.8	-18	6.2	-11	14	-6.5	6	-13	3	-8	5.5	-10	9.5	-8.6	5.4	3	3.2	15	3	-9.1	-0.32	8.4	7.6
-30	-4.7	-31	-0.38	-8.6	0.26	-17	-2.3	-11	-1.3	-26	9.3	-12	8.2	1.4	5.2	11	-0.6	5.8	3.9	14	2.6	-10	-1.3	21	1.9	14	-0.07	5.9	1.6	17	3.7	7.6	0.99	6.3	2.5	23	-1.2	19	7.4	11	3.9	18	-3.1	12	2.9	-34	-5.5	-29	6.1
7.2	-7.5	-2.2	3.1	4.7	-1.6	11	0.51	7.3	-6.7	0.67	6.9	7.5	7.7	1.2	6.8	0.99	-1.8	7	3.8	4.1	5.1	24	8.2	-2.8	5.4	9.5	-4.7	3.9	2.8	7.6	7	3.5	2.4	-3.5	11	10	-1.7	5.1	10	4.6	8.8	2.5	2.9	6.6	3.3	16	5.1	0.97	11
4.4	-3	2.1	-6.7	4.6	4.3	-3.1	-2.9	3	-4.9	7.8	-0.44	3.2	0.21	1.8	-3.3	10	-0.83	0.34	2.8	7.3	7.7	4.8	1	0.56	5.2	-0.84	4.9	5.7	6.2	-3.5	6.5	-3.4	0.12	-1.2	5.6	-4.1	3.1	-0.94	5.2	1.5	5.6	-0.62	4.3	1.9	1.2	11	-4.8	10	5.3
-5.4	-9	-2	-0.9	-8.1	4.2	-3.9	0.12	-4.7	-12	3.2	1.9	6.5	-3.9	2.5	-4.7	5	-8.3	-1.3	-6	2	0.21	3.7	-4.3	-1.8	2.5	-3.7	7.8	-0.74	4.5	0.86	11	-3.4	1.7	-5.5	12	-0.48	7.2	3.5	8.6	-2	9.7	-5.2	1.6	-8.5	3.4	12	-8.7	13	4
-4.9	-7.9	-0.96	-3.7	1.2	3.9	-0.51	-2.3	-0.05	-0.33	-3	-0.09	-0.78	3.3	4.6	-4.8	-1.4	1.5	0.62	2.6	-7.6	-1.3	-0.21	-6.4	0.64	3	3.6	3	9.2	1.6	3.7	11	2	8.2	1.8	3.4	2.8	8.6	6.3	6.5	0.31	11	-4.5	10	-5.2	8.3	7.7	-11	5.3	2.3
-9.3	-3.8	-4.6	-6	-4.2	-5.8	-1.3	-1.4	-8.4	-6.4	-13	1.3	-1.3	-7.6	6.7	-4	4.5	-3.3	1.1	2.6	3.2	1.1	-4	-5.3	-2.6	9.4	3.1	3.2	9.2	3.7	2.8	8.2	18	9	13	8.2	3.3	1.1	-4.9	0.54	2.8	8.9	5.6	2.4	8.5	5.9	-6.9	-6.9	-10	3.4
11	-5.5	-4.4	0.34	-1.6	0.87	6	7	7.7	-5.8	-2.7	8.1	-10	-3.9	-8.1	-7.2	-0.84	7	-9	-1	-5.7	-3.8	-5.2	1.9	-2.2	7	-7.9	0.91	6.7	6	-3.6	12	4.5	6.7	1.7	6	-0.86	0.63	-7.7	4	-2.7	8.6	-2.7	-0.88	2.3	5.8	3	-1.6	-3.6	11
-1.6	-2.8	-7.1	-1.9	-3.1	7	-1.1	-0.9	-7.5	-2.6	-18	4.7	9.7	5.2	-2.1	-1.7	-4.4	-7	-2.5	-0.98	-11	-0.41	4.7	7.8	-7.3	10	-5.6	1.6	7.3	1.3	-10	15	-0.63	0.5	2.9	2.9	-2	0.94	-8.5	9.2	-3.3	5.5	-8.7	3.9	-10	9.9	-0.96	-5.7	0.99	9.1
-6	-7.4	-9	0.59	-15	4.8	-0.01	-3.9	-13	-7.4	-22	8.3	3.2	-4.3	-5.5	-1.5	-4.1	2.1	-9.3	-1.5	-2.9	3.5	-8.9	4.8	-13	8.2	-11	2.9	1.3	0.75	-11	13	-9.7	8	-0.69	3.1	-11	4.6	-11	11	-9.2	7.7	-11	6.6	-9.9	6.9	-8.3	-0.51	-7.1	8.4
-19	-14	-12	-2.9	-21	-5.3	-5.7	-7.8	-17	-16	-18	9.9	-2.1	-8.3	-5.8	1.1	-14	0.78	-7	-2.6	-13	14	-11	-5.9	-17	5	-9.6	7.7	-14	8.5	-13	11	-18	10	-12	8.4	-14	12	-7.4	6.2	-14	15	-17	12	-11	5.5	-19	2.6	-10	14
-15	10	-14	-0.08	-12	-4.3	-9.2	14	-11	6.2	-13	-13	-5.5	2.1	-3.7	-6.2	-5.6	-12	-0.81	-8.3	-6.6	11	-9.9	1.9	-11	18	-6.3	-9.3	-4.7	-13	-7.5	-1.6	-7.3	-15	-8.9	-16	-8	-16	-0.36	9.2	-12	-27	-11	13	-13	7.2	-13	7.4	-12	0.06
-2.6	23	-6.2	5	-15	1	-2.9	22	-6.8	48	-7	-6.1	5.8	-34	-2.4	-68	1.9	-84	5.2	-50	-3.7	-1.1e+02	3	-53	-8.3	-84	-8.3	-1.3e+02	0.62	-1.3e+02	-3	-1.3e+02	2.1	-1.4e+02	-7.3	-96	-6.9	-1.3e+02	-3.1	-1.2e+02	-9.4	-1e+02	-7.2	-1.1e+02	-6	-1.3e+02	-1.3	-44	0.1	-88
9.8	20	9.3	18	-2	25	-1	30	2.5	36	3.1	9.2	-5.6	36	-1.1	34	8.6	32	-0.52	29	3.2	29	-1.2	49	-5.8	4.8	-3.3	11	0.92	9.4	0.29	3.6	-1.5	14	-2.6	4.9	-5	8.6	1.1	6.1	-8.7	7.2	-4.3	16	4	10	14	24	6.3	5.6
1.4	17	1.9	7	-1.3	9.5	8	12	0.31	28	2.6	4.2	10	34	4.8	28	3	27	7.1	26	3	21	6.6	33	-2.7	13	-5.2	29	0.42	32	1.5	20	-2.1	31	-2.2	21	-1.5	28	5.3	13	-2.3	25	-2.2	17	-4.7	13	7.2	25	6.9	25
1.4	7.1	7	1.8	4.9	-0.16	-1.2	2.8	4.8	17	6.8	5	1.9	24	4	11	6.6	9.7	-0.44	13	5.5	2.1	3.4	17	-4.3	-7	-2.9	8.9	5.2	15	-0.98	1.1	-3.6	8.5	-1.6	2.4	-2.8	9.8	1	-2.6	-2.4	4.7	-0.62	-2.1	-1.2	3	18	12	9.9	9
-12	15	-2.8	6.9	-1.2	8.1	-2.8	9	-4	17	-2.4	2.8	5.7	16	0.06	-1.7	-4.4	-0.08	-1.5	4.5	0.15	-5.9	5	15	-1.1	-5.7	5.1	10	-6.2	4.1	5.2	5.2	-0.85	5.3	1.3	5	-0.8	10	0.99	-1.3	-3.4	0.53	-3.3	-5.9	-6.7	-1.3	8.8	-3.9	5.7	-4
-4.1	14	-10	8.3	-8.9	8.8	-6.8	10	-9.1	22	-10	2.7	5.2	2	0.55	1.7	-4.5	9.8	5.6	-5.1	-7.3	-1.7	2	0.44	4.1	4	-0.46	5.7	2.3	9.2	-1.6	1.2	-8.2	6.2	3.7	6.1	0.04	8.6	-6.9	5.5	-2.1	1.4	0.24	6.2	-4.1	6.9	-3.7	-4.4	-2.4	-15
-9.3	17	-9.6	12	-8.8	4.1	1.4	22	-2.5	24	-13	-8.1	6.7	21	0.32	8.5	-1.2	15	1.8	-1.3	-6.7	13	5.5	23	-2.7	8.8	-0.61	9.6	-1.1	12	1.7	6	-6.3	7	-1.5	13	0.44	10	-2.8	7.6	-0.32	0.15	-4.6	15	-13	11	-2.9	7.3	-4.2	-0.16
-4.2	25	-14	14	-8.6	14	-4.2	27	-2.1	22	-11	-6.4	3.5	23	0.25	5.5	-2	6.2	6.1	13	-3.9	-2.1	5	23	-6.3	-3.4	-1.6	9.9	-8	25	-14	2.2	-12	11	-3.5	16	-2.3	18	-0.13	-12	-2.3	18	-4.6	4.4	-7.1	-8.8	-3.1	24	-11	-3.9
-8.9	-16	-9.2	-57	-10	-89	-2	14	-6.7	19	-6.8	-24	0.56	-15	3.8	-95	4.4	-45	1.4	-33	-0.32	-1e+02	-1.6	-24	-2.5	-1.1e+02	-0.53	-1.2e+02	-8.8	-1.2e+02	-6.5	-1.4e+02	-9.9	-1.3e+02	-2.2	-1.3e+02	-4.5	-1.2e+02	-8.6	-1.5e+02	-4.6	-1.2e+02	-5.1	-1.2e+02	-9	-1e+02	-8.7	-28	-6.2	-23
-5.2	-36	-14	-58	-0.54	-56	-4.3	-54	-10	47	-11	-22	-7.3	-30	6	38	5	33	3.3	12	0.44	35	-2.6	-30	0.65	20	-7.1	11	-5.5	12	-5.9	14	-5.7	17	-4.7	17	-6	5.6	-7.4	45	-5.8	0.55	1.4	17	-8	23	-7.2	12	-14	42
3.8	10	-7	23	-3.4	25	-1.8	-15	-5.2	-5.5	-7.6	14	1.4	-25	4.4	9.2	1.3	-0.28	4	-11	-4.2	8.7	3.7	-23	-2.4	12	-10	29	-2.3	25	-14	16	-3.3	17	-7	20	-3.5	27	-5.3	6.4	-7.3	25	-4.1	10	-3.9	3	-3.8	33	-8.1	22
-0.53	3.3	-3.4	5	-7.9	-2.6	-11	1.3	-5.5	-4.5	-8	9.3	8.9	6.3	6.5	14	-2.4	12	7.2	12	-1.6	12	4.2	8.1	0.34	6.6	-0.24	13	-3.4	3.4	-9.2	3.5	-1.6	-1.3	1.4	-0.62	-3.2	7.2	-3.8	0.74	-3.5	0.38	-4.8	3.1	-3	0.74	-2.5	-3.5	-6.2	-13
4.2	13	-7.1	2.3	-3.5	1.6	-4.3	6.2	-2.8	-3	-2.5	-1.1	2.6	-3.2	0.01	11	2.2	13	2.1	13	-1.9	6.7	4.1	9.7	-2	6.8	-5.7	11	-4.8	2.6	-9.5	-0.76	-1.8	4.2	0.46	4.4	-7.7	8.8	-5	-6.2	-6.1	7.1	-3.8	8.7	-0.16	-2.5	-7.9	-7.4	-7.8	-21
-3.5	11	-9	3.4	-12	6.9	-3.6	4.9	-9.1	-2.3	-4.8	-4.1	6.2	-6	-5.5	6.7	-3.9	2.6	0.57	9.9	0.19	-0.23	5.5	0.46	-0.3	10	-8	7.1	-7.4	0.28	-7.6	1.5	-0.96	8	-3.3	8.8	-7.4	8.4	-6.2	3.4	-6.6	5.7	-4.8	15	-5.5	12	-7.2	7.8	-7.6	-4.3
-1.7	10	-8.9	9.6	-8.7	11	-6.4	6.3	-8.6	1.4	-3.9	3.5	6.9	-17	2	0.59	4.7	-3.8	3.1	-8.7	3.9	-0.56	1.8	-15	-4.8	8.6	-4.7	14	-7.3	8.8	-7.8	4.5	-3.9	8.9	3.4	6	-4.3	20	-6.4	7.1	-4.2	5.3	-4.4	11	-8.5	6.9	-5.3	7.8	-10	-2.8
1.7	7.4	-4	7.7	-5.9	5.3	-6.7	9.6	-5	-6.3	-3.6	-6.5	8	-2	9.8	3.8	-2.4	3.2	6.5	-0.12	1.9	4.1	8.1	9.6	-0.66	4.2	1.2	8.2	3.9	7.3	-5.8	5.6	-2.7	6.1	-0.43	-1.1	-5.2	7.5	-3.1	0.03	-5	-0.31	3	1.3	0.3	-4.3	4	-0.61	-4.6	-6.5
-3.6	1.8	-9.6	-5.1	-12	-0.65	-14	2.6	-9.9	-13	-9.6	-13	3.2	-1.2	-1.9	10	2.3	6.3	0.82	9.6	3.8	5.8	-0.76	5.3	-3	-5.8	-0.48	3.3	-0.67	0.28	-1.9	-1.8	-1.9	5.8	-3.3	4.9	-4.8	-3	-3	0.39	-5.4	-6.6	0.26	-2.5	-1.3	6.8	2	1.3	-2.6	-7
-4	1.2	-10	-0.38	-5.1	4.4	-6	0.06	-9.3	-12	-9.5	-14	4.4	4.5	-2.4	13	0.67	0.7	1.1	16	-2.8	-5.6	-0.99	2.6	-7.5	-1.8	-5	11	-1.4	6	-12	6.7	-11	9.2	2.9	9.1	-6.1	8.4	-8.2	4	0.47	2.9	-3.1	-2.1	-3.5	1.6	0.41	15	-8.4	1.3
5.8	0.36	-1.9	0.56	-1.1	-0.46	-2.6	14	0.02	-6.4	-7.6	-5.5	3.6	8.8	3.1	14	1	0.96	1.1	15	-0.07	0.64	0.29	4.6	-5.7	0.21	-2.3	3.6	-0.15	4.2	-7.8	4.7	-7.2	9.2	-0.35	-1.7	-3.6	7.4	-6.2	-10	-6.6	3.6	-2.7	4.6	-0.71	1.2	0.79	19	-1.9	-1.9
-0.33	5.1	-3.5	1.4	-7.4	1.1	-4.5	4	-6.2	-8.3	-7.4	-3.6	0.31	18	2	12	5.2	5.5	3.9	13	1	1.4	3.4	9.2	-6.2	1.9	-2.8	5.2	-3.7	0.54	-3.5	-0	-6.4	7	1.9	0.87	-6.8	3.9	-6.1	-1.3	-8.3	2.1	-4.8	6.7	-5.6	6.9	12	7.5	-2.5	-9.8
2.6	0.75	-2.2	8.7	0.51	12	-6.9	11	-5.2	-6.3	-5.3	-3.4	2.3	18	6.1	14	8.9	10	1.2	15	4.4	7.4	3.7	11	-9.3	15	0.78	7.4	-4.8	5.1	-5	0.69	-6.4	8.3	2.4	8.1	-2.5	6.6	-1.9	5.3	-4.7	4.4	-4.4	13	-1	12	12	16	1.2	2.9
0.34	6.2	4.5	-3	6.5	16	-5.9	9.4	-7.5	-2.8	-6.1	-1.7	7.9	11	2	17	0.34	6.2	-0.73	20	-1.3	7.4	4.1	11	-2.2	7.1	-8.7	9.7	-6.2	10	-6	3.3	-2.1	8.3	1.7	8.7	-3.2	5.9	-4.4	5.6	-4.7	1.9	-7.3	11	-2.6	12	8	6.5	-1.9	-3.8
[truncated: 952 more columns]
