# Supplementary material for: Dyslexia on a continuum: A complex network approach
Source: PLoS One. 2018 Dec 17;13(12):e0208923. doi: 10.1371/journal.pone.0208923 (PMC6296514; doi:10.1371/journal.pone.0208923)
Supplement: S1 File — Detailed information about the archive contents is provided in the included README.txt file. (TGZ) [file pone.0208923.s001.tgz › FS_675_AA_run_1.csv]

0.03	0.55	0.92	3.9	5.4	3.3	4.8	-1.3	2.1	0.72	-1.3	-1.2	7.6	7.2	2.6	6.4	3.5	-6.4	0.68	2	5.3	-2.4	-1.9	9.5	-9.1	5.1	1	3.1	-0.86	14	-3.2	18	-0.37	12	-6.8	6.1	-1.1	15	1.4	11	-3.5	15	-2.5	2.6	-5	5.8	3.5	8.3	-5.1	5.3
0.35	0.51	-9.5	-3.7	-7	0.47	-4.8	-7.5	-1.1	1.1	-6.6	-3.4	-4.1	3.6	-2.1	4.7	2.2	-0.95	-2.5	2.2	-9.2	4.4	-5.1	8.5	-2.5	-0.48	5.8	5.8	0.02	8	0.89	5	6.2	4.6	0.9	6	6	5.2	4	6.8	3.6	6.4	-6.5	9.7	5	-2.1	3.5	0.92	4	-3.1
0.32	0.01	-4.9	3.2	-11	5.7	1.4	1.3	-2.1	-1.8	-4.8	-0.99	-6.4	-1.1	3	1	2.3	5	0.86	-4.3	3	-1.9	0.02	-4.2	-0.36	5.2	7.6	1.4	9.7	2.9	6.2	5.2	7.9	-6	2.3	4.8	-2.1	-2	0.39	2.4	3.5	3	-1.7	1.3	5.8	1.9	0.29	-0.15	8.3	-2.7
-0.18	-0.41	1.1	2.8	-2.5	4.3	2.4	1.1	5.5	1.5	-0.87	-2	3	5	-0.46	-2	-3.4	-0.2	3	-6.3	0.37	4	4.1	-4	-6.4	0.09	-2.8	7	2	-0.75	4.2	3.6	6.5	-8.6	-6.3	-3.2	-5.5	1.2	-2.2	1.5	-2.5	14	-2.3	-12	1.1	4.3	0.78	0.25	-3.2	-4.9
0.29	-0.44	-1.4	0.12	-2.4	-4.1	0.71	-5.6	-0.42	-10	1.5	-11	-5	-2.9	-3.2	-0.73	6.5	-7.2	5.1	0.91	7.3	-6.7	-4.7	4.1	-2.4	-7.2	2.7	-4.7	-0.07	-5.8	-1.1	-7.3	8.8	-7.8	1.4	-8	1.1	-6.2	1.4	1.7	-0.44	-2.9	-0.07	-7.8	1.4	-0.48	3.7	-6.7	-0.63	-3.8
-0.28	0.09	3.4	-2.9	-9	0.8	-6.6	-6.2	-4.2	-11	-5.7	-6.8	-5.3	-14	7.4	-3	6.2	-7	2.2	-5.7	4.3	-8.7	4.4	5.5	5.9	1.4	9.3	-7.3	3.5	-1.2	0.79	3.3	0.7	1.2	4	5.5	6.1	-0.57	-0.02	1.9	1.9	-2.1	2.8	-8.7	-1.8	2.4	6	-3.3	4.1	3
-0.56	-0.44	0.05	2.8	3.5	7.1	1.1	5.1	-0.78	-3.7	2.3	-5.2	3.8	2	6.4	2.3	-1.9	-2.5	-2	-4	-0.74	-12	3	0.9	5.4	3.4	7.2	-6.1	2.5	-3.1	-9	-3.1	2.5	-0.84	6.6	0.71	-4.1	0.89	-1.8	-0.33	-3.7	1.1	8.6	-2.2	-7	0.49	-3.5	0.55	-0.51	-0.93
0.11	0.11	-0.48	10	1.7	5.7	-1.1	12	1.5	4.6	-0.04	6.9	-1.5	1.8	0.19	-0.72	12	-7.1	0.93	4	-0.06	2.6	-1.3	-1.6	5.4	5.1	-1.5	6.1	1.6	6.8	1.2	5.2	4.7	6.5	6.7	-1.7	7.4	5.2	2.1	3.4	4.3	-0.65	3	8.7	1.3	4.8	1.6	7.9	4.3	2.6
0.14	0.96	-0.27	5.4	-1.5	8.1	1.8	0.51	-3	-0.09	3.7	4.6	-4.4	-0.95	3.4	7.5	16	16	8.1	11	0.49	9.6	0.54	10	0.55	8.9	-3	3.6	5.7	10	6.8	7.4	3.5	9.6	4.9	0.15	4	3.8	3.8	3.6	7.3	7.1	4.6	7.7	1.5	6.4	4.5	3.4	6.5	15
0.4	0.51	6.9	1.5	1.4	8.3	0.48	8	-5.3	3.4	5.4	7.7	0.92	9.2	3.4	11	10	15	-0.19	9.7	-1.9	4.9	-6.5	6.4	3.1	6.5	-7.6	0.98	0.5	9.1	7.5	0.03	-3.1	6.4	2.4	4.6	1.8	5	1.8	-2.3	-3.6	2.9	1.9	-2.6	-0.09	-0.57	2.8	6	1.7	12
-0.23	0.32	6.5	-3.8	7.5	1.4	3.1	1.9	0.05	0.47	9.6	3.6	1.9	6.2	5.7	0.53	-6.7	-0.98	-0.42	-0.64	0.08	-3.6	5.2	-0.86	0.89	8	-3.2	4.5	1.1	7.4	6.9	-0.24	-2	8.8	7	9.7	0.12	7.6	3.1	3.7	2.1	-0.45	0.13	8.4	-3.6	4.9	1.2	9.2	0.04	11
0.09	0.17	0.89	2.8	-2.2	-7.6	-5.6	-1.3	-0.25	-3.2	2	0.8	-11	-6.8	8.3	1.6	8.5	7.9	9.4	-0.36	3.7	2.1	3	0.97	-4.3	3.1	5	6.6	6.5	-1.8	6.2	-2.4	5.2	-8	8.4	2.7	2.4	2.2	6.9	4.3	0.35	3.8	4.2	4.2	2.4	-0.32	-3.5	2.8	1.7	-8.2
-0	-0.3	0.69	8	4.7	-1.7	2.4	2.7	5.4	3.1	8.3	3.4	3.8	-1.7	-0.24	2.7	5.3	5	-0.02	2.4	0.64	-3.6	1.9	-4.2	-4.9	-6.5	3.3	-4.2	-6.1	-6.6	2.7	-8.3	0.22	-4.1	-9.4	-2.4	1.1	-3.5	-8.4	-3.2	-11	-0.34	-1.8	-17	-2	2.8	4.7	-4	3.3	-5.3
-0.12	-0.34	4.7	5.1	4	-4.3	14	4.3	6.8	7	14	7.3	12	4	-3.7	-4.5	-7.2	5	-4.2	-0.34	-4.7	-0.54	-3.1	5.3	1.5	-2.4	-7.6	-6	-1.6	-0.88	-1.4	-5.3	3	-0.57	-0.32	-3	-3.6	-1	0.55	-9	-0.27	-4.9	-4.4	0.86	4.5	-2.2	-1.9	1.7	2.8	-3.7
-0.02	0.04	-1	2.8	0.12	0.54	-2.3	5.9	-0.32	8.4	8.4	11	2.6	7.8	-4	1.1	-5.6	8.7	0.96	4.3	-3.6	5.4	-6.4	-3.7	-0.84	-2.5	-4.3	2.9	1.2	-2.9	-4.5	-2.2	3.5	0.35	-0.95	-3.4	-5	-5.2	-4.4	-5.9	-1.7	-7.3	-4.6	-3	-3.1	-4.1	-2.2	-0.57	-3.6	0.85
-0.43	0.37	-4.3	1.8	-12	-2.4	-4.6	-2.8	-2.3	-1.1	-2.9	8.2	-10	-3	4.6	2	-2.5	-6.4	-3.9	-1.4	-0.99	3.2	-1.6	2.6	-3.7	7.6	-8.4	4.6	-1.9	7.7	-2.1	8.3	-2.1	9.6	-0.26	0.87	-9.2	2.7	-1.8	-6.5	-6.1	-6.4	-1.7	5.4	-0.18	4.9	-7.5	7.2	-5.6	7.3
-0.84	-0.47	-7.6	2.3	-1.9	-0.39	-0.66	3.3	-2	3.1	-15	6.9	-4.1	-3.4	0.08	-6.9	-9.5	-7.2	-2.6	-6.8	-3.4	-14	-4	-6.5	-2.9	1.7	-6.6	0.29	-9.5	0.27	-6.5	5.2	-6.3	-5.9	-3	2.5	2.8	1.6	2.3	0.34	-7	-6.3	-7.3	-1.8	-1.9	5.8	1.3	2.8	-7.4	-6.5
-1	-0.49	-2.7	0.06	4.2	3.4	4.9	11	0.8	5.6	-11	6.6	-1.4	2	-4.7	-3.2	-8.4	-1.9	-4.4	-9.7	-9	-7	-1.9	0.71	-4.1	4.1	-4.8	4.5	-10	1.4	-1.1	-1.5	-11	-5.1	-6.8	3.2	-1.6	-1.6	0.26	1.1	-2.2	-6.2	-10	-11	-0.46	-1.8	0.57	-0.61	-6.9	-3.1
-0.11	-0.03	2.8	-6.6	4.3	6	2.7	4.9	-0.58	-0.39	-0.21	-6.6	-0.93	6.3	-5	-11	-8.5	-5	-5.5	-4.8	-3.8	-3.3	5.2	-3.4	3.6	1	-1.1	1.4	-5.3	0.86	-0.28	3	-7.2	-1	-0.87	1.9	-0.76	-2.1	1.9	2.7	1.1	1.3	-3.6	-0.2	0.51	0.24	-7	-0.79	2.8	-2.7
0.36	0.15	-1.2	1.3	1.5	5.6	-0.11	-7	1.1	-11	-1.2	-11	0.69	3.9	-6.4	-4.7	-7.3	2.1	-0.47	0.17	6	5.1	4.6	-10	5	0.29	-6.4	3.9	-5.6	-2.5	-7	9.3	-5.9	6.8	-1.4	-6.4	-1.1	-0.68	-0.13	2.9	1.6	-3.7	-9.4	5.6	3	5.4	-0.8	3	-3.2	0.86
-0.07	-0.44	0.23	-3	5.2	-3.6	0.99	-7.2	-4.3	-2.8	-5.2	-9.3	13	-10	-9.8	-4.3	-7.7	-8.4	-5	-4.7	0.08	-3.8	4	-3.7	-1.7	-5	-4.7	-2.4	-6.4	-5.2	-9.8	1.3	-7.2	-2.9	-5.6	-5.9	-5.2	-4.2	-5.6	-3.1	-2.2	-6.7	-13	3.4	5.3	-2.4	0.19	2.6	-3.9	1
-0.44	-0.14	1.7	-8.8	4.2	-6.4	5.6	-9.3	2.7	-3.7	-7.4	-6.8	11	-11	-12	-2.9	-7	-4.3	-3.8	0.68	-6.1	-2.3	1.3	1.3	1.1	0.66	-0.52	-5.9	-3	-6.3	-1.6	-11	-6.5	-2	-3.5	-2.2	-1.3	-3	2.6	-4.6	0.04	1.6	1.1	0.78	0.36	-1.7	-1.5	-6.8	0.48	1.6
-0.29	-0.28	-1	-4.4	7.8	-2.1	2.1	-2.5	-3.6	7.5	-9.1	-3.1	5.4	1.4	-9	2.5	-8.1	2.2	-1.2	-1	-5.4	2.7	-3.9	0.26	3.4	-0.35	3.8	-2.7	2.1	-9.1	2.5	-8.9	-1.6	-3.8	1.8	-7.4	4.6	-6.2	0.13	-9	5.3	-5.2	4.5	-4.4	-0.51	1.1	3.9	-10	3.8	-0.73
-0.42	-0.46	-3	-4.8	1.8	-1.4	-4.1	-0.66	-0.1	-1.1	-2.5	-6.9	-1.7	2.6	-4.4	3.4	-6.4	0.28	-4.3	2.8	-2.9	7.2	-3.6	-1.4	6.3	1.2	-4.9	-6.3	-6.3	-7.4	2.3	-3.6	-4.4	-4	-1.5	-8.4	-2.3	-5.8	0.35	-3	2.4	-3.1	-0.88	1.8	1.1	-4.7	-1.9	-6.6	5.7	-3.3
-0.14	0.12	-1.1	-4.3	-1	-0.89	1.4	-1.3	2.8	0.32	1.2	-5.7	2.6	3.5	-0.35	-3.5	-6.3	0.11	-3.3	3.1	-0.91	2.9	-2.1	-5.4	7.8	-3.6	0.71	-0.63	0.42	-1.7	10	-0.42	-3.9	-2.1	3.6	-1.8	-2.9	0.86	-0.83	-2.7	-0.14	-0.5	3.8	11	0.95	-1.2	-3.7	-1.1	4	4.3
-0.26	0.68	-7.8	-1.5	-3.1	0.44	-1.2	-0.28	-1.2	-4.2	-6.4	-4	5.2	4	-5.3	-3.1	-11	-3	-7.4	1.5	-9	-5.7	-0.33	0.61	-4.7	-0.45	-0.48	-3.4	-1.8	-0.93	-1.5	-0.58	-0.75	4.3	-6.6	-2.3	0.32	0.11	-6.2	0.14	-0.16	2.7	-5.1	-1.3	-0.85	2.9	-5.5	0.5	-7.7	3.1
-0.16	0.31	-2.1	-1.4	5	-5.4	2.4	-7.7	-5.4	-4.5	-10	-4.2	8.7	-4	-8.4	0.31	-8.6	-2.3	-4.6	-0.63	-16	-3.2	-2.9	3.5	-2.3	-2.2	-11	2	-10	-7.7	-8.6	0.21	-3.7	-3.4	-6	-1.4	-8.5	1.9	-5.2	-2.9	-0.12	-4.5	-6.3	1.4	-3.5	4.6	-9.8	2.3	-2.6	-2
0.2	0.01	-5.4	4.1	-6	-6.8	-6.7	1.1	-8.7	3.9	-5.4	5.9	-3.4	-5.8	-9.6	10	-3.9	3.3	-1.7	-3.5	-0.72	3.2	-2.2	4.8	-3.4	-1.8	-6.7	2.4	-1.6	-4.1	-4.5	1.3	-2.3	-7.1	-1.8	2.4	3.4	-2.1	1.2	6.6	2.5	6.5	-8.1	1.3	-1.8	2.4	-3.2	4.9	-1.9	-1.5
0.06	-0.39	-7.1	4.9	-13	8.7	-7.8	-0	0.23	4.2	0.2	6.7	-14	6.1	-6.6	3	8	-4.1	-2.1	-5.2	-2.4	4.9	-8.9	2.6	-2	4	-0.08	-8.6	0.89	-7.1	6.2	-1.3	-2.8	-4.6	5.7	3.7	-0.43	0.05	2.5	4.8	5.2	3.4	-9.2	1.4	7.8	-4.2	1.3	3.1	-3.9	0.7
-0.04	0.23	-2.5	7.4	3.3	8.6	-6.7	10	-1.4	9.9	-4.3	10	-5.8	6.8	3.7	4.8	-2	-1.8	-5.4	7	12	3.3	3.2	2.6	2.2	2.2	-1.6	-3.3	0.82	2.6	-0.04	-3.6	0.63	0	-1.8	6.6	8.1	3.8	2.3	1.9	4.6	0.55	-9.1	11	2.7	-0.78	-1.1	1.5	-1.8	2.9
0.06	0.58	1.1	1.1	0.22	3.4	4.3	-8.9	3.3	0.38	2.5	7.1	-0.97	-2	3.9	0.31	4.9	-1.5	4.4	-0.23	9.4	13	5.3	0.77	0.75	-2.2	-1.2	2.7	-0.59	0.23	-4.5	1.9	-3	2.3	1.1	1.1	-0.86	3.9	1.4	1.3	1.5	3.3	4.1	3.8	4.6	4.5	-2.9	2.8	-0.99	-3.5
0.23	0.27	0.23	-12	5.6	-8.9	5.9	-5.1	0.05	-2.1	3.7	-0.05	7.5	-13	5.3	-0.5	-0.5	-2.1	-0.99	3.3	7.7	8.3	0.28	-4.5	5.9	2.5	-1	4.6	3.6	-1.4	-3.3	3.1	-3	-0.89	3	0.94	6.9	-2.3	5.3	3.4	5.6	1.5	-2.1	9.8	-1.8	-0.49	3.5	0.42	5.8	5.5
0.34	-0.59	1.9	-2.9	-0.55	-8	-0.45	-6.5	-5.7	-8.2	-3.4	-0.57	4.8	-6.9	-3.5	-0.78	-0.46	0.57	1.6	-5.1	0.63	-3.8	0.15	-8.1	2.6	-4.7	3.6	3.7	0.76	0.34	0.16	0.03	2.8	-5.1	0.37	3.5	0.59	2.2	5.3	-0.91	-7	-4.1	5.9	2.3	-5.8	-0.36	-0.22	-2.5	3.3	-6.5
0.12	-0.83	3.5	-6.5	1.2	-6.5	-4.3	1.8	4.3	-0.95	8.8	-1.2	-8.8	-1.7	1.7	-2.6	-0.53	3.7	-4.4	-3.2	0.35	-3.2	4	-9.6	-1.6	-9.2	2.7	-1.6	0	2.5	-1.1	-2.9	6	-5.7	5	-6.6	-0.18	-2.5	1.8	-0.22	-1.1	-6.9	-1.5	-1	4.2	-4.7	6.5	-5.7	0.12	-13
0.28	-0.33	1	-3.1	-1.6	-0.94	-3.4	4.4	2.2	-3.1	11	-4.2	-9	2.9	3.7	-8.4	6.3	4.6	-0.61	-1.6	4	5.1	7.5	-1.8	-3.3	-4.1	4.2	-8.5	1.8	-0.23	4.6	2.6	3	2.5	2.7	-3.6	4.8	-7.6	6.4	-3.7	1.9	-2.7	8.2	-0.83	5.9	-4.9	6.5	-6.6	-4.3	-9.8
-0.07	0.56	-5.6	1.1	-9.1	-8.8	-17	-1.6	-7.7	5.5	-7.5	5.2	-13	-7	2.1	-2.1	6.4	10	5.1	2.4	1.6	-0.72	6	-3.5	-1.1	-3	-1.3	-8.4	-1.8	-2.2	-1.9	1.6	-2.2	-1.4	1.4	-0.02	-2.1	-4.2	0.23	-1.6	-0.66	1.6	4.5	-8.7	0.48	-5.7	2.2	-0.29	-6.2	-0.03
-0.08	0.33	-3.5	1.2	-5.6	-1	-12	-2.4	-8.4	-2.7	-19	4.6	-4.3	-8.2	-6.1	3.4	-3.1	0.97	-0.3	3	-3.8	3.7	1.6	3.2	2.8	2.5	-15	-1.5	-4.9	2.9	-0.89	-1.5	-5.5	1.7	1.6	2.6	0.01	-0.69	1.4	5.1	-1.7	-2.9	-6	-5.6	-3.5	1.1	-3.4	0.59	-2.4	4.6
-0.2	-0.45	7.5	0.11	7.2	0.17	0.08	6.8	-0.38	2.9	-0.56	3.2	8.6	2.8	-1.6	3.3	-5.5	2.1	-6.7	-0.92	1.6	-4.5	-1.2	-10	-2.5	-4.2	1.2	6	-5	0.59	-4.1	-1.3	-7.2	0.08	-1.6	0.35	-0.8	-0.47	-3.5	1.7	-5.2	-0.83	2.4	4.8	-3.3	-2.7	-0.78	0.77	-4.5	-6.9
0.28	0.03	1.7	-3.1	0.84	3.9	-6.3	3.5	-1.1	-3.3	-0.25	1	3.4	4.6	7.1	-0.5	-7.6	5.6	0.53	-2.3	-1	1	1	-3	-1.4	-9	5.9	0.54	4.8	3	-3.1	5	5.2	6.4	-2.5	2.2	4.6	1.7	-0.4	0.51	3.4	-3.6	6.2	1.5	3.7	-7	1.8	-3.3	3	0.96
0.17	0.57	7.2	-3.1	-1.7	0.44	4.9	0.61	5.6	0.71	5	0.79	-5.6	0.93	5.5	-6.9	-3	-3.4	2	1.3	-9.9	-3	2.6	1.1	2.9	0.08	-3.5	-1.8	2.1	3.9	1.9	-0.17	-1.1	4.2	-2.1	6.4	2	-2.9	2	0.23	2.2	-9.4	2	6.5	8.6	-2.8	4.7	-2	0.37	5.7
0.3	-0.07	1.4	0.78	6.3	-1.9	4.7	3.1	-0.08	0.98	6	5.8	0.76	-5.8	0.91	-0.87	0.9	2	2	4.7	2.4	1.8	0.6	5.2	0.91	12	-3.4	3.5	-0.9	0.29	2.4	-1.7	-3.3	1.5	-2.4	1	-3.6	0.17	-1.8	1.8	0.45	4.1	-3.4	-3.3	1.8	6.1	2.7	5.2	0.89	7
0.36	-0.13	-2.2	7.2	13	5.5	0.21	7.3	-4.2	2.7	-1.5	9.6	13	2.5	1.8	9.6	1.1	4.5	1.6	3.3	0.62	1.6	0.86	4	5.1	6.2	5.7	8.5	4.4	6.8	-2.3	0.46	3.6	7.7	2.3	-1.8	-2.5	6.9	4.1	0.24	0.45	6.8	7.6	-6.4	-0.99	2.6	-1	2.8	1.5	6.4
0.69	0.37	-4.1	-3.6	-3.8	-0.64	0.41	-2.6	2	-3.2	-2.1	3.7	8.3	-5	3	-4	-0.43	8.6	4	13	-0.31	0.88	-1.2	3.6	1.9	4.6	9.3	-4.1	0.65	7.5	3.3	7.6	5.2	6.8	-0.39	-0.84	1.9	5.7	-4.3	2	-1.1	1.5	10	1.6	-4	4.5	-1.5	3.8	8.2	4.7
0.4	0.07	-7.5	-5	-6.3	-2	-2.3	-2.4	-5.6	-5.9	-8.9	0.65	-9.2	-0.3	8.4	2.4	8.6	-2.2	11	-3	7	5.1	2.8	2.6	1.9	8.7	8.9	1.4	6.8	8	4.2	7.2	2.3	8.9	1.4	11	-3.7	4.6	-0.25	5.6	4.7	4	15	1.6	1.4	3.3	2.5	3.2	4.9	12
-0.39	-0.42	-1.1	-0.4	4.6	-0.62	3.2	3.1	2.6	-3.5	-3.6	3.1	0.47	2	-1.5	-0.44	6.8	-2.4	-0.87	-2.6	-0.84	4.1	4.6	-1.5	5	2.1	2.6	6.8	-0.19	-0.73	6	1.3	0.4	-6.4	-5.7	4	1.2	0.02	-2	-0.76	1.1	-0.61	2.9	3.3	-1.3	-3.7	-1.3	-1.4	-2	3.5
-0.01	0.04	-1.3	7	0.37	-0.56	-1.5	18	2.5	13	1.7	19	-3.8	6.7	-1.9	-3.5	-0.3	1.1	2.7	3.3	-2	2.5	-5.2	-11	-2.1	-1.4	2.8	4	-6.1	0.38	-4	0.05	-7.5	-2.3	-4.5	1.4	0.95	-3.2	-2.4	0.26	-2.4	-0.7	0.37	12	-6.5	-1.9	-8.1	-4.3	-4	-3.1
-0.09	0.28	-1	1	-1.1	-4.4	-5.2	-3.1	-4	2.8	5.9	6	-0.24	2.7	-4.4	-0.17	-14	3.6	-3.5	9.2	-12	4.2	-6.2	2.6	-5.3	-2	-0.31	3.9	-1.2	-2.5	-4.3	-4.1	-7.4	1.1	0.12	1.2	5.6	2.6	-4.4	1.2	-2.5	7.2	-4.3	-0.19	0.26	-2	-1.3	-0.97	-0.28	-2.5
0.02	-0.18	-4	-1	-5	-10	-6.5	-9	0.02	-0.83	-0.19	-4.2	-3.2	-7.6	-0.27	0.83	-1.4	-0.14	0.34	-0.07	-5.2	3.3	-1.8	2.1	1.5	-10	15	-0.53	5	-3.6	5	-1	0.52	4.7	1.8	-1	3	7	1.8	0.04	2.6	1.3	7.6	-5.9	2.2	2.1	1.7	3.9	2.7	-3.2
-0.3	-0.46	7	6.1	1.2	-4.3	6.3	4.9	8.2	7.1	15	4.7	1.3	-2.4	12	3.1	4	3.2	-2.6	4.3	3.4	1.9	-1.7	-1.8	4.5	-4.9	6.5	3.7	5.6	2	5.6	-0.8	9	0.09	0.15	-1.1	2.5	1.8	-1.5	-3.9	4.6	-1.2	1.6	6	9.2	-2.1	3.6	1.9	8.3	-2.7
0.13	-0.07	6	7.2	7	2.8	0.5	1.1	3.6	1.7	8.6	8.7	7.4	-1.6	5.9	-3.8	6.8	4.8	-1.1	2.8	5.5	1.6	3.9	3.8	3.4	5	-1.5	1.7	1.6	3.9	-3.1	-3.6	-3.6	-3	0.47	9.7	-2.3	2	-2.9	-5.5	-0.04	-5.9	1.9	2.5	-5.1	-2.6	-4.1	-1.2	-3	13
-0.06	-0.02	6	4.3	1.7	3.2	1	1.9	6.2	6.7	8.7	7.1	5	5.9	-3.7	-2.4	-0.49	1.7	0.51	4.5	-0.14	0.3	-4.2	-10	0.81	-0.22	0.34	3.2	-0.57	1.1	5.2	-5.1	1.7	1.3	-4.1	-1.4	3.7	-2.4	2.6	3.2	8.7	-3	7	1.9	1.7	3	2.5	-4.1	-4.3	2.3
-0.17	0.57	5.6	-3.8	-2.8	-2	2.5	-5.5	0.21	-3	8.1	0.55	0.6	-1.7	-2.3	-0.14	-9.7	-6.8	-2.5	1.9	-5.2	-2.5	-1.4	3.4	-7	-0.36	-1	1	-2	4.6	1.3	2.3	-1.1	6.2	1.3	-3.6	0.45	4.1	-0.05	3.8	1.6	-0.19	5.9	-1.6	3.1	0.55	2.1	4.3	-5	4.9
-0.29	-0.35	-2.5	-4.7	-4.2	0.13	-2.6	-7.8	-5.8	-4.5	1.8	-4.6	-9.4	-2.2	-8.4	5	3	-2.9	-7.1	-2.6	4.2	-9.6	-0.5	1.2	-5.1	-1.4	-5.8	-4.5	-4.2	-2.4	-1.5	-6.1	-6.5	-0.39	-1.7	1.6	-6.4	-2.4	-2.1	2.5	-2.6	-3.8	1.9	0.37	-0.51	1.9	-8.3	-0.84	1.6	6.6
0.19	-0.19	1.8	-0.17	-2.3	-1.8	4.3	-1.5	1.1	2.7	-5	-4.6	0.86	-1.4	-11	4.5	3.6	-1.1	-1	-1.1	1.3	-0.29	-3.4	4.8	2.8	5.7	1.4	-6.8	-0.08	-3.8	-3.6	-7.5	-0.8	-3.5	1.3	0.42	-3.7	-3.8	5	1.9	-2.5	0.73	1.6	-1.3	0.36	-1.8	-1.7	-2.6	0.98	4.3
0.1	-0.51	0.46	3.3	-0.74	2.9	2.9	11	-0.16	7	-1.7	1.3	4.3	6.4	0.05	-0.3	7.3	-15	0.14	-1.4	1.7	-6.1	-1.5	-1.6	-5.7	3.1	7.3	-7.3	-0.05	-0.83	4.3	-4	-2.2	1.2	0.45	-9	0.69	-2.1	-0.42	-1.4	0.61	0.44	12	-4.1	2.2	-2.6	1.2	2	-5.1	-2.5
0.28	0.06	7.2	1.1	1.1	5.1	1.2	1.5	6.4	1.7	4.1	5.1	4.1	7.1	0.66	-2	9	-1.8	-0.87	2.3	0.19	-4.8	0.1	-2.6	-2.8	-4.4	-0.26	-6.1	-3	-5.1	-2.4	-3.5	0.18	2.1	1.6	-7	-2.9	0.78	-3.4	-0.61	2.1	0.3	1	-6.5	-3.3	3.2	-1.1	5.8	-2.7	-0.95
0.01	0.16	-2.7	4	-9.7	12	-14	2	-3	-10	-5.1	-6.4	-15	8.3	0.08	-3.8	8.5	-2.8	2.6	-6.7	2	2.2	4.9	-1.6	1.1	-5.2	5.8	2.4	2.6	-6.2	1.3	-6.8	1.6	-6.2	5.1	-2.1	5.7	-3	-0.42	-0.18	-0	3.2	-3.4	4	-0.94	-1.1	5.5	-1.7	-3.7	-3.3
0.38	0.08	7.1	-2.3	1.7	-2.4	6	-6.5	7	-9.4	7.4	-7	-0.87	-2.4	1.9	-2.4	-1.1	-8.4	2.1	1.8	3.6	5.8	1.7	5.6	2.6	-5.8	0.69	-0.21	5.2	-3.2	-3.2	-0.06	3	-2.3	4.6	-0.26	2.6	-1.7	-1.3	-6.8	2.1	0.23	-2.3	-0.54	0.25	-2.1	1.4	-1.6	-1.9	-6.3
0.19	0.06	3.5	-1.6	8.5	-6.5	11	-2.6	8.9	2	12	-2.2	8.5	-13	4.7	4.7	-1.5	4.4	5.8	5.8	2.2	-0.77	4.1	-0.7	0.07	4.5	1.8	9.6	9.4	2	-3.6	7	4.3	0.16	1.8	3.1	-0.27	-0.33	1.4	1.3	-3.5	1.2	5.3	-5.6	-7.2	0.48	4	3.2	-2	8.5
0.39	-0.15	-3.6	2.7	-3.2	-4.1	-3.3	-0.22	3.4	1.2	6.9	2	0.32	-5.6	2.1	4	1.9	5.8	5	3	-0.38	5.8	2.3	-4.5	3.3	0.65	3.7	4.9	-2.8	1.1	0.41	2.9	0.2	3.1	-2.3	-3.6	-2.3	-3.8	-5.4	2.7	0.71	-2.7	7.3	-0.73	-6.5	-6	2.9	-0.83	5.4	11
-0.03	-0.3	-4.8	3.5	-4.8	4.7	-1.7	2.8	4.2	0.65	4.6	9.1	0.69	-5.6	8	-1.5	-3.1	1.4	8.9	3.2	1.4	-8.6	9.6	-0.18	13	-1.6	11	-1.1	3.4	-4	-6.6	-9.6	-5.6	-6.4	-2.5	0.92	-3.8	-6.6	-5.1	-1.3	8.5	-5.5	8.3	-2.7	-6.2	-8.1	-6.6	-2.9	6.1	-9.2
0.59	0.24	6.7	-16	-1.7	-3.3	11	-21	9	-9.7	9.6	-13	2.8	6.7	7	2.2	3.7	-4.3	5.8	1.8	10	-12	8.2	11	3.1	-2.2	3.6	-2.3	3.4	-3.7	-0.31	5.3	-1.2	-3.6	1.9	2.6	-0.09	-1.3	-3.4	-2.6	4	4.8	7.4	3.8	2.3	-1.1	1.4	-3	4.3	-3
0.42	0.75	-1.3	-11	-8.7	1.9	1.4	5.9	9.1	22	7.7	-4.4	-10	15	5	0.75	12	4.4	4.4	6.5	8.6	12	2.9	5.6	-6.7	-4.4	1.4	5.5	3.1	-4	-3.2	0.8	4.4	5.5	-2.8	-3.1	0.62	2.8	-1.9	1.4	2.6	-0.27	6.8	-7.1	-0.2	1.6	1.2	1.8	-2.8	5.7
-0.58	0	0.5	-11	-3.9	3.2	-2.1	2.3	-4.4	6.1	-3.7	-14	1	13	0.77	-3.3	-3.1	1.7	-2	-5.3	-2.1	-0.57	-3.9	1.4	-3.7	-9.8	-3.2	-5.8	0.22	-12	-2.9	-6	-5.7	-10	-5.1	-7.3	-7.7	-7.9	-3.6	-0.48	-2.9	-4.3	0.93	-12	-4.9	-1	-3.5	-12	-3.8	-8.3
-0.19	-0.53	3.4	-9	0.31	-1.1	2	-1.8	-0.73	0.58	3.2	-19	7	10	-1	-7.5	-3	-0.52	-3.5	-9.6	4.7	-12	-1.3	-13	-3.1	-18	-6	-7.6	-5.1	-14	-4.8	-13	-3.6	-16	1.3	-13	-6.1	-10	-4	-12	-11	-5	-1.6	-12	-2.4	-2.6	-3	-10	1.1	-20
0.01	-0.78	-1.1	3.8	0.38	0.03	-7	9.1	-3.8	1.2	-7.2	4.1	-3.4	0.39	1.8	-21	0.16	-18	7	-12	0.95	-9	3.4	-16	-0.22	-17	-1.3	-7.1	1.7	-16	-1.1	-15	6	-17	4.2	-18	-0.26	-6.3	4.4	-23	-0.81	-11	-0.29	-15	-0.35	-11	-0.29	-15	2.2	-16
0.28	-1.3	-1.2	-10	2.8	-19	6.1	-13	5.3	-11	-0.46	-18	-1.9	-16	6.8	-18	7.2	-23	5	-14	3.7	-18	-0.75	-21	4.7	-20	-6.1	-20	8.2	-7.1	1.1	-14	-0.09	-15	2.8	-7.8	2.3	-16	4.7	-17	0.99	-11	0.8	-25	-2.7	-20	1.9	-17	4.6	-20
0.61	-0.45	4.6	-6.1	3.6	-8.5	6.4	-7	5.8	-4.8	3.2	-18	3.1	-8.3	4.4	-9.7	12	-5.5	3.1	-8.3	11	-2	4.2	-3.3	4	-9.6	0.16	-7.3	6.2	-2.6	2.5	-3.4	1.3	-0.89	0.83	-8.8	5.9	-11	6.1	-8.7	1.9	-4.8	-15	-2.7	3.2	-13	-1	-6.3	1.9	-9.3
0.32	-0.51	1.7	-3.9	-5.6	2.3	6.7	-2.4	1.2	-9.9	5.6	-14	-9.1	3.7	3.2	-5.9	8.7	-1.2	0.34	-6	4.6	-0.85	2.4	-2.4	-0.11	-5.5	-0.4	-2.9	7.7	-7.1	-2.5	-7.3	5.5	7.1	2.6	-7	2.7	-6.4	3.5	-7.1	-5.3	-8	5.2	3.6	-5	-12	1.8	-4.5	0.75	-7.8
-0.09	-0.27	-5.3	-3.3	-2.3	-6.5	-1.4	-6.6	3.1	-4.7	1.4	-6.6	-2.1	-2.4	-0.15	0.53	-0.69	-7.4	1.2	1.7	-2.2	-7.9	-6.8	-4.5	5.7	-4.6	0.67	0.83	10	-8.4	-2.1	-1.3	9	0.86	4.8	-6.4	1.6	-0.66	1	-0.17	-2.6	-4	4	4.2	-5.9	-5	2.1	-0.84	-3.1	-5
-0.14	-0.1	1.5	4.5	3.5	-4	-2.3	-4.4	0.27	-0.13	-2	-0.71	9.3	-7	-1.3	6.5	-4.5	-2.4	6	3.3	0.37	5.4	-1.1	0.47	-3.8	-4.3	4.2	-4.7	4.8	-11	-2.2	-3.3	6.4	-2.9	-3.5	-10	-1	-4.9	-3.2	-6.3	-0.86	3.2	0.75	-4.3	-7.8	-1.8	-3.9	-3.6	-0.09	-3.8
0.25	0.38	2.1	13	4.4	4.2	-2.5	7.5	-6.1	5.7	0.42	5.2	8.6	4.9	0.81	12	-3.4	8	-1.2	9.2	-3.2	11	-1.9	6.2	1.6	1.3	0.07	-8	2.2	-10	-0.96	-3.1	-0.12	1.1	4.2	-9.6	7.3	-6.4	0.49	-5.5	2.5	7	3.9	-12	4.4	-6.7	3.5	-2.2	7.2	12
-0.16	0.32	0.5	-4.9	1.5	0.97	3.3	-6	3.2	-0.55	3.1	-3.1	-2.8	-3.7	8.3	8.9	0.04	8.4	-1.2	7.3	-3.3	-1.3	-2.2	0.66	-0.55	2	-1.7	7.8	1.4	-3.3	5.3	2.2	-4	5.6	-7.2	1.8	4.7	1.8	-0.85	2.5	-0.29	11	4.7	3	1	-1.4	-0.77	1.5	2.4	7.8
0.2	0.13	3.3	-3.5	2.6	-0.57	4.1	0.68	-0.56	0.79	-0.53	-6.8	-3.7	-7.1	3.7	2.5	4.3	-1.8	0.04	-2.7	5.1	2.2	-0.77	-3.2	-7	-8	2.8	1.5	-1.2	-1.1	1.4	-4.7	1.9	-2.3	0.99	-2.3	3.7	-1	3.1	-0.56	-0.43	-2.1	4.3	1.5	1.5	-6.2	-4.2	-4.1	-7.8	-8
0.48	0.22	1.2	3.1	-0.79	2.6	-3.5	16	-0.28	5.5	-1.5	-0.82	-10	5.7	3	2.7	2.8	-9.2	2.7	4.7	4.9	-6.4	-0.62	0.49	-6.8	2.3	-6.8	-0.05	3.5	5.5	-6.8	-3.3	4	4.5	-1.6	4.4	-5.5	-0.23	1.6	0.82	-4.5	0.4	0.43	7.1	-5.3	-3.3	-5.4	-4.1	-11	3.5
-0.17	0.64	3.7	4.4	-2.8	0.6	5.6	3.1	0.79	2.5	1.4	6.5	0.3	5.3	3.3	2.8	1.3	0.19	-0.03	2.5	3	9.5	-0.6	5.3	1.6	2.5	-0.99	8.3	-1.4	7.9	1.6	8.2	-0.1	8.5	1.3	6.4	-4.8	5.5	-6.4	2.8	-5.2	9.3	-6.9	5.5	-3.9	2.6	-0.72	1.3	5.7	-0.4
0.21	0.65	7.5	3.9	2.4	-1.6	5.8	7.7	1.5	7.6	-0.02	7.5	4.7	-3.8	7	13	15	14	3.4	6.8	5.2	17	4.7	7.8	0.5	2.8	7	-1.8	-4.6	11	-1.1	3	-1.4	5.9	-0.69	7.3	-0.65	5	3.4	1.4	1.5	6	-1.2	10	-7.2	0.46	-4	2.6	-6.7	1.4
0.64	0.58	8.6	2.3	4.2	2.4	10	3	6.8	4.5	11	5.8	6.7	6.5	1.9	11	3.1	12	4.9	4.1	11	4.9	-1.3	0.56	-3.8	2.8	1.3	-3.4	4	8.2	2.6	2.1	0.08	0.38	4.4	4.2	-0.32	3	1.6	-0.32	4.3	7.1	10	9.4	3.8	1.2	3.7	-1.5	1.4	-2.6
0.5	0.08	3.7	4.9	6.3	8.2	-0.13	4.3	-3.1	4.2	-2	4.6	3.9	11	-1.4	0.6	-2.1	-9.9	-3.4	0.77	3.4	9	5	2.7	-8.2	-1.8	5.3	3.5	3.1	5.9	15	4.2	10	-0.58	8.3	4.1	-4.7	3.6	-1.7	5	0.19	-0.82	2.3	17	-0.92	0.66	4	2.5	-2.6	-11
0.09	0.21	1.2	-3.3	2.9	-5.6	-5.5	-5.3	-4.5	-6.5	-5.3	-9.6	-11	0.12	2.7	-3.8	1.2	-5.4	-0.72	0.38	0.23	-9.2	-1.8	-0.18	0.35	-7.5	0.87	6.1	-1.6	0.85	5.4	1.2	-1.3	2.2	-0.33	0.74	1.1	-4	-0.35	1.7	-3.8	-3.8	-1.4	-3.8	0.48	1.8	3.4	-0.87	4.4	-7.5
-0.15	0.1	-4.5	-9	-0.52	-5.3	-1.5	-10	-0.91	-8.6	-5	-11	-5.7	-8.1	-1.4	-1.4	-6	8	-0.84	-5	1.8	-3.4	-0.67	-4.2	-5.9	-0.88	-2	3.4	-0.34	3.6	4.5	-1.1	-1.8	5.3	-2.5	-0.32	-2.7	-3	-5.7	-2.1	-1.5	-1.4	0.23	4.5	1.7	0.55	-3.7	-5	-1.3	5.4
-0.14	-0.06	0.64	-6.9	0.39	5	1.3	-1.4	-0.64	0.32	-0.28	-3	-1	-3.9	-2.7	1.5	1.8	6.1	-1.3	-3.5	9	-3.3	-0.77	-4.4	-1.7	-0.96	1	2.5	-5.5	8.8	-5.5	-1.1	-1.5	4.6	-5.1	9.8	2	-1.2	-5.7	0.22	-6.1	0.63	-1.6	3.5	-5.1	-0.3	-2.4	-4.2	0.85	-0.42
0.55	0.34	7.7	2.8	9.6	4.8	9.1	1.5	5.9	-3.1	6.5	3.6	13	4	2.9	0.77	7.7	2.5	3.4	-1.6	0.17	3.3	1.3	1.7	2	6.9	3.9	-0.01	-0.54	7.9	-3.9	-0.36	9.1	6	3.5	5.2	0.95	0.34	-5.2	0.64	4.6	0.94	-1.4	4.7	-2.3	4.4	0.87	1.4	3.8	-3.6
0.48	0.14	6.1	-3.5	0.75	-5.4	-0.74	-6.3	2.5	-3.4	5.4	-1.6	6.1	-0.55	1.2	-0.88	6.5	-5.5	6.1	-5	-8	-5.5	-2.3	-10	3.7	-0.22	-2.4	4.3	3.4	4.5	3.1	5.6	6.5	-6.2	8.4	-1.3	3.5	0.24	-0.16	-2.6	-3.8	-1.6	-2.2	9.6	2.3	3	5.1	3.4	7.6	-6.8
-0.21	-0.42	1.1	-8	4.3	-16	-3.6	-11	-0.86	-4.6	-1.8	-11	-2.4	-9.4	0.17	-3.1	-2.5	-10	2.5	-11	0.46	5.3	-5.6	-0.02	6.1	-5.3	-3.9	-4.9	-5	-1.6	1.6	1.8	-2.9	-9	4	0.65	1.1	0.18	1.6	1.9	-2.5	-3	-4.5	-7.5	1.6	3.1	2.5	2.2	-0.44	-1.7
-0.42	-0.23	-5.4	-5.8	2.5	-0.58	1.6	0.27	-7.2	0.09	-8.4	1.2	6.5	-2.6	-4.4	0.71	-5.4	-2.4	-3.9	-5.5	-5.9	1.8	-12	2.4	6.6	0.09	-3.9	-4.5	-0.64	-4.7	4.3	-3.5	7.5	-7.3	6.3	-1.8	-2.7	0.65	2.1	-3.1	0.43	-6.1	-10	-3.2	1.2	-0.88	5.5	0	1.5	-3.1
-0.24	-0.32	-4.1	1.6	4.8	0.69	-6.6	1.7	-5.4	2	-7.2	5.8	5.3	-1.8	-6	-4.8	-2	-4.8	-2.4	0.36	-4.2	-6.1	-1.6	-1.8	3.7	1.2	-5.2	3.7	-5.9	-2.9	2.6	-3.4	0.38	-6.6	0.15	-2.5	-1	-1.7	3	-1.5	-2	-4.9	-8	-8.2	4.7	-3.3	3.9	2.4	-3.5	-2.7
-0.6	0.31	1.4	0.02	13	0.94	7.3	-4.6	-0.54	2	-2.9	4.8	13	0.91	-6.1	5.8	-3.9	0.78	-3.9	-0.17	-4.4	9.7	-4.8	8.9	5.1	1.5	-7	-2	-7.5	-3.9	-4.7	-2	-7.5	-1.7	-15	4.6	-1	0.05	-5.5	2.6	4	0.2	-8.6	1.9	-5.1	-2.4	0.39	1.1	-6.9	-3.8
-1	0.19	-0.94	0.59	5.4	-3.2	4.6	-3.2	-1.7	-1.6	0	0.93	10	0.83	-9.5	4.3	-15	-0.55	-8.7	-2	-9.3	15	-7.4	11	-2.1	3.4	-11	0.65	-6.8	-0.18	0.48	-0.02	-11	-3.8	-11	8.8	-6.5	1.1	-5.1	-0.87	-1.9	0.55	-6.1	3.8	-4.5	5.3	-5.5	1.2	-8.5	-2.2
-0.68	-0.06	3.5	0.87	0.13	4.4	-2.9	-2.2	-2.6	-4.9	-2.6	-8.3	7.9	1.2	-1.2	-1.8	-18	3.8	-4	0.63	-1.1	1.2	-7	8.7	-3.8	4.5	-0.83	1.3	-8.4	1.6	0.31	2.8	-6.3	-3.6	-5.2	7.7	-12	-0.78	-3.3	4.9	5.9	1.9	-1.9	4.6	5.1	7	-1.9	-1.6	-3.5	3.7
0.48	-0.64	8.2	3.2	0.21	7.3	4.8	5.1	2.8	3.1	0.97	-3.5	5	4.8	-0.06	-0.38	-5.2	-0.57	-0.53	0.76	-0.4	-3.2	3.2	0.13	-5.7	0.8	1.2	-2.1	-5.3	-9	-6.9	-3.8	-2.9	-10	-4	4.3	-5	-0.63	-9.3	4.1	4	2.2	-4.2	-0.26	-5.6	4.2	-5.4	-5.1	2.1	-2
-0.1	-0.19	0.4	3.9	-3.2	2.8	0.42	8	1.8	9.9	2.6	5.7	-11	9.4	2.5	-4	-1.1	-5.3	-1.8	7.7	-4.7	-6.6	6.4	3	1.8	-5.1	-0.48	-7.3	0.5	-9.6	-0.84	-10	1.9	-6.8	-0.94	-6.2	-4.3	3.6	-3.2	-4.7	-8.5	2.9	0.11	-0.16	-5	-1.2	-5.8	3.6	-4	-3.8
-0.1	0.06	4.6	5.2	4.5	2.7	4.5	1.6	3.5	-2.1	5.4	6	3.4	0.38	0.33	2.1	-0.78	-6.3	-2.8	2	4.8	0.49	-1.5	-0.74	1.4	4.5	-4.6	-8.5	4.3	6.8	-4.3	2	-5.4	3.1	-7.7	0.77	0.16	0.48	-8.6	-4.5	-13	5.4	1.1	-4.9	-0.23	5.4	-3.2	0.79	0.42	-1.8
-0.13	0.26	2.2	6.9	3.6	-4	-1.1	3	-1.4	2.5	7.6	12	2.9	-5.1	-6.2	7.2	-0.52	11	-0.49	3.6	2.2	1.3	-3.5	3.5	2.7	5.8	6	3.3	-3.6	5.2	-2.8	5.8	-3.1	7.8	-3.1	11	2.4	6.4	-2.9	3.1	-3.7	5.4	6.4	2.8	-1.2	3.9	1	0.29	-1.6	6.6
-0.11	0.17	4.2	4.5	4.1	2.1	-2.1	-0.19	-5	15	-0.78	17	4.4	2.7	-5.4	4.5	-11	8	-5.5	3.4	1.3	6.9	-1.7	10	-4.7	6.5	12	4.6	-2.3	7.9	2	5	1.2	5.2	0.41	9.8	5.6	4.7	2.6	7.1	7.7	2.4	3	5.2	6.1	0.56	2.9	5.2	-2.1	3.8
0.22	0.61	-5.5	7.2	3.3	1.6	-0.01	-3.1	-5.5	4.8	-6.6	9.4	2	5.6	-6.6	-2.8	-7.7	2.2	-4.5	0.14	-3.6	12	-0.86	3.9	-5.5	1.3	-1.8	-2.4	-3.5	2.2	-0.43	3.7	-0.04	0.84	0.68	2.6	1.2	-2.6	-2.2	6	-3.5	-4.4	-8.1	-0.42	3.6	-2.5	2	1.2	-8.2	-0.18
-0.5	-0.13	-1.2	4.6	-6.3	-5	0.58	3.4	1	-5.3	-3.3	-3.2	-12	-4.1	-6	-4.4	1.9	5.7	-7.3	-0.6	-4	-2.3	-0.75	-2.1	-6.2	4.1	-4.5	-1.2	-11	3.4	-6.2	0.78	-4.2	4	-12	3.3	2.6	4.5	-3.4	7.3	-1.7	3.7	-4.2	-7.2	4.7	2.4	1.9	1.3	-0.93	0.9
-0.26	-0.8	3	-0.08	-11	3.3	-3.5	1.6	2.8	-0.79	3.2	-4.7	-6.7	0.5	-9.9	0.96	-7	3.2	-7	0.35	2.9	-1.8	-6.1	0.37	-4.2	2.2	-4.9	6.6	-8.5	-0.43	1.4	-1.1	-2.4	-3.7	-17	6.5	-6.2	5	-5.2	2.2	-2.8	2.3	0.28	-2.3	-4.9	2.6	-5.8	3.4	7.7	2.5
-0.13	-0.17	4.3	-0.58	-6.1	3.5	-3.6	-1.7	3	-8.4	3.1	-8.8	-4.5	1.6	-5.3	-4.7	6.3	6.6	-5.7	-6.6	-0.79	-1.8	-1.3	-2.6	5.4	-0.25	-5.1	-0.75	-3	-3.8	-1.6	2.7	2.4	-2.2	-3	-1.8	-5.9	3.9	-0.32	1.8	-7.3	0.45	-2.8	6.7	-6.6	-0.88	-8.5	5	12	2.1
-0.08	0.66	3.8	-8.6	9.7	-3.4	3.5	-8	3.5	-8.8	4.8	-11	5.2	-4.5	6	-1.5	2.8	-0.37	1.4	1.9	-2.6	-14	3.7	-3.1	1.3	-1.8	-5.7	1.7	-3.7	0.89	-7.6	6.2	0.66	5.3	1.2	0.33	-2.2	3.1	-4.8	8.4	-1.1	2.1	-1.8	2	-4.9	0.65	-8.4	1.5	-0.33	-3.9
0.9	-0.27	-1.8	-3.6	1	-5.2	0.98	-9.6	5	-5.9	-1.2	-8.8	3.9	-13	8.9	-4.6	1.6	1.1	2.8	0.46	6.3	1	6.3	-9.6	-4	4.2	0.35	-3.7	1.9	5.7	2.6	0.39	5.3	12	1.2	7	0.06	3.9	6.7	9.8	4.6	5.1	5.9	0.49	5.3	5.7	-0.57	2.5	-9	7.8
0.53	-0.26	-2.3	-2.4	-2.2	-0.17	-4.2	-6.4	-7.6	-8.3	-12	-9.5	-7.7	-5	2.8	-7.6	8.6	0.64	0.94	-2.8	8.9	-0.97	-1.8	-0.47	-6.5	3.7	-2.4	-6.1	3.1	0.39	-1.4	1	2.6	2.7	-1.2	-5.1	-1.1	-9	2	1.1	-1.9	-2.5	-6.3	-8.1	2.5	-1.7	-3.4	-11	-2.4	0.13
-0.06	0.22	-6.1	-1.8	-2	0.64	-5.9	-3.6	-6.3	-4.9	-11	-4.7	0.12	-5.4	0.14	-5.2	-3.2	-1.1	-1.5	-0.84	-7.9	-2.7	-1.8	1.6	-0.92	-5.3	-0.25	5.4	6.4	-3.5	2.8	7.2	9	2.1	-0.29	-1.9	3.1	9.2	4.8	-0.71	-1.9	-4	7.1	0.29	2.2	1	-0.71	4.3	3.6	-1.4
0.05	0.42	4.9	-1.1	-3.7	-8.6	6.4	-7.2	8.9	-3.7	2.3	-11	3	-11	4.2	1.8	0.63	-4.8	4.8	0.86	-1.6	-4.2	-1.4	0.41	-3.4	0.06	2.6	3.9	2.8	5.2	-0.29	7.6	4.2	-1.7	-0.46	2	-0.11	9.9	4.2	3.7	1.9	3.6	4.7	5	-1.3	2.7	1.3	4.6	-1.4	-1.7
0.44	0.04	7.3	-1.6	0.51	6.5	1.7	6.5	3.3	0.32	5.7	-7.3	-1.1	2.6	11	0.33	1.6	-4.2	12	-3.1	-0.87	-1.6	-1.9	4	0.6	1.8	4	0.42	2.9	5.9	-2.2	-0.65	2.1	1.5	-1.4	-4.3	3.2	-1.5	-3.5	-0.55	-0.26	-0.52	13	-1.3	-9	-3	-3.1	1.6	4	3.4
-0.09	0.46	-6	1.2	-0.18	0.51	2.2	1.2	-0.89	3	2.5	1.3	2.9	-2.1	0.99	0.15	2.7	6.5	7	1.1	-3.1	2.9	-3.2	4.8	-7	1.5	0.77	0.28	2.6	5	2.8	-0.5	7.5	9.1	-1.2	-3.1	-3.3	-3.8	-1.7	-0.71	-1	-3.1	9.8	1.7	-2	1.6	-1.9	-3.5	-2.2	2
-0.04	0.68	-9.6	-7	-8.7	-6.9	-7.2	-5	-7	-0.27	-8.9	-1.8	-7	-0.21	-1.1	-4.9	6	7.1	5.8	-1.5	-7	4.3	-5.4	5.7	-4.5	2.7	6.9	2.4	6.1	4.2	6.3	0.97	9.9	2.3	4.2	-2.9	2.3	3.2	4.7	-2.1	3.5	-0.54	2.4	-0.17	3.4	5.1	3.7	3	1.6	4.3
-0.08	0.42	-7.4	-3	-6.5	0.32	-5.7	-0.57	-4.9	-0.16	-5.6	-5.7	-5.5	2.9	2.5	0.77	3.8	4.6	-0.28	-1.1	-10	1.6	-1.6	1.9	6	6.2	2.7	1.6	11	5.2	5.1	0.88	10	7.2	3.6	-2.3	6.7	3.7	-0.18	5.1	4.2	6	6.2	-1.6	7.2	0.76	8.6	2.1	4.5	1.7
-0.07	0.14	-3.4	8	2.1	5.6	4.7	7.1	0.26	7.8	0.91	1.3	-5.6	7.1	2.9	9.2	-2.4	0.63	-1.8	0.73	-5.5	4.9	2.7	5.4	5.8	-4.5	0.23	-3	5.8	2.4	-2.8	2.5	5.1	7	5.6	1.5	4.7	1.3	1.1	1.6	0.55	-0.63	0.09	2.1	0.12	2.6	0.5	4.8	-0.28	-4.9
0.12	0.02	-0.6	1.5	2.9	-5.4	0.35	0.36	-6.5	7.6	-0.24	4.5	-6.9	-3.5	3.6	4.2	1.1	9.2	4.8	4.8	-2.4	-9	0.8	-1.4	5.5	-1.9	11	-5	9.8	8.7	-0.34	1.1	3.9	5.8	6.7	3.4	6.2	2.6	-0.76	-2.6	1.3	-2.7	6.7	3.2	5.1	1.6	2.3	1.5	8.9	3.5
0.13	-0.25	-1.9	-0.36	2.5	6.3	-3.5	-7	-5.5	1.4	3	1.5	-1.5	-1.8	3	-2.6	0.9	-1.2	5.8	-1.9	5.3	-9	3.8	-2.9	-0.01	2.8	7.5	2	3	3.9	-0.1	5.8	-0.49	-0.52	3.1	-1.6	5.4	3.9	3.8	1.9	-4.8	-1.6	0.65	2.3	-0.03	1.4	3.4	1.6	-5.1	3.8
0.51	0.33	-4.3	0.9	-5.9	0.22	-8.9	-2.3	-5.1	-5.6	-0.58	2.7	-4.1	2	0.35	-2.2	2.9	-1.4	5	-0.92	-1.6	4.8	-2.9	0.9	-9.2	8.7	6.3	-0.71	3.2	-4.3	3.7	5.2	-0.9	-2.4	0.27	-1.1	2.8	1.5	1.6	-1.1	-2.2	-0.98	-4	0.78	2.6	4.2	8.8	6	-9.7	3.2
0.19	-0.11	-1.4	5.4	-8.6	2.4	-3.8	0.2	0.47	3	-6.5	-3.5	-8.9	-1.7	0.85	0.85	-4.8	-2.6	5.1	-11	-3.3	7.5	-5.6	5.8	0.88	11	6.7	2.2	4.1	2.4	13	-0.9	-4.6	2.8	2	-2.1	-4.3	1.8	6.7	-2.3	3.2	-0.46	2.2	-9.5	5	0.7	4.7	1.8	1.7	10
-0.28	-0.15	-4.9	4.8	-0.95	7.1	-0.61	5.5	-7	-3.4	-3.5	-9.4	-4.4	4.3	-0.97	-2.3	-7.8	-6.4	3.4	-11	-1.6	4.2	3.5	3.9	7.1	6	-4.5	-1.7	6.3	-3.6	-1.5	-0.07	-4.9	-2.5	3.5	-0.92	-4.8	-1.5	2.9	-2.4	-3.6	-1.5	0.11	-6.7	1.1	3.5	-4.6	-1.9	8.2	0.35
-0.8	-0.62	-3.8	4.4	-2	8.3	-4	4.6	1.3	-2.8	-0.28	2.8	-2.1	10	-2.7	-3.4	-8.7	-2.1	-7	-14	-10	1.1	0.63	3.8	4.6	-0.34	1.1	-3.5	-4.2	-5.3	-11	-0.56	-8.9	-4.1	1.1	-2.8	-3.7	-2.4	-3.6	-0.51	-6.7	0.5	-12	-6.3	-9.6	2.7	-1.1	-0.24	-0.39	4.3
-0.27	-0.19	-1.7	3.4	-1.5	0.41	0.84	10	-0.63	0.78	6.9	3.1	6.8	7.1	-0.95	-11	-10	3.5	-1.5	-1.8	-8.3	1.7	1.3	-0.17	-4.7	-3.1	-6.2	-1.5	-4.3	-1.2	-4.3	-0.76	-3.7	5.2	-2.4	-1.8	-5	-1.1	-1.7	0.15	-0.16	-6.3	-6.5	-10	-0.17	-3.2	1.8	-2.1	-7.8	8.6
0.28	-0.27	0.6	3.1	-0.14	-0.4	-3.4	-1.3	-2.8	-1.9	0.53	-1.8	2.3	-2.7	0.31	-5.8	2	1.9	-0.9	2.4	-5.3	-8	3.3	1.4	0.75	4.1	-1.5	2	1.1	-0.21	-3.6	-4.5	2.1	-6.2	4.5	3.9	-0.92	2.4	-1.8	-1.1	6.9	0.71	-3.1	-7	-3.8	0.46	2	0.32	4.1	6.4
-0.01	-0.01	-2	13	0.54	8.8	1.7	6.5	2.4	6	2.6	11	-9.7	4.8	0.16	-1.9	7.5	9.5	-0.63	-3	9	-12	11	-1.8	2.4	6.2	-2.6	-0.92	3.8	6.4	2	-10	6.4	4.5	7.8	10	-3.4	-0.94	1.3	2.9	2.8	-3.3	-6.8	-13	4.6	1.3	-0.27	1.8	5.4	8.1
0.16	0.3	-5.1	5.6	2.4	4.1	-2.3	9.8	4.8	11	-0.09	14	-5	-1.1	2	5.8	3.5	9.7	1.9	5.3	16	-3.7	9	1.3	-4.2	-2.4	-3.3	9.1	4.5	2.2	-2.2	1.6	-1.4	4.9	3.3	4.8	-2.9	3.2	-0.16	-0.39	-0.46	-2.9	-3.4	9.9	1.7	3.8	-4.8	2	-6.2	0.69
-0.03	-0.12	-4.8	-1.6	5.8	-6.9	-0.21	-9.9	-3.1	-1.5	-2.3	-0.96	3.3	-11	-0.51	8.2	6.1	-3.9	-4.3	0.11	-8.1	3.3	4	-1.6	-2	-0.66	1.9	4.2	-2.3	-4.5	1.1	3.1	-0.31	0.33	4	0.49	5.6	0.47	-0.82	1.4	-0.24	4.5	1.3	2.3	1.9	3	5.5	-5.5	-0.82	5.8
0.22	-0.02	-2.6	1.1	5.4	1.1	6.2	-2.7	-0.92	-1.7	-8.4	-1.7	1.4	5.5	-5.4	-1.1	1	4.7	-5.7	4	-5.9	4.4	2.6	6.6	4.1	2.8	4.5	1.5	7.1	-1.5	2.8	-3.5	2.1	-2.9	9.6	-2.6	7	0.9	7.5	-2.2	6.3	5.7	-1.5	1.4	6.3	-3.8	8	-0.25	7.2	2.4
-0.3	-0.13	-1.4	10	-3.1	8.7	-3.7	1.5	-5.2	-1.4	-3.6	2.1	-3.7	15	-4.3	-1.5	-3.1	-3.2	-4.4	-1.4	4.3	-0.22	-1.5	6.5	1.8	13	2.8	9.2	6.5	-4.3	4.5	-2.7	4.9	-2.5	2.2	-2.9	1.9	-0.59	8	-1.8	4.7	-0.75	-2	-5	8	-4.2	-0.18	3.6	1.1	11
-0.28	-0.51	-1.3	-1.2	-5.3	3.8	-0.4	4.4	1.6	-1.1	-0.02	1.5	-2.3	-2.1	-2.7	1.6	9	-12	1.7	-5.5	0.44	1.1	2.1	-0.43	-2.5	-1.4	-5.7	-4	4.7	-8.4	4.8	0.7	5.1	-4.1	1.1	-3.8	-2.3	-1.8	3.1	-0.73	2.4	0.88	-0.82	3.8	-0.73	4.1	0.5	-1.8	-2	-3
-0.62	-0.47	-1.4	-14	0.03	-3.7	-3.8	-5.6	2.1	-5.9	0.16	1.3	5.2	-10	-3.3	1.5	3.7	4.3	-3.3	2.9	-4.7	-4.6	1.4	-3.9	-3.4	-2	-1.5	-6.8	-2.7	2.1	0.4	-2.4	4.7	3.3	-3.7	-12	-2.9	-0.45	-5.2	-3.4	2.3	-0.65	-4.5	-2	0.79	0.69	4.3	-2	0.86	-5.3
0.08	-0.2	-3.7	-1.8	0.6	1.9	-5.3	-0.66	-6.7	5.9	-0.95	8.7	-2	5	4.8	7.9	-2.5	7.1	2.3	4.2	-0.68	8.1	3.1	-4.1	0.19	3.4	4.1	3.4	2.2	6.1	4.3	-0.79	3.7	7	-0.25	-3	6.7	0.71	5.5	1.9	8	4.8	7.4	4.7	5	4.5	6.5	5.7	-1.4	7
0.01	0.26	-0.56	-0.95	1.2	-1.4	-6.4	-3.1	-3.7	3.2	-7.7	2.5	-12	1.8	0.86	6.3	6.8	3.5	8.8	2.1	1.3	7.9	2.2	-1.8	3.6	-1.6	8	1.9	4	5	3.4	9.5	-1	1.2	2.6	-5.1	3.9	3	4.5	0.79	12	0.47	-9.1	-0.66	4.3	0.28	1	0.29	0.06	2
-0.03	-0.22	1.6	-1.3	-7.1	-4.6	0.08	-5.9	6.8	-3.8	2.2	-1.9	-2.7	-9.3	-0.27	-4.6	1.2	1.2	7.5	-1.5	3.4	3.8	6.1	-5.5	8.5	-2	3.3	-1.5	0.28	6.8	3	-0.35	-0.93	5	-1.5	6.3	-1.3	2.6	-1.2	4.7	3.2	-2.4	2.8	1.7	2.4	0.95	0.79	3.5	8	-0.9
0.08	0.03	-6.6	2.7	3.7	3.1	1.6	-2.2	6.8	-12	-3.9	-0.41	1.1	6	-6.9	-5.6	5.4	-0.73	-4	-2.5	0.44	-7.2	-0.67	-1	7.5	-0.56	-8.6	-6.7	0.92	0.43	4.6	-2.5	-8	0.51	2	2	-0.56	-3.2	6.6	-2.8	4.6	-5.3	-13	-2.6	3.8	-3.9	0.09	-2.1	3.6	-3.7
-0.01	0.32	-8	4.6	10	-0.12	6.3	9.4	-4.9	3.3	-9.3	5.4	11	0.41	-13	4.2	-6.8	-6.3	-11	1.3	0.87	-4.3	-7.3	-1.7	1.6	-2.4	-7.2	3.6	-5.2	-6.2	4.3	2.8	-10	-1.9	1.2	-3.7	5.2	-5	6.3	-7.2	2.6	0.28	-4.1	3.5	-1.3	-0.48	0.31	-7.4	-2	4.6
0.41	0.29	3.6	0.48	12	-0.13	7.4	0	-5.2	4.5	-7.3	8	8.8	-7.1	-5.3	-0.89	11	4.3	-1.6	4.5	2.6	10	3.8	2.4	1.7	8.4	4.7	8	-5.5	1.8	0.52	4.3	3	2.3	4.5	6	4.3	8.9	-0.17	8.9	4.6	2.7	-4.2	-4.7	2.3	8.1	0.38	2.5	6.1	8.7
0.49	0.18	3.4	-8.2	-6.6	3.2	-4.4	-4.4	0.18	-3.9	1.1	-4.3	-5.9	-0.75	2.8	-0.7	9.9	0.55	1.1	-1	2.8	7.9	3.2	0.91	2.4	7	-0.4	2.2	2.2	4	3.7	-0	4.8	-0.31	4.3	7.5	2.2	1.8	3.6	9.8	1.1	8.6	-1.9	1.3	1.9	4.5	1.4	4.8	11	3
0.14	-0.09	-2.5	-10	-8.9	-0.16	1.6	-5	2.5	-5	2	-15	-2.3	3.3	-3.1	0.65	2.2	-0.62	3	1.5	7.9	-1.9	-4.4	2	2.7	4.6	6.8	-4	3.1	-0.8	4.5	-0.96	-5.9	-2	6.5	-1.6	-1.3	-3.8	3.8	7.6	-3.3	1	-0.95	-1.6	-0.41	-0.9	1.8	-3.3	-0.59	0.81
-0.29	0.11	-5.5	0.67	-4.2	-0.11	-1.9	5	0.43	-0.57	-5.7	-0.46	-0.5	5.9	-0.47	0.93	-0.33	5.8	1.5	3.1	8.6	2.2	0.67	-1.9	0.09	4.2	-4	0.47	-2.1	-1.6	-1.2	1.1	-0.12	-1.5	2.1	1.4	-2.3	-2.9	-1.8	6	-1.6	0.07	0.06	1	1.9	3.2	-3	1.8	-2.7	-1.2
-0.03	0.31	2	7.6	2	3.8	-1.1	3.2	-7.3	2.6	-3	6.9	8.9	4.7	-1	-1.8	-3.9	-3.7	-5.6	-3.5	-0.8	1.4	2.2	5.8	-8.3	3.1	-4.8	2.6	-6.2	2.8	1	-1.4	-2.9	-0.71	-1.4	-7.7	-0.54	3.5	-6.2	-2.8	-0.79	6.3	4	3.9	-0.32	-1.4	1.9	3.5	0.41	0.31
0.09	-0.29	-1.3	5.6	0.17	2.7	-0.43	-2.9	-1.7	-5	0.08	0.79	2.3	2	-0.01	-1.5	-6.5	8.1	-2.1	-1	1.1	-3	-2.2	-2.9	-0.98	-4.2	1.9	5.2	-2.5	5.7	6.5	-1.5	4	8.1	-1.3	-2.2	-2.3	2.9	6.1	-5	1.5	-4.8	-5.9	4.7	1.7	-2.9	5.3	-1.8	5.9	-0.25
0.11	0.08	-0.71	3.3	-13	-0.74	-4.4	6.3	3.5	8.6	-1.6	4.5	-9.7	-0.27	-2.1	3.6	3.4	0.71	-1.1	-1.9	-0.45	8.8	-5.6	-0.16	2.4	3.4	1.1	-3.5	-6.7	-0.08	-1.1	-0.27	-6.3	3.9	-9.3	-1.3	-4.1	-1.9	0.87	-1.7	-1.4	-3.5	-1.4	2.5	-2.5	-1.7	0.69	-3.1	3.9	0.23
-0.24	-0.34	-3.1	-7.5	-9.3	-4.8	-2.4	-3.2	3.9	5	1.1	3.4	-5.5	-1.4	2.2	-2.8	-1.2	-6.2	4.1	-5.5	-4.9	3.5	-1.6	5.5	-2.5	-0.33	-3.3	-6.4	-9.9	0.75	-4.4	0.13	-8.9	1.1	-6	3.9	-3.1	1.3	0.02	-0.42	1.3	-5.5	2.2	2.1	3.2	-1.7	-3.1	1.9	-0.37	-4
-0.5	-0.24	2.6	-4.9	-1.5	7.4	0.75	2.2	4	-6.3	1.2	-7.6	3.7	2.2	2.2	-8.7	-8.7	-6.1	-5	-6	-3.4	4.9	5.7	-6.6	-2.3	-2.7	-6.7	7.6	-9	-6.3	-5	2.8	-13	-8.3	1.1	0.67	-1.6	1.4	-4	3.7	-5	1.6	-3.4	0.32	0.16	0.95	-2	7.1	-1.1	-7.2
-0	-0.19	5.5	0.52	6.6	-0.36	0.14	4.2	1.1	-3.5	-0.92	-8.1	8.8	-2.2	-1.2	-5.7	-12	-10	-5.2	-3.1	7.1	-2.5	4.1	-2.5	-3.5	-6.8	-7.9	1.4	-6.4	-4.7	-6.2	-1.5	-2.3	-2.7	-7.5	-4.3	-2.3	0.03	-3.9	-0.85	-2.2	5.3	2.4	-0.87	-5.7	-1	-3.1	-3.3	4.6	-1.9
0.32	-0.49	-2.8	4.2	2.6	-10	-0.64	2.5	-3.8	-5.7	1.6	2.4	-3.9	-11	4.1	0.6	-2.1	-5.6	3.5	-2.5	-0.62	-11	-2	-0.01	0.76	-2.2	0.19	-1.7	-2.2	-0.42	6.1	-4	-0.26	5.9	-6.4	-3.9	0.83	-0.45	-0.58	-0.01	-2.9	-0.03	-3.6	-2	5.2	-4.2	4.2	-7.2	0.42	-2.4
-0.57	0.09	-1.6	5.4	-2.2	3.7	-8.2	6	0.1	2	-1.4	2.1	-11	3.5	-3.3	-0.63	-0.74	4.1	-1.1	3.7	-7.6	-8.4	-2.2	0.67	2.5	0.83	3.5	5.3	0.23	3.7	-2.9	7.2	3	5.4	-2.9	2.2	1.7	5	2.4	-5	3.4	1.1	-2	-1.2	2.4	-2.6	-3.9	-0.41	-7.3	0.33
-0.09	0.75	-2.6	4.7	-5.5	1.8	1.2	3.2	4.3	3.4	3	3.2	-0.56	4.8	-1.6	-3.2	1.8	7	-5.7	11	-3.2	1.9	-7.4	3.6	0.29	-1.4	0.68	4.3	-5.5	0.02	0.09	4.1	-11	-0.07	4.3	0.36	1.3	2.6	7.6	-4.2	1.8	-0.66	-0.95	13	2	1.6	-3.6	2.9	-1.7	-0.73
-0.19	-0.28	1.6	-3.4	3.5	-5.5	5.7	1.6	-0.33	-0.05	3.3	12	4.3	-6	-6.3	-5.8	1.6	-5.6	-5.8	-2.1	-4.3	-6.2	-0.72	-1.9	-7.7	4.2	-0.72	2.6	-8.2	0.89	1.9	7.1	-10	-0.72	-3.4	2.2	-1.1	-0.68	1.8	3.9	-0.36	5	-2.6	5.5	-2.3	8.8	0.38	6.8	-5.2	3.4
-0.01	-0.68	-2.8	-0.22	-0.49	-3.7	-1.4	-1.1	2.2	0.09	0.82	6	-1.4	-1.7	0.71	1.1	1.3	-5.7	2.1	-2.3	0.02	-1.5	-5.7	-3.1	-9.7	5.2	2.4	2.4	-1.7	-2.8	-2.7	1.8	5.4	-2.1	-1.6	-1.7	-7.1	4.5	-3.4	-4	-6.3	12	-1.4	-4.2	-5	4.8	-3.2	4.5	-9.5	3.8
0.35	0.11	0.04	-0.3	-2.8	-2.4	-7.4	-1.9	-4.8	-4.5	-7.7	4	-4.6	-3	5.3	3.8	2.8	-0.79	-0.02	4.8	7.9	-0.74	4.2	-3.1	3.5	9.6	1.1	-7.8	4.3	5	0.2	-2.1	2	7	8.1	-0.19	4	-3.1	2.2	-1.4	-0.79	4.1	7.2	-11	-3.7	3.6	-3.1	-0.01	-0.1	4
0.38	-0.52	5	-4.1	-1.3	-3.3	8.1	-9.2	6.5	-1.1	6.2	-4	3.1	-7.2	3.4	-2.3	4.8	-17	4.3	-8.4	4.2	-7.5	-1.1	0.23	8	4.3	-2.5	-2.2	-3.1	-1.1	-6.4	-0.54	-2.3	-5.1	3.3	-3.2	-2.8	-2.2	3.7	3.3	0.38	-5.3	-1.8	-8	5.6	2.4	-6.3	3	4.2	-3.9
0.19	-0.51	7	-4.8	4.6	-0.73	9.2	-2.2	9.6	1.6	9.5	-5.2	7.5	2.4	5.9	-2.5	11	-4.6	6.3	-5.9	7.1	-3.9	-3.6	-3.8	-3.5	-11	0.3	1.6	0.57	-6.5	-2.5	1.7	2.7	-3	-5.3	-7.7	-6.7	-6.6	-2.1	-4.7	-1.4	-3.6	-6	-0.79	-5.5	-1.9	-5.1	-0.87	-6.9	-4.5
0.04	0.18	-0.06	-3.2	3.4	2.7	5.2	1.5	0.53	0.74	11	-0.38	5.7	3.2	-2.3	2.3	-0.26	-9.7	9.2	4.2	3	-7.3	2.5	-4.1	-7.8	2.3	-2.8	4.7	-0.95	-1.3	-2.8	2.7	0.08	1.7	-6.3	-0.47	4.4	-0.75	-1.6	0.48	1.1	5	2	1.1	-5.3	2.5	-1.3	7.1	-4.7	1.3
-0.16	0.09	-5	-3.9	3.2	-4.1	1.9	-0.17	-1.1	2.1	-6.5	4.9	2.1	0.27	4.7	7.6	-8.2	-2.6	-1.6	2.4	-7.8	-5.8	-1.7	1.8	2.4	3.1	-4.4	-2.3	-9.4	-5.2	-11	2.5	-3.5	-4.8	-2.1	-1.2	1.7	-5.6	2.2	0.54	3	-1.5	-4	-1.9	2.1	-1.1	0.65	2.3	-1	0.35
-0.11	0.48	-4.8	5	3.9	7.3	-3	6.9	-5.9	13	-8.7	10	-0.08	8.8	6.7	3.7	-3.5	-2	-3.4	1.3	-1.6	-0.7	6.7	-3.4	0.21	-2	-4.2	0.96	-1.6	-1.7	-3.9	-1.4	-3.8	-2.9	3.2	2.5	-3.5	-1.9	0.27	2	0.37	0.97	-3.2	5.7	1	1.3	-0.64	-1.7	1.5	-4.9
-0.11	0.48	-2.2	5	-4.3	9.2	2.1	1.5	0.73	4.9	-6.1	-2	-3.8	7.7	-2	6.7	3.7	7.2	0.55	2.2	3.1	5.6	10	5.2	-1.3	3.9	-1.9	4.2	6.6	3.6	5.3	-2.2	1.3	-1.5	2	1.3	6.5	-1.6	3	-0.95	-3.6	7.9	4.8	3.3	-2.8	-1.2	1.9	2.2	3.7	5.1
0.3	0.51	-4.9	-2.2	-4.8	5.6	-1.2	-1.5	0.61	-0.68	-3.2	-2	0.97	4.6	0.1	11	6	0.84	4	6.6	4.5	5.6	0.9	4.8	-0.93	3.2	-0.51	9.7	-4.9	6.8	3.4	3.5	0.7	1.4	-4.9	8.4	-2.6	8.9	4.9	4.1	2.6	3.2	4.9	7.9	2.4	4.1	4.9	5.4	-1.9	3
0.29	0.39	-7.5	-0.44	3.6	3.2	-8.3	-3.9	-5.7	0.87	-7.3	-3.1	1.6	4.6	1.2	0.79	-1.4	2.8	-2	4.2	1.1	-4.4	3.1	-2.9	3	-1.1	3.4	3.1	0.95	3.3	-1.7	3.2	0.64	-0.9	7.8	10	5.4	10	10	7	-2.2	-3.8	1.6	-8.8	5.5	-1	2.1	3.8	2.5	-3.2
0.14	-0.18	-6.2	-2.5	-5.5	0.04	-5.6	-3.3	-3.3	-6.7	-2	-3.3	-4.3	-4	1.4	-7.7	-0.69	4.5	-4.4	1.5	-0.06	-3	-1.5	-0.04	3.7	4.2	-5.2	-6.5	-0.84	2.7	-0.37	-3.4	-6.6	-11	7.2	11	4.1	0.69	11	6	0.69	-3	-3.6	-4.6	1.2	-3.9	-1.6	1.5	-2.1	-5.3
0.24	0.06	3.6	2.6	-0.1	-0.14	2.9	8.5	3.8	3.2	-0.68	5.9	11	-0.58	-0.44	-0.55	2.6	-3.1	-1.5	1.7	2	-8.1	1.6	1.5	2.9	-1.9	-0.39	-8.4	-5.4	1.3	2.2	-5.4	-3.8	-3.8	-1.9	2.7	-1.1	-4.5	-0.79	-1	-1.8	-2.3	-5.8	2.6	1.6	-5.5	0.88	-5.2	1.6	-1.3
0.04	-0.12	1.9	1.9	0.11	-5.7	2	-6.3	4.1	-3.2	-1.3	7.7	3.9	-9.7	1.3	4.6	0.79	-6.7	3.9	-1.2	-1.3	0.31	-1.3	0.92	-1.2	2.1	0.16	-0.44	-1.6	4.5	-0.4	2.2	-2.2	0.65	3.1	1.4	-1.3	3	-5.2	-0.56	-5	4.3	-0.77	0.09	-1.2	1.8	0.46	0.84	-1.5	2.2
-0.06	-0.35	-3.3	2.4	-5.4	3.5	-2.5	2.9	7	1.2	3.8	3	-4.1	4.1	-0.99	-1.6	0.89	-1.7	3.9	3	-0.22	4.8	1.7	-0.93	0.54	-4.7	1.7	-4.8	4	-5.3	-0.82	-1.4	2.1	-9.7	-2.6	-1.1	0.87	-3.9	-6.2	-0.8	-3.4	-1.9	-0.24	-1.4	-4.3	3.2	0.98	-1.8	-5.1	-8.7
0.02	0.14	-1.9	-5.9	2.7	-3.5	2.9	-4	-0.12	-9.3	6.8	-2.4	6.1	-2.6	-2.5	-1.5	-1.2	0.38	0.45	2.2	-2.5	-0.04	-1.2	1.4	-0.1	-0.95	2.9	0.85	-0.46	-2	0.24	0.31	2.1	-2.3	-0.98	2.4	2.1	-0.6	-0.04	1.6	-1.8	-2.9	9.5	0.6	0.4	-0.93	2.7	-0.68	-1.1	0.81
-0.05	0.14	-1.8	-2.1	-0.92	0.33	-2.3	-4.5	-8.9	-3.7	-4.1	-1.8	5	-6.6	1.4	-1.7	-3	-2	2.6	-0.36	-2.4	-2.6	0.85	-4.4	0.44	6.2	-3.4	0.45	-1.8	1.6	-2.3	3.1	4.7	-3	-2.1	2.9	-1.8	8.4	-1.8	1.1	-1.4	-2.5	-2.6	2.1	0.4	-0.06	-1	0.11	-1.7	1.8
-0.82	0.35	3	9.3	-0.94	8.2	3.9	-0.42	0.69	1.8	0.8	11	-3.1	6.7	1.3	1.2	-5.6	10	-4.4	6.6	1.7	-0.24	1.4	-7.7	2.8	-0.24	-3.1	-5.2	2.8	3.4	-5.4	2	4.9	2.3	-1.6	-3.9	-6.1	0.38	-7.9	-4.7	1.7	-3.9	-5.5	-3.2	0.9	1.2	-3.8	3.4	-1.4	-0.55
-0.48	-0.04	0.48	13	-3.4	7.9	-2	11	1.6	-3.7	3.9	8.8	-2.6	-3	-4.6	6.8	-4.6	4	-6.2	7.3	2.6	2.2	0.48	1.5	0.2	2.9	1.6	-3.9	-0.32	3.5	-0.55	3	-0.27	5	0.19	-0.96	-8	-1.7	-3.5	0.72	-7.6	1.1	3.3	0.49	-4.1	4.5	-10	3.6	-2.6	-3
-0.05	0.18	0.61	3.5	-5.7	6	-1.6	12	-5.6	6.2	2.9	1.6	-6.1	1.8	0.91	5.8	-3.2	11	4.8	10	2	9.5	1.2	1.6	-4.2	-3.8	-7.1	-3.8	-2.9	0.27	0.93	3.3	-2.6	-0.62	-2.2	1.9	0.63	0.34	-1.8	-5.1	-6.7	5.1	-4	1.6	-8.7	-4.3	-1.6	-4	-2.2	3.6
0	-0.04	5.8	-4.9	-6.4	-1.8	4.2	-4.7	0.1	-1.3	3.5	0.83	-5.4	9.3	5.4	0.75	2.9	4.4	3.4	-5	1.9	2.4	2.3	0.36	3.6	-2.4	5.7	2.1	-0.75	-2.5	-1.5	-6	2.2	-6.9	-5.9	-3.9	4.3	-5.5	-2.9	-2.5	-3.7	2.7	2.5	5	-0.06	-1.5	5.4	-1.8	-1.3	-0.77
-0.11	-0.27	7.6	-3.9	2.8	-0.55	3	-5.8	1.6	-3.6	2.3	-15	6.1	3.6	3.3	-7.3	-1.9	-3.9	-3.3	2.2	-1	-7.9	8.2	-4.2	3.2	-10	-1.3	-1.6	-1.9	-7.2	-0.27	-4	-1.9	-8.9	-2.3	-0.68	-0.88	-5	-8.3	-1.8	-0.36	-5.9	1.4	5.7	-1.1	-1.2	1.2	-3.1	6.5	-9.3
-0.11	0.1	-3.7	-3.1	1.6	-4.1	-4.4	0.78	0.37	0.42	-4.8	-9.2	0.96	-2.9	-0.87	-3.3	-8.8	1.5	-0.9	7.1	-0.71	-4.4	4.9	-2.7	2.7	-7.8	1.3	-2.3	-3.6	1.1	4.4	4.7	7.8	-2.1	-0.67	2.5	2.9	3.3	0.06	-0	7.9	2.3	2.2	-5.7	5	-0.72	4	3.1	5.2	-3.8
-0.12	0.19	2.5	-2.2	-0.75	-8.6	-2.8	2.3	-3.1	2.3	-3.7	2.3	-8.5	-5.5	-7.9	2.3	6.6	6.6	1.2	6.1	0.22	17	-13	4	-4.7	3.5	-4	-0.45	-3.6	6.1	-2.6	4.3	-0.09	4.8	-10	-2.1	2.3	0.87	-4.4	1.3	3.3	3.6	2.5	-1.7	1.1	0.26	-2	0.04	8.1	7.3
-0.93	-0.03	4.6	5	-3.2	1	-2.4	8	1.5	6.8	-1.2	10	-2.3	4.3	-0.48	3.6	-1.1	3.6	-1.9	0.58	3.4	5	-6.5	5.5	-0.59	2.7	-8.6	-0.73	-5.5	4	-0.98	-0.47	-4.5	4.7	-11	-6.4	-2.4	0.4	-7.3	2.7	0.9	4.6	-3	6.9	-2.2	-2.1	-7.2	2.5	9.2	1.4
-0.2	0.11	0.86	1.4	-8.9	8	3.3	3.5	5.7	-1.3	0.63	1.9	3.9	0.91	2.2	-1.6	12	-1.5	5	-0.36	5.6	-8.7	-0.31	-7.6	-2.4	-1.1	-5.6	5.8	-7.5	-3	-2.6	4.7	0.09	1.7	-2.3	-5.7	-5.1	4.1	-8.4	1.5	-4.9	1.5	0.2	14	-7.1	0.74	-4.5	4.1	1.1	-1.7
-0.02	0.02	0.92	-1.1	8.5	3	5.4	-7.4	1.5	-5.6	8.1	-3.7	4.1	-5.9	3.8	0.91	3.4	-1.9	-9.4	-1.5	-1.3	-1.4	-2	-6.8	7.8	1	4.3	11	7.2	-0.31	-1.7	2	4.7	-0.82	2.6	3.6	2.2	-2.3	1.8	5.7	6	-2.1	-5.4	8.5	-0.78	2.6	4.6	1.3	0.43	4.2
-0.5	-0.05	0.39	-3.2	11	-0.84	4.9	2.9	-1.4	5.4	4.6	10	5.5	2.6	-3.1	7.8	-11	3.1	-4	3.4	-9.1	3.9	-8.8	0.32	0.57	-4.4	3.5	5.2	2.2	-3.5	-2.6	-0.22	-1.3	0.55	2.5	1.7	6.5	-2.8	6	1.6	8.3	-10	6.6	8.7	1.5	4.5	5.7	-1.2	4.3	2.1
-0.45	0.48	1.9	1.9	4.5	-2.6	0.03	4.2	-4.6	2.5	-7	8.3	0.48	-0.45	-2.6	1.7	-12	-5.1	-8.6	3.4	-11	-4	-0.61	3.1	3.2	-7.9	-6.2	4.9	-0.89	1.5	-5.9	1.8	-2.6	3.5	0.14	-2.1	3.8	-0.4	2.4	0.02	-2.9	-1.1	-11	1.4	-2.3	-1.6	3.1	-1.7	3.7	-2.6
-0.28	0.34	3	-1.1	-5.4	-1.4	-4.1	3.4	-2.5	1.9	-3.2	0.92	-5.9	-6.7	-3	8.7	-15	-8.1	-5.2	7	-11	-12	-4.1	-0.03	-0.65	2.5	3.9	8.1	3.5	14	0.26	13	3.8	9.7	5.3	6.1	4	0.78	2.4	4.2	3.6	11	9.5	2.2	3.9	4.1	3.5	3.5	-0.75	0.62
0.13	-0.18	1.6	3.9	-2.5	1.1	8.5	9.8	6.1	9.3	8.7	5.9	0.24	-1.8	2.4	-3.9	6.8	-1.4	1.7	3	-2.3	-1.5	0.61	1.5	1.3	1.9	4	0.77	5.6	2.4	4.8	8	1.6	-2.7	4.5	3	1.1	-1.3	-2.2	-0.07	-0.16	-0.11	6	4.6	-2.9	-2	2.1	-2	-0.07	0.95
0.17	0.12	1.4	1.2	-1.9	-3.5	1.9	2.3	4.6	-0.71	7.9	1.4	0.65	-1.6	1.9	1.1	6.9	5.5	7.2	3.9	0.66	-7.5	5.3	0.53	-1.1	1.1	-1.4	-2.1	7.1	1.5	4.3	1.8	3.5	2	3.1	-1.8	-0.5	-2.6	2.1	-4.7	4.5	-4.2	8.5	-2.6	-0.64	-5.7	1.7	-3.5	-2	2.2
0.67	0.16	7.8	-7.1	-0.88	-3.8	6.9	-7.5	2.5	-3	7.8	-4.8	-8.5	-4	1.5	-2.2	4.1	-2.3	9.4	1.3	8.4	-13	-0.29	-3	2.4	2	9.5	-0.67	4.5	3.1	5.1	6.9	1.8	-0.58	5.5	8.9	7.2	3.7	8.2	1.7	-2.5	2.1	7.4	-6.9	5.9	3.4	4.3	3.4	1.1	-3.2
-0.43	-0.43	2.7	1.2	-4.3	-5.6	-4.6	-5.3	-3.7	-0.07	-2.7	6	-1.4	-1.2	-6.3	-1.1	-2.5	0.93	-5	-6.9	-11	3	-6.5	3.1	6.8	3.1	-2.9	1	5.2	-5.6	8.3	1.6	-0.69	-5.6	9.7	-8.8	5.1	0.66	6	-0.99	-2.5	-2.6	-7.4	-8.1	8.6	4.8	3	2.7	4.3	-1.8
-0.72	0.11	-3.9	2	-4.2	-0.7	-8.8	0.11	-6.3	-1	-3.4	3.6	0.12	4.5	-3.2	-5.9	0.02	2.8	-2.9	-1.1	-6.6	-3.1	-5	-6.9	0.85	-1.1	0.92	-3.6	4.7	-7.4	5.1	1.2	-1.7	-12	6.7	-8.2	1.7	-2.1	-0.56	1.7	-4	-0.88	-10	11	3.7	6.1	-2	5.1	-5.3	-2.3
-0.19	0.2	-1.4	0.37	0.57	-4.6	-2.1	1.9	-1.9	2.5	-3.7	-0.7	3.7	1.2	-8.3	2.4	-9.2	-7.3	-4.5	-5.4	-6.3	3.5	-4.2	-5.5	-4.2	-6.6	2.4	-3.6	-0.65	-6.7	1.2	0.97	4.7	-7	3	2	0.09	-8.1	-0.87	-0.49	-3.5	3.9	-9.7	-1.5	0.18	3	-5.1	-3	-9.2	-5.7
-0.07	-0.25	-1.1	-1.8	2.8	-4.8	-4.5	5.6	0.5	1.9	0.21	-2.9	-1.4	-2.2	-6.5	-2.3	-0.55	-6.8	-3.8	-4.3	0.08	-6.6	-2.3	3.5	-0.43	-5.4	-1.3	-3.5	4.6	1.6	-1.4	3.5	7.8	-3.5	3.7	0.72	6.7	-8.6	3.7	-0.21	-3.4	-2.8	-12	-7.6	-0.66	2.4	0.19	-5.2	0.37	-5
0.04	-0.09	0.51	7.6	0.95	11	-3	8.3	-7.5	-1.5	-5.2	-0.39	-9.3	8.1	0.91	7.2	1.8	2	-4.5	0.5	-5.8	4.5	-6.1	5.6	-1.9	4.9	-5.8	2.1	0.41	0.33	2.3	-2.9	-2.8	0.89	-0.3	4.2	-3.8	6.2	1.8	1.5	-1.8	1.2	-2	4.5	-0.75	2.8	-2.1	0.11	-5.5	3.4
-0.28	0.08	-1.1	6.8	3.8	4.6	1.9	9.9	-0.47	2.7	3.1	6.3	1.5	10	-0.95	5.7	1.1	12	-7.3	1.2	2.8	8.8	2.8	1.5	-3.6	1.1	2	-4.1	0.87	-3.2	-0.91	-7.6	-9.6	2.1	5.4	4	-3.9	3.9	1.7	-0.77	3.5	-3.6	5.3	-10	-3	3.8	-3.5	3.1	-6.3	6.1
-0.24	0.09	1.8	-3.4	9.2	0.82	7.4	-5.9	6.9	-5.7	7.8	-4.2	12	-9.8	3.6	-6.3	5.7	5.4	-5	-5.2	6.7	4.5	-1.6	2.4	-6	1.6	-5	1.9	2.9	-6.1	0.02	0.29	1.4	-6.8	0.92	3.2	2.8	3.8	0.56	1.9	3.9	0.51	0.48	4.3	7.5	6.2	3.3	5.6	-8.3	-1.1
0.22	-0.19	1.1	2.1	4.1	-8.6	5.1	-0.67	1.8	-2.7	4.2	4.2	9.7	-7.8	10	5.5	-2.8	2.1	-0.2	-1.5	-4.2	8.9	-4.6	1.4	6.1	-7.1	-1.7	1.1	4.4	-5.6	-1.1	-1.3	6.5	-9.6	0.74	-2.5	0.09	-8.9	-2.4	-1.4	4.9	0.93	6.1	2.5	4.5	-0.31	0.59	-4.1	3	-7.7
-0.16	0.12	-1.1	8.1	-4.1	-3.9	1.9	1.2	4.8	0.71	9.2	5.9	1.9	5.9	5.3	5.5	6.3	4	6	3.5	-7.7	12	-0.68	5.4	4.6	-8.6	-4.5	-5.8	5.7	-2.9	0.04	-1.6	5.6	1.1	2.4	-3.3	-2.4	-5.2	-0.57	-6.4	3.6	-5.7	7.8	-4.6	4.8	-7.4	-1.4	-5.7	3.2	-0.13
-0.12	0.36	3.4	0.72	5.8	-0.11	13	4.5	3.3	0.85	6.4	3.5	11	3.6	0.15	11	-3.3	-0.55	-3.9	0.93	5.5	2.4	6.9	4.6	0.33	3.1	1.7	0.92	7.9	-2.8	-0.74	-0.42	2.8	8.2	2.4	-8.7	2.3	2.7	3.6	-5.4	2.2	-3.4	4.1	13	-3	-4.2	6.5	1.1	1	8.3
-0.56	0.29	3.9	-6.5	8.7	2.7	2.8	-3.3	0.94	0.68	1.5	-5.2	5.8	3.9	-2.7	5.7	-9.7	1.4	1.4	2.3	-5.5	-1.6	2.2	-2	4.3	-1.5	-2.8	-6.7	-5.5	1.1	4.4	-6.3	0.45	3.4	-3.8	-5	-0.22	3.4	0	-3.6	0.59	-6.8	0.42	-3.1	1.9	-3.7	2.1	1	1.7	1.8
-0.14	0.56	-4.4	-1.3	1.6	3.6	-6.4	-3.3	-6.3	-6.1	-1.1	-6.8	0.66	0.28	-1.7	2.9	-4.5	-1.5	1.9	-0	-1.4	1.6	3.5	-3.5	-1.9	-0.15	2	2.1	1.9	5.4	2.5	-9.7	0.83	8.7	0.5	-0.09	0.51	2.4	0.06	5.1	2.5	1.5	11	9.7	2.5	-6.3	-0.29	0.69	2.2	2.2
0.11	0.39	-7.9	-1.2	-9.2	-0.42	-5	4.4	-3.2	0.68	-7.4	-5	-5.2	-0.18	-2.4	-0.96	2.7	-2	-0.16	-1.7	-0.33	4.5	-2.7	1	-3.2	0.6	5.2	3	-1.1	4.8	0.87	-1.2	4.7	1.6	-4.9	3	0.49	7	-2	2.1	-2	-3.2	9.5	0.87	-0.93	-4.9	-1.4	4.6	-0.35	-2
0.23	0.08	1.5	0.12	-5.1	3.5	2.7	-3.6	3.3	-0.34	3.6	-4.8	-3	3.8	-3.1	-0.04	6.9	7.5	-1.5	0.54	-0.81	4	-2.2	2.3	-5.3	0.5	2.3	1.9	-5.6	-1	-7.8	-3.4	-5.1	8	-6.6	0.43	-3.8	-1.9	-5.7	0.9	-8.4	-0.83	-2.6	6.1	-10	-0.46	-2.5	1.1	-2.6	1.7
0.33	-0.2	8.1	-3.3	1.7	-5.8	7.3	-2.3	2.4	-1.7	6.8	0.95	9.7	-12	-1.7	-0.42	-13	2.4	-4.8	4.3	-6.8	-3.7	-1	0.45	-5.1	-3	-1.9	5.1	-5.4	4.9	1.2	2.6	-5.5	13	-5.4	7.1	-3.2	2.1	-8.4	4.3	-2.3	4.4	2.7	6.9	2.9	4.6	0.77	-0.78	-5.1	2.9
0.43	-0.58	2.5	-0.16	0.15	4.8	1.1	-1.8	0.35	-2	4.6	-0.2	4.7	-1.4	0.92	2.1	-7.9	-9.3	-0.43	3.8	3.2	-6	4.2	1.1	-6.1	1.3	-2.8	-1.6	0.22	4.5	1.8	1.7	0.74	4.3	1.7	1.4	1.2	4.9	0.15	4.2	-4.6	4	-3.5	-5.9	-1.2	2.8	2	1.1	1.4	4.2
0.05	0.07	0.37	5.3	0.01	9.9	-4.9	5.4	0.22	3.9	1	6.7	-10	8.7	6.1	-0.27	0.45	-6.6	-2.5	-3.2	-1.2	-4	7.9	2.6	-3.8	3.5	-4	-0.47	-2	0.9	-1.1	2.4	1.4	-3.2	5.3	4.7	0.29	2.5	3	-1.7	0.5	1.5	-2.2	-4.8	-0.65	-2	2.3	0.32	-1.6	-1.9
0.44	-0.17	0.7	5.6	2.7	3.8	-2.8	5.1	1.8	2.9	2.5	3.7	-1.9	6.2	-0.54	0.6	4.1	2.1	-0.79	-3.3	-3.9	-3.5	-7	-6.1	-1.5	-1.3	11	-1.3	-2.8	2.1	-2.4	3.1	-3.8	3.7	-7	2.4	-1.3	-2.2	-1	0.41	-3.1	0.56	-4.1	1	-2.7	-0.4	-0.92	0.25	-7.3	-2.9
0.37	-0.23	3.7	-5	8.5	-8.3	4.9	-5.7	2.3	0.68	7.1	-2.8	3.4	-14	-2.4	-2.9	4.4	9.2	7.1	-2.3	6.8	-4.8	-5.1	-0.46	1	-4.6	5.9	0.99	-2.3	0.25	-6.7	2.5	-0.22	2.4	-5.3	-0.55	0.97	0.58	-1.2	-5.2	-3.2	3.3	0.82	1.1	-2.1	3	-0.78	3.7	0.84	-8.2
0.28	-0.08	-1.9	-11	3	-6.8	-6.5	-9.7	-5.2	1.4	-6.3	-3.2	1.8	-11	0.74	-6.8	1.9	-1.2	0.51	-0.53	9.6	-2.8	-3.8	0.07	6.2	-5.2	4.9	-6	-2.2	6.3	-1.3	-3.1	0.96	6.8	0.15	-3.6	1.4	-2.4	-0.08	-7.2	-1.3	-6.1	0.49	-6.8	-0.11	-3.5	3.1	-7.2	3.9	-4.5
0.22	-0.35	-4.7	-0.56	-4.5	6.9	-8.7	-3.9	-6.3	0.96	-19	0.35	-9.2	6.1	1.6	-0.73	-0.53	3.1	-2.6	-5.4	4.1	-4.1	5.6	-0.13	2.5	1.8	3.5	4.8	-2	3.2	-0.8	-6.1	1.3	5.8	0.88	-2.6	-1.7	-0.24	4.2	0.44	3.7	-10	6.4	2.1	-1.6	-3.1	-5.2	-4.8	1.8	2.3
0.12	0.22	-5.3	6.7	-2.7	4.2	-6.2	0.2	-6	-3.8	-12	-1.7	-6.5	4	-1.2	4.4	-4	7.8	2.4	-3.9	-2.2	6.2	-0.44	7.7	1.8	-1.4	2.7	0.36	4.6	-1.1	0.68	-1.4	3.5	2.5	3	-2.7	0.69	-0.3	2.6	-1.5	4.5	-3.4	-3	-11	6.6	-8.7	-0.36	-3.9	1.1	2.6
0.41	-0.12	-2	1.7	0.48	-9.2	1.7	-3.6	-0.89	2	-4	0.09	-3.6	-8	2.9	-2.2	5.7	-4.1	-0.56	-0.03	5.2	8.1	3.7	-1.3	2.4	-2.7	8	-3.6	3.6	-9.4	1.9	-8.9	-2.6	-8.2	1.9	-1.4	6.6	-3.1	4.5	-2.7	5.3	1.9	-3.3	-5.2	2.8	-5	3.1	-0.12	3.4	-7.4
0.43	-0.32	3.6	-4	-1.4	-0.8	5	-5.1	5.1	-2.2	4.3	-8.4	1.6	4.8	6.6	-6	8.3	-6.3	12	-0.18	8.7	0.36	1.3	-3.2	-2	2.6	0.82	-6.6	0.65	-6.2	-1.3	-9.8	-4.5	-11	0.53	1.2	-9.9	-0.29	-1.9	-1.3	-2.2	-0.61	-2.2	-3.6	-4.5	0.36	-5	0.21	4.9	-6
0.12	0.05	0.26	-4.1	-4.6	2.8	-4.9	-1.6	1.5	-2.5	0.46	-5.8	-7.3	8	2.8	-6.3	4.7	-9	13	-5.4	-0.05	-3.2	5.8	-0.58	-0.17	2.7	3.3	1.4	0.71	-5.5	-1.9	-3.5	0.65	-2.7	0.43	-2.7	-3.1	-2.6	-2.3	0.5	1.8	-1.5	1.5	1.1	-2.5	-1.3	0.13	-4	4.1	3.6
-0.03	-0.19	0.53	-5.2	2.7	-7.9	-3.9	-5.1	2.1	-5.3	-1.6	-12	1.6	-3.8	2.5	-8	4.3	-6	-1	-1.4	7.9	7.7	2.7	-0.05	2.4	2.6	-4.6	-1.4	0.38	-3	1.8	1.1	-1.9	-1.4	-3.3	-1.5	-3.7	-3.6	-4.1	-1.1	4.1	6.9	1.2	-4.6	0.03	-0.67	-2.6	-7.1	-0.15	10
0.35	-0.35	1.1	-5.4	3.3	-6.5	5.8	-2.7	5	7.2	2.9	-6.8	3.3	-2.4	-6.2	-13	0.73	2.2	1.9	-4.1	1.3	-0.39	0.57	-5.7	-2.3	-0.1	-11	-2.4	-0.79	-2.2	1.7	-1.7	-0.87	-4.1	-4.3	-3.2	-2.9	-3.3	-5.8	-0.62	-4.6	2.1	3	-8.1	-9	-1.4	-3.5	-5.3	-6.9	-1.8
[truncated: 952 more columns]
