# Supplementary material for: Dyslexia on a continuum: A complex network approach
Source: PLoS One. 2018 Dec 17;13(12):e0208923. doi: 10.1371/journal.pone.0208923 (PMC6296514; doi:10.1371/journal.pone.0208923)
Supplement: S1 File — Detailed information about the archive contents is provided in the included README.txt file. (TGZ) [file pone.0208923.s001.tgz › FS_675_AA_run_2.csv]

-5.1	-9.3	2	0.6	17	-0.75	1.6	-5.5	3.7	-0.68	6.3	9.2	3.6	4.5	2.7	0.83	-5.5	9	-3.3	3.6	-4.1	6.9	-0.5	9	-4	1.1	-9.3	4.5	-4	-2.8	-8.1	4.5	0.13	-2.3	-11	5.6	4.1	5	-4.4	-0.36	-3.3	3.3	4.5	1.1	-2.1	-4.1	-1.4	11	4.9	17
-2.3	-11	2.8	-5.5	-6.4	-3.1	-3.5	-5.9	-3.7	-11	-1.1	2.5	1.2	4.9	-0.88	-0.28	-7	7.7	-5.4	-0.27	-2.6	0.84	3.9	1.5	0.69	0.89	-1	-6.5	3.2	-2.1	-4	-2.6	4.5	-5.6	-7.2	0.98	7.2	-5.5	-3	8.2	-4.4	-1.8	1.4	5.4	0.46	-1.5	-4.6	7.3	-4.1	8.3
-0.53	0.48	-2.4	-3.3	-20	-6.4	-9.2	0.73	-2.5	2	-7.4	-1.7	11	-1.8	7.1	2	4.8	9	9.2	-3	5.2	2.4	6.9	-2.5	3.8	-0.95	1.4	6.5	5.8	-1.2	3.3	3	4.9	9.6	-1.2	4.9	-1.2	-3.5	2	6.1	-2.1	-1.2	1.3	5.3	7.1	5.5	3.1	-2.6	-4.5	-3.1
1.9	-9.8	1.4	-3.2	-3.4	-8.7	-4.5	-17	0.94	-3.4	-5.3	-0.01	6.7	-6.3	-0.71	1.4	2.1	-4	4.4	0.41	3.5	-2.9	3.5	-5.1	1.2	1.3	-1.4	6.3	-4.7	1.5	-1.7	6	11	-5.5	-4.4	3.4	9.2	2.2	-5.7	-3.8	0.76	0.33	6.1	0.67	1.6	4.7	2.3	-0.55	6.8	-2.3
-3.5	-2.1	-4.5	-8.6	-2.6	-7.8	-7.7	0.37	-9.8	-1.7	-3.3	-8.3	2.6	2.9	3	-3.3	6.8	-3.1	-0.55	-0.77	8	0.27	-3.6	0.75	1.2	-2.2	9.4	-2.1	5.9	-5.6	-1	-2.4	-0.56	-5.3	3	-2.8	4.9	-6.3	6.7	-8.9	8.1	1.3	6.3	1.7	4	5	-2.9	-3.3	-0.96	-9
-3.5	-8.2	-0.31	3.1	-6.3	6.3	-9.8	0.2	-8.4	-2.6	-4.3	0.03	1.7	0.1	-0.52	1.8	11	-3.5	-0.51	-0.17	4.4	2.3	3.1	1.3	3.5	-1.5	6.4	-5.1	4.9	-3.6	2.1	-3.6	-0.75	0.53	5.5	2.4	4	-2.7	4.5	-9.6	5.3	3.7	6.8	-2	14	2.5	-6.3	-1.7	-8.3	1.5
4.6	0.19	4.4	5.6	-5.1	3.5	-2.8	-2.2	1.2	1.3	-0.55	1.3	-0.05	2.3	1.4	-0.7	4.8	-9.6	0.68	-1.6	4	2.8	-5.8	0.82	5.8	-1.9	-2.1	-1.7	-0.82	-4.3	1.7	-0.02	2.2	1.8	2.8	-5.5	7.5	-4.7	-1.8	-7	2.7	1.4	4.4	3.2	6.7	-2.2	-5	3.2	2.1	5.8
-3	9.1	-1.8	4.5	-1.1	9.8	-4	0.23	-0.1	4.3	-5.6	0.15	-4.5	0.54	5.9	5.2	14	7.1	5.7	9.2	5.2	-0.54	-2.4	-0.95	5.9	3.3	7.8	8.7	1.6	6.1	5	7.4	9.2	1.1	9.8	0.66	13	3.6	7.8	3.8	1.8	3.6	6.3	7.1	9.7	9.7	3.3	0.88	5.6	-3.4
-1.5	15	-4.7	13	2.3	17	2.4	11	5.2	10	-7.1	7.1	1.2	7	7.1	5.7	8.9	15	6.6	11	2.6	10	1.7	8.8	5	5.3	5.8	13	6.2	1.6	10	14	7	-1.4	13	6	5.5	7.6	5.1	5	2.1	4	7.4	5.6	13	15	0.59	2.7	0.86	8.2
4.2	11	-0.33	12	3.5	23	9	13	6.2	14	4.5	15	-0.3	5.8	5.5	0.7	-5.6	5.4	-0.8	5.3	-1.9	-1.6	-0.63	8.9	3.2	8.2	4.1	-2.6	0.41	2	5.3	8	5.4	5.3	3.5	5.7	0.58	7.7	5.2	2.5	3.6	9.2	2.7	3.1	2.1	1.5	2.1	6.6	1.5	7.3
8.9	8.9	9.7	12	6.7	19	9.9	9.1	2.9	1.9	5.7	12	7.7	4.1	-4.9	4.2	5.6	0.75	4.6	6.6	1.3	1.5	6.8	9.3	4.8	5.7	-2.6	5.8	-0.65	7.2	1.4	6.4	1.1	4.7	-1.1	9.7	2	1	6.7	7.4	-5.4	5.9	5.5	3.6	-1.7	0.27	-2.9	2.7	-0.62	-2
0.93	7.3	2.1	6.3	4	7.4	1.6	10	0.84	-0.99	-0.42	2.1	5	5.5	3.7	3.7	3	-0.18	3.7	5.4	-0.64	2.8	4.2	7.5	4.5	3.1	2.3	11	2.3	5.3	2.5	7.5	1.1	3.4	1.7	5.1	-0.93	0.92	5.6	4.7	-0.18	4.9	-1.1	-5	7.2	-0.66	0.76	1.9	-2.7	-6.4
5.8	-2.5	3.3	-3.3	0.56	-10	0.7	0.59	2.1	-2.6	-3.7	-4.8	-0.94	-8.1	1.1	1.3	-3.9	-2.8	-2.3	-2.1	-2.4	-0.02	0.41	-3.1	1.8	-5.1	0.06	1.6	-1.7	2.1	-7.3	-5.5	-3.1	-0.88	3.2	-7.3	1.3	2.5	-2	-3.7	-6.1	0.19	1.3	-7.7	2.2	-2.3	4.8	-2.5	6.6	-4.5
6.3	-1.7	2.5	0.63	5.3	-3	7.3	1.7	4.1	-2.3	-2.4	0.91	-2.2	-1.4	-1.4	7	-11	4	2.4	3.3	-6.3	0.51	-1.3	-3.7	-3.1	-4.6	3.4	-14	1.6	-4.4	-0.43	-10	-13	-1.2	2.9	-8.1	-3.2	-7.7	1.4	-10	3	-13	3.7	-2.1	-4.7	-2.8	6.3	7.1	4.9	3.9
-3.4	5.8	-1.7	1.1	-3.2	1.5	8.7	7.5	0.31	2.5	-1.1	-1.5	-4.3	0.51	1.4	-1	-10	-0.38	-2.4	0.83	-5.8	-5.1	-1.4	0.06	-1.8	-4	1.5	-7.2	2.3	-10	-3.1	-7	-1	2.1	1.6	-6.2	-4.2	-7.5	2.9	-9.1	0.48	-4.7	-6.3	-2.4	-2.3	8.8	-5.9	9.8	-9.5	9.1
-1.7	2.9	-2	1.8	-12	-6.4	1.6	8.6	-4.3	2.3	-1.6	-3.6	-3.5	-6.5	-1.3	0.55	-10	-1.4	-4	-3.8	-2.5	-1.4	-1.1	0.27	-6.6	0.79	-2	5.5	-2.3	6.3	2.7	4.1	-13	9.8	4.2	7.9	-3.8	5	0.73	4.9	-2.2	-0.42	-10	0.91	-13	6.1	-3.6	-8	-6.5	-0.51
-1.6	6.2	-4.2	1.9	-7.5	-1	-5.7	6.8	-3.2	-3.5	-4.4	-1.4	-5	-2.5	-5	-3.8	-5.5	-1.5	-2.7	-2.1	-7	-2.6	-8.2	-1.3	-4.3	-0.9	-9.7	11	-11	9.6	-4.8	2.3	-16	1.9	0.76	-2	-10	3.9	-7.5	2.4	-3.5	0.74	-11	0.33	-13	-10	-11	-6.2	-12	-1.4
-1.8	-1.3	-1.7	0.21	0.31	6.7	-5.7	-2.4	-4.5	1.2	2.4	-1.2	-5.9	3.5	-8.7	0.16	-12	-4	-5.5	-0.89	-7.6	-5.9	-6	-5.4	-6.9	2.4	-5.2	1.2	-11	5.5	-4.3	-10	-2.9	-0.61	-0.77	-5	-3.7	3.2	-15	2.6	0.55	3.4	-5.6	5.1	-12	-6.1	-3.8	-2.8	-7.1	-1.9
1.6	-1.4	1.4	-2.8	3.6	5.8	-5.5	-3.4	3.2	0.24	3.8	-5.2	3	-6.3	3.8	-8.8	1.5	-4.8	2	-6.3	-0.58	0.99	-3.3	-1.8	-6.6	0.53	3.8	4.1	0.78	-1.9	2.3	4.8	-0.93	-5.4	1.1	-3.1	-5.2	2.7	-5.5	6	-0.55	-0.13	-6	-6.1	-3.6	-2.9	1.8	-9.2	-0.74	-4.3
-0.45	2.9	-1	0.19	1.8	-4.8	-0.89	-2	3	-1	7.5	-8.3	2.5	-2	-1.9	-1.5	-6.3	-7.5	-4	2.6	0.46	-2.6	2.5	-1.9	-0.91	2.2	-1	9.1	-0.67	-1.4	-1.5	5	-0.7	-0.74	-0.83	-0.16	-5.7	-0.49	-6.6	8.1	-3.7	3.5	0.34	0.58	-6.4	-3.5	0.76	-11	1.9	-10
-0.61	-6.1	2.4	-5.9	7.1	-7.3	2.2	-11	1.4	-4.2	10	-10	2.7	0.57	-0.93	1.5	0.26	1.9	-2.5	0.07	-3.4	-4.1	-1.6	-11	-5.6	4.1	0.4	-1.8	-2.7	1.9	-2.8	0.89	2.3	4.4	-4	0.33	-8.9	-0.28	-7.5	6.2	-2.8	0.75	-3.1	4.4	-11	-3.5	6.1	-2.6	-1.7	-6.8
-4.8	3	-4.7	-1.3	9.3	-4.9	0.84	-3.8	-2.1	-0.31	7.2	-3.5	-1.1	-0.41	-6.3	-0.46	-2.5	-0.84	-1.5	-1.9	-1.6	0.56	2.4	-4.1	-6.9	-0.32	-3.1	-13	3.5	-2.5	-1.6	-4.4	-8.9	-7.9	4.9	1.3	-0.9	1.9	1.9	-1.9	-0.22	-2.4	-18	-6.3	-8.9	-4.8	3.1	-5.9	6.5	-7
-9.7	-2	-15	0.85	-4.4	-0.91	-5.8	-1.8	-5.2	4.4	-4.8	1.5	-5.6	-1.2	1.4	-1.4	-5.7	-2.1	0.69	-3.6	1.9	0.84	-4.5	-6.1	-0.21	-5.5	-1.8	-8.1	-3.5	-10	-5.1	-4.6	-9.6	-1.4	3.3	-2.6	4.4	-4.3	-0.39	-6.1	-0.68	-8	-8.2	-3.2	-5.5	-9.8	-2	-2.9	0.43	-7.9
-3.3	-4.6	-10	1.1	-12	0.69	-11	-6.4	-6.6	2.4	-6.2	1.4	-3	1.7	-1.2	0.09	1.6	-3.8	-1	-0.79	0.14	1.3	-6.7	1.5	-0.68	-4.2	0.35	-5.4	-2.2	-8.1	0.41	-1.1	-4.9	-3.2	-1.7	-4.7	0.33	-9.1	1.3	-6.8	2.4	-6.2	-3.2	-0.92	-5	4.2	-4.2	0.04	-8.3	-5.7
2.6	-0.89	-1.5	-4.5	-12	-9.5	-3.9	-3.1	-2.9	1.9	-4.2	-3.4	-4.8	-5.8	1.4	-3.6	3.7	-6.2	-0.7	-3.9	1.9	-0.84	-7.7	1.4	-1.8	-7.5	-5.3	-5.9	3	1.2	-2.6	-2.4	-0.42	1.6	-8.9	-3	-2.7	0.01	5.5	0.26	-0.28	-2.6	-5.6	-10	2.6	-3	0.24	6.7	-0.76	11
-11	-1.1	-9.6	-10	-11	-8.8	-9	-11	-9.6	-3.6	0.75	-2.6	-8.3	-6.9	-1.9	-6.4	-0.11	-0.74	-5.8	-3.2	-11	4.4	-1.7	-1.5	-6.5	4.2	-11	8.3	-5.9	4.6	-6	8.5	-1.1	2.1	-7.6	4	-5.6	8.9	-10	0.53	-10	2.9	-4.1	-1.1	-10	-7.3	5.3	-1.1	11	1.8
-16	-2.3	-9	-3	-8.5	-7.6	-15	-6.4	-11	-3.2	0.41	-5.7	-8.5	1.5	-0.66	10	-7.2	6	-4.8	0.96	-12	0.7	-7	9.9	-13	-0.69	-3.4	-3.5	-7.1	-2.2	0.16	-2.7	-7	-4	3.1	0.61	-4.9	-7.8	-11	-6	-5	-2	-14	1.6	-11	-0.44	3.6	-7	11	-2.2
-10	0.99	-11	-2.2	-10	-6.7	-13	3.5	-6.1	-0.7	-6.8	-6.8	-9.6	-4.4	-2.6	-2.7	-2.6	5.2	-1.8	1.1	-1.6	-0.22	-0.33	-2	0.55	-7.2	3	-1.1	-3.2	0.92	-6.3	-4.4	-11	-3.4	-0.35	-2.8	-14	-6.4	-4.3	-1.7	-1.4	1.6	-6	-11	-3.8	-8.2	-6.9	0.04	-9.7	-0.79
-4.7	-2.4	-8.3	4	-11	16	-9.5	12	-6.9	2.8	-6.7	6.2	5.9	-1.6	-3.5	1.1	1.6	-2.3	0.31	-1.4	2.4	-3.4	5.5	-2.6	-2	-3.7	7.5	-7.2	1.9	1.6	-6.3	-7.3	-3.5	-5.2	0.07	-4.7	-2.5	2.4	0.1	-5.2	11	-0.16	-0.65	-1.2	-6.2	-5	-2.6	5	-9.8	3.4
-3.2	4.6	-0.63	6.8	-6	8.6	-4.2	7.3	-0.77	7	3.5	9.3	-0.32	5.6	2.2	-2.5	-3.9	1.6	4.9	-2.9	-0.82	0.63	-6	6	2.2	2	-5.8	-3.9	-4.3	-0.53	-2.6	4.2	1.9	0.24	1.2	0.91	-1.5	-1.9	-4.1	-4	-1.5	3.5	-1.9	2.8	0.03	-2	2.2	9.2	0.62	9.1
15	-2.8	7.2	-1	8.4	-0.3	12	7.6	14	-1.4	0.55	8.8	7.1	3.9	3.6	0.52	6.7	1.9	3.9	0.93	4.2	2.7	0.24	-0.04	1.8	-1.1	-2.6	-0.27	-5.8	2.6	-3.8	0.96	3.1	-0.66	-2.2	3	-9.7	-1.2	-2.8	-1	-2.7	-0.18	4	-3.5	1.2	-0.17	6.4	9.5	2.5	1.1
3.2	-0.18	11	2	22	-3.9	11	-4.2	7.8	1.4	8.9	-3	8.8	3.7	4	-8.3	0.69	0.14	4	-4.9	0.88	-0.81	-0.58	-3.7	-3.2	3.2	-7.2	5	-0.27	7.7	3.3	-1.5	7.7	-2.9	-1.8	7.9	-3.8	3.5	-7.6	4.5	0.04	1.7	-0.75	2.8	4.4	-2.7	-0.74	2.4	3.3	2.6
-0.78	-3	4.7	-7.1	16	-2.8	10	1.5	6.7	1.6	7.5	-8.6	-1.2	3.2	4	-7	3.3	-4.2	6.7	-4.4	-1.9	-8.6	0.22	-3.5	0.08	4.6	1.6	3	10	0.38	5.3	-0.95	3.4	5	1.8	5.5	5.1	7	3.3	8.7	4.5	1.6	1	3	-3.9	-7	-5.3	-5.9	-0.77	-4.9
2.6	3.2	3.6	1.7	1.8	1.4	14	5.6	7.4	0.35	1.7	-6	-1.5	-4.4	-1.2	-8.3	5.7	-9.2	3	-5.7	4.4	-7.4	2.6	-2	4.2	-0.86	2.7	-1.7	5.1	-3.1	15	-9.6	5	1.8	-1.2	-0.98	1.1	0.28	6.2	0.17	6	-3.6	2.9	-1.7	2.9	-0.32	3	-3.6	3.5	-2.2
2.5	0.47	2.7	2.2	4.6	6.1	10	0.92	2.1	-1.7	6.3	1.1	3.6	-0.81	-0.55	-8.6	10	-1.6	-6.6	-7.3	-2.3	-4	7.1	-1.5	2.4	-4.1	1.1	-3.8	1.4	0.35	2.9	-13	0.15	-0.63	-5.4	-6.5	3.2	-3.3	3.6	-2.4	0.8	-0.45	3.8	-1.9	0.46	-5.8	5.1	-2.9	4.8	-3.1
-4.2	5.6	5.7	1.1	7	3.7	-9.7	-0.3	-6.8	-1.4	0.13	3.1	4.4	-0.85	-7.6	-2.1	-2.3	3.7	-3.5	-1.8	3.3	2.3	3.5	1.7	-3.8	-0.93	1.5	-10	-0.52	-1.9	0.32	-5.7	-1.5	-1.2	-3.3	-0.26	0.2	-1.1	-0.66	0.56	-2.6	-3.6	-0.97	6.1	-1.5	-0.29	-5.5	4.2	0.67	9
-5.1	9.9	-3.3	2.5	-5	2.2	-9.6	1.9	-2.8	0.14	-3.9	1.4	1.8	-1.5	-13	2	-7.2	-2	-10	-6.2	-3	-0.35	-5.5	1.3	-0.41	0.7	0.1	4.5	-5.4	-1.2	-6.1	3.3	-3.4	-1.4	-2.9	0.07	1.9	5.8	-7.4	1.5	-1.3	-3.4	3.1	2	0.97	-0.55	-4.2	3.4	-1.7	1.9
-4.1	6	-0.38	-2.6	0	1.1	-2.4	3.5	1.7	3.1	6.2	-6	-1.1	-3.2	-9.3	-1.5	-5.9	2.1	-0.98	-4.2	-4.6	0.38	-0.36	-0.97	-0.26	2.5	-7.9	-4.1	-3.2	-6.1	-4.3	-4.2	-0.59	3.4	-3.2	0.14	-5.2	-3.9	-8.4	-1.4	-4.6	-4.6	-2.3	4.7	-4.6	0.72	2.5	-4.8	-0.65	-3.9
3.6	0.04	2.8	-8.2	6.2	-6.3	4.2	-3.3	2.6	-2.9	2.7	-8.3	-4	3.4	5.3	-1	-0.13	-5.3	-1.6	2.3	-1.9	1	7.5	9.9	-1.4	-3.3	-0.46	-1.6	-2.7	0.76	4.8	-6.4	-3	3.5	1.3	-11	2.1	1.1	4.1	2.3	3.5	4.7	-0.88	0.23	-1.3	-5.4	3	-4.8	-2	-8.6
9.4	2.2	5.1	-7.2	12	-5.3	9.1	-1.1	4.3	-2.7	-2.5	-8.5	4.2	-2.1	0.49	-3.2	9.8	-3.8	-4.9	0.33	5.1	0.42	6.5	8.8	-2.7	-5.4	1.9	-2.6	-1.9	8.5	-0.21	0.7	-2.6	-0.61	-3.9	-0.96	1.4	-1.7	3.4	6.6	6.7	2.5	-0.31	-11	-2.4	-1	0.8	-0.03	4.3	-7
9.8	0.63	13	-2.1	17	3.3	6.6	13	3.9	3	4.8	1.4	2.8	-0.32	-0.08	0.99	2.5	3.8	-3.2	-3.7	0.07	-2.4	4.9	1.8	-2.9	5.1	-6.8	11	-3.7	3.3	2.9	8	0.68	3.7	-4.2	-0.8	1.5	6.3	-2.1	4.8	-1.4	-1	0.19	3.3	4.6	-0.51	0.01	5.4	5.4	-1.6
-4.8	3.1	1.5	6.2	6.7	10	-2.2	9.9	2.3	13	-1.3	7.8	3.5	3.5	-6.2	1.4	0.43	1.9	3.5	-1.4	1.8	-1.4	-1.5	1.1	-1.2	3.2	-1.7	-0.26	-1.1	4.2	0.66	-0.24	5.3	8.8	-7	9	-2.5	6.4	0.2	8.3	-2.7	0.75	-3.2	1.5	6.2	12	1.9	2.7	2.7	3.1
-4.3	7	-3.6	4	-8.2	7.5	-2.7	1.2	4	3.3	-7.4	3.8	-9.9	-7	-1.9	3.5	-6.4	4.4	-1.4	-4	6.5	1.5	1.6	-7.3	5	2.4	-0.22	-1.8	-0.99	6.3	0.17	3	10	11	-1.8	7.5	2	3.2	3.5	4.8	-0.5	5.7	6.4	-0.75	7.7	6.5	-1.7	-2.2	-2.2	-5.7
-3	-4.5	0.57	-2.3	-9.5	3.2	1.4	2.2	1.3	2.6	-1.2	2.7	-3.6	-13	5.1	-6.5	-1.3	-3.4	-0.35	-9.3	3.2	2.7	0.53	-8.2	8.9	1.4	2.1	1.9	6.8	0.36	7.8	4.6	-0.13	5.3	4.3	1.3	11	4.7	13	3.9	0.86	5.3	12	2.6	11	3.3	-4.5	-6	-4.3	-3.4
1.7	-6.8	5.4	-4.2	3.7	5.2	5	-0.52	3.9	1.8	6.8	-1.6	-6.2	-4.1	-0.15	2	-1.1	-0.2	1.3	-0.54	2.6	-3.5	-1.6	-1.3	-5.2	3.4	-0.87	7.1	4.2	-0.33	-0.74	-3.4	7.6	11	4.9	-0.14	-6.8	3.3	2.7	-0	-4.3	-0.88	-0.22	8.8	0.9	12	-2.4	-8	-0.9	-8
4.1	4.8	0.44	0.79	-1.3	3.7	6	12	2.6	8.7	-0.74	-5.5	-1.8	1.1	2.5	1	2.1	-2.5	1.6	0.23	1.8	-3.6	-3.6	-2	-2	7.6	-4	-0.1	-4.2	6.7	-0.51	-1.2	4.6	0.33	-1.5	-1.7	-6.2	9.2	2.8	7.6	-2.2	-1.8	0.6	-0.24	-0.18	11	3	3.2	-0.86	5
5.4	3.6	1.5	-4.1	4	-2	5.1	1.2	-1.1	-0.48	-1.6	-1.2	-5.8	7.3	-4.4	8.1	-3.6	5.1	-5.4	4.6	0.13	7.3	-8.5	2	-1.5	1.7	4	-2.3	-2.8	3	6.4	-2.8	-12	-2.6	-8.3	-8	1.8	0.92	-0.89	-1.2	-3.5	-2.2	-1.6	1.2	-9.9	-4.9	5.9	4.5	8.4	7.1
-1.2	-3	0.74	-3.1	1.5	-14	7.8	-1	1.4	-4	0.75	-2.9	-9.1	5.8	3.5	8.5	-0.89	8	-0.26	7.6	2.2	0.32	-0.9	-0.23	4.3	0.51	3	3.1	2.6	10	6.1	3.4	-4.5	-0.07	-0.82	2	-0.62	3.7	5.8	4.2	3.7	5.8	5.6	3.9	-5	-1.9	0.49	-4.8	-4.5	1.1
0.37	-2.5	-2.6	7.6	-3.6	2.7	13	-0.89	2.8	-2.4	-4.4	1.6	-4	6.1	3.7	-1.4	8.4	-8	-2	5.1	2.1	-1	-1.4	4.3	4.3	2.8	-2.1	-1.4	4.1	6	2.6	5.8	6.4	-3.1	5.7	-0.13	-4.8	-2.7	3.4	5	4.2	0.56	4.7	2	3.4	8.2	1.5	-4.3	-0.32	-3.4
2.6	4.5	5.1	6.9	6.7	16	12	8.4	4	5.3	6.8	5.7	0.03	3.3	0.25	7.4	4.7	-0.82	-0.64	7.5	7.7	0.39	0.09	4.3	-0.45	3	-5.8	0.66	-2	1.8	-7.1	-0.55	-0.88	-1	-0.98	1.5	-5.5	-5.3	-5.7	0.36	-5.5	0.37	3	0.47	-3.5	12	3.9	4.5	3.8	5.4
2.5	2.2	3.7	2.8	13	4.2	9.1	12	2.5	1.5	6	3.6	2.4	1.1	1.1	13	0.84	8.2	5.7	5.4	0.35	3.9	4.3	1.5	-6.9	-1.7	-9.8	-2	-0.47	-3.2	-3.8	-2.4	2.1	2.3	-5.1	-3.8	0.56	3.1	-4.2	-3.7	0.21	2	-8.2	0.89	-8.5	-0.13	5.2	-1.5	6	-5.2
4.6	7.5	-1.9	-3.2	-0.04	-7.8	7	7.2	-0.17	3.3	-4	-0.63	0.67	6.2	1.9	1.5	-5.9	4.7	1.1	6.1	-3.6	0.7	-3.1	0.79	0.82	3.7	-0.04	6.6	-0.84	-0.66	-2.9	5.3	-3.1	-0.55	-3.4	4.1	-0.02	0.56	1.5	2.6	0.51	1.2	-0.1	-2	-3.6	-2.7	-3.2	-6.7	-0.74	-13
2.5	-5.7	3.2	4.6	0.07	8.7	5.9	1.2	2.5	5.9	2.9	3	-4.6	-0.98	1.5	-3.3	1.4	-0.85	-5.5	1.6	-6.2	-1.4	-1.9	-2.7	-2.4	-3.1	-4.5	-2.3	1.4	-9.4	-2.2	6.2	0.93	-2.3	-2	-5.2	4.2	0.67	2.5	-3.1	0.53	1.4	3.7	-5.5	-6.5	-4.3	-7.5	-0.56	-10	-6.6
0.51	-4.5	-2.7	1.8	-3.9	13	-7.3	4.1	-3.6	-3	-2.7	0.07	4	3.6	0.34	3.8	-6.2	-0.84	-1	0.95	-1.5	-1.7	0.13	-0.78	-0.34	0.59	-1.4	1.3	-7.8	-4.5	-3.4	3.1	0.05	-1.3	-0.03	1.9	-1.8	-1.2	-5	-1.3	-0.17	1.5	-3.5	-1.8	-3.4	-8.2	-4.1	-7.2	-7.8	-0.76
2.4	0.21	-5.5	3.8	1.2	14	-5.6	9.5	-4.3	-1.6	-4.8	4.2	-4.8	-5.2	-4.9	-5.1	2.5	-7.7	-3.8	-3.8	-1.8	-3.4	-5.1	-4.5	0.79	-4.2	4.8	-5.4	-3.7	-0.5	-4.1	-3.9	-10	-0.17	-5.2	-1.1	-4.2	-4.9	-2.5	-0.47	0.52	-6.3	-4.8	6.4	-7.2	-2.6	2.8	-6.1	-0.55	-0.03
0.33	4.8	-0.94	3.2	3	11	0.49	7.2	-0.09	2	5.6	5.9	-10	-2.6	-3.5	-7.1	-1.6	-2.5	-6.1	-4.2	-5.4	-0.05	-0.16	-7.6	-4.2	-3.5	2.1	-1.1	0.2	-0.04	-6.4	-0.35	-8.3	7.5	-3.1	5.6	5.3	0.47	-6.6	0.1	-4.5	-2.6	-3.9	-0.04	0.9	8.3	2.3	-2.3	5.2	0.66
-1.3	1.7	0.63	-4.6	-1.5	-0.04	0.37	3	-1.6	2	3.2	2.9	-4.2	6.1	-0.73	0.2	-6.9	8.3	-1.8	2.5	1.4	2.8	1.4	-5.1	4.5	-3.6	2.6	-1.6	2.1	-0.54	-3.3	3.5	-2	-3.4	-4	5	7.8	-7.5	-3.5	0.3	-1.6	-3	2.1	-5.2	0.06	0.29	-2.6	0.49	-1.8	-0.6
5	-2.2	4.4	-5.1	4.6	-6.4	7.4	0.7	-1.3	1.3	0.49	-1.4	4.5	-6.3	2.9	2.8	-0.94	4	1.8	3.8	3.8	-2.6	1.9	-5.5	0.57	-4.7	-4.5	-0.94	1.3	0.71	5.2	-4	9.2	0.51	0.02	2.7	-2.9	0.07	0.46	-1.5	-5.2	-0.77	7.3	-3.6	5.2	1.5	-2.3	-6.5	-4.5	-8.5
8.7	0.58	7	-4	12	-12	7.7	-0.11	5.9	3.6	3.6	-8.2	3.2	-0.52	1.6	0.94	-3.8	2.8	4.7	1.5	1.4	2.9	4.4	-4.2	-1.7	1.8	-1	-2.1	-4.2	-0.99	-3.3	-3.5	5.6	1.9	-3.4	-2.1	-1.5	-1.5	1.7	1.9	-4.2	-0.54	-8.9	-1.6	4.8	-6.6	6.9	-8.9	4.7	-5.8
3.8	-0.36	2.4	-2	1.7	-3.2	5.1	6.7	2.5	3.1	-3.4	-7	-1.7	5.3	-5.7	7.1	5	3.5	0.85	6.9	4	3.5	5.1	0.51	6.4	3.1	2.4	4.7	8.7	-3.6	5.3	9.8	5.8	8.5	12	-8.3	8.8	-2.3	10	7.7	5.5	-10	4.7	-2.5	6.4	2.3	1.5	-4.3	2.2	-6.1
0.56	7.9	0.94	4.1	3.7	-6.1	-7.7	7.9	0.44	4.6	5.2	3.2	3.4	0.09	1.5	1.4	2.6	-9.7	1.3	-0.82	6.4	-3.4	-2	-6	7.5	1.5	11	4	11	-0.79	12	3.7	11	2.6	11	-3.3	4.9	11	14	-3.9	4.3	3.6	8.5	-5.2	7.5	0.11	-3.5	-3.6	-1	0.05
2.2	-5.4	0.26	3.6	6.1	-16	0.95	-40	12	-19	0.71	22	4.4	6	-0.99	-1.4	4.4	-0.88	6.8	7.7	3.7	8	8	6.3	1.1	-0.12	4.5	0.02	6.9	-1.6	3.6	11	13	-9.2	7.1	-1.5	3.5	6	2.8	5.8	8.1	-2	1.2	5	8.3	-2.1	0.4	-9	4.6	3.4
-3	0.52	-0.04	20	4.1	-4	0.77	-23	-3	-10	0.19	22	1.3	10	2.4	1.3	3.2	6.9	3.4	9.3	5.7	11	-2.8	12	3.7	-6.5	5.2	1.3	0.28	-0.77	3.4	0.46	-1.6	-9.4	5.2	-2.6	8	-5.5	5	-4.5	0.8	-4.2	-0.09	7.2	3.2	8.7	4.2	24	11	33
-0.42	-13	0.22	-3.1	-7.8	-22	-7.1	-17	-3.1	-22	-6	6.5	3.4	-8.5	-1.7	-1.1	-2.1	2.4	1.5	-2.5	-0.58	5	-1	2.4	7	-3.7	7.1	0.74	9	-3.9	2.3	-0.33	-5.3	-11	2.7	-7	-5.9	-1.1	5.9	-8.8	-2.8	-0.7	6.1	-0.42	0.61	-1.7	7	9.5	11	15
-0.08	-22	-2.3	-14	-12	-29	-13	-27	-9.9	-24	-4.6	-4.1	-1.8	-15	-2.2	-13	3.3	-13	-7	-16	0.35	-8	-0.85	-9.7	0.47	-3.8	-5.2	-1.2	-3.8	-4.1	-5.2	-6.1	-4.1	-18	0.07	-9.7	-6.8	-8.8	-4.1	-5.7	-4.1	-4.6	-2.3	-8.2	5.9	-12	-3.4	-7	1.7	0.34
3.3	-2.9	-0.45	-9.5	-16	-25	-11	7.1	-3	-0.87	-4.8	-18	0.87	-18	2.8	-15	-0.71	-20	3.3	-18	-0.23	-16	4	-26	7.7	-12	0.28	-12	1.3	-9.8	-3.7	-18	-3.3	-1.1	-1.9	-4.1	8.2	-15	4.1	-11	5.7	-16	6.4	-7.8	13	-9.5	-5.8	-8.2	-6.6	-16
5.6	-14	0.25	-19	-6.5	-38	-6.9	-12	2.4	-9.9	-0.5	-19	0.21	-20	0.25	-5.7	0.53	-22	4.9	-16	-6.1	-9.7	6.6	-19	5.2	-16	9.3	-15	8.6	-11	5	-16	-1	-7.4	-0.27	-6.9	10	-16	7.3	-20	5.4	-11	-2.5	-5.3	5.9	-15	3.5	-5.5	2.8	-20
2.7	1.9	1.9	-4.8	0.82	-22	5.5	-9.4	-1.4	-4.4	-1	-7.8	7.2	-11	12	0.75	19	-4.9	8.1	-2.8	4.8	-8.8	7.9	-8.7	3.9	-1.8	15	-10	12	-5.9	2.5	-8.4	6.8	-1.8	2.9	-5.2	-0.52	-6.1	10	-16	10	-7.2	0.51	1.9	-0.29	-5.8	5.9	-0.06	0.97	-5.6
1.1	-2.4	2.3	4.1	3.9	2.1	5.9	-6.8	0.61	-5.6	2.3	1.7	4	3.2	3.3	-1.7	-1.4	-4.3	10	0.5	7.8	-5.7	3.5	0.98	7.1	-4.6	3.6	-12	2	-9.6	0.8	-6.8	4.4	2.6	8	-8.1	-1.5	-5.3	2.4	-9.4	7.2	-2.7	7.4	3.3	5.1	1.7	1	4.2	-1.6	3.5
0.22	1.1	-2.4	0.01	-9.4	-7.6	-6.2	-5.8	-3.8	-2.9	-5.7	-4.2	1.1	-3	-5.6	11	4.3	1.9	0.92	-0.57	2.7	2.4	1.7	0.27	0.97	1.2	2.6	-5.4	3.9	1.3	-4.2	1.7	8.3	2.1	4.6	3.8	-4.6	1	-0.89	-4.2	-0.87	1.7	3.1	-2.5	5	9.6	-2.7	5	-1.9	2.7
1.4	3.1	-8.7	-1.8	-7.6	-5.7	-3.7	2	-0.46	0.91	-12	-0.36	3.8	-6.1	-3	8.8	-4	-3.2	0.76	3.9	3.1	2.8	-0.8	-5	-8	-0.32	1.3	-18	-3.1	-2.1	-5.5	-3.7	2.4	2.7	2.3	3.6	-6.5	-4.3	-2.8	-3	-1.7	-2.4	-1.5	0.88	3.6	2.7	-1.9	2.7	-3.5	2.9
0.63	-1.5	3.4	5.4	7.3	8.7	0.99	-2.4	-1.1	-1.4	-3.3	8.3	5	4.3	-2.8	9.6	-6.3	3.8	4.1	4.6	0.77	5.7	9.2	2.8	3.2	1.6	9.1	4.3	3.3	2.3	6.5	7.7	6.3	-1.8	5.8	4.1	4.5	1.2	4.7	2.3	2.3	5.1	6.3	-5.7	6.3	0.44	-0.56	11	-3.5	11
-1.1	-1	-0.65	4.1	4.8	12	5.1	-6.3	2.9	-5.7	4.4	7.2	9.3	13	0.62	1	-7.2	-2.5	8.3	6.2	-1.1	0.73	7	12	5.7	5.1	14	4.3	8.1	-4.2	8.4	7	7.7	-2.6	6.2	3	0.11	1.1	10	-0.16	8.1	6.3	6.3	-7.3	3.2	-1.2	6.5	5.9	2.1	3.5
6.5	-4.8	4.1	-7.6	14	-3.1	8	-15	-2.1	-11	6.6	-6.4	-0	-0.88	1.2	-4.8	4.7	-1.6	-0.33	-4.9	-1.3	1.5	4.2	-2.1	0.83	0.5	3.5	-0.45	9	-3.4	5.2	-7.2	-0.06	-4.7	0.08	-4.6	-3	-5.1	10	-3.6	4.6	-5.7	-4.1	-0.02	-1.7	0.79	3.1	-1	2.2	1.8
3.3	3.4	1.9	-5.6	-2.3	-15	0.93	0.28	-5.2	3.5	-6.6	-5.2	0.63	-2.2	4.6	-0.45	8.9	-1.6	4.4	6.4	5	-0.56	-4.1	0.39	1.4	-2.3	1.9	-3.1	2.1	1.4	1.3	-3.4	-3.1	-7.8	-1.7	-0.53	-4.6	-5.4	4.7	-3.2	4.5	-1.6	-4.2	2.4	4.5	10	-0.26	14	-0.44	14
5.4	5.2	2	-1.7	-10	-9.1	3.9	1.6	-2.3	8.4	-0.87	-3.1	0.51	9.5	2.4	7.7	3.8	3.1	4	9.1	-3	1.8	-0.92	9.4	-1.8	-3.5	-2.5	-4.8	-6	-0.34	-0.65	1.5	-2.6	4.7	-4.1	4.9	-6.6	-3.5	-5.6	0.11	-3.7	2.5	-1.6	-4.3	-7.2	4.9	1.7	11	0.92	11
11	12	9	3.6	2.6	12	15	5.7	15	9	3.9	2.2	-9.3	7	-3.8	6.5	6.8	14	-4.7	5.5	0.22	7.2	-6.7	8.4	-1.5	7.9	-10	-3.2	-2	4.6	1.8	1.3	7.8	16	-5.4	5.4	-0.21	7.8	-0.52	4.3	-5.2	5.5	4.6	7.9	1.3	10	12	7.6	8.4	8.1
6.5	3.6	17	8.6	16	20	14	8	11	13	9	15	4	5.1	4.5	6.7	5	1.5	4.2	8.9	8	6.2	1.9	2.7	1.6	5.4	-2.4	-2.8	1.9	6.1	-0.34	6.5	7.8	5.5	-1.6	2.1	-3.9	4.7	4.3	-0.93	-0.94	5.5	1.4	5.2	7.5	10	7.3	4.8	12	7.9
1.4	3.5	-1.1	2.8	9.3	4.1	4.1	4.8	1.2	-0.18	4.7	6.2	-2.6	-5.5	-1.7	-6.2	5.9	-3.6	-4.1	-8.2	6.6	-0.31	1.6	6	2.6	2.3	6.7	-1.9	5	8.5	1.2	3	1.5	-1.1	-0.91	2	6	2	8.8	7.4	4.3	1.9	2	-0.51	4.4	-4.4	-2.5	4.1	8.2	7.6
-3.4	-5.9	-5.8	-14	-19	-12	-6.1	3.2	-6.8	-11	-0.89	-12	1.1	3.3	-0.22	-0.23	6.7	-5.6	-1.9	0.03	0.4	-1.4	-2.9	-1.4	1	-0.36	0.67	6.6	-1.6	-1	5	-4.8	-1.2	-4	4.2	-1.6	5.8	2.6	9.6	8.1	0.67	1.1	7.2	3.7	-3.5	-0.19	-2.9	-4.2	-1.4	1.5
-4.6	-8.8	-1.6	-11	-14	-11	-5.7	-8.4	-6.2	-13	-4.3	-13	-3.9	1.4	-2.1	-2.9	-7.5	-6.7	-6.3	-1.7	-5.3	-4.3	-2.5	-4.8	-1.6	0.75	0.19	4	0.68	2.6	-1.3	-1.9	0.55	0.6	0.88	-1.5	-5.3	3	3.6	2	1.5	1.4	1.3	-2.4	2.6	2.5	2	-10	-3.6	-8.6
2.6	-12	-0.75	-7.3	-0.32	0.95	-0.53	-6.8	0.64	-8.4	-3	-7.7	-3	2.5	6.4	0.66	1.1	0.91	-1	-0.14	-0.18	-5	1.6	-2	-2.5	3.7	-0.97	0.92	-2.3	-0.25	-5	-2.1	-3.3	-2.2	-4	2.9	1.6	3.3	-4.1	0.45	3.1	-0.7	5.5	1.5	5.9	0.19	3.4	-1.1	-1.2	-0.83
-1.6	-4.3	1.6	-0.52	-0.1	3.9	4.8	-3.1	9.8	4.4	3.1	-2	8.9	7.9	4.4	0.04	4.7	-8.9	8.6	-5.8	0.8	-7.3	8.7	-1.3	-1.1	-1	-5.7	2.2	-0.01	4.4	1.9	-1.2	-1.3	0.9	3.6	-0.02	3.8	6.2	-4.3	3.5	-3.2	-2.2	0.67	-0.76	2.4	-5.9	7.9	-2.5	8.2	-0.94
-2	0.17	1.6	1.5	-4	2.6	7.2	-3	0.44	2	0.9	-2.4	7.5	-7	12	1.8	-9.1	-5	5.8	1	0.37	-10	4.2	-0.42	-2.8	-4.3	1.9	4.4	2.7	-0.57	2.5	5.3	-5.6	-2.2	-9.1	-4.8	4.7	-0.14	4.3	1.6	-7.5	0.14	-0.36	-4.4	0.82	-4.5	-1.3	-8.4	-1.4	-7.9
-4.6	-5.3	-0.81	0.25	-9.6	0.87	4.8	-5.6	-5.3	-1.4	-0.99	2.2	5.7	-2.8	0.89	1.7	0.8	4.1	0.58	-0.79	-3.4	4.5	1.3	-4.3	-5.3	-2.8	-3.6	5.1	1.4	0.34	-4.4	2.9	-0.35	-4.4	-4.8	1.3	-0.51	2.7	-0.92	-4.9	-3.9	0.91	-0.9	-2.3	0.3	-2.6	-1.2	-8.5	-1.6	-7.3
0.67	-7.2	-0.19	-4.5	9.2	-6	-4.4	-8.1	-3.2	-1.1	3.4	0	-0.7	3	-4.3	-1.5	-3	-4.7	-5.1	-1.6	-6.6	6.7	1.8	-3.9	-2.4	0.32	0.66	-7.7	-6.2	1	0.26	-5.4	-6.7	-4.7	4.1	2.6	-2.7	3.5	-5.5	-2.9	2.7	-6	-10	-6.8	-4.2	-7.4	-3.4	0.33	-5.7	0.34
-1.8	-2.7	2.8	-4.7	11	-7.3	-6.8	-0.67	0.01	2.9	11	-3.7	-2.6	-4.8	-0.97	-6.8	-4.6	-11	-2	-2.9	-7.8	0.47	-5	-9.2	-1.1	1.9	1.6	-8.3	-4.9	-8.1	-2	-7.5	-7.4	-3.9	1.5	-4.1	-4.5	2	-12	-3.5	0.38	-4.9	-8	-7.2	-1.4	-8.3	0.95	2.4	-5.9	5.2
-0.5	-3.4	5.1	-3.2	13	-2	-3	0.63	1.4	4.4	17	-1.4	0.26	-3.6	-5.2	-3.4	-0.88	-7.2	-7.2	-2.7	-7.4	1.6	1.4	-0.03	-5.4	-2.9	-5.4	4.4	-6.5	-1.7	-5.5	0.89	-10	-5.5	5	-3.7	-8.1	5.5	-17	-5.3	-5.9	-7.1	-6.3	-5.2	-4.3	0.63	-2.8	-3.5	-1.1	-6.7
1.4	-4.5	2.2	4.2	11	5.9	1.9	-1.4	0.18	-3.3	9.6	5.5	-3.1	-1.1	-11	1.6	-9.7	-4.4	-10	-1.4	-5.2	-0.39	-8.4	2.1	-6	-4.8	-12	8	-14	-3	-4.4	-1.9	-8.8	-1.6	-0.83	-1.8	-13	2.8	-18	0.52	-7.8	-4.8	-8.8	0.77	-10	-9.7	4.8	0.09	0.25	-5.8
-4	-5.3	1.6	-1.1	12	5.8	-2.6	-7.5	-1.3	-9.7	12	0.26	-7.4	3	-8.2	5.9	-8.7	7.8	-3.9	4.5	0.02	1.4	-5.2	7.8	-2.1	5	2.4	6.5	-6.7	0.06	6.4	3.9	-4.2	4.9	4.4	4.8	-5.4	-8.2	-3.9	1.3	-2.1	2.6	-7.4	5.4	3.6	-0.08	9	-2.6	-0.34	-1.4
9.7	-10	3.3	-9.1	1.5	-3.8	11	-6.2	9.8	-2.2	0.04	-1.9	2.4	8.2	0.81	1.6	2.3	4.1	4.7	3.6	0.18	2	-0.92	6.2	-2.2	3.4	-10	-3.5	-6.1	-8.4	4.6	-3.3	16	0.02	-4.8	-2.3	-0.82	-2.1	-13	-1.4	-4.8	-2.6	0.75	-3	9.3	-0.65	-0.26	5.2	0.79	0.04
7.4	2.5	-0.33	0.25	-3.9	3.9	9.8	-0.36	7.6	3.8	-5.5	-1.5	8.3	2.2	-5.8	-9.4	0.26	-5.2	-1.9	-4.2	-2.1	2.4	4.5	0.02	9.1	-8.2	-4.4	-9.2	1.1	-5.6	-2.2	-5.6	15	-3.9	-10	2.4	-2.7	-2.1	-0.89	-3.8	-6	-0.85	3.6	-4.8	5.3	10	-1.9	8	-2.8	8.8
6.8	0.24	5.9	1.4	5.9	10	9.4	7.9	5.6	4.6	0.26	-3.5	-0.59	-1.8	0.18	-0.55	-2.2	1.4	-7.5	0.15	-3.4	4.5	-0.2	4.3	6.2	-1.7	-4.6	2.2	-7.3	4.3	-0.39	-1.1	4.1	0.85	-7.9	0.41	0.15	-6.6	-3.2	2.1	-2.8	1.9	1.9	2	5.2	2	0.6	-0.16	-0.42	0.99
4.8	6.5	3.5	3.3	7.1	17	11	10	8	3.8	3	0.44	1.2	-6.6	1.4	4	-4.8	5.5	2	0.85	1.4	-0.48	0.91	-0.3	-1	9.1	-2	4.4	-1.8	4	0.52	2.9	-3.8	0.48	-6.9	5.3	1.2	-1.6	-9	4.7	2.4	3	1.5	3.6	1.8	4	2.4	-4.1	-5	-4.6
0.18	1.9	2	8.7	11	7.9	6.7	2.3	9.4	3.6	2	6	-13	8.1	-5.6	-0.08	-3.1	1.6	-3.9	6	-3.6	3	-5.1	7.6	1.6	8.3	5.1	4.9	3.8	7.2	1.6	4.7	2.7	2.4	0.7	5.4	7	1.2	-1	3.8	-0.57	3.2	3.6	-0.11	3.3	1.8	-7	8.3	-5.3	7
-1.6	3	5.3	1.1	12	-4.5	1	5.6	0.57	-1.3	5	1.4	-16	-0.42	-2.4	3.5	-8.9	4	-4.4	1.7	-3.5	2.9	-7.4	-0.05	2.2	0.53	2	0.34	0.63	-4.1	5.5	-9.4	2.4	3.2	2.1	-2.6	3	4.2	3.9	0.72	0.55	4.8	4.2	-2.8	6.5	-6.7	-9.4	5.6	-9.1	11
-7.3	2.6	-6	-0.21	-10	-6.5	-1.7	-3.5	-6.8	-0.68	-2.9	-4	-10	-0.26	-3.8	-1.8	-6.4	4.8	-0.04	2.3	2.9	2.4	-14	-6	-7.7	-0.4	-6.1	5.8	6.1	-2.5	-1.5	0.97	-9.3	-5.2	-3.1	3.4	-3.9	-0.88	-1.4	-2.2	3.1	5.5	-7.7	-2.8	-1.2	-4.8	-4.5	-3.3	-11	-4.7
-3.2	0.98	-6.6	1.8	-16	5.6	-1.2	-6	-5	-4.9	-8.7	-2.3	-6	-2.4	4	-7.8	-8	-1.6	-2.7	-4.3	-1.8	-4.2	-1.1	-5.9	-5.3	2.3	-6.2	5.8	-3	0.16	-8.2	-0.86	-8.1	-2.8	-2.6	0.96	-5	5.7	-11	-0.9	-1.4	0.67	-2.3	2.6	-0.03	-3.5	0.54	-3.6	-3.6	-3.9
0.09	0.08	-0.62	-0.87	-5.8	-1.5	-1	-7.3	-4.1	0.21	-8.9	-1.4	0.73	5.5	-4	-6.1	2.4	1.8	-3.7	-4.7	-2.2	-6.5	-5.4	3	-1	2.5	1.3	0.41	-5	-6.5	-7.7	-2.1	3.6	-6.3	-3	-5.2	-1.5	0.62	-9	-1.7	-2.5	1.5	-0.44	-2.6	1.8	-4.3	-3.2	-3	-3	-3.2
5.5	2.7	6.1	-3.7	8	-14	0.06	-8.7	-1.2	-3.3	5	-2.8	-3.4	-3.3	-4	-6.4	-2.6	4.7	-2.9	-0.19	0.04	-0.75	-6.4	4.2	-3.9	-0.57	-7.1	1.5	-1.1	2.5	-5.9	0.18	7.2	-2.6	-4.3	4.5	-1.7	2.1	-14	1.6	-5.2	4.9	0.52	5.5	-0.45	7.5	3.4	-6	6.3	-4
-2.6	-8.7	1.4	-0.16	8	-4.2	-1.8	-6.8	-1.2	-1.4	4.2	-1.4	2.3	1.5	2.8	-6.4	3	-1.6	4.2	-2	4.4	-4.1	3.7	-4	-2.8	5.3	1.1	5.6	1.1	3.8	2.2	5.3	4.6	5.4	3.7	3.6	11	5	-0.56	5.9	4.7	4.9	5.8	8.6	4.2	-3.6	-2	-5.8	3	-5
-4.2	-3.5	2.7	-5.4	-3.4	-0.84	-5.5	-12	-5.1	-2.4	5.5	-2.3	-1.2	4.2	-6.1	-12	3.3	6.2	-2.6	-8	-0.34	-4.8	-1	-5.3	4.8	2.2	-3.5	-8	4.7	-0.79	-0.35	-6.1	3.1	-1.1	-1.7	-1.4	0.1	-7.7	8.2	0.83	1.1	5.5	3	-3.2	3.4	-4.2	-3.9	-2.4	-5	-5.6
-4.4	0.67	-3.9	-3.7	-12	-2.8	-6.6	0.02	-4.8	7	-8.3	-0.75	0.39	4.3	-7.6	-8.4	7.9	3.2	-8.3	-4.8	-3.6	1.2	-5.4	7.4	-0.5	0.85	5.5	-0.32	0.83	5.3	-3.6	2.5	1.8	-9.6	2	-9.3	-3.1	0.62	9.7	1.8	0.92	-0.62	5.8	-3.4	1.2	-2.9	0.6	-4	1.1	3.1
7.7	3.7	-4.8	0.76	-6.2	-11	1.7	-5.9	9.8	-1.4	-4.6	-4.4	-1.7	-4.8	3.7	1.2	2.2	-2.2	1.9	1.3	-0.57	2.1	-2.3	7.6	3.3	7	-0.07	6.6	-4.2	2.8	6.8	6.2	-0.09	5.8	-2.2	0.9	3.2	6.7	1.2	9.3	-2.1	1.3	7.6	11	-1.1	12	7.8	-2.5	3.3	-3.6
6.8	8.1	4.5	4.6	9.9	-0.88	0.72	-5.5	8.1	1.2	6.3	2.1	0.9	3.7	5.2	6	7.2	9.5	7.4	7.5	7.7	2.4	1.8	2.5	13	7.9	5.8	-1.7	4	-0.66	16	2.9	5.6	3	6.8	3.8	10	7.1	11	4.5	1.5	5	8.8	3.6	-4.1	8.6	5.2	-3.9	4.8	-8.5
-1.9	-5.3	0.09	0.39	-1	5.5	-2.1	-4.9	-6	2.6	-4.2	0.39	-5.6	4.7	-2	-4.7	-6.7	11	-3.8	-0.82	-0.48	2.4	-7.6	4.8	3.4	3.2	2.9	-1.6	3.3	3.5	3.6	5.2	0.69	4.2	0.34	1.2	-2.9	2.5	9.9	6.2	-3.1	0.28	-3.9	-0.85	4.5	7.4	4.2	-4.8	10	-4.3
-7.7	-11	-19	-3.2	-26	1.4	-12	-11	-2.3	-0.78	-16	-3.1	1.1	13	2.8	3.3	16	2	-2.5	8.4	6.5	-0.39	-4.3	0.47	4.1	1.2	6.1	7.8	0.64	2.6	-0.86	10	-1.4	2.9	-2.3	1.7	8.4	7.1	7.1	8.2	-0.86	2.8	-0.28	3.3	6.3	4.7	-2.5	-4.3	-2.1	-2.8
-4.7	3	-6.5	-0.84	-17	5	-12	0.44	-7.5	4.9	-13	1.5	-3.8	-5.4	2.8	1.7	8.7	3.7	1.8	-1.4	4	-0.31	-2.1	-2.5	1.4	2.8	6.5	2.2	5.6	5.1	-2.7	-4.1	3.4	-5	-1.8	-0.41	7.5	2.8	3.5	-3.5	-1.7	-0.73	2	2.7	-0.28	-0.3	-3.4	3.8	-9.7	3
-3.2	5	-1.9	5.4	-6.8	8.8	-4.3	6	-1.3	2.2	-2	5.3	-0.69	-0.53	-2.7	-2.8	3.7	2.6	2.9	-0.69	7.1	0.32	1.1	1.6	-3	-3	8.5	0.63	3.4	2.9	-0.5	2.4	9	2.4	-1	-5.2	4.2	-2.1	9.6	6.4	0.85	-7.1	-0.88	-0.77	3.8	0.08	3.5	1.9	8.4	6.6
1.7	0.09	3.6	0.86	0.53	3.7	-1.7	1.6	1.6	2.5	-4	-8.1	-1.1	1.1	-3	5.9	6.2	8.1	-3.1	3.1	3.4	2.6	1.7	8.9	9.4	1.1	4.1	-3.3	-0.65	0.54	6.6	-2.7	5.1	-4.6	-0.61	1.7	7.3	8.4	6.8	5.1	4.7	3.9	4.3	7.4	7.2	6.8	-4.8	-5.4	4.8	-3.7
1.5	-1.4	-1.9	-1.4	-2.3	8	-0.46	2	1.8	5.2	-1.9	2.5	4.4	-3.9	8.7	-9.4	6.2	2	1	-5.4	1.9	-0.72	-0.11	4.2	4.8	2.8	0.04	0.67	0.1	1.7	0.99	0.98	7.2	0.51	-0.52	-0.8	2.5	-2.6	2.4	6.2	6.4	1.3	5.7	10	6.7	4.7	-1.8	-0.47	2.1	4.3
-1.9	1.6	-2.4	4.7	-6	1.8	-6	2.1	-0.8	8.8	-6.2	4.4	1.3	1.9	0.71	-0.25	-0.51	10	-0.08	-1.3	5.6	6.3	1.7	10	3.1	2.4	-0.12	4.4	14	1.6	5.3	4.2	4.4	-4.3	1.2	-0.34	7.7	0.87	6.8	1.3	2.1	4	6.8	6.2	-2.9	-2.5	0.79	0.26	2.8	-0.26
-8.9	6.3	-5.9	3.4	0.28	0.1	-7.4	-3.4	-3.7	-0.89	0.97	6	2.1	9.8	2	-2.5	-6	0.86	2.4	2.2	4.2	-2.4	-2.2	3.6	0.83	-0.93	9.6	6.9	6.9	6.6	2.5	5	-3	-4.7	2.2	6.6	3.7	-1.3	1.6	0.8	4.5	3.5	-2.5	0.89	-2.3	0.14	-6.6	-2	-2.8	-2.6
-14	-6	-7.3	0.31	-9.9	8.1	-8.2	-3.8	-5.2	-11	-0.82	3.6	-0.82	8	3.8	-7	-6.2	-3.1	2.1	-1.2	-2.3	-7.5	-3.5	2.5	-4.7	-5.1	4.7	-4.7	-4.2	-3.8	-1.2	-4.8	-7.9	-2.9	-1.2	3.6	-2.7	-0.99	-0.65	-3	-0.88	2.9	-6.3	-10	-7.8	-6.3	-3.2	-0.73	-0.06	1.3
-9.8	-11	-5	-3	-4.6	8	-9	-4.4	0.24	-4.4	-0.47	9.2	0.14	-4	-0.99	-4.7	4.4	-13	-4.8	-6.4	-5.9	-10	-4.6	-1.4	-4.3	-4.4	-13	0.43	-11	-9.1	-6.2	-6.4	-3.5	-17	-1.1	-3.9	-7.9	-12	-9.6	-9.3	-3	-1.1	-7.6	-12	-6.6	-12	1.5	-2.6	1.7	0.96
-7.5	3.1	-6.2	6	8.7	12	-1.6	1	0.16	1	2.8	-0.91	3.2	-0.18	-3.7	-5.6	-2.3	7.8	1.1	-6.7	-9.1	-0.87	5	-3.2	-7.1	-6.9	-11	-0.33	-5.5	-2.7	-9.4	-4.3	-9.4	-6.7	-2.2	-8.3	-3.5	-9	-7.3	-5.9	1.2	-3.2	-5.4	-4.2	-11	-6.6	-0.15	-0.95	6.6	-2.5
-7.1	2.8	-1.9	-3.7	2.3	5.7	-0.71	-2.2	-3.1	0.35	7.6	6	11	11	4.4	3.5	-5.8	-1.4	10	3.9	-2.8	3.9	6.3	6.8	2.3	-1.9	3.6	-2.8	-0.68	3.4	4.2	2	-9.8	-0.63	6.5	-1.9	1	0.32	2.9	-5	6.7	4.1	-9.4	2.3	-10	3.2	-7	2.5	-3.1	-1.5
-6.6	1.1	-8.8	-3	-11	-1.7	0.98	12	-2.3	4.5	-7.4	4.8	18	7	0.62	5.7	1.8	10	12	3.1	-1.9	6.3	11	-0.46	4	5.5	0.71	-4.9	-2.2	-0.41	-0.6	-0.17	-0.87	7.6	5.9	-0.35	0.87	1.4	-0.71	-9	2.9	-4.4	-2.9	-0.19	-4.9	2.7	-0.32	3.4	-5.5	2.6
-6.7	1.4	-1.2	0.39	-0.13	-2.8	-10	8.4	-5.1	2.4	-5	1.2	2.3	3.8	-3.7	3.3	3.9	6.7	2.6	5.5	-5.5	9.1	4.9	3.6	-1.1	-1.8	-3.8	3.7	-3.2	-2.1	-5	-1.9	-1.5	4.9	-4.3	-5	2.7	-5.9	-6.1	0.8	2.9	-6.3	7.3	-0.87	-3.6	4.7	-2.3	10	3.1	12
-0.35	-8.2	3.7	-4.2	10	-9.4	-13	-0.75	-2.8	-6.8	-4.2	-3.1	3.8	-1.3	4.3	1.5	-1.4	2.2	4.9	4.4	-0.28	7.8	3.3	-0.6	2.9	1.8	0.7	10	0.33	3.4	-4.7	14	-2	7.7	0.65	3.3	3.5	-0.55	2.9	6.2	4.3	5.5	5.1	7.1	0.33	5.5	-5.2	1.1	4.3	2.9
1.3	-6.2	-3.9	-4.4	4.5	-1.1	-3.4	-3	2.5	-0.63	0.02	0.54	2.4	-3.5	2.9	-0.34	0.75	-1.7	-0.86	1.6	-1.9	-4.5	0.45	-0.25	1.4	-2.6	4.8	1.1	6	-4	-2.3	4.9	3.8	-9.6	8	3.6	7.8	-4.8	3.5	-3.2	5.2	-0.97	8.4	-6	5.3	-7.1	-0.08	-3.9	-1.9	-4.2
-7.2	0.69	-12	7.7	-6.7	4	1.3	1.4	1.1	-0.63	-4.1	6.3	-2.3	4.9	-3.5	11	3.1	-0.89	-2.4	5	2.7	-0.2	-0.52	-1.4	0.93	-0.25	4	-3.5	1.6	-2.6	2.7	-3.2	4.4	-2	-1.7	5.4	4.4	-2.9	3.9	-11	3.5	-4.8	3	-6	-1.4	-7.9	-1.5	-0.02	-7.2	-0.39
-7.1	1.7	-5.7	-1.6	-5.4	-0.65	1.2	6.6	-7.6	4.5	-5.4	6.4	-0.52	-8.8	-3.5	0.84	5.7	1.5	-3.6	-4.4	2.3	3.9	-0.7	-7.7	0.83	-4.1	3.1	-0.59	3.7	0.36	-3.8	-0.93	3.6	-1.2	0.36	0.61	1.1	2.1	4.8	-2.5	6.2	-1.2	5.5	-1.6	1.4	-0.69	-4.5	9.4	-0.71	2.4
0.77	2.4	3.5	-0.63	-0.45	-6.6	4.5	1.8	0.24	4	-2.3	7.1	1.2	-6.4	-1	3	2.3	-1.5	0.35	-3.4	-4.5	2.5	4.9	-3.2	-2.7	3.4	-8.3	1.8	-0.22	-0.53	-7.5	-1	6.7	3.2	1.9	-4.7	-3.2	0.82	-5.3	-2.5	-6.7	0.47	1.2	3.4	4.7	8.1	3.2	-0.7	2.7	-1.2
-2.8	6.2	1	7.2	8.6	4.7	0.16	6.9	-2.1	8.3	0.21	8.2	2.6	-0.06	4.5	7.2	7.3	-0.21	2.9	1	1.9	5.1	7.2	4.2	-0.94	4.9	9.7	0.32	1.9	5.2	1.6	3	1.7	8.6	6.2	3.1	3.1	-0.91	7.2	8.8	9.2	5.2	0.65	0.12	4.4	7.7	4.1	7.3	0.5	6.6
4	15	2.6	11	5.8	2.5	-1.6	12	3.1	13	12	-0.07	9.3	-8	6.3	11	5.9	-0.11	14	9.1	5.3	4.1	4.2	0.53	5	-0.33	12	6.3	2.4	3.6	15	2.2	3.9	4.5	1.9	1.5	7.5	-1.8	4.4	4	7.3	-0.51	1.8	0.16	-0.21	2.8	1.9	13	-4.3	2.4
3.1	6.2	-5	2.2	-8.9	0	-2.6	1.2	1.5	3.2	3.2	-0.88	5.3	4.5	6.2	7.8	-7.6	8.7	9.5	11	3.1	3.2	3.2	-0.76	2.1	3	-0.12	1.7	-1.3	-4	4.9	-3.5	-4.2	2.9	2.1	2.5	0.33	1.9	4.3	-2.2	3.3	1.3	-0.89	5.1	-8.1	2.9	1.5	-4	-0.95	-5.2
-2	0.77	-11	6.6	-1.8	7.1	-7.2	-4.2	-5.5	3.5	1.3	3.8	9.8	3.6	2.6	-3.4	-11	5.2	4.8	1.3	-4.7	-8.6	6.4	0.29	2.9	3.2	1.6	-3.4	-3.4	0.39	-1.9	-1.8	-0.07	3.2	3.2	-4	4.2	0.06	0.68	-1.5	-2.3	-0.41	1.5	4	-13	0.49	2.8	3.1	0.74	3.2
-3.6	5.7	0.77	1.7	13	7.4	-6.6	2.7	-0	2.7	4.6	-0.9	-2.8	0.01	-9.6	4.8	-3.6	-0.35	-8.4	4.7	-9.3	5.3	2.2	5	-4.3	5	-1	0.67	-0.77	1.5	-4.7	-0.29	-4	8.8	-0.29	4.4	-2.5	1.4	-4.7	5.5	1.1	2.6	3.1	13	-6.8	5.3	3.7	2.1	2.1	4.5
2.8	-5	-0.04	0.89	19	4.9	-5.3	0.12	3.4	-1.5	3.3	1.2	-9.3	11	-5.8	7.3	3	8.6	-11	14	-2.5	-3.7	0.29	8.9	-1.7	-2.6	1.4	7.2	6.2	0.22	0.5	2.2	2.6	3.1	4.1	-1.6	5.5	8.9	-2.2	8.7	-2.5	4.3	4.4	-4.9	-8.2	-4.8	-3.3	0.61	-1.2	3.2
5.7	-5.2	-3.6	-4.7	-5.7	10	-2.5	-1.8	-1.5	-6.4	-2.9	-0.18	-3.7	9.2	6.5	1.9	5.2	-0.07	-4.2	5.9	1.7	-3.2	3.4	0.45	5.7	-1.7	7.4	1.4	5.4	-3.7	6.6	0.35	5	0.16	7.3	3	4.6	-3.6	7	-0.62	4.3	2.9	5.1	-4	-0.52	-5.2	-6.8	-3.1	-6.6	-4.5
1.2	-9.2	0.34	-3.1	-15	7.2	-2.2	-10	-5.3	-5.4	-9.2	0.86	-9.2	-1.2	2.8	0.25	2.1	5.8	-2.4	-4.6	0.83	-3	1.2	-4.9	1.7	1	2	-4.6	3.8	-3.8	1.9	-5.2	-3	-2.2	9.9	-3.9	-0.05	-1.7	7.6	-8	4.6	-0.31	-4.7	-2.2	-5.9	0.66	0.53	-1.4	-2.8	-2.7
-4.6	-11	-4.7	-3.6	-10	2.2	-2.9	-5.8	1.3	-3.4	-4.9	3	0.58	-4.1	6.9	1.6	7.5	4.4	3.7	-0.06	-3.8	-1.1	-3.4	-5	-3.5	-6	0.83	-2.7	-5.5	1.3	-0.55	-4.5	-3.9	-8.4	-2.8	0.1	-7.6	-4.5	-0.82	-9	-3.7	0.62	-3.8	-3	-1.3	-9.1	-2.4	5.2	0.31	1.9
-1.1	1.6	6.7	-0.44	5.7	2.8	-7.2	2.6	2.1	1.6	4.4	6.7	-6.6	-5.9	-7.6	3.7	-9.6	0.97	-3.2	0.85	-9.6	4.6	1.7	-3	-5.7	-3.9	-9.1	-1.7	-4.2	3.2	-0.59	-1.9	-0.15	-2.8	-5.3	5.4	-5	-4.8	0.2	-5	-3.1	-2.5	-6.7	-2.9	0.19	-2.3	0.87	4.6	2.5	-1.4
3.8	4.8	4.9	6.7	3	9.3	-1.1	7.2	-7.8	-0.52	0.44	6.6	2.8	0.87	0.24	-4.2	-7	3.1	-1	-2.7	-2.9	0.63	-0.26	-0.24	-6	-3.1	-5.9	-2.2	-6.9	-2.2	1.4	-3.6	-11	3.5	4.1	-4.6	-2.2	-4.3	-4.8	-1	1.5	-0.36	-6.7	-0.71	-4.8	0.44	-3.6	-0.03	-7.8	-1.7
-2.6	5.6	-2.1	5	-2.6	-2.1	-0.43	10	-5.5	1.3	0.84	-0.76	2.8	6.4	-8.9	-6.8	-8.8	0.82	-2	0.95	-1.6	-5	-1.8	-3.3	-2.6	-1.1	-1.1	-0.57	-4.8	-0.53	-3.9	0.3	-15	9.6	2.9	-2.9	-1.2	0.64	-7.3	-0.67	0.46	-1.1	-8.1	5.6	-7.5	2.2	-5.2	-0.14	-4.2	1.3
-7.8	-9	-6.3	-5.2	-2.2	-6.4	-3.8	4.4	-3.1	-0.23	0.12	0.65	-0.7	-0.31	-4.5	-4.5	-7.7	1.3	2	-6.9	7.2	-3.8	-0.76	-3	-6.4	2.9	-9.2	-7.1	-6.5	2.7	-4.8	-4.1	-7	-2.5	5	2.8	-5.5	-5.5	-8.2	-2.8	-5.9	-4.9	-16	5.1	-4.8	-0.97	-8.5	6.4	-6.1	4.4
-2.7	-4.5	1.6	-1.2	1.1	3.9	5.1	-0.93	1.8	-3.8	4.2	0.5	5.7	-6.9	0.35	-3	-9.4	6.5	-1.2	-7.5	-5.4	-2.3	6.4	-0.67	-7.7	-1.8	-13	3.8	-11	4.6	-10	-0.29	0.41	-4.9	-13	1.4	-9.2	4.5	-16	1.9	-7.2	-1.4	-12	0.71	-11	-3.7	-1.4	1.5	-5.6	1.1
-2.9	5.4	12	1.8	13	-7.4	1.1	2.6	1.7	0.24	7.1	-8.9	4.7	-4.2	13	0.63	6.5	-2.3	7	-2.2	3.7	-2.7	5.2	-5.4	-8.6	-7.3	-10	1	-5.3	-3.1	-1	-0.39	-4	3.1	-1.7	0.62	-6.9	0.44	-9	-0.65	-8.5	-2.2	-8.8	-2.4	-9.7	5	4.7	-1.9	7.4	-3
-4.3	3.2	-4.5	-5.6	-4.5	-13	1.8	-0.58	-1.8	2.5	3	-9.9	5	-8.3	10	-5.2	3.3	4.4	6	-3.4	3	-0.46	1.9	-2.2	-5.7	-4.3	-1.5	2.5	-3.8	0.65	-0.78	-2.9	-11	11	3.3	3.2	-4.6	-2.5	-7.3	-4.6	-6.5	-10	-3.6	-3.1	-4.4	5.2	2.1	1.4	7.9	-1.2
-1.3	0.87	-1.1	5	-5.4	0.77	-4.8	3	-0.14	7.4	1.2	1.7	-0.8	-3.9	-4	7	-2.7	6.3	-1.1	1.7	-3.5	5.2	3.3	-2	-3.7	4.3	1.2	8.5	1.7	3.8	-3.8	7.3	-8.2	8.8	1.8	4.8	-3.8	1.8	-1.8	5.1	-5.3	6.9	-14	0.12	-4.4	9.5	-5.4	16	-9.3	12
-6.8	8	2.1	3.4	0.42	0.42	-5.2	17	-6.8	4.7	3.9	-1.1	5.2	-0.51	-7.4	4.1	-1.2	-4.2	0.03	-0.71	-1.2	-0.46	-5.3	3.1	-3	-1.3	1.5	8	-0.06	7.6	1.6	8.9	-9	4	2.7	-2.9	-0.17	1.4	-3	12	-0.59	1.9	-15	4.1	-12	5.4	-0.04	-0.33	-2.5	2.2
1	6.6	0.7	1.3	-0.77	-2.1	1.9	7.4	0	4.8	0.28	-2.2	2.5	-2.7	-2.3	-9.1	-10	-11	-5.8	-1.4	-3.5	-4.6	0.08	1.2	-8.8	0.18	-9.5	7.3	-6.1	6.3	-4.4	4	-4.3	2.4	-7	8.6	-7.8	0.34	-10	6.3	-9.8	-0.57	-7.3	-2.7	-6.9	-0.59	1	0.78	6.4	-4.9
9.9	4.5	3.3	0.71	-5.9	-0.72	3.8	4.6	2.5	2.1	-4	4.4	6	-4.6	1.7	-1.5	-12	-5	4.1	-3.3	-1.8	5.7	-1.2	1.6	-4.2	-1.1	-12	4.4	-3.4	0.77	-8	9.5	2.2	-0.37	-10	6.2	-6.3	-3.4	-6.9	7.2	-7.6	-3.7	-1.1	-2.7	8	2.2	-3.8	6.8	0.5	6.3
8.1	-2.8	8.6	-5.3	-1.6	-3.5	2.2	5.6	3.1	-0	-0.39	-2.3	8	-1.8	-0.96	-4	7.1	-2.7	3	1.9	0.12	4.7	2.1	0.82	3.6	-1.4	-1.4	1.1	2.2	1	-0.79	8.9	3.6	-0.89	5.8	5.9	3.2	-7.2	1.8	-0.71	7.5	-5.4	3.2	5.2	0.31	-7.2	-1.3	-0.63	-1.4	0.26
6.6	2.7	7	-3.8	4.8	-13	1.4	-6.2	2.8	0.35	1.5	-8.4	7.1	-5.2	0.69	-1.1	13	-8.8	2.6	-2.3	7.3	2.2	10	-5.1	2.8	1.1	0.19	-0.36	-0.07	1.8	-0.75	-4	0.52	-0.47	-1	-2.5	-0.72	-5.9	2.8	-3.6	0.84	-2.6	2.2	6.4	-3.9	-0.83	1.5	-3.4	2.2	-4.8
7.2	-4.1	7.7	2.1	3	-5.4	7	-0.35	1.6	0.51	4.3	-5.5	-8.2	-6.3	11	0.29	5.8	-5	3.5	1.1	3.8	-7.4	-5.5	-4	0.82	-5.5	-13	-12	-7.3	0.3	-3.3	-6.2	6.4	0.21	3	-7.1	-7.3	-3	0.68	-7.7	-9.6	-4	-2.5	2.2	1.2	-2.5	2.9	-1.7	8.7	2
0.42	3.3	5	1	2.5	-6.9	6.2	1.2	1.4	1	3.5	-11	0.66	2.3	-3.8	0.53	-6.7	-8.5	-5.4	0.92	-1.2	2.5	-4.9	2.7	-8.4	4	-4.2	3.8	-0.31	1.1	-1.1	1.2	-4	-4.1	-4.5	-0.92	-2.5	4.5	0.26	-0.8	-5.9	4.9	-4.3	7.6	0.29	3.3	4.9	-3.6	8.9	-2.2
-4	-1.5	-5.3	6	3.2	8.8	-1.9	-0.03	-2.9	-1.8	2.9	-2.5	-2.4	-3	-3.8	-4.1	-4.4	-9.6	-4.8	4.7	-3	3.8	-5.1	6.9	-6.5	-1.9	6.7	2.3	0.91	-0.65	3.7	-2.7	-3.2	0.65	-0.03	-6.2	1.5	1.8	-1.2	0.17	1.9	0.23	-6.3	2.5	-12	-5.7	0.97	0.68	4.6	-0.59
-1.8	-0.08	-7.9	1.1	-0.76	8.6	-7	7.3	0.4	-1.6	1.3	4.5	-0.63	1.9	1.9	6.3	-4.5	-2	1	7.3	2	-0.6	0.52	0.47	0.01	-2.5	7.2	-4.1	-2.4	0.34	0.44	3.9	-2.6	-0.71	3.7	-3	2.7	1.7	1.7	-1.8	1.5	2.8	-0.46	-5.5	5	-9.6	-2.4	8.2	2.8	7.6
3.3	6.1	4.7	5.4	4.5	5.7	-6.7	-1.3	-2.5	-1.7	-3.6	-0.41	5	-2.2	3.6	7.8	2.1	4.3	4.1	1.1	1.2	2.1	6.2	4.8	3	-2.1	1.9	1.4	1.5	-5.6	0.1	6.7	5.2	-1.5	-2.5	6.2	0.99	4	1.1	3.3	-1.3	-3.1	1.1	-7.4	4.8	-0.11	-3.1	9.7	-1.5	3.3
1.5	6	7.1	5	9.6	8.3	-1	1.5	-1.4	1.2	-0.76	2.2	0.15	5.6	-4.6	5.9	1.9	0.57	2.2	6.6	1.4	5.3	0.52	5.6	-2.5	4.9	-1.4	13	-2.8	-1.7	0.23	5.5	0.66	5.9	-3.5	3.5	2.7	9.7	-3.5	10	-4	5	0.99	0.1	0.84	2	2.2	-2.1	-4.1	-1.1
3.5	8	0.26	11	11	12	-4.8	-1.9	-4.3	2.8	-2.2	7	-4.9	7.9	0.1	4.2	-1.9	3.1	-7.1	4.9	-0.71	2.4	-6.8	-0.72	1.5	-1.1	0.14	1	3.5	-2.7	3.6	5.6	-6.7	7.4	3.2	-6.9	0.99	3.9	3.6	2.2	2.5	6.7	2.1	0.64	4.4	-3	-2.1	1.2	-8	-0.49
-2.7	-2.4	7.2	6.2	1.8	8.9	-2.9	-5.1	-5.3	1.7	-3	-0.85	-8.2	6.8	-2	0.83	-2	3.8	-8.4	0.78	1.9	-1.4	-7.3	1.6	3.3	1.8	2.5	5.3	7.1	1.8	0.31	7	-4.7	1.9	5.3	0.86	0.91	11	5.3	4.6	1.7	9.3	6.2	-3.1	4	4.5	1.9	-4.5	-1.8	-0.83
-5.5	-1.9	-4.5	-5.4	-7.5	5.6	-3.5	2.9	6	3	6.6	4.3	-1.8	-3.2	-4.5	5.9	-4.1	0.02	-2.8	1.5	0.59	-3	6.1	1.5	0.26	3	2	-2.5	-5.9	-2.8	-7.8	-1.6	-0.78	-2.3	-4.6	3.5	-2.1	-0.86	-3	-3	-0.93	2.3	1.3	-2.8	5.6	-4	3.8	-1.3	3.4	-3.4
0.79	2.2	-5.5	1.8	-8.1	-1	-4.5	5.8	-1.8	1.8	-2.7	-1.4	4.8	-6.6	-0.54	4.1	2.6	1.6	0.68	0.07	-0.84	0.71	2.5	2.8	4.6	9.2	-1.2	1.4	0.94	2.4	0.88	1.1	6.6	8.1	-2	2.5	2.2	7.9	0.71	10	-4	8	-0.84	6.4	0.85	7	2.9	-0.07	2.8	0.73
6.1	-1.9	2.7	6.2	-1.2	11	3.9	5.2	5	-3.9	-5.5	0.92	-3.6	-2	-0.75	-0.04	-0.1	-6.8	-1.9	-1.7	1.1	-5.7	-0.95	4.7	4	0.94	1.8	-4.7	0.29	-4.5	6.8	-3	19	0.1	-8.5	0.5	8.9	4.3	3.9	-5	-2.9	2	6.9	-1.2	13	2.2	-4.9	-5.4	-4.7	-4
10	5	12	8.7	13	10	14	-2.7	9.2	-4.1	8	3.6	-13	3.5	1.7	-2.1	-3.1	7.3	-1.7	-7.6	1.1	0.5	-7.2	2.3	2.8	-9.1	0.47	-1.3	0.78	5.7	3.1	1.3	4.9	0.36	-3.6	6	1.7	-4	7	-11	3.3	-0.32	5.5	-11	1.9	-4	3.8	-9.2	4.7	-8.7
3.4	0.74	3.4	2.1	8.2	3.6	5.5	1.1	4	-2.4	5.3	-2.6	2.6	-12	5.7	1	9.7	6.5	5.1	-2.9	8.7	-0.52	1.3	-9.2	0.89	-0.28	-0.04	-1.2	10	2.2	1.2	8.6	-1.7	-7.6	4.6	8.3	3	-1.4	1.6	8	4.6	2.9	8.2	-4.8	6.4	-1.3	4.1	-7.4	1.5	-7.4
-0.05	-0.18	-5.7	1.7	-16	4.7	2.8	6.2	5.7	2.3	-2.9	6	-6.7	-6.2	-4.8	-12	1.7	-5.3	-2.9	-8.4	-1.1	0.27	-3.7	-4.2	-0.59	1.3	-4.4	-0.69	4.6	-1.1	-3.8	3.2	4.1	8.1	-1	2	-3.6	-0.65	-3.9	-3.2	-1.7	-4.8	3.4	4.7	1.1	1.7	-2.4	2.4	-2.1	7.7
0.36	5.9	0.54	5.6	-5.3	3.9	0.52	15	0.68	2.2	0.37	3.9	0.58	-1.1	-2.4	0.99	-0.17	-1.6	-4.1	-4.6	-5.2	-4	-5.6	1.8	-0.66	-3.4	-8.9	-0.06	0.14	-1.2	-9.3	-4.4	4.9	9.2	-6.5	-6.2	-5.9	-3.5	-6.1	0.91	-9.6	-3.4	5.3	5.9	-3.1	3.8	-0.38	6.2	1.2	10
1.6	3.2	2.1	2.8	-1.6	6.9	0.8	9.2	0.96	4.6	-3.9	-2.1	2.8	3.3	2.1	0.8	-5.3	0.52	-0.34	2	2.5	6.9	-1.4	-1.9	1.4	-2.6	-0.83	-0.11	-1.6	-1.4	-0.53	0.51	5.9	1.3	-3.9	0.19	-2.2	-3.9	-1.1	2.4	-4.5	0.39	5.7	-2.8	5	-3	3.3	0.7	3.1	6.6
-0.1	1.6	-2.2	-1.5	-2.2	1.9	2.2	0.66	-0.46	-3.1	-3.3	1.2	-4	5.5	0.16	-4.3	-4.8	-5.1	-2.8	-5.3	5.2	-2.7	0.28	0.01	1.3	-5.6	2.4	-11	-1.6	-13	3	-4.3	-3	-4.2	3.7	-8.2	1.8	-6.6	-4.9	-11	4.9	-1	0.86	-4.9	0.95	1.5	-0.77	-3.3	1.8	3
-0	-1.8	-3.3	-6.8	0.33	-8.6	3.7	-5.2	1.7	-0.77	-0.9	-9.3	2.1	-10	3.7	-8	-3.5	-6.5	-1.2	-13	5.8	-2.2	-2.2	-4.4	-4.9	-6.7	-5.9	-14	-6.3	-9.5	-3.5	-11	-5.5	-0.54	-6.2	-9.4	-8.2	-1.8	-4.5	-10	-9.1	-6.7	-3.6	-0.52	-2	-4.2	-2.2	1.7	0.9	1.9
-9.9	-5.5	-13	-3.5	-14	-9.7	-4.3	-3.7	-3.5	-5.1	-2.4	-4.4	-0.61	0.64	-0.01	7.5	-2.7	-5.3	2.8	-0.46	0.82	2.8	-1.2	1.1	3.1	-0.09	6	-0.01	-2	4.1	6.9	-0.46	-7.6	-6.6	2.4	-1.3	-1.7	4.5	2.9	-2	-5.5	10	1.8	-6.4	5.4	-12	-1.4	-5.9	-4.8	-1.3
-10	4.5	-13	-1.5	-17	1.4	-4.7	-0.54	-4.1	3.5	-7.8	-3.8	-1	3.9	7.5	1.2	0.58	-1.5	0.74	4.2	-1.4	-0.08	-5.9	0.1	-0.01	-0.26	-1.9	1.6	-1.4	-1.2	-4.8	-1.9	-4.7	-0.68	4.7	-1.7	-2.6	1.2	1.2	1.7	4.3	-0.36	3.1	-0.8	4.2	8	-4.3	-5.8	-9.8	-0.85
-4.1	7.2	-4	8.2	-11	13	1	7	-3.9	8.4	-8.3	5.6	7.5	-0.98	4.6	3.5	2.9	-2.3	5.4	4.4	2.3	2.5	-0.76	4.7	1.3	2.2	-5.3	-4.5	-4.7	-3.2	-7.3	-2.5	-4.8	5.1	-3.5	-12	-0.44	-1.2	-6.1	-1.9	1.4	0.05	-2.9	4.8	-1.4	5.7	-3.3	2.6	-3.2	-0.71
-2.7	2.4	1.1	0.26	-3.1	3.8	-2.4	9.3	1.1	3.2	0.77	3.9	11	-4.3	5.3	0.4	14	-1.6	4.5	0.93	8	-7.5	5.9	-5.7	-3.3	4.7	0.17	3.6	-4.2	6.5	-3.6	1.7	5.2	-0.64	-6	-1.1	5.2	1.4	-6.1	6.9	-4.7	5.8	3.2	11	11	1.2	3	0.04	4.3	-4
14	-1.3	12	-4.8	14	-11	11	-0.25	12	-6	4.3	-5.2	5.3	-7.2	8.4	-2.8	3.2	-7.8	2.3	-2.9	1.8	-3.5	6.7	-2.3	8.2	2.2	1.6	8.7	0.68	8.5	3.3	3.9	6.5	0.63	1.3	3.5	9.6	10	-5.3	4.3	6.5	5.8	5.8	9.3	0.37	0.6	7.3	-8	6	-11
-0.3	-5	-2.5	2.5	4.4	-1.9	2.2	-0.29	-5.8	-1.5	3.8	2	-13	-11	0.16	-1.2	-14	2.9	-6.7	-1.1	-2.8	2.1	-6.1	-8.4	1.5	0.93	1.5	4.2	7.3	-2.9	3	0.36	-5.3	2.8	1.8	0.84	3.5	1.4	9.7	6.6	5	0.71	-1.4	2.4	-8.3	7.7	-0.18	-5.9	-0.04	-5.9
-8.1	4.9	-9	4.5	-13	2.9	-1.5	10	-5.8	-0.41	-7.1	-4.5	-0.35	-6.3	-0.87	-0.85	-9.4	-1	-3	-2.7	-6.6	-0.06	-8.1	-6.1	-0	-0.36	8.8	-0.59	0.05	-5.5	1.1	-3.7	-6.8	2.5	-4.8	-3.5	-5.2	-1.4	4.7	-0.24	2.9	-0.3	7.4	8.9	0.51	4.9	-4.5	1	-4.9	1
-3.9	5.1	-1.8	-3	-10	-6.6	1.8	12	1.4	1.4	-7.9	-7.6	0.37	5.6	-0.77	-1.5	-6.2	-4.6	2.3	-3.1	-5	6.5	-4.6	2.9	-0.86	8.3	6.6	9.4	-0.01	4	5	9.7	-3.4	4.3	-1.6	14	0.66	7.5	-3.6	13	6.2	4.5	1	4.9	1.1	-2	-1.8	-0.79	-4.5	-5.5
6.1	0.5	2.2	-0.94	4	0.25	5.4	7.5	3.5	-0.01	-1.9	-5.5	-1.7	7.5	2.2	-5.2	11	3.4	0.35	0.28	0.25	2	2.4	5.2	0.59	5.8	-6.1	-3.9	-0.79	-0.75	-1.1	2.1	4.8	-1.6	-2.5	8.7	2.4	-6.6	-4.8	-0.71	0.36	-7.3	6.5	2.4	4.5	-3.8	4.3	-3.9	2.3	-1.8
11	0.91	4	-11	13	-11	5.3	-3.5	1.2	-1.7	2.1	-0.21	-4.3	-3.9	2.1	5.8	4.6	2.4	-5.1	-2	8.7	1.2	4.3	-0.63	3.4	-0.55	-0.88	-3.5	2.8	-2.7	6	-5.6	0.94	-0.89	1.4	-2.9	6.2	2.6	5.8	1.2	2.9	-7.7	1.5	1	2.3	-11	0.18	-0.5	3.6	-7.5
5.3	-2.9	5.6	-7.9	3.3	-11	7.4	-7.6	5.9	-5.7	1.9	-6.5	0.61	5.7	3.4	1.1	0.29	-4.4	1.3	-2.3	10	-1.8	2.9	6	2.1	5.8	7.2	4.6	4	4.5	6.7	-1.3	0.44	-9.1	1.3	2.5	3.6	4.9	12	-1.8	1.2	5.7	1.4	-2.2	6.2	-9.7	-5.6	-6.4	-5.9	-5.2
-4.6	7.8	-3	-0.04	-13	-2.6	-0.31	1.5	-1.6	4.8	-3.6	-3.7	-7.1	-4	2.3	7.1	0.7	6.3	-3.2	1.1	-0.11	0.77	-10	1.4	-1.3	-1.2	9.2	-5.7	9.1	-3.2	-0.96	-6	2.1	4.2	1.8	0.64	3.6	3.3	12	-4.6	-0.49	0.24	3.5	-2.4	8.2	-0.18	-4.1	-0.56	-5.5	-1.4
-7.8	5.7	-4.9	0.02	-11	3	-6.8	1.6	-7.2	4.2	-6.8	7.7	-2.9	-4.1	0.47	-2.1	-0.25	-4.3	-4.6	-3.1	-0.34	-4.3	-11	-3	3.8	-1.1	3.1	0.95	3.8	1.7	-1.6	1.2	5.7	3.7	3.6	2.9	2.6	-1.4	3.2	0.78	1.6	-0.85	0.86	-1.1	-0.05	6.9	-0.41	-0.95	-2.7	1
-1.8	-1.9	-0.68	-5.1	-1.2	-9.2	-3.4	3.4	-6.1	-1	-11	1.1	-11	5.5	-5.6	1.3	0.84	-5.7	-5.8	2	-2.3	-3.6	-7.7	-3.5	-2.7	-3.4	4.2	-1.6	3.9	0.77	3.4	-4.6	0.03	-4.6	-0.27	5.5	4.7	-4.9	3.5	-6.8	-1.5	0.95	1.8	-8.4	0.55	-10	2.7	-3.9	-1.4	-2.5
-2.4	-0.48	0.51	-5	1	-12	-2.5	4.6	-6.3	-3	-6.3	-6.5	1.1	7.6	-6	-0.19	4.7	-9.8	4.7	5	-1.6	-2.9	-4.3	2.5	1.3	-6.3	1	-9.2	2.2	-4.2	0.43	-11	-2.9	-3.1	3.2	-1.6	6.7	0.09	6.2	-6.3	1.9	0.34	5.6	-5.6	6	-2.5	-0.03	-6.6	-4.7	-4.5
4.9	6	1.3	-2	-4	0.31	1.3	5.4	-3.6	5.5	-1.7	-3.5	0.13	0.49	-3.4	-0.97	-2	0.61	1.4	1.9	-11	4.7	-1.8	5.1	4.6	3.8	9.6	-4.7	10	-2.4	3.7	-2.7	-0.17	-4.7	4.5	3.3	2.2	-0.84	5.5	1.8	2.2	-4.2	0.35	-0.16	2.3	4.8	-0.24	3.1	-2.1	2.5
3.2	5.6	4.7	7.3	1.6	14	6.8	11	2.1	7.7	3.3	11	0.48	0.47	6.1	-3	0.07	0.55	4.5	-0.3	-8.9	-0.1	0.09	-1	2.7	-0.43	-3.7	-1.2	-0.11	-0.97	3.1	6.6	2.1	-0.06	0.34	2	-0.8	-2	1.2	1.7	-0.77	-2.9	5	-3	0.4	-8.6	-1.9	4.6	2.6	6.5
9.9	-3	6.6	8	17	8.1	7.1	-0.04	4	-0.97	7.1	4.2	0.44	5.2	3.5	-0.03	6.2	1.5	0.82	-1.7	1.9	-5.4	-0.78	-5.2	2.6	-3.2	1.7	2.9	-3	4.3	1.7	3.8	4.9	-4.5	-3.7	1.5	-2.8	-3.2	-0.93	-0.89	1.7	0.11	3.7	-7.9	-5.1	-5.7	4.1	-2.6	4.5	-1.9
8.4	2	9.2	-1.9	13	-5.4	11	1.5	6.3	-2.5	-3.2	1.6	-2.9	7.5	-0.91	-4.6	2.8	-2.6	7.8	4.5	-1.1	-1.5	-0.39	-2	3.1	-2.3	-3.4	-4.6	-0.14	3.5	-3	1.2	-0.08	-6.8	4.1	-0.82	-7.2	-3.7	-4.6	-3.8	2.2	-1.6	8.2	-3.8	4.8	3.5	-3.3	-4.4	-1.4	0.17
2.3	5.2	15	2.8	0.75	-9.1	11	10	-2.6	5	9.8	1.2	-9	9.5	-2	4.2	6.4	3.5	-1.7	4.4	-2.8	4.8	-3.2	2.6	-1.5	-2	7.8	-9.6	4.2	2.2	1.5	1.5	0.55	5.3	0.43	5.8	-4.5	2	-0.04	0.46	-0.95	-1.2	-1.3	8.6	0.69	7.3	-0.36	1.3	-3.5	0.34
3.8	1.5	1.4	5.3	-2.8	7.3	6.6	0.15	4.8	-3.7	-0.11	-4.2	-4	1.3	0.95	3.2	3.6	11	-9.8	5.4	-6.4	4.6	-2.7	1.4	1.7	9.2	-5.1	6.9	4.4	2.8	-4	11	9.2	0.37	-2.1	2.8	-0.65	5.6	-3	11	-5.7	-1.3	5.1	4.5	0.58	9.1	4.5	-0.49	8.4	2.4
4.2	-0.03	-1.8	-3	4.7	3.3	1.1	-11	0.13	-3.3	-2.6	-1.4	-0.61	-6.2	2.1	0.5	-2.8	-1.7	-0.86	-0.35	-2.3	-5.2	-6.9	4.2	-0.02	3.6	4	-2.1	7.2	1.4	1.4	6.6	-0.64	0.84	1.6	-3.4	4	-0.81	6.9	5.3	5.7	-2.7	3.6	6.2	-6.2	7.5	0.68	0.97	5.1	4.3
1.1	9.9	-1.9	6.6	6.6	4.7	-6.2	-1.7	-3.5	3.5	-3.9	-1	-0.48	-2.2	-1.6	7.8	-2.9	-2.2	-1.3	1.3	-1.4	-2	5.9	7	-0.35	2.9	3.2	0.93	6.7	-0.8	-0.52	0.7	0.76	4.5	6.5	2.8	4.5	-0.69	3.8	-2	4.4	4.3	-4.6	2.6	-2.2	1.5	-5.3	0.89	-0.19	-0.69
0.24	3.5	-2	1.2	-1.3	4.5	-4.6	-1.8	1.7	3	-0.08	1.9	3.1	-1.7	4.9	-1.1	2.4	2.1	-4.9	-5.5	-2.9	-0.41	-0.86	-1.2	-1.6	3.5	-0.15	5.4	-1.5	0.54	-5	0.33	1	0.85	-1.7	-2.4	0.03	2.9	-1.4	-0.52	2	0.39	2.6	6.3	2.4	2.3	1.7	1.7	0.75	-2.8
-0.48	-5	-0.28	-0.4	1.5	4.7	3.3	1	5.1	-0.82	5.8	3	1.8	4.2	5	-4.3	6.5	2.2	-3.5	1.2	0.25	1.3	0.77	3.9	-3.7	-0.19	-2.7	-2.5	-4	4	-2.8	-5.3	5	4.7	-0.13	-5.4	-4.5	0.69	-4.7	4.2	-2	2.8	-6.8	0.58	-2.6	4.1	-3	-0.08	-2.4	4.5
-5.6	-2.6	0.3	1.2	6.8	-4.6	3.4	-6	1.9	-9.1	2.4	-3.8	0.3	-1.1	1.4	0.74	1.1	7	-0.17	3.8	-0.47	2.7	2.5	-6.5	-3.3	4.3	-1.4	1.6	-4.5	6.9	-2.9	1.3	-12	14	3.8	2.8	-2.9	5.1	-5.2	11	1	4.4	-8.1	5.8	-13	4.4	-0.63	-4.9	3	-9.2
-2.5	-6.2	3.8	-0.63	6.5	-1.6	0.77	-11	-1.2	-4.2	3.5	4	4	-1.6	-2	4.6	-5	6.5	2.4	0.44	-1.1	3.8	1.9	-6.2	-0.15	0.35	0.09	5.6	-5	4.2	-6.7	5	-10	-3.6	2.9	1.3	-2.7	0.72	0.71	-2	1.9	0.81	-4.8	-3.9	-6.5	-12	-8	-1.9	-8.3	-4.2
1.8	0.21	-0.57	-0.76	-3.9	2.1	0.7	3.1	-3.7	3.8	0.39	0.49	5.5	-1.1	-6.4	-1.6	-0.62	-4	6.5	-2.7	2.3	-0.39	0.87	1.2	3.2	-6.9	-2.8	1.5	-1.2	-5.4	-6.2	-5	0.27	-9.8	0.16	0.39	1.4	-2.9	3.9	-6.7	-4.1	-9.2	-0.52	-11	-4.1	-10	-0.27	3.7	-1.4	1
-2	-2.5	-3.2	-1.2	4.8	0.46	1.1	5.3	3.4	-2.2	1.8	4.7	-0.31	-4.3	-6.8	-5.3	-0.96	-5	-6.1	-6.6	5.7	3.3	11	-7.9	-3.8	-2.8	-2.1	-9.9	-2.7	1.6	2	-11	6	-1.2	0.38	-1.2	-0.85	-1.8	3	-5.5	-7.8	-4.8	-5.2	-6	-8.4	0.88	2.8	7.9	5.6	3.5
0.17	-9.2	3.6	-10	9.8	-21	2.2	-4.2	2.4	-5	2.5	-10	-6.4	-0.96	-5.5	-0.29	-9.7	3.9	-3.2	-5.7	-0.84	0.81	1.6	-5	-0.13	-1.8	-1.9	-2.7	-3.2	-4.1	1.5	-3.6	-5.9	-1	3.2	-1.1	-2.1	-1.7	-2.3	-3.3	0.48	-3.9	-8.4	-4.8	-2	-0.42	7.4	4.6	6.2	1.9
-4.9	-8.4	-1.3	-9.2	11	-16	-4.7	-14	-4.2	-0.11	6.1	-5.9	-5.1	-1.9	-8.8	-0.81	-3.1	0.85	-2.1	-0.63	1.8	-3.4	-4.9	-2.7	-6.8	-4.6	1.6	-0.28	-3.3	-5.5	3.8	-4.1	-4.5	0.07	2.4	-7	-1.2	-2.2	-5.1	-2.6	1	-2.5	-6.6	1.1	-4.4	2.7	2.7	-7.7	2.4	-2.6
-11	-5.8	-13	-6.7	-3.7	-0.4	-15	-13	-12	1.7	0.49	-0.18	8.3	5.5	-12	1.8	-4.7	9.4	2	3.1	-11	-1	3.9	0.6	-0.54	4.5	0.44	-4.4	-1.4	-7.2	3.1	-0.85	0.8	-0.37	-3.1	-11	0.98	-4.6	-3.4	-2	4.6	-5.5	-0.08	4.6	-1.2	9.7	-6.9	0.56	-8.2	-3.2
-4.3	1.9	-9.7	2.3	-19	6.1	-5.9	-3.1	-4.2	-0.75	-3	2.6	4.9	1.7	-1.2	4.7	1.3	8.2	1.6	7.8	-1.8	0.44	-1	5	-1.4	-1	2.3	0.18	-3.2	-2.9	2	0.1	1.1	4.9	-6.3	-5	-0.09	-0.11	-2	2.5	-0.34	-2.6	4.2	1.9	3.5	4	-1.9	4	-8.1	0.84
3.9	-4.1	2.9	-4.4	-3.2	0.43	1.8	0.9	5.9	-0.98	-1.4	-1.5	-5.5	6.1	1.8	0.76	3.5	0.58	-1.4	5	0.85	-1.7	8.9	8.4	1.4	-0.47	-0.9	7	-0.48	1.9	6.1	-3.2	12	-1.1	-7.4	-10	-3.4	2.1	1.3	4	0.09	3.6	3.4	1.6	5.3	4.1	4.7	-2.4	3	-2.5
11	-11	1.6	-2.6	10	-1.4	3.2	-14	16	-0.04	2.1	3.1	-1.9	5.3	6	-5.5	11	-4.3	3.1	-6.2	8.8	3.2	4.3	2.9	3.6	-0.01	-0.05	7.1	5.7	0.83	4	0.91	6.2	-8.4	3.7	1.6	-0.98	0.08	6.7	-4.1	4.6	-1.5	2.7	-3	12	-6.3	5	4.8	1.7	11
-1.9	-3	-0.85	-0.33	2.6	2.4	-4.6	-11	-2.1	-3.9	0.57	4.8	5.2	-2.6	6.1	-4.5	-3	-13	13	0.06	6.5	-0.6	7.1	-0.05	-1.1	-4.5	3	-0.02	0.7	3.2	4.9	-0.74	-6.2	-6.5	2.6	0.44	6	-7.4	0.24	-3.6	5.7	1.1	-1.6	-8.8	2.1	-3.9	-0.67	3.8	0.18	7.9
2.4	-5.2	10	-0.51	-4.5	-3.8	-0.07	-5	0.99	-4.6	8.4	0.6	9.9	-4.6	0.51	-2.3	4.8	-8.4	3.8	1.1	6.1	-2.9	2.9	-7.1	2.5	-1	-4.9	1.3	-2	0.86	-1.1	1.2	0.41	-2.9	-0.16	6.2	-6.8	0.21	-5.4	-0.67	-3.1	3.5	-5.2	-3.8	4	2.4	9	0.19	11	1.2
-3.9	-0.61	-6.1	2.2	-5.6	-2.4	-1.5	-4.7	-1.4	-0.76	-0.15	2.7	-1.8	-2.4	-5.3	-4.3	-7	6.2	-3.5	-2.8	-2.9	-3.1	-1.8	-0.16	2.1	1.1	-4.5	-7	-4.2	-3.5	-4.3	-2.4	1.9	-3.2	-4.2	1.2	-0.38	0.18	-0.76	-2.5	-4.5	1.4	-2.2	2.5	-1.7	-6.8	0.89	0.11	0.98	-1.5
[truncated: 952 more columns]
