# Supplementary material for: Dyslexia on a continuum: A complex network approach
Source: PLoS One. 2018 Dec 17;13(12):e0208923. doi: 10.1371/journal.pone.0208923 (PMC6296514; doi:10.1371/journal.pone.0208923)
Supplement: S1 File — Detailed information about the archive contents is provided in the included README.txt file. (TGZ) [file pone.0208923.s001.tgz › FS_675_AV_run_1.csv]

-0.07	-0.76	-2	-19	4.5	-23	0.18	-10	14	-1.1	4.7	-11	4	-15	3.7	-9.6	2.3	-7.7	2.5	5.4	-2.4	8.8	-4	-14	5.2	5.7	-1.6	-0.83	1	-7.9	2.7	-15	-2.1	-1.3	0.18	-2.4	-3.2	0.03	-0.05	-8.5	-0.99	-9.6	-2.5	-20	-1.4	-4.5	-2.4	-0.53	6.7	4.1
0.12	-0.63	5.1	-12	6.3	-8.7	1.7	2.6	1.1	5.7	0.3	0.82	-1.4	-5.9	-0.35	-0.61	3.5	-7.7	1.6	-6.4	6.6	0.79	-11	-0.77	-0.08	0.69	-0.04	-2.6	0.96	-5.5	1.5	-7.6	1.9	-1.3	-1.2	-7.8	-5.8	2.5	-6.6	-7.2	-4.6	-7.8	-5.1	-14	-4.7	0.09	2.8	2.8	3.1	-3.5
0.17	-0.06	0.83	-4.2	-0.15	-9.1	4	2.9	0.05	2.4	0.88	-1.2	-0.92	4.4	-1.5	-1.9	-2.3	0.22	-3.6	-0.47	9	6.7	3.8	6.8	2	-1.5	-1.2	-9.7	-0.41	-4.3	6	-7.7	1.9	-3.8	-4.6	-9.7	-5.7	-2.1	-2.3	-5.4	1.5	-0.9	0.82	-4.9	3.2	-6.5	-3.1	-6.3	-2.1	0.06
0.46	0.2	1.5	-1	2.8	0.12	4.4	5.7	-0.09	6.9	-2.9	0.48	5.6	12	-4.8	3.7	-6.8	1.8	-2.5	1.3	-4.7	10	0.7	9	-0.61	7	-1.2	-1.4	-7.7	1.2	1.7	2.7	-5.8	5.8	-2.4	0.36	-1	-0.09	1.1	0.68	3.9	2.3	0.85	5.9	0.01	1.9	-1.4	-2.8	-3.5	12
-0.49	0.24	1.1	-5.5	-0.23	-1.2	-6.5	-8.5	-8.2	-2.9	-5.8	-11	-1.7	-1.1	-4.1	7.1	-5.8	5.3	-3.1	2.1	-1.5	4.1	-1.4	4.2	-2.9	0.75	1.8	-0.68	-7	-2.1	-0.65	0.91	-5.6	-1.8	-6.6	-2	-2.8	0.21	1.2	1	6.8	-2.7	-4	5.5	0.72	1.4	3.4	-0.71	-0.07	8.5
-0.85	0.03	-7.3	0.83	0.38	4.2	-7.3	-0.24	0.16	5.1	-9.4	-0.85	-3.3	2	-3.9	7.6	-11	3.4	-5.2	-6.3	-0.17	-5	-1.3	9.2	-2.8	5.4	-4	-0.15	-4.2	0.6	-5.7	3.9	-7.7	-1.4	-6.6	6.4	-5.9	-2.3	-3.8	0.67	-0.21	2.1	-4.6	5	-1.3	0.83	-0.16	2.2	-3.5	-0.21
-0.38	0.5	-2.4	-2.2	-2.1	2.4	2.4	1.3	-1.3	-2	-5.8	-8.9	0.65	-1.5	-3.9	-4	-9.2	0.21	-3	-1.5	-13	-2.2	-4.7	3	-7.3	3.8	-8.5	1.1	-9.6	3.4	-2.3	1.5	-9.5	3.5	-8.9	4.6	-5.5	1.9	-5.7	3.6	-7.7	0.37	-11	-2.6	-5.6	2	-3.5	0.1	-6.7	3.8
0.2	0.59	-5	3.7	-0.71	5.8	-3.8	5.1	4	-4.6	-2.8	-5.8	1.9	5	-2.6	1.7	0.17	-1.1	-0.68	4.2	-12	0.6	-6.8	-5.1	0.51	5.6	-5.5	3	-6	2	-4.3	-2.5	-3.3	1.5	-1.4	2.9	-5.4	-1.2	0.38	0.42	2.8	-0.87	-5.8	-3.3	-0.12	1.1	-3.6	1.8	3.3	1.4
-0.16	0.39	5.4	1.3	9.5	4.3	1.2	2.4	1.8	2	-0.04	5.6	3.7	4.2	-2.4	3.1	0.69	4.9	1	5	3.4	1.4	2.9	-0.27	2.1	6.3	0.11	0.41	-2.3	4.6	0.32	5.9	0.44	2.4	3.3	8	3.9	2.9	0.28	3.4	8.4	3	-0.13	5.1	1.5	9.2	3.4	4.8	4.6	0.87
0.08	0.27	9.2	0.96	-1.2	1.1	1.4	-2.2	-1.9	-1.1	-2.2	2.8	-0.01	-5	-4.8	6.3	-0.71	12	0.39	6.4	5	-4.7	-0.29	3.2	0.67	8.6	1.8	2.2	-3.4	6.9	2.8	10	4.1	2.6	-0.31	-1.1	1.9	6.2	-2.5	2.4	-1.1	9.3	-0.01	0.39	0.82	6.4	1.7	3.8	-1.1	10
0.32	0.44	4	9.4	-4	5.6	7.7	-3.6	3.5	2.7	14	9.8	2.2	-4.9	3.5	4.8	6.1	4.2	0.22	1.8	13	7.9	11	4.4	-7.6	0.48	0.59	4.6	3.1	3.5	3.1	7.2	4.7	2.7	-5.7	4.6	-0.56	2.2	-3.3	2	3.1	9.7	-0.42	-0.45	0.39	5.5	-4	0.99	-2.7	1.1
0.05	0.16	2.2	4.2	3.3	6.7	7.1	4.9	4.5	3.5	6.7	9.3	4.8	3.9	6.4	3.7	2.1	-1.1	4.7	-3.1	6.2	-9.1	2	5.1	1	-0.95	5.3	2.5	7	0.74	-0	-0.25	1.8	4.6	4.8	-1.3	1.7	1.5	3.2	0.93	4.8	0.19	-1.3	6.5	3.1	3.3	0.69	2	1.6	3.2
0.39	0.11	5.7	4.3	4.4	5	7.9	1	-3.8	6.4	9.3	11	7.8	3.4	11	1.4	11	-5.5	5.5	-2.8	10	1.5	7.2	0.41	1.7	2.5	-0.77	6.2	5.4	-1.9	2.4	3.7	3.9	0.92	9	3.3	5.9	6.3	2.5	6.1	5.3	-1.1	9.2	5.6	4	6.8	2.7	2.5	-2.9	3.7
0.09	0.17	0.29	-2.8	3.8	-9.1	1.7	2.3	-1.9	-0.94	-1.7	1.4	-0.31	-2.7	6	-2	4.6	-1	3.9	-2.7	6.4	0.2	9.6	-5.4	6.3	-0.07	5.8	0.3	6.4	2.7	-1.8	2.7	8.7	-1.9	6.2	1.9	4.6	1.9	3.7	2.2	2.9	-1.9	8.2	3.2	0.59	-2.6	5.5	-2.2	1	1.5
-0.14	-0	3.8	-0.34	-2.9	-8.2	-6	-2.3	0.07	-7.2	-3.7	-13	-0.51	-7.7	-0.08	-0.49	1.2	-1.9	0.44	2	-11	-2.2	-0.18	-4.1	1.6	-5	7.2	7	5.7	4	3.8	8.5	5.2	2	1.9	-0.33	5.3	5.6	1.9	0.58	2.4	1.6	3.7	13	2.1	-2.7	3.3	2.8	-2.8	-5
-0.39	-0.16	1	-9.3	-6.5	-4.5	-7.2	-5.6	2.7	-3.5	0.73	-10	-0.01	-4.3	-4.9	0.17	-0.36	3.2	0.38	0.94	-2.1	-1.7	-3.9	-5.8	-3.7	-7.1	2.1	3.2	-2.1	-1.8	-5.5	8.6	-5.3	-2.5	6.1	-3.5	-4.9	-0.31	0.27	-0.33	-0.72	4.1	3.6	3	-0.87	5.4	-3.3	6.8	-1.4	-3.7
0.1	-0.16	0.41	-4.6	0.48	-1	3.8	-2.4	2.6	-0.46	-0.28	-5.5	2.3	1.1	-1.5	1.7	-2.7	-2.8	3.5	1.9	4	-4.1	0.73	-2.9	-4.6	-3.9	2.1	3.5	0.38	-1.4	-8.1	1.7	-4.9	-2.4	2	4.2	0.57	-0.5	0.83	-1.8	-5.5	-3.1	-1.1	2.1	0.16	-5.1	-1.8	-2.3	-4.2	0.28
0.39	0.13	0.56	9.1	2.5	8.3	2.3	0.38	-2.7	-7.6	0.71	-2.4	0.09	-0.48	1.9	-1.3	-5	-0.02	-0.6	1.4	-5.1	-4.8	9.9	6.3	-3.2	-0.88	-4	2.2	-2.2	2.6	1.3	-5.7	1.6	-2.6	-3.9	2.5	0.43	-3.9	3.8	2	-1	-3.7	-1.4	-2.9	2	-0.81	-4.1	-3	-0.97	-1.3
0.04	-0.11	5.2	-1.1	5	9.3	6.9	-0.92	-0.19	1.6	3.6	-1.1	1.9	4.8	0.03	-2.2	6.9	-5	-0.6	-2	0.16	-6	0.9	3.2	-1.1	1.5	-3.7	1.8	-1.6	-5.6	-3.1	1.1	4.4	-5.2	0.68	0.16	1.3	-1.1	2.5	3	-8.9	2.5	3	-11	-5.5	5.9	-0.45	5.9	-2.4	-2.3
0.18	0.25	-2	0.05	2.5	10	2.6	4.9	-3.7	1.6	-0.84	5.5	-0.57	7.4	4.7	-4.3	2.3	-1.1	3.8	1	-1.8	-5.3	0.57	-4.8	5.8	4.2	0.56	-1.9	-0.62	-5.3	-3.4	1.6	0.45	-6.9	3.5	1.4	7	6.8	0.73	0.68	-1.4	1.1	5.9	2.5	0.75	3.8	2.5	0.99	7.2	-1.9
0.28	-0.08	-4.4	3.3	-1.3	5.6	-3.9	9.4	-3.3	-2.8	-6.2	2.3	0.38	1.8	-4.7	-2.6	-0.47	-0.53	1.1	-1.8	-11	-1.4	-6.2	0.85	-4.4	0.06	-1.4	2.5	4.6	-4.5	-3	5.4	4.4	-4.2	0	3.1	-3.8	4.3	-0.57	0.25	0.12	2	2.5	6.9	-3.4	8.2	0.69	4.5	-2.5	-2.6
-0.23	-0.2	-2.1	-7.2	0.08	-2.4	-5.1	-2.4	-1.6	-12	-4.9	-4.2	-0.87	-2.1	-9.2	-2.2	0.39	-5.7	2.4	-4.1	-7.5	-7.8	-4.4	2.3	0.74	-6.7	-0.92	-3.9	4.2	-10	-0.11	-5.2	0.14	-11	6.4	-7.6	2	-3.3	3.3	-0.6	0.77	5.3	-2.4	-4	3.8	4.1	2.7	-3.5	-7.6	-8.8
-0.27	-0.27	5.4	-8.1	-0.04	-6.5	-5.9	-10	-4.3	-3.3	-4.4	-7.2	-3.9	-5.5	-7	-4.8	2	3	1.4	-6	8.8	6.6	-3	2	-3.2	-2.2	-3.1	8.9	1.2	-2.8	3	-0.05	-2.2	-11	0.47	1.8	-2.9	-0.18	0.15	0.09	-2.3	-1.7	-6.3	0.43	-1.8	3.4	-4	-1.7	-2.4	-1.4
-0.17	-0.01	-7.3	1.9	-1.8	3.5	-9.4	4.5	-11	5.1	-9.3	7.6	-7.3	-0.68	-7.3	0.53	-4.2	5.1	-8.1	0.14	-3.1	-0.48	1.9	1.6	1.6	3.2	-2	2.4	-2.4	6.8	2.9	1.5	-3.4	6.8	-1	2	2.7	5.6	4.4	-1.3	-0.75	4.5	0.44	1.8	0.1	-0.27	-1	0.48	-3.3	2.8
-0	-0.22	-5.3	5.5	1	2.7	0.44	4.9	0.22	1.8	-2.2	9.1	-0.14	0.76	-2.8	1.8	-4.2	5.5	-5.3	9.7	2.1	1.8	1.9	4.2	-3.4	-3.3	-2.3	5.5	-1.5	1.8	-2.6	3	0.54	10	-6.4	-0.36	-4.1	4.2	0.41	-3.5	6.4	-0.63	6.2	12	1.2	-0.09	-1.6	-0.87	-8	1.6
0.21	-0.13	3.7	3	-4.2	0.66	-0.01	-1.3	3.7	-9.5	3.5	-4.8	0.98	-3.6	3	-3.1	3.5	-3.5	-1.6	-2	7.5	1.7	0.69	3.3	-4	-4.6	-0.55	2.9	0.91	1.6	-2.3	5.3	2.7	5.4	-6.3	1.6	-1.8	-0.16	-2.8	-0.73	4.6	-2.9	6.8	3.5	-2.1	-4.7	-1.2	2.1	-3	-8.8
0.29	0.11	0.85	1.4	-4.9	-0.14	-3	2.3	-2.1	-3.1	5.5	-7.1	-2	-2.7	-6.4	-6.6	4.7	4.3	-1.3	0.32	2.9	6.8	-0.82	-3.9	-4.6	-3.2	2	3.9	2.6	1.6	-0.29	-1.1	0.44	5.1	3.3	-1.9	3.1	-2.1	-1.2	2.1	-0.81	-6.7	0.79	-4.3	1.6	-3.6	3.7	2	-2.6	-2.7
0.35	-0.07	-3.1	3	0.16	10	-4.7	3.2	-2.9	-0.92	0.06	1.1	-0.01	2.6	3.4	-4.7	5.7	5.4	3.1	-1	-9.9	-1.1	0.06	-1.4	-3.2	-1.6	7.5	-2	0.48	-2.5	3.5	7.9	-1	0.2	2.6	0.78	-1.2	-4.2	4	-0.86	-0.88	-2.8	2	-6.4	3.6	-2.7	0.35	1.7	-6.5	3
-0.27	0.2	-1.7	1.3	-2.5	1.2	-0.86	-2.5	-2.4	-0.51	-9.3	4.3	2.3	1.3	-2.1	2.5	-4.8	7.1	0.9	5.4	-8.7	3.4	6.4	0.07	-4.4	3.2	1.4	0.54	-5	4.6	-1.3	0.39	-9.4	0.19	1.1	2.8	-7.2	5.2	-1.9	3	-3.5	0.86	-5.6	11	-5.1	-2.4	-3.3	2.8	-2.9	3.1
-0.33	0.25	2.2	6	-0.43	1.8	-0.9	3.1	-2.2	2.6	-4.2	3	-2.2	2.5	2.4	-1.9	-4.6	3.7	-3.3	6.8	7.7	2.2	3.3	-0.93	5.5	1.5	0.84	4.8	1.3	-0.51	5.6	3.6	-4.4	6	6.6	-0.85	2.4	1.6	2.6	6.6	7.5	1.3	-9.9	3.4	7	0.66	-1.3	4.8	1.7	2.1
-0.17	0.18	-1.1	3.5	-0.45	5.2	-0.02	5.3	1.1	-2.2	0.14	9.5	-2.8	10	3.3	-0.28	2.9	-4.9	-0.95	2.7	10	2.7	2.4	-2.7	-4.5	-2.8	1.3	-5.8	-1.9	-7.5	-1.8	2.9	-3.5	-2.7	-2.2	-2.4	-2.8	-9.5	1.6	-2.5	-0.38	5.9	-0.15	1.5	-0.35	0.98	-6	-6.6	-5.5	-0.9
0.39	0.71	-2.3	-3.1	-0.83	1.7	-5.1	-3.7	2.2	1.9	-2.6	-3.1	-1.1	2.2	5.9	3	7.3	2.1	-0.42	2.1	-4.3	5.4	-0.53	0.61	2.3	-1.2	2.3	-5.7	-4.8	-1.5	-5.7	-10	-9.5	-0.68	-6.6	-6.1	-0.35	-10	0.39	-1.1	1.3	1.3	2.1	-3.2	-0.47	1.5	4.5	-2.9	2.7	-0.4
0.16	0.18	-2.6	-2.7	-0.04	-4.5	3.7	-7.3	9.5	3.2	7.9	-11	-2.9	2	0.98	6	4.2	5.2	0.02	1.7	-6	1.1	-5.1	0.61	1.9	-1.6	-4.3	3.8	-0.18	-1.6	-3.4	-3.7	-3.4	5	1.8	-2	2.6	-11	1.4	-0.87	0.42	3	1.4	-0.36	-0.62	-3.6	1.4	-5.1	1.7	0.69
0.26	-0.89	-5.9	0.27	-13	-4	-6.5	-2.6	3.2	-1.9	6	-2.8	-4.6	9.7	-2.8	-1.6	-1.5	-4.5	2.8	-3.7	10	-4.3	5.7	-5.4	-8.7	-1.6	2.2	-0.84	-1.8	-2.7	4.4	-5	0.05	-1.2	-2.9	-3.5	3.7	-0.43	-4.8	4.8	-4.9	-0.64	4.6	-1.7	-2.9	-2.1	2.2	6.4	-0.12	-4.1
-0.21	-1.2	0.35	-0.95	-3.7	-0.05	0.02	4	1.9	-0.81	6.7	-4	-0.95	-1.3	2.8	-6.8	-1.4	-5.2	-1.9	-6.5	3.5	-13	-4	-8.3	-0.69	-7.1	-2.1	-6.2	2.4	-6.3	1.1	-3.7	-1.1	-6.6	2.8	-11	-1.3	-3.9	-4.3	-1.3	-3.1	-5.2	-1.2	-17	-2.5	-5	-4.5	-1	-2.9	-12
-0.35	-0.28	1.2	-2.8	-2.5	-4.8	-2.8	-3.5	4.3	3	2.9	1.6	-2.7	-5	-1	-4.8	-0.39	-1.6	-3.2	-1.9	-1.3	-1	0.62	3.1	4.2	-5	-0.94	-8.4	7.3	-3.1	3.2	-1.5	4.9	-1.2	3.8	-0.69	7.4	-4.5	-0.82	1.3	-5.6	1.2	-0.67	-10	3.2	-4.5	-1.5	-1.5	3.5	-0.17
-0.48	-0.34	2.4	3.7	-2	-1.8	0.53	0.6	-2.9	0.84	2.9	5.5	-0.68	-2.4	-1.2	0.76	-0.42	0.16	-4	-1.6	5.9	-3.2	-7.8	-4.1	0.53	-2.7	-5.3	-7.3	4.8	-1.6	1.2	-9.9	3.9	-2.7	-0.36	-3.4	-2.7	-7.7	-4.2	-2.2	-6.2	-3.2	-2.6	-1.7	-5.5	-6.9	-2.4	-4	7.7	-6.6
0.11	-0.04	-0.61	6	-5.6	-1.9	-3.1	-3.1	-5	6.2	-1.6	4.6	-3.7	-1	-3.8	-0.12	1.1	-2.4	-6.1	-1.6	-0.57	-2.1	-7.5	-4.4	-3.5	-3.6	-7	-2.2	-0.13	0.88	3.4	-6.4	4.2	-7.5	2.6	-1.5	-2.9	-6.5	-5.1	-2.4	-1.9	-4	-0.83	-4.2	-3.7	-8.7	-2.7	-3.1	-2.6	-6.7
-0.01	0.07	-2.3	-2.6	-2.6	-7.3	-2.2	-4.3	-2.7	2	6.5	-1.7	-2.4	-3.9	5.2	1.5	6	-0.37	1.2	-2.6	5.8	-3	2.2	-4.6	-0.28	-0.36	-5.1	-0.18	2.3	3.1	5.4	-4.3	5.8	-0.78	2	0.48	3.3	-6.3	-2.1	-3.1	-4	1.1	0.53	-4.4	-0.47	-7.5	-0.53	-1.5	-2.5	-4.2
0.29	0.39	-1	-2	0.03	-2.1	-0.05	0.07	-1.1	-2.9	1.9	-5.8	2.5	-4	6.6	4.6	4.7	-3.4	6.2	1.7	-4.9	-4.7	-2.5	-2.3	1.9	-2.9	-2.2	-6.7	2.1	-5	-0.44	-8.8	5	-1.6	-3.4	0.44	2.4	-4	-4.4	1.2	1.5	-2.1	-2.6	-1.7	-2.5	-5.4	0.93	-3.5	2.8	-1.2
-0.08	0.04	-1.5	3.3	-6.6	3.2	-4	4.2	-1.2	3	3.6	-1.9	-1.8	6.2	3.7	4.7	-2	2.1	0.59	1.3	6.8	-6.3	2.5	-4.2	-0.91	-1.8	1.4	-2.1	-3.7	1.7	-3.3	2.3	-3.4	0.44	-2.8	-0.81	-0.88	0.62	0.45	2.6	-2.3	0.77	-1.1	-0.09	-0.6	-0.95	0.34	-1.4	0.7	-4.3
-0.09	0.27	-4.6	1.6	-5.9	3.6	-1.7	0.2	-4.4	3.4	3.1	0.07	-5.9	4.7	3	0.91	-5.6	4.4	0.65	0.31	-1.6	4.3	-2.8	3.8	-2.2	-3.9	-2.1	2.4	-0.76	1.1	-4.5	3.6	-3.9	1.7	-1.8	1.6	-3	6.9	-2	-2.2	-1.3	3.7	-3	8.3	-3.6	0.06	4.7	-2.6	-4.8	-2.4
0.23	0.52	1.1	2.7	-2.9	-0.53	3.9	-5.9	0.86	0.68	-0.01	1.4	-0.48	-3.7	4	1.4	-11	-5.7	-1.8	-1.5	3.5	0.75	-5	0.15	2.6	2.2	-0.46	-2.8	-0.78	0.14	0.78	2.8	-0.5	1.1	3	7.7	0.22	-0.72	5	1.3	-1.5	1.9	1.6	-3.6	2.6	-0.71	0.4	-1.3	0.87	3.9
0.01	-0.01	1.8	0.55	6.8	-4.7	4.6	-4.9	0.59	-1.6	5.7	3	0.38	-11	0.43	-4.8	-7.2	-5.6	-6.6	2	-4	-2	-5.3	-2.5	9.4	-1.1	5.8	-8.2	2.5	1.7	2.3	-1.6	-0	0.71	3.5	2.2	-2.4	-1.7	3.6	-0.71	-3.4	-0.8	9.3	-5.7	-3.6	3.1	-1.6	-2.1	2.7	-4.2
-0.22	-0.57	0.81	0.19	5.5	-9.8	-3.1	-4.6	-1	-0.11	0.67	-2	0.92	-7.3	-0.64	-0.52	2.2	4.3	2.7	0.13	0.99	-8	-8.3	-7.9	9.6	-6.7	4.4	-8.5	0.56	-1.5	0.3	-6	8	-7.7	-1.5	-5.6	5	-2.9	3.6	-5.6	4.7	-1.9	5.1	-5.2	2.8	-1.5	5.1	-5.1	10	-11
-0.32	-0.47	4	4.2	3.8	2.1	2.3	0.51	8.3	3.9	7.7	4.5	4.7	5.5	-3.1	4.3	-2.6	3.3	-1.9	-1.5	-4.8	-1.7	3.7	-8.7	2.6	2.5	-0.2	-6.7	2.2	4	9.5	-8.2	4	-5.3	-1.8	4.9	-1.4	-4	1.3	-0.77	4.5	-6.3	4.3	2.5	3	-5	2	-8.6	6.6	-4.8
-0.23	-0.22	-3.6	12	-4.3	6.5	-3.2	12	-0.24	2.8	1.3	12	2.4	-1	-0.77	0	0	-3.8	1.5	-4.1	-6.9	1.4	6	-6.6	1.6	-3.5	-1.4	-1.4	5	3.3	1.6	-7.6	4.9	-5.4	-2.1	0.68	5.2	-5.2	-3.2	-2.5	0.22	-5.2	0.8	0.07	-0.59	-7.8	-3.7	-0.89	5.5	-6.1
-0.29	-0.2	-3.8	9.2	-0.54	1.6	1.1	0.45	-3.4	-2.8	-2.8	11	3.8	-0.73	1.2	-4.8	-4.9	-2.4	-2.1	-6	-3.2	2.5	-4.1	-2.3	1.3	-11	-4.3	1.9	3.9	2.2	-3.7	2.1	-1.9	4.1	1.1	-5.4	-0.68	0.13	-1.2	-4.9	2.4	0.46	-7.9	-5.2	-2.3	-0.51	-6.3	1.3	-5	-16
-0.02	-0.78	-2.9	11	2.7	10	1.9	14	2.4	6.6	-0.85	12	3.8	-3.2	0.41	-0.94	-3.1	-2.2	-3.8	-7.1	-13	-0.82	-0.22	-14	6.7	-3.5	-3.7	-6.9	-1.6	2.7	-4.2	3.2	1.2	3.5	6.3	-0.44	-4.7	-1.4	-3.1	-1.8	4.8	0.17	-2.3	-3.5	-1.8	-3.7	-0.36	-3.5	10	-7
0.07	-0.38	-1.9	11	9.4	0.56	2.5	3.4	-0.38	-3.7	0.05	12	-0.19	0.24	5.2	-3.4	2.7	-7.6	0.65	-5.6	10	-5.2	9.1	-3.4	7.7	1	3.7	-3.4	6.3	4.6	5.7	-0.35	0.8	6	5.2	3.6	8	0.57	5	-0.3	-0.66	-3.4	7.5	-0.08	7.4	-3.7	7.3	1.3	7.8	2
0.24	-0.08	6.4	1.7	10	-1.6	8.7	2.5	3.9	-4.4	8.4	10	1.4	0.56	11	-0.9	9.7	-3.8	5.3	1.1	11	-5.9	7.2	-2.6	5.2	-0.98	4.1	0.86	4.3	8.2	-1	0.71	-0.99	4.8	4.2	5.2	9.5	6	11	0.38	-0.25	-4.5	5.8	-2.5	3.5	-0.3	2.1	2.9	-0.16	-5
0.14	-0.06	3.9	-2.5	0.22	1.5	4.7	-1.5	-10	-4.1	-3.1	4.7	-2.9	-0.52	1.1	4.9	5.6	-2.2	1.3	5.9	-6	-5.8	6	-1.4	-5.1	5.5	-0.4	8.6	-5.4	10	-4.5	4	-4.8	10	-3.3	5.4	0.77	8.2	1.1	9.9	0.08	5.8	3.5	6.4	-1	5.7	0.29	-0.02	-6.6	4.5
-0.38	0.25	-2.9	-1.3	-8.4	-1.1	-4	-5.4	-4.1	1.5	-8.3	-2.7	-3	0.32	-3.3	-1.3	-6.6	9	0.45	5.8	-11	3.3	-4.1	-2.1	-0.77	0.64	0.8	2.1	-1.3	-1.2	-1.7	2.6	-2.4	-0.8	-5.2	-3.4	5.4	-3.5	-8.8	-4	-2.2	1.6	-5.3	8.4	-0.89	-0.24	-1.4	0.26	2.6	1.6
-0.28	-0.11	-3	3.1	-3.9	3.2	-0.37	0.83	-2.2	-2.7	-5.1	0.78	0.07	6.2	-6.6	-2.8	-7.2	-9.1	-2.7	-2.1	4.7	4.9	-5.6	0.53	-0.35	-0.18	-2.5	-1.2	-0.37	-2.8	3.9	-2.6	0.52	-1.8	2.8	-1.1	1.2	1.9	-3.2	0.68	-1.2	-2	-1.3	11	0.37	0.58	0.54	-1.8	3.7	3.1
0.38	-0.03	1.5	6.5	3.1	9.1	2.7	6.8	0.92	-0.9	1.4	5.4	2.4	7.3	-0.23	-11	2.8	-15	0.92	-2.8	0.93	-6.5	6.1	-0.77	0.29	0.25	-5.5	-3.5	0.44	-4.4	-4.2	-9.7	1.3	-0.67	0.8	-5.3	-3.2	0.11	-0.62	-7.1	3.9	-4.7	-1.7	-2.1	4.2	-3.8	-2.7	-0.7	0.31	3.3
-0.03	0.02	2.4	2.2	6.7	12	3.6	9.5	-0.45	-2.9	-0.47	4.5	3.2	13	8.3	-4.1	2.8	-7.5	6.6	-2.6	-3.6	-10	4.5	-4.8	6.5	4.7	0.99	-6.3	3.4	-1.8	2.9	-4.4	5	3.4	0.16	-3.9	-4.4	-1.8	1.1	-5.9	9.5	-0.94	-2.3	-4.8	4.9	0.57	-1.5	-3.1	7.7	5.3
0.14	0.22	-1.7	1.1	2.5	7.7	-2.2	-1.6	1.9	-3	-5.9	-7.6	1.1	-0.25	-1.7	-3.1	3.3	2.6	4.3	-3.7	13	-4.9	-3.7	-5.1	-1.1	-2.5	5.9	-7.1	0.84	0.64	-0.57	2.3	12	0.43	-3.1	0.19	-1.4	-2.3	1.4	-1.6	2.2	1.2	3.5	-1.1	2.4	-3.3	0.33	-4.3	1.2	2.9
-0.09	0.39	-4	-5.5	7	-4.2	-0.14	-0.66	-2.6	-0	-3.3	-7.2	3	-4.6	-5.3	1.8	1.3	3	-6.3	1.2	4.6	5.2	3	7.9	2.2	-2.4	2.9	-3.2	-5.3	-4.7	-2	-1.7	-0.56	-8.3	-5.5	-1.4	1.6	-0.3	-1.6	2.8	0.26	-2.4	-3.5	0.71	1.3	-1.5	-1.3	0.86	0.27	-1
-0.08	-0.24	5.4	-5.7	12	0.68	8.3	-4.6	-2.8	-5.4	1.5	-5.2	7.9	1	-0.31	1	-4.3	-1.4	0.22	2.5	-19	-6.8	-3.7	3.9	5.6	4.1	3.3	2	3.6	3.1	-4.5	3.7	0.82	-4.3	-4.2	3.9	-0.76	4.3	1.1	9.3	4.6	1.4	-1.4	4.6	2.9	3.4	0.78	7.2	8.3	3.4
-0.19	-0.07	1.9	-8	-0.77	-12	2.5	-7.8	-0.24	3.6	-3.2	-3.4	0.02	-1.8	3.2	2.7	-5.2	11	4.2	-4	-7.4	4.7	-0.2	4.8	2.2	-2	8.3	-0.96	-0	2	1.2	0.69	3.3	1.2	1.3	0.88	4.5	0.68	3.2	2.2	1.2	2.5	-2.3	2.8	1.8	1	6.3	0.82	4.3	0.84
-0.11	0.06	-1.2	2.3	0.4	0.1	3	-1.2	6	4.9	11	14	-6.6	-1.1	-0.38	3.4	12	7.8	8.8	-2.6	2.8	9.1	-2.7	7	-1.6	-2.8	1	-10	-4.2	2.4	-2.7	-3.1	-8.2	7.6	-1.1	3	-4.2	-3.9	-5.3	-0.64	-5.9	0.9	-1.5	-1.4	-3.3	-0.53	-2.4	-3.8	0.36	2.6
0.47	0.53	-5.5	3.9	-4.5	5	-0.21	2.4	-1.7	-1.4	-5.2	5.8	-2.7	-0.36	-3.1	-2.2	11	3.7	0.84	-1.1	0.11	6	-0.12	6.2	-3	-1.5	0.12	-3.8	2.7	4.1	0.43	4.8	2.8	7.6	0.84	-1.2	4.8	-1.9	0.97	0.73	-2.9	3.8	7.9	-1.7	-3.5	3.8	6.9	2.6	-4.8	-5.4
0.46	0.05	0.94	-3.1	7.7	-2.9	8.2	-5.5	0.04	-6.1	3.5	-2	0.96	-4.2	5.5	-6.8	0.47	1.2	-0.07	-3.4	6.8	9.9	6.9	3.7	1.6	-4.3	6.2	-0.69	4.4	0.39	-3.2	6.4	7	0.66	1.4	0.59	-2.3	6.2	-0.46	3.6	-2.5	3.8	6.2	-6.9	-3.2	6.5	-1.5	7.2	-3.4	-6.4
0.11	-0.29	5.4	-0.1	3.6	-4	-2.9	-2.5	-1.3	2.9	0.1	0.17	-0.88	0.17	5.8	0.49	5.7	-5.9	3.1	0.3	8.2	6.6	0	11	-3.3	-2.9	6.2	-7.6	0.3	3.3	0.03	-8.7	1.6	-0.24	1	4.2	-4	-1.7	2.9	2.1	-0.08	-4.6	0.88	-11	-0.03	-2.2	-1.9	-4.3	2.4	-4
0.3	-0.46	-4.2	8.2	-0.36	6.3	-5.3	3.8	-4.7	5	-0.01	5.1	2.3	4.7	5.9	8.8	3	-4.4	5.1	2.1	0.29	0.96	-4.2	6.5	0.71	4.4	-1.8	-4.4	-2.6	4.2	-2.5	2	-9.5	2.5	-2.2	6.5	1.4	-1.7	0.84	4.9	-6.9	5.5	-1	-2.2	-5	-2.1	1.2	-0.41	-0.04	6.4
0.13	0.13	0.9	4.9	-1.7	2.8	0.63	2	2.4	4.1	2.9	2.8	1.7	4.5	4.6	2.6	2	3.4	9.8	4.1	4.3	1.3	3.2	-2.9	3.1	-3.1	2.2	2.7	6.5	1.1	-1.1	-3	2.9	-0.96	-3.6	3.5	0.81	1	-3.8	-2	-2.8	-2.9	3.8	-2.9	-1.9	-4.2	2.7	-1.4	4	-1.9
-0.24	-0.02	-1.6	-4.1	-4.3	-5.9	0.77	-2.2	3.3	-2.2	-1.9	0.94	-7.1	0.15	-7.4	1.3	-4.7	4.4	-7.5	4.4	-5.1	4.1	1.2	-2.1	-0.48	-4.1	3	-9.4	-0.66	-2.9	0.61	-9.3	1.1	-8.2	-1.7	1.8	0.97	0.23	-4.5	-1.5	-3	-6.3	-3.9	0.6	0.51	-7	0.95	-9	2.2	-2.1
-0.74	-0.43	-9.2	-4.4	-3.6	-5.8	1.1	-2	1.4	-6.7	-2.1	-4.8	-7.6	-5.4	-9	-4	-9.9	-4.4	-6.9	2.8	1.3	4.7	-8.3	2.9	-3	-3.2	-2.8	-4.7	-11	-3.1	-3.7	-5.6	-9.4	-4.9	-9.1	-4.2	-0.41	-4.4	1.4	-2.5	-8	-2.9	-4.8	-0.31	-1.9	-10	-2	-7.4	-5.8	-3.4
-0.36	0.24	-4.3	3.2	-3.8	-5.7	-10	0.95	-2.7	5.2	-8.1	-7	-7	-0.09	-4.1	1.3	-8.6	-1.4	-4.8	-0.53	-6.1	6.6	-5.7	7.1	-1.9	2.1	-1.7	6.3	-9.6	-3.3	-5.5	-2.8	-12	0.51	-6.8	-1.3	3.2	1.8	-3.3	-1.5	-4	-1.5	-2.5	6	0.15	2.4	-4.7	2.6	-1.8	5.3
-0.37	0.1	5.1	1.5	3.7	1.8	0.39	5.1	-4.5	3.5	-3.9	3.5	2.5	1.1	-2	1.2	-14	-3.3	-10	-0.25	-7.8	-11	-2.2	-0.06	0.26	5	-8.8	22	-2	4.7	-5.8	9	-0.83	3.6	-4	6.8	-3.8	8.2	-8.1	1.5	-2.3	10	-16	12	-0.65	13	-6	9.9	-3	8.7
0.08	0.39	0.05	-0.87	-3.3	5.7	-4.5	0.3	-2.1	-3.3	-2.1	1.7	-3.6	5.4	1.4	2.5	-2.7	0.2	1.7	9.1	-4.7	-11	-1.9	1.9	-0.48	4.9	-3.2	9.4	3.9	8.3	-2.8	5.2	0.08	10	-0.54	-0.25	2.7	4.5	1.1	2.6	-4.3	1.4	-6.6	19	-3.9	-0.61	-5.5	4.1	2.4	7.2
0.2	0.41	0.96	-9.5	-5.6	-2.4	-4.5	-5.8	-1.5	-0.89	0.24	-7.1	-10	-0.45	3	-5.7	4.3	-2.8	5.8	-1.3	5	4.1	5.7	6.2	-3.6	9.5	5.6	4.8	-0.49	6.5	0.92	3.7	-0.93	4.6	3.2	4.1	4.2	9.3	4.3	7.5	-4.2	2.1	3.8	6.4	2.5	5.6	-0.09	2.7	4.9	10
0.18	0.51	2.9	-6.4	-8.1	-3.9	-3.1	-1.2	1.8	1.2	-2.7	-8.4	-5.3	-2.7	-1	-1.9	2.7	1.1	1.2	-6.1	-6.9	4.8	0.17	2.1	-2.1	2.5	2.5	7	-0.66	0.51	6.6	8.9	-0.54	-2.6	1.6	1.7	4.6	-1.6	5.3	0.98	-1.3	1.5	1.9	2.6	4.7	2.6	3.7	0.73	-6.3	10
-0.16	0.14	-4.4	-6.9	-9.2	0.19	0.09	-4.4	-1.5	-2	-5.9	-9.5	-7.7	-4.5	-3.4	0.38	-6.2	-3.6	-4	-4.1	-2.2	3.7	-9.9	7.6	0.21	4.6	-2.9	4.4	-4.9	0.68	1	0.05	-5.2	5.7	-1.9	-0.59	1.8	1.4	0.23	4.8	-1.6	0.56	-4.6	1.1	1.8	1.9	3	-1.2	-5.9	4.4
-0.1	-0.65	-3.9	-7.1	-2.5	3.9	-2.7	-0.91	-6.1	-4.4	-11	-12	-4.3	1.4	0.19	-4.5	-1.1	-15	0.43	-10	1	3.5	-1	-0.89	-3	1.4	4.8	0.4	-1.4	0	-1.2	-5.3	-1.8	-0.22	4.8	-1.8	-2.6	-1.8	-1.6	-1.9	-2	-1.8	-0.13	-6.7	1.8	-2.8	-1.3	-3	-1.8	0.05
0.41	-0.67	-7.5	-2.4	-2	1.7	-6.8	-1.1	-0.34	-1.9	-5.8	-6.1	-2.6	0.82	1	-12	-4	-9.8	-1	-8.9	3.7	-4.6	5	-1.6	1.7	-3.5	5.2	-1.2	-0.22	-3.5	-1.7	0.69	0.45	-9.9	0.94	0.09	1.1	-2.5	3.3	-2.6	0.1	-5.6	4.8	-3.7	-1.3	-5.4	3.4	-3.2	1.2	-8.9
0.14	-0.16	0.21	-0.93	-0.76	-5.6	-1	-0.64	2.8	2.4	5.2	1.4	-0.67	-6.5	-2.2	-3.9	-1.9	-9	3.2	-4.2	2.6	-11	-1	-6.1	4	-2.1	-5.8	-6.6	1.2	-3.1	1.7	-1.7	-3	-6.2	3.8	-4.7	-1.1	-4.4	2.4	-3.3	-0.82	1.2	-1.8	-2	-5.4	-1.9	-3	-4.3	3.9	1.6
0.2	0.45	2.4	-0.47	-6	-2.6	-2.5	-0.22	4.2	5.8	3	7.3	-4.3	4.4	7.1	4.6	4.3	11	3.3	-0.71	-6.1	8.5	-6	5.5	0.28	3	5.4	-0.76	3.4	-2.9	-0.04	-3.9	0.93	0.96	7.7	-1.4	3.7	-3.1	5.8	0.51	-1	-1.7	5.5	2	1.5	2.2	1.7	-0.53	3.2	6.3
0.23	0.05	-0.61	-1.7	0.31	1.3	5.7	-1.8	3.6	3.7	7.5	2	-1.1	0.63	5.9	7.2	6.8	5.2	0.81	6.9	4.6	8.4	1.7	5.8	-1.4	2.9	-3.3	2.7	0.24	1.3	1.6	5.4	0.58	2.8	0.34	-3.1	-4.4	1.1	-0.62	-2.2	3.1	1.6	1.5	0.41	-1.9	0.97	1.5	-1.4	-2.3	11
0.69	-0.04	-0.08	1.6	-1.5	0.89	0.81	4.1	1.8	-1.6	-3.4	-7.9	5.7	1.7	0.38	0.97	2.6	0.9	-3	0.87	0.4	2.7	6.4	0.97	3.2	3.8	0.13	0.32	4.6	4.2	-0.88	-2.4	7.8	5.5	4.1	7.2	2	3.3	0.71	2.7	2.7	0.7	7.4	1.9	0.21	-4.3	6.7	-1.8	3.2	1.8
0.15	-0.21	3.8	1.5	3.1	-0.9	4.8	-0.29	-2.5	1.3	1.5	-4.4	1	0.22	-1.7	6	-3.5	-1.4	-1.1	-3.5	2.6	2.1	2	0.48	6.6	3	-1.5	-2.4	9.5	3.2	3.9	0.91	8.5	0.9	8.9	-2.3	1.6	-3.2	2.4	4.1	-1.1	-1.7	1.5	1.7	2.3	-2.1	0.93	1.1	6.7	0.54
0.25	0.36	1.4	1.9	-2.9	0.76	5.1	-1.1	5.8	-2.7	5.7	-6.5	-3.1	2.5	1.3	-0.46	6.9	1.4	5.4	-5.3	-3.6	3.1	1.7	1.3	0.52	-0.75	-0.47	7.6	5.3	-1.4	4.6	6.7	9.1	-3.2	7.5	-1.4	2.7	0.94	3.6	-2.6	2.5	-2.7	6.9	7	-0.19	-3.9	2.7	6	-5.3	0.4
0.26	0.06	-1.9	-2.7	-4.6	3.4	5.2	-0.36	0.79	-5.3	12	-4.2	3.9	6.5	5.7	0.64	6.8	9.2	2	1.2	-2.4	-0.64	8.6	-1.9	-2.2	1.6	-2.8	-2.1	-1.3	-4.4	0.34	0.16	3.4	-1.3	9.6	0.76	1.1	0.86	1.9	0.09	0	4.9	1.5	-5.4	-0.25	0.56	1.5	4.5	0.45	-2.3
0.15	0.3	-2.5	3.8	-1.4	-2.6	1.8	-2.6	0.1	1.5	4.9	3.4	0.63	6	5.2	-0.59	12	4.3	2.3	6.3	12	-4.5	-1.8	2.2	3.6	-2	8.3	6.5	4.8	4.1	2.1	5.5	2.9	2.7	5.6	-4.4	3.7	2.9	1.2	-0.36	0.23	-0.79	3.2	7.8	3.7	6.9	2.9	-1.8	-2.2	-4.4
-0.01	0.2	-3	3.6	1.7	-8.8	0.09	-1.4	2.5	3.2	-7	8.4	-1.1	-7	2.5	1.8	6.8	3.7	3.6	-3.6	2.8	1.6	4.4	6.8	3.7	-5.4	8	-2.6	8.2	7.8	2.5	-2.7	7.3	7.9	1.4	-1.4	3.8	-7.6	0.8	-2.6	4.2	-1.5	1.5	4.6	4	-0.58	-0.34	-0.28	3.4	-4.2
-0.07	-0.08	-2.1	0.86	1	-0.89	9.2	2.8	3.1	5.7	0.27	4.4	5.8	-2.5	4.7	2.6	10	4.7	2.9	-0.14	-4	-3.1	-0.57	-2	-1.7	4.7	-0.04	5.2	1.2	4	0.85	2.8	5.4	7	-3	2.1	0.76	-2.1	-1.3	-7.1	-4.9	0.23	3.7	8.4	-3.8	-2.6	-1.7	2.2	4	1.8
0.07	-0.52	-9.4	-2.2	-3.8	5.2	-2	1.8	2.2	-0.63	-10	5.5	-1.1	2.9	-3	3.7	8	2	1.5	1.9	4.4	-1.9	-2.2	-2.3	-5.2	0.14	1.4	2.1	-4.8	-4.8	-0.68	2.5	-0.23	-0.82	-5.7	-8.4	-2.5	1.6	-2	-3.9	-1.2	-3	0.15	1.3	-1.6	-1.9	-0.55	3.4	-2.3	2
-0.13	0.21	-10	6.4	-7.7	2.5	-4.4	8.7	0.52	2.7	-11	8.2	-6.1	-1.4	0.62	-0.87	-7	9.8	-6.5	4.1	-5.5	-0.05	1.1	-5.3	-6.5	-6.2	-2	2.2	-6.5	-7.2	-2.1	-7.4	-6.4	-6.9	-6.2	-9.4	-5.7	-3.2	-0.65	-5.5	1.8	-3.1	-6	3.9	-4.2	-1.1	0.09	0.33	1	-7.5
-0.2	0.25	-5.8	2.1	-3.8	-6.1	-0.63	-2.7	2.7	-0.6	-2.8	4.2	-1.3	-3.6	-0.03	2.9	8.4	2.7	2.2	1	1.6	-6.7	-0.51	-6.2	-2.5	-6.1	-0.54	-2.5	-2.6	-0.87	-3.5	-0.82	3.4	-8.5	-9.1	-1.1	-2	2.1	-0.54	-1	-1.3	0.96	3	-13	-3	3.4	2.9	-4	8.4	-1.3
0.25	0.11	-1.4	1.9	-1.1	1.3	-2.6	-3.6	2.4	-3.6	2.7	-2	1.4	1.2	0.22	-1.8	2.4	-0.06	3.1	1.1	0.52	0.43	-2.2	-2.4	1.1	-5.5	4.8	2.9	1.3	-4.5	3.6	0.73	4.6	-4.2	-1	-6.1	0.07	1.4	2.2	-0.36	1.7	-2.1	-1.9	-1.8	5.1	-1.1	-0.62	-2.3	12	-3.3
-0.21	0.05	-0.02	-0.4	2.9	1.1	4.9	-1.3	6.7	2.9	0.01	-5.6	6	2.8	-3.9	0.67	-2.4	1.5	-1.9	6.5	-7.2	-0.58	-2.4	4.7	0.85	0.06	0.71	4.6	0.19	0.35	2.5	-0.24	-0.87	1.2	1.3	1.1	-0.12	0.88	-0.29	0.15	0.78	1.4	-0.32	-5.8	4.5	-0.12	3.9	-0.58	-1.6	2.8
-0.03	0.36	-2.7	8.5	5.2	0.21	-2.8	2.8	-1.1	5.8	2.5	0.9	4.4	-0.14	-0.14	4.6	-5.9	0.87	-3.2	0.09	-3.4	-5.6	1.1	-4.5	4.9	2.9	-2.8	4.2	1	-1.6	6.3	2.5	8.8	1.8	1.7	0.59	4.7	4.3	4.7	6.1	0.42	2	4.2	2.6	3.4	-0.86	5.2	-0.98	4.4	0.49
0.1	0.45	8.8	1.3	4.8	-6.6	1	0.37	-0.26	1.9	1.8	-0.35	5.8	-3	6.1	1	-3.2	4.7	-0.3	-0.28	14	-6.5	3	2.2	3.8	-4.4	-2.5	3.3	2.5	3.5	0	7.5	-2.6	4.5	2.6	0.3	3.6	0.7	2	1	2.6	1.1	-2.4	5.5	0.72	3.2	-2	0.41	7.7	-5.5
0.2	0.43	10	-1.8	5.7	-6.6	6.8	-4.9	2.7	-2.2	0.94	1.7	6.4	-7.9	2.2	0.89	-5.1	-0.27	-2.2	5.2	8.3	2.2	5.7	1.6	-1.7	-5.6	2.7	9.2	-3.2	3.8	-3.5	3.4	-6.2	6.3	0.36	6.6	-4.6	1.8	-2.3	0.89	-0.07	3	-1.6	4.5	-0.16	2.3	2.1	2.9	3.1	-6.6
0.28	0.01	2.9	1.7	1.5	-5.6	1.3	-3.6	1.1	-0.48	-1.1	-0.1	-1.4	-5	-1.8	0.02	1.2	-6	5.9	1.8	-4.3	-1.8	5.3	0.67	5.2	3.1	1.5	11	3.8	2.4	10	7.2	6.3	7.8	5.7	-2.5	2	3.9	5	-3.3	3.1	3.6	-1.5	6.5	6.3	4.5	4.2	7.9	5.5	6.8
0.21	0.22	2.4	0.36	-0.47	5.6	5	-1.1	1.4	-0.93	8.9	-0.76	1.8	-0.62	-3.5	0.69	-4.7	-1.9	4.1	2.6	4.3	11	-3.9	0.56	1.1	2.8	0.35	7.4	-1.2	4.8	1.4	9.8	-1.3	4.5	1.9	5.8	-0.03	6.7	5.2	2	0.5	3	3.2	3.2	-0.22	6.1	-0.93	4	-2.1	2.6
0.24	0.11	5.4	-6.4	-2.6	-1.4	4.5	-9.1	-2.5	-3.9	3.9	-8.5	3.5	-9.1	-1.3	-1.2	1.8	6.1	2.3	2.8	-3.8	-5.5	3.6	-1.6	0.33	1.6	5	0.66	2.1	3.9	1.6	0.36	8.7	4.6	0.15	5.9	4.9	4.9	1	3.5	0.19	1.2	2.5	3.4	6.5	3.2	7	-1.1	-4.1	-1.6
-0.15	-0.78	4.1	0.66	0.9	2.5	9.2	0.51	-3.5	-0.27	-2.2	-2.8	0.61	-3.4	-1.1	4	-3.8	-1.9	-5.6	-2.7	-4.5	3.2	-2.5	-8.6	2.3	3.9	-1.3	-1.3	0.6	3.9	6.4	0.74	5.8	-0.22	2.5	3.2	2	1.4	1.9	3	-0.18	2.2	1.3	0.52	1.4	2.2	-0.84	1.2	1.3	1.6
-0.26	-0.39	-0.94	7.9	-7	1.3	-7	3	-1	1.9	0.55	2.8	-2.5	-6	-2.9	6.4	-8.6	-0.73	2.6	2	-0.93	5.2	-1.1	1.4	-1.9	5.6	8	-6	2.5	2	6.7	-2.1	6.1	-2.4	0.04	-0.82	1.1	-5.4	2.9	1.2	-1.1	2.9	6.4	-3.7	0.52	-0.34	1.4	-5.8	1.1	3.6
-0.11	0.11	1.8	1.3	-1.7	4.1	-6.1	4.2	5.3	6.4	-0.76	5.1	4.3	-4.3	5.5	5.9	-2.6	-0.74	-0.2	3.1	2.1	7.9	2.3	1.7	0.04	-2.4	-1.8	-7.8	3.9	-4.9	0.69	-12	3.1	-4.5	0.1	-3.2	0.35	-4.7	0.61	-6.8	-6	-0.61	4.7	1.3	-1.8	-3.6	-2.8	-11	7.2	2.2
-0.12	-0.03	6.8	5.8	7.2	2.9	4.1	2.9	-0.29	9.3	7.7	16	4.6	-0.04	-1.6	6.1	1	4.9	-0.7	6.4	-7.9	10	2.4	-1.1	-0.23	5.2	-0.32	-0.55	-5.7	-0.7	-4.9	1.3	-1.3	-0.03	-4.8	-1.9	-4.7	0.03	-5	-3.6	0.18	-4.3	0.81	8	-2.9	-2.4	-1.3	0.15	0.96	0.89
0.15	0.37	2.7	1.5	1.4	0.35	-1.4	1.9	-1.4	2.6	-2.6	12	-0.92	-0.51	-1.4	7.3	-1.5	5.6	-1.4	5.3	4.6	0.76	-0.21	-0.19	2.9	1.1	-0.75	-4.9	1	4.8	3.8	0.54	5.9	0.99	3.5	0.56	4	3.2	3.8	-3.1	-0.96	-4	-1.5	2	2.2	-4.4	2.2	3	-1.3	3.4
-0.08	0.22	4	-6	4.4	-3.3	6.2	-6	-1.1	-6.2	2.7	-1.2	2	-3.4	-3.4	1.5	-2.2	1.7	-1.8	6.6	0.54	-2.8	-6	7	1.9	3.2	0.77	-0.82	-1.4	4.5	0.26	3.3	-0.29	-5	-1.4	5.4	0.82	6.8	-2	-0.97	-2.8	5.5	2.6	2.8	0.93	1.6	-4.4	2.2	-2.2	0.52
-0.03	-0.21	0.18	-3.7	-3.4	-2.5	-5.4	-5.4	1.1	-4.8	5.5	-17	-1.2	-6.6	0.28	-1.2	-3	1.9	3.2	-0.35	-4.1	4.4	2.8	2	-8.7	2.4	3	8.5	-3.4	4.1	-5.2	4.6	1.1	3.1	-5.4	3.9	0.07	7.6	-3.2	2.1	1.2	-0.62	7.4	4	-0.17	5.2	-1.5	1	-2.5	8.6
0.01	-0.4	-6.6	3.4	-2	2.6	-3.6	-1.8	1.4	0.22	-4	0.72	-4.5	2.8	-0.34	-0.38	0.49	-5.4	-0.5	-1.2	-3.8	-2.4	0.26	-1.2	-2.5	5.6	-2.6	5.6	2.9	1.1	-6.5	-1.2	-6.2	6.2	0.51	-2.9	-0	0.5	-0.01	-2.6	2	-1.4	4	-1.5	5.2	-2.5	-2.2	-2.3	-4.4	9
0.19	-0.15	-6.1	9.7	0.72	-1.3	3	12	-1.2	5.2	-3.8	20	6.3	3.9	1.3	4.5	3.4	-0.42	-1.3	3.6	-9.8	-2.9	2.9	3.2	-3.5	8.6	-1.2	2.8	-4.1	3.1	-0.31	1.6	-6	11	0.03	-3.6	-7.2	2.4	-4.2	-3.6	4	1.7	-3.9	8.1	-4.7	1.6	-4.2	0.28	-5.4	11
0.24	0.69	0.85	5.6	-2.6	1.9	-2.4	7.9	1.6	5.4	-2.7	16	-2.7	3.5	0.3	3.8	-7.3	8.1	-1.9	6.3	-8.7	7.5	-1.4	5.7	0.62	6.6	-0.11	2.7	-2.7	2.9	-0.22	-2.8	3.4	13	0.75	-0.42	2.4	0.34	3.3	-1.7	3.6	3.3	-1.5	3.4	-0.77	-0.61	3.4	2.4	-3.5	8.2
-0.3	0.53	3.9	1.5	0.08	11	3.5	8.1	2	5.4	2.8	7.5	1.4	1.6	-2.5	2.8	-5.7	10	-2.3	3.6	-12	2.7	-2.8	-0.4	3.6	8.9	-6.8	-4.2	1	9	2.4	-0.06	-4.5	3.3	2.3	7.6	0.67	7.7	3	6.3	4	-1.7	-6.2	-4.6	1.7	3.7	0.22	2.7	0.2	5.6
-0.19	0.21	6.6	4.1	5.5	12	11	3.9	6.1	-1.8	7.7	-2.3	8.9	7.2	-7.5	-3.4	7.1	2.9	1.4	-3.5	2.4	6.4	-1.5	-1.2	0.96	1.2	-1.3	-0.31	-5.3	-4.2	0.36	-3.8	-3.4	-4.2	1.6	-0.88	0.22	4	-3.4	-0.18	1.9	-2.5	-7.3	-1.2	-3.8	0.1	-1.1	2.4	4.7	-1.1
-0.23	-0.19	1.3	3.3	3	5.9	0.54	4.6	3.9	5.5	-5.8	-2	5.1	6.1	-5.9	-5.1	0.59	-3.3	-1.7	-1.5	-11	0.64	-8.5	-4.5	-0.13	3.1	4.7	1.1	-4.7	-8.3	-2.1	8.8	-3.5	-11	-7.1	2.7	1.4	-2.4	-0.55	6.6	-0.27	-0.59	0.89	2.2	-0.32	0.29	1.5	4.8	-3.6	-1.9
-0.34	-0.13	2.7	-3.9	12	-7.7	3	-2.3	2.2	3.9	-2.3	-0.13	4.8	5.2	-1.3	-1.9	0.05	-2.7	-4.1	0.63	-9.5	-4.5	-5.8	0.46	0.58	-1.6	-10	-7.6	-2.8	-7.1	-2.6	-2.4	-4.6	-13	-2.6	-2.1	-5	-4.3	2.3	0.01	-1.9	3.3	-6.8	-6.8	-2.2	-6.4	-5.7	-4.9	-5.1	-1.1
-0.19	0.03	3.7	-9.6	2.7	1.2	0.51	0.9	0.8	-5.2	-0.34	-7.8	1.5	6	-1.4	-13	0.38	-5	-0.95	-6.1	-2.3	-9	8	-1.4	0.34	-3	-2.1	-1.2	3.4	-4.2	4.5	0.31	3.3	-1.3	5.2	-3.4	2.7	-2.2	0.5	4	-2.1	-1.5	-3.1	-4	1.6	-4.6	2.1	-4.4	-2.5	0.04
-0.25	-0.32	3	-2.9	1.4	-9.2	0.89	-3.5	-6.5	-7.7	4	-7.7	1.7	-11	1.3	-7.5	-4.2	-4.3	2	-4.4	5.7	-17	9.7	-5.2	1	-8.8	-0.38	-2.1	4.4	-9.2	7.6	-5.4	4.6	0.07	14	-6.2	-1.9	-11	6.3	-5.2	3.1	-5.5	-4.3	-9.9	3.3	-5.3	0.51	-7.1	1.8	-10
0.13	-0.48	5.1	-5.3	-0.83	-11	1.1	-9.6	-0.79	-2.2	3	-8.9	-0.32	-15	1.6	-4.5	15	-3.7	3.2	-1.2	12	3.7	-0.03	-1.1	1.7	-8.2	0.89	0.74	-1.1	-7.5	1	-1.3	2.7	-4.8	3	-8.4	-4.9	-7	1.2	-8.5	5.2	-5.4	-0.37	-5.1	1.7	-1.4	0.38	2.1	0.11	-1.1
0.33	0.01	8.9	-5	-3.9	-4.3	4.2	-7.3	-0.31	-3.5	16	-3	4.9	-4.3	3.4	-1.3	9.5	-3.3	3.4	-3.6	3.6	-2.1	-2.1	4	-1.9	2.2	5	1.1	2.1	-2.2	-0.44	2.4	2.7	-1.2	-1.6	-1.9	0.87	-0.66	-3.9	-0.11	-3.6	-2.3	1.2	-6.8	-1.3	5.6	1.2	4.4	-0.23	1
-0.04	0.31	-3.6	2.6	1.2	4	-7.2	-2.8	-2.5	2.3	2.3	3.4	-5.8	4	1.1	1.3	-0.19	9.6	-0.92	-0.17	-11	5.1	-1.8	4.1	0.28	3.1	-2.4	3.8	1.2	2.2	-1.8	6	-6.3	-2.2	-0.96	2	-0.67	3.3	-1.3	4.3	-1.7	7.2	-7.1	0.79	0.35	6.1	5.4	4.1	-5.5	-1.5
0.04	0.54	-2	3.2	-0.85	-1.2	-10	-0.57	3.4	7.1	-4.7	2	-4.2	1.3	-2.1	6.2	-5.7	9.2	-1.4	5.9	-3.7	14	5.9	12	-1.2	0.52	-3.9	16	0.52	3.8	-0.36	0.68	-3.9	0.77	1.9	5.2	0.7	6.1	1.3	0.08	0.01	6.3	-3.4	10	-3.2	5.8	2.5	4.5	-3.4	8.2
0.23	0.47	0.62	0.26	4.3	-3.7	-4.2	1.7	-1.5	8	-2.5	1.2	0.02	0.47	0.75	2.9	0.31	-1.5	-0.94	9	2.1	-2.9	-1.1	7.4	-5.1	-1.5	2.3	2.8	0.41	-4.2	2.6	3.7	-2.2	-1.3	1.4	-2.8	-3.1	-2.8	3.2	0.76	2.4	0.06	4.5	0.67	3.5	-3	0.12	-0.71	-0.48	2.1
0.22	0.06	0.5	-9.5	6.8	-2.9	-1.2	-0.39	-1.5	-0.09	1	-0.69	-1.1	-3.6	2.3	-0.16	-3.2	-6.1	1.3	-0.19	9	3.6	1.8	0.71	-2.2	0.83	1	-0.64	1.6	-1.5	-0.37	-0.1	7.6	4.1	-1.1	-0.56	3.2	-2.1	0	-2.8	-2.3	-2.8	0.64	0.57	1.5	0.3	2.3	0.09	-1.6	1.6
0.15	0.04	5	-4	8.4	1.5	8.1	-2.5	-0.88	-7.8	-1.6	-2.2	8.4	4.8	-1.4	-3.5	4.7	1	-6.7	-2.4	-3.8	9.7	-5.5	1.2	6.8	0.11	1.8	-5.7	5.5	-2.5	-2	3.1	0.43	-0.99	1.8	-2	-0.7	-4.7	-0.39	-3.3	1.8	-6.1	-1.1	-0.97	-1.6	0.05	-2.4	-1.2	-4.7	1
-0.1	0.11	2.4	-5.2	2.1	0.88	5.8	-3.4	4.1	-6.1	-2.3	-3.9	7.5	1.1	-10	2.8	-3.4	1.9	-5.6	2.4	-5.4	0.92	-1.2	2.1	1.1	0.26	-2.8	6.1	0.42	-0.85	6.9	1.7	2.3	-0.44	-2.8	5.1	0.51	4.5	-0.77	5.8	-1.3	4.5	-4	-12	3.9	5.2	-0.7	7.9	-2.8	-0.22
-0.34	0.41	1.7	-0.42	-2.2	1.9	-0.61	-1.3	2.6	-3.4	-0.75	-5.8	5.3	2.4	-4.6	4.4	4.8	3.7	1.7	7.9	6.4	8	0.64	2	-1.1	2.3	-7.9	-2.2	3.5	2.3	0.75	2.2	-0.46	-4.1	-4.4	5.3	0.09	1.1	-0.86	0.91	-4.8	7.9	-6.2	2.9	-0.43	5.4	-6.8	2.7	-1.3	5.3
-0.22	-0.19	-4.5	-1.6	4.3	-0.47	0.69	-6.6	-2.7	-4.9	-1.4	-13	0.62	0.23	-1.6	-0.47	4.9	-5.6	2.7	-2.3	-7.9	0.64	-5.6	0.76	-2	2.1	1.2	-3.2	-1.8	-0.55	4	1.5	-2.1	1.5	-2.2	-2	2	1.7	-2	3.1	-0.6	4.7	-4.8	3.3	1.6	6.4	-1.9	5.5	0.71	5.1
-0.36	-0.23	-0.68	-1.2	6.9	-2.5	-5.7	0.47	-4.8	-6.1	0.62	-7.9	3.3	-7.1	1	-4.6	4.9	-3.8	-5.4	-0.84	11	5.3	1.3	-3.7	2.3	2.7	3.3	-1.5	-3.6	-1.3	-0.94	5.6	-3.3	0.68	-5	5.3	-4.7	3	3.9	7.8	1	7.3	-5	-2.8	0.89	7.5	2.2	7.2	1.7	-4.2
0	-0.22	3	-2.5	3	-1	2	-2.3	-0.12	-1.5	11	-2.2	6.7	2.7	-2.9	0.65	-2.3	-11	2.6	0.99	5.9	0.27	5.9	-4.5	0.32	5	-6.5	5.3	-2.7	-1.8	-3.3	6.4	-5.3	-2.6	1.3	2.5	-4.3	6.6	1.2	3.1	3.3	6.3	-6.5	4	-1.5	10	-1.3	6.8	-0.08	4.2
0.18	0.25	2	-1.9	-8.3	-0.62	-0.05	0.05	3	-1	8.3	-2	-5.7	3.5	1.8	1.9	4.2	-5.7	-1.2	3.3	4.8	1.6	0.88	6.9	-1.7	2.1	-7	4.4	-0.42	-0.09	1.8	3.2	-4.1	2.5	5	2.8	1.1	6.9	-0.69	-4.6	5.6	0.72	4.3	5.1	0.68	2.1	-2	1.5	-2.1	7
0.07	0.26	3	-4.7	-3.8	1.2	0.06	9.7	7.6	2.8	6	-2.5	0.18	13	4.3	3.7	-1.4	1.4	-0.4	1.2	-7.1	3.7	1.8	1.5	-3.8	2.7	-3.2	2.1	-4	-8.6	-2.7	-6.7	-5.4	-3.7	-1.7	-4.5	-8.4	-1.2	-1.7	3.1	-1.4	-1	1.2	-0.93	-3.3	0.62	-4.3	-2.5	-3.3	-0.67
0.12	-0.24	2.1	-2.9	-4.9	-3.4	-4.8	-0.18	2.9	1.4	-0.56	-0.1	-5.2	0.74	-4.9	1.8	-5.7	-0.8	0.22	-2.9	-11	1.6	-5	2.5	-5	-4.1	2.7	1.2	-5.3	-6.3	2.9	-5.5	-2.2	-4.7	-1.3	-1.1	0.12	-4.6	-5	1	0.84	-0.69	2.2	-3.4	1.6	4.5	1.9	-3.2	-1.1	-5.9
-0.06	-0.38	-0.63	0.5	-2.6	-3	-6.3	-2.8	-0.41	-2.8	-3.2	-6	-5.6	-3.1	-0.54	-3.5	2	-2.2	-1	-6.4	0.78	-1.7	-1.6	-5.2	-1.6	-5.9	6.9	1.7	2.5	1.2	-0.21	-2.6	5.6	-1.6	-1.1	-0.2	2.1	0.02	-3.7	-3.3	2.1	-3.1	5.2	-3	-4.5	8.3	-1.6	-4.4	1.4	-7.5
0.31	-0.28	4.4	-7.1	-0.46	-7.5	2	-5.4	2.3	-6.2	11	-8.3	-3	-2.7	3.4	-4	-2.3	-2.2	2.5	-3.4	19	-3	3.9	-3.6	-0.87	-6.2	0.74	-5.7	1.1	-6.5	-0.68	-2.1	-1.1	-8.2	-1.7	-6	2.2	-1.7	-1.4	-3.7	3.9	-1.9	1.2	-7.2	-4.7	5.7	1.3	-4.3	3.5	-10
0.56	-0.28	2.4	-3.8	-3.1	-6.5	0.57	-5.6	-3.9	-2.1	0.9	0.55	-5.6	-0.2	4.7	0.8	-1.6	-2.2	1.1	-2.9	0.2	-6.2	4.7	2.3	4	-0.28	-0.53	-7	1.1	-0.43	-1.7	-5.5	0.91	-0.36	1.6	-0.92	2.6	-6.1	4.3	-2.7	1.9	4.2	4.2	-7.7	4.9	1.8	8.2	-3.5	4.3	2.4
0.04	-0.35	0.82	2.5	-4.4	1.5	-6.8	3.1	1.1	7.2	2	2.9	-2.6	2.5	-3.5	-0.57	-2.2	3.5	-3	-1.8	-2.6	0.78	-1.2	3.7	5.2	-0.43	-0.38	2.1	1.1	-2.8	-2.6	-6	2.1	-1.7	4.8	3.1	1.4	1.1	3.1	-2.5	-1.8	3.9	-4.8	-6.4	1.1	-1.1	2.6	-1.8	5.2	6.1
-0.15	-0.77	-0.66	-2.3	-2.8	2.5	4.2	-0.28	0.84	1.2	0.93	-4.6	-1.6	0.02	-4	-5.7	-8.4	-7.2	-4.9	-2.9	6	5.6	-3.6	-0.5	-3.3	1.6	-4.9	5.5	0.27	-9	0.8	-3.5	-5.2	-5.4	6.3	-3.8	-0.99	-1.4	3.1	0.12	-2.5	1.8	1.3	-1.8	-3.2	-9.2	1.6	-4.4	-3.8	3.5
0.39	-0.6	-6	-3.5	-1.4	1.9	3.1	2.2	-0.25	1.9	1.4	-8.1	0.76	6.8	5.8	7.6	5.1	3.7	3.4	-4.8	5	8.7	2.8	-2.7	5.6	3.7	5.3	-9.8	4.9	-5.8	-2.3	-0.92	-1.8	-2.6	6.5	-1.3	0.71	-3.1	3.9	-3.5	4.3	0.06	8.8	-8.2	-0.74	-2.7	2.5	-3	0.1	9
0.06	-0.25	-6.4	5.5	3.4	1.4	-1.6	2.4	1.2	0.81	-1.4	0.71	4.9	3.8	8.6	0.07	4	5.5	3.2	1.9	3.3	3.5	0.63	3.8	3.3	3.1	0.91	-1.2	-4.7	1.5	-2.2	-6	-5.6	-0.43	1.9	6.3	-3	-1.8	-4.7	4.3	1.1	1.4	2.4	-6.8	-3.6	-0.71	0.81	-2.3	2.9	2.5
0.09	-0.05	-9.6	3.8	-2.8	-2.1	-9.1	5.4	6.2	1.9	-4.6	4.8	3.5	-1.3	4.8	2	-5	1.2	4.2	0.29	-6.5	1.2	3	-5.4	3.6	-1.9	-2	2.8	-10	-2.8	3	0.4	-2.7	-1.7	-5	0.91	1.2	-1.6	-3.9	5.4	2.9	-3.1	1.2	-0.74	0.04	1.5	-1	0.81	5.2	-7.4
-0.34	0.29	-7.3	-2.8	-3.1	-4.1	-5.2	3.1	4.9	1.3	-6.3	7.8	1	4.1	-2.2	4.9	3.3	-0.9	2.6	-0.39	6.8	1.5	-5.3	-4.3	9.6	-7.5	0.35	-3.9	-1.3	-4.5	1.5	-1.6	-3.8	-5.2	-6.3	-4	-0.25	-1.5	-3.4	1.4	0.06	-2.1	2	0.37	2.9	0.52	0.98	-2.5	4.1	-0.6
-0.1	0.5	-6.1	-0.01	2.6	0.59	-2.4	-1.2	0.47	-4.6	-6.5	2.2	1.2	4.8	-5.6	6	2.3	8.8	-8.5	6.2	5.8	-3	-7.7	3.6	-6.5	1.4	-0.32	1.8	-9.1	5.2	-7.3	-8.5	-9	-0.63	-3.9	-0.83	-6.1	7.5	-1.4	0.47	-9.1	2.9	-2.6	2.5	-4.4	-0.43	-3.8	4.9	-2.1	5.3
-0.24	0.39	-6.6	3	-3.1	-0.97	-5.8	-2.4	-5.3	-0.82	-7.3	-4.3	-5.3	-0.93	-2	9.3	-2.9	2.4	-6.9	4.5	-4.6	-4.7	-16	4.5	-11	9.6	-6.4	5.8	-6	6.6	-4.8	3.5	-3.2	3.9	-4.4	5.8	-0.66	4.7	-2.4	3.6	-6.3	6.1	-8.5	1.1	-11	2	-2.2	3.9	-11	8.6
-0.6	0.45	-11	-1.2	-8.3	1.9	-7.4	0.92	-5.9	3.4	-21	5.2	-14	1.7	-5.8	5.6	-0.52	8.4	-10	6.2	1.8	6.6	-6.3	5.5	-12	2.5	-8.8	-2.1	-8.2	2.5	-2.1	-0.94	-7.7	1.8	-16	2.9	-12	-2.9	-13	4.4	-2.2	-4.5	-10	1.4	-4.6	0.46	-4.8	1.9	-13	-0.75
-0.73	0.36	-13	0.72	-12	2.7	-5	2.8	-0.99	3.3	-18	2	-5.6	1	-11	-2.5	-1.6	-4.7	-13	3.4	2.1	-9.4	-13	-0.14	-12	5.2	-4.2	-3.5	-11	8	-3.9	3.3	-14	3.5	-6	1.3	-8.2	2.9	-11	2.2	-5.7	0.25	-13	2.1	-9.9	0.22	-1.8	4.8	-15	-0.2
-0.35	-0.14	-11	1.3	-4.1	3.8	-12	3.5	-8.4	3.5	-22	0.32	-1.5	7.1	-11	-2.9	-6.2	-5	-7.8	-3.2	-8.4	-16	-7.2	-8.5	-6.7	0.87	-5.3	-0.85	0.32	1.4	4.9	3	1.7	3.7	-2.9	4.8	2.7	0.06	-2.9	0.21	-2.3	0.69	-1.7	-1.6	-6.4	-0.19	-2.9	1.7	-2.6	0.17
-0.28	-0.18	-2	2.5	4.3	-0.04	1.5	1.6	-6.9	-1.9	-14	2.8	3.7	-0.9	-1.2	-5.2	-13	-1.4	-1.7	-2.1	-2.5	-2	3.8	-9	4.6	-4.7	0.37	0.97	1.7	-3.4	2.9	6.8	0.97	5	-4.7	1.6	-0.5	1.4	-1.9	3.5	3.5	-0	3	0.07	-1.7	1.9	0.13	3.2	2.8	-0.35
0.43	0.68	3.4	-0.98	9.4	-2.4	10	-4.3	-2.9	-8.2	2.4	-10	4.2	8.8	2.8	6.5	-6.2	8.4	3.6	4.6	0.13	10	3.1	-0.83	2.2	0.73	5.6	-7.7	4.7	-1	2.7	2.5	2.7	0.83	2	-4	0.69	-4.7	-2	-1.8	2.6	-3.2	6.1	-1.9	4.5	-6.5	0.56	-3.5	9.1	-2.5
0.48	0	3.1	-3.2	-1.1	9.5	0.15	2.6	3.5	1.3	2.7	-9.7	2.7	5.6	7.4	-4.3	8.5	-0.58	7.2	0.59	-4.4	2.5	3.5	-2.1	1.6	4.7	-0.47	-7	8	-3.1	1.4	0.34	6.5	-4.8	3.7	4.2	-0.83	-11	2.8	1.1	7.2	-4.7	0.23	1.5	2.8	-0.97	-0.45	-5.1	2	-1.4
0.4	-0.18	2.1	-11	-2.6	-4.4	-0.16	-0.66	-0.27	2.9	5.1	-5.4	-1.2	-6	2.9	5.3	-0.35	13	6.8	0.81	-11	-7.3	6.3	6.3	-1.6	-2.2	1.5	-1.3	9.1	5.5	2.4	-2.6	6.1	-3.4	11	2.8	5.4	7.5	5.5	-0.84	5.5	-4	2	5.1	5.1	7.5	1.4	3.1	-4.6	1.5
0.17	-0.02	3.6	-13	-0.12	-7.6	-1.4	-7.5	0.22	2.5	5.5	-6.9	-1.2	3.3	4	3.3	-3.1	-1.6	2.1	-4.7	-6.2	-1.3	-0.44	4.4	0.5	-4.4	8.9	1.3	5.2	2.4	4.2	3	2.3	0.2	5.4	-1.7	-0.03	-2	0.53	-0.99	3.7	4.1	4.8	9.1	5	3.1	0.49	2.4	-2	-3.9
0.15	-0.27	-3.3	-3.9	-2	-4.3	-4.4	2.8	-0.27	1	3.5	-6.8	-2.1	-1.6	4.7	-5.2	7.8	-13	5.3	-6.4	9.2	-9.6	-0.33	-5.6	4.8	-5.7	9.5	-4.1	6.9	-6.8	4.7	-1.8	7.8	-3.3	4.3	-10	1.6	-2.5	2.8	-3.1	-4.2	-0.63	10	-7.2	1.5	-4.1	4	-3.8	2.3	-6.6
0.05	-0.31	-1	-5.4	-2.5	-4.2	-6.9	4.9	-2.5	-0.63	-4.4	0.79	-2	0.78	1.9	-9.7	-1.7	-3.7	1.1	-3.7	6.3	-5.9	8	1.8	5.5	-6.3	3.6	-5.7	6.8	-4.4	0.89	-0.18	3.5	-3.2	4.3	-2.5	2.4	-1.6	-2.3	-1.8	-3.8	-1.2	1.9	-12	0.13	-0.5	-0.76	-1.6	3.7	-16
-0.31	-0.07	10	-6.3	2.5	-2.6	5	2.2	-1.9	-5.3	1.7	-4.7	0.93	-1.1	3.7	-2.5	-1.6	1.1	-0.11	-1.7	5.4	-3.4	-3.3	0.23	-1.4	-1.6	-6.8	-3.3	-3.6	-4.6	-3.4	-3.9	-4.1	-3.2	-1.1	-2.6	-5.2	0.73	-1.4	-1.5	0.77	-3.2	-12	-3.1	-1.7	-4.4	-7.3	-1.7	-3.3	-5.7
-0.21	-0.45	10	-4.8	6.7	1.1	3.2	-2.4	-1.5	-5.5	-3.8	-0.99	0.68	-0.54	-3.4	3.8	-1.9	0.06	-3.9	-2.2	-8.6	4	-7.2	-5.2	-2.3	-1.8	-5	-6.4	-11	-4.9	-10	-4.3	-9.7	-4.4	-4.9	-5.9	-1.6	-4.7	-2.7	-4.2	-0.84	-6.9	-7.2	-0.59	-1.2	-1.9	-7.6	-7.5	-3.8	2.4
-0.17	-0.17	10	4	7.2	4	12	8.8	4.1	0.6	9.8	0.19	4.7	-2.9	-4	1.7	1.9	-6.6	-1.2	-2.7	5.2	4.4	-3.3	-5.2	-7.2	-2.4	-3.5	-4.8	-4.6	-2.5	-12	-9.3	-7.3	-2.7	-6	-1.8	-2.2	-5.1	-5.1	-6	4.5	-3.5	-4.6	-2.6	-0.09	-1.7	-1.8	-7	-10	3.1
-0.34	0.35	7	-4.9	2.4	-2.8	3.8	-0.13	-1.4	0.63	-0.43	-2.1	6.1	-3	0.44	-2.5	-5.6	-0.28	1.5	0.89	17	-7.2	7.9	-5.8	1.9	-1.7	-3.1	-1.4	-4.4	-3.2	-9.1	-2.4	-2.5	-1.3	-6.1	-3	-1.3	-1.8	-2.8	-4	4.8	-5.1	-1.2	1.3	0.51	-6.1	-3	-2.9	-1.6	-1.1
-0.53	0.38	3.4	-13	3.7	-8.2	1.3	-9.9	-0.3	-4.8	-0.07	-7.8	2.2	-10	-3.2	-4.7	-5	4.8	-2.6	1.9	11	7.7	2.9	2.8	0.68	7.2	-6.8	-2.1	-4.7	7.4	-1.6	-2.9	-2.6	1.7	-2.2	7.2	-1.7	4.4	-5.9	1.8	4.4	-1.9	-6.3	0.51	-0.11	-1.2	-0.03	4.7	-3.5	2.5
-0.08	0.02	-5.3	-1.8	6.9	4.5	-2.8	-1.1	-4.7	-1.4	-5.2	-6.6	0.14	-0.12	-1.3	-2.4	-9.7	-4.2	-2.9	-6	-6.7	-1.9	-2.9	0.41	2.2	3.9	-0.84	-4.1	-1.1	9.6	-0.09	2	-1.2	3.3	-2.8	6.9	3.6	1.7	-2.8	2.5	5.5	-0.47	-5.6	-2.6	1.2	-0.14	5.1	4.5	0.96	5.3
-0.29	-0.22	2.2	2.7	7.3	8.1	3.7	3.8	-4	2.1	-2.8	2.6	7.9	1.2	3.3	4.9	2.5	-5.9	-1.7	-2	6.7	5.9	2.6	4.2	2.9	0.06	-5.8	-6.8	-0.15	3.5	-6.2	2.5	-6.2	-2	-1.8	5.8	1.6	-3.5	1.5	4.8	3.3	-0.56	-5.9	-9.7	0.29	0.54	-4.9	1.2	-1.2	0.4
-0.37	-0.14	5.3	0.2	5.8	-0.72	1.4	4.2	-2.5	4.1	1.2	5	-1.9	-2.1	0.47	-4.5	-1.8	-2.6	2.5	-1.2	-1.1	-0.29	-0.66	7	-0.74	0.92	0.48	1.2	0.49	-1.5	0.28	6.8	1.4	1.6	1.2	-0.46	-3.1	0.98	0.95	3.8	4.8	2.4	0.25	0.46	3.1	1.1	-0.74	2.9	-3	-3.2
-0.01	0.16	-3.5	-1.8	8.7	-3.9	-2	-5.8	-3.9	-3.4	-3	-0.26	-4	-1.7	0.26	-5.2	2.2	-3.4	4.2	1.9	1.6	-3.4	-2.1	5.6	0.67	1	3.4	2.8	-1.1	4.7	-2.7	7.4	0.41	11	3.6	1.2	2.1	2.2	0.64	1.3	-1.1	3.2	3.4	5.8	1.3	5	-0.93	8.5	-2.7	-3.9
0.04	0.21	-1.2	1.7	-1.3	3	1.5	-3.3	-2.8	-4.5	0.76	-5	-0.38	-0.02	1.1	-1.5	-2.6	6.2	4.6	-2.1	9.4	-0.66	-2.1	1.1	-3.5	0.57	-0.3	-2.1	0.28	2.8	-3.7	2	-1.8	1.6	2.6	1.9	-3.6	2.6	-2.1	-0.07	3.5	0.01	-2.3	-4.8	1.9	-3.1	-6.1	5.7	-6	-1
0.33	0.02	-0.39	1.4	2.5	10	-2.5	7.6	0.52	-5.6	1.4	0.04	3.6	2.3	1.3	-0.76	2.1	0.34	-0.42	-1.7	-2.1	-0.84	-0.18	6.4	1.8	6.2	3.2	-1.4	5.8	1.6	0.21	-5.1	2.8	-1.2	-5.6	1.8	2.1	-1.2	0.32	6	-1.9	5.8	1.1	1.6	-0.42	-0.1	-0.37	-0.5	1.7	1.3
0.08	-0.31	3.6	2.9	9.6	6.1	4.2	0.78	2.5	0.46	9.3	0.41	5.1	4.1	4.9	-3.3	0.68	-1.6	3.9	-5.8	0.95	1.6	3.7	-8.7	-1.4	0.22	-10	-0.99	0.73	-0.69	-1.2	-1.5	-7.7	5.4	-2.7	2.5	-0.96	2.4	-1.3	3	3.8	1.7	2.2	-2.5	4.5	-0.04	-1.2	0.18	0.51	1.5
-0.22	-0.02	3	3	-3.1	-1.3	4	0.59	1.9	1.8	1.6	5.5	-7.4	2.1	0.61	-3.1	-2.9	2.4	-3	-1.7	6.5	-0.55	3	-7	-3.9	0.75	4.1	3.7	-3.3	-0.22	-4.1	8	-0.33	7.7	2.2	3.1	1.4	2.6	0.81	1.4	0.97	2.4	2	-5.8	-1.5	0.75	2	3.1	1.8	-2.8
0.36	0.44	2.6	4.1	-0.96	-2.5	-7.7	4.1	-2.9	1.2	5.7	8.2	-7.4	1.4	6	3.7	6.5	12	2.3	6	1.5	0.12	6	-1.6	0.57	-0.12	1.5	2.5	1.4	4.8	6.4	-1.4	3.7	9.7	2.4	-0.01	1.6	1.6	6.2	-4.1	3.3	-4.9	4.6	4.2	3.7	-3.9	3.3	2	3.7	-6.1
0.57	0.31	-2.2	7.2	-0.64	12	-4.7	6.6	1.7	4.8	3.2	14	0.89	5.9	1.2	-1.3	-1.3	10	5.8	3.8	4.8	-1	-5.3	-8.3	-1.6	-0.97	5.6	-0.11	3.2	-1.1	3.5	-1.3	2.2	3.4	3.1	-5.4	-0.32	-4.7	2.2	-3.2	0.39	-0.6	6.6	-0.08	0.45	-4.3	-1.5	-7	1.4	0.35
0.02	0	0.93	7.6	-1.2	1.8	1.9	1	-3.1	3.2	0.97	11	-5.6	1.5	-5	-4.1	7.8	-1.9	2.5	-7	2.2	0.44	-6.7	-6.6	0.56	-5.1	0.65	-1.2	4.9	-3.4	5.4	-4.5	3.3	0.57	1.8	-1.6	-0.97	-7.6	4.4	-4.2	-2	3.1	5	-8.6	2.8	-3.6	2.3	-0.42	-4.7	-2.2
-0.24	0.07	-0.98	1.7	-5.2	-5	-8.9	-3.7	-5.3	-1.3	-0.45	5.3	-10	1.3	-3.7	-1	7.3	8.7	0.77	0.23	-4.6	-1.5	-2.1	-5.4	-3.5	-2.2	-2.2	2.2	-0.62	-1.9	2.3	-3.9	-0.28	4.8	-8.7	-0.49	-0.7	0.66	-0.72	-1.2	-0.74	0.84	0.9	7.5	-2.8	-0.47	1.9	3.5	-7.3	1.2
-0.49	-0.07	-2.2	-2.1	-2.7	0.13	-3.4	-3	-1.5	-2.9	-5.9	-2.2	-0.47	-2.7	-4.8	-1.7	-0.63	-3.1	-3.8	2.5	0.21	1.5	6.2	-0.45	-4.1	-2	-2.9	-1.3	-2.3	2.6	-0.85	0.66	-4.8	6.8	-0.17	-4.8	-1.7	2.2	-2	-1.5	-8.5	-6	-9.1	1.8	-3.9	2.1	-0.76	4.7	-5.4	-2.1
-0.11	-0.04	2.4	-0.99	-4.2	3.9	5.8	-2.4	3.4	-8.2	4.2	-8.1	-1.1	-1.6	-5.8	-3.4	-3.7	-1.6	-0.73	-2.1	-9.2	-1.9	0.63	-0.52	-6.7	0.25	-4.1	0.41	-1.4	1.4	-3.8	0.65	1.1	0.97	-4	-0.65	-5.6	4.3	0.01	1.6	-4.6	-2.8	-4.9	-1.2	-7.9	-0.93	-6.1	3.2	-4.7	-0.49
0.19	0.15	1.3	1.8	1.5	3.4	1.4	1.5	2	0.32	4.2	-7.5	1.4	2.2	4.5	-6.5	-0.12	-1.9	1.1	2.6	-8.5	-3.3	6.8	1.9	-1.4	-3.5	-1	0.39	-4.5	-5.1	0.04	-2	-2.6	-3	-7.4	-3	-5.2	-1.9	-1.9	1.9	1.2	-3	-2.4	-1.2	-0.26	-1.6	-3.3	-3.7	1.1	-2.9
0.51	0.18	1.3	2.6	5.6	-2.2	0.81	2.8	0.92	0.97	1.2	4	8	5.5	0.49	1.6	-2	-7.4	2.8	0.78	9.3	-13	13	-2.8	1.6	5.3	-3.7	8.2	4	5.9	-7.1	3.9	4.9	9.2	-0.35	5.7	0.88	6.3	2.8	9.6	4.8	0.05	0.54	4.2	-0.36	4.8	-2.1	3.4	4.8	-1.2
0.94	-0.41	-1.7	1.4	2.3	-1.2	1.2	-2.7	1.2	-0.03	-5.3	0.1	7.7	-7.4	-0.57	-3.7	-0.86	-7.6	1.3	-6.7	11	-8.6	13	0.34	4.4	0.88	0.92	5.1	2.6	-1.3	0.52	3.9	7.8	-0.07	3.5	-1.2	2.6	-2.6	1.5	2.8	3.1	-3.1	3.2	6.8	-0.79	0.98	2.3	2.6	8.2	-2.1
0.25	-0.2	3.7	-1.9	5.8	0.5	4.9	-3.4	0.64	5.7	1.5	4.3	7	-5	-1.1	0.46	-6.2	-3.1	2.2	3.2	5.5	1.3	6.3	-3.4	2.9	-4.5	-1.3	-5	1.1	-4.9	0.26	-3.8	0.38	-3.1	1.6	-4.1	1.8	-4.6	-1.6	-2.8	-2.5	-4.4	3.2	-0.21	-0.22	-1.2	1.6	-4.7	5.3	-7.4
0.43	-0.49	4.1	-1.4	-1.2	-3.4	-1.4	1.4	0.28	2	4.8	0.41	-6.7	-2.2	0.66	-2	2.9	-2.1	1.5	0.28	0.42	-10	9.2	-5.7	0.64	-2.2	3.1	-1.5	-0.64	-8	-0.8	-7.2	-2.4	-12	-2.1	-3.1	-0.11	0.87	5.4	-6	2.5	-2.3	3.8	-3.3	2.8	-6.5	-0.19	-1	2.5	-8
-0.14	-0.41	2.1	4.8	-0.61	5.4	0.12	5.4	-1.7	4.3	6.4	2.2	-5.3	4	2.1	-7	6.4	-9	3.5	-9.4	2.6	-7.2	6	-1.7	2.3	-4.4	2.8	-5.5	1.9	-6.8	3.7	-3.6	4.1	-10	1.8	-7.6	-0.93	-4.3	2.8	-6.1	-1.4	-1.8	-1.3	-8.1	1.8	-3.8	-0.74	1.7	0.59	-13
0	-0.29	-4.5	3.2	-2.2	-2.8	-0.77	1.4	1.8	5.7	-1.1	14	-3	-4	-4.2	-5.2	1	-2.8	-0.45	-5.4	7.7	-3.1	-4.8	-4.2	0.15	-3.6	6.7	-7.7	3.1	-5	2.6	-1.4	2.8	-7.9	2	-8	3	-4.7	3	-2.6	-6.2	-2.1	7	-7.6	3.3	-3.8	-1.4	-4.3	7.2	-6.4
-0.09	0.36	0.15	-0.83	4.3	-7.1	6.5	-5.7	2.1	1.2	10	3.6	-2.3	-13	1.1	-1.8	6	-3.5	4.2	0.44	-1.8	-5	4.5	4.8	3.5	-0.36	1.5	5.1	-0.5	-0.05	-4.7	1.9	1.7	-3.6	-1.2	0.86	-5.1	1.4	3.5	-2.6	-1.6	-4.8	2.6	0.61	-0.39	-1.4	1.4	-0.73	1.8	-0.26
-0.13	-0	3.8	0.6	2.9	-3.4	2.8	-5.5	2.4	-1	0.48	1.8	4.6	-9.7	0.79	1.2	-0.31	-2.6	2.8	0.39	0.74	3	-2.6	-3.4	0.78	3.1	0.7	10	-6	-1.3	-0.41	0.04	-6.7	-2.7	-2.7	3	-4.6	5.9	4.6	0.95	5	-0.5	1.4	4.5	1.2	-0.94	-1.3	-0.69	-0.33	5.1
-0.56	-0.19	5	0.83	2.8	5.9	1.7	-0.08	1.3	-6	-5.5	2.5	7.5	-0.88	-7.8	4.8	-6.4	0.5	-4.7	3.6	3.1	2	-7.8	-8	-1	2.2	-3.4	4.3	-8	1.7	-8	1.6	-6.4	-5.3	-9.8	-1.4	-3.2	1.5	-4.8	2.2	-0.89	-0.65	-3.1	4.2	-5.2	-2.6	-4.4	-1.9	-1.9	2.9
-0.57	-0.05	5.5	4.7	-0.03	11	4.1	9.3	-3	4.2	3	8.1	-2.4	2.4	-5.9	-1.5	-2.8	-1.1	-1.6	-0.44	-13	-5.8	-10	-4	-0.93	-3.5	-1.9	-3.1	-4.4	0.34	-3.6	-3	-0.64	6.2	-6.3	-2.9	-5.1	-2.5	-8.4	-4.8	-11	1.6	-4.5	7.9	-6.3	-6.3	-5.7	-5.2	7.4	-5.1
-0.6	0.05	0.87	5	-5.9	3.9	3.3	7.8	4.4	4	0.91	7.5	-6.2	5.2	-3.1	-1.3	-0.82	3.2	1.6	5.2	-10	-2.8	-2.3	2.8	-0.6	4.4	0.85	5.3	4	0.22	1	-1.9	2.7	7.4	-4.7	0.77	1.7	-0.58	-4.8	-1.8	-4.6	-0.01	4.6	5.4	-1.6	-3.6	4.6	-7	-0.7	0.24
-0.44	0.06	-4.3	-5.9	-2.2	-8.7	0.2	-5.4	0.53	-6.9	3.8	-0.18	1.2	-8.5	-0.84	-4.6	-3.9	2.9	-0.32	-1.3	1.5	-0.37	-5.7	4.9	-5.3	-2.9	4.3	0.2	3.3	1.9	5.1	-6.5	0.05	5.2	-6.5	-1.8	-1.9	2.1	-5.9	-3.9	0.24	1.5	11	-1.4	-4.8	0.27	-5.6	0.34	-1.6	0.94
0.17	0.13	-5.6	-4.7	-3.8	2.2	-5.8	-7.4	-4	-0.28	-9.1	-4.8	0.4	-6.1	0.39	0.99	-3.8	5.1	-1.3	1.2	2.7	3.4	-2.8	2.6	-0.64	-3.1	1.8	3.9	-1.6	4.4	6.4	-1.5	-0.09	-2.6	3.5	3.3	0.02	2.5	1	-0.83	-3.5	0.66	1.9	-0.98	0.57	1.9	0.96	1.2	-2.5	0.67
-0.3	-0.1	-0.43	2.1	-1.9	4.5	0.6	0.18	-4	-2.3	-0.68	-1.6	2.4	-3.4	9	3.9	-2.7	0.03	-2.7	-1.2	3.8	6.7	3.9	0.47	1.5	-1.8	-0.98	0.27	-4.3	4.2	4.5	-0.25	-4.7	-7.1	-3.9	2	-0.92	-5.1	-0.12	-6.3	-2.8	-4.6	3.3	4.9	0.17	-2.6	1.9	-6.7	-2.8	-6.7
-0.28	-0.71	-0.07	-3.4	-4.2	-3.5	0.22	-5.7	-2.5	-2.7	3.5	-5.4	0.93	-3.4	2.2	-0.63	-1.8	-4.4	-6.1	-4	3.1	-1.7	2.3	-6.8	-1	-6	1.5	-3.3	-2.3	-0.26	-2.6	-4.2	1.2	-10	3.7	3.9	4.3	-2.6	-0.58	-3.6	-0.27	-3.5	7.1	-5	4	-3.3	0.27	-0.73	-1	-10
0.13	-0.43	-6.3	-1.2	-6.1	-8.1	-11	-3.1	-4.8	0.91	-7.5	-2.5	-5.1	-12	-5.8	-3.8	3	-10	-3	-1.3	-2.9	-8.5	-3.9	-6.2	1.8	-12	-0.09	0.03	2.4	-1.7	6.5	2.9	0.53	-8.5	7.2	-4.4	2.9	-2.7	4.7	-3.5	3.5	-3.7	6.9	-1	6.8	-4.8	-0.46	-5.1	-3.9	-10
0.35	-0.37	-5.1	1.8	-1.6	-0.44	1.6	-4.5	4.1	-8.7	-4	-7.9	-0.27	-5.5	-5.3	-2.3	-0.74	4.1	1.6	-7.5	-16	-2.4	-5.6	-8.9	-3.2	-6.7	-1.4	-2	0.02	-4.9	-1.9	3.4	-4.4	-6.2	-0.61	-3.2	0.98	-6.8	3.9	-2.8	2.3	-2.2	1.6	-4.7	0.1	-1.4	2.2	-9	-6.5	-7.4
-0.2	-0.45	-0.28	5.3	-5.2	-1.4	0.12	-0.76	2.5	-2.6	-5.6	-6.3	2	2.5	2.4	-4.4	-4.9	-3.3	-0.02	-3.6	1.2	-9.8	4.4	-2.1	-2.4	2	-2.7	-7.2	-0.03	-2.8	0.84	-3.2	0.16	-7.8	1.5	-1.1	2.9	-0.37	4.3	2.1	2.8	2.5	-0.33	-5.5	1.3	-4.6	3.1	-1.7	-1.3	0.47
0.05	0.24	0.39	5.4	-4.6	-2.2	0.54	3.1	-5.5	2.6	5.6	-0.67	-4.1	1.1	8.7	2.1	6	-7.1	4.6	6.7	14	-2.8	5.8	-2.9	-0.13	0.33	0.12	-8.9	-1.4	2.9	-0.97	-1.2	1.2	2.5	-1	-1.5	-0.74	4.6	-2.1	2.4	2.5	-2.9	-1.2	1.2	1.4	-2	2.6	-1.7	0.21	1.6
0.28	0.66	-0.88	13	-5.3	-0.24	-2.1	4.6	1.1	5.3	10	13	1.8	-3.8	3.2	11	3.1	0.73	0.66	8.4	-10	13	-7.3	14	1.7	6.3	-1.2	3.2	1.1	6	-1.2	0.75	3.9	5.9	-1.3	9	-2.4	5.8	-3.2	6	-2.3	6.5	-0.66	3.2	-1.1	8.2	0.44	3.6	1.5	5.4
0.25	0.39	0.54	11	5.5	6.6	4.5	10	3.2	4.7	12	6.5	4	5.8	1.5	8.9	6.8	6.6	0.83	7.3	4.3	0.48	-4.3	6.9	3	3.6	7.3	1.7	3.5	8.8	2.1	4.3	3.6	4.8	0.8	4.2	1.8	4	-0.58	2.4	-7.4	6.1	6.7	4.5	-4.6	3.5	6	5.2	8.4	5
0.3	0.36	3	16	-3	9.9	-1.3	14	4.8	5.6	4.3	12	-3.9	9.9	-3.7	5.3	0.58	-0.96	1.7	1.4	-4.5	0.21	-1.7	1.7	-3.8	0.12	4	1.9	4.4	0.13	4.1	-0.42	8	3.7	4.2	2.2	2.4	6.2	1.4	-0.4	-3.3	1.8	3.7	9.8	-1.5	3.4	-2.4	5	2	8.5
-0.12	0.47	-0.77	0.85	-11	7.2	0.9	0.33	2.1	3.8	4.5	6.5	-4.9	4.9	-2.3	2.6	2.6	9.8	-2.2	3	-1.1	12	2.3	-0.75	-2.4	0.59	-0.77	0.12	6.7	0.82	0.58	2.9	7.6	4.4	5.5	-1.3	5.9	1.7	2.5	-6.3	1.6	1.9	6.2	3.3	0.28	-0.17	2.6	1.2	-2	7.9
-0.23	0.21	-3.2	-6.2	0.07	-2.4	-4	-9.5	0.99	-3.5	0.83	-3.3	-3.1	-3.9	-3.7	8.7	-0.51	5	-1.7	1.1	-6.5	1.9	-3.4	-0.53	4.9	7.2	3.8	5.2	9	9.4	3.7	11	3.2	13	4.1	6.6	6.2	-4.7	5.3	4.8	5.4	3.8	4.2	-3.4	5.3	2.1	8.1	-0.07	-1.1	0.11
-0	-0.11	-6.8	-9.8	-3.4	-7.1	-5	-6.1	0.96	1.5	-3.5	-4.3	-8.2	-0.55	-6	-1.1	2.3	-6.1	-1.6	-3.9	-3	-3.2	1.4	-4	2	-4.8	-4.1	-2.7	5.4	3.5	6.3	3.4	2.3	-1.4	3.9	-0.02	4.6	-1.7	2.8	2.5	2.7	-4.8	-5.3	2.4	0.57	-2.3	0.89	-5.2	-1.3	-5.4
0.15	-0.25	-2.8	-2.9	-1.7	-0.01	-3.9	4.6	-3.7	7.8	-7	3.3	-2.1	2.4	1.1	-7.5	3.1	-8.4	-0.81	-3.7	-2.8	-3.2	-0.18	1.2	0.32	-5.8	0.73	-7.3	2.4	-1.1	-0.48	-3.8	2.7	-5.7	2.1	-5.4	3.4	-0.83	1.1	-2	0.08	-1.3	-4.9	-1.3	2.7	-3.7	2.1	-1.9	0.63	-0.06
-0.3	0.23	0.56	9.4	0.68	6.4	2.6	4.9	-0.08	0.25	5.7	6.1	7.1	-0.92	1.3	-5.9	3.9	1.8	-2.8	3	-1.8	5	-1.5	-1.8	0.15	-4.6	-1.5	-4	-9.5	1.9	-0.29	-1.7	-3.9	4.1	2.8	-2.3	0.74	-2.4	-4.8	-3.1	-8	-6.1	-4.8	-7	-0.93	-6.7	-0.62	-0.03	-0.78	-1
-0.19	0.65	3.1	-0.39	5.2	-8.6	7	-12	-0.5	-23	-1.2	-10	1.9	-3.6	6.2	7.6	-5.5	17	-0.86	4.8	-13	6.6	-2.3	14	-2	7	2.1	6.2	-7.3	2.6	-3.6	6.4	-4.7	0.53	2.5	8.5	0.36	12	-1.7	-1.5	-1.6	-1.3	-11	-0.86	-0.11	2.4	-3.7	2.7	1.2	3.6
0.25	-0.19	2.4	6.3	3.4	5.6	6.1	4.3	-1.2	3.8	-4.8	1.2	1.1	4.6	6	10	-1	-0.65	-1.9	4.9	-0.29	-1.2	6.1	14	-2.8	7	2.9	16	-0.18	4.8	-3	1.2	0.4	0.56	-2.7	8.2	-3	4.2	0.66	11	3.6	7.9	-7.6	8.7	-0.65	13	-5.3	2.9	-1.2	11
0.43	-0.38	-3	5.2	2.1	1.5	0.93	6	1.1	6.4	-4.2	4.2	3.4	6.1	2.9	0.25	0.42	-1.6	6.3	1.3	5.4	4	8.2	4.8	0.23	6.4	4.7	-2.6	-0.07	4.7	0.4	-2.9	3.6	2.4	3	7.5	-0.09	-0.62	2.9	7.8	0.27	6.4	5.7	-4.6	-3	4.7	-2	0.91	1.6	7.5
0.67	0.15	2	-10	-0.26	-2.9	0.73	-3.8	4.7	0.42	0.62	-4.5	1.1	2.7	-2.6	-1.9	-0.63	1	0.36	-6.9	-7.6	2.7	-12	-1.5	4.3	-0.87	-2.6	-2	3.8	-1.6	-3.8	-4.2	-4.8	3.4	3.4	-2	0.4	-4.9	1.7	-0.15	-1.8	6.7	1.2	0.95	1.3	-1.2	4.2	-4.2	-0.11	5.2
0.2	0.17	-0.23	-11	1.6	-5	-1.6	-4.3	1.7	0.45	-2.8	-8.6	0.4	4.7	-1.8	-1.1	5.2	2.9	3.3	-1.2	3.6	5.9	-3.1	-2.8	6.6	1.2	4.9	-1.2	0.4	-5	3.8	1	5	0.04	4.3	-7.2	5.8	-1.7	3	-0.81	1.1	-0.28	-2.9	4.3	4.2	1.9	6.2	4.6	9.4	7.6
-0.28	-0.21	-1.6	-8.8	4.5	-5.4	-1.2	-5.4	0.62	0.3	-5.9	-8.1	2.8	6.4	8.2	-2.9	-2.8	-1.9	-3.5	1.8	6.9	6.8	6.2	2.2	6.6	0.59	-7.4	4.3	1.1	-12	1.6	2.6	0	-2.5	-2.2	-9.3	-2.3	-3.3	-3.2	-0.03	1.3	2.2	-5.8	4	0.49	4.8	-0.1	6.1	8	0.32
[truncated: 952 more columns]
