# Supplementary material for: Dyslexia on a continuum: A complex network approach
Source: PLoS One. 2018 Dec 17;13(12):e0208923. doi: 10.1371/journal.pone.0208923 (PMC6296514; doi:10.1371/journal.pone.0208923)
Supplement: S1 File — Detailed information about the archive contents is provided in the included README.txt file. (TGZ) [file pone.0208923.s001.tgz › FS_675_AV_run_2.csv]

-2.1	-29	-3.5	-18	1.6	-33	-3.2	-30	7	-21	2	-15	2.6	-7.5	-1.7	-0.13	7.4	-4.3	-0.02	-0.64	-0.47	2.7	-2.8	-1.1	1.9	-13	7.7	1.6	3.9	-9.7	0.27	-11	-0.31	-16	4.4	-6	-1.3	3.5	3.1	-17	1	-5.9	6.7	-24	3	-8.1	0.18	-38	4.6	-20
-6.1	9.8	0.54	13	-5.5	-4.3	-1.7	2.6	-0.71	12	-2.8	17	4.3	0.72	-8.2	-11	-3.7	-9.9	1.3	-4.3	-3.7	-9.4	-2.8	-10	0.8	-4.8	-4	-5.9	3.5	-8.1	-3.5	-6	5.9	5.9	4	-11	0.43	-2.8	-2.5	-16	-1.9	-9.9	5.6	9.4	6.9	4.9	-1.9	10	1.6	11
4.5	-6.8	9.4	-6.1	-3.1	-13	3.6	-12	5.6	-4	2.9	-8.3	7.3	5.5	2.8	0.96	-0.44	1.6	5.1	4	1.7	-0.53	1	-3.3	3.5	-8.9	1.2	-12	-1.5	-8.3	0.63	-13	1.1	-12	-6.1	-3.1	0.42	-10	2.4	-10	-0.59	-11	0.05	-6.7	6.2	-6	4.5	-6.6	-1.6	-9.7
-0.96	1.2	-2.4	5.1	0.57	-1.4	-1.1	3.4	-6.2	4.2	4.3	0.11	-3.3	0.69	0.49	6.2	8	1.8	0.68	3.7	-1.2	2.7	0.27	-1.9	-0.75	1.1	-2.8	-8	-2.9	-7.8	4.4	-1.7	-0.97	-4.2	1.7	-3.1	0.25	-2.2	-6.4	-4.7	1.3	-2	-12	3	-2.8	-1.4	-2.2	0.76	-2.2	-4.7
-5.3	0.4	-7.2	3.5	-2.8	0.54	-8.8	8	-2.9	0.75	-1.8	3.4	1.2	-3.8	-2.4	0.07	-4.4	0.62	4.5	-2.3	-4.2	1.9	7.9	-2.1	-6.5	-0.9	6.2	-2.8	-3.8	0.38	5.7	4.4	2.3	1.8	7	-2.7	3.5	-2.2	-1.4	-1.3	4.8	0.08	-11	0.56	-1.4	0.99	-6.1	-2.9	-3	-4.9
-11	-4	-7.7	-0.31	-11	3	-10	2.5	-1.7	-4.5	-5.3	-0.09	-1.1	8.5	-1.3	-4.3	-5.9	4.7	-2.1	3	0.08	0.51	-1.4	5.8	-2.2	1.4	-0.03	-4	-4.8	0.76	1.5	-1.9	-5.6	4.3	-9.5	-3.5	-1.6	1.4	-2.4	3.9	-3.4	4.2	-4.1	4.4	-9	1	-5	-1.2	-2.6	-2.4
-9.9	-1.7	-5.3	4.7	-8.3	1.1	-7.4	0.62	-4	-4.8	-5.1	4.2	-1.2	9.4	-3	-0.79	-4.1	0.64	1.1	-0.8	2	-3.5	0.95	8.2	-2.4	4.9	-7	2.4	1.3	-4	-0.89	-3.4	-4	-3.4	-3.3	-7.1	-4	-0.56	-10	-0.39	-4.6	0.63	-5.8	-0.98	-2.2	-4.2	-2	-3.7	1	-0.62
-9.5	4.2	-2.7	3.7	-8.3	4.8	-5.9	5.7	-3.3	2.7	0.59	2.8	-1.1	4	-0.32	-0.12	6.6	-7.9	3.7	-1.3	-1.2	0.41	2.8	1.9	-1.1	2.6	-7.8	-4.3	-5.1	-2.3	-4.8	-1.5	0.87	-3.3	-1.3	-3.5	-3.3	7.5	-5.6	-1.4	0.8	1.2	-1.8	1.6	-3.5	-5.4	-3.1	0.77	-4.1	-2.1
4.5	10	3.7	8.7	3.3	14	5.8	13	2.9	7	5.9	6.3	4.7	0.83	-3.6	8.7	-9.3	2.6	4.4	4.8	0.17	1.3	-3.6	-0.11	2.4	9.4	0.17	8.5	0.42	7.2	2.3	9	0.92	7.9	-2.7	4	1.2	8.8	2.7	9.2	0.38	9.3	-0.46	6.4	-3.1	4.2	-2.9	4.7	-0.07	-3.9
1.5	12	-0.11	10	1.4	8.1	9.5	11	1.6	7.2	3.4	4.7	-1.8	5.9	0.6	2.8	3.2	8.8	2.8	10	1.4	2.4	-3	7.5	0.37	12	-2.8	14	1.5	9.2	-5.2	11	-0.71	1.9	0.68	9	-0.53	1.6	-2.5	11	0.42	7.9	4.3	11	6.8	7.2	-4.2	0.39	-2.8	4.3
1.1	4.1	-0.64	10	8.7	10	11	12	1.6	7.5	1	7.8	-7.2	12	-2	0.35	7.5	8	-4.8	9.1	-3.5	6.2	1.6	9.7	3.2	4.1	0.53	0.23	-3.7	-0.75	-1.2	6.2	1.4	2.9	-6.5	3.4	0.97	3.5	-5.6	7.3	-1.6	4	2.5	1.8	9.1	4.1	-1.2	-1.4	-1	1.1
0.81	9.6	3.4	6.9	5.5	9.3	6.9	15	2.5	11	5.9	8.7	7.7	13	6.4	-3.7	-0.74	0.39	5.2	3.5	13	-2.6	5.8	-1.9	13	-0.61	9.6	-2.1	2.6	-0.87	11	-0.12	11	0.13	5.6	1.3	7	5.1	8.4	-0.61	9.3	0.07	6.2	2.1	4.9	-0.08	4.9	4.9	7.1	6.7
12	4	4.4	3.8	4	9.1	4.8	12	6.5	9.3	2.5	10	6.8	3.1	15	-4	8.8	6.7	14	2.5	9.8	-4.8	1.1	-0.85	7	-1.4	9.7	3.8	11	4.2	3.9	8.6	9	-1.3	2.5	-1.9	1.4	-2.4	5.3	3.6	1	2.4	10	-1.9	7	-1.8	6.4	9.5	9.6	6.7
2.5	-0.01	3.1	1.3	8.9	7.2	2.6	0.45	2.7	3.9	3	2.6	6	-3	3.8	3	0	14	6.4	1.2	0.46	-1.1	7.5	-0.83	1.2	-2.3	2.8	5.5	2.3	4.6	1.5	7.7	6.5	1.4	1.1	5.6	0.9	-5.2	5.7	8.4	-2.3	0.15	3.2	1.8	4.2	3.6	1.3	-1.3	4.7	3.1
-2.6	-0.44	1.4	-5.8	3.3	-15	9.3	-1.9	-3	-2	-0.14	-9.2	-8.7	-1.7	-1.9	-0.33	4.3	-0.73	-5.9	0.31	4.6	0.33	-2.6	-1.2	1.1	-1.3	6.2	-1.3	-0.55	2.4	5.2	-3.5	3.4	-8.6	-4	-1.1	4.5	-1.6	7.7	0.42	6.6	-0.77	3.3	-0.19	-1.1	1.3	4.2	-2.5	2.4	-6.8
4.8	-9.9	1.2	-11	-1.7	-16	4.8	-10	-3.6	-4.9	-3.5	-14	-4	3.4	3.1	0.61	-2	-5.8	-3.7	-2	0.64	1.1	-8.6	-1.2	2.4	-1.7	1.8	-4.1	3.2	4.5	-0.14	-0.56	0.35	1.5	-4.7	1.8	-0.99	-0.18	4.2	-0.56	-0.57	-2.2	0.45	0.67	0.52	-0.08	3.3	-7	5.9	-10
-2	-4.9	2.3	-6.4	2.9	-9	0.46	-2.1	0.76	-0.97	2	-5	-3.9	3.6	0.18	-5	-3.3	5.4	1.7	-5.4	-5.1	2.9	-3.1	-0.14	0.51	2.1	-6.2	0.84	-1.2	1.7	-5.9	-2.8	-5.8	8.7	-5	0.4	-4.5	-4.2	-3.6	4.9	-4.8	-1.9	-2.7	6.3	-1.5	3.3	1.3	-7.9	2.9	-4
4.9	3.5	3.1	-0.05	6	-4.1	-0.21	8.8	-0.79	3.6	0.35	-1.2	0.47	-4.9	2.3	-2.7	-2.8	-2	-2.2	-3.1	0.44	2.8	0.29	4.1	-0.78	-3	-1.6	4.9	-1.9	1.3	-3.7	-0.24	0.42	3	-0.85	-6	0.47	-3.6	-3.6	-3.8	2.1	-2.4	-2.5	-0.28	1.2	-4.6	-3	-1.3	-4.9	-2.8
9.5	-1.8	9.2	-0.47	11	4.6	8.1	-0.94	4.3	0.74	6	-1.5	2.6	-1.5	0.41	0.77	2.6	-5.8	-2.6	0.55	2.6	0.4	2.2	-1.4	-1.5	-0.81	-4	5.5	-1.6	-0.58	0.85	9	6.2	-9	2.6	1.6	6	2.8	-4.1	0.81	1.1	3.9	8.7	-6.5	0.45	-11	1.7	2.8	4.9	-2.5
13	3	6.5	1.9	9.4	9.6	3.3	7.4	1.6	1.1	2.3	0.28	-0.19	-3.6	4.5	0.32	3.2	-3.5	3.1	-1.2	0.87	1.2	-3.7	-3.8	0.19	0.53	5	1.4	4.6	2.2	4.1	6	2.6	0.63	2.9	5.8	-0.95	4.6	5.2	-3.5	-0.25	2.1	4	-4.2	3.7	-7.4	1.1	0.4	2.9	-4.3
1.6	5.2	1.2	-1.5	-3.3	6.3	-7	12	2	4.1	1.1	0.71	3.6	0.81	1.6	2.9	4.5	3	-3.3	-0.82	2.1	-0.94	2	3.3	0.96	-2.9	-2.8	-1	4.8	4.8	-0.61	-1.8	-2.5	3.3	-3	2.4	0.2	-2.2	2.9	2.1	-2.5	-1.4	7	-1.9	7.7	-0.19	1	-2.1	0.71	-3.3
-9.3	2	-3.8	-0.89	-12	4.6	-9.5	4.4	-4	-1.5	-6.6	-2.2	-5.1	-3	-9.9	-2	-0.32	0.91	-8	-5.1	0.97	-7.8	-2.5	-1.6	0.36	-1.5	7	-0.4	5.1	2.5	0.82	0.27	-2	-0.14	-1.1	-3.6	4.4	0.59	10	0.33	-0.7	0.22	3	-3.3	4.4	-4.2	0.49	1	-6.1	0.26
-0.07	-7.1	-9.5	-10	-8	-9.3	-6.8	-2.3	-5.5	-5.8	-7.5	-5.4	-8.8	-2.8	1	-1.9	-0.75	0.84	-12	-5.4	-5.8	-0.39	-9.5	-5.3	0.24	-3.5	-1.3	0.2	3.9	1.6	-1.6	-7	-3	-4.1	3.5	0.94	-4.1	-1.9	2.5	-0.4	-3.4	-1.4	2.6	-4.6	-2.7	2	1.9	2.3	-1.6	-3.6
-0.63	-0.23	-3	-1.6	-11	-8.3	-13	9	-9.6	4.9	-1.4	-1	-0.53	2	-0.01	5.2	-0.77	8.8	-4.5	2.3	-8.2	3.6	-2.4	0.8	-1	1.5	0.11	-3.9	0.11	-4.5	-2	-3.4	-4	0.89	6.4	-2.9	0.1	-0.76	3.6	-4.8	0.68	-1.4	0.49	1.4	0.84	6	-1.9	5.8	-4.3	2.5
-0.58	12	-1.6	2.9	-7.4	9	-4.8	4.8	0.11	8.3	-1.8	3.8	-0.65	1.7	-4.6	3.7	-1.9	15	-2.9	1.1	-2.4	4.3	-3.8	0.71	-5.7	3.5	2.5	0.53	4.1	6.5	-2.2	-0.42	-0.58	-1.2	2.2	3.7	7.8	2.4	6.2	5.9	0.53	3.3	-4.1	5.5	-0.14	12	-1.6	2.2	-4.3	4.4
5.2	-0.62	-0.05	-4.3	-0.59	2.3	1.1	-3.4	3.5	-5.3	-2	-4.5	-2.2	-6.2	9.2	-1.6	-2.1	-1	1	-7.6	6.8	0.4	0.53	1.1	-2.3	2.2	-5.5	3.5	-1.4	2.4	-9.2	3.4	-0.71	2.6	-0.69	0.67	-5	4.9	-1.1	1.4	-0.47	1.6	-7.2	6.4	-4.6	6.4	0.35	4.8	-3.9	1.1
4.1	-13	-0.03	-12	-0.13	-12	6.3	-9.4	-1.8	-7.7	-4	-10	0.75	-1.9	-3.5	-3.9	-2.4	-1.1	-1.3	-3.2	-0.58	4.3	-0.46	-2	-3	7	-4.6	3.1	-3.8	5.2	-1.7	0.13	1.4	3.9	-3.7	8	-2.3	4.1	-3.8	5.6	-1.5	8	0.73	3.9	-3.3	4.3	6.4	-3.3	2.6	2.1
-9.8	-4.3	-13	-5.2	-10	-5.2	-4.9	-9.5	-4.8	-2.6	-5.8	-4	-5.1	-0.55	-4.3	0.15	-3.9	-2.1	-3.7	-4.7	-0.92	-0.46	1.9	-0.41	-5.3	2.4	-1.8	0.07	5.9	5.7	-5.1	-1.8	-0.77	-1.4	-0.32	5.2	-5.5	-2.2	3.1	5	-2.3	3.5	-1.1	6.3	-5	2.5	-6.2	-2.5	-4.4	-5.4
-9.6	2.8	-5.7	1.6	-4	5	-12	1.4	-5.2	1.2	-6.8	3.2	3.8	0.71	-5.9	-0.54	-8.8	-1.3	-5.2	2.8	-1.4	2	5	-2.1	-4.6	2.7	-2.5	2.9	0.21	4.8	-5.7	2.4	-1.6	1.2	-5.7	0.96	-7.1	6.3	2.6	6.8	-6	-2.2	-8.6	1.5	-13	1.5	3	5.2	-5	0.33
0.93	7.7	-2.1	6.5	-3.4	18	-2.9	5.5	-3.5	-0.16	-7.2	8.9	6.6	-0.1	-3.9	4.2	0.59	0.58	-2.4	5.3	2.3	5	0.73	-0.65	-0.37	3.8	-1.1	7.2	3.4	6.1	1.1	1.4	0.15	7.3	5.7	2.3	-1.2	6.8	2.6	8.4	-0.53	5.2	1.2	0.66	-6.3	1.4	-1.8	-1.4	-3.7	2.7
7.8	-3.3	2.3	-3.3	1.7	5.6	-2.3	-1.9	-1.8	-1.8	-4.5	3.6	-0.7	2.3	0.16	3.4	-1.8	-1.7	-7.4	3.1	-3.5	0.93	7	1.1	-2.7	-6.2	1	3.3	-1.1	-3	-0.7	-3.8	-0.54	-4.1	-3.8	7.7	1.9	-1.5	-4.7	-11	-2.9	2.8	-1.2	-7	-3.2	-4.2	1	7.5	3.9	4.2
-0.82	-7.8	0.97	-2.8	1.1	-8	0.76	-9.7	3.4	-1.1	-5	1.3	-3.1	-2	4.5	8.3	3.9	3	0.93	3.7	2.7	0.94	1.5	2.9	-6.1	-2.5	-6.3	-13	-4.2	-12	-7.3	-6.8	-5	-3.8	-0.69	2.3	-4.5	-4.6	-7.3	-14	0.54	-2.3	-9.9	-5	-4.8	-3.4	-2.7	8.4	0.16	11
4.8	-2.7	2	-0.72	2.3	0.56	0.62	-7.6	4.7	-1.8	2.5	5.5	-5.7	-5.3	4	-2.2	-2	-3.1	-1.4	-3.1	-3.2	-4.3	-3.2	-2.2	0.54	-1.1	-1.4	-11	-4	-7.8	-2.5	-3.7	-6.1	-1.8	-5.2	-5.3	-0.04	-5.3	-0.34	-6.5	0.82	-4.4	-4.2	0.22	-1.8	-1.3	0.92	-2	-0.08	3.2
2.9	-2.7	1.5	0.51	-1.5	8.2	3.8	-4.3	-2.3	-4.9	-2.3	4.5	-2	-3.3	1.5	-1.2	-9.3	-4.4	0.56	-8.1	-3.8	-2.9	4.5	-11	3	6.1	-0.8	11	-4.5	3.3	2	13	-3.3	1.4	-3.9	7.2	0.58	3.2	-0.14	6.9	-0.79	3.8	1.3	5.8	2.9	-5.6	-1.2	0.48	-1.1	-2.7
2.3	0.38	0.48	-4.3	1.6	-5.7	8.1	-1	0.65	-11	-2.8	-2.4	3.3	-3.3	2.2	-8.6	1.5	-9.5	2.9	-7.6	-3	-4.2	-0.52	-5.6	0.95	-4.1	-1.8	-2.8	-0.2	-3.6	4.9	-2.6	-0.54	-8.2	-2.7	-1.5	2.7	-0.86	0.65	-7.3	-1.2	-1.5	1.1	-5.2	-3.9	-6.8	-0.92	-1	-1.6	-0.79
7.6	4.5	3.2	1.9	6.1	-8.4	9.2	-3	-6.1	-4.7	-1.8	0.39	-4.3	-6.4	-2.8	-2.7	-3.5	3.8	-8.1	1.4	-2.6	1	-2.9	-1.8	0.28	-1.7	4.4	-2.5	1.3	-1.9	1.4	-3	2.9	-4.4	1.5	-8.4	3.2	-0.14	6.3	-8.1	1.6	0.82	4.7	3.6	3.4	2.4	-4.9	-0.5	-6.4	-1.9
6.3	-0.12	7.1	1.9	6.7	3.1	12	1.8	1.1	3.3	4.2	0.04	-6.3	2.8	-3.2	-1.1	-0.28	-6.1	-2.9	-0.17	2.9	-3	-8.6	3.4	3.7	-4.5	0.09	1	-6.7	-2.2	-3.3	-4.6	5.2	-4.9	-1.6	-4	-0.66	2.5	-3.9	-2.9	1.9	-1.6	6.1	1.2	4.5	-4.9	-2.3	4.4	0.71	5.8
5.2	-0.12	3.2	-2.3	-0.15	-0.8	13	1.7	4.2	-0.22	-0.85	-4.4	-6.1	0.97	3.1	1.6	5.3	-4.6	2.7	-4	-1	1.8	-2	-0.47	0.58	-2.6	-1.2	-7	3.6	-4.5	0.34	-11	3.6	2.4	4.6	-0.81	-0.44	0.25	5	-3.9	0.78	-2.3	6.7	-5.6	0.65	-1.5	-1.1	2.4	-0.74	4.3
-4	-2.7	-2	-3.4	-0.13	-4.3	2.3	-13	2	-2.4	3.2	-8.5	-2.6	-1.1	-4.2	-1.4	5.3	-5.8	0.2	-4.5	1.7	-0.51	6.5	3.5	2.3	1.4	0.51	-3	6.7	-5.5	1.2	-6.8	4.2	0.63	-0.77	1.1	2.1	-3.2	3.4	-2.6	-0.1	-2.6	5.4	-2.5	-0.1	-4.1	2.7	2.6	0.52	-1.9
-1.4	3.3	0.06	-2.8	-0.13	-10	1.9	-12	0.16	-0.31	5	-5.2	-0.43	0.12	-1.7	-4.1	-2.5	-3.8	-2.2	-5.7	1.2	-1.4	-1.2	2.2	0.58	5.7	-4.5	-4.1	-0.4	-3.1	-0.52	-3.6	3.7	0.4	-5.2	4	1.1	-3	-3.7	-7.7	0.4	1.7	-2.5	1.3	0.56	1.8	0.97	1.4	1.7	0.14
-1.5	0.8	2.6	-5	6.9	-3.3	-3.3	-9.5	0.88	-0.39	4.1	-0.99	-7.6	0.26	-1.2	3.1	1.6	4.1	4.7	3	-1.9	1.8	1.2	-2	-4.8	2.9	-12	8.4	-3.4	3.3	-8.6	6.5	-3.1	4.7	-3.4	4.1	-6.2	-1.2	-4.8	9.2	1.9	3.5	-9.9	5.7	-8.6	3.6	0.3	6	-1.2	4
4.3	6.3	0.64	-0.29	9.6	3.8	-1.4	-1.8	0.07	-0.29	1.6	-0.13	-3.4	-5.9	0.69	2.2	2.8	-4.1	-2.3	0.91	-5.1	0.94	-0.44	-2.5	-3.7	2.7	-6.1	7.7	-10	7.2	-1.2	8.8	-1.6	11	-5.7	15	0.43	8	-5.5	8.9	-2.5	4	-3.1	6.7	-11	5.3	3.8	-0.85	2.3	0.31
-1	-6.2	-0.34	-2.1	3.2	1.4	-0.84	2.8	-2	-3.1	5	4.9	-3.6	6	-8.7	3.9	1.7	-2.4	-3.7	1.3	-6.5	-4.9	-3.1	2.7	-4.3	2.3	1	4	2.3	6.8	-0.58	1.8	-9.1	2.7	1.9	9.3	-2.5	4.9	-6.6	9.9	-0.9	4.3	0.03	2	-4.9	-3	-2.7	0.15	-4.2	-0.06
6	-7.9	-2	-3.6	0.19	-6.8	-1.3	0.11	1.3	-1.5	4.6	2.1	4	-1.8	-7.2	-0.79	-4	-4.4	-2.5	-6.3	-3.9	-0.92	-1.5	-2.3	0.08	-2.6	1.5	3.9	-7	-2.5	-1.2	-1.3	-7.3	-4.8	-1.7	-5.4	-5.6	-0.55	-5.2	2.5	0.41	2.7	-6.7	-3.5	-1.2	-2.4	1.8	-5.8	0.17	-2.5
2.3	-8.2	1.8	-2.8	4	-3.2	3.2	-9.7	3.3	-2	1.6	-5.8	4.5	-10	1.4	2.8	1.5	-3.8	-0.39	-1.2	-2.1	-1.6	4.6	-2.3	-0.65	-1.2	2.8	-0.73	-3	3.3	1.3	-1.9	0.07	-3.8	11	-0.63	0.6	-3.6	4.9	4	2.4	-0.04	-2.7	-3.4	-4.6	0.98	0.35	-8.5	-0.95	-2.7
-2.5	7.5	2	1.9	3.3	1.1	3.3	3.1	0.26	2.6	3.5	-2.4	6.6	-9.2	-2.9	-3.4	-0.29	-0.1	4	-4.4	-1.2	1.1	-0.47	0.46	-2.9	-1.5	3.9	-4	-0.92	-7.5	-0.38	-5.5	-1.2	3.9	-6	-0.12	-0.68	0.24	2.9	-5.4	5.3	-5.5	-8.7	-0.18	-2.9	1.3	7.3	6.9	4	3.2
-3.4	4.4	0.85	3.4	0.41	2.5	-2.1	8.4	1.6	5.7	6.7	-2	0.73	-9.7	-7	1.2	-0.03	-5.5	0.06	1.5	3.1	0.87	-5.1	-2.7	-2.3	0.74	-6	2.7	-2	-7.8	-5.6	-2.4	-8	3.2	3.1	-0.77	-7	-2.9	-3.1	-1.2	-1.1	1.6	-7.1	0.19	-0.51	0.16	-0.68	2.7	-4.3	2.3
1.9	-2.3	2.8	-0.85	4	0.89	0.8	3.6	2.9	-2.5	8.1	-9.5	6.1	1.3	-1.6	0.9	-7.5	-7.2	-2.6	-0.1	-0.41	-7.2	4.3	-1.3	-1.1	-3	-5.1	1.8	-4.9	4	-0.86	1.9	-4.8	-3.2	2	-1.4	-5.2	-2.2	-6.3	1.5	-7.6	1.9	-0.53	-1.9	-3	-7.2	-5.1	-6.1	-1.7	-2.7
7.3	-3.1	5.2	-1	3.4	0.57	0.07	-0.65	2.9	0.73	7	-5.1	-1	-0.58	-5.4	-5.5	1.5	-12	-10	-3.3	-3.8	-6.8	-5.1	-0.79	-2.2	-4.7	2.6	5.9	4.3	10	2.7	9.6	-0.32	1.7	8.3	9.9	2.1	-0.78	-0.87	9.6	-1.5	6.2	-0.82	-0.68	-0.57	-2.6	-0.68	-1.5	0.9	2.2
-0.08	-2	7.8	-0.22	11	5	0.08	-2.9	-0.71	-6.3	2.2	1.2	7.5	-11	8.8	-7.2	2.3	-6.9	1.5	-6.9	3.8	-3.2	0.91	-7.1	4.6	-0.88	4.7	-1.7	6.8	7	6.3	5.1	-3.4	2.2	-1.2	1.8	0.31	-6.1	8	0.11	5.3	2	6.1	-3.1	10	-4.9	-1.8	3.7	-1.7	4.9
-0.33	1.8	1.8	0.19	12	-2	6.4	-1.1	0.89	-2.1	4	-3.7	11	-12	11	0.89	2.9	-2.3	7.5	-3.4	6.4	-2.4	7.4	-6.2	2.2	-5.1	6.1	-2.2	7.2	-2	7.1	-4.3	4.4	-0.61	7.6	-10	-2.8	-6	0.55	0.87	8.6	-9.8	6.3	-8	3.4	-2.1	1.7	1.9	1.7	5
-0.87	13	0.27	6.9	7.2	11	-3.5	18	-2.7	15	2.2	-5.3	-4.5	0.16	-9	3.9	4.2	1.8	-0.43	0.58	0.15	1.9	-1.9	4.4	-2.3	-0.2	2	1.8	1.9	5.2	2.3	2.4	-3.7	9.6	2.6	-2.5	2.3	7.5	-2.7	9.1	-2.4	-5.6	-1.5	3.9	1	5.5	1.3	2.2	7.7	-0.13
-6.7	-1.4	-9.5	4.8	-8.5	18	-14	0.44	-6	3	-6.2	1.5	-5	-5.3	-5	5.3	-6.2	3.4	-4.5	4.9	-0.27	2.3	-8.4	-4	-3.8	-1.4	-2	2.9	-5	0.31	-0.12	7.8	-8.4	1.9	-5.5	-0.47	-1.9	3.7	1.1	7.3	-8.2	-3.8	-1.5	0.35	0.33	-0.08	0.32	0.06	-1.9	5.2
-2.4	-2.5	-6	0.03	-8.6	9.9	-7.4	-3.8	-0.75	-2.8	-3.1	4.3	-4.2	-6	-4.6	-6.5	-13	-3.1	-3.2	-1.4	-4.3	2.1	-8.6	-1.2	-4.3	2.4	-2.8	7.3	-8	8.4	-0.21	8.8	-7	5.6	-3.5	2.3	2.2	2.9	-7	8.7	-3.5	1.9	-0.46	0.29	-1.3	1.9	-1.4	-0.84	-1.2	4.5
1.5	-3.6	0.16	1.6	-4.3	7.5	-0.85	-4.6	2.2	-5.9	-5.1	6.4	5	-7.6	1.9	-0.79	4.5	-0.42	10	-4.2	3.6	-0.83	0.77	-1.5	0.84	-4.3	0.42	1.1	-1.4	0.62	1.3	4.4	-0.01	-0.51	11	5.5	-2.8	-3.5	3	-4.1	3	-1.7	-3.6	-3.9	-1.6	-1.9	1.2	4.6	1.7	-0.99
-2.8	3.7	0.78	3.1	7.8	11	0.27	-0.01	-0.67	-2.1	-3.2	7.7	0.33	-16	4.6	-2.5	3	-5.2	2.5	-2.4	3.9	-4.3	7.2	-6	3.6	-5.8	7.9	-4.7	7.4	0.98	6.7	-3.1	2.6	-3.4	8.9	2.7	3.5	-8.8	7.7	-2.6	4.1	-1.5	5.3	-1.8	4.1	0.76	3.2	5.9	1.4	-1.6
2.7	2	3.2	2	1.2	3.9	-0.59	-8.8	0.43	-6	-1.2	0.72	-4.7	-15	0.88	2.3	1.3	3.9	-1.9	0.43	1.4	0.48	5.9	0	3.5	0.54	-0.12	-3.6	1.1	-4.9	-0.12	-2.5	-1.7	-5.1	-4.7	0.23	1.1	-9.1	4.2	0.03	2.8	-8.7	9.3	-0.58	8.7	0.09	1	-5	-0.74	-8.9
-2.6	-5.7	5.9	0.2	0.42	-4.1	-10	-7.8	-4	-4.2	2.1	-1.9	7.7	-5.8	-4.4	-1.1	1.2	-6.6	1.8	1.1	5.2	-2.1	6.2	5	0.52	-4.1	-1.4	-3.1	-5.5	-0.51	-3.1	-6.2	-3.4	-5.3	6.8	3.3	-5.4	-5	-0.45	-2.6	2.9	-5.7	4.7	1.4	-1.9	0.96	-4.1	-1.4	-3.4	-2
9.9	2.8	4.1	-2.6	10	1.6	4.8	-10	3.3	-6	1.7	-3.3	4.7	-2.5	-0.23	3.4	2.5	6.4	-3.7	-2.8	1.5	4.7	0.54	-0.39	-1.1	4.1	0.79	-0.21	-0.71	-0.46	-1.1	4	0.51	-0.55	2.7	1.6	5.9	-0.87	-1.5	2.6	0.16	3.5	7.2	-1.8	4.9	2.2	0.27	4.1	0.64	1.4
-3	2.9	-1.8	0.84	3.8	-3	-1.2	-8.7	-0.46	1.1	-4.2	2.6	-3.4	3.7	1.6	4	-2.7	2.7	-1.1	0.39	-0.23	-0.43	-0.99	0.62	-1.9	-5.4	6.1	-14	-2.8	-11	4.2	-4.5	-2.4	-1.9	6.5	0.23	1.6	-5	1	-6.7	5.4	-4.3	4.5	-8.4	0.74	-3	-1.4	2.5	-3.1	-1.3
-6.6	3	-3.9	-2.7	-3.2	1.7	-0.99	1.6	0.15	-1.6	-3.5	5.8	4.1	5.9	4.1	4	-1.2	8	5.1	-3.1	3.2	2.5	2.8	2.7	1.7	0.7	5.4	-4.2	1.7	-4.8	0.03	-0.98	1.1	7.6	-0.12	5	7.6	0.09	0.84	2.8	0.6	2.8	4	-11	-3.4	-2.6	6.8	-2	6.3	-0.14
1.3	-3.7	4.4	-7.2	-4.1	-8.6	-3.9	-7.6	2.6	-12	-3.5	-3.4	3.4	5.4	4.2	1.9	-2	2.9	2.6	-4.8	0.23	2.7	1.8	5	3.1	5.1	4.5	11	2.9	5.4	3.5	3.5	4.4	-1.3	5.5	-0.57	-2.3	3.6	6.7	5	3	7.2	0.02	1.8	0.61	7.5	5.6	-5	7.6	2.2
-0.61	-1.8	-2.2	-3.2	-3.8	-14	-3.5	-8.1	0.9	-6.7	-1.4	-2.9	-1.4	-2.4	7.4	-3.6	1.1	-4.8	4	-4.1	3.6	-2.6	2.1	-1.3	5.5	-0.73	-4.7	5.5	2.4	6	-0.25	5.5	4.6	1.6	-4.3	-8.2	-5.3	1.1	1.5	6.9	0.2	0.88	5.5	-3.1	1.9	-0.74	0.62	4.8	-2.3	2.7
-2.9	0.86	-7.6	-0.34	-8.9	1.7	6.4	-3.1	-0.88	-1.2	-9	-1.5	-14	-1.4	8.3	4.7	4.1	-1.4	1	5.5	0.94	-5.8	5.9	3.9	6.4	2.2	-0.38	4.1	5.7	3	1.9	-2.3	7.6	4.5	4.1	0.98	-0.65	-3.6	-5.5	0.1	5.6	1.4	-0.27	-1	0.11	4.7	-9.4	3	-5.8	0.33
-3.4	2.3	-2.1	5.2	-3	7.1	-3.3	1.4	5.8	0.21	0.84	1.4	3.6	3.9	0.27	0.39	-1.5	-1.5	3.3	3.3	-0.14	0.5	8	9.1	-4.5	6.1	0.88	-0.99	-5.1	-3.3	-0.29	-2.9	0.67	10	-1.1	-0.08	0.03	-1.2	-2.6	0.29	-4	0.26	-12	8	-1.6	6.3	4	-1.2	-2	-2.9
-7.5	4.7	-2.5	2.1	2.1	1.7	2.1	0.57	3.6	-0.84	-2.2	3.2	-2.6	8.1	8.2	-5.3	6.6	-1.9	8.9	0.75	1.7	2.6	-5	2.2	-7.5	0.19	3.4	-0.53	-3.4	-7.2	8	-2.8	1.2	1.3	-0.46	0.88	-2.4	-0.36	-1.6	-1.2	-4.8	-2.8	-6.7	-8	0.64	-4.1	3.9	1.2	0.75	7
-0.36	-3	1.1	-0.48	8.1	1.7	1.9	0.41	0.03	-4.3	-2.4	-2.1	-3.4	9.3	-1.9	-0.28	4.3	-1.4	-9.6	4.1	-4.3	-0.93	0.45	0.97	-0.52	1.3	-0.44	-4.4	-3.2	-0.28	4.4	-3.7	3	1.2	-4.6	-4.6	-5.2	-4.7	-4.6	-3	-4.2	-4.2	2.5	-5.7	4.5	-2.4	-4.4	2.8	-5.6	6.9
-7.7	-2.9	-4.4	-2.9	-0.71	-3.8	-11	-7	-1.9	-10	0.49	-1.8	-7.4	9.6	-7.9	-5.2	-4.7	-4.3	-6.8	5.3	-7.5	-1.6	-8.4	-0.82	-2.9	0.95	-7.4	-3.4	-7.3	-4.1	-6.2	-4.5	-9.8	-3.5	-1.9	-6.7	-1.9	-9.6	-6	-0.44	-2.1	-6.6	-5.5	-2.9	-5.9	-6.3	6	-0.82	-0.57	4.1
-13	5.9	-7.9	-6.3	-11	-11	-18	4.8	-4.1	8.3	-4.5	-0.11	-3.5	5.3	1.1	-2.5	-0.15	0.11	0.25	1.9	-2.8	-1.4	-4.7	3.9	-4	0.44	-1.6	-1.4	-8	-8.3	1	2.3	-3.1	-0.56	0.44	-6.2	6	3.2	-5.9	-3.3	2.6	-6	-10	-3.4	-2.2	-0.42	-6	-6.4	-5.4	-0.34
1.2	11	-4.7	-1.5	-11	3.9	-9.8	14	-1.4	18	-3.5	-4.3	-4.4	0.47	1.4	-0.91	0.57	5.1	-4.5	1.1	7.3	-0.19	-2.6	7.9	-2.2	1.8	1.2	0.59	-6	2.1	-2.1	1.6	-2.9	15	1.7	-1.7	3.2	9.6	-7.6	0.61	-1.5	-0.71	-8.2	16	-4	10	-6.7	5	-3.5	-0.72
1.3	7.8	3	11	-0.95	10	-7.2	0.97	-1.5	7.2	3	-0.28	3.1	8.8	1.2	1.3	3.2	1.9	4.2	4.7	6.2	11	-2.9	1.8	-0.02	3	3.4	6.5	0.65	5.9	-2.4	8.3	-0.44	1.2	-1.1	4.3	5.1	3	0.83	8.9	-0.18	2	-6.5	2.1	-8.1	5.9	4.9	13	7.3	17
2	0.59	-1.7	7.7	1.1	-0.56	-0.14	-9	-0.13	-1.4	2	0.86	2.5	3.2	-6.4	-2.6	4.6	0.7	2	-3.9	0.41	4.9	-0.48	-2.6	-6.2	5.7	1	3.9	-11	7.8	2.4	15	-6	5.8	-1.9	2.4	-3.7	4.2	-4.5	12	-2.9	4	-13	1.7	-3.5	1.6	3.8	-1.3	1.5	1.9
-2.5	-7.1	-6.9	-8	-9.1	-11	5.6	-6.5	-3.1	-7	-3.6	-8.2	-12	8.5	2.1	-4.4	-1.2	1.8	-6.7	4.3	-2	-0.52	1.2	4.9	2.2	1.1	-2.2	-8.5	-4.2	-0.45	0.46	-7.2	-2	0.32	1.2	-9.7	1.8	-2.8	-0.84	0.6	5	-0.12	-0.32	-0.98	0.34	3.3	0.12	0.54	1.7	-2.4
-2.8	0.04	-0.83	1.5	-7.6	2.6	-6.5	1.8	-2.2	-3.6	-1.4	3	2.8	7	2.9	-5.6	-7.2	-0.72	-2.3	2.2	-4.8	-2.8	-0.04	1.3	0.21	2.2	-5.5	-4	0.86	-3.8	-4.1	2.4	-4.8	2.5	2.8	-2.4	8.1	4	0.64	-3.1	-1.1	-2.4	-3.1	-4.5	-5.4	-3.5	-4.3	-3.8	3	0.71
-6.4	-4.4	-1.9	0.39	-5.4	6.6	-11	-0.69	-4.3	-1.8	-2.1	4.5	12	1.1	1.4	-8.8	-7.1	-4.5	3.2	-3	-0.69	-6	-4.2	-3.4	-1.6	-0.61	-0.09	-4.5	-0.24	-7.3	-3.1	-5.3	-4.7	-1.1	1.1	-0.35	5.2	-1.8	5.5	-10	-0.36	-5.7	-6	-2.2	-8.8	-7.3	0.14	-6.7	0.64	-3.4
0.17	-3.2	-0.79	2.5	-5.5	-3.5	-6.6	-1.8	0.86	3.2	0.62	6.7	-2.2	-4.3	6.1	-12	-4.7	-3.1	1.4	-4.8	4.5	-7.1	0.12	-4.6	2.3	-4.3	-0.39	-9.3	-1.4	-2.2	-2.3	-13	-3.5	-3.5	4.2	-5.2	2.2	-4.9	1.3	-15	1.1	-1.4	-1.3	-0.43	1.9	-3.8	-2.3	-3	-7.1	3.5
0.03	-0.28	-0.32	1.6	0.75	1.7	1.3	1.9	2.3	2.4	1.3	8.3	7.8	-1.4	1.5	3.7	-1.1	0.28	7.6	2.5	-2	-2.1	9.7	-0.24	-0.14	-4.5	-7	-3.3	-5.8	2.9	-0.01	-7.1	0.51	-4.4	0.76	-3	-2.9	-2.7	-4.6	-5.3	-0.04	-1.3	-0.97	-1.1	1.4	1.7	-2.7	1	-0.74	10
0.79	2.5	4.5	1.6	0.92	7.5	9.2	1.8	4.8	4.3	-0.95	4.7	-9.3	2.4	6.3	11	-3	10	0.22	12	-4.1	-2.9	1.1	1.3	2.5	-2.9	-7.5	-4.6	-1.6	2.1	0.81	-4.2	2.1	3.5	0.65	-3.5	5.5	1.1	-0.86	-7.6	1.1	-4.3	7.2	0.05	2.7	1.9	1.3	9.1	7.3	12
3.1	4	4.9	5.1	6.6	2.8	10	8.2	3.3	1.5	0.71	3.3	13	-0.6	7.3	4.9	-1.9	10	13	10	3.9	0.31	-1.6	2.6	2.5	4	4	2.3	-0.56	3.2	1.4	8	5	-0.52	1.5	-6.5	-0.17	8.8	-1.1	-0.53	-1.3	2.7	2.6	6.2	6.2	4.4	11	1.6	8.8	1.1
2	-0.83	4.9	1.4	5.1	2.4	12	-5.5	0.48	0.17	4.9	12	-0.15	-0.63	3.3	4.2	-0.27	-0.29	-1.5	1.8	-0.68	0.71	-2.3	4	4.1	0.82	2.5	9	7.1	-2.5	3.7	5.3	2.2	-2.4	8.4	-0.77	0.79	5.1	1.4	5.7	4.5	6.3	1.5	0.55	-4.8	-0.61	-2.8	0.1	5.9	0.65
-2.6	-1.2	1.1	-0.01	-0.81	-4.2	2.4	-8.7	1.9	-1.8	1.8	3.1	7.8	2.3	-3.1	-1.9	1.9	-3.3	-5.4	-1.2	-4.4	0.72	-0.52	5.9	1.6	-2.6	-3.1	-0.73	1.7	-6.9	1.7	-4	7.3	2.8	0.03	8.1	-6	-1.2	-0.64	1.4	-1.1	4.2	7.5	-0.95	1.1	-0.85	-2.5	2.3	-6.7	2.1
2.8	-1.2	2.3	-2.1	-4.3	-7	3.4	-5.3	-0.9	-3.6	1	4.7	1.1	0.37	-1.1	-4.3	4.4	3.3	-2.5	-2.1	-0.2	-3	2.9	0.49	1.1	-3.6	9.2	-6.9	3	-3.6	6.4	-8.1	0.64	1.1	0.78	-3.7	3.8	-3.8	2.2	-2.2	3.3	3.7	7.5	-8.3	2.8	-3.6	9.7	6.9	9.7	4.2
8.8	-2.1	3.6	4.7	7.1	7.5	18	-8	8.8	2	-0.71	-0.12	12	5.3	3.9	3	1.3	6.7	7.2	4.7	-1.4	1.2	13	5.9	1.9	2.5	3.4	3.1	7.7	1.8	-2.1	-1.4	3	-1	-1	-2.2	4.7	8.3	0.48	0.39	3.3	5.8	9.8	1.9	-1.2	-2	7.4	8.6	7.2	11
6	5.2	6.3	0.64	5.1	-9.1	4	3	7.1	6.5	-2.1	-5.7	0.72	-2.8	6.2	1.8	0.12	1.5	7.2	5.7	-4.2	4.1	9.2	-0.68	3.2	3	-0.06	2.7	-3.7	0.34	2.4	3.1	4	-3.2	2.9	1.2	3.4	3.6	0.87	-2	-1.4	1.7	-1.1	-1.9	3.7	1.8	0.14	3.8	1.5	7.2
1.8	3	0.4	-2.1	6.1	-15	-2.3	-3.8	3.5	-2.4	-2.2	-8.3	-7.3	-7.4	5.4	6.4	5.2	4.9	4.1	1.4	2.1	3.8	0.6	2.9	3.1	4.7	5	1.5	3.6	-2.2	3	1	6.9	-2.3	0.97	3.7	5.5	1.9	5.1	9.1	0.67	-2.5	-1.4	2.6	10	5.8	-4.5	5	-1.7	9.9
-0.45	8.8	1.4	5.6	4.6	-1.6	-3	14	4.2	11	3.4	1.4	1.8	-1.1	4.7	1.8	4	-0.04	4.6	-1.1	1.8	6.1	-5.2	-2.2	0.89	-3.2	-2.6	-7.4	2.5	-1.6	-6.9	-6	-2.7	0.19	-0.43	-0.63	-5.8	3.2	0.14	-1.5	1.4	-9.1	4	0.99	-0.55	6.3	2.4	0.01	-0.53	7.3
-8	0.47	-2.4	6.6	-7.6	5.4	-2.4	15	-5.9	10	-2.6	3	-3.2	0.45	4.7	-4.2	-6.8	-1.1	-0.19	0.53	1.2	-2.4	2	-5.8	-1.6	-2.9	-4.5	-6.3	0.45	-0.2	-1.1	-3.6	1.5	2.9	-3.4	-1.7	0.55	1.9	-0.98	-7.8	-0.57	0.9	-2.7	2.1	-1.4	2.4	-6.2	-0.71	-3.6	-0.66
-7.1	6.6	-6.4	4.8	-15	7.3	-6.9	16	-0.68	7	-4.3	-0.48	-2.2	-0.51	-5.4	-3.6	0.08	-1.4	-4.8	-5.6	-5	-2.5	-6.5	0.33	-1.2	-0.51	-2.6	1.9	0.17	-0.36	-5	3.6	-0.82	-2	-3.4	-2.1	-1.3	-6.6	3	1.3	2.4	4	-4.8	-6.7	-2.3	-2.3	-3.3	8.9	-2.7	0.19
-1.1	3.2	-8.4	5.3	-8.7	4.7	-3.5	2.5	1.3	3.6	-5.7	-4.7	-8.6	0.64	-4.1	4.8	-6.9	-0.58	-7.2	1.9	-0.67	0.6	0.22	2	-0.73	-0.9	-4	-1.9	-2.9	0.2	-2	2.2	1	-2.9	1.4	4.9	-4.8	-2.2	2.1	-4.8	-4.4	3	5.1	-2.1	6.1	-2.2	-1.8	2.6	-3.7	4.1
-1.9	2.2	1.4	0.27	-3.2	-2.1	0.27	-0.96	5.9	4.8	-2	-3.7	-1.8	3.7	2.4	5.6	-1.8	-3.6	4.3	2.7	-0.16	0.46	-4.7	3.2	0.78	1.1	-2.8	-2.3	6.1	2.8	0.25	0.64	12	0.42	2.3	7.4	1.4	-2.5	-0.6	2.3	-0.58	6.1	7	2.7	9.7	-2.4	-0.86	-1.6	-5.3	-0.31
-0.93	-1.7	-2.2	-3.7	4.1	-3.6	3.4	-5.8	3.3	3.4	2.6	-4.5	3.7	0.54	-4.4	3.5	2.4	-5.9	3.7	0.87	0.98	4.9	-2.2	2.2	6	1.3	-3.4	4.5	1.5	1.4	-0.59	4.2	3.8	3.7	-5.4	4	1	6.4	-2	2.7	-2	5.8	7.2	9	1.5	8.8	3.3	1.6	4.2	-1.3
-3.4	-1.7	3.4	2.4	4.1	8.4	5.8	-8	-6.5	-1.1	4.9	-1.7	5.4	2.9	0.66	-0.6	2.9	-0.71	-2.2	3.4	3.6	8.1	2.4	7.2	1.6	2.5	4.1	6.3	0.64	3.4	3.4	4.7	6.8	-4.3	2	2.3	6.3	4.6	-1.4	4.2	1.6	-0.64	4	6	2.9	-0.17	-4.6	-5.2	-4.4	-1.8
0.57	-1.6	2.4	-1.5	9.7	1	0.25	-2.2	-3.9	-2.8	3.7	-1.8	6.8	3.3	-1.1	1.2	2.9	11	4.5	2.1	-0.33	3.9	4.2	8.6	-0.1	2.7	0.22	2.3	-3.6	-1.7	-3.3	1.1	-3	2.2	-3.4	-4.8	1.8	3.5	-6.8	-0.16	-3.4	-1.5	4.3	7.6	-1.3	13	-4.8	-5.1	-5.9	-8.3
-4	-1.8	-3.4	-2.3	5.5	-16	-2.7	-3.4	-7.7	-5.2	4.2	-9.5	-3.6	-6	-4	6.1	-3.6	7.4	2.7	1.4	-0.42	2.9	-1.2	-7	2.5	-0.64	3	2.6	2.2	3.2	-1.1	0.65	-1.8	1.8	-2.4	-1.5	0.02	-3.5	-0.76	1.1	-4.8	-1.5	3.9	0.35	2.4	9.3	3.1	-1.3	1.8	-7.6
-0.27	2.9	-6.2	-0.64	-5.4	-7.9	3	7.1	-0.64	1.2	0.21	-13	3.5	2.1	0.93	0.17	2.6	-4.4	4.2	4.5	2	-1.8	2.2	-1.1	2.7	2.4	4.2	3.4	5	5.7	-0.07	4.6	0.25	4.8	0.5	-3.1	-0.58	0.66	6.1	4.9	2.8	3.6	4.5	3.2	4.2	2.4	4.1	-0.33	0.69	-4.3
4.3	3.1	2.3	3.9	0.17	-2.6	7	8.9	2.3	3.1	4.8	3.6	-3.8	4.3	-6.3	1	-0.97	-1	-5.2	5	-0.36	1.6	-0.42	1.4	1.1	4.1	-0.44	2.4	-2.8	2.4	-2.5	4.5	6.9	4.2	-0.52	3.7	-4.9	2	2.1	6.8	-0.9	-0.87	-0.76	8.1	-2.7	9.7	-2.4	-2.3	-1.2	-5
-6.8	0.44	-2.4	4.2	1.1	4.9	3.1	-3.2	-0.93	2.6	0.33	4.6	8.3	1.3	-2.2	-4	3.2	5.2	3.5	-2.3	-3.3	0.9	-0.32	-6.6	-1.3	1.5	2.8	2.9	-0.66	-4	3	5	-0.05	0.02	5.3	1.7	4.8	0.95	3.5	5.5	-1	2.5	2.5	3.7	0.87	0.31	-1.3	0.5	-3.7	0.86
-0.52	-6.3	-7.3	-3.3	0.51	0.29	0.34	-0.4	4.1	-7	0.55	-0.01	-2.9	-10	4.3	2.6	6.6	2.8	0.7	-3.6	-1.3	2.1	-6.5	-4.9	-4.9	1.5	3.7	10	6.3	5.3	5.2	7.8	-0.1	-4.6	5.7	-2	-2.2	3.6	6.7	5.6	-0.33	3.8	2.5	-3.5	5.2	-7.2	1.3	-5.8	2.7	-2.5
-1.1	-7.7	-3.6	-3.4	-10	-4.4	-0.22	2.1	3.8	-2.3	-2.5	2.5	-13	3.4	-1.1	2.8	1.4	-1.4	-1.3	5.8	-0.32	2.5	1.4	-3.1	1.5	0.93	4.8	2.2	4.8	3	2.5	-1.1	-1.7	0.18	-5.1	-0.75	-4.9	-4.8	4.5	4.6	-0.92	-5.3	-2.1	-3.6	-1.1	1.6	-2.9	2	0.85	-6.6
0.03	6.4	2.9	4.5	-6.3	0.79	3.8	4.3	1.4	8.4	-2.4	-0.43	4.7	3.3	2.5	6.7	-1.8	-2.4	2.4	5.2	1.1	6.5	10	-3.7	2	-4	0.56	-7.3	0.39	-9.2	-0.54	-4.7	0.25	-2.2	0.48	-5.2	-2.4	-3.8	-1.6	-8.4	-4.6	-11	-4.4	-1.3	2.2	-9	-2.5	5.4	-7.9	-0.15
-2.1	-0.08	2.9	2.7	5.8	9.8	2.4	6.6	0.35	3	0.33	2.5	-1.6	3	-1.9	2	1.2	-0.92	1	2.3	-4.2	0.97	-8.9	6.4	-2.3	0.42	-0.09	-1.7	0	-2.8	-2.9	-1.8	-2.9	-1.2	-2.8	-8.2	7.1	-3.5	-6	-5.1	-2.6	-6.3	-8.4	-2.3	-9.4	-3.4	2.4	5.1	-2.4	9.8
2.2	2.8	5.8	4.6	3	7.6	0.73	3	-7.8	1.4	0.08	3.8	0.71	-1.6	-2.3	-0.65	3.9	-0.71	2.7	5.3	-1.9	-1.7	-8.3	4.5	-4.2	-1.2	3.4	-2.6	0.95	4.1	1.3	-1.8	-1.6	2.2	-0.5	-2.6	0.45	-5.9	-2.5	0.63	-2	-1.4	-3.1	-0.74	0.3	3.6	2.4	1.2	0.51	4.4
3.3	-3.4	5.2	0.81	0.96	3.7	3.6	-7.7	1.2	-3.3	5.9	0.82	-7.5	1.3	2.1	4.7	-1.4	-5.5	0	6.5	-4.3	-1.6	-4.5	-0.38	-1.3	0.84	0.74	1.8	-1.5	-1.1	-1.9	5.2	-3	1.3	-6.7	0.83	-3.4	1.7	0.55	5.6	-6.3	1.9	0.31	3.2	-4.5	0.39	1.8	-2.9	2.4	-3.6
0.32	6.4	-0.68	-0.1	-6.3	5	5.8	0.19	0.57	3.8	-0.77	1	5.9	7.2	5	-0.42	3.8	-1	0.23	2.9	4.5	3.2	-0.37	3.1	0.43	2.1	-1.6	7.1	2.4	1.4	3.1	9.7	0.17	1.4	1.6	-1.3	4.4	-1	0.22	7.4	-2.1	1.9	2.6	6.7	-4.2	1.6	-0.73	-3.8	1.1	-11
-1.8	6.2	-0.52	7.5	-1.6	10	2.6	7.8	-0.59	8.6	-0.74	6.1	11	-4.3	-1.8	-1.4	-5.5	4.9	-0.27	0.08	4.1	2.1	0.53	-1.9	-0.16	2.6	4.5	3.5	3.4	-0.02	8.2	8.9	0.58	1.1	1.3	-1.3	7.3	2.5	0.18	0.62	5.8	1.9	3.4	5.7	3.7	3.1	1.4	2	-1.1	-0.98
-1.4	6.7	-0.53	4.5	1.7	11	3	7.6	2.3	8.7	2	3	9.7	-1.4	2	-1.3	0.81	11	4.3	0.18	-0.53	1.3	1.8	1.6	-2.7	2.1	-5.2	1.7	-2.5	6.9	0.45	4.7	-0.74	2.4	-4.1	3.5	-6.7	-2.8	-4.5	5.6	-6.1	1.6	-2	2.8	-1.2	3.8	3.1	6.3	0.72	5.7
8.1	6.7	3.1	1.1	3.5	-8.2	6.3	6.8	3.1	-0.47	5.1	-1.2	6.2	4.6	6.3	2.8	3.1	11	13	-3.8	4	4.8	4.8	5.8	-2.6	3.8	0.15	2.1	0.24	4.9	3	-1.3	3.2	-1.2	0.07	3.2	-1.7	6.8	-2.4	-0.89	-2	5	6.2	3.9	1.7	0.32	1.6	5.9	-1.9	2.6
7.2	-4.2	2.9	9.5	5.6	7.3	8.1	-0.3	2.2	-1.4	6.4	3.1	12	1.9	-4.6	3.7	5.6	8.7	-3.1	-1.5	1.3	3.6	8.7	4	4.4	4.9	-2.9	4.5	1.1	0.26	-1.9	4.7	0.89	0.92	-2.5	4.3	-1.3	7.6	-0.04	1.9	-0.55	3.7	3.6	6.9	-4.9	-0.15	5	-3.7	0.55	-1.4
-3.1	-7.3	-4.7	3.5	7.4	12	0.22	2.2	-2.5	-2.6	-1	6.9	0.91	14	-15	-0.35	0.28	-1.8	-4.7	2.4	-0.89	-2.3	-4.1	2.3	2.8	-2	-2.4	2.9	4.5	-0.39	-4.1	-0.04	-4	-5	0.98	-0.33	3.8	-1	-6.2	0.47	2.6	-2.9	-1.5	-0.78	1	-6.4	-11	-3	-5.7	-3.3
1.2	-6.7	7.2	-7.4	4.1	4.5	5.1	1.4	-6.7	-2.5	1.1	1.1	-0.6	-6.5	-4.6	-9.3	-3.4	-9.1	-10	-12	0.99	-3.8	-2.9	-11	-1.4	-2.1	8.1	0.19	0.46	-0.33	6.2	1.7	-3.7	5	-1.6	1.6	7.1	7.2	6.3	1.1	3.9	1.7	1.1	-1.4	-3.9	-1.3	-8.2	3.6	-8.2	6.3
1.9	-5.6	5.5	-3.8	6.2	2.1	-1.1	-1.9	0.98	-3.5	3.8	1.7	-2.9	-9.3	-0.02	0.96	-0.83	-2	-3.8	-8	-0.19	2.4	0.09	-6.9	-1	-4	-2.9	0.68	-4	-5.1	-2.9	-1.7	3.5	-5.4	-1.1	-0.19	2.4	-1.7	-1.3	-6	1.3	1.2	-1.2	-4.2	-4.6	-2.6	0.72	1.9	-0.79	-1.9
12	-6.8	6.7	-5.8	4.8	-1.6	4.2	-7.4	2.8	-5.8	2.4	-4.5	-2.3	1.1	1.6	-0.77	1.8	-2.3	3.3	-4.7	0.6	-2.3	4.7	-0.79	5.1	-5.5	-2.2	-7.6	-3.9	-0.25	-0.46	-6.4	5.2	-10	-0.67	-3.7	1.3	-6.1	3.1	-11	5.2	-10	0.15	-2.6	5.6	-3.1	1.5	-9.7	6	-8.8
6.2	-8.4	4.3	-16	4.6	-11	9	-14	1.7	-8.7	4.5	-5.7	2.2	-13	3.6	-2.6	5.7	0.37	3.2	-7.2	3	1.3	3.5	-0.42	7.7	-1.3	4	-6.5	13	-0.3	6	-9.4	1.2	-3.1	1.9	-2.6	3.1	-1.9	8.4	-13	8.8	-3.7	-0.36	5.1	5.6	-2	8.9	-8.4	11	-11
3	-8.8	2.1	-12	1.5	-21	10	-9.1	1.5	-14	0.92	-8.2	4.2	-0.63	5.1	-0.15	11	-5.4	5.3	-5.6	1.4	-6.2	1	-6.6	8.1	-1.6	3.9	-1.6	8.4	0.69	3.5	-7.4	6.7	-0.02	6.2	-3.4	6.8	-5.5	8.6	0.26	9.4	-1.2	7.5	2.9	8.1	3.2	3.6	-7.7	9.3	-6.5
-1.8	-11	2.2	-1.3	3.4	-7.1	8.7	-6.4	3.4	-8.6	4.4	-1.9	4.3	4.7	5.3	3	4.9	-3	2.6	0.83	3	-1.2	0.25	1.5	0.35	2.3	1.7	5.3	7.2	1.5	-0.1	0.45	4.4	-1.1	2.1	-2.9	-6.6	-1.9	6	-0.23	0.61	-1.3	0.31	-1.1	9.9	2.9	-5	-2.6	-1.6	0.33
-0.79	-7.7	-3.1	-1.1	-1.2	-3.5	-9.2	1.8	0.12	7.2	0.03	-1.8	3	10	-0.88	-0.22	-2.5	2.2	1.8	4.6	1.3	3.4	-0.17	2.6	-4.4	-2.5	-3.5	-9.1	-4.5	-4.2	-4	-5.5	-1.4	-0.95	0.85	-4.2	-0.8	-8.8	-9.7	-6.8	-2.6	-3.8	-7.4	0.37	-2.8	2.4	2.9	2.3	5.3	1.8
-1.6	3.3	0.17	1.5	-5.2	0.59	-9.6	9.4	-3.6	7.6	-4.1	2.7	-7	11	0.45	9	-7.9	10	-6.6	7.2	-1.4	7.3	-3.3	7.9	-0.57	3.8	-3.3	2	-2.2	2	-9.2	-0.62	-0.62	1.3	-3.9	1.5	-0.31	4.6	-3	5.3	-1.6	1.9	-1.7	1.9	-3.1	0.88	0.03	15	1.5	10
-0.85	4	-1.4	0.99	0.37	-2.5	-2.9	2.9	-1.9	1.6	-2.9	-1.6	2.1	-0.87	-4	11	-1.9	2.9	2.7	3	1.5	5.9	0.31	-2.8	0.75	2	-4.3	3.1	1.6	-2.2	0.83	2.1	1.1	9.8	-7.6	0.5	-0.06	0.68	6.7	3.6	-3.5	-0.86	-5.3	-1.4	-2.6	3.2	-0.76	-1.4	-2.8	4.6
-1.8	-6	-3.2	-3.2	-7	-2	-6.2	-4.7	-0.38	-4.5	-6.8	-5.8	-5.5	-0.53	-3.2	3.4	-1.6	-5	1.2	2.5	-3.1	-3.8	1.1	-2.4	-0.91	-0.39	4.3	-2.7	3.2	-4	0.64	5.1	-5.8	7.9	-2.4	1.2	-6.4	-1.3	6.9	-1.1	-6.2	-3.6	2	0.23	7.7	1.6	-1.1	-3.6	-0.61	-2.3
6.8	-4.3	5.5	-5.1	0.13	-5.9	-2.8	-4.6	-0.04	-2.9	1.5	-2.7	-0.42	7.8	1	2.1	2.8	-9.7	4.5	4.2	3.3	-4.5	-2.3	10	3.3	-4.7	0.71	-2.7	0.76	-5.7	-0.09	-2.4	-0.76	4	-1.6	0.75	-1.8	3.2	3.1	-1.4	2	-3.5	5.1	0.97	2.9	-5	-3	5.6	-1.7	4.3
-5.8	-1.9	-5.7	-0.39	-5.3	-1.1	0.45	-1.6	0.07	-3.1	-1.3	-0.1	6.1	-3.1	-3.2	-1.2	-3.4	-1.1	3.7	2.4	-6.1	1.3	-3.8	-0.56	-2.5	0.09	3.9	2.1	-2	3.5	0.69	-1.6	-0.83	0.83	-0.78	-2.7	-1.9	3.6	4.2	3.2	3.5	1.5	1.8	-4.7	4.8	3.7	-0.46	-2.1	-1.7	-4.2
-5	-0.44	-2.9	1.5	-4.4	-2	-4.7	-3.6	-2.1	-1.8	5.8	0.32	3.7	-2.2	-10	-2	-0.98	5.1	-3.7	0.15	-6.9	7.4	2	-4	-4.8	1.9	-3.6	-2.5	1.5	4.4	0.1	-3.4	4.4	-5.8	-1	2.1	-3.9	4	-4.7	-3.6	-4.1	4.7	1.4	-2.8	-6.7	3	-1.3	-5.1	-3.6	-8.5
5.1	1.1	1.6	0.17	-5	-0.3	-3.7	-1.4	-2.4	-2.1	5.5	1.5	-6.7	7.9	-2.7	3	-3.9	1.5	-8.6	1.8	-1.8	0.66	-6.8	-6.9	2.8	-0.79	-2.9	1.8	-0.78	7	-1.9	4.2	-2.9	-6.1	0.34	8.4	2.2	-0.41	-1.6	-6.9	-3.8	7.7	8.8	6	6.1	2.6	0.42	-1.5	-6.9	-7.7
3.7	-11	8.5	-12	5.9	-8.6	-3.5	-11	-0.22	-3.7	6.2	-2.9	-7.6	2.6	-2.1	-5.2	3.6	-0.06	-9.5	-0.9	-1.5	2.4	-5	-0.87	2.9	0.04	-3.7	7.4	-0.76	0.27	2.1	-1.7	-0.5	3.3	8.3	5.8	-4.1	0.36	-3.8	1.6	-0.89	5.2	-1.6	0.63	-0.31	-1.1	-3.2	0.2	-5.6	-4.5
3.1	4.5	-1.4	-2.2	8.2	-3.2	-0.17	-2.4	-1.9	2.9	6.3	1.6	-0.55	-11	-1.5	-1.4	3.7	0.07	-6.6	-2.1	-5.2	-2.2	-3.8	-9.2	-4.2	-5	-1.7	3.2	4.1	-2.5	-2.5	-1.9	2.8	-0.81	-2.6	-4.1	-8.5	-2.8	-2.4	0.67	-2.1	-2	-7.5	-9.7	-6.9	1.9	-2.3	-2.2	0.88	5.1
4.8	1.5	0.7	2.1	-3.2	14	2.5	4.6	4.5	-0.52	7	-0.9	2.6	0.23	-1.6	8.3	-2.5	11	1.9	3.2	1.1	5.8	2.2	-1.8	-2	3.7	7.2	0.16	0.51	-1.9	0.62	0.66	-1.4	4	0.74	2.6	-2.7	0.9	1.8	1.6	2.8	-4.6	-0.91	9.1	1.3	10	-4.6	4.9	0.43	1.1
2.2	1.1	1.2	-2.1	1.9	2.3	-1.6	8.7	2.5	6.9	3.9	0.22	-5.4	-6.4	-6.2	2.5	-9.4	5.4	-8.4	-1.4	-0.82	0.65	7.1	-1.1	-1.8	-1.5	-3.7	-3.9	-1.8	-10	-0.01	-4.2	-0.64	-8.5	3.5	2.6	-2.3	-2.3	-4.3	-1.6	-1.9	-2.3	-1.2	-0.1	-1.9	0.57	-2.9	-3.8	-0.01	-2.4
-5.7	0.92	-3.8	-3.4	-7.5	-9.2	-1.1	6.6	2.5	0.56	-0.67	-1.2	-0.55	-6.1	-7.9	0.45	-8.4	4.8	6.2	-0.78	-5	-5.2	-0.06	-0.08	-2.9	-7.4	3	-0.89	2.3	-3	3.1	-0.32	-2.9	-8.7	0.72	-6.6	-1.5	1.6	2.9	-8.8	0.06	0.81	0.57	-4.9	-0.44	-8	-2.9	-3.3	-0.76	-5.3
-2.1	-9.6	2	-4.7	-4	-9.5	-4.8	6.4	2.3	-2.1	-0.02	-3.7	6.9	8.2	0.9	0.07	4.1	-8.7	6.9	-1	0.73	-4.4	3.7	2	2.5	-4.8	5.2	-5.9	1	3.1	4.8	-6.3	0.94	-6.5	1.2	-7.3	0.73	-4.7	-0.5	-8.5	-0.53	-1.7	-1	-9.1	0.39	-7.6	0.31	-11	2.6	-9.4
5.8	-2.9	6	-1.7	2	-8.9	6.6	-1.5	2.7	-4.2	5	-8.7	-4.2	5	-1.9	-1.7	-1.4	-2.3	-5.2	0.03	2.1	-5	-2	0.72	1.9	-3.5	7.2	-7.8	-0.63	-5.1	3.2	-6.7	0.28	-2.1	-0.06	-4.3	5.9	-2	1.1	-5.7	0.57	-1.9	5.4	-7.5	3.6	-8.6	2.4	-0.83	1.3	-12
-3.3	-8.8	-1.7	-2.2	-2.7	-13	1.1	-7.2	-1.2	-10	2.4	-3.5	-14	-6.6	-1.4	3.4	-7.4	-15	-2.8	0.74	-0.22	-8.4	1.4	-3.1	-0.11	-4.6	2.2	-9.5	-0.8	-7.4	5.5	-6.7	-3.6	-7.7	-9	0.74	3.3	-3	9.4	-9.5	3.7	-0.89	-3.4	-1.1	1.5	-4.8	-1.6	-2.9	-1.8	-7.7
3.2	-2	-5	-3.4	-6.4	2.2	-2.3	-1.2	3.1	-4.4	-0.72	3.3	-4.8	-2.2	2.6	4	2.7	-4.1	-0.06	2.4	-0.37	-3.3	-3.7	0.97	-0.48	0.49	-1	-2.5	4.4	-6.4	0.15	-2.2	3.2	-3.3	-2.4	-4	3.6	-0.78	-2.6	-11	-0.57	-4.1	-2.1	-0.24	1.5	0.82	2.3	-5.6	3.8	-3.7
1	3.9	-2.3	5	-6.6	5.5	-3.4	1.6	0.16	-4	2.3	2.5	-7.4	-6.6	-2.1	-0.66	1	-2.9	-4	-3	4.6	-3.3	-10	-0.09	0.67	-1.1	-1.3	-0.9	-0.55	0.02	2.6	-1.1	4.1	1.2	3.3	1.6	-3.4	-2.8	-4.4	-8.9	-1.4	-2.8	1.2	-6	-1.2	-6	7	-4.5	11	-2
0.71	6.7	2	5.7	3.4	6.2	-0.56	-2.3	-4.8	-0.47	-1.9	7.9	6.7	5.5	-0.2	-4.7	-6.4	-1.8	5.2	-0.09	-2.5	-0.99	7.3	-1.7	-2	0.22	-0.13	-4.3	-4.7	-3.9	-0.3	-3.5	-4.5	-1.8	-0.93	-2.3	-1.4	-1.9	-0.56	-8.4	-0.87	-1.9	-5.7	-3.6	-11	-4.5	8.7	-7.4	9.2	-2.9
-0.08	2.6	-1.4	5.8	6.8	9.2	-4.1	2.1	-2	4.3	0.59	9.9	8.3	-1.1	-0.5	2.4	-4.1	-5.9	10	-1.7	-2	-3.9	4.5	-3.9	0.23	1.4	-7.4	1.6	-8.7	-0.52	-7.5	0.04	-4.3	-2.9	-8.3	-1.2	-0.23	-2.1	-4.2	-1.1	-6.9	1.9	-10	2	-5.9	-4.4	9.9	-4.1	12	-4.8
-0.99	4.6	-0.83	-0.04	-8.2	-0.28	0.96	7.1	0.88	1.4	2.9	1.3	-5.2	-2.5	4.2	1.5	1.7	1.8	0.09	-2.5	5.2	0.33	3.1	3.6	4	3.3	2.4	-0.24	0.19	0.59	0.25	-2.4	2	4.3	-8.7	-1.4	3.5	2.1	-2.6	-0.15	1.6	-2.9	-0.08	2.2	4.9	-4.2	13	2.2	14	1.6
-0.34	-1	-0.19	-9.1	-13	-8.2	-7.2	3.2	3.8	1.9	-0.71	-8.9	-8.6	2.3	-1.2	4.2	-6.3	-0.51	-6.2	6.3	6.2	0.48	3	6.6	1.8	-2	-0.22	-3.9	-2.2	-5.1	-1.2	-10	-0.44	-0.49	-6.2	-4	0.3	-1.9	-4.9	2.8	-5.9	-5.8	-0.79	-6.7	2.2	-0.29	3.9	2.9	9.1	4.8
-0.57	-2.5	-2.8	-0.9	-2.5	4.6	-4.2	3.8	-0.33	7.8	-5	1.7	-1.1	-5.2	-9.6	5.7	-4.7	7.6	-4.1	0.76	-2.2	4.3	0.91	0.46	-7.3	0.3	-8.1	-0.31	-8.7	-0.8	-3.8	-0.83	-0.01	4.2	-12	-3.3	-6.4	2.5	-8.2	1.5	-8.9	-1.6	-3.5	4	-6.7	9.6	7.5	-2.2	8.1	-2.1
-9.7	5.5	-9.7	7.8	-10	7.3	-3.5	0.64	-5.4	4.7	-11	5.1	-1.5	-1.3	-3.7	5.3	-3.1	-0.64	-2.8	2.5	-7	3.6	-4.5	6.9	-6.7	6.1	-7.6	1.5	-7.9	7.1	-6.6	5.6	1.8	7.3	-7.5	5.5	-4.5	3.7	-6	7.1	3.4	6.8	-3.6	5.3	-4.3	6.5	-3.1	0.11	-5.2	-3.2
-14	4.5	-16	7	-22	8.2	-22	-0.27	-15	0.75	-20	4.7	-0.77	5.5	-12	3.6	3.8	-3.7	-8.6	4.3	-5.9	-3.7	-0.02	3.2	-7.8	7.9	-2.4	1.9	-2.4	-2	-7.7	1.4	-7.3	1.2	-8.1	-2.5	-2.3	0.07	-5.7	9	-7.5	3.2	-4.2	1.2	-4.8	-3.2	-13	-0.01	-11	1.5
-5.1	-3.6	-8.9	-3.6	-17	1.9	-18	-1.4	-11	1.8	-20	2.8	-15	5.7	-9.6	-3.8	-1.7	7.7	-8.1	-0.2	-8.2	-2	-9.4	0.12	-0.97	6.5	-3.1	-2	-2.5	1.9	-8	-3.3	-8.8	4.4	-4.8	-2.4	-0.6	3	-6.6	2	-8.1	0.19	1.1	-1	-10	-3.5	2.7	0.09	-2.1	-0.46
-4.6	-5	2.5	-2.5	-7.3	-1.7	-12	1.8	-5.3	-1.2	-11	-3.4	0.27	8.6	-7.2	-3.7	-1.5	0.19	-3.9	1.6	-4.2	-4	-5.5	4.5	-4.7	1.2	-0.87	-6.5	2.6	0.82	-1.5	-6.8	-7.3	-2	-7.1	-6.2	-5.3	0.87	-6.3	-4.1	-4.6	-3.8	-2.7	-0.59	0.13	1.1	-5.2	9.6	-3.5	2.9
1.2	2	5	2.1	7	2.8	-4.9	-6.1	-5.2	-1.8	-3.2	-5.4	2.3	-3.6	2.3	-5.2	3.7	-4.4	-3.9	-2	2.9	-0.96	-6.4	-0.71	-0.38	-3.9	-5	-0.72	3.3	-2.1	-1.2	-3.9	-6.3	-1.7	-1.7	2.1	1.6	-2.5	0.22	-1.6	-0.75	0.2	-2.7	-2.1	-0.08	2.2	-4.3	-2.1	-2.4	5.9
3.2	-2.2	2.5	2.2	17	4.3	8.7	-6.8	2.8	2.9	5.6	6.3	3.8	2.6	13	-6.7	8.3	-0.14	3.3	0.22	4.1	-0.27	6.2	-1.9	3.9	0.34	1.4	6.2	3.7	2.5	2.8	-0.2	-0.93	4.3	2.2	7.9	7	-0.99	4.9	6.4	3.6	3.2	9.9	0.31	5.6	9.8	8.5	2.1	6.2	6.5
4.6	-10	6.3	-1.3	12	2.3	3.6	-6	3.8	-2.1	3.9	1.5	5.5	4.5	12	-4.4	5.5	2.3	8.3	2.2	5.3	4.2	11	-2.6	6.4	7.8	3.7	6.1	1.6	3.1	-0.73	5.3	-1	0.44	0.67	-0.1	1.1	0.27	10	7.5	-1.4	4.6	7.9	-0.28	-1.2	-5	3.8	1.1	4.5	6.1
8	-4.2	4	-0.39	0.19	-6.8	12	-4.6	13	-8.6	0.81	-7	7.7	2.2	4.2	4.7	0.19	5.6	5.4	7.4	5.3	2.5	9.6	-3.1	5.4	-2.9	4.1	5.9	0.11	7.8	2.5	-1	7.5	-4.7	2.1	5.5	7.1	-0.6	13	7.9	7.5	4.5	7.8	-2.2	5.8	-1.3	6.3	3	9.4	2
3.6	4.7	1	3.3	0.75	5.9	3.3	2.5	3.5	6.1	-3.4	1.1	-1.4	-0.44	5.1	-2.1	0.48	-1.1	-2.7	-5.9	1.2	0.44	6.8	-3.4	5.8	-3.8	1	-7.1	-2.7	-0.44	1.3	-4.6	6.5	1.4	1.4	6	4.2	4.6	-0.74	1.8	0.13	-0.34	-0.73	7.1	0.65	8.8	0.95	2.2	4.7	6.6
3.8	-0.51	2.1	-7.7	1.1	-0.73	2.8	2.6	3.1	-0.18	-0.87	-6.6	-9.2	-4.7	3	-7.9	3.8	-3.8	-3.1	-6.6	1.7	-5	7.9	-8.1	2.9	-6	-1.4	-2.2	4.7	0.5	4	1.2	1.7	-5.9	2.1	-2.1	-1.5	1.6	5.3	-0.95	2.6	-3.9	2.8	-2.1	7.2	-7.6	0.75	-5.4	7.1	-1.6
-4.8	-3.7	0.98	-7.9	6.7	-3.5	3	-4.9	4	-4	-4.2	-6.2	0.2	-4	8.7	-8.7	0.86	-6.1	-0.17	-5.9	7.4	-2.9	2.4	0.85	2.3	-5	-0.73	7.5	2.9	3	-0.89	2.4	3.5	-5.1	3.6	5.8	1.8	0.54	2.6	1.8	2.1	2.9	8.9	-3.2	8.8	-11	-5.8	-3	-0.08	-5.5
-8.6	-0.88	-8.5	0.45	1.2	-3.4	-4	-2.5	-6.3	-3.3	-2.4	-1.9	6.6	0.99	-1.3	-4.7	2	-2.5	4.8	-2.3	-2	-0.59	-1.7	3.9	6.5	-5.8	-3.1	-1.9	5.8	-2.8	-0.09	-1.1	12	-8.9	2.6	2.1	2.4	-5.8	-9.8	-2.1	4.8	4.9	0.81	-13	-6.2	-12	-7.4	-4.8	-8.2	-9.8
-7.6	1.1	-7.7	2.2	-3	-6.3	-8.3	5.7	-9.4	1.4	-1.8	1.2	6.6	-6.2	-6.3	-4.1	-0.91	7	0.6	-4.6	-0.38	1.9	-1.4	-0.2	-2.8	-1.1	1.4	-4.8	-0.49	-0.01	-3.4	-4.5	3.2	-3	2.4	-1.6	-2.1	1.5	-1.7	-7.4	-2.2	-2.4	-9.2	-5.3	-6	-4.2	-6.4	-4.3	-9.3	-6.1
4.2	1.4	-0.16	2.1	-1.3	-0.02	0.74	5.2	-2.4	3.6	-4.3	1.5	1.2	-4.9	0.45	-3.5	-0.81	-2.4	2	-3.9	3.7	1.7	-2	-0.78	-5.3	-2	-3.3	-1.7	0.49	-5	-4.2	-3.3	-0.69	-2.3	3.3	2.4	-3.1	0.1	-12	-5.7	4.3	1.7	-4.6	0.13	0.21	-1.8	-6.5	5.6	-6.2	5.1
-1.2	-2.6	-3.2	-1.6	-1.4	-5	2.4	-5.3	1.8	0.61	-3.3	4.2	8.3	-4.8	11	-2.1	1	5.6	6.2	-0.07	-1.5	3.8	-4.9	2.2	0.21	-5.2	1	-5.5	2.3	-4.7	-4.8	1.5	0.92	-1.6	13	1.7	0.29	3.7	-5.4	-4.3	6.1	-1.3	0.14	-0.07	-1.9	-5.9	-9.3	3.1	-12	3.4
-2.7	-8.2	-7.6	0.08	3	-4.2	-5.4	-9.4	-1.5	-1.2	-1.3	0.47	-3.6	2.4	0.76	-0.29	0.88	3.3	3.1	-0.63	-0.7	2.5	-0.17	2.2	-0.64	-1.8	-4	1.2	-3.3	5.1	-0.71	5.6	1	-0.49	0.9	-0.01	-2	1	0.25	6.7	3.7	-0.07	-4.3	3.3	1	7.9	-5.1	-5.8	-7.1	-2.8
-6.2	1.2	0.04	2.9	-2.3	6	-9.7	2.8	-7.1	1.4	0.56	7.4	0.73	0.27	2.3	-9	-4.1	1.6	-2.5	-2.8	1.7	-7.5	2.6	1.6	-4.8	5.6	7	4.6	-0.94	3.4	2.7	4.9	-0.97	-6.8	5.3	0.15	-1.3	3	0.11	7.3	7.7	3.8	-8.6	3.6	-13	2.3	-5.5	-0.61	-2.6	-7.7
2.9	8.4	0.9	1.3	3.1	10	-0.7	2.7	-4.5	4	5.1	8.2	1.3	3.1	-0.78	1.2	2.1	3.4	1.8	-0.89	-3.8	3.2	2	-6.2	-2.1	3	0.22	-3	-0.94	-8.3	-0.51	6.4	-2	7.6	5.3	-0.43	-0.12	5.3	-5.8	-7.2	0.08	2.2	-1	-0.58	-5	-1	-2.5	-1.5	-6.5	0.67
-0.2	0.62	2.2	0.93	3.7	4.4	2.1	4.2	0.99	0.96	6.5	5.5	4	5.5	0.44	-11	-1	1.7	-2.1	-3.8	-1	-2.7	1.8	0.88	-4.3	-1.6	1.5	-2.2	-1.8	-4.6	3.9	0.74	0.33	1.7	0.64	-0.71	-1.9	-4.3	3.5	-8.2	1.3	-0.82	0.94	-0.53	1.4	-2.2	0.99	3.5	-3.4	4.6
-2.4	0.98	6.8	-0.33	14	-2.7	3.2	-5.7	-3.4	-0.61	4.9	1.9	-4.8	0.76	0.91	1.2	-4.4	0.74	-5.8	0.25	2.4	0.8	-8.7	-1.6	-3.5	0.91	-0.09	5.7	-7.7	-1.8	-2.4	5.5	0.5	1.2	-0.99	1.9	-4.2	0.42	-3.1	2.7	-3.1	7.1	-2.1	2.2	2	3.5	-5.1	1.6	-3.3	4.6
1.5	0.87	1.7	1.4	11	0.04	4.3	-7.7	-0.67	0.51	3.7	0.2	-3.9	-1.8	5.3	-3	0.69	3.4	-0.04	-7.9	-0.98	1.9	-5.9	-3.7	1.3	1.4	2.4	5.2	-0.74	5.1	6.7	6.5	2.2	4.6	2.5	0.09	-0.85	-1.1	-3.5	7.1	3.6	0.62	4.8	-9.1	-1.4	-0.45	3	-4.1	0.82	-1.5
-3.1	3.1	-3.7	4.4	2.8	8	1.3	6.8	-1	-1	0.15	5.2	15	-4.3	2.2	-4.7	6.4	4.5	8.4	-9.2	-0.62	-5.9	7.2	-1.9	4.5	1.7	-2.5	-2.1	8.1	2.1	-1.4	-0.5	-2.1	-0.32	-1.9	-0.32	-1.9	4.4	5.1	5	6.2	1.7	4	3	7.2	-4.2	-4.9	-0.18	-2.4	-1.2
2.6	0.49	-3.7	1.1	3.9	6.3	2.9	7.7	-0.43	2.9	-0.5	3.7	8.6	5	5.6	-6.4	3.5	-3.3	7.3	-0.95	7.2	-2.8	2	-1.4	4.5	-2	-1.6	-10	-3.5	2.9	-2	-2.8	-0.39	-5.3	2.9	-2.8	-1.3	-1.3	1.6	-3.5	5.3	-1	-1.5	3.7	1.9	-5	-2.1	-0.1	-1.7	3.2
2	4.1	1.2	1.1	3.8	3	1.3	7.3	5.4	-5.5	-4	-3.4	-7	7.4	-4.2	0.38	-1.1	-4.2	5.1	-2.5	2.8	-0.99	0.1	2	0.7	-2.7	4.6	3.9	-1.6	7.3	6.7	4.7	2	-2.6	6.4	2.6	0.35	-0.09	7.7	7	2.1	3.2	-0.8	2.3	3.8	-0.25	8.8	-2.5	9.2	-2.7
6.2	10	5.9	4.1	-0	-5.3	12	11	6.6	6.5	0.35	0.62	-9	7.7	-1.4	3.1	8.5	8.1	1.7	1.1	1.1	4.3	3.2	5	3.5	-2.1	9.4	-1.2	6.5	0.86	6.8	2.6	3	0.78	5.4	2	1.2	-2.3	16	3.5	1.1	-4.2	5.6	0.63	4.5	1.5	7.7	-1.3	8.4	-1.1
3.9	-1.2	3.7	-0.87	0.57	2.6	8.9	12	3.1	3.3	4.5	-1.8	-6.4	4.5	7.4	5.5	5.3	2.4	2.5	5.9	1.9	0.63	-1.6	3.5	7.2	2.8	12	-5.3	-0.94	-0.97	1.7	-1.3	4.7	7.2	-3.1	-3.1	3.3	1.1	11	-0.94	5.1	2.2	7.1	2	8.2	0.04	0.73	-1.5	-1.3	3.4
0.51	0.63	0.56	0.62	-1.3	4.1	2	9.4	0.46	0.05	-1.5	-1.3	-5.7	7.5	1.8	-9.6	2.9	-0.99	-6.5	1	2.2	-6.2	-7.2	-1	1.7	4.3	5.9	1.8	3	1.4	-0.91	3.5	4	-0.38	-4.2	3	-5.1	-2.8	6	-1.2	2.7	4.2	0.87	7.3	2	4.2	0.5	1.1	8.5	4.1
2.2	10	2.9	-2.6	-2.6	-14	-1.1	2.5	-3	-3.6	-2.6	0.98	-6.2	-0.09	-2.4	-4.6	-5.5	-0.23	-5.2	-0.08	-2.8	-2.2	-3.9	3.5	-5.7	-0.23	-4.3	3.3	5.7	5.2	-2.6	1.9	-3.8	0.84	-2.1	7.3	-2.4	0.69	2.2	2.4	-1.4	6.2	-5.4	9.1	1.4	7.3	-3.2	-4.4	1.3	-3.2
0.07	4.7	-2	0.83	-6.6	-11	-3	0.52	-1.2	-1.4	-7.6	0.85	-5.3	2.2	2.6	2.2	-7.6	1.7	-6.7	6.8	-6.7	-1.6	-2.7	-4.7	-0.14	1.8	-8.4	7.8	-4.7	9.2	-4.9	5.7	-10	3.9	3.4	5.8	-2.2	3.7	-3.6	8.1	0.23	1.5	-4.4	4.3	-4.4	-1.6	-0.96	-6	-9.2	-7.3
-4.5	-0.17	-0.75	-0.87	-5.9	-3.7	-0.4	-3.8	-1.4	-1.9	-6.2	4.2	-3.4	4.3	0.88	-1.9	7	4.4	-3	-0.75	0.82	2.2	-2.1	-3.2	2.9	4.6	-10	3.6	-5.9	-1.6	-6.6	2.5	2.2	0.61	1.8	2.1	-1.7	1.6	-2.6	4.2	-1.3	2.7	-4.7	-0.84	-4.2	1.3	5.1	-5.9	1.4	-4.5
0.94	1.5	2.3	4.8	1.4	4.6	4.7	1.6	-1.5	-1.1	-0.28	7.9	-3.3	-3.9	-3.7	-1.3	4.3	-0.68	-2.4	-5.2	0.8	-3.3	2.5	-6.4	-4.8	-3.4	-5.8	1.1	-2	-2.9	2.1	1.1	0.69	3.1	2.3	-5.7	-1.3	2.2	-3.5	-5.7	-6.5	-5	-6.4	-3.4	1.3	-4.9	-0.05	1.3	-3.9	-2.6
0.25	2.9	5.5	-2.8	13	-3.4	0.75	8.8	5.1	4.9	3.9	5.7	0.05	-5.9	-2.4	0.37	3.6	-4.9	-4.6	-4.2	-1	-4.6	2.9	-7.8	-8.6	-2.2	-1.8	3.7	0.72	2.5	0.96	3.8	-0.63	0.12	-3.7	2.4	0.04	1.8	-1.4	6.5	-1.5	3.1	-3.6	-3.7	0.74	-2.9	1.1	-3	-2.5	-7.8
-2	-3.2	0.67	-5	6.2	-7.3	-3	4.7	-0.94	1.7	5.8	-2.4	-3.6	-6.3	0.17	-6.6	2.2	-2.9	-0.41	-1.9	2.6	2.2	-5.1	-4.2	-2.2	-4.6	-1.5	-1.1	1.1	-1.3	-1.2	-3.9	-3.2	-4.8	-2.2	-4.4	2.7	-3.5	3.6	2.2	1.6	-1.5	0.14	-4.3	0.1	-2.2	-2.4	-1.2	-5.5	0.15
1.1	-1.4	0.9	-0.12	12	-10	-0.42	-2.9	4.5	-0.02	12	-5.4	-2.8	-0.18	2	4	-7.2	-6.7	1.5	1.6	-1.4	0.91	-4.7	-6.3	-3	-3.1	-5	-1.7	0.44	-3.7	-3.2	-8.4	-5.2	-1.6	5.9	-3.6	0.17	-5.6	-3.2	-4.8	1.4	-0.82	-2	-2.4	-0.77	-6.2	-0.47	-0.46	-4.3	-3.9
-2	-5.3	4.2	-4.7	8.7	-15	3.5	-6.5	-3.2	-2.6	4.1	-1.6	-3.5	2	0.64	0.75	-11	-5.2	2.6	2.4	-0.09	-3.6	3.9	-2.2	0.58	-0.73	5.3	-7.2	-3.8	-1.8	1.8	-5.2	-5.5	-6.2	-4.3	-0.87	1.4	-4.1	2	-9.7	-2.2	-5.4	1.1	-7.7	7.3	-9.9	0.18	-1.1	-0.41	-3.2
2.5	-0.82	-0.43	-3.2	2.5	-5.8	4.9	-4.6	4.7	-6.6	-2.4	-6.5	5.5	-7.7	4.5	-8.4	-0.39	-9	3.4	-4.4	6.6	-5.2	0.47	-6.2	4.5	-4.5	5.4	-2.8	-3.8	-8.1	0.18	-0.31	-1.2	-4.4	-9.8	-6.5	0.82	-2.5	-0.38	-7.6	-5.9	-8.1	5.5	-3.1	9.8	-6.2	-5.7	-0.13	-4.9	-1.8
-0.36	1.7	-4.9	-2.3	1.4	-3.9	2.7	-0.75	2.8	1.8	-5	-4	-0.94	-5.2	-2.5	3.6	4.2	-2.8	-2.7	-3.3	1	-4.8	-0.53	-1.9	2.2	-0.94	5.2	0.88	4.6	-3.1	1.3	1.9	3.5	-3.4	-1	-0.56	6.5	4.2	3.1	3	4.7	-4.2	1.8	0.71	-1.7	-3.3	0.3	-5.7	-1.8	-2
5.6	1.3	1.4	0.57	1.2	-9.3	5.1	-7.2	2.9	0.42	1.3	-4.1	4.2	3.6	2.5	-3.7	3.1	0.55	2.2	-2.7	1.7	2.6	1.3	4.9	3.1	-0.28	2.2	1.6	-3.5	2.9	-1.5	-2.4	1.7	-5.1	1.6	0.3	6.7	2.9	-2	-4.7	7.3	1.8	5.9	-4.2	1.2	-4.1	-5.1	-5.2	-4	-8.7
-2.2	-0.46	-1.1	4	-1.2	3.7	1.5	-1.9	4.4	1.6	6.6	5.6	0.29	-0.18	6.9	3.9	-2.8	2.3	3.7	-1.4	5.3	1.4	0.65	2.4	4.1	-0.26	7.6	5.7	-3.8	0.17	6.2	1.1	0.62	1.4	-0.41	0.95	-0.62	0.18	-1.5	6.3	7.9	4.6	3.2	-4	2.5	0.89	-4.5	2.8	-1.1	-0.86
3.4	12	1.8	8.8	5.1	10	-0.47	11	2.4	10	6.5	6.8	-0.81	-0.73	-9.5	-2.9	-4.1	7.5	-7	0.49	-3.7	-2.1	-12	-0.25	-7	5	-4.8	1.7	-6.3	-4.2	-2.5	-1.2	-0.99	2.5	3.7	5.8	-6.8	1	-6.3	0.31	-12	-1.4	-3.2	-0.69	0.81	3.6	1.2	0.51	-0.05	-1.5
1.5	16	-4.6	7.7	-5	12	4.2	21	-2.8	14	-2.4	2	-12	0.66	-6.3	0.05	-7.1	-3.1	-9.9	-4.4	0.51	-1.1	-10	-2.3	-3.2	1.6	-3.9	1.4	-2	2.4	-0.9	0.52	-2.5	3.2	5.6	-0.13	-5.7	-0.19	-3.7	3.2	-5.5	-0.68	-9.4	-0.95	-5.6	-3.5	-5.5	7.7	-5	3.3
1.7	7.5	-2.6	7	-14	7.8	7	12	-0.22	1.5	-5.3	0.03	-3.4	-2.8	-7	4.5	4.2	-0.98	-3.8	-1.9	1.5	3.6	-9.1	-4.4	-2.9	2	-1	6.9	5.5	9.1	-4.5	4.3	6	1.4	-0.77	11	1.1	-0.29	1	8.2	0.67	2.8	0.94	5.5	-0.24	6	-4.1	-2.8	-7.8	-3.9
7.8	-7.3	5.8	-6.8	-2.9	-10	-1.1	-3.3	-1.4	-5.3	-0.84	-7	8	-5.4	0.12	0.43	10	0.53	3.4	-6.7	5.6	-0.99	-0.28	-1.5	-4.6	3.6	-4.9	-0.69	1	2.4	-3.6	5.4	-0.56	-1.4	1.1	3.9	-4.4	2.4	2.1	4.2	-3.1	2.6	-5.2	3.6	-3.6	1.9	1.9	-9.2	0.81	-7.6
3.3	-1.3	3.4	-1.3	1.5	-1.8	-7.4	0.14	1.7	5	2.7	-4.2	5.5	-0.41	0.77	0.79	-2.1	6	0.39	-1.9	5.6	6.6	-1.6	-0.06	-2	-0.17	1.4	3.3	2.3	3	3	1.7	2.2	5.7	2.4	3.2	-1.9	0.02	3	1.1	1.3	-2.5	-1.1	7.7	1.5	0.65	1.7	-2.9	-0.34	-0.76
3.3	1.6	2	2	0.03	-2.4	-4.6	4.6	5.7	0.84	4.2	-0.71	-3	-3.9	-11	-1.4	1.4	1.3	-1.9	-0.46	-2.9	2.8	-2.6	-3.4	2.5	-0.53	-2.8	0.75	-0.95	-2	-0.05	-2.3	-2.9	-0.05	-4.9	-2.3	-2.6	-0.7	-2.2	-5.3	-5.3	0.42	1.9	7.5	2.7	4	-0.24	-3.6	-4.4	-0.39
4.8	0.41	6.3	-0.08	2.3	-1.3	3.6	-1.6	1.3	-4.7	-0.33	-0.58	5.5	-6.3	-0.22	-11	-4.7	-6	-6.2	-7.2	-5.7	-8.3	-0.06	2.1	-2	-2.1	1.6	4.8	-6.9	2.5	1.5	-0.98	-2.1	-5.5	-4.8	-1.7	0.86	-7.8	-1.8	-6.5	3.4	-4.5	1.8	2.7	-7.1	-7.1	1.1	-3.5	1.4	-6.1
-6.7	-4.7	-3	-4.5	3.5	-9.5	-0.87	-16	-6.1	-6.3	-0.31	-5.4	5.7	-12	-3.4	-10	-5	-14	0.08	-12	-6.3	-7.3	2.9	-5.7	-4.3	-4	-6.2	0.81	0.15	2.8	-3.6	-7.2	0.92	-5.5	3.9	-3.5	-0.98	-3.6	4.2	-5.7	-0.34	-3.2	4.7	-5.7	0.76	-8.7	-0.4	-5.5	1.8	1.6
-14	-6.7	-12	-4.8	-5.8	-11	-13	-19	-5.5	-6.4	0.63	-9	-3.9	-5	-6.7	-4.1	-2.8	-14	-8	-1.8	-0.36	-6	2.8	-3.5	-2.2	-1.8	-6.9	1.3	0.45	-1.4	-5.1	-7	-1	-5.3	5.9	-6.9	0.9	-3.2	-2.8	-2.2	-1.5	-1.2	3.7	-3.6	-2.4	1.6	2.8	-5.2	3.4	-1.5
-7.1	-2.1	-3	-2.3	-12	-4.2	-12	-16	-3.5	-4.5	-3.7	-4	2.7	-3.4	3.1	-0.06	-0.87	-3.3	-0.54	0.87	-0.73	1.7	-2.4	-1.3	-0.23	0.77	1.1	0.74	0.15	-4.2	0.14	-3	1.7	-5.6	-3.5	-2.1	0.39	-3.2	-2.5	-2.9	-3.4	2.9	-1.8	-2.4	2.1	-2.7	-0.08	-3.6	-0.19	-7.9
-1.8	1.4	-1.9	-3.5	-6.4	-1.9	-1.3	-0.73	2.9	0.35	-5.8	1.6	0.04	3.6	3	8.9	1	-1.3	2.4	6.5	3.1	0.67	5	6.7	-0.8	0.59	1.6	-2.2	2.8	0.49	5.3	2.1	2.7	-5.2	4	1.5	2.7	3.2	0.81	-3.1	-1.9	5.6	-3.3	-0.48	-0.59	0.1	-0.34	0.75	2.7	1.2
1.5	11	1.7	7.5	-2.9	5.5	2.8	7.9	1.9	7	2	3.1	6.8	10	-1.6	14	1.9	7.1	-3.3	16	0.52	4.8	-1.9	14	1.5	4.5	-3.5	0.15	2.8	5.4	3.7	1	6.3	-6	4.7	6.9	3.6	2.2	3.5	3.1	-0.91	2.7	1.3	6.4	-0.2	7.5	3.9	2.1	2.3	7
11	6.9	11	6.9	12	11	5.6	20	5.5	8.7	7.6	2.9	5.3	14	5.6	9.4	6.6	1.6	6.8	8.9	1.4	6.5	-4.8	7.8	3.6	2.7	5.6	-0.75	3.9	-2.4	7.9	2.8	0.35	3.5	3.8	7.5	-2.9	12	5.9	2.2	3.8	3.5	-3.7	8.2	-2.1	6.3	2.9	3.3	1.3	-1.2
2.8	5	5.2	11	6.3	24	4.7	19	-6.5	7.1	2.6	7.1	2.3	-1.3	3.6	11	5.9	2.9	5.2	7.6	5.1	0.54	5.2	4.3	1.4	3.6	4.8	7.8	-1.9	2.1	1.2	9.7	-3	6.4	-3.1	1.8	-1.2	4	1.9	12	-1.3	-5.8	-0.05	12	1.1	5.1	0.94	13	-0.95	5.9
5	2.5	-1.4	10	-7.8	11	9.5	17	4.1	10	-3	8.4	0.88	3.9	0.61	2.9	0.6	1.2	1.6	1.4	2.9	6.4	6.2	7.1	4	1.9	5.4	9.1	1.9	5.6	1.6	6.5	8.4	6.4	-1.3	-0.09	4.2	6.6	4.5	3	2.7	2.1	4.9	4.1	3.1	9.1	2	-1.3	6.7	2.6
6.2	2.5	1.2	-2.2	-7.4	-1.6	14	1.4	3.4	-2.5	-4	5.3	-10	5.4	-5.4	-0.36	-8.1	-4.7	-4.5	3.4	-5.4	2.3	2	4.7	0.66	8	5	3.8	9.2	9.9	-6.8	8.3	4.2	9.8	4.5	1.6	2.6	7.7	5.6	7	1.6	4.1	4.7	7.3	4.9	12	-3.6	-0.26	-2.5	-0.6
-1.1	-2.9	-3.1	-0.27	-8.5	-2.9	1.2	-7.3	-2.6	-3.6	-8.5	1.1	-15	-4	-3.1	-3.7	0.86	-1.6	-2.9	-0.61	-0.47	-0.43	-1.8	-0.26	-0.16	0.18	3.8	0.96	2.9	1	3.5	-4.7	-2.3	0.46	1.9	-0.93	7.2	0.1	4.9	-1.6	-0.83	0.92	-1.9	3.1	-2.5	0.27	0.79	-4.3	3.6	-5
-2	3.9	-4.3	6.5	1.7	-0.52	-2.5	-3.9	-5.8	1.6	-0.4	4	-3.2	-8.6	3.1	-1.6	3.3	-3.9	1.8	-1.2	1.4	-3.6	1.2	-2.9	-1.4	-5.1	1	-2.8	0	-5	0.17	-0.93	-4.1	6.4	-5.1	-6.8	-1.8	-6.8	0.47	-5	-4	2.4	2.6	-7.4	-6.5	3.6	-1.6	-2.8	0.48	0.65
0.08	2.2	3.2	-5.7	11	4.4	0.99	-11	-3.2	-6.1	3.7	-16	3	-6.3	-1.2	3.8	-2.1	1.5	2.9	-2	-3.5	-2.5	4.9	-0.26	-2.4	2.3	-3.7	9.1	-1.7	1.1	-3	7.9	-4.8	1.8	-3.3	-4.5	-2.8	4.5	-1.1	12	-1.7	0.35	-11	-3	-12	-1.3	-2.5	-1.1	4.4	-0.06
-6.7	-9.3	-2.5	-11	-3.5	9.9	-8.9	-23	-4.8	-11	-0.87	-20	6.8	9.9	-0.14	18	-6.4	19	1.4	12	-2.8	5.1	8.4	0.65	-0.41	-5.4	-2.8	-13	-6.1	-11	-1.8	-7.4	-2.7	-13	0.48	-4	3.6	-19	-2.6	-2.1	1.8	-15	0.84	-28	-3.5	-15	-6.1	13	-6.5	3.7
-6.7	4.9	-5.5	5.7	-4.8	7.8	-15	11	-1.4	15	-4.7	18	6.3	4.9	1.1	4.3	-5.3	4.7	4.8	4.7	-1.6	5.9	4.2	7	-0.55	7.7	-9.8	-9	-0.21	-2.6	-3.8	-0.89	-0.34	13	-7	-1.9	-4.3	-0.25	-6.5	-4.5	-0.32	-1.7	1.2	7.8	6.3	2.9	2.8	12	-0.6	2.8
0.44	-6.5	1.4	-5.1	0.51	0.21	-3.9	-3.4	3.5	0.58	0.34	-1	-0.13	1	-0.28	-6.2	2.2	-1.9	5.2	-1.6	-0.68	-1.3	-2.9	5.6	3.9	0.8	1.8	-11	-1.2	-9	-0.48	-2.7	-3.9	4.4	-0.26	-0.39	-2.5	3.7	-0.55	-2.7	1.4	0.13	-3.9	-5.2	-3.5	-0.13	6.4	3.4	6.8	9.3
-2.1	-14	-0.96	-6.5	5	-10	3.1	-6.8	6.7	-2.5	0.9	2.2	2.4	-2.9	4.8	3.1	3.9	1.6	2.8	0.52	-3.1	6.5	0.65	0.49	2.4	-2.3	-2.6	-4	-1.1	1.5	-2.9	-4.7	-1	6.4	-0.94	0.96	1.2	0.94	-5.1	-3.7	-2.1	0.31	8.4	3.8	3.5	3.8	6.5	20	7.5	27
-3.7	-4	-1	-2.2	-1.2	0.95	3.7	-5.8	1.8	-9.6	1.3	-1	1.4	-5.2	2.6	-0.85	-2.3	1.3	1.9	2.3	-6.6	2.1	-3.8	-5.8	-1.4	-1.2	5.4	-1.6	4.7	0.95	5.6	-5.4	-1.8	2	7.1	-7.6	3.8	-2	-3.8	0.6	3	0.57	5.6	1.4	3.6	6	2.1	5.8	-0.43	12
2.8	-10	2.6	-5.5	0.51	0.98	-0.23	-15	-0.1	-14	6.9	-5.4	4.3	-0.4	2.6	-6.2	2.1	-2.2	0.17	-3.8	1.8	-3.8	5.2	-5.2	4.1	-4.7	0.22	1.1	-4.2	-0.17	5.4	2.2	1.7	-1.7	-3.6	4.8	1	-3	-4.9	-2.1	-2.3	-0.88	-1.8	-2.3	-1.3	3.1	3.6	-1.6	-1.1	-0.9
[truncated: 952 more columns]
