# Supplementary material for: Dyslexia on a continuum: A complex network approach
Source: PLoS One. 2018 Dec 17;13(12):e0208923. doi: 10.1371/journal.pone.0208923 (PMC6296514; doi:10.1371/journal.pone.0208923)
Supplement: S1 File — Detailed information about the archive contents is provided in the included README.txt file. (TGZ) [file pone.0208923.s001.tgz › FS_675_VV_run_1.csv]

0.2	0.19	5.7	-1.1	12	-1.5	2.8	-7.9	6	3.4	11	3.8	15	4.3	8.6	5	2.3	1	2.2	-0.16	5.1	9.3	9.2	12	3.9	3.5	0.68	4.8	-5.3	8.3	2.7	7.6	-1.2	3	-5.7	4	-1.7	3.8	4.7	10	3.7	11	5.6	-1.5	2.7	8.9	-0.89	2.2	0.4	4.8
-0.03	-0.37	3.9	-6.4	0.41	-1.5	6	-2.7	-4.1	7.2	3.2	-9.3	3.2	5.1	7.4	-2.2	-4.1	-13	3.1	-5.2	-7.3	6.3	-0.34	-1.6	0.66	2.4	1.1	-0.19	0.41	-4	4	-3.7	-4.2	-14	0.43	1.1	6.2	0.33	-0.15	-0.67	5.6	3	0.69	-0.96	3.5	3	4.8	-3.2	2.1	0.91
-0.28	-0.54	-0.06	1.7	2.4	0.58	-2.1	1.8	-10	-5.6	-5.8	-5.6	-4.7	10	4	-11	5.7	-10	-5.3	-6.2	3.7	5.9	0.63	-3.8	9.5	-0.06	-7.3	3.1	-2.5	-5	1.3	-4.6	-4.1	-7.4	1.3	-5.1	2.3	-4.5	2.7	1.2	2	1.3	-16	5.5	0.25	2.6	-1.2	-1.1	4.5	-0.18
-0.47	-0.18	-1.3	-11	2.7	-5.5	0.01	-3.8	-3.5	-7.4	0.71	-4.3	3.8	-8.8	-8.4	-2	0.1	4.6	-2.5	6.3	7.7	1	-2.5	0.47	7.7	-0.32	-1.2	-2.7	-2.5	1.5	-4.4	0.88	-0.97	5.3	-0.99	-6	-1.5	-8.4	4.2	0.5	-3.8	0.27	-1.6	-4.1	-4.6	0.73	-0.15	-2.9	2.8	7.4
-0.13	-0.06	-4.6	-11	-2.8	0.63	-6.8	-8.1	-6.9	4.7	-1.8	0.65	-7.5	-5.6	-6.5	-0.02	8.2	-1.9	4.5	1.7	-0.11	-0.51	-0.21	3.7	3.1	3.1	3.6	-1.5	-0.94	-0.06	0.9	-1.8	0.45	4.7	1.2	-1.6	0.52	-3.6	6.7	1.8	9.1	0.82	-0.17	-11	5.3	-0.42	4.5	-1.3	4.1	9.3
-0.45	-0.33	-3.5	-14	1.4	-11	-6.8	-10	-5.4	5.9	-9.2	-2.5	1.8	-3.8	11	-1.4	-0.91	-6.7	0.76	-0.93	-4.8	-6.3	5.3	-3.5	4.5	-3.6	7.5	0.22	4.1	-2.2	6	-4.1	-2.8	-0.19	6.7	-3.9	4.3	-7.2	8	-3.1	11	-5.2	1.2	2.4	7.8	-8.9	8.1	0.27	9.7	-8.1
-0.16	-0.32	5.1	-7.4	6.8	-1.7	2.3	0.26	-0.41	1	-0.61	-8.5	2.3	2.7	-7.6	-2	2	-5.6	1	0.51	-7.3	-4.2	0.6	6.9	0.2	-5.9	0.39	1.1	-3.2	-7.7	-1.1	0.44	-6.5	3.7	4.7	-3.1	4.1	-3.2	0.27	-1.7	7.1	2.5	-6.7	4.4	2.1	-5.7	0.61	2.1	1.4	-4.1
-0.1	-0.15	-7.1	-3	-1.9	1.4	0.36	-2.4	0.17	0.82	6.4	-0.63	-5.7	-7.8	3.6	-5.7	-0.18	-4.7	9.2	0.92	-2.5	-11	0.89	0.98	-1.7	4	-6.3	0.13	-1.1	2	4	-0.15	-9.7	8	-2	-1.3	-3.7	0.69	-2.8	2	2.2	1.2	-13	0.21	5	0.52	-1.2	2.4	-3.9	2.3
-0.05	0.49	-2.7	1.8	1.1	7	-1	0.11	3.1	7.3	0.35	12	-3.6	-2.7	5.4	6.3	3	9.1	3.2	5.8	1.1	4.5	4.1	7.2	-4.1	5.1	-1	0.96	-0.54	4.4	-2.2	5.9	-2	7.1	-4.4	5.2	-9.4	8.4	-4.1	1	-8.5	7.8	7.7	-5.8	-8.5	4.2	-7.9	7	2.2	4.4
-0.04	0.35	-0.96	-0.82	4.7	5.8	1.4	5.2	2.9	2.6	-0.86	11	1.4	0.73	-5.2	9.4	3.5	9.4	1.4	8.2	-3.3	6.2	1.9	0.87	-5.2	-0.55	-8.4	-1.3	-1.5	6.4	-12	1.1	2.6	5.5	-0.44	7.2	-7.3	0.6	-11	5.9	-5.3	0.45	-1.8	6.7	-8.7	-3.1	-12	-5.6	-0.49	-0.92
0.18	0.22	-4.7	-6.6	-2.4	0.58	-3.2	-6.8	-5.5	-7.2	-2.9	-1.5	-13	6	2.1	0.78	3.9	-11	3.2	1.2	8.9	4.9	6.2	-7.3	-4.4	-6.5	-8.2	-1.2	-3.3	3.4	-8.1	-4.7	0.3	-4.9	-1.1	1.2	-1	-0.94	-1.9	4.7	1.1	2.8	-0.74	-3.3	-3.9	2.2	-3.5	-4.2	0.32	-7.4
0	0.1	-5.2	-7.4	0.32	-0.07	-2.8	-5.2	-0.88	-5.1	-0.81	-6.7	-7	-6.5	5.9	-1.9	-4.4	-9.4	3.6	-1.6	4.2	-3.7	9	-0.23	2.7	-2.4	-6	-5.9	1.8	-2.5	-5.5	-4.4	3.4	-9	-0.62	1.3	-0.83	0.88	-1.2	1.6	-2.1	0.97	-3.2	1.3	-5.3	1.1	-0.76	1.8	-1.6	-2.9
0.04	-0.2	-1.8	-4.8	-4.5	-7.3	-3.8	2.3	4.6	2.1	9.2	-2.5	-1	-6.8	3	0.73	3	10	-0.18	-3.4	2.6	-3.9	-0.38	-3.8	-4.2	-4.8	-5.2	-5.2	7.5	-3.2	4	3.1	7.3	1.4	2.2	0.14	1.4	-2.9	2.5	-2.2	6.5	-6	-13	-4.7	1.6	-2.9	-0.65	-3.8	-0.62	-5.1
-0.26	0.19	8.2	4	-2.9	-2.7	4.6	8.2	6	3.1	12	-0.33	-0.76	-2	-4.4	1.1	-4.9	-7.9	-3.6	-0.12	-4.3	2.3	-2.2	-0.39	-1.8	0.81	1.1	2.8	4.3	3.5	-3.9	6.3	3.6	16	-3.2	4.1	-0.05	-1.1	-3.5	-0.75	-1.5	0.49	9.7	9.5	1.5	3.2	0.2	-0.68	-5.4	7.3
-0.55	0.29	-0.55	5.4	-2.1	1.8	4	1.9	-0.42	0.72	5.7	7.2	-9.3	-3.8	-3.9	3.8	1.2	6.7	-1.6	4.2	-0.16	1.3	1.3	4	-2.9	0.9	-1.4	3.9	2.8	-0.97	-4.1	-2.5	1.8	3.3	0.93	4.4	-3.4	-0.17	0.55	1.7	-2.6	2.4	10	12	-4.8	4.9	-1.9	2.1	3.8	-5.5
-0.3	0.36	-9.2	10	-3.8	3.2	-11	3.7	-4.2	2.8	0.39	6.4	-2.2	8.7	4	-0.13	1.8	6.1	1.2	-2.5	4.6	-2.2	2.5	-3.2	9.2	-5.8	5	-3.2	6.9	-2	1.2	-0.11	2.6	-2.6	9.2	3.4	0.01	4	4.3	3.3	0.76	-3.8	-6.4	-2	3.5	3.7	0.55	2.8	4.5	-8.2
-0.52	0.13	9.5	5.4	0.64	-5.2	3.9	2.8	6.2	1.7	5.5	8.4	-4.9	-5.8	3.8	-1.3	-9	6.9	-3.6	2.1	-3.1	2.6	2.2	-9.8	2.2	-8.1	5.9	-7.8	3.1	2.1	3.7	2.8	4.5	2.8	2.3	-1.5	-1.6	0.89	4.2	-1.9	-4	-2.2	3.5	0.51	2.7	3.6	-1.9	2.6	1.7	-8.1
-0.5	-0.47	0.3	0.48	-1.1	3.2	-3.9	-9.8	-2.8	-7.6	1.5	-5.5	-11	3.9	-4.3	-3.3	-0.26	-0.21	-9.1	-1.3	6.6	4.4	-5.5	-1.4	-3.2	0.01	1.9	-5.5	4.9	-3.6	-0.16	-7.2	5.1	1.7	1.7	-0.12	6.9	1.3	-1.5	-2.6	-6.1	-8.5	3.8	3.9	1.2	-1.6	1.9	-5.3	-2.9	-7.3
-0.08	0.29	-2.1	6.7	-6.6	7.9	-8.3	3.5	-2.2	-0.23	-8.6	-3.2	-11	3.4	-5.6	-1.1	-1.1	-7.2	-1.8	-3.2	5.1	-1.6	-4.3	-3	-6	-1.9	1.9	0.39	-2.9	-3.2	-2.1	-3.8	-0.3	-13	-0.74	-0.67	2.6	4.1	-2	-7	-7.3	-6	6.7	-4.8	-3	-6.5	0.72	1	-3.8	-0.14
-0.24	0.11	-1.8	-3.9	-6.2	3.9	-3.4	-2.8	-6.9	0.02	-8.3	-8.7	-8.8	-1.9	-6.4	2.9	4.5	-0.05	0.47	3.4	1.2	2.3	-0.19	3.6	-0.99	-2.1	4.3	-1.2	0.19	-6.8	-0.09	-0.76	1.1	-5.9	0.77	0.04	4.3	0.91	1.1	-0.61	-7.5	2.8	-0.91	2.3	-0.64	5.1	2.2	-3.3	-7.3	-4.3
0.25	-0.37	2.9	3.5	-4.4	-2.2	-1.8	7.7	1.2	-1.3	2.8	-0.84	-1.8	2.3	-6.7	0.42	-2	0.38	-2.6	2.4	-0.41	0.16	-3.4	7.7	-3.8	-1.8	5.3	3.1	2.4	-1.6	0.32	2.1	7	4.1	0.22	3.9	2.8	2.8	-2.7	-2.4	-4	-1.2	5.4	5.1	-2	4.7	3.7	1.5	-5.2	-0.64
0.18	0.28	-0.08	7.5	-5.5	3	0.41	7	0.51	5.2	-2.6	8.5	-0.68	-4.7	5	-0.5	3.1	21	3	6.3	0.1	-1.6	-4.6	4.3	2.4	-3.8	7.4	1.5	6	5.1	4	12	7.8	1.6	6.8	0.05	3.2	2.1	1.6	5	1.7	6.2	8.2	14	3.9	0.45	2.9	5.9	-2.2	-2.7
0.23	-0.5	-2.6	1.5	-1.7	-1.2	-2.6	-7.9	-1.6	-3.8	-6.3	-3.5	2.6	-1.6	-1.5	-1.8	5.6	5.5	2.8	-2.4	-4.1	-4.6	-3	-2.5	1.2	-4.2	0.59	0.73	-0.38	-3.3	3	-7	-1.4	-9.9	1.2	0.1	-2.2	1.6	1.1	0.38	0.19	0.18	-1.6	-8.3	-1.5	-3.7	-1.4	4.3	-2.1	-7.5
0.47	-1	0.12	-0.16	-5.6	-1.7	-4.3	-6.1	-3.9	-2.8	-5.7	3.5	7.5	2	-3	-3.5	-0.72	0.15	4.6	-6.8	-4.1	-1.3	0.49	-3	0.4	-9.4	1.9	0.4	-8.9	-10	7.8	-5.2	1.9	-12	-2.2	-2.2	-6.3	-2.1	0.44	-3	-0.37	1.6	9.7	-13	1.1	1.1	2.3	-1.2	0.3	-12
0.11	-0.31	5	3.4	-3.3	-3.5	-5.7	0.21	-2.3	1.5	0.71	3.3	-5.6	0.94	3	1.9	-5.3	7.7	-0.37	5.3	5.7	-9.4	3.2	-2.4	2	0.32	0.89	4.9	3.2	-1.4	2.2	2.3	5.4	-5.1	-1.6	4.1	0.89	3.4	2.3	1.7	6.1	9.7	5.9	2	5.8	7.1	6.2	4.2	0.18	-9.1
0.14	0.31	1.7	13	-11	8.1	5.5	10	6.7	-2.5	9	8.4	-7.3	3.2	-5.4	1.8	-0.5	2	-0.06	7.7	-3.3	6.9	-1.7	5.4	-5.2	7.2	1.9	7.5	4	5.5	-5.4	7.2	1.1	0.57	1.4	0.15	0.96	5.8	-4	1.5	-0.07	7.5	2.7	13	-0.95	3.2	-2.5	1.7	-7.4	0.14
0.04	-0.07	1	5.2	-4	-4.4	1.7	5	4	5.7	8.3	2.6	-1.3	0.79	-2.4	0.02	-7.4	3.2	0.43	-1.8	-6.2	2.8	-7.1	-0.02	-3.3	-1.6	4.3	6.5	4	8.8	5.3	1.8	8.3	4.3	1.5	-0.75	4	3.2	3	-1.4	-8.5	-0.66	5.2	14	4.2	0.03	2.1	0.64	-2.2	-1.4
-0.24	-0.35	2.4	-2.1	1.4	-11	-4.3	-5.1	-0.97	-8.9	-2.5	0.61	-2.8	-11	-1.3	-6.7	-7.2	-1.1	-9.7	-0.29	2.9	-6.2	5.3	-12	-0.04	-4.6	-0.51	-0.97	4.2	-2.5	1.9	-2.6	3.7	3	6.7	0.56	-1.5	-2.6	3.4	-2.2	-7	-7.6	3.4	-0.07	2.8	-3.1	-0.47	-2.6	5.6	0.67
-0.02	-0.23	6	-4.4	1.7	-8	9.9	-5.9	5.2	-8.4	2.5	-9.6	0.66	-12	2.9	-0.45	-4.9	-5.1	-2.2	-7	-3.3	-13	-3.2	-6.1	-2.6	3.4	7.2	-0.87	11	-2.2	1.8	-5.3	14	-4.7	2.8	-1.3	4.1	-3.5	-4.2	-1.2	-3.8	-11	18	-9.3	3.5	-3.3	0.13	-2.2	2	1.6
0.2	-0.28	-3.1	-5	-8.8	-1.9	-0.44	-5.2	-0.62	-2	5	-9.1	-2.3	-4.1	0.96	-0.26	0.46	-4.9	5.7	-6	-2.6	-3.1	-2.6	-2.1	-2.6	2.7	4.8	-1.7	5.3	-3.8	-1.7	-4.4	2.8	-2.4	4.2	-1.4	3.1	-0.32	-3.2	-2.7	-3.1	-12	13	-11	-0.33	-5.9	2.6	-4.1	-6	1.6
-0.22	-0.53	-5.4	3.6	-2.9	1.8	-7.8	1.1	-6.8	-1	-14	4	2.4	-1.3	-4.3	-7.3	-7.1	-3.8	-1.7	0.32	-7.3	1.1	-3.3	-0.54	0.42	3.6	2.9	-1.9	-1.3	-0.17	0.95	-5	-3	2.1	2	-2.2	-3.2	-8.9	1.3	-2	-1.4	2.1	-2.7	-9.4	-3.2	-7.5	-1.4	-7.3	-2.5	12
-0.47	0.65	-6.2	5.8	2.2	6.3	0.94	0.85	1.8	6.6	-11	8.5	-0.5	11	-4.8	6.8	-6.4	-8.8	-3.5	5.6	-8.2	-5.9	-4.6	4.5	1	6.9	-0.4	-0.38	-7.9	7.2	-8.3	7.4	-9	16	-3.8	-0.47	-3.4	-0.64	2.4	2.4	-8.2	9.7	-6.5	4	-6.8	5.1	2.2	0.74	2.5	12
0.48	0.69	4.7	6	2.1	-0.72	7.8	-0.07	3	6.6	1.9	0.19	4.6	-0.97	1.8	4.2	0.59	-3.4	3.3	3.9	-6.2	-4.6	3.2	-2.3	-1.8	-9.1	-2.4	-6.4	1.7	1.2	-0.22	-2.8	0.5	6.7	0.65	-5.3	-1.4	1.5	1.6	-4.7	1.3	-2.1	-1	-9.1	-0.27	-3	1.1	1.4	-2.2	-2.5
0.26	0.07	1	4.2	3.3	7.6	-3.9	5.1	-2.5	4.9	-1.7	2.4	3.7	3.2	-1.4	-2.6	-1.5	7.3	-3.3	-3.1	-0.22	6	2.4	1.5	-1.9	-4.8	-2.2	-1	2.3	0.66	5.7	-3	-3.1	-2.8	0.34	-1.5	3.8	1.7	-3.6	-1.7	0.06	-8.7	2.8	-12	-4.1	-4	1	1.3	-4.8	-5
0.58	0.15	11	11	13	6.4	11	12	9.5	3.6	1.6	1.8	13	6	0.45	8.6	6.1	12	1.1	2.9	1	6.3	-5.7	6.3	2.6	1.6	-0.14	-0.01	2.3	2.2	4	0.2	1.4	4	11	6.7	7.2	-2.9	-1.5	2	-2.1	-4.5	-0.97	-5.1	3.1	2	-1.5	1.4	8.7	-0.78
0.47	0.35	4.4	5.9	5.3	-0.77	9.9	2.2	7.2	-8.1	4.3	-2.7	5	-1.1	5.9	-0.82	6.9	-6.3	3	-2.7	5.8	5.9	-0.83	12	5.2	0.16	1.6	1.3	4.3	1.2	-0.36	1.1	6.8	6.1	-0.7	-2.3	1.1	2.6	-0.46	-0.21	-3.4	-1.6	-1.4	-6.8	-3.8	-0.77	-1.6	-1.9	5.7	-1.8
0.37	-0.56	8.8	2	0.96	-0.27	12	0.95	4.9	2.6	9.1	9.7	7.7	-1.7	0.46	1	7.1	3.6	2.3	-3.4	11	1.8	-2.3	-5	-1.9	-1.2	0.23	7.5	0.81	1.9	-3.3	3.4	-2.3	-3.9	-1.2	0.14	3.5	-2.3	-3.1	-3.9	-1.9	-5	-5.4	4.1	-5.7	-6	-7.6	-2.7	1.1	0.23
-0	-0.11	3.2	1.1	-6.7	-1.7	-5.8	0.64	-2.5	2.3	3	5.6	-4.2	-1.5	1.3	-0.56	4.1	-3.6	-1.8	1.2	0.43	-2.6	-0.83	-3	-4.7	-4.1	-7.2	2.5	0.61	-2.1	-6.5	-2.8	-3	-8.1	4	-2.4	1.4	-2.4	1	-0.78	-0.1	-2.9	-4.6	0.65	-5.2	1.9	-7.2	4.1	-8.2	-3.6
0.21	0.39	1.4	-4.8	1	-6.5	-5.8	-4.3	-5	-1.3	-2	-2.4	-1.4	-2.7	2.8	0.28	0.06	5	-1.2	-0.52	-0.01	-8.9	4.6	-8.3	-1.8	0.23	-4.1	0.91	-1.8	-3.6	-6.9	-5.5	-0.39	-4.1	-10	-3.9	-8	2.3	-7.8	-4.7	-5.2	-4.7	-7.7	1.8	-6.8	-4.8	-6.9	-5.6	-0.87	2.3
0.26	0.34	0.61	0.7	7	-1.2	0.91	1.4	4.3	3.2	-5.2	4.6	2.9	-3.6	5.6	2.2	3.6	0.85	0.71	-2.3	5.4	4.2	3.4	0.92	-2.2	0.76	3.2	-2.9	-2.5	-3.1	6.9	-1.6	5	-1.9	-6.5	-6.4	3.1	-3	1.3	-3.4	-0.49	-2.2	5.3	5	1.4	-4.1	4.7	-7.9	-1.4	-1.8
0.6	0.42	-1.9	1.9	3.7	7.6	9.5	4.7	12	2.2	2.7	9.2	1.6	7.2	5.8	-3.7	0.31	-6.1	4.2	0.69	14	0.69	5.9	1.5	1.2	-2.8	-0.27	-2.7	0.18	-0.67	-0.13	-0.17	-0.09	3.3	-2.7	-4.7	-1.7	1.3	0.61	-5.8	0.71	-7.6	5.7	3.1	-1.4	-6.9	0.88	-4.5	-7.5	-3
0.27	0.56	-9.3	-2.7	1.9	-0.96	2.2	-4.8	5	-1.6	-0.68	-4.9	-0.17	0.61	0.62	-0.43	-6.7	8	5.5	-0.61	7.5	-8.9	10	2.3	0.06	-1.9	-5.3	-1.1	-5	3.5	-3.4	7.7	-8.7	2.2	-4.8	4.4	-4.1	-1	0.14	1.3	1.6	1.4	-6.3	1.8	0.6	-4	-0.77	0.49	-1.6	-1.1
0.08	0.15	-6.4	2.9	3	-0.57	-9.4	-0.35	-5.3	-3.9	-10	-7.1	-0.47	-0.43	2.5	2.9	1.3	5.2	-1.2	-0.41	-1.4	4.9	-2.7	-0.03	3	3	-1.4	-6.9	-1.2	2.2	-6.2	-2.1	-5.7	-1.4	1	5	-3.1	1.1	-1	-3.1	-0.26	0.69	-1.3	-1.3	-0.68	-4.1	-2.5	-3	0.26	0.14
-0.28	0.06	-4.2	4.2	-3	6.9	-1.8	9	-4.5	0.28	-14	-4	1.7	3.3	-3.7	0.57	-1.2	-8	-7.8	-3.8	-14	3	-7.7	-0.71	0.69	-0.68	-0.4	-5.8	-7.1	0.41	-1.4	-8.7	1.9	-3.6	-3.1	4.2	-4.5	0.21	-1.8	-0.73	-1.6	-7.9	-3.4	5.4	-2	-8.2	-4.1	-0.32	0.82	-4.2
-0.17	0.22	-6.6	4.5	-2.9	5.7	1.1	8.6	-3.6	3.6	-6.9	3.5	6.1	1.6	-6.2	-7.8	-3.8	-5.7	-2.5	1.8	-8.2	-6.5	-9.1	-8.7	-7.1	4.4	-7.5	-2	-8.3	0.45	-1.8	4.6	-3.4	2.4	-8	-3	-5.2	1.5	-6	3.6	2.4	1.9	-1.8	4.2	-0.56	0.86	-4.1	6.4	-7.7	5.5
0.12	-0.06	-12	-3.5	-6.6	8.1	-15	5.6	-0.72	-1.7	-11	-5.3	-4.2	7.1	1.6	-2.1	-9.1	-3.7	-2.3	-0.86	-2.3	-1.1	-4.2	-1.9	-2.5	10	-1.5	-0.17	-6.6	-6.3	-7.3	2	-2.9	-0.43	-9.2	-2.5	-4.5	-0.66	-2.7	3.4	-3	6.2	-8.2	-5.2	-1.6	6.5	-0.69	8.2	3.3	11
-0.03	0.35	-3.5	7.3	0.53	8.9	-5	5	4.8	-5.1	-6.5	-8.4	-3	16	-0.7	-1.9	8.4	-9.5	2.6	-3.6	-4.9	-2.3	-4.4	-6.9	-4	0.14	-3.3	1.8	-6.2	-5.7	-0.95	2.7	2.6	-0.26	-2.5	-3.3	-3.2	-4.3	-4.5	-1.2	-0.15	3.5	-1.3	-2.9	-2	4.5	-2.1	4.9	-1.8	7.9
0.18	0.08	-4.2	2.4	-7.5	4.1	-2.2	0.11	3.3	-0.62	-6.5	-2.7	0.63	9.7	-2.3	5.2	1.9	-0.37	5.5	-5.8	-6.6	7.3	-12	3.7	2.7	4.3	-2.1	-0.51	2	2.5	14	1.6	10	-7.2	0.22	1.3	1.4	5.7	-0.16	1.4	-2	3.8	6	-4.5	1.9	4.3	2.9	5	0.8	3.5
0.64	0.16	8.3	-3.2	3.1	-6.2	1.2	2.5	5.8	-1.8	0.3	-0.67	-16	0.96	-0.64	6.3	4.5	-1.8	2.4	-2.4	3	-9.2	3.1	0.78	3	-0.41	0.19	-3.5	6.2	-3.3	8.4	3.5	14	-2.5	-0.66	-2.2	-4.1	-8.6	-4.3	-0.8	6.6	1.6	-0.22	-4.3	-2	2.1	-3.6	-2.9	6.5	-2.6
0.14	0.15	1.2	4.8	4.1	-5.3	-2	3.8	-1.9	3.7	6.8	5.7	0.55	3	3.4	4.1	5.5	0.57	4.5	3.5	3.4	8.6	-3.9	7.3	-1.3	3.3	2	2.4	5.2	5.1	3.5	-0.37	-0.7	3	0.9	2.9	0.46	-7.8	1.8	-4.2	4.3	-0.36	3.9	-6.4	0.29	-6.2	2	-4.7	-1.3	3.6
0.13	0.37	-0.03	-0.28	2.6	-0.32	5.5	0.66	4.9	0.58	4.1	-1.5	6	0.11	-3.6	1.4	5.3	2.1	-0.45	6.3	2.1	-2	0.45	-4.9	-7.9	0.98	-2.4	5.4	0.89	0.84	-10	4.3	-5.8	1.1	-0.58	-2.4	-3.2	6.9	-0.46	3	-5.7	1.4	-0.57	4.7	-3.2	3.9	-2.8	1.3	-6.5	2.7
0.08	-0.09	2.9	-2.9	-2.9	3.7	8.7	9	0.08	6.5	-1.4	-3.3	-2.9	0.51	-1.5	2.5	-7.1	-4.9	-1.2	0.81	-0.72	-0.62	0.04	1.4	-5.2	4.8	-2.6	-5.8	-2.3	-0.52	1	-0.19	-4.5	-6.4	-2.9	1.4	-1.8	0.49	-1.4	4.1	-2.7	6.6	-8.1	0.22	-3.5	2.1	-2.8	0.5	-5.7	5
0.22	-0.41	2.1	-5.3	-13	-2.6	-3.3	-2	2.7	6.3	2.8	-2.1	-7.2	1	4.7	-6.9	8.4	-9.9	0.42	-8.5	5.3	-2.8	5.1	-0.8	-1.4	3.3	-2.3	-3	-1.4	-5.7	1.8	-4.2	-0.02	-5.1	-4.3	-3.9	-0.63	2.5	-4.7	-3.4	-1.4	0.88	-4.4	-11	-0.21	-2.6	0.58	-1.5	9.1	7.9
0.19	0.21	2.1	-3.4	2.7	-0.65	-0.25	-6.7	-1.5	-5.7	4.4	-9.2	2.7	1.9	6.5	-6.2	3.2	-3	1.3	-4.5	5.4	-1.4	-0.03	-1.8	-3.1	0.83	-3.4	4.7	-6	0.38	-0.85	0.47	-4.9	-0.59	0.6	0.79	-2.7	1.2	-4.8	-0.76	-3.2	1.5	-1	-2	-4.6	-1.6	-3.5	4.4	1.9	8
0.24	-0.05	3.9	-5.9	-1.1	4.3	2.8	-3.9	1.1	-5.4	-1.7	-10	0.87	-2.5	-1	2.8	1.6	4.3	3.1	2.1	-1.6	2.4	-3.5	-8.2	-5.4	7.8	3	1.2	-1.6	7.2	-1.7	9.8	-2.8	11	-0.34	6.1	-2.1	6	-6.3	4.7	0.24	9.8	1.6	7.3	-3.6	5.8	-2.3	6.8	0.28	12
-0.01	-0.34	10	1.3	3.1	-1.1	13	-3.3	4.6	-1.6	-2.1	1.1	6.9	3.7	-0.35	5.4	8.1	-3.1	1.9	-1.3	-0.5	-4.2	6.3	-7.3	-0.68	-0.98	-3.1	-2	5.1	5.4	-5	-0.79	0.66	2.2	9.6	2	3.2	4.2	-1.1	3.5	3.7	-2.5	-8.8	-2.1	1.4	-3.5	-1.4	3	8.9	-3.4
0.08	-0.36	3.8	-5.7	9.7	-8	12	-0.13	1.8	-1.2	4.4	-2.7	13	2.4	-3.9	-4.8	-4.8	0.14	-1.3	-4.3	-2.3	-0.8	0.96	2.2	4.1	4.3	0.16	-0.36	4.5	3.8	3.8	4.5	0	1.4	-1	-1.8	7.2	-7.6	4	-3.2	6.4	-0.47	6.1	-3.5	7.8	-1.7	3.9	-2.5	9.4	-0.09
-0.13	0.07	-1	-1.3	7.7	1.6	3.4	4.2	-1.7	7.4	-2	0.76	9	12	-1.4	-5.5	-6.8	-12	-2.4	-3.5	-7.9	-3.4	3.1	-1.1	8.3	0.96	-1.4	0.78	1.9	-3.1	6.8	-0.98	4.5	-3.4	0.4	-1.4	2.8	2.4	4.1	1.2	-3.5	1.4	9	-13	0.14	-2.8	-2.8	-1.6	5.1	-3.6
-0.37	-0.02	1.2	0.75	0.12	-0.1	1.6	-0.52	-1.7	2.2	-0.15	-0.69	1.2	-4.6	-2	5.2	-3.2	-5.6	-2.4	2	5.8	5.2	1.9	9	-0.56	1.7	-7	-8	-5.9	-1.5	0.25	-1.8	1.5	1.6	-2.7	-0.08	3.2	-2.5	1.1	-2	2.3	0.98	-6.7	-3	-3	-1.2	-1.5	-2.2	-1.2	4.5
-0.2	0.18	-2.2	9.2	-3.2	-4.1	-4.2	6.6	-0.5	7.3	4.7	9.8	-0.3	-5.2	-4.6	7.1	-3.4	13	-0.36	7.3	3.7	-1.8	-3.9	-0.13	-6.3	2	-1	-4.9	-6.2	3.2	-6.4	0.75	-5.4	5.6	-7.5	1.3	-1.8	-4.1	-4.9	-5.4	-0.81	-0.34	-16	5.3	-0.9	0.56	1.6	-0.73	-4.6	-1.4
-0.05	0.32	3.5	3	2.4	-8.7	-2.6	1.3	0.62	5	6.3	8	2.8	-1.5	-7.4	6	-8.9	1.2	3.5	7.2	2.6	-7.6	-2.1	-2.2	4.5	1.2	-4.2	1	0.45	3	-5.6	-0.02	-6.3	3.1	-4.3	-6.3	-1.7	2.8	-2.2	-1.1	-2.2	2.2	-6.6	1.8	-0.71	5.2	0.29	4.8	2.3	4.7
0.08	-0.22	11	-3.1	8.9	-0.26	4.2	-7	0.29	3	3.8	1.8	11	-6.9	-2.8	4.4	1.4	-6.4	0.73	2.5	-10	4.2	-6.8	-6.2	1.4	1.2	1.9	0.36	-6.3	3.2	2.2	5.3	-6.3	-1.1	-2.8	-6.1	3.4	3.6	1.1	-3.8	1.6	2.9	-3.8	8.4	2.8	-0.41	4	1.9	0.63	7.1
0.22	-0.32	-1.1	3	1.3	-1.4	-0.65	6.3	-0.72	4.2	-1.7	10	9.6	-3.6	-0.11	-3	-6.2	-0.08	1.1	-0.04	-2.9	1.8	-0.24	1.8	7.7	-1.6	-1.2	-0.7	-2.2	-1.2	8.8	-0.42	-6.7	2.8	-3.3	-4.8	5.3	-7	4.5	-4.9	8.3	-1.7	-6.1	-0.58	6.7	-3.4	3.4	-3.4	3.1	3.2
-0.52	0.07	-4.6	-1.6	-4.8	-5.9	0.09	3.8	1.5	-3.4	-1.7	12	6.7	-3.2	-5.2	0.61	3.2	12	-6.4	1.4	-3.3	2.6	-6.8	0.42	1.5	-2.1	3	2.2	-4.5	0.16	4.2	-1.7	-12	3.5	-4.1	0.58	0.46	-0.41	3.8	-2.2	5.6	-8.2	-2.3	7.3	6.9	1.1	4.6	2.6	-2.3	-0.8
-0.34	-0.05	-1.3	-0.78	-3.6	4.4	7	1.4	4.2	-0.26	2.7	-6.1	8.2	1.6	0.9	1.3	2.7	12	-4.6	4.2	-12	2.9	-11	0.58	4	-2.8	-2.3	-2.4	-6.6	-2	-1.7	4.8	-7.6	-3.8	-1.5	1.4	-4.7	-0.7	-2.1	-6.8	3.8	-0.6	-1.4	-2.3	1.6	-1.2	0.2	2.2	-1.5	-2.3
0.46	0.27	1.2	4.6	8	7.3	9.9	13	7.6	1.8	7.4	1.8	14	0.38	2.7	6.4	-7.3	11	0.05	1.4	-4.3	3.3	0.04	11	8.4	0.04	6.8	2.3	-2.5	0.68	-0.09	9	-5.4	4.6	-2.9	0.46	0.94	-2	6	3.2	8.7	3.2	4.1	9.6	1.9	-7.1	0.5	-4.8	2.4	5.7
-0.53	0.49	-0.16	5.1	-1.3	-2.1	2.5	-0.19	3.9	-5.4	8.5	4.1	13	0.43	-5.6	15	-11	16	-3.7	11	-5.4	4.8	-6.9	7.6	0.81	2.1	-0.59	8.2	-5.8	-1.1	-2.5	1.8	-12	4.6	1.6	-4.4	-0.86	0.72	4.9	2.9	8.6	1.9	-5.1	14	0.2	4.7	3.2	1.9	-1.2	11
-0.61	-0.52	-2.5	2.2	-1.1	1.6	3.5	-6.9	-7.5	-5.2	3	-3.3	11	2.3	2	0.57	-12	-5.1	0.94	-0.99	-7.1	7.4	-7.1	3.4	-4.5	1.5	4.8	2.6	-7	-5.7	-3.4	-6.7	-7.5	-12	-3.3	-2.7	2.5	5.7	0.43	-3.3	3.6	-4.3	-18	4.5	2.4	-5.8	7.3	-2.6	-12	-1.2
-0.27	-0.42	0.1	-3.9	0.74	1.3	1.3	-3.3	-3.4	-1.2	-1.5	-9.4	4.3	1.5	-1.1	-8.8	-5.3	4.6	-2.4	-6.6	-5.2	6.2	-0.62	-5.4	1.1	-5.1	-3.8	0.25	-4.9	-11	-8.9	-6.3	-10	-12	-3.8	-9.7	-3	-2.4	1.8	-9.7	9.4	-11	-11	-3	1.8	-11	1.5	-2.8	-5.1	-12
-0.49	-0.22	7.2	2	11	1.9	4.6	6	1.9	-6.7	-0.62	-3.3	12	3.4	0.4	-8.8	-12	-4.8	-5.4	-5.8	3.1	-1.6	2.2	-0.99	-0.15	-0.4	0.38	6.5	-7.2	-4.9	-12	-2.9	-11	-1.7	-5.1	-11	0.49	3.2	0.77	-8	1.1	-2.9	0.26	-8.1	-0.68	-2.1	3.6	-4.2	6.3	-2.5
0.24	0.19	0.73	-1.1	2.8	0.8	-1.6	1.4	1.3	-5.9	-3.9	-2.5	6.1	4.8	-0.97	5	1.3	7.1	-1.5	4.2	-1.5	-3.2	-3.6	-2	-2.7	2.8	5.2	4.8	-1.1	2.6	3.4	-0.3	-2.9	-4.1	-3.7	-1	0.29	2	1.7	-2.6	7.8	-5.5	6.7	1.6	5	-4.7	7.1	-0.62	-3.6	3.3
-0.06	0.41	-3.9	6	-0.34	6.5	-1.5	1.5	-0.52	3	-3.7	5.6	-4	-0.37	-6.4	11	1.1	7.8	-8.9	-0.9	0.08	5.7	-3.3	5	-4.8	8.3	0.47	-1.5	-2.7	5.3	5.8	-6.8	-6.1	5.7	3.6	1.4	2.3	-3	4.3	0.52	7.2	0.36	-9.8	-2.5	1.8	-0.27	2.6	-1.6	-7.4	9.8
0.07	0.13	2.4	3.8	-6.2	6.3	-4.5	4.5	-1.7	-0.33	-3	7.2	-4.3	4	-7.6	-1.4	-4.2	4.3	-7.7	-2	3.2	-0.52	-0.23	-0.32	-5.2	4.1	6.1	4.6	-4	7.1	2.1	-3.3	-9.3	4.2	-0.25	1.7	2.6	8.7	-0.84	1.6	-6.4	2.9	1.2	13	3.2	3.8	-0.29	7.5	-1.5	10
0.72	0.23	-5.2	-6.6	0.37	-5	-6.4	-6.6	-1	-2	-4	-0.52	1.1	-1.2	8.1	-6	-2.9	8	1.1	-0.05	3.7	2.5	8.2	4.9	3.9	4.2	-1.9	6.1	-1.6	1.4	-0.99	3.1	7	-4.4	-0.83	5.9	-5.8	6.5	-1.8	4.4	-1.3	-2	-2.2	6.8	-1.7	3.6	-5.6	2.8	7.6	-2.4
1.1	-0.08	5.5	-0.09	6.9	-2.7	14	-8.7	5.3	-9.1	5	-6.6	8.2	-3.8	11	-7.1	7.8	-1.8	5.5	-6.9	10	1.9	15	-1.2	3.6	3.3	0.74	-0.04	0.66	0.32	2.8	0.83	15	-3.1	-1.9	5.6	0.51	-2	2.2	3.5	9.4	-0.76	-2.8	-2.5	0.53	5.4	3.7	0.47	5.6	5
0.53	-0.24	0.01	1.3	6.9	0.81	8.9	2.6	-4	-1.1	-5.2	1.6	10	-4.6	-4.8	0.11	1.6	0.82	4.7	0.7	4.8	4.3	3.5	6.1	8.8	2.4	12	-1.6	3.3	2.8	5.4	-0.76	2.3	1.5	4.2	1.1	3.9	2.2	6.5	3.9	7.3	-2.9	16	-1.9	5.7	1.2	7	-0.17	7.5	-2.6
-0.43	-0.09	-3.9	-2.4	8	-1	2	3.5	-1.9	-3.2	-10	3.4	3.4	1.5	0.22	-0.36	-4.6	0.17	0.67	-2.9	-8.8	-2	0.99	1.2	5.4	-0.68	1.9	-0.34	-1.3	1.1	-2.6	-2.2	-3.2	-1.1	2	4.8	1.7	3.9	5.9	0.82	4.5	-6.8	5.5	-6.1	3.1	-0.48	2.8	-0.03	4.6	0.65
0.32	0.07	1.8	-0.77	14	-1.6	7.7	-1.9	2.5	-7.5	1.3	-5.9	14	-6.1	6.1	-6.8	7.4	2.3	2.3	-0.09	2.7	-2.6	-1.7	-5.8	4	0.36	2.9	3.7	7.2	-3.2	2.2	-0.11	4.3	-3.2	1.5	4.9	8.4	6	2.5	1.9	4.3	-2.3	6.4	-0.34	4.5	3.5	7	0.03	6.1	-2.8
0.66	-0.55	5.8	-7.9	9.6	1.2	8.9	-8.8	12	-3.8	9.1	-9.7	7.4	-9.8	5.6	-3.9	5	2.5	0.71	0.01	4.9	9.6	1.4	-7.4	3.7	3.5	-2.8	3.7	-1.3	0.92	2.9	2.9	3.8	-4.7	4.9	4.1	-1.6	-4.1	0.63	5	3.2	3	4.8	1.4	3.3	5	0.34	2	6.2	-0.49
0.45	-0.54	1.7	-4.8	-0.1	-4.7	1.7	-1.1	2.2	0.96	7.9	0.22	3.7	2	-1.4	-2.8	5.5	-2.7	-4.7	-4	5.4	1.8	-1.2	-5.6	-4.7	5.2	-0.33	-0.85	-7.6	3.5	3.7	0.66	-1.3	4.4	-2.3	3.3	-4.6	-5.1	3.3	0.03	13	2.9	8.9	1.7	-1.2	5.2	3	-5.5	5.9	1
0.6	-0.17	-3.3	-2.3	1.1	7.3	-10	1.5	0.62	0.55	-2.9	1.5	-1.4	9.2	0.99	1.6	4.4	-2.9	6.4	-0.71	-3.6	-2.3	3.3	-4	-0.45	8.8	10	2.2	5.3	-3.4	6.1	9.6	11	2	-3.2	-0.73	0.24	-4.5	-3.4	4.1	2.4	4.4	14	-3.2	6.7	7.5	0.87	1	4.2	2.8
0.1	-0.16	5.4	-3.1	2.4	0.89	2.9	-1	1.9	-2.9	4.9	-1.3	-2.7	3.6	5.9	-8.3	4.6	-4.2	6.6	-1.7	3.2	7.5	5.3	1.6	1.2	4.7	-1.2	0.62	5.5	2.9	1.5	3.1	8.7	-0.25	1.8	-1.8	4	2.6	-0.78	0.96	-0.14	3.3	2.7	-8.9	3.8	7.2	-0.11	-0.69	3	-1
-0.1	-0.32	-2.7	11	-0.39	3.5	3.4	12	-2.3	0.65	5.2	13	1.8	-1.5	-5	2.5	-2.4	2	-5.9	-1.7	4.8	0.94	0.6	1.4	-2.3	2.5	-1.7	-1.1	-3.6	-4.8	-2.1	-5.3	1.2	-8.2	0.51	-1.2	0.02	-3.7	1.6	-5.8	-11	1.9	5.7	6	-5.7	-3.3	-4.5	-4.6	-6	-0.97
0.12	0.19	2.7	-2.6	-3.8	-0.83	1.7	4.1	-2.3	-2.3	3.7	6.3	-4.8	-2.5	-2.5	-1.3	1.4	-3.7	-3.4	0.39	4.9	1	2.5	-0.11	-5.3	5.2	-0.48	2.4	-6.3	8.6	-6	5.8	-6.7	3.3	0.84	7.6	-1.4	-0.67	0.65	5.6	-0.96	-4	-7.8	6.7	-1.5	-1.5	0.59	2.1	-8.7	3
-0.47	0.42	-0.71	0.61	-1.4	-1	-0.41	-0.9	0.71	-5.6	-0.52	-4.4	-2.7	0.02	5.3	1.7	10	-0.66	0.82	-0.77	1.5	-4.7	-1.1	-0.87	0.25	1.9	-3	-5.3	-0.95	3.5	-0.26	3.3	-2.4	0.85	2.4	-0.26	-6.7	-2.8	-1.8	5.6	-6.4	-1.9	-3.9	4.3	-0.09	-1.2	1.4	-3	5.2	-3.7
-0.27	-0.13	0.98	7.1	-0.97	2.1	-0.91	2.3	1.3	-12	2.8	3	-0.79	-3.4	1.6	4.1	3.8	7.7	-0.82	3.3	-3.5	-1.2	-2.3	4.3	-2.9	2.1	-3.6	4.4	2.7	3.9	-1.6	2.3	-1.8	-0.66	-0.68	0.56	0.56	-3.8	-2.1	-3.4	-8.8	7.7	7.9	-6.8	-3.4	0.58	-3.6	-3.9	4.2	2.8
-0.12	0.01	5.1	-8.2	-5.6	-6.8	-3.1	0.34	-0.68	-0.2	8.1	-1.7	-0.83	-8.1	2.4	-1.8	-4.6	5.8	-1.5	5.2	-3.7	-2.4	-6.3	-2.4	-0.21	-6.3	9.4	9.3	8.5	2	-3.1	0.75	5.2	2.1	4.2	-2	5	3.1	-4.3	0.57	-4.1	1.7	2.5	-8.4	2.6	3.2	0.89	-2.3	-4.2	-4.6
-0.26	-0.13	-1.4	0.84	-2.2	-4.1	-3.4	0.74	1.8	5.5	7.3	2	-1.2	-2.4	3.7	4.2	7.8	-2.1	-1.1	1.7	5.3	0.6	-5.7	1.5	-3	-6.2	0.6	-1.8	3.7	-2.4	2.2	-9.3	6.3	-0.35	-0.02	1.6	-2.6	-2.1	-0.7	-3.4	-1.4	-1.1	0.21	4.5	1.9	2.2	-0.72	1.1	-3.6	-3.4
-0.01	-0.49	-4.3	10	-2.9	3.7	-1.7	5.1	-3.4	7.7	2.4	9.3	0.02	2.9	3	-1	-4.7	-3.9	-4.4	-4.7	-0.75	0.52	2.4	1.5	-6.2	3	-0.71	-0.94	1.8	-0.13	3.1	0.84	0.83	-2.5	1.4	2.3	-3.1	-1.4	-2.6	-4.5	-0.19	0.65	3.3	0.56	-0.32	-0.82	-3.3	-3.3	-3.9	-2.4
-0.23	0.34	-4.1	9.1	2.7	2	-1.2	7.3	-1.7	1.8	-5.1	0.47	-1.5	6	2.9	0.96	-7.5	0.32	0.12	2.9	-3.7	-2	4.5	0.13	1.8	3.5	2.2	4.9	-0.33	4.3	2.7	4.3	-3.2	-0.19	2.9	0.23	-1.2	5	-4	5.9	-3.5	1.1	-9.8	8.7	-0.29	3.9	2	4	-5	5.7
0.16	0.65	-1.5	-6	0.45	-3.9	-1.8	-7.3	-9.8	-0.65	-11	-7.7	4	0.98	-6.8	-1.6	-1.2	-0.37	-1	-1.8	6	-3.6	-0.36	4.8	-0.84	-3.7	-1.1	6.7	-0.08	-7.4	5	-2.7	4.8	-4.9	4.5	-3.3	0.8	-0.22	-3.1	2.7	1.4	2.7	3.1	-0.51	0.76	0.13	2.7	-3.1	-3.6	0.12
-0.23	0.38	0.73	-9.5	4.4	-4.7	-1.4	-7.8	-3.2	5.2	-6.6	-1.1	3.6	-2.6	-0.43	2.6	-8.1	-1.2	-4	-1.1	-2.1	-3.4	-1.6	1.6	6.6	-8.5	0.32	-4.9	8.1	-7.9	0.74	-0.39	-1.1	-0.35	6.6	-0.17	1.9	3.2	6.3	0.6	2.1	2.2	-1	-0.26	1.2	-1.2	2.6	-1.6	-0.34	-7.8
-0.15	0.35	3	2.9	8	-3.6	3.5	-0.28	-1.3	2	-1.7	-1.3	-1.5	-0.7	-2.8	-3.2	-8.1	-0.76	-5.5	-0.58	2.8	0.9	-3.2	-0.22	-0.75	-1.4	3.8	-1.2	2.1	1.9	6.2	2	0.73	7.5	-1.8	3.4	-2.7	4.1	0.57	3	-2.5	-2.9	4.2	4.1	2.2	2	5.5	2.6	4.7	-3
-0.06	0.02	-8.8	-5.6	-8.7	-0.99	-8.3	-8.5	-10	-1.6	-16	-12	-3.9	0.38	-1.1	1.4	0.12	-5	-5	-1.6	-4.3	-9.7	-3.5	-2.2	3.5	2.5	-0.01	1.2	1.4	5.8	7.3	-2	-0.69	14	5.2	4.5	0.64	1.9	2.8	4.4	4.1	2	-5.9	-2.4	5.1	-3.4	0.68	-2.2	1.4	2
-0.13	0.04	-15	-3.8	-10	0.48	-6.2	-4.6	-4.9	1	-11	1.3	-0.43	-2.6	1.8	0.46	-4.5	-0.6	-9.8	-2.1	-0.27	-3.5	2.6	1.8	3.7	2.6	0.4	-2.6	-6.2	-3.2	-7.7	-7	-8.5	3.7	-1.9	-0.09	-0.91	5.7	0.68	-1	-2.1	-0.57	-8.1	-3.1	-1.8	-0.09	-2	5.9	4.9	3.4
-0.02	-0.09	-5	1.1	0.43	2.1	-0.46	-1.9	-0.31	1.8	-0.43	0.91	-1.2	3	-2.7	1.6	1.1	-1.1	-7.7	-5.9	2.4	-2.8	-3.3	2.1	-1.5	0.89	-9.9	-2	-2.2	-3.8	-4.7	6	-4.9	-0.02	-0.68	-3.7	-1.2	4.5	0.82	1.5	-4.6	7.5	-7.8	-3	-4.2	8.2	-6.1	5.9	-0.64	3.3
-0.12	0.13	-3.6	-1.2	4.5	0.93	2.8	-4.4	-1	-0.43	0.41	-11	-9.6	-6.8	-4.6	-3.1	3.4	-2.6	-0.03	-1.7	4.7	-4.2	-1.5	-4.8	2.1	-4.9	0.67	-4.7	7.7	-1.8	7.8	-4	1.3	-1.2	-0.2	-3.6	1.1	-2.4	-0.77	-2.9	3.2	6	-7.3	1.3	-3	1.2	-3.1	0.49	3	-4
-0.11	-0.18	-7.3	-5.8	0.09	-2.9	-5.7	-5.5	-7.2	-2.6	-7.7	-6.2	-5.2	-0.58	0.86	0.85	3.2	-2.6	-1.8	-3.6	11	-1.5	2.5	2.5	5.3	1.2	-3.2	-0.69	1.2	0.69	3.2	0.83	-0.62	0.93	-2.5	5.8	2.9	-1.6	-1.3	-2.2	-4.9	-3.4	-3.6	1.8	-3.4	-2.4	0.7	1.6	4.1	3
-0.12	-0.08	3.5	-8.6	2.5	0.73	11	-7.8	2.2	-2.7	4.9	-5.8	2.8	2.9	-3.4	-3.9	2.2	5.2	-1.7	-5.8	-3.2	11	4.1	-2	6	3.6	1.5	1.8	-6	-6.7	-1.4	-8.6	-9.8	-3.5	6.1	3.5	0.75	-3	7.2	3.2	-5.9	1.2	-6.8	-3.1	-0.37	-0.23	-0.93	-1.5	-0.93	5.9
0.12	0.26	2.8	-0.29	9.6	0.96	4.5	0.33	1.2	-1.5	4.3	-4.7	1.1	8.6	-0.92	-4.9	-6.5	-1.7	-3.8	0.23	-4.3	0.67	-1.4	-1.6	-0.4	-1.7	-0.78	10	4.3	4.3	2.9	3.8	-4.3	2.6	7.2	-0.25	11	5.1	6.4	0.92	7.1	6.7	2.8	1.4	3.5	5	5.6	8.1	-0.15	-3.6
-0.08	0.27	-2.8	1.7	-0.33	1.7	-9.1	-3.5	-6	2.1	-3.5	-4.2	-3.9	0.8	-7.3	2.8	-6.7	2.2	1.8	0.21	-8	2.4	0.57	4.9	-1.3	3.2	-3.5	-0.51	0.27	1.9	0.25	-3.2	-1	0.34	0.92	4.6	-2.9	-1.9	5	5.2	3.1	6.1	-7.6	6.9	0.64	0.61	-2.4	3.1	-3.2	-2.6
0.16	0.14	0.82	1.6	-3.7	1.5	0.78	1.5	-1.6	1.5	9.1	-1.5	-1.5	-6.9	2.9	6.1	12	4.1	6.7	-0	5	7.2	8.9	1.4	1.4	0.74	-0.71	4.6	0.98	-1.1	-4	1.9	2.4	-4.3	0.06	3.2	-3.5	-1.5	-0.29	4.5	-1.2	2	8.3	8.9	-1.2	5.6	-3.1	2.6	3.5	-1.4
0.02	0.36	1.2	-1.8	0.07	-3.9	-4	-5.8	0.36	-0.76	3	-2.9	-6	4	6.7	4.8	7.6	1.1	1.4	6.3	3.7	-0.39	3.1	7.9	2	-1.2	1.8	9	4.9	0.24	0.97	3.8	4.9	-3.5	3.7	2.7	-2.3	-1.1	-0.47	3.7	-3.5	2.4	17	0.67	-6	4.3	-6.3	1.7	-7	-4.6
-0.2	-0.27	-0.19	-2.5	-1.3	-5.1	-4.5	-5.8	1.6	-3.5	3	-4.3	-2.6	4.9	2.9	0.92	3.5	-11	-4.6	-3.7	-0.28	-2.6	5.5	2	-0.83	-4.8	7.2	1	3.1	1.5	-1.3	-5.1	-1.7	2	4.5	-2.2	-1.5	1.6	-0	-1.4	-7.5	-1.3	1.7	5.2	0.89	-6.9	-0.66	-2.3	-7.9	-0.75
-0.26	-0.37	-1.4	0.12	-10	-10	-4	4.5	0.25	2.7	-0.36	4.9	-8.2	-2.9	-5.6	0.91	5.9	4.8	1.8	-2.9	1.6	-1.1	2.6	-2.9	-2.4	-0.17	4.8	-1.2	1.5	6.7	-1.4	-3.5	2.1	6.7	3.5	-2.4	-5	-1.3	-0.28	-7.2	-5.2	-3.9	2.8	15	0.38	-4.5	0.05	-6	-3.7	1.2
-0.08	-0.2	-8.2	-1.8	-8.7	-6.8	-8	-1.8	-1.3	-1.8	-2.4	5.6	-7.2	-8.7	-3.5	-2.9	8.4	5.3	2.6	0.42	3.8	-0.67	-2.7	-3.2	-4.1	-1.3	-1	-5.3	-1.5	8.9	4.9	-2.3	6.2	12	0.85	-1.8	2.4	2	-1.8	-5.9	-1.1	-8.7	8.1	2.5	0.61	-0.39	1.3	-4.6	0.13	-5.4
-0.11	-0.25	4.5	3.5	-2.6	-3.6	3	-0.59	-0.16	-6.6	4.6	3.2	2.9	-8.1	-0.51	-4.4	-0.72	7.7	-3.6	-2.3	3.4	4.4	-8.4	5.6	-2.8	2.3	4.1	-4.7	-3.1	7.8	9.8	2.4	6.4	4.8	-6	7.7	2.1	5.7	-8.5	1.1	3.5	-3.4	8.8	4.8	8	-4	4.7	-0.92	-2.7	4
0.12	-0.49	2.6	3.5	-2.8	4.5	-2	2.6	-0.82	-7.5	10	-4.3	1.6	6	-3	-1.7	-3.8	-8.7	2.1	-7.7	-1.2	-4.5	0.97	-6.2	2.8	3.7	2.5	-0.38	-0.72	2.8	2.6	6.2	0.68	1	2.4	2.6	0.56	3	4.1	3	-0.48	-0.29	2.7	-1.4	5.5	4.4	4	1.9	-4	2.9
0.22	0.24	-0.22	-4.3	-1.4	2	-2	-5.7	5.7	-6.9	9	-16	-9	-1.7	-6.5	-6.8	-2.5	-1.3	3.6	2.6	-8.4	-5.9	-0.22	-4.1	-7.9	2.4	-3.9	-2.9	-0.06	1.6	-0.76	2.7	4.7	-6.8	1.4	1.3	-0.04	-0.47	0.39	3.4	0.65	-0.84	0.31	-4.9	-0.76	3.9	-2	3.4	-9.1	-4.5
0.01	-0.03	-0.36	2.2	-3.8	4.3	-3.5	0.79	0.19	-6.3	0.32	-7	-3.2	1.4	-0.6	-4.3	-1.8	2.8	-0.17	-1.9	-2.1	-1.7	-5.8	-2.9	2	-0.16	3.4	-5.1	3.7	-1.9	3.7	-2.3	3.1	-6.8	-6.5	0.05	2.1	-1	-0.69	2.3	2.8	6.5	2.5	-5.6	3.3	0.26	2.4	-3	1.9	-11
-0.22	0.22	0.05	-1.4	-3.9	1.4	-1.3	0.14	-2	-5.5	-3.7	5.5	-1.8	-4	0.12	3.6	2.1	5.6	-1.5	-1.4	-0.12	2.8	-3.6	-5.1	-1.9	-5.5	-2.4	5.9	-1.3	3.2	2.4	-1.9	-11	4.2	-4.4	-0.45	-1.7	8.9	-1.9	-0.17	2.6	4.6	-9.2	1.4	-0.77	1.5	2	-0.29	-4.2	-3.9
-0.16	0.2	0.53	0.12	1.8	-8.1	1.1	-8.1	-3.9	-2.4	-2.7	6.2	-5.5	-0.07	0.98	-2.5	1.3	3.9	-0.18	-3.3	1.7	-1.1	-2.7	8	2.1	-1.4	4.4	0.25	-2.3	6.4	-3.3	-4.6	-5	5.7	0.74	1.6	-2.4	1.2	-5.3	3.2	-1	0.78	2	-4.9	-2	0.86	0.2	2.3	-0.94	4.7
-0.33	-0.06	-6.9	2.5	-4.8	-3.2	-11	-0.49	-5.3	0.22	-13	4.9	-8.4	-4.7	2.4	-3.4	3.1	-2.8	1.3	-2.2	-4.9	-17	-2	-4.5	1	2	8.2	4.3	1.1	-1.5	2.2	0.46	3.1	-1.2	-0.26	1	4	5	0.77	3.6	-3.3	-3.4	4.1	2.1	4.4	0.29	3.2	5.3	-2.8	3.5
-0.2	-0.08	-3.9	-4.5	-5.2	5.2	-2.4	-1.2	3.1	-2.9	-3.8	-1.8	-2	0.23	-1.6	-3.8	-7.5	-9.1	-3.1	-3.1	-2.6	-19	0.28	-6.7	-3.1	7.2	1.5	-1.4	-5.9	1.6	3.1	-2.9	-4.6	5.5	-5.7	1.6	1.1	3.7	-3.8	6.1	-5	2.4	-2.3	1.4	-0.48	3	0.09	-0.6	-5.3	8.1
-0.16	0.27	5.5	5.5	-2.5	2.8	1.3	-0.63	-0.79	0.75	-0.63	3.5	-5	-0.73	1.9	3.4	-1.9	-0.47	1.8	-1.8	8.5	-5.2	0.95	9.4	-4.4	6.9	2.4	-5.4	-2.7	8.4	2	0.46	-2	8	-4.5	6.5	1	7.8	-7.5	5.6	1.2	12	-4.8	-14	1.3	4.3	0.47	4.4	-5.3	3.1
0.19	0.43	3.3	4.3	8.3	2.8	3.8	0.87	-1.7	5.9	6.9	5.5	-4	3	-2	5.8	0.66	2.7	-0.14	0.81	9.4	2.7	7.8	2.1	-0.71	-0.97	-1.6	1.4	-2.2	3.1	-0.31	-1.6	0.98	-1.1	-6.9	4.5	-0.98	3.8	-4.1	6.9	-0.09	5.4	-15	2.6	-1	4.5	3.6	5.4	-2.7	-3.3
-0.38	0.17	-37	2.2	-20	-2.6	-26	1.1	-32	-3.1	-30	4.1	-20	-9.3	6.6	-1.2	-14	4.9	0.87	3.5	-4.5	4.6	-1.1	5.9	2.9	-5	-3.3	1	4.1	-4.4	-3.1	0.15	6.3	-4.3	5.2	5.3	1.3	1.7	2.9	0.29	4.3	1.9	-7.7	-7	1.9	1.4	0.47	1.3	3.2	-4.2
0.26	-0.41	-2	1.2	-5	1.3	-13	-4.4	-7.7	2.3	-17	1.1	-6.3	-7.3	4.8	-9.3	2.1	0.65	0.96	-2	-4.2	3.3	5.5	-3.2	-0.84	-5.3	-2	-4.1	-1.4	-3.9	-4.9	-9.9	-1.7	-7.4	1.6	-4.3	-3.6	-8.4	1.7	-0.19	-2.8	-7.3	8.8	-8.9	0.14	-2.2	2.6	-5.6	-6.6	-3.9
0.01	-0.16	9.2	0.66	-0.7	-2	-7	-2.8	0.91	2	4.8	-2.3	-7.8	-3.9	-4.4	2.6	1	-2.5	-4.4	-1.3	-1.9	2.9	3.6	-1.1	-0.49	-3.2	-8.4	-6.6	-4.7	-5	-4.7	-5.9	-9.4	3.1	-6.8	-11	-3.9	-6.6	-5	-4.7	-5.3	-4.5	-3.6	2.3	-3.7	-6	-1.1	-3	-6.3	-0.64
-0.02	-0.07	-2.9	-4.5	-9	1.1	-4.8	-9.9	3	-4.4	-11	-5.9	-5.5	-5.2	-4.2	-2.2	-1.8	-2.9	2.2	-0.19	-4.7	6.2	-0.61	5	-4.6	-0.71	-1.1	0.36	-2.4	2.7	1.9	-3.1	-4.8	1.6	-6.4	0.63	-5.8	-0.04	-0.98	0.89	-8.2	1.2	0.38	-4	-2.5	-1.9	-4	2.6	-5.3	-7.9
0.13	-0.06	1.1	-5.5	-2.7	2.6	2.7	1	2.7	-0.08	-7.7	-6.6	-3.4	1.6	2.7	-0.27	7.7	11	0.85	4.3	1.6	5.4	7.6	-0.62	0.43	-1.2	-0.96	1.1	4	-2	0.72	7	0.26	1.5	3	-1.4	2.9	-3.2	1.6	1.1	-3.9	-1.2	5.3	-6.9	-4.2	0.3	-5.6	4.8	6.2	-1.4
0.45	0.7	6.7	0.23	9.6	3.8	4.7	-0.5	2.3	4.3	4.6	6.7	4	-5	3.3	4.8	14	6.7	-0.12	11	12	-0.81	7.2	11	1.2	-4	-0.91	-0.33	3.4	-3.9	-4.4	7.8	2.9	1.3	-2.4	3.7	2.9	1.1	-3.5	5.7	-6.6	-0.5	-1.7	-2.9	-8.1	2.5	-4.5	0.9	0.16	-3.4
0.36	0.29	6	5.5	2.8	3.6	3.5	1.5	4.4	7.9	12	7.9	0	2.5	-4	11	11	12	5.8	7.5	5.5	3.6	-0.51	-1.2	0.07	-7.2	0.63	6.9	4.1	-0.48	2.1	1.8	7.8	3.5	0.93	-0.83	6.2	-1.6	-3	-1	-0.45	-4	2.4	4.2	0.7	-6.2	2.8	-1.6	0.19	-0.39
-0.34	-0.02	-0.67	-0.03	-1.9	0.27	-1.4	9.8	-2.5	8.1	9.3	14	-10	0.16	-3.2	7.8	7.3	1.9	4.6	2.3	-0.8	-3.9	-8.4	2.8	-0.82	-2.3	-0.54	1.9	0.52	4.7	1.9	0.91	10	6.7	7.9	0.58	7.3	-4	0.77	-0.25	3.4	0.61	3.6	11	0.78	-3.2	5.2	-3.6	-3.9	-1.8
0.49	0.42	5.4	2.9	5.5	8	8.2	13	0.08	1.6	6.7	10	4.7	0.24	0.36	8.7	-0.89	-2	0.22	8.6	-6	5.6	2.4	4.7	-2.5	3.6	2.9	0.33	5.7	11	-0.85	6.3	4.8	9.8	5.2	9.2	0.72	7.4	2.9	5.6	-4.8	4.8	13	14	-1.8	3.4	-7.4	5.5	3.4	-0.31
0.25	-0.01	7.4	-3.8	3.6	7.3	-0.16	2.4	1.5	-1.1	3.8	-1.3	1.1	-3.4	2.2	-1.5	3.1	4	2.4	7.8	8.5	2.4	8.2	1.1	3.2	-12	-5.1	-2.6	5.4	-1.9	-1.4	-1.4	0.42	-2.8	2.5	1.7	1.3	-6.6	5.9	1.7	-2.4	-5.2	-4.7	13	0.07	-1.3	-0.53	-3.2	-4.6	-7.8
-0.13	-0.22	-1.3	-8.9	-4.8	-5.5	-4.4	-8	4.1	-12	0.5	-12	-11	-5.5	1.8	-4.8	6.8	-13	5.1	0.26	6.3	6.4	-1	4.1	-2.9	-8.2	1.2	-3	4.6	-7.7	2.1	2	-2.4	-8.8	3.2	-4.2	-1.8	-5	6.4	1.1	-2.5	-1.6	2.6	-2.9	0.53	-2.5	2.8	-4.9	-9.7	-2.7
-0.54	0.1	-3.6	-12	-7.8	4.7	-0.22	-15	-2.8	-5.2	1.5	-4.5	-3.1	-5.2	-9	1.3	-0.54	-16	-9.4	-0.76	1.3	-4.6	1.9	0.14	-5.5	-2.2	-0.24	-4	3.2	-2.5	-0.47	3.2	4.9	-7.5	-0.28	2.5	0	0.87	-4.6	0.56	-4	-5.6	3.9	-3.2	-0.04	-1.8	-1.4	-0.48	-9	-0.87
0.16	0.29	2.3	-0.23	-1.9	3	-1.6	-0.85	-4.5	7.8	3.5	3.9	2.6	5.2	6	1.1	1.3	-1.5	0.52	3.5	0.04	0.55	4.7	1.6	4.5	-0.42	3.1	-1.9	5.9	-5.6	-2.7	1.1	0.32	-8.3	0.75	1.6	5.2	0.23	3.3	2.3	-6.7	0.69	1.6	-8.1	-2.2	-0.45	1.1	2	5.7	4.6
0.22	0.27	7.9	3.2	7.3	9.7	5.2	4.6	1.6	0.3	8.4	-4.9	-2.1	9.9	5.8	0.13	5.9	-7.3	1.2	-0.14	7.3	1	13	6.7	4.9	-1.3	0.64	-2.9	0.61	-5.1	2	3.1	2.9	4.1	4	-2.3	2.5	2.1	0.72	2.5	-3	0.77	-7.1	-8.7	-3	1.9	4.5	-2.4	-0.18	5.3
0.12	0.26	7.2	-1	4.7	2.6	5.6	-8	3.1	2.4	13	-4.8	-5.8	-0.76	2.9	-3.1	2	-16	5.3	-1.7	7	-3.3	6.7	-6.2	-2.9	1.9	-0.29	4.8	5	-4.3	2.2	9	12	-5	12	0.06	0.85	0.75	5.2	4.7	-0.87	11	4.1	2.6	1.1	6.3	-1.6	4.1	-4.3	5.5
0.1	-0.03	-7.4	0.93	-4	-3.3	-2	2	0.41	10	4.5	10	-5.2	-3.9	6.3	-2.9	-8.2	-15	4.8	-2.6	1.7	-0.63	-0.62	-1.6	-4.2	0.35	-0.9	-6.8	5.5	-0.65	0.5	-1.1	7.5	0.39	0.3	-2	0.28	-7.5	0.93	0.01	3.1	3.7	0.35	1	-0.7	0.71	-5.3	-2.5	-0.04	5.3
-0.05	0.14	-10	6.4	-5.7	-7.1	-10	8	-0.95	7.9	-4.5	8.7	-9.5	4	1.6	-5.6	0.51	-1.1	-0.29	0.98	-7.5	5.6	-0.3	-0.44	-1.6	-7.9	-0.95	-4.9	4.5	-1.4	6.2	1.3	-0.74	2.2	-0.4	0.74	-2.2	-4.4	-1.9	-0.45	-1.8	-2	8.1	-1.2	-4.2	3.1	-2.8	-0.44	3.1	-7.4
-0.35	0.14	-3.6	-4.4	-2.9	-3.6	-5	-3.5	0.51	2.1	1.4	0.51	-6.1	4.2	-1.8	0.86	-0.79	-5.2	-0.09	7.3	-1.8	-4.3	7.2	5.6	5.7	-1.8	-1.9	-8	-10	-0.77	-6	-6.8	-4.7	4.5	-2.6	-2	-4.2	1.5	-6.5	-1.2	-6.5	-2.8	-6.5	-5.2	-5.8	-1.8	-2	-1.5	4.9	-0.22
-0.09	0.1	8.1	-6.1	-0.84	-3.7	4.7	-5.3	-2.9	-0.09	7.2	-15	6.6	-2.5	3.1	-3.5	7	-9	4.4	-2.3	-2	-2.8	3.4	-1.3	2.3	3.3	3.9	-1.5	2.8	2.5	-7.3	-0.17	6.2	-1.6	2.9	1.1	3.1	2	-2.6	4.3	1.3	-2.3	-1.1	-7.5	0.42	-3	-1.7	-0.47	8.8	0.99
0.15	-0.03	-3.6	-1.8	-4.2	1.2	-2.4	0.36	2	3.9	2.9	-7.8	3.1	-3.8	3.5	-3.4	8.4	1.1	3.8	-8.4	2.7	8.8	7.5	0.68	0.32	-1.6	-5.3	-6	1.4	-4.5	-4.9	-0.81	3.9	-6	-5.1	-1.7	-5.2	-7.2	0.52	0.95	1.7	-5.7	1.8	-2.5	-1.8	-3.1	-4	-6	8.6	-8.7
-0.15	-0.47	-0.93	3.1	2.9	5.5	-2	9.2	0.5	5	-1.1	-1.2	7.9	7.2	-0.17	-1.4	2.6	-2.8	7.9	-4.9	4	0.96	10	2.6	1.6	-1.8	-3.8	-4.3	-5.5	-6.5	-4.2	-1.7	-0.58	-5.1	-2.2	-3.9	-3.5	-5.2	0.96	-3.2	4.7	-3.1	-2.5	-4.9	-1.7	-7.6	-12	-2.1	4.8	-7.7
0.05	0.1	3.5	2.8	4.2	9.1	1.4	6.8	-1.6	-5.5	-6.9	0.4	-0.93	15	-6.5	-2.2	2.6	-0.57	5.8	0.61	0.62	6.3	-1	0.58	-0.34	2.9	4.2	1.7	-5.2	-0.49	-1.4	2.7	0.63	-7.8	-5	-0.98	-5.7	4.3	0.69	0.71	0.98	2.1	4.8	-6.4	2.5	0.1	2.9	6.6	6.8	0.23
0.28	-0.31	-3.5	-5.2	-5.7	1.2	-6.4	-11	1.5	-5.4	-7.3	-9.5	-12	3.1	2.8	-4.7	-3.1	1.2	4.2	-0.41	-0.24	5.1	4.7	-11	-3.4	-0.91	-5.4	-8.7	1.1	-4.3	0.27	1.9	2.9	-9.3	-2.7	2	-3.4	-0.45	3	1.5	4.9	0.21	-6.2	-15	1.1	3.6	-0.14	0.52	4.1	-0.75
0	-0.02	1.2	-3.9	-4.2	-1.9	5	1.7	8.7	2.7	7.5	-0.31	5.2	-2.1	4.6	-2.9	3.1	5.4	-0.46	1.4	7.8	-10	0.68	-7.2	-1.7	-0.47	-0.88	-3.1	1.9	-0.6	5.2	0.55	0.87	-2.1	-2.9	5	-2.2	-1.4	2.6	4.1	5.6	-0.12	4.8	-6.3	-0.95	-1.4	3.3	-1.3	-1.4	2
0.27	0.21	2.5	5.8	8.1	-2.3	9.8	4.2	2.4	7	5.2	9.3	8.4	4.5	0.94	5.7	-0.58	5.4	3.6	5.4	-5.8	-7.6	1.5	-2.7	5.3	-5.6	-4.6	4.1	-2.6	2.9	-4.2	-4.9	0.56	4.4	-4.4	2.2	2.5	0.2	4.7	-5.8	-1.9	-0.02	0.26	-1.3	2.2	-0.55	-1.3	-0.14	4.7	-3
-0.68	0.09	5.8	-3.7	4.1	-6.1	2.9	-8.2	-2	4.6	0.94	8.5	4.9	-0.9	-3.2	6.4	-2.2	-4.8	3.2	0.46	4.4	3.7	-5.6	-1.6	1.9	0.55	-4.8	5.7	-1.3	2.3	-2.8	5.9	-2.2	0.64	-1.3	1.1	-3.1	2.7	2.2	-0.24	4.9	0.39	0.37	0.48	2.8	6.2	0.88	3.2	2.1	1.8
-0.78	0.16	-0.96	-1.6	0.24	-5.2	0.81	0.86	2.7	3.4	-0.82	1	-0.02	-5.8	-10	1.5	-3.6	1.4	-8.4	-0.4	0.91	-0.49	-4.5	-0.9	-1.3	-2	2.5	-1.1	2.4	-0.45	1.6	0	0.82	-1.4	-3.4	-2.6	-3.2	-6.9	-0.64	-2	2.3	-8.2	-11	12	2.5	-4.1	3.9	-0.36	0.97	-1.4
-0.18	-0.44	2.9	0.4	-0.48	-3.8	3.6	-0.85	3.8	-5.8	-0.26	-7.3	7.5	-6.8	2.8	-6.4	3.9	0.5	-2	0.94	-0.25	-5	-2.2	-9.4	-0.13	-4.2	0.36	2.3	1.1	-1.3	2.7	4.8	1.3	2	-0.05	1.1	-0.39	-1.6	1.7	-3.6	5.3	-6.7	-7.9	3.8	1.9	-7.5	1.1	-3.3	-1.2	-3.2
0.4	-0.13	1.3	2.6	3.3	-5.4	1	-4.3	6.2	-5.7	3.8	-8.7	2.7	-2.8	4.8	-4.7	-2.3	-7.1	5.1	-3.6	1.4	-4.6	6	1.5	5.4	-9.7	0.84	-1.9	1.2	-2.4	-3.8	1.7	5	0.25	-2.7	-1.6	2	-1.9	-1.2	-4.3	3.1	-11	6	2	-0.71	-0.77	-0.18	-1.3	4.8	-1.7
-0.22	0.19	1.1	-3.9	4	-6.2	2.8	-5.8	12	-2.7	6.2	-0.27	0.62	-3.3	2	-1.7	-8.5	4.6	8.2	0.6	-4.9	11	-1.8	-1.9	-5.8	-6.5	-3	1.8	-7.1	-1.7	-6.5	3.5	-1.6	-3.7	-2.2	-2.6	-4.2	-7.4	-5.3	4.8	0.87	-0.33	9.4	4.5	-1.8	-0.11	-4.5	-4	-3.8	-2.8
-0.24	0.28	-6.6	9.1	-0.43	-2.1	-2.1	6.5	6.2	7.6	5.6	12	-3.8	-2.9	-2.9	-1.1	-6.7	3.7	3.7	4.2	-14	2.9	-11	0.94	-4.6	-2.5	-1.1	-5.2	-4.3	-1.2	-4.1	-5.3	-1.9	-0.7	-2.3	2.2	-4.5	-1.4	-9.1	-2	-4.6	2.5	7.4	0.24	-2.2	-6.2	-5	-5.5	1.6	-4.7
0.01	0.27	-3	6.8	-2	-4.3	1.2	7.6	-6	9.1	-2.6	4.6	0.22	4	-3.1	-0.3	-5.1	4.8	-4	5.4	-7.1	-9.2	-10	2.6	-0.9	-1.6	-2	-0.41	2	-3.6	-1.9	4.9	-2.6	-5.3	2.8	-3.2	-0.85	-2.2	-3.4	-1.6	3.1	4	1.9	4.2	0.92	1.2	-3.1	-1.2	4.6	2
-0.07	-0.22	1.9	-9.8	3.2	-2.3	-3.9	-4.4	-3.9	-0.08	-7.6	-9.1	2.9	-1.6	-2.4	3.2	-10	-0.69	0.07	3.5	-1.2	19	-2.1	-2.2	6.6	-1.3	-8.8	-3	-2.5	-12	-4.1	-1.9	-5.2	0.47	-3.3	-15	4.3	-7.5	4	-5	3.9	5.7	-11	-1.8	1.3	-2.3	3.2	-3.3	7.2	7.4
-0.05	-0.69	9.9	-1.9	4.4	-5.4	7.2	-9.4	7.3	-1	0.99	-5.5	5.2	-1.1	1.4	-2.9	2.8	-4.7	5.8	-2.9	2.8	5.8	1.1	-6.8	-1.9	-5.7	-4.5	-10	-6.5	-7.1	-0.48	-5	4.2	-6.1	-6.6	-15	-2.2	-5.1	-3.5	-13	2.5	-5.8	0.93	-0.9	-2.8	-5.8	-7.6	-7.2	4.9	1.3
0.02	-0.62	2.1	2.3	-2.7	2.6	0.77	3.9	2.8	0.4	4.4	3.5	3.6	8.8	6.1	-4.6	1.4	-2.5	3.5	-0.91	-12	-2.6	-2.7	-6.2	1	-4	1.8	-3.3	0.19	-8.8	0.13	-3.5	2.3	-5.1	0.39	-11	0.02	-2.4	6.2	-9.4	4.5	-3.6	8.3	2.4	-0.66	-4.7	2.9	-3.1	5.8	-4.6
-0.21	-0.68	-3.7	-0.05	3.7	2.3	-1.5	8	-2	4.5	-4.5	-0.6	6.5	10	-0.09	-14	3.3	-3.5	-2.6	-4.2	3.2	-5.9	1.1	-6.8	8.7	-3.3	4.9	-1.2	3.8	-6.5	2.9	-3.8	-5.4	-1.6	5.4	-10	3.9	-0.07	6.2	-8.3	4.5	-2	8.5	-4.5	3.8	-4.5	6	-3.3	4.5	-8
0.21	-0.67	0.45	-3.3	11	0.32	8.3	-3.5	-0.28	-3.2	0.18	-5.6	13	-2.1	4.5	-3.7	3.7	-5.5	-5.3	-3.2	2.8	0.09	3.2	-2.6	2.8	3.6	0.8	-9.8	1.1	-1.3	0.61	5.2	-0.39	-4	-1	-6	0.86	-5	0.25	-4.2	0.82	1.4	4.9	-13	1.2	-3.2	1.9	-3.2	3.8	1.6
0.4	-0.23	4.6	-1.1	5.9	9.4	9.5	3.8	6	6.2	-2.9	2.6	9.7	9.6	2.5	-2.8	-6.6	7.8	2.4	4.6	-11	-0.42	-2.4	-1.6	2.5	4.8	0.34	-6.1	4.2	1.1	4.2	-0.99	1.7	6.5	2	-2.2	9.1	1.7	0.03	2.9	-0.28	2.1	6.6	-16	3.5	2.1	6.8	-1.2	9.1	4.5
0.31	0.45	-0.42	11	3.1	11	3.8	7.4	0.89	10	0.67	9.9	1.7	5.7	-1.9	8.2	7	6.4	6.5	2.4	-6.1	8.1	1.3	6.8	0.98	8.1	-0.01	3.9	3	11	3.3	-3.7	9.3	9.4	10	6.3	3	13	1	2.1	4.5	12	-0.67	3.1	3	10	2.7	8.8	1.2	1.6
0.42	0.4	8.2	-2.5	0.02	-1.7	4.8	-2.5	0.47	9.1	10	7.4	-1.5	-7.5	3.2	9.4	-2	12	0.54	8.1	-1.4	0.15	1.4	-6.2	-0.97	1.7	0.46	3.4	0.9	18	-3.1	2	4	12	4.9	9.2	2.6	6.9	-0.02	-2.8	0.51	1.3	-5.1	3.7	-5.6	7.3	-4.3	6.1	-1.6	-0.9
0.21	0.27	7.7	-5.5	4	-11	8	-6.1	-2.3	6.9	-0.64	8	4	-4.3	5.4	2.3	2.2	6.6	5.2	7.6	6	8.9	4.1	1.2	1.9	-3	2.5	4.5	4.7	-0.37	-2.2	-1.9	-0.55	3.9	9.7	-3.3	5.1	-6.9	3.5	-7.8	3.4	-3.8	-2.2	12	-1.2	-5.4	1.2	-3.1	5.1	-4.8
-0.13	-0.24	3.5	2.9	6	-2.3	3.5	6.4	-5.2	-2.6	-6.3	9.5	-1.2	1.4	9.1	0.38	0.72	3.7	1.5	-0.77	2.9	13	8.6	4.8	1.4	-3.1	1.3	3.8	6.6	-3.8	-0.65	-13	4.3	3.3	4.7	-12	-0.91	-8.2	-0.2	-4.9	0.52	-0.56	7.1	8.7	-6	-4.3	-3.4	-4.6	-2.9	0.59
0.01	-0.32	1.1	-2.5	-1.1	5.7	2.3	6.8	-1.4	-4.2	-1.2	0.5	-6.7	-1.1	8.7	-0.9	-7.9	-1.3	1.8	4.8	14	0.82	-0.13	8.4	-3.6	3.8	0.71	3.7	-0.96	3.5	-5.6	-3	3.2	2.5	3.9	4.1	0.61	-1.2	-2.4	1.8	1.3	2.7	-0.27	5.6	2.5	0.21	5.8	-2.8	0.77	4.4
-0.08	0.01	-1.9	-6.8	-6.8	5.5	-3.3	-4.9	-5.8	-2.8	-4	-9.2	-2	-3.9	3.4	1.8	8.8	7	7.8	6.1	-2.4	-6.6	-0.89	-2.5	2.4	-3.4	6.8	3.3	3.5	-0.91	3.9	-4.4	5.5	-2	5.2	2.9	8.8	-4.4	8.1	2.7	6.3	-6.7	2.1	3.4	1.9	-2.1	3.7	-3.5	6.9	-3
-0.44	-0.22	1.3	-2.8	-3.9	-2.2	-4.7	0.87	-2.2	-1.8	-7.3	-2.3	-1.9	-5.5	3.8	8.8	1.8	2.2	-2.3	-3.9	-2.3	6.5	-4.6	-0.01	6.3	-4.3	-3.8	-0.9	3.3	-2.2	-0.79	-5.8	2.6	-2.9	2.2	-0.37	1.5	-1.6	6.1	-8.2	0.22	-11	-8.4	5	-2.5	-6.3	-7.2	-3.1	-0	-3.4
-0	0.08	2.6	-3.2	4.5	2.8	-4.3	-1.8	2.9	-5.1	-2.6	-0.75	-2.2	7.6	-1.5	1.9	-7	-1.8	-1.5	0.36	-1.8	9.3	2.1	2.5	-3.3	-0.51	3.5	8.9	-7.8	-1.8	-8.2	2.6	-2.9	-6.1	0.21	-0.16	-3.8	2.2	-3.4	-3.4	-5.4	-1.7	4.6	-1.9	-6.3	0.81	-5.3	4.4	-3.9	-2.8
0.25	-0.13	4.8	-5.3	2.7	1.8	4.3	-3.5	2.8	2.5	0.4	-3.7	-3.3	0.73	-4.2	0.43	-7.3	-9.9	5.4	-3.2	-11	-7.6	-1.7	-5.6	3	5.8	-3	-0.89	-5.3	-0.09	-4.7	1.4	-7.8	-2	-2.9	6.2	-4.7	-3.9	-1.9	2.8	-1.9	3.5	-8.1	-4.5	-2.9	0.31	-4.8	1.8	9.9	2.2
-0.05	-0.47	2.7	-1.3	0.83	-2.5	5.3	-4.8	1.7	3.5	7.9	-0.33	-0.76	0.67	6.5	2.7	-2.4	-5.2	2.8	-1.5	0.88	-13	-0.48	2.8	4.9	5.9	-1.1	0.05	-0.82	0.71	2.3	0.07	-2.9	-2.9	-3.1	1.2	-2.9	-3.3	0.97	4.2	2.5	5.8	-4.6	-4.9	-0.47	0.66	-2	-3.8	4.7	-5.6
0.07	-0.16	7.2	-5.2	3.7	-6.6	3.8	-4.1	-3.2	3.8	4	-0.07	3.4	-1.7	-2.2	0.63	-1.3	-6.2	-6.1	-5.3	-9.7	-8.5	-6.4	-1.2	1.5	-1.7	-0.36	4.5	1.8	-3	5.9	-6.7	4.2	-0.7	3.1	-1.1	-0.97	5.8	2.7	-2.4	4.2	-6.3	2.9	-1.8	5.9	-0.42	1.4	0.71	-4.9	3
-0.45	-0.01	-1.4	-1.4	4.3	3.3	-0.73	2.3	1.4	1.1	0.62	-1.9	-0.38	-2.8	-2.3	-0.14	-7.8	-3	-3.6	-3.2	-5.1	-3.5	-5.8	5	1.5	0.48	-1.5	-3.4	2.5	-3.6	4.4	-7.4	-3.5	3.7	8.2	-0.12	-0.56	-0.19	5.8	-2.5	-1.3	1.2	-4.8	-6.5	-1.6	-0.31	1.2	0.79	-3.9	3.3
-0.27	-0.33	1.6	3.4	-4.6	-3.2	-7.3	3.2	3.9	4.6	1.1	4.6	-7.6	3.1	-2.1	-1.8	-2.6	-1.4	-4.4	-1.7	-9	-14	-6.5	3.4	-1.9	3.8	-7.6	2	-14	1.1	-3.9	-0.22	-14	0.28	-1.5	6	-2.1	5.5	-2.6	3.5	-4.3	3.8	-14	2	-3.1	4.7	-3.4	3.8	-5.4	0.25
-0.48	0.25	1.7	-1.8	1.1	0.63	0.94	-1.2	1.6	-6.6	3.3	-1.2	-6.4	-4.3	-1.8	0.62	-2.5	-4.6	-0.16	-1.1	-5.4	-7.8	-1.5	6.3	2.1	5.2	-4.1	5.6	-7.9	-3	-6	7.3	-12	-4.5	-4.5	2.6	1.7	2.9	-1.1	7	-0.51	8.1	-9.4	2.1	-2.2	4.1	-1.1	5.1	2.4	4.3
-0.53	0.17	-0.12	-7.6	4.2	-3.5	-5.6	-4.9	-3.4	-6.1	-2.5	-8.7	0.35	-0.58	-4	1.4	-0.55	1.7	-1.8	2.4	-3.6	3.2	1.8	-2.6	1.7	8.7	2.3	0.61	2.3	-0.62	-0.27	-5.7	-3.4	-5.1	6	1.3	3.1	-0	4.3	5.2	-0.9	4	4.7	-4.5	3.9	5	3.4	-1.2	-1.2	2.9
-0.36	-0.2	3.5	3.8	6.9	6.7	-3.2	15	-4.9	8.3	-1.6	3.6	1.4	9.8	-4.4	1.6	-3.5	-9.2	-2.5	-0.24	-1.8	0.37	-1.6	-1.8	-1.2	1.7	-4.7	7.8	1.7	-3.7	0.13	3	-1.7	-3.6	3	-0.45	0.94	0.07	5.4	2.6	1.9	9	-6	0.85	2.9	6	1.6	2.6	-5.2	6.8
-0.08	0.02	5.8	4.7	5.2	6.7	3.9	6.4	1.2	3.4	0.51	3.9	-1	9.7	-3.3	2.2	-5.1	-0.27	-4.1	4.6	-2.6	2	-5.6	-0.65	-2.1	2.5	0.21	2.6	-0.47	2.9	-0.12	3.7	3.8	1.6	-4.8	-1.5	-1.5	2.8	-5.7	0.03	-0.85	3.9	-0.12	0.86	-0.4	3	-1.4	4.2	3.5	5
-0.08	-0.63	4.1	3.1	-9.9	6.2	-6.5	9.2	-1.4	-4.5	-1.7	2.3	-2.2	2.3	4	-1.5	4.9	-0.23	2.2	-0.61	10	-6.5	-0.93	2.5	3.1	3.5	6.4	-5.6	10	0.37	2.1	-6.2	8	7.1	5.4	0.82	5.3	2.6	-0.46	2.9	0.16	-1.4	5.8	-5.3	1.1	-4.3	7.2	2.7	6.3	3.6
0.06	-0.34	7.1	9.2	0.15	6.8	3.9	11	1.4	3.4	6.2	14	-2.3	8.3	8.8	2.2	8.5	0.13	7.8	2.4	12	0.3	4.5	2.1	6.7	1.1	4.9	1.4	15	-0.93	8.8	3.7	14	1.8	10	3.5	6.5	8.6	5.4	2.7	-2.6	1.4	17	-9.9	-2.7	0.55	5	3.5	5.3	0.43
0.31	0.26	-3.2	11	-1.6	1.4	5.5	4.3	0.29	7.8	8.1	12	2.2	0.52	8	10	16	-2	8.3	3.3	7.7	-1.4	9.8	4	3.5	1.3	8.6	3.1	13	-1.6	11	5	14	-0.97	6.3	2.2	4.9	4.2	8.9	-0.31	3.3	5.3	12	3.4	5.7	5.6	7	5.4	1.7	-0.54
-0.01	-0.42	0.25	-4	-1.4	1.8	2	0.25	3.3	3.6	8.5	2.3	2.8	-0.06	-0.24	1.5	-6.1	0.11	-2.1	-7.3	8	-4.9	-3.1	-7.2	-5.5	3.3	1.4	-1.6	4	3.1	1.2	-2.4	2.9	1.9	-1.8	1.3	1.9	-3.6	-0.79	-6.7	1.2	-4.3	8.3	7.3	0.19	-4.2	-2.8	0.37	-8.2	-4.2
0.23	0.11	-1.3	-4.6	2.1	-9.2	-3.9	-3.2	8	1.2	3.3	-6.6	4.8	-6.5	3.1	-3.5	2.9	0.9	4.7	-2.4	4.6	0.29	4.7	-1.7	-0.91	0	-5.5	-0.94	-2.5	0.9	-0.09	1.8	4.3	7.3	1.5	-9.7	-3.5	-3.2	-2.2	-2.2	-4.2	-6.3	1.1	8.9	-2.6	0.5	-1.1	2.2	1.4	2.4
-0.18	0.18	0.47	-1.1	3.6	-6.1	5.5	2.2	6.2	-6.6	0.75	-6.5	11	-4.1	-1.3	-2.1	6.4	-4.8	-0.74	1.2	-6.4	-2	-7	2	0.18	1.4	0.73	2.6	7	1.6	6.8	6.9	4.8	4.6	1.8	2.6	-0.44	2.3	3.3	-2.2	0.52	2.9	-5.1	7.4	6.4	2.7	-0.85	1.9	-4	2.7
-0	-0.21	-7.2	4.8	-0.68	-1.5	1.6	5.1	4.1	2.5	-0.26	5.8	-2.1	2.4	-1.1	-0.47	-0.65	-9.1	2.6	-4.3	-5.8	5	-6.5	-2	-4.4	-0.73	4.6	-1.5	2.9	1.7	3.3	-0.66	7	3.2	-4.4	2.2	-2.4	3	-3.9	-0.24	-2.8	1.6	2.8	-2.3	-0.14	0.92	-0.75	-3.5	-1.9	-5.5
-0.05	0.12	-15	1.9	-19	-0.88	-13	4.4	5.9	6	-4.4	4.1	-19	5.7	-1.8	6.5	4.9	-5.3	1	0.66	13	6.3	-4.6	3.8	-11	-2.6	3.3	-2.4	-9.8	3.9	-1.7	5.8	-1.7	0.79	-1.8	1.6	-7.8	-1.5	-0.23	1.3	-7.1	4.7	0.6	-12	5.5	7.4	-1.3	-1.8	-10	-3.7
-0.37	0.16	-16	-5.9	-18	-6.4	-13	-9.6	-6.1	1.3	-13	-4.4	-19	-11	-10	5.3	-8.6	4.1	-12	-0.23	1.1	4.2	-13	-0.78	-17	-3.4	2	4.8	-10	1.9	-4.5	0.92	-17	-7.8	-9.3	3.6	-10	-3	-9	-0.36	-0.32	1.5	-5.2	-2.7	0.27	-0.79	-4.6	0.81	-16	-5.7
-1.4	-0.14	-14	7.5	-8.6	-6.5	-11	1.9	-16	-3.4	-17	-1	-10	1.1	-19	2	-15	1.2	-21	-0.85	-16	4.6	-17	5.8	-10	-0.51	-11	-3.2	-12	2.4	-11	2.8	-26	-1.5	-14	-0.36	-12	0.85	-20	-2.2	-15	7.4	-20	-3	-12	-2.5	-15	0.28	-14	2.8
-0.81	0.38	-9.9	13	-4.2	-1.9	-11	13	-12	1.3	-17	6	-6.6	6.1	-15	8.2	-15	7	-16	8.1	-6.8	0.07	-8	10	-3.3	-4	-5.2	2.5	-8	6.8	-12	3.2	-15	12	-12	-4.2	-5.9	-2.1	-14	-2.2	-12	-0.49	-18	12	-14	0.07	-9.8	-3	-5.6	5
-0.65	-0.15	-4.7	-1.3	-5	-1.8	-0.99	-9.7	-4.4	-3.6	-6.5	-1	-2.5	-5.4	-10	-3	-9.4	8.4	-14	2.8	-2.2	0.66	-7	-7.1	-8.9	-3.3	-4.4	4.9	-8.8	8.6	-14	-1.1	-11	6	-9.9	1.9	-12	-2	-14	-4.6	-7.2	-2	-11	6.6	-10	-5.8	-10	-2.7	-5.5	-0.57
-0.2	-0.24	-2.7	2.2	-5.2	-2.6	-4.9	-12	0.93	-6.4	-3.9	4.7	-1.6	-2	-9	-6	-8.2	1.5	-5.1	0.01	-6.8	3.4	-8.8	-3.1	-5.8	-4.5	-8.7	1.9	-2.1	-2.6	-8.6	-1.9	-9.2	3.6	-7.9	-6.9	1.4	3.7	-3.1	0.56	-2.3	-3.2	-11	-5.6	-6.5	-2.3	-6.7	3.2	-3.8	-4.6
0.2	0.16	4.4	2.2	1.3	-0.95	2.2	-8.4	3.6	-8.1	1.9	-3.9	3	-8.2	2.4	0.26	0.6	1.2	1.9	-1.3	1.7	2.3	1.1	1.2	0.71	0.47	-4.2	0.38	2.7	-0.42	-4.5	-0.74	-0.84	-4.3	-3.5	3.6	-2.6	-3.2	-4	5.3	-9.5	1.2	0.42	10	-2.8	4.3	-2.1	4.5	0.84	0.73
0.32	-0.06	6.1	2.6	9.7	6.2	9	-1.6	4.4	-8.6	9.2	-3.2	7.5	-2.4	10	-7.3	6	-3.5	4	-2.2	1.6	7.3	7.4	5.3	5.6	1.1	-5.4	0.79	2.9	1.2	-1.8	-3.1	7.6	0.08	1.2	8.8	5.6	-1	2.8	8.1	4.2	-7.9	-2.6	-1.9	-0.25	0.12	2.6	0.56	11	4
0.74	-0.04	0.86	-5.1	3.9	-2.7	4.2	-9.2	5.3	-7	0.83	-5.5	3.7	-1.8	5.1	-3.9	9.1	6.2	12	-4.3	4.6	3.9	8.1	-8.9	1.1	-3.5	1.2	0.66	7.5	0.36	5.6	-0.93	12	4.2	3.7	1.4	5.1	-6.7	5.2	-1.8	2.5	-8.4	0.13	-2	5.5	-4.8	-0.12	-3.2	8.7	5.1
0.57	0.32	4	-4.9	-1.2	-10	1.7	-6	8.7	-2.4	6.6	-5.8	10	-4.8	4.8	0.83	9.3	1.4	12	5.1	1.2	-5	-2.9	-0.44	-0.58	0.54	2.5	1.9	5.2	0.46	1	-1.2	9.4	-3.8	8.2	-7.3	4.4	-4.9	6.5	-1.5	4.9	-4.9	0.85	4.7	0.9	-2.4	2.8	-2.6	4.1	-0.28
0.3	-0.25	-1.1	4.1	-3.7	2.5	-4.6	1.6	1.2	3.7	1.2	8.6	-3.2	-5.8	1.2	-2.5	7.6	-3.3	-2.8	-6.4	-2.6	-2.2	1.7	-6.7	8.3	-2.2	11	-0.55	1.4	-2.9	11	1.5	7.1	1.1	4.5	-0.25	3.6	3.4	9.8	-1.9	13	-3.2	10	4.1	7.3	-4.6	10	-1.2	7.9	-3.8
-0.07	-0.37	-0.24	5.1	3.5	4.3	3.2	0.08	1.4	-0.25	1.1	7.9	3.4	5.9	-7.8	3.1	2.6	4.2	-0.69	3.4	-1.6	-7.4	-0.37	-7.6	4	-1.4	4	5	-4.2	-0.29	6.1	5.3	-0.97	-1.7	0.2	2.9	1.3	-0.73	4.6	1.4	0.53	3.3	4.6	6.8	7.3	3.1	6.1	1.2	1.4	0.88
0.25	-0.07	-1.8	-2	-0.18	2.2	1.3	1.3	-0.38	-0.66	6.8	-5.2	1.7	5.4	-5	-0.34	-3.2	1.9	-0.42	1.6	-6	-1.4	0.62	-1.7	0.69	4.5	1.1	-0.8	4.7	4.8	1.7	-3.6	-6.3	1.3	-1.5	4.8	1.6	4.8	0.46	1.3	1.6	2.3	0.91	5.5	-1.1	6.2	-0.24	1.3	-1.5	-5.3
0.13	0.16	-8.2	0.25	-4.2	0.57	-8.2	4.6	-11	3.1	-5.9	3.4	-2.2	3.7	-0.98	-5	0.41	2.4	2.7	-4.9	-0.86	4.1	0.59	4.7	-0.58	-0.07	2.1	1.8	1.5	0.63	-4.4	0.92	6.2	-1.2	-3.2	1.3	-1.9	1.2	0.29	1.2	0.5	-3.2	-2.3	6	-1.4	0.12	6.1	-3.5	-2.3	-8
-0.16	-0.17	-2.1	5.2	0.46	10	-7.7	15	-5	-2.5	-4	1.5	-0.67	12	-2.2	-4.1	1.5	0.51	-11	-0.93	12	-0.3	1.4	0.67	0.41	-5.9	-0.46	-3.2	-5.1	-8.2	-0.92	-1.1	-7.5	-13	-0.35	-1.7	-1.9	4.7	-1.1	-0.75	-2.8	0.26	-6	-6.6	-2.1	1.7	1	-1.1	-5.6	-7.6
-0.02	-0.06	3.6	0.98	4.1	-0.26	0.37	8.9	-2.5	-3.5	-3.2	-5.5	-1.2	4.8	-2.4	4.4	-8.7	1.3	-0.2	2.7	-2.4	-12	1.6	1.9	0.31	-2.7	-0.37	-4.5	-5.8	-5.2	-2.9	-8.8	0.23	-11	-6.4	1.2	1.6	1.8	-2.8	-0.8	-1.1	-3.7	-8.1	-1.4	-2.4	-0.29	-0.11	-1.1	-7.5	0.91
0.17	-0.09	4.6	-0.88	8.8	-3.7	12	-10	3.2	-4.4	0.87	-7.6	11	-12	0.03	-5	0.82	-4.8	0.58	-1.6	2.4	-10	6.3	-5.5	0.43	-4.6	-2.4	-1.5	-12	-1.7	-2.9	-1.4	-2.6	-4.2	-4.3	-0.45	-4.8	-9.2	-1.7	-6.1	1.8	2	0.42	4.4	5.9	-0.27	-1.2	-5.6	-2.8	-2
0.15	-0.03	2.3	-7	-0.61	0.75	10	-7.7	-0.41	0.27	3.7	-11	12	-5.6	0.4	-4.7	4.7	-6.5	5.9	-3.4	9.4	2.9	4.4	-6.5	-3.1	-3.8	6.8	2.4	-3	-1.8	1.1	5.9	-4.7	-0.25	-3.2	-8.8	2.5	0.27	-3.3	-3.1	8.1	0.37	-3.8	-6.8	3.7	0.46	4.8	1.8	-3.3	0.16
0.14	-0.16	-7.9	-2.7	2.9	-0.54	3.1	5.6	-3.6	4.9	-3.6	-5.8	0.98	5.6	3.5	-4	-6.3	-0.53	-4.1	0.09	-8.1	-2.3	6.2	-1.6	3.9	7.6	3.7	-0.78	0.93	-1.1	4.7	2.3	-1.7	-1.4	-0.35	-4.8	-0.17	-2	1.6	-0.51	7	4.9	5.5	-1.9	4.9	3.1	6.4	4	2.1	2.5
0.08	0.01	0.75	0.72	3.1	1.2	2.3	0.6	-1.4	-1.6	-0.32	-0.61	-0.11	0.13	8.6	-0.17	-2.2	0.5	2	-2.3	2.1	-5.6	-0.12	5.2	4.7	6.8	-5.9	-4.7	-0.11	-2.2	1	-0.56	-1.3	5.4	-3.7	0.01	-6.3	3.6	-2.7	1.6	-4.7	-0.61	7.2	-5.3	-1.2	-1	-6.3	-0.38	4.9	4.2
0.53	0.16	5	-1.6	-0.84	-2.1	-2.2	-3.3	-2.1	-1.3	-1.1	1.7	2.7	0.36	7.3	-1.6	6	-2.9	-0.86	-4.3	-0.83	-7.3	-4.3	-0.4	-0.62	5.4	5.3	-2.5	-2.4	3.5	-0.94	-2.7	-0.79	3.8	2	4	-1.1	2.1	-2.6	0.38	-6	-2.4	6.2	-6.8	-5.5	-5	-0.7	-0.63	3.7	5.1
0.5	0.57	1.7	-1.6	-5.7	-4.5	-5.5	0.25	0.42	-1.1	0.31	1.8	5.6	-2.3	1.8	7	0.31	2.8	2.3	0.58	0.32	6.3	3.6	-1.3	1.7	3.9	5.9	4.7	5.9	6.1	6.8	6.6	2.6	7.5	5.5	-0.02	2.2	6.1	3.4	2.1	1.1	0.74	8.6	-6.5	1.7	-1.8	2.9	-0.47	-1	5.1
0.2	0.84	3.6	1.1	2.8	3.9	5.7	-6.2	7.3	-1.8	6.5	-0.89	2.8	-1.7	1.1	1	1.6	9.1	-2.6	-1.3	4.5	3.1	7.2	9	1.8	4.4	-0.53	-1.6	2.6	2.1	3.4	-1.6	0.88	1.4	4.3	4	5.3	5.1	1.8	5	5	2.2	4	4.8	0.96	0.32	2.2	2.7	2.7	4.7
0.4	0.81	4.5	1.4	6.8	7.4	5.6	3.5	0.74	-1.1	1.7	3.2	-1.5	-1.8	-1.9	3.3	6.3	9.1	2.3	1.8	4.5	16	3.2	4.7	0.22	3.7	-3.1	-1.6	2.7	1.4	10	2.8	6.1	-3.1	7	4.6	9.6	0.07	10	6.2	3.5	-1.3	4	0.95	10	0.75	6.6	2	0.01	4.8
[truncated: 952 more columns]
