# Supplementary material for: Dyslexia on a continuum: A complex network approach
Source: PLoS One. 2018 Dec 17;13(12):e0208923. doi: 10.1371/journal.pone.0208923 (PMC6296514; doi:10.1371/journal.pone.0208923)
Supplement: S1 File — Detailed information about the archive contents is provided in the included README.txt file. (TGZ) [file pone.0208923.s001.tgz › FS_675_VV_run_2.csv]

2.5	2.4	2.4	3.6	9.1	4.7	8.3	9.8	5.4	4.7	8.1	9.4	6.5	11	1.3	5.5	1.2	11	1.5	13	4.9	3.3	2.9	13	8.3	11	-0.58	10	1.3	7.4	-0.11	15	12	3.4	3.7	9.7	0.6	7.3	0.55	14	-4.2	15	-0.58	5.9	-5.9	-3.8	-2.4	-1.1	3	6.2
1.8	-5.5	2.3	-1.6	4.8	5.9	3.5	-6.9	6	-1.5	3.7	5	-1.5	-0.49	-2.1	-1.7	1.9	-6.6	0.85	-0.52	0.18	-1.8	-5.4	-4.9	2	1.3	5.2	11	7.2	1.6	4.5	6	4.8	2.9	1.4	2.2	3.8	0.05	7.1	3.5	-1.1	-2	0.73	-5.5	-4.7	-12	0.2	-0.82	-1.7	6.9
0.44	1.2	6	-5.4	8.7	-7.7	6	-4.9	-0.88	-0.28	2.9	-0.59	4	-4.1	-1.4	1.9	7.5	-8.5	-1.6	1.1	2.3	-3	-1.1	-5	-2.8	-1.5	4.2	1.1	0.33	3.1	5.4	0.12	1.5	4.2	2.4	-4.3	1.1	-2.8	3.1	1.2	2.5	-0.04	-0.07	1.1	4.8	4.1	-2.4	1.3	-6.5	4.3
-4.2	-15	0.37	-11	4.5	-10	-8.5	-9.5	2.6	-8.4	-2.5	-9.3	1.2	-5.2	0.31	-5.3	-4.6	-9.4	0.47	3.6	-2	1.3	-7.6	-4.2	1.1	-1.8	8.9	-6.4	-0.61	2.8	3.7	1.4	-0.43	-0.31	1.7	5.9	-0.53	6.5	-1.5	4	1.1	0.63	0.95	1.7	-1.7	8.9	-4.7	-4.6	-9.5	-7.4
-4.5	-5.8	-1.1	2.7	-7.8	-0.8	-16	-1.5	-2	-8.3	-2.6	2.9	-5.7	6.6	-7.3	1.4	0.19	1.1	-2.6	3	-5.8	0.72	1.9	1.4	-1.7	-6.3	2.8	-5.5	-2.9	-3.4	6.4	2.5	3.2	-0.11	0.64	-3.6	5.6	-1.8	-0.89	-1.4	0.61	-3.1	-0.62	-6.2	-2.7	-2.5	-3.8	4.6	-2.4	3.9
0.8	-2	-1.7	2.4	-3.8	3	4.7	-3.4	5.3	-0.07	5.2	5.8	2.8	7.2	1.7	-4.8	-1.5	-1.9	2.9	0.5	-0.62	-2.1	6.7	0.84	-1.4	-2.4	4.7	-6.5	-1.1	-8.6	0.86	-4.2	-6.4	-8.8	-1.2	-4.2	5.1	1.8	1	-4.2	6.8	-5.3	0.99	-5.5	2	-9.6	9.2	2.3	4.5	1
-5.6	-7.3	-6.7	-8.3	1.3	-3	-5.3	-12	-6.4	-5.8	-3.2	-5.8	-2.8	-5.1	1.8	1.7	-0.65	8.4	-4.6	-1.1	3	2.3	-7.2	3.4	-4.2	-6	6.1	-4.6	5.6	-2.5	-1.9	3.1	-13	-4.2	13	3.4	-0.61	-4.5	10	-4.2	4.4	-1.1	0.97	-1.6	-1.6	-2.8	-2.4	-0.94	-5.5	-2.6
3.2	-6.8	-0.7	0.53	-7.1	-0.32	-6.8	-10	-5.8	0.07	-0.05	2.8	-1.5	-0.86	-0.55	-2.1	-6.1	3.9	-3.2	0.51	3.6	-1.5	-2	-2.5	7.1	3	5.4	1.1	3.4	9.6	3.9	1.7	2.6	-5.9	13	3.4	-0.23	2.2	2.3	0.47	5.9	5.1	3.4	5.7	-5.9	3	0.19	-0.29	-0.79	-1.8
1.6	12	1.6	12	1.2	7	-5.8	15	3.9	14	-0.72	14	2.2	11	4.3	12	-3.5	5.6	2.9	6.5	7.3	2	4.4	11	-4.1	8.4	-9.6	3.7	-7.2	4.3	-8.2	0.53	-2.3	5	-1.6	-2.4	0.8	4.7	-12	5.8	-3.1	8.1	-3.1	6.3	-1.1	9.4	1.7	9.3	5	16
0.77	9.8	-2.1	4.4	5	0.05	-2.9	6.9	0.01	0.73	-6.1	0.81	6.1	7.5	-1.5	2.1	-4.6	-5	5.6	2.5	-5.7	3	3.2	-1.1	-3	6.7	-7.5	-9.3	-4.6	-2.3	-0.84	-4.7	-6.6	5.9	-5.3	-8.8	-2.6	-0.45	-9.3	0.97	-6	2.4	-1.8	14	1.4	3.7	0.54	-0.64	2.5	5.6
2.1	-2.7	-2.2	-4.4	-8.8	1.2	3.1	-9.8	1.8	-3.9	0.26	-1.5	13	-6	12	-1.6	8.7	-4.9	8.5	-10	7.8	-0.5	8.6	-8.2	1.1	-3.9	-5.3	-2.9	-2	-1.7	-3.3	-1.2	4.4	-3.9	-4.6	-3	0.77	-5.7	-6.8	0.46	-3.5	1.6	0.29	-7.9	0.14	-6.2	-3	-0.55	-2.3	-0.38
9.6	2.5	6.4	2	-2.1	-3	3.6	-5.2	2.1	-2.4	-0.56	1	3.5	-5.7	5.3	0.55	4.8	0.63	2	-4.6	2.3	3.9	1.2	-1.4	4.2	-0.15	-2.7	2	-1.7	-2	-1.4	-1.5	1.7	-3.8	-7.2	-2	1.5	5.6	1.9	-6.1	1.1	0.1	-2.5	-4.8	2	1.9	2.2	-7.1	-1.7	-5.5
7.7	1	3.9	0.67	-6.3	0.91	10	-8.6	5.5	-4.4	0.57	3	8.7	2.2	9.9	-5.6	6.9	1.8	4.7	-9.7	1.2	0.98	3.1	3	2.6	-1.6	-5.2	-11	2.9	-8.5	0.39	-3.2	11	-1.1	0	-0.81	4.4	-3	6.5	-8.4	3.4	-0.73	1.5	1.6	6.5	-0.93	2.2	-5.1	-0.63	1.4
0.59	9.5	-3.1	1.5	3.1	5.2	6.9	5.3	-2.6	3	-5.2	4.4	8.1	-1.6	-3.9	-0.11	4.7	8.7	2	-0.25	3	-1.2	0.55	-1.5	-1.3	-0.54	2.1	-3	-0.8	4.3	2	4	5.6	4.7	-4.1	1.7	-0.52	4.9	3.4	-1.9	0.13	-1.4	2.4	3.6	5.2	4.7	1.8	11	6.1	9.6
-1.6	6.5	-5.7	2.7	-4.4	2.8	-1.6	6.6	-3.3	2.7	-1.5	-1	3.9	-6.5	2	0.14	-2.1	9.5	4.1	3.3	-1.9	2.2	2.7	4	0.81	-0.01	-1.1	6.6	1.9	-2.1	-0.63	3.7	7	7.2	0.08	-7.3	-0.27	1.4	4.1	-0.79	2.5	-0.13	3	7.6	-1.5	2.5	1.5	-2	3	2.1
1.7	3.7	0.13	2.4	-0.07	7.3	4.3	9.7	2.7	4.1	4.6	3.9	0.56	-3.3	7.9	-5.5	-1.7	-2.3	5.4	-5	-1.6	-3.3	8.3	-1.7	-0.34	-2.5	8.9	6.8	4.5	2.2	2	-1.9	0.02	8.9	5.5	-0.89	-2.5	6.6	8.2	0.29	3.3	3.1	1.4	2.1	0.56	-3	2.9	3.5	0.06	2.6
-0.13	0.67	-2.9	-4	-2.8	-12	1	6.4	0.72	-3.5	0.3	-3.8	1.8	-3.5	-3.9	-5.8	-2.7	-0.33	-2.5	-5.7	-2.4	-3.8	-0.96	0.53	-2.8	-2.3	-1.8	2.5	-6.8	5	-6.9	-0.79	-3.6	2.6	-2.7	2.7	1.5	11	-2.8	6	-3.8	3	-9.3	2.1	-1.7	5.5	-0.99	4.5	-5.2	-9.2
-8.3	0.93	-5.3	2.4	-3.7	2.9	-5.8	-1.2	-9.9	3.4	-6.5	0.3	-2.1	-0.27	-2.3	-0.76	-2.2	1.2	-0.31	-4.7	-4.6	-0.46	-7.5	-5.8	-3	-2.7	-4.2	-1.8	-0.5	-4.6	-0.88	-7.7	-1.9	3.6	-3.7	0.54	-2.2	0.4	1.2	-1.1	2	3	0.54	-2.9	-0.86	-2.7	-6.6	4.4	-7.7	-3.9
-2.5	1.6	-1.6	-0.07	-12	15	-10	-0.62	-6.3	1.1	-9.5	5	-12	6.3	-2.5	3.7	3.4	-1.2	-7.4	3.5	0.26	2.7	-5.9	-5.7	0.44	2.7	-0	0.26	-3.3	-4.7	-4.6	-5.3	-4.5	-3.3	-9.1	-3.2	-4.6	1.2	-3	-3.2	-0.11	0.53	-1.2	2	3.7	-2	-6.9	0.87	-4.8	2.3
-4.9	1.3	-4.9	0.14	-8.5	5.5	-12	-0.92	-3.5	-4.2	-10	2.5	-8.4	2.3	-2.5	9.7	-6.7	-4.7	-9.9	2.2	-9.5	4.2	-1.6	8.6	-1.7	-3.2	7	-8.4	-2	-4.2	-3.5	-3.5	5.7	0.45	-8.1	-0.65	2.8	-2.1	-4.4	-1.8	0.07	-3	1.7	-2.4	4.8	7.5	-5	-9.7	-6.6	-7.2
0.72	-1.6	-2.5	0.14	2.4	3.4	-0.22	-5.5	0.36	-5.6	-10	0.31	-3.9	5.5	6.4	-5	0.74	1.7	4.5	-2.3	-3.1	4.2	-0.24	6.6	0.19	-5.6	8.5	1.2	6	-1.8	1.2	-4.1	4	1.6	-3.9	-2.3	-4.4	-1.4	-0.77	2.2	2.5	-4.2	3.9	1.7	5.6	9.2	0.29	-0.98	2.5	1.1
0.07	-0.68	-4.2	-1.2	-4.7	-15	1.2	-1	1.5	-2.5	-10	-3.2	-0.76	0.33	-4.7	-4.6	12	4.8	-1	-2.8	0.81	1.9	-0.08	-2.5	7.4	-0.76	6.6	6.2	1.3	9.2	4.8	-1.8	2.8	-1.6	-2.5	1.8	1.5	-0.46	8.7	3.1	4.7	-8.8	11	0.6	9.8	-2.5	0.39	-2.2	-0.86	-3.1
-1.1	-0.91	3	0.05	0.16	2.7	-8	3.6	-1.9	-7.2	-1.6	-4.5	3.6	-2.1	-0.78	1.1	9	-0.73	2.9	0.53	1.4	-4.8	9.4	1	1.5	-3.5	-4.1	-9.2	2	-2.7	-2.3	-12	3.3	-5	-0.41	1.1	-3.1	-7.9	0.97	-14	0.14	-9.3	6.6	-4.7	7.9	-9.2	-4.2	-0.61	-5.6	-1.9
-0.37	-7.2	1.3	0.95	4.6	8.3	-2.3	-0.24	-2.3	-7	4	0.25	-6.1	1.8	-4.1	3.6	-7.6	-0.19	-2.8	1.6	0.15	3.8	-5.8	1.8	2.2	-7.4	-1.1	-4	-2.1	1.7	2	-8.4	-1.8	-2.9	8.1	-2.5	-1.3	-2	-1	-7	-3.6	1.8	1.1	-11	-5.4	-9.6	-0.4	2.3	-1.1	2.1
-4	0.34	2.1	5.3	2.7	-2.9	-1.3	1.2	-2.6	2.5	4.8	4.1	-6.8	-3.5	-1.7	-5.4	-5.6	1	-7.2	-5.1	-1	1.8	-6.2	-2.3	-1.8	1.7	4.1	5	-0.76	8.4	-2.7	4.2	-9.1	3	3.3	13	-3.4	2.9	-5.2	1.4	-3.9	5.8	3.5	-3.2	-3.2	-0.96	6.6	3.7	5	3.3
5.5	7.5	5.8	7	1.4	5.2	9.8	12	2.1	10	4.3	1.9	-0.53	2.3	6.1	5.9	-0.22	-8.7	0.71	3.5	-3.2	4.2	-2.1	-4.2	-1.6	5.2	-2	5.6	-5.9	0.21	-11	2.2	-8.4	4.9	-8	9.4	-0.88	4.4	-3.7	1.9	-8.2	0.09	-5.2	11	-3.2	11	-1.9	3.1	-1.8	-0.72
3.8	7.3	-5.1	0.31	-3.2	0.9	2.7	2.5	0.72	5.4	-3.4	-5.6	-12	-5.6	-4.5	3.5	2.2	1.3	-3.6	-5.6	0.32	2.7	-5.4	-0.37	1.5	0.62	-4.2	6.5	0.82	3.7	-0.84	-0.62	-1.9	5.3	-4.4	4.7	4.9	1.1	4.5	4.3	4.4	1.3	-2.3	1.2	-0.39	4.7	-5.5	6.4	-9.7	0.3
-3.8	-16	-3	-9	-9.3	-15	-0.3	-9.7	-0.02	-7.2	0.7	-13	-0.9	2.6	-4.2	-0.27	0.03	5.1	-3.6	-0.47	0.57	-1.5	0.78	-1.6	-5	1	1.4	8.7	4.1	4.2	2.1	2.8	-3.7	-3.9	-4.6	-5.7	-2.2	-0.38	-0.74	1.2	-2.2	-0.87	-4.2	3.3	1	2.5	2.4	-0.76	1.6	-0.41
4.4	-8.9	3	-6.6	-4.1	-22	6.5	-8.9	-1.6	-4.4	-3.3	-12	0.71	-3.3	-1.2	0.96	-7.7	-4.1	-1.9	-4	-6.5	-5.9	-0.18	-4.4	-2.1	-0.46	3.1	2.6	5.5	5.2	-2	1.8	-3.3	-2.9	4.4	-0.37	1.2	1.1	1	4.4	-3.5	-0.7	-0.5	2.2	-2	-4.2	-0.76	-4.3	-0.63	-6.9
-4.5	-4.6	-2	-6.3	-7.6	-14	-0.83	-9.2	-8.1	-2.1	-8.7	-14	-7.5	-4.1	-0.32	-2	-0.72	-2.8	-0.76	-5.3	1.6	-6.8	0.54	-8	-1.2	-2.3	1.4	-6.9	1.6	-6.4	3.9	-6.5	6.3	-6.3	1.4	-10	-1.6	-5.5	4.6	-0.85	1.4	-4.9	-4.2	-3.3	1.7	-2.5	-4	-9.2	0.25	-11
-5.9	1.4	0.11	-5.7	1.1	-1.5	-9.2	-7.3	-8.5	0.47	-9.7	-6	2.4	-5.2	-2.1	-0.54	-4.7	-12	0.39	-1.6	1.1	-4.8	7.8	-2.8	-3	2.8	-1	-1.4	0.91	-5.6	2.7	-3	-0.39	-3	-6.3	-0.4	-3.9	-4.2	-1.4	-7.5	-4	0.76	-1.8	-1.5	0.42	-2.1	-3.1	-7.8	-1.9	-5.7
-6.9	1.4	-5.9	8.1	-5.7	15	-16	-14	-6.7	-0.55	-5.7	2.6	1.8	0.66	-4.8	12	-3.5	-1.9	-0.63	12	1.9	-0.82	5.8	6.6	0.46	5.7	3.6	18	1.4	3.4	-0.55	12	2.5	-5.9	-2.9	8.5	-2.6	4	-3.2	7.5	-5.4	5.6	7.6	5.2	-6.2	14	-6	9.8	-2.8	17
6.7	9.7	3.6	6.6	1.3	-5	-6.1	7.7	2.4	2.2	1.8	2	-7.2	8.3	6	-0.04	1.4	8.6	5.7	1.6	-4.7	2.4	-3.5	6.3	-4.5	2.7	-3.6	5.3	0.84	4.8	-3	-0.9	-3.5	1	-3.3	-1.2	4	-5.7	-2.1	5.2	0.66	-3.4	-4.8	2.1	4.2	-2.2	5.2	2	4	-1.2
2.6	-4	1.6	-5	-4.1	-5	-2.5	3.4	0.63	-4.7	-1	-3.6	-3.8	-4.3	1.1	-0.49	-2.5	3.9	2.5	0.02	-0.82	-5.5	-2.5	-8.4	-2.5	-0.27	-0.77	-8.3	2.3	-4.3	-3.2	-3.7	-14	1.5	-0.66	-4.1	-0.59	-4.2	-1.8	-9.5	-2.6	-2.9	-5.5	0.48	-1.9	2.5	-1.9	1.9	-11	-4.6
6.7	-1.2	4	-7.2	8.5	-4.5	4	-0.19	3.8	-0.82	6.6	-1.9	1.9	1.1	-1.4	3.3	1.2	-4.4	0.29	3	0.9	0.22	-3.2	1.7	2.1	-1.4	-1.6	-5.7	1.4	-2.2	3.6	-3.4	-2.6	-0.97	0.37	-4	-3.8	0.97	-3.8	4.2	-6	-1.1	6	1.4	-5.4	1.7	5.6	1.2	6	-0.43
6.6	-5.6	6.9	-4.6	13	-3.2	7.3	7.2	4.5	-0.49	9	-5.3	4	-8.1	4	0.01	13	-2	4.9	-3.7	6.5	3.9	-1.2	-0.38	3.9	0.71	-7.8	-0.32	0.85	-0.1	-1.6	-0.43	-5.2	-2.7	2.4	-1.6	1.6	0.82	-3.1	-0.09	0.31	6.8	-0.36	0.72	-2.1	2.7	4.2	-7.2	10	-1.3
3	-6.8	7	-7.6	11	-1.2	14	2.2	6.3	-1.2	8.7	-4.6	-0.04	5.3	0.37	-6.1	6	-1.2	2.7	0.27	4.7	-2.6	1.2	-1.7	2.3	6.4	-4.8	-2.1	3	-3.1	1.5	-4.8	4.1	-11	-4.1	-0.35	-0.04	-1.3	6.6	-2.1	-2.6	-0.68	0.38	3.1	2.4	5.8	5	-5.2	7.5	-0.55
-7.6	-3.1	-5.1	-0.77	-6.1	1.4	3.8	-2.9	-5.9	-0.53	-4.9	-0.12	-7.2	8.9	-4.9	2.1	-0.49	0.76	-1.7	-0.25	-3.3	-2.2	2.3	-2.1	3.2	0.37	-6.6	2.5	-2.4	0.28	3.1	-1.7	8	-4.2	-2.3	-2.7	0.04	0.62	-1.1	-0.19	0.36	-7.1	-0.67	-3.2	2.3	-2.9	-1.9	1.3	1.5	-4.1
-10	-4	-6	-1.6	2	-4.7	0.69	-3.9	-5.6	-6.7	-5.2	-6.7	-1.8	9	3.6	-7.4	1.4	-8.9	6	1.9	5.3	-2.5	4.3	-0.15	-4.1	3.6	-10	-0.02	-5.6	4	-11	3.1	-2.6	-1.5	-4.1	3.3	-8	0.44	-3.2	4.1	-5.1	0.85	-8.7	2.2	1.7	-2.2	6.9	-4.1	6.8	-8.2
4.4	-1.1	5.5	-2.5	8.7	-14	-0.58	-0.16	-0.54	-0.08	3.3	-4.8	2	-1.4	4.4	-9.1	8.4	0.5	1.6	4.6	6.8	-3.6	1.9	4	-3.7	5.5	4.2	-6.2	-1.2	1	5.4	-4.4	0.16	-7.8	-5.2	0.1	3.8	6.8	-2.5	-0.75	-0.68	-1.1	-0.52	5.1	-2.5	-4.5	13	-6.5	8.5	-7.3
8.5	9.3	6.6	6.5	14	14	5.6	5.8	1.1	2.1	8.3	3.7	2.8	1.7	2.7	6.6	-7.8	-4.5	2.4	3	-3.4	-0.81	9.1	-1.9	1.2	-0.21	-4.4	-4.9	-7.2	-0.33	-4.3	-6.8	-1.5	-3	-0.75	-2.5	-2.6	-2	-3.1	0.74	-0.39	-2.5	1.4	-1.5	-7.2	-1.8	8.2	1.4	11	7.9
-3.1	5.2	2.7	10	-4.8	6.5	11	9.8	5	9.4	7.5	12	-1.2	0.6	2.3	4.2	-2.6	1.5	-1.5	1.4	5.7	4.1	0.6	-6.7	-2	4.7	-1.7	4.6	1.5	2.9	3.8	-0.17	-5.2	-3.2	1.7	5.6	1	3.8	-3.9	5.2	5.6	-0.8	-5.1	3.9	-5.3	1.7	-5.3	4.6	-1.5	4.3
-9.8	0.34	-0.23	-0.16	-2.8	-2.6	-4.9	-4.2	-1.8	-0.37	2.4	0.82	4.1	5.2	4.6	-3	-4.3	3.8	-2.1	0.64	2.1	3.2	3.7	-5.8	-2.6	1.6	-0.4	5	-6.9	1.3	3.7	3.4	-7.7	-1	0.8	-1.1	-3.1	4	-2.5	-0.93	-4.8	-0.56	-4.1	0.83	-6.5	-2.5	-5	3.1	-5.5	-6
-1.7	2.4	2.6	-2	1.2	-2.1	-0.31	2.5	2.1	-1.5	6.4	4.9	6.9	-5.7	2.5	-2	-5.8	4	-0.18	-3	-5.8	0.84	0.11	0.96	-12	-2.7	-2.7	-9	-3.2	-1.1	-3.1	-2.1	-9	-5.8	-1.8	-3.8	-1	-4	-8.2	-4	-6.8	-4.6	-2	-5.1	-7.2	-17	-0.22	-1	1.1	-4
0.02	-2.8	-1.6	0.39	6.9	-3.9	-1.9	1.6	-2.2	-1.3	0.83	5.2	-5.4	0.88	-5.7	5.2	-6.4	-0.96	-0.94	-0.83	0.69	0.19	-9.4	-2.3	-7	3	-4	0.02	-3.2	6.7	0.75	1.9	-3.5	-5.1	-2.1	9.3	0.83	-0.68	-2.4	2.6	0.29	7.2	-3.8	-8.7	-4.7	-9.4	-3.5	-0.58	-1.9	-2.5
0.87	-0.77	-3.2	2.8	-4	9.5	-6.8	1.6	-5.3	0.2	-4.5	7.4	3.8	1.1	-6	-3.4	-5.5	2.2	3.3	-2.7	-0.9	0.32	-6.5	-0.39	-2.7	-1.7	-11	2.3	-6.7	-3.5	-12	6.5	-7.1	0.64	-3.8	7.2	-0.38	-11	-3.8	3.9	-2.2	-0.21	0.05	-1.1	-0.48	-4.5	-2.2	0.58	-3.7	2
-7.7	0.21	-9.8	3	-11	15	-4.1	-2.1	-2.2	3.8	-1.9	8.8	-2.9	0.32	-3.4	-1.1	-6.9	-11	-4.6	-5.6	-0.23	-5.1	-4.2	1.6	-2.1	-5.2	-7.5	-1.1	-2.9	2.4	-9.3	5	-1.7	-5.9	-3.3	10	-2.9	1.4	-5.2	3.3	-2.7	4.3	-1.3	-10	0.27	-3.9	-0.5	-2.4	3.2	0.36
-1.2	0.13	-0.27	4.7	-6.7	9.2	0.95	3.1	-1.2	-1.6	1.8	3.7	0.83	-5.2	2.6	0.13	0.45	-4.5	1.8	-1.4	8.1	-7.8	0.27	-1.6	3.1	-1.2	0.91	0.34	0.93	1.6	5.8	2.3	-0.12	-6.1	7.3	7	4.1	0.02	6	-0.53	-1.4	2.9	3.2	-7	8.2	0.69	-1.5	-4.7	-4	-3.6
10	-6.9	5.7	-1.3	2.8	1.1	14	0.47	12	-0.29	4.6	4.2	4.9	-4.7	3.8	-1.6	8.6	-6.3	3.8	-0.87	-0.99	-7	0.4	-3.4	4.7	-2.2	-0.65	-7.7	1.3	-9.7	1.2	-3.1	11	-5	8.7	-2.1	3.9	-11	1.5	-8.7	1.7	-4.1	0.62	1.8	0.23	-0.82	9.2	-0.8	9.5	1.4
-0.66	-4.1	-1.1	-1.3	-0.1	4.4	1.6	-0.82	-2.9	1	-7.5	9.4	-3.3	-1.6	-2	5.1	-3.1	4	-3	0.09	-1	-1.6	1.7	-3.4	3	-0.86	3.6	-5.4	3.9	-6.2	8.4	-2.8	6.2	-1.6	1.9	-11	3.3	-5.3	5	-4.1	0.13	-6.6	6.9	1.4	6.5	3.2	6.9	2.3	11	3.1
-1.9	-1.4	-0.15	2.9	0.78	-1.3	1.3	1.8	-3.7	5	-1.4	6.2	0.15	-2.2	-1.6	-0.35	0.67	-4.5	-1.5	-3.3	-4.4	0.48	-2.5	-2.8	-5.5	-2	-5	7.9	-5.2	5.2	-6.2	8.8	-3.1	-1.4	-6.8	-7.7	0.97	-0.36	-9.4	8.2	-3.8	0.81	7.1	-2.5	-2.6	-4.2	5.1	-4.5	9.8	-8.5
-3.2	5.7	-1.7	4.2	1.5	-6	-4.5	1.4	-2.5	5	-4.4	3.2	-4.8	1.8	-6.4	-0.13	-1.7	-3	-2.5	3.2	-0.58	2.2	-5.2	10	-3	-6.1	-7.7	3.4	-1.9	-1.7	-8.3	3.8	-0.22	-0.46	-4.3	-0.4	1.7	-2.2	-4.7	-1.2	2.4	-0.94	0.5	-7.6	-0.4	-10	1.8	0.74	7.6	-0.53
0.46	1.1	2.1	-0.14	3.6	8.6	3.3	-2.3	-1.7	-1.1	-2.3	1.3	3.7	-9.7	-6.1	-5.5	2.3	-2.1	-0.06	-6.7	3.4	-9.2	-1.6	-0.47	3.8	-1.9	0.17	1.9	-4.8	-6.2	-3.8	0.55	-0.2	-0.21	2.3	3.4	0.84	-6.2	-4	-9.9	-0.86	1.2	1.9	-9.3	2.2	-12	-1.5	5.6	-0.99	5.2
6	-4.9	3.3	-5.3	11	-1	-2.4	-8.6	1.1	-7.7	-3	1.9	-8.2	-5.4	1.3	-8.2	2	-7	-4.8	-6.2	-2	-6.8	-5.3	-4.8	-4.6	-0.48	-4.7	-0.08	-6.6	1.1	-9	2.9	2.3	2.1	-4.1	7.2	0.55	-1.1	-12	2.3	-2.7	-3.5	-0.07	-2.8	-2	-0.05	-1.9	0.51	-1.2	6.2
1.6	1.9	0.34	1.3	-6.1	-1	-2.6	-5.3	-0.23	0.37	-0.33	1.2	-2.3	7.2	0.21	-4	7.5	-2.5	-1.1	8	-3.3	-1.2	-4.3	2.5	4.2	0.17	0.91	4.4	1.9	5.2	-0.12	11	3.3	8.7	3.4	8.9	3.5	-3.2	0.39	6.5	3	0.13	-1.7	4.2	6.4	5.2	-2.2	-4	0.11	-2.7
3.7	8.2	4.4	5.6	2.4	-2.6	1.6	6.6	6.2	7.8	8.4	-3.3	6.3	2.6	2.2	0.29	1.7	0.3	0.25	1.9	4.4	-1.7	9.7	3.1	6.7	-2.9	-0.53	-10	1.1	-3.2	6.3	-6.7	1.8	5.1	6.6	-9	3.2	-6.1	3.2	-5.7	5.2	-3.5	3.7	-0.81	7.5	0.59	7.3	1.8	5.9	4.1
1.7	0.86	5.6	-2.1	3.8	3	-2.1	-5.3	2.5	2.8	9.3	-1.5	-4.8	-3.5	-1.4	-4.2	4	-2.8	-2.2	-2.6	-5.3	-2.9	-2.9	2.1	2.9	1.1	7.8	-1	7	-0.01	6.2	-3.7	2.5	0.54	8.8	-1.8	2.9	-5.4	2.7	-1.5	3.3	0.13	-1.2	-1.9	-3.2	-2.8	2.2	-2.3	4.9	3.6
2.8	1.9	8	-0.83	6.9	7.1	5.9	-1.1	2.7	-2.1	6.1	0.44	5.9	-3.9	-0.51	-5.5	-4.2	-5.5	0.73	-3	-4.8	1.9	0.31	4.8	1.8	-1.6	-3.3	-2.7	-2.2	-4.4	6.7	3.4	6.2	4.5	-0.35	3.6	0.1	-6.1	5	-2.7	1.3	-4.9	5.5	-1.2	5.7	2.3	-3.3	-3.5	-8	-7.1
6.7	13	5.4	7	7.3	6.1	4.5	5.3	8.2	7.9	3.6	3.5	3.6	5.4	-9.3	10	-8.7	3.6	-4.2	5.3	-0.72	2.5	4.4	3.5	0.74	-0.88	-6	-8	-6.5	0.19	-1.6	-5.1	-1.5	3	-7	0.52	2.9	-8.6	-7.4	-5.9	-1.2	-7.2	-2	0.76	-0.99	7.5	-4.1	7.7	3.2	6.3
-7.4	5.3	-7.7	2.7	-5.8	3	-5.3	13	-4.5	8.4	-1.1	3.6	-8.7	5.5	2.2	4.8	-1.1	5.7	-4.4	7.2	4	4.5	-0.47	5.1	4.8	-2	4.4	-6	-0.85	-2.3	2.4	-2.3	-0.18	6.5	-4.4	-1.2	-4.1	-3	-4.8	0.55	3.8	0.69	2.8	-2.2	-4.1	2.9	-6.5	6.6	1.4	7.2
-6.3	0.3	0.53	-3.6	4.5	-7.6	-0.85	5.3	-3.6	-1.7	4.5	-8.2	-1.7	-12	2.3	1.1	0.94	2.3	3.4	1	1	5.5	-0.5	0.96	-0.5	4	3.5	7	-2.1	2.6	0.12	6.6	3.5	12	4.1	1.2	-1.4	5.7	0.58	7.8	-4.1	6	-6.6	5.7	4.5	3.4	-5.1	2.4	-2.8	4.5
1.4	-4.4	8.3	-2.9	9.2	-7.9	10	-1.8	3.5	-3.4	8.3	-7	-5.1	-7.8	-1.8	4.4	-0.72	6.5	-3.8	-8.2	-3	4.5	-7.6	-1.8	-3.1	1.8	-0.69	0.96	-0.45	-8	-6	0.55	5.4	3.1	7.5	2.3	-4.3	-3.3	0.37	0.75	-1.3	-2	-7	-9.4	-1.7	3	3	-5.9	2.5	3.6
-1.2	-0.45	-0.87	0.74	-2.2	-3.6	1.9	2.9	0.31	-1.9	7.3	-5.9	-4.6	-5.5	-9.3	0.95	-4	4.6	-3	-1.4	1.8	-0.85	-4.4	-0.96	2.3	-2.1	3	-3.2	8.9	-4.7	6.3	3.4	0.96	2.3	12	-0.7	-0.79	-7.1	6.4	-3.3	4.7	-4.4	5.2	-3	-5	-1.1	5.6	4	2.8	7.8
-3.9	-0.19	-8.3	4.7	-7.7	-2.7	1.3	7.4	1.7	-2.5	6.4	-1.8	-5	-5.3	-3.2	-0.64	-3.1	-1.2	-1.7	-6.6	0.27	0.15	-2.7	-0.04	2.6	3.9	-0.27	0.72	1.1	2	1.4	1.9	-4.2	5.8	3.9	-9.8	-2.5	2.4	-4.3	0.32	1.7	1.2	-4.4	1.3	-4.4	8.4	4.9	2.5	8.7	3.8
-1.1	5.3	-6.7	2.5	-5.8	0.03	-1.5	-4.4	-2.4	3.5	5.6	-1.3	2.2	3.9	0.49	5.4	-4.9	8.1	-5.2	-1.2	-5.3	0.55	-1.2	-1.1	0.96	3.9	7.7	0.55	2.4	-1.1	8	-0.99	-3.4	7.4	6.4	-7.3	0.24	2.8	3.8	1.6	4.7	-3	-3.3	5.5	-3.9	13	4.5	0.51	4.6	1.1
-0.68	7.3	-0.4	1.1	1.1	-0.64	6.5	-2.7	1.7	4.9	6	-4.8	-4.9	-0.54	-4.5	0.38	-1.3	11	-7.5	9	-0.08	2.1	0.27	0.31	-0.25	5.6	5.9	2.7	4.2	5.2	11	9.2	1.9	12	9.4	0.93	-0.91	2.6	10	8.5	6.7	-0.35	-2.3	7.3	-2.2	15	-0.94	-1.2	-2	-5.5
-3.5	7.4	-4.3	9.2	-1.3	13	10	14	1.9	14	3.8	5.9	-0.78	4.9	-0.1	6.7	-0.29	19	-2.4	8.9	0.89	12	-0.26	1.6	2.9	1.3	5.5	4.7	1.5	3.6	6.2	2.6	-3.5	8.2	7.8	5.2	2.9	2	6.1	8.7	5.5	1.3	-0.35	4.3	-0.37	-0.12	4.4	12	-0.84	1.1
-6.4	8.7	-4.4	10	-0.24	12	-2.5	11	-4.4	6.1	-3.1	11	-4.3	2.1	-4.5	9.7	-6.3	2.1	-4.4	4.3	-2.2	2.6	2	4.3	-3.9	-3.4	5.1	7	5.8	-4.5	7.7	3.5	-6.6	-4	5.4	-2.8	4.8	-0.2	13	-5.6	4.8	3	-2.5	-6.5	-1.3	-1.3	-1.6	-2.5	-1	-0.41
-2.4	6	-3	-0.05	0.08	11	-1.5	-0.55	1.2	2.8	-2.4	-0.27	-3.8	1.5	-2.6	-9.5	4.6	-3	-3.8	0.85	-2.3	-2.3	8.2	5.4	-2.6	-10	1.1	-4.5	0.29	-15	-1.5	-9.5	4.8	-11	4.3	-8.7	-0.43	-8.7	7	-14	3.8	-14	-0.27	-14	-3.6	-7.8	-2.5	-4.9	0.44	-10
-5.6	-4.2	-0.31	-7.2	9.3	-5.6	-5.7	-3.8	0.79	-0.38	2.4	-12	0.53	-4.8	-1.6	-2.1	-0.87	-9	-3.7	-2.3	2.5	0.06	-2.9	-1.6	1.8	-3.4	-0.49	-0.03	0.93	-5.6	-1.2	-6.5	-0.77	-5.3	3.4	-12	-5.9	-7.8	-4.7	-13	-0.03	-8.6	-3.6	-2.8	-3.4	-4.6	-0.82	-12	11	-15
-4.1	4.4	0.52	2.2	0.96	-3.7	1.1	4.5	-2.1	1.7	5.2	-4.3	-0.09	1	-4.3	-0.28	-0.75	-10	-4.1	6.4	-1.6	2.1	-1.1	6.1	0.6	7.8	1.1	4.7	4.1	0.65	5.6	-2.2	-4.5	-0.61	11	-3	-1.1	-1.7	0.67	-4.8	5.1	-0.09	-2.7	1.6	-1.2	6.9	-7.3	2	-1.8	-5.3
-2.1	-0.15	-0.28	1.1	-10	6.1	0.01	5.1	0.72	7.8	6.3	0.35	-8.1	-6.6	-3.3	11	-5.1	8.5	-2.1	6.3	0.72	3.9	-4.8	0.93	0.02	1.2	-0.98	-5.1	1.8	2.2	0.9	1.1	-4.9	-0.7	2.4	-4.1	0.3	2.2	0.93	-4.6	3.4	5.6	-1.7	5.4	0.65	0.53	-3.3	6.6	-6.6	-2.2
-3.4	-1.2	-5	-4.7	-7.3	7	-5.7	5.1	3.9	-0.48	-2	-0.51	-4.1	-0.02	0.97	1.1	-4.2	5.4	-2.9	2.4	-5	-1.3	-7.1	5.5	0.66	2.6	11	0.53	-0.32	-7	1.6	2.5	1.9	2.1	-3.6	-0.11	-4.3	2.6	2.2	-3.8	-0.23	-0.64	-2.7	1.6	-0.61	-0.26	4.3	-2.3	0.79	-0.86
-3.6	-8.7	-3.6	-5.7	4.7	0.59	-3.3	-2	2.6	1.2	0.61	-1.8	2.4	0.97	-0.62	-3.5	-2.2	5.2	-2.5	3.9	-5.8	8	-0.1	-2.7	-2.6	-3.9	1	6.6	-3.9	5.5	4.5	4.8	5.4	1.6	-0.68	1.4	-4.1	5.4	-7.5	3.7	-1.5	0.38	-4.2	-3.6	-2.6	0.45	5.6	0.32	-0.89	-4.2
14	2	7	1.9	12	-2.4	11	2.5	7.5	2	8.4	-1.8	-1.6	-1.6	3.6	-4	4.8	-0.7	6	-5.7	-1.6	-3.3	0.19	4	-1.5	-4.4	-8.2	-0.05	-1.9	5.7	2.3	-2.7	5	2.4	0.01	-3.3	-0.57	-2.9	-5.7	4.2	0.88	4.2	-3.7	-3.6	-1.4	0.11	8.4	-7.4	9.6	-4.6
2.5	8.1	-0.52	5	4.8	0.16	-0.2	7.4	-3.9	0.19	-1.2	-7.1	-7.4	8	-2.5	4.8	4.9	-0.48	-0.69	1.6	0.95	-1.5	4.6	10	4	4.5	6.8	-0.63	5.1	0.73	8.2	-1.7	2.6	1.4	12	-6.5	5.1	2.9	7.5	2.2	2.4	3.3	5	6.5	-3.5	2.7	-1.6	-9	0.14	-0
-2.2	2.7	2.7	-0.26	6	3.1	-4	5.8	-1.3	2	-0.18	-2.4	-1.5	-5.5	-1.1	-1.5	8.4	2.5	-4.7	2.5	5.1	-1.5	5.8	0.16	2	-1.6	-2.7	0.45	2.5	-1.2	1.4	-0.98	-7.2	0.27	2.7	5.9	1	0.98	4.2	1.2	3.6	4.8	-1.4	-6.5	4.1	0.29	-0.17	-3.4	-4.5	-3.7
-0.83	-5	4.4	-9.2	14	-7	6.4	0.57	2.6	1.5	4.3	-1.4	-0.87	-12	7.2	-6.7	1.1	-3.9	7.2	-0.35	7.2	-5.2	2.1	0.48	5.3	-2.9	1.8	-2.4	-1.1	4.8	2.2	-0.38	2.8	3.6	-2.4	5.8	1.4	-4.9	3.4	-0.8	-0.68	-2.9	3.1	-0.35	5.3	-4.5	0.16	-0.51	6.3	-1.6
0.32	-2.3	4.4	-4.7	16	-3	11	1.3	-3.1	3.2	6	-9.8	3.8	-0.06	3.7	-6.1	11	-5.9	4	-6.4	1.1	1.1	2.3	1.7	2.3	1.5	-3.2	-3.6	-0.94	-2.1	-2.5	0.91	-2.1	5.8	0.21	5.4	-2.5	3	-1.1	3.5	-2.5	3.8	1.1	0.67	0.19	11	3.4	-0.02	3.9	-5.1
-4.2	-4.7	-3.8	-0.13	2.3	-6.4	4.8	3.2	-0.28	3.1	3	-6.4	6.1	2.2	-12	-6.6	0.79	0.78	1.5	-4.7	-3.4	-0.48	1.5	-5	-5.5	-3.2	-10	3.9	3.4	-5.3	-6.2	2.6	3	6.3	2.4	-2.2	-4.9	5.7	-5.3	-2.7	-1.2	-3.8	-4.4	-5.7	-4.2	0.57	1.1	-0.2	-3.5	-0.29
1.8	-1.6	-4.5	-3.6	-7.1	-5	-7.6	6.2	8.3	-0.25	-3.6	-4.5	11	-9.5	5.8	-5.9	8.1	-0.95	7.3	-4.5	5	-1.1	3.3	-5.8	1.3	4	-7.1	2.7	-0.43	2.2	-5	6	-0.07	8	-5.8	0.32	-8.6	7	6.2	-3.6	-5.8	2.4	-4.4	2.9	-2.2	2.1	5.4	-1	2.5	-6.9
12	-1.5	4.9	2.9	-0.57	-0.47	3.7	4.7	8.9	-2	5.3	-3.7	12	-4.8	5.9	-0.72	2.8	1.6	7.8	5.1	-0.8	-3.6	13	3.7	2.4	-0.41	3	1.3	0.36	1.5	-4.1	2.1	1.4	10	-1.3	-1.6	-0.91	0.44	10	-5.4	2.9	1.1	-0.99	-5.7	8.9	-0.29	5.8	-0.26	12	-5.8
8.5	3.9	3.6	10	6.1	12	-1.7	16	2.3	2.6	-0.46	3.4	0.98	-1.8	-6.7	3	-8.9	9.4	-6	3.1	-5.2	-0.3	3.3	8.9	4.8	1.4	2.6	-3.7	1.3	-9.7	-0.02	-5.5	5.4	8.7	6.5	0.77	-5.2	-3.9	2.9	-9	-1.4	-3.5	6.9	-3.8	8.1	-0.09	-2.7	2.7	-5.1	1.9
2	8	-1.7	5	-2.3	4.9	-2	15	-3.6	2.1	-8.8	2.9	0.37	-0.71	2.7	2.7	2.1	6.1	0.92	2.2	-5.2	8.5	4.4	-4	-4	7	3.9	4	4.2	-0.12	-0.83	4.6	-2	8.3	-1.4	4.2	1.4	3	-7.8	5.8	-2.9	4.7	1.3	11	-3.3	9.3	-3.5	-3.9	-7.7	-4.9
3.6	5.9	2.5	0.3	-7.5	-1.4	0.89	7.9	4.3	4.5	-3.9	-1.4	6	-1.9	4.8	-5	4.3	6.9	5.8	0.97	-1.2	-4.9	-0.78	1.1	-5.5	-0.42	-7.4	-3.9	-4	-3	-11	-6.6	-3.5	11	0.75	-3.4	-2.9	-1.5	-12	1.6	-5.3	3.2	1.1	5	1.3	7	-1.8	5.1	-2.9	5.5
5	0.91	-3.5	-3.5	-4.6	3.2	4.3	2.4	3.8	-0.19	-3.5	-11	2.4	-1.8	5.1	6.2	-8.3	-7.1	1.5	0.44	0.06	-0.67	-2.1	4.7	-1.4	1.9	-9.6	-7.1	-3.5	-0.9	-6	-2.2	-0.7	4.2	-12	0.99	-4	5.5	-2.4	-0.77	-5.1	-0.88	3	3.4	-4.5	6.4	0.02	8.9	-0.69	8.5
4.9	-2.9	4.3	-0.33	-2.3	-5.5	9	-6.5	2	-3.3	-4.4	-0.81	6.9	1.6	1	1.4	-6.5	6.5	3.5	1.1	-1.6	3.5	0.74	-1.1	1.9	4.8	2.5	-9.6	8.8	-0.66	-1.6	-2.7	4.7	0.16	-3.2	3.7	1	1	3.3	0.63	3.6	-2.5	4.4	6.5	4.4	3.7	-2.6	2	-7.6	6.8
6	0.23	4	-1.7	-5.3	-5.9	5.8	0.76	1.6	0.24	2.7	-2.9	12	-11	-0.27	-7.6	9.9	-0.48	2.8	-4.3	0.88	1.5	-5.1	-12	1.6	0.18	-3.3	-0.05	3.8	-3	-6.3	0.14	5.2	1.4	3.7	-5.6	-0.59	4	3.7	-3.4	5.6	-2.2	0.05	12	1.8	-0.04	-0.55	-0.34	-2.2	4.7
-3.2	1.9	-1.3	4.6	-7.7	3.7	-5	-5.2	-3.1	-4	-2.3	-5	-3.8	1.9	-0.67	3	2.4	-1.5	5.9	-2.7	5	2	-3.9	0.2	-2	-2.2	6.3	11	0.09	0.11	2.3	3.2	5.2	-1.7	-1.4	-1.5	1.4	4.3	6.7	4.7	4.7	2.1	-6.2	4.4	-3.4	-1.8	-3.6	-6.2	-0.19	-8.6
-3.9	1.1	-0.97	0.67	-0.32	0.03	-5.2	3	1.3	0.87	-0.39	1.4	-1.6	3.2	4.4	-5.1	-7.3	-5.1	1.9	2	3.1	4.9	5.3	0.72	-1.3	-0.78	4.1	4.4	4.2	6	0.13	5.6	-4.3	-3.1	-4.5	4.5	1.2	9.2	2.4	3.5	-0.41	5.4	3.6	-1.3	-2.4	-2.6	-4.8	5	-1.9	0.59
-0.25	-15	-1.1	-6.4	-0.48	-14	-4.8	-4.5	0.57	-5.1	3.1	1.4	5.1	-3.2	-3.5	2.3	-2.6	4.8	2.2	4.3	-2.9	0.47	0.56	-5	-3.7	-3.8	0.14	-1.9	4.4	4.9	2.4	3	-6.1	-12	-6.1	-0.19	-3.1	2.9	-0.79	1.8	-1.4	-2.3	-3.2	-6.8	-1.6	-6.9	-2.1	-5.4	-1.4	0.4
-1	-7.1	1.4	-2.6	-0.38	-13	4.1	-12	-4.5	1.2	-4.8	2.8	2.6	-6.9	-3.3	-7.9	-1.8	-2.3	0.11	0.36	-1.3	-3	-4.1	-2	3	-4.1	1.3	-5.1	5.7	-6.2	8.1	-5	1.6	-2.9	4.5	-2.2	4.7	-6.2	4.8	-2.4	2.3	-0.78	3.8	1.7	-0.08	0.99	-2.1	-3	2.5	-3
-0.8	2.3	5.1	-4.9	7.8	-9.4	-2.6	-4.8	-2.1	-0.24	2.1	-1.6	-8.8	8.6	-6.2	-8.9	-11	2	-8.6	-2.1	-3.6	-1.7	-8	2.6	-0.8	-1.4	4.1	4.3	1.1	-2.3	-4.7	-0.63	-0.11	-1.3	0.73	0.51	2.6	-1.2	3.4	-1.1	-0.25	4	0.35	0.16	4.9	-2	-2.8	7.3	4.9	-2.6
2.6	-5.9	-2.9	-5.6	-7.3	-1.2	-4.1	-2.9	3.2	-5.1	-0.77	-4.8	-9.6	3.6	0.35	-6.8	0.38	-1.6	-4.2	-5.5	-6.7	0.75	-5.2	0.02	-3.9	-1.5	6.6	4.3	6.7	-1.8	2.6	0.81	-6.1	-2.6	2.1	8.3	-0.55	5.4	-0.57	5.5	-5.2	5.6	2.1	-4.7	-3.8	-13	-0.41	-3.8	-8.5	-3.4
-3.8	1.5	-0.88	-11	-0.57	-0.81	-7	-3.6	1.7	2.6	0.15	-7.4	-1.7	5.2	-2.9	0.81	-3	7.5	-1.4	-0.44	2	-1.6	5.6	-2.2	-4.6	-6.4	-3.2	-0.77	-5.3	-0.01	-0.08	-6.4	-4.5	-8	-10	0.77	-3.2	-0.57	-7.6	-0.61	-3.5	-1.7	-4.3	-6.7	0.27	-15	-4.3	-4.8	-12	2
-4.2	-5.3	-5.2	-6.8	1.7	0.88	-1.6	-7.8	-0.01	0.01	1.9	-3.4	7.8	3.5	-0.39	-0.49	-0.33	-4.7	0.1	-2.7	-5.8	-5.5	6.8	-5.1	2.4	-5.8	-4.9	3.2	-3	1.3	-5.9	-6.1	-1.3	-12	-3.4	-0.98	2.9	0.54	-5.8	-7.7	2.4	1.3	8.4	-2	-1.5	-3.2	-2.2	4.7	-1.6	0.61
-2.5	-8.1	-2.7	-1.2	7.4	-2.7	-3.7	-12	-2	-3.5	3.4	-1.1	3	-0.27	5	-4.2	-3.2	-0.01	2.7	0.04	2	-5.2	1.7	0.87	4.3	-2.1	0.62	2.3	5.8	1.6	1.1	-2.7	4.6	-1.5	4.2	6.1	6.2	1.6	3.7	-1.8	7.3	2.5	0.51	3.4	3	4.8	0.53	3	-0.64	-0.61
3.8	-7.5	0.95	0.4	5	1.6	-0.89	-6.7	5.5	-0.23	4.4	1.6	-1	2.7	4.4	-0.96	1.5	1.7	2.4	0.09	1.6	-0.65	0.5	0.71	5.8	-2.3	1.7	-1.5	0	6	3	-2.1	-0.8	-5.4	4.9	-2.6	1.2	-1.7	1.4	2.1	4	-3.3	7.3	-1	4.3	-4.3	-5.2	-2.3	-7.2	-0.27
4.8	-1.4	2.7	1.9	16	6.7	6	-3.6	2.3	3.3	7.8	0.45	3.1	-1.2	3.6	1.3	5	-1.1	-2.7	-0.4	2.1	-1.9	2.5	-5.3	3.2	-5.5	4.1	-5.4	-4.9	1	5.5	-6	-2.6	-9.9	-0.9	-2.1	1.7	-5.1	2.6	-5.6	1	-8.2	7.2	-10	6.2	-12	-1.2	-0.84	-0.54	-1.1
-8.6	0.45	-5.5	2.2	1.4	8.5	-5.3	-0.94	-4.6	2.9	0.49	1.4	-3.1	4.9	-0.39	3.6	-6.2	-0.18	-5.2	1.3	-4.8	5.3	-7.2	-1.7	5.1	-1.5	8.7	-3.2	6	2.7	9.9	2.5	-0.39	-7.2	3.1	5.4	7	0.66	3.3	0.8	8.6	-0.55	2.6	-3.4	6.3	-5.4	-1.8	6.6	0.21	4.6
-5.7	4.8	-5.4	5.7	-8.5	2.3	0.07	4.1	0.76	4	-5.2	5.1	-0.56	12	1.1	6.2	7.2	0.53	-6.5	-0.97	6.3	3.1	0.08	0.08	-1.6	1.5	0.39	3.4	2	-2	-1.5	8.7	2.3	-0.08	-2.9	1.8	2	-1.4	2.1	-0.94	0.8	1	-2.1	-8.8	3.1	-3.6	-7	2.6	-11	3.7
4.2	4.1	-1.2	0.95	4.9	3.9	6.9	8.8	7.3	6.9	-4.1	7.2	4.7	1.9	2.1	7.8	8.1	-3.5	4.5	6.8	6.8	5.8	5.8	-0.72	-1.6	1.3	2	-1.5	-2.5	-12	-0.9	-0.14	8.9	-0.77	-6.6	2.8	-0.41	-5.2	-1.9	0.76	5	-1.6	3.3	-4	4.7	1.5	3.8	-0.16	-1.6	0.63
2.4	-1.7	3.1	-4.6	5.8	0.28	8.8	1.3	7.8	-0.18	-0.66	2.2	8.7	5.4	-1.8	3.7	1.6	-2.7	7.3	6.8	-2.1	7.9	5.3	2.9	1.9	0.84	-0.14	1.6	-4.8	7.1	0.19	5.1	5.2	-3.7	-4	-0.19	0.56	3.9	-0.14	14	1.2	4	-3.4	3	8.3	5.9	-6.2	3	-4.5	0.27
2.9	2.3	-2.2	-3.9	-2	-7.5	5.7	-0.63	1.9	1.4	-3.8	0.45	-4.5	1.9	-0.2	-1.1	-0.64	5.3	0.95	1.2	-1.6	-3.9	-5.4	0.86	-0.99	-2.6	-4.7	12	-5.6	3	-0.34	2.5	4.7	10	-11	-0.94	-2	1.7	-4.8	2	-10	-1.1	-4.5	-0.68	-1.7	-0.9	-0.36	-2.4	-1.9	-3.9
-8.1	5.1	-12	-1.1	-23	-2.8	-8	-2.3	-3.5	0.02	-4.5	1.6	-0.79	3.5	-1.3	-0.4	3.1	7	3.4	4	-1.5	-3.3	-8	-0.67	3.2	-0.71	-3.4	-0.42	2.6	-4.1	-2	-5.7	-2.2	6.3	-1.1	1.3	0.37	-2.2	4	-1.3	-0.18	0.62	-2.7	2.8	4.4	-5.7	4	0.88	-1.9	4.2
-5.1	5.1	2.4	1.7	-16	-9.8	-4.4	6.2	-1.7	-4.6	-3.2	2.1	7.3	-2.7	7.5	2.4	6.4	2.7	8.1	-2.3	-2.3	0.56	6.4	-2.3	4.1	2.8	-0.21	2.5	2.1	5.9	-0.09	0.24	0.68	5.4	-2.8	6.4	-1.4	4.5	8.7	7.2	-1.1	-0.28	2.8	7.3	7.7	5.9	2.1	2.8	0.02	-4.6
2.2	0.55	-0.58	-1.8	-5.3	-5.8	0.73	-0.58	0.57	-8.9	-1.4	-6.1	-1.5	-1.8	-1.5	0.66	3.8	-0.3	-7.7	1.9	-0.56	1.1	-3.5	5.8	-6.4	3.1	-6.6	-2.7	-2.1	-5.5	1.9	2.7	7.2	3.1	-4.6	-1.7	-4.8	0.13	-0.65	2.5	-4	0.39	-4.4	7	-3.9	3.1	0.25	0.09	1.2	3.6
-1.6	1	2.4	-0.44	1.9	1.8	6.5	-1.6	1.3	-1.4	-2.2	-1.6	4.7	-0.94	-6.7	-2.1	-0.46	-2.2	-5.9	-4.2	-0.09	2.6	0.49	3.1	3.2	1.9	-0.25	-0.17	0.86	4.9	1.3	1.6	4.2	-3	0.28	1.4	-0.02	3.5	2.1	1.9	2.6	0.3	1.6	3.8	-2.5	-3.3	-0.99	-6.5	-0.19	-3.9
7.8	1.9	8	0.62	2.6	-2.5	5	1.4	3.8	-0.13	0.34	2.2	1.9	5.7	0.41	-3.2	-3.7	1.5	0.73	-6.5	-3.4	4.5	8.4	2.7	3.4	-0.21	-0.04	-1.1	0.62	4.7	-1.6	0.82	-0.6	-2.1	-4.1	-0.86	-2.9	-1.4	2.4	4.9	-3	-1.9	-5.4	2.1	4.3	-2.6	2	-6.7	-2.8	-9.8
3	-4.2	3.5	-2.9	-8.3	-0.69	-3.5	-2.6	1.2	-5.6	-1.5	2.9	-4.7	-1.6	-0.83	-2.2	-2.7	4.2	-4.3	-4.8	-3.1	0.81	2.8	-3.1	9.7	0.04	3	5	2.2	0.39	6.2	-1.4	4.3	-4.8	6	8.5	4.5	2.5	9.6	0.49	1.5	5.8	5.9	-1.7	-1.2	-2.7	3.8	3.6	3.2	-0.28
2.1	-3.7	2.5	-7	-0.99	-17	0.07	-6.9	4.7	0.34	3.4	-1.7	-3.8	-5.9	0.79	-0.17	4.9	-2.2	2.6	-4.4	0.09	4	-4	-7.6	1.6	1.3	3.1	-2.3	-3.5	3.7	-2.1	-2.9	-1.9	-1.7	1.9	4.3	2.9	-0.11	2	-0.68	3.7	5.3	-2.4	1.5	-9.8	1.6	7.1	0.93	5.7	5.5
0.39	4.7	1.3	1.1	2.8	1.2	1.7	-2.4	0.11	3.1	-1.4	-2.2	1.1	4	9.5	-5	0.19	6.8	8.6	3.7	-6.3	5	-3.1	0.33	0.69	4.1	-5.6	-0.67	-6.4	0.51	-2.8	-2	0.04	3	0.85	-1	3.2	0.54	-3.1	5.2	-0.82	-1.5	-9.6	8.3	-0.38	5.8	4.6	3.8	7.7	2.4
-7.4	4.3	-3.5	-1.4	0.7	9.2	-7.8	6.9	-9.9	-0.93	-6.5	6.1	6.1	4.3	-2.4	4.8	-3.9	0.31	-3.7	1.7	-2.7	-4.4	-1.5	0.18	5.8	2	0.02	5	4.2	2.2	3.4	4.2	1	-1	0.4	-1.9	0.53	2.8	3.4	4.8	-1.1	3.4	3.2	0.68	0.83	1.3	-6.3	2.5	-8.1	3.5
-0.46	-13	-3.6	-5.4	-5.5	-0.2	-5	2.7	1.4	-2.9	0.05	3.9	2.4	3.7	4.1	2.1	-4.4	-0.66	2	-1.8	-0.24	-2.2	-3.4	-2.6	2.2	2	-0.23	-1.6	2.7	5.3	-5.2	2.2	3.1	-2.5	-0.17	-0.08	1.3	3.1	-5.6	3.1	-3.2	2	5.4	7	-4.4	-2.6	-3.6	-4.6	-3	-2.3
2.7	-1.3	1	-2.1	-2.2	-7.3	1.8	5.3	2.3	-1.2	0.66	1.8	-10	5.2	1.9	4.8	-4.5	5.1	-2.2	3.6	5.1	3.4	-4.3	-2.2	-2.5	2.3	1.3	4.8	-5	6.2	-8.3	3.2	-0.79	0.84	-5.2	3.6	1.7	7.6	-14	4.5	-3.2	6.1	-6.3	4.8	-1.8	4.7	0.08	-1.6	-5	4.1
11	2.1	5.1	4.4	5.8	5.9	9.5	1.2	13	-1.3	1.6	1.6	4.3	7	-5.5	3.7	-2.8	3.5	2.6	4.3	-4.3	-0.62	2.9	4.3	-2.7	-1.9	-6	4.2	-8.3	-0.54	-4	4	3.8	-0.51	-1.1	-0.77	-4.4	5.7	-9.5	4.4	-1.2	3.1	-3.7	-0.14	-5.5	-1.2	6.1	-2.4	4.8	6.2
-28	2.2	-4	4	1.3	4.6	-21	-2.4	-25	0.23	-15	-0.45	-4.4	-4.1	10	1.7	-4.6	-4.2	1.5	-2.6	-5.3	1.8	-1.9	-6.8	2.1	4.2	-2.1	1	-0.85	1.7	-1.5	3.1	-1.7	-3.6	8.6	-9.4	1.5	4.6	1.8	12	4.6	5	6	0.11	12	0.82	-21	-0.49	-14	5.1
2.9	-1.8	0.27	-4.5	2.9	-4.9	4	0.11	-5.7	-2.3	-9	-1.6	-5.5	-11	-2.9	-10	9.9	-3.4	3.8	-8.9	3.8	-3.7	-3.9	-2.9	0.87	-0.66	4.3	-0.57	3.1	-0.62	-2	-4.7	-2	-7.5	1.3	-5.3	5.7	-5.1	4.4	-4.1	5.3	2.5	8.9	-7.8	-1.2	-3.2	-10	-1.7	-16	-2.8
2.1	-1.2	-7	-0.22	-11	-0.13	-7.8	-5.1	1.4	-7.4	-3.8	-2.4	5.6	-6.4	-3.1	-0.94	-0.7	3.2	2.7	-0.62	2.2	-1.6	3.6	-7.2	-5	0.06	-6.7	-6.5	-6.3	-9.2	-2.9	-9.1	1.7	0.77	-6.9	2	-1.7	-3	-6.2	-1.7	-6	-1.5	0.84	-1.1	-3.7	-4.8	9.5	-2.1	-2.1	2.5
-7	-6.2	-12	-3.1	-12	-3.5	-18	-13	0.34	-3.9	-4.8	-6.3	0.17	-0.46	5.8	6.4	-1.8	0.63	1.8	6.6	-0.34	-1.1	-2.8	-5.3	-6.9	3.2	-2.7	-3.7	-1.9	-2.5	-3.8	4.8	-5.7	0.08	-5	0.36	3.6	0.68	-3.9	-1.9	-5.5	-6.8	3.4	2	3.9	3.8	-3	-3.9	-4.1	-4.5
-0.46	3.4	3.2	0.79	0.3	-1.8	-8.8	-5.1	1.2	2.4	-4.6	-3.3	0.41	7.3	4.4	4.2	9.8	3.2	1.4	5.9	2.6	3.5	4.7	5.9	-0.27	0.42	12	-0.53	-0.18	-5.6	-0.76	-0.98	-5.8	-0.66	3.5	-4.1	-0.91	-4.8	-1.4	-7.1	6.1	-9.4	-0.93	-6	5.4	-0.57	-5.3	-4.8	1.4	-1.9
13	11	4.2	3	6.5	-7.5	1	5.8	5.1	11	2.5	2.5	1.2	13	3.5	3.2	1.2	1.4	-7	8.1	5.9	3.2	-2.8	10	-1.8	0.85	7.4	4	0.76	2.1	4.4	2.2	-0.11	1.8	-1.5	-5.3	-0.24	4.9	4.9	3.2	-0.25	2.9	-2.5	1.5	2	2.3	-1.4	1.8	0.64	5.4
7.3	7.8	2.9	4.1	-5.1	4.6	13	2.7	-2.1	3.2	-1.1	-2.5	3.2	11	-0.11	2.3	9.2	3.9	-0.57	5.2	11	-0.34	-0.17	3.5	0.71	3.6	3.9	0.82	1.7	2.8	-0.75	-2.6	12	3.4	1.9	0.01	3.6	8	7.6	2.6	0.18	2.4	7	3.3	9.1	1.4	-7.1	1.9	-6.2	0.94
3.5	3.1	2.3	1.3	-3.6	-3.8	13	3.3	-1.1	-1.6	-2.6	-5	6.9	6.3	-1.1	2.8	3	2.2	-3.7	8	-4.1	9.7	1.9	1.4	-1.9	3.6	3.8	-2.5	3.1	3.9	-3.6	3	9	4.7	-5.9	3.6	-0.17	1.2	5.5	8.2	-1.8	0.01	2.8	8.8	7	13	3.1	-1.9	2.5	0.55
0.49	7.5	4.7	4.3	1.7	-7.7	-3.4	6.5	-3.8	2.2	-3.1	-2.5	4.9	6	-0.81	5.9	3.8	0.66	1.9	3.2	2.4	6.4	-0.28	1.9	1.6	8	3.9	2.5	1.7	2.2	-0.75	3.2	-4.2	11	-5.7	2.1	1.4	0.16	4.1	7.5	1.3	0.12	1.5	9.2	3.7	13	9.9	7	9.9	6.2
4.3	-2.8	5.7	2.8	12	6.8	6	-8.6	-3	-1.6	6.8	0.44	2.6	-0.98	8.4	2.3	11	-7	8.1	-4.9	2.2	-4.2	3.4	1.1	6.2	-2.9	7.5	5.3	-2.2	3.1	4.7	-0.08	1.3	1.4	2.7	-3.7	-2.1	-1.6	0.36	4.4	2.6	-0.98	2.6	0.6	-5.2	-3.4	3.6	4.6	14	7
1	-9.8	7.6	-6.9	4.1	3.8	3.6	-15	-1.4	-7.7	4.7	1.9	0.29	-0.59	0.4	-0.48	-0.26	-22	0.03	-1	0.97	-3.8	4.2	4.5	-0.01	-3.1	-0.64	4.7	3	5.3	-1.8	0.51	-2.2	-7	-0.78	-2.8	-4	-4.8	-3	5.9	-3	1.4	-2.4	-6.3	-4.6	-3.3	-1.6	-4.3	-4.4	-5.9
1.9	-4.5	-0.09	-1.4	-3.4	1.5	-2.7	-15	-4.4	-2	-8.6	-1.3	-4.9	-0.38	-2.5	-3.6	-6.8	-13	-0.43	-2.1	-4.5	-2.3	-4.9	6	0.31	0.65	0.75	-1.8	-0.52	-1.5	-1.4	-1.9	-5.1	-6.2	-7.2	-5.3	-0.83	1.9	-3	0.02	-2.4	0.75	-1.5	-3.9	-5.8	-3.5	-1.1	0.21	-4.6	-2.5
-1.3	5.2	-1.4	8.6	-2	-1.6	1.1	-4.1	3	5.5	-3.8	1.4	-0.42	-0.02	5.2	-1.7	3	-0.91	-3.4	-0.87	3.5	-3.1	0.85	0.98	3	3.5	8.6	-8.3	-1.4	-1.1	6.4	-3	3.2	-3.1	-2.5	-2.5	3	5.3	5.2	-5.6	0.07	3	8	3.2	1.8	-1.8	-0.36	4.1	-8	4.5
2.6	-11	5	6.8	9	13	11	-3.7	4.6	-1.4	4.9	8.7	1.1	-0.12	2.3	7.5	4.8	-9.7	0.02	-3.1	1.7	-2.1	4.7	2.4	-1.5	-1.8	0.02	2.2	-1.1	1.8	6.4	-1.2	7.7	-9.1	-2.1	0.43	-1.1	14	2.8	-1.7	-1.5	2.7	5.4	4.6	-0.16	3.9	4.6	3.8	0.4	1.1
5.5	-11	3	-3.6	8.7	-6.2	9.6	-9.2	3	-11	-0.72	-1.8	-5.8	-3.4	-3.8	0.81	-4	-6.9	-0.83	-2.4	2	-8	-0.68	-8.8	-1.8	1.7	8.6	8.7	3.2	4.9	5.2	5.5	0.79	-0.65	0.82	4.6	2.2	10	4.2	7.6	-3.6	7.2	5.5	3.3	4.2	0.57	0.08	0.6	4.3	-2
-6	2.8	-4.6	0.19	-23	-8.6	-7.2	0.04	-10	-1	-10	-5.1	-0.06	-1.9	2.9	2.1	6.5	1	-3	-0.21	0.14	0.44	-0.21	-4.3	5.2	-1	1.3	-1.4	1.2	-1.9	5.2	1.7	5.1	1.4	1.2	-0.14	1.6	-5.8	1.8	4.2	1.8	0.4	11	-2.4	11	-1.9	2.4	3.4	-0.91	4.1
-4.4	10	-7.8	1.7	-13	0.83	-9.5	3.9	-3.1	3.5	-2.3	1.2	3.7	1.6	-1.4	1.2	-1.3	-2.6	2.6	-2.1	-5	3.8	1.6	3.5	-1.2	0.46	-9.3	-1.7	-2.6	0.79	-4.3	-3.7	0.28	-1.5	-2.8	-1.3	-3.4	3	-0.99	2.8	-6.5	-1.8	-3.7	-0.91	2.8	5.5	-3.8	5.2	-5.8	4.2
6.3	-2.6	5	-0.05	4.5	4.8	2.4	-5.8	9.1	-2.4	-2.1	4.2	3.5	-0.33	-1.9	-6.5	-2	-4.4	-0.03	1.6	0.47	3.1	5.5	-1.1	-0.38	-0.92	-4.8	4.5	-9	2.1	-2.5	-1.1	-1.4	-2.9	-7.7	1.7	-2.5	0.64	-14	2.6	-3.5	-2.4	-1.2	6.3	-0.91	6.3	-4	-3.1	-0.77	-0.99
4.1	-15	0.69	-5.2	4.7	-6.3	6	-12	4.7	-12	-0.84	0.59	0.77	3.1	-1.2	0.68	-4.4	-6.2	7	-3.4	2.5	-1.5	2.4	-2.7	0.83	2.4	-4.7	-0.53	-5.5	0.21	8.6	2.3	-0.06	-7.5	0.51	4.1	-3.9	2.4	-4.2	-1.9	1.4	0.22	8.1	1.5	5.8	-6.1	0.51	-0.75	2.8	-4.4
-3.9	-6.3	-0.93	1.4	4.3	0.28	2.6	-10	-0.78	-7	6.9	-1.9	9.3	0.72	-1.9	-0.14	-0.54	5.5	8.1	-2	1.2	-3.1	7.6	-4.6	-1.6	-1.7	1.2	2.7	-5.7	-2.7	2.2	-4.3	0.39	-8.4	4.4	-3.1	-6.1	-2	-2.4	1.6	0.44	0.93	0.74	-1.1	-1.3	-7.9	-0.56	-4	-2.9	-1.4
-0.82	-0.56	-2	3.4	4.5	4.6	-5.1	-1.2	-2.5	-1.6	4.3	2.5	4	-4.1	-2.1	-1.9	-0.63	-2.4	5.1	-2.8	0.08	-0.74	2.2	-3	-14	-2.4	-6.2	-1.1	-4.1	4.2	-4.9	-8.1	-3.9	0.96	3.7	-1.8	-7.6	-2.9	-4.4	-0.35	-3	-4.6	-18	2.1	-6.3	-8.2	0.83	-2.6	2.2	3.1
-6.4	-9	-4.8	-3	1.9	6.5	-8.2	0.5	-2.6	-12	0.63	0.62	-1.5	-0.04	-4.5	0.09	-5.3	-7.5	-0.35	-2.3	1.6	3.7	-4.9	1.9	-5	0.53	-0.52	0.04	7	1.4	-3.3	1.6	-2.2	2	4.6	6.8	2.1	5.3	6.6	5.1	2.3	4.6	-2.5	1.1	2.7	3.2	4.1	-5	2.1	-3.1
2.1	-4.2	-1.9	-5.5	-20	1.1	-1.4	-2.3	-10	-2.7	-8.8	4.4	2.5	1.2	-2.1	-6.1	0.47	2.6	3.5	-4.7	1.5	2.5	0.32	-5.3	-0.28	-3.4	-3.8	-1.7	2.1	5.2	-9.5	-0.03	-1.5	-3.3	-3.4	0.03	-2.7	4.4	-2.6	-3.9	-3.1	-3.8	-8.7	-2.7	-1.6	-3.6	1.5	-7.2	-7.5	-7.5
-3.5	-2.7	4.5	-2.9	2.5	0.14	-4	-1.6	-4.2	-1.3	-5	1.1	2.9	6.2	1.6	0.19	4.5	-1.1	-0.63	6.4	5.7	-0.29	-1.2	-1.5	-0.68	0.92	-3.7	-7.1	-2.5	-1.1	3.9	-2.2	-2.9	-0.12	-0.42	-1.3	-5.3	-5.6	5.8	-5.2	0.57	-1.1	-0.35	5	-1.7	0.46	-1.4	-1.5	2.9	1.5
7.5	4.9	12	7.4	7.8	9.1	5.1	2.9	0.22	4.5	6.5	6	3.7	5.6	-0.95	8.1	0.98	-4.1	4.7	15	0.47	6.4	2.4	3.4	-6.4	0.65	3	2.6	-3	-2.6	6.3	1.9	1.9	-1.2	7.7	-0.11	2.4	3.8	2.8	-0.58	3	1.4	-8.7	5.2	-1.9	8.1	-2.4	4.8	1.9	6.6
-8.2	8.7	-0.06	7.7	3.5	4.4	1.7	1.8	-1.8	2.7	6.1	4.5	-4.3	-1.4	-1.3	5.3	3	-5.8	-2.4	-3.8	1.5	2.2	-2.8	4	3.7	-2.2	-0.41	6.3	-2.3	3.4	1.9	3	1.4	-0.54	2.6	-5.2	-1.2	0.97	-0.79	7.3	-2.9	0.39	-2.4	-2	-2.9	2.6	5.8	6.2	5.5	4.3
-4.2	-0.39	-3.9	-9.2	-8.4	-12	-6.1	3.1	1.1	-2.5	1.4	-1.2	-0.05	1.6	-2.8	2	-2.5	2.8	-7.1	-2.9	0.67	-8	-6.8	4.4	-2.4	-0.49	-2.4	-4	-0.7	-4.3	-2.9	-6.5	-0.04	5	2.8	-11	-1.4	2	-4	-2.9	-0.39	-8.7	-3.6	5.8	-8.7	1.9	-2.5	-3	0.67	1.9
1.4	3	3.4	-0.55	-1.3	-6.3	-0.92	0.39	6.8	-2.6	1.9	0.02	-5.8	-6.6	-3.6	-4.8	-4.1	-5.5	-7.5	-7.7	-0.68	-11	-8.9	-3.3	-0.32	3.5	-3	-2.2	6.4	-3.4	6	-2	3.5	-1.3	5.6	-2.6	3.2	3.2	-3	-4.5	0.95	0.66	-1.9	9.1	-4.2	-1.2	-1.9	0.74	0.98	4.3
3.9	-2.6	2.3	2.7	3.1	-0.54	9.2	-2.1	2.3	-1.5	4.7	-5.5	-1.9	-12	0.88	-2.3	-0.08	-3.3	-2.8	-4	1.3	-7.7	-5.8	-6.8	-0.32	3.4	2.4	2.9	4	-1.4	3.8	-3	0.69	1.4	5	0.97	-0.27	3.7	3.5	1.2	0.59	-3.3	-4.2	9.7	-2.2	1.5	1.6	-4.4	-1.3	-0.53
1.3	-6.5	-0.27	0.64	6.4	1.1	1.8	-3.6	0.55	-3.2	4.5	-5.2	3.8	4.4	0.85	2.2	4.5	4.6	-0.72	3.1	5.8	2.1	-0.93	0.24	3.7	-0.96	0.14	2.2	-1.2	1.4	-2.6	-4.1	-3.7	1.4	0.04	-5.6	-2.3	0.49	-4	-3.9	-5.3	-5.5	3.6	1.1	-0.2	3.6	4.6	-2.5	5.8	-2.2
3.5	7.6	-4.9	7.1	-2.8	4	-8.3	4.2	2.7	-2.9	-5.7	2.9	-0.62	-2.7	-6.9	4	-4.8	-1.4	-2.5	-4.3	-2.8	0.88	0.36	3.4	1.6	-0.87	-3.2	-6.7	-2.1	-2.1	-2.1	-5.5	-2.7	-0.16	-3.9	-4.3	0.22	-8.4	-1.1	3.4	-2.5	-2.2	-1.1	-3	-6	-1.3	2.6	7.5	8.2	5.1
-6.2	-0.93	-7.8	-0.31	-6.8	-0.2	-6.2	-4.8	3.6	-4.2	-5.8	6.2	-2.6	-2.4	-5.8	1.2	-7.7	-1.3	-0.25	2.1	-3.7	5.3	-0.51	0.71	1.2	-0.29	0.82	-1	0.24	4.6	2.1	3.3	-5.7	-1.1	-0.75	3.2	8.3	-6	2.8	3.9	2.9	4.2	-3.9	-1.7	-0.94	2.1	-1.4	1.8	-1.5	-0.07
-0.82	-3.6	-1.4	-0.86	-0.11	-1.6	-6.3	-12	-4.7	-1.5	2.5	2.1	0.9	-7.4	2.8	-8.1	-0.16	3.2	2.8	-4.1	2.3	-7	3.3	-0.51	-0.84	-5	3.2	-6.5	2.9	0.83	0.44	0.6	-9	-12	-1.2	8.3	4	-12	-1.5	-6.8	-0.97	3.6	-1.2	-9.7	2.8	-5.6	-0.3	2.1	0.11	2.4
0.3	-1.3	2.4	3.1	11	2.4	-1.6	-0.3	-0.81	2.1	6.8	7.9	0.26	-2.8	1.3	-4	-4.1	-3.7	2.7	-1.5	2.2	-10	3.4	-8.2	-8.1	-7.6	-3	-13	-1.5	-9.5	-3.4	-5.8	0.6	-6.9	-0.6	5.4	-4.2	-9.3	-8.4	-16	-3.1	-2.1	-3.5	-8.7	-3.9	-9.1	7.9	-6.4	6.7	-2
0.49	9.1	1.9	5	7.5	2.7	4.7	1.3	-0.52	4.2	3.1	8.5	-0.41	-5.5	5.8	-2.6	-5.5	0.14	-0.89	-8.4	4.1	-6.4	-1.5	-1.7	-2.4	-0.78	1	-1.7	-0.4	-4.2	8.8	0.07	-0.59	-2.6	8.7	3.7	1.7	-1.1	-0.44	-14	1.1	-4.2	-4	1.6	-11	-4.3	5.6	1.9	6.9	-0.03
-3.9	-2.3	6.3	-0.09	6	6.3	6.2	-0.92	0.63	-3.2	4.7	4.5	-3.5	-11	-3.3	-6.2	-11	-0.98	-2.2	-12	-1.4	-1.3	-4.3	-4.1	-2.6	-3.6	-1.4	-1.4	-4	-6	1.3	-1.6	-4.3	-3	-0.72	3.6	4.3	-1.4	-3.5	-4.6	-1.2	-5.6	2.4	-2.3	-4	-5.8	1.1	1.5	4.6	1.6
-3.5	-5.8	2.3	0.72	10	5.2	-2.9	1.6	-1.1	0.89	6.9	5.7	-7.8	2.8	-3.9	-3.3	-3.3	5.4	-3.9	0.98	-4.5	2.1	-3.6	-6.2	2.9	-5.3	1.6	1.1	-0.33	-5.3	-3.1	0.18	-4.9	-3.8	-9.5	5.6	4.4	-2.7	-1.1	-7.1	4.2	0.47	0.09	-2.6	-5.2	4.3	0.52	0.04	1.1	-1.9
-7.7	14	-5.1	10	10	15	-2.1	13	-0.16	16	2.3	7.8	0.89	4.9	-0.27	0.05	5.7	14	6.8	5.1	-0.5	9	-2.8	5.1	-1.8	-3.7	-6.2	-3.4	0.54	-0.33	-3.6	-2	-4.9	-1.1	3.7	-1.2	-0.12	0.16	-6.8	-12	-2.5	5.4	-3.3	-5	-4.8	-5	-1.5	3.3	-8.2	2.5
1.3	6.9	-0.3	5.5	-0.49	9	0.09	14	-4.2	9.8	-1.6	13	5.7	0.38	2.2	-2.6	1.9	1.4	1.6	1.1	3.1	7	0.7	5.6	0.86	3.9	-2.1	1.4	-0.72	5.7	0.33	8.5	-0.33	7.2	-0.7	10	0.8	5	-4.2	4.3	-0.34	9.2	-6	-1.4	-8.3	-0.83	-2.6	9.2	0.85	8.7
6	-1.2	1.9	-1.6	3	-6.3	0.68	4.8	-1.4	0.91	0.58	2.3	-8.2	4.6	7.8	1.4	2.1	-2.6	0.07	13	3.6	1.7	-5.1	11	0.05	3.6	3.2	5	0.58	-0.2	-4.8	7.6	-5	7.7	2.5	5.3	-0.34	-2.5	0.14	10	-1.7	0.04	3.2	4	-2.2	8.2	-1.9	-0.55	1.2	-2.3
4.3	-1.1	2.7	-3.2	-3.5	-7.6	9.4	-8.7	2.3	0.83	3.6	-1.9	-2.8	0.28	1.4	6.4	1.8	-6.2	8.5	2.3	4.1	-0.7	-0.23	11	-2.1	4	1.6	-8.8	9.8	-2.5	0.5	-4.5	1.3	2.7	5.8	-4.2	0.2	-7.8	2	5.8	-0.56	-1.5	1.7	3.7	-1.8	4.3	-6.2	1.5	-2	-1.9
2	4.8	2.2	2.8	2.8	8.6	4.3	7.5	1.5	6.4	0.59	7.4	4.4	-2.9	-2.1	1.4	-0.46	2.9	1.4	-5.6	-0.13	-3.9	8.1	-2	-0.09	-0.9	-1.1	-9.5	-0.21	-7.2	-0.93	1.3	4.8	4.5	-3	-10	-0.12	-5.4	3.1	-6.8	-4.6	-0.61	0.2	-0.81	-2.4	-0.42	6.8	1.6	5.3	6.6
2.5	-0.78	1.3	1.8	7.6	10	-0.42	-0.34	2.1	-3	-3.5	0.1	2.2	0.69	6	2	4	5	8.3	-0.49	-0.44	3.1	4.1	-1.5	3.7	-0.1	1.6	4.1	-2.2	3.5	6.2	6.4	7.6	1.8	1.9	3	6.4	4.5	3.1	0.18	-0.57	2.4	4	0.15	7.3	-1.1	1.4	-0.65	-1	1.5
4.8	-1.9	2	-3.4	-5.8	0.16	-1.1	-9.3	-6	-5.2	-0.74	-8.1	4.8	1	5.3	-0.52	6.1	10	8	6	4.8	3.1	9.3	2.6	3.1	6.3	-1.4	0.01	3.6	-1.5	0.75	-4.2	3.4	-1.9	6.8	-4	2.6	0.56	8.6	-5.3	7	-1.2	7.2	-5.3	7	-4.7	-0.8	-5.5	-4	-5.1
1	-0.74	0.81	-1.5	-3.2	-7.2	-5.1	-6.3	-3.4	-0.98	3.4	-4.8	-2.2	1	-3.3	2.8	-5.7	1.7	-4.1	5.2	-2.1	1.2	-1.6	6.3	0.08	2.8	-2.5	-7.5	-2.3	0.96	-1.2	-4.7	1.6	6.2	0.65	-7.6	-4.2	-5.3	1	-8.4	-1.4	0.23	-0.1	-4.2	2.7	0.14	-0.93	-3.6	-6.2	-0.58
-4.2	-0.9	-3.5	2.9	-1.3	3.6	-6.7	-0.05	-0.83	0.37	5	4.3	-0.13	0.46	-4.8	2.9	-12	-5.3	-4.2	2.2	-3	-1.9	-6.5	5.8	-3.2	-1.3	1.3	-2.8	0.29	5.8	-2.7	3.3	-4.5	6.1	-2.1	4.4	-6	1.9	-0.89	3.1	2.4	3.5	-7.4	1.5	-0.57	5.7	3.8	-4	1.5	-1.5
-2	12	1.6	8.9	4.8	7.2	0.66	6.2	-0.16	7.9	4.6	3	-3.5	10	8.1	-1.1	1.5	1.3	6.9	3.4	3.4	0.14	0.38	-4.5	3.1	3.4	5.3	-1.2	-0.93	-0.22	7.6	0.2	2	5	1.8	2.8	0.97	-2.2	-3	-7.8	2.5	0.14	4.5	3.1	1.5	0.21	0.46	6.8	-0.58	5.3
2.7	3.2	3.5	-3.1	0.64	8.1	4.3	4.8	-5	5.2	-1.3	2.1	3.7	-6.4	4.5	-5	-0.18	-3.8	1.8	-7.2	-1.2	-3.5	5.3	-6.7	4.7	-4.3	1.1	1.6	-2.4	-1.5	-0.38	4.7	2.7	7.5	-6.4	-6.5	2.1	-3.7	-5.5	-7	0.61	-7.9	2.7	-7.4	-1.9	-4.7	1.2	-0.01	3.7	1.7
3.5	-3.2	-5.3	-5.8	-13	-7.8	2.3	-4.8	-2.3	-5.4	-6.9	-3	-5.5	-5.8	1.6	-2.3	7.9	-0.46	-5.5	-3.7	-0.83	-3.5	2.9	-2.8	1.8	-5.2	-0.12	-2.1	3.5	-0.66	0.6	3.2	4.3	-1.6	-0.25	-1.8	3.8	-3.1	6	1.2	-2.9	-5.8	5.1	-10	0.16	-3.4	-0.21	-4.4	-3.2	-1.6
-4.3	-4.4	-7.5	-0.67	-6.5	-3.3	-9.5	-3.2	-5.9	-2.7	-11	0.83	1.9	-0.24	-0.94	1.1	-6	0.45	-3.8	-4.8	-5.9	-5	2.5	-4.5	0.25	-2.9	3.7	-4.9	-2.1	-1.6	-2.6	-3	-5.8	0.86	-2.1	-5.6	2.7	-3	6.8	-4.4	-1.4	0.6	4.2	-3.2	1.8	-3.6	1.6	1.4	3.5	-3.1
-4.5	-5.2	-6.4	1.6	-11	-3.8	-12	3.9	-9.2	2.8	-5.8	1.5	-1.3	0.33	-3.8	3	-0.85	-0.57	-2.9	2.4	-6.1	0.24	4	2.7	-2.5	5.7	5.2	-2.7	2.1	2.3	-7.4	3.4	-8	0.29	-3.2	-6.2	-2.8	0.72	-0.82	-1	0.2	3.7	-5.3	5.3	-9.9	-2.5	8.8	6.2	8.1	5.8
1.1	0.54	-1.5	0.03	1.5	2.4	-1.6	8.3	-1.3	3.7	-2.4	7.5	-0.15	2	0.39	-0.92	7.5	-4.5	-1.6	-2	8.2	-2.1	7.2	6	0.52	2.4	-2.3	-4.3	-2.2	7.9	-8.6	6.7	-6.5	0.67	-2.2	6.2	-4.3	-0.88	-3.9	6.2	2.7	-2.1	-6.3	-1.9	-1	-1.6	0.08	3.6	3.1	1.8
-3.5	-9.5	-2.9	-7.7	-5.7	3.2	-1	-1.5	-4.7	1.4	-3.9	3.8	-0.45	9.3	5.4	-2	0.7	-1.5	0.44	2	-0.29	2.5	8.8	-1.9	-3.6	-0.13	7.3	5.6	6.5	-0.05	2.2	12	-5.6	-1.6	6.4	15	2.3	3.2	4.5	2.3	1.3	9	2.3	2.5	2.7	4.2	-9.4	0.88	-9.1	3.1
-1.3	-3.1	-3.7	-6.9	-3.4	2.2	-0.14	1	-2.9	-2	-3.3	-1.4	-2.1	3.4	0.59	1.9	-0.47	6	-5	-1.8	-1.8	4.7	-6	-2.2	-4.4	-0.4	-0.46	2.8	6.4	3	3.6	0.24	-3.1	-6.5	2.2	8	0.16	3.2	-1.3	-5.4	-2.1	11	-5.4	-4.3	-3.4	-6	-1.8	3.8	-3.4	2
-2.4	-2.1	-3.5	-2.1	2.8	0.67	-0.71	2.2	0.18	-8.6	-5.6	0.03	1.6	-1.6	-0.42	0.75	0.06	0.3	1.9	0.4	3.9	-7.8	-3.2	-7.6	1.2	-2.2	4	2.5	5.6	5.3	-0.86	-5.6	3	-4.5	4.6	7.3	1.9	0.75	-4.2	-2.2	5.2	2.5	3.9	-2.5	10	2.8	5.6	0.46	1.6	-3
-0.51	2.8	3.5	6.9	-3.4	4.6	0.04	6.8	3.8	-2.1	-4.6	6.8	0.88	-1.3	2.4	1.6	5.3	1.7	-3	-6.4	0.38	-3.6	-0.22	-4.9	5.4	0.4	1.3	3.8	5.8	6.4	6.4	0.39	8.2	4.8	3.7	3.9	4.5	2	13	-3.2	1.8	7.5	4.9	-2.6	12	2.9	-4.6	2.8	1.1	-0.19
2.2	8.2	-0.77	5.9	-1.3	8.8	5.1	14	5.6	5.4	-1.1	7.7	-0.77	-3	4.5	-4.4	-0.78	2.6	0.54	-0.06	-0.16	3.6	4.2	0.72	7.2	-0.69	3.5	4	0.9	4.6	4.2	1.2	-0.18	-4	3.1	0.92	0.22	3.5	5.8	3.5	-1.1	0.13	7.2	5.2	9	2.4	0.22	2.4	2.8	0.83
8.9	0.36	3.7	5.6	9.5	-1.2	11	12	16	0.44	11	3.2	8.4	1.9	-0.68	4.7	1.4	12	11	-1.3	-1.5	6	3.4	-2.7	5.1	-4	6.7	-1.1	3.9	5.6	4.8	-2.5	7.1	-2.2	3.4	-3	0.04	5	1.9	-0.08	5.6	-2.9	12	-5.9	1.4	8.6	7.9	0.1	9.2	-0.92
13	0.07	5.7	-2.4	17	-4.3	8.6	-4.5	7.4	-3.5	11	-0.51	-6.4	4.8	-8.9	-3.1	-7.3	-2.1	-2.4	-10	0.74	-3.5	-4.7	-4.4	0.9	-1.7	-1.1	-3	0.96	-4.7	-4.1	-4.9	2.1	5.2	0.58	-3.7	-0.61	-1.1	2.6	-0.95	2.8	-0.94	4.9	-4.9	3.6	6.5	6.1	3.8	8.1	2
5.3	-7.3	-0.04	-11	-3.1	-11	5	-14	1.4	-0.09	7.5	-3.8	-4.2	-10	3.9	2.9	8.5	0.65	-5.6	0.93	8.4	1.6	4.2	-5.4	4.3	1.6	-5.9	1.1	4.3	-4.4	-7.2	-0.01	17	2.5	2.2	-1.1	5.8	-2.4	3	1.1	5	-5.2	16	-0.44	8	-3.3	2.8	2.3	5.5	-2.6
0.61	-8	2.4	-6.5	-5	-17	-0.4	-3.8	-3.2	-2.7	-1.2	-11	-1.2	-10	4	-0.27	6	0.81	3	7.5	10	7.4	0.22	-3.1	3.1	1.1	2.6	-1	2.9	3.5	5.6	1.7	9.5	4.8	1.8	-4.6	13	-0.38	-0.03	3.4	7.9	-5.5	2.5	8.1	-3.1	4	1.7	-2.6	-0.13	2.2
-3.7	-0.51	-1.6	1.3	-5.1	1.4	-0.02	4.2	2.3	-1.9	-7.1	-1.7	-8.1	6.7	-0.5	5.6	-6.5	-6.1	-0.24	-2.8	1.4	-2.1	-2.1	3.4	-1.4	-1.2	2	-4.1	1.5	-4.3	2.4	-3.1	2.4	-3.1	-2.1	-5.7	6.3	-3.1	3.2	-1	-0.07	-4.7	-0.67	1.4	-4.4	4.1	-6.4	1.8	-3	1.6
-2.5	-1.3	-6.8	-2.2	-17	8.4	-2.1	-0.96	-3	-2.5	-10	1.1	-18	-0.83	5.1	5	0.9	4.5	-0.91	0.22	-3.2	-0.95	-5	2.2	-3.3	4	0.13	4	8.1	3.2	-5.5	-1.8	1.1	7.6	-3.3	-0.77	3.6	-5.7	6.6	-0.91	0.05	-0.51	2.5	-1.4	-0.41	-0.17	-6.7	-2.2	-9.8	5
-6.5	-7.5	-11	-5.4	-22	-10	-18	-0.1	-13	-8.8	-11	1.5	-6.6	4.9	-7.3	-5.4	-4.1	-0.87	-12	0.04	-11	-1.4	-8.1	6	-5.3	4.1	7	0.52	-3.8	7	-1.7	-4.2	-9.8	1.1	-5.6	-2.7	-5.9	-1.7	0.57	-2.8	-7.4	-3	-9.9	-1.8	-14	-0.85	-16	1.1	-12	3.9
-19	-3.6	-17	1.3	-17	2.1	-28	-1.8	-15	-5.8	-14	-1.1	-13	2	-9.9	-7.2	-12	-2.1	-19	4.2	-14	-2.1	-13	4.5	-12	0.75	-8.4	-4.5	-20	-1.6	-15	-8.9	-22	2.8	-8	-0.54	-9.6	-8.4	-15	-5.7	-11	-4.4	-18	-0.17	-18	0.08	-22	1	-18	-1.3
-13	9.3	-14	8.1	-15	5.7	-21	1.1	-10	-0.87	-12	-2.5	-6.3	-7.7	-2.7	8.2	-5.4	3.8	-11	3.7	-12	6.8	-10	3.3	-6	3.8	-11	2.4	-14	0.09	-17	2.6	-19	6.2	-13	-1.5	-8	-0.19	-20	5.1	-8.3	2.5	-7.3	1.4	-5.8	4.6	-13	-7.5	-12	-2.7
-2	6.5	-5.7	4.6	-4.7	6.9	-5.8	-0.2	-3.3	0.31	-6.7	1.9	-9.2	-2.4	-9.3	2.9	-7.7	-5.2	-11	1.7	-6.2	2.9	-8.3	-6.5	-9.1	-4.7	-10	4.6	-17	-3.4	-19	1.9	-9.8	1.1	-12	-2.5	-8.2	-3.8	-22	4.5	-7.2	-0.7	-15	-5.3	-11	-0.45	-0.3	-1.8	-3.3	2.2
-1.9	-2.9	-3	-6.9	7.5	0.49	-1.8	4	-0.95	-2.8	-1.6	3.6	-14	-2.8	-8.2	-4.2	-0.64	-3.7	-5.8	-2.4	-3.2	-5.9	-3.3	-2.2	-6.7	0.08	0.49	-2.6	-7.1	-2.8	-6.2	8.5	-9.7	4.2	-7.7	4.6	-1.1	5	-10	3.3	-1.5	4.1	-3.7	-4.2	-11	-0.6	-1.4	-0.71	-2.9	-0.03
-8.5	-3.7	2.7	-6.5	4.5	-6.8	0.11	-2.7	-0.42	-2.4	4.5	-2.5	7.2	-6.2	1.8	0.34	5.1	2.7	4.8	-0.96	-1.4	-4.6	7.4	-1.5	-2	2	-6.3	10	-7.5	5.8	-6.3	7.7	-6.2	-3.4	-3.3	8.4	-2.2	5.5	-8.3	6	-8.2	3.8	-1.4	-0.4	-1.9	-3.3	0.59	-5.6	-0.08	-9
0.88	2.5	9.1	-1.8	6.7	5.1	5.2	-9	5.2	-0.07	5.3	-2.2	15	1.5	2.7	-1.1	13	4.1	11	-4	4.4	-1.8	0.1	3.7	5.3	-0.66	-0.02	6.1	-2.8	1.6	-3	1.3	1.9	2.3	3.4	-0.07	7.1	-0.75	-4.3	-0.39	0.73	-0.29	1.8	-0.05	3.9	-1.3	7.6	-4.8	12	-8.4
8.1	-1.3	14	-2.1	9.6	0.4	7	-9	4	0.45	8.1	-5.3	1.2	11	5.1	3.8	11	-1.9	0.52	5.5	8.9	-1.4	3.7	10	4.9	2.3	1.1	2	0.92	-1.4	7	-1.5	8.6	-2.1	3.3	-6.1	11	0.57	1.3	-5.7	2.5	1.9	2.7	2.5	5.7	3.4	9.4	1.6	12	-0.82
6	2.6	13	2.5	20	-7	9.5	2	3.9	1.6	8	-11	0.98	9.8	3.9	-0.27	6.4	6.3	7.3	7.1	0.41	1.4	-1.6	2.6	-0.97	-0.2	-6	3.5	2.8	0.53	3.3	-1.7	4.5	4.5	4	-3.1	-0.56	-3	4.9	-2.6	1	0.61	5	3	2.4	-8.4	8.5	-5.6	13	-4.3
1.4	12	-1.6	4.9	1.2	3.4	5.5	12	4.6	4.5	2.7	-2.6	-2.1	1.6	-2	3.6	4	10	0.33	5.4	-0.02	1.3	-4.3	-4.3	-0.26	-3.9	-1.2	7.7	7.5	-8.6	11	1.2	1.2	1.5	6.3	-5.6	-3.1	2.9	12	0.82	4.2	-1.2	0.17	-10	2.6	-1.6	7.3	1.2	5.1	0.08
-8.7	-0.13	-6.6	-1	-2.3	4.1	-5.4	-0.5	-0.39	-1.9	0.74	-0.05	0.78	-3.8	-4.5	1.1	-6.8	3.7	-6.7	-2.3	2	-0.86	-3.2	5.3	-1.6	-0.31	1.8	9.1	-0.13	1.2	6	0.86	-1.7	-7.4	-2.9	3.4	-5.3	-1.2	7.7	10	-0.27	2.9	-0.15	-2.8	-9.3	-1	4.3	7	-0.48	3
-2.6	-1.7	-5.4	-1.3	-0.48	-3	0.57	0.49	3.1	-4	0.86	0.39	-3.8	0.24	1	-1.6	-11	-0.81	-0.08	-1.3	1.1	-2.4	-5.7	0.72	1.5	2.3	5.5	4.5	2.9	-0.21	5.9	0.9	2.1	7.4	0.33	3.6	6.6	2.6	8.2	1.7	0.34	-1.5	-1	5.1	1.4	-2.9	4.3	-2.6	-2.3	-3.3
7.2	4	6.6	5.2	0.79	1.4	2.9	3.6	4.1	6.6	2.3	-1.2	3.9	9.9	5.7	-6.5	-4.2	0.76	2.3	0.64	0.64	1.1	0.55	7.4	2.3	3.6	1.7	1.4	-1.9	-3.5	2	0.97	1.8	6	2.2	1	2.5	1.1	-1.3	5	6.8	0.94	-1.3	5	8.3	-0.98	-3.1	0.53	-6.7	-1.9
7.3	-1.7	4.8	0.79	3.5	4	-4.1	-0.54	3	4.7	1.6	0.6	5.4	-6.5	1.1	0.28	-4.3	-8.4	1.3	-4.5	-5.6	3.2	2.8	-5.1	-1.9	-7	-7.1	0.95	-8.9	2.6	-3.9	-0.02	-5.4	-4.4	-4.5	-1.4	-0.15	2.8	-3.5	0.57	-1.3	0.36	-5.8	-2.1	-0.4	-8.6	-3.2	5.2	2.1	0.39
-2.7	-4.9	-1.5	-2.9	-2.4	7.7	-5.5	-12	-1.8	-0.32	1.7	-1.3	6	-5.6	-0.44	9.4	-1.3	-12	8.6	1.3	6.6	2.5	2.6	-4.7	-2.6	-3.1	0.69	-3.9	-3.5	-0.82	-0.4	-1.8	-0.48	-10	-2.1	-2.2	-0.48	-2.2	-4.9	-0.07	-2.6	-3.4	-2	0.8	-2.1	-4.4	2.7	-1.2	3.1	-4.8
2.7	-8.4	3.3	-12	3.5	-24	6.5	-8.2	4.7	-8.2	9.2	-11	8.6	-4.2	3.3	-8.2	7.3	-11	2.5	-5.7	7	-11	2.8	-0.91	-0.2	-2	0.95	-3.1	4.5	-3.2	-0.33	-1.9	7.7	-6.3	4	-6.3	-1.6	-1.6	-0.68	-2	2	-1.6	3.4	4.1	1.7	-2.6	6.3	-6.9	7.5	-9.9
8	-2.8	6.6	-4.5	18	-20	5.8	-4.8	2.2	-5.7	6.1	-8.5	5.6	-5.3	-0.38	-13	1.3	-7.7	-0.91	-9.3	1.6	-5.3	3.2	-8.7	-1.4	-7.1	-0.67	1.4	4.6	1.7	6.1	-0.47	2	-6.3	6.8	1	-5.3	1.9	-3.3	-5.8	5.3	-3.1	-0.69	-6.2	3.5	-1.6	1.4	-4.4	6.5	-1.7
3.6	4.7	2.1	-1.3	2.4	-12	7.4	-2.7	-2	-0.24	4.6	-6.8	-4.8	0.85	-1.5	-2.2	4.6	4	-0.47	1.4	-0.11	1.2	-2.2	-7.7	1.4	0.26	0.13	-5.3	-0.28	-1.5	2.1	-3.5	-1.9	-4.4	6.4	1.8	-5.8	4.4	4.6	-2.1	-0.75	0.24	-3.1	0.5	5.7	-1.9	-0.72	-2.8	-4.1	1.2
0.66	-3.3	3.6	-4.3	-3.5	-7.9	-0.95	-0.86	-3.1	-1.2	-0.18	-7	3.9	-1.6	0.56	-2	-3.2	4.9	0.27	-0.75	-4	-2	3.5	-3.2	4.9	0.81	-4.7	-12	0.28	-5	-4.6	-5.7	-2.9	-2.4	-3.8	-4.8	-9.4	-5.8	0.06	1	-3.6	-2.3	1.2	-2.5	4.8	1.4	-3	-5.1	-0.02	-4.5
1.2	-1.5	-1.4	-2.3	-3.4	-1.7	1.5	-1.1	7.5	6.5	-1.3	2.4	4.1	0.76	3.8	7.2	-5	4.6	2.3	1.6	-4.1	3.9	-0.36	3.5	2.1	-1.9	-0.82	-5.4	2.3	-9.4	0.87	-2.8	-2.1	-2.1	0.05	0.86	-4.5	1.1	-0.67	-4.2	-3.9	-4.9	-3.9	3.2	-1.8	5.7	2.4	2.1	0.52	0.73
1.3	4.7	0.6	9.5	-1.4	9.1	11	8.3	7	8.2	-1.3	2.9	2.5	-7	-1.7	-1.3	-1.6	-4.5	3	1.4	-0.85	4.7	4.3	0.63	3.4	5.2	0.14	0.4	7.7	-0.09	4.5	3.2	5.2	1.9	3	0.14	5.2	8.6	8.8	2	2.1	2.2	2.3	1.9	3.7	2	-0.4	7.4	-5.2	6.7
-0.76	5.2	2.7	6.5	8.3	14	7.6	14	3.5	9.1	1.2	4	4.4	4.3	0.36	1.3	6.4	5.4	2.2	5.5	3.3	5.4	7.2	5.5	4	3.8	2.9	-1.3	5.7	1.7	4.6	0.7	15	3.6	-0.96	7.3	1.8	1.8	1.1	5.6	1.8	2.8	8.3	4.6	4.4	6.2	-1.4	-3.3	-0.19	-1.2
-3.6	7.5	-2.4	8.5	-1.8	14	6.8	11	-1.7	10	2.1	4.5	1.1	4.9	-7	2.6	1	5.2	-0.18	6.1	-3.8	6.1	2	5.9	3.7	2.3	6.3	5	4.1	3	10	0.87	5.5	3.6	3.7	0.59	1	-5	10	5.5	8.3	-0.9	5.2	4.7	8.5	6.2	-4.2	4	-5.8	2.7
[truncated: 952 more columns]
