# Supplementary material for: Dyslexia on a continuum: A complex network approach
Source: PLoS One. 2018 Dec 17;13(12):e0208923. doi: 10.1371/journal.pone.0208923 (PMC6296514; doi:10.1371/journal.pone.0208923)
Supplement: S1 File — Detailed information about the archive contents is provided in the included README.txt file. (TGZ) [file pone.0208923.s001.tgz › FS_682_AA_run_1.csv]

-1.5	-1.8	-22	-5.5	-21	-13	-24	-22	-12	-5.4	-11	0.52	-11	-6.8	-18	-18	-17	-6.6	-21	-19	-6.7	-10	-20	-13	-23	-16	-15	-19	-19	-16	-5	-4.9	-21	-12	-18	-16	-9.6	-12	-20	-12	-17	-11	-18	-19	-10	-12	-9.9	-11	-28	-26
-1.5	-1.3	-20	-11	-15	-12	-13	-12	-9.7	-7.4	-6.4	-11	-8.7	-6.3	-15	-20	-10	-18	-9.8	-15	-6.7	-8.8	-13	-10	-20	-13	-9.1	-15	-18	-15	-4.8	-1.1	-14	-16	-21	-14	-5.9	-9.1	-16	-9.3	-11	-12	-8.9	-14	-9.5	-5.7	-7	-12	-17	-17
-0.68	-0.32	-8.5	-7.5	-9.5	-2.7	-15	-6.8	-14	-3.3	-4.1	-6.7	-4.6	-2.1	-2	-6.5	-0.42	-7.5	3.3	-1.5	-2.3	-0.11	-8.2	-7.3	-12	-2.7	3.6	-6.3	-7.2	-4.4	4.1	1.1	-2.5	-0.87	-3.2	1.2	-3.2	-1.5	-2	3.4	-5.3	-0.97	9.7	-3.5	-1.4	-1.4	0.13	-1.6	-2.8	0.91
-0.06	0.05	2.3	3	0.22	8.7	0.73	2.7	5.4	0.36	8.3	-1.6	-0.26	1.3	0.02	-3.6	3.1	2	6	-1.1	0.03	-4.2	-3.9	-2.2	-1.4	0.61	3.3	2.8	4.9	2.3	5.2	0.46	-2.9	-0.84	5.9	1.9	2.9	4.4	6.3	-2.2	1.8	3.3	7.1	3.5	5.2	-1.7	1.3	-1.3	-1	3.5
0.09	0.19	-6.5	0.64	-5.7	6	-17	7.4	-4.3	11	-6.6	3.8	-5.5	5.7	-6.1	1.5	-1.5	4.7	-5.3	2.3	0.2	8.3	-9.8	0.54	-0.39	0.08	7.2	2.6	5	7.1	-0.86	1.1	1.4	-0.1	0.28	3.9	-3.8	7.2	0.63	-0.18	-4.4	4.6	2.2	7.5	-3.4	6.5	8.7	3.8	2.9	1.5
0.03	0.2	-2.2	2.8	-4.3	4	-19	6.6	-16	4.8	-7	0.89	-7.2	2	-7	2.8	-2.3	3.8	-3.9	2.8	-4.4	4.8	3.9	3	0.91	3.5	5.1	4.5	4.5	2.6	2.9	2.1	4.7	3.6	-0.49	-0.17	1	6.4	-4.9	3.5	-3.9	2	6.7	0.03	-5.5	3.7	5.1	1.7	12	2
0.08	0.3	0.66	7.4	-15	5.2	-12	5.3	-18	5.5	-2.2	2.9	-10	6.9	-3.8	-0.88	2.4	2	2.9	1.4	-4.9	-4	5.3	1.5	-1.4	0.56	5.7	6.2	4.7	0.57	-4.2	3.2	2.8	4.7	-3.2	-0.1	-3.9	4	-7.8	0.97	-8.8	0.4	6.7	6.2	-4.8	4.7	-3.9	-0.02	0.76	2.9
0.15	0.52	-0.97	5.1	-15	9.1	-5.8	12	-5.7	11	0.9	8.2	-7.9	7.2	6.9	1.8	9.1	7.5	4.6	11	-0.63	2.8	8.1	4.8	8.6	4.4	1.6	7.3	5	2.2	-2.2	0.09	4.7	4.3	1.3	5.8	-1.7	0.32	-0.09	3.4	0.25	6	-0.98	3.7	-5.8	4.9	-5.3	3	11	5.1
0.37	0.56	4.5	3.9	-3	7.3	1.5	13	6.4	15	9.6	10	0.51	5.7	11	7.3	13	3.5	4.1	4.5	4.7	1.6	6.3	9.5	4	5.4	3.8	15	6	6.5	3.3	3.4	6.9	3.5	6.9	3.2	3.3	7.1	5	2.6	4	3.6	6.9	19	3.2	11	4.9	5.7	9.8	7.8
0.7	0.85	2	5.8	-0.58	6.3	-4.4	6	2.2	5.9	1.3	5.5	-2.1	0.4	4.7	15	0.96	12	0.74	8.3	6.6	9.2	3.6	6.4	3.4	12	4.8	8.8	5.4	11	6.7	0.2	7.6	10	0.93	2.4	2.7	5.8	6.3	5	-0.29	4.8	8.3	12	0.98	7.6	1.9	1.8	4.9	8.7
0.23	0.45	3.3	12	0.63	6.3	-6.5	7.5	-8.1	-5.2	-2.8	4.6	0.59	0.71	6.5	8.9	-3	4.2	0.5	-0.87	0.27	4.7	4.1	4.7	3.4	6.7	1.6	3.7	-0.56	-0.03	2.1	0.53	-0.51	4.3	-2.3	0.59	0.56	-0.7	0.97	0.36	1.1	-1.4	-4.2	-1.5	-4.5	0.66	1.4	0.29	-1.5	4.5
-0.27	0.46	-5.5	7.3	-2.1	4	-15	-2	-14	-5.5	-4.6	0.22	-3.6	-3.5	4.5	5.4	2.6	-7.8	-0.73	2.1	1.2	-4.3	3.8	2.6	-0.87	5.6	-4.9	-0.52	-8.8	6.7	-2	1.4	-3.7	2.8	-3.3	6	-0.43	0.28	-5.5	2.7	-2.4	-3.1	-3.2	-2	-4.2	-2.2	-1.6	0.04	0.54	10
0.46	0.05	11	-3.3	4.6	1.8	3.9	-15	-0.84	-2.6	12	-6.9	6.5	-6.9	8.1	-0.22	2.6	-1.5	5.1	-2.2	1.1	-5.2	3.4	4.3	2.2	7.1	-7	3.6	5.7	1.1	3	-4.2	15	-0.46	6.3	0.77	3	2.3	5.9	-0.17	0.51	2.2	-1.5	-1.5	10	0.69	1.1	3.7	2.3	5.9
0.51	0.36	14	2	6.2	4.7	7.8	-0.78	4.2	-5.2	12	-3.4	0.6	-8	8.9	12	6.5	8.2	8.1	2.7	-3.5	9.3	6.5	6.6	3.1	10	-1.5	-4.2	2.5	3.7	0.67	-0.7	5.4	-0.97	-0	4.3	-2.4	-3.5	4.2	8.1	7.7	9.1	-5.6	0.82	5.4	4.6	1.4	0.86	-3.9	4.5
-0.2	0.16	1.6	-0.19	-0.6	-4.8	-9.3	13	-9.1	-1.8	1.5	-2.2	-3.7	-0.31	-0.81	6.6	-1.3	-0.45	-0.64	5.9	-1.9	-3.2	1.1	-0.38	4.6	-2.6	-0.68	-0.58	3.2	-4.9	-2.6	1.5	0.22	-1.6	-0.66	-0.67	-5.4	-2.9	5.9	4.5	0.36	4.6	-2.1	5.8	-0.82	-7.7	-2.2	1.9	-5.6	-2.5
-0.25	-0.74	-2.5	-2.4	-7.9	-8.6	-22	7.4	-9.6	4.2	2.5	-9.5	-10	1.7	-0.22	-1.9	-0.39	-4.5	-5.7	-1.3	-9.4	-4.2	-4.1	-7.8	-5.5	-9.8	-3.8	-4.9	-1.5	-9.9	-0.8	0.04	-0.57	-9.8	-2.6	-0.75	-5	-2.8	6.7	-3.1	-7.8	1.1	-8.9	-5.3	-2.4	1.5	3.6	-2.3	-6.9	-9.8
0.04	-0.5	-4.1	1.3	-3.5	-0.03	-5	0.39	4.1	3	3.4	1.2	-1	4.1	-0.04	-3.5	-7.2	3.5	-6.3	1.6	0.03	-5.6	-6.3	-9	-1.4	0.69	-8.7	-7.9	1.9	0.65	-1.9	0.5	3.8	-1.7	2.2	-0.64	-1.4	-0.22	4.3	-2.6	-6.4	0.8	-12	-12	0.01	1.1	6.8	-3.3	-5.2	-5.9
0.28	-0.43	3.5	-1.1	0.69	1.4	4.9	9.1	9.9	5.1	5.4	4.1	8.4	2	1.7	-1.3	8.5	1.8	-2.7	3.1	5	2.3	3	-3	7.4	-1.1	-8.2	-8.5	0.1	0.49	6	-0.69	3.7	-4.6	8	-0.91	1.1	-6.1	1.2	-2.1	0.79	2.5	-10	-9.5	4.7	-1.5	0.7	-4.5	0.5	-2.3
0.3	0.22	12	-3	9.9	1.2	16	15	16	-3.1	15	2.4	10	5.9	-1.8	1.2	0.43	4.3	2.1	3.1	-7.6	1.9	7.2	-7.5	2.6	-3.7	3	1.6	3.3	-1.9	0.75	0.68	4.1	-1.8	3.5	-2	0.98	-3.5	-0.78	-2.3	2.4	4	2.7	7.9	4.1	-0.43	-0.39	-2.1	7.3	-4
0.54	-0.04	-1	-6	7.5	-2.4	12	-2	13	-5.1	4.7	-7.5	3.1	-0.05	-0.55	5.1	-0.4	-0.8	0.33	5.4	8.8	-4	-2.4	-6.8	-1.4	-1.2	-5.1	4	-1	0.89	1.2	-1.6	-3	1.9	2.5	4	0.76	2.2	1.9	0.37	-0.51	-0.06	-9.2	4.8	8.4	8.9	-0.83	0.02	1.4	2.9
-0.34	0.25	2.4	-1.8	8.5	-0.3	8	-7.8	8	6.1	-5.1	-1	7.3	-2.2	-1.6	3.2	-1.3	-0.33	-2.7	6	8.7	4.4	4.5	1.9	2.8	0.77	-4.2	3.8	2.9	3.5	-5	1.9	-2.3	7.1	0.93	4.8	-4.2	1.9	6.2	3.8	9.4	6	-2.1	10	5.6	2.5	-2	5.6	-1.7	8.6
-0.6	0.55	-5.3	-3.6	9.7	-7.3	13	-2.5	9.3	0.6	0.24	-0.62	8	-1.6	-3.8	4.8	-8.3	5.8	-2.9	6.3	-1.6	-0.07	0.11	-1.2	0.72	-0.04	-2	-5	2.9	-1.4	-1.8	-2.6	-1.7	-2	1.6	-2	-1.6	-1.8	1.3	0.31	4	3.9	1.2	-7.3	-0.3	-4.5	-1.5	-0.71	1.6	8.3
-0.14	0.08	-2.8	-9.6	12	-1.7	25	2.1	12	-0.08	7.9	0.7	8.9	3.4	-6.8	-3	1.5	-6.6	0.24	-7.2	-7.6	-9.4	-5.3	-6	-7.8	-6.4	-5.5	-4	-3.8	-5.6	-2.4	-3.9	-4	-2.7	1.1	-1.5	-0.59	-5.7	-0.21	-3.6	11	-4.2	-6.3	-5.6	6	-5.7	-4	-3.9	-7.3	-3.9
0.22	-0.25	5.2	-1.9	10	5.4	28	2.2	11	3.1	3.4	0.37	11	4	-2	-5.2	13	-6	5.7	-6.1	8.3	-8	2.7	-6.1	3.4	-5.2	-2.8	-8.7	1.4	-0.43	3	-1.6	2.9	-4.3	2.5	-1.5	5.5	-4.3	2.7	-2	11	0.39	0.86	-9.7	7.3	-0.02	1.6	-3.3	-2.4	3
0.19	-0.36	1.3	-2.2	13	1.4	16	-0.65	11	8.7	2	-1	13	4.3	-2.3	-6.3	4.8	-0.74	3.1	-3.2	3.3	13	-3.4	3	-4.9	-3.5	-1.8	-3.3	-1.1	-1.7	-6.1	1.6	-2.8	-4.5	0.75	2.9	-3.1	-3.6	0.67	-1.3	7.4	0	0.8	-5.2	4.1	3	-1.9	-4.1	-4.5	-7.2
-0.2	0.01	2.4	0.91	11	9.1	10	11	8.7	9	2.9	4.9	8.7	9.6	-4.5	-2.5	-2.5	4.1	4.5	0.32	-2.2	11	-4.2	4.4	-11	0.89	2	2.6	-3.5	3.7	-5.4	0.73	-6.8	-6.6	-6.8	1.7	3.3	0.09	1.2	-0.64	1.4	-3.6	5	-6.1	1.2	-0.74	-0.86	-2.1	-4.7	-6
-0.14	0.53	-3.5	0.47	-5.3	13	0.79	21	-7.2	5.3	-5.5	-0.86	-4.2	21	1.6	-0.95	-2	-0.93	-0.33	-0.06	-5.2	7.2	-11	1.4	-11	2.1	-0.15	-1.8	-7.7	1.1	-0.04	3.2	0.18	0.32	-11	1.1	-3.2	1.5	-7.9	3.5	-7.6	12	-0.4	-1.4	-7	5.2	-1	-0.46	-9.2	1.8
0.01	0.35	-4.4	-7.1	-10	1.1	-8.8	0.82	-8.3	-6.6	-9.1	-5.4	-9.8	2.5	-0.13	0.05	-0.06	4	1.6	3.4	-3.7	8.6	-7.2	7.8	-3.1	-0.23	4	-2.4	-6.5	-2.3	0.69	2	-4.5	-3.5	-6.1	-1.1	-1.6	0.09	-8.9	1.1	-4.8	0.9	-1.6	-4.7	-6.7	-3	3.1	-1.3	-0.97	2.3
-0.1	-0	0.78	-0.94	0.06	-11	-5.5	-21	-1.1	-13	0.99	1.3	-3	-7.8	6.1	5.1	-0.47	-5.9	-0.11	-1.8	-7	-2.1	1.2	-1.1	2.2	2.3	5.3	-0.69	0.64	-3.2	3.8	-2.6	-0.65	-0.36	1.8	-3.3	8.7	-2.8	2.5	-5	-0.52	-10	9	-1.9	7.8	-9.5	8.6	-3.8	4.3	-1.6
0.14	0.3	0.96	8.7	9.5	-3.4	-1.2	0.58	4	3	5.4	7	5.8	1.1	3.1	-0.08	1.4	-2.8	7	-5.7	5	-5.1	1.7	4.2	7.3	5.4	8.7	-2.8	8.5	3.6	3.5	-2.2	2.3	7.4	7	4.3	6.5	-1.3	2.7	-1.5	7.9	0.94	4.9	-4.3	0.87	-0.78	4.7	3	3.8	7.2
0.47	-0.04	-1.1	-1.9	4.2	2.7	-3.2	6	3.1	7.5	5.7	-2.6	5.2	1.7	5.6	-4.6	2.7	0.41	4.2	-1.1	0.06	-2.4	3.7	0.55	7.8	0.99	4.5	-5.2	10	7.6	6.1	-1.9	1.4	2.6	9.8	3.7	2	1.2	5.6	1.3	3.4	-1.9	2	-5.2	2.3	3.4	-0.63	3	4.9	3.1
0.19	-0.03	4.2	-6.5	-0.68	-9.7	-1.9	-18	2.2	-8.8	1.8	-5.3	5.7	-7	3.2	-5.8	1.9	2.9	2.5	-2.8	0.41	-2.3	5.1	-5	11	-1.6	4	-2.4	7.5	-3	2.3	-5.2	9.4	-6.5	6	1.2	3.3	-1.8	7.2	0.25	-0.59	-4.8	7.4	4.4	0.04	1.5	-2.4	-0.51	7.5	-3.7
0.02	-0.26	8.5	-3	1.2	-3.4	3.1	-16	-2.1	-10	4.3	-3.3	2.5	-3.2	1.1	-5.8	-0.25	1.4	5.3	-2.5	-1.5	-11	6.6	-9.4	11	4	5.7	-3	1.6	-1.1	-1.3	-4.5	-2.9	5.4	5	0.46	4	-0.64	3.4	0.22	-5	-2.3	3.5	2.6	-1.5	-3	-2.3	-0.35	11	-2.2
0.36	-0.52	2.4	-1.9	-3.5	-1	-3.7	-2.9	-2	-1.9	4.6	-4.1	-6.9	-0.99	4.7	-0.89	4.2	-0.86	2.6	-4.5	-3.1	-1.3	-2.3	-10	4.3	-2.8	3	-0.18	6.6	1.4	4.9	-2.5	6.1	1.9	3.6	-2.7	2.5	0.25	-1.4	-3.1	-2.5	-7.6	2.6	5.3	-1.5	-2.5	1.4	-0.27	5.4	0.27
0.06	0.19	-5.4	1.9	-3.2	-7.6	-6.5	-4.7	3.1	-12	-5.7	-1.1	-4.1	-5.3	-0.35	-5.2	-2.7	-4.6	-3.3	-1.7	6.2	-6	6.9	1.5	7.3	0.58	2.9	6.2	8.6	-3.1	3.3	-3.9	7.8	2.4	7.5	-9	2.9	1.5	3	-2.2	-0.09	-7.7	-1.6	2.7	2	-9	6.3	2.2	9.5	5.9
0.05	-0.13	-2.5	-0.37	6.9	-12	9.7	-4.8	14	-11	-0.69	-0.9	6.3	-7.8	-2.8	-4.2	-10	-3.8	1.6	-4.5	-0.05	-5.7	7.3	-1.5	4.3	3	3.6	-1.6	2.8	-3.9	-1.5	-5.9	-3.9	-0.3	0.92	-6	6.1	-0.55	0.4	-5.9	5.6	-8.2	4.2	-1.6	-0.86	-15	2.1	-2.4	4.3	-6.2
0.28	-0.22	-0.16	0.02	10	-8.1	19	2.4	3.2	2.5	-1.1	4.5	10	-3.4	1.5	-5.4	5.6	-2.2	9.4	-3.5	4	-4.5	4.4	-0.26	12	-7	-2.1	-5.8	0.14	-3.4	-0.93	1.5	-4.9	-0.52	3.9	-6.4	0.48	-8.9	4	-7.6	8.3	-10	-7	-6.9	4	-8.4	-2.2	-1.9	-0.18	-5.2
-0.52	0.19	-2.2	-1.7	1.3	2.6	3.6	2.5	-3.6	2.6	-1.1	0.13	2.4	1.1	-1.9	-7.5	1.3	-6.1	-4	-7	-1.5	-1.6	2.3	0.93	0.31	-3	0.12	3.2	-7.7	-5.4	-2.3	1.8	0.06	-5.6	-4	-0.63	0.39	2.4	3.3	0.39	2	2.1	-2.1	-0.09	2.3	4.2	1.9	0.93	-9.8	1.8
-0.28	0.35	-0.64	1	-7.4	6.3	-12	-1.3	-12	6	-4.7	-3.7	-14	7.6	-0.19	-3.8	2.1	-4.4	-8.2	-7.5	5.9	4.8	2.2	1.7	-4.8	-6.3	0.54	-1.3	-1.4	-4.5	-1.7	-1.1	-0.06	-0.24	-3.6	-1.3	-1.3	3.1	-0.57	3.5	-6.5	6	-3.5	-2.4	-6.2	2.7	1.5	-1.7	3.2	-8.8
0.02	0.08	4.1	0.22	-4.9	1.7	-17	5.2	-1	2.9	-1.4	1.9	-7.9	3.6	1.8	-6	0.68	1.4	-0.5	-4.9	-2	-3.4	-8.3	-5.7	3	-2.9	-3.6	-8.8	-1.1	-6.3	-2.2	-0.35	3.1	-2.6	1.9	-2.7	-2.8	-2.6	0.26	-0.41	-5.6	4.4	-12	-12	-5.9	-5.4	0.99	-3.9	3.7	-11
0.81	-0.21	8.2	0.8	-0.47	5.7	1.9	2	8.1	3.7	4.5	3.2	-2.5	6	6.8	-4.3	11	2.3	-0.84	-5.3	4.9	-2.3	4.4	1.2	5.1	2.4	1.4	-3.4	0.76	4.4	-1.3	-2.1	6.1	2.6	1.8	4.5	6.3	1	6.1	0.41	-2.5	2	11	-1.5	-5.8	3.4	4.8	1.2	8.8	-5.5
0.6	-0.11	4.2	2	-4.1	5.8	1.6	4.3	0.31	6.8	-6.1	2.8	-2.2	4.2	6.2	-5.6	-0.14	-5.3	4.8	-5	7.9	-0.31	8.1	7.4	3.3	6.9	8.2	-3.3	3.7	6.2	-2.6	2	4.2	7.2	4.3	8.1	0.76	4.4	2.7	-2.1	-6.3	-0.3	12	-10	-4.3	5.7	0.67	-0.1	3.2	5.7
0.14	-0.5	-5.8	3.8	-7.6	9	-9.3	8	-5.4	8.8	-7.6	8	-5	7	2.3	-4.8	-1.7	0.49	3.2	-2	5.6	7.2	-4.7	-1.5	3.5	2.2	-2.9	-9.6	4.8	1.9	-0.36	1.6	6.2	-4	-1	4.5	2.8	-2.6	-3.7	4.9	-7.1	2.9	-2.2	-11	-0.79	9.4	1.1	-2.5	1.8	-6.6
-0.67	-0.61	-3	-0.73	-4.4	5.2	-5	-7.6	3.7	1.9	1.6	0.92	-0.61	4	0.3	-1.7	4.2	-0.47	0.47	-2.5	3.9	6.3	-1.4	3.7	1.1	-11	-5.6	-5.6	1.5	-11	-0.1	-1.7	-0.86	-9.3	0.11	-7.4	-0.11	-5	-0.13	1.2	2.5	-0.07	0.87	-3.2	-0.95	5.3	-6.2	-0.23	-2.2	-10
-0.23	-0.46	0.68	-6.7	-4.6	-6.2	5.6	-9.5	0.34	-8.2	0.41	-4.6	2	-2.2	2.7	2.6	1.3	-2.9	-0.1	1.6	4.9	-7.2	-7.7	-2.5	-1.7	-6.8	-5	4.3	-1.4	-0.79	-1.5	-0.61	1.6	-1	-1.4	-5.8	-3.6	-0.42	-2.4	-6.7	1.5	-3.8	0.38	4.6	-2.3	-2.5	-4.6	1.9	2.9	-0.15
0.19	-0.14	3.7	6.2	2.5	-1.7	12	-6.3	1.3	-6.6	-4.3	1	-1.2	-3.3	-1.8	8.8	-7.5	5.1	-4.2	4.6	6.5	11	5.5	9.1	2.1	-3.5	0.26	6	-4.7	5.4	-2.2	3.3	-2.7	0.97	2.3	1.4	-4.8	6.8	0.77	-0.24	-2.5	-5.9	1.5	4.5	-4.7	0.03	1.4	5.9	7	1.8
0.19	0.49	-0.15	6	5.6	1.4	7.5	-1.1	6.9	2.4	-4.7	1.9	1.9	3.1	-5.9	5.9	-4.9	7.4	-0.89	4.7	4.8	7.5	3.5	7	6.6	3.9	-0.34	6.9	0.37	2.7	-7.1	7.5	-4.7	8.2	5.1	2.4	-0.34	5.2	3.4	4	5.8	1.4	-3.1	9.8	3	6	-0.07	7	0.79	6.9
0.01	0.42	4.9	2.7	9.2	-4.5	8.1	-0.48	7.2	1.2	-0.46	-0.52	5.8	-1.9	-1.4	7.9	-2.2	-1.9	1.3	5.2	4.1	1.8	1.6	11	4.4	5.6	-1.4	3.9	2.9	3.5	0.02	1.1	2.9	1.9	4.1	-1	-0.07	6.8	1.2	-1.1	7.2	1.3	2.4	13	-1.2	4.7	-1	2.5	-0.12	14
0.36	0.26	4.6	4.5	14	-8.6	8.9	-6.7	2.7	-3.6	0.87	-1.8	7.1	-2.3	6.1	4.7	2.3	1.7	0.48	5.2	-0.65	-3.8	4.4	-9.3	2.5	0.08	1.3	8.9	4	5	-0.06	5.5	4.8	8	0.28	-0.65	2.9	-0.83	2.2	-1.1	-0.56	0.61	2.7	18	1.1	2.8	-1.1	0.63	-3.8	4.3
0.16	0.1	7	-0.12	11	-0.09	2.5	-0.31	4.1	-6.9	-3.8	0.03	6.6	-1	2	7	1.4	2.9	0.04	6.8	0.72	3.9	6.6	1.8	6.8	0.58	-2.5	11	-0.72	7	2.7	1.8	-1.4	10	4.2	2.8	4.9	9.8	2.2	3.8	5	2.6	-0.5	8.5	4.3	4.8	-1.8	9.1	4.7	11
0.2	0.34	5.2	0.31	6.3	4.2	4.9	-0.69	6.3	-5.2	-0.57	4.9	4.8	-4.1	-2.5	8.8	-0.23	1.3	2.5	8.8	4.9	9.1	3	8	0.77	2.9	-0.61	9.7	-2	3.9	-2.3	1	-1.2	9.5	3.8	5.3	2.2	2.6	-0.47	3.8	0.57	7.2	3	11	3.7	-3.4	-1.5	4.4	2.5	8.2
0.1	0.41	3.2	2.8	1.7	6.2	0.93	7.3	-1.6	-3.8	3.2	4.9	2.6	-0.27	6.6	7.7	2.4	1.4	1.8	4.7	2	3.7	0.24	3.6	0.24	11	1.4	9.6	-1.5	5	-0.89	1.8	-2.1	7.8	-2.3	8.7	-0.02	4.8	-0.78	7.6	-0.12	7.4	0.89	5.2	0.96	1.5	-3.3	5.6	-7.2	8.1
0.06	0.33	-3.2	-5	5.9	3.7	6	-2.4	6.4	-0.07	1.4	-3.9	3.6	2.7	-6.5	4.2	-6.3	-0.41	-4.9	1.2	-4.1	-2	-3.3	5.9	-1.9	-0.22	-3.5	10	-0.43	8.9	1.2	2.3	-5.9	3.2	-0.4	2	-2.1	6	-1.4	1.4	3.5	6.1	-4.2	6.9	-0.54	6.7	-2.9	7.9	-11	5.5
0.21	0.41	4.5	-1.2	6.1	0.43	13	-4.4	4.6	-9.5	5.3	-6.8	4.4	-4.2	3.7	2.6	-6.1	-8	-2.7	-1.9	1.8	1.2	-3.6	4.9	0.83	-6.3	2.8	10	-3.9	-3.2	-0.91	3.3	-2.9	-8.1	1.6	-4.1	0.03	-2.1	1.3	-0.02	4.3	0.4	-0.57	-0.12	0.96	1.2	-1.3	5.3	-4.2	-5.4
0.64	0.32	0.09	-2.3	15	-3.5	23	-12	14	-13	5.8	-4.5	13	-11	-3.3	1.8	-9.1	-0.91	5.7	1.7	2.7	5	6.2	-0.26	-4.9	-6.3	7.3	2.9	-4.5	0.41	3	4	-2.6	2.8	0.72	4.8	0.97	1.9	5.1	6.6	3.3	-3.2	8.7	-2.1	2.7	-5	2.5	0.11	2.9	-3.5
0.45	-0.16	-5.9	-1.9	1	2.5	5.7	-3.2	1.6	-8.9	-10	-2.5	3.7	-6.1	2.6	-1.6	-1.4	2.1	-0.22	-0.35	3.8	-0.45	11	1.9	-2.5	0.05	4.8	-5.3	0.11	3.8	6.1	-2.3	3.4	-0.94	0.38	1.2	3.5	-0.93	0.53	0.96	2.6	1.5	11	-12	-0.25	-6.4	4.4	-1.7	9.2	-7.5
0.21	0.02	-0.16	-1.8	-2.1	-0.66	-0.38	-3.8	-4.2	-0.18	-5.6	3.4	-0.97	-5.8	2.9	-0.88	5.1	3.1	-1.4	2.7	3.3	-5.3	0.31	-0.84	-2.6	-3.6	0.12	4	-1.3	0.78	1.1	1.4	-2.2	1.8	-1.9	-1.2	-1.8	4.8	-2.1	-1.4	2.7	-2.9	1.9	8.4	0.97	-1.6	0.55	7.2	4.5	-1.3
-0.09	-0.12	7.4	-3.2	-5.6	-8.6	3	-12	-1.1	-2.6	2	-2.9	-3	-7	4	8.6	1.6	7.5	1.9	8.7	-3.8	-3.6	-0.96	2.6	3	0.41	4.2	4.9	0.82	3.3	-3	0.23	6.4	3.5	5.1	-0.98	1.8	2.4	-2.8	-1.3	6.2	-5.1	1.2	9.5	4.9	-3	-1.9	3.7	4.6	-1.3
0.15	-0.57	5.6	-5.4	-5.5	-10	4.7	-13	-0.49	-7.9	4.1	-2.9	-6.8	-8.7	7.8	3.5	0.01	3.2	5.4	1.8	-1.5	3.4	5.4	-0.84	11	3.2	1.8	-0.28	5.9	5.9	-5.5	-5.5	5.3	-0.03	5.6	5	7.7	0.54	-2.8	-3.6	-2	-4.6	8.6	-0.78	-0.59	-7.2	-1.6	-3	11	-4
0.5	-0.33	-3.1	-1.2	4	-13	-2.4	-3.5	-1	-11	-4.9	0.34	-2.8	-17	0.36	0.26	-1.1	-5.2	4.5	-4.2	11	2.2	3.9	0.16	8.4	4.6	-0.96	0.27	3.2	3.4	-0.89	2.4	0.81	3.9	2.4	3.4	0.35	4.3	-1.4	1.2	-1.8	-2.5	1.9	-0.03	-4.6	-4.2	-0.65	0.9	3.5	4.1
0.34	0.25	0.14	-1.7	4.5	-6	0.33	2.7	0.24	-2.3	0.19	2.6	0.72	-7.5	-1	1.9	1.4	2.6	1.5	2.4	7.5	-4.5	7.5	2.1	0.5	8.1	2.7	1.7	0.64	-1.8	-3	2.8	-1.2	-5	2.3	2.7	2.6	-1.8	4.2	1.6	-2.7	-0.86	2.9	6.5	-4.1	-3.7	-2.2	1.6	1.7	6.2
-0.34	-0.17	5.4	-9.7	3.2	-8.2	-6.1	-9.9	-3.5	-7.2	-8.1	-6.3	-3.3	-8.1	1.6	-2.3	-0.68	4.1	-0.97	4.7	-3.4	2.7	-1.1	-2.3	-1.2	4.2	0.27	6.1	-0.05	-1.1	3.1	2	2.9	-5.2	-3.3	-0.7	0.25	1.1	0.77	0.8	-4.4	-3.1	6.2	6.8	0.11	-4.5	-0.78	-2.8	2.7	1
-0.36	-0.2	2.2	-5.4	0.1	-5.6	-0.09	-16	-0.15	-9.8	-1.7	-4.9	-2.1	-9.7	0.58	2.3	-1.9	0.6	-0.46	5.2	-2.1	11	2.7	3.2	3.1	-6.9	0.87	8.4	-2.1	0.91	-1	-2.4	-0.52	0.73	-3.6	-0.92	0.53	5.3	-3.8	4.6	9.1	-6.8	-0.29	11	-2.5	2.8	0.34	5.5	-1.1	4.8
-0.14	-0.09	-0.15	-2.1	3	-1.8	18	-4.3	3.6	-7.3	4.7	-4.1	-0.38	-7.7	2.3	3.5	-5.4	-2.2	-1.4	-0.44	3.7	-1.9	0.5	0.67	-1.2	-4.7	4.6	5.2	2.9	0.66	-1.6	1.7	2.1	3.6	0.78	2.7	-1.3	5.8	-1.3	4.3	5.8	-3.8	-3	7	4	2.3	-7	5.5	-3.2	8.6
0.46	0.27	-0.47	9.8	7	9.3	11	5.6	0.59	-0.69	-2.4	10	5.7	-0.49	-0.06	11	-0.04	5.7	4.9	6.1	6.4	1.3	-4.5	3.7	1.3	2.7	0.44	6	-0.45	5.7	-1.4	4.4	1.1	11	3.5	8.2	5.1	4.6	-4.9	10	1.9	-3	5.1	4.1	7.2	2.7	-3.8	7.9	7.3	1
-0.1	0.41	-0.21	16	-0.96	3.6	-7	8.6	-6.9	8.2	-8.2	13	-3.6	12	-3.2	0.86	-0.63	6.1	5	-0.68	1.8	0.71	-3.4	-13	-2.4	1.6	0.05	-5.2	-1.6	3.8	2.6	1.2	-5.2	10	-0.45	-0.24	-3	1.6	-7.8	2.2	-1.2	0.94	-0.18	-10	0.46	-2.2	-4.9	0.97	2.4	4
0.13	0.61	-0.94	12	2.3	2.8	-6.7	18	-8	10	-2.9	0.21	-6.6	17	-1.4	1.5	4.5	7.7	4.6	4.2	-3.1	-0.52	0.54	7.9	-1.4	1.2	6.3	-6.9	1	0.13	2.7	-0.55	-0.3	6.2	-3.5	-2.7	2.9	-5	-3.5	-5.6	-2	2.3	-2.5	-3.6	-2.1	0.69	-2.1	-3.8	0.42	1.6
0.28	-0.31	2.4	-7.6	5.1	-0.62	12	4.2	1.6	4.9	0.76	-6.8	-1.1	3.1	3.3	-4.5	-0.15	0.22	5.3	0.32	-6.1	0.19	5.4	3.5	0.18	-4.4	4.5	-5.9	-1.4	-7.8	-0.17	1.5	6.6	-4.7	0.33	-6.5	-0.73	-11	2.8	-6.5	4.3	-5.3	2.9	-3.6	5	2.4	-0.84	-2.8	-0.08	-14
0.18	0.15	-3.2	-4.3	3.4	6.2	10	7.2	6.1	11	-4.2	-0.73	0.21	3.5	-5.2	-3.5	-5.8	-7	-4.1	-0.61	-7.8	-4.1	6.3	-4.9	1.6	-5.5	1.2	-4.2	-0.79	-4.8	-1.9	-7.4	-5.5	-12	-0.8	-6.6	-1.8	-7.7	-3.8	-2.3	4.8	1.6	-6.5	-0.08	1.9	7.8	0.77	-4.5	-1.4	-10
-0.24	-0.2	-2.4	2.1	9.3	6.9	13	6.8	4.7	4.4	1.7	-3.5	3.7	5.1	-9.9	-1.1	3.8	-7.7	-1.9	0.68	6.5	1.5	5.1	-2.3	6.2	0.79	1.5	-6	-1.9	-3.3	2.9	-5.1	-8.6	-7.6	2.7	-2.2	0.23	-8.2	2.9	-0.91	6	12	-3.1	-1.6	-0.14	9.3	3.3	-4.9	-2.2	-6.5
0.17	-0.13	6.8	1.9	11	9.7	17	12	7.9	4	-0.54	-1.5	6.5	6	0.05	-6.3	2.6	-7.2	-1.2	-2.4	5.3	-2.4	6.4	-5.5	5.8	-1.5	2.8	-4.7	0.99	-10	-0.61	-3.3	-0.78	-4.7	1.3	-6	-0.14	-4	2.3	1.6	10	1.8	3.4	-8.5	2.9	7.2	3.2	-1.1	-1.9	-6
0.18	0.61	6.9	1.6	12	7.4	31	6.6	16	7	6.7	1.1	11	6.8	0.29	-1.1	-2.3	-5.2	1.9	6.6	5.6	-11	2.9	2.6	3.2	3	2.4	2.3	0.81	-0.76	3.9	-1.2	-0.98	-1.5	2.6	-2.8	7.4	-2	2.1	-3.2	12	0.78	2.2	-0.64	7.8	-0.17	-0.09	1.4	-5.9	-3.1
0.03	0.88	-3.8	-1.2	7.1	2	16	2.8	9.6	7.9	-0.43	3.3	7.4	1.5	-5.2	3	-7.3	7.8	0.79	5.9	-5.5	-7.5	1.7	1.5	4.3	6.9	3.2	-3.8	3.6	0.44	2.7	2.2	-6	-1	2.8	-0.06	3.2	-4.2	3.5	-0.1	11	-3.1	-3.9	-7.7	5.5	-7.7	-1.2	-4.3	-4.8	1.5
-0.01	0.37	1.5	-2.5	-1.8	1.6	1.3	-1.9	-2.5	1.3	-8.5	-1.8	-5	0.51	2.5	1.3	-0.44	-2.1	-3.5	-2.4	-1.1	5.5	3.6	3.3	11	-0.91	1.8	-1.2	4.2	-4.3	1.7	-0.7	-4.7	2.4	3.7	-4.5	6.6	-5.6	4	0.14	-0.07	1.4	2.3	-7.7	0.95	-3.9	4	-5.5	3	-4
0.1	-0.05	1.3	-4.7	-6.8	-7.3	-11	-5.3	-7.1	-4.6	-7.3	-6.8	-8.7	-0.28	6.3	1.7	-4.2	0.16	-2.1	-4	3.3	-3.9	4.9	-1.5	4.7	-2.5	7.2	-3.5	1.4	-1.2	3.1	0.87	-0.63	-2.4	1.4	-4	5.9	-1.3	-3.9	-10	-11	-0.13	4.7	-7.9	-5	1.7	2.5	0.42	-0.97	-0.67
-0.13	-0.04	2.1	-6.3	-0.25	-6.9	0.49	-9.4	6	-9.1	-3.8	-6.2	-0.43	-10	3.1	0.61	-5.5	-0.95	2.8	-4.4	-4.3	-5.5	-2.4	-4.5	5.9	-1.8	2	-7.4	-2.3	-0.37	-3.2	-0.33	-11	-1.7	-0.43	-3.4	0.26	-2.2	-4	-4.7	-5.3	-9.2	-2	-4.7	-2.4	-5.4	1	-3.2	-6.2	-2.4
0.16	0.09	4.8	4.7	11	-2	13	-5.2	6.1	-6.4	0.98	2.5	8.7	-3.4	-3.2	6	-5.6	1	-4.7	-2.5	2.6	-4.8	-2.5	-0.78	-3	-2.9	0.12	2.1	1.8	0.62	0.84	-1.3	-3.7	1.7	1.3	-2.2	0.9	0.65	0.17	-2.2	12	-4.7	0.92	-2.5	8.4	-2.7	3.4	-4.6	-10	2.2
-0.3	0.08	7.9	7.6	8	1.9	13	-2.1	7.3	-0.98	0.67	-1.9	4.2	0.3	-4.1	8.8	-4.2	-5.9	-3.1	-0.78	-0.55	0.47	-4.1	8.3	-5.7	6	-2.1	2.8	-0.61	0.61	5	1.5	-0.65	4.8	5.9	1.6	2.4	0.39	4.8	2.1	14	-3.7	-1.1	1.4	7.2	0.02	-0.34	-0.16	-6.4	5.6
-0.74	-0.17	5.3	-0.94	7.6	-3.5	12	-7.2	8.8	-3.5	-5.7	-2.8	3.3	-6.4	-6.8	4.1	0.04	-7.4	-5.9	1.1	3.3	5.5	-2.8	0.33	0.24	1.8	-5.9	-3.3	-6.5	2.3	2.9	-5.4	-9	0.16	-0.35	5.7	-1.6	2.5	4	3	5.2	-5.6	-7.5	-1.3	0.2	-5.4	-6.2	-0.91	-6.8	-0.86
-0.65	0.12	-3.6	-1.2	1.6	-10	0.2	-5.2	0.37	-4.5	-11	2.8	-2.2	-11	-2.6	3.9	-7.9	4.2	-7.6	2.3	-2.1	6	-4.7	2.3	-0.75	-1.7	-8.4	2.5	-3.4	1.5	0.92	1.2	-9.2	-5.5	-2.8	-1.4	-0.5	3.4	-1.1	-2.5	-5.6	-3.6	-11	4.1	-2	-4.5	-3.3	2.9	-6.7	0.28
-0.65	0.43	-3.7	1.2	0.3	-1.6	-4.1	-1.3	-5.2	-1.8	-8.1	0.86	-7.3	-3.4	-2.4	5.1	-4.7	4.1	-5.9	3.9	-2.9	15	-5.4	7.7	-1	3.1	1.9	7.2	2.9	3.5	6.6	-1.1	-3.5	6.7	2.6	3.9	2.8	-0.68	0.5	0.2	2	-2	-0.64	12	6.8	-1.5	2.4	4.6	1	-0.53
-0.24	0.46	7.2	9.4	3.5	13	0.31	11	-0.23	7.8	-4.9	5.9	1.1	6.9	2.1	5.6	6.3	4.5	0.26	6.7	-4.5	1.2	-7.3	5.7	3.7	9.9	3.3	6.7	6.5	2.5	5.6	-0.18	1.6	8	9	3.5	5.7	-1.9	2.4	7.1	7.7	-0.23	-5.6	8.5	8.3	0.27	3.5	3	5.2	11
0.34	0.42	13	6.7	13	6	14	11	8.7	8.5	1.2	10	6	5.9	4.4	6.5	1.9	6.5	2.7	8.5	-1.8	-4.2	4.8	4	4.4	12	-1.1	4.7	0.61	1.2	-5.7	-4.2	1.6	4.6	1.2	5.2	-2.2	5	1.9	6.6	-0.54	-5	2.1	2.7	1.3	0.31	-1.7	2.2	2.2	5.2
0.36	0.27	3.9	-4.6	6.8	4.9	8.5	-7	17	5.7	5.8	2.8	5.3	3.3	1.6	-2.3	5.5	0.32	4.6	0.45	-3.7	-8	10	-0.98	-1	2.9	3.2	10	-2.8	4.3	-4.4	-0.26	0.04	4.7	-0.62	3.9	3.1	7.9	6.7	4.1	-0.79	-0.85	8.4	10	3.4	3.5	0.67	5	-1.8	1.5
-0.17	-0.3	-2.8	-6.1	-7	0.69	-3.2	-8.8	3.9	4.5	-1.7	1	-3.1	-1.7	-6.8	-8.1	-4.5	-1.4	4.2	-1.1	-4.1	-8	-3.7	-0	2.7	-5.1	1.5	6	-4.6	2.2	1.4	1.6	-4.2	3.7	-6.2	0.11	-0.93	-1.2	-4.1	-1.7	-5.5	0.94	3.3	7.4	-2.2	-0.78	3	-4.6	-0.49	6.1
0.07	-0.65	-10	5.6	-12	-4.4	-19	8.4	-9.4	-1.1	-4.6	4.8	-9.8	-2	-5.8	-7.5	-8.4	2.5	-3.5	-2.2	-14	-9.6	-9	-1.9	-3.1	-8.4	-0.92	0.59	-5.7	4.5	-2.6	-1	-8.3	5.7	-11	2.8	-7.5	0.2	-3.8	-1.4	-4.8	2.3	-3	3.5	-5.9	2.3	-2.1	0.31	-13	4.2
-0.07	-0.94	-3.7	6.7	-12	-8.2	-17	5	-4.1	0.03	-0.88	1.9	-12	-0.03	-4.8	-6.2	0.44	4.2	-4.6	-9.4	-9.1	-3.2	-3	1.8	-2.4	-15	1.9	-2.2	-0.36	0.01	1.8	3.6	-1.1	4.5	-2.5	3.2	-2.9	1.3	-1.1	-0	-4.8	6.5	2.9	-1.6	-2.1	1.5	-0.93	1.3	-6.9	-9.8
1.1	-0.76	7.4	1.7	-4.3	-4.9	3.9	-1.9	1.9	-1.2	2.5	1.6	-1	-6.2	15	-0.15	16	3	5.3	-4.8	8.9	9.2	27	6	1	-8.2	3.2	1.4	0.29	-1.8	2.2	8.4	9.2	-4.8	-0.44	1.6	0.82	-1.2	3.6	-1.4	2.8	5.8	7.9	-0.37	1.1	-3.2	1	5.1	1.2	-2.6
0.59	0.29	-2.1	6.4	-3.9	1.6	-8.4	11	4.6	3.8	-7.7	3.6	20	2.8	-6.9	1.9	-0.04	2.7	-13	5.2	-11	-5.3	-39	3.7	-15	-3.9	-20	1.8	-21	1	-17	-0.77	-9.1	1.7	-9.3	-1.5	-18	1.3	-17	-1.2	-19	6.1	-13	4.8	-13	-3.1	-18	5.6	-11	1.6
0.02	-0.14	0.84	7.7	-5.1	-7.4	-3.1	3.8	10	8.5	11	6.3	1.2	1.2	-2.6	-2.3	-11	-0.3	1.1	4.3	-3.6	-8.9	-28	-6.1	-8	-10	5.7	-0.32	-10	-2.5	-16	-2.8	-6	6.1	-6.2	-0.57	-4.3	0.26	-15	3.9	-10	6.7	8.2	-6.8	-15	-0.97	-12	4.3	-0.51	-1.9
0.64	-0.65	-4.5	2.1	-13	-10	-18	-2.1	-11	0.67	-0.05	-0.99	-4.5	-5	13	-12	3.3	-5.1	11	-2.8	6.5	-0.95	4	-4.8	-5.6	-5.2	4.1	-7.3	-5	-5.9	-6.8	-2.6	-2.9	-2.4	-9.9	-6.5	-5.5	-2.5	-5.7	-4	-3.9	0.59	6.1	-6.4	-3.7	-6.8	2.4	-5.2	17	-2.3
-0.48	-0.68	-12	-5	-27	-2.9	-25	-4.2	-27	-3.9	-12	-2.5	-14	-5.5	-10	-11	3.4	-2.9	-8	-3	-0.12	5.6	-6.9	-2	-16	-1.2	-2.5	-2.8	-4.2	-3.6	-6.8	2.3	-8.4	-9.5	-13	-2.8	-2.5	-2.1	-6.8	-1.4	-4.5	-0.27	-10	-4.6	-1.9	-2.9	3.2	-5.1	5.7	-5.7
-2	-0.44	-19	-4.7	-33	1.6	-30	1.9	-29	5	-15	2.6	-23	2	-25	2.9	-18	0.73	-27	-1.7	-16	5.7	-23	1.1	-28	-1.6	-15	-2.2	-11	-3.6	-14	6.1	-15	-10	-18	-0.47	-17	-1.2	-16	-0.49	-20	1.1	-22	-4.4	-18	4.7	-13	-1.5	-19	-4.1
-2	-0.06	-13	2.6	-30	-4.7	-28	12	-26	5	-12	2	-26	-0.09	-20	-2.3	-24	-0.22	-19	-3.6	-16	6.4	-11	-2.7	-23	-16	-23	0.62	-19	-4.2	-7.5	6.2	-11	-1.6	-18	2.7	-17	-3.3	-16	-3.7	-24	3.8	-19	-0.15	-20	2.9	-12	-0.78	-31	-5.8
-1.7	0.16	-3.5	8.3	-22	0.07	-15	8.8	-16	-4.5	-1.2	2.7	-9.8	-1.9	-15	5.8	-5.9	7.1	-15	1.1	-8.8	6.3	-13	-6.7	-17	-3.5	-22	1.9	-15	-1.2	-3.5	0.02	-13	6.2	-16	1.1	-13	-0.34	-11	1.1	-15	6.9	-31	-0.69	-14	3.2	-6.4	2.2	-21	4.3
-1.1	-0.07	-6.6	0.71	-12	4.8	-16	-6.4	-12	-5.9	-0.85	0.3	-6.7	-0.61	-8.6	4	-1.9	-3.6	-9.7	-4.3	-3.3	3.7	-12	-3	-11	15	-18	5	-8.2	3.7	-4.5	-0.98	-3.9	-0.06	-10	0.36	-8.3	3.3	-0.41	2	-7.9	-2.8	-13	-2.3	-10	0.84	-8.2	4.5	-18	11
-0.91	-0.08	-8.5	-0.25	-6.1	5.7	-19	-8.3	-3.6	2.7	1.9	-1.6	1.9	1.5	-7.8	-0.43	-2.2	-6.6	-10	-3.3	-8.1	-8.4	-5.3	2.5	-15	8.1	-17	1.1	-9.3	-3.4	-7.5	-2.4	-4	2.2	-0.81	-1.1	-3.2	-1.3	-2.9	6.3	-5.9	-0.52	-18	-0.99	-7	7.5	-2.7	2.9	-15	-0.91
-0.23	-0.53	-1.2	-3.2	-3.8	-1.9	-8.8	-5.8	-0.82	1.1	2.5	0.22	2.4	-3.5	1.4	-4.2	-3.3	-2.5	-0.47	0.49	-12	-3.7	-7.5	-5	-12	2.8	-5	1.7	-3.7	0.55	-3.6	-1.3	8.6	-2.8	-4.2	-0.29	-4.1	-6.8	-2.9	-2.2	0.39	-4.3	-2.1	2.7	1.4	-4.8	-0.95	-6	-1.9	5.7
0.63	-0.1	-6	-5.5	-2.9	-13	-1.7	-7.3	-4.5	-4.9	1.6	1.9	-0.57	-7.6	3.5	-0.63	13	-7.9	0.91	0.93	-0.41	-8.4	-2.9	0.25	-13	-4.4	1	-2.4	2.3	-6.1	1.9	-1.4	9.7	-3.1	-6.6	-6.9	-2.5	-5.2	-3.2	-3.3	-0.31	-1.3	-0.18	1.9	4	-5.7	-4.2	-4.5	9.2	-0.29
0.15	-0.32	-4.7	-6.7	-4.1	-17	-2.4	-8.1	-5.5	-12	-3.6	-2.7	-0.89	-8.5	6.5	-3.4	11	-5	4.7	-1.9	0.69	-6.6	-0.58	5.7	-5.2	-1.2	5.2	-1.3	3.2	-8	4.4	-0.74	11	-9.6	-0.95	-4	1.6	-4.6	2	-5.9	1.6	-2.4	9.1	7.5	2.1	-5.6	5.7	-4.2	11	-0.97
0.83	-0.44	3.6	-7.4	4.1	-13	7.4	-8.7	-3.4	-8.4	-1.4	-4.9	5.4	-10	9.8	0.96	3.3	-11	9.6	-1.4	-5.2	-1.1	12	0.3	1.9	0.12	8.5	-1.6	6.2	-6.2	0.87	-0.05	15	-4.7	4.2	-4	3.5	-2.9	9	1.3	7.7	-6.6	3.9	2	5.8	-6.2	5.2	-3.4	19	4.6
0.95	-0.08	1.8	-2.9	7	-7.6	-2.1	-12	0.03	-3.3	4.2	-5.8	6	-5.9	6.7	-3.7	7.6	-0.34	3.8	-4.8	4.6	0.19	8.6	5.1	-0.57	-1.6	6.7	-1.3	3.9	-2.1	7.6	1.3	15	-4.6	2.9	-2.4	1.7	-4.8	3.6	-1.4	11	-0.76	11	-4.1	3	-4.4	-1.5	-2.2	14	-1.4
1.2	0.18	7.2	1.6	3.4	0.44	1.6	-1.5	7	-2.7	6.5	0.13	4.7	-0.1	12	-2.1	12	-5.8	4.3	-7.8	1	-1.5	8.5	1.4	-1.2	4.1	6.4	3.9	7.8	0.68	8.5	-2.9	18	3.6	6.4	-2.5	3.1	1.4	12	2.6	10	1.2	9.8	-3.2	6.5	-7.8	4.9	-1.7	16	5.4
1.4	0.26	5.4	1.2	4.2	4.8	10	1.7	8.6	0.09	13	4.5	10	-0.18	16	0.93	1.7	-2.4	12	-4.1	3.6	8.7	4.7	5.3	10	11	8.3	3.7	14	3.2	11	-1.6	16	1.8	9.4	3.4	7	3.3	7.1	5.6	11	4.1	12	1.4	12	2.4	10	4	28	2.9
1.4	0.07	14	5.5	11	9.5	18	2.7	11	6.8	12	0.2	9.3	8.2	13	-1.8	13	1.4	10	0.75	5.2	8.5	14	1.8	4.4	9.9	10	-5.3	7.5	-1.1	3.8	-1.4	14	-6.4	12	0.48	5.5	1.1	7.7	5	10	2.1	12	-5.5	15	5.5	8.3	-1.4	21	-2
0.92	0.05	-1.3	-0.45	7.5	4.4	14	9.4	15	7.6	10	4.5	10	6.3	9.5	1.3	12	4.7	13	-4.5	2.7	8.6	6.4	0.39	11	-1.9	1.4	-3.3	11	-3.5	7.5	2.3	6.6	0.14	10	-4.4	3.1	-1.9	9.1	2.3	3.4	5.6	3.3	-0.06	11	0.09	5.6	-3.5	9	1.5
0.76	-0.29	4.6	1.4	6.5	11	1.3	30	8.6	14	14	9.8	3.7	11	6.3	-3.2	12	-0.66	7.7	-1.7	-0.19	-1.2	-0.12	-6.7	7.7	-2.1	9	3.8	6.5	-0.67	4.7	2.3	-1	3.3	5.5	2.4	3.7	1.7	2.2	-0.7	5.9	4.6	11	0.89	2.9	4.2	8.3	0.89	13	-6.1
0.68	0.2	3.2	10	-1.9	12	-3	25	-2	19	1.7	10	-4.1	15	0.23	7.2	4.1	2.5	4.6	6.6	-1.6	7.2	5.7	1.6	8.1	8.3	3.1	3.8	1.4	7	2.3	2.6	5.2	8.6	-0.28	6.5	1.7	9.2	-0.42	3.2	0.52	8.8	3.4	3.6	-6.6	10	7.2	2.3	10	4.9
0.32	0.05	-0.76	5.3	0.42	2.5	-1.7	-1.6	-5.4	12	-0.84	-1.9	-2.8	0.85	5.7	9.7	6.5	8.5	4	9.5	6.6	6.1	2.8	5	7.3	14	-2.5	5.5	6.8	3.5	-0.6	-0.14	3.6	6.5	1	2.8	-2.1	1.4	0.64	0.23	-4.7	3.7	1.8	10	-7.9	2.2	0.36	-2.3	9.2	13
0.2	-0.05	-4.3	-6.2	1.1	-1.5	-1.2	-16	-2.6	-9.6	2.4	-2	-5.1	-3.1	2.3	-1.6	7.3	-0.16	6.8	0.47	-5.5	-2.1	3	-6.8	10	15	9	0.06	5	1.6	6.8	1.8	7.9	-3.4	5.3	5.4	3.7	1.2	5.5	1.5	5.2	-2.1	7.7	-1.9	7.4	-5.8	14	-2.4	15	6.8
0.52	0.45	7.8	0.88	4.5	-0.94	3.5	-11	-1.2	-9.6	1.3	0.68	1.3	-2.7	6.2	-5.6	-1.8	-0.77	3.4	-3.2	-6.3	-8.3	6.1	-1	9.2	0.39	7.5	2.9	12	8.4	4.8	0.78	16	3.4	0.29	5.1	8.5	8.2	7.1	1.7	9.8	-6.2	6.7	7.4	12	-5.9	10	2.2	17	9.4
0.54	0.14	4.4	-1.6	8.6	-2.9	8.3	-3.5	1.3	-0.48	4.3	3.9	4.9	-2.5	6	4.7	1	3.5	7.8	5.2	0.71	1.5	7.5	0.67	11	4	8.7	2.6	11	7.9	2.8	1.9	14	6.4	9.8	3	5.4	4.5	8.1	1.4	6.5	-2.6	5.8	0.49	5	0.1	4.2	6.6	11	5.7
0.57	0.04	2.8	-4.4	6	-0.39	-1	-2.7	4.9	5.1	-0.27	1.1	1.2	-3.6	6.3	3.7	1.4	6	8.6	4.6	-3.5	-1.6	0.28	7.5	5.2	5.1	3.6	1.6	9.5	1.4	6.2	-0.18	6	-2.3	3	-0.14	0.21	0.11	7.2	0.25	4.2	0.24	1.7	-0.45	7.5	-5.8	3	1.8	6.8	-0.51
-0.35	0.49	0.31	2.9	-7.4	2.1	-11	3.3	-3.1	2.9	-1.7	-0.86	-9.9	-2.2	0.47	-4.6	4	2.4	-1.2	1.5	-0.27	7.5	2.4	4.7	1.7	1.7	0.67	7.4	-1.9	-2.2	-0.14	2.6	-2.9	-8.9	-3.4	2.1	-6.8	2.1	-1.7	-0.71	-5.8	0.07	4.6	16	-1.9	0.92	3.8	1.6	-6	3.9
-0.84	-0.41	0.71	7.6	-3	0.13	-8.1	11	-7	5.7	0.64	2.1	-7	2	1.6	4	-3.2	-2.1	0.83	3.8	5.1	-5.6	8	1.1	4.9	-1.4	-2.7	7.5	5.9	-2.1	-0.33	-0.49	-3.6	-2.4	2	-2	0.53	5.2	-0.3	-1.1	-1.2	4.1	1.8	12	-3.1	2.7	-2.6	-1	-2.4	-2.3
-0.57	0.12	0.66	1.6	6.4	-6.3	0.44	-0.76	-1.7	3.7	-1.2	0.35	2.1	0.44	7.1	2.1	-2	0.63	2.4	2.2	4.8	-7.1	7.4	2.4	-4.7	7.5	4.1	-1.9	8.6	5.3	3.4	-1.3	5	4.2	-0.07	1	7.7	-1.7	-0.11	-3.4	3.8	-2.3	3.9	-5.9	8.4	-2.7	6.8	-5.4	-4.5	1.2
-0.18	-0.63	3.4	-3.6	14	1.6	24	-13	2.9	1.5	6	-3.9	9.1	-4.8	4.4	-8.7	5.4	1	1.1	-7.3	6.2	0.22	3.7	-4.1	2	8.6	10	-12	4.7	1.8	3.7	-2.7	6.6	2.5	7.7	-0.63	3	-3.6	1.1	-1.6	6.8	-2.9	7.4	-21	8.4	-5.3	11	-4.8	5.1	-1.3
-0.97	-0.25	-2.2	0.73	11	4.3	23	-6.9	1.2	-1.8	-0.93	0.89	3.1	-0.02	-1	-1.2	10	-0.73	-2.4	-1.1	5.4	-5.3	4.3	-6	-5.8	0.27	2.5	0.1	-6.8	2.1	3.2	-2.3	-8.3	4.3	-0.12	1.9	-1.6	5.4	3.7	1.9	12	-2.7	1.4	-1.1	7.6	1.4	0.98	1.2	-8	1.6
-1.1	-0.15	-2.6	-0.76	2.5	2.9	4	1.5	-10	4	-3.5	3.6	1.4	-0.59	-3.1	-1.7	5.5	1.7	0.27	1.1	5.2	3.7	-4.2	2.8	-6.9	1.2	-6.8	1	-5.5	2.5	-0.34	-2	-4.8	2.8	-6.5	1.8	-0.28	-1.1	-4	-1	4.6	-0.02	-1.3	0.22	2	0.01	-6	-1.5	-12	-1.3
-0.78	-0.17	-2.8	-4	-3.7	6.2	-6.5	0.28	-11	0.84	-0.86	-3.1	-2.7	-2.1	-3.5	-5.8	1.5	-0.94	0.48	1.6	0.47	9.2	-6	-0.4	-9.8	-9.4	0.36	-3.7	-6.1	-0.88	2.5	-3.2	-1.7	-4.8	-2.2	1.1	4	-4.3	-12	-3	-3.6	6.8	-2	-7	-4.4	-0.34	-0.89	-1.7	-5.8	-11
-1.2	-0.4	-5.5	-1.7	-2	1.8	-3.7	-6	-11	-4.4	-5.1	-3.3	-0.38	-1.5	-10	3.7	-5.1	-0.18	-11	-0.41	-2.5	0.64	-6.4	-4.3	-8	-4	-1.9	-5.2	-5.5	-5.7	-0.58	2.4	-2.1	-5.6	2.1	-0.78	1.4	1.9	-2.6	0.75	-2.5	-1	-5.2	-3.2	0.2	3.6	3.3	1.1	-8.1	-7.8
-0.6	-0	-1.9	-1.8	-2.6	-8.7	-9.9	-5.9	-13	-5.9	-6.2	-3.8	-0.31	-8.8	-1.4	-2.5	0.41	1.1	-0.81	-4.4	-3.6	3.5	-2.7	1.6	-2.1	1.3	-3.7	-3.7	-4	-4	5.1	-2.6	-0.68	-4.2	2.8	-1.6	-0.75	-2.6	5.2	-1.7	1.9	-11	-3	0.75	-0.08	-7.2	6.9	-7	-4.1	1.7
-0.18	0.65	4.7	-1.9	0.63	-2.6	-1.1	4.4	1.8	0.09	3.1	-3.8	13	-1.7	-0.27	-1.3	-0.25	5.2	4.1	-4.5	5.6	2.9	-6.6	5.7	-4.9	-0.51	-5	-0.15	-4	-0.96	-0.31	2.6	-2.3	-4.3	-2	-0.85	-4.7	-0.77	2.7	-1.8	-0.42	-3.9	7.6	0.37	1.1	-6.1	0.1	0.67	-9.4	-13
-0.2	0.65	-8.6	-1.3	-3.8	0.98	-5.7	-0.27	-3.3	-3.7	-0.37	-4	5.5	-0.5	-4	-4.1	0.16	6.5	-4.9	0.8	-0.7	-0.79	-4.5	1.4	-4.1	3.7	-6.2	-0.09	-4.8	3.1	-2.4	1.8	-9	-1.1	-2.9	0.64	-3.5	-1.1	-4	3.2	-2.2	2.4	0.1	5.8	-2.8	-1.2	-8.6	0.3	-14	-1.2
-0.61	0.43	-7	5.2	-6.5	7.9	-14	-2.7	-11	0.69	-1.3	1.4	-5.4	7.5	-7.5	0.3	-5.9	4.8	-1.1	4.1	-2.8	-1.1	-2.2	5.8	-5.8	4.9	-6.8	0.1	-6.8	2.3	-3.3	0.9	-6.8	2.5	-7.4	7.9	-8.1	5	-4.3	3.4	-11	4.1	-10	6.7	-5.8	10	-3.3	-0.34	-7.7	4.3
0.12	0.69	4	3.6	-3.2	8.2	-9.1	6.3	-4.5	6.9	4.6	3.5	-5.6	9.3	-3.7	2	3.9	8.4	-4	15	0.21	0.84	0.25	2.1	-5.4	13	-9.7	5.3	0.22	14	4.2	3.5	-2.6	7	-0.74	9.7	2.1	9.7	0.27	11	-5.1	0.01	-6.5	3	1.1	12	0.56	4.1	-1.8	7.4
0.39	0.25	5.6	-2.6	0.3	-6.4	-1.4	-4.2	3.1	-3.2	6.1	-2	2.4	-3.4	3.4	-0.31	3.7	-1.2	0.89	-0.32	0.88	-6.1	-1.4	-1.3	3.9	4.5	-4.4	1.8	1.8	5.5	1.7	5.5	-0.93	1.3	1.9	3.1	-0.85	1.2	5.1	3.8	0.8	-1.6	4.7	0.12	3	-2.7	-4	1	7	-3.1
0.58	-0.28	-10	-3.4	1.6	-7.9	-7.3	-16	0.53	-8	0.83	-1.2	0.42	-5.8	-3.7	-4.9	2.3	-2	-1.4	-4.9	7.1	2.7	-2.6	-2.8	0.48	-2.4	-4	-1.8	0.65	-1.3	-1.6	4.2	-5.4	-1.1	3.8	-4.1	-3.8	-0.1	0.75	-3.6	-1.8	-8.8	-6.6	0.33	-1.1	-6.8	-0.18	0.97	1.7	-4.7
-0.07	-0.53	-5.6	-2	-2.7	-4.6	-1.3	-12	2.4	-5.5	-1.9	-1.5	-3.3	-7.1	-2.3	-8.2	-6.4	-0.78	-9.5	-4.5	2.1	3.2	-2.2	-6.1	4.1	-1.1	-1.1	-5.2	8	1.2	2.3	-1.2	3.9	-2.6	6.8	-3	1.3	-1.6	2.2	-1.7	-0.66	-9.1	4.9	1.6	4.1	2.8	5.1	-1.2	13	-3.6
-0.56	-0.02	-0.7	0.88	-4	1.3	0.54	1.7	-1	3.9	-0.07	2.9	-5.6	-4.7	3.9	-2.6	-3.5	0.72	-3.6	-1.4	-4.2	3.7	-6.9	0.59	-1.2	-4.5	1.8	-4.4	-5.1	-2.7	2	-1.9	2.3	-2.3	-1.6	-6.3	1	1.4	-0.58	-7.4	-2.4	-3.4	1.5	-0.97	8.8	-0.94	3.7	1.5	1.1	-4.9
-0.26	0.3	-6.8	6	-5.2	-1	-3.5	1.8	-2.1	-1.7	-4.9	-2.2	-3.5	-2.9	2.2	-1.6	2.5	3.9	-4.3	-1.2	-8.4	8.6	-7.8	3.6	-15	-2.8	-7.1	5.1	-5.8	-4.4	-0.31	1.9	-3.7	-3	-5	-3.1	-2.1	-3.7	-0.63	0.81	-1.1	-2.8	-7.4	3	-5.9	6	-6.8	-2.3	-13	-4
-0.31	0.19	-9.2	1.7	-1.9	1.6	-3.1	-2.2	-8.5	-8.9	-2.8	-5.3	1.2	-1.2	-8.3	-2.1	-7.2	-3	-3.3	-4.6	0.55	-6.4	-0.85	3.6	-9.1	-1.6	-5.3	3.9	-3.2	-0.19	0.63	0.11	-5.6	3.3	-5.2	2.5	1.4	6.5	-8.2	1.6	-1.5	2.4	-1.6	6.2	-1.1	7.9	-2.6	2.5	-8	3.9
-0.29	0.36	-6.5	4	0.89	8	-5.1	11	-5.2	-0.93	1.1	-0.17	-0.1	1.1	-13	0.89	-8.4	-3.7	-3.8	-0.77	-0.69	-3.3	-3.8	4	-5.5	7.2	7.7	0.1	-1.4	2.8	0.76	-0.68	-8	1.9	-2.2	0.68	3.5	3.7	-0.84	5	0.91	5.7	3.7	-6.1	-0.32	4.3	-0.62	3.7	-4	8.2
0.19	0.22	0.52	1.2	-1	12	-3.5	22	-2	9.2	0.92	5.6	-3.1	8.1	-3.2	3.1	3.1	4.4	-0.92	-2.9	-5.8	12	1.1	3.5	2.8	2.2	5.5	2.7	-2.7	3.2	3.2	3.1	-2.5	1.1	-4.4	0.84	1.4	2	0.16	8	0.78	15	2.3	0.51	0.22	9.3	4.3	1.7	-0.95	0.3
-0.13	0.67	3.8	3.7	-0.58	13	1.9	15	6.1	3.7	7.7	0.05	0.99	6.5	6.2	10	16	6.9	-1.4	1.3	-0.33	9.5	-3.3	2	4.6	3	0.95	8.9	4.8	5.2	0.84	-0.8	6.2	0.78	2	7.5	1.3	11	6.2	6.2	-2.5	5.2	0.62	2.5	2.1	14	2.1	2.5	1.3	3.6
0.39	0.43	11	2.4	1.3	2.3	17	3.3	17	-3	19	2.5	7.8	-2.6	4.8	11	-1.7	3.6	3.6	5.3	8.7	11	8.6	6.8	6	13	8.7	3.4	6.9	1.1	-0.25	1.4	6	5.7	6.5	7.1	1.8	2.6	5.5	3.6	2	3.9	6.7	-1.5	2.8	1.4	2.6	2.1	-1.2	4.3
0.04	0.21	0.97	2.4	8.7	4.2	8	8.5	15	-1.5	7	2.5	9.6	-0.66	0.54	4.2	-1	-2.2	4	-0.85	-1.2	-0.94	6.4	-0.1	6	5.8	-0.76	-1.7	3.5	5.2	-2.3	1.4	0.86	4.3	5.9	2.2	2.8	2.3	5.8	4.8	6.5	1.9	-4.4	-0.62	2.7	0.88	-0.46	0.43	-3.9	1.6
-0.63	0.53	2.4	0.62	1.2	11	-0.98	20	13	2.4	4.7	1.8	7.3	7.7	-3.8	1.5	-5.5	3.4	3.1	-3.6	-8.9	1.3	-0.35	3.4	0.2	1.1	0.17	-2.6	0.04	4.2	-1.1	-1.3	-4.6	-1.9	-0.06	2.7	0.21	3.6	1.9	6.2	6	5	-2	-1.9	5.4	4.6	-4.8	2.9	-4.5	6
0.04	0.52	1.1	1.3	-7.1	3.4	-11	12	-0.55	7.6	1.3	-1.7	-6.8	5.6	-4.2	7.9	-8.2	-1.2	-4.4	1	-1.8	2.2	-6.2	2.4	-8.1	5.4	-1.2	3	-4.6	9.5	-0.17	2	-8	4.8	-2.4	2.2	-7.2	4.7	-5.6	5.3	-5.4	5.5	-5.1	8.5	-3.3	-1.9	-6.5	-0.14	-11	2
-0.11	0.81	-5.4	8.5	-8.2	5.1	-8.4	2.5	-6.9	4.2	-1.9	5.3	-6.5	9.8	-2.1	5.8	-4.4	7.1	-0.89	12	9.6	1.1	2.1	4.5	-5.1	7	-0.3	4.9	-3.6	12	0	3.6	-6.3	14	-4.3	7.2	-0.85	5.7	-3.8	4.2	-8.8	4	2.1	7	-7.7	4	-2.3	2.8	-8.8	10
-0.05	0.34	4.1	2.2	-4.1	9.4	0.98	17	2.7	9.2	2.8	4.5	-4.7	8.2	-2.4	-1.5	1	4	-1.3	0.39	7.1	-4.3	4.8	-2.8	-4.9	-6.7	6.3	-3.7	0.42	2.6	0.01	-2.5	-3.7	0.43	-2.8	5.1	2.7	-1.2	-0.94	1.2	-7.2	5.8	3.6	-0.67	-5.5	5.6	3.5	1.5	2.1	-1.3
0.13	-0.04	2	-4.4	-10	6	5.5	16	-2.3	-2.5	-5.1	-6.3	-8.4	3.1	-0.24	-6.7	3.1	-5.3	0.85	-7.4	-2.3	-4.4	-1.1	-9.1	1.7	-2.2	2.6	-9.5	2.8	-3	1.7	-1.9	3.4	-12	2.6	4.4	4.6	0.34	-1.9	-0.78	-6	7.3	-2.2	-14	-6.7	6.5	2	0.1	2.8	4
0.44	0.03	-0.46	-10	0.58	9.3	-0.4	0.62	4.2	-15	-3.4	-3.5	-1.5	-0.75	5.7	-4.1	6.5	-9.2	4.9	-4.8	-6.7	-0.3	1	-2.4	9.1	-3.5	-0.46	-8.6	4	-0.99	-3.2	-4.6	1.8	-1.6	6.6	2.1	3.3	-1.5	2.4	0.73	-3	6.3	-1.2	-5.6	-5.8	3.5	0.43	2.1	3	-0.82
0.58	0.43	-2.2	-1.7	-3	9.6	-4.3	-0.53	4.1	2.3	2.7	-13	-2.7	15	5.6	-1.4	-2.9	7.3	1.9	1.2	-9.1	-6.1	-1.5	-21	3.6	-8.7	5.2	-17	4.2	-17	-5.9	3	-2.7	-2.2	1.4	-6.5	1.2	-10	1.2	-7.8	-7.7	4.4	-0.37	-26	-5.7	6.3	1.5	-8.2	3	-21
0.32	0.26	-4.8	7	0.96	17	-11	20	-1.6	16	-4.8	1.2	0.96	28	4.1	-0.4	2.2	4.5	4.9	5.4	6.3	1.2	3.4	-14	6	-5.7	3.5	-3.2	2.4	-9.7	1.5	-2.9	1.2	-2.3	-1.6	-3.9	0.68	-5.3	-1.8	-11	-3.6	7.2	8.2	-8.9	-4.2	8	-1.2	-6.8	5.9	-3.8
-0.25	0.57	-9.2	-0.23	2.8	17	-14	13	-6.2	5.8	-7.8	-0.6	-3.1	20	-5	9.8	-6.8	2.9	-3.9	14	8.8	-3.1	-0.36	-5	9.1	10	-5.2	5.5	-3.1	-2.1	0.21	2.8	-7.4	-3.8	-4.1	-0.89	-7.2	-2.1	-0.07	-1.2	-11	12	2.4	-1.3	-0.92	11	-4.2	3.5	-0.6	5.9
-0.72	-0.69	-1.9	-5.5	-1.1	0.25	-7.8	-7.2	-3.1	-5.2	-0.69	-6.6	-5	6.3	-6.9	-2.4	-6.1	-4.6	-6	-1.8	1.4	-8.8	-1.8	-6.5	-2.3	-4.4	-2.3	-5.3	-0.8	-7.5	-2.2	-1.7	-7	-5.8	-0.71	-8.5	-0.63	-2.8	-3.1	-4.7	-5.2	-0.71	-8	-6.9	-3.1	4.7	2.4	2.2	-11	0.21
-0.71	-1.3	6.3	-16	-3.2	-26	-1.3	-33	4.4	-26	4	-22	-1.4	-8.2	-0.92	-21	-6	-15	-1.1	-19	-3.2	-12	-1.9	-16	-0.03	-26	2.1	-17	2.3	-18	-4.6	-7.4	1.4	-22	-2.4	-22	-0.27	-16	0.19	-15	-1.6	-21	-1.9	-14	-6.1	-14	1.3	-3.8	-5.9	-23
-0.17	-2.3	0.73	-18	-1.3	-36	-2.8	-39	-0.01	-20	7.8	-12	1.7	-16	2.7	-26	-3.6	-14	-0.97	-29	-6.7	-9.9	0.17	-24	-4.9	-32	4.7	-28	0.33	-24	0.3	-11	5.4	-27	-0.8	-19	-0.03	-18	-0.88	-22	-8.3	-27	4.2	-34	-3.9	-28	-1.2	-14	-1.9	-35
0.2	-1.9	-8.7	-15	-2.4	-24	-7.1	-27	-3.1	-8.6	-1	-8.1	-2.5	-15	-5.2	-22	-5.1	-9.7	1.3	-20	2.2	-21	1.6	-17	-7.6	-17	3.2	-17	-0.83	-16	7.3	-8.1	4.1	-23	-1.3	-13	-1.1	-11	3.4	-15	0.11	-21	2	-11	2	-24	1.8	-9.5	-5.5	-20
-0.59	-2	-5.1	-15	-1.3	-15	-5.6	-27	-7.1	-9.1	-1.2	-7.2	-0.55	-16	-7.8	-16	-0.2	-7.1	2.2	-14	1	-9.8	-6.2	-10	6.6	-19	0.65	-13	-2.1	-9	4.8	-2.2	-1.9	-19	1.4	-7.8	3	-9.7	-0.65	-10	-3.9	-20	-4.7	-17	-2	-13	-0.38	-6.5	-0.2	-19
-0.06	-1.7	-6.9	-15	-1.9	-17	-1.9	-23	-7.6	-15	1	-11	-5.2	-14	3	-15	3.1	-8.2	-2.4	-13	-1.3	-6.8	2.3	-16	6.8	-21	-3.2	-15	1.5	-14	-2.9	-6.4	-1.9	-12	0.04	-8.8	-0.94	-11	-3.9	-7.7	-3.3	-10	-6	-16	-6.5	-12	2.2	-11	4.1	-15
0.23	-1.1	-7.5	-1.9	-5	-9.2	-16	-5.6	-8.3	-3.9	-6.7	2.2	-8.1	-6.5	-2.4	-11	9	-9.8	2.6	-6.6	-0.02	0.44	2.8	-9.3	7.1	-11	-4.3	-16	-0.43	-5	-2.8	-6.4	0.75	-2.3	-1.2	-6.7	4.2	-8.7	-0.1	-11	-6.2	-6	0.26	-15	-0.56	-12	0.2	-7.6	7.8	-18
-0.06	-0.08	-3.8	0.37	-3	-6.6	-7.3	-5	-5.6	-2.6	-0.25	-7	-6.1	5	-4.2	-1.1	0.14	-2.9	-2	-3.4	3.9	-4.5	6.8	-1.6	-0.67	-7.1	-1.4	-3.6	-1.1	-0.39	-1	-0.16	-4.9	5.4	0.83	-8.1	-1.2	0.15	1	-5.3	-3.7	-6.3	-2.8	-0.62	-2.2	-6.4	-1.8	0.72	8.9	4.2
0.17	-0.07	-4.2	1.5	0.89	-10	-8.4	-1.4	-0.75	5.3	4.4	4.1	2.2	2.4	-1.9	7.2	0.35	-0.45	0.25	-0.49	4.8	0.47	5.3	8.3	7.8	4.4	4.7	-0.62	1.2	-2.6	2.7	-1.4	1.3	4.1	0.18	-0.3	0.86	-2.9	1.1	-0.42	-1.5	-2.3	4.4	3.8	-3.4	-2	2.8	-1.8	13	14
0.55	0.74	2.7	6.3	9.6	2.2	0.39	8.1	8.3	9.2	4.1	11	5.8	4.9	-0.66	12	6.4	1.8	2.2	6.9	8.5	4.6	0.61	4.7	7.3	2.6	-7	8.6	6.2	8.8	2.4	-2.3	8.2	7.8	3.6	1.7	4.6	0.77	4.9	-0.24	1.9	1.1	-6.5	12	2.5	-2.4	0.19	-0.44	5.1	14
0.32	0.84	2.6	2.7	1.4	3.9	0.79	10	3.1	10	1.2	3.1	2.5	6.6	-3.8	15	0.19	2.8	1.6	7.6	0.14	4.2	-3.7	5.2	6.9	3.1	1.8	13	4.4	6.6	-0.92	0.38	7.1	9.2	2.8	-2.7	5.3	5.7	-0.96	1.4	1.5	8.8	-1.1	16	0.17	5.5	-1	0.18	3.6	18
0.07	0.97	0.14	1.6	-5.4	5.6	-5.9	9.2	-5.9	7	-0.52	2	0.28	10	-0.72	3.8	-3.2	6.2	2.4	10	3.1	6	-2.4	4.8	10	6.2	6.4	14	7.4	4.7	-3.2	-1.6	2.9	11	-2.4	2	-0.27	4.1	-2.4	1.8	0.82	5.1	0.7	14	-5	0.67	-4.2	0.14	3.1	4.8
-0.1	0.66	-3.9	-1.9	-13	1.4	-5.9	3.2	-6.7	7	-0.96	1.3	-6.4	6	-4.6	6.3	-8.5	-3.2	-7.1	4	-2.3	0.98	-2.8	5.9	4.9	3.8	-1.6	-0.48	2.7	4.3	-1.3	-1.6	0.7	5.3	5.9	5.8	-2.2	1.2	-0.35	5.4	-0.34	2.5	-11	7.7	-1.1	5.7	0.11	-4.2	3.9	-2
0.08	0.06	4.7	9	-0.32	6	0.34	6.5	0.37	9.5	1.5	4.1	-0.47	5.8	-1.5	10	3.4	0.11	1.4	6.3	-2.8	8.5	-1.3	6.2	6.5	-4.8	-7.8	0.65	3.8	-0.93	1.1	-0.73	3.2	-0.56	6.3	0.54	1.3	1.3	4.7	1.5	2.5	9.4	-7.8	2.9	0.59	0.62	-1.3	-1.7	0.7	2.5
-0	0.3	1.2	8.9	-1.8	9.2	-6	9.5	-2.2	12	-3.5	8	-0.79	10	-0.22	6.3	3	5.9	-1.9	5.6	3.8	5.6	-0.04	7.2	3.3	0.32	-7.8	3.5	-5.9	0.13	3	3.5	-5	1	2.4	2.5	-4.8	3	-0.89	5	1.5	7	-3.7	9.1	0.46	7.3	-4	0.03	-1.9	7.3
0.09	-0.02	1.3	1.1	-4.5	7.5	-4.1	9.2	-11	16	-5.7	-1.9	-5.6	11	1.2	-1	-2	1.4	7.3	1.6	-9.3	3.5	0.6	0.2	2	-4.3	-3	-3	2.4	-3.9	-4.8	-1.4	-0.24	-2.9	0.68	-0.06	4.3	-5.2	-0.77	1.8	-1.2	0.18	3.1	4.1	1.8	8.1	-3.7	-4	-1.2	-2.1
-0.84	0.64	-3.5	2.9	-2.8	9.7	-5.3	15	-2.3	11	-5.2	3.7	0.25	12	-5.6	2.8	-13	1.1	-2.6	3	0.51	-4.5	-7.2	-2.1	2.8	-1.3	-7.5	-0.47	-2.5	-7.1	-6.8	1	-3.6	-2.1	1.5	1.7	-4.5	-2.6	-2.7	5.7	-3.3	11	-12	-1.5	4.1	7.4	-6.8	0.89	-12	0.23
-0.51	0.37	4.7	3.5	7.3	18	-0.96	12	4.2	9.2	2.4	5.2	1.6	14	-1.4	1.6	-11	-0.92	-3.8	7.5	2.5	-5	-3.2	4.2	3.8	6.4	-3.9	2.7	-9	-1	-4.7	-4	-5.6	-1.2	-3.1	0.15	-6.7	-1.6	0.26	7.9	0.6	13	-3.5	0.72	-2.3	11	-1.8	4.3	-5.2	6.5
-0.2	0.2	6.1	2.1	9.6	15	9.1	8.9	12	8.8	4.8	7.7	5.7	9.3	1.2	3.8	-4.6	1.3	-3.1	8.3	-3.9	-0.2	5.4	2.4	-0.04	1.2	0.19	-1.6	-0.06	3.1	-3.8	1.5	-5.3	-2.5	-1.8	5.2	2.5	-0.13	-1.6	3.4	4.3	9.9	-3.2	-2.5	-1.9	0.71	-1.2	2.7	-3.9	-7.5
-0.1	-0.35	2.1	-1.2	12	4.4	5	7.1	5.7	3	2.9	1.4	4.7	6.2	0.45	-3.7	-1	-2.5	0.68	-1.4	-6	-2.5	0.07	-1	-1.1	-3.9	2	-4.5	-4.4	-0.98	1.2	4.6	-0.45	-0.87	-1.2	0.3	0.75	-4	-3.4	-3.4	-1.8	6.4	3.1	-0.58	-0.65	4.1	-1.1	2.9	-6.8	-11
0.32	-0.33	-0.87	-0.62	7.1	2.2	-5.6	2.3	-1	2.1	0.84	-1.1	1.7	-1.5	4.9	2.1	1	-1.2	-1.3	0.23	12	2.5	7.5	0.94	-2.3	-0.21	2.8	-1	-5.4	-3.4	-1.8	1.7	3.6	5.3	-0.07	-2.9	-2.7	2.5	5.1	-2	-6.5	3.8	2.5	1.7	0.64	6.4	-3.6	2.5	-1.9	-6
0.22	0.58	-1.3	-5.1	-9.8	9.1	-1.5	7.3	-5.8	6.4	-4	2.7	-8.5	6	5	-0.8	-2.2	2.7	-1.4	6.4	7.8	-1.1	-0.37	3.9	0.11	1.3	1.2	2.9	1.3	-1.2	-0.62	-3.9	-2.7	0.39	-3.8	3.9	2.6	4.5	-3.9	5	-5.1	8.2	5.4	1.8	-3.3	5.4	-0.26	2.1	-0.17	-2.8
0.06	0.44	-0.54	4	-4.4	12	1.6	20	-4.6	9.4	0.36	7.2	-3.2	10	0.19	7.3	3.5	4.4	-1.1	2	0.88	-2.2	-2.4	3.6	-3.3	3.2	-5.2	-4.2	-5.4	1.1	-5.2	3.3	-1.6	2.6	-4.4	3.9	-4.9	-0	-2.2	7.1	0.64	8.7	-2	-0.94	-0.48	3.2	-2.1	-0.95	-3	-6.9
-0.12	0.35	-1.4	7.6	-1.8	15	7.2	19	6.3	11	2.3	7	0.25	10	1.6	0.88	-2.1	3	-5.3	3.2	-0.18	7	-8.7	1.9	-4.1	6.1	-5.2	9.9	-4.1	8.3	-6.4	10	-2.4	12	-4.8	6.4	-8	1.9	-1.4	1.6	2.8	13	-7.5	14	-3.3	11	-4.2	6.7	-11	0.78
-0.28	0.08	6.1	0.99	0.52	0.18	13	0.23	14	-0.39	7.4	-3.1	9.9	2.7	-0.58	2.7	-1.7	4.3	1.5	5.4	-2.3	-1.8	0.57	-6.2	-7.1	-2.4	-2.5	14	-0.42	3.4	-1.6	3.4	5.6	4.4	-1.9	-1.1	-0.37	3.6	0.49	0.64	0.95	5.9	-2	19	-0.15	6.1	0.08	4.8	-7.4	17
0.55	0.12	6.7	-8.9	9.7	-3.4	22	-17	14	-11	6.9	-6.2	12	-6.2	-6.6	-0.68	5.2	3.4	1.9	7.9	7.1	9.1	3	1.2	3.9	-0.85	3	5.2	0.39	1.8	2.3	4.3	-0.46	-0.52	6.9	-1.1	1.4	-0.3	3.2	-0.85	7.8	0.79	1.4	6.2	2.8	3.5	1.4	-2.1	-2.9	7.8
0.52	-0.15	-1.9	-3.8	4.5	5.4	12	2.1	11	-2.6	2.4	-4.5	4.9	1.2	-2.6	1.8	-6.6	-0.81	0.17	2.3	-2	4.5	-3.1	2.2	-1.9	2.8	1.7	-2.3	4.6	4.1	4.7	10	2.8	0.35	-0.01	-1.3	4	-0.11	3.2	0.82	5.1	3.7	-1.6	-3.2	3	6.9	3	1.3	-8.8	6
0.07	-0.06	-5.8	3.7	2.5	6.4	-0.64	8.3	3.9	3	-5.8	2	2.5	-1.3	-2.4	5.1	0.02	-6.7	-1.2	2.5	-10	-3.2	-12	5.7	-1.2	2.1	-1.5	5.3	-1.1	8.1	2.5	4.6	-4.3	4.5	-1.7	3.3	-1.4	1.4	1.3	3.5	2.3	-0.1	-2.6	5.4	4.4	5.5	4	5.7	-4.8	-1.4
-0.4	0.22	-2.7	0.91	-0.65	-0.72	-4.8	-1.4	3.5	5.3	-3.9	0.99	-1.8	-5.8	-5.8	-0.04	-0.44	-3.1	3.4	4	1.1	-0.88	-4	7.8	0.66	7.2	-7.4	2.4	-6	6.7	-3.3	1.9	-8.5	9.6	0.66	2.9	-6.6	5.3	2.2	2.8	0.27	-4.1	-7.1	8.6	2.9	-0.04	-5	1.3	-5.1	9.2
0.37	-0.12	2.2	0.1	-2.8	-7.8	7.9	-17	8.2	-7	5.7	-1.4	1.7	-9.8	2.4	-2.2	-1.6	-3.7	-3.4	-1.3	6.4	-1.2	-1.2	0.4	-9.7	9.2	0.84	3.2	-1.4	5.8	-2.6	-0.22	-1.1	-2.6	-3.3	3.2	0.88	6.2	-0.03	2	5.1	-5.5	-1.6	-0.52	3.5	-11	-0.61	-1.5	-0.19	7.2
0.1	-0.2	1.8	-2.9	-0.65	-9.6	5.5	-11	4.4	-10	0.54	-4.6	0.44	-11	3.3	6.4	6.2	0.24	1	0.71	9	-1.9	1.9	3.2	1.7	7.7	4.3	3.1	5.3	4.9	-3	-1.2	1.8	-3.2	-0.46	2.2	0.96	2.1	-2	0.68	1.8	-4.7	4.2	3	-3.7	-4.6	-0.85	0.42	2.7	8.7
0.38	0.41	2.3	-1.8	-2.3	0.44	-12	-7.2	-5.7	-3.8	-5.3	-2	-6.5	-7.8	6.7	6.1	-2.5	0.1	3.1	1.9	-1.3	-2.6	4.6	2.4	1.2	0.12	6.3	3	5.7	1.6	0.94	0.46	6.9	11	-3.5	-0.93	0.55	-0.29	-2.6	3	-2.7	-10	5.6	3.9	-7.2	2	-1.2	1.5	1	4.2
0.59	0.1	0.28	0.74	0.78	-2.4	-1.9	-9.4	-6.7	1.6	-2.4	-1.7	-5.3	-6.4	7.2	-0.22	-0.16	-1.5	9.2	2.1	2	3.1	7.2	-0.99	5.5	1.7	-0.85	-2.4	-0.94	2.2	1.4	-5.4	2.2	2.3	0.72	3.8	3	1.2	2.4	-1.1	-0.74	-4	-0.76	1.8	-1.1	-1.3	-3	-3.4	5.5	1.8
0.18	-0.53	1.9	-0.28	0.62	0.33	1.5	-5.7	1.6	-2.6	-0.59	-1.7	-0.94	-2.1	5	-3.8	4.2	-2.4	2.7	-0.01	1.8	5.9	4.1	0.55	-2.1	4.6	-1.6	-2.9	-1.9	1.4	-3.1	-3	-1.4	-9	-0.73	-0.04	-4.2	1.2	0.31	0.44	-5.8	-5	1.2	-5	-5.2	-4.2	-0.75	-0.24	-4.6	1.6
0.07	-0.23	0.63	3.4	2.5	-7.5	-2.9	-9.3	-0.51	-6.4	-2.6	-0.09	-1.9	-8.3	4.5	-0.59	2.1	0.57	2.1	-0.47	7	-6.8	9.5	1.7	-5	-0.26	8.1	6.2	0.38	5.2	0.46	-0.5	-1.3	7.4	-2.8	-3.4	3.8	-1.6	-3.7	-4.1	1.1	-7.7	7.1	1.6	-1.1	-5.4	3.2	-0.55	1.2	3.9
-0.15	-0.5	-2.1	0.68	0.91	-12	-2.9	8	-1.6	-4.1	-1.9	7.5	-2.6	-8.8	3.5	0.32	-2	1.8	7.2	0.44	7.7	-6.1	8.2	-7.9	4.4	-9.8	-2.5	4.6	-0.39	-2.5	0.49	-1.2	-6	4.5	-2.1	-3.1	-2.7	0.95	1.5	-2.9	-0.77	-1.1	-0.74	-4.4	0.71	-4.8	-0.3	0.93	1.3	-0.88
0.1	-0.36	5.8	0.47	1.9	-8.3	1.3	6.8	3.5	-7.5	0.9	0.72	-0.09	-7.8	2.6	2.5	2.5	1.9	1.2	-5.6	2.1	-1.3	-4.9	-0.57	-0.1	-1.6	-4.7	-1	-0.93	-6.4	-0.31	0.61	-1	-9.2	-3.2	-3.4	-7	-1.8	-1.4	-7.2	-4.5	-4.8	-4.6	-9.5	-2.6	-4.6	-3.6	1.8	-10	-3.6
0.17	0.29	1.4	4.9	4.6	-9.1	0.23	-6.4	5.6	-4.5	4.3	-1.4	5	-7.1	-2.6	-1	0.88	-4.6	1.9	-4.2	-1.7	-8.4	-4.7	4.5	-4.3	-11	-2.3	-2	0.08	-5.9	2.6	1.8	1.1	-5	-0.84	-0.89	-2.1	-4.1	-1.4	-8.4	2.3	-9.5	8.4	-0.1	3.9	-0.54	-3.3	2	-3	-13
-0.22	0.13	3.2	-4.3	0.01	-16	5.5	-17	4.9	-4.6	2	-4.3	2.3	-14	6.1	-1.1	-1.1	-5.9	-0.48	-3.1	2.7	-2.6	3.8	-2.7	-0.22	-8.4	6.7	-1.8	3.5	-1.7	-2.1	-0.66	2.3	-0.27	7.7	0.87	-1.5	4.3	-3.6	-3	0.02	-3.8	3.3	-2.5	4.2	-3.7	0.26	0.4	1	-3.7
-0.13	0.19	3.4	-7.2	-2.6	-5	4.5	-16	-2.6	-11	-0.38	-4.7	-0.46	-8.5	3.3	-1.3	3.3	-1.9	1.1	-0.97	2.3	2.6	8	-1.7	0.08	4	4.6	4.3	-0.54	1.5	-1.4	-4.6	-2	0.1	4.1	2.2	-1.5	2.1	-8.3	-5	-3.2	-4.5	11	0.27	-5.1	-11	-0.75	-1.9	2.1	-1.3
-0.03	0.18	-3.5	-4.4	-3.7	-4.4	-7.3	-15	-15	-8.1	-5	2.1	-3.1	-6.7	-6.1	-2	2.1	-0.07	-0.72	3.5	-1.1	-1.1	2.5	-0.87	0.05	6.7	5.6	2.2	2.2	3	0.92	-1.6	0.01	-0.27	0.85	-2.1	0.41	3	-2.6	1.1	-0.27	-6.7	3.5	1.8	-5.4	-7.4	-3.6	-2	2.3	6.3
0.31	0.02	-0.61	4.8	-5.5	-3.7	-15	-4.7	-2.8	-5.4	-2.9	-0.18	-0.95	-4	0.74	-5.4	-0.38	6.4	-0.11	-4.8	3.2	5.1	5.7	-5.6	3.5	3.4	3.6	2.2	1.5	3.2	1.3	0.5	1.5	6.8	2.5	2.6	5.3	4.5	6.3	0.61	0.92	-5.8	4.8	-1.8	1.2	-6.7	2.5	-0.45	12	3.6
0.8	-0.04	4.5	4	3.5	-1.1	-0.59	-2.8	1.4	-0.89	3.9	-0.63	-1.7	-2.8	3.6	-9.2	1.6	3.4	1.4	-3.9	2.2	2.9	3.1	-5.2	-0.46	4.2	7.2	-4.2	1.7	9.6	3.5	1.8	5	11	4.1	6.6	6.8	3	2.9	4.2	3.3	-1.3	7.4	-3.9	7.5	0.95	9.3	-2.1	17	3.7
0.3	-0.32	5.4	-0.57	2.9	4.5	7.2	2.5	-2.1	-1.5	1.8	5.5	0.69	0.42	6.2	-1.6	2.8	-3.2	3.1	-2.6	-4	-0.12	13	1.4	11	-4.8	-2.3	4.8	1.5	5.1	0.86	0.26	8.7	3.5	4.7	4.9	-1.3	0.36	4.1	3.4	0.14	0.53	-2.8	3.4	-1.5	6.3	-1.8	5.8	5.1	-0.17
0.34	-0.35	-0.62	-3.1	-2.2	-3.4	-4	-2.7	-7.2	-3.8	2.1	0.71	-4.4	-1.2	4.9	-3.2	-3.6	-4.7	-2	-4.2	3.2	-0.32	2.4	-5.8	2.5	-0.5	1.6	5.2	0.22	-0.26	2.2	-3	1.5	1.7	-2	-2.1	0.6	3.1	1.7	-5	2.1	-7.2	-3.3	-0.31	-4.6	-4.3	0.78	2.8	1.5	4.2
-0.41	-0.08	-2.2	1.8	-4.9	-12	-7	-7.8	-5.3	-8.9	-2.2	1.1	-4.4	-7.4	-3.2	0.03	-2.6	-4.4	-3.6	-1.9	0.22	-2	0.99	-3.6	2	-1.4	2.6	-0.98	-3.3	-1	-1	0.33	-0.68	0.69	-4.9	-3.8	2	0.82	-2.5	-3.7	0.48	-6.1	2.7	-5.3	5.2	-2.5	5.1	-1.4	1.7	-0.25
-0.61	0.24	-1.7	1.8	-3	-5.9	12	-0.04	3.6	-2	-4.2	4.6	3	-0.46	-0.5	6.9	0.15	12	-1.8	-1.3	-7.5	0.05	2.4	5.7	-5.6	3	1	-2.3	0.89	1.6	2.6	0.2	3.1	2.4	-1.8	4.2	1.1	1.2	1.8	5.5	5.2	-5.3	-1.6	-9.2	-1.1	-4.7	-1.9	-2	-6	0.3
-0.58	-0.06	-5.8	-0.6	1.6	-0.7	18	2.9	3.8	5.3	-1.4	0.88	8.3	-0.88	-3.7	5	4.9	0.5	2.9	-3.9	0.48	-7	-8.3	1.9	-9.5	5.5	-2.3	-4.6	-0.74	-0.09	-1.4	-4.3	-2.7	-0.54	-1.6	0.52	5	-3	1.2	5.2	3.2	-9.3	-0.22	-2.9	2.4	-5.9	-0.33	1.5	-1.8	-0.14
-0.4	0.32	1.7	2.2	-0.29	-5.3	16	-14	4	-8	3.9	1.7	7.7	-8.6	-3.7	-0.87	-1.2	-2.1	-1.9	-6.7	-2.2	2.1	-7.2	-0.97	-2	0.03	1.2	4.7	-1.9	-2.4	-2.2	1	-0.31	0.5	0.66	-1.4	0.68	0.52	-0.62	-6.5	11	-6.2	3.5	-1.4	6.4	-4.2	4.7	3.7	-4.3	3
-0.1	0.56	-0.27	6.7	2.3	-5.9	13	-5.5	0.85	-6.5	-0.79	1.4	3.1	-9.5	3.6	7.3	4.6	3.7	-1.7	-0.81	-1.1	-3.2	-3.8	6.6	2.3	2.2	-0.99	-0.38	0.5	3	3.3	0.02	-1.9	1.3	1.6	1.6	1.9	-1.5	-1.4	0.89	1	0.45	-6.9	-1.4	-0.16	3.3	0.12	1.4	2.4	4.1
0.27	0.65	1.5	8.5	-2.2	-1	-6.2	9.6	-6.3	10	-5.3	5.8	-6	0.02	2.3	8.8	3.5	3	-3	3.3	3.9	8.5	6.4	7	5.6	0.24	-2.9	-4.9	1.7	0.02	0.39	0.95	-0.43	1.8	2.1	-0.88	0.28	-0.84	1.5	2.8	-0.38	2	-9	-3.4	-0.86	2.6	-1.5	1.9	0.51	-1
0.48	0.01	-0.11	0.19	-1.7	3	-2.7	7.4	3.3	5.8	-3.1	-2.6	-1.5	3.3	1.8	3.1	1.7	1.3	-2.5	5.2	-0.64	10	1.3	5.7	-3.6	3.6	2.1	0.48	-3.5	0.01	0.93	-2.8	3.1	0.21	0.13	-1.3	1	-1.4	1.6	5.1	3.3	3.2	4.7	5.5	4.7	-0.75	4.9	0.99	-1.3	-3
0.14	-0.28	-0.94	-3.1	3.1	2.8	0.34	-3.5	0.03	-2.6	-2.9	-8.1	-0.05	4.5	-6.3	-1.9	-11	-1.4	-12	3.3	-11	3.7	-4.9	7.4	-6.8	0.81	-2.9	-1.6	-0.21	-6.2	2.3	-3	-6.2	-8.3	-1.1	-3.3	-0.67	-0.76	-3.7	0.43	-2.6	4.3	-5.2	2.9	0.73	2.3	3.5	-0.1	-6.1	-1.6
-0.36	-0.18	2.3	-1.9	7	6.2	-0.03	6.3	1.7	-3.5	-3.9	-1.1	2.2	7.2	-9.8	-2.4	-4.2	5.6	-2.5	2.8	1.2	2.2	-2.9	4.5	2	5.1	-3.6	-4.4	-5.7	-2.8	-2.4	-0.22	-11	-1.6	-1.5	1.2	-4.7	-1.4	0.13	1.5	1.2	12	1.5	-1.3	2.6	-0.98	-1.4	-1.6	1.8	-7.5
-0.15	-0.03	0.2	0.52	6.7	10	2.8	15	2.6	7	0.41	3	4.7	7.7	-0.23	-6.4	4	5	4.7	1.4	-6.3	5	-6.9	0.31	0.03	1.3	-3.6	2.7	2.6	-3.6	0.21	3.8	4.1	-4.5	-1.5	-1.5	2.2	-3.6	3.2	0.89	1.4	12	1.7	-0.69	3.1	4.1	-1.3	1.9	6.7	-3.1
0.32	-0.01	5.9	0.45	7.1	14	6.2	16	2.1	16	0.49	2	2.4	15	5.7	0.22	6.5	-3.7	7.9	5.6	-10	-6.6	-5.2	-1.7	-3.5	0.38	3.9	12	3.2	0.97	3.2	7.9	9.8	0.61	5.4	5.9	2	4.2	0.56	8.7	2.4	12	6.4	20	2.8	12	0.23	0.47	15	6.5
[truncated: 952 more columns]
