# Supplementary material for: Dyslexia on a continuum: A complex network approach
Source: PLoS One. 2018 Dec 17;13(12):e0208923. doi: 10.1371/journal.pone.0208923 (PMC6296514; doi:10.1371/journal.pone.0208923)
Supplement: S1 File — Detailed information about the archive contents is provided in the included README.txt file. (TGZ) [file pone.0208923.s001.tgz › FS_682_AA_run_2.csv]

-25	0.74	-29	-6.2	-28	-15	-40	-35	-18	-20	-22	-12	-5.5	3.4	-24	-9.7	-2.1	-20	-25	-12	-15	-28	-24	-17	-22	-16	-8.7	-4.3	-6.9	-12	-14	-14	-11	-14	-16	-14	-9.6	-8.8	-17	-9.9	-7.2	-3.7	-13	-22	-13	-27	-4.1	-18	-14	-25
-15	-4	-23	-15	-35	-24	-32	-32	-15	-23	-31	-26	-4.8	-3.3	-12	-12	-11	-16	-20	-16	-11	-17	-19	-21	-22	-15	-11	3.8	-5.1	-3.4	-16	-9	-13	-7.7	-13	-7.8	-11	-5.7	-11	-8.2	-14	-5.6	-19	-8.6	-14	-13	-5.1	-12	-13	-18
-3.1	-2.8	-10	-7.5	-20	-3.1	-8.2	-24	-8.4	-14	-27	-14	-6.9	-0.52	-0	-8.6	-5.3	-7.2	-9.1	-8.5	1.6	-6.1	-9.2	-10	-10	-9.9	1.5	-1.8	2.2	-0.98	-3.2	-4.9	-7.5	2.4	0.22	-5.9	-5.6	2.3	-3.7	-6.3	0.92	4	-7.8	0.67	-9.4	-5.1	-4.1	-3.1	-8.4	-19
7.9	3.8	-3	12	2.2	6.1	0.18	-7.5	7.5	0.16	-0.83	14	4	0.48	4.1	-7.1	-2.3	-7.1	4.1	-5.4	2.8	-3.6	5.1	0.07	-2.1	-0.63	-0.04	2.7	2.3	4.9	0.87	0.04	0.59	3.9	5.2	4.1	4.3	-0.75	-0.28	-2.4	2.4	4.2	-1.7	5.4	5.1	0.97	6.7	-3.5	3	-8.7
-3.5	1.4	-7.1	4.2	-4.1	3.6	-9.7	-7.4	-1.7	-0.09	-3.9	3.2	1.1	-0.25	-3.1	-1.1	2	-2.1	-0.5	-2.9	-4	-1.4	2.9	2.9	-1.9	5	5.5	4.6	6.1	2.5	-0.99	1.4	-1.4	9.2	0.49	5.5	3	8	4	-0.36	1.2	7.2	1.2	8.2	2.5	5.3	-4	3.3	-4.5	7.1
-9.3	4.8	-12	5.1	-9	1.7	-8.5	-12	-1.8	-1.2	-16	-0.69	0.54	6.1	-0.26	4.9	1.7	4	-0.24	9	0.29	8.3	-0.76	9.2	-2.1	4.2	4.5	1.9	3.5	0.86	3.8	7.6	1.9	10	3.3	5.7	-0.34	4.7	0.95	5.6	-0.48	0.37	0.62	2.4	-4.7	6.6	-2.6	1.1	-5	6.2
-4.6	7.5	-15	4.4	-12	8.3	-1.4	11	3	4.9	-27	6.2	0.34	1.2	-1.6	1.8	-5.3	0.48	-0.64	2.2	2.4	6.4	-2.1	-2.3	-4.9	4.8	-1.7	5.1	-4	5.7	0.02	4.4	0.59	8.9	-3.5	3.2	-6.5	2.8	1.8	4.5	-3.1	1.4	-0.89	-1.6	4.8	6	-3.7	2.6	-6.8	2.3
3.2	14	-3.1	15	-0.96	14	8.8	5	8.5	1	-18	9.3	1.1	2	3.8	3.7	3.7	0.54	5.6	-0.57	12	11	4.3	6.5	2.7	5.5	-1.6	8.4	-1.4	1.2	8.5	1.2	6.9	3.6	-0.68	-0.57	-4	1.4	1.2	7	2	1.4	-0.32	2.2	12	15	-0.83	2.5	-1.7	8.5
10	-0.33	5.3	8.8	7.6	13	23	7.1	15	1.5	2.4	7.8	4.9	1.4	9.2	4.4	9.5	3.2	10	11	11	12	11	14	5.8	10	1.8	6.1	2.9	9.2	3.9	6.6	7.3	15	4.5	8.3	3.3	6.4	5.1	9.3	6.9	-2.7	0.57	8	9.4	16	9.9	5.6	8	8.2
9.2	-0.04	5	6	6.9	13	21	7.2	13	3.4	10	9.4	2.6	0.54	3.2	11	1.4	5.1	5.4	13	1.1	3.7	0.65	8.7	5.9	11	3.1	-3.7	8.5	2.6	4.1	5.5	3.1	10	8.1	4.2	2.9	1.4	8	8.3	4.5	-1.1	6.3	8.3	11	19	-3.3	0.03	-6.7	7
4.1	3.1	-2.6	0.71	-0.5	8.4	14	11	13	8.4	5.6	-1.4	-4.6	-3.2	2.2	10	2.8	3	0.66	9.4	4.3	0.12	4.5	12	9.3	7.1	0.85	-2.6	9.3	3	4.5	5.8	11	1.9	12	2.3	-2.2	-0.26	2.1	-3.9	5.1	-1.6	7.2	7.7	9.9	12	-4	-2.6	-2.5	0.07
0.44	-2.9	-3	-6.2	-3.8	-3.3	6.4	5	5.6	2.9	-8.2	1.5	-3.5	0.8	0.23	2.7	-4.9	2	-1.2	7.8	-2.1	-0.94	-3	10	3.8	7.3	-6	-3.6	4.6	3.3	-2.4	5.1	-4.8	5.8	4.5	1.4	-4.6	2.9	-0.22	0.7	-0.62	5.3	2.5	12	0.79	8	-0.8	1.8	-4.1	-0.53
5.6	-6.7	-9.3	-1.2	4.7	4	10	-0.43	15	-1.6	-6.2	8.8	-3.7	-0.42	3.7	-1.1	2.6	-5.4	7.1	-2.1	3	0.19	4.3	3.1	7	5.1	-2.7	3.6	4.2	6.2	-3.2	4.4	0.25	1.6	4.4	6.3	-7	4.4	0.96	3.9	-0.89	-0.66	4.4	6	7.4	0.15	9.7	3.6	6.1	-4.7
1.5	0.88	-5.5	5.5	9.9	7.6	14	10	11	13	3.8	3	-2.9	-3.2	7.4	6	11	0.58	8.8	2.4	9.2	4.3	2.7	7.4	4	6.4	-5.7	0.99	0.29	1	-1.7	1.2	5.3	1.4	3.6	-1.1	-1.6	1.8	-1.4	-0.76	-5.1	3.9	7.6	6.8	7.6	8.1	14	7.3	11	11
3.7	0.93	-0.24	-1.7	5.1	-8.8	9.9	11	8.9	7.3	0.96	-11	1.1	-0.74	-2.9	5.6	8.7	5.8	3	8.3	7.8	7.8	2	4.4	3	-1.1	-3.3	-1.7	-9	1.3	-4.8	1.1	-0.06	1.5	-4.6	-0.71	-2.6	2	-2.7	-3.9	-3	4.3	5.2	-4.8	-0.75	-5.3	5.6	2.5	8	8.2
2.7	5.3	-8.6	3.9	-0.37	-10	2.1	2.3	4.8	10	-6.8	-11	3.4	2	0.51	6.2	7.2	1.7	-0.28	-3.6	7.4	8.8	-1.6	-5.7	1.1	-7.7	-7.3	-4.8	-6	-3	-3.8	-2.3	0.81	2.4	-5.8	-2.2	-8.9	3.1	-2.6	-4.2	-3	5.4	-1	2.4	-0.86	-9.9	2.9	11	8.7	11
3.1	4.8	-6.2	6.1	3.4	0.84	-7	-5.7	-3.7	6.2	-8.7	4.5	-3.3	4	-4.2	-1.9	4.8	-2.3	-3.7	-3.1	-3	-3	-4.7	-4.8	-7.3	-1.7	-1.2	-2.7	-4	-2.1	-3.7	-4	-1.8	-0.82	-0.43	1.7	-5	-2.3	0.88	-6.2	-4.5	5.5	-3.8	-2.8	-1.7	-3.1	2	2	-0.44	8
7.1	-0.1	-0.49	1.7	-7.7	-7	3.5	-6	1.3	3.8	0.59	-0.99	0.73	-2.5	3	-4.2	0.03	-3.5	4.7	-5.3	-5.5	-0.85	4	-4.1	-0.8	-5.3	-0.32	-4.9	-1.8	-4.1	-3.5	-4.7	4.9	0.42	1.3	2.9	4.5	-2.3	-2.4	-9	2.6	3	0.16	-5.9	3.1	-11	-3.9	2.7	-7.2	2.1
17	0.06	16	9.7	9.6	-1.2	13	13	6.1	7.3	15	2	2.6	-5.2	2.8	2.1	-0.35	5.4	14	0.95	2.7	5.8	12	-6.8	4.5	-7.1	-1.8	3.7	-0.43	0.36	-1.4	1.1	-2.3	-1.8	0.42	3.8	0.24	-2	-4.4	2.9	-0.87	5.4	0.19	-3.8	-0.78	-3.5	7.6	-0.33	8.6	1.8
3.5	2.8	9.6	2.7	9.6	-0.49	-11	14	-13	9.1	9.1	5.5	-3.4	10	-0.39	6.4	-0.74	6.8	-1.1	3	-1.4	0.83	1.1	4.5	-0.38	-3.5	1.5	-1.4	7	-1.1	-3.1	1.3	-5.3	-3.4	0.62	0.73	-0.9	-2.6	-4.4	2.9	-1.9	2.4	1.6	-3.9	-2.5	1.7	-2.6	5.5	-5.3	-1.1
-6.1	-0.25	4.5	-10	1.8	-6	-12	8.6	-10	14	4.5	-7.8	-8.1	3.1	-5.2	6.6	-0.67	14	-6.9	8.2	-2.3	5.5	-0.68	12	-1	4.8	-2.1	-2.5	0.6	-0.2	0.53	3.1	3.6	-0.45	-2.2	4.6	-3.4	-2.1	0.16	6.7	-4.5	-0.05	2.1	5.8	1.2	12	-6.8	10	-12	5.6
-2.4	-3.2	8.7	-6.3	6	-2	-12	5.9	-5	0.74	8.2	-12	-4.5	0.65	-3.6	1.8	-3	-1.6	0.35	6.2	-3	3.8	-5.9	8.2	-4.2	7.6	-1.5	0.2	-2.2	-0.81	-0.98	-0.23	-0.96	1.2	-2.9	1	0.11	-4.1	-8.7	3.3	-1.4	0.02	-3.5	8.5	-10	4.9	-0.4	2.2	-1.3	6.1
-3.2	-9.9	13	-6.6	8.3	-2.1	-3.3	-7.5	-5.2	-10	15	-2.9	4.1	1.4	2.9	-4.3	-1.2	2.4	-4.9	-3.5	0.17	-0.83	-4.1	-4.1	-4.9	1.2	3.4	1.7	2.5	-6	-1	-2.6	-1.8	0.83	-0.84	-5.9	6.4	1.4	0.71	-4.4	-0.65	-0.05	-3.9	-2.5	-8.4	-5.2	-3.7	-8.1	-2.4	-10
2	-4	9.7	2	7.5	0.97	8.3	-11	5.7	-9.7	15	0.2	0.11	-3.2	0.19	-6.8	0.87	1.3	-3.6	-7.5	-6.5	-2.8	-3.8	-5.1	8.7	-0.27	-7	-1.9	-2.3	-2.2	0.99	-1.6	-1.7	-2.1	3.7	-3.1	1	-1.7	-1.4	-5	0.92	-0.02	6.2	-5.1	0.86	-0.54	-1.9	-3.2	0.78	-4.2
1.9	-1.7	16	5.8	5.6	2	3.4	-4.6	-2.5	-8.3	12	4.8	-2.3	-2.6	-2.2	-6.4	-3.8	2.1	-4.2	-3.8	1.8	-4.5	-7.3	-3	2.3	3.2	-4	-6.6	-3.9	-4.3	-3.4	-0.19	-2.8	2.2	1.8	-2.8	0.96	-1.9	-6.1	-2.7	7	-4.3	1.8	2.7	-8.5	-3.1	5.9	-1.5	3	-2.7
-1.1	3.9	5.7	8.6	-6.5	5.2	-9.5	0.95	-10	-2.4	14	12	-6	2.5	-0.89	-0.06	-1.2	5.6	-4.7	1.5	4.3	-0.72	-8	-2.8	-2.3	-4.3	-2.4	-1.4	-7.5	-3.4	1.5	-2.9	1.1	-9.8	-0.21	0.14	5.6	-1.5	-2.5	-3.2	-2.6	-1.8	-7.5	-0.98	-11	-3.2	-0.9	-1.6	9.9	-3.2
-6.5	3.9	-5.4	6.3	-9.9	4	-12	-0.67	-1.1	1.3	4.2	5	-0.09	-3.8	-4.6	0.21	-7	9	-2.6	-4.9	-6.7	0.85	-7.5	-6.6	-7	-0.77	-4.5	4.3	-6.1	6.6	1.4	3.5	1	-5.3	-0.73	7.7	-5	-2.7	-1.2	-0.49	-5.4	0.06	-4.8	-4.8	-4.1	-2.2	-5.2	1.4	-3.5	-1.5
-8.6	-3.1	-11	-18	-3.4	-17	-6.3	-2.9	-1.6	-1.6	-11	-29	1.3	-3.5	-4.3	-1.2	-1.4	-0.68	-6.9	-2	2.2	0.06	-1.6	1.8	0.91	-7.9	4.9	-2.9	1.6	3.6	3.9	-6.8	1.2	-5.4	-0.74	2.5	1.4	-3.6	-0.08	-3.9	0.75	-4.2	-1.4	-2.2	6.6	-3.2	-2.7	1.8	-4.1	9
0.45	-8	-1.4	-21	4.5	-14	7.4	-0.67	7.4	0.14	-3.6	-21	1.2	-6.3	-4.1	-1.1	-2	-1.9	-2.4	-3.3	-2	1.9	5.6	-5.3	5	-2.9	5.5	-0.76	-2.4	-4.8	4.8	-1.5	-2.5	-2.1	-2.8	-7	7.8	2.9	6.2	-5.7	2.4	-3.4	7	-2.1	3.3	-0.66	-1	-3	4.4	0.61
6.5	4.6	8.6	0.72	13	6.9	14	15	2.4	12	11	-0.16	2.4	2.4	2	1.1	4.9	1.3	9	2.2	-6.4	0.94	8.9	4.7	2.7	2.9	7.6	-2.2	-4.8	3.3	4.6	3.1	4.2	-1.3	-1.4	0.61	9.3	1.2	5.3	-0.56	-2.1	-0.23	4.4	4	-4.9	-2.3	8.3	-2.1	12	1.6
-1.3	4.4	4	6.7	4.8	15	2.7	14	-5.3	0.69	14	8.9	-0.45	-0.9	4.9	-1.9	5.4	0.76	2.2	1.2	-0.54	-3.2	6	-2	5.8	-0.76	4.1	-1.4	1.2	-3.3	0.55	-0.5	5.8	-7.1	2.1	-2.8	5.2	-8.4	-0.1	0.21	6.1	0.19	8.6	-2.8	7.9	-0.2	-1.2	2.2	4.5	-0.05
0.34	-0.72	-2.2	-0.8	-2.6	0.46	9.4	3.3	6.4	-6	13	7.9	-0.32	-4.8	9.9	-10	11	1.6	6.3	-10	1	-3.4	6.4	-5.4	9	-1.7	-1.1	-2.1	8.4	-0.27	0.72	-1.6	2.9	-7.8	6.1	0.36	3.9	-5.4	0.38	-7.5	4.3	-2.7	6.1	-9.9	4.5	-4.1	0.92	-6.1	6.7	-8
2.9	-12	1.4	-12	0.61	-8.7	15	-4	0.68	-4.9	3.5	8.8	3.7	-2.6	8	-4.5	8	-2	6.4	-5.1	2	-9	2.8	-8.7	4.3	-1.7	1	-2.1	2.9	-0.72	0.52	-2.7	2.6	-4.8	4	-1.2	2.3	-5.5	0.31	-4.8	3	-5.2	2	-5.3	-2.1	-0.92	8	-0.54	10	-5.2
3	-2.1	0.65	-8.7	8.3	-6.9	19	1.8	5.2	-2.1	6	6.7	1.4	-1.9	3.1	-6.1	4.2	-5.5	1.2	-6.7	0.98	0.39	7.2	-5.1	6.2	-2.6	6.1	-5.4	2.3	-1.4	4.6	-1.9	6.3	-1.7	9.5	-2.4	3.5	-4.9	9.7	-2.2	4.4	-10	8.6	-8	9.2	-2.4	2.5	1.5	3.5	4.8
-2.9	6.1	-4.5	0.58	0.34	5.7	4.4	9.4	-0.62	3.3	6.3	-3.6	-0.24	-4.4	-2.7	-0.5	-0.31	1.8	-0.8	-0.7	-4	2.4	2.6	-1.9	2.5	1.6	0.06	-0.58	0.3	-3.6	2.2	3	0.94	-2.2	7.5	-4.2	0.44	0.28	9.8	2.5	-2.6	-1.8	4.7	2.7	1.4	-0.77	-6.6	5.6	-1.2	13
0.57	4.1	3.5	0.31	4.2	7.6	-16	16	-7.4	4.8	6.7	2.5	9.1	-1	-3.7	-0.22	-4	8.1	-0.22	-4.5	-2	-2.7	-0.15	-3.4	0.97	4.5	0.85	-0.98	5.3	-5.2	2.2	-1.4	-6.6	-0.15	6.7	-8.2	1.8	2.9	9.2	3.9	-2.3	-0.49	1.7	-3.3	-1.2	2.9	-1.3	5.4	2.3	14
0.9	0.65	5.8	-3.1	0.83	-4.2	-11	6.8	-4	-1.7	3.2	4	1.4	6.7	-1.1	-6.5	2.9	-5.3	-1.9	-0.84	0.73	-4.5	-4.5	0.85	-0.54	-4.9	1.9	4.3	-2.3	-0.02	-1.8	-2.1	-1.1	-4.1	4	0.22	6.4	4.2	-4.6	0.21	5.8	-2.8	3.2	-6.2	-5.2	-8.5	3.9	-0.14	13	8
-3.1	-7.1	-4.1	-12	-4.9	-11	-14	-14	-9.7	-7.6	-13	-8.2	3.5	-0.34	-0.59	-2.4	-5.3	4.5	-7.5	1.5	0.21	-4.6	-1.5	0.83	-5.5	-8.3	7.2	3.1	1.9	4.2	0.2	3	0.07	-1.6	-4.1	0.91	4.4	-1.7	0.58	2.7	3.3	-9.5	-5.7	-9.4	-15	-1.6	-1.4	-8.5	3	-14
-10	-4.8	-12	1.2	-6.4	4.2	-9.6	-3.8	-7.7	-3.5	-11	3	-3.1	0.36	3.7	-2	-1.8	1.6	-3.7	-5.4	-4.4	-2.1	0.92	-4.2	1.1	-2.1	3.7	-6	5.4	-1.5	-0.89	-5.5	-2.9	-4.1	-6.7	-0.06	2.2	-5.2	5.1	-1.5	-1.2	-3.3	-4.5	-6.8	-0.57	-2.9	-6.6	-1.3	-9	-4.5
0.38	-3.9	0.94	8.6	11	3.7	11	1.4	5.3	-2.1	-2.9	0.82	-7.2	-1.8	3.1	-4	1.5	-5.3	3	-7.6	-1.7	-6.5	2.5	-13	0.72	-7	0.98	-4.9	4.5	-5.7	1.7	-7.2	-2.8	-7.2	-6.1	-4.9	2.2	-2.5	5.8	-2.8	0.78	-2.8	-5.7	-7.2	5.7	-13	2.5	-7.8	-4	-0.8
9.8	0.26	19	7	21	2.5	27	-4.7	15	0.59	11	12	3.6	-5.7	10	-2.6	5.9	-0.52	16	-1.8	3.4	-7.8	11	-2.4	6.4	-1.7	5	1.5	4.5	-1.7	8.1	-3	4.4	2.1	-5	1.1	6.7	-0.68	5.9	-1.5	-1.1	-5.7	2.2	-2.1	10	-6.3	7.5	-5.3	12	-7.7
9	7	9	9.2	8.8	11	20	-5.9	9.1	2	5.8	12	2.9	-3.6	2.4	0.56	3.9	-2.7	5.4	-6.3	7.2	0.23	3	-2.2	4.8	5.2	2.4	-1.5	-3	-7.5	4.7	0.29	1.9	3.5	-2.5	-4.3	2.7	-3	5.1	-3.6	2.5	-2.6	2.8	1.1	9.8	2.6	-0.38	-1.9	5.1	-4
8.2	10	2.5	9.5	2.6	10	9.7	1.7	0.89	2.2	12	8.4	3.6	1.3	4.7	-4	5.1	2.3	5.6	-7.2	-0.5	-0.3	-0.61	-4	6.9	-0.16	-0.48	4.2	-2.9	-2.9	5.8	-2.2	2.8	-3.8	0.02	-3.7	-4.3	-5.2	4.9	3	0.73	-1.7	5.1	-0.7	9.3	-0.41	-2.6	0.91	1.6	-3.6
5.7	-7.2	1.8	-5	-8.9	-2	8.6	-9	2.1	-8.4	4.3	2.8	3.1	-1.4	-5.3	-2.1	-4.9	-1.3	2.2	1	-6.7	3.8	4.1	-9.6	0.11	-0.3	1.4	0.33	-1	-3	-0.42	-3	0.25	-4.9	-1.5	-4	-11	-1.7	3.4	6.2	-3.9	-0.3	-1	-1.6	3.9	1.4	-2	-6.6	-1.6	-8.1
4.5	-8.7	-1.6	-5	-4	-4.2	18	-2.8	9.8	-5.8	-8.8	-0.64	2.1	0.35	-2.4	5.5	-4.6	-0.47	-3.6	3.1	0.83	1.5	-2.3	-2.1	-8.9	-5.2	1	1.5	-2.9	4.3	-0.53	2.6	1.3	-3.3	-2.8	-1.7	-9.4	5	-0.43	2	-2.8	-3.9	-7.6	2.7	5.6	2.7	3.8	-3.7	2.8	-7.3
-4.5	1.6	-0.28	3.9	-0.87	4	6.2	8	-2	6.9	-1.6	13	-2.9	1.9	0.67	4.1	-0.37	4.3	-0.4	7.7	4.1	3.5	-0.81	12	2.4	3.5	0.04	2.7	-7.7	-3.2	4.2	3	2.5	-2.4	-1.4	-0.09	1.6	5.9	-0.3	-0.37	3.5	3.2	0.14	4.8	3	-0.07	-3	1.5	-0.06	-4.2
-5.7	4.4	7.8	5.5	7.3	0.83	-7.6	14	-12	9.8	13	9.9	-1.9	-5.1	-1.4	0.3	-3.4	-6.1	1	0.6	-3	2.9	5.5	9	4.3	4.5	-2.5	-0.79	-2.3	0.63	-1.2	5	-3.3	-1.5	0.55	2.2	-2.6	7.8	-5.4	6.1	0.4	4.6	6.2	-0.49	-0.65	2.6	-1.8	-2.7	-4.1	2.4
0.55	-3	16	-9.2	10	-7.9	2.6	13	1.2	-0.74	21	-7.9	0.36	-0.71	-1.6	3.9	-5.4	-0.27	3.8	-0.77	2.6	7	7.6	-1.1	5.6	1.5	2.4	0.65	2.4	3.4	1.4	1.9	-1.1	-4.6	2.5	-1.4	3.8	1.5	4	2.2	-0.75	1	1.9	-2.6	-0.97	5.2	2.7	1.1	-0.98	5.4
2.7	-1.4	9.6	-5.3	13	-4.2	5.2	12	-0.41	3.7	24	-12	0.36	3.3	-1.6	5.7	1.7	5.2	-0.83	1.7	0.57	8.2	3.6	0.23	4.1	-3.4	7.3	-2	5.4	-5	0.64	1.1	5.7	1.3	-1.7	-7.1	6.2	-1.7	4.1	8.8	2.3	-5.4	-1.1	0.41	9.7	1.1	6.1	5.7	9.1	5.9
-1.4	-1.3	7.1	-2.7	8.6	-0.54	3.7	13	-4.5	13	19	-8.6	-3.6	4.8	-0.55	7.5	-2.6	2.8	-2.9	9.6	-1.9	3.3	2.2	5	9.4	-3.6	-3.2	1.7	-3.9	1.1	2.9	-0.45	3.2	3.7	-1.5	0.4	4.3	-1.3	-2.1	10	5.1	-1.4	6.4	3	6.1	7.3	0.7	4.2	3.9	8
-1.9	2.8	7.2	-1.4	13	3.4	5.5	17	0.94	14	21	4.5	-5.1	-0.62	0.36	6.6	2.7	1.5	3.2	4.9	-0.36	-3	-1.3	3.8	7.8	2.5	-1.6	4.4	0.43	9.1	2.7	7.2	8.2	-0.32	3.2	4.5	4.3	4.4	-0.38	9.8	7	0.81	11	3.9	4.4	3.6	4.8	0.91	4.2	3.9
3.9	0.07	7.2	-2.1	8.4	0.49	6.4	8.6	5.6	1.6	22	-1.1	5	2.6	5.2	0.88	-3.1	-2.6	13	2.6	-2.1	0.27	7.6	3.6	6	4	4.4	6.5	4	9.5	1.4	4.2	-2.6	1.4	5.3	5.9	1.1	9.8	-3.4	1.6	-0.53	2	1.4	4.4	3.3	0.21	3.3	8.1	2.5	6.9
6.6	-6.1	7.8	-2.6	5.3	0.96	-16	-6.9	-9.9	-1	3.6	-0.5	5.2	3	-1.9	-3.4	-4.9	0.62	1	7	2.1	0.68	4.4	5.1	1.8	4.4	4.1	8.5	-4	7.5	-3.1	6	-1	8.2	-2.2	9.3	2.2	5.6	-6.5	7.6	-3.8	2.6	-1.1	10	-7.3	-1.1	-8.8	2.2	-6.8	6.6
15	-9.5	22	-1	11	-4.3	-13	-13	-5.6	-4.7	8.7	0.56	4.9	-2.6	1.1	-0.56	-6.4	-1.4	-0.08	1.4	-4	0.23	-1.6	1.8	3.1	-3.1	7.7	3.6	1.2	4.6	4.1	-0.77	2.1	-3.2	-4.3	8	9	2.3	-0.48	-4.3	4	-3.5	5.5	-1.8	-6.4	-0.69	-0.15	5.5	1.3	2.8
4.5	-7.5	17	-5.8	12	-5.8	-12	-14	-1.1	-6.6	8.4	-13	4.8	-0.69	4	-6.2	-3.9	-4.1	1.1	0.88	1.5	-3.7	-1.5	-0.58	-1.1	-3.6	11	-0.82	5.6	-1.9	7.9	-0.14	-1.9	-8.9	-3.6	-6.3	6.1	7.6	3.3	-3.3	3.9	-1.5	-4.6	-3.1	-7.5	-0.7	5.8	2.5	9.2	-2
-10	-1.9	0.18	-0.21	-2	1.8	-13	-2	-9.6	0.76	1.6	4	7.1	0.48	-0.07	2.5	-4.5	-0.81	0.56	6.2	5.9	-5.2	3.2	4.6	-2.4	0	4.6	-6.8	0.98	-5.3	5.6	-4.5	0.55	-7.7	6.1	-5.4	3.4	-3.1	3.3	-0.8	2.7	-5.1	-7.8	-0.84	-6.1	-4.4	-8.3	-1.4	-7.4	0.13
-13	1.1	-7.6	0.38	-10	2	-9.2	1.9	-9.2	5.3	-6.5	8.9	-0.32	-4.2	5	-0.31	-3.2	4.7	1.2	-1.7	0.42	-1.6	1.4	1.2	-2.8	2.4	-0.12	-0.51	2.7	3.1	-1.4	4.3	-1.6	-1.3	0.87	2.6	-0.27	1.8	3.2	6.8	-5.1	-0.15	-6.5	7.4	-0.68	0.05	-0.79	0.98	-5.4	1.5
-1.6	-0.62	-1	-6.4	-3.5	-12	9.8	6	4.8	-1.6	-7.4	1.3	-6.3	3.4	6.2	3	-2.5	3	2.8	3.2	-2.1	11	-1.2	0.58	0.65	1.5	3.4	-2	0.26	-0.74	6	1.4	7.8	0.73	-0.68	0.62	4.8	-0.73	7.6	1.7	2.7	2.7	1.9	0.89	5.2	-0.95	9.7	-3.3	5.1	-5.8
6.2	-2	8.1	-7.9	6.4	-9.9	24	2.2	5.8	-3.3	3.2	-7.7	2.3	4.5	4.7	3.6	-1.6	-1.8	9.2	0.46	-1.6	0.89	10	-2.7	8.6	-1	1.8	3.2	3.9	-2.3	4.5	3.5	-1.2	-3.2	4.6	-0.19	1.6	-3.5	3.8	3	2.3	4.7	6.6	-1.7	7.7	-2.6	7.3	-2.6	9.7	1.1
-3.1	1.4	13	3.2	12	0.41	-6	12	-11	-0.32	12	-6.8	-1.4	-2.1	2.6	-0.71	-2.7	5.9	0.43	0.76	3.6	-5.4	11	-3.1	5.3	3	3	6	5.6	0.11	-0.68	5.7	5.1	1.4	4.4	3.1	4.6	2.1	-3.5	2.8	-0.11	4.4	5.2	-4.1	3.7	-1.5	-3.4	-6.6	-1.2	-0.71
3	-0.34	14	1.3	8.7	-0.37	-13	-1	-9.4	0.25	7	-5.3	3.8	-1.6	2.9	3.5	-4	0.41	1.6	1.9	-2.1	2.7	5.3	2	3.7	6.2	-1.2	-1.8	1.5	-5	-0.34	2.3	-0.3	2.6	2.5	4.6	-0.14	2.9	-1.5	2.8	1.8	4.7	0.68	2.4	-9.1	-0.43	-6.4	3.2	-4.3	-0.12
0.25	-8.2	8.5	-12	8.3	-19	-2	-13	-0.59	-13	6.3	-23	-2.4	1.4	-5.2	9.1	-1.1	4.3	0.13	7	-5.4	6.5	-7.7	-0.05	-0.5	-8	-6.6	-0.96	-3.6	2.2	-2.9	-1.7	-6.2	-5.1	-0.82	0.54	-1.2	-0.64	3.7	-0.73	-3	-5.6	-0.45	-5.6	-1.8	-3.5	-9.2	-8.6	-8.9	-7.3
-0.7	-13	1.2	-18	0.82	-21	1.2	-10	-2.3	-6.3	6.6	-17	5.4	0.48	-0.46	2.1	-12	-1.3	0.86	3	-6.5	4.8	-6.5	1.7	-10	-8.8	-8.2	3	-7.5	-2.3	-4.1	1.8	-5	-6.7	-4.2	-2.5	-7.3	4	-3.5	7.9	-1.4	-4.5	-7.9	-2.7	-4.5	-4.2	-3.5	-4.5	5.2	-8.3
-3	-5.5	-4.1	-8.8	-2.9	-12	-12	0.05	-13	3.3	4.8	-4.3	-0.79	-7.2	-0.94	0.11	-2.5	-6.8	-2.6	0.19	1.7	2.9	1.2	-0.04	-7.5	-0.04	-6.9	-1.3	-5.4	-4.8	-1.6	-1.4	-5.4	-6	-3.6	-5.8	-1.5	-2.8	0.61	4	-1.9	-0.85	-7.2	-3.1	-10	1.2	-3	1.6	-1.3	-1.3
-3.3	6.8	0.09	6.9	-5	3.5	-5	15	-9	4.5	1.8	15	-7.6	0.25	4.2	1.9	6.3	9	0.3	8.3	4	6.6	-4.6	4.9	-3	5.2	-2.7	-4.2	-1.9	-0.59	-1.1	4.1	-2.6	1.3	1.6	4.4	-1.4	1.7	6.5	5.6	-2.8	0.03	-6.2	2	-4.8	3.6	-3.9	2.1	-8.5	0.88
-1.1	2.3	-7.2	6.1	-8.3	8.5	-4.3	24	-5.3	8.8	-16	17	5.3	-0.89	0.96	2.2	-0.62	4.3	-1.3	-1.4	7	6.8	-3	-0.39	-4.2	8.9	-0.37	0.09	-2.4	2.2	-1.7	0.82	-0.69	-1	1.5	0.31	-1.2	4.2	-2.8	-3	1.3	5.4	-3.9	2.9	-5.9	1	-4.2	6	0.46	8.6
-7.3	2.2	0.98	3.5	-1.6	9.6	-8.5	23	-1.4	12	-4.3	8	8.5	4	1.6	6.7	0.69	-4	3.9	6.2	1.9	2.2	4.2	1.7	-0.63	3.6	-0.63	-6.1	-1.5	2.1	-0.74	-3.4	3.3	2.2	-0.98	-2.8	5.3	-5.2	-5	-6.4	-0.18	2.1	4.7	3	-5.9	5.4	-2.2	11	2.8	23
-2.5	-10	12	-10	5	-1.7	-8	-14	0.46	-4	10	-7.2	4.6	2.5	1.1	-1.7	3.8	-3.1	3.6	-7.5	-1.1	1.8	4.7	-1.6	4.7	0.87	-0.31	-6.3	-0.14	0.26	-1.1	-7.5	2.4	3.8	2	-3	6	-4.5	0.5	-2.6	0.99	0.82	5.4	-1.8	-1.1	-6	0.99	-8.4	2.9	-5
1.2	-11	8.2	-6	3.1	0.81	-6.2	-28	-4.4	-12	5.7	0.5	5.3	4.3	-3.8	-2	4.4	-9.2	0.81	-0.98	-0.12	-3.6	3.3	-0.36	-0.37	-1.4	2.3	-0.7	1.3	-6.5	2.2	-8.8	-6	5.3	-0.16	-4	5.5	-1.8	-2.7	-7.2	3.2	1	-2.4	-0.96	-4.7	-9.8	3	-6	8	-11
2.2	-15	4.4	1.6	-1.3	3.7	-5.7	-21	-0.41	-4.6	3.2	7.1	4.1	-5.4	-4.5	-1.6	4.5	0.76	0.39	-6	-2.2	-3.5	1.7	-9	-3.6	3.1	1.7	-0.44	-1.1	0.27	-1.3	-1.3	-2.9	3.1	-0.09	-3.2	3.4	-5.6	1.5	-8.9	2.3	-2.2	-6.2	3.6	-14	-5.4	-6.7	-2.5	-4.8	-8.3
-3.6	2.4	4.4	6.1	-3.5	3.8	0.37	-9.2	-0.5	-3.2	5.7	14	0.72	-3.2	-1.1	0.33	1.4	4.1	0.5	1.6	-5.2	-0.38	-3.8	-4.1	2.4	2	1.6	0.34	-5	-2.1	0.8	-2.9	1.1	-3.6	0.74	-6.8	0.15	2.6	-0.74	-4.2	4.5	-2.2	1	1.4	-7.2	-4.5	-7.9	6.2	-6.5	7.6
3.7	11	5.7	5.6	4.2	8.8	12	4.8	1.2	5.8	-0.21	20	1.8	0.51	5	1.4	5.1	3.7	6.3	5.2	4.4	1.1	3.9	3.5	0.85	3.7	4.9	2	0.68	-0.99	2.6	2.8	-0.05	1.1	-4.7	0.61	-0.78	3.5	3.4	-3.8	-1.1	-0.99	2	4.7	4.6	6.2	11	9.1	9.7	17
-1.6	9.2	4.3	3.9	-0.39	8.5	-7.4	-2.4	-5.1	-0.7	4.7	7.5	4.3	-2.2	-3.5	2.4	-3.4	3.6	-0.31	8.3	-1.4	-0.34	-0.58	14	-3	4.6	-0.72	3.5	-3.3	1.4	-3.8	-2	-6.7	7	-1.4	2.9	1.5	2.6	3	-0.63	2.3	-0.62	1.6	1.6	-4.3	-0.59	2	3.1	3.1	9.3
-14	-5.5	2.4	-1.1	-2.3	2.6	-16	-3.1	-12	-6.3	-4	-1.3	7.1	3.8	4.8	1.7	-4.7	4.8	6.4	6.4	-1	0.81	6.7	3.7	-1.2	4.9	4.2	-5.9	-6	-1.9	5.3	-3.8	0.95	4	-3.3	9.5	2.9	-2.5	5.6	-3	1.5	0.45	-0.48	2.6	-5.1	3.6	-3.2	-0.98	-1.6	-5.4
-2	-6	6.5	-5.5	6	-5.5	11	-8.4	3.2	-4.4	-5.9	-9.4	-1	0.45	6.2	-6.1	-1.2	-2.7	2.6	-2.2	3.8	1.6	0.89	-6	1.9	-4.3	2.9	-4.7	-4.3	-2	8.7	-5	-1.6	-3.9	-4.9	3.4	0.74	-3.3	5	-1.9	-0.12	0.47	-0.45	2.6	2.4	-4.1	7.1	-0.75	7.6	2.9
2.4	-4	5.9	-9.2	9.1	-10	12	-9.9	6.1	-1.9	6.2	-14	-0.67	-0.61	-0.92	-3.2	4	-5.4	5.8	1.4	2.3	-5	6.2	3.7	-2.3	-1.1	0.34	-5.8	-1.9	-3	4.1	-5.5	-0.45	-4.7	-2.6	-9.8	5.2	-6	4.6	-4.8	-1.9	-2	7.7	-7.2	2.7	-5.2	-3.1	3.7	-4	3.4
3.1	0.73	13	-2.1	11	-6.6	-2.4	3.1	-4.3	-0.33	9	-7.8	5.4	-1.1	-3	5.5	-1.3	-7.4	-1.3	-0.76	-1.8	-4.2	-3.7	3.2	1.7	-0.04	0.28	-3.3	0.09	-7.2	0.67	4.3	5.9	3.3	-0.53	-6.4	6.9	0.64	0.55	4.6	-0.45	0.84	4.8	-1.1	-11	0.69	2.5	-1.9	-1.7	-1.6
-2.6	6.2	11	8.4	4.7	5.6	-7	14	-7.6	1.7	6	13	-1.5	1.6	-3	8.5	-6.5	3.3	-8	2.7	-1	5.3	-16	8.5	-0.72	1.3	-2.5	1.5	-4.2	-2	-2.1	2.7	1.3	1.9	1.2	1.3	-0.7	-0.91	2.7	0.33	1.4	6.1	-1	1.2	-9.6	6.5	3.2	-0.79	6.4	-0.23
-6.3	-3.1	8.4	-4.8	-3.4	-9.1	-12	13	-13	-0.63	-3	5.8	-0.66	1.1	-8.1	-1.8	-4.9	0.5	-11	-3.4	-3.9	2.9	-8.3	-6.1	-2	3.5	-1.6	-1	-3.7	4.5	-5.9	-1.3	-6.3	-9.4	-2.5	-2.5	-0.88	-0.6	-4.3	-6.3	-1.8	0.21	-3.5	-0.67	-7.6	-2.5	-3	0.7	2.2	2.8
-2.9	-1.6	-1	-6	-6	-9.2	-9.6	-4.7	-4.4	-5	-1.7	-16	7.3	4.1	-9.3	-0.18	-4.5	-4.7	-12	0.04	-4.6	-1.2	-2.8	-1.1	-4.2	-1.9	2.5	-2	-0.63	-0.23	-3.3	-2	-4.4	-0.74	-0.25	-5.1	0.69	-1.2	-4.7	7.9	-6.2	-1.9	-1.6	-2.3	-9.7	-0.54	-5.4	1.9	-7.6	-0.42
-2.7	-3.7	-2.4	-0.48	-8.2	-1.1	-9.5	-8	0.9	-3.7	-5.2	-4.9	0.3	5.2	-5.7	1.9	-1.1	0.37	-9.6	6.7	-4.9	-0.02	-2.5	5	-0.47	-2.5	4.6	-2	5.4	0.81	-0.51	1.4	3.8	7	1.3	-1.9	2.3	1.1	1.4	6.2	0.25	2.8	3.4	2.2	-2.9	-0.95	-4	-6.3	-5.8	-9.3
2.9	5.5	1.8	11	-2.7	14	7	1.6	7.1	6.6	-6	8.3	4.1	0.95	-2.4	7.4	3.1	6.6	5.3	4.2	1.2	1.9	2	5.6	7.1	0.01	4.2	-3	7.5	5.8	12	2.5	9.5	2	3.2	2.1	6.2	3.6	-0.93	3.5	8	2.9	8.4	3.5	10	5.7	0.03	1.2	1.8	-1.7
5.1	8.2	7.6	7.4	16	12	15	18	14	2.6	7.4	12	1	1.5	-0.7	3.6	2.8	-1.8	10	2.1	-1.1	0.58	9.5	7.7	7.8	0.28	3.1	3.8	-2.9	-2	4.2	3.8	2.4	2	4.2	3	-2.7	-0.81	3.2	4.4	5.3	1.1	0.88	1.1	10	6.6	5.5	8.1	11	2.3
1.8	0.36	11	0.09	8.8	3.9	6.5	8.7	2.7	-0.58	13	1.1	-0.44	4.5	0.93	0.62	1.1	0.5	5	9	-0.39	-5.1	10	3.4	8.5	2.4	2.4	2	-0.62	-0.08	2.6	1.1	2	1.5	2.5	-0.94	1.8	-2.9	3.5	10	2.4	-0.54	5.5	7.1	2.5	6.7	6.9	4.5	13	5.7
-1.2	6.1	-6.3	-3.9	-8.7	0.93	-6.4	-10	-9	-5.2	-5.3	-6.1	-0.81	5.8	-3.8	-5.4	-8.7	4.6	-6.5	1.4	3.5	0.55	-1.7	0.04	-1.7	-2.8	-6	0.45	1.3	0.72	-0.57	-5.1	-6.8	2.2	-4.3	-4.3	2.6	-6.4	-2.8	5.8	2.1	-1.7	-7.4	4	-7.5	-2.6	-12	-0.84	-9.7	-5.3
-9.7	5	-19	6.2	-13	0.94	-7.6	-3.3	-6.3	3	-17	-0.17	1.9	0.48	-0.28	-5.3	-7.5	0.52	0.66	-4.5	-2.3	5.9	-6.8	-6.6	-4.9	-11	3.1	1.9	-3.3	-2.2	1.9	-5.3	-0.51	1.1	-1.4	-0.2	-0.02	-2	-1.1	-0.1	-2.1	-3.3	-0.47	-9.1	-1.9	-11	-3.4	-3.6	-13	-8.4
-5.8	9.8	-8.2	4.3	-7.5	2.6	-0.12	8.5	1	6.2	-8.9	-1.9	-5.4	-3.8	1.3	-2.9	-8.2	1.5	-5	-3.3	0.46	1.1	-5.6	-6.2	-0.64	-5.4	1.7	-1.3	1.2	0.57	0.82	1.8	-0.74	-0.07	5.7	-0.06	2.1	0.91	2.8	-0.07	1.2	2.6	2	-4.1	-2.7	-8.2	-2.3	-3.7	-9.7	-9
2.5	16	-5.5	14	-1.2	4.8	3.7	14	4.8	9.4	-8.4	-0.5	19	-1.3	9.2	-1.3	11	-3	18	-8.2	5.3	-6.3	27	-4.8	0.72	-1.9	7	4.2	5.3	4.2	2.2	2.6	1.3	5.3	7.5	8.4	4.2	-3.8	7	-2.8	4.8	1.2	3.3	0.31	2.1	-1.2	-16	1.8	-10	-2.2
5.8	15	-11	16	-0.81	11	6.5	15	5.8	7	-11	10	-13	-2.7	-10	1.6	-14	-5.8	-8.4	-0.27	-23	1.9	-29	2.1	3.2	-0.81	-6.8	0.33	-0.76	3.8	0.52	4.2	6.6	0.45	-5.8	5.4	3.5	1.5	-3	2.5	4	5.5	4.2	-2.9	3.5	1.6	-8.9	-1.4	-23	3.3
9.1	13	-2	12	2.5	4.1	18	13	14	4.8	-1.6	0.71	-16	-2	-8	-0.39	-7.1	2.7	-17	-2.4	-9.6	1.6	-23	-6.3	2.8	-4.6	-1.4	-2.1	2.3	-1.1	8.4	-1.5	6.1	4.3	-6.8	1.2	3.4	2.5	-4.2	-0.95	1.3	2.8	0.1	0.48	12	-2.8	-2.5	-2.7	2.8	2.2
8.2	13	-7.6	11	-7.9	6.5	12	19	17	11	-19	3.6	2	-1.4	12	-4.5	4.7	-4.2	2.7	-13	6.6	1.9	4	-11	-1.1	0.1	-4	-0.68	3.6	-3.2	1.3	-4.8	1.8	0.38	2.2	0.98	-6.8	-0.22	-1.7	-5.4	2	-1.1	-7	2.2	4.7	-5.4	-4	2.2	-5.4	-4.8
-2.2	4.9	-24	12	-20	1.3	8.9	2.3	5.1	2.7	-35	6.6	-2.9	-2.4	-10	3.5	-13	1.3	-7.2	-7.3	-3.9	-0.34	-5.3	-9.8	-13	-1.2	-5.5	-0.63	-4.4	2.9	-6.8	-3.5	-8.7	-4.8	-6.9	4.6	-12	-2.4	-7.5	-8.6	-4	-3.4	-16	-0.77	-16	-6.4	-5.2	2.1	-5	2
-5.6	7.5	-27	11	-32	4.1	-12	-15	-12	-1.2	-43	2.2	-9.1	3.6	-17	-4.6	-8.8	-0.94	-23	-2.5	-20	-3	-27	-4.1	-27	-5.4	-10	2.5	-11	0.42	-17	-1.9	-17	-1.3	-22	3.1	-20	0.56	-17	-4.3	-15	2.5	-25	-3.8	-25	-5.6	-14	6.4	-8.2	7
-10	7.2	-19	7.1	-21	7.3	-24	2.3	-15	5.9	-27	1.9	-5.9	-0.29	-11	-7	-12	-2.1	-19	-7.9	-21	-2.5	-16	0.36	-22	-4.5	-9.5	4.1	-17	3.2	-16	2.1	-15	0.97	-23	2.9	-18	3.7	-16	3.7	-15	2.4	-17	-1.6	-16	-3	-23	-6.4	-27	-1.6
-9	7.6	-13	15	-19	8.9	-16	15	-15	8.7	-21	14	-10	-2.9	-9.9	2.6	-13	2.4	-13	-1.4	-14	0.65	-16	3.1	-18	1.2	-7.5	-2.9	-9.4	-2.6	-10	4.1	-7.3	3.8	-12	8	-9	-1.5	-14	-2.8	-3.2	0	-15	-2.1	-13	0.98	-13	-1.9	-14	1.6
-5.8	-0.43	-5.1	3.7	-6.5	8.1	-6.7	7.8	-6.2	5.5	-11	11	-7.5	-3.4	-2.4	-3.1	3.5	-1.8	-2.8	-0.78	-7.5	-1.9	-3.1	0.2	-6.6	8.7	-6.7	3.1	-3.4	0.59	-11	-0.35	-6.3	-0.71	-7	3.1	-5.5	0.55	-7.5	-0.23	-3.4	2.8	-7.5	1.4	-5.9	0.43	-1.9	1.6	-8.6	-3.8
-14	-3.9	-17	7	-5.2	19	-18	-5.3	-15	-7.9	-7.8	7.5	-3.1	-2.7	2	2.3	-0.32	-0.61	-8.9	1.8	-8.1	-3	-3.3	3.5	-1.7	4.7	-7.1	1.5	-5.6	4.4	-9.5	5.5	-6.7	0.86	-4.4	1.2	-10	0.44	-6.5	4	-4.8	-1.2	-7.5	11	-2.3	4.9	-2.1	-3.1	-12	2.7
0.77	-3.4	-5.7	0.26	-3.5	10	-7.5	-19	2.5	-8.8	0.06	3.6	-4.5	1.8	0.85	0.72	0.67	3.5	-2.2	0.84	2.7	0.69	1.3	3.4	-0.51	6.4	-2	-2.8	-4.4	2.4	-8.1	2.9	-4.9	3.2	-5.5	0.03	-8.4	1.8	-6.5	-1.3	-2.3	-3.5	-3.5	4.6	3.9	2.4	0.51	1.6	-0.25	-1.5
0.21	-5.4	-8.8	-12	-8	-8.1	0.12	-16	7.9	-2.9	-2.6	-14	-5.8	4.1	0.09	1.1	0.3	-0.07	-3.7	2.1	4.5	0.65	-0.95	0.93	-2.9	-6	3.2	2.8	-4.2	-1.4	-2.5	-4.3	-3.3	-0.33	-4.7	-4.2	-2.4	-3.5	-1.4	-1.3	-0.11	-2.8	-0.03	-7.1	8	1.2	11	-5.9	3.2	-11
5.2	-7.2	-4.5	-12	-4.8	-21	-3.9	-15	5.5	-9.4	-0.45	-18	-1.1	1.9	2.7	4.5	2.6	0.08	6.2	2.5	3.1	0.44	7.4	-3	-1.9	-6.7	2.3	0.92	0.49	3.1	2	0.33	5.2	-0.31	-4.7	-5.2	-4.5	-6.2	1.2	3.3	-0.55	-1.7	2.4	-1.8	7.6	3.4	7.7	-11	6.3	-9.8
9.1	-7.7	0.01	-8.3	7.3	-13	4.4	-12	8.9	-14	3.2	-5.8	6.3	1.2	9.1	-0.39	8.1	0.35	9.4	0.9	5.6	-1.5	12	-1.4	3	1.5	2.5	-3.2	2.1	-1.7	1.9	-0.76	1.1	-3.7	4.9	-8.3	-2.4	3.4	1.3	-2	1.8	-1.3	9.7	-0.38	12	2.5	6.2	-1.4	8.5	-5.2
0.19	-11	1.5	-8.1	8.3	-0.32	3.4	-9.9	5.6	-10	0.27	-7.1	0.8	4.4	4.9	-3.5	-0.41	-0.01	2.3	1.4	1.1	-11	2.1	7	3.2	2.8	-0.74	1.6	6.4	-6.3	1.4	-4.2	2.4	-0.41	4.8	0.22	-2.8	2.7	5.9	-6.3	5.9	2.2	5	6.7	14	2.1	2.6	0.04	-1.1	-3
5.2	-2.7	-0.38	-1.2	7.5	9.8	6	-4.3	9.4	-2.4	2.3	-3.8	1.1	-1.3	9.9	-3.3	7.6	5.6	3.9	-2.2	9.9	-0.2	11	6.6	4.8	6.2	1.9	5.6	0.71	3.1	6.2	3.3	9.7	3	5.3	1	3	1.1	4.6	5.5	2.4	1.6	4.2	8.1	16	9.3	5.9	2.8	0.45	-0.83
14	-4.1	10	-0.25	14	9.5	24	-6.7	23	-1	16	5	-3.2	4	16	-2.5	3	5.2	7	-0.03	12	-1.7	12	2.5	14	10	2.3	-0.35	4.7	5.6	7.3	0.34	9.2	0.8	4.7	4.6	7.3	-1.1	2.5	2	4.2	2.1	15	1.5	22	12	16	1.7	11	3.8
6.3	-0.03	3.8	2.7	14	5.3	27	-5.2	15	-4.7	19	10	2.9	7.2	18	-2	7.8	0.52	10	1.9	15	-4.9	11	6.9	18	6.6	-0.43	0.78	8.4	2.7	3.3	2.1	12	4.7	14	4.4	4.3	0.58	0.25	-3.2	4.2	5.5	16	5.1	21	12	8.8	2.8	16	1.1
-0.44	-2.1	-1.6	-6	0.69	-4.1	3.8	-2.8	-0.17	-2.6	0.66	-7.2	-1.1	-1.6	13	-3.8	5.1	-0.83	7.8	4.9	20	-6.3	6.1	11	8.6	3.6	-0.04	-0.08	3.1	-1.9	1.9	3	4.7	7.1	11	0.14	1.8	2	6.3	-1.1	3	3.5	6.9	4.6	14	4.4	5.4	1.1	7.9	-1.8
2.9	-3.5	-4.2	-9.4	-2.6	-6	-8.3	-3	3.7	-8.5	-5.7	-4.4	6.3	-1.1	6.6	-7.8	6.7	-4.7	13	-2	9.2	-4.5	7.6	2.2	2.4	0.17	1.2	4.8	-1.9	3.8	6.7	2	1.9	-0.78	1.2	-1.2	2.3	3.2	5.3	5.9	-1.5	-0.27	4.3	-0.85	6.3	-1.5	12	-3.9	8.7	-4.5
-4.4	-2.6	-8.1	6.2	-2.1	11	-4.3	6.3	-3.3	6.5	-8.6	19	6.2	5.6	1.7	7.5	14	8	7.2	12	5.4	7.7	15	6.6	4.9	6.4	-1.2	4.8	7.8	-0.44	7.7	10	6.9	7.8	6.5	4	-2.3	2.8	5.8	3.3	-3	6.8	5.5	2.8	6.8	0.73	-1.4	7.2	0.74	3.7
4.9	1.7	-0.08	3.6	4	8.1	-0.24	6.6	0.42	10	-2.3	5.9	9.8	0.16	-0.64	2.9	4.6	0.92	6.6	11	12	5.4	13	11	4.8	8.8	-5.7	4.7	-1	1.6	-2.7	7.8	1.4	9.4	-0.16	7.9	3	4.8	0.04	0.71	-0.72	6.4	5.2	6.7	9.7	8.1	-0.5	11	1.5	9.4
3.1	0.45	-1.1	-6.6	4.6	1.6	0.36	-5.5	3.9	-5.7	-0.32	-8	1.1	2.2	2.9	-5.8	3.5	3.8	5	1.2	2.2	-1.6	4.1	3.2	5.5	2.1	8.3	5.7	12	11	5.8	2.6	3.7	4.6	3.9	-0.86	4	2.7	3.3	4.2	6.9	-0.46	1.5	6.5	11	5.6	4.2	-0.59	5.1	-3.4
8	-1.3	-5.8	-9.3	1.1	0.84	16	7.5	14	2.6	7.1	-2.2	0.04	0.51	7	1.2	2.5	7.5	12	5.9	3.4	4.7	10	-3.5	9.2	5.1	4.8	4.2	9.7	3.8	3	6.2	6	1.4	10	-0.23	3.7	-0.87	4.5	7.1	1.8	-1	4.7	2.4	12	8.9	2.6	-2.5	5.8	-5.1
10	0.66	12	-1.1	11	-0.89	21	7.7	14	0.49	17	-2.7	-0.1	-0.83	5.9	13	12	4.1	9.3	7.8	13	8.2	6.9	10	10	7.3	2.9	-5.1	-2.1	-0.56	3.1	1.6	6.9	-4.3	6.5	7.8	9	-2.7	4.4	1.3	4.4	2.2	10	0.69	17	8.7	5	1.1	7.1	-2
-3.9	0.99	8.6	-2.4	7.6	4.5	5.1	-6.4	7.1	-9.9	14	-4.6	-2.7	-3.4	3.5	3.6	8.5	7.3	5.4	1.8	7.1	3.7	2.2	8.9	4.7	6.4	0.02	5.8	1.9	1.4	2.1	-1.1	-1.1	-2.5	6.6	4.3	-0.16	-0.29	4.2	0.12	2.3	0.27	-0.56	2	2.3	8	7.3	-1.3	8.2	-4.9
-9.4	-3.4	-5.8	5.8	-6.9	0.57	-8.9	-13	-5.1	-8.3	-6.2	-3	-2.7	-1.1	-2.7	-4.4	-5.7	7	0.98	1	-2.3	3.8	-3.7	1.5	-2.7	1.6	-0.39	5	3.4	5.7	-5.7	1.6	-5	-2.8	-2.8	2.6	0.71	3.7	3.7	4.6	-6.2	-1.1	-0.43	1.1	-5.9	3.6	-2.5	-3.9	-2.2	-7.8
-7.7	-4.3	-5.9	1.7	-7.3	1.2	-9.3	4.8	0.95	-0.64	-5.2	4	-4.3	-5.5	-1	-3	-5.7	-12	-0.24	-0.03	2.1	-3.2	-0.26	2.9	-0.23	-2.2	-0.56	1.6	-0.55	0.36	-8.5	1.1	-0.34	-3	-3.6	1.4	-0.63	-1.6	-0.24	-1.2	-1.6	0.63	-1.7	-4.9	-0.42	-6.8	-0.46	-4.6	-4.4	-7.9
1.1	-0.79	0.42	0.62	-3.7	-0.97	-0.55	9	11	3.2	0.76	-1.3	1.1	-1.8	2.4	-4.3	6.8	-3.8	-1.6	-0.58	7.9	1.4	-0.57	-1.5	-4.6	3.9	2.5	-7.6	3.5	-1.9	-0.45	-4.4	0.91	1.1	0.14	-1.8	2	-4.4	-0.19	-2.1	3.3	-0.3	-2.9	5.1	-3.2	-0.65	4.4	0.66	-1.3	-3.2
6.8	-1.4	3.8	-1.6	1.6	2.9	0.72	-9.3	10	-4.3	0.25	0.69	5	-1.5	0.41	2	6.3	-6.4	-1.3	-4.8	8.8	-2.5	-1.4	-0.44	-0.43	-0.5	1.7	-5.2	6.9	0.15	0.53	-4	0.39	0.09	5.4	1.5	1.3	-3	-0.88	-4.9	8.3	-2.6	3.4	0.65	-12	-1.2	5.5	-9.2	6.4	-6.4
16	2.3	10	-0.34	2.3	-1.1	1.3	4.8	2.4	3.9	-3.8	-1.3	1.4	-6.7	5.3	5	10	-2.8	-0.35	-4	6.2	-2.3	-5.3	2.6	-2.1	-0.62	-4.7	-0.25	11	5.4	-3.2	0.61	1.8	-1.5	1.2	2.6	1.4	0.54	-3.6	3.9	4	2.4	-3.1	-2.7	-9.2	-0.23	9.2	-0.24	11	2.2
1.3	14	-6	7.7	-11	3.8	-8.1	17	-1.2	6.4	-4.5	-2.7	2.5	0.93	1.2	-1.8	5.9	-5.9	-1.5	-1.5	7.4	1.8	-7.1	-5	-11	-1.8	-8.7	-2.1	-0.96	-2.6	-5.3	-1.2	-2.4	0.86	0.61	1.9	-3.3	-4.2	-2.8	-2.7	-2.7	-3.9	-4.8	3.3	-5.2	-3.2	0.72	15	1.1	16
-11	10	-23	5.5	-19	5.1	-8	10	-1.7	0.12	-6.7	-7.1	-0.98	-1.6	-5.3	-8.9	0.56	-12	-7.3	-7.7	7.2	-1.6	-4.6	-8	-8.8	-13	3.8	-4.1	1.8	-8.7	-1.4	-2.8	-6.5	-1.9	3.6	-4.7	-6	-5.5	-0.14	-2.8	-1.7	-4.1	-7.4	-5.2	-7.8	-10	-4	-1.6	-3.4	10
-9.6	-1.4	-19	0.37	-20	-4	-7.1	-2.6	-9.3	-11	-3	-2	-0.33	1.3	-1.7	1	-4.4	-7.8	-7.7	-3	-2.5	-3.6	-3.8	2.7	-4.5	-6.8	3.8	-0.26	3.8	-0.33	-1.7	-1.4	-5.2	-5	7.1	-3.4	-0.43	-1.2	-5.2	3.4	-7.5	-3.7	-3.3	-2.4	-8.4	1.7	-5	-3.5	-4.3	2.9
-5	-12	-16	-13	-16	-14	-8.9	-11	-5.8	-5.9	-16	-18	-2.8	0.78	-0.39	3	2.4	-3.1	-0.71	-1.2	-5.6	-1.7	-1.3	-4.2	-4.8	-3.5	5	-0.53	9	6	5.4	-9.5	-4.4	-3.4	6	-0.08	-0.1	-2.6	-0.41	-1.7	-0.06	0.95	-6.3	-0.35	-1.5	-1.7	5.9	-1	2.8	3.4
2.4	-4.7	-9.6	-7.2	-6.8	-4	2.3	0.16	3.9	5.9	-10	-8.2	-8.2	1.6	-1.1	-0.46	4.9	-6.4	-6.3	5	3.7	-4.2	-3.3	0.83	-3.6	-8.1	2.9	-0.05	-0.47	5.5	-2.9	-5.9	-2.1	-4.3	2.6	1.4	-3.9	-1.6	-6	-1.4	-1.3	1	-6	-7.7	5.5	-1.1	11	3.8	11	1.4
0.29	-4.8	-8.8	-2.6	-15	6.2	-11	-1.4	-10	-3.9	-12	-2.3	-7	0.71	-13	-2.3	-4	0.33	-11	3.5	-3.1	-3.6	-6	2.4	-11	-0.77	-3.3	1	-2.7	-2.6	-6.4	-2.2	-0.96	-5.2	-4.2	-3	-2.2	-2.3	-7.8	-1	-5.2	-2.1	-4.1	-1.9	-16	0.56	3.2	-0.28	-1.8	-0.33
-0.03	8.2	-9.5	7.2	-16	8.3	-22	8.8	-9.4	0.48	-4.2	8.8	0.51	-0.56	-8.2	5.7	-10	1.9	-6.5	3.9	-4.6	2.2	-6.5	5.2	-5.6	5.7	-4.7	-1.1	-1.2	-4.2	-7.2	5	-4.9	3.3	-1.1	-2.8	-4.6	3.4	-3.2	-0.31	-3.4	-0.92	-4.6	9.8	-11	5.4	-5.3	1.9	-10	2.6
0.09	14	-4.5	10	-0.38	7.3	-11	21	2.3	14	3.5	7.7	-7.8	1.1	-4.4	12	4.4	4	-6.4	11	-4.9	5.9	-6	6.7	-0.16	9.5	2.6	-0.92	-0.06	5.2	-2.2	4.3	-3.5	7.5	-7.1	4.9	-1.6	1.5	1.1	-4	-4.5	5.3	-4.4	9.8	2.9	9.5	-0.92	6.8	-1.9	12
1.6	5.8	1.4	3.5	9.8	-4.5	8.6	12	5.8	-3.1	6.7	3.5	-3.4	3.6	3	0.49	10	6.2	2.4	0.03	4.8	-0.18	-1.4	-1.3	-2.3	3	-4.3	2.7	-6.1	5.3	-2.3	3.2	1.3	6.6	0.09	1	-2.5	2.8	-8.3	4.1	-4.8	3.9	-2.1	-2.6	11	2.6	4.2	-1.4	6.5	-2.2
0.13	-4.9	1.4	-5.6	6.8	-5.2	-8.8	-9.8	-7	-8.2	-4.2	2.8	-1.5	0.47	-5.4	-12	12	-2.8	-4.6	-11	3.2	-8.6	-7	-9.7	-2.7	-0.43	-3.5	-0.26	4.1	-0.98	-6.7	1.1	-1.5	-1.9	2.6	5.2	-6.5	0.89	-3.3	0.79	-2.2	-3.9	-3	-6.1	-5.4	-2.9	0.18	-4	2.8	-5.5
-7.7	-10	-0.63	-11	-8.3	-14	-19	-9.8	-9.4	-7	-5.6	-4	-2.8	-1.9	-7.1	-7.4	5.9	0.48	-6.3	-12	1.3	-3.9	-6.3	-9.6	-4.2	-6.5	-3.5	-4.5	2.3	-4.8	-4.6	-0.5	-2.2	-5	4.1	-7.2	-3	-3.8	-0.46	1	1.4	-4.4	-2.9	-3.2	2.9	-3	-3.6	-6.8	-12	-11
-4.3	11	-0.14	3.5	-9.4	-1.7	-9.7	5.1	-3.7	-0.16	-0.51	5.6	-0.51	-2.5	-0.67	-3.9	2.6	-2.8	-2.6	-4.8	-0.97	1.1	-9.4	-1.2	-8.4	-5.9	-2.7	-2	-3.1	-4.6	0.43	0.72	-8.1	-4.8	-4.2	-3.5	-7.3	-3.6	0.04	-2.7	-8.3	-0.96	-2.3	-11	-4.4	-2.7	0.17	-0.31	-6.2	-4.9
-5.8	11	-4.9	10	-10	9.8	-15	-3	-11	-5	-7.1	5.8	-6.8	-0.94	-10	2.4	-5.1	1.2	-10	-0.12	-5.7	2.5	-15	1.8	-14	-3.9	-4.3	4.3	-4.3	1.1	-1.3	-1.3	-8.8	-1	-3.7	-4.2	-4.6	0.6	-4.6	-4.2	-7.1	-2.9	-10	-5.3	-13	-2.8	-5.5	-3	-5.6	0.95
-1.6	7.2	-7.3	6.8	-11	2	-4.9	-7	-0.11	-6.6	-15	4.4	-5.3	4.9	-9.7	1.4	-2.2	4.4	-4.5	5.8	0.6	-0.4	-5.2	2.8	-14	6	-7.4	7.3	-6.1	6.5	-2.9	2.7	-4.9	3.8	1.4	-4.2	-8	6.6	-7.3	-0.2	-3.7	1.9	-8.6	2.4	-17	1.8	9.5	-11	6.3	-13
4.3	1.8	-4.7	2	-2.9	-0.19	1.6	-9.7	2.3	3.8	-9.9	1.9	3.9	-0.81	-0.33	1.9	-4.3	2.4	-2.9	0.66	-2.7	0.82	-3.5	3.1	-7.4	6.3	1.8	1.2	1.3	9	-0.31	-0.97	-7.2	0.59	-0.01	3.9	-1.2	2.2	4.7	-0.58	-0.21	1.1	-2.6	4	-7.7	5.3	3.7	-1.7	-1	-5.2
-9.6	2.4	-0.75	0.9	1.4	5.4	-7.2	-7.7	-4.6	3.4	-2.9	3.8	0.86	-4.7	-2.7	-6.5	7.5	1.1	-1.6	-4.2	-1.1	6.7	-5.6	3.3	0.1	1.8	0.06	-1.6	-1.1	3	-6.2	1.7	2.3	2.7	-2	6.9	5.2	3.6	2.7	0.52	1.7	2.5	-0.58	3.7	5	-0.18	-2.1	7.5	-4.9	5.9
5.8	3.2	3.1	9.6	10	15	5.2	8.6	7.7	11	2.4	15	-4.5	1.7	3.3	4.5	3.6	5.3	-1	3.9	5.6	4.6	1.1	8.1	3.4	9.3	1.3	3.8	-5.9	8.7	2.9	10	5	5.2	1.8	12	-0.76	15	-0.18	5.3	1.3	6.9	2.5	11	7.5	6.2	1.9	13	-1.6	12
17	5.3	14	13	13	13	24	14	16	13	16	9.6	1.4	1.7	2.1	8.9	7.4	0.11	5.9	7	4.3	-0.18	2.9	7.5	9.7	13	2	3.4	-3.6	5.2	5.2	6.6	6.6	6.5	-1.5	8.2	1.2	3.6	0.72	5.7	3.5	7.3	11	13	16	14	6.3	7.2	9.1	14
-1.5	2.4	8.2	6.8	7.9	10	12	5.7	0.67	5.4	13	2.8	4.6	-1.9	1.7	5.2	-4.9	-4	-5	8.2	-3.9	-4.7	-2.2	7.8	3.8	4	4.1	5.7	-2.3	8	5.4	4.1	3.1	7.2	-0.78	8.2	3.4	3	-6.3	-2.5	1.6	3.7	10	6.3	-0.78	1.2	2.6	3.9	6	8.9
-6.4	0.27	2.8	4.1	-2.1	0.3	-0.77	-1.6	-1.2	4.4	6.4	5.4	-2	4.3	0.87	-4.5	-1.6	0.27	-3.5	-5.6	3.5	-3.9	-6.3	-0.23	-0.98	4.7	-5.4	4	-3.4	4.6	-4.2	4.3	-5.2	5	0.98	6	-4	8.9	-4	1.8	-0.6	6.7	0.31	4.9	2.1	-4.5	5.2	4.6	2.2	3.9
-8.6	3.5	-8.8	3.1	-11	-4.9	-9.2	8.2	-2.3	6.3	-24	2.3	6.7	-2.8	-1.9	-1.6	-6.7	0.18	2.7	1.2	-2.2	2.1	0.05	1.4	-10	4.2	-0.57	5.6	2.7	4.2	-4.6	6.2	-7.7	5.7	-2.7	2.9	-4.6	5.7	-1.3	0.66	-0.67	7.2	-11	6.3	-12	12	-12	2.6	-8.5	5.4
-2.7	3.3	-7	3.9	-6.2	12	-3.7	19	-5.3	17	-23	10	-6.5	6.2	-3.3	5.8	-4.2	6.9	-6.5	3.6	2	6.5	-8.1	7.6	-9	7.7	-3.3	4.3	-5.3	-3.7	0.46	9.1	-4.5	13	-7.8	2.9	-5.5	6.2	-2.1	-2.2	-3.2	8.8	-12	7.6	-6.2	12	-9	6.3	-8.8	9.4
4.1	0.03	3.5	2.7	1	6.4	5	-1.2	1.1	2.2	-4.6	0.99	1.6	1.4	2.6	-5	1.9	-3.6	-2	-6.7	1.8	0.97	-2.1	-8.8	4.3	-0.33	-1.6	-1.4	-2.6	0.47	-0.21	0.26	-1.6	4.1	-5.7	4.2	-3.3	1.2	3.4	0.65	1.8	2.2	-7.4	3.8	-7.4	-3.1	-0.26	0.8	4.5	3
-1.8	-9	-0.48	-4.4	-3.5	-3.5	11	-14	1.2	-1.2	-3.9	-1.5	2.8	-3.7	3.4	-9.4	1.1	-4.2	-0.19	-10	-2.9	-8.4	-2.4	-12	2.8	-4.5	3.5	0.49	-1.1	7.8	0.14	-3.1	1.4	0.83	0.8	9.1	2.7	1.9	1.8	-5	-1.8	8.6	-4.4	-0.27	-3.2	-15	-2.3	2	-0.2	5.5
3	-8.1	-0.41	-4.2	3.2	-7.6	18	-18	3.5	-3.5	12	8.6	-4.3	7.5	0.54	-0.17	-9.2	1.7	2.4	1.6	-5.9	-1.5	1.1	-2.2	5.3	-3.5	4	1.8	0.69	-0.59	1.5	-6.1	1.7	-3.5	2	0.54	-0.8	2.5	1.8	2.9	0.97	-0.41	12	-3.4	4.2	-9.2	0.53	-2.4	-1.5	-0.95
6.7	-5.5	6.8	-12	9.3	-9.1	9.3	-2.5	1.7	-0.14	11	1.4	2.2	-3.9	-0.03	1.4	5.2	-3.6	-0.55	-7.7	3.8	-3.5	0.38	-14	7.5	0.37	0.48	-2.9	1.3	5	2.7	-6.8	3.6	7.4	5	-0.41	2.4	6.5	7.5	-12	3.6	2.7	5.6	4.1	7.8	-4.1	4.3	2.5	5.4	0.3
7.8	3	5.2	11	7.1	17	9.3	12	1.4	12	7.3	26	2.5	-3.9	2	-4.9	0.92	-6.3	4.3	-14	-2.2	-2.9	2.6	-5.3	2.4	2.6	-7.4	2.7	-1.9	-1.3	1.4	-0.68	0.12	13	-3.8	1.5	-5.1	-0.6	4.5	-14	-2.9	2.3	6.5	7.2	6.8	3	-1.3	15	3.9	15
-13	-0.49	-8.4	-1	-6.1	8.7	-14	8.5	-11	13	-12	11	-0.21	6.4	-6.1	8.6	-0.25	14	-2.5	6.2	-4.5	7.2	-0.31	2.5	-6.4	9.3	-8.6	5.7	-4.3	4.5	-5	4	-7.9	2	-4.6	6.5	-7.7	13	-0.85	2.3	-5.4	7.9	-3.8	5.1	-5.3	12	-5.9	9.2	-3.2	21
-8.1	-6.7	-8.4	-14	-4.7	-12	-16	-8.8	-9.1	0.58	-19	-6.8	-3.2	-2.5	-0.56	-2.3	-5.1	5.7	-5.4	-6.6	-7.1	2.6	-5.6	-3.4	-9.3	-8.3	3.3	-0.25	-0.06	6.5	-4.6	-3	-3.6	-6.8	-3.3	-2.4	-1	-5	1.6	-2.3	-5.1	-2.2	-13	-15	-7.7	-3.8	-1.3	2.2	1.2	11
2.7	-11	-1.2	-31	3.4	-41	-1.7	-25	0.22	-12	-9.4	-40	-6.2	-7.2	3.1	-25	-2	-17	0.46	-18	-4.2	-18	-4.6	-22	-5.2	-27	-0.87	-9.2	3.2	-2.7	-0.47	-16	-2.7	-19	-5.9	-12	1.6	-10	-1.8	-16	-2.9	-14	-8.9	-28	0.95	-27	0.02	-8.5	0.38	-17
2.5	-11	6.6	-27	1.8	-44	3.5	-40	-1.6	-24	8.4	-36	-6.3	-4	-2.8	-25	-0.36	-15	0.61	-17	1.5	-19	-1.2	-26	2.1	-30	-0.16	-13	-2	-20	3	-21	2.1	-17	-0.11	-26	1.9	-20	0.54	-16	1.7	-21	2.7	-31	-0.42	-24	3.2	-22	2.5	-26
-4.7	-14	-6.5	-16	-5.7	-31	-7.5	-43	-5	-25	10	-27	-0.62	-0.99	-6.5	-9.2	-0.36	-15	-2	-10	5.5	-14	-8.6	-22	-0.92	-29	2.3	-7.8	1.3	-23	-1.8	-16	0.57	-15	3.2	-27	2.1	-12	0.15	-16	-3.8	-18	-1.3	-22	1	-23	-3.7	-17	-5.8	-23
-6.1	-13	-7.3	-15	-12	-26	-20	-40	-4.6	-24	-4.2	-26	2.1	-7.2	-0.98	-12	-2.8	-21	-2.5	-15	-4.7	-7.3	-1.6	-22	-1.5	-25	-0.02	-7.4	-2.2	-18	1.3	-21	2.4	-17	3.8	-22	5.1	-18	-2.4	-10	-0.9	-18	4	-22	5.6	-28	0.7	-21	-8.6	-28
-1.8	-21	-6.2	-18	0.67	-21	-13	-44	-9.9	-23	-8.3	-22	-3.5	-5.9	-0.37	-12	-3.7	-20	-3.2	-11	-2.6	-9.1	0.49	-15	1.6	-20	-1.6	-8.4	-4.9	-18	0.81	-14	4.3	-11	0.35	-17	2.8	-18	5.4	-9.3	-1.7	-14	6.9	-12	5.1	-15	-1.9	-18	-3.7	-26
0.57	-6.7	0.36	-4.7	5.1	-10	-3	-31	-1	-17	12	-15	-6.4	-3	-0.44	-9.6	1.2	-6.5	3.4	-7.6	-2.1	-13	6.3	-8	5.5	-15	1.1	-7.9	5.4	-14	3	-6.4	7	-8.7	4.3	-14	-2.5	-9.5	-0.03	-6.2	4.3	-8.2	6.2	-13	6.5	-15	-3	-8.7	-1	-21
-0.08	1.6	4.6	2.1	4.8	-4	1.3	-12	5.6	-4.7	2.9	-9	2.7	-5.9	2.4	-1.2	4.6	-3.6	5.7	-4.3	0.56	-3.5	6.5	-4.6	8.1	0.17	3	0.14	5.1	-5.4	3.9	-1.5	9.8	-0.42	5	-10	2.5	0.56	1	-0.2	4.4	-3.1	3.8	-0.84	4.3	1.7	-1.3	0.85	-3.1	-1.5
3.2	3.6	6.1	4.1	11	4.6	-1.5	12	2	4.4	9.9	2.5	5.3	0.5	-2.1	4.4	0	3.7	1.6	4.9	-1.6	3.6	13	7.3	8.2	4.5	0.55	1.7	3.5	-4.5	3.1	4.6	6.8	5.5	7.1	-7.2	7	-1.6	6.3	6.5	6.1	-2.2	8	-0.89	9.6	8.5	7.2	3.5	5.2	4.1
3	10	5.8	2	13	4.3	0.97	28	-3.5	22	13	6.2	4	0.25	-4.8	7.2	8.9	7.8	2.2	11	-1.2	12	7.8	6.2	11	12	1	-2.9	7.5	-4.7	0.59	0.86	5.7	8.3	10	-3.6	3.9	-0.95	3.1	5.5	6.5	3	12	4.6	6.2	12	4.7	6.2	1.9	7.7
8.1	5	7	6.6	7.3	9.5	9.9	25	5.5	11	14	-0.27	1.6	-2	-2.3	16	9.3	12	2.9	12	-1.6	15	4.8	11	7.2	4.3	3.4	4.8	2.6	2.6	0.96	5.4	3.7	-1.8	3.6	2.6	4.3	2	6.4	12	6.1	5.6	6.7	1.3	9.3	12	-8.2	7.9	-3.5	6.6
3.1	6.4	2.1	7	4.2	5.2	6.2	14	3.7	4.5	-0.42	6.6	-1.9	1.8	0.72	5.6	-0.8	7.4	-2.2	2.6	1.6	9	2.6	7.4	7.5	3.5	-4.3	0.6	-4.1	2.8	-0.17	2.8	0.23	3	1.9	5.3	3.9	1.5	7.6	5.2	-1.7	-1.2	2.2	3	0.11	18	1.8	-0.16	0.88	10
-4.3	2.5	-5.3	-2.8	-9.8	5.4	-6.2	7.9	-1	-0.09	1.3	8	4.8	2.8	-6.8	6.1	-5.6	4.6	-1.4	1.9	-5.9	0.81	0.26	1.7	4.6	9.6	2	-5.2	4.9	-0.65	2.8	4.6	-1.6	9.1	4.4	9.6	6	7.4	6.8	-0.21	5.1	2.3	-0.53	15	-4.9	15	-1.8	8.5	-7	8
2.8	11	-5.1	9.6	-0.71	3.6	4.8	14	4.8	6.8	6.3	2.2	6.1	-0.68	-0.37	13	-0.66	3.6	3.5	2.8	0.34	1.1	-1.1	-2.4	7.8	4.3	5.8	-3.7	5	-0.56	4.7	2.3	11	-0.19	3.1	7.2	1.3	-1.2	-0.67	4.3	2.1	-0.39	8	8.8	7.6	0.56	-2.6	4.5	-3.2	5.6
-1.9	8.7	0.88	17	6.4	9	7.2	10	1.1	11	9.7	5.7	3.8	1.2	-0.17	8.5	-8.5	5.1	8.2	0.13	-3.8	10	4.3	-4.4	2.5	5.2	-2.2	-0.93	3.7	2.1	4	2.1	12	-0.84	0.72	4.4	5.5	3.5	-3.8	3.5	4.5	5.2	6.4	5.2	2.9	1.2	-5.7	2.6	-2.3	2.5
-1.2	7.6	0.06	8.1	3.9	9.1	15	1.2	7.8	6.2	3.8	13	1.7	1.8	-1.3	3.5	-6.7	-1.8	4.9	-2.5	-8.7	0.99	1.4	-2.3	2.5	-0.24	-1.7	-4	-0.04	-2.3	-0.2	-4	-1.2	2.5	2.2	-0.58	3.6	1	-4.2	-7.7	4.4	3.4	8.3	4.6	6.3	-0.6	-2.1	3.5	-2.1	3.2
2.2	-2.5	11	-1.9	7.2	4.4	0.53	8.2	-0.39	1.7	6.4	9	3.7	-2.3	-6.4	2.7	-4	2	-3.5	7.5	-11	7.4	-0.81	5.3	3.6	-4	1.5	-0.3	-2.7	-2.8	-2.3	0.87	3.9	5.7	2	2.9	-6.8	3.8	-5.8	1.1	-2.6	3.5	3.8	0.32	-0.41	6.6	-2.9	2.9	-2.7	12
-0.32	1.5	10	3.2	10	5.2	-7	5.1	-5	0.12	10	3.7	-1.6	3.9	-6.1	4.4	-3.5	3.2	-7	-0.9	-5.5	1.1	2.3	7.8	0.03	7.4	-4.5	1.5	3	-3.1	1.3	7	1.9	3.4	-2.3	6.2	-4.1	-0.29	-0.94	5.9	0.34	-0.78	-2.9	9.8	-11	7	-3	6	-6.1	17
1.6	7.5	8.5	8.1	9.6	4.2	7.3	-1.8	5	4.6	13	-0.25	3.8	3.4	-7.1	-4.1	-2.2	-1.6	-0.54	-4.6	-0.63	6.3	3	0.97	2.6	0.41	1.6	5.7	-0.09	-1.1	-3.7	0.68	4.2	-0.04	-4.8	5.2	-2.7	4.2	-2.5	-1.7	-2.1	-1.2	2.3	3.6	-0.6	-3.2	-2.6	3.8	-6.4	7.7
2.1	-0.19	10	1.4	12	-1.9	16	-5.8	7	-2.1	15	-4.8	5.8	2.4	0.63	-1.9	-2.9	-1.7	7.9	1.7	-5.9	-2.8	11	-6.1	-0.2	1.3	0.45	-2.3	0.53	1.2	-1.3	-0.38	-0.32	-3.3	-5.9	-0.07	1.2	2.4	1	-2.4	-3.7	4.2	1.1	-7.2	-6.5	-5.7	-0.49	-10	-4.3	-11
-0.72	-4.9	7.1	-1.4	7.8	-8.7	13	2.9	1.3	4.8	5.5	-2.2	4.5	-2.6	0.2	1.7	5.7	-3.5	4.9	-1.8	-4.3	-1.5	8.1	-3.4	2.3	-2.1	-1.2	-1.4	0.67	-4.9	-0.93	0.13	0.63	1.2	-3.3	0.46	-0.67	-1.2	3.8	-1.6	-2.8	1.6	2.4	-5.9	-0.25	3.6	-0.46	-4.4	0.27	-5.8
-3.8	2.2	-4.9	3.1	-0.15	-1.1	10	10	-0.47	12	3.8	0.59	0.04	4.3	-2.5	3.1	-3.5	3.5	-0.21	8.2	1.6	6.2	2.8	4.5	5.2	-0.28	4.6	-2.6	6.2	-2.6	5.1	-0.09	5	3.5	-0.75	2	8.9	6.4	12	0.26	5.1	3.8	3.6	3.8	2.2	-3.5	4.8	2.6	3.3	4.3
-0.73	8.8	-1.5	5.7	6.2	3.7	4.9	10	-5.3	3.2	-5.8	-8.2	-5.1	-1.4	2.3	5.2	-3.6	4	2.4	4.4	1.6	2.8	-2.4	-3	2.8	-1.6	-1.8	-1.6	0.33	-5.9	0.45	-2	0.82	2.9	3	-4.5	2.1	4.7	-4	-5.6	1.9	1.2	0.85	-1.3	-2.2	-8.2	3.6	1.7	7.5	-2.1
2.1	2.1	6.8	14	7.2	7.6	-3.3	6.9	-4.3	0.85	-8	3.3	-2.6	3.6	-0.71	9.8	-5	-0.09	-4.8	4.8	-2.1	8.9	-0.69	-4.1	-3.7	1.5	0.98	4.1	5.9	-1.5	-1	5.3	-3.2	4.3	-0.1	3	-0.16	3.5	-4.5	1.5	-4.2	3.2	-2.1	2.5	-9.9	-0.64	-1.2	1.6	2.5	4.5
5.6	-8	3.6	4.3	5.7	-3.5	12	-0.48	3.7	1.2	-6.4	7.3	2.5	3.2	4.4	6.6	1.9	9	-1	-0.02	2.6	11	0.13	4.5	-1.1	-0.55	-0.86	3.6	-2.6	5.1	-0.37	3.6	-6.9	-4.7	-5	4.6	2.1	-4.8	0.7	6.2	1.1	-1.6	-6.7	-4.2	-3.7	-2.9	2.2	3.8	-0.61	10
13	-10	8.8	-8.8	-2.9	-14	22	-14	11	-5.4	1.2	3	7.2	5.2	3.7	2.6	-5.1	11	9.4	0.29	-1	6.3	6.4	1.4	-1.9	-1.6	-0.56	0.21	-2.5	-2.1	-0.62	3.6	-5.3	0.86	-1	0.93	2.1	1	-6.8	8.1	0.99	-3.4	-1.8	2.2	-1.8	-1.9	6	-4.6	8.1	-4.9
5	-1.5	3	-4.8	-1.7	-3.6	8	-18	-1.1	-9.6	-4.5	3.2	0.97	0.41	-3.1	2.8	2.4	1.1	5.4	2.2	-1.1	-2.6	3.5	1.6	-5.1	4.1	-1.6	2.7	-3.7	9.6	-2.3	-1	-5.7	-1.9	-3.4	0.19	-0.76	3	-8.9	5	-1.2	-4.2	0.53	2.6	0.8	0.19	0.75	-7.6	2.8	-8.5
-5.7	1	0.59	2.9	-0.19	0.11	1.1	2.8	-9.5	1.8	2.6	3.7	-6.8	-2	-0.66	5.4	-3.7	3.9	-5.7	2.3	-4.5	-1.5	-5.7	1.3	-2.9	6.1	3	4.2	-2.2	7	-1.1	0.96	0.78	0.39	1.8	2.1	-3.5	2.7	-2.5	1.9	-2.4	0.32	2.1	0.55	4.3	-0.47	-5.2	-5.4	-3.2	-6.8
-4.6	-3.6	0.76	-3.4	1.4	-3.6	-1.2	4.2	-1.4	-0.38	11	-3.9	-6.9	-1.8	1.5	0.68	-0.44	-1	-6.3	1.8	-0.8	1.8	-5	2.8	-0.73	3.8	0.27	0.69	-0.07	-0.25	-4.8	3.6	-2.8	6.3	-4.7	-0.1	-1.1	9.2	-5.3	1.3	-5.4	3.7	-4.2	-1.9	-1.9	1.5	-3.9	-1	-3.2	-6
-2.2	-8.4	0.14	-5.3	-4.3	-1.1	3.9	-1.7	2.5	1.4	1	-3.2	-6.2	1.9	0.88	-2	-1.3	1.9	-1.9	5.5	-5	0.12	-7.6	3.5	-0.84	4.2	1.7	1.2	-3.8	-2.3	1.7	8.4	-4.5	0.49	0.75	2	3.3	3	-0.65	1.8	-2.9	0.34	-4.5	3.3	-1.4	10	-0.34	-1.4	-3.6	-1.5
-5.6	-4.4	-3.1	-5.4	-2.4	-1.6	4.3	-1.5	0.96	3	-2	-6.6	1.5	4.8	3.9	-2	4.4	-3.9	2.1	4.1	6.2	-3.8	1.7	2.5	0.37	3.9	1.5	3	-6.2	-4.4	-1.9	4.6	-1.5	-2.9	-0.13	0.65	-1.9	2.1	3.2	0.33	-1.1	-0.69	-0.54	1.8	-2.2	3.4	3.4	0.07	3.9	1.3
-4.9	0.23	-6.4	-6.2	0.5	3.2	0.64	1.2	2	4	-9.5	-2.9	-1	4.7	5.2	0.76	1.6	0.61	8.3	0.03	2.5	-1.5	4.8	4	-1.7	-0.4	3.8	7.2	0.7	9.3	-1	3.1	-0.84	-0.31	0.58	-0.72	2	3.7	2	3.2	3	-0.05	0.24	1.8	7.8	6	2.3	-3.3	1.3	-2
-0.06	6.6	-0.89	3.1	3	-0.54	-1.1	12	1.6	4.1	-2.2	-0.28	-0.7	-2.8	6.5	-0.37	-2.4	-4.2	7.5	-1.8	0.9	-8	5.1	-0.6	2.5	-3.3	-4	0.05	5.8	1.1	3.9	-1.5	2.7	-1.9	6	-2.1	3.9	0.96	0.99	1.4	2.2	-1.7	1.6	-3.1	2.5	-2.5	6.5	-1.8	8.2	-5.4
-1.1	-4	1.8	2.2	1.3	7.5	2	-7.6	0.12	-1.8	-4.4	2	1.5	-1.8	1.9	0.85	-1.1	1.9	3.7	0.81	-0.85	-2.7	-0.59	-1.9	1.7	-1.2	-3.6	-1.5	0.15	1.7	3.3	-1.6	0.04	-2	-2.9	2.8	-4.3	-3.6	1.6	1.5	-5.2	0.04	-3	-4.4	-2.8	-0.88	3.4	-3.3	7.5	-4.9
-5.7	-4.6	-5.4	2.1	-4.3	0.58	-1.4	-0.24	3.9	4.2	-2.7	3.9	-0.66	-1.9	5.5	-3.4	0.12	-2.8	2.4	-0.17	-1.1	2	3.1	-0.07	-3.6	-1.7	-1.2	0.28	3.5	3.9	3.2	0.32	0.8	-3.4	-3.5	6.3	-2.6	-4.2	4.7	3.3	-4.2	5.2	-2.8	-1.9	0.22	-0.44	0.24	-1.6	-3.9	-5.8
-4.3	4.5	-2.5	5	-1.9	-5.4	-1.6	11	1.9	10	-1.2	-3.1	-2.8	1.4	-1	-0.81	1.9	-1.3	-0.63	-2.2	-6.1	-1.1	3.4	-5.8	-1.3	-4.3	-0.03	0.43	-0.11	4.2	0.72	1.1	4.5	-0.93	-3.1	2.9	-1	-3	-4.5	-4.1	-0.79	3.5	0.04	-2.3	-0.81	-6.8	-1.5	0.91	-7.4	2.2
-1.4	9.3	1.9	2.9	2.3	-4.1	-0.91	11	-3.7	9.1	0.54	-3	1.9	-2	0.16	2.3	-1.3	-3.1	3.3	0.54	-4.5	-2.8	6.3	-0.71	0.31	-5.6	-1.5	1.2	-3.3	-5.3	-2.5	2	1.3	-2.3	-0.82	-3.9	-0.44	-3.4	-3.4	-1.6	-2.8	-1.4	2	-5.7	-6.9	-4.8	-5.2	-4.3	-6.3	3.7
-2.4	-2.9	4	-5.1	7.2	-0.5	-5.8	3.2	-0.83	-3	9.7	-10	2.6	-6	8.9	-0.88	-3.9	3	4.3	3.4	0.3	-3.1	-0.1	1.7	1	-3.1	-1.2	-4	-0.67	-8.9	-2.5	-2.7	-2.6	-5.7	0.61	-8.4	-5.4	-5.2	4.6	1.1	-4.1	-5.6	-3	-6.2	-2.3	-5.4	-3	-2.4	-3.1	0.7
1.2	-4.2	-4.1	-1.8	-3.7	-4.9	1.5	-19	4.5	-10	1.4	-14	-2	-0.64	9.2	0.11	-0.91	3.2	0.61	3.2	4.5	0.89	-0.82	2.7	-2.2	-2	-2	-4.1	-5.2	-3.7	-1.7	-0.4	-0.87	1.2	2.3	-3.5	-3.5	-1.1	2.7	-3.4	0.72	-5.8	-5.3	2.7	2.5	4.5	2.9	-3.7	4.8	-4.9
6.3	0.62	-1.6	0.8	-9.4	0.4	0.29	-12	-0.11	-4.4	-3	-0.15	-0.73	-7.2	4.2	3.6	3.6	-1.2	-0.92	-0.58	5.1	1	-1.7	6.5	-1.5	-0.03	1.4	-2.5	2.6	0.35	1.2	3.9	-1.8	3	0.24	-3.5	-1.6	3.2	6.9	0.34	1.5	0.38	-2.9	-0.79	-4.5	-2.1	7.1	-1.3	9.8	-6.4
-5.3	-1.9	-7.1	-5.2	-8.8	-5	-7.5	-8.5	-7.5	-8.8	-11	-3	2.2	2.9	-2.2	-1.4	-2.8	-3.4	-4.8	0.73	3.7	0.96	-3.2	3	-4.3	6.1	2	-1.8	3	-0.84	2.8	1.6	0.58	0.49	-0.49	0.14	-1.7	-0.77	4.7	8.9	-3.7	1.6	1.1	1.5	-7.3	-2.3	-2.1	2	7.7	-0.11
0.94	-4.8	-3.5	-9.6	-3.1	-2.6	1.2	-5.3	-1.1	-7.5	-4.1	-8.1	6.5	0.8	2.8	-2	1.7	-4.3	1.4	-0.4	5.6	-3.1	1.3	-0.22	-3.8	2.6	-3.8	0.81	-5	4	0.46	-0.96	-3.7	2.3	-3.3	-3.6	0.49	-1.9	-1.2	4.6	-1.9	-3.3	0.25	2.5	7.1	8.9	2.4	2.5	11	3
9.8	1.2	8.3	2.1	9.7	4	16	-0.51	15	-1.4	4.6	-1.6	2.5	-1.7	8.4	-2.2	14	5.7	7.8	-1.7	5.1	-2.4	4.2	0.37	2.4	2	1	-1.1	0.46	1.1	6.5	-2.4	1.9	3.5	-0.68	-2.3	3.1	-6.5	8.2	-0.17	1	4.8	3.5	5	7.6	7.5	0.42	-0.44	-1.5	-1.3
13	3.7	14	3.3	17	6.5	12	5.7	14	-0.12	10	8	-2	1.7	-1.1	1.1	3.4	-3.4	1.4	2.3	4.6	3.6	4.4	8.1	7.1	4.1	4.9	3.1	0.23	-3	5.1	2.3	4.6	-1.2	2	1.1	11	5.3	0.22	5.4	3.3	0.83	9.4	-1.6	13	-0.99	2	-3.2	0.53	-1.9
1.2	0.78	1.7	-3.1	0.44	-1.5	0.02	3.7	-1.9	1.6	6	-1.4	0.81	-3.2	-2.4	-1.1	-3.9	-3.2	2.9	-4.4	-2.4	-2.8	-4.3	-2.6	11	1.4	3.2	-2	1.5	1.3	0.18	1.3	4.2	-0.99	4.6	1.4	5	0.76	-2.1	8.6	5.6	1.2	5.6	-2	-0.03	-4.2	2.5	-5.7	2	-6.1
-0.82	-1.1	-4.1	-4.4	-9.6	-3.7	0.81	1.5	-1.2	2.2	-6.4	-8.8	-4.1	-3.9	-4.7	-0.1	-8.7	1.4	-3.8	-0.74	-6.6	-1.6	-3	3	-0.84	2.1	1.5	1	0.91	5.3	-0.07	2.7	2.4	-1.2	2.8	0.85	-1.8	-0.62	-1.4	1.4	1.2	2.1	3.2	0.9	0.26	3.1	-0.56	-2	3.8	-5.8
-3.5	-1.5	-5.5	4.7	-5.6	6.9	-0.57	7.6	-0.24	6.3	-4.2	6.6	-1.6	-4.6	-4	-0.49	1.8	-2.8	-5.4	3.2	0.01	1.2	-9.2	3.4	-11	2.3	-1.7	2.7	-6.2	-0.99	-2	0.2	-3	-4.7	-5.9	1.4	1.4	-5.5	-3.5	-3.5	1.8	1.5	-10	0.43	-9.5	5.4	0.95	8.3	2.5	5.4
6.9	-4.4	0.95	-5.4	-5.9	4.4	-3.5	0.72	-0.26	-4.4	3	-1.1	-1.3	4.5	-8.8	-1.6	-3.5	-4.6	-7.8	1.6	4.5	-1.8	-5.8	6.4	-6.9	3.1	0.58	1.9	-9.2	0.21	-6.5	-1.6	-2.2	-2.9	-2.1	-1.8	-3.8	-0.75	-6.6	-4.1	0.24	3.2	-1.6	-1.7	-9.3	-2.5	-4.7	9.5	-6	8.9
8.3	2.5	9.7	-6.8	-4.6	2.4	-3.6	-9.6	0.53	-1.5	5.3	-5.1	1.5	5.3	1.1	0.12	4.4	2.6	-6.8	5.5	1.1	0.62	-4.8	6.3	-3.5	1.3	1.2	0.57	-3.2	1.5	2.4	1.6	1	1.5	0.34	-0.13	2.2	-5.7	-5.1	4.6	1.4	1.3	-2.1	-1.4	-1.4	-1.8	-4.5	0.54	-2.1	2.4
-2.5	7.2	-5.2	3.4	-6.3	6.2	0.05	4.9	5.7	6.5	-3.4	1.2	2.7	4.5	-0.2	3.8	1.1	12	2.5	6.1	-3.1	3.6	2.3	8.6	-0.12	0.64	-2.1	-1.4	-4	4.1	1.8	-0.84	-1	3	0.35	3.6	5.2	-1.6	-3	3	-0.32	-0.15	-0.15	6.8	3.1	7.7	-0.12	3.3	0.9	5.4
-2.7	7	-2.4	15	0.13	15	-9.6	16	-7.8	0.86	-3.8	14	-5.2	5.9	-0.11	5.5	0.15	3	0.92	11	1.2	3.1	3.2	14	3.2	2.5	0.67	-2.7	2.7	5.2	1.5	2.3	-3.4	2.6	-1.1	5.7	1.4	0.31	-0.98	-0.19	2.6	-4.2	-1.5	4.1	-3.4	4.4	-2.2	0.04	0.96	-3.5
2.8	9.5	3.1	8.5	6.2	12	-15	28	-9.6	5.8	-3.9	15	6	3.2	3.7	4	7.9	0.79	2.7	3.2	2.3	1.6	2	4.9	4.5	3	-0.22	2.2	1.4	2.2	-0.89	-2.1	0.75	-2.2	-1.2	5	-0.07	1.6	1.3	1.9	0.34	-3.1	1.7	3.6	1.2	1.8	-3.5	-6.4	-2.6	-6.9
-6.8	-3.5	-3.4	-3.9	0.64	-0.71	-12	8.6	-7	2.1	3.1	7	-0.17	-1.4	-3.2	-1.5	-4.7	1.3	-2.5	-6.7	-1.1	-2.4	0.69	-7.3	3.2	-0.33	9	0.05	3.7	-9	1.7	1.4	2.4	-1.4	-2.1	2.9	3	-0.69	1.5	-3.2	0.83	0.31	3.8	5.1	-3.5	-6.3	-6.2	3.2	-4.6	7.3
-6.1	0.83	3.6	-2.5	1.2	-6.9	-14	-6.1	-9.6	-5.4	6.2	1.4	-5	-1.9	-1.4	-7.2	-7.3	0.79	-2	-5	-2.8	-5.6	-0.99	-4.3	3.3	1.4	-2.3	-4.2	0.26	0.08	-4.2	-5.9	0.42	-0	-0.43	0.05	-2	-0.54	2.4	-4.5	2.8	1.8	-2.6	-1.9	0.69	-6.7	0.88	4.2	-2.9	4.1
0.46	-3.7	7.2	-4	2.8	0.71	-6.4	0.81	-6.2	-3.1	1.6	5	3.2	-0.06	0.82	-7.2	-0.13	-2.4	-1.6	-4.5	5.3	2.8	-2.1	-11	-2.1	-3	-1.4	3.6	1.1	5.2	1.4	-6.4	-0.84	0.1	3.1	-1.2	-1.8	4.8	1.9	-5.1	3.1	1.8	-6.2	1.9	-1.8	-0.62	3.5	5.2	0.07	1.9
-4.1	-6	-3.8	4.7	-4.4	5.4	2.1	-1.5	3.2	-5.5	-4.2	14	4.3	-4.3	3.2	-3.5	3.7	2	0.95	-3.9	6.9	2.4	2.8	-6.7	-3.6	0.65	0.72	1.4	3	6.9	-0.04	3.6	-9	0.22	0.89	2.3	-6.1	5.2	2.3	-1.4	-1.1	-0.56	-1.6	3	6	1.4	0.95	7.4	0.6	9.6
[truncated: 952 more columns]
