# Supplementary material for: Dyslexia on a continuum: A complex network approach
Source: PLoS One. 2018 Dec 17;13(12):e0208923. doi: 10.1371/journal.pone.0208923 (PMC6296514; doi:10.1371/journal.pone.0208923)
Supplement: S1 File — Detailed information about the archive contents is provided in the included README.txt file. (TGZ) [file pone.0208923.s001.tgz › FS_682_AV_run_1.csv]

0.76	1	-1.1	-0.61	-7	12	3.7	16	-1.9	9.4	0.59	8.1	-2.5	11	-11	1.2	4.9	3.5	3.8	17	-3.3	14	-1.5	9.3	-10	6.8	-3.6	2.5	-3.9	-0.44	-8.6	9.9	-8.2	-0.22	-9.6	3.1	1.5	3.1	-8.8	6.8	-5.4	14	-2.8	0.48	-6.5	20	-6.4	12	5.8	15
0.36	-0.03	-1.8	2.2	-0.17	8.2	-7.4	1.8	-0.37	1.1	1	3	1.4	4.9	-4.7	-3.2	-0.68	-1.9	1.5	2.7	1.9	2.7	-0.01	-1.2	1.8	3.6	4.8	0.85	4.2	1.2	1.9	2.5	0.54	8.7	2.7	3.8	8.6	5.2	-0.44	7.6	4.8	6.4	3.1	-6.1	4.9	11	0.47	5.5	9.7	3.6
0.01	-0.29	-1.8	10	-2.8	0.01	-10	5.2	-8.2	11	-3.2	9	-0.85	1.2	-4.8	-2.4	-1.9	2.3	3.4	-0.11	-6.7	-9.3	-6	-8.8	-0.88	-0.01	-0.56	-3.4	-0.44	7.6	-1.5	4.1	-6.7	8.3	2.6	8.9	3.3	4.8	-3	2.9	-7.1	13	-0.23	-6.4	-0.67	9	-1.7	0.04	3.8	0.85
-0.18	-0.24	-3.6	-1	-0.59	4.4	-10	8.5	-6.4	10	-2.5	4.8	-3.1	5.2	-2.8	-15	0.73	-2.4	5.4	-2.3	3.9	-1.8	-3.2	1.3	-1.2	-4.2	-4.5	-2.7	-3.7	-5.9	-3.6	1.5	-7.1	1	-2.6	3.9	-1.5	3.6	-5.8	-1.6	-6.8	9.6	-1.7	-8.2	-4.6	8.9	-4.1	0.34	4.6	-3.4
-0.11	0.15	-1.7	5.3	-4.1	3.4	0.5	1.6	-0.78	9.4	-7.6	5.5	2	5.5	-4.5	5.7	-3.2	-0.96	-1.7	3.1	-7.1	19	-3.7	14	-8.1	1.9	-4.9	-15	-5.2	1.4	-2.6	-6.9	1.6	2.2	-5.4	-5.6	-2.1	-13	-8	-1.4	3.1	10	-4.5	-14	2.1	-1.9	-5.6	-11	-5.4	-1.7
-0.09	0.01	-3.7	6.2	0.76	3.1	9	6.4	1.3	17	1.5	5.1	8.9	3.6	-8	1.6	-7.8	2.7	-2.3	4.5	-7.2	7.1	-7.1	-7.2	-4.7	-3.3	-9.8	-1.3	-8.1	-0.44	-4	-4.6	-5.6	-3.8	2.2	-6	1.1	-1.6	-2.2	6	6.7	-0.4	-9.8	4.5	0.11	4.3	-6.2	-0.62	-17	-7.2
-0.3	-0.01	2.6	-5.6	9.1	0.46	18	-1.2	4.9	3.6	9.7	5.9	11	1.9	-11	-5	-1.7	-0.45	-1.3	0.44	0.66	-5.5	-10	1.4	7.1	-7.3	-0.96	1.4	2.8	0.53	-0.22	1.9	0.8	-4.5	4.6	4.9	3.2	-1.2	8.3	1.1	9.2	-13	-0.85	4.9	8.8	-9.6	2	-2.2	-3	-10
0.12	-0.56	0.19	-13	16	-18	19	-19	6.1	-15	4.3	-12	9.7	-16	-2.5	-0.7	-4.5	1.3	-0.61	-4.3	-8.4	0.25	-1.5	-7.4	-0.55	-7.9	0.69	4.4	0.53	-1.9	-2.9	-0.39	3.3	-3.5	2.4	-0.33	1.3	-1	1.1	0.74	6	-6.3	4.2	0.37	-6.3	-5.9	1.1	2	-6	4.5
0.31	-1.1	2.5	-4.7	2.8	-17	9.7	-17	-0.83	-13	5.8	-10	5.5	-17	3.5	-13	-3.7	-8.1	-1	-17	3.5	-0.58	-0.15	-10	-3.7	-8.2	-4.2	-7.7	-3.4	-4.7	-6.8	-7.8	0.48	-2.1	-2	-6.4	-1	-4.7	-0.98	-3.8	2.8	-22	0.4	-21	-0.99	-16	1	-0.86	-2.2	-7.3
0.01	-2.1	5.1	-12	-1.8	-11	2.2	-20	0.98	-14	-1.5	-11	0.02	-9.6	3.3	-26	-8.4	-14	-2.8	-24	1.9	-8.4	4.3	-11	-0.48	-19	-5.7	-18	-1.6	-20	-6.8	-8.3	0.88	-25	-0.38	-18	-6.1	-16	-4.1	-12	-3.6	-20	-6.3	-26	-0.18	-20	-1.5	-4.4	-3.5	-28
0.12	-1.9	1	-13	2.2	-14	6.5	-21	2	-12	0.48	-15	1.8	-12	-4.5	-19	-4.4	-15	-9.4	-21	1.1	-12	6.8	-16	2.9	-16	-8.3	-13	-5.8	-19	-3.4	-7.2	-3.1	-17	-7.2	-13	-7	-9.2	-3.7	-12	0.6	-12	-9.4	-12	-3.3	-12	-5.6	-2.8	-1.8	-24
-0.28	-1.6	1.6	-16	1.6	-22	4	-14	0.6	-12	-0.43	-15	0.11	-15	-1.7	-17	-2.3	-14	-8.5	-17	-1.5	-15	0.89	-14	-12	-8	-6.9	-12	-3.3	-12	-0.42	-4.2	-1.8	-14	-8.5	-8.2	-7.5	-11	-3.9	-12	-5.6	-18	-5.6	-11	-0.91	-11	-4.7	-9.2	-11	-15
-0.07	-1.3	-2.5	-9.2	-1.5	-16	-8.1	-23	-6.1	-16	-4.9	-14	-2.7	-12	1.3	-12	-2.4	-13	-4.9	-16	1.8	-9.3	-3.2	-10	-4.8	-10	2.1	-14	1.7	-8.6	3.1	-0.73	6.7	-16	1.2	-8.8	-0.94	-10	-2.6	-6.2	-4.7	-12	-0.06	-14	-2.9	-13	3.1	-8.9	-5.4	-13
-0.05	0.61	-1.8	8.2	0.07	-2.5	-7.6	-7	-5.1	0.37	-3.6	-2.2	-1.7	0.94	8.6	-5.6	5	1	-5.9	-5	1.3	-16	1.2	-8.6	3.3	-3.2	4	2.7	-1	0.53	2.4	-0.28	4.3	-0.18	-5	-2.3	4.8	2.8	-0.09	-1.4	0.75	-3.1	2.1	1.7	-0.24	-1.4	4	3	1	2.4
0.28	0.79	2.2	3.3	-0.85	3.1	3.1	14	-2.5	15	0.5	8.3	0.57	9.7	3.1	11	11	4.3	-4.7	7	3.3	3.9	-0.35	9.9	6.2	6.7	8.7	8.1	3.3	6.9	3	5.3	0.67	8.8	-2.6	2.5	4.1	1.9	0.15	2.4	2.2	11	7.5	12	3.8	7.9	4.5	3	12	-4
0.19	0.87	3.5	4	-3.6	9.8	-2.2	5.1	-5.8	4.4	0.23	-0.23	-3.8	7	7	9.1	3.6	6.9	1.1	8.3	-2.8	13	-7.3	9.3	10	4.8	-5.2	8.7	0.46	-0.54	-0.59	6.8	-1.6	-1	0.97	-0.25	-1.6	0.83	-1.7	3.5	-0.69	7.8	-0.12	12	4.2	0.23	-1.6	-0.27	6.8	4.9
-0.41	0.56	2.5	0.18	-7.5	7.2	-8	-0.91	-6.8	-0.65	0.68	-3.2	-4.2	4.2	-1.1	0.82	0.45	-0.04	-2.9	4.9	-2.6	10	-1.2	9.1	6.4	0.03	-8.5	2.7	-2.6	-4.5	-1.5	3.2	6.3	-4.9	0.92	0.9	-5.1	3.9	-9.2	6	-8.8	0.88	-4.9	4.2	-6.6	2.3	-4	0.64	3.5	1
0.86	0.68	1.7	9	0.23	13	-1.2	11	-2	6.1	1.1	6.7	-3.2	8.8	6.6	-0.41	7.8	2.4	1.4	3	3.1	6.2	4.4	-0.94	7.2	3.8	2.1	3.9	9.6	-3.9	1.4	0.53	17	2.8	-1.8	0.68	-4.6	1.7	2.9	-0.56	4.6	3.9	-0.25	14	0.3	-1.6	1.7	-1.2	7.6	3.3
0.21	1.2	-6	9.5	8.3	10	4.9	11	2.8	7.2	0.42	6.1	9.6	10	-2.3	10	-0.21	11	2.7	8.1	7.8	-0.07	6.9	1.3	6.6	7.7	4.3	3.6	2.8	1.2	5.2	0.47	3.4	-0.07	7.2	3.9	-0.97	-0.89	12	2.1	9	1.2	-1.7	7.3	4.3	6.7	0.98	1.6	-3.1	3.2
-0.46	0.93	-5.4	1.4	2	4.7	2.9	-5.4	6.1	-1.5	-2.3	-1.8	3.6	3.7	-3.8	7.5	-4.8	6.8	-3.5	0.57	-0.42	4.1	1.5	9.4	-5.2	7.4	-7.7	6.5	-3.5	2.5	3.6	-4.9	-12	-2.5	-4.6	0.79	-7.8	0.7	0.28	-1.4	-3.3	-3.7	-4.8	3.4	-6.8	-5.7	-8.8	4.6	-11	1.8
0.25	0.58	-0.75	3.8	-4.2	-1.4	-1.2	-8	3.2	-2.1	-0.48	-5.3	-3.2	-1.2	-1	12	0.04	0.38	-2.2	0.22	6.3	-0.59	5.5	3.7	5.3	8.8	-5.6	0.75	3.6	1.5	2.5	-2.8	0.53	3.3	-0.06	-0.52	-1.5	2.6	2.8	-0.52	4.4	-4.7	-2.9	-2.5	-2.5	-6.7	0.45	0.81	2	4.3
0.02	0.68	-9.2	4.8	-2.5	-5.1	-4.6	1.2	-2.3	0.26	-3.9	4.2	-0.94	-3.4	2.9	8.4	10	-6.5	1.7	1.2	4.1	2.3	5.2	1.9	2.6	-2.6	2	6.2	-0.63	-5	3.5	2	-4.6	1.2	-1.1	-4.4	0.08	4.6	0.17	-4.6	3	0.47	8.6	14	4.1	0.23	0.19	2.6	-0.92	2.6
-0.44	0.57	-8.4	1.2	-4.7	-4.8	-9.5	-5.1	-6.6	-1	-7.9	3.2	-9.4	-0.01	1.5	6.4	0.35	-3.4	2	6.5	2.3	5	-1.1	0.6	-0.41	-0.63	0.62	7	-3.7	0.93	-2.1	-3.1	-6.2	3.7	-3.7	-0.58	-8.8	5.8	-3.5	-0.91	-3.8	-3.1	7.4	12	-6.7	-3.6	-5.2	-1.8	-3.4	6.3
-0.43	0.49	-4	4.7	-9.1	3.7	-9.4	-0.18	-9.8	8	-8	4	-12	0.34	-8.6	8.8	-9.3	1.6	-7.8	6.8	-4.2	5.1	-8.3	5.2	1.5	5.4	-0.15	7.4	-1.3	0.84	-2.4	-2.1	-9.5	-2.3	-1.6	-3.6	-5	1.1	-3.1	-3	-4.1	-1.8	2.1	12	-5.6	-2.1	-4.7	-2.3	-6.2	1.8
0.04	0.11	-7.1	3.6	-11	6	-8.4	8.8	-9.1	4.2	-11	0.48	-6.7	3	-6.4	1.1	-2.8	-5.1	-6.7	-4.3	0.63	-7.5	-1.3	0.42	4.9	1.8	4.2	5	2.6	-0.33	1.1	3.4	-1.4	-8.6	-2.5	5.5	1	1.3	3	2.9	-3.3	4.8	1.1	12	-3.7	8.5	2.2	1.5	-1.1	-0.06
0.02	-0.49	-0.25	-5.3	-9.2	3.7	-7.1	7	-7.8	7.6	-0.79	3.3	-1.7	8.2	3.1	-0.01	2.1	-4.4	-0.97	-1.3	-8.3	-13	2.3	-10	3.3	-0.95	-2.3	-0.81	1.8	-1.1	3.4	1.1	7.3	2.9	4.8	4.2	1.9	-0.98	-0.48	0.74	-1.7	12	-7.4	-0.52	-2.4	12	-0.19	-0.17	9.3	5.6
0.13	-0.26	3.7	1.1	-3.4	3.9	-1.4	11	5.8	3.9	1.5	6.7	2.8	4.8	5.9	-3	0.07	7.4	0.94	-2	-0.02	6.7	5.2	-2	6.2	1.5	7	-4.5	7.2	2.1	5.7	-0.54	2.8	3.4	6.7	2.1	7.7	-2.6	0.8	0.54	-3.4	6.8	5.9	-1.4	5.1	8.9	2.8	-3.6	7.3	2.4
-0.12	0.13	-7.5	0.52	-2.7	4.3	-10	4.1	-11	6.6	-5.9	4.5	-7.5	5.3	0.01	-1.7	1.6	7.8	2.9	0.25	4.2	3.3	-1	2.2	5.8	-0.97	5.9	6.5	6.3	0.07	5.2	6.3	-0.52	0.04	3.6	1.2	7.3	2.4	9.6	-1.6	-3	3.8	6	8.4	15	6.5	4.9	3.2	5.5	5.2
-0.25	0.06	-9.3	2.1	-9.3	5.3	-22	-2	-15	-3.5	-14	-0.83	-16	3	-2.1	5	0.59	-1.3	3.3	0.49	-4.4	0.64	-2.4	2.1	-6	2.3	-6.4	5.4	-1.6	5.6	-1.9	3.3	-4.1	0.84	-2	4	0.7	5.7	1.1	-1.1	-7.7	-0.17	-2	9.3	-2.7	-5.4	1.7	1.9	-5.8	1.8
-0.68	0.42	4.5	2.1	-6.9	3	3.5	8.6	1.2	-3.4	3.8	2.7	-10	0.59	-13	11	-0.27	6.7	-5.5	10	-9.5	3.8	-6.7	8.7	-9.5	2.6	-5.1	5.5	-4.3	7.3	1	-4.2	4.9	9.6	-3.1	4.8	-0.79	3.1	3	-2.2	-3.3	-4.7	-1.4	8.8	1.9	-4	-3.9	-2.7	-1.8	0.44
0.09	-0.44	5.9	0.33	0.51	-0.08	13	5.5	10	5.2	9.4	11	-1.1	-0.43	6.6	0.37	3.5	-0.86	8.2	5	1.9	-8.6	12	4.8	4.1	4.6	8.4	0.22	3.4	8	0.67	-2.6	3	5	8.7	2.1	3.9	-1.6	11	-7	5.1	-9.8	5.3	1.7	3.7	-7.7	0.53	-2.7	7.3	-1.4
-0.27	0.07	-1.2	-2.6	-1.2	-0.97	-4	-2.6	-4.8	-2.3	0.84	-0.42	-7.9	2.3	1.7	6.3	0.03	-0.56	1.2	1.4	-5.9	-10	-3.1	-1.1	-4.8	-0.12	7.2	-5.1	1.9	-0.22	10	5.6	1.6	10	3.9	2.5	2.9	1	2.3	-4.1	-4.1	-1.5	13	0.43	-0.54	-0.87	0.77	-4.3	-0.03	3
-0.44	0.56	4.8	-4.8	2.1	2.6	-8.1	-2.6	-0.8	-5.2	5.3	-7.5	-1.9	3.9	-0.19	8.4	-0.81	5.9	1.6	10	-5.4	2.1	-7.1	7.6	0.1	2.6	9.5	0.75	0.88	0.74	6.3	6.3	5	2.9	4.9	5.5	5.2	3.3	8.5	1.3	5.9	2.8	7.7	3.2	3.5	8.8	7.8	4.2	-1	8.4
0.25	0.17	11	7.6	10	3.8	18	-4.6	11	5.3	15	-1.5	16	6.6	8.3	2.1	-0.27	-2	3.5	1.3	-2.2	4.7	7.4	7.1	7.2	5.4	11	-10	11	-1.4	-0.34	-3.7	5.6	-1.5	16	5.6	9.8	-3.4	8.3	0.43	6.2	3.8	13	-11	1.1	4.5	3.8	-3.6	7.2	-1.7
0.28	0.36	7.2	11	6.2	5.1	7.9	10	8.2	10	1.5	13	5.6	5	6	7.5	-3.1	5.4	1.9	0.88	3.7	-0.84	8.8	8.4	5	0.1	9.5	4.5	1.6	11	5.6	-3.3	1.7	13	4.6	3.3	0.48	2.5	3.5	1.6	1.5	-1.9	5.2	-3.4	2.2	-6.2	4.3	-0.39	2.9	1.2
-0.23	0.27	1.6	-2.6	-1.2	-5	-2.3	5.4	6.9	-3.2	4.2	-7.4	-2.4	-8.8	4.6	2.4	3.8	0.83	1.3	0.45	4	6	7.6	1.1	-5.8	-4.9	5.6	4.7	-4.6	6.7	4.1	0.94	-2	5.2	-3.9	-4.8	-3	1.3	-3.6	-0.92	4.7	-3.3	3.7	3.4	3.8	-8.6	2.8	-0.13	-6.9	4.1
-0.07	-0.17	2.9	-3.8	-0.67	-1.5	0.56	-7.8	4.3	-8.2	-0.35	-8.3	-3.5	-7.5	3.5	-2	-1.4	-5.9	-0.27	-8.5	5.4	0.32	8.5	-2.5	-7.3	-0.46	2.8	-2.4	-1.1	-0.94	0.17	2.9	-1.3	-1.9	-1.7	-7.6	1.2	-9.7	-1.6	-0.32	4.3	-4	0.68	-3.5	5.2	-8.5	9.6	-4.8	-8.6	-1.3
0.45	-0.29	9.8	-6.8	2.8	-3.5	4.6	-9.5	10	-6.2	5.7	-4.6	4.1	-6.3	5.8	-5.2	8.7	-1.1	3.1	-4.1	-0.82	-5.1	4.3	-4	0.9	-0.32	2.9	-2.4	0.33	1.4	-6.6	-9.8	7	5.2	1.8	-4.5	3.6	-5.5	-3.7	-1.4	1.8	-3.4	-1.3	-2.6	0.69	-8.5	-1.8	-2.4	3.9	5.5
0.81	-0.18	4.7	-4	1.5	0.99	7.8	1.7	7.6	-4.8	5.3	-3.3	2.5	-1.1	10	4.2	11	5.6	9.2	-2.2	9.3	4.8	5.2	0.46	1.5	-3.2	9.5	-0.02	6	-0.32	2.5	-0.76	11	5.7	0.29	-5.9	3.4	4.2	2.6	-2.2	3.7	1.9	7.7	-4.7	-0.79	-2.4	6	-1.5	9	0.46
0.24	0.27	-3.8	1.5	-0.02	7.2	-1	9.9	4.2	3.1	1.8	7.4	-2	3.7	8.9	6.1	3.3	-4.4	7	6.6	1	0.17	0.93	-2.8	-2.2	0.5	4.7	2	0.61	4.7	0.66	0.41	0.68	8	-0.34	-2.3	2	-0.31	0.05	1.1	0.03	4	3.7	-0.26	-1.2	0.13	4.4	-1.5	-5.1	7.6
0.32	0.87	2.4	6.1	0.39	13	7.1	20	6.1	9.2	2.9	12	4.1	11	3.2	5.4	-0.46	0.49	4.5	14	2	0.8	-0.6	-0.26	-0.22	16	3.7	6.9	2.2	12	-1.5	-1.9	5.7	9.8	1.1	14	3.6	6	1.5	9.9	5.3	19	3.1	8.6	0.56	9.6	1.1	3.9	2	4
-0.24	0.37	6.6	-0.81	1.5	11	-0.6	7.1	0.89	2.2	4.2	2.6	1.4	7.7	-1.2	3.1	-1.5	-0.03	1.7	3.1	-2.9	-3.1	-6.6	-0.44	-2.3	-0.26	-5.3	-0.27	2.2	3.6	2.7	3	8.2	-4.4	1.9	6.8	3.3	0.94	0.3	4.9	1.3	6.6	-6.9	-0.6	-1.8	11	1.5	1.3	0.35	0.8
-0.29	0.25	7.2	-1.4	-1.2	2.9	-3.1	-11	0.59	-11	-2.6	-6.3	-5.2	-0.85	7	5.2	-2.8	-0.29	-2.2	1.6	6.3	1.2	6.1	5.1	-2.8	-1.9	4.7	2.5	0.33	1.7	0.48	1.5	8.6	-0.65	0.18	1.7	0.18	-2.8	-1.9	2.6	2	1.5	2.4	1.6	1	6.1	3.1	-0.77	-1	-0.9
-0.14	-0.21	8.2	7.2	1.1	4.3	-5.4	3	3.9	5.1	-3.1	7.7	-4.6	9	9.7	0.87	-0.68	3.7	4.2	2.4	-3.6	-4.1	3.3	-5.3	2.1	-2.4	-0.04	-5.2	2.6	3.4	1.6	2.7	2.9	-0.77	3.8	3.8	1.9	-4	2.8	2.4	-2.3	4.9	-0.62	-14	-1.8	2.7	-0.54	0.07	-0.48	-4.2
0.07	0.36	13	6.2	10	12	4.5	20	4.6	16	4	10	6.4	14	4.2	11	3.5	5.5	2.6	4.3	2.2	1.6	-1.8	0.16	-3.5	-1.4	0.27	3.3	-0.22	2.8	1.8	1.6	-1.5	4.4	5.2	6.2	1.2	3.2	3.8	6.2	-0.3	14	-1.2	2.6	-3	16	-0.87	6.4	0.97	-0.63
0.17	0.5	9	0.54	7.7	6.1	20	27	12	5.2	6.6	8.2	4.1	3.7	4	7.3	0.54	7	2.5	9.4	0.52	5.7	-0.97	2.6	-4.5	2.5	4.7	7.4	-1.1	5	-3.5	5.2	-4.5	2.5	3.4	1.7	-0.82	4.7	4.6	4.2	-0.68	14	-0.49	11	4.5	9.6	1.7	4.5	0.98	6.1
0.09	-0.32	7.7	-8.7	7.6	1.4	12	12	9.3	-3.3	6.8	-7.6	5.8	4.4	4.6	-1.2	1.5	-1.1	-2.1	5.1	4.3	-7.2	0.62	-5.5	-8.4	-5.2	2.6	-0.66	-4.4	0.56	2.5	-3.2	-1.9	-2.8	-5.4	-1.2	-6.1	2.8	-4.5	-1.4	4	7.5	3	-3.3	0.75	7.7	1.3	2.5	0.26	-1.3
0.2	-0.27	-2.2	2.8	3.5	5.4	0.11	9.2	-1.2	3	1.7	0.99	-2	6.6	2.1	4.8	-1	-0.05	3.7	0.58	-1.4	-7.3	-2.4	3.4	-3.9	-5.2	4.1	0.14	-3.9	-0.24	-4.6	-5.1	0.63	-1.5	-7.4	-1.1	-4.9	0.41	-4.5	1.1	3.6	-0.94	3.4	-1.2	-8.2	-0.87	-3.2	1.4	-5	0.05
-0.26	0.8	-1.2	6.8	-0.72	0.14	2.4	8	2.9	-3.5	0.55	2.6	-2.3	-3.4	1	6.1	-0.86	-1.7	1.3	0.95	-2.1	3.2	-4.4	8.3	-4.8	-6	-11	3.6	0.1	0.97	-1.7	-3	1.8	5.6	3.3	-2.3	-2.5	4.2	0.26	0.87	-10	0.65	-18	6.1	-4.9	-2	-7.1	4.5	-6.9	2.3
-0.18	-0.07	2.4	0.58	2.7	-1	6.3	10	3.3	1.9	0.62	-5	4.1	0.19	-5.5	5.5	-2.4	-2.8	-0.53	4.8	1.9	-5.6	-0.27	4	6.6	0.68	-9.9	4	1	-2.6	2.4	2.8	-1.2	5.5	0.37	3.9	-4.7	3.1	1.4	3.3	-3.1	6	-7.9	3.3	-5.3	-0.7	-6	3.2	-0.22	3.9
0.13	-0.1	-2.7	0.2	6.4	4.9	-0.29	8.5	2	3	2.4	3.4	4.7	8.5	6.8	5.7	1.7	6.7	6	2.2	3.9	-0.42	6.4	2.4	2.4	8.4	6.3	1.2	-0.1	3.6	0.21	2.9	-0.84	7.2	-1.3	2.7	0.42	6.7	0.65	3.1	4.1	6.4	5.2	9.2	-2.4	4.6	6.2	5.5	4.5	3.4
-0.38	0.48	2.3	-3.5	6.6	-3.7	8.1	-10	5.7	-3.2	4.4	-0.08	9.7	-1.5	-0.15	4	5.9	6.3	-4.7	9.9	-2.3	2.9	-3.4	2	3	15	-1.8	12	1.3	13	0.87	-0.41	2	7.3	0.09	7.7	-3.4	10	0.16	6.2	4.6	-3.3	-5.7	14	1.7	1.5	5.4	7.3	5.3	17
0.03	-0.17	1.7	-3.1	6.1	-2.9	4.6	-10	4.1	-5.5	-0.4	-4.3	4	-11	-4.3	-7.8	0.66	2.8	1.2	-2.5	3.1	-3.5	-5.8	-4.5	3.8	0.96	-5.2	3.9	-1.3	7.9	-3.5	2.6	-1.6	-1.1	-0.27	5.4	2.4	-0.7	-3.1	3.8	2.7	-6.9	-5.9	4.3	11	5.8	2.9	2.7	5.9	-1.8
-0.36	-0.25	5.8	-6.7	-3.7	-1.8	-9.5	-7	-3.5	-9.5	-1.3	-9.2	-4.5	-4.3	-5.4	-6.3	-0.15	-0.13	1.1	-5.3	0.22	-3.8	-2.5	-5.5	-1.2	-6.2	-4.5	1.6	3.2	2.1	-6	1.3	-2.5	-4.1	-6.3	-4.1	4	3	-5.1	-1.5	-9.8	2.8	-2.5	-4.7	-7.2	6.1	-3.1	2.1	-0.83	6.9
0.26	-0.31	-4.1	-5.2	-5.9	-5	-6.8	-5.5	0.58	-2.5	-2.7	-1.7	-4.4	-4.8	-3.1	-6.5	-6.9	-8.5	-3.3	-2.7	0.36	-4.7	-4.2	-0.27	-2.5	4.9	-6.1	-0.11	2.9	0.98	-7.2	-4.9	1.4	-0.75	-2.3	0.02	-1.9	0.39	-3.7	-1.2	-9.6	-1.3	-6.4	-2.5	-11	-6.4	-2.1	1.5	-4.1	9.4
-0.24	0.5	-6.9	1.1	1	-1.8	-13	-1.7	-7.2	4.2	-1.5	2.7	-1.3	-3.8	-5.2	3.9	-2.6	2.8	-4.3	9.2	1.8	5.1	-4.8	0.19	0.38	8.4	-8.2	3.1	0.96	4.9	-7.4	1.3	-6.6	5.4	-1	0.19	-3.2	-1.4	-3.2	0.71	-8.5	-0.76	-4.6	4.1	-6.1	-6.8	-2	-1.9	-1.7	14
-0.51	0.45	-2.5	2.2	-5.2	4.6	-5.8	6.8	-5.5	6.8	-8.8	6.9	-5	5.9	-5.6	-0.57	-4.7	4.8	-6.3	-0.55	-12	3.5	-9.5	-0.53	-2.6	5.1	-1.9	0.17	-8.8	6.4	0.74	-2.4	-7.8	0.62	-2	7.6	-3.1	1.5	-1.9	4.1	-9.7	2.8	-1.3	-6.3	-2.7	1.4	-0.76	1.3	0.26	4.3
-0.32	0.19	-5.7	3.9	-4.8	9.7	-11	15	-3.3	11	-4	9.6	-6.7	14	-3.1	-5.8	-2.8	2.5	-2.6	-4.7	1.4	-6.1	-4.4	2.8	6.5	11	-0.69	-5.9	-0.51	4.2	-0.5	4	-2.1	4.5	-4.2	8	-0.34	9.3	-4.4	9.4	-2.5	12	-6.7	-5.9	-0.45	11	-0.07	1.7	3.5	-3.5
0.18	-0.02	-3.5	6	4.2	11	-3.6	22	-0.86	12	1.5	7.2	-1.5	15	-6.1	-1.4	-2.1	1.1	-2.6	8.7	-1.2	-3.8	-3.4	1.5	9.1	6	-13	0.93	3	-3.5	-1.1	4.6	4.6	-3.7	-1.2	0.05	-7.5	2.4	2.4	7.9	0.1	9.1	-9.1	5.3	0.03	11	-1.6	-1.6	3.7	-2
0.15	-0.81	2.6	-2.2	6.3	-1.3	1.3	2.2	4.3	0.2	-0.03	-5.1	7.3	2.6	-1.8	-3.1	-0.44	3	3.2	3.4	-3.6	-2.8	1.6	-4.3	-1.9	1.8	-5.1	-6.2	-1.7	-12	4.1	0.81	-0.04	-12	-1.4	-1.4	-2.8	-3.6	1.1	1.2	0.49	1.9	-3.2	-8.1	6	-1.4	0.94	1.2	-2.5	-9.3
-0.43	-0.43	1.9	-1	0.93	-3.7	-5.8	-12	10	-8.8	-0.09	-5.2	5.4	-7.7	-8.5	1.1	-6.9	3	-4	1.6	0.99	-9.9	3.7	-6.8	-1.6	0.86	-0.61	-7.3	2.4	-2	0.43	-2.3	-0.8	-7.6	0.56	-1.3	2.1	0.47	5.1	-7.6	0.97	-7.7	-9.4	-12	7.7	-1.8	6	-0.14	0.71	-6.3
-0.39	0.03	-5.7	5.6	-6.6	-8.6	-7.9	-10	3.4	-8.5	-2.4	-2	-0.4	-4.8	-2.2	8.4	-3.5	8.5	-3.4	-0.73	5.4	5.5	3	0.89	0.03	6	-4	-2.9	-0.92	-4.6	1.9	0.39	0.23	3.1	4	-0.15	-0.31	3	3.4	-5	-3.5	-5.3	-2.8	-6.1	3.2	-3	2	2.4	-9.8	6.6
0.16	-0.43	-1.4	-4.9	2.6	-3	5	-6.6	11	-6.7	6.8	-0.02	3.5	-3.9	-1.4	6.7	6.4	2.8	1.8	4.2	6.5	-1.2	2.9	2.5	1.7	5.9	2.8	-4.9	-0.78	-2.1	1.8	-5.3	1.3	0.43	4.7	2.8	0.27	-2.7	3.7	3.1	0.95	-9	8	-4.5	0.52	-6.6	2.2	-6.9	-0.91	1
0.56	-0.39	0.38	-3.3	0.62	-2.6	-1.7	-12	-2.6	-9.2	-3.3	-7.4	-1.7	-5.7	2.4	7.9	9.3	5	6.8	2.2	0.46	0.65	-0.13	4.8	0.97	4.1	5.8	5.9	5	1.4	-2.2	-0.35	6.4	4.1	0.35	5.2	-3	-1.3	-5.9	1.9	-3.2	-2.8	3.9	6.8	-5.7	1.3	2.4	-4.2	6.7	11
0.36	0.83	-0.98	9.2	-1.5	-2.3	-12	-0.76	-1.1	2.8	-1.2	5.2	-2	-3.1	2.8	6.6	3.6	4.8	6.9	7.5	3.2	1.4	1.2	4.6	-5.2	14	6.9	6.1	0.2	4.1	2.2	3	0.42	2.1	-4.7	3.6	-2.1	5.4	-3.9	-2.2	1.2	-3.1	3.4	11	0.18	2.9	4.5	4.2	6.8	13
0.39	-0.23	0.06	2.2	2.4	-8.2	0.4	-4.5	2.7	0.51	-1.5	1.2	4.8	-3.4	6	5.8	5.6	0.61	4.5	2.1	0.96	-2.5	4.8	-6.3	-2.8	1.7	5	1.5	-1.6	-2.3	3.4	-6.4	-1.6	-6.5	-4.5	-1	0.63	1.8	2.8	-5.2	4.4	-6.4	10	1.1	6.7	-8.5	-2.9	-2.2	5.4	-3.4
0.5	-0.54	6.2	1.5	8.1	-16	14	-8.5	8.9	-11	2.8	-9.1	9.7	-16	7.3	5	-3.9	7.9	-1	-7.2	8.6	3.8	8.3	-7.3	1.5	-11	10	-1.1	5.2	-4	3.1	-3.5	5.6	0.71	3.3	-12	5.1	-0.76	-0.8	-11	0.9	-15	13	2.1	3.9	-15	7.5	1.4	10	-5.6
0.57	-0.19	-6.7	4.8	1.4	-15	0.52	-7.8	2.2	-14	-2.2	-9.3	2.7	-19	6.3	-3.4	-4.1	-8.7	8.2	-9.7	7.3	0.06	4.1	-2.7	1.5	-10	9.4	0.39	-4.9	-5.7	3.3	-5.8	-4.9	2.2	-0.67	-7.5	-3.6	-2.1	2	-9.6	2.2	-8.6	14	-5.4	6	-12	0.47	1.1	0.18	6.3
0.17	-0.31	-3.8	-4.5	-4.4	-7.1	-8.4	-10	-8.1	-12	-3.3	-6.5	-5.3	-13	1.1	-8.8	6.2	2.2	5	-9.6	-2.2	-2	1.1	1.1	-3.6	-1.9	1.9	-4	-7	-4	3.1	1.7	-13	-3.7	0.99	0.16	-3.1	0.83	6.2	-1.9	1.6	-0.92	6.3	-3.3	0.25	-4.1	-3.1	-4.7	9.8	-3.5
0.37	-0.66	-4.9	-6.2	-3.7	-1.9	-5.5	-15	-9.1	-6.3	-5.4	-2.1	-7.7	-7.8	-0.41	-5.9	3.2	-3.9	3	-4.4	-7.6	9.2	1.5	0.19	2.1	1.1	8.1	-6.5	2.6	3.2	-3.3	-2.3	-5.5	-2.4	3.8	-0.4	4.7	-4.8	1.3	0.62	-1.1	4.2	5.2	-5.9	-5.3	-5.6	-1.4	-6.5	7.5	-13
-0.03	-0.15	-5.8	-1.4	-3.5	-1.4	-6.8	-3.8	-3	-1.5	-6.7	-3	-4.8	-5.6	3.3	-6.1	1.5	5.2	2.4	-2.5	-0.19	3.9	5	1.3	-8.6	1.2	0.54	-3.6	-4.5	-0.59	1.4	-2.6	-4.4	4	-5	2.1	-3.3	-5.8	-2	5.3	2.8	4.2	-1.8	-2.3	-4	3	-1.8	-1.3	-6.2	0.83
-0.54	0.37	-1.5	9.4	-0.46	0.16	4.7	-3.4	0.26	-3	2.3	1.9	4	-3.2	-5.3	2.8	1.7	12	0.42	3.4	-0.13	8.4	-3.5	6.1	-7.1	7.8	1.1	9.2	-1.1	6.8	2.5	3.3	-1.6	7	1	9.4	0.03	1.3	-0.59	10	0.8	8.7	0.03	13	4.2	7.2	3.4	5.7	0.55	10
-0.25	0.69	-3.9	3.9	-1.8	6	2.6	6.4	3.4	3.4	-1.4	4.3	-0.6	3.6	-6.7	12	-7.6	7.4	-0.6	4.6	-8.2	2.3	-11	5.4	1.7	12	-0.25	7.9	-2.7	10	2	3.9	-3.8	2.5	0.07	7.9	1.5	-0.34	5.7	7.2	-4	7.6	2.8	9.6	-0.06	6.5	0.9	3.5	0.62	10
-0.7	0.5	-5.1	-5.3	-2.8	4.2	-5.3	11	-4.4	0.19	-1.9	-2.4	0.34	4.5	0.46	-0.52	-1.6	2.3	4.7	4.5	0.14	13	-3.5	6.5	0.12	1.1	1.5	-2.5	-4.5	-1.3	-4.8	4.4	-3.4	-0.81	-5.7	-2.1	-2	-4.3	-2.7	5.1	-7.8	3.1	-0.12	-2.1	-8	0.29	-6.7	-2.9	-7.4	4.5
-0.49	0.03	-8.6	-4.8	-8.1	0.39	-8.8	7.2	-8.3	-4.2	-8.7	-0.68	-9.3	-4.3	5.1	-7.5	-3.8	-2.1	3	0.43	-8.3	-2.2	-4.3	5.7	-3.3	-5.1	6.2	-8.1	-3.1	-4.2	-2.5	4	-10	-1.7	-4.3	-7.3	-3.7	1.3	-8.5	-1.3	-7.4	2.6	7.6	-10	-1.2	-1.7	-0.5	0.05	-2.5	-5.5
-0.12	-0.37	-7.3	-2.4	-7.8	-4	-16	1.6	-6.5	-9.9	-11	-0.96	-8.9	-3	0.95	-2.1	2.6	3.8	0.18	-3.4	4.2	0.41	-1.1	1.9	1.4	-2.4	3.8	-3	-5.9	1.5	-0.52	0.94	-4.7	6	0.54	-2.2	1.3	1	1.9	0.78	-3.6	-5.3	11	-4.3	1.1	-4	-0.86	2.5	-4.9	-1.6
-0.17	0.48	-1.4	-2.5	-5.2	-9.2	-7.1	-9.3	-1	-8.1	-4.1	-5.1	-7.7	-8.5	3.5	2.4	0.37	1.2	2.5	2.3	3.5	2.2	0.7	4.8	-2.6	0.65	1.1	6.8	-5	1.5	-3.1	-0.79	-0.94	3.9	-6.3	-4.5	-2.7	3.6	0.1	-1.2	-5.5	-6.1	-2.6	6.2	-12	-6.7	0.75	-0.89	-3.3	5.8
-0.14	0.32	4	-3.1	3.4	-4.5	8.3	-9.4	0.13	-7.1	11	-3.6	1.2	-6.1	3.1	8.4	-2.1	1.1	0.25	3	5	4.9	8	4.8	-0.22	0.78	2	5.2	-0.35	4.5	3.7	2.1	0.68	3.4	2.4	0.01	1.7	4	-3.1	4	-5	5.8	-2.6	6.3	-7.9	-3.1	1.4	2.2	-0.26	0.03
0.18	0.42	0.17	2.5	-4	-2.1	3	0.11	-3.9	-12	0.92	-2	-0.68	-0.51	9.1	3.3	2.9	-0.14	2	-3.4	7.4	-0.25	8.6	2.5	3	-8.3	2.6	0.6	6.6	-1.3	1.4	2.9	4.8	-0.45	8.2	-1.1	1.8	0.71	-0.98	-5.2	-4.4	5.7	1.8	0.62	-1.8	-0.48	-0.6	3.3	7.8	-4
-0.14	0.52	-1.9	0.52	2.1	-0.95	1.4	8.5	-1.7	0.21	0.57	2.7	5.8	0.37	-0.46	-3.5	0.86	-5.5	2.9	-7.6	-6.9	2.4	0.18	-2.6	8.3	-2.4	-5.4	-4.4	1.4	1.9	-2.8	2.2	-0.68	1.8	3.1	5.9	1.6	6.4	2.2	2.6	-1.7	-2.3	-11	-2.9	4.5	11	-0.62	1	-0.44	-7
0.04	0.28	1.1	2.8	-0.85	1.3	3	14	-0.03	6.1	2.3	9.1	3.4	6	-1.9	-10	-2.8	-4.6	1.8	-3	-5.3	3	-3.9	0.5	-3.5	5.2	4.8	2.8	1.8	5.9	-2.7	1.9	4.1	6.3	-1.2	4.4	1.3	6.5	1.2	4.1	0.91	7.8	-1.5	-6.8	1.2	6.9	0.83	4.8	-3	0.6
0.22	0.05	4	-6	2	5.6	4.9	15	4.3	-2.2	5.5	0.38	2.3	2.6	0.61	-5	-0.54	-2.1	5.2	-1.4	-2.1	-3.3	-0.74	-1.6	4.2	-2.3	-1	-9.3	6.3	-3.6	-1.4	-1.6	7.7	-4.1	1.6	-4.5	0.94	0.63	3.4	-1.2	2	4.9	-2.5	-13	-0.22	1	1.4	1.9	2.1	-5
0.28	-0.23	2.2	-0.33	3.6	0.46	0.38	10	4.3	-1.7	2.1	0.52	2.6	-0.95	-6.7	2.9	-2.1	2.1	-2.1	-1.9	-1.1	5.1	-1.5	0.8	1.1	0.25	0.99	-0.12	5.2	-4.2	2.5	3.3	5.1	-0.57	2.8	0.2	2.4	-0.65	0.75	2	-5.5	5.7	8.6	-3.7	0.9	1.4	4.6	2.9	5.8	-4.9
0.41	0.15	-6.6	7.5	0.67	1.7	-4.3	5.6	-2	6.8	-1.6	7.3	-0.27	2.1	0.18	6.3	6.3	0.61	3.3	5	8.8	4	5.5	4.7	7.9	4.9	4.3	8.5	8.2	6.6	1.3	6.5	7	2.3	-0.8	4.8	2.3	0.85	-0.07	0.79	-1.1	-5.3	4.2	6.8	-0.92	2.8	4.7	3	4.4	8.4
-0.25	-0.28	-0.2	-2.6	1.3	2	-2.8	-12	2.1	-1.5	1.8	1.1	2.7	-0.77	-0.55	-6	0.81	-1.5	-7	-4.2	-1.5	-8.1	3.1	-2.7	9.3	5	2.5	3.1	7.2	5.1	-1.3	1.4	4.1	0.35	1.8	2.8	-0.96	-0.92	7.5	0.47	1.5	-8.2	-0.2	6.5	0.43	2.4	-0.38	-0.68	2.8	0.53
-0.29	0.13	6.7	1.5	4.7	2.1	10	-7.4	8	-3.7	6.1	-1.9	11	-0.21	-1.4	-5.9	-1.1	-5.7	-0.05	-4.6	-0.23	-1.8	-0.75	-0.89	8.3	-3.3	-3.3	-3.8	3	2.5	-1.4	-2.2	1	4	5.4	-0.84	2.8	-1.3	8.4	3.5	11	-4.6	-1.7	-0.31	11	-0.61	-0.95	-1.6	1.6	-1.1
-0.19	0.15	1.6	5.5	9.3	-2.6	16	-0.65	12	0.99	9.4	1.9	14	-0.39	-9.9	-0.06	-6	-0.35	-1.9	-3.8	-2.7	2.6	-4.7	5.6	0.63	2.9	-1.1	0.41	0.49	2.3	-0.33	-1.8	-3.4	-0.25	3.6	0.66	6.2	2.9	7	-0.33	12	-2.9	-2	-1.9	8.8	-2	2.2	3.4	-7.6	8.5
0.02	0.11	0.53	-0.47	9.8	2.6	19	-0.65	7.4	-4.4	13	-2.4	11	1.2	-2.4	-3.5	-7	-0.63	-6.3	-4.9	-7.5	-0.73	0.85	2.4	2.4	7.1	-2.6	6.2	-3.2	5.5	1.2	-1.5	-10	1.4	2.8	5.9	-0.94	1.4	2.2	6.7	6.5	-2.4	-3.3	4.8	-2.7	-3.4	-0.21	3.3	-4.7	0.89
-0.44	0.03	-4.6	-0.31	-2.5	0.48	5.7	-2	-0.42	-1.4	-1.3	-5.2	0.91	0.88	-4.3	-2.8	-1.1	1.2	-5.6	0.12	4.1	6.2	-7	4.5	-6.1	2.8	-2.2	0.66	-6.6	-1.2	-1.1	5.9	-6.5	6.8	1.6	1.3	-3.3	-2.5	-4.2	1.7	9.4	2.8	-5.6	2.8	-0.15	-0.32	-7.5	0.27	-9.3	-0.35
-0.21	0.35	-3	7	0.56	-1.5	1.3	-4	-2.8	-4.9	-2.2	3.8	0.48	-4.3	-5.8	1.5	-8.1	-0.98	-4.7	5.3	5.1	-5.2	-2.6	-0.42	-9.6	0.11	-6.7	4.5	-7.8	4.3	-2.6	3.6	-7.7	7.4	-5	2.4	-3.5	2.4	-3.3	2.9	3.5	-0.76	-7.1	-0.05	2.7	-2.3	-2.1	0.25	-11	5.6
-0.01	-0.44	-0.16	-8.7	7.7	-3.6	12	-10	6.8	-0.82	3.6	-4.9	8	-3.5	-3.6	3.9	-0.4	1.7	-1.5	2	0.53	5.7	4.9	-1.4	-5.1	3.8	-5.4	0.27	0.01	-0.12	-4.3	-1.4	-0.33	-2.2	2.1	1.6	8.2	-3.1	6.8	4.3	10	-8.3	-3.8	4.1	12	-2.8	3.3	-2.9	-11	3
0.01	-0.27	4.4	-4.1	11	-4.2	20	-15	15	-7.2	6.5	-5.5	12	-3.4	3.9	-2.3	-0.94	7.3	0.22	2.5	-1.6	4.6	-0.38	1.6	1.2	4.2	-8	6.9	-0.52	0.43	2.3	-3.2	2	-6.1	2.3	-2.9	5.2	1.9	7.8	-0.59	20	-7.6	-6.8	3	1.9	-0.95	-0.63	0.18	-3.2	4.3
0.17	-0.47	-2.5	6.2	8.1	0.74	12	-7.3	3.8	-5.9	0.7	-2	4.8	-3	-0.59	7	0.84	-1.5	-1.3	2.2	6.2	-7.1	8.3	4.7	0.11	4.2	-1.1	8	-1.3	1.4	1.2	4.5	-0.57	4.3	-1.8	-0.71	2.9	8.8	-0.43	2.1	12	-1.4	3.2	11	6.9	2.8	3.5	6.2	0.95	4.9
0.09	0.06	-2.5	-0.11	-1.8	-0.02	-10	-5	-4.6	1.5	2.1	-0.48	-9.7	-1.1	1.2	9	-0.34	1.3	4.7	1.7	-5.7	-0.05	2.4	5.8	7.6	12	-0.93	12	2.6	6.2	-4.6	2.6	-5	5.5	-1.7	0.25	-1.6	6.3	-2.4	-1.3	-10	-0.34	-3.9	7.4	-1.2	5.5	-3.9	1.1	5.6	6.2
0.26	0.21	-4.8	-6	-6.3	-5.6	-12	-13	-6.9	-2.4	-1.5	-1.3	-9.6	-3.1	4.3	11	-5.9	5.1	-3.8	5.4	-1.9	15	0.85	5.4	-7.7	6.9	4.5	8.2	2.4	6.8	4.8	-3.8	2.6	1.9	-1.8	3.2	1.5	-1.2	-5.2	-3	-3.1	-5.2	0.8	8.3	2.9	1.2	1.9	-1.6	-5.3	3
0.29	0.27	-2	0.38	-3.8	-5.8	-7	-12	-6.1	-2.1	-3.6	-5.1	-6.4	-5.7	4.9	6.9	6.5	0.77	-2.4	9.7	-0.53	6.3	-0.24	-1.6	-3.5	3.4	2	6.5	0.3	3.9	-1.4	0.02	-0.02	2.3	-4.1	0.4	-0.48	5.7	-2.6	-4.3	0.72	-9.4	6.5	12	-0.84	-1.6	-2.7	1.6	-7	9.1
0.06	0.44	1.9	0.6	-2.4	3.7	0.94	-10	-6	-0.63	-0.59	-2.5	-5.5	-3	10	-0.19	8.1	-0.61	-0.61	6.7	2.6	2.5	-1.9	4.3	-4	2.4	-1.6	6.5	2.9	1.7	-1.5	-3.5	5.2	-0.38	0.97	-2.2	3.9	-0.85	1.9	1.4	-1.6	-4.7	1.2	8	-2.2	-0.98	-0.98	-1.4	7.4	4.4
0.11	0.22	5.6	0.77	0.03	-1.9	-1.4	-7.5	-2.7	-5.6	-0.67	-5.3	1.4	-5	5.1	2.2	-1.2	1.1	-1	-5.7	2.1	5.1	6.7	0.83	3.6	5.2	-0.36	7.9	4.2	3.2	0.83	3.1	2.6	5.7	1.7	1.1	9.6	1.3	0.15	-1.4	-2.6	-4.3	-4.8	7	2.1	-0.24	1.4	0.2	3.1	14
-0.05	0.02	-0.27	-2.8	-0.41	-5.3	1.4	-8.2	-1.4	-7.9	0.59	-1.1	-1.1	-5.8	-2.7	4.2	1.1	-1.3	-0.16	-0.06	-1.4	2.7	4	0.04	2.7	4.5	-3.4	11	1.4	4.9	3.9	2.2	-6.2	3.9	2.7	-0.24	1.2	0.91	4	3.4	4.8	-4.7	-5.2	14	5	1.9	0.51	0.86	4.7	3.4
0.16	-0.37	-0.33	1.3	2.3	2.9	-0.54	-4.5	-5.9	4.8	-3.2	5	-1.7	0.44	0.17	0.06	2.8	-5.3	2.1	-3.1	7.8	-0.12	7.7	5.6	13	9.5	-0.53	6	1.4	0.86	3.4	3.6	-0.72	-2.2	3.9	4.3	3	5.3	3.5	3.8	6	-3.3	-2.1	11	5.2	1.3	-0.25	0.54	13	10
0.04	0.49	5.2	-0.91	7.9	3.5	0.71	1.6	-1.4	2.3	2.8	4.2	1.1	2.3	-0.15	2.8	-2.2	10	0.21	9.7	-0.32	0.28	-0.08	3.2	0.37	4	3.9	3.5	-3.9	-3.5	1.7	6.8	-2.5	-1.1	2.1	-0.45	3.8	-1.8	-2.9	2.4	-0.95	6.4	3.8	4.4	-1.7	1.2	1.8	-3.2	-11	4.2
0.14	-0.26	2	-3.6	3.4	3.5	12	5	4.3	-0.65	4.4	5.4	4.8	0.5	-0.56	-6	0.67	1.5	3.4	10	3.6	-1.9	-0.86	-1.7	-6	-3.9	-0.54	-2.4	-4.1	3.5	2.1	-1.3	-2.7	-5.5	3.1	4.1	-1.8	2.4	0.54	-0.11	0.92	8.1	1.3	-3.1	-0.58	2.9	-2.1	-0.44	-8.3	-11
-0.49	-0.67	-3.5	-6.9	-0.09	3.7	3.8	-0.23	-1.5	2.9	-7.6	-0.11	-1.9	2.2	0.98	-15	0.95	-9.5	-0.46	-3.1	2	-6.9	-2.4	-12	-7.9	-9.5	-8.2	-9.2	-9	-6.6	1.5	-7.1	-10	-8.2	0.16	-4.9	-5.5	-5.2	-0.45	-5.5	1.1	-0.83	-7.1	-9.6	4	-1.1	-3.1	-5.2	-7.6	-8.7
-0.17	-1.1	-1.8	-7.4	-0.05	-6.5	-7.1	-6	-13	-6.8	-7.3	-4.3	-2.8	-7.5	-5.6	-15	-2.9	-5.4	-2.2	-10	1.5	1.3	-2.6	-9.9	-11	-22	-2.5	-6.3	-6.8	-18	0.44	-0.09	-0.92	-15	-0.16	-5.7	0.19	-4	-1	-10	-0.36	1.6	-3.5	-5.2	3.8	-7.7	9.1	-9.8	-11	-19
-0.1	-1.4	1.8	-4	-1.2	-5.6	-13	3.3	-9.1	-2.5	-8.7	-6.1	-6.3	-5.1	2.1	-21	-1.8	-10	-7.4	-16	3.1	-16	3.9	-16	-3.5	-18	4.4	-13	-2.2	-11	4.7	0.62	1.1	-9.9	-1.9	-4.3	-4	-3.4	-4.2	-0.61	-0.91	-6.8	-0.25	-9.5	4.6	-8.9	1.5	-6	-2.7	-11
-0.4	-1.3	-1.9	-8.9	-2.1	-1.4	-9.4	-0.54	-3.6	-1.9	-5.3	-8.4	1.9	-1.1	3	-8.3	3.5	-6.3	-3.4	-13	2.1	-12	-0.13	-12	6.8	-15	0.5	-7.7	-2.6	-9	0.62	3.4	-4.2	-6.5	3.2	-3	-2	-1.9	3.3	0.1	3.6	1.1	-1.8	-7.3	1.2	3	0.66	-2.2	2.5	-11
-0.26	-0.7	-1.4	-0.64	8	3.5	-0.88	6.5	1.1	0.54	0.88	-0.46	7.5	3.5	-2.6	-5.2	-2.3	-1.3	3	-0.32	0.06	2.9	0.58	-4.8	14	-2	-4	-7.3	2.6	-11	-2.5	-3	-3.3	-10	4.2	-3.8	0.34	2.1	2.7	-4.5	5.5	3.6	-4.8	-5.1	4.9	2.7	-0.89	-4.1	5.6	-6.6
-0.22	-1.7	0.45	-7.5	5.4	-0.13	7.7	-0.77	1.6	-1.4	-0.1	2.1	-5.9	0.49	5	-20	-0.32	-18	3.3	-5.8	3	-7.3	1.1	-13	7.4	-11	-0.26	-12	4.6	-7.4	1.5	-4.7	5	-16	-3	-3	1.4	-4.5	-3.8	-0.82	3.7	-5.5	-7.3	-12	10	-1.1	1.8	-7	-0.27	-14
0.23	-1.8	-1.4	-8.4	-2.5	-8	-1	-6.7	-6.1	-0.55	-2.8	-1.2	-9.2	-0.5	-1.5	-13	0.71	-10	-1	-17	-8.8	0.98	-7.9	-9.3	-0.68	-15	-6.9	-6.9	-3.8	-8.7	-2.7	-1.1	2.2	-7.4	-4.9	-6.3	-5.1	1.8	0.38	-6.8	7.9	-3.5	-4.5	-5.8	8.1	1.1	-2.6	-2.1	0.32	-20
-0.49	-0.93	-5	2.7	-5.6	-0.29	-5.1	14	-11	2.8	-6.5	-0.78	0.84	3.5	-5.1	-9.4	-6.7	-4.4	-5.1	-5	-0.98	-8.2	-5.5	-8.2	-9.3	-11	-9.1	-6.9	-4.9	-5.2	-0.1	0.6	-13	-7.4	3.1	-2	-4	-1.4	-2.6	-3.2	0.7	6.4	-14	2.1	1.4	4.4	-2.7	-2.4	-7.8	-13
-0.31	0.04	1.4	6.5	-3.4	11	0.15	19	-4.8	10	1.6	8.8	-5.3	3.6	-0.77	-4.3	8.6	4.2	-5.7	-4.1	-4.5	-4.3	0.9	-6.4	-4.5	-2.8	-3.5	-4.1	3.7	-0.46	3	-0.87	-2.1	-0.96	0.29	-1	0.78	-6.7	-6	5.7	-0.72	7.7	-4.9	-2.2	-6.2	7.3	-1.7	-1.7	-0.35	-4.4
0.38	-0.03	1.3	9	-2.9	7.8	-1	2	-5.2	9.8	-1.3	6.3	-6	6.9	2.1	4	4.8	-2.8	-4.4	-2.3	-4.6	4.1	0.56	0.11	-2.1	5.4	4.3	7.8	2.1	4	-2.1	3.4	3.7	5.4	0.47	4.6	0.21	2.5	-5.6	6.1	-4.3	-1.8	9	5.5	-3.6	4.9	0.81	5.4	7	-0.06
0	0.3	5.2	7.4	-1.3	3.8	-2.3	-5.7	-1.7	-3.2	1.7	4	2.3	-2.3	1.7	-2.9	2	-6.7	2	-1.2	-0.96	0.26	0.62	5.5	8.8	5	7.6	5.7	8.4	4.8	-3.1	1.7	7.7	4.5	9.3	-0.13	3.9	3.7	1.2	-0.26	-2.6	-9.7	2.2	10	-2.7	-6.1	1.6	1.6	11	8.1
0.3	0.17	3.7	4.6	-5	-11	-1.6	-11	2.5	-3.2	0.44	-4.1	-1.2	-11	7.6	0.78	2.7	3.2	4.3	-1.3	5.8	-6.2	3.3	-0.24	6.3	5.2	2.1	-1.7	3.5	2.3	0.39	3.9	1.5	-1.3	1.9	-2.4	3.5	-2.5	0.68	-9.9	-2.5	-1.9	-0.91	-0.14	1.5	-7.9	2.8	1.9	6.1	7.8
0.06	0.04	2.4	-0.85	-5.5	-9.5	2	-4.8	0.1	1.3	-1.3	-0.58	-2	-4.1	10	-0.2	2.8	-7.3	8.2	-1.6	8.7	2.4	8.1	-9.3	-0.01	-4.9	0.09	-11	5.7	-3.6	3.7	-1.1	6	-1.4	6.5	-2.3	0.39	-4.5	-2.4	-6.1	-1.3	-8.3	0.25	-7.3	-1.4	-7.3	0.86	-3.8	-0.02	-5.3
-0.26	-0.31	-3.8	-5.1	-0.31	-9.8	-3.4	-12	2.4	-6.8	-3.3	2.4	-3.3	-3.9	-8	-6.2	-3.4	-4.3	-2	-5.5	1.8	-1.4	-4.8	-4.6	-4.8	-17	-2.1	-15	-0.94	-6.2	2.4	-6.9	1.9	-7.3	-4.4	-12	-3.4	-13	0.46	-10	4.6	-13	-4.1	-13	1	-16	2.6	-4.7	-3.6	-19
-0.91	-0.15	-11	-8.8	-0.92	-15	-11	-19	-7.3	-9.8	-8	-10	-5.7	-17	-0.44	-7.8	0.48	-2.2	-1.7	-7.3	3.5	-2.6	-6.2	-4.2	-4.6	-18	-2.4	-8.6	-4.1	-12	-0.05	-3.8	-8.4	-12	-6.2	-14	0.12	-11	-1	-12	-0.34	-8.5	-1.9	-5.8	-2.5	-4.8	-0.2	-7.1	-4.1	-12
-0.38	-0.36	-9.8	-7.2	-7.2	-9	-16	-18	-12	-8.6	-7	-14	-9.7	-13	-2.3	-7.6	3.3	-0.9	0.57	-7.5	1	-4	-5.7	1.7	-1	-8.9	-4.8	-13	-3.8	-4.9	-3	-2	-3.5	-1.5	-3	-10	-0.43	-8	-5.2	-7	-7.3	-4.3	-2.6	-10	-5.4	-10	2.6	-6.5	-1.3	-5
0.12	-0.31	-3.5	-3.6	-0.56	-12	-2	-22	1.8	-9.9	0.61	-11	-2.6	-13	3.1	-0.51	0.33	-1.5	1.7	-4.4	3.5	-0.68	-1.3	-7	3.3	-5.5	1.7	-0.38	3.8	-4.7	-0.72	-2.4	2.4	-4.6	2.1	-6	1.3	2.5	4.3	-7.3	-1.5	-11	-1.3	-11	0.89	-12	1.3	-2.4	2.7	-2.9
0.27	0.4	2.7	2	3.6	-7.6	4.2	-5.8	7.6	4.2	7.9	2.6	9	-5.3	3.3	4.3	3.8	-0.79	4	3	-5	-1.2	5.7	-3.4	6.8	-0.79	9.8	3.6	3.6	-0.71	-1.8	1.9	-4.5	5.1	-0.68	-6.1	1.1	1.3	-0.45	-7.1	-0.39	-6.4	4.3	5.8	11	-5.6	3.7	-0.94	2.2	11
0.66	0.57	6.7	-3.4	-0.67	-2.5	-3.5	-1.5	2	6.4	1.9	4.2	4.7	-1.9	0.42	2.5	6.1	-2	-1.4	-3.6	10	3.2	0.92	2.4	9.1	-4	2.4	1	3.5	3.8	2.6	3.9	2.9	5.9	4.5	-4.7	2.8	2.9	4.3	-2.9	-7.2	-4.1	2.8	5.7	8.9	-2.1	4.6	1.6	4.8	1
-0.12	0.12	0.79	-7.7	6.8	0.7	-3.9	-0.37	-2.1	-4.2	-2.5	-8	2.1	-1.3	-6.8	-7.5	-1.8	-3.7	-1.2	-8.2	3.4	-8.4	4.6	-1.8	5.7	0.95	-4.9	-7.3	2.1	-3.8	-3.4	-1.6	-0.67	-4.7	4.7	-1.4	-7.4	-5.7	5.7	0.52	-5	0.39	-1.1	-13	4.2	1.9	-3.8	-4.5	0.52	-10
-0.23	-0.49	-7.7	-4.3	-0.79	1.8	0.29	-7.8	-1.9	-4.8	-1.9	-8.2	-3.9	2.1	-2.6	-6	-3.2	-2.2	-4.3	-5	-2.6	-3.1	-0.73	-4.4	-4.1	-3.5	2.4	-8.9	-0.9	-9.4	-0.79	-5.8	0.29	-11	-3.3	-3.9	-2.1	-6.9	1.9	-1.1	3.5	2.8	3.5	-15	4	0.01	-0.6	-6.1	2.3	-5.3
0.29	0.28	-5	-2	-8.2	1.6	-3.2	-3.6	-2.8	-3	-4.8	-4.5	-1.4	2.3	0.73	-12	2.5	-2	3.2	-5.1	0.41	-5.1	-6.5	-1.7	-4.8	2.5	-1.7	-5.8	-1.3	-4.5	-0.2	-4.4	-0.14	-5.5	-6.8	-4.7	2.6	-2.8	-8.2	-6	-5.5	-0.27	-0.45	-9.5	-5.3	1.2	-2.8	-0.15	-0.19	-2.6
-0.29	0.65	-1.7	1.6	-6.2	1.6	-7.2	5.2	-0.55	3.8	1.4	-1.8	-6	7	-5.6	1.2	3.5	-1.2	0.46	-2.3	-5.2	0.76	-10	4.8	1.3	-1.8	-3.4	-1.5	-2.9	-1.6	-4.3	-1.5	-4.2	-5.5	-4.4	-0.23	-6.8	-4.6	-6.2	0.89	-8.5	0.41	-2.5	-1.9	-9.5	-8	-6.6	-2	5.4	0.03
-0.3	0.53	-2.1	7.7	-7.9	5.7	-3.6	7.2	-9.8	5.8	-1.2	4.5	-9	8.3	-0.8	4	-4.5	2.9	-7.5	3	-3.3	0.11	-5.2	-0.64	1.6	-4.1	-3.6	-1.2	-3.8	-1	-3.2	1.6	-2.2	4.5	-3.6	1.4	-3.2	-0.8	-1.8	0.26	-5.6	0.66	0.28	7.7	-2.5	0.65	-0.67	-3	-0.55	-0.2
-0.2	0.12	0.16	1.9	-12	2.3	-11	-7.7	-5.9	5.1	-2.5	-1.2	-7.3	3.8	2.2	-2.4	-0.93	-0.89	-0.95	-2.9	-1.4	2.1	0.48	1.6	-1.8	-6.6	-1.1	2.5	-3.4	-6.8	-2.9	2.4	-1.3	-0.75	-5.3	-2.9	-2.8	-5.1	-5.6	-2.7	-0.97	4.8	0.66	2.1	-12	4.3	-4	-1.4	-8.9	-7.7
-1.1	-0.22	-0.35	0.67	-9.4	2.2	-2.2	-0.84	-1.4	-0.83	1.7	-1	-7.3	-2.9	-3.1	-0.72	-1.9	-1.5	-3.9	-7	-10	-1	-1.5	3	-7.9	-5.5	-6.9	-1.9	-3.9	-2.6	-2.6	-3.5	-1	-4.3	-7.1	-0.96	-9	-2.1	-12	-1.3	-6.3	7.1	-3.4	-1.4	-13	0.78	-10	-5.4	-7.6	-2.4
-0.87	-0.13	-1.1	0.92	-7.4	5.2	0.74	12	-3.7	14	3.8	8.5	-3.8	4.1	-2.4	-0.73	3.4	2.5	-8.1	-0.8	3.6	-7.1	-4.7	-1.5	-7.1	-3.8	-6.3	3.5	-1.2	0.69	-0.53	-1.6	0.33	3.4	-4.5	0.42	0.5	4	-2.2	-0.74	-7.4	4.8	-1.3	3.4	-8.4	6.7	-5.1	-1	-3.4	-4.5
-0.61	0.41	1.8	9.4	-5	6.4	-3.1	14	-4.5	17	-6.4	13	-4.1	10	1.6	-2.2	-2.4	2.9	-2.4	3.6	0.74	-0.43	-5.7	0.63	-7	-0.33	-1.9	-1.7	-1.1	2.1	3.8	1.5	6.5	2.4	-1.2	1.5	4	-0.12	-7.1	-3	-2.4	0.75	2.6	-0.22	-1.9	1.4	1.4	0.25	0.66	-1.6
-0.08	0.42	2.9	5.6	1.1	-3.5	7.7	2	5.3	2.6	3.3	4.7	1.7	-1.3	-2	6.1	-1.9	3.6	1.6	1.4	1.6	-2.1	2.3	0.09	-2.4	-11	0.65	5.3	-1.9	5	1.1	-4	5.2	5.9	-2.2	-6.2	-0.32	-2.1	3.7	-2.8	2.9	-4.3	5.6	5.4	6.8	-5.3	2.9	0.1	-5.5	-2.7
0.01	0.05	1.4	-1.7	1.2	-6.9	11	-4.2	5.9	-3.6	3.2	-0.66	3.3	-5.6	2	-2.1	-1	-1.7	1.1	3.6	-2.4	2.3	1.2	6.9	2.8	-4.9	-2.3	4.4	-6.7	3	4.8	-0.57	0.82	3.2	-4.8	-3	-8	-3.8	4.1	-6.6	-1.2	-3.4	0.8	3.5	0.05	-3.5	0.99	1.2	-1.6	2.4
0.19	0.15	3.5	2.3	2.2	-5.2	7.4	-1.6	9.3	4	4.7	1.4	4.8	0.71	4.5	1.5	-1.7	-7.5	6	0.94	-7	-0.71	-2.1	2.6	-3.8	-5.7	2.3	3.3	-2.5	0.17	-2.1	2.4	-5.9	1.9	-3.9	-1.8	-1.5	-0.71	-0.38	-1.2	1.7	7.5	-0.12	-0.07	-2.4	-0	0.41	1.5	-2	-1.8
0.38	0.09	1.9	3.8	2.1	2.9	4.7	9.6	7.3	10	3.2	4	2.3	9.1	-6.5	7.4	-0.62	4.4	-3.4	4.1	-0.82	1.7	-1.3	-1.8	-0.85	-0.14	0.95	0.93	-2.1	-0.92	3.7	-7	-1.1	0.18	0.7	-1.8	-3.1	-2	1.5	-3.8	2.9	7	-1.4	8	2.8	6.2	-0.38	-0.13	-6.8	-1.9
0.05	-0.01	3.2	3.1	0.06	6.5	-2.4	13	-2.4	5.6	-4.5	4	-0.5	6.7	-9.3	4.5	3.2	1.9	-5	3.9	-2	16	-7.3	-2.4	-1.9	-5.2	-1.9	-3.2	-5.3	-2.4	3.6	-1.2	-2.4	-1.3	-1.3	-0.69	-1.3	-2.6	-1.3	-3.2	1.5	1.2	-5.2	-4.2	-3.5	2.1	-7.2	-4.2	-4	-4.7
-0.17	0.16	4.3	1.2	-2.8	5.6	1.4	5.7	-6.4	3.3	-1.3	2.8	0.17	3.5	-5.5	-7	-0.99	-7.9	-7	-2.9	0.36	0.44	-3.3	0.91	-9.1	-10	-3.7	-1.2	-6.3	-8.5	-3.8	5.4	-0.23	-6.5	-1.8	-7.5	-0.14	-1.3	-5.9	-7.7	2.7	2.1	-6.9	-2.2	-12	2.4	-6.6	-1.6	-3.5	-8.2
-0.45	0.05	0.38	1.4	-1.9	3.4	0.66	12	-3.5	3.3	6.3	1.9	-0.3	4.8	-8.7	-3.9	2.9	-0.41	-9.4	-0.16	-2.7	0.92	-1.2	1.6	-5.9	-9.5	-0.25	-3.8	3.4	-0.96	1.3	3.2	5	2.9	4.4	-6.3	3.9	-0.52	-0.39	-1.4	-0.18	1.9	0.3	-2.9	-6	-5.2	0.11	0.97	3.4	-4.8
0.34	0.44	-5.5	13	0.83	8.2	-0.18	18	5.4	9.7	2.5	10	4.7	5.1	-7.6	9.3	1.4	5.6	0.27	7.4	-0.42	7.8	-1.2	6.2	-0.87	5.3	4.2	3.5	2.7	2.9	1.3	6.2	4.5	8.8	0.58	4.7	3	3.4	2.5	3.9	3.9	2.6	7.8	2.2	0.21	-0.42	2.3	1.8	5.2	10
0.62	0.91	1.5	8.3	1.4	3.8	4.6	4	7.5	10	-1.6	5	3.5	1.2	-0.03	13	2.2	8.9	2.9	8.4	-3.6	-5.5	3.8	6.3	2.7	16	-1.7	13	3.5	3.2	4.9	4.9	5.5	9.8	2.1	5	2	6.6	5.6	11	5.8	11	4.1	10	1.5	14	1.8	8.4	11	18
0.4	0.42	5.2	-1	4.5	1.9	3.8	1.4	4.9	6.3	4.6	4.3	3.3	4.4	4.6	6.9	-0.17	6.8	-2.3	3.3	-3.8	-5	-3.2	3	-2.2	13	2.9	5.7	1.8	5.8	1.6	0.39	8.4	5.1	-4.3	6.5	5.2	-4.2	2.6	7.7	-0.53	-0.22	6.3	4.2	2.8	4.9	2.6	4.9	1.7	7.7
0.56	0.39	2.1	3	2.3	2	-3.1	6.4	4.3	2.4	2.4	-1.1	1.9	-0.17	-1.6	2.1	-4.8	0.28	-4.3	-3.5	-12	-2.4	-0.07	8.3	-7.8	1.8	7.9	-0.51	4.6	-0.86	-1.7	4	5.8	-8.4	-4	7.6	2.8	-2.8	-2.9	2.1	-5.1	2.1	13	-7	-6.2	3.1	-1.9	1.8	-2.7	-6.5
0.16	0.06	0.35	1.7	2.7	1.9	4.2	8.7	-1.6	2.8	1.6	2.6	0.07	0.29	2.9	1.8	-4.6	-3.1	-3	-4.6	4.7	2.8	3.1	-2.5	-1.1	-2.4	2.3	-1	7.1	1.4	4	-1.7	8.4	-4.1	2.7	-2.5	-0.82	0.81	-1.7	-1.6	-5	-4.7	11	-2.6	0.38	3.1	-4.8	4.6	6.3	-3.5
0.77	0.19	1.7	1.3	3.1	0.08	7	-1.7	1.5	3.9	1.3	0.92	2	2.4	6.3	-1.8	0.63	-3	5.5	-1.7	5.2	1.3	8.9	-4.6	6.3	2.3	7.8	3.3	2.4	-1.5	1.2	-1.8	-0.65	-1.9	0.97	-1.1	-0.47	1.4	3.9	-1.4	-2.8	-4.2	7	-0.16	0.37	0.89	2.2	2.4	9.8	0.78
0.8	-0.26	-1.1	-5.1	2.1	2.2	2.1	3.7	1.4	3.3	-1.1	-0.48	4.1	3.1	2.4	-9.8	4.7	-4.9	1.2	2.9	1.4	2.9	5.8	-0.75	3	4.2	13	-4.7	5.7	-1.2	1.7	-4	6.4	-3.8	1	1.9	-0.81	-4.4	-2.1	1.1	2.2	0.33	7.2	0.06	-2.6	-7.2	0.88	-7.6	5.4	-4.2
0.6	-0.48	-3.5	-3.8	-4.1	0.52	-3.6	3.2	-1.1	5.3	0.99	-5.3	-2.1	6.6	-2.6	-5.7	-6.4	1.5	-2.5	-1.6	3.3	-10	0.63	-2.1	1.8	-1.2	-0.11	-8.6	3.5	-3.4	-3.2	-3.5	2.1	-4.3	0.7	1.6	-5.3	-1.4	-3.9	1.1	2.4	-6.5	1.1	-13	-10	-3.1	-3.3	-0.33	-9.4	-1.7
0.02	-0.34	-1.3	-1.4	-0.15	-1.9	2.2	0.35	0.17	8	-0.81	1	-0.87	2.5	-4.9	-7.4	-8.3	-3.4	-1.3	-7.8	-9.2	-2.6	0.35	-3	-2.5	-3	-2.1	-6.7	-1.3	-0.72	-5.4	-2.7	-3.3	1.8	-4.6	1.8	-1.3	1.7	-1.8	3.6	-2.3	0.08	-3.4	-8.8	-4.7	5.2	-1.4	0.14	-5.5	5.5
0.3	0.31	2.1	-0.12	1.6	6	1.9	6.3	-2.1	6.9	-4.7	6.9	-0.46	8	-3.2	-0.96	-2.7	-5.8	-5.2	7.2	-8.3	0.1	-3.8	3.2	-3.4	-0.07	-1.9	-1.1	-4	4.1	0.53	-2.4	3.3	3.9	-1.6	-0.59	1.4	-2.4	5.3	4.5	-0.89	5.3	-1.4	-1.8	1.9	0.78	-0.59	-0.09	2.6	4.9
0.69	0.27	5	-6.3	-2.8	7.6	0.66	-1.8	1.6	13	3.8	4.4	1.4	9.5	-1.4	3.9	2.2	4.6	2	5.8	3.4	5.3	-1.2	0.76	-0.13	4.8	-5.5	-1.4	4.7	6.2	3.1	-2.8	11	2.2	3.7	0.39	3.7	-0.66	5.1	4.8	0.28	-1.7	-3.9	-6.6	7.4	0.93	0.09	-2.9	4.3	2.8
0.26	-0.06	8.7	-4.3	4.7	-0.64	9.2	-11	4.3	1.7	5.7	-1.4	10	6.3	3.5	-3.2	-2.6	0.51	8.8	5.2	5.2	-9.3	2.9	0.38	13	5	-0.18	-15	7.7	1	-0.26	-4.4	2.8	-11	13	0.24	1.1	-5.5	9.6	4.2	6.2	-0.26	-1.5	-15	6.2	-1.4	0.56	-3.7	4.6	-6.5
-0.28	-0.71	-4.3	-2.5	1.1	-4.5	2	-10	4.9	-5.1	2.6	1.2	5.2	-1	-4.3	-2.7	-1.1	-6.8	-2.8	-2.9	8.9	-2.5	-3.7	-1.3	3.9	-7.4	-3.6	-12	-7.6	-0.91	-4.1	-0.67	-0.83	-6.6	-1.1	3	-3.1	-1.5	1.6	-0.13	-1.2	-9.2	-4.3	-20	-5.7	-7.2	-1.8	-0.21	1.9	-7.3
-0.81	-0.19	-0.69	-0.13	-6.9	-9.7	-9.3	-6.5	-6.2	-11	-6.6	-5.6	-6.5	-9.6	-4.7	12	-1.3	-0.59	-4.7	4	-1.4	5.9	-5.7	3.2	-1.2	-12	-5	0.49	-5.7	2.3	-1.4	-0.79	-4.1	6.5	-6.2	-2.3	-1.8	-2.2	-3.6	-2.3	-5.2	-2.7	-1.8	-4.6	-5.7	-8.9	-5.8	2.9	-0.1	-3.9
0.03	0.13	3.7	4.6	-1	-0.33	-3.5	9.8	-5.2	0.39	-1.3	-1.2	-1.4	0.29	-1.5	13	3.2	0.9	-1.2	7.6	-4.3	2.2	-3.5	2.5	4.1	-2.1	-5	3.3	1.4	0.53	-1.5	3.5	-4.1	5.5	2.1	2.1	2.2	0.96	-4.7	0.46	1.2	7.7	-7	1.3	-0.16	2.5	-4.3	2.3	-1.2	1.8
0.21	0.45	1.7	6.1	6	2.2	4.5	11	2.2	9.1	-1.1	6.9	6.3	8.2	-2.5	13	2.3	2.4	0.24	14	-11	6.7	-8.1	6.6	-1.6	4.1	1.7	5	-3.7	3.7	0.31	1.7	1.2	6	0.93	3.9	-0.37	2.4	-4.7	1.9	2.7	6	-3.2	5.9	-6.4	5.9	1.4	4.9	-5	6.7
0.16	0.15	2.3	-0.38	7.3	-0.42	13	-4.7	4.4	0.57	1.2	3	6.8	2	-3.5	7.6	-1.7	0.89	0.23	9.5	-4.1	4.9	-7.8	3.5	2	2	-4.2	1.5	-1.7	-0.2	-1.5	-3.4	-2.4	-3.8	2.3	0.59	0.14	0.42	6.5	2.2	2.8	4.8	-8.9	6.3	4.2	1.8	-3.5	1.5	-0.73	4.8
0.75	0.4	0.16	2.8	9.7	2	8.6	-1.2	9.2	3.2	1.9	-1.6	17	4.5	-1.6	-0.04	2.1	-1.6	6.2	1.1	-6	-0.39	5	-3.8	1.2	4.9	-2.4	5	-4.5	-1	-1.1	-2.3	-7.3	-6	3.9	6.2	5.1	2.1	1.7	1	10	1.5	0.6	8.6	5.2	0.39	-0.44	-0.7	6.3	1.3
0.43	0.49	-1.7	7.6	7.8	8.8	6.7	12	4.5	8.3	1.2	10	10	11	-4.5	-1.9	-2.9	3.3	3.7	8.8	-2.4	7.4	-0.17	-0.66	1.4	5.8	-0.61	2.3	-2.1	2.2	4.3	3.2	-4.8	7	0.12	7.8	1.4	0.65	-1	2.5	4.6	11	9	4	7.6	7.6	-0.07	4.9	7.2	5.8
-0.01	0.68	3	-1.4	6.4	3.9	5.6	16	4	8.6	1.4	10	8.7	8.1	-2.2	-0.7	2.1	1.9	-2.2	5.5	7.6	6.5	-3.9	4.4	-3.3	4.9	2.1	1.5	1	3.8	-1.6	-1.9	-1.9	2.1	0.91	3.5	1.9	2.6	-0.04	3.7	8	10	-3.1	3	7.5	5	-1.5	2.1	-4	6.6
0.43	0.52	-3.2	0.07	3	7.2	4.9	13	-2.5	8.6	-3.5	1.7	3.2	11	4.4	2.7	1.9	2.9	-1.2	6	6	1.1	-0.51	-5.2	-1.5	2.5	2	1	-0.51	-0.94	-2.6	-4.2	-3	-3.9	-2.4	5.3	2.5	-0.42	-2.2	7.8	-0.11	13	-0.12	7	-0.95	1.1	-2.5	1.9	1.6	2.8
0.95	0.2	3.6	-0.62	-1.4	10	4.4	13	3	8.8	4.4	4.5	2.2	13	7.6	-3	8.8	-0.66	-1.7	1.6	4.3	4.7	10	-1.6	5.7	-2.4	3.3	-0.53	7.5	-4.7	-1.9	-0.31	8.9	-8.2	0.36	2.5	-3.3	-3	-0.97	4.4	-3.3	11	6.8	-2.4	-7.3	5.9	3.2	1.7	13	-11
0.47	0.26	0.59	6.7	3.1	8.9	2.4	18	1.1	6.1	-2.3	5.9	1.8	9.5	-1.8	1.2	-0.44	5	5.4	8.8	9.2	-0.67	11	-0.1	10	-0.52	0.5	2.1	7.8	-2.2	-3.9	1	3.1	8.4	3.4	2.7	0.78	0.82	0.7	3.5	0.9	9.5	1.8	0.4	2.8	6.9	2.9	3.4	6.7	-4.4
0.18	0.2	-0.2	0.44	1.4	6.9	-2.2	8.1	-1.7	9.1	0.17	0.96	0.81	5.2	-1.8	5.5	-1.9	-1.6	0.96	5.8	6.8	-0.39	3.2	-2	9.5	5.5	0.06	-1.9	7.9	3.4	-4.1	0.71	3.1	8.1	5	1.2	3.6	-3.9	8	3.1	4.3	7.4	0.54	-4.9	4.7	8.6	3.3	0.45	6	3.1
0.2	0.34	3.6	-5.4	-1.5	12	-9.1	-0.46	-6.1	9.6	-0.89	0.94	-3.3	10	-3.8	8.6	5.8	1.3	3.6	3.7	-4.3	-5.3	-3.6	3.4	3.5	5.3	5.5	6.4	2.8	-4.9	-4.5	-3.3	6.3	0.33	0.48	-0.43	4.9	2.2	-1.5	4.7	-3.2	0.66	5.7	5.6	0.62	9.7	4.7	3.4	5.8	0.92
0.11	0.14	6.4	5.3	1.1	14	4.2	9.8	2.5	1.7	4.8	1.3	-2.3	9.3	-4.4	5.6	-3.4	2.3	2	2.3	2.5	10	0.5	6.4	0.08	12	3.1	-0.91	-7.6	-3.1	-3	1.5	0.54	1.1	-0.17	4.3	4	-1	-3.6	4.7	-2.3	9.8	-0.66	1.3	0.97	8.2	-2.2	1.3	-1.3	-5.7
0.04	-0.41	0.26	-2.4	0.24	13	1.1	13	3.4	0.44	4.5	3.3	3.8	8.8	-5.1	-4.2	-9.3	1.2	3.2	-4.2	-2.4	9.8	-3.1	6	0.04	3.8	5.5	-4.3	-5.3	-5	0.34	3.1	-0.38	-1.2	-2.7	2.7	2.8	0.23	-0.18	6.5	1.4	12	5.2	-6.2	-0.81	8.8	1.7	4.4	-6.2	-6.6
0.23	0.02	-0.06	-6.5	-3.5	2.8	-2.3	5.5	4	-2.2	5.4	0.73	0.84	4.4	-0.82	0.75	-4	2.3	1.2	2.8	-3.8	12	-0.45	-4.1	-2.3	7.7	-1.5	1.4	2.1	-0.37	-1.1	1.4	3.2	0.62	-0.88	2.3	-2	-1.5	-0.21	5.3	1.6	7.2	2	-4.5	-4.7	1.7	-0.67	-1.1	2.6	0.49
-0.06	-0.12	5.7	-9.7	-5	-1.9	-0.37	1	-4.2	-1.3	4.4	-4.6	-5.8	-0.78	-2.7	-0.47	-6.2	4.4	1.8	1.2	-11	1.2	-0.76	6.8	-3.2	3.8	3.4	-5.9	0.56	-1.4	-1.7	0.06	5.2	-2.5	-1	-0.19	1.6	-2.4	-2.4	-1.7	-5.2	0.69	4.9	-5.1	-4	-6	-0.53	-1.9	-2.3	1.3
-0.56	0.07	-4.3	-4.9	-4	-0.41	-8.7	-8.6	-5.1	-5.4	-7.1	1.3	-1.7	2.4	-3	-1.1	-5.2	-0.23	-1.5	0.78	0.28	-3	-6.4	3.6	2.8	3	-8.2	3.9	0.86	2.6	-7.6	3.3	-4.7	5.1	0.45	3.1	2.3	2.4	-0.43	0.14	-11	-3.4	-3.8	-6.9	6.5	7.7	-0.05	3	-6.4	-6.2
-0.8	-0.39	-1.5	-2.5	-6.7	0.32	-12	-12	-4.1	-4.7	-0.33	-5.9	-8.3	-1.5	-8.9	-2.3	-2.2	-1.3	-4.8	-1.4	-10	-1.8	-10	-5.6	3.3	0.86	-8.1	1.3	0.11	0.12	-7.4	0.24	-0.18	-1.1	-1.1	1.1	-5.5	5	0.01	-0.33	-7.1	-1.1	-8.9	-3.1	-1.8	2.3	-7	7.3	-7.9	-5.5
-0.19	-0.25	3.2	-4.3	-3.2	-0.16	1.3	-9.6	5.4	-4.5	2.1	-9.1	-3.3	-1.7	1.7	-3.7	5.3	-3.5	0.66	-6.3	-3.3	2.5	2.3	-12	3	2.3	-1.7	-2.9	1.4	0.34	2.5	2.3	3.3	-3.2	-1.8	-0.37	-3.2	0.42	-5.1	0.76	1.5	-5.1	3.6	-2.8	-6.5	-2	-2.8	2.7	-10	3.9
0.25	-0.71	2.1	-1.3	-1.6	-2.5	-0.58	-18	5.1	-6.4	2.3	-5.8	3.2	-5.2	2.9	-5.6	1.6	0.87	5.3	-2.5	-4	-5	3.9	-8.7	-6.7	9.8	-5	-9.9	-5.3	6.2	-1.2	-0.58	-3.9	3.1	-4.5	5.3	-1.9	-2.6	-0.63	8.2	-1.2	-7.4	-5.1	-9.3	-4.9	4.2	-0.71	0.55	-7.4	2.8
0.51	0.01	-1	2.7	-0.11	-4.3	-1.4	-5.8	3.9	-0.45	2.2	-0.15	8.4	-7.7	-1.6	-2.9	0.31	-1.4	2.5	-1.6	6	-9.4	-4.2	-2	-0.47	8.4	-3.5	-3.7	-5.5	-6.1	0.82	-2.2	-0.8	0.12	-0.68	-2	-2.8	-0.27	0.46	-0.77	0.32	-6.5	-6.3	-8.5	-0.67	-6.1	-3.6	-3.7	5.1	3.4
-0.05	0.54	-2.5	5.6	-4.6	-5.5	0.48	2.5	-5.9	-0.67	-4	2.5	-0.52	-1.3	-1.4	4.6	0.78	0.06	4.1	1.6	-9.2	-0.67	-0.95	3.6	-0.95	4.6	0.27	3.7	-1.5	1.8	-1.4	-4.6	-1.2	3	-4.7	0.35	-1.9	3.8	-6.8	-3.6	-4.4	-3.5	0.9	9.8	-1.5	-8.3	-3.5	4.1	-3.6	8.4
-0.72	0.55	-1.3	-0.52	-6.6	-6.4	-2.6	-12	-7.1	-10	-5.3	-6.3	-4.9	-5.8	-1.6	3.9	-7.1	4.6	-5.7	-0.48	-7.7	5.1	-0.24	4.5	-11	-1.8	-4.3	8.6	-4.8	-4	-1.3	1.5	-0.36	2.1	-3.2	1	-4.1	3.3	-2	-4.4	-4.4	-3.1	0.89	9.2	-4.2	-5	-4.6	3.8	-13	-3.4
0.08	0.68	-0.01	0.8	-2.4	-1.2	5.3	-4.4	9.2	-6.4	3.6	-0.03	-1.1	-0.44	3.5	2.4	-3.9	4.6	4.1	0.47	-2.1	-2.9	-4.2	2	-5	9.1	-6.1	4.2	-1.1	1.1	1.5	1.6	-2.3	3.4	-0.53	3.9	-1.3	2.2	-7.7	2.3	-6.1	-2.1	-3.3	13	1.1	-0.24	-2.5	4.5	0.74	9.6
0.3	0.47	5.5	3.8	1.1	5.2	8.9	7	2.4	5.5	7	4.8	-1.5	4.8	-5.4	2.6	-2.9	1.8	-3.6	-0.09	-0	0.75	-0.95	2.8	-6.7	1.3	2.5	5.6	-0.79	2.9	-0.97	2.4	-2.9	6	-1.8	4.3	4.2	2.8	-5.9	1.1	-5.4	3.4	3	11	-6.1	2.4	0.49	2.6	3.8	1.2
0.23	-0.01	0.45	3	-1.9	4.2	-1.1	4.9	-6	0.67	-1.6	1.6	-3.2	3.6	4.8	-2.5	1.8	1.7	2.3	-1.3	0.6	-6.3	1.6	5	1.9	-5.2	0.13	1.9	-0.36	-2.7	-1.6	-1.5	-0.59	4	-0.47	-0.33	-1.6	5.9	0.07	-3.6	1	-0.44	6	0.47	-6.5	-0.57	-3	-1.3	3.8	-4.9
0.01	0.13	-4.3	5.8	-1.5	5.5	-8.9	1.9	-10	-4	-6.7	-4.8	-6.4	1.8	10	3.9	4.7	-2.6	6.1	-2.7	7	2.4	6.3	0.02	-5.2	-0.08	0.26	4.3	2	-2.6	-3.5	-0.75	3.6	5.3	-4.5	0.63	-4.5	-0.59	-4.9	-0.57	-7.2	3.1	0.33	4.2	-11	6.2	-1.7	0.58	-0.07	5.1
0.06	-0.21	-7.6	1.6	-3.2	-2.4	-15	-4.3	-9.7	-2.2	-8.7	-2.9	-9.9	-6	5.4	6.8	-8.4	-1.5	-1	0.16	-0.68	-3.1	4	6.7	-8	-5.8	8.7	3.1	-5.6	1.8	2	1.4	-4	3	-2.4	0.13	-0.49	3.5	-2.6	-1	-7.1	4.3	5.7	4.2	-2.5	-0	2.9	0.12	-3.6	1.6
0.66	-0.23	-3.1	-0.21	0.47	-7.8	-6.4	-8.7	0.66	-5.4	-3.3	-5.7	-3.5	-8.9	10	5.4	-2.2	-3.3	3.8	1.2	-3.9	-4.9	6.4	0.04	2.5	-1.1	3.9	1.2	4.9	-3.7	1.5	-1.2	-0.55	-1.6	2.7	-4.5	2.6	1.4	0.37	-6.1	2.7	-13	2.1	-0.96	4.2	-8.7	-1.6	-2.8	9.6	-2.2
0.12	-0.52	1.2	-1.6	4	-2.1	5.9	0.23	5.3	-4	0.35	-5.9	3.8	-0.47	8.6	7.8	4.9	0.48	3.7	-5.8	-9.2	0.02	5.3	-1.7	6.5	-0.23	0.31	-1.2	2.1	-0.3	0.5	2.6	-4.7	-8.9	-2.4	1.2	-1.4	6.9	1.9	-4	2.1	-10	-1.9	-4.5	2.6	-3.8	-0.8	2.7	5.2	-6.7
-0.41	0.14	3.2	2.5	9.2	-1.4	12	1.5	4.2	0.86	5.5	-0.22	4.5	2.4	3.8	3	6.3	3.5	-1.3	-4.8	-0.24	1.2	2.4	0.06	3.1	2.2	-7.7	-8.1	2	5.9	8.3	2.5	-2.7	6.3	5	5.2	-2.8	1.3	1.3	1.4	15	-1.1	-10	-1.9	6.6	4.5	-4.3	2.2	1.6	8.1
0.21	0.21	1.6	1.1	7	-9.7	6.5	2.1	8	-1.7	1.8	2.2	3.6	-9.3	-4.8	-1.5	9.5	2	-0.9	-2.8	5.2	-0.65	1.3	-2	3.4	-1.7	-4.1	6.2	3.6	2.1	7.2	-1.2	3	7.2	5.5	-0.27	1.8	4.3	4.9	0.71	7.9	-3.7	-7.1	1.6	9.8	-0.9	4.4	4.5	6.7	10
-0.2	0.21	-3.6	-6.1	-0.31	-11	-1.1	-4.2	-0.5	-7.9	-0.49	-5.5	-3.7	-10	3.6	3.5	1.5	3.8	1.8	-0.28	11	-7.3	-0.11	-0.45	2.2	2.9	0.83	2.3	-1.7	1.3	0.98	-3.2	-1.1	1.1	3.1	1.6	4.1	-1.3	6.3	0.33	3.3	-4.6	4.6	4.2	1.3	-5	6.2	-1.2	7.5	10
-0.48	0.2	-1.5	-4.8	-5.4	-3.5	-6.1	-4.2	-7.9	-2.2	-1.1	-5.8	-7.2	-1.4	4.9	4.7	-0.11	1.1	1.4	-3.7	2.7	2.9	-1.7	4.3	3.3	0.02	-3.2	2.4	1.3	5.8	-2.9	1	-1.5	-2.4	-3.9	2.6	-4.1	-0.31	-4.3	4.3	5.1	0.64	3.9	-3.3	1.1	0.5	-3.4	-0.08	-3.3	6.4
-0.38	0.09	-2.4	-0.34	-2	1	-7.3	7.4	-7	8.4	-2.6	4.7	-7.3	0.84	0.56	1.8	0.44	0.38	-1.8	-8.3	-3.9	-1.2	2.4	-3.2	2.3	-0.73	0.69	3	-0.11	5.3	0.05	4.6	-0.44	2.7	-1.1	2.5	-2	3.2	-0.53	5.7	-6.9	-0.45	2	4.6	-5.5	-2.8	-0.38	-2.4	-6.3	2.4
0.07	0.01	-4.7	-0.85	-4.1	-3.4	-10	1.3	-9.8	1.4	-5.1	0.05	-7.8	-1.6	4.6	-4.3	-0.28	-4.2	2.8	1.1	0.45	-9.6	6.3	-9.2	-11	6.7	0.37	4.3	-4.3	6.2	0.81	-0.02	-2.8	-3.2	-5.6	4.4	-1.5	5	-0.63	1.1	-8.3	-5	3.2	6.4	-7	-5.4	6.8	4	-9.4	3.6
0.01	-0.44	-5.2	0.22	1.1	0.31	-9	-9.7	-12	-3.9	-6.6	-3.8	-4	-2.8	1.1	-4.5	-1	1.7	-2.2	1.1	5.7	6.9	2.4	-3.6	-10	5.3	4	-2.5	-2.8	3	2.6	-5.2	0.74	-7.8	-5.1	-4.1	-1.4	-5.8	-1.8	0.77	0.55	-0.18	3.4	-0.37	-1.4	-0.77	2.9	-3.5	0.82	5.6
-0.5	-0.74	1.1	-2.2	3.6	-5	1.6	-7.9	-0.66	-7.5	-1.2	-4.4	-0.78	-2.7	-7.1	-4	4.9	-1.8	-7.2	-6.5	3.3	0.24	-0.61	-4.1	-1.9	-2.4	1.7	0.72	1.3	4.2	-0.68	1.7	2.3	5.3	-0.75	-3.1	3.3	3.2	-0.19	2.9	2.4	-0.79	-4.8	-0.86	8.1	0.22	4	0.3	-3.7	6.8
-0.32	-0.11	5.2	3	-7.1	-5.8	6.4	-0.16	0.55	-7.1	-0.88	-1.1	-5.7	-2.4	2	1.9	-1.5	1.4	-5.4	-1.6	3.6	-1.5	4.5	-0.27	-3.4	2.7	1.6	2.6	1.5	4.3	-0.48	-2.2	5.1	0.86	3.7	-0.39	-0.89	2.4	1.6	-0.26	-5	-5.2	0.1	-3.1	-0.97	-3.3	4.3	-0.35	-0.15	5.4
-0.11	-0.3	4	2.8	-4.9	-3.2	0.4	2.9	-2	-4.2	-3.6	5.4	-2.3	-0.2	1.9	-0.82	-5.4	-2.8	0.45	-1.8	-0.87	-1.4	-0.83	4.7	-2.7	4.1	-0.21	1.9	-0.33	2.2	-3.8	2.3	4.8	5.7	-7.3	2.3	-3	-0.1	-4.4	-2.3	-2.2	1.2	1.3	8.6	-8.2	0.24	1.2	-2.4	1.6	-0.83
-0.19	-0.23	-4.3	-0.44	5	-0.98	5.6	0.33	5.2	-0.04	-1.6	-0.77	2.8	-6.7	0.52	-1.9	-1.5	-1	-0.64	-0.97	4.2	-5.9	-2.1	-1.6	1.3	-1.6	-2.2	-3.3	2.1	-2.8	2.2	-2.5	-0.39	4	1	-3.7	-3.8	-4.3	-0.11	-2.2	0.79	2	-0.56	3.7	3.9	-3	-1.9	-7.9	-4.4	-2.9
-0.53	-0.17	5.1	-5	0.22	1.2	-2.8	-1.1	1.1	-0.62	-0.2	-1.6	0.53	-5.5	3.2	-12	0.31	-4.7	-2.5	-2.6	4.6	-4.8	4.4	-3.9	-1.2	-3.9	2.6	-0.81	-1.4	-3.7	-0.03	-0.93	-2.5	-4.3	-3.5	-4.2	2.1	-6	2.8	-4.7	-0.86	-4.8	-3.3	0.54	0.08	-1.4	2.8	-2.5	-1.1	-1.8
-0.02	-0.17	0.7	-0.44	-4.3	-5.3	-5.6	-4.3	-4.4	1.1	-3.9	2.3	-4.2	-0.9	2.6	-3.5	1.1	-4	2.2	-3.5	1.7	-6	4	-3	-0.9	-8.1	6.9	2	-0.36	-3.8	2.9	2.4	0.61	-6.8	-1.1	-1.2	2.8	2.7	-2.3	-3.4	-1.4	-5.4	3.2	0.45	-5.7	-7.2	5.4	-3.3	-2.8	-1.2
0.05	-0.11	3.1	-1.8	3.4	-1.6	5.9	-0.78	2	-4.6	3.9	-0.06	4.2	-0.87	3.2	-0.55	-0.02	-2.2	1.5	-1.2	-2.9	-4.4	8.3	2.3	11	0.85	4.1	-0.24	0.82	-3.3	-1.3	-1.6	0.34	-5.2	4.7	-2.1	0.19	1.5	6.5	-3.9	2.1	2.5	6.1	0.25	3.5	-0.28	1.7	2.1	-4.8	-5.9
-0.6	-0.09	-1.7	3.2	7.9	1.7	-4	-6.4	5.1	-3	1.1	5.2	6.9	-0.19	-3.8	-5.1	2	2.1	-5.8	4.1	5.2	5.7	3.3	1.3	13	-0.86	-1.8	0.54	2.3	1.7	-0.97	5.1	-4.7	-7.2	4.4	-1.6	3	-1.8	8.8	5.9	5.5	-4.7	4.9	-4.8	7.2	3.7	-0.56	0.75	-7.9	-3.5
-0.26	0.14	-2.6	-4	3.2	-5.4	-5	-3.5	2.2	-3.6	-0.99	-3.5	0.54	-4.6	-0.53	-0.06	2.3	2.7	-6.3	-1.6	0.63	-5.6	0.3	-0.03	2.7	-1.4	0.43	1.9	-3.5	-1.3	3.3	1.8	-5	-1.1	-0.38	-2.1	-1.8	-1.6	3	-5	-4.2	-10	-6.8	-2.7	8	-10	3.2	-0.04	-1.3	0.74
0.23	-0.02	1.6	-3.5	2.2	-4.9	4.9	-9.7	0.69	-8.8	-0.26	-5.9	-0.93	-9.5	-5.1	6.1	1.7	3.7	2.4	7.4	-0.6	1	-4.1	1.1	0.29	-1.1	3.5	-2.4	-1.6	1	6	0.03	-2.1	6.6	3	-1.1	4.9	-0.33	5.6	-0.83	2.3	-6.7	-5.2	-2	5.1	-5	8.7	0.78	1.3	-4.8
0.29	0.21	-4.3	-2.2	4.8	-3.8	8.9	-7.3	9.1	-8.1	6.9	-4.8	12	-6.8	-4.9	1.9	-2.5	4.4	1.5	7.5	-4.8	3.8	-13	-0.43	1.3	-4.7	0.96	-7.8	2.3	-3.9	-0.97	0.62	1.6	-6.3	5.9	-4.6	4.8	-7	5	-3.7	8.1	2.2	3	1.1	6.6	-1.9	2	-3	0.43	-10
-0.23	0.26	-1.5	1.3	2.5	2.7	12	-4.2	13	-3.9	4	-2.1	9.5	-1.4	-4	-6.6	4.8	1.9	5.5	3.6	-3.5	0.87	-2.7	-1.4	4.6	2.8	-6.2	0.4	-1.6	1.3	-3.6	-0.8	-4	-6	4.7	-0.02	0.25	1.1	1.7	-1.6	10	5.8	-8.9	-0.36	0.27	5.6	-0.9	-3.5	1.5	2.2
-0.19	-0.08	2.3	3	1.6	9.4	-0.85	5.2	3.5	3.2	3.4	5.4	-3.6	4.4	0.37	-0.6	-1.8	-0.06	2.1	2	2	8.1	0.28	5.2	-1.3	0.73	-5.3	6.6	-1.9	8.2	4.6	0.99	-6.3	9.1	-0.53	2.1	-4.8	9.1	-4.3	-2.2	-3	4.9	-8.5	6.3	2.3	3.8	-3.5	2.5	7.1	5.9
0.1	-0.1	-7.3	7	-5.6	6	-15	17	-7.8	9.4	-2.7	8.8	-6.2	4.8	4.1	5	-1.1	0.78	1.2	-3.1	6.7	4.7	-1.5	5.1	-3.1	-7.4	2.1	-0.32	2	2.5	-0.35	-0.14	1.4	4.4	-0.45	0.64	-0.04	-0.03	-1.8	4.9	-7.6	6.5	3.4	-0	-7.2	1.7	-4.6	-2.9	6.6	-3.4
0.19	-0.33	4.2	-1.9	-0.9	-0.64	3.6	1.5	2.7	0.24	4	-1.5	2.1	-3.4	5.7	-3.3	2.7	-3.3	1.6	-4.2	2.4	2.7	-2.5	-0.35	-4.3	-6.4	10	-0.64	7.1	-6.8	3.8	-0.16	7.5	-2.5	7.1	-6.3	2.6	-4.6	4.3	-3.5	5.3	4.8	6.1	2.7	6.6	6.7	1.9	-4.1	3.3	-2.3
[truncated: 952 more columns]
