# Supplementary material for: Dyslexia on a continuum: A complex network approach
Source: PLoS One. 2018 Dec 17;13(12):e0208923. doi: 10.1371/journal.pone.0208923 (PMC6296514; doi:10.1371/journal.pone.0208923)
Supplement: S1 File — Detailed information about the archive contents is provided in the included README.txt file. (TGZ) [file pone.0208923.s001.tgz › FS_682_AV_run_2.csv]

2.4	4.7	-10	8.9	-5.5	9.1	-7.6	7.3	-2.1	13	-4.1	8.2	-0.57	-4	-9.7	0.28	1.1	5	-6.1	4.5	6.1	4.6	-2.7	5.4	4.4	8	-0.22	7.7	6.5	7.6	1.8	6	3.9	9.1	7.8	8.1	3	18	5.3	3.2	2.5	12	6.8	8.8	-3.9	2.2	-2.5	13	4.6	28
4.1	-3	2.3	1.8	-3.4	-0.5	11	-3.2	9.6	4.1	9.2	2.6	-6.5	-4.5	-10	-8.3	-4.4	1.9	-6.8	-7.7	-0.71	-1.8	-4.9	-4.8	8.3	1.7	0	-1.4	-2.2	2.9	6.3	3	1.1	2.3	3.5	-1.5	-3.5	6.5	3.5	0.13	-1.2	4.3	3.5	4.5	-3.4	-2.1	1.7	-3.8	11	7.7
-5.2	3.6	-2	2.9	-10	-3.3	0.8	5	-1.2	-1.1	-4.5	-1.2	-0.08	3.9	-0.81	-5.8	-2	-0.17	-5.1	-7.8	-2.4	2.1	-5.5	-5.9	5.9	-0.45	-5.3	1.5	-1	2.5	0.93	-0.42	0.63	9.3	6.9	8.4	4.2	5	-1.4	2.1	4.5	2.9	4.3	3.3	5.3	5.2	-1.2	-2.9	1.2	-3.9
4.8	3.2	1.7	6.1	-4.5	-3	-3	-13	-1.5	-15	-3.8	4.2	3.1	-1.6	-2.1	-9.2	-10	-0.86	3.1	-13	1.7	-2.3	2.8	-7.4	2.1	-11	2.6	2.9	6.8	-0.51	2.1	-3.3	2.6	-1.9	4.6	2.2	7.7	-3.6	-0.83	-2	0.1	2.1	2.3	-13	1.4	-15	-0.59	-3.3	-6.9	-11
-3.7	8.3	-3	20	-10	24	-11	7	-14	9	-4	19	-3	1.1	-3.1	7.5	-6.2	11	-0.66	14	-4.9	4.1	-3.1	-2.6	-4.3	9.2	-3.8	-12	4	-1.8	3.4	-7.6	9.2	11	-1.9	0.81	2.1	-2.5	-1.5	-15	-1.3	2	4.3	12	-6.1	8.2	-1.5	11	-6.8	13
0.68	-4.2	0.82	14	-5.8	21	-9.6	2.4	-0.42	-1.8	6.7	8.5	-1.2	-2	-2.9	9.1	-4.8	2.3	-6.2	2.6	-5.2	1	-3.7	2.4	-6.9	12	2.7	-1.5	-4.1	8.1	-3.4	6.1	-2.1	3.3	-2.7	9.4	7.4	1.9	-0.54	-6.3	-2.1	4.3	-2.6	5	-8.8	2.7	-0.2	5	-1.4	2.4
-3.7	11	2.5	1.1	-9.5	0.47	-19	2.7	-14	11	-4.4	-6.2	-0.69	-9	-5.7	5.4	-7.1	-3.3	-5.2	-3	-2.5	0.25	-7.8	-7.7	0.38	2.5	1.1	-4	13	-2.6	3.8	-1.9	-3.2	-3.5	8.3	0.7	8.9	-2.2	1.9	2.8	3.5	0.96	2.1	0.32	-4.6	-5	-6.6	-6.2	-3	-10
-13	1.4	1.4	-21	-4.9	-21	-17	5.7	-7.8	4.7	-4.2	-31	-2.6	-5.4	-2.2	6.8	-9.1	-9.7	-4.8	-1.9	-3.2	3.6	1.1	0.1	0.12	-6	-1.4	2.6	4	0.33	0.71	-0.46	4.8	-4.2	3.4	-9.1	-2.6	2.2	0.32	4.8	0.78	-0.75	2.7	-3.4	3.7	-6	-7.1	-7	-6	-13
-4.8	-8.1	4	-16	1.1	-18	-0.94	-15	8.9	-8.7	-0.71	-17	-2.6	-2.8	-3.8	-12	-6.4	-6	-5	-14	1.7	-6.1	2.6	-10	-0.07	-12	3.6	-2.9	-0.16	-7.3	-4.1	-7.3	-0.54	-7.9	-0.9	-12	-3.2	-10	-1.2	-11	-1.6	-5.6	-3	-6.9	3.3	-15	-0.75	-15	-1.6	-21
6	-20	5.2	-19	1.4	-14	7.4	-47	11	-26	7	-1.9	2.8	0.86	-0.36	-21	-3.8	-22	0.24	-19	3	-14	2.7	-22	1.2	-11	-2	-6.4	-4.8	-12	-4.9	-15	1.2	-15	-3.1	-16	-3.3	-8.6	-6.9	-14	4.1	-10	3.6	-9.6	5.2	-20	-9.3	-22	-9.9	-33
5.2	-17	3.2	-31	4.3	-30	8.4	-30	3	-24	4.2	-22	9.8	-4.1	-3.2	-13	-3.3	-17	3.5	-12	-3	-16	6.8	-23	-2.3	-17	-4.8	-10	-0.78	-10	-6.2	-10	-3.4	-12	-3.1	-16	-2.6	-7	-4.4	-13	1.8	-9.5	1.2	-13	3.6	-16	-7.8	-24	-12	-32
-0.72	-8	2.5	-22	9.5	-25	5.1	-24	-2.9	-17	5.7	-30	10	0.42	-2.1	-15	-0.79	-12	1.8	-12	-6.3	-14	4.5	-13	-0.88	-18	8	-9.5	-1.8	-12	3.4	-15	-3.9	-14	-3.2	-17	3.2	-15	0.18	-7.9	-0.99	-14	-3.6	-9.3	-8.4	-13	-8	-17	-12	-22
-9.3	1	-1.8	-12	-1.6	-14	-0.65	-20	-2.8	-4.7	4.9	-21	3.3	-9.4	4.4	-8.9	3.2	-21	11	-11	-1.9	-15	5.7	-15	6.1	-20	2.7	-1.9	1.4	-4.9	3	-12	4.7	-6.2	3.1	-16	6.5	-1.2	-3.3	-5.8	0.12	-11	5.8	-7.5	9.7	-8	-5.6	-15	-9.3	-17
3.5	0.27	5.5	1.7	1.6	-3.1	6.5	6.1	0.14	0.7	8.4	1.8	-5.6	-5.7	-0.35	-0.73	2.5	-4.8	1.2	-2	-3	-3.6	6.8	-4.9	3.7	-8	1.4	5.5	3.5	-2.3	0.73	-1.6	6.1	-2.5	-1.3	-7.2	1.9	-1.7	4.4	-1.2	3.7	-1.7	5.2	-7.1	5.4	4	3.5	4.7	7.1	-0.77
5.1	3.9	5.3	3.4	9.7	8.7	20	29	9.7	14	19	9.7	0.9	4.9	3.2	4	1.2	11	2.4	8.4	-1	10	4.7	14	6.9	-3.4	5.2	4	8.1	-1.8	6.6	2.7	6	3.9	-0.39	1.8	-1.4	4.9	1.2	-0.77	0.01	2.6	-2.8	-2.1	7.4	2.2	14	9.2	8	12
1.2	-2.1	2.5	0.95	1.3	10	19	16	5	3.2	5.8	-2.3	-0.26	1.2	6.7	-1.6	11	5.6	4.5	6.1	1.5	-2.8	4.1	15	4.6	8.3	2.1	1.9	0.01	1.3	6.7	7.9	2.9	3.7	4	2.4	-4.5	-1.7	-3.3	4.9	-2.3	-2.1	-0.96	2.7	9.5	9.7	-1.2	5.1	-0.59	5.6
-4.5	-12	-2.2	-0.31	-2.8	-3.6	-8.1	0.49	-6.6	-2.3	-2.8	4.3	-3	-0.06	-5.2	-0.56	-1.1	2.4	-2.2	0.66	-0.04	3.5	4.8	5.5	-0.21	4.7	-1.6	1.4	5	1.7	-3.6	0.11	-6.3	-1.5	6	7	-2.1	-2.7	-1.7	-1.8	-3.9	-1.2	0.15	0.09	11	-4.3	-3.7	5.6	-5.4	-0.25
2.8	-7.8	4.2	-5.3	1.3	-6.2	12	1.5	10	-3.4	6.3	5.1	-4.2	1.1	1.4	-3.9	5.9	8.3	1.9	-1.7	2.9	0.89	6.7	-2.2	6.5	2	-2.1	-2.6	-0.07	-2.4	0.03	3.8	1.8	-4.1	6.5	4.2	10	-3.7	-3.1	7.7	6.2	-4.6	2.8	-0.56	12	5.7	6.7	5.9	6.7	1.2
7.5	13	13	14	15	12	11	10	4.1	9.2	15	18	5.6	6.1	-1	4.5	3.3	10	-1.9	6.5	-3.3	7.3	6.7	8.2	0.38	12	1.9	0.27	0.85	3.1	-2.5	4	2.8	-0.92	1.6	4.3	-2.3	-1.1	-4.6	2	1.1	2	-2.2	5	-1.7	7.2	-1.9	8.3	6	9.6
-16	4.6	-1.4	5.9	0.42	10	-17	6.5	-22	0.99	-3.6	6.2	-2	-3.8	-6.5	2.7	5.1	9.4	-6.8	7.8	-3.3	5.4	-5.5	9.9	-7.3	2.3	-0.63	3.1	-0.61	-1.1	-5	4.2	-3.5	1.5	-3.5	6.6	-4.9	4.3	-6.5	1.2	-3	-2.4	-4.4	4.9	0.89	6.3	-11	-0.38	-12	1.7
-6.3	-8.4	-0.24	-5.5	-3.2	2.6	-15	6.7	-11	-4.5	4.1	6.3	-3.5	4.4	4.1	-1.4	7.9	5.6	-0.69	7.3	0.33	1.6	3.1	14	-2	4.8	-2.6	3.7	-2	7.2	-3.8	5.1	-0.59	-0.58	0.18	5	-0.85	7	-3.2	2.3	3.9	0.95	0.75	4.5	-2.1	5.5	-2.8	-4.1	-8	-2.5
-5.9	-8.4	-3.2	-1.3	-2.3	7.2	-7	-0.62	-6.6	-4	2.8	7.6	6.8	4.5	-0.49	4.5	3.6	1.1	4	8.5	2.1	2.4	4.1	8.8	-0.23	7.4	3.8	2.6	7.3	6.3	0.51	7.5	-0.39	-0.74	4.5	3.8	-0.57	-0.3	-0.35	2.6	5.1	-1.8	-2.6	-3.3	-0	6.6	-0.9	9.4	2.3	10
-5.3	0.63	-4.1	-1.5	-3.6	-3.2	-14	3.5	-15	-2	-11	1.6	7.1	-2.3	1.1	5.6	2	7.4	2.4	3.5	3	5.6	-3.7	9.8	-6.6	3.9	-3.5	-0.97	3.1	6.2	-6.1	2.7	-3.8	3.9	-2.1	4	-3.2	-3.1	-2	7.9	-1.9	-6.6	-3.3	1.8	-8.8	10	-4.4	5.5	-6.3	3.7
-4.8	8.2	-0.97	2.9	-3.9	0.23	-11	12	-10	1.7	-11	4.4	1.1	1.4	-2.3	2.8	-3.3	1.5	0.24	4.3	-6	5.7	-5.7	5.5	-14	3.6	-2.1	-3	-4.4	0.83	-3.4	-0.13	-0.53	-2.8	-5	-0.15	-2.9	-2.8	-9.9	3.9	-4.5	4.4	-4.5	0.45	-8.9	3	-1.7	2.4	-5.5	-1.8
-6.2	3	-2.5	3.3	-1.2	0.05	-15	-0.85	-8.3	-2.1	-5.3	2.2	-2.5	-2.9	-0.27	6	-6.7	3	-3.1	3	-6.1	6.5	-2.7	-2.8	-5.7	0.61	0.52	0.62	2.3	-4.7	-1.7	2.1	5	3.2	-0.49	-2.3	-4.2	-2	2.5	4.3	-3.1	1.1	-2.2	6.7	6.4	-2.7	-0.57	-3.8	-7.5	-1.9
-6.6	3.5	-8.2	5.3	-12	-3.3	-0.7	-12	5.7	-8.4	-4.7	-1.4	0.69	-3.4	6.2	3.8	1.8	-1.2	-2.6	-2.4	-0.27	0.9	-2.7	-7.2	-5.6	-5.9	0.44	-2.8	4.5	-3.2	-4.6	-3	-0.96	-1.6	-3.2	-0.55	-4.4	-6.1	2.3	1.1	1.6	-2.6	-5.2	-4	3.1	-6.3	-2.3	-4.4	-5.3	-6.7
-7.8	4.4	-2.7	10	-4.8	7.3	10	-9.7	7.6	-2.8	10	-1.9	4.4	3.4	3.2	-4.4	1.7	2.6	1.7	-3.1	3	-6.6	1.8	-2	-1.6	-5.4	3.7	-1.7	2.3	-2.8	3	-2.9	-1.9	-1.4	8.7	-7.6	2.8	-4	-2.6	0.02	9.2	0.22	-5.4	-0.46	-3.4	-3.9	10	-6	7.8	-1.7
-8.8	-3.7	-1	14	-4.2	7.3	-11	3.5	-11	2.8	8.1	-2.5	-6.2	-0.14	1.9	1.3	0.3	0.77	-1.1	3	5.4	5.3	-3	-1.1	7	-0.13	3	1	12	0.78	8.8	0.06	2.7	-0.75	10	-3.3	0.11	1.7	0.31	4.9	6.4	-0.94	4.9	2.4	0.43	-0.57	4	0.69	2.9	-0.84
-6.7	-0.37	-8.4	12	-8.2	2.7	-10	2.3	-11	-2.1	-12	-2.4	-2.8	1.3	-0.14	0.49	0.85	6.8	-3.4	3.8	3.9	5.4	0.63	0.85	2.2	1.9	-2.7	-0.69	-2	2.3	-3.1	0.45	-5.1	-4.7	5.7	5.5	-5.9	0.86	-1.1	2.7	-1.7	3.1	3.5	-1.1	-3.5	1.1	-3.3	-0.83	-4.1	2.9
3.6	4.7	-4.9	17	-6.8	19	-5.3	18	-1.5	13	-12	19	-4	0.97	-2.5	7.5	-4.3	7.8	-11	8.6	-2.7	0.95	-7.1	15	-2.6	7.6	-3.5	-0.25	-5.9	6.3	-9.8	0.1	-9.6	-0.28	-5.1	1.5	-5.8	0.71	-2.6	1.8	-8.2	4.2	-5.6	1.2	-6.1	8.4	7.5	6.7	-0.2	12
16	-0.27	9.8	0.47	15	3.8	6.3	5.7	7.4	0.51	6.4	6.7	-0.87	6.4	4.6	0.36	2.8	1.1	-0.85	0.08	1.4	-0.85	-4.3	4.3	0.81	5.6	-1.2	2.2	-5.5	-1.3	-1.3	1.8	0.83	3.3	-5.8	-4.1	-5.2	-5.3	1.9	-1.3	-2.9	-4.3	-1.3	-0.51	-0.13	7	9.1	5.3	15	6.1
2.2	-3.8	-0.98	-7.6	0.51	-6.7	-4.1	-8	-0.1	-2	-3.6	-4	0.48	-0.99	-3.1	-2.9	-2	0.64	-0.78	-5.7	2.7	-0.13	-6.8	-0.44	-4.1	1.4	5.3	4.4	-3	-3.5	-3.6	4	1.5	1.2	-0.3	1.3	0.65	4.2	4.2	5.9	-3.5	5.8	1.6	3.2	-0.11	9.2	3.2	-1.2	6.8	-0.55
-12	-10	-9.2	-4.1	-12	0.6	-15	8	-5.2	-0.5	-11	1.1	-0.24	4.4	-2.5	3.5	-8.1	6.1	-5	2.3	-5	4.3	-4.8	3.3	-3.2	7.7	-1.6	1.2	-4.9	9.2	0.28	6.3	-5.6	10	-2.5	7.6	0.1	11	8.8	2.2	-0.21	6.6	-0.27	8.5	-2.1	7.2	7.4	4.6	5.6	4.1
8.8	-1.4	5.7	2.4	1.4	4.9	7.7	3.1	10	4.9	-2.1	8.1	-0.54	12	6.7	-4.3	4.8	2.2	3.4	5.9	2.1	-2.6	3.2	7.7	3.1	7.5	-1.7	0.27	-8.8	-1.6	5.3	0.36	-3.7	0.96	1.7	0.43	-2	-1.1	13	-6.7	6.3	3.5	1.5	7.2	-4.2	-0.35	6.2	14	15	9.6
4.1	7.9	-1.7	-0.44	-1.5	0.97	13	12	12	14	-1.1	4.4	4	-5.3	8.8	6.2	12	2.7	9.6	4.8	5.5	8.5	5	6.8	0.9	6.6	2.5	1.2	-3.4	5.8	-1.6	2.7	1.9	5.4	-2.6	0.55	4.2	4.3	1.5	0.86	1.1	3.5	8.9	0.56	2.5	3.5	11	15	16	12
4.2	-4.2	-5.7	-15	-3.3	-15	4.5	7.3	1.3	8.7	-3.5	-17	1.9	-2.5	1.5	7	-4.1	0.81	2.5	1.3	1.9	6.9	5.1	5.2	1.4	-2.9	-1.5	-4.7	-4.3	2.1	0.79	-1.4	3.9	4.5	-4.2	-0.67	-0.19	-6	-3.2	-0.63	-5.8	2.9	2.2	-2.2	3.8	1.6	16	-0.29	12	2.6
1	-4.3	-4.7	-12	4.1	-6.5	6.8	-2.1	2.6	3.1	-1.8	-14	0.45	2.6	5.5	2	1.6	2.7	7.4	4.4	3.2	-1.1	6.9	-0.62	-1.9	-0.88	-0.75	-0.4	-0.87	3	4	-5.7	1.3	-4.2	-8.9	-7.5	-3.1	-8.2	1.8	-3.6	-5.2	2.2	-6.6	1.7	2	-0.73	6.2	-4.7	6.4	-5.5
17	-0.8	6.7	-3.3	5	-4.2	25	-0.83	9.6	-2.6	4	-4	4.3	-1.9	1.1	-2	3.2	-5.2	10	-3	-0.38	-0.98	4.3	-4.7	2.5	-1.5	-4.2	-3.3	-5.4	1	-0.51	-5.8	-4.2	-2.2	0.68	-3.6	-2.7	-1.2	-1.9	-3.9	4.2	-5.2	-0.6	4.2	3.1	1.6	4.4	-0.6	11	-8.5
12	8.4	5	0.22	7.7	-1.4	27	7.7	16	4.9	5.9	0.66	-0.48	1.5	8.1	6.5	9.1	-6.9	6.7	1.7	7.1	0.43	8.7	-0.46	5.9	-3.5	2.6	-3.6	4.6	0.61	4.9	1.4	-2	-0.67	0.64	0.27	0.04	-4.7	3.9	-2.2	-2.9	-1.4	0.7	-2.5	-6.8	0.9	2.5	0.11	4.9	0.62
8.1	4.8	1.2	8.5	1.1	10	17	11	12	7.3	6.3	9.3	-1.7	3	4.5	12	0.45	2.5	4.8	13	-3	3	1.1	9.8	-1.5	8	-0.24	-4.6	-6.3	-4.6	5.2	4.2	0.99	6.9	-6.9	5	-2.7	-0.59	-3.5	-0.42	0.87	4.5	-0.52	4.9	-1.6	7.9	8.2	2.3	6	7.2
12	5.7	6	19	6	18	18	11	18	8.7	5.8	18	3	-2	0.1	5.2	-2.9	2.8	-1.9	3	-2.5	4.5	-2.6	5.6	-1.4	17	1.3	3.6	-5.9	4.3	4.2	6.4	-4	8	-4.7	12	4.6	8.1	0.59	4.4	3.4	10	2.8	18	-0.3	17	4.7	8	2	11
3.4	-0.39	-2.8	5.2	1.5	1	12	-11	4.3	-1.4	-2.7	11	-1.5	3.3	0.24	-0.52	-1.9	0.7	0.92	-5.4	1.2	0.49	3.5	-2.1	-2.3	5.7	-3.8	-0.24	-3.2	-2.3	-3.6	5.1	-7.5	8.1	-6	5.5	-4	-1.6	-4.8	1.9	0.98	5.9	-8.8	4.6	-9.3	-0.04	-0.89	5.3	0.57	3.3
3.2	-2.9	5.9	-2.4	14	-3.1	4.3	-4.9	2.6	5.9	-1.4	4.2	-6.7	-0.32	-0.71	4.6	3.1	4.7	-1	-0.9	0.7	-2	2.8	1.6	-0.6	2.5	-0.19	6.7	-2.4	3.2	1.8	3.8	1.7	3.6	-0.55	8.5	0.53	3.5	-1.4	0.32	2.1	-3	-3.4	5	-3.2	0.72	3.8	-2.9	-4.2	-2
6.7	6	7.2	6.2	25	15	13	8.7	5.1	15	2.8	12	-1.9	4.9	5.9	3.1	10	-0.86	2.4	3.1	1.6	0.26	-0.1	-3	4.3	4	-2.2	2.2	-3.9	-0.46	3.4	-1.5	0.25	6.5	-1.5	-1.4	0.3	11	-9.1	-6.2	4.8	4.5	3.6	4.7	1.1	-5.5	3.1	5.2	-5.7	10
3	9.4	0.78	16	9.4	17	-0.17	13	-0.24	10	-5.7	11	-0.97	3.2	8.1	6.7	2.1	-1.7	2.2	-0.63	3.3	2.8	-4.1	1.3	-0.75	6.7	-5.8	0.63	-8.9	1.1	-0.39	2.4	1.1	6.7	-6.3	3.5	-3.6	12	-6.7	3.8	2.9	5.1	-1.2	2.4	2.2	-1.7	-2.9	14	-5.4	17
-0.52	5.2	5.5	6.3	9.6	3.5	0.86	11	0.97	5.9	-0.37	1.5	-1.8	4.7	-1.9	7.5	-2.6	4.5	0.13	8.1	-0.46	11	-3.8	3.5	0.65	2.1	-1.9	-0.83	-6.4	4	1.7	1.8	1.1	0.29	-0.66	8.5	0.49	1.3	5	2.5	5.3	6.1	-1.1	-4.4	-4.8	-0.77	2	1.5	3.8	6.2
12	-3.9	11	3.6	8	-3.8	5	-9.7	5.8	-0.59	-6.8	1.3	1.8	3.9	4	-1.4	-1.9	4	-2.5	-4.4	1.3	1.2	-3.9	-9.5	1.8	-3	4.4	3.1	-3.8	-0.63	-1.2	-0.19	0.64	0.81	2.2	3	3	3.8	1.6	-0.56	4.3	5.5	-4.4	-1.4	-8.1	-6.3	4.4	-4.8	8.9	-2
-1.3	0.15	-0.72	4.2	-5.3	3.9	-0.11	-2.3	3.9	7.9	-7.8	8.7	-0.19	-6.1	3.2	2.5	2.5	-2.5	6.2	0.64	0.5	-0.12	-7.2	2.5	-3.1	-2.7	-6.9	2.3	-4.2	-3.4	-4.2	0.8	0.19	4.6	-0.56	4.9	-6.7	3.4	-4.3	3.3	-5.8	-1.7	-6.4	4.8	-4.2	-1.8	-1.6	3.9	-5.7	5
-6.1	6.6	-5.4	0.37	-0.34	5.3	-5	10	-3.1	11	0.51	0.31	-6.8	5.2	-3.2	4.8	-6.6	2.8	-0.69	8.5	-2.6	3.4	-2.5	10	-2.4	0.24	-4.2	2.1	-1.8	-2.2	-7	6.5	-5.8	0.24	-3.7	-0.62	-6.1	2.5	-4.1	7.5	0.04	2.5	-2.2	-1.6	-2.1	0.09	0.11	6.7	-1.6	9.3
-0.68	5.3	-3	0.9	5	-0.16	-3.4	11	-7.2	1.3	5	2.7	-0.23	6.6	-2.4	6.2	0.62	-0.49	-2.9	9.5	-2.7	5.1	2.2	1.5	-1.4	2.4	-1.9	3	2.7	-3.7	2	1.2	0.94	3.3	-2.1	0.82	1.1	6.8	3.8	3.3	-3.7	5.8	1.5	-1.4	2.1	0.89	5	0.51	-3.9	2.5
1.9	7.2	2.2	2.5	6.8	2.8	3	7.6	2.2	4	-0.83	11	-1.8	3.5	5.2	-1.3	8.8	7.3	-0.43	3.2	0.63	1.8	4	5.1	4.2	5.8	5.5	7.7	2.5	3.8	3.3	0.04	2.6	3	0.6	7.9	3.2	5.3	2.7	3.7	0.19	2.2	7.2	3.1	6.5	0.83	5.1	-0.11	2.7	6.8
8.4	8.7	3.5	4.6	7	10	0.47	18	-2.8	9.7	4.6	8.7	-4.7	-2	1.1	6.2	1.4	11	-7.5	8.2	-1	2.7	-6.5	6.5	-0.57	8.7	5.1	2.4	7	2.8	1.7	7.8	5.8	-2.2	3.8	6.4	6.2	-6.7	4.5	6.3	2.6	3.5	-5.1	5.9	-0.09	7.8	7.2	6	4.4	12
-6.7	6.3	-2.4	-0.13	-0.98	2.9	-10	-0.57	1.5	-6	-7.2	-1.4	-4	7	0.52	0.27	-1.1	1.2	-2.1	-0.06	0.3	-2.2	-1.7	2	-3.7	-1.7	-1	7.7	-1.1	-1.1	-1.1	-2	-5.9	-2	2.8	-0.72	1.2	-2	5.2	6.4	-0.13	1.3	-3.9	-0.24	0.43	0.49	-0.1	-2.8	1.3	4.2
-4.6	-9.8	-7.4	-12	-5.3	-7.8	1.8	-19	3.6	-14	-13	-5.4	-3.1	-0.86	-0.8	-3.8	1	-5.9	-1.9	-7.5	4	-1.4	-7.2	-1.5	-4.3	-4.9	-4	10	-7.1	3.5	3.8	3.7	-2.9	1.6	-1.2	4.5	-2.5	5.3	5	6.2	-3.8	-5	-10	-0.89	-2.6	-2.7	1.9	-7.7	5.3	-13
-2.3	-11	-8.2	-8.1	-0.52	-1.2	-3.1	-13	-7	-7.3	-12	1.5	-1.3	-2.8	-5.9	-4.5	-7.8	-3.2	-3	-6.3	1.4	-1.6	-8.5	-6.2	-4.6	-2.9	0.04	2	-1.4	7	0.05	5.9	1.6	-3.1	-0.94	1.9	-7.2	5.8	-0.62	7.2	-1.3	-1.9	-9.4	-2.7	-1.8	-4.1	-4.3	-0.06	-5.2	-8
-3	9.4	-0.96	3	-4.3	2.8	-15	0.58	-11	-1.5	-1.6	12	4.7	4.6	-8.8	2.6	-1.8	0.16	-2.4	1.2	-0.18	1.3	-8.9	0.19	3.5	7.5	-1.3	0.04	-6	-2.1	-0.74	5.5	-4.3	-1.8	-6.7	5.3	-2	0.14	-1.3	10	-2.6	1.5	0.76	0.45	4	-1.3	-5.8	7.1	-10	5.8
-5.1	8.6	-7.7	8.7	0.1	9.9	-2.9	0.3	-2.5	-3.5	-2.5	12	-0.71	0.46	-2.7	0.32	4.5	-2.2	-7.8	-1.8	-1.4	-1.1	-2	-2.1	3.7	3.2	-1.6	7.5	2.8	1.5	0.78	6.9	1.1	5.7	-6.1	3.9	0.2	4.9	4.3	5.1	-2.1	3.8	-6.5	-3.5	-3.5	5.6	-4.4	0.54	-10	7.7
-2.8	-5	-8.3	2.7	0.83	2.7	-5.3	-6.5	-4	-0.36	-8.2	2.1	-1.4	2.4	-1.7	-3.6	-1	2.9	-2	-4	-3.6	-0.91	-5.9	-1.1	1.4	8.5	-1.6	0.42	-2.1	1.2	-1.6	2.7	-0.47	2.5	-3.5	7.1	0.6	-1.2	6.5	3.5	-2.3	0.15	-2.3	-0.67	1.2	0.65	-6.7	5.9	-9.3	6.7
1	1.3	0.43	4.8	2.5	0.6	-4.1	0.96	-2.9	5.3	-5.6	8.7	-3.9	0.64	0.68	2.8	-2.5	4.5	-2.5	-0.26	-6.8	4.5	-5.4	1.4	4.6	9.1	0.21	-3.3	-1.8	-1.6	-1.3	0.18	4.5	-2.2	0.61	3.4	4.2	-2.9	0.51	0.52	-1.2	1	3.3	9.5	6.3	6.5	-10	7.2	-3.9	7.1
6.1	1.4	11	0.59	18	-3.9	7.2	-9.2	5.1	-1.3	2.9	-4.7	1.5	-7.3	4.2	-7.8	11	-1.7	4.4	-2.3	5	-4.2	-4.8	-3.9	6.3	-0.05	0.1	-1.6	6	-0.85	-0.16	-5.8	1.4	-0.22	5.3	-5	3.4	5.7	0.69	-5.8	-2.1	1.2	4.4	0.6	3.8	-11	-4	2.8	0.54	1.5
1.3	2.1	2.9	-4.7	-0.41	-8.2	2.8	-6.3	2.2	-6.2	4.3	-12	1.7	-5.7	0.57	-2.4	0.03	-1.8	4	4.9	3.9	-2.4	3	-1.3	6.8	-8.5	2	0.53	6.4	-4	-2.2	-3.2	-1.2	-5.8	5.7	-1.2	6	-4.9	-0.47	-0.52	-4.2	-9.4	2.9	-3.4	0.28	-3.7	-4.8	-0.47	-0.27	0.8
-1.4	7.9	-10	-1.7	-9.8	-3	-10	12	-7.9	5.8	-3.4	-4.1	-4.9	-0.06	-3.6	4.6	-1.5	5	-4.6	2.7	-2.1	4.1	-1	5.7	-5.6	-7.2	6.9	3.9	-5.2	-2	-6.3	3.2	-9.2	1.6	-8.3	-4.7	-4.2	-3.4	-3	2.8	-4	-3.4	-7.2	-7.3	-9.3	5.3	-8.2	4	-8.7	4.8
5.6	5.6	0.23	1.2	0.18	5.5	5.3	15	5.8	2	0.32	5.1	2.9	5.6	4.9	1.2	2.4	-7.4	3	5.7	-0.59	-1.9	2.6	5.3	-2.4	0.31	0.87	-5.5	2.2	-5.7	-0.53	-0.46	0.06	-0.4	2.4	-2.7	-7.4	-2.3	2.5	-3.1	-3	-0.19	0.86	3.3	1.9	10	-2.9	-0.87	-2.3	8.4
9.8	9.9	-3.5	-1.6	1.2	7.2	15	11	4.7	2.2	-5.2	3.1	0.22	1.3	2.2	4.8	1.2	0.45	9.4	3.3	1	1.6	5.4	1.6	-3.6	-2.3	0.4	1.5	2.8	-1.3	2.5	0.95	4.3	0.82	1.5	0.84	-0.49	-3.7	1.5	-2	-8.1	-4.2	1.6	1.9	11	4.4	0.67	3.9	3.1	6.3
0.77	6.4	-2.5	4.1	1.7	3.5	9.9	18	0.92	6.3	1.8	-2.2	-3.4	-2.7	2.2	6.3	4.2	-1.2	1.8	-0.8	6.3	-1.2	4.2	0.89	-1.4	4.4	4.8	1.3	8.2	7.1	0.84	2.9	1.1	0.77	3.1	3.4	-1	-2	1	12	0.7	0.29	3.8	5	4.3	4.7	-0.23	10	6.3	14
-5.6	-3.2	5.2	-6.4	4.9	-8.4	3.4	-0.71	1.5	-5.3	11	-8.6	0.79	-1.2	4.3	2.6	-1.6	-1.9	2.4	-1.4	0.26	0.48	5.2	-4.6	-1.3	-4.2	-5.8	4	3.1	4.4	2.7	-4.3	1.4	-4.4	-1.2	0.25	-1.9	-6.8	7.7	5.9	0.14	-2.7	7.3	-5.9	1.3	-0.1	2	-2.6	2.2	1.4
-1.3	-7.5	8.8	-14	7.9	-12	0.74	-1.4	0.41	-8.2	16	-14	1.1	2.7	6.4	1.2	6.9	-2.8	9	2.8	3.5	0.81	10	-1.5	4	-9.2	4.8	6.2	0.71	1.2	0.69	-0.76	-1.4	-7	1.9	-11	5.7	-6.9	11	1.2	-1.8	-3.8	7.1	-11	2	3.5	3.8	-6.7	8.9	-12
0.14	-7.1	-1	-14	8	-14	-5.1	-16	-5.7	-7.8	0.9	-13	2.1	0.89	5.3	-1.5	1.1	-3.7	10	-4.3	5.2	-6.2	10	-4	-1.8	-2.7	-0.46	1.9	-9.6	-2.6	-0.32	2.7	2.8	-3.1	0.52	-11	4.1	-8.3	1.6	1.8	-5.6	-2.6	2.8	-5.9	1.5	-1.1	1.9	-4.2	3.3	-4.9
-3.8	-4.1	-9.7	-3.7	-7	-3	-7.2	-16	-1.9	-7.5	-14	-6.2	-2.9	6	-0.46	-1.2	8.1	-14	6.1	-5.6	4.1	-9.7	2.5	-3.5	-11	-1	0.74	-4.9	-2	3	0.42	-2.7	-2.2	-3.2	-8.7	-1.3	1.5	1.5	-1.1	-2.8	-6.2	-3.3	-1.9	-0.42	-2	-3.9	-4.8	-6.4	1.4	-7
-3	4.6	-13	0.27	-8.7	7.2	-12	-12	2.2	3.1	-14	-4	-0.78	0.37	2.7	-0.22	5.1	-1.3	2.1	-0.67	2.1	-1.8	-2.8	3.6	-0.03	-1.8	3.9	-4.6	3.7	3	1.1	-3.7	-4.4	2.8	-7.1	0.91	3.4	1.7	12	-5.9	1.6	0.65	3.7	-0.01	2.7	-0.68	0.29	-1.4	4.7	-5.3
-2	5.8	-7.4	2.4	-4.2	3.1	-5.2	-12	-0.11	1	-14	-0.72	-2	0.94	6.6	-0.07	3	4.8	1.5	2.2	0.56	3.2	0.89	0.99	-7.7	5.9	0.41	-2.2	2	3.8	-3.8	1.1	-1.3	5.8	-1.4	-3.9	2	1.3	4.8	-4	2.1	1.4	-0.21	8.1	-2.3	11	-1.1	-2.6	2	-4.3
1.2	12	-4.2	11	-9.2	3.8	-0.71	6.6	2.4	4.1	-11	2.2	6.1	4.7	-0.92	4.2	5.6	6.3	-3.1	5.7	6.1	7.2	-10	12	-4.1	7.7	1.6	0.49	-7.3	-2.6	-1.5	4.8	-0.67	5.9	0.38	5.1	0.28	11	0.42	7	0.16	-0.46	0.25	12	-9.3	12	2.7	-2	2.7	1.6
-1.7	8.4	-4.9	8.8	-14	13	-7	13	3.6	6.5	-6.3	3.1	3.1	1.1	-4.8	3.9	-1.1	3.7	-1.5	7.1	-2	-0.09	-6.4	12	-0.76	6.4	-2.6	5.3	-0.27	4.7	2.6	1.7	-2.6	6.8	0.61	13	-8.1	4.3	0.73	5	-4.1	4.8	0.75	0.72	-0.56	-1.6	-5	2.8	0.81	7.8
-0.55	2.6	-13	9.5	-12	6.7	-6.2	-6.4	3.6	-1.9	-7.1	-1.8	2.7	1.1	3.9	3.9	3.4	5.8	2.4	3.6	1.6	-1.2	-0.37	1.2	-4.6	-1.9	-1.6	2.1	-0.62	4.3	-2.9	-0.77	-12	0.87	-0.44	11	-5.9	3	-2.1	-10	-6.5	8.1	-8.1	1	-7.2	5.5	0.05	8.3	3.9	4.2
-1.2	-8.7	-10	-9.3	-13	-13	-7.5	-11	-2.5	4.1	-17	-15	0.54	8.1	3.5	5	7.3	1.9	3.3	4.4	10	-1.7	6.2	2.9	-7.1	-11	3.6	-1.1	-0.03	-5.6	1	-3.2	-4.8	-1.4	-4.5	-5.1	-2	-1.2	8.9	-11	-5.7	1.4	-2.5	-3.3	-6	2.4	-10	0.04	-9.5	2.1
-1.4	-3.7	-14	-13	-7.7	-16	-0.79	-0.94	-3.5	4.8	-22	-7.7	-0.47	9.2	3.4	4.8	-8.7	2.5	2.1	3.2	-0.28	-4.7	1.4	6.4	0.26	-4.6	1.1	-1.3	-4.7	-5	-0.58	4.8	0.21	-3.4	-6.7	-9.7	1.9	-7.6	-1.5	-0.64	-0.74	-3.7	0.87	-8.6	-0.75	-2.5	-7.5	-2.3	-9.7	-2.7
-3.8	-2	-5.9	-4.1	-1.1	-11	-7	3.4	-2.1	0.06	-9.5	-12	1.4	-1.7	0.64	8.6	-2.6	-2	-0.14	5.4	-5.2	2	-1.5	-1.3	-2.5	-0.98	3.6	0.67	-5.3	-0.79	-3.7	-0.74	-4.1	-2.8	-2.2	-0.22	1.7	-8.1	1.4	-0.32	3.2	-6.7	-2.8	-4.9	1.5	4.6	2.7	2.3	1.3	-0.11
-5	0.59	6.3	-4.8	10	-8.1	-6	8.7	1.7	-1	0.09	-17	8.1	1.1	-0.2	2.3	2.4	3	-1.2	4.8	1.2	2	-4.7	0.73	-7.8	-7.7	1.4	-0.22	0.77	0.84	1	-2.1	1.6	-8	1.8	-0.33	0.9	-3.1	7.6	-4.8	0.39	-3.9	-4.6	-5.8	-4.7	-1.8	5.5	2.3	8.3	7.1
3.1	1	7.2	-1.1	5.7	-8.6	9	-1.5	2.8	-3.2	4.5	-11	-1.2	6.2	6.7	-1.7	3.9	-1.8	7.5	2.4	2.1	-4	4.1	3.3	2	-3.5	-3	-0.58	-3.5	3	-0.83	2	-0.86	-0.8	-4.5	-0.45	0.93	-2.8	3.3	-2.1	-4.2	2.7	-0.47	-6.8	-6.6	-5.8	-6.8	-5.6	-1.2	3.4
8.4	0.69	4.2	-2.2	3.2	-3.6	9.2	7.6	2.9	0.69	13	-5.7	-6.7	-3.9	-1.2	-6.8	2.5	-1.7	-3.2	-2	-3.6	-7.3	1.8	-0.97	1.1	-3.1	1.2	-1.6	0.93	-2.3	3.4	-2.4	1.7	2.6	-1.7	-1.5	-2.5	0.9	1	-4.6	-1.5	2.1	-1.8	0.89	2.2	-1.5	-0.86	-6.6	3.7	-3.8
0.25	2.8	-0.28	2.4	-2.6	-3.1	3.8	3.1	3.8	-0.17	17	-2	2.8	-3.9	-2.2	-6.9	0.99	-3.6	1.7	2.9	1.7	-3	0.04	-1.2	0.84	-5.5	4	1.4	2.9	0.9	5.5	1.1	3.9	-1.4	1.2	0.67	-0.85	3.2	-0.27	-0.04	-1.5	1.6	1.1	-4.9	-8.4	-1.1	2.7	1.7	2.7	2.8
3.4	-8	-1	-8.2	4.2	-10	8.4	-12	5.3	-4.3	12	-21	4.8	7.1	-1.5	-1.4	8.1	-2.1	2.7	-2.2	6.3	-2.2	0.48	-4.5	3.5	-13	-0	-3	-0.54	-1.6	-2	-3	4.6	-7.5	1.5	-3.6	9.6	-1.6	0.58	-3.3	4.4	-4.9	4.1	-12	6.1	-12	-0.91	-6.9	5.2	-5
5.4	-1.6	3	-1.9	2.5	-6.2	8.4	1.4	6.5	4.5	5.3	-7.3	-1.2	-1.8	-3.4	1.4	-0.43	7	-1.6	3.2	4	0.6	3.3	2.5	3	-4.6	1.6	0.92	4.5	5.7	6.4	-4.1	6.8	1.7	2.8	-0.65	8.5	-1.5	5.9	-0.1	4.5	-1.4	1.4	-1.2	4.4	1.2	0.79	4.2	1.7	2.9
5.7	0.58	-2	6	0.76	8.9	11	17	1.3	7.2	8.6	15	4	-6	-4.9	0.57	-4	6.8	3.9	3.5	3.6	6.5	1.8	5	3.4	8.2	-4.2	4	-3.8	3.7	0.13	7.5	-0.15	1.5	5.3	5	2.8	7	-1.7	7.3	-1.7	5.3	6.1	-1.1	8.6	6.5	0.33	5.8	-0.18	12
0.11	-2.9	2.1	-4.4	1	-3.3	-2.9	0.52	1.6	-11	12	13	0.61	-6.2	-6.9	-8.7	1.8	-2.9	-5.5	-0.82	0.49	-4.7	-1.8	3.1	5	1.3	-1	1.3	1.4	3.4	1.3	4.2	4.6	0.44	5	5.6	1.1	2	2.7	-0.46	2.4	-3.7	5.4	0.01	-0.64	2.5	-3.1	-5.1	-1.5	-0.19
0.61	-6.4	11	-7	10	2.4	-0.11	-1.1	4	-2.2	19	7.5	-1.6	-6.2	-1.3	-8.3	-4.5	-9.5	-1.5	-2.3	-5	-11	-5.9	3.6	8.7	0.67	0.94	-2.5	-0.21	-5.5	1.6	3.1	-0.94	3.5	1.4	5.8	4.4	-2.6	1.1	-3.3	3.5	-4.3	9.1	-3.3	2.2	1.4	-0.31	-7.6	-2	-6.5
-0.31	1.1	11	1.9	13	3.8	-9.9	16	-3.6	9.5	17	12	-1.2	-2.4	-2.2	0.63	-4.5	-0.39	-3.2	1.2	-4.5	-5	-6.3	5.2	8.8	2.8	-1.8	0.96	-10	-1.8	1.9	6.7	3.3	10	0.73	4.3	-2.4	0.51	-3.5	1	4	0.38	9	4.8	10	-0.71	4.6	2.7	-0.41	2.4
4.1	5.3	15	8	7.9	16	-3.5	8.5	5.8	7.2	21	19	3.3	-7.9	-0.23	-4.4	-0.81	-1.7	-3.8	0.75	-1.2	-5.2	-1.7	-2	8.2	5.2	-1.6	0.81	-2.5	1.8	-3.1	5	2	5.7	-4.4	2.6	-3.5	4.6	-4.7	5.8	0.48	-1.4	9.4	10	4.3	2.1	0.41	-0.28	3.1	-2.3
-0.79	10	2.5	2.7	-7.9	10	-14	1.8	-3.3	5.6	2	3.2	-2.6	-4.8	-2.4	-4.6	-8.2	2.1	0.42	2.7	-1.6	-0.92	3.7	0.16	3.2	3.9	-4.5	-1.3	-3.1	0.17	-5.2	0.97	0.83	4.7	-4	2.1	-2.7	4	-8.9	8.6	-2.1	0.71	-2.7	8.5	-11	11	-2.2	-6.9	-3.9	-3.8
-2.5	4.8	-3.5	1.8	-7.9	5.8	-15	14	-2.7	3.9	-6.2	3.3	1.8	6.1	-2.5	2.8	-9.1	4	0.17	4.3	-3.8	2.1	-8.1	0.22	-4.2	0.74	-2.4	-0.82	-2.7	-0.22	-2.1	-1.3	-3.2	-2.8	-9.7	1.6	-2.9	0.83	-4.5	3.3	-5.7	0.62	-2.8	0.07	-9.4	-4.7	-6.4	6.3	-9.7	4.6
4	-6	7.2	-7.5	2.4	1.5	-11	-8.6	-2.8	-2.9	1	-4.9	-1.2	3.6	-1.6	0.67	-2.1	0.35	-6.7	-7.3	-1.1	-1.3	-8.8	-2.4	3.4	1.1	-4.1	-3.8	-3.5	1.5	-0.07	-5.7	2.5	-5	-5.7	-0.19	5.9	-1.7	-1.4	0.82	4.1	-3.2	-0.09	0.29	-13	2.9	-4.3	-2.3	-6.3	-4.3
9.3	0.4	18	-2	13	5.8	5.6	-9.7	8.5	-1.8	9.1	-0.29	4.2	2.8	0.91	1.3	4.1	-5.4	-3	1.2	-2	-3	-4.6	2.5	0.73	1.5	0.93	0.35	-5.1	-0.45	-3	-4.1	3	0.34	-0.83	-1.6	8.3	4.3	-5.2	3.2	3	2.1	0.24	-2.5	-7.2	-2.9	-3.5	-8.7	0.42	-9.4
-3	7.6	5.5	3.7	3	6.8	3.9	2.8	1.8	2.7	4.5	6.9	3.9	-4.9	-1.2	4.7	-6.4	-4.3	2.8	4.8	1.9	-0.69	3.2	1.1	2.1	-2.6	4.1	3.5	-0.67	4.2	3.8	6.2	2	3.8	-5.3	-1.6	0.54	5.4	0.01	7.1	-2.8	4.7	7.3	2.3	3.7	6.9	1.5	-0.42	4.9	-5.9
-0.77	5	1.8	6.4	4.7	12	-2.7	15	4.6	4.9	3.8	17	-2.8	-0.36	3.4	5.3	-3.9	6.5	4.8	2.5	3.7	6.5	6.9	8.7	-5.2	0.02	-2.7	0.96	0.58	0.16	-3.5	7.2	-5.7	1.6	-3	0.8	-3.4	2.8	-3.6	7.2	-5.7	1.1	2.5	8	7.9	5	0.2	2	3.1	3.7
4.5	-2.7	4	-4.7	7.3	2.1	6.3	0.55	4.2	-2	-4.9	4.9	1.6	-1.2	3.5	-0.1	-2.5	4.1	3	-0.07	-0.59	6.7	-4.1	8.2	-3.3	3.3	1.5	-1.9	7.3	-1.6	-0.31	2.6	3.9	0.08	1.1	-1.9	-3.2	4	4.2	9.1	-3.2	-4.8	-0.17	-1	2.8	-0.54	6.8	-7.8	7.4	4
8.1	3.2	-1.8	-6.6	-3.4	0.66	11	-0.75	8.5	1.6	-11	-3.2	3.1	0.99	4.1	5.7	0.3	0.73	5.3	2.7	5	10	2.7	3.2	0.61	-0.27	-4.8	-2.9	1.4	1.8	-0.07	3.2	1.8	1.1	-2.3	0.6	-6.3	2.1	-1.6	3	-4.3	1.5	-2.5	0.16	4.6	5.2	2.1	-2.7	5.4	-2.6
1.4	3.5	7.5	-4.9	4.5	3.5	15	3	5.2	-0.63	3.3	-3.5	1.5	-4.6	0.97	4.8	3.1	-0.59	6.5	5.7	1.3	5.2	5.3	-1.3	0.61	-0.81	4.2	-1	-0.69	2	3.4	1.2	5.2	-3	0.2	2	2.5	-3.9	-0.07	0.51	-1.4	-2.4	4.1	1.8	8	3.9	-0.45	-1.9	-1.6	-6.3
-6.6	-5.9	-0.3	-7.5	2.4	2.3	4.7	2.4	1.6	-8.2	8.8	-8.5	-1.3	-7.1	0.3	-1.2	-0.58	-1.7	3.8	5.3	-2.1	-1.7	1.5	3.3	7.5	2.6	-3.5	5.5	-1.6	5.1	1.1	4.8	3.5	-3.6	3	-3.5	1.8	4.6	-4.4	6.1	2.9	-3.2	0.52	2.1	3.5	6.4	0.83	-0.95	5.3	-2.9
-5.8	-1.5	-4.7	3.2	-6.5	3.6	0.24	-2.5	0.65	0.32	6.6	3.2	-7	-3.8	-6.4	3.1	-5.6	-4	-3.5	-1.6	1.3	0.33	-3.5	4.1	6	0.29	2	5.5	-4	-0.6	1.7	2.9	-0.77	-0.16	3.8	-0.61	3.6	3.5	0.94	8.4	-2.8	3.9	-1.5	-4.5	1.1	2.5	2.3	0.9	8	1.8
-3.6	1.4	-4.2	12	-0.13	4.1	-4.5	3.9	-1.7	1.4	4.5	9.5	6.1	-0.01	2	5.5	1.1	2.5	2.2	-2.2	4.2	6.3	-2.4	0.73	3.8	-0.69	-4	4.3	2.9	5.4	-0.59	5.5	2.4	-0.9	4	6.4	1.4	5.2	2.3	10	0.42	-0.2	1.2	1.4	9.3	6.1	-2.4	7.9	-0.64	12
-7.2	-3.1	-4.3	9.2	-0.93	1.7	-4	3.2	-3	-4.1	-2.1	14	3.5	4	2.4	2.5	5.7	8.8	0.11	2.8	0.77	3.1	4.7	-1.8	3.4	1.6	-1.1	-3.1	-0.52	-0.17	-1	2.6	0.81	0.81	2	3.7	-5.2	-0.73	0.3	-2	3	2.1	0.74	1.3	-0.95	0.33	-2.9	7.9	-1.2	9.5
-1.9	-3.1	1.1	5.4	0.76	-5.5	-0.07	-15	-3.6	-8	5.2	-3.7	0.06	-4.6	-0.75	-0.43	0.51	0.18	-1.3	-6.4	-1.9	-0.66	2	-9.2	-0.95	0.77	-0.22	-5.1	-0.04	-5.6	-3.7	-5.4	-2.6	1.3	-1.6	-2.6	-3.5	4.4	-8.2	-2.6	7.4	1.6	-4.7	-2.7	-5.2	-7.9	6.8	2.1	10	5.6
-8.1	-8.3	-8.2	-2	-8.5	-12	-13	-18	-7.9	-13	-13	-14	1.1	1.4	-9.3	-7.2	1.4	-8.1	1.7	-10	-1	-3.8	-2	-14	-5.6	-12	4.7	-4.3	0.26	-5	-0.64	-15	-9.7	-6.1	-6.2	-6.5	1.9	-3	-2.6	-5.9	3.8	-0.15	-1.2	-7.5	-8.9	-14	4.2	-4.7	10	-3.2
-7.4	-12	-7	-0.44	-2.5	-9.8	-9.8	-21	-14	-16	-17	-3.5	2.2	-6	0.07	-15	0.02	-11	-3.4	-19	-4.4	-3.3	-1.5	-16	-3	-18	6.2	-3.2	2.8	-0.99	-2.9	-12	-3.9	-7.1	-0.34	-6.2	2.2	-5.1	2.4	-7	3.3	-6.1	-2.4	-10	-5	-8.7	0.41	-4.9	-1.3	-10
3.2	-14	-0.64	-0.5	4.9	-8.8	-2	-24	-0.17	-10	0.58	-2.5	-9.9	-6.8	3.3	-15	-0.4	-9.7	-2.3	-20	-3.3	-4.6	2	-23	-4.8	-15	0.42	-4.3	0.17	0.01	0.93	-12	0.75	-6.4	-0.47	-4.6	0.28	-3.8	-4.5	-7	-0.94	-6.3	-11	-18	-3.1	-16	-5	-5.3	-8.7	-5.9
6.9	2	0.34	6.1	9.1	-6.5	4.3	-16	4.5	-7.1	4.5	-4.2	2.2	0.53	4.7	-7.6	0.99	-15	2.9	-12	-2.8	-15	4.8	-12	4.8	-10	-0.05	-2.1	4.3	-7.3	0.83	-12	8.1	-6.1	3.3	-2.8	4	-5	5.4	-7	-0.52	1.3	-0.5	-13	-0.32	-19	-8.9	-8.5	-15	-6.3
6.5	2.4	9.8	12	9.9	11	0.67	6.4	-2.6	1.5	2.7	14	-0.01	3.1	-4.7	-5.6	-2.3	-14	-5	-10	-4.9	-3	-1.3	-7	5.9	-3.4	-0.58	-2	3	-4.6	-2.5	-1.5	5.1	-4.1	1.6	-2.2	-2	2.6	-3.5	-7.6	-1.1	-2.6	4.4	4.7	-3.4	-2	-4.2	-3	-5.2	-2
1.6	-13	4.3	7.6	2.5	-0.66	-6.7	-25	-0.24	-21	2.6	9.6	0.23	-1.4	1.9	-13	-1.7	-7	3.3	-17	5.5	-8.9	1.6	-19	-0.94	-4.4	2.2	-2.1	-0.66	-6.2	5.8	-8	0.91	-7.8	0.18	-7	3	3	6	-7.7	-3.6	-3.3	1.4	-2.2	-5.3	-4.8	4.9	-10	4.2	-12
-3.9	-15	-7.4	-2.4	-8.2	-12	-2	-32	-2.9	-19	-3.5	5.5	3.4	-5.7	1.7	-15	1.6	-18	3.3	-12	-1.7	-18	1.7	-18	-6.2	-7.9	-4	2.3	2.1	-1.6	-2.1	-4.9	-2.8	-5.2	0.8	-1.6	-3	3.2	-0.11	-0.7	-0.06	-1.5	-2.5	-6.9	-1.6	-16	4.4	-9.2	11	-13
-5.9	-4.2	-8.8	1.8	-8.3	-4	-6.3	-6	-7.8	-5.9	-3	5.1	-0.32	-0.38	-4.7	-5	-2.6	-5.7	-4.2	-5.8	-12	-6.9	-2.1	-8.7	-12	-3.2	-2.4	-1.6	1.6	-2.8	-5.2	-8.3	-9.2	-4.5	0.16	-7.7	1.5	-1.6	-9.4	-6.8	1.2	3.4	-9.8	-0.51	-7.2	-9.7	1.2	-2.2	0.22	-3
5.9	6.7	-4.4	14	-14	12	-3.1	11	1.2	5.6	-4.1	5.5	-3	6.9	1	-0.53	-0.63	-8	-4.4	1.6	-1.6	-9.8	-2.5	4.8	-4.5	0.25	2.3	-1.4	4.3	-3.5	-2.9	-5.3	-2	-3.3	1.9	-3.3	0.69	-0.14	-0.34	-3.6	1.4	7	-8.3	-7.6	-4.7	-6.3	-1.7	-5	-3.9	-2.2
7.3	11	-2.4	11	-4.4	14	9	15	4.1	4.3	0.08	12	-0.54	-6.8	-0.18	1.8	-1.3	-2.5	3.5	-2.5	-6.2	-1.5	8.3	-3	3	8.7	-1.3	-2.2	4.5	-0.42	2.7	3.8	6.9	1.7	2.6	1	9.1	-0.98	2	0.34	4	-0.78	1.5	2.1	5.5	-0.1	-5.4	-1.5	0.9	-0.29
4.1	-4.2	4.1	-8.7	9.1	1.6	13	3.7	1.1	4.6	4.5	1.7	-0.95	4.9	9.2	1.2	6.5	-2.2	-0.97	2.4	0.55	-1.2	3.7	7.3	5.7	8.6	4.3	0.9	2.6	3.7	4.6	4.8	8.9	-1.5	4.1	0.7	6	0.38	1.9	5.6	0.36	-1.7	3.1	6.5	10	-0.14	4.7	4.2	5	2.2
2.5	-1.7	1.4	-7	6.4	-6.7	11	6	6.5	13	-5.9	-6.5	0.82	3.6	8.3	-2.4	-5.7	-0.21	4.2	1.6	6.1	1.5	4.7	-0.29	5.6	2.6	0.66	-0.12	-2.2	-1.7	3.8	1.3	2.1	0.01	3.9	2.3	-4.6	1.5	-1.1	-0.89	2.6	0.18	-1.9	-4.1	2.1	-0.02	6.9	7.3	4.2	8.6
3.2	-12	-2.8	-9.1	-0.33	-4.8	10	1.5	1.4	-8.1	-8.9	-3.3	0.79	-2.5	2.1	-0.17	-0.05	-1.6	6.7	-2.4	0.01	2.3	4.7	-5.4	-2.2	-4.9	-5.1	-0.63	-1.2	0.59	0.17	-6.4	1.4	-6.2	-0.03	-4.4	-9.2	-4.8	2	-6	-4.8	-2.2	-2.6	-12	-2.1	-11	7.3	3.7	5.7	0.99
-8.9	-8.9	-8.9	-17	-10	-22	-16	-19	-9.7	-19	-8.7	-24	3.9	0.74	-3	-6	-4.7	-2.4	-5	-3.3	-1.3	-2.5	-5.4	-3.5	-4.8	-11	-7.7	-4.8	0.54	-7.8	-5.8	-12	-3.6	-12	1.4	-14	-1.1	-4.7	-3.9	-11	-4.6	-5.1	-1.6	-14	-9.4	-17	-3.3	-5	-11	-4.8
-8.5	-8.9	-7.9	-13	-10	-18	-22	-18	-9.5	-10	-20	-21	-2.2	-8.7	-3.3	-7.1	-2.6	-4.5	-14	-7.8	-2.6	-5.2	-7.1	-8.9	-7	-14	-5.8	-6.4	1.2	-3.1	-12	-8.2	-6.6	0.02	-0.75	-9	-5.5	-5.3	-4.5	-11	-1.1	-2.2	-0.36	-7.7	-5	-9.2	-8.9	-8.1	-17	-14
-9.1	-10	-14	-12	-14	-11	-11	-17	-4.9	-7	-22	-11	-1.3	-3.2	-5.1	-2.2	-0.58	-1.7	-4.9	-6.1	-0.12	1.4	-1.6	-9.4	-7.8	-5.5	-2.3	-2.4	-2.5	-2.4	-4.8	-6.2	-1.3	-3.4	-4.4	-5.4	-7.5	-1.4	-3.5	-11	-4.7	-2.1	-3	-3.5	-2.6	-2.1	-8.9	-8.3	-15	-11
3.4	-13	1.9	-13	-4.7	-11	0.14	-25	-3.3	-15	-8.7	-9.2	8.3	-6.6	0.71	-0.93	0.92	6.5	4.9	-6.1	2.7	1.1	3	-3.9	-4	1.1	-2.5	-0.53	-4.9	-1.1	-0.02	-4.7	-1.4	-0.94	-1.5	-2.7	-4.6	-3.2	-2.4	-3.6	-2	-3.1	1	-1.2	3.4	1.2	-0.29	-4.8	-5.5	-12
11	-1.9	3.9	-9.3	2.3	-11	12	-3.8	7.7	-2.8	3.5	-13	5.5	-4.1	7.4	0.76	6.9	5.7	2	0.79	5.4	2.7	5.3	0.85	1.1	5	1.5	-4.2	7.2	-7.9	0.02	0.47	1	-1.6	-0.15	-1.9	4.2	-2.5	-1.2	2.8	0.32	-2.3	-0.29	-1.6	16	2.6	1.3	-3.1	8.1	-3.1
-4.8	-4.7	-1.2	-5.8	2.2	-8.8	5	8.1	-0.41	-6.1	2.4	-21	-2.4	-1.4	-1.8	1.5	-1.5	-0.2	-0.7	0.31	-0.75	0.06	-1.6	-4.2	2.4	-0.92	-0.36	-3.4	4.2	4.2	2.3	-0.72	5.1	2.6	3.4	2.2	3.9	-5.2	3	3.3	0.74	0.3	5.9	-2.3	11	0.58	-2.4	3.5	3.4	0.42
-4.5	-13	4.5	-11	2.9	-17	-11	-14	-8.6	-12	4.6	-18	-1.2	0.11	0.09	-2.9	-2.3	-1.4	0.28	1.4	1.2	-5.2	0.92	-3.9	2.8	-9.7	-4.1	-8.7	-4.9	0.68	-3.5	-12	1.6	-5.8	0.4	-1.8	-2	-6.5	-3.1	-8.2	1.9	-1.4	5	-8.5	5.3	-4.7	5.7	0.36	2	-7.8
-6.7	-11	0.82	-9.3	0.76	-18	-16	-16	-9.2	-8.8	-0.22	-19	-5.8	-6.9	-1.5	-8.6	1.5	-3.9	-6.3	-6.4	2.6	-4.5	-6.5	-6.2	-2.6	-12	3.8	-6.8	2.5	-11	-2.5	-6.7	-5.4	-10	-2.1	-11	-4	-4.8	-4.1	-12	-3.1	-5.6	-10	-5.5	-0.11	-8.7	6.2	-6.1	6.6	-7.1
-11	-7.2	-4.6	-8.1	-6.8	-11	-7	-10	-9.6	-8.6	-11	-19	4.3	-0.13	-1.1	-6.8	-2.3	-9.9	0.85	-4	-0.65	-4.6	-2.6	-4.9	0.22	-5.7	3.6	-3.5	5	-11	2.7	-4.9	-1.4	-12	6.6	-10	-1.6	-5.4	-1.6	-7.8	-1.3	-5.5	-5.7	-3.4	2.3	-4.5	-1.1	-1.2	1.4	-8.2
-7.4	-3.3	-8.4	0.92	-16	-2.2	-6.2	-3.9	-1.4	1	-13	-5.6	-3	-1.1	2.2	-3.9	-4.2	-2.2	-1.6	-2	-5.8	-1.5	-2.9	-2.9	-2.6	0.15	-0.88	-1.9	0.23	-6.7	2.3	0.73	-3.3	-3.5	0.12	-5.3	-1.7	0.4	-2.3	-2.4	-0.51	-2.9	-2.7	-3.2	0.3	6.6	-0.17	7.5	-2.5	0.95
-9.3	9.1	-6.7	7.3	-7.8	5.7	-3.1	10	-3.3	2.8	-11	6.5	-9.6	1.2	-3.6	2.4	-3.2	-3.1	-1.2	2.5	-3.8	0.8	-1.8	1.1	-5.2	0.11	4.5	-0.43	-3.8	-5.5	0.05	2.5	-2.4	2	1.2	-0.59	0.19	3.1	3.3	3	-1.1	-0.01	0.92	3.8	0.02	2.6	-3.1	0.95	-5.8	8.4
-1.8	6.1	5	1.5	-5.2	-3	-4.9	0.98	-8	3.3	-1.7	-2.5	1.7	-2.2	-1.4	-0.16	-7.3	2.4	-1.2	-1.8	-1	-1.8	2.8	-4.3	-0.45	1	-5	-1	-5.2	1.7	0.58	1.6	-2.9	3.5	-2.8	3.6	-1.1	-1.6	0.17	0.29	0.98	1.5	-3.3	-2.2	-8	-3.4	-3.1	1.9	-2.1	3.8
-12	-6.5	-5.1	4.3	-13	5.1	-15	-6	-11	-3.2	-15	-3.6	5.7	2.6	-4	1.2	-2.8	7.1	-4.7	2.6	-3.3	-1.8	-8.4	6.1	-5.5	-0.05	-4.2	0.28	2.6	0.71	-4	-3.7	-5.7	-0.62	-6.7	-1.2	-4.8	-3	-5.4	-3.5	0.42	1.3	-11	-2.2	-1.6	-4.8	-9.3	-3.6	-3.2	-5.5
-7.8	-6.1	-0.87	-2.9	-12	-3.7	-1.5	-6.5	-4.1	-3.6	-9.8	0	-8.5	0.59	-11	0.12	-11	-6	-7.7	-1.1	-7.2	2.6	-12	-3.6	-11	1.6	2.8	-3.2	2	-3.3	-2.5	2.8	-13	2	-2.9	4.6	-1.1	-4.7	-4.8	-5.1	-0.59	1.4	-13	0.55	-15	1.4	-7.3	0.61	-8.2	1.5
2	4.1	8.5	4.4	-1.5	5.2	8.3	13	7.9	9	0.56	2.7	-6.8	-4.6	-6.5	2.1	-5.5	8.9	-0.82	0.4	0.04	6.5	-0.9	-2.9	-4.8	-0.63	0.53	-0.61	2	2.4	-0.81	1.2	-3.2	1.5	-5	1.2	-3	-2.9	-0.08	-1.6	1.9	2.4	-8.4	-3.4	-4.7	-1.9	-1.4	-0.32	-4.3	1.8
6.7	7.2	8.9	-0.82	7.8	-2.8	12	13	5.2	6.7	6.6	-3.4	2.1	5.8	-4.1	2	1	0.54	1.5	5	1	5.3	7.4	-0.79	-1.3	-7.9	-1.1	0.63	2.2	0.88	-4.6	-1.5	2.9	-5.6	-1.2	-1.6	-1.1	-4	0.87	5.5	7.4	-3.2	-3.6	-4.1	1.8	-7.7	2.2	-5.2	0.63	-2.2
0.23	-0.42	5.8	-8.5	-1.1	-6.3	0.79	-1.1	0.76	-6	5.5	-15	4.5	1.9	2.2	-2	3.8	-2.8	4.2	-1.4	4	0.63	2.8	-1.6	0.26	-9.1	-1.6	-0.57	-1.9	3.1	-4.3	-0.58	-3.2	-4.2	1.9	-5.4	5.2	-2.7	-3.3	3	4.2	-4	1.4	-7	-6.8	-9	-3	-1.5	-1.9	-6.8
1.2	1.9	4.9	1.4	2.5	-7.8	-2.9	-6.1	-2.4	1.3	6.6	-11	6.4	-6	-4.2	6.3	-2.2	1.5	0	1.4	2.2	-1.3	2.1	-2.9	-1.6	-4.3	0.21	-6	-2	-1.4	-2.3	1	-7.7	1.9	0.1	-3.2	0.79	-2.3	-0.66	-3.4	-0.27	1.7	-1.2	-3.2	-10	-2.2	-2.9	-6.4	-5.8	-9.9
0.25	6	-1.3	13	-0.75	2.3	-10	7.2	-5.5	15	3.3	0.7	-7.3	-5.6	-5.6	2.7	-5.5	1.6	-2.6	-0.13	-4.7	-0.03	5.3	-0.2	6.5	3.3	1.4	1.1	2.1	5.5	3.2	0.95	4.8	-0.09	-0.8	-3.2	4.8	-1.9	-0.46	-1.1	4.3	3.7	3.9	-5.5	-3	2.8	-1.1	6.1	-6.8	3.9
-5.2	5.9	8	14	5	6.2	-8.3	11	0.07	10	6.3	8	-2.8	4.1	-8.7	0.69	-7.2	2.6	-5	-1.2	-8.7	3.4	-3.2	6.8	3.1	3.1	1	1.7	-1.4	1.9	0.37	-4.2	9.7	2.6	-0.56	1	0.83	3.5	-11	-4.9	4.7	4.5	-2.1	3	2.3	-1.2	2.2	9.1	-0.9	5.6
2.5	2.1	14	5.2	5.2	4.5	0.85	-2.2	2.2	7.6	6.9	3.5	-2.4	0.76	-4.8	-4	-5.6	2.1	-6	0.83	-6.7	2.3	-6.8	2.8	-5.1	-1.6	0.97	3.5	3.9	4.1	-1.2	-2.9	0.07	1.6	0.39	4.5	-2.6	1.4	-5	6.6	1.7	4.1	-0.46	-1.3	-2.4	-1.2	2.5	4.7	-0.59	6.7
9.3	5	13	-0.35	3.8	0.27	6.8	2.1	-4.5	1.7	9.1	-0.66	2.6	3.7	-2.9	0.07	-0.4	7.4	-5.7	5.5	0.73	6.1	-8.6	4.2	-3.3	-2.5	-1.3	0.97	1.7	3.4	-5.3	-1.8	-1.1	0.73	2.3	5.5	-7.1	4	-0	3	1.8	0.01	-0.29	-8	-0	-3.9	3.1	4.5	-1.4	4.4
-0.52	17	-3.6	7.7	-9.3	8	5	18	-8.7	13	-2.6	5.3	-3.1	-1.9	-4.1	2.1	-2.9	4.8	-11	4.6	-8.3	4	-10	13	-5.6	6	2.6	-0.98	6.7	2.7	-1.5	7.6	-1.1	4.5	7.8	7	8.1	2.1	-3.4	0.68	-0.15	3.8	2.8	2.1	-3.2	6.4	-8.2	5.1	-8.4	5.4
2.2	10	-2.7	17	-8.3	20	-2.9	19	2.7	13	3.8	12	-4	2.2	-0.04	12	1.2	9.8	0.71	8.1	1.5	8.2	4.6	10	-0.59	15	2.4	2.4	4.8	11	2.7	12	-2.5	12	6.2	7.3	4.7	5.5	2.7	7.3	2.4	5.3	6	15	0.12	19	1.3	5.6	-2.8	9.5
1	8.4	3.4	7.3	3.3	18	12	12	1.5	-0.29	11	8.9	2.5	-0.93	0.42	1.1	0.76	4	5.6	2.4	5.4	6.2	10	-1.3	6.2	13	-1.5	1.2	6.3	4.3	7.9	-0.43	0.59	5.6	3.6	4.9	-3.2	0.88	7.8	3.3	2.5	3.2	1.1	14	5.3	9.2	4.8	4.7	6.7	3.1
-2.4	-4.1	-4.8	0.83	3.4	4.5	11	-0.93	-7.9	-0.98	6.7	-3.5	2.5	-1.1	2.6	1.8	0.32	1.5	-1.2	-5.1	0.73	3.7	8.8	-4.6	6.2	7.8	4.8	2.9	3	-0.23	5	3.3	8.6	5.3	-0.93	7	2.1	-0.44	0.7	-3.5	-0.42	-0.78	1.2	10	13	-1.2	-3.4	1.7	-0.68	-0.02
1.7	-2.1	4.8	-1.9	5.2	5.8	11	7.1	-3.5	6.4	10	1.5	3.6	-1.6	0.55	2.6	0.55	3.7	3.7	2.2	-0.73	0.27	7.7	0.38	7.8	3.3	-0.02	0.85	4.9	-1.6	2.6	2.8	5.7	3.2	0.99	2	2	2.9	3.5	-4.4	-0.32	2.1	9.5	4	9.6	-1.4	6.7	1.9	3.1	3.2
3.4	2.1	3.9	5.9	6.9	9.5	6.4	1.9	3.2	0.41	8.9	10	2	3.7	6.9	1.6	9.8	8.7	5.6	2	1.4	1.3	11	1.5	8.6	2.9	2.7	1.4	4	-1.6	0.16	4.1	2	1.2	5.6	-1.7	0.45	-2.2	0.06	1.7	4.8	3.8	3.6	6.6	7.8	5.2	5.5	-3.3	3.9	-0.75
5.2	-5	3.4	6.5	7.5	6.6	9.9	-6.2	5.7	-5.8	8.8	9.2	0.79	-0.11	4.1	8.3	0.39	6.8	1.3	4.6	4.4	-1.8	5.2	1.4	5.2	3	4.7	-3.6	8.1	-2.3	4.9	1.9	6.4	-1.5	9.3	-4	4.4	-4.8	5.7	2	5.6	-1.4	4.9	2.9	6.7	3.1	2.6	-4.5	6.5	-6.9
2.7	-4.2	2.7	-4.6	7	-5	2	-7.6	-2.9	-5.2	6.2	-2.2	-1.3	-7.3	0.63	-3.9	-3.4	-2.9	1.4	-5.1	-4.7	-4.1	1.7	-3	1.8	-3	0.64	-0.47	-2.6	-3.9	-0.46	-1.1	0.82	-2.1	3.6	-3.2	4.4	-4.1	-0.2	-1.9	-0.17	-1.9	8.8	-0.28	7.4	-2.2	4.2	2.6	-1.8	3.3
-5.2	0.59	-7.7	0.1	-8.9	-0.2	-1	-0.99	-3.3	-2.8	-8.8	1.5	6.8	-1.1	-5.4	-4.3	-2.9	-3.3	-6.4	-2	-2.4	-0.98	4.7	-6.5	-5.8	0.48	-2.3	-2.7	1.6	-0.36	-5.9	1.5	-4.4	4.2	1.1	-7.3	-0.31	-4.6	1.5	0.44	-7.1	-3.4	-6.2	4.3	-7.9	2.5	-3.2	2	1.4	-5.3
-4.2	4.8	-13	3.4	-14	9.5	-0.85	11	7.2	4.5	-13	10	-3.2	-4.6	-3.6	7.1	0.37	2.5	2.1	3.8	-4.4	6.3	1.6	1.9	-1.9	8.2	-0.02	-1.6	6.5	-1	-0.26	4.2	0.51	7.5	2.7	-3.7	-0.71	-1.1	3.1	-3.3	2.8	-0.75	-5.7	8.9	-1.7	6.1	0.79	-2.8	3.7	-5.6
2.9	-0.5	1.1	5.5	-0.7	14	1.7	15	1	4.2	-0.66	28	1.6	-8.9	1.2	2.8	0.74	10	-0.97	-1.2	1.5	12	1.8	-0.83	2.8	8.9	0.54	2.9	-1.1	1.4	-0.87	-3.5	8	1.4	3.7	3.7	0.98	4.5	-5.8	-2.1	3.6	-1.7	1.2	8.8	9.4	3.9	1.8	1.7	-4.2	3.5
1.9	-7.6	8.7	-7	11	-7.2	12	-3.2	2.5	-5.8	16	8.5	7.4	-0.56	5.5	-3	3.6	-2.8	8.3	-3.8	6.5	5.3	7.9	-5	6.3	6.3	-0.86	3.8	0.54	1.7	3.5	-1.5	4.2	1.4	6	2.3	0.01	-1	3.2	-4.9	5	1.6	8.2	8.7	6.9	6.1	-0.33	5.9	1.8	0.49
-3.3	5	1.8	-13	-1.7	-20	-0.77	-6	3.2	2.7	-0.32	-14	-5.8	7.3	-1.9	2.3	-4.1	-9.8	-2.2	-3.2	-2	-0.36	-1.6	-6	3.9	-8.4	-0.8	0.6	-1.3	-2.8	0.2	-0.87	-1.7	-4.4	-1.2	-7.2	3.9	-1.6	-0.47	-0.11	6.3	-3.5	-6.1	-2.4	1.7	-8	-2.9	2.5	-3.7	3.2
-11	7.5	-8.3	-9.9	-13	-8	-19	-0.93	-5.3	3.1	-6	-23	0.79	-0.5	-3.3	6.3	-2.2	-4.1	1.8	-2.5	-2.9	3.8	-5.5	1	-2.4	-8.1	-3.6	3.1	1	3.9	-2.1	-0.55	-4.1	2.8	0.81	-7	1.8	2.7	0.84	-1.5	0.31	-2.2	-1.6	-1.3	-2.7	0.66	1.3	-0.78	-5.1	2.8
0.79	7.7	1.1	2.4	-0.29	4.2	1.7	9.7	5.1	9.7	10	-9	-0.1	2.6	-4.2	5	-4.9	0.53	0.45	9	-3.6	3.7	-4.7	8.5	-0.75	-2.2	5.4	-5.1	-2.8	-5.2	-0.56	-0.99	3.6	1.7	0.39	-2	2.1	-9.1	-2	-4.1	1.6	-1.9	7.4	2.7	-0.27	2.2	-0.57	1.7	-2.2	-2.5
7.3	10	8.6	11	12	14	10	18	9.8	12	18	5.2	-5.2	1.6	1.5	7.2	0.01	6	-6.5	7.4	-6.4	8.6	-1.6	8.4	3.2	1	-1.2	1.1	-3.5	3	5.7	4.5	-2.7	2.8	-1	2.9	3.6	-5.4	-3.5	0.55	-0.82	0.93	5.1	5.8	-7.3	4.4	-1.8	6	-4.5	2.2
1	4	5.1	2	4.3	5.3	4.8	13	11	1.5	10	-2.6	-7.3	-0.07	-3.6	3.2	-0.2	8.1	-0.94	9	-3.9	9.6	1.2	6.8	-0.37	4.1	2.4	1.6	-2.3	0.59	2.3	1.6	-2.3	2.7	3	-0.54	4.5	-1.4	-0.84	0.47	-1.3	1.7	2.5	5.7	-3.5	3	4.8	-1	-1.2	-5.8
7.7	-6.1	7	-2.4	-2.2	7.6	6.1	4.2	4.6	-6	14	0.51	0.58	-5	4	-0.88	0.24	1	3.8	3.5	-3.2	5.8	0.05	10	5.2	2.6	1.9	2	3.9	2.7	6.7	3	8.1	4.3	7.1	-0.01	4.5	-1.9	2.2	7.6	3.5	0.36	6.4	4.5	7	2.3	4.3	4.8	1.6	-4.1
-2.1	4	1.7	6.7	1.2	12	-7.6	3.2	-3.8	7.2	8.2	9.4	-2.7	3.4	-3.6	7.7	-2	6.7	-5.5	4.7	-1.1	5.2	-5	10	3.2	11	-2.5	-1.4	0.74	4.4	4.9	-0.44	5.1	0.4	14	5.4	0.39	-3.6	1.3	8.3	4.5	3.3	4.6	9.6	-4.3	5.5	7.3	6.2	1.7	5.1
-4.5	4	-6.8	5	-7.3	8.6	-5.5	6.1	-3.4	1.6	-0.98	13	0.5	7.1	-4.6	4.8	-6.1	6.4	-5.4	6	-0.38	5.6	-6.2	5.8	2.6	13	4.6	2.7	0.92	1.2	2.4	3.5	-2.2	4	11	4.2	3	2.3	-4.6	0.42	5.5	3	8.2	10	-1.9	8.4	-1.2	0.38	-3.7	0.76
-5.4	1.9	2.2	8.3	3.6	11	-7	-0.05	-3	-2.8	-4.4	16	-5	-2.6	0.48	-2.4	2	2.5	-5.5	-3.8	1.5	3	-3.4	2.4	-1.8	6.7	1.8	0.57	3.6	0.45	0.94	5.8	0.6	7.1	-1.5	1.8	-3.7	6.8	-1.8	-3	4.4	-0.21	-0.24	7	5.5	1.4	-3.4	3.5	-3.5	-2
1.6	-0.92	11	4.9	14	6.2	8.4	-4.6	3.7	2.5	9.6	15	-1.6	5.9	12	-1.4	8.1	2.2	9.7	-4	4.6	2.4	9.6	-0.72	5.4	4.9	0.27	0.56	-0.95	0.47	5.4	1.9	-0.56	5.4	-5.8	3.3	-4.7	5.7	8.3	2.8	-4.3	-0.87	2.2	8.3	5.7	3	10	-1.4	8.3	-3.5
3.5	1.2	4.7	8.9	3.9	8.3	9.8	6.9	4.3	6.1	9.7	10	3.7	2.9	3.3	0.98	5	1.2	4.3	4.2	3.5	-2.9	7.1	6.1	4.1	8.7	3.1	-0.78	1.6	-4	4.2	4.5	3.4	5.5	1.1	6.8	-1	3.7	2	3	1.8	0.1	4.8	8.6	5.4	11	5.1	-0.73	6.2	1.4
1.7	1.7	-0.47	5.8	1.9	4.9	2.8	2.2	6.2	-2.4	4.9	15	2.1	-2.4	-3.7	-2.5	-3.5	1.6	-4.5	1	3.7	-0.71	-2	0.86	5.8	3	-0.07	-0.51	5.4	-4.5	5.6	-1.6	4.8	2.1	6.2	1.3	-2.5	0.02	6.5	-3.7	-1.9	1.1	3.9	8.9	11	5.8	4	-4	4.7	-5.9
8.4	-5.7	2.1	3.4	0.85	6.7	7.5	-2.2	7.9	0.93	7.5	15	-2.3	3.3	-2.4	4.5	-1.7	4.8	-4.4	8.8	3.1	-0.23	3.2	4	11	5.4	5.2	5.5	2.6	6.6	3.8	6	3.7	2.9	5.9	0.99	6.2	2.7	11	5.8	2.5	0.81	10	7	4.6	-1.7	-2.3	-0.04	-0.08	0.89
4.5	0.88	8	3.6	12	7.9	16	-0.63	6.1	8.5	15	10	5.5	7.2	2.5	-0.29	-0.63	5.5	5.7	9	1	2.8	7.2	7.2	9	7.3	-4.4	0.92	-6.8	5.2	2.9	2	-1.2	0.48	-2.4	3.7	5.6	10	-2.6	1.2	1.1	6.2	2.8	1.1	-0.66	-0.11	-0.7	3.9	2.1	14
1.1	2.5	4.2	6.9	3.3	3.9	7.6	4	-0.69	6.1	3.4	9	3.9	0.17	0.77	-3.5	-2.7	-0.83	3.5	-3.8	1.6	-1.5	3.3	5.2	1.2	4.7	-3.6	3.1	-2.2	0.84	0.95	1.4	-1.3	4.1	-2.5	1.4	-3.2	4.1	4.5	0.64	2.5	0.64	1.9	7.2	5.9	3.7	-3.8	1.5	0.97	3.7
2.7	8.1	2.4	2.9	2.3	2.5	2.9	18	1.1	20	5	7	1.1	0.55	-2.4	-3.4	-4.9	15	-0.28	2	1.6	5	4.2	6.4	-0	7.9	1.3	0.37	2.7	-0.44	0.63	5.9	2.2	5.4	3.9	3.3	0.58	0.8	3.5	-3.7	-1.4	-2.6	1.5	3.8	2.2	7.8	5.9	-4.5	2.6	-3
-0.03	2.2	0.95	-6.5	0.97	-6	7.1	7.5	0.17	3	9.4	-1.9	0.85	4.6	-3.1	-2.1	5.3	8.4	-4.8	4.6	4.8	3.2	-9.9	7.9	2.3	-0.57	3.4	2.3	3.1	-0.83	0.81	-0.29	-1.9	-4.9	2.2	1.2	1	-1.2	2.1	-0.62	-3.6	-3.6	-0.19	0.12	-4.7	-1.2	0.48	0.18	1.7	-1
1.1	1.2	-4	-7.9	-11	-6	-14	-7.3	-4	-5.3	5.8	-0.47	-2.2	9.4	-6.7	-2	2.8	15	-4.6	4.4	-3.4	3.3	-8.5	7.4	3.8	-8	1.5	-1.7	-2.1	0.4	1.6	0.36	3.3	-0.58	3.9	1.5	2.9	-0.1	-7.8	-4.4	1.4	-2.9	5.9	-1.9	-8.8	5	-3.5	-0.65	-4	1.5
5.9	-3.7	-3.5	-9.7	-12	-5.3	-6.8	-19	-0.29	-3.5	0.86	3.3	-3.1	-2.2	-2.6	-3.5	-2.5	-1.5	-3.2	-0.76	-3.4	-3.5	-2.7	-3.6	-4.4	3.3	0.06	10	0.57	2.3	0.73	5.7	-1.3	4.9	-2.5	6	-1.2	6	-2.4	5.4	0.64	1.6	1.3	4.8	-1.3	3.8	-8.8	-8.1	-8.8	-12
10	-2	7.1	-8.4	5.8	-3	13	-6.9	7.5	-4.2	13	2.2	-6	1.6	0.8	-2.8	2.6	-0.59	1.4	-7	-2.7	-8.1	1.4	-6.3	4.2	0.48	3.1	-3.1	0.26	5.7	2.5	-3	5.8	2.4	-1.5	2.4	1.3	6.2	1.9	-2.6	-0.81	1.6	-4.3	3.3	2.8	-0.46	-1.6	-7.7	-2	-12
6.4	-2.1	3.7	-7.4	10	-4.4	4.2	-17	-6.7	-10	2.7	-2.2	0.03	-1.5	-0.4	-3.9	2	-2.6	-2.9	-6.1	1	-9.6	-1.6	-8.8	8	4.9	-1.5	0.29	0.67	-2	-2.1	-0.57	0.58	11	-4.1	8.9	0.26	4.4	-2.8	-4.8	1.9	3.2	5.4	4.2	11	7.6	-2.1	-10	-3	-9.8
-3.9	-2.2	-0.61	3.9	5	-0	-7.2	2.1	-7.9	5.4	-8.4	8.9	-5.8	-0.74	1.4	2.2	4.9	-2.9	-2.8	1.5	7.4	-4.2	-0.88	0.08	-2.8	-0.88	3.1	4.1	-0.54	-2.5	-1.7	-1.3	-1.9	2.4	-1.8	2.4	-6.9	-0.87	1.2	-6.5	-5	-2	-3.4	3.2	-2.2	5.6	5.3	-1.3	-0.22	-3.8
-5.7	7.5	-9.1	2.5	-10	5	-10	18	-1.9	12	-17	3.9	-6.3	7.1	0.62	-3.2	1.2	3.1	-1.4	7.6	6.5	4.4	-7	6.6	-8.6	0.45	-1.8	-1.8	-2.5	4.9	-7.3	0.46	-4.5	-2.8	-0.89	3	-13	1.9	-1.5	-0.52	-8.9	3.6	-5.9	-1.9	-4.1	-9.1	-6.4	5.7	-2	5.5
-10	4.3	-12	-4	-13	-5.3	-14	-1.7	-13	0.84	-2.9	-5.2	3.2	1.8	-7.6	-3.5	-6.7	1.4	-6.6	4.6	0.3	-1.7	-8.2	1.9	-12	-2.8	-4.1	4.6	-0.44	-0.37	-2.9	-2.5	-6.8	-4.2	-6.7	5.2	-9.1	1.9	-1.4	3.3	-5.7	2.9	-4.8	-3.2	-6.5	-3.5	0.74	0.52	-2	5.2
-5.2	-4.1	-4	-3.9	-3.9	3.2	0.45	3.2	-2	3.2	-0.56	-2.5	3.7	2.8	-0.71	2.1	6.8	1.4	-2.4	-5.3	-1.1	-3.8	0.88	-2.5	-4.6	1.1	1.4	2.4	-6.7	2.7	-0.54	-3	-0.21	-0.54	-2.3	5.9	-1.4	9.7	-7.5	-0.59	-0.09	3.9	-2.6	3	-3.7	-0.12	1.4	2.9	8	1.8
-2.3	9.8	-2	5.7	1.1	1.3	6.1	12	1.2	9.1	3.8	3.2	1.6	2.5	-1.8	3	5	6.1	0.43	-0.35	2	-0.22	5.9	2.9	0.82	3.4	1.4	2.1	-0.84	8.9	7.4	6.3	3.7	4.9	-1.5	6.5	2.4	6.8	9.3	5.1	-0.85	4.6	4.9	4.8	-1.5	-3	3.4	4.5	7.2	3.9
-3.9	2.8	-1.5	-9.7	-2.9	-7.4	4.3	0.99	4	2.1	2.6	-12	-0.13	9.9	2.2	1.2	6.4	1.1	-4	3.2	1.3	-1.8	-0.39	2.4	4.6	-1.4	1	1.1	3	5.5	3.1	3.3	-0.6	2.4	4.9	5.5	4.4	7.2	4.3	2.5	3.7	3.1	2.6	1.9	-1.5	-16	2.1	1.5	3.5	1.1
-2.6	-4.8	-7	-15	-10	-16	-1.8	-4.7	-0.08	-1.9	-13	-18	4.3	-1.8	1.1	-5.9	-3.7	-3.1	4.2	-4.1	1	-0.61	3.3	-3.2	-0.24	-10	-0.25	-2.3	7.3	-1.2	0.68	2.6	3.2	-4	-2.2	-3.1	1.5	0.87	-3.6	2.8	0.07	2.2	-0.76	-8	1.6	-9.4	-1.5	-2.3	1.3	1.3
-5.9	5.1	-14	-8.6	-12	-9.1	-9.2	5.9	-6.5	5.8	-20	-9.1	-0.9	-8.6	0.15	-0.57	3.1	-2	-1.3	-2.1	-0.74	-3.1	-0.44	-2.6	-2.3	-4.8	0.53	1.7	7.3	-4.4	1.1	0.02	-1.1	-2.1	-1.5	-4.1	-3.7	-4.2	0.8	2.3	1.1	-3.6	1.8	-4.8	-0.27	-2.9	-2	-1.7	-2.7	-4.2
-2.6	1.1	-3.2	-6.4	3	-7.5	-2.1	4.5	-4.9	1.8	-5.2	-2	4.4	-0.6	1.1	0.6	4.4	-11	4.4	-0.51	-1.9	-1.6	5.4	-1.3	3	-4	-3.3	1.8	-2.1	-0.22	2.3	-5.4	2.7	-7.5	3.6	-7.6	-3.9	-8.2	-3.7	-0.07	1.8	-6	2.6	-4	-3.5	-5.7	-0.85	-6	-3.5	-10
-1.1	0.57	3.8	3.9	2.8	3.7	-2.6	0.36	-1.5	-4.7	-1.6	1.7	2.7	8.1	6.1	4.2	3.1	-13	5.5	1.4	-2.9	-1.9	5.1	-3.8	3.4	-5	-1.1	-1.7	-2.6	3.5	4.2	-3.4	-0.71	-8.3	-0.04	-8.9	-2.4	-6.2	0.39	4.3	4.6	-3.1	2.1	-5.1	-2	-4.9	2.3	-2.6	4.3	-1.6
6.2	-0.11	8.2	0.09	9.2	2.9	2.2	0.61	6.8	2.2	5.6	1.7	-4.2	0.1	1.3	-4.5	7.3	-4.1	-1.6	-0.46	1.2	-4.7	2	-2.2	4.1	3.1	-1.9	0.95	-0.52	2.1	-1.7	-0.12	3.4	-0.08	0.87	-0.75	-1.6	-0.79	-0.3	-2.7	3.4	4.5	6.7	-4.2	7	0.04	-0.78	3.8	6.1	-1.6
-3.9	-1.1	2	-7.3	7.6	-3.6	-1.2	1.8	0.85	0.58	2.5	-9.7	-2.5	-1.3	6	2.8	6.2	-1.6	6	-4.7	5.8	1.3	-0.51	0.05	3.1	-4.9	-2.3	-2.2	-4.2	-4	-0.29	-2.7	5.6	0.12	4.2	-5.1	2.2	-4.2	-0.56	-2.6	-2.9	0.47	1.9	-8.6	13	-3	-2.7	-4.7	-1.7	0.29
-1.7	-0.54	0.15	-12	3.3	-12	4.1	3.1	-0.97	3	-6.8	-11	-6.3	2.9	5.7	-4.9	1.4	-0.21	5.1	-6.5	2.6	3.1	1.8	1.3	1.5	-3.7	-3.4	-2.4	2.7	-1.9	0.68	0.73	1.6	-2.5	-1.4	0.51	-1.4	-4.3	-3.5	2.7	-2.4	-1.3	4.3	-4.8	3.4	0.18	-1.5	-0.1	-0.14	4.8
-6.3	-0.46	-5.1	-0.12	-5.7	0.37	-3.8	5.8	-1.6	1.5	-7.2	4.6	-2.8	1.9	0.5	-1.4	6.6	-3.5	-3.2	-4.2	1.1	-1.5	3.2	2.5	0.58	5.4	-5.1	1.9	-3.9	-2.8	-5	-0.25	-1	2.5	-0.3	-0.99	-5.9	3.9	-4	-0.6	-0.62	6.6	0.27	2.5	4.8	3.5	-2.9	6	-0.23	1.2
-4.3	-2.9	-13	5	-13	3.8	-11	-7.9	-4.3	-1.7	-10	7.1	1.3	-6.6	-0.04	-4.9	-0.07	-9.8	1	1.8	2.4	-9.7	-2.3	-3.9	-6.7	11	0.5	6.4	-2.8	1.4	-2.7	4.1	-6.9	4.4	0.36	5.8	-2	3.6	-2.7	8.8	-3.5	4.5	-4.2	7.3	-1.2	9.5	1.6	5.3	-2.1	2.9
-3	-0.9	-17	8.3	-14	4.2	-12	1.4	-1.2	1.2	-18	14	2.3	-1.8	-3.2	0.93	-2.2	-3.2	-1.1	-1.8	-0.02	-7.4	0.9	-1.5	-11	8.1	-0.74	2.9	-3.7	2.5	0.03	1.9	-0.68	-1.6	-3.4	7.2	2	1.9	0.85	7.4	-3.7	0.92	-8.6	5	-4.5	3	-5.9	-2.4	-11	2.6
0.78	-0.38	-9.2	-1.4	-12	2.1	-2.4	4.8	2.9	2.4	-20	9.4	0.75	-2.8	-3.4	2.6	5.1	3.7	-0.82	-3.9	-0.2	0.04	-2.7	-2.3	-8.7	9.9	-2.2	2.1	-0.29	-4	-6.9	1.1	1.8	3.3	0.45	4.7	3.3	4.9	-4.5	3.2	-1.4	1.1	-0.85	8.3	-2.4	4.2	-4.5	-3	-10	3.7
0.82	-5.2	4.3	-13	2.2	-6.9	-11	1.5	-0.86	4	-8.5	-5.2	9.6	-6.5	-1.9	-9.2	-5.5	0.12	1.8	-5.8	-5.2	-4.1	0.07	-2.2	-1	3.1	-3.5	0.83	-5.7	5.3	-5.3	2.7	2.6	-1.5	1.5	5.5	7.1	-1.8	-7.1	5.3	0.32	6	-2.3	3	-4.6	2.5	-3	-1.9	-5	-2.5
-4.9	-4.6	1.8	-6.2	-2.2	-11	-5.2	-6.1	-2.3	-3.1	-2.8	0.03	5.8	0.72	-0.08	-8.6	1.7	-6.1	3.5	-4	2.3	-0.41	1.1	-13	-1.1	-2.4	6.1	-0.72	3	0.05	2	2.4	4.6	-0.34	2.5	-2.3	8.4	-2.7	6.8	-4	-2.7	-2.4	1.3	-4.3	3.9	-3.9	0.02	-0.18	-1	-0.98
-5.5	-2.3	-4.9	6.3	-5	0.91	0.44	5.4	-2	0.34	-17	2.7	-4.7	-0.8	-0.56	-0.61	-3.4	-1.1	1.8	-0.62	-0.56	-6.7	-4.2	-3.5	-4.5	3.3	0.55	-1.9	-6.6	-7.2	-3.4	2.5	-4	1.9	-4.9	-6.3	-2.2	1.3	-3.2	-5.5	-4.3	-4.5	-5.1	-5.5	0.78	-2.2	-0.96	1.5	-1.5	6.6
-0.38	-0.36	-4.3	11	1.1	10	-4.6	1.7	-0.18	2.2	-17	7.1	-2.9	0.83	-0.85	1.1	1.2	-1.9	-2.9	3.6	2	-0.51	-8.6	1.8	-6.6	3.6	1	4.6	-7	2.2	-2.2	-1.3	-9.8	2.8	-9.1	-4.8	-1.3	5.5	-7.5	-3.6	-1.3	2.6	-6	2.9	-7.4	6	-3.5	-2.3	-1.3	1.6
4.8	-7	-0.94	-2.2	2	-0.86	2.3	-14	3.9	-12	-11	-3.6	-0.89	0.04	4.4	-4.8	2.8	-3.6	0.86	-2.4	5.1	-3.4	4.2	1.2	-5.7	-5.7	7.1	-3.6	-4.2	-2	-1.5	-2	-4.6	-5.5	-5	-3	1.7	-6.6	-0.52	-2.8	0.98	-2.9	-3.8	-7.2	-5.3	-2.9	3.9	-5	4.5	-4.2
3.4	-4.8	-3	-12	1.6	-9.9	9.6	-7.2	2.7	-11	-2.9	-12	6	1.6	2.6	-0.82	-5.1	-2.3	1.1	0.02	-2.3	-3.5	2.8	-5	-1.6	-13	6.2	-9.4	-0.26	-0.72	6.6	-2	-1.8	-9.2	-3	-4.3	0.55	-6.7	8.2	1.3	1.3	-11	-6.7	-9.7	-4.4	-6.3	3.8	-2.4	1.7	-1.2
5	-0.58	11	-5.6	8.8	-8.9	7.6	-7.1	4.5	-2.2	9.5	-6.9	1.3	4	-0.06	1.8	4.9	-7.2	3.2	0.93	-0.2	6.2	-0.91	4.1	3.2	-6.4	-2.5	-2.9	-1.6	0.89	-2.7	-3.8	-1.7	-5.5	-5.2	-3.8	1.6	0.4	-1.5	1.9	-2.7	-1.1	5.8	0.14	-1.9	-1.9	2.1	-2.1	6	-5.4
7.3	-0.23	13	5.6	15	-2.6	5.6	-19	8.1	-13	20	-8.4	1.2	3.6	-3	-1.2	-3.1	-3.5	-2.1	-4	-1.4	-1.1	-1.5	4.9	2.1	-3.7	-3.8	-2.4	-3.1	2.2	-3.9	-4.2	0.47	-2.4	-3.7	-0.46	4.3	1.6	-5.1	-3.1	-1.2	3	1.4	-1.5	-3.9	-4.6	3	0.92	1.7	0.19
11	0.46	4.8	-1.2	8.2	-5.6	8.1	-24	6.2	-1.1	2.8	-10	-1.1	1.8	-1.8	3.5	-3.1	0.84	-1.6	-7.2	-3.5	0.97	2.4	-0.98	-0.38	-2.4	3	2.3	1.8	-2.9	-4.2	2.5	-0.88	2.1	-2	-10	5.4	-1.7	3.1	-1.7	2.9	-3	-8.2	-2.1	-6.2	-2.7	1.4	-2.7	3.7	-0.17
-1.5	-3.1	-4	-2.6	4.7	-2.1	-3.6	-19	-6.4	-1.9	2.2	-14	3.8	-4.1	2.8	9.3	-0.88	3.8	5.8	6.3	2.2	2.6	1.5	3.2	-1.6	-1.8	-4.3	1.3	5.3	-6.4	2.4	-2.2	3.1	-1	-2.4	-4.7	0.5	-2.2	6.1	0.14	-1.8	-0.28	0.49	0.47	0.25	7.2	2	-1.4	5.5	0.9
-4.3	-3.4	5.1	3.8	3.7	4.3	-6.2	3.8	-1.4	-2.1	9.6	0.06	0.26	-3.4	0.85	6.4	-9.8	3.2	-8.1	7.8	-3.3	0.47	-10	0.45	-2.6	-1.6	-4	-0.98	-1.6	-3.6	-3.2	-3.9	-1.5	-2	-1.4	-0.78	-8.3	2.2	-0.44	1.9	-3.5	2.7	-2.1	-1.1	-2.4	4.6	1.8	6.7	-2.8	9.1
5.8	-1.4	6.5	7.2	6.8	2.8	-4.2	3.2	1.3	-2.3	14	4.6	-2.8	-7.7	-0.99	-0.43	2.6	0.69	-0.25	3.2	2.2	0.09	-2	-2.2	1.1	4.3	-3.2	-4	-4	-0.27	-3.7	-0.99	-3.3	-2.6	-4	1.9	-1.9	-1.5	-2.4	1.8	2.2	-0.73	0.64	3.6	-4.7	-0.9	-0.88	5	1.3	7.7
5.5	4.4	8.2	13	5.4	14	-0.49	5.5	-1.9	-2.1	7.4	9	1.5	-0.9	3.4	3.5	-1.1	-1.3	3.5	1.1	4.2	-1.3	2.8	0.23	3	-0.95	-0.49	-1.2	-4.4	2.1	-1.8	2	-1.8	0.04	-1.3	6.3	3.9	-1.2	0.52	4.6	0.96	-0.95	-0.53	-5.5	-0.24	4.5	1.9	-3.2	1.6	-6.3
1.1	5.3	-3.1	6.8	1.9	7	9.9	12	-2.3	0.51	-1.5	3.9	-0.12	2.2	5	3.9	-3.8	1.1	4.8	2.1	-1.7	7.1	1	-1	3.4	-11	0.51	2.1	2.8	-1.2	1.4	-0.38	-3.2	0.45	0.16	3.8	-5.1	0.73	9.1	-2.5	-1.2	-3.2	-3.7	-11	5.9	-3.2	-2	1.8	2	5.4
-1.1	2.7	-5.9	5.7	-3.2	1.9	4.9	17	7.7	-4	-3.6	-7.9	-5.5	-2	6.3	4.7	4.2	2.9	7.3	4.4	-4.2	4.4	-1.8	1.9	-0.45	-9.5	2.1	-2.2	4.8	0.6	3.6	-1.5	1.5	-1.1	1.2	-1.4	-4.8	-5.9	6.7	0.12	-2	-4	-3.9	-13	0.89	-2.2	-0.03	9.8	6.9	13
[truncated: 952 more columns]
