# Supplementary material for: Dyslexia on a continuum: A complex network approach
Source: PLoS One. 2018 Dec 17;13(12):e0208923. doi: 10.1371/journal.pone.0208923 (PMC6296514; doi:10.1371/journal.pone.0208923)
Supplement: S1 File — Detailed information about the archive contents is provided in the included README.txt file. (TGZ) [file pone.0208923.s001.tgz › FS_682_VV_run_1.csv]

-0.51	-0.32	-4.2	5.3	-8.3	7.7	-4.8	4.8	-8	3.4	-0.92	6.8	-7.8	4.3	-7	-0.33	-4.1	-2.7	-3.4	-12	-14	10	-5.5	0.55	-3.8	1.3	-1.1	-6.7	-2.2	-4.1	1.9	0.92	-4.1	-3.9	-1.2	3.1	0.67	-2.8	-1.2	5.8	0.27	-1	-5.2	-10	3	2.3	-1.8	-2.4	-6.7	-9.5
-0.28	-0.84	-2	5.6	-9.1	0.39	8.4	14	-9.5	6	-9	7.7	-0.1	3.3	-8.5	-7.2	-4.8	-3.1	-1.7	-3.6	-12	0.79	-9.9	-2.6	-9.6	-4.2	2.6	-5.9	-3.8	0.05	2.6	-0.27	-8.1	-2.6	-1.6	4.1	1.2	-1.9	-2.7	-2.4	2	7.1	-2.8	-14	1.4	2.2	-1.1	-4.9	-9.8	-5.2
-0.09	-0.12	2.6	-2.3	-3.6	-6.3	2.2	-2.6	-6.6	-4.5	3.9	5.2	-0.09	-4.5	-4.8	-6.5	4.6	3.2	-2	-4.1	6.5	-4.6	-5.5	-8.1	-3.5	-9.6	1.6	-3.3	-1.4	-3.4	0.75	3.5	-2.7	-1.9	2.2	-6.2	1	2.5	-6.2	-8.8	-1.6	-1.1	1.2	-3.7	-3.3	-0.96	-3	1.5	-5.1	0.25
-0.31	-0.02	5.4	-11	-1.2	-4.8	4.9	-12	3.4	-11	6.2	-1.8	6.4	-13	1.5	-13	3.8	-6.4	-0.28	-12	8.2	-1.5	1.1	-1	-0.28	-2.4	-0.84	-3.1	1.1	-4.7	1.8	-2.1	-0.86	-4.9	-0.68	-5.4	-4.6	-0.76	-2.9	-3.7	2.2	-1.6	2.5	-4.5	3.4	0.24	-3	1	-4.7	-5.3
0.33	-0.37	12	3.2	10	6.5	15	5	11	5.3	10	4.7	15	1.4	7.2	-10	4.3	-9.1	8.3	-8.1	5.3	-0.6	6	4.8	0.24	4.5	3.6	-7.8	1.3	1.4	2.1	2.3	1	0.19	-1.4	5.2	2.6	-1.8	-0.53	3.1	9.8	12	7.9	-10	12	0.67	6.4	-4.5	-3.7	-5.6
0.59	-0.78	8.1	1.9	6.1	8.5	11	11	6.1	12	5.5	0.72	6.8	11	6	-10	4.7	-13	4.4	-11	9.3	-7.3	8.1	-2.9	-1.6	-8.8	7.2	-11	5.8	-2.4	2.4	-0.59	7.7	0.46	1.1	2.1	0.69	-8.2	3.9	4.1	7.8	0.93	10	-6.8	0.3	-0.09	3.6	-0.73	2.4	-12
0.15	-0.93	-1.3	-9.2	2.5	-9.1	-1.8	-15	-9.5	-6.5	-6.2	-10	-1.2	-1.8	-0.93	-6.6	-3.9	-6.5	-0.11	-6.4	-0.08	-7	-4.3	-12	2.6	-3.8	4.5	-9.7	11	-12	7.2	-8.2	5.3	-10	11	-8.8	2.5	-13	6.4	-9	8.4	-11	7.5	-12	5	-12	2.4	-9.2	8.7	-18
0.37	-0.21	3.5	-7.5	0.74	-17	-8.8	-16	-13	-14	-4.4	-7.8	-4.9	-15	-1.8	-6.6	-6.7	3.8	4.6	-5	-3.6	-4.5	-3.5	-4.9	4.7	-4.3	3.7	-9	1.5	-8	4.9	-5.7	3.5	-8.3	8.6	-15	7.3	-12	11	-14	1.7	-6.8	8	-4.5	4.5	-9.6	2.2	-6.3	7.9	-14
0.6	-0.06	-1	0.38	-0.96	-8.3	-7	-7	-5.9	-13	-2.3	1.3	-2.8	-11	-1.6	-3.5	-5.7	6.4	2.6	-3.6	-8.7	-7.4	-1.7	0.89	4.3	0.27	6.1	-3.5	2.8	4.4	3.7	-1.4	4.2	4	7.2	-5.1	1.4	0.48	8.1	-3.5	2.6	-11	7.3	4.1	2.7	-1.5	2.5	-1.1	12	4.3
0.41	0.39	-0.34	0.59	1.6	-1.6	3.8	-0.09	-3.2	0.72	4.3	5.9	2.4	-6	4.5	3.3	4.7	4.9	8	1.1	-1.9	4	-1.5	4.1	15	6.9	2.8	5.4	3.9	8.1	4	2.9	-1.3	12	5.5	2.4	-1.9	5.6	4.4	1.8	2.7	4.2	6.2	7	2	3.2	3.1	5.5	15	7.6
0.99	0.07	2.3	11	5.8	3	5	-1.6	-3.5	2.4	2.5	3.9	2.7	1.2	7.2	5.7	5.9	4.1	14	6.7	0.6	14	-0.78	2.1	12	9.3	3.9	5.2	10	7.4	9.9	-0.2	5.1	9.7	9.6	4.9	4.3	6.1	8.4	1.9	16	-6.3	10	5.8	16	-4	7.4	4	14	13
1.1	0.4	7.9	3.7	9.4	6	11	2.4	13	-0.1	1.5	0.22	8.6	4.7	5.6	-5.3	2.8	2.8	9.3	4.6	1	0.38	8.2	3	4.2	14	5.1	8.4	13	0.09	4.6	-2.4	10	-4.1	9	3	10	2.4	11	3.1	14	-8	3	5.8	11	2.6	6.1	5.5	12	2.8
1.4	-0.26	8.2	1.5	4.8	4.8	8.5	5.4	3.3	-3.6	4.7	0.42	4.2	8	9.6	-7.2	3.3	-11	8.8	-6.5	-3.6	2.2	6.1	-4.8	6.5	0.69	4.9	10	5.5	3.8	-3.1	1.7	7.4	-0.59	0.05	1.8	5.3	-0.11	2.9	5	-1.5	-1.6	3.8	9.4	-5.3	6	1.1	1.9	7.4	-3.9
0.54	0.36	5.6	5.2	2.5	4.9	10	15	2.6	11	5.2	5.3	9.7	12	2.2	-3.1	1.1	-6	8	5.1	-3.4	-0.69	1.5	-4.9	9.4	-3.5	1.7	1.6	4.1	1.4	-0.01	1.8	3.1	1.6	1.9	3.4	1.7	0.33	3.9	4.5	2.5	11	4.3	1.1	-1.8	11	3.5	1.5	12	0.24
0.55	0.12	4.2	-1.3	5.7	3.8	15	3.7	18	20	14	5.8	21	13	-1.3	-7.6	1.1	-1.7	7.6	-1.8	4.5	-5.5	-2.3	-4.1	1.4	5.3	9.1	-1	3.2	-2.9	7.5	0.44	3.7	-1.4	11	-1.6	5.7	1.8	8.2	-0.56	11	2.5	3.2	-1.7	9.3	6.5	5.2	-1.8	11	1.9
1.1	-0.67	8.1	-2.6	13	14	20	-5.1	20	2.7	10	-1.4	22	8.1	2.5	2.3	10	-4.2	8.9	-7.4	2.6	-3.8	3.5	-4.7	12	5.6	-0.82	0.96	14	-7.6	2.4	-5.6	14	-12	14	-1.7	8.6	1.9	8.2	-1.3	11	-10	-2.2	-6.4	16	-3.9	4.2	2.9	11	0.47
0.32	-0.74	2.7	-7.1	7.6	3	4.2	-22	6.7	-15	5.6	-4.5	17	-3.1	-7.4	0.09	-5.7	-0.25	0.15	-7.3	-4.6	-5.5	-4.3	-2.4	10	-9	-5.4	-1	8.1	-12	4.3	-0.81	1.9	-12	9.7	-5	6.8	-3.9	5.2	-2.3	7.8	-14	-1.4	-10	13	-1.2	-1.8	5.5	1.8	-4
0.18	-0.58	3.7	-8.1	7.2	-12	-3	-14	4.4	-6.8	4	-4.6	3.6	-11	1.7	-7.3	-1.4	-2.5	2.6	-3	-4	-14	-3.5	-2.4	17	-11	2.7	-5.7	10	-9.4	-4.4	-1.6	4.2	-5.2	5	-8.2	4.9	-4.7	8.2	-7.7	2.4	-7.5	5.9	-9	10	-5.6	2.8	-4.5	10	-4.3
0.25	-0.47	6.6	-10	0.98	-20	1.3	-11	3.2	-13	2.2	-6.3	-3.9	-18	8.5	-3.6	6.7	-9.6	6.4	-0.66	2	-7.2	0.94	-1.6	18	-13	4.9	-6	16	-3.4	6	0.27	13	3.1	8	-5.7	13	1.2	13	-11	-0.6	-6.8	4.8	-4.7	6.2	-8.3	5	-1.8	12	1.7
0.96	-0.34	12	-3.3	4.6	-15	11	-8.7	20	-14	5	-0.26	12	-17	11	2.5	7.3	-3.2	15	1.6	2	2.5	1.5	0.6	14	-16	9.8	0.34	12	-4.5	3.6	-4.8	13	-2.3	6.2	-9.6	8.3	-3.9	6.7	-10	5.3	-9.6	9	4	6.6	-5.6	0.92	-3.9	10	-1.6
0.45	-0.19	3.4	4.9	9.1	-2.6	3.2	6.9	14	3.1	2.6	2.5	11	3.4	2.6	4.8	-8.2	-0.02	2.4	3.1	6.8	-2	6	-0.26	-0.04	-9.3	9.5	1.5	-1.3	-4.5	2.5	-3.3	5.7	3.5	1.4	-4.5	0.58	-0.43	2.5	-6.6	2.6	3.4	4.7	0.37	2.6	-5.6	2.5	-4.5	0.23	-8.3
0.27	0.07	2.9	-0.03	6.6	4.3	-1.5	18	11	14	7.3	7.8	4	12	4.4	3.8	-0.79	-7.5	1.7	-2.5	4	-1.5	7.2	-7.6	-4.2	0.3	6.7	-3.8	-1.3	5.5	2.4	7.7	-0.6	0.63	-3.7	6.3	3.4	1.4	2	3.4	3.8	11	5.3	2.6	-0.21	2.5	3.7	-0.22	-3.3	6.8
0.31	0.72	3.6	3.6	8	10	9.4	17	6.6	15	1.6	8.5	8.9	12	7.2	8.1	5.6	1.1	-0.72	5.7	6.5	14	7	16	-0.98	11	5.7	5.5	-3.1	6.5	-2.2	1.3	-0.16	0.48	-5.2	13	0.55	12	1.3	8.5	0.83	19	1.4	8	-2.4	8.3	-0.94	8.9	5	13
-0.1	0.83	3	-3.7	6.8	-1.1	7.7	1.4	1.3	-5.2	-4.2	-1.8	3.1	-2	5.5	7.6	1.1	7.4	-5.5	3.3	13	0.21	10	6.5	-0.14	2.6	3.5	5.2	-4.3	3.3	-0.05	2.6	-2	5.9	-5	3.8	-2.1	6.3	0.54	1.4	-7.2	1.9	-2.9	8.1	-4.9	1.6	2.2	4.1	-1.3	6.4
-0.3	-0.1	2.7	-3.9	2.1	-10	-10	-6.3	-6.5	-15	-2.7	-9.6	-5.1	-15	6.8	1.6	5.4	-2.6	-3.2	1.8	4.7	-2.6	2.8	3.2	-7.5	-6.5	-0.49	-3.3	0.19	-5.8	-2.4	-2.9	4.8	3.2	-5	-6.1	-0.78	-2	-3.1	2.3	-2.6	-12	6.6	7.6	-9.8	-3.4	4.4	-2.3	0.75	10
0.14	0.09	6.1	-3.3	-0.52	-4.6	6.6	1.3	3.8	-11	4.8	-8.4	1.5	-7.9	-0.01	6.1	0.78	4.9	-4	7.8	0.28	-0.35	1.8	0.4	-1.9	3.3	1.9	-0.12	0.17	3.7	0.45	2.5	1	-2.7	-3.8	5.9	0.88	4.2	-0.9	5.2	-0.69	-1.4	1.6	0.49	-3.8	1.4	1.7	2.1	-5.1	13
0.1	0.77	6.1	-1	9.1	-4.9	11	0.76	7.6	-7.3	1.8	1.2	8.1	-5.2	3.1	13	-4.1	14	-5.4	16	-7.3	12	14	4.4	-1.2	9.4	-4.3	5	-2.3	7.4	-6.6	1.7	6.9	-0.69	-0.63	5.5	-2.2	-0.22	2.6	2	-3.5	0.54	-0.43	2.7	-0.61	-0	-1.4	-0.35	1.7	17
0.33	-0.33	6.5	-1.1	12	1.5	23	-6.7	12	-6.3	5.7	-0.04	19	-3	12	6.1	1.6	-1.2	0.47	3	7.1	3	8.1	-9.1	2.1	1.9	3.4	2.7	5.4	-2.2	6.5	0.29	8.7	0.01	3.9	-8.7	7.1	-6.1	3.6	-2.9	12	-2.9	8.3	-3.5	6.6	-0.49	5.5	-2.6	17	3.4
0.86	0.32	8.6	1.4	12	3	21	-0.61	13	0.69	4.8	-1.4	16	0.43	11	5.6	6.2	0.87	6.7	2.4	13	6.3	9	5.7	2.4	-4.5	5.7	4.3	4.3	-4.8	9.7	-0.55	-0.95	1.1	8.2	-5.6	5	-0.36	2.6	1.1	13	0.9	12	-1.5	8.3	-1.1	3.8	1.4	8.5	5.3
0.86	0.33	11	5.7	14	5.8	5.4	14	17	13	14	6	12	11	8.6	0.2	15	6.6	2.4	-0.79	10	-2	14	5.9	13	-4	2	-2.8	14	-5.7	0.84	2	10	-2.2	14	-0.93	8.5	-3.6	5.2	3	2.8	1.2	5.9	-9.9	-0.71	-4.5	4.1	-2.9	7	-5.5
0.3	0.43	5.5	1.4	17	14	11	5.3	6.5	1.9	12	-3.3	14	14	12	6.3	7.6	3.3	12	6.8	13	0.36	15	9	17	3.6	5.3	4.9	12	-4.8	5.2	6.6	4.5	-4.3	9.5	5.5	9	2	9.8	9.5	4.1	9	2.5	-0.33	5.5	5.9	6.1	2.7	9.8	4.9
0.38	0.62	8.5	-2.7	14	8.8	4.8	5.4	3.8	1.9	6.3	-8.9	5.9	14	20	3	17	2.9	19	2.1	20	9	25	-0.27	18	-3	6.4	-7.6	18	-10	3.1	5.6	13	-6	10	-4.4	9.1	-2.2	8.3	5.3	2	2.8	5	-5.2	0.33	4.2	3	0.17	23	-12
0.08	0.11	1.1	3.3	3.9	2.9	-3.5	7.7	-3.5	-2.9	5.2	-1.1	8.1	-0.79	16	-1.3	6.3	-2.8	11	6.9	17	5.4	15	2.1	14	-6.8	4.1	-4.4	14	-3.8	-1.5	2.3	7.4	-1.8	13	-2.3	6.5	0.04	1.1	1.4	0.09	2.2	-0.15	-3.1	3.8	4.8	1.8	0.14	13	-7.6
-0.61	0.27	-0.92	4.5	0.84	-2.4	5.6	-0.04	-2.7	0.12	-6.9	-3.1	2.1	-1	-4.7	2.4	-4.5	9.7	-5.1	0.5	5.2	11	-0.22	10	-0.72	-0.98	-1.7	-2.9	2.3	1.5	0.34	-9.5	-3	-3.4	-0.21	4	-2.9	-6.2	1.1	1.1	-1.4	-2.6	-4.1	-2.8	-1.8	-4.6	1.4	-5.3	8.4	4.6
-0.92	0.85	-8.4	-2.3	-12	7.1	-12	2.4	-13	7.2	-15	-2	-18	5.7	-14	11	-3.4	12	-18	8.4	2.8	9.4	-6	12	-6.3	0.61	-2.9	1.9	-5.6	2.5	-5.1	1.2	-9	6.4	-6.6	1	0.19	-0.55	-8.4	-0.04	-14	8.5	-6.8	4.6	-9	-5.3	-1.3	-0.99	-2.6	0.94
-1.3	0.16	-11	-6	-16	-5.1	-25	-1.5	-26	0.16	-15	-4.6	-25	-2.4	-9.7	6.8	-3.5	6.8	-25	8.8	-7.6	5.1	-6.6	7.6	-12	-4	-14	1.2	-22	-2.2	-9.6	-3.9	-19	-1.1	-11	-8.4	-13	-4.8	-11	-1.8	-22	-6.4	-22	-0.09	-13	-9.9	-5.5	-0.94	-18	0.19
-0.43	0.14	-5.8	-15	-1.7	-12	-9.3	-21	-9.1	-2.5	-0.55	-17	-6.5	-12	-5.6	7.2	-3.6	-2.8	-7.3	9.3	-2.1	-5.5	4.3	7.5	-8.2	4.8	-5	3.9	-17	-0.66	-3.5	-0.74	-10	0.97	-8	3.5	-6.6	1.6	-7	-0.88	-5.7	-0.68	-14	0.06	-5.3	2.7	-3.6	0.96	-22	7.5
0.44	-0.1	2.7	-3.7	8.9	-6.4	14	-7.4	6.7	-2.8	7.6	-14	7.6	-11	4.9	6	14	4	5.7	5.6	5.4	-2.1	8.8	2.8	3	2.8	-0.55	4.1	-1	7.8	-1.2	3.4	4.2	3.4	2	7.6	4.5	3.9	-3.8	6.2	7.9	3.5	-4	6.8	1	4	4.7	2.9	-1.3	4.8
0.15	-0.07	7.6	2.6	12	-3.2	21	-8.2	17	6.6	8.4	3.4	17	-0.33	12	1.7	4.5	0.58	7.2	1.2	17	5	8.3	-4.4	7.5	8.3	0.43	7.7	7.3	11	0.99	5.3	5.9	6.6	5.4	7.1	3.3	7.6	1.2	5.6	7.8	4.6	-3	4.8	1.1	1.9	3.8	6.9	3.8	5.3
0.16	0.8	4.5	5	5.5	0.66	0.36	-5.6	7	3.6	1.6	3.2	8.4	2.2	16	5.7	8.7	4.5	9.2	8	6.7	0.55	13	-0.03	2.1	12	1.3	0.92	4.1	9	6.7	-3.8	2.2	6.3	3.8	1.4	2.8	5.2	1.4	-3.3	2.5	-0.06	-8	6.2	5.7	4.4	-1.3	2.1	-1.1	9.6
0.79	0.08	-1.7	4.3	4.7	4.3	-6.6	3.3	-0.78	6.3	7.6	1.1	-3	5	11	5.6	16	1.9	15	5.3	2.1	-8.6	7.7	4.4	3.2	-0.24	4.4	5	-1	9.5	2.4	-5.1	14	-1.6	-5.5	4.5	-1.2	1.9	-1.4	4	-2.1	0.74	3.6	9.5	-0.6	5.1	-0.66	3.2	11	-3.6
0.12	0.05	-1.3	13	-6.2	4.2	1.6	4.3	3.9	1.8	6.5	2.3	-0.7	5.3	13	9.5	4	1.6	3.1	7.3	12	-1.6	2.8	1.2	17	3.5	6.3	6.5	13	4.5	-1.4	-7.9	12	6.5	9.4	3.2	2.9	2.1	3.2	-2	0.5	-3.9	8	2.1	-5.1	-5.4	5.7	-0.73	17	-0.64
0	-0.15	-6	3.9	-5.7	4.2	-16	-4.5	-2.4	5.1	-6.7	4.8	-7.6	6.9	8.6	-1.3	-4.2	0.05	5.9	6.5	5.4	-13	0.93	-6.6	8.6	0.6	-1.4	7	2.9	2.8	1.2	-0.6	-0.97	4	-0.85	-3.6	-3.3	0.81	-3.1	-1.1	-2.6	-2.1	-1.8	7	-9.7	0.75	-4.1	3.3	1.3	-1.3
-0.86	0.57	-16	1.8	-16	8.1	-16	3.3	-5.1	7.2	-9.9	9.2	-21	13	-15	-0.07	-9.5	0.9	-9.6	11	-12	-13	-7.6	-5.6	-15	9.6	-5.5	7.8	-12	15	-1.6	1.6	-11	9.1	-17	0.71	-13	7.7	-9.5	5.1	-13	6.2	-5.1	12	-15	-0.71	-11	3.9	-15	18
-1.6	0.13	-16	4	-23	4.6	-29	3.6	-29	7.7	-14	-1.7	-38	12	-26	3	-11	4.6	-18	12	-14	-7.1	-19	-7.2	-33	10	-16	10	-18	9.1	-8	4.9	-20	2.7	-18	3.9	-18	13	-17	7.2	-24	7.2	-15	13	-19	3.5	-14	6.1	-34	17
-1.9	0.27	-16	0.19	-28	-4.6	-25	-0.62	-18	-0.64	-14	-0.44	-38	-1.9	-12	5.1	-8.5	3.3	-16	12	-12	9.9	-20	4	-20	1.3	-14	10	-14	5	-11	3.5	-10	-0.61	-15	2.1	-19	2.5	-15	0.98	-23	2.1	-19	13	-22	8.4	-15	3.8	-22	4.6
-1.2	1	-15	3.4	-17	-2.9	-20	-3.1	-18	-0.12	-11	7	-24	-3.1	-13	6.3	-1.6	6.2	-11	13	-10	0.47	-12	3.9	-12	8.6	-12	4.9	-21	2.5	-6.5	-1.9	-13	8.7	-14	4.4	-18	2.1	-12	8	-15	-5.5	-11	4.4	-12	2.2	-10	-1.5	-24	6.1
-1	0.68	-8.4	2.5	-7.2	5.3	-7	0.95	-0.22	1.7	-3	0.7	-7.7	5.6	-15	5.5	-8.2	-0.56	-3.1	3.5	-4.9	12	-3	-1.8	-7.4	9.2	-7.3	8.6	-11	5	-3.2	2.1	-15	12	-6	8.4	-5.2	4	-2.6	7.5	2.5	-0.22	-16	8.6	2.7	-2.8	1.8	4.9	-16	7.7
-0.73	0.15	-3.2	3.2	-0.58	2.7	-2.1	-2.6	-2.1	2.5	-6.3	-0.53	2.3	2.2	-18	1.8	-14	7.2	-14	-0.55	-14	-1.2	-10	-5.7	-12	9.5	-3.5	3.6	-12	0.4	-3.8	-1.8	-8.2	3	-11	2.4	-6.4	6.4	-7.3	-0.72	-3.1	5.3	-4.9	3.5	1	4.7	-3.4	2.7	-22	4.3
-0.52	-0.12	-5.9	5.6	-6.6	-0.65	-13	-0.32	-3	2.7	-12	3.3	-3.4	-0.94	-5.2	-0.78	-2.7	1.3	-6.4	-3.2	1.7	-3	-8.4	-2.9	-11	7.5	-3	2.4	-14	1.2	-4.2	-0.26	-5.2	1.4	-15	-0.26	-4.3	0.44	-8.4	6.6	-7.8	3.2	0.26	5.3	-1.1	6.7	-3	4.4	-10	0.82
-0.35	-0.01	-1.7	4.6	-9.3	4	-5.9	5	-0.03	2.2	-4	2.6	-13	3.8	4	-2.2	-1.2	5	6	-3.6	-4.7	6.1	-5.1	1.2	-9.4	2.2	0.94	-2.5	-4.4	0.51	4	2	-5.2	-0.05	-1.5	3.2	0.94	0.37	-5.3	4	-2	7.1	0.83	-0.74	0.2	2.6	-2	1.9	-12	-4.5
-0.36	-0.21	-6.2	2.9	-3.7	13	-13	8	-6.9	1.6	-9.7	8.6	-8.7	0.62	-4.7	0.96	-7.1	-2.8	-0.9	-5.6	-18	-7.7	-9.2	-1.7	-9.2	3.1	0.22	-1	-2.8	2.4	-3.1	-3.8	-1.6	3.3	-5.1	9.5	-5.9	4.2	-5.1	9.7	-5.5	0.53	2.1	4.6	-3.1	2.9	1.6	2.3	-3.8	-0.02
-0.41	0.57	-10	8.8	-2.9	9.4	-17	0.28	-13	7.7	-10	5.8	-13	2.6	-5.3	9.5	-2.6	3	-6.8	7.7	-7.8	6.2	-5.2	5.2	-3.7	-2.5	-5.2	11	-6.6	1.3	-0.92	9.4	-4.8	4.6	-4.5	2.6	-5	4.9	-3.1	2.3	-2.7	10	0.84	12	-2.8	8.8	-2.4	2.8	-0.87	3.5
0.19	0.17	-2.3	-2.2	-4.2	-7.3	-10	-12	-2.7	-3.1	1.8	-1.8	-17	-10	2.5	3.3	-3.3	-5	-3.1	6.5	-2.2	-0.95	-5.7	5	-0.22	-9	-1.9	12	1.9	-5.5	-5.7	9.6	2.9	2.1	-1.2	-9.5	-0.67	3.9	2.7	-12	-5	-0.26	3.3	12	-8.7	6.5	-3.9	7.1	-1.2	4.6
-0.18	-0.02	-8.4	-2.8	-16	-7.2	-23	-6	-11	-1.6	-13	-2.4	-20	-12	-7.5	-1.1	-12	-4.9	-4.8	-1.7	-1.3	3.4	-4	3.4	-5.8	4	-12	-0.01	-4.4	7.8	-12	-2.4	-4.3	3.2	-6.1	1.5	-2.8	2.9	-2.4	-3.2	-12	-4.5	-0.47	0.74	-14	-1.2	-7.4	0.27	-5.1	2.4
-0.94	-0.39	-13	4.5	-13	-6.8	-12	2.1	-8.4	-3.4	-11	-6.5	-12	-9.3	-9.2	-9.1	-3	-12	-13	-13	2.4	-10	-2.3	-9.2	4	-0.02	-12	0.49	-8.2	3	-3.1	-1.6	-12	-0.92	-3.5	-2.6	-8.9	-2	-3.5	-2.6	-5.1	-1.6	-4.4	-0.5	-3.1	-2.5	-5.1	-2.9	-21	-9.7
-0.95	-0.47	-4.8	0.28	-15	-1.3	-9.8	-7.1	-1.8	-6.4	-12	-2.9	-7.2	-9.2	3.6	-1.6	0.34	7.9	-9.7	-1.2	2.5	-2.9	-0.78	-2.8	5.2	-8.7	-10	-5	-10	-7.7	-6.3	-1.6	-9.1	-11	-7.6	-3	-7.8	-3.9	-0.81	-1.9	1.2	-1.9	-7.9	-2.5	-0.09	-2.5	-5.6	-2	-8.5	-19
1.2	0.03	11	4.2	2.9	-4.7	-1.7	-4.8	8	-5.2	-5	4.6	5.9	-9.5	7.9	-4.7	12	0.66	15	2.2	7.5	1	1.3	1	5.3	-5	-1.5	-2.4	1.8	0.66	-2.8	1.5	11	4.2	-2.3	-0.68	1.6	-4	-1.3	6.2	0.75	3.1	-1.4	4.1	6.1	8.9	0.37	3.7	12	-9.7
0.14	0.18	-7.3	-3.8	-12	-0.03	-8.1	3.4	-4.2	-8.6	1.5	1.8	-13	-3.6	9.2	-6.2	9.9	-3	3.2	-2	12	7.6	2.6	0.97	0.88	0.36	7	-5.3	2.1	-5.5	-1.4	1.5	6	-5.3	-0.27	-1	-0.7	-4.3	-6.6	-1.5	-9.8	9.5	9	-6.4	-6.7	2.4	0.05	-4	5.5	-2.5
-0.13	0.1	-8.5	-2.7	-13	1.1	-9.9	4.1	0.67	-4	-3.5	3	-16	2.6	4.3	-5	-1.7	-3.5	-6.2	-10	-3.5	1.3	-1.6	0.88	-3.3	-2.9	1.3	-2	-6	0.65	-8.3	8	-4.4	0.28	-12	2.5	-5	4.6	-11	2.6	-15	3.6	1.6	-1.9	-14	1.8	-2.2	-1.1	0.46	-5
-1.1	-0.4	-22	-1.2	-22	-0.39	-24	5.3	-16	-7.7	-19	-4.8	-27	-1.7	-17	-4.6	-4.5	-2.1	-22	-8.1	-16	4.2	-10	6.1	-20	-1	-6.9	-6	-26	0.73	-12	-1	-17	0.8	-18	2.5	-14	5.9	-19	-3.1	-29	-0.34	-8.3	-0.5	-17	-6	-11	-4.1	-14	-2
-1.8	0.08	-18	1.3	-25	3.4	-20	6.7	-13	0.09	-13	-0.66	-25	6.5	-23	1.3	-11	2.6	-20	-0.49	-15	7.5	-19	2.5	-28	-1.1	-15	-3.2	-20	2.8	-13	-1.9	-20	-0.22	-15	6.1	-14	5.2	-13	1.5	-16	8.6	-17	-7.5	-20	-2.9	-13	1.2	-32	-4.3
-1.9	0.51	-27	8	-29	6	-39	11	-33	11	-25	4.4	-36	11	-27	7.2	-11	-0.15	-21	-1.7	-7.2	2.2	-16	-3.7	-21	3	-12	3.8	-14	3	-5.8	7.9	-14	-2.6	-11	8	-14	4.3	-14	5	-14	14	-15	1.4	-11	2.3	-9.4	0.96	-31	6
-1.3	0.49	-12	7.5	-13	13	-25	18	-10	15	-21	4	-23	20	-17	7.7	-4.7	4.3	-17	-0.95	-18	0.56	-18	5.5	-20	7.7	-18	6.9	-21	7	-16	5.4	-21	1.4	-19	6.2	-18	6.8	-16	1.6	-25	14	-22	9	-20	4.3	-8.1	4.4	-24	5.4
-1.5	0.32	2.2	12	-2.7	14	-0.93	14	-6.9	11	15	-1.3	-13	14	-13	7	-9	-1.9	-18	-2	-12	-0.97	-4.1	6.3	-1.3	3.2	-12	6.8	-11	14	-5.5	7.4	-13	11	-4	10	-7.9	8.2	-6.2	11	-19	3.2	0.28	5.9	-15	11	-6.4	6	-14	7.6
-1.4	0.85	-21	8.8	-20	14	-29	6.5	-21	18	-15	-1.3	-25	9.9	-19	7.3	-14	11	-21	9.9	-16	-7.1	-20	10	-23	13	-10	3.6	-14	13	-1.2	1.1	-15	16	-15	16	-8.9	4.7	-17	12	-18	3.5	-16	6.7	-12	6.8	-7	8.5	-21	14
-1.4	0.95	-19	3.1	-16	8.5	-14	18	-8.1	10	-8.3	-3.1	-11	18	-19	14	-12	18	-23	5.7	-17	12	-14	9.1	-20	15	-19	11	-16	20	-9.6	1.8	-11	8.7	-12	17	-12	12	-14	4	-14	4.2	-21	4.5	-20	-4.9	-13	0.35	-21	16
-2.2	0.6	-26	-1.5	-22	-0.14	-22	10	-15	-6.1	-13	-12	-21	3.4	-28	5.4	-16	6.3	-29	4.5	-16	4.7	-19	1.6	-22	11	-20	0.95	-29	2.1	-12	3.3	-27	-2.2	-21	5.1	-18	1.4	-18	3.1	-22	-3.1	-31	1.2	-11	-5.3	-10	-0.84	-30	14
-2.1	-1	-22	-8.3	-29	-9.4	-32	-6.4	-26	-6.5	-13	-14	-35	-9.5	-26	-16	-12	-14	-23	-13	-18	-3.9	-17	-14	-28	0.05	-18	-4.8	-20	-3.5	-6.8	-7.4	-19	-12	-20	-2.8	-15	-0.02	-18	-5.4	-14	-8.3	-25	-7.8	-8.9	-3.9	-9.6	-3.2	-32	-11
-1.2	-2.1	-9.3	-17	-11	-25	-5.7	-12	-12	-17	-7.1	-14	-16	-25	-30	-22	-11	-14	-21	-24	-4.1	-10	-18	-15	-16	-19	-21	-15	-16	-18	-7.5	-5.4	-14	-17	-11	-16	-15	-15	-7.7	-11	-2.9	-17	-15	-27	-8.1	-8.7	-14	-8.8	-21	-29
-0.73	-1.5	-6.1	-14	2.9	-17	1.8	-10	2.7	-21	6.1	-14	7.5	-27	-12	-26	-4.1	-19	-1.1	-32	-5.8	-18	-3	-15	3.1	-19	-10	-16	-7	-16	-8.2	-0.49	-12	-7.7	0.26	-12	-5.1	-9.1	-9.6	-13	-1.4	-18	-8.9	-17	-2.2	-14	-2.9	-8.5	-1.3	-20
-0.9	-0.76	-2.6	-12	4.3	1.5	-9.9	-8	-4.5	-4.9	-5.3	-10	6.1	-13	-1.1	-15	-11	-1.9	-6.6	-13	-8.4	0.6	-8.9	-1.6	-2.2	-0.05	-7.4	-8.3	-0.24	-9.6	-2.4	0.34	-17	-7.7	-1.2	0.83	-2	-4.8	-3.5	2.7	-1.3	-1.9	-8.1	-11	4.2	3.4	-1.3	-5.3	-12	-13
-0.27	-0.68	-2	-4	2.5	7.8	-10	2.8	-4.3	6.6	-7.4	-3.7	-4.7	3.9	-2.7	-5.7	-7.7	-12	-0.24	-6.8	-4.2	-3.6	-3.9	-5.8	-8.4	0.18	1.9	-8.6	-0.36	-3	-0.61	-0.59	-1.2	-2.1	-3.5	3.4	1.3	-4.5	2.8	-3.8	6.8	4.1	0.4	-11	9.3	3.1	-1.3	-6.8	-0.56	-12
0.03	-0.68	-5.9	-2	1.8	-1.1	-3.2	0.03	2.5	-0.2	-1.3	-7.2	4	-7.3	-0.81	-0.88	-1.1	-3.8	2	-8.8	6.2	5.5	-10	-2.5	1.9	-3.4	2.3	0.12	4	-6.5	-2.8	-8.7	6.4	-18	-1.6	0.16	0.97	-6.6	5.8	3.7	8.2	-5	1.8	-6.8	4.8	-1.6	2.1	-2.8	8.3	-8
0.72	-0.11	6.2	4.6	19	7.9	23	4	13	-0.8	5.6	-0.84	17	0.62	12	4.1	6.2	2.9	14	1.5	6.7	-1.8	2.1	2.8	22	4.3	7	-1.5	22	11	2.3	1.3	17	6.4	19	7.8	17	-1.3	18	6.3	21	9.6	8.6	0.84	6.4	-0.03	7	-3.6	26	-1.3
0.7	0.45	9.1	2.8	13	5.6	15	8.6	16	7.7	3.8	2.8	13	9.2	4.5	4.7	-1.4	10	6.8	6.8	9.6	-1.3	13	0.85	14	1.7	2.9	-3.4	4.8	2.3	1.6	5.7	-0.63	3	9.7	7	8	-7.8	9.6	2	8	11	7.6	-3.3	-0.25	3.9	2.7	-4.2	15	-7.2
0.29	0.56	-1.7	3.1	0.85	8.8	-8.9	15	2.1	16	-4.5	11	-2.2	17	1.4	13	-4.7	9.6	7.1	7.5	1.8	2.3	5.4	6.2	7.7	-2	4.3	2.7	0.12	-1.5	-3.7	0.41	-2.2	-3.5	2.3	-3.3	-1.3	1.5	5.7	-2.7	-4.4	4.1	6.7	1.1	3.5	-0.63	3.3	0.55	8.4	-5.6
-0.13	0.75	-14	6	-20	8.4	-16	12	-20	15	-11	2	-26	15	-2.5	5.5	-3.3	6.4	3.4	4.2	-7.3	2.1	-3.8	8.6	-3.8	5.4	4.7	-0.02	1.3	6.8	3.4	-1.6	-4	12	-7.5	-3.5	-5.7	4.6	-10	3	-18	3.5	4.2	2.5	-9.3	1.9	-0.15	6.3	4.5	10
-0.66	0.45	-11	1.4	-21	-4.2	-21	5.9	-19	8.5	-13	7.9	-26	5.1	-10	6.8	-6.7	1.8	-13	5.5	-5.8	10	-15	3.7	-3	4.2	1.3	12	-7	8.1	-3.3	6.2	-11	13	-12	1.8	-3.7	9.6	-14	0.29	-14	11	-3.9	5.7	-12	2.4	-5.6	4.3	6.1	17
-0.93	-0.06	-3.9	7	-16	-10	-7.9	17	-3.5	8.5	-0.29	10	-15	3.2	-12	-5.9	-14	-0.28	-18	5.4	-7.3	0.21	-9.4	-7.3	-17	-8.1	-8.3	6.9	-6.5	2.2	-6.5	11	-2.8	9.8	-14	1.2	-4.6	0.64	-17	-1.9	-4.3	12	-4	6.3	0.09	2.5	-3.7	-2	-5.3	-0.96
-0.86	-0.21	-9.8	-0.94	-8	-10	-3.1	14	-12	11	-2.6	14	-8.9	4.7	-9.7	-3.1	-5.5	-4.6	-12	3.6	-16	-3.2	-16	-0.78	-19	-3.9	-9.7	1	-11	2.6	-0.63	-0.84	-8.7	6.6	-11	-0.69	-6.6	1.6	-5.8	-8.2	2.3	7.7	-11	3	-4.9	4.2	-2.9	-0.92	-16	-2
-0.07	-0.83	-2.1	-4.6	3.1	-5.6	8.7	8.8	2	-1.1	-0.13	2.3	5.1	4.2	3.9	-1.2	2.5	3.4	1.9	-9.2	-3	1.2	-5.5	-2	-12	-7.5	-2.2	-7.8	-14	-5.9	-2	-3.1	-2.6	-1.1	-2.7	-6.8	-3.1	-2.2	3.8	-12	5.3	-2	-1.9	-2	1.9	-6.3	2.6	-3.2	-7.1	-4.1
-0.08	-0.15	2.1	0.61	3.4	-3.7	13	6.1	10	-3.2	7.9	-1.6	15	6	2	-1	-2.2	0.57	4.5	-0.83	1.3	4.9	-5.3	1.4	-10	-5.7	0.72	3	-7	2.1	-2.3	1.7	3.1	-2.4	1.5	1.6	3.3	4.3	-3.3	2.8	4.5	0.28	-0.92	0.3	4.8	-2.6	-2.1	-0.42	-7	3.5
-0.12	0.53	-0.09	6.3	5.5	-0.58	13	0.62	6	-0.9	6.3	2.2	15	4.1	1.7	0.74	-2.7	5.1	3	8.4	-9.1	8.5	-4	-2.8	-13	7.6	1	2.7	-5.6	7.8	0.5	3.7	0.56	6.8	-1.5	3.8	1.5	3.1	-4.7	4.6	3.4	-4	2.3	-1.3	-1.4	0.11	2	1.5	-7	9
0.44	-0.04	-1.1	7.5	1.3	-4.5	5.7	-21	3.9	-6.6	2.6	-1.4	8	-11	-3.5	4.9	-2.3	-2.1	1.9	4.9	-16	-3.7	-0.91	-4.7	-15	-1.2	-5.5	-0.66	-1.4	-2.2	1.4	2.3	3.3	4.2	-4.7	-0.99	1.8	1.9	1.9	1.6	-0.17	-12	-0.96	-3	0.45	-6.3	-0.62	-7.1	1.7	-0.24
0.68	0.37	5.2	-3.4	3.8	-7	5.1	-15	8.5	-14	6.8	0.15	15	-13	7.2	8	2.2	-6.4	8.7	4.9	2.1	7.9	-2.6	-1.8	-3.3	5.7	2.9	7	4	1.6	3.6	3	3.8	5.7	2.5	-4.2	6.6	3.4	4.9	-0.72	5.7	-6.6	-1	-0.68	9.7	4.5	-2	5.6	9.7	0.33
0.98	0.53	14	-2.9	15	-5	19	-9.1	21	-15	17	-7.9	20	-3.5	12	-2	5.1	-4.2	18	-4.6	4.5	2.2	6.6	1.9	-3.3	4.4	11	0.2	8.5	-4.8	3.2	-0.9	13	0.23	2.7	1.6	7.2	-3.7	-0.34	-0.87	12	-11	6.6	4.3	13	-7.5	7.4	-0.88	14	-0.1
1.5	0.79	13	5.1	14	4	19	-8.3	25	11	20	2.1	21	6.8	19	5.2	11	9.9	22	0.91	-0.95	4.5	6	4.4	4.8	8	13	0.75	12	5.5	5.6	2.8	14	4.4	12	7.8	10	4.4	3.5	1.8	7.6	2	22	6.9	-0.11	6.8	6.4	1.9	21	10
1.5	0.93	14	5.1	12	10	19	0.66	24	15	21	9.2	19	12	16	6.4	13	13	18	4.2	5.2	6.1	9.6	6.7	12	12	14	2.6	13	7.3	4.4	-3	20	12	9.5	5.6	8.1	-1.8	7.2	6.1	14	2.9	21	8	5.1	7.5	9.7	4.3	21	0.79
1.1	0.22	9.2	0.2	6.2	1.9	5.7	0.68	10	2.5	8.8	8	4.5	0.92	6.5	-5.9	9	-3.4	16	-2	15	-11	9	-8.8	12	-1	9.2	-4.9	8.1	0.08	-0.64	-4.2	10	5.9	8.7	1.3	6.4	-2.6	9.5	3.1	10	-9.9	11	1.6	5.5	-3.9	6.1	-1.4	17	-4.5
0.74	-0.22	4.6	-2.8	3.2	-0.15	3.3	-18	-2.1	-8.9	5.2	0.03	0.42	-8.4	12	-3.7	4.2	0.56	7.2	-5.2	-0.45	-14	12	-7.2	9.8	-7.5	5	2.6	3	-1.9	4.8	-0.29	6.3	-4	7.5	-3.5	4.3	-4.5	5.5	-1	3.6	-6.2	6.2	3.7	2.9	-3.5	1.4	3.1	13	-11
0.39	-0.36	-0.8	2.4	1.9	4.2	7.2	-8.3	-1.6	-5	2.6	-0.83	7	-4.8	-0.79	-4.5	0.58	6.7	-0.78	-4.9	-6.3	0.9	1.4	8.6	-0.97	6.5	-0.88	-3.6	7.5	-0.74	5.5	-0.85	5.3	-3	5	-1.1	0.63	-3.5	-2.9	0.85	4.2	-0.07	5.5	1.5	0.7	2.5	0.25	0.5	6.7	-2
0.09	-0.34	-0.64	-3.9	1.2	4.8	3	-3.1	-5.4	-3	1.1	1.7	4.7	-0.62	-3.5	-3.2	-5.6	-6	-1.8	-4.5	-1.8	-2.1	1.6	-1.2	-8.4	-4.3	-3.4	-5	-9.9	-9.8	0.57	-6.3	-15	-15	-0.1	-9.2	-4.6	-9.8	-0.64	-6.9	2.7	-14	-9.8	-1.1	2.5	-14	0.09	-12	-8.2	-6.7
-0.13	0.42	0.96	-2.4	3.6	0.94	0.87	-8.7	-2.7	-8.1	1.8	0.51	0.21	-12	-3.3	-5.9	3.4	-4.4	-3.5	-0.65	10	-1.6	-0.7	0.19	1.6	-4.6	0.76	-4.2	-3.4	-8.9	4.9	-7	-4.7	-5.7	-0.72	-16	-0.6	-13	1.8	-11	7.4	-14	3.6	4.3	12	-5.5	1.1	-9	-6.4	-1.7
0.11	0.16	0.09	-5.2	5.8	-12	6.9	-20	2.3	-12	1.8	0.35	5.3	-20	-2.4	-5.7	2.2	-2.6	1.1	0.75	-2	-3.6	-1	2.3	7.2	-2.7	0.89	-6.4	7.6	1.4	4.8	-5.5	-0.43	-3.6	8.5	-6	6.5	-5.5	6.5	-11	13	-7	-0.4	2.8	9.4	-5.1	-2.8	-2.2	1.1	6.9
0.5	-0.3	6.9	-6.4	8.1	-15	14	-8.9	13	-2.7	12	1.5	10	-11	-1.6	-4.2	6.8	0.94	2.2	-2.4	4.6	-2.7	2	-8.9	9	-6.8	3.3	-4.6	3.9	-0.67	1.1	-8.9	3.8	-4.5	12	-6.7	4.2	-7	6.8	-7.5	10	-3	0.31	0.27	5.1	-13	2	-8.5	0.52	0.44
-0.31	-0.96	0.74	-2	0.32	-7.7	2.4	6.9	-9.3	1.5	-1.9	7.8	0.85	-0.92	-1	-6.6	-9	-3.7	0.29	-8.2	8.1	-4.2	6.5	-4.2	3.8	-14	-1.8	-4.2	-9.6	-1.9	-4.6	-0.06	-6	1.7	-0.81	-7	-1.8	-3.7	-2.7	-7.6	-1.8	3.6	0.35	-0	-1.6	-11	-4.9	-1.4	2.3	-7.5
0.36	-0.77	8.2	-1.1	9.2	-1.6	10	7.3	-0.45	4.9	3.2	4.5	5.4	9.1	9.9	0.87	0.43	-4.4	5.7	-4.5	4.9	0.47	6.8	-9.7	-0.27	-6.7	6.1	-4.6	1.9	-3.1	-0.05	-3.3	5.5	-0.46	-0.06	-7.1	-4.1	-3.4	0.09	-5.4	3.1	13	11	7.5	4.8	1.4	-0.32	-1.5	9.5	-11
0.59	-0.2	-1.5	0.8	4.6	0.42	8.5	3.1	-5.8	-1.4	-4	0.41	1.4	8.9	-1.3	0.66	5	2.3	1.1	3.4	3.8	4.3	6.3	-3.8	1.3	-7.6	2	2.1	5.4	-3	0.46	-3.7	0.74	-12	2	-3.8	-2.8	-7.8	1.8	-5.4	5	3	1.2	5	-1.4	-1.8	1.6	-6.5	-6.5	-8.5
0.18	0.24	2.3	-2.7	2.9	-9.2	1.4	-15	-5.1	-7.9	0.38	-0.5	-0.34	-8.6	-4	-0.74	-11	1.9	-2.1	4.8	1.4	11	7.5	2	-10	-2.7	-5.3	0.4	-7.3	0.96	1.4	-2.4	-6.8	1	-4.6	-6.7	-3.4	-5.3	0.57	-1.4	8.9	4.9	-7.3	11	-3	3.5	-0.54	1.2	-12	-0.69
0.79	0.75	13	6.6	7.4	3.2	14	-7.9	13	-12	8.5	7.2	8.5	-7.4	0.29	6.1	-4.7	3.9	1.8	5.4	8.8	1.3	5.4	6.9	0.02	10	5.4	-0.67	-5.1	-9.9	3.5	-3.6	5	-5.3	3.4	-10	2.5	-6	5	5.2	7.1	-10	-1.8	3	1.4	-1.5	2.5	-2.4	-1.1	-0.09
0.16	0.48	9	7.7	8	2.5	13	5.2	7.1	5.8	7.8	8.3	16	-2.6	2.4	8.3	-0.49	-2.4	3.5	2.2	4.7	-2.9	6.1	-0.93	8.3	6.9	6	2.7	-1.7	5	0.98	-6.6	1.4	1.8	3.4	8.3	-3	2.6	3.2	1.1	7	-0.54	-0.03	-3	6.9	-4.1	2.5	2	2	10
0.49	0.49	11	0.82	9.1	-4.6	19	0.85	8.3	3.3	11	-1.3	16	-4	1.2	2.6	-4.9	-2.7	-0.02	3.3	-2	-1.8	-3.9	-5.5	12	0.08	1.8	-1.6	0.33	-0.31	-1.7	-7.6	1.9	1.3	-1.6	-4.5	3.7	-6	3.3	-6.9	4.7	5.9	2.1	-4.4	8.4	3.1	6.5	-3.8	1	7
0.41	0.03	5.2	-9	7.1	-13	8.4	-14	9.8	-7	8.4	2.8	13	-13	-2.6	-6	-0.92	-6	-0.78	1.9	4.6	-4.9	3.5	-5.2	5	-14	-0.87	-5.7	3	-1	0.75	1	3	3.8	2.2	-8.9	4.4	-1.4	2.6	-11	10	-5.2	-1.2	-8	6.7	-7.4	0.34	0.05	2.2	-0.4
0.95	-0.65	11	-16	9.3	-16	14	-17	15	-20	14	-10	13	-20	11	-9.1	5.6	-11	7.7	-11	-1.7	-14	4	-3.7	0.96	-13	4.9	-7.9	3.2	-8.7	0.46	-0	10	-12	7.3	-6.9	4.5	-2.2	6.7	-5	9.5	-5.7	2.2	-6.7	14	-3.7	9	-3.6	1.9	-11
0.56	-0.75	10	-11	17	-3.6	25	-8.4	17	-11	9.7	-7.5	22	-11	6.6	2.2	0.17	5.1	-0	-2.7	5	-2.2	3.2	-11	12	-3.7	0.18	-2.6	3.6	-2.5	4	-3.2	1.1	0.32	9.7	-5.5	4.6	-3.6	7.3	-4	11	3.2	5.6	0.94	19	3.5	3.1	-4.8	-0.23	-6
1.2	-0.1	9.1	3.8	20	9.5	15	3.5	8.3	0.91	5.3	0.15	23	3.9	11	2.5	2.3	9.4	3.6	3.9	12	6.3	11	-3.5	7.1	-11	8.6	-1.8	5.7	-4.7	3.8	-4.9	8.7	0.26	11	-7.3	6.7	-7.7	10	-3.9	7.5	-6.7	12	2.2	11	2.4	7	0.3	8.7	-7.2
0.65	0.05	13	3.6	15	12	9.4	7.5	4.2	5.8	0.8	7.1	13	5.9	12	7.4	4.7	3.8	9.8	1.3	12	5.5	11	8.1	11	2.5	9.9	0.06	9.6	-5.3	2.9	0.07	9.8	-4.8	11	-3.6	6.5	-2	11	-9.6	7	-4.1	14	-2.9	3.8	-1.4	6.4	-2.2	15	-0.37
0.02	-0.2	2.8	4.2	9.2	-0.57	4.7	0.2	9	4.1	-0.72	3.5	8.8	-0.76	4.4	7.1	0.27	-1.4	9.4	2.5	3.7	-7.3	0.94	1.5	7.6	-6.4	2.8	0.26	5.2	-4.1	3.2	-0.01	0.99	-6.2	5.2	-4.5	2.9	-0.59	1	-5.2	9.2	-5.3	-0.87	-3.6	8.9	-6.1	4	-1.1	6.8	-10
0.2	-0.19	6	0.13	6.1	0.96	3.3	7.2	3.4	-1.1	6.6	-0.49	9.3	-3.3	1.9	2.2	-0.57	-6.8	2.1	0.66	5.6	-0.1	-0.33	2.9	6.6	-7.8	9.4	-0.72	6.6	-4.6	11	2.1	6.1	-5.6	3.8	-4.3	8.2	-3.2	5.8	-5	15	-1.7	4.9	-1.3	8.5	3.1	10	-2.5	9.2	-11
0.52	0.37	9.2	-3	12	4	12	-1.6	-0.43	-5.7	0.72	3.6	14	-2.9	6.5	3.7	3.1	4.7	5.7	0.03	2.3	1.4	8.7	0.58	4.5	3.1	2	4	4.9	1.1	7.3	-0.6	0.05	-0.09	-1.9	0.95	-0.5	1.4	8.6	4.9	2.9	7.7	4.7	-0.87	7.5	9.3	4.1	1.5	9.6	-1.8
0.38	0.53	3.3	6.1	7	4.6	14	3.6	0.97	-1.8	4.3	3	9.4	-7.4	8.7	0.98	8.8	7.3	7.2	-0.84	-4.1	3.1	10	0.65	6.3	3.1	4	2.4	4.8	-0.6	10	-2.6	4.4	-4.9	0.72	-2.5	6.3	-4	9.4	2.2	7.7	-5.5	13	1.4	6.6	-0.79	7	-2.4	15	5.1
0.04	-0.01	3.2	1.6	8.8	4.8	17	1.6	3.8	-4	-1.2	-0.46	15	-2.7	3.2	0.49	9.5	-3.8	-0.62	-2.3	1.3	-0.33	-1.1	-0.89	8.3	0.74	-0.23	2.2	3.2	-0.32	0.43	-3.7	0.76	0.94	4.2	-5.1	3.9	0.58	-1.9	1.2	0.01	0	3.1	7.9	-2.5	-1.9	1.2	1.8	5.6	9.5
0.51	-0.07	9.5	-0.86	11	4.5	15	8.6	9.8	10	1.7	1.8	19	12	5.8	-3.3	2.3	-2.4	5.3	-2.2	3.2	-0.31	6.1	-8.5	11	0.8	4	-4	7	-1.6	7.2	-2.4	4.7	8.1	7	-3.9	-0.51	-2.3	4.2	-0.67	4.5	4.1	5.9	4.2	5.1	3.2	0.64	2.9	4.3	-3.3
0.84	-0.03	3.2	3.2	2.1	13	-2.7	8.5	5.9	19	-1.9	2.6	5.6	21	9.7	-1.4	13	3.4	12	-1.7	3.9	4	10	0.31	13	1.7	6.6	1.3	10	3.7	2.4	1.2	1.6	5.9	5.8	6.7	-0.63	6.3	2.9	-3.2	-2.1	9.2	5.2	-0.43	-0.39	2.9	-1.4	1.9	5.5	6.2
0.32	-0.03	5.6	3.2	7.9	16	-0.44	5	4.9	9.5	-2.8	3.4	3	13	3.7	2.7	5.9	4.7	8.2	8.5	12	6.7	8.7	13	10	9.7	3.3	-0.77	12	5.1	7.1	1.9	7.2	0.57	6.4	10	7.1	3	8.9	5.8	3.1	2.1	3.5	-5.6	4.7	4.8	3.3	1.1	11	10
0.95	-0.18	9.7	-9.1	7.4	0.79	6.5	-5.4	4.8	-5.2	0.33	-6.1	9.6	-2.9	5.6	-1.3	10	3.7	5.2	5.8	0.45	2.2	2.6	5.4	11	2.8	1.7	-6.4	14	1.5	1.1	1.4	8.9	-4.3	13	1.8	12	-0.88	14	6.1	9.9	-9.3	-1.4	-5.3	8.7	-0.06	5.3	-0.57	7.9	12
0.63	0.31	6.2	-4.1	7.5	-10	9	-6.3	4.4	-6.1	0.97	-1.9	10	-12	8.9	-1.6	3.9	1.1	10	-2.6	12	-3.9	0.42	-3.2	12	3.9	2.4	-1	15	4	4.9	-2.8	14	4.2	13	0.74	5.1	5.5	7.7	-1.2	4.8	-6	5.5	1.6	6.5	-6	3.6	-0.27	9.5	12
0.45	-0.27	5.5	-6.5	5.6	-9.9	-3.4	-12	2.1	-12	-0.48	-7.5	6.7	-14	7.9	-5.1	11	-8.6	9.7	-2.2	4.2	0.2	1.7	0.03	7.6	-5.2	10	-3.4	14	-6.1	9.9	-4.1	5.8	-2.2	14	-10	11	-9.8	8.6	-5	6	-15	16	-2	14	-15	8.8	-6.8	13	3.4
0.62	-0.18	10	-3	6.2	-6.6	5.3	-7.8	-0.38	-3.5	4	-3.8	2.6	-6.3	5.3	-1.7	6.9	-10	1.4	-3.4	12	-1.7	0.64	0.11	5.6	-10	8.2	-6.6	14	-4.7	8.5	-2.2	7.7	-8	9.8	-2.6	8.7	-2.8	15	-6.2	4.7	-10	8	-7.1	7	-0.64	2.8	-2.7	8.5	-11
0.14	0.31	8.7	-8.4	8.2	1.7	16	1.6	11	-0.46	4.9	0.12	14	4.2	-2.8	-6.5	-2.3	-13	1.3	-10	1.1	-2.1	4.2	0.35	-2.6	-3.2	8	-4.7	12	-7.1	4.2	-3.4	8.4	-0.57	6.2	0.23	7	-5.3	9.8	-4.1	10	-3.3	6.4	-7	9.1	-2.3	5.8	1.1	2.2	-6.3
0.43	0.22	6.2	-8.6	-5.1	1.9	7.9	-3.3	0.64	-1.6	-3.1	-0.58	-1.6	0.52	-0.25	-9.2	-2.5	0.98	6.3	-2.3	-2.7	2.8	11	10	6.8	-0.31	4.2	-3.2	6.5	-3	2.6	-0.23	5.4	-0.04	0.38	-7.2	3.9	-5.2	5.3	1.2	5.1	-3.2	5.2	-2.4	2	1.7	4.7	-1.8	7	-1.8
-0.06	-0.31	-0.54	-9.8	-1.1	0.11	-0.58	-6.4	-13	0.92	-7.1	-0.07	-8.1	-1.1	-2.5	-7.9	1.5	-7	-5.4	-5.4	-0.91	-5.3	0.26	-2.5	-0.4	2.5	3.5	-11	-1	-3.1	3	-0.59	-3.7	-9.3	-1.9	0.95	-0.1	-3	-3.9	0.43	-2.9	2.3	2	-12	-1.1	-2.1	-2.3	-5.2	-7.8	-7.5
-0.6	-0.27	4.2	-6.3	-1	1.4	9.3	-1.7	-2.6	-2.9	3.9	-0.75	1.2	1.1	-12	-3.1	-6.4	5.3	-12	-5.6	-10	-2.3	-18	1.5	-14	-3.3	-6.7	-4.4	-6	0.62	2.9	2.2	-4.4	1.2	0.14	-0.84	-8.1	-2.7	-6.2	-1.1	4.1	-3.4	-9.9	-5.4	2.5	-1.9	-4.9	1.6	-22	-0.02
-1.3	-0.13	0.59	-4.8	-4.7	2.1	13	4.1	0.96	-9.5	-0.9	-1.9	-1.3	3	-9.4	-1	-2.9	-5.8	-18	-3.5	-2.2	-12	-4.4	-2.6	-20	-9.3	-11	2	-10	-4.6	-7.8	6.6	1.4	-2.5	-1.5	-5.6	-9.9	-2.5	-6.5	-1	-1.4	-4.2	-20	-1.3	-6.4	-5.6	-7.5	-3.4	-16	-7.6
-0.78	-0.03	-2	-5.1	-5.1	-0.9	2.1	3.8	-3.5	7.5	-0.83	1.5	-0.67	0.53	-19	3.5	-1.8	-4.9	-10	-1.7	0.61	-4.5	-5.3	3.4	-18	-6.2	-8.4	7.6	-2.4	-5.9	-0.99	4	1.5	-3.5	-6	-1.6	-2.6	-2.3	-5.6	-2.8	-3.8	-3.9	-19	4.6	-6.5	-0.08	-4.1	1.4	-15	-0.53
-0.95	0.23	-0.75	0.72	-3.2	-0.4	1.5	10	3.2	13	6.9	0.94	7.8	10	-13	1.2	-7.7	2.4	-2.9	-2.1	-8.9	-2.4	-12	-4.1	-20	3.9	-7.5	-2.1	-0.49	2.6	-4.5	1.4	0.83	3.2	-7.8	6.7	2.5	1.6	-6.3	-1.6	-0.24	3	-13	-3	-2.6	-2.9	-5.1	0.4	-22	5.3
-0.73	-0.46	0.38	1.1	-6.2	-2.4	2.1	7.5	-1.9	-2	2.8	-0.42	-2.4	12	-5.6	-7.8	4.5	0.25	-1.9	-3.3	3.3	-4	-4.9	-0.07	-12	-2.5	3.2	2	-0.78	-2.9	-0.43	5.8	-1.2	-6	-3.8	3.2	5.3	-0.47	-3.6	-1.5	2.6	7.8	13	-7.8	-5.7	1	-1.4	0.71	-4.5	-9.1
-0.46	-0.16	3.1	2.7	-5.4	4.2	-12	9.3	-7.7	5	-3.4	7.5	-11	15	5	-11	0.53	-7.1	-1.6	0.21	1.3	-7.3	3.6	8.5	0.44	-8	8.4	-0.1	2.9	-5.4	3.1	3.9	-1.6	-1.7	-5	3.6	2.1	0.11	-6.3	6.3	-12	10	5.1	-2.1	-8.2	7.7	1.6	1.1	4.1	-0.25
-0.47	-0.53	-3	4.6	-12	11	-14	14	-12	13	-4.9	6.8	-15	17	-1.9	-1.3	-3.8	1.4	0.06	3.7	-6.7	-4.4	-3.3	-0.29	0.58	-8.7	3	-0.51	-2.9	-2.2	1.1	0.18	-6.2	-0.47	-3.1	4.4	6.7	1.5	0	-0.3	-3.6	8.2	-7.2	-5.5	-5.2	2.9	-1.3	0.12	7.8	-9.3
0.11	-0.42	1	7.3	-3.6	11	-1.4	6.8	-4.2	14	-0.78	2.7	-6.1	17	-3.8	8.1	-4	0.75	3.6	4.5	-5.2	5.8	-0.32	-2.9	-2.5	2.5	2.3	2.9	4.2	0.48	2.7	0.91	9.9	-0.37	4.2	1.4	6.9	2.9	4.3	2.1	1.5	4.4	-0.88	0.97	-2.9	4.7	0.26	2.3	7.2	-3
0.23	-0.14	-2.8	1.4	-3.9	13	1.8	3.3	1.7	12	0.34	-0.1	1.5	21	-2.5	6.2	1.2	1.8	-3.5	9.2	-6.8	11	6.2	2.5	-4.7	3.6	4.9	6.1	6.2	3	6	2.7	5.6	-0.79	2.2	3.5	6.6	-0.38	5.3	6.8	0.96	14	8.3	4.9	10	13	5.5	1.5	0.78	3.6
0.53	-0.37	-5.3	5.1	-4.9	13	-5.2	4.3	-12	6.1	-7.3	-2.6	-4.1	16	10	-7.3	6.2	0.03	0.48	-0.18	7	0.26	8.5	-2	2.8	-1.2	0.72	1.1	-3.6	-5.4	2.1	-4.1	-1.7	-6.5	-2.6	4	-2.5	-5.7	-3	2.7	0.79	8.5	1.6	-6.1	-2	5.1	-1.3	-1.4	6.8	-2.7
0.65	-0.53	5.6	-2.8	0.97	12	-12	2	-6.9	4.3	-1.6	-0.2	-4	13	4.7	-7	5.7	-2.1	8.8	-4.2	7.4	-2.2	4	-11	15	2.5	1.3	-6.1	6	-7.2	5.9	0.58	-0.22	0.54	1.6	-0.71	6.1	-2.9	6	6.1	9.6	2.1	1.9	-7.9	3.7	8.2	-3.2	2.8	7.1	-9.8
0.7	0.03	12	5.3	8.8	0.59	1.9	6.4	2.6	-0.34	8.6	1.3	0.57	11	9.6	2.3	5.4	-0.12	12	6.5	6	-4.8	5.8	1.1	11	7.5	9.5	-0.16	13	-1.2	5.7	-4.5	13	-1.8	10	0.61	8.5	1.9	9.2	4.7	6.4	8.8	5	1.6	9.3	4.6	-0.73	4.9	19	-0.3
0.21	-0.34	6.2	-0.36	8.3	-2.1	12	4.7	12	-2.4	6.7	0.34	10	3.5	6.3	-2	-2	-1.2	6.7	1	5.6	-2.5	6.9	7	6.2	3.3	10	1.3	10	1.2	3.3	-1.2	8.9	-1.3	3.9	3.5	1.8	2.8	5.7	-0.78	6.1	-0.28	9.4	-3.9	3.8	-1.6	6.6	-1.8	10	-6.1
0.96	0.19	5.3	4.5	9.3	3.7	9.2	-17	8	-1.3	4	-1.9	5.1	-4.3	6.1	-1.9	8.2	-0.2	13	1.6	7	-4	12	-4.2	13	0.37	8.8	-1.6	12	3	7	-3.6	4.2	-0.97	8.5	4.3	4.9	2.6	4.5	4.4	8	-2.3	13	2.6	12	1.8	11	-1.5	18	1.6
0.8	0.01	7.7	1.1	9.7	-0.2	2.2	-8.8	3.7	3.2	2.9	-1.1	2.7	-10	12	0.87	5.3	4.1	8.4	-2.2	11	2.4	16	1.9	9.4	-2.2	5.2	-5.2	17	-0.99	4.2	-2.5	12	0.92	15	-1.6	12	-2.1	9.6	-1.2	3	-10	9.7	-7.3	15	-6.9	3.8	-2	13	1.1
1.1	0.1	6.2	-5.4	8.7	-6.1	7.2	-4.5	8.4	-4.3	1.6	-0.59	9.8	-11	14	2.6	12	1.6	13	5.6	12	-1.1	8.7	9.6	19	0.07	13	-0.82	16	-3.5	6.8	4.5	10	1.5	14	-4.8	10	1.4	7.3	-2.7	10	-1.6	16	-0.78	4.3	-1.4	7.4	1.1	13	1.6
1.6	-0.15	13	0.01	15	-2.8	13	-3.6	17	-5.9	9.3	-0.53	21	-7.9	17	-1.6	8.4	-13	14	-6.7	0.61	-0.77	15	-2.6	19	-0.33	14	0.94	8.7	-0.31	5.9	1.4	11	5.1	13	-1.5	8.4	-6.7	7.9	5.4	9.9	-0.94	12	1.2	4.1	-2.9	5	-3	21	-1.5
0.9	-0.36	-1.8	0.03	8.5	-1.9	6.5	-0.74	11	7.7	7.6	4.2	9.7	4.6	0.68	-6.5	3.4	-0	3.4	-12	-2.3	5.9	0.17	-7.8	8.2	-2.9	-0.86	-3.3	5	-2.4	-6	-0.74	-0.13	0.83	5.5	4.6	1.7	-2.8	5.3	4.2	0.33	2.2	0.69	-8.6	1.5	1.4	4.1	-0.28	13	-8.9
0.17	0.01	-1.6	8.9	2.2	1.6	-5.9	15	0.71	15	-4.3	11	-1.6	7	2.4	5.8	-5.7	-4.8	1.1	-1.7	-5.1	5	0.04	1.3	5.7	-3.5	-1.7	-2	-0.3	0.57	-0.72	1.9	-1.1	11	2.7	8.8	-4	3.3	2.3	7.7	0.11	6.4	-3.5	-2.5	2	6.1	2	5.9	8.9	-9.9
-0.19	-0.01	0.87	-2	0.08	2	-8.7	7	-7.2	8.6	-6.1	-5.2	-4.6	9	-3	4.1	0.97	-1.9	-3.2	-4.3	-1.8	1.6	-1.9	2.2	9.1	-13	-7.4	0.23	-6.1	-4.2	-8.2	-0.27	-8.9	0.07	1.5	6.3	-0.84	-0.21	2	4.4	-5.9	-2.5	-8	-2.5	3.1	-0.81	-3	-1	-8.8	-9.6
0.1	0.29	-0.24	0.65	-1.4	-0.25	-6.5	-4.9	5.1	-8.6	-1.8	-8.6	-3.1	1.6	-5.4	-4.3	2.5	4.7	-4.7	-0.84	-4.3	0.24	1.2	1.2	2.6	-6	-5.1	-0.48	-3.2	0.77	-1.8	6.5	-4.4	-5	-5.3	1.4	-5	5.7	0.08	-1.4	-0.59	0.37	-3.3	2	-4	2.1	-3.3	1.1	-5.2	-5.8
0.45	0.08	0.29	-7.2	-0.74	-8.9	-8	-2	8.2	-7	-0.77	-6.1	-1.8	-6.6	3	-4.5	4.2	0.44	0.6	-5.7	0.98	-9.2	0.11	7.8	1.3	1.6	5.4	-7.6	2	-2.7	-1.1	6.3	2.4	-2.6	1	-3.3	6.5	-1.2	0	-2.9	-7.7	0.26	5.6	-5.2	-8.7	-4	4.9	-5.1	-1.1	-2.4
-0.14	-0.11	-3.9	-5.2	-5.1	-18	-13	-5.6	-13	-10	-5.5	-6.8	-7.3	-10	7.5	2.1	0.2	5	0.18	2.4	0.95	-0.11	-0.92	2.1	5.4	-1.2	4.1	-2.2	-2.3	-5	-1.3	-5.1	1.5	3.6	-2.7	-4.7	-1.6	2.8	-2.9	0.48	-15	-2.5	0.78	1.8	-6.5	-6.5	1.2	5	3.6	1.9
0.04	-0.48	2.2	-1.6	1.9	-8.5	-4.3	-5.7	-5.6	-14	-0.61	-6.5	-6.9	-12	10	2.4	7.7	0.08	2.8	4.6	-0.68	-3.3	4	-0.59	2.5	4	7.3	2.4	1.8	3.7	-3.7	4.5	0.73	0.8	-2.8	-3.1	-1.4	6.9	-0.65	3.7	-12	-8.2	3.4	-1.3	-8.4	-4.2	0.52	-0.91	7.9	0.57
0.66	0.09	14	1.7	9.6	-0.61	5.8	-7.2	7.1	-5.1	9.5	1.1	6	-3	12	-3	1.5	-4.4	12	0.92	-6	-0.96	1.4	2.8	8.4	2	12	2.3	6.9	2.6	3.1	0.72	14	-0.99	2.9	2.1	3.7	8.9	2.1	1.8	9	-5.9	10	2.8	1.4	-4.7	4.3	2.1	16	-4.6
0.6	0.08	6.2	2.5	7.3	3.5	9.8	-4.2	12	1.6	8.3	-1.1	13	-0.8	4.2	2.4	4	-6.9	8.7	5.2	6.2	-2	10	-2.3	11	4.5	3.8	-5.2	7.5	-4.7	3.7	-3.2	10	-3	3.1	6.4	5	3	4.6	2.4	2.1	4	10	-1	3.3	2.6	6.2	2.5	2.9	4.9
0.13	0.64	2.1	6.9	8.4	13	7.7	2.3	11	-1.6	9.6	-0.96	8.9	6.1	1.1	4	-2.1	3.9	-0.54	2.3	12	5.4	1.9	4.9	4.2	8	-7.7	-1.7	-2.1	-0.24	-0.63	-0.06	-0.7	-1.6	0.81	5.8	-2.5	5.4	5.5	8.9	6.7	6.4	1.1	-1.1	4.9	9.8	-0.46	1.4	0.05	11
0.03	-0.34	3.9	1.9	1.8	7.9	1	1.7	14	-1.4	7	1.6	6.2	5.5	6.7	-3.6	2.7	0.91	0.19	-1.9	2.1	4.1	-0.52	-0.47	-1.7	14	-3.4	-4.2	-2	5	-6.2	-3.1	1.7	-4.6	-2.9	8.2	-2.4	-1.9	-3.1	7.3	0.2	-0.11	3.6	-1.7	-0.26	-1	-4.3	0.15	-1.2	3
0.48	-0.39	1.8	0.77	-1.2	5.5	11	1.3	13	3.2	16	0.27	1	8	5	-8.2	7.4	-11	5.3	-5.7	-3.4	-0.14	-0	-8.1	-0.75	2.8	-0.21	1.3	7.4	-1.7	-8	-0.15	3.4	-2.6	4.7	-1.8	-0.33	-1.4	-6.4	4.1	-7.5	-0.56	6.7	-9.6	-6.9	6.2	-2	-0.5	-4.9	-5.2
0.45	-0.09	2	1.6	-0.56	1.7	-0.97	5.6	1.2	4.5	2.6	1.3	3.4	-2.2	1	-2.8	4.3	-0.15	7.9	2.8	-3.8	0.94	-4	-10	7.5	1.3	1.2	-2.4	4.6	4.5	3	-4.8	7.5	2.5	2.3	5.5	-0.86	4.1	-0.54	-1.9	1.1	1.2	-1.8	-4.9	-1.6	11	-5.9	3.3	1.1	-5.7
-0.3	0.02	-11	3.4	-4.6	-6	-7.2	2.7	-8.6	-0.78	-13	-0.14	-8.6	-7.5	-3.2	0.43	0.13	4.2	-1.1	4.1	-0.03	1.3	-3.1	-1.1	1.3	3.4	-3.2	-9.4	-0.55	4.1	-5.8	-0.95	-6.8	-0.72	-3.8	-0.46	-10	-3.9	-1.2	-5.8	-7.8	-4.8	-4.7	-5.5	-2.6	-6.9	-5.8	-2.5	-8.9	5.4
-0.22	-0.06	-6.6	-0.16	-10	-11	-15	1.3	-19	-4.5	-16	3.5	-17	-13	-2.9	2.9	-0.59	-3.4	-0.37	0.4	-5.5	-7.2	-4.5	-4.9	-1.1	4.3	-1.2	4.5	-1.9	1.7	-4.4	3.4	-13	-0.01	0.4	-1.4	-7.6	0.64	3.6	-1.2	-4.9	1.1	-4.1	5.9	-7.1	-6.5	-4.3	3.7	-7.4	8.2
-0.06	-0.36	-5.4	-0.58	-7	-13	-1.1	2.2	-8.9	3.4	-3	4.9	-7.1	-15	7.1	-5	5.7	-3	9.5	-6.7	3.1	-3.5	-1.3	-6	1.7	-3.2	-3.8	0.73	-3.2	-4.1	-2.7	-1.7	-6.7	0.38	-1.6	-3.8	-1	-0.31	-3.3	-5	-4.7	3.1	-1.5	4.8	-7.7	-4.9	0.14	1.2	1.1	9.9
0.48	0.08	1.6	0.15	3.2	-0.2	9.9	7.3	1.5	-1.6	4.8	-0.63	6.1	-3.8	11	-0.33	0.95	-1.2	7.1	-0.28	13	1.6	4.4	5.4	5.5	2.7	4.5	3.9	5.5	1.9	8.1	1.8	1.3	-1.1	2	0.09	0.37	-1.6	6.3	-2.3	-0.61	-1.7	8.1	11	6.1	2.6	-3.5	3.6	13	1.2
0.75	0.17	-6.5	1.9	-3.2	3.3	-3.2	-1.3	-4.2	-4.2	-1.8	-4.5	0.41	5.9	-0.18	-3.9	-1	1.8	0.13	-2.8	2.2	9.4	1.9	3.8	6.5	4.8	0.06	3	5.2	1.9	0.19	5.2	6.4	-4.2	5.4	5.8	-2.3	5	3.3	7.4	-1.6	1.4	3.5	-2	-6.6	1.9	-4	2.7	5	-4.8
0.19	0.11	2	1.8	-2.1	3.5	-7.4	-0.94	-0.46	-0.99	-1.6	1.4	-6.1	3.9	3.5	-0.69	-0.31	5.3	-2.7	5	13	5.7	4.3	7.3	7.1	6	0.94	-0.2	-0.76	0.55	-1.3	-0.84	-3.4	-4.3	6.9	4.8	-0.25	7.5	6.3	4.2	6.4	6.9	-1.8	-9	0.54	6.2	3.4	3.8	-12	-2.1
0.07	0.07	2.8	-5.9	3.1	-2.5	5	-4	2.6	-5.4	-2.2	-5.6	3.7	-4.9	-1.2	3.4	9.3	5.4	2.9	5.3	7	-0.25	4.7	5.1	8.8	0.44	4.2	-4	2.9	0.28	1.9	-1.5	11	-2	4	-1.5	-0.48	2.5	6.7	-2.2	12	-9.3	2.2	-7.8	6.2	-4.2	6.1	0.63	-2	2.5
-0.21	0.12	-3.6	0.96	-3.2	-8	-1.1	-12	0.52	-10	-3.5	-5.5	-3.9	-12	-6.7	2.8	-9.9	-0.75	-4.2	0.43	2.4	-2.9	-6.4	1.6	2.5	1.8	-5.3	8.1	1.2	3.7	-0.57	2.2	-7.2	4.2	-7.2	3.2	-3	6.4	-5.3	-2.2	-14	-11	-2.2	5	-3.6	-1.8	-2.2	3.9	0.35	7.3
-0.16	0.72	-16	-1.9	-16	-5.1	-21	-8.4	-23	-4.5	-12	-1.8	-20	-7.7	-10	1.5	-2.9	4.5	-4.5	1.1	-3.3	2.2	-6.6	-1.6	-5.1	8.9	-5.1	11	-6.5	8	3.3	0.33	-11	0.19	-10	7.3	-2.8	9	-3.6	3.4	-18	-2.4	-3.2	4.8	-5.8	2.5	-4.7	6.2	-12	6.6
-0.21	-0.1	-8.9	-1.3	-14	-1.5	-25	-2.1	-16	-3.6	-7.2	-1.5	-19	-2.4	-3.7	6.1	-2.2	4.8	-4.7	0.83	-12	4.6	-8.5	7.5	-4.6	4.9	2.6	4.5	-0.38	3	3.3	-1.1	-2.4	0.69	-6.4	0.3	-6.1	3.1	-7.9	2.2	-7.5	-4.6	1.4	1.5	-6.5	-0.96	-3.8	8.5	-7.9	4
-0.38	-0.27	-2.6	5.3	-9.1	-4.5	-4.8	-1.9	-2.7	-3.5	1.3	-5.1	-8	-7.5	0.62	1.7	-0.91	3	-2.2	3.1	-3.9	-4.8	2.7	-0.49	5.1	-5.6	6.6	0.09	8.8	-1.4	5.3	4.4	5.1	1.5	3.4	-2.9	5.5	2.6	-5.1	-3.2	-10	-4.2	2.1	6.6	-3.7	1.2	2.6	5.8	3.8	-1.7
-0.7	-0.16	-3	-10	-13	-12	-7.6	-11	-8.4	-16	-6	-7.8	-13	-14	-3.2	-3.4	-12	-6.9	0.49	-0.4	-10	5.7	-8.7	-6.8	0.69	7	-8	1.7	0.72	0.81	0.31	1.4	-8.8	-3.6	0.94	-0.68	2.8	1.8	-0.98	-0.13	-2.6	1.4	-11	1.8	3.3	0.43	2.2	2.2	-4.8	5.1
-0.44	-0.21	-1.2	4.5	-6.9	-8.1	-11	0.39	-3.2	-10	0.4	0.76	-10	-13	-10	-2.9	-5.4	-3	-3.2	0.76	-2.6	3.4	-3.7	-0.75	-1.2	-3.6	-9.3	5	-7	1.1	-2.5	-1.2	-3.5	0.5	-3.8	-1.9	-5.9	3.3	-7.3	-2.2	-4.6	-0.86	-12	-2.5	-3.8	3.5	-4.2	1.3	-14	4.3
-0.7	-0.01	0.53	2.7	-2	-7.6	-6.6	-1.6	-0.3	-5.4	-2	2.7	-4.3	-5.8	-7.9	-5	-4.7	0.86	-8.4	-2.2	-12	-6.4	-3.5	-0.19	-5.1	-3.7	-7.4	0.86	-13	1.9	-3.4	4.9	-11	4.3	-1.8	-4.2	-3.9	9.5	-1	-1	-4	7.3	-7.3	0.02	-4.3	0.17	-1.4	7.1	-14	5
-0.18	-0.38	-2.9	-0.66	-4.1	-5	-9.2	3.7	-6	5.6	2.6	1.4	-9.3	1.5	1.3	-0.37	-7.8	-2.2	-0.69	-1.4	-5.9	-0.4	5.5	-1.7	2.8	2	0.7	-0.09	0.51	2.2	1.2	-0.11	-0.13	4	2	-2.3	2.5	7	4.3	-0.94	2.2	6.1	3	2.1	2.2	3.5	6.2	-3.6	2.4	12
0.33	0.01	-0.69	8.6	3.2	2.4	4.5	6.4	0.42	4.9	-0.21	4.9	5.7	5.5	3.1	5	-0.62	-2.1	-6.7	3.9	5.7	1.4	7.1	3.9	2.5	-1.5	-2.2	6.9	3.1	2	6	-4.1	-6	2.5	-1.1	-6.4	-0.64	7	0.54	-0.66	3.5	6.9	-3.4	1.5	2.3	8.2	-1.3	2.6	-1.6	10
0.34	0.62	2	3.7	6.1	-3.1	2.6	0.69	5.9	-2.4	4.4	1.8	8.4	-3	0.95	1.9	-4.6	0.01	-4	4.1	-5.9	-2.3	0.16	3.3	-3.1	2.6	1.3	8.8	-3	-0.59	-5.2	-2.9	-4	-2.8	1.6	-0.64	-3.1	1.6	-2.6	5.2	-4.7	4.9	1.9	4	5.1	2.3	1.2	-0.54	2.7	13
-0.54	-0.34	3.4	-0.56	4.4	-0.64	3.8	-5.5	2.1	-2.8	2.2	-1.9	2.3	-5.3	-0.53	-0.22	-3.6	-2.4	-1.1	-5	-2.2	-6	-5.6	-4.4	-0.16	0.97	-1.9	0.88	-0.78	1.8	1.1	-1.3	2	6	-1.7	2.3	-3.1	-3.7	-0.57	4.5	-2.6	-7.1	-2.3	-0.49	0.78	-3.7	-0.2	0.86	6.1	6.4
-0.12	-0.37	2.9	2	4.5	-3.4	2.7	-4.5	-2.7	1.4	-2.8	-4.2	4.8	-2.9	-0.28	1.6	0.84	-3.6	-0.11	-6.9	2	-0.24	-0.55	-0.85	-5.8	-3.3	-3.4	3.9	-3.5	4.5	4.7	1.5	6.2	6.4	0.32	-5.1	-0.96	4.3	-1.2	-2.1	-0.17	-7.3	-5.6	1.9	-1.6	-6	-0.62	0.61	-0.77	2.2
-0.18	-0.08	7.7	-0.24	-3.3	-3.8	7.5	-7.9	2.4	-11	1.6	-5.2	3	-9	5	1.1	4	2.2	7.4	-1.6	4.4	2.5	3.4	5	2.6	2	7.7	6.5	1.5	3.3	0.71	6.9	10	5	5.2	-2	9.2	0.07	0.43	-4.6	5.2	-11	8	7.4	0.09	1.1	5.9	5.6	16	4.6
-0.64	-0.08	3.2	3	-4.1	-2.4	12	-9.1	2.6	-6.8	6.5	1	8.8	-5.7	1.1	9	-4.9	7	3.9	12	3.3	20	-6.2	7.2	-5.1	6.4	4.3	-0.3	-2.7	-0.37	-1.3	1.7	-1.1	-5.2	-3.2	-1.6	2.3	-3.8	-6.2	-1	5.1	-2.6	1.6	2.2	-6.4	-3.1	2.5	-0.46	1.9	5.5
0.45	-0.12	-3	3.6	-0.84	-3.3	6.7	5.7	-0.64	1.9	4.5	2.1	1.5	0.06	12	2.1	4.7	5.2	4.8	5.8	6.5	12	5.8	0.17	-5.6	-0.71	3.5	1.4	-3.9	-1.1	2.9	4.7	6.2	0.4	-3.1	2.9	2.4	1.3	4.2	1.1	3.3	7.2	3	0.39	1.1	1.4	0.62	4.1	0.37	3.7
0.55	0.38	0.36	5.5	2.9	4.6	7	8.2	3	6.3	4.5	5.3	-1.7	8.1	14	-1.8	8.4	1.8	7.9	-0.88	0.4	-7.9	5.4	-5.3	7.7	0.45	4.8	3.4	8.4	5.9	-0.85	3	11	5.2	8.5	4.8	6.4	3.4	7.7	2.5	7.1	8.7	10	4.3	5.1	5.6	4.6	0.07	13	6
0.13	0.27	-0.79	10	1.5	11	0.33	7.2	3.4	10	4.3	2	5.7	9.4	8.6	2.7	4	4.9	5.1	2.8	1.1	8.5	8.8	-0.93	2.4	3	5	0.56	5.1	6.5	-7.6	-0.28	4.1	-3	9.8	5.2	4.3	4.6	7	4.9	2.6	3	1.4	1.9	3.7	5	4.1	0.24	10	7.8
0.46	0.29	1.6	1.5	1.6	8.5	-2.3	5.8	1.6	9.2	-0.5	-3.1	2.5	11	3.6	0.59	5.5	4.7	-0.66	-1.1	3.5	3.2	-0.44	-1	2.2	-4.1	2.1	1.8	4.6	-6	-1.7	2.2	1.8	-2.1	3.5	1.8	4.4	-0.74	-0.48	4.5	-5.6	5	4.8	-5.5	-4.1	-2.4	0.35	-2.8	7.4	2.9
-0.14	0.22	-7	5.9	-8.3	9	-3	12	-9.8	8.2	-2.6	8.2	-14	7.8	-0.65	1.1	1.5	1.8	2.6	1.5	0	3.1	-2.5	-3.5	9.2	-1.1	-1.9	5	8.8	3.4	-3.2	8.4	3.6	8.1	-0.37	-0.11	5	1.6	-4.5	1.7	-6.8	7.6	-0.48	2.5	-2.8	6.1	-1.1	-1.8	17	9.2
-0.92	0.42	-12	3.2	-1.8	9.1	-5.8	18	-1.7	6.3	-1.2	4.1	0.64	10	-0.03	1.8	-0.28	1.4	-3.4	4	5.6	7.9	-8.8	6.7	14	3.2	-9.1	3.4	8.1	10	-1.9	3.5	3.7	7.8	2.1	5.1	-3.7	1.6	4.5	3	-3	9.1	-6.4	4.7	1.4	6.3	-2.4	2.8	13	5.4
-0.94	0.3	-6.4	-2.4	-7.2	5.7	-21	2.6	-10	4.1	-7.2	-1.3	-9.8	11	-10	3.7	0.79	-1.9	-4.4	2.8	-2.7	6.2	-7.8	2.1	-9.8	2.9	-2.7	0.28	-3.9	-2.5	-3.4	-0.51	-8.3	0.02	-5.8	-1.4	-0.44	-0.55	-4	-2.5	-3.9	8	0.3	1.1	-7.9	-1.5	0.45	-1.3	-2.7	-2.8
-0.91	-0.52	-6	4.2	-0.91	7.6	2.2	10	-1.1	8.7	-1.9	6.5	1.5	4.6	-7.8	-0.58	-4	1.5	-3.1	-1.7	-5.9	-3.3	-1.3	-7.2	-12	-6.2	-1.6	-3.1	-7.6	-5.3	2.4	6.1	0.52	-2.5	-7.4	-5.4	-0.34	-2.5	-1.7	-0.6	3.4	3.3	-4.9	-8.4	3.5	6.7	-5.3	1.2	-3.8	-4.8
-0.56	-0.38	-12	-8.5	2.2	-14	3.6	-4.3	4.4	-1.3	-8.1	-4.7	5.2	-9.8	-11	-2	1.3	-1.9	-12	-3.2	-11	-5.6	-7.8	-4.3	-8.9	-3.8	-6.8	-1.4	-18	-4.7	4	4.7	-9.4	-3.1	-12	-3.2	-7.1	-1.6	-7.8	-0.89	-1.5	-11	-13	-5.7	-4.7	-3.5	-5.5	-1.2	-13	0.12
0.18	-0.08	-3.7	-6.1	3.4	-9.7	4.7	-5.9	0.29	-1.8	1.8	-3.6	7.6	-6.9	-0.36	-5.6	3.1	-5.8	-0.81	-2.9	-0.71	-3.2	-0.42	-2.6	4.4	4.1	-3	-0.01	-7	0.35	0.97	-1.9	1.3	2	-1.6	-3.5	0.12	-0.49	5.8	-1.7	6.8	-3	-3.4	3	8.8	-1.5	3.4	-0.07	-6.7	10
0.03	0.26	-1.3	4.1	-7.1	-3.8	-9.1	-0.7	-2.4	1.5	-2.2	1.6	-6.3	-3.5	-5.3	7	-0.37	11	-2.4	-1.3	-0.23	4.9	-10	3.6	5.8	2.4	-0.85	3.6	7.5	6.1	-1.1	-3.7	-1.5	5.3	8.3	0.88	6.3	1.8	3.9	-2.6	0.93	-2.2	-0.17	4	-1.2	-10	2.4	-0.03	2.3	7.6
-0.15	0.02	-0.61	-1.1	-6.5	4.4	-3.1	4	-0.09	8.8	-1.3	4.7	-6.9	0.99	-4.2	8.7	5.2	-3.7	-2.1	9	2.4	3.6	-2.4	6.3	1.3	13	2.5	5.9	1.2	6.1	-0.73	2	1.4	7.2	-1.5	5	-1.2	3.6	-5.8	0.26	1.1	-1	-0.54	4.1	-1.2	0.77	0.02	8.8	-3.6	11
-0.94	0.34	-4.4	4.3	-1.2	3.6	5.6	1.8	3.9	3.7	-1.4	4.2	3.2	7.3	1.2	6.7	-7.8	6	-11	7.4	0.56	-2.9	1.4	-0.4	-9.6	6.1	-3.8	6.5	-18	10	-2.2	0.61	-9.2	11	-7.7	9.8	-2.4	6.8	-7.3	-1.6	0.22	-1.9	-3.1	6.5	1.8	-1.8	-0.93	2.8	-13	5.7
-1.2	0.77	-9.7	-0.24	3.3	4.5	-0.38	0.59	-7.5	11	-6.7	5.8	0.52	7.7	-6.6	7.4	-5.6	8.9	-5.8	8.2	-6.2	6.8	-3.7	1	-13	10	-3	11	-13	7.2	0.16	-4	-5.9	5.9	-12	10	-5.4	6.3	-6.6	9.5	-3.3	5.3	-3	10	-5.4	-1.6	-2.1	6.5	-13	1.6
-0.6	0.51	-3.7	2.3	-4.5	6.5	-4.7	4.5	-5.5	9.4	-3.1	3	-4.2	9.5	-3.1	2.2	-1.9	2	-0.45	1.4	-18	-0.25	-5.2	8.1	-6.2	3.3	-2.1	1.3	-9.9	-0.69	2.5	-0.53	-8.2	-5.9	-10	3.5	-3	2.2	-11	8.3	-0.68	2.3	3.3	-7.8	-3.5	7.8	-3.7	1.7	-5.9	-1.3
-0.22	0.25	-3	-3.4	-4.1	8.7	-5.8	-6.4	-5.5	1.1	-4.8	3.7	-3.1	6.5	4.2	2.6	-3.2	-4.5	-1.6	1.3	-2.2	-6.4	3.9	3	-3.5	2.4	0.4	-0.86	-5.5	-3	-0.76	0.95	-6.7	-4.5	-3	-2.4	5.5	0.48	-4.5	0.38	1.3	1	5.4	-1	-6	3.3	4.5	-3.1	0.9	-3
-0.11	-0.57	-1.7	-1.7	-1.6	0.49	-5.8	-5.9	2.1	-7.5	-3.4	2.8	-5.1	-2	-6.4	0.76	-4.7	1	-10	2	0.58	4.2	-1.7	-8.3	-9.7	7.9	2.6	-2.9	-6.2	-3	4.1	-5.7	-7	-5.5	-7.6	-2.1	0.06	-4.2	1.4	-2.4	0.89	-3.3	-4.2	10	3.5	1.8	2.7	-9.7	-12	9.1
0.2	-0.42	2.5	-7.8	0.15	-7.1	-3	-13	-1.5	-15	-2.1	-11	-0.31	-11	-8.6	-10	3.5	-0.18	-9.3	-1.7	5.8	-3.5	-4.3	-7.2	-6.8	-1.1	-3.7	-11	-4.2	-8.2	0.12	-4.9	0.39	-5.8	-1.8	-5.5	-8.3	-9.7	2.8	-10	0.5	-17	-5.5	-1.7	1.6	-9.2	-1.9	-5	-13	-4.3
0.25	-0.41	6.8	-7.4	9	-14	-0.31	-18	8.5	-18	-2.7	-8.1	1.8	-16	-8.2	-7.3	1	-7.8	-6.5	-9.8	5.1	-3.5	-4	-8.9	-2.6	-14	-4.7	0.92	-6.5	-6.8	-0.42	-7.8	-2.7	-8.1	-2.5	-5.1	-10	-5.1	-1.8	-10	4.2	-20	-4.9	-6.7	-4.3	0.7	-8.1	-1.3	-2.4	-9.1
-0.03	-0.47	3.8	-7	4.2	-12	7.4	-14	5.6	-20	4.6	-8.8	4.7	-21	-2.3	-10	-0.39	-5.7	1.9	-10	5	-16	-5.5	-6.6	-4.6	-14	3.5	-2.8	-5.1	-8.6	-2.7	-2.4	-4.3	-1.3	-4.3	-12	-5.7	-7.1	-6.5	-7.2	2.8	-4.3	-2	-5.7	-1.9	-1.1	-6.4	-5	3	-3.7
-0.59	-0.45	-10	-2.8	-12	-7.3	-5.4	-6.2	-1.2	-5.2	-5.9	-3	-13	-15	-4.4	-9.4	-0.35	-8.5	1.5	-16	2.7	-6.9	-0.7	-6	-14	-17	-5	-7.7	-3	-11	-6	-1.4	-6.7	-3.7	-8.3	-10	-4.7	-12	-11	-6.2	-13	-4.5	-12	-7.7	-8.1	-7.4	-2.5	-5.7	-5.5	-19
0.15	-0.3	-1.2	3.9	-13	-6.1	-11	0.1	-16	-0.47	-9	2.8	-23	-11	-4.7	-0.98	-2.8	2.6	-2.5	-4.1	-2.7	-0.67	-2.3	-2	-7.5	-8.3	-6.4	-7.1	3.9	-3.5	-1.4	-7.4	-2.6	-0.66	-3.6	-4.2	4.5	-6.2	-5.5	-6.7	-10	-5	-6.4	1.8	-6.6	-10	2.1	-11	-5.2	-14
0.19	-0.2	5.3	-0.22	-1.5	-0.87	-4.2	-1.4	-4.7	2.1	2.5	1.1	-5.8	2.1	-0.03	0.71	-0.06	-0.92	-4.9	-3.5	-11	-7	5.4	-3.2	-3.1	-5.9	-8.8	-6.3	-1.6	-4.8	-3.6	-3.8	-1.2	-3.9	-1.2	-3.4	-1.9	-6.7	-3.8	-7.2	-0.17	3.1	-4.1	-3.8	-0.67	-8.5	-2.2	-4.2	-1.9	-20
-0.15	0.42	-7.8	-7.3	-3	2.7	-4	7.9	1.6	3.5	-1.2	-2.6	0.55	8.4	-1.1	0.34	-4.8	-4.4	-3.2	-2	-4.6	-5.2	7.1	1.6	-4.8	-2.6	1.8	-2.8	-2.1	-0.01	-5.2	0.81	0.69	-2.7	2.4	-5.3	-3.4	-1.6	-3.2	-2.1	-6.2	1.5	5.5	0.96	1.6	-2.5	-0.76	0.58	-10	-11
0.25	0.34	-4.2	-2.7	-2.1	0.43	-1.8	11	0.42	3.3	-0.02	0.89	-1.8	5.3	-0.4	3.7	-9.5	-0.76	-0.85	4.8	-3.4	1.1	-0.4	5.5	-1.8	3	-2.4	-1.4	-4.4	-1.8	-5	0.84	-2	-2.4	1.9	1.5	-6.2	-2.3	2.5	5.1	-0.64	7.8	0.59	5.3	-2.4	5.1	-2.4	-3.7	-3.6	-8.7
-0.05	0.28	12	5.4	5.1	12	1.8	2.7	3.6	11	7.4	1.8	4.6	7.4	-3	8.6	-8.8	0.53	-1.5	2.2	5.8	-0.76	4.2	-1.5	1.5	0.5	-3.9	-4.5	0.21	3.6	-4.2	2.7	-0.18	-1.9	-1.9	7.8	-7.6	-5.9	-0.45	7.3	-1.9	7.4	-2	0.33	-5.8	5	-5	-5.5	0.43	-5.7
-0.09	0.15	5	4.8	7.7	15	9.6	3.3	8.4	13	4	1.1	8.8	16	0.73	3.8	-1	5.2	5.6	4.5	-0.74	2.9	-0.43	4.6	-1.2	2.3	0.64	2	4.5	5	1.3	1.8	7.3	3.7	3.4	3.5	3.8	2.2	5	2.6	7.9	4.7	-0.98	6.3	9.9	-1.1	1.6	0.63	-1.7	-0.74
0.59	0.85	1.5	-1.2	12	9.2	13	13	7.5	4.5	3.2	3.5	14	17	-0.09	-0.83	6.1	8.2	2.2	9.5	3.3	7	-5.4	13	-0.8	2.4	0.99	0.77	1.9	8.8	-2.4	1	-3.3	10	2.8	8	0.55	4.2	4.1	5.7	1.7	12	1.8	3.3	3.3	4.2	-2.7	4.5	1.6	6.3
[truncated: 952 more columns]
