# Supplementary material for: Dyslexia on a continuum: A complex network approach
Source: PLoS One. 2018 Dec 17;13(12):e0208923. doi: 10.1371/journal.pone.0208923 (PMC6296514; doi:10.1371/journal.pone.0208923)
Supplement: S1 File — Detailed information about the archive contents is provided in the included README.txt file. (TGZ) [file pone.0208923.s001.tgz › FS_682_VV_run_2.csv]

0.13	-0.8	-0.97	2.4	-3.7	4.3	-1.7	-9.3	1.3	-6.3	-11	2.5	-2.3	7.2	-12	-0.1	-3	-5.6	-6.5	4.8	-9.2	-7.2	-11	-1.4	-2.6	3.4	-1	-3.1	-2	1.1	-2.6	-7.9	1.9	4.3	1.9	-0.15	5	2.4	-6.8	-6.5	6.7	-3.5	-8.6	2	-10	-7	-3.3	2	-13	1.9
-5.5	7.5	-8.4	3	-5.4	-4.5	-1.9	3.4	1.2	-1.9	-4	-12	-1.4	2.3	-3.9	-5.2	-9.4	-7.5	-5.5	1.8	-4.2	-8.1	-1.8	-6.2	-6.6	-0.7	3.1	0.95	3.1	9.4	-3.5	-1.5	8.4	4.9	-0.62	7.3	5.4	5.7	-3.7	-3.5	1.8	1.6	-4.7	2.8	-5.6	-4.9	1.9	-3	-2.7	-1.3
3.9	-0.87	3	-6.2	0.17	-12	8.6	-1.9	6	-3	-2.5	-10	1.5	-0.42	-0.42	-4.6	-7.7	-0.25	-1.1	-3.3	1.8	0.99	0.39	-4	-0.32	-4.5	2.9	2.9	-2.7	7.4	-8.4	3.3	0.57	-1.7	-2.1	4.5	4.1	1.5	4.7	0.59	0.9	3.1	0.39	0.1	-0.11	-5.5	2.1	-8.1	-2.2	-7.2
0.15	-1.7	4.3	-2.5	3.6	-0.71	8.8	-17	2.9	-5.9	3.7	-0.91	-0.34	1.3	0.01	-2.8	1.4	-5	-0.26	-4.9	5.3	-6	8.1	0.38	-1.9	-3.7	-0.57	-2.4	-7.3	-1.4	-6.1	-4.9	-4	-3.4	-4.5	-1.6	-3.8	-3.2	-5.7	-10	2.4	-1	-1.9	0.54	0.02	-4.4	0.19	-12	-3.3	-12
10	6.2	18	17	18	12	18	5.9	16	15	19	25	6	-6.4	8	-3.1	8.8	-0.27	7.5	2.3	11	-3.2	10	2.9	8.8	4.6	9.7	-1	3.1	-2.5	7.2	-6	-1.7	1.5	5.2	11	0.6	4.2	3.5	-2.1	4.1	4.8	0.76	6.3	-1.6	-1.4	4.2	-3.3	4.7	-1.1
12	8.4	25	19	21	12	27	14	20	9.6	20	28	8	-3	9.7	-12	3.5	-3.7	5.2	-8.3	1.3	-7.4	11	-1.6	8	3.2	-1.8	-2.8	3.3	-7.5	-1.8	-5.9	4.1	4.1	4.5	1.8	6.3	2.3	4.2	-8.3	6.2	-1.9	8.9	1.8	10	-6.6	4.8	-6.2	7.6	-3.1
3.3	-3.9	9.3	-5.5	7.2	-9.7	3.6	-10	1.7	-12	-3.4	-0.09	7.9	-7.1	2.5	-11	-0.31	-15	5.3	-9.8	1.9	-6.9	9.1	-11	17	-13	7.6	4.3	3.7	-0.44	12	-12	17	-9.2	13	-9.1	15	-5.8	4	-16	15	-12	12	-13	0.83	-9.1	-6.4	-9.4	7.7	-12
-8.8	-5.3	-3.5	-19	-3.2	-20	-8	-14	-0.95	-1.7	-4.7	-17	1.5	-9.2	-1.6	-3.6	-1.2	-2.1	4.6	-9.1	5.2	-3.4	2.4	-7.6	15	-12	8.5	-1.6	6.5	-5.2	5.3	-11	12	-5.7	7.8	-4.2	7.3	-9.3	7.1	-8.9	8	-11	18	-9.9	17	-1.3	4.8	2.1	0.78	-3.8
-12	-7	-9.4	-18	-5.7	-12	-1.9	-7.3	-1.7	-0.84	5.4	-13	-4.7	1.7	2.8	-3.7	-0.1	1.8	1.7	0.34	7.1	2.9	1.7	-0.67	3.3	-2.1	0.72	3.8	3	0.69	1.7	0.21	1.5	1	2.8	1.4	5.4	2.3	11	4.5	1.9	2.2	14	-2.7	9.8	1.5	10	-0.27	1.5	-2.3
1.7	-4.7	-2.8	-5.1	0.82	-1.2	6.9	-0.51	10	-5	1.2	-8.2	-5.5	9.4	-1.4	2.5	-4.8	1.6	-3.6	7.3	5.2	10	-1.2	6.7	1.9	-4	0.32	2.2	4.5	1.2	8.5	8.4	3.2	-0.03	6.1	2.3	2.8	-1.8	1.8	3.6	2.6	2.6	12	-4	3.1	3	4.8	4.6	3.8	1.8
7.1	3.5	0.65	3.4	4.5	6.3	6.9	9.3	9.1	-3.7	4.2	2.3	5.6	1.7	6.5	-2.2	2.6	0.51	0.99	-1.1	3.1	-0.92	6.5	4.8	9	-0.15	10	3.2	12	2.3	16	1.1	14	-0.26	13	3.5	17	1.2	8.6	2.2	6.4	-2.3	10	2.4	2.1	5.1	7.2	-4	11	2.1
6.2	1.8	1.6	5.6	13	4.8	9.4	11	4.7	3.2	16	20	4.2	-5.2	7.9	-4.2	8.2	4	3.2	-4.9	10	5.2	3.4	-3	12	3.9	3.2	3.3	10	1.9	11	4	15	3.9	9.3	-1.1	9.1	2.5	5.8	8.8	11	2.2	17	7.6	12	-0.1	9.8	0.73	10	1.8
5	-6	4.2	-3.5	16	-0.3	9.6	0.22	7	0.12	18	17	5	-1.4	0.81	-7.2	11	-2.4	8.8	-6.6	9	-6.7	8.9	-7.7	13	2.9	8.7	0.61	6.4	-1.4	7	6	5.6	-0.61	3.6	2.5	3	4	12	13	3.3	1.2	19	1.9	16	-4.7	9.5	-4.8	5.4	-2.6
4.1	-8.1	0.29	-3	2.9	-5.1	7.7	-1.6	9.3	-3.6	2.1	4.5	0.62	-7.2	5.1	-1.2	5.3	-1.1	11	-1.1	5.1	-2	11	-5	12	0.98	6.4	0.26	0.86	2.9	7.5	4.7	-3.4	1.3	-4.5	9	-2	10	7.6	3.6	0.03	5.4	7.2	3.1	8.8	-3.7	4.2	0.33	8.1	0.29
2.7	-13	8.3	3.5	-0.18	7.1	4.8	-11	-0.71	-4.1	-2.9	12	-0.33	-6.3	3.8	-2	0.08	-3	4.6	-3.6	1.4	1.9	4.1	3.1	7.8	4	9	2.5	6.7	3.9	11	-0.07	5.3	-4	5.8	-0.82	9.4	7.3	11	-2.6	8.5	0.88	5.7	4.8	2	8.5	4.4	-2.9	14	-1.9
1.4	-0.03	11	1.8	2.4	7	4.8	-7.3	4	-3.6	7.1	16	4.9	-3.4	4.3	0.59	12	-2.9	-1.6	-7.9	9.2	-3.5	0.31	-3.3	7.5	3.2	2.9	-5.6	6	1.8	9.1	-7.9	5.5	-6.3	8.2	-4.4	10	4.8	3.6	-3.5	3.2	-5.3	9.3	2.7	1.6	6.1	1.6	-3.1	14	-9.6
-4.4	-7.6	3.8	-6.5	-6	-1.1	5.6	-4	8.1	-7.9	14	4	5.1	4	-0.46	-8.6	2	-5.4	-5.2	-9	-0.15	-3.4	-2.1	-8.4	8.8	0.51	4	-4.6	2.5	-6.7	10	-7.8	7.7	-8.8	7.3	-11	3.8	-0.61	6.1	-7.5	-2.3	-5.9	9	-5.1	11	-7.6	-1.4	-4.7	2.1	-5.9
6.2	-2.8	-2.2	-18	2.6	-23	7.6	-11	9.5	-7.3	9.2	-17	-7.7	-2.4	1.6	-11	-9.5	-13	0.79	-13	-2.5	-6.6	2	-12	11	-4.1	1.4	3.3	1.5	-2.1	3.3	1.6	2.3	-12	1.7	-6	4.2	-3.8	4.9	5	-1.7	-3.4	11	-5.3	6.3	-10	3.7	-6	3.2	-3.9
8	-2.6	0.64	-19	16	-22	21	-10	9.6	-4.7	15	-25	1.7	-0.32	7.9	-2.9	1.7	-5.7	1.6	-9.5	3.6	-2	-0.94	-7	15	-8.2	5.3	3.5	7.5	6.9	14	1.3	7.8	-6.4	3.3	0.28	13	-6.7	11	-5.2	8.8	-5	12	-14	10	-4.5	4	-6	6.3	-9.1
8	-9.2	13	-19	21	-11	26	-0.79	2	-3	32	-31	2.4	0.5	8.3	6.7	8.4	3.1	6.2	-0.01	14	3.4	8.9	-0.04	15	-13	-5.2	-9.1	2.7	-7.7	7.7	-1.5	9.8	-7.7	9.6	-6.8	-0.04	-15	8.9	-4.4	2.1	-5.6	18	-13	20	-1.2	12	3.7	22	1.1
10	4.8	7.6	0.71	9.1	1.8	14	-3.7	-3.3	-1.1	10	-1.5	0.1	2.4	3.1	4.1	1.8	-1.7	6.7	0.38	1.9	1	7.3	4.9	2.3	-7.1	-1.5	-5.8	2	-7.7	6.8	-2.6	6	-0.94	9.4	-8.5	-1.4	-2.3	2.9	-0.76	-3.6	-3.7	8	-2.2	0.52	4	-1.9	3.2	7.6	8.1
0.78	1.2	9.2	14	3.6	10	-8	-5.6	-2.2	-7.3	8.9	7.5	-3	-4	1.8	1.1	-1.4	-2	3.2	-0.96	2.2	0.98	4	0.49	2.1	2.1	0.21	2.6	-2.5	-1.1	1.5	2	-0.21	-3.1	-1.8	-1.4	2.5	5.7	3.4	11	-2.2	9.3	2.6	-0.69	-1.1	0.32	-5.3	-4.4	-3	1.4
4.8	1.6	12	12	8.4	8.7	-12	8.7	-2.3	9.3	12	20	4	3.4	4.3	7	-0.32	6.4	5	9.4	-1.2	11	7.9	12	-0.65	2.5	1.4	8.9	-2.6	1.8	-5.1	7.5	-8.9	-1.7	-2.8	4.8	-6.2	10	0.56	15	-7.3	6.7	-3.2	8.9	2.7	6.8	-2.7	4.4	1.8	7.3
7.1	-5.7	13	-7.8	14	-10	-2.6	3	-0.2	1.2	9.5	-8	10	-2.8	0.66	0.22	-2.9	2.8	6	3.5	-3	9.7	7.2	0.78	7.7	1.3	7.3	-1.1	4.7	2.6	6.8	7.5	0.46	-4.4	2	4.9	4.5	-3.4	3.3	2.7	-0.44	-8.3	5.5	-2.2	2.5	-0.19	-0.09	5.1	-0.97	6.5
-4.2	-7.5	-0.84	-20	-1.1	-20	-1.9	-9	-4.4	-7.2	-4.2	-22	-2	-8.9	-0.37	2.2	9.7	-7	2.7	-2.6	3.8	-5.3	10	-5.9	8.9	-8.2	-3.3	-7.6	3.2	-0.49	3	-0.23	2.5	-8.9	3.5	-7.6	-3.8	-10	1	-1.1	4.5	-9.3	5.7	-9.7	0.52	-0.62	-11	7.9	-7.6	3.4
-5.7	3.1	-0.61	-1.4	-4.8	-0.8	-12	2	-7.9	10	3.8	-7.1	6.6	7.3	-2.5	10	2.9	4.8	0.77	9.1	2.8	-5.2	9.4	1.9	5.2	0.59	-1.5	-3	-9.7	-2.2	6.9	4.1	-2.6	9.6	-3.4	-10	-6.7	-1.3	1.9	-0.87	-2.8	3.4	-4.8	-5.8	1.9	2	-2.9	4.3	-3.5	9.7
4.2	6.4	5.7	3.9	9.6	4	0.37	6.4	3.5	5.5	8.6	-0.34	3.5	-0.16	1.3	13	2.1	9.3	4.5	12	-3.8	7	10	9.8	2	10	-1.9	-2.8	-0.65	1.9	2.3	0.74	-2.1	13	-2.9	3.3	1.2	-0.31	-0.13	1.4	3.2	5.4	1.2	6.9	-0.54	16	-0.18	5.7	0.61	7.1
9.3	-3.3	13	-7.1	10	-8.5	13	-1.9	8.5	0.33	2.9	-10	0.99	2.2	6	0.45	0.62	-2.9	11	-0.45	0.78	5.8	11	7.4	7.8	-2	7.9	-5	7.7	1.3	8.4	-2.4	5.2	-2.4	6.6	-3	13	-11	4	-1.2	11	-0.04	1.4	-0.96	1.2	0.68	4.3	-0.4	5.6	3
5.7	-9.4	17	-4.6	12	-12	2.1	-12	5.7	-6.4	6.9	-14	-6	5.2	3.6	-0.74	9.8	-0.77	8.8	3.7	9.2	0.7	13	-4.5	11	-1.7	3.3	6.5	7.8	3.4	8.9	0.92	12	1.3	9.7	-0.41	2.9	-5.2	-0.34	1.3	8.1	1.7	5.3	-4.7	16	-3.1	4.3	1.7	7.7	1.4
8	4	23	9.6	18	8.2	9.8	4	11	3.7	28	-8.2	13	2.5	4.2	-1.4	10	2.4	13	3.5	7.7	-3	14	3	16	-0.83	3.4	-8.1	3.4	-3.5	1.4	-6.2	3.5	1.8	8.4	4.6	8	-2.1	6.5	-14	7.2	0.49	12	-6.3	14	-1.6	8.7	2.2	8	1.4
9.5	13	14	14	23	9.1	21	14	11	14	22	0.12	4.8	1.2	9.2	8.8	18	15	16	9.1	12	10	22	14	19	4.2	7.5	4	7.1	11	10	7.9	8.5	2.9	2.2	7	12	8.1	9	-0.76	2.4	8.1	10	0.73	0.79	10	11	2.8	9.9	8.5
9.1	-0.55	14	5.3	20	9.5	16	2.9	9.1	0.1	19	2.2	9.3	1.6	18	4.5	22	6.6	18	4	15	8.2	17	5	19	3.4	2.9	3.2	7.4	2.4	10	-2.7	2.8	1.4	15	2.3	6.6	7	11	1.7	6.9	7.5	8.8	5	9	-2.8	15	7.9	19	9.5
4.6	-12	5.5	-3.7	7.3	-6.5	18	-16	15	-5.1	11	-7.4	6.4	-13	14	-4.4	19	-4.8	21	-4.9	6.7	-2.2	14	-9.1	8.4	4.4	-0.57	2.3	5.9	-0.2	4.5	-0.1	-0.38	4.9	9.6	4.4	1.8	6.6	8.1	1	0.6	7.3	6.4	4.3	9.3	-6	5	0.28	5.7	-2.4
-6.9	-3.5	2	-6	-0.16	-4.3	2	-20	-0.24	-3.9	0.56	-16	6.3	4.8	2.2	4.7	1.1	-2.2	-2.6	9.3	0.27	1.1	-2.7	6.4	0.83	-3.5	-7.8	-9.2	-3.5	-11	-6	-6.5	-7.5	0.25	-0.52	-5.2	-4.2	-6.6	-3.9	-4.8	-2.3	-2.7	-5.7	-5.7	-7	4	1.2	5.8	-4.1	4.4
-16	0.35	-16	12	-19	15	-23	5.8	-12	6.2	-25	17	2.1	7.6	-12	12	-12	14	-18	17	-17	6.1	-14	12	-10	4.2	-6.2	0.11	-8	3.9	-9.4	6	-15	-0.89	-12	2.8	-11	-1.3	-6	0.77	-14	1.7	-16	6.8	-17	6.8	-6.7	12	-9.4	10
-19	9.5	-28	2.5	-27	7.2	-30	2.5	-17	5.2	-32	1.3	-8.1	-2.5	-11	8.8	-12	6.2	-10	6.9	-17	1.1	-16	2.2	-16	-0.03	2.3	4	-1.9	2.2	-7.5	-1.6	-13	-0	-9.3	5.4	-10	-1.7	-10	0.11	-13	1.2	-12	4.7	-11	3.9	-15	-1.3	-23	1.7
-5.8	5	-1.5	-5.8	-5.5	1.2	-23	-4	-12	-5.7	-1.8	-17	-4.2	-6.8	-5.1	7.3	-0.17	-8.1	-3.7	-0.6	-3	0.31	-15	5.2	-14	1.5	-1.1	8.5	-6.7	11	-1.4	1.9	-6.1	7.3	-2.7	5.5	-3.4	1.6	-4.4	5.2	-1.2	1.9	-12	5.2	-12	4.9	-2.9	-7.4	-6.9	-5.8
17	-4.6	15	-13	4.9	-3.4	9	-0.66	9.7	-1	16	-11	8.5	-1.2	1.7	5.7	21	-0.45	4.4	4.7	6.8	-4.5	3.4	-3.3	-14	4.1	-2.3	0.39	-2.4	-2	-1.9	4.5	-0.88	3.6	-4.3	-0.11	-2	1.9	-3.8	5.5	0.64	2.3	-9.6	-2	-10	1.7	7.5	-4.5	13	-9.9
22	0.43	17	-4	11	3.8	29	4	20	1.4	15	-1.2	9.3	5.9	7.7	0.62	7.8	6	8.9	1.6	-1.8	1.5	11	1.5	-4.8	8.2	-0.2	5.8	-3.7	1.2	-1.6	5.7	0.45	11	-4.1	3.6	1.2	10	-1.9	9.5	5	5.7	-6.8	0.65	2.8	0.49	8.4	6.1	6.2	0.8
8.1	6.1	1.8	6.2	9.6	7.2	16	5	7.3	4.5	-0.57	12	4.1	3.6	13	-0.18	10	8.6	13	1.1	3.9	12	7.4	3.8	2.5	1.6	2.1	-1.2	-5.7	4.6	0.57	2.8	-2.6	2.6	2	8.4	-3.4	3.9	1.8	-2.2	3.9	-3.1	-5.5	2.1	7.5	4.2	7	7.3	4.7	-0.9
10	10	4.9	1.9	3	8.9	10	13	8.7	8.6	5.4	-1	-4.9	5.9	13	1.9	24	-5.7	10	3.8	13	4.6	-0.01	1.9	0.98	3.1	-0.77	0.03	6.1	1.1	4.9	10	5	6.9	12	7.7	-0.22	-1.9	-1.8	8.1	0.48	3.4	-6	0.76	15	0.84	16	4	14	-2.2
7.2	0.69	5.2	-3.2	7.2	0.14	21	16	8.4	5.5	5.8	-1.4	-0.2	1.4	11	9.8	-1.2	9.3	13	6.4	-2.2	7.5	17	7.3	3.7	0.93	-2.6	4.3	2.3	-4.5	4.1	0.59	-0.66	0.52	2.5	1.8	4.1	-5.5	7.2	5.8	-0.97	1.7	-6.3	5.4	7.3	0.69	16	5.6	21	-1.5
2.1	4.4	-14	3	-4.5	7	10	8.1	3.6	2.6	-23	13	1.1	-3.1	3.9	4.7	-0.37	4	1.4	-1.8	0.23	-2.1	-6.3	-3	-3.8	2.1	-4.1	-4.2	2.5	-5.3	-4	-4.9	-5.6	4.1	-1.3	-2.7	-3.3	-4.8	2.1	-1.1	-3.8	-2.1	-2.7	5.5	-3.3	-4.7	-0.37	1.9	1.9	5.4
0.13	-1.5	-23	6.7	-23	9.6	-1.4	0.86	-11	-0.46	-41	22	-4.5	-0.48	-5.9	-1.6	-4.8	-0.32	-8.6	-3.7	-7.3	4.5	-11	1.8	-17	8.1	-8.6	-0.11	-0.57	1.3	-10	9.1	-7.3	-1.5	-4	7.5	-9.8	1.3	-4.5	9.8	-7.7	8.5	-13	-0.34	-14	-1.9	-7.3	2.5	-10	3.4
-11	-1.3	-23	3.4	-30	9.3	-27	6.2	-24	4	-43	14	-4.7	-0.31	-17	6	-17	3	-15	2.4	-21	12	-20	5.2	-29	1.4	-6.8	8.2	-1.2	5.5	-23	5.8	-17	-0.11	-17	-0.71	-17	7.3	-17	9	-10	0.98	-25	-0.46	-23	5.2	-12	8.5	-19	9.3
-14	-6.3	-29	-0.06	-28	1.7	-33	4.9	-16	3.5	-41	4.9	-6.7	-2.6	-3.3	1.3	-13	4.9	-9.2	2.2	-17	3.1	-21	5.1	-22	3.1	-6.7	16	-11	11	-16	12	-14	7.5	-17	3.3	-15	8.5	-18	19	-10	0.39	-13	5.6	-22	8.4	-7.1	8.9	-15	10
-14	3.3	-28	4.7	-28	7.6	-24	11	-19	8.1	-41	9.7	-8.7	2.3	-13	0.12	-18	10	-7.7	7	-12	6.7	-17	12	-18	11	-8.9	7.5	-8.2	-1.6	-18	5.5	-16	2.6	-13	2.5	-22	1.5	-19	7.6	-14	3.3	-15	17	-16	9.6	-15	6.3	-15	15
-4.4	1.6	-9.2	10	-28	16	-3.6	12	-3.8	11	-18	16	-7.5	8.5	-4.7	-4.6	-11	5.4	-8.7	5	-2.2	0.27	-12	9.5	-21	14	-2	2.7	-1.7	3.8	-8.1	10	-10	6.5	-12	9.9	-3.8	8.9	-12	1.9	-4.3	5.7	-19	10	-21	8.4	-8.7	0.02	-6.8	5.1
-0.39	-0.79	-2.4	4.7	-11	5.7	-6.5	-1.8	-9.4	-5.7	-15	16	0.4	-0.81	-8.2	-0.17	-9.2	1.3	-17	0.97	-9.3	-7.2	-22	3	-22	13	-5.2	-6.6	-11	0.7	-11	0.46	-18	2	-14	0.72	-7.9	-0.05	-9.6	-0.33	-7.5	-0.66	-25	12	-19	11	-4.8	-0.26	-1.4	0.23
-1.4	2.2	-3.4	7.9	-2.1	5.8	-5.8	1.1	-9.3	-5.3	-5.5	8.2	0.83	-8	-6	0.64	-6.1	-6.3	-4	-3.9	-4.6	-1.2	-5.1	0.83	-18	3.3	-5	4.5	-7.3	1.4	-1.9	-1.8	-10	-0.48	-7.2	-3	-3.7	-6	0.12	-0.63	-7.3	-5.2	-15	8.2	-7.3	-2.2	-6.9	3.7	-9.6	0.74
-3.1	0.09	-6.9	4	-5.2	6.8	-4.9	1.9	-6.1	-2.6	-14	-0.41	-1.9	3.1	-1.4	0.6	-5	0.22	-1.8	-1.7	-0.17	-1.1	-3.6	-4.3	-15	-0.57	-1.6	-6.5	-0.35	-8.6	-7.7	3.6	-0.39	2.5	-4.3	-3.9	-14	-5.5	0.48	-2.2	-3.2	-1.1	-8.4	4	-1.7	1.2	5.2	-2.8	0.95	-0.61
-7.2	1.1	-8.6	3.4	-7.3	5.2	-7	0.81	-14	-6	-12	-2.3	-4.9	7.2	-3.8	-2.6	3.1	-4.8	-4.1	-0.52	-2.1	-0.57	-6.3	-2.3	-4.7	2.2	1	-2.1	-2	-6.1	-3.9	2.2	-0.56	3.4	-4.7	-4.2	-6.2	-0.76	-6.6	-2.5	-5.3	2.6	-6.3	0.97	-8.5	-0.1	-2.1	-1.2	-8.2	-0.75
-6.2	15	-5.5	16	-3.5	11	-22	18	-19	6.5	-2	5.7	-4.4	3	-1.4	1.8	1.7	0.44	-7.3	7.9	0.43	5.2	-9.6	-3.5	-8.2	2.8	-0.13	8.9	2.6	1.6	3.8	7.6	3.7	0.72	0.13	-7.6	3.9	7.3	-3.9	3.2	-7.6	0.83	-2.6	5.3	2.4	3.6	-3.6	10	-11	7.7
0.48	-0.83	-1.2	4.5	4.9	3.8	-11	4.2	-8	0.97	5.2	-0.23	-7.8	-3.4	0.13	-2.4	-0.16	2.6	-4.2	-2.1	3.4	7.3	-5.7	0.14	0.56	2.5	-3.2	4.7	-4.4	5.6	0.92	8.6	2.8	-2.8	-6.3	-0.3	0.37	2	0.08	9.1	-1.7	2	-5.2	4.5	4	-4	0.02	1.5	1.1	4.9
-10	-5.7	-17	-11	-13	-8.3	-12	1.7	-15	-4.3	-19	-4.6	-14	1.2	-6.9	2.5	-11	-1.5	-8.1	1.1	-2.6	3.8	-9.2	5.9	-10	4.6	-3.7	-0.91	-6	1.1	-8.4	-0.37	-5	-3.4	-7.1	1.2	-8.3	-1.9	0.87	1.8	-6.8	-0.01	-8.2	1.3	-4.8	7.1	-9.6	2.5	-4.1	5.6
-18	-4.2	-24	-18	-26	-13	-20	-5	-11	-5	-20	-24	-15	-8.4	-14	-3.2	-12	-1.8	-12	-2.4	-18	-2.9	-15	-2.4	-17	-7.1	-7.4	-2.6	-15	-7.2	-13	-6.1	-7.5	-4.6	-9.2	-2	-5.7	-7.2	-11	-3.1	-10	-4.7	-7.6	-6.7	-17	-1.4	-19	-3.3	-17	-9.1
-11	-0.27	-37	-9.1	-31	-9.5	-23	0.25	-11	-0.44	-26	-18	-8.5	3.8	-8.1	-1.4	-12	-4.3	-14	1.6	-8.6	-2	-1.6	-2.3	-14	-8.1	-13	-8	-4	-7.3	-11	-11	-10	-7.1	-14	-6.2	-7.5	-8.3	-11	-7.8	-15	-6.1	-8.1	-17	-5.8	-11	-14	1.9	-17	-2.3
6	1.4	6.8	-0.49	14	4.7	12	4.5	5.4	-7.2	8.9	-4.6	-3.6	-0.89	8.3	1.3	6.5	-2.1	-1.1	-3.9	13	-1.4	-0.54	3.7	-4.1	-0.72	-9.6	-0.13	-2.2	-4.3	-4.2	1.9	2.5	6	-1.5	-7	-6.3	3.4	-7.3	-1.3	-4	-6	5.8	1.4	13	-5.6	11	-2.7	12	0.15
0.93	-6.4	1.4	0.09	-0.98	4.9	12	-5.4	-1.5	-9.6	-7.8	12	2.4	3.1	3	-1.7	1.3	-3.6	2.1	-2.5	8.9	-0.84	0.18	-3.1	2.4	-2.8	-9.7	-3.7	-10	-6.7	-0.74	-0.43	1.2	-3.1	-3.3	-7	-8.2	1.3	3.4	-1.8	0.49	-8.9	4.3	-2.4	1.8	-1.5	-2.6	-0.78	2.2	1.8
-10	0.86	-15	4.5	-11	2.4	-6.6	-6.5	-10	0.94	-18	1.5	-10	0.37	-7.9	-2.2	-0.9	2.5	-8.5	-1.8	-5.5	2.2	-6.2	-8.2	-7	-1.3	-6.8	0.15	-11	0.96	-2.5	2.2	-11	1.8	-9.9	4.8	-10	-1.2	2.5	2.1	-6.4	2.1	-16	-5.2	-5.1	-4.1	-1.9	-1.1	-2.5	0.26
-11	-4.8	-23	0.61	-19	-10	-39	-3.4	-28	5	-37	-7	-7.1	-0.75	-16	1.9	-13	3.4	-14	-1.6	-24	-4	-15	-5.1	-26	-5.5	-13	-1	-11	-0.84	-16	2.5	-12	-0.93	-11	-6.5	-12	-2.8	-9.2	-0.24	-11	2.8	-22	-4.9	-9.7	1.4	-11	1.5	-12	0.02
-16	8.2	-18	7.5	-29	0.67	-29	11	-22	1.7	-13	-1.6	-5.7	5.9	-14	0.89	-26	0.74	-12	0.73	-25	-1.5	-27	0.16	-25	-1.9	-12	5.1	-15	1.6	-16	6.3	-8	1.1	-18	0.53	-17	-0.13	-20	0.34	-17	6.7	-14	-2.3	-7.6	-2.2	-24	3.1	-25	3
-15	13	-26	13	-29	3.4	-33	14	-23	5.3	-37	3.6	-13	9.4	-15	6.8	-18	7.7	-23	11	-11	7.7	-24	0.57	-26	-0.81	-3	-6.7	-6.7	2	-13	6.8	-11	-2.5	-17	-1.3	-12	-4.8	-11	2.4	-12	1.7	-26	-2.8	-14	0.52	-27	3.1	-33	-0.31
-11	11	-17	16	-13	7.6	-28	13	-25	8.4	-21	7.9	-16	5.2	-13	7.7	-11	9.9	-19	3.9	-3.6	5.5	-24	3.1	-29	3.5	-12	7.3	-13	10	-24	4.4	-21	1.7	-17	2.9	-21	1.6	-25	10	-15	5.5	-33	0.97	-19	-1.9	-9.5	3	-14	5.1
1.8	6.6	-7	8.2	-6.4	12	-1.6	8.1	4.2	6.8	-9.2	7.3	-8	-1.6	-5.5	3.4	-20	4.8	-5.5	-0.89	-18	-5.4	-4.8	-1.1	-17	6.9	-8.7	5.4	-9.2	5.5	-13	5.3	-14	7.5	-6.3	3.7	-6.2	3.7	-10	9.9	-6.9	2.5	-18	11	-18	1.5	-7.3	1.6	-2.4	0.47
-14	13	-23	14	-26	18	-23	28	-18	18	-27	12	-21	4.7	-15	14	-20	15	-21	9.2	-23	4.7	-19	3	-26	6.1	-4.2	-4.7	-8.7	5	-14	5.1	-12	11	-15	7.8	-9.6	5.7	-9.8	6.7	-16	8.9	-16	19	-25	19	-20	7.5	-28	10
-4	16	-14	16	-17	12	-21	22	-12	19	-13	6	-2.4	6.7	-15	9.7	-5.5	8	-11	5.7	-17	-1.7	-18	9.4	-26	7	-12	-5.7	-6.8	-4.1	-21	5.7	-16	13	-15	-7.4	-9.3	4.3	-18	6.5	-12	1.6	-12	15	-24	16	-13	12	-25	14
-25	1.4	-28	2.1	-40	6.5	-63	6.3	-39	5.1	-24	-0.27	-13	3.5	-20	9.3	-22	6.2	-30	1.8	-19	-6	-35	3.9	-27	6.9	-8.1	-1.1	-6.5	1	-21	-1.1	-11	-4.4	-12	0.18	-17	0.08	-26	2.8	-10	-1.8	-21	8	-22	-1.5	-28	-3.7	-30	-1.5
-26	0.57	-27	-2.2	-33	-3.6	-53	-2.7	-32	-5	-33	-11	-12	2.3	-26	-7.3	-26	-7.4	-28	-11	-14	-14	-30	-9.7	-31	-6.2	-16	2.6	-22	-3	-25	-9.5	-17	-8.8	-21	-10	-26	-7.5	-26	1.1	-15	-4.8	-28	-11	-19	-15	-26	-13	-33	-11
-3.5	-3.5	-5.9	-9.9	-16	-21	-24	-28	-13	-23	-15	-33	-6.1	-9.8	-16	-15	-20	-18	-22	-18	-19	-21	-20	-24	-19	-21	-14	2.9	-21	1.9	-21	-16	-14	-15	-19	-12	-9.3	-7.1	-21	-14	-9.3	-3.3	-16	-22	-14	-25	-14	-15	-23	-17
0.66	-8.3	-0.64	-19	-3.8	-26	-11	-24	-2.9	-10	5.5	-37	0.58	-2	-1.8	-20	-2.4	-15	-10	-22	-6.2	-25	-6.9	-28	-7.3	-19	-9.5	-5.5	-12	-4.1	-13	-11	-12	1.6	-11	-7.3	-0.91	-0.86	-8.2	-18	-6	-2.1	-12	-9.6	-9	-25	-11	-14	-17	-16
-6.1	-4.1	-5.7	-5.3	-2.5	-9.7	-4.5	-9.8	-1.4	-1.4	3.6	-17	5.8	0.76	-9.3	-4	-8.7	-1.4	-3.4	-2.8	-3.1	-7.5	0.1	-9.4	-6.9	-12	1.3	-0.96	-4.1	-4.5	-7.4	-8.6	-2.2	-7.5	-4	-0.1	1	1.3	-4.7	-7.2	-3	-1.6	-7.2	-9.2	-20	-13	-12	-13	-16	-21
-14	-3.8	-10	4.1	-9	-0.95	-3.8	-16	-2.5	-12	-0.64	-2.1	-3	3.3	-7.9	-0	-4.7	-2	-4.2	-0.67	-2.5	-13	-6.9	-3.3	4.8	-9.8	-1.8	-6.2	-6.5	-5.6	-3.3	-14	7.7	-10	-0.03	-10	6.4	-8.2	-5.2	-17	1.4	-2.1	-1.6	-12	-3.9	-11	-7	-6.6	-11	-11
-7.5	-6.1	-8.2	1.9	-11	0.42	-4.2	-19	-2.1	-12	2.2	-6.5	-0.79	-4.8	-2.8	3	0.12	-3.5	-1.2	-6.5	-0.99	-13	-8.6	-9.4	2.5	-8.1	-0.64	-4.3	3.8	-1.3	-0.77	-4.3	-2.9	2.5	7.1	-3.2	-7.3	-1.4	2.9	-4.8	-2.6	-0.68	0.99	-2.5	1.3	-5.4	0.19	-3.9	0.29	-11
11	6.2	24	9.1	18	2.1	7	-2.4	12	3.2	27	9.7	7.2	2.7	1.6	2	4.5	1.2	-2	-0.22	7.5	2	-6	-1.2	10	5	-4.1	-0.81	4	-3.8	4.3	3.6	9.9	7.5	8.3	8.1	0.33	3.8	6.9	-1	4.8	5.8	16	2.6	18	2.6	7.9	2.7	7.5	-1
4.2	10	22	16	25	7.8	8.3	1	7.3	0.26	22	7.3	6.6	2.2	8.5	3.1	9.1	8.8	7	4.4	4.3	9.8	4.6	8.5	14	-0.71	-0.73	3.4	-0.89	-1.8	3	-6.3	6	5.6	-0.45	-0.87	-0.48	9.2	4.4	-0.85	3	5.8	15	3.3	13	0.23	1.5	-4.2	1.7	-0.98
2.5	12	5.8	20	7.6	17	5.3	9.8	4	12	6.2	20	-0.11	13	5.2	7.9	1.6	11	6.1	11	1.5	13	3.6	13	6.1	5.9	6.2	1.3	4.6	-4.4	0.94	-1.5	-3	-6	-5.2	-0.57	-7.3	4.2	7.9	5.7	1.1	3.7	0.16	2.8	8.7	11	1.1	9	0.04	12
-9.5	8.2	-24	5.1	-18	6	-2.3	15	-6.5	15	-33	13	-7.5	2.8	-3.5	7	2.2	9.2	-5.2	7.5	2.8	8.6	-3.3	15	-9.9	12	-1.2	0.83	4	-3.2	-2.5	9.4	-1.9	1.3	-2.6	4	-11	3.5	0.29	10	-1.2	4.4	-11	3.9	-2.2	5	-3.3	7.3	0.45	8.2
-22	5.2	-27	-3.8	-25	-13	-22	9.8	-17	10	-23	-11	-13	-6.2	-5.5	-0.21	-2.1	-0.57	-15	4.8	-1.5	-3.7	-16	8.4	-18	3.7	-13	-0.42	-6.6	3	-8.4	8.6	-9.7	-0.03	-7.2	8.6	-16	-3.1	-3	15	-9.7	0.87	-11	1.9	-11	3.5	-8.2	2.3	-11	0.77
-9.8	-0.09	-16	-4.2	-11	-9.4	-20	8.7	-12	13	-16	-11	-5.5	-9.9	-13	-1.6	-5	0.47	-18	-5.1	-9.3	5.1	-19	-0.67	-17	-3.2	-0.79	0.76	-4.8	5.5	-6.6	-3	-15	3	-11	7.4	-11	-5.6	-6.9	0.63	-5.3	1.3	-10	-6.7	-6.2	4.4	-5.6	1	-8.4	-0.22
-7.5	4.3	-9.8	1.3	-16	-2.5	-14	14	-13	12	-12	-2.9	-13	-1.7	-14	2.8	-8.7	1.1	-15	-2.1	-9.6	6.2	-23	-3.8	-11	-2.3	-4.4	-8	-5.1	-5.2	-3.9	2.2	-2.9	1.5	-12	-5	-5.7	-5.6	-7.8	-1	0.22	1.8	-12	-5	-20	-0.64	-5.9	0.98	-15	-1.9
2.5	11	6	13	-2.1	-2.8	9.9	15	4.6	6.8	5.4	-0.23	-7.7	-2	-0.56	-0.83	-5.8	-1.9	-7.5	-1.3	2.8	-7.9	-7	-3.5	-3.1	-6.2	0.69	-4.4	5.8	-6.6	-1.5	-3.3	2.1	-0.42	7.2	-5.8	6.3	-4	4.9	-3.2	5.2	-2.7	-5.5	-5.6	-4.8	-1.5	10	0.38	2.6	-3.9
11	2	10	3.8	1	-0.08	7.2	8.5	4.2	3.5	20	6.4	7.6	-4.8	-0.99	-4.2	0.74	3.2	2.8	-1.3	2.3	-2	3.8	0.2	-4.4	2.2	7.5	5.5	7.7	-1.5	-0.85	5.7	-3.7	5	4.4	-3.5	-0.54	5.2	-3.4	-2.2	1.1	5.7	-2.3	-0.23	0.37	6.1	9.9	0.95	17	0.86
-3.9	3.8	3.8	7.8	-3.6	8.7	-7.2	9.8	-0.94	2.5	10	12	3	-3.5	-0.72	4.2	1.5	7.9	-0.94	3.3	2.4	3.9	-5.3	4.7	4.6	10	6.5	2.3	4.5	-4.5	4.4	4.6	4.8	1.7	-5.8	-2.7	3.8	4.3	-1.7	0.68	3.9	0.9	2.5	4.5	-8.5	3.7	0.83	2.9	0.38	2
-7.4	2.9	1.7	-1	-6.3	4.3	-11	5.2	4	1.7	16	3.3	4.2	5.3	0.25	5.2	-3.3	-4.7	-3	4.1	2.6	-0.91	-6.4	0.84	6.6	1.2	2.5	0.39	-1.5	-4.5	-4	-2.6	5.8	-3	-2.6	-1.9	-0.25	0.76	-6	0.34	-2.2	-0.5	4.3	4.8	-4.1	0.07	-3.6	-0.36	-5.2	2
0.91	-0.88	6.2	-5.2	2.2	-2.7	-2.1	2	3	1.1	21	-0.79	3.7	1.8	1.1	-3.3	5.1	-1	1.2	2.2	5.8	3.2	4.4	6.5	2.7	3.7	1.5	2.2	1.5	0.93	2.6	2.1	2.5	1.3	-2.9	4.8	1.9	-0.03	-0.41	2.8	-3.9	-4.5	4.8	-5.1	1.7	1.5	7.3	4.7	4.8	5
14	-8.7	15	-1.6	16	2.4	20	-12	9.6	-7.5	26	8.7	5.8	4.2	6.8	-3.5	9.2	7	11	3.8	11	-0.12	7.8	5.4	6.9	5	8.3	-2.3	4.7	0.79	11	-7.4	10	-0.74	3.5	3.3	8	2.9	10	0.42	2.4	-3.5	5	-3.7	16	1.7	15	6.8	20	3.3
12	-2	15	10	20	21	28	10	12	6.8	28	25	-0.86	5	13	-4.1	17	0.15	11	3.9	13	1.5	12	4.9	16	13	8.9	0.89	14	9.3	12	7.3	14	6.6	12	6.8	7.5	3.4	11	0.03	6.3	0	17	14	27	17	16	4.7	31	8.4
6.2	2.7	6.6	11	18	14	21	5.1	23	5.5	13	31	3.9	7.1	6.5	8.3	11	7.1	9.8	7.5	9.8	7.2	9.9	8.4	18	10	9.6	1.7	14	0.51	18	1.9	11	5	13	6.8	13	-4.4	18	-6.8	12	-4.9	20	14	29	13	3.7	9.5	18	6.4
-12	-7.8	5.5	-2.3	12	-4.2	10	-7.5	11	-3.7	9.8	10	6.3	-1.5	10	-0.54	1.8	-7.6	11	-0.81	2.9	2.7	14	-3.2	19	-6	8.2	-4.6	11	-6.3	15	-6.2	6.5	-5.5	8.3	-3.8	12	-12	13	-7.2	9.1	-6.1	12	-1.4	17	1.8	7.3	-1.4	7.7	-4.6
6.7	-2.6	3.6	-3.1	9.4	4	5.5	-7.6	2.8	-3.5	7	3.9	7.1	3.7	8.8	-0.02	4.2	0.14	9.3	-1.1	9.6	0.01	14	-0.04	10	-0.79	1.9	-1.7	0.68	-5.6	7.6	-4.1	3.4	-2.9	6.5	-12	3.8	-3.7	4.9	-7.8	5.9	-3.3	5.5	-0.13	11	-5.7	7	-11	11	-12
0.19	-1.5	0.48	6.1	-1.3	6.9	1.1	-8	-2.9	-4.2	-1.5	16	-0.55	1.5	-1.8	-5.7	2.2	0.52	-1.9	-1.1	-1.8	-1.1	-1.1	1.4	0.2	8.6	-0.19	-3.2	-2.6	-8.8	0.85	-1.3	4.4	2.3	3.3	-2.9	2.7	0.33	0.04	-8.7	-1.2	-2.8	8.8	0.72	-3.4	-3.7	1.5	-5.5	1	-11
-6.7	0.94	3	0.06	1.6	16	-12	4.1	-7.5	2.9	-1.4	17	-5.5	-5.9	-7	-2.3	-10	-6.2	-6.8	-2.1	-11	-2.2	0.03	6	3.4	-0.37	-5.9	-4.2	-0.39	-6	-8.3	0.28	1.9	-3	2	-4.4	-4.9	-0.17	-2.7	-6.4	1.9	-9.1	6.5	-1.5	-1.7	1.9	-4.4	-2.6	-3.9	-5.2
-4.1	-2.3	-3.9	-7.9	2.5	-2.7	-2.4	-4.5	2.2	-4.6	4.8	-9.7	-0.1	-3.3	-4.5	0.58	-7.7	-2.6	-0.16	8.4	-8.1	9	-2.1	5.1	9.6	0.92	2	1.1	0.53	5.4	0.77	-0.24	8	-4.5	4.8	-2.5	3.9	-1.8	-4	-4.7	6	-3.7	7.2	1.4	4.3	3.6	-4.2	-5	1.4	-8.3
-6.2	-6.5	-2.8	-19	2.9	-17	-8	-8.4	-1.4	-9.5	4.8	-24	9.1	-2.1	2.4	-1.2	9.9	-6.7	8.6	-3.2	0.13	0.55	5.2	-2.6	12	-3.5	5.9	-0.66	1.6	-0.49	-0.48	-2.1	12	-4.2	6.8	-4.3	8.9	-3.1	-1.5	-1.2	9.9	-2.8	8.1	-7.5	-0.02	7.5	4.9	-3.8	3.4	-10
2.9	-5	13	-18	12	-18	0.54	-13	1.1	-10	11	-25	-3.2	3.5	0.3	0.33	3.1	-0.82	2.3	-4.2	6.4	2.1	3.7	-3.1	5.2	-15	0.93	0.29	2.1	-1.5	1.8	-9.2	3.6	-5.7	6.3	-2.9	5.5	-6.5	-4.7	0.35	7.2	-7.3	10	-9.9	-1.7	-3.1	0.15	-5.5	1.1	-4.4
6.9	-2.8	5	-1.8	5.5	-10	-2.2	-4	1.8	-9.1	5.6	-4.6	-3.8	-4.3	-4.2	-7.8	-3.8	-8.1	-3.2	-4.2	-12	-3.8	-7.9	-5.7	1.8	-11	0.38	-0.85	4.2	1.8	-1.3	-4.1	-1	-7.8	3.7	-4.5	0.34	-5	-0.69	-2.1	2.7	-4.6	4	-11	1.1	-9.8	0.68	-2.5	0.47	-3.8
12	0.38	15	3.7	19	0.68	14	2.5	20	-4.4	10	12	13	-3.8	4.3	-6.9	9	0.17	9.4	-5.5	0.13	-1.7	17	-6.1	12	-4.1	8.7	-4	6.8	-1.9	4.7	-3.2	2.5	5	6.2	0.37	4.6	0.67	7.1	-1.6	11	-2.4	16	2.6	5.5	-5.1	5.2	-1.9	9.4	-3.4
5.5	0.64	8.6	-1.4	5.9	3.4	2.9	0.95	4	0.68	-3.4	12	5.6	1.6	6.9	4.2	0.94	5.2	8.6	-4	5	1.4	14	2	6.4	-1.9	3.4	6	5.2	2.8	-3.1	-0.88	-1.2	-1.4	9.6	2.5	3.6	-0.64	2.1	1.2	8.6	1.5	1.4	0.38	4.2	-1.8	3.3	5.8	0.76	9
3.2	-3.7	-1.1	-3.7	-8.9	2.7	-2.3	-0.97	1.4	2.4	-17	6.8	2.8	-0.03	-0.88	-1.1	-4.2	-3.3	-0.65	-0.25	-4.6	-3.3	0.26	4.5	-6.9	2.2	-7.2	5.7	4.2	-0.41	-6.4	4.1	2.9	6.6	2.8	4.6	-1.9	1.4	-4.9	0.89	4.3	3.5	-12	8	-8	5	0.14	3.4	-5.6	6.5
12	0.48	14	-0.79	3.6	4.4	27	0.93	15	1.9	0.59	4.5	7.1	-3.5	2.6	1.2	4.3	12	4.4	5.9	7.4	4.3	1.7	3.8	3.1	4.7	-4.5	-2.4	1.5	-2.2	2.9	0.88	-1.6	1.8	1.1	-4	-3.5	0.3	1.7	1.8	6.6	-5.2	6.5	6.9	4.6	13	2.6	1.8	1.2	5.3
7.5	8.4	11	9.5	7.9	16	19	10	6.5	14	8.9	11	10	10	-1.1	3.2	1.9	10	2.4	7.8	-0.89	4	4.7	2.9	10	8.1	8.2	-5.6	4.8	-1.3	5.3	0.27	-1.8	2.6	-1.6	0.27	5.7	8.1	-1.7	-1.3	3.4	0.52	4.4	13	10	12	4	-0.39	5.1	5.8
-2.2	7.1	12	10	6.9	9.7	0.94	8.9	2.5	6.9	10	8.8	-2.1	-1.9	-0.17	4.6	1.7	-4	4.7	6.9	-6.8	3.5	2.8	1.4	2.1	6	4.6	-12	-6.3	-8.2	0.28	-0.95	4.5	-3.7	4.4	-0.81	7.2	-7.4	-5.1	-2.2	4.7	5	-0.98	4.7	3.6	5.7	0.04	6.7	3	9.1
-6.8	6.6	11	-2.9	4.5	-12	-8.1	-2.7	0.08	-5.9	0.35	-16	3.1	0.63	2.3	0.23	1.3	-9.7	2	0.65	-6.5	-1.8	-1.1	1.1	-2.5	-5.2	5.1	-4.7	-5.5	0.37	1.7	-3.6	2.6	-3.5	-4.1	-1.8	4.4	-7.7	-2.6	-4.5	0.26	0.73	-0.51	-4.7	2.5	1.1	2.9	-9.5	2.6	-5.6
-3.7	-12	8.9	-22	8	-25	4	-20	6.7	-18	4.3	-28	2.7	-2.1	7.4	-3.1	11	-4.2	1.6	-9.1	10	-2.8	1.2	-12	3.4	-12	2	-8.3	0.59	-0.77	7.4	-7.2	3	-0.48	-2.3	-0.02	4	-2.9	3.3	-8.2	5.2	-9.4	0.21	-7.5	3	-9.8	3.2	-18	8.2	-22
1	-13	17	-20	19	-19	8.7	-12	8.2	-8.2	13	-9.6	15	0.39	0.43	-2.9	11	9.8	8.9	-8.4	4	6.6	10	-5.9	3.5	-12	0.15	-3.3	-1.1	1.4	3.7	-6.1	9.6	-0.79	-2.2	5	4.4	0.34	8.4	-10	-3.8	-12	2.2	-9.7	7.6	-2.7	4	-5.3	8.5	-2.1
8.7	4	20	1	25	2.7	23	2.3	14	4.6	23	11	12	4.4	4.5	3.5	15	5.4	20	0.28	7.2	6.6	17	1.1	11	-3.2	4.1	-3	4.3	-0.37	8.2	-5.6	4.7	2.2	10	8.7	6.8	1.9	10	-7.4	6.2	-4.4	13	-8	17	3.7	9.2	15	15	17
2.5	5.8	13	4.2	18	-2.6	15	4.2	6.9	3	16	-2.9	4.9	0.23	11	2.7	11	6	9.6	0.46	12	-0.16	12	-2.9	13	-9.2	6.8	-0.78	10	-5.1	10	0.43	5.1	-1.4	14	-6.1	9.9	-0.94	9.3	1.4	9	-3.4	10	-6	11	-2.5	4.4	-1.2	8.3	4.4
-3.2	5.6	-2.2	5.1	3.9	-1.2	-1.1	2.2	-5.4	-2.8	7.8	-17	2.1	0.04	8.1	-0.76	4.2	2.1	6.2	3.2	10	-2.6	10	-2.8	3	-14	-4	-4.8	1.1	-2.4	0.55	-11	0.76	-3.6	6.9	-11	4.6	-14	-3.8	-4.7	-4.4	-4.9	6.4	-7.2	8.3	2.2	-2.5	-6.4	-1.1	-7
-1	-2.5	-1.9	-4.1	2.1	-7.9	-1.2	-0.2	-2.1	-1.7	9.3	-15	2.9	-4.7	3	-2	0.96	-9	2.4	3.9	5.9	0.94	3	0.66	7.8	-5.5	9.5	1.8	11	1.1	4.6	-3.3	4	8.4	15	-5.9	10	7.8	9	-5.4	7.9	1.8	11	-1.9	1.6	-5.3	1.5	-5.2	3.1	-4.3
11	3.2	13	4.6	15	6.8	3.1	4.1	12	2.2	18	-1.5	0.68	-3.8	-0.19	0	-1.8	-0.86	2.6	3.7	1.6	4.4	1.7	3.2	16	7	2.5	1.3	-0.03	1.4	3.2	4.6	7.3	13	14	1.1	8.6	5.5	5.3	3.4	9.6	2.9	20	5.5	3.3	1.7	10	1	9.4	-3.8
3.7	8.1	17	0.13	16	3.8	7.1	9.4	12	4.6	20	-8.5	5.8	-2.6	2.7	0.74	10	2.9	3.9	0.32	13	2.2	12	-4.3	15	-4.8	9.9	-7.5	6.5	-2	8.4	-7.1	11	-4.5	17	4.8	14	-8.7	6.8	1.2	9.2	2	15	-10	9.7	-6	11	-1.9	10	-1.2
3	4.4	9.9	3.6	15	1.3	10	-4.1	16	-4	15	-7.2	1.2	-0.53	4	-5.5	-2	3.6	9.2	-5.1	9.2	5.5	4.5	-3.9	0.87	-1.5	-3.4	-5.3	-0.19	-0.21	-6	-2.2	-4.9	-6.6	-0.98	4	0.76	-3.2	-4.2	-0.2	5.1	9.4	3.5	-5	-2.4	-6.3	7.8	-3.7	17	5.6
8.7	-8.1	10	4.7	6.9	0.25	13	-15	15	-2.3	4	4.9	3.4	0.17	-0.07	-2.2	1.9	7.8	4.9	-0.65	6.7	-1.1	4	-1.9	1.5	1.5	-3.6	-6.5	1.8	-1.1	-0.91	-0.99	-2.1	-2.8	3.9	6.2	3.3	-4.8	5.8	-9.6	4.7	0.36	7.3	5.7	-5.6	6	3.4	1.5	2.1	7.5
6.9	-3.4	3.5	-0.09	3.3	10	9.1	-0.97	3.8	6.8	-11	15	21	4.8	11	3.1	11	7.8	17	6	2.4	0.14	18	-0.92	-2.1	3.8	-11	-3.9	-7.3	-1.5	1.3	0.59	-2.4	4.3	5.3	-1.4	-8.2	-0.43	2	-4.4	-1.1	-1.5	9	7.7	5.5	11	8	5.6	-0.45	12
0.98	9	-2.6	9.3	4.8	16	-4.3	15	-4.8	2.8	4.2	33	7.1	-1.2	9.1	1.2	-6.2	2.8	13	3.9	5	3	16	7.4	9.6	4.8	4.1	1.2	9.2	-0.37	10	-1.2	2.7	4.5	6.2	3.3	2.3	4.8	1.6	-2.2	-4.9	1.9	5.9	9.1	3.6	7.7	5.8	4.2	1.7	9.9
5.9	-9	8.4	0.96	15	4.7	8.6	-3.1	15	-7.5	7.2	17	2.5	-3.7	7.8	-3.1	1.8	-3.5	9.9	-1.2	5.4	-2.4	13	1.4	9.8	6	6.3	-7.7	5	1.7	3.7	-4.2	-1.3	-4.6	3.3	-1	10	-3.4	8.2	-5	2.9	1.2	6.8	3.1	5.5	5.8	1.9	-2.8	-0.19	1.8
15	-12	14	-9.1	12	-4.5	17	-2.2	15	-6.2	9.2	-5.9	1.7	-8.7	8.2	-5.9	7.7	-2.9	9	-3.2	5.6	-6	11	-0.64	11	8.4	6.4	1.6	5.5	7.1	9.2	4.2	11	5.2	4	9.1	8.9	0.66	12	2.3	1.1	5.7	9	0.22	0.34	-2.8	6	-1.9	4.6	-6.6
-0.22	-9.8	4.2	-11	8.8	-7.7	5.3	-8.9	-3.8	-11	7.1	-8.8	-2.7	-5.4	3.4	-3.2	7	-8.5	3.6	-8.4	11	-2	7.1	-5.3	15	4.2	4.8	4.4	2.6	4.2	14	-2.7	14	-1.8	6.8	3.5	9.8	-5	8.4	-2.2	9.1	1.6	6.3	-5.4	15	9.7	3.4	2.8	3.2	-0.51
-1	-10	5	-11	16	-12	9.5	-6.7	3.1	-5.2	14	6.1	5.6	-4.8	7.8	-5	-0.42	-3.5	4.2	-7.6	1.6	-5.7	7.6	-3.3	18	-3.2	3	-4.4	0.75	-0.28	6.7	-2.6	6.4	-2.7	7.6	4.5	8.4	-3.8	6.2	-3.1	6.3	-1.1	10	-0.95	14	-2.6	6	6.6	3.1	6.7
8.5	-14	5.3	-5	11	-9.9	12	-18	8	-11	2.9	-9.3	0.81	-0.57	5.9	-9	-1.1	-15	6.1	-2.4	-0.35	-11	2.3	-2.7	15	-5.9	3.4	-4.5	5.5	-3.1	12	-5.3	0.17	-1.8	8	-1.3	2.4	6.2	9.3	-4.2	6.5	-2.2	11	-4	3.2	-9.4	2.9	-3.9	5.9	-1.4
-3.5	-8.2	-14	-4.3	-4.8	-8.1	13	-10	3.3	-2.3	-16	-0.34	-6.1	-0.96	2.2	-3.8	1.1	-15	-1.4	2.1	4.2	-11	3.2	6	13	-2.2	4.9	4.4	4.1	-0.42	12	-5.6	9.5	-1.7	7.9	-5.1	3.3	3.1	12	1.9	4.5	-3.7	1.3	-1.6	1.5	-2.7	5.3	1.4	4.6	-2.4
-2.5	-7.9	-10	-4.4	-3.5	-6.9	-6.6	-17	-4.1	-7.3	-14	2.9	-0.3	8.2	-7.1	-3.5	-11	-2.9	0.42	-1.4	-4.5	-11	-3	-4.9	-1.4	2.4	7.2	1.9	3.4	-5.3	8	-3.3	-3.8	-3.8	-0.65	1.2	6.5	-0.29	3.5	-8.9	3.4	2.3	-7.9	0.2	-9.3	-9.4	2.4	3	1.5	-2.3
-12	-7.3	-2.8	-0.27	-12	-9.6	-17	-15	-3.8	-5.7	-16	-4.3	-5.9	-3.7	-8.8	-3.9	-3.1	4.8	-8.3	-2.5	-10	-0.38	-9.4	-4.4	-11	-2.5	2.2	7.9	0.71	2.8	-1.9	0.1	-0.37	1.4	3	-0.99	3.8	12	-11	-2.5	5.5	4.8	-8.1	-4.5	-20	-10	-5.5	-0.68	-8.8	0.17
0.14	-8.6	-0.13	-6.5	-9.7	-12	-2.1	-11	-0.99	-6.9	-15	-16	-1.9	-8.1	-4.3	-5.5	-15	-9.6	-7.6	-3	-15	-3.5	-14	-3.4	-14	-7.7	-0.64	-8.4	-4.2	-7.9	-15	-1.9	-6.9	-11	-8.8	-4.2	-1.9	-1.6	-13	-0.12	-3.5	3.8	-8.9	-10	-17	-6.9	-6.9	-6.2	-7.8	-8.5
-0.49	-3.6	1.7	-5.9	-15	-13	-13	2	-6.3	7.8	-19	-5.6	-1.1	-2.1	-2.6	-5.4	-7.5	-5.4	-12	-0.45	-12	-7.3	-20	-2.1	-11	-0.43	-7.8	3	-2.5	5.1	-12	11	-5.8	4.5	-7.8	-1.6	-7.5	2	-8.8	4.7	-5.3	7.4	-11	-7.1	-11	-3.1	0.17	1.6	-2.1	-5.1
-6	3.3	1.9	-0.21	-7.1	-5.2	-10	9.4	-3.5	7.1	-6.7	-2.6	-6	2.8	0.53	-4.4	-6.7	-2.8	-11	-2.9	-2.1	-6	-11	-3.6	-10	-3.6	-4.8	-5.3	-3.9	-4.3	-5.4	-5.5	-1.4	-1	-4.2	0.29	-4.7	-1.4	-7.9	-1.7	-5.8	7	-3.7	-1.1	-12	-8.2	-7.3	0.54	-4.9	0.01
-2.6	4.7	-2.8	6.5	-6.7	-3.3	-1.4	-2.6	-1.8	-5.6	-7.2	-7.6	-2.6	5.2	4	-8.5	7.6	-0.49	0.54	-4.4	10	-12	4.6	-8.1	-14	-4	2.1	-4.3	1.5	1.3	-0.17	-3.2	-6.3	0.04	-1.8	2.9	-8.1	6.4	1.3	-3.7	-10	5.4	-8.2	-2.4	-14	-10	-3.3	-9.2	1.6	-8.3
6.2	0.8	-7.9	6.8	-3.9	3.3	5.5	0.3	4.8	2.4	-4	6	4.2	10	-1.6	-3.4	4.9	4.7	3.8	-2.8	8.7	0.96	10	-8.6	-1.8	1.6	3.8	-3.9	7	3.2	1.3	-3.5	3.9	2.8	4	-0.71	-3.4	4.6	9.2	-0.24	-1.1	1.1	-2.9	-3.9	-2	-10	0.86	-6	-5.4	-11
3	8.1	-9.8	6.6	-3.3	-0.14	-5.5	11	-5.2	7.7	-12	9	-3.7	3.9	-1.6	3.1	-2.6	-3.4	-5.4	-0.33	-2.9	-2.2	-3.2	-3.9	3.8	2.1	5.7	2	6	-1.8	1.9	1.2	0.46	-0.46	4.5	-0.35	5.2	3.3	4.2	-6	9.1	0.99	-3	-1.5	2.3	-4.1	0.96	-1.2	-4.5	-1
1.8	3.3	-5.2	10	-0.6	3.5	4.7	13	4.3	7	0.93	15	-2.8	-6.8	-4.7	6	-7.1	-0.29	-10	1.6	-3.2	3.4	1.8	6	4.5	5.4	4.3	5.7	-4.8	4.5	8.3	1.8	9	-4.6	3.5	6.2	7.7	2.7	-1.1	5.4	5.3	5.5	5.6	8.8	2.5	2.4	2.3	0.04	-2	5.1
5.5	-1.3	-2	7.1	-4.9	2.1	15	11	12	6.9	-0.09	22	11	1	-0.25	3.6	2.6	6.1	2.2	6.2	8.2	3.6	4.9	3.2	7.7	12	6.5	2.4	6	5.2	10	4.5	2	4.9	15	16	5.7	8.2	5.3	5.2	8.3	7.4	3	9.5	6	3.6	4.5	-1	8.2	6.3
3.7	-2.5	3.3	0.67	4.5	-3.7	8.8	-1.5	1.5	1.7	5.8	8	3.2	3.8	3.1	-0.67	13	6.5	6.2	-1.9	11	-3.4	12	-6.4	4.9	6.4	-2.6	-2	6.8	1.4	0.23	-7.3	-0.54	-4.2	9.5	0.19	5.5	4	-0.49	-4.5	3.6	3.8	4.3	11	12	-5.5	7.2	-1.3	9.6	4.9
7.9	-6.5	12	-5.2	12	-11	3.3	-14	4.6	-3.1	10	-0.99	4.1	2.6	0.42	-4.8	14	7	2.4	-6.2	5.6	-4.8	9.9	-3.4	9.9	3.9	-2.2	2.5	4.7	-1.4	-1.1	-0.29	4	2	3.5	2.7	4	3.4	4.8	3.2	4.3	6.6	10	9.2	7.5	-2.4	4.1	-6	-1	-4.6
6.4	0.8	5.2	5.8	13	8.7	18	4.8	18	5.7	16	9.3	4.6	5.1	11	7	2	-0.18	15	2.8	8.5	-1.5	12	7.6	16	9.7	5.3	6.5	14	2.8	14	13	15	7.1	13	8.3	0.95	5.1	15	9.1	12	4.5	14	0.12	17	13	3.5	8.3	4.2	5
9.3	5.4	17	8	19	9.7	21	4.9	9.4	6.2	16	13	0.64	-2.2	3.1	0.37	8.8	-6	6.1	-1.1	9.4	7.3	11	2.1	12	6.5	9.1	7.3	3.3	3.8	17	5.5	12	2.3	7.4	2.1	7.2	8	15	3.6	10	-2.9	11	5.5	9.7	3.2	9.3	-2	8.7	3.2
8.6	-0.55	4.8	-1.5	11	3.5	17	4.2	7.2	-4.9	16	12	-5.5	-10	4.9	1.5	11	-8.6	9.1	-6.7	8.2	9	14	-6.2	18	4.6	14	3.1	18	2.8	21	2.3	12	8.3	14	2.2	20	1.7	18	1.2	9.8	-3.8	14	11	17	4.9	6	-2.3	5.8	-7.9
7.1	1.2	4.6	-6.2	15	5.3	15	2.7	11	-0.27	10	-7.5	7.4	-3.9	5.7	3.7	9.8	-1.4	14	-1.9	3.9	0.41	16	0.99	14	-1.3	4.2	-6	6.8	-1.4	12	-4.8	6.4	-0.79	8.7	0.94	10	-0.59	9.4	-0.5	8.2	-4	14	6.7	12	5.4	5.3	1.8	8.4	-0.87
3.3	-1.9	3.3	-7.9	11	-3.2	17	-5.7	7	-3.5	0.64	-5.7	9.8	-8.1	13	-4	9.1	-2.6	17	3.5	16	-0.33	22	4.8	13	1.7	6.2	1.1	9.5	2.3	8.8	-3.1	7.5	-1.3	7.2	-0.67	9.7	0.81	12	-0.19	10	-0.04	8.2	-1.8	12	-4.8	11	1.5	12	-2.2
14	-4.5	19	-0.79	23	1.9	25	0.23	12	-15	25	-3.6	8.9	-1.4	16	4.8	12	-1.5	20	5.1	21	5.4	19	8.5	17	-6	14	-2.3	16	0.46	16	-7.2	11	-8.1	13	-2.5	14	-4.4	11	-12	2.6	-4.3	14	-0.94	27	-7.6	16	-4.8	22	-4.4
4	2.6	20	5.5	20	-4.7	11	3.3	2.6	-2.7	24	-1.5	-6.7	-3.7	0.12	-2.1	-2.3	-0.73	-0.69	-6.7	2.5	4.7	8.7	-3.2	15	-10	3.2	-12	5.7	-1.4	8.9	-9.2	3.6	-8.5	0.62	-5	7.5	-12	10	-10	3.3	-4.5	12	-12	5.2	-12	-2.7	-9.8	3.1	-5.9
-7.2	9.5	6.9	6.9	8.8	3.9	-8.4	14	-6.4	3.5	7	0.89	-9.7	-0.86	2	-3.9	6.3	-2.4	-0.38	-5.7	1.8	3.3	-2.9	-2.5	11	-4.3	-2	4.4	-1.3	-2.4	4.9	3.9	-5.7	3.4	-2.6	-0.78	2.4	3.2	1.7	0.31	-4.1	-8.7	7.1	-5.9	10	-6	-0.18	-3.6	0.02	-5.9
-9.5	3.5	-0.52	0.83	2.6	1.6	-9.1	13	-5.2	-5	11	-3.7	2.9	4.5	3.8	1.2	4.7	-4.6	2.2	0.41	1.1	-4.1	10	-5.7	8.3	-8	-3.7	-2.2	-12	-9.4	-6.4	-5.5	3.1	-2.1	-6.1	-1.9	-5.5	-2	-4.7	-4.3	-4.5	-5.4	3.7	2.1	3.8	-6.5	-2.3	-4.6	-2.7	-2.6
-5.8	-0.19	-1.2	-3.8	2.3	-2.6	-9.2	-8.6	-6.1	-2.9	2.8	0.83	-1.9	-2.3	-2.9	-2.8	-11	0.83	-3.2	-0.17	-5.1	4.6	-0.35	1	3.7	1.5	-1.8	3.4	-6.4	-1.3	-2.4	4.7	2.7	3.2	-8.1	-1.1	3.4	1.7	-0.98	0.62	0.24	3.1	7.9	-2.8	-2.6	-2.7	-8.8	0.32	0.41	-2.8
-1.9	-5.8	-0.52	-10	4.8	-4.2	2.4	-18	-1.4	0.85	7.4	-18	-6.4	-1.7	-0.46	-6.2	-7.9	-0.25	-2.3	-6	6	-2	-1.9	-1.4	5.7	-5.5	1.6	13	3.1	-5	-0.14	1.3	3.2	-0.31	3	-3.5	3.8	4	3.6	5.6	0.68	5.7	4.8	-1	5.5	-4.3	0.4	2.1	3.2	3.5
-5.5	-4.9	0.29	-13	-1.1	-7.6	-0.85	-0.32	-2.2	-2.7	4.6	-13	-5.1	4.8	6	-1	-2.4	3.5	2.6	0.36	3.5	-0.24	12	-0.68	-6.7	-3.4	1.7	-0.28	-6.4	3.7	3.1	5.2	-4.1	1.7	1.2	-3.7	2.9	-3.7	-0.42	2.9	-1.7	0.62	-2.2	-6.4	6.7	-4.3	-1.8	-1.9	0.53	-5.8
7	0.41	14	-5.9	12	1.3	3	-2.7	0.28	-6	8.3	0.27	4.1	-6.7	5.7	2.7	5.3	-3.9	4.4	2.9	5.3	1.1	9	5.3	1.4	3.8	0.78	1.6	-6.2	6	1.6	4.5	-3.7	3.4	-2.7	-2.6	4.4	0.23	7.4	3.6	-7.1	2.7	-3.4	5.4	8.1	3.7	-3.9	-6.3	-9.2	-10
10	-5	7.5	-0.56	15	7.2	18	-14	13	-2.8	15	6.8	4.3	-2.7	12	-0.47	5.8	2.8	8.5	-2.2	9.3	6.5	3.5	3	12	2.9	9.2	3.2	2.9	6.7	11	6.4	13	10	1.2	3.6	9.3	4.6	6.4	6.8	0.21	2.9	6.2	8.7	12	6.5	19	0.24	21	-4.5
11	0.86	8	4.8	12	10	20	-1	11	0.37	10	8.2	4.5	-2.7	0.5	0.85	7.4	-0.51	-1.3	-3.3	8.3	1.2	14	0.33	11	2.2	1.8	-0.73	-0.16	-3	2.3	-0.36	1.3	2.8	-2	5	2.9	0.78	5.8	2.4	3	0.18	8.3	8.3	4.3	-5	9.1	3.7	15	9.8
6.7	1.8	5.4	3.2	4.3	-0.32	2.9	-1.9	-0.65	-6.7	8.6	5.8	-13	-2.7	0.92	0.39	-4.8	-6.8	-0.78	0.57	0.59	-2.4	1.8	8.2	3.6	5.2	-7.8	1.9	2.8	-7.9	-2.1	-0.49	2.3	-1.6	4	1.4	-2.1	5.8	-0.12	-1.7	0.71	-4.4	4.5	10	1.3	3.7	7.3	-0.3	12	7.2
2.3	-0.72	3.5	6.5	-5.8	9.3	-4.5	0.04	-2.1	0.43	1.2	6	-2.9	-5.5	4.7	-3.5	-0.32	-7	4.3	0.02	3.4	-8.1	-5	-3.8	-0.53	5.6	-9.7	0.36	-2.2	3.2	-7.5	-2.8	-3.8	0.1	0.75	1.5	-8.4	2.4	-5.8	0.36	-8	-0.39	-1.5	5.8	2.5	0.98	18	-1.1	20	1.6
8.4	-0.17	2.8	-0.58	-11	1.5	14	-16	14	-1.8	-1.1	-6.8	0.72	-2.9	3.2	-5.5	8.5	-9.2	0.77	-12	8.8	-4.9	-3.6	-7.9	-6.6	-2.2	-0.36	1.1	-5.3	2.3	-2.5	-3.6	-7.5	-7	-7.9	-5.2	-5.1	1.4	5.5	5.7	-5.9	-3.7	1.5	-3.8	3.9	-4.5	9.1	-3.3	14	-1.7
7.8	-4.6	-0.21	-3.5	7.9	-4	13	-5.7	7.6	-2.7	7	-3.7	10	-5.6	8.3	0.18	9.8	-3.2	6.2	1.8	5.3	-0.44	2.3	-2.4	-0.94	-9.5	2	-1.6	-4.4	-0.35	0.88	-4.6	-3.2	-2.2	-5.3	-9.6	2	-4.9	0.82	-0.84	-2	-6.2	5.2	-2.1	-0.75	-5	-5	-2.8	2.5	-6.5
-10	2.5	-14	2.3	-8.1	0.98	-7.5	2.7	-9.8	-0.57	-14	-13	1.4	-4.9	1.8	2.7	2.7	-1	-0.29	-0.33	-4	3.3	-0.49	-2.2	-3.7	-3.2	-6	2.1	-5.2	0.53	-3.2	-2.5	0.12	-13	2.6	-4.2	-3.7	-6.3	0.34	-0.97	0.17	-6.2	-1.8	-3.9	-10	5.2	-3.6	-0.2	-5.5	-0
-12	-0.9	-18	-6.6	-15	-10	-9.4	7.9	-13	8.3	-20	-13	-2.8	-4.1	0.14	-2.9	2.5	-7.3	-2.1	-4.2	-2.4	1.7	0.55	-0.91	-8.4	-3.8	2.3	3.4	-3.5	3.4	2.6	-0.05	2.5	-5.7	-2.7	-4.9	0.27	-11	-0.68	2.9	-5.5	-2.4	-3.8	-8	-12	-0.68	-7.5	4.5	-10	0.64
2.4	-2.5	-1.9	-14	-4.2	-28	5	2.6	2.4	-0.51	0.24	-25	-2.4	1.4	6	-3.3	2.8	-9.6	5.8	-9.7	-5.6	-0.51	7.6	-9.2	2.3	-9.7	-1.7	-3	-0.92	4.2	0.13	-7.1	3.6	-8.5	-5	-6.4	-7.6	-17	-7.1	0.11	-2.6	-4.6	11	-14	9.6	-2.9	4.7	-3.5	-3.6	-10
7.9	-0.25	6	-2.9	5.6	-12	12	-8.8	5.7	-3.4	11	-6.7	8.8	7.4	3.4	1.6	12	2.6	8.1	2	4.4	5.3	3.6	-2.5	4.2	0.05	0.38	7.1	6.8	6.6	2.1	1.9	4.5	-2.9	2.4	10	1.5	4	-0.19	6.5	2	3.4	3.1	-1.5	6.3	5.8	5.8	-0.32	6	-0.07
5.4	2.2	2.7	5.4	-3.1	7.2	5.7	-8.7	5.5	5.4	-3.2	9	2.6	-5.7	-2.9	-2.4	-0.78	-1.7	5	1.6	-0.57	-0.11	4.8	-3	3.9	5.3	2.8	4.8	6.6	6.7	6.1	4.9	4	-0.76	2.6	9.4	1.9	4.4	4.7	3.3	1.2	4.4	4.4	6.9	0.52	-2.1	-1.9	7.6	0.2	13
11	4.3	-0.19	3.9	-2.8	0.2	10	6.1	9.7	10	-5	7.8	5.3	5.2	1.4	0.27	1.3	-0.73	3.7	2.7	-1.5	-2.4	1.8	0.35	4.4	0.38	-0.4	8.2	-5.6	4.6	1.3	3.2	3	-1.3	-1.4	6.7	-1.9	4.1	2.6	-4.6	-0.37	4.2	5.5	0.38	-4.8	-3.2	-6	3.5	-0.45	6.2
8.2	4.5	7.7	-13	4.5	-4.9	8.1	8.7	0.91	4.6	-1	-8.2	5.1	2.2	6.6	9.4	5.9	5.2	7.9	6.3	-0.85	-0.21	2.5	3.1	-3.9	-5.8	5	3.8	-5.9	3.2	-1.6	-0.79	3.8	-7.2	0.12	0.47	-2.1	-4.4	-2.9	-4.9	-3	-3.5	1.3	-7.6	-1.6	-2.9	-1.6	2	0.43	4.6
6.6	-4.5	9	-8.9	3.3	-4.5	6.1	-3.6	-0.37	-0.89	-0.05	-5	6.6	-1.6	5.7	1.4	-2.9	2	1.2	5.3	-7.8	3.9	-2.3	5.6	1.3	1.2	2	14	4.2	10	3.3	9.8	0.38	5.8	-8	-1.3	1.6	4.7	4.4	9.1	2.1	1.9	6	0.65	-2.8	8	-4	5.6	-3.4	2.8
0.6	-0.84	-5.7	-8	-5.4	2.5	-7.6	-1.6	-3.5	1.9	-13	-4.4	-2.4	0.19	-4	3.6	-2.5	7.4	-9.4	7	-7.7	7.1	-7.7	6	-0.29	10	-0.14	5.9	-0.03	1.6	3.9	11	0.76	5.9	-5.7	5.5	12	4.5	0.34	12	2.6	7.1	-0.61	4.7	-6.3	22	-8.8	3.1	-7.3	3.6
1	3.4	-13	-3	-5.2	11	-3.4	5.2	0.14	-0.86	-11	3.8	-1.4	4.1	-8.5	3.3	-1.3	2	-8.5	5.1	-6.6	-0.04	-2.2	3.6	-8.2	8.9	3.9	9.2	4.4	0.24	1.6	10	-4.3	1.2	-6	3.6	2.5	2.8	4.8	13	0.98	2.6	-8.8	4.8	-11	5	-5	2.2	-7.2	-2.5
-3.4	-4.6	-3.1	-4.9	-0.05	1.1	5.2	-6.5	6.6	-0.64	-1.2	-7.6	1.3	3.3	-0.15	-3.2	-3	1.1	1.9	7.2	-3.7	-4.6	-2.7	0.94	3.6	3.3	14	11	13	6.3	7.2	9.9	1.9	3	5.3	5.2	8.3	12	6.4	9.9	5.2	2.9	-3.8	2.4	3.5	-6.5	1.4	1.2	4.8	-1.4
-3.2	-13	-7.4	-17	-5	-3.4	-11	-24	-9.2	-6.4	-3.5	-13	-1.6	-2.5	3	0.02	-4.8	-0.4	5.3	-3.3	-6.6	-2.5	-2.2	5.3	8.8	-2.4	3.7	0.13	0.36	5.5	1.8	4.5	11	3.3	1.8	4.8	9.6	6.7	-4.2	5.5	2.8	-0.25	-0.03	-3.7	0.14	1.5	-10	1.2	-10	1.3
-9.1	-9	-8.8	-12	-9.8	-3.3	-11	-11	-7	-1.1	-7.9	-4.8	-1.8	0.51	-4.8	2.6	-2.8	2.4	-1.2	1.6	-14	3.3	-7.2	3.3	2.4	-4.5	2.2	-0.15	-9.8	7.6	-2.7	-0.41	3.1	0.05	-1.5	2.4	-3.2	-0.95	-2.8	1.9	-0.61	0.3	4.7	-3	-1.2	-2.1	-8.2	2.1	-13	-1.3
-4.8	5.2	-7.9	-7.1	-12	-3.3	-14	0.19	-9.6	5	1.4	-16	-0.41	4.4	-11	-4.3	-9.7	-6.9	-6.8	-0.63	-7.5	-0.4	-6.7	2	-1.2	5.7	-3.7	7.6	-8.3	6.2	-6	4.6	0.33	4.4	-4.5	0.16	-5.9	6.5	-4.9	5.6	-2.4	1.1	-1.2	3.3	-3.8	3.3	-5.6	-0.42	-7.7	3.2
0.57	-6.6	6.6	-3.9	6.9	-3.3	3.1	-4.9	5.3	0.03	16	-3.5	-0.91	-2.9	-2.1	-3.7	-1.4	-1.6	6.1	-3	1.9	1.7	2.3	2.3	2.4	-0.47	-1.4	0.31	2.6	-5.5	0.4	9.4	3.5	-4.1	-1.4	1.6	-0.08	-4.7	-0.39	-0.22	-1.9	-8.5	-2.8	-4.4	-0	3.4	1.8	-4.8	-3.8	-0.69
9.7	-0.14	8	1.7	11	2.8	13	4.4	7.9	0.01	12	4.8	5.2	0.61	0.75	2.3	1	1.7	5.1	-1.1	-5	4	8.3	-1.8	0.02	-5.3	5.5	-3.2	-0	3.3	1.6	2.5	3.9	4.1	-1.2	1.4	-6.6	-0.05	2	2.4	-4.2	-4.7	5.9	-5.2	-0.01	1.8	-3.2	8.9	-1.7	4.9
6.4	2.2	5.7	-2.5	10	0.17	16	9.1	4.1	4.9	5.5	5.7	7.3	-0.67	-3.5	-0.53	-0.51	0.15	2.4	2	1.7	3.1	-1.5	7	5.8	3.6	-1.9	6.8	-6.3	4.1	1.7	1.4	2.2	4.5	-3	0.11	-4.1	9	-5.6	11	1.8	-3.8	1.8	4.8	5.1	3.2	-7.6	2.7	-5.2	2.7
16	-1.2	10	1.9	1.1	7.8	11	-0.35	9.2	-1.9	12	5	-4	-10	2.5	-0.7	3.4	-5.2	-3.5	0.05	2	0.13	-2	-0.15	1.6	1.7	5.6	0.1	-0.63	-5.5	0.65	-3.3	-2.9	0.06	3.6	-9.4	-1.9	1.3	-3.8	-0.09	1.8	-4.7	-6.9	1.5	0.67	-3.9	-0.07	-2.8	-5	-2.7
-2.3	-2	-4.9	-2.2	-12	-2.1	6.3	-7	1	-2.2	-1.3	19	-6.7	1.9	-3.3	-3.2	2.6	-3.5	-7.7	0.63	-1.4	1.1	-3.9	-4.1	-4.2	-2.4	-5.5	3.4	-4	8.8	-0.29	7.1	-1.4	-1.7	-2.2	3	-2.2	1.6	2.3	2.5	1.4	1.4	-8.6	-3.9	-8.4	-8.5	-1.4	-1.2	-2.5	-1.6
0.75	-2.9	-1.2	-1	-7.1	1.1	20	-9.3	5.4	-1.7	4.5	10	-4.6	8.3	1.8	3.1	0.52	2.8	0.38	5.7	2.9	6.4	5.8	0.37	0.98	1.5	0.57	3.4	1.1	3.5	2.1	6.7	3.7	0.91	-5	0.9	2.9	1.3	0.17	7.5	-3.9	1.6	-6.2	7.3	-4.1	2.8	3.4	7.1	4.1	6.7
4	3.1	-1.3	5.6	-7.3	12	11	6	5.9	1.2	-3.7	-0.69	-1.2	1.9	-4.3	4.6	-8.9	4.2	-2.3	6.3	-2.7	4.3	-4.8	10	-6	6.3	5.9	3.8	1.2	6.4	-2.1	8	-0.36	-4.3	-3.7	-1.3	-9.2	1.8	0.93	9	-4	-0.5	-7.8	0.28	1.7	3.5	-1.3	2.7	5	11
3.1	4.1	5.2	0.24	-1.8	1.1	4.3	1.2	7.2	-8.3	-3.9	-8.4	-2.7	4	3	-0.87	1.7	-10	-0.95	-1.6	11	-1.4	-1.2	1.4	-8.1	4.5	0.53	0.59	-6.1	1.1	0.29	2.7	-2.4	0.05	-5.9	4.8	-5.9	6.6	5.1	-0.31	-5.7	0.22	-1.7	2	9.8	-1.6	8.8	-3.8	7.3	1.6
5.5	0.46	9.8	-0.33	6	0.37	16	-7.3	8.8	-1.2	14	0.15	-1.2	5.7	6.7	0.6	4.4	3.1	4.6	0.64	9.9	6.9	8.2	-7.7	4.9	-5	-7.4	-3.6	-4.9	2.8	4.4	-5.2	1.8	-2.4	8.1	3.8	6.5	3	4.7	-0.77	8.5	1.7	4.6	-4.9	7.1	-8.5	9	-3.3	12	-9.5
0.27	4.6	5.4	5	4.6	0.43	3.4	-2.3	-6.3	6.1	18	-4	-0.36	9.1	5.3	2.5	0.35	2	0.79	2.3	3.6	-1.1	5.1	6.8	5.8	-8.7	-0.8	-1.4	2.4	1.5	4.3	0.26	-3.7	-4.9	2	4.4	3.3	-5.9	3.3	6.1	4.2	-0.69	8	-2.8	10	1.3	9.1	5.6	16	4
1.3	4.7	-6.9	7.4	-1.6	1.1	-1.1	6.7	-7.4	5.2	2.3	1.4	-4.2	0.08	0.96	2.8	2.5	3.9	-2.1	-2.5	3.7	-4.8	0.23	-3.7	1.8	1.1	-2.9	0.82	3.1	-1.9	4.7	2.6	-1	3.9	-5.8	5.2	-2.5	-1.9	6.8	-7	-0.85	1.1	2.6	0.9	-4.5	1.8	11	2.4	17	6.6
-3.7	11	-14	8.5	-7.1	3.2	0.32	11	-5	5.1	-3	2.1	-3.2	0.39	-0.23	2	3.5	-6.5	-1.2	-2	7	-1.2	-2.5	-1.3	1.6	-0.38	-9.9	1.5	-3.6	0.33	3.7	0.53	-2.5	-3	-2.1	1.2	-5.6	0.47	6.3	1.5	-1.1	0.49	2	-4.1	1.6	-0.24	-1.5	2	0.89	1.6
2.3	-2.6	-1.4	1.8	-10	-1.6	-7.2	2.7	-1.6	1.4	3.9	-3.3	3.5	6.7	-1.9	1.3	3.3	-0.05	-6.9	3.1	-2.9	5.3	-5.5	4.1	-0.15	-5.3	0.98	3.9	-1	6.9	-4.8	1.5	-5.9	0.42	-3.8	-3.2	-6.6	7	-3.8	1.2	-6.7	3.5	-3.6	-11	-4	-6.4	-2.9	6.2	-4.3	5
-10	-14	-19	-6.2	-20	-6.5	-25	-13	-9	-7	-18	-5.2	-6	2.9	-7.4	-4.2	-5	-5.7	-16	-2	-7.4	-4	-11	3.5	-14	-0.32	-3.2	4.1	1.2	0.63	-7.1	-1.1	-9.6	0.42	-4	-3.3	-11	7.4	-7.7	-4.5	-3.6	0.38	-19	-2.1	-14	-8.7	-4.2	2.1	-11	3
-1.8	8.3	-7	3.3	-19	-0.06	-4.1	4.1	-3.3	7.9	-12	-5.7	-1.4	2.3	-5.4	1.3	-6.9	-2.8	-9.4	-3.9	-3.4	-5.7	-7.3	-3.1	-16	-7.5	-3.5	0.85	-3.5	-7.3	-7.5	-2.2	-5.2	-8.9	-1.9	0.54	1.2	-0.66	-12	6.2	-1	0.24	-9.8	-3.6	-15	-2.4	-0.22	-0.66	1.6	0.66
-5.1	-2.6	-3	-9.4	-14	-7	-12	-2.1	-11	0.5	-13	-23	3	-9.1	-8.7	-1.6	-6.7	2.5	-6.9	-6.4	-12	1.9	-11	-9.9	-16	-6.5	-0.56	-2.5	2.9	-0.69	-10	0.59	-7.6	-2.9	2.1	-2	-4.8	-7.6	-8.3	4.3	-5.7	-4.8	-6.7	-9.6	-18	-2.2	-7.8	-6.6	-8.1	-7.3
-3.5	-0.63	-0.51	4.7	-4.3	-1	-0.73	-2.6	-1.3	-4.5	-2.9	-5.1	6	-7.3	-2.6	-2.1	-5.2	6.4	-6.2	-6.1	-0.13	4.4	-5.1	-3.1	-2.6	-0.36	-1.5	4.7	5.1	-4.4	-0.65	4	-0.35	-0.6	9.5	0.33	1.1	1.9	-5.4	4	-1.8	0.25	-1.6	-2.8	3.9	-3.9	-0.56	-3	-4.5	0.37
-8.1	4.8	-7.5	12	-3.8	5.4	-9.8	12	-3.9	5.6	-9.2	5.2	1.8	-0.79	-5.8	5	-1.2	0.39	0.01	4.1	-4.5	1.4	-6.3	2.5	5.6	-1.6	-3.1	-0.89	-0.09	-4.8	2.1	0.14	-1.9	-3.5	-1.7	1.6	1.6	-6.5	0.44	2	0.09	-1.4	2.4	6.1	-2.9	1.6	2.7	1.6	-0.06	3.2
-14	19	-11	16	-4.7	16	-7.6	33	-5.6	9	-15	15	1.1	-2.7	-3	2.4	-4.9	3.7	-3.1	3.6	-0.7	-3.6	-3.4	0.01	1.6	3.3	-0.81	-0.72	5.1	6.8	1.1	8.6	-5.4	5.7	2.3	-3	2.2	-3.8	1.9	4.3	-2.9	6.3	-7.7	3.7	1.4	3.9	-2.6	5.5	-1.4	6.1
-1.6	18	-8.6	16	-16	17	-17	32	-6.7	4	-19	14	-4.6	8	-8.2	2.8	-11	3.3	-5.4	6.7	-11	2.6	-9.7	5.5	-8	12	0.9	-5.5	-0.14	2.3	-9	1.2	-11	5.3	-5.3	2.5	1.1	5.4	-7.9	7	-7	5.5	-7.4	6	-3.6	12	-11	3	-12	8.7
-6.4	4.7	-9.6	4.8	-17	7.7	-19	15	-11	3.3	-21	14	-5.8	4.2	-3.5	2.3	-10	8.5	-7.1	7.2	-5.4	-2.1	-5.4	6.1	-15	8.7	-0.93	-6.8	-5.7	0.52	-1.8	6.8	-11	9.5	-2.6	2.1	-0.09	0.81	-2.4	5.1	1.1	4	-14	8.8	-14	12	-9.2	3.6	-12	2.3
-4.3	-2.9	-9.4	4.8	-11	5.8	-0.68	-2.8	0.18	-0.55	-10	7	-5.8	3.5	-5.8	0.2	-5.9	6.8	-5.2	1.3	-2.3	-3.1	-6.7	6.2	-9	-2.7	-3.7	-11	-5.1	-0.23	-3.9	-1.3	-4.8	-3.4	4.9	-5.6	-1.1	-9.1	-2.6	-12	2.4	-4.4	-8.5	-0.42	-9.9	0.72	1.1	0.75	0.5	1.2
2.4	-4.3	-2	1.3	-4	5.9	7	-2.9	2.8	-7.3	-6.7	9.3	-3.3	2.4	-3.3	3.3	0.81	2.1	-9.8	-2	1.9	1.4	-6.7	-7.7	-9.3	0.1	2.4	-6.8	2.5	-4	-0.33	-2.8	-2.1	-5.5	-0.64	-5.2	1.4	-9.3	3.7	-5	0.3	-2.8	-5	0.39	-2.9	1.5	-0.2	3.5	3.6	9.2
4.3	-7	3.5	0.67	3.6	4.1	2	-5.2	-4.9	-1.6	-3.5	5.6	-8.2	1.4	0.37	2.2	-6	-2.7	-1.5	-1.9	-6.2	-5.3	-2.8	0.54	-6.2	-0.25	0.66	-1.5	2	-4.5	-6.9	-7.3	-2.2	-7.8	-6.1	-3.9	0.85	-2.7	-11	1.2	-2.6	-5.8	-5.5	-1.8	-6.7	3	-3.2	3.8	-8	6.3
-5.8	-7.1	1.7	-9.6	2.1	-12	-15	-13	-8.2	-7.6	1.1	-17	6.6	-7.1	-6.7	-2.5	-1.9	-5.9	0.25	-9.1	-1.9	-4.3	-5	-4.7	-7.7	-7.3	-0.37	1.9	-1.4	-14	-8.2	-8.2	-4.7	-0.71	-5.1	-8.5	-5	-7	-5.1	-8.4	-1	-5.6	1.8	-3.4	-3.6	2.1	-3.2	-4	-13	-0.71
-8.2	-10	0.43	-21	1.6	-16	-11	-18	-2.7	-11	-0.86	-23	-0.46	-1	-4.8	-6.7	4.2	-0.66	-1.8	-6.7	-2.5	-4.4	-2.2	-1.2	-1.9	0.81	-13	4.5	-10	-6.9	-8.7	-2.4	-6.1	-5	-2.9	-7.3	-12	-2.4	-3.1	-7.1	-1	-6.5	-4.4	1.2	-4.8	-6.6	0.06	-6.2	-5.3	-7.9
-6.9	-11	-14	-17	-11	-14	1.5	-24	-3	-9.7	-22	-20	-5.8	9.1	4.1	-2.1	-3.3	-3.2	-5.2	-0.71	-0.3	-2.9	-8.9	-2.4	-10	-3.2	-7.6	-0.38	-6.8	6.2	-7.6	-3.3	-7.7	0.43	-2	-0.76	-13	-3.7	-6.4	-5.9	-8.3	-2.5	-11	-4	-8.7	-5.6	-5.7	-9.3	-6.6	-13
-5.2	-6.8	-18	-2.1	-15	0.01	-13	-13	-9.2	-11	-28	-12	-4.9	-1.9	0.35	-1.8	-3.9	0.62	-3.5	-5.3	0.07	-6.1	-9.3	-13	-20	-10	-1.2	-13	-2.3	-10	-8.9	-10	-5	-7.4	-6.1	-9	-7.6	-13	-0.81	-9.8	-9.4	-4.4	-14	-7.3	-5.8	-11	-6.9	-14	-14	-19
-13	5.1	-14	4.2	-10	-2.6	-23	10	-14	-1.4	-20	-6.4	-2.5	2.3	-2.1	-1.8	4.7	-0.14	0.28	-3.5	3	-1.1	-1.5	0.99	-8.6	-5.8	0.96	-8.4	-5.1	-9.8	0.48	-8.1	4.2	1.4	-6.8	-9.4	-5	-3.5	4	-5.8	-8	-4.2	-5.9	-3.2	1.4	-7.1	-3.6	-5.3	-13	-14
-1.6	5.2	3.5	0.77	5.3	-6	-5	9.9	-0.12	-0.94	6.2	-3.5	-1.1	-5.8	1.6	1.7	3.6	0.21	0.26	1.8	4.6	3	-5.7	-0.14	-1.8	-5.4	-2.5	-4.2	-3.5	7.8	-1.2	-12	-4.3	3.5	-9.3	6.2	-4.5	-1.3	-6.6	-7.9	-0.59	2.4	-2.8	1.3	3.7	-4.2	-0.81	0.7	-2.1	-0.78
1.3	-0.25	3.9	-6.5	11	-2.8	1.7	-5.9	-2.9	2.1	-0.16	4.2	7.6	-0.39	1.3	3.8	2.9	5.5	8.9	2.3	-2	8.3	2.8	-0.12	2	1.5	0.04	-1.8	0.28	-0.25	0.4	0.42	-2	9.9	4.2	1.9	-3.7	0.8	-4.1	-4	3.9	3.3	3	2.1	-3.9	4	-2	-0.29	2	-1.6
-7	-6.6	0.04	-2.5	5.1	-4.5	-15	-2.9	-6.9	11	1.4	-0.57	-4.2	-0.21	-2	-2.1	-5.5	8.4	-1.2	3.1	-0.54	2.4	2	-2.7	-2.1	4.6	-7.9	-1.2	-8.6	-7.6	-7.5	-2.1	-1.7	2.1	-3.8	-2.7	-0.94	0.81	-7.7	-4	1.4	3.2	-6.2	3	-4.5	10	-1.9	-1.1	-1.4	-4.3
-0.49	7.1	7.4	8.9	9.8	9.5	-10	15	2.2	11	13	13	4.2	0.08	-1.8	5.3	-3.5	-1.4	-1.7	6.9	-9.1	-6.4	5	4.2	0.75	5.9	-3.5	-6.2	2.9	-4.6	-12	-5.1	-0.16	3.3	-1.9	-0.92	-0.5	-0.47	-9.8	-5.6	1.5	2.5	7	6.6	7.8	12	2.3	7.8	0.93	0.23
2.8	14	8.8	22	10	12	0.97	15	4.1	7.9	19	24	-0.33	3.4	-1.7	4.1	0.36	0.39	4.8	7.1	-4.2	-0.73	1.9	5.6	12	9.4	1.1	1.2	6.6	-1.6	3.7	3.6	8.8	7.5	7.7	4.8	6.9	11	1.7	1.4	4	7.9	10	8.9	13	2.6	0.22	8.1	6.6	11
1.7	4	16	20	20	9.9	-1.6	7.3	0.79	6.1	22	26	-1.9	-6.4	0.44	0.8	2.9	12	-1.2	3.2	-0.77	9	-3.1	6.2	3.7	10	-0.07	-0.99	0.68	-2.5	0.35	4.7	5.7	5.9	1.2	7.4	-0.9	4.3	1.6	1.3	-0.53	7.3	2.6	2.4	2.9	2.1	-1.5	1.2	5	4
[truncated: 952 more columns]
