# Supplementary material for: Dyslexia on a continuum: A complex network approach
Source: PLoS One. 2018 Dec 17;13(12):e0208923. doi: 10.1371/journal.pone.0208923 (PMC6296514; doi:10.1371/journal.pone.0208923)
Supplement: S1 File — Detailed information about the archive contents is provided in the included README.txt file. (TGZ) [file pone.0208923.s001.tgz › FS_683_AA_run_1.csv]

0.03	-0.37	-12	-9.9	-9	-6.4	-5.5	-0.28	-4.8	1.5	-2.3	8.4	-4.8	4.5	-5.5	-1.8	-0.06	-2.6	-11	0.68	-6.2	-4.2	0.63	5	-7.7	-4.2	-17	-0.45	-12	3.5	-9.2	-7.4	-7.7	-3.1	-12	1.7	2.3	3.1	-5.2	1.4	3.2	5.2	-14	1.3	9.7	-2.9	-6.2	5.2	-3.9	2.9
-0.18	-0.34	-13	-11	-14	-9.3	-11	-5.6	-9.9	7.1	-9.8	21	-7.3	-3.8	-7	-5.8	0.38	-5.5	-9.3	-1.9	1.6	0.3	-2.1	14	-5.7	-3.2	-5.8	-2.1	-8.4	-1.6	-2.8	-9	-11	4.8	-7.1	-2.8	5.6	1.6	1.6	-4.2	4.3	2.4	-17	-7	12	-2.6	-3.8	1.5	-5.6	-3.2
-0.57	-0.39	4.3	-4.8	-7.8	-6.3	4.7	1.6	-0.93	12	17	18	-2	-0.84	-3.4	-4.7	-5.4	-8.2	0.15	4.5	0.4	-4.4	-0.3	3.9	0.17	3.6	-3.4	8.7	0.75	0.8	-5.5	0.99	-5	4.3	1.9	5.2	-2.3	3.3	-2.6	12	7.3	7.4	-4.5	1.3	-3.4	8.3	4.8	8.3	4.8	0.38
-0.72	-0.29	-7.8	-4.5	6	0.37	5.8	5.1	3.2	1.2	11	2.7	7.4	-3.2	3.4	2.3	4.3	4.4	3	5.8	0.45	1.8	1.6	2.7	-6.2	10	-9.8	9.7	-2.5	5.8	1.9	7.7	-1.2	2	-4.2	10	1.1	12	-0.47	13	-2.3	13	-1.1	1.7	-5.6	9.1	-0.75	13	-0.93	7.4
-0.33	-0.34	-10	-22	-0.99	-8.2	2.5	-15	2.4	-8.1	-0.89	8.2	3.9	-15	1.9	-2.9	0.01	7.2	8.4	5.7	4.1	5.8	2.9	1.2	-3.7	6.4	-0.75	5.7	1.7	12	7.9	-0.55	2	-2.3	3.9	11	-0.22	7.7	0.77	11	-2.3	16	-0.83	-2	3.2	6.5	-2.8	14	-2.8	11
0.38	1.1	-7.9	-5.8	-9.1	-9.9	-0.85	3.1	-4.3	21	-9.2	4.8	-4.7	5.2	1.2	9.4	4.6	13	4.8	9.6	-0.03	12	0.45	8	1.9	8.9	-4.2	6.8	1.4	6.8	4.3	-1.5	5.1	0.92	5.3	13	-5	6	5.8	11	6.3	9.2	8.7	18	8.6	21	-6.2	14	6.7	8.4
0.54	0.85	-9.2	6.5	0.08	4.7	0.98	1.1	-1.3	2.4	-4.5	8.2	-3.3	7.4	-1.7	7.5	12	12	4.2	3.2	-2	15	0.61	15	-0.61	-0.94	7	-32	5.3	-17	1.1	-30	7.3	-11	4.8	-8.2	1.5	-23	4.3	-6.7	4.9	-19	7	-22	3.6	-26	4.6	-30	4.2	-3.4
0.13	0.96	2.1	-5.2	-0.52	-5.3	1.6	-0.1	-2.3	-8.5	3.8	-6.5	-2.4	-1.2	-0.75	3.4	3.7	10	6.4	18	0.63	-0.81	-1.4	4.2	7.5	13	12	18	12	4.8	6.4	21	13	6.9	0.85	5.9	3.9	12	-0.73	11	-2.1	8.7	5.5	19	5.5	3.8	9.2	14	5.3	8.5
0.37	-0.94	8	-13	4.8	-16	7.9	-16	-0.3	-11	2.8	-17	3.1	-7.1	2.7	-9.7	3.7	-11	6.4	-11	4.4	-2.1	2.1	-13	14	-12	11	-14	12	-8.6	6.3	-13	15	0.79	8	-16	6.4	-19	-1.7	-14	-4.6	-25	7.5	-7	-2.1	-18	8.5	-19	9.6	-10
0.17	-1.4	21	-11	14	-15	16	-14	8.8	-6.3	14	-8.3	3.4	-10	1.6	-16	4.6	-15	2.9	-18	-0.57	-11	3.5	-17	3.3	-24	8.3	-25	2.7	-20	-4.5	-17	5.4	-9.4	0.17	-23	0.1	-18	-0.85	-20	-6.1	-18	-1.1	-19	0.92	-16	3.6	-19	6.5	-23
-0.42	-1.2	25	-6.8	19	-8.6	16	-13	8.3	-9.3	12	-18	3.8	-10	-3.4	-9.1	7.1	-6.5	-3.2	-14	-5.9	-12	-0.12	-13	7.2	-18	5.1	-20	-5.9	-13	-8.4	-13	-7.5	-10	-2.1	-16	-5	-15	-3.6	-18	-12	-14	-4.9	-25	-6	-18	2.9	-19	4.5	-21
-0.31	-0.65	21	8.5	14	1.9	13	-1.2	1.5	-0.93	19	0.09	3.8	-4	2.4	0.16	-6.1	-1.8	-1.7	-4.5	-12	-6.7	-3	-5.8	1.9	-11	2.2	-10	2.5	-7.9	-4.1	-8.2	-0.39	-5.4	0.87	-12	-3.6	-12	2.1	-11	-9.7	-11	-6.6	-9.5	-12	-11	-0.53	-7.3	3.4	-3.8
-0.57	0.76	8.7	20	8.9	16	6.5	21	4	9.6	11	7.1	-0.7	11	2	14	-6.7	17	-12	11	-4.2	9.3	4.4	0.64	6.7	5.7	-4	4.9	4.5	5.6	-1.5	6.6	-1.7	7.6	5.9	2.7	2.7	8	-5.8	1.6	-15	-0.49	-6.2	8.3	-11	2.3	2.6	-0.55	6.8	14
-0.43	0.85	6.9	22	4.8	15	12	27	7.4	18	15	16	1.4	15	3.6	15	-5.1	14	0.62	7.1	5.9	12	1.8	0.54	8.2	5.7	-0.22	6.5	-2	7.6	3.2	6.9	-3.8	4.1	3.7	4.9	10	8	-1.9	5.3	-2.2	-2.4	-7.6	2.9	4.3	5.7	11	0.1	-0.11	0.78
-0.01	0.85	12	16	5.1	7.9	7.7	19	4.2	3.8	4.1	2.2	7.7	7.3	-1.2	3.5	-8.2	-1.6	1.6	6	-0.45	4.2	-4.3	1.5	3.2	11	8	4	3.5	5.1	6.8	-1.5	3.3	3	7.5	5	15	5.8	4.9	6.7	4.2	9.5	1.6	7.4	13	0.86	7.2	-0.09	2.4	9.1
0.51	0.51	13	9.1	7.2	12	0.21	11	2.7	3.1	-0.17	1.4	8.9	4	5.9	5.1	2.1	4.9	11	3.7	-0.03	-2	-6.5	1.6	13	7.3	5.5	11	4.1	8.3	-0.99	5.9	4.6	4.8	4.8	7.7	2.1	4.9	6.1	12	3.6	6.5	2.1	5.7	1.1	5.6	4.8	7.7	11	6.7
0.39	-0.11	-3.8	9.4	6.5	11	-2.1	2	4.5	0.15	2.4	4.6	4.2	4.8	2.8	2.7	8.8	-0.46	4.8	-1.7	-3	-0.75	1.2	-2.8	9.4	3.3	5.5	3.8	5.3	5	1.2	2.9	1.6	-2.8	3.3	-0.3	7.5	1.5	5.8	5.7	3.7	4.5	0.89	-1.6	4.5	4.6	7.7	6.4	4.3	-1.4
0.29	-0.44	-9.8	-9.1	-6.2	-11	-14	-11	3.4	-1.7	-2.4	-6.5	3.2	-6.6	-1.7	-6.8	-3.6	3.9	-4.4	-7.9	5.7	0.97	5.6	-5	2.7	-3.9	3.9	-8.2	3.3	-9.8	3.2	4.4	2.1	-6.1	3	-3	14	-5.7	11	-0.94	3.7	4.2	1	-9.4	7.5	7.4	6.4	0.86	10	-3.1
0.11	-0.78	-3.2	-3.3	-2.1	-8.6	-4.5	1.7	-5.2	-6.8	-7	0.01	0.03	-1.6	2.9	-5.5	3.9	-3.9	-4.8	-4.6	-1.9	-2.6	6.2	0.83	8.3	-14	11	-7.3	7.1	-11	7.2	-4	4.5	-9.1	2	-11	9.1	-10	6.5	-13	4.7	-2.1	7.4	-9.8	14	-3.2	6.2	-3.6	6.6	-5.6
0.12	-0.89	-12	-10	-14	-23	-16	-8.5	-8.2	-5.3	-11	-2.8	-5	-5.7	2.4	-5.4	4.2	-1	-9.4	-7.4	0.45	-8.3	1.6	-2.9	4	-7.5	12	-3.8	7.3	-8.1	3.5	-0.82	11	-0.85	4	-6.1	5	-3.6	-2.6	-9.2	1.2	-5.8	4.1	-3.3	11	-3.8	5.2	-2.9	1.8	-2.8
-0.37	-0.56	-8.3	-4.7	-3.8	-8.8	-8.6	-8.2	-9.5	-3.6	-6.3	-4.9	-1	-5.6	-1.5	-1.2	1.4	-4	-7	-2.7	0.2	0.32	-0.83	0.78	-3.3	-8	3.8	-3	-4	-2.3	-2.3	-4.6	0.4	2.2	-4.8	-11	0.33	-11	-6.3	-4	5.4	4	-2.2	-1.1	0.84	-5.6	-2.3	-8	-1.6	-0.72
0.25	0.51	-8.4	0.94	-11	-3.5	-2.8	-7	-4.7	-0.54	3.9	-10	-6.6	0.84	-0.27	-4	-4.8	-5.1	0.65	-0.52	-5.9	-9.3	-4.7	-2.3	-4.8	-9	-12	1.3	-7	-4.8	-0.79	2.9	-11	-6	-8.6	-0.75	-3.1	-3	-3.1	2.2	-0.24	9.9	-2.3	0.96	-0.18	11	-1.5	2.3	-4.7	-8.2
0.92	0.96	-5.9	-4.3	-2	-0.21	13	-7.4	11	3.7	5.9	-13	6.2	2.9	-1.7	-1.3	0.72	-1.1	7.8	1.9	6.7	5.7	1.6	0.3	3	0.09	-6.8	3.3	1.9	-4.5	0.5	7.1	-1.2	-1.4	5.6	1.1	4.6	2.5	3.9	4.9	6.1	11	-3.2	5.2	0.88	15	-5.1	4.4	-8.1	0.25
0.35	0.51	-3.1	-4.3	0.43	-2.2	7.4	-1.9	10	2.4	2.1	-4.4	-0.16	-0.85	-1.3	-1.9	0.21	5.7	4	0.59	1.9	7.6	2.3	3.8	-0.08	-8.7	5	-1.3	0.21	-2	-0.51	8.3	10	-3	3.2	-2.1	5.6	-0.57	6.4	-0.99	8.9	-0.95	-1.7	-3.6	1.9	10	1.3	3.1	-5.4	-1.3
0.48	-0.13	-4	0.15	-2.6	0.12	-0.38	7.8	-6.9	2.4	-1.9	-1.8	-3.7	-3.3	1.9	0.86	4.3	4.6	0.09	1.6	-3.2	-8.4	-0.1	-4	-0.91	-1.1	-6.3	-4.6	-6.9	-1.7	-3.3	4.8	-4.2	2	-3.7	-2.4	-4.3	-1.7	1.1	-7.7	2.2	2.6	-5.1	-9.9	2.4	-1.4	-0.02	3.1	-3.6	1.6
-0.05	-1.1	-11	-0.07	-8.2	-11	-10	6.4	-6.8	1.6	-7.6	-1.7	-6.1	-4.9	-0.88	-2.4	-0.04	-6.1	-3.9	-7.2	-5.6	-4.8	-4.3	-6	-7.9	5.5	1	0.54	-5.8	1.9	-4.8	-2.4	-5.3	2.5	-5.2	-0.04	-7.5	6.1	5.5	0.84	-0.42	2.2	3.1	-0.86	-1.3	3.3	-4.1	6.5	-2.7	-2.6
-0.28	-0.19	0.96	-3	1.6	-5.2	-5.7	1.5	-3.8	6.1	-6.3	5	-3	1.9	-1.8	-1.3	-7.2	-3.5	-8.3	-8.9	-7.8	-3.6	-0.97	-3.9	-3.3	-3.5	0.79	1.8	3.3	-1.8	-7.2	4.8	-3.4	2.2	-0.12	-1.6	-1.9	3.7	3	5.2	7.6	7.6	-3.1	3.5	2.9	5.7	-5	0.27	-4.2	-7
-0.18	0.22	7.4	4.3	2.3	2.6	-2.5	4	0.69	7.4	3	10	7	5.3	-1.7	1.8	1.9	-3.8	-3.9	1.2	10	-4.1	4.4	2.3	0.47	5.9	-9.6	4.3	-4	1.8	-2	6.9	-0.98	6.7	-2.6	1.3	0.79	7.8	3.3	3.6	-0.34	9.2	-4.9	16	8	-3.6	-1.9	3.2	-0.91	-0.65
0.35	0.61	5.3	13	1.1	15	-2.4	11	-0.16	-0.5	0.53	6.6	2.1	5.9	1.1	10	-4	3.9	-2.6	8.2	5.1	2.6	8.8	2.8	-0.25	20	1.8	12	-0.56	6.7	3	3.5	-0.93	10	-4.4	11	-0.92	2.2	3.9	2.2	-0.97	-2.6	8	13	7.8	-0.46	5.6	8.7	5.7	13
0.92	0.85	4	8.2	8.6	19	-0.3	7.3	-6.6	-6.5	-4.9	-6.4	0.03	0.81	3.5	8.9	4.8	11	4.6	9.5	2.9	2.4	-2.2	2.7	4.8	13	16	4.5	3.8	12	5.2	8.2	5.1	3.2	8.4	6.9	5.7	6.7	6.6	-1.2	8.6	-0.23	7.8	14	4	5.6	7.8	2.8	6.5	11
0.35	0.16	-0.39	-4.4	-1	0.35	-2.4	-9.9	1.9	-14	-4.7	-13	0.27	0.45	2.3	2.1	3.5	4.9	0.4	6.2	5.3	7.9	-2.2	3.9	7.2	7.6	14	4.1	8.8	8.4	2.7	7.2	4.7	6.6	4.8	6.6	4.8	5.6	4	-5.3	4.7	1.4	9.2	12	0.27	3.4	2.5	-4	2.4	14
-0.01	0.19	8.4	-7.7	-1.4	-2.1	2.3	-16	6.8	-16	-1.5	-15	2.2	-2.4	1.4	2.6	1.9	3.5	0.14	3.1	2.7	1.4	5.7	2.1	3.6	7.2	-1.3	1.2	3.3	3	2.2	2.4	-7	1.8	1.2	-0.77	-0.7	3.9	3.7	-2.6	0.25	-0.33	11	2.9	-11	5.9	-0.99	-2.2	-3	7.9
-0.28	0.37	3.7	4.2	1.4	6.7	1.4	-3	-0.4	-5.6	-4.9	-8.9	2.3	-1.8	2.1	4.8	-5.3	3.4	-3.1	0.7	6.9	1	5.1	-2.1	-1.6	12	-4.8	1.2	8.1	8	1.7	3.6	3.2	3.8	8.2	5.1	5.4	6.1	6.7	0.23	2.9	-0.99	4.6	2.6	8	4.7	2.6	1.2	-2.7	6.3
-0.43	0.24	18	8.1	7.4	10	1.9	0.73	0.77	-2.8	5.7	-3.5	2.8	3.6	-2.3	7	-12	-0.97	-6.3	-0.39	7.2	3.6	-0.46	2.8	1	8.7	1.9	5.8	1.2	9.5	-6.5	1.4	-0.92	8.8	-5.4	5.9	-7.6	-0.12	-11	2.9	-0.28	-3.1	-5.4	2.7	-7.8	3.5	-0.18	3	-8.5	4.4
-0.56	0.13	8.2	-4.1	5.8	2.4	1	-4.8	-1.9	-5.2	0.49	0.42	-0.95	-1	-1.8	-0.79	-1.5	-1.6	-1.3	-7	-4.5	9.9	1.8	6.9	-7.9	-5.5	-1.4	-6	-8.3	0.52	6.8	-6.4	1	3	-10	0.12	-16	-8	-11	-4	-11	-7.2	-2.9	-8.3	-12	-4	5.8	-3.2	-1.5	-7.8
-0.41	0.08	-8.4	6.7	-12	12	-14	8.6	-2.8	-9.8	-4.7	-1.7	-5.2	0.82	-0.9	0.69	-2.9	-13	8.5	-6.3	1.1	11	0.42	7.1	-7.9	-0.5	-4.7	-2.5	-12	-1.6	3.3	-4.8	-0.55	-7.9	-4	-1.2	-8.1	-3.9	-7.6	-3.8	-6.4	-2	1.1	-2.7	-17	-2.8	-4.3	-1.7	-6.2	-6.8
0.11	0.4	-2	3.4	-1.2	3.4	-12	-2.7	-5.5	-4.7	-14	-7.4	-0.29	-0.71	2.1	0.16	-1.4	-7	0.07	-2.7	2.1	-0.22	-3.5	-1.3	-1.6	-4.3	-8.9	-3.7	-7.1	-0.24	-1.1	1.9	-7.1	-5	0.03	3.6	-12	0.43	-1.7	0.26	6.4	11	3.1	-6.8	-10	7.2	-11	-2.4	-8.7	-4
0.17	0.1	-1.6	-15	3	-6.6	-2.3	-6.5	-3.3	0.11	-7.4	-5.4	-0.08	1.8	6.7	1.6	6.7	-6.8	0.64	0.39	6.5	0.86	-2.2	1.6	0.59	-1.7	1	-4.9	8.3	-3.7	0.05	-4	2.3	-1.7	1.5	1.2	-6.3	-0.82	-6.4	9	-0.45	0.45	0.14	6.8	-13	2.2	-3.5	-8	-3.5	-3.7
-0.01	-0.04	5.1	-6.7	3.6	-1.4	0.7	-4.2	6.9	-0.04	1.1	-0.36	0.86	5.2	-1.5	-1.6	-4.8	-7.3	0.7	2.5	5.7	3.9	-2.6	3.5	0.27	3.5	3.7	-1.1	2.8	-3.8	5	-0.1	2.8	-2.7	-3.7	6.9	-2.8	7.2	-6.2	11	-0.85	-2.5	-0.79	-0.35	-14	0.38	3.9	0.21	-4.2	1.7
-0.18	-0.09	-1.1	11	8	5	5.7	15	-1.6	6.1	-6.1	9.4	2.3	-1.4	-2.4	-3.2	1.1	-5	0.33	-1.6	1	2.6	-5.4	3.4	1.4	0.35	0.82	-0.13	4.1	0.27	2.1	-0.43	-0.91	5.1	3.1	-2.5	5.5	-6.9	-1.2	-1.2	2.1	-8.6	0.21	-12	-2	-6.6	2.3	-0.63	-5.4	-3.9
-0.56	0.18	-4.7	11	-3.1	17	-6.5	13	0.7	-1.2	-6.4	2.5	2.1	1.1	1.7	2.3	-6.6	-5	-3.7	-4	3.1	7.2	1.9	1	-0.09	-4.9	8.4	-2.5	-2.5	-5.5	-0.55	4.6	2.2	-1.4	4.8	-8.2	3.8	-7.1	-4.4	-8.6	5.4	-1.4	3.6	-4	-2.3	1	-3	-1.4	-2.6	4.2
-0.31	0.11	-5.2	-4.6	-2.4	-4.4	-0.18	-1.5	3.5	-4.7	-3.8	-1	-3.5	2.6	1.9	-2.1	-2.2	-7.1	-4.8	-5.2	-2.6	-3.4	-0.08	-1.2	-5	-6.8	-3.8	4.1	-2.1	-11	0.28	9.5	1.3	-8.6	-2	-9.2	-2	1.9	-1.6	1.4	1.7	4.9	-4.5	7.1	-6.1	14	-2	2.4	-2.5	-0.26
0.21	-0.06	-1.2	-0.67	-7	-5.7	-6.7	-6.7	3.9	-3.1	-4.7	-0.06	-0.74	-1.5	-2.7	1.8	0.18	-11	-1.7	-0.85	-6.6	-4.3	3.3	3.7	-11	-2.3	-6.4	6.7	-9.9	-2.7	1.5	12	-5.2	-5.8	-5	0.65	-7.2	6.1	-2.3	7.5	3.4	2.8	-12	10	0.58	9.4	-2.4	0.75	-7.8	1.4
0.52	0.03	-8.2	1.4	-6.3	-2.7	-1	-3.4	5.8	0.15	-3.7	-9.2	-4.5	1.5	-2.7	-3.1	-6.1	3	4.2	4.2	-7.6	-11	-3	-10	-8	-3.8	-4.2	2.6	-9.3	-1	2.9	12	-5.9	0.29	-3.6	-0.26	-3	5.9	1.2	2.7	0.16	7.3	4.1	9.3	2.3	7.1	-5.5	-1.2	-14	-4.2
0.3	0.07	-1.4	-7.2	-5.2	-6.4	-4.1	-7	-0.65	-0.93	-10	-15	-2.2	-3	-0.97	1.9	-0.23	2.4	6.6	3.1	-6	-2.7	-4.5	-6.2	-2.3	3.9	-2.3	4.8	0.46	1.1	-2.4	9.2	-1.2	-1.5	-4.1	0.25	-6.8	4.6	1.6	-2.4	2.8	-5.6	5.3	-1.8	-9.6	0.88	-8.4	0.11	-10	6.8
0.04	-0.2	3.9	5	3.3	11	-2.4	2.3	-0.29	-2.1	-5.3	-4.4	1.6	1.4	-1.5	-1.9	7.1	4.2	0.8	0.5	-2.7	-1.2	-4.4	-2	-1.6	2.5	-4.6	4.3	3.7	9.4	1.7	2.8	2.7	5.8	0.7	3.9	-3.7	8.6	0.69	1.1	0.82	-6.2	-6.4	0.84	-2.4	-3.9	-5.9	2.5	-3.8	7.4
-0.12	-0.05	1	5.5	8.3	13	0.33	3.2	-4.9	2.2	-12	2.7	-2.3	4.3	-4.1	-5.8	-3.7	-6.9	-0.01	-0.44	-7.8	1.4	-3.6	-4.2	-4.7	1.8	-5.8	1.1	-5.7	6.7	-3.2	-7.1	0.76	-1.5	-3.3	2.1	-3.4	-0.01	-0.63	-2.8	3	-7.8	-3	-7.9	-0.18	-12	-6.2	-0.67	-7.9	-3.8
-0.55	-0.55	-7.1	6.3	-0.06	8.3	-2.7	5.6	-5	4	-9.6	7.3	0.56	-6.2	-2.9	-6.4	1.9	-3	-0.79	-5.9	-2.4	-12	0.43	-5.5	-7.3	3.8	1.6	1.1	-4.5	5.5	-4.7	-5.1	-9.5	-3.9	-1.6	9.5	-4.8	-1.5	-0.16	-8.6	2.5	-9.3	-1.1	-3.8	3.2	-12	-6.6	1.6	-5	-11
-0.66	-0.55	-3.5	12	-0.88	12	-8.3	3.4	2.2	0.26	-7.4	14	-3.3	2	-0.42	-2.8	-4.8	-1.2	-3.2	-1.9	-6	-11	-9.8	-5.3	1.4	1.9	-8.7	-3.8	1.8	5	-3.9	-9.2	-2.3	0.57	5.2	4	5.4	-1.8	4.9	-7.8	9.3	-14	-10	-3.1	6.6	-16	-1.4	-6.4	3.3	2.8
-0.57	-0.13	1.1	14	3.8	6.9	-3.9	2.1	2.7	6	-0.55	15	2.2	2.7	3.2	-1	0.34	-5.8	-0.58	3	-0.23	-5	-0.17	4	1.4	2.4	-2.8	5.1	0.88	9	-1.4	-1.9	5.1	6.3	-6.6	1.7	-0.41	0.41	6.9	-4.2	7.3	-0.41	-8.8	6.9	7	-4.6	-1.9	2.1	3.6	-3.9
-0.64	-0.25	-0.62	7.6	4.1	12	0.41	3	-0.53	4.1	0.94	3.1	2.2	2.8	2.5	0.39	1.6	3.8	-6.6	3.2	7	5.6	1.7	7.3	1.1	6.7	-1.9	11	-4.3	8	-4.1	9.1	-1.9	5.8	-2.1	5.3	-3.3	2.5	-0.1	1.5	1.6	-1	-4	14	1.4	2.6	-1.3	4.9	-3.7	-0.95
-0.37	1.1	8.6	7.2	12	9	4.4	9.4	3.4	11	7.2	7.8	5.6	9.2	4.2	1.1	-2.1	8.5	-3	6.1	6.4	-1.6	3.2	6.4	3	3.5	0.82	5.8	0.62	2.5	-4.4	5.1	1.1	0.87	3.8	11	-4.4	7.1	-3.2	5.7	6.6	3.1	-3.6	7	-6	8.7	-5	2.5	3.6	-2.9
-0.31	0.83	-1.9	5.9	1.4	13	-1.4	13	2.4	0.36	10	7.8	3.8	-1.3	0.11	-1	-4.7	-5.7	-0.8	4.4	-10	-9.7	-3.1	-5.4	3.6	5.1	-6.6	4.8	-6.7	5.6	-4.9	1.5	2.5	2	-0.91	9.6	-3.8	7.1	-2.7	6	0.21	1.8	0.59	0.67	-3.4	7.5	-5.3	-0.16	-1.5	-1.2
-0.71	-0.01	-9.9	2.2	-12	13	-2.8	2	5.5	-4.6	1.4	-1.2	-3.7	-2.2	-4.6	-5.6	-4	4.5	-11	3.7	-1.3	-4.8	0.21	-2.2	-8.9	-2.8	-11	9.8	-6.1	3.6	-7	-1.4	-1.2	-1	-6.2	3.5	-5.2	3	-6.3	5.5	0.99	8.6	-13	0.34	-6.1	-3.8	-7.5	-0.67	-6.8	-7.1
-0.12	-0.54	-5.9	2.9	0.56	4.5	2.8	-0.55	-0.13	2.8	-5.1	3.5	3	-1.3	4.3	-2	1.6	-2.1	-8.5	-2.7	5.1	-0.8	9.2	-3.6	-6.9	-2.6	-5.2	-0.56	-2.1	8.8	2.4	-2.3	-6.4	-2.6	3.9	3.2	4	-5.1	-0.29	-1.6	-0.28	1.1	4.7	-8.4	4.4	-1.7	-1.2	-3.3	-1.6	-9.9
0.26	0.01	7.2	11	8.9	12	4.9	3.3	-2.1	5.1	6.5	5.8	2.4	4.6	2.3	0.49	2.2	-4.1	2.7	3.6	10	-7.3	2.2	2.5	-11	3.9	-4.4	7.3	-0.33	6.9	6.9	4.2	-5.3	5.6	2.2	3.9	2.5	2.6	-0.68	-0.49	-6.7	-0.68	17	9.1	9.6	5.7	-0.02	5.7	-2.9	-6.7
-0.3	0.74	2.1	3.6	-4.1	-0.36	0.7	-5	-5.5	2.4	-0.27	-6.7	-3	2.6	-0.2	2.7	-2.2	6.9	1.5	4.6	2.8	4.6	1.4	3	-8	4.3	-6.1	5.3	-3.5	5.8	8.4	6.4	-7.7	8.1	-7.3	4.7	-1.5	5.6	-9.4	2.4	-2.2	1.2	8.6	6.2	2.4	6.5	2.4	9.9	2.4	4.7
-0.36	0.2	0.1	-5.6	-6	-3.2	-3.4	-1.6	-7.4	5.1	2.9	-4	-0.82	1.1	1.3	-0.47	-8.5	2.3	2	-0.5	-4.3	-5.7	7.5	-0.24	-11	-0.2	-7.1	1.9	-5.3	-2.8	2	-1.1	-8.3	-2.2	-6.8	-0.67	-3	2.8	-6.3	0.19	-9.4	1.4	-0.03	2.8	-7	-5.4	-2.2	3.3	-7.5	-2.5
0.02	-0.34	2.6	0.69	0.81	-2.5	2.1	-1.6	0.77	7.2	-1.6	-0.03	2	1.5	0.41	-3.7	-15	-0.78	-2.5	-7.1	-2	3.4	4	3.3	-8.5	-4.4	-4.9	1.9	-5.3	-8.6	-1.5	-0.3	-9.1	-11	-7	3.4	-5.8	-0.22	-8.1	1.4	-14	3	6.1	10	-9.6	-4.5	-8.2	-5.8	-6.1	-5.6
0.28	-0.82	-7.8	6	-4.6	0.72	-3.7	8.6	-4.6	10	-8	14	-1.5	5.6	-2	-0.59	-1.3	-12	8.4	-9.8	3.8	-2.6	-3.2	6.5	-7.9	0.97	-7.8	3.3	-3.3	0.46	0.15	-3.6	-5.2	0.78	-8.7	4.8	-9.8	2.1	-4.9	3.6	-4	3	17	-6.2	-6.8	-4.1	-8.8	-2.4	-6.8	-8.8
0.22	0.44	-12	-2.8	-11	2.2	-14	2.7	-9.3	7.7	-13	17	-7.8	6	-3.1	4.6	8.3	0.66	21	2.2	2.1	-5.5	-5.6	1.3	-6.6	3.6	-2.8	0.27	-2.1	2.6	0.41	8.2	-6.8	6.4	-8.2	-0.45	-11	4.6	-8.3	9.2	-5.2	0.7	20	1.1	-5.3	4.7	-6.2	3	-1.7	3.4
0.24	1.3	-4.2	-11	-0.46	-1.4	0.62	-3	-0.91	0.32	-8.8	1.9	-2.6	7.6	1.1	6.8	13	1.5	11	8.1	5	15	-2.2	2.2	-4	14	-3.2	9.8	2.3	1.4	-1.5	9.7	-1.1	7.3	-1.2	3.3	-9	5.2	-3.9	5.6	-11	9.5	13	9.1	-11	2.7	-4.9	5.7	-8.2	8.9
0.13	-0.28	4.5	9.1	1.5	-3.6	2.1	-9.3	-3.9	-0.74	-2.5	-2.1	-2.1	-4.1	1.3	5.6	-6	3.1	6	2.6	7.3	-2.2	1	0.57	-1	5.8	2.4	0.84	8	0.44	-1	2.2	-2.5	5.1	4.2	5.5	-3.1	-1.7	0.51	-1.1	-6.2	-0.98	6.7	6.4	-8.6	5.1	0.02	0.39	-4.7	9.6
0.04	-0	2.9	13	-3.6	4	-3	11	2.9	1.3	0.83	7	0.22	1.4	-0.42	1.8	3.4	-8.5	-2.6	0.64	5	-2.1	5.8	-0.58	0.61	4.5	3.5	-0.09	3.9	2.9	-4.5	-0.88	3	1.8	0.2	-9.2	0.44	-8.1	-0.33	-8.3	-3	-5.6	-4.3	0.77	-2.1	-7.4	1.9	-4.5	4.7	-0.56
0.87	0.5	-8.3	1.6	-9.8	2.8	-3.7	10	8.8	0.96	7.3	2.4	0.81	3.1	1.9	2.5	-2.2	7.6	7.6	6	-6.2	-3.5	0.35	-3.1	6.1	5.3	3.7	-4.4	0.69	3.7	0.19	-5.5	-1.1	-0.62	2.9	-1.8	6.4	-3	5.9	-5.1	3.3	-7.1	7.7	-7	12	-15	4.4	-5	6.9	1.7
1.4	0.07	-0.89	2.8	-4	-0.76	-2.7	2.1	0.37	-6.5	-1.9	0.01	-1.4	-4.5	1.6	-3.8	1.6	3.8	13	-1.4	5.5	-6.9	2.5	-8.2	2.6	2.5	5.8	-7.8	6.2	-0.28	4.4	-7.5	2.6	0.19	6.4	-3.1	0.06	0.61	11	-2.9	6	-4.1	18	-7.8	12	-7.9	4.2	-4.7	3.9	0.57
1.1	-0.44	15	2.9	9.1	-3.9	14	-3.3	6	-12	-4	-4.3	6.3	-5.6	-1.2	-0.73	1.7	1.3	12	-0.92	0.53	-4.4	0.49	-6.5	1.5	-5.2	6.1	2.1	3.6	-1.8	5.3	-6	5.7	2.8	-0.47	-4.4	-5.9	-1.5	2.9	-8.2	2.2	-11	5.4	-4.7	-1	-7.4	2.4	-0.88	4.2	3.7
0.4	-0.81	-6	-11	-2.5	-12	-0.89	-8.3	4.7	-6	-2.7	0.35	-1.7	-8.2	-5.5	-3.4	-6.5	-5	-0.6	-7.7	-5.5	5.6	-6.6	-4.1	1.9	-8.9	-5.3	1.6	-5.5	-8.7	-6.9	-2	-3.8	-4.7	-4.4	-7.6	-15	-11	-13	-9.9	-8.2	-10	-8.4	-6.1	-11	-10	-4.8	-0.82	1.5	5.1
0.64	0.13	-9.9	-4.9	-7	-6.8	-6.3	-11	-9.2	-5.9	-8.2	-5.5	-5.7	-6.8	-4.2	5.1	-0.51	-2.3	-0.39	3.8	-1.1	5.7	1.9	-3.6	-2	-7.2	-4.4	1.4	-3.4	-2.7	-0.43	5.3	-0.47	0.85	-0.81	0.01	0.22	2.9	-0.04	-3.9	-3.1	-1.1	0.11	1.2	2.6	9.3	-4.3	3.5	-2.2	1.4
0.22	0.22	0.2	8	2.5	4	0.85	-2.4	-2.8	-6.2	-2.5	-6.7	0.46	0.15	-6.5	4	5.3	6.8	-3.1	9.9	-4.6	-10	-2.4	-5.1	-4.7	-5.8	-5.1	1.4	-1.6	-1.7	-0.85	2.6	-0.71	4.3	-1.9	-5.2	-0.94	-2.1	0.51	-11	1.2	-13	-2.3	5.7	2.3	2.2	-4.3	1.1	0.44	-1.5
-0.04	-0.01	-4.4	11	-2.3	9.2	-1.6	2.2	0.1	-3	-8.9	-5.9	-1.4	0.42	-1.3	8.6	-2.7	2.6	-5.9	6.8	4.4	-7.1	-3.8	-0.23	4.8	-2.8	5.1	4	2.2	3.1	-1.3	1.1	2.9	2.4	3.6	-2.9	-3	-4.6	2.7	-8	4.8	-5.7	2.6	9.1	8.9	-8.6	1.6	-3.6	6.3	-2.2
-0.48	-0.54	-13	-8.7	-8.5	-1.7	-10	0.03	-3.9	-0.7	-8.6	-2.8	-4.3	-1.1	-2.3	3.8	6.7	-0.55	-1.4	1.6	-1.1	-5.1	1.6	4.6	-5.3	0.71	-2.3	4.8	-3.9	5.7	-5.9	-3.8	-0.92	1.3	-0.22	2.3	-4.3	2.6	-2	-4.2	-0.16	-0.06	-7.1	-2.9	1.8	-3.6	-2.7	1.8	0.34	7.5
-0.31	-0.26	-7.4	-9.2	-5.1	-8.8	-8.9	-7.7	-4.7	-5.6	-1.9	-4.9	-2.5	-4.7	-1.3	-1.9	8.3	-1.9	-6.3	-1.3	4.4	-2.8	1.3	1.1	-4	-0.75	1.4	-3.2	-4.1	-6.8	1.5	-3.9	-5	-7.1	0.16	-4.4	-2	3.4	-1.4	2.9	-1.2	-5.6	-5.5	-2.2	1.8	-1.3	-0.6	1.9	2	8.1
-0.68	0.73	-2.7	4.2	5.5	3.9	-2.2	4.8	-2.6	-0.19	-1.9	-2.9	-3	-1.2	-1.8	-1.9	2.2	1.1	-4	2.5	9.6	5.6	5.7	-1.8	-0.65	3.3	-1.2	6.8	2.5	-2.8	-2.8	2.8	-1	-0.36	-1.6	5.2	-5.3	11	-1.4	7.6	-3	2.3	-11	7.1	-7.4	8.5	-1.3	7	0.11	5.9
-0.43	0.08	-0.63	9.1	3.2	8.3	6.6	8.8	0.33	3.1	-0.89	-1.8	-3.7	3	-1.7	-1.2	-7.1	5.9	-2.2	-4.3	-4.2	7.8	-3.6	-7	-3.2	0.64	4.6	5.6	-1.3	7.1	4.9	5.5	-7.7	9.6	4	3.4	0.8	2.2	-4.9	8	-3.5	6	6.5	1.5	5.9	11	5.5	-3.9	2.7	2.1
0.82	-0.6	3.1	-10	-0.87	-6.5	4.5	-7	4.6	-0.98	0.83	-11	2.5	-1.9	7.7	-7.4	-0.79	6.8	8.3	-6.1	0.31	3	0.14	-6.4	7	-7.2	9.9	-10	4.6	-4.3	8.6	-5.4	6.9	-6.7	5.8	-0.44	6.2	-4.5	0.34	2.1	-0.39	-0.79	9	-5.7	14	-2.5	6.6	-3.4	7.3	-8.6
0.7	-0.97	17	-5.6	16	-6.7	16	-1.7	7.3	-5.1	6	-9.2	11	-5.4	11	-4.8	16	-0.99	7.8	-7.9	9.5	-0.91	6.1	-5.7	12	-3.7	5.1	-7.9	5.5	-7.5	3.5	-9	11	-5.9	2.7	-7.6	-1.8	-9.8	-0.32	-3.3	-1.8	-3.7	-0.98	-6.1	1.3	-15	3.4	-3.4	10	1.8
-0.06	-1	6.2	-5	4.8	-5.2	0.77	-4.6	2.6	-2.2	-0.53	-1.9	0.31	-1.2	7.1	-8.5	2.5	-3	9.7	-11	-1.5	-3	1.9	-5.4	12	-15	2.4	-13	10	-15	-4.5	-6.4	5.9	-11	6.9	-12	-4.3	-14	1.5	-2.7	-11	-4.5	4.9	-15	-9.4	-5.6	-2.6	-9.3	6.4	-3.2
0.02	0.1	1.1	4.2	2.5	4.5	-4.2	4.9	-4	-1.1	-5.2	1.3	-4.2	2.9	3.4	-7.8	3.8	1.1	4.9	-4.5	5.6	-2.8	-0.53	-2.3	-2	-6	-8.2	-0.54	-1.9	-6.4	-7.5	3.1	0.14	-9.1	-2.1	-4.2	-1.8	-2.7	-1.8	-1.8	-10	5.2	-4.1	-0.39	-14	10	-9.2	-2.1	-2.8	4.1
-0.46	0.28	7.3	2	0.08	3.3	-2.8	6.8	-3.5	-5.2	5.7	0.44	-3.6	0.15	0.95	-3.1	-3.6	-3.7	-9.2	-1.6	2.4	6.4	-0.31	2.7	-5.3	-4.1	0.2	-1.1	3.7	-2.2	-9.7	-0.32	4.3	-5.6	-2.2	-6	2.2	-3	2.5	-4	-8.9	-6.2	-6.3	-4.7	-15	-12	-6.1	-4.1	-0.23	1.9
-0.17	0.24	-6.8	-5.7	-6.3	-1.4	-5.4	-8.7	-4.8	-8.9	0.05	-16	-8.4	-4.6	-4.1	-2.5	-8.5	5.7	-7.9	-5.7	0.99	-3.8	-7.3	-0.96	-3.1	-4.2	-0.8	-10	-2.3	-4.6	-4	-6.1	-3.2	0.31	1.4	1.7	-2.2	-2.5	-3	-3.4	-9.7	-3	-7	-12	-12	-13	-3.9	-0.95	-6.8	0.05
-0	-0.55	-4	-1.5	-3.6	-6.4	1.2	-2.2	-4.5	1.7	-1.5	1.8	-8.5	0.6	-3.9	-0.38	-3.1	-6.1	-5.8	-4.5	0.22	8.6	-3.3	-3.7	-1	-0.64	-1.1	2.8	-4.3	-3.1	-4.8	-4.4	2.1	-0.66	-0.66	2.4	0.64	3.7	-4.7	-2.4	-6	-2.2	-6.9	-4.4	-8.1	2.7	-2.4	0.06	3.4	-0.73
0.21	-0.84	7.4	-0.72	-4.3	5	3.6	5.8	-3.1	2.2	7.5	5.7	6.6	-2.9	4	3.3	-0.4	-3.3	3.4	-1.5	-3	0.38	1.1	3.1	-1	-1.2	0.51	0.71	-1.6	-0.11	2.8	-5.5	-1.5	-1	1.8	-1.2	3.5	2.9	0.28	-3.8	-5	-5.7	-5.2	2.9	-7.5	-6.4	0.69	2.1	2.4	-1.4
0.21	-0.14	2	-5	-0.45	-5.3	-2.3	-5.5	1.1	-7.6	6.8	-5.2	-3.4	-4.3	4.4	2	3.8	-6.6	2.2	-2.6	3.5	-8.2	-1	-7.9	1.2	-5.2	8.9	-0.03	0.29	-2	10	0.37	1.9	-4	6	-5.7	7.5	-1.4	5.6	-6.6	2.1	-5.8	9.4	-0.21	-1.6	-7.3	0.04	0.24	3.7	1.4
0.06	0.73	8	-1.3	5.5	3.3	12	-0.98	0.35	3.3	7.5	-1.8	1.4	6.1	3.9	-4.1	8.6	2.6	6.3	0.39	7	-0.68	1.6	-2.1	5.6	9.6	1.7	5.6	7.8	2.2	5.9	2.7	6.4	-1.2	6.2	5.5	0.76	12	5.1	4.9	0.58	1.6	2.7	3.1	-0.65	2.1	-0.11	11	13	1.3
0.16	0.62	7.8	2.3	13	1.9	14	4.9	3.3	5.2	10	6.3	8.9	3.5	1.6	0.85	0.89	3.4	3.1	2.4	2.6	-3.3	3.2	1.4	5.2	0.68	7.8	5.4	1.4	2.9	3.3	7.9	5.6	4	0.04	3.6	4.8	12	3.5	7.5	0.86	10	8.6	11	2.4	8.1	5.7	11	0.19	1.8
0.97	-0.02	4.5	4.5	4.9	4.8	8.5	0.02	7	-5.6	8	-6.2	0.6	3.1	4.6	-1.2	7.1	-3.7	3	-2.1	-0.32	-1.6	-4	3.3	0.5	0	13	2.8	3.8	0.79	3	3.8	7.3	1.7	3	4.5	8.7	4.4	2.5	8.5	2	-1.3	12	3.8	0.93	-1.3	2.7	-0.3	1.3	-1.7
0.22	-0.2	11	2.6	0.66	-1.6	3.7	0.67	6.1	-3.1	7.5	-3.8	-2.3	4.7	2.6	-0.2	0.45	-0.78	-3.2	-7.5	-8.8	-3.1	-7.4	-2.7	-2.3	-2.6	4.9	2.7	1	1.5	-2.7	-2.5	-3.5	-3.2	1.9	-0.57	6.3	-4.8	4.8	3.4	-7.3	0.89	1.5	1.9	-2.9	-8.2	4.9	-3.5	-0.85	-9.8
0.29	-0.38	4	-8.5	6.5	-12	-0.58	-1.4	10	7.2	4.3	-2.3	-0.1	-3.4	0.76	2.2	7.4	1.3	0.01	1.6	-0.78	-2.1	-0.54	-0.25	1.9	-1.3	6.4	3.6	3.8	-1.5	-1.3	-3	2.5	0.4	7	0.53	5.9	-1.8	2.2	-5	4.5	6.3	3.2	-3.1	3.6	-9.4	5.3	2.4	5.8	-1.6
0.04	-0.28	-1.2	-5.4	3.9	-5.5	-0.17	-14	6.3	-0.03	0.24	-1.4	3.3	-3.8	-2.7	3.1	-5.7	6.8	-3.2	-2.2	-6.4	7.9	-4.8	0.1	-2.4	5	-4.2	3.6	2	1.1	-2.8	-0.5	-2.2	3.4	-2.5	-1.8	0.95	2.8	1.4	-3.8	1.3	1.1	-1.5	3.9	0.17	-7.1	2	1.6	1.4	7.6
-0.3	0.55	2	2.6	-1.2	6.6	-0.44	-2.9	-0.92	-8	4.6	-0.37	-2.2	1.7	-7.7	4.3	-7.7	2.8	-10	2.1	-5.4	7.6	-4.4	-0.66	3.9	9	0.11	10	-0.72	8.9	-1.4	4.7	0.07	9.3	-0.08	3.3	5.7	6.6	1.1	3.2	-3.8	-2.1	-4.8	12	-0.47	5.2	1.3	6.3	-2.4	7.5
-0.16	0.51	10	5	0.75	5.5	6.4	8.6	2.1	1.9	14	-0.31	1.1	7.5	0.67	7.6	-7.6	8.4	0.5	-3.1	-3.2	10	-4.1	1.8	-6.5	2.3	-1.5	11	-1.8	12	-4.3	2	0.09	5.2	-10	4.7	-4.2	2.5	-0.69	5.8	-10	-1.4	-2.9	7.1	-14	6.2	-6.6	9.6	-14	0.63
-0.19	0.15	1.5	-1	4.2	5.4	0.03	-0.07	3.2	-0.11	8.6	-2.8	-0.86	-1.6	-3.7	1.7	-5.2	2.3	0.32	-4.9	-3.6	5.5	-5.3	0.23	-4	-0.46	3.6	-0.55	-5.7	3.6	1.9	0.63	-7.7	0.41	-1.3	-0.66	-2.1	-0.78	5.5	7.2	-6	-0.29	0.34	-1.1	-7.6	4.7	-0.52	-0.68	-14	0.91
0.45	-0.02	4.8	7.6	3.7	6.9	3	1.2	2.2	2.6	4.3	1.6	-4.8	-0.84	1.1	-2.6	-4.1	-1.4	2.3	-4.2	2.3	1.2	5.6	-0.67	3.8	-4.8	4.2	-9.1	2.6	-4.6	-0.81	-3.5	6.2	2.9	3.9	-2.8	6.4	1.1	2.2	5.2	3.6	-3.3	7.3	-6.7	-1.5	2.6	1.5	-1.6	-6.5	-1.8
0.23	0.41	-0.52	-3.1	-0.92	0.21	4.2	-5.8	2.5	0.63	-5.1	-0.76	-1.1	-3.3	3.6	-3.9	5.7	3.8	1.7	1.9	0.42	1.7	-0.93	9.3	2.7	-4	3.8	-5.6	7.7	-6.2	-2.2	-1.5	6.3	-6.2	5.6	-1	6.7	-2.6	-0.58	8.3	-2.6	9.6	-3.7	-7.7	10	1.6	9.3	0.12	2.6	-1.7
0.26	0.33	-1.6	-3.7	-4.6	1.9	6.9	1.9	-1.8	2.9	2.6	-4.1	-0.81	1.7	0.26	-3.1	5.4	0.81	-2.9	-1.9	-6.9	9.3	-0.47	-1.8	4.3	-4	1.2	2.8	1.8	2	0.19	3.1	2.4	0.82	1.7	-1.4	0.03	2.2	-0.17	5.5	-3.3	9.6	3.4	-4.2	2	8.8	0.12	3	-1.4	-0.73
0.2	-0.16	3.2	-4.7	7.2	-5.1	1.1	-1.6	1.1	-0.77	6.5	5.5	0.8	3.8	2.6	-2.3	1.8	-5.3	1.5	-7.4	-5.3	4.5	0.61	3.7	14	-8.7	6.1	-4.6	4	-7.1	3.3	-1.6	5.3	-2.9	12	-2.6	12	-2.3	5.7	2	6.5	5.3	-7.5	0.58	4	4.9	5.1	-0.39	3.7	-6.8
-0.67	-0.09	6	-15	8.9	-12	9.6	-9.9	3.8	-0.14	7.7	-6.9	4.7	-5.3	-1.6	-0.04	-1.2	-5.7	-4.7	-3.6	-4.2	7	2.1	0.58	8.7	-7.8	1.8	-9.3	7.4	-11	-0.66	-4.8	6.8	-4.3	1.2	-3.7	3	2.1	-0.3	-0.98	1.4	-0.32	-9.2	6.8	-1.9	2.5	4.8	-2.7	6.8	-2.4
-0.21	0.22	-0.32	-13	0.95	-6.7	6.2	-2.8	-2.2	1.2	0.4	-5.9	2.7	-3.3	-3	-1	-1.2	0.85	-1.9	-2.2	-2.9	1.1	-1.9	0.42	4.6	-9.3	4	-12	4.3	-10	5.5	-4.1	2.2	-5.9	2.6	-5.8	4	5.5	-2.9	2.6	3	2.5	5.8	-2.9	0.13	1.9	6.2	-4	4.6	-0.48
0.91	-0.04	-6.7	-9.6	-3.8	-4.4	4.1	-5.2	0.53	4.2	1.7	2.1	4.8	0.64	3.5	-3.8	8.3	0.64	7.2	1.3	0.36	6.4	-1.2	5.5	6	-5.5	2.5	-4.6	0.56	-3.8	2.4	1.3	8.2	-1.4	3.2	1.6	4.7	1.9	3.8	3.8	7.4	4.7	-0.28	2	12	-4.3	3.7	1.4	3.5	-5.1
0.39	-0.8	-3.8	-8.9	-6.5	-9.2	1	-4.4	3.6	3.8	4.9	3.7	2	-1.9	5.2	-4.5	0.76	-2.8	7.5	-9.1	1.3	-0.36	4	-4.8	-6.1	-15	-4.1	-16	-4.4	-8.1	-3.5	-3	3.4	-5.3	-1.4	-7.1	3.6	-8.4	4	1.2	-2.8	-0.22	1.6	-4	2	-8.1	-2	-1.4	-5.5	-9.7
-0.19	-0.5	-12	-5.5	-6.8	-6.1	-4.4	3.5	1.3	5.4	-4.4	0.66	-2	-2.4	4	-4.4	-1.8	-0.91	-2.8	-4.3	3.1	0.67	6.2	-1.4	-5.1	-8.1	-3.5	-8.8	-5	-4.6	-8.3	-1.5	-2.8	-4.8	-6	2.7	-0.2	0.06	-2.7	6	-2.4	12	-0.77	-2	-5.3	1.7	-6.9	-2.9	3.6	-7.2
-0.63	0.02	-8.1	-3.8	-5.9	-8.9	-13	1.5	-7.4	2.7	-4.1	-4	-6.6	0.7	-3.9	-3.6	-0.18	-5.1	-2.5	-0.07	-2.4	-17	-0.81	-3.6	-3	-0.73	-3.4	3	-3.8	0.63	-3.3	5.2	0.25	2.7	-6.5	2.3	-8.2	4.1	-2.7	1.4	-2.1	6	-2.2	-3.4	-5.9	8.5	-5	2.5	2.8	4
-0.57	-0.42	1.1	-12	-3.5	-8.7	-9.3	-11	-10	-7.3	2.4	-5.5	-1.8	-5.9	-7.4	-1.5	6.7	-0.63	-8.8	-1.8	-6.7	-1.3	-4.6	-3.5	-11	-2.1	-4	-5.5	-4.4	-1.9	-7.8	-6.5	3.2	0.51	-12	-6	-12	-8.9	-12	-4.3	-9.8	-3.6	0.56	-5.2	-13	-1.9	-10	-11	-1.2	11
-0.66	-0.43	-5.1	-7.1	-7.6	-11	-9.3	-5	-12	-3.4	0.45	-5.2	-2.3	-7.1	-6.1	-7.7	-15	2.2	-13	-2.5	-13	4.8	-11	1.1	-12	-2.9	-2.5	-5.5	-6.5	-7.2	-5	-9.2	-3.1	-4.3	-7.7	-7	-4.6	-6.8	-19	0.07	-11	-1.2	-1.4	0.18	-11	-0.94	-0.26	-7	2.8	-0.62
-0.71	-0.34	-25	-4	-16	-7.5	-14	-7.2	-19	-4.6	-11	-7.1	-9.1	-4.2	-6.4	-1.6	-6.6	4.3	-0.57	4.8	-9.8	-1	-8.7	-5.2	-14	0.89	-5.7	-16	-8.9	-7.3	-1	-4.5	-9.5	-4	-6.2	-6.7	-4.7	-1.7	-14	5	-11	4.2	-2.5	-11	-5.8	4.8	-2.6	-6.2	0.92	1.3
-0.56	-0.03	-15	-4.6	-9.3	-2.3	-3	-2.4	-6.2	-2.9	-12	-17	-4.3	3.7	-8.3	1.9	-1.8	5.7	-4.6	3.6	2.7	5	-5.4	3.4	-4.9	4.3	-12	-9.9	-6.2	-3	-5.1	1.2	-3.4	-9.2	-2.4	-2.1	-7.8	-4	-9.6	7	-8.6	8.1	-6.9	-5.6	-5.8	9.9	-7.9	-6.1	0.71	-1.4
-0.69	0.15	-9.3	10	-5.7	3.2	0.19	4.2	-1.9	4.8	-2.2	4.2	2.9	7.9	-8.2	-0.99	0.59	8.1	-6.3	7.7	-4.2	4	-3.4	7.3	-7.9	11	-9.8	1.9	-2.3	6.2	-9.6	3.1	-7	-2.8	-3.3	9	-6.1	3.7	-6.3	13	-9	3.6	-11	-2.2	-10	3.4	-9.6	4.2	-3.4	6
-0.67	-0.29	-13	12	-12	-1.7	-10	-2.5	-4.2	1.4	-0.82	2	-2.9	6.4	-8.8	5.7	-8.2	-3.3	-5.1	2.9	-4.7	10	-5.5	0.92	-12	2.7	-11	5.8	-12	6.4	-6.8	1	-11	3.4	-14	-0.24	-6.7	3.5	-9.7	-2.1	-5.4	-10	-12	1.3	-5.9	-14	-9.6	-0.11	-6.4	2.9
-0.04	-0.09	-0.86	4.4	-4	-3.5	-4.8	-0.43	-4.6	2.6	-4.7	4.5	-5.2	-1.9	-2.4	10	-3.7	11	-6.4	-0.04	2.4	9.5	-5.5	0.4	-8.5	2.4	-4.1	4.1	-14	2.2	1.3	6.4	-14	6.1	-7.5	0.04	-1.2	-2.8	-0.98	-6.9	0.58	-10	-8	0.79	11	-7.2	-1.5	3.9	-4.2	9.1
0.35	0.55	-4.5	3.2	0.92	0.3	-2.8	3.7	-1.2	5.3	-13	4.9	-0.89	2.9	-5.8	4.1	5.9	-0.05	4.3	6.2	-4	-5.2	-6.2	5.9	2	7.3	2.7	4.6	5.7	6.2	5.3	4.4	0.78	2.2	4.2	4.2	-0.14	-0.62	3.8	-3.5	10	-3.5	-0.77	5.3	12	7.8	1.9	7.2	9.2	9
-0.29	0.9	-13	-7.3	-3.7	-5.4	-8	-2.8	2.2	0.98	-2.1	-3	-4.3	-1.8	-0.76	0.19	2	-12	1.6	11	-0.97	2.1	-0.31	3.3	3.7	-0.87	1.4	-4.1	-2.9	1.2	2.3	7.2	-0.26	-4.1	1.4	4.4	-0.81	2.2	5.7	-0.48	11	4.3	-2.5	7	19	9.3	-0.91	-3.4	5.3	-3.3
-0.13	0.51	-12	-16	-12	-13	-5.6	-6.7	-1.9	2	-5.8	-0.23	-4.6	2.4	-4.1	3.3	0.81	2	-0.57	5.3	-2.5	2.9	-0.3	8.3	7.6	-0.65	2	0.94	1.6	4.3	1.7	7.8	7	6	4.7	6.1	4.5	0.52	8.3	2.4	12	1.2	-11	8.7	14	3.4	4.9	1.5	12	0.07
-0.11	0.03	0.38	-4.6	-5.8	-5.3	0.8	-12	-1.3	-4.1	-0.6	-4.4	-2.2	-5.8	-3.6	-1.7	1.2	4	-8.9	0.17	3.1	7.3	2.6	4.7	4.8	4.6	-2.3	-0.79	-6.9	0.05	0.04	0.24	-1.1	0.72	-3.8	0.98	0.16	5.3	5	9	1.6	2.8	-9.6	3.3	2	8	0.49	3.2	7.8	-0.06
-0.4	0.1	2.9	-0.48	4.3	-4.6	8.8	1.9	4.3	4.6	4.2	4.4	0.52	-0.37	-2.3	-1	-6.5	-2.3	-6.5	1.7	-2.5	-0.26	8	4.3	1.4	3.3	-2.4	-6	-2.4	-6.5	1.4	-3.1	-5.4	-6.3	3.2	-0.53	1.5	2.4	6.2	11	3.8	6.8	-2.8	-1.9	2.4	12	-5.2	1.7	-1.8	0.91
0.12	0.13	7.6	3.9	0.1	6.5	2.5	5.4	9.3	-3.3	14	9.4	4.7	-2	-3.8	4.6	-12	-3.4	3.2	0.5	-8.8	-6	6.7	6.2	0.46	-3	4.5	-0.06	0.98	-5.2	5.2	-4.4	-1.9	3.2	8.6	-6.9	8.7	-6	12	-2.4	13	2.5	0.69	-0.09	14	1.3	6	-3.6	-3.1	-0.7
0.83	0.01	11	-8.5	-0.63	-2.8	4.7	-5	13	-1.6	14	-3.1	2.2	-0.33	0.13	7.3	6	4.1	-0.86	-0.8	3.9	1.9	3.1	2.2	7.1	0.61	7.5	5.8	-3	2.9	7.2	0.1	-0.09	8.3	3	-2.7	9	-3.7	12	-5.7	16	-1.4	1.8	-1.9	22	-9.2	9.1	-5.1	5.7	-1.6
0.95	0.03	13	0.77	6.5	0.7	11	0.71	13	-1.7	17	0.65	8.2	0.69	2.9	-0.22	6.9	-2.4	7.2	-5.2	-3.1	-7.2	3	-1.5	13	3.6	6.8	6.9	11	6.5	5.1	5.2	5.2	9.4	7.5	1.3	3.5	1.9	13	-1.7	13	-6.4	6.6	-0.56	18	-13	6.5	3.9	9.4	1.8
0.06	0.41	0.77	0.73	1.8	7.5	-1.7	9.1	5.7	1.9	1.5	8.1	1.9	11	-2.8	4.5	2.6	1.5	5	5.3	3.7	-5.4	0.36	-3.1	2	7	1.5	7.1	0.67	8.3	5.3	3.2	2.1	5	1	-0.5	6.7	0.57	14	2	11	-4.3	9	4	9.6	-7.4	-3	7	6.7	-2.5
0.28	-0.25	-6.6	7.5	-4.4	12	-0.8	11	8.7	4.8	-3.4	12	3.9	5.2	2.5	4.6	8.5	2.6	5.2	8.7	7.4	-2.8	2.7	-3.2	-2.2	7.3	-5.9	8.2	-4.2	6.5	1.9	-2.5	1.5	1	0.56	2.6	1.1	0.28	4.5	-1.4	1.6	-7.3	-1.8	3.2	-1.8	-2.2	-7.1	3.8	-0.24	2.5
-0.25	-0.07	3.1	1.3	-2.4	2.9	1.2	4.8	6.1	-0.42	3.3	-1.2	-2	1	-0.84	-1.3	-3	-0.23	-2.7	-2.3	-4	-9.8	2.2	-4	-7.2	-2.2	2.7	-4	-6.1	-1.6	-1.9	-9.9	-1	-0.81	-4.2	-4.4	-9.6	-2.4	2.6	-6.5	1.3	-3.2	-1.4	-8.6	-0.11	-1.8	-5.3	-1.3	-6.8	-6.9
-0.26	-0.03	13	0.93	7.6	-1.6	3.1	-7.1	-1.6	-5.3	6.3	-5.8	-1.9	-4.3	-2.8	-7.3	0.76	-6.5	-8.8	-11	-2.6	-3.4	-7.5	-1.9	0.91	-11	-2.8	-6.2	-1.1	-5.8	-5.8	-10	-0.21	-2.2	-4.5	-2.5	-6.8	-1.1	-4.6	-3.5	2.5	-7	-5.2	-8.8	3.4	-9.7	-2.3	-7.1	0.77	-16
0.13	-0.3	3	1.6	-4	-4.8	-6.1	-1.3	0.23	5.4	5.9	8.7	-2.4	1.9	-8.9	-4.3	-5.2	-6.1	-2.8	-8.1	-5.1	3.4	-4.4	3.9	1.7	-5.3	-4.2	-5.9	-4	-4.7	-5.2	-8.6	-9.4	-6	0.83	0.27	-2.6	-7.3	-2.1	-0.35	-0.92	-4.1	-14	-10	-3.2	-2.4	-5.2	-1.4	2.8	-9.6
-0.43	-0.08	-6.7	2	-8	-0.82	-14	2.4	-7.6	6.2	-2.3	5.8	-4.6	-2.7	-1.3	-4.2	-5.6	-7.8	-2.3	-0.3	0.57	-0.37	-1.2	-3.1	-11	-2.1	-5.5	-2.5	-12	-2.6	3.1	-3.7	-3	-9.1	-11	1.3	-8.3	1.5	-13	4	-4	0.67	-9.9	1.6	-2.9	5.1	2.2	-3.4	-4.4	-6.5
-0.33	0.34	-12	5.3	-11	4.3	-3.6	-4.2	-10	2.5	-3	-2.5	1.7	-0.63	-1.5	7.6	3	0.52	4.4	6.6	1.2	8.5	-0.46	2.5	-8.1	-0.56	-7.5	3.6	-7.4	3.9	4.3	-4.4	-2	3	-6.6	2.3	-10	-1.2	-5.6	2.9	0.16	5.6	-0.04	3.9	0.56	-6.5	2.1	-4.8	-3.5	-1.1
0.08	0.11	-6.2	0.56	-2.4	1.6	2.2	1.8	-5.1	-4.8	-8.6	-1	0.67	0.82	3	0.98	5.2	9.7	7.9	3.1	3.9	-1.2	-5.6	1.3	-5.6	-0.55	-6	-2.1	0.23	3.6	2.5	-4	-0.02	0.53	-4.7	1.5	-6.1	0.36	-2.2	-0.09	-3.8	2.9	7	-6.2	-2.3	3	-5.8	0.69	5	5.4
-0.33	-0.09	3.4	2.2	8.3	-1.3	8.5	6.4	-0.02	-4	2.4	-0.15	-1.5	-2.3	0.92	-4.1	-4.4	2.1	0.41	-4.8	-8.7	1.1	-9.9	5.8	5.3	-1.1	-5.5	-0.65	3.5	-1.7	0.48	-2	-4	3	5.1	-5.8	2.1	-3.3	-2.7	-6.2	4.2	6.9	4.5	2.6	0.44	0.18	-2.7	-0.92	-2	9.6
-0.27	-0.04	-2.4	-0.25	-0.79	0.14	4.2	-8.1	3.9	-3.5	0.93	0.06	0.34	-8.7	-6.2	-2.3	4.4	-3.5	-1.6	2.9	-8	3.6	-8.6	3.1	13	-1.7	0.09	-5.4	4	-6.4	1.2	-3.4	-1.8	-1.3	9.2	-6.7	10	-6.8	1.8	-5.5	3.4	2.7	-3.8	0.69	0.22	-0.03	4.7	-4.1	3	2.1
-1.1	-0.27	-13	7.2	-9.8	-0.58	-4.1	0.27	1	-2.2	-2	12	-2.5	0.99	-4	2.8	-2.4	-2.2	-6.1	4.3	-0	-9.1	2	-6.8	-1.7	-0.4	-4.4	0.65	-7.4	-0.99	-7.5	0.93	-3.7	-5.9	-8.2	-1.5	-8.2	-2.4	-11	-5.5	-4.9	6	1.9	4.7	-17	7.8	-4.2	3.2	-3	-4.1
-1	0.16	-5.9	-1.3	-3.4	2.1	-5.4	2.4	-4.1	-3.1	-3.6	-4.8	-4	1.1	-6.7	0.77	-11	2.3	-5	-1.1	-3.3	6.9	-3.6	0.49	-7.4	4.4	-12	-3.1	-12	-0.01	-5.5	0.7	-4.7	-3.5	-11	-1.8	-7.3	-8.7	-7.4	0.75	-4.3	2.2	3.5	-1.3	-10	4.3	-9.1	-2.1	-9.4	3.1
-0.63	-0.19	0.86	-9.2	-6.7	-7.3	4.6	-4.7	6.1	3.4	9.7	-2.1	-1.1	-1.5	-2.6	-2.7	-7.2	-1.4	-8	6.1	0.69	1.3	-4.2	6.1	-2.9	2.8	-9.2	-2.2	-3.2	0.63	-1.5	1.6	-2	6	-8.1	1.4	-6.2	0.04	-3.8	-0.19	-4.6	2.2	-7.8	2.5	-7.4	8.1	-3.5	-1.9	-9.7	-1.5
-0.1	-0.72	4	-0.4	-0.92	-8.1	-5	-0.89	3.4	-2.2	0.75	8.3	-2.2	1.2	0.03	1.3	-0.35	-8.8	-6.5	6.1	2.7	-0.36	0.4	7.8	-3.5	-6.6	1.7	1.4	2	2.3	9.4	0.62	-5.5	7.5	3.2	0.69	5.9	-4.7	-2.7	-5.2	6.9	3.9	-1	9	-1.5	-0.27	3.2	-5	-0.77	-5
0.47	-0.25	1.4	4.3	3	7.1	-1.1	2.5	-3.6	-6.4	-1.5	2.4	1.9	-1.4	6.4	2.7	7.9	0.22	11	-1.2	1.9	-0.65	-0.75	-3.7	7.4	-5	6.1	1.1	3	-0.11	6.6	-2.4	-1.7	-1.9	-2.1	-2.3	7.2	-5.4	4.3	-7	3.7	-3.8	3.6	2.8	8.1	-2	4.4	-3.7	7.3	-0.45
-0.19	0.51	-12	6.4	-2	8.9	2.9	2.6	0.19	-1.2	-6.8	-7.3	-1.5	2.1	1.6	1.4	1.2	-2.2	6	5.7	-3.8	-1.4	-5.6	2.2	9	4.6	-1.6	-1.3	4.6	8.1	6.2	1.3	-0.71	5.6	1.1	4.5	1.6	0.51	5.4	4.4	-2.4	8.4	3	3.7	-4.2	7.2	0.76	1.3	7.7	2.2
-0.47	0.05	0.47	3	7.4	4.3	0.26	7.7	6.6	12	-1.8	0.81	0.98	5.9	-1.7	0.82	4.8	3.9	2.3	10	1.1	-1.1	-4.6	-3.2	4	4.9	-4.1	5.9	2	6.4	3.3	4.3	1.4	5.9	-0.41	5.6	2.5	5.1	1.3	7.1	1.8	9.2	3.5	10	-6.7	12	0.8	5.5	3.7	2.4
-0.14	0.04	-0.69	3.1	3.9	-1.2	1.8	-0.86	3.8	8.2	-5.9	10	2.4	5.1	4.3	3.3	1.5	4.9	0.78	2.2	-5.7	-3.5	0.69	-1.5	2.8	8.7	6.9	-3.2	7.1	9.1	0.61	-1.1	5.4	2.8	9.2	7.9	7.5	1.1	5	3.9	5.1	4	4.4	2.8	3.3	11	4.6	0.11	2.8	8.2
0.1	0.2	6.2	-3.4	3.4	0.3	2.6	-4.5	0.37	-1.1	-4.6	2.9	-0.13	-0.1	5.2	7.9	-5.5	12	3.2	-0.58	-5.5	6	7.5	5.2	0.12	7.7	-2	2.6	4.5	6.2	-5.3	-3.5	-0.2	3.5	5.6	6.6	11	-3.1	2.6	0.24	-0.54	4.2	-4.2	-3.8	8.3	-0.23	3.2	-1.9	4.8	1.5
0.37	-0.63	13	-11	5.2	-9.3	12	-5.1	11	-4	10	1.2	4.5	-2.8	9.3	-3.5	-4.4	-3.9	1.9	-2.4	9.3	1.9	-0.58	2.5	-4	-6.9	5.3	-5	8.4	-12	0.15	-2.8	-2.4	-1.9	9.2	-2	7.7	-1	8.3	-5.3	9.2	-4.3	-6.1	-8	11	-0.55	8.4	-2.7	-3.9	-6.5
0.09	-0.27	7.7	-4.2	8.3	-5.7	3.4	-0.81	8.8	-0.11	18	-4.1	4.8	-0.08	4.1	-2.3	-0.82	-7.2	-4.2	-4.7	0.27	0.05	4	-0.3	-0.39	-8.9	1.6	-11	4.3	-2.2	-1.7	-3.5	-0.19	-1.3	7.8	-2	7	-4.2	10	-2.6	3.4	-5	-1.7	-14	14	-6.9	4.6	-8.2	-3.9	-7.2
0.04	0.42	9.8	1.2	1.2	-4.6	-2.7	-1.2	4.7	0.3	6.5	-0.83	4.7	-3.6	2.4	7.5	-7.1	3.8	-0.81	0.86	-2.7	-4.2	5.1	-1.7	-5.2	-0.58	5.2	5.1	-0.26	6	-2.5	3.6	-2.3	3.8	1.5	2.5	3.5	4.9	3.5	5.6	2.1	4.5	-3.7	2.5	12	4.4	6.4	2.5	-3.3	1.7
0.49	0.38	-3.7	-4.9	-2.8	0.16	6.8	-4.9	3.5	2.5	1.1	4.3	-2	-1	-2.3	-0.91	-6.7	4.5	4.6	6.7	-2.8	-2.3	-5.3	-1.2	-5.7	6.5	4	6.9	-0.21	7.7	4.1	4	-0.82	11	3.6	5.8	-0.18	3.8	4	1.2	3	7.9	11	8.7	9.2	7.2	6.2	8.5	-2.2	7.6
0.56	-0.04	-0.23	7	4	7.1	12	3.3	3.6	1.8	6.5	5.2	3.3	-1.3	-3.5	-0.14	7.9	6.4	4.8	-0.63	4.9	-1.9	-2.9	3.2	-4.5	7.2	1.4	8.8	6.8	6.9	1.4	0.38	3.9	7.6	11	3.5	2.5	4.8	-0.22	-3.1	11	-8.3	6.2	0.38	4.4	-4.4	1.4	0.63	-4.1	2.8
0.3	-0	4.7	6.6	-0.98	1.9	3.4	7.9	-3.4	4.8	2.1	8.7	2.9	-2.3	-0.98	1.1	0.97	-1.6	-6.1	3	7.6	2	0.96	2.9	5.6	-2.9	8.7	-0.4	3.2	-6.9	1.4	-3.2	9.7	-2.4	2.5	-4.1	2.7	0.28	1.6	-4.7	9.2	-1.3	-4.6	-7.4	11	-4.2	12	2.5	-1.4	-4.2
0.32	0.69	3	3.6	-1.2	5.5	8.8	1.6	6.2	1.3	4.5	-6.5	-4.6	-2.4	0.79	2.1	2.1	-1.4	-1.4	6.8	0.4	-3.5	-1.7	-3.3	6.5	0.83	0.43	3.8	4.3	1.9	-1.5	1.7	4	-7.5	2.5	4.5	-4.7	5.1	-3.7	1.9	-0.56	4.6	4.4	3	-3.2	-1.5	0.07	3.7	-5.4	1.4
0.44	0.29	-8.3	5.7	-8	1.1	-3	1.3	-3	3.1	-1	5.8	-3.1	3.8	-1.1	-1.4	-1.3	3.1	6.2	4	-5	-0.42	-3.5	-2.6	2.4	9.3	-2.6	4.5	-0.36	4.8	5.8	1.9	-3.3	-1.1	-1.1	2.5	7.3	7.4	1.9	3.1	-3.3	-2.8	0.13	5	1.4	-0.9	-1.2	-0.73	0.69	7.2
0.65	-0.54	-2.8	-0.86	0.3	1.6	3.4	8.2	0.79	-0.55	-4	8.2	3.3	0.78	-0.68	3.3	8.6	1.8	2.9	1.6	1.6	9.7	2.4	0.94	3.6	2.9	-4.4	5.1	4.2	1.8	1.6	2.3	2.6	3.4	-3.3	-5	0.49	-0.87	-2.4	-4.7	-3.1	-1.2	-0.37	6.5	1.6	-0.76	-0.68	0.57	4.3	-2.8
0.29	-0.51	2.7	-2.7	3.2	-4.6	7.1	-7.3	-4.3	-4	5	-0.71	2.4	-3.1	5.6	-2.8	3.1	-4.1	8.4	-4	-4.4	-6.8	-2.1	-2.4	2.8	-0.98	4.5	-1.6	4.1	-3.5	1.5	7.3	1.6	2.8	-3.9	-1.2	-0.51	-4.7	-5.4	-4.8	-5.1	6.8	3.5	4.6	3.5	-6.2	6.5	4.7	-1.3	1.4
0.79	-0.69	6.7	-3	7.2	-9.1	-6.1	-2.9	-9.2	-2.3	-9.5	-3.6	-1.5	1.3	13	1.6	8.4	-0.33	11	6.2	9.1	-7.1	5.5	-1.2	19	2.8	11	0.08	12	0	4.5	8.9	8.3	-2.5	6	2	5.5	3.2	0.73	0.09	-1.3	1.6	9.2	3.8	-6.9	10	2.1	4.8	10	2.3
0.86	0.28	8.8	2.1	10	-0.62	-0.86	10	-0.03	4.2	-3.8	1.9	7.7	4.5	11	-1.7	12	12	8.2	11	12	-1.4	6.9	-9.3	13	8.1	-0.82	7.2	7.6	3.2	0.74	11	4.1	-0.38	11	-0.95	4.9	1.4	6.7	-4.7	-2.8	0.33	4.7	5.1	-0.28	9.9	0.09	4.5	4.3	3.3
-0.03	0.27	1.5	-2.6	4.7	-3.9	-11	-2.6	-6.9	4.4	-5.6	4.6	0.99	0.64	7.5	-5.1	0.48	5.9	4	0.11	10	0.85	7	-5.4	14	2.4	-0.16	2.2	5.9	0.19	5	6	3.8	6.2	5.9	1.9	5.9	-0.68	1.7	-8.1	3.6	-3.6	11	-0.09	7.5	-7.5	4.7	5.4	4.8	-0.88
-0.56	-0.35	-1.8	-11	-6.1	-9	-16	-15	-18	-7	-11	-8.6	-0.78	-3.5	1.1	0.37	2.4	1.9	-0.67	-5.1	12	-5.2	8	-3.8	2.9	-5.6	3.4	1.1	-0.64	-3.6	-5.6	-4.3	0.11	7.2	-5.8	-5.5	-4.7	-4	-5.1	-6.3	-4.9	-8	-0.36	1.7	-4	-9	0.99	-4.2	4.1	0.9
-0.19	-0.21	-8.4	-6.7	-0.34	-6.7	-11	-11	-12	-6.3	-13	0.77	-3.2	-4.5	2.1	4.3	7	-8	-1.6	-6.6	9.8	-2.3	8.5	2.6	2.3	-0.16	-4.8	-9	1	0.84	0.7	-4.2	3.7	3.8	-3.7	0.78	-4.8	-3.8	-0.71	-8.5	-9.6	-14	-5.1	-8.6	-0.2	-0.23	-0.3	-5.6	1.3	0.99
0.09	0.32	0.08	-5.5	0.69	-12	-2.5	0.79	-6.5	2.7	-9.3	1.8	-4.5	-1.4	4.2	2.7	7.8	-7.7	5.2	-3.7	7	2.4	2.7	3.2	2.5	3.3	3.6	-4	11	-6.5	-2.1	0.71	11	5.7	3	-5.9	4.4	-6.6	-0.1	-5.5	1.1	-9	2	-8	-1.5	1.6	-2.6	-5.7	-1.7	0.49
0.58	0.22	-9.1	-6.2	-4.5	-9.1	-9.2	-1.8	-6.6	-7.8	-6.2	-8.8	0.09	-3.4	6.7	-1.3	2.1	-1	1.8	-0.87	6.7	-13	9.7	-5.9	0.47	0.62	3.4	-4	2.2	-1.6	-4.1	-1.1	5.9	4.8	-0.28	-1.9	9.7	-2.3	6.7	4.8	9.6	0.07	2.9	-8.2	4.4	-5.4	-2.8	-3.1	3	-1.5
0.2	-0.37	-13	3.3	-1.2	-1.7	-2.8	5.8	-5.9	0.11	-9.6	-2.8	-2.5	-0.28	2.8	1.1	1.2	6.9	-6.1	-0.04	11	-1.7	5.7	5	2.6	-0.34	-0.53	-2.5	-2.1	-2	-4.6	-1.7	4	-3.3	-1.8	0.34	3.7	-1.6	9.9	1	1.7	4.1	0.31	-4.6	6.2	2	2.3	2.9	4.3	5.2
-0.58	-0.21	-2.6	2.7	-2.5	0.59	-5.5	15	-5.9	7.1	-3.7	3.7	0.25	-2.8	-1.2	2.2	3	-2.3	4.8	-9.5	-2.1	1.1	2.2	2.4	7.1	-5.5	-3.2	-7.1	0.57	-4.9	-1.9	-5.8	3.8	-13	5.7	-2.3	6.2	-5.2	9.7	-5.5	2.6	-2.5	-6.8	-6.5	3.8	-4.9	4.7	-8.8	-2.8	-5.5
-0.52	0.05	7.1	-7.9	4.7	-4.2	-4	-1.5	-3.2	0.04	-2.7	2.4	0.6	0.24	4.4	4.2	2.6	-11	-2.2	-1.7	5.7	5.8	14	4	4.6	-5	3	-10	7.4	-6	-0.72	-9.8	3.6	-7.7	6.7	-2.8	3.2	-3.1	-3.8	-4.4	-4.2	-4.5	-2	-3.3	-2.1	-6.4	0.91	-1.9	-1.3	-9.1
-0.08	0.78	2	-8.6	-2.2	-5.3	0.89	-1.3	-5.5	-3.1	-4.7	-7	3.2	0.17	1.1	-5.7	-3.3	0.45	0.96	1.9	6.3	-1.7	5.1	0.22	-0.06	-3.1	8.8	-2.6	7.5	-2.2	7	-2	5.6	-2.6	2.8	-2.4	1.9	1.1	-3.9	0.38	0.61	-0.81	1.3	2.4	-0.56	-6.6	6.3	-0.56	2.8	-4.6
0.48	0.63	-5.8	-2.7	-5.3	-0.22	3.4	3.1	-8.4	2.4	-6.7	3.8	2.6	-1.5	-0.39	1.5	7.7	1.3	-2.1	-3.1	0.78	7.2	1.9	8.6	7.9	7.3	8.7	1.7	9.2	0.27	6.5	4.9	14	-2.6	5	3.3	1.1	7	0.24	4.9	4.2	8.4	1.3	-4.2	3	4.3	5.8	3.6	2.6	4.2
0.74	0.26	2	3.8	9.5	9.8	-0.24	3.1	-5.5	1.9	-3.9	0.56	9.2	-2.1	1.9	-4.2	-3.2	5.9	0.01	-3.9	2.2	0.94	0.48	0.47	5.5	7.4	5.8	3.2	1.7	-4.3	2.3	-0.55	2.7	-0.36	-1.3	1.9	0.47	-1	-2.5	4.9	-0.92	12	-2.5	-6.7	0.5	13	-0.18	-1.4	4.9	2.1
0.09	-0.41	5.6	2.2	8.7	-0.14	-2.5	-3.6	-3.2	2.1	-6	5.1	0.89	-0.05	6.4	-2.3	4.1	-0.56	-0.06	-8.1	8	3.5	9	3.6	-2.1	-3.3	3.7	-3.6	-3.3	-1.2	-8.1	-3.6	-4.2	-8.5	-5.9	-3.2	-3	1.5	-4.7	3.1	-10	2.1	2.6	-2.6	-9.9	4.2	-3.9	2.5	4.2	-11
-0.23	0.14	11	-5.4	9.9	-3	0.03	-9.6	-4.9	3	0.61	-2.7	1.2	-3.8	9.8	-2.4	1.1	-4.8	-2.8	-4.1	-3.5	-6.1	5.7	1.3	3.3	-11	-0.76	0.94	0.82	-11	-0.85	-0.91	-2.2	-6.3	-0.57	-1.3	-3.9	4.7	-0.56	8.2	-0.85	-2.3	1.7	1.6	-4.7	7.9	1.5	5.6	1.8	-8.9
0.43	0.23	15	-3.1	6.5	4.7	2.6	3.4	3.6	8.2	2.4	6.7	-0.52	3.8	4.3	-5.7	2.9	2.6	2.2	6	2.2	-0.36	7.9	-4.1	5.6	-5.2	2.6	-1.4	9.4	-2.6	4	-0.48	11	-5.5	5.8	-2.5	2.8	-0.27	-3.1	12	9.7	-2	0.91	6.6	3.6	-3.2	4.5	-1	1.3	-5
0.33	-0.49	11	-8.4	13	-3.9	3.6	-0.54	1.3	11	3.6	3	5	2.6	1.9	-0.37	0.98	-0.41	1.1	-0.83	4.1	3.2	2	2.3	-1.3	-2.4	3.1	-1.8	4	0.06	4.2	-4.2	1.7	-4.7	2.9	4.9	0.13	11	2.1	8.9	7.1	6.5	0.9	0.68	1.9	1.5	6.2	-0.94	-4.3	-0.59
-0.49	-0.16	3.9	-5.4	1.3	-9.8	0.7	-8.5	-0.56	6.6	5.6	4.9	5.4	0.38	-5.1	-3.9	-14	2.7	-3.1	-2.7	-9.6	6.5	-0.36	9.8	-2.1	-0.64	-1.9	1.6	-3.3	-3.5	-1.4	-4.5	-1.4	0.59	-5.9	1.8	-7.3	-4.1	-4.5	1.4	2.2	-3.8	-8.8	-1.1	-2.2	-1.3	1.6	-2.7	-7.9	1.4
-0.77	0.25	6.2	4.3	1.1	-5.3	-0	-1.2	-8.7	-2	-4.6	4.5	-7.8	1.7	-12	-3.6	-1.9	3.8	-7.2	3.5	-7.8	10	3	8	-10	2.7	-4.7	-7.8	-8.5	-0.8	0.13	1.4	-2.6	2.1	-10	0.57	-3.2	-0.57	-7	6.1	-2.6	11	-6.2	-3.4	0.65	3.7	-4.9	-4.8	-9.3	0.27
-0.09	0.33	8.3	6.8	4.7	5.8	6.6	5	5.2	3.9	1.6	3.2	2.8	-0.17	-3.5	-4.3	-11	-3.7	-0.08	-0.41	-9.3	8.5	-1.4	3.9	-8.3	-0.76	2.1	-0.79	-2.7	-5.8	-2.7	6.9	-0.4	-4.9	-0.19	-3.8	1.7	5.1	-3.3	0.07	6.5	4.9	6.2	-3.5	4.6	11	3	5.5	-8.7	0.53
0.32	0.79	0.61	0.93	5	3.8	3.4	0.26	2.2	-3.7	3.7	-3	-1.8	2.3	1.2	2	-6.3	2.1	6.2	10	-3.4	2.4	-4.1	3.1	-0.02	5.8	0.38	11	2	7.8	-0.02	6.7	-0.52	-1.2	-0.1	3.3	2.3	0.24	-3.5	-2.2	3.3	1.5	6.3	6.1	4.4	1	5.3	3.6	-3.3	1.7
-0.28	0.21	-1.8	4.2	-0.2	-0.57	1.4	8.3	-7.4	3.4	-4	2.7	-2.9	-0.53	6.7	3.1	-3.2	6.5	-1.3	2.7	-7.2	-6.1	-3.9	2.8	-1.2	3.7	6.9	0.96	6.9	1.5	8.2	3.3	3.6	-1.1	-5.5	-1.5	2.5	-1.1	-2.9	-3.4	0.66	-1.6	8.9	-4.4	3.2	-1.2	5.5	-0.46	5	2.4
-0.44	-0.33	-1.9	3.5	-1.7	5.3	0.33	6.9	-4.7	-2.6	-2.1	0.17	0.3	3.2	-1.3	-1.9	0.13	-4.3	-8.9	-1.7	-0.81	-5.8	-1.9	1.3	0.1	1.4	-1.9	3.8	1	-1.1	-3.7	1.3	-1.2	0.9	-0.11	-1.6	-3.3	1	-7.1	-2.6	-14	-0.69	-3.5	-12	-11	3.9	0.77	1.7	-4.3	1.1
-0.64	-0.57	7.2	9.6	6.7	15	9.2	6.7	10	-0.95	14	4	1.1	-1.3	-0.44	-1.4	0.36	-2.4	-6.4	-5.3	-1.9	-2.1	-3.4	-1.9	4	0.92	-3.4	-3	-5	2.4	-12	-6	-4.8	2.6	-2.4	-0.99	-4.8	-4	-1.8	-6.1	-3.5	-6.4	-9.8	-1.7	-3.7	0.68	-4.1	2	-8.5	0.54
-0.22	-0.4	3.1	3.1	3	1.5	-0.22	-3.4	13	-3.8	11	0.26	4.3	-6.8	1	-8.4	-4.3	3	-1.5	-4.6	2.7	-5.8	0.79	-5	4.7	-8.2	5.2	-3.8	1.2	1.7	-3.1	-5.1	-2.6	-6.9	-3.1	-5.5	-0.45	-9.2	0.63	-6.3	8.5	-3.5	-3.7	-1.6	-2.8	-2.4	2.5	-2.2	-11	-6.2
-0.01	-0.19	5.6	-2.5	1.4	2.9	5.8	-6.3	8.2	-5	4.7	-4.9	1.9	0.17	3.1	-4.3	6.8	-1.6	4	-1.5	-3	-6.6	2.2	-7.2	-0.45	-3.5	6.5	6.9	2.5	-2.3	4.2	3	3.8	-7.1	8.2	-2.3	8.6	1.3	12	-1.2	7.4	0.24	2	0.77	6.5	2.2	5.9	2.5	2.2	-1.8
0.03	0.25	3.4	10	7.3	9.5	13	8	6.1	0.24	7.3	6.5	8.5	6	-0.04	4.7	2.2	1.8	-1.5	11	-0.72	0.2	-2.6	-2.4	3.6	3.6	0.07	4.7	3	5.6	1.6	2.4	-0.1	3.3	9.5	3	7.3	2.7	11	0.68	0.9	-5.7	-0.76	-5.7	11	3.1	6.9	2.6	0.88	3.2
-0.11	-0.1	6.7	2.4	8.5	7.5	9.8	-1.6	11	-3.6	9	-3.4	2.9	-2.8	0.57	-2.8	2.4	-4.3	-5.3	0.45	2.7	-5.2	2.8	-2.6	-2.6	-8.6	4.1	-2.5	-5.5	-4.8	-0.17	-3	-2.3	-1.3	0.9	-4.4	4.4	-5.9	4.4	-4	-0.68	-7.2	-3.8	-9.8	3.4	-8.5	3.3	-3.1	-8.4	-6.2
-0.8	-0.53	15	13	2.7	8.2	4.8	7.9	2.5	-3.9	9.6	-3.2	0.94	-4.6	-2.2	-0.71	-2.2	-3.8	-3.2	-4.6	-2.3	-4.7	1.1	-4.9	2.4	-3.8	-2.5	-0.82	-3.7	-5.6	-2.3	-7.3	2.1	-2.8	-6.3	-5.4	-3.9	-3.2	-2.7	-8.5	-11	-5.3	-1.8	-1.3	-19	-9.5	-4.3	-9.3	-9.7	-11
-0.35	-0.04	-1.1	8.6	-1.7	12	-0.26	11	8	6.2	3.4	11	-0.89	3	-3	-1.6	-1.2	3.3	0.21	2.4	-1.4	3.7	-1	-1.8	-2.3	0.32	-5.1	1.3	-5.3	-0.33	3.5	-3.4	-0.93	-1	-6	-1.1	-1.3	-2.8	-4.1	-2.5	-9	-7.5	-6.6	1.2	-11	-12	2.6	-4.4	4.8	-3.6
0.63	0.31	2	8.3	5.2	7.9	10	7	11	5.4	-0.48	5.2	3.4	0.97	3.3	3.2	5.2	3.2	2.4	6	6.4	2.4	7.6	-2.9	8.7	8.8	2.2	4.8	-2.5	5.5	3.9	5.1	-3.2	1	-0.93	7.5	-1.5	-2.4	2.9	-1.1	0.84	2.2	4.7	5.2	3	-5.2	2.8	4.4	2.7	2.7
0.42	0.42	1	5.7	7.3	5.9	4.7	11	9.9	2.3	12	5	6.5	3.6	3.1	6.1	5.1	-1.6	5.6	4.7	5.1	3.1	7.4	-3.1	8.1	14	4.1	2.1	6.9	9	0.42	2	8.1	0.61	0.99	5.8	0.7	3.4	1.2	-1	-3.1	2.5	4	-0.92	-2.8	0.9	2.7	7	10	9
0.46	-0.15	3.8	3.5	11	7.1	-1.1	13	-0.48	-0.38	2.6	3.2	6.2	1.9	-2.1	1.9	-3.5	-0.26	-1.6	-0.96	2.8	1.3	-0.04	0.18	5.3	4.3	4.5	8	4.9	4.7	7.3	-3.8	-0.78	2.3	4.1	8.8	2	6	5.8	3.3	10	3.9	5.3	4.9	-0.31	-2.2	11	10	9.5	1.6
0.58	-0.11	7.2	14	7.4	17	3	17	6	4.1	12	14	3	7.7	0.67	9.1	2.5	-1	4.2	7.6	2.2	4	4.5	-0.71	6.3	12	2.5	9.4	-1.9	12	0.9	-0.25	-0.07	3.5	1.9	5.8	2.6	0.84	8.9	-0.39	11	-6	1.2	-1.2	5.5	-9.5	5.8	4.7	5.1	8.3
0.22	0.02	2	6.1	4.4	6.9	5.8	9.8	2.1	10	1.1	13	3.4	-1.3	0.58	0.16	5.4	-1.1	-1.5	6.2	2.3	-5.9	6.8	0.17	1.3	5.8	-0.51	0.56	0.8	2.4	-6	6.6	0.09	0.18	1.3	3.3	4	4.7	6	0.28	4.1	-1.5	-2.3	7.9	0.93	-2.5	-0.91	6.9	3.7	11
-0.32	0.7	-2.1	8.1	-3.8	4.8	-0.53	1.4	3.5	-0.72	5.9	-3.1	-0.54	1.3	-1.4	0.05	0.02	2.7	-7.5	4.6	-3.1	2.6	0.09	-1.2	2	8.7	-1.1	0.81	-0.39	4.3	-5.5	5.6	-4.7	2.9	6.7	1	-0.35	0.39	1.1	2.9	-2.1	9.7	-8.6	9.4	1.8	8.7	-0.44	1	-5.5	2.7
-0.23	-0.32	7.9	6.6	1.6	1.8	8.4	9.8	9.1	-4.2	11	0.85	3.1	-1.8	-7.3	-3.5	-4.6	-6.9	-6.9	-2.3	-1.4	-7	6.7	-1.7	-10	-2.7	-10	3.1	-6.6	2.1	-8.5	2.7	-16	-4.2	0.38	-0.07	-0.6	-0.76	1	5.3	10	10	-8.9	4.3	1.4	7.7	-3.6	4.2	-4.1	-0.05
0.24	-0.41	1.4	-10	-2.4	-5.9	4.4	-5.1	-6.4	-4.8	-7.4	-7.9	-1.8	-2.3	1.1	-6.5	-2.8	-8.6	2.3	-2	-6.8	-4.8	-0.5	-4.4	-11	-4.1	3.4	-6	-12	-5.9	6.6	-6.9	-9.2	-0.82	-8.3	-4.8	2	-1.9	-3.9	-2	6.8	6.1	-2.2	-1.6	-3.3	0.81	6.2	-3.7	-5	-1.9
-0.33	-0.46	-7.5	-9.4	-3.3	-4.3	-3.2	-13	-8.1	-9.2	-16	-6	-0.83	-5.2	-1.3	-0.66	-0.97	-4.1	0.7	-0.75	0.35	-7.3	-5.3	-3.9	-9.2	-0.77	2.7	0.28	-0.51	0.92	4.8	-4.4	-2.3	-1.1	-6.7	4.1	-3.9	1.5	-5.8	-3	0.69	-2.6	3	5.8	-5.3	-1.3	-1.3	-6.1	1.4	3.7
-0.2	-0.68	-12	-10	-7.8	-12	1.1	-1.7	1.9	0.17	-9.3	4.5	2.2	-0.82	-0.84	-0.24	16	-3.8	9.5	-9.1	3.5	-5.3	1.7	-4.5	1.4	-0.46	2.2	8.6	0.97	-0.05	9.9	0.81	-0.89	4.8	0.44	-4.6	2.3	3.7	2.2	-0.88	4.8	-11	7.9	7.2	-3.6	-0.45	5.9	0.58	8.6	6.7
-0.22	-0.3	-3	-6.5	-5.1	-8.1	1.7	-4.7	10	-4	0.15	-8.2	1.4	-1.4	4	3.1	2.8	1	2.9	3.6	9.2	-5.3	6	-5.8	3.2	7.1	3.2	2.2	2	4.2	7.5	6.7	-5.8	3.4	5.2	1.6	3.8	8.2	4.1	2.3	3.1	-1.5	3.1	-3.1	4.4	0.23	6.4	3.5	3.6	8.2
-0.1	-0.14	11	5	-1.3	3.3	7.5	0.18	-0.08	4.2	6.8	1.4	2.8	4.5	1.2	1.4	-1	3.8	-5.5	5	6.2	2.5	7	1.3	-3.4	3.3	8.6	0.26	-1.5	7.2	8.7	5.8	-5.4	8.4	-1.1	5.5	8.1	3.9	1.4	-1.4	3.9	3.7	0.2	1.3	7.3	5.8	8	6.2	2.8	6
-0.06	0.53	4.1	-2.1	0.63	3.4	2.5	1.6	1.6	0.13	9.5	-11	1.7	-3.1	-0.07	2.1	-5	7.8	-10	1.1	-7.7	9.7	5.3	3.9	-1.1	7.6	-0.26	5	5.2	8	2.9	4.9	3.3	7.6	-0.85	4	-2	3.1	-2	5	-0.36	1.4	-7	2	-0.72	0.13	0.28	-0.06	-1.2	7.9
-0.19	-0.04	-5.5	1.2	0.77	0.76	1.2	-3.3	2.4	-0.42	-0.76	-3	-2.9	2.5	-5.9	-2.6	-9.1	5.3	-11	-3.5	-5.5	5.6	1.7	-3.7	0.77	1.5	-3.5	-5.1	0.65	-4.3	-1.2	-5.7	1.9	1.3	1.1	-4.1	8.2	-9.6	0.04	-9.7	2	-9.7	-9.8	-15	5.6	-14	4.7	-7.5	-4	0.74
-0.43	0.13	8.8	8.3	8.9	8.4	12	0.29	5.7	1.5	17	5.9	9.3	-0.93	-4.2	0.38	-5.9	-2.8	-2.3	-0.92	2.7	2.6	0.88	-1	-6.1	-5	-1.4	-2.4	-4.9	-2	-8.8	-0.26	-2.2	-6.3	-4.6	-0.81	2.4	1.4	-2.5	-3.2	-1.3	-6.6	-3.8	-2.2	-1.9	-7.2	-1.7	-3.5	2.4	-3.5
0.29	0.88	2.8	12	4.6	15	-1.6	8.9	4.8	0.48	5.8	-6.8	1.7	6.9	1.7	7.7	1.5	9.5	0.58	3	-1	6.4	2.6	4.9	-0.36	-4.8	3	3.9	-1.4	-5.5	-4.7	-2.7	-2.3	-7.7	5.8	0.17	4.6	0.65	1.6	0.27	0.27	0.96	-0.11	-1.8	0.08	6.4	-0.48	-2.6	2.6	0.73
-0.23	0.12	-3.8	-1.7	-0.66	2.4	-10	3	-1.6	2.5	-1.9	-7.6	-2.1	1.1	1.6	0.72	-3	3.3	-6.2	-3.4	0.82	4.7	12	6.8	-0.06	-6.2	5.4	-7.2	-4.3	-3.6	-5.6	-1.7	-4.5	4.4	-0.77	-1.5	0.43	-3	-1.6	-5.6	-3.2	4.5	-1.5	-8.1	-0.99	6.8	-1.2	0.32	6.6	-1.2
-0.15	-0.19	-2.6	-7.8	-5.2	-9.7	-4	-7.6	-2.9	-0.94	6.6	-9.6	-10	0.12	-1.1	-2.6	-1.6	-4.2	-3.5	-4.7	3.6	4.1	11	-4.5	0.29	0.56	0.61	-6.4	2.2	3	-0.37	-1.5	0.72	0.02	0.73	-3.5	-1.9	-1.3	-1.2	-1.4	-6	0.88	-0.39	-1.7	-2.5	-3.7	-0.06	-0.94	-2.6	-0.54
0.88	0.29	6.3	2.7	5.1	1.6	2.7	-6.4	4.2	-1.1	4.4	-2.1	6.4	4.2	16	2.9	10	-1.4	2.6	0.68	18	-1.1	15	-2.2	12	5.8	8.4	2.2	2.9	4.6	11	1.1	3	3.5	8	5.2	6.9	6.1	12	7	5.7	3.8	21	-3.1	13	4.7	5.8	7.1	-6.2	5.6
0.18	0.78	-12	-0.01	-0.66	0.33	-17	-4.2	-21	3.5	-36	-0.23	-2.4	4.3	-81	0.8	-42	-7.4	-19	1.8	-93	1.2	-77	1.4	-77	4.6	-56	2.7	-36	0.94	-38	1.7	-22	3.4	-47	-0.68	-56	10	-48	11	-64	9.9	-30	8	-34	8.1	-48	3.9	-36	4
-0.25	0.04	-6	-9.6	1.6	-7	-2.4	-5	3.9	-1.7	-14	-3.7	6.2	0.77	-8	-0.85	-8.4	-0.01	1.3	-6.5	-9.1	3.5	-36	1.1	-12	-6.5	-47	8.4	-19	3.9	-27	-0.41	-13	7.1	-16	3.4	-32	7.6	-24	9.1	-39	-0.51	-16	10	-38	14	-51	5.7	1.6	-8.2
0.01	-0.25	3.7	0.59	-0.97	-1.1	3.4	-6.6	0.58	-4.2	5	-0.56	1.8	-0.93	55	0.22	32	-6.8	27	-7.8	44	-0.21	16	-0.72	34	-9.9	19	-7.3	13	-3.4	19	1.2	13	4	21	-3.2	6.2	-6	39	-1.4	27	-1.1	23	6.6	13	-1.5	7.9	-7.8	21	-5.5
0.83	-0.42	-17	-9.6	-20	-14	-11	-12	-8.2	-4.8	-6.6	-9.1	-12	-4.5	6.4	-0.73	13	2.4	13	-5	18	-6.6	6.5	-1.1	5.3	-9.8	14	0.13	8	-8.2	10	-1.4	13	-6	8.7	-8.1	8.7	-4.4	0.27	-2.2	2.1	-4.4	10	0.93	11	-16	1.6	-7.1	3.5	-10
0.1	-0.58	-29	-8.9	-23	-10	-17	-8.3	-9.7	-7.1	-15	-0.64	-22	-3.3	-7.3	-7	0.33	-5.8	4.2	-5.1	-1.5	-11	-10	-0.5	0.94	-9	10	-5.6	1.2	-6.1	9.7	1.6	5.9	-9.6	4.9	-4.8	5.3	-8	-0.65	-3.8	9.4	-6.6	8.6	-0.7	9.7	-15	3.7	-7.8	4.7	-5.1
-0.47	0.3	-6.3	-2.1	-19	-3.3	-19	-7.3	-7.5	-4	-5.4	-4.8	-17	-3	2.7	3.6	-12	8.4	2.6	4.3	-2.3	8.4	-11	5.2	1.6	-3.6	3.9	-3.8	9.2	-4.4	-1.7	3.9	4.7	1.1	4.4	5	-2.3	-1.2	-3.1	5.1	10	0.46	12	7.7	-3.9	9.5	-3.7	-0.98	-7.3	-2.4
[truncated: 952 more columns]
