# Supplementary material for: Dyslexia on a continuum: A complex network approach
Source: PLoS One. 2018 Dec 17;13(12):e0208923. doi: 10.1371/journal.pone.0208923 (PMC6296514; doi:10.1371/journal.pone.0208923)
Supplement: S1 File — Detailed information about the archive contents is provided in the included README.txt file. (TGZ) [file pone.0208923.s001.tgz › FS_683_AA_run_2.csv]

3.9	-2.5	-0.76	0.18	-3.7	-8.4	-2.7	-5	-8.5	-3.4	-6	-6.8	-0.26	0.88	-2.6	-1.4	8.5	-5.8	0.7	0.24	0.73	5	6.9	1.8	-12	-6.5	-5	1.8	-4.2	2.5	-11	0.13	-2.4	5.7	0.94	-3	3.5	8.2	-14	-5.9	2.7	6.2	-14	-3.9	-13	-11	-1.5	-0.6	2.6	-1.2
-8.6	-1.5	-8.2	-1.1	-9.3	-3.4	-9.4	-4.2	-10	-0.41	-7.6	-0.22	-0.3	3.6	-13	3.9	-2.7	-7	-12	-3	-8.6	1.5	-3.3	5.6	-11	2.1	-7	-4.6	-7.4	-5.7	-7.1	-0.22	-8.6	1.4	-5.9	-4.3	2.1	3.1	-17	-6.8	3.5	2.5	-18	-2.2	-6.7	-6.5	-10	6.2	-4.9	-3.4
-2.2	-5.4	-1.2	-0.35	-4.8	-2.1	0.7	-1.7	6.7	0.61	-3.5	1.6	1.2	9.2	-1.1	3.6	-6.4	-6.8	-2.3	1.4	-1.9	8.8	4.5	8.2	-3.2	8.7	-10	0.4	-3.9	0.69	-5.2	1	-1.7	8.8	-2.1	-0.27	0.21	13	-8.3	10	7	6	-8.2	10	-0.1	10	-3.8	5.4	-9	-2.4
-1.6	7.3	6.5	10	4.5	5.9	4	6.2	7	12	9.2	8.2	5.2	5.3	3.8	4.2	-0.9	-6.4	2.3	5.3	3.3	16	4	9.3	-5.4	6.8	-4	9.1	0.56	2.9	-5.5	8.2	-3.8	11	-1.7	4.7	-2.7	14	-4.3	2.7	-3.4	11	-0.58	12	5.1	6.6	5	8.3	-1.9	8.2
-3.5	-51	1.9	-45	-0.71	-38	-2.8	-41	-2.7	-30	2.7	-45	1.5	5	0.35	9	-12	0.85	-0.13	4.9	-2.3	7.9	-3.5	9.1	-3.4	7.4	3	7	6	2.1	-4.2	6	-6.3	5.8	-2.2	9.8	0.2	5.8	2.8	1.6	2.1	11	-4.6	9.8	4.8	-9.6	4.3	-41	0.35	-38
-2.8	-8.7	-10	0.01	-9.9	16	-9.1	-6.5	-7.1	0.84	-7.6	5	-3.7	-0.32	-0.68	14	-1.5	7.5	-3.8	2.7	0.89	8	-4.1	4.9	-1.6	14	2.7	8	5.3	11	0.99	4.8	-4.6	10	4	9.1	0.04	5.4	5.8	0.34	2	8	-6.8	11	1.1	3.8	-5.2	7.3	-5.7	11
-7.3	13	-11	16	-6.2	18	-9.2	11	-7.5	10	-5	17	0.7	12	3.9	19	-0.53	12	4.3	7.8	4	7.3	1.4	3.4	0.37	0.88	7.6	-14	-2.1	-28	2.6	-20	5.9	-9	1.6	-12	0.16	-8.6	8	-29	0.41	-10	-1.6	2.6	-5.5	6.7	-1.9	28	-8	31
1.9	-6.5	0.55	-5.6	-0.78	-13	-2.6	-6.7	-5	-4.4	-2.3	-1.1	-3.3	8.7	2.4	11	-4.1	3.9	3.9	4.9	1.2	10	-1	7.7	-1.9	3.2	9.2	12	4.5	6.3	4.9	14	-1.7	7.2	1.2	18	3.2	11	12	13	-3	11	1.1	8.8	-0.83	19	2.7	8.6	2.7	9.6
12	-12	4.4	-6.7	3.1	-12	6	-11	0.9	-7.3	0.33	-7.3	-4.7	-12	2.4	-12	-1.3	-18	6.8	-5.4	1.1	-12	0.22	-13	0.77	-11	5.2	-13	11	-6	5.3	-12	-4.2	-0.92	3	-8	1	-12	8.8	-5.1	1.8	-14	-2.3	-6.2	-0.21	-0.91	5.4	-2.1	7.1	-5.6
6.2	-19	2.7	-15	-4.1	-13	10	-10	4.8	-7.2	1.4	-13	4.3	-14	-2.7	-10	2.5	-4.3	2.3	-2.4	5.4	-15	6.6	-8.1	0.11	-16	0.29	-15	0.53	-7.8	4.9	-18	-2.2	-12	-7.5	-18	-0.45	-15	4	-17	2.9	-11	-2.2	-18	-1.2	-20	1.9	-18	9.2	-20
0.95	-6.3	0.41	-10	2.4	-17	12	-9.7	6.4	-11	1.9	-15	2.9	-12	0.12	-13	-5.2	-6.8	4	-14	-2.5	-13	0.66	-18	4.2	-18	-5.2	-21	-1.1	-12	5.1	-12	1.3	-10	-7.8	-19	-0.83	-16	-7	-13	-1.3	-11	-1.2	-18	-8.9	-16	1.9	-22	-2.4	-17
5	-3	4.6	1.2	4	0.14	8.8	1.8	10	-9.2	2.1	-3.2	0.85	-7.5	2	-8.1	-1.1	2.4	-4.3	-5.4	5.9	-6	0.54	-2.9	-0.12	-15	-0.81	-20	-4.3	-14	-0.85	-15	1.1	-9	0.89	-13	-0.27	-14	-6.6	-13	-0.55	-11	-2.5	-21	3	-3	4.4	-5.5	6.5	0.95
-0.65	12	5	11	6.5	5.4	5.7	5.4	5.8	3.4	3.7	6.2	1.7	0.29	-2.1	7.3	2.1	12	-0.51	0.53	-1.5	6.3	3.2	5.9	0.74	0.57	4.5	0.01	0.6	2.1	0.83	4.6	2.2	5	-7.2	1.5	-3.4	-3.2	-4.1	6.6	-7.2	-2.3	-1	-3.6	-4.3	3.9	4.9	12	4.1	12
1.6	15	2.2	12	3.6	12	2.1	14	4.8	13	1.8	10	1.9	6.3	-1.1	1.9	-4.9	-4.7	2	-1.8	-1.5	-4.5	1.5	5.6	-4.7	-0.86	5.2	4.1	7.6	-3.5	1.5	4.4	-7.6	5.5	-7.5	1.8	1.7	-3.3	-8.4	8	-0.63	-2.2	0.1	9.6	-7.9	7.6	11	4.7	4.4	12
0.26	16	-0.21	7.9	0.83	6.1	2.1	10	-0.61	4.9	-0.76	4.3	2.2	5.4	-1.9	-0.73	-6.2	-3.4	-1.5	3.1	2.2	3.6	-2.3	2.2	-10	2.4	3.7	5	3.8	2.2	1.5	1.8	3.1	5.8	4.5	7.2	4.2	-1.6	9.5	12	-0.2	3.6	-5.4	6.3	-11	5.7	3.3	5.3	1.1	4
1.2	2.7	2.9	-0.99	10	2.2	9.2	8.9	2.8	2.7	2.7	1	-4.1	7.2	3.4	0.12	5.3	3.3	3.8	6.1	2.7	-1.8	0.97	1.3	-3.8	4.9	-3.1	6.6	-9.5	5.1	1.2	8.3	3.8	-1.7	5	7	3.2	1.4	-0.31	5.7	-0.76	4.8	-1.8	-0.49	-2.3	-2	-0.68	-4	0.65	1.2
9	6.5	1.4	8.4	-0.04	11	1.9	5.2	-0.11	1.1	4.3	3.1	-0.69	4.3	5.1	2.2	6	-3	3.1	2.4	0.94	-5.2	0.7	3.3	2.8	2.1	2.1	2	0.28	7.4	7.3	1.6	2	-3.9	1.8	4.2	5.9	-0.39	-3	5.4	2.4	0.69	0.33	-5	5.2	2.3	-6.8	3.6	-1.8	6.3
5.6	-0.66	2.8	-0.63	1.2	0.17	-0.72	-4.7	5.1	-6.2	4.2	-5.5	5.8	-1.4	4.4	-5.2	15	4.9	3.9	-12	2.7	-1.7	0.88	0.52	4.8	-2.2	0.63	0.82	4.1	12	8.6	-0.57	4.7	-0.91	6.3	7.7	6	-3.2	8.6	-4.5	4.5	-1.1	2.6	-4.8	1	-0.76	-2.2	-5.1	0.05	-3.3
-3	-6.8	-4.5	-4.6	-6.3	-1.9	-7.4	-2.5	2.5	-4.4	-0.24	-1.2	2.7	-8.3	-1.1	-3.6	8.9	-4.8	2.1	-4.2	1.4	-1.1	6.8	-4.4	9.8	-11	4.2	-1.9	0.12	-0.41	8.9	-6.2	4.7	-6.1	7	-2	8.5	-4.5	3.2	-8.1	7.2	-7.3	8.9	-15	1.2	-9.5	-2	-13	-3.4	-11
-11	-7	-9.1	0.03	-6.7	4.4	-12	1.4	-5	-6.8	-2.8	2	-5.8	-3	-1.4	-5.6	0.41	-0.47	1.6	-4.2	-5.2	1.9	2.5	-4.7	9.8	-3.3	6.6	-2.5	7.8	-0.78	8.1	2.7	6.6	-4.4	3.8	-0.09	5.5	-3.9	13	-8.6	2	-4.7	6.7	-14	6.9	-5.2	2.3	-9.2	-1.4	-2
-8.9	-3	-6.8	-1.4	-0.85	3.6	-12	-0.82	2.7	-3.2	-1.2	2.5	-4.6	-2.4	-0.6	-2.7	2	8.1	-4.2	-3.8	-0.89	5.2	-0.8	-3.9	-1.4	-0.07	-0.5	-0.18	4.4	1.9	8.1	-1.1	2.1	-4	2.3	1.3	6.3	-4.8	9.2	-1.2	-2.1	-4	4.1	-5.4	-1.3	-1.7	-1.5	-10	4.9	-4.4
1	-4.5	-2.5	-2.3	-3.5	2.3	-7.5	-4.7	-0.07	-3.4	-0.49	0.18	0.95	0.94	-5.7	-5.7	-5.5	-6	-6.2	-1.4	-2.7	-3.9	-2.5	-0.11	-5.3	-9.9	7.3	0.33	-0.69	2.8	6.5	1.4	-5.4	-3.8	-3.3	-2.4	-0.75	-0.83	4.9	0.95	-1.9	5.2	2	-9.7	-2.8	-4.8	-3.2	-8.9	0.56	-5.7
10	5.3	4.1	6.2	6	6	-1.4	4.4	-0.82	0.09	-1.8	6.8	-1.1	4.2	2.5	3.5	3	-1.4	-1.7	2	1.9	-0.36	-0.52	1.9	3.4	-3	2.7	1.3	6.6	1.9	2.4	0.39	2.7	4	8.8	7.5	3.8	4.1	-0.04	4	5	6.6	5.2	3.5	-1.9	2.2	1.6	-0.71	-2.9	-7.6
9.7	9	3.5	5.1	-3.3	4.1	3.7	-0.29	3	-1.6	0.1	8	2.1	11	-1.5	3.7	7.2	11	-3.5	8.8	2.4	3.5	4.3	2.4	6	0.27	5.3	3.4	4.7	-3.1	-2.9	-3	2.8	-0.06	6.4	9.9	10	-0.33	0.92	5.5	2.3	0.87	9.9	1.3	0.88	3.7	0.04	0.47	-5.1	4
-5.4	-2.9	-2.4	-5.1	-1.1	-1.5	2.2	2.4	0.77	-2.7	-2.1	0.22	0.53	4.2	4.7	1	0.62	0.65	3.8	5.3	3.5	4.7	2.7	-2.4	9	4	-0.49	2.7	1.5	0.55	-4.7	0.87	6.4	3.8	5.6	2.8	4.8	0.65	-6.3	-5.6	2.1	1.5	7	1.5	9	3.6	-4.9	-1.6	1.2	1.6
1.9	-1.6	4.3	-1.1	2	5.2	-10	3.6	-3.1	-0.59	-1.8	-0.46	-4.9	-10	0.01	-4.4	1.9	-0.3	-3.5	-1.3	-0.28	2.6	0.44	-4	-1.5	3.9	-0.24	5.2	2.5	0.13	3.6	-0.44	-2	2	2.2	1.9	2.6	1.4	1.9	-7.9	0.45	1.9	-4.6	2.6	6.6	0.24	-4.1	-0.9	-7.5	3.5
2.4	-4.3	2.7	2.8	0.86	7.4	-1.2	-0.96	-2.9	1.2	-0.73	4	-2.1	-5	0.88	-2.4	-4.3	-5.6	2	-7.1	-0.19	-3	4.3	-4.4	1.4	1	2.7	-5.4	5.4	-5.9	-0.06	-3.5	2.8	5.5	9.4	-6.3	3.3	-3	1.8	-7.5	3.5	-7.2	0.86	-2.7	5.8	-6.9	-2.8	3	-1.1	0.89
1.5	0.97	1.7	-2.8	2	3.3	7.3	-0.14	1.2	6	3.5	5.6	-5.9	-1.2	0.96	3.5	0.44	7.3	1.4	0.38	2.8	-0.88	1.3	-1.3	3.5	8.1	3.2	1.2	-0.98	-1.8	0.49	7.2	0.65	5.5	5.3	2.5	3.8	1.6	-4.8	11	3.8	-2.8	-4.5	5.4	-2.4	6.7	3.2	1.3	7.9	0.53
-3.7	9.2	-1.2	-0.13	-1.5	6.6	7.2	11	3.9	6.1	1.8	4.3	-6.1	0.01	-2.5	5.1	13	-2.5	-2.4	4.5	1	3.2	3	-3.8	-0.98	5.5	3	1.7	2.6	3.6	-2.7	0.69	-0.76	-3.2	-5.4	3.5	3.4	-3.7	-2	8.7	0.53	0.46	-3.7	2.1	-1.3	3.5	-0.52	3.6	5.8	2.1
5.5	10	3.9	8	4.5	9	6.9	11	5.8	6.8	2.6	8.8	-6.5	-1.2	-1.9	4	-1.9	-1.1	-2.5	4.7	-0.44	6.9	-1.6	-2.9	6.6	6.4	5.4	0.08	7.3	3.3	6.1	1.7	5.7	1.3	5.2	1.4	5.5	1.7	6	-0.27	4.5	1.9	13	12	2.1	-1.4	-8.5	9.9	-1.9	6
9.6	7	0.19	0.53	-1.3	2.5	4.3	13	8.3	6.6	0.35	5	-3.4	-3.4	-3.8	0.29	-0.16	7.3	-2.2	-0.95	-0.05	3.4	-2.3	-1.7	3.9	4.8	7.5	-2.1	5.2	3.1	6.5	5	2.5	6.3	4.2	-1.6	5	7.2	6	8.4	2.1	2	2.8	9.3	4.3	2.2	2.1	5.1	1.7	6.7
9.8	15	0.84	0.42	3.2	0.35	8.1	8.1	4	6.3	-1.3	3.9	0.09	-4	2.1	0.19	-1.5	-4.6	1.3	-0.2	-1.8	-0.8	3.2	-3.5	3.9	4.5	6.5	3.5	4.6	7.4	3	5.4	-1.6	4.3	6.4	4.4	-0.03	8.2	3.5	11	-0.76	4.5	4.9	0.67	4	0.91	0.9	0.39	3.6	-1.1
-0.1	14	4	6.8	7.1	5.7	9.1	9.6	-0.05	2.3	0.83	5.2	3.4	3.1	3.9	-2.3	-2	4.8	0.06	-1.1	-5.1	0.02	5.3	-2.2	2.1	6.1	-1.2	3.7	-4.8	6.7	-6.1	5.2	2.7	2.3	-2	2.1	-1.5	2.9	-1.7	5.7	-3.5	3.7	11	1.6	2	4.8	-6.7	2.4	-3.5	-0.56
-0.13	11	-0.77	7.2	0.71	12	11	13	1.9	6.3	3.7	5.1	1.2	-3.4	-3.3	-4.3	-1.5	2.5	0.87	1.4	-8.9	3.9	-4.9	1.2	-1.7	2.5	-7	14	-11	5.8	-5.3	3.7	-6.4	-0.83	-7.3	3	-11	10	-5.7	3.5	-6	6.3	0.65	11	1.3	4.3	-1.6	4.7	-6.4	5.2
-0.62	-3.5	-1.4	-2.1	-5.5	-0.65	-0.73	-1.5	-3.1	5.1	2.7	-5.8	-1.8	-0.56	-1.6	2.8	-8.4	0.65	0.41	1.4	-2.3	-3.9	-5.2	2.9	-14	1.4	-2	1.7	-8.3	2	-7	-8.5	-11	-4.6	-7.7	-4.9	-11	1.6	-6.4	-7.2	-10	-1.3	-13	3.4	-5.2	0.42	0.87	2.8	-1.4	1.9
-12	-5.2	-5.2	2.6	0.29	-3.2	-6.2	2	-4.4	3.1	0.63	-0.32	-3.9	-3.3	-2	0.11	-3.2	-1.5	-7.9	-3.1	-0.09	-7.3	-5.1	-3.5	-2.6	1	-2.3	1.3	-1.8	1.6	-8	-4.7	-2.1	-6.8	-3.9	-3.1	-11	-0.25	-1.6	-4.8	-6.8	-1.1	-6.5	0.34	-4.7	-7.2	-10	-2.6	-6.9	-3.4
-2.9	-0.89	-2.4	1.2	-0.31	-3.2	-1	-1.8	-4.7	-3.1	-0.03	1.7	4	-0.62	-0.29	-0.07	4.2	-4.3	-0.49	-3.3	1.5	-8.9	-6.2	-2.9	-6.3	2	-6.2	8.1	-7.3	5.6	-6.2	3.8	-4.8	5.2	1.7	-0.62	-12	7.9	-3.7	4.1	-3	3.9	-5.4	13	-2.9	-1.5	-2.8	1.4	0.27	-1.7
0.98	5.8	5.5	-0.84	0.17	-2.6	5	-6.1	-1.2	1.4	4.4	2.4	-0.07	3.3	-0.69	4.5	-2.8	6	-4.6	3.8	-1.6	0.17	-6.8	1.9	-6.4	7	-1.6	2.8	-0.73	-2	-0.81	1.5	-1.4	-1.4	-5.2	-5.6	-6.5	-0.12	1.8	-0.37	-1.6	0.05	-8	5	-1.5	0.69	0.81	-1.8	1.7	-3.4
3.3	2.2	2.9	-1.9	2	-6.2	4.9	-1.6	-2.1	-1.3	-1.6	1.3	-2.3	1.9	-7.8	1.8	-6.3	-5.7	-4.8	2.5	-0.52	-2.1	-4.4	-3	0.08	-1.3	-2.3	0.5	2.8	-8.6	2.2	-2.7	0.43	2.7	-4.9	-7	-5.3	-3.1	5.3	1.1	-3.2	-8.4	-2.4	2.2	-1.1	-1.2	-6.5	-2.9	-2.5	-4.6
5.7	-7.1	0.8	2	-1.1	1.5	2.9	6.4	-5.5	-0.31	-4	-2.3	-3.1	2.3	-3.2	2	0.37	12	-0.41	-0.5	0.07	1	0.01	2.2	0.03	-8.4	-5.5	-6.6	-6.9	-8.9	-0.8	-0.54	6.1	-3	-4.1	-6.1	-5.2	-3.5	4.2	-12	-3.1	-6	-0.81	-4.5	-1.7	-2.6	-2.6	-0.37	-7.3	-3.5
4.4	2.9	0.51	2	5.8	5.2	7.4	3.3	-0.34	8.1	0.18	4.5	2.7	2.8	7.5	-0.8	9.1	4.9	3.9	4.8	10	1.3	0.06	2.3	2.3	0.96	-2.9	-10	-1.8	-2.7	-1.3	-3.9	1.8	-6	4.9	-5.2	-6.2	-3.6	-0.88	-5.3	-1.4	-3.8	1.1	3.4	4.6	7.5	-0.16	3.5	-8.1	4.2
-3.1	-2.8	0.62	0.86	-1.3	-0.57	-0.3	-0.9	0.38	0.28	2.4	2.5	2.1	0.12	-3.9	-4.7	-0.55	3.6	-7.1	-2.2	-2.8	-5.4	-2.8	-1	-1.1	-5.6	-5.5	6.4	-5.3	12	-4.8	1.5	0.83	-8.6	0.35	2.9	-6.5	-2.3	0.2	-0.22	-4	1.3	-4.7	-2.5	-6	-0.96	-1.8	7	-6.4	8
-1.1	-4.5	-2.7	-2.7	-2.8	-0.53	-1.1	-0.43	-1.9	-2.5	2.8	-0.31	-2.4	-0.95	-8.2	-7.8	-6	6	-5.5	-6.7	-9	-3.9	-3.6	-0.01	-3.6	-7	-8.7	10	-4.6	10	-5.9	0.43	-3.5	-2.5	-8.3	5.3	-3.9	1.1	-11	2.8	-6.8	3.5	-7.6	-2.8	-12	-12	4.3	6	3.9	0.11
-6.4	3.5	-3.9	0.18	-2.6	-4.1	-6.3	-0.35	-5.7	-0.93	-3.2	-2.4	1.3	-4	-1.7	-12	-9.6	3.4	-6.2	-0.42	-5.3	-0.54	-4.9	-0.4	-2.9	-9.2	-5.5	2.6	-7.2	-2.2	-3.9	1.3	2.7	-4.1	-8.2	8.2	-5.1	0.73	-2.7	3.3	-2.1	2.4	5.6	-12	2.1	-1.4	8.4	-0.69	-6.1	-2.6
-10	12	-1.2	-0.13	-4.3	-0.98	-4.6	0.19	-9.4	1.2	-4	0.96	2.8	-8.5	-2.6	-4.4	-4.3	0.39	0.53	-0.12	-2.9	-2.4	-4.5	1.1	-5.9	0.33	-10	9.3	-13	8.7	-6.6	4.7	-6.5	-1.5	-6.3	4.8	-14	1.8	-0.45	12	-6.8	3.7	-3.2	0.63	-2.7	0.27	-1.8	-4.2	-3.5	-4.8
1.9	9.5	2.5	2.6	3.3	-0.23	0.08	3.5	-5.4	2.7	3.4	1.6	1.2	-2.3	-4.2	-7.3	0.06	6.4	0.7	0.27	-2.3	-4.2	-5.4	-0.33	-4.8	3.8	-3	6.7	-0.07	14	-5.2	5.2	-8.7	3.3	2.3	5.7	-4.3	5	-6.2	1.6	-1.2	-0.14	-6.8	4.5	-3.5	-1.7	-4.7	-3.3	-1.1	-4.2
-2.1	-8.1	-0.46	-6.6	0.73	-3.8	1.2	-4.4	-0.34	-3.3	1.9	-1.6	1.1	-5.5	-3	-0.49	-2.4	-2.9	-6	5.6	-2.4	-1.2	-4.5	-2.9	-2.1	-9.2	-6.8	0.9	-0.76	-0.52	-7.8	-3	-3.5	-4.5	0.93	-2.5	-8.6	0.43	-7.5	-2.4	4.7	-5	3.3	-9.4	-1.2	-6.6	0.72	1.4	-0.22	-1.4
6.4	-7.1	5.1	-1.2	3.5	-0.86	0.52	3.8	-7.7	-0.36	-0.56	-1.2	-2.3	-6.7	0.81	-3.9	-7.5	-2.8	3.4	0.87	-5	-3.5	-4.9	0.85	-1.9	-4.1	-3.3	2.9	-5	-1.5	0.3	-3.3	0.51	-5	1.3	-4.1	-7.3	2.7	0.15	-0.21	2.8	-1.9	2.3	-4.3	-3.6	-0.02	-4.5	-3.7	-1.1	-8.6
-5	5.2	0.27	1.8	-1.7	-2.8	-3.6	4.2	2.4	0.9	-0.91	-5.6	-6.2	-4.5	-4	-2.4	-5.6	-2.6	-8.9	-2	-5.3	-6.3	-14	1.8	-0.56	5	-2.2	-6.4	0.25	-0.06	0.15	-2.3	-4.4	1.2	1.2	0.26	1.6	0.77	-9.8	-2.2	1.8	-2.1	2.9	-1.1	-3.4	1.3	-7.9	-0.77	-5.2	-1.9
-12	-3.3	-4.5	2.8	-2.5	4.1	-2.7	5.7	-3.8	5.8	-5.2	5.6	-1.6	2.1	-1.2	-3.5	-6.5	-6.8	-6.4	-0.78	0.27	-6.9	-7.1	-1.3	-4.8	0.68	-1.1	-2.1	-0.76	1.4	-3.5	1.8	6.1	-1.3	1.4	2.8	0.03	-0.77	-1.3	-0.98	0.42	-2	-1.1	6.9	1.2	9.8	4.2	8.1	3.8	7
-11	-2.1	-2.8	2.6	-1.4	5	-1.4	3.9	-4.3	2	0.68	8	8.6	2.5	0.34	1.1	-4.8	-4.9	5.8	2.5	-7	-5.4	4.2	0.41	0.18	-1.9	-8.3	1.4	-5.8	1	0.91	1.6	-0.58	1.7	-3.3	-3.7	-3.8	2.6	-1.7	7	-0.09	-1.8	4	4.6	-2.6	-1.6	3.5	0.26	3.6	-0.98
-1.6	7.9	3.1	3.6	4.9	4.8	6.2	6.2	4.5	6.3	6.1	3.3	3.5	8.1	-3.8	4.6	2.2	-0.87	6.2	4.4	2.4	-5.9	6.2	7.5	1.8	2.1	-8.6	-0.39	-9.1	-0.26	-1.3	3.1	-1.7	-2.7	-1.1	3.3	-2.6	1.6	-0.99	2.5	1.8	2.7	-0.38	4.3	-0.73	1.8	7.8	11	9.9	8.6
3.4	-1	4.6	0.89	6.5	3.8	2.3	-1.2	4.2	-0.74	0.91	2.9	1.7	1.1	-1.5	4.9	-0.91	5.4	-4	-0.94	4	2.7	0.55	4.5	-0.13	2.7	-0.09	5.4	-8.1	0.61	2.6	4.8	-0.08	-0.54	1.1	-0	1.4	3.7	-5.2	5.9	1.1	2.3	-1.9	3.8	-7.7	5.4	8.4	2	5.2	-3.5
1.8	-6.3	-2.9	-0.83	-2.2	0.36	-4.6	-3.3	1.3	-4.6	-2.6	-2.1	-5.7	-1.8	-1.5	1.2	-6.6	4.6	-0.61	-1.9	-5.7	-3	-4.5	-2.6	2.7	3	-3.9	3.2	-8.9	7.8	1.8	-0.1	7	0.78	-0.9	-2.4	3.1	-1	-10	11	0.35	3.2	1.8	-2.7	-0.89	-5.7	1.3	0.17	3.2	-2.8
-0.44	0.49	3.7	4.5	6	4.5	-1.7	3.4	6.3	-2.7	0.5	-3.2	2.3	1.8	2.8	-7.5	5.8	-0.72	4.2	-4.8	-4	-8.3	3.5	-1.1	6.8	0.27	2.9	-3.2	-0.98	0.57	-3	-0.57	6.4	-6.3	-3.4	-4.3	4.8	-7.4	-3	2.5	4.8	3	15	-6.5	6.7	1	5.8	-5	1.5	-0.82
1.7	5.5	12	6.3	13	2.8	6.2	3.4	12	3.3	9.8	1.4	11	-1.2	11	-1.4	6.4	-2.5	3.2	3.5	2.5	-3.4	2.5	3.9	14	3.8	6.5	-0	1.6	0.23	0.81	8.3	14	1.3	-1.2	4.7	1.3	3.2	2.1	-0.19	0.35	3.5	19	7.3	11	7.4	5.6	8.4	2.1	5.3
-3.9	5.1	2.2	3.3	6.6	-0.42	0.85	-0.08	3.2	3.1	4.2	1.8	-0.42	3.9	4.5	3.9	-0.76	-2.7	4.5	7.1	0.79	6	1.1	-1.2	9.7	5.5	-1.1	-0.52	-5.6	-1.5	-7.6	9.1	7.1	2.1	-7.8	-0.65	-4.5	-0.33	-4.5	9.1	-2.4	-5.3	9.6	6.4	4.7	4.9	-2.8	2.4	-2.7	10
-2.9	5	-4.9	1.3	-4.5	-2	-1.8	-1.2	0.11	3.1	-6	-3.4	-0	3.9	2.5	3.1	-10	4	1.3	1	-9.4	4.4	2.9	-4.3	-1.9	1.7	-3.2	3.6	-8.4	0.12	-11	-0.98	-7.4	-1.3	-15	0.68	-3	-1.8	-9.4	1.7	-5.6	-2.2	3.6	-2.4	-4.6	-1	1.7	-1.7	-5.5	4.5
-3.3	0.75	-2.9	1.8	-2.5	-4.2	-4.6	-1.4	1.7	1.6	0.12	0.87	6.8	1.9	4.5	0.42	2.9	1.9	4.8	-2.7	-5.9	-2	0.62	-2.5	5.4	4	1.6	-2.3	1.2	-4.7	-2	-3.4	4.4	3.4	-0.74	-9.8	6.5	-4.4	5.1	-0.46	-4.6	-2.6	12	2.9	6.6	-0.4	0.7	-4.4	-4.6	-1.9
4.2	-5.7	1.8	0.02	3.4	-5.1	-9.5	3.4	0.01	1.1	2.2	0.56	-0.4	1	6.1	-2.1	8.3	-9.1	3.2	-4.3	6.8	-0.44	-2.5	-4	14	1.2	-1.5	-6.5	2.9	-8.9	-1.1	4.6	8.1	3.1	4	-11	4	3.7	6.1	-4.7	-3	-2.7	28	3	16	-5.6	-0.31	-4.2	1.1	-5
12	1.4	3.7	5.8	4.7	2.7	-8.7	6.8	2.4	2.2	0.83	6.5	-2.8	6.3	4.8	2.2	10	-4	-8.2	1.6	6.2	-2.8	-6.1	1.9	13	7.3	-4.2	7.9	-7.4	2.5	-3.5	6.4	-0.31	1.3	-4	6.2	-5.8	7.4	7.7	8.6	-5.7	2.7	14	5.5	17	2.5	-11	9.6	-8	4
10	9.6	7.5	8.4	13	5.9	-3.6	-1.8	0.97	10	3.2	9.8	-1.5	10	6.8	12	6.1	1.5	-3.5	8.9	5.4	12	-2.4	13	12	11	-1.1	5.6	-8.9	4.2	-4.2	8.4	0.95	10	-3.2	2.8	-4.9	8.4	6	11	-5.9	4	10	15	14	14	-3.6	14	-0.47	9.2
12	3.4	9.3	-4.2	8.3	-6.7	6.5	-6.7	7.4	7.5	5.4	0.78	0.83	4.1	6.2	5.1	0.96	6.8	7	5.8	4.8	4.7	1.6	2.9	5.9	13	-1.2	6.9	3.4	4.3	6.2	8	4.3	4.9	1.2	3.9	3.4	6.7	2.5	1.3	1.1	6.3	12	11	5.1	13	6.6	-1.2	5.6	-5.9
4	8.2	-0.71	1.5	1.1	-3.4	2	-0.16	8	0.13	7.6	-1.4	3.7	-1.7	5.2	3.3	5.6	-3.6	7.6	5.3	-3.9	1.9	7.2	3.1	9.1	5.6	9.4	7.2	1.6	2.8	5.7	3.2	3.3	-1.4	1.7	0.53	6.7	4.7	3.5	-2.9	2.9	1.3	7	5.2	3.4	-0.77	4.6	-0.73	6	-5.8
-1.2	8.9	-3.6	6.4	-1.6	1.9	-4.7	1.9	2.7	-2.2	0.75	-4.2	8.1	1.5	0.72	-4.5	10	-0.17	3.9	-6.7	3.4	-0.53	7.2	1.6	2.9	-5.2	10	-1.7	1.1	-5	4.2	-1.8	-1.3	1.1	-0.71	-2.4	15	2.5	10	-5.7	-0.76	-2.4	2.8	6.5	-0.87	-2.7	8	0.82	7.1	2.2
9.9	-8.9	5.3	-2.2	8.2	1.5	4.6	-2.9	5.3	-6.8	6.5	-9.3	8.4	-0.68	6.5	-3.7	-0.61	-6.8	4.1	-5.3	6.8	-0.51	2.2	0.03	14	-4.4	2.1	-9.6	-2.6	-9.9	1.2	-12	6.8	-7.3	-4.8	-5.2	4.3	-5.1	11	-3.1	-0.6	-2.9	19	-5.8	11	-3.1	6.5	1.2	10	3.9
4.5	-4.5	9.3	-6.7	12	-4.4	9	-3.5	5.7	-3.9	2.4	-7.5	8.7	-2.6	7.8	2	6	-1.6	11	0.03	7.2	-1.5	2.5	-2.3	7.7	-2.2	0.45	-5.4	8.5	-1.8	4.2	-6.4	9.1	-4	1.5	-0.91	4.2	-3.3	5.4	-2.4	2.2	2.8	8.4	-10	5.2	-6.4	3	-1.6	10	-2
-6.8	-4	-2.3	-3	-2.1	0.22	-4	-4	-5.4	-1.5	-3.8	-1.4	4.9	-8.9	0.86	-3.4	1.6	-0.9	5.9	-7.8	-0.83	-5.1	2.9	-2	-2	2.7	-4.5	-4.8	2.7	-4.8	-4.5	-2.4	-4.4	-3.5	-3.6	0.55	-1.4	-5	-2.5	-7.3	-3.1	-0.72	2.3	-5.7	6	0.29	-0.82	0.93	5	-5.8
-6.2	0.46	-3.5	-0.72	-5.4	2.5	-4.8	-4.6	-2.1	1.6	-4.5	-2.5	-0.32	-11	-2.9	-0.2	-0.53	-5.5	-0.33	-2.8	1.8	-5	1.5	-3.6	-1.9	0.85	-2	0.2	0.2	-1.9	1.5	0.89	10	-0.4	4.5	4.1	-1.5	2.8	1.4	8.8	-3	1.9	6.8	5.1	3.2	3.4	4.4	-4.6	7.1	-3.7
-3	1.3	-2	-3.4	-1.8	-8.1	0.03	-1.6	-4.2	2.1	-0.6	0.76	-0.15	3.9	-0.9	5.3	-8.3	7.8	-2.1	8.8	1.1	6.9	-5.5	-3	-7.1	-3.8	-3.3	3.4	6.3	4.6	-3.5	1.4	0.59	-1.6	5.6	1.6	-1.4	2.5	-4.8	6.2	2	1	-4.5	2	3.5	-1.1	1.2	-5.7	7.9	4.4
6.5	-2.8	2.1	1.3	0.53	2.8	2.7	1.9	-1.2	3.6	6.2	3	0.56	4.4	3.8	3.6	0.8	0.69	-3.6	11	-4.6	5.7	-2.1	8.6	4	-4	-0.94	0.45	6.6	3.9	2.3	-2.3	-2.9	-3.4	6.9	-2.4	0.42	1.5	2.8	2.3	0.31	-0.8	-4.8	-7.9	-0.04	2.8	5.3	2	7.2	2.4
2.7	4.3	-1.6	-3.7	-8.5	0.78	-5	-7.2	-0.6	-0.73	1.4	-2.5	-1.1	4.8	-0.26	-0.1	1.9	5.8	0.57	5.5	2.8	3.3	-1.3	1.9	-1.5	0.91	-0.89	-3.4	-0.43	-1.9	0.44	1.6	-2.3	-4.9	4.7	0.95	-2.6	0.29	0.58	3.1	-0.78	-3.4	-8	0.25	-5	9.1	1.2	1.8	7	-3.1
-12	-4.5	-4.8	-2.6	-13	-7.2	-3.7	-6.1	-9.6	2.3	-8.1	-0.27	0.98	1.9	-1.6	-1.7	2.3	0.24	-1.2	0.93	-3.5	-0.64	-0.02	-0.69	-3.9	-4.7	-1.6	-5.2	1.4	-3.6	-3.2	-2.8	-10	-8.2	0.02	-3.2	-5.2	-0.4	-4.2	0.52	-3.5	-1	-7.8	-7.4	-2.5	-4.5	3.1	0.32	-3.3	-5.6
-4.3	-3.6	5.9	-2.6	1.1	-3.2	-0.14	3.4	-3.2	2.2	3.3	3.1	1.4	0.2	0.75	-4.2	-7.7	-7	1.2	0.05	2.6	-5.6	-0.36	-0.38	0.09	-2	0.18	4.2	4.9	3.5	-2.7	9.8	-4.5	1.4	-0.52	2.9	-0.51	7	-1.4	11	0.2	4.1	-1.8	-5.3	3.7	-6.5	3.2	1	5.7	2.1
-4.3	2.5	3.6	2.3	2.9	7.1	-0.56	5.7	0.28	3.7	3.5	1.2	0.71	-6.3	3.6	-4.4	-0.23	-4.1	6	-6	-1.5	-1.9	-1.7	-6	-2.6	0.04	4.1	0.91	2.8	-4.3	-1.8	8.4	-6	1.4	6.5	1.4	-4	-3.7	2.8	2.1	-0.19	2.3	-8.2	-0.22	1.9	-0.12	2.1	5.5	2.1	5.8
-1.9	8.9	-2.5	5.5	1.1	1.8	-3.1	5.3	-6.4	2.2	-3.5	-3.4	-4.1	-1.6	6.6	-3.8	2.2	6.6	9.5	-2.9	0.43	0.05	1.4	-3.2	0.62	-1.7	11	-6.1	13	-2.9	5.5	-1.3	-2.6	-4.6	7.9	0.41	1.2	-11	15	-3.5	4	-8.3	-0.73	-2.7	4.7	5	5.8	-1.3	1.6	-8.2
3.8	10	1.2	2.3	-0.75	-6.5	-3.5	0.42	-2.6	2.8	-1.1	0.49	5.6	-11	5.7	-8.9	2.5	5.6	14	-4.3	4.6	-1.2	6.1	-4.7	-0.45	-1.3	3	1.5	5.2	3.1	0.26	-4.3	-5.1	3.6	0.55	-3.9	-0.13	-10	9.9	-1.9	4	-7.3	-0.92	-0.1	-4.4	1.8	0.97	-8	6.5	-7.4
5.2	0.67	5.5	-3.2	2.8	-3.1	3.8	-4	0.43	-3.3	1.2	-2.9	5.5	-10	12	-11	10	0.73	6.1	-13	9.7	-6.2	6.4	-9.4	2.1	-8.4	-2.9	-8.9	-2.2	-10	2.9	-12	7.5	-4.5	0.63	-7.9	-0.24	-13	-2.6	-1.6	-1.3	-9.2	3.9	-4.5	9.9	-2.5	6.5	-1.7	-1.5	-2.8
-5.5	-4.3	-4.4	3.7	-2.9	3.4	-3.1	-0.56	0.18	-7.8	-1	-2.5	3.1	-3.5	4.1	-7.4	-1.4	4.7	4.6	-2.2	6.8	-4.7	0.77	-6.9	3	-7	-7.5	-7.2	-9.3	-0	4.3	-6.2	1.5	-4.9	-2.5	-0.59	-2.1	-4.3	-8.8	4.9	-9.6	1.5	3.9	-5.6	3.5	-5.6	0.99	2.1	-4.3	2.3
-4.2	6.4	-0.27	0.42	-8.1	-4.9	-0.89	-3.2	-5	0.85	-3.4	-1.8	1.9	-4	-5.3	-1	1.8	1.3	3.8	-1.6	3.5	3.9	5.2	-0.67	0	-9.8	-0.26	-3.7	-7.6	-4.2	6.5	-0.9	-5.9	-5.7	-2.2	1.9	0.71	-3.8	-4.5	-2.6	3.3	2	-2.6	-17	-4.8	-4.8	-1.2	5.9	-4.1	5.8
-9.7	4.7	-1.2	-1.8	-4.6	-6.3	-3.8	-6.6	-5.6	0.21	-5.6	-4.9	-3.1	3.1	2.5	-5	4.6	-11	-0.1	-0.37	-0.24	-4.8	3.9	2.3	-1.1	-0.96	0.42	0.8	-4.3	-2.2	1.9	1.7	-3.6	-1.2	2.2	-0.56	-1.4	2.3	-0.74	-0.09	1.2	2	-3.8	-7.5	-7.4	3.9	-3.5	-1.4	-3.6	-1.1
-1.6	3.8	-1.8	-1.5	-3.4	-5	-5	-1.5	-6.8	2.8	-1.7	-3.2	-2.9	0.26	-4.1	0.29	4.8	0.43	-1.2	-5.3	3.1	-1.9	-2.7	-1.8	-1.2	3.3	-0.26	7.1	-0.44	4	-2.8	6.1	-3.5	-2.8	-2.1	6	-4.3	4.2	-6	2	-1.2	1.7	-11	1.5	1.4	-10	-1.4	0.62	-4.5	-7.4
1.4	1.8	-1.1	-0.54	-3.9	2.8	-3.8	1.9	3.4	2.2	-0.87	2.3	-2.8	1.4	-1.6	-2.1	3.7	3.2	-0.14	-4.3	1.5	3.2	1.2	-0.55	3.6	-0.2	-0.01	-1	0.77	-2.9	0.1	0.64	2.8	-1.5	-0.67	-0.47	2.4	0.67	2.7	-1.7	0.25	-2.3	-0.12	-2.3	1.1	-9.9	8.1	2	5.2	-2.2
-10	6.2	-8.3	1.9	-0.28	3.1	-3.9	1.4	-2.5	-0.75	-4.6	-2.5	-0.86	-3.9	-4.1	-3.2	2.9	-2.8	0.99	1.1	-0.53	-12	0.7	0.86	1.3	1	8	1.8	12	2.6	4.5	-1.7	-2.9	-5.3	7.5	1.8	1.6	2.4	7.5	-3.2	2	-3.2	3.6	-3	-3.9	5.4	5.7	-3.5	5.5	0.66
-5	6.6	-1.8	-2	1.3	-2.8	6.3	-8.2	4.9	-1.1	1.8	-3.1	3.8	2.8	4.6	-1.3	0.19	2.1	7.3	-0.45	4.1	1	7.7	-1.6	-2.1	5	2.4	9	3.5	8.1	6.1	1.9	-2.2	11	6.6	2.6	-0.22	6.3	8.9	4.5	2.2	2.8	-9.7	8.7	1.4	5.7	4.9	3.7	3.4	1.6
0.02	5.8	4	0.43	0.24	-6.2	2.6	-1.5	5.9	0.7	8.3	0.47	2.9	0.98	0.85	4.6	0.92	0.22	8.2	-0.23	-2.3	6.9	5.3	-3.6	-4	0.07	-0.03	5.5	2	4.1	1.3	-0.58	-1.9	1.3	1.3	2.2	-1.3	-1.7	1.5	8	5.8	-1.7	-2.6	-2.1	1.9	8.3	6.9	-1.1	4.8	2.1
-3.9	1.5	-3.7	-1.2	1.9	-5.6	3.4	-0.92	2.8	-3.8	2.2	-2.7	-1.9	2.7	7.8	-2	-0.08	-3.1	3.1	-3	-0.86	0.44	-3.4	-7.2	2.8	0.76	3.2	-5.7	4.2	0.76	5.7	-1.8	2.5	1.8	1.8	-2.7	2.9	-4.5	4.7	-0.08	5.3	0.19	9.3	-2.3	1.7	4.1	1.3	2	-0.37	3.7
1.2	4.3	-5.3	7.7	-3.8	7.9	-1.9	2	-3.8	1.7	-7.3	-1.6	-0.7	-0.36	5	-5.7	-2.1	-2.2	-0.45	0.21	-2.4	-7.2	-2.3	-5.5	1.4	1.2	-0.86	-4.4	-1	7.9	-0.14	5.5	1.4	1.8	1.9	-0.38	0.38	-2.8	5.2	-1	-0.52	-1.7	3	-2.9	1.9	-2.1	-2.6	5.5	1.1	3.8
8.3	-1.9	5.9	1.1	2	-3.1	-1.9	-5.9	-1.5	-3.4	-2	-6.2	-2.4	-10	-2.1	-3.1	3.3	0.18	0.99	-3	-1	-0.94	-0.19	-4.3	-4.8	0.39	0.02	0.58	-3	-0.37	5.2	2.5	0.87	-7.4	-0.31	1.7	-2.4	-1.1	0.79	-3.1	-2	-1.8	-6.7	-1.9	-2.5	2.7	-4.2	0.39	-2.9	2.7
2.2	-1.5	0.4	-0.42	-4.3	-5.3	-0.86	-0.73	-0.83	-3.1	-1.3	-2	1.8	-8.7	-3.6	-4.5	3	-1.4	-4.5	-8.1	-1.4	-2.6	1.5	-1.8	-2.7	-0.63	-4.5	1.6	-1.3	0.86	-2.6	4.8	-1.9	-11	0.5	-1.7	0.14	-0.89	1.1	1.7	-0.37	-1.5	-4.7	-4.2	-9.1	-1.4	-3.8	1.8	-3.6	3.3
-3.4	0.24	-4.5	-1.3	-4.9	-0.92	1.9	0.57	5.2	2.2	-2.5	1.5	-1.4	3.1	-1.9	4.2	1.5	5.2	-7.2	6.2	-1.1	3.3	-3	10	1.5	7.6	-3.4	9.2	6	7.3	0.06	13	8.3	4.2	-0.3	7	2.3	8.4	4.5	12	0.29	5.7	1.9	9.1	-3	5.2	0.84	5.2	2.1	-1.2
5.3	-5	2.6	-4	2.5	-0.22	5.6	3.6	4.2	3	0.79	0.91	-11	3.3	-3.1	13	-5.4	9.4	-5.2	14	-2.3	7.1	-5.8	6.1	-5.4	11	-1.4	3.2	-3.7	3.3	-2.5	8.6	2.7	4.2	-3.5	6	-2.4	4.8	-7.4	8.2	-3	4.2	1.3	7.6	-1	1.1	5.1	-0.67	6.5	-3.2
-6.2	-5.7	-2.7	1.1	0.94	-0.54	2.6	1.4	-5.5	-1.8	0.42	-0.13	-2.9	-0.11	-3.9	0.51	-7.7	0.71	-0.74	5.3	-4	-4.5	-0.84	3	-12	0.6	-1.2	-8.3	1.4	-7.6	-2.2	-2.3	-5.4	-5.3	-4.7	1	-2.6	-0.08	-1.7	-2.8	-2.1	3.7	-10	-3.5	3.6	-2.6	-3.5	-4.5	-5.8	-2.2
-4.4	-5.9	-7.5	-0.23	-1.4	-3.9	0.62	-0.75	-8.1	-1.4	-7.6	2.4	3.8	-0.75	4.2	-4.1	1.1	-2.5	3.8	-0.96	2.6	-1.8	2	-0.47	-2.9	-4.1	-0.05	-4.9	4.5	-7.8	-3.5	-8	-0.81	-7.1	4.7	-0.1	-1.3	-7.6	-2.4	-10	-1.3	-1.7	-3.9	-4.3	8.3	4.8	-2.3	5.1	-4	2.3
-6.5	-8.1	-0.58	-3.6	-3.7	-2	-2.8	-1.8	-2.5	-2.9	-1.6	1.9	-2.3	4.8	-3.4	-2	-2.6	1.1	-0.54	2.4	2.2	-2.4	2.2	5.6	-4.1	-4.9	-2.6	-3.5	2.9	1.8	2	-6.9	1.2	-5.2	0.07	3.9	1.7	-9.9	7.8	-0.82	1	-1.3	-1.8	-7	2	-3	0.79	-3.9	0.76	-3.4
1.7	4.7	2	-2	3.7	4.9	3.2	1.8	-0.78	-4.3	4.4	-0.76	-0.83	5.7	-2.2	0.79	-1.9	-0.42	2.1	-3.5	2	0.01	3	-0.64	-2.9	-5.4	0.47	2.3	12	0.69	1.6	1.3	-4.3	2.5	-3.1	1.1	-1.8	-5.8	3.4	-1.1	4.3	-0.98	-8.4	-8.1	-0.31	-5	-3.5	-10	-0.18	0.09
-1.3	2.5	0.69	0.9	-1.6	7.3	-1.8	-3.6	-2.9	4.9	-3.1	3.1	-3.1	-3.6	-7.1	3.1	-3.1	4.3	-4.8	-2.4	3.8	2.9	-4.6	-3	-3.8	-0.35	5.4	-3.4	7.4	-8.6	4.6	-2.6	-3.9	2.5	-0.87	-1.4	1.5	-2.4	-3	-0.15	-0.32	-2.5	-8.8	-0.59	-2.1	0.82	-0.03	-1.4	5.6	0.32
-2.7	2	-2	0.64	-0.01	4.4	2.6	-5.1	-0.19	1.1	-5	-0.25	-2.9	0.71	-1.1	-0.29	7.3	3.6	0.73	-1.3	2.3	0.54	0.1	0.71	1.7	-0.04	1.6	-3.2	-0.56	-13	2.6	-3.6	0.58	4.1	-2.2	-3.2	3.4	-0.1	-0.61	-6.4	3.5	-2.4	-7.1	0.73	-8.6	8.3	0.28	-1.6	1.3	0.19
4	4.3	-3	1.2	5.2	-0.28	-2.5	-1.1	4.2	-5.5	-1.6	-1.6	-5.6	3.1	-2.8	-3.5	1.5	3.4	-7	-2.9	-4.8	0.07	2.7	0.61	5.4	-12	6.5	-0.87	11	-4.1	4.2	-1.7	6.2	-4.3	4.6	2.3	6	-8.1	5.2	-7.1	9.3	-4	3	-8.8	-9.4	-1	-3.4	2.9	0.91	6.1
7.9	-0.25	0.37	2	3.9	-2.3	-4.7	-3.7	4.4	-0.64	2.9	2.2	7	3.1	-0.43	-0.15	4.9	6.9	2.5	-8.1	7.7	8.3	5.5	1.8	7.6	-0.88	13	-4.1	12	4.9	9.1	-0.08	5.2	4.3	12	6.1	7.6	-0.03	10	-7.3	13	1.2	-5.1	3.4	4.5	-0.15	-5.2	2.8	-3.6	4.2
-3.5	-14	-0.06	-4.8	-0.45	-7.9	-3.6	-9.6	4.5	0.63	1.7	0.57	5.2	-1	2.2	-4.8	11	-4.5	7.3	-9.8	5.1	-3.4	5.8	-1.3	3.7	2.2	11	-8.7	0.77	-6.2	3.6	-7.6	2.5	0.23	0.96	-4.5	3.4	-3.9	-1.1	-4.2	4.7	-5.5	-0.84	2	7.9	4.2	2.9	-6.7	7.1	-3.8
0.03	-0.44	-3.9	3.5	4.8	4	-7.9	-3.8	2.4	-1.3	-2.6	-3.2	-1.1	0.41	6.3	-6	1.7	-9.4	0.29	-4.8	5.7	-6.4	0.22	-3.6	2.3	-4.1	4.9	1.1	4.4	1.7	1.6	-0.64	-0.71	3.6	1.1	-0.82	-3	-4.1	1.9	9.3	2.1	-1.1	9.1	-3	17	0.24	1.7	-5.1	1.4	-4.8
1.7	4.7	2.6	-4.1	6.9	-8.6	-3.2	-9.4	4.4	-4.9	0.39	-5.8	-3.4	0.78	2.8	-0.3	-6.1	3.3	-0.98	-2.9	1.1	4.8	-0.91	-5.8	8.1	-4.2	-3.8	4.3	2.3	3.5	5.7	6.2	5.7	4	0.1	3.8	0.58	-5.2	-2.8	-2.8	0.5	1.8	6.7	-7.3	7.5	1.2	-2.2	-2.8	-2.7	-2.6
4.6	-10	-2.4	-8.2	4.2	-11	5.7	-10	4.7	-0.4	4.5	-3.2	-8.1	-3	-0.51	4.3	3.3	-2.6	-1.8	8.2	2.3	-0.08	-3.7	0.48	4.7	-2.8	-2.1	-0.88	-4.3	-0.03	4	3.4	3.2	1.5	-1.4	3.6	3.5	2.9	1.9	-1.1	-2.7	1.7	2.9	1.7	9.9	-0.89	-7.8	-1.1	-7.4	-6.3
-4.4	-8.1	-7.8	-7.9	-5.3	-5.6	-3.6	-6.6	-1.3	-6.2	-3.2	-2.7	-9.9	-1.9	-4.9	-4	-5.1	-2.2	-6.2	-8.3	-3.7	-5	-2.4	-4.9	-1.3	1.1	7.5	-0.49	-0.9	-9.6	-1.8	-1.7	-0.37	0.63	-5.2	-5.9	0.93	-0.32	6	-4.8	-3.1	0.25	-2.1	1.6	-2	-1.1	-12	-7.9	-11	-3.8
-16	-4.9	-7.1	-2.5	-7.5	-4.8	-16	-4.1	-4.6	-5.7	-5.8	-0.24	-3.9	-10	-4.5	2.2	-10	0.8	-3	-4.8	-5.4	2.1	-3.1	-9.7	-4.2	-4.3	1.6	-4	0.16	-9.3	-0.18	-8.5	-4	-4	-3.9	-5.8	-8.8	-4.5	-6.4	-4.6	-6.6	4.5	-6.2	-3.8	-2.1	-5.7	-9.6	-6.6	-10	-4.3
-9.9	-6.7	-7.8	-0.29	-9.8	-3	-11	-5.2	-10	-1.6	-5.7	-0.62	-0.32	-0.11	-2.4	2	-1.5	1.5	-5	-0.53	-6.3	3.2	-6.6	-5.4	-10	-4.6	-13	-6.1	-11	-3	-11	-4.1	-6.5	-0.46	-6.6	0.15	-6	-1.3	-14	-10	-3.3	0.77	-11	-6.6	-12	-3.2	-7.6	-0.92	-5.9	1.6
-6.2	4.1	-6.6	-3	-6.7	1.4	-7.7	6	-9.9	1.9	-6.4	0.78	1.7	0.77	-6.5	-4	-0.94	0.42	-2.9	-4	-2.8	2.6	-2.6	-0.12	-9.3	3.1	-15	-1.1	-9.3	-4.5	-7.4	4.8	-9.1	7.6	-5	3.5	-4.3	0.3	-7.3	2.3	-4.2	-1.7	-9	4.8	-12	0.36	-5.7	-1.8	-7.6	3.2
-8.7	4.8	-7.5	4.8	-8.1	1.3	-6.1	5.2	-4.8	4.9	-3.8	5.6	-13	-2.7	-13	-0.09	-1.7	3.4	-3.8	-0.72	-4.7	4.1	-11	-0.16	-8.1	-0.11	-8.6	-5.7	-4.9	-1.1	-10	-2.2	-6.9	3.4	-10	-0.99	-10	-5.7	-15	3	-4.8	-2.7	-9.4	6.1	-8.9	4.4	-9.1	3.4	-3.6	3.1
-0.99	-7	1.1	-2.1	-7.4	-1.1	-1.4	7.2	-2.8	11	-7	1	-11	0.02	-8.5	5.7	-8.8	11	-11	5.6	-4.2	8.6	-3.6	1.4	-13	7.6	-0.53	7	-3.3	6.6	-9.2	9.5	-1.7	2.7	-3.8	-3.6	-5.3	0.2	0.01	6.9	-1.8	-1.8	-9.6	9.1	-8.4	4.8	-0.39	7.8	-2.4	9.6
5.8	6.5	5.5	0.2	-3.7	5.5	0.76	14	-2.5	9.9	-4.8	3.9	-2.9	6.4	-4.1	14	-3.9	5.5	-5.6	16	-0.88	4.7	-2.7	11	-0.95	12	-5.1	8.2	0.22	5.5	1.5	9.2	3.1	1.6	0.87	0.84	-2.7	3.6	4.7	7	-1.7	-1.8	3.2	12	8.8	14	-5.8	14	-2.9	14
4.9	2.4	0.28	4.2	-3.1	3.5	0.7	-1.2	-1.1	-3.1	1.9	-0.24	-1.2	-1.1	-2.8	2.7	1	4	-7.4	7.6	6.1	-1.5	-1.3	3.4	-7.5	8.9	-2	5.2	-0.15	5.6	-2.9	0.51	-5.4	1.6	2.2	4.7	-0.6	6.7	1.6	3.6	3.4	6.8	-16	6.5	-4.7	-15	-0.83	5	-0.63	5.1
-14	-11	-11	-0.61	-8.3	-4.4	-5.2	-8.8	-11	-7.6	-8.6	-1.8	-0.64	-2	-2.8	0.23	0.64	3.8	-5.8	3.2	3.9	-1.2	-5	0.2	-4	0.12	7.9	3.4	9.1	2	4.4	-8.8	-2.8	-6.3	3.3	4	5.7	3.6	1.6	-3.3	4.4	3.4	-10	3.3	-4.8	-4.1	-1.8	6.3	-0.49	2.7
-4.8	-3.9	-0.02	-5.6	-3.4	-2.2	-1.7	-3.4	-6.7	4.4	0.17	1.4	3.3	-0.28	3.4	4.9	3.9	-1.5	-2	2.8	4.6	-0.17	6	0.41	-2.6	6.4	-0.92	0.29	4.1	0.91	0.87	-5.5	0.32	-3.5	4.5	-3.5	0.58	2.6	-1.1	-2.5	3.2	1.6	-2.2	0.42	-2.1	5.2	2.4	1.2	7.2	7.8
3.7	-1.9	7.6	-3.4	4.9	-0.79	5.3	-3.8	2	0.56	5.6	-0.65	1.8	2.8	3.9	3.6	-1.4	2	-1.6	5	-1.8	6.3	0.8	3	5.9	3.3	2.8	-4.4	-4.4	-0.61	-4.4	-3.5	4.2	6.2	3.8	-3.4	2.9	-0.23	-3.3	-13	8	2.5	5.4	5.5	1.9	1.2	-2	-9.4	3	0.98
-4.8	6.3	0.49	3.7	1.8	6.4	6.2	4.1	0.54	2.7	1.6	-0.59	3.8	2.8	2.5	4.1	2.3	3	-1.9	5.7	-5.7	5.8	-3.7	7.8	5.6	-1.3	4.5	-6.6	-1.4	-5.7	5	-5	2.3	2.4	-3.2	-0.85	4.3	2	-4.3	-7.2	-1.3	0.85	2.2	3.2	2.1	-0.49	-1.2	5.5	-2.5	2.6
-8	-7.2	-3.5	-1.8	-3.2	1.3	-4.2	-0.22	-2.1	-3.8	-0.55	1.5	3	1.4	-2.1	3.9	4.4	-3	-1.6	1.4	-4.2	-3	-1.6	0.06	3	7.2	8	0.71	12	1.3	7.5	2.3	-1.8	7.3	-1.9	-4.8	8.5	4.1	4.1	5.1	6.6	-0.64	-6.3	7.4	-5	2.1	6.2	9.3	3.8	7.2
1.1	-4.3	2.9	2	4.2	2.7	3.8	3.7	1.6	-5.5	-1.4	3.9	3	6.2	0.38	5.4	4.5	-4	5.8	-0.45	11	-2.8	2.1	-1.4	-1.9	1	6.1	1.9	2.3	-0.67	3.2	2.9	1.2	3.4	0.23	-7	-2.3	-1.6	9.1	9.6	-0.05	-6.1	2.4	-0.03	4.8	-7.3	3.6	7.2	10	8.1
7.3	-4.7	4.6	-1	2.2	1.7	0.91	-2.5	1.5	-3.3	0.65	2.6	3.4	3.9	0.29	2.3	8.9	-6.5	2	4.2	3.3	1	1.4	1.3	-1	-4	-2.7	-3	-0.76	-2.5	-2.8	-5.1	0.29	-0.06	2.9	-2.9	-3	-8.2	3.4	-0.18	3.3	-7	0.8	-3.6	7	0.88	-2.6	-0.24	-4	2
2.9	0.88	-3	2.8	-1.3	9.1	-6.8	6.4	0.86	3.2	-3.2	3.9	2.9	2.4	7.1	6.8	3.7	0.64	6.7	11	0.57	4.1	-4.2	3.9	9.3	0.09	-3.1	-5.2	-0.25	-0.62	-1.5	-2.8	12	-0.12	-2.4	-4.2	-1.5	-2.3	-4.8	2.2	-0.02	2.1	20	-0.42	5.8	-0.54	0.88	4.8	0.14	3.9
5.8	0.22	0.74	2.6	1.3	3.8	0.62	0.69	5.4	-5.7	-7.1	-0.15	-1.3	-0.36	4.9	-3.5	-2.1	-3.2	0.04	-2.2	1.1	3.2	-8.1	0.12	0.86	-9.4	-7.8	-1.1	-3.3	-7	-0.61	-4.5	5	-0.6	-3.1	-8.2	-3.8	-3	0.1	-5.2	-2.2	-1.9	9.6	-3	-1.1	-11	-0.45	3	-3.4	4.8
6.6	-8.5	5.7	-7.2	2.5	-3.6	5.9	-4	1.8	-7.2	-0.65	-4.6	-0.49	-2.1	-8.4	-2.8	2.3	2.3	-4.1	-1.9	0.38	-2.2	3.6	0.11	-2.6	3.3	1.4	-9.8	2.2	-6.4	0.11	-2.6	-8.2	5.1	2.3	-0.83	-2.1	-0.42	-8.3	-7.3	0.26	1.8	-10	2.4	-8.1	-1.4	-2.6	-9.2	-2.8	-1.7
-7.9	-4.7	-3	-6.2	-4.1	-1.7	-1.5	-2.1	1.1	0.42	-2.1	-0.6	-4.6	-5.7	-6	1.5	-1.4	-5.5	-5.5	-0.43	0.76	-3.6	-0.17	2.6	-6.4	2.2	-3.4	-8.1	2.2	1.6	-5.6	-2.1	5.8	3	4.4	2.9	-4.3	3.1	-9.2	-6.5	3.6	2.8	-8.9	3.3	-15	-1.4	-3.6	1.7	-4.4	1.7
-7.2	-3.3	-8.1	-3.7	-5.8	-2.1	-1.7	-2.2	0.4	-3.6	-4.5	-1.6	-7.5	-1.1	-2.1	-2.1	-4.9	-0.97	-3.2	-2	-7.6	-3.5	-0.92	5.8	-11	-6.4	-4	2	-3.4	1.9	-8	-7	-3	-0.29	-8	-0.6	-8.9	2.6	-4.8	-1.1	-8.9	4	-8.8	-4.1	-1.7	-13	-5.6	1.1	-10	-1.1
0.83	6	1.7	0.92	0.01	3.4	-3	1.5	-4.4	3.6	-2	2.7	-0.28	1.9	-4	4.3	-3.4	1.5	-1.6	-0.67	-5	1.2	3.9	7.3	-7.8	-0.83	-1	-0.27	-2.6	3.1	-6.6	2.1	-4.4	0.27	-4.8	5.6	-8.2	4.2	-4.5	5.5	-7.8	3.5	-7.8	-0.79	2.4	-1.7	3.1	-4.1	-1.2	-6.1
-5	8.3	-5.2	2.9	-5	2.9	-4.2	4.7	-5.3	2.3	-8.1	-3.4	-4.8	3.5	-5.8	-0.19	-2.9	-0.43	-4.7	-1.5	0.25	5.7	-4	-2.7	-10	2.6	-1.4	2.4	-5.5	-6.8	-1.4	4.4	0.33	2.2	2.6	1.8	-3	6.6	-3.1	0.02	-0.22	4.4	-10	-1.3	-4.6	7.5	-9.1	-0.77	-4.7	2.9
-4.8	2	0.23	-3.9	-3.3	1.1	1.3	3.1	-2.8	4.2	-3.5	2.2	2.7	8.5	3.4	1.5	3.5	-3.6	5.2	6.1	1.1	6.5	0.95	-0.17	-5.1	3.9	-1.1	-3.8	-8.7	-5.9	0.41	-0.55	-3.2	-0.13	-5.9	0.94	-7.3	5.2	-3	-6	-5.7	4.9	-11	4.1	-6.8	6.4	-4.5	-3.2	-3.7	0.92
0.93	6.9	0.18	-1.4	1.3	2.5	-9.7	-0.75	-6.5	0.97	-3.2	-2.1	-3.5	4.6	-2.7	1.2	3.1	-0.96	-4.7	6.2	-3.6	-4	-5.3	6.3	3.7	5.5	0.79	3.9	0.11	8	-4.9	-1.7	8.4	1.1	8.2	1.4	0.76	1.8	-4.4	-5.1	-1.8	2.9	2.1	6.9	0.23	4	-2.2	-0.54	-0.57	-3.3
-6	1.6	-2.7	4.5	-1.7	3.2	-9.7	3.1	-4.6	-2.5	-5.5	-1	-1.5	-2.7	-5.1	6	-1.7	-2.4	-8.7	0.18	0.94	-5.2	-6.6	3.1	3.7	-6.8	-6.7	1.1	-10	7.1	-11	-4.9	-9.8	-9.1	0.62	4.7	-4.6	-6.1	-5.7	4.2	-2.7	3.9	1.8	-8.8	1.9	-6.1	-10	0.03	-3.8	0.26
-9.3	-11	-9.7	-5.1	-10	-3	-4.6	-0.84	-2.2	-12	-6.1	-5.4	-4.1	-0.24	-4.2	-5.1	-0.14	-4.4	-7.4	-9.7	-3.5	-4.5	-4.9	-1.5	-2.8	-6.9	-8.4	-2.5	-9.1	2.2	-5.8	-4.6	-5	-10	-6.6	-1.5	-1.9	-7.8	-10	-2.3	-6	-0.22	-1.9	-13	-1.3	-4	-7.5	-0.94	-8.6	6.6
-1.7	-7.3	-1.5	-1.7	0.34	0.72	0.38	-0.23	-1.6	1.2	0.93	2.9	4.2	4.5	-4.7	1	-4.9	0.15	0.78	-1.7	-2.8	8.1	0.95	-3.2	-1.2	6.9	-6.6	-2.5	-13	2.5	-6.4	-5.4	3.5	3	-2.6	-1.9	-4.9	-3.5	-6.1	-0.95	-3.5	-1.6	1.1	9.4	1.5	9.4	0.91	2.1	-3.8	-0.43
-0.06	5.8	5.2	7.4	0.16	4.5	7.1	-0.35	4.3	9.8	5.6	8.7	4.2	10	-5.7	1.3	1	-5.9	-0.51	3	-1.8	3.2	0.14	3.4	-0.74	5.9	5.9	-1.4	5.4	2.3	2.6	-3.5	0.94	7.7	-0.72	0.54	3.3	0.67	-4.4	-0.69	3.5	4.8	1	7.2	-2.1	5.8	0.11	0.57	0.1	-6.1
7	-3.8	3.2	-2.4	-4.6	1.9	3.2	-0.79	4.9	-2.6	3.2	1	-0.71	3	2.6	1.3	9.2	-3.2	0.12	4.6	4.8	-2.2	2.4	-0.92	4.4	-1.7	7.8	0.08	1.7	-9.1	4.1	-3.1	4.6	1.5	5	-2	3.8	0.78	6.4	-1.9	0.54	2.7	-2.6	-3.2	-2.2	3.6	-4.1	-6.5	-2.4	-9.2
0.37	-3.7	-3.3	-1.3	-7.5	0.05	-1.8	-0.56	-3.4	-5.5	-3.2	-0.6	-1	0.28	0.21	-3.7	1.5	-6	-1.8	-1.9	2.5	-0.94	-2.8	-4.8	2.4	-6.1	1.4	5.2	8	-1.6	0.49	4.2	5.6	-2.6	8	4.1	-2.5	-0.55	3.1	6.9	3.1	9.9	-2	-12	1.2	-4.2	-6.2	-7.2	-5.5	-0.03
-9.6	7.2	-7.8	3.3	-6.6	1.9	0.31	6.7	-6.7	2.8	-3.5	0.76	-1.6	2	-5.8	0.62	2.2	-0.81	-9.2	-3.8	0.68	7.9	-4.5	0.83	2.5	-0.64	-3.2	9	0.6	2.4	-5.3	-0.04	4.4	0.51	4	1.6	5	6	1.4	0.88	2	3.1	5.4	-7.3	9.6	5.3	-4.8	-1.2	-0.84	2.5
-3.1	3.7	1.9	-0.66	0.75	4.8	1.8	0.75	1.7	-4.4	1.5	1.5	0.79	1.3	-2	5.1	0.65	5.3	-4	7.5	0.86	1.3	-0.94	-2.5	5.2	2.5	-1.6	-1.8	-1.9	1.9	4	-0.05	3.6	0.57	-0.06	0.48	4	5.4	4.4	-2.6	0.06	0.2	15	4.8	9.6	0.57	-3.6	0.53	-4	-3.9
7.9	-3.4	3	-3.6	2.6	-2.7	-3.7	-5.7	2.5	1.3	0.59	2.3	7.6	4.4	5	5.8	-0.75	4.9	6.8	2.9	1.2	0.1	5.5	3	6.6	7.9	-0.37	1.4	2.6	3.8	6.5	2.8	4.3	6.8	1.3	-2.9	-0.15	0.69	3.1	4.6	1.3	1.8	11	8.2	7.9	1.7	2.9	-2.2	0.13	-3.1
3.8	-8.5	-0.31	1.3	-0.47	2.5	2.3	-3.8	-1.5	2.1	0.09	1.9	1.9	3.1	8.4	6.5	-5.3	1.3	9.7	2.1	5.8	2	3	-0.35	1.2	4.6	-1.3	-3.5	3.1	-2.5	3.9	-0.24	1.3	9.5	2.9	-4.6	1.1	-1.6	1.4	-1.1	0.63	-2.4	1.5	11	2.6	5.4	4.3	0.63	0.1	0.82
-4.7	-3.7	-1.7	-1.4	-0.22	0.34	2.2	1.8	1	-1	-1.8	-3.5	5.9	-1.7	-0.7	-0.41	-0.44	-6.2	0.76	-1.9	-8.1	-7.2	0.11	0.38	2.5	-3.9	-3.9	-3.7	2.5	-3.9	-4	-4.9	1.9	-0.02	-0.47	-2.5	4.6	-1.3	-1.6	-9.2	1.6	-4.9	7	2.7	-7.2	-12	-4	6.2	-8.5	-1.4
2.2	5.8	1.5	0.22	-7.3	-3.2	2.5	0.61	2.2	2.1	-0.37	-2.2	2.4	3.1	-2.9	-5.6	0.61	-5.2	-0.68	-5.8	-6.1	-10	6.4	0.1	-0.94	2.9	-2.6	5	5.6	11	-1	-1.4	-2	-1.8	2.1	2.4	-0.22	0.08	3.7	3	0.26	-2.3	-4.2	-0.88	-4.1	0.39	3.6	-1.1	0.55	-0.75
-9	10	-4.4	3.5	-4.1	-2.3	-2.4	-4.7	-5.1	3.5	-7.8	0.04	2.4	3.8	-6.3	6.8	-1	4.9	-4.3	8.5	-1.8	6	-0.8	6.7	-8.9	9	14	6	13	9.9	1.8	9.9	0.13	4.7	6.7	7.4	6.2	8.2	6.2	10	-1.6	5	-2.5	7	-0.1	8.3	-4.6	3.1	5.8	2.6
-3	-4.2	-0.11	-1.3	3.7	4.1	-3	3.7	-3.4	0.02	2.4	2.5	0.99	-7	4.3	0.51	6.1	-5.4	2.4	-2.5	4.2	-0.99	0.38	3.3	-0.42	2.3	10	9	3.1	3.5	3.1	7.7	3.1	4.5	7.8	6.7	0.68	12	-2	7.1	2.7	5.8	3.5	4.7	1.7	0.94	-2.1	2.5	-1.9	2.6
5.5	-0.13	1.3	3.1	-4.8	2.3	2.3	6.3	-0.84	0.99	2.9	2	0.9	-3.4	-1	2.4	-3.1	-7.1	-0.21	0.32	1.8	1.5	-3.2	-0.57	3.8	-2.3	7.8	0.6	0.44	-1.5	6.8	1.4	-0.27	1.8	-0.94	-3.7	0	0.89	-0.95	-5	4.9	-4.6	2.2	2.2	-6.6	0.72	0.86	4.8	-1.6	6.4
7.2	-3.2	-1.6	1.6	-4	3.3	6.3	3.6	5.5	3.2	2.5	-0.05	-3.8	1.5	-2.4	0.52	-3.2	-8.3	3	-4.2	-0.45	5.2	-0.01	-1.9	5	5.4	4.5	-3	-1.7	-2.4	1.7	3.9	8.3	4	0.81	-1.8	3.5	-1	-1.8	-6	-0.52	-1.3	2	2	-4.4	3.7	4.7	-4.1	4.8	-0.22
2.5	-2.1	-0.65	1.7	-1	0.05	3.4	-1.8	2	-4.7	2	-0.8	1.9	-2.3	-2.8	-1.2	-4.9	1.8	-2	-9.2	-7.8	5.9	3.1	-3.2	-5.4	-1.5	6.9	-2.2	1.8	-7.5	4.7	-3.7	0.9	4.9	2	-1.2	4.4	-1.2	5.1	-0.02	1	-5	-7.8	1.4	-6.8	1.1	0.34	-4.9	4.8	-1.5
2.8	2.2	-1.5	6.1	-5.5	1.7	-0.33	2.5	-1	3	-1.1	3.4	-8	3.2	-5	6.4	-12	-7.3	-2	6.7	-5.3	-0.39	-0.42	1.5	-5.9	2.7	8.3	-2.1	11	-7.3	1.8	0.27	-6.3	2.3	8.1	-1.8	-0.72	0.51	6.3	-5.4	0.79	3.7	-13	4.6	-4.3	-2.2	-4.1	3.3	-2.6	-3.2
1.3	3.8	1.3	0.85	-0.03	-1.3	2.4	5.6	-2.6	3.1	-7.5	-2.6	-0.56	1.2	7.2	-2.9	-3.1	1.2	3.2	2.9	3.5	-1.4	5.5	-2.7	0.82	0.99	5.8	1.6	6.1	-5.8	6.8	-6.2	1	3.9	-0.96	-4.1	4.5	-0.21	8.2	-7.4	-2.3	0.83	-0.42	-5.9	-0.35	0.8	-3.4	4.2	-2.4	3.5
5	0.17	5	3.5	8.9	0.95	6.4	-1.2	3.3	-5.1	4.9	-1.9	5.2	-2.3	7.7	-3.9	6.6	-4.2	8.7	-3.7	9.6	1.2	10	-2.6	6.6	-1.8	0.19	-0.67	4.4	1.8	10	-0.43	2.8	1.8	-1.1	1.5	7.1	-3.1	11	4.5	-0.64	-3.9	8.7	-7.2	2.7	5.8	5.9	2.6	0.12	-0.22
9.5	7.2	7.3	8.1	21	9.3	11	2.9	6.7	-1.1	8	1.8	6.1	-5	6.3	0.85	6	4.5	6.8	-1.1	6.3	7.8	6.4	-2.7	4.7	1.7	-0	-1.4	2.4	1.3	1.6	1.1	-3	4.4	-2.7	-1.1	3	-5.4	6	3.3	-1.5	-8.9	2.4	8.4	-3.1	11	14	-1.2	8.8	-5.9
0.98	4.4	-0.98	1.6	5.8	3.5	8.4	3.7	7.3	-3.7	9.9	2.2	2.2	-10	2.1	3	1.7	-1.6	0.55	-3.7	2	4.7	1.4	-3.4	5	-3.7	3.1	2.1	2.8	1.7	4.8	0.66	0.6	-9.7	2.8	-3.8	10	-9.1	6.8	-6.5	3.2	-9	6.4	-3.1	-10	-3	10	0.22	8.7	3.1
2.8	-7.8	-0.69	-4.4	3.7	-2.7	6.4	-7.8	8.8	-2.5	7.5	-7.4	-2.1	-3.5	1.8	-4.6	0.88	-7.2	3.2	-2.9	0.46	2.1	0.05	-2.7	4.6	2.1	-1	0.16	2.9	3.1	1.1	2.4	-0.35	-1.7	-0.26	-0.54	12	5.5	-2.8	-1.4	-2.5	2.6	6.9	5	0.33	-0.4	6.2	-3	-1	-4.2
6.4	-6.9	-0.29	-1.9	5.5	-1.6	-0.44	-5.6	12	3.2	11	1.6	0.3	-0.85	2.6	0.43	-2.2	-4.8	2	-0.91	-8	1.2	5.1	3.3	11	5.9	6.6	0.47	-1.1	-2.4	6.8	2.8	2.3	8.1	-4	-1.5	8	6.3	-0.52	-2.8	2.6	-5.8	9.6	5.1	7.6	-2.7	2.5	-3.8	-1.8	-4.4
16	-6.3	5	-1.8	9.3	-5.3	6.3	-7.6	13	0.79	10	-4.9	-0.13	5.7	2.4	1.1	-2.2	-4.9	8.2	3.9	-1.4	0.96	5.9	8.3	4.1	2.4	5.8	-2.2	-3.9	-7.4	5.7	3.5	1.8	11	-2	-9.8	9.8	5.5	5.6	-6.8	3.9	-3.6	1.8	1.6	3.7	-5.4	5.8	4.5	7.1	1.6
12	-19	2.1	-9.2	-2	-11	3.3	-8.2	6.3	-8.5	4	-5.3	1.2	1.5	1.1	-4.4	3.1	-2.7	-1.4	-4	2.6	-1.3	0.93	-4.6	4.9	-4.5	10	-5	4.9	-0.35	13	0.7	-0.19	5.8	3.9	-4.2	14	-2.7	5.1	-1.7	11	-1	1.2	-2.5	2.4	-1.9	5.7	-1.8	6.5	-3.9
5.2	-3.5	6.5	-0.47	6.5	-5.2	-0.98	0.67	2.2	-6.6	1.2	2.5	1.7	4.3	7.1	-0.44	0.65	-0.98	3.6	0.39	1.9	-4.1	1.8	-2.9	8.8	-6.7	3.4	-8.1	3.7	-5.2	5.8	0.84	-1.9	2.4	4	-3.1	8.1	1.8	-4.3	-2.9	6.1	-3	15	-2	-0.36	-3.6	11	-4.4	8.8	2.7
12	-1.1	8.4	2	11	-0.56	4.2	5.5	3.5	1.6	2.7	-0.71	-1.6	3.6	6.5	6.3	0.43	-2.7	2.3	6.2	2.1	-4.8	-3.5	3	1.7	-5.4	-2.7	-9.2	-0.88	-0.54	3.5	-5.1	0.58	0.06	0.54	-6.4	6.5	-2.4	-6.3	-7.7	3.3	-6.6	4.1	-0.59	-1.6	-8.1	6.6	-7.7	2.9	-0.43
10	-3.7	8.1	-3.3	15	-1.2	11	-1.8	8.7	1	13	-0.14	-2.5	1.5	-0.49	5.4	-8.9	1.6	0.84	4.5	-2.9	-1.1	-2.8	7.4	4.1	-1.5	1.7	-8.1	-6.5	-0.42	0.51	-6	-4.4	-4.6	-4.8	-3.8	3.6	-2.1	0.67	0.95	-2	-1.2	2.9	1.9	-4.2	-9	5.5	-7.5	3.2	-6.9
17	-6.5	4.7	-3.8	3.4	-4.8	16	-5.7	9.4	-2.7	13	-4.2	-5.6	1.8	2.9	-7.2	-6.2	5.3	-3.4	-1.9	-2.8	-0.6	3.8	-0.14	5.5	-4.7	7.9	-1.6	6	2.2	3.5	0.76	-1.7	-0.89	2.1	6.5	7.2	-2.1	5.7	-1.2	5.6	2.9	-3.5	-5.8	0.79	-7.8	8.6	-8	8.2	-7.4
16	-7.6	-0.08	1.4	-4.9	-2.2	4.9	-5	4	-5.2	3.5	-5.6	-0.63	1.7	1.4	-2.5	5.2	0.65	-0.27	-1.8	3	3	3.9	0.74	8	-6.6	10	2	7.5	3.9	11	1.8	7.1	2.9	4	3.8	12	3.4	11	2.5	9	0.56	-1.5	-4.7	-2.3	-5.5	3.9	-1.1	5.5	-3.6
1.7	-11	3.3	-5.4	6.4	-3.8	8.4	3.3	2.9	-3	6.7	-5.2	-2.9	0.55	5.9	3	-1.4	2	5.9	-3.6	1.6	0.71	-0.02	3.5	-0.78	-4.2	1.4	2.2	1.4	4.4	5.5	-1.5	-0.66	-1.5	1.7	7.9	7.4	2.5	7.8	-2	2.5	2.6	3.6	0.36	-1.2	1.2	-1.8	-4.1	1.1	-5.5
5	-8.5	7.1	-3.1	3.5	4.9	7.2	1.2	3.1	-2.1	4.1	0.78	1.1	-1.9	3.3	2.3	3.4	2.4	6.6	-0.07	1.6	3.8	6.8	2.2	-4.9	-4.7	-9.2	-3.7	-6.7	0.09	-4	-7.6	0.23	-0.87	-1.6	3.6	3.4	6.7	-3	-6.6	-2.4	1.8	-0.18	-3.1	8.1	-6.5	7.5	0.81	4	-1.6
1.2	-5.9	1.5	-2.5	4	2	9.8	-0.06	5.5	1.9	7	1.3	-1.8	2.7	-2	-4.5	-2	3	-2.3	-6.7	1.4	-7.5	3.8	-0.92	-2.8	-3.4	-4.3	5	-5.3	0.01	1.6	-2	-2.6	0.93	0.62	-2	-1.2	5.7	3.3	1.6	-0.09	0.58	-1.3	-0.1	-2.4	-1.6	7.9	-2.5	6	-5.1
9.3	0.04	7.1	0.74	15	-3.2	7	2.5	6.6	-3.8	4.6	-2.7	13	0.25	3.6	3.4	6.1	3.4	6.2	-6.3	5.6	0.06	6.1	-0.84	1.3	-6	5.8	0.53	7.3	1.5	3.5	-7.8	3.6	-4.5	6.2	-2.9	2.4	-1.3	8	-4.1	6.2	-2.3	-4.2	-5.7	1.6	-5.8	8	-8.4	9.3	-2.4
4.2	-2.3	4.5	-1.6	6.7	-3.2	6.3	-5.5	0.28	-0.7	2.9	-2.5	9.6	5.4	1.4	-0.87	10	4.8	4.8	-2.9	4.7	0.96	3	4.3	-2.6	-1.5	2.1	0.78	0.15	4.9	0.61	-4.3	-5.6	2	1.3	7	2.8	7.7	-5.2	-2.4	6.5	2.9	-6.4	4.2	-9	-4.5	11	-6.8	9.4	-5.6
-6.7	-9.8	-2.1	-2.5	-4.1	-2.3	-2	-4.7	-3.9	0.46	-0.6	-0.34	-0.83	2.7	-5.7	-1.5	2.2	6.8	0.05	-2.3	-5.7	4.8	2.1	5.3	-8.1	5.9	-4.9	-2.7	-11	-3.1	-7	3.1	-7.6	3.7	-4.1	4.4	-9.4	5.7	-12	1.2	2.1	0.07	-10	11	-11	-5.6	8.7	-2.8	9	-1.8
-4.8	-4.4	-1.1	-0.14	-1.4	1.3	-2.1	1.8	-7.9	-3.6	1	1.6	0.3	4.6	-7.4	0.86	-8.4	5	-8.1	-3	-5.6	1.4	0.89	3.3	-20	-0.4	-6.2	-2.7	-3.8	4.7	-12	-1.4	-17	2.1	0.45	1.8	-15	-1.9	-9.8	-7.8	-4.4	-0.78	-24	10	-11	-4.4	-2	-1.9	-6.2	-7.3
4.6	-5.6	3.4	-0.37	3.2	-2.1	-2.1	3.5	-4.2	-5.1	2.6	2.5	-0.13	4.3	-4.5	-0.74	-14	0.8	-3.4	-0.85	-2.8	-4	-4.9	1.6	-11	-13	-7.4	2.6	-4.8	6.8	-15	-3.8	-10	-4.2	0.72	3.2	-5	-6.8	-5.8	-1.5	-2.8	-4	-4.9	-1.1	-6.6	-1.6	0.85	-4.9	-6.3	-6
1.5	4.4	-0.87	0.63	2	1.8	0.77	3.8	-2.7	-5	-2.3	-1.9	-2.8	0.05	1.8	0.77	-11	0.45	1.1	8.2	-0.86	2.2	1.1	-4.6	-6.3	-6.5	-12	4.3	-4.4	-0.69	-7.4	0.31	-1.8	-3.4	-1	0.32	-1.3	-1.9	-1.7	3.2	-2.4	-1.5	6	-0.16	4.1	1.4	-7.7	3.6	-9.3	0.49
-6.1	7.4	-0.73	0.2	1.2	0.32	-2.7	1.5	-2.9	-1.9	-4.3	-0.44	-1.9	-0.37	4.5	-2.2	-0.83	5.3	5.3	-0.89	-2.7	-0.87	-1.5	-2	-6.4	-5.9	-2.3	-3.4	0.74	-12	-1.2	-1.1	0.85	-3.2	-1.3	-5	-0.21	-1	4.3	2.2	-1.1	-0.28	-0.77	-5.1	5.8	0.34	-4.9	-8.3	-8.1	-3.4
0.15	2.7	-0.53	0.36	-0.31	-1.1	-3.5	5.3	-3.1	-0.47	0.15	1.1	-3.6	-2.7	-8.7	-0.46	-5	2.3	-4.3	0.15	-8.8	5.5	0.2	1	-13	-1.8	-4.9	1.2	-5.2	-0.86	-3.5	4.7	-7.6	0.7	-4.8	4.2	-3.9	-0.06	-3.5	0.97	-4.9	3.6	-14	-4.5	-11	2.9	1.3	1.6	-4.1	0.75
7	7.7	1.3	0.77	-3.9	-1.3	-2.8	4.2	2.8	1.2	-1.9	2.9	-5.3	0.6	-11	0.56	-1	-5.7	-11	1.4	-11	-2.7	-5.3	-1.5	-7.2	4	-8.1	9.5	-18	2	0.38	5	-3.3	-6.9	-12	-1.7	-3.5	-0.46	-8.3	0.06	-5.3	7.7	-11	-4	-7.9	4.5	-0.82	2.4	-9.3	2.2
0.24	-3.4	-1.8	-0.81	-2.4	3.3	1.4	-1.9	0.06	2.1	-4	-3.6	-9.8	-9	0.63	-5.1	-11	-15	-9.1	-3.5	-1.4	-6.3	-4.9	-0.23	-6.2	-8.7	-5.1	7.5	-16	-5.3	-3.5	-3.1	-5.5	-0.15	-8.4	-0.88	-5.2	2.9	3.4	-4	-8.7	-2.4	-11	-15	-0.83	-5.4	-10	-2.4	-14	-1.7
1.2	-5.1	0.07	0.32	-0.28	-3	0.43	-5.5	-2.9	-0.66	-0.37	-4.2	-6.5	-1.6	-2.1	-1.2	-8	1.1	-4.7	-2.4	-1.1	-0.94	-3.1	3.3	-2.5	-0.04	2.4	16	2.7	5.2	-1.5	5	-2.3	-6.2	-7.7	0.43	-1.8	6	5.1	4.2	-5.5	4.5	-2.1	-9.3	-0.95	-10	-4.7	-6.1	-2.9	-2.7
9.1	11	8.1	4.9	5.2	-0.49	2.6	6	1.4	1	5.7	3.8	-1.7	-6	0.59	-2.6	3.3	6.3	-1.4	1.2	1.8	6.6	3.5	-1.9	0.16	7.8	1.5	9.2	7	7.8	6.3	10	-1.2	-2.6	-5.2	2.6	-3.8	4.2	1.5	8.8	-4.8	5.8	1.2	5.8	8.3	7.3	-2.3	-0.63	8.5	-0.44
2.7	4.5	-2.2	2.6	-0.65	2.8	5.9	4.5	-0.78	2.8	-3.4	-0.45	-2.9	-4.2	3.4	2.1	-5.9	-5.2	-6.7	-0.67	-2.1	-3	-3.6	2.2	1.1	7.2	-7.9	3.6	-4.3	0.2	-1.7	4.5	0.19	-5	-5.9	0.34	-6.2	7.2	-1.8	5.1	-6.4	1.3	4.6	-3.1	2.1	6	-8.7	1.7	-1.7	-2.2
-8.2	6.9	-0.23	-4	-4.8	2.8	0.58	6.8	2.3	3.1	-1.5	-0.31	-1.7	-2.7	-0.53	-2.5	-3.9	-0.4	-5.7	-2.9	-3	-1.6	-6.5	4.2	-2.5	0.06	-11	0.07	-18	3.5	-8.9	3.3	-4.2	-1.2	-11	1.8	-6.8	4.9	-5.6	-1.6	-11	1.2	-0.46	-1.9	-7.6	0.54	-3.8	-3.3	-5.1	-2
-4.7	2.1	1.3	0.48	3	5.8	1.1	9.3	1.1	0.45	7.8	2.2	7.5	0.27	-0.08	-7.6	-1.7	-1.5	7.1	-0.42	1.6	-2.2	5.5	0.96	-1	-7.1	-5.5	3.3	-6.1	-0.33	-4.9	-1.2	-0.74	-4.2	-3.3	2.6	-1.4	-4	-3.2	-0.08	-1.5	-1	0.92	-6.1	-3	-5.6	8.4	0.35	-0.33	1.8
0.85	2	5.3	1.9	-3	1.3	3.7	8.5	2.6	1.8	1.1	5.7	5	-0.09	2.8	-4.4	3.3	3.4	7	-1.6	-1.6	-1.9	8.7	-8.4	0.63	-3.6	-2.3	10	-6.1	6.4	-3.6	2.4	3	-2.9	-4.3	9.3	-1.3	2	-8.5	4	2	-0.56	3.9	0.03	8.2	0.76	7.1	4.3	10	1.4
-3.6	6.7	-2.5	0.19	2.2	2.4	1.7	4	0.25	-0.25	0.28	-0.26	9.9	-5.5	9.9	-0.67	2.1	1.2	11	-3.7	5	0.33	9.4	-7.8	0.27	-3.8	4.5	4.5	-1.3	5.2	-1.7	0.52	1.6	0.97	0.03	5.1	-0.17	0.35	1.9	-3.5	3.5	1	10	0.33	1.8	2.9	7.4	1.9	9.9	5.1
-7.5	2.1	-3.3	-0.18	-3.7	-3.2	-1.1	2.7	-0.62	-4.2	0.79	-0.15	1.7	1.8	0.85	-0.42	-5.7	0.24	-2.4	0.36	-3	1.1	-2.9	0.61	-6.2	-9.6	6.7	0.11	9.8	-2.3	1.4	-1.8	-1.3	-1.4	-0.13	-4.5	-2.1	-1.2	-4.1	1.6	-0.45	5.5	-2.9	-14	0.98	-15	-0.49	-1.2	2.7	-2.7
3.2	11	6.3	8.2	-1.7	6.1	4.9	9.7	-4.2	5.2	-5.3	2.7	-1.4	-1.3	-2.7	9	-2.1	11	-4.2	13	1.2	8.4	0.19	7	-9.2	-1.1	-1.6	-1.8	1.8	4.5	-3.3	-4.9	-3	-1.4	-2.2	-7	1.3	-0.33	-6.1	3.6	0.16	-4.8	-7.8	-3.5	-7.6	3.1	2.4	14	3.1	2.3
4.7	1.9	0.1	4.6	-5.8	6.8	-1.9	0.08	-2.8	0.89	-5.5	-1.1	4.2	1.1	4.2	5.4	8	-9.8	-0.93	5.8	9.1	-6	3.1	-1	-2.9	-1.5	-6	-3.8	-4.6	-1	-0.87	-1.6	1.5	-2.7	3.7	-5.3	5	-3.8	-7.1	-3.5	3.3	-2.8	1.2	-3.4	0.15	6.1	4	5.3	6.7	2.7
1.6	-3.3	-1.9	3.1	-4.6	3.1	-1.8	-1.1	3.7	-0.62	-3.9	2.1	7.5	1.4	-0.31	6.1	0.58	2	5	3.8	-6.1	4.3	0.14	1.2	2.2	2	-9.9	0.31	-5.2	1.4	-0.74	-1.5	-0.68	-1	-6.1	3.3	-5.2	-4.2	-12	-1.7	-0.29	0.81	3.2	1.1	-2.4	0.36	-2.1	1.8	1.1	7.1
-6.9	4.2	-1.3	5.6	-2	8.1	-1.6	4.3	4.3	0.6	3.7	4.9	3.2	-2.8	-1.9	-0.81	-1.5	3	1.2	-3.3	-7.8	3	4	-5.9	-2	-7.9	-3.3	-7.7	-3.1	-1.2	-6.6	-8	-1.5	-2.1	4.3	0.98	1.9	-1.7	-9	-1.5	2.7	2	-8.4	-11	-6.3	-8.2	-5.8	-0.25	-8.8	0.01
-10	3.7	-7.2	4.4	-2.4	6.6	-0	-3.3	-4.5	-5.8	-3.3	-0.27	-0.05	-5.3	-7.4	-5.1	-8	5.2	-1.8	-2	-6.6	1.4	-3.2	-8.5	-9.3	-11	-0.49	-8.8	-0.97	0.42	-3.3	-11	-3.3	-5.2	6.2	1.7	3.6	-7.3	-0.77	-6.6	-0.85	-1.1	-6.3	-9.8	-5	4.2	-4.3	-3.1	-15	-7.3
-12	-4.8	-6.6	-7.7	-8.1	-5.1	-8.3	-6	-7.6	2.9	-8.4	2.8	0.47	-4.2	-5.2	-6.3	-1.3	-1.5	-2.6	-7.2	2.4	-3.7	-0.97	-8.8	-1.7	2.3	-2.7	-10	2.3	-2.5	-5	2	-5.9	-5.7	5.6	0.04	-5	-5.2	-4.3	-2.6	-2.5	-3.2	-0.59	-7	-7.1	5.4	-5.4	-3.6	-7.1	-9.2
-7.6	-2.7	1.6	-7.8	-2.2	-2.4	-6.3	-6.7	-1.9	3.9	1.9	-2	8.8	-9.2	0.85	-1	3.4	-5	3.1	-1.7	4.4	-5.7	3.2	-1.6	6.9	1.1	1.9	-3.7	3	-3.2	-12	2.4	1.4	2.7	0.19	-3	-2.8	-2.9	2.4	2.2	0.33	-5.7	8.4	-0.34	-1	-8.1	1.3	-3.9	6.2	-10
1.1	1.9	8.7	-1.5	5.3	2.6	-1.6	-7	2.2	0.25	8.4	0.94	7.8	-8	6.3	0.94	5.2	1.3	2.9	-5.7	4	-1.1	-0.43	0.35	11	6.1	5.3	8.4	3.1	4.1	-6.5	6.2	0.31	-1.7	-3.9	3.7	3.5	2.4	-4.2	5.8	-3.5	3	19	-0.7	3.5	-4.3	-1.2	-6.5	-0.4	-8.7
1.7	18	-0.61	0.41	-4.4	-0.31	2.5	-0.97	-1.7	4.6	0.56	2.4	0.58	8.9	-2.5	0.98	7.4	2.9	-1.4	2.4	0.81	10	-1.2	8.9	4.4	3.6	6.1	6	2.9	8.7	1.7	9	0.13	5	0.86	7.1	3.5	-0.84	-5.3	5.8	-0.97	5.3	-2.4	2.7	-1.1	12	-1.5	-1.1	-3.9	3.8
4	8.7	-2.3	-8.4	-5.3	-4.3	1.4	-3	-1.4	7.9	-2.6	-6.8	1.1	4.5	2	4.3	-6.2	-2.9	2.1	1	-3.7	2.8	4	4.5	-3.6	16	3.8	10	5	7.4	4.4	11	-0.43	2.8	6.4	7.5	7.5	4.2	-2.2	7	-0.65	5.9	-4	12	-5.2	15	-8.1	-7.8	-5.5	-0.92
-0.54	4.9	-4.8	0.64	-8.3	-4.4	-8.5	-0.23	-0.94	7.9	1.9	0.88	6	-5.1	-8.5	0.62	-3.9	0.16	-1	2.2	-1.9	-2.9	5.4	0.97	2.1	13	-1.7	6.8	-0.01	-3.8	-0.73	5	5.9	-3.7	5	-1.2	4.6	-4.2	-6.5	-1.4	-0.58	2.5	2.1	3	-3	-2.6	-12	1.5	-6.1	-1.2
1.8	6.3	4.2	-0.91	1.2	-3.9	-1.7	3.6	1.2	4.2	-2.8	0.85	2.2	-3.4	2	1.2	2.2	-7.3	0.6	3.2	4.3	0.91	10	3.6	-2.1	-2.5	-5.5	0.5	-8.9	1.9	-6.8	1.5	0.03	-2.2	-8.6	-0.77	4	2.8	-3.9	-7.6	-1.1	-0.89	-1.9	-0.54	-2.1	7.4	-7.4	2.7	-6.1	-4.1
4	11	4.5	7.7	2.8	0.96	3.2	5.1	5.6	2.9	0.34	4.8	7.8	5.4	3.9	4.3	14	4.7	5	8.4	0.49	7.5	4.5	2.6	4.5	6.8	0.63	-0.14	-0.8	3.3	-1.4	1.4	-3	3.6	1.5	1.5	3.1	2.5	-4.1	2.7	-0.15	-0.26	2.9	17	2.8	14	-9	4.8	-4	7.5
11	4.1	4.3	-1.6	-0.49	-1.6	-1.6	4	6.3	5.4	4.3	-0.22	3.5	3.6	5.4	0.26	4.4	1.8	5.4	3.8	0.98	2	3	1.9	3.9	5.3	-4.8	0.1	-3.3	0.91	2.7	3.6	0.25	0.11	4.9	0.34	1.1	0.32	-2.4	2.3	-1	1.4	14	10	7	7.2	-2.6	3.8	-0.99	2.5
13	-9.2	4.8	-4.4	5.4	-8.4	5.2	-5.8	12	-2.5	3.4	-1.3	6.6	-1.9	4	-4	2.9	-3	1	-4	-3.5	-6.2	1.3	-4.2	3.3	-0.24	2.2	-7.4	6.3	-10	4.3	1.9	2.6	-0.96	4.7	0.21	9.2	-2.1	3.5	-1.7	1.8	1.9	6.4	-4.3	0.29	-0.48	-0.85	-2.4	1.5	-3
16	-2.6	8.3	-0.99	2.4	-4.3	6.2	0.84	18	-0.92	13	-0.08	17	6.8	5.1	-1	-0.4	-3.4	15	0.84	-0.9	-4.1	20	-2.9	10	3.1	16	0.69	13	0.49	13	1.6	-0.29	-2.2	3.6	1.4	14	1.7	12	9.4	4.2	0.32	6.8	0.23	9	-1.9	24	1.7	25	2.4
-38	3.1	-23	3.4	-9.9	-0.73	-43	-5.3	-44	1.3	-42	5.4	-65	3.2	-55	5	-35	2.2	-86	5.2	-18	0.84	-83	2.9	-26	4.8	-26	1.1	-16	0.44	-15	0.61	0.5	1.5	-34	-3.3	-41	4.2	-26	3.5	-17	-0.48	-28	4.6	-15	3.4	-80	8.2	-61	8.7
-12	-1.7	-18	-0.35	-5.1	-2.7	-18	-3.2	-8.5	-3.5	-29	-3.5	-17	3	-1.2	-0.69	-0.65	15	12	-4.2	-9.1	-2.4	-16	3.1	12	-2.4	-22	0.31	-4.5	3.7	-13	-1.3	-4.7	-4.8	-10	7	-41	2.9	-0.4	6.2	5.6	3.1	16	-4.2	14	-10	-7.8	0.54	-6.2	9.6
-2.9	-0.71	-6.9	1.5	-3.2	0.41	3.9	-1.6	5.9	-5.6	-0.92	-3.8	14	-2.6	37	-3.7	31	0.85	56	-3.2	25	-4.9	34	-1.6	28	0.19	23	0.29	27	-4.9	8.7	-1.3	7.3	-9.2	36	-2.1	14	-2.4	35	6.2	21	-1.4	12	-5.3	22	-3.2	29	1.4	13	11
1.9	-6.9	5.8	1.4	6	2.3	13	-6	5.4	-2.7	14	-1.9	14	-0.98	11	-3	17	0.42	12	0.59	12	-2.6	13	-3.6	12	1.2	13	-6.2	14	-9.4	16	-1.6	11	2.7	12	-9.6	9.2	-5.6	14	-3.1	5.2	-5.1	4.5	5	17	-0.56	32	9.6	27	14
-14	-8.5	-2.1	0.32	3.7	3.6	-3.6	-3.7	-8.2	-2.8	9.8	1.6	-3.1	-3.7	-0.04	-6.9	2.8	-1.2	-12	-4	7	-8	-11	-4.1	1.1	-7.3	12	-9.9	2.1	-8	12	-9.9	9.6	2.2	2.8	-10	-0.8	-10	19	-8.4	1.1	-9.4	0.29	1.5	9.1	-0.42	15	8.6	13	4.7
-8.7	1.2	2.6	5.2	6	2.5	0.59	5.6	-7.1	7.7	0.5	3.1	-11	3.3	-1.2	-1.9	-0.03	-3.4	-8.2	2.6	1.3	-3.5	-13	-6.1	-4.7	6.5	-1.3	-5.3	-7.1	0.35	6.6	-1.8	10	14	-3.8	-1.9	-3	-1.5	5.3	6.3	-12	-2.5	-3.5	11	-0.28	3.9	6	2.4	10	-4
[truncated: 952 more columns]
