# Supplementary material for: Dyslexia on a continuum: A complex network approach
Source: PLoS One. 2018 Dec 17;13(12):e0208923. doi: 10.1371/journal.pone.0208923 (PMC6296514; doi:10.1371/journal.pone.0208923)
Supplement: S1 File — Detailed information about the archive contents is provided in the included README.txt file. (TGZ) [file pone.0208923.s001.tgz › FS_683_AV_run_1.csv]

0.6	0.24	8.4	-1.6	2	-8.9	-3.1	-15	16	6	15	-1.7	11	0.98	0.69	-4.7	-3.8	-4.9	-2.2	-0.13	-0.03	-6	-0.26	7.6	8.8	-0.74	2.1	-7.3	11	-7	5.7	-2.7	5.3	-6.1	15	0.5	6.7	-2.5	9.7	3.2	5.4	-3.1	-1.5	-2.1	7.3	0.61	-0.07	-0.55	3.4	2.3
0.95	0.33	2.5	-5.2	5.1	-4.2	-4	-1.9	10	0.57	-6.6	-1.5	12	3.8	-1.4	-0.28	-4.3	0.88	5.8	2.2	4.6	-1.5	-3.6	1.8	7.2	-3.2	4.9	-5.2	4.3	-1.2	3.8	-1.1	5.3	-5.2	-0.3	1.9	0.63	2.7	0.26	5.7	2.3	0.22	4.3	-5	4.6	8.4	4.8	-1	0.46	-2.6
0.56	-0.35	10	-4.5	4.7	2.1	0.48	-3.6	5.1	0.59	0.99	-9.8	11	-1.8	-5.6	-2.6	-3.4	-0.48	1	-7	0.21	-2.2	-1.8	-0.41	1.7	-6	0.2	-2.3	-6.4	-3.8	1.1	-3	4.5	-2.8	-8.5	-4.9	-3.2	-6	-1.5	-0.55	-7.7	-0.47	3.9	-4	3.1	-4.8	-4.1	-5.3	7.5	-8.7
0.12	-0.4	-6.3	-2.9	-5.9	-4.7	-4.8	-10	-0.1	0.65	5.7	0.83	-4.2	0.41	-6.4	-1.2	-6.4	-8	-2.6	-7.1	-1.8	2.8	-3.5	-4.2	-5.6	-5.6	-1.4	-8.3	-7.8	-8	1.4	-2.5	-7	-8.2	-5.3	-5.5	4.7	-9	-0.98	-3.5	-2.5	-2.3	-5.4	-4.8	-0.43	-10	6.1	-8.3	-5.3	-3.9
0.67	0.34	-8.5	-6.7	0.92	-3	-2.3	-12	-0.87	-12	-6.6	-15	-5.6	-4.2	-10	-5.2	-7.1	-3	-5	-0.09	-4.2	0.32	-9.5	-0.42	-4.9	-8.3	-5.5	-0.71	-8	-1.3	-2.5	3.1	-6.3	1.7	-3.9	-0.77	-4.5	-5.3	-5.3	-2.6	-0.76	3.9	-10	4.8	-0.86	-0.5	-2.4	-2.6	-4.7	0.68
-0.33	-0.47	-5.9	-3	-10	-0.68	2.4	-11	9.2	-5.8	13	-12	-0.2	2.2	1.6	-5.6	1.6	1.5	-5.4	-5.2	5	-2.1	-5.4	-3.1	2.6	-15	-11	-8	-3.5	-7.1	-6.2	0.9	-8.4	-3.6	2.5	-8.2	1.9	-2.3	-1.3	-5	-0.43	-1.2	-13	-5.1	-1.9	-5.6	-5.2	-7.8	1.1	-6.8
-1	-0.44	-11	-2.4	-12	-1.9	-17	-11	-4	-1.1	1.3	-3.5	-2.3	2	-8.8	-7	-1.6	-3.9	-5	-5.8	-5.8	2	-8.1	2.5	-6.3	-10	-8.8	-6.8	-9.4	-8.9	-13	-6.8	-12	-9.1	-1.1	-8.6	-6.8	-7.8	-3.4	-4	-12	0.24	-9.3	1.1	-7.3	-6	-11	-14	-14	-6
0.22	0.71	-9.4	12	-4.7	6.3	-13	9.1	-15	1.5	-16	1.4	-1.2	7.5	-8.1	-5.2	-2.4	-3	-4.3	1.3	-7.2	-1	-7.8	-0.66	-12	1.5	-0.74	3.2	-7.9	2.1	-0.35	-1.6	-6.4	1.7	-4.7	4.4	-4.1	-2.7	-12	-0.46	-6.1	-5.3	6.5	10	-1.8	-5	-4.6	-1	-3	-0.18
0.11	0.83	6.5	11	6.8	8.6	-2.3	9.4	0.32	5.8	-7.7	4.7	-0.83	3.6	-2	2.2	-1.8	7.3	-9.2	12	-0.72	13	1.1	2.4	-0.66	9.3	4.2	3.1	-0.8	5.7	-6.8	-0.38	8.3	8.6	1.2	4.8	1.4	-0.82	-6.7	-1.7	-0.11	-1.4	2.2	5.5	1.8	2.9	2.5	-0.99	6.3	7
-0.82	-0.15	2.3	-4	-1.8	0.34	0.52	0.71	0.38	1.7	-0.79	-12	-3.4	2	-14	1	-19	-0.1	-16	3.2	-5	-6.1	-7.5	-1.1	-12	0.36	-5.2	-2	-11	-1.3	-11	-3.4	-5.6	0.9	-12	-5.7	-8.1	-7.5	-11	-7.7	-10	-2.4	-19	-4.7	-16	-4.3	-9.8	-5.3	-12	-2.8
-0.41	-0.79	13	-3.5	8	0.61	9	-5.5	0	-5.5	12	-3.1	8	2.4	-23	3.2	-2.8	-3.7	0.26	-9.6	-15	-0.89	-13	0.94	-2.4	-6.9	-0.93	-3.9	6.2	-3.1	-2	-5.3	-1.6	-1.3	-4.2	-7	-7.2	-12	4.9	-8.5	-2.1	0.45	-3.6	-3.4	-12	-14	-4.3	-7.7	3.8	-8.5
0.13	-0.09	-2	6.2	0.74	4	-2.5	2.1	-6.2	-0.9	-12	7.6	0.24	5.4	10	-1.1	26	-2.1	22	-6.1	-3.1	-4.3	14	-1.6	9.2	-3.3	12	-4.3	11	0.46	12	-5.1	8.4	2.7	6.4	-4.5	-1.9	-2.5	4	-9.2	3.6	-11	18	-2	6.7	-13	8.2	-2.8	20	3
-0.56	0.49	-6.5	-0.3	1.6	3.2	0.76	1.6	-9.7	0.09	-6.6	-5.1	-6.4	4	8.7	-0.05	1.7	5.6	-1.3	3.7	3.8	3.6	11	-3.9	3.7	2.2	3	2.7	-1.1	7.2	1.2	4.4	0.97	6.8	3.4	3.2	-5.9	2.3	-6.8	-3.6	-6.7	0.72	0.8	5.2	-1.7	-3.5	2.3	4	1.9	3.8
0.03	0.24	-4.3	-3.2	-9.2	2.3	-0.21	-0.39	-9.2	-6.8	-20	-3.6	-5.3	-2.2	6.1	2.2	4.3	7.5	2.9	2.9	2.4	3.1	0.11	-4.2	6	5	12	11	7.7	10	6.1	4.2	4.7	5.9	3.1	8	4.9	2.2	-0.32	-0.15	1.1	-1.7	5.4	11	10	-3.5	13	3.6	5.2	-2.8
0.52	0.14	7.6	-0.27	11	-0.57	18	-1.3	11	0.32	1.2	3	16	-2.3	9.1	-0.2	15	2.8	12	-6.7	0.85	-0.69	6.2	1.8	-1.2	-0.33	2.6	0.88	4.1	2.4	7.6	-1.7	6.9	-0.86	-1.1	-0.64	-2.1	-4.8	1.8	-7.7	-2.8	-7.2	4.9	2	7.4	-3.4	10	-2.9	0.31	-2.1
0.96	0.21	10	-12	23	-4.6	13	-1.4	8.8	0.98	9.2	-7.4	11	0.17	13	-2.6	12	-8.2	9.5	-2.8	5.9	-8.6	12	-0.99	8.7	-3.5	4.9	-4.3	13	-5.8	5.2	-5	10	-7.8	6.5	-7.2	1.1	-5.1	4.6	-8.6	6.9	-8.5	5.3	2.4	7.8	-5.5	5.2	-4.8	8	0.07
0.32	0.41	5.9	-4.5	8.1	2	5.2	6.4	-3.2	1.6	3	0.11	-0.55	-1.6	-1.9	-4	0.66	-0.96	3.7	4.5	0.24	-7	-3.6	-2	8.9	-4.3	4.2	-3.1	11	-2.9	0.67	-4.6	4.7	-1.8	0.42	0.25	4.1	1.9	-5.6	3.3	4.2	4.5	-6.5	-4.7	-1.7	5.1	3.9	1.1	6	2.1
-0.33	-0.19	9.8	9.8	2.9	6.2	11	15	-0.07	14	4	17	2	5.3	0.2	6	0.13	4.9	1.2	-0.35	-2.5	3.8	1.9	-0.09	2.5	11	0.85	9.2	5.7	3.2	0.28	8.3	2.8	6.9	0.35	15	1.5	16	-1.8	16	-3.7	12	1.4	1.6	-0.96	12	-1.6	14	-0.51	1.6
0.17	-0.84	2.1	-4.3	1.2	-2.9	4.5	6.6	3.1	2.1	4.4	14	-2.2	-0.43	4.4	5.3	6.9	4.8	7.1	-5.2	3.5	11	2.7	5.1	-3.8	2.7	0.86	-3	-1.8	-3.2	5.9	2.7	-1.1	-6.5	-2.9	5.6	-3.4	8.4	0.91	11	-0.34	9	5.2	4.5	-2	4.3	-2.7	-1.9	-1.2	0.15
-0.4	0.03	-10	11	-5.9	6.2	-2.1	16	9.1	1.8	8.2	18	1.2	6.4	6.8	7.4	8.3	-3.7	2.4	6.5	1.3	7.3	5	1.6	2.2	1.8	5.2	4.3	-1.8	1	-3.5	3.6	3.3	1.3	3.1	1.7	0.43	1.2	8.7	3.9	0.37	10	-1.6	3.6	1.2	-4.5	-2	-1.1	-3.4	1.3
-0.28	0.25	4.8	14	1.8	11	18	19	11	3.5	11	4.5	10	1.1	-3.7	3.4	-6.9	-0.67	-3.5	12	-8	0.95	3	4.3	-3	5.4	0.51	10	-1.2	7.6	-3.7	1.1	-0.6	12	-3.9	2.1	5.9	9.2	3.4	2	-2.9	5.5	1	8.9	-4.5	2.4	-2.3	6.4	-4.6	6.6
0.44	-0.01	-9.2	2.3	-2.4	-4.3	-3.2	7.8	-6.6	-0.25	-11	9.9	-2.8	-8.5	1.8	0.02	3.5	2.7	3.9	-5.5	-0.01	-4.9	2.4	4.6	-2.8	-0.44	-1.7	2.3	-0.1	1.9	-2.5	-0	1.6	-0.59	4.2	-2.6	6.9	5.2	2	2.1	3.9	-1.3	5.2	0.13	9.1	1.9	2	2.9	1.6	-1.3
0.25	0.25	-2.7	-0.7	-3.9	-5.1	-14	5.2	-11	-3.1	-12	3.8	-8.9	-3.2	-1	7.7	-0.88	7.1	-6.7	3.9	-2.9	1	1.7	-3.2	-5.1	3.7	-7.3	7.6	-5	3.1	-3.5	11	-5.4	1.3	0.92	3	-7.1	10	-4.5	10	0.94	3.6	1.5	12	0.2	16	-8.4	9.1	-0.55	-3.6
-0.32	-0.04	-8.2	-3.9	-5.7	-2.2	-14	3.6	-9.7	-1.1	-3.1	3.6	-4.4	-3.5	1.7	5.9	-1.9	1.1	-3.7	2.2	7.9	5.6	1.4	1.1	-13	4.2	-8.6	4.2	-4	1	-7.8	5.4	-7.5	7.4	-5.6	2.4	-5.4	4.3	-3.6	3.7	-6.8	7.6	-3.5	1.7	2.9	8.8	-6.9	9.6	-7.8	2.3
0.34	0.48	-8.9	-4.7	-2.3	-2.5	-5.5	-0.64	1.4	1.8	-2.2	0.38	-4.9	-3.1	0.05	-3.3	0.23	-2.8	2.5	0.28	0.96	7.3	7.1	5.8	-2.9	-2.1	-7.3	3.9	-1	-3.7	3.4	2.9	-7.3	-6.4	0.65	-3	1.8	-4	3.7	-0.76	-0.04	0.74	-4.4	-2.8	0.78	-3.3	2.5	4.4	-3	-3.3
-0.25	0.65	-0.72	-5.5	0.63	3.4	-5.8	3	4.8	0.28	-0.65	-5.2	-0.81	-3.5	3.9	5.7	0.72	14	0.85	5.4	0.09	-2.3	4.4	2.1	4.3	3	4.6	5.2	3.6	4	2.1	5.8	3.5	-1.8	4	4.2	4.6	5.7	4.7	3.4	9.9	1.1	-1.2	2.1	11	3.1	1.1	3.7	5.4	-0.63
-0.36	-0.27	10	-9	2.5	-8.6	1.6	0.76	-6.3	-0.33	1.2	5	-1.2	-6.3	8.2	0.33	0.09	0.03	-6.1	3.8	4.3	-1.2	4.7	-3.7	1.4	8.9	-4.4	3.6	1.4	6	2.8	1.2	3.8	1.6	1.6	2.5	-1.7	8.4	2.4	-1	1.6	2	-1.4	-2.2	-0.06	0.04	-4	7.3	6.8	12
0.61	-0.42	-2.5	-1.3	-1.7	0.17	-8.3	-4.5	-4.8	1.5	-8.1	6	-4.9	-1.4	4.4	0.5	1.9	-7	5.5	-4.5	5.5	-0.09	2.4	2.5	-0.21	6	4.7	-1.5	0.78	0.29	6.8	0.06	0.16	1.7	-0.14	-0.15	3.8	-2.9	3.1	4.2	3.1	3.1	7.2	-3.8	7	6.4	5.5	2.4	5.4	7.2
0.09	0.29	-6.7	5.3	-3.8	5.8	-9.3	3.8	-4.9	-1.3	-2.4	-1.2	-6.6	0.71	5.2	11	0.21	1.9	0.6	5.5	0.16	3.4	-1.6	2.5	-2.5	6.4	-2	1.9	-3.6	-3.8	2.6	5.7	1.2	-2.1	-3.9	2.5	-4.7	6.7	-2	7.1	-1	1.9	-2.3	3.5	-2.1	17	0.93	6	4.6	3.9
-0.02	0.12	2.5	12	1.3	8.3	-3.7	7.2	-2.1	4.2	-7.9	14	-3.3	6.5	5	15	-0.08	9.6	2.2	7.5	-0.85	8.3	2.2	0.47	1.4	16	2.5	12	1.8	11	1.1	8.1	3.7	11	-3.2	11	-5.9	12	1.8	4.5	6.3	7.9	1.5	9.4	-4	3.8	0.09	10	3.4	17
0.68	0.12	-0.41	2.2	0.13	-1.6	11	7.2	-2.7	5.2	-4.7	17	1.9	7	2.2	0.63	0.06	4.6	4.5	-4.5	-1.5	-1.4	1.7	4.7	7.1	13	6.4	4.5	2	5.1	2.7	3.5	6.1	5.7	0.11	3	2.6	0.31	8	1.5	3.6	0.23	7.4	-3.2	13	6.4	3.3	5.9	2.1	3.7
0.47	0.32	-1	-2.9	3.7	-1.3	3.7	-3.5	7.7	-0.63	3	-7.2	0.76	-5.1	1.1	-4.4	10	-3.6	-0.66	2	0.19	-7.3	2	-0.64	3.4	2.1	-1.2	10	-4.8	3	4	12	3.2	0.05	0.77	-3.1	0.24	3.9	12	-4.9	14	-0.83	-0.43	7.3	16	0.8	0.25	5.4	2	3.5
-0.7	0.19	14	1.9	3.7	1.8	3.2	-1.8	-0.95	2.3	10	-8	-1.6	-2.4	-4.6	-1.4	-0.71	2.8	-1.8	10	-2.7	3.5	6.3	-5	-5.2	4.8	-6.4	4.5	-0.95	5.3	-7.7	2.4	-4.8	11	-0.02	-0.63	-3.2	-0.79	2.3	-8.8	7.3	-0.04	-1.7	6	-7.4	-10	-2.3	-4.8	-0.9	6.4
-0.63	-0.29	3.3	12	-1.1	3.5	3.4	-0.94	0.18	-0.89	4.9	6.4	-3.7	1.2	1.8	4.8	-2.9	-1.5	-7.2	-1.1	1.1	1.5	0.81	-2.9	-2.7	2.7	-13	7.5	-5.3	1.6	-6.5	-7	-9.6	0.59	0.21	3.4	-6.8	-1.7	-5.5	-1.9	1.1	-5.4	-9.7	6.5	-11	-9.7	-6.8	1.5	-2.4	1.6
0.18	0.87	3.4	5.6	-1	1.6	3.6	6	-0.4	3	1.1	-0.59	-2.4	1.9	3	-0.83	3.1	0.68	4.7	2.9	2.5	-2.8	-0.81	0.97	5	-2.9	2.2	3.1	0.89	-1.2	5	-3.6	-2.6	-2.8	2.9	0.38	1.5	2.2	-0.92	-4.8	0.95	-9.6	6	-4.2	2.7	-4	-0.77	1.2	2.9	-7.4
-0.19	0.26	-0.29	5.8	-1.6	0.82	3.3	4.7	1.2	7.4	1.5	1.6	-4.3	6.6	4.7	1.2	5.4	8.2	2.6	1.7	5.6	-3.5	3.6	-1.2	7.9	-0.41	3.3	4.2	5.3	7.1	3	0.51	0.18	7.8	0.99	5.7	-0.48	1.9	-1.8	0.12	-2.9	-2.9	3.2	-1.5	-4.1	4.3	-0.12	0.82	3.4	-4.8
-0.78	-0.53	0.41	0.1	1.7	-0.83	8.2	-1.8	-7	2.3	7.4	-0.91	-4.9	4.8	-2.5	-4.4	-0.57	-3.5	-10	-3.5	2.1	-0.27	-7.1	-1.8	2.2	-3.1	3.1	-4	6.1	5.3	-3.4	-3.6	1.6	-2.2	1	0.06	3.4	0.68	-3.6	1.6	-3.7	1.7	0.79	-2.6	-6.9	5	-3.2	2.4	-2.7	-4.8
-0.1	-0.92	-2.4	-9.4	-2	-10	3.6	-14	-4.6	-6.6	1.6	-2.9	-1.8	-1.8	0.83	-7.5	5.1	-5.9	2.8	-7.7	-4.9	1.8	-5.7	-1.2	-1.6	-4.7	-1.9	-11	2.3	-5.2	-4.2	-4	-2.1	-6.3	-1.9	-2.4	2.9	-1.5	-3.5	2.6	-1.6	-1.8	7	-14	-12	4.6	-2.5	-2.9	-9.1	0.04
-0.15	0.19	-6.6	0.1	4.2	-8.1	-1.5	-5.7	-7.4	-4.7	-14	-6.1	-5.7	-2.7	1.6	-2.3	5.9	3.4	0.15	1.6	-1.2	5.9	-2.4	1.8	-2.6	-2	1	-6.8	-6.3	-4.3	-1.5	2.1	0.58	-4.9	0.21	-0.73	-4	0.42	-3.8	4.1	-0.86	4.5	-0.14	-10	3.7	10	-0.95	-1.2	-2.8	-7.4
-0.34	-0.11	-4.4	3.5	-2	3.4	-3.9	5.7	-7.5	-2.9	-3.2	-1.5	-4.1	-4.9	-4.5	1.3	-3.5	9.3	-3.9	7.6	-2.2	2.9	0.31	-1.6	-3.9	-1.6	3.7	-2.7	-2.4	-6.5	-3.1	9.7	2.9	-0.82	-6	1.8	-0.54	3.4	-5.1	14	-2.4	9.8	-0.16	6.8	-1.6	23	-0.1	1.2	-2.5	-0.94
0.18	-0.27	7.6	-3	8.4	2.4	14	1	3	3.8	3.1	-3.3	5.1	3.8	-0.74	-0.08	-3.6	-0.47	5.8	0.83	2.7	2.2	-1.1	0.6	5.4	-6.5	7.2	-5.5	8	-4.3	7.1	0.14	6.9	0.07	1.7	0.42	8.3	1.6	-0.04	11	6.9	3.8	7.9	-4.2	-0.67	-1.2	7.2	-1.7	-3.3	-1.1
-0.12	-1.1	0.18	2.8	-0.61	4.4	-2.8	-1.4	-1	-4.3	2.3	-5.3	-4	1.4	5.5	-2.4	-0.3	-5.4	-2.6	-10	6.3	-0.88	-4.1	-1.6	2.5	-9.7	-1.2	-5	-1.4	-4	5.5	-3.5	3	0.06	0.19	-2.4	5.2	2.1	-1.2	0.89	9.8	12	4.4	-4.4	1.9	2.5	1.3	-2.8	-2.6	-6.8
0.12	-0.57	-9.7	11	-7.3	1.9	-8.3	6.4	-8.6	-5.2	-3.4	5.3	-7.1	0.49	-0.36	-1.8	-1.8	-4.5	4.6	-1.7	0.38	-4.5	-5	-5.5	1.8	-0.55	1.2	-1.8	0.71	0.1	-0.43	-5.6	5.5	-0.34	-5.2	-3.4	-2.9	-2.3	-9	-2.8	3.4	-1.1	-6.7	-4.4	-2.8	1.3	0.17	1	-7.5	4.3
-0.08	0.03	3.8	5	1.9	3.2	2.8	-0.9	-2.9	-0.78	5.9	-2.9	1.3	-1	-1.2	0.08	-2.9	-7.1	-0.88	7.4	3.2	-6.7	-3.3	-2.5	9.4	5.9	4.1	-1.3	7.4	5.6	-0.39	0.46	3.6	-1.6	3.7	3.6	-2.5	0.08	-2	4	-0.95	1.2	2.1	-2.6	-5.7	12	-1.9	2.1	2.1	5.4
-0.47	-0.16	6	0.14	2.1	-1.1	-5	5.8	3.6	-0.24	6	-4.2	-3.6	-2.5	1.4	5.6	-10	3	-8.3	8.4	1.5	-1.2	-5.2	-3.7	5.3	-0.17	7	-2.5	6.5	7.8	-0.18	-1.5	5.4	5.1	4.8	0.22	-3	1.3	3.2	1.4	-7.5	5.3	-0.71	-4.6	-7.6	13	-0.28	3.8	-1.4	3.4
0.59	-0.34	8.7	-5.2	-2	2.1	8	-3.4	12	-4.4	24	0.24	9.4	-3.9	2.2	7.5	-0.28	4.2	3.6	-2.4	1.4	2.9	-4.2	-1.2	2.6	-8.3	6.7	-0.1	1.9	0.08	6.2	-4.7	2.1	3.4	-1.8	-6	-1.4	-0.13	0.67	-4.4	4.5	-4.9	-1.5	-1.7	9.2	-2.2	2	1.7	-3.6	1.3
0.01	0.17	1.4	3.7	3.4	9.1	17	-0.37	8.8	-0.99	12	-0.31	7	2.6	4	7.1	-5.2	0.09	4.2	7.6	-1.9	0.12	0.5	4.3	4.7	6.6	0.99	7	-1.3	2.4	-3.1	4.5	0.98	7.4	1.8	5.9	1.6	0.11	0.03	5.2	-1	-2.8	2.1	1.7	-4.6	-5	-1.7	3.3	-1.7	0.79
-0.12	-0.08	14	4.5	10	1.3	21	-1	6.8	-0.71	15	-3.3	5.7	-2.4	2.1	2.9	-2.1	1.1	2.8	8.4	2.7	2.7	-1.1	-3.3	5.7	13	4.4	7.4	1.7	11	-4.7	-3.1	1.4	4.6	0.08	5	2.2	3	3.9	-0.66	3.2	-5.8	4.2	1.2	-3.2	-0.25	2.3	3.1	6	11
0.01	0.09	6.8	-3.1	3.6	1.6	2.4	0.1	7.1	-1.7	9.3	-9.3	3.2	-1.9	2.1	3.7	6.5	-2.1	-4.2	3	-0.13	-1.8	1.7	1.1	1.1	8.7	2	6.3	-5.1	6.8	-0.64	1.5	-2.4	3.8	-4	1.4	-1.1	1.9	0.6	1	3.4	-6.6	-0.38	8.9	-3	1	-1.5	1.5	3.5	11
0.13	0.73	-5.9	6.7	0.09	6.2	-6.8	10	-3.7	5.4	0.34	-0.1	-4.2	-1.2	-3.8	6	-7	4.2	-4.8	6.3	1.9	0.78	6.1	-0.76	-3.6	8.6	-8	11	-8.3	12	0.25	0.53	-5.7	9.8	-6.7	6.5	-5.8	8.8	3	2.9	-6	6.6	-8.5	3	-6.5	9.3	-3.1	8	-1.8	1.4
0.43	-0.01	-0.12	1.1	-0.75	-1.1	2.1	-0.28	3	4.3	0.78	15	-1.9	1.2	0.75	-0.54	-2.1	0.42	3.1	-5.9	2	-1.4	3.8	-0.89	-3.6	8.5	2.1	4	-2.2	-0.04	5.9	-0.43	-4.1	3.4	3.6	-1	7.5	1.8	5.3	5.6	2	4.3	-2.5	2	10	-0.43	9.4	1.6	-1.8	-5.9
-0.59	-0.33	-11	-8.7	-4.5	-9.7	-5.1	-15	8	-3.3	4.9	1.8	1.6	-5.8	1.9	-2.6	-5.1	-12	2.5	-7.9	5.3	-6.6	2	1.7	2.9	-3	-3.7	-6.3	-1.5	-3.8	2.2	-3.9	-3	-8.5	4.3	-10	5.3	-7	9.2	-5	-0	-8.5	-1.1	-10	-4.6	-11	3.7	-0.61	1.3	-9.9
-0.13	-0.05	-6.8	-8	-2.6	-8.8	-4.3	-5.7	-3.2	-6.6	-0.89	-11	-4.1	-6.8	3.4	-6	-9.7	-3.9	-0.99	-4.1	6.2	-9.8	8.7	-8.6	-3.6	-8	-5.1	-3.6	-5.7	0.05	-2.4	0.32	-10	-7.9	0.03	1.2	0	-0.73	12	-2.2	6.5	-4.2	1.1	-4	6.4	-0.15	-5	-1.3	-17	-1.3
0.6	-0.6	3.2	-5.8	2	-8.9	2.2	-8.4	-3.6	-4.2	0.69	-4.8	1.4	-3.7	4.7	-2.3	-2.5	-8.2	2.5	-0.42	0.33	-9.3	0.7	-9.2	-0.67	-3	2.1	-3.5	1.5	-2.4	0.15	-7.2	0.57	3.7	6.5	-0.79	5.3	-3.4	12	-4.4	5.1	-4.7	4.5	-2.5	13	-7.6	-0.74	-3.7	-4	7.8
-0.14	-0.79	6.7	-4	-0.1	-0.54	-0.75	-5.7	0.97	1.5	2.3	4.5	2.3	1.1	2.9	-3	6.8	-6.6	-1.6	-5	2	-3.1	0.37	-6.3	2.1	0.47	3.9	-9.4	8	-11	-2.4	-5.8	7.1	-7.9	2.9	-2.9	2.8	-3	-3.9	-3.6	0.39	-11	0.43	-7.7	0.67	-12	-0.29	-7.2	-0.01	4.2
-0.71	0.57	-0.95	-8	-1.9	-2.6	-0.47	-8.1	5.2	-1.3	12	-10	-0.06	1.2	-3.5	-0.29	1	7.2	-4	4.6	-2.1	1.8	0.33	-1.4	-4.7	-0.94	-3.7	3.3	-0.73	-6.7	-7	6.8	-4	-5	0.55	-4.8	-1.8	-1.4	-3.2	0.62	-7.5	-2.5	-4	-0.77	-15	-3.4	-4.1	0.7	-10	4
-0.08	0.05	-8.3	-9.4	-9.8	-3.2	-4.2	-16	1.1	-8.9	7	-23	-5.5	-8.1	-3.5	-1.1	3.6	8.5	-4.3	2.6	-1.5	7.5	-1.8	4.8	-9.6	2.6	-7.9	2.2	-13	-0.74	-1	0.78	-13	3.4	1.1	-0.37	2.4	-0.88	6.7	-0.68	-0.94	-0.38	-3.2	3.7	-2.6	4	-0.36	5.7	-9.3	7.8
0.06	-0.39	-2	-1.7	-3.8	-2.9	2.1	-6.5	6.6	-1.4	-6.3	-9.1	1.7	-4.6	-1.9	-3.7	2.6	-0.91	4.4	-1.4	1.7	7.1	-0.69	3.1	-2.6	1.7	-7.3	-5.8	-1	-1.6	-2	-1.1	-6.8	-5.3	2.4	-1.2	5.5	-3.3	7.7	-7.5	11	6.9	-1.1	-0.43	7.7	-2.9	0.51	-2.7	-5	2.1
-0.56	0.07	-4.2	-0.86	0.8	1.2	2.2	-1.2	4.1	4.4	1.7	-0.34	-3.8	-1.8	-3.9	4.1	-7	2.6	-0.2	6.3	0.83	6.4	1.6	3.9	-2.8	-3.8	-9.2	-1.1	-9.8	-1.7	-4	-4.9	-5.2	-5.9	0.74	3.6	0.86	-1.2	5.7	1.2	1.5	9.7	-6.7	-6.8	-2.4	2	-2.5	-1.8	-12	-4.2
-0.8	-0.1	0.84	8.8	-4.3	7.8	-0.9	13	1	0.37	10	-4	-4	6.3	-4.4	4.1	-7.2	-4.2	-6.7	6.4	-0.59	-1.2	-1.2	-0.52	-8.5	-1	-9.7	3.4	-11	1.4	-4.2	3.5	-5.7	5.6	-3.5	-3.9	3.3	-0.22	7.7	-3.4	-0.87	4.8	-5.4	-1.7	-4.8	-1.8	-3.8	-1.1	-4.4	-5.3
-0.56	-0.3	6.7	12	-0.01	11	1.4	6.8	1.2	-6.2	6.3	6.5	5	3.9	-0.46	5.8	-9.1	-3.7	-4.7	-7.4	0.45	-3.6	-2.3	4	-4.1	5.2	-1.6	4.9	-4	2.9	-1.4	0.39	1.4	3	-1.8	-0.46	1.8	-1.9	-0.98	-4.6	4.7	-0.32	-1.1	6	-6.1	-2.1	-3.1	1.2	-4.9	2.9
0.57	0.17	-4.5	6	-1.7	1.3	-1.6	6.9	-2.8	4.5	-6.5	4.8	0.66	2.2	1.6	-5.3	1.9	1.4	2.4	2.4	5.2	-0.1	-1.5	-0.49	-4.8	5.8	-0.57	5.3	2.8	8.6	7	5.1	7.8	2	0.13	-1.1	2	-1.2	-1.5	0.65	5.8	-4.4	10	-3.6	2.8	-2.9	0.7	8.6	-2.5	4
0.22	0.53	-2.1	-5.7	-4.8	-2.8	-0.3	17	-5.2	3.5	7.4	3.7	-2.1	-1.4	-0.2	-2.1	5.7	2.6	-7	1.5	1.4	0.82	-0.86	5	1.1	5.5	-1.1	3.9	2.4	1.9	0.73	1.8	-1.1	10	0.99	2	2.3	5.6	-3.2	-0.69	-1.1	-3.1	0.53	5.3	-0.15	-5	1.5	0.21	1.5	2.6
-0.27	-0.27	8.6	1.6	1.2	-4	2.6	8.2	0.34	2	2.7	14	-0.35	-2.7	5.8	-2.7	1.2	2.3	-2.3	0.09	2.5	-1.8	1.9	-0.51	1.8	3.6	-1.7	-1.9	5.3	-1.7	-4.2	-2.1	3.2	-1.9	-0.61	2.9	1	5.1	-7.8	-1.8	-3	-2.2	0.27	-3.9	-8.4	-9.5	2.4	-0.08	9.4	-4.3
-0.05	0.36	-6.1	5.3	2.9	3.3	4	7	-3	6	-14	14	-0.51	2.5	5.6	-2.5	2.6	-12	7	-1.4	3.7	2.5	0.67	-1.5	3.5	7.6	1.7	-2.5	6.3	0.51	-0.1	1.1	4	-4.6	6.3	1.5	2.8	-2.1	-1.7	3.2	2.5	-1.5	5.1	-2	-0.37	-4.3	2.7	2.1	5.9	1.7
0.01	0.21	0.69	-7.5	9.2	3	0.67	0.89	-1.2	3.1	-3.8	-2.5	-0.3	-1.4	5.1	-4.9	-1.2	-3.9	3.2	0.22	-3.2	-7.2	-0.72	-0.25	0.85	0.88	1.6	-3.5	6.4	-0.04	-3.5	-2	2	0.89	1.3	2.1	0.28	-3.3	-6.4	-7.8	-4.5	-1.2	6.2	-7.1	0.15	1.9	1.7	-3.2	7.6	4.1
-0.54	-0.26	-5.4	2.9	-2.3	0.28	-14	0.42	-7.1	-1.3	0.6	1.1	-1.9	-0.64	-1.4	-2.3	-2.2	-2.9	-6.4	-1.9	-4.6	-3.8	1.3	-3.3	-4.1	-7.5	-1.6	-5	-2.9	-5.9	-2.6	-4	-4.3	-6.6	-6.5	-2.1	-5.9	-7.3	-6.6	-7.5	-11	-5.8	7.2	-7.1	-8.8	-5.2	-4.9	-8.2	-2.1	-5.3
-0.08	0.76	-9.4	1.6	-8.3	-0.34	-3.6	-2.5	-9.6	0.73	-10	1.6	-5.2	3.7	-3.4	-3.8	-7	0.67	2.9	-3.8	-9.5	-2.3	-5.3	1.2	-11	-8.3	-0.6	-3.1	-7.5	-2.9	0.62	0.8	1.1	-4.9	-1.2	3.8	-0.05	4.1	-2.9	4.7	-1.4	3.4	7.8	-2.1	-3.5	7.7	-0.71	1.7	-0.19	-3.4
0.01	0.1	-11	-12	-0.77	-3.6	2.2	-8.2	1.2	3.2	-7.4	3.7	1.1	-5.4	-3.7	-12	-1	-2.3	3.4	-9.7	-1.9	2.7	-9.4	2.6	0.87	-6.3	-3.2	-6.4	-0.76	-4.8	0.13	-0.62	2.8	3.1	-0.52	0.1	-0.25	-0.39	1.8	3.3	3.8	-2.5	-7.4	-6.1	-3.3	6.5	1.8	-1.9	4.9	-14
-0.57	0.23	-5.1	-7.8	-4	-2.5	-15	-6.6	-4.4	1.6	-4.4	-3.4	-0.84	-2.5	-0.69	-1.1	6.5	0.64	-5.8	-7.2	-3.3	4.8	-1.5	7.9	-0.91	-7	-8.3	-15	-5.8	-8.6	-1.5	-7.2	-7.1	-5.4	-5.7	-9.6	-6.1	-6.4	-2.1	-1.1	-1.6	-4.2	-8.9	-12	-6.5	2.9	-2	-6.8	2.4	-14
-0.38	0.48	-2.4	-6.2	-11	-4	-8.8	-3.8	-5.5	-13	-2.3	-11	-7.8	-6.5	2.3	-6	-5.1	-1.2	-2.1	1.4	-2.2	-1.8	-0.1	3.2	-5.1	-5.2	-1.6	-2.9	-4.7	-3.2	4.3	-4.2	-3.7	-2.7	-1.2	-2.7	0.66	-4.4	4.9	2.2	0.6	-3.1	-3.8	-3.3	-7.8	-1.4	-0.44	-5.1	2.8	-0.43
0.02	-0.16	-0.16	-3.6	-3	-3.9	0.61	-8.4	5.4	-9.4	0.22	-5.8	0.01	-1.1	7.8	-1.2	-1.3	-6.2	9.1	-6.4	1.8	0.43	-1.8	0.71	2	-8.2	1.5	-5.1	1.1	-4	4.4	-4.2	-5.3	1	3	-8.5	5.7	-8.4	4.5	-13	4.5	-12	0.02	3.5	5.1	-11	5.1	-9.2	3.6	-9
0.07	0	5.8	-1.2	2	-1.2	3.7	-6.3	8.2	-8.2	1.9	-9.2	6.1	-3.2	0.77	-2.7	0.1	-1.8	1.5	-0.23	-0.25	-5.8	1.1	-5.2	4.2	-4.9	7.9	-6.6	3.9	-3.6	3.8	-3.4	-0.98	-5.7	0.23	-3.9	3.8	-9.9	0.33	-6.9	2.3	-6.8	4.4	0.34	6.3	-0.33	7.2	-3.7	2.4	6.5
0.32	0.01	-4.2	-6.3	-3.7	-2	-7.8	-3.2	-1.9	-6	-13	-8.4	-2.4	2.1	4	-0.75	0.59	5.8	-2.5	5.5	1.2	-4.8	3.3	-5.3	1.4	-5	1.8	-1.2	4.7	-4.9	2.8	1.3	6.4	-3	3.2	-1.2	4.3	-5.2	-0.14	1.1	-1.6	1.6	4.2	0.87	4.9	8.3	7	-0.66	5.1	1.8
0.7	-0.4	-9.4	2	-8	-2	-4	-12	-7	-3.2	-20	2.3	2.6	-1.5	0.64	-1.3	-3.5	-0.71	4	-3.2	0.91	3.6	3.4	-2.7	1.4	-7.8	2.5	0.29	2.4	3	2.1	-8.7	1.6	1.2	3.2	0.19	3.4	-1.3	1.3	-13	-0.66	-9.1	2	-1.2	5.6	-11	4.3	-3.6	7.6	-2.1
0.2	0.25	7.8	8.4	1.6	7.4	-2.8	1.1	3.6	-4	-5.3	0.36	2.3	3.4	2.1	6	5	-4	5.3	4	7.6	0.68	2.8	1.6	-3.8	7.3	0.29	6.7	4.7	6	-4.5	-4.1	-0.35	4.2	-1.2	3.4	-2.6	-2.5	5.8	-8.6	3.7	-12	2.8	4.6	6.5	-9.9	-3.6	-0.42	-0.12	3.6
-0.31	0.17	10	10	0.67	5.6	5.1	11	-1.9	-1	7.5	1.6	-1.3	-0.01	-0.05	3.4	-4.2	5.8	-5.9	1.6	-6.6	-4.3	2.5	0.94	2.3	5.2	-1.8	6.9	0.09	3.9	-3.3	-2.2	7.2	6	-3.9	1.1	-3.6	-0.16	1.3	-4.3	-2.9	-3.2	-6.6	3.9	-5.2	-0.13	-6.3	3.5	-2.3	-0.04
-0.35	-0.05	4.2	4.8	0.57	-4.4	-0.18	0.34	-6.2	-1.9	-14	3.4	-3.9	-6.1	-4.5	5.8	-1.7	2.8	-2	-3.1	1.9	6.7	3.9	3.3	-0.14	3.5	3.4	2.1	-0.05	3.1	-0.87	3	2.6	2.6	-1.5	-0.63	4.2	0.05	1.2	-2.5	-8.3	-0.13	-1.9	-0.59	-5.4	4	-0.5	0.15	-5.5	-1.7
0.05	0.12	0.93	2.1	-0.17	-10	1.1	-9.6	1.6	-0.43	-8.1	9.5	3	-1.1	0.76	-5	-0.52	-1.1	4.1	-0.02	6.6	-0.52	-0.54	0.7	2.6	-0.67	5.6	1.3	6.1	0.67	1	1.9	2.1	0.62	1.2	-1.8	-2.8	0.43	2	-3.8	-1.4	-2.1	2.7	-1.9	-1	-2.4	2.7	-2	3.4	-0.74
-0.08	0.4	2.4	-8.8	5.1	-2.1	3.5	-9.5	0.35	8.3	-4.2	-5.8	-2.9	-2.5	-3.6	-2.9	4	-1.2	-1.5	2.4	-2.5	1.7	-2.1	-6.3	1.7	-1.3	3.7	-4	3.8	2.4	3.8	1	1	-0.6	3.4	-1.1	-2.7	0.57	-1.4	-0.01	-3.4	-0.03	0.33	-2.4	-3.4	-3.8	1.3	-2.9	5.9	2.4
-0.08	0.02	5.4	-6.6	9.8	-3.9	-0.12	1.2	0.48	4.5	3	-1.1	-2.7	-0.37	5.4	-4.4	2.6	5	-5	0.3	0.36	-2.8	-1.1	-3.9	-2.9	3.4	-2.2	-5.9	-3.9	-0.81	-2.2	-0.83	-3.9	-3.4	-2	1.9	1.1	-2.6	-6.7	6.2	-5.1	1.6	-2.8	0.34	-9.8	-0.22	-0.33	-6	-6.3	1.8
0.12	-0.4	6.3	5.7	-2.3	-1.3	0.72	5.7	-2.4	6.1	4.3	7.6	-2.8	-3.5	1.8	-2.6	-1.3	-6.6	-2.9	-3.1	-4.5	2.5	0.42	1.3	-3.9	3	-2.2	5.3	-1.2	-1.8	-5.1	3.3	-2.2	-3.7	-4.3	2.4	1.6	-4.6	-5.9	3.3	-2.5	-0.65	-5.7	-2.4	-5.9	-0.09	2.2	0.51	-5.8	-2
0.01	0.55	-3.9	3.8	-3.1	-2	-3.3	2.8	-7	1.4	-13	-7.3	-1.7	0.5	-1.9	8.9	-3.1	-3	3.6	1.8	-1.5	2.1	-4	4.7	0.92	5.2	6.2	7	7.7	3.1	2.5	11	4.6	6.2	3.3	2.5	3	1.9	-7.6	0.97	-4.4	-1.2	-4.2	6.1	0.59	3.4	5.7	4.4	2.6	-2.4
-0.11	0.04	-9.5	2.8	-13	-2.3	-9.4	0.12	-7.1	-5.7	-9.3	-4.5	-0.23	-0.9	-2.5	0.47	2.1	6.1	-3	4.3	0.92	-3.5	-1.8	0.76	0.91	-2.2	1.6	6.6	0.93	0.99	3.8	2.4	2.8	3.6	-2.3	-6.5	1.8	3.7	-8.4	-8.1	-4.7	-1.2	1.7	8.2	-1.3	-5	-0.04	3.3	7.8	6
0.04	-0.52	-12	3.8	-4.9	3.5	-2.1	0.71	-9.4	-1.1	-15	6.8	-4.2	1.5	-2.4	2.4	-0.33	6	-5.3	-2	-2.1	-6	2.2	-1.5	1.9	-6.5	1.9	-5.2	-3.4	-2.7	-1.6	-9	0.1	-6.8	2.2	-4.4	3.7	-7.6	-2.2	-4	0.24	-1.4	-3.4	-3.4	3.1	-2.2	2.6	-4.1	-0.03	-3.5
-0.1	0.11	-5	5.8	-4.9	1.6	-0.31	4.2	-2.4	-1.9	-20	2.3	0.93	-3.5	-4.7	-4.2	-1.3	-7	-2.6	-7.5	3.2	-4.1	-1.8	-1.1	2.9	-5	-3	-2.3	0.91	1.6	0.21	7.4	3.8	-4.8	-2.2	-0.04	0.69	0.3	-5.2	3.5	3.5	-0.28	-1.2	4.1	-1.4	0.4	2.1	-1.4	8.8	-3.2
-0.44	-0.26	-13	-1.2	-11	0.29	-11	6.5	-3.1	4.2	-9.3	1.2	-1.2	2.6	-1.8	-1.6	0	-1.1	-5	-4.9	5.8	-1.1	-1.6	0.91	-0.42	-3	1.2	0.84	1.1	0.92	6	0.52	-3.3	5.5	1.2	4.5	0.8	0.4	-0.35	-2.6	-1.4	-4.2	5.2	1.2	7.3	-14	5.7	-1.6	7.5	2.2
0.35	-0.1	-7.2	1.8	-3.7	-3.6	-7.5	3.7	4.2	-1.7	-2.6	10	2.3	7	-7.5	3.7	2.7	6.4	4.2	-4.1	-5.1	3.1	1.3	4.5	-1.6	-5.9	0.19	-6.4	-1	-6.8	6.5	-4.8	0.39	-4.3	1.5	-4.2	4.3	-5.5	9.3	3.6	10	-5.1	7.5	-3	17	-6.6	6.8	-3.5	4	-2.2
0.31	0.51	1.2	4.1	0.86	4.7	5	4.6	8.3	1.5	-4.1	-4.2	3.6	4.4	-9.2	1.8	-2.4	10	6.7	6.6	-0.59	5.8	-1.8	1.7	1.1	-1.5	-2.5	4.5	8.2	-1.3	0.6	-4.6	8.1	6	3.4	1.6	3.3	5.8	6	0.22	9	-0.8	6.9	7.5	4.8	9.8	1.2	1.7	-3.5	4.7
0.04	0.18	14	-2.9	7.2	-5.9	13	4.4	7.9	0.85	11	0.83	0.33	-1.4	-0.67	-0.74	-0.58	-0.2	-2.2	-0.44	1.6	-4.4	-4.2	-0.81	0.53	-3.4	-2.1	-2.7	3.2	-5.7	-6.5	-5	1.3	-1.9	2.8	0.85	1.1	7.1	-0.27	1.7	-2.2	3	-3.7	-5.2	7.5	9	-2.5	3.4	4.5	-1.5
0.81	0.26	4.9	-7	2.5	-5.6	1.4	-6.9	5	3	3.8	3.1	4	-3	1.2	-3.8	0.88	1.1	3.4	-11	1.8	0.31	-1.2	2	2.5	-3.8	5.3	-5.6	2.6	-4.5	-0.03	-3.6	-0.19	-4.2	-2	-2.8	2.8	3.3	1.7	1	-3.7	1.6	-3	-8.9	0.45	5.4	3	-1	-0.24	-0.38
0.91	0.18	6	-4.2	3.2	2.9	-3.1	-2.5	-2.5	-2.8	-0.48	-4.1	-0.38	0.17	1.7	-2.6	3.5	7.4	8.7	-1.2	3.3	1.6	1.8	3.8	3.4	-2	2.2	-2.1	4.4	2.7	5.8	0.28	3.9	-3.7	3.7	-4	4.9	0.97	1.3	3.2	0.75	2.8	4.5	3.6	5.3	3.6	3.7	-0.58	-2.9	7.5
-0.14	-0.45	2.5	1.8	0.97	5.9	8.2	1.8	1.8	0.1	0.65	-1.2	0.2	-1.5	-1.1	-2.5	5	2.1	-2	-0.1	4.4	-0.06	4.1	8.3	-2.6	-0.57	1.2	6.3	-3.8	-3	-1.1	2.8	0	0.11	1.9	-3.8	1.5	2.3	2.6	4.6	-1.4	4.6	-2.8	-0.06	3.1	6.4	1.8	1.7	-1.7	-5.3
-0.4	-0.52	2.6	2.9	3.8	3	4.3	-0.13	0.93	1.8	8.9	12	1.6	-0.75	-3.3	-0.4	6.1	-4.2	-0.72	-11	-0.08	-6.8	2.1	-1.4	0.51	-1.1	-0.85	-0.97	0.92	0.47	0.08	-5.2	0.66	1.9	2.4	3.5	-1.4	-3.9	5.1	-0.7	0.39	-5.8	-6.6	-1.2	-4	-10	0.84	-5.6	2	-7.9
0.41	0.26	0.81	-7.9	-4.4	-2	4.1	-7.5	-0.2	1.6	0.46	1.8	-1	-3.9	-2.2	-4.4	9.4	-1.5	-0.87	-2.2	-1.9	1.6	3.9	-3.2	1.9	1.8	5.9	-1.6	9.2	5.1	-0.06	3.1	4	-3.3	9.4	3.9	0.56	4.5	2.7	-1.8	-1.4	-3.1	4.8	0.58	4.2	-4.2	4.2	1.9	1.3	2.6
0.02	0.4	3.3	-2.5	-4.3	-2.1	-1.9	-4	-0.93	-0.14	1	3.3	1.3	-1.3	0.63	-2.1	-3.7	2.3	-1.6	3.2	-1.2	9.3	11	-0.59	1.2	3.3	1.4	1.5	1.5	2.7	1.9	6.3	7.2	0.76	2.6	3.7	-3.5	7.5	-0.92	5.8	-2.6	6.7	5	-4.2	-0.3	7.9	0.66	5.8	5.5	-0.9
-0.23	-0.22	2.7	-3.2	1.8	-1.4	-8.8	-6	-2.4	-0.3	12	3	-0.25	3.4	4.2	-3.6	-7.3	-5.6	-5.9	-8.5	-5.6	1.3	4.4	-4	-2.4	-0.89	-0.03	-4.5	-6	-2.1	-3.6	-2.5	-5.2	-2.1	-11	-4.6	-10	-2.6	-8.4	2.1	-8.2	1.1	-2.5	0.6	-6.6	-0.52	0.6	-3.8	1	0.02
0.26	-0.11	-1.2	0.66	-5.2	-1.1	-12	-4.4	-9.1	-3	-4.6	0.28	-1.9	0.83	-2.5	-4	0.74	-3.3	-1.6	-1.1	-3.5	-7.5	-1.7	-3.7	-2.8	-0.96	-1.4	-2.1	-2.9	-0.56	1.8	0.44	-8.4	-1.7	-3.7	-0.16	2	-4	-4	-0.54	-5	-0.33	1.4	2.6	5.1	-0.55	5.1	-3.4	-6	0.11
-0.04	-0.28	3.8	-4.4	2.6	-6.2	-2.5	-3.8	-3.8	2.8	1.2	-0.33	1.5	-0.66	4.4	-7.3	-2.3	-2	6.6	-4.3	-2.7	-0.54	-2.7	-1.8	5.4	0.74	3.1	0.42	2.4	-4.8	2.2	-4	5.9	-5.2	5.8	1.9	7.5	2.1	3.8	4.2	-2	2.3	6.2	0.86	4.2	-2.8	-2.8	-5.2	-0.61	3.6
-0.27	-0.53	1.5	2.2	2.6	1.9	3.8	2.2	3.7	8.7	1.2	14	0.29	-1.6	5	-4.1	11	4.9	2.9	-4.8	6.7	4	0.05	-2.4	3.3	-1.3	1.8	-8.7	1.2	-5.2	-1.3	-6.5	0.56	1.4	4.2	-4	-1.6	-0.96	0.81	-1.4	-1.1	7.9	-0.23	-2.5	-0.04	-4.6	0	-5.8	4.6	1.2
-0.51	-0.15	9.6	8.7	1.4	1.1	-2	-3.6	-4.2	9.5	7.7	2.4	-1.2	-0.82	-6.1	-0.85	3.1	1.4	-3.3	-0.69	-4.8	4.3	3.9	-3	0.5	-4.2	0.19	-5	-2.2	-0.77	-5.6	-1.1	-2.8	-2.2	-2.1	-0.64	0.85	0.63	-7	2.5	0.61	6.9	-3.9	1.4	-11	2.4	-5	1.9	-4.2	-4.9
0.12	-0.63	9	-2.7	3.5	1.3	3.3	1.1	-6.4	3.6	2.4	-5.3	-2.5	0.18	0.11	2.4	-1.2	-7	2.4	4.5	-3	-3.8	-1.5	-1.3	-6.7	-1.3	2.9	-4.5	-6.1	3.8	0.13	5.9	-1.8	-0.55	-2.1	6.9	-2.7	3.5	-3.6	7.5	-3	8.2	1.5	3.1	-9.9	10	-1.2	-4.3	-7.9	-9.8
-0.03	-0.65	6.3	-8.1	2.7	-0.59	-0.19	0.1	-4.6	4.7	-5.3	4.7	0.61	0.19	0.6	-1.4	-1.9	-4.9	0.38	-1.4	-4.4	-0.15	-0.72	0.68	-1.5	1.2	6.8	-5.5	1.9	-1.4	0.99	-0.2	2.7	-7.5	-1.7	2.4	1.7	5.7	-5.7	4.3	-3.3	1.9	-0.13	4.5	10	5	-1.3	-1.6	0.47	-6.7
-0.5	-0.31	-2.7	0.76	-4.8	-1.2	-5.2	0.45	2.8	7.5	9.1	12	-1.9	1.7	-1.7	-2.1	-8.3	-5.5	-3.3	-3.2	-2.8	-3.9	-3.6	-1.8	0.29	-2.8	-0.58	-2.1	2.4	-4.9	-0.67	-3.7	0.04	-6.2	5.9	2.7	0.3	-0.42	-0.81	1.1	0.09	0.24	-0.15	2.1	7.1	-5.1	-1.3	-1.6	-1.3	-8.8
-0.12	0.21	-4.8	3.7	-5	2.5	-3.7	0.49	9.1	8	6.5	8	-0.83	1.5	-5	1.7	-4.6	-2.7	-5.7	-0.04	0.54	-6.7	-5.9	-1.3	-9.3	1	-7.5	3.4	-11	3.9	-4.8	-3.6	-11	3.8	-4.7	8.8	-0.79	3.4	5.5	7.7	7.2	-0.85	-3.8	0.76	-5.8	-2.3	-3.5	-1.2	-8.8	-4.2
0.07	0.78	0.82	-6.3	-4	-3.8	0.01	-14	8.2	-0.4	-0.72	1.5	1.1	-0.52	-2.7	-0.5	-3.2	4.4	3	-3.1	-0.26	-0.06	3.7	-4	-3.3	-1.5	-5.8	-1.3	-10	-3.3	-7.2	0.45	-6.2	-4	-2.8	1.1	0.43	8.4	4.8	6	1.9	9.9	1.4	-0.01	-1.8	6.9	-6.9	4.7	-3.9	-1.3
0.01	-0.09	-0.35	-14	-1.4	-4.7	-1.5	1.3	5.9	-0.74	-4.7	-4.8	0.85	-0.77	0.78	-4.3	1.1	4	5.2	-2.6	2.4	5.6	2.1	1.8	-2.5	-6.2	-1.2	-6.8	-2.2	-4.6	-4.5	2	0.97	-8.5	1.9	0.9	1.7	-0.45	6.2	3.3	6.6	8.5	-3.3	-7.2	4	7.5	-4.5	1.8	-2.6	-5.6
-1.1	-0.67	-1.4	-3.3	-3.4	-4.6	-1.3	-6.3	3.8	2.4	4.7	-4.3	1.8	-2.2	-0.58	1.1	-2.2	-2.5	-1.5	-2.6	3.9	1.7	-6.2	5.5	-1.9	-4.4	-7.5	-7.3	-5.2	-9	-5.1	-2.4	-5.5	-8.7	-1.1	-2.6	-3.8	1.9	-3.4	2.4	-0.54	6.8	-6.3	-7	-2.2	-0.17	-3.5	-3.9	-12	-15
-0.2	-0.17	-0.85	-1.7	5.5	3.8	3	-3.4	5.3	5.7	-3.2	-0.82	5.5	1.3	-2.5	0.02	-6.7	-11	1.9	2.5	-3.2	-2.7	-1.4	0.66	2.8	-1.8	-5.2	-3.9	-1.2	-1.8	4.7	-1.7	-9.8	-4.2	-1.5	-1.9	-2.8	-2.1	3	-0.23	1.8	4.8	2.7	-6.2	6.4	-3.7	-0.97	-3.6	-3.6	-5.6
0.01	0.26	7.8	3.7	8	1.9	5.7	0.75	6.2	2.5	6.7	3.5	-0.08	1	-3.1	-0.94	1.3	-4.3	2.1	6.6	-5	-12	-2	-2.9	-4	-0.72	2	5.7	-1.2	0.39	-0	-0.99	-4.4	1.3	-2.1	2	-5.9	-1.7	1.4	5.2	-2.5	-1.5	6.1	2.8	-10	-2	-3	1.4	0.58	3.3
-0.3	-0.09	0.26	1.2	1	-1.3	-2.7	6.2	-0.11	-0.02	-5.2	0.58	-3	-0.13	1.4	-3.2	0.99	5.3	-7.5	-1.2	-6.7	6.3	-1.5	2.6	-3.7	3	-0.41	1.2	-4	-0.54	-0.16	2.4	-1	0.77	-3.2	1.1	-5.9	1.3	0.88	3.5	-3.4	-3.1	4.9	4.3	-1.8	0.87	-2.6	-1	0.03	5.8
0.77	0.16	-3.4	8.7	-3.3	9	-3.4	-2	2	-2.8	-8.5	0.78	-1.8	2.9	0.86	0.54	-0.92	-0.27	5	-0.34	4.4	2.3	6.2	-0.29	4.5	-1.8	-1.3	1	8.3	-4.4	8	-0.51	1.7	-2.1	2.2	-3.2	0.75	-1	-4.3	2.3	-0.37	0.03	5	-1.8	-1.8	-2.9	1.2	2.6	5.4	-4.2
0.22	0.24	-9.2	-3.1	-0.85	-2.6	1.6	-9.3	-0.41	-0.26	-2.7	-14	0.31	-0.23	0.93	0.21	4.7	5.6	6.1	3.1	-6.4	-1.1	-2.8	6.3	4.7	-2.8	3.8	3.4	9.6	-4.5	4	2.2	4.6	-7.2	2.8	-4.3	4.6	3.7	-6.5	0.01	1.7	-0.13	0.95	7.9	4	5.2	2.3	1.9	9	-3.5
-0.46	-1	6.7	7.5	2.9	4.7	6.8	-1.3	-0.9	-4.2	4.9	-8	3.1	-3.6	0.57	-4.1	-3.9	1.6	4.9	-3.9	-3.3	-0.73	1.5	1.4	4.8	-5.6	0.53	-2.4	-0.14	-3	0.2	0.17	-2.1	-1.8	-4.7	-4.4	-2.7	-3	0.22	-6.6	-3.3	-5.7	-4.4	0.71	-1.3	-10	-2.8	-4.1	-1	-0.94
0.38	-0.77	-7.8	4.9	-2.9	-1.3	-2.2	-8.2	2.6	-2.6	1.8	0.62	-0.25	2.9	-0.17	-3.9	1.5	-1.1	3.6	-7.5	0.98	2.4	-2.4	-6.2	3.8	-6	-0.42	-4.5	-0.7	-3	5.8	-0.16	-8.1	-2.7	-1.4	-9.4	2.3	-9.2	-1.5	-2.7	-9.5	4.6	1	-3.9	-1.1	-0.93	2.6	-0.3	-2.6	4.7
-0.07	0.59	-10	-4	-7.7	0.41	-7.5	2.2	-2.3	1.3	-12	0.25	-1.3	1.1	-7.7	5.3	4.9	9	-1.3	0.1	-5.9	3.8	-5.8	-0.92	1.4	-3.2	-3.7	3.2	-2.7	-2.6	-3.1	3.8	2.7	-4	-5	-2.8	-2.1	0.65	-5.7	0.93	-0.59	9	-7.7	5.1	-5.9	7.5	-7.6	1.3	7.6	5.4
-0.88	0.33	-3.2	1.8	-4.6	5.7	-0.27	12	-4.5	-5.3	-0.01	-8.3	-3.9	-1.7	-6.3	2.1	-3.1	-0.16	-6.5	6.1	1.1	-2.7	-1.2	-1.8	-7.9	2.6	1.1	1.4	-6.4	2.8	-3	2.8	-2.9	11	1.8	-0.23	-3.8	0.16	-6.8	0.7	-6.3	0.3	-6.9	1.6	-5.9	4.9	-6.2	2.8	-3.4	5.5
0.02	-0.16	3.2	-2.4	9.3	7.1	12	0.26	2.2	-4.2	-1.9	-3.4	2.1	-4.4	1.5	-3.8	-0.77	-0.47	3.5	-1.6	1.1	-0.57	1.1	-3.8	-3.3	4.4	5.4	0.78	1.5	6.7	6.7	-3.6	-4.2	5.2	5.2	0.25	2.4	-5.5	-0.5	-2.5	-0.47	-0.17	6.4	-5.4	-7.6	-3.3	-1.8	2.4	-10	2.9
0.25	-0.43	-6.5	0.62	-2.4	6.9	0.86	3	-2.1	-0.88	-5.7	8.9	2.9	4.5	2.7	-0.21	3.8	0.59	6.3	-2.2	4.9	3.8	0.18	2.3	1.9	0.13	4.7	-4	7	3.9	3.6	-5.5	7.2	1.5	1.2	-3.1	0.15	-1.8	-4	-1.6	-3.1	-4.3	2.2	-8.9	-6	-9.3	2.2	1.4	5.2	-0.11
0.29	-0.1	-11	-2.6	0.22	-5.4	-5.3	-5.9	-4.8	-5	-5.7	-10	-3	-3.5	-7.2	0.78	3.7	0.97	-4.5	-4.8	9.4	0.21	5.1	-0	1.9	0.92	-2.1	-2.1	-1.5	-5	-2.6	3.7	-2.1	-4.5	-0.68	-2.2	6.7	-1.8	-5	4.8	1.2	-8.6	-9.1	0.89	7.8	0.08	2.9	1.7	4	3
0.16	0.17	3.5	-2.9	-0.22	-1.2	7.2	-4.7	0.64	-4.6	2.8	-12	-0.56	1.4	2.9	-3.8	-1.5	-4.8	-0.01	1.3	-1.7	5.3	-4.9	0.16	1.3	-1.9	-2.3	-3.9	-0.76	-1.1	2.7	-0.06	-0.77	-1.8	-0.25	0.46	4.6	-3.2	-0.22	1.6	-4.5	2.4	-4	-1.7	5.2	0.54	4.4	-1.9	1.9	9.1
0.06	-0.46	-1.4	-3.7	5.1	-1.8	5	-0.56	-1.2	5.6	2.2	-8.7	-2.6	0.82	-0.16	1.5	5	-0.43	3.6	-1.8	3.9	0.58	-1.3	-6.3	3.2	-7.7	2.1	-8.9	6.5	-6.2	8	-4.9	3.3	-2.8	1.2	-5.7	1.2	-4.8	-0.1	3.8	0.71	8.3	5	-3.7	4.4	6.6	3.6	-7.1	8.5	0.01
0.02	-0.73	-12	-0.41	-2	-7.3	-5.9	1.9	-0.21	4.4	2.6	7.2	1.9	5.8	-3.2	-7.9	-1.9	-5.5	-1.6	-6.5	-3.8	-7.1	-0.48	0.99	2.5	-2	-3.6	-8.1	0.49	3	0.93	-1.5	1.8	-1.4	-4.8	-0.37	-7	2	-3.2	8.9	-1.6	6.6	1.4	-5.2	-1.3	5.8	-2.4	-0.7	3.1	-1.8
0.07	-0.19	-10	2.5	-1.7	0.46	-8.2	3.3	-0.54	3.5	-0.01	8	-0.41	3.4	-0.94	1.6	0.86	-7.7	-2.1	0.75	-8.1	-2.5	-5.2	2.8	0.57	3.5	-5.3	-3.5	-4	1.9	1.8	4.1	-3	-4.1	-0.95	6.8	-6.1	8.6	3.4	2.5	4.8	9.5	3.3	-11	5.9	2	-6.6	3.4	5	3.4
-0.5	-0.05	9.6	5.3	9.1	1.8	3.7	2	9	3.2	12	7.5	9.6	0.98	-0.9	8.4	-1.6	4	-2.2	1.8	1.5	2.5	-1.8	-0.54	6.2	5.2	-3.9	3.4	-4.2	6	-6.4	0.92	-5.4	-1.7	-0.72	8.7	-5.2	2.3	3.9	3.8	9	-1	0.54	-1.3	-3.8	-2.1	-6.2	-0.85	0.03	-1.6
0.43	0.42	7.1	-6.3	6.7	-9.1	6.1	-6.1	8.3	-8	7	-5.8	11	-1.1	0.55	4.8	-1.5	-2	5.9	-2.5	4.6	-2.5	-3.1	-0.3	1.5	3.2	-3.2	4.3	-0.68	2.8	-2.6	6.3	2.1	3.6	1.9	-0.53	-1.4	0.74	-0.03	-0.68	-4.6	1	-3.5	2.6	-0.95	0.1	-1.5	5.1	-4.1	3
0.46	0.52	-0.84	-0.82	0.88	-0.19	0.89	-0.06	-4.7	-0.29	-7	-2.1	0.09	1.6	0.05	-0.5	-1.8	4.5	7.9	-4.7	-4.6	6.9	-0.07	2.9	1.8	1.3	7	6	4.6	-3.7	2.3	5.5	-0.55	2.9	3.9	-2.4	2.8	0.99	0.11	-2.4	0.86	-1.9	5.5	1.7	0.62	2.3	2.5	3.9	4.8	6.9
-0.2	0.33	-6.3	3.4	-4.4	6.5	-6.6	7.3	0.5	-0.79	-2.4	8.6	0.18	-0.54	-0.59	2.3	-1.4	-2.1	1.1	8.2	-2.3	-8.6	1.5	2.6	0.99	6.8	2.8	2.2	-0.57	2.9	-0.95	-0.4	-2.6	-4.2	0.07	1.4	0.65	-4.4	-0.95	-2.1	7.1	-8.4	1.8	-4.5	-3.6	-6.5	-2.6	-6.5	4.2	-0.6
0.65	-0.08	3.4	-4.2	-3	4.7	-1.1	8.3	0.4	4.8	4.5	3.7	-0.35	1.3	-0.13	-2.9	4.1	-13	5.8	0.06	2.3	-8.7	3.4	0.31	1.3	0.91	0.91	3.9	1.6	1.4	0.33	-2.3	-2.5	7.1	1.4	2.5	-0.61	-1.6	3.2	0.61	4.4	1.4	1.5	2.5	-3.1	-2	-3.9	-4.1	-2.3	-0.95
0.58	-0.88	5.2	1.8	8.2	-3.2	4.7	-0.24	0.02	3	-3.1	1.6	7.5	1.6	-9.1	1.4	1.4	-4.7	-1.5	-7.6	-4.7	-4.8	-2	-3.4	-0.59	-2.5	-2.5	-0.24	2.2	-0.04	-3.3	-3.6	2.4	3.7	-3.8	4.5	-4.2	1.1	0.53	6.8	3.1	4.7	-6.9	2.6	-3.6	1.4	-2.8	1.5	3	-3.2
-0.77	0.33	-4.8	-2.5	-0.43	-3	2.2	0.84	2.6	3	3.1	5.2	-2.2	1.2	-6.2	-4.9	-5	-9.9	-15	-3.4	3.3	-0.21	-3.2	4.1	-0.56	-5.8	-4.1	-3.7	-4.5	-2.1	-4.6	-1.4	-1.1	-4.5	-0.99	-4	-2.8	0.53	-1	6	-2.4	3	-8.6	-0.87	2.6	-9.5	2.9	1.6	-6	-2.6
0.02	-0.01	-5.6	-11	-2	-7	-4.4	0.06	1.5	-3	-1.5	-6.2	1.8	-3.1	-3.9	-3.6	-10	-1.2	-9.4	-3.5	-2.9	1.4	-5.5	4.2	-0.78	-2.2	-9.5	-5	-3.7	-6.3	-1.6	-3.6	-8.5	-1.1	-3.4	-6.2	-4.3	-6.8	4.5	-3.1	3.1	0.2	1.6	6.6	4.4	-12	0.33	-3.2	-4.2	1.5
0.76	-0.45	7.2	-3.5	1.3	2.7	2.6	-3.4	7.7	-5.6	2.2	-7.1	3.9	4.9	3.2	4.2	-2.5	4.3	3.5	5.3	-3.4	0.81	-5.1	2.6	-0.89	-8.7	1.7	-1.3	2.6	-6.9	1.8	-3	-2.4	-2.4	3.7	-5.6	3.4	-7.2	0.09	-11	4	-12	-2.8	-2.8	3.1	-14	-0.68	-5.8	-1.8	1.1
-0.39	0.06	-5.6	-1.1	-1.3	-3.6	-1.4	1.3	-1.4	-5.3	2.8	-1.8	0.07	-0.14	-6.2	4	2.4	-3.4	-3.5	6.9	2.9	0.06	-1.7	0.09	-2.7	0.35	-3.6	6.8	-1.7	0.54	0.77	3.1	-1.1	-3.9	2.3	2.8	-2.6	0.21	1.9	-0.98	0.63	-4.6	-5.6	1.4	4.9	-4.9	-1.6	1.3	3.2	-7.1
0.34	0.54	3.7	-2.5	4.4	2.4	-0.17	4.3	-2.4	3.2	-3.7	6.9	2.6	3.3	-5.5	7.4	0.91	4.2	0.56	14	7.4	-1.1	3.4	-4.9	1.2	8	-2.9	5.4	-4	6.6	0.61	3.7	-5.4	-3.5	-4	8.2	-8.9	7.1	-1.6	2.8	1.2	4	-7.4	11	4.3	0.76	0.74	0.14	-0.73	-0.48
0.43	0.43	3.8	0.73	7.9	2.3	-3.4	6.2	0.58	0.12	1.2	-4.5	1.8	2.4	4.6	12	4.4	11	2.5	15	2.1	2.7	1.7	3.9	7.5	7.6	4.8	5.1	0.91	4.8	4.2	8	-1.5	2.9	2.6	2.5	3.6	4.2	3.7	3.6	0.09	5	0.76	14	16	2.8	6.9	3.3	0.85	4
-0.35	-0.15	-6.2	-4.4	-4.3	-7.1	-9.7	-4.3	-2.4	-5.3	-12	-8.2	-6	-2.3	-0.72	6.8	2	0.46	-4.5	4.4	-0.07	4.5	2.1	0.43	2.1	6.4	-3.6	4.4	-1.7	-3	-1.5	7.4	8.3	-0.22	0.07	3.1	-1.4	-0.53	8.8	-0.52	-1.3	6.1	-3.8	2.2	0.37	-2.2	-4.1	1.3	-0.35	1.3
-0.55	-0.01	2.1	0.26	-2.6	-3.1	2.9	-4	-5.8	2.8	0.13	3	0.18	-1.3	-3.5	1.6	-8.3	-11	-4.5	-5.8	-3.9	4.1	2.3	7.4	-10	10	-12	5	-13	1.5	-6.2	0.08	-6.2	0.32	-9.3	0.92	-12	0.06	-2.2	-0.32	0.99	2.2	-14	2	-7.7	4.1	-9.7	4.5	-10	3.6
0.24	0.59	-1.3	1.6	-2.7	1.5	-0.41	5.1	-6.9	3.7	-5.7	-4.6	-0.87	3.2	-2.9	3	-5.5	1	0.37	3.5	-7.7	3.4	-3.8	7.3	-1.6	6.8	1.2	7.6	-4.6	4.2	0.52	6	-3.8	1.7	2	4.9	-3.6	9.6	-8.1	10	7.2	7.1	2.4	7.2	4.9	16	-0.34	9.1	7.2	4.4
0.02	0.47	-0.6	0.98	2	3.8	-3.9	-0.12	-0.57	3.3	-11	-4.9	-4.5	7.8	-0.43	4.6	3.5	6.9	-0.59	10	-2.8	9.1	-3	0.57	2.8	0.41	6.7	-0.36	4.8	1.5	4.9	-1.5	8.9	-0.59	4.6	-3.2	8.9	-4.4	2.8	8.6	-1.5	2.6	6.6	0.64	5.8	1.6	1.9	-0.47	3.2	4
-0.14	0.38	-2.9	0.44	-3.2	-4.4	-11	-4.1	0.72	1.3	2.7	-3.5	-1.7	0.62	-2.9	3	-4	0.99	-7.7	0.88	-1.9	-2.4	-0.27	4.1	0.05	3.1	1.2	7.5	-4.3	3.5	-3.8	1.9	-1.7	9.8	-2.1	3.7	-2.5	-1.2	2.5	-0.25	-1.2	-6	-5.1	4.7	6.7	3.4	1.8	2.2	-3.6	2.2
1.2	0.52	5.5	7.3	1.4	0.14	1.4	-1.9	0.73	1.2	4	1.5	-0.18	4	0.65	4.9	6.3	0.52	1.6	2.6	2.8	2.3	0.23	6.7	4.2	-2.2	5.2	6.8	1.1	1.4	0.36	6	2	0.5	0.75	-0.64	1.8	2.6	-2.2	-6.8	-1.3	-5.4	7.1	3.4	-0.42	2.3	2.7	6.9	4.9	3.6
0.12	0.21	-3.8	-1.3	1.2	-4.8	-0.26	-5.7	-0.29	-0.04	-1.6	-8.4	0.99	6.4	5.2	4.3	-0.4	5.4	1.3	9.5	1.2	1.1	-4.3	-0.2	-1.6	2.2	-0.16	-0.42	2.8	-0.22	3.4	1.4	7	-3	0.06	-2.1	0.07	-3.3	-5.6	-1.3	-2.1	-6	1.4	1.4	2.4	1.1	2.9	-1.6	-0.69	-5.3
-0.2	0.11	-4.3	-1.9	-5.7	1.1	-2.7	-2.8	-1.8	-1.2	2.4	-14	-4.9	5.9	7.4	-6.9	-4.4	-4	-2.5	3.6	-4.1	-2.9	-0.16	1.9	0.07	-8.6	0.89	-7	2.9	-7	-5.9	-4	3.8	-1.7	-0.34	-4.1	-1.3	-3.3	-4.7	-0.83	-11	-3.6	4.4	-5	-9.1	-2.4	-0.49	-3.9	-1.3	3.5
0.11	-0.01	-8.8	2.6	-3.8	-0.75	-5.1	-1.7	-2	-4.6	4	-1.8	0.68	-2.9	-2.1	-1.1	-0.04	-6	-0.23	-0.82	-3.9	1.9	3.6	1	-6.7	-1.8	-0.19	-4.9	-3	-2.3	1.5	-6	-0.35	-4.6	-5.3	-2	-4.1	-3.2	-1.2	-3.5	-5.1	-2.6	0.53	-0.63	-7.8	-7.2	-1.4	-7.5	-0.91	1.4
0.14	0.29	6.7	3.6	8.1	0.78	12	-1.2	12	-0.98	8.9	-3.3	7.6	-0.49	4.4	-5	5.5	-6.8	0.56	1.8	1.8	5.9	1	2.1	-3.5	0.67	4.9	2.7	-0.96	4.8	1.1	2.2	2.3	-1.4	-0.12	-0.35	3.4	-1.9	6.3	-6.4	-1.9	-1.8	0.82	6	8.6	6.9	0.54	1.1	4.4	-4.7
0.4	0.26	3.7	-7.7	4.5	-3.1	2.3	-13	8.3	-9.6	15	-15	-0.45	-5.5	0.89	-3.5	0.42	7.1	-4.2	5.4	0.64	-1.3	2.5	0.08	-2.3	-2	3.3	-0.66	4.5	-4.6	-3.1	1.5	3	3.8	-0.56	-6.2	3.9	3.6	0.53	-6.8	-2.3	-0.78	0.77	-5.4	2.5	7.3	-4.4	2.8	2.1	-2.1
1.2	-0.16	-3.9	0.69	6.1	-3.9	4	2	0.98	-1.8	2.4	7	3.6	0.11	6.7	-6.8	10	5.7	4.2	-2.9	0.11	-0.62	3.8	-3.8	-2.4	-2.2	6.2	-5.1	6.3	-3.4	4.4	-2.6	2	0.93	0.79	-3.1	-0.83	-0.05	-1.2	-3.1	-2.5	2	11	-7.5	4	6.3	2	-2.6	6.4	-4.9
0.34	0.58	-2.9	3.5	6.9	-0.66	-0.38	4.3	-3	-1.9	6.2	3.6	0.35	2.3	2.8	3.6	1.2	9.6	0.11	5.5	7	1.1	3.5	0.36	5.3	-1.1	4.5	-2.4	3.7	3.1	3.2	-2.8	4.7	7.6	7.1	-0.41	2.2	-5.2	1.8	3.7	2.7	6	3.8	-0.6	8.4	-0.83	4.1	-4.4	5.8	5.9
-0.32	0.62	12	11	12	4.4	6.2	4.1	-1.4	-3.3	17	-3.2	1.5	-0.5	0.92	1.2	-2.9	6.9	-1.7	1.9	-1.2	1	-1.7	1.5	4.6	5	0.83	12	4.8	5.7	-1.4	6.1	4.4	8.5	0.73	6.4	-2.6	1.6	-3.7	3.8	-3.1	2.5	1.9	8.3	-9.4	6.8	-2.2	6.9	-1.3	5.2
0.52	0.25	2.4	-0.81	6.3	-1.1	4.5	12	0.35	7	5.5	0.79	3.4	5.3	1	3.1	-1.6	0.2	4.3	0.69	-0.72	1.8	0.1	-2.4	5.2	1	-0.53	1.2	5.8	1.4	0.16	-0.37	4	2.4	1.4	-1.2	-1.1	2	-4.8	-9.6	1.2	-2.9	4.1	-1.9	-9.3	-6.3	2	3.9	3.8	-5.4
0.11	-0.38	12	-7	3.9	-1.5	5.8	7.6	3.6	6.2	9.6	11	2.5	4	0.64	-1.3	-1.7	3.8	-2.3	-2.1	-2.8	-0.13	4.6	-0.75	0.05	-0.58	6.9	-3.6	3	-6.6	-0.81	-7.3	5.3	3.8	-6.2	-0.09	-0.42	2.5	2.5	-5.6	-1	-3.8	4	-6.8	9.4	-3.9	0.36	-4.3	4.3	-3.6
0.77	-0.74	6.8	-1.4	6.7	-2.1	8.8	2.8	12	3.4	20	1.6	1.8	1.7	0.73	-3.1	5.3	0.38	-1.7	-4.6	-5.3	5.8	4	6.3	-3.5	0.74	1.3	-3.6	1.1	-9.2	4.9	-6.4	-2.1	0.24	1.2	-5.5	-0.25	-4.1	4.2	-1.2	0.58	-7.3	-0	-11	7.7	-9.8	-4.6	-3.8	-5.7	-2.9
-0.03	-0.38	-13	1.5	-0.38	-3.2	-0.39	-0.2	14	-0.7	13	7.9	5.8	-1.6	-0.73	2.2	-0.22	-5.6	-1.1	-3.4	8.2	6.6	-1.7	-1.8	0.65	3.2	-11	5	-6.4	3	-0.19	3.1	-0.38	2.2	1.4	-3.5	-1.1	-7.2	13	-0.12	3.6	1.9	0.98	0.75	5.5	-0.81	-3.9	-0.31	-2.1	-1.5
-0.13	0.85	-1.5	-11	-5.8	-3.5	-8.4	-11	3.1	-5.9	6.6	-3.4	3.5	-2.6	2.1	-1.2	-5.5	2.9	-2.9	0.85	1.6	-0.38	2.8	-4	-4.7	-4.9	-9.3	-1.1	-13	-0.99	-6.7	2.1	-6.2	2.2	-6.7	2.9	-6.9	-1	1.2	-7.2	-1.5	-3.2	-3.1	-2.1	-4.9	3.3	-7.5	-0.78	-7.1	-4.3
0.4	-0.26	-8.5	-3.7	-2.9	6.4	-9.2	-0.53	-2.1	-2.1	-2.7	-2.1	-1.7	-2.8	2.2	-7.6	1.6	-5.5	3.9	-3.6	-0.39	-3.8	9.1	-2.2	-4.5	-7.9	-2.4	0.08	-5.9	-7.3	-2.5	1.8	-2.5	-2.2	-2.6	3.6	-3.9	2.5	7.8	-3	0.97	0.84	3.3	-5.1	7.5	2.6	-0.21	3.9	-6.3	-9.9
0.18	-0.41	-3	-0.62	2.1	-4	0.49	-6.3	-5.1	-5.1	-7.3	0.79	-2.3	-0.2	7.6	-0.26	2.1	-6.2	8.2	-7.3	7.2	-3.6	2.5	-7	-5.7	-2.8	-4.6	-1.2	-4.8	5.2	-2.7	-2.6	-0.91	6.3	-5.5	-0.49	-10	-0.73	-0.1	-6.6	5.7	-1.9	2.1	-1.1	1.4	0.43	-7.8	-0.25	-8.8	0.93
0.22	0.57	2.6	-11	-1	-6	0.89	-3.3	-6.4	-8.7	-6.2	-8.2	-1.2	-4.2	-3.6	-1.9	-5.4	5.5	2.9	-5.9	-4.8	-0.19	2.8	1.9	-5	-6.9	-0.3	1.3	-4	0.23	4.5	1.4	3.4	-1.2	-6.1	-4.3	-4	-6.3	-4.3	-4.8	6.4	-3.5	-1.7	2.2	3.3	0.4	-1.4	-2.9	-11	-1.8
0.76	0.55	-3.8	-2.4	-0.64	7.2	-1.7	3	-3.2	1.8	-2.6	0.24	1	-2.5	11	0.58	5.3	6.6	3.8	3.4	3.3	6.3	-0.18	-0.77	1	0.36	6.8	-0.9	1.3	2.8	6.2	5.6	2.8	3.9	-2	2.3	4.5	-3.4	-0.37	-4.8	0.07	3.5	9.3	6.6	4.7	4.7	0.78	0.03	2.8	3.2
-0.55	-0.89	-6.9	10	-13	7.1	-16	5.7	-4.3	1.4	1	10	0.68	-1.6	2.3	1.5	3.6	-6.7	-3.3	-0.41	0.39	-3.4	4.3	-3.9	-4.4	-2.5	-0.96	-6.1	-1.5	-2.2	-3.4	-2.4	-0.29	1.8	-2.2	-0.68	2	1.2	1.1	-15	-3.2	-6.6	-3.2	4.5	-5.3	-15	1.9	-2.6	-1.9	0.6
0.57	0.21	-0.11	7.2	-2.3	5.6	-0.53	5.5	-2.9	-8.6	1.1	-0.44	-0.79	-2.5	0.59	4.4	0.46	6	4.1	8.6	-1.4	-1.4	0.59	-3.2	-2.2	0.15	-7.6	7.6	2.5	-2.8	-3.4	-1.5	2.2	-7.1	1.3	-1.1	-2.5	0.92	2.4	-5.3	0.57	-4.5	0.34	4.8	-6.4	-0.69	-2.5	0.12	-4.2	-0.46
0.26	0.57	2.6	-7.2	3.3	-3.9	10	2.1	-3.3	-3	-0.29	-4	2.5	0.95	1.9	3.9	-4.6	2.1	4	6.2	-2.9	3.6	0.14	-0.36	-3.6	4	-2.6	6.7	5.9	0.96	0.36	-1.6	2.7	4.2	2.1	5.5	-3.2	5.2	-3	-4.9	-7.7	-3.6	-4.1	7.2	-9.7	-2.7	0.57	1.4	-2.9	3
-0.56	0.04	15	8.1	8.1	7.9	19	-2	4.8	-0.14	14	3.2	8.5	0.21	1.7	6.5	8.2	-3.2	0.15	2.2	3.1	5	1.1	2.4	2.4	3.6	6.2	6.7	-0.5	4.2	0.03	-4.3	9.1	6.9	2.3	-4	-0.16	-0.67	-0.49	-3.3	-6.2	-7.9	0.81	11	-8.6	-2.5	6.2	3.6	1.4	2.9
-0.38	0.73	3.8	5.7	-3.4	7.1	3.4	4.5	-2.7	-5.3	7.2	-3.7	-7.5	0.29	-4.3	3.5	5	12	-3.1	7	5.8	3.6	-1.8	1.5	4.4	6.5	6	7.1	-4	8.2	-0.77	0.12	0.16	8.8	1.5	-3.4	3.3	1.7	-0.07	-2.4	-7.4	-5.4	1.3	5.6	0.71	3.5	3.1	1.1	1.6	11
0.16	0.08	-0.58	3.7	-6.1	5.7	-3.2	10	0.99	-0.06	0.8	-1.9	0.03	-0.64	-0.53	0.92	4.5	5.9	3.6	2	5.5	-4	3.6	-2.9	4.9	7.9	1.5	1.9	-2.2	6.5	-0.15	1.5	-7.9	5.6	0.59	4.7	4.6	3.6	-3.1	1.3	5.2	3	-2.2	-1.9	4.9	-2.6	3.2	1.5	-6.1	6.5
-0.11	-0.6	8.1	11	-0.17	8.5	2	1.1	-1	6.6	4.3	12	0.55	2.5	4.5	5.3	-3.3	3.6	-1	-0.89	-2.9	-2.2	1.8	-5.1	5.2	0.39	3	-5.6	-1.1	2.6	0.44	0.92	-0.19	2.5	3	-2.4	-4.4	-1.5	2.3	-4.8	2.3	-2.6	-3.7	-0.96	-4.4	-5.2	1.5	1.4	-1.7	0.75
-0.02	0.22	1.7	-3.3	-1.5	2.6	8.2	-7.7	-2.5	2.6	1.1	-7.1	-4.1	1.9	0.5	2.5	-2.1	10	-3.4	-0.54	-5.8	2.1	-1.3	-2.5	-0.47	-3.6	-1.5	-1.4	-9.1	0.49	-6.3	3	-4.8	1.2	-6.9	3	2.2	1.6	0.53	2.8	2.9	-4.5	-3.5	-3	2.9	-0.04	3.7	3.1	-2.3	0.93
-0.37	-0.2	7.8	3.6	4.6	-1.6	6.9	3.7	-0.69	4.4	-7.9	1.1	0.42	1.1	6.8	1.9	1.3	-0.56	1.9	-3.9	-0.67	5.2	-6.2	9.9	3.9	2	2.5	-2.9	4.7	4.3	-2.3	-0.78	3.6	-1.5	1.5	6.8	6.1	1.5	0.73	6.8	-1.4	3.1	4.4	2.5	1.9	6.9	4.2	-2.1	3.4	-3.7
-0.68	0.67	2.5	9.6	3.7	-0.13	1.2	12	5.9	-0.66	5.3	-0.5	-2	3.5	-1.3	-0.09	3	-1.6	-3.8	2.1	-1	-0.14	5.8	-0.64	0.57	0.62	-6.9	0.37	0.56	4.5	-6.1	7.2	-2	0.93	3	4.2	-1.8	1.6	-1.9	0.95	-5.2	-0.78	-9.7	11	-7.1	0.38	-1.2	0.95	1.5	-1.1
-0.49	-0.08	-9.7	2.7	-8.7	7	-3.2	4.5	-3.1	-0.8	-8	4.3	-5.9	0.57	-2.2	-2.8	0.34	3.5	5.5	-2.7	-1.8	-5.7	-1.1	-7.6	-2.8	0.53	0.43	-1.5	-1.5	1.2	2.6	-1.6	-5.7	5.1	-0.03	0.7	2.3	0.04	0.43	-1.2	1.9	-0.53	-6.9	-3.1	-0.46	-2.8	-3.3	0.6	1.1	6.5
-0.15	-0.63	2.9	-1.8	0.53	-1.8	-3.9	-5.8	0.84	3.1	-13	6.7	1.9	1.5	-0.51	-5	1.4	-5.5	11	-10	5.6	3.6	-0.95	1.3	1.6	-3.8	5.2	-2.7	2.7	-2.5	2.5	-0.72	-0.78	-1	3	3.5	-0.79	4.9	-0.85	3.2	5.3	1.8	-0.1	-6	-7	1.1	0.77	3.3	-0.85	3.7
-0.91	-0.54	9.1	-0.31	6.7	5.8	-1	6.2	-2.1	3.5	0.17	-3.3	-0.56	-2.9	-6	-0.29	3.6	-2.3	-0.05	2.8	0.27	4.8	-0.67	2.2	0.47	-4.2	-3.7	-0.31	5.3	0.99	-6	2.3	3.8	-2.6	0.82	1.5	1.4	-0.85	-4.8	2.5	-0.67	8.5	-9.1	3.4	-4.5	7.3	1.7	-1.1	1.4	4.8
0.04	0.12	10	-3.8	2.6	6.5	6.9	6.7	-1.1	-1.6	8.3	-1.2	1.9	-2.4	2.9	-1.7	7.7	2.8	-1.4	-2.2	4.8	0.92	0.47	2.6	-2.2	-3	-4.4	-1.6	1.5	0.87	-1.8	-5.4	3.2	-0.65	-4.4	-3	-4.2	2.1	-6.9	-0.53	-9.2	3.7	-5.2	-0.99	-4.3	2.6	-3.6	-4.8	-3	-5.8
0.56	0.08	6	13	2.3	10	6.9	7.6	3.2	3.9	-6.3	-2.4	4	0.8	-3.1	-0.83	-8.2	2.5	3.1	-1.5	0.71	-5.2	-4.7	-1.8	2.1	-6.3	3.3	-4	6.2	-2.5	2	-4.4	0.13	-4	1.1	-4	-1.1	-4.8	0.69	-1.5	0.03	5.4	-7.9	4.5	-3.6	5	2.1	-2.8	3.2	-8
-0.12	-0.01	6.6	6.1	8.5	2.3	7.2	-1.9	1.4	0.59	-3.5	-11	0.32	-3.6	1.1	-0.38	-8.1	-0.92	-5.9	5.4	-6.1	3.5	-6	-5.2	8.5	-1.3	-2.5	2.9	6.8	-2.9	1.7	-0.84	4.4	2	2.4	-0.49	2.4	-3	-3.5	0.85	-0.98	3.8	-6	9.4	-5.4	7.1	-1.1	-0.97	6	-6.9
-0.65	-0.38	0.67	4.2	1.8	-5.1	4.5	-0.11	-3.6	1	-3.5	3.3	-1.1	6.4	-3.5	-2.8	-3.5	-3.8	-11	-8.1	0.45	0.91	-3.2	-7	-0.04	4	3	-2.6	4	3.7	-7	-5.9	6.7	0.63	2.5	-1	-2.9	-1.6	-7.6	-0.11	7.2	1.1	-5.9	-8.7	-13	-1.8	-4.6	-2	4	-6.4
-0.38	0.22	-0.15	1.9	-2.4	1.4	3	5.6	-0.79	1.7	-4.6	5.2	0.23	8.6	-3.6	-1	1.9	2.1	-5	6.2	-1.5	-1.4	-0.62	-5.3	-6.9	0.65	0.87	3.3	3.2	1.9	1.2	0.05	2.6	-0.71	-2.2	1	1.2	-1.4	-6.7	-0.88	-4.4	-3.3	-1.8	0.31	-4	0.14	0.9	-3.2	-0.75	2
0.36	-0.18	0.27	8.1	0.45	1	7	1.1	6.8	-0.69	-6	-3.9	2.9	-1.4	1.5	-2.3	1.1	4.3	10	1.8	5.3	-5.3	-3.7	-0.9	8.8	2.9	6	5.5	6.4	0.57	4.9	3.4	5.1	-2.1	7.8	3.2	4.5	-4	-1.6	4.2	-1.3	-2.4	6	6.8	6.6	0.28	10	-2.6	13	5.8
0.03	-0.13	8.1	9.3	8.1	4	8.6	9.8	1.8	4.8	2.8	8.7	6	0.73	2.5	4.5	7	-2.5	-5	-5.1	5.2	0.53	-4.1	0.81	8.4	-0.73	4.8	4.2	3.4	1.7	2.7	-2.6	8.7	-1	5.4	-5.5	0.89	1.1	1.7	-2.2	11	-7.5	0.07	-6.5	6.8	-5.7	5.6	4.6	13	0.28
-0.15	0.69	5.1	0.78	2.9	-5.3	0.94	-1.8	-2.7	-0.97	8.1	4.2	1.6	0.87	5.9	1.6	2.8	-1	-6.4	4	3.4	-3	3.3	-4.9	5.1	4.7	2.8	0.45	0.6	-0.18	-0.18	6.5	2.4	-1.5	-3.4	3.1	-0.63	5.2	3.1	-1.2	-2.9	-0.07	4.1	-0.48	-2.1	0.72	-0.95	7.4	4.8	7.1
0.15	0.13	-6.8	9.9	-2.8	6.1	-11	6.6	-4.5	3.8	-7	-2.5	-7.1	-0.22	1.8	3.4	3.4	1.7	-0.05	2.1	-2.3	-3.4	2.3	2.7	6.6	4	0.91	7.1	5	5.8	1.4	5.2	-0.4	4.2	6.3	0.45	3.6	1.8	4.9	1.4	5.2	4.8	-8.4	5.9	10	-2	4.9	5.3	3.3	6.2
0.04	-0.01	-1.4	-2.9	0.45	-6.6	-3.3	-0.61	-2.5	-4.6	-14	4	2.4	-1.3	-0.09	-2.2	1	-5.7	-0.68	-1.6	-4.4	-2.3	-2.7	1.6	-2.5	4.2	-0.81	-1.8	0.73	4.5	2.6	2.3	3.9	4	-2	-1.5	0.7	3.5	0.5	3.5	9	2.2	-1.1	2.7	-0.17	0.56	-0.4	0.5	0.46	0.54
-0.53	0.72	7.1	-4.1	3.5	7.8	4.4	5.3	1.5	-3.7	6.5	-1.3	-0.77	-3.1	2.9	3.9	-3.5	1.6	-7.4	3.2	-4.3	-0.66	-3.1	0.08	-4.5	8	-5.2	2.8	-3	7.7	-5.6	7.8	1.3	7.1	-5.7	6.9	1.5	11	2.9	3.1	-1.5	3.4	-4.5	5.1	-2.3	8.7	-0.69	3.4	-2.6	-2.8
0.32	0.21	5.1	11	-1.5	3.4	-1.1	-0.15	-3.6	-2.9	0.84	2.4	-6	0.39	4	6.4	-1.4	3.8	-2.6	-1.7	2.7	1.9	-4.4	1.5	-3	8.6	8.6	3.1	-0.75	8.2	2.8	3.6	-0.53	2.9	1.2	8.6	6.5	3.4	0.35	4.7	-0.84	-0.55	5	9	10	-6.3	5.4	-0.87	-4	5.3
0.34	0.04	-9.7	-16	-9.9	-10	-8.8	-11	-3.9	-6.7	-9.1	-9.9	1.5	-6.4	-2.8	1.3	2.3	-1.5	0.34	-1.2	7	-5.4	1.6	-1.5	-4.1	4.7	-0.69	3.9	-2.9	2.7	0.26	-1.2	-2.6	-1.7	-4.9	0.2	0.3	-4	-1.2	-0.7	9.5	-2.1	-2.5	-5.2	7.4	-10	-0.01	-0.23	-3.5	13
-0.63	-0.11	-2.7	-16	-1.4	-4.3	-0.9	-8.5	0.32	-5.4	1	-6.8	-0.37	-4.5	-4.4	-1.4	1.8	4.4	-5.8	-0.85	1.4	0.09	-3.1	1.5	-6.8	3	-2.9	12	-5.2	7.9	-7.2	7.5	-1.1	3.1	-3	2.4	0.84	4.2	-2.2	-4.7	1.9	4.3	-4.8	0.56	-1.8	-1	-1.8	5.3	-2.9	4.4
-0.26	-0.14	5.3	5.8	7.2	8.2	2.6	3	2.3	-2.3	2.4	7.9	-2.2	1.6	0.32	3.5	3.9	-4.4	-4.3	2.7	0.19	-1.7	-6.7	3.8	-0.1	4.2	0.11	13	-4	11	-4.4	3.9	-4.2	6.1	-0.12	3.6	2.7	3.2	-1.4	2.2	-0.26	3.3	-2.1	10	0.85	-3.4	1.9	3.8	0.63	0.57
0.61	0.49	3.5	8.9	6.5	3.7	4.4	8.3	-1.5	3.1	-9.3	3	-5	0.31	2.1	9.5	-4.9	7.9	4.8	8.9	-3	3.5	-4.6	-2.1	3.6	6.5	10	7.8	6.8	9.8	5.7	8.3	4.1	10	0.05	3.5	0.87	3.7	-1.4	2.2	9.3	8.1	8.3	4.2	6.2	19	6.4	7.7	0.41	4.3
0.41	-0.33	-9.4	4.3	-1.8	3.3	-8.1	-1.1	-5.2	3.4	-14	2.3	-0.64	-0.6	-1.2	-5.4	7.5	-10	3.8	-6	0.64	-1.2	5	-1.3	6.2	6.6	6	-1.7	9.9	4.6	2.6	-5.7	5.2	5.1	0.6	4.1	0.87	0.06	1.9	3.8	1.1	2.6	7.7	-2.6	4.2	-1.2	3.9	-4.5	6	3.3
-0.48	-0.32	2.1	8	-5.2	8.3	-3.9	12	-3.2	0.97	-5.2	15	-0.24	5.3	5.3	1.6	3.3	-6.2	-1.8	-2.6	-4.4	-4.9	-1.8	1.5	4.8	5.7	7.7	-0.7	8.3	2.5	1.7	-6.7	9.5	-4.5	8.6	0.49	5.7	-3.1	4.6	2.5	-4.2	-0.37	10	-4.1	-3.8	-0.33	2.3	-3.2	5.5	6.3
-0.49	-0.21	4.5	1.9	5.5	2.9	-1.1	6.3	-0.11	6.9	0.98	6	-3.8	1	5.2	8.7	-4.6	1.1	4.6	8.8	-8.9	-6	-2.6	-3.1	2	6.2	0.21	4.8	3	3.9	-5	-0.34	4.6	0.48	-1.8	2.5	-1.1	2.4	-5.2	2.2	-4.4	0.26	2.6	4	-8.2	-3.1	2.1	4.7	-1.6	1.7
0.23	-0.59	4.5	8.4	-2.6	-6.8	-0.43	0.49	2.9	5.8	-7.3	6.5	-0.01	-3	3.6	6.3	-2.8	-0.23	3.9	-3.4	7.9	2.6	9.1	4.7	4.7	4.8	4	4.6	4.6	0.78	4.4	4.1	-3.8	1.9	0.64	2.4	4.8	0.4	-3.3	2.5	1.2	3.5	1.9	-6	5.5	0.17	3.7	0.98	-3.5	3.3
0.17	0.02	3.5	-11	-0.42	-9	-5.3	-12	-2.7	-2.5	-11	-5.5	0.83	-5.3	-2.3	1.9	-6.6	-2.1	11	2.2	3.2	-3	1.8	2.3	0.82	1.1	6.3	-0.63	4	-1.2	5.1	1.8	-0.88	-0.51	6.8	-1	1.4	-3.7	8.2	1.4	4.1	2.5	12	2.1	8	-7.7	1.9	1.4	-3.6	-0.52
-0.34	-0.25	-20	0.62	-7.6	-1.2	-7	-4.1	-3	2.3	-9.3	3.4	-2.1	2.3	-5	3.4	-0.89	4.2	8.1	5.2	-3.7	5.3	1.6	-3.7	-0.15	-0.71	2.2	-3.3	-1.6	-7.8	2.3	3.1	-7.3	1.9	0.13	-3.8	-0.18	-6.2	5.6	-2.4	3.1	-2	9.8	2.6	2.3	-0.91	1.7	3.1	0.09	0.77
-0.55	0.31	-10	8.7	1.1	7.2	-4.4	10	-5.1	15	-10	5.9	-2.3	16	-1	12	0.95	1.9	1.6	10	-0.59	8.3	3.8	3	3.3	0.21	-1	-0.93	2.2	6.3	0.66	7.8	3.2	6.3	2.9	4.9	-2.2	0.52	-4.6	8.4	-2.2	-6	5.4	3.1	1.2	7.2	-1.3	-0.31	5.4	-2.3
0.01	0.74	1.4	-5	-1.4	2.3	-3	-7.4	1.4	1.5	4.8	-7.5	-0.71	-0.9	-1.2	5.1	4.8	4.9	-2.6	7.1	3.8	1.3	3.7	5.8	3.2	-1.5	2.4	-1.5	0.63	4.6	8.7	-4.6	2.6	5.6	-0.7	3.7	-2.2	1.6	2.5	4.4	-1.2	-0.51	7.4	4.7	1.3	-0.7	0.21	-0.48	6.8	-2.4
0.19	-0.12	-7.3	-6.4	-4.6	-7.5	-9.5	-1.9	1.4	6.2	5.1	10	-1.2	-1.4	-5.7	-5.6	-6	-6.8	1.7	-0.75	-1.1	4.5	-4.1	8.3	-2.6	-2	-2.8	-0.73	-0.11	-7.6	5.3	-3.8	-2.5	8.6	-1.6	3.1	-4.3	3.9	1.8	11	1.8	0.11	0.41	-2.7	-8.7	3.7	-3.4	3.9	9.2	-3.9
0.66	0.49	-2.9	-11	-0.77	-4.2	0.01	7	-0.94	6	-0.5	-2.2	1.7	2.2	3.4	-8.5	4.6	0.94	6.5	-1.6	-1.8	1.1	-1.8	1.1	0.41	-8.7	-0.09	-8	1.6	-7.6	3	-2.6	-0.89	-5.6	3.2	-0.24	-1	-0.76	5	0.83	0.12	-4.7	6.5	-9.7	2.8	4.7	-3.6	-3.2	-0.43	-6.1
0.25	-0.41	-4.2	-6.2	-2	-1.9	3	-5.7	2.5	-4.7	2.3	-3.5	-3	-4.4	0.16	-13	4.7	3.4	1.3	-11	-5	0.97	1.5	1.5	0.61	-9.7	-2.9	-9.8	-3.9	-12	1.3	-4.2	-10	-12	4.6	-7.4	3.5	-5.8	0.58	-3.8	-3.8	-3.7	-0.08	-6.5	1.5	-3.9	-3.2	-8.3	-4.2	-5.8
-0.17	-0.88	-6	-4.7	-8.2	-10	8.6	-12	5.5	-6.8	2	-5	3.1	-4.5	-7.1	-15	-4.8	-11	-1.8	-12	-3.3	-3.5	1	-5	-7.1	-9.1	-13	-16	-6.7	-17	-3.9	-11	-4.6	-23	-6.2	-10	-0.95	-1.6	1.9	-4.4	-2.7	-2.9	-7.3	-16	-3.1	-3.4	-4	-6.8	-8.9	-11
-0.44	-0.05	3.2	-7.8	-1.4	-11	-0.55	-14	0.57	-7.9	17	-7.8	-0.69	-8.1	-1.4	-12	-7.6	-0.86	-11	-5.3	2	-5.3	5.3	-4.3	-12	-12	-13	-7.9	-12	-12	-5.9	-5.6	-7.7	-15	-3	-8.6	0.1	-1.5	-2.4	-5.5	-9.1	-1.1	-10	-9.2	-3.9	0.7	-7.3	-4.2	-7.7	-6.5
-0.17	-0.75	-1.1	-11	-6.5	-5.5	-2.6	-13	1.2	-8.7	14	-6.4	-1.7	-8.3	-1.3	-7.5	-8.5	-5.9	-6.1	-10	5	-5.9	0.05	-2.4	-10	-11	-11	-10	-15	-12	-7.2	-4.9	-12	-12	-4.8	-8.7	-0.33	-1.9	-1	-3.2	-0.91	3.1	-8.3	-11	-8.8	-0.82	-4.4	-3.8	-13	-5.4
[truncated: 952 more columns]
