# Supplementary material for: Dyslexia on a continuum: A complex network approach
Source: PLoS One. 2018 Dec 17;13(12):e0208923. doi: 10.1371/journal.pone.0208923 (PMC6296514; doi:10.1371/journal.pone.0208923)
Supplement: S1 File — Detailed information about the archive contents is provided in the included README.txt file. (TGZ) [file pone.0208923.s001.tgz › FS_683_AV_run_2.csv]

4.4	-12	7.1	-0.07	0.74	-4	8.8	-5.1	11	-2.6	3.2	-0.84	-6.1	6.5	0.81	-2.9	1.1	-3.5	0.28	2.6	-2.9	-5.3	-0.42	4	3.4	-2.3	-1.2	-0.67	2.5	-3	2.3	-5.1	0.19	-2.2	-5.5	-4.2	7.8	-3.9	-7	-7.8	1.6	-1.6	9.1	0.39	-0.12	-8.7	7.7	-1.6	10	3
11	-9.3	9.1	-3.4	-2.2	-7	3.4	-5.5	7.6	-7.3	5.5	2.1	-6.3	4.2	2.5	-4.1	2.9	1.2	5.7	0.33	2.6	2.2	5	-0.84	0.43	-3.6	7.2	4.5	11	3.8	3.4	-5.6	1.5	-5	3.2	0.37	6.6	-2	12	0.14	3	-1.1	8.4	-3.7	18	-4.5	12	10	19	6.3
8.8	-1.4	14	-2.1	3.1	-6.2	3.4	-3.1	6.2	-1.9	14	-0.59	-4.6	-3.9	4.2	-9	1.5	-3.9	-7.3	-6.2	9.9	0.47	6.7	-2.9	12	0.28	-4.9	-1.7	-6.2	-2.1	-0.53	-1.5	-1.4	3	8.2	1.5	-3.6	-6.8	4.7	-2.5	7.8	1.9	11	-1.7	6.7	-3.1	22	-0.42	17	0.46
0.67	-7.7	-3.5	-3.7	-9.5	-9.3	-6.5	-15	-6	-5.3	-8.2	-5.8	-4.6	-0.42	-5.6	-3.8	3.8	-0.71	-3.1	-2.9	-9.2	-4.8	-2.8	2.3	1.8	-5.3	4.3	-6.5	-1.1	-9.2	4	-4.7	0.21	-1.1	-2.5	-6.6	2.1	-3.4	-5.8	-9.9	5.5	-1.3	0.13	-8	4.4	-5.1	9.3	1.3	5.8	-0.18
-5.4	-16	-9.9	-4.6	-14	-9.7	-15	-14	-13	-11	-15	-6.3	-9.4	0.63	-10	-0.22	-14	4.5	-6.8	-2	-12	0.25	-3.9	-1.3	-3	-7.4	-2.8	-0.71	-0.85	0.56	2	-6	-2.2	0.38	-0.92	12	-3.8	-0.08	-3.5	-0.61	-5	0.72	4.5	-1.6	-1.1	-4.2	0.18	9	-5	2.3
-0.83	-12	4.8	-3.1	-2.1	-2.8	-3.6	-5.3	3.7	-8.4	-2.1	-4.4	-5	-0.73	-0.41	-2.5	3.4	7.9	-0.29	1.7	-1	5	-0.51	-1.3	-3.4	-2.6	-11	-5.6	-16	-4	-9.2	-6.2	-1.1	2.7	-1.9	2.7	-7	-4.4	-10	-2.1	-1.5	-4.3	5.6	0.86	-3.7	8.7	9.6	3.1	5.4	0.17
1.7	-5.4	1.9	-1.1	-1	-4.9	-1.8	-9.9	3.1	-6.2	-3.8	4.5	-4.5	0.67	1.6	-1.2	-6.6	-4.6	-3.5	2.6	-5.4	-4.1	-4.6	1.6	-6.8	3.7	-18	-6.5	-21	-5	-15	-4.5	-6.5	-3.1	-10	-3.1	-23	-8	-15	-3.3	-10	-7.2	-2.2	1.4	-2.2	0.71	5.4	0.04	-6.2	-2
-5.1	0.56	-3.7	2	-10	-2	-4.4	-2.9	-5.1	2.3	-11	5.8	-8.4	4.2	-6.4	0.91	-9.5	-6	-3.8	7.8	-8.4	-1	-1.9	5.5	-6.5	5.1	5.2	2.5	-0.25	-0.27	-2.1	-4.2	-4.2	5	-4.9	-1.6	-2.5	-4.2	1.7	0.07	-4.7	-4.2	-9.7	5.5	-0.44	14	4.7	2.4	-1.4	-4.7
-4.8	8.2	0.17	4.9	-6.2	0.75	3.4	9.2	1.4	7.4	-5.5	0.16	-1.4	3.5	-4.1	2.6	0.6	5.7	-2.7	8.9	-5.5	-2.2	3.9	6.9	0.81	8.5	-0.7	6.4	1.9	4	-0.61	6.1	-1.3	4.5	1.1	1.3	-8.5	9.4	6.1	13	3.9	0.85	-2.1	5	4.5	8.8	-1.1	7.2	-2.2	4
-4.4	2.1	-5.7	0.63	-3.8	-3.9	4.1	-1.3	-4.9	-1.9	-9.3	-1.6	-11	1.6	-8.8	-5.5	-13	-4.2	-7.7	-4.7	-18	-2.1	-8.8	-2.3	-16	-12	-7.2	0.57	-11	-3.1	-9.3	3.9	-13	-4.6	-1.9	-3.3	-9.1	-0.09	-4.7	-0.82	-5.2	1.3	-13	-11	-17	-12	-3.7	4.2	-5.8	1.3
7.2	-6.5	6	-0.09	7.3	-2.9	9.7	1.8	4	-5.1	9.4	0.89	-14	2.2	-6.2	-2.1	-12	4.2	-11	-4.4	-2	1.2	-12	0.73	-5.2	-7.6	-9.4	-7.2	-5.2	-5.5	3	-2.7	6.6	-7.9	1.2	-6	1.2	-7.4	6.2	-6.3	2.4	-2	3	-8.6	4.2	-7.8	5.4	-1.4	7.5	-7.8
-4	-7.5	-3.7	-0.88	-7.3	6.2	-1.4	1.9	-3.3	-2.9	-1.3	0.99	4.7	-9.2	15	-1.9	21	-2.5	11	-0.35	26	-4.5	5	0.28	19	-7.7	8.2	-3.3	16	0.01	13	-1.9	20	0.41	15	-0.05	20	-3.7	12	1.9	19	-7	19	-8.4	19	0.48	-8.4	-5.8	-13	1.9
-0.18	3.4	-0.79	-0.62	1.5	4.7	7.5	2.4	-0.16	-6.8	1.5	-1.8	3.8	-5.3	3.8	4.3	-0.83	-2.7	4.1	5.2	1.5	-0.4	-4.2	2.5	6.3	-0.35	-0.8	5.2	5.3	6.4	0.82	2.5	8.4	0.73	2.2	6.8	0.47	0.35	-4.6	9.8	1.8	-1.1	3.7	1	5.4	2	-10	8.7	-13	5
14	16	1.9	7.9	-2.7	6.9	4.9	8.4	-0.1	2.5	-0.87	0.39	4	1.5	-0.62	0.71	-0.98	-3.5	9.8	-2.5	1.4	5.1	4.4	7.1	0.51	8.9	12	7.9	8.4	7.6	13	6	8.5	4.7	3.4	0.59	14	3.4	6.3	8.1	7.3	1.4	-0.52	-2.4	-5.7	5.5	-8.6	4.4	-8.8	4
14	7.3	5.2	1.1	3	-4.2	13	1.9	6	6.5	7	1.7	10	-5	10	-1	1.5	-5.4	8.5	-4	6.9	-1.6	4.3	-2.3	-2.1	2.4	9	-3.4	16	2.6	5.4	4.8	4.1	-3.1	9.9	-1.7	7.3	-5.5	3.4	1.1	8.7	-1.1	-1.4	-1.1	3.9	0.56	7.1	-2.6	12	1.4
11	-3	10	-4.2	10	-3.5	12	0.26	4.8	2.3	8.8	-5.1	6.9	-3	9.1	-0.57	9.6	-0.85	10	-0.39	11	-7.2	1.7	-5.2	4.3	0.78	19	3.2	9.2	-0.67	8	-1.9	5.5	-2.9	7.1	-2.9	8.2	-5.1	6.3	0.2	11	1.4	-6.5	-1.4	3.2	1.3	6.2	-3.8	11	-5.1
-0.94	-5.6	2.4	-3.4	6.3	2.8	7.1	-3	-1.1	-2.3	-0.12	0.55	-1.8	-0.41	-1.6	4.4	-3.6	1.3	-0.61	-5.4	2	1.6	0.38	-7.8	3.1	2.2	7.9	-3.3	13	3.3	8.9	0.46	6.9	4.3	4.6	-2.2	11	-2.3	5.4	5.5	5.3	0.48	-2.3	2	-0.69	5.7	-0.53	-2.7	-3.4	-4.8
9.6	6.6	1.9	2.5	5.5	7	8.4	6.5	3.9	14	1.1	9.2	-1.8	-1.5	-0.44	7.2	-2.9	9.2	-2.1	-0.28	-0.28	1.2	0.62	-0.06	-5.9	6.8	11	-2.6	5.6	1.8	2.9	1.2	-2.8	5.7	-3.4	2.9	7	6.9	4.8	0.31	0.59	0.99	-6.1	8.5	-4.7	7.9	-4.4	-0.69	-3.9	6.6
5.5	5.8	-1.4	-1.5	5.9	7.6	1	5.7	-0.53	6.7	0.7	-0.57	4.9	-0.09	5	0.84	6.3	2.2	7.6	-3	12	1.1	-0.08	0.04	-2.1	3.6	0.57	-3.6	5.9	-5.5	5	-0.65	1.9	7.3	0.06	-4.4	3.9	-0.6	6.4	-7.5	-2	-2.3	5.1	4.6	1.7	-8.8	0.2	-5.9	4.7	1.6
8.4	12	3.8	8.3	9.2	9	2	5.8	4.6	2.9	3.8	8.9	4.2	7.2	4.9	4.7	3.4	-5.8	0.2	8.5	5.5	1.6	-3.6	-0.32	11	2	1.2	-3.3	-4.6	-9.2	1.6	3.5	6.2	3.5	1.3	-5.3	2.1	-2.7	-0.17	-0.2	2.9	1	3.2	1	2.8	0.63	-0.64	4	6.3	6.1
12	6.8	1.7	3	5	6.5	7.9	4.8	4.6	-2.7	4.7	0.34	5.7	-0.99	-5.8	1.8	-7.7	2.8	-1.4	2.6	-1.5	4.1	-0.1	0.99	3.2	2.2	3.6	0.62	-2.8	4.1	4.5	5.3	0.9	-0.66	-5.5	5.7	5.9	8	2.6	5.2	-1.5	3.6	-4.5	-1.7	-2	-0.04	0.45	-5	-3.1	0.07
2.7	-0.57	-1.2	-5.5	-0.52	-1.6	-8	-0.24	-3.1	0.83	-0.89	-1.5	5.3	3.3	-6	-1.3	4.7	5.2	1.4	9.5	3.5	-2.5	3.2	6.1	6.8	-3.5	4.9	-3.8	7.3	0.01	3.7	-2.1	-0.55	-3.7	1.9	1.9	8.8	-0.5	5	-4.5	2.7	-0.08	-1.3	-5.4	-0.97	-7.8	2.4	-0.35	-2.7	0.41
-0.24	4.7	-3.3	-0.22	3.3	4.1	-3.1	4.7	-3	4.7	2.8	2.2	5.5	3.8	-4.3	7.8	3.4	8.1	0.24	6.4	4.2	2.5	-0.9	0.48	3.7	0.31	-5.9	8	-2.6	12	-4.8	8	2.4	-4.3	0.38	0.46	-0.68	4.8	-7.6	9.9	2.5	9.6	-3	-4.6	-3.5	-7.8	-4.2	-3.3	-4.2	1.4
-9.2	7.1	-8	-0.88	2.8	1.3	-1.1	3.2	-2.9	5.9	-1.4	0.03	4.5	2	-0.52	4.8	2.1	-6.4	3.1	7.1	-3.1	-1.6	2.5	0.99	-4	1	-4.7	7.7	-1.6	6.9	-4.1	2.6	-6	-3.7	-6.3	8.3	-3.2	5.6	-9.4	8.7	-2.7	6.4	-8.4	-3.4	-16	-1.3	-6.5	-1.6	-5.7	-3.1
-5.1	3.3	-3.5	-1.2	-5.9	-0.5	-7.8	0.69	-3.8	-1.4	-5	-3.8	1.6	2.3	-5.6	-2.6	-6.2	-0.62	-1.8	-0.18	-6	-5.5	-0.82	2	-6.8	1.2	6.3	8.1	-0.95	3.7	0.93	1.7	-2.9	-3.6	-3.6	4.5	3.2	-0.52	2.9	0.28	-5.4	2.2	-4	0.46	-4.2	0.79	-7.7	1.4	-6.7	2.3
-6.4	4.3	-1.3	4	-3.4	-1	-1.9	-1.7	-2.2	-1.2	-2.9	-3.3	7.6	-3.9	3.9	1.6	2.6	5.3	0.59	-4.5	4.5	3	1.5	-1.5	5.1	6.2	0.65	5.7	1.7	11	0.82	4.6	-1.3	11	4.3	3.5	3.7	12	4.8	5.8	4.1	6.8	5.5	9.8	0.83	7.9	-1.1	0.58	6.4	-3.7
-4.2	3	-3.6	-0.42	1.5	-2.1	2.2	-1.4	4.6	1.4	-0.62	2.9	13	-0.25	6	-6.1	-2.4	-5.9	4.7	-4.2	-0.38	0.49	4.9	1.7	-2.6	7.7	-5	6.8	-5.1	-0.68	-1.3	2.7	0.43	4.4	-0.27	1.1	-4.7	9	-2.6	-2.8	-4.4	4.6	0.04	2.6	-2.7	-0	0.92	-2.1	4	-4.2
2.5	-5.4	-0.09	-0.93	0.67	2.4	-5.1	0.01	8.9	7.1	0.77	0.95	-0.01	-2.2	5.8	-4.4	9.5	5.4	7.7	-6.4	4.4	-1.4	4	-3.5	-2.2	4.9	8.6	-10	7.5	-3.8	6.5	-5.3	1.3	-1.4	5.3	0.94	7.1	-3.7	11	-6.3	-1.9	-3.7	-0.03	-0.56	-3.9	5.1	3.4	-5.2	3.2	-7.3
-1.1	3	0.45	4.6	2.5	3.2	-1	4.2	1.4	6.1	3	0.19	3.3	-3	6.5	2.2	3.4	14	4.6	2.9	5.3	1.9	3.7	-2.7	1.4	3.2	3.9	2.5	7	4	-1.3	3.5	-2.8	-3.6	1.7	2.2	2.1	0.02	-1.6	0.02	-2.7	3.5	5.9	10	8.3	3.7	-3.9	-5.8	-0.54	-7.8
-0.9	11	-5	8	1.3	5.7	7.8	13	-4.2	7.3	-1.6	6.2	3.2	2.7	9.2	4.5	-0.18	11	7	7.4	-1.9	8.2	1.8	7.2	4.1	7.5	11	8.6	-2.7	8.3	2.2	11	8.7	0.89	6	6.8	3.3	12	1.6	8.4	1.4	3.4	6.3	16	2.4	10	-7.7	1.7	-6.1	-0.68
6.1	2.8	-2.5	-4.2	4.2	2.5	1.4	3.4	-2.9	8.3	-0.38	3.2	3.3	-1.4	-2.7	2.5	6.4	7.2	-2.2	9.4	-2.8	-2.3	1.6	5.6	0.11	-2.2	9.9	5.5	3.3	1.9	8.3	0.61	-1.8	3.7	5.8	6	6.5	3.9	8.3	1.5	9.1	3.9	-5.8	2.7	3.1	-3.5	3.9	7.9	8	7
-0.45	-6.5	0.41	-0.67	-5.9	3.7	-4.5	-5.5	-6	-3	2.7	-0.71	0.16	-2.7	-1.8	-3.9	6.6	-4.4	-5.4	-5.5	3.1	-5.3	-1.5	-3.5	1.3	-0.71	8.3	5.9	5.4	0.18	2.1	0.91	-4.4	5.4	5.7	-0.84	1.9	-1.6	-0.87	8.5	3.3	0.39	-4.8	5	-9.3	13	0.99	0.69	6.4	1.5
-7.7	-0.99	-0.91	4.9	-2.5	1.1	4.1	1.9	-4.3	-3.1	-3.4	1	0.27	-0.76	3.7	4.1	-4.5	-4.2	-4.6	-3.5	-4.9	3.7	-7.6	-4.1	-7.4	8.2	-16	-0.52	-5.9	-2.4	-6.5	-0.41	-6.4	9.6	-4.2	-3.7	-11	0.99	-11	4.4	-2.6	-0.32	-6.1	9.4	-13	6.1	-10	-0.63	-7.8	-5.2
-8.9	-1.1	-2.6	1	4.1	0.5	-0.65	5.4	-3.1	2.9	-1.8	3.8	2	-3.1	-1.7	5	0.77	1.9	-3.3	3.5	-0.14	1.2	-6.5	4.2	-7.1	3.2	-9.3	-3.2	-12	2.6	-13	1.7	-4	8.9	-7.1	0.84	-14	4.2	-13	6.6	-6.3	-0.73	-14	5.4	-11	-2.2	-5.5	3.4	-10	3.1
-1	-1.4	-2.8	-3.1	2.7	-0.46	0.26	0.8	-1.6	7	1.4	-0.98	-4.8	1.3	-0.19	5.7	6.6	-5.8	-1.1	4.8	6	0.79	-3.7	5.7	-0.35	-0.09	2.3	1.9	6.8	2.8	0.44	-1.7	4.6	8.2	-3.1	-0.78	-0	2.1	4.2	1.5	-0.88	-0.6	2.2	12	0.42	11	-10	-1.6	-6.9	4.1
-1.4	0.51	-3.5	-1	-3.9	3	0.21	2.7	-5	3	-4.5	-4.1	-0.35	5.7	-2.9	-1	1.4	4.6	-5.6	-1.7	0.14	4.9	-0.57	-0.46	-7.3	-1.6	2.6	-1.9	7.8	1.4	4.1	0.88	5	-1	-3.3	-5.6	0.1	-1.6	-3.2	-1.8	-2.9	-1.2	2	5.3	0.62	12	-0.14	-0.67	0.4	4.1
-11	-8.2	0.6	-1.7	2.1	0.64	-0.28	-5.7	-6.9	-11	-1.5	-3	-2.5	0.11	-2.1	-7.8	-8.2	-5.7	-3.2	-3	-3.8	-0.6	-4.6	1.9	-7.7	-4	-8.1	-7.2	-6.3	-7.8	-2.9	-5.9	-4.2	-6.5	-3.9	-11	-4.7	-1.5	-2.4	-7.5	-5.9	-5.3	-11	-5.3	-0.63	-0.53	-7.2	-2.5	-6.5	-2.6
-9.1	-7.6	-1.4	-2.2	1.4	-0.15	-9.3	-6.4	-2.6	-3.5	-0.83	-3.1	0.56	4.5	-6	0.37	-1.8	3	-8.3	2.7	-3	-8.7	-5.1	4.2	-5.7	-7.2	-6.8	-10	4.7	-7.8	-5.2	-7.7	-2.8	-3.7	-6.8	-1.2	-8.5	-14	-1.8	-11	-5.5	-4.7	-9.1	-3.7	-4.9	-0.03	-10	-0.87	-8.9	1
-1.1	-0.61	-4.6	-3.7	-1.2	-5.2	-7.9	-4.3	-9.5	-8.1	-6.7	-3.7	0.9	0.4	-5	-0.35	4.9	-1.6	-4	-5.3	3.6	1.5	0.15	-1.2	-2.7	-13	-1.4	-0.6	6.9	-5.1	-5.8	-4.7	0.58	-5.3	3.4	-2.4	-6.4	0.4	0.86	-7	-1.8	-2.1	-5.4	-12	4.2	-9.1	-8.1	-6.5	-10	-8.5
-5	6.8	-2.1	2.6	-0.59	-2.9	-7.4	0.52	-8.8	-1.6	-3	-1.4	-3	2.8	-3.1	4.6	1.1	11	-5.5	3.2	-1.8	8.8	-0.6	0.82	-9.8	-1.6	-1.8	0.59	-5.7	-3.9	-5.4	0.66	-2	-3.4	1.3	1	-6	-2	2.3	-5.8	-9.4	3.5	-9.8	1	1.7	-3.9	-6.4	-1	-4.2	-3
-1.9	4.7	3.9	-1.6	4.3	1.9	-0.83	8.5	3.2	1.3	3.7	-2.8	1	4.5	6.6	6	0	5.8	2.9	5.7	6	0.02	1.4	0	3.2	-4.7	5.9	-3	0.94	-14	2.9	-3	1.7	-2.1	3.4	-5.5	3.6	-3.6	-0.11	-3.1	-1.6	0.67	1.7	-3.8	9.1	-2.8	-0.31	2.1	6.4	6.7
5.5	-3.5	-1.8	-1.2	3.9	-5.2	2.9	7.5	5.8	-3.6	-2.7	-4.3	3.7	-3.4	6.2	-7.4	3.1	-0.95	2.5	-8	4.6	-0.65	6.5	-5.2	-0.02	-4	1.5	-2.6	-11	-3.2	-2.5	-1.8	-2.5	-5.5	-1.5	2.4	-8	1	-5.6	-7	-6.1	3.3	2.4	-6.9	2.7	-9.6	-3.2	-3.6	3.2	-4
-4.7	4.3	-6.6	3.6	1.4	-1.9	-0.4	7.8	-0.81	-2.7	-4.1	-0.2	-1.2	-5.6	1.7	-1.3	-1.2	-5.8	2.1	-3.5	0.07	0.69	3	-5.4	-4.2	-5.2	-3.8	-1.7	2	-3.4	-4	-0.72	-3.6	-2.8	6.6	-2.8	-6.8	0.75	5.1	-9.3	-2.1	-0.46	-3.3	-7.2	2.1	-3.5	3.3	-5.8	12	-5.3
-7	7	-1.8	1.9	-2.6	6.8	-4.7	7.8	-2.2	6.5	-2.9	2.8	0.82	-3.6	5	5.1	-6.6	-14	2.7	0.37	-0.33	4.3	2.1	-6.1	-0.77	-1.4	4.3	2.5	7	5.8	3.9	4.7	-2.2	-3.1	2.5	-6.2	-2.1	3.7	8.1	-2.2	-1.6	-1.3	-6.7	0.24	3.7	5.1	-2.4	-4.1	0.7	-4.6
-7.2	8.3	1.6	3.3	-0.41	7.9	0.82	5.6	2.7	0.34	-1.2	3.1	0.04	-1.1	-0.72	4.3	2.4	-3.4	1.5	4.1	-1.6	4.1	-0.05	0.35	-4.6	7.1	0.22	0.57	-5.4	-2.9	1.7	5.9	-6.4	1.3	-5.1	0.84	-7.4	6.4	-7.8	-0.98	-2.9	2.3	-12	2.2	-3.9	5.8	-3.6	0.05	-5.2	-4.4
6.3	-2.8	3.6	-1.6	-1.4	-0.81	2.2	1.3	5.5	0.88	13	-2.5	-7.9	3.5	-0.26	9.6	-0.47	2.1	1.7	6	-1.2	2.2	1.1	-0.3	-6	4.2	-0.11	-3.1	4.7	-0.12	-1.9	3.3	6.4	0.35	1.1	4.8	-0.8	2.8	4	-0.22	-4.7	3.8	-1.7	0.94	-1.6	3.9	18	-1.5	17	3.8
-1.9	7.8	-0.26	4.3	3.3	-1.4	2.8	-3.8	2.8	3.2	0.35	4.3	-2.2	1.8	-7.4	8	-7.1	-1.7	-6.8	0.81	-0.75	7.6	3.3	3.8	3.7	8.9	-2.7	6.8	-4	2.1	-4.2	10	0.91	5.8	0.21	8.8	-4.1	5.8	-0.38	11	0.83	3	5.2	10	-7.1	0.96	-2.8	-5.9	-1.2	4.2
4.6	7.5	1.6	2.4	6.5	5	5.9	3.5	7.7	5.6	6.6	0.48	-0.82	-7.2	-4.7	3.3	2	9.5	2	4.6	2.7	5.5	-1.9	-1	0.97	9.2	-2.5	4.6	-5.9	2.7	3	11	-2	3.1	0.4	0.32	-3.1	7.4	2.9	3.4	-1.4	2.4	7.3	15	-1	5.2	2.4	-0.29	7.1	2.6
5.5	1.5	-0.64	2	0.73	4.6	4.5	4.8	5.6	-0.15	3.5	5.4	5.9	-5.7	0.71	6.2	2.3	-1.5	4.7	3	1.3	-0.01	2.4	1.4	-0.52	11	-3.5	6.2	-1.8	4.4	-0.32	9.4	-1.7	2.3	1.1	-1.2	2.7	2.3	-7.2	3.5	1.5	6.3	0.56	7.4	7.6	0.34	5.2	-4.1	5.7	-1.5
-8.9	3	-1.2	0.66	1.1	1	-5.6	6	1.4	1.3	1.4	1.6	2.7	3.9	0.9	3.9	-2.6	2.3	4.2	1.8	-5.3	7.2	-2.1	-3.8	-0.53	5.6	-4.4	8.4	-5.2	13	-6.6	6.8	-4.4	4.9	-12	4.7	-2.2	6.4	-5.9	8	-4.3	4.8	-0.66	-0.45	-7.2	2.9	-4.1	-1.8	-6.8	1.4
-7.7	9.9	-0.5	0.76	3.7	-2.9	-8.1	4.4	3.1	7	4.4	-2.7	-5.9	-3	2.3	-0.98	-4.4	-0.11	0.94	-0.31	-4.1	-1.6	0.84	-0.44	2.7	1.6	-2.4	-0.15	2.7	2.7	2.8	5.3	9.8	-1.4	-7.9	-0.01	3	3.4	4.7	4.2	-3.4	1.1	9.5	0.27	-7	-2	-4.7	5.4	-6.3	8.9
-0.08	0.42	-1.8	-3.7	3.3	-2	-11	-2.7	1.9	2.9	4.8	-4	1.6	-2.5	5.9	-5.9	0.29	-17	5.6	-4.6	5.5	-10	2	-3.8	8.8	-9	-8.5	0.91	-9.8	-6.5	-3.2	-4.2	5.4	-14	-5.4	-8.2	-1.6	-2	-6.9	-7.8	-2.8	-6.7	15	-15	9.1	-9.8	3.8	4.3	1.8	2.1
-4	-15	-5.4	-8	1.4	-11	0.01	-7.6	4.1	-6.3	0.44	-9.2	5.4	-4.1	7.3	-5.3	-0.14	-9	6.7	-6.4	2.2	-4.8	5.9	-7.6	5.4	-7.7	-7.5	5.8	-4	1.3	-0.49	3.5	-2.4	-7.3	-2.9	-4.5	1.1	1.3	-7.3	-0.93	-3.2	-0.66	9.8	-14	-1.5	-10	-2.1	-3	-4.1	-4.7
-7.2	2.5	-2.4	1.8	-1.2	2.7	-6.2	0.66	-2.5	2.5	-3.9	0.6	-1.7	-3.8	-5.9	-7.4	4.6	-6.5	-11	-5.8	-3	1.8	0.41	-2.1	9.4	1.1	2.3	-8.2	2.9	-0.08	4.3	-4.8	0.76	0.17	4.3	-1.5	4.1	-1.6	3.6	-3.2	4.8	-3.5	5.7	1.6	5.2	-2.4	-2.6	-3.8	0.33	-1.8
-8.9	9.1	-3	8	-2	7.1	-1.5	1.6	-6.1	4	1.6	7.1	-2.2	-0.95	-2.2	-1.4	4.6	-0.01	3.1	-4.2	2	-0.52	-1.9	-7.5	-1.2	-1.7	-3.2	-4	-2.5	-3.2	-3.3	-9.4	-6.4	-4.9	5.1	-1.1	0.61	-6.3	0.84	-3.9	5.6	-3.7	-4.4	3.2	-4.2	6.9	1.3	-1.5	-3.2	-1.9
-12	8.1	-1.5	2.9	1.3	6.2	-2.6	-2.2	-0.88	1.9	2.5	4.8	6.5	-7.8	2.6	0.63	1.6	-8.2	4	-2.5	-6.5	-0.08	0.29	-6.5	-5	1.5	-9.5	4.6	-2.8	0.68	-12	1.9	-8.7	6	-4.3	5	-6.8	0.02	-9	-0.97	-8.8	-2.2	-0.36	6.3	-0.11	8.9	-1.5	5	-8.6	2.8
-5	5	-4.5	0.48	-5	0.5	-12	0.28	3	2.8	4.7	-1	4	-1.8	-2	0.39	-2.3	2	-8.4	-6.7	-5.9	7.2	-3.2	0.41	-4.5	3	-0.94	2.7	-9.9	-0.61	-4.4	-1.2	-5.7	7.5	-11	-1	-3.5	2.1	-6.2	-3.7	-8.1	-3.7	4.3	0.95	-4.9	2.6	-2.8	-1.7	-4.7	-1.4
-5.4	-4.2	-1.1	1.3	-0.2	0.55	-10	-1.6	-3.7	-5.4	1.5	0.53	-1.2	3.7	-0.88	2.5	1	4.9	-11	-2.7	3.7	2.2	-1	-2.3	5.7	0.57	-2.5	-6.8	-3	0.97	0.16	-4.3	1.4	-1.9	-0.88	-1.9	4.8	-4.1	2.8	-2.6	-2.2	0.59	5.4	1.8	-2.5	6.7	-0.47	-4.5	5	-5.8
-0.09	-0.92	-1.4	-1.2	3.7	-1.2	-11	-2.3	1.1	0.3	4.4	6.4	4	-1.4	-3.2	-0.35	1.8	-3	0.3	-8.3	-4.3	-1.4	5.1	-0.69	4.6	-4.2	-5.2	-6	-6.3	-9.1	-4	0.61	1.8	-0.56	2	-1.4	0.12	-6	-6.4	2.6	-3.3	-1.8	6.9	5.5	0.84	6.2	-0.09	-3.1	2.4	-6
-8.6	5.8	-0.87	0.24	-0.19	1.4	1.2	8	-2.7	4.4	0.56	1.2	-3.6	-0.58	-4.8	0.13	3.4	-4.3	-4.1	-2.7	-1.3	-1	-3.1	2.2	-3.1	-2.1	-7.7	-2	-12	-8.9	-5.9	2.2	-6.9	4.1	-7	4.3	-5	-0.02	-7.6	4.3	-4.5	-4.8	-1.5	5.1	-3.9	6.3	-10	0.01	-11	-1.6
-2.1	6.5	0.94	5.3	2.9	1.3	4.1	2	4	-3.4	2.9	-1.4	5.7	-1.3	-6.4	-1.4	-3.8	3.6	-4.1	0.25	-1.1	-0.11	3	3.4	4.6	-2.5	-3.5	-1.1	-1.4	2.2	-0.29	-0.85	-5.8	1.9	-1.5	4	-5.6	-3.5	3.5	2.4	0.68	-6.4	-3.3	-4.3	-0.45	-2.3	0.71	5.7	4.6	7.1
19	1.9	7.7	-0.87	4.7	-2.3	5.9	-1.4	8.7	1.9	6.7	0.19	8.6	0.7	1.4	-2.4	2.8	-3.7	4.7	-3.2	-0.71	-4.5	5.5	2.1	8	-2.6	5.6	4.3	8.3	6.2	6.2	-0.31	-6.4	-0.79	0.25	0.54	3	2.8	10	1.3	2.9	-1	1	-3.5	2.8	-8.7	0.63	4.1	5	9.9
10	7	3.9	7.1	0.56	1.4	6.8	3.4	11	3.7	7.9	1.7	3.3	11	1.9	4.8	2	4.2	3	4.8	-7	4.7	9.8	7.6	7.4	0.49	1.1	0.63	-3.5	10	6.2	3.8	-1.6	2.8	2.4	5.2	-1.8	4	-3	9.3	0.17	0.28	4.5	4.8	5.3	-0.08	-0.66	0.45	-3.2	1.2
6	6	0.02	1.6	-0.36	4.5	7.5	3.8	4	-0.41	-0.72	-4.1	-2.5	5.7	-1.2	-2.3	-2.4	-1.6	3.6	5.8	1.2	1.1	0.65	3.3	1.2	-0.55	-2.4	-6.9	0.34	-6	-5.1	-6.8	0.56	-1.9	0.57	-2.3	-5.2	-0.93	5.8	-11	-0.65	-2.1	-2.5	-0.74	-9.7	-4.8	-3.9	4.5	-2.7	-0.48
-2.3	0.71	0.37	0.46	-0.08	1.7	-6.4	8.6	-8.2	1.3	0.2	4	1.1	-0.19	6.9	-0.22	-1.6	-2	8.1	-0.75	4.1	-2.1	0.05	-1.8	2.1	-4	5	-0.48	6.5	-8.7	-3.1	-4.3	1.1	-6.8	-5.4	-5.6	-1.7	-4.8	7.1	-0.86	-2	1.8	3.6	-7.7	7	-12	3.2	5.8	6.2	7
-2.9	-4.8	1.2	-2.7	-0.43	-5.6	1.8	-4.7	-0.76	-3.7	0.99	-0.59	5.2	3.4	2.8	-5.6	2.2	-3.9	0.68	-2.4	1.9	-3	1.4	-3.6	5.5	-2.3	-4.5	1.8	6.5	1.1	0.36	0.42	6.5	0.94	-2.7	-2.4	-1.4	1.3	7.9	1.5	-7.7	3.4	6.4	-6.3	12	-6.2	-4.2	0.3	1.2	3
-5.1	-7.4	-0.46	0.46	-3.3	-2.1	-4.8	-5.9	-4.6	-6.5	-1.6	-4.6	1.9	3.3	-2.9	-6.8	-3.8	-9.4	-1.7	-3.8	-5.2	-2.1	2	4.2	-0.68	-9	-8	-5.2	-9.4	-9	-5.1	-5	-8.2	1.1	-6.1	-10	-8.3	-4.8	-3.2	-1	-7.7	-1.1	0.01	-12	6.6	-2	-2.5	4	-2.5	0.21
-5.8	2.7	-2.6	3.2	-1.7	2.3	-6.4	-4.2	-2.3	-4.1	-2.4	-0.44	-8.7	0.13	-6.1	-0.01	-7.9	-2	-7.6	-0.5	-6.7	-2.3	-6.6	-3.4	-2.5	-3.7	-2.8	1.7	-1.8	-0.16	4.3	1.4	-5.7	0.07	-5.7	-4.9	2.4	8.5	-3.3	5.2	-1.8	3.2	-4.8	-6.4	-1	-8.5	-0.89	3.1	-2.3	1.4
-0.78	-4.9	-2.2	-0.97	1.6	2.1	-8.1	-8.9	-2.1	-0.39	0.87	-4.9	-2.9	0.45	-5.2	-5.5	3.3	0.9	-3	-0.8	0.14	-2.1	-1.5	-1.8	3	-2	-2.7	4.2	-0.21	2.2	0.42	1.1	-3.6	2.6	0.8	1.5	3.9	3.1	-2.7	-3.7	2.3	-0.17	2.1	-2.2	0.23	-8.6	-4.5	-0.88	-6	-1.4
-8.4	-5	-7.5	-6.1	-5	-5.9	-9.7	-2.7	-1.2	0.12	-2	0.25	-1.1	-0.18	-4	-0.05	4.5	5.2	-2.6	-0.26	-3.2	1.3	-0.14	3.8	0.41	-3.1	-4.8	-4.2	0.73	-9.7	-4.2	-9.4	-3	-2.2	0.5	-2	3.1	-6.4	-6.1	-13	0.93	-3.4	-6.6	1.3	-6.9	-1.4	4	-7.3	2.9	-7.5
-6.2	-1	-0.42	2.6	0.09	0.67	-2.3	-3.1	-2.7	-3	-1.7	1.6	-2.6	-2.2	-2	3.4	2.8	-4.3	-2.6	-5.8	-3	1.6	1.2	0.91	-1.4	2.4	4.9	-1.2	2	-1.1	-0.9	1.3	-1.1	-4.2	5.5	3.8	-3.5	1.7	-2.6	3	-0.34	2.2	-2.9	-2.6	-6.5	3.3	-3.8	-6.1	-2	-2.8
-5.5	-3.4	-0.99	-1.7	-5.3	-1.9	-4.8	-11	-2	-0.83	-2.4	0.11	0.56	4.9	3.1	5.3	0.88	-4.9	1.7	7.3	5	-1.7	1.6	4.5	11	3.1	5.2	-5	-2.2	7.2	-0.85	-0.18	5	2.5	6.3	-1	3.8	-1	0.42	-1.4	4.6	-3.1	13	6	6.8	1.4	-0.56	3.4	-0.38	-2.4
4	-8.8	1.3	-5.4	-1.4	-0.71	5	-7.2	5.7	-0.27	0.04	-3.9	4.2	-2.5	6.1	1.1	2	1.2	2.5	0.57	-4	0.04	0.3	-5.2	6.7	5.6	5.4	1.8	-2.3	-1.9	5.7	1.2	3.7	1.2	4.5	-0.01	-0.16	3.5	3.5	-6.7	2.4	-1.4	0.2	6	1.3	0.8	-0.25	-3.4	-4.3	-3.2
-0.82	-1.1	-0.9	-0.74	0.31	-2.2	-2.7	-4.3	2.2	-3.9	0.02	-4.2	-1.1	2.2	3.1	-1.6	-2.3	7.4	1	1.6	-0.96	2.9	-0.88	-3.7	-1.4	7.4	3.4	6.1	0.18	-0.89	5.3	4	-1.5	3.7	6	-0.87	0.36	3.7	7.2	0.56	4.5	3.9	-6.8	3.4	-2.1	8.8	2.4	-1.1	0.14	4.6
-5.6	0.93	-0.35	-3.8	-3.6	1	-7.7	-1.9	-4.8	0.69	-1.5	-6.4	-0.67	1.9	2.5	-3.5	-1.4	1.2	1.2	-4.1	6.2	1.8	3.1	-1.2	3.1	3.2	8.2	-1.7	11	-1.2	1.4	2.9	2.7	0.07	4.5	-4.6	12	6	8.2	-0.28	4.2	-0.81	7	-3.8	5.1	-5.5	0.79	2	2.8	3.7
-2.1	6.9	1	2.7	2	0.86	4.4	5.3	-5.2	9	0.9	2.8	2.7	1.4	3.2	-4.2	-1	-1.2	-0.6	-1.3	-2.1	-1.4	0.6	3.3	-0.66	2.1	-3.6	5	1.4	7.5	0.48	10	6.7	-0.47	-2.6	4.9	7.2	0.58	-2.3	6.8	1.1	3.9	6.9	3.1	-5.2	3.8	1.2	-1.9	2.7	6.3
-0.95	5.6	6.9	3.2	3.7	-1.9	9.9	5.3	-1	3.5	6.7	2.9	-8.2	-3.6	-3.4	0.08	-4.4	5.3	-0.7	-1.4	-7.1	1.6	-3.6	-2.2	-8.6	-1.7	-9.6	6.3	-15	7.8	-7	4.9	-2.2	0.57	-8.4	3.4	-7.5	2	-3.9	4.8	-7.8	0.23	-3.1	3.8	-2.3	1.8	-2.5	4.5	1.7	3
-9.4	-5.1	-2.4	-0.36	1.3	1.9	2.8	2	-3.3	2.5	-1.3	-6.1	-3.6	-3	-6.3	0.97	-9.7	0.77	0.33	-3.7	-0.43	1.2	-2.4	-6	-4.8	1.7	-5.1	-0.3	-4.7	-2.7	-5.3	-3.8	-4.8	-0.47	-5.8	0.67	-8.4	-6	-0.74	-4.5	-5.7	-1.6	-6	2.1	-0.47	1.4	-1.6	2.8	-4.7	0.64
-3.4	-9.5	-0.81	-4.3	-0.78	4.4	1.5	5.3	-6.2	2.2	4.8	3.2	3.5	-1.9	4.5	1.5	2.7	-11	2.5	4.5	2.3	-7.4	4.6	0.5	-5.5	-4.5	3.7	1.6	1.1	-1.9	-0.97	-7.1	0.87	-11	-1.8	-4.4	-1.2	-5.6	0.46	-1.2	-1.9	-3.6	-4.8	-12	-1.8	-7.6	4.1	-5.9	3.2	-5.6
3.8	-5	3.1	-2.1	4.5	-4.4	5.3	0.19	-4.5	-2.7	-1	5.7	0.37	2.5	-2.2	1.1	1.1	-5.2	3.4	2.2	-1.4	-4.4	0.32	-5.2	-2.1	-2.9	-1.6	-3.7	3.4	4.2	-0.05	0.77	3.6	-3.5	4.8	-3.8	-3.5	-2.2	-2.2	7.2	-2.2	-2.5	-2.9	-4.1	-3.4	1.5	-4.2	-2.9	1.9	1.5
-1.1	-5.9	1.5	2	0.14	-0.64	3.9	-8.7	-2.5	-3.9	-1.6	-2.7	-1.5	2.1	-5.4	-0.29	-3.9	5.9	0.9	-7.5	-1.9	0.91	0.61	-2.4	-5.5	5	-9.4	-4.2	-11	4.9	-8.6	2.8	-2.6	3	-0.3	2.7	-7.2	-1.2	-8.1	4.3	-2.4	0.75	-6.7	2.7	-2.7	-2.8	2.4	3	2.1	0.63
-6.6	-1.7	-5.8	-0.05	-4.2	2.8	-0.43	-0.23	-2.6	3.9	-8.1	-4.4	-4.4	1	0.98	0.72	-1.8	8.1	-0.42	-5.1	-0.87	-0.63	-1.4	-2.2	-9.5	0.76	-3.2	-4.8	-8.6	0.63	-8.6	-1.8	-6.8	-0.47	-7.7	-1.5	-5.4	-2.8	-1.1	0.28	-6.3	-0.06	-7.6	6.1	-7.8	-6	2.2	-2	-2.5	-2.6
6	13	4.4	4.4	1.2	6.5	3.7	6.9	-1.4	6.4	-3.9	4.1	1.6	-2.5	1.9	2.1	-2.3	0.96	4.4	-0.18	-3.2	0.79	0.68	-2.8	-0.6	1.1	0.65	5.3	-0.22	4.8	3.1	4.5	8.2	-3.6	0.7	3.4	1.2	3.8	2.6	5.3	2.9	-3.2	-1.3	0.27	1.4	3.6	-2.5	1.7	-0.1	1.2
18	9.7	11	0.17	0.75	0.44	0.04	3.3	4.7	0.05	1.9	2.8	3.9	-3.1	-0.39	2.1	-0.23	-2.1	-0.95	1.6	-0.65	6	6.7	1.5	2.6	-2	0.05	9.5	-3.8	12	1.1	6.6	-2.5	-5.1	1.9	8.1	-0.3	7.3	1.8	11	2.6	4.1	-0.21	-7.1	5.1	3.5	1.9	-2.7	-3.6	-0.6
3.9	-6	-3.4	-2.5	0.03	1.5	-7.5	-1.2	-2	-4.6	-7.5	-3.5	1	-2.3	0.17	2.1	0.23	2.5	1.6	2.7	-5.2	-3.7	3.8	1.8	6.4	-4.4	2.7	2.8	0.25	3.9	5.4	-2.6	4.4	-9.3	3.7	5	3.2	1.5	2.3	-0.76	2.3	6.5	2.2	-4.5	-0.06	-6.1	-3.8	-5.1	-5.4	-5.1
3.5	2.8	-1.4	-0.34	-3.4	4.8	-2.6	4.8	-6	-0.22	-4.1	-2	-3.8	-3.5	-2.4	-0.64	-3.7	-3.8	1.5	2.4	-5	-6.8	-3.1	0.16	4.5	-4.5	8.8	-0.48	12	7.2	1.1	-3.1	1.4	-5.1	7.1	1.6	7.2	3.3	-0.34	3.1	4.7	0.89	1.9	-0.4	-1	-6	-3	-3.1	-8.7	-6.8
-4	0.99	-2.6	-3.8	-0.69	-2.6	-0.77	2.9	-4.7	1.9	2.2	3.5	-4.4	-2	1.4	1.5	2.2	6.1	1.4	1.4	-3.2	-1	-3.2	1.6	1.7	1	6.5	-5.9	4	-0.98	3.2	-1.6	6.1	0.21	3.9	-2.4	3.5	-1.4	-1.4	2.1	1.7	-2.5	1.3	1.6	-4	0.88	2.8	1.2	-1.5	-1.5
3.1	-0.3	1.7	-0.15	-0.49	-4.3	-2.5	-0.31	1	4.1	5.5	0.24	0.7	-1.3	3	2.8	2.1	1.6	5.4	6.9	3.9	-7	-1.6	-7.2	-5.2	-0.33	11	-0.86	11	-0.66	4.2	-6	-3.2	-4.8	-1.5	-6.2	5.7	-4.1	5.5	-3.1	-0.22	-4	-0.86	-1.4	6	-10	1.6	-0.83	-4.7	-0.04
-0.53	9.5	0.14	8.4	-1.6	2.2	-2.8	-1.6	2.5	-3.7	5.1	-0.55	3.8	4.9	0.27	2.5	-3	1.9	-1.1	2.1	2.1	1.6	-3	2.9	-1.5	-0.28	-0.81	5	-4.9	0.42	-1.7	0.66	-4.5	2.9	-4.9	2.4	0.15	1.5	-2.8	5.3	-0.55	6.3	-2.9	-0.92	6.5	5.8	4	2.1	4.3	-1.6
2.5	-3.6	1.7	-2.2	6.2	6.1	1.7	-0.93	2.5	-2.5	4.6	-3.4	-1.6	-0.97	-0.65	-2.3	-2.9	-2	0.65	-2.3	0.08	1.6	0.86	2.1	-0.9	-0	-4	-8.7	-3.7	-1	0.51	-0.85	-4.4	-0.49	-4.6	-0.51	-2.1	-1.6	-1.5	-7	2.6	-0.15	-3.2	7	-3.2	2.8	4.3	0.06	0.78	-1.2
10	-2.9	4.9	-4.7	4.6	0.39	-0.35	-4	-0.79	0.94	1.9	-0.79	2.3	1.2	-2.2	-2.1	1.4	6.8	0.94	-0.53	1.8	-2.5	1.7	3.8	-3.3	-1.2	-4.7	-4	1.7	-0.28	1.4	-7.6	-3.1	-4.7	0.58	-1.6	-0.68	-3.1	5.3	-5.7	1.2	-0.61	-6.5	-2	-1.4	-8.3	4.2	-4.7	1.9	-3.7
9	-9.6	0.37	-5	-2.8	-6.2	-0.91	-9.3	2.5	-2.4	-2.5	-2.8	7.9	2.9	0.25	-2.4	13	5.8	-1.6	-5.2	1.3	6.7	3.1	-2.4	5.2	-8.9	2.9	3.8	5.6	3.3	6.5	-7.3	5.5	-1.4	3.2	4.4	6.1	-8.3	2.1	-1.8	1.8	0.75	4.3	-7.6	3	-2.2	1.5	0.45	-3	2
3.4	-3.7	0.37	0.37	-2.1	4.8	0.57	3.2	2.8	-5.3	1.9	-0.56	-0.65	-1.1	-3	-1.2	5.7	5.7	-2.9	2.7	-0.54	6.8	-3.8	-0.04	-2.7	-4.3	-0.34	0.61	-9.5	5.5	1.1	2.2	-4.3	-0.68	-1.5	8.8	0.13	-0.9	-10	2	-0.6	3.4	-4.6	-3.3	-7.8	-1.7	-2.3	-3.4	-2.7	-2.4
4.2	-12	-0.73	-5.4	-0.81	1.7	5.2	6	-1.6	4.8	-0.72	0.4	-4.8	4.4	-1.3	-3.4	7.1	-8.7	-4.1	5.7	7	-5.9	-8.6	4.1	1.1	-3	-0.05	-2.1	0.94	-1.6	-1.5	-6.6	-1.4	-4.4	6.7	-3.5	2.4	-3.1	-1.6	-5.9	2.1	-2.9	5	-6	-4	-9.2	-0.23	1.7	-3.1	1.8
4.3	-2.5	0.5	-6.6	-1.9	-5.5	-2.8	-4.5	0.29	5	-3.7	-2.4	0.02	1.6	3	-1.8	8.6	1.4	-2.5	4.4	3.4	-1.1	-5.8	-3	2.5	0.02	3.8	0.18	9.3	1.9	2	-1.5	4.7	4.1	7.9	-4.8	3.3	-0.13	5	-1	0.58	-7.1	6	2.4	1.3	-1.7	0.52	-1.2	-7.5	0.87
-3.9	8.4	-1.1	3.2	-1.7	-1.3	0.22	3.6	-0.35	4.5	-1.3	2.8	4	-4.9	5.2	0.93	-0.57	-1.1	3.2	-3.5	9	-3.3	0.23	-0.75	0.51	3.4	-2.8	2.7	7.4	5.6	0.95	6.9	-1.5	2.5	2.5	0.98	-0.95	6.2	0.21	9	0.94	3	4.2	4.5	1.8	3.3	1.3	1.7	-2	1.1
-11	-8.9	-6.3	-1.6	0.13	-2.8	-4	2.7	-3.5	1.2	-4.3	1.7	3	-4.9	2.9	-7.6	-1.4	-1.6	1.2	-11	-4.1	0.1	-1.2	-2.7	-5.8	-0.29	-10	2.3	-7.1	3.5	-5.5	-2.5	-5.3	1.8	-3.6	2.5	-0.79	2.7	-8	-3.2	-7.2	1.1	0.76	0.64	0.69	-2.6	0.45	-7.9	-0.7	-5.7
1.5	-14	-2.7	-11	-3.1	-9.1	-3.6	-6.7	-6.1	-6.1	-4.5	-7.1	-5.3	-1.5	-5	-5.8	0.39	-5.3	-3.6	-6.3	-8.8	-3.6	1.8	-5.9	-2.1	-3.9	9.2	1.5	-1.5	-8.4	-3.6	-3.5	0.71	-2.6	-3	1.1	4.6	-0.17	5.1	-1.7	-0.12	1.5	3	-3.2	0.45	1.1	-0.03	-3.9	0.98	-4.5
2.8	-7	-5.7	-0.6	-1	-5	-1.1	-10	0.26	-12	-2.3	-5.5	-2.6	-0.37	-3.4	-1.4	-4.8	-2.4	-0.6	-6.5	0.82	-3.4	-3.2	-5	5.9	-0.55	3.5	-7.3	7.5	-11	0.35	-6.4	7.2	0.76	2.5	-3.6	3.5	-8.5	2.1	-5.3	2.9	-3	4.7	4.2	3.2	2	-1.7	-8.9	0.53	-5.5
-6.3	-11	0.7	0.68	-3.7	2.8	-0.52	2.4	2.6	-2.2	1.9	5.3	3.4	-7.5	-1.1	-7	3.9	3.3	0.16	-11	3.5	-0.33	1.3	-3.7	-3.6	-5.7	0.17	-11	-0.13	-6	-0.57	-4.1	-5.3	-2.3	-11	-3.3	-1.9	-0.12	-3.7	1.8	-3.5	-6.8	-2.3	-1.4	3.9	3.1	-0.06	-7.4	1	-0.03
-6.1	-6.5	4.3	-2	0.14	-0.78	5.9	6.3	-2.1	-2.3	-1.8	0.2	0.1	-3.4	-1.2	-3	0.89	-5	-4.8	-7.5	-0.12	0.76	4.6	-1.4	-6.1	-6.2	-7.3	-6.2	-3.9	-7	-5.1	-4.4	-1.5	-9.1	-4.2	-0.35	-8.4	-4	-5.6	-1.4	-5.2	0.45	-4.6	-4.7	-3.3	-0.34	-1.1	-2	0.5	-2.2
0.58	0.36	-1.9	0.5	-0.24	-2.7	1.4	-3.7	4.3	-3.6	-4.9	-0.39	-3.8	3.6	-5	-1.8	-4.3	0.17	-6.1	-1.9	-3.8	0.53	0.79	-3.8	-5.7	0.22	2.9	1.3	3	-1.3	-3.8	6.2	-5	4.5	-3.4	5.6	-6.9	1.6	4.3	3	-1.6	1.2	-9.1	3	-10	0.34	0.25	2.6	1.8	0.46
4.2	6.4	3.4	2.2	-1.7	-0.42	0.61	-6	1.9	3.2	-0.88	3.4	-0.87	3.1	3	-2.5	-10	3.4	-2.3	-0.65	-0.72	2.7	-2.5	0.41	0.69	5.6	-2.6	1.2	-0.54	2.2	0.71	1.6	-1.4	-5	-5.5	3	-0.58	-1.1	9.2	-0.52	0.09	0.21	1.7	5.6	-7	3.5	0.8	-1.6	0.06	-6.4
0.88	1.7	3	1.8	0.6	1.4	-0.09	-0.27	-0.96	5.9	-2.3	6.7	4.1	-1.4	-0.14	-2.9	0.6	-1.8	-0.7	6.5	1.4	3.9	1.1	2	-2.2	3.3	-5.7	-0.22	-4.1	-0.9	-4.3	-0.79	-2.6	-2.4	-3.4	1.6	-1.2	-0.57	-9.1	1.7	-3.5	-1.5	-1.9	5.7	0.71	-2.3	-1.5	-1.7	-0.45	-6.6
-12	-8.8	-6.1	-2.6	-6.8	-5.5	-6.8	2	-3.7	1.9	-3	1.8	-5.7	-1.5	-7.9	-1.1	-5.4	1.5	-0.27	2.3	-5.9	2.2	-1.3	6	-3.2	6.5	-7.2	-2.3	-3	-4.8	-12	3.7	-3	2.3	0.12	3.2	0.23	1.6	-2.1	1.3	0.98	3.4	-2.4	-1.4	-11	-15	-1.9	4.2	0.94	4.7
-7.2	-5.5	-7.1	-4.1	-5.5	-4.4	-2.8	-4.2	-1.3	-2.4	-5.2	-4.5	0.83	1.1	-6	-6.1	-2.7	4.8	-6.9	3.6	-8.5	-3.3	-9.7	4.6	5.1	0.72	-8.8	5.3	-2.6	0.85	-5.7	2.5	0.72	-0.43	-0.15	6	-0.64	8.1	-0.12	-2.1	2.7	8.4	11	-5.1	8.9	-7.1	-2.7	-0.73	-2.9	-0.88
-10	-2.8	-2.6	-4.5	-2.6	-7.3	1.1	-11	1.6	-4	1.6	-1.7	0.58	-0.65	-2.3	-2.2	5	-1.7	-0.03	-7.3	3.8	-3.5	-5	1.2	4.6	-0.53	-7.1	0.55	-11	1.2	-0.13	-1.6	-1.2	-2.6	2.8	5	-6.6	1.9	-3.3	-3.5	1.2	2.3	3	-2.1	2.8	5.2	2.2	-2	3.4	-6.3
-8.5	-13	-0.96	-6	-0.89	-4.8	3.9	-8.8	-0.76	-7.8	-2.9	1.8	1.9	-5.2	-1.8	-2.9	-5.5	2	-1.8	-5.4	-0.37	-2.2	-6.8	-3.5	-5.7	-2.1	-5.8	2.8	-9.1	-10	-4.7	-7.7	2	-1.6	-11	4.1	-4.8	-0.43	-9.2	-10	-1.4	-1.6	-7.7	-1.9	-6.9	-6.1	-5.1	1.7	-6.9	-3.4
-3.7	-10	5.3	-7.5	2.7	-3.6	1.4	-7.2	3.3	-4.8	4.7	2.9	-0.06	-5.6	-2.7	-3.8	2.9	-8.5	1.7	-9.3	0.01	-2.6	-3.5	-6.7	-1.9	-2	-1.1	-1.1	-2.9	-4.1	-0.15	-9.8	-1.7	8.4	-7.4	3.1	0.82	-2.1	-0.93	-10	-3	0.55	-4.2	-5.5	5.9	-1.5	2.9	-2.3	4.9	0.77
0.36	6.7	5	0.67	2.8	-1.5	0.11	1.3	-4.8	-0.11	0.84	-0.2	3.3	-0.56	1	4.1	1	-1.8	1.6	-1.1	2	5.5	2.5	0.04	1.9	0.8	-4.3	2.1	-1.9	8.3	-5.2	2.3	-4.6	4.2	0.68	0.51	-4.7	3.1	-2.4	3.3	5.3	-2.5	-3.2	0.34	2.5	3.1	2.5	1.9	6	-2.9
-2.8	-1.2	-2.3	-3.6	-4.1	2.6	1	-4.9	-2.4	-4.3	-1.7	-3.8	-8.2	3.5	-6.7	2.2	-2	3.1	-7.4	7.6	-4.2	3.6	-7	-3.5	-1.3	-6.5	-4.2	0.91	-7.5	4.9	-2.1	-7.7	-0.85	3.2	-5.3	-2.3	-5.3	2.6	-3.1	-6.9	-0.01	1.2	-4.4	-2.5	-10	-4.9	2.2	-0.4	-6.1	-0.19
13	-9.8	1.2	-7.7	-3	-4.7	6.1	-2.1	9.8	-3.2	3.4	-2.9	3.4	-1.4	5.3	0.46	2.3	-6.3	3.3	4.6	2.9	-4.8	0.86	2.1	1.3	-4.5	4.3	0.92	6.3	-2.4	5	-4.9	5.7	2	5.5	-4.9	6.4	-2	17	-3.3	-0.28	-1.4	1.1	-8.6	12	-5	5.8	-0.1	0.87	1.9
14	-6.2	6.3	-4.2	1.2	-3.1	9.2	-6.2	3	-4.6	0.44	-2.1	4.6	6.8	4.7	-1.1	1.6	2.5	0.17	-0.04	4.5	1.2	1.8	6.4	12	3.1	8	-1	8.9	3.4	0.97	1.7	3.4	1.1	11	-0.35	6.3	-0.29	12	7	3.2	3.9	6.3	-5.9	4.5	-0.7	0.45	2.8	3.9	2.9
-1.4	2.6	2	8.4	1.4	4.5	4.4	3.3	-0.12	-3.7	-5.6	-0.12	-4.8	2.8	-2.4	-2.4	-8.1	1.6	-0.6	-1.7	-6.4	-0.62	-1.3	-0.45	-5.7	3.6	0.75	-9.1	0.54	-4.4	-7.7	-4	-6.9	-4.5	-1	-1.5	-2.4	-1.9	-6.4	-8	-1.6	-0.21	-7.1	1.2	-4.8	-2.4	-6.7	-2.6	-9.3	2.3
3.8	-5.7	-0.63	1.8	-4.1	5.2	-2.7	0.38	2.7	-2.1	-5.4	1	0.11	-3	3.4	-5.5	-6.8	2	4	-7.6	-4.9	-0.94	-0.74	-3.2	-5.3	-3.9	2.3	-11	-0.53	-4.2	0.52	-9.8	0.65	0.37	-1.4	0.07	7.1	-5.8	2.5	-8.9	-3.6	4.6	-0.28	-6.7	-1.3	-9.4	-0.94	-3	-0.27	-5.8
5	-0.12	6.7	2.6	1.1	-0.17	-7.5	-2.4	2.9	-2.3	1.8	4.2	-0.72	1.5	2.5	0.19	3.4	1.9	-5.5	-2.6	3.2	0.33	3.3	-0.45	7.2	-3.7	-1.6	-4.2	-1.9	-5	4.9	-3.3	7.9	0.42	3.8	-1.5	1.5	-4.8	-3.5	-2.1	2.7	0.71	11	-4.5	11	-3	-0.69	2.7	3.5	2.2
3.2	4.7	2.8	0.58	1.1	-1.9	2.9	-1.2	0.44	-2.3	-3.7	-0.98	-2.1	3.8	-2.2	-2.4	-3.5	-2.4	-6.6	-2.2	-3.5	-1.5	-1.8	-1.5	-0.9	-2.7	5.3	4.2	-0.7	3.3	1.2	1.1	-5.1	-2.4	-5.5	0.53	-1.9	-4.9	-4.1	5.5	-1.1	1.5	-4.5	0.76	-6.4	7.9	-8.8	4.6	-9.3	2.5
1.1	-2.3	1.8	-0.3	-1.4	-3.1	9.1	-1.3	-0.29	-6	-2.8	-3.5	4.2	-0.78	2.8	-6.5	-1.4	0.32	1.2	-1.9	2	1.8	2.9	0.52	-0.48	-4.9	7.6	0.27	8.8	8.1	6.6	-0.12	0.94	-1.8	1.1	1.8	4.3	-2.2	6.8	2.2	3.3	-1.6	-0.41	-7.5	0.2	-4.5	1	-1.4	-1.5	1.6
9.5	-3.7	-1.4	0.16	-4.9	6.1	-1.5	-4.2	2.2	-5.5	-0.2	-1.2	5.7	-3	2.3	-1.7	5.6	-7.8	-4.4	-1.1	8.2	-2.1	3	-2.2	9	-5.3	7.8	-11	13	-11	4.5	-11	4	-3.9	4.1	-8	4.6	-4.3	0.05	-8.6	5.7	-9.9	3.1	-8.2	6.2	-0.92	3.1	-0.88	2	-2.8
-7.5	2.1	-1.4	-3.4	-4	-3.8	-8.1	-3.6	-7	-3.7	-4.8	-0.03	0.2	-2.1	-1.1	-0.05	6.4	-2.1	-1.5	0.41	3.6	-1.7	1.8	0.9	1.6	-2.9	7.3	-7.8	4.8	-11	3	-8.9	-0.91	-5	8	-8.8	-0.78	-5.7	-2.9	-4.6	4.6	-1.3	-12	1.3	-5.5	-0.66	1	1.4	-5.7	2.9
-3.8	10	-0.9	6.1	-4.1	-0.25	-3	1.8	-5.7	5.7	-0.67	8.8	0.41	0.4	2.1	0.39	-5.5	5.3	5.6	-0.89	0.32	2.8	0.09	2.6	-4	4.3	12	5.1	8.1	4.8	2.4	4.1	-0.73	9.4	6.7	8.7	8.2	2.8	4.4	3.9	3	3.3	-4.8	8	-1.8	9	1.1	10	-3.6	8.1
-1.7	5.7	-2.3	3.6	-2.7	6.1	-2.1	1.9	1.6	7	3.2	1.4	0.36	-4.7	2.6	-1.7	1.2	6.1	6.3	-7.8	4.6	-0.08	5.5	-5.7	-4	6.8	10	-7.7	4.8	-3.8	4	-0.87	-0.06	1.8	13	4.8	3.8	0.01	3	-1.5	7.8	8.5	-4.6	2.2	1.9	3.9	5.4	4.6	3.6	-1.7
-1.7	-6.3	-1.5	-3.5	1.2	-4.6	2.5	-6.6	0.07	-4.5	-3.1	-6.3	-2.4	-1.4	-4.4	-4.4	-2.2	6.2	-2.2	-3.2	-0.12	0.34	-1.5	-5.3	-2	4.2	3.6	-7.4	4.8	-6.6	4.4	-6.3	-1.9	-4.4	-0.8	-1.8	-2.2	-2.9	3.7	-13	1.4	-1.6	-5.2	5.1	7.5	5.1	7	-1.3	3.2	-1.4
-2.5	-3.9	-3	1.8	-7.2	-4.3	-10	-2	-1.1	-5.2	0.43	-1.8	-1.8	8.2	-1.1	-0.9	-1.6	-0.1	-3.3	0.83	-2.3	-2.4	-6.3	-0.31	2.4	-3.7	2.3	-9.3	1.5	-5.7	4.8	-5.9	6.1	-2.2	0.48	-11	4.1	-10	3.2	-4.3	5.7	-6.3	2.8	-2.9	-4.6	-8.3	1.2	-2.7	-1.8	-4
2.7	3.6	2.4	1.5	-1.8	0.05	-1.5	5.5	3.8	7	1.5	0.35	-3.2	2.6	2.8	1.3	2.4	-5	-0.3	4.1	3.1	2.4	-1.1	2.7	1.7	7.3	1.1	-5.1	6.9	-7.1	-0.41	-0.96	-1.1	-1.8	4	-7.2	5.8	-3.5	-5.8	0.28	7.7	-3.4	3.5	-0.5	1.2	-0.8	7.5	1.1	5.4	0.54
4.8	9.4	3.9	4.6	9.4	-2.2	8.2	-1.1	5.2	3.3	-2.8	1.3	-4.5	-2.9	1.5	0.89	-1.8	-2.6	1.9	4	-1	-1.2	2.2	4.8	-3	10	-3.1	-0.88	4	2.4	-2.9	8.3	-2.6	-1.6	-3.4	1.2	-6.2	2.1	1.3	4.8	-3.5	-4.5	-3.8	0.84	3	-0.62	6.2	6.6	7.9	5.5
-4.3	9.6	2.4	0.85	2.6	0.36	-4.1	3.6	0.16	0.69	0.72	3.7	1.8	2.3	1.3	-2.7	-2.6	8	0.43	5.4	3.9	-0.69	-6.8	4.1	0.63	-2.1	0.63	6.9	-5.9	5.5	2.6	4.6	7.7	-3.1	1.9	2	1.1	3.6	-0.81	7.4	1.2	-0.23	7.5	-4.9	7.6	-10	1	5.4	3.8	6.2
-11	1.7	-6.4	0.09	-2.4	-2.3	-1.2	5.8	-0.66	1.4	-3.2	0.8	-2.6	4.6	-0.08	2.6	4.7	-0.38	9.3	7.6	1.1	0.84	-1.7	4.7	-2	-2.7	-6	9.6	1.9	4.2	-4.3	4.1	-2.1	1.6	0.09	-3.4	-4.8	1.6	-3.5	6.1	-0.89	0.24	3.5	-1.6	-0.06	-4.4	-1.7	0.84	-2.8	-1.4
-0.29	7.1	2	0.37	-1.9	-1.4	-1.4	2.9	-4.1	3.4	0.44	-3.9	-0.43	0.15	0.92	1.4	-1.3	-10	1.1	-1.1	-1.8	0.11	0.44	1.8	-8	5.4	-3.3	1.7	4.5	-3.6	-6.5	4.6	-1.4	1.2	3.4	-8.2	-1.7	1.1	-0.89	0.06	2.5	-1.7	-2.3	4.4	-0.5	-2.8	1.6	-0.47	0.06	5.2
4.5	-2.5	4.7	-2.6	5.2	-2	2	-0.12	1.9	1.9	3.2	-1.4	1.4	4.2	0.48	-3.2	3.4	-0.69	-0.69	-4.2	2.8	-5.5	1.8	-0.67	-3.5	-0.29	-7.9	-3.8	-0.58	-9	-3.7	-3.8	1.9	1.5	-2.8	-8.4	-5.9	0.53	-2.5	-11	-0.17	-1.7	2.8	-0.38	5	-6	1.9	-0.09	1.7	-0.64
2.3	-8.6	-2.4	-1.6	-3.5	-4	5.2	-7.3	-1.9	-8.7	-2.4	-0.09	-0.63	5.5	-3.4	-2.4	0.53	-1.3	-0.02	-1.2	-4.9	-5.6	0.3	0.75	-4.2	-10	-5.7	-2.8	-12	-8.2	-3.4	-5.2	-3.6	-3.3	-2.2	-13	-4.7	-2.1	-12	-6.6	1.1	-7.1	-5.9	-7.2	-4.3	-7.7	-2.1	-1.5	-1.8	-2.1
3.2	-9.3	-3.9	-5.6	-3.3	-3.3	-0.59	-11	-0.96	-5	-5	-3.6	-3	2.3	-1.3	-1	-3.9	-0.03	-3.5	0.79	-4.2	0.6	-1	1.5	-2.9	-5.5	-1.5	-11	-5.7	-9.6	-3.1	-2.6	-4	1.3	0.23	-9.8	-4.9	-5.8	-6	-4	0.06	-6.9	-10	1.7	-8.8	-3.4	-4.9	-6.4	-1.6	-4.7
3.5	-14	3.4	-3.1	4.9	8.5	4.1	-4.3	8.2	2.8	-1.8	0.48	-7.2	6.5	2.9	11	2.9	3.1	-4.1	11	3	-5.2	-6	1.4	-1.3	1.6	-0.61	-8.6	-1.1	-4.9	-2.2	-5.3	9.2	-1.9	-5.3	-2.1	-0.92	-11	1.5	-8.1	-2.6	-7.1	-0.3	3.2	-4	9.6	-4.9	0.85	-1.4	-6.8
-2.7	-2.4	1.1	2	2.9	9.6	3.9	1.4	-0.58	1.3	-1.6	1.2	1.1	3.9	0.65	5.3	0.73	-1.1	2.2	2.4	2	-0.37	-1.2	-1.6	-4.5	0.49	-6.8	-0.19	-0.72	-1.8	-1.6	-1.7	5.3	1.9	-3.3	-3.4	-0.97	-4.2	-11	-4.3	-2.5	-6.2	-1.1	2.5	-3.2	1.4	-3.5	3.1	-3.7	-1.1
2	7.9	-3.1	5	-3.6	7.6	4.3	6.7	-3.1	7.3	-0.71	1.4	-4.2	1.5	-0.87	7.1	-4.7	2.1	0.46	-3.3	-1	7.1	3.8	-4.2	-5.2	7.5	0.58	3.3	1.8	4	1	3.6	0.51	4.2	1.9	1.5	3.9	5.6	-3.4	5.9	-0.5	-2.5	-4.8	13	-6.5	11	2.1	1.4	3.1	-2.1
-1.4	-1.4	-0.39	1.6	-3.3	7.1	-3.1	3.9	-2.3	8.2	-0.3	2.7	-6.4	0.51	-2.5	13	-4	1.9	-4	4.5	5.7	0.43	0.47	2.1	3.6	6.3	4.1	5.2	4.3	4.2	3	2.8	9	3	5.4	9	11	3	3.5	6.6	6.5	4.5	-2.1	12	0.68	11	0.94	5.2	0.76	4.5
-5.8	-5.6	-5	-4.2	-2	2.1	-3.1	0.53	-0.13	-3.4	-3	-0.33	-0.1	3.7	0.27	12	2.8	7	-4.9	6.3	6	4.1	-0.23	2	0.32	3	-1.8	-0.45	-8.3	1.2	0.85	1.3	2.8	3.5	-3.2	-1.5	1.8	-2.9	-1.4	-1.1	0.11	2.3	3.2	6.8	5.4	9	0.05	-4.9	0.27	0.86
-3.5	0.54	-3.4	-0.47	2.6	-4.2	3.1	4.1	-5.8	1	-4	-0.92	-1.1	-0.23	-0.28	4.5	-6.2	-0.02	1.7	6.1	-4.9	2.1	-3.2	3.3	-4.7	1.3	-16	1.3	-7.3	1.8	-8.8	-4.1	-8.2	-1.2	-2.3	-4.6	-5.9	3.9	-14	-2.4	-2.7	-1.6	-11	7.1	4.7	-1.3	-4.3	2.5	-4.1	1.3
-1.6	9.3	2.5	4	-1.6	-2.8	0.7	3.4	-7.1	7.5	2.3	7.7	0.19	4.7	-2.7	11	-0.45	5.7	-5.4	11	1.9	4.3	-4	11	-2.2	0.44	-3.4	13	-5.1	4.8	0.24	12	-2.5	9.8	4.4	6.6	-3.3	12	-3.9	2.9	-0.43	6.7	0.44	4.8	2.3	3	-0.96	12	6	9.1
8.3	4.2	4.3	5.1	-1.5	1.9	-1.8	4.6	-0.72	3	3.2	1.4	-2.9	-1.9	3.9	14	-2.2	9.4	3.8	9.9	5.3	14	-2.2	8.1	6.1	4.2	-1.2	5.6	-3.5	-1.6	5.6	5.8	4	7.7	4.9	5.4	1.2	1.6	4.2	4.5	7.4	4.2	4.7	9.7	1.3	19	0.42	8.5	-0.6	5.1
4.3	-0.89	-1.2	0.77	-4.5	2	-4.5	6	0.39	4.4	-2.9	-2.4	0.8	1.9	-1.4	9.2	-5.8	8.2	-4.4	4.6	-0.52	5.3	-0.83	4.7	-0.86	13	-3.7	-0.36	-0.83	-1.7	0.55	2.5	2.8	5.4	-3.7	8	0.63	0.56	2	1.4	2.5	3.6	3.1	15	5.9	20	0.77	7.8	-6	7.5
7.3	7.7	5.2	-0.53	-0.62	1.1	1.7	6.7	3.8	6.9	2.6	3.4	-2.3	0.76	0.1	4.4	-5.2	3.5	3.6	6	2.2	-2.4	4.4	4.5	3.9	4.5	1.7	8.9	4.4	0.41	5.3	3.2	3.4	1.1	0.59	1.2	1	1.9	-0.24	6.9	0.83	-0.83	3.6	7.5	4.8	1.9	2.2	12	-2.3	13
7.5	13	8.6	1.7	0.04	-2	3.3	-4.4	2.3	1.8	7.9	3.5	-3.1	-0.19	3.6	1.9	-1.7	-0.09	-0.86	3.4	-0.27	3	0.67	7.2	6.6	-1.5	2.5	7.6	2.4	11	3.9	7	4.4	1.6	3.9	3.4	6.1	7.4	2	7.7	3.3	1.4	3.3	0.02	1.6	0.5	-2.9	5.2	3.4	9.9
8.8	-0.41	-4.8	2.8	-0.6	-5.3	5.4	-7.9	3.8	2.8	2.8	3.4	-2.9	7	2.4	4.8	-3.7	-5.7	3.6	-2.3	-1.1	1.9	5.7	0.24	5.3	3.4	1.1	4.3	1.9	4.8	3.3	-0.08	5.7	7.4	1.9	7.7	4.5	-2.1	0.51	-3.3	-1.9	3.2	4.7	6.2	11	5.2	-1.9	6.4	3.4	1.2
10	-3	1.1	0.77	2	2.6	-4.8	-0.68	2.5	-2	-2.3	0.27	1.9	4.8	3.4	3.2	-5.7	-2	4.8	-1	-4.9	-2.8	-0.06	-2	1.6	7.3	10	-6.9	-0.13	2.9	-1.9	2.2	1.5	3.2	-8.8	2.3	1.9	-0.71	2.2	-2.2	-0.23	0.19	6.5	6.9	4.4	2.8	5.2	-4.4	5.9	-3.5
1.3	3.8	5.7	3.8	4.6	0.36	6.5	4.1	4.1	1.9	3.1	4	1.4	-4.1	7.2	3.4	4.1	-3.9	5.1	2.5	1.4	-2.9	-1.9	-1.1	1.7	-4.5	4	4.7	4.8	5.8	5.1	3	3.2	-3.7	-2.5	-0.79	0.59	1.5	6.4	-1.2	0.72	0.91	6	-0.15	-3.3	3.7	8.6	2.2	8.2	2.8
-9.3	-3.6	-0.34	-1.3	2	-11	7.4	-4.8	0.35	-5.1	-0.57	-2	-2.8	-7.2	1.9	-7.8	6.3	-5.1	2.3	-10	-0.8	-4.5	5.4	-4.6	-2	-11	-0.33	2.6	-3.8	1.2	1.3	0.96	1.5	-3.1	2.5	2.8	1.1	-1.5	4	3.9	2.6	3	2.5	-13	-3.3	-3.4	3.1	-0.57	3.1	-2.7
8.8	-13	4.4	-1.4	3.1	-3.2	4.2	-3.6	1.4	-10	-0.02	-2.5	-1.4	2.2	2	-3.3	5.5	-10	4.7	-2.1	0.94	-3.9	1.6	-0.14	5.1	-5.4	7.7	4	5.5	-9.8	7.9	0.01	9.3	2.6	6.9	2.2	6	-0.12	6.1	-2.6	3.1	-0.64	9.6	-4.8	12	-2.3	2.6	0.17	0.48	-2.7
7.4	1.8	0.38	-2.6	-1.1	3.6	2.7	0.25	6.2	-1.2	0.35	-1.8	-0.69	0.67	1.3	0.78	-4.1	2.8	-0.81	4.4	-2.5	3.1	0.77	4.3	7.4	0.43	3.8	0.71	6.4	4.9	7.3	-1.8	4.8	-4.8	6.7	-0.07	2.8	-2.4	4.3	-2.5	5.8	2.8	9.3	0.73	16	7.9	1.8	-0.23	-0.68	-0.59
3.5	5.7	1.4	5.6	-0.28	3.2	9.6	3.2	8.8	-3.4	-2.5	1.3	-4	1.1	-1.9	-0.5	-4.4	7.8	-7.5	5.6	-4.9	1.6	0.75	9.7	2	-1.9	0.75	2	-2.4	8.7	-0.92	3.4	3.2	7.7	-0.97	5.8	0.38	2.5	6.7	6.3	-2	1.9	-3.6	-3.1	-0.7	-4.9	1.3	-0.88	1.8	2.9
8.4	-2.4	1.8	-1.5	1.3	-4.2	2.2	-2.9	2.6	-7.8	3.9	-1.4	1.4	-3.4	5.7	-6.5	3.8	-3.2	4.3	-2.5	4	-1.4	5.7	-5.7	7.6	-7	5.1	1.8	15	-7.9	4.3	-4.1	6.8	2.8	9.7	1.1	6.2	-8.9	8.2	-2.6	3	-1.6	9.1	-7.9	5.5	-6.2	4.8	10	12	8.7
18	-9.1	1.8	-0.09	2.6	3.2	8.7	-5.5	7.9	-3.1	4.4	-0.91	-0.07	-1.9	1.2	-2.6	4.7	4.8	4.1	0.55	7.1	-2.8	4.2	-1.5	9.3	-3.6	0.94	-4.9	6.8	3.3	6	-2.1	3.5	5.9	1.3	-0.25	5.3	4.3	-0.51	-6.1	2.3	1.5	9.6	-1	-5.1	2	3.8	2.4	4.1	-0.8
-3	2.6	1.7	4.5	0.71	-0	3.8	2.7	7.4	-1.9	5.9	4	4.5	4.3	3.2	-1.2	11	4.4	4.4	5.6	1.2	-6	2.4	4.7	-4.5	-0.18	2	-7	1.7	-0.95	2.3	-0.79	-4.8	-5.2	1.7	-6.7	-1.6	-2.1	1.6	0.25	7.4	-5.5	-4.5	0.85	-3.9	-0.23	1.4	0.96	3.6	0.47
-6.9	9.2	-1.3	2.3	-2.4	-2.9	-4.5	2.3	-4.6	4.3	0.37	6.3	4.7	-1.2	-2.7	-1.6	-7.9	-0.72	-2.2	-0.01	1.6	-3.9	-3.9	1.4	-6.5	2.4	3	6.4	3	3.2	2.4	6.6	-0.8	2.5	4.3	1.9	-4.2	4.9	-0.4	3.5	0.59	1.1	-6.9	3.2	-0.37	-1.6	0.57	-0.61	4.5	-0.79
2.6	5.6	0.77	1.7	5.7	1.6	-1.3	-6.3	1.8	5	2.4	5.9	5.8	-5	-0.41	-4.9	-5	-2.3	-0.96	-4.6	1.1	1.3	1.9	-0.96	1.6	14	-14	11	-8.3	3.3	-8.1	6.9	-0.51	6.4	-5.1	9	-12	6.7	-8	6.1	-9.7	3.9	1.6	10	-0	5.7	-2.1	1.1	-3.6	-4
1	3.5	3.8	0.42	3.8	-2.5	-4	-1.2	6.1	0.67	1.2	-4	2.7	-0.23	3.5	-4.9	10	5.7	6.9	3.7	4.6	-0.16	1.7	3.3	0.52	3.7	-4.8	4.6	-2.9	2.5	0.87	1	6.9	2.6	-8	1.7	-0.07	0.45	2.6	0.96	-3.1	4.8	6.6	-1.4	1.2	0.73	3.5	-0.84	7	-6.5
4.3	10	1.9	3.5	5.8	-0.8	1.8	4.8	6.8	2.1	2.9	-0.84	2.4	3.6	6.5	-1.9	5.7	3.2	9.3	2.5	8.6	-2.8	1.8	4.1	6.4	-1.6	2.6	2.5	-5.7	2.5	0.47	2.5	7.2	0.44	-1.7	-2.8	-0.83	1.5	2.6	4	-0.62	-0.98	15	-7.9	9.6	-6.5	1.2	-4.9	0.48	-4.6
1.9	11	-2.8	0.52	8.3	-2.8	2.3	1.2	1.8	1.5	-4	-3.7	-2.3	-6.9	5.2	-7	-4.1	1.7	1.4	4	1.1	-7.4	1.4	-2.7	6.3	-4.1	6.1	4.9	-6.2	1	9.5	4.8	-1.1	0.53	0.53	-2.5	-0.8	-5.5	4.4	1.4	-4	-5.2	9.4	-8.2	4.7	0.25	3	-2.6	-0.29	0.33
12	2.7	0.61	-2.3	-0.25	-5.5	-4.3	1.4	1.7	-0.9	-5	-1.7	0.35	-1.4	-1.1	-3.6	-0.54	-1.9	-2.2	3.3	-3.2	3.6	-0.23	-2.5	6.2	3.1	12	0.49	1.1	-0.91	8.2	5.5	-0.32	0.2	3	2.2	5.8	-5.6	11	6.5	-0.99	-1.1	7.3	-2	7.8	5.7	-5.1	0.55	0.54	-1.3
3.4	-8.7	-0.84	3.2	-1.4	0.52	-4.8	3.1	3.1	-2.9	2	-4.9	-2	-0.22	0.72	-1.1	-2.2	2.3	-3.3	2.8	-2.7	7	1.7	-4.2	-0.07	-2.5	2.9	-4.8	0.79	1.7	1.3	-4.9	-4.7	-3.4	-1.3	-1.3	-1.4	-4	-1.4	-0.03	0.31	-3.9	-4.1	6.1	-3.4	-1.3	-0.64	-5.1	3.7	-3
9.8	4.6	2.1	1.2	3	5.4	5.7	1.9	3	1.8	0.24	1	0.71	-3.2	-2.8	-2.6	-0.84	-11	-2.1	-3.1	-6.2	-2.4	6.3	-5	0.26	-1.6	5.8	3.8	-0.96	3.2	1.3	-3.3	-1.2	-4.6	6.7	1.1	0.29	2.6	-1.2	6.7	1.8	-1.8	-3.2	-4.5	-1.9	5.3	1.3	-3.2	9.2	3.2
16	2.1	2	2.2	0.14	-2.6	11	-3.2	2.2	-1.8	1.1	0.18	-1.5	-4.8	1	1.9	-1.2	-1.8	-7.5	2.7	-0.04	1.4	2.8	-0.31	4.3	0.83	7.7	1.6	9.1	8.9	9.1	4.7	1.6	8	3.8	7.6	9.1	5.5	9.2	6.9	1.4	5.1	8.1	-0.24	-2.2	11	0.46	0.23	2.4	-4.7
16	3.6	7.1	4.1	2.2	3.1	17	8.1	11	0.43	7.7	2.6	-3.3	-0.76	2.6	3.3	-0.53	5.2	2	3.4	0.72	5.4	-0.19	5.4	1.1	2.8	6	-3.3	-3.9	-0.61	8.2	1.8	4.8	2.7	0.63	1.9	6.9	2.6	6.9	2	-0.49	1.5	-0.12	6.8	-2.2	9.2	12	-4.8	17	-1.2
-8.3	-1.8	-0.58	2.5	-0.38	7	1.3	0.27	-5.3	-0.76	-0.28	-2.4	1.9	0.15	0.12	2.3	-2.2	0.65	3.3	5.2	-1	0.4	1.3	5	-11	-3.1	5.7	3.3	5.5	1.8	3	7.9	-7.5	0.73	-3	-2	5.8	-2.9	3.9	13	3.8	1.7	-8.4	0.06	3.8	3.9	2	1.8	6.8	-0.69
-13	4.9	-5.5	2	0.12	4.3	-3.6	3.7	-9.4	-1	-1.9	-2.9	1.5	-3.5	4.1	-4.6	3.4	-0.41	-1.3	-3.9	6.3	-2.7	-1	-1.4	-4.7	1.3	11	-0.27	7.5	-4.2	4.5	1.6	-3	0.59	0.33	-3.1	6.2	-2.2	0.51	4.4	3.6	-3.5	-2.4	-4.5	-6.5	-4.3	13	-1.3	12	7.4
-7	2.3	-0.25	-1.6	4.1	-0.83	1.2	5	-1.4	1.3	-3	-3.2	-3.4	-9.7	0.53	1.1	5	3.6	3.4	-4.1	1.1	0.89	3.6	1.1	-1.3	6.3	-4.9	1.2	-3.8	-1.7	0.88	1.9	-2.2	-1.1	3.5	-8.3	3.3	-2.9	-3.5	8.3	1.8	3.7	6.9	-0.49	-7.7	3.1	0.32	-3.3	1.2	6.4
-4.9	2.7	-4	-4.7	2.6	-5	1.8	-5.8	-5.8	4.3	-1.5	-1.2	-6.3	-4	-6.6	4.1	2.9	-6.3	1.2	5.3	-2.3	1.4	-3.6	-0.5	-2.9	5.3	4.3	5.3	-3.9	4.2	-3.5	0.58	-6.8	-1.5	-2.3	2.7	0.22	-0.04	-6	0.28	-1	0.72	-2.8	2.4	-4.3	0.4	-0.45	0.01	-1.9	1.7
1.5	7.5	0.33	6	1.2	1.2	4.8	5.9	-4.8	10	2.1	2.1	-1.8	6.2	-2.5	4	-2	3.2	-0.37	9.4	0.23	0.53	-1.8	2	0.35	10	-1.1	5.8	5.6	3	-0.35	7.9	-1.2	0.19	-3.4	4.5	1.1	6.8	-1.8	0.36	4.4	3.3	1.8	5.9	-2.3	6.2	-0.62	-0.77	-0.85	-0.26
-6	2.7	-0.64	3.2	4.8	2.2	2.4	4	-1.5	6.5	-0.65	3.7	-4.4	0.4	-4.1	-0.6	3.6	0.85	-2.7	2.9	2.2	1.2	-2.5	-1.1	-2.9	5.2	-7.7	4.6	-6.7	9.7	-5.8	1.6	-3.9	0	-4.7	1.8	-7.8	-0.44	-9.8	3.8	-4.3	5.3	1	5.9	-9.9	8.8	0.73	4.1	-5.4	0.02
-5.2	-7.7	-4.1	-0.26	1.7	-0.36	-1.8	3.9	-5.2	-2.5	-0.48	-2.6	-1.1	-5.4	-4.1	-6	1.3	-6.8	-0.66	0.39	-3.2	-0.61	-1.1	-1.5	-0.84	-2.5	1.8	-5	-2	-4.2	-3.1	-5.1	-3	-3	-5.2	-1.9	-6.3	-0.56	-1.9	-1.7	-1.3	-1.4	-7.2	-4.4	-0.32	-6.6	-1	0.42	-1.9	2.6
3.1	0.67	-1.9	-0.68	-5.1	-4.7	2.3	-3.5	-2.1	-6	2.5	-1.6	0.3	-0.84	4	-12	-0.12	-9.1	-1.6	-6.2	0.21	-8.3	-1.1	-1	3.6	-5.9	-5.2	-0.12	-1.4	-4.1	6.2	-2.6	-0.26	-0.81	-2	-0.79	-2.9	0.06	11	-3	-1.6	1.2	2.1	-12	5.1	-4	-0.71	0.93	-2.9	2
3.7	-0.93	2.5	4.8	4.8	1.5	5.9	1.1	6.3	-6.5	5.2	3.2	7.6	-2.1	-1.1	0.32	0.47	0.96	-0.73	0.69	-0.06	0.45	0.46	-7.7	3.8	-8.2	-4.4	-2.8	-0.63	9.8	0.17	0.03	5.1	-1	-5.2	-2.3	-1.5	-5.4	-2.8	-1.1	-3.5	-1.3	10	-2.2	-3.5	-4	2.8	5.9	1.1	4.6
-4.6	0.95	-0.66	4.2	5.1	4.5	-0.29	0.89	0.32	-5.5	-1.6	2.5	3	6.2	5.8	0.88	-4.7	-1.2	6.4	2.6	1	0.68	4	0.14	-4.4	-4.3	-3.9	-5.3	-3.5	-1.3	-3.8	-0.5	0.33	3	-1.8	-4.4	-4	-4.5	-2.9	-6.3	-2.6	0.07	-0.53	-8	-4.6	-13	1.7	-2.2	1.4	0.65
1.6	-3.8	1.4	2	2.8	-0.72	0.57	2.2	-0.49	-7.1	3.7	-1.4	-0.41	7.8	3.1	-2.7	-2	6.4	4.7	-2.5	-1.7	-1.8	1.2	3.6	-4.7	-6.2	7	-8.2	7.2	-5.6	2.9	-5	1.8	-3.5	3.4	-2	6.9	-5.8	1.8	-4	2.6	-2.3	0.23	-7.6	-5.8	-6.4	1.4	-0.52	0.81	3.5
7.1	-3	4.5	-3.4	-0.55	-1.2	5.9	2.5	2.6	-4.7	4.3	-3.3	0.17	-2.5	-9.8	-4.3	-0.87	0.52	-4	-7.1	-1	-0.01	-0.1	-1.9	-2	-6.6	0.18	-4.5	-1.4	-4.9	4.9	0.36	-1.4	-0.11	5	2.3	0.96	1.7	2.5	-0.9	0.96	-3.1	-0.37	-4.7	-5.9	2.3	0.15	-0.82	2	-1.7
3.5	4.4	1.9	-0.58	-3.6	-4.8	0.72	6.8	-6	2.8	4.6	-0.29	-2.1	-5.6	-6.4	-3.7	-1.3	-2.2	-3.9	-4.5	1	3	-5	-4	-8.1	-3.6	-4.9	-5.8	-5.3	-4.5	-6.3	0.33	-8	1.1	-2.6	4.8	-5.3	4	-3.5	-6.6	-2.5	4.9	-15	-3	-6.5	-2	5.5	-1.6	3	-6.2
-6.8	1.6	-0.69	0.43	-0.36	-3.2	1.3	3.5	-6.5	1.8	-2.1	-4.6	-2.7	4.1	-1.2	3.2	9.9	1.1	-2.7	0.68	0.58	-1.3	0.31	-0.56	-5.3	2.3	-4.3	-4.3	3.7	-11	-5.1	-1.1	-1.7	4.5	-3	-0.6	-11	6	2.3	1.6	-1.8	1.2	-8.1	5.7	-1.5	-4.7	-1.5	-4.2	-1.4	-3.1
-3.6	-0.45	-1.5	-1.9	-8.8	0.58	-13	-2.5	-2	-1.2	1.6	-1.6	-4.8	3.8	3.2	3	5.3	3.2	8.3	0.38	-0.06	2.3	1.7	-0.25	2.1	3	1.8	1.2	6	0.07	-1.5	-2.3	5.7	-3.4	5	-3.2	0.86	3.6	2.4	0.83	6.6	2.5	1.7	0.7	0.83	6.5	6.8	-1.5	7.8	0.54
-0.31	-0.16	2.1	-0.61	0.98	0.57	-3.5	7	-1.6	-1.6	3.8	-1.4	1.2	-0.78	1.8	1.2	15	-6.3	3.5	3	4.7	-4.9	5.5	2	4.8	-6.5	2.9	-1.3	5.3	-1.7	2.1	-4	7.1	-7.5	6.3	-5.1	1.1	1.9	4.8	3.1	-0.64	-2.2	-3.2	-14	0.69	-1.1	3.7	-0.6	1.7	0.97
-3.5	-8.6	1.7	-1.7	1.8	-1.9	-0.6	-4.2	3.1	-4.4	4	-3.3	3.3	2.4	-1.9	-0.86	4.6	-1.2	0.91	-1.9	-3.6	-4	3.3	-2.3	-2.2	-5.4	8.5	6.2	3.2	7.6	-1.5	2.2	-0.33	2	1.8	-0.71	1.5	6.1	2.6	6.9	0.29	0.5	-8.1	-3.5	-2.3	-1.8	-0.5	2.8	2.2	0.49
-17	0.12	-4.7	2.6	-3.4	2.7	-9.7	-3.1	-0.72	-0.55	-2.5	2.6	-0.94	2.4	-1.7	3.7	-3.7	6.4	0.29	1.4	-1.6	6.1	0.36	1.6	1.1	1.1	11	5.5	7.8	8	6.4	-1.3	0.37	0.44	1.3	6.5	4.7	1.4	3.3	3	2.6	-0.86	4.9	1.3	4.2	9.8	-0.86	1	-4.2	-2.6
-2.4	2.4	0.44	-0.94	0.23	2.8	-7.7	0.85	-1.5	2.1	1.8	1.8	2.6	-5.3	-3.6	-2.3	2.8	1.1	4.5	-1.5	-2.4	4.9	0.52	2	0.42	-5.3	5.2	7.8	3.3	-1.1	4.4	2.9	-2.8	-3.6	6.1	-1.4	5.4	-5	2.8	4.2	6.3	-2.6	1.4	-7.7	9.7	-3.3	-6.7	-8	-4.5	-3.7
0.56	7.7	-4.2	-0.16	-1.1	2.5	1.3	6.1	0.85	4.3	-2.3	1.1	-4.4	-3.2	-2.1	-2.8	3.1	-1.1	-1.2	-1.9	-8.6	-0.92	0.73	2.5	-5.5	2.1	-4.9	7.9	3.4	1.3	-1.2	8.4	-9.9	9.2	3.4	2.2	-0.25	5.5	-6	9.5	0.13	3.3	-12	0.01	-2.7	-1.6	-2.5	-3.7	-0.6	-0.16
-4.3	-0.73	-3.7	-1.2	1.7	5.1	0.64	11	0.92	9.2	-0.19	2.2	-5.3	1.3	-2.9	1.5	2.4	4	-2.1	-3.4	-2.4	-2.4	-2.9	8.3	-4.1	5.6	8.3	3.4	2.7	1.8	2.4	5.2	-2	2.4	-6.2	3.4	5.1	3.6	7.4	4.6	-0.34	4	-5.2	7.9	-5.1	13	-4.2	2.5	-4.8	4.3
-7.7	-2.8	-0.34	-6.7	-1.4	-2.2	-9.3	-2.3	-5.6	-0.9	2.5	-6	4.3	-3.4	-0.32	-1.1	7.2	-0.97	2.1	-2.2	0.75	-1.3	-1.6	0.24	4.4	-2.1	0.16	5.3	0.24	0.51	7.3	4.5	-0.41	-6.2	7.4	-2	2.8	2.4	1.7	4.2	1	-2.3	1.5	-5.4	6	-3.6	-1.4	-4.8	2.2	-1.1
-6.5	-3.3	-3.9	-5.5	1.5	-9.1	-3.9	-9.1	-1.1	-3.7	1	-3.9	-3.1	-6.9	-5	-1.6	-3.5	-8.3	-4.9	-2.2	0.68	2.9	-5.3	-6	-6.4	0.37	-2.9	11	-1.6	10	-3.8	5.7	-2.9	-3.5	3.9	4.3	-6.4	2.9	-7.7	1.7	-3.6	1.7	-9.5	0.58	-2.4	2.2	-4.3	-5.5	-4.5	-0.91
-0.08	3.9	-3.2	1	-6.3	7.2	1.2	0.48	-0.87	5.2	-6.4	4.8	-0.48	-2.5	-1.3	5.6	-2.4	-2.9	-2.5	2.9	1.8	4.7	-1.3	-0.69	-6.2	5.7	-4.3	8.5	-6	2.9	-0.53	3.1	-1.4	2.5	3.7	3.8	-5.3	3.3	-4.2	-1.6	0.58	-3.6	-5.3	4	-9.6	2.1	-3	-2	-6.3	-2.3
7	6.3	3.7	2.2	-1.8	4.4	0.71	6.4	-5.4	5.5	-0.54	8.2	2.5	5.4	0.31	11	-1.4	3	2.8	3.6	-0.59	6.8	1.8	6.8	2	7.5	3	8.1	1.1	7.9	5.6	5.5	-0.78	5	0.97	4.8	2.1	2.1	4.2	8.3	2.5	1.1	-3.5	5.8	-2.6	8.8	-0.2	4.7	-2.3	3.1
0.24	0.61	1.4	0.73	-5.6	0.22	-1.3	3.7	-8.4	-2	-3.7	-2.3	-1.3	3	-4.3	1.5	-4	5.3	-6.2	2.6	2.1	0.08	-2.5	4	-0.59	-2.3	0.18	5.3	6.1	7.2	-0.14	-0.34	-0.3	-5.7	-2.5	-1.3	2.5	2.3	3.9	3.9	-1.6	2.5	2.3	-2.4	5.4	-2.4	-2.3	-0.31	-5.1	2
-0.09	-4.6	4	-3.2	1	-1.7	-0.26	6.5	-0.08	2.3	-1.5	-0.27	-0.96	-2.3	-0.52	-4.1	5.3	-5.7	-4.7	-0.38	3.5	-5.8	-0.85	-2.4	3.4	-0.46	-2.7	-8.2	3.2	-5.2	-1.2	0.54	0.8	-0.04	0.21	-5.4	-3	-3.5	0.06	-3.4	-0.36	-2.1	1.9	4	11	-4.7	-4.8	-4.7	-5.5	-4
1.3	2.6	1.4	1.2	3.3	6.5	10	4	8.4	4	1.5	0.39	-5	4.2	0.53	0.97	2.1	-1.3	-0.33	1.4	0.07	-0.28	-0.1	-3	-0.07	3.6	-9.3	-5	-9.6	-4.9	-0.32	3.2	-3.4	7.5	-9.1	-3.9	-5.5	-2.3	0.6	-0.54	-7.1	-2.9	-6.3	13	3.1	2	-3.4	-2	-2.3	-3
-4.1	13	-2.3	6.4	-0.4	14	3.9	11	-3.1	8.6	3.3	1.3	0.68	0.14	5.7	9.2	-7.2	0.77	11	1.4	-2.3	1.4	3.1	-1.2	-3.9	4.9	0.17	-8.3	-7.1	-2.3	3.3	0.41	-2.1	1.7	-8.7	-3.5	0.94	-4.2	7.4	-2.8	-3.9	-5	1.8	13	-2.2	5.5	0.35	0.34	5.2	-3.8
2.9	4.2	4.4	-4.7	2.6	-1.4	-3.5	1.6	-9.1	4.9	1.5	0.33	5	-4.8	-1.1	1.1	-6.9	-3.5	-1.1	1.5	-0.99	-0.47	-5.6	-0.49	7.6	-1.4	-4.8	-4.2	-6.4	-3.1	-0.25	3.4	6.3	-4.1	-1.4	7.2	-0.22	-3.5	2.4	1.1	-6.8	-0.7	15	-5.2	1.3	-4.8	-0.44	-0.96	4.2	-2.4
0.19	4.5	-0.98	1.5	-0.24	-2.2	-6.6	2.5	-1.4	4.7	-5.7	7.2	5.5	-0.08	-6.1	-3.6	-4.2	1.1	-4.8	1.6	0.08	1.8	-6.6	-1.4	4.4	1.4	-3.9	2.4	-3.4	3.2	-2.7	10	3.5	-0.67	-1.7	12	1.8	2.1	-3.5	-7.2	-1.1	1.8	7.2	-4.6	-2.6	0.95	-0.61	6.2	-7.4	7.5
-6.4	11	-7.5	7.2	-2.7	8.2	-6.8	2.6	2.9	11	-0.81	9	3.3	-1.3	-2	6.6	1.5	3.4	2.5	6	2.7	2.2	4.2	-0.7	8.1	5.1	-4.7	5	0.13	3.5	-3.3	6.6	-0.42	2.9	6.5	3.9	-1.2	3.3	5.8	2.4	1.4	3.8	0.02	9	6.1	11	0.48	13	0.17	9.5
-6.8	6.4	-5	8.1	-2.3	7	-2.5	-1.2	3.8	8.9	2.3	4.5	9.8	6.6	11	12	5.6	8.3	11	6.5	-0.67	7.3	7.5	3.5	8	16	5.8	2.2	2.2	7.4	1.6	7.9	8.1	5.5	4.8	-6.2	-1.1	4.5	0.26	8.8	-0.06	1	6.6	19	4.9	10	-0.12	3.6	2.7	3.8
-7.6	0.86	-1.6	0.82	2.2	1.6	-5.1	-2.8	4.8	0.95	1.2	0.57	0.46	3.8	2	1.9	-2.3	-9	-5	5.1	-1.2	2.1	-1.4	0.33	2.1	9.3	3.3	-2.7	-4.6	-5.7	-5.3	-2	-4.7	-1.2	2.7	-8.1	-2.4	3.7	-2.9	-2.7	-1.9	0.33	3.4	4	1.6	-6.9	1.3	-1.9	-3.7	5.6
6.2	-5.5	0.17	-3.9	-1.4	-5.2	-4.3	-9.9	2.1	-6.8	1.1	-0	2.4	7.3	3.1	1.3	-2.5	-1.3	-1.2	-4.6	4.3	-3.1	-3.1	3.8	5.2	-3.8	-1.5	-5.4	6.7	-6.6	-1.4	-7.7	2	-5.4	0.35	0.54	-3.7	4.1	-1.4	-3	0.42	1.9	5.3	-6.1	-0.5	-8.7	-0.99	0.99	-1.3	1.4
4.3	-15	-4.2	-2.4	-2.6	-4.1	-3.5	-11	1.7	-3.9	-6.1	-2.2	8.1	4.5	1.2	-0.1	2.6	5.7	0.42	-3.6	1.4	-2.7	4.8	-5.4	5.5	-0.72	-2.5	-4.6	1.9	-7.8	0.98	-15	11	-1.9	-5.6	0.62	9.5	-6.9	-1.3	-9.5	3.4	-1.4	8.9	11	4.4	-2.8	-6.5	1.2	-7.6	-2.8
-1.8	-15	1.6	-6.6	3.9	-0.37	-0.82	-7.2	-0.49	-8.2	1.2	-5.7	1.4	2.7	-3.4	-9.3	-1.9	-0.46	-0.53	-8.9	-3.1	-2.5	2.6	-5	-2.2	-14	-5.6	-9.3	-4.5	-6.9	-6	-16	-6.9	-3.9	-3.3	-8.7	-0.67	-6.4	-7.9	-14	4.6	-3.9	-3.8	-6.9	1.1	-18	-4.3	-5.3	-12	-12
-1.6	-8	2.1	-3.7	-2.6	-7.9	3.2	-10	2.2	-13	-0.49	-7.3	-2.9	-5	-2.9	-9.8	-3.5	-3.1	-5.4	-12	-2.8	-3.9	-3.8	-8.3	-12	-11	-12	-5.7	-8	0.14	-18	-13	-12	-5.8	-9.4	-6	-10	-0.65	-13	-4.7	-11	-1.6	-17	-14	-14	-7	-4	-8.4	-0.58	-11
-6	-11	0.25	-9.9	0.05	-11	-0.67	-10	-4.1	-8.2	-7	-6.6	-4.7	-9.5	3.1	-11	-8.4	-1.2	-8.1	-16	-4.5	-3.5	-6	-6.2	-9.3	-8.6	-4.5	-12	-5.9	-8	-13	-13	-4.2	-8.1	-4.3	3	-3.8	-7.6	-10	-16	-5.4	-0.17	-9.1	-15	-7	-14	-6.2	-5.9	-4.6	-4.6
[truncated: 952 more columns]
