# Supplementary material for: Dyslexia on a continuum: A complex network approach
Source: PLoS One. 2018 Dec 17;13(12):e0208923. doi: 10.1371/journal.pone.0208923 (PMC6296514; doi:10.1371/journal.pone.0208923)
Supplement: S1 File — Detailed information about the archive contents is provided in the included README.txt file. (TGZ) [file pone.0208923.s001.tgz › FS_683_VV_run_1.csv]

0.13	-0.16	4	-1.1	4.4	-1.7	9.7	-5.6	5.6	-2.8	3.5	1.9	4.1	6.6	1.9	-4.5	0.98	-13	-3.2	-2.9	4.5	-4.7	-2.4	1.1	-2.3	-6.5	-8.8	-13	-3.2	-13	-0.88	-1.7	-1.4	-12	-1.1	-0.43	3.5	-4.1	-3.1	2.5	2.4	-13	4	0.93	3.4	-5.7	-6.6	-7.6	-1.9	-10
0.31	0.17	2.1	10	-5.7	8.8	2.7	0.43	5.3	2.8	2.3	1.8	1.2	4.9	1	-3.2	6.5	-6.4	3.9	-2.8	7.8	-1.5	3.9	5.1	0.37	-7.3	-1.1	-8.2	0.65	-8.7	3.4	-4.1	0.75	-7.2	3	-4	2.4	-3.5	4.6	-1.8	2.5	-6.5	3	-2.3	7.8	0.53	0.11	-4.3	-5.2	-6.6
-0	0.44	2.9	2.5	4.2	0.49	4.4	-3.4	5.2	-2.6	7.2	-3.3	-1.2	5.1	2.8	1.3	-1.8	4.3	-0.35	6.5	-3.5	0.1	0.92	2.7	5.6	-4.9	0.44	4.1	2	-0.84	5.3	10	3.5	5.5	7.8	-1.4	4.5	1.6	5.5	0.29	1	1.3	-0.34	7.2	7.2	17	5.5	5.2	3.4	3.3
-0.19	0.41	-0.12	-4	0.52	-5.1	-4	-2.1	-0.43	1.6	1.1	6.8	-2.6	3.2	-7.6	4.9	-8	6.5	-8	4.2	-7.4	6	-6.7	-1.2	-3.8	-2.3	-8.2	-3.6	-5.2	-2	0.34	4.2	-7	0.04	0.33	-2.3	-1.2	3.8	1.1	0.39	-0.03	3.8	-10	-1.4	3.6	8.3	-3.9	-0.33	-5.5	-1.1
-0.25	-0.03	-5.8	-5.7	-7.3	-9.7	-11	-7.1	-1.6	-2.7	-6.2	-3.4	-1.6	-4.3	-4.3	1.2	-4.1	0.37	-4	-0.92	-8.9	0.07	-1.6	1.1	-7	-2.9	-5.3	-4	-7.1	-8.4	3.5	-0.24	-10	-6.6	-2.2	-3.9	-2.6	0.26	2.8	2	-2	3.6	-1.7	2.5	9.4	0.75	-2.3	-1.3	-5.7	-2.3
-0.6	0.14	-15	1.4	-5.8	-2.2	-6	-10	-8.9	-9.3	-1.4	-17	-2	-1.9	-8.5	-2.2	1.1	4.8	-9.1	1.8	2.4	-3.3	-3.5	-1.4	-4.3	7.7	-4.8	4.5	-11	1.6	-2.1	6.2	-9.8	1.7	-2.7	5.9	3.3	4.2	-0.38	7.2	-4	4.6	-3.6	1	4.5	2	1.5	3.6	-2.3	7.5
-0.32	-0.57	-4.5	0.01	-4.7	-5	-8.4	0.97	-7.2	2.9	-4	-0.37	-3.1	0.39	-6.7	-0.64	-0.55	-6.2	3.3	-2.1	2.3	-7	-0.79	-5.7	2	2.1	-2.5	-3.3	-6.7	4	0.12	0.7	-13	2.8	-4.5	4.8	2.1	-0.89	4.4	-0.01	-2.2	2.8	-3	-4.1	1.9	1.4	1.5	0.97	6.2	3.4
-0.22	0.55	-0.32	-2.6	2.9	-3	3	-0.26	3.5	1.8	1	-5.2	-0	1.6	5.7	6.1	7.8	1.7	-1.3	6.7	6	-1.4	2.2	-0.45	-0.54	0.29	2.6	2.6	-3.5	1.5	2.5	7.7	-1.5	1.4	-3.6	2.1	-0.56	4.6	4.9	9.1	6	2.4	0.99	3.4	-6.2	7.1	-1.7	3.6	5	-0.65
0.48	0.2	-2.2	-3.9	-1.2	-3.1	0.96	-4.5	-0.37	0.68	-2.6	3.1	1.7	-0.36	10	6.2	5.1	6.9	2.7	8.4	-1	3.2	5.4	2.2	-6.6	3.4	0.91	3.5	0.19	3.6	1.5	2.8	2.5	4.6	-2.9	-0.33	-1.4	4.5	-6	-0.48	4.2	-3.9	0.2	1.5	-0.04	-4.6	-2.6	3.1	-5.1	2.6
-0.24	0.25	-7.6	-1.9	-9	-0.41	-13	-3.8	-3.5	-5.5	-7.8	-11	-3.9	-6.8	-4.4	1.5	-0.86	4	1.8	2.2	4	4.3	1.7	-3.1	-5.5	-6.2	-7.3	2.3	5.8	-4	-0.95	0.71	-2.9	-1.9	2	-3.6	-2.5	-2.5	-6.3	-8.7	-2.4	-5.9	1.4	1.1	-5.3	-8.2	-3.8	-1.1	-8.2	-2.9
-0.07	0.07	-1.7	-0.95	-0.53	-0.7	-3.6	-5.4	-8.9	-5.8	-8.8	-13	-1.2	-1.6	3.8	1.8	-1.8	-1.5	6.1	0.89	1	0.48	-0.36	4.7	-4.2	0.85	1.4	-2.6	-1.7	-2.5	-1.9	0.6	4.5	-0.09	-4.9	-0.87	-4.1	-2.1	-0.57	-4.1	-2	-1.1	-1.8	-6	5	-11	0.04	-5.2	-4.8	-1.5
0.28	-0.16	-1.1	-2	-3	-4.4	-6	-0.13	-3.8	2.4	-15	8.2	-6.9	-1.3	5.1	-1.9	3.9	-0.84	2.4	-4.3	2.9	-2.6	-1.5	-5.7	-0.95	2.2	1.3	-4.5	2.1	2.2	1.7	-5.3	9.3	6.4	-0.51	-3.4	-3.2	-2.4	0.05	0.62	2.6	-0.67	3.8	-6.1	9.9	3.8	3	-4.2	6.2	-0.6
0.54	0.3	-2.7	-5.8	-1.7	-1.3	-4.2	2	-7.3	-2.2	-14	-5	-4.3	0.97	5.3	-0.33	-2.3	2.1	1.5	-0.35	2.9	1.5	1.8	-2.3	-2.2	-0.23	1.5	-1.5	3.1	3.3	-0.67	2.4	4.6	2.8	-3	-1.3	0.31	0.15	-1.5	-0.33	-0.18	6.4	1.2	-9.5	-4.6	5	4	1.9	-0.69	5.8
0.24	0.29	-4.2	-0.63	1.4	3	-3.7	5.8	3.3	0.87	0.95	-0.13	3.5	0.36	-3.2	4.7	5	14	-2.3	2.1	-3.8	13	4.2	9.9	-2.7	2.7	-0.28	2	-1.8	7.5	2.1	2	-0.98	5.4	-2.4	4.4	4.8	-1	-3.1	0.4	2.4	4.4	-4.2	-7.5	-4.9	1.8	-2.1	2.2	-3.4	12
0.16	0.13	-1	0.3	2.2	6.1	-4.7	2.5	-4.4	7	5.8	5.2	-0.65	1.2	0.24	1.6	3.9	2.6	-0.24	5.7	4	5.5	0.84	6.6	2.8	5.4	-0.71	-0.62	-2.5	2.8	-1.4	-1.8	-2	2.4	0.53	5.7	-0.66	1.8	3.7	8.5	6.7	14	-2.4	-5.7	4.1	10	0.6	2.3	-0.29	2.9
0.28	-0.27	-5.3	0.18	-0.02	-1.4	-2.2	-2.6	-2.9	11	-5.9	11	-0.98	-2.3	0.98	-0.24	-0.78	0.39	8.4	-4.6	-2.3	5.7	-3.1	4.4	4.4	0.57	4	0.15	6.1	5	1.1	-2.7	3.2	5.4	2	3.5	2.8	-3.2	0.58	5.1	3	6.7	-1.2	3.8	2	6.9	2.1	-1.4	9.7	-1.4
-0.01	0.44	-1.3	1	-3.1	2.9	2.3	-0.89	0.33	-1.4	-6.7	-1.4	-4.2	2.2	-0.37	4.9	0.25	-1.1	4.4	5.3	-6.5	8.6	-4.6	1.9	0.62	-2.5	1.2	1.3	5.4	2.4	-1.1	3.3	3.5	-0	1.2	-5.4	-3.9	-7.4	-3.6	-1.2	-1.5	0.93	-0.48	12	-4.7	1.3	-3	-1.9	2.1	-0.91
0.03	0.1	-2.4	6	0.09	2.2	6.7	-4.7	3	-0.29	6.8	-1.4	-1.1	0.22	-3.7	0.21	-1.5	3	2.8	-4.7	-2	4	-0.51	4	4.9	2.5	-0.86	2.2	5.4	-0.78	1	-0.44	-1.4	-0.95	7.8	0.63	5.4	-3.3	6	-7.5	0.52	1.1	-7	-0.68	2.7	-2.2	1.2	-2	0.09	1.2
-0.17	-0	2.2	1.1	0.81	-5.2	1.1	-1.9	5.8	-7	7.5	2.5	3.6	-3.9	0.32	-3.2	0.19	-4.8	-0.43	-0.96	4.1	-4.6	0.12	-5.3	5	-3.5	1.6	-1.5	5.1	-0.31	3.2	-2.6	9.3	-0.94	6.2	-2.3	8.9	-3.5	6.4	-2.1	1.8	-5.1	-1.8	2.6	9.5	-14	0.87	-4.9	7.5	-1.1
0.78	-0.28	6.5	2.4	4.1	5.2	-3.3	4.1	0.09	-7	-2.8	-8.1	1.2	2.8	6.6	2.6	3.7	3.5	7	7.4	7.4	-5.8	6.3	0.17	0.57	-5	7.5	7.3	-0.87	-0.66	5.8	-4.8	1.5	1.3	1.2	-3.1	2.3	-0.63	-0.92	-3	6	-5.7	8.8	8.3	9.1	-9	3.2	5.6	3.8	4.4
0.61	-0.58	-1.7	-1.7	1.1	-3.8	-2.4	1.1	-2.2	0.39	-6.5	-6.4	-3.5	-0.99	3	0.63	3.3	4.1	4.7	-7.7	6	-5.9	3.4	-3.9	-4.7	-1.6	6.2	1.6	3.3	-6.8	0.34	-4.9	3.9	-0.63	0.97	-4.5	0.74	-2.5	-2	-4.5	0.97	-4.5	4.3	-4.3	-2.8	-8.6	0.29	2.6	-6.5	-0.32
-0.18	-0.17	5.2	-0.51	1.2	-1.2	1.2	-0.75	-4.9	-2.1	0.22	-0.74	-3.9	2.1	0.38	-5.8	-2.5	-3.2	-3.6	0.88	-3	-8.3	0.02	-4.5	-4.2	0.49	-0.43	1.7	1.2	-3.3	-2.1	-1.5	5.4	1.3	-3.2	-1.1	0.45	-2.8	-2.2	2.9	-5.8	-3.3	-5.6	1.7	-3.5	-7.5	1.2	-2	-0.14	3.2
0.11	0.05	-7.3	1.6	-6.9	6.3	-3.5	8.2	-5.2	-4	-1.2	-1.9	1.8	-1.7	-7.1	0.66	-4.8	5.4	3.9	2.7	-15	2.9	-2.2	-7.3	-3.5	-0.92	1.2	11	-6	5.2	-2.8	-0.55	0.89	-4.6	-6.6	3.7	-5.9	0.74	-8.4	1.2	-0.18	-1.4	-0.07	3.7	-4.7	0.59	-3.1	5.7	-7.8	2.5
0.52	-0.52	-4.7	5.7	3.4	6.8	0.5	1.8	-5.7	-6.3	-4.1	-0.96	-4.7	-2.8	5.3	1.6	9.4	-2.3	3	-4.7	4.1	-8.6	2.2	-3.6	4.9	-0.77	9.4	-0.33	6	4.2	-0.97	-0.16	6.5	1.8	0.61	-3.1	-2.2	-4.5	-2.2	-8.8	2.4	-0.88	6	-0.26	-0.46	-3.6	3.7	1	6.2	-3.1
-0.47	-0.1	7.4	1.2	6.9	-2.5	5	-4.3	-4.2	-2.7	5.5	0.58	1.1	-2.9	1.6	-2.8	-4.4	-5.1	-3.8	-2.9	-2.3	-6.7	5.9	-5.4	1.2	3.1	1.5	-4.6	1.3	-0.4	-0.6	-11	6.1	-0.88	-1.1	-0.88	1.3	-4	-4.1	-4.4	-2.8	0.05	1.2	-3	-8	-6.7	6.2	-6.3	2.4	7.2
0.05	0.09	-4.1	-1.9	-6.5	-5.5	1.1	5.6	3.3	1.4	-9.1	7.3	3.8	4	0.81	-1.8	-4.2	0.09	-2.7	2.3	6.1	-1.5	1.1	1	0.54	2.8	0.38	1.9	1.5	4.6	1.8	-0.26	1.2	-2.9	-1.2	8.9	-1.7	2.8	-9.4	0.55	-5.8	2	1.8	-1.6	-5.6	-3	1.7	-1.3	-3.4	0.44
-0.28	-0.08	-3	1.4	-2.9	7.7	-1.1	17	-2.6	12	-6.5	16	-0.54	2	-5	-3.1	-1.5	-7.7	-3.4	-2.4	1.4	0.5	2	2.6	-1.6	5.2	4.3	-3	3.6	5.8	1.1	-2.5	4.2	2.9	1.2	3.8	-2.5	2.7	-5	3.6	-0.11	3.9	1.5	-8.3	-2.8	5.2	0.83	2.8	-4.4	-0.71
-0.55	0.11	5.7	0.42	0.43	7.1	4.7	5.2	5.3	2.1	10	0.75	2.2	1.4	2.3	-2.7	-2	-5.2	-5	-1.2	-3	-4.9	0.54	0.66	-4.7	5.4	1.6	4.3	-3.6	5.1	-7.2	3.8	2.9	6.3	-0.88	1	-4.8	0.11	-0.46	2.1	-2.5	-1.7	-0.08	-1.1	-8.9	-0.05	-5.3	2.1	-0.07	-2
0.5	0.1	2.4	-0.34	3.6	3.8	0.85	-4.2	8.4	3	4	2.3	1.1	-0.01	3.8	7.9	-3.8	-2.1	2.8	2.1	3.6	0.26	-0.4	3.5	1.6	5.8	-0.73	0.58	-1.8	5.1	0.48	-3.8	-4.3	1.4	0.24	0.85	-2.3	0.32	2.3	0.13	-1.6	0.53	4	1	-1.6	-5.1	-3.5	-2	7.4	-3.6
-0.39	-0.14	6.3	4.3	6.3	-6.8	-5.9	-0.73	2.2	2.5	1.8	-3.7	1	-0.64	0.95	0.08	-0.22	-1.1	-8.3	-3.8	2.5	-8.1	0.22	1.1	1.3	3.1	-1.8	1.8	-3.4	5.8	-4.5	-3.6	-3.3	0.16	-3.4	4.9	-1.6	-0.13	-0.74	-0.12	-5.8	0.18	-1.2	4.5	-2.5	0.83	-2.8	-2.1	-0.22	2.6
-0.5	0.18	4.5	3.4	12	1.8	7.2	-5.7	-3	-2	0.83	-4.2	3.5	-1.1	4.2	1.6	-7.8	7.8	-0.65	1.5	0.34	9.4	-3.4	-1.3	0.38	3.6	2.7	-0.06	-3.7	0.85	-3.6	4.5	-2.1	0.49	-4.2	2.5	-6.2	6.8	-5.5	2	-10	8.1	0.37	1.8	-1.2	4.3	-1.2	-3.5	-1.1	5.9
-0.06	0.01	9.6	2.2	9.6	6.6	2.8	-2.3	-5.4	0.6	0.5	3.2	0.34	0.67	4.7	1.3	-3.1	9.5	8.1	1.8	-3	5.7	-4.5	2.8	-0.01	-2.2	4.4	3.1	2.9	-0.38	-0.64	-1.5	2	-2.3	-1.6	3.4	-1.1	2.1	-8.8	6.9	-6.2	2.5	-0.05	0.47	-3.6	-0.27	-0.3	1.2	3.4	3.6
-0.03	0.64	6.8	-5.6	3.5	-0.89	1.3	-6	2.2	-1.4	0.88	-0.24	-1.6	0.45	-1.2	-2.8	-0.93	5.7	-3.3	1.7	-1.1	0.72	-3.9	1.5	3.4	2.6	-0.95	4.8	-0.71	3.9	-4.4	7.2	2.2	4.3	-4.7	3.9	-6.3	2.6	-5	3.5	-3.3	8.2	-7.2	12	-5.9	12	-3	5.1	2.1	4.6
0.41	0.21	-0.58	-7.2	0.8	-3.5	6.9	-5.2	2.1	-4.9	1.5	-8	-0.4	2	2.3	-2.8	-4.8	-2.5	4.8	-4.3	3.2	-2	-2.8	-5.2	3.1	-0.3	2.5	2.7	-1.5	1.9	0.94	8.6	1.1	1.6	-1.7	-0.31	0.56	-1.1	-0.54	-6	1.7	-2.3	4	3.5	5.8	3.3	-1.2	5.4	1.3	1.4
0.02	-0.59	-0.69	0.76	2.5	2.7	-0.99	4.9	-1.8	1.9	3.3	5	-1.2	0.26	2.9	-1.8	-5.8	-0.86	3.9	-3.4	3	1.5	2.1	-0.33	4.4	-3.3	4.5	-11	3.1	-5.9	3.1	-6.5	7.4	-3.7	0.72	-3.1	2	-4	-0.72	-4.5	-1.1	-11	3.2	-10	2.9	-7.9	0.75	-7.8	12	-4.3
-0.36	0.18	0.55	-1.5	-2.6	-2.7	2.3	-4.3	-4.8	1.1	3.1	-3.3	-6	0.9	-1.9	-4.6	-2	-1.6	-3.4	-1.6	-10	-1.9	-3.8	2.1	0.18	0.13	-0.59	-0.88	2.6	-1.4	-6.5	-0.7	5.5	-8.2	-6.4	2.5	-5	1.2	-6.7	1	-4.8	2.9	-3.8	-0.09	-12	3.2	-0.39	-4.3	-0.21	-5.1
-0.09	0.51	6	-2.9	3.5	-4	4.3	2.4	-5.5	3.5	1.9	-3.6	-0.37	-3.1	2.6	-3.5	2.4	3.1	-0.88	5.3	-4.5	1.2	-6.6	-4.2	2.1	-0.82	5.2	4.2	-1.9	0.93	-1.1	-1.8	1.9	1.1	1.4	2.4	0.15	7.8	-1	-0.83	-1.7	1.4	4.4	-0.41	-5	-0.2	3.4	3.5	2	-4
-0.25	-0.49	-2.9	-0.08	6	-1.1	3.3	1.5	0.38	2.5	0.86	3.1	-1	-3.2	-3.4	0.11	0.44	-6.3	-2.8	-5.1	-0.42	2.7	-6	-1.9	5.8	2.3	4.1	-3.5	5.4	1.1	-4.4	-3.5	3.9	-0.85	5.5	-0.37	2.5	-1.6	-0.94	3.3	-7.1	1.3	4	-5	-12	2.3	-0.74	4.3	7.1	-0.62
-0.1	-0.41	3.4	2.9	4.7	4.4	5.7	4.5	3.9	2.8	7.1	3.9	2.6	-1.6	-1.6	-2.1	0.5	0.24	-1.7	-7	-2.1	4.3	-0.86	1.3	3.4	0.93	5	-1.1	0.66	0.48	-6.7	0.34	1.6	-2.1	0.87	3.9	1.4	-1.2	-0.02	4.5	-3.4	1.7	-3	-3.4	-10	8.2	3.9	-1.6	-2.6	-2.6
0.49	0.56	1.4	2	-2.6	8.2	-2.9	4.1	-7.8	0.06	-0.91	0.68	-3.5	1.2	-5.1	0.47	-3.9	11	-0.85	5.4	-8.2	-4.7	-1.6	6.6	-7	3.9	3.4	5.3	1.3	3.7	4.3	3.3	2.2	2.2	-2.9	4.6	5.6	5.8	-6.8	3.5	4.2	7.6	4.9	3.3	3.2	7.9	5.5	3	3.5	3.7
-0.08	-0.1	5.8	2.7	1	7.2	6.8	9.8	2.8	-1.4	-3.2	-0.46	0.37	0.31	-0.08	0.61	3.6	-0.13	1.7	3.5	-5.3	0.26	-5.1	-3.5	4.4	-1	-0.2	9.8	4.5	-0.63	2.5	0.6	2.8	12	1.8	-2	3.8	-2.2	-1.3	3.7	3.5	3.1	4.3	6.4	1.9	1.1	-0.43	2.7	12	6.2
-0.42	-0.6	-0.89	6	-3.1	2.1	6.1	7.5	4.7	3	3.5	5.5	0.17	-2	-0.21	4.7	-3.3	-3.1	-4.3	-1.6	2.2	1.1	1.4	-5.7	2	2.3	-1.1	-0.97	0.68	1	-3.3	-4.7	-2.2	3.6	0.2	-2.9	0.58	-2.7	2.4	-1.7	-2.4	-6.6	-7.1	-1.5	3.4	-3.2	1.8	-3.2	1.6	1.6
-0.21	-0.18	-2.5	4.9	-7	1.6	-8.5	-1.4	4	-3.4	11	5.4	-1.8	2.3	-8.1	1.4	-4.8	0.31	-5.8	-4.5	-0.41	3	0.32	4.5	-1.8	1.4	-1.6	3.3	-1.8	5.5	1.4	2.4	-2.2	-0.52	0.25	1.9	-0.99	1.3	5.8	-3.9	4.5	-8.6	-5.5	7.7	6.7	-4.1	1.2	1.7	-6.1	4.5
-0.78	-0.29	4.5	-1.9	1.7	5.9	2.1	1.9	2.1	-2.9	12	-7.7	-0.04	-1.7	-4.9	-5	-4.2	-7.2	-4.3	-1.4	-1.5	5.2	-3.1	-1.6	4	0.66	-8.1	5.6	-1.1	1.4	-6.3	0.31	-2.7	1.8	5	-1.2	4.5	2.1	9.1	-1.9	-1.3	8.5	-6.5	0.25	-5.7	6.5	-2.5	4.2	1.9	-8.3
-0.39	-0.72	3.3	2.2	1.9	5.2	1.5	-3.5	5.3	-3	0.66	-2.8	5.1	-0.92	5.1	-3.7	4.6	-4.6	5	-7.6	-2.3	2.1	2.8	3.6	-0.09	-5.5	-5.5	-5.9	1.7	-8.1	-0.59	-4.3	-0.2	-6.2	2.7	-3.5	-0.51	-4.5	4.4	2.3	-0.1	9.5	3.7	-5.7	-3.9	4.6	-1.6	-2.5	-0.98	-5.8
0.44	-0.96	1.3	3	-0.32	-1.6	3.4	-0.39	-0.95	5	-3.6	10	5.7	-1.9	3	-1.2	7.1	-12	5.8	-5.4	-1.1	-3.6	-4.8	-1.5	8.6	-1.2	3.5	-6.9	3.6	-3.5	7.4	0.31	7.6	-6.5	5	0.69	7.2	0.52	3.1	1.2	2.1	1.6	11	-1.8	8.7	-2.6	4.1	-1.8	1.5	-3.7
-0	-0.2	-0.33	6.2	-2.2	0.53	3	1.3	-1	4.1	-0.28	2.4	1.3	0.62	-3.3	-0.9	-1.9	1.2	0.48	2.4	6.3	1.7	1.5	-0.51	4.4	1.5	2.9	-1.1	0.1	0.67	8	2.6	4.4	-6	-0.18	-0.77	-1.7	3	0.82	-0.94	-2.9	-3.2	4.6	-5.5	-7.8	3.7	-0.33	1.7	-2.8	-3.2
-0.37	-0.01	0.51	3.7	2.1	-0.42	4.2	2.3	5.2	5	4.3	6.2	-3.1	1.9	-0.61	-2.7	-0.63	0.86	-4.8	-0.16	-3.5	-0.57	-1.9	3.1	0.26	0.64	2.1	-3.4	0.86	1.7	0.49	-0.22	0.95	-2.4	-3.2	2.4	-4	2.3	-3.7	3.9	-3.8	11	-2.2	-0.82	-5.1	4.8	0.93	-3.1	2.4	-6
-0.22	-0.49	0.98	2.1	-1.2	-2.6	-2.5	8.3	5.7	4.5	5.9	11	-1.3	-1.1	-4.5	-0.45	0.3	-6.3	-2.3	-5.5	-4.8	-7.8	-4.2	2.7	1	-0.64	-2.4	-5	-0.11	-1.7	-6.8	-2.1	-2.5	3.5	-1.5	0.18	0.51	0.18	0.09	-0.78	0.16	-3.5	-4.1	-0.77	-0.98	-5.6	-0.9	-0.43	0.01	-5
0.41	-0.03	-2.3	-2.4	3.1	7.7	12	8.6	0.39	2.3	-0.68	5.5	2.3	7.3	6.8	-2.4	4.8	-10	8.8	1.2	-2.2	-3.5	0.62	-2.1	4.4	7.9	5	1.6	0.23	3.6	-0.41	-2.1	-2.5	3.4	2.6	1	-1	0.51	0.96	-7.1	-1.4	-5.7	6.7	4.2	1.8	-7	-0.91	0.96	0.46	1.4
0.03	0.33	-0.77	4.5	3.8	1.8	0.82	4.1	4.8	-5.7	1.2	0.81	6	2	8.9	-3.1	3.2	-2.5	6.8	6.3	2.6	-4.4	4.9	-2.4	-0.1	1.4	0.47	2	1.2	0.47	3	-1.1	-1.2	2.3	2	-0.28	0.16	2	1.5	0.08	-0.61	-5	6.1	2.4	0.2	1.5	-3.2	-0.22	4	0.12
0.13	-0.28	2.4	2.6	3.5	3.5	4.9	-5.6	3	-0.71	3.5	-1.6	1.1	2.3	-2.8	6.8	1.3	-2.1	0.86	-2.4	-1.9	-2.1	1.9	-0.97	-4	-0.74	1.6	-1.8	0.43	0.87	-1.6	-3	1.7	4.5	-1.9	-4.7	-5.1	1.5	-6.1	-7	-0.72	-3.5	4.4	8.6	0.75	-6.7	-4.2	-1.2	-3.2	-1.7
0.5	0.15	1.9	1.1	5.2	0.17	-1.9	1.7	-5.1	3.6	-2.6	11	3.1	0.57	7.5	0.67	-0.62	-1.1	-1.2	-4.6	-0.84	0.94	2.8	4.5	-1.2	-3.4	2.1	-2.9	-0.41	-2.8	-3.3	-4.5	-4.2	-8.8	-0.01	-4.6	-1.9	-1.3	-0.08	-4	3.2	-4.4	5.4	-2.9	5.1	-2.5	-0.82	3.4	-4.1	-7.1
0.13	0.35	-9.8	-5.9	-5.6	-5.5	-7	-0.92	-4.1	-3.9	-6.6	-3.4	-3.4	-8.3	-3.1	-4.5	4.3	-2	-1.4	3.3	-2.6	-2.5	-1.7	-1.5	0.96	-5.4	0.6	0.22	-2.7	1.4	-5.4	3.2	-1.5	-3.2	-0.46	-4.8	-7.6	-0.32	1.7	7.2	-1.8	4.9	1.2	-2.5	-3.7	2.3	-1.8	0.44	0.03	-5.6
-0.28	-0.03	-1.9	-4.6	-1.7	2.3	-0.68	-6.1	1.8	-0.47	2.2	-5	-3.7	-0.28	-2.1	-3.7	0.01	4	-7.3	0.37	3.8	-0.74	1.8	-4.8	-7.3	-1.2	-2.9	-1.1	3.9	-1.6	-6.2	4.4	0.02	3.1	0.5	-4.5	-1.7	0.43	-3.3	0.23	-7.5	2.5	-4.7	6.8	-5.4	-0.94	-1.5	-1.4	1.1	-2.7
-0.38	0.43	9.4	-0.82	-0.5	3.3	10	3.2	5.9	-2	16	3.1	0.81	-0.97	-3.2	0.29	-4.9	1.2	-7.1	-1.5	5.9	-0.18	4.3	3.3	-4.5	4.6	4.4	-1.6	3.2	-5.3	1.1	2.2	-6.4	-5.4	7.5	2.2	3.5	6.1	4.6	4.8	-0.99	2.5	-10	-0.54	0.9	6.4	3.7	1.4	-5.6	2.9
0.31	0.37	-1.1	-3.1	0.43	1.1	6.9	14	7.6	9.9	4.9	6.3	2.6	4	-7	-1.8	2.5	0.27	-2.2	-1.2	4.6	5.8	-1.8	3.6	1.6	7	3.5	4.2	0.8	4.9	0.59	-2.3	-3	-2.2	1	4.5	-1	5.3	6.5	5.8	9.1	2.2	-3.3	2.1	0.37	3.2	-0.41	-2	-0.25	-2.2
-0.02	-0.78	0.4	0.58	-0.2	-2.6	-4.4	-1.3	-0.02	-0.03	-3.4	9.3	0.58	2.2	-2.9	0.81	3	-8.1	-3.4	-5.4	2.9	-0.58	2.6	-3	-2.6	1.8	-6.3	-4	-1.5	6.9	-2.1	-2.5	-3.3	2	-2	5.5	-0.89	3.8	-1.8	-2.1	9.7	-11	-3.9	-2	3	-5.9	1.6	-0.61	1.3	1.6
0.19	0.04	13	-8	1.4	-2.5	0.14	0.21	2.6	0.13	4.8	-8.2	2.4	-0.74	2.2	-3.6	-5	-2.9	-0.21	2.9	2.5	1.8	3.5	1.5	-0.52	-1.6	-3.6	0.81	-0.22	-1.5	4.3	-0.16	0.34	4.8	2.1	-1.6	1.1	-0.36	1.5	-2	2.4	-1.9	3.2	5.6	4	-0.76	3.8	1.4	-4.4	6.6
0.04	0.04	3.7	-1.6	0.86	0.34	6.8	6.6	7.8	3.4	11	-4.9	4.8	-2.4	-2.8	-1.1	-0.91	1.9	-2.4	-1	-3.3	-2.9	-1.8	-2.1	-2	-2.5	-1.9	-0.29	3.4	-2.2	2.6	0.2	-4	0.38	0.45	-4.4	3.1	-2.2	0.99	1.3	3	1.6	-5.6	-3.8	1.8	0.9	-0.69	1.8	-7.8	5.2
-0.23	-0.27	-3.4	5.4	-4	-0.3	4.8	6.1	7.8	-5.3	14	4.2	4.6	0.66	-5.7	-2.8	-0.58	-0.46	-7	-2.2	1.5	4.6	-3	-6.1	-0.97	3.2	-3.9	-1.4	2.9	1.8	1.5	-1.2	-1.6	1.8	5.5	-0.73	-0.6	-3.1	1	-6.2	-4.6	-1.6	-7.4	-2.1	-15	1.2	2.6	-2.3	-7	1.2
0.11	0.48	3.3	-1.1	-1.1	0.44	4.8	2.1	5.4	-4	12	3.9	9.6	-3.8	-3.8	1.3	1.5	0.89	2.3	1.9	1.2	-2.7	-0.96	-2.4	6.1	7.7	-1	4.1	2.4	7.8	-1.9	4.6	-2.3	0.9	8.1	8.5	4.8	4.8	5.7	0.65	1.8	2.2	-5.4	-1.1	0.4	-1.1	1.3	6.7	-3.3	3
-0.31	0.24	-2	-2.9	-1.9	-6.5	3	-6.8	8	3.7	12	3.5	5.8	-3.4	-8.4	6.9	-3.3	3	-9.6	2.8	2.5	-4.5	0.62	6.4	-2.6	9.6	-3.5	4.5	-1.2	7	-7	5.2	-2.4	4.2	6.5	8.3	2.3	3.5	6.4	7.7	0.17	0.63	-6.5	-1.5	-7.5	4.2	-4.2	6.5	-7.8	5.7
-0.01	-0.37	-2.2	-0.95	0.93	-2	-0.75	3.6	0.62	2.2	3.6	3.4	-1.6	-2.2	-1.1	3.5	1.2	2.4	-1.5	-3.4	5.8	-1.7	4.9	3.1	-3.9	-1.7	0.88	1.2	-0.67	-1.6	2.5	-5.4	-3.1	3.5	-0.83	-4.7	4.4	-1.9	5.3	0.3	-0.03	-6.7	0.09	-8.4	1	-8.2	2.8	1.6	-5.9	3.8
-0.5	-0.01	2.8	-2.2	-2.7	-2.7	-2.1	-1.1	4.1	-1.5	2.3	-3.5	-0.04	-5.5	-8.8	0.49	-5.5	-2	-11	0.08	-1.7	1.9	-1.9	-3.6	-1	-2.9	-1.4	2.3	-6	-6	-3	1.1	-8.4	-2.4	-2	-5.2	0.15	-0.55	-0.59	0.91	1	-0.17	-5.7	0.01	-1.1	-3.3	1.3	1.2	-3.9	-0.24
-0.69	0.32	0.12	-5.2	-4.7	2	-4.7	-0.82	3	7.5	4.6	4.3	2	-3.3	-5.1	1.8	-7.6	-4.5	-8.6	0.78	-4.5	8.1	3.4	6.1	-9.4	-0.45	-14	2.7	-5.2	1.8	-4.3	0.49	-4.2	3.5	-4.5	1.4	-6.5	3.4	-5.3	2.7	1.1	1.8	-2.5	2.5	-1.8	-0.52	-8	-0.91	-12	-1.1
-0.08	0.44	0.68	0.7	-1.6	-6.1	-6.9	-7.3	0.61	-3.9	-1.1	-1.5	-0.28	-3.4	-0.15	-4.9	-1.8	1.2	2.1	-2.8	-0.8	1.8	-4.6	6.1	-6.7	-6.2	-5.2	-3.8	-11	-6.2	0.55	-3.1	-9.3	-3.5	-4.3	-4.3	-5.8	-2.5	6.3	1.9	6	-0.72	9.8	5.8	8.7	-2.6	-1.4	-1.5	-11	1.5
-0.08	0.11	-3.7	-3.9	-5	-4.8	-0.62	-14	7.3	-8.9	0.25	-8.4	5.8	-2.4	-4.3	-1.3	-0.83	-2.5	-3.2	4.2	-1.7	-2.4	1.2	1.9	-1.7	-4.8	-4.3	-3.7	2.1	-13	-2.1	-2.1	-5.8	-7.2	2.3	-5.8	2.6	-0.44	3.2	-1.5	8.6	-9.6	0.61	2.9	6.8	1.9	-2.1	-3.4	1.3	-8.4
0.2	-0.85	0.26	-0.77	1.5	-7	1.3	-5.4	7.4	-4.2	9.5	-0.98	9.3	-2.4	-6.2	-2	2	-1.5	2.8	-4	-0.45	2.9	1.3	-1.3	3.9	-7.4	-8.8	-0.76	-2	-7.2	-0.76	-2.8	-9.4	-3.3	1.7	-8.1	3.9	-0.41	5.7	-8.2	2.3	-11	-5.5	-5.2	4.1	-7	-1.2	-3.1	5.7	-5.4
0.67	-0.41	2.2	-0.14	-0.26	-1.4	0.12	1.6	1.7	1.8	-4.9	2.1	1.1	-3	-2.8	-1.9	1.1	0.23	4.1	-2.8	-2	0.56	-1.2	-5.4	-1.1	-5.5	-3.4	-0.03	-4.6	-2.3	0.7	-1.1	-5.1	-6.7	-2.4	-5.9	-1.9	-7	3.2	-5	1.1	-1.4	-1.6	0.32	4.3	-1.2	3.2	-1.4	-5.3	-3.3
-0.51	0.38	4.7	-4.3	3.8	-3.9	4.2	-5.2	-0.89	-2.9	-2.8	-10	2.7	-2.2	-4.7	0.45	1.3	4.1	-2.4	6.5	7	-0.52	8.1	-9.2	-1.2	-3	-5.8	2.1	0.15	-2.8	-0.29	-0.95	-7.8	-8.6	-1.6	-7	-6.9	-3.9	0.63	-5.7	6.3	-5.1	-6.1	2.4	4.2	0.14	-4.2	1.5	-15	-4
-0.24	-0.38	-0.98	0.94	-4	-2.6	6.9	-3	-0.89	2.7	-1.6	-0.79	2	-3.4	-6.7	-6.2	-1.8	2.4	-3.9	-4.1	-1.9	0.29	2.3	-1.8	-4.4	-7.6	-4.9	-5.8	-7.8	-4.1	-2.6	-3.1	-6	-4.4	-7.2	-0.24	-2	-1.5	1.4	-4.1	4	-4.9	-3.6	-2.2	0.4	-11	2.7	-4.7	-5.1	-2
-0.08	-0.47	-7.7	4.1	-1.9	-1.2	-3.7	-7.8	1.9	1.1	-3.7	2	-3.9	-1.1	0.05	-1.2	-0.71	-4.1	3.1	-4.2	-5.3	-1.6	-5.9	-1.8	-2.1	-5.9	-2.6	1.2	-3.9	-2	-0.31	-1.2	-2.7	-2.5	-7.6	-2.6	-2.3	-2.2	-0.22	-2	5.9	-4.8	0.45	3.7	1.5	-5.2	-2.3	-5.4	2.8	-2
-0.01	0.37	1.3	-4.9	-0.83	-2.6	-7	8	-3.6	4	-8.9	-2.4	-6.9	3.9	-2.7	3.8	2.4	4.4	-4.5	5.8	-7.5	-3.6	-2.7	-0.96	-2.7	3	-4.2	3.6	-9.9	2.2	-2.2	2.2	-9.2	0.72	-9.4	0.52	-13	6.1	-5.3	-0.53	0.51	1	-4.9	5.1	-5.3	0.14	-8.9	3	-3.9	0.04
-0.22	0.51	0.16	-0.94	-1.9	6	2.1	8.5	-5.2	-3.7	-3.6	-6.3	3.6	2.4	-1.8	-0.07	-0.21	4.9	3.7	8.7	-5.2	-4.4	2.5	-1.1	-2.9	2.3	-0.18	7	-4.4	6.2	0.26	1.5	-4.6	6.1	-5.2	1.9	-3.5	5.2	-2.7	0.36	-4.3	2.5	-4.6	4.2	-8.3	-0.9	1.4	4	-1.3	3.5
0.7	-0.38	1.9	-0.53	-3.9	-2.8	-1.6	-2	0.47	0.57	-3.8	1.6	-0.12	0.09	4.9	0.91	9.5	4.3	8.4	-6.9	2	2.3	3.8	-1.5	3.8	1.6	-2.1	-2.6	0.31	3.5	1.8	-2.5	3.8	8.3	2	0.26	2.4	1.2	8.6	-3.3	0.43	-4.5	3.2	0.09	8.3	-5.2	1.4	0.1	5.1	0.93
-0.32	-0.01	2.2	3.2	-2.1	-1.7	-0.61	1.2	-1.2	-6.9	3.8	-1.7	1.7	-0.84	-3.9	0.85	3.6	-0	-2.8	-1.5	0.02	-0.47	-1.1	-0.15	2.8	-5.1	-4.5	-3.5	-1.1	-1.6	-2.9	-0.76	-1.5	-2.1	2.8	-2.9	2.4	-1.1	3.3	1.8	4	-1.9	-1.3	1.9	2.4	-1.4	1.9	-2.6	-3	-3
-0.23	0.35	2.1	-3.3	-0.75	4.3	-0.17	0.42	-0.25	-0.59	7.6	-10	1.4	-0.26	-4	6.2	-4.5	0.67	-7.5	5.1	-6.8	-4.5	-0.19	-4.4	-1.6	5.4	-4.3	3	-0.18	3.2	-2.2	1.9	-3.7	2.8	0.9	-1.1	2.9	1.6	0.69	-4.8	-1.8	-1.2	-0.59	3.5	-3	-8.4	0	-0.56	0.99	2.5
0.83	-0.2	2.9	-4.4	2.9	2.5	0.15	-4.7	-1.8	-3.1	-0.81	3.5	0.65	-1.5	4.5	1.7	3.1	2.3	1.9	1.8	0.18	2.3	1.2	3.2	2.7	3.1	5.4	3.6	1.9	-0.43	0.94	-0.74	4	2.6	-1.2	0.63	-1.8	0.34	-1.4	-1.6	-5	-5.3	8.9	5.9	-3.9	-8.7	-3.4	-0.81	-0.26	1.1
-0.01	-0.04	4.5	-3.4	4.5	-7.3	6.4	-3.7	-3.4	2.9	-2.4	6	1.4	0.01	1.9	-0.12	3.7	-3.7	0.31	-7.8	-0.52	2.3	3.1	-0.17	3.8	1.7	4.3	-1.3	3.5	-0.92	1.5	0.61	1.7	1.1	-4.4	-3.6	-1.9	0.59	-7.5	-7.2	-1.8	-5.9	4.2	-5.2	-6.1	-6	-1.4	2.4	4.1	-0.75
-0.39	0.6	-0.1	-5.2	-3.2	-2.4	0.4	-1.4	-5	-0.83	-3.6	-11	-4.5	1.5	-6.1	4.4	-1.3	0.25	-6	-0.43	-9.4	-4.8	-4.9	-2.3	-1.4	5.6	-3.7	5.7	0.47	1.3	-5.3	4.6	6.4	3.1	-3.6	0.61	-1.1	-0.14	-7.8	-2.8	-6.4	-0.92	0.37	-0.37	-2.9	-0.35	-1.1	4.6	3.7	1.9
-0.02	0.21	1.9	1.4	-0.57	2.3	0.78	-0.32	1.6	-1.4	-7.5	-3.1	0.98	1.7	0.79	0.71	-4.6	-0.2	0.64	0.24	-3.5	-0.69	-5.7	1	2	2.6	2.8	5.1	-2.2	4.5	3.6	-0.68	2.6	6.8	1.4	1.6	-4.1	-0.68	-1.4	1.4	-2.4	1.5	8.2	5.4	5.8	3.4	1.7	-2.8	-2.4	-0.67
-0.05	0	7.8	-0.02	4.1	-6	3	10	-1.5	5.4	2.8	8.1	-2.4	-2.4	2.3	-2.7	-1.7	-3.1	2.3	-8.9	1	5	0.05	5.7	2.5	-3	2.6	-4.7	-1.5	-2.5	1.6	-5.1	3	-4.5	0.92	-1.1	-0.06	1.8	-2.8	4.2	-3.1	-0.13	4.2	-6.5	-0.94	2	-1.4	-4.3	15	-0.68
-0.24	0.15	-9.1	-7.8	-0.65	-10	-7.6	-1.1	-7	6.8	-9	9.6	-5.8	0.49	3.8	-4.1	4	-6.7	8.2	-5.6	5.8	-0.31	1.5	8.2	2.4	-5	0.28	0.74	-3	-4.5	-0.34	0.73	-4.1	-1.2	2.3	6.2	0.73	3	1.5	5.9	-0.07	4.4	0.15	-7	-5	7.5	0.5	-1.1	3.6	-2.3
-0.58	0.29	-1.5	0.27	2.1	-1.4	-1.2	-0.71	0.12	3.1	-4.8	0.4	-2.8	3.4	-1.7	3.2	-3.4	3.1	2.6	7.8	4.3	6.1	-1.6	-0.13	0.98	2	4.1	9.4	-4.7	2.3	-1.8	2.8	-5.2	3.9	0.23	0.97	-0.71	4.6	0.65	4.9	-1.8	6.2	-1.4	6.9	-2	14	2	2.6	-2.3	0.21
0.09	-0.3	-4	-1.9	-2.2	2.9	-0.38	4.5	3.6	6.3	-7.5	4	2.7	2	9.7	4.2	5.3	6.1	13	3.5	-3.3	3.2	0.75	0.12	4.4	4.5	6.9	-1.4	11	-0.4	5.1	-0.98	5.3	-0.71	5.9	0.24	2.1	2.9	0.11	3.5	-2.5	-5.9	5.9	-0.24	-7.7	-2.5	5.6	3.9	-0.16	3
0.09	-0.18	-5.6	0.02	-5	-0.68	-4	3.7	-4.3	-1	-5.8	-1.3	1.1	-1.8	8.8	0.28	-1.2	-2.6	4.4	4.8	0	3.4	2.9	6.3	7.5	1.8	5.2	6.6	8.1	0.76	-2.9	-4.6	7.3	2.4	6.6	2.7	4.2	0.44	-2.1	-1.1	-3	-5.8	-1	0.78	-2.8	-13	5.6	1.2	1.9	1.8
-0.07	0.5	-5.5	-0.96	-10	3.9	-7	7.7	-8.8	-1.8	-10	-1.9	-2.5	2.3	6.6	1.9	3	7.1	0.21	7.4	6.3	7.7	4.9	-0.3	-1.1	-1.7	-1.4	3.9	3.6	-2.3	-2.7	-0.56	3.5	-4.1	-0.8	2.9	-3.3	-0.83	-1.4	-1.7	-7.5	6.5	2.1	0.02	-3.3	-1.6	-4.8	1.4	-1.6	0.59
0.93	-0.2	-1.4	-3	-2	0.53	-5.8	7.9	-6	-0.97	-8.6	-4.1	-4.7	-0.49	3.7	1.9	5	3.3	0.96	-4.8	0.55	3	0.72	2.1	3.8	-3	4.4	-3.7	5.2	0.55	6	-0.09	0.28	-2.5	0.57	2.1	-2.1	-2.6	-1.5	1.4	-2.1	4.1	7.2	-5	0.3	9.9	4.2	2.1	0.24	-1.4
0.33	-0.09	-5.3	1.5	-3.6	-1.9	-3.9	-1.7	5.5	-7.4	9.6	-10	-1.7	-3.7	3.9	2.6	3.7	-0.42	-1.1	2.5	1.8	4.6	0.16	-0.59	3.4	-5.1	1.2	3	0.93	-1.4	2.1	5.9	-2.8	-6.5	7.2	2.6	5.7	-2.8	5.5	-5	0.63	-8.8	4	1.2	3.2	5.8	5.8	3.9	2.5	1.8
0.39	0.01	-1.7	7.7	-2.4	2.8	-8.7	12	3.1	6.1	4.3	9.2	-1.9	0.48	6.3	5.3	-5.3	4.4	6.5	2.8	6.3	0.37	11	-1.3	0.59	-6.7	0.86	-1.3	-0.5	-8	3.3	-3.4	-3.8	1.1	4.4	-3.2	5.1	-4.4	5	-3.6	-4.5	0.75	6.6	-2.8	1.2	0.43	-0.71	-2.1	0.08	-3.5
0.11	-0.14	6.4	-0.65	5	-6.7	-0.45	-6	0.6	4.1	2	1.6	1.9	1.4	7.2	-3.9	3.9	-5.5	0.5	2.2	11	-2.1	9	-2.4	1.2	-7.3	0.04	-2.2	4.5	-8.8	1.6	-2.8	8.4	-8.3	1.1	-5.9	0.09	-9.3	6.3	2.2	-2	3.3	-2.9	-5.3	-0.2	3.5	-4.3	-6.1	7	-5.6
0.58	-0.07	3.5	-8	-2.5	-0.06	6	-12	0.5	-3.4	2.5	-6.8	3.4	2.4	1.2	-2.3	4.5	0.05	-1.1	1.7	-1.1	3.1	6.4	-0.13	1.2	-0.72	-4.2	2.6	0.64	-1.5	1.8	2.6	3.5	-1.1	0.49	1.3	2.1	-1.3	7.6	-3.9	5.1	0.27	1.5	3.4	1.3	3	-1.2	-2.4	-1.2	-3.4
0.29	-0.46	-2.6	-0.16	2.7	-0.26	-2.9	-4.9	4	-0.05	0.35	1.2	2.5	-3.9	-1.2	-2	-4.2	-0.09	2.3	-0.02	2.9	-4.5	-2	-2.8	3.6	-1.5	-5.2	-4.2	-1.1	1.9	0.31	-1.8	-1.7	-2.4	2.1	0.24	7.3	0.78	11	-3.4	2.7	4	5.6	-0.82	9.4	-12	0.09	-3.3	2.3	-0.12
-0.11	-0.61	9	4.3	1.8	1.8	8.3	1.9	2.1	0.47	1.8	-2.2	4.8	-0.86	3.7	2.5	-0.85	0.56	2.4	-1.3	4.6	-9.8	-6.3	-9	4.7	-1.1	-3.7	-3.3	2.9	-3.5	0.42	-2.1	-3.5	-3.9	2.7	-2.8	0.98	-5.7	6.5	-2.9	9.4	-0.02	-0.95	-4.3	12	-7	0.29	-5.3	3.9	-2.8
0.52	0.11	-1.2	-0.12	-0.66	4.5	-2.7	9.3	-6.3	-1.2	-9.9	-2	-3.7	4.1	6.7	-0.76	8.6	-1.4	10	-3	-1.4	8.8	-0.11	-4.2	3.9	-3.7	-0.95	1.2	5	-6.8	5.8	0.2	-1.5	-4.7	3.7	-4.1	-0.98	1.8	6.1	-7.8	12	2.1	7.8	1.3	11	-0.08	1.7	-0.7	2.9	-7.5
-0.07	0.15	-8.7	-2.7	-6.7	-3.8	-6.5	4.3	-2.4	4.8	-2.8	-0.23	-6.6	1.6	3.2	-3.7	3.8	2	3	4.2	5.7	-2	-0.65	-2.7	2.6	-0.79	3.6	-1.2	0.06	-2.7	3.6	-2.1	-2.9	-3	-0.5	-2.6	-1.4	0.66	1.8	5.8	-0.18	5.4	7.3	0.91	-2.5	3.3	3.5	-3.5	6.5	-0.88
0.08	-0.04	-4.1	15	-0.63	8.8	-14	4.7	-4.9	14	-10	15	-1.4	6.2	4	3.5	0.14	1.5	6	2.8	0.71	-3.7	0.24	0.14	5.3	0.76	0.85	-9.5	0	-0.86	2.4	-6.9	-1.6	-1.8	0.49	-0.64	1.4	-4	1.9	2.8	1.4	0.94	5.1	-2.7	-4.6	-0.47	-1.2	-5.1	6.8	1.8
0.47	0.38	3	4.6	2.5	-0.54	-4.1	-4.5	-0.06	5	-5.7	12	2.7	0.36	6.6	5.1	2.8	-0.2	8.3	4.1	3.6	-3	5.3	2	11	1.9	3.6	-2.2	6.4	-4.2	5.5	5.2	3.4	-0.08	7.7	4.2	3.9	1.7	-0.13	3.2	8.2	0.36	5	-1.8	3.9	6.6	-1.6	3.7	9.3	-4.3
-0.27	0.19	6	-3.3	-4.5	6.7	-2.1	-4.7	7.9	-5.7	12	-5.3	3.2	0.93	5	0.68	-1.9	2.9	0.47	4	-3.4	-3	3.3	-1	3.4	-0.12	-1.1	-0.96	1.3	-2.4	2.2	8.8	6.4	-1.5	2.4	-1.5	3.2	2.2	1.8	5.4	3	1.4	-0.91	-1.8	3.3	9.4	1.6	1.6	5.4	3.6
0.02	-0.32	-4.3	-3.6	-1.2	3	-5.2	-1.7	-1.2	0.01	-8.8	-4.7	-1	2	-0.18	1.4	-3.5	-1.4	4.9	-3.2	-5.1	3.6	-1.8	0.11	1.9	-5	5.7	0.65	5	-0.27	3.7	-3	4.8	-0.02	0.57	-3	-0.56	-0.06	4.2	-3.3	1.5	-5.9	4	-6.8	5.5	-3.4	5.4	0.17	3.5	-2.8
0.25	0.19	-3.2	4.7	2.3	-6.9	7	5.3	1.3	-2.9	-0.72	1.7	3.4	1.5	3.9	1.1	5	1.8	4.8	-1.5	-3.1	2	4.6	0.14	4.8	-2.7	3.3	2.1	8.6	-2.8	3	-0.15	6.2	0.67	2.1	-2.3	3.2	-3.5	5.7	-13	3.4	1.2	-2.3	-2.6	3.3	-0.09	2	0.65	4.7	1.5
0.08	0.12	3.1	3.3	1.8	0.6	3.6	-1.2	8.8	1.8	3.4	-0.99	1.6	-1.1	1.3	-2.5	-4	-0.66	-0.02	4.6	2.7	-5.8	3.8	-7.6	-0.76	3.3	3	0.5	0.31	-1.5	2.5	4.3	3.6	2.5	0.35	-3.9	2.5	1.1	7	-1.9	-2.2	-0.94	-1.3	-2.6	0.32	-2.8	3.5	-0.67	5	1.7
1	-0.05	5	2.8	7.8	1	3.1	3.9	5.8	0.54	0.51	5.7	3.8	1.2	8.9	0.32	3.5	-0.75	13	-0.26	1.6	-0.02	0.39	-3.1	2.4	0.84	8.4	-1.5	7	6.1	1.2	-0.38	6.9	5.2	3.4	0.79	6.1	-4.6	6.5	-7.6	3.8	-5.8	6.7	0.26	4.5	-11	7.6	0.17	4.4	0.86
0.24	0.32	8	5.2	13	-1.3	9.2	1.4	4.2	1.7	5.4	-1.6	3.5	3.8	5.5	-2.6	6.6	-3.4	-0.41	1.1	-0.46	0.36	-0.74	4	2.8	2.1	6.9	-1.2	1.1	4.8	0.75	3.1	-0.92	3.3	-0.15	6.7	1.2	-0.39	-1.3	-0.47	4.8	-2.3	4.8	-1.8	4	-0.97	1.2	0.43	9.4	3
0.39	-0.02	8.7	5.3	6.3	0.35	7.4	-0.87	-2.4	4.4	-0.41	2.4	0.25	0.18	6.6	-2.6	-0.61	1.6	1.2	-6.9	-3	-2.1	1	2.1	5.1	-0.93	3.6	2.1	4.7	0.21	2.6	0.38	5.2	3.6	6.5	2.7	1.7	0.86	1.5	5.9	-4.5	1.8	0.81	-5.4	-3.1	4.1	0.42	-0.57	0.17	-0.68
0.31	0.02	5.5	-0	-4.6	-4.5	-3.3	-1.2	-3.1	1.5	-4.1	4.5	-0.21	-1.3	5.1	0.39	-1.9	0.3	7.6	0.49	2	0.43	1	5.4	3.3	-6	7.1	-7.1	5.5	-3.5	1.6	-7.1	3.2	-9.2	2.4	-1	2.7	0.84	3.4	0.57	5.7	4.6	1.1	-0.91	-2.7	-2.4	2.6	0.03	3.6	-7.1
-0.57	0.42	2.7	0.24	-2.7	-3.8	1.7	-5.8	-1.9	-0.23	-1.5	-4.7	-0.91	-5.4	-0.85	2.7	0.18	1.4	3	-1	5.8	2.6	3.7	-3.4	-3	-0.7	3.2	-4.1	-4.7	1.1	-4.4	-1	0.45	1.7	-2.6	-0.47	-3.2	2.2	1.9	1.9	5.6	5.9	-3.5	0.67	4.7	2.4	-2.7	1.9	2.8	-2.1
-0.51	0.23	3	-1.2	13	-5.9	-1.7	-2.1	-1.5	3.9	-0.79	7.3	1.9	0.79	1.7	-6.5	-0.65	-1.1	5.5	-5.5	9	4.7	4.3	0.27	-2.1	-6.1	2.9	-3.5	-2	-7.5	2.3	-0.98	-4.1	0.07	0.27	-2.4	-2.6	-1.1	1.2	9.1	-2.5	1.7	0.58	-7.3	-1.4	6.3	-0.04	1.2	2	-3.3
0.32	0.41	-1.1	-0.34	1.4	4.1	-2.7	4.1	-9.2	6.2	-6.5	11	0.26	3.6	8.6	-1.9	11	-0.15	6	1.4	3.8	6.5	-4.5	6.8	-0.25	1.2	12	1.2	3.3	2	12	7.3	4.1	0.18	4	7.6	8.8	6.4	1.9	8.1	7.7	12	6.7	-0.72	3.2	15	2.5	5.1	2.9	-2.3
0.36	-0.04	0.34	0.38	2.9	-0.48	2.2	-4.5	-11	-2.9	-10	1.6	-0.38	4.5	1.6	-4.1	6.3	0.44	-0.88	-6.8	-0.39	3.3	1.5	2.1	4.8	2.5	5.1	-6.6	6	3.6	7.3	-0.34	7.4	0.69	4	3	-0.03	0.27	0.24	-1.5	-0.29	-0.2	2.3	-4.9	-1.5	1.8	4.9	-3.1	8.8	-7.4
-0.49	-0.18	-8.6	-3.9	-6.2	-1.9	-5.1	-7.7	-5.6	-4.2	-8.9	-15	-1.2	-1.9	-7.4	-0.11	-3.9	2.8	-1.6	-3.2	-0.99	-5.9	0.17	1.9	-1.3	-8.6	-3	-2.6	-5.8	-6.3	1	1.1	-2	-1.4	-2.2	-8.5	-1.4	-4.6	-3.3	-8.5	-5.7	-1.3	-2.4	1	-8.5	5.8	2.3	-4.5	-1.2	0.88
-0.59	0.11	-1	-1.4	1.2	0.2	7.2	-3	2.9	-4.6	3.7	-5.9	0.14	-1.8	-4.2	1.7	-8	-1.4	-7.5	3	4.6	-7.6	2.1	3.7	-3	-1.7	-1.9	2.7	-4.5	1.2	-5.7	-0.92	-1.1	6.1	-5.2	-2.1	-3.2	-1.4	-4.8	-1.6	-6.6	0.71	-7.1	1.8	-10	-0.05	-6	1.3	-5.6	0.12
0.3	-0.51	-0.24	0.46	7.2	-0.77	1.9	0.69	-0.54	2.7	-5.6	8.1	-0.17	-2.5	0.72	-4.3	-2.5	-3.1	0.82	-3	5	0.3	-0.11	1.8	2.2	4.1	1.6	1.6	7.1	4.1	0.77	0.48	2.1	1.9	2.3	-0.62	2.2	1.2	-0.84	0.63	-6.1	-1.4	0.02	-3.8	-7.4	1.1	0.56	5.3	-0.76	4
0.83	0.46	-1	-3	-1.1	2.5	1.2	-2.2	-0.61	2.3	-6.8	-0.62	-2.4	2.2	1.3	1.4	2	3.3	6.8	3.7	4.6	0.63	1.7	-2.4	4.5	0.3	4.9	-0.98	5	3.9	8.9	5.1	9.8	2	-1.9	0.47	1.6	1.1	5.1	3.1	8.8	-1.1	7.5	-1.9	3.1	1.7	2.9	3.2	7.6	4.7
-0.19	-0.25	3	0.9	0.62	1.9	-0.78	-2.5	0.67	0.07	4.5	5.1	-0.39	5.1	-2.9	2.2	4	1.6	-3.2	0.1	3.4	1.6	1.7	-0.24	0.95	-1.1	-0.86	-3.1	-4.2	-1	-1.4	-1.5	-1	-0.8	-1.5	-0.19	-1.6	-2.4	-4.8	-1.9	-4.3	1.7	1.1	-0.35	-0.79	4	0.71	-0.03	1.8	-1.6
-0.09	0.29	-2.3	2.3	-1.2	3.5	7.8	2.9	0.45	0.03	4.7	-2.8	2.8	-3.3	0.16	2.9	4.5	3.8	4	3.7	-5	-0.64	-1.9	-0.82	6.1	-0.08	6.4	1	2	0.9	2.6	8.1	5.6	3.2	2.9	3.8	6.7	-6.7	0.18	-3.6	0.07	3	3.8	5.6	7.6	3.6	0.77	-0.37	9.1	-0.69
-0.09	-0.03	-3.2	-0.57	9.2	3.3	11	-0.42	4.2	-0.47	1.7	-2.8	5.5	0.07	-0.88	1.2	1.5	-4.2	2.9	0.01	-9.9	-1.9	-1.8	-5.4	3.9	7	4.8	1	4.3	2.9	2.6	1.7	4.5	4.2	2.1	1.6	7.3	-0.56	3.8	1.3	2.5	1.2	-0.23	3.5	7.3	-0.69	1.6	-0.49	7	7.1
-0.36	0.09	-2.4	-4.8	-2.4	3.2	-0.15	-5	4.2	-5.2	0.86	-5.7	-0.14	-1.2	-0.78	-3	-4.4	0.94	-6.3	3.3	0.22	-4.8	1.5	-2.1	-5.2	1.2	-0.05	-2.5	-4.2	4.3	-2.4	0.4	1.9	7.6	5.2	0.67	4	0.21	-1.5	1.7	-5	-4.5	-6.2	-1.9	4.8	-13	-4.8	-2.5	-0.66	10
-0.52	0.27	-0.67	-3.6	2.1	2.7	1.9	-6	-0.65	-3.8	3.3	-13	2.9	-0.3	-3.6	4.9	-6.5	3.7	-5.1	2.9	-11	-3.3	-0.29	0.01	-5.9	1.7	-3	-0.86	-7.5	0.98	-2.3	2.3	-6.4	4.4	-4.8	3.3	-5.1	6.7	-6.4	4.9	-7.8	3.8	-1.7	2.8	-6.6	7.5	-0.99	3.7	-8	11
-0.26	-0.06	-1.1	-0.58	-0.88	-2.5	1.4	-3.4	-2.1	-3.5	-0.89	4.8	-0.18	0.12	0.38	-3	-0.25	-4.9	0.46	-4.6	-2.3	-0.33	-3.7	1.1	-1.8	2.8	2.2	1.5	-5.5	-0.95	3.9	4	-5.5	-6	-2.6	0.9	0.24	3.9	-1.5	0.98	-12	1.7	-0.36	2.1	-1.9	4.2	4.7	4.4	-3.9	-1.7
-0.36	0.43	-5	0.34	-4.9	-4.7	-3	-6.8	-1.6	-4.6	-0.41	-1.6	-5.8	-0.07	2.2	0.71	4	5.2	-5.1	3.3	-5.1	-0.33	-12	4.7	3.3	2.2	2.1	1.9	1.7	-0.2	2.1	4.2	3.8	-3.4	-3.2	0.88	1.9	2.7	-2.4	1.8	-3.1	6.1	-3.4	-0.71	-4.6	11	0.21	3.4	-4.7	6.8
-0.43	-0.02	0.69	4.9	0.85	-3.7	-4.2	-0.16	-0.96	-1.6	-0.66	3.8	-6.9	-1	-1.6	4.6	-3.5	1.3	-1.4	6.1	-1.4	5.9	-5.6	1.6	-1.6	-3.5	-3.5	-0.15	-1.7	-2.4	-3.6	-0.17	0.83	-5.4	-1.5	2.1	-3.8	2.6	-7.6	9	-6.3	0.26	-9.8	-1.1	-8.2	6.5	-2.8	0.31	-11	-4.3
0.32	0.49	-5.6	-6	-5	4.3	-7.5	3.9	-5.8	-0.59	-5.9	3	-2	0.65	-3.4	4.3	5.7	2.2	1.3	1.4	0.16	6	-0.99	4.9	-9.2	3.1	-0.42	1.3	-1.6	3.2	4.2	3	-0.93	1.7	-1.7	0.98	3.5	5.1	-3.4	5.7	-4.2	1.9	0.63	3.4	9.7	4.8	2.7	-0.26	-4	-3.5
0.02	0.2	-4.7	2	0.67	4.3	-6	4.9	8.8	1.9	3.1	0.22	1.1	-0.85	-2.5	0.04	-0.18	2.6	0.82	-4.1	1.7	-2.9	-3.9	1.8	-5.2	7.3	-5	5.9	4	5.9	-0.92	4.2	-0.33	5.8	3.5	-2.7	-1.4	1.2	3.1	-0.23	1.2	0.47	-3.4	7.8	4	1.3	-1.9	1.8	-5.4	1.5
-0.16	0.07	-4.4	3.8	-1.2	-0.21	-3.9	-4.2	1.9	-5.4	0.21	-7.4	-0.67	-0.16	-8.4	-0.69	-0.38	-5.9	-1.9	-5.3	5.3	-0.98	3.3	2.7	-2.3	-1.8	-5.8	-0.76	-1.3	3.9	-0.97	-1.4	-2	-2.5	-2.3	-5	-3	-4.6	0.42	-4.5	3.4	-5.8	-8.1	-1.4	2.8	-3.8	-3.8	2.8	4.5	-1.6
-0.2	0.19	-1.6	0.85	0.71	-4.6	-1.4	-8.7	-11	-3.3	-7.4	-11	-0.25	2.1	-5.8	-2.4	-1.3	-4.3	-3.9	3.6	2.1	2.8	-1.4	2.6	-5.3	-3.6	-3.9	-3.4	-4	1.3	3.1	1.9	0.45	-0.32	-4.6	0.29	-6.6	-0.37	-4.1	-5.1	2.3	2.8	-3.7	1.4	3.2	-1.2	-0.14	-2	-5.1	-0.27
-0.27	-0.42	-3.3	2.6	-1.1	-7.6	-4.4	3.9	-4.4	3.2	-3.2	4.9	-0.65	0.73	-5.5	-0.66	0.69	-3.4	-14	-6.9	2.9	0.52	-0.45	-1.1	-8.9	0.71	-13	-3.9	-5	-2.9	-3.5	-1.4	-2	5.5	-6.2	-2.4	-3.3	-0.49	-6.1	2.3	7.3	1.9	-14	-3	4.1	0.86	-1.2	-4.2	-6.8	3.3
0.5	-0.39	-1.6	0.69	-2.8	0.06	-1.1	-8.9	3.1	5.3	1.9	2.2	-0.29	-0.65	-6.1	0.56	-4.8	-3.8	-2.5	-7	1.8	-3.4	1.3	-3.2	-7.9	-2.1	-2.1	-5.4	-5.7	-3.8	-0.79	-4.2	-4.9	-3.5	0.97	-0.21	2	-3.3	-1	0.1	4.4	4.2	-4.8	-0.72	1.2	0.01	-0.17	-2.6	-5.8	-0.92
0.25	-0.09	-4.7	-2.7	-1.6	-0.69	-1.1	-5.6	1.8	-0.51	-2.9	1.6	-1.1	0.74	-4.5	0.93	2.3	4.7	3.7	6.9	4.9	3.3	1.7	-2.5	-3.3	0.83	-2.3	3.2	0.34	0.96	2.3	1.9	-1.1	-4	1.9	5.8	6.5	2.9	-2	2.2	4.3	2.7	-5.2	1.6	3.4	6.7	-0.16	4.9	-8.2	-4.7
-0.46	0.16	-3.1	8.8	1.2	4.8	1.2	11	-2.5	4.7	0.96	4.7	-2.7	7.1	-2.8	3.8	-3.2	2.2	-6	3.1	8.7	0.75	1	0.25	-2.2	6.4	-6.2	-4.2	-2.3	3.3	-0.31	5.2	6.1	-0.61	1.2	4.2	3	6	1	8.1	5.2	3.4	-8.4	2.7	8.5	2	5.4	-3.5	-4.1	2.9
-0.11	-0.53	4.9	6.8	3.4	5.7	1	5.7	-0.61	6.1	-0.95	0.56	0.3	4	-0.77	-0.54	-3.8	3.6	-2.2	-3.3	3.7	-2.1	-1.1	0.55	-1.2	6	-1.3	-4	1.7	3.6	5.4	-4.8	2.2	1	-0.83	0.29	-5	1.1	-2.7	5.4	3.4	-5.7	-1.9	-8.1	9	-5	2.4	-2.3	0.16	0.12
0.37	-1.2	2.8	2.1	-4.7	1.2	2.8	-2.9	-7.2	-0.23	-11	5.5	0.74	-2.7	1.1	-1.7	1	-4.8	5.1	-3	-2.9	-7.4	-4.8	-9.1	-0.47	-1	0.54	-6	0.35	-1.8	4.6	-1.8	-2.4	-6.8	-5.6	3.1	2.7	-3.3	-4	0.82	0.2	-5.1	-6.6	-4.1	6.3	-11	3.2	-1.3	1.2	1.5
-0.25	0.01	-7.9	3.4	-2.8	-4.3	-7.9	-1.8	-3.9	4.1	-5	4.6	-2.4	3.2	2.3	-2.3	3	0.15	-4.1	1.2	2.4	4.5	-5.8	2.2	-2	3.4	0.78	-0.16	-3.2	1.3	6.2	0.81	-2.7	2.1	-2.8	7	6	0.32	-4.8	3.9	7.6	3.6	-2.4	2.1	4.9	2.3	4.2	-0.8	-1.1	-0.1
-0.02	0.09	-0.88	-0.3	4.7	3.2	-8.3	3	-0.1	2.1	9	1.6	-0.4	3.1	-2.7	3.4	1.5	6.8	-3.5	-0.14	1.2	6.5	-0.33	2.2	-1.5	3	-1.2	-3.2	-2.8	3	0.47	-3.7	-2.5	-0.03	0.55	2.3	2.1	-2.2	0.92	3.7	2.7	3.8	2.8	-0.13	2.1	-0.97	-1.7	-3.2	-2.3	0.8
0.82	-0.21	4.1	-0.18	0.47	-1.6	2.2	-1.7	-5.3	-4.5	-3.5	-2.9	1.6	4.1	-1.2	-3	-1.2	-0.55	2.6	-0.1	-3	7.5	-0.28	-3.9	-1.2	-2.1	-0.96	-3	-1.6	-5.4	5.1	-1.6	-5.2	-4	2	-0.66	-6.9	-6.8	4.9	-9.9	-4.4	-2	3.1	6.3	8.4	-2.8	-2.4	-4.1	-8	5.7
0.12	-0.09	-2.9	1.3	3.6	2.5	-0.18	-2	-0.83	-4.9	-2.8	3.6	2.3	-3.3	5.8	-2.6	-1.6	1.1	-0.36	-4.5	1.1	-2.7	-3.1	-5.7	-2.7	-2.7	-1.6	-3.8	-1.9	1.4	-1.5	-2.7	3.6	1.9	1.5	-4.2	-3.2	-4	-5.1	-4.1	-3.6	-3.5	-2.4	-4	1.6	-5.7	-6.7	-4	-0.68	-1.8
-0.07	-0.11	2.8	-3.7	2.4	3.1	9.2	0.6	6.3	2.6	11	-0.03	-2.8	-1.2	3.9	-1.2	0.18	-3.4	-7.7	-2.2	1.1	-4.7	6.6	3	-1.3	-3.1	-4.9	0.7	2	1.1	-3.7	-2.1	3	0.46	-3.4	-2.6	3.3	-2	0.34	-3.9	-5.8	-1.5	-2.6	-1.1	-2.1	-1.7	-4.2	-7	0.93	-1.7
0.45	0.24	-4.1	-3	-0.78	-0.32	5.2	-0.5	4.3	-5.4	1.7	-14	-2.2	-5.2	-7	3.7	-2.6	1.6	-6.9	4.8	2.1	3.6	5	2.6	-2.1	1.6	-2.9	6.1	-3.7	0.47	0.49	-0.03	0.16	7.4	-0.98	0.21	0.23	-2.5	2.2	-1.8	-1.9	-1.6	4.3	6.2	-0.21	8.8	-2.1	4.2	-4.3	-0.31
-0.12	-0.19	1.4	3.1	2	-3.5	-4.5	4.5	0.56	2.3	-8.2	0.38	-0.8	-3.5	-1.7	-2.9	1.9	-3	0.26	-0.52	3.2	-3.2	2.3	-5.8	-2.1	-2.3	2.2	1.7	-0.6	-0.52	-2.7	-4.2	4.8	1.1	-7.8	-3.8	-0.76	-2.4	-0.97	-4.4	5.4	-6.4	3.7	-8.8	-1.8	-3.4	-3.8	1.1	-2.7	-4.5
-0.23	0.75	4	-1.1	0.76	-2.6	-4.5	6.3	0.18	-1.7	3.3	-1	-1.2	-2.2	-0.93	-2.8	-2.5	0.71	-6.1	0.64	-2.7	2.2	0.79	-4.9	0.29	-1.7	-2.5	1.1	-1.1	3.4	-6.1	6.4	-1.3	6.5	-6.1	-0.3	-4.2	2.3	-7.8	-1.5	-5.5	-1	-1.7	-2.8	-4	4.5	-1.9	6.8	-1.4	-0.83
0.37	0.33	-5.3	0.03	-4.4	1.8	2.7	-0.18	2.9	-6	-0.99	-2.7	-1.5	0.38	-0.79	-2	1.7	9	-0.19	0.08	2.5	3.4	-0.4	0.46	2.7	4.1	3	2.1	0.65	1	-4.5	1.9	3.2	2.6	3.6	7.7	-1	-2.3	-1.5	2.1	0.07	5.4	-1.8	0.56	0.12	9	1.4	1.6	3.4	2.8
-0.21	-0.04	-0.48	2.8	2.3	-0.83	-3	-1.4	-3.2	-6.7	-5.6	-8.7	1.4	0.23	-1.6	-0.62	-3.1	2.4	-2.7	-2	-6.3	-2.9	-3	-3.4	-0.05	3	0.83	2.9	-2.5	0.21	-5.3	-1.1	3.1	0.13	-1.9	7.6	-2.8	-1.5	-3.5	6.1	-4.2	1.9	-0.81	8.1	-13	0.38	-4.7	1.9	-0.99	-4.1
-0.38	0.41	3.8	-8	-0.24	-6.8	-2.4	-4.7	-8.9	-5.8	-7.5	-7.4	-5.6	-3.8	-3.3	2.8	-2.9	-1.6	-1.4	7.2	-10	-5.5	-2.9	-3.5	-0.22	-1.2	-8.3	2.6	-0.42	-3.9	-3.9	0.48	0.71	-2.1	-0.41	-3.2	-6.7	3	-4	-0.85	-6.2	0.32	4.2	4.3	-9	1.1	-6.1	4.5	-2.7	4.4
0.11	-0.12	0.79	-8.6	0.44	-2.9	4.2	-11	-1.1	-3.1	-13	-6.2	-2.2	2	-0.55	-1.2	-0.06	-0.73	-1.3	0.96	-2.4	-2.4	-2.7	1.8	-1	-1.3	-2.4	4.9	0.26	-8.3	-0.17	-2.9	4.4	-4.8	-1.3	-2.3	-1.1	-1.6	-1.4	5.3	-2.5	-3.6	2.5	-2.5	-6.9	-5.4	-1.6	2	1	2.2
-0.44	-0.16	-2	-3.6	1.1	-2.9	-0.45	1.4	-5	1.2	2.4	-4.3	-1.8	1.7	4.1	-2.6	-1.8	-5.6	-5	-1	-2.9	-0.41	-4.2	4.9	1.5	-1.4	0.83	0.32	-3	-6.5	-2	-5.1	0.84	-4.3	-0.17	-7.8	-3.1	-3.6	-6	-3.9	-2.6	2.2	1.8	0.19	-6.8	-2.9	1.6	-0.11	-1.9	-5.4
-0.78	-0.08	2.1	-2.5	-5.6	2.1	-9.5	2.8	-6.4	-7.2	0.94	-9.2	-6	0.1	0.54	-0.28	-4.5	-0.64	-6.5	8.8	-2.6	-5.5	-4.4	-3.2	-1.3	2.3	-1.6	-3.2	-3.2	-0.44	-8.1	1.1	1.1	-7.5	-5.1	1.1	-7.5	-0.45	-6.9	-3.9	-13	-1.2	-6.1	-3.3	-11	-6.2	-6.9	-1.8	-5.2	6
0.22	-0.45	-0.08	-7.7	-1.4	-2.9	-9.2	-1.9	-2.2	-1.4	-7.5	-7.6	-4.2	-5.7	-1.8	2.5	2.8	-3	-1.6	4.3	-3.5	-1.4	-2.7	-1.1	-3.9	1.8	-3.5	-3.1	-7.5	-3.8	-8.2	0.32	-1.8	-5.7	-4.8	-2.2	-6.7	1.7	-7.1	-7.6	-11	1.1	2.6	-5.7	-4.4	-6	-4.5	1.4	-8.4	3.2
0.42	-0.1	1.1	-11	0.9	-4.8	-4	-1.9	1.9	-0.13	-2.7	-1.6	-0.12	-1.2	4	-0.25	5	-4.4	2.1	-1.7	8.8	-1.7	4	-1.9	-2.4	-7.4	-2.1	-0.34	-4.8	-8.7	-0.51	1.3	-8	-7.2	0.1	-4.2	5.8	-1.6	-2.8	-2.2	-5.1	-3.3	1.9	3.4	-1.7	-1.4	2.2	-2.2	0.52	0.47
-0.07	0.06	-3.6	-4.2	-1.9	-3.2	-1.3	-5.2	-1.7	-7.7	2.6	-6.7	-1.7	1.3	1.2	-0.23	2.6	-1.2	-5.2	3.9	7.8	0.62	3.8	-0.54	2.3	-2.5	-3.6	6.5	2.5	0.55	-3.6	11	3.4	-1.8	0.95	2.5	0.05	-0.64	5.6	3.7	2.2	5.7	-1.5	16	-0.22	4.7	-2.2	0.1	5.3	1.2
0.31	-0.25	0.22	-1.2	0.5	7.2	4.8	4.2	5.2	1.9	15	-0.06	1.8	1.9	0.56	1.5	-2.2	-2.3	-5.1	-3.1	0.45	-0.22	7.6	0.13	-1.4	3.8	1.8	-1.2	1	6.5	-2.4	5.3	5.2	6.3	-1.9	-2.3	-0.03	-0.1	3.7	-1.8	3.7	5.3	0.04	5.7	1.2	-3.9	-2.8	0.73	0.87	0
0.2	-0.01	-0.86	4.9	-4.2	8.7	-6.9	4.4	5	1.8	11	2.9	-0.83	-3.5	-2	-0.81	-2.3	-0.61	3.3	3	-2.6	1.6	1.5	4.2	-5.2	2.3	4.4	-0.83	-2.8	1.5	-2.6	2.3	-1	-0.84	0.07	-0.45	4.2	2.4	4.2	5.6	-0.75	-2.4	0.37	-4.9	9	8.2	0.92	2.2	-5.3	10
-0.21	0.43	3.9	-4.7	6.7	0.62	-11	-3.9	-3.8	-6.6	2.5	-8.6	0.18	-0.16	1.4	-1.3	5	-2.5	-0.2	1.5	-2.1	0.99	-0.15	5.8	0.29	1.9	4.4	1.6	-3.1	4.5	-3.4	-1.2	-2	-1.7	-5.2	2.5	-0.98	-0.41	0.77	4.8	-2.4	-7	0.63	1.4	4	-0.56	2.4	-1	-0.43	-4
-0.48	-0.03	-2.5	3.1	1.9	5.2	-5.8	-8.6	-1.7	-2.3	3.2	-0.03	-1.9	-1.1	-3.2	-3.9	-5.2	-4.5	-3.3	-3.1	-2.4	-1	-1.5	5.1	-2	2.5	-2.8	-1.1	0.73	5.3	-0.85	-6.5	-2.9	4.1	-3.6	2.7	-5.6	-2.9	-2.9	-3.9	-0.6	-9.9	-2.4	3.9	1.6	-7.8	0.22	-4.4	6.3	-5.6
0.31	-0.28	-3.8	5	-4.7	0.81	-1.7	9.4	1.5	3.1	0.17	8.9	-0.06	4.5	-0.95	-3.6	0.99	-3.3	1.2	-3.5	-2.4	-6.6	-3	-3.5	-2	7.2	-6.4	3.1	-1.6	8.2	-0.47	-5.9	1.4	2.6	2.6	4.5	1.8	-0.79	-1.4	-3	4.9	-12	-5.2	-1.6	2.5	-10	-1.3	0.9	-5.1	-0.28
-0.29	0	-0.2	-4.5	-0.21	-6	3.5	-8.9	1.6	-4	2.6	-8.9	-1.4	-4.8	-5.1	-1.9	0.36	-2	-7.7	-0.58	-6.5	0.39	-2.3	-6.2	-1.7	-2.9	3.2	1.8	1.7	-2.9	-3	-3.5	4.8	-1.4	4.9	-3.9	6.9	-2.8	-5.5	-0.31	4.3	2.5	-6.5	-1.5	3.7	-3.9	3.4	0.16	-4.4	-4.4
-0.12	-0.45	-8.4	0.03	-5.5	-1.6	-3.1	-5.7	-6.6	-5.3	0.72	-7.6	-6.7	-5	-0.64	-0.73	-3.5	5.2	-0.18	0.88	-7.4	-4	-1.2	0.17	1.9	-2.5	2.8	0.59	0.14	-5.4	-5	-0.08	-1.8	0.81	2.2	-2.3	-2.4	1.4	-1.5	6.7	-2.6	0.24	6.2	2.4	-3.1	-2.5	2.5	-0.62	-5.9	-0.65
0.15	0.58	-11	5.4	-5.1	0.1	-12	5.4	-6.5	-2.1	-6.3	6.9	-4.5	6.7	1.8	1.4	-3.4	-0.72	5.2	-0.31	-0.17	0.72	1.6	7.1	-2.6	-2.2	-2.7	2.1	-2.8	5.1	-0.12	-2	-3	-2.4	-2.6	0.98	-5.6	3	2.5	2.5	-3	-3.4	2.7	5.2	-4.6	3.6	-3.1	3.9	2.6	5.3
0.16	0.74	-0.15	2.7	1.2	1.7	1.4	-0.06	-3	-1.7	-1.8	0.31	-0.11	3.2	3.2	-0.8	-3.8	-1.5	4.3	-0.86	-8	-1.9	-8.7	1.7	-5.8	1.1	4.7	-1.3	3.2	8.1	-2.3	4.8	-0.36	3.6	-1.2	7.7	1.3	6.5	-3.7	6.2	-3.8	8.3	6.1	4.8	-3.9	8.6	-2.4	2.5	0.91	-0.3
0.51	0.57	0.58	0.05	0.68	-0.65	4.8	-10	-2.9	-1.8	-8.6	-3.2	-1.8	0.87	4.2	3.1	6.9	1.1	12	-2.9	7	-3.4	-3.4	2.9	0.54	-2.1	6.3	-2	4.4	0.63	5.4	-3.6	5.6	-1.5	1.1	-2.9	2.6	1.5	-0.82	2.9	3.8	2.4	13	-6.7	5.8	1	0.73	0.58	-1.7	0.56
-0.34	-0.53	-4.7	-2.3	-3.1	-6.5	-4.5	-7.5	5.1	-3.9	-1.8	8.6	-2.6	-1	-3.4	-0.64	-1.9	3.8	0.97	-4.3	-0.36	6.6	0.12	2.6	-3.5	-7.6	-0.73	-4.2	-1	-3.7	3.6	-5.8	-1.4	-9.1	2.1	-0.33	-3.3	1.9	3.8	4.3	6.2	-2	1.4	-7.3	3	-7.7	-5.1	0.02	-6.7	-5
-0.98	0.12	-4.4	5.5	-8.5	-0.67	-11	2.3	0.85	3.2	-0.65	9.3	1.7	3.7	-3.1	-3	-0.19	-4.3	-4	-5.2	3.9	-1.7	-2.5	6	-8	-7	-4.7	-6.9	-1.5	-6.1	-2.2	-2.2	-7.7	-5.2	0.04	-2.4	-5.1	0.72	0.19	5.8	0.96	-0.54	3.1	-1.3	-1.5	7.2	-5.7	-4	-3.4	-4.6
0.05	0.05	-0.34	-4.1	-4.7	4.5	3.5	12	2.8	5.6	0.18	4.9	1.9	6.6	-0.31	-1.1	-2.1	4.9	-0.6	2.2	2.5	0.47	0.66	5.8	-4.3	3.3	-1.2	-3.4	-0.49	6.8	2.3	0.97	0.16	9.2	4	4.9	1.4	4.4	-1.5	7.5	0.66	6.5	2.1	0.45	6	8.7	-0.35	-0.48	-0.14	2.5
0.35	-0.2	-2.5	-3.8	-1.5	1.7	10	0.14	1.4	1.4	0.32	-0.74	1	0.17	0.15	2.3	-4.9	0.74	1.4	0.44	-3.3	0.5	-1.8	6.7	0.74	-0.54	-1.5	-5.7	0.35	-2.9	2.5	-2.1	1.6	-3.2	-1.5	-1.9	-0.61	-6	-0.92	-0.97	0.09	4.3	-4.9	-4.9	2	-1.2	-0.64	-3.5	6.1	-3.5
-0.15	-0.14	-2.8	7.2	-1.3	0.14	4.5	-10	-4.8	-2.9	-6.8	-7.9	-3.3	-4.4	-5.5	1.1	-5.2	-3.9	-2.2	-1.2	-3.2	-2.9	-7.7	-3	-0.42	-5.3	2.1	-1.6	7	-5.7	4.1	2.4	3.6	1.1	-3.6	-4.5	-2.3	-8.6	-1.5	-3.3	2.4	3	-3.7	1.5	2.3	-2.7	0.37	-5.7	6.5	-10
-0.71	-0.02	-2.5	6.6	3.3	9.4	6	3.7	2.9	0.32	6.1	1.8	-0.51	2.1	-2.1	1.5	-4.8	0.71	-5.5	-0.93	-1.7	0.57	-5.1	-2.8	-4.6	0.18	-0.43	-0.97	-3	1.8	-7.5	1.8	-1.8	3.1	-3.6	2.4	-0.98	-2.3	-9	-0.36	-0.66	-3.7	-0.55	-0.83	-6.5	-2	1.6	-4.6	-0.64	-4.3
0.04	0.02	1.3	1.6	0.62	4.6	9	3.9	3.8	-2.1	12	-0.38	-2	-0.88	-0.87	0.25	-2.6	-0.9	-0.4	4.1	-8.1	-0.95	-2.3	-0.05	-0.13	5.9	3.7	8	-1.1	6.5	3.6	4.5	1.6	4.4	-3.8	7.8	-0.1	4.5	2.9	-3	-0.31	5.2	-0.48	2.4	-4.6	1.1	-0.02	-0.27	4.3	7
-0.04	-0.15	4.2	5.6	1.2	7.2	2.2	3.7	-5.7	1.8	-0.49	5.5	-0.16	0.89	0.54	3.3	4.5	2.6	-2.2	-0.11	2.5	0.59	-2.5	-1.7	4.6	2.7	0.34	4.6	-0.77	8.6	-3.4	3.2	-4.3	6.7	-3.8	3.3	3.6	-3.3	-1.3	-7.5	-2.7	-6.1	-4.7	3.1	-0.69	-3.1	5.6	-3.6	3.5	2.8
-0.39	0.05	3.9	1.7	-0.97	-6.2	0.62	-8.1	2.4	-4	-0.39	-0.36	2.7	5.8	-7.8	0.5	-1.3	-0.65	-7.2	-2.1	-5.5	-3.4	-1.8	0.15	-2.8	-1.1	-7	1.8	-6.3	1.6	-0.85	-1	-13	-5	-1.5	-2	-5.5	-3.1	-4.3	-7.7	8.5	-3.8	-0.98	0.04	0.18	-8.8	-7.6	-0.64	-7.2	-5.5
0.17	-0.11	1.3	2	2.3	-6.9	2.2	-1	1.6	-1.2	0.87	-3	1.8	-2	-3.5	-0.91	-3.9	2.1	9.5	3.5	-5.8	-4.3	-1.7	-4.1	-1.1	2.9	2.6	3.6	0.15	3.8	-2.1	2.9	0.8	8.9	1.1	-0.08	-5.7	0.4	3.1	3.4	3.3	7.3	6.5	9.8	-0.06	1.1	-4.6	2.9	1.4	7.8
-0.17	-0.16	-1	5.1	-4.3	-1.8	1.3	6.4	-7.4	-0.96	-1.9	-0.16	-1	0.16	-2.7	3.2	3	2.4	8.6	1.3	-1.2	1.4	-1.9	-1.7	1.1	-1.5	-2.3	2.8	-0.36	3.3	-3.6	0.12	-4.4	8.2	-1.3	-0.01	-1.1	-2.3	-3.8	-2.8	-6.6	-6	5	4.7	-12	-9.5	-2	1.6	4	5.1
-0.18	0.08	-3.6	-2	-2	-3.3	1.8	2.3	-2	-4	7	-4.7	-5.7	0.06	2.3	0.8	-1.8	2.1	0.19	-2.9	4.3	1.3	0.64	2.3	2.3	-4.4	-1.4	-1.6	-0.41	-4	-5.6	-4.3	-3.8	-0	-1.1	-2.2	-0.18	-2.5	-8.5	-3.2	-5.1	-0.45	-5.2	3.4	-7.1	-9.1	-3.8	-1.1	3.1	1.5
0.29	0.14	0.91	-0.11	-5	-0.68	5.9	0.55	1.1	-2.8	11	-6	0.48	-3.6	5.5	0.2	-2.2	-4	-1.5	7.1	2.1	1.1	-3.4	0.17	-1.2	-1.8	0.94	1.5	-3.8	-5.3	2.6	-4.6	-3.5	-3.4	-4	-0.93	1.7	-3	-4.3	0.44	-3.6	1	-5.5	-3.4	4.2	-10	3.3	1.1	1.3	-2.8
0.1	-0.25	1.1	5	-0.4	4.6	0.84	-1.6	0.61	-0.43	3.5	1.5	-0.94	-1.4	4.8	4.3	-2.1	7	-1.4	-0.45	-3.4	0.34	2.5	1.2	-1.9	-0.34	2	1.1	7.4	0.21	-2.3	-4.8	5.2	4.4	0.14	-0.66	4.7	2.8	-6.8	-2.7	1.1	-0.15	-7.6	-4.5	4.7	-9	5.6	-1.8	1.9	4.3
-0.55	0.29	-3.8	-4.3	-0.22	2.6	7.4	0.44	6.9	4.4	12	0.84	-3.2	-1.6	2.2	1.8	-8.2	3.1	-0.27	3.2	-10	-2.9	3.1	6.5	2.4	-0.14	-5.6	-3.5	3.9	-0.88	-7	-4	-2.1	3.7	3.9	3	-3.3	3	-4.6	1.4	-6.9	1.4	-0.94	-4.2	-11	-0.94	-6	-3.7	2	9.4
-0.19	0.24	0.42	-3.9	-0.38	5.4	5.9	2	2.9	6.3	6	4.1	3.2	1.9	1.1	0.38	-0.79	-0.58	4.6	4.1	2.8	6.9	2.5	1.4	1.6	4.6	5.7	-1.1	-3.2	0.5	-0.4	2.5	-3.9	0.27	1.6	-0	5.2	4.2	0.34	9.1	3.8	8.1	-1.3	-5.8	-4.5	9.5	0.1	1.9	4	9
-0.24	-0.26	6.1	2.7	3.6	3.2	11	9.2	2.4	9.2	4.8	14	4.8	0.58	3.8	-0.72	-1.9	-4.4	1.6	-4.8	5.5	2.4	4	-1.3	4	3.7	0.6	1.9	6	-4	0.26	1.3	3.2	-0.57	0.57	-1.7	3.1	2.1	2.5	1.5	0.16	2.6	-3	3.9	-1.9	4	3.8	1.2	3.6	-5
0.47	0.01	-0.38	4.4	-0.53	7.2	-5.7	-5.2	-1.4	0.84	-5.1	-8.6	0.52	0.47	-0.14	0.32	-1.3	5.3	1.7	7.9	-1.7	5.3	5.7	0.63	2.2	5	1.2	5.5	1.2	5.2	-4.8	11	1.6	4.6	1.3	3.1	-1.9	3.9	0.54	0.42	2.4	4.5	-1.8	11	4.2	12	4.1	0.78	4.5	5.5
0.73	0.36	-1.3	1.9	0.19	1.6	-0.73	-4.3	4.2	6.1	-5	6.7	-1.6	2.5	1.8	5	14	1.7	2	7.7	-3.8	1.3	2	4	1.7	5.5	4	6.2	5.5	8.7	0.88	8.4	4.9	7.1	4.6	0.09	1.6	7.2	0.96	4.4	6.8	8.1	5	0.44	3	8.6	4.2	3.5	3.2	4.1
-0.21	0.31	9.7	3.1	-0.49	0.57	8.6	-4.7	8	5.6	11	11	2.2	0.22	-8.1	0.21	2.5	0.52	-2.9	-0.19	7.1	4.8	1.8	2	-4.1	11	-2.9	7.9	-1.7	-0.59	-0.97	4.8	-8.9	0.89	0.04	3.8	-1.1	6.9	0.88	2.7	-1.8	13	-0.04	5.3	-5.1	11	-2.5	4.9	-1.4	11
0.06	0.45	1.9	-0.12	-1.6	-1.1	-1.5	-1.9	4.9	4.3	-2.9	3.4	0.22	-2.7	-1.4	2.7	-5.4	4.4	1.2	1.3	-2.8	8.6	0.88	2.3	-1.2	9.2	0.64	1.2	-2	5.2	2.8	2.6	-0.58	2.9	0.66	4.9	-1	1.3	3.2	5.8	4.7	5.2	-1.3	4.1	6.9	17	-0.44	1.9	-5	7.1
0.07	0.19	2.4	10	-0.95	2.8	2.1	2.5	6.9	-3.9	-4.5	1.9	-0.88	1.6	5.2	-2.3	-0.3	1.4	1.6	-4.9	7.8	1.1	2.3	-0.68	0.3	-1.1	1.2	-0.74	-9	-0.13	-1.6	-4.3	-6.1	-4.2	-1.8	-1.5	2.6	0.24	4	-1.7	5.5	-7.7	8.1	-5.5	6.5	-3.8	-0.06	0.04	-2.6	-2.5
-0.07	-0.05	9.9	6.9	3	3.7	12	3.9	4.9	-3.6	12	-2.1	-0.38	0.56	-1.2	-2.3	-2.6	-0.73	-1.8	-1.9	4.5	-1.4	1.1	-1.2	-0.9	2.5	-4.3	1.3	-5.5	4.4	-7.8	-3	-7.9	2	0.92	1.4	0.91	-3.3	2.4	-2.8	3.4	-0.54	-4.3	2.3	5.1	6.6	-0.21	0.12	-4.8	0.62
0.01	-0.02	-2.9	-0.25	0.57	-3	0.33	3.5	2.7	3.7	4.3	6.2	5.2	-2.2	-0.29	2	-6.2	-3.3	1.1	-4.2	-3.1	-2.4	-2.6	0.44	0.69	-2.7	-3.1	-2.7	-2.8	1.3	2.6	-4.2	-2.2	6.6	-1.5	3.2	1.5	-3.2	4.5	0.19	-1.4	-5.8	-5.2	-6.8	-3.4	-0.25	-0.82	-4.2	-1.4	-0.28
0.03	-0.16	-4.1	-0.95	-1.8	6.1	-6	0.98	-0.94	-2.5	-2.3	0.59	2.3	-2.9	-0.81	0.39	0.84	-0.82	-4.4	2.1	-0.79	0.85	-1.6	-3.7	0.08	-0.7	-3.3	1.7	-1.6	6.3	1.4	-0	-5.6	6.9	3.6	5	6.4	4.3	4.4	-0.59	-1.8	-10	-4.4	-2	0.54	-2.9	5	-2	-2.8	-0.91
0.09	-0.08	0.59	0.18	5.2	2.9	-2.4	-4.3	-1.4	-0.39	3.7	-2.6	2.2	-3.6	-3.5	6.1	-0.28	-0.98	-3.2	4.4	-2.7	-1.5	-2	-7.2	-1.4	2.5	1.9	3	-4.8	0.44	4.6	3.5	-1.2	-0.12	-0.07	-1.2	4.7	3.7	3.4	2	2.7	0.13	1.8	0.74	5.2	-0.17	8.8	3.1	1.1	-2.9
0.35	-0.06	-3.6	-0.6	-4.8	-2.6	-6.7	2.6	-1.4	1.6	2.8	3.6	-0.01	5.3	-0.39	1.9	2.5	-1.9	3.1	1.4	2	0.51	-0.31	-1.5	0.13	-2.4	3.3	3.9	3.2	-5.2	3.5	1.1	3.6	-0.62	2.4	-5.7	3.4	-0.07	6.2	1.9	9.8	4	-1.7	-1.2	10	-0.84	0.82	4.9	3.9	0.31
-0.08	0.27	5.5	-1.3	4.2	2.2	6.9	2.6	2	-3.5	12	2.3	-1.7	-0.11	-0.55	4.5	4.3	5.4	-2.9	-3.6	-4.5	3.1	4.1	-1.8	2.2	0.44	3.1	-2.6	3.6	-2.2	-1.7	-3.2	3.6	0.84	-1.2	-3.2	-1.7	1.6	0.37	-6.7	5.8	-3.7	0.02	0.1	3.6	-6.9	2.8	-1.2	-3.9	5.2
-0.04	-0.23	10	-3.1	8.3	-0.57	3.5	-1.9	0.5	1.8	-0.06	-1.1	-0.2	-6.3	0.53	0.84	-3.7	-4.2	-3.1	-1.8	-10	-1.7	2.3	-0.53	2.7	1.2	-4.9	-1.3	4.6	-1.2	-3.4	-0.78	6.5	-0.34	-9.5	-3.8	1.5	-1.3	-6.9	-2.3	-4.6	-2.5	1.9	2.8	-2.8	0.6	-2.3	1.3	4.2	-0.5
-0.05	0.22	0.51	-6	3.7	-0.33	-2.3	3.8	1.2	4.3	-4.2	-3.8	-0.16	-0.76	0.58	3.7	4.4	1.9	2.3	5.7	-1.4	-3.5	0.9	-1.4	6.3	3.4	3.8	3.7	-2	0.82	1.2	1.3	2	-1.8	0.94	4.2	3.1	2.1	-1.5	1.8	-1.5	3.1	5.5	5.7	0.45	8.3	3.5	-0.54	1.9	4.8
-0.5	-0.17	-1.5	0.46	0.85	3.1	4.7	3.7	5.4	0.11	8	-4.4	1.5	0.84	3.5	3.6	4	3.9	-5.1	-3.1	8.8	1.4	-2.5	0.65	2	2.7	-1.5	-3	6.3	-6.2	-0.08	-3.3	-1.1	-1.6	4.9	-5	0.01	-4.7	1.3	1.3	-2.1	4.8	1.6	-2.9	3.2	7.1	1.5	-3.4	-2.6	3.4
-0.24	-0.3	4.4	-6.3	2.6	-13	-6	1	-2.9	2.6	-1	-1.2	-2.7	-2.6	2.8	-3.5	3.8	6.6	1.5	-0.3	7.3	-0.77	-1.1	1.7	2.1	-6.3	-1.6	-1.4	1.1	-6.4	1.6	-5.5	3.9	-2.7	1.6	-6.1	-1.2	-3.6	-0.89	1.6	-4.6	-1.6	-0.93	-3.8	4.6	-4.2	0.35	-2.7	-2	-0.88
-0.02	0.07	4.7	-8.2	5.8	-4.3	-1.8	-1.1	-2.3	-0.47	-1	-4.2	0.26	-0.73	1.4	-2.5	1.2	11	-1.9	3.9	2.1	1.2	1.6	-2	-4.7	-5	-0.6	-1.6	-7	-4.7	-0.27	-4.9	-7.5	-2.3	-3.6	-6.1	-0.58	-7.8	-4.8	-5.6	-6.2	0.89	-5.4	-1.7	-0.31	-8.3	-1.2	-2.5	4.1	-4.8
0.05	-0.33	6.5	0.68	6.6	-1.4	4.7	11	-1.9	0.15	6.4	3.4	3.1	3.9	-2.6	-3.4	-4.1	-4.9	-0.05	-1.7	-9.6	-1.8	-3.3	-2.8	-8.9	-2.7	-5	-4.6	-2.3	-5.4	2.5	-8	-6.2	-6.7	-3.6	-3.1	-4.4	-3.3	1.4	-1.1	4.1	-2.5	-6.6	-6.9	2.4	-4.9	-0.32	-0.36	-7.1	-8.8
0.16	0.12	-4.6	0.38	-1.9	2.7	-2	18	-4	8.6	-9.4	0.2	2.7	5.7	-2.9	-0.23	-4.6	-6.5	2.1	0.06	-1.8	-2.4	-6	4.2	1.7	-4	0.41	0.62	1.3	-0.14	-0.39	2.7	1.5	-9	2	0.63	0.9	5.9	0.45	-1.5	-0.55	-0.74	-1.4	-2.5	-3.2	1.5	3.4	4.7	1.4	-6.1
-0.08	0.3	3.3	-0.85	0.05	7.2	-5.4	3.4	-10	-1.6	-7.5	-1.9	-0.14	3.4	-0.66	3	3.6	0.44	3.9	2.2	7.5	-0.93	-0.8	0.46	4.8	-0.01	6.2	0.95	-3	2.8	1.2	4.8	3.8	0.05	0.01	3.2	-0.25	3.5	1.6	-0.69	-3.4	6.1	5.3	-0.44	-6	4.1	2.4	2.2	2.7	-4.1
0.59	0.1	3.9	1.3	0.77	-0.02	1.6	2.6	5.3	1.1	0.21	9.1	3.6	-0.6	7	0.96	4.1	0.45	10	0.98	4.5	5.6	4.1	6	3.2	1.1	1.8	-7.2	3.2	1.4	4.3	-1.6	8.4	0.1	1.8	0.22	0.31	0.75	2.9	0.86	-0.06	0.2	8	-2.8	0.58	1.2	-0.15	-0.94	-0.4	-0.84
0.7	0.75	-1.8	-2.5	-4.3	-5.2	-3.9	-1.2	4	8.9	-5.7	6.5	2.9	1.1	4.9	-0.15	11	5.3	6	-1.9	-2	9	4.9	4.2	8.9	-0.84	5.1	-1.1	6.7	-1.1	3.3	-0.61	10	-9.4	2.8	3.7	5.1	4.7	6.2	5.9	-0.78	-3.5	0.69	-1.9	-6.3	0.66	-1.7	1.9	4.3	-3.8
0.26	-0.2	-0.11	-0.66	5.7	-6.6	9.4	-1.7	9.1	5.7	-0.6	6.6	10	1.1	6.2	-6.5	12	-3.4	-3	-3.8	11	1.2	2.7	-2.8	13	-4.3	0.67	0.14	8.8	-2.7	1.4	2.6	7.5	-2.8	9.8	3.3	-3.2	6.6	13	3.5	5.6	-2.3	-3.3	-1.1	-6.5	-0.19	-7.5	2.4	5.8	-12
-0.03	-0.6	5.7	0.74	7.8	-4.6	3.8	-3.6	3.5	-4.1	0.75	6.1	-2.9	-1.8	1.1	-7.5	3.6	-10	-3	-7.6	5.8	-7.3	10	-1.9	-0.05	-0.93	5.3	-4	7	1.5	2.6	-1.4	3.7	5	3.2	-2.5	-7.7	-4.6	-2	-7.8	-1.5	-2	12	0.1	-2.6	-8.3	1.2	-2.6	-1.4	-5.1
-0.29	-0.37	-6.9	0.31	-5.7	-2.7	-9.1	-6.8	-4.2	-12	-12	-14	-1.6	-5.5	-1.4	-5.4	-7.6	-3.7	4	-2.2	-0.7	-12	3.4	-5.1	-1.5	-0.28	-1.8	-1.1	-3.2	-0.32	3.8	2	-6.4	2.5	-0.05	-3.5	-0.5	-6.6	1.3	-7.7	-0.14	-6.3	1.7	-2.4	-3.9	-9.7	0.27	-1.2	1.6	1.3
-0.11	-0.6	-10	-3.6	-12	-0.34	-10	-11	-10	-2.4	-10	-6.4	-0.01	-3.8	-6.1	-2.3	-7.5	-5	-2.2	-4.4	-5.9	3.4	-5.6	-7.1	-1.7	-5.6	-1.5	4.6	-0.55	-3.1	3.3	2.2	-3.2	-5.6	0.91	-0.97	1.8	-2.8	4.2	-3.2	-0.84	-5.4	0.85	6.3	4.9	1.6	1.6	0.97	-2.5	1.1
[truncated: 952 more columns]
