# Supplementary material for: Dyslexia on a continuum: A complex network approach
Source: PLoS One. 2018 Dec 17;13(12):e0208923. doi: 10.1371/journal.pone.0208923 (PMC6296514; doi:10.1371/journal.pone.0208923)
Supplement: S1 File — Detailed information about the archive contents is provided in the included README.txt file. (TGZ) [file pone.0208923.s001.tgz › FS_683_VV_run_2.csv]

9	1.6	2.9	-0.34	2	-0.98	9.8	3.5	12	-0.35	1.4	-3.8	1.8	2.8	5.1	2.3	2.1	-3.4	1.1	1.7	1.4	-2.8	4.9	-1	-2.6	2	1.4	-9.2	-11	-7.7	0.16	-5.3	1.1	2.5	-4.5	-7.8	3.2	4.3	-11	-11	1.8	-4.6	2.3	2	-0.33	-0.67	7.3	11	9.8	10
6	7.6	3.6	3	1.3	-0.52	7.1	10	7.5	1.9	5.7	-1.1	6.7	0.3	2.4	4.6	-0	0.65	7.1	5.2	3.4	1	2.3	2.3	-2.2	0.66	2.9	1.6	-4.3	-5.3	-0.94	0.11	1.8	2.3	-2.5	-7.5	1.3	3.8	-0.22	-7.6	3.5	-0.01	0.55	-1.9	2	1.4	10	5.1	18	6.2
12	13	3	5.5	4.2	-4.5	3.4	8.8	9.5	9.3	4.7	3.9	4.1	4.5	3.4	4.1	0.9	4	8.4	6.4	0.74	5.9	4.2	10	7.2	2.6	2.7	3.8	3.5	4.5	4	4.3	1.8	4.8	4.8	2.6	6.8	10	1.1	0.47	7.2	3.7	6.9	-5.5	2.4	2.2	-0.48	5.2	3.9	2.1
-3	-5.9	-0.76	-4.1	-3.4	-4	-1.4	-1.3	0.78	1.8	-3.2	-4.2	-6.6	-0.33	-4.1	4.5	-7	3.2	-8	3.7	-6.1	6.9	-1.1	0.05	-7	0.45	-1.7	2.5	-0.48	3.5	-1.4	3.5	-0.67	5.3	0.9	4.9	-1.3	4.9	-7.8	-1.5	-0.91	4.8	-7.5	2.6	-5.5	-2.3	-5.4	2.8	-5.4	-3.4
-9.6	-15	-1.8	-5.4	-8.2	-1.1	-4.1	-2.2	-5.4	-8.5	-3.7	-4	-2.5	-4	-4.9	-2	-2.9	-0.68	1.6	-1.8	4.4	-1.9	-4.9	-6.2	-1.3	-3.8	-9.2	-4.3	4.9	-3.2	-3.2	-3.5	3.2	-1.3	3.6	6.4	4.9	-1.8	-7.7	-0.33	3.4	2	0.75	-7.3	-3.3	-2.4	-3.6	0.18	-3.1	1.3
-6	-2.5	2.4	1.9	-5	0.47	-9.1	-5.2	-3.2	-3.9	-2.6	-2.1	-2.7	-0.8	-6.2	-5.3	-2	0.5	-1.9	3.3	-1.1	1.4	-8.5	-2.3	-4.3	1.2	-13	5.1	-11	7.9	-11	4.1	-1	3	-4.7	4.1	1.7	7.9	-17	4.3	1.5	6.5	2.4	4.3	-2.8	3.2	-5.8	-7.6	-6.7	-3.2
-12	-0.87	-2.2	1.7	-0.27	1.1	-5.2	-1.4	-7.5	4.8	-5.3	-2.9	-2.3	-3.4	-6.5	-0.33	-0.27	-6.9	-5.1	3.2	-1.8	-0.98	-5.7	3.2	-2.4	7.8	-4.2	8.1	-9.7	3.4	-5.2	2.9	-8.3	3.1	-0.83	4.6	-3	8	-8.2	-1.9	0.98	5.6	-6.9	7.3	-4.5	4.9	-5.4	0.59	-12	-3.8
5.8	-0.85	5.9	-0.68	4.9	5.1	5.5	-3.1	5.8	5.8	6.7	-0.68	7.3	1.4	3.6	5.7	7.9	-1.8	5.7	5.7	0.96	-0.53	4.5	0.13	1.7	6.9	-0.54	7	6.4	9.5	0.09	6.1	2.7	0.07	5.4	7.7	-3.3	0.52	4.3	10	3.5	3.2	-3	12	-4.8	13	-2.2	4	-0.12	7.3
7.6	1.8	4.8	2.3	1.8	7	3.5	-3.9	10	4.6	1.4	5.8	4.8	2.3	6.4	7.3	4.1	8.2	9.8	0.75	-0.61	4.1	8.1	4	0.32	1.3	2.9	3.7	4.2	1.6	3.5	3.3	-3.9	-1.1	-1.9	-0.24	-0.74	-0.41	0.69	5	4	1.4	5.6	4.9	0.44	7.2	-3.1	3.7	-1.7	5.3
-4	3.2	-3.3	-6.8	-3.1	-2.2	-5.4	-3.8	1.3	6.2	-0.75	-0.31	4.9	-1.9	0.33	-0.37	-5.9	-2.3	2.4	-0.39	5.9	-1.8	-0.16	4	-0.69	4.2	-8.8	1.1	-3	1	-5.4	-0.2	0.16	-5.6	-6.4	-3.4	-0.1	-1.8	-6.4	0.39	-3.3	-3.1	4.8	3.3	-3.9	2.2	-2.5	2.1	-6.6	-1.5
-6.2	6.3	-4.6	-1.4	-6.6	2.2	-2.5	-4.2	-0.84	-0.03	-0.77	-1.7	0.12	0.69	1.8	1.3	0.01	5	-0.37	2.2	2	7.4	-1.9	-0.02	-1.1	-0.46	-2.3	-3.6	-7.1	6.2	-0.58	1.7	-0.27	1.4	-0.07	-0.73	-3.5	-1.1	-4.5	7.3	-2.1	3.2	-0.62	-3.4	0.16	-2.2	-2.7	5.3	-4.4	1
-0.24	-6.4	-1.5	-3.4	-1.9	0.59	-1.8	-2	-3.1	2.7	-0.62	-4.5	2	2.9	2.4	-1.7	-0.55	-2.6	-1.5	-0.71	5	-3.4	-0.52	5	3.6	-4.3	5.9	-0.01	4.3	-1.1	1.1	-1.7	-0.65	-6.1	-2.4	2.1	0.77	-2	11	-1.3	-0.4	-0.38	-4.3	-6.1	2.3	-1.5	-6.5	0.09	-2.3	-3.6
-4.7	-4.9	-3.7	0.8	-0.96	-2.6	-3.3	-5.3	-2.2	-2.9	-0.01	2.6	2	2.9	2.8	-2.1	-1.3	1.1	1	0.44	-0.28	-3	-1.5	0.81	-0.56	-4.8	9.3	8	2.2	-1.8	0.9	1	-2.8	-5	0.64	-0.55	0.58	-2.3	6.3	3.2	1.4	-2.1	-3.1	-7.3	0.08	2.1	3.6	3.1	-3.2	-1.6
-6.2	-2.6	-1.7	0.26	-4.2	4.7	-3.3	2.8	-0.44	-2.7	1.2	1.9	5.8	1.8	-0.1	-2.1	-3.3	0.85	3.7	1.1	-6.8	-1.7	3	1.9	2.3	-3.4	-1.5	2.4	-3.1	4.3	0.51	0.14	0.61	1.8	1.8	0.97	2.5	1.3	-3.8	2	4.9	2.5	6.6	-2.4	4.3	-0.42	5.6	3.2	0.07	-1.5
-4.1	2.6	-1.7	1.8	-2.5	6.3	-3.5	-4	-4.9	-7.2	2.4	-0.73	-0.94	3.8	-1.9	0.85	1.3	-4	-3.7	9.3	-8.9	-0.59	0.23	5.9	-0.03	3.3	-3.6	3.3	3.4	1.4	0.37	11	-0.96	9.3	1	1.7	-2.5	5.3	3.6	2.9	-1.4	3.8	-6	3.3	-6.3	1.9	-4.4	-1.1	0.39	-1.2
-2.2	-1.7	-2.9	0.27	-0.64	-0.99	-4.8	-2.6	-6.2	0.45	-5.8	0.84	-4.6	0.98	2.7	2.5	-0.23	3.4	-3.4	2.5	-1.9	-5	-0.04	1.5	-2.7	0.88	1.8	-6.8	-2.9	-2.3	-0.85	-2.4	-0.66	0.94	3.4	-0.71	-6.3	-7.2	2.1	-0.24	-1.4	1.4	-6.5	-1.8	5.6	0.55	-2.6	2	-2.3	-0.88
0.79	2.6	-3.8	-0.77	-6.7	1.6	-2.1	-3	-2.3	-4.8	-1.1	0.52	-2	3.8	1.7	0.62	-2.7	6	0.85	7.8	-1.5	2.4	3.3	1.5	-0.6	-2.9	2.5	0.34	3	0.67	1.8	-3.6	2.2	-1.7	2.3	-1.4	-1.1	-0.8	0.71	-1.3	-1.9	-2.6	-2.3	1.2	0.72	6	-1.1	-0.24	-0.23	-2
5	0.48	-3.2	5.5	-1.4	8.7	-3.8	2.8	-2.9	-2.5	-1.2	1	4	1.1	1.9	2.9	-3	0.75	0.89	-1.4	-0.23	-0.97	-0.2	-2.3	2.2	-7.4	1.7	-4.6	3.8	-3.7	2.2	-4.7	-7.4	-3.9	0.21	0.3	-0.63	-3.7	-2.2	-7.3	-1.9	-2.6	4.6	-4.1	5.6	-3.4	-7.1	-0.77	-2	-3.8
-3.2	6.1	1.1	5.4	4.2	4.5	-2.8	6.5	0.78	-0.74	3.9	-2.2	-1.9	-0.36	1.5	-4	0.67	1.8	-2.1	-5.7	2.1	-1.5	0.93	3.3	4.6	-6.1	2.5	-3.1	3.4	1.4	2.5	-0.76	0.25	-4.8	-1.3	-3.2	-2.9	-3.8	1.8	-4	-3.5	-1.2	-4.4	0.55	-3.6	2.7	-2.6	4.6	0.19	2.1
2.9	4.3	-1.1	3.1	3.9	2.5	4.5	4.2	0.54	-0.72	1.4	4.9	-1.2	-0.98	4	-1.3	2.1	8.5	-1.3	-0.22	6.8	3.2	4.2	3.9	2.1	4.5	8.1	4.7	4.9	1.7	5.6	4.2	3.1	4.8	5.4	2.5	2.9	2.5	11	0.26	-2.8	0.42	2.9	7	6.8	3.5	2.9	-0.72	2.3	1.7
2.5	-11	-0.56	-5.4	0.04	-1.4	3.2	-3.1	-0.77	-1.8	0.7	-4.2	0.81	-7.6	3	-2.5	-3.6	-2.4	0.13	-2.1	-0.25	-4.1	5.7	-9.3	0.41	-2.5	-3.3	-3	2.6	0.08	5.1	-3.1	0.8	2.3	4.3	-0.09	2.7	0.89	13	0.71	4.9	-2.1	0.04	-4.5	6.5	-7	-2.7	-6.2	1.1	-7.6
-4.3	-2.7	-0.07	-2.3	-1.9	-2.2	-0.77	0.35	-4.7	-5.6	0.65	-2.2	-2.1	-0.57	-5.7	-2.6	-5.6	0.64	-0.87	-4.8	-1.7	-2.5	0.16	-5.1	-1.6	-0.97	3.1	2.8	7	-2.1	0.62	-4.7	-0.74	-8.2	2	-3.7	3	-3.1	-0.8	0.32	4.8	-1.3	-2.1	-7	-2.1	2.5	-1.4	-6	-0.97	-4.7
-3.6	1.8	0.23	6.1	-7.2	-2.2	-2.8	2.5	-6.1	-1	-2.6	4.7	-3.9	3	-4.8	4.2	-4.6	4.7	-1	-1.6	0.32	1.9	-3.9	1.2	-2	4.1	3.2	3.6	8.5	2.5	0.76	8.1	-0.11	-2.5	-0.07	3.8	4.5	5.1	1.6	3.1	-1.8	3.1	1.6	-4.9	-5.7	-1.5	2.5	1.4	0.72	4.5
1.8	4.1	2.3	0.58	-0.2	-2.9	-2.1	-1.2	-4.3	3.4	-0.67	3.1	-2.5	1.9	2.1	2.9	4.4	-2.8	1.4	5.4	5.1	-2	3.8	1.7	-4	-4.1	6.8	-1.8	13	-0.84	-0.07	4.3	7.1	-6.3	1.5	2	3.7	-2.9	5.5	-0.32	4.3	-5	-2.1	-4.5	3.4	-1.9	-2.7	-0.91	-1.5	-0.79
-3.8	-2.6	-4.4	-2.6	2.7	-4.4	0.68	-0.32	-6	-4.9	-3.6	-1.9	3.4	-7.3	-0.71	-6.3	-1.3	-1.9	0.8	-6.8	-5.9	-4.2	0.65	-3.2	-8.1	-6	6	-6.9	-2.3	-2.7	-0.6	-3.8	0.51	-2.2	-2.9	0.99	-0.85	-5.4	-2.6	-5.7	-1.5	-8.3	-11	-0.36	-5.3	-2.9	-7.9	-4.8	-3.1	-1.4
-1.2	-9.4	-0.43	-4	-0.86	-0.7	-4.5	-5.2	-6.8	-0.98	-3.8	-2.5	0.1	-2.6	-4	-3	-0.51	-2.8	-4	-6.6	-3.4	-2.4	-3.6	-6.8	-4.4	1.8	-3.7	3.8	-4.4	1.4	-0.65	-1.6	-2.9	-2	-3	0.95	-5.4	4	-0.06	-4.5	-6.7	3.1	-9.2	2	10	-0.63	-2.6	-3.8	1	-4.2
3.4	-6.4	0.07	-3.2	-3	0.34	-1.8	0.16	-0.52	5.2	-2.9	0.5	0.33	-1.5	-0.5	1.4	-3.1	-5.2	-0.29	-2.7	-3	-4	-4.6	-1.5	-4	-1.6	-1.4	-8.3	-4.1	-9.2	-0.4	-7.3	-4	-5	-8.4	1.6	-4.7	-2.5	4.1	-6.3	-2.4	-0.05	-6.5	-7.5	1.5	-7.5	-6.9	0.02	-6.5	1.6
3.5	-0.76	0.72	0.48	0.77	-2	0.55	3.6	-0.54	-0.75	0.18	1.6	1.4	1.2	3.2	-0.2	-0.36	-0.94	6	2.1	-2.5	3.1	2.6	5.1	-3.4	-4.1	-0.5	4.1	-5.4	3.2	-1.4	-1.2	-3	0.84	-4.5	1.6	-3.6	2	0.41	7.8	-4.9	-0.91	-4.9	-7.1	-0.64	-3.3	-6.2	-4	-4.3	0.53
-0.05	10	0.49	4.9	0.06	-3.9	-0.62	0.89	-1.6	2.5	-0.98	2.7	0.46	0.74	2.6	2	0.55	0.9	-1.4	0.96	3.1	-1.1	2	5.1	-1.5	-2.5	-1.1	0.23	4.3	-0.89	1.8	0.83	2.5	2.1	-0.5	-1.6	0.4	-0.22	-2.4	3.5	-3	6	3.1	0.59	3.4	1.9	0.21	1.9	3.7	2.3
-10	4.3	-4.7	3.5	0.61	2.1	2.8	1.1	3.3	0.8	1.5	2.8	-1.1	-3.8	-0.51	-3.5	4.2	-5.5	-4.2	-7.7	-3.3	-3.8	-0.22	-0.11	3.9	3.6	-4.3	4.1	1.2	-3.1	-1.6	2.1	0.13	-1.8	-0.62	-2.4	-2	1.9	-4.8	-0.7	2.8	0.83	7	-3.9	1.8	3.8	-1.2	-3.1	-5.1	0.62
-4.1	5.6	-2.4	4.6	0.08	4.3	6.9	4.7	5.8	8.9	1.4	5.9	0.46	-2	1.2	1.1	-0.9	0.67	0.8	-2.1	-2.8	2.7	-2.5	-1.5	0.32	8.4	-2.2	-0.93	-3.1	5.1	-0.02	4.8	5.5	4.9	-3.4	6.3	0.69	-1.5	4.3	4.7	-0.96	3.1	5.1	4.8	2.5	4.8	-0.11	0.77	-4.5	0.25
0.46	-1	3.6	-3	7.3	0.88	0.05	3	2.2	2	3.8	5.8	-1.3	1.7	6	1.2	3.4	8	4.1	1.5	6.9	7	2.7	-0.62	1.3	5.8	3.5	-1.6	3.2	4.4	2.1	3.5	6.9	4.7	8.8	-2	-2.4	-4.8	5.3	5.3	-1.8	1	2.9	7.2	8.1	11	3.7	-2.9	5	0.13
-4.2	2.3	-2.4	3.8	0.39	2.6	3.3	4	-0.89	1	6.4	0.34	-5.2	6.4	0.92	-0.42	-0.68	2.7	-3.6	3.5	-5.5	-1.3	-0.61	4.8	-2.1	2.6	-1.1	2.2	0.6	12	-6.7	2.6	-7.6	3.5	5.8	0.32	-3.8	2.6	-0.55	9.7	-0.82	4.2	-4.3	-2.3	-3.4	0.43	0.63	3.8	0	5.1
4.5	-0.29	0.98	0.69	-4.2	1.5	4.8	2.4	-3.4	-4.5	-1.8	-1.5	-7.2	-1.9	-4.8	0.06	-0.08	1.2	-1.1	2.4	-0.66	1.5	-0.11	2.4	-5	-3.7	5.6	1.7	1.3	1.3	1.2	1.8	-3.8	0.25	-0.32	5.5	2.2	-1.4	8.3	9.4	-1.9	1.7	-3.6	-3.4	-6.1	-3.3	3.6	-4.1	-3.3	5.9
-3.8	3.6	1.3	-0.02	3.5	-5.3	-5	0.52	-0.2	-0.75	-4	-1.9	3.6	3.5	3	-2.6	2.6	-1.3	3.6	-1.5	3.8	1.2	0.87	-4.2	4.5	-3.6	1.1	-4.2	-3.9	-12	4.7	-11	2.3	-2.8	0.92	-4.7	-0.63	-8.7	-1.5	-6.9	3.2	-9.1	1.9	-0.25	-1.8	-6	6.6	-6.5	4.2	-5.7
-6.9	-3.9	-4.9	-5	1.2	-3.5	-2.7	-0.32	-4.6	-7.9	-2.5	-2.2	0.36	1.4	-1.5	-4.8	1.1	-4.6	0.36	-5.6	-7.5	-1.7	1.4	-1.1	-3.9	-5.8	-4.2	-5.5	-2.3	1.2	-1.3	-9.1	-4.8	-1.8	2.9	0.7	-0.91	-5.2	-4	-6.4	3.3	-2.8	-9.9	-8.1	-6.8	-11	-0.63	-2.2	-1.9	-3
-2.5	-6.8	-8.4	-2.7	-6.9	-4	1.5	-4.1	-6.8	-6.9	-4.7	1.6	-1.2	4.3	0.59	-1.2	4	-4.4	-2.8	-4.3	2	-0.17	-2.6	-2.1	-4.9	-1.4	-0.69	-0.19	-1	3.4	4.6	-1.7	0.26	-2.6	1.8	3.7	5.7	-1.3	-0.04	3.2	4.6	1.9	-0.47	-1.8	-5.6	2.5	-3.5	-5.2	-2.7	1
3.5	-2.8	0.16	-3.4	3.7	-0.35	0.75	-7.2	-2.6	0.6	-3.2	-0.44	-2.2	-0.93	3.2	-6.5	4.6	4.4	4	-2.4	4.1	-1.2	2.6	-4.1	-1.1	4.2	0.56	-1.7	-0.9	-7.3	1.7	-4.2	2.6	-4.5	2.1	-2.9	-0.71	2.1	6.6	-7	-2.4	0.31	1.2	0.88	0.35	-2.9	0.68	-4.9	-0.51	-0.82
-2.1	-1.2	1.5	0.56	7	-2.8	-0.76	0.39	-0.77	0.3	-1.9	1.3	2.3	-4.3	-1.6	-5.8	-3.3	-4	3	-4.6	-3.7	-3.9	1.8	-8.5	2.4	-0.64	1.4	-3.1	4.9	-2.8	0.85	-2.2	-3.6	-1.5	-1.2	0.37	3.8	4	-2.4	-5.2	-3.2	0.59	-2.4	0.39	-8.8	-5.7	0.22	-4.4	2.3	-3
-1.8	3.8	-3.3	2.3	-2.2	-2.5	1.3	-2.6	0.12	-2.3	-5.4	8.6	-0.43	-0.75	-4.4	-1.5	2	0.55	-3.4	0.2	-2.6	-0.68	-2.2	0.88	0.58	2.9	8.9	3.3	16	1.3	3.2	1.7	-1.7	2.1	1.9	3.9	5.8	0.64	2.1	4.2	8.3	4.8	-2.2	9.3	-5.2	-2	0.54	4	0.3	3.2
8.6	0.14	-0.4	4.1	1.2	0.75	-2.4	1.3	-0.05	-0.95	-5.8	-0.81	-1.2	-3	-3.9	4.4	5.7	-1.5	-5.6	-4.4	0.56	1.5	-4.2	-3	4.2	2.1	-1.3	-2	0.64	0.64	2.8	-2.3	0.22	1.7	0.2	1.8	2.4	-0.02	1.9	-0.12	1	-1.1	0.66	8.8	1.5	0.67	-2.3	-5.2	-2.6	-2.2
-2	0.6	-2.9	2.5	2.5	-2.7	-2.5	3.9	-3.6	1.9	-2.7	-3.4	-5.1	1.2	-2.3	0.23	-4.6	-2.5	-0.9	-4.2	-1.5	-6.2	-1.4	-3.1	-3.6	-2.1	4.2	-6.8	-2.3	-3	-3.5	-7.3	-10	1.4	-3.1	1.5	-1.4	-5.2	0.79	-6.1	-3.8	-3.5	-2.9	4.2	-5.3	1	1.5	-2.2	-2.2	-0.87
0.67	0.2	0.03	-0.38	-3.3	-1.5	3.3	3.1	3.2	1.9	5	-0.28	-2.1	-1.1	1.6	3.2	-5.9	0.73	2.7	-3.4	-4.3	0.7	-3.4	-1.7	1.2	2.3	1.1	3.8	2.5	-4.2	4.9	0.75	4.4	-0.76	3.2	-2.9	1.5	-1.7	2.8	1.9	4.6	-3.8	5.6	9.2	-0.76	2.5	4.5	-3.4	-4.9	1.6
2.3	9.1	2.1	7.1	0.63	-1.9	2.3	4.3	3.4	3.3	2.4	-3.6	-3.6	-0.45	-3.6	0.42	0.89	9.9	-3.4	-1.6	-0.32	3.2	-11	-8.2	10	7.3	1.2	-1.8	0.97	-4.3	6.3	1.7	2.5	-2.4	-3.7	2.3	-0.42	-2.5	-4.2	2	-2.1	-0.36	5.2	8.2	0.62	7.6	-0.2	-4.6	-6.7	-5.8
3.9	2	4	2.6	-1.7	-0.27	0.46	3.1	1.2	-4	0.61	3	-1.2	-4	-0.99	-2.1	1.2	-7.8	-3.7	-8.5	4.2	-3.5	-2.3	-1.6	5.8	-4.2	4.8	-6	-1.2	-10	2.3	-1.2	2.8	-2.1	-2.7	-3.6	2.3	-6.3	1.7	-6.1	-0.22	-4	11	-5.7	2	-7.8	0.26	-3.3	0.29	-4.8
2.7	-3.5	3.8	-5.3	0.48	-6.5	-0.82	-1.1	5.4	0.14	2.2	-2.3	4.7	1.5	6.5	0.07	7.1	-4.8	6	-3.2	2.6	-4.5	-0.09	-3.5	5.2	-7	5.6	0.14	2.1	-11	-0.64	-1.1	0.81	1	6.9	-6	-0.98	-6.5	11	-2.4	2.5	-7.4	8.7	-3.9	7.6	-6	5.5	-5	8.7	-5.4
-2.7	-0.23	1.4	-4.6	2.7	-7.7	-1.2	1.4	-3.8	1.3	-1	0.79	4	-3.2	-0.99	-3.8	-3	-1.6	0.24	-2.6	2.2	-3.2	-3.5	-2.7	-0.92	-0.22	4.1	-4.3	4	-3.1	-5.5	-0.21	-1.8	-7.5	3.8	-5.4	-3.7	-5.2	5.8	-3	-2.4	0.99	-8.7	-3.8	-2.1	-13	2.6	-0.8	2.8	-5.3
1	4.5	-1.7	-0.96	4.2	-0.54	-0.3	3.8	0.09	-1.3	0.12	-1.5	-1.2	-3.2	-1.2	-1.9	-12	-0.55	-3.5	-0.74	-5.2	6.3	-2.2	-1.2	1.6	6.2	-3.4	-5.4	-3.7	0.24	-2.2	3.6	-2.2	-1.1	-1.1	2	-4.1	-4.1	-4.1	1.8	-1.9	-1.7	-2.6	6.1	-3.3	0.55	1.2	-0.21	3.2	-1.8
-6.2	-4.6	-2.2	-1.8	2.1	-0.08	1.6	-3.8	4.6	0.66	-2	2.9	2.8	-0.89	-5.7	-1.5	0.54	0.77	-0.84	0.82	-5.9	-0.21	3.6	-2.6	1.1	-3.9	-0.81	-2.7	-0.92	-2.7	1.9	-4.4	-1.3	-1.7	-3.1	-4	-0.88	-5	-2.3	-0.98	-6.5	-4.4	-1.6	-0.39	-1.2	2.8	-1.7	-2.9	-2.3	3
6.5	-0.29	6.1	2.2	1.5	3.2	0.26	0.52	-2.3	0.54	6.6	-0.73	-1	-5.5	-4.4	-1.6	3	-11	-2.1	2	4.9	-0.97	0.91	-0.83	3.6	-1.8	4.1	2.8	-1.6	1.1	-0.58	3.1	-0.32	-1.4	2	-8	2.1	-1.6	7.9	2.8	0.03	1	-0.84	-1.8	12	7.2	5.5	0.19	3.9	-0.4
9.1	9.9	4.2	1.6	5.4	2	1.9	-0.56	2.9	-3.3	1.5	-2.9	3	-6.6	3.7	1.7	2.9	-3.5	3.1	6.2	2.3	-0.4	2.2	-3.4	5.2	0.59	-1.2	-3	-2.7	3.9	-0.52	-0.49	7.8	0.32	-0.8	-4.4	3.5	-3.9	-1.1	1.9	2.6	-1.3	6.5	0.96	5.5	-0.84	4.5	-0.32	1.5	2.4
-3.4	-2.9	-2.9	3.2	2.1	-2.3	0.64	2.8	6.9	-1.9	-2.6	2.7	-0.15	-2.1	-2.2	1.1	-8	0.02	-0.12	-1.2	-3.2	-3.1	0.3	0.29	1.5	-1.8	-1.3	-1.2	1.7	-4.1	-3.7	1.2	2.2	1.5	0.68	2.8	-0.21	4.2	1.4	0.27	0.14	-3.1	2.5	-3.3	-0.1	-6.9	-0.48	0.12	-0.54	1.9
0.14	-15	1.4	-7	1.8	-8	-2.5	-8.4	-2.5	-1.6	-0.42	-2.6	-2.2	-2.2	3	-0.37	-0.74	-1.9	2.1	0.72	4.9	-6	0.82	0.96	-0.71	-9	2.8	3.5	4.2	-1.2	-1	0.23	0.96	0.95	-0.29	-4.9	1.4	4.3	0.74	-1.6	1.4	-2.3	1.9	-9	-4.6	-14	3.7	2.1	7	-0.42
2.8	-3.9	0.74	-4.3	2.3	-1.8	-4.2	-5.1	-3.9	-5.6	-0.88	-4.1	1.8	-3.2	-0.87	-5.3	5.3	-0.17	-3.4	0.59	2.7	-2.2	0.79	-0.59	-0.76	-1.6	-1.9	4.7	-1.9	5.7	3.8	-2.2	2.5	-1.8	-2	-4.1	-2.7	1.8	0.45	0.17	-0.38	2.9	-6.1	0.42	-11	-4.1	-0.5	0.32	2.5	-2
-4.4	-5	3	-2.5	-0.3	-0.21	-6.7	-1.5	-3.5	-1.6	2.3	-1.9	2.2	-2	-5.9	-0.69	4.9	-6	-7	3	0.43	-1.6	-1	-2	-2.2	0.1	-7.5	-4.6	-5.3	-5.8	-5.1	-3.9	-12	-0.89	-1.6	1.5	-6.7	-0.98	2.9	-9	-2.4	-4	-8.2	-2.5	-4	2	3.2	-0.95	1.1	-0.5
1.3	-6	0.06	-3.9	-4	-0.41	2.4	1.6	-1.4	-4.4	0.45	-2.2	1.3	-1.9	-3.6	0.38	9.4	-1.6	3	-3	-0.38	1.8	2.2	-3.3	2.4	-1.9	-0.45	-5.6	0.12	-1.3	-3.4	-2.8	2.6	-0.33	0.67	0.29	-3.7	0.2	5.1	-4.3	-2.1	-4.1	2.8	0.83	-9.1	3.8	0.49	-3.8	0.44	-2.4
13	0.23	1.2	0.96	5.7	0.44	3.9	-0.07	3.5	-3.2	1.7	-0.95	-4.8	0.12	-12	-5.7	0.58	-0.43	-11	-2.9	1.7	-0.76	-4.5	-0.72	2.5	-3.6	-1.4	-6.6	2.4	-2.2	2.2	-5.3	1.9	0.8	2.7	-5.4	0.33	-3.1	1.9	-1.1	-1.8	1.4	-0.57	1	1.8	1.7	2	1.8	0.11	1.8
11	-3	2.2	-0.83	2.9	3.1	5.5	-6.6	1.4	-0.23	3.1	-3.9	-0.56	-4	-10	-3.5	-0.92	-6.4	-10	-4.5	-5.6	1.1	-1.8	-6.8	-5.7	-4.6	3.6	-0.44	8.5	-6.5	-0.13	-1.4	-1.8	-0.78	5.7	-4.6	-1.1	-7.9	-2.9	-1.5	-0.9	-0.39	0.53	-1.8	-0.5	-2.3	-0.37	2.3	-3.9	0.67
1.9	-1.3	0.97	-2.3	1.3	-5.2	4.5	-0.94	-4.1	-5	3.7	-0.9	-6.2	0.41	-2.7	-0.98	3.1	-4.3	-3.4	-3	3.2	0.69	-0.7	-3.9	-0.61	-3.3	-1.6	0.26	7	1	-0.68	-1.3	3.5	2	5.5	-2.9	-0.17	-4.5	5.5	-0.24	3.7	-1.1	-4.7	-8.5	-5.9	-5.9	6.7	-0.83	-0.68	1.4
6.6	-3	7	1.4	6.5	-1.4	2.7	-0.52	5.7	-2.9	4.7	3.6	-0.96	0.92	2.2	1.8	11	-0.51	-5.3	-5.2	6.7	-0.25	3.4	-1.4	3.3	-5.5	-3.8	4	-6.1	6.9	-4.6	-4.5	0.53	-1.5	-1.2	0.37	1.1	0.43	-2	0.55	-1.4	0.74	-1.9	-4.8	0.02	-10	4.5	1.4	4.7	3
-8	4.6	-0.26	3.1	-2.4	0.81	6.3	0.43	1.9	-3.8	3.4	4.7	0.35	0.93	-3.9	-1.7	1.3	1.2	-3.6	0.41	-2.7	3.6	2.5	-4.8	-2.3	-7.5	-0.03	-5.2	-6	-8.8	-0.8	-5.8	-4.3	-8.2	-6.1	-2	-5.7	-5.6	-6.4	1.4	-4.5	-0.4	1.6	-11	-6.3	-13	-2.4	0.52	2.7	1.5
-6.7	0.07	-0.34	0.67	-1.7	7.7	1.9	-0.62	-6.1	1.9	-1.5	0.25	-2.4	6.9	-1.1	7.1	0.73	5.7	-4.8	3	2.3	5.9	-4	-0.32	-2.6	-1.7	-8.7	1.2	-1.5	0.64	-8.7	-2.6	0.66	2.5	-1.3	3.1	-4.5	2.2	-3.7	0.55	-3.1	-1.2	5.3	-0.46	2.7	-2.9	2.5	5	-0.4	5.5
-9.3	-0.93	-3	-1.7	3.6	0.06	-2	0.48	-0.61	2.1	1.4	-0.75	-5.2	3.4	-5.2	6	0.33	5.2	-8.2	5.3	-7.8	7	-8.5	-0.37	-2.6	4.8	-12	-3.4	-17	0.61	-6.3	-0.48	-3.6	7.1	-4.9	-0.94	-7.7	3.7	-14	-3	-5.2	0.88	1.3	12	-3.2	2.7	0.36	2.4	1.9	6.1
-6.1	0.35	-3.6	-0.96	-3.3	3.5	-0.36	0.3	-0.58	1.1	-0.93	-0.48	-2.6	4.1	-4.9	5.3	1.3	-4.6	-9.4	5.7	-1	-1	-0.72	0.03	1.3	0.04	-1.5	-3.4	-0.54	-3.5	2	-6	-1.7	1.2	-3.1	-7	-2.6	-5.3	2.7	-7.4	-0.76	-4.2	-1.6	-0.37	-5	-6.6	-0.27	-2.3	-0.71	-0.25
9.3	6	2.5	2.4	-1.4	4.7	-0.39	-0.36	-2.4	-1.8	-1.6	4.7	-1.6	4.3	-2.1	5.7	1.9	1.5	-0.08	3.8	0.12	4	-8.2	-1.2	-2.7	3.1	-0.17	-1.4	-4	-3.4	-3.4	2.3	-3	6.5	-5.4	-1.4	-3.9	-3.2	5	3.8	-4.5	0.08	-9.6	7.1	-2.5	-1.8	-2.2	-4.1	-2	-6.9
-1.3	-3.9	1.6	-1.6	3.2	5.9	1.9	-1.5	0.4	0.69	0.48	2	0.12	3.2	-0.41	-0.58	-3.4	6.2	-1.6	2.9	-3.6	1.4	-3.4	0.73	-3	2.1	2.6	-3.4	-4.6	2.2	-4.5	-0.98	1.8	-1.4	-14	-0.38	-1.1	-3.7	-3.2	1.3	-4.5	4.6	2	1.9	0.94	5.1	-0.11	1.1	-2.5	-2.6
-0.18	-5.4	1.4	-3.7	-3.3	-4.8	-1.9	-3.3	-0.18	-6.7	0.43	-0.94	-6.4	2.8	0.41	-4.9	3.8	5.3	-0.32	1.8	-2.4	-4.6	-5.3	5.9	-0.07	-4.7	-2.2	1.4	-3.3	10	3.1	-0.65	3	-3.7	-5.6	9.4	4.3	0.9	-0.92	-0.39	-1.5	2.1	5.2	-14	7.5	-3.2	4.4	0.14	0.44	-2.3
5	6.1	5	4	-0.42	-4.9	2	-4.7	-3	-1.5	1.6	-4.1	-2	-1.8	-4.8	-4.5	-0.05	1.3	-3.1	-4.2	-2.4	2.5	-0.1	1.7	-0.8	1.1	-1.9	-1.9	-1.7	5.8	-1.3	0.1	1.4	2	-2.6	6.2	-2.7	2	-4.2	6.1	-7.3	-0.65	-2.9	2.7	4.7	0.38	4.8	-2.1	2.4	-7
1.4	0.05	-0.13	0.57	-0.8	3.2	-2.9	-6.2	-0.3	0.97	2.1	0.9	0.15	-0.5	2	-2.2	-3.6	-3	0.64	-8.8	-5	2.1	2.4	-2.7	-1.8	3.9	-6.1	-1.9	-4.4	-3.6	0.6	-0.02	2.6	1.1	-2.3	-6.2	-2.5	1.1	-6.7	-2	-2.9	-5.5	-2.1	6.5	2.3	-0.98	4.2	-7.8	5.5	-7
-0.38	-7.5	-3	-5	-1.8	3.4	-3.3	-1.3	-5.3	4.2	-3.5	3.8	0.07	0.8	-7.5	-0.04	9.8	-4.3	1.6	-5.3	-1.6	-2.2	-3.2	4.1	-4	-0.07	0.08	2.4	0.05	2.8	4.7	0.56	-0.53	-1.9	6.6	-0.58	3.5	2.2	-4.7	3.5	4.4	-1.5	-5.9	-1.3	5.2	-0.07	3.7	-0.77	1.1	-0.37
-2.5	-11	0.52	-7.7	0.75	-8.5	3.8	-3.9	-4.5	-2.5	-3.6	-0.45	-1.6	3.5	-4.7	-1.9	5.5	-4.1	-0.73	-2.3	-1.7	1.9	0.32	2.6	-4.8	2.5	-2	7.1	-6.4	6.8	-6.2	5.4	-5.1	8.8	-0.67	-0.51	-4.5	1.8	-4.3	1.1	-1.2	-0.49	-6.7	6	-5	1.2	-3.5	2.7	-2.2	-2.1
5.6	-1.1	0.8	1.4	2.8	0.33	2.6	1.2	-0.06	6.2	-0.02	-2.1	-2.1	4.1	-2.6	1.5	-1.9	-0.87	-1.4	-5.3	-2.7	1.9	0.07	2.3	-5.5	9.4	5.1	0.05	-4.3	4	-0.79	-3.7	-2.2	3.7	-2.6	-4.9	-0.76	1.8	-3.9	-3.8	-4.1	1.2	-6.7	12	0.38	-2.4	-6.2	-0.75	0.23	-4.7
0.43	1.3	0.52	3.2	3.7	4.5	-1.9	2.5	-1.8	11	0.35	2.9	-5.1	1.1	-0.99	0.37	-1.9	-3.1	-3.9	0.26	1	-3.2	-1.1	0.35	2.6	8.6	-1.7	2	2.9	-6.6	2.3	-2.3	-2.6	5.7	2.4	-2.8	-0.5	0.94	1.4	-0.7	-2	-3.9	-6	5.3	-5	-1.9	-0.29	-1.9	-1.2	-0.64
-4.4	1.8	-3.4	-0.3	-0.49	0.1	-2.9	-2.4	-3.3	-0.4	-1.1	0.42	-9.5	2.2	3	0.91	-0.89	6.9	-0.85	1.9	0.28	1.8	-4.3	1.2	-4.4	1.8	4.3	4.4	-2.2	1.7	-2.2	2.2	-9.7	2	-1.8	1.2	-3.5	-2.4	5	4.2	-1.4	-0.41	-3.2	-1.2	2.4	4.7	0.7	4.8	-2.1	7.1
5.1	0	2.2	-0.12	2.5	-1.6	4.5	-0.25	-2.9	-1.5	-6.4	-2.7	-9.7	-3.9	0.08	-0.69	-2.8	9.8	2.6	1.2	-1.7	5.9	-3.4	5.3	-3.3	0.61	8.8	2.1	-0.24	1.1	0.84	4.1	-3.7	3.5	-0.56	5.1	0.76	-1.1	1.6	3.4	-0.42	3.1	-0.2	-1.4	2.7	7.7	6.1	3	3.5	3.7
15	-0.2	6.4	-1.7	6.1	-1.5	5.3	-2.1	0.37	2.6	-0.52	-5	1.6	-3.9	8.8	-3.6	-0.99	1	5.8	-6.3	5.5	-0.03	2.7	2.6	3.6	1.3	-1.4	2.2	-1.8	-0.7	1.7	-0.55	3.3	-1.8	0.77	-1.2	2.7	-2	-2.2	0.02	-2.2	-2.4	8.2	2.7	5.4	-2.4	0.45	-1.5	4.3	-0.2
9.7	0.15	1.3	-5.2	3.1	-1.2	-2.5	2.8	8.4	0.7	1.1	-3.8	0.08	-0.47	3.4	0.7	-0.54	3.3	-4.4	-5.6	-4.3	-3	-0.55	-4.2	6.5	-4.9	-1.3	-5.2	-1.4	0.77	1.9	2.3	5.4	-2.5	-1	2	4.6	-1.7	-2.4	5.4	-0.19	-4.8	8.4	3.1	1	-3.8	0.78	2.3	2.9	2.3
-4	-3.7	-0.96	-1	-4.4	-5.4	-2.2	-6.4	4.5	-5.1	-1	2.1	-1.1	-2.3	-2.1	1.8	-8.2	0.22	-4.2	1.6	-4.2	3.6	5.3	0.96	-0.47	-0.94	-2	4	1.1	6.2	3.3	3.5	3.1	1.7	1.4	-0.26	1.5	0.75	4.9	4.5	1.8	-3.8	0.83	-0.72	-10	4.2	-2.4	0.66	-1.4	0.28
-0.39	-1.1	-0.97	-1.5	-7.6	-0.04	-3.1	-3.3	-4.7	1.7	2.2	-3.9	-3.1	-0.33	5	-1.1	-4.9	-1.5	4.9	6.1	-2.8	3.9	4.1	1.7	1.5	0.64	-4.6	-2.9	5.8	2.7	-2.1	0.33	0.29	1.7	3.3	2.4	2.4	4.5	1.6	-3.1	-2.2	-1.3	8.1	1.7	-7.9	-1.1	2.7	3.3	2.6	3.6
1.7	-5.7	-0.39	-3.1	2.3	0.86	-3.5	-1.6	-0.59	1	0.69	0.11	4.8	4.5	5.8	1.3	-0.02	-1.5	-2.3	-3.8	0.19	0.12	3.5	5.2	-2	-4.6	-1.9	2.1	-3.1	1.1	-1.4	-3	-1.8	-3.6	-2.6	-0.49	-2.4	5.2	-1.2	-0.54	-2	-2.6	-1.8	-4	-1.2	-9.2	1.7	0.45	1.1	-2.5
-0.01	0.14	0.95	-2.4	-5.9	-2.6	-0.25	-1.6	1.9	-2.6	-2.8	1.1	-4.9	-3.3	-3.8	-3.6	-3.2	-7.2	-1.6	-0.59	-4.4	-4.1	-5	4.2	1.9	-0.02	-3.8	7.2	-9.8	5.2	-2.4	4.2	6.2	-3.8	-4.7	1.1	5	3.3	-5.2	5.7	-4.2	0.94	5.8	-0.45	2.7	2.7	-6.8	-3.1	-5.5	-2.3
-6.2	0.41	-0.63	4.2	-0.55	3.6	-5.1	2.1	-2.8	3.1	-1	2.2	-2.9	0.66	-0.87	0.5	-2	1.3	1.9	0.03	0.37	4.1	-4.6	3.7	2.5	5.9	0.72	-0.73	-2.5	3.2	-5.7	1.2	6.8	0.42	-1.6	8.1	-0.22	0.53	-1	-4	-3.9	6.8	5	6	2.2	22	2.4	-0.38	5.7	-0.84
0.51	1.8	-1.3	1.5	8.2	3.7	4.5	4	8.8	5.4	3.8	-0.05	7	0.63	6.2	1.4	-3.6	-4.8	6.9	-0.62	-3.7	3.6	1.4	-1.1	1.6	5.5	-5.2	-0.92	-0.95	-5.1	-0.37	3.1	7.7	3.4	1	-0.48	-4.5	4.1	-1	-6.3	6.8	4.1	8.6	4.9	5.2	3.9	9.7	0.3	1.8	-2.4
2.4	-0.45	3.3	-3.2	6.8	-4.3	4.2	0.27	2.1	2.5	1.4	-3	3.8	-1.4	7.2	-1.4	2.4	-3.1	3.1	0	6.2	-2.8	-0.5	-0.67	0.78	5.3	-7.9	4.7	-0.66	-11	0.18	1.5	4.5	1.1	2.6	-1.2	0.8	6.4	-0.53	-0.48	3.8	5.6	5.5	2.5	6.4	-5.4	-1.9	2.1	-3.8	2.6
5.3	-0.82	0.71	-1.2	3.4	0.21	2.5	-3.9	3.4	2.9	4.6	-4.9	-3	0.89	2.6	2.1	-6.1	6	1.4	3.7	0.08	5.1	-3.5	1.6	5.7	7.6	-3.4	2	5.3	7.4	3.1	3.6	0.48	-0.27	-0.39	1.4	3.2	-3.4	0.01	5.8	-2.8	0.17	3.5	9.1	8.3	5	-1.6	-0.46	2.5	5.7
4.3	3.6	-0.78	-1.2	0.96	4.8	-4.9	6.6	1.7	3	0.53	4.4	3	-2.8	5.5	6.9	-1.1	1.2	-2.7	6	4.9	5.2	-0.5	2.5	7.3	3	4	-3.6	12	1.5	2.5	-4.8	6.1	-3.4	4.8	-3.8	7.3	-4.2	7.5	-4.4	0.15	-1.8	13	3.5	15	4	4.1	5.2	5.9	8.5
-2.8	3.6	4	-0.92	2.4	0.12	-2.2	2.6	1.6	-0.86	1.4	1.9	3.6	2.1	3.7	1.4	-3.3	-0.75	4.4	4.5	7	1.1	2.6	9.6	5.8	1.1	-5.9	-11	8	-9.3	-1.7	-3.6	4.6	2.4	-0.48	-0.67	3.4	-3.7	-6.7	0.36	0.55	-3	14	0.33	1.8	-5.8	8.6	6	7.5	5.8
-5.1	6.7	-1.4	-0.39	0.68	-1.9	0.47	0.41	-0.39	2.6	0.37	1.6	-1.1	6	2.6	4.6	1.9	3	5.7	1.3	5.3	2.6	3.6	6.8	3.6	1.6	0.74	1.1	-5.2	1.5	2.8	4.9	3.3	4.8	-2.6	0.98	-3.4	3	3.5	5.8	-1.2	-4.2	3.2	0.14	-2.7	0.9	4.4	2.7	8.5	3
3.9	7.7	5.8	2.9	0.65	4.1	0.48	1.3	-1.4	6.2	3.5	4.7	-3.2	-0.42	-3.9	4.7	-1.5	7.1	-3.6	1.3	2.5	0.37	-0.16	0.28	3.8	1.7	4.7	1.1	3.1	1.5	6.1	5.6	0.45	-1.9	1.1	1.8	3.6	2.9	4.5	-2.1	0.03	1.3	1.8	-4.8	5.9	4.3	1	-0.47	4.8	-3.3
1.3	10	-3.9	1.9	-0.22	2.6	3.3	8	5.5	7.5	0.35	2.5	3.6	-4.2	0.38	0.77	1.3	-2.6	2.8	1.1	0.37	0.81	2.5	-2	6.1	6.3	3.9	8.2	-6.8	2.6	-1.5	6.6	2.5	1.1	2.9	1.5	7.7	6.3	-5.3	4.7	2.4	3	7.8	4.8	6.6	-1.2	2.2	-4.1	2.8	0.21
-1.6	10	-1.9	1.7	3.7	2.5	0.21	6.3	4	12	-3.1	2.7	11	-1	9.7	4.7	5.3	2.8	12	8.3	10	3.8	7.6	0.27	6.1	5.4	-2	-1.4	-1.1	-0.47	2.1	-0.47	3.5	3	-2	4.3	0.31	-3.1	6.5	4.7	-0.5	3.5	10	12	2.9	7.2	6.6	2.3	10	2.6
4.1	-5.9	6.6	-1.2	5.6	3.5	9.9	-2.1	9.1	-2	2.8	1.8	7.9	1	8	2.5	-2.4	-5.3	11	0.25	7.1	-0.42	7.9	-1.7	3.9	-4.5	-5.5	-1.8	1.9	-8	3.4	-1.8	5.1	-3.3	-1.5	-0.1	-2.5	3.2	3.4	-8.5	-9.9	-2.5	14	0.24	13	2.5	5.1	-4.8	5.9	-8.4
0.32	4.5	-0.27	1.9	-3.8	-4.1	7.8	-4.4	6.7	-0.3	-1.1	-1.1	-1.3	-2.1	4.2	0.13	9	2.4	7.2	4.1	3	2.6	2.1	-1.5	-1	3.5	1.5	-4.5	-1.2	-0.28	-1.9	3.2	-3	2.9	2.6	-0.72	4.5	0.96	1.3	-1.1	-0.34	1.2	-2	3.6	3.7	1.5	2.3	-1.4	0.68	-3.3
2.2	1.7	-2.8	0.86	-6.3	-0.59	-2.3	5.8	2.5	3.6	0.55	-1.4	-2.6	-2.7	-4.4	-3.1	-0.67	-2.4	0.07	-3.2	4.5	2.7	0.11	-2.4	4.3	2.3	2	-5.8	-5.8	-3.5	2.2	2	1.2	-1.7	6.3	-8.3	4.7	0.29	-2.8	8.9	6.1	-6.5	1.6	-4.1	-1.9	2.6	6.2	2.6	7.8	-0.7
1.5	9.6	0.69	6.5	5.3	9.2	2.4	9.3	1.8	5	2.1	3.1	4.2	-3.1	3.2	2.1	-9	-1.1	4.2	-3.3	-0.55	-7	7.8	-2.6	4.9	-2.1	-0.69	-2.4	-1.3	-5.2	2.7	4	2.3	-0.26	-0.29	-6.8	-3.1	-0.65	-2	1.3	-0.64	-3.2	3.8	1.7	9.4	-0.07	-0.55	3.7	4.2	-5.2
-1.1	17	-1.1	4.6	-3.2	5	2.5	11	3.3	3.2	0.76	-1.5	5.6	1.2	6.7	-0.19	1.6	-1.9	5.3	-1.6	3.9	-6.1	1	1.2	6.3	-0.42	2.4	4.5	-0.22	7.3	4.9	5	4.6	1.3	1.3	1.9	2.1	0.53	2.2	0.33	4.6	2.8	5.3	1.1	9.9	0.85	-0.83	-1.5	-5.3	-2.7
-8.2	19	-0.52	5.5	-3	5.8	-4.4	10	-0.07	7.5	-0.92	1.9	-0.3	1.8	0.01	-2	-1.4	6.2	3.2	-5.2	2.2	1.6	1.5	-3.7	-0.31	4.6	4.1	0.15	-1.2	0.74	1.1	5.4	1.5	4.6	1.9	2.5	0.84	3.6	-4.3	-1.4	-0.51	-0.04	7.8	2.9	0.81	8.8	4.1	-3.4	1.1	-3.3
-6.2	3.3	1.1	-2.2	-1.6	4.3	-0.22	11	-0.54	7.2	-3.7	3.5	0.57	-1.4	0.89	0.53	4.3	3.7	-2.6	-6.9	6	-0.23	3.6	-4.9	0.6	3.4	-3.1	-2.2	-0.04	-6.8	-1.7	-1.2	2.8	2	1.9	-1.7	-6.6	0.42	-4	-4.5	-1.5	0.9	6.8	1.7	11	6.1	0.81	3.1	0.23	-1.6
4.8	4.7	3.6	-2.1	1.9	-2.5	5.9	6.5	-0.48	7.7	1.9	-0.29	1.9	-0.22	3.2	-1.5	0.54	-1.5	1.7	-0.23	8	-2.7	5.5	0.96	3.1	0.86	-0.88	8.1	2.9	2.9	1.3	3	-7.8	-0.6	-1.5	1.1	-2.3	2	4.5	0.77	1.2	-1.4	-5.3	1.4	3	5.9	3.6	-1.8	3.2	-2.9
1.8	11	2.6	5.1	4.8	1.4	5.6	5.5	4	3	5.6	-0.03	-0.09	5.9	1.7	2.7	4.3	11	5.5	6	2.9	7.3	-0.09	6.8	-1.9	5.9	1.1	5.4	-9.1	4.5	-1.4	8.4	1.6	5.3	-5.7	11	-1.4	7.5	-1.6	6.5	-3.2	3.2	-0.99	0.8	-1.4	3.1	1.9	1.4	0.76	1.1
-6.8	7.5	0.45	0.85	0.62	3.5	-0.88	3.7	5.1	3.6	0.5	3.5	2.4	3.8	8.6	-0.74	2.9	4.4	5	-0.77	0.96	1.7	1.7	2.9	2.5	2.1	-4.5	4.2	-1.4	-1.1	4.4	5.2	5.5	1.8	-1.9	3.4	0.96	3.4	-1.3	6.4	-1	3.3	8	2.8	-0.75	0.39	7.7	-0.05	5.2	2.6
4.3	-2.2	0.53	-1.7	0.77	-1.1	4	-6.3	9.5	-1	4.4	0.14	4.2	-0.29	3.5	-2.5	8	3.2	3.9	-1.5	7.8	-3	3.9	-4.4	9.1	-5.4	-1.1	-0.41	-0.5	2.4	4.6	-0.76	6.7	1.2	1.6	-1.1	2.7	-3.5	5.6	0.57	1.5	0.68	13	-7.3	12	-3.1	-2.6	2.8	6	3.9
8.2	-4	1.7	1.7	-0.6	-0.59	2.9	-2.9	12	-6.2	4.7	-3.1	7.2	-8.4	6.7	-3.1	3	-7.7	9.7	-2.5	0.25	-0.51	9	-2	5.3	-4.7	6.2	4.6	10	5.8	3.1	0.7	2.3	3.2	0.06	0.06	6.6	1.7	0.07	4.2	-1.8	3.1	0.12	-3.7	-5.4	-4.1	0.05	5.8	3.4	10
9.5	-1.9	2.5	2.2	1.1	4.4	-1.6	-1	7.8	4.3	3.8	-0.85	4.7	2.1	6.1	2.4	6.3	1.6	6.7	0.97	8.8	-3.1	8.7	8.2	5.1	-5.8	5.5	7	7.7	6.3	6.4	3.1	1.6	-6.7	4.1	-5.3	4.8	-3.2	-1.4	2.9	5.7	-1.6	8	-9.4	7	-1.9	1.4	2.8	0.91	11
2.3	-3.9	0.36	-1.1	4.5	-1.6	5.6	-2.8	6.8	-2.2	3.9	0.22	4.5	1.1	1.3	4.2	-0.86	5.2	5.7	2.6	1.5	-4	8	-1.8	3	-7.7	-1.8	7.9	3.6	2.6	3.4	3.1	-0.64	-5.5	3	-3	-1.1	3.2	-0.31	6.1	0.74	-3.6	3.8	-7.3	-0.13	-6.1	6.4	7.8	6	3.8
7.4	-9	0.28	-1.5	2.5	2.7	9.2	-2.8	1	-3	1.9	-2.9	4	6.8	3.9	-3.9	-2.1	-0.47	4.8	-5.7	4.8	-0.52	6.4	2.2	-0.99	-7.6	2.8	-1.6	1	-4.8	4.2	0.01	0.95	-2.6	-4.5	-0.64	2.6	0.81	-4.7	-4.8	0.76	0.56	4.5	-1.8	1.1	1.8	3.7	1.4	2.5	-2.3
5.7	-2.8	2.6	1.1	4.3	0.14	3.7	-3.4	8.1	-7.1	2.2	-1.9	5.9	4.5	6	-2	7.4	0.01	6.3	1.7	3	-0.97	2.4	3.7	8.4	-3.8	-0.05	-3.1	4.2	-3.5	2.8	-3.7	10	2.9	1.3	1.2	4.1	-6.7	2.5	1.9	5.2	-1.6	19	-4.5	11	4.3	-1.4	-2	-1.4	0.11
-1.6	-1.1	0.35	3.5	4.3	-1.3	3.3	3	0.31	-4.8	0.91	0.71	0.15	1.8	-0.6	1.4	3.3	-0.78	-2	5.5	3.5	2.5	-5.1	-1.7	2.9	0.26	-6.2	3.6	-7.6	2.7	0.19	-4.8	6.4	5.5	-4.6	7.3	-1.7	-0.89	5.1	-1.3	1.1	-0.94	12	-0.15	0.85	-2.3	-3.7	-0.35	-6.6	-0.32
4.8	-4.2	4.7	-3.2	4.7	-3	4	0.44	9.1	-5.1	-0.18	-3.2	6.7	1.7	3.4	-5.7	-2.6	3.7	5.2	-5.9	3.6	-8.8	-1.5	-0.71	-0.79	-3.3	2.5	-8.3	0.11	-9.9	-0.94	-3.4	-1.3	-2.2	-0.69	-4.3	4.2	-1.4	-1.5	-12	1.8	-0.25	3.8	-2.4	4.2	-8.9	-0.47	-2.1	-0.65	-2.7
4.9	2.8	4.1	2.3	7.3	0.09	-2.3	-3.1	1	2	0.92	-1.4	4.2	0.82	4.9	0.33	3.1	2.2	6.6	0.17	7	-0.81	3.1	-0.15	4.2	3.2	6.8	4.6	4.4	-0.24	8.6	1.4	2.5	-0.27	9.3	-0.16	5.6	4.2	12	-2.1	5.7	-1.1	1.5	7.3	5	5.2	7.3	-4.1	4.8	-2.3
-1.5	4.1	-0.83	10	-1.2	6	-1.3	5.3	-5.1	4.5	0.9	3.4	0.12	3.7	1.1	2.2	3.2	-3	-0.03	6.6	0.89	-2	0.38	6.3	0.1	6.9	-1.4	-2.3	1.5	-6.5	0.48	-3.3	-5.8	1.9	7.6	-7.2	3.4	1.6	7.7	-3.6	2.6	1.2	-4	9.9	-1.2	8.9	13	-3	11	1.5
-2.7	-6.9	-3.7	-2.7	-1.6	-0.28	-3.1	2.3	-0.06	1.2	-1.4	-0.05	-3.2	-0.65	-2.9	0.16	-3	-2.3	-9	1.9	-0.42	-5.7	-4.4	5.4	-1.5	-2.7	-5.3	2	-0.16	-1.5	1	4	-3.9	-0.22	1.5	-9.3	-4.4	4.1	-1.5	0.02	-0.09	5.5	-1.3	-0.06	4	3.8	0.89	-3.3	-4	-2.1
-2.5	-1.8	-4.9	-0.7	-0.02	2	-0.96	-4.6	-1.2	-2.9	-3.8	-1.8	4.7	0.54	-2.3	-6	-6.4	6.7	-1.8	-2.2	-2.1	0.79	2	0.59	-3.2	-0.11	-4.6	3.9	-10	6.2	1.6	3.9	-1.9	-0.86	-5.1	-2.3	-2.5	5.3	-3.9	5.2	-1.4	5.6	-5.9	-5.3	-5.8	-2.6	-5.9	5.8	-9.2	4.2
0.73	-2.3	-2.3	-3.1	-1.4	-4	1.3	-0.63	1.2	1.2	-2.7	-2.9	7	3.9	0.54	-1.5	-4.6	-2.2	1.1	5.5	-0.47	-2.1	2.4	0.34	2.8	-2.4	7.6	5.1	5.7	4.7	7.2	-1.8	1.3	-1.3	2.9	-0.4	7.3	0.94	7.1	3.7	3.6	1.4	3.8	-7.5	-2.6	-9	-5.6	0.75	-6.5	0.74
14	3.9	3.3	3.1	1.9	-1.5	4.8	-3.8	8.9	-4.2	5.1	3.3	2.9	-1	3	1	4.4	0.98	-0.6	-3.1	7.8	0.4	-1.7	2.5	3.9	-0.11	7.8	6.2	14	0.2	4.4	3.9	-1.1	4.4	11	2.5	4.3	4.3	6.8	5	6.4	-0.7	3.8	0.64	8.1	7.4	0.59	-1.4	-3.6	1.5
-4.1	-3	2.1	-0.45	-5.6	-0.35	0.95	-7.1	-2.2	1.2	-2.5	-3	0.19	0.56	-5.8	-0.8	2	2.9	-6.6	-0.28	-2.3	2.1	-4.4	1.6	0.03	3	7.4	2	5.8	2.5	-2.4	3.2	-5.9	3.6	2.9	0.9	-0.16	3.2	-7.7	-1.7	4.8	3.7	-5.8	3.5	-9.7	4	-1.2	3.8	-1.9	1.1
-7.3	-7.3	0.92	0.72	-2.8	-3	0.57	2.2	-6	2.3	-2.1	0.26	-0.08	0.85	-0.9	4.4	3.1	-2.8	1.9	10	2.7	0.97	-3.8	2.5	-3.5	0.16	2.1	5.7	9.2	0.68	2	3.1	5.5	-1.7	-3.4	2	-1.3	5.4	4.1	7.5	1.1	1.3	-0.98	1.3	0.04	-5.5	-2.1	7.4	-4.4	1.9
-3.5	0.81	1.4	4	3.4	4.2	0.81	-0.04	-1	-6.4	4.1	-2.4	3.9	-3.2	2.1	-0.9	-7.5	-1.5	2.2	2.5	-2.7	-1.6	-1.8	-1.1	-4.6	-0.75	-6	4.1	-3.8	5.9	-0.09	7.4	2.8	3.4	-4.2	6.6	-1.4	1.1	0.46	3.8	0.32	-0.54	-3.3	-3	4.1	-7	1.5	3.1	-0.08	4
-4	-3.3	-0.71	-4.3	2	0.89	-2	-2.3	-1.8	-7.1	-1.2	-1.9	-2.5	-0.95	0.6	-0.88	3.5	-1.8	-0.77	-1.1	-2.8	-6.7	-2	-1.6	-4.1	-4.8	0.36	3.9	-3.8	0.91	-1.8	-1.2	1.7	-4.7	-1.3	3.4	0.88	-2.1	4.5	-0.69	-3.5	0.74	-3.5	-6.4	6	0.49	-4.5	-0.41	0.29	-4.2
-6.6	2.1	-4.7	1.2	0.92	2.3	1.6	0.68	-1.8	-2.7	-0.27	1.5	-4.4	0.35	0.09	0.27	-6.5	-1.7	-2.8	-1.7	-7.7	-1.2	-3.5	0.87	-6.6	1.1	-3.9	4.5	0.53	7.3	-3.2	-2.9	-4.5	-1.8	-2.8	1	0.19	3.6	-3.1	-4.2	-1.6	3	-4.7	-4.9	-4.3	-5.5	-6.3	4.2	-0.47	0.1
-7.1	1.4	2.9	-1.8	-2.4	-2.3	0.62	-2.6	-2.9	-0.77	-4.9	0.43	-0.85	-4.8	-5	-3.2	-4.6	-0.68	-5.8	-0.85	-7.4	0.82	-3.8	-0.6	-9.2	-4.4	10	9.6	5.5	8.5	-1.4	-2	-3.2	-6.9	-0.22	3.8	5.3	4.7	0.48	7.3	1.4	2.6	-7.5	-7.7	-5.3	-8.5	-8	4.5	-6.6	6.8
-8.8	2	-4.8	4	-2.5	2.6	-9.7	0.99	-10	-4.1	-5	2.4	-3.5	-4.4	-4.7	-1.8	-0.89	2.1	-8.1	-0.11	3.9	8	-5	1.9	0.93	2.4	0.09	6	1	7.5	-0.87	4.4	-5.1	0.33	3	2.5	-1.7	4.4	2.8	6	1.8	5.8	-4.8	3.6	7.2	1.6	-0.47	2.3	-0.26	3.4
-5.4	-4.7	-5	1	-3.6	5.1	-3.5	-0.49	-3.6	5.1	-3.1	4.6	-2.5	-1.9	-6.1	3.9	-4.2	1.7	-1.5	-3.1	-7.6	3.8	0.83	-2.2	-5.9	1.2	-3.2	1.9	-9.7	-0.76	-5.2	-1.5	-7.9	1.6	-4.5	-3.3	-5.7	-2.6	-2.9	-1.8	-0.27	4.4	-15	-0.17	-5.3	-1.7	-1.9	0.3	0.45	0.11
-3.6	3.2	1.2	0.65	-3.8	2	-2.2	-2.5	-2.6	2.8	-5.5	1	1.4	1.6	0.06	0.34	8.6	-4.8	-0.7	4.3	-2.2	1.1	2	-1.4	-2.6	0.77	-0.25	-0.14	0.22	1.6	-0.25	0.17	-1.6	1.8	-1.2	0.18	-0.37	4.1	1.6	3.5	-0.33	2.3	-12	3	-19	-1.6	-4.6	-0.54	-1.4	4.3
-1	5.9	-0.18	-2.3	-3.7	-0.42	-5.1	1.2	3	-0.25	-3.4	-3.1	-3.6	-5.4	-3.1	-1.5	2.5	1	-12	1.8	4.4	-2.3	-3.2	1.2	2.7	-5.7	-5.4	-1.8	-3.8	1.3	-4.5	0.08	0.31	-2.2	-1.2	5.5	-0.68	-2.5	-7.4	-0.33	0.94	-5	-1.8	-6.7	-6	-0.74	-0.5	0.91	-4.4	3.9
-11	-8.6	-8.8	-3.8	-7	0.71	-9.4	-0.39	-4.3	-3	-2.2	-0.45	-3.8	-7.8	-3.7	-2.5	-1.4	-9.8	-4.8	-2.2	-3.8	-1.8	-2.4	-1.7	-4.1	-9.9	-3.3	-5.1	-2	4.6	-3.8	-5	-2.7	-7.8	4.6	3.3	-2.1	-0.75	-2.8	-5	6.6	-0.51	-6	-0.49	-3.6	3.7	-4.5	0.4	-6.3	4.3
-6.5	-4.2	-2.2	-2.4	-4.3	-2.2	-10	-6.5	-7.5	-1.6	-2.2	-4.1	-1.1	3.2	-4.9	2.7	2.6	-1.2	-1.4	4	-0.2	-0.65	0.11	-0.09	-8.6	-1.9	3.5	-3.5	6.2	2.7	-9.9	-4.1	-8.4	-2.1	3.9	-3.5	-5.1	-3.8	-6	-2.7	0.6	-0.84	-6.3	-0.74	3.2	2.3	-5.3	1.6	-6	0.07
-8.3	0.91	-0.71	-2.1	-1.9	-3.2	-2.6	1.2	-5.8	-6.3	-3.6	-1.2	-0.46	0.6	-4	0.91	0.01	-3.8	1.5	-3.5	-1.9	-4.5	-0.71	-1.4	-5.9	-7.7	-3.7	-6.3	2.2	-1.4	-9.4	-7.3	0.52	-1.9	0.51	-4.2	-1.2	-4.1	-5.7	-3.5	-0.85	-7.5	-6.3	-1.6	-10	-4	-6.2	-1.4	-1.9	0.01
-0.93	-5.4	-3.2	-2.2	-6.7	0.49	1.8	-5.1	-5.3	-3	-5.7	-0.69	-0.57	1.8	-3.7	-0.01	-4.2	-1.8	-3	7.1	-1.9	-4	0.28	0.41	-0.71	-5	2.5	-6.3	-2	-1.2	-2.4	-6	0.31	2.9	-2.2	-4.4	0.4	1.7	1.8	-8.7	-0	-1.9	-3.1	0.37	-5.9	-4.3	-5.8	0.61	-2.4	-1.8
5.6	-0.15	0.8	2.3	-9	0.61	-6.1	-2.8	-2.2	2.4	-3.4	3.5	-6.7	1.7	-5.5	4.6	0.42	6.4	-6.6	5.6	-6.2	3.8	-2.9	0.98	-1.1	3.7	2.2	-1.9	-4.4	-6.7	-3.7	1.6	-2.1	8.3	1.2	2.5	-1.7	4.5	-4.1	3.3	2.5	9.4	-3.1	4.2	-7	5.3	-12	0.11	-8.8	1.1
4.2	5.2	3.9	0.67	-4.7	1.8	-0.33	-0.04	2.4	1.7	5.7	3.3	-3.2	7.5	-3.5	0.08	-1.5	3.9	-1.5	3.5	-3.3	0.89	0.19	0.68	2.4	13	-1.8	-3.6	-1.9	-6.2	-0.11	1.4	-1.4	4.8	-0.87	1.4	-6.4	3.1	-1.9	-2.5	1.1	4	-6.4	4.2	-12	7.4	1.9	-0.23	-1.8	-0.47
-2.6	4.2	-3.2	-2.5	1.7	0.33	0.61	2.6	-4.1	6.8	-2.2	4.2	1.6	2.9	0.92	-3.2	-6.3	-5.5	4.6	-4.5	-0.12	-1.9	3.7	-3	-0.12	7.3	3.4	-3	-0.97	-2.5	-3	-3.2	1.1	-0.39	-0.39	-4.6	-2.7	1.1	0.58	-1.2	0.57	-2	-1.4	8	-6.7	5.7	3	-3.6	-0.6	-1.9
0.4	5.8	1.6	3.8	-2.3	3.1	-1.5	0.22	-3.7	6	2.9	-0.29	0.71	-6.7	3.6	-4.1	-0.06	-13	3.4	-6.4	3.4	-4.3	-0.14	-5.5	1.4	4.8	5.7	-0.62	4.5	-8	3.9	-3	2.5	-3.5	4	-2.7	-0.78	1	5.3	-10	4.7	-4	-3.3	11	5.5	5.7	-3.8	-5.2	-0.33	-8.8
3.7	-2	1.8	0.21	-5.2	2.1	-1.6	5.9	-2.3	0.23	-0.81	-0.49	2.2	-0.61	-4.6	7	0.3	2.7	-0.37	2.1	2.6	-5.3	-3.8	-6.6	-1.8	6.9	9.8	-0.24	8.3	-4.6	4.7	6.4	-2.6	3	2.2	1.1	7.2	2.5	-2.3	0.02	2.2	0.47	-3.2	10	4.3	7.1	-4.1	-2.7	-3.2	-4.3
-2.6	-4.7	-0.29	0.88	0.09	0.39	0.6	2.2	3.7	4.8	3.1	-2.1	4.5	0.44	1.2	4.1	0.03	-0.92	5.2	1.3	-7.6	-0.61	-0.45	-7.9	-2.1	2.4	0.14	-7.9	2	-5.2	-1.1	-0.61	-2.7	3.1	4.3	-1.7	3.4	-3.8	-1	-0.54	3.3	-0.42	-0.26	0.21	-4.5	2.9	-2.6	-0.27	-2.2	4.5
13	1	4	1.4	1.4	-4.5	10	1.1	6.8	5.2	4.2	1.7	-1.6	3.1	0.03	1.7	-3.8	-3.5	-0.91	4.6	-3.3	2.3	4.1	-8.9	3.6	0.67	12	-7.2	13	3.4	5.4	-4.6	-2.2	-0.38	7	-3.1	4.9	-5.9	2.6	-7.1	5.8	0.33	-3.3	0	-0.24	1.9	-1.9	1.7	2.3	2.8
16	3	2.9	1.8	3.7	-0.34	3.6	5.2	7	6.7	4.3	3.5	0.17	-0.94	4.5	1.3	-1.4	3.5	0.83	0.38	2.5	-3.7	2.9	-4	5.5	2.6	-0.54	-4.4	-1.4	-2.5	6.4	-1.6	0.99	1.5	3.4	-4.8	3.2	-1.7	-3.5	-2.2	4.7	-4	1.2	-2.7	0.88	7.8	6	-9.5	3.5	-12
4	9.7	-3.3	5.8	5.5	0.36	1.3	2.7	7.9	3.8	-1.1	2.7	0.99	1.4	1	-1.2	3.5	3.3	0.04	0.43	-2.3	2.3	6.2	0.69	1.8	7.3	-6.1	2.5	-1.1	-1.6	-1.4	4.3	-6.7	0.62	-3.5	-2.6	-4.2	1.1	-4.5	2.6	-0.39	-0.31	-1.6	-0.16	-5	0.1	3.5	5.3	2.1	5.8
6.3	0.71	-0.03	-5.9	-2.7	-5.9	5.5	-3.7	2.4	-0.92	0.62	3.8	1.1	-2.1	-4.2	-5.2	0.96	-0.63	-2.7	-1.2	-4.9	2.1	-3	4.8	-3.1	3	2.5	2.7	4.3	-0.38	-0.83	7.2	1.1	3.3	-0.42	2.6	-0.1	2.1	4.8	5.9	-0.14	1.2	-4	1.9	-8.2	3.7	2.1	4.1	4.4	2.8
-0.63	-13	-0.87	-3.2	-6.5	-1.2	-0.51	-0.48	-0.14	-4.8	-3.2	-1.4	4.5	-5.7	-1.4	0.43	-1.4	-2.1	-0.35	-0.41	-2.8	3.4	-2.8	2.5	-6.1	-8.7	-2.4	-0.64	1.9	-3.4	-1.3	-4	1	-4.6	1.5	-0.4	0.25	1.1	4	-5.7	0.04	0.08	1.2	-0.66	4.3	-4.6	1.5	0.24	0.73	1.7
-15	-3.3	-2.7	2.1	-0.82	-2.9	-6.5	2.5	-6.7	-9	-2.8	-4.3	0.21	-2.9	-0.36	-5.7	1.9	6.1	2.9	2.6	-5.2	2.4	0.95	-2	-6.7	-2.7	-2.2	5.6	-1.9	1.9	-4.9	-3.6	-8.9	-1.3	-4.2	2.2	-2.2	1.5	-4.8	-3.6	1	2.8	-11	-5.4	-0.39	-9.6	-4.4	-3.7	-3.2	-0.62
-5.1	-2.2	1.8	-1.9	-0.24	-2.5	-3.1	-3	-1.7	-5.8	3.6	-3.7	3.9	5.6	-0.69	-2.6	2.5	4.8	-2.2	2.8	-2.8	3.8	3.5	3.3	1.7	-3	1.7	3.6	1.3	6.3	-4.3	-3.8	-6.1	4.9	-5.4	-1.7	0.45	5.3	-1.4	-0.6	-1	2.5	-6.2	-5.6	-0.78	-10	-3.9	0.92	-0.6	1
-4.6	-11	1.2	-6.8	-4.2	-0.92	-0.95	-3.5	-4.2	-6.7	5.1	-2.4	-0.1	-3	-5.8	-1.5	0.74	-0.45	-0.81	-0.67	-1.1	-0.3	-4.4	-0.09	-3.2	-3.2	-1.4	1	-1.2	9.8	-7	1.5	-3.1	0.42	-4.6	6.3	-3.4	7.1	-3.5	5.2	-2.8	3.4	-12	-1.9	-15	0.86	0.34	-4.5	1.1	-4.8
-2.4	2.3	-3.1	-0.57	0.27	-4.1	-5.2	-4.2	-5.7	2.4	0.84	-3.3	-1.6	-6.1	0.95	2.2	-4	-4.8	-1	-0.4	-7.9	3.1	-2.2	1.8	-6	1.3	-3.7	0.85	-7.5	4	-1.5	1.5	1.5	-0.59	-5.6	1.5	-3.3	1.3	0.11	2.8	-1.4	-2	-8	7.2	-9.8	10	-5	6	-3.6	-0.45
12	-4.4	3.9	4.9	0.55	0.23	-0.89	-2.2	-5.2	-1.8	2.2	-2	-0.19	-2.4	0.58	6	0.27	0.99	-2.8	-0.84	-3.1	3.5	0.67	-1.5	-3.1	-0.47	5	-4	0.52	-5.6	0.7	-6	-1.3	-1.5	2.5	-1.3	-0.09	-7.2	4	-6.7	-0.59	-5	-3.7	-2.1	14	-3.4	-0.46	-0.41	-1.1	-3.3
7.2	-14	-1.2	-3.5	-4.7	-6.5	-1.9	-7.2	1.2	-10	2.2	-2.4	-0.78	-2	-1.8	-1.8	-5.1	1.7	1.2	3.9	-3.6	-1.4	-1	0.51	0.3	-3.2	1.3	-9.5	3.7	-3.2	0.01	-7.7	-1.1	-2.7	1.2	-1.3	-1.2	-5.3	-6.3	-6.7	-0.63	-0.84	-4.2	-7.6	1.5	-16	-4.1	1.1	-0.73	-3.9
-13	-4.7	-5.1	-5.2	-0.45	-8.5	-4.6	-6	-0.69	-11	-3	-6.8	-3.7	-0.67	1.9	-5.5	-1.2	1.6	4	-4.3	-2.6	-1.1	-2	2.1	-4.7	-4.8	-10	2.1	-9.1	5.9	-3.8	1.1	2.1	-5	-7.7	0.65	-2.7	-6.7	-9.3	-0.03	-4.2	-1.6	0.03	-11	-6.7	-5.7	-2.6	1.4	-3.3	1.9
-9.6	-3.8	-4.1	-0.04	-1.4	-5.6	1.4	-0.87	-4.4	-2.9	-0.9	-3.8	-0.35	2.6	5.5	-0.7	-4	-1.7	1.3	-4.8	-4	1.8	4.3	1.9	-3.9	-2.9	0.6	-6.4	-7.1	-5	-1.7	-4.8	0.53	-3	-5.5	5.9	1.7	-8.5	-2.8	-1.2	-3.6	-6.2	5.7	-8	-1.5	-1.5	-4.5	-1.3	-5.7	-9.4
0.24	-3.2	1.2	-2	-2.5	1.4	-2.4	-3.8	0.74	-0.95	-2	-0.71	3.1	-1.7	6.1	-2.5	1.8	-6.2	3.1	-2.3	1.8	-0.51	2.1	-0.72	4.9	-6.3	-3	-2.6	-8.5	-4.2	1.4	-6.7	2.6	-5.9	-1.4	2.5	-2.5	-4.5	-0.88	-9	-0.22	1.8	4	-9.2	10	-4.2	-5.5	-5.9	-5.4	-4.6
-0.34	-4	0.05	-1.5	-2	-6.3	-2	-6.8	0.96	-4.4	-3	0.06	2.8	4.8	3.5	0.04	-0.53	0.64	2.4	2.8	1.4	-1.1	2.5	2.7	4	-2.9	0.35	6	-2.8	4.8	3	1.6	1.8	-4.6	1.7	1.9	2.5	0.47	-0.91	-2.5	1.9	6.5	1.3	-6.7	3.1	0.89	-2.3	2.3	-5.2	2.7
-11	-3.8	-1.9	-3	-0.85	-1.3	0.71	-0.89	1.7	-2.8	2.3	0.4	8.3	6.3	5.2	-3.9	3.8	3.3	3.8	-6	0.25	-3.8	3.1	3.4	-4	-0.69	0.48	0.3	-3.6	-4.5	-0.96	-2.1	-3.7	-3.6	-0.73	1.8	3.4	-5.4	0.28	1.8	1.4	-1.4	-4	-6.1	-2.3	-1.5	-3.2	1	-1.7	5.3
-10	7.3	-0.07	1.8	1.8	4	-4.3	7.2	-5.6	3.6	-4.4	2.4	1.8	-2	-6.4	3.5	-4.2	1.1	0.84	2.9	-5.8	1.7	-1.6	0.7	-4.7	1.8	0.66	0.04	3.6	7.7	2.3	5.2	4.5	-3.5	1.7	5.4	4.5	0.14	-1.6	5.4	2.9	2.7	3	4.9	-9.6	4.6	-4.2	-1.9	0.83	3.6
-5.3	1.9	-3.3	3	1.2	6	-1.1	3.1	-5.2	4.5	0.68	1.4	-3.3	2.1	1.3	4.1	3.4	1.4	-2	3.6	1	1	-1.2	2.1	-3.4	8.1	-3.5	-0.43	2.2	2.5	-0.59	3	3.1	5.7	-0.57	2.7	1.1	5.1	-1.9	-2.1	-1.4	-0.8	-1.2	14	0.35	13	-0.18	-1.5	-4.4	-0
-7.6	-4.3	-3.5	-1.9	1	-1.5	-3.5	0.21	-3.5	8	0.54	1.8	-0.16	6	2.1	3	-0.54	3.7	6.2	-1.2	1.1	0.82	-3.9	4.2	1.6	5.9	3.8	2.9	0.77	-3.5	1.9	6.4	2	-4.7	-2.2	1.1	-1.4	0.99	5.4	0.7	1.6	-1.8	-2.6	-0.55	-2.8	-0.39	-6.7	1.3	-4	-1.2
2.9	4.7	0.27	-2.5	-6	-2	-6.3	1.4	-4.8	3.1	-1.2	-6.1	-1.2	-2.2	-3.2	-1.4	-0.15	-5	-3.3	0.22	0.22	-2.3	0.62	0.35	2.5	-1.7	2.4	-2	6.4	-1.5	4.8	1.2	-2.7	-6.6	3.8	-6.4	2.5	-6.7	2.7	-2.2	3.9	-5	-6.7	-4.5	-6.1	-0.39	-0.09	-3.4	2.7	-4.3
0.4	-5.7	-1.5	-4.8	-8	-1.7	-3.7	-9.1	-1.9	-5.9	1.1	-1.8	-3.7	1.9	-2.5	-1.8	-0.07	-3.6	-3.6	-8.6	-3	0.63	-0.26	-1.2	-0.51	0.44	2.8	-3.3	-0.75	0.43	-2.9	-2.7	-2.9	0.77	-0.43	0.08	-2.3	3.6	-9.8	-0.06	-4.5	1.3	-7.7	0.89	-12	3	-4	1.2	-2.3	-0.59
-3.8	2.4	-5.3	0.85	-3.4	-2.8	-4.3	1.7	-0.48	0.5	-1.8	-0.65	-9.3	-0.63	-0.27	1.9	-1.6	0.82	-7.9	-1.5	-1.7	2.6	-8.6	3.1	-2.5	-0.96	-2	-0.23	-6.8	-1.4	-1.5	-1.8	-4.5	-0.57	-2.5	1.4	-3.3	-0.47	-0.3	0.66	-1.9	0.5	-0.53	-3.2	0.63	1.3	-6.9	-0.71	-2.1	-1.4
-6.3	5.9	-3.4	4.5	-3.4	0.29	-8.7	0.67	-6	-2	-2.7	-0.66	-5.1	5.9	2.8	5.3	-4.5	2.7	-2.1	9.4	0.41	1.2	-1	10	1.8	-3.2	-6.1	1.8	-11	0.21	0.95	1.2	4.3	-5.8	-5.8	2.1	-2.5	3.4	7.2	2.5	-0.62	1.2	-0.81	-5.9	-0.22	-7.8	-0.63	-3.5	-0.84	3.6
-3.6	-5	-3.1	-4.1	-1.4	3.1	1.6	-3.4	-4.3	-3.4	-0.86	-3.4	-6.8	5.1	-0.62	-0.44	-7.3	0.98	-0.36	2.2	-7.3	1.9	0.56	-0.89	-0.22	-5.9	-5.3	5.9	-1.4	11	-2.3	-1.1	-0.88	1.3	2.9	4	-5.7	3.7	7	6	-0.5	-2.3	-9.9	2.1	-5.6	-3.1	5.7	4.9	2.4	4.6
7.8	-8.4	0.62	-1.7	1.4	-3.1	-1.8	-4.3	-3.4	-4.3	1.2	0.46	-3	3.7	-0.29	-1.7	-6.7	0.21	1.9	1.7	2.4	-4.4	0.68	-5	0.84	-3.7	5.1	-4.7	6.9	-2.2	2.2	-1.5	-3.5	3.6	3.9	2.5	-2.9	-1.4	10	0.5	0.34	1.3	-0.63	-1.6	3.1	-1	6.7	2.4	6.3	-0.89
3.7	-5.8	0.85	-1.5	-1.5	-4.7	-0.17	-3.7	2.1	-2.7	1.4	-2.9	5.6	-3.4	1.5	0.46	9.4	0.58	3.3	-0.3	4	1.5	-0.02	-3.2	6	1	2.1	-6.2	-8.1	0.65	1.3	-5.2	3	-1.9	-1.4	2.3	-5.1	-1.7	-0.19	-8	-0.6	-2.1	9.5	0.96	6.7	0.54	-2	-5.8	6.5	-8.7
-5.1	-4.9	-3.2	-1.8	-2.5	-6	-0.35	0.23	3.8	-3.3	-3	-4.3	3	-2.1	3.1	-0.23	5.6	2.4	-1	2.8	-0.14	2.9	-3.1	-3.8	3.3	-2.1	-12	-1.6	-10	7.1	-3.5	-4.7	0.65	-1.1	-1.5	0.88	-8.4	-1.6	-9.1	-7	-2.8	3.1	2.8	-2.6	1.3	-2	-1.1	-2	-2.5	-5
6.4	5.3	-2.3	2.5	0.56	-0.38	-1.7	8.2	-0.67	4.2	-2.4	7.2	-1.8	7.3	-1.7	1.1	-5.8	8.5	-5	2.9	-5.4	1.2	-2.5	-3	-3.6	0.69	5	-8.6	2	-4.8	2	-3.3	-4.8	-1.6	-3.9	2.2	-1.5	-4.4	3.1	-6.2	-3.6	3.3	-0.23	-2.6	4.7	4.5	-1.4	1.7	3.4	-1.3
19	5.6	3	6.4	-5.8	1.1	1.7	7.5	0.03	-0.81	3.9	2.7	-6	-1.5	-0.59	2.8	-3.2	1.6	-2.9	3.7	-1.3	-1.8	-4.6	-1.9	-3	-1.3	2.5	-1.7	8.7	-6.7	-3.8	-3.5	-4.1	-2	0.29	-2.3	3	-2.3	3.7	1.1	0.08	-1.7	-8.2	-3.2	-0.19	-2	-0.55	-1.7	2.8	-3.9
13	2.4	3.6	3.9	-4.1	3.1	0.76	2.9	-7.2	-2.9	2.4	-0.13	-3.5	-4	-2.9	-4	-0.61	-3.8	-0.06	-2.5	1.1	-1.6	-2.3	-10	-3.7	-4	2.9	-8	4.1	-7.6	-0.29	-0.17	-1.2	4.3	0.16	-2.3	2.2	-3.6	-0.14	1	-2	0.04	-3.5	1.6	-2.1	2.7	-6.6	3.5	-3	-1.3
6.5	-8.5	3.2	-2.5	-0.02	2.4	-0.01	-4.3	0.68	-4.2	-3	-0.39	-4.7	4.8	0.18	-1.6	0.09	0.73	-8.6	0.07	-3.4	-4.1	1.2	0.07	-14	-5.2	-5.8	-0.71	-9.4	-3	-7.2	5	-5.9	-0.7	-11	-3.7	-9.3	-0.97	-5.7	2.6	-4.9	0.98	-7.8	-0.05	-12	-1.6	-2.1	0.74	-0.69	-0.08
-5.6	-1.1	-1.3	4.7	3.6	0.2	0.64	-4.3	-1.4	-6	2	3.1	-1.3	-3.7	-6	0.42	-1.6	-3.5	-2.6	1	1.8	4	-1.7	1.3	-5.6	0.45	5.5	1.9	7.2	11	1.2	3.5	1.6	2.3	1.4	7.6	1.9	-0.79	-1	5.6	1.7	4	-5.1	-3.3	-2.1	-4.4	2.1	7.8	-0.86	-0.11
-0.65	7.7	3.1	1.9	1.5	4.3	1.7	2.6	-1.3	-1.4	1.5	4.8	2.6	-3.1	-5.7	4.6	-1.4	4.9	-1.4	-0.3	-0.33	6.2	4.4	3.4	-2.6	1.4	-3.2	0.8	3.4	-1.4	-1.3	3.3	-1.7	-8.3	0.14	2.4	4.2	-5.4	-2.2	-1.4	1.2	-5.1	-6.6	-4.8	6.5	-2.1	-1.2	5.5	2	3.9
-0.56	-1.2	-2.3	-3.1	-5.2	2	-2.4	-1.6	-5.1	1.3	-3.5	-1.2	-3.2	-0.38	-6.2	2.2	-0.57	1.8	-10	-0.07	-8.3	-2.6	-4.9	2	-4	-0.58	1.3	-1.1	12	-2.2	-2.6	-1.5	-4.3	0.79	7.8	0.94	1.1	1.7	-1.2	-6.8	7	-1.1	-3.4	0.27	-5.8	-0.1	-5.1	-0.87	-7.3	-0.77
-1.9	1	1	6.2	5	4.8	-0.61	-1.5	-2.6	-1.4	1.2	-0.21	-6.1	5.1	-1.7	1.6	-9.3	3.3	-0.56	3.9	-4.5	0.14	-4.4	2.3	3.7	1.2	-2.6	-0.14	8.8	-1.8	-3.1	4.6	2.6	4.7	8.9	-0.34	0.06	-0.68	2.8	7.2	6.8	2.5	5.3	-0.72	-1.3	-1.2	5.3	-0.53	-3.1	5.8
-9.7	3.6	-4.8	2.8	-1.8	-2.8	-0.12	4.3	-6.3	-0.42	0.36	4.9	-5	-1.8	-2.2	6.1	0.25	0.26	0.12	6.9	1.1	1.3	1.6	-1.9	-5.6	2.4	-3.5	3.2	-0.86	4.1	-1.2	5	4.4	7.1	-1.9	-3.2	-2.8	-1.6	-4.4	3.8	-2	-2.9	-6.1	2.8	0.66	7.1	-2	4.7	-3.6	10
-3	-4.3	-3.2	-6.5	1.9	0.46	-2.2	-2.1	-1.7	0.57	1.9	-0.19	-5	-1.2	2.7	0.68	-0.88	-2.6	0.51	3.1	1	-4.4	-0.77	0.02	-6.2	4.2	-5.5	0.46	-4.8	5.4	-1	-1.4	-8.1	4.2	-7.8	-3	-4.5	-0.21	-8.5	1.1	-4.9	-1.7	-4	8.2	-2.9	13	-6.1	4.7	-3.4	-0.15
-4.3	1.5	-6	0.1	-2.1	-0.6	1.7	-7.3	0.39	-2.6	-7.6	-1.1	-5.2	-4.5	-1.1	2.8	-0.62	-8.1	-0.38	-0.76	-4	-0.15	-0.12	-3.1	-2.7	-1.5	0.87	-4.1	-11	-7	-2.7	-7.8	-9	3.6	-6.4	-3.7	0.71	-0.73	-4.3	-4.2	0.24	4.1	-3.3	4	-1.7	9.1	-6.5	1.9	-0.25	4.4
-5.7	1.8	-0.24	-3.3	0.45	-0.37	-2.6	3.5	-0.32	-2.8	-2.5	-2.1	1.7	-3.9	-3.1	-0.81	0.69	-0.06	2.6	-2.2	8	2.7	-0.28	0.72	4.8	-6.6	0.78	-0.34	-4.1	1	2.5	-2.7	12	-6.1	-2.2	-5.8	2.4	-1.2	0.95	-0.42	0.01	-0.49	11	-5.8	4.8	-1.3	1.8	-4.5	-0.61	-3.4
-4.8	-6.8	3.1	-0.62	2.9	-3.3	2.7	1.3	-0.73	-5.4	2	3.4	-0.8	1	-3.1	5.5	-3.9	2.8	0.08	0.82	-0.12	2.4	-2.6	-1.1	-2.2	0.13	-3	2.8	-4.1	-3.7	-2.7	-1.5	-3.1	1.9	0.09	-3.8	-6	-0.33	-4.6	-0.24	-4.5	3.7	1.1	5	7.1	0.39	-1.9	-0.12	-4.6	-5.4
-0.94	4.5	-2.6	7	2	5.9	1.4	1.6	0.1	2.8	-3.5	2.8	5.6	-2.3	5.7	0.27	-8.4	-1.4	6	-0.04	1.8	-1.1	-4.1	-0.9	-3.8	2.6	-1.1	-5	-2.4	-5	-1.9	-2.3	-0.17	3.1	-0.42	1.9	-1.7	4.3	0.01	-8.4	-1.5	4.5	2.6	7.3	-5.7	-5.2	2.1	-0.01	-6.1	3.8
0.87	-4.3	-2.1	-3	1.6	-0.48	1.4	-0.59	1.1	1.3	0.14	0.95	5.8	-2.7	3.5	-0.86	-2.4	-0.62	6.2	-2.6	2.4	-7.5	-0.3	-5.4	5.3	1.6	0.94	-1.5	5	-12	1.3	-4	-0.48	1.5	2.5	-0.93	1.5	-5.5	1.1	-2.8	2.6	3.4	1.3	-0.52	5	-3.2	7	-5.2	2.1	-1.3
-0.06	1.9	2.6	3.2	0.47	-2	-2.6	-0.84	-5.8	-0.16	-2.7	-1.3	3.3	-1.3	-0.69	0.6	1.6	-1.8	4.2	1.3	-1.9	2.3	2.1	-2.8	-4	0.01	-1.6	0.52	-2.3	0.63	-4.7	3	-5.4	-2.2	4.7	3	-2.6	-1.3	5.4	3.5	0.83	-0.09	-1.1	-0.3	-3	10	3.3	-5	2	-5.5
-6.1	0.89	-1.9	2	-0.92	3.6	4.2	4.5	1.8	4.3	-2.3	3.9	2	3	-1.1	2.7	6.1	-7	1.5	-0.89	1.1	0.16	0.64	0.86	-6	1.1	-3.8	-3.2	9.4	-1.2	-1.4	0.55	1.1	-0.63	4.8	6.2	0.89	-0.28	1.4	-4.2	1.3	1.9	0.64	-5.6	-2.9	3.5	0.79	2.3	1.8	5.3
-7	-8.2	-2.4	-3.8	6.7	-5.4	3.5	1.1	1.5	1.6	0.26	-1.6	-1.7	0.64	-4.5	0.61	1	3.3	-1.2	0.84	-0.21	-0.12	-1.1	1.9	-7.6	1.9	-2.9	9.2	-2.2	4.5	0.33	5.1	0.41	0.01	2.4	6.2	0.95	5	-8.8	7.6	-0.15	2.6	-6.3	-1	-11	-5.8	-2.3	-4.3	-2.9	6.6
1.4	-2.8	2.9	-3.3	0.43	-1.1	-2	-1.6	-3	3.3	-1	1.9	2.5	2.9	-7.2	4.6	4.8	7.2	-0.24	-0.37	4.8	-0.87	0.68	4.7	-2.9	3	-0.41	1.1	2.8	1.7	-0.58	-1.3	2.8	0.15	2.3	-1.3	-3.9	-1.2	0.35	4.6	-4.1	0.07	2.4	6.2	-4.7	0.42	-3.3	0.76	-6.7	3.9
0.54	-4.6	3.5	1.8	2.1	1.8	1.9	7	5.3	-0.82	3.8	2	3.4	-4.1	-4.6	0.3	2.1	0.39	3.2	0.83	3.6	-4	0.52	-2.2	0.38	-6.1	-1.6	1.2	-0.77	-2.8	2.6	-6.1	6	0.12	-1.2	-2.4	4.4	1.5	3	4.3	-1.7	1.1	-0.9	-3.7	8.1	1.3	-3.4	1.8	0.81	-4.2
-12	-0.85	-2.6	0.14	-0.74	2.6	-2.3	3.1	1.4	-0.39	-6.2	-0.1	-1.9	-4.1	-0.35	-0.22	1.1	-2.5	-3	-1.3	-2.1	3.8	-6.6	-0.24	-4.9	4.4	-5.1	8.7	-10	3.1	-5	4.8	-3.7	-4.1	-2.8	2	1.7	0.16	-13	12	0.29	3.6	-0.55	-2.9	-3.9	-3	-2.5	1.1	0.4	-1.7
-1.8	3.2	1.2	-2.3	5.5	0.29	-3.2	0.49	-4.1	5.3	-2	-1.9	-2	1.1	-3.5	-1.3	0.37	-2.9	-1.6	4.6	-3	0.66	-3	8	-3.1	7.4	-2.5	0.72	-10	-1.3	0.81	2.2	1.2	-6.6	3.1	2.3	-0.87	1.6	-6.7	2.7	-2.2	-1.5	1.2	4.5	0.62	5	0.78	-3.6	-4.4	-2.4
1	11	1.9	-1.1	2.5	-1.9	2.5	3.4	2	7.9	-2.4	0.43	-0.59	-0.66	-0.1	2.6	-0.41	7.7	-2.8	2.7	-5.8	2.3	0.39	0.74	-5	3.1	-0.71	4.2	-3.8	-3.5	0.24	2.6	-5.3	-0.01	-1.4	4.4	-0.44	4.2	-0.56	5.6	-3.1	0.71	-3	4.6	-4.5	1	-1.1	-3.4	-3.4	-3.9
-1.8	8.1	-0.11	4.3	0.73	5.3	2.6	0.06	3.9	7.9	-2.6	4.8	7.5	-3.8	-0.23	-3.7	7.8	3.9	2.7	-5.2	-1	5.7	5.2	1.8	-4	8.2	11	7.5	7.1	7.5	-0.09	9.9	-4	1.9	2.4	3	5.1	5.6	5.4	7.4	3.3	3.6	-1.5	2.7	-0.63	-3.8	-4.3	-0.91	-1.7	-1.1
-0.9	-0.46	-3.5	-1.2	0.49	5.7	-1.3	5.2	0.98	2.5	1.3	-0.85	0.49	-1.4	3.8	-7	9.3	-2.2	4.4	-3.6	6.7	0.34	3.5	6.8	5.5	3	5.4	4.4	5.7	5	6.8	8.5	2.9	4.5	6	-4.2	5.9	4.3	7.1	5.2	3.5	4	4.5	-1.8	8.9	-2.2	2.8	1.2	0.2	-6.7
4.9	-1.6	2.9	-1.3	7.1	1.4	6.5	0.17	10	-1.7	3.5	0.08	-1	-3.3	2.5	-3.1	0.75	4.1	0.06	2	5.1	-3.2	-0.53	-0.63	8.5	0.43	2.4	-4.6	0.17	2.7	4	-2.4	5	2.9	-0.33	-1.9	6.5	5.2	0.49	-1.5	-2.3	-0.78	3.7	6	-0.44	4.4	-0.74	4	-4	1.6
4.6	7.7	3.1	4	-1.4	-2.1	5.7	-1.9	3	2.9	-0.83	-1	-5.3	1.2	-4.3	-2.7	-2.2	-4.3	-3.1	-2.8	-0.65	-9.4	0.96	-1.9	-1.3	-1.2	0.4	-0.25	3	1.2	-0.56	-2	-4.3	3.8	-1.4	4.8	2.9	0.95	2.5	-6	0.87	-1.9	-6.7	0.59	-0.36	-7.2	2.6	-11	0.61	-1.7
0.21	12	1.5	5.6	-3.2	0.95	1.1	-2.2	-8.1	3.1	-5	-4.1	-5.3	-0.1	-6.7	-2.6	-11	-4.8	-6.1	-5.2	-3.1	-1.1	1.9	-2.1	-1.5	2.4	3	1.3	10	2.2	2	2.6	-3.7	-3.4	6	6.1	2.7	-0.47	4.4	4	-2.1	3.3	1.1	-0.38	2.1	3.1	-3.2	-3.7	-2.9	-0.29
8	3.5	6.2	0.72	7.9	3.2	0.1	2.6	2.6	2	1.3	-1.3	-2.7	-1.7	-1.9	-2.4	-1.9	-3.9	-0.85	-5.2	-2.5	0.82	-1.4	1.7	1.8	-3.3	0.23	1	-0.95	-2.7	-2	-1.1	5	-3.5	-1.2	4.9	0.66	-2.1	-6.5	-1.5	-3.6	-3.1	2	-5.2	-1.1	0.94	-2.2	0.49	-8	1.3
5.5	2.6	1.2	-2	0.37	-2.5	1.6	1.4	3.9	-0.74	-0.14	-8.4	1.7	2	-1.4	-3.8	3.8	-6.1	-0.41	-4	1.7	-5.7	-1.8	4.6	5.8	-6	2.5	-2.5	2.2	-4.6	5.1	-0.67	3.3	0.43	-1.9	-0.23	-0.11	-4.8	2.3	-3.8	0.26	-8	5.5	-1.8	-4.7	7.3	1.8	-4.3	-2.8	-1
1.4	6.4	0.07	0.56	-1.6	-1.2	-0.88	-6	1.6	1.1	1.9	-1	1.5	1.5	-5	-2.4	1.6	0.16	1.5	-3.8	-1.3	3.8	1.4	-3	6.4	0.67	0.92	-4.1	3.9	1.9	0.2	-0.47	-3	-0.02	5.2	-5.8	0.3	-3.6	2.3	1.3	-1.3	0.02	2.3	-1.1	-2	3.5	-0.38	-2.2	-1.2	-1.4
-0.78	1.6	-1.9	0.78	3.4	1.6	4.3	0.63	2.4	2.3	3.3	0.18	-1.5	-0.21	-1.7	-3.3	-1.7	-6.2	-1.6	-2.8	-1.4	-3.9	-0.64	-3.7	-2.4	-4.3	7	-4.1	1.1	-8	5.2	-2.2	2.9	-3.8	2	-2.6	1.1	-6.4	5.5	-6.9	0.05	-2.8	-2.9	-7.6	-1.9	-13	-0.04	-1.9	-1.6	-2.7
1.7	4.5	0.95	0.98	1.9	0.27	2.1	4.5	2.6	0.02	4.3	0.62	-2.8	1.3	0.81	-4.4	4.8	0.55	0.37	-2.4	-1.5	-9	-2.4	-1.6	5.6	-0.37	6.5	6	3	-1.3	6.7	0.45	4.9	2.8	4.2	-1.2	0.74	4.6	2.7	2.5	2.8	-2.2	4.4	-6.5	2.7	-4.8	-1.1	0.07	-2.1	-3.9
9.2	11	3.5	2.3	3.7	0.96	6.1	-3	2.1	1.2	4.2	6	2.8	-3.5	3.3	4.4	4.2	1.5	1	2.3	-0.57	5.2	5.1	2.5	6.7	3.7	10	2.4	4.4	5.4	5	4.4	0.58	4.2	2.7	4.8	2.6	3.2	1.4	1.1	4.5	-0.41	7.9	0.52	5.7	11	-2.6	2.4	-3	-0.77
17	0.67	11	-1.3	8	2.7	6.5	4.4	12	12	10	4	3.2	0.26	10	9.9	-6.4	11	2.4	7.4	4.4	5	2.2	5.4	10	4.7	-1.4	3.6	4	1.4	7.3	1.1	11	6.6	2.3	1	4.5	-0.87	6.7	2.5	2.7	3	19	8.6	9	0.78	12	4.4	17	1.4
4.8	1.5	-0.83	-1.6	2.8	0.9	-2.2	6.2	7.3	2.3	3	-0.14	8.7	4.5	10	1.7	5.8	7.3	6.9	3	12	-0.04	8.4	-2.8	7.7	2	-0.57	-1.9	0.47	0.35	6.2	-1.8	8.1	3	-4.6	-2.4	-2.7	0.52	5	-4.5	1	0.91	14	8.9	6.5	-12	6.2	-2.3	7	-1.6
-3.8	-4.7	-3.4	0.93	-1.4	-1.6	-6	-1.7	-5.1	-4.5	3.5	1.1	4.4	5.1	13	-3.1	9.1	-5.5	7.4	-1.8	11	0.51	6.5	-2.6	4.1	-1.6	-1.8	-4.9	-1.1	0.88	-6.3	-5.2	-5.3	1.2	1.6	-4.6	-3.8	-2.9	0.34	-9.3	0.93	-4.9	-4.1	7.8	3.1	-6.3	1.8	-2.5	6.7	-1.1
-2.4	-8.1	0.64	-0.6	-1.5	1.9	-2.2	-2.8	0.39	-1.5	-3	0.9	-0.23	2.2	4.8	-2.4	0.03	5.6	-1.7	-3.4	4.1	2.3	-0.5	-3.6	6.1	-4	-10	-3	-4.9	-5	-2	-1.3	3.4	-2.3	-4.4	-5.9	-4.7	-5.7	0.82	-1.9	-6.5	-7	5.2	-3	3.1	0.08	11	1.7	17	2.1
0.33	-2.6	-2	-2.9	-0.46	-2.6	2	-1.4	-2.5	-7.3	-2	-2.9	3.2	-1.8	1.9	-2.5	1.3	-1.8	-0.54	-7.3	-0.16	2	2.3	-1.9	3.7	-3.6	-7.6	4	-7.5	1.8	-4.1	-3.4	-0.76	-7	-6.3	-9.1	-0.46	3.7	-0.8	5.7	-1.4	-0.55	2.2	-5	3.5	-4	12	2.8	11	7.4
-2.1	-14	0.9	-5	-8.6	-4.7	-0.28	-8.5	-0.72	-7.7	-1.9	-0.67	-4.9	-0.66	-4.8	0.74	-4.2	-7.2	-6.3	3	-6.5	3.5	-7.2	-0.62	1.2	-0.87	-0.6	-3.4	-4.4	1.3	-5	1.9	0.66	3.6	-6.8	-4.4	-0.46	1.9	1.2	-0.41	-2.3	-3.5	-0.57	5.3	9.1	2.3	7.7	6	6.1	6.6
[truncated: 952 more columns]
