# Supplementary material for: Dyslexia on a continuum: A complex network approach
Source: PLoS One. 2018 Dec 17;13(12):e0208923. doi: 10.1371/journal.pone.0208923 (PMC6296514; doi:10.1371/journal.pone.0208923)
Supplement: S1 File — Detailed information about the archive contents is provided in the included README.txt file. (TGZ) [file pone.0208923.s001.tgz › FS_688_AA_run_1.csv]

0.4	-0.08	3	6.4	-4.5	6.6	-1.7	3.2	1.8	6.8	-8.6	9.5	-6.5	4.7	3.4	2.8	2.9	-0.43	-1.3	5.4	2.8	-5.9	-4	-0.62	6.1	1.6	0.88	0.34	-2	4.9	4.7	6.1	1.2	5.6	1.3	8.6	2.2	5.7	6.7	6.2	3.9	8	7.9	6.1	-0.27	7.5	2.8	5.2	-0.72	1.9
-0.87	0.05	-4.1	-0.01	-5.8	6.1	-0.77	2.3	1.6	5	-5.4	-0.04	-1.9	0.68	-1.9	-6	-15	2.3	-7.8	-4	-1.6	-4	-7.2	-3.8	0.62	2.7	-4.2	3.9	-3.7	3	-4.5	3.4	-1.3	2	-6.8	13	-3.4	7.5	-1	0.23	1.7	5.6	-2.9	5.7	-14	0.76	-7.4	4.6	-8.3	-0.2
0.34	-0.45	1.3	-0.7	2.4	-0.09	-0.77	-3.5	4	-0.24	7.5	-6.7	9.7	-0.05	-5	-5	1.9	-6	-3.5	-3.4	-9.9	0.01	-3	-5.1	1.3	2.9	2.5	0.28	4.1	1.2	-0.11	0.52	0.1	1.6	5.9	7.8	2.4	2.6	-3.4	-0.75	1.8	4.1	2.3	2.9	1.5	-3.1	3.7	-0.92	2.3	0.1
0.15	-0.36	-1.2	-4	0.74	1.2	-0.4	-6	-2.1	-11	1.3	-9.6	-2.3	0.05	-2.8	-8.1	1.4	-4.3	2	-3.2	-12	-5.7	-6.1	0.02	-4.1	-3.7	-0.48	-6	2.9	-3.2	0.13	-1.1	2.1	-10	4.5	6.3	-1.4	3.8	1.6	-1.5	-6.5	-2.3	-4.1	-6.9	0.73	-1.3	3.6	-1.6	2	-1.7
0.2	-0.44	0.89	-1.9	1.8	-0.65	-1.4	-6.9	-1.4	-8.8	-4.2	1.2	-6.5	-4	-3	-4.2	-2.4	-1.5	0.85	-2.4	0.29	-6.4	-4.5	-3.7	1.8	-3.8	0.58	-7.5	-1.2	1.7	0.77	-0.46	1.1	-2.2	-1.7	5.1	1.9	8.3	1.5	5	-1.5	-1	-8.2	-15	0.28	4.3	-0.33	2.6	2.5	0.67
0.12	-0.36	-0.89	-5.8	-2.2	-3.2	2.2	-7.7	7	8.4	2.9	-6.1	-1.2	3.6	-2.2	1.2	1	-6.5	-2.1	-0.97	6.8	-1.4	1	3.5	6.8	-9.7	0.85	-8.7	1.8	-1.4	4	5.9	2.6	-2.4	1.9	-8.8	-1	1.5	3.6	-3.1	5.2	1.9	-5.9	-7.5	6.5	4.5	0.54	2.1	0.19	-7.2
0.35	-0.12	-5.3	-3.7	0.39	0.94	-14	0.33	0.92	5.6	-2.3	0.03	-4.7	-3.4	4.8	3.4	6.1	-5.7	3.9	3.1	2.3	3.7	0.38	6.2	1.9	-0.79	-1	2.5	2.2	-4.1	8.8	4.9	-2.5	2.6	3.3	-3	1.8	-1.9	4.4	-6.9	0.99	-1.9	1.3	4.3	4	-5.5	0.44	1.8	1.7	0.72
0.44	0.24	0.06	-4.8	2.6	-6.9	-2.9	-3.1	-4.3	1.1	-3.5	-4.9	-1.4	1.8	11	7.1	3	11	8	6.9	3	0.7	7.8	7	1.4	-5	4	-1.3	3	-1.6	4.7	2.8	0.92	-0.28	6	-4.8	4.5	-0.44	0.27	3.2	2.7	6.6	-1.8	-0.93	2.9	3.8	4.4	0.48	-4.1	5.2
0.01	0.85	1.1	-5.5	-1.8	-8.4	6.9	2.8	5.6	13	5.6	-12	2.8	2.9	-0.77	11	-1.6	1.3	11	11	1.2	12	0.53	14	3.2	2.9	8.1	-5.4	1.2	3.5	-2.4	6.5	2.6	-0.56	2.5	3.1	-2.9	-1.1	-0.67	0.44	4.6	2.2	7.4	-0.51	4	0.99	1.1	0.4	1.3	1
0.64	0.83	1.9	11	0.6	14	1.6	16	7.3	25	6.1	19	-2.1	18	6	7.4	2.1	-0.93	1.3	6.7	-4.4	9.7	3.1	12	-3.3	6.3	0.46	3.2	-1.5	3.2	0.66	1.8	-0.15	2.5	-3.1	0.73	-4	4.5	-1.5	4.4	1.1	6.1	0.69	11	2.9	2.7	3.6	3.1	0.51	9.9
0.24	0.34	1.7	5.8	0.72	4.8	8.5	7.3	8.6	4.9	6.4	12	6.9	4.5	7.4	16	1.8	3.3	2.1	8.5	4.1	-0.59	-2	4.2	1.7	12	-0.36	18	2	9.7	3	7.8	2.1	14	-1.3	7.5	-0.51	8.5	1.3	1.8	-3.8	10	-1.9	18	-3.7	13	-0.32	12	3.5	13
0.46	-0.19	3	1.7	0.9	-0.93	5	4.3	2.7	2.5	7.4	3.1	1.2	-1.5	2.7	0.38	-1.7	-11	1.9	-2.9	-8.1	-4.7	7.3	-6.7	3.5	9.9	0.26	9	1.9	2.8	2.1	-1.3	8	5.9	1.1	10	-0.87	4.4	1.5	2.6	-2.4	2.8	2.1	4.2	2.6	0.18	0.45	0.83	4.5	5.6
1	-0.5	15	-10	3.6	-16	11	-10	4.9	-13	9.1	-16	5.7	-13	5.2	-22	7.3	-12	6.6	-16	4.2	-16	4.5	-21	-0.68	-1.3	4.8	3.4	3.6	-6.9	-0.41	-9.5	6.8	-7.9	3.6	-4.5	2.5	-5.8	1.3	0.07	-0.94	-9.1	2.5	4.4	8.8	1.2	3.1	-6.2	7.5	-5.5
0.55	-1.6	12	-19	6.8	-18	9.6	-22	9.3	-25	7.2	-23	6.7	-14	9.7	-21	16	-14	13	-20	6.5	-17	11	-16	9.3	-22	7.2	-6.7	7.6	-14	4.6	-14	3.8	-9.2	13	-20	8.4	-12	2.2	1.4	2.4	-13	3.4	-10	6.7	-11	5.6	-4.6	1.2	-20
1	-1.9	9.7	-19	8.1	-8.2	11	-18	8.3	-15	6.2	-11	6.8	-4.4	4.1	-20	6	-17	5.6	-19	5.8	-15	4.4	-10	7.4	-23	6.4	-20	4.9	-11	5.6	-18	5.5	-14	0.96	-16	3.1	-11	3.1	-8.2	-2.4	-15	1.6	-16	3.7	-12	-2.6	-10	5.6	-14
0.61	-1.7	5.1	-11	0.12	-7	10	-10	6	-14	4.2	-9.6	3.7	-4.6	9.8	-13	2.9	-7.3	5.5	-18	-3	-3.8	2.2	-4.8	10	-15	12	-14	1.9	-13	6.2	-13	4.9	-13	3	-22	1.2	-13	4.5	-14	10	-18	10	-15	6.5	-19	1.2	-11	5.7	-5.5
0.23	-0.6	3.4	-4.2	1.5	-4.7	9.4	-13	5.5	-6.2	5.2	-9.3	4	-8.5	5	-5	2	-1.1	4.5	-2.9	3.3	-5.9	4.1	-3	5.9	-5.1	6.2	-9.4	2.1	-7.1	0.57	-4.1	0.57	-8.4	3.7	-11	-2.3	-7.8	3.7	-7.8	9.9	-5.6	8.7	-5.3	6.4	-7.2	1.3	-6.3	8.3	-3.2
0.7	-0.31	-2.2	-6.2	0.15	-6	2.9	0.45	-1.5	-1.1	8	-6.8	0.81	-0.49	1	-3.7	4.7	-2.4	3	-7.8	2.9	-10	1.2	-1.4	1.8	-2.7	3.6	1.5	3.4	-3.4	-3.6	-2.8	-2.5	-0.85	-0.61	-6.1	-0.04	-8.9	-1.3	-4.6	3.5	-9.9	-0.38	1.6	-1.9	-11	1	-4.9	7.3	-4.5
0	-0.18	1.7	0.2	5.8	0.81	4.9	0.01	-7.3	-6.6	-3.1	-0.87	2.3	0.52	3.2	1.6	2.8	-0.48	-2.8	-9.6	14	-1.6	2.5	-0.92	-4.1	-0.75	-3	-0.35	-0.04	-7.5	-1.5	0.29	-0.6	-4.5	-0.4	-6.5	5.3	-8.8	-3.3	-7.2	-0.26	-5.1	-2.1	6.3	4.2	-5	-2.9	-2.5	-1	-2.1
-0.47	0.17	-4.2	-5.5	1.5	-0.19	-2.7	-8.7	-4.6	-16	-1.2	-6.1	1.8	-8.7	4	-5.7	-0.66	-0.36	-3	-3.5	2.2	3.5	1.1	-0.77	-11	-2.1	0.9	-0.97	-1.3	-6.4	0.47	-1.6	-2.8	-8	-2.8	0.06	-0.15	-1.1	-5	-5.6	2.8	-3.3	0.25	0.03	1.3	-5.4	-1.8	-9.4	-0.22	-4.4
-0.28	-0.18	-3.5	-13	-1.4	-3.7	-10	-3.8	-19	-8.2	-13	-7.4	-6.1	-2.5	3.5	-5.8	4.7	-1.2	0.07	-6.3	-1.2	-11	-4.5	-7	-7.5	-2.8	-1.6	-3.8	-0.93	-6.9	-1.2	-2.9	1.5	-4	-4.6	-4.9	3.1	-1.6	-2.2	-0.77	-7.4	-5.9	-5	-3.3	-6.4	-6.5	-1.8	-2	-5.3	-5.9
-0.45	0.07	-9.9	0.66	-2.2	3.9	-12	-7.1	-15	-5	-10	-2.4	-5	-1.3	-8.7	1.4	-7.2	1.2	-1.6	-4.5	2.3	-1.8	3.8	-2.5	-8.1	-1.8	-4.4	-4.5	-0.42	-2	-6.8	-8.2	-1.1	-1.1	-2	-6.5	-4.3	-1.7	-2.5	0.33	-2.1	-1.9	-8.2	-1.6	-1.5	-2.9	-4.2	-6.5	-0.73	-4.5
-0.23	0.29	-1.1	1	-0.43	5.8	-4	1.5	-7	1.8	-2.8	1.2	0.28	1.6	1.9	4.8	-1.9	-7.6	-1.3	-0.64	1.9	4.9	-1.4	5.4	1.1	4.1	-4.5	-3.9	-1.2	-2.3	-5.6	-6.5	-1.5	-3	-4.4	-0.3	-2.4	-2.4	-1.5	1.1	-8.4	-1.1	-2.9	-6.9	-3.8	1.7	0.16	-5	1.4	-8
0.53	0.43	0.76	5.1	3.3	6.2	0.08	6.2	-5.5	3.2	-1.2	4.3	-4.8	4.5	-1.2	6.9	-0.3	2.1	1.9	-0.13	-4.2	1.9	0.87	0.36	1.7	2.7	-5.5	-1.9	-1.9	0.73	-3.4	-1.1	3.9	0.86	-2.8	0.77	0.49	0.5	-2.4	-1.2	4.8	6.9	-5.3	-3.2	-6.5	-2.9	-2	-0.72	2.3	-4.4
0.18	0.79	-4.2	7	7.4	3.7	-4.8	1.7	-5.4	1.4	0.1	3.3	2.3	-5.8	-0.19	4.3	6.7	3.3	-4.1	3	0.94	5.4	-1.6	1.6	-6.8	9.5	-2.6	2	1.2	2.9	1.6	-1.4	4.6	7.8	3	5.5	-0.04	2.5	3.2	3.8	7.8	3.4	0.11	1.2	0.56	-0.43	2.9	4.9	-1.3	-3.9
-0.54	0.79	2.4	7	1.7	4.5	-5.1	11	-2.6	10	-0.44	5.4	4.4	3	2.5	1.2	-1.4	10	-5.7	5.4	-3.3	4.8	-0.97	1.3	-6.1	6.9	2.3	2.7	0.14	4.5	1.5	-2.5	3.3	2.5	1.6	6.3	-0.72	2.6	-0.3	4.5	-5.2	1.5	5.6	-6.7	2.3	3.6	3.8	1.5	-6.6	6.7
-0.16	0.31	-4	1.7	-6.7	-0.26	-8.7	8.6	-2.2	3	-5.1	6.8	-6.8	3.4	-3.5	0.25	-1.5	1.9	-3.4	1.5	-9.3	-3.5	-0.64	0.37	-3	4.5	-5	5.2	-2.6	2.8	-2.4	5.1	-1.6	5.5	-3.5	3.3	-0.6	3.4	-2	2.1	-0.26	-2.8	-3	3.3	-4.8	1.6	-0.37	-1.5	-1.9	0.65
-0.68	0.9	-0.79	-0.61	-6.5	4.1	2.7	1.7	3.8	-1.9	0.79	-2.3	-2.2	-4.7	0.41	0.77	2.8	2.2	-4.5	3.9	3.3	6.7	3.3	5.4	-3.7	8.9	-0.18	2.1	-0.57	5.6	-0.55	4.7	0.94	2.1	-3.4	4.5	-4.6	-0.67	-0.45	0.95	-5.4	-1.5	-4.4	4	-6.5	3.6	0.84	-2.4	0.68	3.6
0.53	0.38	3.5	-2.3	-2.5	-1.2	4.3	0.43	1.1	-0.48	3	4	2.4	-4.7	4.2	5.8	6.6	-1.2	3.7	-4	8.2	1.8	3.8	2.6	1.6	1.7	-0.68	-0.42	-0.73	1.9	2	-2	-1.4	2	-8.6	3	-3	-1.1	4.2	2.7	1.1	2	-0.72	-2.8	-3.6	5.3	-0.14	0.3	6.1	-1.1
0.51	0.72	5.1	2.4	-0.41	1.5	6.9	5	4	-2.5	3.2	3.8	0.1	2.8	-1.1	3.5	3.8	3.7	5.2	2.9	13	-2.6	6.4	7.4	7.2	4.6	0.58	2.1	3.2	-1.1	1.1	5.6	1.2	0.37	1.7	0.38	-2.3	-0.44	0.44	2.7	2.2	0.52	4.4	-4.8	-1.7	-0.93	-0.28	0.09	8.4	-1.5
-0.14	0.53	2.1	2.1	0.09	0.15	4.1	0.93	2	-0.15	0.07	5	1.7	-2	-6.4	2.9	-8.6	4.4	-2.1	4.7	-3.5	-0.17	0.75	5.7	-0.54	-1.6	-2.8	3.5	1.9	2.9	-6.2	1.4	2.5	-0.38	3.5	3.2	-0.26	3.5	-4	2.4	0.81	-1.1	-1.4	-3	-3.1	1.7	-3.2	0.08	1.7	0.52
0.23	-0.09	6.8	6.2	1.5	3.7	5.2	1.9	6.8	2.7	2.7	3.4	4.9	-1.1	-4.3	4.7	-0.88	-0.28	0.76	0.51	-4.1	1.7	0.1	3	2.4	3.4	2.4	4.1	1.7	-0.78	4.8	-1.6	5.2	4.6	8	3.2	6.4	-3.3	2.8	-2.1	0.94	-3.8	-6.1	-0.29	1.5	3.8	6	-3.8	6.2	-3.2
-0.1	0.46	8.9	3.8	-2.2	8.7	1.5	8.2	3.9	5.1	3	5.2	-1	6.1	-4.6	6.8	-0.3	12	3	4.2	-5.9	17	-2	7.1	-0.8	5	-4	7	-3.2	0.19	3.4	3.8	2.1	1.8	-7.2	2.9	-4.3	-0.06	2	1.1	6.7	1	-0.48	6.8	4.5	-0.76	2.3	-0.79	-4.6	6.3
-0.32	0.85	5.3	5.9	-3.4	1.2	-1.7	5.8	-0.09	10	-0.79	6.5	1.4	2.6	-2.4	4.1	2.6	8.2	0.82	3.3	-2.9	1.1	-3.9	5.2	-6.7	5.3	-2.1	3.2	-2.7	6.8	-0.83	8.4	-3.5	5.8	-13	9.5	-5	6.8	-4.1	1.9	1.9	6.1	-4.7	-0.01	1.3	4.2	-2.3	5.5	-8.8	2.6
0.2	0.22	-3.1	7.1	-3.7	6.3	-5.3	0.63	-2.2	5.6	-3.9	10	-7.7	-0.6	-4.2	0.93	0.44	-3.7	0.04	4.5	4.7	-1.2	0.38	-6.3	-3.2	6.8	1	3.9	-3.4	6.9	-0.61	4.5	-3.8	4.4	-10	3.9	-6.1	6.5	-0.96	-1.4	-5	3.9	8.7	-0.9	-4.3	5.5	0.54	3.2	1.8	3.3
-0.7	0.18	-14	6.6	-9.9	5.4	-12	10	-3.5	2.4	-9.2	2.1	-8.9	3	-4.8	-1.1	-7.8	4.1	-12	2.4	0.64	5	-0.01	-4	1.8	2.8	-4.3	0.71	-3.7	6	4.1	5.3	-2.8	7.3	-7.6	0.2	-1.9	2.6	-1.9	1.9	-5.8	2.4	1.4	2	-8.2	9.5	-2.2	3.8	-4.3	9.3
-0.3	0.29	-6.1	2.5	-6.6	3.8	-7.3	9.6	-7.5	-3.4	-8	4.1	-6.8	-1.9	-7	1.1	-8.1	4.1	-5.8	2.5	-8	3.6	-5.5	-1.1	-0.78	4	-0.95	1.4	-1.6	2.2	-5.9	0.44	1.8	3.4	-8.1	4.5	-7.7	4.5	-3.9	-1.2	-5.7	8.1	6.5	3.2	-6.9	5.1	-6.6	6.9	-1.4	3.7
-0.44	0.83	0.36	3.4	1.2	2.8	-1.7	9.1	0.09	4.2	-1.7	2.3	0.77	0.52	0.21	8	-2.4	5.1	1.6	12	-1.6	4.4	-0.2	12	-4.6	11	1.6	2.9	-7.6	5.2	-0.33	-1.9	-4.3	-0.06	-3.1	11	-1.2	9.2	-2	4	-6.9	4.2	3.1	-1.2	-2.6	4.2	3	-0.47	-4.1	-2.6
-0.32	1.1	4.6	8	7.9	7.7	5.8	9.9	4.5	7.6	1.9	1.5	4.2	6.4	-2.2	7.5	-5.6	6.5	-3.1	13	-4.3	3.1	-1.7	5.2	-5	13	0.85	3.3	-1.4	7.5	1.7	7.9	-0.54	2.5	0.36	13	5.5	8.6	-1.9	5.5	-1.5	10	3.1	-3.8	0.99	8.8	-1.6	3.8	-0.14	5.1
-0.54	0.62	4	14	1.6	11	2.7	19	1.7	9.7	3	5.1	2.2	0.58	3.2	18	1.5	8.3	-1.2	19	-1	13	-3.4	12	-1.7	15	3.8	0.9	-2.5	14	-4.9	9.8	-3.5	9.6	-2.7	12	-2	11	-0.71	15	-8.1	9.9	2.3	-5	-3.9	8.9	-0.82	2.7	-2	18
-0.76	0.74	1.7	6.3	0.32	0.85	4.5	7.5	-2.9	19	2.1	11	1.2	9.9	-5.3	8.2	0.05	7.5	1.2	15	-1.6	3.6	1.5	6	-1.5	3	4.5	-0.04	-2.7	8.9	-4.6	3.2	-4.3	2.3	-3.2	11	-4.2	5.2	-4.4	12	-2.6	14	-3.8	6.7	-2.4	14	-0.03	3.2	-2	8.4
-0.26	-0.29	-3.7	-0.61	-5.7	-3.5	3.4	5.4	-8.6	4.1	-1.4	2.8	-2.4	-0.43	-1	2.5	3.8	2.1	2.1	1.2	-0.08	5.4	6.7	-1.4	-5.3	-0.29	-0.23	-2.6	-1.8	2.5	-4.2	-1.2	-1.4	-0.8	0.5	3.1	0.85	2.1	-1.1	5	-4.4	3.2	4.3	1	-0.15	-0.22	1.4	-0.14	-1.2	4.3
-0.22	-0.48	7.1	-3.9	1.3	-3	2.3	4.8	-2.6	1.3	1.8	2.4	3.4	2.4	6.9	1.2	-1.2	-0.12	1.3	-5.1	-0.52	4.9	1.8	1.3	2.9	-8.2	4	-1.8	0.77	0.63	-2.8	0.81	0.18	-3.2	1.8	-0.33	6.4	0.3	-0.12	3.4	-6.8	3	3	-5.4	-3.7	2.7	4	-1.9	0	-2.3
0.21	-0.56	6.6	0.24	8.9	-7.1	1.6	6.5	0.77	2	-0.8	-3.1	12	5.2	7.6	-7.7	-2.1	-3.6	5.2	-5.5	4.3	-1.2	3.9	-11	5.2	-8.4	5.7	4.8	6.4	-0.45	6	-3.5	3.2	-0.91	5.7	-6.3	7.9	-3.5	-3.2	-1.3	-0.32	-3.6	8.8	-0.15	-0.48	2.7	5.7	-0.4	10	-8.4
0.33	-0.21	1.4	-8.9	4.1	-13	0.6	-12	0.79	3.6	-4.6	8	3.2	1.5	0.47	-19	0.59	-8	0.62	-11	8.6	-8.1	5.6	-12	3.5	-14	-0.65	2.1	5.8	-6.8	1.4	-8.1	3.6	-3.7	2.9	-17	3.4	-6.5	1.2	-8.3	0.97	-13	-0.3	-4.4	5.9	-7	-1.8	-0.83	7	-4
-0.27	-1.5	-2	9.7	-3.3	11	-4.7	-4.2	-3.8	-14	-3.7	2.1	-3	1.2	-15	-9.8	-2.3	3.9	-5.7	-9.2	4.1	-14	-10	-3.7	-5	-14	-0.86	-10	-0.34	-4	1.7	-6.4	-3	-3.1	0.64	-13	-2.5	-3.8	5.5	-4.8	5.5	-16	7.6	-2.4	3.7	-4.7	-0.6	0.1	-5.8	1.7
-0.88	-0.41	-14	3.1	-11	3.6	-11	-5.8	-13	-8.9	-13	-0.71	-11	2.3	-19	0.75	-8.8	2.8	-11	4.4	-6.2	2.7	-14	-2.6	-9.1	-6.8	-4.7	-6.7	-5.2	3.4	-0.76	0.16	-5.8	-0.04	-2.2	-0.99	-3.8	5.6	2	-4.7	2.9	-2.2	-3.1	-1.2	-6.2	6.8	-2.6	2.8	-19	-3.8
-1.5	0.17	-13	6.3	-8.8	4.4	-16	12	-5.7	7	-5.5	13	-1.5	11	-10	9.3	-11	7	-15	11	-8.3	19	-13	4.5	-8	8.4	-13	2.4	-7	5.5	-6.5	5	-9.6	7.2	-12	5.2	-3.4	6.4	-6.8	2.3	-5.4	13	-10	1.6	-5.2	6.8	-7	9.9	-12	3.1
-0.9	-0.38	-12	6	-4.9	-2.5	-14	5.6	-14	2.8	-13	6.4	-1.6	2.8	-9.7	-2.7	-8.3	6.9	-7.5	0.46	-1.7	5.9	-12	-3.9	-12	-1	-11	-2.9	-6.7	-3.5	-9.6	-0.58	-7.5	-1.4	-9.9	-8	-1.9	-9.9	-5.8	-5.3	-5.9	-1.4	-7.7	-11	-4.8	-2.6	-7.5	2.4	-6.7	-7.5
-0.44	0.03	-2.9	2.5	1.1	-2.7	-4.8	-5.8	-5.7	-5.5	-7.7	-1.3	-4	5.9	-3	1.6	4.2	-1.7	-1.1	0.77	-2.2	0.9	-5.8	-1.4	0.22	-3.2	-3.2	1.6	-3.2	-0.02	-2.6	-2.3	0.45	-1.4	-2.5	-2.5	1.8	-5	-5.1	-7.1	1.8	-0.42	-5.1	-6.6	2.1	-5.4	-0.58	0.23	0.91	0.45
-0.94	0.05	-5.1	3.4	0.11	1.8	-2.5	-4.4	-7.3	-3.6	-0.38	0.94	0.62	0.36	-4.6	2.2	-6.7	0.98	-3.7	-1.3	-6.6	3	-3.1	3.8	-9.6	-8.5	-3.3	-3	-3	-5.1	1.2	-2.6	-3.2	0.65	-6.2	-5.2	-0.58	-8	-8.7	-1.1	0.49	-6.4	-9.4	-2.2	-3.4	-5.6	0.91	-3.2	-1.2	0.96
-0.6	0.07	-3.2	4.4	0.72	0.77	0.11	-2.8	-7.7	2.7	-2	4.9	2.2	4.4	-5.4	6	-3	1.8	2.2	10	-5.9	3.4	-8.9	1.5	-1.4	4.7	-0.62	2.3	-3.9	1.9	4.3	-1.3	-6.6	-3	-0.01	-2.4	-2.9	-4.1	-5.3	-0.22	-0.18	-2.4	-4.6	9.7	4.5	-2.9	0.9	1.8	-3	7.2
-0.5	0.35	-6.7	7	4.8	0.69	-9	3.5	-9.3	-2.2	-5.3	5.7	-4.6	-0.23	0.11	5.7	1.2	12	-3.1	8	-2.3	7.8	-3.1	0.5	-2.2	2.7	-0.74	-0.21	-2.1	-1.5	-2	2.2	-5.4	2.8	1.8	1.1	-2.1	-0.64	-4.2	0.73	-6.3	-5.3	0.9	5.6	-6.3	-2.3	-4.2	-0.21	1.1	-0.68
-0.12	0.46	-1.8	14	1.9	7.2	-4.8	9.2	-6.5	10	-4.6	7.5	-4.9	5.8	0.07	-0.85	0.52	4.3	1.3	6.1	-0.65	2.5	3.6	-0.82	-4.9	-3.8	-1.2	4.8	-0.52	3.3	-3.5	3.5	-4.2	5.2	0.62	1.8	-5.7	-3.2	-4.9	2.5	-4.7	7.1	7.4	8.1	1	5.8	-4.7	1.9	3.6	4.2
0.41	0.31	1.1	13	1.2	6.8	-2.4	2.3	0.73	9.6	-1.8	11	-7.9	7.8	2.9	8.8	2.7	1.3	-0.2	14	7.8	6.8	-1.5	4.4	2	5.6	-3.9	9.4	0.76	11	0.48	3.7	-0.73	5.2	5.6	11	-3.5	4.6	0.58	3.5	2.8	6.3	2.1	8.8	2.7	2.9	-4.6	12	1.7	4.1
0.1	0.48	2.1	10	-2.5	0.66	2.3	7.2	1.6	2	2.7	5.7	0.56	2.6	3.5	10	-0.1	4.4	-2.4	10	-7.8	7.7	-0.34	6.1	-1.5	14	2.9	3.6	-0.22	4.9	2.2	3.3	0.68	4.6	2.1	7.4	-1.1	3.5	4.9	0.73	5.6	0.58	1.3	6.1	2.1	-7	-0.66	1.8	-0.9	5.8
-0.08	0.42	-0.96	10	-1.6	0.43	-0.21	8.9	2.8	8	-1.8	4.7	-1.3	4.1	-0.98	3.8	-5.2	-0.27	0.58	10	2.8	-4.1	2.2	4.3	5.8	5.7	0.24	7.3	1.2	1.2	-0.09	2.4	-6.1	-0.03	5.9	0.29	0.42	1.9	2.6	1	-2.2	3.1	0.28	8.8	0.46	0.9	-2.2	1.4	-3.5	3.4
-0.01	0.24	3.1	8.2	-4.3	3.2	2	12	5	1.8	2.3	2.5	2.1	5.9	1.1	3.7	0.03	4.8	-1	4.7	0.01	-0.15	-0.45	-0.67	5.2	-5.2	-6	6.1	3	-1	-6.8	6.3	-4.6	3.3	1.4	-0.59	-1.6	-1.6	3.4	3.9	3.7	11	3.3	8.1	6	-1.9	-3.4	3.2	2.2	-0.75
0	-0.08	1.4	6.6	-2.4	2.9	2	8.2	11	-6.8	3.5	-2	5.1	4.9	6	4.1	-2.6	1.8	1.2	1.2	1.2	3	3.8	3.9	1.3	-5.4	2.3	3.2	0.68	-2.8	6.5	-2.1	0.53	-1.2	2.3	-0.49	6.2	-3.9	4.4	0.71	7.7	-0.87	9.1	10	2.9	1.7	2.8	-2.2	3.3	-2
0.13	0.03	-1.4	2.7	5.6	-3	-5.3	1.6	1.3	7.8	0.48	-0.4	-1.4	3.8	-0.69	7.9	-1.5	4	0.25	8.3	-0.94	6.3	3.9	7.3	5.1	4.2	-0.15	4.6	1.3	7.1	1.3	4.3	-2	5.7	10	-0.25	4.6	1.6	0.51	8.2	6.1	1.5	2.5	5	1	1.5	-3.4	-1.7	1.5	9.6
-0.56	0.71	-7.5	3.9	0.56	-0.17	-9.9	8.9	-6.3	20	-8.5	5.1	-4.1	6.2	-8.8	8.7	-0.54	9.5	-5.1	9.8	5.7	7.8	-0.98	8.1	3.6	15	-3.6	11	1.4	8.7	0.05	15	1.4	11	9.3	5.8	3	3.4	-3.9	6.4	2.1	7.8	-3.8	5.5	2.8	9.4	-3.7	8.1	-4.2	6.9
-0.2	0.61	-4	7.3	1.5	9	-2.1	7.4	0.7	0.86	-4.9	6.4	-3.2	-0.95	-0.63	5.8	-1.9	9.9	-6.7	5.2	4.5	8.1	1.7	-0.87	-0.03	5.5	-1.7	5.6	-2.8	6.7	-1.3	9.3	-4.2	3.9	2	5.2	2.8	2.7	2.2	0.13	-5.8	4.5	-0.85	6	-7.1	7	-1.9	4.7	-5.1	10
-0.05	-0.36	-1	-8.2	-4.6	0.27	1.9	-7.2	2.2	-6	-1.1	-8.6	-3.4	-13	2.2	-11	1.2	1.9	-6.2	-2.4	-6.5	4.6	2.3	-8.4	-0.99	-0.54	1.1	7	-3.4	2.2	-4	4.2	-4.7	2.7	-2.5	-7.1	-0.17	-5.9	5.7	-0.65	-11	5.3	-4.5	9.2	-4.8	1.7	2.1	1.9	0.03	2.1
-0.25	-1.1	-4.9	-12	0.56	-15	1.1	-18	3.3	-7.3	2.2	-9.7	0.8	-13	-7.9	-16	-8.4	-10	-8.2	-13	-4.9	-5.1	-5.2	-16	4.5	-7	-2.8	7.4	2.3	-7	-2.3	-0.06	-7.3	-6.8	2.4	-6.6	-2.6	-5.7	1.6	-2.5	-6.2	-9.6	-1.1	5.5	-7	-3.9	-2.5	2.3	-3.9	-3.4
0.09	-0.8	-12	-7.1	-2.4	-7.8	-5.3	-17	1.9	-20	-3.7	-13	-7.2	-14	-11	-11	0.85	-4.9	-1	-12	-3.1	-14	-0.87	-14	1.7	-12	0.16	-3.4	1.4	-9.7	-0.42	-7.4	-5.2	-9.3	1.6	-13	0.63	-8.4	0.27	-3.2	1.2	-12	-3.3	-7.4	1.9	-6.1	-2.6	0.83	-1.4	-10
-0.55	-0.92	-8.7	-9	-1.1	1.1	-7.1	-12	5.8	-9.2	2	-9.1	0.71	-1.7	2.9	-14	-2.9	-6	-5.9	-9.1	-4.3	-5	5	-7.6	3.3	-14	-5.5	-16	-3.6	-3.2	-1.3	-12	-2.9	-7.2	1.5	-13	1.5	-3.3	5.2	-4.1	0.61	-7.2	-5.6	-16	0.47	-2.4	-2.4	-5.7	0.89	-6.6
0.02	-0.98	-0.35	-8.1	-8.3	-10	1.5	-8.5	9	-9	9.1	-5.1	0.05	-1.2	4.1	-5.2	-1.1	-3.8	1.1	-13	1.9	-7.8	4.6	-4	1.1	-10	-6.4	-8.3	-1.5	0.43	1.7	-7.1	-1.3	-1.1	0.63	-6.2	-1.8	-3	1.5	-7	2.1	-3.2	-3.8	-12	1	-2.5	0.56	-3.1	-3.1	-0.32
-0.19	-0.74	-0.92	-3.2	-1.7	-5.3	2.2	-4.6	2.2	-4.7	3.4	-8.3	-1.9	2.7	-5.3	-3.2	0.04	-2.1	-0.13	-1.4	-1.3	-5.1	-0.12	-3.6	-0.83	-5.7	-0.3	-6	-1.4	1.2	1.4	-4.7	-3.4	1.9	1.9	-7.3	2.3	0.3	3.6	-8.2	1	-6.2	-3.9	-8.2	5.2	-5.4	3	-1.3	0.66	-7.3
0.09	-0.7	-0.07	-3.9	-0.96	-7.2	-5.5	-6	-3.7	-8	-3.5	-12	-6.8	-1.2	-2.8	1.6	-3.6	-4.7	2	7.3	1.2	2	-5.3	-3	7.1	6.5	-5.1	-4.8	-1.7	-4.4	-2	-5.4	-5.2	-0.9	-2.8	-3.3	0.67	-2.5	-0.81	-6.5	-3.8	-3.9	-2.1	-5.5	-4.5	-7.3	-0.56	-0.63	-1.2	-7
-0.2	-0.29	-6.4	-8.6	0.65	-6.7	-12	-7.3	-1.6	-5	-2.7	-6.3	-6.1	-1.4	-3.8	-4.8	-3	-1.4	-1.6	-1.1	1.7	2.9	-2.9	-2.9	1.5	2	-6.5	-9.8	-2	-8.1	-5.7	-5.5	5.3	-2.9	2.7	-8.1	0.15	-8.6	2.3	-2.6	-2.7	-12	-1.1	-15	-5.2	-5.9	-2.9	-6.2	2.9	-2.5
-0.49	-0.15	-2.6	-1.9	4	-0.81	2.3	-0.96	6.3	-4	4.1	-1.1	7.2	-1.3	-5.3	0.41	-2.5	-1.4	-1.8	3.4	5.1	-2.5	1.9	0.78	3.2	-2.3	2.5	-5.8	1.5	-2.8	-1.4	-2.7	3.3	-1.8	6	-3.1	6.8	-3.9	2.5	-2.8	-4.2	-6.7	1	-8.3	-1.8	-6.7	2.1	-4.4	-3.8	-0.65
0.4	0.54	-0.12	5.3	5.8	3.6	4.4	4.9	3.6	3.4	4.8	5.2	3.3	3.2	4.9	9.2	7.5	13	4.2	4.3	3.3	11	2.2	9.3	1.9	0.66	2	-3.6	0.26	0.74	-0.05	-1.2	0.38	5.8	2.5	-1.9	6.7	-0.44	-1.3	0.2	0.2	0.18	1.2	3.1	2.9	-2.1	0.58	-0.81	-4.9	7.8
-0.16	0.59	4.5	11	7.6	6.7	8.8	9.1	7.9	7.3	11	5.2	6.7	6.7	5.9	8.2	-1.6	9.2	-0.88	0.83	-7.5	6.2	-3	2.1	2.1	4.5	1.3	5.5	-1.2	0.31	-0.84	0.36	-2.3	1.3	4.6	3.8	4.7	3	3.3	0.62	-0.05	4	-4.9	5.7	3.8	6	4.1	-1.8	-5.5	5.8
-0.18	0.84	-1.4	5.2	7.3	-0.05	5.2	8.6	-1.3	2.5	4.2	4.8	10	2.5	0.57	11	-8.8	6	-0.36	3.2	3.7	3.2	0.16	1.3	3.5	6.3	-1.5	2.4	1.3	6.1	0.13	2.9	3.5	5	1.2	3.9	3.7	-0.82	3.1	4.3	1	4.7	-0.59	-0.15	3.7	5.2	4	0.38	-9.9	11
0.19	0.85	2.4	3.1	4.3	0.16	1.3	6	-2.9	0.35	0.37	-2.4	4.9	-5.5	-3.5	5.8	4.1	-1.9	0.97	3.4	3.9	2.4	-0.67	3.4	-3.4	2.8	-0.7	-2.4	-3.2	2.4	-4.1	3.4	-2.1	-0.53	-4.2	6.9	-2.9	2.6	-3.7	3.1	-4.1	6.5	-3.2	6.3	-1.9	-3.3	-0.26	-2.1	-4.8	1.1
-0.56	0.43	-2.8	-1.3	-0.01	0.15	-1.9	-1.3	-1.8	-4.3	-0.11	-3.1	7.6	-2.4	1.1	0.05	-1.2	-8.6	-2	-0.2	7.6	-0.49	-3.9	8	-8.3	3	0.04	0.78	-7	-2.2	-6.7	2.5	-0.81	-0.74	-4.9	6.2	-6.8	1.5	3	1.6	0.87	8.4	-5.7	4.2	-0.96	3.9	-4	-0.39	-9.7	2
-0.18	0.48	-0.43	2.7	7.9	7.5	-3.9	4	1.4	1.6	2.7	-2.2	8.2	-5.2	1.6	4.2	-3.6	0.84	5.5	0.24	-7	-3.7	0.55	-3	-3.9	3.6	-1.3	-1.1	-4	-0.98	-1.7	0.8	-1.1	1.9	2.1	5	0.95	3	0.29	-0.95	-3.5	1.5	-2.5	0.38	1.2	2.1	-1	-0.01	-11	-0.71
0.06	0.22	2.8	2	5.4	5.3	1.2	0.79	0.32	0.02	-1.9	-1.2	2.5	0.88	4.8	1.2	-2.8	5.8	0.26	-4.8	8.1	4.8	5.7	2.6	0.87	7.5	-2.8	0.65	-1.4	0.92	-3.6	-1.1	-3.4	-1.8	-2.6	7	-0.14	-2.6	-2.9	-0.11	-8.7	-3.7	-1.2	4.9	-2.2	-1.1	0.53	0.76	-3.1	-4.9
-0.15	0.65	-5.7	0.79	-5.6	3	-5.6	-5.7	-0.51	4.7	2.2	2.9	3.4	-4.8	2.4	-2.1	0.98	0.75	-1.6	-1.2	4.2	-0.13	5.5	4.5	-4.4	-2	-5.7	1.9	0.63	-3.5	-0.54	1.7	0.19	2.6	-2	3.7	-4.2	-0.75	0.89	-0.4	0.88	0.44	-4.1	7.1	0.04	-3.1	-0.5	-0.54	6.1	-0.2
-0.22	0.14	-1	-2.6	-4.6	6.1	2.9	-4	8.4	3.7	4.9	6	2.2	-2.6	-2.7	0.26	-2.2	1.6	-0.43	-0.49	4.4	1.2	3.2	2.1	1.8	-5	-0.79	2.9	-3.8	-0.66	1.5	2.9	-2.5	1.3	-3.8	-3.2	-1.4	2.5	-3.8	3.6	-5.1	0.6	2.2	5.6	-3.7	-1.1	1.4	-0.05	-2.4	-6.7
0.28	0.4	2.1	-2.3	-3.5	-1.8	6.7	-3.2	6.7	-2.2	5.7	-1.1	-0.15	-2.6	-2.3	-0.35	-0.94	-0.89	1.4	1.6	-1.8	-2.4	3.3	3.3	-2.5	-0.14	-4.1	5	-1.4	4.8	0.85	-2.2	0.03	6.9	0.84	3.3	-2	-1.7	-1.7	2.1	0.23	4.9	-0.31	1.6	-3	-0.34	-3.5	-1.3	0.25	0.94
0.05	0.06	-0.17	2.7	4.8	-6.6	7	2.6	12	1.8	13	-3.1	4.5	-5.4	-0.53	-4.8	5.1	-1.6	0.65	-3.8	0.15	1.5	-2.2	2.9	3.4	-0.31	-0.3	3.4	0.45	-0.57	-0.98	4	-0.73	1.4	-0.68	-0.31	-5.4	-3.1	-0.17	-1.6	1.8	1.2	-5.1	9	2.1	2.4	-0.46	-0.34	0.92	2.1
0.29	0.41	0.56	4.5	3.9	-8.4	6.7	8.7	6.6	-1.5	5.6	5.4	0.88	-3.5	-0.18	2.1	-2.5	5.2	1.7	-3.7	0.12	3.7	0.66	-1.7	1.7	-1.6	-2.7	5.6	3.4	-2.2	1.1	3.7	-2.4	-4.5	1.5	2	0.84	2.5	-1.5	1.2	-6.4	-0.5	-6.9	2.7	-0.84	-3.1	4.4	-0.42	3.1	8.8
0.38	0.6	6.2	1.6	-1.9	1.4	3	1.3	7.2	1.9	4.1	6.1	1.2	-2.2	-2.6	6.1	-4.3	9.2	-1.6	1	-7.4	8.8	-2.7	5.6	-1.3	-2.3	-7.3	2.2	-2.3	-0.27	-2.4	0.9	0.24	-1.6	-1.5	6.1	-1.7	3.5	6.1	2	9.3	4.9	-5.6	0.98	7.4	2.4	1.1	5	1	7
0.04	0.26	2.5	0.49	-2.3	3.1	6.8	0.9	0.15	4.6	1.2	1.9	-0.03	-6.6	-3	6.3	-2	-2.5	-4.4	0.21	3.1	6.6	1.1	3.2	7.6	3.2	-3.9	6	2.1	4.7	1	5.1	4.1	3	6.1	11	1.9	6.6	6	2.9	8.5	-1.3	-1.6	6.4	0.56	4.5	2.1	1.5	0.36	0.8
0.24	0.3	-1.2	1.1	1.1	5.2	2.8	-6	-1.9	4.4	2.1	1.6	-2.4	2.5	0.35	-2.8	1.6	1.1	-0.3	-2.3	4.3	3.4	4.8	3.4	3.8	6.1	0.13	2.8	2.8	5.7	-5	3.6	-1.3	-0.38	3	3.7	2.4	3.9	4.9	1.2	6.6	1.2	-0.86	8.1	3	3.3	-2.6	1.7	3	3.8
0.13	0.23	-1.2	0.18	3.1	-2.4	11	-2.5	2.4	-2	-1.9	-0.41	-0.91	0.73	-0.43	-5.6	-2.1	-2	-1.5	-4.1	7.8	-3.6	4.4	-1.4	-7.8	11	3.7	5.2	1.3	4.2	1.9	-2.1	-0.45	1.8	3	6	1.9	4.6	2	3.7	4.2	6.9	2.6	12	6.6	2.6	-0.11	5.7	-4.3	4.8
0.63	0.1	6.9	0.77	7.3	0.59	7.9	2.7	-0.05	8.7	-3.2	6.1	-0.27	-1.7	-4.3	2.2	0.32	-1.5	-0.34	-2.5	-0.85	-1.2	1.9	0.23	1.2	7	0.94	1.6	2.3	0.55	2.4	4.5	1.1	-1.6	6.2	6.2	0.8	2.7	2.5	5.7	1	7.9	8.1	6.3	-2.9	2.1	-2.1	-0.85	-1.1	-0.55
0.33	0.33	10	0.25	8.8	-0.03	5.5	-1.5	-0.72	7.2	2.6	7.9	3.2	-3.3	9.1	4.4	5.4	-1.9	5.8	3.2	-2	-0.06	-0.09	1	10	0.16	6	5.2	3.5	-0.38	3.4	3.6	3.9	0.69	8.2	2.4	5.9	-0.53	2.6	1.1	-3	3.2	11	1.6	-3.8	11	5.1	-0.2	0.56	-0.7
0.78	-0.31	5.1	-5.5	1.9	-2.4	3.2	-4.9	7.7	-4.5	4.7	5.7	3.1	-1.8	3	-0.05	1.6	-7.8	8.5	-0.05	-3	-2.1	5.7	-1.1	6	-2.6	5.9	2.5	0.16	-5.5	-2.3	-0.84	3.9	1.3	3.3	-9.5	9.3	0.26	2.9	1.9	6.5	-0.71	4.9	5.4	6.6	2	2.2	-0.17	0.49	-3.8
0.17	-0.1	2.7	-3.5	-7.4	-5.1	12	-9.4	7.3	-7.6	3.1	-0.37	3.4	-12	-0.38	-5.1	-0.81	-6.5	3	-4.7	-7.8	-7.8	0.92	-3.3	-2	-3.7	7.5	2	0.85	-5.6	0.42	2.9	-1.1	-7	1.9	-6.9	4.4	0.95	0.18	-3.4	6	2.1	6.9	4	-2.5	-3.5	-0.58	-1.1	2.9	-0.01
0.17	-0.72	4.3	-3.9	-3.7	-3.8	3	-0.65	-1.4	-3.3	-2.8	-3.3	-1.4	-6	-3.4	-4.4	3.8	-6.2	1.5	-8.3	-9.8	-4.7	-6.1	-2.6	0.57	-3.4	-0.7	2.6	1.1	-2.9	4	-5	-4.5	-0.62	-4.4	-9.8	0.44	-0.9	-4.5	-4.7	7.1	9.6	-1.2	5.1	2.8	-1.6	-2.8	0.99	6.4	-5.9
0.11	-0.13	-3.2	-10	-0.45	-7	-6.3	-13	-2	-9.2	-2.7	-6.2	-2.6	-6	-3.1	-11	-0.23	2.3	0.17	-4.5	-0.46	-2	-4.2	-6.9	2.2	-3.4	-3.8	3.2	-1.6	-5	2.1	-6.2	-0.74	-1.9	-4.7	-6.9	-0.65	-7.7	-1.9	-4.2	7.7	-1.1	-7	2.6	2.5	-2.2	2.6	0.94	5	-9.5
0.13	-0.47	3.2	-8.7	5.4	1.6	1.9	-6	6.3	-3.4	4.4	-4.3	5.4	-3.6	8.1	-8.4	5.1	-1.3	7.6	-5.2	5.4	-4.1	4.8	-10	3.5	-5.6	-2.7	1.4	5.3	-5.5	-3.3	-3.9	5.5	-3.5	8	-2.1	5.7	-2.2	2	-3.4	6.8	-3.8	-5.6	-3.6	7.8	1.8	2.2	-2.9	7.4	-14
0.39	-0.76	18	-6	10	-0.84	14	-6.6	16	-5.6	16	-0.05	10	3	8.7	-5.7	4.7	-9.7	8.8	-4.1	4.7	-3.3	5.6	-8.5	-0.88	-4.9	3.5	1.9	4	-3.8	-1.9	-3.7	7	-0.86	9	-4.9	7	-1.4	4.4	-3.3	2.3	-1.3	-3	5.7	6.1	-4.7	2.1	-3.2	4.8	-1.8
0.26	-0.43	11	-3	11	-4.6	9	-6.5	6.2	-1.7	8.2	1.4	9.8	1.3	9.4	-2	5.7	-6.4	7.6	-0.6	-1	-8.9	5.6	0.2	4	-4.5	6.3	1.7	8.2	-3.9	8.2	0.11	7.9	1.5	3.7	-8.8	7.4	-6.9	-1.9	-3.5	3.2	0.44	9.2	2.7	6.7	-6.2	4.2	-4.9	7.3	-0.03
-0.04	-0.55	0.23	-1.7	5	-3.9	-2.7	-2.2	4.7	-1.8	0.32	2.2	-0.58	2.3	-2.2	1.1	0.69	1.9	2.1	-2	-5.3	-2.6	-9	0.13	2.5	-5.2	4.9	5.8	7.5	-6.5	3.4	-1.2	2.8	-0.64	4.2	-15	1.1	-8.4	1.8	-5.7	2	-6.7	5.3	4.9	4.6	-8.2	5.5	-2.6	-3.5	-3.1
-0.66	0.14	-11	-6.8	-4.6	-5.8	-14	10	-12	5	-12	-0.02	-7.4	-2.3	-16	8	-11	7.4	-10	10	-13	-0.72	-8.6	4.2	-3.6	3.7	0.86	6.7	-1.9	2.1	-7.8	0.36	-6.5	4.2	-4.3	-3.2	-4.8	5.3	-0.04	2.3	4.5	-3.5	-1.5	8.7	8.1	0.9	-1.1	5.1	-7.7	11
-0.47	0.11	-15	-0.37	-18	-6.4	-23	-2.3	-19	5.4	-14	1.6	-18	5.5	-9.1	15	-5.8	12	-12	11	2.4	9.7	-5.7	13	-9.2	9	-6.9	0.74	-7.5	6	-9.2	4.5	-7	7.9	-18	2	-12	4.8	-5.9	3.3	-3.3	-4	-7.1	3.4	-1.5	1.3	-4.2	5.8	-8.2	4.7
-1.1	0.5	-16	0.47	-15	6.6	-9.8	0.28	-8.4	-4.2	-6.3	1.7	-13	-0.05	-15	5.3	-7.2	9.8	-18	6.8	-0.06	12	-3	2.5	-12	2.9	-18	3.8	-12	5.3	-12	4.5	-8.4	6.7	-22	8.1	-15	1.3	-8.8	-0.28	-11	0.86	-8.6	-4	-13	-4.4	-10	2.8	-14	7.3
-0.73	0.03	-12	3.6	-14	3.8	-9.8	-0.33	-14	-1.6	-14	1.4	-10	4.3	-8.3	5.7	-5.2	0.3	-12	3.5	-8.7	0.17	-6.3	-6.5	-14	7.8	-12	4.3	-12	6.1	-6.8	6.9	-8.1	9.8	-15	6.9	-15	8.8	-14	1.5	-15	5.3	-9.3	-2.4	-11	1.9	-6.8	5.8	-10	6.3
-0.39	-0.32	-12	-8.2	-9.3	-1.9	-13	-11	-15	1.4	-14	-7.1	-8.2	3.4	-6.4	-9.6	-4.5	-11	-2.1	-1.6	-1.8	-14	-7.7	-12	-6.2	0.48	-1.9	-5.5	-5.3	-0.44	-6.2	-4.3	-5.5	-9.2	-4.2	3.7	-9	3.3	-7.7	-0.41	-7	-1.9	-2.3	-9.9	-6.3	-0.61	-3.8	-1.8	-7	-0.24
-0.6	-0.56	-11	-22	-9.8	-11	-11	-19	-1.5	-15	-5.8	-16	-3.5	-7.6	0.02	-22	-1.9	-13	-5.2	-13	-0.46	-11	-3	-16	-6.8	-15	-5.8	-13	-0.78	-11	-4.6	-4.9	2	-12	-5	-3.2	-3	-5.1	-4.5	-2	-3.1	-4.6	-5.1	-8.5	-4.5	-9.8	-4.8	-2.9	-2.5	-14
-0.02	-1.4	0.74	-20	3.5	-17	4	-22	-4.3	-19	2.6	-9.1	-3.6	-14	5.5	-24	5	-8.5	0.86	-19	-0.08	-11	-0.98	-13	4.2	-19	-1.8	-12	0.45	-14	3.1	-17	-1.4	-15	-2.2	-15	2.2	-5.3	-8	-5.4	-7.4	-12	4.5	-13	-4.4	-6.5	0.3	-7	3.2	-15
0.23	-1.4	2.9	-17	1.9	-17	1.4	-17	-1.6	-8.8	3.8	-8.2	0.56	-6.8	6.2	-15	-4.3	-8.7	3.1	-9.4	0.42	-5.6	3.1	-5.1	0.55	-14	4.2	-9.8	-2.1	-10	1.4	-11	-0.86	-11	3.9	-17	0.79	-9.2	-2.4	-6.3	-4.2	-7.2	2.2	-12	-0.83	-6.4	-0.19	-8.2	2.1	-12
0.15	-0.68	1.4	-1.8	3.2	-3.8	-3.4	-8.1	4.8	-9.1	2.8	-5	1.6	-7.7	2.7	-12	7.9	-8	3.5	-8.5	4.3	-8	5.1	-3	-0.57	-5.5	-2.1	-4.5	0.11	-8.1	0.71	-8.9	-0.24	-9.4	5.3	-5.7	0.14	-1.6	2.1	-3.8	-5.3	-6.3	-4.5	-5.3	0.44	-13	-1.4	-1.6	9.3	-5.2
-0.07	-1.1	1.7	-3.5	0.12	-3.4	-1.1	-1.5	-2.6	0.99	-3.9	5.2	-1.8	-0.96	1.4	-12	-5.4	-7.6	0.64	-8.1	0.43	-2.8	0.76	0.09	-0.79	-2	0.57	-5.6	0.27	-3	1.5	-8.9	2.4	-6.1	6.8	0.35	0.85	-4.8	-0.96	1.8	4.9	-5.3	0.54	-9.4	-1.9	-0.67	-2.8	-4.4	-4.7	-4.5
0.16	-0.6	-7.9	0.13	-1.7	2.3	-2.4	1.1	-9.1	5.2	-1.4	-0.44	1.9	-0.29	0.95	-3.5	0.83	-11	2.7	0.63	-1.9	3.9	4.8	-0.46	-5.5	-0.33	2.7	-0.05	1.1	-3.2	-2.2	-0.25	-5.3	-2.7	-1.4	0.72	1.9	2.2	1.7	2.9	3.3	-0.92	0.04	-2.1	0.85	2	-0.73	1.5	-8.8	-2.5
0.19	0.42	1.4	3.6	0.71	5.2	5.1	7.4	-0.83	6	-0.57	3.1	2.6	1	10	6.4	3.9	4	9.1	4.8	6.3	2.6	3.8	7.2	0.72	5.7	6	-3.3	0.82	-1.4	1.7	5.1	2	-3.1	6.3	2.6	4.9	1.1	-0.73	-0.79	2	9.6	8.2	-0.19	0.25	4.5	1.5	0.26	-2.7	6
1.1	-0.08	3.7	10	2.8	5.3	7.1	5.4	7.8	-7.6	7.1	-0.4	1.8	0.19	4.3	7.6	8.3	3.9	7.6	4.8	9.4	-5.8	4.1	4.3	-2	4.2	1.2	-1.2	3.8	-1.3	2	-2.5	5.5	-1.4	4	2.3	4.3	-0.06	2	2.3	1.6	2.1	4.7	-2.2	3.9	3.5	3.9	-1.9	9.5	7.5
0.54	-0.17	8.9	10	3.3	4.2	-0.47	10	8.2	4.7	7	4	3.2	9.2	6.3	5.8	-1.5	4.8	0.93	0.9	3.6	-3.2	7.6	4.6	4.4	2.9	1.7	7.8	1.1	3.8	2.6	2.7	-0.76	3.3	-2.2	7.2	0.07	7.4	0.46	2.1	1.6	1.4	-1.2	7.8	-1.6	0.01	0.42	0.76	8.7	5.7
0.63	0.2	0.21	2.2	-4.6	4.7	0.97	2.6	4.5	3.6	2.1	3.5	0.32	0.8	9.3	10	8.8	-0.23	2.3	5.9	-9.2	-6.6	4.4	0.74	1.4	1.2	5.6	5.1	2.5	2.8	5.3	2.1	4.6	1.4	2.8	6.8	2.1	3.5	-0.15	1.6	1.7	-0.53	7.4	0.95	-0.52	3.6	1.3	-1.7	1.5	6.5
0.66	0.01	7.7	-0.88	-1.2	5	12	-7.9	6.1	3.4	0.49	2.6	-1.9	0.04	7	8.2	8.3	-3.3	6.2	2	4.7	-2.5	0.12	2.8	7.6	-1	4	-5.6	2.9	0.66	7	-3.5	0.5	0.22	0.84	1.8	2	0.44	1.5	2.2	7.8	-0.18	2.7	-8.5	3.5	3.3	-0.28	-2.3	6.5	-0.47
0.21	-0.05	4.5	-2.9	-0.33	1.7	5	-5.4	4.6	-3.4	2.9	-3.7	4	0.43	4.6	4.4	9.1	4	3.3	2.2	6.4	8.9	-2.2	4.9	2.8	7.2	-1	-4.1	1.4	1.3	12	4.6	2.3	5.4	6.3	3.2	2.5	2.8	2	-2	3.9	-5.3	-0.93	-0.52	-2.1	-4.3	4.1	0.87	2.8	1.4
0.71	0.71	2.8	-1.9	2.8	3.3	1.5	-1.1	1.6	9.9	1.3	2.3	0.29	5.4	13	4	17	3.9	4.8	5	8.2	3	9.7	3.7	6.4	0.03	0.76	-1.7	5.1	-0.07	6.2	8.3	6.6	2	6.9	4.7	4.4	3	0.89	-0.22	5.7	3.6	0.66	0.31	5.8	0.23	3.9	-1.9	4.4	4
0.07	0.5	5.5	-2.5	2.1	1.4	5.7	1.8	3.3	6.7	5.8	1.6	4	3.1	10	6.8	2.4	4.8	2.9	7.1	5.9	4.4	5	4.1	3.5	-2.3	2.7	2.2	0.86	0.59	3.6	6	3.7	1.2	6	3.4	1.1	-1.1	4.4	0.08	14	-3.8	0.98	-3.8	3.5	3.8	2.8	2.9	2.9	1.4
0	0.75	8.8	1.1	5.4	-8.4	6.6	-0.06	1.7	-0.45	1.3	3.5	4.5	-4.5	0.64	13	2.4	5.6	1.8	9.1	2.4	-1	3.5	6.2	4.4	4.2	6.9	2.7	4.1	3.6	1.4	3	1.4	0.21	1.7	-0.33	2.2	-1.4	1.7	-0.02	3.5	2.9	4.6	4	6	1.9	-0.27	1.5	3.6	2.6
0.03	0.4	4.1	-2	2.4	-5.8	8.8	1.9	-0.5	2.2	1.7	-3.9	-6.3	0.69	3.2	11	-3.5	1.1	-0.52	7.8	4.8	2.8	-0.32	12	1.8	0.13	3	0.44	2.4	3.5	3.1	3.9	0.65	0.53	8.5	2.8	1.1	-0.46	3	-2	4.1	0.57	4.3	6.2	-0.69	3.9	-0.84	0.07	0.62	-3
-0.05	0.59	4.3	1.3	1.3	3	8.1	0.94	4.5	1.9	1.9	-7.8	0.53	-2.9	-1.6	4.8	-4.2	-2.1	4.4	1.1	-6.6	4.8	5	4.9	1.4	0.89	3	-1.7	-0.71	1	0.14	2.2	4.7	-0.46	7.5	6.7	1.9	2	1.2	-0.78	0.61	-3.8	-0.85	-3.3	2.7	3.5	0.79	-3	3.4	-2.3
0.69	0.31	4.6	-0.33	1.9	4	2.1	2.4	6.2	6	-3.2	-0.57	-0.48	3.6	-0.42	5.6	7.8	-0.29	1.9	5.2	-0.69	0.9	7.3	1.2	5.3	2.4	6.2	3.5	2.4	5.9	0.14	-1.6	1.1	1.7	2.3	4.6	3.9	1	0.22	2.6	6.5	0.52	3.3	3.9	2.9	-1.1	3.7	2	2.1	3.6
-0.02	0.28	6.1	0.44	1.9	0.65	3.4	5.3	1.5	-1.2	1.5	-1.6	3.5	-1.8	1.3	-3.5	11	3.2	6.1	3.4	2.7	-0.63	2.5	0.49	-0.75	2.2	8.3	2.2	4.2	1.3	5	-0.39	4.9	-0.54	1.4	3.1	2.2	1.4	3.9	-1.9	1.9	-2	7	4.5	2.5	2.8	2.3	0.15	3.2	3.8
0.13	0.25	9.2	4.4	-1.9	4	9.9	2.7	-0.79	8.3	4.8	1.4	0.72	5.1	5	-0.39	5	-5.9	4.1	-2	1.8	-4.1	3.2	-4.9	5.2	2.1	11	-0.93	2.9	0.6	11	2.1	8.3	1.8	1.8	-1.1	3	4.9	-2.3	2.8	5.3	-2.2	9.9	-1.5	2.6	2.9	3.8	2.3	5.8	3.8
0.46	0.31	6.7	5	-2.1	4.1	10	1.7	5.1	-3.3	8.4	0.5	1.8	-0.6	7.4	7.8	0.97	2	1.7	0.54	1.7	-5.2	3.8	-0.46	4.2	-0.31	3.6	-4.6	6.3	0.52	7.6	3.3	12	-1.4	-0.26	2.4	3.7	-0.49	1.5	0.55	4.3	0.01	4.9	-1.6	4.3	1.8	4.4	-0.86	10	0.72
0.58	0.24	9.2	-0.67	4.2	3.7	7.7	4.1	0.2	8.7	-0.93	-1.2	0.68	2.6	4.3	4.8	3.1	4.6	2	-5.3	-1.9	4.3	5.3	1.1	-0.39	2.6	4.5	-6	7.2	-3.9	4.8	0.85	9.5	-2.6	-1.7	-2	-1.6	-2.6	1.2	1.2	1.8	3.4	1.9	-4.7	5.7	1.1	2.2	-0.97	1.7	6
0.19	0.06	-0.69	-2.1	3.7	6	-0.83	-2.7	-2.5	-3.5	-0.88	-6	-2.5	6.7	-1	-0.38	-0.12	0.69	3.1	0.24	-3.7	6.6	-3.1	2.6	2.5	6.5	3	-1.6	-0.7	1.1	2.3	1.9	1.4	-5.7	-2.7	2.5	-3	5.1	-0.52	3.1	-4.8	8.2	1.4	-1.4	1.4	4.1	0.61	1.2	5.8	0.14
0.21	0.36	2.2	1.4	-1.6	0.51	1.7	-3.2	-3.9	0.53	-2.2	-3.8	-4.3	3.5	-0.43	0.55	5.2	0.78	1.3	0.75	-5.7	5.2	-5.5	5.3	5.5	3.3	3.8	0.44	0.97	0.65	7.9	-1.2	4.2	-0.89	-1.5	4.8	-5.6	-1.8	-0.95	1.3	2.8	-0.51	0.99	3.2	-0.54	0.2	2.8	-0.49	5.5	-3.9
0.1	0.2	-1.1	-2	-2.5	7.8	1.3	-0.61	3	0.05	4	-2	2.2	9.1	2.8	-3.8	-4.8	2.6	1.6	1.7	-2.8	7.1	-5.7	6.9	-0.05	0.71	4.6	1.4	3.8	2	-0.87	2.1	3.5	-3.3	-1.9	8.5	-2.5	0.46	-2.2	3.8	-1.1	4.1	5.3	2.4	-2	2.7	0.23	4.1	1.8	-8.1
-0.06	-0.02	-11	-1.4	-3.1	0.13	-13	2.6	-0.6	2.2	-8.4	1	-1.2	1.8	-1.7	-1.7	-0.75	-0.17	2.8	-2.6	-6	1.6	-8.3	2.9	-2.3	-2.9	3.4	-3.2	0.32	-2	2.7	-4.2	0.19	-3.2	-5.5	3.8	-2.4	1.2	-1.8	0.46	4.6	-2.7	9.9	0.69	1	3.2	-2.6	-2.5	2.3	-4.4
-0.59	0.02	-5.3	-2.9	3.5	-2.1	-2.5	3	-4.2	-2.1	-11	-0.92	-6.1	3.6	-7.7	3.5	-6.1	-0.9	-0.7	-3.1	-1.9	-3.3	0.03	6.1	-3.4	-6.3	2	-0.87	1.5	0.37	-1.9	-2.9	6.1	-4.9	-2.7	-0.44	-3.4	2.8	-0.52	-1.2	4.6	0.67	-2.2	-2.8	2.6	4.1	0.26	0.98	2.7	-3.6
0.11	-0.45	-5.1	-1.8	2.3	1.1	-2.2	-3.5	-9.2	-4.8	-7.2	-7.9	-2.9	-2	1.3	0.74	-6.1	-4.3	-1.7	-0.47	-5.7	5.5	1.4	1	-5.5	3.5	-1.6	-0.57	0	3.1	-4.6	1.1	6.1	0.47	-1.6	4	-4.3	1.3	3.7	-0.44	-0.72	-0.53	4.4	-0.89	0.43	-0.57	-2.8	-2.8	-3.6	0.88
0.32	0.18	4.9	-3.8	0.38	5	3.3	-0.56	-4.6	1.8	-0.58	-1.8	-3.2	3.2	4.5	-9.8	12	2.4	0.39	-5.8	0.66	7.2	-4.1	3.4	2	-3.9	2.6	-1.2	3.4	3.4	2.8	-2.9	4.7	5.8	-0.13	4.2	2.5	0.09	-0.5	2	2.2	4.4	1.8	-0.33	2	-3.9	6.5	-2.3	7.8	-0.68
0	0.37	2.2	-0.37	-1.1	5.3	11	3.4	3.3	-5	6.6	-2.2	4.3	2.4	4	-6.5	3.1	8.4	5.6	-1.8	0.4	4.1	1	3.5	7.9	6.2	4.2	-2.4	4	1.3	3.8	-4.8	6.4	1.5	-0.79	4.3	3.6	0.61	1.2	6.3	2.7	6.3	4.6	-0.7	2.5	3.1	2.5	-1	0.39	1.3
-0.06	0.44	1.1	-4.3	-0.62	3.4	6.2	6.7	5.8	1.2	6.1	2.9	3.4	-1.8	-4.5	-1.1	0.12	-2.1	0.07	-4.6	-0.55	-4.8	-2.1	2.5	-2.9	1.7	6	-2.7	1.9	1.4	2.1	-0.84	-0.64	-0.41	3.9	-0.12	3.6	5.7	3.9	3.4	-1.7	4.1	-4	1	2.6	-0.07	-1.4	2.7	8.4	7.7
-0.34	0.37	-3	5.6	1.3	4.9	2.4	11	4.2	6.5	7.8	3.7	0.9	1.7	-7.1	4.9	-14	-1.6	-3.4	-5.9	-6.3	-0.92	-3.9	-3.2	3.2	1.7	4.1	3.2	1.8	4.4	3.2	4.7	0.04	5.3	3.2	4.8	3.2	5.5	-0.69	3.5	-4.5	8.4	-1.2	6.8	-0.07	7	3.1	3.6	5.2	3.7
0.32	-0.19	-3.4	8.6	-13	3.5	-1.5	6.3	-2.8	8.7	4.6	8	-6.2	7.3	-3.6	-1.9	-3.3	-3.2	-0.91	-4.1	4	1.9	-4.9	-0.42	11	1.2	4.1	-1.6	-2.9	3.1	1.8	0.54	2.5	5.3	-3.8	2.4	-1.7	5	-2.3	2.6	-5.6	-0.73	4.1	-1.2	-3.2	7	1.6	1.8	1.4	-3.2
0.12	-0.17	1.7	-0.91	-10	0.99	-0.33	-8.9	3	3	5.2	4.3	-8.2	3.8	0.61	-8	1.3	-4.4	0.88	-0.58	-3.9	-1.5	-5.6	-10	4.5	2.3	2.2	1.2	-3.5	3.4	3.9	0.92	1.3	-0.56	-5.7	0.23	-3.6	-1.4	-0.81	4.2	-5.2	-1.9	2	6	-1.7	-4.9	-0.86	0.16	4.1	-1.8
0.01	-0.48	1	0.14	-2.9	0.45	-2.5	2.3	1.4	-0.46	-2	-2.3	-3	-6.8	1.7	-4.7	2.4	-4.8	-0.88	-1.7	-4.7	1.9	-4.1	-3.1	4.5	2.2	9.8	1.5	3.6	4.7	1.2	1.5	6	6.4	-1.8	-1.3	1.1	-5.3	-0.04	0.06	-0.79	1.6	18	-3.8	-5.3	-3.4	-0.11	-1.7	5.7	-1.2
0.32	0.09	2.4	-1.8	-4	-1.6	-2	3.5	4.3	3.2	-2.6	2.3	-0.42	2.1	2.2	0.32	5	-0.88	-0.07	0.73	1	1.6	0.98	0.25	-0.02	3.6	6.3	1.4	1.2	4.2	2.4	0.99	4.1	3.9	-8.6	1.1	-2.6	5.5	-3.8	5.1	-2.5	-3.2	10	2.9	-3.3	-1.7	1.9	3	3.3	2
0.16	0.39	3.1	-1.9	-4.2	2.1	-2.7	5.2	-2.3	-2.3	0.33	2.4	-3.9	1.7	0.99	-1.8	1.9	4.5	1.4	-1.8	2.7	-6.3	-3.6	3.5	-2.6	-1.2	4.2	3.4	-0.07	1.8	0.47	1.5	2.3	2.1	-2.7	6.2	-4.9	4.7	0.17	3.7	-0.47	-1.2	1.1	2.4	-0.15	0.3	3.1	2.3	4.2	-2.2
0	-0.74	4.3	2.4	-1.5	3.2	2.2	8.7	-4.1	4.4	-4.2	0.71	0.8	1.9	1.4	-7.4	1.6	0.28	-2.4	-2.7	-0.86	-3.1	-9	1.8	-6.7	-0.41	0.46	1	-0.22	-0.26	3.7	-6.5	2.5	1.6	-8.5	-0.13	-1.7	2.6	1.9	-1.1	-0.5	-5.4	-3.7	-3.5	1	-3.5	0.85	-1.7	1.1	-5.8
0.1	-0.24	-4.4	0.75	-5	3.2	-9.4	7.8	-11	1.9	-6	2.6	-5.5	0.87	4.7	-6.8	9	-6	-1.8	0.24	-8.7	-3	0.74	-3.6	4.5	2.2	-2.5	-1.9	2.1	0.16	1.5	-3.3	-3.7	-2.5	-4.1	3.8	-2.4	-0.38	7.4	-1.3	1.2	2.2	-8.3	-1.8	5.1	0.39	0.78	-5	1.6	-0.93
-0.33	-0.16	2.1	5.3	-6.4	6.1	-1.1	6.6	-6.1	5.8	-6.4	3.8	1	7.8	7.4	2	-3.1	-3	-2.9	-5.3	-4.2	-4	0.55	4.2	1.8	1.3	1.2	0.03	1.6	1.8	-0.93	3.1	1.9	0.93	-2.7	2.6	-1.8	-1.7	0.51	0.36	-2.1	-0.63	-0.76	1.9	-1.8	3.5	4.3	1.8	0.32	7.2
0.03	0.08	4.5	7.4	0.52	3.3	1.8	8.4	0.51	0.46	2.9	5.6	2.3	4.2	4.5	0.21	0.55	-2.8	0.52	-2.5	3.2	-1.5	3.8	2.2	-5	5.5	-0.76	1.5	-1.7	2.7	-3.6	7.3	1.2	1.5	-6.6	1.9	-1.4	8	-1	2.7	1.6	7.6	2.4	3	-4.3	5.2	2.6	0.96	5.3	5.7
-0.46	0.26	2.4	3.6	2.8	-1.4	8.1	5.7	2.1	9.8	5.7	3.9	5.5	2.5	6.4	1.5	-6.3	2.7	5.4	-0.47	-0.35	-1.9	3.5	-0.01	-2.5	-0.15	1.5	-3.9	-3.5	4.5	1.1	4.9	0.58	5.4	-7.2	4.2	-6.9	5.4	0.93	3	0.29	3.1	3.1	5.7	-3	5.1	2.6	-0.51	0.61	10
0.22	-0.05	2.9	4.8	1.2	-1.8	0.23	3.8	-3.3	3.1	-2	1.1	1.9	-5.7	9.2	2.3	-1.7	-10	2	2.1	-0.27	-4.1	4.9	-3.2	0.02	1.7	-2.7	-0.68	1.4	2.2	-0.83	3.2	-1.1	2.1	-1.1	4	-3.6	3.5	0.85	0.91	-1.8	5.5	-1.4	-2.5	-0.49	3.8	-2.5	2.3	3.1	2.4
0.35	0.2	0.37	1.7	-0.09	-0.33	-3.8	-1.1	0.53	3.8	0.62	-3	0.39	-2.4	6.5	-0.35	-3.9	-9.8	-2.6	-2	4	-7.9	7.3	-1.1	-2.3	3	0.08	0.8	-1.4	2.1	3	3.3	-3.9	1.7	-1.9	0.75	4.6	0.3	3.1	0.96	0.51	6.2	0.76	-0.12	-2.1	4.1	3	-0.17	-3.1	-0.16
0.32	0.37	0.46	5.6	-2	2.9	-3.3	3	5.2	-0.07	7.5	-1.8	3.6	0.2	-0.81	-1.8	3.1	5.5	2.7	0.06	2.8	-5.8	3.3	-4.3	3.2	-1.8	-2.7	2.5	-3.8	4	6	-0.63	-4.4	9.1	0.78	-2.6	4.8	-2.8	3.1	-1.9	4.9	3.4	-6.7	1.3	-0.81	-2.3	3.1	1.3	4	1.9
-0.24	-0.54	6.8	1.2	3.7	0.02	4.3	3	1.5	1.4	7.2	1.1	2.4	-0.34	-4.5	0.3	-3.3	-2.4	1.6	-5.2	-5.8	0.32	-4.8	-1.7	3	0.53	5.8	-3.9	-1.2	3.7	1.1	1.3	-7	-1.9	-2.3	-2.6	-2.3	-3.7	0.13	-2.6	-5.8	3.8	0.04	-3.9	-0.72	3.1	1.2	-2.2	1.1	2.5
-0.51	0.03	3	1.7	8.4	-2.4	1.3	-3.1	-1.1	2.1	1.3	1.2	2.5	-2.6	0.58	3.8	-2.7	-2.5	-2.1	-1.1	1.7	8.9	-2.5	5	-2.2	1.3	1.1	-6.2	-2.6	-2.7	-3.1	5.6	-4.3	-3.9	4.6	-1.2	1.6	2.5	4.3	-2.8	1.9	8.5	-0.19	-7.5	-0.99	-0.68	-1.6	0.2	-2.1	-1.4
0.37	0.5	-1.6	0.33	-0.42	-1.8	-4	-2.2	2.8	1.6	2.7	-1.6	2.4	1.2	2.1	1.4	7.1	1.6	-0.46	1.7	7.8	-3	0.7	-0.02	-4.2	1.5	-0.12	3.2	1.8	1.3	-4	5.6	2	0.49	4.1	0.05	2.8	2.7	5.7	3.2	0.7	3.1	-1.6	1.3	4	-1.8	1.9	2.2	4.1	0.31
0.76	0.25	-0.85	-0.09	-1.4	-3.7	-6	4.9	-1.9	1.6	-0.07	-1.1	1.7	0.13	-3.6	11	8	1.5	-3.5	2	-4	-4.9	-1	-2.1	-13	3	2.7	3.9	0.32	-0.55	-1.7	7.5	4.1	2.6	-3.4	-0.42	1.8	-0.3	-1.3	-1.5	7.4	4.3	-3.6	-0.82	4.6	-0.01	-0.91	-1.3	-0.16	0.05
0.05	0.5	1.8	-2.4	11	-2.8	3.1	-3.3	-6.6	-0.24	-0.85	-3	2.5	1.3	4	-1.1	0.97	0.92	0.82	4.9	7.5	-8.5	0.36	-0.17	5.4	0.96	4.7	4.2	3	2.5	4.7	5.5	10	3.1	6.7	-5.2	10	-0.43	1.4	1.3	7.5	1.8	4.8	0.01	2.8	-1.7	4.8	2.8	1.3	6.1
0.52	-0.02	-6.5	-6	-2.2	-5.4	-3.5	-2.7	-3.5	-3.5	-2.1	-7.8	-0.02	-2.7	2.7	-4.2	1.7	-1.4	1.3	2.7	2.8	-7.2	3	0.02	-1.1	0.67	-1.8	6.5	-2.2	2.9	-0.86	4.8	0.49	4	2.5	-5.4	-2.2	0.21	0.52	0.92	-0.16	2.3	-6.6	4.9	0.9	3	-2.6	7.5	-5.2	2
-0.19	-0.14	-0.61	2	3.2	-8.5	-7.6	6.3	0.08	1.1	-2.8	2.4	2.5	-1.2	-6.5	-2	-0.75	3.9	-0.18	2.7	-0.47	1	-1.2	-1.4	3.4	0.55	-2	2.6	-0.51	-0.49	1.9	0.26	-6.7	2.1	2.5	-5.9	0.23	-7.3	-3	-1.1	5	1.7	-3.7	-7.1	2	0.39	2.1	0.47	-4.9	0.33
0.19	-0.14	0.18	2	6.5	-4	-1.8	7.3	3.2	4.7	0.1	-1.6	1.1	2.8	-8.2	1.1	3.7	0.55	0.83	2	0.06	-8.2	-1.1	-4.7	3.3	-8.2	-0.52	-2	2.8	-3.1	-3.9	-0.57	-3.4	-1.3	5.7	-0.08	2.4	-0.32	2.4	1.6	-1.2	1.6	-8.7	-13	-2.2	-1.1	-1.5	-2.1	-3	-3.1
0.19	-0.21	-2.8	2.5	5.8	-2.6	-2.2	-1.9	0.29	-2.5	-3.9	-1.8	3	0.74	-2.9	-0.8	6	1.8	-0.56	0.71	-3.2	-2.3	2.3	1.8	0.02	-4.8	1.6	-2.5	3	-1.1	-2.5	-2	0.42	0.35	7.5	-5.2	5.7	-2	3.5	-5	-3.5	-4.2	-6	-6	4.5	-3.5	1.4	-4.2	1.6	2.4
0.09	0.18	7.3	3.2	5.2	-2.3	3.2	-6.5	-3.9	-5.3	-2.8	-0.91	1.2	-7.7	0.63	1.8	0.39	4	-2.8	8.4	-0.28	-3.5	2.9	-2.4	4	-7.6	1.3	0.31	6.8	0.38	-2.7	0.98	4.9	2.4	10	-1.4	2.5	-3.1	2.3	-3	2.2	0.4	4	1.6	0.43	-1.3	-2	1.2	4.5	6.5
0.12	-0.3	-1.1	-0.27	8	-8.1	-0.73	3.3	-0.69	3	1.7	-2.6	3.9	-6.8	1.4	4.5	1.1	0.7	-0.24	5.2	-1.8	4.1	0.44	1.7	1	9.2	0.61	6.4	2.8	2.5	-1.2	5.3	4.6	8.4	7.1	-0.46	3.9	0.61	2.7	1.5	-2.5	2.7	7.7	-4.2	3.8	-0.96	-1.8	6.5	2.9	2.2
0.47	0.19	-0.4	1.1	15	4.9	-3.8	8	-0.12	16	3.9	5.6	2	13	4.8	2.4	3.3	0.43	-1.6	2.6	-2.9	-1.4	0.75	2.9	2.1	3.6	11	-1.2	7	2.1	0.79	4.7	5	11	5.2	-1.8	7.1	-4.1	7.6	-5.7	-2.6	-6.7	12	2.1	-1.1	-1.9	7.8	3.3	3.7	8.1
0.17	0.32	-2.8	6.4	7.6	1.3	3.1	-4.3	6.4	-1.6	6.2	-0.87	5.4	4.1	9.2	3	0.15	-2.2	1.6	3.8	-0.29	2.1	2.8	0.7	13	-5	6	7	8.7	-1.2	-0.86	0.56	8.6	-4.5	7.5	-3.3	4.6	0.64	9.7	-4	4.2	-7.8	-0.83	6.8	3.8	-2.6	5.6	6.8	5.7	-0.58
-0.17	0.03	4.5	-9.3	4.3	1.4	2.3	-9.3	4.1	-15	-0.19	-11	4.5	-5.2	1.8	-7.1	-2.9	-1.3	1	-4.9	-0.75	0.39	-2.5	-1.4	1.8	-5.9	0.5	-5.9	2.5	-3.8	1.7	-5.1	0.33	-7.1	-2.1	0.42	-5.1	5	6.8	2.1	2.2	-4.6	-3.1	-6.5	-0.33	-2.3	2.8	-1.3	-1.6	-7.6
-0.25	-1.1	-6.5	-9.6	-9.6	-6.5	-6	-11	3.6	-20	-17	-15	-2.8	-8	4.4	-15	1.2	-20	2.3	-17	16	-12	-0.59	-13	-0.03	-8.3	-8.7	-7.1	-0.21	-3.5	-2.2	-6.8	1.2	1.3	-0.32	-3	-5	-0.08	3.5	5.2	-10	-3.2	-7.2	-13	-3.4	-4.2	-6.4	-3.2	-11	-9.5
0.63	-1.5	0.15	-13	-0.14	-11	1	-15	20	-18	2.6	-15	2.3	-8.5	1.4	-14	5.4	-9.6	11	-21	12	-13	2	-16	-3.8	-10	-3	-17	-1.1	-11	9	-8.7	-2.7	-9.3	0.49	-19	-4	-8.4	-4.8	-6.9	0.16	-17	-4.7	-13	-7.7	-7.1	-3.5	-5.1	-5.2	-13
0.2	-1.5	14	-16	0.75	-7.4	3.7	-13	5.6	-17	9.3	-4.7	3	-6	1.8	-16	7.7	-15	4.5	-17	3.3	-8.5	0.42	-9.4	-5.2	-17	-2	-11	-3.8	-10	-2.1	-8.4	-0.07	-7.2	-0.41	-21	-0.92	-10	-5.3	-11	1.5	-11	0.46	-9.1	-7.8	-6.1	0.43	-8.7	-4.6	-10
-0.27	-0.54	-3.7	-6.4	2.4	1.9	-5.9	-9.1	-3.5	-8	-4.5	-6.5	1.1	-5.8	-9.7	-12	0.53	-6.7	-4.7	-6.2	1.8	-4.3	-3.8	-5.4	-8.8	-12	-6	-7.4	-2.9	-9.2	-8.4	-12	-6.4	-15	-0.79	-12	2.2	-9.7	-4.3	-12	-3.7	-9	-5.9	-6.2	-2.8	-11	-1.7	-5.7	-9.5	-14
-0.73	-1.1	-16	-14	-8.3	-5.3	-17	-14	-20	-8	-14	-8.1	-9.2	-6.6	-24	-6.3	-18	-6.4	-16	-6.1	-4.9	2.8	-12	-6	-6.7	-9.3	-7.3	-9.6	-6.7	-9.8	-11	-13	-11	-12	-2.6	-6.1	-1.6	-4.8	0.05	-13	-4.2	-14	-1.6	-6.6	-6.3	-16	-6	-6.7	-13	-16
-0.83	-0.83	-21	-1.1	-21	2.5	-22	1.4	-25	-0.7	-18	3	-21	2.8	-21	-2.5	-17	-12	-19	-5.2	-3.9	-10	-15	-5.5	-14	-6.8	-18	-3.4	-13	-8.8	-13	-6.7	-15	-9.1	-16	-5	-15	-3.6	-4.3	-6.5	-14	-6	-4	-3.3	-4.4	-11	-9	-2.5	-21	-9.5
-1.2	-0.69	-13	1.6	-8.7	6.3	-18	1.5	-15	-5.5	-11	1.8	-2	3.5	-19	-3.8	-21	-8.2	-16	-2.5	-8.3	-6.9	-12	-0.18	-16	-4.5	-16	-3.3	-12	-5.4	-12	-5.9	-15	-4.8	-17	-7.3	-14	-4	-8.2	-9.8	-18	-8.5	-8.8	-5.6	-12	-5	-11	2.1	-15	-6.1
-0.5	-0.56	-5.3	0.49	0.59	-2.6	-2.9	-0.29	-10	-2.6	-9.5	0.31	-1.1	5.3	-4.8	-3	-2	3	-4.4	-1.6	3.1	-5.2	-3.4	-4.8	-6.1	-5	-5.1	-4.4	-6.4	-7.1	-2.1	-6.4	-7.8	-2	-8.8	-9.6	-6.9	-7.9	-11	-6.8	-14	-10	-5.6	-11	-6.1	-8.2	-1.8	-1.3	-7.6	-13
-0.43	0.14	-4.9	-1.1	-5	-2.7	-9	-6.5	-8.1	-0.93	-16	2.5	-9.8	-0.68	-7.7	3.7	10	4.1	5.4	6.5	-5	-0.18	-0.44	-2.4	-11	-1.8	-13	-5.4	-0.87	-4.8	-0.62	-5.7	-3.7	-4.6	-3.1	-3.4	2.7	-5.9	0	-2.5	-9.3	-6.3	-20	1.6	-0.2	-7.2	2.2	-3.4	2.6	-4.8
0.28	-0.17	4	4.2	2.1	3.8	-0.21	1.2	3.7	10	1.4	5.6	3.8	10	3.2	5.6	-6.5	9.5	2.1	0.16	5.8	1.9	4.8	-0.72	8.4	2.6	-3.5	-4.7	0.11	-6.5	7.1	-5.9	4.4	-2.6	-1.3	-1.7	1.2	-0.28	-0.81	2.2	1.1	-8.6	-6.8	-1.4	2.2	-6.3	6.5	-4.4	-3.3	-3.8
-0.7	-0.02	7.1	2.7	0.92	1	4.1	4.5	2.4	2.4	4	1.1	5.5	4	4.9	0.38	-3.3	4	2.9	0.64	0.24	2.6	-2.3	3.1	4.6	4.8	3.1	1.1	-4.8	-3	3.2	-1.6	-11	-3.1	1.2	2	-4.8	0.43	-5.7	-4.2	0.01	-3.7	2.7	1.8	-1.6	-5.2	-2.4	0.39	-6.9	3
-0.5	0.43	-0.58	-0.67	6.4	2.6	0.33	-1.2	2.1	4	1.1	-0.98	5.5	-2.5	-0.45	3	-5.3	8.9	-0.76	8.5	1.4	7.5	5.4	4.3	0.84	1.6	-6.9	1.5	0.87	1.8	-5	-0.13	-3.8	4.7	-4	3.7	2.5	0.4	-2.4	0.4	-7.4	-3.1	-8	-7.3	-2.7	2.3	-9.1	-0.74	-2.6	11
0.35	-0.34	1.6	-0.46	7.2	1.9	-3.5	3.4	0.82	4	5.3	4.1	2.5	3.1	1.5	0.21	2.6	2.5	-2.6	6.5	5.9	6.5	6.6	4.7	-2.9	1.1	-3.4	0.33	3.6	0.54	-6.1	0.27	4.1	-2.1	-0.92	6.3	7.2	2.7	-0.21	1.8	-8.4	-2.3	-9.1	0.3	2.8	7.3	-1.6	0.43	18	-1.9
0.49	0.6	-0.77	6.8	1.4	6.8	11	12	-0.8	8.7	-3.8	8.6	-0.07	9.2	5.7	7.5	0.75	10	9.6	7.4	1.7	4.9	2.8	1.3	9.2	1.9	-7.7	2.1	3.4	2.9	0.13	-1.1	4.8	1.1	1.6	8.1	5.3	5.7	3.5	2.6	12	1.4	-2.6	8.9	7.9	6.5	1.7	-0.28	5.3	3.9
0.04	0.51	6.8	12	10	13	11	13	18	3.6	19	9.4	13	14	-0.26	13	-5.1	7.9	6.7	7.4	-0.27	8.6	2.3	2.4	8.2	3.8	2	3	2.9	2.5	0.39	4.1	8.6	1.4	8.1	9.1	6.6	2.7	1.2	2.5	-5.8	0.88	5.6	5.5	-3.8	11	4.2	0.96	4.1	0.87
0.29	0.55	-0.35	5.1	-0.95	7.6	-2.4	8.5	4.1	-3.7	4.9	-0.64	-1.5	-4.2	0.96	7	3.9	2.8	1.3	3.9	3.5	5	5.7	2.9	1.2	2.6	5.7	3.9	-3.2	0.58	5.2	-0.91	-2.2	-2.6	5.3	6.7	0.61	1.9	-1.7	4.6	-1.3	0.1	0.75	-5.2	7.5	9.4	4.5	-0.8	-5.1	-2.4
0.54	0.1	-0.76	1.6	-8.9	-5.3	-4.7	0.51	4.5	3.4	1.8	-2.9	-3.8	-3.7	5.7	0.53	6.5	0.73	5.4	-4	0.59	0.66	4.3	-2.3	2.4	-3.9	1.8	-3.3	-4.4	1.9	-0.11	0.89	0.36	-0.07	-2.1	9.2	-6.1	2	-1.8	5.8	-3.4	2.4	-1.6	1	2.4	7.8	-3.5	-0.57	-3.8	-4.1
0.03	0.19	-2	2.3	-6.4	-3.2	-0.67	-5.1	-1.2	-4.6	2.4	-5.3	-0.44	-2.4	-4.5	-4.6	-4.9	0.83	4.6	2.5	-2.2	0.03	0.92	2	0.13	4.1	-1.6	-1.9	-5.2	4.2	-1.3	3.3	-1.6	1.5	-5.3	8.2	-5.8	1.6	-4.2	1.8	-1.9	4.8	-0.5	6.3	-4.8	1.4	-5.2	-0.3	0.73	-3
0.84	-0.28	0.61	4.6	-8.2	0.18	-0.53	5.9	-1.6	3.5	-1.1	0.68	-7	1.7	3.2	-2.9	-1.1	2.8	4.1	-1.1	-4.9	3.7	-3.7	-2.2	-6.6	-0.74	2.6	-0.43	-1.9	-0.91	0.71	-1.3	-5.5	0.17	2.1	2.4	-1.9	5.5	-5.7	1.6	-1.4	1.4	-1.4	-2.4	-4.3	4	0.7	0.94	-0.32	-1.6
0.13	-0.01	1.4	0.87	-3.5	6	-4	2.3	1.6	-2.7	-1.6	-0.88	1.1	2.6	3	0.43	1.4	1.6	3.6	-2.5	3.2	0.78	0.15	-2	-3.4	4.1	-5.5	-2.5	-4	0.49	-0.7	3.5	-3.1	-2.5	-3	7.6	-1.2	3.3	-3.5	2.2	0.5	5.3	-6.2	3.6	-6.8	-0.12	-6	0.54	-3.9	-2
0.35	0.34	2.5	-1.3	-1.2	-1	-0.34	-3.4	0.42	-4.2	-0.12	-1.6	2.1	-6.2	3.2	-4.9	-1.6	-5.1	0.15	1.3	2.8	-3.4	6.8	2.5	-0.4	-0.61	-5	-7	-2.1	0.1	2.8	-1.4	-2.3	2.5	6	3.1	-2.3	-4.6	-0.09	3	1.8	-2	1.3	-3	-2.2	-0.43	-2.2	-4.3	-0.14	-0.76
0.44	0.14	6.3	0.97	1.5	-0.44	12	-4.5	-1.5	0.21	4.6	-0.45	-0.28	-4.2	5.3	-0.21	3.5	1.9	4.3	-1.2	-2	4.2	3.9	-2	3.1	0.89	-1.4	-4.5	2.8	-0.69	1.3	-7.4	-2.5	-1	4.7	-1.9	1.6	1.1	-1.4	-5.3	5.7	-3.7	-5.3	-9.8	-0.61	2.1	0.3	-1.5	-3.2	-0.55
-0.13	0.39	-1.8	-1.5	3	0.15	3.2	-4.3	-0.87	1.5	-0.53	3.7	0.1	-6.4	2.1	4.9	-1.2	4.1	0.45	2.4	-1.1	6.3	-1.5	4.9	8.7	5	-4.1	3.1	2.4	-1	-0.43	1.2	-3.8	-0.39	3.1	2.4	0.42	3.1	-0.77	2.5	8.2	5.2	-3.4	-0.41	4	5.8	-0.34	2.5	0.44	-5.5
0.36	0.31	1.9	4	1.9	0.91	-4.6	-0.08	4.1	1.1	-0.31	2.2	3.5	-0.59	-2.4	-2.7	0.51	2.2	1.7	-2.7	6.8	3.4	3.2	5.2	2.1	4.2	-3.6	0.31	0.13	2.6	0.78	-0.37	-1.5	-0.96	-0.55	-3.8	-1.3	1.5	-3	2.8	2.3	5.4	-4.7	-1.6	2	4.3	-2.8	1.2	6.9	3.1
-0.01	0.02	3.1	3.5	11	2.8	8.8	-0.11	3.7	-5.2	3.5	-3.7	5.2	-0.3	-1.4	4.8	-1.3	-0.82	-0.59	1.1	1.8	6.8	2.7	0.91	1.1	1	-3.2	-1.6	2	2.2	-1.6	-0.64	4.5	-2.2	3.5	-1.7	5.5	0.82	4.3	0.18	-7.6	7.2	0.18	2.6	-2.3	-1.5	0.6	0.61	-1.3	1.5
0.2	0.3	5.2	8.7	8.7	2.5	4.6	4.1	0.54	-3.6	-2.2	1.8	-1	-4.9	-1.4	1.1	2.7	0.68	1.3	3.1	-4.3	-1.8	2.5	-2.2	0.24	2.9	-2.8	3.1	1.2	2.5	-4.7	1.4	4.2	7.3	1.3	3.6	3.2	2.9	8.4	3.8	3.5	5.5	1.9	7.8	2	0.93	-2.5	-1.2	3.4	4.6
-0.02	0.51	2	1.1	2.6	-0.82	4.9	1.5	2	3.6	0.92	5	3.7	0.07	-1.2	-0.61	-0.68	0.57	3.4	-0.44	5.6	9.7	0.83	1.1	-2.1	-1.6	1.4	3.1	0.84	0.85	2.5	2.9	0.3	1.6	6.8	5.6	-0.34	-2.3	2.8	5.9	1.1	5.6	6.4	5.5	1.2	4.3	-2	-0.57	6.9	-1.8
-0.09	0.45	7.8	-0.14	7	4.2	3.6	6.2	2.5	-2.4	0.98	-3.7	6.4	0.69	-1.4	1.5	-0.02	3.3	1.9	2.3	-1.3	4.4	3.5	4.2	-0.81	4.3	2.8	2.9	0.14	2.6	-2.2	6	0.11	0.3	-2.9	1.4	-1.6	-4.9	0.87	2.8	1.4	1.6	8.2	2.6	-0.11	0.14	-0.43	1.4	1.1	-0.38
-0.18	0.77	7.1	0.08	3.6	1.1	9.4	-2.8	10	3.6	7.6	-0.89	7.7	0.48	1.3	0.02	2.2	8.1	-0.2	1.8	-4.2	0.34	-1.6	4.2	-2.9	1.3	5.7	-0.72	0.29	4.8	-0.85	-2.3	0.44	1.6	-1.2	0.03	1.6	0.21	4.5	0.28	6.5	3.6	3.4	6.2	3.6	2	3	1.8	1.8	3.3
0.04	0.27	12	-0.19	2.3	5.2	11	4.2	7.5	0.02	1.4	4.5	2.4	2	3.6	1	1.2	-0.04	-0.46	2.6	-1.5	-3.8	-5.5	-3.3	2.2	4.4	7.6	4.7	1.5	2.9	1.1	5.6	2	0.25	1.9	1.6	-0.75	-1.1	-0.44	0.23	6.1	-1.5	6.2	9.5	0.79	-1.8	-1.2	-0.15	-5.3	3.1
-0.4	0.16	5.8	2.4	-3	4.7	2.2	0.42	2.6	-0.1	3.5	7.3	1.6	0.14	1.6	-0.49	3	-0.24	0.02	3.1	2.8	-1.5	3.8	1.5	-0.86	-0.57	4.5	4.8	-2.7	2.3	-3	0.76	-0.57	5.2	-1.5	-0.78	-2.8	-0.02	-3.2	-0.01	0.21	4.8	1.6	2	-2.7	2.5	1	3	-1.7	3
0.04	-0.15	1.8	5.3	-4.5	0.26	3.5	5.9	-3.9	3	-0.05	3.9	-5.7	2.4	2.7	2.9	2.1	-0.55	-0.45	-1.9	2.3	-1.8	-0.33	1.6	-1.2	0.51	-0.82	7.7	0.71	-0.98	-1.7	-1.3	-0.51	-2.7	3.8	1.8	-0.22	1.7	-2.2	4.3	-3	2.4	5.2	-1.3	3.5	1.9	-3	0.75	-0.36	6
-0.57	-0.04	-2.7	-3.4	0.65	-1.5	0.56	-0.24	-2.1	1.6	0.79	1.3	-1.7	-2.8	-0.03	1.8	-4.2	-5.3	-6.1	1.4	3.2	-3.4	-0.14	-3.5	-2.2	2	-1.5	0.9	-0.42	-2.8	-0.76	-1.9	0.04	2.2	4.6	-1.6	0.06	-3.5	3	1.7	11	4.7	1.6	4.7	2.4	3.1	-0.98	-2.1	-3	-6.3
-0.1	0.3	-6.8	2.7	5.8	0.56	1.4	1	-2	5.6	0.86	0.42	-3.3	3	-1.9	1.9	-4.2	2.5	-6.4	2.7	-3.1	7.6	1.3	3.1	-1.7	2.4	-2	3.3	3.1	0.8	-1.7	3.1	0.37	3.1	0.19	1.2	6.4	-0.32	-0.3	1.7	0.96	9.3	5.1	8.4	-0.99	4.6	1.7	2.2	4.8	5.4
-0.72	0.19	-0.63	2.4	6.2	1.8	3.8	4.9	3.9	2.8	3.5	1.1	6	0.37	-4.5	3.9	-6.3	4.6	-3.8	3.2	3.9	1.5	-0.44	-2.4	-0.25	0.93	-1.3	2.7	2.5	1.1	-2.4	-2	0.62	2.1	-0.59	0	6.5	2.7	1.4	-1.2	2.9	3.4	3.8	3.3	-0.76	0.47	2.4	0.26	1.8	2.5
-0.09	-0.3	-3.2	0.99	3.2	2.1	-2.5	1.6	-3.5	6.5	-3.5	5.9	-4.4	4.5	-3.2	4.2	3.9	3.6	-2.4	-2.5	0.76	4.2	-2.9	1.1	2	0.04	1.5	1.5	3	2.8	1.2	-0.76	2.4	3.2	4.7	-1.8	5.1	-0.94	2.3	2.6	3.7	-0.23	5.7	-8	1.3	-2.1	-0.98	2	2	5
-0.44	-0.08	-4.7	-4	-0.9	-3	-13	-4.7	-4.8	1.4	-6.8	1.4	-6	-0.52	-1.1	1.3	-5	-2.3	-7	0.01	-6.7	1.6	-3	6.2	-1.3	1.4	-2	8.8	-1	2.3	-3.2	5	-5.7	-1.2	-1.2	-0.74	-1.9	0.09	3.6	-2.1	7.8	-0.49	2.9	4.3	4.8	-3.7	0.92	5.1	-6.5	6.3
-0.17	-0.14	-10	-6.2	-12	-13	-11	-6.8	-6.2	-4.2	-7.8	-2.1	-6.5	-9.1	-1.5	1.1	2.8	0.06	-2.6	-0.82	-7	4.1	-10	5.1	2.9	4.2	3.5	4.1	-2.2	1.1	-2.4	3.7	3.7	1.6	-7.9	-6.3	-1.2	-1.4	-0.92	-1.7	-2.3	-4.2	0.55	1.4	0.57	1.3	1	-0.01	-5.2	1
0.31	0.14	-1.8	-4.2	-7.3	-7.3	4.5	-9.6	-1	-3.7	5.7	1	-3.3	-0.53	3.7	-1.5	5.9	-2.3	2.4	1.1	-1.2	-4.5	0.2	-0.64	1.4	-1.5	6.6	0.04	-0.51	0.61	6.8	4.7	1.8	-4.8	-3.4	-5.6	-4.2	-2.5	-4.4	2.1	-7.1	6	-0.1	2.5	-1	-4.4	6.2	-1	6.5	7.8
0.16	0.28	-2.9	-0.18	-6.7	-2.6	2.8	0.75	0.5	0.81	2.1	0.5	0.38	-3.2	1.5	3.1	0.33	4.2	0.19	1.6	-6.6	1.8	0.33	-0.55	3.2	0.7	6.9	3	-1.6	3.6	9.1	2	-3.1	4.9	-2.3	1.1	-2.2	2.3	-1.6	-0.21	3.8	-6	6.3	3	2.5	-3.1	2.9	0.33	-0.86	5
-0.71	-0.33	-12	-1.4	-8.5	-1.1	-4.9	-0.97	-1.7	1.9	0.59	-0.31	-3.6	4.1	-2.4	-0.54	0.29	2.1	-1.2	5	-0.57	-1.4	4	-0.9	-3.4	-1.4	-1.2	1.7	1.5	-0.18	1.9	3	4.3	5	-0.39	4.6	1.3	5.8	-2.1	-1.6	-3.6	-3.8	-8.7	5.6	0.83	0.92	-0.12	2.6	5.6	3
[truncated: 952 more columns]
