# Supplementary material for: Dyslexia on a continuum: A complex network approach
Source: PLoS One. 2018 Dec 17;13(12):e0208923. doi: 10.1371/journal.pone.0208923 (PMC6296514; doi:10.1371/journal.pone.0208923)
Supplement: S1 File — Detailed information about the archive contents is provided in the included README.txt file. (TGZ) [file pone.0208923.s001.tgz › FS_688_AA_run_2.csv]

1	7.6	-6.6	3	-8.4	-4.4	-0	0.98	-2.1	5.3	-1.7	6.5	-6.3	-3.9	-1.7	-8.3	3.5	6.9	-1.1	-4.3	1.1	3.1	6.2	2.1	6.2	3.7	7.4	0.44	-1.7	8.1	3.5	0.5	-4.7	3.7	6.1	-5.6	8.3	5	3.4	6.5	3.8	-1.4	4	5.3	3.9	8.4	-6.9	0.74	-2.9	5.6
-6.1	1.1	-1.8	0.38	0.06	-7.4	-4.7	4.1	0.4	5.9	1.2	-0.13	-15	-3.6	-8.2	-1.9	-7.1	-2.2	-2.3	0.36	-1.7	-1.5	-0.15	2.6	1.5	4.8	4.5	3	-2	3.9	4.5	6.1	-1.2	5.7	1.7	4.3	8.4	3.2	-6.5	-1.5	0.05	0.69	-1.1	2	-1.7	-1.5	1.6	-5.9	1.3	-1.6
3.8	-7.9	4	-4.8	-1.4	-4.8	1.2	-0.34	7	-6.9	6.8	-1.9	-3.8	-1.6	3	-2.2	11	-1.5	-1.2	-1.1	-1.9	0.97	6.9	-5.2	5.1	2	7	-2.1	0.56	1.7	0.81	-2.5	6.6	-1.1	1.9	1	3	-0	-6.4	-0.17	-4.9	-0.17	2.6	2.2	14	-5.1	4.8	-8.4	10	-14
-3.7	-9.6	-6.7	-0.97	1	2.5	-0.9	-16	-0.7	-15	0.65	0.16	-4.8	0.51	1.5	-5.6	0.99	-2.1	-5.8	-3	-3.1	-4.5	-6.5	-5.3	-1.2	-4	4.2	-2.1	-4.2	2.2	0.44	-9.3	4.3	-3.4	5.2	-0.2	0.53	2.7	5.2	-8.2	0.27	1.2	1.7	-3.8	7.9	-3.3	-5.5	-9.2	-2.3	-14
-7	-8.8	-7.6	-0.26	0.07	-5.3	-7	-10	-8.1	-8	-3.1	-1.8	0.41	0.11	-5	-5.2	-0.81	-3.8	-6.1	-0.86	-1.3	-5	-7.5	-2.8	0.4	0.51	-0.63	1.3	-0.02	-8.8	4.5	-0.77	1.9	7.4	3.1	-2.1	-2.8	5.8	-0.95	-3.1	1.9	3.4	2.8	4	3	3.5	0.21	-2.8	-6.2	-5.6
-2.8	-9.9	-3.5	-4.3	-0.75	-2.9	-9.4	-8.4	0.02	-3.8	-2.1	5.3	6.9	0.76	2.3	-4.1	0.51	-3.4	-0.09	-0.51	1.1	-8.3	-3.9	-0.77	8.5	1.9	-1.9	6.9	-0.49	0.98	2.7	3.9	0.5	7.1	1.1	6.6	3.7	5.6	-1.2	3	8	5.2	5.3	4.9	1.6	4.5	8.9	6	10	2.4
1.8	-4	-3.3	-2.9	3.5	-4	-4.4	-5.8	5.3	-3.2	0.64	5.6	1.2	-4.3	3.4	11	9.7	4.5	0.65	5.4	4.6	4.2	-1.5	-3.3	6.2	2.1	1.9	4.3	9.2	8.4	5.4	3.4	4.4	-1.1	7.2	2.2	6.8	1.6	1.5	5.1	5.8	0.83	6.9	-2.2	9.2	4.6	8.9	8.9	19	2.7
-1.8	-6.7	-2.1	-0.72	1.4	-6.2	-2.1	-7.3	3	0.97	1.9	0.6	1.1	-2.8	6.7	6.4	3.2	7.7	2.4	6.5	8.5	5.1	-3.5	7.2	4.2	7.9	2.4	8.6	4	2.9	1.9	4.6	4.9	0.63	4	5.7	1.2	2.5	0.37	0.22	8.4	5.2	1.4	-2.6	1.8	2.8	8.5	7.8	9.7	-0.45
1.5	3.7	-2.1	14	2.2	13	3.8	-1.8	2.9	1.4	-1.6	20	7.6	2.1	2.7	9.2	-2.5	0.08	3	8.2	5.3	5.6	2.9	9	2.7	1.8	2.1	2.3	5.1	2.3	2.4	-0.46	3.7	2.8	3	4.8	2	-1.5	4.6	-3	1.6	2.8	3	1.3	1.3	12	5.5	18	1.2	17
8.6	14	4.2	11	1.6	11	3.3	25	5.5	29	6	13	4.4	0.81	2.9	7.7	2.3	-3.4	6	10	3.6	0.57	8.4	5.3	0.35	7.2	0.56	6	1.4	5.5	-0.14	7.7	-0.97	4.1	-0.94	-0.03	-2.8	3	0.88	-0.01	-3.3	5	3.7	1.8	3.3	3.3	5.6	18	1.6	21
5	3.1	3.1	5.4	5.7	7.3	5.6	10	6.3	9.7	-2	-0.11	4.6	0.27	7.4	12	0.72	13	6.6	7.4	9.8	8.5	0.52	7.1	4.5	16	-0.6	10	0.38	10	0.2	8.2	-0.07	5.5	-6.5	3.7	-6.6	7.4	4	12	1.5	8.6	2.4	9.9	7.9	13	5.5	4.4	5.8	14
13	4.6	2.7	2.6	5.3	4	10	-2	11	-0.26	2	-5.8	5.4	-9.2	5.3	-3	3.8	7.5	2.5	-7.6	5.8	-1.9	5	-8.2	1.4	5.8	-1.7	1.1	-0.35	1.7	2.4	4.4	0.98	2.7	-1.9	0.16	-0.12	1.1	3.2	1.8	-3	2.6	0.22	2.9	7.7	4.8	11	-7.4	17	4.7
9.5	-7.6	2.6	-13	2	-14	5.5	-12	-0.2	-21	0.45	-13	3.7	-14	6.9	-27	9.2	-11	4.5	-16	4.8	-18	3.6	-15	7	2.3	3.1	1.2	5.7	-4	3.4	-7.2	-0.31	-13	-1.4	2.3	5.1	4.5	2.9	-1.4	4.7	-0.4	10	-6.3	9	-11	4.9	-16	7.6	-15
7.3	-18	9.5	-15	9.9	-15	14	-27	3.9	-27	5.7	-16	-0.99	-8.2	5.1	-25	8	-21	-0.24	-14	12	-13	4.3	-22	11	-13	4	-5.8	5.1	-11	6.1	-17	-4.7	-12	3.8	-7	5	-8.5	4.7	-12	5.4	-8.7	3.1	-16	4	-29	3.6	-20	4	-24
7.5	-22	7.8	-13	11	-6.4	8.7	-9.7	4.4	-17	2.5	-10	2.3	-17	4.7	-20	0.18	-23	5.7	-12	-0.83	-16	7.1	-17	6.8	-24	1.6	-23	0.28	-13	8.3	-20	0.73	-4.9	5.4	-12	6.1	-11	2.9	-17	0.84	-15	-3.4	-16	4.2	-21	2.6	-17	12	-26
12	-12	8.8	-9.6	5.7	-9.4	6.8	-2.5	5	-14	1.4	-8	3	-7.1	6.2	-12	-8.3	-6.3	5.2	-8.1	-0.72	-12	3.3	-7	6.1	-17	6.1	-20	6.2	-15	5.2	-23	3	-7	1.2	-12	0.96	-8.7	0.27	-11	2.4	-14	-1.7	-13	4.7	-16	9.7	-14	15	-25
10	-4.8	11	-5.8	5.8	-0.9	14	-2.1	11	-11	4.3	-4.7	6.3	11	2.5	-3.3	2.6	1.5	8.8	-0.02	1.8	-2.2	6.9	-0	1.1	-10	5.3	-12	5.5	-13	0.37	-9.7	0.95	-4.5	2.7	-10	-2.7	-4.6	2.7	-4.3	0.96	-11	-1.8	-3.9	1.8	-13	11	-3.8	18	-12
4.3	-6.1	5.3	-7	-3.8	0.9	8	3.1	5.8	0.17	8	-4.4	-1.5	12	0.94	-1	7.7	-4.7	0	0.46	6	-5.4	7.6	2.9	-1.4	-13	-0.05	-7.7	3.1	-4.3	-1.2	-4.3	-0.63	-1.4	3.1	-4.2	0.5	-8	4.1	-4.6	1.6	-11	-1.5	-8.1	0.13	-11	-1.6	0.74	-0.12	-1.8
-1.2	-7.1	4.8	-3.6	1.1	-1.5	3.1	3.2	3	2.9	4.5	-2.5	0.06	3	-2.9	-8.5	-4.4	-4	-3.1	-2.4	0.63	-11	4.2	-9.5	-3.6	-6	-7.5	-4.2	-0.95	0.98	-1.7	-7.3	2.6	-7.9	1.5	-4.7	9.9	-7.5	-6.5	3	1.6	-7.3	-0.21	-9.6	-3.3	-6.4	-3.5	-5.7	-5.8	-4
-4.7	-0.14	3	-1.9	1.4	-4.2	3.5	-8.4	-4.5	-13	1.4	-4.8	-3.9	-0.21	-1.3	-7.3	-8.8	-0.02	-2.1	-1.5	-0.98	-6.6	-7.4	-2.6	-8.4	-4.6	-0.65	-0.27	-0.46	-7.1	-9.4	-3.2	-0.94	-3.6	-4.4	-6.8	3	-3.8	-5.2	-4.6	-2.5	-2.2	-5.4	-2.8	-4.8	-3.8	-3.2	-11	-5.9	-10
-7	-0.62	-0.91	-2.2	-4.2	-3.9	-6.6	-7	-11	-8.7	0.91	-8.1	3	1.6	2.7	-8.5	-3.4	-1.4	-0.44	-2.8	-0.69	-4.2	-4.3	0.82	-2.1	-7.1	-0.75	-3.1	1.1	-3.9	-2.6	-3.9	-4.6	-2.2	-1.8	-6	2.7	-3.3	-0.97	-5.8	-1.9	-3.9	0.43	-8	-4.8	-8.7	-7.1	-5.9	-5.5	-6.5
-5.5	-4.2	2.4	-2.5	-3	-3.2	-3.5	2.8	-2.4	8.6	1.9	-4.8	-0.49	-8.2	-7.3	-2.6	-5.9	-0.91	2.4	-6.4	-1.7	-7.4	0.25	-4.8	-7.5	-2.5	-1.6	-5	-4.9	-4.8	-1.6	-2.8	0.01	-0.36	-3.2	-5.5	-2.3	-3.8	-0.45	-6.8	-5.6	-6	-1.8	-2.3	-9.4	-10	-1.7	1.7	-12	-3.9
-4.9	9.7	-0.22	0.57	4.7	-0.86	-0.94	-1.9	-1.6	4.3	-2.4	-2.6	2.3	4	-0.31	2.2	-1.1	4.5	3.2	-2.7	-3.7	3.7	-4.5	-5	-6	0.45	-0.84	-2.6	-9.2	-5	-0.34	-5	-6.4	2.5	3.2	-6	-4.5	-5.2	-3.2	-4	1.8	-4.7	-2.5	5.2	-9.4	1.2	-1.5	0.87	-16	-5.4
-8.2	6.1	-2.8	2.3	-1.2	5.8	-9.6	2.2	-5.9	5.4	-1.1	-0.15	5	5.3	1.4	5.8	4.1	6.2	-2.2	3.7	4.7	7	1.4	7.3	0.93	2.8	-0.31	-2.5	-2.3	-0.2	-5	-1.2	-1.8	0.83	-7.1	-2.5	-4.1	-0.12	-3.5	0.78	1.6	-1.6	-2.1	7.4	-4.7	3.3	-5.8	0.26	-6.2	-2.8
-9.9	9.3	-1.1	3.3	-1.7	2.9	-3.5	-3.7	-1.2	0.2	-0.72	-0.65	4.9	0.33	3.3	0.71	-2.6	4	5.3	-1.3	-3.1	2.1	7.9	-2.8	-1.8	2.9	1.8	-1.7	-5.3	3.8	-3.9	1.2	-2.8	-3.8	-2.5	4.3	-3.6	-2.6	0.71	5.6	-5.6	0.36	-0.79	2.8	-1.9	5	-2.7	-1.6	-2.4	-2.5
-6.1	7.1	-2.1	5.2	3.7	1.6	2.1	11	-11	7.5	-1.7	-2.3	4.4	-4	1.5	-0.26	-3.5	14	1.4	1.7	-6.5	3.2	3.2	-1	-1.8	2.2	-1.9	-3.1	-4	-2.9	-5.8	-1.9	-2.3	2.5	-4.3	0.58	-0.43	-2.6	2.1	-0.2	-6.9	-1.6	-3.8	-5.5	-6.4	6.7	-8	5.5	-14	6.4
-5.2	4.1	-2.3	0.44	-4.2	2.3	-12	2	-12	3.1	1	-7.3	0.27	-2.5	-3.2	-1.9	-3.6	8.2	2.5	2	0.21	11	-4.2	3.6	-5.5	6.3	0.41	2.9	-5.4	0.81	-3.7	4.8	3	4.4	-6	-1.7	-3.6	1.7	-4.4	3.9	-4.6	2	-1.2	5.8	-0.53	1.3	-7.2	1.1	-14	9.3
1.6	4.8	2.5	-2.8	-3.3	-0.46	-0.64	-11	-2.5	-0.61	-5.9	-5.7	-0.6	-4.1	1.4	-4.2	-3.4	5.9	1.3	-4.1	4	14	-1.3	-3	-6.5	2.5	-6.4	-3	-7.3	-5.5	-6.1	3.6	2.8	1.1	-6.1	-3.3	-5	-3.8	-3.7	-0.34	-2.9	0.55	-9.8	4.6	-4.9	5.6	2.3	-2.6	-16	-0.01
10	-3.8	6.5	-3.8	0.33	3.2	2	7.3	2.4	6.6	3.7	-3	0.84	-1.2	8.5	-4.5	10	-5.3	-3.4	-1.1	0.15	3	-1	2.3	-3.1	-0.79	-5.2	2	-0.25	-1.2	0.26	-1.5	2.9	-2.5	-1.6	-0.92	-5	-1.9	-0.12	-2.5	0.25	0.82	0.73	-0.74	-1.6	1.9	-1.7	-3.8	-0.69	-0.7
8.1	3.9	5	3.2	0.7	6.6	-2	5.1	6.5	-0.73	2.3	-1.2	-2	5.8	10	3	9.5	6.7	4.4	4.6	-0.12	2.4	1.9	-1.4	3.8	0.06	4.3	-1.1	4.2	4.5	4.6	0.7	3.7	0.68	-1.3	1.5	-1.2	1	3.6	2.5	-3.1	4.2	1.3	3.7	6.8	-6	-3.3	-2.4	-2.4	-1.3
-2.7	4.7	-2.4	2.8	2.3	-1.7	6	0.71	3	-1.3	-2.2	2.9	-8.6	4.6	-1.8	0.8	-11	0.44	0.31	0.23	1.2	0.03	1.6	1.1	-0.82	3.4	-0.02	-1.9	-3.8	-1.4	1.5	-0.16	4.8	-3.5	-3.9	-2.4	-3.2	-2.4	-2.7	3.1	-3.4	-3.1	-4.2	4.3	5.1	2.5	2	-2.1	-4.9	3.7
1.8	2.9	-1.3	2.7	-0.08	1.8	-0.53	11	-4.1	11	-0.56	2.3	-2.2	1.8	-2.4	4.6	-2.2	1.5	-3.5	2	-2.6	3.2	0.55	5.5	1.5	1.1	-3.1	-1.7	-6	0.2	3.5	2.6	7.4	-0.75	-1.5	0.82	3.4	-0.25	0.84	-2.6	5	-1.4	-0.27	3.5	3.5	-1.5	2.5	-4.2	-1.2	0.61
6.2	15	1.9	1.8	4.6	6.8	5	6.6	-1.8	10	-3.6	0.4	-7.8	12	-0.27	7.2	-2.4	5	0.3	9.7	4.7	4	1.4	7	0.51	3.3	2.3	0.24	-0.16	3.8	1.6	5.8	-0.49	0.38	2	5.7	0.77	2.2	0.1	0.26	-0.73	2	-1.1	-1.9	2.9	-1.5	-3.6	0.57	-12	0.94
8.3	14	2.9	7.2	1.1	5.4	7.1	7.9	-3.1	9.9	-6.5	6.8	-11	2.2	-7	13	2	13	-6	5.1	-2.5	0.39	-1.6	9.5	-3.4	5	-3.7	2.5	-0.98	4	1.4	1.7	-1.4	-2.4	-1.9	3.9	2	1.6	3	6.8	3.3	2.5	-5	4.8	-5.3	-0.44	-7.2	4	-4.1	5.5
5.8	9.2	-2.6	6.3	-3.6	6.4	0.67	6.3	-3	6.2	-6.8	2.1	-3.3	-1.8	-6.1	8.7	-2	1.7	1.7	3.1	-7.4	6.3	-1	4.8	-4.7	7	5.4	4	2.5	6.1	-1.8	6	-1.3	2.1	1.6	6.5	-0.94	3.1	1.1	6.6	1.8	3	-6.9	7	-4.3	7	-6.4	-1.2	-6.4	1.5
-14	8	-6.5	2.8	-9.3	7	-8.8	9.8	-2.6	2.7	-3.2	2.8	-3	9.8	-0.61	3.1	-9.4	9.7	4.1	0.3	-11	1.6	-1.2	3.9	-7.4	4.7	0.62	2.5	-0.77	-3.6	-6	3.5	-3.8	-0.46	-0.05	0.25	-1.4	-1.6	0.01	3.6	-3.4	3.2	-11	4.6	-8.2	9	-5.6	-6.8	-11	-7
-9.7	6.1	-6.5	-0.24	-8.7	8	-13	7	-6.4	4.1	2.4	3.1	0.24	-3.5	-8.9	8	-6.2	-4.9	-5.8	-3.2	-5.7	-3.7	-7.8	3.6	-10	7.2	-1.5	1.3	-2.7	1.3	-3.5	3.5	-1.7	-0.53	-5.7	-1.3	-5.6	-0.45	-2.1	1.9	-7.6	3.1	-6.6	4.6	-0.49	0.67	-5.6	-5.4	-6.7	-8.2
-4.1	7.1	-1.1	4.3	-4.8	3.3	0.09	0.71	1.9	3.4	-2.1	6.6	5.9	5	-4.2	8.1	2.8	0.18	-0.21	3.1	-4.6	1.4	-6.4	10	-6.9	11	-2.1	4.9	0.86	7	-4.9	3.2	-4.5	5.1	-6.2	8.2	-2.5	4.2	1.2	-0.19	-12	8.3	-7.6	8.8	-0.96	6.8	1.4	6.8	0.78	7.6
-5.5	8.9	0.78	7	1.7	9.5	4.2	11	-0.35	10	2.9	13	-3.9	14	1.4	16	-2.7	10	2.9	13	-7.7	5	2.2	11	-3.4	15	1.1	12	0.2	8.3	-2.1	6.8	1.5	4.5	-2.9	8.2	2.6	8	3.2	3.1	3.1	7.8	-3.5	10	-4	5.5	3.9	21	5.4	21
-1.2	17	4.1	13	4.5	18	-0.86	18	3.2	17	4.9	13	-1.8	19	0.4	22	-1.3	11	-1.7	15	-2.5	10	4.1	17	-3.3	9.6	0.07	7.8	-4.2	0.26	0.96	14	0.14	9.2	-1.5	9.9	-0.49	12	0.41	9.2	3.8	10	2.4	8.6	0.09	10	8.1	20	7.8	15
-1.7	11	0.35	14	1.5	16	4.8	17	10	13	-2.8	16	-3.8	7.1	1.2	16	-10	5.6	-3	14	-3.2	10	-0.82	5.8	-7.9	9.5	-4.6	6.3	-1.2	4.1	-0.22	14	1.1	4.5	-1.1	9.3	-1.4	8	-1.6	4.6	-3.5	8.9	-1.4	8.5	-5	4.2	3.6	17	10	22
-2.6	-2.4	1.8	-0.89	2.4	4.1	6.1	9	1	8.3	0.13	-4.7	-0.56	2.8	4.7	3.2	4.8	-8.2	1.6	2	-1	8.9	-2.4	5.4	-7.5	-1.4	3.9	-1.3	6.8	-3.6	4.2	7.1	1.9	-1.3	-7.2	-0.7	-4.3	3.2	3.6	1.4	-5.2	1.9	-2.2	1.7	0.76	2.7	3.7	1.5	11	-1.5
7.5	-4	7.5	-4	9.3	5.3	16	8.8	15	7.4	4.2	-2.1	9.7	-0.37	3.9	3.9	9.9	-12	4	-1.4	-0.92	-2.9	4.8	-0.76	-0.16	-7.5	-2.1	2	3.1	-2.6	2.3	5.8	4.8	-1	3.4	1.9	4.4	-2.5	2	1.6	5	3.9	3.6	-7.4	5.6	-2	12	0.22	16	-3.7
8.3	0.19	4.4	-5.2	4.8	-12	7.5	-1.9	9.6	-1.6	0.96	-1.4	5.8	-12	9.7	-1.2	6.5	-5.8	5.5	-7.1	5.1	-1.4	3.6	-8	5	-2.8	3.2	7	5.4	8.6	6.4	4.6	6.5	-0.5	2.5	6.2	3	3.5	10	8	-2.6	7.5	8.4	-3.7	5.9	-5.4	5.9	2.9	18	1.3
7.9	-7.7	4	-11	1.1	-19	4.5	-22	-0.91	-30	-2.4	7.1	0.43	-20	6.9	-15	7.6	-4.7	0.33	-20	2.2	-16	-1.1	-9.9	2.1	-9.5	2.4	-6.5	3.4	-11	6	-14	3	-11	1.7	-4.5	1.4	-6.7	-0.92	-11	1.1	-7	0.63	-6.3	4.8	0.79	-2.6	-1.1	6.5	2.4
-11	-7.5	-5	-1.6	-9.9	-2	-1.1	-3.2	-14	-0.76	-14	-4.4	-6.6	-4.1	-12	0.3	-9.7	-5.5	-11	-0.68	-11	-4.9	-9.6	-3.6	-1.7	-8	4.2	-4.6	5.8	-15	-5.2	-9.5	-9.1	-8.2	1.9	-7.9	2.7	-6.8	1.7	-6.9	4.5	-1.2	-4.1	-5.3	-16	1.3	-5	-1.9	-6.7	0.63
-16	4.2	-10	10	-16	5.6	-15	4.7	-24	2.3	-12	12	-5	-7.6	-12	6.8	-11	-4.5	-13	2.8	-7.8	8.7	-11	-1.1	-11	-1.5	-6.4	-4.3	2.2	-5.7	-14	0.88	-16	3.6	1.6	-2.9	-8.4	3.8	-3.6	-2.8	-3.6	2	-7.6	0.08	-19	3.3	-12	14	-11	14
-15	14	-11	14	-19	19	-5.3	20	-9.8	9.4	-11	21	2.3	7.9	-11	12	-13	-7	-7.7	4	-6.4	9.5	-8.1	5.1	-12	-0.82	-13	5.1	-6.3	8.1	-16	6.6	-6.1	2.3	0.98	10	-9.4	11	-10	4.8	-7.7	5.9	-11	2.4	-15	4.8	-9.8	21	-13	23
-12	5.3	-6.8	7	-11	-2.2	-4.8	9.6	-14	0.97	-7.1	2.8	0.23	1.2	-12	3.8	-6	-4.8	-10	2.1	-8.1	1.7	-9.1	-1	-10	-4	-6.2	-4.5	-4.7	-4	-8.7	-5	-9.7	-0.89	-12	1.2	-5.1	-2.8	-4.5	-3.9	-4.6	-1.6	-7.3	-4.7	-17	1.4	-12	3.1	-15	7.7
-7.6	1.3	-2.8	3.8	1.2	1.5	-3.6	0.38	-6.8	-0.46	1.2	-0.13	-1.7	3.9	-5.5	8.7	1.7	-2.1	-0.7	-2.1	-3.6	0.16	2	2.1	-7.5	-5.9	-2	3.1	-8.5	-1.2	0.13	6.2	-4.4	2.6	-7.1	-5.7	-0.8	-4.8	-4.4	5.4	-8.2	-1.5	1.7	0.39	-5.6	4.5	-5.6	-6.6	-6.5	4.7
-11	-2.4	-4.6	0.38	-2	3.2	4.3	3.7	-6.2	1.9	4.2	-0.58	0.26	-0.48	-6.6	4.2	-4.4	2.2	-4.3	3.3	-8.5	4.1	-6	4.6	-10	-4.7	-5.9	2.7	-2.1	3.3	-3.6	0.65	-3.1	1.9	-2.3	-1.4	0.14	-3.8	-6.8	-5.5	-2.9	-2.4	-10	-3.1	-7.1	-2.9	-1.1	0.4	-5.4	6.4
-7.9	-3.2	-4.3	-1.3	-0.02	2.3	-1.5	0.97	-7.4	1.7	0.56	-4.3	-2.4	13	-5.2	3	-3.5	0.55	-5.6	2.5	2.4	11	-5.2	6.2	-6.3	-3.2	-0.99	5.2	5.8	2.2	-0.19	3.9	-1.1	4.4	-6.7	-1.7	-6.5	-2.5	2.9	2.2	-2.8	-1.1	-2.5	0.32	-6.9	5.1	-8.4	-0.22	-17	4.8
-3.9	7.6	-3.2	3.2	0.79	-2.8	-8.8	1.3	-5.9	5	-1.1	-4.6	1.4	13	-3.7	5.8	1.4	3	-2.4	5.5	3.2	4.9	-4	7	-2.7	2.1	-5.7	-0.8	-1.8	-3.2	-5.7	1.8	-1.7	3.3	-4.5	1.1	-6.7	-1.5	-1.9	1.7	-4.2	-1	-0.5	4.6	-8.1	5.8	-7.7	0.24	-8.8	-2.9
0.65	9.8	-4.2	6.7	-5.6	-0.05	0.08	6.3	1.1	8.4	-8.4	4.8	1.7	2.3	-7.1	5.6	-3.5	6.3	-1.9	3.2	-8.7	1	-2.2	6.5	-3.1	0.02	-2.3	2.2	-5.3	1.1	-3	4.8	-5.6	1.4	-2	9.8	-2.4	7.1	-1.5	3	-4.1	1.7	-1.7	3.6	-9.9	6	-2.2	6.8	-2.5	-2.4
8.3	5.8	-0.76	4.2	-5.8	4.5	-7.8	2.6	-2.3	1	-5.8	12	-7.1	-2.8	-2.4	0.59	-1.3	6.8	-3.3	-1.2	0.87	5.5	-0.55	1.9	-0.61	7	-0.07	10	-3.9	9	0.2	9.4	-2.1	-1.7	1.2	6.7	0.09	8.3	5.2	7.7	-0.84	5.7	0.03	12	-5.4	7.3	5.4	4.7	6.6	1.1
4.2	5.2	-0.42	1.8	-7.1	3.2	-0.39	2.6	9.5	-7.3	-4.7	-0.78	-1.1	4.9	-4.8	7.5	4.3	-3.3	-1.6	3.1	2.2	8.2	0.78	3.3	1.5	4.8	-5.3	9.7	-4	1	-7.3	6.1	-0.72	-4.8	6.6	0.56	1.7	0.89	-0.82	3.8	-0.29	-3.6	3.6	2.5	3.2	2.6	11	-2.6	14	0.04
-0.31	9.4	-2.2	7.1	-2.3	6.6	-1.5	7.1	-3.5	9.2	-5.9	2.1	-6.5	3.4	0.84	3.6	-2.6	-0.49	-3.6	3.2	-2.2	8	-2.9	9.6	6.2	2.2	0.68	-6.9	0.83	3.7	0.73	6.1	0.6	2.4	-0.51	7.3	2.6	-4	1.6	0.65	3	-0.16	5.2	0.12	3.1	3.5	4.5	5.8	9.7	9.7
2.1	8.4	-0.2	6.1	0.64	5.5	3.1	5.5	-0.06	8.8	4.2	-1.7	2.7	5.9	0.95	5.5	7.1	4.1	3.3	3.5	0.62	1.5	4.9	11	5.4	0.7	-2.7	-2.9	-2.4	5.8	4.8	3.3	-1.9	4.1	1.6	8.7	-1.8	-1.6	-2	3.6	-0.61	5.5	8.1	0.17	-4.1	3.2	1.6	4.4	7	10
-1.7	-3	-1.2	-1.6	1.4	-5.6	-2.9	-0.94	3.4	2.7	7.1	-0.31	-2.4	1.9	0.32	1.9	3.8	-7.3	1.2	2.3	1.2	3.7	-0.87	12	3	-0.27	-0.19	1.4	5.1	-0.23	0.28	-0.02	2.6	9.7	-2.6	6.7	-5	-2.7	1.4	2.5	0.76	2.2	7.8	0.41	2.2	1.2	1.3	0.81	13	5.6
-1.8	4.2	-4.7	7.4	3.5	1.2	-11	1.9	-2.3	9.7	2.5	11	4.3	13	-4	2.8	0.57	6.3	1.1	5.4	3.2	10	-4.4	12	0.4	3.3	-3.8	2	-0.35	7.7	-0.89	8.8	-0.37	8.2	2	6.9	-3.7	0.42	2.5	8.7	0.29	5.5	2.1	-0.6	2.3	9.3	0.19	15	11	22
-11	14	-0.99	16	2.2	17	-9.3	5.3	6.1	13	4	13	7.9	4.5	-5.5	8	-7.1	6.8	-1.7	8.9	-1.7	6.2	4.8	9.4	2.2	11	-6.3	2.9	-2.4	8.2	2.5	13	6	10	5.4	11	-4.8	6.3	0.54	7.2	-2.4	11	3.2	9.1	-0.34	11	-3.9	26	1.8	37
-1.8	7.5	-1.8	0.73	2.5	2.3	-9.6	4.6	2.5	7.2	2.5	-6	3.9	-1.5	-3.3	7.1	-5.5	7.9	0.42	3.2	-4.6	8.5	1.6	0.86	1.2	4	-3.9	11	3.6	3.8	0.66	13	-1	4.6	3.2	4.3	-1.9	3.7	-2	15	-1.1	4	4.6	0.86	1.9	4.7	-5.4	11	-13	18
2.7	-4.3	1.4	-12	3.9	-10	-2.1	-7.2	-0.88	-7.4	2.9	-14	2.5	2.2	0.3	-5.9	6	-3.6	-0.14	-4.4	4.9	0.34	-2.4	-1.8	2.9	-2.4	-3.8	6.6	0.69	8.6	-0.73	13	0.25	1.1	1.2	4	-0.4	-0.69	-2.4	6.4	4.9	3.3	2.2	2.3	1.8	2.7	-6.2	-9.2	-11	-10
-4.3	-15	-4.1	-17	3.9	-22	0.59	-12	-1.8	-18	4.1	-17	-1	-3.3	-3.6	-16	-2.8	-4.7	-1.7	-13	-3.4	-11	-2.5	-10	6.2	-7.6	-0.75	1.6	-2.3	5.9	0.55	3.2	-1.2	-12	8.2	-0.82	-4.5	-5.6	4.8	4.7	7.7	0.36	-1.4	-9.1	-0.78	-6	-9.7	-10	-14	-11
-5.3	-22	-6.2	-11	-3.6	-15	-15	-16	-5.5	-22	4.3	-11	-0.66	-3.9	-4.4	-8.2	-5.7	-11	-4.4	-5	-1.1	-6.6	-1.1	-11	7	-9.1	1.7	1.6	0.99	4.6	6.1	-1.8	1.5	-10	0.19	-2.6	0.08	-1.8	3	2.1	-0.02	-5.5	2	-11	5.6	-14	-7.4	-9.4	-9	-5.3
-2.4	-9.4	-2.5	-11	-2.1	-11	-6.3	-11	4.8	-13	3	-18	-4.6	-8.9	-2.6	-12	2.9	-13	1.1	-9.4	-0.69	-11	5.8	-13	5.9	-16	-2.5	-2.8	3.4	-6.8	1.7	-6.6	3	-9.5	0.39	-4.8	-2.6	-5.6	-5	-9.7	4.9	-3.6	6.9	-8.1	-1.6	-5.5	-3.7	-15	-9.2	-13
5.9	-7.8	5.6	-6.9	-3	-5.3	-5.8	-2.2	3	-8.4	6.6	-12	7.8	-11	0.3	-8.8	1.8	-9.8	5	-7.9	1.6	-5.8	9.5	-8.7	-1.6	-8.3	-0.25	-0.37	5.2	-0.86	3.8	1.1	0.81	-5.4	8.6	-9.5	1.6	-2.9	-1.2	1	3.3	-3.8	2.7	-2.3	0.15	-3.6	-7	-7.3	-11	-17
1.1	-11	2.6	-8	-3.9	-4.7	0.23	-2.1	4.2	-11	5.5	-7.9	3.8	5.5	-4	-6	-8.5	-10	-7.1	-1.2	-3.3	-3.7	-5.2	-12	2.5	-10	-3.1	0.6	-4.6	-2.4	-2.7	1.5	1.7	-0.67	8.1	-7.6	1.5	-1	-8.3	0.38	1.6	-5.9	3	-6.8	-5.4	-8.4	-8.2	-4.7	-12	-7.2
-0.21	-7.5	-4.2	-3.6	-3.5	-7.7	-11	-12	-8.1	-17	-5.3	-6.8	-7.5	2.9	3.2	3.5	1.4	-3.7	-4.3	2.6	-0.11	-2	-6.9	-1.1	2.1	-16	-5	-3.4	0.13	-1.5	-8.5	-2.9	1.1	0.78	-0.91	-4.2	-4.7	-1.8	-5	-6	-2.2	-9.5	5.1	-5.7	-1.8	-1	-5.5	-5.8	-8	-7.2
-3.7	-8.6	-1.9	-1.4	3.4	-4	0.51	-4.5	1.1	-1.1	-0.47	-6.3	-0.56	-0.05	-7.3	-2.8	-4	-4.8	0.87	-2.8	-2.4	-1.4	0.72	1.5	2.3	-12	-3.3	-6.3	1.4	-4.6	-3.7	-8.3	1.5	-0.52	-2.3	-8.9	0.38	-10	-1	-8.9	0.71	-11	-1.8	-9.1	-6.3	-6.1	-1.3	-2.6	-2	-7.6
-0.74	-3.7	1.2	-2.4	2.1	2.4	2.1	1.8	5.5	0.46	-2.6	-3.1	-2.1	-0.87	-7.9	-0.26	-2.2	-3.6	0.17	-8	-8.2	0.74	-2	-0.13	-1.2	-9.3	-2.6	0.76	-0.94	5	-2	-7.2	-2.7	0.16	-5.1	-8.2	-2.8	-2.6	1.2	-4.9	3.1	-8.7	-1.7	-6.8	-0.67	-2.3	-0.82	2.7	-9.5	3.1
6.7	-6.6	-2.3	4.4	0.35	6.7	-2.8	1.3	-1.7	10	-0.33	5.7	-0.63	0.01	-4.5	12	-2	8.4	1.3	4.2	-1.3	6.5	-4.7	-0.87	2.6	1.5	1.1	-6.6	-0.18	-5.2	-2.2	-1.9	1.2	2.7	-0.74	-5.2	-0.83	-3.1	-1.3	-2.1	-0.44	-6.9	6.3	7.2	1.9	8.8	-4.2	5.7	-8.1	8.2
2.9	0.61	-1.4	2.1	2	5	5	7.5	4.6	12	-1.5	3.4	3.2	-2.6	-4.9	6.1	-6	9	1.3	7.6	0.8	5.6	1.3	3.6	3.3	1.4	0.34	-0.07	-0.11	2.4	0.22	-1.9	-1.7	4.9	-1.9	-2.6	-4.5	-1.3	2.2	3.8	1.4	-2.6	3.2	3.8	-1.2	3.3	-3.4	3.9	-10	7.7
7.9	12	3.4	9.4	-1.6	2.6	-3.1	1.6	-3.4	9.5	-2.8	2.7	-5.9	0.19	-2.7	7.8	-5.2	2.8	0.6	2.8	-1.8	6.6	-9.8	4.3	-2.7	8.6	-0.71	0.85	-1.9	0.28	1.4	3.9	0.03	0.74	-0.07	1.6	-2.3	4.1	2.8	-0.73	0.54	-0.38	-3.6	-0.79	2.1	8.3	-4.9	2.9	-3.9	2.5
0.11	0.74	1.8	3.1	3.6	0.63	-5.1	-1.5	-1.6	4.3	4.9	-0.57	-6	1.3	0.76	-0.02	6.3	-3.8	-2.9	1.2	-0.11	6.9	-4	1.1	-0.71	12	0.51	1.5	1.5	0.61	1.2	1.3	0.22	1.7	-2.2	1.1	-0.9	1.9	3.1	3.4	-4.4	0.56	1.5	4.3	1.4	6	-1.8	-3.2	-2.9	-6.8
-2.6	-0.7	2.2	-1.4	6.8	-0.51	4.5	-7	3.7	-4.2	4.2	-1.8	-0.98	1.6	-0.95	-4.6	-3.2	-2.7	2.9	2.2	0.23	-4.7	-3.1	-3	3.5	7	-7.2	2.6	-1.3	6.1	-0.86	-0.5	-5	1.4	-0.54	1.9	-3.5	9.3	-2.8	1.7	-2.3	3.2	2.8	7.3	-6.8	-0.44	-0.71	-4	-9.7	-7
-2.7	2.3	1.1	-0.52	3.7	-2.7	-0.66	0.73	-4	-1.2	4.4	2.3	-2.9	-2.4	-3.1	5.7	-2.6	5.4	-7.1	4.5	4.3	2.1	-7.8	5.4	4.3	1.6	-1.4	5	-4.8	1.8	-0.85	0.57	-0.73	0.83	1.6	-0.3	3.1	3.8	-3.9	-3.2	4	3	3.3	0.71	-2.2	-1.3	-3.1	-2.1	-4.4	-7.1
0.36	2.8	3	2.9	3.1	6.1	-5.2	-0.59	-6.8	1.3	0.28	4.8	1.2	1.4	3.3	6.5	-1.6	4.7	-1.2	-1.6	2	-1.6	-3	3	0.91	2.9	-5.5	2.6	-1	6.7	1.2	3.8	0.32	-0.13	-2.4	3.4	-2	5.2	-2.2	1.2	0.19	7	2.8	2	-0.72	0.01	-5.5	-1.4	-3.6	4.6
-1.7	1	2	-2.5	-2.1	2.1	3.2	4.6	1.8	-0.35	1.4	-0.48	1.6	6.7	-3.9	4.2	-1	4.1	-1.1	0.55	-0.57	-6.4	-4	4.1	-7.2	4.9	-2.3	-1.7	-0.55	1.6	-2.5	-1.9	-0.79	-1.9	1.9	-1.2	-3.7	0.78	-6.2	2.4	-5.6	2.6	-4.8	0.52	2.4	0.38	-7	-4.8	-2.6	-0.88
-0.26	-0.69	0.68	-5.8	-0.51	-2.5	6.6	-4	4.2	7.5	-3.4	-1.4	2.8	2.9	3.4	-0.24	2.7	3.1	0.64	0.8	5.9	5.4	-5.6	-2.4	-2.5	1.8	6.7	0.36	0.76	-0.94	1.1	-0.54	0.63	-2.9	-0.97	1.9	1.4	0.44	-0.93	0.84	-0.18	1.4	0.33	0.57	1.6	3.5	0.32	-2.7	-1.6	-0.38
4.5	-6.4	-0.21	-1.4	-2.5	1.6	-0.89	-2	0.67	3.9	3.9	2.4	-0.76	-1.8	4	0.22	3.7	8.4	-3.5	-3.8	3.6	8.8	-2.1	-1.4	-1.5	4.3	-0.99	-0.09	-0.47	1.3	0.96	6.5	5.7	4.7	1.8	5.7	4.5	0.99	-3	3.8	0.09	5.3	-0.21	3.9	-1.3	6.9	-2.3	1.2	-1.9	3.7
4.9	0.15	-1.1	-0.51	-1.2	-5.3	2.5	1.4	8.6	9.2	1.8	5.2	2.8	-1.8	1.6	0.04	8.1	-0.3	-0.29	-0.98	0.28	-5.7	3.3	2.6	3.8	1.8	1.9	-2.8	-3.4	5.9	-4.7	1.7	2.3	3.9	-3.6	3.2	0.98	-2.4	-2.9	1.2	-1.2	1.1	3.1	3	8.4	2.9	-1.8	-0.97	-5.6	-3.4
1.4	3.7	-2	1.4	-3	-2.5	-6	-0.51	-5.5	3.1	2.2	9.3	5.4	-7.7	4.5	1.2	6.9	6.3	6.1	-0.93	3.4	5.2	0.26	3.5	1.7	4	3	2.7	-2.3	1.5	-0.64	1.2	-3.3	3.1	-0.07	-1.8	0.73	1.2	2.8	1.3	7.4	2	6.6	2.2	1.4	3.6	0.22	-1.7	-4.3	-3.1
3	4	0.87	-0.73	-3	-2.5	0.63	6.2	1.6	9.1	-2.2	2.5	5.9	-5.4	-0.97	-0.56	2	9.7	0.95	0.74	-2.5	-1.9	4.8	1.2	-1.4	6.3	-1.9	2.8	1.4	-1.7	0.76	2	-0.88	9.2	1.1	0.74	-2.9	2.6	-4.7	1.6	0.5	2.1	-3.9	4.4	2.3	10	4.9	2.6	-0.67	-0.16
2.6	-2.6	-0.86	-2.3	-1.3	0.87	1.3	-7.7	1.9	1.3	-5.3	-0.08	-2.9	-1.7	-2.8	2.5	-5.3	4.1	-0.07	-0.61	1.6	3.5	-1.2	-3.4	-0.21	8.6	-5	5.2	0.79	6.6	-3.1	-1.3	0.73	1.7	-1.4	5.9	1.2	9.9	-0.93	-0.39	2.3	6.1	-7.5	7.1	-3.5	10	2.9	2.8	9.2	1.5
4.6	-0.79	-0.77	-0.46	-5	-1.2	-3	-4.1	-1	6.2	-8	2.8	0.92	1.8	2.8	3	-0.29	8.2	1.5	1.3	4.5	-1.3	4.8	-4.8	2	12	-1.8	6.6	-2.6	2.1	-7.8	5.8	-1.9	2.6	-1.8	3.5	2.7	4.1	-4.4	-1.6	-0.23	11	0.04	7.3	-4.9	6	5.7	4.7	9.2	6.8
2.8	0.31	-4.1	-1.6	-4.7	-6.4	-1.9	-3.9	-1	-1.8	-4.7	-1.5	6.6	4.5	0.81	-2.6	-3.8	0.96	0.79	-1.4	-2.5	-4.8	4.9	-5.7	-0.21	3.7	3.4	3.9	-0.85	2.9	3.5	-2.5	-4.8	-4.2	-1.9	3.7	2.4	6.2	-0.43	0.96	3.7	7.7	-0.58	2.2	-3.7	1.3	2.1	3.1	4.2	-2.3
3.8	2.1	1.4	0.4	3.4	-3.3	-3.9	10	-4.1	10	4.9	0.62	-1.3	-1.8	0.44	-3.4	-2	-4.7	1.8	-1.8	-0.91	-6.3	3.7	-4.6	5.6	8.9	0.77	-2.4	0.06	0.12	1.4	-0.94	-3.6	-1.3	2.8	8.9	0.71	2	0.8	-6.9	7.7	8.2	3.9	0.26	2	-0.45	8.2	0.94	13	-3.8
9.6	4.3	1.9	4.8	4.9	5.8	4	6	2.6	3.2	0.2	3.3	-4.8	-1	2.4	-1.4	-4.6	3.2	-3.8	0.83	0.49	0.79	-0.72	5.3	2.2	-2.6	0.34	2	4.1	2.5	0.38	-1.1	-1.9	-6.8	0.74	2.8	0.43	4.7	7.7	1.3	0.61	1.8	1.5	-2.1	3.2	-3.1	12	5.1	19	6.6
6.5	-5.7	-1.3	-0.96	-2.1	-3.8	2.7	-2.6	-3.1	-8.9	-7.8	-1.6	-1.4	6.2	5.4	-7.3	-1.7	0.67	-1.7	-3.4	1.9	-4.8	4.2	4	5.4	-5.7	1.3	-1.2	7.2	5.6	-0.5	-1.4	-1.9	-0.99	2.4	0.74	-0.51	-0.4	3.1	0.46	6.7	0.35	3.2	-11	0.42	-2.5	13	-0.24	14	10
3.2	-6.4	-2.5	-5.7	-5.3	-8.6	0.3	-9.2	0.47	-14	-8.8	-2.3	4.8	-3.8	8.8	-11	4.9	6.7	4.6	-2.1	0.44	-2.8	5	-1.6	-1.1	-2.5	3.9	0.2	3.5	0.56	2.8	-7.3	-1.7	-4.3	4	-1.1	-1.8	-5	2.3	0.7	-0.01	-2.4	-6.6	-8.1	-2.7	-4.7	5.2	-4.1	8	3.2
2.6	-8.4	-3.6	-3.4	-13	-1.6	-0.73	-5.5	-5.8	-6.7	-7.3	-3.5	-1.1	-6.5	0.72	-8	7.5	-4	-2.5	-1	-0.52	-0.39	1.8	-5.2	2.7	3.5	0.57	0.5	3.3	-7.2	2.9	-6.9	-4	-3.9	5.7	-4.2	5.3	0.69	1.5	-1.9	1.7	-1.1	-6.7	1	0.95	-3.4	3.4	-0.61	4.6	-0.32
3.4	-11	-0.48	-6.5	-6.2	-11	4.8	-11	0.34	-13	-2.2	-3.9	0.47	0.54	2.5	-8.1	0.31	-5	3.7	-4	-1.2	-4.9	7.4	-8.1	1.2	-4	0.85	-3.5	1	-2.4	2.6	-4.1	-0.29	-5.3	1.9	-7.6	3.9	-2.1	-1.4	2.3	3.3	-4	1.8	-0.45	2.5	-7.9	-0.32	1.3	5.4	4.8
6.8	-5.3	8.4	-6.5	9.2	-3.4	4.8	-2.9	7.9	1.2	13	-7.3	3.2	-6	12	-8.4	0.78	-12	7.8	-3.3	5.6	-9.6	5.6	-4.8	7.9	-4.7	9.7	-2.1	6.1	0.16	5.6	-16	3.4	-5.9	11	-2.7	8.4	-7.6	4.9	-1.1	7	-4.8	7.2	-5.7	4	-8.3	10	-4.6	17	-3.5
8.4	-2.4	11	-0.1	12	-0.39	18	-6.2	21	-5.2	11	-0.4	10	-3	7.4	-7.8	4.9	-7	4.7	-0.66	14	-12	4.8	-4	11	-7.6	8	-2.5	4.7	0.88	3.7	-9.4	9.3	-1.6	5.6	-4.7	5.8	-6.8	4.1	1	2.7	-3.9	5.9	-4.1	9.1	-6.3	11	-0.4	15	0.2
7.4	-3.5	5.8	-0.74	4.2	-2.3	18	-1.9	9.6	-5.9	1.5	-6.1	-2.1	-0.46	3.2	-3.2	8.5	-2.1	0.11	-1.9	4.8	-1.4	-1.3	-4	8.6	-8.3	6.3	1.3	3.4	0.41	6.7	-4.2	-3	-2.9	0.1	-5.3	7.8	-1.8	6.1	3.1	5.3	-7.6	12	-2.1	11	2	8.5	-0.56	12	3.9
4.5	-2.5	2.2	0.85	8.8	-1.3	4.5	5.4	-3.2	-2.6	-8.6	-3	-1.7	-7.7	-5	1.9	4.7	-3.7	-2.9	-0.04	-2	1	3.9	-14	14	-5.3	5.2	1.2	-0.19	3.6	7	-2.9	-0.33	5.7	-0.21	-1.2	8	-0.16	-0.49	8.4	8	-5.2	8.7	4.1	4.5	7.7	6.2	-3.6	16	4.6
-17	-1.5	-13	2.5	-5.7	9.4	-6.7	-4.4	-18	6.3	-12	11	-0.84	0.27	-12	5.9	-5.8	3.5	-6.1	9.9	-14	2.3	-8.4	10	5.7	2.3	-1.3	2.2	-4.3	2.3	-5.2	5.5	-9.1	14	0.59	-1.7	2.3	2.8	-3.4	12	0.02	0.92	-4.7	7.5	-4.6	11	-9.6	3.9	-2.8	6.6
-12	11	-9.8	8.2	-13	12	-16	3	-15	13	-6	17	-11	14	-13	8.9	-10	9.3	-8.9	11	-11	2.4	-8.8	12	-7.6	1.4	-3.3	-0.74	-6.2	-1.6	-8.4	9.1	-5.6	12	-2.3	6.3	-4.1	6.8	-8.5	3.3	-6.3	4.4	-6	4.8	-8.2	10	-16	19	-22	20
-7.4	4.5	-11	7.1	-9.4	4.4	-8.3	6.1	-4.9	12	-8.4	14	-2.3	6.3	-8	10	-6.9	6.1	-5.2	6.7	-8.4	6	-6.6	3.5	-14	2.6	-9	-2.4	-8.6	-3.4	-8	7.7	-3.5	6.2	-6.7	3.1	-9.2	1.7	-8.4	7	-12	4.8	-9.9	2.4	-7.9	8.5	-8.9	3.4	-20	-1.3
-13	1.9	-12	6.1	-9	10	-11	-0.03	-5.8	2.8	-10	4.4	-1.4	0.67	-7.5	8.5	2	-4.7	-6.2	6.3	-3.5	6.2	-8.3	-3.9	-14	7.5	-3.2	12	-12	6.2	-5.1	9.3	-1.8	5.1	-10	4.3	-7.1	6.9	0.58	7.7	-5.3	8.3	-6.7	8.2	0.15	9.9	-11	-1.4	-15	3.9
-14	-14	-8.6	-5.3	-6.8	0.52	-14	-4.9	-6.4	-6.1	-5.1	-6.5	-3.8	-9.8	1.2	-12	0.63	-4.4	-2.7	-5.4	-2.4	-5.5	-0.3	-9.1	-9.9	5.9	-2.3	1.5	-6.3	0.66	-6.4	-1.4	1.5	1.5	-5.8	1.6	-1.6	-0.55	2.7	-3.5	-6.8	0.77	0.55	6.2	-0.96	-1.8	-8.1	-6.1	-9.7	-4.6
-11	-24	0.55	-12	-3	-12	-1	-11	-1.8	-25	2.9	-9.3	-0.72	-12	-5.8	-22	4.6	-13	1.2	-15	-2.1	-14	-2.9	-12	-4.8	-11	-3.3	-1.3	-5.5	-3.6	-1.3	-14	2.6	-11	1.6	2.5	-0.14	-4.3	0.08	-7.5	-2.9	-3.1	0.61	-3.2	-3.3	-12	-7.5	-19	-6.1	-26
6.1	-14	5.7	-13	2.2	-20	3	-15	5.5	-9.7	3.2	-9.5	3.5	-5	6.4	-28	5.6	-18	3.7	-12	2.4	-19	5	-19	-3.2	-15	-1.7	-11	3.6	-12	4.9	-20	8.3	-15	-5.2	-6.2	0.41	-6.5	3.6	-13	-5.5	-11	3.3	-16	6.4	-30	3.1	-17	5.6	-31
4.9	-12	4.8	-12	6.2	-18	3.1	-9.4	8.3	-13	5.5	-9.2	-4.4	-4.6	5.1	-13	11	-10	3.9	-6.7	9.2	-15	2.7	-15	-0.33	-20	2.9	-15	-0.42	-10	2.3	-13	2.4	-6.6	-3.3	-9.3	-0.01	-8.4	-1.6	-12	-3.6	-9.1	6.7	-18	1.2	-26	1.9	-11	12	-24
4.6	-5.2	5.9	-6.4	8.1	-12	7.6	-11	3.2	-9.2	5.3	-0.97	-3.6	-1.9	5.6	-9.4	13	-5.2	6.6	-3	3.4	-4	-0.24	-3.4	0.7	-16	-2.5	-7.7	-2.8	-1.6	-1	-9.6	0.92	-7.4	-0.46	-7.6	-3	0.16	-0.25	-7.4	-5	-10	0.73	-10	4.7	-18	-2.3	-1	10	-13
1.6	-3.1	1.4	-2.8	2.7	-2.3	-2.6	-7.6	0.36	-7	-3.7	4.7	-6.2	-1.8	8.3	-10	1.9	-11	3.1	-2.9	-1.4	-6.7	4	-0.71	-1.6	-8.6	2.5	-8.8	1.2	-7.9	1.8	-8.9	3.3	-9.9	-0.58	-7.5	-2.8	-4.4	0.85	-14	-0.03	-7.3	1.9	-7.1	1.1	-12	1.8	-1.4	6	-5.8
-1.8	-3.4	0.85	-1.3	-1.5	0.09	1.3	-8.2	5.5	-9.4	3	-5	-5	1	0.12	5.2	-2.8	1.7	0.57	0.62	1.3	5.7	0.82	1.9	2.3	0.63	0.32	-7.5	-2.4	-4.7	2.2	-5.7	4.2	-2.5	-0.66	-2.4	-3.9	-2.2	-1.5	-3.1	3.7	-0.25	3.5	-1.9	2.7	-6	3.3	0.49	7	-9.9
-1.4	4	0.04	3	1.8	4.3	6.6	3.5	5.9	-0.55	3.3	2.3	3.4	3.5	7.2	7	5.1	13	5.2	0.32	4.2	8.6	5	6.3	-1.8	2.3	7.7	-1.7	0.5	-3.3	6.2	-2.6	6.8	-1.7	1.5	-0.81	0.85	-0.08	4.7	-3.2	-3.1	1	-3.4	4.6	3.6	0.22	2.4	4	9.8	-0.14
8.7	-0.53	5.6	5.1	8.4	10	2.8	6	7.7	1.7	8.2	4.8	4.5	-4.1	13	2.8	13	-0.4	6.2	-1.6	9.4	1.2	8.5	1.9	-0.97	6.8	5.4	-1.5	-0.48	-3.1	5.8	-1.2	3.7	0.2	-3.9	4.3	-1.6	1.3	2.6	-5.2	1.5	5.1	5	-0.41	7.9	1.3	2.7	0.78	7.7	-1.7
4.6	0.48	3.2	4.8	4.5	1.7	10	5.3	16	7.4	8.1	5.2	3.3	0.85	3.8	4.9	-3.3	-1.3	5.4	1.9	0.99	-2.5	12	4.2	6.2	1.6	2.3	-0.42	4.2	-0.7	-2.8	-4.6	-0.47	-1.2	-0.15	-2.4	0.56	0.65	2.3	-0.44	3.9	-2.4	4.7	2.5	8.8	0.01	4.2	-1.2	5	2.6
2.7	1.1	1.2	-2.3	5	-1.6	2.4	-0.16	-1.7	2.7	5.3	-4.6	6.3	3.9	3	0.66	6.3	2.9	7.4	0.97	0.9	-0.19	6.9	1.8	10	1.1	2.7	-5.2	4.7	2.9	3.4	0.13	3.6	-3.1	0.75	-2.2	0.94	-5	-2.2	-1.3	-0.09	-2.8	7.4	-1.6	14	6.1	1.5	0.5	6.7	2.4
2	0.96	3	-1.5	3.5	-1	3	-2.3	2.5	2.5	1.3	1.3	4.2	-3.9	-2.8	-0.99	-1.1	0.89	4.7	4.7	9.2	2.1	9.1	3.9	4.2	1.7	1.2	-1.7	7.5	-2.9	3.5	-4	0.56	-4.5	3	-2.9	0.18	-5.1	-2.4	-5.3	1.2	-4.9	3.8	1.1	7.9	-3.2	2.2	2.4	4.1	-3.9
0.12	2.3	2.3	-1.8	0.72	-1.6	6	-5.6	-2.2	-0.35	6.3	0.89	0.23	0.22	4.9	9.2	4.6	0.16	1.9	4.7	1.6	4.7	0.48	1	1.8	1.2	4.9	-0.94	5	-0.42	8.1	-2.5	1.1	-0.07	3.2	-4.4	4.2	-3	2.4	-3.7	5.8	-5.1	1.3	5	4.4	2.7	-2.9	5.6	0.95	3.9
6.3	-0.29	2.9	0.7	3.4	2.3	-0.88	7.1	-2.8	7.7	1.8	2.8	2.6	1.6	7.2	12	7.4	8.9	1	4.6	4.4	9.1	6.7	2.9	6.9	0.36	4.9	0.44	2.9	-3.5	5.7	-2.3	2.4	3.5	8.4	0.85	-3.7	0.05	0.44	-0.82	4.4	-0.48	4.7	6.5	1	11	1.7	8.4	2.7	11
8	-2.3	3.5	-0.09	6.8	-4.1	7	3.3	8.2	2	2.5	-0.63	10	12	3.2	9.7	-2.8	6.2	3.3	1.2	2	2.2	8.7	2	3.3	4.5	-4	4.3	-1.5	0.03	-1.3	6.4	-1.9	4	3.7	-1.3	2.5	1.3	-3.3	4.5	-0.26	3.7	0.72	-0.15	-1.6	1.5	4.3	0.76	4.2	4.6
2.1	4.9	-4.1	1.1	1.8	-1.1	-2.5	-0.28	-1.7	0.41	-2	0.9	-3	3	6.6	8.1	3.9	5.6	1.7	4.3	2.2	8.3	-2.2	2.1	3.5	0.25	6.1	1.5	-1.2	0.83	-0.01	4.3	-1.9	3.7	1.5	1.6	1.5	-0.47	3.6	-0.1	2.1	1.8	0.39	0.64	1	1.2	-1.4	1.6	8	5.3
4.7	3.9	3.6	4.4	0.97	1.4	-3.8	4.1	-5.4	2.1	-1.1	0.18	-2.6	3.3	6.2	5.5	-2.9	-2.1	-5.1	6	4.2	6.8	0.43	1	6.5	4.3	-0.88	-2.1	8.6	4.8	-1.2	-4.8	4.7	1.8	1.7	8	0.14	0.5	1.9	3.7	2.1	1.4	-2.8	1.1	2.9	1.8	1.2	1.7	2.8	5.3
-1.2	8.5	0.9	5.7	0.38	4.9	-0.36	3	6.9	2	-0.06	0.47	0.2	-0.93	3.1	-0.06	2.5	-7.2	1.2	1.1	-2.2	5.2	-1.1	4.8	5.1	7.7	-2.4	3.5	7.4	5.7	2.1	6.5	-0.37	2.2	4	6.2	3.7	1.7	2.7	-0.31	4.6	-1.1	-2.4	3.5	-1	-0.92	6.2	-3	8.9	4.2
-1.1	-2.7	0.41	-1.8	-0.97	4.4	-5.8	7.7	0.16	3.6	-1.5	3.4	3.8	-3.9	4.5	6.7	9.1	2.8	1.9	4	4.3	-0.52	-0.12	5.7	5.8	3.3	3.6	1.3	6.5	1.8	6.4	3	-0.35	-0.65	-2.1	4.8	3.2	1.1	4.5	1.6	-3	-0.36	-0.34	0.73	5.8	1.7	1.6	-3.7	-1.4	-1.5
5.1	1.4	7.4	-3	-0.02	3.5	3.2	2.6	12	-1.2	4.4	0.9	3.9	2.5	7.2	2.8	9.8	1.1	2.2	5.2	1.4	1.2	2.4	3	0.58	0.98	1.5	-3.2	0.43	1.9	5.1	1.5	0.76	4.7	4.4	-2.1	-5.1	-4.1	3.7	2.4	-0.65	0.16	-5	3	4.2	2.2	0.79	-3.6	-11	-1.4
8.8	4.4	2.5	7	-0.84	4.3	2.9	7.4	6.6	9.1	1.8	2.3	3.5	0.57	7.7	8	7.4	8.9	4.6	4.4	7.9	5.5	4.1	3.7	1.2	1.1	4.2	0.76	6.4	1.3	5.1	0.75	3.6	1.5	0.97	-0.9	-1.1	-1.7	5.2	-1.2	2.3	3	0.26	5.4	1.4	7.2	1.3	-5.9	-6.3	-3.6
4.1	2.5	4.1	4.1	0	1.5	6	-1.4	6.2	-1.7	4.9	0.09	4.4	-7.4	3.9	3.5	1.9	8.8	4.4	-0.99	-3	3.1	6.2	-1.1	2.3	2.9	7.9	5.6	6.1	1.5	7.7	4.1	7	3.3	3.4	-1.1	9.4	-1.6	2.7	-0.43	7.5	-0.87	1.9	0.17	6.7	4.5	3.4	-4.9	2.3	-4.3
0.51	1.1	4.7	4	7.1	3.5	4.8	3.6	3.3	3.5	6.8	1.6	-2.3	-6.1	4.1	-0.24	4.5	-4.3	4.6	0.76	1.2	0.42	0.29	3.8	3.6	0.41	8.9	1.7	-3.4	2.5	5.1	3.3	7.9	6.3	1.6	1.9	1.9	1.3	0.67	1.6	-0.95	3.3	-1.3	0.28	4.8	0.76	5.7	-1.3	-3	0.23
-2.3	6.7	-0.85	-0.68	10	6	5	-2.3	2.8	-6.1	-3.5	2.4	-5.3	-1.7	5.9	-3	-5.8	-2.8	-2.6	0.33	1.6	2.1	-2	0.86	-4.1	2.6	4.2	-0.66	-0.57	-0.73	1.9	5	9.8	3.5	2.8	-4.5	2.5	3.4	1.1	4.7	0.6	5.9	-9.1	2.5	-0.97	5.4	0.56	-0.34	-1.3	-2.1
-1.9	1.8	-7.2	2.1	-4.7	3.6	-4.1	2.2	-7.2	0.33	-6.5	4	1.9	7.9	4.9	0.6	1.9	8.4	6.1	-1.4	3	-3.9	3	3.9	2.4	4	8.1	-0.93	11	2.4	0.03	0.63	0.91	2	3	-1.6	2.5	0.81	3.8	0.44	5.4	3.2	-6.3	3.1	1.8	-0.91	2.9	3.3	0.95	-3.8
1.6	1.5	5.5	-2.2	0.94	-0.57	3.4	0.65	-5.7	-1.3	3.7	-4	-5.8	1.4	1.9	4.8	3.8	-3.8	0.8	-0.19	3.4	1.2	-3.5	3.5	-6.9	1.8	4	1.9	3.2	4.1	1.2	-0.47	-1.9	1.7	0.79	-2.3	1.8	-0.01	4.1	8	-0.22	-2.6	-6.7	0.5	2.8	-2.6	9.9	2.1	5.9	-2
6.3	2.4	11	-0.5	7.9	-1.2	6.2	0.68	7.2	-3.8	7.3	-3.1	-1.6	0.32	1.6	0.88	-1.3	5.1	-1.9	2.5	0.09	1.1	-4.9	4.6	-7.8	5.3	-1.3	1.2	-2.2	0.09	0.93	-4	-0.21	4.2	-1.2	1.1	0.92	-0.04	-2.6	-5.6	-1.7	2.9	-6.1	1.9	-3	-0.51	3.6	0.53	5	-1.2
-2.7	2	0.32	-0.37	-1.2	-3.3	-2.3	-3.8	-0.62	-5.5	-2	0.89	-1.4	4.3	-2.4	3.2	-3.8	3.8	-2.9	3.4	3.1	-1.5	-4.1	-0.98	-0.94	4.6	-1.5	-1.8	-5.3	-2.3	1.2	-1.8	-3.1	0.1	-5.7	-0.57	-1.5	-2.9	-3.6	-1.8	-2	-1	-3.4	-2.2	0.41	1.7	-10	-5	-12	-6.1
-6.1	-0.33	-1.1	0.31	-4.9	2.7	-6.2	-7.9	-4.9	-9	-3.5	1	1.2	7.1	1.1	-2.6	3.2	0.19	1.1	-1.2	-0.69	2	-6.2	0.23	-2.8	3.4	2.1	-5.6	-5.7	-4.2	2.4	-3.1	-2.9	-1.8	-0.79	-2.2	0.49	-0.59	-6.9	-0.03	0.85	1.4	-5.4	4.5	-1.4	3.5	-2	-1.6	-9.9	-0.51
-2.2	-6.2	3.1	-1.2	0.21	0.24	1.4	-3.5	7.3	1.6	0.41	1.6	-2.1	-1.2	1.5	-11	11	3.4	5.8	-2.5	4.7	-4.3	1.8	1.5	3.1	4.9	2.4	-0.85	0.32	-6	-0.18	0.67	2.9	-2.1	0.23	-2.1	6.9	-0.43	0.26	-1.8	2.8	0.59	0.79	2.3	5.4	-3.8	4.3	1.3	0.01	-3.5
4.2	-0.9	2.4	-1.3	6	1.6	9.1	-5.7	3.9	-0	-2.9	-4.8	4.4	-9.9	1.9	-2.4	-0.79	2.4	5.2	-1	5.4	-1.1	3.6	-1.4	3.3	5.2	1.8	4.5	-2	1.3	5.1	1.5	1.4	-1	1.2	1.3	9.4	6.9	1.1	0.24	1.7	-1.6	-2.1	0.67	1.2	-4.3	-0.65	-1.9	-2.6	-7.5
12	0.05	2.8	-0.6	2.2	0.68	7.3	-4.4	11	3.5	3.4	-0.86	8.3	-7.7	2.2	-0.66	-2.8	13	6.9	-0.17	0.8	-2.1	-1.8	1.6	3.7	4.1	0.59	1.2	-4.7	-2.8	2.8	4.1	3.2	-0.11	-0.45	-2.1	5.2	-1.5	0.37	-4.5	-0.95	1.5	4	-1.1	3.6	-5.4	0.3	-1	-4.5	1.7
-0.54	6.2	2	6.1	-1.7	2.9	-0.1	3.8	0.35	3.9	-0.14	-2.1	2.6	-3.3	-9.7	2.7	3.5	3.3	-3.8	0.19	-5.1	-0.66	-5.2	-1.7	1.7	6	6.6	2.7	-3.5	-2.5	1.2	3.2	4.9	3.8	-1.6	-2	2.9	1.7	-0.1	-2.8	1.1	5.6	1.3	5.7	7.6	-0.08	2.1	4.5	-3.3	4.5
-1.6	7	-1.4	5	-0.36	2.5	-1.6	15	-0.03	11	-0.67	-0.09	-5.4	-0.89	1.3	-5.7	1.4	-13	0.55	-2	-2.8	-5.9	-2.5	2.9	0.25	4.6	0.01	-2.7	1.2	-6.2	0.38	3.3	4.8	1.6	-1.4	3.2	-1.3	1.2	4.3	0.04	1.3	1.8	3.3	2.5	1.2	-0.33	-0.41	2.8	-4.3	4
-5.9	3.6	-0.18	-5.1	-0.55	-5	-3	4	-4.7	-1.6	-1.1	-7.3	1	-4.2	-6.6	-7.5	-3	3.1	3	-9.9	-4.5	-3.2	5.6	-6.3	-3.2	3.9	2.5	3.4	0.05	-0.6	-0.46	7.5	1.3	1.3	1.1	0.84	-0.98	1	-0.13	-1.3	1.4	6.6	-0.8	1.6	4.4	0.21	-2.5	-1.9	4.2	-5.2
-1.1	-3	1.2	-1.1	-1.5	-2.8	2.3	-8.7	-2.2	-1.7	-4.5	-2.2	-0.54	-3.1	1.7	-2.6	-3.9	-1.6	1.4	-3.6	2.4	-3.2	3.8	-1.8	-2.1	4.6	-0.74	0.04	-1.9	-3.1	2	4.8	1.8	2.2	3.1	0.16	0.61	5	3.4	-1.9	-1.4	0.92	-3.2	3.8	0.77	5.6	1.6	-0.28	2.5	-9
-0.38	0.12	-0.96	-2.6	3.1	0.52	2.4	-3.3	-2.6	3	-7.5	0.08	6.9	-5.3	1.8	-2.4	-2.3	0.49	-0.25	-2.8	0.12	-2.2	7.3	-1.1	-1	4.5	-1.9	-4.4	2.7	1	8.5	2.4	-0.78	2.2	4.7	2.8	0.37	5.7	4.3	2.6	0.58	1.6	-5.9	6.5	4.4	6.9	-3	-0.4	4.5	-12
1.5	1.5	2.2	2.7	-0.93	4.5	6.4	0.01	-2.4	2.1	-4.3	2	-6.9	9.2	-2	1.1	0.77	3.3	-6.8	1.5	-0.9	4.1	-1.8	-0.12	-2.5	1.2	5.4	5.6	-2.9	-0.73	-0.83	4.1	-2.5	2.7	1.1	0.84	-2.1	4.6	4.5	1.9	1	-0.92	-6.9	2.8	-0.88	2.4	-3.4	1	-1.8	-2.4
13	3.3	-1.8	-0.12	-5.1	0.45	2.9	2.8	-3.6	11	-7.7	-0.68	-5.7	1.2	-3.8	-3.1	-7.1	0.91	-3	-1.8	0.92	-8.5	-6.8	0.01	-2.6	0.27	3.5	-4.3	3.3	-8.2	-1.8	-1.3	-4.1	-0.25	-1.9	0.65	1.3	-0.94	7.8	-2.8	-1.3	-4.5	-1.1	0.96	-0.67	-5.9	-1.7	-4	-3.5	-2.3
-5.5	-1.1	-3.8	-3.3	-2	-3.2	-3.5	-3.9	-3.9	-3.9	-11	0.68	-0.94	0.49	-0.31	0.42	-4.2	5.5	0.12	0.24	4.3	1.2	2.1	0.37	-2.6	1.2	-0.73	3.5	3.4	-6.1	-4.9	2.3	-4.6	-1.7	-0.59	-0.75	0.86	-1.5	0.85	-2.9	-8.4	0.95	0.89	2.5	-1.1	5.2	0.22	-2.2	-2.7	-3.1
-3.6	8	-5.6	2.3	-1.6	6.5	-4.4	4.1	-0.75	5.5	-8.6	0.78	1.9	2.8	-2.6	1.8	-2	10	3.4	-2	-2.5	-2.1	-0.33	3	-3.4	-4.9	-0.99	3.9	2.1	2.6	2.4	-2.3	-1.8	-1.4	-0.76	2.1	-2.7	3.2	1.4	0.27	-2.4	-8.2	-1.8	-1.1	2.3	5.6	-1.7	0.74	-3.4	-0.1
0.68	16	-0.87	5	-1.6	6.8	0.61	3.7	5.4	-1.4	-3.8	0.39	0.54	-2.6	1.6	-1.1	-2.7	-3.4	0.5	-0.17	-3	-0.55	4.7	0.53	2.2	0.49	1.9	4.2	1.9	-2	5.2	-1.3	-0.07	-1	0.76	0.7	0.85	3.3	2.4	-1.7	-0.11	3.9	1.1	-3.9	5	0.14	0.62	2.9	-3.5	-1.2
2.4	8.5	1.6	6.6	2.1	3.3	5.2	7.9	8.5	6.2	-3	1.6	-3.9	3.9	4.9	2.2	-0.2	8.1	2.8	4.9	-1.1	1.3	-2.9	-0.89	-1.5	-2.5	3.9	3.6	1.7	-2.1	6.1	-0.07	2.7	-0.89	1.9	2	1.6	3.1	3.1	-0.65	-2.7	0.74	-2.1	-3	2.1	-5.9	-8.3	2.2	-7.8	1.1
4.1	1.6	4.7	-2.6	6.7	0.69	2.8	-3.1	3.7	-2.8	4.1	-3.8	-0.25	-0.51	2.1	-1.8	-1.4	-2.2	-2	-4.4	3.5	-3.4	0.99	-1.2	-0.42	-0.51	0.54	2	-3.4	3.4	-0.41	2.5	3.1	3.6	-3	1.7	0.18	4.4	-1.3	0.08	-9.5	2.9	6.3	1.4	8.2	3.5	-3.4	1.7	-1	4.7
-3.8	-1.6	-1.5	-4.5	5.7	1.7	0.79	-4.4	-2	3.7	-1.6	-2.9	4.9	-0.99	-1.7	-10	-4.8	-6.3	-4.5	-1.7	1.6	-3.4	2.1	2.1	-2.2	0.83	4	1.3	-2.5	3.9	0.57	-2.3	-2.8	0.19	-0.81	2.5	1.4	2.6	-2.6	-2.2	-1.8	2.3	1.8	1.1	-3.3	3.1	-4	5.9	1.8	6.4
-2.1	2.1	-0.47	-5.4	2.1	-6.2	4.1	-0.25	2.2	0.95	-0.6	-3.7	0.01	1.7	-2	-2.5	-6	5.3	2.8	-1.7	1.2	-2.8	1.8	0.29	0.43	2.2	0.14	3.2	2.4	7.2	-0.49	-0.71	-4.5	-1.3	1.5	-2.3	3.4	-1.4	-3	5.5	3.4	1.3	-2.7	2.3	-6.1	4.6	-3.3	-2.5	-1.8	-0.19
1.2	3.4	-1.3	-3.3	-1.8	-4.2	7.2	1.4	-1.1	3.3	-0.83	-6.5	-3.2	-8.4	-0.27	-4.5	-7.8	-13	3.7	-2.2	-2.9	-2.2	-3.5	-0.6	-0.95	0.02	-4.7	1.5	6	2.6	-1.6	1.4	-4.4	-4.2	5	-3	1.1	2.6	-0.82	-0.24	-0.29	-0.62	0.55	-4.5	-6.8	-3.5	-5.2	0.72	-6.5	4
-5.6	-0.56	-2	0.46	4.2	-0.1	0.11	-0.14	-4.7	-4	2.4	1.9	-5	-2.9	-2.7	0.93	-5.1	-1	-2.6	-2.1	-3.8	-3.3	-3.5	0.81	-0.96	2.1	-5.6	3.2	1.9	-3.4	-7.5	-2.4	-2	-3.2	-2.8	2.1	1.8	0.43	-3.7	1.7	-1.4	1.6	-3.2	0.28	-9.7	-7	-1.9	-2.1	-7.4	0.08
5	5.8	2	5.4	-2.7	1.8	4.8	1.4	-6.1	4.4	5.1	5.4	8.7	1.1	-4.1	-2.4	1.3	12	1.7	5.5	-0.01	-0.55	-1.7	2.6	-0.05	4.8	-6	6.6	1.9	-1.9	-6.1	3.2	-2.8	3.1	0.65	4.9	-2.1	-1.3	-0.73	1.4	-2	2.2	4.6	-0.1	-0.21	4.3	2.6	4.2	-4.2	7
2.3	5.3	5.3	2.1	4.1	2.8	-2.6	-1.9	12	-0.53	13	3.1	-0.87	2.9	-7	5.4	4.2	0.19	-1.1	4.5	-3.4	1.1	4.6	2.6	2.3	2.6	-2.3	3.9	-0.9	-1.4	0.5	2.2	2.2	1.3	3.5	6.7	1.5	2	-0.63	-3.4	3	3.6	2.3	-5	1.7	4.8	14	4.8	10	8.8
2.2	-2.3	0.02	4.2	-1.6	4	-4.6	0.28	-0.8	-1.4	3	4.1	5.1	4.9	1.1	1.9	-6.2	-3.8	-1.3	5	-1.1	4.4	1.2	1.4	5.4	3	-0.8	-1.7	2.6	11	0.12	2.5	1.6	1.4	-1.6	4.5	5	-0.95	3.4	1.9	0.53	10	6	-4.8	0.07	5.8	5.1	-0.05	-4	11
-5.5	-4	-2.8	-3	-0.12	-4.8	-7.4	-7.1	-0.55	-5.6	5.9	-2.4	5.6	6.2	-0.74	4.9	-1.7	6.1	-0.29	-4	5	2.6	-1.8	5.4	1.4	7.1	-4.2	4.7	4.7	8.1	-3	7.2	-1.6	6	5.8	5.9	3	11	-2.9	6.3	2.2	10	3.9	4.6	1.5	7.7	3.8	-3.9	4.6	1.4
-2.1	4.5	0.23	3.4	1.6	-1.9	-7	-0.13	-5.3	3.4	0.56	-0.4	2.7	-0.54	-4.9	2.1	-0.63	5.3	-5.9	0.87	1.2	3.4	-6.4	1.9	-0.15	3.3	-3.8	-0.36	1.4	3.1	-4.3	3.2	3.2	1.4	2.2	5.2	2.8	1.6	2.6	5.7	5	5.8	3.3	-2.2	-0.12	0.8	-2	1.7	2.6	3.9
-4.8	6.6	-4.4	2.1	-0.19	-1.2	-8.8	13	-5.1	7.5	4.4	-0.76	-4	-4.1	-5.9	-2.7	-0.2	-1.3	-7.2	-1.4	1.2	-0.54	-6.9	0.65	3	3.3	-1.5	3.8	-1.7	2.7	0.62	0.25	-0.26	1.1	0.11	2.1	3	-0.27	2.2	0.19	-1.9	1.8	2	-1.2	-6.8	0.75	1.5	3.4	-2.1	-0.98
7.5	6.8	-2.7	1.6	0.16	7.6	-4.1	5.2	0.66	-2.2	5	-3.6	-3.8	-2	-5.1	-4.3	0.14	-10	-8.5	2.4	1.5	-0.52	-5.3	3.1	3.8	-0.72	-0.08	-6.8	-2.5	-5.3	-3.2	-5.2	-1	-0.36	-2.5	-0.91	3.6	-6.7	-1.5	-4.7	-0.61	-4	3.5	-1.3	-0.18	-0.1	6	-2.7	0.53	-1.5
3.4	2.6	3.7	1.7	-1.2	-0.9	-7.5	5.4	3.7	5.9	2.4	-0.71	-3.2	-0.57	0.58	1.7	-0.99	-6	-3.1	3.8	0.23	-3.2	0.77	4.5	5.6	0.94	-2.1	-3.2	1.2	-0.21	-2.1	4.3	-1.8	14	0.43	-1	1.8	1.6	0.15	1.9	-0.39	1.3	12	1.8	7.9	8.2	0.84	5	0.28	6.4
1.3	2.1	1.6	9.4	1.8	6.6	3.6	6.3	3.7	3.8	2.5	13	-3.1	4.7	1.4	8.2	4	-6.4	-1.2	8.5	-0.5	6.2	3.2	6.5	6.4	0.01	-6.4	-1.8	-3.4	4.1	0.62	2.4	1.1	8.1	-3.3	2	-1.1	2.2	-0.45	-0.05	-2.5	-1.2	0.22	5.9	1	7.4	-2.6	14	0.3	20
7.8	7.9	4.4	7.5	3	12	4.3	18	2.5	13	8.8	6.4	5	-6.1	-1.6	7	9.3	4.3	-0.8	-0.09	2.5	-0.17	0.81	-0.93	5.7	0.75	2.9	1.6	2.3	1.2	3.3	6.5	2.3	4	-0.86	0.83	1.1	4.4	1.4	7.7	3.8	-2.3	5.9	-0.38	10	0.95	2.1	14	2.5	25
5.4	3.1	10	-6.5	10	0.66	14	7.3	11	2.1	17	-8.2	-3.8	3.5	0.37	-0.36	5.9	0.89	6.5	0.61	8.6	4	2.9	2.1	7.7	1.9	2.4	10	-2.5	5.4	8.9	11	5.5	-0.17	3.6	-1.8	5.7	5.5	0.57	7	9.1	-1.4	8.6	0.34	5.9	1.3	10	-4.5	11	-0.15
0.11	-9	-3.4	-2.8	-2.3	-0.4	9.4	-6.1	-3	-8.7	-8.2	-1.6	0.87	-2.4	-2	-4.3	1.1	-8	-0.42	-2.2	6.8	-2.2	1.8	0.44	3.2	-3	-1.7	-4.3	2.7	-6.5	0.63	-3.8	-2.2	-3.9	4.5	2.5	0.72	-0.71	4.9	-7.8	3	1.2	-3	-1	0.11	-6.8	6.2	-9.4	9.8	-7.1
-8.1	-14	3.1	-6.6	-0.06	-3.1	-4.8	-4.1	-6.2	-8.5	4.4	-7.9	-3.9	-5.9	6.4	-11	3.8	-10	5.7	-11	8.3	-16	2.8	-16	-2.1	-2.6	-0.51	-12	1.3	-7.5	2.6	-6.3	-0.64	-6.3	4.6	-4.8	-5.6	-4.6	0.67	-11	-4.2	-1.7	-2.9	-5.3	-2.6	-7.9	13	-14	9.8	-9.7
0.16	-18	7.5	-7.7	8.8	-11	1.7	-12	3.7	-18	18	-5.5	8.8	-9.3	8.8	-17	4.8	-14	4	-9.8	3.9	-15	7.9	-23	-8	-14	-2.1	-12	-3.8	-4.5	0.04	-15	-1.2	-11	-4.3	-7.8	-4	-8.3	-5.4	-13	-2.9	-8.3	2.8	-14	4.9	-18	16	-16	18	-15
1.2	-21	0.37	-11	-1.1	-11	6.5	-13	4	-14	4.3	1.2	2.6	-13	3.6	-19	-2.8	-15	2.6	-14	1.2	-14	3.9	-14	-5.9	-20	-2.2	-9	-6.7	-5.7	-5	-15	-1.2	-12	-7.3	-6.5	-2.1	-10	0.75	-8.8	-3.5	-15	1.4	-22	-2.1	-29	14	-6.7	11	-17
-9.8	-7.7	-3.1	-5.7	-3.2	-11	1.8	-7.2	-5.4	-14	-2.9	0.39	-0.06	-4.3	-8.1	-12	-6	-8.2	-7	-9.3	-2.8	-12	-1.5	-8.4	-0.78	-18	4.4	-4.3	1.3	-3.8	-2	-13	2.9	-9.8	-0.26	-12	-3.1	-9.8	-0.1	2	-0.39	-17	-3.2	-13	-0.25	-9.6	4.7	-11	2.8	-13
-21	-14	-17	-9.6	-18	-7.7	-15	-7.4	-23	-10	-12	-9.5	-9.1	-0.7	-18	-11	-9.4	-12	-16	-6.7	-10	-8.8	-11	-9.5	-6.2	-18	-3.6	-7.1	-4.6	-3.6	-1.6	-9.3	-8.1	-6.2	-1.6	-14	-3	-9.3	0.95	-7.2	0.01	-11	-8.7	-12	-20	-21	-10	-6.2	-11	-5.7
-25	-8.9	-22	-1.6	-23	-3.6	-27	-3.1	-29	-8.4	-20	-4.6	-8	-0.98	-20	-1.1	-9.9	-3.2	-18	-0.71	-11	-7.9	-17	-7.4	-13	-15	-12	-5.7	-7.8	-2.1	-20	-8.3	-19	-6.4	-4.9	-2.1	-8.4	-5	-10	-4.8	-1.7	-6.3	-17	-4.5	-23	-10	-11	-3.8	-20	-3.5
-19	1.2	-15	2.9	-16	-0.48	-13	4.1	-19	-3.7	-9.4	-1.3	-10	-5.4	-29	-1.3	-21	-7.6	-17	-9.3	-19	1.3	-13	-10	-19	-15	-9.2	-4.6	-6.1	-5.2	-17	-5.8	-12	-3.5	-7.8	-2.9	-7.4	-8.8	-11	-3.7	-6.5	-7.8	-13	-8.7	-19	-9.9	-13	3	-16	-10
-1.4	-0.31	-7.9	3.9	-10	0.51	-2.5	1.8	-4.8	0.01	-7.5	1.6	-1.5	-0.84	-7.5	-0.74	-14	-0.22	-2.2	-1.4	-8.3	-4.1	-5	-4.8	-9.6	-13	-1.5	-4.6	-0.08	-6.1	-4	-3.5	-4.4	-4.6	-7.4	-6.5	-5.6	-6.4	-3.8	-2.9	-7.8	-7.8	-7.9	-9	-12	-11	-7.4	-5.5	-12	-9.8
-4.1	1.6	-6.9	1.8	-1.6	-4	-10	-0.9	-3.2	-7	-5.4	5.7	-3.4	-0.09	1.2	0.87	-4.4	4.5	-6.7	-3.8	-7.1	4.4	-3.3	-12	-8.5	-12	3	-8.6	-8.7	-7	-3.5	-6.6	2.5	-2	-0.16	-6.4	5.9	-5	-4	-5.4	7.4	-10	-13	-6.1	-7.5	-4.4	-0.71	-1.7	-4.7	-4.3
-2.1	-3.3	6.8	-0.22	3.4	-3	2.7	5	1.5	4.5	11	4.5	1.5	3.3	0.58	3.8	-3.3	3	1.8	1.8	0.49	8.2	2	-3.9	-8.2	-5.5	5.4	-3.3	7.8	-12	4.4	0.54	1.5	1.2	-0.35	-6.6	3.8	-2.9	4.6	-0.17	5.4	-7.4	-3.8	-1.5	-1.2	-6.4	17	0.45	24	-6.1
2	-1.3	0.44	2.3	1.9	0.39	6.3	2.9	-0.98	2.6	-4	4.7	-2.3	9.2	5.3	3.3	-4.4	2.5	1.5	4.3	-0.38	7.8	-3.3	-3	-3.8	4.8	0.06	1.6	6.2	0.73	0.9	4.9	2	0.09	-3.3	-6.7	-3.1	2	4.5	6.3	-4.8	-2.9	2	4.5	-6.8	1.1	-1.7	-1.1	4.5	0.12
2.6	-0.52	0.06	3.8	1.8	4	3.3	-3.3	2.5	1.8	2.6	4.5	-8.4	10	5.2	5.5	-3.4	5.7	-1.4	5.3	-3.1	11	-4.5	3.7	-3.6	6.8	2.6	6.3	-1.1	6.3	-3.6	5.5	1.2	0.81	-1.7	-0.82	1.8	-2	-7.6	-0.27	0.82	-5.7	-4.9	9.2	-8.8	5.5	-6.5	3	2.7	-0.36
-4.3	-1.2	1.8	6.2	6	7.5	-0.88	7.2	-4.9	5	13	7.7	0.92	-2.4	0.23	5.1	8	-2	-1.6	-2.1	-7.4	2.8	-1.5	-6.6	-0.42	-0.65	-1.1	0.21	-5.1	2.2	-2.1	3.9	9.7	-3.7	0.67	-0.79	6.1	1.3	-8.5	0.87	4.6	-0.18	3.2	3.4	3.3	-2	1.6	0.35	15	-1.4
-0.28	12	12	-0.32	7.1	5.8	-0.1	2.6	-2.4	2.9	17	6	4.2	-0.11	8.5	2.3	-4.6	8.1	3.8	2.1	-4.7	12	2.9	-0.31	6.9	2	0.18	-2.1	-2.7	1.2	4.5	-2.2	3.4	-2.4	3.3	2.6	6.8	-2.9	-5.1	0.09	7.8	-3.1	10	4.8	5	0.2	10	-0.93	19	-0.4
4.8	7	6.4	5.6	8.8	7.6	5.6	3.8	14	1.2	7.1	5.8	3.6	-0.17	7.2	14	-8.1	6.3	3.5	8.1	2.2	8.6	9	6.7	0.52	10	1.4	0.21	-9.9	0.46	4.2	3.4	2.9	1.9	0.23	-0.16	3.1	1.8	-2.9	5.4	3.7	6.5	-1	6.5	4	5.9	17	1.5	14	3.4
0.34	2.3	-0.03	3.7	-1.3	6.5	4.5	0.2	0.12	-9.2	-3.7	-4.2	2.1	6	11	7.5	1.9	4.8	5.4	4.2	5.2	5.6	4.8	12	-0.68	1.3	4.2	-0.15	3.9	2.6	0.73	1.9	-1.9	0.17	0.71	-1.2	-3.3	1.6	6.8	1.2	-4.4	3.8	-2.4	-0.71	1.1	2.8	-0.86	-1.5	2.2	-1.5
-4.9	-3.9	-0.06	-0.83	0.41	-0.98	-0.39	-4.7	1.3	-5.9	-5.8	-0.65	-1.1	0.67	10	3.2	3.2	-3.4	9.4	4.5	6	0.09	2.9	7.4	3.6	2.8	-3.7	-0.83	4.9	-1.7	-6.4	-2.9	2.9	-1.9	-0.23	0.18	-4.5	2	-1.5	-1.2	-4.6	4.2	3.6	-6	-4.4	2.9	1.4	-11	-4.4	-10
-2.5	-3.9	3.2	-1.2	-2.4	-5.2	4.4	-3.6	-0.96	-10	1.1	-0.56	-3.7	-1.3	0.53	-2.5	-5	-0.11	3.4	-0.03	1.2	0.73	0.98	0.38	-2.5	2.2	-7.1	7.3	7.8	2.3	-7.8	5	-1.4	-1	-1.8	1.6	-4.7	3.1	-2.9	1.1	-2	1.6	-1.4	2.5	-1.3	4.5	1.6	-4.3	-3.2	-10
3.4	-1.5	-0.96	-0.55	-1	1.3	1.5	2.1	0.69	-4	2.9	-0.08	-3.9	-4.5	2.6	-4.8	-1.9	-5.7	0.66	0.26	-3.9	1.9	1.5	1.7	-3.1	3	5	-2.1	-0.6	0.25	4.2	-0.19	2.8	-6.8	-4.7	1.9	-3.7	2.6	2.4	0.89	-6.1	1.2	-3.6	1.8	1.6	-1.4	0.89	3.9	4.3	-3
2.2	-3.8	3.4	-0.58	4	1.9	6.8	4.2	6.6	-3	-2.3	-7.7	-0.14	-9.2	2.4	-2.7	-3.2	-3.6	5.9	-2.5	-5	0.52	7.9	-3	-3.2	-2.3	-0.28	1.5	-1.9	4.7	-1	-2.2	-1.2	-3	-3.7	-0.51	-6.7	2.5	0.89	5	-2.2	2.6	-0.82	0.46	1.4	-6.3	6.2	-2.6	11	-6.6
5.3	-2.5	-0.01	-5.4	0.69	-8.9	1.5	-3.5	-4.4	-9	-2.7	-4.6	4.8	1.4	-0.62	-8.8	-3.4	1.2	3.3	-4.8	-2.5	-1.1	4.7	0.39	-0.46	-0.27	3.4	-1.8	-1.3	3.1	-0.92	-1.9	0.24	-6.9	-2.5	-0.02	-0.83	1	-3.1	2.5	-3.1	-1.2	0.27	1.7	2.6	-0.74	0.34	-3.1	1	-6.9
-2.2	-8.8	2.7	-10	1.9	-5.6	0.03	-5.2	0.79	-2.5	3.6	-3.6	1.8	12	-0.24	2.2	2.9	2.2	3.9	1.2	2.1	0.02	9.8	6.3	5.8	-2.3	0.83	1.9	-2	2.7	3.4	-3.7	0.79	-5.2	-0.39	-4.2	2.5	-3.9	-2.4	-3	0.13	-5.1	1.2	-7.5	5.8	-5.5	-2.1	-4.7	-9.7	-1.9
2.2	0.7	-0.77	-0.22	7.5	0.43	4.1	-4.8	-0.45	-4.3	3.7	1.4	0.33	4	6.8	1.4	0.86	3.7	1.9	-2.3	5.2	3	2.9	0.83	6.2	-0.29	-2.4	4.6	-11	0.86	2.8	-0.76	-0.61	3.8	-0.82	2.1	-2.5	-0.28	-3.3	1.6	2.8	1.1	2.9	2.4	3.8	6.2	-0.56	0.35	-5.2	0.68
5	5.7	0.37	2.5	-2	3.4	3.1	4.2	4.8	7.3	0.96	-0.6	0.88	2.9	6.3	-2.2	15	2.3	5.9	3.9	8.1	3.7	6.3	8.1	9.1	1.6	-3.2	-3.2	-7	-1.6	-2.5	4.2	0.16	4.8	-1.9	-0.85	0.2	1.6	-1.2	-4.2	1.4	1.5	8.5	5.3	8.2	2	-0.73	3.6	1.3	7.4
-1.8	0.95	-0.2	-4.2	1.9	-9.1	-4.2	-3.3	-0.43	2.7	-1.8	-4.1	1.9	-0.86	5.1	-2.2	9.7	-0.21	4.4	2.2	2.8	-0.31	2.2	0.4	5.3	3.5	3.1	-2.9	-2.8	-0.86	-1.3	-0.46	-2.1	4.2	-1.7	2.5	1.1	4	-0.6	-0.85	-2.8	2	5.3	1.2	5.6	-0.3	-3.4	1.8	1.8	-3.1
6.4	0.51	3.1	-2.8	6.7	-0.35	-4.6	-0.71	-4.1	1.1	-3.5	1.9	1.2	-4.3	-3.3	-3.9	1	0.38	1	2.2	3.4	-1	-2.7	-1.1	2.6	1.9	3.8	1.3	5.6	-1.6	-0.92	-2.9	-0.63	1.9	0.02	4.3	-0.61	2.9	2.1	-2.1	-1.3	3.9	8.1	0.89	2.8	3	-7.8	-0.43	-3.9	2.4
3.1	0.48	1	6.6	-0.47	-0.82	7.8	9.6	11	11	-1.1	-0.53	-1.1	-1	3.2	0.6	1.8	-6.2	-4	3	1.2	-5.6	-3.4	4.1	1.5	4.5	3.2	-3.5	1.9	-4.5	-0.84	-0.39	1.2	6.1	-0.55	-0.63	-0.29	2	1.4	0.9	-3.7	6.5	3.8	-0.16	2.6	-2.3	-1.4	5.4	-5.2	2.5
11	2.7	4.6	4.7	4.4	3	5.1	2.1	6.6	2.8	2.6	1.2	-1.3	4.1	4	2.8	3.4	-1.7	-0.66	3.4	1.5	2.1	1.2	-5.2	2.7	1	-1.4	3.7	-2.6	2.4	0.57	1.7	-0.18	6.1	1.3	-3.2	0.15	1.8	1.4	5	3.4	0.53	1.7	-1.6	-3.1	1.7	-5	2.8	-1.6	1.6
0.92	-2.8	7.3	1.1	5.6	3.4	9.5	-0.7	8.7	5.9	5.3	1.2	-4.3	6.1	1.9	-2.2	2.2	2.2	2.6	2.1	-3	2.7	-1.3	-1	5.3	3.8	2.6	-0	-3.2	0.17	2.6	0.65	-1.6	4.3	3.8	5.1	-5.5	-0.05	3	-0.85	0	1.8	2.1	5.4	5	5.9	-3.1	3.8	-1.6	5
10	5.4	4	-0.22	2.8	-0.98	10	-5.1	2.7	2.7	-2.1	-1.6	7	-0.03	-1.1	-1.9	-1.7	4.5	1.9	-3.3	0.71	2.1	1.2	-2.3	1.6	4.8	-6.7	-0.73	-2.9	-0.81	-0.39	3.9	0.64	1.5	0.61	5.5	0.42	-0.7	0.09	6.1	-1.7	6	6.8	5.4	2.2	1.6	3.2	4.9	-0.1	3
4.7	14	-0.82	7.3	0.53	2.8	12	4.1	0.81	4.1	1.8	2.2	2.2	1.4	7.1	-0.35	4.8	2.3	5.5	4.1	-1.1	2	1.5	3.2	1.5	3.6	3.2	0.89	-1.2	-2.9	0.4	-1.7	0.24	3.6	2.8	4.8	5.5	0.35	-3.4	0.35	0.65	4	3.8	4.4	2.8	5.7	-6.7	2.3	-7	5.7
-0.74	0.51	0.22	2	-2.5	3.7	-1.1	12	-1.3	8.4	-1.1	-3.3	-7.7	0.13	-1.7	-2.6	2.3	7.2	1.3	-2.3	1.4	3	1.2	1.2	2.4	-2.7	-0.53	5.5	1.2	-1.3	1.9	-1.3	3.1	-2.1	-0.27	2.3	0.88	-3.2	0.96	-4.8	0.56	-0.09	0.79	-0.72	-4	0.78	-6.4	2.4	-9.9	4.3
0.21	1.3	0.05	-1.2	-2.1	2.9	0.5	-3.6	4.2	-1.1	-2.8	-3.2	8.4	11	-3.3	5.9	-3.1	5.3	-2.3	5.9	-7.4	4.1	2.9	5.3	-0.24	1.1	-3.8	-2.3	-2.5	1.6	-3.2	-1.2	-2	3.6	3.5	1	0.53	3.6	-0.86	0.14	1.4	3.6	2.3	4.7	-0.34	1.9	-2.3	4.5	-3	5.9
-2.8	3	-0.46	4	0.53	6.2	-0.22	-4.8	0.57	1.1	1.2	6.4	5	2.8	-3.3	6.3	6.6	5.8	-1.7	-1.6	0.17	6.2	-0.55	5.7	-1.3	6.1	-1.3	2.6	-3	1.9	2.7	5.8	1.5	-2.6	1.7	6.8	1.6	4	-1.6	0.45	3	4.5	3.5	6.7	3.4	6.8	-5	4.7	-0.2	9.6
-3.1	-0.06	-1.7	-4.2	6.6	1.4	-3.2	0.72	3.5	2.3	-2	-4.7	-4.6	-1.2	-0.49	3.1	-4.6	1.4	-4.2	-5.7	-1.6	-1.4	-7	2	0.22	2.4	-4.1	3.8	0.36	1.1	5.3	5.3	-0.52	-3.5	4.4	5.1	-0.47	3.2	-0.66	6.1	1.4	4.8	-2.4	1.7	-1.7	5.9	-3.1	3.5	-2.6	7.2
2.8	1.5	-5.3	1.6	-2.4	-0.69	-9	7.5	-5.4	11	-5.5	0.03	-0.52	8	-5.3	0.25	-1.6	-1.6	-3.1	2.6	-0.94	-3.7	-5	5	2.4	3.7	0.39	1.1	-0.18	1.9	1.1	1.9	-3.5	-0.19	2.9	1.7	-1.2	4.8	-0.99	1.5	0.44	3.5	-1.1	1.9	-5.8	0.27	-2.9	4.9	-6.9	8.1
-6.5	0.01	-4.1	0.5	-6.3	2.8	-2.7	0.1	-4	3	-3.9	6.6	-5.7	1	-4.8	3	0.14	0.73	3.4	3.4	-2.1	-2.2	-3.3	4.2	-5.4	2.3	-7.1	5.1	-1.1	4.2	0.58	0.74	-1.1	1.9	-5.1	-3.6	-4.9	-3.5	-1	1.6	-1.6	-0.69	-6.2	3.5	-4.4	3.8	-7	6.5	-3.6	6.2
-3.9	-1.8	-1.2	-5.9	-0.64	-1.2	-9.6	-7.3	-6.8	0.91	-3.2	3	1.3	-2.7	-5	8.4	-2.2	-5.3	0.88	3.2	3	2.5	0.48	3.5	-8.1	0.38	-2.2	3.3	2.8	0.32	-1.4	2.7	1.2	3.9	-0.97	3.3	3	-3.4	5	2.8	0.13	-2.2	-9.9	-0.54	4.8	-1.4	1.4	-0.11	1.6	2.8
4.4	-3.3	-1	-2.2	-1.6	-6.9	-6.7	-2.6	3.5	-0.19	-2.1	-0.35	7	1.5	-3.6	6.5	5.7	0.18	-1.9	2.2	-0.51	0.88	-1.8	1.3	-3.8	-4.5	3.5	1.2	7.1	4.4	2.2	1.3	3	1.3	-0.2	4	-2.9	-0.28	6.3	1.7	-0.03	-0.19	-4.1	0.41	-1.9	4.9	2.4	-3.4	1.7	3.4
3.5	0.17	-2.5	2.4	-8	-2.4	-6.4	-4	-1	1.3	-7.3	-0.79	4.1	-1.7	0.02	7.1	2.1	1.5	-3.1	1.7	3.4	-2.7	-3.5	-0.87	5.1	-0.76	4.1	1.5	12	4.7	0.15	3	-0.47	1.5	0.33	-2.1	-2.9	-2.1	4.6	4.8	0.25	0.23	0.35	2	-1.4	8.5	-3.3	1.3	-4.2	1.9
-4.4	3.5	-2.9	1.6	-11	1.5	-7.9	3	-1.5	2.4	-4.8	0.24	-1.4	-13	-2.8	1.5	4	0.89	-5.3	-2.7	-1.3	-2.2	-3.4	-0.96	0.59	2.4	2.7	1.8	5.7	3.8	2.2	6.1	-0.6	2.1	3.4	0.45	-0.66	3	2.2	-0.4	2.1	2.1	-0.68	-2.7	-2.1	6.7	-8	0.08	-8.6	1.2
[truncated: 952 more columns]
