# Supplementary material for: Dyslexia on a continuum: A complex network approach
Source: PLoS One. 2018 Dec 17;13(12):e0208923. doi: 10.1371/journal.pone.0208923 (PMC6296514; doi:10.1371/journal.pone.0208923)
Supplement: S1 File — Detailed information about the archive contents is provided in the included README.txt file. (TGZ) [file pone.0208923.s001.tgz › FS_688_AV_run_1.csv]

0.24	0.25	0.5	14	0.9	7.3	6.6	4.2	7.1	18	5.9	12	2.2	9.1	-3.6	6.7	-0.02	-5.2	2.4	3.6	8.6	-3	6.1	5.4	2.8	1.7	2.4	6.4	1.6	1.8	2.3	3	3.3	5	3.3	6	6.7	3.5	5.3	-1.7	2.9	-3.5	0.92	9.4	4.5	-2.5	2.7	-1.4	11	-1.2
0.33	-1.4	3.5	13	-3.1	4.8	5.1	7.7	-4.4	10	-1.5	12	-1	3	0.4	4	3.9	-26	1.8	2.9	2.6	-2.6	1.4	-4.7	8.4	-0.6	2.4	8.3	2.3	7.8	12	6.7	5.6	4.3	2.1	3.8	4.7	-2	-0.65	-5.2	3.1	-6.8	6.1	19	2.8	-32	6.3	-27	6.7	-4
-0.38	0	5.5	2.9	0.51	1.7	7.5	3.6	0.9	-2.6	6.6	-8.6	4.1	-2.6	-1.4	1.2	-7	1.7	2.6	7.8	7.9	-14	4.5	-10	3.7	6	-1.8	12	5.1	12	8.1	19	2.5	8.1	1.6	9.8	3.4	12	10	17	5.5	14	-2.5	6.7	10	21	4	18	9.2	-0.17
-0.34	-1.6	-5	-14	-1.2	-19	0.58	-21	-2.1	-6.5	1.4	-14	-1.8	-16	2.1	-24	-0.28	-26	-2.8	-17	-6	-20	-3.2	-21	1.3	-7.9	-1.8	-8.2	4.1	-15	5	-18	1.5	-13	-0.37	-18	3	-11	4.8	-9.5	1.6	-25	-3.2	-19	6	-16	4.5	-7.8	5.4	-7.7
0.12	-1.9	-13	-14	-5	-14	-12	-20	-0.49	-15	-2.3	-12	-0.68	-9.4	1.9	-14	5.5	-18	-1.8	-22	6.4	-14	-0.7	-20	-7.2	-20	-0.57	-24	-2.4	-24	5.5	-7.8	0.94	-20	-5	-31	1.1	-22	-0.37	-12	0.09	-21	-0.48	-21	5.6	-21	0.28	-17	7.3	-23
-0.41	-0.63	-4	-12	2.6	-11	-5.5	-9.6	5.2	-9.3	-6	-3.2	-3.1	-1.5	0.77	-18	2	4.2	2.6	-10	-1.5	-11	-1.9	-2.3	-5.8	-24	-3.5	-19	0.79	-12	4.7	-5.9	2.2	-9	-2.1	-13	0.59	-7.5	1.6	-3.9	7.6	-10	-6.5	-8.7	5	-4.5	0.36	0.56	-3.4	4.3
-0.29	-0.38	-8.4	-7.4	1.1	1.9	-7.4	0.55	1.6	-2.2	-1.8	4.5	3.8	4.5	3.1	0.96	1	1.6	2.3	-4.8	-4.1	-7.5	-0.47	-7.7	-1.6	-10	-11	-8.5	-2.2	-1.2	-2.6	-3.5	-3.5	-4.1	-7.3	-3.3	-3.9	2.1	2.5	2.2	-0.17	-7.3	-9.4	-14	2.3	5.6	-4.3	-2.1	0.54	19
-0.3	-0.32	3.6	-24	-0.08	-5.5	4.9	-11	1.9	-7.7	8.1	-13	3.2	-9.9	0.74	-0.79	-0.29	-11	-0.82	-4	7.2	-2.9	-2.7	-8.7	0.09	-0.81	-4	-10	0.73	-1.3	1.7	10	-6.3	-12	-4.9	-2.5	0.96	-4.9	0.49	-6	-7.2	4.2	-1.1	-11	-0.59	-0.98	-2	-4.6	5.6	-6.3
0.51	1.1	7.5	-8.2	4.6	6	4.6	0	7.6	10	11	-2.7	6.7	-0.88	1.3	9.7	14	12	2.2	6.2	1.3	13	-1.1	3.7	5.4	7.2	3.7	-2.7	5.4	6.3	-0.44	13	6.7	-1.2	3.5	2.6	4	-0.48	7.6	0.1	-4	7.3	-0.26	-1.7	4.6	4.9	-0.31	1.8	1.8	-0.9
0.71	0.98	13	-4.6	7.4	10	13	5.4	7.6	10	0.68	3	8.1	4.4	-1.1	5	5	9.2	1.6	4.3	1.7	14	-0.28	4.3	8.3	4.7	4.3	0.33	4.3	6.7	5.8	4	9.8	1.5	6.5	-3.4	3.9	1.5	6.9	-3	8.1	1.8	7.6	0.65	6.7	0.76	6.6	1.6	2.5	2
-0.46	0.66	-0.85	-3.5	-4.2	9.2	-0.29	-3.6	-9.9	0.08	-6.1	-0.01	-0.8	-1.2	-3.7	11	-14	4.6	-5.6	4.9	-8.4	3.2	-5.9	-5.5	-3.9	4	-2.1	1.2	-3.1	5	-0.29	-0.38	1.9	-0.45	1.6	-4.9	-4.2	-2.7	1.2	-3.8	-4.7	-0.92	0.86	-2.2	0.4	-4.6	-1.2	-2.4	-3.8	8.3
-0.64	0.43	-8.3	1.9	-3.3	8.6	-6.6	6.8	-5.4	3.6	-7.8	6.8	-5.3	8.2	-6.1	8.2	-9.9	5.4	-9.1	3.7	-12	2.2	-4.4	0.19	-4.6	5.3	-4.2	1.3	-0.73	1.9	-4.9	2.6	-5	4.1	-1.8	1.8	-4.5	4.7	-3.3	0.71	-4.6	5.7	-0.41	-5.7	-0.09	-2.7	-3.5	2.9	-6	4
-0.06	0.89	-6	4.9	5	10	-3.2	14	-3.7	1.7	-3.1	2.8	-3.4	9	0.02	13	3.2	15	-7.8	8.8	2.3	14	-2.2	15	0.32	4.1	-4.1	4.8	2.5	2.7	-0.87	8.1	-1.7	4	-1.2	2.2	4.9	-0.19	-5.5	3.7	-2.6	10	-5	-0.16	-1.9	7.6	-1.1	8.5	9.3	6.4
0.07	1.3	-6.2	0.15	2.8	-1.3	-11	3.7	-2.6	13	-5.8	4.2	-2.8	4.6	0.44	18	1.7	11	-0.46	17	-3.6	18	-5.7	16	-0.73	11	-4.8	13	-1.8	7.3	2.1	12	1.8	5.9	-5.8	12	-1.6	13	-3.6	12	-3.8	14	-11	9.5	-10	9.5	-0.18	5.6	-1.3	8.9
-0.35	1.5	-2.7	-4.5	2.2	5.6	4.3	6	1.9	6.9	7.2	4.5	5.1	2.6	4.1	22	-8.3	18	1.6	19	3.2	10	8.7	8.9	-2.4	11	3.9	7.7	-2	10	0.54	9.5	1.6	11	-3.9	8.7	-2.2	9.1	-5.5	11	-1.9	15	-3.6	-1.4	-8	11	2.8	6.1	-4	8.2
-0.43	0.93	-8	4	-2.7	3.7	-2.7	0.46	-1.2	8.8	0.71	-2.2	-1.7	4.1	-6.5	12	-5.5	8.9	-6.8	7.5	-9.7	6.6	-0.53	7.1	-7	6.6	0.95	4.1	-5.3	10	-5.1	9	-9.2	13	-3.2	6.9	-0.9	5.8	-6.4	1	-3.6	1.5	-6.8	4.5	-4.6	4.8	-0.61	4.5	-6	8.4
-0.94	0.21	-16	-6.4	-7.8	-2.2	-13	-5.1	-17	-3.7	-14	-13	-8.2	-3.5	-20	-2.4	-15	-0.4	-20	-5.9	-2.8	0.73	-4.6	2.4	-8.8	-1.3	-13	3.2	-8.2	6.4	-13	1.4	-14	4.9	-12	-0.11	-2.1	3.2	-4.8	-4.8	-5.8	5.6	-15	-3.8	-2.5	0.94	-8.3	4.8	-14	-3.8
-0.62	0.03	-11	-14	-8.6	-6.9	-17	-7.9	-18	-11	-17	-15	-12	-11	-14	-11	-9.5	-0.01	-11	-3.1	-5.7	-7.5	-6.7	-1.8	-15	-12	-13	-8.2	-12	-8.1	-9.7	0.14	-14	-7.6	-14	-13	-12	-8.6	-6.7	-5.7	-6.6	-0.39	-8.1	-6.8	-13	-1.8	-11	-6	-13	-16
-0.83	0.09	-10	-2.1	-9.8	-8.1	-11	-3.4	-13	-0.97	-12	2.4	-5.4	-9.1	-6.3	-1.1	-11	2.4	-9.8	-2.3	-6.2	-0.21	-0.09	2.1	-4.4	-6.3	-14	-10	-9.9	-5.9	-5.9	-1.2	-8	-9.4	-14	-8.3	-11	-4.5	-7.9	-2.6	-8.9	2.4	-12	-5.4	-14	3	-9.3	2.2	-14	-9.7
-0.27	0.41	-6.2	2.6	-5.9	1.2	-2.8	-1.9	-13	4.2	-5.8	0.71	-4.5	3.8	0.35	5.5	-1.8	7.5	-3.6	0.98	-1.3	7.3	-1.4	7.3	-5.5	-3	-10	0.67	-10	-0	-5.2	2.2	-4.8	-8.1	-11	-1.1	-7.1	-3.3	-10	-2.6	-7	4.8	-11	1.3	-6.2	4	-5.7	4.4	-7.1	-0.01
0.62	0.28	3.1	2.6	0.29	1.9	2.9	2	4.6	7.3	3.3	-3.4	-1.7	-0.28	1.6	6.5	9.6	4.7	7.5	3.9	-0.47	11	4.3	4.3	1.8	0.29	-3.8	12	-4.5	5.5	-4	7.8	-2.3	5.5	-2.1	7.6	-4.4	7	-0.4	4.5	0.43	1.7	1.2	10	-1	4.4	-3.2	0.48	4.2	1.1
0.43	0.22	6	7.4	-1.5	7	9.6	7.4	6.5	16	3.5	11	2.7	18	7.6	9.7	5.1	11	2	6.6	-5	6.7	1.2	8.6	3.9	7.2	1.8	8.6	3.6	9.3	-1.2	8.2	0.93	8.3	1.3	4.3	-6.2	11	-0.4	2.2	-1.8	11	4.5	7.6	-2.6	15	-2	12	5.3	3.3
0.15	0.07	2.3	0.79	-1.4	-3.1	-0.44	-2.8	-2.9	2.3	4.8	2.5	0.65	1.8	6.2	6.1	12	-2.7	5.5	4.6	4.8	0.25	2.2	2.1	1.5	1.4	-0.12	0.38	-0.23	-1.6	1.8	-0.66	2.1	2.3	4.1	-3.9	-1.8	-1.8	-1.5	-3.9	3.2	0.33	8.4	-3.6	-0.59	-0.66	-2.2	-1.5	2.5	3.6
0.72	-0.4	4.8	3.3	1.9	-2.7	6.5	-0.31	-0.7	-1.6	-1.5	5.8	-2.4	-3	-1.3	-0.65	17	-5	8.2	-2.1	13	6.2	3.4	0.63	8	-1.5	-1.1	2.3	3.1	-2.2	3.5	-1.3	2.1	-0.41	4	-2.3	-1.4	-5.3	-0.23	-0.43	-1.2	8.2	1.8	0.02	0.19	-1.2	-2.7	-4.1	3.3	-1
0.7	0.32	6.3	6	1.7	2.7	7.1	5.9	6	-3.5	1.4	-3	-1.1	-1.9	4.9	2.3	5	0.34	4.2	-1.1	11	11	4.5	5	7.5	-2.3	1.6	2.2	3.5	-1.3	1.5	-1.2	1.2	3.4	6	-3.8	1.1	1.9	1.9	-3.1	-1.1	-5	1.7	-0.41	-0.14	-3.9	-0.89	3	2.4	5.7
0.72	0.15	7	5.1	0.87	6	5.7	7.2	7.8	6.2	10	-1.8	6.3	5.6	11	3.6	12	6.2	9.5	3.3	4.1	7.6	11	7.5	4.9	9.7	9.1	3.5	8	2.5	2.4	0.6	3.6	6	4.8	1.6	0.3	3.5	0.66	-2.7	-2.6	1.4	6.9	5	3.7	-3.1	0.78	-0.53	1.6	1.2
0.61	0.38	2.3	0.55	3	11	4.5	6.4	7.9	0.08	-0.26	1.2	0.15	2.7	6.8	-0.34	2.5	4.7	3.7	-1.2	3.4	-1.8	6.4	-0.63	5.4	11	4.7	0.68	6.5	4.4	5.9	4.1	1.9	2.5	7.9	3.9	2.3	2.5	3.2	-1.2	4.7	1.7	4.2	-0.63	3.5	5.5	1.4	-2	0.19	1.9
0.53	-0.05	7.8	2	1	8.5	5.3	1.4	7.9	-2.1	-4.4	3.9	-3.3	3.8	4.9	-0.6	2.5	-5.6	4.3	-1.5	-3.3	-2.9	2.9	-5.7	2.7	1.4	4.2	2	4	3.5	3.3	1.9	0.35	3.8	7.6	1.7	3.3	0.89	1.2	0.37	2.5	3	-0.62	8.2	2.6	6	-0.08	0.58	-4.3	9.7
0.14	-0.06	2.3	0.95	2.2	6.8	0.3	-2.8	3.5	5.8	1.7	-1.3	4.2	7.1	4.2	4	-3.6	-8.4	4.4	-5.1	0.28	0.52	-0.48	-2.4	-0.31	5.5	0.96	1.4	2.6	4.5	3	-1.9	-2.3	2.1	7.5	3.8	1.6	-0.91	2.4	3.3	10	0.61	2.3	5	6.7	0.62	1.4	0.09	-3.5	5.6
0.28	0.35	2.3	3.8	2.3	4.3	-1.3	-3.9	7.8	4.7	6	-1.3	6.4	2.7	-6.4	-3.5	-4	14	1.4	4.8	0.02	2.4	4.3	7	-1.4	-3.2	2.7	7.1	6.2	-1.4	-2	0.93	3.3	-0.67	7	6	7	6	2.6	1.9	11	4.9	5.2	-0.06	8.1	5	2	5	8.7	0.95
0.05	0.39	-0.04	1.2	6.5	0.17	0.95	2.6	6.1	4.2	0.18	5.6	2.8	-0.56	-2.6	5	-3.6	8.2	3	4	2.9	9.6	3.2	13	2.7	10	0.67	3.1	3	3.1	-2.6	4.8	2	0.28	3.7	4.2	2.9	3	4.8	2.8	6	4.9	1.3	-0.88	6	9.3	-1.6	1.1	-4.2	-5
-0.19	-0.04	0.86	1.8	4.7	-1.1	-1.9	-0.94	6.8	-3.3	-0.22	7.2	4.8	-2.4	1.5	8.1	4.9	-0.31	3.2	1.4	5.8	-4.9	3.1	2.8	0.3	7.2	8.2	-4.3	-1.7	-0.79	0.12	-0.47	0.8	0.25	2.3	0.73	3.1	-2.4	4.3	6.8	4.3	1.1	3.4	-0.09	4.9	1.8	4.7	-2.1	-5.6	2.9
-0.42	-0.34	5.7	1.3	3.1	3.4	-0.48	-2.2	-3.1	-0.15	-0.48	-7.7	-1.5	-4.2	0.25	-2.1	3.8	-4.8	2.1	-5.5	1.1	0.01	5.2	-3.5	-3.4	2.3	3.5	-0.23	-3	-3	-2.7	-2.8	-3.5	-1.1	-0.19	1.7	0.36	-0.56	-2.6	0.66	-0.61	2.3	-1.5	-4	-7.2	0.57	-1.6	2	-0.08	2.2
0.06	-0.09	-0.43	1.5	1.6	-0.16	2.2	0.89	-0.21	2	-0.13	-2.6	-0.42	-3.9	0.8	-7.1	-0.08	-5.8	5	-4.5	-5.5	-4.4	0.59	-3.8	0.73	2.6	-1.9	-1.2	-2.6	-1.2	4.3	-8.7	-4.2	-1.9	-2	-1.9	-2.4	-0.68	-1.9	0.07	-3.8	-3	-1.5	-1.1	-4.1	-2.7	-1.4	-1.8	-3.6	-7.5
0.12	-0.48	0.06	-0.26	2.6	-3.5	1.7	-0.02	4.1	-3.8	4.3	3.3	1.9	-0.23	11	-7	-3.9	5.7	-1.9	-2.1	7	-8.2	8.2	-3.4	-0.23	-9.7	-0.03	5.1	3.6	-1.1	1.3	-5.7	1.5	-4.1	2.8	-1.9	2.6	-3.1	3.2	0.88	4.9	-1.5	-10	3.3	-1.4	1	0.57	-0.52	9.1	-6.8
0.47	-0.11	4.2	2	3.7	-0.19	2.9	-1.6	8.8	-6.2	1.5	-0.4	4.1	0.51	11	-5.6	-6.8	-4	0.93	-5.5	4.9	-4.3	11	4.2	4.2	-2.5	5.3	-1.4	2.1	-1.5	-2.4	-4.7	6.1	-8	4.1	2	4.6	-3.5	2.8	2.5	3.2	3.3	0.12	0.15	1.8	-1.8	0.52	-1.6	6	1.9
0.75	-0.25	13	-3.4	9.1	-1.4	13	2	11	-1.1	9	1.8	13	-4.1	14	-1.6	7.6	-5.9	16	-3.3	8.8	1.7	8.8	3.9	2.6	-1.6	13	1.7	7.7	-0.71	9.9	-5.8	6.6	-1.1	6.5	3.6	5.2	-0.17	4.3	1.1	9	1.1	9.2	1.5	8.2	-3.1	7.2	0.83	5.8	-6.7
0.31	-0.18	3.4	-4.5	-4.1	-2.8	5.3	-1.2	5.3	-0.78	1.9	2.4	2.1	0.31	2.9	-0.37	2.7	3	11	0.51	-0.04	4.6	4.5	5.6	0.37	-0.87	7.3	-0.45	2.9	-1.2	0.92	-7.5	5	-1.2	-4.2	0.73	-4.5	0.33	-4.2	2.2	3.6	0.44	6.6	0.78	1.6	1.1	-1.1	0.24	4.4	-3.4
0.03	-0.9	-4.3	-3.2	-9	-6.1	-0.61	-2.6	-2.2	0.22	-9.3	0.34	-11	-2.5	0.04	-9.2	-6.7	-6.2	0.5	-4.5	-2.2	2.2	-5.8	-1.9	-1.1	2.1	0.44	2.4	-4.6	2.6	-1.7	3.2	-10	-5.1	-7.8	1.3	-8.8	2.2	-5.2	-0.74	-4	8.3	3.5	1.3	-1.1	-1.7	-1.4	-1.7	-3.1	2.5
-0	-0.28	-4.6	-2.5	-6	-8.3	-7	-4.5	0.54	-5	-5	-1	-3.4	-4.7	-3.5	-6.8	-7.1	2.2	-3.9	-5	-0.96	-2.4	-8.4	2.5	-6.7	-0.73	-2.6	-4	-3.7	-2.9	3.2	-4.1	-3.8	-6	-7.9	1.9	-4.7	-0.23	2	1.3	-7.9	4.6	-0.76	-2.8	-1.3	4	-1.1	-0.71	-10	-6.1
-0.31	-0.02	0.05	-1.6	-4.6	-5.3	-3.8	-2.1	-1.3	-7.3	3.2	0.53	-0.27	-6.4	-1.7	1.3	-2.4	-5.9	0.64	-0.52	-15	-8.3	-5.9	-1.9	-6.9	-0.19	-5.9	-7.9	-6	-4.8	3.4	-7.7	-4.9	-9.2	-13	4.5	-2.3	0.28	-2.6	-0.65	-4.2	-2.7	3.3	-5.8	-4.8	-3.7	-0.88	-2.3	-6.8	-9.5
-0.06	0.26	-1.4	1.9	-6.7	-8.6	0.94	-1.7	-3.2	-6.7	6.5	-3.6	-2.8	-7.3	-0.14	-3.5	3.2	8.4	-0.98	-0.87	-5.9	-2.4	-4.9	2.1	-2.7	1.2	-4.2	-4.6	-6.4	0.44	-3.5	-4.6	-4.6	0.96	-11	2.3	-11	1.7	-8.4	1.1	-12	-6.5	6.6	0.33	-14	0.87	-7.4	-0.03	0.52	-0.73
-0.11	-0.19	4.3	7	-0.88	-0.53	8.2	5.7	5.2	0.17	4	4.9	2.5	-4.6	7.5	-6.4	3.9	3.3	3.2	1.7	5.9	-6.7	-3.9	1.4	2.5	-0.58	3.4	-2	-4.8	1.4	-4.2	1.5	-1.4	4.9	-3.7	4.3	0.75	-2	1.9	2.1	-5.2	-5.7	0.88	0.5	-4.8	1.9	2.6	0.42	-5.2	0.35
-0.27	0.6	6	7.6	-2.2	0.93	10	10	5.3	1.7	6.6	4.4	0.86	3.2	9	0.12	2.4	7.1	4.8	3.8	0.36	-3.9	-4.3	4.3	7	4.1	7.9	-2.5	0.41	0.29	7.5	0.27	3.4	4.4	4	2.6	-3	-2	6.2	2.3	7.2	-1.7	6.3	0.91	-1.2	-5.3	0.26	0.02	-1.2	8.2
0.09	0.38	1.5	11	-0.91	1.2	5.1	7.8	-3.7	1.1	0.35	4.3	-1.7	4.6	-0.42	9.1	-0.19	11	4.9	0.4	-2.1	1.2	-4.2	6.4	-0.79	5	0.02	2	-2.9	5.1	0.24	-3	-1.5	4.6	-4.4	2.8	-3.3	3.2	-1.9	1.1	-3.8	-5.1	3.8	-0.06	-2.2	2.2	0.38	1.4	-3.2	7.3
0.22	0.23	3.9	8.2	-3.7	-2.2	1.6	-0.45	-2.6	-5.4	-1.2	-0.34	-3.2	-1.3	0.42	6.4	4	-4.7	4.7	0.44	1.1	10	-1	2	-2.8	1.3	1.7	5.7	-1.1	-1.8	4.1	0.01	0.95	-2.8	0.58	1.8	-2.8	3.5	-1.5	-2.5	0.92	-1.5	0.82	6.9	-3.8	-6.6	-3	1.8	1.2	6.1
-0.39	0.28	6.3	2	-3.5	-2.1	-3.2	8.3	-4.7	0.39	-4.7	-3.5	-5.2	-1.3	1.2	-2.2	-6.6	6.7	-2.7	-3.6	-4.6	-3.4	-3.4	7.5	-8.8	-2.2	-3.1	1.4	-1.4	-1.1	-3.6	-0.06	0.72	-4	0.58	1.3	-3.3	2.8	0.66	3.7	-5	7.1	-1.9	7.2	-5.6	-3.1	-5.9	3.9	-4.1	1.5
-0.15	0.03	9.1	0.46	-4.1	-4.3	5	6.1	-3	-2.8	1.4	-5.4	-2.9	-1.6	-2.8	-3.3	-1.4	2.5	-5.2	-1.5	2	-7	-3.1	4.6	-0.77	-0.29	0.82	-1.5	3.3	-2	-4	-7.5	1.1	-2.3	-1.4	-0.64	-2.1	1.8	-2.4	0.03	3	-6.8	3.3	7.4	0.83	-2.8	0.43	-0.89	-1.2	-2.1
0.39	0.36	-1.7	1.2	-2.2	1	-0.86	-0.86	-0.1	-1.5	-1.1	-0.05	-4.1	1.2	-4	-2.9	8.4	-6.6	2.1	-0.04	7.3	-4.8	4	-1.6	1.4	1.1	0.17	3.2	3.5	3	-0.09	-3.5	1.8	4	4	1	-0.74	1.2	-2.7	-0.85	2.8	-2.4	-2.5	4.1	-2.3	-2.2	-0.14	-2.2	-1.8	-4.3
0.14	-0.12	11	2	5.4	0.9	8.3	-7.5	5.2	-4.8	0.38	3.1	3.5	-1.4	1.6	-2	4.9	-8	0.09	-0.85	0.07	3.4	3.1	3.3	3.5	-4.8	2.4	1.3	-2.1	-1.1	-1.5	-3	-3.1	2	3.7	6.2	1.3	0.42	-0.3	0.03	-4.6	3.5	-3.2	6.8	-3.8	1.8	-0.37	-1.4	7.3	-3.1
0.51	0.23	11	2.8	2.4	-3.6	8.6	-1.3	8.1	-5.8	9.9	-2.2	10	-4.6	5.3	-8.3	2.8	-6.3	8.5	2.5	0.65	-1.4	1.4	2.3	1.8	-5.7	9.2	-0.82	1.4	-7	4.4	-5.3	-0.38	0.62	7.9	-4.4	3	-0.71	2.7	-2.8	4.1	-0.41	3.4	0.21	4.5	3.8	6.5	0.79	7.9	-1.1
0.3	-0.29	-1.5	-3.2	3.9	-4.2	-2.9	-0.82	-2.3	-1.4	-1.5	2.8	-1.4	3.9	6.3	-4	8.9	-9.8	3.4	0.57	-7.9	-3.7	-0.47	-6	0.22	3.9	5.4	7.2	4.5	0.61	0.57	-2.5	7.3	1.8	8.3	4.2	6.6	3.2	4.7	1	6.1	-2.6	-0.03	3.8	6.6	0.95	6.4	8.9	11	-1.7
0.21	-0.19	-1.1	-0.33	0.18	-2.8	-4	1.4	1.1	1.7	-4.9	5.2	-5.3	0.62	6.5	3.6	-8.4	11	0.36	9.4	-0.26	9.4	3	2.7	6.7	6	0.23	7.2	3.1	7.3	3.3	2.7	4.4	5.1	7.3	6.4	6.8	4.1	3.3	-0.55	5.9	5	-0.36	2.2	2.7	5.8	2	6.8	10	6.1
-0.26	0.5	7	1	-3	1	3.4	-3.1	-0.4	-2.5	2.6	-8	-1.7	-4.6	-9.6	-2.8	-4.3	6.1	-3	6.4	-5.5	-3.3	0.82	2.9	0.56	5	-7.4	3.2	1	6.1	2.2	4.4	-2.8	5.2	-1.2	5.3	3.6	0.52	2.8	-1.8	2.9	1	-9.2	3.9	-0.08	1.4	0.63	1.5	3.1	5.9
-0.03	-0.01	1.9	2.5	1.7	3.3	1.4	-6.6	0.79	-4.5	-3.4	1.1	-2.9	-0.45	-2.8	-4.9	9.4	3.7	-2.7	-2	4.5	-2.9	-2.9	-2.9	-0.05	2.6	-6.3	0.7	-6.7	4.8	-7.3	-4.4	-3.9	6.1	-5.7	7.5	-3.5	1.5	2.9	-0.35	2.9	2	-2.8	4	-1.8	2.8	-2.4	-1.9	-8.8	6.8
0.08	-0.36	6.8	-1.1	6.4	5.5	6.1	-8.5	4.8	-5.1	8.9	3.6	4.2	-0.8	6.1	-3.3	4	-7.3	0.47	-2.3	0.29	-3.8	2.3	5.2	3	5.9	-1.1	-3.7	-5.2	2.8	-5.5	-5.1	-1.4	5.6	0.78	2.8	-2.3	4.1	0.9	3.4	-4.2	1.5	-7.5	-0.93	0.19	0.37	1.1	-2.9	-8.8	-0.28
0.38	-0.32	1.2	0.66	4.3	3.9	11	2.6	3.5	-1.5	1.1	-0.14	1.4	-2.8	-0.63	-4.3	5.4	1.9	1.9	-2.7	9.8	-10	2.8	-3.4	2.7	-0.01	-0.07	-4.3	0.08	-2.6	-4.3	-5.3	0.7	3.4	1.1	1.7	4.7	-4.7	2.9	1.2	-3.5	0.41	-0.06	3.6	-3.7	6.3	2.1	-0.84	-9.2	0.22
0.27	-0.05	2	2.8	0.94	0.74	0.94	-2.7	1.6	-6.1	-1	-6.8	-0.25	0.75	2.8	-14	-2	-1.5	4.6	-5.3	-3.1	-4.5	-4	-2.6	0.64	-9.1	4.1	-5.2	-4.2	-2.7	-3.7	-6	-3.9	7	-2.7	-1.8	-3.6	-4.3	-0.84	-1.6	1.8	-3.7	9.9	-3.4	-4.4	1.1	3.3	-0.57	-8.6	1.1
0.11	-0.3	2.1	-0.14	3.8	2.5	-4.1	-8.9	0.11	1.9	8.4	1.6	2.3	5.7	-1.2	-8.5	-1.4	-2.8	0.55	-1.4	-0.2	0.05	-4.8	-0.76	-5.7	4.2	2.4	-0.17	-3.8	-4.1	-7.2	1.5	-2.5	2.6	-4.1	-0.02	-1.3	-0.54	-2.9	-0.33	-2.9	1.8	1.8	-3.8	-6.7	-1.2	2	4.4	-1	1.9
0.12	-0.28	1.1	0.07	3.5	3.7	3.3	3.3	-0.36	-2.9	-0.72	3.5	-0.19	1.1	-1.6	-2.4	-3.7	3	0.55	-0.55	1.8	12	-3	-3.2	0.66	0.38	-0.61	1.3	-2.7	-2.9	-3	-3	-4	2.5	0.5	2.3	0.63	-2.6	-2.2	1.8	-0.44	-3.3	2.5	5	-3	-3.5	-4.6	-0.25	-0.25	5.5
0.38	-0.43	-2.5	1.9	-1.7	-1.7	-6.2	5.6	2.1	-0.96	-1.6	3.6	-2.8	0.23	-1.7	3.3	2.6	-0.85	5.8	0.19	0.65	3.5	-3.4	-0.6	0.41	0.2	7.1	-2.3	-3.6	-2.3	-3	-4.8	0.8	1.9	-3.6	5.1	-0.99	3	-1.4	3.6	0.79	-2.7	6	-0.64	0.89	3.9	0.74	-1.9	-4.4	4.3
0.18	-0.65	6	-1.4	1.6	-4.1	-0.48	-4.2	3.5	-7.5	8.1	-3.1	0.52	-2.2	4.4	-5.9	0.85	-5.6	1.1	-3.7	-7.8	-7	-1.4	-2.4	3.8	-0.42	11	1.7	0.97	0.44	3.2	-9.7	5.5	0.46	0.29	0.92	4.5	-0.06	6.3	0.72	-0.97	-0.49	-1.4	-2.3	-0.91	3	5.7	0.7	-0.79	-1.9
-0.32	-0.8	0.28	-1.2	0.51	-1.6	1.2	1.8	-1.8	-8.7	2.7	-8.8	2.4	0.89	-2.2	-14	5.7	-4	3.5	-7.7	4.9	1.3	2.9	-9.2	1.3	-7.3	10	1.1	4.2	-2.2	-3.5	-5	-0.47	-0.74	1.8	1.4	4.8	0.53	0.62	-0.57	0.41	-3.2	5.9	-0.17	4.7	-1.2	5	-0.56	-3.9	-11
-0.23	-0.34	0.24	-1.1	-0.41	-7.5	2.7	4.4	-2	-8.1	-3.7	-6.7	-2.5	-4.6	0.36	-8.7	-8.9	-4.8	0.07	-3.4	6.6	-8.2	2.6	-9.7	0.19	-6.6	9.4	-1.3	8.2	-3.9	-1.6	-1.4	2.6	-7.2	6.8	-2.5	2.1	-3.1	-0.76	1.1	2.1	-0.96	2.7	-3.5	4	1.4	0.15	-0.48	-3.8	-5.9
-0.09	-0.21	6	5.2	3.1	-1.3	0.77	4.7	6.2	2.2	-1.6	5	-0.32	4.8	-1.4	3.5	-1.5	-3.2	-0.41	-3.5	-7.3	-1.8	-1.5	-8.7	-9	-0.71	1.4	-1.2	1.2	-0.28	-10	-3.1	1.8	-2.5	4	-5.2	4.6	-2.8	1.8	-7.6	-3.1	-8.4	0.96	-1.4	5	2.8	1.7	-1.1	-1.3	-1.8
-0.34	-0.25	-0.98	2.7	-3.5	-0.28	0.74	0.3	-3	2.7	4.8	8.5	2.1	6.1	-5.3	0.5	2.9	-6	-1.8	-0.56	0.7	-3.5	-2.5	-2.7	0.85	3.7	0.43	1.5	3.9	0.37	-4.7	1.4	4.6	5.8	3.5	-0.96	0.89	-0.5	-3.9	-2.1	-1.8	-6.3	4.9	2.2	1.1	-3	4.4	-0.5	0.9	-6.9
-0.23	-0.3	-9.7	2.3	-1.4	-0.65	-9.7	5.6	-7.2	4	-11	7.9	-7.2	-0.37	-6.7	-2.8	-2.2	-2.5	-6.5	-1.4	-1	-3.5	-3.4	-0.59	4	0.87	-2.7	4.6	1.9	-4	-5	0.2	-2.4	0.37	3.4	-4.6	-2.4	0.26	-6.5	-3	0.27	-6.9	4	-0.47	-6.3	-3.4	-2.6	1.9	-4	-2.7
-0.52	-0.36	-3.4	2.1	-0.37	-5.4	-16	1.1	-15	-1.3	-6.1	0.93	-4.5	-3.3	-12	-1	2	-1.7	-5.5	0.87	0.6	1.1	-4.2	-3.1	2.1	-2.2	-1.5	-0.12	0	-6	-3.9	-1.2	-1.4	1.7	2.6	-0.24	-0.22	-3.8	-2.8	2	-3	-8.5	1.4	0.6	-3.4	-2.9	-2.2	-4.1	-6.2	-7.6
0.52	-0.09	-3.4	1	-0.98	-5.9	-9.1	-2.5	-6.1	-8.9	-2.9	-7.8	-0.77	-6	-11	-4.4	5.8	-0.99	0.97	0.19	-2	4.1	-4	0.8	-0.04	-4.8	2.9	0.28	0.24	-7.9	-4.8	-3.2	4.4	-6.5	6.1	-4.5	1.9	-4.7	-3.6	0.82	-4.1	-7.7	10	-4	-0.46	-1.4	-0.37	-3	1.9	-12
0.02	-0.29	3.1	6.5	7.9	-1.7	0.18	1.2	3.9	-7.7	4.7	-4.4	5	-1.1	0.72	-3.3	-4.8	-3.3	1.4	-0.49	-1.4	-6.1	4.7	-0.72	4.3	2.6	6	1.5	3.2	-5.3	1.2	1.4	1.4	-2.9	14	-4.8	9.9	-6.2	-1	-0.4	1.2	1.6	5.3	3.9	1.7	0.15	1.5	-1.1	5.7	-0.66
0.45	0.2	0.04	-0.13	3.3	-5.5	-6	-0.17	-4.6	-3.8	-0.8	-4.1	-3.3	-2.2	1.2	-2.2	2.3	-1.8	3.2	0.42	0.85	2	4.8	-4.8	0.2	-2.2	3.8	-2.7	3.4	-2.6	0.91	-1.4	-0.2	0.4	9.3	-5.9	5.8	-2.1	1.2	-1.3	5.1	3.6	5.3	-0.05	-0.17	-1.5	0.37	2.2	3.3	-2.6
0.22	-0.26	0.2	4.5	2.7	-4.5	-2.9	-0.84	-0.38	-3.8	-3.7	-2.6	-0.62	-0.94	4.2	-6.9	0.32	-9.8	2.3	-4.4	6.1	-2.3	5	-11	1.1	0.37	2.7	3.4	5.1	-1.8	-3.1	-5.7	10	-0.92	15	-2.8	4.1	-2	1.5	-0.99	3.8	-11	5.2	0.56	3.6	-4.5	4.2	-1.6	-0.38	-2
-0.04	-0.34	5.1	0.89	5.1	1.1	2.7	-0.56	-0.53	-0.96	5.2	-1.8	5.7	5.6	-0.47	-1.5	-7.8	-3.5	-3	-6.6	-2.4	-6	-1.6	-4	4.4	0.16	6	-2.1	3	-3.3	-0.62	-6.3	2.3	4.3	7.3	1.9	5.8	-3.4	4.6	1.1	2.9	-11	9.1	3.6	-0.58	-3.9	4	-1	-5.8	0.94
0.41	-0.38	-3.1	2.1	4.1	-0.1	-10	-4.3	1.9	-5.1	3.4	3.1	6.8	-0.43	-7.8	-0.73	4.4	-1.2	-1.4	-2.1	-1.3	-1.7	-1.2	0.95	0.73	-1.2	8.5	-3.4	6.1	-3.5	-0.38	-7.7	6.4	-1.8	11	2.7	6	-3.9	4.3	1.1	5	-6.5	12	0.82	4.2	3.4	2.5	0.68	9.1	3.8
-0.07	0.12	-0.05	6.3	4	2.2	-3	7.8	-7.3	-5.2	1.6	0.46	3.4	0.05	-6.1	-1.7	-6.8	4.1	-7.3	0.33	-2.1	-3.4	-1.1	-2.7	6.5	-6.5	-6.3	-5	4.6	0.19	-0.53	-6.2	-0.43	-1.1	10	-4.6	7.7	-1.5	-0.89	-1.4	7.6	-7.5	-5.8	1.3	4	-2.2	1.2	1.2	2.5	-1.8
-0.18	0.19	-2.9	7.7	0.48	5.8	1	4	-2.2	-4	-4.3	3.3	-2	4	-4.8	3.4	-4.8	10	-6.4	6.2	-1.1	6.8	-7.4	-1.1	0.79	-1	-5.1	-5.4	3.2	-1.7	-2.4	-4.3	3.2	-1	5.5	-2.4	2.9	-0.99	-4.6	-0.45	1.4	2.6	-2.8	-2.5	-4.5	-7.7	0.49	-2.4	4.6	-1.3
-0.2	0.31	-2.2	6.2	-1.6	4.7	-2.2	7	-2.2	-3.5	-6.4	6	-3.5	3	-3.7	9.6	-2.9	8	-8.6	4.8	-9.9	4.6	-4.3	-1.3	-2	5.1	4.5	-2.9	-1.1	-0.63	-3.1	-2.1	0.95	2.7	7.6	4	3.6	-4.4	-2.5	2.2	-3.3	-2.5	3.1	6.5	-7.4	2.5	0.09	0.27	5.8	4.3
-0.26	-0.26	-1.8	4.2	-0.81	1.8	-6.8	7.6	-1.9	-0.16	3.9	3.9	0.34	5.3	-4.9	1.8	-8.9	6.5	-8.8	1.2	-10	-9	-0.02	-7.6	-0.39	4.6	0.57	1.4	-1.2	1.9	-1.1	-3.2	1.2	5.2	7.1	7.5	3.5	7.2	-2.3	6.4	-0.61	5.5	5.9	6.6	-5.3	2.6	2.4	0.99	3.7	2.8
-0.34	-0.51	1.9	6	-4.1	4.4	0.78	3.3	-1.3	-1.6	3.9	4.9	-1.5	3.1	-7.2	-4.5	-5.2	-10	-3.9	-5.3	-7.5	-9	-0.52	-5.5	-3.7	1.9	4.4	6.9	-1.8	-1.4	-3.9	-3.8	-0.59	-1.7	3.4	5.1	2.6	4.4	-0.32	7.3	0.42	1.4	9.9	3.7	-3	1.8	-0.29	0.53	-3.4	-3.5
0.12	-0.37	-0.11	5.8	1.9	-0.77	1.8	12	-1.1	-4.1	0.24	0.7	2	1.7	-7.2	-4.7	1.2	-5.2	-0.85	-8.2	-5.7	-8.8	-4.1	-5.2	3.1	3.4	7.1	-0.02	2.4	-3.4	-12	-3	3.6	-2.2	6.8	-1.3	1.6	-2.3	-2.4	1.7	0.52	-0.87	4.9	4.7	2.5	0.14	2	-0.53	-3.1	-6.5
-0.17	-0.23	-2.8	2.3	0.47	-1.5	-5.1	5.8	-5.2	-4.7	0.04	-1.5	-3.1	2.8	-7.2	-4	-6.9	-11	-9.2	-3.7	-6.9	-5.9	-2.1	-1.7	9	-1.1	5.8	-1	0.79	-4.7	-5.8	-8.6	5.6	-2.9	9	-0.38	-1.9	-6.1	-3.5	-4.7	-5.8	-7.5	3.1	-1	1.1	-7.7	-0.99	-0.38	-0.09	-2.4
-0.15	-0.12	-10	3.5	-9.7	2.2	-3.2	5.8	-11	-1.7	-11	7.9	-12	-0.9	-14	-5.7	-6.3	-14	-7.4	-2.8	-6.4	-6	-9	-2	-1.9	1.1	-0.41	3.6	-4.3	-3.4	-3.5	-4.8	-1.1	-0.38	-2.6	0.31	-3.9	-3.6	-3.4	-0.15	0.42	-4	4.6	0.82	-3.6	-6.7	-3.4	3.4	-1.8	-1.8
-0.04	0.4	-6.1	7.3	-8.1	-0.99	-3.9	8.9	-2.8	-3.6	-1.3	1.9	-6	-2	-9	-6	-3	2.5	-8.2	3.9	-2.8	-5.3	-5.7	-4.8	-6.1	-8.8	0.49	7.4	-4.6	1.8	-3	-0.7	-2.7	4.3	-7.8	-1.4	-4.2	2.4	-1.4	-1.9	-1.3	1.9	-1.6	6.6	2.4	2.2	2.5	3.4	-6.7	-2
-0.23	0.24	-3.7	2.3	-5	-0.57	2.9	-1.7	-8.2	-1.7	-5.9	0.16	-6.4	3	-6.3	-3.5	-2.5	0.85	-5.2	9.1	-2.6	3.1	-5.4	-5.5	-1.6	-6	5	7.9	0.26	0.23	-5	-6.5	-1.1	6.8	0.04	-1.2	-0.67	1.7	0.88	2	-8.9	-0.91	3.7	11	0.89	2.9	-0.47	4.5	-0.41	0.64
-0.17	-0.16	-4.7	5.6	-3.1	5.7	-11	1.5	-9.6	-5.4	-12	4.8	-7.7	8.7	-11	-0.79	5.3	-4.8	-7.3	7.4	-7.4	5.2	-9.2	-1.8	-5.1	3.8	0.29	2.7	-2.8	0.95	-7.3	-3.7	-1.5	4.1	-3.2	4.9	1.1	1	0.73	0.12	-3	7.9	-1.4	9.4	-0.36	8.2	1.8	3	4.6	4.5
-0.2	0.05	-5.1	8.1	-0.35	1.6	-2.4	13	-8.8	-1.9	-6.5	0.59	-6.2	4.6	-3.7	-1.2	3	0.61	-3.8	-0.53	-3	0.3	-7.2	-1.1	6.7	-4.2	4	1.1	0.93	-1.6	-1.3	-5.8	6	-0.52	6.3	4.1	-0.39	8.1	-1.4	1.8	1.6	2.8	-1.6	-1.3	5.1	11	5.4	4.3	4	3.4
-0.13	-0.3	-3.5	1.1	-1.2	1.5	-1.5	6.1	-1.2	5.6	6	2.2	0.14	5.5	-2.2	-3.6	-10	-2.7	-6	1.9	-1.9	5.4	-4.5	-3.6	6.7	-3.9	0.54	-0.73	2.4	1.3	2.9	-1.4	4.6	-1.8	1.1	1.1	-3.4	1.9	-3.4	1	-0.15	1.1	5.3	-4.4	3.4	10	2.2	-0.11	-8.2	-11
0.3	0.18	4	-0.95	1.8	-5.7	1.9	-3.9	2.7	4.3	4	3	6.6	3.4	-2	7	-1.4	-4.4	-5.4	8.5	-1.6	10	1.5	4.8	-4.4	5.4	2.9	6.5	-0.94	0.91	2.4	0.52	12	8.3	-1.3	9.3	-1.2	1.6	-1.4	3.8	2.4	4.5	3.7	7.7	8.1	0.53	10	3.5	1.4	-0.78
0.37	0.5	0.92	10	-1.6	4.1	-2.1	3.6	-2.9	6.7	-0.61	4.8	2.3	5.5	-3	-1.8	-1.3	13	-2.8	6.4	-2	-3.2	-2.2	6.5	2.9	3.2	6.8	11	-4.4	4.8	-5.3	-4.4	4.9	9.7	-9.4	7	-4.8	5.5	-3.8	3.8	-6.6	7.3	2.2	10	-2.5	6	0.3	9.6	-3.6	7.7
0.39	-0.37	1.4	1.6	-0.84	-3.1	-6.2	1.9	1.5	-0.22	-3.2	5.7	1.7	1.2	-3.1	-8.1	5.4	-8.5	7.1	-1.6	-7.6	-3.3	-5.3	-5.7	-8.8	1.6	5.8	6.2	1.5	-3.3	0.15	-6.3	5.3	-1	-8.2	-0.43	-1.2	-2.2	-6.1	-4.1	-7.7	-9.2	7.6	4.4	-1.3	-3.8	5.6	3.5	1.7	-4.4
-0.08	-0.63	-4.9	-7.1	3.3	-11	0.23	-5.4	-2.9	-12	6.8	-3.7	2.8	-8.4	4.4	-7.1	-6.6	-10	-0.73	-1.2	-3.2	10	-2.2	-6.5	-0.87	-9.7	0.42	2.9	-0.24	-12	1.9	-0.04	0.44	-5.9	-3.4	-12	1.5	-10	-0.56	-7.4	2.8	-11	1.4	10	-1.4	-8.4	5.4	-1.2	0.71	-14
0.36	-1.1	-3	-12	0.34	-13	-5.8	-11	0.39	-19	0.39	-16	0.8	-12	1.6	-23	-7.2	-16	-2.9	-13	-1.9	-17	0.76	-7.6	-1.3	-22	-1.2	-7.7	1.7	-20	-1.9	-9.4	-1.4	-17	1.5	-23	-0.83	-14	1.1	-6.8	4.4	-9.3	0.35	-2.5	1.4	-12	1.1	-9	1.7	-21
0.28	-1.4	-4.2	-9.6	3	-17	0.37	-16	3.2	-15	5.2	-12	4.5	-7.6	13	-18	7.3	-15	-1.1	-19	5.8	-8	7.1	-8.4	-0.49	-9.5	-4.9	-13	-1.9	-13	0.62	-14	-4.2	-4.7	-1	-11	3.1	-10	-1.2	-3.5	1.2	-5.9	1.2	-7.7	-1.5	-9.3	-0.12	-9.4	1.9	1.5
0.64	-0.99	7.9	-5.2	11	-9.2	4.5	-11	12	-7.4	11	0.53	10	2.9	4.3	-28	8.9	-7.1	3.7	-8.8	4.3	-11	7.2	-10	-4.7	-25	0.87	-16	-0.37	-12	-0.32	-21	2.6	-12	1.1	-15	-0.81	-7.9	-0.97	-6.4	4.7	-15	2.9	-11	-1.4	0.27	-2.4	-1.5	4.5	-6.6
0.05	-0.97	10	-15	8	-6.2	5.7	-8.8	-2.3	-4.5	4.5	7.1	6	3.6	5.3	-7.9	1.8	-8.8	2.4	-1.9	3.7	4.1	7.4	-3.3	-4	-1.8	0.24	-7.2	-0.37	-7.4	0.64	-9.2	0.2	-7.4	1.1	-5.2	-4.8	-3.2	-4.6	-7.4	5.7	-17	5.8	-8.4	-0.92	-8.5	-1.2	-7.4	-2.8	-5.5
-0.17	0.02	-4.3	4.1	2.8	0.93	-1.1	13	-3.7	11	-2	4.1	-6.7	9.8	-0.75	6.5	3.4	6.1	4.1	5.5	6.2	2.6	1.6	1.1	-2.3	6.8	0.9	-1.1	2.2	-2.7	4.1	6.5	2.7	0.81	-1.3	-0.01	-2.3	1.7	-3.4	3.2	5.5	-4.7	11	-8.3	-0.41	-9.2	-1.4	-1.9	-0.22	4.6
0.13	-0.13	-8.6	-3.3	-1.8	-2.3	-9.7	-8.1	-9.2	5.8	-7.1	3.2	-8.5	2.7	-15	5.7	-0.98	-0.47	-7.1	-2.1	-5.7	3.8	-6.6	-2.1	3.9	-1.2	1.2	-5.6	2.8	-7.2	2.5	4.5	4.3	-2.7	-0.52	-3.3	-0.71	-8.6	1.9	-2.6	0.54	-7.1	10	-7.5	8.8	-9.2	-0.11	-7.6	4	3.5
-0.8	-0.32	-17	-2.4	-12	-5	-15	-11	-22	2	-14	-2.8	-9.3	1.5	-20	5.4	-7.7	-1.5	-24	-1.4	-6.4	1.6	-13	3.9	-13	-4.4	-6.6	-5.9	-6.9	-3.4	-10	1.9	-10	-3.5	-15	-2.4	-7.3	-3.7	-8.1	-4.9	-0.42	-6.6	-7.7	-2.3	1.7	-8.3	-5.7	-7.2	-6.5	-1.3
-1.5	-0.2	-11	-0.85	-8.5	0.52	-7.6	-8.5	-18	0.46	-7.7	2.7	-3.3	-3.8	-8.9	3.4	-12	-3.6	-12	-0.56	-5.3	-6.8	-8.1	-1.4	-19	-4.2	-14	-11	-18	-4.3	-13	-3.3	-8.9	-4.2	-20	-5.7	-16	-3.2	-12	-6.9	-15	-7.6	-16	-5.2	-17	-9.8	-8.6	-7.5	-17	3.4
-1.1	0.27	-6.5	2.2	-3.5	4.7	-12	3.2	-11	3.4	-8.8	2.7	-3.3	-4.8	-8.9	7.2	-18	6.6	-8.8	0.11	-4.4	-0.67	-2.7	-2.1	-12	0.43	-13	-4.3	-15	-1.4	-15	3.4	-9.1	-0.8	-12	0.94	-16	-1.8	-10	-5.2	-20	-1	-7.9	-10	-22	-2.3	-9.2	-4.1	-11	0.82
-0.21	0.35	-2.3	9.1	7	2.2	1.3	8.7	5.1	14	6.3	11	4.6	5.4	6.4	5.3	12	10	4.2	0.32	6	-7.2	3	5.8	3.9	1.8	4.8	-2.1	0.41	3.6	2.2	2.5	1.2	1.2	-4.2	-1.6	-2.2	1.3	-9.4	-3.5	3.3	3.6	4.2	-4.8	4.6	-3	-0.73	-2.9	-2.8	5.3
-2.9	0.84	13	2	21	-0.53	11	-7.3	12	0.78	18	0.05	20	0.64	-14	7	-20	7	-12	4.8	-21	6.1	-35	5.8	-19	-1.2	-3.4	-3.7	-3.8	4.6	-2.1	1.3	-5.8	0.54	-4.5	4.1	-4.8	6.1	-16	-1.3	-23	-3.8	-1.2	-2.1	-10	0.56	-0.83	-0.94	2.3	1.6
-1.5	0.93	5	0.82	15	2.4	-1.9	3.7	15	2.2	13	-2.5	6.9	1.4	15	13	-9.1	7	6.9	9.4	19	6.9	8.6	7	16	7.1	-2.2	0.82	12	10	12	4.1	6.3	3.8	20	9.9	14	7.4	19	0.8	7.7	5.9	-3.2	0.73	7.2	1.4	6.4	1.2	14	9.3
-0.44	0.54	4.3	2	6.4	6.8	0.25	7.7	12	3.8	7.3	0.47	12	-2.2	16	9.6	2.2	10	5.5	6.7	8.7	8	15	2.3	13	2.1	-8	3	8	6.9	7.8	7.6	4.2	5.1	3.7	7.6	2.1	5.7	8.1	1.3	12	4.2	-13	3.9	16	-4	-0.59	0.06	6.5	5.3
-0.37	1	3.9	2.6	1.5	-0.2	7.4	6.2	9.3	12	2.3	5.8	6.2	0.62	-0.35	11	1.6	9.1	0.9	9.9	-4.5	2.2	0.61	3.4	7.1	7.5	-5.2	7.1	3.1	7.2	8.1	12	-1.9	8.6	3.6	9.8	-0.41	7.6	6	4.8	-1.7	5.5	-0.49	-0.61	7.5	7.2	-0.69	5.3	-2.2	11
-0.23	1.3	3.6	2.6	2.8	5.5	1.2	9	2.7	19	-1.1	11	6	-3.4	12	9.7	13	13	9.5	6.3	13	-3.4	-0.01	3.6	8.5	4.7	-0.44	5.5	10	6.6	8.3	14	0.86	5.6	4	7.7	12	7.9	9.3	5.8	2.7	5.5	3	1.8	10	5.1	6.3	2.3	-1.6	2.4
-0.32	0.74	-1.9	0.28	-0.8	5.7	1.9	3.1	4.2	5.1	2.5	-0.33	5.6	-3.5	16	-2.1	7.3	0.52	12	-7.4	5.2	2.5	2.1	-1.9	7.8	2.7	-2.7	5.2	10	6	14	4.9	4.3	-1.8	6.9	4.2	11	7.2	10	2.7	13	6.9	-6.8	5.3	9.1	7.5	6.9	0.71	7.5	5.3
0.36	0.1	0.76	6.5	0.86	5.2	14	-0.72	7.8	1.8	3.4	-5.3	5.2	0.84	9.8	-2	3.2	-0.33	11	-6.6	7.5	2.9	11	0.75	7.5	3.4	5.3	0.3	7.5	3.8	13	7.2	4.8	-1.8	6.2	6.2	8.9	6.8	6.1	1.2	11	6.8	1.9	-0.9	7.2	1.3	5.7	1.1	3.2	4.8
0.98	-0.23	-3.8	0.31	-3.1	6.3	-6.1	-4.2	0.59	8.7	0.63	4.5	3.3	-0.75	17	6.2	7	2.9	12	-2.1	15	4.6	6.6	5.9	7	3.5	6.5	-7.4	5	4.4	12	6.7	4.5	1.9	1.2	12	2.4	2.9	10	3.8	8.8	8.9	9.1	-0.96	9.2	4.3	2.5	1.6	0.52	1.9
0.41	-0.23	-5.7	4.6	-8	9.1	-6.7	-1.9	-6.1	2.1	-4.5	-2.7	-9.7	3.9	5.4	1.3	-6.3	-5.3	-1.2	-6	-1.7	-2.8	-0.11	2.4	-1.3	4.9	-10	-1.3	-1.2	3.9	2	2.3	-5.1	2.6	-10	8.3	-0.06	2.4	5.2	1.2	-1.2	1.9	-8.5	-2.1	6.3	0.99	0.58	-4.5	1.5	-0.21
-0.14	0	-1.6	-5.1	-4.9	5	-7.6	-4.4	1.6	3.3	-5.5	-2.3	-0.58	-4.2	8.1	1.2	4.7	4.8	-0.39	-1.2	-1.8	11	4.5	4.3	-1.8	5.7	-5	-5	-0.81	4.3	3.9	1.9	-0.76	-2.6	-4.4	3.1	-0.55	2.7	2.3	-4.5	5.4	1.6	-7.8	-5.1	3.7	1.7	1.6	-0.96	-0.78	1.7
0.13	-0.13	-5.3	2.4	-2.2	7.5	-4	4.2	5.3	0.48	-5.7	5.5	-0.83	2.3	12	-0.7	8.3	1.2	8	-5.7	5.8	4.4	3.6	-2	0.28	2.3	6.2	-7.1	6.6	1.1	11	6.3	7.6	-0.63	5.3	4.8	10	0.32	6.7	2.3	2	6	-2.6	-5.3	11	6.2	2.3	2.5	8.9	-0.38
1.2	0.09	9.3	-3.2	6.7	-3.3	19	-1.7	13	2.4	9	1.9	5.9	-2.5	16	-1.1	-1.7	-0.71	18	1.8	8.9	5.6	13	-2.4	14	5.2	14	-4.2	12	4.8	12	6.4	16	-2.4	16	5.9	13	4.2	9.1	3.5	17	4.1	21	-1.7	16	4	7.4	-0.7	8.7	7.4
0.31	0.06	-0.21	-3.1	-6.5	1.7	-1.9	0.05	8.1	1.1	-0.99	4.9	-4.5	-4.2	-9.6	4.2	-4.2	-3.7	-2.3	-2.8	-9.9	-6.4	-4.5	-1.3	7.7	-2.3	4	-1.1	0.12	3	4.1	4.2	8.2	-4.6	-1.6	2	-2.5	4.7	3.2	-0.22	6.5	5.9	3.7	-4.6	6.3	-0.78	0.37	1.3	2.4	8.3
-0.04	0.64	-17	4.6	-15	5.1	-8.4	6.5	-7.6	3.6	-7.7	2.7	-14	-0.3	-16	8.6	-11	2.8	-14	0.77	-7.6	-3.6	-1.9	2.2	-6.3	-2.1	5.7	2.4	-3.5	2.4	0.6	4.1	2.6	3.9	-9.6	-0.3	-3.8	2.8	-1.2	5.2	-2.8	8.7	-1.7	-2.7	2.7	2.9	2.4	2.8	5.2	1.8
-0.73	0.33	-12	-2.8	-12	2.2	-15	-4	-19	3.6	-11	-2.9	-19	0.38	-1.9	5.7	-1.2	2.5	-11	4.1	-2.6	5.7	2.5	-1.9	-20	-2.5	-5.6	0.56	-13	1.9	-7.8	5.6	-9.9	1.6	-19	3.8	-13	2.6	-1.2	1.2	0.03	1.6	-6.2	-6.4	-3.2	-3.1	-2.1	1.6	-3.8	-0.11
-3.8	0.25	-9.9	1.3	-3	-0.39	0.5	5.8	-3.8	5.5	-3.5	1.2	0.13	-4.1	-21	3.2	-34	-2.2	-13	0.37	-24	5.8	-61	0.48	-24	3.1	-26	4.1	-16	-0.19	6.7	7	-11	0.96	-16	-2	-3.9	1.8	-4.1	1.3	-9.8	5.2	-39	-1.4	-15	0.46	-6.8	0.5	-11	2.5
-1.6	0.43	-11	-3.2	-2.3	-1.8	-2.3	-3.8	3.4	1.5	-0.87	2.4	11	-2.8	-5	3.3	-24	12	3	2.2	-2.9	0.62	5.3	8.3	-11	4.9	-18	2.6	-7.1	4.5	3.1	3.2	-3.4	-0.84	-11	-6.3	-1.7	-4.6	8.7	0.77	-2	11	-21	-0.63	-3.2	-6.3	-4.2	-0.59	-7.2	6.3
-0.61	0.57	0.11	-3.8	1.4	-2.2	4.8	-11	9.3	2.8	8.6	-6.5	11	-3.6	4.9	8.3	-10	2.3	4.8	3.9	2.4	4	15	11	-3.4	3.7	-13	-0.84	-11	2.9	-0.87	6.1	-5.9	1.2	-14	-4.3	-11	-4.3	4.7	-2.3	-0.13	9.2	-6.6	-2.5	-4	-1.1	-8	1.7	2.4	4.9
-0.7	0.05	5.5	-3.9	7.6	-4.4	0.04	-7.7	4.3	-4.5	2.1	-8	6.1	-6	-0.26	9.6	-1.9	7.9	-0.1	7.9	3.5	3.6	-6.3	6.2	-8.5	3	-9.3	4.8	-10	-1.8	1.3	7.9	-9.5	-3.4	-12	-5.7	-7.4	-3.9	-0.27	3.5	-5.2	4.9	-11	-1.6	-2	-2.7	-4.9	3.3	-1.6	-6.7
0.06	-0.06	-8.3	-9.1	4	-1.7	1.6	-1.2	3.2	-0.1	-5.2	-0.44	0.82	-4	8.2	11	2.2	-1.7	12	5.2	12	-5.9	-4.8	8.2	11	0.57	11	7.2	9.5	0.37	14	9.2	-1.6	-4.9	5.2	-5.9	6.8	-3.3	1.8	2.5	3	4.3	16	3.9	13	1.3	12	-0.61	-2.4	-7.6
0.65	0.49	1.1	-6.4	-0.31	0.96	8.6	-2.8	3.5	2.4	1.4	-5.5	5.7	-2.5	16	1.9	9.2	-0.94	6	-2.2	17	-0.23	13	5.6	11	5.3	1.4	2.1	3.5	1.7	12	6.3	-1.2	-3.8	5.7	-2.7	5.9	-0.02	6.8	-1.2	-2	-1	3.2	-0.58	5.5	0.17	6.1	1.4	7.4	-0.2
-0.32	0.32	-5	-0.98	-5	7.3	-0.02	-4.8	-0.72	4.2	-7.8	-4.6	-2.2	-2	-5	-6.3	-6.5	-3.6	-7.4	-2.8	-7.6	2.9	-3.8	4.7	-6.5	5.7	-13	-1.1	-5.8	1.3	-3.8	3	-11	-5.6	-9.3	2.4	-6.3	1.1	-3.3	1.5	-7.4	6.5	-11	-4.2	-6.2	0.55	-6.5	1.5	-1.4	3.7
0.57	0.5	0.9	5	2.1	4.4	1.6	-2	-4.1	-6	0.03	-3.5	-2.5	3	3.9	9.9	4.9	5.2	3.8	1.8	2.2	6	-2.1	8.2	3.1	2.9	-9.4	-4.1	-1.9	6.6	-2.1	4.5	-7.5	4.5	3.5	0.75	-0.19	5.5	-2	1.5	-3.1	6.2	-5.7	-4.6	-4	1.5	-6.2	2.7	0.04	5.7
0.33	0.4	6.2	0.54	4.3	2.6	4.7	-5.9	4.5	-0.75	-0.91	2.6	1.8	3.2	8.9	13	7.2	8.4	2.7	6.2	11	9.9	5.4	12	4	5.9	-5.8	-0.26	2.7	6	3.3	5.5	-4.7	4.5	5.4	0.65	-4	5.9	-3	7.6	-4.1	4.1	-1.1	-2.9	-2.9	-1.4	-6.1	1.8	-1.4	14
0.68	0.49	7.5	-0.65	3.4	4.8	7.5	5.2	11	5.2	1.8	4.3	4.2	3	6.6	6.6	13	7.1	4.4	7.4	6.3	0.5	7	8.1	0.61	1.5	-3.6	2.3	4.5	5.2	1.2	11	-0.63	8.8	2.8	5.4	0.98	7.8	2.7	4	1.9	8.3	-4.5	7.1	3.1	0.84	-2	2	10	7.3
0.62	0.33	5.9	-4	2.2	-1.8	1.1	0.43	3	7.8	6.1	-3.5	3.5	-0.13	19	6.5	12	1.2	4.2	6.3	12	13	13	-0.94	3.8	4.4	-2.4	6	4.5	4.6	4.6	12	1.1	5.5	7.5	5	6.2	4.2	4.5	3.7	-2.1	8.9	-1.7	5.6	-2.8	3.7	-1.3	3.7	11	7.4
0.65	0.66	6	1.8	4.5	-4.2	-1.1	-2.2	-0.13	7.6	-3.2	0.64	1.7	1.9	4.2	9.4	7.2	5.3	-0.71	8.8	14	13	4	4.8	5.5	0.19	-2	5.3	1.4	0.13	-2.1	5.5	-1.4	-0.23	0.35	-9.5	0.78	0.48	1	-0.16	-3.3	4.4	-4	1.4	-0.39	3.7	-1.4	2.7	4.8	-1.1
0.63	0.01	7.5	4.4	5.3	1.1	6.8	-8.1	2.9	-0.63	0.38	-0.36	6.8	-0.72	5	11	7.3	7.4	6.4	7.1	3.2	7.3	6.5	3	12	1.9	-3.7	6.7	5.1	1.6	0.7	8	4.9	0.08	8.8	-6.2	2.9	-2.1	4.6	0.31	-1.1	2.7	-4.3	6.8	-1.8	0.1	-2.9	1.7	10	1.2
1	-0.14	9.1	-10	2.7	-0.85	12	7.2	3.9	17	6.3	12	4.2	2.7	12	11	8.2	0.98	9.1	-1.5	9.8	8.6	4.3	0.51	9.3	-0.05	1.7	6.4	7	4.8	1.6	9	5	4.1	3.6	0.73	4.3	3.6	3.9	-0.03	7.2	5.8	-2.2	8	0.47	2.9	-0.75	1.1	4	6.5
1.3	0.71	9.4	-2.6	4.7	0.47	17	7	9.3	17	1.2	3.1	0.96	5.2	10	15	23	1.5	10	12	11	7.1	11	5.1	7.3	5.8	3.3	17	3.7	17	6.9	17	5.1	14	2.6	9.7	3.8	11	4.3	6.7	6.1	16	3.9	16	4.3	17	0.54	10	2	17
0.92	0.56	-3.2	-0.12	3.5	9.9	1.5	3.4	0.38	5.1	-0.48	-3.4	1.7	6.4	5.5	9.6	9.7	8.9	9.3	14	2.5	11	5.6	11	3.7	12	2.7	5	5.4	15	4.5	8.4	3.1	5.7	6.8	16	5.4	14	6.2	12	8.8	5.3	3.4	2.4	0.72	12	0.37	4	8.2	16
0.67	0.25	3.5	-16	4.4	-4.2	-6.1	-8.1	2.6	2.9	5.2	-13	4.1	5.1	11	9	3.6	9.3	0.5	12	13	11	8.6	7	7.6	5.7	5.1	1.8	3.5	11	2.5	2.3	2.8	5.1	4.8	15	7.5	13	3.9	18	5.7	9.6	0.61	-7.3	2.7	15	2.8	3.5	2.6	9.9
0.88	-0.2	3.2	2.3	2.5	13	0.52	-0.27	2.1	4.8	-1.1	5.2	-3.6	16	8.4	1.4	10	-2.8	6.3	-3.4	6.7	-3.4	7.2	-5.1	4.8	-3	1.8	-3.3	2.6	3.9	3.2	3.7	2.1	-3.5	2.3	5.5	5.2	2.6	3.1	-6.1	3.8	1.8	1.8	-0.55	-1.3	8.9	-0.14	-1.4	7.4	0.79
0.7	-0.77	2.3	5.7	-2.2	9.8	-1.1	16	-0.93	3.2	-3.9	17	-7.9	11	8.9	-16	7.4	-23	0.44	2.2	5	3.4	5	-9.1	5.1	0.1	0.47	-3.8	5.9	0.22	6.9	-14	2.7	2.5	0.74	-1.4	1.3	-7	4.8	-15	-0.77	-24	-3.5	5.9	2	-21	-0.61	-13	2.4	-6.9
0.45	-1.4	4.2	-9.9	-5.3	-5.3	-0	-1.5	2.7	-12	-0.47	5.6	-5.8	-4.7	2.6	-12	-1.1	-23	-6.2	2.8	1.5	-9.5	5.7	-15	-0.46	-4	-3.2	10	-0.02	-3.3	11	-2.8	-1.5	1.8	-6.2	4.2	-2.5	7.3	-1.1	11	4.2	-3.1	-1.7	7	4.6	9.2	-2.2	9.7	5	-14
-0.33	-0.79	-0.67	-14	-1.6	-21	5.2	-8.9	5.4	-12	8.7	-11	1	-3.2	-3.8	-7.8	-4.9	-15	-7.5	-7.9	-9.2	4.9	-0.69	-12	-2	-4.3	0.99	-1.8	-3.7	-16	7.4	-2.8	-2.6	-12	-5.3	-6.4	2.2	-8.7	0.99	-2.4	-3.2	-8.7	-1.6	0.18	5.1	-15	1.6	-7.9	-8.3	-17
-0.2	-0.53	-3.5	-13	3.3	-6.6	0.29	-0.68	-3.8	-4.5	-2	-5.8	-4.2	6.7	2.2	-1.5	1.1	1.6	-3.5	-2	2.7	1.9	5.9	-4.8	-0.27	-4.5	-0.72	-7.5	-2.4	-2.3	-2.4	7.2	-3.3	-2.3	-3.3	-12	-0.28	-5.3	2.1	0.27	2.6	0.1	0.41	-2.4	1.2	-4.6	-3	2.9	-3.4	2.4
0.49	-1.5	2.4	-19	1.8	-6.1	5	-17	-0.38	-11	0.54	-7.4	2.9	-4.1	3.6	-8.7	0.35	-13	-2.8	-5.4	-1.7	-12	8.5	-6.7	-0.73	-12	1.6	-22	0.3	-13	-1.7	-3.5	-0.62	-18	3.2	-22	4	-19	0.69	-14	6.3	-11	-5.2	-18	0.82	-8.7	-3.2	-9.5	-4.6	-9.2
0.6	-1.4	0.14	-19	-0.34	-9.9	-0.74	-12	-1.1	-13	-1.2	-16	-0.68	-8.4	4.9	-7.7	5.7	-8.2	-2.2	-14	0.03	-0.78	6.7	-9.2	-1.2	-16	0.62	-24	3.6	-14	5	-8.7	2.3	-16	7.1	-23	3.2	-19	3.2	-15	6.3	-14	-4.4	-18	3.7	-15	1.1	-13	-0.7	-14
0.61	-0.47	0.88	-11	-3.5	-6	-1.3	-1.8	-3.8	-4	-9	-8.1	-3.7	-7.7	1.9	-0.69	12	-5	3.4	-11	-6.2	-4.9	5.6	-3.8	1.7	-15	-2.7	-13	4.5	-10	9.5	-7.9	3.9	-7.6	0.53	-16	4.4	-8.2	1	-5.5	2.8	-11	6.3	-10	2.8	-9.8	-1.1	-5.8	5	-9.5
0.2	0.36	3.3	-5.1	1.6	1.3	8	-2.4	0.25	5.2	-3.7	-5.2	-5.2	-5.6	5.8	-4	5.8	-1.4	-0.34	-6.4	2.6	0.08	3.5	-0.17	3.9	-3.2	4	-4.8	5.7	-2	6.8	3.5	1.8	-2.3	-1.2	-10	5	-5.3	-0.4	-7.7	-2.1	-7	-0.98	-9.5	0.59	-3.4	-0.1	-2.4	-0.23	0.9
0.06	0.47	-0.25	-0.36	-2.7	1.1	2.4	6.4	5.1	4.7	-0.79	-7.3	-0.93	-2.7	6.8	3.1	2.6	-4.6	-0.2	-0.08	-0.81	-4.9	2.3	-2.7	1.5	-3.4	-0.83	-6.1	5.1	-2.9	4.8	-5	0.75	-1.9	-0.11	-5	6.4	-4.4	5.9	-5.9	0.84	-7.4	-7.9	-5.3	4.6	-4.1	1.6	-3.2	11	-11
-0.12	0.48	-3.2	0.75	-3.9	7.6	-5.5	-4.5	0.78	4	2.3	4.1	-0.03	6.1	2.6	7.9	-6.3	10	-0.24	5.7	4.3	-0.61	6.2	-0.76	4.2	-0.4	-1.6	7.5	3.4	1.8	2.3	2.6	4	5.2	1.8	-1.1	3	4.1	3.3	4.3	-3.2	3.2	-7.2	3.4	4.3	4.1	3.8	8.2	5.3	1.4
-0.13	0.18	-3	-6.3	-0.81	3.5	2.3	-17	5.8	-6.2	6	-6	-5.4	-3.4	-2.2	-0.75	-0.98	3.9	2.1	-6	2.5	-5.3	-0.3	-0.89	-3.2	1.4	3.1	0.9	-7.6	-0.92	2.5	8	-2.5	-2.1	-4.3	-4.2	-6.6	-0.21	-1.8	-6.4	-7.9	-1.7	-2.2	0.68	-1.7	-0.58	-0.14	1.5	-14	-0.31
0.36	0.19	-1.3	-6.8	-7.5	0.26	-1.9	-7	-5.7	0.85	-2	-5.8	0.49	-5.5	-6.5	-14	10	-1.7	-0	-9.3	-6	-12	-0.04	-2.9	-10	2.1	0.74	-6	-12	3.7	2.4	-3.8	-5.6	5.5	-23	-3.3	-12	-3.5	-9.7	-3.3	-3.9	0.27	1.8	-1.3	-8.2	-3.9	-3.2	-2.8	-8.7	-3.6
-0.25	0.66	-0.57	-0.46	-10	6.7	-5.2	7.9	-10	3.1	1.9	-1.4	-4.4	-0.12	-6.5	-1.5	-4	2.7	-4.2	-3.5	-10	-2.9	-6.2	3.5	-10	1.5	-5.3	-1.8	-10	1.4	-4.2	0.61	-3.6	1.4	-22	0.5	-8.2	1.5	-6.4	-0.14	-11	-0.79	-4.2	-5.6	-11	-1.2	-6.6	-1.7	-5.7	3.8
-0.28	0.84	-4.9	0.01	-9.2	2.4	-8.2	12	-5	5.9	-2.5	1.2	-6.6	-3.7	-4.5	4.6	7.8	6.4	-1.9	0.32	-1.6	-1.8	-8.6	0.4	-3.7	6.5	-7.3	4.4	-7	7.3	-8.4	7.5	-7.3	4.4	-11	1.5	-5.1	8.4	-8.8	3.4	-8.7	10	-0.19	1.3	-13	7.8	-8.4	0.81	-5	2.4
0.14	0.75	-8	-3.3	-4.5	0.82	-1.4	-2.6	-5.6	1.8	-9.5	-1.9	-1.9	-3.7	-2.3	1.8	1.2	7.9	-0.42	-1.6	-8.5	-5.1	-2.2	-2.3	-3.8	3.4	2.4	5.2	-3.7	1.6	-4.8	-2.2	-3.6	6.4	-8.7	1.9	-10	1.2	-7.9	-1.7	-3.1	0.22	-1.8	1.6	-3.1	2.4	-5.2	-0.38	-8	11
-0.25	0.37	-5.6	-3.5	-2.1	0.56	-0.97	-4.2	-4.7	6.4	-2.6	-2.3	-4.5	0.08	-17	1.5	-3.2	2.9	-4.7	1.8	-5.7	8.3	-2	-0.2	-4	-1.2	-2	1.3	-4.4	0.9	-8.1	0.07	-4	0.77	-3.6	1.8	-5.2	-1.1	-4.7	-4.7	-2.5	1.9	-5.4	2	-8.3	-1.4	-4.1	-0.27	-5.6	-3.4
0.18	0.09	-4.7	1.4	1.9	-4.4	2.4	-0.41	-4.9	9.4	-0.43	0.37	-4.5	-1.1	-4.1	3.7	-4.7	6.1	-2.4	1.2	-3.1	-8.8	-3.6	-3.2	0.04	2.1	-7.4	-1.9	-5.1	-0.08	-10	1.8	-8.3	-2.7	0.07	-1.3	-2.4	-2.9	-6.5	-3.8	-5.2	4.7	-2.6	-5.3	-12	-1.2	-4.3	-2.6	-7.3	-4.9
0.04	0.41	-2.6	-2.8	-1.8	-2	-4.4	-8.6	5.3	-2.6	-1.1	-12	3.4	-12	-7.6	3.2	-2	6.9	-4.2	-1.5	-3.9	0.33	-4.5	-2.4	-6.3	-4.7	-3.4	-4	-3.5	0.35	-5.3	-0.1	-3.3	-7	0.04	-0.29	-2.8	-2.6	-5.3	-2.8	-5.3	-3	-3.4	-5.7	-3.8	-8.1	-4	-3.5	-14	-5.2
0.16	0.31	-4.1	-1.7	-4.2	0.61	-2.7	-3.5	5.4	0.97	-5.2	-7.4	-2.7	-4.2	-5.4	0.77	2.7	4.6	2.2	-5.3	-3.3	-7.9	-3.8	5	-0.54	2.2	-4.4	-3.4	-3.2	0.02	-8.6	3.5	-2.3	-3.6	-1.3	-2.7	-1.3	-3.2	-3.5	-5	-4.6	-3.3	1.3	2.1	-2.8	-0.46	-3.6	-3.5	-14	-3.7
-0.31	-0.17	-2.2	-1.2	-4.1	0.89	0.68	-5.8	-3.1	-0.25	-1.4	-5.8	1.2	-2.6	-9.9	-5.8	1.2	2	3.5	-5.4	-2.4	-7.6	-6.5	-0.9	-3.7	4.3	1.9	-4.3	-4.7	2.8	-9.8	-0.52	-4.1	-0.85	-6.5	-0.04	-3.3	-2.7	-3.2	-1.6	-3.9	-5.4	-1.4	-10	-5.5	-2.4	-0.72	-1.7	-3.4	2.4
0.23	0.37	-0.36	-0.52	1.2	-1	4.6	-4.8	3	2.9	-1.2	-3.6	-0.16	-1.5	-7.9	-8	3.4	-3.3	-0.7	-2.8	0.11	-12	-1.1	-1.9	-2	-1.3	3.9	-1.7	-1.4	3.5	-6.7	-2.6	0.66	-0.35	4.8	-1.9	-4	-2.4	-4.8	-2.5	-5.5	2.4	-2	-6.2	-2.6	1.9	-0.48	-2.4	-0.06	2.8
0.23	0	1.8	-2.2	-1.7	-0.27	-3.3	-4.1	0.18	4.5	-1.6	-3	-3.9	3.2	-10	-0.42	9.2	0.53	-0.67	-4	0.13	-2	1.6	5.5	0.66	4.1	3.8	1.1	2.5	5.5	-5	1.5	-2	3.7	6.1	2.6	0.78	0.1	-2.9	-1.1	4.7	1.4	0.47	-1.4	-3.6	2.7	0.21	-0.88	1.2	-1.5
0.23	0.37	-0.69	-2.1	-3.4	4.2	-4.8	2.7	-8.1	0.54	-4.6	-6.9	-4.8	-5.7	-17	-1.8	-2.7	2.8	-3.9	-3.1	-6.2	-1.4	-0.51	-1.8	0.84	-2.2	2.7	-1.3	0.68	0.7	-7.1	-0.24	4.7	-3.1	-0.21	1.6	-3.9	0.83	-2	-3.3	-2.4	-2.5	-0.67	-5.1	-6.8	-0.68	-0.37	1.3	-1.8	-2.2
0.08	0.34	7	0	1.9	5.9	10	0.57	-3.7	-3.4	4.1	-5	3.8	-4.1	-7.4	-7.3	-3.6	4.4	-1.3	-5.7	-3.8	2.9	2.4	1.2	-4.6	-4.2	0.79	-2	-3.2	-2.2	-4.6	-5	-5.9	-4.2	-0.68	1	-2.4	-1.9	-5.3	0.95	-12	-1.8	-4.2	-3.2	-9.3	-3	-1.4	-2	1.1	10
0.11	-0.07	0.9	-1.8	2.2	3.4	9.3	-3.5	5.4	-0.5	0.78	-2.4	2.1	-1.5	-3.2	-5.9	-0.95	-3.5	3.6	-3.1	-0.49	-2.5	-2.2	-4.8	-6.7	0.11	-2.9	-4.3	-1.1	-1.3	-3.5	-2.9	-1.7	0.88	0.67	-0.4	-3.9	-1.3	-3.3	2	0.6	-0.12	-1.6	-3.8	-3.5	0.17	-2.7	-3.1	2.1	0.42
0.15	0.07	-0.98	4.5	0.63	3.5	3	5.3	0.5	4.5	0.65	1.7	3.7	-3.9	-6.5	-1.7	2.2	6.2	-5.3	-1.1	-4.7	9	7.2	2.1	-2.3	0.75	-6	-1.6	-1.6	-1.1	-6	-3.2	-1.8	-2.2	-2.1	1.9	-5.3	0.9	0.7	-1.3	-1.8	7.7	-3.6	-3.4	-3.3	-0.49	-7.3	-6.6	-1	0.38
0.24	0.59	2.4	8.4	1.6	4.3	-0.8	8	5.2	4	-4.4	11	3.6	8.4	-4.5	-0.36	1	7.8	5.5	1	6.8	7.7	5.9	3	-6.8	-2.1	-1.4	2	2.1	2.2	-4.1	-2.2	2.6	3	3	1.1	0.45	3.3	0.13	-2.9	3.4	3.8	1.5	-0.44	4.1	-1.4	3.3	-0.95	5.1	-3.7
-0.19	0.64	4.9	6.3	2.5	2.6	4.7	4.1	2.2	-0.15	2.6	0.48	4.3	-4.7	8	1	-5.9	9.4	8.5	-2.7	3.1	-2.9	6.1	6.8	-0.64	2.9	0.14	0.77	8.2	1.6	0.69	0.73	7.4	-1.4	7	2.4	4.5	4.8	3.4	-1.1	5.4	11	-7.6	0.75	12	2.6	9.9	2.5	12	-0.64
0.07	0.13	5.2	-2.5	-1.7	-8.8	3.7	-7.9	-1.4	-2.9	-0.69	-3.8	-1.4	-4.7	13	6	2.1	-3.3	12	-2.6	0.68	-8.7	6.6	1.6	5.7	1.3	2.6	1.9	5.9	-1.1	3.6	0.08	-0.4	0.25	6.2	0.14	4.2	-3.5	0.47	-3.2	4.9	6.3	-0.14	2.9	5.7	-4.3	3.2	0.16	3.8	-4.3
0.32	0.56	-5.4	17	-3.2	9.6	-1.5	14	-4.2	0.23	0.32	7.2	-2.1	4.6	-4.3	-4.5	4.1	0.55	3	4.6	-5.2	-14	-1.6	4.6	-4.6	0.67	-1.2	8.9	-3.8	3.7	-1.4	-7	-3.8	1.8	-2.8	-3.4	-5.8	4.4	-5.6	2.5	-2.7	-4.8	1.9	11	0.11	4	-3.8	2.1	-5.4	-11
-0.23	0.72	0.78	27	-0.32	15	-4.6	13	-1.4	-0.93	0.19	22	-2.7	14	-9.2	17	1.5	14	0.37	15	0.54	4.6	-0.73	14	-10	7.2	-1.1	19	-4.8	18	-5.7	8.8	-1.9	16	-8	12	-5.7	14	-6.2	18	-6.3	17	0.82	27	-0.6	21	-5	17	-1.8	20
0.19	-0.32	0.78	11	-0.15	-1.1	5.3	13	1.3	0.46	5.5	3.8	-1.7	2.7	-4.9	6.1	5	-10	3.4	5.3	6.1	1.1	0.5	-2.1	-4.2	3.8	-0.64	11	-0.32	3	-8.6	5.8	-0.94	1.4	-7.9	0.97	-2.4	1.5	-4.2	5.5	-10	7.6	4.2	9.1	-2.4	6.2	0.79	1.1	3.1	3.8
0.38	-0.46	3	2.6	-1.4	-3.1	0.61	1.4	6	-0.28	-0.48	2.5	-1.1	7.9	-5	3.2	-6.1	-8.1	-3.6	11	-1.9	-4.5	-0.49	0.95	1.2	-2.8	2.4	2	-0.15	-2.4	-6.8	5.4	2.5	-2.7	-2	-6.9	-0.97	-4.4	-4	5.2	-7.6	-2.9	2.6	-0.42	-6	4	-2.8	2.2	-2.9	-10
-0.03	-0.76	2.6	-5.2	-0.44	-4.8	-4.6	-3.4	-3.6	-9.2	-0.69	-1.5	-1	0.44	-6.4	4	-3.7	-5.2	-4.5	3.3	1.5	2.5	0.28	-6.2	2	-7.7	6.3	-1.1	-1.8	-7.2	0.28	3.8	1.7	-4.3	-4	-10	-4	-10	-0.52	-4.8	2.5	-4.2	6.7	-5.3	3.8	-8.9	0.91	-2.5	7	-6.6
0.05	-0.49	-4.5	-7.5	0.68	-3.6	-5.7	-5.1	-7.9	-7.4	-7.5	-1.1	-3.7	-3.6	1.7	1	4.9	5.3	5.8	0.27	1.5	9.2	0.7	-2.4	1.6	-2.7	3.9	3.2	-0.48	-6.7	2.5	-1.4	-4.5	-2.8	0.55	-9.5	1.5	-12	-2.7	-2.6	0.03	-4.9	6	-5.1	5.3	-4.5	0.93	-2.3	6.4	-4.7
0.3	-0.45	1.8	3.6	-1.1	0.82	0.08	0.04	-1.6	-1.4	-3.6	-0.69	-2.7	4	-5.2	-1.4	-11	-3.7	-0.93	-4.9	-1	1.2	1.3	3.9	1.4	0.18	0.79	2.6	0.25	-1.8	-3.1	-0.67	-1.5	1.5	9.7	-5.7	4.9	-10	-1.3	-6.7	-0.14	-2.4	1.3	3.5	2.8	-2.4	-0.55	-1.3	1.1	-3.5
0.25	-0.55	5.5	4	-0.04	4.6	3.3	1.4	1.1	3.7	6.9	6.8	0.58	1.6	-5.5	6.1	-7.9	-0.32	-0.23	-0.23	-5.3	-0.14	-3.8	-2.5	0.38	5.2	-3	5.5	-1.4	1.8	-6.7	-0.31	2	4	-1.3	-1.2	-4.4	2.6	-0.69	0.99	4.4	-9	-12	5.2	-4.2	0.87	-2.1	2.8	-1.7	-0.37
0.26	-0.64	4.2	1.7	-3.7	-1.8	1.6	-0.42	0.95	4.3	1.6	3.2	-2.8	1.7	-9.5	9.1	-0.33	-12	0.96	-2.5	-6.3	-1.2	-4.7	-6.4	-1.6	6.1	0.8	7.3	-0.35	-0.18	-4.5	3.9	2.2	0.2	1.9	1.8	-7.5	5.9	0.12	11	0.71	-2.9	-7.3	-5.8	-2.3	7.2	-1.9	4	-2.8	3.4
0.06	0.37	4.5	-1	-0.51	-1.4	-2.4	3	-4.3	7.9	-3.4	-1.6	-0.48	1.6	-5.6	8.6	1.6	4.6	-3.9	7.6	2.3	7.1	1.5	7.9	-0.85	7.1	-0.67	8	-1.5	5.4	-3	6.8	-5.6	2.9	-4.4	5.9	-8.3	7	-3.5	7.2	0.58	6.2	1.3	-3.5	-1.9	11	-3.2	11	-5.2	8.1
0.15	-0.24	-0.18	-0.74	-2.8	-4.1	-3.4	1.2	-3.2	4.1	-2.8	-0.97	-8.4	4.7	-9.3	-2.1	0.71	-6.5	-0.29	6.8	-8.5	-9.6	-1.7	-0.23	2.9	-3.5	-1.6	7.9	0.17	6.8	-5	5.3	-2.1	2.2	-1.6	4.8	-1.8	8.1	-6.7	6.4	5.6	7.6	3.2	5.7	-5.7	10	-2.3	3.4	6.1	1.5
0.05	0.51	-4.5	-0.68	0.48	-2.1	5.1	1.6	1.9	2.5	1.8	-6.1	-3.5	6.6	-8.4	6.1	-4.9	3.6	-1.3	9.3	-3.5	4.1	1.8	3.2	3.1	-5.3	4.1	-2.5	-0.09	3.4	-0.72	-0.62	2	4.3	3.4	4	-1.9	4	-2.7	12	1.7	1.1	1.5	7	-1.1	8.5	1.9	5.2	1.4	0.65
-0.61	-0.35	1.3	-1.1	0.84	-0.3	3.9	-1.2	2.9	1.6	5	6.7	0.17	6	-3.7	3.1	-11	0.66	-3.8	6.7	-8.6	2.2	-4.1	4.8	0.9	-0.36	0.84	8.3	-0.83	-1.6	-6.7	0.85	-3.3	0.53	1.8	3.1	2.3	4.2	-3.3	7.6	0.87	-3.7	-7	6.5	4.1	3.1	2.6	-1.2	-4.8	7.5
-0.15	0.25	-0.3	2.9	-1.2	-0.83	3.1	-2.9	4.2	-1.6	1.1	2.8	3.1	-2.4	-5.8	2.8	3.5	8.4	-5.8	8.5	2.2	8.1	-3.8	5.8	-3.4	3.2	-2.6	5.2	0.44	1.2	-3.9	8.7	-4.8	4.6	3.1	1.5	-0.21	-2.5	-2.6	4.4	2.5	5.6	1.2	2.4	1.9	9.4	3.9	0.22	3.7	-3.9
-0.56	-0.93	8.1	-3.3	-1.5	3.1	5.7	3.7	6.3	-3.9	13	-2.4	9.1	-3.5	-1.1	-16	-8.9	-17	-8.7	-13	-2.2	-0.39	-8.5	-6	-12	-7.1	-2.8	-1.2	-2.8	-6.8	1.3	-11	-4.1	-10	-1.3	-2.5	-0.28	-5.2	7.6	-1.4	-2.7	-5.9	-2.4	3.3	-0.75	2.3	4	-3.8	5	-13
-0.28	-1.6	19	-9.2	12	-7.1	14	-4.4	12	-11	21	-7.9	14	-6.3	24	-19	5.7	-20	14	-11	20	-6.2	15	-12	19	-9.4	14	-5.6	10	-9.6	10	-16	12	-11	17	-5.6	11	-4.3	30	-3.3	5.6	-1.7	1.3	-7	-0.14	-0.9	9.2	-4	9.4	-18
-0.49	-1.1	-14	-9.7	-11	-6.9	-5.2	-12	-2.8	-14	-6.3	-8.3	-12	-2.1	-2.5	-12	-9.8	-4	-4.1	-9.8	-17	-13	-9.3	-8.3	0.26	-8.3	-0.62	-13	-5.4	-11	1.4	-13	-9.8	-13	-11	-12	-5.4	-5.8	-1.9	-8.8	8.8	-4.7	-3.8	-11	-7.3	-9.5	-4.7	-11	-3.6	-21
-0.9	-0.63	-4.7	-2	-5.7	1.2	-0.24	-2.5	-4.4	-3.9	2.6	-0.78	-4.3	-6.2	1	-9.6	-14	-11	-5.8	-7.3	-4.7	-11	-7.8	1	-4.3	-6.1	-3	-6.6	-6.3	-6.4	-5	-11	-3	-1.3	-8.4	-7.7	-5.8	-6.3	3	-8.9	-1.5	-8.8	0.05	-3.3	-4.2	-14	-3.6	-5.2	-2	-6
-0.86	-0.74	-8	-1.1	-9.4	-5.1	-8.4	-7.5	-9.2	-3.8	-4.1	-5.3	-5.8	-5.4	-1.8	-4.2	-9.4	-4.6	-3.3	-6.2	-1.1	0.8	-2.8	-6.8	2.8	-2.8	-3.1	-5.6	-6.5	-7.4	1.8	-13	0.63	-8.5	-1.6	-6.9	-0.81	-3.4	2.7	-10	-7.1	-7.8	6.2	-2.8	-3	-18	-0.84	-7.6	-3.4	-7.5
-0.44	-0.55	-5.1	-3.7	-5.8	-3.4	-6.7	1.1	-7.9	-6.6	-7.2	-2	-6.7	-6.2	5.3	-7.8	2.2	-0.69	1.8	-5.8	9.4	-3.6	0.19	1.9	3.6	-7.7	2.6	-13	1.6	-4.2	5.2	-5.6	1.4	-4.7	1.9	-4.7	-0.87	-6.3	8.8	-6.8	8.7	-4	14	-3	4.3	-11	-0.59	-4.3	4.5	-4.3
-0.36	0.01	0.19	-1.9	-3.6	0.29	-2.6	1.9	-4.1	1.1	-2.7	4.6	-2.6	0.37	5.6	-3.2	-0.08	0.95	-0.38	1.4	-4.5	-5.5	-4.2	-0.42	1.6	4.1	-0.13	-9.3	2.4	-0.24	7.7	-2	-0.45	-1	0.48	2.2	-0.29	-3.1	4.8	-1.5	1.5	-5.3	4.9	-3.4	2.2	-3.7	-0.04	-2.1	-0.61	-4.7
-0.21	0.16	2.4	4.5	4.7	4.8	-1.4	1.8	-0.58	4.4	1	3.9	-3.7	1.3	5.5	7.2	0.53	2.9	2	6	-4.7	2.6	-6.5	1.7	2.5	3.1	-1.2	3.3	5.9	3.8	3.6	-1.1	8.2	1.3	6.4	0.35	4.9	3.4	1.9	-2.9	4.3	-2.4	10	7.2	3.2	0.95	-2.1	0.41	-1.1	4.2
0.54	0.18	5.9	7.9	6.3	7.5	6	0.58	7.8	4.6	6.5	7.2	8.2	6.2	9.3	4	0.49	0.38	8	-1.4	3.9	4.7	3	7.2	6.8	1.9	5	2.1	5.4	4.4	7.5	0.43	3	5.3	6.1	10	11	6	8.1	0.57	8.4	5.7	13	1.6	13	1.7	6.6	1.2	2	1.6
0.62	0.71	4.2	0.73	7	1.8	7.5	8.8	9.3	-1.4	4.9	3.6	9.4	-6.6	6.4	-0.22	3.5	1.6	5.4	0.39	8.9	-5.3	6.1	-1.2	11	0.1	6.8	-2	9.5	2.3	9.4	0.48	1.4	-0.97	8.3	4.6	5.4	-0.4	8.9	3.3	7.6	-1.2	11	0.07	7.1	7.6	7.7	0.7	1.1	6.2
-0.03	0.33	8.4	6.1	7.7	-0.84	-1.2	13	-2	-2.8	-2	1.6	3.5	1.1	-0.17	2	1	3.6	2.3	3.3	0.71	1.2	-3.6	-9.4	0.86	-0.72	5.9	-3.5	3.2	-0.28	6.9	-5	1.5	-4.2	3.4	1.8	1.9	1.3	-0.32	-0.29	3.6	-0.25	6	-1.5	3.7	1.4	6.5	-3.8	-4.8	5.7
0.05	-0.64	6	3.4	3.2	-4.2	1.3	3	-3.1	-0.3	2.7	1.9	4.2	4.1	7.1	0.31	2.9	-4.2	3.8	-0.94	-6.2	0.67	0.92	-2.5	1.8	-2.8	0.91	-2.6	0.3	-0.14	9	-1.2	4.5	0.43	4.5	-0.78	2.7	-0.49	2.6	-0.49	0.53	-0.46	1.1	-1	4.2	1.1	1.6	-2.5	3.9	2.5
-0.09	0.19	6.2	-0.3	2.5	-8.2	5.6	-7.2	-2.5	-1.2	6.1	-3.2	5.3	-6.5	6.2	-4	0.38	12	1.9	2.2	4.6	0.55	0	3.1	-0.07	2.4	4.3	0.92	4.3	0.01	3.6	2.8	4.3	2.5	2.6	4.3	0.02	0.5	-1.3	-0.54	-3.4	-6.1	3	7.7	1.2	5.1	-1.1	5.3	3.3	6.3
-0.07	0.59	2.3	8.3	2.4	-2.4	4.6	1.1	3.8	1.9	-1.5	4.6	4.6	-1	-2.2	-0.11	-1.9	13	-8	0.4	-0.08	12	1	2.1	1	1.1	5.1	1.8	0.88	2.8	5.7	4.2	3.2	2.5	1.3	5.8	7.2	3.1	-3.4	1.4	-3.7	-0.03	-0.04	4	2.5	-3	0.61	3.4	6.5	-2.3
0.13	0.34	2.2	7.6	1.1	-3.1	1.5	0.38	8.4	1.4	4.5	5.4	3.6	5.7	2.2	1.6	11	8	-2.2	1.7	-0.04	-4.8	-1.6	-2.7	-1.3	-2.2	2.6	5.7	-2	4.5	1.7	3.4	-1.4	4.6	-2.2	0.94	4	5.4	0.2	4.7	-4.7	5.8	4	6.1	-2.9	7.3	2.3	3	4.3	5.1
0.61	0.55	2.6	13	3.5	7	-3.5	8.5	0.7	10	0.44	5	0.21	6.6	3.2	6.8	7.6	6.5	0.88	5.2	9.3	-3	5.4	2.8	0.09	10	6.7	9.3	-1.7	4.8	2.2	6.8	-0.23	12	2.8	5.8	3.4	3.5	-2.7	-2.3	0.22	3.9	7.5	12	-3.4	-1.1	5	4.7	0.87	10
0.01	0.21	-3.8	7	2.6	6.5	-1.9	4.1	-5.3	6.2	-9.7	3	-2.4	8.2	3.2	5.8	4.2	6.8	-1.5	10	1.2	-1.1	2.3	1.8	2.6	5.9	6.2	5.9	1.5	3	-3.7	2.6	2.9	5.1	0.63	6.7	1	5.7	0.84	3	0.08	4.5	3	-0.06	-3.7	3.5	1.3	5.9	2.4	8.3
-0.44	0.12	-4.2	-5.7	2.8	-0.69	0.67	-7.8	-2.4	-8.2	-1.6	-2.9	2.5	-8.7	0.54	-9.4	-0.5	-4.7	-0.82	0.17	-5.5	-6.1	0.81	1.6	-2.5	-1.1	-1.6	-0.76	-1.3	-1.2	-7.8	0.09	-3.8	1.3	0.9	2.6	1.6	1.2	-2.4	3.4	-3.7	-0.6	-4	-1.8	-1.9	-7.2	-1.9	4.8	-5.4	5.4
-0.61	-0.41	-0.62	-4.9	-2	0.09	1.2	-5.3	1.6	-6	1.9	-7.1	-0.52	-6.2	2	-6.5	-5.2	-4.8	-5.5	-5.9	-3.9	3.2	-1	-3.2	-4.3	-0.3	-3.7	-2.4	-2.7	-5.8	-6.6	-2.8	-1.1	-2.8	3	-2.7	-3.4	-0.67	-1.9	-0.09	4.7	3.1	-0.89	2.2	0.4	-1.2	-3	-0.65	-9.7	1.1
-0.27	-0.24	0.59	-0.25	-2.9	-4.9	-3.5	2.4	-3.6	2.3	0.78	3.3	-1.6	-9.5	-6.2	-2.4	-3.8	-0.63	-4.4	-3.4	3.3	1.8	2.1	-2	-0.43	-4.1	-4.3	-2.8	-6.7	-2.3	-3.6	-2	-3.8	-0.29	-1.6	-2	-6	0.18	-5.6	1.4	-8.9	2.9	-0.56	2.1	-2.6	4.9	-2.7	-2.7	-7.5	6.7
0.12	0.39	-8.4	0.99	-0.67	-1.6	-3.5	9	4.9	4.2	1.5	7	-0.32	5.2	-1.6	3.7	-3.7	9.1	-4.6	6.5	-0.36	1	-1.1	-2	0.29	4.8	1.1	6.4	0.58	-2.2	-3.4	-2.8	1.4	6.4	-1.4	0.04	-3	-0.99	-4.7	-1.6	0.75	-1.8	-3.8	0.89	-2	1	0.1	3.4	-5.8	2.4
0.49	0.67	-5.2	1.2	1.8	1.5	-2.1	5	0.35	2.7	1.1	3.8	0.5	0.85	4	3.5	3.4	-1.9	2.1	5.4	4.2	3.8	-0.73	2.7	0.66	7.9	0.79	7.3	3.4	1.8	0.85	1.7	4.9	2.3	2	4	4.6	-0.29	0.53	0.95	-4.7	-5.2	-7.3	3.3	0.25	4.6	3.2	2.8	0.22	-0.57
0.18	-0.06	0.94	-4.4	3.1	-4.8	1.8	-4.3	-0.63	-6.5	-3.6	-4.1	2.1	-0.74	7.1	0.53	2.8	-9.1	5.1	-5.6	1.2	5.3	2.2	6.5	1.8	-3.6	-3.9	-3.3	0.86	-3.5	-1.4	-4.5	4.5	-2.2	2.5	7.1	0.48	0.14	0.34	4.4	-1.9	-1.8	-5.1	-7.9	0.85	-7.4	0.54	-4.5	2.2	-2.2
0.4	-0.03	0.69	-1.8	5.6	1.7	-3.4	-2.3	-0.51	-5.1	-4.4	-2.6	-1.1	9.1	-3.7	-4.2	3.1	-5	5.4	-7.8	1.8	4.8	-6.2	1.1	-0.56	3	-1.4	-6.5	2.9	-2	-0.43	-0.7	2.5	-1.1	1.1	1.8	4.4	-2.1	-2.2	-0.71	6.6	-0.89	4.3	-4.5	6	0.58	-0.57	2.4	0.72	-2.2
-0.51	-0.18	-12	2.8	-1.8	0.33	-21	-3.5	-6.8	-7.3	-7	0.22	-3	3.5	-3.4	-6.1	-6.5	-2.5	-8.2	-4	-5.5	5.4	-5.8	-5	-6.2	-2.4	-6.5	-7.8	-1.2	-3.5	-1.5	-5.1	0.92	2	-1.8	1.9	0.66	0.66	-2.8	-3	1.9	-0.72	-5.3	-1.2	-0.59	-5.8	0.69	-1.5	-2.2	-1.6
[truncated: 952 more columns]
