# Supplementary material for: Dyslexia on a continuum: A complex network approach
Source: PLoS One. 2018 Dec 17;13(12):e0208923. doi: 10.1371/journal.pone.0208923 (PMC6296514; doi:10.1371/journal.pone.0208923)
Supplement: S1 File — Detailed information about the archive contents is provided in the included README.txt file. (TGZ) [file pone.0208923.s001.tgz › FS_688_AV_run_2.csv]

-1.5	17	1.1	9.8	1.2	-2.4	15	13	-4.1	12	4.6	15	4.4	6.4	6.1	8	2.7	-6	5.7	5.8	-5	-1.3	5.6	5.8	6.3	3.5	5.1	-1.3	4.2	8.1	9.3	11	5.9	9.3	3.7	3	9	-8.4	-0.54	3.6	-0.43	2.8	6.3	0.02	7.1	8.6	6.3	9.2	8.4	9.8
-0.04	4.4	2.3	17	-2.4	13	3.4	12	-0.29	9	-2.1	30	-1.4	-0.98	3.8	1.8	-0.37	-4	4.2	-1.9	-2.7	5.8	3.3	11	3.2	3.6	9.7	-39	6	-17	7.3	8.8	3.5	11	0.43	-48	10	-30	5	-19	4.2	-14	-1.1	7	-4.6	17	-0.42	9.1	0.87	9.9
-3	1.1	0.76	-0.9	-5	12	-5.3	-3.4	-4.8	-2.6	1.2	22	3.9	-13	11	-1.2	-0.06	6	4.8	-13	-1.5	0.4	5.7	-0.56	0.59	13	1.6	3.9	2.6	-5.8	1	-4.1	1.1	-10	4.3	14	2.9	18	-0.67	1.1	5.6	20	-2.2	9.8	-8.6	18	-5.3	-0.99	-2.4	1.1
1.9	-26	-1.2	-23	-2.5	-10	-9	-17	-8.9	-27	-4.2	-22	6.6	-11	4.5	-25	-1.8	-25	5.7	-17	0.62	-17	2	-16	0.36	-24	0.59	-13	4.2	-28	1.3	-26	0.29	-29	4.5	-19	0.24	-27	-0.75	-16	3.8	-14	-3.1	-15	-1.9	-31	-6	-17	0.32	-15
-5.1	-29	-0.76	-20	2.9	-9.4	-3.8	-21	-2.9	-21	-0.11	-8.4	-2.4	-6.2	4.4	-19	-2.1	-5.7	1.4	-12	-6	-3.2	-3.2	-15	1.8	-31	-0.69	-24	5	-11	2.5	-21	0.21	-24	0.75	-12	3.3	-27	1.4	-15	3	-20	-2.2	-26	4.2	-26	2.3	-14	7.6	-23
1.1	-12	0.42	-3.6	-7.5	-0.24	-4.6	-8.1	0.32	-21	-1.1	5.7	0.62	-1.5	3.4	-0.84	0.42	10	1.6	-8.9	2.9	-1.6	0.76	-5.6	7.3	-14	3.2	-7.6	3.4	-9.1	8.7	-12	7.7	-13	2.4	-7	5.6	-7.5	-0.94	-1.7	3.9	-10	0.75	-14	2.7	-8.4	-5.5	-11	2.6	-17
-4.2	-2.1	-0.21	-10	1.2	-9.7	3.4	15	3.9	-18	-3.9	3.5	3.9	-2.3	-1.1	11	0.14	-5.6	2.2	-2.4	0.13	-5.5	4	8.6	3.4	-14	2.2	4.6	-1.4	-12	-1.8	-18	5.5	-15	-1.9	-0.68	2.1	1.1	-4.9	-8.8	1.4	1.5	3.8	-8	6.5	-1.3	-3.5	-1.6	-5.5	-11
0.63	-20	1.4	-17	-3.5	-25	-4.5	-10	-4.1	-9.8	4.6	-5.3	-8.6	10	3.9	-3.9	-3.9	6.6	-1.4	1.7	-1.2	-2.2	0.66	0.62	0.18	-10	-1.9	-13	-2.8	-13	1	-24	4.1	-17	-3.6	-1.6	5	-12	2.7	-17	2.8	-7.6	4.1	-8.5	9.4	0.35	1.8	-1.2	3.3	-5.4
13	8.5	13	4.3	5.8	-7.2	14	2.9	10	18	12	8.8	7	3.3	5.5	11	6.8	17	6.2	7	4.8	8.9	4.2	5	3.2	-0.86	4.8	-0.01	4.9	1.2	6	-4.4	9.2	5.3	1.5	-0.01	6.5	2.9	3.9	-0.56	0.96	-6.4	14	6.5	9.4	0.6	2.6	7.4	8	7.8
4.8	6.4	3.7	8.4	2.1	-4	5.6	5.1	6.5	14	3.5	4.4	-0.53	-1.6	1	10	8.6	15	-0.25	1.9	3.6	1.6	4.8	-2.6	11	0.94	8.6	-6	4.4	5.4	12	-1.9	14	4.8	1.7	4.4	7.1	1.6	5.3	0.23	3	-4.3	14	1.6	17	5.9	-2	7.5	-2	5
-3.6	8.2	-8.6	6.2	-6	-1.7	-3.9	10	-12	4.4	-6	-1.6	-0.98	-2.7	-4.7	5.5	-2.2	5.3	-7.4	3.6	-6.8	-1.3	-3.7	-0.83	1.4	2.6	13	-0.4	-2.7	1.2	7	-0.51	1.7	7.9	-2.4	-1.5	9.2	3.3	3.9	-1	0.23	-0.86	1.3	-3.4	9.4	5.3	-3.9	1	-4.9	3.1
-5	1	-5.4	3.5	-3.3	0.88	-1	5	-6.5	-7.3	-3.9	1.4	-3.4	4	-9.2	3.4	-6.6	4.8	-6.1	7.6	-9.2	-1.6	-7.9	-1.1	-3.6	-0.38	-5.8	-0.3	-3.6	-0.04	-6.3	-1.1	-6.3	9.5	-6.2	-2.6	0.58	12	-0.35	0.1	0.86	-0.83	-6.2	-0.3	-5.4	3.3	-5.2	7.5	0.57	6.2
6.4	0.68	7.2	4.4	5.5	2.8	3.4	8.1	2	4.1	9.9	0.92	5.9	9.6	-7	8.3	0.79	8.4	-1.1	11	1.6	3.5	-6.8	10	-4.5	1.6	-6	-1.6	-3.1	7.7	-3.8	-1.6	6.5	7.1	-1.8	4.1	-1.6	9	-4.3	7.9	-1.8	3.8	-9.3	1.4	-5.8	5	1.1	10	3	15
-1.1	8.1	-0.61	7.7	0.28	1.1	3.6	16	-1.7	15	-0.8	7.5	-2.2	16	-7.2	14	-2.7	16	-1.4	17	-0.2	14	2	15	-7	11	-4.1	-2.1	0.76	8.2	1.5	3.1	4.6	19	-6.1	5.9	-5	18	-1.5	7.6	-9.9	13	-6.3	14	-7.1	26	-0.49	28	-8.6	33
-4.7	10	-3.1	10	-2.5	10	-0.33	-3	-6.6	6.8	-2.5	13	-0.09	6.8	5.9	6.7	-3.2	4	2.9	8.2	-6	4.3	6.6	6	-3.3	16	-9	10	-0.27	7.1	0.39	4	3.7	16	1.3	7.9	-3	16	1.5	3.8	-6.4	6.5	-4.3	18	-11	24	-0.59	16	-9.5	20
-9.7	4.1	-6.5	7.2	-9.5	3.3	-10	-2.9	-9	12	-4.2	0.72	-4	2.5	-8.2	4.1	-3.5	7.4	-4.5	1.7	-7	2.8	-5	-0.73	-2.3	14	-7.9	16	-7	8.9	-3.5	5.9	-0.75	14	-7.6	6.5	1.7	10	-5.8	3.1	-2.5	4.5	-5.7	11	-14	12	-8.6	5.2	-1.7	6.3
-17	-5.3	-16	2.7	-8.8	-3.8	-13	-2.1	-15	1.1	-5.5	-0.3	-10	-14	-19	-7.2	-12	8.9	-10	-9	-15	-5.9	-5.7	-0.78	-13	5.4	0.1	11	1.4	5	-5.4	-1.9	-10	4.5	0.16	1.3	-1.6	8.3	-8.1	-0.45	-2.6	3.1	-11	-2.1	-26	-1.6	-15	-7.1	-15	0.35
-14	-14	-7.8	-3.8	-2.5	-11	-14	-12	-19	-9	-3.2	-9.2	-0.5	-0.82	-12	-13	-9	-11	-8.1	-2.7	-12	-7.2	-6.2	-5.1	-10	-4.5	-2.3	-5.8	-4	7.1	-5.3	-11	-0.46	-0.95	1.9	2	-10	-2.1	-6.3	-7.7	-5.2	-0.58	-8.2	-7.1	-10	-11	-12	-11	-25	-15
-12	-0.13	-9.6	-1.1	-7.2	-5.7	-10	-6.6	-9.1	-6.6	-8.5	-15	-11	3.4	-12	-4.4	-2.1	-7.4	-10	1.1	-3.8	1.5	-4.8	-1.6	-14	-3.7	-2.8	-8.9	-7.6	4.8	-4.9	-8.6	-4.3	-4.4	-0.25	4.7	-7.3	-2.3	-6.3	-0.51	-6.2	0.65	-13	-14	-12	-16	-7.7	-6.5	-15	-8.3
-3.9	6.8	-5.8	6	0.88	1.8	-2.6	4.2	-9.5	3.8	-4.8	-2.1	-5.1	-0.39	-4.8	1.4	-3.1	3.9	-5.9	-1.2	-2.8	-4.9	-6.7	-9.3	-11	1.1	-0.07	-8.9	-0.74	-0.24	-8.4	0.02	-1.4	6	-3.2	6.2	-4.3	-1.2	-5.5	-1.6	-5.3	-0.77	-9	-6.2	-5.5	-8.5	-4.7	0.27	-10	-0.18
9.7	8.6	6.9	5.3	1.1	-7.6	-1.7	-1.3	3.6	4.9	1.1	11	-0.12	-2.3	1.5	2	-1.6	-0.8	2.8	1.9	0.23	-4.7	-3.8	-2.7	-2.4	5.2	0.76	-13	0.27	4.5	-1.6	-1.4	0.71	11	4.1	6.5	-4.4	-0.78	3.4	-0.65	-4.6	1	-0.5	0.75	0.53	-4.7	6.1	-1.9	2.1	2.2
5.8	2.1	-1.5	10	-0.51	18	-2.8	0.57	4	9.3	0.63	17	-2	0.08	2.5	5.7	5	0.69	1.7	6	3.4	9.6	-2.5	8.5	-1.4	6.5	2.5	8.3	0.04	2.9	1.4	-0.27	0.3	4.8	-4.6	9	-5.5	2.7	4.3	3.8	-4.4	4	-2.6	3.8	3.5	18	6.1	6.7	10	14
0.54	3	-5.1	4.2	1	7.3	-3.5	-0.31	-0.55	6.8	-1.5	0.36	-3	6.2	0.54	3.9	14	1.9	2.7	6.3	5	5.2	-1.3	2.7	0.56	-2.2	0.95	-5.2	3.3	-3.3	-2.5	-3.5	2	0.58	-0.36	-4.8	-3.5	-3.4	1.2	-3.4	1.2	-7.5	0.7	-2.7	4.8	0.24	2.1	-3.4	4.4	-5.3
4.6	5.4	4.2	-0.75	5.3	0.42	-1.5	4.5	-0.78	1.9	-0.23	-3.2	0.47	2.9	4	5.4	4	-5.8	-0.25	2.2	-0.28	-1.6	0.75	-2.5	4.8	1.6	3.5	-5.4	2.6	-0.58	0.68	2.8	1.1	7.2	0.28	-2.9	2.7	-1.3	2.5	-0	4.9	2.8	6.5	-0.14	5.3	-0.47	3.8	0.53	8.2	-4
6.7	7.2	3.7	7.8	8.2	2.6	0.09	-3	1.9	4.1	0.3	-2.5	0.92	2.8	2.5	3.9	-2	-1.1	1.8	4.6	0.15	-0.29	7.7	5.7	4.9	-0.72	5.3	-3	2	-3.1	-2.3	0.29	2.1	6.1	1.2	-1.4	-0.63	-1.5	0.84	-0.77	0.88	0.43	4.7	5	1.4	5	2.2	-1.6	7.5	-0.64
7.1	7.1	6	3.9	2.8	-0.42	4.7	2.1	7.9	8.5	2.9	0.34	6.4	-8	6.5	-0.74	2.2	0.51	5.4	-1.5	2.4	-0.21	3.5	-1.7	4.3	4.2	4.6	-3.5	8.7	-0.1	-0.34	5.8	-5.6	3.7	3.9	3	2.1	3.8	2.1	5.4	5.3	1.8	3.9	7.1	-1.3	10	7.8	-0.06	9.8	0.86
-6.5	6.6	3.7	1.5	0.76	1.7	4.2	3.4	0.23	10	-2.2	-2.5	1.9	1.2	0.74	4.3	2.2	9.8	-3.9	1.5	4	4.3	-0.18	-3.8	4.4	1.2	-0.52	6.4	1.6	5.8	4.2	6.1	0.68	2.4	5	2.9	4.2	4.5	5.1	1.7	2.1	-1.9	8.1	7.3	7	7	3.7	-4.9	4.2	4.2
-4.1	-1.9	-0.34	-2.2	-0.3	1.9	-2.6	2.1	-5.2	-0.89	-2.3	-0.85	0.67	-6.5	0.76	0.87	2.3	-3	-3.8	-2.1	8.4	-1.9	2.1	-1.9	4.2	8.6	1.1	4.8	-3.1	-0.75	-4.5	4.2	-3.9	1.8	-0.22	-0.09	1.4	4.1	-0.67	4.3	2.5	-3.2	9.3	9.2	2.9	5.8	-3.5	4.5	0.02	-2.1
-7.8	-0.86	-7.4	-1.6	-0.85	-1.8	-7.8	-1.4	0.48	6.7	-7.4	-0.08	-0.68	-8.4	0.03	-2	13	-1.8	-1.2	-1.1	6.8	-4.1	-3.9	-1.8	-0.78	11	2.7	7.8	1.1	4.9	-2.1	4.2	-1.6	-0.14	2.7	-0.04	-3.1	4.4	-0.85	7.3	5.4	0.99	2.6	12	-3.1	11	-4.3	-0.04	-3.3	-2.4
3.7	6.9	4	6.2	1.5	8.7	12	3.5	4.9	4.1	-1.6	6.7	-0.19	11	9.1	3.5	6.2	0.7	-0.53	2.9	3.3	-0.8	5.1	-0.64	2.9	3.5	-3.3	1.3	-15	4	-7.6	3	-5	4.3	-0.4	-0.06	-2.6	8	-11	3.5	3.6	9.7	0.33	2.4	-0.64	6.5	3.6	5.8	3	4.2
7.2	8	-1	5.5	-6.3	6.8	-0.36	5.1	7.4	9.6	-0.96	1.9	-5	5	5.8	5.6	1.5	1.5	0.49	1.4	2.2	3.3	-3.3	5.5	1.6	4.7	0.09	8.9	-4.7	4.2	-5.4	4.6	7.1	4	-3.6	3.6	2.3	4.4	-5.2	1.8	2.1	2	1.4	3.1	3.2	-4.1	2.8	5.7	9.5	6.2
1	-0.24	0.99	0.8	-5	2.9	0.42	9.8	-2.9	3.6	11	2.8	-1.2	-1.1	5.4	3.1	7.1	0.87	-5.5	6.1	5.6	-2.6	-3.6	0.6	0.48	1.9	5.5	7.9	-1.2	10	11	3.6	16	3.8	-4.3	4.5	7	0.09	4.4	-1.8	-3.2	3	0.2	4	5.6	2.6	6	-0.46	16	3
0.75	-2.4	-0.65	-1.1	1.6	3.1	-0.75	2.5	3.7	10	1	-0.09	3.4	0.36	1.4	4.4	3.2	1.8	0.64	1.6	0.13	-0.76	3.2	-3.1	0.3	-1.9	-3.1	-0.56	-3.6	0.38	4.2	-1.5	3.2	-3.9	-5.4	-1.8	-1.7	-0.49	2.6	-2	-4.6	-4	-0.04	-3.9	3.1	-1.1	5.8	-9.2	8.2	-6.6
1.8	1.9	-0.93	-2.8	-3.1	3.7	3.9	-3.9	2.1	2.9	-5.9	-6.7	1.1	-1.7	-3.9	-3.6	-15	-4.3	-0.14	-0.37	-1.3	0.05	1.3	-2.8	4.4	-4	-1.2	2.3	-3.1	2.8	0.46	1.8	1.7	-2.7	-5.5	0.52	1.2	2.6	-4.3	-0.47	-5.7	-0.82	-1.7	-1.6	-5.1	-6.3	-2.1	-5.1	-0.28	-4.2
-2	-6.3	3.6	-7.7	1.4	0.49	1.8	-6.5	3.4	-9.3	-2.2	-9.6	2.4	2.5	2.2	1.5	2.8	-2.1	0.6	1.9	-2.1	1.8	7	-3.1	4.8	-3	7	1.9	6.7	0.22	-0.22	-0.72	2.3	-5.2	-0.53	1.7	5.2	-3.6	0.34	-4.2	-2.5	3.9	2.6	-2.1	0.03	-17	-0.21	0.77	2.7	-2.6
4.3	0.36	9.4	-4.1	4.7	-2.1	4.8	-7	8.3	-4.5	8.2	-6.6	0.68	-3	13	-3.1	9.4	-2.5	10	-0.07	6	-0.9	13	-4.7	5.9	0.98	0.05	-2.4	3.1	1.7	-0.64	-2	9.2	-8.2	-2.7	4.5	4.5	3.9	0.92	-0.76	0.99	9.2	0.68	-5.3	6.6	-15	14	0.17	7.9	0.66
7.2	2	9.6	-2.2	3.2	-1.1	13	-1.6	16	-9.6	3.5	-4.6	0.85	2.3	15	-2.7	5.4	-0.07	13	-2.8	15	-1.1	12	-4.1	8.4	0.25	-4.9	-2.5	7.4	1	11	-0.58	6.8	-9	0.39	4	6.4	3.4	6.7	1.7	1.1	6.2	11	-5.1	15	-6.7	7.2	-0.51	2.7	2.1
9.9	-5.7	8.8	-7.8	1.8	-8.7	8.8	-2.6	10	-6.3	1.4	-11	1.5	-2	7.7	0.73	9.9	4.4	3	-0.61	11	4.6	8.2	-1.9	4.5	-1.3	3.6	-0.49	1.9	-1.7	3.3	-1.2	3.2	-5.2	3.9	-3.3	4	3.4	7.6	-0.69	3	-1.4	5.4	-4.7	16	-14	2.3	-2.2	1.2	-11
-1	-8.2	-0.85	-5.9	-0.92	-4	-7.4	-7.5	-2.1	-5.7	-6	-6.1	7.3	4.6	0.18	-4.3	5.2	-8.8	1.1	-0.84	7	-4.2	2.9	0.96	-2	3.1	7	0.32	7.8	-0.7	1.5	2.6	0.11	1.9	3.6	3.4	0.4	-1.2	5.8	-0.61	-1.3	-5.9	2.5	-1.6	7.4	-4.1	7.3	-5.6	3.8	-10
-6.7	-5.8	-8.7	-3.3	-5	3.1	-9.7	-4	-14	-6.5	-8.9	0.12	-4.9	8.7	-0.92	-3	-4	-8.2	-4.8	-3.3	4.4	-3.5	-0.03	1.2	-5.7	-5.5	5.9	4.3	7.4	-1.5	-0.17	0.56	7	-4	5.2	1.4	-1.5	4.1	6	-3.9	3.3	-1.7	-8.8	-0.9	-1.4	-2.4	-0.34	0.87	-1.5	-4.7
1.1	-5.5	0.97	-6	-0.89	-5.7	4	-2.4	-6.1	-6.3	-5.2	-6.3	-11	5.9	0.21	0.47	-11	-7.3	-6.6	-0.28	1.1	1	-6.4	-5.8	-11	-4.8	-6.2	0.3	0.35	-2	-6	1.3	-4.1	-7.7	1.9	-1.5	-9.6	2	1.1	-4.6	-9.3	1	-11	-7.7	-11	-14	-4.8	-5.5	-1.4	-3.3
-0.1	-0.6	0.06	-5	0.48	-7.8	1.8	-0.04	5.1	-1.8	-5.7	-8.7	0.72	-0.4	3.3	0.2	2.1	5	4.4	-2.9	2.7	1.8	-0.93	4.7	-10	-1.4	-13	3.6	-0.43	0.95	-9.8	-0.89	-3.6	-1.3	-9.5	-1.4	-16	4.3	-3.9	-0.04	-12	0.79	-4.6	-4.8	-3.7	-16	0.31	-3.7	-9.3	-6.1
2.4	3.6	2.5	-1.5	9.6	-2.3	3.4	2	7	-1.8	-1.7	-4.1	-3.7	2.3	0.94	2.8	-2.2	10	0.52	2.8	0.75	6.3	2.2	-3.1	-5.7	-0.87	-11	6.3	-11	4.6	-3.4	1.7	4.5	-3.8	-0.41	0.93	-5.4	-1.2	-5.4	-1.6	-4.2	3.5	-2.6	-6.6	4.4	-9.2	-0.35	-1.8	-5.5	-3.1
2.2	2.2	1.7	2.7	7.5	4.4	2.8	3.2	5.5	0.25	7.1	-2.1	-2.4	5.7	4.7	0.92	2.9	4.1	4	3.4	3.9	2.9	-4.5	4.3	1.4	0.94	-0.68	5.5	3.7	8.7	-2.3	-1.1	-4.9	-2.5	4.8	1.5	0.7	2.2	3.8	7.2	4.6	6.2	-1.3	0.23	5.2	8.9	1.5	0.04	0.81	0.43
2.4	8.8	-3.3	4.2	-0.96	9.4	1.5	4.3	-2.1	10	-1.6	-0.03	-6.6	0.75	2.6	6.6	5.6	-0.54	-0.08	4.7	1.5	0.84	-2.1	2.8	-2.4	-0.06	-2.4	7.1	4.1	2.1	-0.8	4.3	-10	2.1	2.1	2	-8.6	-0.49	4.4	6	1.8	-2	-7.8	1.4	0.36	6.3	-2.4	6.4	0.61	5.9
-7.5	1.9	-3.4	2.2	-2.1	2.4	-0.69	3.7	1.4	-0.36	-9.8	-4.4	0.55	5	-1.5	3.1	-3.4	-3.6	2.1	7.4	-1.1	-1.7	0.04	5.6	-5.2	-1.1	3.1	5.6	0.65	-4.7	-0.28	0.01	-5.7	-3	3	1.9	-1.7	-0.52	-0.57	5.3	-2.6	-0.29	-1.5	0.72	-3.7	2.2	2	-4.8	-3.6	5.3
-1.3	-4.5	-3	-2.8	-6.2	4.5	-2.4	-7.2	-5.6	-7.1	-6	-4	1.4	4.2	-6.1	-1.1	-8.3	3.2	-2.9	1.6	0.12	-2.9	-1.1	5	-6.9	-0.2	-1.6	-0.63	-1.4	-3	-3	3.4	-2.9	-5.8	0.04	-1.1	2.4	-0.5	-1.1	1.1	-0.34	2.1	-5.2	0.12	-6.1	-5	-3.2	-3	-3.5	-0.33
3.9	4.5	-2.6	-0.18	4.2	-0.29	2.6	-7	1.8	0.23	-4.5	-3.7	4.9	-6.9	-2.1	-2	-2.3	-9.3	-3.7	-1.6	-0.33	-2.2	-1.7	2.4	-4	-1.4	-0.48	-1.6	0.51	1.8	-3.3	4.3	-8.9	-2.2	2.9	1.6	0.46	-2.9	-0.26	3.5	-3.4	3.1	-5.4	-0.33	-10	-5.6	2.9	0.52	-0.18	-0.59
-1.6	-2.2	-2.4	0.09	0.08	-3.8	-3.3	-1.7	6.3	-1.8	-5.3	-0.11	-1	-7.6	0.34	-3.8	2.8	-12	-5	-2.2	0.94	-0.36	-5.2	3.9	3	-0.9	0.09	0.18	-0	5.1	-5.8	-1	-6.4	-3.3	0.73	3	-6.8	-5.8	-1.3	5.4	-2.8	-1.1	2.2	1	3.8	-7.5	8.1	1.1	-2.1	5.8
4.3	-0.69	4.4	-8.7	0.74	3.5	2.4	0.64	3.9	-2.4	0.01	-7.6	1.6	6.4	0.15	-2.5	4.8	-1.9	2.9	3.2	4.7	-2.5	-7.3	4.5	-2.9	-3.1	0.09	-1.1	-3.4	6	-2.3	2.9	-5.7	-5.2	-1.3	2.1	-5.2	-3.1	2.7	-0.43	-3.1	-2.9	-3.8	-4.5	-6.9	-6.8	8.9	-1.9	8.5	3.2
-0.88	-1.7	4.5	-1.4	9.6	-5.1	0.56	2.1	2.4	-0.89	13	-3.6	4	-0.6	7.4	2.5	10	-2.9	5.6	1.8	6.5	-0.68	7.8	-5.4	-6.8	-5.4	4.7	0.44	2.1	1.4	1.9	1.1	-10	-6.4	3	-0.61	-0.73	1.2	3.2	1.7	2.6	-0.91	-3.3	-2.7	-2.7	-12	9.7	2.1	16	2.2
-9.3	4.8	3.4	-1.4	0.98	0.2	-0.27	1.7	4.3	3	3.3	2.6	0.09	-3.4	2	-2.5	1	-7.5	4.8	-3.5	1.1	-3.4	1.3	-9.4	-5	1.4	5	0.04	-0.27	-2.4	1.3	8.9	-4.5	15	3.4	1.2	7.5	3	3.3	0.29	4.5	-0.93	-4.8	-1.9	-4.9	-1.4	2.2	6.1	4.8	10
3.1	2.6	3.3	3.3	-4	9.8	-8.1	2.1	3.8	5	3.6	2.8	-2.6	3.8	-2.5	4.7	-10	1.1	6.5	2.7	4.3	11	-4.3	3.4	1.5	8.5	-2	8.4	5.6	-3.5	6.7	12	2.3	10	5.6	8.3	1.2	6.2	2	4	5.4	1.1	2.2	3.6	0.71	2.9	-4.3	-1.5	4.8	5.8
-0.12	-0.68	3.3	1.9	9.6	1.5	3	-1.1	15	5.9	9.3	3	6.8	-0.68	-0.42	5.6	-5.6	5.6	4.8	-3.8	3.5	1.8	5	0.78	-1.1	2	-8.5	3.9	-5.1	1.3	-6.7	12	-11	8	0.88	-0.63	-5.6	4	-12	6	3	4.2	-0.34	7.6	1.2	3.9	4.9	-0.36	-1.8	0.46
2.6	0.88	5	-1.1	2.6	2.9	0.74	1.9	1.7	1.9	6.1	-6.2	3.6	-6.4	-5.1	-1.1	-2.1	1.9	-0.26	-2.3	1.1	-6.4	-3.4	-2.8	1.2	3.1	-2.1	7.1	-1.4	2.4	-0.57	11	3.6	0.29	3.2	3.3	-4	5.2	-6.2	3	-1.1	2.9	3	4.3	-3.5	2.4	2.1	-2.8	-7.8	0.04
0.84	1.3	7	-3.1	5.8	-3.5	-0.48	-6.5	1.7	-1.7	8.9	-6.7	-0.04	1.6	-4.6	-5.6	3.3	-8.7	2.7	-2.6	2.9	-2.9	8.3	1.7	-1.4	5.5	1.1	1.1	-1.2	3.6	0.05	5.4	-4.9	3.6	2.7	1.3	-3.8	-2.6	-2.4	4.8	-2.9	-2.2	-0.93	5.8	-1.1	6.6	-2.1	-7.8	-6.6	0.87
5	5.6	5.4	-3.1	4.7	-6.9	-0.93	-0.94	13	1.5	7.6	-5.6	3.2	3	-3	-2.2	0.55	4.5	4.7	1.8	2.8	-0.72	4.3	2.1	-2.1	1.7	-2.1	7.3	-2.1	5.5	2.8	5.7	-3	-3.4	2.3	3.9	-1.2	2.2	-0.44	6.7	0.04	2	4.4	5.3	-1.3	2.8	1.6	1.9	3.4	-3.6
7.4	-4	8.8	-1.5	5.3	-6.3	2.8	-2.1	7.5	1.4	14	-3.7	-6.2	-2.4	-2.4	-1.4	0.96	-5	-2.3	0.53	0.83	-6.9	-6.2	3.9	2.5	1.5	-8.3	8	-0.39	-1.3	3.9	5.5	1.9	-1.8	-4.5	5	-4.9	-0.63	2.9	1.4	-1.1	-1.4	5.5	10	3.5	1.7	1.1	-0.82	3.3	1.3
0.46	-5.6	-0.41	-3.5	2.5	3.9	-2.3	7.9	7.1	2.4	8.7	-2.2	1.6	0.4	-2.9	1.2	2.6	0.73	-3.1	5.7	0.81	-0.53	-2.5	3.1	-3.3	5.4	-3	7.9	-4.5	-0.16	0.57	5.8	-3.2	4.5	-4.5	1.2	-6.2	4.9	-0.02	2.8	-3.8	0.74	-4.1	11	2.7	3.7	-2.5	-3.6	0.31	1.5
-2.2	1.8	-0.42	-0.76	-2.2	4.3	-4.6	9.3	0.79	3.3	-0.6	0.25	-3.4	-0.15	-3.9	2.6	-3.5	-0.33	-7.3	1.1	3.7	1.2	-7.8	-2.1	-2.5	6	1.8	8.7	-5.3	3.6	2.3	9.7	-3.2	-0.01	0.69	4.8	1	-0.3	1.4	3	0.62	0.7	-2.5	8.5	-5.2	9.9	-1.5	-0.42	-0.88	-5.4
8.1	-2.8	7.7	0.66	3.4	8	1.2	2.6	6.5	-6	6.3	0.45	3.8	-4.8	2.2	-7.3	-0.36	-11	1.7	-1.1	5.2	-0.42	0.8	-1.9	3.6	4.2	3.6	5.2	-7.9	0.4	-0.13	4.3	-9.6	-5.1	0.59	3.5	1.9	2.9	0.12	3.7	5.6	2.4	1.5	3.7	-2.3	-1.4	1.5	-0.73	-1.8	2.5
8	-5	1.8	-5.9	3	-3.9	7.4	-4.3	5.6	-6.6	-1.8	-7.8	12	-5.1	2	-10	8.6	-13	4.1	-2.8	-3	-2.9	0.35	0.64	4.5	-3.7	-2.9	3.7	-5	-0.06	-0.69	-1.4	-7.7	-3.4	-0.33	-0.6	-4.1	6	1.1	-4.2	2.7	4.9	-0.97	2	2.6	-16	8.2	-8.7	4.8	-7.3
0.84	-10	-1.1	-4.9	4.1	-1.8	1.5	-3.8	-3.8	-8.9	-4.7	-3.5	6.2	1.5	2.6	-9.6	-1.2	-5.2	-2.4	-7.9	-2.3	-5.8	-3.5	-7.7	0.18	-0.67	-4.1	0.05	1.1	-2.5	-6.3	0.37	-11	-3	-2.3	-2.3	-6.7	1.6	2.2	-2.8	-6.1	1.4	-4.4	1.6	-3	-2.7	-1.4	-5.8	-1.3	-13
-11	1.7	-4.1	3.1	-4.9	-0.78	-5	2	-4.3	-6.6	-7.5	-6.5	1.5	-3.2	1.6	-6	-6.3	-3.8	-2.9	-4	3.8	-2.7	-6.1	-3	1.1	-5	-7	4.3	-8.3	-5	-8.7	2.7	-14	-3.6	-0.64	-5	-5.4	-1.9	-0.91	1.9	-2.4	-2.2	-0.68	-1.4	-9.2	-5.4	-3.5	-2.8	-4.1	-9
-0.22	2.4	3	-0.28	-1.7	-2	3.9	0.48	-5.9	1.7	1.7	-6.3	-1.5	-10	0.04	-0.4	1.3	-2.5	2.7	-2.6	-2.6	3.9	2.6	-7.5	2.8	-7.2	-6.3	-2.9	-5.1	-7.4	-9.8	2.9	-10	-3.4	-2.1	3.8	-3.2	-8.8	1.8	1.1	-1.4	-6.5	-3.4	-4.2	-6.7	-6.8	5.3	-2.9	0.6	-4
5	-6.2	-1	-5.2	-2.1	0.56	3	-0.25	-4.1	-7.2	3.2	-7.7	1.7	-6	-5.3	-2.5	-7.5	-3.5	2.6	-1.9	-0.45	1.4	2.2	2.2	8.1	-5.4	-2.3	-1.3	-2.5	2.2	-3.1	3.7	-3.3	0.46	2.6	0	-2.1	-9.8	0.98	-0.41	0.99	-12	7.5	-4.5	-3	-2.3	-0.65	-3.2	-0.64	-7
-4.5	0.5	-4.7	-2.1	-6.5	-2.9	-6.8	1.6	-1.8	-1.3	-2.5	-2.9	-5.7	1.2	-11	-6.6	-7.7	3.7	-6.1	2.1	-4.8	0.48	-2.1	2.1	-0.21	-6.4	-4.4	0.25	-4.3	3.7	-0.7	-4	-4.7	-5.1	-5.2	2.9	-5.5	-1	-5.1	5.6	-7.4	-5	1.8	-6.4	4.7	-7.2	-1.8	3.1	-2.6	-0.32
0.46	4.1	-1.5	-3.3	-1.3	-5.9	-1.2	-6.6	-0.88	-7.3	0.34	-8.3	5.2	-4.4	-5.2	-5.7	-3.3	-6.6	-2.1	-3.5	-3.4	3.1	-5.6	0.5	0.15	-2.9	-6.8	-0.8	0.93	1.8	-5	2.8	-0.38	-5.1	-5.9	0.57	-2.5	-3.9	-2.2	0.67	-1.9	-2.1	1.8	-6.7	0.55	-5.7	-2.1	-1.7	-3	1.3
2.8	-1.4	5.1	-0.13	7.7	2.2	1.8	-2.3	-0.39	-0.92	7.5	-6	1.4	-0.42	-2.1	-3.9	1.8	1.8	-3	-2.2	-0.5	2.9	-1.6	-4	4	-2.5	-3.8	3	-2.5	5.3	-4.4	3.7	-5	-3.8	-4.7	-1.9	-3.4	-6.2	-1.2	7.9	-5.2	-1.6	5.9	-6	-1.8	-1.1	-0.03	0.09	0.77	-7.3
4.8	-1.6	4.8	-3.2	7.6	2.6	4.2	1.1	-2.2	1.8	7.6	-1.7	3.7	-0.06	-3.2	-2	2.5	-8	1.5	-1.3	-2.8	1.3	2.1	-0.19	7.1	-0.15	-1.6	5	3.3	8.7	5.3	3.3	-0.32	3.2	4.1	-0.02	3.5	-2.7	4	12	4.9	5.4	7.8	-7.6	6.6	0.85	-2.7	2.4	-3.1	-4.6
5.4	0.64	1.8	1.1	7.5	4.5	-4.5	-2.4	5	0.41	1.8	-5.5	1.1	-0.74	-0.61	-3.5	-1.2	1.6	0.75	-6.4	-1.1	-3.7	0.97	-0.49	3.5	3.6	-6.3	4.7	0.18	2.1	-9	3	-5.1	0.54	0.92	-1.4	-7.3	-3.5	-0.76	5.9	1.8	10	3.9	1.1	4.2	-2.3	0.85	-2.8	3.6	-2.9
2.5	0.07	-1.4	0	-0.49	1.8	-2.5	-7.1	2.1	-2.4	-3.4	-4.7	-1.5	-6.6	-2	-5.4	0.57	-11	3.9	-2.6	3.3	-5.9	-0.05	-0	2.8	1.9	-2.5	3	4.7	-3.7	-2.8	12	-4.5	-2.9	-2.2	0.52	0.73	0.62	-0.45	5.3	-0.25	3.5	2	6.1	-2.9	5.1	-0.53	-4.6	4.2	-0.54
-1.9	-3.6	4.4	0.88	10	-1.3	4.9	-5.7	1.1	-1.6	-0.21	-1.9	-7.2	-6.3	-3.8	-4.8	0.92	-4.1	-4	-2.1	2.6	1.7	2.2	-1.4	7.3	0.45	-3.3	9.1	0.68	-0.93	-3.1	6.8	-4	2.6	1.6	-1.2	-0.51	0.85	1.3	1.6	2.6	2.4	5.9	-0.04	6	-1.6	2.2	0.15	6.2	-2.9
6.6	0.46	3.5	0.37	5.8	1.6	8.1	2.6	1.2	0.93	16	-0.8	1.5	-6.8	-1.9	3.4	-4.1	-0.08	1.2	-1.2	-2.4	-1.2	0.96	3	7.2	4.5	-8.1	14	-12	-1.4	-8	7.8	-3.4	1.5	-3	3.6	-2.7	5	-5	3.5	3.5	2.3	8.6	7.3	9.8	6.5	4.9	-4	8.3	0.44
1.7	4.3	-1.6	4	2.7	7	-4.7	1.2	-2.7	-2.6	12	-4.8	-3.2	-2.1	-5.5	2.7	-3.5	0.37	-0.21	-0.5	-5.1	7	-8	-1.6	2.8	3.4	-5.6	10	-3	2.4	-0.32	8	-4.2	2.2	-0.92	-0.68	3.4	2.7	3.1	6.5	0.19	-1.5	12	2	2.6	6.1	1.1	-2.1	-4.5	4.2
1.9	6.4	1.1	5.9	-2.4	4.5	1.9	2.4	4.4	6.1	-0.89	-6.1	-5.8	0.59	-2.1	-2.6	0.14	7.5	-4.3	-0.57	-8.2	7.8	-5.5	2.1	5.8	5	-2.7	4	-0.5	-2.8	2.6	12	-2.6	3.2	-4.1	-1.3	1.1	0.92	-3.6	3.6	0.92	3	9.4	3.6	5	4	-2.8	-1.3	-13	-1.6
0.87	0.63	-1.6	4.2	-1.5	5.1	1.2	5.2	-2.3	4.8	1.7	-0.82	-6.8	7.9	-8.1	0.75	-2.4	4.2	-9.4	0.52	-7.5	4.5	-2.4	7	-1.6	5	2.2	11	2.7	-0.55	4.3	9.5	-11	4.6	-1.5	-2.3	-4.5	6.6	0.71	7	2.2	6.8	-3	6.7	2.3	0.68	-1.4	-1	-4.1	-5.2
0.43	-0.14	-7.3	-3.4	-2	3.8	-9.5	8.7	1.9	-0.19	-2	-3.8	-0.94	-1.3	-9	-1.3	-7.6	-1.8	-5.9	-5.2	-8.5	-1.2	-2.3	-1.2	5.6	3	3	12	4	-0.64	0.4	8.8	-3.4	6	-2.2	6.7	1.4	0.81	1.7	8.7	2.4	8.3	2.6	3.7	2	12	-4.7	-2.3	-3	-0.84
4	2.3	3.7	-4.5	5.8	5	-2.9	-6.2	4.3	-3.2	1.2	-10	9.6	-8	-6	-1.4	-0.56	-4.3	-1.7	-7.7	-2.6	-1.4	-5.4	-6.8	6.3	-1.8	-5.5	5.3	-1.7	0.97	5.7	5.6	-6.3	-3.9	0.26	2.8	-2.5	8.3	-1.2	7	1.8	9.9	5.6	-3.6	-2.1	2.8	-0.76	-0.59	-4.9	1.6
7.8	-0.21	4.7	0.58	-0.63	3.9	7.9	-5.7	4.3	1.3	-1.1	-4.5	2.5	-7.1	-3.7	-5.7	-1.6	-4.1	0.77	-7.9	-4.5	-4	-1	-7.2	6	2.8	-1.4	7.5	-0.44	2.9	1.6	-4.2	-2.6	-6.9	1.3	-2	2.1	1.4	-0.58	4.5	1.5	-0.24	-0	-1	-1.7	-3.4	-3.9	-2	-5.7	-1.7
4.5	-4.3	-3.6	3.7	-2.6	0.67	-2.8	-6.6	5.6	-0.21	-3.7	-1.3	-0.69	-5.2	-17	-9.9	-7.7	-9.5	-4.7	-1.5	-5.8	1.5	-3.8	1.1	-0.67	-0.66	-2.3	-1.5	-3.3	-3.1	2.1	0.14	-9.8	-2.5	0.96	-7.9	0.42	-8.8	-4.3	2.7	3.3	-9.2	-0.02	-1.1	-8.3	-5.7	-1.8	-3.6	-0.02	-0.85
-9.7	6.8	-4	1	-2.8	2.2	-7.3	1.3	-1.4	6.4	-1.9	-9	-2.6	6.6	-15	1.2	-6.3	-8	-5.5	-1.8	-9.2	-5.3	-1.9	-0.06	2.1	-1.9	-1.9	3.6	-2.8	-2.7	-1.4	1.7	-6.7	4.6	-0.63	-4.6	4.5	-8.4	-3.4	6.8	1.9	-13	4.7	-2.1	-6.4	-0.58	-2.5	-1.8	-5.8	-1.8
-1.9	6.5	-4.7	3.8	-11	2.7	0.75	-2.5	5.6	-1.6	-4.4	2.1	6.3	-2.5	-11	0	-5.6	0.06	-5.3	1.3	-2.6	0.78	0.67	-4.5	-0.09	3.8	-3.9	-1.1	-4	-4.4	-1.3	4.7	-12	5.9	-1.5	-4.1	-0.68	-6.7	-1.4	5.4	3.5	-4.2	-3.7	-0.92	-6.6	-0.21	-2.3	-0.03	-15	2.9
0.07	0.62	-1.4	5.6	-4.1	1.4	-6.5	-5.2	-0.13	6.3	0.61	9.4	-1.7	-4	-6	0.58	-3.6	4.8	-2.4	-1.7	-8	2.5	-13	-8.3	1	7	-1.6	6.5	-4.2	0.74	6.8	12	-3.4	14	-5	0.58	-0.36	5	-0.23	7.1	4.4	-0.13	-0.01	3.4	-1.9	6.4	0.57	0.14	-8.3	6.7
0.95	5.4	-4.6	-1.9	-2	3.5	3.1	-0.19	0.87	7.7	-5.1	-7.6	-2.4	-2.8	-8.3	-2.6	2.6	-4	-9.3	-3	-6.6	-0.59	-8.6	3.1	1.8	13	-1.9	17	-8.1	11	-0.97	13	-5.8	2.3	-3.5	13	-6.7	5.4	-2.4	15	-2.6	10	2.3	10	-2.8	12	-2.7	-4	-0.53	2.1
1.2	13	-3	5.2	-0.19	4.4	-1.2	8.1	4.1	1.6	-5.3	0.79	0.29	-5.1	-7.6	-1.8	-3.3	5.2	-7.6	-3.5	-3.5	1.3	-7	1.5	5.8	8.5	-0.96	13	0.77	0.44	1.5	7.4	2.6	-0.39	0.27	7.6	-3.1	-2	-0.59	5.5	-0.35	6.9	5.1	3.2	2.1	0.58	-3.6	-8.9	-5	-2.2
6.2	7.9	1.7	7	2.6	3.3	0.5	1.2	3	8	0.39	8.9	0.57	-11	-5.9	-4	-10	-2.2	-0.48	-8.2	-6.8	11	-4.9	-6.2	4.6	5.6	-7.5	17	-2.6	1.9	4.3	8.2	-0.61	-5.1	-0.05	3.9	-7.1	1.1	-0.15	2.5	0.33	-2.8	4.7	5.6	2.6	9.8	-3.1	4.9	-0.84	15
9.2	3.3	6.2	13	3.7	19	7.7	-3.4	11	1.8	4.5	18	-0.99	-1.7	0.35	4.3	2.1	-3.6	5.8	0.47	-5	8.8	2.2	2.3	0.84	11	1.7	16	-2.7	11	-0.12	24	-3.1	15	-1.6	4.9	-0.75	14	1.6	7.9	4.2	9.5	-6.9	6.4	0	8	0.83	7.1	1	2.9
5.5	6.8	0.21	14	3.8	10	1.6	11	5.3	12	0.79	16	-3	-2	3.9	1.9	0.21	11	2.7	4.2	-7	7.1	2.2	5.3	4.9	8.7	2.8	20	0.63	9.5	-0.48	16	-5	10	3.2	11	-0.49	7.2	0.67	11	5.3	8.5	1.3	4.7	6.5	10	-1.9	7.7	-2	3.9
2.6	-2.8	1.9	2.1	6	2.3	9.1	6.5	-0.76	17	0.75	3.2	3.6	-6.2	6.2	-2.7	3.2	-0.81	-0.3	-3.5	-4.7	-3.2	2.6	-5.2	-2.8	6.3	4.5	11	-2.3	8.2	-2	14	-7	17	0.05	-3.1	3.4	2.8	4.7	11	3.4	0.42	0.6	-3.1	12	-10	0.49	7.8	3.5	4
-7.8	-11	-3.3	-12	1.4	-6.7	-2.9	-4	-0.18	-11	3.9	-16	6.4	-1.5	2.2	-6	-3.1	-4.1	0.96	-1.5	-2.8	-0.75	1.4	-4.8	-5.7	-3.1	6.6	16	-2.2	18	-3.5	9.9	-5.2	5.3	0.85	11	4.5	1.8	2.2	14	6	-0.36	-6.9	-2.3	-4.2	-17	0.44	-4.2	0.3	-6.1
0.89	-16	-5.5	-17	0.2	-9.4	1.1	-13	4.4	-24	-6.5	-20	2.8	-4.3	-1.2	-20	-4.1	-12	0.43	-14	-0.89	-15	0.59	-16	2.3	-15	-5.3	3.5	-0.67	6.9	-7.8	-1.3	-3.4	-12	-2.1	1.6	-4.5	-12	-7.5	6.7	-3.5	-4	1.8	-18	-4.5	-22	-3.2	-13	-6.7	-19
0.79	-11	5.1	-12	7.6	-11	-1.1	-12	1	-12	11	-12	9.4	-0.33	6.9	-15	9.4	-17	9.3	-9.5	0.83	-13	7.1	-11	2.8	-3.8	-6.5	-0.28	-3.1	4.4	-9.1	7.5	-1.7	-3.9	4.2	-1.6	3.5	-5.2	-8.1	0.8	0.83	-2.5	-0.07	-8.1	-5.4	-19	8	-15	4.3	-22
7.8	-9.8	13	-18	20	-11	14	3.1	9.5	-16	21	-5.6	7.7	-0.23	4.7	-16	12	-13	2.8	-14	-2.5	-21	1.4	-13	1.8	-7.8	-3.8	17	5.8	-7.3	-4.4	-12	6.8	-9.6	0.4	-4.6	4.3	-0.27	3	-5	2.4	-6.9	0.24	-14	-4.4	-17	11	-12	7.8	-18
7.6	-6.7	5.5	-1.9	11	-10	11	-5.2	7.2	-1.6	14	5.3	6	3.5	3.9	3	13	-11	3.2	5.7	-0.27	5.9	3.2	-4.8	2	-4.9	-4.7	-10	5.7	-9.4	0.58	1.4	5.1	1.3	0.08	-9.5	1.3	-17	4	-12	1.9	-7.6	1.9	-7.8	-10	-7.9	8	-5.5	9	-10
3.6	0.41	5.6	9.3	4	4.8	-6.3	-1.2	3.6	3.2	3.1	12	-1.7	-0.12	6	3.3	9.2	0.53	-2.4	4.2	3.1	8.1	-0.58	6.7	4.6	-2.6	-5.8	3.3	2.8	8.8	-1.1	4.4	6.4	1.3	-0.27	5.2	3.4	-2.7	2.1	3	2.7	0.93	6.1	2	-0.41	8.4	3.9	-2.5	5.7	-6.2
-7.3	-8.9	-3.6	-2.6	-4.4	0.05	-14	-0.47	-9.5	0.18	-9.2	-6	-9.8	-6.4	-8.7	-0.45	5.5	-2	-8.9	2.2	-2.2	7.3	-5.9	0.68	4.8	-15	-4	-1.7	4	1.8	1.4	-7.8	3	-1.4	4	-2.6	0.88	-6.4	4	-1.8	1.9	-5.6	-2	-5	-3.5	5.6	-5	-9.9	-4.7	-6
-20	-2.4	-21	-6.8	-11	-8.4	-20	0.03	-17	-9.2	-20	-8.8	-8.9	5.7	-22	6.2	-1.9	-0.66	-16	-3	-15	2.2	-10	2.4	-11	-9.7	-8.2	-11	-5.8	-4.7	-11	-8.3	-10	-1.4	-4.9	-8.2	-8.2	-6.2	-3.9	-8.3	-2.5	-7.7	-18	-11	-17	-1.8	-12	2.7	-23	-8.3
-16	6	-19	-3.4	-3.8	-6.3	-8.2	1.4	-5.6	-8.5	-11	-4	0.41	-2.3	-15	-2.4	-11	-3	-14	-4.8	-8.8	0.04	-8.5	-1	-17	-9.4	-20	-7.6	-9	-5.2	-15	-8.8	-6.5	-0.65	-7.8	-9.2	-17	-6.3	-16	-9.6	-12	-13	-29	-5	-19	-3.7	-11	4.8	-24	-8
-5.5	3	-6	1.5	-0.47	3	-2.8	-1.4	-8.6	-1.5	-5.1	1.8	-6.6	4.5	-11	-0.61	-9.6	12	-11	2.1	-10	4.2	-12	3.9	-21	-5.5	-21	-5.3	-3.8	-13	-13	-9.5	-5.1	-6	-7.3	-7.5	-16	-5.2	-8.4	-7.2	-20	-7.2	-24	-1.8	-20	8	-7.3	4.2	-10	-4.4
-6.7	6.7	-4	5.2	5.1	2.8	0.54	1.4	-1.8	-1.8	-2.1	9.6	3.8	2.8	7.5	-0.53	2.1	3.9	4.8	5.5	-1.8	1.4	4.8	11	-2	-1.2	-17	-5.5	1.7	-7.1	-2.3	-7.3	-7.1	-1.2	1.2	-4.5	-18	-0.07	3	-4.9	-14	-3.8	-8.2	5.6	-0.11	5.2	-1.4	6.5	7.7	9
3.8	1.3	-11	-3.7	2.5	-5.2	33	0.76	15	3	-2.1	8.8	-26	5.8	-5.8	-2.1	-36	13	-21	-6.5	-15	3.9	-40	-2.8	-30	-3.4	-11	-6.4	-26	-3.4	-20	-2.7	-0.64	-6.2	-33	-2.6	-11	0.99	-5.6	-7.5	-22	0.22	-14	1.6	-4	6.4	8.1	8.8	8.6	11
0.75	-4.6	-3.8	-0.85	4.2	-2.3	26	-4.2	6.2	8.7	5.6	6	16	0.61	22	0.86	-1.1	10	19	-0.59	27	13	18	3.6	3.3	4.3	29	-9.6	13	-5.8	21	-5.8	15	1	2.5	-0.36	22	5	12	-4.9	10	3.3	18	11	24	8.3	7.1	8	10	12
4	4.8	-5.2	6.1	7.8	2.9	22	0.97	6.8	3.9	-0.78	13	13	-2.3	21	-0.29	0.2	5.1	23	4.8	16	8.6	29	0.31	8.8	3	16	-3.3	6.8	0.09	15	-2.7	5.7	0.67	16	-1.9	-0.62	2.7	2.9	0.22	3.4	3.8	7.2	11	18	13	0.05	8.8	4.7	9.4
-0.4	14	-8.6	3.3	0.04	3.3	13	8.8	5	9.5	-9.1	8.6	1.2	5.8	11	11	1.2	19	7.5	11	15	7.4	4.8	2	3.9	5.2	29	-1.6	11	-1.8	21	-1.3	9.1	4.6	8.4	2.6	8.3	6	11	4.5	9.4	3.8	7.3	11	15	18	-0.95	11	5.8	19
10	12	-5.2	2.8	-3.9	5.2	14	7.4	11	3.5	-6.4	6.8	14	1.5	15	1.8	-0.01	5.8	14	1.9	13	4.3	16	7.1	6.6	5.1	28	-4.3	13	3.5	15	-2.2	13	-1.6	8	6.6	4.9	2	8.3	0	5.9	3.4	15	10	17	15	0.75	4.8	2.2	16
9.2	3.1	1.2	2.5	-5.6	5.2	4.2	2.2	7.4	-0.62	1.4	4.3	14	2.8	13	-2.3	3.3	3.9	17	-1.5	18	-0.9	18	4.6	2.1	2.3	23	-7.2	6.2	-8.7	13	-4.8	18	-4.1	12	-3.6	6.7	5.8	8.5	-3.7	7.4	4	11	2.1	18	5.3	-4.5	1.9	-0.08	2.4
3.3	2.9	-3.7	1.9	-6	-3.7	1.8	-0.13	5.5	1.4	-9	2.4	13	-6	8	-5.9	18	2.3	7.8	-4.8	12	-1.5	17	2.2	3.9	0.44	19	-6.1	6.1	-4.4	11	-9.1	17	-4.2	13	-2.3	9.5	2.1	6.8	-7.9	11	2.8	8.8	0.32	18	1.8	0.06	4.3	-5.1	-0.09
1.5	7.5	-1.1	6.5	-6	-4.2	-7	10	-2.5	4.5	4.1	10	12	-0.29	5.4	-3.8	13	-5.1	11	-1	12	-2.2	7.5	1.8	13	2.3	12	-3.3	12	-7.1	9.3	-2.4	15	0.42	17	-0.2	9.7	2.4	7.8	-4.3	17	3.4	9.2	6.2	10	1.7	2.7	1.9	-2.1	0.13
-13	2.4	-7.1	0.67	-18	4.2	-17	2.6	-12	-1.1	-3.5	7.5	-0.12	11	1.1	-2.6	-2.8	5.8	1.9	5.3	1.7	0.45	0.75	9.2	-5	-1.7	-3	-9.6	-8.3	-9.2	-4.6	-2.6	2.9	0.84	-0.98	-0.34	5.3	-0.99	-6.2	-7.8	3.4	3	-5.3	3.8	-11	-0.26	-0.33	1.2	5.3	-3
-1.8	3.1	-4.5	1.2	-1.8	1.1	6.2	-5.6	-1.1	-6.6	-3.2	5.8	-3.9	9.6	8.2	-1.9	-1.2	12	4.5	2.8	7.6	2	-0.03	8	-1.8	-0.98	-2.9	-12	-4.2	-9.4	-5.5	-8.2	4.9	-2.4	-1.8	-1.4	3.7	-2.8	-6	-12	2.5	2.7	2.2	0.88	-7.8	-3.9	12	5.2	15	-5.3
6.2	-4.3	6.5	-4	-5.6	-4.9	9.8	-8.4	7.3	-9.5	4.8	-0.18	-6	7	12	-0.93	8.7	-2.1	3.5	3.2	11	-7.8	0.44	4.7	1	-0.97	-3.5	-8.1	2.5	-7.1	5.8	-5.2	14	-3.4	5.5	-0.46	7.1	1.8	4.2	-9	8.1	1.2	-0.41	2.3	15	-1.5	12	0.11	15	-3.9
7.1	-2.9	10	-0.64	7.2	0.73	1.7	-0.68	10	-0.4	2.4	4.7	9.4	-1.6	25	2.9	2.6	-3.2	14	2.5	8.7	-2.7	19	-2.1	16	4.7	12	-6.8	22	0.44	11	-5.6	3.7	-2.4	12	-1	6.7	0.42	11	-11	14	3.4	12	1.4	17	-2.5	7.8	4.7	14	-2.5
7.1	2.8	-0.59	1.2	-8.2	0.25	-6.2	10	-1.9	2	-7.9	5	9.2	2.8	-0.97	-0.84	0.75	8.8	-2.5	-4.7	-5	-2.2	-4	-3.2	1.8	2.3	1.9	-2.1	4.4	-3.4	-6.1	-3.9	-12	-2.4	-1.7	-0.04	-1.8	2.6	0.8	-4.1	-0.37	-4	-0.72	3.7	-1.5	9	-3.7	1.6	1.4	-1.6
-6.7	3.4	-10	3.6	-14	3.9	-14	-3.4	-13	6	-12	5.6	0.26	2.3	-18	4.3	-1	9	-14	1.6	-10	1.7	-16	5.2	-4.5	4	-2.2	-8.5	-0.33	-13	-10	-6.6	-15	-2.1	2.4	-4.6	-1.8	7.4	-5	-8	6.8	0.9	-9.9	5.1	-14	4.4	-4.4	4.7	-7.4	4.6
-21	6.2	-21	4.8	-13	5.5	-15	0.5	-7	-3.2	-18	7.6	0.35	3.9	-8.6	5	9.7	0.52	-2	2.9	-7.2	7.3	-0.83	3.9	-10	2.5	-13	-7.7	-0.61	-6.1	-15	-5.1	-14	-3	-4.7	-0.51	-8.2	0.21	-4.5	-3.2	-3.4	3.3	-20	1.9	-23	-6	-3.6	1.9	-16	3.4
-9	-0.43	-16	0.07	-15	-4.1	9.5	-1.8	-12	-5.6	-9.6	1.1	-59	3.4	-15	2.3	-52	0.92	-33	3.1	-7	-0.3	-65	7.9	-32	-0.35	3.7	-8.6	-25	-6.1	-11	-12	0.57	-6.6	-15	-4.4	3.3	-2.8	-11	-10	-14	1.6	-14	-0.5	2	-4.1	-20	5.2	-25	3.6
-14	-5.3	-15	2.1	-14	-5.2	9.7	-12	-21	3	-7.5	7.3	-5.8	7.4	7.4	5.8	-17	7.2	4.3	8.3	8.7	-0.86	12	8.8	-4	3	45	-7.5	5.3	3.4	24	-9.4	17	-6.5	8.6	-4.2	19	2.4	9.2	-3.8	11	3.7	3.9	1	23	-4.3	-4.6	3.2	-3	2
-8.7	-3.9	-8.1	2.8	-8	2.9	12	-5.5	2.6	-0.69	-8.3	6.1	9.5	6.5	11	5.1	-9.2	4.1	13	7.5	8.6	6.2	25	6.9	-1.5	-1.1	29	-5.2	12	4.8	15	-6.3	5.9	-2.7	12	1.5	2.3	-3.2	2.9	-2.2	8.5	3.3	-4.4	2.5	12	-0.89	-1.4	0.73	2	4.1
-6.6	-6.2	-8.7	-4.6	-9.7	1.5	18	6.7	6.6	1.4	-4.2	-3.5	-7.4	8.2	-1.2	5.6	-11	6.2	-6.2	6.9	6.4	6.7	-0.32	5	-3.2	2.4	27	-10	8	-2.5	20	-4.2	10	-1.5	7.8	2.5	2.2	-5.5	3.8	-1.9	0.25	4.5	-2.9	-2	16	1.5	-1.5	4.5	-0.04	8.8
-1.4	-2.3	-2	0.02	-15	2.6	-8.1	2.7	0.24	0.38	2.1	0.54	13	1	6.3	7.9	2	0.79	1.9	5.6	13	4	-1.6	2.6	7	4.6	16	-11	14	5.4	19	-2.2	19	0.87	18	2.9	-1.1	-2.6	8.9	-0.68	2.7	1.1	12	-1	27	3.5	-3	6.3	-7.8	9.9
-6.1	6.2	1.3	3.5	-2.8	-2.4	-4.8	6.8	-1.7	-4.3	1	4.6	6.9	5.1	6.5	4.5	-0.47	3.4	12	3.3	9.8	-0.65	6.8	4	-0.47	1.5	13	-10	14	-2.8	6.7	-5.9	16	4.7	15	-0.24	3.3	-2.3	1.5	-4.7	5.6	2.1	1.9	0.61	2.5	1.2	-14	3.4	-24	-3.6
-9.9	1.1	-4.3	2.5	-11	5.3	-3.9	5.9	-11	-5.7	-4.7	3.4	-12	-0.23	-5.8	4.7	-0.06	2.7	-11	4.4	-7.3	-1.7	-12	4.3	-13	0.76	-5.4	-7	-0.99	-2.6	-6.8	-6.9	2.7	-0.47	-4.5	1.9	1.7	4.1	-7.6	-1.5	-2.7	5.5	-4.3	3.5	-7.5	6.7	-11	-2.6	-15	-7.5
-5.9	-4.2	2.6	3.5	0.72	7.3	-6.6	-0.16	-9.8	0.24	-1.5	5.3	-2.1	7.2	7.6	5.7	-0.84	5.2	0.17	8.5	3.1	0.25	-3.1	1.8	-2.6	3.5	-4.6	-4.1	1.2	-1.7	-4.8	-1.7	11	2	-1.8	-1.8	-1.1	4.5	-4.3	-2	-6.7	-3.2	5.2	9.3	0.21	5.2	-1.5	-1.2	-2.8	-9.1
0.75	3	9.3	2.2	3.1	-0.69	-6.1	-1.3	2	9.5	0.2	-2.3	1.6	8.1	7.2	6.4	-1.9	5.3	2	9.3	-6.1	-3.1	-0.36	9.1	1.6	-2.6	1.6	-6.8	-2.8	1.2	4.2	-3.1	5.9	-3	-2.6	1.8	4	3.3	0.71	-0.36	0.18	1.6	5.1	3.5	4.1	11	-1.1	3.8	4.1	0.09
3.2	10	6.3	0.65	9.6	-3.7	1.8	3.3	-5	10	5.1	7.1	-6.6	2.6	1.5	11	1.5	5.1	2.8	7.3	0.88	1.8	4.5	7.2	3.9	5.1	-5.5	1.9	-3	2.7	2.6	-6.1	9.9	-1.9	-5.7	3	6.7	8.5	-2.8	1.2	3.8	2	6.2	2	-1.4	5.1	2.2	2.7	4.3	11
5.9	0.82	-2.6	-0.24	0.38	4.8	-4.5	2.2	-6.9	11	3.4	9.7	1.1	5.1	7.5	13	15	11	3.6	11	1.2	5.5	8.2	3.7	1	1.7	-4	-7	0.45	1.4	2.3	-5.4	13	2	-1.2	1.4	7.1	4.5	0.36	0.44	0.32	-3	10	1.9	5.1	8.6	3.1	6.8	5.9	9.8
2	-2.7	4.5	7.7	-6.2	-0.05	-1.5	1.3	-7.4	5.7	-6.8	5.7	-3.3	3.9	11	6.4	11	6.8	0.33	6.7	4.4	1.5	3.6	-1.4	1.7	-9.1	-0.01	-8.2	1.3	1	3.3	-2.6	14	2.3	-2.5	-0.63	2.9	-7	0.93	-1.6	-2.8	-3.7	4.6	-3.9	5.2	-0.4	-1.4	4.4	4.4	7.4
2.4	2.8	5.9	2.5	1.2	4.4	3.1	3.6	-7.4	7.1	3.5	1.2	6.4	-1.3	9.9	7.6	8.4	-8.9	4.2	9.3	1.6	-2.5	3.3	-0.25	2.8	-7.2	2.1	-8.3	-3.8	-1	-0.61	-6.1	11	3.6	-2.6	-3.3	6.2	-1.5	2.2	-0.07	-2.6	1.5	4.6	-5.6	5.8	0.07	5.2	0	10	-4.4
5.8	8.2	7.9	10	5.8	6.3	-1.1	8.3	-3.2	12	1.6	20	-3.3	2.6	8.1	13	12	-5.5	5.7	4.8	1.2	-0.32	5.8	6.4	10	-6.7	6.2	-4.6	6	-11	6.3	-5.7	11	1.7	0.17	-5.1	4.4	1	1.1	-5.8	1.2	5.1	10	-5.3	3.1	9.6	7.3	9.7	17	9.3
6	13	11	20	6.1	4.5	12	11	6.3	15	5.8	25	-4.3	2.9	15	22	13	9.6	12	6.5	4.3	0.51	4.4	8.1	9.8	15	2.6	2.9	2.5	9.9	3.8	2.9	11	-6	1.4	-0.41	2.4	0.2	5.8	9.2	-1.5	1.9	9.4	2.1	7.6	9	7.8	17	16	31
1.9	-0.23	6.8	7.9	-0.44	5.9	-0.67	2.4	-0.58	14	2.8	14	-2.5	8	4	13	9.9	9.6	2	11	5.8	9.9	2.2	2.2	4.5	1.4	-0.4	-3.6	0.6	-8.5	-0.19	-4.4	5.7	11	0.12	0.21	12	12	4.2	-6.1	4.2	4.4	3.7	10	6.3	15	1.2	7.9	13	24
-0.48	-4	5.5	9.6	2.8	9.9	-7.2	3.4	-0.96	5.8	2.1	16	0.52	15	4.5	9.3	12	10	7.4	16	6.8	13	7.5	9.6	5.4	3.4	-1.5	7.4	5.4	-1.8	-1.4	5.5	6.9	13	-1.3	11	6.3	24	1.6	0.47	5.6	22	5.8	16	-0.3	28	-0.7	14	2.9	13
-0.34	-4	6.3	7.5	-1	15	-1.9	12	-3.4	2.5	0.95	11	-8.2	4.1	3.7	-2.2	-1.4	0.65	1.4	-4.7	-2.2	-2.5	5.3	0.22	8	1.1	3.4	-4.3	-1.3	-6.4	-3.4	-2.9	6	4.4	1.4	-5.2	7.5	-4.5	-0.82	-13	-1.4	2.2	6.2	3.1	-2.8	6.2	6.6	6.9	8.3	-1.9
0.01	7.3	7.8	-1.4	-1.9	11	-3.1	4	-9.4	17	-3.7	-3.3	3.5	8	-2.6	-12	8.8	-7.1	-1.7	-16	5.4	-6.5	3.6	-2.1	3.6	-4.5	4.9	-13	7.4	-22	3.2	-5.1	5.4	-1	4.4	-24	5.1	-16	2.6	-22	7.3	-19	-2.1	-2.6	-1.2	0.98	7.5	8.1	7.8	10
-0.76	-3.4	5.9	-9.5	-0.93	-10	-2.6	-7.6	-9.2	-6.7	2.1	-13	-4.8	-9.8	-2.4	-9.8	-4.8	-16	1.3	-11	-0.07	-2.4	-3.8	-9.5	-0.69	8.8	-0.5	23	5.2	7.1	-0.61	15	2.5	1.7	5.7	5.2	3.4	10	1.3	13	4.9	11	-5	4	1.3	-5.6	-2.3	0.25	0.99	7.7
-1.2	-14	0.3	-8.2	1.2	-10	-5	-6.4	-4.9	-21	-0.36	-6.2	-7.2	2.6	-6.2	-5.6	0.08	-15	-1.3	-1.7	-7.5	-4.3	-0.15	-6	-3.2	-3.3	0.82	14	-1.6	9.1	-5.5	0.24	2.9	-9.5	1.8	2.2	4.9	-11	2.3	3.6	4.4	-1.6	-1.3	-3	-4	-10	-4.7	-2.2	3	0.09
-6.7	-4	-4.6	4.6	-1.3	-2.6	-4.5	6.9	-5.1	1.1	1.6	17	3.4	10	-0.17	1.8	4	-0.75	3.8	1	-8.9	-1.1	8.1	3.5	2.2	-13	2.6	5.8	-0.77	15	-5.7	-3.8	0.35	-4.1	3.3	3.4	6.2	-4.6	-0.98	-1.2	4	-15	1.9	-9.7	-8	-2.7	-3.4	-3.1	1.5	-10
-1.5	-16	-1.8	-13	-0.74	-14	-1.8	-12	-8.2	-12	0.83	-7.5	-0.65	-9.1	-8.7	-2.9	1.7	-3.7	1.4	-8.4	-5.4	-7.4	3.6	-12	0.58	-21	-0.9	-21	-3.1	-2.1	-1.4	-12	2	-10	-2	-7.3	12	-15	0.13	-15	5.3	-20	2.5	-21	-1.6	-26	-0.65	-14	-5.8	-19
-0.36	-24	3.3	-14	-5.7	-18	-4.2	-11	0.78	-16	0.31	-14	3.6	-15	1.8	-11	18	-6.3	1.6	-9.1	2.4	-11	8.6	-8.5	-5.7	-21	5.6	-21	1.5	-11	1.1	-22	5.3	-6.1	2.8	-6.4	6.8	-19	2.3	-15	7.5	-14	1.5	-22	4	-24	0.66	-14	3.5	-20
0.67	-10	0.74	-7.8	-11	-8.2	-3.4	2.3	3	-11	-3	-7.2	-0.95	-15	5.3	-4.6	13	-10	3	-8.9	3.5	-7.1	7.9	-4.2	-5.5	-18	3.8	-18	-1.2	-2.8	-4.1	-12	8.9	-8.2	1.1	-4.9	9	-10	3.5	-8.1	4.5	-11	-2	-18	6.7	-14	1.8	-6.3	7	-14
-0.34	4	1.4	-2.4	0.69	-5.3	-0.16	2.8	-1.2	-1.6	-7.4	2.3	5.5	-4.3	3	2.2	11	-0.94	0.56	-5.3	-0.64	-0.04	7.8	-7.9	3.7	-12	-0.4	-9.6	2.4	2.7	-1.8	-11	6.1	1.1	2.4	-3.7	11	-7.6	2.7	-8.6	4.2	-11	-0.15	-13	3.8	-5.3	-1.8	-1.3	7.1	-1.3
3.4	-0.42	6.6	-2.2	-4.8	-9.4	-8	-13	1.9	-9.8	7.1	0.27	-2.9	-7.2	7.3	4.6	7.5	6	3.8	3.8	-0.92	0.5	10	-7.5	5.2	-6	-1.4	-12	-1.8	4.8	-2.6	-0.25	2.8	7.6	2.8	-5.2	5.8	-3.2	-2.2	-5.8	3.5	-11	6.6	-6.4	7.6	-4.5	1.8	-1.6	1.7	-1.7
-0.46	-3.7	-2.8	2.1	2.3	3.3	-2.4	-2.1	-6.2	-3.7	0.42	7.6	-6.2	-6.7	1.4	8.4	3.8	6.2	6.1	3	-2.5	-1.2	-3.1	5.3	3.8	-0.84	-2.6	-0.67	-0.1	5	0.32	-0.1	5.6	3.4	-2.3	0.65	-2.3	-2.1	-0.52	0.16	-1.4	-0.01	0.85	-5.5	5.2	5.4	1.7	1.8	-1.8	9.9
-4.3	-14	-0.79	-6.6	0.56	-9.9	-9.7	-12	-0.25	-8.1	-1.8	-1.2	2.5	3.2	-2.8	1	1.2	-0.21	0.65	3.8	1.1	-2.7	-0.37	0.51	0.13	-5	-5	-3	8.4	8.2	-2.5	-4.3	-3.7	0.43	1.7	-2.7	-3	-8.8	1	2.9	-7.2	-11	-3.8	-0.03	-14	-4.4	3.5	-12	5.1	-3.1
8.7	-9.1	1.6	-4	5.4	-15	2.7	-16	1.9	-1.6	4.5	-4.3	-2.1	-1.9	2.1	-10	-4	0.65	-2.6	-0.83	-0.67	-5.7	4.4	-7.7	-5	-2.5	-5.5	-10	-2.1	2.1	-9.1	-5.2	-10	-0.43	-5.1	1.5	-14	-4.8	1.4	-4	-11	-5.6	-7.4	-0.3	-18	-2.6	1.5	-11	-0.14	-9.6
1.4	-0.77	-3.8	-1.3	-1.3	0.35	-3.5	-6	-2.6	-1.4	0.35	4.9	-3.1	-7	-2.2	-0.92	2.5	5.5	-4.2	-5.7	-3	-5.1	-3.2	-2.4	-6.7	4.7	-5.2	-6.9	0.44	-1.2	-4.2	-2.9	-3.4	3	-6.5	-2.1	-5.5	2.9	0.08	-5.6	-14	-2.2	-10	5.2	-11	2.2	-3.2	-3.1	-5.7	-5.3
-3.3	3.3	-2.6	1.2	-4.9	-2.7	-1.3	1.9	5.6	1.8	-3.1	7.2	2.5	7.9	-1	2.5	0.53	1.8	-4.8	0.12	-0.39	0.08	1.7	0.17	-8.8	10	-7	-3.9	-5	-5	-2.4	1.7	-3.8	8.9	-7.7	-3.8	-7.2	4.6	-6.7	0.04	-12	3.7	-8.4	3	-11	9.6	-3.1	2.9	-3.1	0.41
-6.5	2.4	-0.89	-1.1	-1.9	-5.3	-4.1	-1.7	-0.97	-3.8	-0.82	-4.1	1.4	1	-3.8	-3.7	-2.4	7.1	-3.8	-3.9	-1.7	0.03	1.2	-7.3	-2.3	9.8	-11	-7.1	-0.59	-1.2	-7.2	-5.3	-2.1	-2.4	-7.6	-3	-6.6	4.3	0.88	-3.4	-11	5.3	-7.7	2.6	-5.9	-1.2	-2	-4.1	-9.5	-3.1
-0.74	-5.3	0.87	-5.5	0.83	-3.3	-4.2	-0.71	-6.7	-5.2	-2.7	-4.8	-3.4	-7.5	-9	-5.8	-7	2.6	-3.6	-4.9	-6.9	-0.97	-5.8	-4	-6.2	3.5	-6.2	-2	-5.2	2	-1.9	-5	-9.8	-5	-7.9	-0.47	-5.8	-0.48	-6.5	2.3	-8	-5.4	-8.6	-0.16	-9.2	-5.7	-4.2	-4.6	-11	2.8
3.5	-4	7	-1.3	2.7	-5.8	-7.1	-1.3	-5.1	5.1	3.2	-2.9	2.7	-1.1	-6.1	-2.4	-3.6	-4.3	-5.9	-2.4	-3.8	-7.5	-4.4	-3.9	-2.5	1.1	-7.8	-1.1	-2.9	4.8	-1.2	-9.8	-3.5	-0.16	-6.8	-3.2	-4.7	-5.4	-5.9	0.63	-13	-6	-0.24	-2.8	-8.4	-6.2	-7.4	-2.6	-3.2	4.4
-1.4	-8	3.1	-3.4	1.6	-7.6	4.2	5.5	1.6	2.9	9.4	-8.1	-2.9	-6.1	-0.94	2.2	3.6	5.5	0.61	1.8	-6.3	-5.7	-2.6	-2.4	-0.54	1.5	-3.5	-3.5	-0.95	4.2	0.04	-9	-6.6	1.6	-4	-3.1	0.67	-1.4	0.03	-1.5	-4.8	-4.7	-8.2	-5.3	-9.3	-6.8	-4.6	-6.1	-1	-0.72
-0.8	-4.8	-0.75	-1.4	-1.2	-5.9	-8.6	-5.8	-11	-6.2	2.5	-3.9	0.51	-7.3	-2.8	-2.5	-5	-4.9	-4	2	-5.5	-5.9	-5.9	-2.5	0.2	0.55	-7.9	0.42	1.3	-0.88	-1.1	-2.9	-2.6	-2.2	-3	-1.9	-3.2	4.6	-3.7	-3.5	-4	-0.3	-2.7	-2.4	-5.2	-6.9	1.1	-3.1	-2.3	-8.3
-4	-1.5	-3.5	0.78	-2.2	-6.5	-9.2	-10	-2.1	-0.88	-5.2	1.4	-2.4	-8.3	-2.9	-7.2	-6.5	-0.83	-4.8	-5	-5.5	-10	-4.5	-8	3.7	4.9	-7.6	-5.7	1.7	-0.68	-4	-5.3	-8.3	-2.3	-4.3	-1.4	-0.27	-0.36	-3.2	-4.2	-3.4	-2.5	0.83	0.64	-2.5	-1.8	-1.6	-2.5	-3.6	-8.2
-0.58	2.2	5.2	-0.25	4.5	-7.9	-7	-7.3	2.5	-7.7	6.4	0.9	-5.6	-4.9	-5.7	-1.3	1.1	-2.5	-6	-8.1	-4.7	-9.4	-0.95	-8.7	9.6	3.1	-3.5	-4.3	-4.3	6.6	2.3	-3.8	-5.8	-1	-1.7	1.4	1.8	6.6	-3.4	-2.7	2.9	1.3	2.3	-2.4	-5	-6.3	-1.5	-6.5	0.27	-5.2
-3.2	-5.2	4.8	-3.3	4.4	-1.3	2.6	-2.7	-0.67	2.6	2.1	-3	-7.3	-1.1	-4.7	-0.51	-0.15	3.7	-3.4	-6.7	-4.1	-1.9	-4.7	-5.6	2.1	1.9	-8.4	-3.8	-8.1	-1.1	3.3	-8.1	1.1	3.9	-2.3	2.3	-3.5	5.2	-6.8	-5.7	-2.2	-1.1	-0.99	0.22	-4.5	-4.1	-0.85	-5.5	7.6	-0.05
-1.2	-5	2.8	1.2	-2.4	-1.2	-8.2	-2.5	-0.86	0.07	0.74	-0.53	-4.9	-4.2	-4.3	0.33	3	0.22	-5.5	-3.3	-2.8	-4	-4.8	-1.7	4	2.4	-0.31	-5.9	-1.9	0.22	3.1	-8	0.37	-1.8	-2.3	-5	-0.3	4.2	-1.3	-9.6	-2.8	2.5	6.3	-0.61	-0.97	-5.5	-2.9	-1.8	2.7	-7.1
2.9	-2.3	1.8	-6.2	2.2	-7.6	-4.6	-0.94	2.3	-2.3	2.7	-6.6	3.7	4.1	-5.2	-3	-6.7	7	-3.4	-3.6	-12	-3.5	-2.1	-0.06	-5.1	-1.2	-2.5	-9.7	0.04	2.4	-0.51	-7	-2.1	-1.3	-3.4	-4.5	-6.1	-0.62	0.97	-6.5	-8.6	-4.8	-5.9	-1.3	-6.4	-1.5	-1.4	-3.7	0.59	-5
4.5	2.6	8	-1.2	7.7	-6.2	4.2	-3.5	2.5	-0.42	4.8	-4.4	-4.3	2.4	-11	-5	-12	6.8	-6	-5.5	-7.2	-8.8	-5.3	-0.36	-5.1	-1.2	-6	-7.2	-3.8	-0.66	-2	-5	-1.8	2.7	-9.6	-1.5	-12	5.3	-1.6	-4.5	-8.5	-2.8	-1.4	-0.98	0.32	-5.1	-0.67	-3.9	-1.4	-2
-1.1	6.1	6.4	1.7	8.9	1.5	-3.5	8.6	-13	2.3	2.5	2.3	-1.6	-0.68	-3.9	-1.4	-3	8.2	1.3	-3.3	-1	-7.3	-1.8	-14	-3.1	-3.5	-12	-4.2	-1.9	0.3	-1.8	-9	-2.7	-3.2	-5.8	-4.9	-5.4	4.4	1.5	-1.1	-1.2	-3.8	-4.2	-2.2	-0.57	-4.1	-4.2	-5.5	-2.5	-8.3
6.9	15	12	6	9.4	-1.3	1.9	5.8	2.5	6.9	12	1.6	1.3	-4.6	2.6	-0.63	-0.58	5.2	-0.18	-1.2	-4.4	-3.2	-2	-0.93	6.2	3.4	-8	-1.4	-1.8	4.8	3.2	0.31	-3.7	-1.1	-4.1	2.9	0.41	2.2	1.1	0.94	0.2	3.4	5.1	-4.7	-2.7	-4	-0.28	3.6	-1.3	3.5
1	7	4.4	-0.78	14	-2.3	3.1	-0.27	-1.2	-1.3	2.4	-1	4.9	-7.8	2.1	3.9	4.3	-1.8	-2.2	0.54	-2.3	-2.9	-5.6	-6	1.8	1.9	-1.8	-4.7	-8.3	-1.4	-3.4	-0.42	5.6	0.2	-4.6	-2.3	6.8	3.8	-5.8	2	3.5	-4.5	0.9	-2.3	3.4	1.7	2.2	-3.6	-1.5	3.7
-1.8	-6.5	9.1	0.73	12	1.6	1	-11	0.83	-6.5	8.8	-1.8	4.9	-7.4	6.9	2.1	-0.96	-3.6	1.9	0.08	1.7	-2.5	4.6	-3.8	-0.31	-2.8	-4.6	-10	-0.65	-1.6	-7.8	-8.3	-0.02	-3.8	-0.55	-1.3	-4	-0.79	1.1	-3.5	-1.7	-1.7	-0.29	-6.8	-0.31	-0.11	4.7	2.3	7.1	5
0.32	7.1	6.3	0.95	-2	2.8	-4.6	8.7	-7.1	4	3	-1.1	-1.8	7.4	4.3	-3.3	0.54	7	-4.6	2	-1.7	0.7	-4.4	-1.5	-0.65	-4.1	-9.2	-15	1.2	-10	-3.4	-8.2	-2.1	2.9	-6	-1.9	-6.5	-3.9	-0.59	-5.6	-8.7	4	-5.2	-7.2	-4.6	6.4	-0.87	0.83	3.9	6.5
-1.3	24	-1.9	8.9	0.87	16	-4.7	31	-5.6	17	-1.1	-2	-1.7	7.5	-4.7	23	2.2	1.9	-0.58	16	-4.3	12	1.1	21	-6.8	13	-12	11	4.7	-0.6	-5.2	7.2	-2.9	17	-1.6	11	-6.3	8.6	-2.5	20	-5.2	22	-10	12	-10	17	-1.8	12	-0.33	11
3	5.8	8.4	3.1	3	5.7	-2.8	-0.7	0.28	-1.8	0.76	-6.9	5.5	-3.8	-1.9	7.1	4.4	3.4	2.8	2.6	-5	6	3.7	0.5	1	5.1	-6.9	1.6	-2.4	9.8	-2.6	9.4	-4.3	-0.74	-3.5	7.2	-2	-4.2	-1.5	14	-5.6	9.6	-5.4	2.2	-12	5.5	-3.7	4.7	-6.1	6.5
6.7	2.5	13	2.6	4.3	7.2	3.8	1.9	1.9	-0.47	3	-3	7.2	-4.5	0.44	1.6	-2.9	-5.5	0.25	2.9	-4.9	9.1	-1.1	5.8	1.1	-0.88	-6.7	2.5	1.7	3.6	5.2	4.6	-5.1	1.7	-2.2	-1.9	-2.4	-5.6	-4.1	9.7	-2.2	-1.3	-0.31	-0.9	-6.6	0.85	-1.1	-2.7	-2.4	0.79
2	-2.9	6.8	-7.3	5.2	-1.3	-1.3	2	2.7	-4	3.4	-14	-2.6	-5.2	3	3.8	6.3	-5.6	-3.1	2.9	-6.5	1.9	-2.4	1.7	-5.6	-0.07	-6.1	4.6	1.9	0.86	4.7	7.3	-1.5	1.5	-2.6	5.6	3.1	-7.8	-6.5	4.6	-1.6	-1.9	-4.5	-2.1	-7.2	4.4	-3.2	-2.1	-0.78	-7.8
0.64	0.42	6.4	-5.3	7.3	-1.9	-0.22	0.67	-3.6	5.3	3.6	-7.1	-6.5	4.1	4.8	-5.6	1.4	-3.8	4.5	-0.32	-6.3	3.7	-1.3	6.7	-0.72	-6.2	-2	4.9	-2.2	-2.1	2.2	4.1	-1.1	0.55	-8.4	-4.6	0.4	-6.8	-2	4.7	-3.5	-6.9	-0.5	-1.7	0.8	4.6	0.65	-9.9	2.1	-7.4
1.4	6.4	7.3	0.48	11	1.6	0.85	13	5.3	4.3	6	-3.3	-3.8	1.8	-3.8	0.46	1.4	-9.8	1.1	-1.1	-0.5	1.5	-3.7	3.1	0.98	-0.62	-2.1	4.1	-6	-0.23	2.6	4.8	-1.7	-0.24	-1.2	-4	-3.3	-5.6	1.9	3.6	-7.3	-3.3	-2.5	-1.4	-7.1	13	3.7	-6.4	8.7	-6.4
2.5	7.8	5.1	3.9	3.5	8.8	-2	11	3.8	15	0.15	-1.5	5.2	0.64	-5.9	7	1	0.74	-5.2	2.6	0.48	4.7	-1	-2	-4.1	-4.7	-3.8	6.1	-3	-5.6	-3.3	3.9	-7.7	14	-0.79	2	-6	6.4	-6.2	4.8	-7	3.1	-12	3.9	-13	13	1	0.12	5.6	-0.93
-1.3	-1.2	0.97	8.1	-3.8	7.7	-1.1	7.2	-0.51	0.19	-0.76	7.3	-2.4	-15	-6.5	12	1	-14	2	-0.25	-3.4	-0.34	-1.6	-7.7	0.82	4.7	-0.87	21	-1.4	-2.8	1.2	12	-9.4	10	-6.5	5.8	-8.8	10	-2.8	9.9	-5.3	6.5	-2.7	8.4	-9.6	2.8	-4.1	15	-1.5	21
-4.1	-6.1	-3.7	-0.07	-1.9	1.9	-7.1	1.9	-10	-7.7	-1.1	2.4	1.8	5.7	-6.9	13	-3.6	14	-4.3	4.1	-5.9	7.4	-2.2	14	-0.64	13	-8	17	5.6	5.1	-1.7	11	-5.6	-5.2	-0.56	11	-6.8	3.8	-3.2	9.4	-2.2	5.5	1.9	5.6	-4.4	10	-2.8	1.7	-2	9.3
-1.4	-4.5	2.1	-1.2	2.1	-0.56	-15	-1.1	-12	-2.2	0.62	3.9	-0.46	5.2	-7.8	1.1	-7	-9.8	-3	2.4	-5.9	-6.5	1.8	4.7	1.8	6.8	-3.8	3.7	-7.5	-8.6	3.9	4.4	-1.9	-7.8	-2.2	4.2	-0.98	0.83	-4.2	-2.7	-5.3	10	-2.1	1.9	-5.3	-7.1	-2.3	0.87	0.28	4.7
-1.4	-4.7	3.2	5.6	0.13	0.99	-6.4	1.7	-7.3	-0.68	1.6	6.6	5.8	19	-4.8	4.3	7.5	10	-1.4	15	-3.3	7.2	3.5	11	0.78	-1.7	3.9	5.3	-5.5	-4.1	4	3.8	-8.9	6.2	-0.75	11	2	11	-1.9	-3.4	-2.6	20	-1.7	0.67	-6	0.7	-3.5	11	-5	15
6.1	5.6	-2.1	3.3	-7.2	6.6	-6.3	1.9	-11	-5.7	0.56	-0.27	-1.7	9	-12	6	-1.7	-6.1	-8	10	-6.9	4.9	1.7	9.6	0.13	-2	-2	13	-2.5	-4.7	-0.55	15	-9.7	6.5	2.3	5.2	-3	0.06	-5.3	6.2	-2.4	13	-3.5	0.43	-1.4	-2.8	-2.9	9.7	0.55	12
-8.2	6.7	2.1	5.1	3	8.3	-13	3.8	-4.4	3.6	-0.38	1.9	0.34	15	-6.1	12	-3.1	0.18	-4.5	7.7	-19	8.5	-0.2	11	-1	7.8	-9.3	14	-2	8.7	-5.7	4.5	-8.7	-2.6	-2.9	6.9	-11	5.8	-7.8	12	-7.2	7.5	-6.6	8.9	-5.6	6	-1.1	4.8	-2.8	0.94
2.7	-1.1	4.6	-7.2	6.9	-0.52	6.6	6.4	6.6	-1.6	1.9	-4.6	-12	-0.53	0.47	-11	-13	-3	-8.7	-6.8	-16	-7	-16	-6.5	-7.2	-1.9	-10	5.5	-16	-3	-15	-5	-9.7	-8.2	-5.9	1.1	5.2	0.19	-9.7	-2.8	-6.5	0.25	-9.8	-4	-11	-7.4	5.3	-5.5	6.8	-9.6
11	-11	-6.2	-15	11	-11	37	-0.26	29	-8.7	0.77	-11	10	-10	20	-9	1.6	-2.5	19	-13	35	-5.7	16	-14	8.3	-9.1	12	-7.4	4.8	-7.6	13	-8	29	-12	7.5	-4.7	24	-9.3	13	-8	20	-7.6	12	-10	13	-21	7.7	-9.9	8.9	-9.1
-4.8	-18	-17	-10	-1.9	-8.3	3.6	-1.7	-2.5	-8.2	-2.8	-7.2	-4.9	-12	-1.6	-12	-14	-9.2	-6.8	-14	3.1	-0.96	-1.9	-12	-0.7	-17	11	-13	6.4	-2.6	3.9	-9.1	-6.9	-5.3	6.9	-8.9	-3.9	-16	3.2	-12	4.5	-13	-3.4	-21	-6.5	-18	-3.6	-4.8	-11	-8
-4.6	-5.8	-17	-7.7	-9.3	-6.6	2.7	-1.3	-3.3	-1.4	-15	-7.8	-0.3	7.3	-6.3	-4.9	-12	-8.3	-3	-8	6	2.2	0.28	-6.8	-4	-13	6.2	-6.6	2.8	-3.1	8	-11	-10	-6.7	7.5	-3.9	-2.1	-13	-0.48	-1.4	5.9	-13	-5.3	-9.7	4.5	-9.4	-0.89	-3.6	-9.1	-11
-9.6	-3.4	-7.8	-5	-8.2	-6.6	-4.3	-11	-3.9	-11	-10	-6.7	-0.29	-2.5	1.1	-3.7	-3.3	-7	4.9	-6.5	6.7	-0.2	2.4	-7.3	-4.4	-15	14	-4.9	-4.5	-4.1	5.4	-6.4	-8.4	-9.4	5.4	-7.5	-2.2	-6.2	-0.51	-6.3	3.2	-12	-3.3	-7.9	-1.9	-10	1.8	-9.6	-8.4	-12
-1	-8.1	-11	-9.2	-7.3	-8.2	3.2	-4.7	-4.5	-5.7	-10	-8.6	8.1	-6.8	-0.56	-8.2	-3.6	-6.7	2.7	-7.4	10	-3.2	5	-5.8	-0.84	-14	16	-1.6	5.5	-3.7	8.8	-2.6	-1.3	-7.7	9.2	-5.2	2.4	-9.7	3	-5.8	7.1	-7.5	-6.2	-15	-3.3	-8.1	6.7	-2.6	0.93	-17
3.7	2.9	-9.9	2	-6.7	-1.4	-1	-1.5	4.2	7.3	-6.9	-5	3.2	0.14	-2.5	-3.4	-8.2	-2.1	2.9	0.87	1.6	-6.5	-0.48	-0.73	0.88	-8.3	13	-0.89	10	-2	6.5	-6.8	1.1	-4.8	8	-6	4.8	-4	8	-3	12	-6.9	-2.5	-5.3	12	-1.4	3.1	2	-3	-0.08
2.5	5	-4.1	5.5	-6.2	-1.3	6.3	-3.3	5.6	2.5	-7.7	3.9	-3.1	1.4	-1.7	4	-3	-1.1	1.5	2.7	6	-0.8	2.6	0.11	3.8	-0.1	9.8	2.2	4	1.3	8.4	3.4	1.2	-1.8	3.6	-2.6	1.9	1.3	7.5	4.7	3.9	-5.2	12	0.33	11	3.4	7.8	3.2	3.5	11
-7.1	3.4	-3.7	3.1	-4.1	1	-4.3	4.4	6.5	11	1.1	1.7	12	4.5	0.67	0.81	6.5	2.9	1.7	4.1	10	3.4	2.1	3.9	-0.13	-3	12	2.3	7.8	6.7	8.4	4.5	-0.91	2.6	4.8	3.2	3.5	-2.2	11	3.3	5.6	-6.8	7.8	1.7	7.4	3.6	7.7	5.4	9.8	12
-3.7	0.04	-2.6	-0.7	-4.3	-2.7	-3	6.5	6.3	3	-0.18	-3.4	12	3.3	2.4	-1.4	-4.5	1.9	7	1.2	5.4	-0.23	6.9	3.9	6.5	0.39	6.3	2.8	5.8	4	1.4	4.1	0.96	4.2	7.6	6.1	-3.1	1.4	4.3	2.1	4.7	6.2	5.5	2.8	2.9	2	7	-4	9.6	-2.3
-0.63	-3.5	-2.8	-3.6	-6	-3.2	-2.4	-4.2	3.2	-5.3	-2.5	-3.2	-0.26	-4.9	-3.2	-4.2	7.8	-4.6	-2.8	-2.1	5.7	2	-3.7	0.38	1.3	5	-0.1	2.8	1.3	-2.4	-0.7	1.5	0.38	0.1	1.4	1.4	-0.82	0.86	-2.6	1.4	4.1	3.4	2	3.6	1.5	-2.7	-0.88	-0.43	3.2	-4.4
-1.5	1.4	-1.4	0.39	-3.4	3	8.9	6.3	4	-0.78	-0.54	-4.8	-0.94	1.1	5.6	-12	6	-3.2	-1.9	-5.6	3	-1.5	-4	0.32	4.8	-4	4	0.92	-1.5	0.23	-3.8	2.1	-0.46	-0.37	1.8	-2.8	-1.2	-3.3	-3	-3.4	-2.5	-7.5	0.58	-0.5	9.1	-8	0.14	2.6	0.7	-3
6.1	2.4	-0.97	5	3.7	-2.3	0.7	-6.4	0.95	-8.1	-0.73	-0.61	-2.9	2.5	8	3.5	4.7	-2.5	-1.2	-1.9	1.1	3.8	-4.2	-3.1	5.4	-0.71	3	8.1	0.93	3.8	-2.3	2	3	-3.3	1.1	2.4	-0.36	-1.1	4.6	2.1	2.7	-1.1	1.2	3.7	9.8	6.5	2.8	-3.7	3.1	-3.7
-0.9	-0.21	-0.31	0.35	-5.9	-6.2	5.1	-6.8	2.4	3.7	-1.6	-0.16	-6.4	7.7	-0.64	-5.5	0.61	4	-2.7	0.41	-1.5	-0.71	-0.53	1.2	-0.48	4.8	2.2	3.3	2.6	3.8	-0.89	2.3	1.3	0.26	-5.4	0.52	0.67	3.8	4.3	3	0.92	0.47	0.01	3	11	1.6	3.5	-1.3	2.3	0.48
6.3	-1.8	1.8	8	-0.27	6.7	9.1	-0.62	5.1	0.82	2.4	12	1.2	-5.4	0.63	-2.2	-2.4	3	4.5	1.6	2	0.08	0.59	0.92	1.3	8	5.1	5.1	1.8	6	-5.5	4.7	1.2	6.4	-0.03	4.9	3.4	1.1	4.6	8	4.7	3.7	1.7	6.2	8.7	3.9	6	2.5	-1	2.7
7.5	9.3	2	9.6	5.1	6.9	4.3	12	6.4	8.3	0.77	0.6	4.3	-7.8	1.1	10	5.6	5.1	0.11	1.7	5.4	3.9	-2.8	2.7	-2.8	6.2	-1.9	8.1	2.1	11	-2.3	5.6	1.7	7.2	-1.5	0.2	-2.7	4.5	8.3	4.8	2.5	2	4.4	4.5	0.98	12	3.3	6.6	-1	6.5
1.6	3.9	1.1	3.8	4.2	11	1.8	3.7	3.7	8.6	1.7	3.8	3.7	0.3	3	0.55	-4.7	5.8	0.5	1.7	4.8	4.9	-2.1	3.9	0.42	7.9	-4.2	9.1	-6.2	3.8	-2.5	8.3	-0.46	3	-2.3	-0.81	-1	4.1	-3.3	3.9	1.4	2.8	5.5	10	-0.51	12	-0.2	7.5	-1.7	12
0.63	-2.3	-1.7	-2.5	1.1	6.4	-4.9	-4.7	8.3	-9.1	2.9	-2.8	0.17	5.5	-2.3	-5.2	0.23	6	-0.18	0.73	-5.5	-0.14	-4.5	-1.6	-1.7	2.3	-6.2	11	-2.5	6.3	-5.2	8.7	-2.2	0.72	-3.8	3.8	2.6	9.5	-3.3	7.3	-4	5.5	1.2	5.3	-2.4	3.6	-1.7	-0.03	-0.36	-6.6
-0.7	0.87	-1.4	-1	0.67	-1.6	3.9	-12	-1.1	-7.5	-0.16	-2.8	-1.7	2.8	-1	-7.5	-7.3	-2.3	-2.8	0.16	-3.5	1.4	-4.9	-0.76	-7.3	5	-3.4	-3.4	0.48	-1.1	-4.7	3.4	-0.08	-2.7	-0.65	2.1	-5.7	5.8	-1	2.2	-3.6	4.1	-7.2	2.9	-4.3	-6.4	-0.79	-2.8	-4	-11
-0.84	-0.71	0.15	-2	4.3	3.6	0.46	0.32	-1.5	-1.7	2.1	0.03	1.4	-1.1	3.1	0.64	-1.9	2.9	1.7	-4.7	-5.5	1.9	-2.2	2.3	-5.9	5.2	-5.5	-0	-0.31	-6	-4.6	1.2	-1.2	1.8	-1.6	2.2	-9	2.8	-1.5	-0.72	-1.9	3.3	-4.1	4.8	3.5	-1.8	-0.84	3	3.3	-4.8
2.7	8.5	-3	4.8	-6.6	7.9	-9.2	3.2	4.3	8.7	1.9	4.2	1.5	0.87	-2.3	4	4.3	4.7	1	4.5	3	3	5.4	5.4	-2.2	2.9	-5.9	6.3	-6.4	2.8	-0.2	4.7	3	2.1	2	1.4	-7.4	4.3	-2	5.5	0.39	5	4	-0.15	7.5	2.9	-4.2	9	-1.6	10
-0.83	8.2	-3.2	-1.7	-0.83	2.3	5.2	-6.4	1.8	2.5	-0.3	4.1	-5.6	-7.7	1.2	4.4	8.9	1.2	2	-0.78	2.4	3.7	3.7	2.7	6.9	8.8	-4	6.7	-2.4	4.3	-1.3	9.1	3.5	3.7	3.3	1.7	4.9	7.3	0.74	7.7	5	6.4	11	11	12	13	-0.06	-1.6	3.2	8.9
0.04	-2.5	4.6	-0.87	6.4	5.3	15	3.7	6.5	5.1	3.9	2.2	0.49	-0.65	6.7	-5.2	8.9	-4.2	7.4	3	3.6	4	4.2	-1.5	6.3	4.4	-0.97	4.5	-3	-5.2	-5.7	9.6	2.4	1.4	4.9	3.1	5.6	0.44	1.3	-2.1	2.2	3.8	6.1	6.9	3.9	2.2	2.1	-3	3.1	-1.4
3	-5	0.99	-2.9	-0.59	-1.2	-0.29	-1.4	3.6	1	5.3	1.3	-2.4	1.6	1.1	-4.7	2.6	-6.4	3.1	0.83	4	-7.1	-4.7	0.75	3.2	3.7	1.5	-1.7	4.3	-1.2	2.2	3.6	4.7	-1.2	2.7	2.4	4.5	2	2.5	2	3.4	0.93	5.3	1.6	1.3	-5.9	-2.7	-4.7	-7	-4.8
-2.6	5.7	0.26	2.9	1.9	4.8	-0.4	-10	-3.5	-1.8	-2	0.17	-2	-0.28	-3	-6	-7.9	-1.9	-5.7	0.81	0.74	0.24	0.78	-1.3	-2.5	0.72	1.9	0.1	-2.1	1.2	-3.8	5.5	-4	0.45	-0.62	-2.2	-1.8	-0.55	-2.9	-2.9	1.1	-0.28	3.3	3	-5.5	-9.9	-9.2	-6.1	-15	-7
[truncated: 952 more columns]
