# Supplementary material for: Dyslexia on a continuum: A complex network approach
Source: PLoS One. 2018 Dec 17;13(12):e0208923. doi: 10.1371/journal.pone.0208923 (PMC6296514; doi:10.1371/journal.pone.0208923)
Supplement: S1 File — Detailed information about the archive contents is provided in the included README.txt file. (TGZ) [file pone.0208923.s001.tgz › FS_688_VV_run_1.csv]

0.58	-0.6	13	0.26	8.6	0.52	20	4.2	9.9	0.78	15	3.2	9.4	-0.24	2.8	-2.7	4.1	-8	-7.4	-0.02	-0.16	7.8	1.3	-0.03	5.7	0.67	4	-3.3	6.9	0.32	5.5	-3.5	4.2	-1.7	0.46	-8.3	2.8	-0	0.91	-5.4	6.5	0.7	0.04	1.2	3.9	-6.4	4.2	3.4	7.6	-2.9
0.42	-0.58	9.7	-1.3	8.2	4.5	14	-0.97	16	9.7	8.3	0.88	5	-2.8	1.4	-2.6	3.9	-9.1	-5.6	0.01	0.06	-7.4	-2.2	-5.1	7	-3.3	0.73	-6.8	4.9	-0.06	4.4	-3	0.85	-0.17	4.6	3.6	3.4	4.6	1.9	-0.25	-6.4	-0.68	-1.1	-3.3	4.8	-6.2	2.6	0.76	3	-7.2
0.59	-1.1	-0.99	-1	5.8	-2.4	-1.4	-0.47	0.25	5.5	-1.3	2	-0.09	6	1.9	-5.4	16	-3.7	2.9	-6	9.7	-6.6	-0.6	-4.8	10	-2.7	7.6	-6.2	8.6	-0.86	1.6	-8.7	0.89	-6.8	10	-1.8	8.2	1.7	5.8	-1.9	-3.3	-1.2	3.6	-9.5	-0.59	-5.4	4.5	-0.41	6.8	-5.8
-0.18	-0.43	2.8	-1.2	8.8	-4.9	2.9	-4	18	-5.2	9.4	0.36	9	-1.4	-4.9	-16	-4.4	-6.3	-4.4	-3.9	7	-1	-3	-5	-3.7	-2.5	5.1	-4.9	3.4	-4.1	0.01	-1	-2.1	-5.2	10	-2.7	12	-0.05	2.1	-1.5	-2.2	-1.9	3.3	-5.9	-2.4	-2	1.5	-0.32	1.4	-0.95
0.15	-0.34	3.3	-5.9	8.6	-0.33	9.4	-3.2	11	-9.9	2.6	-6.3	6.2	-10	-0.39	-13	0.64	3	0.85	-2.8	8.7	-6.6	-3.1	-2.4	-3.6	-1.9	-0.54	-8.2	1.3	-0.62	5.8	0.48	-3.2	-0.73	5	-1.7	4.3	0.36	6.8	0.22	6.5	-0.63	-1.4	-8.5	7.9	-2.7	1.9	2.7	-10	-3.1
-0.12	-0.65	1.9	-9.7	-2	-3.2	-1.8	-4.9	0.9	-4.7	-1.2	-8.8	1.9	-4	2.4	-4.8	-1.7	-0.7	1.5	-5.8	-3.5	-1.1	-0.74	-6.3	-3.2	-1.6	-2	-6	-2.8	-4.9	-0.31	0.43	-2.5	-3.2	-1.5	-3.5	2.7	-3.3	4.5	1.3	2.8	-2	1.4	-3.9	-1.9	0.74	2.5	0.25	-11	-4
-0.42	0.14	-3	-5.9	-6.2	-2.3	-1.9	-7.2	-2.3	-5.1	-12	-5.2	-6.4	-9	3.5	-3.5	2.9	3.7	4.1	-7.3	-4	5.3	0.08	-4.4	4.1	4.4	-1	3.1	-0.85	-0.51	4.5	3	-0.07	-0.42	-1.1	4.7	-1.3	2.1	-3.2	2.5	-2.4	2.4	-0.26	-0.15	-5.2	4.7	0.44	3.3	-3.4	-0.72
-0.27	-0.04	1.5	-3.4	-5.1	1.4	2.8	-0.97	2.6	-1.5	3.1	-3.1	-0.92	-0.91	2.4	-1.4	3.5	3.2	2.3	-2	3.2	7.4	2.4	4.7	-4.2	3.3	0.49	-2.1	-2	1.7	1.9	3.4	-0.59	-0.49	-1.6	6.2	2.1	1.9	-0.86	1.4	-0.03	6.3	0.26	-5.9	-1.5	1.4	-4.3	-3.4	-0.72	-0.42
0.65	-0.06	1.3	-4.4	1.6	0.62	6.4	-2.7	0.78	0.61	-2.8	-4.1	1.6	2.5	8.7	0.7	11	4	6.9	6.5	2.8	0.48	2.8	6.8	3.2	7.4	-2.1	0.99	3.7	-1.1	-2	5.2	4.3	-2.8	1.9	-0.61	5.5	-1.9	-5.7	3.4	6.7	7.4	7.4	8.5	4.3	3.2	3.2	1.8	4.5	1.5
-0.09	0.29	2.8	-0.22	6.5	-1.4	1.6	4.5	6.3	8.4	4.1	0.83	3.5	3.1	3.2	3.9	1.8	-0.56	-0.18	-2.5	2.1	-1.4	5.2	0.92	4.4	6	1.9	1.7	4.2	2.7	4.3	3.1	0.05	0.16	3.3	6.5	1.8	5.2	-1	4.1	2.9	6.7	5.7	0.73	-3.7	7	3.7	1.2	4.8	5
0.05	0.23	1	-2.2	4.5	2	2.2	-0.13	0.26	-1.3	-4.5	0.59	1.6	2.5	-4.1	4.4	0.92	2.6	-0.63	0.48	-3.2	-1.1	-1.4	0.41	6	-0.2	4.7	0.21	4.1	1.9	1.4	0.09	-0.61	-1.9	5	2.1	4.6	3.1	-2.7	0.18	-4.1	4.9	5	1.2	1.9	-0.88	3.4	-1.8	0.81	5.1
0.02	0.59	-2.9	2.2	0.38	5.5	-0.02	5.1	-1.3	-1.8	-3.7	3.1	-2.6	-2.8	2.7	4	1.1	4.1	-0.54	5	5.9	5	0.01	4.9	1.9	-1.2	2.8	-0.87	4.1	1.9	0.14	1	4.4	0.17	8.9	2.6	11	1.5	4.7	2.3	-4.2	5.4	-2.1	-2.7	1.8	2.4	3.3	-0.87	3.3	-1.6
-0.29	0.04	0.84	2.3	-0.97	0.67	0.95	2.7	-4.6	2.4	0.67	1.1	-1.6	0.83	-4.4	-1.1	-1.3	-8.8	-0.79	-1.8	-6.5	-2	1	-1.7	-0.38	0.32	4.2	1	3.7	0.25	3	4.1	2.7	-3.2	3.8	5	5	3.1	1.7	4.5	2.9	2.4	2.4	-6.5	-1.5	1.6	2.9	0.98	3.4	-3.3
0.01	0.29	-4.9	-0.98	-1.6	7.8	-4.8	0.29	1.7	5.3	-6.7	4.1	-4.7	-2.1	-1.5	1.2	2.1	0.09	-2.6	0.12	-4	0.34	-1.6	5.5	4.3	-5	-2.6	3.6	0.95	-0.77	-0.96	-0.49	6.4	-1.1	2.5	2.5	3.8	3.1	-1.4	-2.4	2.4	-0.73	0.68	8.7	1.4	1.5	2.2	4.1	6	-5
-0.47	0.33	-0.71	3.7	0.94	-5.5	1.3	5.7	-0.42	5.1	2	2.2	2.4	2.1	-0.08	-2.2	-7.1	-0.07	-6	-0.85	-9.1	-5.1	-8.8	-0.45	-1.1	-4.3	-6	-3.1	-3.8	-0.15	-3.5	-3.1	-2.5	1.2	-1.1	4.1	0.92	-2.8	-2.6	3.3	-0.32	1.8	-4.2	-3.1	1.7	3.5	-5.7	-3.6	-6.7	2
-0.4	0.21	-2.8	4	-2.6	-2.8	-1.2	4.9	-2.5	-1.1	-0.98	1.9	-0.05	2.1	-3	-1.6	-7.4	0.54	-3.2	-0.78	-4.5	-6.5	1.6	-3.2	-0.77	2.3	-6.3	3	-3	1	-11	-0.57	-1.8	-1.6	-3.4	-1.2	-3.6	-3.9	1.5	-0.7	-6.1	-4.1	-1.5	-3.4	3.2	1.5	-4	0.01	-0.84	-1.9
0.3	-0.31	-3.7	-1.2	2.3	-1.5	0.71	-4.8	-1.1	2.7	-3.9	-1.8	0.54	-1.5	3.3	4.1	3	4.5	0.07	2	-7	3.7	2	-4	7.6	-0.89	3.8	1.4	0.58	0.66	-0.67	-3.6	2.2	-1.3	-0.62	-0.55	1.9	-3.9	-2.7	3.2	-1.7	1.4	-6.1	4.4	-3.1	-0.11	-0.7	0.38	8.9	-0.47
0.16	0.04	3.8	-0.29	9.3	3.1	6.5	4.1	2.2	-3.1	2.7	2.6	5.8	3.5	0.77	0.96	4.6	0.98	0.71	2.8	0.1	4.2	3.8	2.4	5.4	-0.97	-1.8	-2.1	5.7	-0.07	7.5	-0.8	3.1	-0.57	7.2	-3.8	3.7	-1.2	0.89	3	1.8	-0.98	-2.1	-2.4	7.1	-1.7	0.85	-5.5	5.1	2.9
0.67	0.26	1.3	7.5	4.7	4.5	-0.05	-0.74	-5.8	0.05	-5.7	6.4	1.4	-2.1	4.7	0.07	6.5	5.1	8.6	3.2	6.5	6.1	3.9	5.3	4.8	-0.01	-6.3	-2.4	6.2	0.47	2.8	-2.3	3.7	2.2	8.8	0.22	1.6	6.5	9.9	-5.7	4.8	-4.9	0.74	4	6.2	-0.53	-2.5	0.51	3.7	1.6
0.47	0.02	-3.7	5.2	-1.5	4.2	-3.6	4.7	-5.1	6.8	1	4.3	2.1	7.8	9.8	2.3	8.8	2.6	8.3	0.18	8.1	4.5	5.7	2.3	7.2	6.3	3.5	4.5	2.7	0.95	6.9	2.6	5.9	0.34	-1.7	3.9	0.33	-0.21	11	1.9	11	-4	0.49	8.4	7	4.8	-1.3	3.5	5	6.3
0.87	0.31	6.4	-2.4	2	-0.39	3.3	1.4	4.1	1.6	5.9	-6.1	5.2	3.7	10	-2.4	11	-0.79	15	2.2	2.5	4.3	15	-6.2	3.2	3.4	6.1	4.2	1.2	2.5	-0.85	-1.6	4.3	3.8	-3.3	0.51	0.51	-0.69	3.2	1.4	2.9	11	6.5	4.1	3	7.2	1.7	0.8	0.48	4.8
0.67	0.59	6.7	-2.3	0.69	0.91	-0.57	-2	5.4	-11	1.6	-6.9	2	-3.7	15	-1	3.7	4.9	4.9	-3	12	-3.2	14	-6.5	-1.6	0.46	4.3	2.5	-0.47	1.8	1.7	1.8	-1.2	-2.6	3.5	4.2	4.8	0.89	7.2	5	7	6.2	1	3.5	0.26	7	1	3.4	-1.8	-2.1
-0.02	0.24	-1.8	-3.4	-5.2	-1.8	-11	-2.8	-5.4	-9.2	-7.6	-5.6	-6.7	-2.3	-12	3.7	-8	3.2	-4.3	3.5	0.91	0.31	1.4	-0.35	0.74	-4.4	1.6	3.4	-2.4	2	0.56	1.8	0.15	1.1	-1.1	1.2	-2.3	3.2	0.77	5.1	5.9	5.3	8.9	2.6	-0.97	5.6	1	-0.22	-4.6	1.3
-0.24	-0.03	-10	-3.4	-12	-3.9	-17	-4.2	-18	-0.93	-16	0.32	-14	1.2	-13	2.5	-13	4.2	-6.8	2.8	-3.1	0.94	-9.6	3.1	-7.6	6.5	-2.9	1.6	-7.2	4.4	-5.4	1.8	-8.2	1.4	-8.3	0.26	-11	3.5	-2.6	4.1	-0.54	-2.5	-5.6	5.5	-4.6	-2.4	-4.9	-0.66	-4.5	-0.66
-1.3	0.18	-16	-0.35	-11	-2.8	-11	-7.7	-12	0.28	-4	1.8	-10	-5.5	-7.7	3	-12	0.73	-19	2.8	-6.8	-4.1	-13	4.2	-17	-5.9	-12	0.47	-18	0.58	-9.8	2.1	-18	2.1	-22	-3.7	-21	1.6	-9.5	3.5	-12	-4.4	-8.9	3.7	-19	0.25	-12	-1.4	-22	3.1
-0.72	-0.58	-16	-1.5	-5.5	-2.4	-12	8.8	-10	2.2	-8.4	-0.25	-12	3.2	-7.7	-6.9	-11	-1.3	-11	-3.5	-4.7	-6	-9.6	-1.7	-15	0.17	-8.8	1.7	-14	-1.8	-12	-1.8	-13	3.9	-24	-4.8	-12	-5.6	-9.5	-1.8	-12	-3.2	-5	1	-6.7	-1.3	-11	0.86	-17	-1.6
-0.25	-0.34	-6.2	-0.81	-3.8	-3.6	-9.3	-5	-7.8	-7.3	-13	-1.9	-3.8	-5.5	-4.2	-2.9	2.3	-1.9	-3	-1.4	-4.5	-2.3	-4.8	-4.5	-7.6	-7.2	-3.7	2.5	-9.2	0.02	-2.4	1.5	-6.1	-0.76	-7.4	-0.27	-4.5	-4.1	-8.2	-3.3	-6.8	-3.2	1.4	0.81	0.71	-1	-6.1	-2.7	-2.9	-5.1
-0.31	-0.32	0.13	3.6	-1.6	-0.77	1.1	-4.5	-4.9	0.12	0.37	-1.8	2.8	-4.8	-2.5	0.31	-2.2	-1.6	-0.28	-1.6	-6.3	-0.94	-5	-3.9	-5.9	-12	-6	-2	-2.7	-2.2	-7.3	0.65	-3.2	0.74	-4	-6.1	-8.7	-2.8	-2.4	-3.2	-12	-0.92	-4.5	-2.4	-2.4	-4.8	-5.6	-1.3	1.5	0.04
-0.45	-0.39	-2	4.8	-0.99	-3.1	-1.3	4.5	-4.4	4.8	5	6.3	2.8	6.1	-3.3	-1.6	-9	3	1.2	-0.94	-12	2.9	-1.6	-1.7	-6.9	1.5	-5.5	0.93	-5.5	0.49	-3.9	-1.4	-5.5	-2.2	0.92	-5.2	-9.2	-0.71	-5.3	-3.5	-6.6	-6.1	-0.68	3	-4.2	-3.4	-4.8	0.33	-3.5	-2.8
0.22	0.49	-5.8	5.5	-4	-2.4	-7.6	7.7	-6.3	9.4	-2.6	5.2	-3.5	2	-0.71	-2.8	-12	1.6	6.2	-1.1	-4.2	6.2	3.4	-0.66	-7.5	4.9	0.31	4.2	-8.3	0.99	-3.8	-1.1	0.02	-0.05	-8.7	0.04	-5.9	-1.3	-5.3	2	1.8	-4.2	-6.3	1.9	-6.3	-8.1	-0.35	-2.8	-8.5	5.6
-0.03	0.49	-6.5	7.4	1.8	3.7	-1.8	-0.46	3	7.3	3.1	6	1.1	1.4	2.1	0.03	4.7	-0.04	2.6	-1.4	3.5	0.74	1.6	-0.21	-1.1	5	-0.46	2.8	-5.3	0.62	3.4	2.6	2.4	2.1	-4.7	-6.2	-5.1	-1.1	-5.3	-3.2	5.6	1.2	0.32	3	6.8	1.6	1.7	-0.56	-0.27	3.4
0.05	0.53	4.6	4.8	4.4	5	1.8	-0.53	9.3	-2.5	8.3	-0.59	4.5	-0.05	-3.1	0.46	-1.3	-2.9	1.9	2	-2.5	-0.8	2.5	-7.7	-0.11	5	-2.2	3.3	-1.6	1.6	1.2	4.1	2.6	8.1	-2.9	2.6	-3	-0.13	-4.1	2.1	-0.55	-0.56	3.3	8.6	-12	-2.9	-0.43	0.06	1.3	-4.2
0.2	0.73	-2.5	-0.54	5.1	1.7	-0.93	-4.4	-5.8	5.9	3.2	1.6	2	8.4	-4.5	4.5	-11	-4.1	-2.4	3.1	-8.5	1.4	3.7	0.24	-2.3	5.5	0.06	5.2	4.5	2.3	1.2	-1.5	2.4	3.6	8.4	2.3	0.4	2.2	-2.5	-0.46	-4.3	0.41	1.3	0.06	-3.4	0.66	1.2	0.75	2.9	0.95
0.07	0.5	0.4	-2.9	-0.18	1.9	-3.1	-0.31	-9.3	3.5	-1	3.2	-0.93	-1.9	-5.7	5.7	6	6.5	-4	1.7	-7.5	-0.08	-1.4	-3.2	0.07	2	1.4	10	-1.8	4.4	-3.6	1.1	0.32	6.7	3.6	3.4	-5.5	4.9	0.79	-3.6	-2	-4.3	-1.4	9.3	1.1	2.5	-3.1	8.4	4.8	6.3
0.05	0.05	-0.31	4.5	-4.2	-2.7	-3.9	3.7	-7.4	-1.8	1.1	-0.36	-1.8	-5.5	1.2	4.2	4.3	-2.2	1.1	1.8	5.6	-0.04	-4.2	-0.12	4.3	-5.5	1.9	6.6	3.7	3.6	4.2	3.7	3.1	2.1	1.9	2.3	0.21	-0.26	-1.6	0.51	6.3	-1.7	8	7.1	0.69	5.1	1.7	2.8	7.6	0.52
0.08	-0.07	-3.4	3	-12	-1.5	3.7	0.67	0.93	-5	-2.6	-0.72	-1.9	-7	-1.8	4.3	-1.5	-0.31	0.95	3	0.59	-9.3	-2.4	2.4	4.1	-3.4	4.9	0.14	6.9	-1.4	2.5	-2.5	9.4	0.78	8.1	3.1	2	-1.6	2.1	-6.2	4	-5	1.6	6.8	4.2	0.42	-0.41	-6.3	0.76	3.3
-0.25	-0.27	-14	-4.5	-8.8	-4.4	-14	3.6	-7.1	-4.2	-0	-3.4	-8.4	-1.4	-1	0.19	-2.5	-3.7	0.98	-4.8	-5.1	-4	-1.6	-0.01	-2	-5.6	0.7	1.5	0.01	-6.5	-8.8	-4.4	-1.4	-3.6	-1.9	0.1	1.6	-7.2	5.7	-3	6.8	-7.1	-7.6	0.06	1.2	-2.2	0.88	-3.1	5.9	4.9
-0.39	0.04	-7.3	3.5	-5.4	-6.5	-3.8	-2.4	-1.7	-3.9	-4.9	-4.8	-6	-5.1	-5.5	1.4	-3.6	-2.5	-4.5	-2.7	2.5	-7.8	3.4	-1.2	-4.7	-3.2	-1.6	-5.3	1.4	-1.1	-2.7	-5.5	-1.3	-1.4	2.2	-4.8	-1.1	-3.4	2.9	-3.7	3	1.1	-0.58	-5.1	-6.7	0.5	0.05	-0.47	4.8	-3.5
-0.24	-0.17	-0.21	-1.9	-0.19	-3.3	-0.53	4.3	1.5	3.8	-6.1	2.1	1.3	2.4	0.61	3.6	-0.92	4	3.3	0.84	0.61	5.2	1.6	2.3	3.6	-3.6	-0.84	-0.66	5.4	0.42	5.2	-1.9	0.82	5.2	0.07	-2.4	5.4	-4.8	-4.8	-3.8	3.7	-4.5	5.6	-2.2	-3.9	-1.5	3.1	-2.9	3.6	-1.5
0.41	0.43	18	9.2	4.7	5.3	11	6.7	16	4	15	5.2	10	6.7	7	5	5.3	5.4	10	1.5	5.7	1.9	2.3	2.4	3.2	1.8	4.8	-0.42	6.1	1.9	1.3	-2.4	6.8	2.9	3.8	2.1	0.71	2	1.9	-0.63	3.4	-5	5.6	0.79	-0.11	3.1	-0.47	-3.1	7.3	7.9
0.9	0.24	9.4	14	1.2	7.1	7.4	9.7	5.3	3.8	10	2.6	5	3	11	15	11	-1.3	10	8	14	-0.71	0.48	5.6	7.2	6.4	14	2.6	4.8	5	11	7.2	7.9	6.4	9.7	10	3.1	2.9	0.64	-0.62	-1.4	3.1	7.6	-0.82	2.7	2.7	7	0.9	11	4
0.53	0.01	9.1	3.5	-2.2	6	10	4.6	7.3	-0.34	3.8	0.39	0.95	5.5	12	4	-1	1.7	8.3	5.8	7.1	1.1	3.5	7.4	9.6	7.3	4.9	6.2	6.6	5.4	4.2	2.5	6.6	1.9	8.4	11	4.1	4.7	6.1	3	5.3	2.2	4.1	8.8	1.5	2	1.6	-0.44	9.6	-2
0	0.29	8.9	-1.5	-0.32	-2.2	7.7	4.4	5.8	2.1	4.1	2.7	-0.88	1.6	7.5	4	-2.7	-5.7	1.1	0.52	4.6	-2.7	9.1	-0.99	2.7	0.78	4.9	6.2	3.5	0.28	5.1	0.4	3.4	2	3.2	6	2.1	-3.6	4.1	1.4	8.6	-4	5.8	2.3	2.9	5	3.6	-0.64	5.9	6.5
0.62	0.04	11	-3.1	0.21	-1.9	1.7	6.1	6.2	5.2	1.1	10	-2.2	5.6	3.9	5.4	3.6	-4.6	0.5	3.7	8.6	-3.5	7.6	2.8	2.6	5.8	3.1	4.2	2.8	0.7	-0.16	-2.6	0.71	5	5.8	3.7	2.5	2.2	0.78	1.5	7.9	-3.5	-4.3	9.4	6.9	2.8	4.6	1.2	4	1.7
0.34	0.58	1.7	1.4	0.04	1.3	-2	3.9	6.4	2.8	3.8	3	-4.5	3.5	5.7	0.62	-0.18	0.59	2	0.56	12	-2.8	6	4.9	1.1	4.4	3	2.3	0.5	4	-1.7	1.3	-0.86	4.1	-0.26	-0.02	5.3	1.5	-2.8	-3.4	4.1	5.3	2.9	-2.5	3.1	-2	5.8	-0.01	0.34	4
0.23	0.29	2.1	5	3.7	3.6	2.1	6	-0.9	6.2	2	13	-2.3	6.9	4.9	5.7	8.2	-0.82	8.2	2.9	2.4	-4.3	-2.8	0.16	6.7	2.6	0.64	4	1.3	0.7	2.5	-0.08	-3	4.3	1.8	2.5	1.4	3.1	0.78	-2.7	5.2	-1.4	6.5	-4.9	5.6	2.4	1	5.7	3.4	4
0.46	0.06	6.9	4.4	11	3.6	3	1.6	1.7	4	4.1	5.5	1.8	2	6.2	1.2	2.1	0.7	5.5	-3.2	0.28	2.9	1.8	5	7	-1.2	12	-3.3	4.6	-3.3	6.4	-1.2	1.9	2.7	9.8	1.2	3.6	-0.01	5.2	3.8	2.8	5.3	4.2	-2.5	5.6	3.5	5.7	1.6	1	5.7
0.13	-0.1	3.1	2.6	7.8	6.3	1.3	-3.6	1.4	0.14	-0.55	-3.8	1.2	5.2	3.6	2.5	-1.5	7.5	4.8	5.9	-0.02	6	3.4	2	0.79	-3.5	10	-5.2	3.6	3.3	6.9	5.4	-0.43	-2	7.5	7.1	0.61	3.8	1.7	0.94	11	4.9	6.2	-3	11	3	0.98	4	0.33	4.8
0.41	-0	1.7	6.2	1.5	5.4	0.89	-2.9	-9	-9.4	1	-1.1	-1.6	1.5	0.79	2.3	-2	4.7	0.5	5.7	-1.7	5	3.1	2.8	-5.8	-4.3	5	-5	0.57	2	5.8	0.13	0.91	4.5	-2.1	-0.34	-1.8	1.7	2.8	0.03	2	1.4	3.8	-9.6	9.3	-0.39	3.6	1.7	5.6	7
-0.27	-0.21	3.4	7.7	0.17	2.4	-3.6	-5.9	-4.8	-1.8	4.8	4.3	3.5	7.6	-4.6	2.6	-8.8	3	-5.2	-1.8	-6.7	2.7	-2.6	7.5	-2.4	0.05	1.1	-1.4	-4.8	1.2	-2.6	0.43	-1.7	3.2	0.97	-1.5	-1.6	-1.3	6.7	1.1	4.1	-3.8	2.6	-3.4	1.2	-0.94	0.97	-1.9	-5.7	3.7
-0.56	-0.06	-2.3	0.3	4.5	-0.74	-1.1	-7.6	0.38	0.68	-2.7	-2.9	-0.42	-1.2	0.41	6	-5.4	-1.1	-4.8	0.87	-6.6	-4.9	2.2	0.42	-11	-1.9	-1	1.6	0.47	0.42	-2.6	-2.9	6.2	3.7	-2.2	-1.6	0.38	2.4	-0.33	-4.3	5.6	-3	-4.4	1	-5.6	-2.1	1.4	-3.6	-4.2	-1.5
-0.55	-0.08	-3	3.4	4.1	0.95	2	-0.09	-2.9	0.72	2.9	5.7	1.4	1.7	-12	3.7	-4.8	-2	-3.9	7.4	-8.6	-5.5	1.8	-1.5	-5.3	3.3	-0.24	-0	1.2	0.4	-5.9	-2.7	0.54	-0.23	5	-0.48	3.7	4.1	2.2	3	-2.4	0.12	-0.63	-0.62	5.7	-1.1	0.64	-3.5	-4.6	-4.5
-1.2	0.53	6.9	6.5	5.1	2.2	-4.2	8.2	-6.8	-2.5	8.2	-1.9	9.1	3.9	-7.8	9.8	-0.13	4.7	-5.2	8.1	0.55	4.5	-2.5	-1.4	3.2	5.8	0.12	1.7	5.3	4	0.46	1.9	-5.9	-2	6.3	5.8	8.4	-1.1	4.7	-2.3	-0.58	-0.3	-2.6	4.9	4.4	0.83	2.3	1.6	1.6	-0.48
-0.47	-0.12	-1.4	5.7	6.5	5.3	-2.2	7.2	-1.4	-5.4	5	-1.6	4.5	5.3	-2.4	2.4	3.6	0.9	5	0.35	-2.9	4.5	-2.2	-0.57	0.68	1.2	1.6	2.9	9.3	-1.5	4.7	1.6	9.9	-2.9	-0.56	2.5	3.6	0.34	5.6	1.1	6.5	0.9	7.7	5	14	-6.1	6.1	-2	8.5	-3.4
-0.31	0.31	3.7	-2.3	8.1	6.4	4	1.1	-7.4	-3.2	-2.1	4.4	-0.91	-2.2	-6.2	5.3	2.2	4.9	0.07	3.9	-2.3	12	-2.9	0.01	-5.3	-4.8	-3.5	3.1	1	-3	1.3	-3.7	6.1	-4.6	-0.39	-2.2	-3.4	-0.25	-0.09	0.88	4.1	-2.6	-4.8	-3.3	2	-6.7	-1.6	-3.3	1.8	-7.5
-0.15	0.27	2.7	-3.3	4.2	4.8	-4.8	0.29	-3.9	4.4	-4.9	3.1	2	7.1	-7.8	2.9	0.65	-3	2.6	-0.23	-4.1	-1.5	-3.1	4.2	-7.8	-1	-5	-0.89	-1.1	-1.2	-0.2	-3.4	5	-0.35	-1	1.5	3.2	1.3	5.2	3.4	5.8	-0.19	-2.5	-3.8	3.6	1.7	0.29	-0.52	-5.4	-7.3
-0.11	0	8.2	-1.6	8	7.4	4	-0.04	1.5	2.1	6.2	-8.8	0.92	5.9	4.8	2.6	0.28	-0.06	5.6	1.6	4.7	3	4.2	4.2	3.7	6.6	2.3	2.8	2	0.37	1.1	6.4	2.4	-2.4	4.8	4.7	7	-0.99	4.1	0.71	-0.83	8.2	-0.09	0.48	8.4	1.7	4.6	-0.5	7	-0.48
1.2	0.51	8.1	0.48	2.5	4	-7.6	-3.7	-3.3	2.3	0.2	2	3.6	4.1	23	2.9	17	-0.22	19	1.2	24	5.7	20	4.8	22	3.7	6.3	-3.4	11	-0.39	3	-1.6	14	-0.79	12	0.41	17	-0.86	12	3.5	2.7	-4	-1.7	-0.03	5.4	-2.3	8.6	-3.2	16	-2.7
1.6	0.12	8.4	-2.2	-6.9	0.1	1.8	0.25	0.65	-0.56	-3.3	-1	1.6	1.5	14	2.2	23	-3.9	22	-0.87	12	4.3	8.9	4.4	14	-0.64	6.3	0.76	6.2	-1.4	6.7	2.3	16	-1.4	0.57	3.3	2.8	-1.7	6.8	0.46	7	-8	4.6	-4.6	13	-3.8	3.5	0.67	11	0.2
0.66	0.54	11	-5.1	-4.7	-12	15	-6.5	7	-5	4.4	-5.5	4.5	-6.8	10	-3.6	4.4	-2.6	6.2	-1.5	0.98	-0.25	4.1	-0.82	-2.2	-2	7.9	-2.4	5	2.4	7	-2.2	11	-0.49	0.17	-6.6	2	-6.9	-1.6	-2.8	-1.9	-0.72	5.7	-2.1	0.73	-4.1	0.69	-3.5	8.3	4.8
0.31	0.18	11	-3.6	-3.5	-7.3	16	-5.6	11	-4.8	-0.26	-2.7	6.8	-7.7	0.97	-3.7	-8.8	1.2	-6.5	-4.2	-0.35	4.6	-6	5	1.2	1.9	-2.4	-1.8	-7.5	-2.4	-10	4.8	-7.2	0.98	-2.4	-12	-0.41	-6.5	-0.98	1.2	-15	-3.5	-4.2	-0.53	-5	0.03	-3.5	-1.7	-5.1	-4.4
-0.56	0.26	-13	-2.2	-5.7	-1.8	-8.8	-5.5	-6.7	-0.98	-4.9	-3	-6.5	-7.8	-4.2	0.18	-7.8	4.6	-5.4	-5	10	-8	-8.3	0.79	-5.4	3.4	-7.5	-2.8	-13	-0.94	-14	-2.5	-13	0.3	-6.6	-4.1	-3.5	-3.2	-1.7	-4.4	-14	3	-5.5	8	-0.33	-5.1	-2.8	-2.8	-15	3.2
-0.79	-0.33	-9.3	-3.4	-7.8	-1.1	-9	4.9	-13	1	-11	-3.1	-12	-0.35	-9.1	1.4	1.3	0.73	-4.1	-2.2	-6.2	-2.5	-5.9	-2	-14	-4.1	-9.8	0.25	-13	-0.99	-8.9	-2.3	-6.4	-0.72	-23	-1.6	-20	1.8	-9	-3.8	-9.9	-2.4	-7.4	-1.6	-6.1	-1.5	-7.9	1.8	-12	-0.34
-0.59	-0.44	-8.2	2.6	-5.1	3.5	-9.9	5.3	1.8	1.4	-5.3	5.8	-0.67	-6.1	-8.6	1.8	-3	-2.7	-6.3	-6.2	-14	0.55	-9.7	0.68	-17	-4.4	-5.6	6.2	-7.4	-4.8	-1.7	-1.6	-9.3	-3.3	-11	-9.7	-14	-4	-12	4.6	-12	1	4.8	4.9	-14	1.6	-4.9	2.9	-10	-4.8
-1	-0.24	-7.6	-1.5	-8.8	-3.1	-9.5	1	0.77	2.5	-4.3	2.5	-10	1.6	-18	0.81	-6.5	-3.2	-12	-3.3	-16	2.2	-14	0.74	-5.1	4.6	-12	2.3	-10	-3.2	-16	-1.9	-13	-2.8	-14	2.6	-8.7	-2.1	-13	-0.23	-16	-5.8	-10	0.29	-15	0.19	-7.9	2.6	-9.7	2.2
-1.4	-0.24	-7.9	-7.9	-10	-3.1	-8.7	-7.7	-4.7	0.21	-8.1	0.13	-9.3	1.7	-17	0.2	-22	9.3	-16	-2.9	-16	-0.85	-16	-1.5	-4	0.47	-13	1.6	-14	-3	-18	-2.2	-14	-5	-15	-2.9	-17	-3.2	-11	-3	-14	3.9	-14	-1.7	-13	-2	-10	-1.4	-16	2
-1.3	-0.63	-6.7	-1.5	-10	0.44	-6.6	2.4	-8.9	-1.2	-6.3	-2.1	-2	8.7	-13	2.4	-19	-2.6	-19	-3.3	-7.1	3.2	-12	9.1	-12	-6.7	-14	-1.9	-16	-3.4	-6.4	-1.7	-7.2	-0.9	-15	-7.6	-16	-0.54	-4.2	-3	-15	1.1	-4.4	2	-12	1.4	-8.2	-2	-10	-0.02
-0.51	-0.11	-0.33	4.8	-2.4	0.38	-9.6	8.8	-5.1	0.84	-6.4	0.88	-3.4	1.6	-12	-3	2.7	-1.2	-14	-1.9	-4.1	2.8	-1	2.9	-5.5	3.2	-8.2	0.27	-12	-3.5	-5.5	2.9	-12	0.04	-8.1	0.82	-11	-2.2	-8.1	-0.77	-17	5.7	-8.4	-1.2	-6.7	4.4	-6.3	-3.5	-6.2	1.9
-0.32	0.26	-10	-0.03	-10	7.4	-0.04	5.9	-5.8	11	-3.5	8.5	-7	4.2	-7.4	-0.15	-7.5	-0.37	-3	0.86	-16	1.1	-8.2	2.6	-4.5	0.19	-8.8	-1	-7.4	1.1	-6.9	5.2	-10	-0.36	-9.3	-1	-9.2	3.6	-3.3	-5.3	-6.7	2.3	-9.3	-2.5	-12	0.48	-7.5	1.6	-4.8	3.7
-0.46	0.21	-19	-1.4	-22	-2.7	-11	0.98	-9.3	-0.28	-7	-4.8	-11	-4.6	-7.1	-6.2	-9.4	1	-11	2.6	-4.1	-6.3	0.55	-1.3	-4.1	4.1	-9.9	-0.55	-4.1	-0.72	-7.9	5	0.3	3.6	-10	1	-9.9	2.1	2.1	-2.3	-5.1	6	-6.6	2.9	-6.8	1.4	-9.3	1.6	1.9	-4.6
-0.81	-0.51	-15	0.27	-14	-1.4	-10	-1.5	-9.4	-4.4	-3.4	-4.2	-6.3	0.84	2.1	-9.1	-14	-2.6	-4.2	1	-2.4	-1.8	-1	-9.6	1.1	-2.3	-8.8	-2.5	-3.6	-1.9	-0.01	4	-1.7	2.7	-2.1	-6.7	-3.6	2.1	-1.6	2.9	-7.2	3.5	-7.7	-3	-7.7	4	-2.8	0.71	2.8	0.22
0.15	-0.58	-1.9	2.6	-1.4	-1.5	-0.98	-3.1	-2.1	-5	-6.8	-4.4	-5	2	0.01	-4.3	1.1	-1.9	-0.37	-4.3	-4.6	1.2	-1.1	-2.7	-2.4	-7.7	-5.6	-3.3	-5.3	-4.2	-6.7	-0.47	-5.1	-2.8	-0.4	-7.4	-7.6	-0.01	-2.4	2.2	-9.2	-3.6	-1.1	-3.5	-6.9	1.6	-4.6	-0.4	-5.4	-0.56
0.58	-0.58	6.2	-5.7	3.2	-6.4	6.5	-0.57	6.5	-3.5	6.9	-4.3	4.4	-3	3.5	0.69	4.7	1.1	6.1	-4	7.9	-3.2	7.7	-0.55	7.2	-0.6	-1.9	-7.4	1.9	-1.6	1.3	-0.79	3.1	-0.19	1.4	-6.6	-0.84	-5.2	2	-0.3	-2.1	0.79	3.5	-14	-2.6	-2.3	1.2	0.07	-5.8	-4.8
0.69	-0.45	13	-0.1	7.2	-5.8	17	-6.5	9.4	-5.6	9.1	0.2	12	-3	7.4	-9.1	3.7	-6.3	4.8	-1.7	9.5	-11	10	-6	8.3	-3.6	5.4	-5.2	5.7	-0.62	5.3	5.1	4.8	0.08	8.3	-9.1	5	-2.7	2.8	0.69	3	3.2	6.7	-6.8	3.7	1.7	7.7	-0.75	5.8	0.41
0.81	-0.33	3.9	0.83	10	-3.3	9.6	-5.6	13	-12	7.9	-11	7	-7.7	8.8	-5.5	3.7	-1.2	9.9	-1.6	-0.94	-0.64	4.7	-5.1	5.7	-4.1	8.7	-5.7	4.2	-0.29	9.7	0.02	3.9	-4.5	3.5	-0.58	7	0.6	-0.08	-2.5	4.3	-6.2	10	1.8	-0.02	-7	7.8	-3	4.5	-2
1.2	-0.43	-1.3	-4	2.4	-4.2	-1.9	-4	7.3	-7.5	1.5	-2.7	6.1	-1.1	-2.9	-2	5.6	-7.8	5.5	-2.4	3.6	-4	3.9	0.64	10	-2.1	8.2	-4.3	6.1	-3.4	2.4	-1.5	6.3	-3.1	4.6	-4.4	7.1	-6.3	1.2	-3.6	4.4	-2.1	4	-2	5.6	-9.7	3.7	-4.1	11	2.8
0.16	-0.01	4.3	-4.5	5.6	-2.3	6.4	-3.3	7.8	-5.4	1.6	-5.6	4.2	0.53	2.2	-0.59	-2.9	-0.73	-0.37	1.2	5.1	-4.9	3.8	-1.1	11	-0.91	4.7	0.6	2.5	-2.9	5.4	3.2	5.8	-0.08	4.8	-6.1	0.16	-2.2	1.3	-1.4	-0.01	-4.3	3.4	-2.5	0.19	-7.7	4.4	2.8	6.5	4.8
0.51	-0.22	5.2	-8.9	5.5	-3.9	5.2	-7.5	-1.6	-4.4	1.9	-5.7	1.7	-10	3.6	-1.2	3.6	-5.3	5.3	-3.4	-3.3	0.31	7.9	-0.75	3	1.1	2.3	0.7	3.1	-3.6	3.2	3.2	1.8	-1.9	4.8	-0.04	-0.06	-0.93	1.2	3.7	2.4	-0.31	2.5	-4.5	3	1.9	2.2	-0.11	-4.1	-4.5
0.8	-0.22	6.3	1.4	-2.5	1.9	2.9	2.2	-1.3	-0.14	-1.2	1	-4.1	-3.3	13	-8.6	-0	-9.7	5.2	-7.7	5.5	0.4	7.6	-3.4	5.2	-7.2	6.2	0.91	3.8	-4.3	11	-3.1	7.5	-1.7	9	-6.2	2.9	-1.6	6.6	2.4	18	8.3	0.39	-2.7	7.5	-2.3	6	-4.7	2.8	-4.7
0.88	-0.42	-1.7	6.9	-1.3	3.8	2.5	12	2.5	4.9	-2.5	4.6	5.2	7.6	24	-3.8	7.2	-1.2	19	0.6	24	8.8	14	5.2	13	-3.3	10	0.48	14	1.4	8.5	-1.5	11	6.3	15	3.7	9.8	1.6	4.6	0.57	13	-0.88	4.1	-6.7	12	4.7	6.7	0.2	8	5.2
0.36	0.09	9.7	-4.1	5.2	1.9	5.6	-3.5	4.1	4.8	6.3	2.1	3.1	3.5	5.7	-0.15	-2.4	3.8	2.5	4.5	2.4	-9	5	-3.6	0.91	-0.18	2.4	1.7	5.8	1.7	2.1	-1.1	6.8	1.2	-0.07	3.1	3.2	1.4	-1.7	2.4	3.4	5.7	-1.8	-3.4	3.8	-1.9	5.6	0.68	8.1	3.4
-0.09	0.25	4.1	-1.3	-3.6	-0.88	2.5	-0.88	2.3	-3.7	8.9	0.59	5.5	1.1	3.1	4.5	-5.8	4.4	-2	5.4	-7.2	-1.8	-3.2	-0.6	2.4	-0.55	-3.1	-4.5	-2.6	6.5	3.9	-1.7	-1.3	6.4	-5.8	-0.2	-6.1	2.8	1.5	5.6	5.4	5.4	-3.8	-10	2.8	6.3	-2.9	2.3	3	-1
-0.2	-0.06	-3.3	-1.4	-8	-8	1.5	-3.7	-3.9	-9.5	-5.7	-6.4	-4.5	-3.2	-6.1	3.3	-3.8	1.5	-6.5	6.9	-1.9	1.7	-16	2.9	-7.2	2	3.5	1.4	-5	1.2	-6.2	1.1	-5.8	-0.63	-11	-2.6	-8.4	2.8	-5.7	-4.1	-7.3	-6	-3.6	-0.03	-9	-4.1	-3.9	-1	-9.2	-0.53
-1.2	0.17	-12	-2.5	-8.7	-4.2	-14	-5.4	-19	0.18	-12	0.44	-9.8	-1.6	-14	-2.8	-13	-0.99	-17	1.7	-4.4	0.43	-12	-1.2	-17	0.06	-11	-1.2	-11	-4.5	-11	1.4	-18	-2.1	-17	-4.4	-15	-2.2	-11	-0.39	-12	-10	-7.4	-2	-9.3	-2.1	-6.3	0.66	-21	3.5
-1.8	-0.52	-15	-0.15	-10	0.09	-18	-15	-13	-0.75	-5	-3.4	-4.1	-0.15	-12	-2.4	-14	-2.7	-13	-2.7	-4.3	12	-8.7	0.2	-20	-1.8	-12	-3	-19	-7.2	-12	-7	-16	-2.2	-26	1.1	-19	-7.1	-10	0.05	-9.5	-6.1	-16	-8.9	-18	-7	-12	2.7	-17	-4.8
-1.4	0.06	-13	1.3	-9.9	3.7	-12	-2.8	-7.4	-1.9	-5.9	-3.6	-4.5	-1.6	-10	2.5	-12	10	-14	0.75	-12	2.4	-23	-0.57	-13	1.2	-7.1	5.5	-13	2.1	-6.8	-0.95	-6.2	1.2	-18	0.5	-10	-0.03	-13	-2.9	-7.9	-5.1	-5.2	4.4	-14	-1.2	-7.4	1.2	-16	0.69
-1.3	0.48	2	1.6	-2.3	2.7	3.2	-0.45	3.4	3.7	6.7	-4.2	2.1	-4.5	-9.9	2.4	-2.1	-1.6	-6.6	2.4	-5.8	-8.3	-11	0.08	-10	8	2.5	2.3	-5.7	0.99	-2.7	2	-1.8	0.94	-9.6	1.8	-3.6	0.4	-7.1	2.2	-2.9	-1	-4.3	7.8	-7.4	-5.3	0.27	2.7	-14	-4
-0.57	0.17	1.6	8.2	0.11	-8.3	1.7	11	1.2	8.9	1.1	2.5	4.2	-0.2	-2.9	-5.5	-0.51	-2.2	-5.5	-1.2	1.1	-0.07	-2.6	-1.5	-12	2.5	1.3	2.2	-2.6	-3.4	0.31	1.7	1.6	3.7	-3.6	-4.7	-2.3	-1.3	-5.2	-2.9	-3.2	0.02	-4.6	5.3	-8.7	-5.2	0.36	0.28	-7.3	-3.6
-0.51	-0.09	-10	2.2	-2.4	-6.5	-13	6.9	-1.4	8.3	-1.6	2.6	-1.5	0.14	0.63	0.22	-2.2	-5	-6.2	0.65	-3.1	1.5	-4.9	-0.41	-10	-5.2	1.3	0.79	-2.8	-1.8	1.5	2.1	0.97	-1.4	-6.1	-6.4	-5	-1.9	-6	-3	-15	-2.9	-3.2	-2.5	-1.1	-1.2	-1.3	-1.4	-8.6	-5.3
-0.19	0.17	-5.7	1.9	-4.1	1.5	-5.4	6.2	-1.8	2.6	-2.8	-4	-4.5	-2.4	-1.9	8.1	1.2	-3.2	4.6	-2.4	-0.97	2.8	-3.7	2.6	-3	-6.9	-3.2	3.3	-1.9	-3	5.2	2	-2.5	-4.7	-3	-4.9	-1.6	-5.9	-1.6	-7.6	-4	-1.1	-5.6	-3.6	-2.1	2.5	1.3	0.31	-0.79	-1.1
-0.02	0.15	1.6	-1.9	2.2	1.2	3	4.9	6	2.8	0.25	3.2	0.56	-1.6	-3.5	5.4	5.6	1.1	3.7	1.2	-4.2	-0.97	-2.3	0.25	-1.6	2.5	-5.8	-2.8	-2.4	-0.67	1.2	0.98	-5.8	0.98	-1.3	-7	-0.39	3.6	1.6	-0.84	-0.34	5.1	-8.6	0.15	-7.2	0.13	-3.9	2.7	-4	6.2
0.04	0.37	1.8	-5.6	-0.45	-0.99	0.68	1.9	-1.3	6.6	5.6	1	0.85	-3.1	-2.8	2.8	4.3	-0.63	2.4	3.6	-5.3	4.8	-0.08	6.2	-1.1	1.3	-1.7	2.8	2.4	-1.1	5.3	-2.5	-2.6	-1.4	-3.5	-2.2	2.9	1.1	-4.2	0.83	-1.6	5.2	-2.9	6.4	-2.6	0.97	-1.4	-0.27	0.65	5.4
-0.26	0.59	-5.6	-1.2	-1.6	5.5	-0.25	-0.2	-0.25	0.71	-2.1	-1.4	-1.8	7.5	0.72	3.6	2.7	4.6	2.8	3.1	-2.1	4	-2.2	5.8	0.93	3.4	-0.28	3.8	2.4	1.3	-2.2	1.4	0.19	3.8	0.19	6.9	1.1	6.3	-5.6	-3.7	-3.1	-0.11	-7.3	4.3	-3.1	4.9	0.68	0.03	0.47	-0.53
0.11	0.38	-0.81	-0.8	-0.37	6.3	1.4	0.34	-3.2	9.5	-0.02	-0.3	0.35	-1.2	-0.55	-1.9	-6.5	-2	-0.74	-0.96	0.63	2.7	-5	1.6	0.04	1.3	-0.97	-2.5	-1.8	1.7	2.2	-4.3	-1.8	0.98	-3	6.3	-2.3	4.1	-2.2	0.85	5.7	-1.1	3.2	-1.6	0.9	6.3	-3.5	3.1	-4.2	0.9
0.05	0.06	-4.5	-1.7	-0.83	4	-6.4	-7.1	-0.1	-0.03	0.59	-0.4	-0.39	-0.1	1.1	-0.53	1.6	-4	3.1	-0.33	-1.6	3.2	1.4	1.7	2	2.5	2.3	3.5	-0.53	0.57	2.2	1.3	1.4	0.42	-3.2	8.9	2.3	2.3	1.3	-0.99	7.5	-6	-1.4	3.2	0.74	-1.6	0.25	2.8	2.4	4.6
0.18	0.22	2.9	0.45	7.4	1.8	9.6	-4.9	3.2	6.2	8.7	1.7	2.9	4.3	-1.2	3.4	4.8	5.3	6.8	7.6	-3	2.1	0.32	2.6	1.4	5.9	4.5	-6.7	3.4	4	6.6	-3.2	2.2	-0.46	5.9	13	-0.59	6.5	-1.3	-0.02	3.4	-3.4	-0.38	-4.1	3.4	7.9	-0.84	0.95	3.2	2.1
0.72	0.23	0.54	-7.7	9.8	-5.5	7.5	-9.4	5.2	7.6	-2.6	2	-2.3	0.9	-6	2.2	0.12	10	2.5	10	0.67	1.2	3.8	6.7	2.5	10	1.1	-1.4	1.2	6.5	-0.9	1.9	-3.8	3.3	4	6.4	7.4	6.5	-0.21	4.3	9.3	6.3	3.1	-5.3	5.3	11	0.29	4	5.6	8.1
0.05	0.57	3.9	2.5	9.1	-2.5	3.5	-1.9	7.4	0.17	10	1.7	6.2	-2.2	6.7	-0.97	0.29	7.2	-3.2	0.52	0.91	3.2	0.35	10	7	7	-1.7	-0.58	3.8	2.7	-4	3.6	-6.1	-2.6	6.5	-3.9	11	1.5	-3	4.4	0.26	6.6	-2	-1	-0.74	6	2.3	2.5	5.4	3.7
0.15	0.27	3.5	-5.8	8.2	-2.3	2.5	-6.3	1.4	-2.8	5.9	-2.1	5.8	-9.7	-1.2	-3.5	6.5	7.7	1.9	2.4	-0.3	3.7	3.5	-0.61	4.4	-0.22	0.54	-2.9	3.6	0.45	3.4	-2.7	-4.4	-0.77	4.1	-2.8	4.7	-3.6	-1.5	0.99	-3.3	3.9	3	-8	7.8	-2.5	-0.44	0.26	-1.6	-0.77
0.21	-0.36	-5.1	-16	4	-4.4	0.34	-19	4.2	-10	-2.2	-2.7	-2.8	-2	-3.7	-14	2.8	-2.1	-2.2	-6.6	1.1	2.8	-0.3	-11	6.2	-12	0.05	-5.8	5.3	-1.5	8.6	-2.4	2.9	-5.8	8.7	-4.3	6.6	-2.1	1.6	1.4	6.2	-2.1	1.1	-2.9	6.8	-2.8	2.3	-0.13	7.5	-11
0.16	-0.76	0.91	-15	0.06	-8.3	9.5	-17	3.3	-15	2.1	-12	3	-4.2	-5.4	-19	0.69	-5.2	-2.1	-16	7.1	-17	1.5	-13	-3.8	-10	-1.9	-5.5	4.5	-5.2	4.1	-4.8	0.15	-10	7.6	-7.5	5.3	-7.4	1.1	-0.38	2.5	-9.8	-4.8	6	9.2	-7.8	-0.46	-6.5	6	-12
0.44	-1.6	8.1	-12	2.6	-7.7	8.2	-9.1	5.5	-10	-3.2	-14	-0.72	-11	-0.97	-15	4.8	-11	-3.6	-16	5.7	-8.4	-3.5	-6.6	-1.5	-4.9	2.1	-12	3.8	-9.2	3.6	-5.8	0.76	-7	2.9	-3.3	6.3	-7.6	1.3	-2.5	-0.15	-1.5	2.4	-8.1	6.1	-9.1	-0.09	-2	2.8	-4.8
-0.44	-1.1	8	-13	8.6	-8.2	5	-22	5	-11	8.2	-8.8	5.7	-10	0.21	-8.3	-2.9	-3.8	-4.3	-7.9	6.2	-2.4	-1.4	-4.6	4.9	-9.1	4.5	-13	1.9	-6.5	4.3	-8.3	0.45	-13	3.6	-5.3	2.3	-5.3	-1.2	-4.4	11	-5	3.6	-8.9	-0.24	-8.4	1.1	-4.2	-1.2	-12
0.43	-0.58	-17	-12	-11	-5	-14	-11	-4.9	-15	-6.8	-9.3	-11	-8.9	1.8	-10	9.8	-3.4	1.8	-7.9	1.6	-8	0.5	-5.2	4.1	-7.6	2.5	-8.7	6	-4.4	-1.5	-4.2	11	-7.3	5.1	-5.5	4	-3.4	10	-2.2	11	-3.7	3.3	-6.7	9.4	-1.2	2.2	-2.6	6.2	-12
-0.4	-0.56	-6.6	-8.2	-6.1	-4.5	-7.5	-4.5	-3.3	-6.3	-0.31	-5.6	-5	0.13	-1.8	-4.6	-1.2	-7.9	-0.32	-6.4	-0.83	-3.4	1.5	-5.1	1.7	-4.7	0.98	-6.7	5.9	-5.2	0.58	-4.6	10	0.28	5.5	-4.5	4.9	-0.6	2.7	-1.6	0.76	-7.3	5.2	-2.9	5.5	-7.2	3.4	-1.5	13	-3.1
-0	-0.31	3.5	-3.5	2.4	-4.8	1.8	1.3	7.3	-9.1	1.6	-2.6	6.2	-2.5	4.4	0.85	-1.2	-1.3	2.6	-4.7	7.1	-1	1.8	1	4.5	-4.4	4.1	-8	4.7	-4.9	4.3	-5.9	-0.1	-0.17	1.3	-7.6	5.2	-4.4	0.72	-7.1	7.7	2.9	7.6	-2.7	4	-0.29	1.5	-3.3	2.5	-4.3
0.61	-0.52	5.5	-0.15	2.8	-2.3	10	-1.7	11	-3.5	1.4	2.3	-1.6	0.13	5.5	-2.7	6.1	-4.8	6.1	-7.7	1.6	-5	11	-1.4	0.7	-3.9	8.7	-7.2	5.2	-5.3	7.3	-3	2.6	-5	5.5	-7.7	8.8	-6.2	0.33	-0.43	12	-1.9	2.3	0.2	4.3	-2.1	5.7	-3.5	0.52	-9.7
0.35	-0.28	5	3	5.5	-0.63	4.7	-4.7	4.2	-6.6	0.05	-0.37	-1.6	-0.58	3.5	-5.6	4	-4.9	2.2	-1.8	3.5	-4.3	3.5	-5.1	0.15	-6.8	1.8	1.7	3.1	-1.4	-3	-0.9	1.7	-2.7	0.78	-1.2	2.7	0.23	6.2	0.03	2.5	-2.3	0.35	6.3	6	1.3	-2	0.76	-9.6	-4.1
0.17	-0.14	2	6.4	4.3	3.1	-9.6	4.1	-5.1	-0.73	-5.4	0.86	-4.6	-3.1	10	-2.5	1.6	1	-0.43	0.81	7.4	0.66	8.1	1.8	-4.8	-4.8	-9.5	2.7	1	-1.7	-1.9	-0.09	-2.1	-3.2	0.42	2.7	4.9	-0.21	4	-4.4	2.4	0.02	-6.1	-0.95	6.6	-3.6	2.3	-1.5	-1.4	3.6
0.5	0.42	-3.2	7.2	6.3	1.3	-9.8	5.4	4.9	-0.16	-3.6	2.2	3	-3.4	0.63	6.5	4.8	8.9	5.7	6.3	3	1.3	4	4.4	2.6	-2.8	-7.4	5.9	2.7	0.8	-3.3	0.8	-4.1	2.9	6.9	0.52	4.5	0.79	-2.5	-1.6	-3.4	4.2	-4.3	5.6	-1.8	1.5	1.1	5.7	-1.2	-2.2
0.54	0.49	8.9	7.7	8.3	8.2	11	5.5	7.6	3.5	4.5	1.4	3.4	1.7	-2.3	4.7	7.8	1.3	6	3.1	3.7	4.9	4	3.5	5.3	8	5.1	8.3	6	2.9	4	5.5	8.7	1.7	14	0.77	9.2	1.8	4.7	3.8	0.55	2.2	6.3	5.5	1.2	2.8	5.7	4.1	6.3	4.2
0.35	0.63	6.2	7.3	5.9	4.7	10	3.2	4.8	1.6	8.1	4.8	2.2	5.9	3.2	7.9	0.39	5.6	-2	-0.86	0.34	7.8	0.51	6.2	2.1	2.6	3.5	5	-1.7	2.7	9.2	4.9	0.45	3.8	3	9.8	4.9	-2	5.6	5.8	5.8	0.89	6.8	4.4	5.2	2.5	3.5	-2.4	4.9	6.7
-0.37	0.74	-0.57	3.9	0.98	6.8	-0.77	7.2	-0.14	-0.67	0.66	-1.3	4	1.8	-9.6	3	-13	8.5	-13	7.6	-9.1	-2	-2.6	4.6	1.2	2.2	3.7	3.8	3.4	4.5	2.3	8.7	-3.3	9.7	8.2	3.4	3.9	4.7	-1.9	-0.28	1.7	5.4	0.11	6.5	0.44	6.6	1.3	-0.87	-3.5	6.8
-0.94	0.98	-8.9	1.3	-6.2	2.4	-14	1.4	-3.8	3.9	-3.6	1.1	-3.4	-2	-14	13	-5.6	3.9	-9.1	5.2	-4.2	4.6	-11	5.4	-11	4.8	-3.3	5.6	-6.9	3.8	-5	8.6	-4	3.9	-2.9	2.9	-1.9	-1.1	3.8	2.7	-13	6.3	-5	3.5	-3	9.6	-5.3	5.4	-7.8	7.2
-1.1	0.69	0.67	3	-2.9	-5.2	0.14	-2.1	-2.8	6.1	6.2	3.4	6.3	-2.2	-9.5	11	-8.9	9.5	-12	8.3	-5.5	3.6	-9.5	-5.9	-9.4	4.2	-5.4	6.9	-9.6	-2.1	-5.8	5.3	-7.7	4	-12	-0.28	-8.1	-0.52	-4.5	-7.1	-12	-2.2	0.65	12	-19	5	-2	3.5	-8.4	0.09
-0.67	0.49	-4.1	-4.5	-5	-8.2	-7.1	4.1	2.6	4	-0.42	0.76	2.2	-4.6	-1.7	5	-2.5	2.5	2	9.2	-4.3	2.2	-7.8	-2.6	-2	2.3	-4.6	5.7	-5.5	0.59	-9.4	-2.4	-9.6	2.3	-6.5	-1.2	-6.4	-3.6	-2.6	5.9	-13	-2.3	-9.6	6.8	-11	-1.6	-4.9	-2.5	-9.8	-6.7
-0.09	-0.08	-2.6	-1.1	-2.7	-8.4	-13	-2	-4.5	2.9	-6.9	2	-5.7	-2.4	-4.6	3.6	6.8	1.1	-3.3	4.3	-0.94	-6.2	-1.8	-3.5	3.8	-1.4	-6.6	-2.5	-3	0.16	-3.3	2.7	-6.2	-1.1	-2	-5.5	-0.78	2	0.19	0.66	0.1	3.8	-8.7	-0.94	-0.38	-1.9	-0.86	-1.6	0.56	-4.2
0.07	-0.13	-6.7	-0.06	-9.8	-1.3	-8.6	-7.5	0.11	-2.6	-0.51	5.2	-11	3.2	-3.5	-3.1	4.9	-0.64	-1.6	0.63	3.8	-4.2	-2.6	-0.96	7.7	-7.1	-3.1	1.8	5.9	-0.31	1.4	4.3	4.7	3.7	2.6	-5.1	1.6	2.4	1.8	-4.2	3.2	-2	-3	0.97	0.06	-0.86	2.6	0.42	6	6.7
-0.18	0.08	-6.1	5.3	-2.5	2	0.31	4.1	2.3	0.99	-0.22	-2.5	0.32	0.27	-2.6	3.3	4.6	7.1	1.4	1.4	-3.2	9	0.73	-0.4	1.3	-1.2	-0.14	-3	3.4	-2.5	-0.28	4.4	6.2	1.2	1.6	-5	1.2	-2.2	1.8	-3.5	-3.1	-1.2	-8.4	4	1.5	-8.8	-3	0.53	-0.8	2.8
-0.23	0.05	1.3	6.8	1.6	-2.4	1.4	4.8	-4	0.63	-4.8	0.36	0.17	-2.2	0.19	5.2	-1.4	-1.1	2.4	6.9	-1.6	2.4	-1.7	0.38	-3.9	0.87	-1.2	-0.76	0.94	-0.99	-0.6	3.8	3.6	8	-6.4	-5.9	3.2	0.13	-5.1	-3.7	-5.5	3.3	-1.2	3.6	-4.2	-3.4	3.8	1.3	-5.3	2.1
-0.17	0.07	-3.1	-2.5	-6.7	-6.9	-5.3	-3.6	-8.3	-0.54	-3.2	2.9	-5.9	-5.4	-5.8	7.5	-2.2	9.8	-4.5	8.1	-1.7	6.8	-0.21	4	-3.9	-1.6	-5.8	3.6	-3.4	2.6	-6.2	6.8	-1.1	3	-2.4	-5.1	-5.4	3.3	-1.5	-3.6	-7.8	1.7	-3.7	2.2	-2.3	-0.9	-3	3.6	-3.1	1.1
-0.28	-0.3	-0.83	-1.2	-0.32	-1.1	0.93	-0.29	-2.6	-0.07	0.36	0.87	1.4	5.5	-1.4	6.3	1.8	3	-1.1	-0.15	1.7	6.4	3.4	0.42	1.4	-4.2	-7.1	-2.9	-3.7	-0.67	-6.5	-2.9	-6.3	-0.49	-2.3	-3.9	-1.5	-3.1	-0.2	1	-2.9	4	-5.1	-0.97	0.9	-2.8	-3.1	1.2	-3.5	3.9
0.61	0.13	2.4	-3.3	0.24	4.2	10	-6.1	8.1	-0.33	7.7	9.3	1.9	2.4	3.4	-2.3	13	-4.5	2.5	-2.4	3.5	-1.3	2.2	-8.2	1.4	-0.11	8.1	4.2	-0.36	-1.5	2	1.5	0.34	-0.07	4.5	-4.8	2.8	1.7	-4.3	0.65	5.2	-2.8	12	-0.45	1.5	1.6	3.3	0.28	3.9	-4.6
1.4	0.15	20	-4.2	2	4.6	10	4.5	5.7	-6.5	3.8	-0.79	4.5	-5.3	15	0.95	20	0.06	9.9	-1.3	20	1.5	13	3.2	13	-1.3	6.8	2	7.7	0.96	3.3	-0.83	5.8	-4	9.1	-0.62	6.6	-3.5	11	2.4	2.2	-4.9	5.2	1.3	3.4	-1.2	6.4	-2.9	16	-3.8
1.9	0.18	18	-0.67	0.9	3.5	8.8	2.1	7.5	4.3	8.5	-0.79	5.7	5.5	25	-2.3	31	-0.54	24	-3.7	18	-5.5	17	3.2	19	-5.5	11	2.8	12	3.5	7.2	-2	12	-1.5	14	5.8	11	0.05	17	-0.62	6.9	0.41	12	-1.4	13	-0.21	5.2	-2.1	6.6	2.5
1.5	-0.15	12	3.4	-1.9	0.54	11	2.6	-1	3.5	-1.7	-1.1	-0.85	0.34	17	3.8	16	3.7	16	-1	12	8.3	13	0.09	6.4	6.7	7.5	7.8	6.6	5.8	4.6	3.9	8.6	-1	8.3	9.9	5.4	4.1	7.8	3.9	7.8	9.6	14	4.4	6.5	8.5	6.4	1.5	2.2	-3.7
1	-0.27	-0.64	-0.59	-3.5	-3.9	-1	-1.9	-1.1	2.9	-6.6	2.5	-0.03	2.8	3.9	-3.5	5.6	-3.2	4.7	-6.6	0.11	-1.1	5.1	-0.54	2.8	4.3	4	-5	2.7	0.33	6.6	-3.1	2	-3.5	4.9	3.4	2.7	2.6	-1.6	2.5	6.1	4	5.7	-11	12	-4	8.4	-4	0.67	-9.7
-0.09	-0.06	-15	-3.6	-4.9	-1	-12	-5.2	-9	-0.37	-11	1.6	-3.5	0.89	-10	-9.9	-6.4	-10	-4.8	-2.6	-1.2	-8.8	-4.4	-4.3	1.4	-3.1	0.91	-2.9	-4.8	-1.5	9.1	-6.2	0.35	-7.5	-6.9	-3	-3.8	-6	3.3	-4.6	1.1	-3.2	-1.6	-6.9	-4.1	-6.6	2.7	-1.5	7.3	-7.8
-0.64	-0.35	-13	-1.8	-12	4.3	-3.2	-3.8	-15	1.6	-17	-3.6	-12	-3.4	-1.9	-7.2	-6.9	-5	-12	-0.09	-3	-2.3	-8.2	-1.6	-7.4	2	-0.67	-1.6	-7.9	0.69	-0.69	-10	-9.1	-3.2	-9.2	7.3	-8.8	-0.42	-2.6	-2.9	-2.3	-4.5	-3.2	-3.7	-9.6	-5.2	1.7	-0.3	-6.1	-7.7
-0.83	-0.5	-14	-2.4	-10	2.8	-12	1.5	-8.9	9.3	-11	3.4	-8.4	4.5	-5.5	-2.8	-4.8	-4.2	-9.7	-4.8	-7.1	6.4	-11	2.8	-11	-3.6	-14	-3.1	-15	-0.51	-8.1	-10	-13	0.8	-21	-1	-15	0.35	-11	-1.6	-6.4	-3.5	-10	-4.5	-13	-5.2	-9.5	2.8	-12	-5.5
-1.4	-0.05	-18	2.8	-14	4.3	-11	4.6	-3.2	7.2	-9.2	8.3	-7.1	0.46	-17	-2.4	-15	1.1	-13	-2.3	-4.8	1.3	-10	-3.7	-15	4.2	-13	-0.66	-16	1.8	-8.8	-7.5	-12	-5.7	-19	2.7	-16	1.9	-6.8	-4.9	-15	-6	-19	-0.97	-12	-4.7	-15	-0.05	-11	-1
-0.98	-0.17	-8.1	-1.3	-6.1	4.5	-10	11	-8.9	8.1	-9.1	5.6	-3.8	9	-9.6	-5.2	-10	0.76	-14	-4.1	-14	6.7	-12	-3.6	-19	0.8	-12	-3.6	-14	-0.65	-13	-6	-12	-4.7	-21	2.6	-17	-2	-7.6	-1.3	-12	-1.8	-13	-2	-7	-5	-12	-1.9	-7.4	-5.3
-0.17	-0.39	-6.9	-4.7	-8.1	0.95	-8.1	7	-4.9	3.3	-3.1	0.96	-5.6	1.8	-6.4	-12	-9.8	-12	-4.5	-3.3	-8.2	-3.8	-8.3	-0.74	-3.1	-5.5	-12	-0.84	-5.2	-3.3	-4.5	-4.2	-2.7	-1.4	-9.8	0.14	-7.8	1.3	-6.3	1.2	-7.5	0.75	-4.5	-6.7	-1.4	-0.19	-7.2	-4.5	3.7	-4
-0.07	-0.16	-3.9	-4.8	-3.3	-6.8	5.4	1.2	4.7	-2.3	1.4	-6.9	1.3	-10	-2.9	-8.3	-5.1	-3.5	-5.1	-0.77	0.92	-4	0.13	1.3	-5.7	-0.91	-8.7	-11	-4.8	-0.35	-6.9	-2.6	-3.1	0.74	-2.7	2.9	-5.8	1.1	-2	2.4	-1.9	1.9	-9.7	-7.6	-2.4	-0.54	-4.5	-4.8	0.27	-3.5
0.09	0.06	1.3	-0.48	4.5	2.4	8.1	2	13	-2.1	6.3	4.6	1.2	1.6	1.9	-9.2	2.4	0.99	1.3	-5.2	-2.1	-4.2	1.3	-2.8	6.5	-1.1	-3	-5.2	1.6	-1.5	-2.5	-2.6	3.7	-1.7	3	-0.23	5	-3.2	-2.2	-0.62	5.6	-2.6	1.3	-5.2	1.6	0.98	-1.8	-1.1	3.4	3.4
0.24	0.35	3.4	3	0.99	5.8	12	2.2	7	-3.3	8.8	1.6	1.9	-1.6	2.2	3	1.1	-0.48	-2.4	1.1	8.4	-1.4	1.4	-1.1	11	4.4	-1.4	-1.4	1.4	1.7	2.9	-2	3.9	1.2	3.3	4.8	3.1	8.1	-0.68	-0.22	-1.5	4.2	1.6	5.1	1.9	4.8	1.4	1.4	7.7	-2
0.17	0.33	4.8	-4.1	6.2	1.5	7.5	-0.03	6.9	2.1	1.5	-0.79	7.2	2.3	-1.4	-0.11	-0.47	0.27	-2	0.68	-4.9	8.6	-0.25	-3.1	7.9	-0.93	1.1	-4.8	4.8	0.61	4	-4.4	2	3.4	4.1	1.8	7.6	0.39	1.3	8.9	7.7	-0.53	-4.4	-7.1	5.8	4.9	-0.43	-3.5	3	0.7
0.29	-0.17	4.2	-2.9	8	1.4	14	3.4	7.2	-1.2	5.1	-2.9	9.2	4	1.6	-8	1.4	1.8	0.58	3.3	-0.53	-3.4	0.91	-2.7	1.4	-7.4	4.2	-1.4	2.7	-0.98	0.52	-6.2	2.4	2.1	2.3	-1.1	4.9	0.18	6.1	2.4	8.1	3.4	6.8	-3.2	0.69	5.6	-2.5	-2.4	11	0.33
0.44	-0.22	7.3	5.6	3.2	1.6	12	4.1	6.7	-1	5.5	-1.7	1.8	0.5	8	-5.8	4.7	-5.5	8.2	0.44	8.3	-1.4	4.1	-3.2	-1.9	-0.95	0.08	1.2	-0.22	3.4	0.82	-0.86	-1.9	-2.9	1.1	4.9	3	0.12	5.7	2.4	1.9	1	3.2	3.3	5	3	1.1	-0.03	-4.1	5.2
0.63	0.16	3.4	-0.7	-0.29	1.9	6.8	2.9	4.4	3.2	2	12	-0.21	5.3	8.6	-4.3	10	-6.6	9.3	-5.5	12	2.7	7.1	1.1	1.4	-0.18	-1.1	-1.3	3.2	0.72	-0.24	2.2	3.4	-0.3	5.7	1.1	1.1	-0.52	2.9	-0.07	4.8	2.2	-0.83	-4.6	4.2	-1.1	1.9	0.53	11	4.9
0.17	0.24	6	2.7	-0.52	7.2	10	3.8	0.77	-0.92	4.6	-2.9	-2	8.9	9.8	-0.31	4.1	-4.5	5.1	0.26	7.2	-7.2	3.7	-1.2	2.4	3.6	6.7	5.2	8.9	1.3	2.6	-1.4	8.2	1.2	6	6.3	3	6.9	-5.2	2.4	4.8	1.1	7.3	2.7	2.2	1.7	5.2	7.4	6.8	5.9
0.02	-0.02	5.5	1.4	4	-1	7.8	-4.2	-5.8	-6.4	0.71	-1.5	2.9	0.51	0.13	2.8	-5.5	-0.84	0.41	0.18	-6	2.3	-1.9	-4.1	2.1	2.9	3.9	3	2.5	2.6	6	3.5	1.4	5.4	-6.9	0.91	2.5	-0.65	-4.3	2.9	8.6	6.2	0.39	1.6	2.3	1.5	4.5	2.4	-1	6
0.21	0.29	4.7	-4	-1.9	-13	5.2	-2.3	-1.2	-5	4.4	-1.3	3.3	-5.6	-0.97	1.3	-3.5	-0.13	4.5	-3.7	-3.9	-3.3	1.2	-5.9	1.1	3.7	3.8	1.1	2.4	2.5	-1.4	7.8	4.5	2.5	4	2.8	-0.59	1.4	2.9	3.6	1.2	5.1	4.9	3.7	5.5	1.1	-1.5	1.3	3.5	5.4
-0.71	0.08	1.6	2.5	2.4	-8	-6.4	4.5	-0.18	1.2	4.4	1.7	3.8	-7.3	7.6	-4.3	-5.6	-1.7	3	0.46	0.46	-8.4	1.7	-7	3.3	5.9	0.49	3.6	3.1	-0.47	-4	3.7	5	-2.7	5	2.8	-0.24	-2.2	-2	1.2	-2.6	4	2.2	5	3.5	5.4	-4.8	-0.89	4.3	-0.21
0.17	0.03	4.6	-1.1	5.5	-2.1	2.1	0.03	-8.5	9	-5.8	3.5	1.6	-2.4	4.9	-3.9	-2.5	-0.29	5.3	-2.7	2.1	7.8	2.4	-2.6	4.5	2.3	2.8	2.5	1.8	-1.4	-2.6	-5.2	-0.12	0.8	-2.6	1	0.69	-0.68	-3.3	-4.5	-6.4	2.9	6	4.9	-2.3	3.9	-0.72	-1	-0.87	-1
0.59	-0.06	5.4	8.4	6.4	2.2	2	9.1	2.8	-3.2	1.6	3.2	1.5	-0.88	1.3	-0.3	3.2	-2.3	7.7	0.71	-11	-5.2	-3.8	-5.7	0.59	6.3	6.8	4.7	5.2	-1.1	1.7	0.87	-0.45	-2	5.4	7.1	5.8	3.2	3.6	-1.8	3	-2.9	8.4	6.5	2.1	5.6	0.98	1.6	3.1	1.2
-0.19	0.01	-0.67	-0.74	5	4	-1.5	-0.53	6.3	1.6	-0.62	-1.9	0.84	4.2	-3.1	-0.64	-0.81	-3.9	-1.7	-3.7	-7.5	-4.8	-3	-0.95	-4.2	0.71	1.6	4.2	2.1	0.06	5.8	-3.9	1.5	-3.1	-0.6	0.52	-0.7	2.7	-1.9	4.9	4.7	-0.9	4.4	6.8	5	1.8	-0.03	2.4	0.39	-0.44
-0.12	-0.06	-9.3	-0.01	3.8	7.8	-7.6	3.9	-1	3.9	-7.2	1	0.39	3.1	-4.5	3.7	-5.2	-7.4	-6	-1.5	0.18	0.67	-1	2.2	-3.9	7	0.71	4.9	-3	5	-2.1	-1.8	-8.1	-1.7	-3.4	10	-1.9	4.5	0.38	-2.1	0.68	-4.8	2.3	2.1	-3.5	-1.4	-3.9	3	-6.7	-0.93
-0.27	-0.13	-1.3	-2.2	-1.7	3.7	-2.5	0.8	-1.8	1.4	0.23	1.9	-4	2.2	1.6	-0.94	-5.7	0.68	-5	-0.48	-8.3	-5.8	-3.8	-0.84	-3.3	7.2	-5.1	0.47	-2.8	-0.78	-7.9	-3.5	-2.1	-3.7	-4	1	-1.7	1.6	-1.6	3.9	-0.5	5.7	-2.5	2	-9.6	4.9	-0.32	0.45	3	0.71
-0.22	-0.3	-0.96	2.8	-1.8	2.1	-4.7	0.92	2.9	1.7	-1	-3.3	-3	0.59	-2.6	0.45	-4	-10	0.09	1.8	-4.8	2.2	-4.8	5	3.6	9.8	1.5	6.8	-1.6	3.6	-1.5	5	-0.96	-0.25	0.54	6.5	-3.2	5.9	-1.8	5.1	0.79	-2.5	5.4	8.9	-7.8	5.2	-2.1	5.1	0.42	-8.9
0.15	-0.38	5	-0.82	3.7	4.7	6.2	1.6	-0.51	-0.12	2.6	-1.2	4.2	0.45	-3.8	0.91	-6.8	-7.1	-2.8	-2.9	0.19	-2.4	4.9	1.7	5.6	5.5	0.54	4.7	-0.51	5.5	-0.27	4.6	-2.3	-2.9	4.1	5.7	0.2	2.9	2.3	3.3	2.9	-0.76	1.6	6.2	-4.2	0.95	-1.3	4	-6.6	-0.64
0.29	-0.31	-2	-3.7	6	5.6	2.7	-8.3	-8.9	-4.5	-4.8	-7	0.91	-3.3	2.4	-0.62	-4.8	-2.5	3.1	-0.7	-6.9	-2.5	2.2	-5	4.2	1.3	4.2	-1.3	-0.39	-0.36	2.3	0.39	-0.2	-1.3	3.6	1.8	1.6	3.7	1.1	3	3.5	0.6	4.6	5.1	1.9	2.2	1.1	-1.2	-4.8	-3.8
0.07	-0.49	2.9	-3.5	6.8	7.3	7.8	-6.1	0.87	-4.9	2.8	1.2	7.5	2.3	-2.3	-1.4	-1.2	2.5	0.82	-6.6	2	-1.5	5.8	-4.4	2.1	-2.7	2.9	-8.4	3.3	-4.7	-4.2	-6.4	2.1	-6.4	3.2	1.7	4.9	1.9	1.9	3.7	1.3	1.5	2.8	-5.2	4.5	3.8	0.96	-3.8	2.1	-1.4
-0.12	-0.12	11	4.2	11	9.4	1.6	4	1.4	5.9	11	2.2	10	13	4.2	0.65	-0.77	3.3	3.2	6.3	2	-0.32	-0.73	6.4	2.3	-5	6.7	-12	1.8	0.72	1.7	-2	0.74	-1.2	9.4	6.1	1.7	4.5	-0.4	10	-5	0.67	5	-11	-5.1	0.53	-1.5	-4	0.91	-3
0.19	-0.15	3	4.9	8.9	6.9	5.5	-0.46	-2.5	6.6	0.45	4	0.27	3.1	4.1	1.8	0.07	3.9	1.7	2.5	-3.9	12	2.5	6.7	-0.98	3.8	0.22	-7	2.7	2.5	1.9	-0.63	3.4	3.7	4.3	6.6	3	6.4	3.6	2.2	7.1	-8.2	2.4	-7.8	7.7	-5.9	-0.08	-1.7	1.1	2.1
0.21	0.1	3.2	8.4	4.8	2.7	-0.27	6.5	7.5	4.3	7.1	2.6	2.6	7	8.2	5.7	2.4	3.5	-0.46	0.61	4.1	2.2	6.1	5.8	5.6	9.1	0.57	2.5	1.6	3.5	2.3	1.7	1.9	-4	6.1	-0.53	6	1.4	3	2.2	0.83	3.2	0.51	1.4	5.6	2.8	1.6	4.4	3.4	2.1
0.82	0.39	1	1.6	4.5	-2.7	6.4	6.7	6.1	2.2	-1.3	2.3	0.56	2.7	5.3	14	3.8	9.8	3.5	13	-1.1	5	3.1	6.4	10	5.4	3.7	8.5	4.2	3.6	7.8	4.1	7.2	4.2	8.2	1.8	1.4	4.6	3.9	-0.53	1.9	1.4	2.5	6.2	0.42	9.4	1.6	3.4	4.1	6.8
0.72	0.68	0.68	4.9	1.6	3.3	-0.58	9.6	7.2	4.3	-4	4.2	1.7	1.8	6.1	9.6	-0.12	8.2	-4	9.5	3.2	-0.47	0.26	3.3	2.9	2	3.2	9.2	3.9	6.4	4.9	3.9	7.2	6.1	7.8	4.4	6.7	6.6	6	-4.1	-1.5	-0	1.4	8.9	4.1	1.4	3.4	1.6	1.5	13
0.5	0.95	-3.6	1.6	4.9	3.6	-3.5	5.2	3.8	7.1	1.8	4.3	2.1	0.71	5.3	10	5.5	0.73	5.3	4.2	7.1	-4.4	1.9	2.2	-0.16	5.2	3	5.1	4.5	5.5	3.2	5.8	6.4	3.7	6.5	5.6	9.4	3.6	5.4	0.06	2.6	1.7	5.8	9.2	3.7	-0.9	8	3.8	5	9
0.08	0.57	1.2	5	9.4	-4.4	-8.1	5.6	1	3.4	-0.82	1	3.2	-5	2.4	12	-0.86	1.3	-1.9	2.2	0.76	1.4	-2	0.71	1.6	6.5	3	5.1	2.3	1.5	-1.7	6.6	1.9	0.66	0.26	1	1.6	-2.1	4.8	2.1	14	-0.06	7.1	1.6	6.6	0.22	2.4	1.8	3.7	10
0.32	0.08	4.5	4.3	14	-3.7	-4.1	2.8	-2.3	6.3	-0.43	7.3	7.5	-1.4	2.2	4.4	4	6	-0.69	5.3	6.9	1.2	1.5	6.2	6.7	-1.9	7.8	-3.7	2.9	5.2	4.8	1.5	-0.27	3.6	14	1.4	2.9	4	5.8	2.9	-3.1	3	6.8	-0.33	-7.2	-1.3	8.4	-0.95	-4.1	11
0.4	0	9.2	11	11	4.7	12	7.8	12	-1.6	7.1	4	11	0.43	11	5.1	12	3.2	9.4	3.6	14	11	12	2	4.3	4.5	7.6	-4.1	1.8	6.8	7.3	6.5	3.9	2.4	10	4.9	4.6	0.23	11	0.32	7	2.8	4.1	5.2	9.2	3.8	14	-0.53	-0.65	2.3
0.36	0.2	14	2.6	11	4.9	12	0.55	8.9	1.2	6.5	0.9	7.9	7.4	4.4	1.4	2.7	3.4	6.2	4.7	-3.8	0.91	-3.4	5.6	3.9	-4.4	5	2.5	1.1	2.2	4.4	6.8	2.5	7.7	7.2	7.1	5.7	2.6	4	2.6	2.4	5	4.3	3.3	2.7	1.9	2.5	2.6	4	5
0.27	0.48	2.1	3.7	8.7	7.7	-0.61	-0.65	-3.1	2.7	-3.9	6.2	-1.7	6.1	-1.1	8.1	4.5	11	3.1	7.1	-5.5	2.5	-0.09	3.5	-3.1	4.6	2.1	5.2	-0.39	4.9	2.1	4	-0.47	4.4	1.1	7.1	1.4	6.2	-0.38	3.5	-3.5	0.92	1.6	8.7	-3.3	3.1	2.4	3.9	-1.9	6.6
-0.55	-0	-0.16	4.6	5.8	1.8	-3.3	-0.8	2.7	0.62	2.9	2	3.6	2.4	-0.37	2.5	-4.9	1.7	-2.4	1.8	-5.3	-0.5	0.15	3.1	-5.8	6.2	-1.9	6.2	-3.1	3.9	1.5	3.4	-5.4	1.6	0.29	3.3	0.1	7	-0.72	-1.4	-7.5	5.4	-2	5.6	-4	2.5	-3.4	0.7	-1.6	0.35
-0.25	0.11	9.5	4.4	4.5	-7.4	2.9	5.2	4.9	3.4	6.2	-1.1	4.7	-1.9	3.1	4.2	8.3	1.9	-1.3	1.3	0.34	4.5	2.4	-4	-7.7	6.1	-0.55	3.5	-5.3	-2.2	3.2	5.3	-5	-2.3	-0.58	-0.89	-1.9	-5.5	-0.98	4.4	2	3.5	6.6	-0.72	1.5	6.5	-3.5	2.2	-7.3	1.3
0.04	-0.49	8.1	4.8	4.6	-0.04	7.5	9.1	4.9	3.2	1.2	4.8	5.6	5.2	0.68	-2.8	1.4	6.9	-1.5	2.5	2.2	0.24	2.7	-0.66	-4.2	-1.5	8.8	2.7	0.33	-5.3	-1.4	-1.8	-1.6	-2.7	-1.3	-6.8	0.72	-4.1	-2.2	0.18	-4.3	-7.1	7.7	7.4	-0.72	-5.5	2.5	-0.89	-3.2	-0.71
-0.71	-0.41	4.2	2.2	0.37	-1.4	3.4	1.3	2.2	2.4	0.7	2.4	-0.25	-1.7	-1	-7.8	-5.8	-0.15	2.6	-2.3	-1.4	-3.3	-0.96	-0.74	-1	-6.5	6	-1.3	0.33	-4.2	1.7	5.2	-5.8	0.06	5.5	-7	3.4	-2.5	5.3	-2.7	1.6	-0.04	11	0.49	2.9	-5.4	-2	-3.3	9.2	-2.6
-0.05	-0.46	-20	4.1	-15	-6.2	-16	2.7	-11	-3.8	-12	-0.07	-19	-6.8	-6.6	-9.3	-7.6	-4.2	0.69	-4.1	-9.7	-12	-2.4	-9.1	-2.3	-9.6	0.19	-4.2	10	-1.3	-3.8	-3.7	6.3	-0.59	8.5	-5.7	7.9	-2	5.7	-5	5.8	-2.9	1.4	-8.1	4.2	-1.7	-1.4	0.76	8	1.6
-0.53	-0.46	-13	2.2	-13	-1.8	-7.5	2.3	-8.3	-3.2	-7.5	-6	-12	-3.2	-0.72	-5.6	-1.3	4.2	-5.4	-4.1	-1.2	0.98	-0.12	-5.1	3.3	0.27	0.79	2.2	6.2	3.6	-5.5	2.2	3.5	2.5	4	-1.9	8.9	2.1	1.8	1.6	1.2	-2.6	-6.7	-2.7	5	-3.9	5.4	1.9	2.9	5.1
-0.63	0.01	-14	-1.8	-14	-3.9	-7.6	-8.2	-8	-3.9	-8.9	-3.4	-14	-1.4	-4	4.5	-1.8	10	-5.7	-0.17	-0.16	2.3	2.4	-4.5	4.7	-5.2	0.71	4	5.7	-0.28	-0.88	1.5	8.2	1.2	0.11	-0.54	-2.3	-2.6	2.4	1.9	-3.4	-3	0.99	-9.2	-2.5	-4.2	1.7	-0.78	7.2	-1.4
-0.18	-0.52	-9.5	-3.5	-14	-1.9	-6.2	6	-3.4	5.9	-5	7.4	-12	0.82	-4.8	-1.3	1.5	-3.9	1.1	-2.9	0.6	-3.6	-0.45	2.5	-3.9	-6.1	3.2	-0.52	2.4	-1.9	4.6	-1.6	6.3	-3	-3.4	-6.5	-0.61	-2.6	-1.1	-1.5	0.43	-2.3	-2.7	8.2	1.7	-1.2	0.13	-0.2	7.6	-1.1
-0.14	-0.05	-7.8	-1.3	-15	0.44	-7.9	3.3	-7.2	0.1	-2.3	0.77	-4.7	1.2	-7.9	-0.24	-0.76	6	-1.3	-1.6	1.1	-4.3	-2.2	2.9	-4.4	-0.9	1.8	-1.5	0.75	0.05	0.69	2.4	3.6	5.4	-6.3	0.3	-7.6	-2.6	-1.1	-3	-6.7	5.1	1.5	1.2	0.8	-0.35	-1	-0.47	9.7	6.7
-0.45	0.43	-4.6	5.8	-4.4	5	-1	7.5	-1.1	1.8	-0.83	3.7	-3	2.8	-2.7	4	-6.9	6.2	-7.5	1.6	-0.66	10	5.4	2.3	-2.8	4.2	2.5	-1.4	-3.6	3.7	0.15	-0.22	0.92	6	-5.7	0.38	-3.6	1.6	-4.6	-1.2	-6.7	0.9	4	-6.7	-11	0.34	-3.8	-2	4	6.9
0.31	0.46	7.3	6.4	0.7	2.8	15	9.3	1.2	4	3.7	-3.3	0.95	-0.99	-3.6	-1.4	4.8	11	5.8	2.5	-5.1	0.44	3.9	0.78	1.9	1.3	2.4	5.1	5.2	5	-2.5	1.7	0.78	5.1	2.8	-1.7	-2	-1.1	0.71	0.38	2.1	4	5.6	4.9	0.84	1.3	-0.32	-0.96	5.5	3.2
0.72	0.07	19	2.3	11	0.26	12	-1.1	7.7	-1.8	11	-5.9	12	0.21	5.7	-0.12	4.8	-3.3	14	-3.6	-6.2	1.6	5	-4.1	7.4	0.87	7.5	5.7	10	1.6	7.3	1.1	6	4.6	12	6.5	10	-1.3	1.2	4.5	1.6	1.5	6.3	0.72	3.6	4.8	1.7	3.3	7.6	5.5
0.69	-0.17	12	0.11	8.4	-3.8	11	2.2	11	2	6.9	-1.5	11	-4.6	6.8	-4.6	5.5	-12	10	-8	2.3	-10	8.5	-5.3	13	-1.9	10	4.1	9.1	1.7	6.1	-0.56	6.2	-1.5	12	6.3	10	3.4	6.4	5.5	6.9	2.8	8.1	4.3	4	-2.9	10	1.9	8.4	-3.8
0.41	0.16	7.5	-1.3	11	-1.9	6.5	0.06	3.9	11	2.9	-2.3	7.7	0.25	7.4	-3.6	3.7	-1.3	-1.1	-5.7	5.7	-1.3	5.6	0.72	8.2	-0.79	2.4	-0.92	5	2.7	-0.12	-8.1	1.8	0.62	11	0.8	3.5	0.52	3	0.13	12	1.1	4.9	4.1	3.3	1.6	1.1	-0.16	6.2	-0.54
0.31	0.05	5.5	2.2	7.9	5	-3.6	0.91	-3.3	1.1	5.8	-0.53	4.3	7	6.1	-7.8	1.2	-0.32	3.1	-0.02	1.9	0.26	7.4	-1.6	4.8	-0.78	1.1	-2.4	4.6	3.5	-0.34	0.24	4.4	0.71	7.9	5.2	3.3	-1.9	5.5	1.9	6.3	1.2	5.2	-6	-2.5	-4.2	-1	-2.3	-0.48	-2.8
0.81	-0.13	6.1	-0.57	4	4.1	1.2	-6.8	-0.83	-9.9	1.1	-6.4	-3.5	-1.5	11	-1	9.6	0.87	5.8	-3.7	6.3	-1.8	5.8	-4	3.3	-2.2	5.8	-7	3.4	-0.19	4.4	2.1	4.7	-1.1	1.4	-2.3	5.2	-1.1	5.5	-2.2	4.8	-0.54	6.6	-5	5.3	1.3	1.4	-1.3	-0.15	-1.5
0.6	-0.64	7.3	-1.7	7.4	3.5	-0.01	-1.5	-3	-4.3	3.2	-4.1	5.4	-1.6	5.8	-3.7	22	2.7	6.2	-13	3.8	-1.6	6.8	0.86	4.5	-3.3	0.18	-2.3	2.8	-1.5	-2	5.9	-2.9	1.5	6.1	-7.5	1.9	-6.4	-0.83	-2.1	3.9	8.8	2.9	-2.7	6	2.4	1.1	2.8	4.1	0.74
0.71	0.09	4	-0.75	9.1	0.18	4.6	7	-3.1	-0.6	3.2	-3.1	2	-3.9	5.2	-4.2	15	-5.8	6.7	-6.6	3	-13	7.9	-4.7	6	1.6	5.5	-2	4.1	2.2	4.9	1.6	2	2	13	0.54	8.2	-0.35	4.4	-3.8	3.2	-2.7	3.2	1.4	10	1.2	3.8	1.5	4.4	-5.4
0.88	0.39	6.4	1.9	16	3.3	2	12	7.7	6.2	3.4	3.2	6.3	1.9	13	4.8	4.2	-6.5	0.61	3	11	-1.6	12	2.4	7	-0.24	6.4	-0.13	7.4	0.51	7.8	5.2	6.2	1.7	12	-0.08	8.1	4.8	2.8	-1.4	5.8	3.2	4.3	-1.1	12	4.2	3.6	1.1	-6.5	7.7
-0.66	0.21	4.4	1.4	13	-1.5	-0.42	2.9	-4	5.4	-3.6	-1.4	2.9	1.8	-4.3	5.8	-7.5	-4.8	-7.7	6.2	1.1	-3.9	-3.3	1	-1.1	-1.1	-3.7	3.7	1.7	0.44	3.2	1.4	3	4.1	5.9	3.9	7.7	2.1	8.5	-1.3	3.2	0.31	6.4	-2.8	3.4	0.16	4	-3.1	-12	-0.05
-0.86	0.05	-1.8	-3.5	4.9	-2.6	-3.8	-7.1	-0.06	-7.5	-4.8	-4.8	5.9	-3.9	-6.6	-1.2	-11	-6.9	-11	1.8	-1.8	-0.24	-6.8	-1.9	-1.3	0.45	-4.3	-2.8	-2.1	-3.5	-1.8	-3.1	-6	2.3	5.8	-5.7	4.7	-4.1	6.8	-1.8	-2.1	-2.4	-7.7	-9.9	-1.7	0.74	2.3	-2.7	-14	-6.3
-0.28	-0.39	-5.2	6.3	-0.69	0.06	-2.9	0.37	-0.11	-6.2	2.1	-1.6	1.8	-3.4	-6.9	2.2	-8.6	-9.7	-5.4	1.4	-4.9	7.9	-8.1	6.7	-4.5	-8.3	-6.4	-6.8	-1.7	-3	-10	-3.6	-4.1	-7.1	0.06	-2	-2.5	-5	-2	2.2	-7.7	-1.9	-11	-5.7	-5.7	4	-1.2	-0.43	-4.2	-4.5
-0.72	-0.18	-5.9	6.8	-2.7	3.9	-3.1	8.9	-7	3.2	1.3	5.1	1.9	3.4	-2	1.8	-5	1.8	-5.2	0.51	-5.6	7.8	-5.4	3.9	-7.2	-8.2	-4	-0.98	-7.2	1.6	-2.9	-1.6	-6	2.1	-6.5	2	-11	2.8	-4.1	-3.1	-1.2	-1.5	-3.8	0.17	-1.7	2.7	-2.3	2.3	-4.3	-10
-0.47	-0.33	-2.2	-2.3	-2.1	1.5	-6.1	-9.4	-5.9	-6.8	-6.6	-1.2	-3.3	-3.9	2	-0.44	-3.2	-3.9	-2.2	3.5	5	-7.8	-2.7	-0.34	-5.4	-3.5	-6.9	0.64	-2.7	1.2	-0.75	-4.7	-2.2	-6.4	-5.3	3.7	-7	-3.1	-4.9	-2.8	-4.8	-1.9	-0.65	-2	1.4	0.8	-3	-0.1	-6.4	-3.1
-0.64	-0.65	3.7	-0.12	1.4	5	-3.1	-3.6	3.5	-9.4	12	-0.41	4.9	-0.88	1.7	-2.7	-1.2	-1.6	3.3	-4.5	-0.78	4.8	0.14	3.5	-0.04	0.3	0.08	-2.7	1.8	-2.2	8.6	-5.6	7.1	-0.13	0.63	-2.1	2.6	-1.5	-2.9	-1.5	4.3	1.2	3	-2.3	6.4	-0.32	3.4	-5.6	-1.3	-6.8
0.13	0.09	8.1	2	0.6	5.9	4.8	-11	6.9	-4.4	5.5	-3.2	5.6	0.21	9.6	0.11	8.2	8	9.7	4	2.5	4.4	-1.9	1.9	4.5	4	-3.7	0.48	-0.18	-2.2	2.3	-1	4.9	0.79	-4.5	2.4	-1.1	1.5	-0.14	5.5	4.5	4.1	-2.8	0.62	7	-1.1	2.6	-2.7	-1.6	-4.8
-0.12	0.14	6.4	0.29	-2	3	4.3	2.3	7.5	6.1	4.1	7.7	0.92	7.5	-0.5	6.9	1.9	4.2	-1.5	5.2	1.7	-1.3	-5.7	4.3	-2.4	3.8	-0.65	1.1	-5.5	2.5	-0.27	4	-4.4	1.3	-8.5	6.3	-4.6	4.5	-5.7	3.2	-9.9	2	-1.2	2.3	-1.9	-0.13	0.31	0.67	-4.3	2.9
0.19	-0.06	2.6	-2.3	-0.69	-8.8	3.7	-4.1	3.2	2.1	6.5	1.9	3.5	6.3	5.3	1.5	0.78	-9.3	4	2	6.6	2.4	-0.17	-2.3	7.3	0.12	7.6	2.3	0.91	2	8.3	5.1	0.01	4.9	0.38	-8.2	0.36	0.6	-1.2	2	5.4	-3.8	12	4	5	-1.9	-1.4	3.4	3.2	-0.68
0.75	0.51	-0.03	-8.2	-6.8	-8.7	1.5	-7.2	-5.9	-5.7	0.81	-5.2	-1.2	-7.9	1.3	7.3	1.4	6.4	-1.1	5.4	1.4	-1.6	-0.82	0.37	2	-5.5	4.2	3.3	1.1	-9.8	4.1	0.63	-3.3	-2.2	2.1	-19	3.7	-7.3	-1.9	-4	11	1.9	-1.6	3	0.29	-6.2	2.7	-3.2	-2.5	0.8
0.35	0.01	3.6	-9.5	-1	-8.2	5.2	-4.9	-0.92	-8.4	0.92	-12	-3.2	-5.4	7.2	3.4	5.2	3.2	1.9	2.7	10	-0.69	11	2.2	0.07	-5.9	1.7	-4.6	-5.6	-6.4	-2.5	0.46	0.69	-2.8	-6	-5.8	-0.19	-8.4	1.3	-2.8	1.2	3.8	-0.89	-8	2.4	4.9	0.9	-4.5	-1.1	-0.6
0.25	-0.19	-10	-5.3	-12	-11	-3.4	-7.7	-0.41	-5.8	-9.7	-0.94	-10	-6.8	17	-3.4	16	-14	11	-6.6	20	-5.7	9.9	0.61	4.5	-4.2	2.3	-6.5	0.4	-4.2	2.8	-0.93	6.7	-5.3	1.2	-10	4.7	-8.2	7	3.8	9.3	2.6	-3.1	-7.2	-1.5	5.8	2	-1.5	3.8	-6.4
0.87	0.14	-1.2	-1.7	-13	-4.8	2.2	-5	6	-2.4	2	-2.1	0.46	-3.6	1.8	-2.5	1.8	-2.9	12	3.6	0.49	-7.7	4.5	-0.42	-1.3	0.54	0.26	-0.46	8.3	-3.6	0.72	-1.9	6.2	-3.5	-2.4	-5.6	-2	-0.59	-0.85	-2.5	-5.6	-5.9	-6.7	-4.2	-1.3	-3.4	0.62	0.64	6.2	-0.99
0.18	-0.12	-3.4	-3.1	-3.8	-7.9	-0.47	-1.5	2	6	-0.06	-0.78	-7.5	-1.1	-4.5	-1.9	-4	3.7	6.2	-1.8	-2.9	3.5	5.7	-0.29	3.7	1.1	-7.8	-2.5	2	-3.4	-5.4	-9.2	7.3	0.53	-4.2	-1.1	-1.5	0.09	-2	-5.7	-6.4	-6.8	-8.4	-6.2	-4.9	-11	-4.4	-3.6	4.2	-3.9
-0.21	-0.16	-11	-10	-9	-7.7	-3.1	-8	-3.1	-2.7	-3.5	-0.71	-6.4	-4.6	-21	-4.3	-7.5	1.1	-14	-8.6	-8.7	5.2	-11	-0.26	-2.3	-2.8	-6.8	-4.7	-2	-4.2	-8.4	-1.9	-2	-2.7	-3.3	0.84	-3.9	-2.5	-4.6	-2.8	-7.3	-8.5	-6.1	-4.1	-7.7	-5	-2.9	-0.78	-3.1	-4
-1.3	-0.2	-16	-3.4	-11	0.7	-14	-6.3	-12	-8.2	-14	-8	-9.3	0.54	-27	-2.8	-21	-4.9	-25	0.34	-12	-0.56	-19	-5.2	-18	3.4	-6.9	-1.9	-14	-1.8	-17	0.85	-14	0.77	-19	2.3	-13	-1.8	-11	-5.6	-15	-7.7	-15	9	-15	-3.4	-8.8	1.2	-12	0.32
-1.6	0.35	-12	-1.1	-12	2.1	-19	-0.84	-15	6.5	-7.5	0.42	-5.1	1.9	-15	1.7	-17	2	-16	4.6	-12	1.2	-17	0.14	-19	3.6	-16	-1.7	-20	-0.14	-9.8	-3.4	-18	1.8	-29	1.5	-21	-1	-16	0.38	-18	-0.85	-19	0.86	-13	1.1	-15	-1.4	-18	8.8
-0.68	0.33	-4.5	0.45	-7	5.9	-7.7	0.06	-9.1	3.7	-6.5	10	-4.9	7.3	-10	0.48	-11	5.8	-3.8	-1	-11	6.5	-8.4	1.7	-12	1.4	-13	5.5	-15	1.3	-12	-1.6	-15	-1.2	-18	0.47	-21	0.95	-11	-1.2	-11	-0.82	-11	2	-13	-4	-9.4	0.26	-7.3	0.12
-0.2	0.47	-5.7	-2	-8.2	3.1	0.65	-3.6	5.9	-2.5	0.22	2.5	-4.8	-2.1	-4	-0.91	0	4.5	3.2	0.9	-3.8	3.2	-6.5	2.2	-3.1	0.77	-5	4.9	-6	-2.7	5.5	0.88	-5.7	-5.3	-8.3	-2.4	-4	4.7	-2.8	-2	5	-1.5	-4.3	5.7	0.25	-2.3	1.1	4.1	8	-0.64
[truncated: 952 more columns]
