# Supplementary material for: Dyslexia on a continuum: A complex network approach
Source: PLoS One. 2018 Dec 17;13(12):e0208923. doi: 10.1371/journal.pone.0208923 (PMC6296514; doi:10.1371/journal.pone.0208923)
Supplement: S1 File — Detailed information about the archive contents is provided in the included README.txt file. (TGZ) [file pone.0208923.s001.tgz › FS_688_VV_run_2.csv]

6.6	-1.3	11	-2	6.8	-2.8	5.5	-0.81	10	-2.6	10	4.3	-5.9	4	0.53	-3.1	1.6	-9.2	-3.1	-2.4	-1.1	-0.81	1.3	-0.46	11	-3.4	5	0.85	1.1	-0.18	3.9	-0.29	8	1	1.9	8.3	5.1	2.3	2.5	3.9	-6.6	0.83	7.9	7.7	10	3	0.88	-7.1	8	-7.9
5.9	-6.4	-0.04	1.4	3.1	-4.2	7.8	2.8	8.6	1.4	6.5	-1.9	-1.2	2	-3.2	-5.7	3.2	-1.2	-4	-2.5	-5.7	-1.4	-1.6	-1.3	4	-8.2	3.6	-1.6	0.71	2.5	-2.1	-0.27	2.6	3.9	4.1	4.6	4.7	-2.8	0.77	-4.6	-1.9	-3.2	12	-1.2	8	-0.5	-8	0.67	-5.1	0.42
13	-3	2.1	-0.7	3.5	-6	4.1	12	7.6	4.6	10	-2.2	-0.64	-6.5	5.2	-12	11	-4.8	2.8	-3.1	3.9	-7	3.7	-7.2	5.8	-1.2	8.6	-1.8	6.1	-3.3	3.5	-5.6	6.8	-2.8	-4.5	-1.6	3	-5.1	1.7	-1.8	-0.27	-4.2	8.9	-2.6	12	-6.2	-2.7	-0.78	-5.9	-3.4
2.2	-8.6	6.6	-11	12	-6.7	5.4	2.5	5.9	-2.3	13	-9.3	2.5	3.6	0.07	-2.2	-1.1	-2.3	0.27	-3	-5.8	-2.4	-6.8	-1.2	7.1	-2.8	4.2	7.1	-1.2	1.4	4.2	-2.6	4	-0.35	-1.7	-3	5.2	-0.27	3.5	-0	-2	-3.1	8.2	-1.2	6	3.7	1.7	-4.8	0.05	-9.7
1.4	-2.6	-0.06	-2.9	9.8	-3.5	-4.3	-14	-5.2	-5.8	7.1	-3	3.3	-0.8	-2.7	-5.8	-5.2	-0.42	0.68	-6.6	-2.8	-2.6	-4.9	2.5	7.9	-7.1	-2.7	-0.82	0.88	-2.6	2.7	-1.6	-1.3	-1.1	3.8	-1.6	-4.2	-6.3	-0.41	-2	2.9	-3.4	4.2	-2.7	-5.1	0.26	-0.08	-5.2	3.3	-9.7
-2.4	-1.4	-3.3	1.1	-2.5	-8	-8.6	-6.5	-11	-2	2.6	-0.46	-6.3	-3.9	-1.9	1.1	1.9	8.6	-4.3	0.08	3.1	-2.9	-6.2	-1.6	-3.4	-4.6	-8.4	-2.4	0.23	-4.7	-4.6	-1.9	-0.73	-2.6	-1.1	-4.2	-4	-1.5	-1.7	-3	-1.9	-3.4	-2	-4.2	0.86	-6.2	-0.68	-0.99	6.5	-9
-1.9	-9.8	-4.7	-5.1	-10	-2.2	-3.7	-14	-6.7	-7.2	-2.6	6	-4	2.4	0.98	4.6	0.7	3.7	-1.8	2.7	2.5	0.68	3.2	-4.2	-1.5	-1.1	-3.1	3.9	5	-0.91	-3.7	3.2	-1.5	1.4	2.8	-7.7	-2.1	4.3	3	2.9	-6.7	-2.2	-3.3	1.8	-3.7	-4.8	-0.42	-1.8	1.7	-9.9
4.2	-4.1	0.18	-2.6	-5.3	1.7	1.3	-2.2	2.8	-1.3	-0.8	3	-2.6	5	-2	-0.18	2.4	-0.44	-6.8	-1.2	4.1	1.1	-2.8	-1.8	1.1	-1.5	0.55	-0.67	-1.1	0.94	0.01	-0.47	4	-0.06	1.3	4.8	-0.19	1.8	-0.33	0.94	0.51	1.8	0.12	2.9	-1.4	1.5	3.9	-1.6	4.5	-3.7
7.1	-2.5	4.2	-2.7	3.7	-2	2.4	1.1	0.47	1.3	-2.1	-4.6	1.4	4.5	1.6	2.1	1.7	5.9	4.7	1.5	1.3	3.9	3.7	2.8	2.8	0.22	0.75	4.7	-2	-2	1.4	0.12	1.8	-2.2	-0.18	-1.5	4.3	1	4.2	2.3	4.8	0.89	4.3	1.9	2.3	-3.1	7.4	0.67	7.7	-3.3
-2.9	2.6	-0.34	-3.5	6.5	-2.8	4.6	0.95	11	0.69	-3	-1.6	-7.9	4.1	5.2	3.5	-4.3	5.4	7	2.2	-5.7	2.6	5	6.5	-2.6	3.3	-0.5	-3.5	-3.8	-5.4	0.93	-1.2	-0.43	-1.6	3.6	-0.64	3.4	-1.4	-0.08	-2.6	5	4.5	2.5	4	-2.2	1.1	4.9	-1.4	9.9	-2.9
-2.7	4.5	-0.31	2.7	2.3	-1.5	-2.9	-1.3	-5.2	1.6	-3.6	3.1	-4.9	0	-2.8	-0.48	1.2	1.8	-1.9	-2.3	0.5	-3.5	-5.2	-4.4	6.7	8.4	-0.64	2	3.5	2.4	6.6	1.9	3	-2.1	2.9	4	6.3	0.21	0.06	-0.26	6.9	3.2	5.7	6.8	4.5	5.3	-3.2	-3.6	-7.5	-3.1
-4.8	8.6	-1.4	5.5	0.16	1.8	-5.2	-1.7	2.1	2.7	-3.4	4	-8.9	-1.4	2	1.8	0.34	3.8	-2.7	0.41	-1.4	2.9	-2.9	9	1.7	4.8	-1.6	-1.6	1.3	6.1	0.5	5.3	2.8	1.2	0.73	9.4	8.3	5.5	-0.24	-0.8	2.5	7.4	2	1.8	7	7.3	-6.3	4.2	-11	-0.46
1.9	-2.9	1.9	-0.09	-4.2	-3	-7	-7.3	-2.4	-1.7	-0.44	-1.7	-3.6	6.3	-4.2	1.5	6.5	4.2	-1	4.7	0.68	2.9	1.5	2.6	2.3	4.4	6.1	-5.7	0.99	3.2	2.3	0.44	5.7	-0.73	-1.1	4	0.94	3.4	8.2	0.26	1.8	7.3	2.9	-1	7.1	2.2	-2.9	0.36	0.47	6
1.1	-5.1	-0.57	-7.7	-5.7	-8.7	-8.8	-7.3	-1.5	-3.2	-6	-0.95	-4.4	-10	-2.4	1.6	8.3	4.7	-3.4	-1.9	-1.5	-2.4	0.76	3.1	7.1	7.1	5.6	0.61	0.36	0.5	1.3	3.5	-3.5	-0.29	-1.2	2.4	3.3	2.8	-0.09	-1.4	1.7	1.6	6.2	-0.48	6.5	-9.2	0.7	0.64	3.2	5.4
0.73	-3	-3	-0.15	1.1	8.2	4.2	4.8	0.24	0.01	-2.5	2.5	-14	-0.78	-2.4	-4.1	-7.5	-5	-7.4	0.26	-5.3	0.55	-6.6	-0.6	1.4	1.5	-3.3	-1.8	-5.5	-1.7	-7.9	3.5	-1.8	-2.1	-2.4	1.8	1.5	-0.21	-6	-2.4	-0.97	0.06	-3	-0.3	-11	-0.81	-4.2	-0.94	-1.6	1
-4.6	1.8	-0.99	1.7	-0.73	6.5	-2	8.6	-6.3	3.6	-1.1	-2.4	5.2	-3.5	-5.9	7.8	0.92	0.88	-1.6	1.1	-5.8	-4	-1.4	0.35	-5.7	-3.8	-9.4	1.2	-1.9	-3.8	-8.2	1.7	-5.8	-2.3	-3.4	-0.21	-6	0.69	-4.8	-0.38	-5	2	-4.8	-2.2	-9.8	-2.6	2.4	-1.5	-2	1.7
6.5	-1.3	3.2	3.1	11	1.6	-0.57	1.2	2.1	3.1	6.2	0.67	4.5	-4.7	-2.5	4	6.5	-8.7	2.7	7.9	-5.6	0.13	3.2	2	-2.6	1.8	-2.5	-1	-0.14	-4.9	-3.2	-0.15	-4.4	2.2	0.55	-3	2.1	-0.11	0.49	-1.5	-2.3	4.9	-2.1	-0.65	-6.4	1.9	7.6	-3.9	6.1	-0.28
7	6.9	4.8	4.5	8	4.6	3.3	5.1	4	-3.6	2.3	4.2	3.8	-2.2	2.6	1.3	9.4	1.9	4	-3.1	-7.2	0.99	4.5	-5.7	7.3	1.1	-1.1	-0.5	-4.6	-6.2	-2.3	-1.2	-0.96	0.93	-2.8	-0.85	2.3	-1.4	-1.5	4.2	2.6	7.8	2.1	0.25	8	3.2	-6.3	1.7	-3.6	0.42
4.3	4.2	0.93	6.5	0.53	4.7	-0.34	0.5	-2.8	1.8	0.84	1.5	0.72	5.7	3.6	0.59	4.6	7.7	5.5	2.1	7.3	4.2	7.2	4.1	9.3	-3.9	-2.6	6	2.7	1.8	0.05	1.3	-1	4.5	3.9	-1.8	1.6	2.9	-2.1	0.49	13	1.5	4.5	-0.05	4	-1.5	2.1	0.75	3.5	2.4
6.2	0.97	6.7	4	5.4	5	6.7	1.8	5.2	4.3	9.2	0.25	7.2	-4.6	19	5.8	9.1	8.1	8.6	3.6	6.2	1.1	7	2.9	8.6	-4.8	6.2	11	2.2	2	5.8	5.8	3.1	6.3	3	-2	-0.65	5.9	5.2	4.1	5	5.5	-0.23	3.4	2.4	5.5	17	2.4	15	5.2
5.2	5.8	12	-1.4	9.1	0.04	17	2.7	20	-1.7	13	-0.57	8.9	-12	26	-0.95	7.9	7.9	15	-2.8	16	2.9	15	-3.9	3.7	1.2	6.8	-6.8	2.5	-3.6	7.5	0	9.1	1.6	13	1.3	0.84	-7	-2.6	-3.3	11	4.4	2.3	-1.5	13	2.7	14	4.3	15	3
2.2	-1.8	1.4	-2.2	5.3	-4.6	21	-7.1	21	-5.9	5	-8.1	15	-3.8	14	1.6	0.63	4.1	8.8	-1.2	8.8	2.1	15	-7.7	-1.1	1.6	0.44	0.5	1.7	1.4	-1.1	0.83	6.5	-1.7	6.1	-0.01	-2.9	-1.8	2.5	1.4	5.3	-3.5	-0.59	-4.5	8.5	1.5	16	-2.1	13	4
0.52	0.25	-8.2	0.83	-6.7	-2.8	0.42	-4	1.6	-0.85	-10	-0.45	6.4	4	1.7	-7.1	-8.3	0.85	-1.6	-4.5	-3.6	7.3	5.5	-3.1	-0.12	0.45	4.5	1.8	3.2	1.1	7	4	4.3	-4.1	-2.1	3.5	-0.86	1.9	5.2	0.24	-2.2	0.72	-0.17	-3.6	4.2	-0.58	2.3	-3.5	0.29	2.9
-12	1.2	-12	0.34	-11	1.1	-14	-0.42	-18	0.5	-16	1.1	2.8	2.9	-18	3.5	-8.6	4.8	-9.7	-0.96	-4.3	2.8	-5.3	1.8	-5.5	3	-1.9	0.78	-0.74	7.7	-6.4	0.75	-2.6	-2	1.2	1.8	-2.7	1	-6.7	7.5	-1.2	1.4	-4.2	-1.9	-9.4	0.82	-8.2	3	-9.4	0.63
-15	-4.9	-5.9	-1.7	-11	0.79	-11	-11	-22	-7.7	-13	-5.7	-11	4.2	-13	-0.99	-10	-0.88	-15	3.6	-4.8	-4.2	-15	2	-17	2.5	-5.7	-6.1	-6.3	6.1	-15	-4.1	-9.7	-5.2	-8.4	-0.73	-10	1.2	-13	1.8	-8	-2.1	-16	-3.1	-24	-3.3	-15	1.9	-18	7.7
-10	-12	1.6	-6.3	-10	-3.9	-8.3	-3.9	-13	-1.7	-8.6	-6.4	-13	2.3	-3	-4	-10	-9	-9.1	0.44	-6.9	-5.9	-11	-2.4	-18	-2.9	-14	-7.6	-4.6	0.49	-14	-5.8	-11	-6.7	-6.8	0.55	-12	-0.97	-8	2.1	-12	-0.07	-15	-0.79	-19	-11	-12	1.1	-21	1.2
-9.4	-1.3	1.2	1.3	-5	-6.7	-2.5	-6.2	-0	-12	-0.16	2.1	-4.9	2.6	-1.7	-6.9	-1.1	-2.5	1.7	-6.5	-2.4	-1	-7.6	-1.2	-4.3	-3.7	-6.3	-3.8	0.54	3.1	-2.2	-3.1	1.7	-3.3	-7.7	-0.57	-5.8	-4.7	-3.1	3.5	-8.1	-3.7	-4.2	-4.7	-8.7	-6.1	-4.7	4.2	-9.1	-4.3
0.25	1.6	2	0.22	-0.33	-5.2	4	-6.2	0.81	-5.2	0.75	-1.3	-2.4	2	-0.51	-3.3	-5.2	-1.1	-2.6	-5.2	-1.6	0.75	-6.2	-1.4	-7.8	-8.1	-4	-1.9	-5	2.4	-11	-5.7	-2.9	-5.1	-4.4	-1.6	-2.4	0.25	-3.9	-2.8	-6.5	-4.8	-7	-2.2	6.2	0.76	-0.07	0.42	2.5	-2.3
-2.4	-1.2	-5.7	-0.18	-1.1	-1.1	-6.3	0.42	-3	7.2	-5.1	-0.69	1.3	-7.6	-3.5	4.9	-5.7	0.43	-3.1	-4.5	-2.5	-0.51	-3	-3.7	-6.6	-4.2	-3.2	-1.7	1.3	0.82	-0.33	-4.7	-2.8	0.98	-7.5	-1.9	-3.1	-1.6	-0.46	-0.09	-6.3	2.1	-5.3	-3	-5.5	-2.9	-3	0.17	4.7	-1.8
-0.63	8.5	-0.93	6.7	0.06	3.4	-1.1	2.2	-2.3	3.2	-4	2.7	0.7	4.8	0.48	-0.06	-11	2.2	4.5	-2.3	-2.4	7.3	1.6	-3.6	-9.4	4.4	-5.4	-4.4	-4.8	-2.8	-1.9	1.7	2.5	-1	-5.2	2.3	-7.6	2.5	-0.95	3.9	-2	5.5	-9.4	-0.25	-0.84	-1.4	-5.1	6.2	-7.2	1.9
5.3	12	4	6.1	0.89	-0.21	3.2	5.1	3.3	5.3	0.18	5.2	5.8	0.22	1.4	-4.7	-9.1	-1.5	6.6	-2	-0.58	-3.5	1.1	-2.4	-4.6	5.6	-2.1	3.4	-3.3	6.9	0.26	3.7	3.2	0.48	-4	2.9	-1.1	-0.43	3.5	0.15	-1.4	1.1	0.98	1.7	3.8	2.2	-5.4	-0.26	-4.8	2.5
-4.5	-0.02	-2.9	1.8	0.61	2.2	4	0.36	9.1	1.9	-0.15	3.4	6.5	-12	-3.3	-1.8	1.1	-5	3.2	-4.5	-0.41	-3.9	0.62	-3.5	-0.1	6.2	0.77	0.91	0.96	2.6	3.4	1.4	-3.1	1.5	2.9	1.4	-7.7	0.55	-2.9	4.7	-7.8	0.66	-0.58	6.5	0.89	8.7	0.64	-0.96	4.2	1.6
-11	2.4	-5.4	2	0.8	2.7	-5.8	0.77	-11	1.4	-4.7	0.15	0.09	1.3	-0.98	4.5	-4.5	2.3	-1.8	-2.5	-3.3	3.4	-0.25	-3.1	1.1	6.2	1.9	5.7	10	-3.6	7.1	0.28	4	1.9	1.5	-0.81	-2	5	6	-0.14	-0.2	1	3.6	6.7	4.7	4	-0.91	9.4	-2.3	11
-4.8	3.7	-2.9	3	-2.3	3.7	-6.8	7.3	-9.6	9.3	-2.9	-2.8	3.1	-0.9	-6	5.5	-2.9	1.7	2.8	-0.54	2	0.73	2.9	-0.62	-4	6.9	-5.9	8.7	-5.4	-0.51	-4	6.8	-3.2	6.4	-4.2	-4.3	0.36	2.4	-3	5.4	-0.76	2	1.8	3.6	0.34	11	-1.5	-1.4	-6.1	3.6
0.89	0.32	-6.1	5.5	-3.6	2.9	-5.1	5	-9.6	5.8	-4.7	1.4	6.7	-8.1	-3.5	-0.21	6.5	-4.4	-1.5	-5.7	3.1	-5	3.8	-2	-1.7	6	2	11	-1	-2.3	2.5	5	-1.6	0.04	-4.9	1.8	5.3	4.2	2.1	7.2	2.2	5.5	-2.7	2.3	-2.9	6.4	-3.2	-0.64	-7.3	-2.9
5.2	-1.7	-1	-1.6	1.3	3.5	-5.3	3	-3	-2.5	-2	1.9	2.4	-8.9	-6.3	-2.4	1.8	-2.6	-1.5	2.7	7.3	-0.15	-5.9	-7	1.9	3.3	0.78	4.3	5.1	-1.2	1.5	4.3	2.1	-1.2	0.16	-4.3	-0.22	2.8	-2	2.6	-3.7	-2.5	-3.6	0.06	-3.6	0.09	1.7	-1.4	1.6	-3.8
-4.1	-2.3	-4.3	0.48	-3.7	2.5	-5.6	4.1	0.14	-0.56	-5.7	-3.9	8.4	-1.9	-0.63	-0.45	-1.2	2	0.85	1.3	4.2	-7.9	2.5	-0.98	1.6	-4.1	-2	-3.3	-1.7	-0.82	-2.8	-6.7	-4.8	-1.8	0.56	-3.8	-7.3	-0.95	-0.78	-4.9	-0.51	-2.6	-2.7	-2.7	-7	-9.4	-0.56	-3	-3.6	-6.2
-12	1.1	-6.2	-0.81	-6	0.36	-1.3	-2.6	3.1	-7.3	-5.5	0.02	-2.6	-1.6	-5.8	-4.8	-2.4	-2.3	-5.2	2.2	0.21	-0.8	-0.6	-2.5	-7	-3.5	-5.4	-3	0.96	-1.9	-3.9	-5.5	-6.7	-3.6	-1.9	-3.9	-0.2	0.27	-6.9	-2.4	-0.13	-1.7	-1.9	-1.5	-15	-3.2	-3.7	-1.2	-8.8	-4.8
-6.7	-0.12	-0.77	2.7	-3	-4.3	-4.3	-3.8	-5.1	4.4	0.86	-1.9	0.33	1.9	3.5	1.7	-0.99	-2.4	1.8	0.77	1.8	1.2	3.8	0.93	-1.6	2.9	5.6	-6.7	4	-4.9	0.04	-0.37	1	-1.6	1.6	-5	5	-4.6	3.9	-2.9	-3.1	-3	0.38	1.7	-6.8	1.1	-7.7	7.2	-9.7	5.8
7	4	7.8	-0.5	3.4	-2.7	6.5	-1.3	7.2	0.88	3.8	-0.57	4	-2.4	4.6	6.7	4.4	3.4	6.8	3.2	11	1.1	2.1	-4.2	8.6	-1.6	6.1	-2.9	-2.1	0.66	4.1	-0.44	4.8	2	4.7	-2.4	2.7	-2.5	3	-0.76	7.7	-1.3	0.4	-1.3	5	1.2	3.7	1.8	4.3	7.2
22	12	9.9	1.5	6.3	2.8	3.8	5.8	12	5.1	7.1	2.2	0.18	-4.3	6	10	6.9	6.3	5.6	6.8	4.2	8	1.3	6.6	2.7	6.9	11	0.04	8.4	4.9	9.7	0.59	7.5	3	-0.53	1.1	2	0.09	7.4	-0.85	-1.5	2.5	1.8	7.8	14	12	11	6.1	18	12
9.7	10	8.1	4	8.6	7.5	9.8	5.8	7.3	-0.09	7.7	3.4	7.5	1.1	7.4	5.8	3.3	4.5	6.3	3.5	4.7	1	1.5	6.2	6.4	7.4	4.9	3.1	4	-1.8	5.7	5.2	6.3	3.5	5.4	4.2	8.3	0.44	6.5	-1.4	11	1.7	4.7	3.1	8.3	6.3	10	6.2	24	11
2.4	3	1.5	-2.9	1.5	4.8	8.8	1.9	7.9	-0.24	0.76	1.4	0.1	0.65	5.3	3.9	1.9	-2.2	7.6	6.9	3.4	3.7	2.6	6.1	6.6	5.5	2.9	0.13	-2	-6.1	4.2	3.5	-3.3	3.1	1.8	2.1	3.1	-1.9	3.9	-6.5	4.3	-0.75	3.8	4.2	3.2	4.2	0.33	-2.3	7.5	6.8
8.4	5.5	1.6	-2.5	-1.4	1.4	3.1	4.7	4.3	-1.4	1.4	-1	3.9	4.8	6.8	3.6	7	-6.7	10	0.6	7.9	5.7	10	1.9	7.6	4.9	1.1	1.7	5.9	-0.82	4.6	0.7	-2.9	0.16	4	-2.4	-0.25	0.55	4.7	2	3.9	-1.2	3.3	4.1	2.4	8.4	4.2	-6.5	4.3	-0.21
-2.2	2.2	-2.4	2.8	0.2	4.7	4.4	2.7	6.9	4	-5.1	2.8	4.9	2.8	-2.6	-4.5	-3.1	-3.9	5.1	-1.2	1.3	2.9	7.7	4.1	5.3	-1.1	0.29	0.52	-2.1	1.6	4.2	3.1	1.6	4.4	0.54	0.08	4.7	3.4	0.62	-1	5	-0.45	-2.4	3	0.14	5.7	9	-1.4	7	1.1
1.8	4.2	1.7	-3.5	0.06	0.42	4.1	13	3.3	5.9	-1	-1.6	5.4	-0.7	5.3	-2.9	1.1	-3.3	-0.31	0.5	-0.23	1.9	2.9	-0.08	6.3	-0.02	1.8	4.7	8.3	2	2.6	5.8	-4.2	3.7	4.6	-1.2	6.9	0.2	3.8	0.06	6.7	0.16	4.3	4.2	0.45	6.6	8.6	3	7.3	4.6
10	4.5	1.5	2.1	2.6	7.4	-0.65	3.6	2.7	6.9	1.9	3.3	4	4.3	4	7.3	5.7	1.6	3.1	1.5	1.4	-1.4	-0.85	1.7	7.8	1.8	5.6	5.9	8	3.3	10	4.1	-0.92	1.8	0.31	0.1	-1.8	-2.6	7	-2.5	5	0.07	6.6	-2.1	7.4	-0.16	3.7	-0.26	3.8	2
-2.9	-4.4	-1.1	4.6	3.1	3.8	-2.5	5.4	-1.5	1.4	4.4	2.9	-2.8	3.2	7.1	7.8	1.2	-3.5	-4.4	3.4	2.9	-4.1	-1.8	-0.43	8.5	0.92	6.2	0.18	2.7	0.37	1.6	-2.9	-0.82	2	-0.38	4	4.4	-2.5	4.8	-0.69	8.5	3	5.5	3.1	6.5	2.4	1.1	-1.8	1.2	-0.77
-4.2	4	-1.3	3.3	-2.9	10	-7.3	2.2	1.1	1.4	-0.72	4.1	2.1	-1.3	-5.4	1.6	4.9	3.1	-3.1	9.2	1.5	6.1	-5.8	6.3	0.35	-0.39	0.45	-1.9	-0.4	1	6.1	-2.1	-4.3	5.7	0.29	1.3	2.3	-1	-1.6	-1.6	5.3	-0.83	1.8	1.1	2.7	2.4	-0	2.8	-6.8	1.3
-0.7	6.8	-0.42	5.5	-1	7.5	-5.1	12	-2.9	10	-0.73	4.2	8.9	4.8	0.36	4.2	-1.2	-1.7	1.6	4.5	-1.6	-1.6	0.01	3.4	-2.5	-1.9	-3.6	-2.1	-3.4	-0.38	2.9	4.2	-3.1	1.1	-2.7	0.32	4.2	0.6	-0.24	-3.1	3	-2.2	-4.5	-0.08	-4.1	-2.6	-7.7	0.6	-5.9	-0.94
-10	4.6	-4.7	-0.25	-4.5	7.8	-4.3	-4.4	-8.5	-1.2	3.3	5.8	0.06	5.1	-3.2	3.4	-1.7	-4.3	2.5	3.4	-4.5	4.7	-2	-1.9	-4.3	-3.4	-1	0.5	-8.3	0.85	-4	-0.46	-9.6	-1.7	-0.31	-7.1	-2.8	0.42	-2.6	1.6	1.7	-4.6	-3.3	-4.5	-3.6	-5	-6.9	1.7	-4.3	1.4
-6.7	1.2	-4.7	-0.06	-6.5	1.3	-6.5	5.3	-10	-2.2	-1.4	1.1	-9.8	2.5	-5.5	5.4	-3.9	-1	-6.4	5.2	-1.8	-1.2	-4.5	-2.6	-7.3	-2	-3.7	7.2	-1.9	3.4	-5	2.2	-11	-3	0.66	1.8	0.52	1.4	-3.9	0.35	-4	-3.8	-4.3	-3.3	-2	-3	-2.8	1.3	-4.4	4.2
-5.2	2.4	-1.8	1.4	-2.8	-3.6	-5.4	4.3	-11	0.75	1.3	-3.2	-0.71	8.6	-6.4	5.6	-6.7	-1.6	-4.1	4.6	-3.6	2	-3.1	7.8	-1.9	2.3	6.8	1.2	-3.2	8.2	-5.4	-0.6	-3.4	1.1	2.7	-0.23	6.5	-3	-5.7	1.1	3.4	-2.8	7.1	0.79	-3.5	-4.7	-3.4	1.4	-1.7	5.6
-9	1.6	-5.3	5.2	-5.1	2.7	-7	0.56	-8.2	7.4	1.1	3	5.9	7.1	-4.5	0.98	4	-3.6	-1.4	3.2	2.8	-2.8	2.3	8.3	1.7	-4.8	9.2	-3.3	2	-4.6	2.6	-2.1	0.53	1.2	4.5	-2.9	4.9	0.99	0.62	1.1	11	-2.2	3.6	-4.3	1.2	-5.4	-1.6	5.7	7.1	7.8
-1.6	8.2	-3.8	2.5	-6.6	3.7	1.2	-1.5	-2.7	1.7	-1.4	8	-1	1.2	-8.5	0.88	3	-1.3	-9.3	0.87	0.57	3.5	-6.1	2.6	-0.11	2.2	4.9	-3	1.6	-6.6	6.3	-2.1	2.9	2.2	-2.4	-2.2	0.62	0.74	3.8	-1.9	3.1	-6.1	4.9	0.88	0.54	6.6	-4.1	2.4	-4.2	0.01
4.4	1.5	-4	1.2	-11	3.2	-0.35	3.3	-4	7.8	2.3	6.9	4.3	-0.13	-4.2	5.5	4.6	2.1	0.01	3.5	9.5	4.5	-0.54	3.6	-0.22	3.5	-1.6	-2.7	-3.4	-2.2	-4.6	-3.1	0.39	1.4	2.9	-1.2	0.27	-0.88	-0.72	-1.4	4.3	-1.8	1.2	1.8	-6	4.1	-4.4	1.4	-5.7	0.21
5.2	-4.2	-1.8	1.2	-2.4	3.3	4.5	6.4	-0.85	-6	-0.63	5.3	7.5	0.81	6.2	2.8	-4.5	-1.1	3	4.6	-0.85	2.4	2.8	5.9	3.1	3.2	2.4	-1.9	3.6	-1.1	1.2	-1.9	-0.08	0.48	-0.07	-1.3	0.27	2.2	1.6	1.5	3.6	-0.33	-0.89	-0.12	0.54	-6.1	-0.31	-0.65	-0.45	2.8
13	-7.3	10	-0.58	1.4	6	4	-2.6	1.3	-6.4	2.8	0.59	18	8.8	19	-1.5	14	2	17	3.1	15	0.83	11	10	9.1	-2	9	-6.5	-0.61	-0.39	13	-6.4	6.8	-0.41	11	1.8	13	-2.5	9.8	-5.9	13	-5.3	9.6	-1.4	-0.48	-5	16	-2.4	17	4.5
9.1	-1.4	8.7	-9.3	3.2	-2.8	13	0.98	14	-1.9	10	-6.9	11	3.6	19	-6.3	13	-1.8	14	0.68	17	-4.3	7.8	5.8	11	1.6	9.1	5.3	7	1.9	11	-2.5	4.3	-4.2	13	-4.3	9.9	-3.3	7.6	-1.2	10	0.31	9.8	0.14	14	-6	28	-1.3	24	-2.2
7.5	0.38	3.2	-4.7	2.3	-1.7	9.8	-12	12	-12	2.5	-0.92	6.8	-4.7	17	-8.4	-2	4.4	11	-0.12	10	0.83	11	2.1	3.6	-4.4	5.6	-6.7	2.2	-5	11	-2.1	7.8	-3.9	5.9	2.1	3.1	-2.5	8.1	-5	5.4	-4.8	5.7	-3.1	11	-2.8	4.9	-4.2	6.4	-5.8
-6.7	-11	-0.84	-4.7	2.3	3.4	8.3	-6.1	7.8	-5.2	-5.8	-3.6	6.4	-2.5	-4.8	-4.3	2.2	-4.1	-3.5	1.1	-5.8	-5.9	3.6	4.3	0.7	0.05	-1.3	-4.5	-4.2	-0.41	1.5	-6.5	2.1	0.26	-1.1	-4.5	1.9	-3.4	1.3	-2.9	-1	-2.8	2.4	3.1	6.7	1	-4	2.7	0.14	-1.4
-13	2.5	-11	-0.14	2	1.5	0.65	0.96	-10	-0.38	-4.2	0.01	-1.2	-1.7	-11	-2.2	-9	-8.1	-11	-1.1	-7.8	-2.5	-2.5	-1.5	-5.1	2.5	-2.5	-4	-5.4	-2.1	-8.6	-2.8	-2.9	1.2	-0.11	2.3	-1.6	3.9	-6.1	-1.4	1.6	-5.6	-7.9	4.1	-11	3	2.8	3.8	-5.5	4.9
-13	0.11	-0.48	-1.9	-1	-3.3	-2.2	-4.1	-12	-2	-0.95	-2.9	-6.4	1.6	-5.7	-0.24	-8	-9.7	-3.2	0.13	-0.91	-6.8	-6.1	-1.2	-13	-4.1	-1.8	0.02	2.9	4.2	-2.8	2.8	-3.7	-0.05	4.5	-0.33	-6.7	2.3	0.15	0.27	-5	-1.4	-17	-1.2	-16	2	-3.8	0.93	-8.1	3.4
-4.8	-3.2	-4.2	0.6	-10	-1.1	-5.1	1.1	-7	0.75	-8.2	-0.77	-4.3	-2.5	-5.7	-3.9	1.2	2.4	-2.7	-0.76	-5.1	-0.66	-12	-0.17	-16	-0.48	-3.2	-5.5	-5.2	-2.5	-1.4	-2.2	-6.5	-4.5	-9.7	-2.6	-6.3	3.1	-0.38	2.4	-6.9	5.3	-11	-4.7	-17	-7.3	-9.4	4.3	-10	4.1
-6.3	-8.5	-7.8	-5.8	-11	-3.9	-12	1.4	-13	-3.6	-8.5	-2.4	-10	0.75	-16	5.5	-14	0.76	-13	2.1	-10	1.9	-11	-4	-16	3.2	-3.9	-4	-9.7	4.9	-1.2	1.5	-7.5	0.77	-12	1.3	-4.8	-2.1	-6.8	3.6	-10	-1.3	-5.2	-1.1	-9	-3.6	-13	-3.3	-17	-0.06
-11	2.4	-8.9	-0.37	-5.2	-1.3	1.4	-2.2	-4	-4.3	-12	0.04	-16	3.2	-20	-7.6	-13	0.23	-12	-1.6	-14	2.1	-8.4	1.2	-17	-3.5	-7.2	-0.57	-8.9	-2	-8.2	-1	-8.3	3.3	-7	-2	-8.2	-1.3	-14	-3	-11	-7.2	-12	-3.8	-9.3	-8.9	-13	-1.1	-15	1.2
-9.6	2.7	-8.7	0.27	-4.6	1.3	-0.24	2.9	-1.9	2.1	-9.4	1.7	-0.74	-6.1	-11	3.4	-12	4.6	-4.6	0.85	-13	-4.6	-6.8	-0.65	-16	-1.9	-8.6	-4.5	-9.4	-0.78	-9.7	-3.1	-2.8	-2.3	-3.7	0.95	-16	-5.2	-9.1	-5.2	-9	-6.8	-15	-3.2	-7	1.3	-12	-1.8	-23	1.8
-12	6.4	-5.8	5.2	-7.6	3.5	-8	3.7	-17	0.31	-6.8	6.2	-4.7	2.8	-6.8	2.6	-1.2	3.5	-5.4	5.7	-9.8	-0.05	-6.3	1.6	-10	3.3	-1.4	0.61	-4	3.3	-5.8	4.8	-5	5.9	-8.6	0.4	-1.3	-2.8	-2.9	-4	-11	-1.5	-8.9	2	-5.4	2.1	-9.3	-1.9	-19	2.2
-6.1	8.7	-6	5.3	-6.7	-1.1	-10	0.67	-11	9.2	-8.9	4.2	-9.7	5	-6.6	-1.5	0.66	8.6	-7.8	3	-3.2	-2.5	2	2.5	-12	5	-1.7	2.3	-6.7	6.6	-4.5	3.4	0	6.5	-8	4.7	-0.15	1.2	-0.95	1.9	-5.3	-2.3	-2.5	6.1	0.71	2.4	-9.9	3.3	-15	1.3
-4.9	5.6	-0.61	-3.3	0.55	-0.22	1.1	-0.41	6.3	0.98	-5.5	0.64	-7.5	-10	-8.7	-2.4	-15	11	-1.8	-4.1	-6.7	1.6	0.65	-6.9	-12	3.8	-1.5	4.2	-10	10	-5.3	8.4	-2	4.4	-1.8	2.6	-12	4.1	-4.3	6.6	-8.2	3.6	-9.6	4	-0.23	1.6	2.1	-2.2	-3.9	-7.6
-0.41	-1	2.3	-1.6	-1.5	4.2	-1.9	0.07	-0.03	7	1.8	-3	-5	2.3	3.8	-2.9	-8.1	0.01	-3	-1.5	-5.1	6.2	-8.2	-2.9	-12	-1.5	0.1	1.4	0.01	5.3	2.7	1.1	0.22	5.6	0.34	5.6	-10	-3	0.55	-1.7	-1.1	-0.56	-14	-4	-9.7	4.6	6.8	-3.4	-0.21	-2.6
2.8	7.6	-1.9	0.22	-2.3	-3.9	-3.3	7.4	1.2	4.3	-0.63	-5.9	2.2	4.5	4.4	0.05	-3.1	-4.9	-1.3	-2	-2.6	4.4	-5.5	-5.8	-8.6	-9.2	-5.2	0.33	-6.1	6.2	-5	-0.1	-2.5	-1	-3.4	3.8	-3.9	-5.1	-5	1.6	-3.8	0.03	-1.5	-5.5	0.07	-1.2	8.1	-6.7	-3	-2.7
15	2.2	4	0.12	2.9	-1.5	1.6	0.2	6	0.84	8.5	-6.4	1.4	0.09	12	-11	2	-9.7	2	-8.2	1.6	-0.11	2.5	-2.3	5.1	-2.9	0.98	-2.8	4.8	1.5	4.5	-4.2	5.5	3.7	2	0.24	-2.9	-3	0.66	-4.9	-3.4	3.9	-2.3	-5.5	1.8	1.1	11	-3.4	11	-8.1
14	-3.5	11	-2.4	12	-2.8	11	-4.7	13	-0.33	9.3	-3.6	3.5	0.71	9.4	-13	12	-2.4	4.2	-8.3	12	-2.5	6	-4.5	8.2	-5.5	8.3	-4.8	0.57	-1.1	10	-7.9	3.2	-1.3	4	0.26	2.6	-0	6.8	-2.6	-1.4	-2.7	7.7	-4.7	6	-2.8	10	-3.3	17	-10
6.2	-6.3	6.6	1.8	7.8	-2.4	13	-7.6	4.2	-3.5	5	-1.9	5	5.2	4.3	-5.9	5.3	-11	2.5	-2.5	2.9	-0.07	6.2	1	7.9	-1.7	6.7	-0.16	-0.39	-0.06	9.9	-3.3	2.9	1.5	4.8	-0.99	3.4	2.6	8.8	1.6	4.8	-3	7	1.7	11	-5.9	2	-9.7	11	-2.4
2.8	0.39	-1.2	1.6	3.5	-4.7	0.39	-0.93	2.6	2.9	2.4	-2.4	-5.2	1.8	-0.51	-7.7	8.2	-3.1	2.5	-3.4	6.1	-0.69	-1.2	-2.8	4	-2.7	3.7	-7.1	0.86	0.46	7.1	-3.2	1.1	3.1	1.2	-2.2	-1.3	-2.9	1.2	-0.5	1.7	3.7	6.4	-6.3	13	0.05	-3.7	-0.82	4.6	-2.4
-1.4	-5.4	3.5	-2.9	2.9	-3	5.6	1.1	7.7	1.3	0.83	-4.3	-0.14	0.57	5.9	-5.5	2.2	-8.3	-0.96	-5.9	-1.2	1.8	2.7	-1.4	5	-7	8	1.4	12	0.47	0.85	-2.3	1.8	4.1	-2.7	1.2	-0.87	-2.8	5.4	0.55	-2.1	0.54	4.3	0.1	8.1	-6.9	-0.72	-0.08	1.6	-2.3
3	-6.1	-1.5	-1.2	5	1.2	1.1	-2.6	2.9	0.9	1.8	1	0.71	4.6	2	1.6	-7	-5.7	1.6	-4.1	-6.1	-4.6	0.33	-5.5	7.2	-0.88	3.8	-4.6	4.2	-4.2	5.5	-5	4.7	0.3	-3	-3.3	-0.02	-1.8	6.3	-1.2	-1.4	-4.5	7.2	0.1	-1.1	-1.1	-1.6	-2.5	2	1.2
8.1	-4	7.8	0.6	8.7	2.9	12	-3.3	15	3.3	5.5	2.8	6.5	0.26	14	-12	3.1	-8	14	-5.8	5.4	-6.2	12	0.09	6.1	-5.3	0.92	-4	5.4	-2	5	-4.9	7.4	-2	6.6	-3.8	2.4	-6	2.2	-5.4	0.95	-5.6	3	-1.8	9.4	1.3	15	-3.6	19	-1
2.4	2.6	7.9	-0.34	11	1.6	8.5	1.2	8.9	0.83	7.6	-2.6	16	-6	18	-3.1	14	-1.9	17	-6.8	13	3	16	-4.7	8.8	3.5	6.7	-3	3.7	-5.7	8.5	0.74	3.3	-3.9	11	-3	9.1	-3.7	-0.99	1.6	9.7	-4.1	5.2	0.4	6.6	-0.35	15	-2.2	21	-1.4
1.9	-1.9	1.2	2.3	5.3	3	15	-3.3	11	3	-0.15	6.5	3.1	-8.4	5.4	3.1	-5.9	5.8	-1.6	-2.2	6	1.5	15	-11	5.1	-0.35	5.8	3	-1.4	-3.7	0.11	1.7	-2.8	-2.5	-0.75	1.9	-2	2.5	-1.5	0.07	2.8	0.29	1.6	0.06	4.7	1.5	4.6	0.29	4.4	-2.3
1.8	0.62	-1.6	-1.2	-1.2	2.4	6.8	2.8	4	4.8	-3	-3	-3.6	0.09	-1.9	3.4	-6.9	8.7	-1.1	2.7	5.4	5	2.4	3.2	4.3	2.5	2.8	5	-0.45	-1.6	-4.3	0.47	-0.42	1.6	4.2	8.2	3.1	11	1.5	-1	-2.5	10	-0.2	0.37	-0.04	5.4	-1.5	6.4	1.4	0.23
-1.7	1.4	-1.3	-0.65	-0.47	0.36	-4.2	6.8	-6.5	2	-4	-4.5	-5.2	9.4	-11	6.9	-0.82	1.6	-6.3	8.8	-2.7	0.8	-6.7	9.8	-2.7	-3	-6	3.2	1.8	2	-2	-3.5	0.22	3.9	-0.01	-4.9	0.01	1.4	2.8	5.1	-5.2	-2.2	-4.4	-0.73	-9.1	-3	-4.2	5.8	-5.2	-4.7
-13	-6.9	-4.3	-0.24	-6.5	-3.7	-11	-8.6	-15	-6.6	-12	-4.8	-7.6	1.5	-22	5	-13	-5	-14	4.2	-14	1.1	-6.4	8	-13	-2.5	-15	1.3	-9.2	2.2	-12	-3.7	-7	-2.6	-8.1	-2.4	-4.1	0.61	-8.2	-0.2	-11	-8.2	-11	-2	-19	-7.6	-15	-0.65	-18	-6
-16	-13	-8.8	-6	-11	-2.5	-6.2	-8.2	-6	-13	-12	-5.8	-8.8	3.8	-18	3.4	-11	-2.2	-9.1	-1.1	-16	-1.9	-7.8	-3.9	-19	-2.1	-19	-4.5	-0.77	-10	-15	-4.7	-14	-6.4	-5.9	-7	-19	-5.9	-8.2	-0.67	-13	-3.1	-22	-5.8	-22	-7.7	-15	-2.9	-21	1.9
-9.9	-4.5	-4.2	-4.6	-3.1	-5.8	-7.6	-6.2	-8.5	1.4	-0.41	-5.2	-8.6	0.28	-9.5	-2	-17	-0.67	-6.8	-4.9	-8.4	-5.9	-5.4	-4.1	-17	3.9	-12	0.76	-2.9	-1.7	-12	4.4	-5	-5.5	-8.7	-4.5	-16	-1.1	-8	0.53	-16	-1.3	-11	-2.1	-9.8	1.4	-9.5	3.9	-18	3.6
-1.3	-1.2	-1.2	-2.1	-2.4	-7.3	-4.4	-4.7	-6.7	-0.21	-0.36	-0.47	-6	-4.9	1.8	2.3	-3.3	-0.04	-5.3	-2.3	-3.2	-7	-12	1.2	-10	1	-9.8	-1.3	0.13	4.1	-5.8	1.1	-2	-1.8	-5	2.6	-8.5	1.9	-3.9	3.5	-2	0.7	-7.8	2.6	-7.8	6.6	-2.6	9.7	-9.3	12
-0.85	1.2	-1.4	-1.8	-3.5	-3.4	0.4	10	0.47	4.6	-3.6	-1.5	-4.1	-5.2	1.5	-0.02	-0.62	-6.9	-1.4	-2.1	3.5	3.1	-2.7	-5.2	-2.9	-4.7	-8.2	4.1	0.27	2.2	1	3.3	3.1	3.8	-1.9	-0.87	-0.08	-0.55	-2.7	7.3	-2.5	1.1	-2.8	-1.9	1.9	1.5	-7.6	0.59	-7.3	6.4
-3.7	-6.3	1.6	0.93	0.23	-0.72	-9.4	4.3	-4.9	5.3	-1.9	-5.3	-6.8	-2.9	-5.1	-0.5	-6.7	-7.8	-4.8	3.7	-8.3	1.9	-0.31	2.1	-6.4	-2.3	1.6	5.1	2.4	5.1	-2.7	-0.82	-0.94	-0.8	-4.3	-0.9	0.76	2.7	-0.43	3.9	-11	-2.7	-5	-7.8	1.6	-4.2	-4.7	-2.3	-3.5	5.9
-4.2	7.1	-3.7	5	-2.8	0.56	-11	7.1	0.94	2.2	-4.3	1.6	0.96	3.1	-4.5	1.6	0.3	-9.5	-4.5	0.93	-3.1	-3.9	-0.52	-2.4	-8.4	-2.2	4.7	1.4	6	1.8	0.58	0.15	4.9	0.04	-0.47	-1.5	3.2	-0.1	-2.2	4.7	-6.2	-1.7	-4.8	-3.8	-0.09	0.86	-6.5	2.2	-0.6	6.3
5.8	3.7	4.4	6.2	3.2	2.3	6.3	5.1	3.8	2.2	-3.1	3.1	-4	2.9	6.4	7.5	-5.2	-4.3	-0.64	7.7	5.3	-0.17	-2.3	-3.2	-4.2	-2.2	-1.5	1.8	-0.66	-0.02	-4.5	0.11	-0.64	3.3	0.8	2.7	-2	1.5	0.31	-0.3	-2.6	2.4	-3.7	-7.8	-0.57	-1.1	-1.4	0.72	2.2	4.6
-2.2	2.9	-3.7	4.5	-0.76	4.7	0.2	5.9	-6.6	4.5	-2.1	5.9	-7.3	4.9	4.5	3.3	3.8	7.6	1.8	3.7	5.1	8.4	0.97	7.2	-1.6	0.98	-3.3	-0.59	-2.7	-2.2	-3.7	1	-6.9	4.7	-4.5	1.4	-0.08	2.7	1.7	0.59	-3.4	-2.6	-0.49	2.8	0.5	3.3	-4.3	4.2	1.7	3.2
-8.3	-2.5	-5.9	0.58	-5.8	1.8	-4.3	9.6	1	-0.04	1.9	-0.69	-3	-0.13	-2.8	3	6.2	6.4	-0.73	5.4	-0.28	1.3	6.5	2.3	-4.5	0.57	-2.5	-2	3.5	0.93	-2	1.2	-3.2	5.3	-0.56	-1.4	-0.15	4.2	-3.8	1.4	-6.1	-3	-0.68	6.1	-2.4	-0.16	-1.2	4.8	-0.88	7.4
-5.1	-0.89	-4.4	2.4	-4.5	7.8	-5.6	-1.2	-6.5	5.7	-1.8	1.4	-0.68	-4.9	-2.5	0.98	-1.6	2.2	-5.2	0.4	3.5	0.2	0.2	3.3	-6.3	-0.09	-4.5	2.5	5.1	0.54	2	2.6	0.92	-0.64	-1.6	-0.06	-4.6	2.8	-4.3	1.5	-4	-3.5	-3.6	1.6	0.77	2.3	-0.43	5	-3	12
6.4	3.6	5.8	-2	3.1	7	2.8	0.65	-0.85	2.6	0.74	12	6.7	-2.5	4	0.33	5.7	-0.24	5.1	4.7	5.4	5.7	-2.7	5.7	1.7	0.78	-2.6	1.4	-3.4	-4.2	-1	-0.14	1.6	-0.69	1.6	-3.6	-3.8	6.5	-3.2	-2.7	-4	-1.4	0.42	1.4	0.9	1.5	-1.1	6.9	4.4	3.7
0.6	-2.2	-1.2	4.3	-3.2	1.4	0.62	5	-1.2	1	2.8	3.2	-2	-0.21	3	6.4	8.7	14	0.65	4.9	3.8	4.2	-0.57	1.8	0.45	7	-4	0.89	0.24	1.4	-2.2	2.7	0.64	-1.1	5.7	3.5	-1.6	3.1	3.1	-2.2	-0.23	3.1	3.7	3.3	3.4	2.1	-4	5.2	-2.3	5.2
8.5	4.5	3.1	13	-1.9	6.2	-6.5	8.6	-3.3	1.1	5.5	10	2.5	8.2	1.4	11	8.2	7	1.2	2.8	-0.32	1.4	-0.52	8.8	4.5	9	-3.8	4.8	2.4	0.42	2.8	7.9	0.39	2.6	-0.88	6.7	2.1	12	2.2	-1.8	-0.21	11	7.9	5.1	5.2	9.1	-1.8	13	-9.4	10
5.8	7.1	3.6	3.1	6.8	-0.91	6.7	5.5	11	-2.2	4.1	3.3	0.6	4.9	-4.2	13	-5.6	1.2	-3.8	7.6	-2.1	-0.25	1.6	6.6	-2.8	7.2	0.49	8.3	-0.21	6	-4.4	6.8	0.06	-2.7	-1.7	3.8	-4.5	7	0.84	5.3	-1.8	6.7	1.9	-1.4	1.9	-0.3	-3.3	4.9	-4.4	-0.93
5.9	-4.1	1.8	-1.3	0.26	-3.5	-0.55	-2.5	2.3	-0.6	1.1	0.23	-5	5.1	-1.2	0.08	7.7	-1.4	-2.8	4	1.2	4.3	-6.7	0.62	7.2	-0.54	3.5	7	-1.1	5.6	0.25	2.9	2.4	-2.3	-2	0.19	0.79	6.5	0.69	1	0.02	5.8	3.1	-0.13	0.72	-4.7	-3	-0.03	1.7	-4
0.08	-8.7	4.7	-6.3	4	-7.4	-2.9	-0.1	-5.7	-6.4	1.3	-1.3	-6.1	-1	-5.6	-11	3.2	-1.1	-1.7	-7.9	0.52	-3.8	-1.9	-8.5	10	-0.99	0.95	1.1	0.9	-0.15	0.46	-7.5	-3.4	-4.9	-1.6	-0.19	6.5	2.2	-1.9	-5.7	-0.41	7	12	-4.9	6.6	-9.2	-5.7	-3.4	-8.7	-11
-6.2	-17	-4.4	-14	0.46	-19	-4.6	-6.7	-3.6	-18	-2.1	-16	-6.6	-8.5	-8.9	-15	10	-9.5	-5.6	-5.8	6.5	-16	-3.9	-7.2	8.9	-7.4	1.6	-7.7	-2.4	-4.7	-3.8	-8	-5.3	-7.2	5.5	-5.1	1.9	-10	-2.1	-5.1	7.2	-2.6	6.3	-8.6	-0.76	-6.6	-8	-5.7	-8.4	-15
5.8	-14	-1.4	-7.1	-2.8	-5.2	-3.7	-15	0.08	-15	-4	-9.6	-1.4	-1.2	-3.5	-20	14	-12	0.76	-7.9	6.1	-9.8	-5	-0.42	7.2	-15	4.3	-5.5	-1.7	-13	2.2	-9.8	-7.5	-12	3.3	-7	4.7	-9.6	4.9	-8.6	8	-7.2	2.8	-14	-3.3	-22	-0.9	-8.6	-1.4	-16
4.5	-21	0.75	-13	7.4	-9.8	-5.3	-13	-7.3	-17	0.39	-12	0.4	-2.2	3.2	-10	-0.42	-9.6	5.3	-9.2	-4.9	-3.3	-0.19	-6.9	5.2	-14	-2.6	-5.1	-0.37	-13	-4.4	-15	0.12	-11	2	-5.1	1.7	-6.4	0.27	-8.9	6.7	-7.2	-2.2	-11	-8.2	-18	-1.7	-14	4.4	-14
5.3	-8	6.9	-12	4.5	-13	-1.4	-9.4	-0.66	-13	5.6	-8.5	1.9	-4.6	-0.54	-12	1.3	-6.8	2.4	-5.5	2.2	-5	1.5	-6.8	5.8	-14	-1.2	-6.7	-2.2	-10	-1.3	-9.6	6.8	-4.5	0.24	-9	4	-4.8	-1.1	-6.4	7.2	-6.1	0.7	-10	7.4	-16	-1	-9.2	1	-18
0.98	-4.6	2.5	-4.3	3.4	-4.9	7	-8.8	4.9	-11	-2	-5.3	-7.3	-6.3	3.9	-6.7	3.4	-2.8	-2.5	-3.7	3.3	-6.9	-1.5	-4.2	0.39	-9.6	-4.4	-0.57	-4.7	-10	-2.9	-6.6	1.1	-1.9	-3.1	-0.92	-0.75	-4.1	-4.4	-3.7	1.7	-1	0.88	-0.99	2.5	-8.3	-1.9	1.5	-7.5	-7.7
4.5	-3.4	4.9	-3.5	-1.4	-5.8	0.06	-13	5.9	-5.5	1.4	-3.8	-6.1	-2.8	3	3	7	-2.8	1.9	-1.2	0.38	-5.2	3.5	-5.7	11	-6.4	-2.1	0.15	-0.01	-5.5	0.18	-5.5	0.13	-9.3	1.3	-5.5	4.3	0.05	-1.7	-2.5	0.82	2	5.2	0.31	5.6	-5.5	-0.25	-3.3	0.97	-7.9
7.9	-8	5.5	-8.2	2	-5.7	8.8	-3.9	15	-2.6	5.5	-6.6	-1.4	5.2	7.9	-0.49	2.8	4.4	0.56	-2.7	1.3	-8.8	2.4	1.2	9	-3.9	3.5	-9.1	11	-1.7	9.4	-5.5	3.1	-7.9	6.7	-5.6	4	-0.36	3	-2.5	6.4	-1.2	5.6	-4.4	2.7	-8.8	5	-6.5	5.9	-9.9
6.1	-4	4.2	0.36	-0.93	-1.2	2.5	-1.4	-2.8	-8.2	8.8	-2.4	4.2	-6.2	8.6	3	-4	2.2	8.2	3.2	-2.4	-7.2	3.4	-1.8	10	-2.6	1.6	0.74	-5.3	1.5	2	-1.4	3.1	-0.1	3.6	-2.1	4.7	1.9	1.2	1.4	3.2	1.6	8.5	-0.1	2.5	-7.5	-0.77	0.77	-0.45	-5.5
-6	2	-4.9	-1.9	-5.4	-0.76	-1.9	-4.4	0.25	-5.8	1.2	-4.3	5.3	-1.9	6.1	-3.6	-5.4	6.9	5	-6.5	-4.4	1.1	6.8	0.63	-1.2	-1.3	0.17	0.28	-0.7	2.7	-2.6	-1.8	-1.9	3.4	5.9	-2.8	5.6	2.5	-3.8	-1.1	5.2	2.2	0.33	-0.41	0.69	-2.3	10	7.3	3.5	5.7
-5.1	6.5	0.81	2.9	2.1	1.5	4.3	4.9	5	2.7	9	4	-0.92	0.42	1.4	2	2.6	10	10	-2.9	3.1	5	-3	-0.86	0.26	-3.8	3.4	8.1	1.2	5.3	4.3	2	-0.69	1.6	1.8	1.6	6.1	2.8	-2	5.1	-0.08	1.6	5.6	-6.8	1.5	-0.2	11	4.2	11	7.3
8	6	6.7	5.4	4.3	5.5	3.5	7.3	3.3	10	6.7	9.1	1.8	-5.8	7.3	4	6.4	11	6.9	1.2	4.4	11	7.9	4.4	12	5.3	6.8	5.6	1.9	-1.8	8.1	4.3	5.2	-1.5	2	3.2	7.2	0.61	3.6	4.2	5.3	3.8	6.4	-1.1	6.8	2.8	4.2	3	4.7	4.7
9.7	1.1	4.3	6.8	0.24	3.9	-3.1	8.3	6.4	9	3.7	4.7	2.6	-3.5	3.7	9.1	11	9.9	7.2	4.2	-4.1	5.9	1.6	-0.19	5.8	7.4	4.9	-3.6	1.2	-3.3	4.5	4.7	2.5	3.7	-2.9	1.9	3	-0.21	-0.83	2.8	4.9	-0.14	2.1	11	3.5	15	5.1	4.1	11	6.3
-10	0.71	-4.3	3.9	-3.7	9.3	-15	5	-8.7	3.2	3.4	5.3	-0.54	6.6	-4.7	3	-0.99	-1.4	-1.6	1.2	-10	2.1	-3.5	3	2.1	3.2	6.4	1.6	-1.4	-0.74	-0.04	11	-1	4.3	3.9	4	2	4.6	1.8	2.2	0.36	5.2	-2.1	6.7	-0.75	13	-5.8	5.9	9.3	13
-17	11	-9.4	6.2	-9.8	7.8	-17	4.4	-15	6.7	-4.7	2.1	-8	1.5	-15	8.1	-6.2	2.6	-11	1.4	-7.3	7.8	-8.4	6.9	6.6	2.7	-2	10	-3.9	-1.1	-8.1	9.4	-2.8	6	-1.8	0.66	0.19	2.3	-9.1	8.2	5.2	2.9	-2.6	0.89	-6.3	11	-4.5	9.3	6.8	14
-5.6	4	-7.9	1.5	-7.8	-3.9	2.6	0.58	7.6	6.4	-6.5	-2.9	-1.4	-4.7	-8.5	10	-6.7	0.5	-10	10	-17	1.4	-6.5	2.3	-12	1.8	-4.5	5.3	-0.36	4.9	-7.7	9.6	-4.8	4.7	-3.3	2.7	-2.5	1.7	-5	10	1.2	2.4	-11	-3.5	-7.4	8	2	6.6	1.7	14
-4.6	4.7	-1.7	0.31	-1.6	-2.5	-2.4	-5.5	-2	-4.6	-1.2	0.74	-9.9	-1.1	-6.3	8.1	-6.3	-3.5	-5.1	1.6	-9.1	-0.31	-6.4	-3	-13	0.8	-7.1	-0.53	2.1	2.5	-6.4	3.9	-4.5	0.06	-6.5	4.1	-3.5	-4.6	-0.58	4.6	-9.7	0.7	-3.2	0.76	-8.8	6	-8.3	-6.4	-12	5.8
-6.7	-5.3	-3.4	-0.58	-1.9	0.26	-19	1	-10	4.4	-0	3.4	1.9	-3.5	-3.2	-8.3	-7.4	-3.5	2.4	-4	-6.3	3.4	-4.8	3	-0.61	-0.89	-5.3	-2.9	0.06	4.2	-7.3	4.2	6.2	-2.6	1.4	1.1	-0.39	-3.9	-2.7	1.8	2.3	-2	3.3	-0.62	-10	3.9	-4.9	-6.8	-9.9	-11
4.5	-5.5	9.3	0.83	8.7	-1.5	6.4	3.4	1.8	8.8	5.5	-0.18	-3.8	3.5	-0.59	-4.1	-7.7	0.76	3	-0.88	2.3	-2.2	2.6	-0.88	-0.65	-0.98	3.2	2.8	3	3.1	-0.61	3.6	8.4	-0.69	-2.2	2.9	2.4	-4	-3.4	3.4	-1.4	0.86	-0.53	-1.6	-8.9	5.8	11	2.7	7	-3.8
-2.4	0.29	1.9	2.8	3.5	3.8	16	0.17	-1.2	1.9	6.2	-0.77	7.5	-3.9	-0.18	8.6	4.2	-2.2	6.4	3.8	3.9	-1.5	-1.1	3.7	-6	1.4	-3.9	4.3	2.3	5.5	-2.5	2.4	0.14	3.7	-1.4	2.1	-0.42	-2	-3.4	2.3	-7.2	-1.3	-1.4	2.5	-10	7.8	3.1	-0.21	-0.29	-0.95
-7.3	-1.5	-4.1	-1.6	-2	1.7	-6.4	4.5	-16	6.5	-0.27	-0.94	-4.5	0.44	-1.9	3.1	-2.8	3.6	0.25	6	-3.2	0.64	-3.1	5.6	-2.2	-3.5	-3.1	-1.2	0.16	3.3	-5	-1	-0.19	2.6	0.67	6.3	5.5	-0.92	-2.7	-0.76	-6	2.6	2.6	1.8	4.5	6.3	3.2	1.6	3.5	3
0.37	7.1	-0.63	-1.2	-3.6	-5.3	-8.4	3.3	-2.6	6	-4.9	-2	-2.2	2.2	-1.9	8.1	-7.9	14	-0.21	-1.3	-5	5.3	-0.82	5.7	-5.3	-0.61	-6.2	5	-4.8	7.3	-6.4	8.5	-1.6	5.1	-7.4	0.6	1	1.9	-1.7	4.7	-5.7	1.1	-0.7	1	-0.6	4.8	-5.4	-4.6	-4.7	0.23
-2.3	-1.2	2.3	2.5	-4.4	0.64	4.6	7	6.7	12	3.1	2.7	-3.7	3.9	-8.7	0.23	-8.6	-4.1	-2.4	3.8	-2.8	3	-1.5	8.3	-7.7	-2.3	-8.8	1.7	-5	-2.6	-6	2.6	4.7	1.5	-5.7	-1.1	-1.9	-3.9	-6.7	-0.51	-10	1.8	-3.8	-4.7	-7.5	1.3	0.59	-3.1	-4.8	-0.85
7	-5.7	7.3	-2.2	4.2	-3.9	1.2	2	9.3	0.15	5	0.53	2.2	-3.1	11	4.4	8.1	0.76	4.2	-2.3	-1.3	3.4	3.4	-0.52	2.8	-3.1	0.41	-4.5	1.2	-1.1	2.8	-2.7	6.9	-1.9	2	4.7	0.85	-4.5	-1.4	4.6	-6.2	-2.5	-1.6	3	1.1	-1.9	6.3	-1.4	2.5	-0.49
14	0.68	12	-2.6	12	0.58	3.2	-8.1	20	-0.43	14	2.6	24	3.3	6.4	3.7	16	1.1	13	-2.8	2	5.2	7.7	-1.6	7.5	-2.4	-0.5	-6.3	-0.14	0.77	7.7	2.6	15	0.33	6.2	2.8	9.5	0.02	1.1	1.2	7.3	-2.6	4.8	-3.9	7.9	-0.76	20	-3.8	25	-2.8
21	4	18	2.1	28	3.7	18	0.71	20	-1.5	20	4.7	13	1.4	18	0.03	20	2.2	15	-2.4	21	-1.9	17	-2.5	19	-0.91	8.4	-1.5	5.9	4	12	3.7	16	-1.5	15	2.1	6.7	-0.36	13	0.21	20	-2.5	15	3	25	2.5	31	-6	50	-5.6
17	6	9.8	2.6	13	2.7	24	1.4	18	-1.2	9.2	5.2	2	2	15	0.13	18	6.7	7.3	-2.7	23	-0.27	7.2	-3	17	5.9	-5.2	1.8	7.3	5.4	8.8	6.7	11	2.1	15	-1.8	0.88	0.77	10	-2.3	13	-1.6	15	16	25	3.1	20	0.17	23	-4.7
2.8	-3.4	1.7	0.1	-2.6	3.4	14	0.19	9.6	0.27	-3.6	3.9	18	-4.6	5.1	0.08	-1.9	-4.2	5.2	-5.8	5.7	-2.4	9.1	-1.5	16	4	7.6	-0.06	8.1	-1.2	13	0.59	2.2	1.3	11	7.3	6.2	2.6	6.8	-4.5	4.2	6.4	8.8	0.21	10	-6.4	11	-0.04	13	-6.7
-9.9	-4.7	-6.9	3.1	-9.4	4.6	-4.6	-5.3	-11	-4.5	-5.6	4.8	3.9	-5.1	-2.4	-2.5	-5.8	-0.31	-1.6	-3.6	-0.69	-2.7	-4.2	-6.1	8.3	3.3	13	2.5	16	-2.2	9.6	-0.75	-6	-3.5	9.5	5.3	5.9	0.58	12	-4.6	6.2	8	-0.32	3.1	-5.4	-3.9	-1.4	-7.7	-3.9	-11
-14	0.15	-8.2	0.73	-7.6	1.1	-15	-9.5	-22	-4.9	-13	6.7	-12	-4.9	-7.9	-8.7	-11	-8.8	-10	0.37	-10	2.8	-17	-2.9	1.1	2.1	6.4	-2.9	4.8	-2.4	-4.4	-2.6	-4	-0.72	1.7	-0.93	5.8	-5.6	2.3	-6.5	2.8	4.3	-8.8	4.2	-20	-4.9	-9.5	-1.6	-12	-8.5
-11	-0.98	-5.6	0.6	-0.52	-5.2	-0.65	-1.7	-13	-0.62	-8.2	7.4	-1.2	-1.4	-14	-4.8	-13	-2.3	-5.3	-2.5	-10	-5.5	-3.9	-4.5	-8.9	1.2	-9.8	-3.5	-8.9	-2.4	-11	3.5	-4.8	2	-9.3	-2.6	-10	-7.4	-2.8	-4.4	-9.3	-2.7	-8	6	-16	-2.4	-15	-5.3	-22	-2.3
-13	4	-12	2.1	-9.2	4	-12	-3.8	-11	5.2	-13	6.2	-5.9	4	-13	-0.89	-17	0.63	-7.6	1.6	-14	-4.1	-2.2	-2.4	-21	2.9	-14	1.1	-12	2.7	-9.6	5.6	-11	2.9	-6.2	-1.1	-15	-2.6	-10	2.8	-11	-7	-12	10	-15	1.1	-8.1	-4	-23	-0.84
-18	5.9	-6.4	3.6	-8.8	7.7	-3.6	5.4	-15	15	-9.1	7.6	-7.1	-4.2	-9.2	-7.7	-7	-1.2	-11	-1.9	-12	-0.09	-13	-0.76	-15	-1.9	-9.6	-4.7	-10	-1.1	-8.2	6.3	-6.4	1.4	-6.4	-0.12	-8.3	0.75	-8.8	-6.5	-9.3	0.22	-8	-2.9	-16	-2.5	-4.3	-5.7	-17	0.8
-3.3	-5.2	-5.6	-2.8	-5.4	-0.74	-4.8	6.3	-6.7	2.1	-4.2	1.1	-6.3	-3.7	-5	-8.3	-4	-5.6	-7.1	-4.5	-0.21	-9.6	-4.7	-5.1	-5.5	2.1	-1	-0.12	-3.7	-1.4	-3	0.96	-0	-0.49	-0.83	0.76	-4.9	1.9	-7.2	-1.7	-4.6	0.3	2.2	-2.2	-6.2	-2.8	-7.5	-5.2	-21	-8.7
2.1	-11	-1.5	-4.1	-0.71	1.2	4.5	-7.7	-3.2	-12	-2.8	-0.93	3.5	-5.9	-11	-2.4	1.4	-3.2	-7.8	-3.6	-2.9	-1.9	0.32	-5.1	-8.9	0.17	-2.5	1.6	-0.67	3.5	-2.9	2.5	0.24	2.2	-5	-1.3	-3.7	-0.44	-6.3	0.28	-6.1	-0.35	-5.4	3.8	1	-1.4	-6.9	-5.1	-16	-14
3.7	-5	-3.7	0.24	-1.1	-0.72	0.21	-3.1	-0.99	-3.3	-0.21	2.3	5.2	1.2	0.66	-2.1	2.1	8.5	1.1	-0.68	3.8	-4.3	0.61	-2.4	4	0.63	2.7	-1	3.1	-0.92	3.5	-2.3	-0.63	1.7	-1.4	1.5	-1.5	3.7	-0.86	-2.4	-2.8	8	-3.2	0.35	1.4	2	1.1	-2.6	-9	-15
-1.4	0.71	-0.18	0.75	-6.3	0.5	-1.4	-2.5	8	3.6	2.2	-0.21	-7.2	-2.8	6.3	2.7	-2.6	-7.7	5.3	-2.6	2.3	-5.1	1.9	-0.97	-3.6	4.2	-0.3	6.1	-3.1	0.42	-1.6	-0.02	-2.5	-1.9	0.02	-4	-0.83	5	-1.2	0.49	-0.89	6.3	1.9	2.2	-4.4	3.6	3.2	-4	-1.6	-8.9
2.2	6.8	-2.2	1.8	4	2	-7.2	-1.6	6.6	-1.9	5.8	-0.59	2.9	1	3.4	-0.54	4	-1.8	-0.5	1.8	2.9	0.67	5.7	1.4	4	-6.8	-4.7	-0.58	-7	-4.5	1.1	-3.2	2.5	-1.2	-1.8	-3.4	-2	-0.37	-2.8	-3	7	6.2	10	-1.3	5.1	3.7	-6.9	-4	-3.7	-12
4.4	-6.9	5.2	-2.3	3.3	-4.7	6.4	-4.3	8.5	-6.4	3.2	-3.2	3.9	1.2	1.3	-2.5	-0.8	8	-0.35	0.89	0.5	-7.3	3.1	-3.4	7.4	-3.8	-2.5	1.5	-2.4	-3.2	0.41	-6.5	2.5	-5.8	-0.39	-0.1	-1.1	-5.4	-3	-2.9	4.6	-1.9	4.1	-1.7	8.3	1.5	-0.41	-6.2	-0.55	-13
11	-2.7	8.9	-2.9	1.3	-3.8	10	-5.7	4.5	-7.3	12	-6.2	2.6	-1.1	2	-5.8	2.3	1.5	3.5	-4.2	-0.11	2	-1.1	-7.8	4.5	2.1	2.8	-3.2	4.5	-4.6	1.7	-2.9	1.3	-0.49	2.2	2.3	0.8	0.65	4.2	-0.12	3.9	1.4	1.4	-0.22	1.5	0.48	6	-5.2	4.7	-13
5	-2.9	5.6	1	0.78	-5.5	-2.7	-0.03	6.2	4	3.8	-3	8.7	3.6	5.9	-8.1	4.9	4.1	2.4	-1.1	5.5	-5.2	4.8	4.8	7	1.1	0.84	-3.2	7.9	-5.8	3.2	-3.7	4.2	-4.8	-1.4	-3	4.1	1.2	-2.6	-3.2	-1.3	-1.8	7.3	0.86	1.2	-1.7	16	-0.33	12	-5.7
10	-4.7	3.4	1.4	6.4	-6.5	0.52	-1.2	2.2	-9.4	0.47	-1.8	-0.67	5	8.3	-5.3	13	3.3	4.1	-4.9	2.8	-0.83	2.2	0.96	2.7	3.1	1.7	1.9	3.9	1.5	1.8	-0.27	4	-2.2	-1.2	-4	-4.4	4.2	-0.8	0.13	-0.01	0.39	0.48	6.5	13	1.5	3	-1.1	15	-1.4
-2.5	0.06	0.11	-2.9	2.3	-5.5	-3.6	-4	-2.7	-2	-1.5	-6.3	-0.9	8.6	-3.4	-3.9	-9.5	3.6	1.9	0.45	-2.7	1.6	0.71	-6.1	1.4	-2.1	4.5	-2	6.7	1.1	2.7	1.4	4	-0.49	-1.2	0.76	7.5	-3.1	5.8	-2.2	0.43	-1.8	0.36	2.5	8.5	2.4	5.3	4.8	10	3.7
-13	3.6	-4.8	-6.9	0.46	-4	-2.1	-6.3	5.3	-3.7	-5.3	-4	-6.2	3.9	3.6	-4.2	-5.1	2.2	-0.85	-3.7	1	0.23	1.2	-2.7	-0.77	-1.1	3.8	-0.13	-0.67	2	0.69	0.86	-0.4	-0.72	-0.33	0.97	-0.82	-2.8	2.2	1.8	3.7	-1.2	2	-4.6	12	5.1	2.3	2	2.2	5.2
-0.9	6.7	-7.1	-3	-3.1	-4.1	-0.23	-8.3	4.4	-4.1	-7.9	-3.8	-2.4	-2.8	6.7	-3	-0.68	-0.18	-2	-4.2	-2.3	7	0.98	-4.5	-1.6	1.6	0.87	3	-3.8	0.06	-0.87	0.82	-3.8	-1.8	3.5	0.18	-0.38	0.6	0.15	-2.4	0.01	-0.74	-1.9	1.1	-0.82	2.8	-0.28	1.7	3.9	5.4
6	3.4	2.4	-2.7	2.9	-4.7	-1.9	-1.5	0.93	3.2	6.2	-2	-5.2	3.9	4.5	-0.66	6.4	0.8	-1.4	1.4	5	-6.2	-9.4	3.8	1.1	-0.03	-0.04	1.8	1.1	3.5	-1.5	-1.9	1.5	-0.83	0.14	3.5	-0.08	-3	4.2	2	3.3	-0.04	2.4	2.4	1.8	3.5	1.5	2	9.8	8.1
13	4	5.3	-2.8	2.5	-4.8	5.8	-4	6.2	-1.6	4.5	2	-4.4	-0.02	0.35	2.8	4.3	-8.1	-3.5	-3.5	1.5	-3.5	-4.6	-6.7	5.8	-1	9.9	-3	3.4	3.4	4.9	1.3	7.4	-5.6	2.9	2.8	0.65	-2	7.4	2.6	6.3	-0.18	6	-1.4	7.2	-3.7	3.5	2.6	5	4.1
-0.66	5.9	2.1	3.7	6	0.08	4.1	1.8	9.3	6.1	0.17	4.7	-2.9	-4.6	0.97	-1.3	-6	-0.56	-2.6	-0.31	1.7	-4.6	-1.9	-4.9	2.1	1.2	3.9	-2.2	0.08	0.53	3.4	-0.23	-3.3	-1	-0.35	-5.7	1.8	-2.6	5.2	3.2	3	-6.6	0.99	1.4	3.6	1.1	5.3	0.77	9.5	8.6
-10	2.5	-8.4	4.2	-1.8	1.1	-3.9	5.9	-6.6	-6.4	-5.8	7.3	11	3.5	-7.5	0.84	-2.6	6.7	-5.2	1.3	-3.5	-0.26	-4.5	-7.7	-4.4	4	-0.01	-4	-0.38	-6.5	-4.7	0.21	-5.5	2.7	-2.2	-5	-2.5	-4.6	3.3	2.6	4.1	-3.8	-5.8	6.1	-3	-0.15	-1.8	-0.28	4	-2.5
-4.9	6.6	0.41	-0.74	-2.6	0.75	4.8	3.5	2.3	3.9	-3.3	0.48	8.2	4.6	-6.2	-3.4	-5.6	2.4	-2.5	3.2	-4.9	0.2	-0.6	0.72	-1.1	0.91	-3.5	-1.4	-6.4	-0.53	-4	-3.5	-4.6	-4.1	-5.3	1.9	-2.4	0.13	-2.8	0.75	1.4	-0.61	-1.7	3.4	-6.5	-5.6	-6	-4.2	-8.1	-2.9
-0.11	1.6	-1.5	5.4	2.6	4.5	4	1.9	0.65	-6.2	-0.88	1.9	-0.25	-6.4	-0.98	5.1	0.04	-3.6	2.2	-2.3	1.9	0.56	-1.1	-3.4	-0.88	0.08	-1.2	0.61	-5.3	6.3	0.37	3.4	-1.8	-0.89	-4.9	-0.44	-7.6	1.2	1.3	9.8	-2	-1.6	0.35	1.7	4.9	-5.2	-2.3	1.9	-11	-0.44
-4.5	-5.7	-3.8	1.6	3.4	-2.7	5.7	-7.3	5	-2.8	-0.01	1.2	1.9	-3.1	-3.8	3.7	4.8	-4	-0.68	3.5	-3.7	1.7	-2	1.1	0.49	3.1	-4.9	-0.51	-2.6	4.6	-4.6	1.1	1.5	2.3	1.9	6.1	-5.9	-1.2	0.95	2.5	1.2	0.4	0.77	0.23	2.2	2.5	1.6	-5.1	3.1	-3.2
3.9	-3.3	-2.9	-1.7	-0.19	-4.1	-5.8	-2.1	-6.4	-6.8	-5.5	1.8	-2.9	-4	-0.79	0.69	-5.3	0.67	-6.3	-1.5	-3.3	1	3.9	-1.4	3	-0.64	2.6	-1.5	5.1	-0.63	-3.7	-3.8	3.4	-0.73	-1.1	-1.8	-0.58	-1.4	4	-1.7	-1.3	-0.74	5.4	-2.8	2.9	-5.6	-1	-2.7	1.8	4.5
4.1	-5.9	-0.13	-0.5	3	3.2	2.3	1.2	6.7	-6.2	-0.54	4.1	1.8	-6.3	-1.9	-5.2	-5.7	-9.2	2.2	-3	-6.8	-2.5	4	-0.28	0.67	3.1	-7.6	-5.5	-2.2	-11	-4.5	-4.2	-3.6	-0.59	-6.3	-1.8	-2.8	-0.84	-4.8	-9.4	-7.4	4.7	-0.73	3.2	-2.8	-2.8	-4.4	-3.7	-3.3	-5.3
5.4	-0.9	-4.1	6.5	-1.6	7	-3.5	1.3	1.7	-6	-0.05	7.9	0.44	-4.6	0.65	3.6	-5.1	-0.34	0.99	-0.49	2.7	1.5	-1.6	-1.1	1.5	4.7	2.7	-5.9	5.3	-2.5	3.8	-1.5	5.7	4.8	-1	1.8	2.2	3.9	-0.02	-5.6	-0.16	2.1	1.6	6.9	-5.8	1.2	-2.9	5.9	-5.5	4.5
-4.3	2	-2.6	2.9	-0.45	2.8	-8.3	5.7	-1.4	-2.2	1.6	4.1	0.71	5.3	1.3	14	3.3	4.3	2.8	7.8	8.2	9.1	6.3	4.7	1.7	3.2	-3.9	-0.6	0.19	1.2	-5	1.1	-0.14	3.1	-1.6	-2.3	0.6	3.1	1.9	-1.6	-1.4	-1.8	3.1	2.4	-3.2	-1.4	-5	12	-5	7.8
6.7	7.3	0.73	6.8	-4.3	5.1	5.3	15	3.2	9.1	2	1.6	0.86	3.2	5.9	10	3	6.2	4	7.5	-1.2	7.1	2.5	4.8	2.6	4.7	-3.8	-0.22	-0.29	-0.48	1.1	1.3	-2.6	-2.2	-1.6	2.4	-2.2	-2.3	3.8	1.9	-2.2	0.09	-1.2	3.2	-4.3	0.9	-8	7.9	-5.3	6.1
11	9.2	-2.4	1.9	-6.8	1.5	-11	2.6	-8.2	7.1	-6.4	0.92	4.2	-0.74	2.1	13	6.6	4.3	3.5	5.7	4	6.2	2.3	4.6	4.2	8.7	2.5	3.6	5.3	-2.2	3.1	5	1.2	5.1	2	2.3	7.8	2.2	2.7	5.9	3.3	-0.71	2.4	7.4	6.3	8.6	-2.8	5.3	-2.5	9.3
1.9	5.8	-4.2	4.7	-5.8	8.7	-0.4	4.7	-1.6	12	-5	3.2	3.1	1.6	-2.6	5.3	12	9.2	-0.11	3.3	-0.69	8.8	4.8	5	1.2	9.9	7.3	6.8	4.3	9.5	2.1	7.1	-4.7	6	-2.6	5.2	3.3	1.7	3.6	9.7	0.29	5	-3.1	3.5	0.54	9.6	-1	4.8	2	13
1.3	0.29	-1.8	4.3	-5.4	8.1	-2.3	-1.3	-4.5	6.7	3.4	1.7	-1.3	0.92	1	1.5	10	2.3	0.51	3.8	2.1	0.41	-2.6	7.5	3.3	5.5	0.69	0.83	-1.2	4.3	3.5	6.4	-2	2	-0.42	5.7	1.1	-0.67	7	6.4	-1.6	4.4	2.2	0.22	0.18	5.4	-3.5	1.4	-4.8	9.7
0.32	7.4	2.9	0.77	2.7	-1.9	-0.77	1.1	-0.98	-2.8	4.3	-4.1	-5.5	2.4	-9.9	12	-3.4	5.3	-5.9	3.5	2.4	6.2	1.6	4.5	1.7	3.5	1.2	-1.1	0.83	0.13	-0.99	0.87	0.63	2.1	-1.4	6	-4.8	-1.4	2.3	0.56	1.7	0.94	-0.3	1.3	2	10	-4.1	4.6	0.03	5.5
2.8	6.2	4.5	-5.3	6.3	-3.8	4.1	4.3	-4.3	1.4	7.1	-6.7	-3	3.2	0.85	-0.06	10	10	0.96	5.7	-0.38	3.2	2.7	0.08	1.6	2.7	4.7	2.9	4.7	1.2	3.7	-0.18	3.9	0.45	-0.25	3.4	1.1	8.4	6.2	-3.3	3.9	6.7	6.4	1	6.9	3.9	-2.3	0.55	4.4	5.5
19	1	13	-3.7	14	0.16	11	1.8	5.8	5.4	9.4	-2.3	7.6	5.1	15	8.8	0.76	-5.8	12	8.6	4.9	0.01	8.4	8.2	4.3	3.8	9.4	4.5	4.3	-1.5	3.7	3.2	7.3	2.7	3.1	2.5	1.1	-1.9	0.13	-0.24	1.2	0.11	4.8	6.7	11	1.8	2.5	1.4	6.1	5.5
12	12	7.3	3.5	13	3.3	11	-1.3	6.2	2.2	7.8	2.5	2.6	3.8	8.9	7	4.2	-2.7	1.8	2.8	2.5	-2.7	-2.4	5.6	5.4	2.9	4.6	1.5	5.3	4.8	2	3.1	3.4	4.2	1.5	1.4	1.9	0.63	5.8	-1.9	4.5	8.3	5	7.3	12	5.2	-0.71	4.6	8.7	9.8
-0.55	7.6	0.5	-0.48	0.18	-1.5	-6.6	0.5	-8.8	5.7	3.1	-2.3	-0.07	12	-0.64	0.38	2.6	11	-2.5	2.8	-2.8	5	-5.9	8.1	3.2	3	2.8	3.9	3.5	-3	4.7	2.7	2.2	7.5	-0.8	1.4	4.5	4	-0.78	2.6	0.3	2.3	1.9	3.5	12	6.1	-1.7	2.6	6	5.9
-0.97	-0.31	0.25	-0.05	4.8	5.7	0.56	2.5	-2.2	-1.6	1.7	-0.85	0.79	-0.37	-1.6	-1.9	-0.68	-0.68	-0.02	-1.2	-0.51	3	2.9	-1.6	-3.2	6.3	0.94	3.6	-6.6	-0.94	3.3	-1	-3.6	0.7	-0.01	1.1	6.3	4.2	1.1	1.7	-0.4	5.8	1.8	2.5	8.3	-0.71	-4.3	-3.9	0.23	-0.08
0.05	4.7	0.67	-0.12	-0.71	-1.9	0.7	5.5	0.86	0.29	-1.2	-0.83	1.4	1.3	2.7	-2.1	4.7	-3.4	1	4.1	1.5	4.2	5.8	5.8	-4.8	-0.06	5.2	5	-1.7	4.4	5.1	1	6	0.39	0.13	3.6	6.2	4.7	8.8	-0.58	1.5	4.2	0.66	-1.1	-0.21	2.2	-2.6	-3	3.7	3.7
6.2	2.1	2.1	-0.12	-1.9	1.9	1.8	7	4.5	4.9	-1.2	-9.9	-4.1	3.3	-1.3	2	2	-9.2	2	2.2	2.6	5.1	4.2	3.8	1.4	-3.3	2.7	-0.87	-1.3	-2.7	3.6	-5.2	3	2	3	-3.3	-2.6	0	2.7	0.86	0.01	-4.6	0.29	-4	5.3	2	0.49	-0.45	1.4	6.9
-1.4	0.81	-4.4	-7.1	-1.4	-5.8	-4.5	-10	-3.9	-2.1	-7.8	-7.3	-2.3	-2.6	6.1	-2.1	6.3	-4.9	-1.5	-1.5	4.4	-2.9	-1.8	2.2	0.94	-4.5	6.5	-2.4	2	-0.62	2.7	-6.3	-1.7	0	4.8	-2.7	4.5	1.8	-2.2	3.4	1.4	-2.4	2.9	0.71	1.3	5.3	-0.71	-2.1	2.7	-4.7
-3.3	-5.9	-1.9	-4.7	-4.2	-5.3	-16	-5.7	-20	-2.1	-2.9	-4.1	-6.6	4	-3.5	0.87	-0.28	2	-9.8	2.3	-0.48	-0.19	-5	2.7	4.5	-0.57	0.75	-1.3	-2.6	1.8	-0.58	-6.4	-8	-0.67	-0.29	4.2	2.5	1.6	-4.9	-2.1	5	2.2	0.97	-2.9	-6.5	0.26	2	-1.5	-0.88	-0.57
-9.2	-0.8	-2.8	-3.2	-4	-1.6	-0.88	3.5	-3.8	-2.8	-3.7	-5.3	-3.6	-1.8	0.92	0.77	-7.4	-3.6	-8.6	-2.5	-2.5	-3.2	-0.21	-10	-5.2	2.7	-4.5	1.8	-6.5	5.3	-4.6	-5.5	-3.8	-1.5	-2.2	-0.29	-0.63	3.2	-5	-0.28	2	7.3	-7.5	-0.74	-13	-3.3	0.59	-9.3	-4.6	-5.9
-2.9	1.6	0.19	1.6	-3.9	3.4	-0.18	-2.3	-6.1	-3.1	-2.1	-4.1	-7.4	-2.9	1.8	-0.85	-4.9	1.5	-3.5	-8.5	-4.3	-1	-0.53	-5.7	-2.1	-1.6	0.22	-0.13	-1.9	-1.9	-1.9	-1.8	-2.5	-4.7	0.7	0.16	1.4	-0.11	-2.2	-0.3	0.88	0.44	-0.88	-5.6	-0.96	-4.5	2.6	-5.3	-5.9	-6.5
1.5	0.17	3.6	-1.9	-2.3	-0.03	-1.9	1.8	1	9.5	-2.9	-4	0.95	-4.7	-0.73	-4.1	9.1	-0.12	0.23	-1.9	2.4	-3.9	1.3	-0.92	-0.01	-7.3	2.6	0.55	1.1	1.2	4.6	-0.2	1.2	-1.3	-1.2	-1.6	3.1	-0.35	2.5	-0.71	-2.4	-4.7	-0.65	-4.4	1.8	0.04	-1.4	3.5	-5	-4.6
0.63	6.9	3.9	-0.82	1.1	0.83	2.8	-0.54	1.6	2.9	2.1	-5.9	1.4	2.5	2.3	0.58	-0.47	7.5	0.15	2.1	8.5	5.1	1.1	0.11	-5.4	-2.3	-0.35	3.6	-6.4	7.8	-0.69	0.5	2.5	3.3	0.17	-2.5	0.58	5.1	1.1	3.3	-3.5	1.8	-3	2.7	0.37	0.45	-4.4	5.9	-0.8	0.76
-2.6	1.1	1.6	-1	-0.32	1.4	6.4	5.8	9.6	6.2	0.13	-1.4	3	-4.6	4.5	1.9	-2.6	12	4.3	-1.7	0.08	1.6	3	0.72	-6.2	-1.5	-0.79	1.4	-5.8	-2.1	-0.04	1.1	-0.65	1.4	-4.4	0.25	-1.6	0.07	0.44	-1.5	-8.8	-3	-1.8	-2	2.1	3.4	-7.5	3.9	-9.3	3.7
1.2	3.8	2.1	0.16	5.4	-0.91	7.7	2.6	6.9	3.4	1.1	-2.1	2.8	-0.16	10	1.5	8.1	10	5	-4	8	2.8	2	0.42	0.84	2.3	1.5	0.14	1.3	-0.85	3	-3	1.3	4.7	-2.6	-1.8	-2.5	-0.63	-1.7	-5.3	-3	5	1.2	3.1	7.4	4.7	-3.4	3.3	-1.8	3.4
9.1	-3.3	5.9	-0.23	9.2	-4.4	8	1.2	12	0.77	4.6	-1.6	-0.93	-7	5	-0.4	2.6	5.8	4.2	-10	8	-3.7	-0.45	-0.04	10	-0.81	-0.59	4.3	-0.55	-4.4	6.8	-4.7	6.8	-2.4	-1.7	-3.6	1.6	3	4.7	-0.82	6.6	2	7.3	-0.13	14	-6.3	4.6	0.38	10	0.82
16	-5.8	7.8	0.87	14	-4.5	8.4	-9.6	9.8	-8	8.8	6.1	7.8	-7.6	6.5	-2.5	5.6	-4.5	6.6	-4.8	2.6	2.7	5	-5.2	9.2	-0.58	4.3	3.7	1.1	-7.6	7.8	0.12	7.4	-7.6	2.9	-0.79	3	2.7	8.1	0.68	3.9	5.1	12	-0.9	15	-4.1	10	3.9	22	-4.5
0.12	-1.1	1.6	1	11	-1.5	3.6	-0.04	4.7	0.57	8.5	-0.9	-0.71	-0.56	-2.5	-9.8	-0.41	-11	-2.8	-2.9	1.1	-4.8	-0.35	-3.7	8.8	5.4	7.1	-4.4	0.2	-1.1	4	1.1	1.2	-5.9	1.5	3.8	1.2	3.4	3	2.8	1.5	3.3	8.6	-2.1	8.2	-0.43	-1.1	-0.78	13	5.1
-1.8	0.01	0.07	-2.5	4.7	2.9	0.8	0.62	2.3	-4.6	2.9	-1.4	-0.5	-6.5	7	-7.9	3.5	1.2	7.3	-1.9	-0.12	2.3	-2.6	-3.1	9	5.6	4.2	3.2	3	2.8	1.6	-0.67	1.8	-3.6	3.6	0.36	4.7	3.2	-0.33	3.7	12	0.88	10	-1	3.6	-1.4	-4.1	-0.01	8.5	-1.1
2.3	-4.8	-0.08	0.12	-0.59	-4.4	6.2	-12	9.6	-3.2	1.5	3.7	1.3	-1.4	8.1	-6.2	-2.4	7.6	9.5	-2.4	1.4	-0.87	8.7	-0.61	4.9	-0.89	4.3	-4.2	-0.14	-2.5	6.6	-2.4	-0.31	1.6	2.1	-0.79	1.3	-2.2	-3	1.2	7.3	-5.5	5.3	2.2	3.3	-1.5	11	-4.3	10	-1.8
3.5	-6.5	2.6	-2.6	3.6	-4.5	9.8	-0.99	14	-2.8	8	1.1	0.44	1.2	11	-8.6	4.8	2.3	1.5	-3.3	6.7	-2.3	-4.4	2.2	1.8	-2.6	7.2	-5.8	4	-3	1.6	-0.3	-0.42	0.7	1.2	-6.8	2.5	-2.9	1.5	1.5	5.6	-2.6	3.7	-2.4	8.5	-1.3	13	-3.8	20	-7.4
5	-0.43	4.5	2.7	5.8	0.67	0.46	4.7	6.4	0.89	4.3	2.4	-4	-1.1	9.2	-2.6	2.7	4	1.5	-2.9	8.6	8.4	7.8	-3.4	11	-0.56	6.5	4.4	7.8	4.8	6.8	2.6	1.5	4.9	3.9	1.4	6.4	0.2	10	1.6	5.8	-0.77	4.8	2.2	9.7	4.7	5.6	-3	9.3	-0.75
9.4	8.2	7.4	3.1	9.6	1.4	2.8	-2.2	3	5.5	4.6	4.1	4.2	4.9	6.2	3.8	16	6.4	6.4	5.3	6.8	5.2	5	6.5	5.8	5.8	8.5	0.33	3	7.3	6.8	-0.39	0.63	-1.4	1.6	4.7	7.3	-0.59	5.2	1.4	1.7	1.2	2.9	4.2	0.38	8	2.8	2.7	-1.4	7.7
0.08	5.2	-1.4	2.1	-3.7	4.4	-4	2.5	-4.6	4.2	-6.3	0.29	2.8	4.4	-9.9	-0.34	-1.2	2.7	-2.9	7.3	2	-3.8	0.13	2.1	-3	7.2	0.57	1.8	-3.8	6.9	-8	8	-10	3.5	8.4	2.9	7.8	8.7	-0.34	4	8.2	2.4	-2.5	5.4	-3.1	9.6	-2.4	1.4	-1.8	5.8
-14	-4.2	-7.2	1.4	-6.6	-6.4	-12	1.8	-17	-0.75	-2.7	-3.5	-8.3	-0.61	-15	-3.8	-11	-5	-5.4	1.8	-10	0.48	-0.85	-1.7	3.2	7.4	2.7	2.8	0.42	-5.1	-3.3	-0.65	-1.1	4.3	2.5	3.6	6	5.9	-4.7	-3.3	6.6	-1.1	-0.21	-3	-6.5	5.8	-7.4	-0.3	-10	0.12
-4.7	-2	-0.15	2.8	-2	1.8	1.9	4.6	-0.93	-0.95	4.5	3.1	-6.6	-1.6	-5.2	3.9	-8.1	-1.4	-3.8	-0.28	-7.7	2	-6.2	0.03	2.6	-2.4	3.5	0.07	-5.7	-4.4	1.8	-7.9	2.3	-0.93	-3.9	-4.5	1.2	-2	-3.6	-2.9	-4.7	-4.3	3.5	-3.2	0.56	-7.6	-4.9	0.32	-12	-2.3
-4.7	-2.1	-6.4	0.74	-5	2.7	-4.3	6.9	-5.8	0.27	-9.7	0.7	1	-1.6	-3.2	1.4	-13	1.2	-5	-1.2	-6.3	-0.24	-5.3	0.55	-5.6	-1.5	4.7	-1.7	-4.1	0.05	-2.5	-6.3	0.19	-6.6	-2.8	-0.37	-2.3	-1.5	-1	-1.5	-4.5	-1.8	-3.5	0.31	-0.72	-6.2	-5.9	-0.17	-3.7	-2.7
-11	-2.6	-7.5	2.9	-0.95	1.8	-3	-4	-7.6	-7.2	-11	3.1	1.1	-0.84	-1.5	2	-11	-0.58	-0.38	-3.9	0.63	-2.4	-6.4	-4.4	-6.5	0.69	0.04	-3.2	0.16	-2.8	-6.8	0.05	-1	-4.6	-5	-3	0.61	-2.7	-1.4	0.4	-4.8	-8.9	-6.6	-4.8	-9	-3.9	-6	1.1	-14	-1.1
3	-1.1	1.9	-0.57	-7.6	-3.9	11	-5.7	-1.3	-2.7	1.2	-1.2	-3.4	2.5	2.9	-5.8	-4.2	-6.8	-1.6	-5.9	3.5	-2.8	-0.95	-4.1	-4.9	-6.1	-2	-5.9	5.5	-4.5	-2.1	-2.7	2.9	-4.9	3.2	-4.9	5.4	-3.2	-3	-0.37	-2.8	-4.1	-3.9	-6.7	-3.2	-9.8	-0.8	1.9	-10	-0.82
2.5	1.1	3.2	0.87	-4.2	3.7	-5.9	-4.1	1.7	-2.4	1.2	2.3	5.6	3.7	7.3	-0.83	8.9	-2.2	2.3	-0.23	3.6	0.25	9.7	3.7	-3.9	-4.2	-2.4	2.5	2.9	0.47	1.6	-0.92	0.16	1.7	2.1	4.1	-1.1	-2	-0.82	-0.15	-4.5	-3.5	-3.8	-3.6	-1.4	-9.6	-1.2	4.8	-5.2	8.6
-4.1	2.1	-1.1	2.6	-1.5	-2.4	-0.63	4.1	0.43	2.1	5.9	-2.4	-4.5	1.6	-1.4	3.1	3.2	1.1	-0.59	4	3.1	2.8	6.6	3	-4.8	-2.9	-4.4	-3	-1.4	-5.2	-7.5	2.1	-4.5	3.3	-2.9	3.3	-3.3	-2.6	0.4	-4.5	-2.9	-3.6	-5.9	-3	-7.9	-0.03	7.7	10	-0.4	15
-4.3	-7	-1.2	-6.5	-2.1	-6.2	-3.7	-3	0.12	0.69	2.8	-8.5	6.4	-1.4	5.1	3.4	9	-5.2	5.4	2.5	-1.8	-4.8	-0.3	1	3.5	-8.7	-0.05	1	4.6	4.2	-0.63	-2.4	1.5	-0.12	4.1	-1.5	-0.17	-0.28	0.1	0.46	3.8	-4.2	1.2	-11	-5.2	-3.7	9.3	3.9	7.7	6.8
1.7	-9.3	1.9	-3.3	-0.29	1.3	-13	-11	-5.3	-5.3	2	-8.9	11	8.2	6.2	-2.2	-3.3	-4.2	6.5	0.85	0.57	1.7	4.1	0.31	6.2	-11	-3.2	2.6	5.6	2.8	2.9	2.5	0.12	-3.8	12	-1.6	-1.4	-2.1	-3	2.6	4.9	-0.13	5.3	-13	-8	-11	-2.7	-3.1	-3.1	1.1
3.4	-8	-4.1	-1.1	-5.1	-2.9	3.3	0.61	5.3	-3.2	-8.8	-5.7	2.8	3.6	3.8	10	6.5	-1.7	6.9	5.8	1.2	-2.7	5.6	5.5	2.5	-3.3	-1.2	-5.3	2.9	2.6	3.6	-4.1	1.9	0.87	5	-1.8	1.1	-6.4	-2.5	-0.86	9.3	-3.1	-4.1	-1.4	-5.4	-2.2	4.7	-6.2	-1.4	-6.9
12	-12	8.2	-3.5	2.9	2.2	12	4.7	13	-1.1	5.7	-3.6	12	-5.3	14	-4.4	8.7	-12	14	-1.4	8.8	-9.7	14	-0.64	7.6	-6.6	0.22	-1.1	2.6	0.19	2.1	-4	8.2	-3.9	8.6	-3.6	-1.9	-3	1.6	-4	4.8	-2.2	5.7	-1.4	13	-3.2	11	-2.1	20	-11
15	-3.7	15	-0.78	12	1.8	14	-7.5	12	-2.7	17	2.8	10	-2.1	0.29	-2.9	3.2	-3.5	1.8	3.5	4.2	-2	-2.3	0.52	-1.4	0.57	-1.8	-0.5	-0.66	-2.4	6.2	-0.14	12	0.7	-1.6	-3	-0.77	-3.6	6.7	-1.9	-0.17	0.71	4.3	-0.9	11	-0.23	14	-2.9	18	-10
1.7	0.03	2	-1.6	7	2.9	10	-0.07	4	8.9	-1.1	1.3	-0.98	-4.1	-1.4	0.81	7.2	-8.5	0.86	-0.81	3.9	1.3	1	3.9	1.7	-3.5	-8.2	-5.8	3.5	-5.2	-0.89	1.3	2.9	2.7	-1.2	-6.3	2.2	-3.7	-2.9	-4.6	-1.5	-5.2	0.63	-0.24	4	2.2	-3.4	-0.76	0.43	-3.8
-5.6	-0.85	-6.4	-2.9	-6	5.8	-0.8	7.8	-6.2	2.2	-12	3.8	0.91	1.3	-9.1	-0.88	-11	-8	-9.8	2.5	-6.4	-3.7	-5.5	0.65	-4.2	-1.2	-6.1	-3	-3	-3.2	-3	2.1	-5.5	-1.3	-4.7	2.5	-7.4	-3	-1.8	-4.9	-3.6	-2.5	-6.9	-2.1	-0.69	-0.8	-2.6	-2.4	-8.3	-0.45
-20	2.4	-16	1.6	-13	0.14	-18	0.83	-23	-9.2	-17	0.44	-10	-5.8	-25	1.1	-16	6.4	-17	-1.2	-17	-3.7	-17	-2.9	-16	0.82	-5.7	7.7	-4.5	4.3	-8.7	3.3	-13	-0.36	-7.3	0.2	-9.3	3.3	-5	4.5	-7	2.9	-9.9	6.5	-18	1.4	-4.8	-9.8	-6.8	-5.5
-15	9.9	-9.8	5.9	-11	3.5	-8.8	1.4	-8.1	0.37	-11	2.3	-17	3.2	-22	-3.6	-21	-5.7	-16	-1.3	-19	5.1	-13	-0.29	-22	1.9	-12	-1.3	-7.2	-1.4	-9.8	3.2	-13	-0.02	-12	-1.9	-14	-0.89	-11	0.77	-13	0.26	-18	3.2	-28	0.73	-14	-1.2	-22	-0.2
-15	3.3	-5.4	0.81	-8.4	3.1	-8.4	12	-4.1	12	-6.8	9	-4.1	4.2	-9.1	3.2	-4.1	3.9	-3.7	1.7	-5.3	-0.98	-6.8	-5.5	-13	2.1	-14	-1.6	-9.1	2.1	-10	1.8	-4	3.1	-4.1	1.5	-14	2	-10	-3.6	-14	1.9	-12	3.2	-11	2.4	-10	3.8	-23	3.2
-3.9	3.3	-2.4	1.4	-5.5	0.74	-6.4	-3	-6.6	-2.7	1.6	9.8	-0.91	-0.67	0.78	0.43	0.53	2.4	5	-0.37	3.1	0.21	1.2	-0.33	-7	-0.47	1.1	0.77	-2	2	0.07	3.9	-6.1	3.1	-2.6	-1.2	-1.2	0.02	-0.4	4.1	-9.6	2	-8.3	0.38	-6.3	1.3	1.1	6.9	0.23	1.9
[truncated: 952 more columns]
