# Supplementary material for: Dyslexia on a continuum: A complex network approach
Source: PLoS One. 2018 Dec 17;13(12):e0208923. doi: 10.1371/journal.pone.0208923 (PMC6296514; doi:10.1371/journal.pone.0208923)
Supplement: S1 File — Detailed information about the archive contents is provided in the included README.txt file. (TGZ) [file pone.0208923.s001.tgz › FS_697_AA_run_1.csv]

0.52	0.25	2.5	-2.8	11	-3.3	-0.68	-2.7	5.4	2.6	4.5	-4.8	0.4	-3.4	5.9	-1.6	4	-9.1	3	-6.7	3.5	1.5	5.2	2.5	7.2	4.4	9.2	7.6	2.2	4.4	5.4	4.7	7.4	6.5	5	5.2	9.4	5	3.2	4.4	0.25	2.1	5.8	-1.2	2.6	4	11	7.5	7.5	8.2
0.49	-0.24	5	-3.3	-2.2	-4.3	-2.5	1.3	2.7	-2.8	7.1	-4.4	-1.1	-4.5	8.2	-1.3	6.6	-5	8.3	-6.3	6.4	-3.2	3.2	-3.3	4.2	2.1	7.3	-4.6	8.8	6.2	5.6	-3.8	8.2	8.5	8.1	-0.8	4.8	2.6	0.89	-1.4	-0.28	-3.8	5.7	-7.9	1.2	-0.31	5.9	0.72	8.9	1.7
0.08	-0.42	2.5	-0.93	-0.75	-1.2	-1.3	-1.1	6.8	-1.8	7.8	-2.4	3.3	-1.7	11	-5.5	5.2	0.23	7.5	-7.4	4.5	5.7	5	0.76	6.5	0.05	4.3	-6.2	4.4	2.5	4.3	-2.4	2.5	5.3	6.7	0.38	5.6	4.8	2.4	-1.8	1.4	-1	3.6	-4.8	4.3	-2	5.3	2.4	10	0.5
0.39	-0.02	0.46	-0.55	2	-2	1.8	1.1	9	-3	4.9	-5.4	5.8	1.8	8.7	-6.7	-0.36	0.67	5.2	-7.2	2.4	3.4	-1	6.8	4.5	-3.9	9.1	0.85	0.95	-5.2	6.1	3.8	3.4	-6	6.6	-0.25	6	-3.9	3.3	-2.1	1.5	-2	0.7	-3.1	4.7	-2.2	6.5	0.28	3.3	-6.8
0.23	-0.33	5.1	-1.4	0.45	-6.5	5.4	0.54	14	-3.1	7.2	-5.3	3.6	-1.8	9.2	-5.4	9.5	-3	14	0.98	1.2	-4.2	-0.84	3.5	6.3	-0.45	6.5	0.44	7.1	-6.3	4.1	-1.1	6.5	-6.6	5.7	-0.24	5.6	-1.8	4.4	-3	6.8	1.5	6.1	-0.28	4.9	-2.3	4.4	-0.83	6.2	-5.8
0.28	-0.19	6.4	-5.3	-0.26	-8.2	1.7	-11	11	-2.2	8.8	-4.3	-1.5	-3.5	8.6	-2.3	4.2	-5.1	9.1	-5.5	2.6	-4.8	0.17	-2.9	6.9	-3	5.2	1.2	4	-2.9	1.9	-0.05	6.6	-3.8	4.9	-3.4	4.3	-3.1	6.2	0.08	4.3	-0.92	5.6	0.96	1.9	-0.67	5.1	0.35	1.6	-4
0.29	-0.63	2.7	-7.9	5	-2.4	3.6	-8.7	2.4	-2.6	1.4	-2.6	2.8	-6.3	3.6	3.3	0.22	-1.6	4.1	0.89	-4	1.9	-3.4	-1.2	5.3	-0.88	4.7	-4.9	4.8	0.47	-0.75	-5.6	5.2	-3.2	5	-2.1	2.8	-3.4	3.8	-1.7	1.4	0.78	1.3	-3.9	-1.8	-3	3.9	-0.94	1.6	-7.5
0.26	0.18	4.1	-3.3	4.5	3.4	4.2	-4.2	8.7	-1.9	2.5	-5.8	5.3	-2.4	5.9	-0.94	10	0.8	8.1	3.3	3.8	3	-2.7	-1.8	2.7	0.17	0.25	-4.3	-1.1	-1.2	-1.3	-2.2	-2.1	-2.9	1.9	-0.74	2	-5.2	1.2	-0.55	1.2	-1.1	4.2	-5.4	2.1	0.9	4.4	0.09	9.2	-3.4
0.03	0.03	5.9	-2.5	3.3	-3.1	5.5	3	6.6	-0.31	3.6	5.8	4.6	2.8	3.7	2.9	2.6	6.2	0.87	1.2	-1.6	2.7	2	8.1	-2.6	1.9	3.7	0.98	-2.3	-1.5	8.2	-0.23	0.77	-4.7	-3.5	-0.04	1.1	-1.3	2.8	-0.03	4.9	0.97	6.5	-1.3	4.9	0.02	0.17	1.8	1.5	3.2
0.13	-0.25	5.6	-1.9	4.3	-0.22	1.9	-2.2	3	0.02	1.1	-0.37	0.52	3.4	1.6	3.1	3.9	-1.6	2.3	2.7	0.73	-7.7	4.4	-3	-3.4	-0.99	5.8	-6.6	-2.8	-3.4	3.9	-2.7	-1.6	-0.83	0.63	-0.31	-0.53	-0.4	2.3	-3.2	0.17	-2.8	9.4	-1.4	1.5	-1.9	-0.08	-3.9	-2.3	-2.7
-0.54	0.13	-1.5	1.6	-9	5.7	1.3	-1.7	-0.47	-5	-0.18	-6.9	-1.2	-1.4	-0.33	-1.1	-0.02	2.2	-0.16	-2.4	0.81	0.45	-5	0.77	-2.6	-4.1	-1.1	-5	-0.56	-1.6	-1.2	0.2	-0.83	-1.6	-2.9	-3.6	-0.04	1.8	0.99	-5.2	-0.99	1.1	2.5	-1.1	-3.4	1.6	-1.2	0.49	-1.6	0.21
-0.44	0.48	-1	4.3	-0.42	0.49	3.9	-4.8	2.4	-4.4	2.3	-4.4	-0.68	-1.6	0.2	1.7	0.42	1.9	1.9	-0.77	-2.2	1.4	3.2	5.3	0.96	0.41	-0.42	-0.98	0.49	-3.5	0.2	-2.8	3.5	-2.6	-3.7	-7.7	-3.2	-2.9	2	-5.1	-3.3	-0.5	3.6	-0.74	-2.3	-0.85	-0.8	-1.5	0.12	-1.2
-0.22	0.16	4.5	-1.3	7.7	-1.8	5.5	0.86	-0.04	-0.82	-0.47	-0.24	2.5	-3	-3.9	0.56	-1.3	-3.8	0.09	0.8	0.92	-1.5	2.3	0.51	-0.99	2.2	2.4	0.29	0.15	-1.8	3.2	2.6	-0.72	-4.7	0.99	-1.7	-2.8	-0.11	-3.1	-3.4	-2.5	0.24	4.2	-1.7	-2.8	4.5	0.73	-0.48	4.2	-0.9
-0.01	0.01	6.2	3.8	4	-1.1	11	-0.08	-2.8	-4	-0.96	-2.7	5.5	-0.38	-3.7	2.5	1.5	1.6	-2.9	4	1.1	-5.7	3	-5.1	0.88	3.3	6.6	1.3	-0.36	3	4	-1.9	4.6	2	2.1	-0.6	2.1	-2.1	-1.1	-0.38	2.9	-0.58	8.8	0.31	-0.89	-0.32	2.1	-1.2	-2.4	3.9
0.25	-0.47	4.3	-3.8	0.3	8.6	4.2	-10	-1.4	-8.7	1.4	-0.91	2.1	1.8	-1.5	0.82	0.61	3.8	-2.7	3.2	2.2	-2.2	4.2	-7.8	-0.48	3.8	4.5	-2.2	2.2	-1.2	0.93	-2.2	3.2	1.4	1.4	-1.5	3.3	2.8	-1.3	-0.79	2.4	-4.3	7.3	-3.5	0.61	-1.7	2.7	-1.8	-0.07	4.3
0.28	-0.41	-0.49	5.1	-1.5	5.2	-3.6	-0.65	-0.81	3.4	1.5	3.4	-6.8	3.7	1.2	-8.1	-1.1	1.5	2.7	-2.8	0.36	2.3	4.4	-2.2	-0.42	3.4	-1.3	-3.6	2	3.9	0.1	-0.64	1.4	5.5	1.2	1.2	3.7	1.8	0.39	2.3	-0.03	-5.9	-0.77	-1.2	5.2	-1.5	3.5	0.1	3.1	4.1
0.15	-0.64	-1.9	11	-5.8	8.1	-2.2	5.8	0.48	4.2	-0.75	7.9	-0.14	4.5	1.7	-6	-0.98	-1.1	-2.7	-7.5	-0.35	1.1	-0.04	0.56	-0.45	2.5	-1.2	2	-0.32	8.9	3.4	-2.2	-1.4	3.1	-2.2	9.5	0.16	4.3	0.69	1.2	3.6	-5.9	3.2	-0.52	4.8	-2.4	-0.18	-0.95	-1.2	2.3
0.04	0.16	-0.91	4.7	1.8	4.2	3	2.4	-3.4	8.7	1.9	6.1	4.1	6.7	0.21	0.71	-2.7	4.4	-2.8	3	1.1	3.6	1.4	-1.9	-1.7	-0.92	1.2	0.55	-0.27	-1.9	0.67	-3.4	1.8	-2.9	-0.38	0.6	0.64	-0.52	0.7	2.6	5.3	0.49	2.1	-2.2	3.8	1.4	-1.6	-2.8	-2.4	2
0.28	0.19	-4.8	0.26	-0.34	3.1	1.2	5	-8.4	9.2	-5.2	3	0.39	9.2	4.2	-2.8	4.3	-4.6	-0.04	1.1	2.2	6.5	3	-0.58	-0.81	-6.4	0.87	-0.85	-0.69	-3.6	-2.3	0.03	0.74	-4.4	2.9	-6.9	1.8	-4.3	-3.3	-1.1	4.7	0.35	0.82	0.85	0.44	0.54	-0.27	-3.5	-0.33	-3.6
0.2	0.21	-3.2	2	-4.8	4	-8.1	7.1	-1.8	-0.52	-6.9	1.1	-3	3.6	-3.8	-5	-1.1	0.27	-4.6	-3.5	-1.1	-1.6	2.9	-3.9	-1.8	0.7	-3.3	0.43	0.42	-1.9	-3.1	-0.6	-1.1	-3.9	-3.5	-2.8	-1.7	-8	-5.1	-1.6	-0.96	-0.86	-8.5	6.4	1.4	-4	-1.7	-4.7	-2.1	-3.5
0.05	0.09	-4.9	1.4	-2.5	9	-1.7	3.4	-0.7	-2.6	-6.6	2	-4.5	3.6	-5.2	-0.81	1.3	9.6	-3.9	-0.44	-2	-5.6	2.5	1.2	-1.8	-1.2	-7	-0.47	1	-5.9	-2.5	0.98	2.6	-4.7	-2.1	-0.89	1.8	-0.75	-0.13	2.2	-3.6	0.04	-10	2.5	-2.6	-1.3	-0.18	-5.7	-3.8	-1.6
-0.4	0.17	-8.5	0.23	-4	5.4	1.8	0.53	-6.7	4	-8	3	-0.05	3.9	-3.6	1.6	-5.2	7.2	-3.9	1.4	-6.4	6.7	-0.21	4.6	0.8	-1.7	-6.8	-1.1	1.9	-5	-5.7	1.5	3.8	-5	-1.8	-2.6	-0.82	-3.3	-2	-0.68	-2.4	-1.1	-8	2.4	-1.5	1.3	5	-3.8	-4.3	-5.4
-0.24	-0.06	-7	4.8	-2.3	-5.6	-0.3	5.3	-4.3	6.1	-8.5	-0.27	-1.9	1.8	-3.4	0.38	0.34	-4	-0.25	0.5	-1.6	5.6	-4	5.1	-0.82	0.55	-1.1	0.24	-0.74	1.9	1.1	0.4	-2	1.9	1.5	2	-4.3	-3.1	-1.6	-0.55	-4	1.3	-7.8	0.1	-3.2	2.4	-2.1	-1.8	-7.5	-1.4
0.19	-0.14	-4.8	-0.36	-8.7	-4.5	-5.8	1.4	-5.7	-1.1	-5.3	0.37	-5.5	-1.5	-2.4	-7.1	-2.7	0.39	7	-0.55	1.9	4	-2.1	1.5	-3.9	1.1	-2.6	0.3	-3	2.7	2.4	-1.2	-1.6	-0	-0.55	2	-1.2	1.4	-1.8	-3.6	0.89	-2.4	-2.8	-5.5	-0.6	4.2	-4.7	2	-3.9	4.2
-0	0.21	-6.8	-3.2	-6.3	1.9	-4.1	-3.1	-3.8	-1.6	-2	-2.8	-1.2	-8.1	-0.34	-10	2.4	-4.5	1.9	-3.9	1.3	3.4	0.73	-5.8	0.79	-1.6	-0.34	0.06	0.51	1.8	-1.9	2	-2.9	3.6	-1.2	1.7	-2.2	-0.72	-1.9	-0.88	0.4	-3.7	2.1	-2.6	-1.8	-3.5	-0.42	2.7	-2.9	1.5
0.06	0.33	-6.2	-3	-2.9	-7.3	-7.7	-1.4	-4.6	1.5	-4.6	-2.5	-6.4	-1.7	1.6	-2.5	1.8	-3.2	11	-1.4	1.6	-3.7	-2.4	-7.2	1.9	-3.5	0.38	-1.6	-0.21	2.7	-0.84	-0.3	-1.9	5.5	-1.3	2.1	0.13	0.36	1.2	-1.5	0.47	0.42	-4	-4.7	0.07	-1.8	3.5	-0.24	2.5	0.12
0.11	0.14	-4.1	-1	-0.96	-2.8	-4.6	0.43	-3.5	-0.31	-8.4	-5	-7.5	0.12	3.3	0.46	7.1	3.1	4.4	0.03	2.6	-6.5	0.03	-1.9	3.5	-0.7	1.5	-6.4	-1.9	6	0.42	-2.4	-0.94	7	3	2.8	-2.4	2.9	5.5	-0.08	0.04	1.1	-0.84	-2.3	2.5	-1.7	2.8	0.12	-1.3	-2.6
-0.05	0.41	-1.1	2.2	4.2	-3.2	9.1	4	-2	-1.5	-1.4	-0.34	3.1	4.8	-1.7	-4.4	2.3	2.2	-0.04	-2.2	1	0.98	3	-0.89	-3.7	-0.08	5.2	0.05	-0.27	0.81	5.3	0.58	-2.8	4	2	3	0.13	4.9	2.3	1.5	-2.1	2.7	3.1	2.5	2.6	2.1	1.4	-0.45	4.3	-1.9
0.31	-0.25	-0.63	1.8	1.5	-3.8	7.4	-2.9	-1.3	-5.2	8.3	-4.9	0.88	-0.75	-2.1	-8.4	-2.2	-12	-1	-5.6	2.5	2.2	1.1	-1.3	-1.1	-2.2	0.26	-0.16	-3.3	1.6	0.27	1.3	-2.7	5.2	0.73	-1.2	-1.8	-0.55	1.6	-3.3	1.3	3.6	4	-1.7	0.55	0.44	-4.6	-0.4	2.8	1.4
0.59	-0.38	6.6	-1.1	4.7	-1.7	1.7	-5.4	3.3	-4.8	2.5	-6.2	3.9	-7.4	0.16	-6.7	-2.8	-5	4.5	-8.2	3	-5.8	2.6	-2.5	-0.91	-0.82	-4.4	-6.8	-3	0.51	-0.34	-2.3	2.6	0.66	-1.2	3.4	-3.9	-0.67	2.2	-5.6	1.1	-4.2	3.9	-11	-1.7	3.7	-1.9	-0.15	0.95	0.42
0.33	-0.48	6.5	-2.6	4.1	-1.5	-3.5	-3.6	2.1	-5.4	-1.7	-4.5	2	-4.9	-5.1	-4.5	-1.3	-10	-2.8	-6.4	-1.4	-7.9	7.3	1.6	-0.52	-1.7	-1.6	-1.1	-0.8	-1.9	-2.3	-3	1.5	-4.4	-6	-0.35	0.05	0.5	-6.3	-5.5	-1.6	-4.1	-3.7	-8	-0.91	1.8	-0.36	-2.3	0.69	-4.2
0.25	-0.39	-0.71	-5.1	3.4	-4.6	2.9	5.6	-0.05	1.4	-1.8	4.4	2.6	0.51	-3.6	-4.3	-4.3	-8.2	-8.4	-4.3	-3.7	-4.7	1.6	-5	-0.23	-6	-4.2	-0.62	-1.1	-2.9	0.94	-1.2	1.4	-5.8	-3	-0.64	2.2	0.96	-3.4	-2.2	0.38	-1.7	-1.9	-0.16	1.2	0.17	0.48	1.3	0.48	-3.2
0.15	-0.37	3.2	-1.6	0.66	-1.5	0.34	-11	-3.4	-0.34	-3.2	-1.2	0.73	-4.1	3	-8.9	2.4	-7.1	-1.2	-2.8	4	-5.5	2.1	-11	-3.3	-4.2	-1.8	-5.1	0.45	-0.89	0.26	2	1.3	-4.1	-1.2	0.83	2.3	-1.9	-0.87	-1.3	-2	-1.9	-2.9	-6.1	-1.5	1.7	3.9	0.03	-3.6	-1.1
0.14	-0.05	1.9	-0.92	0.47	1.4	1.8	-2	0.15	-0.68	-2.1	-2.2	3	3.1	4.2	-5.2	5.8	3.9	2.2	-3.9	-1.4	-1	-0.75	-1.4	-1.2	-6.4	-1.7	-6.5	1.2	-3.4	-0.69	-2.3	2.4	-6.8	-1.8	-2.3	1	-3	-1.5	-2.1	-2.4	-1.6	3	-5	-1.1	2.7	-2.9	-3.8	-4.1	-3.2
-0.5	-0.23	-6.6	-1.9	-7.2	6.7	-5.9	4.6	3.6	2	-0.2	2.6	1.1	1.8	-2	-6.3	-3.2	-3.8	-0.1	-7.8	-3.9	-6.1	-2.7	-5.7	-1.4	-7.2	-3.3	-5.5	1.7	-4.5	-0.64	-3.2	3.5	-6.7	-1.8	-3.9	-2.9	-4.8	-2.3	-2.2	-1.9	-2.3	3.4	-6	0.05	-3.4	-3.1	-6.7	0.07	-8.2
-0.38	-0.04	-4.6	0.53	-6.7	-2.6	-3.2	-4.8	-3.4	1.3	-5.8	2.1	3.8	-3.2	0.73	2.2	-7.9	-3.5	-0.9	0.39	-1.1	-3.9	-6.1	1.8	-5.2	-1.6	0.61	-1.6	1.4	-1.3	1.1	1.6	1.2	0.86	-3.2	1.1	1.1	-0.64	-1.8	-1.6	1.2	-1.8	-0.74	-0.77	1.6	-2.5	1	-0.21	-0.37	-3.7
-0.64	0.1	1.4	3.9	4.4	-7.8	2.7	-1.7	-2.5	2.5	-1.9	2.1	3.6	-4.7	-3.8	-2.4	-5.6	-1.4	0.39	-3.5	-1.8	3.8	-5.6	2.4	-4.9	0.3	-0.42	-2.8	0.66	0.51	-1.6	-5.9	0.34	-4.5	-2	-2	1.8	0.06	-2.5	-0.59	-3.8	-2.3	-5.1	-0.03	-3.6	-4.8	-1.3	-0.97	-0.5	-0.07
-0.3	-0.02	5	-1.5	5.1	-4.4	5.4	4.1	-2.1	2.1	4	6.5	5.7	2	-0.02	4.8	-9.2	1	1.1	2.2	-3	-3.3	-2.9	-0.98	-1.3	-2	-4.9	2.8	-0.09	-1.6	-7.6	-1.4	-0.52	-8.3	2.4	-2.8	-0.52	-2.3	-0.9	0.51	-1	1.7	-4.7	6.7	0.36	-1.9	-4.2	1.9	1.3	-0.63
-0.14	-0.1	2.2	6.7	5.5	6.3	-2.8	12	-1.9	6.7	-3.3	13	-0.78	12	5.5	4.6	6.2	-6.2	0.87	3.4	7.5	0.11	3.4	1.5	1.9	4.5	-3.8	2.6	-0.5	-2.9	-4.7	2.1	-3.3	-7.4	-2.6	-0.77	-0.45	-3.2	0.22	2.7	2.6	-1.5	-11	9.6	0.49	-2.6	-2.1	-2.3	3.4	4.1
0.07	-0.17	-0.6	8.1	-0.45	10	-1.6	9.5	-0.72	12	1.6	11	-2	6.8	0.76	4	4.6	-6.2	-1.5	-2.2	1.7	-0.01	-0.43	0.63	2.6	5.3	-0.09	4.8	-0.22	0.69	0.96	0.81	-1.7	0.29	-2.4	-0.45	-1.7	0.67	-0.13	3.8	0.37	0.15	-2	5.1	2.1	-2.7	-0.88	0.85	2.6	4.6
-0.28	0.25	-2	6.2	1.5	6.7	-1.8	4.1	-4.5	-0.08	-0.31	-1.1	-2.5	3.5	-6.9	15	-3.8	14	-8.6	11	-5	5.9	-4.9	2.3	0.1	8	-3.5	5	-6.4	8.8	-2.9	1.9	-4.3	3	-3.5	4.1	-2.8	0.87	-0.03	2.7	0.69	5.1	-3.5	4.3	-0.15	1.1	-2.4	3	-7.4	3.2
-0.33	0.47	-6.7	-1.3	3.8	0.23	2.4	-2.4	1.4	0.68	2	1.7	-2.2	-2.2	-6.3	4	0.52	0.25	-5.3	5.4	0.3	1.5	-3.7	4.8	4.2	5.4	-4.4	8.7	-0.54	5.5	0.17	4.3	-3.8	8.6	0.5	5.1	-1.9	5.1	0.75	6.7	3.3	5.3	-3.4	7.2	2.1	4.1	-5	5.6	4.3	2.1
-0.05	0.08	0.14	-5	-0.2	-5.5	3.5	-5.2	0.51	0.03	1	-2.6	1.1	-2.7	-6.1	4	-6.6	2.1	-7	2.8	-6.7	0.33	-7.4	3.8	0.36	0.87	0.14	-0.49	2.7	5.7	-1.3	1.2	-2.3	6.8	2.2	1.6	-4.5	2.8	-0.01	4	2.5	3	-0.83	0.69	-2.7	1.4	-2	-2.1	-2.8	4.4
-0.1	0.36	-2.8	0.9	-0.7	-6.8	-1.4	7.4	-1.9	4.6	-2.2	5.2	6.2	0.37	-2.9	6.5	4.7	3.5	0.91	1.6	-2.3	0.74	0.1	2.1	2.6	-0.22	3.7	-1.2	-2.4	6.3	-2.1	-3.8	-3.8	3.9	-0.6	6.2	-1.6	5.2	-0.56	-1	4.1	4.2	3.6	-2.9	-1.8	-1.5	2.1	-0.32	-1.4	6.5
-0.28	0.43	1.2	-1.1	2.5	-0.01	-6.1	1.8	-7.6	2	1.4	1.8	1.9	0.05	-3.4	7.3	-0.96	2.3	-2.3	2.8	0.9	7.2	2.1	-4.2	-2.9	0.92	-2.2	0.6	-4.6	3.5	-3.6	-0.09	-2.5	6.6	-3.5	3.3	-1.8	2.1	1	1	-1.7	3.7	2.9	1.6	-2.4	-2.4	-2.9	-0.65	-3.7	1.1
0.01	-0.2	1.6	-0.79	2.7	-6.3	-7	-5.6	-6.1	-1.9	-0.03	1.5	-0.23	-0.25	-7.6	6.7	-9.9	7.4	-6	5.9	-2.1	4.2	-1.3	-3.6	0.5	0.7	-7.5	-0.88	-2.1	0.26	-4.2	4.1	-3.4	3.9	0.28	1.4	-3.2	0.18	1.7	1.6	-5	-1.1	-8.7	0.6	-3.9	0.94	-4	-0.85	-0.64	3.2
-0.21	0.38	0.17	0.59	-2.3	0.13	-1.8	4.5	-2.1	-4.7	-3.2	5.9	-3.1	0.5	-3.6	-0.47	-4.1	2.8	-1.7	3.2	-2.6	2.4	-5.8	-4.9	-3.5	3	-0.86	2.1	-0.15	-1.5	-0.32	3.9	-2	2.1	-0.18	0.4	-0.21	-0.75	1.1	2.1	-4.5	-2.9	-6.7	0.44	-1.2	-2.4	-2.9	-2.3	2.3	1.5
-0.43	0.16	-0.15	4.4	-4.9	1.6	-2	1.1	-0.18	-0.03	-2.8	5.2	-4.8	-2.1	-1.5	2.2	-6.6	0.62	-3	4.2	-3.2	-0.19	-5.7	3.6	-5.2	8.3	1.2	2.3	-0.74	3.1	2.2	-0.13	-1.9	1.9	0.77	2.2	-1	0.09	2.6	2.5	1.4	-0.44	-0.31	-4.3	-0.04	-2.9	-0.37	-1.2	-3.6	-1.3
0.13	0.1	-4.7	0.33	-7.9	-0.08	1.1	5.1	-5.4	-0.73	-3	-0.38	-3.4	-2.1	-1.5	5.3	-1.2	1.5	-1.1	5.5	-5.8	-6.2	-1.9	2.1	-1.3	5.1	-2.7	-0.19	-4.2	3.9	1.8	0.9	-6.8	5.4	-0.46	4.2	-4.5	4.8	1.1	4.6	-0.1	3.1	1.6	1.4	-3.9	-1	-5	0.45	-8.9	1.9
-0.11	-0.24	-3	4.4	-4.2	8.3	-2.8	1.9	-6.5	-2.4	-2.5	3.8	-3.1	5.9	2.9	4.1	0.37	1.5	3	3	-1.4	-5.6	-1.8	-5.4	-1.4	2.1	-8.8	-0.17	-0.41	-2.8	-3.1	-2.6	-2.5	-1.6	-2.2	-1.3	-4.1	1.9	1.4	0.44	1.4	0.64	1.4	6.2	-1.7	-0.82	-5.4	-3.2	-4.6	-4
0.29	-0.37	-0.87	10	1.1	8.4	0.58	7.4	-4.4	0.24	-2.4	5.5	0.81	4	2	2.4	1.3	0.03	0.33	-0.68	1.8	-3.3	-4.8	0.53	-4.4	1.8	-6.2	-0.65	-0.77	1.5	-2.3	-4.8	-0.18	-3.3	-2	-0.24	1.5	-3.7	-1.4	2.2	2.1	-2.3	-3.9	3.9	-2.5	-0.36	-3	-1.7	-1.3	0.32
0.22	-0.02	0.13	-0.98	-1.4	3.5	-1.6	2.9	-2	2.7	-4.1	-4.8	-3.2	1.6	-2.3	0.41	4.9	-2.8	-5.7	-3.9	1.8	-4.2	-0.98	0.85	-5.9	-0.03	-1.8	-0.43	-1.9	-3.4	1.1	-2	-3.6	-0.54	-1.9	-6	0.37	-2.2	-2.1	3.9	0.88	-0.62	-4.3	3.3	-0.09	-1.5	-1.7	-1.8	-8.1	2.1
-0.38	-0.07	0.38	-1.3	-1.5	-1.5	5.4	-4.8	-3	-0.7	3.2	0.36	-0.07	-4.4	-5.4	-2.8	-2	-0.47	-5.5	-3	-1.2	5	-1.3	1.8	-8.1	-3.3	2.7	-2.5	-2.5	-4.8	-0.79	-1.4	-2.4	-6	0.36	-1.9	-5.9	-2	-3.7	-0.66	-1.6	-2.5	-7.2	-3.3	0.37	-5.2	0.67	-2.9	-5.1	-3.1
-0.87	-0.32	-4.2	7.4	-2.5	4.3	4.9	8	-0.34	3.9	3.1	4.3	-0.62	4.1	-3.7	-1.6	-1.5	-6.5	-8.7	-1.6	-1.8	-0.45	2.7	3.4	-5.6	2.3	-3	-2.2	-2.5	0.5	-5.7	-0.39	-1.9	-4.4	-2.2	-0.45	-2.4	-0.83	-3	-1.2	-4.9	1.9	0.42	3.1	-4.5	0.09	-4.3	-0.42	-3.7	7.1
-0.08	0.16	-3	3.3	1.9	12	-1.5	7.4	-1.9	6.2	-0.74	6.5	-2.8	6.1	-1.9	0.27	-5.6	4.2	-7.6	3.3	1.5	-0.62	1.3	-5.9	-1.9	2.7	-5.7	7	-2.2	2.9	-5.9	3	-0.91	-0.85	0.2	-3.2	-1.9	-0.11	-1.8	2.6	-2.1	4.9	-3.8	8	-5.7	1.1	-5.2	3.5	-3	2.5
-0.19	-0.29	1.1	2.4	3.9	4.9	-4.6	3.1	-3.1	2.5	-3.9	7.4	-5	0.89	-3.6	1.2	-18	-3.3	-9	4.4	-5.5	-11	3.6	-4	1	-0.04	-6.2	4.4	1.7	-4.6	-4.3	-1.2	-2.4	-2.6	-1.5	-2.3	-2.3	-2	-0.99	0.03	-11	1.7	-4.2	0.03	-6.1	0.39	-4.5	0.49	-2.2	-4.1
-0.24	0.1	0.14	-1.8	-7.4	-6.5	-3.8	-0.82	-7.9	1.7	-5.5	3.6	-9.4	0.93	-2.8	0.41	3.6	-5	-9.2	2.9	-2.1	-5	-2.3	-0.86	0.8	-0.57	-3.2	1.7	-1.3	-3	-2.7	1.9	-1.9	-5.2	-4.3	0.64	1.7	1.1	-2.5	0.58	-7.2	3.4	-8.8	6.6	-3.1	-0.68	-2.1	0.2	-2.2	3
-0.22	0.14	5	3.4	-5.8	-0.3	-4.6	2.3	-6.7	0.93	-7.8	0.38	1.2	2.1	-4.3	-1.6	-4.5	1.8	-8.7	3.4	-4	2.9	-6.5	5.2	-5.1	-5.6	-4.6	-0.99	-2.3	-1.7	-3.4	1.1	-2.7	-1	-6.9	0.53	-2.9	1.4	-3.8	2.1	-0.48	-2.2	-8	-0.84	-2.3	-3.4	-5.7	-1.2	-4	-0.81
-0.07	0.08	2.3	0.85	-0.75	0.46	-3.3	-4.2	0.74	-2.6	-1.1	-0.85	0.24	-6.2	-4.9	0.49	-6.8	3.2	-4.2	-0.46	-1.1	0.59	-8.6	-3	-1.4	-6.8	-7.4	2.2	-3.7	-0.8	-5.6	1.6	-6.8	3.5	-2.1	0.9	-4.8	1.8	-1.4	-1.2	-2.2	2.5	-5	2.7	-1.1	-1.4	-4.9	-0.86	-3.3	-4.8
-0.38	0.11	-1.8	3.1	1.2	0.41	-1.9	0.26	4.9	0.67	-0.14	0.89	0.41	-3.4	-3.1	2.3	-11	-0.71	-3.3	-0.25	-5.6	-0.5	-6.2	4.7	-1.9	-3.1	-3.9	0.13	-0.27	-0.76	-5.1	2	-1.4	2.8	-1.3	2	-4	3.1	1.4	1.2	2.6	-0.7	-2.5	2.4	-2.9	-2.4	-6.5	2.8	-4	-5
-0.47	0.13	-0.48	-4.8	-3.1	-1.8	-5	1.5	-0.77	4.5	-0.13	3.9	3	-5.7	-4.3	0.4	-10	-1.6	-5.6	0.76	-4.8	-2	1.7	3.3	2.6	0.22	-1.6	3.9	-0.14	2.6	0.08	3	-1.2	6.9	-0.42	2.9	-2.9	2	-6.2	-0.39	-4.7	0.75	-1.2	2.9	-2.7	-1.4	-5.4	2.6	-2	2.4
0.13	0.09	-0.06	-3.5	-0.09	2.2	-8.9	7.8	-6.3	12	-2.9	9.3	-1.3	-1.2	-3	4.6	2.6	0.82	-9	2	2	2.1	-2.4	-3.2	-0.01	3.2	-3.1	3.8	3.9	1.7	-3.8	4	-0.7	1.5	2.5	3	-1.4	5	-5.2	2.8	-1.3	1.9	-2.5	11	-2.6	-1.4	-5.5	3.2	-5.2	3.9
-0.11	0.23	0.02	7.9	5.2	8.7	-3	12	-4.5	4	2.6	8.9	-3.6	7	-7.5	5.5	-1.5	9.2	-8	-1.5	3.8	5.8	-4.6	3.8	-3.3	2.4	-5	4.9	0.06	1.2	-3.7	-0.87	-2.5	-3.7	-2.1	0.76	-2.7	3.1	-3.9	5.2	-2.6	0.1	-3.1	8.3	-3.5	1.2	-4.4	2.8	-2.9	5.7
-0.33	0.7	-4	3.9	-1.9	8.7	-9.8	6.7	-1.6	0.64	1.8	0.96	-7.1	5.5	-5.1	16	-5.4	12	-5	14	3.3	7.3	-4.7	8.1	-1.8	4.7	-6.5	13	0.24	0.04	-6.9	3.9	-1.1	0.03	-1	1.3	-6.2	3.7	-2	5.1	-5.5	6.5	-4.4	10	-4.3	3	-6.2	3.7	-3.3	8.4
-0.44	0.56	-3.4	-2.8	-0.65	-0.23	-4.8	-4	-2.2	0.34	-2	-1.4	-2.2	1.1	0.8	2.7	0.32	-1.8	-5.7	6.1	-0.84	-4.5	-0.45	0.75	0.9	-2.1	-7.8	4	-0.72	-2.2	-8.1	0.74	-3.8	4.8	0.02	-0.71	0.48	3.6	-0.35	-0.37	-1.3	1.8	-5.4	5.8	-2.5	1.8	-6	1.4	-2.6	1.4
-0.11	0.49	-3.1	-2	0.16	-12	0.37	0.12	-2.8	-4.8	0.07	-2.6	-3.9	-3.2	-5.5	-3.3	-6.6	0.76	-7.9	3.9	-2.8	-3.3	-4.6	-2.4	1.9	-2.5	-5.3	-0.96	0.43	-2.2	-4.2	0.46	-2.5	0.05	0.23	1.8	0.37	-0.94	-2.6	1.3	-1.7	0.38	-8.7	-1.4	-3.2	0.78	-3.8	3.6	1	-5.1
-0.21	-0.47	-0.1	-5	5	-4.5	0.58	-3.8	-2.7	-5.7	-2.9	-6.9	-2.3	-8.2	-4.8	2.5	-8.3	0.84	-5.1	0.55	-2.9	-4.3	0.35	-4.7	0.03	-9.1	-2.6	-2.2	3.1	-4.5	-3.7	2.9	-1.5	-5	-0.81	-5.5	-1.7	-3.9	-4.5	-0.6	-6.7	-2.5	-10	-4.2	-4.5	0.1	-3.3	1.2	0.04	-6.7
-0.19	-0.36	-1.5	-7.2	-4.8	-8.1	0.87	-8.6	-1.3	-7.4	2	-7.8	-9	-5.7	-7.4	-5.7	-6.3	-3.4	-6	-3.5	-8.5	2	-8.1	-3.4	-4.9	-8.8	-5.3	0.91	-3.3	-8.5	-5.6	3.2	-4.5	-3.9	-7.6	-4	-3.4	-0.09	-5	0.49	-7.2	-2.1	-6.8	0.99	0.92	1.9	-4	1	2.6	-8.2
0.03	-0.43	-4.2	-8.4	-1.9	-3.4	1.9	-7.1	0.57	-6.8	5.8	-2.4	1.5	0.94	-8	-3.7	2.3	-2.5	-13	-5.7	0.63	3.1	-7.4	-3	-3.8	-3.3	-3	-1.2	-4	-5.5	-1.9	0.89	-6.8	-2.8	-3.5	-2.6	-3.6	-5.3	-4.5	-2.9	-6.9	-3.5	-4	-0.64	-2.8	0.02	-0.72	-1.5	-1.8	-2.6
0.2	-0.32	1.8	-8.3	4.9	-4.1	2.1	-7.6	1.1	-6	3.7	-10	2.1	-4.1	-6.7	3.7	-2.5	-5.3	-5.2	0.72	-3.4	-5.4	-0.42	-2.5	1	-1.4	-0.11	1.6	-3.4	-3	0.23	0.74	-4.8	-3.3	-3.1	-7.5	-4.1	-3.9	-0.63	-2	-4.4	-2.8	-5.5	-1.9	-1.6	0.02	0.96	0.77	6.1	-2.8
0.1	-0.19	1.5	-5.1	5	-9.1	6.2	-0.76	6.1	-1.8	9.1	-4.8	3.2	-3.4	-2.6	0.27	-0.94	-5.4	3	0.73	-1.8	-4.8	1.3	-1.5	-2.1	-5.3	4.2	-4.5	-0.15	-1.9	6	0.83	-2.2	-1.9	-0.66	-3.2	-4.5	-1.8	-1.1	1.4	-2.3	-5.5	-0.65	0.47	-0.31	-1.8	0.59	-2.6	7.1	0.77
-0.61	-0.01	-2.4	1.9	-1.3	0.59	-5.3	-2	2.8	3	6.6	0.9	0.53	0.01	-5.6	6.1	0.71	4.8	-2.4	4.1	0.54	-0.9	2.5	2.7	-4.7	1.2	-0.32	3.5	-0.48	1.7	-0.4	2.5	-2.3	4.3	-3.3	0.37	-2.6	2.1	-2	4.9	-1.8	0.01	-0.78	3	-3.5	5.7	-1.1	2.3	-0.74	8.7
0.08	0.55	-4.9	-2.1	-5.9	2.9	-11	0.64	-10	0.25	-9.8	0.65	-7.1	7.3	1.1	10	-4.8	2.4	-0.94	2.4	-3.2	3.8	-1.5	4.6	-0.71	-0.9	-7.6	2.1	-2.9	-1.1	-6.5	2.6	-1.8	2.1	-4.8	-0.93	-2.4	4.9	2.2	0.56	-3.7	3.3	-5.4	3.3	-4.9	4.5	-3.4	2.2	-7.9	2.2
-0.27	-0.02	-2.5	-0.11	-3.2	1.2	-6.1	3	-3.1	7.4	-2.9	5.5	-2.2	0.52	5.4	9.6	-2.2	2.5	0.16	11	-0.22	3.6	1.5	2.4	3.9	6.5	-9.4	7	-0.5	7.2	-2.3	5.3	-2.1	5.5	-3.7	9.2	-3.8	3.1	1.2	7.8	1.1	7.8	-4	12	-1	4.7	-5.8	3.3	-5	4.3
0.17	0.28	-0.21	3.2	3.7	1	3.2	6.3	3.2	10	-1.3	6.4	-0.1	-2.4	2	7.3	-3.1	8.6	0.58	0.77	0.69	6.8	-0.1	4.2	2.8	3.8	-1.3	6.2	-1.4	4.7	-1.9	2.5	-5	2	1.2	6.5	-3.1	-0.16	0.54	6	1.9	3.1	3.5	6.3	-0.22	1.2	-4.3	3.8	-1.3	2.4
-0.23	0.33	5.7	-3.8	4.1	-9.1	-2.8	0.69	-0.1	6.8	0.78	0.62	3.9	-2.5	-2.6	5.4	-9.9	8.3	-1	8	-3.4	2.8	-2.1	6	2.8	5	-1.4	7.3	0.68	1.8	-3.7	0.48	-2.5	5.5	-2.8	0.82	-4.1	1.1	-0.36	3.6	0.36	6.7	1.9	11	-2.2	4	-2.3	2.5	0.12	6.6
-0.3	0.78	-0.18	1.6	4.7	-2.8	-3.3	6.1	-1.6	2.5	0.46	6.3	4.5	-0.34	-2.1	9.2	-6.8	8.2	-1.8	6	-11	6.2	-0.28	5.5	-0.57	2.2	-2.7	7.5	0.04	2.6	-0.41	3.2	-0.28	6.1	-1.5	-0.16	-2.7	0.47	-2.2	2.5	-0.24	8	3.7	9.1	-3	2.8	-2.7	2.1	-1.1	8.7
-0.4	0.54	-1.5	6.3	0.27	5.1	-0.3	1.2	1.5	0.41	0.24	0.9	-0.75	0.49	0.12	9.4	-4	8.9	-0.33	9.2	-7	4.2	1	12	2.6	7	3	6.9	-0.07	6.2	0.67	5.6	-4.6	6.7	3	2.6	0.3	2.5	-0.15	1.9	0.1	8.1	2.7	6.4	-0.92	6.4	1.6	4.3	-1.2	8.3
0.28	-0.22	-5.8	4.6	-2.5	2.7	-6.1	-1.7	-2.2	0.91	-5.8	-3.9	-6.1	-0.51	6.7	9.5	9.3	-3.9	6.9	6.7	4.8	0.26	6.5	2.7	5.7	5.5	9.8	4.6	-0.29	2.8	7.9	0.15	5.3	3.6	-0.07	4.1	1.5	0.77	1.3	4.4	6	7.8	13	7.7	3.3	4.7	4.1	1.6	6.2	1.9
-0.1	0.27	-5.3	-1.7	-4.8	7.5	-6.5	0.86	-1.9	-5.3	-7.3	-5.3	-3	1.7	1.3	8.3	5.4	5.4	1.5	5.2	5.2	4.8	3.5	1.2	-3	3.4	-0.48	-1.9	1.4	-2	0.01	2.3	3.2	5.6	-0.37	0.17	1.6	-0.28	6.1	3.1	3.8	6.1	2.3	1.8	1.3	5.4	0.05	0.87	1.6	-0.03
0.05	0.08	-3.3	-4	2.5	2.6	-0.9	-0.52	0.72	-3.1	1	-4.4	0.43	-0.19	-1.4	8	5.7	3.5	4.3	8.2	1.8	-1.1	-2.8	4.2	-2.9	2.9	-2.2	2.7	-0.76	0.91	-1.4	1.3	-2.1	3.8	1.2	1.8	-1.7	2.3	2.9	3.3	-0.82	2.3	-2.5	0.87	0.31	-0.25	-3.4	1.4	-0.14	2.3
-0.29	0.15	-0.21	-2	0.35	-6.5	2.2	-0.34	2.2	-1.3	1.2	-0.36	4.5	-0.78	-1.7	7.8	3	2.8	-1.1	1.3	-1.9	-2.2	3.6	1.1	-3.1	0.95	-1.9	6.9	-4.8	4.9	-3.2	6.2	-12	7.7	0.76	2.9	-4.1	6.4	3.5	2.2	0.99	6.6	1.9	4.1	-1.3	1.9	-5.8	5.4	-5.4	5.8
0.17	0.4	2.3	-2.1	-1.8	2.7	0.96	-4.1	-1.9	1.8	-3.9	8.6	-0.95	2.5	-4.2	5.8	1.5	6.9	-0.47	9.9	-1.4	8.6	-5.8	5	-3.5	5.1	0.33	3.4	-3.3	2.9	-3.2	4.2	-2.3	6.4	-2	5	-1.5	0.78	-1.7	3	1.5	8.4	4.1	3.2	-0.14	3.7	-0.6	2.1	-2.2	5.4
0.46	0.4	-2.2	-2.5	-3.6	6.5	-3.7	-0.32	-1.2	-1.9	-2.6	0.33	-5.3	2.1	-2.3	6.9	2.2	9.3	-8	13	1.1	2.9	-4.4	2.2	-4.9	0.86	-2.6	6.6	-0.95	-5.2	1.8	2.8	1.4	-0.47	-0.96	-5.2	-1.9	-1.2	-4.8	-4.1	-0.06	4.5	-7	7.4	-2.5	5.4	0.37	2.9	0.7	0.73
-0.32	0.25	1.3	-6.2	-5.2	-1.7	-0.11	-4.8	1.6	-4.1	4.1	-0.75	-1.4	-1.6	-2.1	4.1	-2.4	1.2	-4	0.11	-6.8	-3.4	-1.8	2	-0.48	-0.38	-0.51	0.54	2.6	1.5	1	1.4	0.08	9.8	1.4	-0.89	-0.76	2.6	-4.3	-2.4	3.1	7.1	-3.5	1.3	-1.3	4.6	-1.4	2	0.6	-1.8
-0.36	0.42	-0.55	-6.6	-7.9	-10	-4.1	0.21	0.36	-5.8	-0.74	-5.4	-2.3	-3.8	-9.3	-0.66	-1.7	3.6	-3.4	1.5	-0.78	-1.7	3.7	1.5	-0.89	0.54	0.4	-4.1	2.3	4.8	1.6	1.8	1.2	8	2.2	-1	2.1	3.5	-1.1	0.02	-5.4	3.1	-6.2	-3.9	2.6	3.3	4.2	3.4	2.1	0.52
-0.33	0.11	0.31	-0.77	-4.3	-13	-0.18	2	-0.44	-6.2	-0.69	-3.6	-2.8	-1.9	-7.1	-5.4	-0.73	-2	-7	-4.4	1.1	1.2	2	0.99	-2.7	-2.1	2.8	0.72	0.66	3.4	7.8	4.5	-1.3	9.5	0.21	0.56	2.2	5.6	-3.4	-3.5	-5.3	1.5	-3.2	-3.7	5.6	5.5	6.3	4.2	-5.8	-3.5
-0.15	0.3	-0.59	-2.3	-3.8	-2.5	4.7	-7.8	-1.1	-2.2	-2.7	-5.2	-0.75	-8	-2.2	-2.8	2.6	-0.06	1.4	-0.92	0.01	0.28	-0.05	-2.5	-4.6	-2.6	-4.2	-1.9	-6.7	-2.1	3.9	-2.2	-2.9	7.7	-1.6	1.5	1.3	4.2	-4.1	-4.4	-0.85	-2.8	1.1	-3.5	2.3	-0.94	1.3	2.4	-2	-2.4
0.15	0.64	-0.31	-7.5	-0.26	-9.1	-2.9	-8.7	2.2	-2.2	-0.34	-6	-1.4	-6.3	-4.2	-2.5	3.2	2.7	-2.2	2.3	3.8	2.6	3.7	-1.7	-0.77	-5.7	-1.9	3.2	-6.7	-5.9	1.4	0.16	-3.8	4.4	-3.4	2.3	-1.6	-0.79	-6	1.3	-2.1	-6.5	-3.1	2.6	3.8	-1.8	-2.3	3	-4.2	-3.3
-0.13	-0.2	-7.4	-6.2	1.1	-1.8	0.36	3.8	2.4	1.9	-0.35	1.1	0.44	-1.1	2.1	4.5	13	15	1.5	6.2	1.5	7.5	2.1	-0.21	-2.7	-4	-0.18	4.3	3	-0.04	1.1	5.3	-1.8	-1.8	-2.4	2.5	-0.33	4.5	-2	7	0.35	2.9	5.1	0.87	0.82	6.4	-2.3	7.3	-3.2	0.02
0.21	0.26	4.5	2.6	2.3	4	5.3	-0.21	5.9	2.1	11	-1.4	-0.91	-0.84	-0	1.1	10	4.7	2.8	5.8	5.8	6.4	4.8	1.2	1.1	-0.3	-4.3	4.3	1.7	-4.1	-0.72	2.4	-4.5	-11	0.12	-5.2	-5.5	-3.7	3.3	1.8	3.2	3.8	2.6	6.2	-4.8	0.87	-4	1.5	-4.5	1.5
-0.19	0.4	0.85	3.5	-0.74	5.2	2.9	-3.3	2.6	0.13	8.9	-2.1	3.7	-0.56	2.9	0.52	0.82	2.8	5.1	2	0.83	1.8	-3	-1.1	0.98	-3.3	1.9	5.1	-3.1	-5.8	-2.3	-1.1	-8	-8.3	-1.6	-6.7	-4.2	-7.7	-0.81	0.07	1.7	5	6.9	11	-3.4	-0.76	-0.13	-0.11	-1.1	-1.6
-0.25	-0.27	2.1	-1.1	4.7	1.4	-1.4	-5.1	1.1	0.75	-1.2	-1.8	2.6	-2.3	-0.87	1.7	3.2	3.1	7.9	-0.59	1.2	2.7	-2.5	1.3	2.4	2.5	-1.4	3.1	-1.4	-0.2	-3.1	-4.1	-4.4	-6.8	2.6	-4.2	-2.4	-0.33	2.1	0.7	-0.74	-0.52	0.1	-1.6	-2.7	-3.6	-1.4	0.87	-3.6	-2.2
-0.13	-0.24	0.33	-3.7	3.6	-1.5	-3.8	-2.6	-2.6	0.6	-4.8	3.6	-0.05	-1.3	8.4	-1	-4.2	-0.5	1.5	1.3	-0.37	-5.1	3.9	1.5	5.3	3.1	8.1	-1.1	-3.2	-0.02	3.2	-4.6	-1.3	-1.7	-2.3	-1.7	3.1	4.4	4.6	1.7	4.6	-7.6	6.9	-5.8	8.6	-2.8	4	2.4	0.12	-6.1
-0.2	-0.21	6.1	0.52	4.2	3.3	9	-2.5	-0.25	-0.91	6.7	1.6	-2	-3.5	2.2	-7.8	3.2	-6.2	1.5	-1.8	0.93	-2.7	5.3	-2.5	2.5	-3.3	11	-6	-3.2	0.39	2.2	-6.1	-0.37	-3.3	-3.7	1.7	0.75	-1.4	4.8	2.7	2.9	-5.9	7.6	-1.9	6.3	0.8	5.1	2.4	6.6	-2.9
0.36	-0.65	0.86	3.6	2.2	7.7	6	2.9	2.7	2.7	3.8	-2.7	2.7	-1.6	3	-0.7	8.4	3.5	5.2	-3.2	3.2	-1.2	2.4	3	2.8	1.8	7.9	0.41	0.94	-1.5	0.95	-4.8	-2.5	-3.6	-2.2	-0.44	-3.1	0.8	5.6	-0.42	-0.12	-6.7	8	-1.7	0.04	0.19	1.6	3	4.2	1.2
0.29	0	0.31	3.2	3.7	5.2	-4	3.9	4.6	2.4	1.8	1.5	1.9	1.9	6.1	7.6	3.6	9.6	6.6	6.7	6.6	3.9	7.6	2.2	2.9	6	8.4	-1.4	-4	1.4	3.3	2.8	-0.68	0.4	-2.2	0.49	0.85	-0.68	3.6	2	6.4	-0.87	7.6	-1.5	3.2	3.7	1.8	2	5.1	5.1
0.49	0.13	1.4	3.6	3	10	1.5	0.66	0.78	-2	0.2	3.5	-2.4	3.4	7.7	3.4	3.5	-1.4	9.9	2.8	5.1	0.94	9.4	-2.2	5	8.1	7.2	5.1	0.15	6.1	1.2	3.7	4.6	3.1	0.37	5.3	0.89	0.98	5.4	3	6.2	-0.59	6.3	2.2	3	-2.2	3	2.1	-0.86	7.6
0.08	0.15	0.66	1.9	-1.1	6	0.78	2.6	-0.57	1.5	1.5	0.4	-0.14	4.4	3.7	5.2	-0.51	5.8	2.6	3.2	5.2	2.5	7.4	1.4	7.2	3.4	4.7	4.2	5.2	4.1	1.7	1.6	6.7	-0.05	2.6	5.7	1.4	3.5	3.9	4.4	4.5	0.48	4.1	1.2	2.7	2.5	4.2	-0.67	1.2	4
0.44	0.31	-0.83	3.7	-2.1	-0.16	5.9	-0.37	6.1	1.9	5.6	0.17	5.6	3.4	1.5	3.7	2.2	2.7	3.6	3.5	2.8	7.3	9.3	7	5.1	4.6	4.7	1.4	3	3	0.48	4.5	2.2	-0.6	-0.16	7.3	4.9	3.4	3.6	4.6	4.8	-0.65	1.6	0.77	0.88	2.6	3.8	-1.4	6	3.2
0.39	0.67	4.4	-2.3	4.5	0.72	4.8	4.6	6.8	2.5	9.1	0.57	4.2	6.3	5.5	1.8	2.6	2.2	2.8	5.7	7.4	3.6	8.9	3	-0.96	3.9	2.7	3.3	-2.3	1.3	0.56	3.1	-1.8	1.4	1.5	0.85	2.5	1.3	1.6	5	2.3	2.1	1.9	6.6	0.37	3.8	2.5	2.1	2.7	-2.2
-0.04	0.36	1.1	-2.8	-6.2	3.3	-3.7	-6.2	3.1	-1.9	3	-7.4	-2.9	-0.54	4.7	-0.17	1.8	4.1	5.1	-0.76	2.6	2.8	-3.4	2.8	0.33	1.2	8.6	0.08	2	-2.5	-0.5	-5.5	4.3	-1.3	3.1	-3.3	0.18	-0.99	1.3	0.21	6.2	1.1	5.3	2	-0.6	-4.4	0.8	-3.8	0.36	1.5
0.05	0.32	0.33	-1.4	-7.9	-4.1	1.1	-11	1.6	-7.1	-2.6	-5.6	-4.8	-4.6	8.1	-0.48	6	1.4	4.2	-3.1	1.6	3.5	-4.8	1.9	1.4	-2.5	1.8	-2.2	3.6	0.45	3.2	-2.9	3.9	1.9	2.6	-1.8	0.61	-2.6	2.9	0.21	6.3	-3.3	1.8	-1.2	4.2	-2.5	0.41	-1.4	-1.2	1.5
0.38	-0.02	1.9	1.9	-4.3	-2.6	3	0.45	1.9	0.26	1.5	3.6	-0.79	3	5.2	-1.4	1.4	-1.1	6.1	1.9	0.5	-0.51	-0.79	1.4	2.1	-1.2	2.4	0.13	2.2	2.7	0.84	4	3	-0.8	1.9	-2.7	-3.7	-2.8	4.5	-2.9	7	2	0.06	-5.1	1.2	-0.07	2.3	-0.87	0.46	8.2
0.27	-0.07	3.8	3.5	-2.6	7	4.5	1.7	5.4	4.2	4.6	3.9	2.7	8.5	6.4	-1.7	4.3	-2.8	9	3.8	3.9	-0.95	8.3	2.6	0.71	-2.1	7.2	1.2	3.8	-1.6	2.4	4.2	2.5	-3.9	1.3	-3.2	1.1	0.12	5	1.1	3.5	4.8	5.5	2.5	4.2	1.2	4.4	-1.8	4.9	-2.2
0	-0.1	4.6	0.71	0.77	4.6	3.5	-5.4	6.1	2.6	4.4	-1.7	6	3.6	3.2	-2.4	0.5	-5.3	2.4	3.6	3.9	5.7	1.9	0.11	0.18	2.8	2	1.4	2.3	-1.9	-1.7	3.7	4.5	-1.1	-1.4	-1.9	1.6	-0.4	-0.24	1.7	3.7	-0.61	9.9	1.3	0.61	1.4	-1.7	2.2	1.7	-2.5
0.35	-0.12	0.37	1.7	8.2	-2.8	9.1	5.2	7.9	-2.2	3.4	-4.2	6	-3.6	1	1	-0.98	-2.2	1.3	4.8	3.6	-5.3	2.4	-7.2	2	-0.94	0.56	-1	1.4	-0.14	-4	-2.9	5.1	-2.8	2.2	2	0.97	1.5	0.7	1.4	-2.2	-2	-1.9	-1.3	-3	3.5	-0.92	-0.96	6.6	0.75
0.43	0.16	-1.6	3.5	-0.36	0.93	7.7	9.4	7.1	-1.4	4.9	-2.4	2	5.8	1.6	-0.83	-0.09	2.2	1.2	0.59	2.7	3.6	3	1.6	1.4	2.1	2.1	-3.8	0.07	1.5	-0.49	-1.2	-1.2	3.1	-0.48	0.55	1.5	0.05	0.22	1.3	-3.2	3.3	3.3	-7.1	-0.59	3.8	1.4	2.4	6.3	-1.3
0.26	0.47	-2.1	9.4	-7.3	12	-1.4	4.3	2.6	1.5	-3.9	4.1	-0.54	7.5	6	3.1	-0.25	2	7.5	2.5	-1.9	6.6	2.6	8.3	0.48	3.1	6.2	0.81	-1.4	5.8	3.9	4.1	-6.6	8.9	2.1	3.8	-0.06	-0.92	4.9	-0.23	5.6	5.3	7.4	-2.4	3.2	2.6	4.6	-0.77	-1.3	2.5
0.41	0	2.7	3.5	3	2.1	1.8	-1.1	3.2	-1.5	-3	2.3	7.3	3.4	4.7	5.2	1.9	0.3	8.6	1.6	2.1	-4.3	-1.5	-2.6	5.5	1.5	3.8	0.31	1.4	3.7	5.2	2.9	-0.08	2.2	0.76	-1.8	0.48	-0.41	4	-3.2	5.7	1.2	8.3	-3.7	7.1	-0.21	2.7	-2.6	0.67	1.4
-0.08	-0.02	1.4	1.2	3	-0.29	6	-0.37	6.4	1.5	2.9	-0.45	3.8	-0.57	5.9	-4.6	-2.1	1.5	6.5	-0.66	3.6	-7.7	0.39	-4.9	4.7	-6.8	0.64	-1	-1.5	-3.8	1.7	1	-0.08	-4	0.87	-2	1.8	1.2	1.5	-7.8	1.2	-0.6	4.6	-2.1	5.3	0.07	5.7	2.9	1.3	-7
0.04	-0.04	0.02	-0.19	-2.1	-4.6	-2.2	0.97	-0.35	-3.9	-0.86	-4.6	-0.51	-4.1	1.1	-5.3	2.4	-0.91	3.6	-8	1.9	6.3	2.1	3.3	4.3	-2.9	3.3	0.51	-0.67	-1.4	1.1	3	-1.2	-0.04	4.5	0.37	5.2	-3.4	5.9	-1.9	-4	1.4	1.4	-7.5	4.1	2.1	4.1	-1.7	2.1	-2.6
-0.21	-0.12	-0.71	-2	5.5	-9.2	-2.3	-3.7	-1.3	-3.7	-0.51	-0.69	3.3	-5	-1.6	-4.7	1.8	-6.9	1.3	-5.3	2	-0.11	-2.9	0.8	0.29	-3.7	4	1	2.1	1.8	3	3.5	4.2	4.2	3.3	3	6.1	-0.31	1.1	-2.5	-4.7	-2.5	3.3	-4.6	6.9	3.7	3.8	1.3	3.2	0.16
0.47	0.16	1.8	-2.5	4	-8.1	-1.1	-2.2	-1.3	-4.2	-0.92	-3.3	-0.37	-6.5	-2.7	-5.6	-9.5	-5.3	1.2	-3.4	1.3	-3.2	-7	-2.2	0.17	-3.7	-0.5	-1.9	-0.55	3	-0.39	2.1	5.9	0.94	-1.7	3.6	4.8	3.2	-2	-2.6	-6	1.9	-2.9	-8.3	-0.8	4.5	4.5	1.9	5.2	-5.4
0.32	-0.02	0.98	-3.3	-0.43	-6.4	-2.2	-6.1	-2.4	-7.1	-2.5	-7	-0.75	-8.2	-3.1	-6.4	1.6	-11	0.72	-5.9	-3.5	-2.8	-3.3	-3.2	-4.6	-2	2.1	-6.9	-1.1	2.4	-0.42	-0.96	1.2	3.8	-1.6	2.2	4.7	0.36	-1.7	-0.69	-6.5	0.54	-1.2	-9.7	0.18	-0.06	4.4	-4.2	-0.1	-2.7
-0.38	0.2	-0.15	2.5	-2.1	1.1	0.21	-6.8	2.5	-7.3	2.1	-2.9	-2	-1.8	1.7	-5.4	-3.2	-2.6	2.7	-4.2	-3.9	0.24	-5.3	0.81	-1.1	-1.4	2.9	0.72	-2.4	1.5	1.5	-0.24	3.5	1.4	4.7	-2	4.7	-0.7	-3.4	-4.6	-2.8	-1.1	1.8	-2.8	4.3	-2.6	2.8	0.21	-1.3	-3.2
-0.02	-0.51	-2.1	0.34	-0.49	3.9	-7.6	-8.3	5	-4.7	-0.75	-1.1	-5.3	-3.2	5	-3.5	-3.4	6	1.4	-5.7	-4.5	3.7	-8.4	-1	-3.2	-3.6	-0.51	-5.5	-1.8	-2	-0.62	-5.9	3	-2.8	6	-4.1	2.3	1.2	-3.4	-4.4	-3	-3	2.3	-8.4	1.2	-7.8	-0.83	-2.3	-1.3	-0.96
0.34	0.23	1	-0.47	-0.22	-4.8	-3.6	-8.3	4.5	-5.2	-0.47	-4.5	-1.8	-1.7	3.1	-8	1.1	-8.1	5.3	-2.3	-0.93	-6.4	-1.7	-0.95	1.5	-4.8	2.7	-0.4	2.3	-1.5	0.93	-5.9	6.7	-1.8	2.6	0.71	5.2	2.6	-1.4	-3.2	-0.33	-5.6	-1.2	0.69	3.2	-3.9	7.4	0.85	5.1	-3.6
0.35	-0.06	3.2	0.01	4.3	1.4	2.8	-3.1	0.96	1.8	2.2	0.89	3.6	0.5	1.1	-3.9	5.5	-6.2	3.8	-2.3	6.5	-4.3	5	-0.01	2.8	1.8	1.8	1.1	0.86	-2.3	0.33	-8.1	7.9	-4.4	1.6	-3.1	7.3	-1.9	-0.34	-0.08	-0.03	-3.6	-3.2	-0.84	1.2	-4.1	5.4	-3.3	6.3	0.07
0.19	-0.22	1.1	4.2	-0	4.8	4.4	2.3	-0.32	5.3	2.3	3.8	3.4	6.9	-5.3	6	-0.4	3.4	0.55	-1.7	0.63	4	-1.2	1.5	-4.1	0.85	-0.54	2.6	-5.5	-3.2	1.6	-2.8	-2.3	-5.1	-0.1	-2.9	2.5	-5.5	-0.75	0.64	-4.1	-1.4	-3.7	0.15	-0.36	-1.5	0.35	-1.6	-3.1	3.9
-0.31	-0.12	-2.3	-1.4	-5.5	4.8	3	-4.1	1.9	-3.1	-1.6	-3.1	1.9	-3.2	-7.4	-2.8	0.33	-2.8	-2.4	-5.7	-2.4	-4.6	-2.5	-2.6	-8.4	-1.8	-0.77	-2.5	-8.4	-1.2	-3.4	0.85	-6.7	-4.3	-2.7	-1.2	0.92	-2.5	-0.88	-2.3	-5.1	-0.01	-6.2	-5.2	-1.1	-0.72	-0.61	-4.1	-6.5	-3.4
-0.44	-0.56	1.1	-2.2	2.9	-6.1	-0.57	1.5	-4.9	-9.8	-4.2	-2.9	-3.2	-7.1	-0.57	-3.5	-1.5	-3.5	2.1	-5.1	-3.4	-2.3	-1.6	-5	-5.3	-3.3	-3.7	-4.4	-7.6	-1.2	0.02	0.21	-3.4	-0.89	-3.9	-2.3	-3.3	-3.5	-3.3	-3	-2.8	-2.6	-3.3	-3.3	-2.4	-1.6	-1.2	-5.3	-3.3	-3.4
-0.14	-0.71	2.9	-2.8	4.8	-0.11	-2.2	4.1	-0.41	-2.3	-3.6	-4	-5.7	-3	-0.62	-4.9	2.3	-1.5	1.8	-6.3	1.8	-0.87	2.4	-11	-3.5	3	3.3	-3.2	-5.6	2.1	2.1	-2.3	-3	0.5	-3.6	1.4	0.98	-3.2	-6.7	1.2	-1.9	-0.49	3.7	-4.4	0.56	-1.8	4.7	-2.5	-0.43	-3.6
0.42	-0.55	2.4	-4.7	4.4	1.3	3.4	7.6	5.1	7.7	4.6	-1.5	3.6	1.3	-0.68	-2	1.6	3.3	-2.6	1	0.64	-5.5	3.7	3.2	-3.9	3.1	5.9	-5	-2.5	1.4	5	-5.3	0.4	1	-3.9	0.7	0.64	1.5	-3.2	-1.8	-0.03	-1.4	7.5	3.6	1.5	-1	2.8	0.21	-0.45	2.4
0.48	-0.21	4.3	0.85	-1.9	5.2	2.8	9.8	0.54	8	3.9	5.5	0.5	4	4.3	-1.9	1.1	1.1	2.8	-6.9	0.69	2.2	-2	1	2.3	-0.82	1.4	0.69	1.8	-0.78	1.7	-0.03	1.3	-0.33	0.91	-1.5	3	-2.2	2.8	-2.4	-0.55	-6.3	0.61	1.8	1.2	-4.8	4.3	-3.2	1.5	-2.7
-0.06	0.42	0.39	0.53	1.8	4.5	-1.4	-1.6	-2.3	5.4	-1.7	10	-0.13	1.9	6.4	2.4	-1.9	0.6	6.3	0.39	0.16	1.9	4.6	-4.3	1.4	0.44	-3.8	2.2	0.06	1.1	-3.9	-1.5	1.6	-3.2	0.96	-1.4	-0.15	-4.9	0.54	0.54	1.4	2.5	-5.6	2.1	0.34	-1.8	0.88	0.75	3	0.88
0.32	-0.56	2.9	0.74	-0.42	-4.8	1.7	-3	-1.6	2	-4.3	6.2	1.4	2.2	-2.1	-1.4	-5.1	-2.2	0.94	1.1	0.41	0.23	1.6	-4.2	1.1	-2.6	-3.8	0.91	1.9	-1.8	-0.72	-5.6	0.89	-3.6	5	-5	1.4	-1	0.88	-1.8	5	-4.7	-5.3	-1.3	1.8	-1.1	1.6	0.28	3.8	-0.91
-0.07	-0.33	0.08	-0.93	-2.3	-12	0.51	-5.5	-0.96	-3.1	-0.86	-1.2	-3.2	-1.1	-1.9	-4.4	-6	-2.6	-4.2	-2.2	1.8	-2.3	2.4	-6.3	8	-3.9	-2.9	-4.6	10	-2.3	1.7	-2.6	8.2	-6.5	5.8	-3.6	3.4	0.52	-0.24	-0.15	3.5	-6.6	-7	-4.9	0.37	-6.4	3.8	-3.5	4.7	-3.7
-0.14	-0.25	-7.2	-1.8	-1.4	-9.4	-10	-7.3	-1.9	-5.5	-2.6	-0.63	-2.4	-5.9	-0.07	-0.66	1.6	-3.8	-1.4	-1.5	-0.83	-2.8	-0.93	0.82	4.2	0.25	-1.1	0.51	7.5	-3.7	6.2	-5.3	7.6	-3.6	1.2	-0.99	3.9	1.4	-0.97	-1.3	2.2	-4.3	-5.9	-1.4	1.9	-8.1	2.2	-2.1	2.7	-0.46
-0.26	-0.44	-0.41	-4.3	-3	-1.4	-0.11	-5.1	-2.8	0.61	-2.7	-1.6	-3.2	2.5	-2.4	0.78	1.8	0.93	1.1	-6	1.9	2.5	-5.4	0.46	3.6	-0.7	-0.04	-1.3	1.3	0.05	5.3	1.3	4.7	-0.97	3.6	-0.26	5.4	-1.7	-3.1	-1	2.1	-7.5	-6	1.3	0.34	-2.6	6.7	-3.1	-1.9	-1.1
-0.08	-0.17	1.6	0.33	-0.11	-0.78	-0.93	-4.5	-2.8	3.9	2.5	-1.1	-1.4	2.2	-3.4	2.6	0.55	0.46	-3.1	-3.8	-1.1	0.22	0.81	2.5	-2.2	-1.1	2.2	-1.9	3	-2.4	3.4	0.53	6.2	2.6	2.8	-0	4.2	0.03	-1.2	0.92	1.2	-4.9	-2.8	0.06	2.2	-1.9	4.6	-0.51	-0.7	-3.4
0.02	0.13	3.4	1.4	-1.6	-4.4	-3.9	-4.1	-4.1	-0.14	-1.5	-1.1	-0.72	4.5	6	-0.28	2.9	-1.7	-0.17	-0.63	1.1	6.9	1.9	2.6	-4	3.2	6	-1.9	-0.96	1.1	6.9	3.1	4.8	-0.89	1.4	0.23	4.3	1.5	0.89	1.2	5.5	-5.5	3	-0.6	3.2	0.48	1.5	1.1	-0.28	1.6
0.08	-0.28	0.03	3.2	-0.79	-0.08	-3.6	6.4	-2.7	3.4	-3.2	-2.4	-4.8	-1.3	10	-5.9	4.9	-1.1	1.4	-7.1	1.6	-0.57	0.86	-2.7	0.65	-0.65	4.5	-0.67	-2.8	-2.4	6.3	-2.2	-0.22	-2.3	0.45	0.98	1.7	-2.3	0.65	-1.3	-0.27	-5.9	4.4	-6	0.86	-1	2.6	-0.75	-0.15	-0.82
0.11	-0.22	-2.6	-3.6	-1	0.35	3.4	-8.6	-0.65	1.1	-1.1	-5.3	5	1.5	5	-9.2	3.4	-6.8	8.3	-3.6	-5.9	-0.42	-1.1	-1.1	3.6	-4.7	4.3	-2.1	2.1	-3.3	3.7	2.2	3.2	1.4	1.8	1.9	0.17	-3.2	-0.68	-5.2	3.6	-3.9	4.3	-4.6	0.09	-1.3	2.2	-4.4	4.4	-0.89
0.42	0.23	-2.2	-4.3	1.4	4.2	5.8	0.05	3.7	4.3	0.23	4.6	1.1	-0.14	3.8	-2.8	3.3	-5.8	10	-3.9	6.1	-1.6	1.4	-2.8	0.46	-5.6	0.16	-2.3	3.5	0.14	2.7	-1.5	4.1	-1.4	0.71	-2.1	1.5	-0.62	0.69	-4.4	4.6	-2.2	2.6	1.7	-1	-2.2	1.3	-3.9	-0.76	-1.3
0.2	-0.11	-0.09	6.5	2	3.4	4	7.5	0.04	6.6	1	4.3	1.4	0.49	6	-3.1	7	3.3	7	0.09	7.2	5.6	1.2	0.88	6	-2.8	-1.6	-5.6	2.5	0.87	2.4	-0.99	3.8	-2	3.4	-5	2.8	-2.1	7.6	-1.7	5.4	2	-3.1	-0.58	3.1	-3.5	0.81	-3.1	-4.4	3.3
-0.2	0.09	4.2	-1.5	3.7	-12	2.7	-2.9	0.2	-1.3	0.15	-7.9	-1.7	-2.4	7.1	-6.4	-3.9	-7.1	-3	-6.2	-2	-0.3	4.9	-2.6	6.4	1.5	-4.8	-3.5	3.3	0.15	-2.8	-5.2	5.4	3.1	4	-0.69	0.7	-1.3	3.6	-5	5.4	0.49	-8.2	-2.7	0.98	-3.5	-1.1	-5.4	2.1	-2.9
-0.11	0.17	1.9	-3	-0.12	-7.1	1.6	-2.7	-0.51	-2.7	1.3	-7.6	0.23	-3.6	2	-7.7	-5.9	-9.8	-4.8	-7.1	-0.54	1.9	5.8	-1.1	6.3	5.3	-2.4	-6.6	4.1	2.3	1.8	-2.4	3.8	4.6	5.3	2.4	8.4	2.9	0.39	-1.4	5.9	-4.8	-6.1	-8.3	1.3	-0.19	2.9	-1.9	3	2.5
0.45	0.33	3.7	2.2	4.9	-1.3	6.3	5.6	0.68	3.9	-0.44	1.2	5.4	4.2	-0.92	2.4	1.9	-0.04	1.3	-2.6	-5.7	-0.06	3.4	0.66	-2.2	4.7	-1.8	-1.4	5.1	5.7	4	0.63	4.7	3.7	3.5	0.54	6.5	5.9	-2.1	-1.3	7.4	2.6	0.68	-2.7	6.4	1.8	0.85	1.9	3.6	5.7
0.53	0.1	2.5	3.2	1.6	-0.4	2.6	5.1	3.3	7.2	-5	5.3	0.98	7.4	-0.09	1.4	7.7	4.8	-1.7	-1.5	-2.8	-2.8	4.2	-0.66	2	3.5	1.4	0.92	2.2	4.4	-0.54	-0.29	6.3	4.8	2.8	2	5.5	2.9	0.03	4.3	2.9	4.6	3.9	3.6	0.04	2.7	-0.51	-0.71	1.9	3.3
0.56	0.52	-3.4	-2.7	-0.09	9.8	-2.6	0.51	-3.2	2.7	-1.4	6.4	2.2	5.2	1.4	0.38	8.2	9	0.65	1.6	-2.8	1.6	-2.1	1.9	1.5	0.36	-2.8	-0.74	2.4	0.46	-2.1	-3	5.1	3.4	3.2	-2.9	4.3	-1.8	-5	0.49	-3.2	1.9	-3.2	-1.7	-0.85	2.7	-2.2	-2.7	0.25	-3.8
-0.06	-0.45	-1.6	-3.8	-5.5	-6.7	0.73	-2	-4.5	-4.1	-4.5	-4	0.44	-3.5	-0.47	-0.53	-3.7	-6.9	3.5	-0.97	2.7	-0.54	0.06	3.5	2.7	-3	0.83	-0.96	5	-5.6	-0.72	-4	10	-11	1.9	0.33	4.5	-3.3	-3.1	0.53	-0.7	-2.2	-4.5	-0.51	-0.44	-4.9	1.6	-0.15	-0.34	-4.6
-0.08	-0.83	0.62	-1.7	-1.3	-7.7	1.8	-4.6	-0.11	-4.7	-2.5	-4.2	0.07	-10	-0.41	0.88	2.9	-5.8	-0.79	-1.5	-3.4	-3.7	-1.7	-4.1	-1.5	-4	3.7	-6.2	3.6	-7	2.6	-2.1	5	-11	-2	-0.59	2.9	2.6	-1.9	-3	-4.7	-4.7	1.1	3.5	1.6	-2.7	5	0.33	-0.34	-4.3
0.12	-0.47	-1.2	0.8	2	-3	1.6	3	-1.7	-1.1	-1.4	2.3	-1.2	-3.4	-1.8	-4.6	4	1.1	-1.2	-3.6	-1.7	-1.2	2.8	-1.5	-3.5	-5.2	-2.7	-4.9	2.4	-9.6	2.6	-2.6	-0.75	-12	2.1	-4.8	0.42	-4.9	-0.03	-3.8	-4.4	-4.3	1.9	3.6	-0.92	-3	0.85	-4.5	4	-2.9
-0.31	-0.27	1.4	3.4	-0.57	4.6	-1	8.1	-3.1	1.2	-6.3	0.95	-2.6	6.5	-5.8	-0.36	3.3	-1.7	-4.5	-2.8	-0.69	-0.9	-3.4	2.7	-7.1	1.1	-2.4	-1.2	2.6	-9.8	-1.9	-0.46	0.45	-16	-1.2	-3.7	0.15	-8.3	-0.42	-2	-6.4	-3.5	-1.8	3	-2.2	-0.23	-0.36	-2.2	-4.7	-2.6
-0.33	-0.29	0.3	-1.5	-1.7	8	1.4	8.4	-1.7	0.15	0.14	2.6	2.8	3.2	-5.4	-4.9	-1.4	-4.8	-7.4	-4.9	-1.6	-1.4	-4	-2	-4.5	-3	0.82	-3.4	1.3	-7.7	3.5	-1	-2.9	-9.9	-0.99	-4.7	-0.2	-6.7	0.98	-2.3	-5.2	-1.1	0.68	-0.3	2.6	-0.81	1.4	-0.14	2	-0.43
-0.01	0.18	-0.6	-4.9	-1.6	-2.7	2.6	2.4	2.7	3	5.1	6.5	2.6	3	1.9	-4.4	3.3	-4.3	7.5	0.13	0.86	-5.6	-3.4	-0.52	6	-0.78	1.5	-3.9	0.13	-2	-0.53	-1	-2.8	1.8	-0.64	-3	-0.55	-1.2	-0.27	-3.4	0.5	-2.7	1.8	-1.4	1.7	-2.8	0.64	-0.62	5.1	-2.9
0.34	-0.04	4.9	0.63	2.6	-5.6	9.4	-9.9	6.4	-5.7	9.7	1.1	4.5	-4.6	4.9	-10	-1.1	-13	5	-9.5	1.1	0.69	-2	-1.7	1.2	-4.3	6.3	-3.7	-1.3	-1.6	0.78	-0.43	0.43	-0.08	-3.9	-2.7	-2.6	-2.9	-0.29	-4.3	1.8	-7.8	8.2	-5.3	0.52	-0.36	-0.39	0.56	2.1	-3.8
0.49	-0.09	5.1	7.9	7.4	-7.4	3.1	-7.6	3.8	-3.7	7.4	-5.3	6.2	-6	2.5	-5.2	4.5	-4.7	4.7	-4.1	6.8	-2.9	6.4	-2.5	5	0.61	3.3	-2.8	4.3	3.4	3.7	1.3	7.8	4.3	4.3	3.9	-2	0.84	1	-2.3	5.6	5	5.6	-10	0.84	5	-2.2	0.75	3.4	-2
0.22	-0.01	-0.94	2.1	2.7	5.2	-0.38	-5.8	2.2	0.14	3.8	-1.3	-0.74	1.8	-2.7	-7.5	-2.9	-1.8	-6	-6.3	-3.9	3.1	0.26	-0.14	-0.36	0.77	-0.2	-4.5	1.4	6	1.7	3	4.7	5.3	-2	5.4	-0.63	2.4	-1.8	0.89	-1.4	-2.3	-2.2	-15	-5.7	0.35	-0.34	1.9	7.5	3.7
-0.14	0.45	-3.1	-0.39	-2.1	8.7	0.55	6.2	0.42	7.4	-4.2	2	-1.6	7.9	0.33	-3.3	5.1	-3.2	-4.6	-3.6	-1.7	-0.32	-4.8	-1.6	-8.5	2.4	1.1	-1.5	-1.9	5.5	3.9	2.6	-3.8	6.1	-3.3	3.6	-3.6	1.4	-0.38	-2.6	-2	-3	0.56	-3.8	1.4	4.9	-0.18	-1.4	-7.3	2.3
-0.37	0	-3.6	-2.1	3	5.3	0.98	4.9	-1.5	7.2	0.09	-1.6	-0.31	4.4	-6.4	-5.9	-5.9	-0.13	-8	-1.4	-7.9	-1.9	-3.2	-0.15	-6.1	-3.2	1.7	-2.5	-2.1	3.7	-3.8	3.9	-3.9	3.5	-4.6	5	-3.9	3.6	0.38	-2.5	-7.9	1.6	1.4	-1.4	-5.8	2.7	1.8	1.5	-3.5	-1.9
-0.28	-0.26	-5.3	-5.3	-5.8	-5.7	4.1	-0.23	-2.9	-6.7	1.6	-9.1	-0.64	-5.1	-2.6	-6.9	0.31	-6.5	-2	-7.8	-2.5	-1.2	-5.4	-5.6	-4.5	-4.3	-3.6	-8.1	-0.42	3.5	-5	-0.6	1.8	3.1	-3.2	0.56	-2.5	1.3	-3	-3.4	-3	-0.01	0.1	-9.3	-2.5	1.3	-2	0.91	-2	-4
-0.42	-0.07	-0.87	-2.6	-0.65	-0.54	-5.9	2.1	-8.2	-5.5	-0.52	-3.9	-2.9	1.5	-1.3	-9.2	-5.1	-11	-8.5	-10	-7.5	0.13	-3.8	-0.34	-4.9	-1.8	-5.5	-5.7	-1.3	0.51	-4.3	-0.84	0.54	2.7	0.58	-4.8	-2.2	-2.4	-4.3	-6.2	-4.8	1.2	-0.32	-6.4	-3.3	0.39	-3.1	1	-2.7	1.5
-0.54	-0.18	-3.9	-2.7	-0.46	-0.93	-5	0.4	-6.9	-0.1	-7.4	-8.6	-5.5	-1.7	-6.1	-5.6	-7	-6.1	-8.3	-8.9	-4.8	-3.4	-4.3	-3	-1	-0.65	-3.1	-8.1	2.1	-2.1	-0.57	-5.8	2.4	-2.6	0.1	-0.22	1.5	1.4	-2.5	-4.1	-2.2	-1.8	-1	-6.6	-3.3	-2.2	-0.84	0.36	-1.3	-0.68
-0.42	-0.39	-0.13	-8	6.8	2.7	-2.7	-5.1	-3.3	-3.6	-2.7	-6	1.3	-4.3	1.4	-3.5	2.4	-1.1	-8.7	-5.5	-0.1	-2.6	0.23	-4.8	0.97	3.4	-1.8	-4.6	1.8	-3.6	-0.09	-5.3	5.2	-5.3	-1.4	-3.1	2.9	1.4	-2.9	-2.3	-2.9	-6.2	1.8	-9.9	-2.6	-2.3	2	2.2	1.1	-2.3
-0.05	-0.03	-1	-5.6	2.1	-2.2	-1.5	0.26	1.9	-1.2	-0.89	-8.3	-2.4	-3.8	3.3	-6.1	-3.3	-7.1	-2.9	-12	3.8	-1.7	-1.5	-4.7	2.1	3.1	-1.3	-3.5	3.5	0.45	-0.26	-4.8	4	2	1.6	-1.4	2	-2.9	0.41	-1.9	-1.5	-0.37	3.9	-3	-4.9	-3.8	0.29	-4.1	0.87	-1.8
0.02	-0.85	1.2	-4.6	-1	-11	-2.1	0.56	5.2	3.1	4.4	0.15	0.29	-2.3	5.1	-3.2	3.1	-5.8	-4.3	-1.7	-1.4	-2.4	0.55	-4	4.3	-0.3	1.2	0.62	2.3	1.7	-2.3	-1.7	-3.8	4	4	0.14	3.5	-3.7	4.8	-1.6	-1.8	0.73	3.1	-1.4	-4	1	-1.4	-6	2.7	-1.1
0.38	-0.51	0.78	-7.1	-6.7	-8.7	2.8	-1.8	4.5	-7.1	6.3	-6.2	2.4	-4.9	5.2	-2.3	3.7	-3.9	3.9	-4.4	-0.9	-7.4	2.5	1.3	2.8	-4.5	2.7	-4.2	2.5	-3.3	-3.1	-2.1	-6.4	-2.1	0.83	-1.2	-3.7	-2.6	2.4	-5	3.3	2.1	2	0.02	1.7	-3.4	-0.63	-3.6	5.8	-4.3
0.36	-0.06	6.4	-3.3	2.6	-2.6	5.2	-1.2	2	-5.1	7.9	-2.2	7.4	-2.3	6.1	-1.1	5.5	-1.3	7.8	-3.4	3	-2	0.57	-1.7	-1.4	-7.6	6.9	-3.2	0.11	-4.5	2.7	-1.5	-2.4	-7.2	4	-1.6	-2.3	-3.4	3.3	-1	-0.53	1.3	8.9	-2.6	0.71	-0.59	-0.26	-2.9	3.9	-7.9
0.08	-0.07	-0.21	3.2	2.4	1.8	-3.1	3.5	1.2	1.2	1.5	2.3	3	1.7	8.3	-2.2	4.5	-3.4	10	-4.5	-1.9	4.3	1.4	1.1	0.87	-1.3	3.7	-0.54	2.9	0.03	2.9	-2.2	3.7	-1.6	4.2	-1.4	1.6	-1.2	4.2	0.98	2.2	-3	5.8	2.2	0.94	-1.6	1.9	0.7	4.7	-2.6
0.25	-0.32	0.84	-0.1	0.39	-0.44	-3.1	3.4	-2.1	-6.2	-1.7	-0.13	-0.33	-3.5	-0.92	-3.4	1.3	5.6	4.9	-2.3	1.3	-0.53	0.21	-3.5	2.5	1.9	-3.1	-1.3	0.55	0.03	3	-3.3	3.7	-2.5	2.8	-1.6	0.26	-1.9	3.8	0.09	0.86	0.85	3.9	-2.7	1.7	-1.7	0.01	-2.1	3.8	2.1
0.29	-0.67	1.1	7.9	-2.3	9.2	-3.4	4.5	-1	0.02	-2.8	2.5	-2.5	0.97	-0.11	1.4	-0.89	2.6	-0.64	0.11	5.2	-3.1	1.2	-2	5.3	1.7	3.9	-2.6	3.5	0.19	-1.1	-5.5	6.3	-3.2	5.3	-3	-0.67	-1.4	4.5	-0.86	-1.7	1.1	2.9	-3.5	-3.3	-5	-1.4	-4.6	3.7	-1
0.27	-0.45	0.65	7.4	-2.8	12	3.7	2.7	3.7	-2	1.4	4.7	3.6	4.4	2.9	2.7	0.07	1.2	4.6	1.9	-2.3	3.8	-1.2	2.1	3.9	1.9	1.6	-2.2	1.4	1.7	-3	-4	8.9	-1.5	6	-0.33	1.4	-1.9	1.2	-2.4	-0.32	-3.5	2.1	-0.1	-1.3	-0.53	0.96	-2.1	3.2	0.83
-0.22	0.03	5.1	3.2	3.1	5.2	8.5	0.83	3.7	0.61	5.1	1.2	6.7	5.2	1.6	-0.42	8.4	7.8	11	-1.1	1.7	0.83	3.7	2.9	4.4	6.5	-1	-3.3	3.2	0.24	-1.5	-0.7	1.4	-6.4	1.7	1.2	2.3	0.54	4.7	2.1	0.05	-1.6	1.9	-3.5	0.1	-1.3	1.6	-1.9	-2.3	4.9
-0.06	0.02	0.97	-1.3	-0.15	-4.9	0.04	-3.4	5.8	-1.4	1.9	4.8	7.5	-4.2	7.7	-7.6	2.4	-2	3.7	-7.6	6.5	-8.9	2.7	-6.3	1.8	0.94	0.75	-4.6	2.8	-4.8	1.5	1.5	-5	-8.9	0.97	-0.59	-0.72	-6.5	4.3	2.1	0.74	-2	0.94	-2.8	-5.1	-2.4	-0.07	-5.7	-0.95	1.7
0.34	-0.3	8.8	1.6	1.3	-0.84	3.7	3.4	4.6	-1.6	2.9	0.72	-1.7	-2.1	0.61	-0.91	3	-2.4	1.6	-5.6	1.1	-3	2.3	-0.11	-2.6	-0.51	1.6	0.44	-2.8	-1.6	-1.1	1.4	-7.1	-3.6	0.77	-1.3	-3.6	-4.1	2.8	-0.59	0.38	-3.8	1.4	-9.1	-0.99	0.79	-0.05	2.3	-3.6	4.2
0.14	-0.02	1.1	7.5	0.02	10	0.71	0.98	0.03	2.2	-6.8	1.5	-0.78	3.2	-0.8	4.1	-0.66	-0.94	3.3	0.72	7.5	0.83	6.3	3.6	0.99	2.8	-0.2	0.53	-0.4	0.77	-1.4	-0.16	-5.5	-0.4	1.4	2.2	0.2	4.4	3	0.74	2.3	2.8	-3.6	-3.2	3.3	3.5	-0.45	2	-6.5	0.37
-0.3	0.45	1.1	5.5	-1.6	8.6	3.5	2.9	-1.2	2.4	-4	0.46	2.1	5.7	5.2	8.8	3.5	1.6	4.5	5.3	7.8	-1.3	10	6.4	4.2	5.2	-0.53	5.2	1.1	-0.82	4.1	1.7	-0.61	3.2	0.7	2.8	-0.01	5	2	-0.64	6.7	8.8	1.4	9.9	3.5	1.1	0.04	4.5	-0.43	0.33
0.22	-0.25	-0.34	2.9	2.9	8.4	-1.7	1.2	3.6	-2.5	2.1	-0.48	2	0.09	4.5	-2.6	-1.2	-0.13	0.31	-5.7	4	-5.8	1.6	-0.86	2.6	-1.8	1.6	0.79	1.6	2.2	4.3	-0.86	-0.12	-2.9	2.8	0.23	-1.3	-1.3	2.4	-3.1	6.2	3.9	8.2	2.9	3.9	-0.17	1.8	-0.17	-0.59	-0.2
0.24	-0.43	2.1	0.61	5.5	1.9	3.3	-2.7	9.9	-2.9	6.6	-1.1	1.4	-4.7	4	-4.6	2.6	3	-2.1	-1.8	1.7	-2	1.9	1.6	1.3	-2	1.7	-3.6	0.27	-3.5	0.64	-2.5	-3.4	-4.9	2.2	-1.2	0.81	-0.39	2.4	-3.2	4.2	-0.45	0.1	-3.4	1.4	-2.4	-0.81	-2.2	0.33	-1.4
0.5	0.42	1.8	-3.5	10	-5.9	1.8	0.97	2.9	0.43	-1.1	1.8	5.9	-1.7	4.4	-2.9	3.5	4.9	9.6	0.07	-2.4	0.4	-1	5.1	5.2	0.72	2.7	-1.7	0.69	-3.2	1.7	-4.1	1.4	-3	1.9	0.23	-2	-0.05	3.7	-4.3	5.1	-2.1	-2.1	-1.1	-2	-4.8	2.5	-0.84	2.7	-5.2
0.18	-0.57	2.3	2.8	4.9	-4.5	-2.5	-1.6	0.41	-0.43	-0.37	-3.2	-1.3	3	7.8	0.1	-2.3	-4.9	10	-0.42	-3.2	-0.81	-3.6	-2.1	2.2	-0.05	3.4	0.58	0.3	2	3.3	-4.5	-1.6	-1.9	0.17	3.9	-2.4	-1.9	-1.8	-0.12	1.7	0.01	1.5	-1.3	-1.9	-3.3	-3.6	-0.9	5.6	-0.58
0.01	-0.05	-0.16	6.1	-0.07	7.2	2.4	3.4	1.8	0.43	2.5	3.2	0.64	4.8	3.8	4.9	2.7	1.1	4.6	1.4	-3.7	-7	-1.5	3.9	1	6.2	5.1	0.71	1.2	4.7	3	-0.58	-2.4	3.1	1.9	5.9	-1.3	3.2	4.7	0.26	1.5	-1	4.5	1.1	2.3	-4.3	1.2	2.2	3.7	-0.97
0.27	0	3.3	6.1	-0.59	9.6	1.5	4.8	-1.9	-1.2	-0.44	5.2	1.4	7.4	-1.4	3.7	1.4	3.9	1.3	7.3	2.3	-2.4	-0.82	4.2	-0.5	6.3	0.74	5.5	0.52	5.3	0.49	1.8	-1.2	6.1	-0.43	3.1	-2.2	1.6	2.2	4	3.1	-3.8	3.9	4	2.4	1.5	-1.1	0.8	1.8	3.5
-0.32	0.29	3.3	5.2	-2.6	-4.9	2.2	-0.33	-1.4	5.3	4.6	1.4	4.5	2.3	10	-5.6	0.1	1.2	2.4	0.96	1.2	-2	2.6	-0.29	2.3	-1.3	0.8	-3.8	2.4	3	-0.5	-1.5	1.1	2	2.7	2	2.4	3.2	1.3	3.4	0.26	-1.3	2.4	1.5	-0.52	-0.28	-3	-2.3	2.4	0.94
0.2	0.13	1.1	-1.3	0.44	-6.3	-0.83	-0.54	-2	5.5	-0.56	2.1	4.1	3.9	2.8	-3.1	-2.9	-5	4.8	1.5	0.74	-5.7	-1.4	-4.7	5.8	-0.23	-2.1	-1.3	4.6	0.79	1.4	-2.3	5.6	4.1	2	4.8	4.3	1.6	6.4	1.9	-1.1	1.6	3.5	2.9	-0.98	0.97	2.2	0.41	0.9	-4.2
0.22	0.54	-0.07	0.65	7.1	-0.67	2.5	0.94	5.9	-0.52	-0.55	-0.87	4.1	4.1	0.07	3.6	-6.3	3.4	-5.6	9.4	1.2	3.5	0.02	-2.8	3.1	0.81	4.6	3.8	7.8	6.1	2.6	-0.5	5.4	9	2.3	4.4	2.1	2.5	5.6	4.6	1.4	2.8	6.2	7.9	0.02	-0.49	2.1	2.3	2.1	-0.09
-0.13	0.11	-4	3.7	3.5	5	-3.5	6.8	1.2	0.6	-1.8	1.9	-4.5	1.2	1.9	2.2	0.29	0.63	-6.5	9.3	-5.1	-0.66	-2	-0.38	0.51	-0.89	-2.1	4	2.6	3.7	-0.98	-1.1	5.7	5.8	2.2	3.9	1.1	5.1	-0.88	0.99	-0.22	-0.16	-4	-0.54	0.91	-1.6	-1.1	2.3	0.93	0.78
0.07	0.55	-8.8	2.5	-7.6	2.5	-9.1	3	-5.3	2.7	-5.9	3.3	-6.1	5.2	-4.8	1	5.2	-1	-8.4	7	8.3	-4.1	0.7	-2.9	-1.8	0.74	-4.7	4.2	-0.83	-2.7	-6.4	3.6	-1.5	3.5	-0.65	1.3	-4	2.3	2.6	2.7	-1.6	1	-3.3	2.3	0.72	2.7	-3.6	3.5	-2.8	2.8
0.07	0.03	-4.3	2.3	-3.5	2.6	-5.2	-2.5	-2.9	2.7	-3.8	2.3	-4.5	2.4	-9.7	8.2	-2	8	-6.2	8.4	0.02	2.1	-4.9	-1.1	-4.8	2	-2.2	4.6	1.1	0.26	-1.1	2.8	-1.7	3.7	0.11	3.2	-2.9	-1.2	-3.9	4.5	0.03	3.9	-5.5	4.9	-2.4	1.3	-3	-0.81	-4.9	7.4
-0.03	-0.57	-2.1	-4.8	-4.6	1.1	-0.69	-2.6	-3	4	-4.2	3.5	2.8	-4.2	-11	4.2	-8.3	0.71	-3.4	2.5	-4.7	4	-0.71	2.4	-0.66	4.2	-2.4	4.7	-0.89	9.2	-0.9	1.9	0.68	9.2	1.1	5	-1.9	1.2	-3.7	5.9	0.23	3.7	-0.29	13	-3.7	-0.46	-2.9	-2.6	-0.98	2.6
-0.38	0.29	-2.6	-0.35	0.01	1.1	2.8	-1.1	-2.9	2.1	-2.6	5.2	-3.6	-0.33	-9.1	0.14	-2.5	-4.8	-2.8	0.23	-1.1	4.4	1.9	-4.3	4.8	3	-3.2	2.4	1.6	1.8	1.6	-0.47	4.3	3.2	-1.4	-0.37	0.08	-0.42	-1.6	4.7	-0.65	4.8	-0.18	2.9	-0.5	-2	-1.7	-0.42	1.4	2.8
-0.2	0.11	-3.3	4.2	6.9	-0.23	1.5	1.9	2.7	-0.73	-1	1.4	3.6	0.91	6.8	5	12	-0.31	8.7	5.9	5.1	4.2	2	-0.43	5	3.4	2.8	-5.2	3.5	3.2	4.6	0.1	6.1	1.5	1.3	-0.63	3.6	-4.8	-0.6	1.8	2.7	2	3.2	1	0.93	-4	0.99	-3.9	6.3	0.13
0.32	-0.16	3.5	0.4	4.9	-7.1	1.4	-5	6.4	1.1	3.6	-2	3.2	-0.7	1.1	2.7	5.5	1.6	0.2	6.2	3.6	-4.9	-0.08	0.14	1.9	-1.4	-0.47	-4.4	1.4	-0.59	-1.9	0.95	-1.1	-2.9	2.4	-2	3.7	-1.1	2.1	-2.9	0.04	-0.66	0.02	3.9	2.6	-1.1	1	-1.3	3.5	-4.7
-0.01	-0.16	6.5	-0.2	5.2	1.4	3.7	2.9	0.84	-0.23	4.9	-2.3	2.1	0.58	-12	-6.5	-6.1	-0.17	-1.4	3.9	-3.9	0.62	0.08	1.4	-2.1	-7.4	-0.63	3.1	-4	-3.1	-2.6	0.17	-8.7	-3	-4.2	-2.9	-1.1	-2	-0.05	-2.5	-2.8	-1.6	-2.2	-0.15	1.4	1.6	-2.3	0.55	-3.4	-3
-0.17	0.16	-0.92	-2.1	1.8	0.09	9.1	1.3	0.82	-2.1	5.5	6.9	3.5	-3.1	-4.7	-2.6	-8.2	3.5	2.6	0.79	-1.5	-2	-0.89	0.83	-2	-2.8	-6.2	3.5	-6.6	2.3	-3.8	0.88	-6	-1.6	-9.1	1.3	-5.4	-0.55	-2.5	-0.76	2.2	-1.9	-1.2	0.42	-1.2	2.8	-6.2	2.4	-3.7	0.95
-0.33	-0.35	-6.1	-1.6	-2.7	0.18	-9.7	-4.3	-3.8	-3.2	-4.1	0.82	0.1	-6.1	-0.98	0.52	-6	6.9	1.6	2.7	1.3	-0.47	-2.4	-2.3	-2.3	0.86	-5.9	4.4	-6.5	-0.24	1.1	7.8	-1.5	1.6	-7.1	1.5	-5.5	6	-2.2	0.4	-1.2	3.5	-4.4	-0.65	-3.2	5.8	-2.6	6.5	-2.8	2.3
-0.02	0.08	-1.4	-0.37	-3.5	-2.6	-1.1	-5.6	-4.8	-7.3	0.94	-4.2	0.3	-0.06	0.02	1.5	0.7	-3.2	0.52	2.5	-4.2	-1.2	-4.8	-3.6	-5.7	-0.12	-2	1.2	-6.1	0.48	0.42	0.84	-3	3.5	-8.2	-0.13	-8.2	0.86	-3.1	-0.79	-2	1.3	-4.1	0.01	-1.7	3.1	-0.87	1.7	-3.5	2.9
-0.21	-0.28	1.4	2.4	0.58	-1.3	1.5	8.1	1.2	4.5	1	1.9	-2.5	3.8	-3.8	-4.4	-6.2	-1.2	0.16	-2	-1.8	0.86	-0.04	-1.3	-2	2.3	-5.5	5.3	-2.2	3.7	-7.2	3.3	-3.9	4.7	-5.6	1.8	-6.3	1.5	-3.2	0.31	1.8	-0.8	2.3	2.1	-3.9	3.8	-5.8	5.4	-2.8	1.6
-0.52	0.14	-0.74	-4.5	-7.2	4.7	-4.9	1.2	0.17	8.3	-1.7	2.7	-11	6.6	-4.4	2.6	-0.87	-2.4	-11	6.8	5.3	-1.8	0.82	-1	-3.3	3	0.52	6	-1.6	-0.93	-0.44	2	-3	-0.48	-2.2	2	-4.8	5.5	-4.8	4.2	-2.8	6.5	5.1	9.6	-1.1	5.8	0.44	5	-2	-2.6
-0.64	-0.13	-2.1	0.88	-8.9	0.92	-4.9	3	-2.2	7.5	0.97	8.4	-5.6	2.9	-6.3	-1.8	-6	4.1	-6.7	1.1	-1.2	-2	-9.2	-3.9	-6.7	-0.21	3.2	-1.6	-11	-6.2	0.33	-2.3	-10	-8.9	-3.3	-3.5	-2.8	-2.5	-4.9	3.4	-7.5	-1.9	-1.9	5.8	0.39	3.6	0.04	-2.1	-3.8	-5.2
-0.5	0.63	-0.24	3.2	-3.3	-1.4	-5.4	2.9	-3	4.3	-1.7	1.5	-3.2	0.68	-12	-3	-5.3	2.2	-9.2	7.5	-4.3	-3.7	-7.8	-2.7	-8.8	-2.2	0.16	0.8	-11	-0.17	-4.4	-1.2	-11	-1.6	-8	-3.6	-3	-5.2	-4.2	-0.77	-4.2	0.55	-3.9	0.97	-2.2	2.4	-4	-4.2	-5.7	-4.9
-0.29	0.23	3.2	-7.4	0.36	-12	-0.19	-1.8	-4.4	-3.8	-2.7	-2.9	-0.14	-6.1	-4.2	3.8	-2.1	7.4	-5.7	-1.6	3.5	1.7	-4.1	-1.1	-2.8	-3.2	-6.9	1.1	-5.2	0.7	-3.6	-2	-4.8	4.5	-2.8	-3.7	-1.4	0.6	-5.1	-4.1	-4.6	1.4	-5.8	0.61	-0.95	-0.11	-1.3	2.3	-7.7	-3.2
-0.16	0.63	3.8	-0.06	0.92	-6.3	7.1	0.1	-1.4	0.58	2.2	-1.4	4.2	-1.5	-2	7.8	-4.1	1.5	-2.1	2	0.08	8	-2.3	8.2	-3.5	-3.4	-4.1	4.6	-0.84	-2.9	-4.4	5.8	0.19	-5.3	-1.9	-0.69	3.1	0.5	-7.2	-0.16	-2.7	1.6	-4.8	5.6	1.4	-0.36	-0.36	2	3.7	1.3
0.14	0.6	-3.4	4.8	1.6	5.9	2.1	0.31	2.4	2.3	0	1.3	-0.25	5.2	-0.7	11	-1.6	4.9	5.2	8.2	-3.8	2.2	4.3	2.5	-2.2	-1.4	1.9	4.2	-1.7	-1.4	0.05	6.8	-3.7	-2.1	-1.8	-2.5	2.3	-1.7	-1.9	3.3	5.2	5.4	-2.1	4.9	0.08	3.1	0.84	1.8	0.18	3.9
0.64	0.17	-4.6	-5.5	4.8	11	0.93	-1.4	-3.8	-0.88	-2.4	-2	1.8	2.4	2	7.7	4.6	9.7	-2.6	0.92	4.1	6.8	5.9	5.1	-0.08	-0.31	1.3	1.1	-0.09	-0.38	3.8	-0.27	-2.7	2.1	-0.5	-3.4	-3.4	-2.9	-0.15	-0.3	0.61	0.7	-1.4	-1.3	3.6	1.8	0.2	1.7	-0.65	3.1
-0.04	0.29	-5.8	-2.1	-8.6	2.6	-6.2	-4.9	-2.7	-3.2	-1.1	-3.2	-7.3	-5	8	6.7	1.6	1.7	-2.2	-2.9	-6	3.8	7	4.5	0.35	0.75	0.6	1.8	-2.3	0.43	-1.7	-2.2	-3.1	1.5	1.4	1.6	-3.3	0.74	-0.14	3	-0.04	-2.4	-1	-1.7	0.95	0.08	-1.1	-1.1	-1.4	0.86
-0.2	-0.24	-2.5	-2.3	-6.2	-9.2	-3.8	-3.9	-4.4	-4.6	-1.6	-3.4	-2.7	-9.1	2.7	2.4	0.87	-4	-2.5	-6.3	-4.6	-1.7	2.9	1.9	-1.9	-0.44	0.22	1.3	0.64	-2	-3	2.4	-1.4	0.04	0.77	0.29	-2.1	2.8	0.97	4.7	1.1	0.56	1.1	-4.2	2.4	1.4	1.2	1.2	-4.5	3.3
0.23	0.28	2.4	-5	-1.7	-0.97	-3.1	-6.7	-1.6	-4.9	0.62	-1.8	0.91	-5.4	-2.8	4.5	1.3	0.16	-7.6	1.9	-2.1	3	-2.9	1.5	-0.84	-0.03	-2.2	-1.5	0.96	-0.77	-6.2	5.6	0.48	2.4	-0.51	-2	0.26	4.1	3	0.99	-1.6	-2.7	-2.8	-3.7	-2.5	-1.3	-3.4	2.1	1.4	4.9
-0.35	0.2	-0.84	1.4	2.4	1.2	0.58	1.1	1.3	1.1	-0.95	-2.8	-3.2	-0.68	-5.5	4.8	-4.8	2.9	-2	3.5	-3.1	11	-5.3	5.8	0.38	1.8	-0.1	5.4	0.52	-0.59	0.86	2.3	2.4	2.3	-1.1	-2.2	3.7	3.6	0.25	1.6	-1.5	1.2	-5.9	3.8	-4.1	-0.42	-0.43	2.5	-0.25	5.9
-0.06	0.41	-2.5	-0.83	-2.7	-2.6	-6.3	4.4	-5.1	1.4	-4.7	2.8	-7.4	-0.34	-4.1	6.5	-2.4	2.4	1.9	6.3	0.86	2.8	2	2.6	0.1	0.27	-4.9	4.8	0.82	0.16	0.25	3.5	2.7	3.9	1.1	3.3	5.5	1.6	-2.1	3.6	-4.6	3.6	-11	7.9	2.6	0.68	2.5	0.76	-5.7	0.05
[truncated: 952 more columns]
