# Supplementary material for: Dyslexia on a continuum: A complex network approach
Source: PLoS One. 2018 Dec 17;13(12):e0208923. doi: 10.1371/journal.pone.0208923 (PMC6296514; doi:10.1371/journal.pone.0208923)
Supplement: S1 File — Detailed information about the archive contents is provided in the included README.txt file. (TGZ) [file pone.0208923.s001.tgz › FS_697_AA_run_2.csv]

-2.6	2.4	-4.8	-0.01	-1.2	-1.5	3.8	-0.72	0.76	4.9	0.73	1.2	1.6	3.8	3.7	2.5	0.27	-2.4	-0.73	-0.88	3.2	0.93	2.8	3.7	7.2	0.4	3.3	10	7	4.5	5.4	6.2	2	5	1.9	2.9	3.1	3.2	4.3	4.8	2.2	4	3.9	2.6	2.3	-2.4	6.3	-2.8	12	3.4
-1	-2.9	-2.6	-1.7	-1.8	-3	11	0.65	6.4	-3.2	0.39	-0.76	2.6	-3.3	3.8	-2.3	6	-4.6	-0.53	3.3	5.1	-1.7	4.1	2.8	-0.25	1.2	-0.35	4.7	1.4	2.7	2.6	-3.5	0.91	-5.8	-0.46	2.8	-1.8	2.4	1.7	-3.5	-3.5	-2.1	1.7	-2.9	-0.4	-8.2	7.2	-7.2	12	-6.6
2.2	3.9	-3	1.9	4	-4.8	2.4	5.8	8.7	0.96	2.4	-0.43	3.4	-3.2	2	1.6	6.2	-5.6	1	4.6	5	-3.9	3.6	4.9	0.2	3.1	1.9	3.3	3.5	-1.9	1.9	-2.8	1.6	-6.3	2	1.4	2.9	3	6.7	-7.9	0.42	0.61	2.4	-0.57	2.1	-2.7	5.9	-3.6	9.6	-6.5
5.3	0.28	3.3	-0.25	11	2.4	1.5	-0.36	7.1	-2.1	5.2	-4.2	-5.7	3.4	2.6	1.8	6	0.93	-0.23	4.9	3	-1.5	2.3	1	2.4	-2.4	5.9	0.63	4.9	1.7	4.8	0.31	4.6	-5.1	1.8	0.76	2.9	1.1	8.8	-2.2	2.8	0.39	4.1	-4.9	3.3	-3.8	1.4	-4.3	2.2	-0.9
4.1	-4.9	-0.72	-2.9	1.7	-1.6	0.4	-2.4	8.8	-5.1	8	-3.4	3	2	3.9	0.38	3.4	-2.6	1.6	-2.2	2.7	-4.9	2.9	-6.3	3.3	-5.9	3.4	-3.2	5.1	2.4	3.5	0.08	6.5	-3.4	6.6	-0.69	4.4	-0.8	5.5	4.6	3.2	-3.6	6.9	-2.5	8.3	1.1	3.7	-6.2	6	-5.8
-3.1	-6.7	1.4	-3.1	3.1	-9.6	1.5	-3.4	0.11	-11	6.6	3.5	1.3	-3.3	6.5	1.2	10	0.62	4.2	-0.08	5.2	2	5.8	-2	5.2	-0.68	2.1	-6.4	3.2	0.03	1.7	-1.2	4.6	-1.3	3.9	-3.6	4.6	-1.8	3.5	4.3	3	-0.86	4.1	-0.5	3.6	1.6	4.1	-4.2	6.5	-6.2
-0.36	-2.6	1.5	-1.9	8.2	0.54	7.8	-1.9	3	-5.7	5	0.31	2.1	1.5	1.4	0.43	3.2	-0.24	-0.51	3.8	2.6	-2.5	2.4	0.98	4	-2.8	3.7	-3.9	-1.1	-3.2	-1.4	-5	4	-4.7	2.4	-2.4	5.3	-1.5	-0.79	-1.9	4.3	-0.19	2.3	-5.4	-4.3	-0.04	3.1	-5.7	8.4	-1.2
-0.49	-10	-2.6	-7.7	2.3	1.5	1.4	-6	8.5	-4.8	3.3	-4.2	-1.7	-1.9	-0.01	1.2	5.3	-3.3	-0.85	0.33	6.1	2.4	0.66	-5.3	4.6	-3	3.8	-5.3	-0.31	-4.5	3.1	1.1	4.7	-5.6	3.7	-2.8	0.69	-3	-1.1	-2.8	3.7	-5.2	2.3	-4.3	2.1	-0.81	6.8	-2.3	11	-4.6
10	-4.6	7.4	-1.9	9.8	0.76	4.4	-2.8	10	2.8	9.6	1	0.52	5.6	4	-0.54	2.2	0.7	0.26	-3.1	6.7	5.3	6.2	1.4	1.6	-0.11	2.5	-1.8	6.6	0.22	5.2	2.8	2.1	0.64	4.7	1.3	-0.45	-0.13	2.7	3.9	1.7	1.9	1.8	1.9	5	2.5	5.1	1.8	9.6	-0.87
6.1	2.4	8.7	0.75	4.5	0.01	1.2	-1.2	4.1	5.5	2.3	2.3	0.3	-1.1	-1.6	-0.8	1.5	0.28	1.4	-0.22	4.5	-0.4	1.6	8.6	0.81	-0.95	-3.6	0.49	1.5	-0.37	4.4	-5.2	2.3	2	4.3	-1.9	2.1	0.76	-0.79	-2.4	-1.1	-1.3	-0.27	-0.16	0.29	4.8	3	-2.4	7.6	-2.6
3.9	5.1	1.7	2	0.71	10	8.6	1.7	-0.62	6.2	-0.68	2	0.94	-0.77	-4	-2.4	-0.54	-1.3	-10	1.2	-3.7	0.57	-1.9	3.8	1.9	1.3	-2	-0.6	0.47	0.91	1.1	-1.7	-0.6	1.8	-0.82	-4.1	0.22	3.2	-0.13	-4.1	-1.7	0.97	1	3.3	-2.9	2.4	-0.49	-2.5	5.6	-1.4
-0.63	4.2	-0.03	3.7	3	-0.02	6.6	8.6	-0.41	6.4	0.6	1.1	-4.2	-3.3	-3.4	-1.6	2.7	0.37	-7.3	-3.1	2.8	-0.43	-6.7	1.5	2	5.2	-3.8	5.9	-2.9	0.7	1.4	-1.9	1.4	-4.4	-4.6	-2.2	1.2	3.8	5.6	-4.4	-0.38	2.6	1.4	-0.87	-0.44	-5.1	-0.38	-1.3	0.8	1.7
5.6	4.1	-0.48	2	2.7	-4.6	3.7	2.7	5.4	1.9	2.6	1.9	-1.3	-1.5	-3.1	-4	-5.8	-0.24	-4.4	-2	1.3	3.4	-2.9	-1.2	3.7	-3	-2.9	2.2	0.57	0.77	3.3	2.3	5	0.26	-0.51	-0.3	-0.24	1.9	2.7	-0.11	-0.05	0.65	2.2	0	2.8	0.61	-1.5	-1.2	-0.99	0.73
6.8	5.5	3.2	2.8	-3.7	-0.66	2.1	5	7.3	1.5	1.7	1.9	-1.4	-0.09	-0.09	-4.8	-0.64	-3.8	-2	-5.1	-0.87	-4.1	0.14	-1.9	2.7	0.69	2.6	-1.6	2.8	-0.28	0.19	0.49	-0.15	4	0.78	0.68	2.2	2.5	-3.2	1.6	0.44	-0.23	3.2	0.91	3.6	1.1	1.8	0.38	1.3	1.4
4.8	0.53	1.2	-1.7	-3.4	5.5	6.5	1.1	4.3	2.8	1.9	4.7	3	-6.7	-0.25	-4.3	4.5	-4.9	-3.5	-5.8	-0.19	-5.6	2.2	2.4	2.9	2	5.6	-0.55	3.6	0.67	0.65	-2.5	-2.3	4	-0.12	-2	-0.58	1.9	-4.1	-5	0.2	-0.66	-1.5	0.32	-2.5	2.7	1.7	4.1	1.9	2.1
2.3	5.9	0.48	7.6	-3.1	14	6.4	0.3	-2.8	6	-4.7	4.3	-2.4	-5.4	0.5	-4.8	6.2	-1.1	-0.48	-0.14	5	1.8	-1.1	-0.48	0.77	0.13	5.9	-2.8	4.6	-4.5	0.88	-1.9	-0.48	1.3	0.18	-6	2.4	-4.5	-0.5	-2.6	0.92	-4.1	-2.6	-0.26	-1.4	-2.5	-2	9.8	-1.4	4.5
2.8	11	-4.7	13	-0.92	5.4	-1.5	20	-6.2	12	-3.7	8.1	2	3	0.78	1.8	-0.51	0.64	2.6	5.3	1.3	-0.71	1.4	0.16	-0.61	-0.48	7.2	-3.1	-0.2	-1.2	-1.2	-1.7	-0.83	0.13	0.89	-0.77	3	-3.4	-0.91	0.53	2.8	-2.2	-0.2	-2.1	-4.4	-3.6	0.45	6.8	0.12	11
-0.14	6.8	-3.9	4.9	1.3	0.55	-8.2	6.7	-4.4	5.5	2.8	6.6	0.76	0.95	4	0.76	-2.7	2.3	1.7	3.8	-2.4	-2.6	-0.45	0.52	-0.68	2.5	3.7	-5	-2.2	-8.1	-0.87	-0.59	0.19	2.6	-0.57	-1.4	1.1	-2.2	-0.59	0.01	4.1	-1.3	-1.9	3.5	1.8	0.57	-2.6	2	2.2	3
-7.5	2.3	-6.9	2.6	-3.2	9.1	-5.5	-4.1	-1.2	-2.9	-3	5.5	-3.5	6.3	-0.08	-0.69	-5.8	-1.9	0.69	5.9	0.46	-0.86	0.41	-0.68	-0.73	2.3	-2.3	-1.5	-2.1	-2.8	-2.3	0.1	0.68	4.4	0.37	1.9	-2.5	-1.1	0.97	2.5	-0.71	0.32	0.52	3	3.1	0.02	-0.31	-0.49	-1.3	-0.82
-8.8	1.1	-10	1.9	-6.1	3.4	-5.8	-5.3	-4.1	-3	-4.3	2.4	1.1	0.91	0.25	-2.7	-1.8	-2.1	0.36	4	-2.4	-1.7	-0.3	1.2	-7.5	4.9	-3.8	-2.5	-3.8	-1.8	-3.3	3.5	-0.72	5.3	-1.9	0.57	-4.4	-0.43	-4.7	-1.6	-3.5	-2.9	-4.5	3.4	-0.48	2.5	-0.24	-2.8	1.3	-2
-9.9	-0.54	-8.1	-2.8	-7.2	-0.72	-4.1	-2.5	-3.9	1.1	-3	-0.68	3	2.4	-0.29	1.2	3.8	3.1	0.55	8.7	0.47	1.1	-1.6	2.7	-3.2	2.7	-1.5	0.49	-2.1	-1.9	-1.4	4.7	-3.7	1.2	0.23	-2.2	-1.6	-3.3	0.53	6.7	-2.9	-4.5	-6.9	5.3	-9.6	5.8	-2.5	-2.9	-1.2	-5.2
-11	-1.6	-9.4	-2	-6.8	0.82	-8.2	-4.3	-9.6	0.06	-9.6	1.9	-0.63	-1.1	-5	-2.9	-6.5	5.4	-0.79	4.3	-4.9	0.41	-2.2	-2.9	-2.2	1.7	-5.9	0.21	-5.6	0.02	-5.3	1.9	-5.1	-0.63	-3.9	-0.27	0.73	-1.2	-7.2	2.3	-4.4	0.37	-6	-0.39	-14	1.5	-1.8	-1.4	-6.5	-3.9
-8.6	1.4	-6	3.1	-4.8	1.4	-6.5	-3.4	-8.5	-2.6	-10	0.6	2	3.9	-10	-0.6	-6.3	0.2	-3.5	1.2	-9.1	-4.1	-0.83	0.8	-2.3	2.9	-6.1	-0.14	-2.6	1.6	-4.7	-4.3	-4.4	-2	-2.4	3.7	-2.2	-1.5	-3.4	5.7	-4.5	0.9	-7.6	4.2	-6.7	1.7	-5.9	-2.5	-9.6	-8.9
1.4	-2.6	1.8	-3.3	-4.4	-2.8	-4	-1.1	-4.5	-3.8	-7	0.28	5.4	5.4	-1.7	-1.6	-6.6	-0.56	3.4	3.9	-4.6	-7.1	-5.6	4.2	-2.3	-0.3	-3	1.2	0.35	-2.8	-0.62	-4.4	-0.32	-3.3	1.1	-0.03	-1.8	2.3	-5.7	2	-1.8	0.58	-0.7	-0.2	0.16	-6.4	-1.4	-0.45	-11	-3.2
-3.2	-0.7	-7	0.37	-9.9	-3	0.15	0.2	0.01	-3.9	-5.3	-0.6	-0.83	-4.5	1.7	-2.5	0.48	0.88	1.1	0.54	-0.96	-2.7	-2.7	1.4	-1.7	-0.24	-2.3	2.9	-3.6	-2.1	-6.4	-2	-0.75	-1.3	-0.71	-0.95	-1.1	4.7	-1.1	-2.5	-3.4	-1.8	-0.96	-2.3	0.61	-6.3	1.5	0.38	-6.9	0.91
-8.6	-0.18	-0.97	1.2	-1.5	3	-2.8	-2.4	-6.5	-2.4	-3.9	0.68	3.4	-0.09	1.6	-0.42	2.2	-0.77	3.5	1.5	-2.1	-1.5	-2.2	1.5	-0.63	-0.19	-2.9	0.79	-4.8	0.36	-3.6	-5.9	0.13	-1.2	-1.3	0.77	-0.68	4.2	-0.38	-4.8	-2.7	1	0.02	1.2	4	-0.39	-1	1.6	2.3	3.4
-5	-8.1	-1.3	-7.9	-4.3	-4.7	-5.7	-2.9	-10	-7.6	-5.9	-2.8	7.4	2.8	1.6	3.6	-1.3	2.9	5.3	4.7	-1.2	-3.4	0.04	6.9	-1.2	0.54	0.63	1.1	0.48	-1.4	-3.5	-6.4	3.2	-1.3	-2.1	-0.09	1.1	5.2	-0.24	-2	-1	3.7	-1.5	-2.4	3.5	-2.4	-5	-6.5	-0.89	-8.3
1.7	-6.3	-1.7	1.5	-4.6	-4.4	-3.2	-1.4	-0.97	-5.3	-1.6	-2.3	4.2	-1.4	4.4	0.9	2.8	1.5	2.7	9.4	3.6	-4.4	1.5	3.3	-0.22	4.4	-0.77	6.6	1.9	6.1	1.6	1.3	2.8	-5.4	0.17	1.7	0.48	0.89	1.6	2.5	0.73	4.5	1.3	0.37	3.1	-2.2	-1.8	-3.1	-5.4	-7.2
2.7	2.1	-2.3	4.7	5.8	-0.48	1.9	0.21	2.4	0.87	4.9	1.1	1.7	1.3	-0.95	-3.3	-0.89	1.1	-0.49	-2.5	2.5	0.74	1.4	1.6	2	1	1.6	3.7	-2.1	2.6	3	2.1	0.4	-3.7	-0.76	6	-1.5	2.2	1.5	4.1	0.95	5.4	3.1	-0.86	0.41	-1	1.4	-1.2	2.1	-0.04
3.4	2.2	1.9	-0.17	7	-1.3	3.4	4	5.3	2.8	3.6	-2	2.5	-3.8	0.19	-4.2	-1.3	-1.1	-1.6	1	4.4	-2.2	-2.4	-2	1.9	-1.5	-2	-2.2	3.4	-0.42	1.7	-2.1	2.6	-1.5	0.65	3.5	1.4	-0.84	-4	-11	1.5	0.36	1.1	-6.4	1.7	-8.9	3.7	-1.4	3.6	-1.2
-1.9	1.3	-0.5	-1	4.4	-3.1	0.86	0.42	6.4	4.4	-0.07	-0.33	-1.2	-3	-3.5	-2.4	-5.3	2.8	-1.9	2.1	-3.1	-3.3	-3.3	3.1	-1.3	-3.2	3.4	-1.4	-0.78	-4.2	-0.68	-1.3	-0.69	0.26	-0.52	-2.6	-2.4	-4.8	-1.2	-7.7	-2.5	-4	-3.4	-6.9	-1.3	-6.6	0.38	-1.1	-2.3	0.28
0.65	0.83	1.7	-4	4.3	0.23	3.3	-1.3	7.8	2.3	5.1	-2.2	-5.1	3	-1.9	-1.6	1.4	2.9	-1.9	0.79	-4.1	-1.9	2	2.7	-1.9	-2	2.8	1.9	-0.63	1.5	-2.6	-0.59	-2.8	0.2	-3	0.52	-1	-4.5	-5.9	-2.3	-3.2	1.1	-2.1	-1.9	1.4	-0.98	-0.19	2.7	2.9	0.16
0.68	4.4	4.4	1.7	0.55	2.3	-1.1	12	4.4	-2	-0.53	5.9	-5.8	1.8	-0.89	-2	-0.88	-0.55	-1.4	6.1	1.3	-4.3	1.1	-0.82	0.85	-0.61	-1.3	1.2	-0.43	2.4	-0.19	2.5	-3	-0.41	-0.2	-0.1	-0.38	-2.1	0.01	2.2	0.82	-1.5	-2	-2.7	1.4	-2.1	1	3.7	6.1	4.8
2.8	2.4	5	5.5	-1.8	8.8	-3.2	3.8	-2	-4.3	-2.2	0.97	-0.14	-0.6	-1.2	-3.9	-5.9	-6.6	3.8	6.1	-0.9	-3.2	3.9	-1.7	-1.1	-5.7	-1.7	-4.7	0.55	-6.1	2.4	-2.5	-0.52	-3.4	0.61	-1.8	0.82	-6	1.2	0.08	2.8	-5.6	1.1	-5.7	-1.5	-4.2	7	11	9.5	10
-4	1.1	-0.83	5	-3.4	1	0.49	2.5	-11	0.78	0.28	-0.9	1.7	5.4	-1.4	-1.3	1.5	-1.4	1.2	0.66	1.1	0.76	0.68	-3.8	2	-5.8	1.2	-4	0.8	-5.2	-0.84	-0.81	-2.4	-2.3	-4.9	-1.4	-0.94	-6.4	-1.6	0.16	-0.1	-5	1.4	-5.1	-1.7	-6.9	4.7	8.7	7.1	7
-3.4	-5.4	-3.2	1.7	3.3	4	-2.3	-1.9	-8	-1.6	-0.41	-1.1	-4.7	-0.48	-2.2	-2	-1.2	0.07	-1.7	-8.7	0.15	-0.2	-5.1	1.4	0.09	-2.7	4.4	-4.4	-1.6	-0.74	2.2	-0.59	-2.3	0.06	1.2	-1.1	-0.53	-2.5	4.4	-2	3.8	2.4	1.3	-0.28	0.78	-0.17	2.4	4.2	-9.4	3.9
-2.1	-6	-1	-9.9	1.3	-7.9	-5.4	-5.2	-5.1	-6.7	1.9	-3	-2.2	-3.4	-0.94	3.1	-0.55	1.4	-1.2	-5.1	-2.2	1.8	2.4	-5.6	-0.77	-1.6	1.8	-3.2	-0.36	-0.83	2.4	-1.9	-2.6	-0.33	-1.1	-1.2	0.41	-4.3	-0.32	-0.68	-0.47	0.19	-1.2	-2.2	-0.11	-4.1	-0.65	-4.4	-9.5	-2.5
6.9	-9	0.55	-7.8	1	-5.2	-2.5	-6	-3	-11	-0.31	-3.1	3.3	-0.21	1.4	1.4	-3.3	2.6	3.1	-1.4	-2.9	-2.6	1.9	-7	1.6	-5.6	-2.2	-4.1	-2.7	-1.7	-1	1.2	-1.4	2.5	1.5	-3.2	-2.6	-5.9	-2.3	2.5	2.4	-4.1	0.41	0.88	3.5	1.1	-0.41	-4.1	-6.3	-0.69
4.6	-1.1	5.2	1.1	1.8	3.5	1	-3.8	0.86	-0.63	1.4	1.5	5.2	2.9	3.8	6	3	-5	5.3	-0.88	5.7	-0.22	-1.9	-3.7	0.64	0.12	-3.5	-9.5	-2.2	1.1	3.9	0.69	1.4	3.8	0.89	-1.9	2.8	-5.7	-1.5	-1	2	-2.3	-2.4	2	-0.43	5.3	0.38	0.87	1.3	0.97
-3.7	9.6	1.9	1.8	6.9	7.5	-0.37	4.8	0.58	11	-3.2	4.5	2.7	-0.67	5.6	2.3	5.2	-2.5	5.6	-4.5	4.7	5	-3	2.3	-2.5	1.2	-3.1	-1.1	-0.55	2.4	0.41	6.4	3	7.4	-1.7	1.8	-0.05	-3.1	-2.6	5.6	-2.1	-1.4	-2.2	3.3	0.36	11	-2	6.5	0	4.4
-2.8	7.5	0.47	2.1	8	-1.6	-0.68	8.1	2.7	10	0.28	0.67	0.3	-6.9	1	5.1	2.8	6.4	-0.7	-0.22	-1.4	3.2	-7.1	2.5	-6.6	5.4	-2	4.1	-1.9	1.9	0.46	6	6.2	3.6	-2	2.4	-2.7	2.2	-0.29	6.9	0.23	2.4	-3.4	5.3	-1.3	7.5	0.35	4	-6.6	7.4
-7.4	-1.6	-5.1	-1.1	3	0.13	-7.4	-0.49	0.98	-7.5	0.44	-0.59	-3.6	-11	-2	1.8	1.4	-0.04	-4.3	-3.4	-3	0.14	-4.4	0.9	-4.6	5.1	-0.32	5.6	-3.9	5.2	0.67	7	4.9	4.8	0.38	4.1	-4.2	6.3	-3.7	5	-2.7	7.6	-2.8	6.9	-1.1	4.3	0.13	3.4	-2.8	6.2
0.55	-7.7	-2	-3.3	-1.8	-0.24	-9.5	-7.4	4	-8.2	-3	-0.07	-5.2	5.9	-2.3	2.9	-7.3	-0.2	-4	0.37	-1.9	2.1	-1.3	3.2	-0.92	0.18	2.2	3.7	-1.3	2.5	0.19	-0.8	-0.24	0.82	-1.1	2.2	-0.87	2.5	0.11	-2.2	-3.1	2.3	1.5	-1.4	4.1	-7.1	-3	4.7	-0.44	3
-2.3	-4.3	-1.8	-2.8	-2.8	-2.6	-2.9	0.07	-0.73	0.48	-4.7	-2.4	-3.4	1.8	0.8	2.5	-2.2	2.4	-2.5	-3.6	2.6	4	-2.5	1.1	1.5	0.49	-0.53	0.86	-0.77	-3	0.57	1.3	0.24	2	-0.9	-1.9	-2.6	3.8	-0.44	-0.42	-0.21	3.8	4.3	1.6	7.7	3.9	-4.3	-2.4	-1.7	2.7
0.16	-3.8	-1.6	-0.58	-4.7	-9.2	-6.3	-1.8	-5	4.6	-1.7	-4.1	-3.5	5	1.7	1.4	-0.75	3.8	0.4	-3.7	2.7	5.2	-2.7	3.1	-1.2	2.6	-1.5	-1.1	-3.8	-0.05	-4.8	-0.14	0.84	1.3	-0.73	-0.6	-0.48	3.9	-0.03	1.4	1	4.2	-0.23	2.5	2.4	3.5	-3.5	3.4	-11	3
0.5	-4.2	-0.02	-8.7	-3.4	-3.7	1.1	-1.5	-0.96	-3.1	5	-10	-3.1	0.1	2.6	5.4	-3.9	0.23	0.94	-1.9	0.11	-1.8	-2.6	-0.13	-1.4	2.3	0.25	-1.6	-2.3	2	-3.9	-1.9	-1.1	2.5	-3.4	2.2	-4.2	0.79	-1.4	2.6	-0.97	-1.1	-2	0.63	0.76	3.8	-5.6	-0.24	-17	-5.3
2.3	4.1	8.5	3.6	0.74	2.2	9.1	0.15	0.29	1.4	7.2	-7.4	-4.8	-1.3	-3.4	2.8	-0.53	-1.4	-2.8	0.79	-2.1	1.1	-2	-6.9	-6.2	-4.8	-0.27	-3.5	1.1	-0.94	-2.2	-0.38	-4.7	-0.66	-0.34	0.51	-3.5	-3.4	-1.2	4.5	-5.3	-2	-5.2	-2.9	-2.8	3.8	-2.2	2.5	-8.2	-2.2
10	7.2	11	7.4	-1.2	2	2	-3.5	4.9	3.3	0.46	-0.79	-5.7	2.7	-1.5	2.5	3.5	3.1	-2.7	-2.3	1.4	7.1	-2.9	-2.7	-3.3	-3	-3.3	-1.4	2.6	1.1	-1.2	-0.96	-3.2	-2.1	2.1	1.4	-5.6	-0.72	3.7	0.35	-1.9	-0.33	-3.5	0.19	-4.1	0.93	5.2	-0.08	-2.9	4.7
6.5	2.3	5.5	1.5	-2.5	0.72	0.42	0.17	-6.7	5.9	2.3	0.16	2.8	5.1	1.4	1.4	0.69	-3.2	4	2.6	1.2	4.8	3	4	-3.3	2.3	-4.3	2.8	-0.24	1.8	-3.9	0.96	-4.2	2.9	0.7	2.3	-5.8	6.5	3.2	-0.92	0.63	7.4	-1.9	5.2	-4.3	3.4	-0.05	-0.36	-10	7
-0.04	-4.4	2.2	3.3	3.5	11	3.4	-2.6	-5.6	0.5	0.48	1.9	1.5	-1.7	6.1	1.9	0.44	-3.5	3.4	0.23	2	-0.97	3	-3.8	-0.73	-2.3	0.27	3.4	-4.9	0.4	-4	1.2	-4	7	-2.8	-3.1	-0.65	2	2.2	2.5	0.99	3.1	-2.7	4.9	-2.3	6.3	-11	-8	-20	-2.3
1.2	1.4	3.1	8	0.8	9.7	5.7	-5.1	0.17	5.2	5	3	7.4	0.36	5.2	2.5	2.1	-5.6	8.7	5.2	-3.4	-1.4	6.2	-3.6	-1.3	-4	-0.06	-5.5	0.5	-4.6	2	2.7	-3.1	3	2.5	-4	2.1	-3	-0.52	-3.3	0.76	-5.6	-2.2	2.4	-3.1	1.4	-6	-1.2	-15	1.2
6	2.2	8.6	5.4	2.5	2.4	6.4	-3.1	2.1	3.1	1.3	-3.3	-5.1	-4.2	2.5	-2.8	4	-7.7	4.2	-2.6	-0.14	-1	4.5	-4.9	-3.1	-1.3	0.98	-3.8	1.1	-1.7	0.46	1.6	-5.9	2.1	5.2	-3.1	2.4	-1.9	1.5	0.24	2.7	-0.7	-0.38	2.9	-4.5	0.79	-3.9	1.6	-10	1.7
5.4	0.48	5.5	1.5	-0.34	0.58	3.6	-0.12	2.3	-2.2	-0.66	-0.94	-3.8	-7.3	-3.6	-5.7	3.1	-5.4	-0.13	-13	-2.3	-5.3	1.8	-10	-2.3	-0.96	-0.3	1.6	-2.6	-0.42	-1.2	-0.62	-2.6	0.67	0.45	-5.4	-1.5	-2.6	-3	-3.9	1.2	-1.7	-2.1	-2.4	-1.7	-0.9	-4	-3.1	-7	-3.9
-3.8	1.2	-0.38	4.7	3	-0.64	-4.7	2.3	0.14	4.3	-3.7	5.1	-0.81	3.4	-5	0.16	-3.5	-2	-5.4	-3	-0.95	0.78	1.3	-4	-0.69	0.02	0.62	5.6	-0.34	1.4	-0.4	2.6	0.61	-1.4	-3.5	-0.27	-0.51	0.56	0.33	1.9	1.2	-0.88	4.4	-1.2	3.8	-2.9	-3.2	0.57	-5.3	-4.1
-5.8	6.8	-4	2.8	-2.1	-0.31	-7.2	-0.07	-2.3	1.7	-2.4	-0.09	0.96	1.3	-2.5	-0.29	1.7	2.5	-4	-4.3	-3.1	3.5	1.9	-5	1	2.5	0.23	5	-0.26	3.8	-4	3.8	2.5	1.4	-4.1	2.5	0.11	1.5	-1.6	-1.4	2.5	3.6	3.7	3.9	2.4	4	-6.5	-0.29	-4.6	-5.7
2	0.38	2.1	0.72	-5.9	-4	-3.5	1.4	-3.9	-1.2	-0.47	-3.2	-2.9	-4.5	-1.4	1.3	-3.8	-8.3	-0.98	-1.1	-5.6	-2.5	0.34	-6.3	1.5	-0.07	4.3	-0.07	3.1	1.5	-3.5	2.5	-3.2	-3.4	0.69	-2.5	2.9	-0.43	-3.3	0.38	0.5	2.2	4.3	0.53	3.3	-1.9	-8.2	-8	0.53	-7.4
1.4	-4	6.9	-1.1	2.8	-2.2	-2.3	-2.7	-3.5	-3.2	0.88	-1.3	-6.2	-1.4	-0.97	2.9	1.3	0.68	1.2	0.11	-3.2	-1.9	-0.96	-2.2	-4.2	-1.2	1.8	-0.92	1.6	1.3	-1.2	0.67	-3.4	1.9	-0.52	2.4	4.1	-1.1	-4.1	-0.75	2.8	1.5	-1.6	4	-3.8	5.2	-5.8	-7.5	2	-3.9
-1.8	-5.2	5	-2.3	-1.9	-4.5	-1.1	-6	-4.5	-2.4	-0.3	-0.83	0.67	-2	-5.4	-2.1	-0.32	-1.1	-3.6	-3	-5.4	-2.4	-3.9	-2.4	-7.1	-1.8	-3	2	-2.8	-0.76	-5.1	-1.4	-6.4	0.34	-2.1	-1.7	-2.4	1.1	1.4	-3.8	0.64	1.6	-3.3	-3	-4.8	-0.87	-5.5	-4.4	-4.8	-0.8
-0.67	0.93	5.1	-1.1	-2.3	-6.3	0.09	2.3	-1.1	-5.1	-2.3	-1	0.13	3.1	-11	-1.4	-9	-1.2	-7	0.11	-0.78	1.9	-3.5	1.5	-5.4	-0.3	-5.9	5.8	-2.6	3.9	-2.7	-1.3	-3	-0.32	-0.87	-1.8	-5.2	3.4	-2.8	-2	-2.5	4.8	-4.3	0.96	-7	-1.9	-0.44	-2.9	-9.6	-1.6
-5.2	3.7	-0.01	3.2	-6.2	-4.7	-5.2	3.5	-1.9	-7.5	2.8	-1.7	-0.4	3.3	-1.9	1.2	-3.9	1.4	-0.19	-0.73	-4.4	-1.4	-1.8	3.9	-0.5	0.52	-7.6	7.5	-3.8	2.6	-3.3	-0.43	-1.8	0.57	-2.6	2.9	-2.3	4.2	-0.66	3.7	-2.5	3	-0.59	-1.1	-1.2	-5.2	-1.3	-3.1	-7.9	-1.2
-5.1	-3.5	-3.3	-3.2	-7.5	-4.1	-8	-1.8	-8.1	-3.2	-1	-3.3	0.27	-2.2	-1.9	-3.7	-4.6	1	-0.48	-6.8	-5.5	-3.1	-1.2	1.6	-0.11	1.5	-6.8	5.2	0.35	3.3	-3.5	2	-4.9	0.29	-1.1	4.1	-1.5	4.4	0.3	5.5	1.2	6	2.9	4.8	3.5	2.2	-0.83	0.1	-4	4.9
1.8	-2.6	4.7	-0.9	-0.15	-8.2	-5.7	-4.5	-8.5	-0.79	-6.2	-0.38	-2	2.7	-0.92	-0.05	-3.4	4.4	2	-3.3	-4.4	2.1	1.1	5	3.4	10	-3.6	7	2	5.1	-5.7	5	-5.9	2.6	-1.6	4.1	0.27	6	-0.81	6.7	2.8	4.5	2.6	6.7	-2.7	9.8	-8.2	-1.8	-5.4	-1.4
4.9	1.9	7.3	0.89	4.8	0.98	-1.4	-2.3	-0.53	5.8	-6.2	1.4	-1.2	-2.5	-2.6	3.2	-1.4	6.7	2.4	-7	-7.9	6.2	-3.2	-1.6	0.81	1.7	-0.79	0.94	-1.1	-1.2	-4.7	3.2	-3.1	5.3	-4.4	2.5	1	0.37	-1.1	0.22	-0.11	0.74	-0.58	2.4	-2.8	6	-5.8	11	-3.2	4.2
-3.7	3.8	-1.6	3.6	1.1	-4.8	-7.4	2.5	-6	7.4	-8.3	0.82	-1.7	3	-7.5	5.9	-7.6	15	1.7	0.17	-8	13	0.74	-3.1	-1.4	0.91	-6.1	0.24	-5.1	1.3	-2.8	5	-4.4	2.5	-5.4	0.63	-3.4	-1.4	-4.1	0.94	-1.4	-1.1	-2.4	4.9	-4.2	6	-2.5	11	0.11	9.2
-5.8	2.3	-5.4	3.3	-4.7	-2.1	-11	-2.8	-11	-3	-7.2	-1.2	2.1	-2.2	-5.1	0.36	-6.9	8.8	-0.15	-9.6	-11	1.4	1.3	-6.4	-1.3	2.1	-4.1	1.5	-3.4	3.4	-3.8	6.4	-7.9	2.2	-1.5	0.07	-4.4	1.1	-7.5	2	-2.1	2.9	-3.1	1.8	-2.2	6.5	-4.8	11	-1.8	4.8
-2.3	3.4	1.5	-3.6	-3.1	-7.1	-5.7	-0.2	-1.2	-7.7	-3.2	-6.6	-1.6	2.4	-0.07	0.95	-7.5	0.58	3.8	-2.1	-8.9	0.97	0.23	1.7	-0.5	-1	-1.5	3.1	-3.8	3.7	-0.76	1.1	-5	-5.4	-4	2.6	-2.9	-0.32	-2.4	3.6	-3.3	2.4	-3.8	-3.1	-3.7	0.32	-8.3	2.6	-1.8	-1.1
-0.36	4.2	4.1	3.2	-0.26	-6.1	-1.4	3.6	-4.5	-3.4	-0.54	-7	-4.7	-7.4	-2	-0.45	-7.4	-0.7	1.9	-5	-4.2	-1	-1.5	-3.6	-3.4	-4.2	1.3	-0.74	1.1	0.7	1.2	-1.9	-3.7	-3.2	-0.76	1.3	3.9	-1.4	-1.5	0.38	-0.47	-2.5	-4.1	-8.7	-6.2	-11	-1.4	-3.2	3.5	1.2
-3.7	-3.2	6	0.55	-2.8	-5.2	-2.6	-0.67	-5	-11	-3.9	-1.3	-3.5	-8.9	-1.1	-8.2	-10	-6.1	-2.6	-17	-5.8	-4.5	-1.4	-7.5	-4.2	-2.1	-1.1	-4.2	-1.4	-0.94	2.3	-3.8	0.53	-5.6	-0.27	1.4	-1.3	-3.8	-2.9	2	0.3	-4.7	-1.8	-2.2	-3	-5.1	0.04	-3.9	1.5	-0.27
-1.8	-5.1	-2.3	-5.3	-4.4	-8.1	-6.8	-8	-6.6	-7.5	-2.6	-5.5	1.8	-3.4	-2.7	-5	-5.8	-6.4	-0.88	-11	-5.2	-0.91	1.1	-7.5	-1.1	-0.09	-3.9	-0.68	-3.4	0.83	-2.1	-3.3	-0.66	-4.7	-3.1	-0.35	-2.5	-9	-2.5	2.7	-2.1	-4.4	2.2	-2.3	-2.1	0.08	-1.1	-8.7	0.17	-12
-4.7	-3.8	-5.4	-4.1	-5.5	-7.5	-5	1.1	-0.54	-3.7	-4.7	-7	-1.6	-3.5	0.1	-4.7	3.7	-6.9	-1.4	-9.6	-3.3	-3.7	-5.1	-7.5	1.3	-1.7	-0.13	-1.1	0.74	-2.5	-2	-0.89	-1.8	-1.6	-1.2	-2	0.85	-5.8	3	-1.9	-3.8	-3.4	1.8	-4.6	5	-1.2	0.24	-11	-2.9	-14
-2.3	1.2	-1.4	-0.41	-5.9	-9.1	0.08	3.3	9.8	1.2	0.25	-1.8	-3.9	-7.1	0.1	-2.2	-6.2	-5.1	3	-6.6	-1.4	0.07	-1.8	-4.9	2.9	-7.8	2.1	-2.4	0.83	-3.4	3.8	-3.1	0.56	-1.1	1.4	-1.2	0.04	-5	4.6	-2.2	-1.6	-5.9	3.3	-3.8	2.3	-0.38	-0.31	-2.6	3.1	-8.8
0.25	-4.8	-2.5	-2.4	-3	1.6	-1.4	-7.8	3.6	-2.5	0.21	-4	-2.8	-2.5	-1.6	-0.06	-4.8	6.6	2.3	-8.5	-1.7	4.5	-1.5	0.7	-2.6	-0.21	-0.02	-2	0.52	1.6	2.2	1.5	-0.35	3.5	4.5	5	-2.1	-1.4	5.4	-1.3	0.28	0.66	-1.6	2.1	0.19	4.6	0.16	2.2	4.7	-6.5
-0.45	-4.1	3.2	-1.1	-0.66	6.2	-2	-6.9	-7.1	3	-4.9	-0.28	1.3	4.6	0.12	0.27	-3.7	2.8	0.82	-10	-0.84	3.4	1.4	0.16	-0.67	0.47	-3.6	3.6	-4.9	3.9	-3.1	2.5	-1.1	5.8	-2.6	1.6	-1.1	1.4	0.12	-2.7	3.5	-1.9	-2.3	2.1	-1.9	2.2	2.2	4.2	4	2.4
4	2.5	7.1	1.7	-0.07	-0.02	-0.23	4.3	-3.8	13	1.6	2.6	5.4	5	0.94	12	4.1	11	2.8	4.5	-0.27	11	3.7	-0.07	-3.2	-2.5	-2.1	2.1	-5.2	5.1	-2.7	3.3	-2.2	4.7	-3.1	4	1.6	-0.45	-1.7	2.6	-1.1	-2.4	-2.2	0.77	2.6	6.7	0.83	0.23	-4.1	3.3
3.6	2.9	8.4	-0.71	0.05	0.49	0.79	5.3	0.97	5.5	2.3	-1.9	5.6	1.8	1.5	7.4	-2.1	3.1	6.2	-0.5	-0.76	3.6	3.7	1.6	0.82	-3.1	3.1	-0.46	-0.53	4.4	0.65	4.5	-1.9	2.1	-1.1	2.3	0.85	-0.47	-1	8	-1.2	2.7	-0.42	1.5	-0.15	4.4	-2.3	-0.85	-6.7	-2.1
3.4	-1.3	2.6	-1.8	2.7	-5	0.44	-3	2.7	-1.7	0.39	-4.3	-1.1	-4.3	1.6	5.4	-7.3	7.7	3.9	0.51	-8	6.8	4.2	-1.9	2.5	0.67	4.3	-1.8	-0.1	-2.3	-1.1	5	1	3.4	-3.3	-1	1.1	0.67	1.4	1	1.5	2.2	1.4	4.5	1.5	9	0.3	13	-3.7	9.2
0.79	0.12	1.7	-2	2.8	0.96	-1.5	-4.3	2.8	7.6	-1.3	4.3	-1.5	-1.6	-2.9	1.4	-0.32	0.95	1.8	-0.28	-4.5	7.3	2.2	1.4	1.3	4.1	1.9	-3	-3.5	-2.6	1.1	6.2	3.5	3.3	-0.37	-1.2	-0.93	2.9	-1.9	-2.3	0.47	2.7	-1.4	6.3	3.8	4.2	-2	12	-9.2	8.8
0.98	10	6.3	2.9	6.7	6.5	0.11	5.2	4.4	16	5.9	5.1	0.54	3	2.6	6.4	-1.7	4.4	5.8	0.49	-0.76	7.1	4.8	-0.52	3.3	2.3	6.7	-1.1	0.65	3.3	2.8	2.3	4.2	7.3	0.42	1.3	1.3	3.8	6.7	2.5	0.36	5	1.7	4.5	5.7	1.8	-1.7	11	-2.4	13
3.7	11	2.9	3.4	-3.1	11	8	12	-0.32	11	-1.1	5.8	9.9	4.1	7.3	4.5	7.1	4.7	5.3	8.2	3.8	3.2	10	2.4	1.6	2.4	2.1	-3.1	0.7	1.8	4	0.33	2	6.5	-0.54	5.6	0.67	2.2	1.7	2.6	4.1	0.98	1.6	-1.2	3.7	0.33	-1.2	9.4	3.3	14
2.1	-3	2	-4.4	-2.3	4.8	6.2	1.1	-5.2	-0.8	1.3	1.8	6.3	11	1.1	3.9	-0.45	2.8	-2.3	4.8	-3.8	5.2	-2.7	0.54	-1.4	0.06	2	-5.2	-1.1	-4.3	-1.9	-2	0.77	-1.8	-0.35	0.79	4.3	0.25	-2.5	0.27	5.3	-1.9	-0.49	-1.7	0.6	-1.1	-5.2	2.2	-1	4.3
3.4	-15	2.8	-9.8	0.21	-5.5	3.9	-1.4	-2.4	-6.6	3.3	-5.1	0.33	4.4	3.3	3.8	-3.6	3.5	0.26	5.3	-0.19	2.5	-4	4.3	-0.46	-0.91	-0.7	-0.33	-1.1	-2.2	-1.9	0.74	6	-5.9	2	-3.2	0.07	1.7	2.1	-3.8	4.3	1.3	1.7	0.06	6.3	1.8	-1.8	-3.1	-0.44	-1.3
2.2	-6.6	0.46	-8.9	0.23	-3.3	3.2	-3.9	2.3	-6.8	5.9	-3.3	-0.14	-1.2	2.6	3.6	-1.4	4.4	1.1	5.1	2.4	4.1	-3.2	3.4	-2.3	0.87	-0.04	-0.01	-1.7	1.5	3.2	3	4.7	2	-3.1	5	0.29	2.2	0.11	0.24	-0.3	-1.4	-1.1	1	3.4	3	-1.3	5.1	2.8	2.9
0.94	7.2	5	-0.54	5.1	0.08	1.7	-1	1.6	7.6	5.5	1.8	-3.4	0.76	-3.5	4.9	-3.4	6.8	-7.4	1.8	-0.12	9.3	-6.6	0.94	-4.2	5.8	-3.8	-0.55	-2.5	2	0.65	0.68	3.2	3.9	0.19	4.3	-0.61	3.6	0.97	1.6	-4.5	1.8	-1.3	5	-3.6	3.7	-0.91	9.4	4.3	7.5
2	0.48	-2.6	-4	-2.4	0.5	-2.1	0.97	-7.5	7.8	-2	-1.7	-4.5	0.23	-4.3	-0.23	-1.5	13	-1.7	-0.7	-1.8	4	-2.8	-0.69	-2.6	4.9	-2.1	-1.3	-2.4	3.3	-1.5	-2.1	-6.1	4.9	3	-1.7	-0.84	2.7	-2.5	-1.6	-1.5	1.7	-1.7	3.6	-4.7	3.2	-1.4	5.1	4.7	7.6
2.4	-8.4	-3.9	-8.8	-6.5	-4.1	1.6	-8.1	-5.4	-5.3	-8.3	-6.3	1.3	0.01	-4.5	2.3	-2.2	-1.6	5.2	2.4	-5.8	-0.41	2.9	2.4	-2.8	3.6	2.2	1.1	1.5	-0.43	-3	-2.2	-1.6	-0.95	2.4	-5.6	0.72	0.94	0.19	-3	0.01	-0.82	0.31	1.4	-1.2	-0.15	-0.43	1.5	1.1	1.9
-3	-8.2	-2.8	-14	-2.7	-8.6	2.5	-2.4	-3.6	-4.8	-1.5	-5.4	-0.73	2.3	-2.3	-1.7	-6.6	6.9	3.7	5.2	-3.7	-1.3	0.55	7.7	1	-1.3	2.9	-0.58	-0.26	1.3	-1.1	-4.7	-2.8	-3.8	-1.2	3	0.21	2.8	-1.6	-5.5	-1.4	-1.9	-1.4	-5.6	-4.5	-6.9	-2.7	3.5	-9.5	1.9
3.7	4	1.1	-0.83	-3.9	-0.27	6.8	4.4	2	0.87	-1.6	0.91	-2.5	0.52	-2.1	-5.3	1.8	-0.16	2.8	-2	0.11	-1.7	2.5	5.8	2.4	0.63	2.2	1.7	6.8	-0.12	2.7	-0.81	-5	-3.8	3.4	2.6	3.9	5.3	1.3	1	0.22	2.5	-1.6	-2.6	-5.1	-8.7	2.3	3.4	-2.1	3.9
-1.2	0.46	0.42	-5.4	-0.31	-5.8	5	3.4	1.4	4.5	1.2	1.7	0.94	-0.6	-2	-6.6	-1.6	1.7	-2.6	-3.3	-3	1.7	3.4	1.1	4	2.1	3.5	3.1	4.2	-0.14	0.59	-2.6	-3.3	-0.47	4.4	-2.3	4.6	4.4	2.7	-3.6	-0.37	-2.3	-1.2	-3.8	-1.7	-3.2	6.4	6.7	-0.58	5.2
-0.58	-4.3	0.28	-5.3	-4.3	-5	5.1	3.5	2.5	-5.8	0.86	-3.4	-2.2	1.1	-2.1	-5.6	-3.1	-3	-4.4	1.5	-1.2	2.2	-2.3	3.9	-3.1	0.26	4.5	-2.9	5.9	-0.68	-0.46	-6.8	-5	-5.7	2.3	-2.3	0.6	-4.9	0.82	-8	-0.1	-4.2	-4	-4.2	-4.1	-7.1	0.44	9.6	0.87	7.9
-1.4	-5.1	1.6	-7	-1.4	1.1	-2.5	0.4	0.97	-2.3	3.2	-3.8	-1.2	5	-1.5	5	4.7	7.5	0.63	7.4	3.7	5.1	-1.8	1.7	-3.8	0.68	-0.49	4.6	1.9	4.2	-0.17	2.5	0.71	4	1.4	1.8	0.98	3.1	-0.69	6.3	-0.13	-0.73	-1.2	0.48	-0.8	6.6	4.8	6.2	8.7	5.5
-1.1	4.5	6.8	-0.48	0.11	0.31	-1.3	2.1	-3.1	2.2	3	5.1	3	3.6	3.5	1.3	8.5	4.7	3.5	3.3	6.3	2.3	-2.9	-1	2.6	3.2	-0.79	-1.3	-2.6	-1.3	0.94	0.46	0.08	2	1.1	1.4	-4.5	-3.8	2.7	5.4	-0.65	-1.9	6.5	2.3	5.5	5.4	2.8	2.5	4.7	2.9
1.8	3.7	3.4	1.5	0.1	3	-3	6.3	-2.7	8.5	3	2.2	-5.1	1.9	5	1.4	5.4	1.6	0.1	1.3	3.9	2	-8	-1.4	1.1	0.41	-1.4	-1	-6	1.2	3.7	4.9	1.2	1.8	-1.7	3	-3.1	-4.2	5.7	1.6	-1.6	1.8	6.7	0.58	6.9	2.1	1.9	1.9	1.2	4
-0.32	1.1	5.8	6.4	5.3	14	0.4	4.7	0.31	6.2	6.5	2.9	-5.2	-3.3	1.5	-0.39	0.87	3.5	4	-5.3	-3.6	0.38	-7	-10	0.59	-8.5	-3.6	-2.7	-2	-2.7	-0.9	0.36	-1.1	-2.1	-0.28	0.35	-5.1	-8.3	4.7	-3.9	-1.3	-0.3	0.64	-5.4	1.9	-3.4	4.7	6.9	4.8	7.1
-3.9	-0.75	4.4	-2.4	5.6	1.3	-4.2	-0.84	6.7	-1.9	4.4	-4.9	0.62	-4.8	5.3	-2.7	-4	-2.3	6	-0.57	0.97	-1.9	-4	-4	-2.2	-5.2	-0.89	-7.2	1.5	-5.4	-1.6	-4.8	0.62	-2.9	0.73	-2.4	-3.8	-4	-4.8	-2.4	1.8	-4.6	-3.1	-5.3	-1.7	-8.4	8.3	4	9.2	7.2
-2.4	-0.93	-7	-3.9	-3.8	2.1	11	0.71	7.4	-5.2	-2.8	-1	-4.7	2.6	3.8	1.1	0.24	0.69	0.14	1.9	-0.57	-2.1	-3.8	-1.1	-5	-6.5	-4.3	-5.6	-1.4	-5.3	1.4	-5.2	0.53	-6.9	-5.5	-4.5	-2.5	-5.7	-7.9	-2.1	-1.3	-8.7	1.3	-10	0.03	-7.2	1.7	4.1	9.3	7.5
4	-0.17	-6	4.9	1.6	8.6	2.7	7	2.4	4.8	-2.4	5.8	-0.41	-0.07	2.3	-0.06	2	3.3	-6.7	4.9	0.3	0.14	-5.2	3	0.4	-8.4	-2.9	-7.7	-0.35	-1.3	2.7	-2.4	2.3	-2.8	-0.99	-0.79	-2.3	-3.5	-1.8	-0	0.8	-5.5	4.6	-8.3	3.9	-2.8	3.4	1.8	9.7	3.9
0.63	3	-2.8	4.8	3.1	12	-1.6	-0.65	3	7.1	-3	3.7	3.3	2.5	4.2	1.2	7.5	-0.31	0.37	5.3	7.4	-1.8	-3.3	-1.7	-1.9	-1.3	-5.3	-2.6	-1.6	-3.5	0.52	-0.18	2.8	-0.08	0.56	-3.3	-1.1	-1.2	-1.8	-0.93	-0.6	-6.8	5	-1.3	5.1	1.8	0.07	9	4.2	6.8
2.7	-1.1	-4.5	-1.8	1.8	6.9	-4.2	-2.4	2.7	2.6	-2.1	-0.44	4.4	4.1	5.2	3.1	3.2	2.5	0.44	1.7	6.7	3.2	0.23	0.14	-1.8	0.89	-1.7	-4.1	-0.06	-4	1.1	-0.01	3.4	4.4	-1.2	-0.49	-1.2	-0.36	0.16	-0.97	-0.48	0.66	1.3	0.85	1.1	4.3	-0.99	1.5	-7.4	-4.6
-1.1	-0.94	-5.5	-4.3	-2.7	0.01	-5.9	0.45	2	1.8	-1.1	-1.4	7.4	3.7	4.9	6.1	1.8	3	0.34	9	3.1	6	2.6	7.5	5.5	2.7	-1.6	1.8	0.54	1.9	1.1	1.7	6.5	1.3	-3.6	2.4	0.73	-0.45	1.1	2.2	0.62	0.19	1.8	3.6	6	5	-2.6	2.2	-7.9	-1.4
-3.4	-4.2	-8.4	-2.8	-3.7	1.8	-5.4	-7.5	4.1	-1.8	-2.5	0.74	1.1	1.9	5.6	3.3	2.9	7.1	-0.74	3.9	4.1	7.3	-1.1	6.4	5.7	1.8	-2.6	7	0.16	5.2	2.9	5.3	5.1	1.5	-1.6	3	-0.4	2.9	-2.9	4.9	3	1.6	6.5	4.2	7.4	7.4	-0.23	5.2	1.3	4.6
6.5	-4.9	-4	-6.3	-1.6	1.5	0.34	-6.2	6.6	-0.17	1	-0.62	-0.2	5.8	2.5	2.5	0.53	-0.02	-2.5	-3.2	1	7.2	0.54	2.2	1.3	4.7	-0.31	3.3	3.1	4.1	3.9	2.3	2.5	2.1	1.2	3.1	1.4	1.4	0.95	8.6	1.2	4.1	6.7	6	3.7	4.8	0.93	1.1	8.3	3.1
-9.3	-6	-11	-6.2	-3.9	-10	-6.7	-2.8	-3.4	-6.7	-0.13	-3.9	3.2	7.5	-0.51	-1.4	3.4	2.1	0.98	0.2	3.4	-0.93	-4.7	-2.9	2	1.2	-0.01	1.1	1.9	-5	5.8	-4.2	0.92	-6.8	5.2	-0.67	3.9	-0.25	4.7	-0.33	1.7	1.7	6.5	4.7	0.1	4.7	5.7	-9.3	2	-5.3
-3.9	-6.3	-2.6	-3.9	-5.3	-7	0.36	-2.1	-7.1	-5.2	2.4	-1.5	-1.7	1.1	0.24	-0.97	2.7	-4.7	-0.4	7.2	2.3	-3.1	-0.73	0.95	1.6	-3.9	-0.37	-1.6	0.81	-5.8	-0.71	-3	0.29	-2.4	1.3	-2.9	0.63	5	2.2	-4	1.3	1.1	3.3	-0.44	4.4	-4.6	-2.1	-7.7	-0.92	-5.2
-0.91	3.3	-2.1	-3	-7.7	2.1	6.2	-4.3	0.26	0.18	0.73	-0.71	1.2	3.1	6.4	1.4	2.4	-3.4	3.1	3.8	7.1	-1.3	0.13	5.4	0.77	1.5	0.08	0.41	0.38	0.85	2.1	0.5	5.1	-0.82	2.2	2.5	0.52	7.5	7.3	0.79	2.1	4.9	2.3	6	4.6	-0.73	-4.1	-3.6	1.8	-2.8
2	-2	3	-0.99	3.9	5.1	2.1	-3.9	2.8	4.2	2.5	4.3	-1.9	-2.7	8.6	2.1	8.9	3.1	2.2	-2.6	8.8	2.3	3.4	0.71	-0.48	3.7	0.26	3.7	4.8	2.1	4.5	2.1	2.7	2.3	5	3	2	4	5.1	6.4	-1.3	3.5	7	6	7.1	6.1	1.8	1.2	6.7	-3.2
-0.87	-3.8	1.9	-1.4	9.5	-1.8	3.4	-5.8	1.5	2.7	3.8	0.64	2.9	1.6	4.6	2.3	4.6	1.6	-0.84	-0.2	7.6	1	4.3	-1.5	-0.51	3.7	3.1	3.8	0.59	1.4	2.3	-0.64	2.4	0.92	-0.81	1.8	2.5	-1.3	6.3	4.8	3.6	1.6	5.9	2.6	-0.14	6.3	0.87	-2.7	2.9	-3.9
-2	0.33	-4.8	-2.4	5.3	-1.9	1.5	0.55	1.4	-7.2	2.6	-0.61	4.1	-6.9	-6.4	-0.63	1.2	-5.2	-6.9	-0.45	1.3	1	4.6	1.8	5.1	-1.8	-4.1	2.1	-4.9	-0.82	1.5	-0.04	5.1	3.1	0.97	4.4	-1.1	-0.15	-0.8	-0.68	2	3.7	5.8	2.8	-3.5	0.86	1.2	-4.2	4.1	-2.7
-3	0.27	-7.2	3.6	-4.3	6.3	-0.89	1.6	11	0.43	1.4	2.6	3.7	-3.9	-1.4	-0.12	2	-7.3	-2.2	2.6	2.3	-3.3	-0.92	2.2	1.7	2.7	-2.3	0.55	-0.68	1.1	-1.5	1.9	0.9	2.4	-0.74	3.5	3.1	-2.1	-1.8	-4.6	1.1	0.22	2.6	-0.02	0.91	0.62	0.33	-1.4	3	-0.59
2.4	9.5	-2.9	6.6	-2.1	9.6	4.2	8.3	-1.7	14	1.6	6.3	-2.1	7.3	1.7	1	5.7	-0.27	-0.42	0.93	3.5	2	-8.6	2.9	0.32	2.6	3	3.6	0.71	3.3	2.3	2.7	0.53	3.5	-0.45	2	2.9	1.8	1.4	4.3	0.58	5.6	1.7	1.6	6.8	0.8	1.8	4.1	-1.1	-3.6
5.6	9.8	3	7.9	-0.65	4.2	3.1	5.5	-1.5	9.4	0.99	0.36	1.8	6.2	1.9	-0.35	9.9	-0.44	2.8	-0.39	6.3	1.1	-1.4	-1	-1.1	2.5	1.6	5.3	1.4	5.8	3.8	2.8	1.4	5.8	4.5	1	-1.8	2.8	4.8	-0.94	-0.45	4.3	-2.6	3.1	3.3	3.1	-1	-1.9	-1.5	-0.41
4.5	3	1.9	2.7	0.47	2.2	3.5	-1.4	7.6	4.3	1.6	3.3	1.7	-1.7	3.8	-1.8	1.8	0.64	1.3	4	4.2	-1.2	-2.5	0.11	-2.5	0.67	-2.4	2.5	-0.49	1.9	0.6	-1.2	2.9	-4	-0.01	0.69	-2.9	-1.4	-2.4	-1.3	-6.3	-2.5	-4.1	-3.4	-0.41	-4.1	3	-2.9	2.9	-4.6
-3.8	-5.2	-1.8	-3.1	1.5	-2.6	3.6	-4.9	4.5	-3	2.6	0.11	-0.09	1.7	-3.6	0.11	-3.3	-4.4	-4	1.2	1.9	0.07	0.3	-2.4	0.26	-2.6	-0.51	-0.75	3.5	1.5	2.2	-3.6	6	-8.8	2.6	2.4	-0.01	-0.16	-4.4	-4.3	-5.8	-1.7	-3.2	-6.1	-4.8	-8.6	0.09	-4.3	5.8	-3.2
-4.3	-11	-4.3	-3.9	2.8	-1.7	1.9	-7.8	6.8	-7.4	3.5	-0.96	3.6	1.1	-4.9	-0.53	-2.2	-4.6	-8.9	-2	2.2	0.86	0.05	3	3.4	2.1	-2.6	0.34	2.2	2.4	-1.5	-0.03	2.8	-6.9	-0.18	2.5	-0.78	0.96	1.1	-1.1	-3.6	0.81	-1.3	-2.6	-6.3	-6.4	0.5	-3	5.1	-5.5
1	-10	0.6	-4.1	0.72	-9.4	3.9	-4	9.4	-5.2	5.9	1.7	-2	-1.9	-5.4	2.2	-3.4	-3.7	-7.1	1.1	0.59	-5.2	-1.6	2.9	2.8	0.9	1.8	3.6	5.6	5.5	-0.33	-0.47	-1.3	-2.2	-1.4	1.4	-1.2	4.4	-2.6	0.58	-3.9	2	-0.43	-0.51	-1.2	-3.5	2.2	-3.9	1.5	-5.9
5.2	-3.2	-1.2	-3.1	-3.3	-10	5.5	-2.1	6.9	-0.97	-0.13	-2.9	-1.6	-5.4	-6.5	-3.2	-1.6	-7.4	-6.8	1.4	3.2	-4.9	-2.4	1.6	1.4	0.23	-0.05	0.67	0.48	1.6	-1.4	-0.73	0.62	1.8	3.4	0.32	-1.9	6.7	1.4	-3.5	-3.5	1.3	-6.2	0.12	-3.2	-4.9	3.2	-7.4	-0.35	-6.1
-1.1	7.8	-0.69	5.1	8	1.9	6.6	-1.2	4	4.5	2.1	-2.2	-5	-3.6	-6.8	-5.5	-1.8	-2.3	-7.8	1.6	-1.8	-2.3	-1	3.6	0.28	-0.36	-2.3	1.6	0.05	-2.1	-0.99	-1.1	1.7	2	0.98	-3.1	-1.2	1.9	-1.7	-8	-2.7	0.14	-0.4	-0.05	-0.08	0.23	4.1	-5.9	4.2	-2.7
-0.21	6.7	0.6	3.2	7.2	7.7	5.4	6.7	-0.16	3.1	-0.37	-2.8	2.3	-4.2	-3.4	0.06	-0.49	-0.64	-5.8	-2.9	2	-2.1	1.4	0.03	4.5	-2.2	-1.3	4	-1.2	0.85	2.6	-0.08	0.31	-6.6	-0.46	-6.7	0.73	0.22	-2.6	-3.6	-2.2	1.5	3.6	-2.9	0.35	-1	-1.7	-8.9	1.7	-2
1.6	3.8	-0.57	1.5	7.5	-0.65	5.7	4.2	0.7	-6.4	-0.62	-1.1	2.9	-5.1	1.2	-4.3	3.7	-1.4	1.2	-2.4	1.1	-0.1	2.4	-1.2	5.6	2	5.8	5.1	2.6	-0.36	1.6	-1.3	-1.8	-2.5	0.89	-5.8	2.9	3.3	-3.7	-2	-1.1	1.9	0.97	2.1	-3.4	-0.41	1.7	-9.1	2	-4.4
-1.4	0.59	-3.4	4	4.2	3.2	4	2.3	3.3	-3.8	-0.43	2.9	-1	4.1	0.32	-3	1.7	-0.41	0.84	-0.94	1.2	-0.91	6.6	-2.1	4.9	4.4	6.3	3	4.7	-2.3	6.9	-1.3	4.1	0.08	-3.8	0.1	5.5	4.4	-0.57	-1.2	-3	2.6	-1.2	5.7	-0.67	6.3	6.1	-3.7	7.5	-2.3
-0.74	6.2	0.25	7.6	4.7	6	-1.5	5.7	-0.78	3.7	4.3	3.9	-3.5	-5.5	-8.8	1.8	-1	7.1	-5.6	-1.6	-0.45	2.3	-0.98	-8	2.1	4.9	2.7	0.39	0.25	2.4	5.1	0.41	0.12	1.7	-1.1	-0.86	-0.57	0.6	-1	-0.46	-4.5	1	-3.4	1.7	-7.1	2.1	3.8	0.87	0.22	3.4
0.6	1.6	-5.2	-2	-1.7	-0.6	-2.4	1.5	-7.5	-1.8	-2.6	-0.7	-4.3	-1.6	-6.4	2.8	-3.5	2.6	-2	4.4	-0.63	-2.4	1.8	-2	-0.98	-4.4	-1.9	-4.5	-0.08	2.9	-2.7	0.86	-5	-5.5	-3.1	1.4	-2.4	-8.9	-3.8	-0.95	-4.1	-5.4	-4.8	-4.3	-6.9	-3	-0.4	-3.4	-4	2.5
6.3	-7.4	1.3	0.47	-1.7	-6.1	2.1	-5.3	-3.9	-13	-1.2	-2.1	-8.3	-4.2	-4.2	-2.3	5.2	0.01	-0.84	2.9	3.2	-5.7	-1.9	-3.2	2.4	-6.4	2.6	-4.6	1.4	-3.6	-5.2	-5.4	-2.1	-5.4	-7.4	-1.7	-0.23	-6.7	-4.7	-2.2	-3.1	-0.61	-3.9	-3.2	-2	-7.2	3.6	-8.5	1.1	-9.3
3.4	-4.7	1.6	-2.7	-0.09	-4.6	5	0.47	-0.03	-11	-1.3	-1.7	-2.6	-5.6	-2.4	-4.6	-2	0.79	-0.03	-0.43	0.15	-6.7	2	-2.9	6.5	-1.7	4.7	-5	5.6	-4.1	1.8	-5.5	1.2	-2.2	-3	-2.1	2	-2.1	0.88	1.1	-2.7	-2	2.5	-3.6	2.5	-5.7	4	-14	7.7	-11
-1.8	-5.6	-2.9	-1.9	-2.4	-1.7	-1.3	-0.16	3.7	-3	-1.2	-1.4	-2.7	-7.1	-5.8	-1.3	1.3	-3.6	-2.2	-1.2	2	-3.8	4.6	-1.6	4.2	-1.4	3.3	-2.2	6.4	-1.5	3.4	0.2	1.7	-1.7	0.63	-4	2.3	-1.5	3	-0.31	0.22	-3.2	1.4	-0.27	0.21	-2	8.2	-2.7	11	2.7
2.6	-3.5	-3.4	3.3	-3.5	3.9	0.09	-2.2	4	2	-3.9	2.9	-4	-0.79	2.6	1.8	3.6	-1.5	0.21	-2.4	4.9	1.8	-1.9	-1.2	4.9	-0.1	3.9	0.86	1.2	-2	2.6	1.3	2.8	2.5	4.3	0.4	1.6	-2.3	0.93	-0.7	3.1	-3.3	2.9	2.8	0.91	-1.6	5.6	3.8	9.2	2.5
-1.6	11	-3.3	4.7	-0.62	6.4	-2.9	4	1	8.2	-6.7	0.9	3.9	5.8	4.8	0.98	4.5	-3.2	4.1	7.8	4.6	1.6	0.84	1.4	-1.8	2	1.5	1.3	-2.3	0.78	-2.5	2.7	-2.5	6.8	-0.79	1.5	-1.2	1.4	0.48	2.8	-2	1.1	-1.9	5.3	-2.6	7.5	0.3	4.8	-2.6	6.5
2.9	9.6	0.4	4.4	2.6	7.5	0.4	3	-0.3	8.6	-0.53	10	3.9	-4.1	1.9	0.82	1.2	2.4	7.2	0.39	-2.3	-0.78	4.8	4.2	-1.2	0.29	-2	2.5	-0.74	3.1	-2.8	2.5	-4.8	4.4	0.45	-3.6	-3.6	4.9	-4.2	0.34	-1.9	-0.19	-4	3.6	-5.4	3.7	-1.6	-3.4	3	2.8
2.8	-0.07	0.78	3.1	-1.6	-1.7	-1.1	-7.1	-2.3	-3.2	-3.3	1.1	0.5	-8.2	1.8	-3.5	7.3	-9.9	3.3	0.88	-3.1	-6	3.9	0.41	-0.23	-0.65	1.1	-0.83	2.5	2.7	-2.5	-2	-4.1	-3	-1.1	-1.9	0.51	2.3	3	-0.63	-0.33	-0.23	-2.5	-1.2	-3.8	1.5	1.1	-9.8	-0.77	-6
-7.1	-6.4	-11	-1.6	-6.5	-8	-4.7	-5.7	-3	-8	-4.8	-6.3	-3.1	1.5	0.42	0.18	0.52	-9	1	3.6	-3	-4.6	4.9	0.48	-1.2	2.8	0.74	1.3	-0.78	-4.6	-1.4	-2.1	-2.9	-4.8	3.3	-0.99	2.8	0.4	0.36	-0.01	2.8	2	-4.5	-1.1	-2.9	1.6	3	-7.4	-0.78	-13
-5.1	-3.1	-6.9	1	-2.4	8.1	-2.7	1.3	-4.4	-5.9	-7.4	1.8	-1.7	1.3	-2.1	1.6	-3.4	-0.73	-2	-0.17	-1.7	-1.6	1	-0.77	3.3	1.4	2.7	0.07	3.6	-0.77	-1.7	-3.4	0.32	-2.9	5.8	-2.3	2.1	-0.25	-4.5	3.2	-0.08	0.17	-4.2	4	-4.9	0.53	-1.4	-1.2	-6.6	-8.6
-0.52	-4.7	-7.7	-1	-3.9	0.63	-0.95	-1.1	-0.12	-4.2	-4.8	1.3	3.3	-1.8	-2.1	0.56	-1	-3.8	-1.1	-1.9	-4.4	-2.6	4.8	-4.8	-0.84	-0.3	2.6	-2.8	5.4	-0.77	-1	-4.2	0.16	2.4	8.1	0.35	4.5	0.18	4.2	0.75	3.4	-1.8	-1.3	1.9	-6.4	0.01	4.8	-2.9	-2.5	-8.9
3.8	-1.4	-1.9	-0.78	1.1	-11	3.4	-3.6	3.4	-3.3	1.9	4.5	4.6	8.7	2.2	0.31	3.7	-1.7	-0.5	5	-0.44	-2.6	4.3	4.1	2.5	-1.5	5.1	1.3	4.1	-0.27	5.7	-0.01	0.8	-0.58	3.6	-1.8	1.9	-0.96	5.9	0.28	2.1	0.2	-0.84	2	0.8	-1.1	3.6	-5.1	5.5	-11
-0.85	1.7	2.7	3.8	0.95	-5.8	3.3	1	-3.8	-1.7	2.1	2.1	-0.63	0.83	3	-8.9	2.5	-3.5	3.1	0.47	2.6	-2.2	1.7	-0.91	3.6	0.89	4	-1.7	3.8	-0.08	3.1	-2.4	0.64	-5.1	3.4	-0.48	0.45	-2.2	3.9	-2.6	-0.57	-2.5	-0.41	-3.7	-3.6	-9.4	2.9	1.2	6.9	-0.99
-2.3	-0.19	-2	2.4	-1.3	-0.96	-2.4	2	-5.6	-4.9	-1	-1.4	6.4	-4.5	2.5	-4.9	0.41	-3.8	4.1	-5.1	-1.4	-5.4	2.2	-3.6	1.7	2.7	-4.5	-4.1	-1.9	1.4	-2.6	2.5	0.57	-3.4	0.94	0.48	-0.1	-1.3	2.7	0.14	-2.3	-2.4	-1.3	-2.4	-0.21	-7.9	-9.2	7.4	0.81	7.6
-7.8	2.6	-9.4	1.2	-8.2	-5.9	-1.5	5.7	-3.3	-1.8	-1.3	3.2	3.4	-2.1	2.6	-4.4	6	-1.9	1.6	-4.1	-1.4	-0.87	-3.4	-5.8	1	3	-4.2	-6.5	-1.7	0.19	-0.78	-0.35	-1.2	-2.6	-1.1	2	2.1	-4.4	-3	2.2	0.66	-6.7	-2	-0.57	0.44	0.54	-3.9	3.1	0.47	4
3.1	7	0.54	5.6	-3.4	3.8	1.3	9.2	-3.3	5.3	-0.02	6.4	7	-0.03	3.8	-3	4.9	-1.8	5.9	-2	2	-1.3	3.4	-4.4	-1.3	1.5	4	-0.13	-0.76	-3	-0.56	3.1	1.8	-0.39	0.08	-0.6	0.65	0.02	-2.2	1.6	-0.44	-0.84	-4.1	-0.28	-3.8	-3.4	6.1	6.8	4.3	5.2
-2.5	-5.1	0.81	-0.09	0.26	2.1	3.4	-2.1	0.65	-1.4	2.1	-2.4	9.7	-1.1	3.6	-2.3	6.8	-2.2	4.7	-3.9	2.2	-2.3	4.8	1.1	-1.6	-3.1	1.8	-2.3	0.32	-5.9	-2.8	-1.3	-0.96	-1.2	2.9	-2.6	-1.1	2.1	1.3	-1.7	1.3	0.93	-1.9	-1.4	-4	-5.2	5.4	-0.93	5	0.58
4.3	-8.9	5.8	-8	4.5	-0.85	4.8	-8.3	6.5	-2.6	-0.55	-4.5	1.5	5.8	1.6	-1.5	0.17	-1.4	1.4	1.5	-1.3	-4.4	8.6	2.6	-2.3	-2.9	5.6	0.64	0.86	-2.7	2.1	-4	-2.3	-0.55	6.2	-2.5	3.1	3.4	2.6	-3.5	1.3	-0.63	-0.99	-1.1	-4.3	-3.5	-1.8	-6	-1.1	-5.5
7.7	1.4	4.1	1.6	1	0.93	5.2	-0.32	3.9	4.5	1.6	-0.65	3	-1.5	8.3	3	1.1	4.4	4.4	3.5	-2.4	-1.4	5.5	0.65	0.13	0.15	3.1	3	-0.39	1.4	2.4	-2.6	0.7	0.78	4.5	-0.04	4.1	5.5	2.9	-1.6	4.6	0.36	-0.17	2	-3.6	-0.95	2.3	-5.3	2.8	-5.8
1.1	1	0.06	1.5	-0.73	7.8	3	3.2	-1.1	13	-0.76	3.5	-2.1	1.4	1.3	1.9	-0.06	-6.5	-3.3	-1.6	-2.3	2.4	2.1	2.9	-2.7	2.3	3.6	4	4	3.1	3.1	2	-1.1	4.8	7.8	0.89	4.1	5.1	2.8	0.44	5.2	5	1.1	3	-5.1	5	-2.6	0.35	3.2	-0.01
-5.2	4	-5	5.9	3.5	3.5	-4.4	-1.6	-2	8.9	-3.4	5	-5.5	4.7	-0.55	0.12	-2.4	3	0.33	1.7	-0.16	0.67	2	0.6	-0.88	0.59	-0.21	-0.87	0.85	-2.5	0.53	-2.5	1.2	1.4	0.7	0	2.7	-2.5	-0.6	-3	2.8	-0.32	-3.1	-1.7	-5.5	0.65	-5	1.1	-2.2	6.3
0.36	3	-1.1	-1.7	0.46	-5.7	-0.58	8.5	-1.2	-3.1	-2.3	-1.9	2.2	3.1	1	-2.2	1.4	1.3	5	2.7	3.5	-3.1	6.5	-1.4	-0.76	-7.5	-1.6	3.5	1.9	-0.09	-1.8	2.6	1.8	-2.6	-0.65	1.2	3.3	-3.6	-3.2	1.9	0.8	4.7	-1.9	-3.6	0.31	-3	-5.9	2.6	-5.6	5.7
-1.9	-0.48	-4.2	-2	0.33	-2.9	1.1	-1.1	4	-11	-0.16	-2.7	2.8	-3.3	1.1	-1.8	0.61	5.2	4	1.3	0.47	-1.9	1.9	-0.33	4.2	-4.3	2.5	-4.1	4.6	-0.2	-1.3	-2.7	-1.7	-0.25	-3.3	-1.5	4.1	-3.2	0.8	-2.6	3.5	-1.6	1.3	-5.6	2.4	1.1	4.4	-7.5	0.6	-3.8
-5.3	0.35	0.59	4.5	0.07	-0.6	-3.2	-2.5	0.69	-9.5	-0.43	-1.7	-0.31	3.8	-0.74	2.5	-0.86	-0.2	-0.68	7.6	-3	-3	0.2	-1.6	0.32	-3.9	2.1	-9.7	1.4	-5.4	-3.7	-2.1	-1.1	-5.2	-1.7	-3.2	3.2	-7.7	0.3	-1.2	1.5	-8.5	-0.41	-7.6	-1	-0.5	-1.4	-6.3	-0.87	-7.3
0.14	6.4	1.6	11	1.8	5.2	2.3	2.3	3.1	0.05	1.4	1.5	-5.6	3	-4.3	3.7	0.44	-0.34	-2	3.6	0.47	-1.9	-0.32	-3	0.85	-4	4.6	-8.8	-1.2	-1.4	-2.2	0.48	-2.5	-4.8	-0.19	-2.6	1.1	-9.4	-1.1	2.3	0.23	-6.2	-2	-2.9	-4.5	2.4	-3.2	1.6	-3.3	-5.6
3.9	7.8	6.8	10	9.1	7.8	5.8	1.4	3.1	1.7	4.5	6.5	-2.3	-4	-0.29	-1	-5.1	0.83	-4.3	-0.08	-1.9	-2	-2	0.08	5.3	-1.1	5.5	-6.7	2.2	-2.8	1.2	3.3	-0.7	-3.7	-1.5	-1.8	2.9	-4.3	1.8	3.9	2.3	-2.5	2.2	-1.6	-9.3	3.5	2.2	0.33	0.08	1.6
3.2	-1.2	4.7	0.36	4.3	-0.89	1.7	0.54	2.2	5.5	4.7	2.4	3.5	1.5	1.6	-5.5	-3.8	-4.7	-0.91	2	0.06	1.2	-2	5.1	3	-0.9	3.4	-3.5	-0.04	-4.2	4.5	-0.14	4.8	-3.9	-1.6	-1.5	-0.54	-2.3	4.5	-6	-0.76	-0.75	2.2	-0.58	1.3	-4.9	5	0.94	5.4	-0.97
2.6	-1.9	2.6	-1.8	8.4	-4.2	5.6	-1.7	4.2	-2.5	6.4	-1.3	3.8	4.4	3.7	-5.6	6.1	-6.4	4.8	-5.4	7.3	-5.2	3.7	2.8	3	-2.8	6.2	1	2.4	-2.6	6.1	-1.1	5.8	-0.54	2.3	-1.9	-1.4	-1.4	3.1	-2.7	-2.3	-2.7	2	-2.1	9.3	-14	7.6	-1.8	7.7	1.6
3.2	-0.41	-0.19	-0.83	0.13	3.8	4.7	-3.1	6.6	-7.1	2.2	-1.2	-0.64	-0.24	2.2	-0.91	0.28	-1.8	7.2	-0.79	3.4	-3.3	8.1	2.8	3.9	4.5	-0.49	2.1	-4.6	1.6	0.04	-0.85	-0.09	-0.42	2.1	1.8	2.6	1.5	-2.2	-2.7	5	0.31	3.7	-1.2	1.5	-5	2.7	-3.4	3.3	-5.4
0.27	-1.1	0.4	-5	6.4	2.7	-1.1	-0.17	0.22	3.4	2.6	1.2	2.3	6.7	-2	-3	-0.35	0.4	3.8	0.47	-1.4	3.1	2	5.2	1.4	-0.52	-1.8	6.9	-3.7	3.1	-0.12	-1.4	-0.34	1.2	-2.8	2.9	-2.6	2.2	-5.1	-2.1	0.47	-1.7	1.4	-2.1	-0.43	-6.2	-2	-1.8	1.8	0.34
-6.2	0.34	-4.2	1.3	1.6	-0.83	-9.6	0.15	-3.1	2.7	2.5	1.3	-3.9	2.2	-2.6	-2.4	-2.1	2.5	-2.3	1.3	-2.4	-0.91	-4.8	5.8	-0.52	2.5	-4.6	5.1	-0.02	1.1	-1.2	1.3	-0.67	3.8	-1.8	2.5	-3.4	2	-0.72	-0.17	-1.3	0.56	2.4	3.4	1.2	3.6	-0.4	-0.17	-0.42	1.8
-4.8	-5.1	-5.3	-2.3	-5	-0.57	-5.3	-3.6	-2.4	-0.33	0.43	2.9	-6.5	-3.4	-3.7	-1.1	2.1	0.69	-5.6	2.1	-4	-2	-5.5	2.5	-6.2	4	-4	8.5	-1.9	3.5	-3.7	-1.2	-2.5	2.5	-3.3	3	-5.9	6.2	-4.4	1.1	-3.4	1.1	-0.13	0.08	1.2	-2.9	-4	2.5	-3.3	-0.69
-5.7	-5.3	-4.7	-2.4	-1.4	-1.5	-3.3	-4.4	-6.6	-7	-2.2	0.5	-1.4	-7	-3	-5.8	-5.8	-8.1	-7.1	-4.4	-7.1	-9.1	-4.2	-1.2	-2.6	1	-4.1	3	-3.3	1.8	-6	0.2	-1.9	-3.8	-7.2	-0.94	-1.6	5.2	-3.9	-5.8	-1.6	1.4	-2.2	-4.5	2.6	-12	-6	0.13	-2.3	-1.5
-1.4	-1.6	0.15	-2	-0.11	-10	-8.6	-3.1	-5.7	-5.2	0.28	-0.24	-3.4	-1	-4.3	-4.7	-9.9	4.1	-3.4	-0.18	-7	-6.4	-1.2	0.43	-2.6	-0.49	-3.4	2.1	-0.44	-0.16	-7.7	-2.2	-5.2	-2.8	-3.6	-1.5	0.26	1.4	-4.4	-2.2	-1.1	6.1	-2.8	-1.1	-4.7	-4.1	-4.1	-0.19	-0.34	0.19
-6.8	-2.8	-5.5	-5.1	-7	-9	-3.1	-1.9	-4.3	-4.6	0.11	-1.3	-3.8	-2.8	-7	-4.8	-4.7	-5.2	-9.4	3.8	-3.5	-3	-4.5	3.6	-5.6	-2.2	-4	-0.78	-5.9	-6.9	-4.6	-2.7	-1.6	-1.5	-3.9	-5.7	-1.2	-1.3	2.4	2.6	-2.5	-1	-2.1	-3.6	-5	-0.23	-4.6	-4	-4.5	-1.4
-11	6.8	-7.1	3.2	-6.1	6.1	-7.2	1.9	-3.3	0.46	-4.4	-1.9	-4.6	3.7	-1.9	-3.7	-2.2	-3.1	-10	0.64	-1.7	-6.7	-2	-3.4	-5	-3.5	-3	-2.7	-1	-2.7	-2.9	-0.07	0.01	3.5	0.23	-2.6	-0.89	-0.33	1.5	-1.1	2.2	-5.2	-3.6	-5	0.38	-3.3	0.66	-2.7	-1.9	0.77
-4.7	5.2	-6.4	2.4	-1.9	8.7	-4.6	0.61	-3.1	3.8	-2.9	0.66	-5	3.1	0.59	-3.1	0.18	-5.7	-0.96	0.14	2.9	-4.7	-0.75	-2.2	-2.6	-2.2	-1.2	-2.7	-3.2	-0.45	1.4	1.3	4	0.75	0.35	-0.35	0.18	1.7	1.1	-1.7	0.75	-0.27	-0.36	-2.3	3.8	-3.1	-3.2	-2.8	-3.3	5.5
-1.4	-4	-2.4	-2.4	2.7	-4.9	-3.5	2.2	2	-1.8	-3.1	-4	-1.8	-6.5	3.1	-3.5	3.2	-5.3	-2	1.1	6.2	-6.1	-2.1	3.8	-1.6	-0.19	-1.9	-0.18	-1.8	-0.76	-0.03	-0.37	4.2	0.14	-1.2	-0.11	-1.1	4.3	-2.3	1.6	3.1	2.3	2.1	0.74	8.1	-5.8	-0.63	-8.2	-0.73	-1.1
-2.8	-1.1	-3	-1.8	0.32	-6.4	-5.6	-3	-1.6	-8.4	0.86	-1.1	0.55	-3.8	2	-1.2	3.4	-4.8	-4.1	-1.1	6.2	-5.9	1.9	1.7	2.6	-2.1	-2.8	-0.57	-0.36	-2	3.2	-3	4.1	-3.7	1.7	0.16	-3.2	3.5	0.86	0.28	2.2	1.9	1.1	-4.2	8	-3.9	0.64	-3.4	0.76	-5.6
3.8	5	0.58	6	2.6	-0.39	0.65	5.3	-1.1	-3	3.3	2.2	6.3	1.4	0.61	0.34	5.3	-6.5	-7.5	-2.8	7.1	-2.2	-0.41	-0.93	2	0.2	0.89	-2.2	2	-0.28	3.9	0.25	7.2	-0.82	1.6	-2.5	1.4	0.49	3.5	-0.34	2.3	0.36	5.9	-0.27	7.1	0	-1.2	-4.3	-1.4	-3.3
-2.1	6.6	-0.26	9	4	1.3	0.54	6.2	2.2	2.4	0.38	-0.7	0.6	-0.28	1.5	1	0.65	-1.3	-7	-2.1	7.7	1.4	1.8	2.1	2.7	2.1	2.2	-1.5	4.7	-0.79	3.1	1.5	2.9	4.7	3.2	-0.69	2.5	0.68	1.9	-1.8	4.8	3.1	4.8	4.3	4.8	-1.5	1.1	-2.6	2.6	-1.8
-7.6	-5.8	-4.1	-8.4	0.24	-7.4	-1.5	-0.45	-6.2	1.6	-0.25	-6	-0.24	1.2	0.5	0.94	4.2	2.7	-2.7	3.4	5.8	2.1	5	6.4	2.8	3.5	1.7	-0.01	0.5	-0.81	0.2	-3.1	-0.32	4.4	1.9	-5	1.7	-2.6	-2.2	-3.6	2.5	-1.8	3.5	-0.87	5.5	-3.2	-2.9	-2	2.5	-1.7
-3.6	2.2	-2.4	-0.36	-0.18	-1.9	-3.9	-4.2	0.23	3.5	-1.5	1.6	0.03	-0.53	-4	0.35	-9.8	0.33	-3.4	2.9	-0.57	-0.98	1.2	1.1	3.2	-0.53	0.21	3.5	1.4	-3.8	-2	1.8	-0.75	5.6	0.72	-2.8	2.5	-2.5	-2.2	-1	2.3	-5.7	3.8	-1.7	6	-2.6	-1.2	4	5.6	-2.1
5.2	4.4	11	7.2	2.9	9	-0.42	0.18	2.8	4.8	1.6	1.4	-2.2	4.9	1.1	0.36	-6.8	0.42	-1.5	3	1.3	0.37	-2.7	2.4	3.1	-2.4	1.8	-0.59	-1.6	-3.4	-0.13	0.64	-0.47	2	-1.5	-1.9	3.8	-3.9	-2.3	0.45	1.8	-1.6	3.8	-1.2	6.5	4.9	-3.6	0.94	3.2	-5.7
8.5	-6.3	10	-2.4	6	6.9	5.8	-3.5	10	0.11	5	0.99	0.56	5.7	3.1	4.6	6.2	-2.8	-1.5	4	3.5	0.95	-0.01	2	-0.62	-2.8	-0.45	0.62	-3.7	2.6	0.23	3	-0.59	4.4	-0.6	-3.6	1.6	-0.21	1.4	3.3	1.5	-5	3.3	-0.13	5.6	4.2	1.9	-2.4	3	-6.4
0.46	-4.6	3.6	-3.2	4.6	-2.6	0.82	-3	7.7	-8.9	4.1	-4.3	2.7	-1.2	7.1	-5	6.1	-2.4	4.3	-2.8	6.5	-6.2	0.96	-1.1	-1.9	-0.08	3.1	-6	-0.32	-0.31	4	2.2	3.3	-0.78	0.04	0.21	0.54	-6.6	-1.2	2	1.8	-6.8	0.23	-2.6	7.6	-1.4	4.2	-4	3.8	-8.8
9.6	1.3	6.8	1.5	2.5	3.4	6.3	2.5	6.9	0.86	1.9	1.4	4.2	-2	7.4	0.01	10	-5.2	7.9	2	3.3	-2.6	-3.7	2.5	-1.6	1.2	3.6	1	2.9	4	3.1	1.3	0.21	0.9	0.88	2.9	0.05	-3.5	0.74	3.9	-1.4	-1.1	-0.84	0.28	5	-2.1	7	2.7	2.9	0.16
4.6	8.2	6.5	4.3	-1.5	4.2	6.1	0.31	6	11	1.6	6.1	3	-4	1.7	3.4	-0.16	6.1	4.8	-1.1	1.2	3.2	-1.8	1.5	-4.5	-0.5	2.4	1.9	-2.6	-1.5	0.2	-2	-1.4	6.8	-0.8	-1.6	-4.6	-0.88	5.1	-1.5	-1.2	-0.33	-4.5	0.44	1.2	3.5	-0.12	4.9	-2.4	3.9
-0.11	-1	2.6	-3.6	-3.5	7.6	2.1	3.7	-3.4	4.8	5.8	3.5	2.8	-5.1	6.1	3.4	-3.1	1.3	5.7	4.4	-0.57	4	-0.44	6.2	-5	5.2	2.2	4.6	1.9	-0.07	2.1	0.72	-0.16	9.2	-0.38	1.1	2.4	4.9	4.6	3.3	-1.7	4.1	-5.5	4.6	2.9	10	-0.38	-1.9	-2.1	5.5
8.2	4.2	3.6	6.1	2.1	5.5	2	7.8	1.2	2.3	6.4	1.2	1.3	-3.5	4.1	0.13	-3	-9.6	8.6	2.2	2.5	-5.5	3.1	0.53	-3.5	0.71	2.7	2.5	1	-1.4	2.6	-1.8	-0.51	0.02	3.8	-1	1.5	0.28	2.8	2.4	4.3	1.2	1.1	1.4	3.2	0.26	4.6	-7.1	0.71	-1.6
12	6	8.3	2.8	12	-6	3	7	3.9	-2	7.5	0.66	11	-0.87	4	-0.8	4.9	0.73	7.3	-4.2	2.6	-0.53	1.6	-3	-0.54	0.32	3.1	-1.9	0.33	-1.6	0.05	-0.9	2.7	-2.8	5.5	-4	1.5	-2.7	-0.44	1.1	5.7	-0.37	4.2	-1.9	5.2	-2.3	7.5	-0.02	5	0.51
11	2.8	9.3	-1.1	11	-5	3	3.6	4.6	0.7	0.81	-1.4	3.7	-0.48	-1.4	2.2	0.63	5.9	0.48	1	0.97	1.9	-4.5	-2.8	1	-2.2	-1.5	-5.6	-2.2	-1.1	0.37	-1.2	5.1	-5.2	3.7	-0.06	-0.62	-2.2	-0.13	-4.1	3.5	3.8	2.7	-2.9	5.7	1.4	5.6	2.2	11	7
2.4	-7.1	-2.5	-5.4	0.16	-1.9	3	-4.9	5.9	-1.2	1.3	0.38	-3.9	3.6	-2.6	2.2	-0.68	1.3	-1.4	3.5	2.4	0.17	-0.89	2.1	-0.22	1.1	-4.5	-4.7	-3.5	-1.9	2.6	-2.9	5.5	0.27	-1.1	-0.8	0.48	-0.77	4.2	-0.61	2.6	-0.62	0.84	0.45	5.1	3.9	2.3	5.7	4.6	4.1
-4.3	-1.6	-1.9	5.1	-0.64	11	-1.4	1.1	3.5	1.2	0.22	9.6	-2.3	2.2	2.5	2.1	-1.2	3.5	0.11	5.5	-0.04	0.35	0.74	-0.18	-0.11	1.1	-4.3	-0.78	1.4	-2.3	2.3	-1.1	3.2	4.8	1.6	1.5	-1.7	-3.7	5.9	6.2	0.02	-0.05	1.7	0.39	3.2	2.4	3.5	1.8	0.72	-0.77
1.6	5.9	4.4	5.3	-0.55	8.4	0.83	2	-1.2	-1.4	3.1	1.9	-3.5	2.5	0.85	6.4	2	4.6	1.7	6	-0.94	4.6	-1.9	-1.3	0.6	0.41	-4.1	-1.6	2.2	-0.07	0.29	1.3	5.9	4.8	0.01	1.4	-2.9	1.8	2.1	0.53	-3.7	1.4	2.4	2.3	3.5	2.7	4.6	-4.7	0.27	-4.7
5.6	7.9	5.7	8.5	-0.92	2.8	5.8	7.3	1.8	4.2	-0.84	0.28	1.2	1.2	4.2	2.7	2	1.6	5	-2.9	0.76	-0.47	2.4	-2.9	1.6	-3	-3.2	0.77	-1.5	-0.73	-3.8	0.61	2.3	-3.1	1.2	0.89	-1.8	-1.2	0.84	4	0.25	1.8	0.15	-2.3	4.6	-1.3	3.4	-1.5	-7.2	-2.8
5.4	-2.5	5.5	3.1	0.14	-1	4.3	5.2	3.7	0.57	0.67	4.2	0.71	-1.2	3.4	-3.6	4.4	-4.8	3.6	0.72	1.3	-5	-5.2	-0.7	2	-1.4	3	-0.81	0.71	-1.1	3	0.55	1.2	-4.2	0.47	1.7	-1.3	3.1	1.1	3.5	-1.1	2.7	2.7	0.31	4.7	4	5.7	3.2	-6.1	1.6
2	1.1	8	1.3	11	3.8	5.5	5.9	5.7	2.7	4.4	2.8	-4.3	0.5	1.9	-0.19	-2.5	-7.5	-0.2	2	1.9	-0.27	-3.5	3.9	0.81	2.4	0.93	2.2	1.6	0.03	0.06	-1.3	1.2	0.13	-0.01	0.24	-0.41	3.1	4.9	0.57	4.7	4	3.2	4.8	3.8	4.1	3.6	8	-7.6	4.9
1.4	1.3	4.6	0.39	8.8	1.1	2.6	3.5	1.5	6.2	2.7	0.85	-0.4	-5.4	3.8	0.85	2.2	-0.51	-2.9	-4.6	1.3	3.3	0.05	5.2	0.59	1.6	3.4	4.6	1.7	0.64	3.3	0.34	-1	-1.7	3.1	-1.1	2.6	2.3	2.3	0.12	3.8	2.9	-1.2	1.3	0.04	3.7	3.4	7.8	-3.1	4.3
-1.7	3.6	-1.3	2	-6.9	-1.7	-1	0.47	-11	2.8	-3.2	0.2	4.9	-3.7	-1.5	1.6	0.88	0.5	-0.28	-1.1	-1	3.3	4.1	3.9	-2.5	1.4	0.48	2.7	1.3	2.3	-3.6	2.1	-3.4	-2.1	1.6	-0.39	3.2	3.3	-2.2	-0.93	2.9	0.6	-4.8	0.87	-7	3.4	5	0.08	1.9	-2.6
0.25	12	3.3	11	-5	3.4	5.3	5.7	-8.3	1.3	-1.4	-1.6	5.7	-1.7	-3.7	0.93	0.88	3.1	-3.2	-4	-5.3	4.5	3.4	-6.2	-4.5	1.7	3.6	3.8	-3.1	-0.45	-2.9	5.5	-1.3	0.87	2.2	3.2	2.8	1.2	-1.2	-2.8	0.98	4.4	-0.13	1	-7.6	3.2	1.1	4.6	6.1	-0.97
-4.6	0.45	-0.67	5.5	-0.06	1.3	-2.8	2.7	-4.3	1.7	-3.4	4.6	0.36	-6.4	-3.3	2.6	-3.1	4.3	-8	-6	-4.8	2.9	0.72	-4.5	0.65	-1.3	1.1	0.13	0.4	1.3	-2.5	3	-0.27	1.2	-0.94	1.4	3.8	0.65	-1.8	-0.78	1.7	3.4	-2.1	1.2	-4.6	7	-1.6	7.1	6.6	7.4
-3	5.1	-3.9	0.66	-0.55	1.1	-4.1	0.09	-1.1	-1.5	-4.3	2.8	1.4	-2.8	-2.5	-0.86	3.1	-1	1.1	0.51	-4.6	1.1	4	-1.5	0.05	2.4	-0.25	-6.8	4.5	-2.2	-1.1	0.23	-0.79	-1.8	-3.2	1.7	2.3	-3.1	2.9	1.3	3.3	0.41	0.38	1.4	-1.9	9.3	3.1	4.9	-1.4	8.9
0.75	7.5	2	2	2.1	0.12	-3.8	4.9	-0.86	4	-0.08	0.69	-0.36	3.7	-1.2	0.07	7.1	0.32	0.55	0.17	1.7	-1.4	0.33	4.3	4.3	0.88	0.1	-0.31	0.65	-0.03	2.6	0.13	4.2	-3.8	1.5	1.6	4	-0.77	-1.9	-0.53	0.34	0.03	4.6	0.41	5.5	0.55	1.8	3.7	-2.2	4.1
4.1	3.8	9.6	1.4	7.3	-0.18	-0.13	4.7	7.7	0.83	5.1	-4.1	-4.1	0.93	0.41	4.2	2	-0.29	1.6	4.5	4.6	-1.4	-1.1	1.7	4	0.14	5.1	1.5	-0.04	1.3	1.1	-7	1.9	-4.5	3.1	1.6	3.4	0.43	0.52	2.9	1.5	2.3	1.4	2.1	0.01	-1.3	1.4	-1.1	-0.8	-0.06
6.3	-7.2	2.5	-3.5	3.8	-0.19	2.1	-3	12	-0.95	7.4	-0.55	-2	-1.4	-1.9	1	-1.2	1.7	-2.5	2.5	2.4	0.87	-4	1	5.2	-3.2	2	2.8	2.8	3.4	3.8	-1.3	4.4	-2.8	3.1	1.3	-3.1	1.1	1.2	-1	1.2	2.6	-0.84	-0.74	-3.6	1.9	-2.2	-3.5	-7	-3.1
0.85	3.6	4.3	0.22	5.8	-3.4	-1.1	-1.8	7.8	0.83	4	-2	-2.7	-3.1	0.24	-1.8	2.1	0.98	-3	-3.4	1.4	1.9	1.2	-0.81	-0.58	3	-4.8	4.4	-2.6	3	2.7	0.17	2.8	-2	-3.6	3.3	-5.2	-2.4	-1.3	0.59	-3	-1.5	-0.56	2.9	0.71	6.7	-3	-2.4	-7.1	-4.3
-5	0.29	-5.5	-6.6	-2.4	-6.2	-9.1	-1.9	0.58	-1.1	-0.62	-3.6	5.1	-1.7	0.32	-1.8	-6.7	0.18	-0.67	-1.5	-0.29	0.25	-4.5	-0.07	-5.5	3.1	-4.2	-1.4	-7.3	3.6	0.07	-3.5	-4.7	-2.8	-4.5	-0.39	-7	2.4	-5.1	2.3	-5.3	-2.4	-4.3	1.8	-4.6	-1.5	-8	-1.1	-2.3	-3.6
0.56	-7.1	-4.6	-4.4	-10	-5.6	4.5	-5.8	1.8	-4.8	2.8	-3.5	1.2	-0.5	-0.46	-3	-2.5	0.76	2.2	-0.47	-0.35	-1.2	-5.6	3.7	-1.7	0.51	-3.9	-1.1	1.9	0.74	-1.4	-2.6	-0.59	-5.3	-1.7	1.3	-6.5	1.6	-1.8	-1.5	-3.6	-2.1	-3.4	-1.2	-4	-3.5	-2.4	-2.5	-0.83	-4.2
5.8	-4.4	8.2	-3.1	3.1	-4.1	1.1	-1.2	-0.14	-0.62	0.04	0.51	-1.7	0.42	-5.4	-1.5	-3.6	-5.4	-0.54	2.4	-3.3	2.2	-0.27	6.1	-0.47	-0.07	-4.7	3.2	-0.97	0.9	-0.32	1.6	-2.2	0.15	-3.6	1.3	-0.41	2.3	-0.3	-2	-2.1	1.4	1.4	0.03	-5.1	2.1	-0.74	-2.3	-0.17	-0.52
-3.8	4.6	-4.8	5	-10	-3.6	-3	8.8	-5.5	1.2	-2.7	5.3	-3.1	-0.74	-4.5	1.8	-2.4	-3.5	-3.1	-1.1	-3.4	0.97	-3.1	-1.4	-0.17	3.9	-5	4.2	-2.2	0.65	-0.88	4.8	-7.3	4.6	-3.4	1.7	-1.6	3.5	2	1.1	-5.7	2.7	2.4	4.5	0.04	9.1	-9.1	0.68	-1.4	-1.5
-5.9	3.3	-1.8	2.3	-7.5	0.15	-0.43	10	-9.9	9.1	-3	6.4	-6.3	2.2	-5	2.1	-3.4	-0.27	-1.3	0.24	-5.3	-0.82	-7.6	-6.6	-2.2	1.3	0.04	1.6	-2.1	-0.03	2.4	3.8	-4.2	1.4	-5.3	0.33	-7.6	-3	5.3	1.5	-6.5	-0.43	0	-0.7	-2.3	9.8	-7.5	0.11	-2.8	1.5
-2.7	8.4	2.5	5.5	0.33	0.11	-0.2	9.8	-2.3	5.1	-1	4.8	-3.6	3.1	-9.5	2	-7.1	0.13	-8.6	2.1	-7.8	0.68	-7.1	-1.6	-3.7	-4.5	-1.7	-4.6	2.1	-4.2	-1.6	3.2	0.65	1.1	-6.2	-1.3	-7.8	-3.7	0.66	-3.2	-6	-0.29	-3.4	-1.2	-3.8	-6.5	-6.3	2.7	-2.7	-3.3
-0.19	-0.93	-0.68	-0.64	2.8	1.1	-0.47	-2.2	1.2	-2	-1.3	-0.29	1.1	2.9	0.03	4.2	-5.9	5.1	1.1	-2.7	-2.7	3	4.8	1.3	-4.4	-5.8	-5.4	-4	-0.86	-1	-5.1	-3	2.4	-1	-4.7	0.07	-2.5	-2.6	-9.4	-4.2	-5.2	-0.66	-1.9	-1.1	-4	-4.9	-4	-4.5	-1	-10
-0.3	-11	-1.2	-4.7	-0.45	-1.1	-6.2	-11	0.41	-6.6	-5.2	-2.2	-3.6	3.3	-0.76	4.2	-10	9.2	4.8	-6.9	-8.1	7.4	4.8	0.53	-0.05	1.7	-2.7	0.4	-1.6	2.8	-3.4	1.8	-2.2	-2.5	-3.7	2.8	-0.42	0.81	-4.3	2.8	-1.1	0.1	-3.1	3	-5.2	-1.4	-5.2	2.5	-4.3	4.4
-1.4	-4.8	-2.9	-5.1	-6.5	0.13	-7.1	-6	-4.7	1.8	-5.8	-3.9	1.7	3.2	2	0.03	-0.92	5.9	8.2	0.39	-2.1	8.4	2.2	-3.9	1.1	0.75	1.4	-0.76	3.2	2.3	2.5	1.8	-4.7	3.7	-2.5	2	1.6	0.16	3.8	1.8	-0.94	0.5	0.6	4.6	0.37	3.1	-1.7	8.3	-8.3	5.9
-2.9	-5.7	-6.1	-5	-5.5	5.4	-2.1	-7	-6.7	0.73	-5.1	-4	-1.3	5.3	6.1	3.1	7.2	9.6	5.3	1.6	3.9	5.5	-3.4	-5.3	0.43	-0.96	-1.8	0.71	4.2	2.7	-3.6	3.5	-6.1	1.6	0.27	-2.6	1.2	-0.52	1.9	3.1	0.29	-2.2	0.78	1.8	5.7	1.1	-3.2	0.68	-2	6.1
-9.3	-12	-2.9	-11	-2.9	-3.7	-4.2	-8	-9.1	-4.2	-7.4	-11	2.7	1.1	5	-1.4	6.3	0.55	5.8	-4.5	0.2	0.88	1.5	-6.9	-2.7	1.2	-4.6	0.48	-0.82	4.5	-3.1	-1.6	-5.3	0.22	2.2	-0.97	-2.4	-0.05	1.5	-0.94	0.07	-2.4	-4.4	0.95	-3.9	-4.6	-1.2	1.4	2.5	8.3
-1.9	-3.5	-3.6	-7.1	-0.99	-11	-2	-4.5	-4.1	-6.8	-4.3	-4.8	6	-2.7	2.9	-0.53	2.5	-1.6	1.6	-4.4	2.1	-1.8	-2.6	-1.9	-2.8	1.2	-3	-1.6	-3.4	-0.56	-2.5	-0.85	-2.2	-0.27	2.4	-0.68	0.51	1.1	-3	3.1	1.4	0.82	-1.9	-3.2	-3.1	-9.3	-2.8	3.8	-1.7	7.1
2.9	-5.1	-4.1	-3	-3.1	-0.26	-0.68	-11	0.02	-2	-0.05	-4.7	4.9	-0.44	-2.2	-2.2	-4.5	-1.1	-0.45	-3.9	-1.2	1.3	-1.3	-1.8	0.27	-1.6	3.2	0.06	-5	-1.4	-1.2	-1.7	0.57	4.3	2.4	0.29	1.1	0.94	-5.2	-2	1.2	-2.6	2.6	-3.8	-1.1	-4.1	0.69	3.7	-3.7	2.7
0.28	-0.45	-2.8	-1.4	-8.8	1.6	0.91	-3.8	-4.7	4.2	-0.82	-2.7	-1.2	-2	-3.7	0.21	-3.4	5.5	-0.89	-5.3	-1.9	2.6	1.9	-3.1	2.9	-1.6	2.4	-2.2	-2.1	0.24	-0.45	1.7	-3	2.1	1.6	1.5	2.7	1.2	-6.8	-4.7	0.42	-1.1	2	0.85	-2.1	2.5	0.84	-0.94	-1.6	-0.6
-5.4	-2.6	-3.6	-7.3	-2.4	-0.31	3.4	-3.3	-4.4	-3.1	-3.5	-3.5	-12	3.1	-6.1	1.7	-4.2	4.1	-3.6	2.5	-8	4.5	4.5	-2	0.87	-0.15	5.8	2.4	-0.29	2.2	0.07	2.8	-2.4	4.7	1.1	2.7	3.3	-1.4	-0.91	3.1	-2.1	2.5	-4	0.92	-4.8	0.5	-1.6	2.2	-1.1	4
[truncated: 952 more columns]
