# Supplementary material for: Dyslexia on a continuum: A complex network approach
Source: PLoS One. 2018 Dec 17;13(12):e0208923. doi: 10.1371/journal.pone.0208923 (PMC6296514; doi:10.1371/journal.pone.0208923)
Supplement: S1 File — Detailed information about the archive contents is provided in the included README.txt file. (TGZ) [file pone.0208923.s001.tgz › FS_697_AV_run_1.csv]

0.56	0.55	1.2	2.9	5.6	6.8	-9.2	-4	7.7	6	-1.7	5.8	2.5	2.9	2.8	5.6	3.1	9.8	3.9	4.9	3.8	10	3.8	3.5	5.7	13	-5.5	-1.8	-3	4.3	2.9	1.9	2.8	5.2	-2.6	-0.04	-1.4	5.7	4.9	7.5	-3.1	1.3	3.1	3.3	4.2	0.35	0.03	-0.09	4.4	2
0.03	0.19	-3.4	0.9	0.14	-1.5	0.89	-1.8	2.9	7.6	3.1	4.4	-0.71	1.5	-0.82	-0.72	-5.5	3.9	-2.5	-0.35	6.6	3	3.4	-1	5	-1.5	1.3	-5.2	-1	1.7	5.1	-1.3	4.9	3	0.57	1.1	3.4	0.14	4.7	3.6	2	0.42	3	-4.4	2.9	0.29	-0.03	-2.9	9.7	-1.9
0.46	-0.25	-8.4	-0.76	-4.2	-1.2	-4.2	-3.8	5.3	-7.4	-3.4	-2.7	1.4	0.08	5.4	-6.8	-0.09	-9.3	7.2	-3.8	6.3	-3.1	-2.2	-3	7.3	-4.5	4.4	-5.1	3.2	2.1	0.57	-6.4	11	1.6	1.3	-4.8	1.9	-4.9	8.7	-2.1	14	-1.4	9.8	-5.9	3.7	-3.6	0.82	-0.85	5.2	-5.2
-0.06	-0.24	-5.5	2.7	-6.7	1.3	-5.3	-8.5	5.9	-4.5	-3.8	-7.8	-2	-4.2	3.4	3.2	-3.2	-7.2	1.2	1	2.3	-1.1	4.1	-1	-1.9	3.7	-8.2	0.57	2	2.6	-1.7	0.77	2.3	1.8	0.15	-0.19	-4.6	-0.66	1.9	0.66	4.3	-1	1.7	-4.2	-3.1	-2.5	-8	3.5	-8.4	1.3
-0.08	-0.37	-2.8	-2.3	-4.5	4.6	-3.5	-5	2.8	-5.6	-5.5	-3.8	-5.9	-4.6	-4.9	-4.3	2.4	-5.5	-1.2	-3.5	-0.63	-0.38	5.1	0.4	-5.1	-2.4	-6.3	-0.82	-1.1	2.1	-0.53	0.15	1.1	-1.4	-2.9	6	-4.2	-0.26	1.4	-0.03	-2.6	-3.1	0.56	-2.8	1.6	-4.2	-6.1	-2.1	-2	-0.45
0.13	0.32	-8.3	1.2	-6.5	5	-2.1	3.5	-0.23	-0.66	-0.06	0.88	-3.7	-3.3	-2.7	3	-1.4	9.8	1	3.5	5.8	3.1	-0.28	3.9	-2.7	7.8	-1.8	-1.1	-5.7	4	1.8	2.4	-4.1	1.3	-5.4	3.1	-7.4	1.3	-3.3	3	-0.52	3.5	-0.5	0.81	1.6	-1.7	-3.2	-4.4	-1.2	-1.4
0.21	0.21	-0.89	3.7	-6.6	3.9	2.2	0.42	-0.49	1.7	2.4	0.84	-6.8	2	-4.9	4.5	-1.5	1.6	-5.5	4.3	4.5	-0.01	-2.4	2.7	2.6	7.2	-1.5	-1.3	0.24	3.6	-0.04	3	-1.7	-2.6	1.5	-0.23	0.9	3	2.1	4.7	2	-0.31	-3.8	2.2	-0.98	1.4	0.13	-0.51	2.5	2.1
-0.1	0.47	0.81	2.3	-0.37	7.3	0.47	6.2	5.8	8.4	6.9	4.8	3.7	6.1	-2.1	4.9	-2.6	3.6	-4.1	-1.7	-6.5	7.4	-3.2	5	9.9	5.8	-2.8	1.8	1.8	0.56	3.4	3.3	0.5	-3.2	4.5	1.9	0.99	3.8	-0.43	1.6	-0.31	5.1	-2.2	6.1	1.4	3.6	-3.4	2.3	12	7.4
-0.14	0.77	3.5	6.4	-0.42	10	0.54	5.3	8.3	7.3	4.2	5.9	5.2	4.2	-1.5	7.1	1.6	5	-8.3	5.7	-5.2	-1.2	0.83	1.5	-0.24	2.4	-5	4.4	-0.88	0.75	1.3	2.8	-5.3	-2	-5.2	0.91	-3.3	-0.72	-5.2	3.8	-1.7	0.76	-5	0.71	3.4	1.9	0.11	2.2	3.7	-1.7
0.08	-0.15	4.1	7.5	3.4	0.49	-2	1.5	2.6	0.92	2.2	-1.5	-1.5	4.7	-1.1	1.7	2.9	-0.85	-3.2	-3.5	4.2	-8.6	3.1	-7.6	0.34	-4	-4.1	3.1	-5.2	-0.17	-6	-3.1	-7.6	1.2	-6	-3.5	-11	1.5	-5.2	0.71	-1.3	1.2	-7.6	3.7	-3.2	-0.4	-6.1	0.71	0.64	3
0.21	-0.03	5.8	2.2	6.1	-6.8	-5.2	-1.2	-2.3	2.6	4	-2.8	0.25	-2.9	-0.34	-0.24	-2.4	4.5	-1.4	3.4	-4.2	0.57	-0.41	-1.7	-0.39	2.9	-1.8	-4.3	-4.2	-0.24	-1.7	-3.8	-4.5	-3.2	-1.6	-0.96	-0.88	-5.3	-5.6	-1.6	0.78	-3.3	-3.3	2.8	-5.2	-3.3	1.6	-6.1	5	7.1
-0.07	-0.41	7.1	-0.03	2.3	-2	0.9	-1.3	1.9	-3.9	4.5	-3.7	4.7	-0.86	-1.7	-0.09	-1.5	-1.6	-0.47	10	-2.1	-0.95	-6.3	-6.8	-1.6	4.7	-2.8	-0.03	-3.1	-1.4	-2.1	-1.5	-1.3	-2.7	1.1	-2	4.5	-6.8	-0.72	4.1	-3.6	-4	1	-0.89	-2.2	-3.5	2.8	-4	3.1	-0.45
-0.06	-0.2	2.7	4	5.8	4.9	1.6	4.6	6.9	-4.4	2.4	-1.5	10	4.8	4.4	-3.4	6.7	4.5	2.5	2.1	6.7	-7.2	-3.1	-2	-4.1	0.77	-2.8	-0.38	2.7	-4.4	2.2	-3.1	-1.8	-8.2	0.97	-7.2	1.4	-9.8	1.1	-4.8	-1.9	-4.9	2.5	-3.6	1.4	-7.4	2.9	-4.3	4	-3
0.3	-0.07	-3.3	3.1	1.1	9.3	-2	7.6	5.1	2.6	0.55	3.3	-0.2	5.8	5.3	-4.7	5.5	6.7	4.5	-4.7	2.3	-1.4	-1.9	1.8	1.1	-4.9	0.16	1.9	-3	-4.5	0.93	-0.19	-1.4	-4.8	-2.9	-2.7	-2.6	-6	6.9	-7.6	3.2	-2.8	6.1	7.5	-4.6	-1.9	-4.1	-1.4	3.5	-6.9
0.15	-0.18	4.7	-3.3	-2.6	1.3	-2.6	3.2	-2.8	3.1	-2.1	0.75	-3.8	2.4	-1.6	0.71	-0.98	7.7	-2.5	-0.33	-2.5	3.9	-0.09	3.7	-0.28	2.1	-2.1	0.13	2.5	-3	-6.8	2.9	3.6	-2.3	-4.2	-3.2	-2.8	-5.2	2.5	-8.4	3.4	3.6	1.1	6.9	-3.2	-0.37	0.18	3.7	4.8	-0.71
-0.6	0.02	0.47	-1.1	-2.3	4.3	-0.81	-5.1	1.2	-2.4	-3.9	0.04	-0.93	0.73	-0.09	5.9	-12	7.5	0.87	1.9	2.2	2.4	4.1	1.2	-1.6	0.68	2.6	3	-0.21	0.82	-0.12	-0.45	-2.2	0.07	0.83	-1.8	-1.4	-2.1	-0.83	-0.9	0.8	2.6	-5.5	5	0.76	-2.7	0.2	-1	1.2	3.3
0.32	0.03	1.1	-7.5	-2.9	1.6	1.9	-3.1	1.4	-5.2	0.11	0.05	-0.02	-0.6	6.2	5.9	0.49	-0.23	0.88	3	-1.8	9.4	0.74	7.2	-0.54	-1.6	1.1	0.2	-2.4	-3.9	-1.7	1.6	-2.4	-7.1	3.6	0.61	1.4	0.16	3.5	0.11	-1.6	2	-0.52	5	-2.5	-1.4	-1.8	0.73	4	-2.4
0.21	0.05	3.7	-6.3	1.2	-1.4	2	0.32	3.5	-6.7	5.2	-3.9	1.7	2.1	-2.5	1.3	2.7	-8.9	-4.2	5.9	-4.2	-10	-6.4	0.8	-0.52	-2	-1	0.21	-7	-3.7	-3.2	4	-4.2	-2.9	-5.3	1.3	-6.1	0.13	0.28	-0.93	-1.6	4.8	-2.9	-1.9	-0.82	4.5	-0.3	-1.4	-3.8	-1
0.33	-0.25	-3.3	-3	-5.4	4.1	-6.7	-4.2	-6	-4.4	-12	-0.5	-0.5	1.3	-2.6	-3.8	-2.4	-0.11	-3.9	0.26	-2	-2.7	-0.81	-2.7	-1.9	-1.5	3.5	8.6	-2.8	-1.2	-1.5	3.4	-6.3	0.49	0.83	5.1	-4.5	5.3	2.5	1.3	4.1	5.9	-1.8	-0.85	3.5	2.3	-2.1	6.3	1	0.32
-0.22	0.19	-4.2	-4	-0.35	-3.7	-9.2	-1.5	-8.6	1.2	-9.2	0.67	-4.5	-2.7	-1.4	-3.5	-2.4	2.1	-4	-5.1	1.6	5.6	-1.3	-5.2	-4	-1.4	2.7	-2.3	-3.3	-5.4	-0.29	-1.4	-5.8	-4.4	-0.15	2	0.24	0.35	3.7	4.2	-0.87	6.2	-4.6	0.51	1.7	-1.6	2.1	-0.29	-2.9	1.9
0.3	0.12	-3.7	1.3	3.5	-2.5	1.2	-5.1	-3.2	1	-5.5	-2.6	-3.1	-3.2	5.3	-6.5	7.4	-2	7	-4.6	1.7	0.61	-2.8	-3.3	3.5	-6.7	-2.1	-2.3	-0.01	-3.8	2.5	2.2	4.9	0.19	2.5	-0.72	3.2	-1.6	10	-0.91	6.8	1.1	-1.4	0.16	2.6	1.4	2.8	-0.79	-1.1	0.41
-0.43	-0.03	-6.2	-3	-2.2	-6.6	-5.6	-8.3	-0.12	-8	-6.4	-5	-2.7	-5	-5	0.7	-0.45	-0.28	-5.6	4.2	2.5	-1	0.83	2	-3.7	-4.2	-5.5	-5.9	1.3	-0.93	4.2	-0.49	-4.3	-5.2	1.2	-2	4.4	-4.5	0.41	-2.3	-2.3	-3.1	-3	-8.3	1.1	-1.2	1.6	-3.9	-3.9	-0.16
-0.09	-0.01	-5.5	-0.17	-5.8	2.3	-3.6	-3.9	-1.9	-1.1	-1.5	0.39	-2.1	0.99	-2.7	-4.6	-2.3	-2.5	4.3	-3.9	3.3	1.3	-3	1.6	-1.6	-3.9	3.9	0.64	-0.4	-3.9	4.3	-4.9	1.5	-3.8	0.89	-7.2	1.5	-3.4	2.1	-4	-1.9	-5.7	2.4	-3.8	-3.5	-6	5.8	-6	-0.99	-3.7
-0.41	-0.14	-2	8	2.1	7.9	3.2	17	1.5	5.9	1.1	9	-0.53	2.8	2.3	0.67	2.1	7.5	2.5	-0.63	-9.2	6.3	-1.6	6.2	-3	2.8	3.3	3.7	1.2	-3.4	-0.21	-6.8	-0.24	-2.2	0.34	-3.9	-2.3	-5.7	1.8	1.8	0.08	-4.8	-1.1	4.9	-0.45	-6.1	0.06	-6.9	-6.8	1.4
-0.19	0.47	-2.2	4	-1.4	12	1.3	10	-4.8	8.5	-0.18	2.8	-2.8	7.6	-1.6	8.8	1.1	1.2	1.4	5.3	-3.9	3.3	-0.15	0.12	-0.09	4.5	6.9	0.1	-0.32	2.2	-0.29	0.45	2	-0.09	5.5	1.8	1.3	-0.39	8.9	7.5	8.3	1.4	8.9	8.8	4.4	-3.7	2.3	-1.5	-1.6	-3
-0.41	0.36	-3.2	-0.84	-2.1	3.8	-0.95	4	2.2	3.7	-1.8	-0.49	1.6	4.8	-2.9	-1.8	3.2	-11	-2.6	-3.8	4.3	-8.7	-2.5	-1.6	-8.7	0.61	-5.7	-0.34	-7.2	0.27	-1.5	1.2	-9.5	2.2	-9.8	2.4	-4.1	-1.7	-3.3	8.4	-2.1	-6.2	-2.9	5.7	-5.5	-0.09	-1.8	-4	-9.6	-3.4
0.04	0.09	0.53	-1.8	-0.39	-5.3	1.9	4.6	2.5	-0.33	0.58	4.4	0.79	2.6	2.8	1.9	4.1	-1.9	4.2	-1.7	-1.2	3.8	-0.08	1.6	-3.9	-6.9	-1.4	2.9	-1.6	1.4	-4.7	2.7	-1.9	-2.5	-3.2	2.4	-3.8	1.4	-3.7	2.6	2.6	-1.5	-2.7	-0.28	-0.33	1.6	0.58	-0.07	-6	0.43
0.08	0.3	0.83	-4.7	4.5	-7.6	4.1	-3.6	-0.92	-5	2.3	-0.61	3.3	-2.4	3.3	-0.78	-1.3	2.3	2.8	-4.3	0.67	-2.5	4.2	0.31	-4.4	-1.7	-2.4	-5.7	-1.1	-1.3	0.05	-3	-1.5	3.5	0.64	-3.5	0.32	-0.73	-1.3	-1.8	0.38	-3	2.4	-2.5	2.5	-4.5	-1.5	-2.8	-1.5	0.57
0.3	0.07	5.7	-1.3	1.5	-2	-2	-2.6	-0.39	-2.2	2.5	-5.6	0.15	2.2	-0.25	-2.1	1.9	0.16	2.3	-3	3.4	-6.7	3.8	-2.7	5.8	-3.4	-3.6	-8	2.9	1.9	3.1	-6.6	4.7	1.8	4.6	2.2	3.9	-0.39	4.2	2.3	0.67	-1.8	-1.2	-4	-0.52	-0.83	-3.7	-2.6	1.8	-4.1
0.09	0.06	0.06	-3.6	1.9	-6.9	4.2	1.4	-0.06	-2.8	-0.77	-3.9	-0.03	-3.4	-6.4	-4.7	-0.19	-7.8	0.8	-3.3	-9	-4.6	-6.3	1	-0.05	-4.1	3.2	-4	7.3	4.3	-0.51	-4.3	7.2	3.1	2.7	0.47	2.7	5.9	-2.6	-1.9	-1.2	-7.3	5.2	-6.7	4.9	-2.1	-0.53	2.5	-0.84	-0.27
-0.31	0.48	5.1	-4	6.3	-6.3	4.2	-1.2	-0.69	0.4	0.23	-4.7	2.6	0.21	3	-2.8	0.48	0.28	0.86	4.5	0.1	-3.6	-1.3	0.97	-1.7	2.3	4.3	-1.6	1.2	4.1	2	1.2	3.7	3.2	0.76	4.2	3.3	4.6	1.6	1.4	-0.87	2.5	2.3	-3	4.5	5.4	4.2	-0.44	-4.3	2
-0.17	0.03	3.9	-2.9	10	-7.7	4.5	-11	0.52	-0.57	3.7	-5.1	3.5	-2.9	-0.01	-6.4	3	-6.2	5.2	-5.4	0.3	-1.4	4.3	-2.3	3	-1.2	6.5	-7.2	-0.96	1.4	-0.45	-2.6	0.41	8	-0.15	-2	-2.5	1.8	0.47	1.1	-1.1	2.5	1.5	-0.98	-5.6	2.5	2.4	-0.65	-1.4	-4
0.21	-0.3	-0.37	-2.9	7.9	-0.43	4.3	3.1	-0.38	-3.7	4.9	-0.56	4.6	-3	5.2	-2.5	2.4	-2.2	5	-0.73	-0.46	-4.3	3.1	0.96	-1.4	1.7	7.7	-0.7	-0.62	-4.9	-1.4	-1.3	-1.8	1.9	-0.68	-2.1	-4.5	0.3	2.2	-3.5	-2.1	-1.3	5.3	-6.3	-2.2	0.31	4	1.6	0.63	4.3
-0.45	0.32	-3.6	6.2	-8.8	5.8	2.3	5.3	-2.5	8	-7	3.4	-1.8	1.7	0.08	6.9	-0	5.7	-3	-0.32	2.6	-5.4	-1.1	2.5	-5.9	-2.2	5.3	5.7	-0.57	-4	3.3	2.3	-3.7	-1.9	1.2	-0.11	2.2	2.3	4.7	1.4	5.4	4.6	7.6	-2.4	2.4	12	1	6	-3.1	5.8
-0.36	-0.33	0.92	-0.87	-8.4	-1.8	4.1	-5.8	-9.5	-0.55	-7.6	1.4	-11	-0.97	-3.8	-3.9	-0.6	-8.8	-5.3	-4	-9.3	-0.16	-4.3	3.2	-1.8	-4.7	-5.7	1	2.3	-2.9	-4.2	1.1	-1.1	-5.7	0.13	-6.8	-0.93	-4	-7.6	-0.83	-1.8	1.3	-2.8	0.69	-4.5	4.3	2.1	-2	1.4	-8.8
-0.62	-0.05	0.52	2.4	4.1	-8.5	7.8	-7.5	-8.8	-8	-3.6	-7.3	-4.4	-8.1	-7	-5	-7	-1.6	-9.1	1.6	-7.5	2	-5.5	4.3	1	-6.4	-4.7	-2.1	0.13	-3.3	-6.1	-1	-1.5	-2.2	2.2	-5.6	-0.41	-6.3	-9.4	-2.7	0.63	-0.5	-6.8	-6.2	-4.2	-0.41	-0.81	-2.7	-2.3	-3.9
-0.02	-0.24	0.02	-0.39	0.01	-12	1.4	-5.5	-2.9	-5.4	1.1	-4.8	-1.4	-8.2	-1	-5.4	0.29	-9.5	-1.3	-5.3	-0.36	-0.64	0.34	-5.5	1.1	-6.3	-3.7	-2.2	2.5	-0.25	-6.8	0.45	0.38	-4.5	0.4	-2.5	5.8	-4.1	-4.5	-4.5	-5.2	1.3	-3	-12	-2.6	-0.66	-1.3	1.3	2.6	-4.4
-0.53	0.08	6.6	-4.2	6	-11	3.9	-4.7	-1.9	-12	-1.4	-2.1	3.8	-8.8	-1.8	-2.5	-8.2	-0.96	-5.4	-0.59	0.75	6.8	2.3	0.12	3.6	0.32	2.2	-8	5.8	-2	-3.3	-3.5	6	-2.5	6	0.17	10	-4.3	-2.4	-2.2	-0.68	2.3	2.2	-5.2	2.1	-0.55	3	-4.8	-1.1	-6.5
0.04	-0.3	0.48	-5.5	-1.8	-8.4	-4.2	-5.5	0.32	0.25	-2.7	-2.8	-1.8	-4.3	-0.51	-0.17	-2.4	-2.6	-2	1.2	-2.2	2.3	2.7	3.7	3.3	-6.4	-3.7	-3.3	2.3	-0.24	-2.1	-1.2	5	2.4	3.8	2.1	9.1	-0.11	-3	-3.9	-0.01	2.4	0.64	-3.9	2.1	3.5	2.8	-4	1.9	-13
0.68	0.17	-0.73	-1.3	-2.8	-8.6	-2.3	-0.15	-3.3	-6.3	-5.3	-5	-3.1	-4.5	-0.65	0.67	4.2	0.84	2.9	-3.5	1.4	5.8	3.5	5.3	-3	-0.54	0.77	-3	2.6	2.1	5.2	-1.8	3.2	3.3	-1.2	1.5	4.2	0.08	-0.95	-1.5	3.2	1.4	-1	-8.6	0.46	1.4	0.49	-2.2	-5.5	-4.2
0.68	0.06	6.4	-3.7	-6.5	-6.2	3.9	-2.3	-3.7	-4.4	-2	-1.7	3.9	-2.3	-1.9	-2.6	-0.2	-1.6	1.5	-1.3	0.04	-8.6	0.44	-2.6	-8.2	1.8	3.5	-4.8	-5.2	6	7.9	-2.6	-5.7	5	-2.2	-3.4	-2.5	4.6	-0.76	-4.4	-0.37	3.5	-1.7	-0.39	3.3	4.1	-0.89	0.12	-6	3.2
-0.72	-0.19	3	-6.8	0.28	-5.4	2.3	0.38	-5.9	-3.3	-1.3	0.69	1.2	-1.4	-3	-5.9	-6.5	0.08	-5.4	-8.1	-7.3	-3	2.2	-5.3	-5.4	-1.4	2.9	-4.1	-1.4	-0.31	1.3	-6.4	-2.7	4	-2.2	-3.1	1.4	0.24	-8.2	-6.3	-1	-3.1	-2.9	-3.6	1.1	3.4	-1.9	-0.96	-8	-2
-0.31	0.67	2.4	-0.69	1.9	-5.4	0.92	-4.3	-8.5	-7.2	-1.3	-4.1	-1.5	-4.7	0.03	8.2	3.5	3.8	0.29	-3.2	1.9	-4.3	0.42	-1.5	4.2	-3	-1.2	3.3	6	4	-3.3	1.2	4.6	4.9	-1	2.2	-0.55	3.8	-11	-6.1	-5.3	4.1	-0.02	-4.4	-5.8	0.57	5	5.5	0.14	5.1
-0.27	-0.1	0.41	-5.4	-0.28	-1.2	2.6	-9.8	-3.8	-4.2	-0.18	-5.3	-1.9	-5.6	0.4	-3.5	1.8	3.9	-3.8	5.5	-1.6	-1.9	2.3	0.2	-2.9	-2.1	-0.07	-2.2	-1.2	3.3	-2.5	-6	1.6	2.7	1.1	0.24	-4.2	1.7	-4.7	-3.6	-0.95	-7	3	-0.58	-1.6	-7.2	-3	-3.1	-6.8	4
0.08	-0.43	-3.8	-4.7	4.1	-8	0.2	-0.2	-8.7	-4.2	-7.1	-4.5	-0.39	-4.8	1.9	-7.4	2.6	-7.5	2.7	-1.4	2	-5.7	-0.73	-3.2	1.8	-5.3	4.2	-3	-3.8	-4.2	-1.5	-0.13	-5.9	-5.2	-2.1	2.2	-5.9	0.29	3.5	-1.8	0.04	-6.8	5.8	-0.82	-5.3	1.9	-4.7	-3.9	-3	0.07
-0.3	-0.08	5.2	-6.3	1.4	-12	-1.1	-11	-5.1	-7.5	-0.23	-7.7	-0.7	-10	-5.1	-6.1	-8.9	-2.7	-1.6	0.99	-1.5	-7.8	-5	-0.19	-1.6	-8.2	3.9	-0.91	0.13	-1.3	1.7	-6	-1.4	1.1	-2.2	3.9	-0.75	2.1	1.3	-5.6	-9.1	-5.1	0.84	-3.2	-5.2	-0.15	-3.1	1	-1.5	0.86
-0.35	-0.34	-2.3	-2.6	3.6	-8.6	-4.8	-1.5	-4.4	0.73	-6.4	-0.36	-0.88	-2.6	0.3	-4.3	0.69	-3.8	-3.1	-4.4	-4.3	-3.2	-5.7	-2.2	-1.2	-5.1	5	-1.9	0.96	-0.35	-3.4	-3.1	-0.45	-2.1	0.9	1	-2	2.3	1.6	-6.7	-4.6	1.6	-1.6	-4.8	-3.4	0.22	-1.2	3.1	0.61	-6.1
-0.84	-0.38	-2.9	3.9	0.26	-4.9	-1.7	3.2	-8.1	-0.02	-2.7	0.61	-2.7	-0.31	2.3	1.9	-0.91	-9.7	1.2	-2.1	-3.4	-8.2	-9.7	-2.7	-2.5	-1.7	5.7	2.9	-1	2.1	-3.3	0.97	0.91	5.5	1.5	3.3	1.6	3.8	-3.2	-3.5	-11	-0.43	-5.6	-5.4	-3.3	3.4	-0.1	0.26	-3.3	-2.5
-0.2	-0.38	0.89	1.4	-1.9	1.1	2.7	-0.96	-7.9	-5.4	0.12	-2.2	0.19	1.9	2.8	2.1	2.7	-2.7	8.6	0.06	3.2	3.7	1.5	3.9	2.8	-0.56	4.5	-0.09	2	6.6	1.9	2	2.5	3	0.32	0.88	-3.1	4.1	-4.9	-5.2	-6.1	0.56	-3.4	-4.2	-0.13	1.6	-1.8	3.5	4.5	4.7
-0.04	0.09	-2	1.6	4.5	7.5	1.3	2.7	1.6	0.25	1.2	1.3	1.7	-0.97	6.1	-0.11	0.82	-3.9	-0.74	1.8	-0.06	-3	-3.7	0.05	6.3	-1.2	2	0.25	4.1	6	-1.4	5.4	1.3	3	-0.41	2.6	-1.9	5.4	-5.6	-1	-2.9	1.2	-0.46	6.9	-3.5	0.06	1.3	1.5	0.6	3
-0.04	-0.15	-0.83	-2	2.8	-2.4	-1.7	-2.8	-3.4	4.8	7.7	-0.58	3.1	0.06	2.5	-6.3	-0.04	-5.2	-1.4	-3.9	-0.12	-4	2.7	-2.7	5.6	-9.7	2.7	4.6	7.6	-0.48	0.03	0.1	2.8	-3.2	7.4	1.7	5.9	2.6	-5.3	-3	-1.3	1.1	-0.04	5.2	-0.42	1.2	7	2.6	5.3	-4.7
0.57	0.11	2	0.42	-4.7	-6.9	10	-0.37	0.59	6.5	8.2	5	0.36	-1.6	5.6	2.8	1.3	1.3	3.9	3	2.7	2.4	7.4	6	2.7	-0.9	2.8	0.35	9.2	-2.9	-0.45	-2.4	8.6	0.78	9.8	-2	6.8	3.3	6.2	-0.98	3	-2.5	0.17	4.8	1.1	-0.9	5.7	1.8	5.9	3.7
0.62	-0.04	1.2	2.1	-0.23	1.6	5.9	7	1.3	11	2	18	6.9	4.3	-0.46	3.9	1.8	4.3	-0.85	-1.5	1.7	0.18	3.6	4.8	2.2	-1.7	4.9	3.3	4.9	0.4	3.6	2.3	1.7	-1.8	-0.19	-2	7.4	-1.9	-0.36	-3.6	-2.5	-2.2	4.3	5	4.8	-0.19	5.2	0.15	0.47	6.9
0.29	-0.21	0.79	0.65	0.8	2.9	5.7	2.1	2.4	3.4	13	5.5	6.9	0.42	-1.9	-3.1	3.9	-3.8	-3.3	-1.9	4.9	9	0.82	-1.7	-1.9	0.86	4.7	8.2	0.82	-2.1	2.9	8.5	-2.5	5	-2.9	-1.3	2.7	2.8	-4.6	-0.58	-0.34	7.1	0.7	12	3.1	3.2	4	9.3	-4.2	-1.4
0.12	-0.35	5.3	-1.5	-1.3	-6	8.3	2.8	1.7	2.8	8.8	-0.86	1.4	2.9	2.5	-1.6	6.3	-1.4	3.5	-3.9	-7	0.96	1.1	-7	0.92	0.38	1.1	7.3	-1.4	-3.9	-1.9	14	-5.2	-0.53	-3.5	-1.4	0.78	1.8	-4.5	1.2	-4.7	4.3	-2.5	9.2	-5.6	4.7	0.32	5.2	-6.6	0.71
-0.21	0.02	0.16	0.5	3.4	-0.41	1.4	0.95	0.59	5.5	2.1	-1.8	-5.5	1.7	0.75	-2	0.43	-1.9	6.5	-2.4	-1.5	2.6	-0.48	-4.9	-1.7	0.66	3	9	3.7	-0.38	-1.3	3.9	5.6	-1.9	-0.4	-0.53	3.1	-2.2	-0.73	-0.17	-5.9	1.3	-0.94	5.8	-1.4	3.1	2.4	0.29	-3.6	-0.45
0.28	-0.48	-4.4	1.3	7.4	3.2	1.1	1.5	-7.6	-4.8	-2.9	1.1	3	0.45	2.6	-0.43	3.4	-7.7	0.74	-0.61	2	-3.9	-1.6	0.63	0.41	3.2	4.1	0.53	6.8	1.2	0.05	2.7	7.6	-3.5	2.3	-1.3	7.4	-0.03	0.33	-4.3	-3.9	-1.8	-0.87	-8.4	1.3	-4.7	6.4	3.3	0.19	-0.33
0.62	-0.69	4.2	-0.12	5.6	2.6	7.8	2.6	3.5	2.2	6.8	4.8	7.3	5.6	3.9	2.3	-2.4	-2.2	9.5	-1.2	1.3	-0.71	4.8	-5.3	6.3	5.3	2.5	2.9	8.3	4.8	-1.2	-1.9	4.7	6.7	-0.05	1.3	3	1.5	7.3	3.8	-3.8	-0.02	-4.1	-2	-2.3	0.99	2	0.22	0.81	3.2
-0.21	-0.37	2.9	-0.56	-4.4	-2.2	5.3	6	3.4	0.36	12	8.8	6.5	4.8	-2.3	3.7	-1.4	1.7	5.5	4.2	-2.4	-0.28	3.3	2.3	3.1	3.7	6.8	-0.42	5.5	0.37	9.2	-7.2	3.8	3.1	3.8	3.5	1.1	-0.51	4.3	2.4	0.81	4.5	4.3	1.4	3	3	3.2	0.36	0.98	-0.69
-0.25	-0.21	-2.5	-1.3	-9.4	5.7	0.96	-1.5	5.2	1.4	2.9	1.2	1.7	3.2	-6.4	2.9	5.1	4	1.8	-0.33	-1.6	4.9	-4.5	-1.5	1.5	0.84	6.7	4.3	2.6	2.3	3.9	-0.76	1.8	1.3	5.7	2.1	4.4	-0.41	-0.28	2.5	-2.8	-1.1	6.9	-3.9	0.47	1.1	0.73	4	-4.2	-0.7
0.25	0.26	2.5	-1.4	0.94	1.5	6.5	1.9	4.2	1.9	6.7	5.7	3.6	0.74	-4.6	4.5	-4.9	2.2	-5	0.2	-1.4	1.3	-1.5	0.68	-2.5	14	6.6	2.2	-1.7	0.35	4.6	-1	3.4	2.8	3.5	3.7	4.9	0.48	-0.55	2.6	-3.5	-1.5	13	0.31	3.5	-2.3	1.8	0.02	0.62	4.3
-0.14	0.12	1.6	6.3	6.7	6.7	3	0.49	9.1	-2.4	7.2	0.18	6.7	-1.4	-2.6	6.9	-0.09	1.1	-4.3	1.8	6.1	5.9	4	3.5	-0.36	13	0.6	2.2	-0.55	9	0.16	0.29	-3.6	8.2	3.9	5.6	6	5.1	-1.2	1.5	-2.3	5.2	2.4	5.8	4.3	2	3.5	0.07	-3.7	9.4
0.02	-0.37	4.8	5	3.8	8.9	6.4	5.3	7.1	3.9	7.2	2.2	5.3	-2.1	7.2	-3.8	9.8	-0.16	6.4	-5.5	7.1	-2.4	7.8	-2.7	8	5.8	3	-5.6	0.67	1.2	-0.02	-3.6	0.77	0.12	1.8	3.9	-2.8	5.4	2.3	3.9	-1.9	-5.8	4.2	-3.2	-3.5	3.6	-1.8	1.1	8.2	1.1
0.66	0.15	4.6	4.9	8.4	6.4	-1.8	5.1	4.6	2.8	3.1	-8.5	3.3	1.6	2.9	2.7	-2.1	3.3	8.5	1.2	-0.19	-2.8	4.7	-4	5.7	-0.68	4.3	2.8	4.8	-4.2	1.6	-0.68	7.3	-6.1	2	3.5	3.2	2.5	7.2	0.37	4.6	-4.6	6.1	-3.1	3.3	-0.67	5.3	-0.13	2.9	2.8
0.43	-0.34	1.9	-2.5	6.1	-0.82	-0.53	3.5	-3.3	-0.13	-4.1	-3.6	0.26	-0.88	-1.5	-1	2.7	4.8	0.51	3.8	-3.2	2.1	2.8	-3.7	2.9	-0.08	-0.21	1.3	6.5	-1.6	-0.36	1.6	7	0.15	4.8	-4.9	11	-2.5	3.9	-1.9	-0.07	-0.36	-6.2	3.6	2.8	-3.8	2.4	3.7	-1.5	-0.98
0.28	-0.49	1.3	-0.88	1	-4.5	-1	-2	-5.1	0.66	3.5	-2.5	1.4	-4.7	-6.9	3.8	-7.4	0.32	3	3	-11	7.8	-9.7	-9.5	2.2	1.1	-0.69	-6.2	3.5	2.4	-2.7	-2.9	3	4.2	5.7	-0.85	6.2	2.1	-5.3	2	-6.5	2.5	-4.6	0.8	-4.6	-0.74	-1.5	2.1	-2.4	-1.6
0.51	-0.11	2	2.1	8.3	-6	1.1	-7.6	3.3	-5.5	0.53	-6.3	0.15	-6	7	7.1	5.4	-2.1	8.9	2.9	0.89	1.5	0.71	1.8	8.2	-2.9	5.8	0.76	3.4	-0.39	3.5	4.8	7	4	3.7	-2.5	5.3	4.1	-1.5	-0.17	6.9	3.1	12	2.1	6.9	2.5	4.2	2	8.6	3
0.01	-0.71	-7.9	4.8	2.1	2.8	-3.6	6.9	1.8	0.21	-0.07	-2.8	-1.4	2.6	2.1	-0.82	4.9	-6.6	-5.3	-5.7	2.7	-0.1	2.9	-3.8	-0.25	-2.5	-0.14	2.4	-1.3	-3.3	-1	4.9	0.34	1	-3.1	-0.25	-6.6	3.9	-3.1	2.2	2.4	1.8	-2.5	-0.21	2	7.3	0.17	8.2	0.11	-2.4
-0.38	-0.03	-8.5	-1.9	-4.2	3.6	1.6	-4.2	5.3	0.37	-1.6	-4.4	-2.8	2.2	4.9	0.28	7.7	-1.8	4.3	-0.18	-1.1	-0.53	-2.7	-4.2	1.5	6.2	1.2	1	1.1	0.92	-2.6	0.39	-1.1	6.4	-2.2	3.5	-7	5.4	-1.2	6	1.9	-1.1	-6.2	0.2	-2.5	2.9	-4.2	5.8	0.82	4.1
0.01	-0.11	-4.3	-3.3	-1.4	5.4	-5	-0.44	2	-0.24	0.51	-1.9	1.5	-1.5	1.9	3.6	1.2	3.3	1.3	-0.77	2.7	-0.64	-0.52	2.5	-0.22	2.5	-8.3	0.68	5	3.6	-0.42	-0.52	2.1	4	0.96	2.8	-3.4	6.1	4	6.9	5	1.5	-4	3.8	3	1.9	-3.5	3.1	-0.17	6.4
-0.38	0.15	-2	-4.7	1.1	-2.3	2.2	-1.2	1.5	-1.6	5.5	-3	2.3	-4.7	-0.17	-8.6	-6.2	3	-3.9	-4.9	3.7	2.2	0.15	3.4	-6	-0.35	-5.5	-3.6	0.47	0.19	3.4	2.9	-2.7	-2.3	-3.5	1.7	-1.3	3.7	0.19	4.8	3.9	1.4	-4.1	-0.33	0.11	0.82	0.52	2.6	-5.9	1
0.53	-0.3	-1.2	-3.7	1	-7	3.1	7.7	-0.98	0.89	2.7	4.6	4.3	-0.83	4.8	-6.1	5	-13	9.2	-3.5	3.1	0.46	2.5	0.78	-2.9	-3.5	-3.5	0.41	-4.3	-5.9	-2.5	2.3	1.2	-7.1	-2.8	2.1	-4.9	1.4	-2.5	-3.8	-0.72	-1.2	-9	-4.6	-1.5	1.2	-4.2	4.3	2.3	-0.24
0.75	0.1	8.2	1.6	6.7	1.6	5.9	9.3	6.8	-4.5	5.2	3.6	5.9	-1.1	4.8	-0.33	1.4	-8.1	0.71	-0.26	4.6	-0.99	0.99	3.7	-3.1	-5.3	-2.2	-0.09	-4.9	-3.4	1.9	4.6	-3.8	2.2	0.11	-1.4	1.1	-0.21	3.7	-5	2.3	-3.7	3	-1.9	5.9	2.2	-0.41	4.5	4	-5.7
-0.07	-0.32	2.5	3.3	-0.11	-1.6	-1.6	-2.9	3.6	-4.9	3.6	4.8	1.2	-1.9	1.6	1.1	-1.4	8.3	-1	0.74	8	4.3	3.1	6.5	-5.9	2	-4.5	2.2	-3.9	-4.4	-0.84	5.4	-6.9	2.1	-2.6	-2.2	-1.9	-3.8	-0.23	-0.7	2.6	-0.74	3.3	4.7	5.6	-2.2	-2.6	2.4	-5.5	6.7
-0.04	-0.09	-4.8	2.2	-12	9.9	-2.6	2.4	0.2	3.5	1.9	1.5	-5.9	1	1.4	-2.4	4.8	0.1	-2.3	-4.7	1.9	-2.5	2.1	-1.9	-0.08	-2.5	4.5	5.3	-9.2	-1.3	5	4.4	-3.9	0.4	-2	-1.7	-4.3	0.36	1.8	-0.65	6.4	3.7	7.6	-1.2	7	-0.57	-0.24	4	-0.28	0.97
-0.48	-0.32	-4.2	3.9	-8.1	4.9	-4.3	-1.3	-4.7	-1.6	-1.6	2.1	-5.1	-1.6	-3.4	-4.9	-2.8	-8	-7.1	-4.3	-1.2	-3.6	-4.9	-4.8	-1.5	3	3.3	-1.5	-1.8	-6	7.6	-0.13	-2.6	-2.1	0.91	-0.09	2.9	-4.2	-2	-2.6	3.8	-1.1	5.9	-5	1.7	-0.87	2.6	0.21	-2	-0.2
0.05	-0.36	-1.3	4.9	-5.7	3.6	-2.7	7.9	-5.3	3.2	-0.19	2.8	-4.8	4.2	-5.3	1.6	-6.8	-0.53	-1.4	-3	-5	1.8	2	-3.5	-5.3	-0.98	-2.7	-2	-1.2	-1.9	0.13	0.13	-2.8	-0.89	-3	-0.38	-0.53	-2.8	-3.8	2.2	-1.8	-4.6	-4.2	-3.1	-0.79	-3.2	-0.33	0.82	0.47	0.52
-0.11	0.14	3.1	2	-2	2.6	4.9	0.49	3.1	2.5	6.5	-1.5	2.6	1.1	5.3	2.1	-5	4.9	3.6	3.6	2.9	1.4	5.3	7.3	1.6	2.3	1	1.3	0.97	-0.99	1.3	2.3	3.5	-1	0.21	-2.8	-0.47	-1.1	-0.93	1.6	0.2	-3.9	-2.3	2.2	1.4	-0.01	-2.1	-5.3	4.1	1.5
-0.12	-0.26	11	-0.61	1.9	-6.5	7.9	-8	0.05	4.5	9.2	0.53	2.5	-2.3	5.8	-1.2	3.8	3.4	6.1	1.6	2.9	-1.5	3.6	-2.8	-2.2	-1.6	-5.2	5	-1.9	-6.5	-1.1	-2.6	-0.4	-2	-0.82	-1	-3.4	-3.6	-2.3	0.07	-0.26	-1.8	-5.3	7.4	-3.8	-5.8	-0.69	-3.9	-2.4	-1.8
-0.04	0.03	-0.86	-1.5	-4.3	-3.1	-0.43	-0.44	-2.5	2.7	-2.2	0.92	-0.84	-1.1	-6.1	3.6	-8.7	5.7	1.1	0.59	-6.6	-3.4	3	0.65	0.39	2.8	-5	6.5	-0.59	1.5	-3.1	-0.83	1.1	0.77	-1.2	3.4	3	4.2	-0.65	-1.4	-2.6	0.6	-4	1.2	1.4	0.88	4.9	3.1	-7.6	1.3
-0.36	-0.26	-4.7	-1.8	-5.7	1.6	-2.1	9.6	-3.4	9.4	-5.9	3.6	-5.5	2.4	-2.9	1.8	-6.3	2.3	-7.9	4.3	0.85	2.9	1.3	5.9	-6.8	1.2	-9.4	12	-1.7	3.2	-3.4	7.5	-3.9	1.9	-7.9	7.9	0.96	0.14	-12	4.5	-3.7	2.1	-10	5.4	-4.3	0.18	-2.6	3.7	-6.4	-5.1
0.07	0.39	1.2	2	-1.4	8.5	-3.7	1.7	-1.7	7.1	-11	6.6	-6.7	6	2.1	5.7	4.6	5.1	0.99	8.7	-1	7.2	3	-2.4	2.5	7.6	-3.1	12	-2.8	6.5	0.22	6.2	-0.45	7.2	-4.4	9.3	-0.65	4.9	-2.5	9.2	8.3	-0.36	-4.7	11	2.8	2.6	-2.4	7.8	1.9	7.5
0.05	-0	2.4	0.37	2.5	3.2	-3.1	5.5	-0.93	16	-2.8	9.2	1.6	5.4	1.8	6.9	0.39	5	0.27	4.9	-1.6	2.4	3	0.18	5.7	5.8	-3.1	14	1.4	2	-0.47	9.1	3.2	2.6	-1.2	7.9	5.1	5.7	-0.1	6.5	-0.71	6.9	-1.6	15	3.7	7	-2.5	8.9	-0.17	4.5
-0.35	0.46	-2.4	7.2	-1.1	7.5	-3.6	18	-7.2	13	-1	18	-4.5	11	-0.53	5.7	-4.3	20	-0.87	9.8	-8.2	0.72	-0.59	3.7	-1.4	3.6	0.05	11	-0.75	4.1	2	-0.93	0.53	4.8	-3	3.4	2.9	1.7	-5.9	1.2	-0.12	0.7	1.6	8.7	3	-3.6	0.24	1.6	3.2	5.7
-0.21	0.27	-8	9.5	-5.3	7.2	-12	16	-11	17	-8.9	19	-8.9	16	-9.3	2.5	2.5	1.9	-3	0.18	-8.5	0.63	-2.7	-3.2	-5.2	-1.5	-4.2	3.5	-3.1	-0.49	0.01	-5.1	-2.9	1.2	-2.5	-1.8	-0.49	5.4	-7.3	2.5	-4.6	-5.6	-7.7	7.8	-5.6	-2.3	-0.12	-2.3	-3.7	-5.8
0.26	0.11	1.1	3.1	3.5	2.7	-5.5	2.7	-6.9	8.4	-7.4	1.7	-4.4	7.4	-2.9	0.39	-4.1	-4.1	-2.2	-2.4	-3.2	6.3	1.4	-0.85	-3.1	-4.8	-1.5	0.53	-3.5	-0.53	3.1	-2.1	-0.21	-0.21	-0.41	0.32	0.29	5.4	-5.9	3.3	1.7	-2.2	-11	4.5	-0.91	2.2	0.51	3.5	2	-4.4
-0.41	0.21	-2.4	-1.6	2.7	4.2	-0.44	-3.6	-0.04	4.5	-1.8	3	-1.2	5	0.48	7.7	-7.3	11	-5.2	11	-2.1	6.8	-0.46	3.7	-4.1	3.6	-3.5	-0.8	-0.03	4.8	0.11	2.5	3.3	0.32	1.1	5.7	-0.08	4.1	-3.2	3.6	-2	2	-5.7	-1.1	0.06	0.89	-0.08	6	-1.1	5.4
0.06	0.13	-9.1	4	-11	1	-8.1	4.8	2	0.12	-3.5	-0.81	-6	5.6	1.2	10	-6.8	7.7	1.2	11	-1.9	2.6	-1.9	-3.9	0.13	5.5	-2.4	2.6	1.6	2.6	2.4	3.6	2.8	6	2.3	5.4	-2.4	1.4	-1.3	6.2	2.4	0.14	-0.9	1.1	2	4.5	-5.6	1.8	-6.5	7.9
0.6	0.11	-4.5	8.2	-6.2	3.1	-10	9.9	-4.6	8.9	-12	5.1	-3.2	1.3	4.1	8.5	-1.1	6.8	1.6	8.5	2.1	1.2	-1	-4.5	1.4	4.2	0.28	1.4	-1.6	4	1.7	2.9	2	3.9	4.4	3.3	-3	-0.99	6.1	6.4	3.2	-1.8	4.5	1.1	2.7	2.5	1.7	-0.97	-2.4	10
0.05	0.49	-0.87	5.3	2.4	9.1	-2.6	8.8	-1.9	14	-3	1.4	-3.7	9.1	2.8	1.7	5.5	13	-3.3	14	1.7	-1.1	0.79	-1.3	-2	6	-5	3.9	-2.2	3.2	-2.8	3	-3.8	4.1	2.1	3.9	-5.8	1.5	3.5	11	-2.7	2.7	1.6	8.3	-2.9	6.8	-3.8	0.45	-0.67	0.22
-0.09	0.66	1.1	-0.57	-5.3	5.7	-0.5	6.2	-0.57	1	-0.49	-3.6	-5.7	6	-4.8	0.89	-0.34	10	-0.79	7.1	-7.2	1.5	-4.8	-5.6	1.7	-2.7	-2.5	2.7	-1.9	2	-7.2	10	-2.9	-0.12	-1.4	7.2	-4.1	1.2	0.41	5.5	-1.7	7.8	-1.1	5.2	-0.22	5.3	-2.3	-1.6	0.2	-1.1
-0.41	0.17	-2.7	-4.5	-2.3	-3.4	-3.8	-8.4	4.8	-5.5	-1.6	-5.5	0.48	-2.8	-0.26	2.2	-4.5	3.3	-1.4	0.55	-5	1.8	1.9	2	-0.68	-6.2	2.7	-0.95	-3.3	2.2	-2	-4	-3.8	2.9	-1.9	1.4	0.97	4.2	-3.6	-2.9	-0.05	4	-0.94	-7.3	-0.45	-0.86	2.1	2.6	1.8	-3.6
-0.09	0.7	2.1	0.95	3.8	1.3	-1.4	6	0.62	6	0.74	6.8	1.8	7.2	5.3	8.5	5	2.1	-0.17	12	8.7	-4.6	8.4	1.7	4.1	-1.5	-3	6.3	-0.35	1	-4.4	1.2	-5.5	7.6	-1.8	-0.7	-2.4	4.5	-7.7	-2.2	1.6	3	1.9	4.6	-2.8	-0.28	-4.2	5.7	-0.17	4.2
0.01	0.3	3.6	9	2.3	7.5	2	3.4	0.69	11	-1.3	6.4	1.4	3.6	0.81	8.1	0.05	2.3	0.73	7.9	1.7	2.7	-1.5	3.6	1.8	8.4	1.1	4.7	4.2	5.9	-3.4	6.7	1.6	1.5	-1.7	5.7	-5.4	7.9	2.1	4.3	1.5	8.9	0.7	2.8	-2	8	-5	2.1	3.3	8.5
-0.22	0.56	0.88	3.6	-2.8	10	1.8	-2.3	3.2	3.8	5.6	2.8	5	3.2	-0.21	5.4	-0.59	1.2	1.6	0.92	-2.1	4.4	-5.5	1.2	-1.1	1.3	-1.3	-0.48	0.84	0.41	2.8	1.2	1.9	1.7	3.4	-5	-0.58	0.58	4.7	1.3	7.5	-1.6	4.9	-0.18	1.2	4.7	-4.8	-1.4	-1.2	5.9
-0.3	0.31	-1.7	0.53	-3.7	11	7.1	4.4	9.1	7.6	11	6.6	0.23	7.8	-7.7	0.9	0.99	2.3	-3.6	-5.8	-1.4	4.1	-2.5	-3.6	-3.2	1.6	-3.1	2.5	-5.1	-2.1	3.1	-0.56	-7.4	1.5	-4.5	-4.7	-7.1	-6.2	-0.29	0.58	-6.3	2	4.8	5.7	-2.3	0.06	-4.2	-1.1	2.4	-1.5
0.11	0.1	3.5	0.08	2.1	-1.3	9.2	3.9	6.3	5.4	2.9	6.4	3.2	2.7	-3.2	-4.6	6.4	2.5	1.3	-6	-0.84	4	-3.9	1.3	-4.9	2.1	2.7	-0.36	-5	1.6	6	-3.8	-5.9	0.27	-3.8	-4.5	-6.2	-8.7	1.7	-4.7	-3	-6	7	-3.6	3.6	-5.4	2.3	-4.6	1.2	-0.48
-0.33	-0.07	3	1.9	5.1	-11	8.7	-0.94	7.7	1.6	2.2	7.1	3.7	1.8	3.7	-2.9	1.2	-8	2.2	-7.2	3	2.3	4.1	-1.6	1.6	3.6	7	-2.2	-2.5	0.71	3.9	0.07	-5.2	-1.1	-1.8	0.13	0.89	1	-2.4	-1.2	-3.1	2.1	4.3	-1.1	-2.5	3	2.8	-4.1	1.3	-0.56
0.12	-0.32	6.5	1.6	4.5	-4.6	4.9	-2.6	0.79	-4	6.9	-7.9	5.6	-8.9	-6.8	-2.2	-1.6	-5.4	-1.6	3	2.6	0.96	-4.1	3.2	-6.1	5	2.9	-8.6	-4.8	6.1	-0.69	0.2	-6.7	7.2	-1.5	1.2	-2.2	4.8	2.7	-3.1	-3.3	5.7	9.5	-6.6	-2.4	4.4	-0.77	6	0.65	-4.2
-0.4	-0	2.9	0.47	4.1	-3.2	-4.1	-4.4	-1.1	-3.2	-2.8	-8.8	0.06	-7.7	-11	-0.73	-4.2	-8.5	-6	-4.2	-3.9	4	-9.7	10	1.4	1.7	-0.95	-7	-2.7	3.2	-6.8	1	-1.9	2.2	-4.1	0.15	-4.5	4.4	-3.8	-0.07	-1.6	2.2	-4.6	-8.6	-3.5	0.08	-0.69	3.6	1.4	-0.22
-0.36	0.04	2.5	-3.3	5.2	-1.9	-7.3	4.5	-3.3	2.4	-8.9	-1.5	-7.2	-3.2	1.2	-9.9	-7.3	1.5	-2	-4.1	-0.64	-4.5	-3.7	-1.3	-4.5	-5.7	-1.4	-8.4	-4.8	-3.3	-5.5	-5.7	-4.3	-1.3	1.1	-0.08	6.5	2.8	-3.8	-3.5	-4.2	-8	-9.7	-14	-1.8	1.6	4.1	0.74	-1.5	-5.6
-0.08	0.05	4.3	-0.79	4.3	-2.5	-2.3	-2.7	-4.3	-5.8	-5.1	-5.8	-2	-1.1	6	-3.2	4.2	2	2.4	-1.2	-0.26	-1.3	-5.5	-6.3	-2	2.5	-1.9	-0.8	-6.8	-3.4	-2	0.49	-2.8	-2.9	-1.5	-0.37	3.5	1.7	-1.6	0.92	-1.9	6	-6.8	-5.8	-2.9	4	0.54	2.1	0.46	-4.7
-0.42	-0.07	3.3	-7.6	-0.1	-3.5	2	-7.4	-3.6	-4.6	-2.7	-11	0.59	-4.1	-0.62	2.4	-5.1	-1.4	-5.3	-2.2	-3.5	4.5	-3	2.1	0.96	-0.14	-7.2	-8.4	-1.7	-2.4	-2.8	-4.7	-0.31	-0.52	-2.9	1.9	-1.6	4	-3.5	-2.2	-4.7	4.6	-2.7	-1.8	-5.3	3.1	-2.7	1.7	-0.09	-3.4
-0.21	0.41	0.67	-4.7	-6.7	-4.9	-2.7	-8.6	2.2	-13	0.42	-9.8	-2.6	-6.7	-3.1	1.9	2.6	5.2	-3.8	-0.08	7.8	-0.03	3.2	5.2	1.6	-0.95	0.91	-2.9	1.7	-2.3	1.4	-2.5	0.63	-1.7	3	1.5	2.1	2	-0.12	-0.82	1.2	1.8	-2.1	2.7	-1.2	-0.59	-1.9	-2.6	1.7	-6.6
-0.43	0.08	-4.6	-1	-2.1	-3.6	-6.7	-2.2	-0.23	-2.9	-5	-0.04	-5.6	-4.8	-3.6	-5.4	-3.2	0.83	-5.3	-1.9	-8	0.81	-3	0.43	1.2	-7.7	2.6	-6.9	4.7	-0.23	3.3	-1.2	7	-4.4	5.1	-5.3	2.3	-4.9	-0.84	-8	-0.21	0.94	-0.07	2.6	1.5	2.9	0.48	-4.1	1.1	-0.51
-0.06	0.17	-4.8	-2.6	-4.8	-4.1	0.29	-3.8	-5.2	-4.7	-5.4	-0.16	-5.9	-6.5	-2.1	-1.7	2.4	-7.7	4.5	1.7	-2.5	-9.9	-7	-2.6	-0.56	-1.6	3.1	-3	1.9	-2.4	4.8	-3.6	-0.72	-0.99	3.6	-6	-0.37	-5.9	-0.85	-3.1	-2.2	-8.1	1.4	-9.8	-2.1	-3	-0.64	-4.4	-0.21	2.5
0.33	-0.28	-0.89	-5.1	-1.9	-0.57	1.4	-1.8	5.7	-7.6	-1.2	-0.06	5.3	-3	-0.08	-4.3	2.5	-8.1	-3.1	-9.3	1.5	-6.6	-5.6	-0.07	-1.3	-0.03	-0.24	3.3	3.2	-2.1	0.81	0.15	-2.5	-7.9	0.42	-1.9	-2.7	-0.71	-2.1	-4.8	5.6	-2.1	3.3	-4.8	-0.56	-6.3	-3.2	0.75	3.1	2.8
0.36	0.49	0.55	0.3	1.4	2.3	-4.5	7.2	6.8	-2.2	0.48	5.3	3.7	-1	1.4	-2.4	-3.1	3	2.1	-2.3	2.7	2.1	3.4	5.8	1.4	0.46	0.97	-0.07	3.6	2.9	-1.6	-4.4	1.1	2	-2.1	0.33	-1.9	-1.4	1.4	-3.4	3.4	0.85	2.6	-3.3	-0.8	-7	-0.97	-3.1	4.6	1.3
0.46	-0.08	1.4	-2.8	1.8	1.8	-3.9	-0.91	2.3	1.7	2.2	0.02	0.02	0.79	2.3	4.2	-0.97	-0.37	-0.28	2.1	6.2	4.1	6.4	4.8	1.8	-2.1	1.1	1	-0.72	1.6	1.4	4.9	3.2	3.1	-1.1	1.5	-2.5	-1.7	3.8	1.8	7.1	6.7	-0.77	-2	5.5	4.5	-2.1	-2.3	0.4	1.6
-0.1	-0.01	0.92	0.63	-4	1.4	3.7	-0.21	-0.9	-7.4	0.91	-6.8	-1.2	1.6	-9.2	-0.1	-3.3	-3.9	-5.7	5.4	0.56	-0.21	-4.2	-2.5	-3.3	-1.3	-4.5	-2.1	-3.1	-1.4	-2.4	0.88	-0.64	-4.4	-1.1	0.13	-0.85	-7.3	0.62	-0.06	0.04	0.73	-2.7	7.4	1.3	-3.1	-1.4	-6.2	-1.1	3.1
-0.37	-0.22	-3.1	4	-2.2	-1.1	-2.4	1.2	-0.23	2.3	3.8	0.1	-0.35	2.3	-3.4	-3.3	-4.2	0.53	-0.23	0.08	-0.52	-1.2	-4.3	-3.8	-0.93	-1.1	-1.1	-1.5	-1.4	-5.7	-0.33	-2.9	-2.2	-8.8	-2.4	-5.2	-0.96	-5.3	3.7	-0.92	0.82	-7.1	3.1	0.83	4.1	-4.1	-0.01	-2.4	3.3	-4.4
-0.2	-0.27	1.3	-1.3	0.77	-2.3	5.7	2	0.97	-1.6	3.5	0.58	-0.26	0.18	-0.88	-1.7	-0.06	-2.2	-2.9	-2.3	3.6	0.31	0.06	-4.3	-3.8	-1	2.9	0.76	-2.7	-5.8	-1.3	-0.99	-7.2	-3.6	-2.2	-0.07	-0.41	-3.3	4.1	2.9	1.7	-7.8	0.75	-0.22	-1.6	-3.4	-0.77	-4.7	-3.4	-0.85
0.27	0.16	5.4	-1.9	0.98	3.3	3.6	-7	4.3	3.3	5.3	4.3	0.11	3.3	7	1.1	5.7	-2.2	6.8	-7.3	5.6	0.46	-0.91	-0.59	1.9	-0.35	4.8	5.5	2.1	-0.03	-1.1	3.1	4	-2.2	-2.3	3	-0.21	-3.8	1.1	5.2	2.4	1	10	11	2.1	-0.97	0.87	0.2	0.08	-0.03
0.03	0.26	4.8	0.54	-2.1	3.5	-3.1	-3	-2.1	-1.3	2.4	4.1	2.1	-0.13	3.3	0.48	-5.6	1.9	-5.5	1.3	4.2	0.73	4.1	1.2	3.5	2.7	-2.6	3.2	3.5	-2.8	-1.8	2.2	1.9	-5.3	2.5	3.5	4.5	-0.82	0.85	3	-2.3	-1.3	1.9	5.3	5.3	-0.67	1.9	4.2	2.5	-0.18
-0.18	0.11	0.04	-0.58	-1.4	0.97	-5.8	-2.6	-9.8	3	-3	2.2	-4.5	1.4	0.22	0.04	6.4	-3.4	-5	1.5	6	5.2	4.1	-3.4	6.5	-4.3	-6.7	8.9	-3.5	-3.5	-7.3	9	-0.47	0.44	0.88	1.2	-0.07	-1.4	-2.7	5.9	-0.47	0.8	-8.4	7.8	-3	6.4	-4.1	3	-4.2	-2.1
0.13	-0.29	-2.1	-3	-3.3	0.73	-2.5	-4	-0.47	0.74	-6.3	0.39	-3.3	2.3	-2	-2.1	4.6	-2.3	-2.8	-5.1	7.1	-1.1	-0.46	0.64	5	0.02	-1.1	-1.4	-0.87	-3.5	-3.3	7.5	-1.6	-5.1	4.3	-3.1	-6.2	-5.6	6	2.7	2.3	-1.7	2.3	0.8	-0.74	2.7	-10	-3.8	-2.5	2.3
-0.03	-0.03	-6.9	0.61	-1.8	-1.9	-5.5	3.9	2.8	-0.83	-3.5	3.7	-0.35	1.8	-0.95	-1.3	-3.1	-6.6	0.39	-12	-4.2	-2.4	-2.9	-0.95	-0.17	-3.9	-1.5	-6.8	2.2	-3.5	-0.2	-6.8	-3.5	-9.6	3	-7.2	-7.7	-9.6	6.1	-5.3	0.72	-5.4	1.6	-7.4	-2.6	-5.6	-3.6	-8	1.4	-1.5
0.12	-0.2	-0.94	-2.1	2.4	-11	0.34	2.4	6.6	-6.6	3.3	1.5	0.23	-2.9	2.5	-8.8	3.9	-4.7	3.3	-6.2	-2.3	-5.3	-2.8	-1.7	0.35	-3.2	1.2	-3.9	-1.7	-0.3	6	-7.2	-1.8	-2.1	3.9	-5	-0.6	-6.9	7.5	-4.3	1.1	-6.4	3.6	-5.4	1.2	-8.7	0.02	-7.8	-1.6	-9.2
-0.05	-0.11	2.1	1	0.49	-2.6	5.2	-7.7	9.6	-5.2	6.9	-3.8	2.5	-0.33	5.2	-2.2	0.02	-4.9	-3.3	-2.9	5.1	1.8	1.4	-0.6	-3	1.3	2.4	4.8	-3.7	3.7	6.3	0.75	2.2	7	2.1	-1.1	1.4	-0.75	3.5	-10	6.3	-3.5	0.27	7.4	7.7	-3.6	0.64	-2.5	0.09	5.2
0.03	-0.24	1.3	-0.73	-0.55	-4.6	-1.8	-5.3	1.7	-3.6	4	-8.8	-0.87	-4.8	0.3	0.32	-3.2	-1.4	-0.21	-0.8	-0.49	-1.9	1.4	4.7	2	2.3	2.5	3.2	-0.33	-1.7	1.4	-1.6	-0.89	3.2	-0.56	-1.8	0.79	0.36	4.2	0.91	5.7	0.54	5.2	-1.9	2.8	-0.33	2.6	0.39	2.2	0.88
0.07	0.14	0.91	-7.3	2.9	-2.9	-4.3	-6.3	-0.06	-8.3	-0.42	-7.9	-3.6	-2.3	-1	-1.4	-6.5	7.1	-2.6	-1.5	-8	5.4	-4.3	4.5	-2.5	-1.2	6.8	-2.7	0.26	-4.9	3.4	-2.6	3.1	-2.1	0.02	-4.6	7.2	-3.7	2.7	-0.79	6.8	-0.56	3	-3.9	0.4	0.43	6.1	-3.5	1.4	0.77
0.52	-0.05	-2.7	-1	0.67	1.5	-3.2	-4.8	-1.3	-2.5	-2.6	1	-3.4	-2.2	-3.9	-2.7	2.1	-0.4	-0.63	-5.9	1.6	-0.14	2.8	0.85	-9.8	-1.3	-7.4	-7	-0.75	-5.5	-5.2	-1.1	-1.9	-3	-0.8	1.9	4.5	0.19	-2.3	1.4	-5.3	0.02	-3	-0.9	-3.5	7.5	2.3	1.1	0.34	-6.4
0.57	-0.34	-6.4	-2.9	-1.6	-0.03	-2.7	3.2	5.2	-2.5	-2.2	2.5	-1.2	-0.24	3.8	-8.9	-0.99	-1.8	3.3	-4.3	0.21	4.4	4.3	-1.8	3.5	-2.9	-4.4	-5.3	2.1	-6	1.4	-0.11	7.2	-6.6	2.8	-1.6	7.7	-3.8	2.1	-3.2	-0.06	-3.9	1.7	-3.8	4.2	-1.4	1.6	-0.37	2.4	-1.7
-0.17	-0.51	-7.3	-4.3	-4.3	2.3	-6.8	2	-7	1.5	-4.6	-2	-1.6	4.1	2.4	-4.3	-3.3	-1.6	-3	-6.9	0.85	1.8	3.6	0.47	6.1	-7.7	-2.3	-2	5.3	-3.4	0.35	-2	3.8	-6.1	2.4	-6.2	5.7	-1.2	4.1	-1.8	4.5	-1.8	-2.9	-4.7	2.3	-7.3	-0.35	-1.5	-2.1	-5.6
-0.17	0.46	-1.2	1.2	-0.08	-0.6	-8	0.57	-8.1	4.1	-7	4.6	-5	-1.3	4.5	-1.1	-3.6	-1.4	-3.9	3.3	-0.17	-0.38	3.9	1.9	5.4	-0.08	2.9	-0.89	3.3	-0.85	2.2	-6.1	3.7	-0.91	5.2	-4.3	3.5	-5.5	6.8	-1.1	8.8	1.4	-2.2	3.3	3.4	-9.8	5.8	-2.8	3.5	0.67
0.36	0.11	2.7	0.44	0.14	2.9	3.1	-2	1.7	-1.8	1	0.23	1.3	0.32	-2.3	-3.2	2.5	-2	-0.36	-2.2	6.3	-1	1.7	-1.4	-1.7	-4.7	-0.8	1.7	1.2	3.9	2.1	0.39	-4.3	3.4	0.72	-0.06	-1.6	2	-3	1.2	2.4	0.61	-8.9	1.4	4.2	2.5	6.2	0.52	-0.44	-5.8
0.24	0.35	7.8	-1.5	2.2	-8.3	12	-4.7	2.8	-5.5	3	-6.2	6.1	-6.2	-0.11	-3	2.6	2.2	7.5	2.7	2.9	-0.15	1.2	3.5	-2.3	-0.58	1	-1.1	1.8	-0.23	5.4	-2	-1.3	-0.63	2	-5.7	-3.8	-4.6	-0.55	-1.2	5.3	-0.53	0.62	-1.8	7.3	1.3	1.4	-3.7	0.74	1.3
0.21	-0.18	0.85	-4.1	0.43	-7.4	8.6	0.31	0.91	-0.49	1.6	-4.6	0.23	-5.8	-2	-8.3	-0.79	-6.8	4.8	0.02	2.7	-7	-1.4	-4.4	-3.5	-2.3	-0.27	-1	-3.2	-0.88	0.2	3.9	-2	-4.5	1.9	3.1	-1.7	0.05	-1.7	-0.24	0.56	6.3	-1.6	2.4	0.87	4.3	0.86	-4.1	1.5	4
0.44	-0.31	5.2	-5.8	6	0.08	0.41	-0.97	-5	-5.9	-0.33	-2.1	-3.6	-3.4	3.7	-3.4	2.8	-6.4	0.21	-2.2	0.22	-3.2	6.4	4	-1.4	1.4	-6	1.1	-0.85	1.4	-4.1	1.7	-0.5	-1.1	0.77	-2.7	1.9	1	-1.3	-0.45	-1.7	-2.1	-5.9	-1.5	-4.2	-1.3	-1.2	6.1	-0.83	-0.66
0.38	0.23	4.4	1.4	4	1.6	0.65	3.2	-5.8	-1.6	-1.6	-1.5	-1.3	2.5	0.85	4.4	1.6	2.8	0.19	5	-4	1.5	2.4	0.62	5.3	8.8	0.93	1.1	-1.4	1.5	0.35	-1.5	1.9	3.8	-2.2	-2.7	1.4	-1.5	4.3	1.9	4	-3.6	-1.4	4.4	2.5	-8.4	-2	-0.32	3.5	4.3
-0.02	-0.21	5	1.6	-2.2	1.1	0.77	-0.05	-4.2	-3.8	-0.96	-2.3	-4.4	2.3	-1.3	3.9	-3.4	0.88	-4.5	1.8	5.1	-7.7	-0.45	-0.05	4	4.1	1.7	0.07	-0.7	6.1	4	-5.7	-0.88	2.4	-1.3	3	0.96	-1.2	2.6	-2.7	0.04	-3.5	-0.79	1.3	-0.22	-5.9	0.44	-5	-0.02	-0.9
-0.24	-0.21	-1.9	-3.4	-0.3	-3.8	-3.6	-8.5	0.07	-11	-2.7	-7.6	-5.5	-7.8	0.56	3.4	0.45	-1.5	2	3.9	3.5	-0.08	-1.8	0.56	1.7	-5	0.78	-3.2	-0.48	-7.3	-2.5	-4	1.8	-10	-0.91	-4.7	-2	-7.8	2.5	-2.9	-3.4	-1.8	-1.7	-0.63	-4	-6.1	-1.1	-5.6	-1.4	1.7
-0.54	0.05	-0.16	2.1	2.4	1.6	-10	3.3	-0.96	-1.4	-5.5	1.8	-2.8	-0.76	1.2	2.4	1.1	-1.1	1.3	5.3	-5.4	-2.1	-2.2	1.2	1.4	-2.6	-0.85	-3.6	2.1	-3.7	-3.4	3.8	1.7	-7.6	1.3	-1.2	3	-8.6	5.9	-2	-0.1	0.45	-2.1	0.45	-4	-0.52	0.32	-5	-4.9	4.2
-0.11	-0.2	1.1	2.1	1.7	2.1	0.3	7.9	-1.1	9.9	-0.63	5.6	0.24	-0.38	0.06	0.21	5.6	-2.2	4.5	2.6	0.81	-5.6	8.4	-1	4.1	-4.8	-4.5	-4.6	4.2	4.2	-1.9	-0.34	-0.99	-5.2	1	-0.52	-0.35	-0.12	2.4	-1.3	0.53	-2.8	1.3	-4.7	0.83	-3.5	0.79	-1.2	-7.6	-2.2
0.54	0.55	2.6	9.8	4.7	3.9	2.6	13	-0.89	4.8	4.1	7.1	3.3	3	1.2	7.5	8	14	8.5	13	3.3	7.4	1.9	7.3	2.6	1.2	3.1	2.4	1.7	0.82	-2.5	1.4	-3.9	-0.31	0.86	2.3	-3.2	-2	4.5	4	-1.2	6.3	-3.3	8.4	-4.2	0.48	-1.4	-4.5	-1.1	9.6
-0.24	0.57	8.3	7.5	4.9	8.5	4.1	2.8	2.3	-1.6	2	5	6.3	6.5	3.7	1.6	-0.02	7.3	-2.6	7.7	-0.32	-1.2	-4.2	4.2	0.76	4	4.6	-1	0.43	-2.3	0.1	0.6	-0.13	-0.92	4.4	2.2	3.7	-4.1	1.9	6	3	2.3	-7.1	-3.5	-0.21	-4.4	5.3	-1	-3.3	-0.31
0.02	0.59	-0.02	3.5	-0.08	0.81	-2.3	-6.5	-2.9	-5.8	-2.1	-2.8	-3.4	-2.6	-2.5	-5.3	-0.44	4.8	-0.95	3.9	3.6	-0.31	-4.4	-2.2	6.7	2.5	1.2	1.8	1.1	5.3	-2	-1.7	-0.04	4.7	2.1	4.6	-1.3	2	2.3	5.6	5.2	2.4	-4.8	1.2	-1.5	-3.6	4.5	-0.36	2.7	1.8
-0.32	0.65	-5.9	-2.7	-3.6	-4	-6.2	-10	-6.3	-2.6	-4.2	-5.8	-3.9	1.3	-5.4	2.2	-5	2.9	-4.2	2.9	2	5	-5.9	2.1	-0.1	-2.6	-2.2	-1.1	-1.4	0.64	-7.8	0.44	-5.5	4.4	-0.37	-2.5	0.46	-0.64	0.08	1.1	1.7	-0.76	-5	4.5	-1.9	-3.9	-2	1.3	-3.2	6.5
0.57	0.34	0.7	-3.2	-2.3	-3.2	3.8	-8.9	0.9	-3.1	-0.99	-3.6	-0.42	0.39	6.2	-4	8.3	-2.6	5.9	1	-5.3	-4	3.1	-2.9	2.7	-4.7	-1.9	-0.54	3.6	-3.3	-2.2	-0.79	4.1	-3	4.3	-3.5	2.8	-4.1	2.5	-2.1	-2.1	0.27	4.1	1	3.2	-2.2	-1.3	-1.6	5.9	3.6
0.57	0.11	3.2	0.3	5.7	3.5	1.8	6.1	9.8	1.9	4.4	-3.8	6.6	4	2.2	-0.46	2.6	-2.4	1.2	1.7	-0.69	-3.1	0.82	-2.5	3.7	-1.8	-0.05	-0.21	2.7	-1.4	0.12	1.4	3.5	-3.8	3.7	-2.4	1.9	-4.2	0.38	2.2	0.78	3.9	6.6	6.8	2.5	6.3	0.09	-3.4	7.2	-3.3
0.67	0.23	6.6	-0.24	7.5	2.1	2.4	1.1	6.4	6.5	6.5	1.9	4.5	1.1	6.8	1.6	6.7	-6.3	4	-6.9	2.2	7.6	14	2.2	10	-2.9	3.2	-0.85	7.9	-0.41	1.9	4.2	7.6	0.61	3.6	-2.5	1.8	-0.63	2.7	1.1	4	5.3	4.3	-1.8	-0.56	3.2	1.5	0.67	5	1.9
0.57	0.09	5	-2.8	2.8	-0.59	-2.4	-4.6	2.7	2.6	4.3	-2	1.4	0.34	-1.4	0.05	2.8	0.93	-1.4	-0.17	0.94	1.8	4.9	2.2	6	9.8	3.8	-4.9	4.6	2.6	3.7	-0.82	7.5	3.9	2.6	-2.3	7.3	-1.1	-4.3	1.1	-0.08	0.58	2.7	-5.9	5.8	-1.3	4.1	-3.3	3.4	4
0.57	0.02	-1.6	-3.1	3.3	-2	-4.5	-6.7	2.5	-2.2	4.8	1.9	0.04	2.3	1.6	-6.4	5.7	0.26	3	-6	1	-3.7	0.05	-2.7	9.8	0.94	0.4	1.7	7.5	0.81	-1.4	-4	10	-1.6	5.6	-2.9	6.3	5.7	0.4	1.2	5.4	2.6	1.1	2.6	3.6	1.1	1.6	-1.4	11	-5.3
-0.08	-0.71	-0.19	-4.7	4.4	-5.7	0.77	-8	14	-5.9	4.2	-6.2	8.5	-3.8	6	-1.3	0.24	-2.5	0.79	-7.2	5.8	-4.1	4.9	-2.7	1.7	-5.3	2.6	-7.1	2.1	-3.5	-0.25	-7.9	7.8	-5	-3.4	-0.76	0.84	2.7	0.39	-7.3	1.6	-3.5	3.6	-3.4	-1.1	-8.2	6.2	-1.4	1.3	-7.6
0.07	-0.68	-1.9	-2.1	-2.2	-7.5	10	-1.8	9.8	-0.58	6.8	0.77	10	-3.2	6.1	0.89	-4.4	-6.1	2.9	-6.6	0.43	-1.8	7.1	1.2	-3.9	-0.17	-1.8	-7.7	-2.5	1.5	-0.69	-4.4	5.8	-4.8	-5.9	-0.41	-3.6	-2.8	2.5	-0.06	5.2	-6.6	6.4	-8.1	-6.5	-9.9	-1.3	-4.7	5.4	-5.8
0.04	-0.31	-0.57	3.3	-0.39	8.6	8.7	2.4	6.7	1.4	3.4	11	5	2.7	9.4	-1.2	7.3	-3.5	5.7	-6.1	-0.18	-3.4	-1.2	-2	4.6	-0.92	3.1	0.69	0.4	5.2	3.1	-1.2	2.1	0.97	2.3	-1.5	2.6	-4.1	5.3	0.56	-0.83	-0.57	6.9	1.9	1.5	-0.87	5.8	1.2	8.3	-4
0.44	0.1	-0.54	0.68	3.3	8	-4.5	2.6	0.84	3.2	-9.4	-1.5	0.27	1.5	4.3	-0.33	0.17	5	6.2	0.75	-1.1	-1.5	-1.5	3.8	5	3.2	3.8	-4.9	0.94	4.5	5.4	-3.7	2.8	-0.72	2.7	0.99	-0.7	-2.9	4.6	3.2	-4.4	0.7	3.6	0.02	-0.1	-0.07	1.7	0.59	4.5	-0.65
0.01	0.28	-2.9	2.4	2.2	4	-1.2	4.7	4	-0.13	-4.9	2.6	-0.93	-1.6	-3.9	7.9	-2.1	3.1	-3.5	-0.31	-1.9	-4.4	-4.9	2.2	-5.9	8.7	0.01	1.9	0.16	7.6	3.9	1.4	3.6	2.2	-0.82	-0.69	-3.9	-0.35	0.63	2.7	-3.6	5.1	5.4	-5.3	-1.9	0.27	2.1	-1.8	3.7	0.13
-0.41	-0.37	0.25	1.5	-6.5	9.7	0.59	-8.2	2.8	-6.7	0.92	-3.8	-0.48	-3.6	-2.1	6.2	-5.8	-6.5	-5.1	-4.7	-7.9	-0.93	-1.2	5	-4.5	1.8	-6.2	0.75	0.09	5.6	0.18	-2.1	2.3	4.4	-2.4	-0.47	-3.8	0.86	0.88	0.45	-1	-2.2	-4.3	-4.2	-3.4	-3.8	-7	-0.59	0.15	0.85
-0.31	0.26	-0.65	1.8	2	1	-0.74	-6.1	0.38	-4.2	-5.1	-4.4	1.9	-3.1	-2.1	7.3	-4.3	3.6	-3.6	4.4	-0.9	4	-6.7	6.2	1.3	7.7	-2.8	5.8	-0.19	2.6	-4.1	-0.73	1.6	-0.32	-1.9	0.66	-5.2	-0.14	0.64	2.7	-3.3	1.1	0.7	-5	-5.9	-4.5	-5.3	-1.3	2.8	-0.06
-0.32	0.41	-4.5	7.4	5.4	9.4	-0.45	11	1.1	1.2	-3.9	4	1.8	7.2	2	6.9	0.49	-0.1	1.1	5.9	2.5	-4.2	3.2	1.5	-2	0.55	-7.5	-1.9	0.1	0.3	-3.6	-5	-1.4	-4.3	-4.9	3.4	-6.3	3.2	-0.03	2.9	-1.3	-0.59	1.9	5.3	-2.9	-0.06	-4.5	-1.6	4	-2.5
0.61	0.02	-0.04	4.4	8.9	8.5	-0.25	-0.37	4.2	3.6	-1.6	0.61	4.2	0.69	11	-3.3	8	-3.8	7.4	-2	8.3	0.26	-2	3.9	9.9	-4.2	6.5	-7.6	1.6	-2.7	6.7	-11	-0.56	-6.3	0.03	2.9	1.9	-0.22	4.1	-3.3	3.7	-8.2	7.3	-0.84	5.8	-9.2	3.5	-3.3	5.8	-3.2
0.22	0.28	-0.8	-4.2	-3.2	1	-7.4	-4.7	-1.9	-7.2	-8.4	-10	0.98	-6.4	-1.4	7.2	2.5	-2.4	-0.1	5	3.2	2.3	-2.3	5.1	-1	2.9	0.65	-4.2	-0.57	1.8	0.61	-3	1.2	2.2	-4.4	2.5	-1.1	4.9	3.3	0.48	0.93	-3	4.2	1.4	0.36	1.1	-2.4	2.9	-4.3	2.2
-0.06	-0.49	-10	-4.6	-9.6	-6.8	-10	-8.7	-9.9	-8.7	-12	-15	-5.3	-3.1	-3.9	2.8	1.3	2.9	1.2	-6.2	-4.2	11	-6.8	7.7	0.09	2	-2	-2.8	2.3	3.9	2.7	0.11	5.4	2.5	-3.5	0.97	0.63	8.3	1.4	0.15	-1.4	3.7	-3.2	-3.8	-1.2	1.2	-2.2	1.2	2.4	-1.2
-0.24	0.65	-8.7	-3.1	-2.3	-7.5	-6.8	-3.6	-0.11	-2.3	-9.6	-8	-3	-3.9	-8.7	2.5	-7.6	15	-3.3	3.1	-3.1	3.3	-0.66	-3.7	0.6	4.5	-4.8	-3.4	-1.5	3.2	-0.71	2.3	-4.8	4.7	1.6	3.6	-2.5	2.9	-0.35	6	-3.9	4.3	-1.8	2.1	-0.29	0.38	-5	-8.6	-3.7	-1.3
-0.28	-0.12	-1.5	-2.2	-0.82	-1.6	-3.4	2.3	-5.6	2.8	-0.33	2.2	-2.8	2.6	-3	2.8	-8.4	2	-1.9	-4.2	-4.1	-0.67	3.4	-2.1	-3.9	-1.5	-4.6	-1.1	-2	4.4	-5	2.4	-0.81	-0.29	-4.2	-1.7	-2.7	-1.1	-2.4	0.9	-4.1	-2.7	-11	3	-1.4	2.6	-3.5	0.53	4.2	-4.8
-0.23	-0.01	-5.1	-4.5	-8.7	-7.2	-0.17	2.9	-5.4	1.5	-6.9	1.4	-2.6	2	-6.8	-3.2	-4.8	5.8	-6.2	-6.2	2.5	-1.1	2.8	-3.6	-6.1	-2.3	-6.8	-1.4	-4	-5.8	-3.1	-5.7	-5.1	-1	-4.3	-5.3	-0.68	-6.8	-3.8	-5.7	-2.8	-1.6	-6.2	-4.6	-2.8	-4.9	-1.5	-2.9	-7.2	0.58
-0.22	-0.29	-6.7	-0.25	-15	-2.7	-3.8	0.12	1.3	-1.1	-7.5	0.03	-5.5	-3.3	-4.1	-4.7	-1.6	4.4	-0.62	-4.2	3.6	-5.8	1.4	-3.4	-5	-4.3	-7.4	-5	-0.23	-4.4	1.1	-1.7	-2	-5	-3.4	-5.9	-0.7	-2.2	0.19	-5.8	4.9	0.41	-0.76	-5	4.3	-1.9	2.2	-5.4	-5.6	-4.4
-0.19	-0.14	-5.3	-0.21	-10	-5.9	-3.1	-11	3	-4.7	-2.3	-5.4	1	-8.4	-4.5	-2.9	-8.8	0.54	-9.8	0.41	0.71	-3.6	5.6	2.4	-8.1	-2.6	-1.5	-1.2	-3	-0.67	2.8	0.1	-4.8	1.8	-1.8	-5.8	-3.5	-2.5	-4.3	-6	3.5	-3	-2.1	-5.7	5.2	-1.4	-1.9	-3	-3.9	-8.1
-0.03	-0.51	-1.2	-3.6	-1.9	0.21	2.8	-2.8	2.2	-3	2.5	-5.6	2.6	-3.1	0.81	1.8	6.8	-4.9	4.2	2.5	-3.6	4.1	-4.9	-3.3	-1.8	-1.3	1.1	-0.93	0.96	-4.3	-2.3	-4	0.81	2.9	2.1	-4.4	0.22	-0.69	-0.96	-2.8	-3.1	-2.5	-2.1	5	-6.3	3.2	2	-0.04	2	-1.5
-0.28	0.25	-4.8	1.5	-0.75	3	0.83	-1.5	1.9	-5.6	2.7	-4	1.1	1.8	3.2	0.87	-2.5	2.6	1.8	5.5	-6.7	3.3	-3.8	-6.6	-0.06	-3.1	1.1	0.47	-5.9	-1.6	-2.4	-6.3	0.56	-1.5	-2.2	-4.2	-1	-4.5	4.4	-3.1	-1.3	-4.6	-2.8	0.84	-2.8	-5.5	2.4	-1.1	0.45	5.1
-0.19	0.03	-6.1	0.52	-4.6	-3.8	-8.7	-9.2	-2	-0.85	-1.9	-3.7	-6.4	-3.4	-5.1	-6.2	-12	-5.4	-3.9	-7.2	-7.7	-4.1	-3.4	-4.5	-1.7	0.71	0.74	-3.3	-4	-1.3	-7.5	-2.8	-4.4	-0.67	-6.5	1.8	-2.9	-0.04	-2.8	0.8	-3.1	-2.7	-4.3	-5.4	0.83	3.2	-0.23	0.53	4.6	2.4
-0.65	-0.15	-4.3	-3.7	-3	-9.7	-3.4	-2.6	-3.2	-9	-1.3	-5.2	-3.7	-8.3	-4.5	-4.6	-3	-5.3	-7.9	-1.5	-1.6	0.39	-6.8	3.3	0.44	1.4	-7.3	-0.33	-4.1	-0.16	-9.4	-1.1	-6.1	2.6	-3.2	-0.36	-3.6	3.1	-5.5	1.5	-7.6	1.4	-2.8	-2.7	-6.3	-3.2	-3.7	-0.56	-1.8	3
-0.47	-0.22	2.6	0.51	3.1	-5	5.7	2.4	-3.2	-0.3	2.3	0.37	3.6	-2.1	-3.7	-0.18	2.1	-2.1	-1.9	-3.1	-7.8	1.9	-10	0.06	-0.38	-0.65	-7.9	-4.6	-2.6	-1.8	-4.6	-0.54	-0.81	0.77	-2.6	1.8	-2.2	4.4	-4.6	-2.4	-5.7	-0.94	-3.5	-6.2	-5	-3.2	-6.7	3.4	2.5	0.79
-0.25	0.27	-4.8	0.02	2.4	-4.1	-0.65	-3.1	-9.1	-6.8	-2.8	-0.38	0.4	-7.4	-2.3	-4.4	-0.13	-1.9	-1.4	-3.2	-0.37	-4.8	3.9	1.4	-2.2	1.1	-3.7	-4.7	-3.7	-2.4	-0.55	-2.5	-2.2	-2.4	-4.4	3.4	-4.9	1.5	-5.5	-1.2	-8.1	-0.87	0.68	-12	-6	1.6	-3.8	2.7	-3.8	-1.1
0.21	0.01	0.25	2.8	6.6	3.4	3.4	-0.84	-1.1	7.3	2.4	0.96	3.8	0.91	-1.7	-6.9	-5.7	0.16	-1.7	-2.5	-1.8	-0.42	3	-4.7	-4.4	-1.9	0.33	-3.8	-2.9	-0.89	2.6	4.6	-3	-2.3	-4.8	6	-7.7	4.1	-0.57	-2.1	0.16	0.56	4.9	-7.8	-3.6	2.2	-3.1	-1.4	-1.9	-3.4
-0.29	0.25	-2.4	-3.7	-5.2	-5.7	4.5	-6.9	0.44	2.4	1.4	3.1	3.1	-0.84	-4	-1.1	7.2	-0.19	4.8	1.4	5	-6	-3.2	-4	-4.5	1.2	4.7	-0.19	-4.8	-2.5	3.3	9.3	-5.9	0.83	-7	6.4	-5	2.2	-3.1	-1.7	-4.3	-0.92	6.3	-5.7	1	5.5	-1.9	3.6	-5.3	-3.4
0.06	0.65	-5.4	-5.1	-9.6	-2.4	11	-5.4	2.2	-6.1	3.3	0.95	1.7	-3.1	-5.7	-0.86	1	-4.3	-3	3.2	0.88	-5.1	-5.3	-2	-6	2.7	3.1	-2.1	-7.3	2.2	2.4	3.7	-3.4	1.7	-2.7	6.5	-3.6	6.4	-2.8	1.2	-7.2	2	1.1	-4.4	-2.7	6	0.27	7.2	-1.7	-6.7
0.54	0.08	-1.7	0.04	-2.2	7	0.12	2.6	6.9	1.4	1	0.38	-2.6	6.5	-3.7	3.8	3.3	-2.6	4	4.4	-0.25	0.2	-4.8	-5.1	-4	-0.7	-0.87	-2	-2	4.7	5.7	1.1	0.14	6.8	-3.3	4.1	-6.5	5.1	-3.8	1.7	-2.3	4.2	3.4	-1.4	-3.9	8.1	-0.78	6.5	3.3	-0.1
-0.12	0.15	1.2	14	0.46	6.2	-5	10	2.5	9.3	7.2	9.4	2	3.3	-0.98	5.6	-3.1	7.3	-1.1	9.9	-3	7.5	-3.6	-2.8	-3	-2.1	1.4	6.4	-5.3	9.4	8.3	6.3	-3.5	5.3	-0.15	8.2	-4.1	6.6	-1.2	5	-0.32	13	3.6	8.9	-2.6	8	1.2	5.8	-0.24	-3
0.4	-0.18	0.7	5.7	-0.87	1.7	-1.4	2.4	2.4	5.8	6	2.4	3.3	2	0.11	1.6	1.7	-0.01	4.8	4	-4.8	3.1	1.4	3.8	-3.1	-3.2	7.3	-0.12	-6.8	3.8	3	3.1	-4.3	7.8	-4.2	0.64	-1.7	4.3	-2.9	2.1	0.19	1.9	6.4	8.7	0.74	3.2	2.1	1.2	-3	2.8
-0.01	-0.48	3.7	-2.1	12	3.9	5.5	-3.4	9.8	-4.5	6.8	-4.4	12	3.1	7.2	0.91	6.5	1.6	1.1	2.8	5.6	4.8	7.6	-0.63	-0.17	-3.1	5.6	-0.71	-4.9	2.7	1.3	1.1	-6.2	2.5	-0.29	0.94	1.4	0.11	1.2	4.4	1.5	5.1	8.3	8.4	-1.6	1.8	4.2	-4.6	-4.4	-1
0.31	0.02	2.4	0.78	12	4.1	4	4.5	0.93	1.8	3.9	3.5	11	3.7	3.9	3.9	7.2	8.4	5.2	6.5	2.9	-2.7	4	-0.43	5.1	0.01	-1.2	2.3	1.6	1.4	-6	-0.65	5.3	-4.8	3.9	-6.8	-0.96	0.07	0.42	4	-0.04	-2.6	0.2	1.1	-0.87	-0.05	-0.62	-1.2	11	-0.4
-0.47	-0.02	-2.4	3.1	0.19	3.4	-6.7	5.4	-8.4	4.7	-3.1	6.5	-2.4	-0.31	-0.98	-0.66	-2	7.3	3	0.76	-1.5	-4.4	0.25	-5.2	-2.7	-0.74	-6.7	5.2	6	-4.2	-11	0.54	5.7	-5.6	-0.99	-9.1	0.8	-7	-4.5	-3.5	-5.2	-1.6	-5.7	-3.8	-5.4	3.1	-1.7	0.43	-1.2	-1.2
0.21	0.46	-0.93	2.1	-2.8	3.2	2.7	2.4	-3.4	3	0.18	2.5	1.9	3.6	-1	2.7	-2.7	-1.2	-0.72	6.4	-0.79	0.54	2.8	1.9	-0.59	6.3	-3.1	3.3	5.2	2.8	-1.2	3	2.7	-2.8	-0	3.1	-0.97	2.7	1.8	-2.1	5.4	-0.05	-3.7	7.2	3.3	3.7	-2	-2.1	5.4	-2.4
-0.2	0.09	6.9	2.1	-1	2.2	9.9	2.1	3.1	4.4	9.3	2.2	8.1	7.1	1.8	-1.2	1.6	-0.47	-0.51	0.76	-4.7	0.3	3.6	-1.1	-0.14	-2	-1.3	3.7	0.13	-0.72	4.8	0.23	-1	-7.8	1.8	-0.7	-0.4	-1.3	3.3	-0.59	4.5	-3.1	-3.4	4.8	1.7	1.2	0.45	1.1	3.5	-4.2
0.01	-0.22	5.2	4.1	6.5	4	5.6	-3.1	5.1	2.6	3.2	4.2	4.1	2.8	2.4	-0.9	1.5	-0.26	-0.31	-1.6	8.1	2.4	1.4	-0.38	-4.8	4.1	3.8	7.5	-5.3	0.47	-1.4	5.5	-9.1	-2.5	-5.6	-1	-2.5	3	4.4	0.4	-1.1	1.6	3	0.93	0.4	9.4	-6.9	6.3	1.9	0.22
0.28	0.53	2.2	-0.78	0.28	8.7	-1.7	0.35	2.4	3.5	-0.16	0.08	-5.5	3.6	0.45	1.2	2.3	0.99	5.7	4.1	6.2	1.2	7	-2.2	-0.01	3.1	8.8	4.3	-3.7	-1.8	4	3.6	-4.4	1.8	-3.6	-5.7	-1.6	-0.76	3.7	-0.93	2.7	1.7	12	4.8	2.3	2.4	-2.6	3.8	-0.18	1.9
0.29	-0.03	-3.1	4.3	-7.5	9.4	-8	4	0.32	2.5	-1.4	-3.7	-6.3	2.2	3.5	3.3	11	-4.9	3	-1.2	4	-2.9	-2	-2.5	0.98	1.2	9.1	0.01	3.5	-1.9	3.5	-2.4	-1.3	6.3	-1.8	-3.4	-2.5	-0.77	1.9	-3.4	4.9	4.9	9.5	-0.92	-0.86	0.96	1.8	-1.6	-3	-1.2
0.01	0.03	-5	-1.8	-4.5	3.3	-1.2	-4.3	2.3	-6.9	2.3	-5.2	-5.7	2.1	-2.2	2	1.2	-4.6	4.5	4.8	1.6	-1.2	1.8	2.9	1.5	4.5	2	-4	2.4	6.5	-0.65	-4.2	0.67	3.5	2.3	8	-1.1	0.68	3.8	5.6	4.7	6.7	7.5	-6.8	1.5	0.71	2.2	0.26	4	-0.16
-0.43	-0.09	-2.5	-3	-0.22	-2.9	-1.5	-2.4	0.13	-3.4	-2.6	2.9	-0.09	4.7	-8	-1.6	-7.4	-5.2	-2.8	-3.3	-3.9	-6.4	-3.5	-2.2	-4.8	-3.6	-2.5	0.83	-3.9	-0.57	1.8	-1.8	-3.5	0.52	-0	1.2	3.7	-2.5	-1.4	-0.67	-3.8	3.4	2	-8	1.7	1.2	2.1	0.38	-9.2	2.8
-0.3	-0.48	2.8	-6.4	3.2	-5.5	7.8	-0.31	2.6	-2	2.6	-0.05	-0.25	0.2	-1.9	-3.4	0.62	2.5	-1.2	-2.4	-2.6	-4	1.6	-1.5	-4.5	-1.7	-0.54	-1.5	-4.2	-5.4	5.9	-0.63	-3.4	-0.88	2	-8.9	1.8	-5.6	-0.37	-2.5	-3.2	0.31	-0.86	-3.8	7.8	-4.5	3.5	-5.8	-5.5	-2.4
-0.44	-0.92	0.6	-2.4	-1.6	-6.2	8.3	-11	7	-4.5	3.3	-8.4	2.9	-8.4	-1.3	-9.3	-0.72	-10	-5.3	-2.8	-0.15	-0.25	-3.2	-5	-2.6	-5.1	8.3	-9.2	1.3	-6.9	5.3	-1.9	-0.86	-1.6	5.2	-4.2	9.5	-6.2	2.6	-6	0.19	-6	2.4	-8.3	9.6	-7.7	7.8	-3.5	-2.5	-6.4
-0.13	-0.74	2.7	-1.4	-3.9	-4.9	6.8	-7.9	5.6	-8.6	3.9	-11	-0.35	-9	-0.72	-5.7	4	3	-2.7	-0.93	1.9	-2.7	-6.2	-1.3	-2.9	-4.3	5.5	-6.1	5.3	-3.5	8.8	-3	4.1	-1.6	6.9	-1.2	10	-2	3.3	-8.3	2.7	-3.6	7.4	-3.4	6.7	-7.3	9.1	-6.8	-0.17	-3.5
-0.32	-0.28	4.9	-1.9	3.4	-0.4	1.3	-6.3	2.8	-1.4	2	-3.6	-0.2	-1.5	-1.2	-4.3	-0.26	2.7	-2.2	-6.3	3.8	-9.3	-1.8	-3.3	-1	-2	9	1.1	-0.71	-0.94	5.2	-1.2	2.8	2.8	5	-2.7	4.5	2.8	1.4	-2.2	3.4	7.8	2.5	3.9	0.34	1.7	4.5	0.02	-2.4	-3.9
0.34	-0.26	-1.5	-0.29	0.7	-8.3	-6	-6	-5.2	-6.6	-1.8	-3.7	-5.4	-7.3	-1.5	-3.6	-5.3	2.9	-4.4	1.9	5.7	-7.1	3.2	-1.3	2.7	1.8	0.98	-1.1	-0.69	-0.93	-2.4	-1.5	0.56	0.01	3.7	-1.2	-1.4	3	2	-3	3.6	-3.5	-2.8	-3.6	-1.2	0.64	-3.1	5	-0.73	6.7
0.47	0.22	-0.5	2.2	8.2	4.2	2.7	3.3	-8.7	-0.3	-1.1	-2.7	-0.94	4.3	0.75	1.7	-1.4	-6.8	-1.3	-0.59	3.3	-5.1	-1.4	-4.1	5.7	5.3	-2.9	2.9	5	4.1	-5.5	-1.9	5.2	7.2	1.9	4.8	0.26	8.1	0.03	-1.7	-1.8	-5.5	-6.3	-1.7	-1.7	1.6	0.09	2.7	-0.86	12
0.41	-0.07	5.4	0.92	7.2	3.6	0.66	4.3	0.04	3.6	6.5	6.6	5	6.7	4.6	-2.4	5.1	-6.3	1.8	-4.4	3.7	-4.7	5.7	-1.4	1.5	-2.9	-5.5	4.2	0.38	1	0.09	0.88	-0.22	0.77	-3.7	4	2.4	8.7	-3.8	0.43	-3.2	0.05	-4	-2	-2.1	7.2	-2	3.4	5.2	-2.6
0.29	-0.23	5.2	1	6.6	-4.9	-4.1	4.8	0.1	5.9	1.1	3.6	5.1	-0.43	2.6	-3.8	2.2	-4.1	1.3	0.59	-3	1	-1.8	6.7	-1	-4	-2.4	1.4	-2.6	0.78	-1.7	3	-4.4	-0.26	-3	3.5	-1.1	-1.2	0.54	-2.2	-1.5	-4.5	-1.7	6.5	-0.87	3	-3.1	-1.5	-0.48	-9.2
-0.41	-0.29	-4.7	0.92	-6.8	-1.8	-5.6	6.6	-11	2.2	-8.1	1.4	-7.2	0.37	-2.3	-4.5	-0.63	-4.6	1.7	-4.7	-1.5	0.44	-6.8	-3.7	-0.12	-3.4	-6.7	5.4	-4.4	-0.44	0.49	2.5	-7.7	-1.8	-7.9	2.9	-6.8	-3.5	-0.01	6.1	0.46	0.4	-2.3	11	-2.3	-2.1	-8.7	-2.6	-12	-5.8
-0.54	-0.27	-6	0.55	-13	-0.85	-5.3	2.2	-9.5	2.7	-7.3	-0.31	-12	-2.5	-7.2	-0.67	-5.5	3	-5.5	1.1	-8.1	0.12	-9.8	-1.7	-3	-3.2	-6	1.6	-0.83	-0.42	-5.1	-6.6	-2.7	-2	-0.87	-3.6	-4.1	-8.3	-1	2.5	-3.7	4.9	-8.5	3.4	0.19	-4.4	-5.8	-4.5	-9.8	-1.4
-0.58	-0.33	-5.4	5.6	-9.8	4.2	-7.6	5.1	-8	6.1	-7.2	1.8	-9.8	4.8	0.4	7.2	-6	6.1	-6.8	5.9	-0.71	5	-5.5	3.2	-2.2	-4.8	-5.7	-0.74	4.2	-0.79	-5.5	0.39	1.8	-7	2.9	0.97	-1.7	-1.4	-3.3	-4.1	-3.5	-0.78	-5.6	-1.6	-0.34	1.4	-2.6	-3	-5.4	4.4
-0.24	-0.24	1.1	-1.9	-4	1.7	-6	3.1	-7.2	0.76	-6.3	0.05	-8.5	0.9	-1.6	4.2	-0.31	2.7	-8.2	0.74	-3.3	2	-2.3	1.6	-1.8	4.6	0.63	-1.2	2.8	-6	-3.5	1.9	5.4	-4.8	3.2	-0.96	3.8	-3.6	-2.1	0.7	0.52	0.44	-1.4	1.3	-1.2	-2.2	7.5	0.02	-0.41	0.67
-0.24	-0.26	1.4	-0.35	-3.1	-2.5	0.42	5	-6.8	-3.5	-8.1	1.3	-3.6	-2	0.64	-2.1	0.06	-1.6	-3.1	-4.8	0.12	0.01	5.8	-4.1	-0.99	-2.2	1.7	-0.87	-3.8	-5.4	-2.7	-1.9	1.4	-6	3.7	-4.4	2.5	-1.2	-1.9	-0.16	-0.95	-7.3	0.25	-2	-1.2	-7.5	2.4	-1.8	-1.8	5.2
-0.49	0.15	-0.11	6.5	1.8	2.6	3.8	4.8	3.5	-1.6	1.4	4.7	2.2	3.3	5.5	-5.2	1.2	2.9	-1.9	-1.3	0.88	-2	0.58	-3.6	-1.4	-1.5	2.9	-3.2	-3.6	-0.36	-0.43	-4.8	-5.1	0.27	-4.1	-0.86	0.93	-0.76	-7	1.4	-1.8	-7.6	-1.5	-3.1	0.38	-4.9	-5.3	2.7	-4.7	-2.9
0.1	0.51	3.9	-2.5	-1.7	4.1	12	0.92	1.1	8.4	7.7	4.9	0.53	5.6	-0.1	8	6	6.6	4.7	5.4	2.1	7.1	0.89	9.6	-0.45	4.8	3.8	2.2	1.9	-0.1	-0.76	-1.5	-1.5	2.5	-0.86	-0.11	-0.61	0.23	-1.2	1.9	-1.2	5.5	-0.24	-0.13	2.2	0.55	-0.44	2.3	1.5	6.5
0.46	0.29	0.76	-2.5	2.7	-0.51	0.94	-1.7	2.2	1	-0.92	-4.4	4.3	-0.57	0.51	7.6	-0.06	-4.6	8	0.11	-5.1	9.2	-0.29	5.6	2.3	4.3	2.2	0.63	-0.72	1.3	-2.6	7.6	0.24	5.1	1.5	5	-2.8	3.6	0.89	3.7	-5.6	6.2	-0.39	6.9	-2.9	4.8	-1.9	-0.45	3.9	5.4
0.58	0.23	7.4	1.3	5.5	-0.81	-4.5	0.57	3	-4.6	5.5	-2.4	1.6	1.2	6.2	-1.6	-3.2	-0.86	9.1	2.9	1.1	4.5	3.8	2.2	-0.35	3.2	2.9	1.8	1.1	1.1	0.65	1.4	1.9	3.8	1.6	0.57	2.9	1.5	2.4	-0.15	2.3	3.6	-1.8	-3.1	-1	1.3	-2.4	2.6	-1.1	2.9
-0.31	0.66	7.1	-1.9	6.6	-0.34	1.6	1.6	2.3	-4.2	5.1	1.1	4.9	3.3	3.2	2.6	-0.56	4.4	3.6	0.78	2.1	6	0.38	3.4	3.4	6.4	2.6	4.1	6	6.5	1.2	3.6	2.1	9.6	5	6.6	4.8	5.1	0.65	4.5	-0.11	4.9	1.4	-1.9	-0.56	6.6	4.4	8.2	2.2	6.8
0.12	0.13	4	-3.9	3.4	-5.8	6.5	2.5	-2.3	5.3	2.2	2.7	1.7	-0.76	8	6.1	-0.01	1.7	7.5	-0.89	-1.8	7.3	6	5	6.7	-1.5	1.1	5.3	1.6	5	0.63	6.5	2	4.2	2	3	2	5.8	-1	1.4	1.9	-3.9	-1.2	3.4	2.2	1.1	-0.36	3.2	2.5	-0.22
0.5	0.16	3	-2.6	4.1	-2.4	3.2	5.9	3.5	8.4	3.5	6.8	2.8	-8.1	-0.42	-2.4	1	0.88	-1.3	-3.5	-0.77	-1.7	4.2	-0.26	6.5	-4.9	-0.44	6.2	7.7	-3.2	4	1.5	7.5	-2.2	6	-1.2	4.7	-0.64	-2.8	-1.1	3.2	-4.1	-1.7	2.3	1.1	-0.19	5.9	1.7	4	0.55
0.25	0.02	-3.7	-0.2	1.7	-4.9	-2.8	6.3	-3	7.7	-3.9	11	-1	0.66	-3.5	0.7	-2.3	-3.6	-6.5	-3.1	-2.4	-0.02	2.2	-2	4.8	1.4	-2.6	4.1	8.8	-1.6	0.64	3.6	7.7	0.46	4	2.6	8	-1.3	-3.1	3.2	8.2	-3.3	-4.1	12	4.2	1.7	6.6	6.8	3.8	7.4
[truncated: 952 more columns]
