# Supplementary material for: Dyslexia on a continuum: A complex network approach
Source: PLoS One. 2018 Dec 17;13(12):e0208923. doi: 10.1371/journal.pone.0208923 (PMC6296514; doi:10.1371/journal.pone.0208923)
Supplement: S1 File — Detailed information about the archive contents is provided in the included README.txt file. (TGZ) [file pone.0208923.s001.tgz › FS_697_AV_run_2.csv]

3	3.3	3.6	1.9	3.5	6	-1.3	-3.5	2.7	8.1	5.7	3.2	0.68	7.8	2.6	1.7	2.4	-0.11	2.8	10	-4.9	-1.2	-2.6	5.5	0.3	5.6	-5.7	3.6	0.78	0.91	-0	1.7	4.1	4.6	-4.8	3.1	4.3	6.5	6.6	2.3	-2.7	1.9	1.6	7.6	3.7	9.8	8.3	2.6	11	5.7
-1.9	-0.7	0.5	1.6	1.7	-3.5	-2.3	1.9	4.4	-1.2	1.5	2.5	2.9	-0.21	0.31	-1.3	-1.6	6.4	3	-1.1	-6	-0.55	-1.8	7.4	3	1.4	4.1	2.8	4.1	-1	3.9	1.1	6.2	0.8	2.6	2.5	1.3	4.3	3.8	2.8	2.3	3.5	7.8	5.5	4.6	-2.3	8.2	5.4	12	11
-5.8	1.6	-3.1	-1.9	-4.5	-3.7	-3.4	0.44	0.39	-1.8	3.4	3.1	6.1	-6.3	3	-0.03	2.3	-0.87	0.38	2.2	9.7	-5.2	1.2	-1.9	4.2	-1.2	5	1	6.3	-1.4	5.6	-4.2	0.02	-2.5	10	1.5	5.1	-1.5	6.5	-3.2	2.5	-2.2	9.2	0.49	6.7	-2.4	3.4	-3	8	-3.6
-6.6	2.3	-5.3	3.9	-0.72	1.1	-8.1	7.2	-14	-1	0.89	-0.42	5.2	-0.02	3	5	5.3	-1.1	-1.7	6.7	9.6	3.4	0.36	-4.6	-7.4	0.58	-1.6	-3.7	-4.7	0.63	-4.9	1.9	-2	0.85	-0.58	5.5	0.04	0.09	0.49	-2.9	3.3	1.1	-6.5	2	-3.7	4.3	-0.89	-3.5	3.9	-0.77
-3.6	0.7	-4.9	5.2	-1.9	9.4	-0.32	-0.13	-7.4	-5.8	0.86	-0.76	-0.67	-0.32	2.4	1	6.4	-6.5	1.2	5.3	5.5	-1.3	-1.3	0.23	-1.9	-3.2	2.7	-2.2	-3.7	-3.3	1.1	2.4	0.18	-2.9	-0.77	2.2	2.6	0.03	2.8	-3.4	2.3	-3.9	-3	-7.6	-2.1	-6.1	-8.8	0.58	-5.3	0.34
-7.4	0.71	-9.4	-2.7	-14	7	-5.4	-0.71	-5.8	-0.41	-8.7	0.52	2.9	6.4	4.3	1.4	1.8	2.7	2.1	3.4	-2.7	-3.9	5.7	-0.62	-0.87	1.1	-2.3	-1.1	-4	-4.4	-4.3	4.1	-0.51	-2.7	-4.2	0.27	-1.4	3	-2.9	-3.9	0.18	1.6	2.1	2	4.8	0.52	-9.9	1.6	-8.1	1.2
-9.3	3.1	-11	-4.2	-11	6.7	-7.2	2.3	1.9	4.8	-8.8	4.2	0.08	1.5	-1.3	1.1	-5.5	2.2	-0.71	-0.29	-7.1	2.9	5	0.83	-1.5	-1.1	-2.7	-1.1	0.69	1.4	-2.5	4.8	0.66	1.7	-0.8	1.4	-2.4	-0.01	-0.89	1.9	-0.99	-3.3	1.8	0.84	2.5	4.7	-5	2.5	-3	5.2
6.7	-0.71	1.9	0.24	-0.7	7.6	2.4	-0.94	4	9.6	2.1	4.8	1.4	0.46	-2.6	1.2	-4.7	2.2	-2.9	2.6	-2.2	3	2.1	-2.6	2.6	5.6	0.84	6.2	4.8	7.6	2.6	6.1	3.4	5.3	6.1	3.6	2.1	-0.93	-0.49	5.2	4	-0.6	6.8	2	3.1	3.6	-2.6	0.22	2	3.6
4.2	12	2.9	6.9	8.2	8.6	0.17	-0.82	1.4	5.4	7.5	2.4	1.7	-2.3	-1.2	0.86	-2.6	7.6	-2.4	0.04	5	3.4	4.5	-1.3	-2.4	7.5	5.8	-1.4	1.3	3.2	3.3	3.6	-1.6	1.4	2.1	-0.93	0.52	2.7	-2.8	1.4	2.7	2.2	-1.6	5.1	-2.2	1.7	-3.7	-0.97	0.44	0.07
5.4	12	0.64	12	0.16	9.6	1	1.4	-2.8	4.3	0.53	2	1.7	-3.7	-1.4	-2.6	8.2	1.5	-0.93	-3.9	1.3	0.37	0.53	2	4	2.5	1.9	4.2	-3.2	2.7	-1.2	-1.7	-1	-0.56	-3.1	0.32	-2.1	1.6	-0.57	0.64	2.7	0.42	1.8	0.79	-0.69	-2	1.1	-0.98	-2.2	-0.01
12	-0.43	0.19	2	1.3	-0.61	-1.9	3.1	4.2	-0.26	-4.5	-0.93	-3.9	-4.7	0.11	2.5	-3.5	0.33	-2.8	-2.1	-3.8	3.2	-5.8	-7.6	4.2	-0.61	-2.6	0.31	-5.5	-0.44	-2.1	-5.3	0.16	-4.8	-1.7	-2.6	-2.3	-2	-6.6	-3.6	-0.83	-1.8	0.59	-3.3	-0.55	3.3	-2.7	-0.07	-0.87	-2.3
12	-1.5	13	2	6.2	-2.9	9	9.6	5	0.31	8.1	3.2	-4.6	0.39	-2	2.6	3.5	-1.3	-6.2	-0.96	2.3	0.74	-2.6	-4.7	1.6	-3.2	2.2	-8.2	1.2	-7.8	1.6	1.4	5.3	-2.1	2.9	-2.8	2.4	-4.4	0.14	2.1	-2.5	1.3	4	-0.21	4.4	4.7	2.7	1.9	7.9	4.4
1.3	1.4	5.5	4.8	11	-0.02	-1.4	1.1	9.7	4.5	5.4	5.8	-6.9	-2.8	3	-1.4	4	9.9	-0.37	-4.5	1.5	0.81	-1.4	-1.3	2.7	-2.6	4.7	-9.4	1.7	-4.9	5.5	-3.8	2.6	1.6	-0.88	-2.4	-0.11	-9.4	3.5	1.2	2.5	-8.9	-3.1	2.3	3.5	0.87	3	-4.9	5.5	-0.23
-6.6	-7.1	-6	-0.09	-3.8	8.5	0.77	-3.8	2	6.2	-2.1	2.5	3.8	3.4	2.2	-3.2	1.2	0.02	2.8	-4.3	-2.3	-0.79	3	1.4	3.9	3.4	-4.6	-6.2	-2.4	-1.4	1.6	0.91	-0.42	4.4	-3.3	0.96	-4.2	-5.6	2.5	-0.34	0	-3.3	2.6	4.3	6.5	0.81	-4.3	0.28	-2.5	3.2
2.8	-8.9	2.6	-1.4	-0.59	-7	4.5	-2	-5.5	-1.3	3.8	-1.7	-2.3	4.7	0.68	3	-3.8	-4.6	-0.64	-1.6	-0.71	-3.6	1.5	1.5	3.7	1.3	1.7	-1.3	2.6	-3.7	-1.5	2.7	-0.88	-2.5	-1.1	-1.8	1.2	-3.4	3.7	1.4	3.6	0.04	4.9	7.2	-1.2	2.5	3.6	-1	3.6	1.3
-1.1	-9.1	0.63	-4.9	-1	-2.7	6.1	-4.5	4.8	-2.4	3.9	-0.08	-1.6	-1.1	6	-1.9	2	-6.7	3	-2.8	0.4	-2.6	1.9	-6.2	-4.4	1.2	2.2	0.62	-0.75	-1.3	-2.3	-2	-2.6	-3.4	-1.2	-0.45	3.1	-4.2	-1	1.2	-3.6	-2.3	-8	5	-5	8.6	6.5	1.8	3	9.2
5.6	-13	5.4	-5.3	3.4	2.8	7.6	-5.7	4.5	-5	1.4	-1.9	6	3.5	-0.18	-0.12	-2	-0.89	6.1	2.5	-0.92	1.5	2.7	-2.4	0.96	-3.7	-3.3	2.5	-6.9	1.6	-1.4	-1.1	1.9	0.19	-0.5	-2	-1.1	-2.7	-4	4.3	-1.1	-0.15	-3.2	-2.8	0.23	-1.4	1.7	-0.77	-2.8	5.3
16	-12	9.9	-5.2	4.9	-0.33	10	-7.2	7.6	-5.3	4.1	-3.9	1.5	1.7	-0.84	2.4	2.9	-2	1.4	2.5	-3.1	-0.09	-0.52	-0.45	-2.5	-1.3	-3.6	-0.17	-2.7	2.9	-2.4	-0.05	0.62	2.5	-4.9	2	0.44	-0.77	-4.5	-0.41	-0.39	0.66	-4.9	-1.6	-1.8	-0.87	6.3	-0.83	3.9	-7
-10	-11	-6.5	-5.2	0.89	-2.1	-4.4	-2.3	1.5	0.21	-8.1	-1.2	-3.6	3	-2.6	0.12	6.1	2	-0.69	1.4	-3.1	0.53	1.5	-1	0.33	-4.2	-1.6	6.2	0.94	2.4	-4.7	-0.31	-1.6	-2.8	-2.8	2	-2.4	6.5	-2.6	5	-4.5	2.6	-4.6	2.8	-5.3	-5.4	-3.3	-5.7	-11	-3.5
-8.4	-3.1	-0.95	-8	-7.3	-9	-9.2	-3.3	-3.4	1.7	-6.5	-5.6	-6	-2.5	-4.8	-1.4	4.3	-8.1	0.56	2.1	-1.1	-2	-1.1	3.1	-1	4	-0.54	5	-0.91	-3.2	-2	-4.5	-4.8	-3.6	-0.24	1.6	-1.3	0.51	-5.7	0.1	-6	2.7	-6.8	0.87	-9.2	-0.29	-4.8	-2.1	-11	-1.9
-14	4.6	-3	-2.3	-2.4	-3	-3.3	8.2	-2	0.27	-0.96	0.02	-2.1	-6.1	1.5	-7	0.29	0.26	-1.1	-4.4	1.2	3.9	-0.86	-0.8	1.2	-2	-1.4	1.4	2.4	1.6	0.82	-5.7	-3.3	-2	1.9	6.4	-1.6	2.4	2.7	0.82	-1.1	1.9	-0.71	-1.7	-3.6	-2.1	0.71	5	-7.5	3.5
-12	1.7	-7.6	0.83	-7.2	-4.5	-7.4	0.59	0.74	-1.2	-2.5	-2.9	-1.5	2.1	1.2	-0.28	5.6	0.63	1.4	-1.9	-4.4	-5.5	2.4	6.2	-4.3	-1.4	0.1	-4.2	1.8	-4.2	2.2	-4.5	-2.4	3.6	1.3	-1.5	-2.3	-2.3	1	-2.6	-2.4	0.21	-8.5	-4.6	0.46	-5.5	-0.76	-6.3	-7.9	-9.6
-11	1.1	-8.9	2.4	-8.9	0.09	-7.3	-4.2	-5.5	6.2	-8.6	-0.28	-1.9	4.6	-0.26	4.9	-4.4	4.5	-3.5	3.5	-1.8	2.8	-2.1	3.5	0.96	0.21	1.7	-2.8	2.4	-3.8	-4.3	-1.9	-1	1.8	6.8	-3.4	-0.17	-4	5.7	-1.3	-0.46	-6.5	-1.1	-0.95	4.3	5.6	-0.87	-0.83	-7.5	-1.3
-9.5	2.6	-4.1	0.95	-6.1	-4.4	-2.9	7.3	-5	13	-3.1	0.42	-1.4	1.8	0.9	4	-6.8	-3.1	-0.47	2.9	-4	3.1	-2.3	-1.9	-3.6	0.06	-0.92	-6.3	-1.1	-6.8	-6.2	0.25	-2.5	6.1	-0.62	-4	-4	-7.5	-0.2	-2	-3	-7.9	-3.7	0.23	-4.9	4.4	-4.4	4.5	-10	0.39
0.4	-8	-0.82	0.69	-2	4	-2.4	-6.8	-1.1	0.2	-3.6	0.96	5.3	4.2	-6.1	2.7	-0.76	1.3	-1.2	5.7	2.1	7.9	-6.8	1.2	-2.2	1.4	1.5	0.2	-0.96	3.2	-3.7	3.6	-3	4.8	-2.3	3.3	-0.44	-3.2	-1.2	3.6	2.2	0.15	1.5	3.5	-2.2	12	-5.9	10	-8.4	11
10	-1.7	2.8	3.8	0.12	7.1	-1.2	-1.5	3.7	0.2	0.64	1.4	5.5	-2	-4.5	-1.7	-12	7	-4.6	-4.6	-4.1	5.7	-3.2	-5.1	-0.15	-0.27	4.2	-3	2.3	3.6	0.42	1.7	2.4	3.3	-4.2	1.1	-3.2	-2.2	-3.4	6.4	-2.3	-0.3	1.3	3.1	-2.3	7.1	-6.3	0.58	-1.9	-2.3
1.4	-1.9	5.1	0.06	4.9	4.3	-2	-0.32	1.8	-1.6	-6.5	-1.2	4.3	-1.9	4.6	-2.8	2.9	6	3.1	3	4.4	0.58	0.44	6.8	-1.9	-3.2	-6.8	3.9	-3.4	4.2	-1.7	0.38	-0.64	-2	-2.1	-3.3	0.54	0.83	-0.81	1.6	-2.5	1.7	1.2	0.5	5.4	-8.8	0.97	3.6	1.4	0.54
-3.2	0.42	-2.1	1.1	7.3	-0.41	0.05	-3.2	1.7	-2.5	-2.7	-2.2	5.8	0.66	0.42	-0.08	-0.68	6.6	-0.56	3.4	5.3	-7.1	2.2	4.8	-2.1	-2.5	0.29	-2.1	1.6	1.7	8.2	-5.8	-0.88	-7.4	-0.31	-4	3.7	1.8	-0.3	-6.9	4.5	0.06	-0.08	-4.3	-5.8	-2.9	5.9	-1.8	10	-2.9
-0.9	0.55	-4.7	-2.6	-2.2	-5.6	2.1	2.8	0.85	-0.52	0.3	0.61	0.97	6.2	-0.3	-2.9	-1.5	5.3	-1	-0.69	-0.42	1.7	-3	3.2	-0.49	-3.4	-0.33	-1.4	1.1	0.97	-0.89	-0.25	-0.52	-0.89	3.2	-2.5	3.5	1	1.4	-1.1	6.6	0.16	0.61	-6.1	2.1	-4.2	2.1	-0.79	7.1	-4.9
5.3	11	3.4	2	-1.9	2.8	1.5	6.4	4.3	8.9	1.4	0.62	-4.2	-1.2	-6.5	-0.08	-5.5	1.7	-6.6	1.9	-3.9	0.98	0.59	-0.33	-0.47	-2.9	-5.4	1.6	-0.33	3.7	-5.2	-1.1	-3.9	0.12	1.8	-3.5	1.5	0.5	-5.5	3.6	4.1	-2.7	-2.6	-3	-4.1	-5.4	3.4	1.3	5	-2.4
1.8	0.56	4.3	1.9	5.3	3.6	-3.5	1.2	2.1	-0.44	0.74	-1.3	-8.2	2.7	-4.6	-0.29	-0.33	6.5	-9	2.7	-1.1	3.7	0.03	5.6	-3.4	-0.1	1.4	-0.47	-5.5	-3.5	3.2	-4.6	4	-3.8	-1.4	-3.6	2.1	4.9	-2.4	-1.3	3.9	2.8	-1.3	-5.3	-1.6	-3.5	5.4	2.6	5.2	-2.8
4.3	-13	2.7	-6.8	2.5	0.1	-0.41	-3.8	0.13	-8.4	0.41	0.85	-3	-2.7	-2	-7.9	2.5	-6.7	-2.5	-3.6	4.4	-1.9	-1.5	7.8	2.7	-1.5	0.06	4.4	-0.57	3.4	1.4	-1.8	-5.5	6.8	-1.9	2.1	-3	5.3	-0.46	2	-2.4	2.6	1	-6.8	-0.21	-9.3	4.5	-0.94	-1	3.2
9	-8.1	-0.01	-4.2	0.09	-9.7	-1.4	-7.7	4	-6	-3.7	-1.7	-0.34	-3.8	4	-1.9	-1.4	-1.1	1.4	1.5	3.8	-1.9	-3.8	0.91	4.1	-2.2	0.39	2	2.3	0.4	-1.7	-5.2	-5.9	-2.5	0.45	1.4	-3	6.8	-3	-8	-0.11	-0.27	1.8	-5.7	6.8	-5.8	0.36	-3.9	-7.1	-5.7
3.7	4	-0.78	2.5	-6.2	-3.4	5	-3.6	-2.8	1.6	-5.3	-2.6	-0.08	-0.6	-2.8	3.2	2.6	-7.8	-1.5	-0.41	3.8	-4.8	-5.1	0.04	-4.3	-1.4	2.6	2.3	-0.46	1.2	4.5	-3	-6	-7	0.88	1.6	-3.4	1.8	1.4	-2.5	2.5	-3	5.5	-1.9	3.2	-1.4	-1.9	5	-1.1	-2.2
5	2.6	-1	0.85	-7.4	1.7	-6.7	1.7	-2.8	-1.5	-8.6	2.3	-5.2	5.8	-3	0.07	-5.7	6.2	-1.7	3.6	-4.5	-5	-4.6	1.9	-6.5	-2.4	1.1	4.8	-6.8	-0.5	-5.3	4.2	-2.5	-8.1	-8.7	-1.4	-6.4	-3.8	-0.69	4.9	-3.4	-3.6	-4.8	-3.6	-5.3	-4	-8.2	3.4	-5.1	8.5
5.3	4.3	5.9	2.2	2.6	-3.9	1.9	-1.5	-2.1	-6.2	-2.8	-6.8	-6.1	-4.2	-2.1	2.9	-9.4	2	-1.5	0.47	-7.4	-5.2	-3.3	2.5	-5.3	-0.61	3.8	0.29	-1.4	-3.6	0.35	1.6	-1.2	-4.6	-2.5	0.97	2.1	-2.6	-3.8	0.49	1.3	0.21	-7.4	-2	-11	-4.2	-6.4	-2.4	-4.8	-3
-2.1	8.2	-0.01	1.5	-5.2	-2.2	1.1	0.81	-4.2	-3.8	0.52	-5.6	-0.78	-0.99	-2.9	-0.94	-9.8	-5.3	2.1	2.2	-2.4	-7.8	-1.4	1.3	-1.5	-5.7	0.39	1.6	-5.2	5.1	-4	0.91	-2	2.4	-5.2	4.3	1.6	0.77	-6	1.7	-1.6	1.2	-0.94	-3.1	-5.5	-6.5	-4.9	-2.3	-5.2	-1
-4.1	0.9	-2	-0.09	4.8	3.7	3.9	-3.8	-1.6	-3.1	-1.9	-2	5.4	0.21	-2.8	0.87	-0.72	0.39	-4.1	4	-2.2	-8.2	4.6	5.7	1.1	-3.8	1.8	-5	-1.6	-5.5	-1.7	-5.5	3.2	0.72	-0.36	3.9	3	-0.37	1.9	0.89	0.49	2.5	1.8	-3.3	-4.3	-6.6	5	-3.5	1.6	-7
8.1	-5.7	5.8	0.57	10	-4.2	3.1	-5.4	2.3	-4.6	2.4	-1.2	4.8	7.6	2.4	0.99	2.8	-2.5	1.6	-0.68	4	-3.9	2.7	1.4	-0.95	-4.8	1.4	1.7	0.66	0.96	2.4	-2.5	3.5	-0.29	2.6	2.9	3	3.7	-0.82	0.76	-5.8	2.5	-7.8	-2.2	-3	-0.3	7.2	-1.1	5	-2.1
-4.3	-9.7	0.58	-8.2	3.7	-6.9	7.5	-5.2	1.1	-5.5	-1.2	-1.6	3.1	8.7	5.8	1.1	0	-5.2	6.7	0.98	-1.1	-4.8	2.2	3.7	1.4	-2.9	-2.4	-4.8	3.7	-1.3	-0.05	-7.4	0.67	0.29	4.7	-0.35	1.8	-0.09	0.01	-5	0.4	4.4	-1.2	-3.6	4.1	-2.6	-0.95	-4	-1.7	-2.8
2.3	4.1	3.1	0.24	-1.6	-2.2	4.3	2.5	0.09	-5.8	-0.04	-3.3	-4.4	0.11	0.82	-4.2	-11	-6	-1.3	-3.6	-2.4	-1.2	2.3	-0.05	-0.77	-0.99	-2.1	-2.6	0.45	-4.1	-1.6	-2	-4	-0.37	4.9	-0.36	-1	4.8	-0.26	-6.3	1.7	5.5	-3.7	-2.9	-4.4	-2.6	6.4	-0.2	-0.09	3.2
-3.3	3.4	1.6	-2	7.4	-3.5	3.5	3.2	0.29	3.3	-0.39	-0.55	-6.4	-4.3	-8.4	-4.1	-0.69	-6.9	-5.6	-2.6	-0.33	-2.2	-2.5	2.2	-5.3	-4.6	3.8	-1.8	3.9	-5	4.1	-2.9	-4.3	-2.7	4.3	-4	0.24	1.5	-4.4	-6.3	-0.69	-2.5	-5.2	-2.5	-3.9	-1.1	0.51	-3.8	-0.17	-7.8
-7.8	6.4	-0.15	1.9	-3.4	-2.4	-1.1	7.2	-0.48	-2	-0.6	0.35	-1.1	-0.11	-0.69	-1.7	-3.2	-8.6	-2.2	1.6	-5.4	1.5	0.24	-3.4	-3.3	-3	-0.68	-4	-0.14	-4.4	-0.2	4.5	-1.5	-3.6	-0.99	-4.8	-2.2	-2.5	-6.1	-0.97	0.39	0.54	0.19	1.2	-4.1	-2.8	-6.8	-3.5	-1.1	-0.76
1.6	6.7	0.4	4.6	-5.9	-3	0.24	5.8	-4.4	-6.6	-2.9	-1.7	3.4	1.6	-2.7	-6.1	-1.8	2.4	-3.8	6.9	1.1	0.07	-0.78	-1.9	-3.3	-4.9	-4.8	-5.7	-3.2	-8.5	1.1	-2.8	-5.8	-2.5	-0.88	-10	-5.9	-6.4	-2.2	-1.6	2.5	-6.2	-0.48	-7.2	-2.1	-8.1	-4	2.6	2.8	-3.5
-8.2	6.1	-3	-1.3	-3.2	-7.5	1.9	10	-7	-4.2	-0.53	-3.1	2	-1.8	0.6	-3.5	2.9	-2.5	2.6	1.5	1.9	3.5	-4.6	2.2	-0.67	-5	-6.4	-7.3	-1.6	-1.2	-2	-4	2.8	-2.3	-2.3	-2.8	-8.2	-5.7	2.3	-4.2	-1.4	0.09	-1.4	-6	4	-4.5	-2.4	8.7	-5	5.2
4.5	-5.6	3.8	-7	-5.4	-8.3	-1.9	-7.6	-3	-6.5	-0.31	-7.4	-2.4	0.84	-6.5	-4.9	0.43	-13	-9.3	-3.8	-1.3	-2.6	-5.6	1.5	-0.88	-4.5	-6.4	-2.3	-1.7	1.5	-0.55	-4.5	2.6	-5.4	3.4	1.1	-9.1	-2.5	-1.5	-6.1	-5.2	0.05	0.08	0.12	0.39	-4.1	1.2	2.2	7.9	2
4.5	-1.6	0.98	-1.9	-4.5	-3.6	0.2	1.7	-3.8	-3	-1.4	-4.3	-3.1	-5.8	-2.4	-7.8	-5.3	-7.9	-7	-5.9	-0.45	-2.5	-7.2	2.1	-2.8	-2.8	-7	-3.8	-1.6	-3.5	-8.6	1.3	-4.5	-2.1	-6.8	-0.85	-7.7	1.5	2.2	-2.5	-3.6	-1.5	-2	-8.1	-3	-13	-3.3	4.7	-2.4	2.5
1.2	5.3	7.8	1.7	5.9	-3.9	-2.6	3.5	-4.1	-6.5	0.58	-4	-2.1	-2.7	-4.6	-3.3	-0.73	-0.41	-3.9	-4.1	1.1	-3.6	-2.9	-1.6	-4.4	0.28	-3.8	-1.8	-1.6	-0.3	-1.2	-1.6	-1.9	1.4	-0.31	-3.5	-1.6	2.5	-0.42	-0.59	-0.77	0.7	-0.81	-1.7	-0.27	-0.68	-0.75	-2.6	0.7	-9.4
2.3	8.2	0.98	0.7	2.4	0.11	4.6	0.44	2.1	1.4	-1.8	0.04	-1.4	-9.8	2.2	7.2	-3.3	-5.8	0.1	1.1	6	0.47	-3	-0.66	0.66	2.2	-6.1	-2	-3	-0.83	2.3	-1.4	-2.2	-0.34	-2.2	-1.9	-4	0.21	-3.1	-3.3	-1	3.2	0.81	-0.23	0.41	-3	-2.2	-6.1	-7.3	-10
-4.8	11	-2.5	1.3	5.2	-0.13	3.6	0.33	-3.9	2.2	-1.8	-2.2	-2	-1	4.4	-4.4	2.6	-2.1	-4.7	-6.8	4.7	-1.4	-0.44	-2.1	1.7	4.2	5.8	-0.86	6	-0.21	5.2	-2.9	5.6	-7.8	-2.7	-3	-0.28	1.3	2.6	0.64	2.8	1.9	2.5	0.28	4.2	-0.22	5.5	2.6	5.9	-1.9
-3.8	-1.8	-2.5	-3.5	9.8	-3.1	-0.31	2	1.5	0.17	1.2	-4.3	-4.2	-3.6	3.3	-3.2	-0.91	1.6	4	-2.3	1.7	-3.7	-3.2	-3.5	5.7	4.2	10	3.6	7.8	4.5	7.7	4.8	4.3	1.4	-2.8	1.1	3.8	2.7	6.6	-2.5	1.7	3.5	3.1	-1.3	6.3	2.5	1.4	4.3	4.3	4.8
1.3	-7.3	-3.1	-9.1	2.6	-8.1	5	-10	3.2	1.7	1.3	-3.2	-2.2	-0.26	2.7	7.7	-1.1	2.2	6.9	5	3.8	3.8	2.9	0.69	7	7.6	2.9	3.6	2.9	8.9	1.9	2.5	3.4	3.4	3.1	-2.3	6.3	3.8	3.3	-3	4.1	6.1	9	5.1	2.8	7.1	0	2.4	-1.4	0.59
-5.2	-1.5	-5.9	-0.85	-4	-1.2	3.2	-2.5	2.3	4.9	3.3	5	9	0.32	1.2	2.3	1.6	0.94	3	-2.6	2.8	1.6	3.1	-0.06	4.6	3	3.7	3.4	5.4	4.7	-1.8	7.8	6.2	2.6	2.6	-4	7	0.62	3.2	5.7	4.3	-0.62	7.8	3.1	8.9	1.4	-0.61	8.7	4.1	8.4
2.5	-4.2	-1.4	-2.2	-0.92	2.3	4.6	-3.5	6.1	-8.1	8	-0.83	2.5	-2.2	0.63	1.2	5.3	6	1.6	-5.2	-0.99	1.5	-2	-3.3	1	3.9	4.7	6.1	4.8	7.1	2.1	7.5	3.2	5.3	0.06	1.1	3.5	2.3	8.9	9.2	-3	-2.2	0.35	12	0.93	11	2.8	-0.24	1.1	-1.9
8	-4.8	3.9	-1	4.6	-6.5	11	-1.4	8	-11	6.2	4.7	-4.1	-5.3	-3.6	-0.22	-0.8	4.9	-0.96	-4.7	0.59	3.2	-0.79	-5.3	2.7	6.5	3.7	3	2.3	3.5	1	6.2	4.8	3.6	-3.3	3.8	1	0.21	0.45	8.5	-2.5	-2.3	0.54	4.5	1	6.2	-2.7	-2.9	-2.4	-2.7
0.96	-3.3	-0.71	-0.42	3.7	3.1	0.58	-1.7	5.2	-0.78	-1.5	0.49	-4.7	-12	3	-2.7	-1.6	-6.7	-0.45	-8.2	-2.6	1.5	2.1	-3.7	3.5	2.2	0.13	3.3	2.3	2	0.44	2.3	1.7	2	2.4	-0.95	5.5	0.65	1.3	2.1	-1.3	1.8	0.68	3.2	-3.3	-1.3	-4.8	2.3	-3.7	2.2
-1.4	-1.1	0.61	-1.7	-3	4.5	0.44	-2.5	0.02	4.8	2.3	2.3	-6.7	2.4	3.5	2	0.97	-4.2	3.2	-0.71	-0.78	0.06	3.4	-1.9	4.6	6	-1.5	3.6	-2.9	4.1	-2	-0.72	3.6	0.01	-6.1	-4.2	0.93	0.06	-1.5	1.4	1.2	-0.3	2.1	2.8	-1.5	-1.2	-3.9	0.31	-2	-0.41
3.5	1.3	2.1	3.5	9.1	6.2	0.14	-1.3	0.65	0.79	10	0.89	1.5	0.11	-0.76	1.4	1.9	0.33	2.5	0.73	-0.51	4.4	6.5	-1.1	3.1	2.9	-0.03	-5.5	-1.5	-3.9	5.4	-0.9	2.2	-0.02	-2.7	2.3	1.4	-1.6	6.5	-3.2	-1	4.5	3.3	1.5	4.9	4.3	6.2	-1.2	4.3	-0.66
10	3.6	4.8	4.1	-2	-3.8	4.9	3.5	7	0.33	8.2	-0.64	1.1	0.42	-1.6	0.88	-1.8	-6.8	2.6	-2.5	0.85	4	2.3	-4.7	1.6	4.6	-0.62	-4.1	0.03	-6.2	6	-0.54	5.4	-0.89	6.5	-5.6	4.1	-2.7	5.2	-5	4.9	1.3	2.4	4.7	2.8	4.8	4.9	-8.2	4.1	-9.6
-0.31	3.3	-6.7	3.9	-8.4	-1.9	-1.9	4.4	-1.8	3.7	-0.74	-0.97	-3.4	1.1	-0.56	5.6	1.6	3.4	2.5	-3.5	0.02	5.9	0.74	-4.3	4.8	2.9	-3.2	0.92	2.4	3.1	1.6	-2.3	2.8	1.1	3.3	3.3	0.28	1.3	5.2	1.2	1.1	1.1	2.8	5.2	1.2	-0.55	-4.9	-0.69	-4.7	-3.5
-0.05	3.2	-2.2	3.2	1.6	-0.03	2.2	-1.5	3.9	2.6	2.9	0.88	-5.1	-9.3	1.5	6.2	7.4	5.5	-2.4	-6	-1.5	2.8	-1.2	1.3	1.3	3.4	0.27	0.37	2.1	-0.07	6	-4.8	4.7	1.6	2	1.3	0.88	-0.22	4.9	-2.5	-0.31	2.4	5	2	5	2.5	-4.3	-4.5	3	-3.7
6.2	5.7	3	7.5	-0.25	7.2	-0.57	3.2	4.5	-2.4	5.1	4.2	0.68	-2.4	2.2	0.67	8.4	3.3	9	-10	2.3	2.3	5.1	1.4	0.31	2.1	-0.17	0.94	-0.05	3.2	9.3	-2	7.6	7.3	1.9	-2.9	-1.6	0.89	4.5	4.1	-6.1	5	0.21	3.2	1.1	3.1	5.4	-1.2	4.7	1.5
7.6	13	7.5	5.1	-1.4	5.7	4.1	0.61	9.8	1.3	6.2	3.2	2.9	-6.5	5.2	-5.5	8.5	-7	6.3	-7.4	5.5	-3.1	12	-10	5.5	-3.2	-3.8	7.5	-0.33	-0.32	0.32	-2	2.3	-3.4	1.2	-1.1	1.1	-1.7	0.59	3.5	-0.24	1.1	-0.28	-2.4	3.7	-6.6	3.5	0.59	2.1	-1.4
5.8	6.3	3.1	3.6	7.5	-0.54	7.7	12	9.8	-2.5	9.3	2.6	4.7	2.1	5	0.51	8.1	-7.7	7.7	-1.3	4.1	-0.12	4.8	-3.4	-2	-1.1	-0.54	2.3	-1.8	1.1	0.05	8.8	1.4	0.94	1.3	2.5	6.2	-0.38	-0.36	0.04	2.6	3.7	-2.2	-0.71	1.3	3.3	5	2.4	7.8	4.3
2.8	-2.8	5.4	-3.8	7.8	-6.7	1.5	-1.3	-1.8	-1.9	0.76	-2.3	-0.45	-5.7	-0.19	-2.6	4.2	-1.2	2.6	-2.4	0.01	0.44	3.3	-2	-1.9	0.47	3.8	1.8	-1.6	-5	4.1	3.9	-5.1	1.4	0.3	-0.81	3.6	-5.2	-9.8	1.9	1.6	0.28	-4.7	-4.7	-1.7	-0.54	-0.99	-3	0.78	-6.7
6.7	-7.9	13	-7.4	0.43	-7.8	9	-4.5	0.38	-7.1	4.5	-1.5	-6.7	3.9	-4.1	-0.81	-6.3	3.5	-1.1	-2.2	-3.9	1.8	-2.4	-0.22	0.14	0.41	-3.6	-0.4	-1.3	2.2	2.7	2.9	1.6	1.6	-3.9	5.7	1.1	-2.7	-4.4	2.1	0.74	0.59	0.5	-2.8	-4.8	-2.3	3.9	-0.12	0.74	1.1
3	-6	7.3	-6.2	14	-2.9	2.7	-5	-1.8	-2.9	6.8	-0.48	4.6	0.21	4.2	2.8	4.8	1.4	4	-0.27	7.4	2.7	0.46	1.2	3	4.6	3.4	3.5	3.1	3.7	0.45	1.4	6.8	4.3	4	-0.59	5.2	0.39	0.25	2.7	2.7	-1.5	7.8	1.1	2.8	7.8	8.1	-6.4	8.4	-12
-10	1.3	0.27	-1.3	5.5	-2.6	-2.2	2.1	-6.2	-5.3	0.2	-3.5	5.6	-1.3	5.4	-5.2	-1.1	3.7	3	-0.3	0.25	-3	1.1	-1.4	-3.3	-3.2	-2	0.83	2.1	0.61	-2.7	3.3	4	-0.05	-1.9	2.1	0.4	2.1	-4.2	0.87	-2.5	2	-1.3	-5.5	-1.3	-2.3	3.2	-3.6	2.1	-7.3
-5.9	-1.5	1.6	-4.3	-5.5	-3.1	-6.8	-5	-5	-0.45	-1.4	-7	0.89	-0.81	2.6	-5.2	5.1	-8.3	4.3	-6	1.5	-3.9	2.8	-2.1	1.5	0.19	-4.2	5.5	-4.2	-0.34	-0.63	0.51	1.6	1.7	-1.6	4.9	-0.94	-0.38	-1.2	3.5	2.9	-1.9	3.5	-5.3	5.1	4.3	-6.2	-4.7	-7.9	-4.6
-8.9	-8.3	-2.8	-5.2	0.18	-1.5	-7.7	-6	-5.4	-0.59	-1.5	-5.6	4.9	-3.7	-3	0.76	-4.3	-4.2	0.12	-2.5	3.5	-3.2	1.5	-3.6	2.7	-2.4	0.41	4.8	-0.44	0.65	-0.78	0.14	-2	-3.2	-2.5	-0.22	3.9	2.3	-3.4	-3.7	0.31	-0.16	2.8	-5.7	3.8	-0.41	2.2	-6.2	-2.2	2.4
-10	-8.4	-6.8	-7.2	-4.1	-13	-3.7	-5.3	-6.1	-8.3	-1.9	-6.1	2.8	-1.6	4.8	0.8	-0.94	-0.65	1.7	-6.4	5.9	-3.5	3.6	-2.7	2.3	-1.8	-0.43	-1.5	6	1.6	0.97	-3.4	-4.4	-2.4	4.8	-0.68	5.2	-0.04	-5.8	-3.1	6.1	-1.2	2.4	-6.8	0.36	-2.5	5.8	-3	5.5	-1.2
3.2	-3.1	2.8	-2	-2.9	-10	-2.5	-6.4	1.5	-13	0.3	-1.3	3.6	2	4.5	-0.23	0.3	-1.8	2.5	-2.4	0.85	-2.3	6.9	-3.7	2.9	-1.3	2.7	2.4	3.1	1.3	-4.1	-1.6	0.22	-3.2	0.87	-2.5	1.3	-3.4	1.2	-2.7	-3.1	-0.21	1.5	-5.3	0.35	-2.5	0.56	-6.6	-2.7	-7.2
9	1.4	6.2	0.4	6.8	0.64	-0.29	1.8	2.5	0.14	4.8	-0.68	0.9	-2.8	1.2	-0.89	-4.4	-6.1	1.5	-4.8	6.3	1.3	-4.5	1.5	1.2	-0.46	2.2	1.5	2.2	4.7	2.1	-0.62	1.9	2.2	1.7	-2.5	-0.19	-0.65	-0.87	1.1	-1.4	2.3	3	1.2	3.1	7.3	-0.25	0.59	1.6	2.5
0.75	-0.63	1.9	-2.5	1.9	2.3	3.1	-2.6	-1.8	-3.4	-0.84	-3.2	3.2	0.81	-2.6	0.5	-3.6	1.5	4.5	2.3	0.53	-2.1	-3	-1.2	-0.83	1.8	6.8	2.6	5.8	3.9	5.4	1.9	-2.1	-0.77	0.4	1.8	-1.2	1.8	9.7	1.3	-3.6	0.16	-0.38	1.6	-0.9	1.5	-1.7	-4	-2.7	-2.6
-13	-7.4	-8.1	-5.7	-12	-2.2	-10	-9.8	-7.1	-8.6	-5.5	-1.6	-3.2	1.6	0.99	1.9	1.8	-0.46	3.5	-4.2	-2.3	-1.7	-1.6	-5	0.69	0.1	-0.09	3.8	3.9	6.5	4.5	3.6	-5.7	2	4.3	5.5	-1.8	0.71	5.9	0.23	-2.6	2.7	1.9	-0.49	-0.31	-3.7	-2.4	2	-10	9.3
-5.1	-0.2	-7.3	-2.5	-9.2	-9.2	-0.27	2.7	-7.1	2.2	-1.9	-2.5	0.58	-6.3	-0.25	-0.44	-0.26	-0.15	7	-4.1	0.27	-2.3	0.53	-5.5	5.2	-1.5	-0.85	-1.1	3.1	-1.4	4.5	-1.7	-2.3	-1.8	5.8	-0.87	-1.1	-5.4	6.1	-6	1.7	-1.2	0.88	-6.6	-0.49	-4	1.6	-0.11	2.4	-4.5
9.4	1.1	1.7	0.73	-4.1	0.48	-2	3.5	-6.2	2.2	-1.6	2.5	-1.3	-0.69	-0.42	1.6	-1.9	3.7	0.33	1.3	-5.7	1.2	-2.9	0.54	1.6	-4.8	1.5	-3	-1.1	-2.4	-4.8	1.7	-1.4	1.2	4.9	-1.6	-1.3	-4	0.83	-7.8	-1.2	-3.4	-0.38	-1.6	-0.4	3	0.02	0.86	-1.9	0.71
11	-0.41	9.9	2.2	9.8	2.7	8.5	2.5	2.5	0.45	4.5	1.5	-0.89	6	0.35	3.9	-4	1.8	0.12	1.1	3.8	-1.3	3	-0.3	3	-3.1	7.1	-3.9	2.1	-5.4	-3.6	0.96	0.71	-3.5	3.5	-4.3	4.4	-2.4	-3	-5	4.8	-4.1	0.49	-2.8	4.7	-2.6	7.7	-2.5	2.7	-3
11	8	9.6	-2.4	14	-4.2	6.6	2.4	8.4	-4.3	6.5	-5.4	0.75	3.4	2.6	-3.6	9.6	0.39	2.6	1.2	5.5	1.9	1.3	-5.6	1.6	0.1	1.8	0.03	-4.6	-2.4	-3.5	-0.92	0.67	5.6	-4.2	0.53	0.82	1.3	-5.2	-0.74	-2.9	2.6	-0.53	0.14	-0.66	-3.5	7.5	-1.8	7.3	-0.74
9.9	-12	2.9	-5	8.9	-4.7	8.4	-2.6	2.4	-0.8	3.6	-6.6	5	0.79	-2.9	-2.5	1.5	2.4	2	-3.1	-3.2	4	2.8	0.23	-1.2	1.8	-4.2	2.9	1	3.9	-4.6	4.2	1.4	2	-1.4	-1.4	0.55	2.1	-1.8	0.9	-4.3	-1.8	-4.5	2.5	-4	6.4	1.1	7.7	1.5	2.8
-4.5	-2.4	-5.9	-3.3	-1.5	-2.8	-1.5	-1.8	-7.6	-0.78	-5.5	4.5	-0.46	-7.3	-5	2.3	-7.5	2.9	0.97	0.91	-3	1.8	-2.3	0.7	-9.6	0.56	-4.1	2	0.43	2.9	-6.5	6.3	-6.2	-0.37	-1.1	3	-4.8	4.9	-4.9	-0.39	-7.4	1.2	-11	1	-13	4	-4.3	9.1	-5.9	7
0.8	8.1	-5.1	-2.1	-7.4	3.2	2.1	-5.6	-1.4	7	-4.6	2.7	1.8	-5.8	-2.5	2.2	-0.34	8.8	-1.7	2.6	-3.9	11	0.67	-7	-1.2	7.1	-2.1	4.9	3	-1.3	-3.6	0.69	2.5	3.4	0.08	2	-5.5	6.8	-3.6	4.9	0.69	3.8	-7.1	6.8	-1.6	4.3	-1.5	-0.46	-8.1	-8.9
0.89	9	1.5	3.7	8.2	9.3	-4.4	9.7	5.8	12	4.6	7.8	1.7	3.2	0.49	4.2	1.7	3.1	7.2	3	1.2	6.1	4	-2	-3.6	4.9	0.62	7.4	1.1	4.9	-0.48	8.6	3.2	5.5	2.2	-0.36	-2.2	4.2	-0.82	6.5	-3.3	5	-2.5	11	3.3	7	-1.1	0.7	1.4	0.68
0.09	8	-1.1	3.3	1.4	13	-4.8	11	1.5	22	-1.1	9	-0.01	6.1	3.5	7	0.54	4.3	0.74	9.8	-1.5	6.7	-0.43	3.8	-1.3	5.6	-1.4	3.9	-1.9	3.1	-1.2	7.7	-5.5	2.9	-0.78	-7.9	-2.6	2.5	-1.9	3.6	-0.16	-3.1	0.15	10	1.7	5.6	0.13	2.4	-1.8	-5.4
-20	12	-9.2	11	-3.4	10	-12	11	-8.4	11	-4.9	15	1.7	2.7	-0.26	3.6	-2.1	5.7	0.35	6.6	-11	1.9	-2.2	1.6	-0.83	-2.8	-0.68	0.38	-5.6	-2.1	-3.4	5.5	-4.6	-1.9	-3.4	-2.6	-4.2	0.95	-4.7	3.7	-3.2	-2.2	-6.1	2.2	-8.1	5.2	-5.9	5.8	-2.2	11
-11	12	-7.3	8	-7.3	3.6	-1.9	8.7	-3.9	1.8	-0.49	11	5.7	3.8	-3.7	-2.4	-11	-1.3	2.7	-7.1	-4.3	-2.4	2.9	-3.2	1.4	-3.4	1.2	-1.9	2.8	5.7	-4.3	3.8	-0.56	-4	0.62	1.2	-1.9	4.2	-2.5	-0.54	-3	2.3	-1.6	-4.9	0.34	0.94	-1.2	2.8	-3	8.3
-0.47	14	-5.5	10	-0.44	3.4	-0.04	10	-1.7	5.2	1.3	2	4.2	0.35	-4.3	2.9	1	4.8	1.5	5.1	-3.2	-0.08	9.3	-4.5	-2.6	-0.48	2.2	-2.6	-1.6	-1.1	-2.3	-2.3	-3.4	-2.1	4.5	-1.9	-1.3	-1.9	-1.8	-6.2	-2.9	-7.2	-1.7	-3.3	-5.9	-4.7	3.5	-2	5.7	-3.7
-6.8	7.5	-8.1	0.33	-6.2	-1.9	-6.5	3.5	-10	12	-5.9	2.7	1.7	0.79	-0.06	4.1	1.6	8.2	4.1	5.1	-6.5	2.4	4.1	1.8	-1.5	2.1	-3.4	-1.4	0.86	0.46	-5.9	-2.7	-6.1	1.9	1.9	-1.3	-1.9	0.83	-3.4	0.84	-0.82	-0.78	-2.4	1.4	-3.7	5.2	3.4	0.16	0.22	-1.1
-12	14	-4	3.7	-12	2.1	1.7	16	-12	11	-2.9	6.5	2.3	4.5	-1.7	5.9	5	10	-1.1	3.3	-1.8	5.8	0.58	1.5	-0.1	-1.5	-0.39	4.3	0.08	2.6	-5.2	3	-0.72	6.1	2	5	1.8	3.6	3.7	8	3.7	1.1	0.76	4.3	-0.18	2.7	4.8	5.5	3.8	3.2
-0.09	7.2	-1.5	10	-6.2	7.6	6.6	8.1	-0.56	8.2	-1	9.5	-2.3	10	1.5	6.8	8.8	14	0.86	8.6	-0.78	4.6	1.1	11	1	1.8	2.2	-0.8	-0.36	-2.2	-3	2.7	-0.54	8.2	1.5	4.6	2.3	5.5	4.7	6.9	0.46	0.97	-0.26	3.5	-1.9	5.1	-0.06	5.6	-0.12	9
1.5	-1.5	-1.7	8.8	2.4	12	-6	5.1	-3.9	3.6	-1.6	8.7	-5.4	1.7	-3.3	1.5	-5.9	13	0.54	0.69	-0.34	13	-3.1	7.7	1.5	-0.26	-3.2	4.9	-0.44	4.5	-4.1	0.13	-5.6	6.2	1	5.3	-1.2	3.9	3	2.1	2.4	0.67	-0.87	-0.71	-2	1.6	-5.1	8.6	-11	17
-2.2	-8.8	2.1	-7.2	6.4	0.38	3.6	-0.33	-1.8	-5.1	3.3	-1.8	5.5	-5.8	0.66	-1.3	-0.02	2.5	-3.3	0.4	-0.43	0.17	-5.5	-1.9	-1.1	1.5	-0.03	1.4	-3.3	-3.8	0.95	-1.7	-2	4	-3	-2.8	-2	1.8	1.3	-5.8	0.2	-0.95	4	-2.3	-1.3	-4.8	-4.7	3	-7.2	1.9
12	-3.9	8.8	-3.2	8.7	1.1	8.1	-7.5	4.6	1.3	3.6	0.21	6.9	3.8	2.2	3.1	-0.42	7.6	4.2	1.7	-0.6	9.2	-1.8	4.2	-0.84	4	-1.2	6.1	-3.5	1.4	3.7	2	3.1	7.7	-2.4	-1.4	-3.4	4.3	0.71	2.5	-7.7	3	2.4	9.8	4.1	7.1	-0.84	5.5	1.6	7.5
7.4	5.4	1.2	6.2	2	7.5	-1.2	-1.1	-0.16	12	2.3	6.4	1.2	2.7	4.1	9.2	2.8	9.7	4.9	8	-5.3	9.7	1.6	4.4	-2.9	6.8	-3.7	12	-3	6.1	-0.89	8.1	5.2	6.3	-2.4	6.8	-6.5	9	6.7	5.1	-7.2	12	-0.34	8.6	5.5	8.2	-0.45	8.8	-1.6	16
-0.1	4.1	-5.1	9	1.8	9.1	0.58	4.8	-4.5	12	0.59	6.5	3.8	4.3	-1.8	7.2	-6.2	5.8	-11	4.8	-2.7	6.6	-3	-2.1	-6.1	5.2	-3.2	0.39	-2.6	1	2.1	4.6	-2.7	4.5	2.9	2.2	-4.9	1.7	0.16	-0.69	-1.1	3.7	2.7	5.1	1.1	4.8	1.5	0.84	-1.9	7.4
-12	3.4	-11	7.4	-15	14	-4.6	4.3	-6.9	12	-2.4	7.8	-5.2	4.5	-5.4	2.9	-1.5	3	-4.4	1.2	-2.6	11	-8.8	-2.2	-4.8	-1.1	-5.9	0.65	-2.9	2	-4.5	6.6	-9.1	7.3	-4.1	4	-11	-0.9	1.1	3.2	-5.4	-0.62	1.7	7	2.4	2.5	0.08	7.5	-3.6	7.9
-2.5	-3.5	-0.41	-3.9	-10	1.2	-0	-1.9	-8.7	4.2	-3.1	0.62	-2	2.6	-2.4	1	-7.6	0.87	-3.8	0.54	-4.9	-1.2	-5.8	-1.8	-0.64	2.3	-3.5	-3.6	-1.4	-5.4	6.2	-3.4	-1.4	-2.5	1.4	-8.2	-3.3	-3.3	4.1	-3.6	-5	-6.1	2.2	1.6	4.3	3.1	3.9	-0.32	5.9	-7.1
-2.5	-0.52	-2.9	-3	-5.7	-6.1	-3.4	-0.43	-4.4	0.61	1.8	-0.7	-4.2	-0.93	4.2	-5.2	6.3	3	-0.02	-6	1.6	-1.8	-2.5	-0.15	3.1	0.53	-5	-2.2	-0.43	-2.5	6.9	1.5	0.54	0.94	-0.22	0.06	-4.5	0.82	4.1	0.93	-4.2	-1.1	5.6	0.05	5.4	-2.7	0.59	-3.3	0.74	4.7
9	-2.9	5	-1.8	2.6	-1.1	4.7	-1.4	3.2	-7.7	6.2	-1.3	0.15	-0.76	0.23	2.8	12	-0.18	-5.3	2.6	4.7	-0.24	0.06	3.4	1.2	-3.4	-4.6	0.27	-1.1	1.4	3	-2.1	5	-1.2	-0.26	0.98	-3.8	3.6	1.2	-4.7	-4.5	-0.98	2	-5.5	3.4	-13	-0.96	-3.9	6	-3.2
5.2	-5.6	4.6	5.9	7.8	1.9	2.1	4.7	3	-9.2	-1.1	0.58	-9	2.6	-10	-0.03	4.5	-7.3	-8.7	0.02	-2	1.5	-6.8	3.7	-2.1	-0.48	-3.7	-0.13	-4.8	-0.12	-2.3	-4.5	0.83	-0.79	-3.2	1.1	-4.9	3.9	-8.4	-5.5	-2.9	0.52	-0.43	-6.3	-2.9	-6.5	-6.9	-3.3	-4	-3
5.6	-0.02	2.1	-0.86	4.7	0.5	-0.79	1.5	-5.3	-2.1	-0.46	0.07	-7.3	-0.07	-6.7	-6.3	0.07	-2.2	-5.5	-1	-0.29	-2.9	-6.2	3.2	-1.1	-1.1	0.62	-2.4	4.2	1	-4.3	-7.2	5.3	-2.6	-2	0.15	-1.2	3.1	-7.2	-1.7	0.76	0.51	-1.6	-7.5	-4.2	-5	-1	-3.2	3.1	-9
9.5	-4.4	7.3	-1.8	7.3	1.9	2.2	-13	5.1	-3.4	-0.44	-7.2	-3.7	-0.6	-1.9	-8.6	1.2	-3.3	-2	-7.9	1.2	-2.2	-7.4	2.3	3.8	-1.5	1.6	1.2	-0.13	-0.34	-4.9	-6	-0.79	-0.01	-2.5	0.27	2.2	-1.7	-5.7	-3.6	1.9	0.62	3.2	-7.7	4.5	0.19	-5.4	1.5	-3.6	-3.6
7.4	-7.2	5	-0.37	1.1	4	3.6	-6.6	2.4	-4.5	-0.9	-2.5	-2.4	-4.4	-0.84	-3.6	-0.36	-8.7	2.2	-4.9	-1	-6.7	-0.69	0.53	-2.5	-4.2	3.1	6.6	3	0.9	0.27	-1.2	0.95	1.7	-1.7	3.7	3.7	1.1	-4.3	-4.3	2.2	1.8	-1.9	-4	-3.2	-0.26	-3.1	-3.4	4.2	1
6.6	-2.5	3.3	1.4	0.71	0.41	-1.3	-1.4	4.8	-6	-1.5	-4.8	-2.4	-4.3	2.6	-3.1	0.52	-5.4	3.4	-2.3	-1.8	-6.5	2.7	0.42	-0.08	1.7	0.85	0.75	-0.79	2	-4.2	-1.4	0.12	1.8	-1.1	0.3	3.1	1.9	-3.4	-1.5	1.1	1.1	4.2	1.7	0.42	5.4	-2	-7.2	-1.9	-3.7
-0.63	1.2	-5.1	3.6	3.1	-2	-3.6	1	-4.4	-3.4	-5.4	-1.9	-4.5	2	3.2	-3.7	-4.8	0.44	-1.4	0.32	-2	-2.4	-2.4	3.3	-3	-4.2	4.6	-3.1	3.1	-0.32	0.34	-0.82	-4.4	-5.2	2.1	-3.6	1.1	-1.7	-1.4	-0.77	3	-1.5	4.5	-2	-1.4	-6.1	4.9	4.7	7.7	4.7
-12	3.2	-8.4	-1.6	-8.2	-1.4	-14	-2.3	-8.7	2.5	-7.8	-7.5	-0.66	2.7	-2.7	-2.2	-7.6	-7.3	-4.8	-2.4	-2.7	-3.8	-1.2	-2.4	-1.7	0.73	2.3	-4	-0.79	-2.8	-0.55	-1.3	0.19	-5.8	-0.26	0.22	-1.3	-5.6	-3.7	-2.3	0.6	-1.2	-0.73	-0.69	0.54	-0.77	-0.64	-1.7	2.8	-0.17
5.7	-16	0.68	-11	-9.6	-0.53	-0.47	-6.9	-1.9	-5.5	-0.45	-5.8	-4	0.78	-0.26	1.1	7.2	-5.5	-5.8	3.4	7.9	-5.1	-3	4	1	0.25	2.8	-5.1	3.9	-2.3	-5	-1	4	-8.1	-1.2	0.01	5.5	-4.6	3.4	-2.1	0.21	0.35	1.5	-0.29	3.4	-1.2	3.1	-9.4	9.2	-2
1.2	-6	2.8	-5.5	8.8	-6.5	5.7	-6	5.1	2.9	1.4	-0.74	0.82	-1.6	1.9	2.6	5.5	3.3	4	6.1	5.8	-2.3	-2.1	7.5	2	2.5	2.3	-3.9	0.56	-0.54	3.6	-4.4	2.9	-0.79	0.78	0.89	2.3	-3.7	3.2	3	-3.2	0.7	-0.85	2.1	1	-0.81	-2.9	-6.8	1.8	-11
-1.9	-2.7	-0.3	1.9	1.7	-0.17	-1.4	-1.7	-0.2	3.7	-1.7	3.2	6.1	7.9	-0.39	5.6	0.93	6.4	1.2	4.6	0.12	5	2	4.2	0.88	2.6	2.5	2.8	2.6	1.3	7	3	-1.1	2	3.6	5.9	8.1	4.2	0.9	6	3.2	3.5	4.3	4.7	3	0.03	3	7	5.5	0.91
-1.5	8.1	2.4	7.7	-9.4	-0.14	1.1	7.3	-5.1	6.7	-1.7	5.4	-6	4.5	-2.1	-3	-0.49	-0.89	1.7	-3.6	-4	1.4	-0.24	-5.9	-0.54	-0.34	2	-6.4	0.1	-3.7	1.6	3.4	-4.9	-0.52	0.21	2.9	2.7	-1.2	0.29	-2.8	-0.51	1.2	0.38	3.3	-3.9	3	-0.24	-5.7	2.1	-5.2
-2.8	1	1.3	2.8	-0.08	1.3	-3.4	-2.7	-2.5	-5.3	-5.1	2.9	-3.5	-4.7	-3.2	-1.6	-3.8	2.8	-3.9	-0.82	-2.1	1.7	-3.4	-1.6	0.62	-3.8	-1.8	-0.45	-0.18	-2.5	1.8	1.9	-3.7	0.02	2.4	-1.3	0.68	-1.7	3.9	-3.8	-0.03	-5	2.6	1.1	2.2	3.9	-0.95	-5.9	-8.5	-6.3
0.14	-2.5	4.7	-7.5	1.1	-4.4	0.13	3.1	2.1	-0.55	1.9	-4.3	-0.29	1.3	-1.4	-2.4	-5.1	-6.6	0.53	-3.3	-2.4	-3.1	1.5	-1.1	2.3	-2.1	2.6	-7	0.57	0.79	-0.91	-2.9	-3.9	-4.4	2.8	-1.3	2.4	-7.5	0.72	-7.2	5.6	-8.6	2.6	-0.17	0.26	1.4	0.24	-13	1.2	-18
3.1	-11	-1.5	-5.3	6.4	-1.8	-5.8	8.5	5.4	-4	-2.8	3.7	0.4	-1.1	6.9	-1.7	3.2	-3.5	5.9	-4.4	5.7	0.62	3.8	-1.6	6.3	-0.73	2.6	1.7	-4	4.7	-0.33	3.9	-0.8	1.7	1.4	8.4	0.74	-1.9	-0.72	3.1	2.5	-1.2	3.6	5	3.8	-1.1	-2	-1.6	-3.2	-6
8.4	7.7	3	2.5	8.5	-5.8	-3.4	3.6	4.4	-6.2	3.3	-1.9	2.8	-0.74	4	-3.3	-0.36	-9.8	-3.5	-1.1	5.7	-3	6.8	-0.15	0.65	5.4	1	4.2	-2.5	9.1	2.8	1.1	-1.5	-3.2	1.2	2.6	5.5	0.28	-3.5	12	3.6	0.56	0.85	4	-6.1	0.13	-3	-1.1	4.6	-5.1
-0.78	6.6	-3.6	2.4	0.13	-1.6	-1.5	0.58	-1.4	-6.1	-1.4	2.2	-2.9	-0.04	1.2	-7.1	2.1	-11	-1.6	-1.2	0.79	-4.2	3.9	1.6	-2	0.06	0.5	-0.33	-1.4	5.6	-1.2	2.1	-2.8	-2.1	-0.57	4.3	2.6	0	-3.9	7.8	0.7	0.8	-2.5	1.8	-3.6	-0.59	-2.4	0.96	-4.5	3.7
-9.8	9.2	-4.9	6.1	1.8	1.1	-4.8	9.4	-11	3.7	-0.12	2.5	-0.95	-0.75	-0.07	0.08	4.1	-5.4	-3	-0.02	3.8	-2.6	1.3	-2.3	-2.5	-1.8	-2.7	-3	0.49	-2.6	-1.4	-3.6	-0.05	1.5	1.3	-2	1.5	-2.1	-3.6	3.7	3	-2.4	0.41	1.1	2.6	-0.06	0.2	-4.8	3.5	0.54
-4.2	4.4	-3.4	7.7	-0.22	1.6	-8.9	-0.94	-6	-0.95	-1.8	3.6	4.2	2	5	0.19	-2.8	-2.8	-0.39	-0.11	2.9	1.2	-2.2	-9.2	0.2	-2.3	1.7	-2.1	-5.5	-5.2	-0.85	-0.33	0.88	3.5	-1.5	-4.2	1	-4	-1.2	-3.3	-0.77	-4.3	1.3	2.3	2.5	-2.5	3.5	0.94	-0.17	7.6
-4.1	-1.5	-0	1.3	0.23	0.49	-7	5.1	2.5	-2.3	-4	0.02	-3.1	-0.48	1.5	-0.21	3.6	-7.8	-2.5	-2.6	-3	-7.3	-3	0.15	0.34	-0.77	-1.7	-5.8	-0.96	-9.6	-0.24	-3.3	-1.3	-3.8	-3.5	-5.5	1.8	-3.9	5.2	-11	-2.9	-0.55	2.7	2.9	2.4	-0.64	-4.5	-0.45	-3.5	0.42
-2	-0.65	-0.17	-1.6	2.5	4.9	-2.1	1.9	9.8	-3.9	2.2	-0.63	2.3	1.7	0.99	-3.8	-0.09	-1.3	0.63	-5.6	-0.93	-2.4	3.1	4.6	4.1	-1	1.8	-3.6	5.2	-0.03	9.2	-3.6	8	0.74	0.05	1.2	0.82	1.9	5.8	-4	1.8	1.2	6.4	2.5	3.7	-3.4	-0.45	6.5	3	11
-2.2	2.4	-0.89	-0.94	1.7	1.6	1.2	-3.5	9.3	-1.3	3.5	-0.94	3.6	1.4	-0.24	0.89	-0.76	3.5	3.8	2.3	4.3	4.7	2.6	4.3	5.1	-2.2	2.4	3.9	-0.39	0.96	3.5	0.45	3.2	-2.9	0.63	-1.1	0.38	1	6.6	-2	0.52	0.66	4.2	-1.3	-0.33	-7.5	-0.99	-0.96	-2.5	3.7
3.5	-7.5	3.3	-3.3	5.6	5.3	4.4	-8.6	4.6	0.31	1.1	1.3	-3.5	1.4	-3.2	1	3.3	0.85	-5.4	4.7	4.2	0.09	1.6	1.5	2.8	2.3	0.03	-0.99	1.3	-1.1	2.4	-0.77	4.9	0.97	0.82	0.23	1.1	0.62	6.6	4.1	5.4	1.8	5.7	-1.6	1.5	-3.4	4.3	-1	8.2	-0.29
1	-13	1.8	-5.5	-0.99	3.9	0.15	-7.9	0.95	-2	0.42	-1.4	-9	3.2	-3.5	-3.6	-3.1	-7.2	-0.13	2.6	-0.97	-12	0.93	2.6	2.3	-0.14	0.51	7.2	2	7.2	1.6	2.7	-3.2	-0.33	-3.6	3	0.65	-0.79	2.1	7.4	-3.1	-2.8	-6.6	4.6	-6.5	-0.69	2.1	0.95	1.2	3.7
-7.8	-1.8	-7.4	-2.9	-10	-4.9	3.9	-2.3	-2.4	1.7	-1.9	-5.2	0.29	-2.3	2	-4	0.99	-7.2	3.2	-3.9	1.6	-3	4.5	-0.82	-1.9	3.7	5.7	0.71	0.51	-1.4	3.7	-0.35	-1.1	-1.7	-0.55	1.4	4.5	4.8	3	2	2.1	-2.1	-4.2	6.2	1.4	3.5	6	-4.3	0.33	-4.7
-12	2.6	-11	-1.3	-8.8	-4.8	-6	-0.43	-0.15	1.5	-0.73	-1.6	3.9	5.2	4	-5.4	7.3	-3.2	8.3	1.1	-4.9	-6.6	7.6	-1.9	-3.1	0.99	7.3	1.8	1.8	1.9	-1.9	-0.7	2.1	2.8	-0.88	-3	2.6	2.2	2.5	-1.4	-1.2	-1.4	-6.2	1.3	-2.8	-4.7	0.12	-4.5	-3.5	0.42
-6.6	7.6	-6.2	1.1	-1.3	0.03	-4.2	-2.1	-2.8	8.9	0.57	0.71	1.7	3.8	-2.7	-0.68	-4.8	-4.1	0.79	0.59	-5	-2.5	4.9	2.3	-3.5	3.4	3.9	-2.4	5.1	-1.7	-1	-3	6.6	2.2	5.3	-1.6	7.2	-0.67	0.43	-3.5	5.1	2.8	-4.7	4.5	-9.5	3	-4.3	-5	-3.2	-5.5
-2.7	-3.5	-5.7	0.53	-7.4	3.4	-1.6	-2.8	4.7	4	-0.38	3.6	2.8	1.6	1.2	-2.2	-7.7	-1	2.6	1.3	-4.3	5.8	2.5	1.1	-0.28	-1.2	5.4	8.1	-1.2	3.7	-2.8	0.75	-8.5	0.29	2.9	2	5.2	6	-0.93	3.1	-0.62	3.6	-6.4	-0.04	-6.1	-2	2	-1.1	-1.4	-2.5
8.1	-5.3	3.7	-1	0.55	-6.4	4.6	3.8	6	-5.3	0.58	-1.1	4.4	-2.4	2.5	0.88	3.6	2.5	4.8	-0.66	2.2	-3.7	6.2	-0.72	1.4	-0.02	0.53	-3.3	3.4	-4.8	0.49	-5.4	2.4	-5.3	5.1	-2	3.6	0.49	4.3	-1.2	4.3	0.56	-0.24	-3.7	6.3	-3.7	0.17	-2.9	-2.7	0.5
3.2	-2.2	2.7	1.1	1.1	-7.1	2.8	-1.9	3.9	-11	5.3	-0.88	-0.38	-5.8	4.5	-2.1	12	-0.82	1.1	-3.5	1.4	-0.94	6	-5.2	2.5	-0.86	2.5	-2.5	6	0.26	-1.2	0.6	9.1	-4.4	3.6	5.4	7.9	1.7	5.6	7.1	7.6	-0.01	4.6	0.29	-2.6	-1.8	2.6	1.2	10	3.5
1	3.2	1.1	-0.04	2.4	-5.1	8.6	-1.8	2.6	-4.6	2.1	-1.3	6.2	-4.5	1.1	-4.6	6	-2.9	2.7	-0.06	-3	-6	3.4	-0.83	1.8	-2.7	1.4	0.33	0.25	-5	-1.3	-1.5	0.11	0.8	-0.76	0.09	2.8	-1.3	1.2	6	-0.61	-2.5	-0.36	-3	-7.4	-3.7	-0.7	1.7	5	1.4
-2.1	9.7	2.1	5.9	5.8	3.8	1.9	0.42	4	7.7	-2.1	-1.6	6	-2.3	-1.6	1.1	6.2	-3.6	3.2	-0.83	1.9	-2	-0.01	-1.4	2.5	2.2	-1.5	-4.7	-3.1	-8.5	3.3	-1.9	-3.1	2.8	-2.2	-3	0.15	-2.5	0.42	-1.6	2	-1.4	-0.92	2.4	2	-1.9	-2.2	-5.8	-1.3	-0.61
-3.9	2.3	2.4	4	-1.7	3.3	-0.49	2	-1.9	4	0.72	3.1	-1.4	-0.6	-0.64	2.2	-4.5	-0.45	0.15	2.1	2.1	-2.2	1.8	-2.7	-1.9	-3.5	0.04	-4	-0.91	0.63	-0.24	5.4	-6.1	-2.1	0.74	-0.33	0.66	-3.1	-0.32	-5.7	2.8	-1.4	-2.1	-1.9	-3.3	-6	-0.84	-2	2.3	3.9
-6.8	-7.6	-4.8	-7.6	-5.9	-4.5	0.57	-6.5	-1.6	-6.3	-5.1	-6.6	-0.19	-1.2	-0.38	-1.7	-4.8	-0.75	2.3	0.81	-5.8	0.02	2.4	-3	-2.5	-3.8	-6.2	-1.7	-4.4	-3.6	-4	-2.5	0.88	-8.2	0.29	1.6	-1.7	-5.1	-2	-2.6	-2.4	-2.1	-2.2	-4	-0.92	-2	-0.53	-2.4	-2.1	-4.4
-1.4	-2.2	-2.4	-3.7	1.7	-7	-4.7	0.04	-0.55	-4.5	-0.4	1.8	0.25	0.74	1.9	0.65	3.5	0.43	-4	-0.61	1.9	3.4	-1.7	0.99	-3.8	0.05	-8.7	-5.9	-3.5	-3.8	1.5	3.8	0.65	4.5	-2.2	-1.7	-4.3	-4.2	-1.1	2.5	-0.71	-1.6	-3.1	0.09	-6.7	5.6	-0.82	4	1.2	3.2
-1.6	-3.2	1.5	1.3	9	7.3	0.03	-0.15	2.2	-0.38	4	-1.1	2.7	-2.6	-1.3	0.98	2.9	6.1	-1.1	0.15	-0.77	5	-0.47	-2.2	2.1	1.5	-3	-4.6	-4.4	2	0.42	3.2	-4.2	-4.4	-1.9	1.2	-3.4	-5.7	3.8	0.05	-2.6	-4.6	-3.5	0.18	-1.8	4.1	3.3	0.08	-2.4	2.6
0.91	4.2	3.4	2.4	2.4	6.8	-2.4	-4.1	8	7.4	0.05	-1.2	1.6	2.5	5.7	5.5	5	6.9	3.4	5.2	0.1	10	-2.4	-2.8	0.66	4.7	-1.6	-3.3	-5.8	1.5	3.7	-4.1	1.6	3.5	-0.1	3.2	0.18	-3.9	-0.25	-0.8	3.5	-0.04	0.77	5.1	2.8	7.4	1.2	5.9	-6.4	-3.5
7.6	6.2	15	10	10	12	4.7	0.24	9.3	7.1	3.7	1.9	2.3	0.74	3.5	3.2	-1.7	-3.5	6.2	4.5	5.6	1.8	-2.3	-4.7	2.3	0.43	3	-6.8	0.33	2.5	7.4	-9.3	4.2	-0.78	-1.4	2.3	3.7	-3.7	-0.64	-0.61	3.3	-1.3	0.49	-0.52	-1.4	3.6	-0.75	3.7	0.16	-4.7
-0.18	7.7	0.91	4.9	7.5	6.4	5	1.5	0.61	2.9	-2	0.55	-3.6	-3.5	-1.4	1.6	-8.7	1.8	-5.1	-1.1	-0.23	-2.3	-4.7	4.6	3.4	0.39	0.82	-1.7	-1.2	2.9	-2.7	0.9	2.1	0.09	-2.2	0.86	-3.6	0.45	-2.4	4	1.7	5.1	-1.6	-0.32	0.7	6.5	-7.6	0.07	-2.9	-5.1
-13	-3.5	-7.6	-0.9	-3.6	-0.76	-1.3	-2.6	-12	1.2	-4	2.8	-8	0.19	-0.4	1	-0.15	5.1	-1.8	1.7	2.2	-2.8	0.48	2.9	-3	3.9	0.45	-1.3	-5.9	-0.34	0.87	-2.1	-1.7	0.15	-1.7	-2.4	-1.3	3.9	0.75	4.3	-1.6	4.7	-3.3	1.5	-3	8.4	-3.5	2.9	-1.4	-0.81
-2.4	-20	-5.3	-11	-8.4	-5.2	-0.47	-8.7	-2.9	-2.1	-5.4	1.7	-0.38	-1.1	5.7	2	0.07	-1.4	4.3	3.2	5.9	-1	-0.03	-1.4	3.7	1.5	-0.01	0.64	-6.6	-5.6	0.07	-1.9	1.1	-0.97	6.3	0.49	0.51	-0.12	3.7	0.62	4.6	-0.43	5.9	0.75	5.1	4.5	-3.2	-1.2	-9.6	0.94
8.3	1.3	3	0.63	-2.5	1.6	-2.2	1.8	7.7	-0.02	2.9	2.4	4	7.9	4.1	1.4	8.9	1.7	-0.35	3.1	8.1	1.9	2.8	2.2	2.4	0.32	3.8	0.63	1.6	3.8	4.3	-2.4	4.1	2.9	2.9	2.4	0.89	-1.3	4.5	0.17	5.1	3.4	2.7	4.5	6.4	10	1.4	6.2	0.67	0.95
5.7	-2.7	1.9	-4.5	-0.45	6	-4.6	-3.7	7.7	2.7	2.6	0.58	5.3	12	5.5	-1.7	6	1.5	2.7	5.7	1.3	5.3	6	12	6.1	-1.2	3.2	1.7	5.2	7.3	4.5	3	6.3	3.5	3.6	4.9	7.2	0.23	2.9	2.4	2.6	1.1	8.4	-0.21	6.4	-0.58	-1.5	8.3	-3.2	5.1
0.11	-0.05	-3.6	0.4	7.4	0.9	0.1	-1.6	4.7	1.9	0.41	-2	4.8	2.4	3.1	3.4	0.69	-3.8	5.9	4.7	2.4	0.34	3.1	5.8	1.8	1.8	6.6	1	6.4	0.27	6.8	-1.4	4.7	0.84	1.5	-1.3	5.7	1.7	1	-3.5	5.1	-1.2	6	-2	-0.54	-6.1	1.7	-0.1	4.6	4
-3.7	-13	-5.2	-4.7	3.9	2.5	9	-7.6	6	-1.8	-2.1	2.2	3.8	-4.6	3.1	4	1	2.1	-1.6	0.35	2.1	-1.3	2.1	2.2	2.3	-3	5.9	2	9	1.1	-1.4	-2.1	2	2.3	3.9	1.3	8.2	-2.2	-3.4	-3.4	6.8	-0.23	4.4	0.94	1.8	-3.8	-3.4	-0.48	-1.8	15
-0.12	-6.6	3.2	-4.4	4	-2.9	0.04	-4.4	5.6	-0.07	3.8	0.94	4.1	-3.5	2.9	-1.9	-5.7	-4.8	4.7	1.1	4.8	-3.2	0.59	-3.2	3	-2.6	4.3	4	1.4	-3.2	0.76	-4.5	6.1	-0.21	1.4	-1.6	1.2	-1.8	-0.5	0.3	7.2	-1.4	5.1	-7	5	-2.7	0.7	-2.4	7.1	-1.2
6.3	-9.9	5.6	-5.3	6	-10	3.5	-10	4.8	-6.8	3.4	-7.2	8.8	-0.73	4.4	-0.44	11	8.2	4.2	5.1	7.8	0.66	-1.5	-1.9	3.8	-2.9	0.58	-4	1.4	-2.5	1.6	-6.3	5	-9.3	-1.8	-2.6	-1.8	-4	-0.35	-1	-1.8	-3.8	6.5	-1.2	1.7	-2	3	-5.9	2.1	-8.1
3.5	-9.9	3.1	-2.5	-1.6	-6.1	-2.4	-3	1.8	-3.3	-5.2	-2.6	-0.49	-4.9	4.3	1.1	10	11	2.5	-0.73	9.3	2.8	1.2	-0.3	2.6	-0.78	-1.5	-4.1	-1.3	0.68	2.3	1.4	2.3	-3.5	2.4	0.46	-3.7	1.1	-0.46	5.3	-0.59	0.54	2.9	1.6	4.7	0.73	-3.2	-1.9	-1.4	-2.4
10	-4.8	6.4	-4	-0.76	2.9	-3.7	-2.1	0.85	3.8	-0.71	0.09	0	11	-0.73	1	0.14	3.2	0.68	4.4	0.8	0.28	-1.6	-5.1	-1.7	1.3	-3	-2.2	0.95	-1.4	-0.18	2.4	1.9	0.79	5.9	2.9	-4.2	-2.6	1.7	-3.7	-1.3	-3.6	-1.9	-0.6	5.7	-4.2	1.6	1.5	-0.68	-0.15
3.1	-1.8	-0.6	-5.5	-5.3	-0.42	2.2	-1.3	3.5	3.1	2.1	-9.4	2.8	-0.29	-5.9	-0.68	-4.6	0.76	-6.5	1.1	1.2	-1.8	-1.9	2.4	-4.9	3	-3.5	0.51	-2.1	2.1	-1.6	-1.7	-0.78	-0.29	-1.8	1.3	-4.2	1.9	-0.14	-0.9	0.55	0.97	-4.5	2.9	-1.2	3.5	2.2	-2.4	2.9	-3
-2.8	0.3	-5.6	-1.4	-7	7.8	-0.28	-2.3	4.7	0.76	1.2	-0.56	-6.3	-2.5	-2	2.9	-3	1	-8	6.3	-2.6	-2.2	2.8	4.7	-0.85	-4.9	-3.9	-0.27	-6.9	2.6	-3.2	1.7	-4.4	-7.9	-9.2	1.4	-3.1	4.4	-6.9	-6.8	-3.6	-1.5	-3.1	-3.1	2.1	0.32	-5.7	2.1	-7.2	4.3
3.8	1.6	1.7	1	-2.4	11	5.3	-1.1	1.9	3.4	4.6	2.8	1.7	2.1	-3.5	4.7	-1.8	1.6	-9.5	1.1	0.35	-1.9	2.6	-2.7	-2.5	0.82	-7.6	-1.7	-3.1	-4.7	-2.3	-1.3	-0.03	-2.3	-4.1	0.45	-3.4	2.2	-1.2	-4.7	-4.8	2.5	-3.4	-0.91	1.8	1.2	-2.1	-0.72	4.2	0.34
5.5	14	5.4	5	6.6	10	2.2	16	5	13	5.2	6.4	4.1	1.2	3	0.03	2	-0.68	2	-0.41	-0.22	4.9	-0.98	-3.7	-4.2	0.4	-1.2	-0.41	2.7	-2.2	-3.2	2.4	0.74	3.7	-1.7	-0.11	-1.2	1.4	-0.75	-0.63	-0.31	3.6	-4.1	-1.1	4.9	4.5	0.33	2.5	1.6	7.4
5.2	13	5.6	9.2	12	6.4	2.9	0.1	11	10	2.5	-4.8	9.2	2.2	9.7	-2.6	5.5	1.4	5	3.7	5.1	-2.1	-6.1	3.3	-1.5	-3.1	4.4	-2.1	2.4	-6.1	2.9	0.67	3.6	1.8	-0.09	-6.2	3.3	-1	6.4	6.4	4.1	-5.9	3.9	-2.3	11	-1.1	0.32	1	-0.26	2.3
6.9	-10	5.6	-6.5	-5.2	-6.4	0.61	-11	1.9	-5	0.46	-6.6	2.9	-1.6	-1.6	-0.52	-1.3	-5.9	-1.9	2.3	-5.3	-1	-0.4	0.58	-5.3	-0.78	1.5	-0.06	1.1	-3.4	0.62	-6.3	-2.1	-2.1	-3.3	-1.9	-0.69	1.7	1.6	1.9	-0.82	-2.9	-8.2	-3.8	-0.87	-0.36	-0.92	-5.3	0.2	-3.7
-6	-18	-4.4	-10	-11	-11	-7.4	-10	-6.8	-16	-6.3	-4.6	-6.3	7.4	-6.1	1.8	-9	-1.1	-10	4.9	-6.6	-1.4	-5	4.5	-3.3	-7.3	-1.7	0.22	-1.5	-3.2	-3.8	-0.67	1.3	-7.8	2.9	-3.1	-4.7	3.3	-1.9	-0.4	3.9	1.5	-6.4	-8.7	-3.7	-5.1	-1.3	2.7	-4.2	1.8
-13	-9.7	-10	-6.4	-11	-11	-5.7	1.4	-9.1	-5	-3.4	-8	-5.1	3.9	-0.25	-0.91	-0.28	-3.4	-2.7	4	-4.2	0.36	-4.6	1.8	-7.4	-0.17	-0.19	-1.7	-0.99	-7	-2.4	-3.5	-3.9	2.8	0.38	-4	-3.9	2.6	-4.8	4.1	1.1	2.3	-12	3	-3	0.81	-0.33	-3.8	-3.3	-0.52
-7.5	-8.3	-7.6	-2.2	-3.6	0.95	-10	-4.4	-5.6	-2.3	-8.5	-2.5	2.7	1.6	-3.3	-1.6	-4.9	4.4	1.4	0.53	-7.3	-0.96	-1.8	0.51	-8.9	-0.44	-12	1.7	-3.5	0.24	-5.2	-1.3	-3	2.1	-6	-0.95	-5.2	4	-10	0.67	-5.4	2.3	-11	0.36	-7.6	0.16	2.6	1.1	-1.1	5.7
-7.4	-3.6	-5.1	-5.4	-5.8	-3.6	-8.7	-4.7	-3.9	1.9	-5.1	-2.8	-0.47	-4.3	-2.9	-1.2	-2.4	-2.1	1.1	-2.2	-11	-5.7	3.5	-4.2	-11	1.4	-5.7	-0.84	-2.6	-5.2	-5	-3.3	-7.4	-1.9	-3.2	-1.2	-2.9	-2.5	-7.6	-1.7	-4	-2.3	-13	3	-7.3	2	0.62	-4.8	2.8	-6.1
-15	-5.3	-11	-3.4	-6.9	-5.7	-4.9	-2.9	-6.2	-6.4	-4.8	0.2	1.5	-7.4	-2.1	-1.7	-3.5	4.3	-2.1	-4.4	-11	-2.7	-2.4	-4.4	-6	-0.28	-3.1	-1.2	0.6	-0.08	-5.3	1.8	-1.6	-2.5	1.2	-1	0.9	-4.6	-2.9	2	-0.99	-2.1	-7.9	3.4	-3.9	1.1	-3.7	-0.52	-2.7	1.1
-3.5	-5.1	-4.3	-1.7	-8.4	-4.4	-5.2	-2.7	-4.2	-1.4	1.1	-3	0.9	-5.5	2	-5.1	-4.9	-3.5	4.2	-2	-8.2	-6.8	-0.55	2	-6.3	-0.06	0.64	-5.3	5.4	-6.8	-3.7	-1.9	-4.3	-2.1	2.4	-9.6	-1.9	-4.8	-2.6	-3.6	-0.11	-5.1	-6.3	-0.26	-2.7	-0.1	-3.2	-2	-0.23	-2.2
-1	1.8	-1.7	3.2	-2.4	5.9	-4.5	4.9	2.7	2	-0.36	2.8	-1	-0.02	1.5	3.1	9.1	0.31	1.6	-1.3	4	0.27	1.7	-1.2	-7	-2.7	3.1	-3.6	1.6	-4.8	-2.6	0.11	0.05	-0.86	-0.94	-2	-3.6	-5.6	0.01	-2.4	0.77	-0.94	-2.5	-2.9	-3.1	-7.1	-0.33	1.3	-8.4	1.1
1.9	14	1.5	7.9	2	7	-6	8.5	2.5	1.6	0.54	-1.1	-2.9	9.3	-0.32	2.5	-4.3	4.7	-3.8	2.3	1.6	1.7	-7.7	0.56	1.2	-2.5	-0.53	-4.2	-3	-6.4	-1	0.43	-2.6	-2.3	-3.3	-3.3	-0.85	-3.4	-5.9	0.63	1.2	-1.3	1.4	-5.3	1.9	-5.9	1.3	-1.2	1.5	-3.3
4.1	11	4.8	-0.14	5.2	-6.9	-1.6	7.7	6.3	-0.23	-2.1	-1.2	-0.34	-5.8	-9.3	-0.3	-15	-7.5	-9.3	-1	-3.9	-4.8	-8.1	1.8	2.8	-1.8	-0.63	-2.4	-0.65	-3.6	-5.2	-0.23	0.84	3.7	-2.5	-3.1	-2	0.93	-3.3	-4.8	-3.3	-0.17	-0.98	-0.64	2.3	0.09	5	-2.9	1.3	5.3
-1.7	0.37	-1.9	-2.8	-4.6	-6.4	-0.61	-3.7	1.8	-7.3	1.5	-7.5	-3.4	-8.9	-6.6	-0.13	-8.5	-1.9	-5.6	1.5	-9.3	-8	-7	-0.41	-1.3	-0.97	-4.4	-3	-6.5	-3	-4.8	-0.11	-1.2	-4.6	-9.4	-4.7	-9	-2.3	-5.3	-3.8	-4	-3.5	-1.6	-1.8	-5.8	0.05	-1.6	-2	1.6	0.32
0.05	1.2	2	-3.8	0.31	-7	5.5	-3.3	4.3	-6.5	0.93	0.57	-1.9	-1.6	-2.8	-2	-10	3.5	-5.6	1.4	-3	-4	-3.8	-2.8	1.8	-3.6	-1.8	1.4	0.1	-3.4	-2	-1.4	-2.2	-0.4	-4.5	-0.19	-2	-2.1	-12	1.3	-3.2	-3.5	0.88	-5	-3.4	-6.6	1.3	1.6	1.6	3.6
3.3	1.4	0.97	-0.08	1.3	-4.1	-0.12	0.87	-0.65	-6.5	0.39	1.5	3.5	0.25	-1.3	1.4	-7.8	-1.4	-4	1.7	-4.1	-4.4	-0.85	-1.1	0.94	0.53	-1.2	-1.8	-1.9	-1.8	-2.7	-5.5	3.7	-4.1	-7	1.8	-0.89	0.08	-5.2	-2	-4.6	-1.4	1.2	-5.1	4.3	-7.1	-0.83	-2.6	2.6	-7.1
-4.2	0.53	1.8	8	4.5	-6.4	0.71	2	-4.6	-4.9	0.72	-0.56	5.2	2.6	-1.2	-4.1	-2.1	0.44	-6	-5	2.8	-2.6	-2.8	7.9	0.78	0.11	1.3	2	-5.3	1.8	-0.02	-1.6	-2.2	-4.9	-1.1	1.1	-1.6	2	5.3	3.1	2.6	-3.4	0.57	-2.6	-3.9	-0.9	6	5.6	7.5	6.7
-1.5	-2.3	0.95	-1.1	-11	-17	5	0.75	-3.2	-4	1.7	-4	-2.8	5.1	-3.1	-5.2	-0.95	-3	-1.9	-1.2	4.9	-6.3	-5.9	0.06	4.1	-1.1	-0.55	0.33	-3.3	1.9	-1.7	-0.02	-6.4	-4.4	-1.7	4.8	-3.5	-1.5	0.27	2.7	0.09	-4	6.8	-8.3	-0.16	-7.8	4.2	1.8	0.98	1.5
6.4	-7.3	4.3	-2.7	-8.5	-7.5	6.8	-5.5	-3	-4.1	-2.8	-2.9	-5.3	-2.4	-4.8	-0.17	-5.8	2.8	-8.1	-0.03	3.1	-4.4	-4.2	-0.56	1.8	4.5	0.72	1.9	-2	2.7	2.8	-2.5	0.21	0.48	-0.46	6.6	-3.6	1.3	-1.2	6.7	-1.5	3.6	5.3	-4.1	4.4	0.04	4.2	0.45	10	-6.2
-0.16	-5.3	-1.6	1.8	-5.1	13	6.8	1.3	-2.2	-5.6	-2.6	2.9	-12	-6.6	-4.8	2.7	-3.4	11	-11	3.4	-0.77	2.7	-5.6	4	-0.56	2.9	-1.5	2.5	6.1	6.5	0.28	3.1	-1.9	3.5	1.9	4	-1.4	3.4	-1.7	0.91	-4	0.28	0.19	2	3.5	2.3	1.2	8.4	-2.8	5.8
0.21	14	-3.7	5.5	-3.7	2.5	-3.2	14	-6.6	9.9	-2.8	5.6	-11	2	1	5.9	-1.9	18	-2.9	2	1.1	5.8	-6.8	5.6	-0.86	0.59	3.6	3	1.2	1.7	3.3	7.4	-2.6	1.2	0.99	0.8	-2.6	0.8	2.6	-1.2	-1.6	2.1	2.6	-0.34	-0.3	3	5.7	17	-1.4	10
-7	6.8	-7.9	3	4.4	-1.3	-2.4	6.8	-9.7	3.7	-4.4	4.3	-3.9	5.3	-0.15	4.7	-7	8.1	-3.4	-2.1	3.6	4.9	-0.05	8.4	2.8	1.2	1.4	2.4	2.7	1.7	3.1	1.3	3	6.6	-1.1	-1.1	-4.6	7.9	3.3	2.7	-4	6.5	5.6	5.4	3.1	3.5	-2.8	5.4	-9.9	7
2.2	8.9	-1.8	6.7	7.4	11	4.1	0.34	2.2	0.12	1.8	5.3	4.5	-4.9	5.4	1.9	4.7	-4.8	2	-2.9	5.1	1.1	0.37	3.2	1.9	-1.5	2.8	1.8	2	0.16	4.9	3.4	6.4	3.8	-3.3	1.1	0.71	3	4.8	3.8	-0.75	4.4	2.2	1.5	4	0.16	0.13	6	2.4	9.3
5	1	2.2	2.5	-0.27	14	1.8	4.9	4.5	5.4	1.1	3.1	3.9	-2.9	4.3	3.4	2.4	0.43	-1.1	-0.38	9.7	8	2.5	-3.2	7.2	1	3.5	0.28	-2	2.1	2	2.6	7.3	-0.49	-0.7	-1.9	2.1	-2.9	-0.63	5.4	0.94	0.28	9.5	2	8.3	5.2	-1.7	6.6	1.4	7.4
0.37	-1.6	-4.2	-4.5	-1.3	0.73	-2.1	4.2	0.24	3.6	0.77	-0.1	-7.1	-0.51	-1.1	0.2	-10	0.84	-5.6	4.2	-1.8	0.87	-0.5	-0.09	4.4	-3	-0.41	-4.8	-1.5	-0.9	-3.2	0.11	-3.8	-3.2	-3.4	-5.2	6.4	-5	-5.9	-3	3.1	-5.5	-1.4	-2.4	-4.8	-0.78	-2.6	3.7	0.1	-2.1
5.5	10	1	6.2	-1.1	1.4	2.9	2.3	3.7	1.6	0.08	2.1	-3.5	-3.1	-3.7	1.7	-7.9	-5.1	-7.9	2.7	-3.8	1	-1.9	-1.2	1.8	2.7	-5.2	1.1	-5.1	2.7	-4.8	6.8	-4.9	2.5	-3	4.3	1.1	-0.7	-3.4	2.5	4.1	-0.76	-1	1.4	-3.5	8.3	-2.2	10	0.74	1.9
2.1	7.3	6.5	3.3	2.9	2.9	4.4	7.3	3.4	2.7	7	5.7	0.45	3.4	0.72	-2	-0.25	3.1	4.5	1.9	-2.1	1.3	2	-2.8	4.1	-3.2	0.21	-0.24	-2.5	1.3	-2.8	3.6	1.1	7.5	-1.7	3.3	2	-1.6	-3.5	2.9	-3.7	1.1	-0.74	2.3	0.56	5.8	-3.8	8.2	-3.2	8.2
6.7	-0.08	9.2	-1.8	4.4	6.9	7.1	-1.8	2.5	3.8	3.3	-5.1	-1.8	2.3	1	-2.1	6.5	3.3	-2.9	0.12	-1.6	-0.33	4.5	-3.8	1.7	-0.2	0.63	2.7	3.4	0.88	0.75	3.5	2.8	-1.9	3	3.8	0.57	-2.8	5.2	3.5	-0.89	1.1	1.9	1.5	1	3.2	1.1	3.8	7	-0.35
3	-1.6	7	2.7	-2	10	6.1	2	-3.3	2.8	-2.7	0.6	7.3	1.7	3.3	2.8	3.1	-4.7	3.9	2	4.8	3.3	0.2	-1.3	-0.5	0.74	-4.1	1.9	4.4	-3.7	0.18	5.2	-2.4	3.2	1.5	-1.9	-1.3	0.1	2.2	-1.3	-0.56	-1	3.2	0.06	1.7	3.9	-3.8	5.9	0.22	3.4
-1.7	11	2.9	8.8	-9.2	12	3.8	8.9	-6.2	8.8	-2.5	4.7	3.2	-3.9	2.2	4	8.3	0.81	-0.4	1.1	4.1	6.5	6.9	-0.96	-3.5	-1.4	1.5	4.6	1.1	2.2	1.9	2.1	-1	4.5	2.5	4.3	1.1	1.9	7.8	-1.7	0.11	1.1	-0.89	-1.2	0.63	-2.3	3.1	3.7	5.6	6.2
2.5	9.6	-0.1	3.2	-8.9	7	-3.8	4.9	-4.6	4.4	-2.1	2.8	-1.6	2.9	-2.6	3.9	4.4	-5.1	-0.27	2.7	-2.8	0.79	1	-0.07	0.26	4.6	-0.45	3.7	-3.7	2.5	2	-1.1	-3.4	-2.5	2.6	3.4	2.4	2.4	0.69	-6.6	1.2	6.2	1.4	3.2	-0.78	-1.4	-3.4	-2.3	-3	-1.9
-11	4.2	-7	2.6	-4.7	1.3	-2.9	-0.16	-7	6.3	-0.53	3	0.89	3.5	-8.2	-0.06	1.2	3.8	4.2	1.1	-5.4	4.5	0.24	2	1.9	-2	0.6	3.4	-1.1	2.6	4.9	0.17	-3.6	-1.2	1.3	0.55	-0.77	1	7.7	-0.64	-2.3	3.5	1.2	1.3	-1.9	-3.9	-0.19	-1.2	1.6	-1.5
-6.8	-4.4	-12	-1.9	-5.9	-6.5	-5.6	-2.5	-3.5	-3.6	-4.5	0.21	-5	-6.6	-2.8	-5	-1.3	0.36	3.9	-6.8	-3	-3.6	1.7	4.3	4.3	-1.7	-1.4	-1.2	1.7	-2.9	1.3	-2.6	-3.4	-2.8	1.7	-4.9	-2.9	-4.9	7.1	-7	-2.2	-2.3	3.3	0.12	5.8	-0.87	-0.4	-4	-8.2	-9.5
0.55	-2.3	2.1	-1.9	2.5	-6.3	1.6	1.1	-3.3	-3.8	5.9	2.3	0.86	-8.9	-4.1	-2.6	-2.9	2.5	-3.9	-0.46	-0.23	-5.9	1.5	0.64	-0.4	-4.5	5.5	0.5	7.4	-1.8	5.4	-5.7	-3	-5.3	3.4	-2	2.4	-3	9.1	-0.6	1.6	-1.5	3.4	0.02	-0.68	-5.8	-1.7	-0.98	-1	-3.9
5.6	1.9	5.4	2.4	0.69	-3.8	5.6	2.3	2.3	1.9	1.4	-2.5	-5	-9.8	-6.8	-2.3	2.1	-4.4	-0.12	-6.4	0.06	-6.9	0.63	-2.8	2.8	-2.8	5.9	-4	6.4	0.11	1.8	-3.6	-2.3	-2.1	4.7	-0.68	2.2	-2.3	7.5	0.38	7.1	0.89	1.3	-1.4	2	-7.9	-0.26	-12	-7.5	-12
3.3	0.16	1.6	7.7	0.45	1.7	1.7	-1.9	0.15	-2.9	0.62	0.91	-3	-0.78	-3.6	-1.5	0.72	-4.5	-5.4	4	1.6	-6.4	0.97	-0.63	2.5	-3.7	-0.2	-1.5	-0.29	1.3	-4	-2.7	-3.2	-2.1	2.6	-0.45	3.5	-3.1	1.7	-2.2	7.2	-0.88	-0.77	-1.6	-0.78	-2.8	3.3	-5.8	0.33	-3.7
-5.4	-10	2.4	-4.1	4.3	-2.8	4.8	-0.55	-2.8	-3.8	-0.06	-2.6	1.3	-3.6	3.4	-4.3	6	2.8	3.5	1.7	1.8	0.05	-0.27	2.6	-3.7	-1.9	-2.8	5.5	-0.68	3.7	0.65	1.1	2.6	2.7	-0.14	0.7	-0.21	3.1	0.32	-6.7	2	-1.2	-2.7	-3.2	-5.8	-0.84	4.6	0.91	2.1	-4.6
-8.3	-9.9	0.85	3.2	11	2.1	-3.8	-0.46	-2.9	-7.1	3.2	3	7.4	2.4	8.7	-3.2	6.3	-0.05	7.1	2	5.6	2.9	1.8	2.7	-0.99	4	2.5	5	-1.7	9.8	4	-1.8	5	4.2	-1.7	-1.1	1.2	5.8	-3.6	-2.9	-0.08	3.8	-1.8	1.4	0.95	-1.5	4.9	8.7	6.2	11
18	10	11	4.8	13	4.1	7.6	5.9	14	-2.2	7.5	3.6	7.2	-0.59	5.8	-2.3	1.7	-7.8	7.9	-3.3	-0.22	0.13	1.5	-6.4	2.6	4.9	3.5	3.8	-0.58	4.6	2.8	-0.02	6.3	-1.3	0.09	2.2	2.1	6.5	4.3	-3.1	2.7	9.1	1.7	1.1	5.3	-1.4	0.78	1.9	-0.85	2.3
20	6.3	12	1.7	9.8	1.3	8.6	-0.6	13	-7.3	4.1	0.02	1.3	-0.64	-0.28	-2	-2.6	-2.5	5.3	-3.5	0.48	-0.9	3	-4	6	2.8	1.8	1.3	-1.6	0.09	-0.14	-2.8	5.6	-2.1	3	0.26	4	-4.7	-0.08	-5.9	3.5	-4.1	1.4	-0.39	3.1	1.1	1.1	-5.8	-0.22	-7.1
2.9	2.4	0.97	-1.2	-8.3	-7.8	4	5.4	-2.9	0.31	-2.8	-3.7	-5.3	-7	-3.4	-4.6	-5.6	-15	-2.6	-7	-6.7	-3.2	-0.47	-1.5	-1.6	-1.4	-4.5	-1.5	-4.6	-1.1	-7.3	2.8	-5.9	-0.63	-1.4	0.57	-6	-8.4	-1.4	3.5	1.1	-7.6	-5.9	0.27	-0.16	5	-2.2	-4	-0.48	-4.4
-8	-4.9	-6.3	-3.9	-5.6	-4.3	4.5	-4.3	-10	1.6	-7.7	-2	-6.6	-5.4	-7.2	-2.5	-1.8	-8.8	-6.2	-8.9	-6.4	2.4	-3.7	-7	-12	-1.6	-2.5	-2.6	4.8	-2.3	-1.9	3.2	-5.5	1.2	0.47	-1.9	-2.7	-7.2	-1.8	-1.9	-1.4	-5	-8.4	-3.8	-8.8	-0.71	-1.3	-12	0.73	-7.5
0.76	5.7	-5.2	5	-6.8	7.3	-6.7	7.6	-9.3	6.5	-6.3	4.8	-3.4	-0.22	-1.6	-0.66	-4.3	2	0.32	-6.7	-8.5	6	-0.72	-5.1	-6.4	-2.7	-0.14	-0.6	0.39	1.9	-5.7	1.4	-3.2	2.1	-5.3	4.3	-2.8	-0.61	-4	-0.27	-2.6	0.07	-4	3.6	-6.2	3.6	-0.63	1.8	-4	2.3
8.3	-0.46	8.4	1.2	-5.6	9	5.3	-2.3	0.01	9.5	1.1	7.2	-1.2	1.7	-0.77	0.18	2.9	0.26	-2.5	1.2	-4.4	3.7	1.4	-5.4	-0.41	-4	1.3	-5.2	2	-0.14	-2	-4.1	4.7	0.21	0.88	-2.5	2	-3.6	4.9	-3.7	2.1	-5.3	-4.4	3.4	-6.7	-0.23	7.4	-3.7	1.8	-4.3
5.5	-1.1	8.6	0.14	0.63	2.1	1.2	0.18	0.47	2.3	1.2	1.3	0.43	-4.7	-0.95	0.38	-1.8	1.9	-1	-2.3	-1.9	-0.01	-6.2	-0.72	-0.89	-2.1	-1.2	-6.7	-2.2	-3.5	-0.76	-6.4	-2.9	-0.42	0.67	-4.3	-2.2	-2.6	-1.3	-3.3	-0.05	-3.7	-2.7	-7.1	-0.71	-5.9	-1.6	3.9	-2.8	2.8
-9.4	-2.8	-8	-3.2	-2.5	-0.15	-6.5	-8.1	-1.2	-1.8	0.55	-1.2	-3.2	2.1	-3	1	0.08	2.5	3.4	2.4	0.49	2.3	-0.83	1.4	-3.7	1.3	-4.9	1.8	-3.7	-4.9	-2.6	-5.6	-6.2	-2.5	-3.5	-4.4	-4.7	1.2	-0.79	-3	-9.8	-1.4	-0.62	-1.9	-4.3	-0.76	-4.9	-1.8	-4.7	-3
-20	4.3	-12	-2.3	0.46	-1.5	-6.5	1.4	-2.1	1.1	-1.3	-2.4	-3.6	4.3	1.7	4.9	4	-0.9	0.42	3	0.91	3.7	-3.5	1.2	0.87	5.3	-9.5	-0.11	-3.5	0.41	-1.4	-0.24	-0.24	3.6	-1.5	-2.8	-5.5	1.6	-5.1	1.3	-8.5	3.6	-1.2	-0.11	-1.3	5.2	-9.2	-2.2	-12	0.17
-3.1	-4.3	-0.22	-2.7	4.3	-0.51	-8.4	0.72	-0.08	5.4	-0.22	0.98	6.9	6.2	3.9	3.8	-5	3.1	4.3	0.74	3.5	7.4	-0.84	4.1	0.72	-0.03	-13	1.4	-7.6	-0.39	-1.6	2.7	1.1	3.4	-4.7	-1.9	-3.2	3.7	-1.1	2.5	-7.3	1.9	-0.46	-1.4	4.6	-1.5	-3.2	2.6	-1.9	3.9
5.1	-3.4	5.5	-5.2	10	-4.3	4.7	-11	4.7	-3.2	2.1	-7.5	2.8	4.3	1.4	2	5.4	-1.9	4.2	-1.1	11	-1.5	3.8	4.5	2.8	-0.03	2.9	6.9	-3.5	-1.1	6.9	2.2	5.8	-5.7	-0.24	-0.85	2.4	3.1	0.18	-0.26	-2.5	1.9	7.2	0.17	9	-5.4	3.1	-0.02	7	-5.8
5.6	-0.6	6.9	-5.7	17	-11	1.9	-5.8	10	-0.45	4.3	-5.1	3.7	4.9	2.5	2	11	-0.45	9.8	-1.4	9.1	3.2	5.3	0.64	2	1	3.7	0.39	4.7	4	4.1	-0.26	4	3.4	2.2	3	4.7	4	-1.2	4.4	0.05	5	4.4	2.2	3.4	1.1	7.4	0.11	8.8	-7.2
-3	4.6	-3.7	1.4	1.7	-0.02	-4.1	3.6	-0.28	5.7	1.6	2.5	2.2	3.1	9.1	2.2	1.7	5.8	4.4	-1.1	2.2	3.5	2.5	-4.5	5.2	3	8.2	1.9	2.8	3.7	2	1.7	-3	2.9	3.4	4	2.8	9.3	-0.76	3	1.1	8.6	6.4	0.77	-1.4	-0.66	5.3	-1.2	7	1.9
0.21	-5.4	-5.7	-2.1	-1.1	-3.9	-0.89	-3.4	-1.3	-3.2	0.4	-0.08	2.8	1.9	2.3	0.16	0.89	4	4	-2.1	-3.7	-2.9	5.4	-2.6	2.8	3.9	3.6	3.8	6.4	1	1.8	5.5	5.3	3.9	8.1	-2.6	5.5	1.6	0.67	4.3	4.7	1	4.2	4.4	-3.2	9.2	-2.6	-9.3	-1.3	-5
-0.66	-3.1	-4.4	-5.2	0.36	-10	-4.1	-1.2	-4.3	-14	1.2	-1.8	0.51	3.6	1.3	-3.5	2.7	-2.4	3.3	-0.33	0.09	-3.3	3.2	3.5	-0.48	4.9	6.7	-3	6.9	3.6	2.5	6.9	3.1	2.3	5.5	5.2	7.8	3.6	-3	8.1	3.9	-0.47	-0.47	6.7	-0.34	3.1	-2.7	-6.2	-2	2.5
[truncated: 952 more columns]
