# Supplementary material for: Dyslexia on a continuum: A complex network approach
Source: PLoS One. 2018 Dec 17;13(12):e0208923. doi: 10.1371/journal.pone.0208923 (PMC6296514; doi:10.1371/journal.pone.0208923)
Supplement: S1 File — Detailed information about the archive contents is provided in the included README.txt file. (TGZ) [file pone.0208923.s001.tgz › FS_697_VV_run_1.csv]

-0.21	0.64	-2	1.4	2.9	13	-0.05	3.3	3.5	13	-0.27	4.3	3.1	11	4.8	3.4	-1.1	-5	-5.4	8.9	5.8	0.63	-3.6	-5.4	-1.9	7.2	1.8	13	-0.02	3.3	-7.5	5.8	3.1	3.9	0.06	9.3	1.5	12	1.3	7.9	-1	7.1	-2	12	1.3	0.93	0.05	5.6	4.8	4.5
0.03	-0.16	5.1	4.1	-3.5	2.2	-1.6	-0.89	-1.5	4.8	-4.7	4.6	-1.4	-2.1	1.6	-3	-3.3	-2.4	0.07	3.9	-5.1	-3.5	-7.9	-1.9	1.6	-1	0.45	5.6	2.3	-5	-0.16	4.7	9.8	-0.26	-0.04	3	3.5	6.3	4.1	8.6	-5.5	0.34	-1.6	-0.04	5	3.6	3.2	5.9	3.3	-0.68
0.31	-0.6	-3.9	0.29	-3.7	-6.9	-3.1	-3.1	-3.5	-4.3	-4	3.2	3.5	-2.3	-0.8	-2.7	-5.4	-5.4	2.1	4.2	3.5	0.05	0.74	-1.1	2.2	5.8	1.7	8.2	1.1	-3	0.46	7.4	8.6	-0.92	3.1	3.8	3.9	1.5	-1.8	4.5	2	5.8	3.5	5.7	6.1	5.6	0.92	8.5	1.7	1.5
0.4	0.09	-2	-3.9	-3.6	-3.5	-9.7	-1.1	-2.5	3.1	-0.54	-0.44	-5.3	1.3	2.2	4.6	-0.59	-2.8	-3	5.2	-4.3	1.2	5.2	1.6	4.6	2.9	-1.8	0.74	7.5	0.73	5.8	5.3	7.3	0.28	8.2	1.4	5	2.5	1.3	2.1	5.5	4.7	-1.7	-2.5	5.8	-0.37	2.5	-3	7.6	-3.9
-0.18	-0.23	0.02	-0.53	3.1	1.4	2	-2.4	4.1	9	1.6	2.5	-0.88	0.36	-5.4	6.1	-4.5	3	-2.2	3.4	-3.6	-1.5	0.49	0.89	2.9	3.4	6.5	1.8	5.1	4.5	6.6	1.3	4.2	1.1	4.8	3.1	-1.8	2.9	6.5	8	7.3	0.89	8	4.2	4.7	5	1.6	1.9	3.2	3.9
0.23	0.19	-1.4	-2	-4.6	-4.9	4.9	-2.8	-1.2	7.5	2	3.5	-3.6	-1.4	-5	-1.6	4.7	-3.3	-1	-1.4	2.8	-0.71	-1.1	0.19	0.1	3.8	2.2	7.1	2.6	8.7	6.2	1.1	2.5	6.4	3.8	5.3	-2.1	2.7	-2.2	4.7	-0.76	-0.59	-2.9	11	5.5	2.8	2.9	4.2	0.09	3.7
0.71	0.56	1.2	1.6	3.3	8.1	-2.9	-2.3	-9.3	-2.4	-2.5	-2.3	-2.2	-1.6	-2.5	2.4	0.09	-2.4	-0.06	2.6	0.42	-3.1	0.85	-0.3	-0.16	1.8	-3.8	2.5	-0.06	2.6	3.9	-0.51	4.6	5.5	-5.8	5.3	2.2	5.5	-4.3	2.7	-3.8	3.5	-2.3	-3.7	2.9	1.9	-2.4	2.4	6.7	5.2
0.32	0.8	1.1	4.6	-1.4	1.7	0.84	-5.9	-0.11	-7.4	0.89	-4.2	2.7	-6.1	0.59	-3.5	0.75	-1.5	-3.8	-1.5	-1.2	6.3	4	2.3	2.8	4	-2.1	-2	1	4.8	2	-2.1	3.1	9.4	0.14	2.9	3.5	7.4	0.84	-6.5	-1.6	-0.79	-2.2	-12	1.9	0.59	-0.45	6.9	3.8	3.3
-0.12	0.13	-1	-2.1	-1.8	3.2	2.7	4.8	1.1	4.1	1.1	6.7	4.8	3.2	-2.5	-4.7	-6.1	-3.7	-4	-2.5	-1.9	4.5	5.8	1.4	-4.7	8.2	3.8	7.3	1.1	4.2	2.5	3.9	3.3	3.4	0.24	-0.2	1	4.4	-4.3	-6	-4.1	-6.5	-3.7	4	4	0.8	2.5	6	-3.8	2.7
0.4	0.79	-3.4	-1.2	-3.4	3	-2.6	6.7	-4.3	7.9	-1.2	4.1	-1.5	10	2.7	13	4.1	10	1.9	7.2	1	6.1	11	8.3	5.8	2.7	-3.8	-4.9	1.8	0.9	-3.9	2.5	2	-0.85	1.6	0.63	-4	0.52	0.96	-0.32	-3.1	4.7	-1.2	0.16	-2.7	-1.4	-2.7	-2.1	3.4	-0.43
0.08	0.62	1.7	-2.1	-2.3	-2.2	-0.9	-0.3	-5.7	2.5	0.24	2.8	-0.09	-0.05	7	6.5	3.4	12	3.4	1.3	1.8	5.9	7.5	8.1	3	-0.14	-2.9	-0.05	2.9	1.5	1.6	-0.46	1.3	3.5	5.7	2.9	-4.8	1.8	2.6	-6.2	3	9.1	-0.29	1.9	0.17	-2.6	0.68	0.15	4.3	-1.5
-0.45	-0.4	-2.7	-0.67	3.2	2.9	0.95	3.4	2.8	-3.6	4.7	0.82	4.3	-0.14	-2.6	-3.4	-2.5	-2	-0.85	-2.6	-4.3	4	-0.01	0.81	-5.1	-1	4.7	3	0.84	7.3	6.5	-3.1	2.4	2	-0.5	-0.54	-0.91	-4.2	-3.7	-4.9	2.3	-1.7	1	8.8	4.5	-2.7	3.9	-2.4	0.04	-4.8
-0.04	0.26	-0.15	2.5	0.63	2.5	9.8	1.6	7.5	-3.2	7.9	-1.7	0.93	4	2.3	6.8	0.13	8.3	4.1	3.2	-3.1	3.1	2.3	-5.5	-1.6	0.17	2.6	6.6	0.24	4.4	6	-3	0.76	2.4	-4.1	1.9	-1.1	0.95	-0.24	2.1	12	2.1	9.8	5	2.3	-0.19	-3.2	0.79	3.7	1.8
-0.03	-0.13	1.7	6.3	2.8	2.5	0.92	5	8.2	2.5	-0.78	5.4	3.2	-0.35	1.7	-1.6	-0.2	7	3.3	-2.1	-3.2	7.7	5.4	-1.9	3.1	0.41	3.5	1.4	1.1	5.1	1.6	-3	3.6	0.74	-2.1	2.4	2	3.5	2.1	-0.87	9.7	3.2	6.2	-0.01	-1.3	-0.04	3.6	2.9	-0.63	0.61
-0.52	-0.46	-3.3	-3.4	-1	-11	-2.3	1.6	-0.32	-1.6	-2.1	3	-0.23	-2.5	-0.79	-8.5	-1.4	-11	-6	-6.3	2.4	4.1	0.68	0.2	-3.4	4.3	-2.2	-4.8	-2.3	4.3	-4.4	-4.3	-0.69	4.5	-5.2	0.58	-2.1	-0.38	-6.4	-7.4	-6.8	-0.23	-11	-3.8	-2.7	1.5	1.9	1.4	-5.8	2.1
-0.05	-0.39	1.7	-4.5	-4.9	1.6	0.62	-1.6	-6.7	-0.16	0.95	-3.7	-0.42	-0.69	0.61	-6.2	1.4	-15	1.8	-4.8	-0.11	-1.8	-2	1.9	-2.3	-2.5	-6	-3.2	-0.86	-1.8	-8.3	-6	-4.4	-0.12	-3.6	-1.3	-3.3	2.3	-4.7	-4.5	-3.8	-0.82	-4.8	-8.8	-5.8	5.9	-5.9	0.62	1.8	4.6
-0.32	0.07	-1.4	2.4	-5.6	3.4	-1.7	-2.7	0.47	-5	-3.8	-4.9	0.37	-3.6	-2	1.9	-5.2	0.65	-4.8	-0.85	1.1	-2.9	-6.5	2.7	-6.2	-3.7	-9.2	1.1	-2.1	-4.1	-2.2	0.31	-4.2	-5.4	4.5	-5.6	-4.9	-2.8	1.2	-0.1	1.4	5.5	-6	-2.2	-3.2	-1.8	-2.3	-1.6	-6.2	-5.3
0.29	-0.54	-0.21	2.1	1.7	-1.7	-2.4	-5.1	0.18	-6.1	-4.5	-2.2	-1.9	-2.2	0.46	-0.36	7.8	0.5	4.3	-4	7	3	2.8	-2.1	-0.39	-2.6	-3.7	1.5	-7.2	-4.1	1.2	-2.3	-0.53	-2.5	-1	-6.3	6.7	-7.8	0.32	4	-3.6	-5.7	-0.64	-1.4	-0.25	-3.2	4.8	-2.2	2.6	-2.5
0.53	-0.6	-0.68	-4.5	9.5	-5.8	0.91	-4.8	5	-6.7	3.6	-11	3.4	-8.7	1	-5	1.1	-1.7	9.6	-12	7.4	1.4	0.87	-5.2	2	-5	3.6	5.8	1.7	-5.4	0.96	3.7	0.74	-8.1	-0.01	2.1	7.3	-6.5	-0.77	3.5	3.1	-4.7	11	1.7	2.4	-2.4	5.9	-2.6	6.9	-8.3
-0.1	-0.24	-3.1	-0.29	2.4	-6.9	1.3	0.47	6.5	-9	3.9	-7	2.8	-3.1	-0.86	-7.8	-4.6	-3.2	-9.2	-6.5	-1.1	-3.2	6	-4.6	-5.5	-8	4.4	0.41	2.8	-4.3	2.1	-0.17	-2.6	-4.2	-4.6	0.25	4.5	-6	-6.1	-1.3	-2.9	-2	8.3	4.7	1	1.1	0.89	-2.2	1	-5.6
0.1	-0.41	-5.2	3	-0.16	2	-3.7	3.7	-4.5	-2.7	-7.6	-0.94	-0.83	2.1	2.5	-7.7	-1.4	0.88	3.9	-2.2	5.3	-6.1	1.5	-1.9	-0.89	-3	-0.7	0.55	-4	-1.1	-2.1	-0.38	-4.5	1.5	-7	-5.4	-9.4	-6.2	2.7	-0.92	1.6	-10	1.8	-0.35	-5.5	-2.5	-4.7	0.74	-0.91	2.2
-0.68	0.3	1.1	1.1	-2.7	4.1	-6.2	4.3	-6.5	-1.2	-4.7	0.34	-0.97	1.1	-8.2	-4.3	-8.3	-3.8	-2.2	-7.4	-0.51	-1.3	-2	-5.2	-4.3	2.8	0.75	3.5	-4.7	-0.14	-2.4	2.5	-3.9	-0.51	-3	-1.9	-4.8	0.33	-0.19	4.9	-2.4	-3.7	-2.1	3.3	-1.2	-0.15	-2.3	4	-2.3	-1
-0.29	0.21	1.1	3.2	-7.6	11	-6	5.7	-6.1	2.7	-1.5	4.2	-2.3	0.98	-4	1.5	-2	5.5	-3.8	-2.2	5.7	0.7	-0.97	-0.99	-4.7	8.6	-4.4	2.9	-8.5	-2.3	-7.5	-2.4	-14	-1.3	-2	1.3	-1.4	-3.2	1.4	1.8	-15	-0.22	-6	3.9	-0.21	-0.99	-5.6	1.4	-7.8	-1.2
0.07	-0.11	-1	1.5	-11	-1.1	2.6	2.9	-2.9	1.9	-0.69	4.5	-5.6	0.83	4	-3.2	4.6	5.7	3	-6.3	4.1	2.8	-1.4	3	1.4	2.7	-2.6	-1.6	-4	3	-4.8	0.08	-9.7	3.8	-5.9	1.4	-4.2	-0.95	1.7	-5.2	-1.4	3.1	-7.4	-2.6	-5.6	2.4	-6.7	0.26	0.25	-4
-0.09	0.23	0.25	-0.77	-0.14	2.3	-1.7	0.92	3.4	0.26	5	-4.3	0.18	6	-0	-0.23	-4	-5.1	6.3	-7	-4.2	-1.5	-3.1	4.5	6.4	-1.1	1.2	-4.8	-1.4	-2.4	0.12	-3.5	-4.6	-0.63	-1.8	-5	-2.2	-3	3.7	-8.2	6.3	-4.2	4.2	3.9	-0.17	-4.1	-3.4	-2.9	-1.4	-1.2
-0.02	-0.05	-1.6	2.6	-2.8	8.4	-3.6	1.4	0.87	-0.07	0.41	1.6	-0.79	1.3	0.67	-0.2	4.5	0.13	-2.4	-1.8	-1.6	5.9	-1.8	-1.1	-2.5	4.1	3.7	-4.6	-4.9	1.5	-2.9	-6	-5.5	5.5	-2.4	-0.23	-1.9	-0.65	2.1	-3.4	-3.5	-1.6	4.3	-6.8	-7.7	-8.4	1.1	-1	-9.5	-1.1
0.35	-0.15	3.6	2.3	3.5	5	6.4	2.3	1.7	-3.4	4	-2.5	4.1	2.3	8.5	3.4	1.2	4.1	9	2.7	3.3	-1.2	-4.1	-3	1.7	3	3.7	-3.7	3.1	7.5	-1.3	-2.6	-0.23	2.4	-1.7	0.67	-4.2	0.26	4.8	2.7	1.9	-3.7	9.4	-7	-0.57	-6.2	-3.5	-6.1	2.8	6.2
-0.09	-0.24	5.1	3.4	4.6	-1.7	1.8	-0.97	4.9	-2.6	5.3	-4.5	6.7	-5.3	-6.3	0.65	-4.5	-1.5	-6.3	0.38	-0.71	-3.7	2.3	-6.5	5.6	-7.8	1.7	-2.5	2.2	-1.9	-2.2	0.85	-0.47	-4.4	2.1	-1.8	3	-1.5	4.9	2.5	4.6	-4.5	2.2	-4.7	1.1	-3.4	-0.04	-3.5	2.5	4.5
-0.19	0.1	3.6	0.63	0.12	-6.7	-3.1	-2.4	-4.7	-4.7	-0.39	4.4	-0.68	-5.3	-4.9	-5.7	-1.5	3.7	-2	-1.8	-6.2	1.6	1.6	-4.9	5.6	-6.8	-3.3	5	8.4	-12	-2	0.25	6.9	-9.1	5	-1.1	3	-9.7	0.62	1.7	2.1	1.7	-8.8	1.5	-1.5	-1.4	-0.22	-1	1.2	-0.33
-0.18	-0.09	0.36	-3.9	-0.01	-11	2.9	-6.3	0.09	-2.9	1.8	-2.4	-0.35	-5.1	-1.7	-9.3	-2.9	-4.2	-2.7	-8.6	-14	2.3	-3.8	-4.8	3.9	-9.1	-5.3	4.2	2.7	-13	-0	-2.9	3.2	-9.9	3.8	-8.7	-2.8	-8.3	-0.76	0.5	-2	-3.6	-3.4	-2.6	-3.1	0.32	0.21	-3.1	0.38	-6.3
0.25	-0.24	0.46	-3.8	6.7	0.08	3.8	-2.3	2.3	-3.8	-3.3	-2.5	3.7	-3.5	1.3	-0.95	2.1	2.7	-1.3	-1.1	-5.4	2.1	-6.1	-1.8	-2.8	-3.1	-2.5	-5.7	-2.8	-7.3	0.8	4.2	-0.59	-8.9	-4.2	-6.9	-3.2	-1.9	-2.7	3.6	3.1	1.9	3.9	-2.7	-5.1	-0.95	-2.6	0.64	-1.8	6.2
-0.13	-0.06	-1.9	1.8	-1.8	1.9	3.5	2.4	-1.2	0.74	2.9	0.06	1.3	4	0.92	5.8	-6.3	3.4	1.9	6.4	3.8	1.1	-0.01	-0.94	-1.9	3.5	2	1.7	-0.11	-2.5	0.37	3.2	-0.98	2.3	0.27	1.3	-4	1.9	7.8	2.6	3	-1.1	3.3	0.1	-2.8	3.7	-1.6	4.5	-6	2
0.04	0.2	-1.7	-3	-3.7	-6.5	3.8	0.65	-3.9	9.3	-3.2	0.38	-2.6	3.1	0.43	-0.36	1	7.4	2.4	-3.1	-0.79	-0.14	-1.1	0.11	-0.49	1.2	-1.2	-1.1	-2.8	4.5	-1	2.4	-2.9	0.67	2.2	6.9	-3.6	1.3	4	-1.2	1.3	0.37	3.9	-1.9	-3.5	-0.37	0.65	-4.3	-3.4	2.6
-0.43	-0.05	-3.7	3.5	-6.5	-0.32	3.1	1.4	-2.5	0.37	-1.3	0.85	-5	-0.75	-0.8	-1.5	-1.7	6.9	-2.4	-0.17	-4.8	-6.4	-3.6	6	-2.3	2.2	-6.1	-6	-6.5	2.8	-3.1	-1.5	-11	0.1	-4.3	2.7	-5.5	2.1	-2.8	2.1	-3.1	5.9	-5.5	-6	-2.6	1.2	-2.7	-0.41	-5.2	-0.61
-0.46	-0.39	-0.01	3.7	3.3	4.5	3.4	9.2	-0.34	-0.97	-2.6	5.5	-0.97	2.3	-0.85	2.9	-11	-0.83	-5	-3.2	1.1	-4.1	1.5	3.1	0.96	2	-8.6	-7.5	-2	-2.3	1	-2.9	-3.5	-1.8	0.12	-2.5	-3	-4.3	-3.7	2.2	3.6	6.1	-3.9	0.75	-2.9	0.73	-0.76	-8.8	-0.29	-3.8
-0.36	0.36	-1.2	3.3	1.1	-5.4	0.08	15	-1.8	9	-6.7	2.7	-2.3	4.1	3.8	3.2	2.9	-1.4	-1.2	2	-4.3	-1.3	3	2.8	1.7	-6.6	-7	-0.81	0.17	-5	-1.4	0.1	4.6	-0.22	-3.1	-0.47	1.1	1.9	-3.3	1.8	7.7	6.4	-1.4	-1.6	-2.5	2.1	-3	-3.6	-6.6	2.8
-0.63	0.07	1.6	0.27	5.8	-4.9	-4.8	4.3	-1.3	-5.3	-0.59	-4.8	-1.3	-0.93	1.4	5.1	0.2	-1.4	2.2	0.95	2.5	1.2	3.6	-0.37	1.6	-8.8	0.12	-4.7	-3.8	-0.22	-0.42	-3.5	-3.8	-2.5	-4.1	0.08	1.8	3.6	2.4	-4.6	1.9	2.1	1.4	-0.91	-5.3	-3.8	-0.78	-3	0.21	-3.7
-0.07	-0.23	-2.2	-0.47	-2.6	-2.8	7.6	-4.2	1.8	-6.9	1.6	-0.86	-1.8	-5	8.7	-11	6.3	-8.1	4.3	1.1	4.5	-4.2	3.6	-4.5	8.6	-10	-2.2	-6.8	5.7	-2	-7.7	1	-1.2	2.3	2.1	-0.13	-2.7	0.97	-1.9	-12	2	-14	3.8	-6.1	-2.3	1.4	-5.6	2.7	0.47	-6.2
-0.04	-0.28	2.4	-0.28	12	-0.96	10	-5.7	6.1	-6.4	7.3	-9.7	6.4	-2.3	9.4	-7.9	-2.2	-9.9	3.9	-3.3	-8.9	-9.7	-7.5	-1.9	4.8	-3.3	7.5	-5.6	4.9	2.4	2.3	0.91	1.4	4.8	3.2	-0.75	-6	3.5	-0.97	-8.8	2.3	-13	1.6	-5.1	-0.35	0.31	-3.6	2.5	-0.28	3.4
0.2	0.1	4.6	5.6	3.4	6.6	8	1.2	11	-3.8	7.7	-9.7	8.8	1.2	-5	6.5	2	0.72	4.7	5.8	-7.3	-3.5	1.5	3.5	-6.4	2.6	11	-0.27	-3.1	0.61	2.7	-1	-2.3	-3.1	0.44	0.48	3.2	3.2	1	-7.2	-5.9	-0.66	5.5	-4.3	5.2	1.1	6.2	-2.6	1.1	-0.27
0.78	-0.16	-1.3	0.34	-0.16	5.2	0.37	1.1	6.2	-1.7	4.4	1.6	-1.2	-0.7	-2.8	3.3	6.6	5.8	1.7	-0.47	-7.7	3.3	3.3	1.9	-8.5	-5.4	0.42	-5	-2.6	-4.7	-0.82	-3.2	-4.3	-2.8	0.9	-4.6	0.86	-2.6	3.4	-2.5	0.07	2.1	5.3	-4.1	4.9	1.2	2	-3.9	1.5	-4.8
-0.06	-0.18	-5.5	1.1	8.9	-9.1	-4.6	-5.6	-2.8	-6.9	-6.3	-2.3	-4.6	-3.7	-3	-5.5	-2.1	1.8	-4	-6.6	2.1	-0.02	-2.6	-2.3	-6.7	-9.7	-2.7	-6.3	-4.4	-4.7	0.85	-6.4	-5.2	-9.1	0.6	-3	-0.33	-8.7	-0.86	-3.1	-7.7	-3.8	-6.8	2.4	3.5	-4.8	-0.27	-11	-1.5	-10
-0.28	-0.72	5.1	-5.3	-1.3	-11	1.2	-0.72	-1.5	-8.7	-2.6	-8.4	1.1	-2.4	-4.4	-2.6	-5.3	-3.8	-0.83	-8.2	-6	-13	-9.4	-5	-2.4	-5.2	6.1	-5.9	-5.2	-3.6	3.2	-7.2	-2.7	0.48	1.9	-2.7	4.3	-12	0.63	-2.9	-2	0.92	-4.7	-3.3	4.8	-5.3	4.6	-6.5	0.49	-0.97
-0.51	-0.45	3.1	-0.61	-0.55	2.9	-4.3	-4.3	-6.4	-9.5	-2.3	-3.9	-3.5	-2	-1.4	0.05	-1.2	-1.1	5.4	-2	-3.8	-8.2	-0.18	1.7	1.4	-4.8	2.5	-9.4	0.29	0.91	1.2	-5.2	-1.2	0.04	0.08	0.15	-1.4	-4.1	-6.4	-9.1	4.3	-3.3	-13	-12	-2.1	-9.5	-0.12	-10	-1.3	-3.5
-0.07	-0.32	3.9	2.3	9.9	4.8	-6.4	2.9	-5.2	-3	-2.9	-3.2	-4.8	1.5	-1.9	-4.8	2.3	-4.3	-4.3	-3.6	-1.6	-3.8	-2.3	2.6	1.2	0.16	-1.6	-7.3	-6.1	6.8	1	-6.6	-2.2	4.6	-5.3	-1.4	-2.9	-1.7	-5.9	-4.3	5.2	2.1	-8.1	-4.7	-2.1	-2.9	1.5	-7.2	4.8	-1.4
0.15	-0.15	1.3	2.3	12	4	2.3	-2.4	3	-6.9	-1.7	-1.3	-0.26	3.7	-1.2	0.93	8.3	-1.8	-1.9	-4.6	6.2	0.04	3.6	-0.01	3.6	-0.26	-3.9	-4.5	1.7	0.03	-3.2	-7.4	1.4	-0.19	0.45	0.23	2.6	-4.9	-7.9	-1.4	-9.3	3.8	-3.4	-2.7	-4.2	-4.1	1.7	-6.5	-6.6	0.37
0.45	-0.07	0.61	-5.2	2.3	2.1	-3	1.4	1.8	-6.3	-3.7	-4.9	-0.68	5.9	8.3	5.2	1	2.6	3.1	-1.3	2.3	-13	0.73	-4.6	11	-2.3	-0.98	-6.3	7.6	-0.15	2.6	-9.8	8.7	-2.8	5.8	-1.5	4.3	1.6	-3.8	-0.8	1.8	-0.64	-2.6	-6.9	4.5	-7.1	3.4	1.5	1.4	2.8
-0.04	-0.11	-2	5.8	-6.8	-7.2	0.72	7.4	-0.46	0.9	-5.6	4.1	-1.3	5.3	2.9	3.2	2.8	8.3	-6.2	0.07	-2.8	-2.1	-5.7	5.4	1.2	0.65	-8.2	-7.8	7.1	0.24	-2.4	-9.6	8.2	-5	5.2	-5.9	5.4	-4.2	0.61	0.85	-3.7	-1.3	-0.3	-4	-3.1	-3.8	2.7	-6.1	-1.4	-3.4
-0.62	-0.06	-8.1	5	-4.9	5.4	-4.8	8.2	-1.4	-2	0.67	3.9	-3.2	4.2	-0.81	2	1.3	-3.7	-3.9	2.4	4.2	0.4	1.7	10	-5.9	-4.9	-0.61	-8	0.51	-1.2	3	-7.7	0.14	-5.5	3.5	-7.6	2.7	-10	0.6	-0.5	-9.6	-2.1	-0.13	-4.3	-2.6	0.66	-0.44	-5.1	-7.2	-3.1
-0.31	-0.18	-7.6	-6	-1.9	-4.5	-3.4	-5	-1.2	-1.3	-2	-4.7	-6.7	1.2	-4	13	5	-6.2	4.1	4	2.3	-1.7	-0.95	3.2	-3	0.12	4.1	-7.1	-1.5	-5.1	4	-0.37	-3.3	-4.8	-3.6	-4.4	2.8	-5	0.49	-0.04	0.5	-2.7	2.6	-4	-0.16	-1.6	2.1	-4	-11	5.5
0.22	-0.12	1.1	-2.7	-1.3	-4.5	0.81	-10	-1.5	-8.6	-4.3	-5.3	-0.45	-2.5	-0.38	5	5.4	-3.4	7.3	7	-0.69	-1.7	-6.7	-1.8	-7.1	-2.6	3.8	-4.8	-2.8	-2.5	-0.4	-0.49	-3.5	-3.2	-1.8	-4.9	-2.2	-5.2	1.1	3.5	-0	-0.6	6.3	0.93	-0.97	-4.2	1.1	-1.4	2	-2.2
0.83	-0.2	-4.6	1.8	-3.8	-1.6	-0.89	-1.7	-1	-2	0.15	1.1	-1.6	1.3	4.9	-0.04	13	-3.8	8.5	4	6.3	5	-4.2	0.82	-3.4	-9.1	1.8	-7.6	-0.78	-3.1	-4.6	-6.3	-3.4	-5.8	1.6	-4.6	-3.1	-7.8	6.7	-1.5	5.2	-4.1	6.5	3.7	-1.6	-5.2	-3.5	-7	3.3	-5.6
-0.21	0.24	-0.61	-0.26	1.1	-3.5	-1.8	2	0.45	0.87	3.5	-3.6	-0.51	-3.6	-4.4	3.7	-0.01	-4.4	-3.3	6.4	2.5	-10	-2.4	1.9	-1.5	-8.7	2.2	-12	-3.1	-10	-2.4	-5.1	-4.8	-11	-2.2	-8.2	-2.1	-5.2	4.2	-5.7	-3.4	1.5	0.75	-4.9	-4.8	-4	-0.03	-6.1	-6.9	-7.6
-0.15	-0.35	-1.6	1.5	-9.2	-7.7	-1.1	-0.89	-3.1	-4.7	-0.29	-1.2	-4.4	-5.8	0.54	-6.8	3.1	-4.6	-4.4	2.2	-1.4	-13	1.9	-5	-5	-10	7.2	-12	-6	-9.3	-1.2	-2.5	-6.6	-11	-2.2	-8.4	-2.7	-11	-1.3	-4.1	-6.1	0.07	9.8	-2.4	3.1	-5.2	1.2	-7.9	-4.5	-5.5
0.09	-0.9	0.11	-2.1	-6.5	-9.8	-0.49	-2.5	-1.2	-6.2	2.1	-1.1	0.89	-3.7	0.96	-11	2.8	-13	-1.8	-0.41	-4.4	-14	-5.2	-13	-3	-11	6.5	-4.5	-2.4	-8.6	6.3	-3.1	-4.9	-7.5	0.47	-2.6	2.4	-7.3	1.6	-5.6	0.32	-8.3	-0.98	-2.2	-1.3	-4.7	0.97	-6.8	-0	-0.2
-0.22	-0.7	0.92	2.9	5.5	-5.8	-0.47	-7.4	-3.2	-7.8	1.1	-6.2	0.39	-1.4	0.34	-2.1	3.4	-6.5	0.82	9.7	0.06	-3.3	-2	-4.7	1.9	-9.3	-2.1	-5.6	1.2	-4.1	-3.5	-1.9	4	-3.3	-1.4	-0.78	0.62	-4.7	-5.2	-5.2	3.9	-8.9	-0.96	-11	-3.6	-4.3	2.9	-4.9	-11	-8.4
-0.21	0.8	-0.42	-7.9	-4.2	-0.23	-8.9	-8.6	-9.9	4	-6	0.88	-8.9	-6.5	-0.87	7.7	-5.2	7.5	-3.9	6.9	0.79	6.3	6.2	0.74	5.3	-3.1	-3	-6.7	2.6	-0.96	-7.4	0.42	1	2.6	-0.07	-1.9	1.6	-6	-3.5	1.2	-6.1	0.19	-1.5	4.2	-3	0.12	-0.75	-5.4	-6.2	2.2
-0.21	-0.48	0.49	6.5	-0.28	7.3	-9.4	8.4	-0.16	18	0.05	9.3	-4.3	4.2	0.07	9.3	-7	-6.1	-4	8.9	-4.2	1.6	-2.5	11	1.6	-2.2	3.2	1.3	2.9	5.2	2.1	11	3.5	2.4	6.2	4.2	6	-2.1	-0.03	4.6	0.44	1.5	7.2	8.9	-3.8	1.9	-1.4	0.82	-1.2	-5.1
0.18	0.47	0.88	-0.97	-7	16	-0.79	4.3	5.6	8.9	3.4	3	-5.9	5.7	-0.91	5.1	2.9	12	-1.4	16	-2.4	-3	-9.3	0.15	-4.1	8.2	5.2	3.5	0.46	7.1	1.3	6	-1.5	2.6	-3.1	4.3	2.6	1.8	-3.4	5.7	0.59	2.8	4.4	5.7	1.3	4.8	3.4	6.3	-0.61	8.6
-0.17	1	3.9	2.1	-0.82	12	3.7	0.83	2.5	11	4	3.1	1.2	2.7	-3.9	6.1	1.1	19	-3.2	15	-0.1	-3	1	-2	-8.9	7.3	-6.4	4.2	-8.6	3	2.1	2.1	-8	0.96	-9.2	0.53	-2.3	3	-5	7.2	-9.4	2	-0.74	4.2	0.2	-0.83	1.1	5.1	-1.4	5.5
0.56	0.92	0.73	-2	-1.2	1.5	-2.3	-4.8	-2.6	6.4	2.4	5.2	-2.2	-2.8	-3.2	8	-0.34	5.6	-0.27	13	-0.92	4.9	0.35	5	-8.5	0.81	-2.8	1.8	-3.2	-4.6	-2.1	5.3	-4.1	-3.1	0.75	-0.81	0.24	2.5	1.6	8.2	-5.4	6.4	-2.1	6.7	-0.84	2.7	-5.5	3.8	4.6	5.5
0.58	0.24	-2.4	-7.3	-3.6	-7.6	2.9	-14	-0.85	0.21	-1.8	-0.11	-2.9	-6.1	-1.8	2	0.38	-0.04	1.2	5.7	-3.7	2.3	-2.6	8	-2.8	8.4	-4.8	2.1	-0.5	-1.3	-0.24	3.8	3.7	0.5	0.15	-1.9	1.1	0.86	-1	9.5	2.9	5.3	-6.2	3.4	-0.67	8.1	-4.1	3.1	8.2	2.3
-0.45	0.49	-1.3	-7.7	-10	-7.5	-6.3	-4.3	1.1	-0.44	-3.2	0.15	0.15	-3.5	-8.7	-1.8	0.69	9.8	-2.4	0.34	-7.6	-1.6	-5.5	1.9	-1.8	3	-0.99	2.7	2.1	0.68	-2.1	-3.3	5.2	-1.9	1.2	-1.7	1.3	2.7	-0.75	-2.3	-4.3	2.4	-1.1	-1.8	-4.5	3.2	-4.8	-1.6	-4.2	1
-0.02	0.29	1.2	-6.2	-2.2	-0.1	3.5	1.4	6.4	5.6	5	1.6	2	0.34	-3.2	5.7	2.6	4.3	3.3	2.7	6.2	4.8	-3	8	-4.3	1.8	1.9	4.4	-3.6	4.4	2	6.6	-3	5.5	-3.1	3.6	-3	1.2	1.8	1.7	-2.9	-1.4	7.5	1.7	-0.56	2.9	-3.3	-3.3	-2.4	0.47
0.03	0.2	1.8	-0.72	2.3	-0.49	3.3	-0.85	3.5	2.7	2.1	-1.2	0.23	-0.86	-2.1	7.5	8	9.5	-0.22	4.5	8.9	8.6	-2.8	6.4	-3.9	9.3	-0.59	6.8	-7.7	3.4	-5.7	6.7	-11	8.5	-1.6	5.9	-4.8	7.3	-1.8	7.2	-5.2	0.09	-0.4	8.7	0.2	3.4	-1.1	3.6	-5.3	11
-0.37	0.4	3.4	2	7.6	-4.6	0.87	-9.4	9.1	-0.44	6.2	2.7	1	-6.1	-6.7	2.5	0.05	3	-2.7	0.76	3.8	5.1	2.4	-1.6	-3.2	5.4	0.38	5.9	-1.9	1.6	1.8	10	-5.3	6.9	3.6	5.6	0.81	15	3.8	3.6	0.56	0.51	3.7	-4.4	0.68	6.8	-5.5	8.2	1.7	6.9
0.4	0.05	0.21	-4	0.53	-9.2	-0.85	2.5	7.8	-0.73	-0.37	-1.8	-1.9	-4.5	-0.06	-0.01	6.5	-1.2	6.6	-3.2	8	1.7	0.71	-3.9	4.4	-0.01	4.2	1.8	-2.2	4.2	0.55	6.1	-3.8	-1.7	1.4	8.6	0.48	9.2	-0.08	-3.1	2.5	0.95	1.9	0	-1.1	9.2	0.51	8.6	3	-2.2
0.29	0.32	3.1	-1.4	-0.4	-0.74	1.1	8.3	3.4	6.4	-0.37	6.1	0.65	6.2	4	6.4	-3.8	3.9	3.1	14	-3	1.2	5.7	1.4	5.3	6.1	4.5	3.6	0.66	4.5	1	6.7	3.7	-0.3	4.3	1.1	4.6	7.2	0.92	3.5	1.9	4.2	3.7	15	1.1	5	6.7	4	-6.4	4.1
0.21	0.66	-1.4	1	1.4	15	-0.03	4.2	-6.5	11	-2.5	3.4	-2.4	9.6	2.2	5.5	2.1	8.4	2.3	8.7	6.2	6.6	-2.4	8.3	9.8	11	-4.7	4.9	1.3	6.2	1.9	0.91	4.4	2.6	5.2	3.3	2.4	6.3	6.2	5.5	8.3	3.1	-0.58	4.1	5.3	4.2	4	5.2	1.4	6.9
-0.09	0.26	-5.7	-0.55	4.4	2.8	-3.5	-2.2	-8.2	2.2	-5.9	3.3	-2	0.82	-3.1	-3.5	-6.5	8.4	0.72	-2.9	6.2	10	-1.4	1.6	8.3	10	-0.32	8.4	7.7	6.6	4.6	4.8	8.3	5.4	6.6	4.2	7.4	2.8	2.9	7	0.8	2.9	-5.3	4	9.5	8	3	6.3	3.1	2.5
-0.32	-0.34	-2.5	0.92	-3.2	-7.4	-1.1	-0.76	1.2	-1.2	-2.9	3	2.4	3.1	-2.4	-7.3	-2.5	4.3	-0.78	-3	-0.29	5	-5.7	-5.5	3.9	1.2	-5.2	4.3	7.3	1.5	-0.3	5.6	6.9	4.7	5.3	4.2	11	4.4	-5.8	7.6	-5.9	5.4	-7.7	7.9	0.34	3.4	1	4.5	1.9	-4
-0.3	-0.63	4	-1.9	3.1	-5.6	-1.1	-1.1	2.1	3.2	-1.1	4.6	1.8	2.2	3.2	-5.6	-1.9	-6.7	-7.2	-5	-0.65	-0.94	-0.79	-0.04	4	-0.95	0.08	14	6.1	-2.8	1.2	11	5.3	-3.4	8.3	6.2	4.3	0.77	3.3	-0	5.4	1	-0.37	6.4	1.6	7	0.74	8.1	5.1	3.8
0.06	-0.82	7.1	-5.5	11	-1.5	7.4	-3.8	5.8	0.6	3.4	3.1	3.7	1.4	-0.35	-7.1	2.1	-6.8	0.95	0.72	8.1	6.3	3.6	-5.2	-2.4	2.2	11	8.9	3.5	-1.4	4.7	13	0.07	-1.2	4.1	4.9	-3.1	2	3.4	5.3	0.42	8.9	2.5	11	0.56	8.6	2.5	7	5.4	0.17
-0.32	0.16	5.9	-5.4	3.9	-2	-2.4	-1.1	-0.88	0.29	-0.48	2.6	-0.96	-3.8	-2.8	-3.6	-2.6	4.4	-3.4	4.6	2.7	2.7	-1.8	-0.56	-6	-2.4	-2.4	12	-2.1	-7.2	-2	7.7	-8.2	0.51	-2.9	-3.1	-4.7	1.1	0.26	5.2	-12	2	5.8	11	-2.6	4.6	-2.1	4.5	-3.8	1.8
-0.16	0.63	-1.5	-1.2	-6.5	-0.97	-8.4	7.9	-3	7.7	-3.5	3.3	-2.9	2.3	0.71	-1.8	0.49	5.7	1.5	2.3	-0.42	1.4	-4.6	-0.15	-5.6	2.5	-2.8	9.8	-5.4	-2.9	-2.3	4.4	-5.3	1.3	-0.97	4.5	-4.4	0.03	-5.3	5.3	0.26	-2.5	-3.7	5.2	-0.66	4	-0.99	0.32	-2.6	4.5
-0.09	0.21	4.8	-1.1	3.3	-0.68	-2.1	1.3	-1.7	9.7	4.2	1.6	3.5	0.86	0.41	-6	4.1	2.5	0.24	-1.6	9.1	-3.8	3.5	-4.7	-1.4	1.6	-3.6	5.5	1.3	0.74	0.44	5.1	-2.3	1.8	0.27	-1.8	-6.1	2.2	-5.1	1.5	1.3	-3	-4.4	5.1	-9.5	4.2	-2.7	7	-1.1	0.22
-0.19	0.14	-0.53	-3.3	-4.4	0.12	4.2	-6.3	1.8	-3.6	0.67	-3.8	-0	-3.1	-4.3	-10	-1.1	-3.5	3.8	-4.8	5.5	1.6	-2.5	-1.8	-2.8	1.3	0.8	-4.4	-6.2	3.4	-3.2	2	-7.3	3	-3.1	1.7	-3.8	6.7	-0.02	-3.7	-2.5	-2.4	-5.6	-2	-1.5	1.7	-2.6	7.7	-0.05	-3.4
0.05	0.21	4.3	-3.4	7.5	-10	8.7	-13	8	-6.7	4.7	-7	5.1	-7.2	3	-3.8	-0.45	0.73	1.3	-10	6.2	6	-2.4	-3.8	1.3	1.6	2.7	-5.5	-0.23	2.6	1.1	-3.7	-3.2	3.7	-5.2	3.9	-2.8	7.1	3.2	-7	-0.03	1.2	5.5	-8.4	-2.3	-0.17	-3	4.5	-0.44	-3.5
0.23	0.24	0.73	-1.3	-3	-3.2	-0.75	-3.6	2.6	0.5	-1.4	-3	5.4	-3.5	0.06	-4	5.4	4	2	-2.4	8.7	-3.7	5.4	-1.9	7.7	-2.5	2.6	-5	5.2	-2.5	2.2	-4.3	2	-0.5	-1.1	-6	2.8	3.9	4.5	-8.9	-0.52	-7.6	-0.16	-11	-0.79	-0.76	1.1	4.2	-1.9	-3.4
-0.1	-0.17	-0.66	3.3	0.5	2.1	-1.6	4.6	-0.76	1.7	-4.7	0.54	2	5.3	-0.14	-1.9	-2.9	-1.3	8.8	3.3	1.7	1.9	3.1	2.9	2	-0.39	0.5	-1.8	5.7	0.48	5.5	0.08	4.4	-0.04	2.1	-1.5	5.4	7.1	2.6	-4.8	8.1	1.3	-3.3	-0.47	5.2	-0.04	1.4	3.1	0.22	-0.72
0.33	0.21	8	-2.7	8.2	3.8	3.1	-1.2	-1.3	9.5	-3.7	4	1.8	0.35	3.2	8.8	1.7	6.6	10	3.5	2.5	5.7	5.6	3.6	4.6	4.9	-1.6	9.4	4.8	7.4	2.2	8.5	2	7.7	3.8	0.99	4.7	5.5	2.3	4.2	9	6.1	-5.2	11	3	3.9	3.2	5.2	4.8	3.3
-0.22	0.15	3.5	0.9	2.3	-2.3	3.5	4.7	2.5	9.4	5.7	2.5	0.23	3.8	5.6	6.4	7.7	6.1	9.5	5.5	-2.5	0.07	3.2	2	-0.54	3.2	-6.7	3.6	-4.9	8.3	-1.1	0.28	-3.1	6.7	0.81	4.8	0.82	4.5	4.4	-0.83	3.4	-0.22	-5.1	2.3	2.5	1.5	-4.1	9.8	4	-1.5
0.1	-0.06	5.8	-1.9	6	0.31	-5.7	6.8	-2.9	0.75	1.7	4.7	4.8	2.5	14	1.5	11	-2.4	6.9	-4	8.2	3.5	2.7	0.84	-0.87	6.8	1.1	4	-1.8	6.7	4.9	1.5	2	8.1	-0.58	-0.64	-3.8	1.7	2	-2.5	4.3	-1.6	-2.3	-0.77	7.5	4.3	-1.9	5.7	-0.28	-2.9
0.6	0.53	0.52	-5.7	1.8	6.6	-2	-1.5	-4.5	-5.5	3.5	-1.4	-1.2	-1.5	4.5	-0.63	-0.28	-0.05	1.8	-2	14	1.7	1.4	3.4	0.94	10	3.5	0.28	-0.98	8.1	0.52	-6.1	-0.92	4.6	3.6	-2.4	-2	-0.14	2.9	0.77	3	-2.4	-0.87	-0.6	9.4	-4.5	2.3	1.3	0.45	7.8
0.04	0.3	2.3	-2.4	-4.1	4.6	2.4	-8	-6	-4.4	-1.4	-4.1	1.9	-6	-7.1	6.3	-3.2	-4.3	-0.85	-4.9	-4.2	-2.4	-2.6	4.5	-6.5	4.4	-2.9	-2.8	-5.5	3.9	-2.5	-7.3	-1.5	5.2	-7.4	-0.33	-3.4	3.9	0.01	1.8	-2.6	-6.4	-4.5	-7.1	0.28	-3.8	1.7	-0.99	-1.7	10
-0.32	-0.56	-0.7	1.3	-2.5	9.1	-9	0.32	-6.7	1.4	-2.6	0.38	0.05	-1.8	3.8	-3.1	-0.09	-1.5	-0.29	-4.5	-5.5	-5.9	-6.9	-1.4	-9.3	-0.19	-0.5	-0.2	-7.5	-2.8	-7.4	-1.9	-3.4	-0.58	-6.5	-2.6	-1.6	2.4	-4.4	4	-7.2	-8.6	-2.6	-3	-9.2	0.29	2.4	-4.2	-4.2	3.6
0.01	-0.52	7.3	2.1	-2.9	4.4	-1.5	2.6	-3.5	6.1	-2.8	1.9	-1.4	1.7	3.9	-0.21	2.6	4.4	2.8	1.9	-3	-1.4	-3.4	-1.7	-2.9	5.7	-2.2	1.3	-3.5	-0.41	-4.8	0.93	0.06	2.9	-6.5	0.52	-2	0.86	-2.9	5.6	2.3	-3.5	-5	7.3	-1.9	2.7	-0.73	-3.5	1	0.03
0.49	0.22	-4	2.4	-2.7	6.4	10	0.54	3.2	8.2	6.2	6.3	5	4	-1.3	5.7	6.3	13	-0.97	-0.12	-1.5	0.32	3.2	-1.6	0.84	2.4	4	-3	-4.5	-0.66	1.1	-0.33	-5	2.5	-5.1	-4.9	0.62	-0.36	2	4.4	2.2	-2.6	0.6	-2.8	0.85	3.6	5.1	-1.4	-1.8	5.8
0.43	-0.33	-2.4	-1.5	-1.2	7.6	0.01	-5.2	5	0.66	-0.09	4.4	3.9	-0.59	3	2.6	7	-4.9	-2.1	-5.7	3.3	3.4	2.1	3.7	7.5	-0.86	6.3	0.8	-1.3	2.4	3.1	-0.12	-6.6	4.5	0.14	-3	3.5	-0.45	2.9	-5.4	1.7	-3.8	8.3	0.36	6.2	-3.7	3.5	1.6	0.74	2.1
0.28	-0.95	3.5	-5.3	4.5	-8.9	-11	-1.5	-3.2	-9.3	-0.83	-4.3	-2.1	-2.3	5	2.8	2.6	-7.2	-0.95	-6.6	-2.8	7.3	-6.4	-3.4	9	4.5	4.8	-1.4	1.6	4.1	4.5	-1.8	0.12	2.5	-0.22	1.5	-3.2	0	7.2	-6.5	1.6	-4.1	1.9	2.6	4.9	-6.5	2.1	-2.5	2.6	-4.5
-0.59	-0.76	-1.8	-0.47	-0.25	-5.4	-0.08	-5	-7.2	-6.7	1.1	-4.2	0.13	-2.7	-2.2	-0.91	-3.7	-9.7	-1.4	2	-7	-13	1.5	-5.4	6.7	3	-3.9	3	4.7	-1.7	-5	-1.6	5.3	-2.1	4.4	-1.5	3.4	2.4	8.6	-3.7	-1.5	3.1	-4.2	-5.2	-3.9	-5.3	-1.6	-0.08	0.88	4.4
-0.53	-0.27	-3.2	6.8	8.8	0.84	8.7	1.3	-2.2	8.5	-4.1	4	4.6	3.5	7.4	1.9	-4.5	-7.3	2.5	3	-11	-2.5	8.3	-2.8	9	5.5	-8.2	5	4.1	-0.52	-8.7	-1.1	8.8	-3.1	2.7	-1.6	5.7	5.3	1.9	-2.5	-1.4	2.2	-5.3	2.5	-3.6	-1.5	-2.8	1.8	2.1	-1.9
0.09	0.37	-1.1	3.5	-1.5	6.6	0.29	5.1	2.3	10	2.5	7.1	-0.49	6.8	5.4	8.7	-6.5	6.6	-1.8	5.5	-2.4	6.2	11	3.7	6.5	1.2	3.2	7.5	4.9	3.8	1.5	-0.5	7.9	1.1	2.4	-2	7.4	1.3	1.3	0	4.8	2.2	1.1	10	9.6	3.5	2.6	2.9	-1.2	2.9
0.65	0.2	0.54	0.28	0.85	4.6	-1.7	-0.98	0.72	1.9	1.5	1.8	-0.19	0.45	-1.2	-0.53	11	-1.4	-2.9	-0.03	-1.6	1.9	-1.4	-6.8	1.9	0.33	8.9	1.1	5.5	5.3	3.8	-0.58	2.5	5.3	2.2	2.1	4.2	-1.1	-0	3.3	-1.5	-2.6	5.5	3.4	4.7	5.2	1.9	-3	4.4	5.8
-0.02	0.33	-2.1	-3.9	-5.8	-3.7	2.7	-1.6	5.2	-0.79	2.1	2.2	-0.68	-1.1	-4.6	-4.4	-2.3	-0.71	-5	2.7	-5.7	1.7	-9.3	0.58	-8.6	2.4	0.65	2	0.66	-3.1	1.3	-2	-4.4	-4.1	-4	-4	-3.1	1.4	0.61	2.4	-6.3	-6.7	2.8	-1.2	0.3	-2.5	1.8	-1.1	2.8	0.64
0.03	0.21	5	-1.9	-0.36	-3.3	7.7	0.71	7.2	5.7	2.8	5.4	0.52	2.2	-7.6	6.4	1.6	-5.2	1.1	-1.7	1.2	2.7	-2.3	1.7	-9	-2.5	1.1	4.1	-5.7	-8.1	1.2	3	-6	-13	-4.2	-7.1	-3.3	-7.6	-6.4	-0.5	-6.8	-2.3	6.2	-5.8	0.66	1.2	0.54	-2.4	-2.8	-8.8
0.08	0.48	1.9	4.6	-0.85	1.9	9.6	1.7	2.5	3	2.6	0.03	7.5	2.6	-2.2	7.5	-0.46	1.2	0.06	1.5	-3.9	-1.3	1	-5.5	-1.1	2.4	5.9	4.8	-2.1	-4.5	5.2	-4.2	-0.89	-7.2	-0.86	-0.67	1.7	-2	-4.2	0.09	0.4	-1.7	7	0.62	-1.9	0.05	4.5	-0.96	0.53	5
0.62	0.4	2.7	0.19	3.9	8.4	4.8	0.84	7.6	-1.7	6.3	-3.9	7.2	4.2	2.8	-2.2	1.1	-2.5	-1.5	-3.3	5.3	-3.2	-1.2	1	-1.2	1.2	6.7	1.3	3.4	-2	3.2	1.7	4.7	-1.2	5.6	4.3	7.2	5	0.19	8.3	12	4.2	-0.02	-2.6	5	7.6	10	2.5	7.6	3.5
0.4	-0.18	0.41	-3.7	6.2	-1.6	2	-5.8	4.9	-3.3	1.6	-5.1	3.6	-0.43	1.6	-3.8	-0.38	-9.7	-6.2	-9.6	1.3	3.2	1.1	2.4	2.1	3.3	4	-1.6	8	-2.3	1.9	0.08	11	-1.8	7.3	0.93	13	8	-3.6	5.4	3.6	2.7	-1.8	-5.2	3.1	3	11	3.6	7	-4.8
-0.38	-0.45	-1.6	1.6	-5	-8.3	0.49	3.9	1.3	-0.41	-0.99	-1.7	0.03	1.2	-3.6	-4.5	-6.4	-14	-7.4	-6.9	-5.1	-1.2	-5.6	-3.8	0.2	-0.27	-3.4	-6.7	10	0.86	-1.1	1.6	9.9	0.92	-1.4	-0.67	6.6	0.38	-6.3	0.01	-7.1	-2.5	-3.7	-1.9	-3.5	-3	-1.8	0.05	6	-5.1
-0.28	-0.11	3.4	-3.8	0.23	0.35	6.7	-0.13	0.38	-0.18	1.3	-1.4	4	1.6	-2.9	-1.9	-14	2.8	-0.92	0.94	-5.3	-1.8	5	-5.8	0.99	-6.1	-6.7	-1.6	4.4	5.3	-5.8	3	3.4	-0.99	-2.5	3.7	2.6	-1.2	-5.9	4.2	0.03	-0.31	-3.1	-0.3	-7	-1.5	-4.9	-2.6	4.6	-2.3
-0.17	0.12	3.8	0.13	1.9	-2.4	3.2	0.91	1.2	1.9	5.4	0.32	1.7	-1	0.54	0.36	-6.6	7	-8.1	-0.92	2.3	6.1	5	-0.45	-0.96	-5.6	-0.52	-1.2	4.8	3.4	0.33	-0.69	1.5	-1.1	-0.44	-7.1	1.7	-3	-7	1.2	6.4	7.3	-3.8	-1.9	-1.6	-3.7	-6.5	-7.7	-5.1	-6.6
-0.07	-0.06	3.1	-0.42	2.8	2.5	1.5	2.8	-7.5	0.9	-3.3	5.3	-0.73	3.5	3.8	-1.5	3.5	5.2	-0.35	2	2.8	2.3	2.8	-0.41	-0.23	-8.5	4.1	5.7	4.2	0.36	-1.2	2.3	4.3	-3.8	3	-2.1	-3.9	-4.9	-8	-0.5	4.9	0.2	-0.29	9.3	-1.8	1.1	-4	2.3	-0.61	-3.5
0.37	0.17	-1.7	4.3	-2.6	-2.7	-3	-0.07	3.5	1.3	2.9	5.6	-1.8	5.7	8.6	-4.6	-0.78	-0.71	7.8	-0.87	10	5.9	3.1	-4.4	4	-5.6	-2.6	-1	4.3	-3.4	0.58	3.6	3.1	-1.6	3.3	-1.5	0.29	-4.2	0.1	-4.2	2.8	-1.3	-3.2	1.8	-2	-1.9	-0.99	-3.5	4.8	-0.83
0.03	0.6	5.6	0.2	12	6.3	3	0.5	6.5	5.3	7.1	2.3	6.8	-0.31	3.8	-0.72	1	-2.1	1.6	-5.5	-0.03	-1.6	6.8	-2.8	5.9	-0.96	-2.4	-0.65	2.5	-2.1	-1.1	0.39	6.9	-2.9	-0.21	4.1	-4.1	-2.1	-3.7	1.1	4.9	-0.37	2.4	-4	-2.5	-3.7	-4.3	-2.9	0.64	-1.1
0.51	0.36	1.9	2.7	-1.8	-4.5	7.5	-3.4	0.97	2.4	3.7	-4.9	0.25	-5.2	-0.75	1.4	6.5	-0.15	-5.7	-8.2	0.17	2.3	4.4	3.9	3.4	3.2	-0.76	0.33	-1.2	2.1	-3.4	4.8	0.74	3.6	-1	2	-8.7	2.6	-2.7	-0.21	0.26	2.6	-1.5	3.3	-0.67	4.7	-1.6	1.1	0.66	-0.26
0	-0.5	-0.93	5.1	-4.5	0.67	-0.11	-0.88	1	-0.19	-2.7	0.44	-1.4	0.18	3.5	4.4	-0.86	-11	1.8	-2.9	0.99	3.7	4.9	1.6	-1.9	7.1	-5.7	3.9	-2.6	7.2	-1.3	2.2	-2.8	14	-2.5	4	-3.3	1.6	-1.9	1.6	-2.7	1.9	-2	7.1	-3.7	5	-3.3	2.6	-0.12	0.88
-0.28	0.3	-0.52	2.3	6.9	8.7	3	-3	-4	0.5	-4.7	2.1	1.1	3.8	2.6	5.3	-6.3	-0.22	4.2	-5.3	-0.46	-1	-3.2	1.3	4.1	8.4	-5.9	3	-6.5	3.7	-1	4.7	-2.3	8.3	-4.5	6.7	-2.3	6.6	-2.7	3.7	1.2	5.2	0.17	-2.8	-2.2	1.9	-0.25	0.19	-0.69	5.1
-0.27	-0.13	1.8	-1.9	0.79	0.97	2	-5.3	0.87	0.44	0.42	-4.3	-2.2	-5.4	-3.1	-1.5	4	8.8	-1.5	-6.7	-4.7	6	-4.4	0.63	2.1	1.5	-6.5	-1.5	2.9	2.9	-2.9	5.5	2.3	9.8	0.29	3.8	-2.6	6.1	3.3	-3.9	3.2	7.3	-1.8	-2.8	-2.1	1.7	-2.7	3.3	-0.66	-5.5
-0.41	-0.35	-1.1	-2.2	-10	-3.7	-1.4	-1.4	-2.7	-4.2	-0.96	-7.5	-2.1	-6.9	-2.6	-6	-6.1	-0.98	-3.4	-3.7	-4.5	-7.5	-0.75	-2.5	-2.2	-3.1	-2.4	2.2	4	4.1	-0.06	6	6.1	7.9	4.6	1.5	-1.3	7.2	1.3	-4.3	0.75	0.8	0.72	-5.3	-1.8	0.23	-5.8	5.2	-8	0.84
0.25	0.05	-6.5	5.5	0.39	2.2	0.31	11	-0.11	1.8	-2	1.7	5.3	6.1	5.3	3.8	-11	-6.8	-2.9	0.61	1.4	3.6	-4.1	3.2	-1.6	2.6	5	0.28	-1	-0.22	-3.2	2.2	0.74	2.6	0.09	4.3	0.22	7.7	-2.6	-2.6	10	3.4	2.6	-3.9	-0.82	2.1	1.9	4.4	-2.9	5.2
0.49	-0.09	4.9	-1.7	15	6.4	4.6	3.4	8.1	4.3	9.1	-0.42	4.5	5.6	-2.9	2.1	11	-8.4	-4.4	-6.2	2.6	-0.9	1.8	3.7	5.5	6.6	7.7	-3	7.9	-1.4	-0.65	-1.1	3.1	1.5	3.8	0.31	4.3	5.5	3.2	-2.6	5.3	3.2	8.7	0.72	6.2	1.4	7.8	4.4	6.4	0.06
0.47	-0.01	-0.62	-3.8	0.14	-7.7	5.8	-7.8	6.8	2.8	4.9	4.9	3.1	-6.1	1.3	-1.6	2.8	-0.05	3.6	-4.5	-1.2	3.3	0.75	2.9	8.2	3.6	11	-8.4	5.8	4.2	0.32	-0.33	13	5.2	5.8	-2.5	5.6	2.8	0.87	-1.2	-3.6	0.26	6.9	-0.19	5	-5.9	7.9	-2.8	11	-4.2
0.32	-0.17	-0.47	-0.66	0.49	-6.9	-1.2	-2.1	6.9	-5	5.2	-0.49	1.6	-1.3	0.16	-1.3	-1.4	-1.3	-1.8	-5.3	0.38	-2.1	3.4	0.31	1.9	2.2	1.1	1.9	3.1	2.8	1.7	-5.7	-1.1	-2.9	4	-2.1	2.3	-6.2	0.83	-0.58	-2	-0.12	0.31	1.9	-1.8	-3	-2.5	-3.4	-0.86	-2.2
0.29	0.31	-7.5	-6.3	2.9	3.5	-4	-2.9	4.6	-5.7	1.7	-6	-0.15	-0.81	3.4	-1.6	4.8	2.6	6.1	-2	8.5	-5.2	10	5	0.68	-4.2	0.37	-3.5	0.62	-6.2	4.9	-8.3	-4.4	-6.3	-0.23	-3.3	-0.16	-3.1	4.3	-1.4	0.04	-2.6	0.75	-3.3	1.8	-6.6	1.1	-4.4	1.6	-7.1
0.54	-0.29	5.6	1.6	13	1.3	2.6	-0.1	4.4	-2.9	1.8	-3.1	3.7	-5	3.1	3.5	6.1	-1.6	13	-1.7	5.9	4.7	2.4	3	2.6	-1.1	8.5	-2.7	-1.5	-3.5	6.5	-5.7	2.1	-4.2	0.18	-8	-2.9	-4	5	-5.3	3.2	-0.2	5.9	2.1	3.8	-4.8	1.4	-1.2	6.2	-5.6
-0.39	0.44	2.7	-0.61	6.4	-1.9	2.6	-0.36	10	-2.2	6.6	-0.58	3.1	-2.8	-4.8	-2	0.33	4.9	-0.74	-6.4	-0.34	-0.69	-0.98	4	6	6.2	9.3	-1.1	1.6	0.6	11	-1.1	-0.03	-1.7	2.1	2.2	0.62	-4.3	8.1	1	1.6	-0.66	11	-0.8	0.04	-0.91	0.15	-1.2	9.8	1.3
-0.34	0.52	-0.21	3.2	3.2	-3.4	2.5	9.2	9.4	4.9	5	3.4	2.1	2.7	0.73	-9.7	-1.1	2.1	4.8	-3.1	-3.6	0.13	-0.09	2.8	4.9	-6.7	1.8	-7.3	2.4	-0.1	0.39	1	3.9	3.7	1.4	2.9	-2.3	-0.62	7.2	-6.1	4.7	-0.27	8.5	-7	1.5	-0.22	-0.52	-7.5	4.3	1.3
-0.05	0.15	-2.9	2.2	2.3	0.71	1.5	3	0.08	3.8	2.1	6.3	-0.38	1.2	-0.26	-3.2	-1.9	-4.3	-0.97	-3.2	5.5	6.7	6.3	6.6	2.7	-2.9	5.2	-5.2	6.6	0.22	-5	-4.5	12	4.2	5.2	0.52	6.2	1.1	5.7	-2	7.9	3.4	6.1	-5.8	3	2.8	2.4	-1.3	0.71	0.6
0.48	0.02	1.3	-2.9	-2.5	-0.91	1.8	2.4	1.3	-2.9	4	-0.07	-1.6	1.9	3.7	-3	5.7	0.86	-6.9	-3.8	8.4	-0.85	3.7	2.9	2	-6.9	1.4	-1	0.53	-4.2	0.32	-2.4	2.2	-5.3	6.1	0.52	0.03	-1.7	4.4	1.7	-0.94	0.79	2.9	6.5	2	2	1	0.88	-1.1	-2.8
0.36	0.11	-2.9	-0.68	-6.8	-0.75	-1.1	2.8	0.58	-4.3	-2.9	0.22	0.4	-0.34	-1.3	1	-9.9	2.8	-8.1	2	0.8	-4.9	3.6	-3.1	-6.2	-6.2	1.3	3	-3.6	-2.4	4.7	-4.7	-2.7	-1.2	4.8	1.5	7	-3	-6.4	-2.3	2	1.4	-6.5	3	7.3	0.38	6.6	1.8	0.01	0.03
0.54	0.12	-5.8	1.2	-0.31	0.86	-9.4	7.8	-8.5	-3.5	-8.4	1.1	-4.8	-1.5	0.13	-4	-3.5	3.1	-5.4	-1.8	4.2	1.9	-3.4	-1.6	-1.8	-2.3	-0.78	0.05	-3.2	5.2	5	-3.6	1.8	5.8	3.8	-5.7	7.4	-2.7	-4.2	-1.3	0.71	0.72	-7.2	-4.7	7	-5.5	5.5	-4.1	-0.65	0.78
-0.4	-0.17	-6.3	2.1	-3.4	0.22	-8.8	0.41	-8.3	-0.05	-2	-2.6	-4	-2.8	1.5	0.45	3.3	0.25	0.22	-3.1	-1.2	4.9	-11	7.5	2.1	-0.21	-6	-1.7	1.5	2.6	3.6	0.03	2.4	8	3.5	-0.58	6.8	-3.9	4.5	-5.4	-4.1	1	-0.23	-12	-2.5	-2.2	3.2	-2.4	-1.4	-3.3
-0.59	0.87	-4.3	-0.46	-4.2	-4.4	4.7	-4.8	5.2	3.9	4.2	-2.7	-1.5	-0.94	-2	-0.21	-1.4	4.4	0.31	-1.4	0.9	-7.3	-5	-3.9	-2.1	-8.5	1.7	-6.3	1.3	-4.7	0.31	-1	0.72	-4.6	0.22	1.4	-1.3	-0.69	3.7	-2.3	-4.1	-1.9	0.68	-9.1	-3.6	2.6	1.7	-6.4	2	-3.5
0.31	0.19	-1.8	0	-7.5	0.44	-2.1	-6.7	3.1	-7.3	2.8	-0.75	-3.8	-2.9	0.97	-7.4	0.02	1.4	-0.99	-8.3	-3.5	-0.59	1	-4.8	0.64	-7.8	3.6	-5.6	1.3	-10	-0.79	1.3	0.67	-13	-2	-8	0.94	-1.1	8.7	3.1	-2.4	-1.4	1.9	-3.6	-5	4.8	2.3	3.2	2.9	-3
-0.15	-0.22	-1.4	-1.1	-0.49	-1.9	-3.4	-1.9	-2.6	-10	-1.7	-2.5	-6.7	-4.7	-0.4	-6.4	0.14	-1.6	2.5	-8.2	9.2	-3.9	4	-5.4	0.19	-6.8	-2.4	0.57	2.5	-6.8	1.6	1.5	4.8	-6.8	-7.3	-7.9	-2.3	-7.2	6	-3.1	4.6	-7.6	4.4	-6.3	-1.2	-0.68	0.59	0.91	-0.75	-4.4
0.42	-0.22	-3.1	1.7	-6.7	-3.1	-3	1	1.8	-2.9	-4.4	-4.6	-3.8	-1.4	-9.9	-1.2	-5.6	-3.5	0.53	0.91	-1.8	-3	-6.3	-0.87	-0.99	-6.8	-3.5	3.2	2.8	-4.3	0.26	0.66	2.3	-5.5	-3.2	-1.6	-3.8	-3.2	4.8	-4.6	-3	-3	-4	1.4	0.74	1.7	-3	1.4	-0.83	-3
0.04	0.68	-5.2	3.8	-7.7	1.6	-3.3	0.61	0.88	2.8	-3.8	-2.5	-4.2	-0.26	-5.2	4	-6.1	-3.4	-1.2	-4.1	-11	4.7	-3.4	-1.6	1.7	-5.5	-2.9	-0.98	1.1	2.5	-2	6.3	-2.4	3.8	2.9	0.47	-3.4	4.1	-1.9	-0.41	-3.3	7.2	-1.9	-0.17	5	6.9	0.61	2.2	0.12	-1.2
0.22	-0.17	0.52	2.4	12	-2.2	-1.1	5.9	-2	7	-2	6.2	1.5	0.22	-5	4.8	-7.7	1.1	-0.34	-0.33	-3.9	3.6	2.2	5.7	2	1.6	-2.9	-1.5	2.2	5	-3.6	3.5	0.03	5.2	-1.4	2.9	-0.24	5.6	-5	-3.1	4.8	8.4	0.12	-0.27	3.7	3.8	4.3	0.55	2.3	2.1
0.61	0.09	0.18	-3.1	3.4	4.5	-4	6	-5.4	3.8	-6.2	1.6	-0.63	4.8	-1.2	6.2	-7.8	2.6	-1.6	7.3	-2.5	3.5	-0.6	5.2	4.1	5.5	-9.8	2.6	2.5	-2.6	-6.9	1.5	6	0.32	-4.8	0.54	3	0.93	-5.1	3.3	-7	4.9	-10	6.4	2.3	-1	-2.5	0.34	-2.6	3.1
0.09	0.41	-5.9	2.6	-1.6	11	-0.75	0.42	-3	1.9	-4.4	3.4	-3.1	1.6	0.81	2.9	-2.6	-1.1	0.75	7.7	-4.2	8.3	-0.83	7.1	-1.7	3.5	-4.3	-1.1	4.3	-5.7	-0.35	-3.2	3.8	-1.6	0.14	-2.1	6.1	-4.7	-4.2	-1.7	-8.8	-1.8	-4.4	2.2	-5	-6.4	1	-7.1	6	-2.6
-0.12	-0.05	5.8	-1.6	3.1	-2.2	2.2	-0.91	-0.23	-6.3	-1.4	1.3	2.4	-5.9	-3.3	3.5	5.2	2.2	5.9	3.7	0.62	-3.4	1.1	-0.6	-0.78	1.8	-3	-2.9	-3.7	-3.2	-1.4	-7.2	2.7	-4.2	-1.1	-0.79	4	-0.71	-0.7	7.1	-0.19	-4.8	-3.2	-0.9	-0.35	-6.7	3.6	-8.7	4.4	-3.6
0.12	0.25	2.3	-2.8	4.4	-7.7	-1.2	-1.2	-1.1	-3.5	5.2	-3.5	3.1	1.9	-1.9	-5.6	4.5	-0.73	-4.1	-2.6	-6.3	-1.9	2.7	7.2	-1.8	-3	0.91	-7.3	-9.3	1.1	2.2	-5.1	-10	0.97	-11	0.13	-4.2	-3.6	-2	1.4	-3.6	3.5	0.78	-7.8	-1.5	-5.3	-2.1	-1.6	3.4	-2.5
0.2	-0.14	-3	2.4	-0.83	-7.5	4.3	2.4	1.2	-4.8	10	2	1.5	3.6	-5.5	-11	-10	-9.1	-2.3	-4.9	-2.9	-2.5	-1.5	-2.6	-3.7	-4.4	7	-7.2	-8.2	1.9	4.2	-5	-11	6.7	-5.9	-1.7	-5.8	-3.2	-0.3	-1.2	-7.1	-3.8	-1.8	-11	0.9	-2.9	1.9	-1	5.9	-5.3
0.31	-0.02	-4.7	-0.5	0.93	0.2	0.69	-1.4	-1.8	-1.8	-3	-3.5	-2.1	1.3	-5.2	-11	2.9	-9.6	1.9	-4.1	0.67	-4.2	6.2	-0.97	-0.86	-5.9	-0.93	-2.8	0.45	1.6	3.6	-5	-4	5.7	-3	-0.31	-3.8	-0.94	4.7	-4.6	-2.3	-3.5	-3	-7.1	2.4	-3.7	-0.78	-0.05	-5	-0.55
-0.31	0.16	0.86	-1.4	4.3	-3.4	2.1	-3.5	-1.8	-2.8	-3.5	-4	3.1	-0.48	0.11	-3.1	1	-4.5	-2.6	-2.7	-0.53	2.4	-3.2	-2.6	-0.48	-1	-1.9	-7	-3.1	-0.88	-2.6	-2.7	-4.4	3.5	-0.14	-1.6	-4.5	3.9	1.7	-2	-7.1	-3.1	-1.6	-5.9	-4.6	2.3	-2	2.3	-13	7.5
-0.56	-0.32	4.8	3.1	2	-1.9	1.3	5.8	-2.6	4.7	-1.4	1.3	4.7	5.4	1.4	-1.7	-1.5	0.63	-0.59	-3.2	-4.5	-0.03	-1.4	2.8	0.43	0.84	-6	-1.9	-1.6	-1.8	-2.5	-2.3	2.3	5.9	-0.44	1.4	-11	-2.2	-0.53	-3.1	0.3	-4.3	3.5	-2.8	-0.52	-1.5	-7.7	-0.98	-4.5	4.9
0.36	0.27	1.1	-1.6	-2.8	-5.3	-1.5	-0.73	-2.3	1.8	-2.5	-0.26	-0.67	2.7	4.9	-2.3	1.1	3	-1.2	-2.3	-2.3	2.6	3.1	-0.72	-1.9	-4.8	3.5	-1.7	-1.3	-5.5	5.8	-2.3	-2.4	-5.7	-5.7	-1.8	-3.7	-10	-4.5	-3.1	4.4	2.5	1.3	1.8	3	-0.71	1.1	-6.2	0.17	5
-0.01	-0.3	-1.8	2.8	-2.3	-2.5	-6.8	4.2	-7.7	4.8	-3.5	7.1	-3.5	-2	-0.64	5.3	-4.2	3.5	-2.4	1.1	-0.22	-1.9	4.1	-5.4	-0.89	2.2	1	5.7	1.8	-3.1	1.7	3.5	2.1	-8.5	-0.78	0.91	4.8	-3.6	-5.5	3.1	-2.6	6.4	-2.7	6.2	2.9	-0.17	0.11	0.06	-6.5	6.7
-0.04	-1.1	-2	4.6	-3.6	2.3	2.6	8.1	-9.7	-1.5	-4.2	4.2	-1.7	-2.1	3.6	0.03	8	-0.72	-6.8	5.8	-0.07	5.4	-2.7	1.8	-4	6.6	-4.4	3.2	0.98	2.3	-3.7	-1.4	-0.74	-0.84	-0.51	5.1	-0.49	1.8	-3.4	2.8	-2.1	0.56	-4.5	1.4	-1.1	2.5	-8.6	0.51	-11	1.8
-0.18	-0.29	-0.67	0.88	-6.2	7.8	4.2	4.8	-1.6	0.15	-0.91	3.2	1	0.08	3	0.34	-1.2	-2.9	-0.32	8.1	-2.1	2.2	6.6	-7.3	-6.2	6.5	-5.6	6.3	-2.5	3.4	-0.7	1.7	0.08	3.2	-3.8	12	-1.6	1.4	-3.4	5.1	1.8	4	-6.6	6.7	-4.5	3.3	-3.6	5.5	-3.1	-0.04
0.02	0.19	7.5	-3.1	-0.97	1.7	5.2	0.47	6.4	-0.19	5.9	2.5	1.1	2	1.3	1.5	8.2	11	2.2	4.5	-1.2	-3.5	7.2	-1.6	0.53	0.87	-7	4	1.1	1.1	4.6	4.6	3.5	3.9	-1	4.7	1	5.9	-2.8	4.5	6.2	-2.3	6.1	9.6	1.7	-1.4	2.4	3.5	-3.1	6.4
-0.46	0.33	0.8	0.51	-2.1	8	-7.6	4.9	-0.37	1.3	-3.8	0.42	-0.24	3.3	-6.8	1.1	-4.6	5.4	-2.3	9.9	-6.8	2.6	-3.4	0.59	-0.04	-0.37	-0.71	5.6	-3.2	-0.01	-1.4	1.1	-0.8	-1.3	3.6	6.9	-1.1	3.8	1.5	2.8	2.2	6.8	0.52	4.8	1.7	0.32	-1.6	1.5	-2.8	3.7
-0.47	0.19	-4.8	6	-6.2	8.4	-6	4.3	-5.8	2.7	-5.4	5	-0.77	4.3	1.5	4.8	-2.7	4.8	-2.8	1.4	2.4	5.7	-3	1.2	5.5	4.3	3.5	5.7	1.3	-3.1	1.2	-6.8	2	-4.5	1	-1.8	1.8	-1.3	-0.93	0.34	-5.3	0.81	2.1	3.8	-0.9	-2.9	-1.6	1.8	-1.1	-2.3
-0.42	0.25	-5.5	6	-3.7	13	0.15	0.94	-3.2	-3.1	-1.6	-1.5	-3.3	5.3	-1.6	8.4	-1.3	0.02	1.2	8.5	-3.4	-0.94	-0.37	5.3	3.8	3.1	-3.1	5.3	2.9	0.7	-0.26	-2.2	1.8	-1.4	-0.85	-3.4	0.15	-4.1	2.2	3.6	-2.9	-0.29	1.5	0.72	-2.8	0.28	3.6	-0	-0.27	7.2
-0.54	-0.14	1.5	4.2	-12	5.3	-1.9	2	-6.4	1.8	-1.1	-3.2	-5.7	1.4	-0.7	2.6	6.8	-0.64	-1.3	3	-0.42	-3.8	-3.3	6.8	-6.7	-1.2	-7.1	6.9	-9	-0.39	-5.7	-5	-10	-3	-2.2	0.91	-5.3	-5.1	-0.9	7	-6.8	1.8	-4	-1	-2.7	-3.1	-3.9	-2.7	1.2	5.2
-0.45	-0.42	-2	3.2	-6.3	-0.68	-7.8	-1.4	-5.5	-4.1	-8.2	-5.8	-3.1	-2.9	-3.9	-0.99	-6.2	-8.4	-4.1	1.8	-7.5	-5.6	-1.9	2.4	-6.6	0.85	-2.4	-4.5	-13	2.8	-4.8	-3.6	-14	-1.9	-6.5	2.5	-8.3	-1.4	2.6	-3.9	0.21	-4.6	-9.9	-1.9	1	-8.4	-3.7	-2.8	10	0.95
-0.36	-0.2	7.1	-1.4	16	-1.4	2.8	-3.2	-3.9	-12	3	-5	1.3	-0.89	-2.6	2.5	-0.66	-1.9	1.2	2.4	-7	-4.2	-2.5	-7.5	3.3	0.78	-3.2	-4.9	-6.1	5.3	-10	-0.37	-12	2.3	-4.5	3.1	-7.6	-2.8	-1.9	-1.6	-8.3	-6.5	-10	-6	-6.6	-6	-5.2	-4.3	2.2	3.1
-0.25	-0.33	5.1	2.7	4.8	1.2	11	0.99	-3.2	-3.3	2.6	-6.7	2.6	-3.5	2.6	-3.2	-4.8	-0.95	-1.4	4.7	-4.9	-5.8	0.16	0.19	1.2	1.7	0.49	-4.1	1.8	7.2	2	3.1	-0.03	2.2	-0.44	5.8	-0.16	0.97	-4.5	-4.4	-1.2	1.2	-1.6	-8.9	0.1	3.4	0.6	-0.05	5.2	0.7
0.04	0.03	0.91	6.1	-1.4	2.9	-2.2	3.9	-1.6	-5.1	-6.7	0.85	-3.5	0.55	-1.9	-3.8	-11	-6.7	3.6	-2.4	-9.7	-1.5	-5.3	-0.19	-6.8	4	-1.3	4.2	-0.97	7.3	-0.92	-0.7	3	5	2.9	6.1	2.9	1.7	-1.5	-1.6	7.3	0.8	-9	-2.7	0.22	0.06	2.6	3	2.7	-2
0.02	-0.13	2.5	6.4	-8.7	2.8	-3.9	5.8	-1.1	0.06	-3.5	2.4	-7.7	8.9	-1.3	-1.2	1.5	-4.6	1.9	2.3	-1.6	-0.39	-0.94	-4.2	-3.6	-0.89	0.27	1.7	0.16	-0.09	-3.7	0.28	3.2	1.1	2.8	4.5	0.15	4.7	5.3	-5.3	2.3	-1.5	2.6	-2.9	-0.88	4.2	0.39	4.3	0.46	5.7
-0.1	-0.76	0.64	2.5	-6.4	1.6	-5	0.99	1.5	7.8	-0.15	-4.2	-6.2	5	-6.8	3.7	-4.2	-2.6	-7.9	3.5	1.8	-5.3	1	-0.54	-2.4	-2.9	5.6	3.2	-4.6	1.2	4.2	4.5	-6.7	-3.6	-3.4	2.1	-4.9	2.6	1.8	-5.4	-3.5	-0.7	5.9	-3.5	5.1	2.7	-1.9	4	2.4	-4.1
0.27	-0.07	-1.4	-3.3	0.76	-3.4	2	-3.6	4.2	-1.9	5	-5.1	0.78	-4.9	-4.4	-0.35	-7.2	4.8	-4.3	0.87	-2.3	-11	-6.8	-5.2	-4.7	-2.1	-4.5	1.7	-5.8	-1.7	-3.7	-2.1	-9.4	-0.11	-3.5	2.2	-2.9	-4.2	-8	1.8	-3.1	-5	0.02	6.3	-3.7	-4.4	-4.8	-0.08	2.3	-1.3
0.45	-0.03	0.29	-3.6	-2.6	-6.1	-0.69	-9.6	3.6	-4	-1.8	1.1	0.42	-6.5	1.1	1.1	-0.58	-2.8	1.8	5	3.2	-0.21	0.99	-1.3	-4.8	-3.8	-8.1	5.3	-2.6	-0.12	-4.5	-4.3	4.8	-2.4	-1.7	2.8	-2.2	-1.2	-1.8	4.5	-5.3	-3.4	-10	2.2	-5.2	-6	-8.9	-0.62	2.6	1.9
0.04	0.13	2.8	3.3	-2.5	0.23	-6.5	-2	-4	3.1	-8.7	2.1	-3.4	-0.59	1.5	3.9	6.2	-3.7	5.2	8.3	-1.4	-0.95	5.8	2.1	-3.5	-0.94	3.4	6.1	-1.9	6.1	-4.9	-3.6	3.8	3.5	-1.6	4.6	3.6	1.1	-2.6	1.1	-3.1	0.01	-6.6	4.5	2.2	0.28	-1.9	-0.85	0.43	-5.1
-0.59	0.08	-3.5	8.6	-5.5	2.9	-2.4	-0.79	-2	4.8	-7.2	2.4	-8.4	-0.71	-3.2	3.8	-15	6.2	-0.08	3.4	-7.6	7.1	7.3	5.5	-3.2	3.3	-5.9	7.6	-3.9	3.5	0.21	2.2	-0.37	4	-0.98	2.9	3.5	-1.9	-4.8	6	0.98	5.7	1.8	10	1.1	2.2	2.6	0.76	-0.57	-6.5
-0.16	-0.01	1.3	-2.2	-0.11	-3.8	3.1	-0.99	1.8	9.3	-0.83	1.1	2.1	0.19	-1.3	7	-4.4	-2.5	-6.7	6.7	-9.4	2.2	0.52	-6.5	-5.5	-1.1	-2.6	10	-5.5	0.66	-0.63	6.9	-1.8	-3.1	-2.5	1.3	-3.5	-5.1	-11	7.8	-3.2	15	1.5	13	-2.9	2.6	-0.03	0.15	-3.2	4.1
0.03	-0.07	-1.4	-2.9	-6.3	-2.7	-4.5	5.8	-2.8	7	0.59	4.2	-5.4	1.5	-3.1	-0.02	4.4	-0.22	-4.4	0.13	-0.63	-7.9	-1.9	-2.2	-6.4	-3.7	4.4	8.4	0.4	-2	1.5	3.9	-4.5	-8.3	-0.24	0.12	-7.5	-2.8	-1.5	-3	-4	-1.6	9.9	12	-4.3	2.2	-2.1	2	-9.8	-1.3
-0.01	-0.82	-12	-0.23	-6.2	-0.84	-2.6	1.2	-3.5	-5	-2.2	-1.5	-2.6	-1.4	-0.29	-3.1	3.8	-3.7	0.52	-5.6	1.5	-3	3.2	-0.86	-6.5	-4.1	6.9	0.67	-1.9	-5.6	1.9	-0.97	-1.9	-4.2	-0.35	-0.72	-3.3	-3.1	-2.7	-7.4	0.37	-5.4	5.8	-3.1	-5.6	5.8	-1.4	2.9	-2.9	-5.6
0.44	-0.01	-3.4	4.4	0.15	6.1	4.4	0.7	3.2	-8.7	2.5	-3.1	4.2	-5.6	6.5	6.7	12	-8.1	3	4.8	5.3	-4	-1.1	2.1	1.4	-4.8	0.62	-8.3	6	-6.4	-3.3	-8.3	3.8	-7.6	0.44	-6.2	-0.92	-6.6	-1.2	-6.2	7.2	-5.9	10	-12	-1.7	-6.4	0.4	-3.7	0.08	-5.1
-0.25	-0.21	-3	-2.9	-3.3	-3.5	1.3	4.5	-1.6	-5.8	-1.7	1.3	-0.74	-4.9	-1.9	2.4	-0.95	3.8	0.14	1.5	0.75	-5.9	-7.1	0.46	-0.71	-5.3	2.8	-2.4	4.5	-1.4	-2	-4.4	4.6	-4.9	-0.23	-0.04	-0.97	-4.7	2.6	-3.5	-0.36	-2.1	5.1	-4.9	-1.9	-0.81	0.95	-1.2	0.6	-5.3
-0.35	-0.35	-8.9	-1.8	-7.1	-3.3	-4.5	0.27	-6.6	-6.8	-8.8	0.18	-4	-0.52	-0.94	-6.2	-6	-6.2	-0.16	-6	-2	-2.5	-2.3	3	-4.6	0.58	5.7	0.6	-2.8	-1.1	6.7	5.2	-4.9	-1.9	-0.9	-3	-4.6	-3.5	5.2	2.7	4.9	2.1	6.4	-2.1	-3.8	5.6	0.97	-0.78	-1.7	2.5
-0.66	0.32	-6.9	4.5	-6.9	6.8	-4.6	-0.85	-9.1	-5.5	-6	0.86	-4.2	-0.98	-2.5	-5.7	0.51	2.1	-0.08	-1.9	0.06	-4.6	-1.4	-4.7	-8.9	-3.2	-7	-3.3	-3.5	-4.1	-0.96	1.7	-9.8	-3.3	-2.5	-2.8	-4.8	-3.5	4.4	-2.3	0.49	-0.9	0.36	-7	3.2	-6.3	-2.8	-2.4	-4.7	-1.8
-0.21	-0.22	-1.4	2.5	-4.8	5.8	-8.4	4.6	-5.8	-3.6	-4.4	7.2	-1.9	2.7	3.5	-3.3	5.5	-0.77	11	-0.78	1.5	-3.1	0.95	-7	-1.2	1.5	-1.5	-2.4	-1.6	-3.9	-0.54	-0.79	-4.5	-3.5	-7.3	-3	-1.4	-2.9	2.6	-3.5	0.7	-7.2	5.1	-3.2	6.3	-9.5	-1.7	-2.6	-3.1	-3.7
0.15	0.36	-4.7	6.2	1.5	8.8	-2.7	6.3	-3.9	-1.7	-1.3	0.66	0.8	3.9	6.5	4.7	-3.4	9.4	1.8	7.1	-0.9	0.44	4.5	-3	0.15	2.2	0.18	-0.29	-2.8	-0.48	-0.94	-5.7	-1.5	-2.9	-4.3	-0.01	-3.9	-0.14	1.2	1.7	-0.51	2.2	-2.5	0.42	3.9	-8.8	-3.3	-1.2	6.1	3.7
0.08	0.33	-0.53	-0.23	5.2	-2.9	1.1	-3.5	-5.3	-1.4	1	-1.2	0.19	-1.4	2.2	2	11	3.3	-2.2	6	6	-1.3	6.3	-7	6.2	8.5	-4.8	-1.6	4.1	5	-7.7	-1.5	2.5	3.9	2.9	6.9	-1.7	1.4	-3.7	5.4	0.44	3	-5.1	-0.93	-2.7	0.35	-8.6	-0.47	0.8	3.3
-0.25	-0	4.6	-2.3	5.5	-4	-3.1	-1.9	-8.4	1.9	-3.1	-5.8	1.5	-2.6	2.3	-6.5	-0.7	-2.8	-5.4	-4.1	2.9	-2.9	0.61	-6.9	2.5	1.9	-5.8	-5.8	3.3	5.2	-3.3	-1.5	6.8	3.5	-0.25	3.2	-1.5	4.2	-1.1	3.8	-0.4	3	2.4	-4.6	-2.2	3.1	-3	3.8	2.5	-2.6
0.25	-0.6	-2.2	-2.1	-0.55	4	-3.1	-2	-0.92	0.63	-0.63	-3.9	2.4	3	1.4	-0.66	-3.1	0.46	0.76	0.08	-3	0	-3.4	-1.9	-0.36	0.87	-1.5	-0.18	5.9	-4.2	5	1.8	2.6	0.42	3.4	-5.3	1.7	-0.06	1.5	4.9	0.91	2.2	5.5	2.5	-0.61	2.8	-1.3	-2.4	2	3.4
0.21	-0.27	-1.8	-3.6	-9.2	-0.04	-0.59	-1.1	0.81	6.3	-5.1	3.3	-0.06	1.8	-0.79	-2.5	2.3	-6.6	-1.8	-5.5	7.2	0.17	1.4	-2.9	0.75	-8.4	4.5	-2.4	-2.2	-14	1.6	-1.8	0.78	-12	4.5	-9.8	2.4	0.42	0.74	1.6	1.8	-6.2	-3.8	1.4	6.3	0.47	5.8	-4.7	-2.8	-8.4
-0.22	0.54	-7.2	-3.5	-8.5	-4.6	-9.9	-3.7	-5.1	0.82	-8.7	-0.48	-3.4	-3.9	-2.6	2.6	-3.5	4.4	1	2.8	9.3	2.3	1.2	-0.05	-0.38	-0.93	1.2	4.5	-2	-6.6	2.4	-1.4	3.3	-5.5	3.5	-5.8	-2.1	-9.1	2.1	-1.5	-0.86	-0.99	-2.1	8.4	2.6	2.2	-3.6	-4.4	-0.95	-8.3
-0.08	0.13	-2.7	-2.7	1.1	-14	-9.3	-3.9	-7.3	-3.3	-2.5	6.7	-1.2	-6.3	-1.2	7.4	-2.6	9.4	-4.4	7.5	-5.9	17	2.3	12	8.7	2.8	1.4	2.3	1.5	1.9	3.8	1.3	2.6	0.99	2.2	1.4	-2.1	1.2	2.7	3.9	6.9	6.4	-0.36	2.6	1.2	-0.77	-1.4	3.1	6.3	-1.1
-0.61	-0.25	-1	-2.4	3.1	-0.48	-0.11	-6.4	-6.4	-3.8	2.9	-1	4.8	-0.32	-0.91	-3.3	1.3	1.2	1.8	1.6	1.3	4.4	-4.3	-1.9	3.8	-0.86	1.1	-5.8	4.2	2.1	1.4	2.9	4.9	9.3	4.3	1.9	1.8	4.9	-0.49	6.1	-2.7	4.8	-2	3.8	-2.9	-1.3	3.6	0.77	1.6	9.3
-0.14	-0.6	-1.8	-2.9	1.1	-0.22	0.41	-2.1	2.4	-2.9	2.5	-2.7	5.6	-2.1	1.1	2.2	4.3	-7.2	-2	4.9	-1.1	-0.06	-4.4	-4.2	1.6	-2.3	3.7	1.2	4	-0.41	1.8	3.5	5.1	1.2	6.4	-0.37	5	-3.7	4.4	-1.4	-2.7	5.8	9.4	5.2	-2	-2.7	0.62	-0.74	1.4	2.4
0.44	0.54	2.1	-0.66	6	-4.4	5.8	-3.7	12	-3.4	0.68	-4.7	6.5	-0.14	13	6	10	8.6	8.7	7	-0.43	13	2	8.4	10	5	-2	9.5	4	5	2.8	7.9	4.7	-1.6	4.5	4	-0.08	2.3	11	1.6	7.9	11	4	6.7	4.1	0.54	-1.1	1.5	2.8	2
-0.2	0.25	2.9	-5.8	12	-5.4	7.9	-5.5	10	2.8	10	-4.3	4.2	-0.46	6.6	-4.8	2.8	3.6	7.7	3.4	9	2.6	6.9	-1.3	5.2	6.5	-3.2	2.5	3.2	-1.9	2	2.4	5.7	2.2	-0.72	0.33	-3.7	5.2	8.2	-1.1	7.9	-2	3	7.3	2.3	3	-1.4	3.4	-0.65	1.4
0.15	-0.67	1.3	-5.7	0.1	0.68	6.7	-6.7	5.3	-2.5	10	-9.7	-0.69	-2.8	-0.77	-3	-2.3	-3.7	2.1	-11	-0.99	-0.51	-1.6	-11	-2.1	3.5	2.2	1.6	-0.04	1.3	1.9	0.56	-2.8	2.9	2.9	1.8	-6.5	1.7	-0.91	-2.5	-0.05	-6.1	4.8	7.3	3.1	0.31	-4.5	5.1	-7	-4.1
-0.03	0.2	-3.1	-1.6	-5.2	3.5	4.8	-0.64	0	-1.4	4.3	2.4	0.7	4.7	2.4	0.61	-2.8	-4.3	-0.05	-5.9	2.5	-3.1	-1.1	-7.2	2.1	1.6	8.6	9.7	-1.3	4.6	3.6	1.6	-1.9	-1.1	1.4	-0.87	0.28	5.6	2.1	3.8	3.7	-2.3	3.8	11	4.4	0.38	4.3	3.4	2.2	1
-0.39	0.27	4.7	0.51	6.4	1.9	0.45	6.4	0.08	3.5	7.8	3.1	2	4.2	0.91	-0.55	1.4	0.83	4.8	-1.9	3.1	8.4	3.8	-3	-0.71	-0.11	-3.4	1.6	-0.06	-2.7	0.85	6.1	2.6	-9	2.5	-3.9	7.6	0.69	-2.9	2.7	1.6	-3	-2.5	4.3	7.4	-5	5.3	1.5	-3.1	0.89
0.07	0.04	1.7	4.1	6.6	6.9	-5.2	-0.8	2.2	4.3	1	2.7	1.3	8	-0.58	-1.1	0.63	3.7	7.1	3.6	6.3	0.45	4.5	-0.22	4.8	1.5	-3.1	0.87	1.5	2.5	-0.54	3.3	4.3	-1.4	5	2.5	4.4	-1.9	-0.61	5.1	3.3	4.9	-1.4	-1.2	5.1	2.8	2.8	0.66	-6.5	1.6
-0.31	0.3	-1.8	-0.11	-2.2	5.4	-3	-6.3	-0.47	-4	-2.7	-7	0.55	-3.3	3.8	5.8	-4.4	-0.04	1.2	7.7	4.4	-5.8	3.2	11	3.9	6	-3.9	-5.5	-0.67	5.1	-0.19	-4.8	1.3	2.2	0.55	1.9	3.8	2.2	3.4	-0.19	6.2	4.5	-6.2	-9.2	2.9	-2.2	-0.93	3.1	-2.6	9.2
0.15	-0.05	-1.5	-0.12	-10	0.09	2.9	-0.99	-5.2	-6.4	0.56	-7.5	1.8	-2.7	6.9	-5.1	6.3	-5.3	1.9	-4.9	1.1	-4.2	-2	-1.3	-0.95	-1.1	-3.5	-5	-3.9	-0.35	-0.58	-4.4	-4.4	3.7	-0.54	1.1	0.24	1.5	1.3	-5.8	-2.6	-1.3	-2.9	-4.2	-1.3	0.62	0.59	-0.76	-2.3	-4.7
-0.11	-0.01	1.6	2.4	-3.8	1.1	2	9.1	-1.7	1.4	-3.6	-0.03	-1.5	4.6	-3.5	0.24	0.05	-0.36	-1.8	-4.5	-3.7	2.8	-1.4	-4.6	-3	-4.2	5.5	-3.2	-3.9	1	3	-2.7	-4.7	2.7	0.62	2.2	-2.6	0.06	-2.1	-4.3	-6.3	-5.2	3.7	4.6	-1.6	-0.31	3	0.8	-1.6	-2.7
-0.52	0.18	0.08	7	-6.4	3.2	-6.7	8.1	2.3	3.8	-1.4	4.7	-2.2	5.4	-8.3	-4	-9.1	2.3	-4.1	0.71	0.22	4.9	1.7	-2.1	-5.3	2	3.9	0.35	-4.8	3.2	5.9	-2	-4.7	3	0.7	1.6	3.9	4.3	-1.8	1.5	1.9	1	-10	1.4	-0.59	5.4	4.2	7.9	-1.2	-0.08
0.36	-0.29	3.2	5.1	-0.11	-0.9	-0.55	1.1	3.1	0.77	2.7	3.1	0.8	4.4	-4.7	-3.2	-11	-2.8	-1.5	-0.17	-3.8	0.46	-8.2	-8.6	-2.2	4.1	2.5	3.4	2.6	2	6.8	-4.4	-1.7	4.9	4.5	-0.5	0.54	11	-5.5	-2.4	0.36	-8.9	-1.7	-2.7	2.2	-1.6	4.8	5.4	-3	4.1
0.18	-0.34	1.9	-7.5	-1.1	-7.8	6.6	-13	3.9	-6.2	2.7	-4.2	-2.1	-8.9	-2.8	-10	-1.3	2.5	-7	-2	-7.3	-7.2	-4.8	-0.93	-1.8	1.2	6.8	4.5	4.1	-0.49	3.4	4.4	2.1	-0.83	7	-0.76	3.7	9.8	-1.9	-0.6	0.09	-12	3.6	-2.1	3.5	-0.18	2	7.4	0.45	4.4
0.59	-0.35	0.15	-7.9	5.6	-4.4	-4	-2.4	1.4	-3.9	-3.8	-1.5	0.07	-7.6	-1.9	-6.5	-1.7	2.7	1.1	0.59	1.3	-9.9	-0.81	-1.8	3.5	-3.9	2.6	2.5	4.1	3	4.2	-0.51	5	4.7	1.1	3.7	7.9	2.4	-2.2	-5	-4.2	-9.2	1.4	4.2	2.5	-0.65	7.4	2.4	-2.3	3.2
-0.5	-0.14	0.18	1.3	2.3	4	3.9	1.5	6.1	3.4	4.7	3.7	0.22	-1.4	-1.2	0.71	6.7	1.1	0.31	3.5	-1.1	1.7	1.4	-3.2	-0.16	0.88	0.05	4.8	4.5	4.6	-8.3	0.21	3.8	0.71	0.64	6.9	5	3.4	-2	4.2	-9.8	-0.78	-3.2	11	-4.9	-0.2	5.7	-4.5	-5.7	3.8
0.33	0.21	2.5	9.3	-2.8	1.7	4.8	4.6	7.3	8.5	3.1	8.3	5.9	4.1	5.5	-6.1	-1.2	2.5	3.6	6.3	5	1.4	2.7	-2.3	0.1	-1.1	-3.5	-0.93	-1.3	-2.2	-2.2	0.66	-5.3	-4.2	-2.9	0.36	-1.1	-2.3	-2.3	8.6	0.17	7.9	1.5	5.7	-6.2	4.6	-2.1	-2.1	-2.9	-6.8
0.71	-0.23	0.31	2.8	4.9	-3.6	3.3	-1.6	2.8	0.48	0.17	-1.6	1.6	-0.86	10	-6.5	4.3	-0.76	3.2	-2.9	7.2	6.2	0.94	1.7	3.5	-2.6	-0.09	-8.4	-2.5	-4.8	2.5	1.6	-3	-1.7	-6.7	-3	-2.9	-7.4	3.1	-1.8	7.9	7.5	0.4	3.4	3.4	4.2	-5.3	-1.3	12	-1.6
-0.19	0.06	2.6	-9.1	2.5	-4.9	1.6	-9.5	-1.6	-5.7	-3.1	-6.1	-1.5	-5.4	5	0.11	0.95	-2.7	4.9	-6.5	6.5	-7.7	-0.87	-0.03	0.37	-3.4	-0.37	-0.25	-2.8	-3.8	-2.3	-1.4	-2.1	-1.8	-2.5	-3.8	-4	1.1	3.4	4.8	1	3.3	7.1	-2.1	2	5.4	-2.2	-5.2	1.2	-1
-0	0.01	-1.1	-2.7	-10	-0.44	2.8	-2.1	4.8	-5.1	0.11	-5.5	0.81	-5.4	-7.2	3.5	-1.1	1.8	-0.82	-6	-0.93	5.1	-9.7	5	-4.1	-0.14	6	-5.7	-6.1	-7.8	-0.78	-0.75	-5.2	-1.6	1	-7.7	0.39	-3.5	-1.9	-2.7	-4.3	0.51	4.2	-9.5	-2.6	0.33	2.3	-5.8	-6.2	-5.6
0.07	0.39	-4.1	-2	0.4	-6.8	3	-1.4	1.6	-0.06	-2.5	-2.5	-2.3	-1.8	-4	5.6	1.1	2.2	-2.6	-2.7	-4.4	6.3	-6.1	5	-4.3	3.4	-0.55	-7.1	1.8	-0.88	-1.6	-1.6	2.8	-0.46	0.53	-4.7	1.8	1.2	-0.91	-0.94	-0.04	-1.6	-2.4	-3	-2.5	-1.4	2.5	1.7	5.4	-2.3
0.21	0.62	-0.98	0.06	1.3	1.5	-6.5	6.6	-1.7	1.9	-4.4	0.75	-1.1	2.6	0.7	2.4	3.4	12	-5.7	3.8	-0.78	-3.7	-1.6	0.72	3.3	1.9	-7.9	-2.5	-2.2	5.4	-3.4	0.6	2.2	0.84	-2.3	2	-0.4	3.7	-1.2	1.1	3.1	0.26	-11	-0.76	0.75	1.2	-1.8	6.7	-2.6	0.83
0.08	0.05	3.4	-0.24	0.25	3.6	-1.9	2.1	-4.5	2.4	0.61	-1.8	-4.1	4.8	-0.05	1.3	1.2	6.8	-3.9	-2.3	2.9	-3.7	3.4	1.1	3.3	5.7	-1.4	-8.4	-0.77	2.3	-0.16	2.6	-0.45	2.6	-3	3.3	-1.1	0.1	-1.3	0.89	0.19	2.8	-4.3	1.4	2.2	0.96	-0.76	0.4	6.8	-2.4
0.2	0.26	-0.71	-0.73	1.9	-1.3	7.6	-7.6	5.5	-2.7	5.2	-5.4	1.9	-1.9	3.4	8.8	1.3	-4.9	2.5	2.5	2.2	-2.1	2.1	3.3	-0.22	5.9	6.5	-0.92	-0.55	2	-0.11	3.8	-0.97	6.2	-1	5.5	-1.5	5.1	0.85	0.06	2.4	-0.31	2.5	-9.6	-0.58	3.7	-2.2	2.4	4.7	7
0.14	-0.01	0.67	-4.2	1.6	-4.3	-0.38	-2.2	4.5	-1.5	4.8	-4.6	1.2	-9.5	1.3	5.3	3.6	3	-5	-1.5	0.3	-0.33	3	4.7	-7.8	3.6	-3	-4.5	-2.2	-1.5	1.4	5.7	-2.6	4.1	-3.6	1	-0.57	5.8	-3	3	-0.51	-0.55	0.52	-11	-3.4	6.4	-2.2	1.5	-8	-3.1
-0.13	-0.45	1.4	-1.6	7.8	-4.5	-1.5	0.23	0.44	0.71	-0.62	-1.1	0.52	1.9	-6.2	-4.2	-0.68	-3.6	1.9	-4.8	-2.6	0.95	-4.1	4	-4.8	-1.9	2.9	0.99	5.5	3.3	-1.8	5.2	2.8	2.2	0.41	-3	0.78	0.3	1.6	-2	-3.6	-1.6	-0.35	-2	-8.1	-0.37	0.75	-2.1	-8.2	-4.9
0.68	-0.27	2	3.2	4.4	-3	-3.8	2.6	-2.3	4.1	0.07	4.4	-0.76	1.5	-3.7	-5	3.5	-6.2	8.2	-8	5.2	-1.1	-2	4	4.1	-5.9	3.6	0.68	4.1	-2.9	0.43	-2.9	1.9	-2.6	3.8	-1.8	2.5	-1.4	2.3	-5.1	-0.45	-5.7	10	-3.2	-2.1	2	2.6	-3.5	-1.9	1.7
0.19	-0.3	4.8	-1.3	0.92	-0.41	3.5	3.8	1.6	4.8	-0.23	6.6	0.67	-1.3	4.2	-0.7	3.3	-6.9	6.9	-5.8	4	1.6	2.8	5.7	5.5	-7.5	4.3	-2	0.76	-2	1.6	1.9	-1.2	0.27	0.02	-6.7	1	-2	7	-7.1	2.4	-2.5	3.1	0.22	4.9	-1.7	0.14	-0.06	6.2	-1.9
-0.17	0.22	7	0.3	5.2	4.6	1.1	3.4	0.68	5.2	1.8	7	0.35	3.9	2.6	-0.31	-4.4	1.9	-4.5	0.92	-5.2	6.1	3.3	-0.3	1.6	1.2	1.2	3.8	2.2	-1.2	2.4	-1.4	-4.1	-1.8	-1.4	-4.6	1.9	-1.3	2.9	-0.84	-6.7	-0.01	-0.5	-1.3	-0.24	-3.3	1.6	-1.3	4	1.7
-0.29	0.21	1.6	2.6	0.62	3.2	3.9	2.5	1.8	5.7	2.4	4.8	0.68	5.3	-3.6	5.3	-3.1	-1.7	-6.4	8.4	-6.2	-3.4	-1.4	0.15	1.6	-2.3	-2.2	-0.39	-0.13	1.7	-4	-3.4	-2.5	1.4	-0.87	-0.96	0.76	-5.1	-5.8	0.75	-0.9	0.11	-6.8	-2.5	0.86	-3.5	2.3	-7.3	-0.3	2.5
-0.06	0.72	2.9	-3.3	9.3	4	3.2	0.6	-0.13	4.9	4.1	6.8	2.4	4.5	-3.3	8.3	7.8	3.3	-0.24	-2.1	-0.4	-0.01	0.91	3.2	2.7	-3.8	-5.7	-1	1.1	-0.08	-7.4	-3.8	4.5	-2.5	-0.48	-2.5	4.1	-10	-3.4	-2	1.9	4	-5.7	-0.2	-8.3	-1.6	-4.2	-6.1	4.6	2.1
[truncated: 952 more columns]
