# Supplementary material for: Dyslexia on a continuum: A complex network approach
Source: PLoS One. 2018 Dec 17;13(12):e0208923. doi: 10.1371/journal.pone.0208923 (PMC6296514; doi:10.1371/journal.pone.0208923)
Supplement: S1 File — Detailed information about the archive contents is provided in the included README.txt file. (TGZ) [file pone.0208923.s001.tgz › FS_697_VV_run_2.csv]

3	16	0.25	4.6	-4	7.8	6.2	1.1	8.6	17	7	11	-6.2	-0.49	-4.4	2.7	-2.9	9.5	-3.9	3.4	0.96	5.2	-0.24	1.7	-3.4	13	2.8	8.5	3	7.7	2.6	14	2.2	4.7	1.9	7.7	1.8	7.3	-3.1	0.87	0.38	5.3	-0.27	12	-0.19	11	4.3	10	4.7	11
7.2	11	7.4	-0.11	-3.3	-5.9	9.5	-0.05	7.5	3.8	2.7	10	-5	1.9	-6.2	-4.4	-7.5	-0.59	-4.9	-0.77	-1.4	-1.8	1.7	-1.4	1.1	2	3.5	2.1	3.5	-0.49	-0.36	5.6	-2.1	2.9	1.4	-1.4	4.4	0.81	-6.8	1.6	0.82	0.67	-1.1	2.3	-1.6	-1.3	5.5	1.3	7.5	7.8
11	0.75	9.4	-1.6	5.2	-2.4	3.1	-1.2	8.4	-1.7	9.7	2.7	3.1	-1.6	-5.4	-1.3	-4.8	-5	-4.1	2.4	-0.68	-0.1	0.61	-1.9	3.2	4.6	6.3	-0.38	-4.3	4.3	2.3	1.5	4.4	3.4	-1.1	-1.1	6.3	0.59	2	2.7	0.2	0.35	3.8	4	1.4	3.4	7	0.15	1.8	4.9
1.9	3	5.2	-5.2	3.2	-2.2	-4.9	-5.2	-7	6.8	2.9	-2.5	2.3	-0.98	3.5	0.11	-0.75	2.3	-1.2	1.9	1.4	0.95	-2.8	-0.02	3.8	2.5	-0.4	-0.84	-4.2	2.3	-0.96	-0.32	3.1	-2.7	0.24	1.1	2.3	1.6	-1	-0.08	2.6	0.47	1.1	-1	-0.67	1.8	3.1	4.7	1.8	2
0.27	8.7	1.3	7.3	-2.7	-3.5	-3.7	1.8	-0.01	11	0.42	13	1.3	4.1	-3.5	5.3	-0.38	6.3	0.87	7.3	0.38	6.2	-0.65	0.78	2.8	-0.59	4.3	-1.3	-0.92	0.61	-1.3	0.99	6.8	0.63	3.1	2.7	4.8	0.72	3	3.8	3.3	3.2	-0.3	-0.84	-5.7	1.5	0.7	5.1	-2	5.2
-3.1	-2.6	-1.8	-2.1	-7.2	-6.2	-4.8	0.61	-4.1	0.49	0.96	5.5	-1.6	2.8	1.9	3.2	5.5	0.39	4	5	-0.74	0.73	0.89	3.4	1.1	2.4	2.8	-0.29	-1.2	3	3.1	8.9	0.87	8.2	-1.6	0.77	3.6	2.7	3.2	2.1	-2	4	0.18	8	-3.7	7.9	2.2	0.56	-4.1	2.1
9.1	2.8	3.9	-4.3	3.5	-4.2	1.9	-5.4	-2.5	-7	0.46	-2.6	2.2	-4.4	0.38	2.6	-1.8	1.7	-1.1	0.39	-2.4	0.36	-1.8	-0.51	4.9	2.5	0.86	1.5	1.3	0.17	0.56	-0.39	4.4	-2	-0.66	5.8	0.39	2.9	0.28	-4.2	-0.97	5	-3.9	4.8	-6.1	-3.5	4.6	4.1	0.58	8.1
6.1	4.6	4.9	3.1	1.9	2.6	0.63	0.73	2.9	-1.1	3.4	7.1	3.9	2.4	1.8	-3.8	-1.6	5.1	1.9	0.04	1.9	-0.25	1.9	4.7	1.8	2.3	1.1	4.8	4.8	1.4	-0.94	-3.5	4.3	0.56	2.9	1.6	-3	4.6	2.5	-7.1	1.2	2.5	0.29	-2.4	-1.3	-9	3.4	6.3	1.2	7.3
-3.6	2	0.48	0.79	0.25	1.5	-0.19	8.2	3.5	3.2	-3.3	5.2	3.9	3.1	-1.3	4.2	-0.05	3.7	3.3	4.2	-0.85	0.66	1.6	5.8	-4.9	3.6	0.5	5.2	3.3	4.2	-1.3	4.6	-6.1	5.3	1.7	-2.7	-0.51	6.4	-1	-2.1	-0.7	2.5	2.3	-0.04	3.4	0.55	-1.6	5.2	-0.53	5.6
-7.1	1.8	-6.6	-3.3	-2.1	8.7	-2.6	1.2	2.9	2.2	-7.3	5.9	2.7	2.2	3.5	6.7	5.3	3.7	-1.9	5.1	-1.1	4.3	3.8	2.5	-2.5	6.3	-5.2	3.7	-4.7	1.9	-2.1	2.5	3.6	0.04	-4.9	-1.9	-0.49	5.8	-1.5	1.1	-3.7	3.2	6	4	3.5	4.7	-1.2	3.7	-2.5	1.2
2.8	9.8	0.99	7	8.4	9.7	4.9	1.2	6.2	2.3	3.1	5.3	1.2	-4	-2.4	4.7	-3.8	0.87	-5.4	5	2.4	7.6	0.98	4.2	-0.18	6.8	-5.3	4.3	-3.2	4.3	-4.1	1.3	2.9	-0.83	-1.1	0.9	-0.24	6	-0.7	4.6	0.09	6.6	1.4	9.7	0.44	5.3	2.9	-1.8	2.9	-2.4
-2.9	-2.1	-1.7	1.2	11	-5.2	-1.4	-1.5	1.7	1.7	0.77	-0.31	2.9	-4.8	4.8	0.41	1.2	7.6	2.9	-4.5	2.5	0.39	-4.2	2	0.52	5.8	4.7	2.2	3.8	3.4	-3.7	1.1	-3.2	1.2	-0.88	-2.8	0.89	-0.73	-0.72	5.8	-2.2	2.5	0.63	7.3	0.36	0.47	-3.2	-0.27	-3.5	0.36
-2.7	-4.6	1.9	-3	-8.4	3.3	-2.2	-1.2	-2.4	-1.6	-1.9	2	1.9	-3.6	4.7	1.4	-6.3	-1.5	4.5	-6.3	5.2	3	0.68	-4.4	5.2	2.4	4.6	2.2	1	1	-0.09	0.31	1.8	-0.13	0.43	1.2	-2.2	1.2	-0.67	-1.1	2	3.9	8.1	1.4	7.6	-0.5	4.9	-0.38	-1.3	-1
-3.9	-0.87	2.1	2.9	-6.2	6.5	-0.08	-1.8	-4.7	-4.5	0	2.8	-8	8.4	0.17	0.6	0.52	4.9	-1.6	8.8	8	5	3.8	6	6.6	-4.4	7.5	1.8	8.7	0.13	4	-4.1	0.75	-0.67	6	1.9	7.7	-0.59	0.58	0.81	7.7	1.1	5.7	-3.1	8.2	-5.1	5.6	-4	2.5	-4.3
-2.7	0.73	2.5	2.9	-4.3	-6.7	2.9	2.3	1.6	-4.4	-2.3	-3.3	-1.6	7.6	0.8	-0.76	5.2	-9.7	-0.12	2.1	1.6	-6.1	1.6	2.9	1.6	-2.1	-0.23	-4.6	-0.31	-2.3	1.3	-2	-5.8	-5.3	-3.1	1.8	2.7	-1	-2	-2	3.8	1.4	-1.2	-2.6	-0.18	-7.9	-0.89	-4.7	-2.6	-4.1
-2.6	-5.2	-4.2	-5.3	-2.9	-8.2	7.2	-2.4	0.01	-7.9	-6.2	-6.9	-1.8	5.5	-2.4	-3.9	-2.4	-6.3	-5.2	-1.5	-4	-7.3	-5.4	-4.1	1.4	-2.6	-5.3	0.18	-3.9	3	-1.5	0.07	-0.77	-2.1	-1.4	-2.6	-2.7	3.9	-2.2	-4.3	-2.1	4.8	2.1	-4.5	4.8	-7.8	-1	-1.3	-5.3	-3.1
-6	-5.3	-5.5	-1.2	-5.2	-4.7	-6.8	-5.6	-4.2	-4.5	2.3	-5	3.9	-0.38	-7.8	1.6	-6	1.6	-4.8	-0.23	-4.7	-2.5	-2.8	-1.7	-3.3	-1	3.6	1.1	-1.2	0.95	1.2	-0.3	1.4	-2.7	2.1	0.27	-0.48	-1.7	0.52	-0.38	-2.3	1.2	-2	-3.8	-1.4	-5.1	-0.22	-1.1	-2.6	-2.1
0.54	-2.6	2.3	3.6	3.6	-1.5	-6.5	0.17	-3.1	-4.7	0.27	1.2	5	-0.87	0.58	-5.8	2.3	1	4.5	-0.91	1.8	-1.7	4.7	4.2	0.36	-6.1	3.2	-5.7	2.9	-3.9	1.7	-4.3	-1.8	-2.3	-1.1	-2.7	3.9	-4.6	1.6	-3.9	2.2	-3.7	-6.8	-7.1	-0.58	-1.6	-1.3	-3.6	1.1	-8.6
-5.2	-8.9	-2.2	-5	1.9	-6.6	-0.17	-2.1	-3	-3.2	-4.8	-3.8	5.9	-1.4	2.4	-11	3.7	-6.1	7.2	-6	3.3	-5.8	0.35	-1.8	2.2	-8.1	2	-2.3	0.79	-1.1	4.5	-3.6	4.2	-0.93	5.2	-2.5	5	-2.8	-0.41	1.2	4.8	-6.7	2.4	-5.8	3	-6.3	5.6	-6.9	5.7	-16
-6.9	-13	-0.85	-11	0.88	-11	-3.4	-6.8	-2.2	-7.5	0.41	-8.3	0.63	-2.1	4.5	-12	-4.9	-4.2	-0.68	-5.7	-2.3	-4	-2.4	-5.7	1.5	-2.3	3	-2.7	3.8	-2.4	3.8	-3.5	-2.9	1.1	5.5	2.2	-0.26	-4.9	2.8	4.4	1	-1.7	0.65	2.5	2.1	-4.7	1.7	-6.8	11	-9.4
-6.7	-7.4	-0.43	-8.8	-2.6	-7.2	-7.1	-1.7	-3.1	-7.1	-2.7	-9.9	-1.1	-5.1	-2.6	-3.2	-5.6	-1	-0.63	2.3	-3.3	-0.23	-7.8	0.82	-4	-0.43	-1.3	-2.2	-6.1	-4.7	-0.16	-3.1	-1.3	-1.1	-3.3	-6.2	-7.2	-4.4	1.6	-5.6	3.8	-5.9	-0.15	-0.89	1.2	1.1	-1.6	-6.2	0.33	-7.4
-3.8	0.83	-1.1	-5.6	-0.52	-6.3	-2.9	-4.5	-2.9	-4.3	-2.4	-6.3	0.38	-4.8	0.59	-7.2	5.4	-5.2	-0.4	-2.2	-6.8	-2.3	1.6	-4	-4.7	-5.3	-2.1	0.51	-1.2	5.2	-2.1	2.1	-2.4	3.3	-4.1	-1.1	-6.6	0	0.2	2.9	-2.3	-2.7	-4.2	-3.6	-4.5	1.5	-6.2	-2	-6.7	-7.7
-3.5	3.2	-6.7	8.9	-14	1.9	-2.7	-2.6	-5.5	4.7	-5.6	-1.1	1.1	-3.4	1.2	-4	11	-5.8	-0.16	-5.2	-2.6	-5.8	0.18	-1.2	-4	-0.48	-9.6	2.2	-6.4	0.24	-4.6	4.7	-2.7	2.1	-3.8	2.4	-2.5	1.6	-3.3	7.2	-7	1.2	-5.8	3.2	-3	2	-10	-0.43	-3.7	-1.6
-5.1	-0.65	-3.1	12	-6.4	-4.3	-10	6.5	1.3	3.3	-2.5	1.3	1.3	5.5	1.4	2.1	3.1	1.6	1.6	0.47	-0.76	-1.2	-7.3	3.2	-3	2.2	-12	4.3	-12	-1.8	-1.3	4.2	-4.1	0.82	-5	0.6	-11	2.1	-3.7	1.5	-9.6	0.59	-4.4	2.7	0.26	-2	-9.5	-2.2	-3.3	1.3
-6.3	-5.2	-1	-4.7	0.79	-4.9	2.3	0.77	-1.8	-0.13	1.1	-6.4	0.36	2.7	2	5.3	2.4	-3	0.85	4.1	4.8	-1.9	-0.96	-0.29	-0.75	5.8	-8.9	3.8	-2.8	-4	0.91	2.9	-0.67	1	1.9	-5.6	-6.8	-1.2	2.1	-3.8	-2.5	-1.5	-1.3	3.5	6.8	-1.1	2.4	-1.5	1.1	-3.4
-5.1	6	-2.8	2.9	0.51	1.9	0.27	1.9	-1.8	1.2	-4.5	-8	-2	5.7	3	-0.11	4.1	-1.7	1.9	1.9	6	1.5	0.41	1.6	-3.1	-0.2	-4.4	-2.7	1.6	0.22	-1.8	-5.8	-1.6	0.85	-5.5	-2.5	-3.4	-1.1	6.7	-5.2	-1.4	0.31	-1.8	-1.3	2.2	1.8	3.7	-1.7	-2	2.5
-0.33	-4	-3.6	-0.11	4.5	10	0.45	0.16	3.3	4.9	0.69	0.11	-2.6	5.5	1.2	-0.7	4.2	-1.6	-2	0.8	0.3	2.1	-4.4	-0.25	-1.3	-1.2	-3.1	-1.8	-2.6	-2.4	-5.6	0.97	0.92	-2.1	1	-2.9	-3.4	-3.7	2.5	-1.6	-3.4	-3.4	2	-5.4	6	3.3	0.31	-2	-2.9	-4.3
9.2	-12	8.9	-0.71	6.7	5	1.6	-3.1	6.7	-5.4	6.6	-1.7	-4.9	0.04	-0.26	-1.7	-3	-0	1.3	-2.6	-6.5	-0.83	2.7	-6.3	-5.6	-2.1	0.71	-0	7	1	-0.36	1.1	5.3	-11	2.3	0.72	-2	-2.5	-0.19	2.6	2.2	-3	1.1	-4	0	-2.6	2.2	-7.7	6	-6.6
5.2	-0.58	4.2	0.92	3.5	-8.9	3.8	3.1	0.25	-6.4	2	-1.3	-2.2	-5.2	0.43	-3.3	2.1	-3.1	4.5	-0.45	-4.3	-2.8	2.4	-3.7	0.42	-1.6	-2.2	-0.94	-5.6	1.9	-5.8	2.5	1.1	-8	-0.41	4.2	-0.57	-2.8	-0.3	5.3	3.5	-0.26	-1.5	-3.9	-6.9	-5.6	-0.08	-2.5	1.4	-7
-0.42	-0.4	-3.2	0.47	4.6	-5.8	1.1	-1.4	5.2	-8.2	-2.6	-0.98	5	-0.35	-0.11	-4.2	3.9	-14	1.6	-2.2	3.6	-6.5	4.6	-3.6	-1.5	-7.5	0.69	-7.1	2.3	-3.9	-5.5	1.8	3.2	-4	5.1	6.3	0.71	-3.7	2.2	2.8	4.7	-4.6	-4.6	-12	-4.6	-10	3.2	-7	1.9	-6
-3.8	-0.44	-4.2	-3.2	-2.2	-4.7	-8.3	-2.6	6.6	-5.6	2.6	-9.5	2.2	1.4	3.8	8.7	-1.9	1.6	0.61	3.5	2.2	2.1	-5.1	-1.6	-2.7	-2.9	-0.96	-2.7	0.07	-0.17	-1.6	1.1	-2	-1.1	-1	4	-2.2	-5.9	-2.1	3	3.2	-5.2	-1.2	-8.8	0.44	0.25	3.6	-7.6	2.3	-13
2.7	-1.4	-1.5	-4.7	2.4	4.1	3.5	-0.61	-2.1	4.6	1.9	-7.9	-2	6	5.1	-0.61	2	2.9	1.9	9.9	4.6	3.4	1	4.2	-0.2	-1.9	2.9	-0.43	3.8	0.81	1	-4.8	-3.2	2.7	-1.1	6.8	-1.2	-2.2	0.16	6.1	1.2	-0.45	1.5	-5.4	5.8	3	4.9	1.2	5.5	0.4
-1.5	1.9	-2.3	4.1	1.2	4.7	-0.54	4.4	-6.1	3.3	-6.5	-2.8	-0.61	4.5	0.72	2.5	5.6	2.6	2.5	4.4	-0.95	0.3	2	2.6	-1.6	0.91	-5.7	-2.6	0.65	-3.1	-1.7	-5.7	0.15	-3	0.25	-0.12	-4.4	-0.81	-3.4	1.8	2.2	-0.52	-3.7	-0.98	2.4	-0.31	1.3	4.8	0.21	-0.38
3.8	-0.41	0.99	7	-10	1.1	1.8	4.1	1.3	-0.26	-0.67	-4.4	-0.61	-3.2	-1.6	8.6	2.5	9.9	-0.13	6.6	0.1	1.3	-3.7	-1.1	-1.8	-1.9	-5.5	1.1	0.06	-4.3	-2.6	-2.9	-3.2	-0.85	-0.82	-1.7	-1.3	2.8	-5.8	-2.8	-2.9	5.9	-6.4	-0.35	-2.6	-0.15	-0.9	0.15	3.9	2.2
2	12	0.8	12	-0.16	4.1	-1.4	13	-3.4	2.6	1.4	-0.13	2.9	1.5	0.45	5.2	-0.22	4.5	2.3	11	-1.2	3.5	0.44	5.2	-2.1	-5	-2.6	0.79	-0.15	-5.8	1.3	-5.6	-2.8	-4.2	-0.15	2.1	1.4	2.8	-3.5	-2.8	0.23	3.3	-7.8	-1.8	-5.1	1.1	5.3	2.6	6.3	7.6
8.4	5.2	3.4	3.9	3.8	8.9	2.1	1.8	4.5	0.61	5	-2.1	4.5	-1.7	4.3	3.9	7.3	1.2	4.1	5	-1.5	-0.62	0.19	2.2	0.8	-2.4	1.6	5	0.19	5.8	1	-2.2	-0.34	5	-5.2	4.6	0.02	4	1.3	3	-3	3.6	0.79	3.4	-0.18	3.7	-2.5	8.3	1.3	5.4
-0.54	-7.8	0.91	-1.8	3	4.6	2.6	-0.72	-3.5	-1.7	1.8	-3.8	2.3	-6	2.2	-5.2	3.2	-6.9	4.4	-8.3	5.3	-0.4	2.5	-5.6	-1.9	1.2	0.28	2.1	-1.3	1	3.6	-1.9	1.7	1.4	1.6	3.3	-2.2	-2.5	3.5	-7.1	4.5	4	3.5	1.2	0.25	0.19	-1.1	2.9	4.6	0.91
-0.44	-1.1	1.2	2.1	1.3	4	-0.88	2.5	-0.84	-4.1	4.9	-6.5	1.5	-2.8	5.8	-13	7.7	-0.81	1.4	-6.6	0.89	-4.1	2.6	-0.38	0.79	-9	0.51	-2.1	-2.5	-3.1	-2.8	-6	-0.49	-9.2	-2.9	-1.5	-3.1	-6.4	2.6	-5.9	0.16	-6.2	3.8	-11	1.4	-8.3	-1.5	-3.1	-0.69	-4.9
6.9	0.41	4.2	-0.82	7	5.4	3.6	1.1	4.1	2.5	0.28	-4.6	0.63	-1.1	-2.1	-7.2	-6.7	-8.2	-1	-6.7	-0.71	-11	-6.1	-2.4	2	-4.9	2.8	-1.1	4.4	-0.52	6.3	-4.4	5.7	0.73	-1.7	-1.4	-0.96	0.72	-0.44	-0.03	4.2	-9.5	0.98	-8.4	11	-6.8	1.4	-2.3	6.3	-7.3
5.4	1.4	3	1.1	7.6	10	6.6	0.52	8	-0.05	3.2	-3.7	-3.4	-6.3	-2.1	-0.62	7.7	-1.8	0.35	-2.8	-0.03	-1.7	2.1	-4.4	6.6	1.6	11	-2	11	4.6	7.1	-3	3.1	1.3	1.7	1.1	2.5	4.4	1.4	-1.9	6.8	-0.1	7.7	0.1	11	3.4	0.21	3.6	-3.1	3.3
8.4	-6.8	1.3	6.1	0.65	7.2	-2.7	-0.79	6	-8.5	0.4	-1.2	2.5	4.6	0	-3.6	4.6	4.2	7.7	2.5	-1.1	-0.48	6	2.7	5.5	0.19	7.5	-1.4	5.9	-2.3	6.5	0.36	-6.6	-6	-2	-0.94	4.9	-3.9	4.1	-0.06	2.7	-3.1	3	-1.7	1.1	2.5	0.12	3.6	-3.6	1.4
-4.4	-7.3	-3.3	0.81	-0.41	4	-3.5	2.1	1.4	-7.3	-0.61	3.5	1.2	-1.5	-2.5	-0.28	-1.7	-1.4	-2.9	-8.9	-9.2	-0.63	7.3	-3.2	-0.4	-7.6	4	-6.3	-2.6	-5.3	1.6	-2.9	-4.9	-7.4	-1.5	-5.2	1.8	-7.8	1.2	-2.4	-0.94	-6.6	-5.5	-5.1	-6.1	-3.3	-0.14	-7.2	-0.79	-7.7
-4.7	-6.7	-9.8	-4.1	-1.1	-2.7	0.37	-5.5	-3.1	-2.9	-4.6	-0.98	-2.1	-6.1	-6.1	0.9	1.6	-8.1	-0.96	-8.3	-4.2	-3.1	-2.1	-5.7	4	-1.6	-0.88	-7	-5	-5.3	-0.92	-8.5	-3.5	-1.9	-0.26	-0.55	-2.4	-3.3	-7.1	-3.1	-0.28	1.2	-9.1	-2.7	-5.9	-4.2	-3.3	-9.8	-7.8	-13
4.6	-4.8	-0.39	-4.6	-0.08	0.62	-0.79	0.4	-5	-3.9	-1.3	-10	-5.1	-1.9	0.04	-0.02	-0.7	-11	3.2	-3.1	-1.4	-5.5	0.11	-2.5	2	2.7	-6.6	-5.7	2.6	-2.8	-3.6	-7.8	-4.1	-1.4	1.4	-3.3	0.57	-7.8	-5.9	-11	2.7	-7.1	-6	0.06	-6.6	-5.5	-6.6	-6.2	-2.6	-11
0.93	0.82	4.6	3.8	-2.2	7.8	2.8	-0.12	-7.2	-3.5	0.25	-7.4	-0.45	-0.4	-2.2	0.1	0.26	3	2.8	0.15	-5.5	-4.6	1.5	1.4	0.96	-0.15	0.61	-2.5	6.8	0.99	1.4	-3.8	-0.34	-4.3	4.6	2.8	3.6	-0.6	-3.6	-4.5	2.2	-1.8	-2.9	2.3	-5.2	-1.2	0.32	-3.9	2.5	-4
8.3	-7.9	0.07	4.5	8.8	6.4	2.6	2.6	2.5	2.1	2.9	2.4	6.1	2.5	1.9	2.9	9.5	7.9	8.1	-0.27	0.46	-0.48	8.3	-0.77	4.9	4.8	-0.39	1.9	2.9	0.56	1.2	-2.6	-0.71	4.1	0.06	2.1	4.4	2.9	2.2	3.4	1.6	3.9	-1.3	4.9	-2.7	5.8	3.1	-3.5	2.3	-3.2
0.77	-13	-1.4	-6	11	4	1.1	-4.6	8.6	-10	3.5	-4.3	4.9	1	2.9	7.7	-1.6	0.53	9.2	-2.4	3.7	-3.8	4.8	-1.2	2.8	-0.37	6	2	6.7	-6.2	-0.62	-6.2	0.51	4.2	-1.7	-1.8	5	1.6	0.72	-3.8	6.5	1.7	6.1	2.2	0.16	7.5	4.2	-11	5	-13
0.99	-4.2	-3.9	2.2	1.4	2.2	1.9	2.9	1.8	0.85	3	5.3	-7	-0.56	0.81	5.3	-5	7.3	-3.6	-0.84	-4	-0.12	-4.3	5.3	0.1	-1.6	4.5	-0.54	2.8	-5.7	-2.9	-6.8	-1.3	-1.8	-1.7	-4.5	1.2	1.8	-0.15	-1.4	1.8	-3.7	-0.12	2.9	-5.4	8.5	0.8	-9.5	2.6	-7.4
4	-4	-1.9	-2.2	-2.3	7.8	0.91	-0.39	-7.2	3.8	-4.8	-1	-9.1	-0.9	0.91	0.5	3.5	0.84	-2.1	0.08	-4.1	-1.2	-0.66	-0.57	-2.6	2.6	-0.18	-1.2	-7.8	-8.4	0.25	0.27	1.5	3.5	0.43	-1.6	0.95	1.5	1.4	-0.61	-3.8	-0.3	-4.5	2.7	-5.1	4.8	0.14	-7	1.7	-6.4
-2	-2.6	-8.7	-5.5	-2.3	5.6	-4.5	-6.4	-7.5	-2.9	-8.7	-11	-1	-3.5	0.04	5.2	-3.1	-1.7	3	-4.9	0.42	5.2	-2.4	-6.2	-3.7	0.78	-4.4	-2.8	-4.7	-5.9	-0.65	-1.3	-0.72	-1.6	-0.3	2.2	-4.5	-1.7	0.95	1.5	-2.4	1.5	-0.78	1.4	-1.4	5.3	-2	-1.2	-5.4	-0.18
-0.35	-14	1.3	-3.9	1.1	7.8	-5.2	-2.6	-0.42	0.94	0.3	-2.1	-4.5	-4.6	1.7	4	-3.7	3.8	-2.9	-4.9	-2.7	6.8	-3	-1	-8.6	-3.3	-4.6	-5.1	-3	-2	-1.9	-1.8	0.96	1.4	-1.6	3.2	-5	0.39	1.7	3.1	-3.1	1.8	-0.01	-2.2	6.3	4.2	-3.4	-1.1	-2.5	5.1
-2.6	-7	-3.7	-2	-1.6	-1.9	-7.6	3.6	-4.2	1.4	-2.8	-4.1	-3.7	-2.5	3.2	1.2	1.7	4.5	-1.4	-1.9	-0.39	0.13	0.83	-2	-0.92	-0.01	-4.9	-3.9	-2.8	-3.8	3.2	3.2	-1.9	0.19	-0.96	-3.5	-3.8	-1.2	-2	0.59	-2.8	4.3	0.94	0.46	7.3	5.5	-1.8	-5.6	1.4	1.4
3.8	-0.42	-0.31	-1.1	1.7	1.1	4.9	0.54	-3	-5.7	2.1	-10	-0.02	4.7	1.9	-2.1	-2.4	-2.1	-2.4	-9	3	-2.4	4.2	-6.6	-1.9	-2.9	-0.19	-3.6	-0.44	-4.3	-0.17	-9.7	-5.3	-4.4	-0.86	-1.1	-5.9	-6	1.9	2.9	-2.2	1.4	-2	0.65	-5.4	2.5	-3.7	-2.1	3.2	2
-2.1	-8.8	-5	0.1	-3.1	-2.9	1.5	5.5	-8.6	-8.6	-3	-4.8	-1.1	-2.1	-4.2	-3.9	-7.3	0.8	-4.9	-7.9	1.8	-4.4	0.63	-1.5	2.1	-4.6	-0.3	-8	1.7	-3.8	5.3	-6.6	-1.8	-4.5	-2.6	-0.68	-5.7	-5.5	3.9	-0.14	-3.4	-7	3.2	-0.11	-4.5	-3.2	1.8	-1.4	-3.3	-3
-5.4	-5.7	-5	0.97	-10	-5.2	-5.7	5.9	-12	-5	-1.2	-6.6	-2.6	-11	-2.7	-5.5	-3	-1.6	-4	-9.8	-3.8	-3.1	-5.5	-8.2	-0.71	-5.6	2.6	-4.4	5.3	1.5	8.8	-6.4	-2.2	-4.4	-0.42	-1.4	-1.5	-6.4	2.8	-4.3	0.16	-13	3.5	-6.3	2.2	-6.2	-0.84	-5.9	1.1	-6.1
-1.2	3.9	-4.6	-1	-2	-2.3	0.83	6.5	-4.8	-2.4	-0.29	-6.1	-3.3	-6	4.5	-1.3	4.9	1.8	1.6	-2.6	0.02	-3.7	1.8	-2.3	-2.8	-4.8	-5	-1.2	-3.1	-4	1.6	-5.2	-0.17	-2.2	-3.6	-4	0.84	-2.9	1.9	-1.7	0.62	-8.8	-0.11	-9.6	-4.7	-8.1	-7	-0.44	3.1	-4.2
-1.4	12	-4.1	15	0.02	7.8	-0.91	17	-0.49	13	-1.6	12	5.4	0.39	-0.25	-2.3	0.48	11	-0.04	0.14	-2.1	4.2	4.5	-2	-3.9	-2.8	-2.8	-0.01	-6.1	3.8	-4.4	5.5	-2.7	1.2	-6.8	-1.5	-0.69	1	-1.9	1.6	-3.1	-1.8	-1.6	-3	-2.4	2.4	-11	4.3	-9.9	1.4
-8.3	13	-4.3	10	1.2	4.5	-0.91	8.4	-9.1	9.1	-2.9	8.7	2.4	7.9	-6.2	6.9	-5.8	11	1	2.8	-2.6	7.7	-1.8	5.2	-1.8	-0.96	-2.2	0.89	-5.1	7.4	-3.5	6.6	-1.2	5.3	3.4	3	4.4	6.2	2.8	8.9	0.74	1.3	-4.8	2.2	-5.9	4.5	-2.5	4.5	-7.3	12
-11	-1.8	-6.5	-2.7	-3.9	5.9	-3	-5.1	-4.9	-0.32	0.34	4.9	-4.6	-0.27	-10	5.2	-2.8	6.6	-8.2	0.7	-4.7	11	-1.8	-1	0.19	6.1	1.1	2.5	1.4	2.1	5.5	7.4	1.3	5.7	2.5	0.56	2.2	5.5	8.7	6.7	0.03	0.46	0.07	6.3	1.6	7.1	-4.8	2.7	-1.8	8.4
3.6	7.8	-3.7	3.4	-4.4	7.3	1.6	-7.2	6	7.7	-4.9	3.1	-0.92	1.4	-6.7	3.9	-5.8	-1.9	-4.2	-3.9	-2.1	3.8	-0.05	-5.2	-3.9	4.7	1.3	5.2	-2.3	0.01	1.8	7.6	-0.79	2.3	2.2	0.17	-1.4	4.1	5.4	3.2	-3.3	4.2	-2	7.4	-3.9	5.2	-7.8	2.9	-2.2	3.6
7.2	6.6	4.1	-1.3	-0.1	-3.7	3.3	4.2	3.3	3.9	2.1	2.3	2	4	-2	6.2	-10	5.5	2.4	2.4	-1.9	6.7	0.02	6.4	-3.1	0.45	2.6	8.1	1.3	4.4	-2.9	11	-1.4	1.1	2.1	-0.35	1.4	1	1.2	4.8	-4.3	6	0.21	5.3	-5.6	3.2	-3.1	7	-6.5	5.2
2.8	-1.3	9.6	-10	4.4	-15	1.9	3.8	-3.5	-1.2	4.5	-1.8	-1	0.17	4.9	1.4	-6.3	-0.04	-0.92	7	1.6	4.1	5.8	6.8	-0.52	-1.5	-0.29	0.05	-1.5	-1.5	-6.3	2.3	-5.8	3.9	0.58	-2.2	4.5	1.2	-2.1	0.96	2.1	3.8	0.53	2.7	-8.2	0.19	-3.2	5.5	-1.8	9.9
1	0.64	3.5	2.7	-2.7	-6.1	4.9	-2	-4.8	0.12	-1.3	2.3	-3.9	-4.4	-5.4	-1.2	-1.4	-3.8	-5.3	-5.5	-1.9	0.57	-1.9	-4.7	-0.7	-0.06	1.4	-8.1	-0.13	-7.9	-1.8	-5.5	-4.2	1.2	-1.4	-10	2.3	-0.05	5.9	-7.4	0.25	1.1	-5.4	3.5	-3.1	0.46	-4.9	1.6	-1.8	4.9
-0.29	6.5	-2	4.3	-10	-0.46	-0.56	1	-3.8	6.1	-3.7	3.7	-5.4	0.45	-2.2	1.8	3.2	0.24	-6	2.1	2.1	5.2	0.09	7	4.5	-2.7	1.7	-3.5	0.61	-4.6	3.1	-2.3	-1.3	-1.4	3.5	-6.7	-2.4	-3.5	5.6	-1.6	-0.85	-1.8	2.9	-0.68	4.7	4.9	-3.7	4	-0.41	7.7
-9.3	2.1	-6.9	-3	2.9	5.2	-2.7	2.1	-0.07	10	-3.2	6.6	-4.3	7.5	1.4	6.6	1.4	5.8	-3.3	7.5	-1.6	6.5	-1.9	10	-1.7	-1	-0.18	-1.6	-5.6	-0.63	1.7	4.7	-1.9	8.1	-0.92	1.1	-6.4	3.8	-2.2	-0.13	-5.7	1.9	1.5	-1.5	4.1	1.6	-6.8	1.2	-4.9	10
-4.1	-3.6	-0.79	-1.4	1.1	-0.15	-0.49	1.4	1.8	5.8	-0.59	3	-0.07	-0.34	-0.83	3.1	-1.7	2	-5.8	0.2	-4.2	5	0.21	-1.4	-2	-0.96	-0.49	4.9	0.89	3.1	1.6	6.4	0.57	4.6	-1.1	2.4	-5.1	2.4	-2.7	-1.4	-7.2	0.67	-1.9	-0.46	2.3	3.9	-5.4	2.3	-7.5	7.8
5.3	-9.6	5.8	-7.6	-0.9	-10	4.8	-4.5	9.8	-0.41	2.4	3	6	-1.4	-3.6	0.31	-4.6	-3	-1.4	3	-0.59	-1.8	-0.55	-4.2	1.4	-2.2	2.7	5.4	2.6	4.8	-1.5	5.2	5	-0.73	1.7	-2.1	2.1	1.5	-3	3.1	-5.3	-1.1	4.2	1.1	6.7	-1.5	0.56	5	0.69	7.9
2.7	7.7	5.4	1.7	2.9	-2	0.94	3.8	2.5	10	5.8	9.7	-4.1	1.2	-0.08	0.66	-3.8	5.3	-2.7	0.77	1	9.6	2.3	-1.8	2.6	-1.6	0.7	6.5	0.25	2.2	-0.29	4.2	8	3.3	2.5	1.3	8.9	2.4	3.5	3.3	4.1	1.8	1.7	3.8	0.18	8.9	5.2	9.7	6.8	14
-4.3	12	1.4	9.9	4	9.8	-2.6	-2	-3.8	11	0.66	11	1.7	2.8	2.8	3.1	-1	-1.8	4.4	-1.1	0.78	6.6	1.7	3.9	2.4	0.67	4	-4.4	3.4	-2.3	-3.3	4.5	5.5	1.7	6.7	-2	7.7	1.6	0.11	1.2	5.7	3	1.8	6.5	-3.8	9.5	-4.2	9	-5.4	18
-3.4	-2.7	-2.9	-4	7.4	-4.8	-0.29	-2.5	0.04	-0.85	-4	7	2.5	1.2	-2.3	0.94	-9.6	1	-1.3	-0.42	-0.01	4.9	5.1	2.5	-0.09	0.95	-3.4	-3	-1.7	2.8	-1	4	6	-0.35	4.7	2.7	4.1	1.1	-4	-0.55	-5.6	0.48	-1.9	3.2	-3.3	4	-0.91	6.8	-3.4	10
-5.5	-4	-9.3	-4.8	5	-8.4	-2.3	-0.68	2.7	-1	-3.7	3	5	-3.4	-4.4	-2.5	1.8	-0.74	-2.4	-7.3	-1.3	-4.2	3.2	-3.3	-0.57	4.7	-2.4	-3.3	-6.4	-0.11	-2	3.9	-0.56	1.7	0.52	2.8	1.9	1.3	0.37	-2.1	-3.5	-1.8	-4.8	7.6	-4.6	-1.1	-2.2	-1.7	-6.5	-1.1
1.2	10	0.28	-1.2	0.4	-11	0.5	0.56	6.1	-3	5.8	-1.3	1.3	0.02	2.8	-3.8	5.9	-6.6	0.24	-3.8	5.7	1.8	-0.31	-6.3	-4.5	2.5	0.47	1.8	1.5	4.2	0.62	0.14	11	-1.8	4.2	1.4	1.7	-9	2.2	3.6	3.6	-7.1	0.64	-2.3	3.4	-3.2	-3.9	-0.23	-4.7	-3.4
9.6	3.1	11	-5.4	7.4	-5.3	5.2	-2.1	12	-5.1	5.4	-2	-0.73	-5.5	5.3	-6.5	4	-8.1	-0.12	-1.9	4.5	1.6	2.5	4.5	1	-0.68	1.3	1.4	0.37	1	2.1	4.5	5.1	3.5	4.6	1.2	-0.66	-8	0.07	13	-1.5	-4.7	4.4	1.1	2.5	-4.2	-5.5	-1.6	-8.2	-5.2
-4.7	-6.4	-2.9	-11	-0.43	-8.2	-3	-6.4	0.2	-1.5	-1.5	-2.4	-6	-6.6	-5.5	1.9	-7	-2.9	-7.1	0.07	-3	-1.4	-4.1	3.6	-1.3	-0.49	-1.1	0.85	-7.2	2.3	-1.2	4.4	-2.8	3.3	-3	1.2	-2.1	-5.2	-0.38	10	-6.3	-2.4	-0.35	-1.3	2.6	3.5	-0.76	-4.8	-4	-2.8
-4.6	4.6	-2.6	-2.6	-3.3	-6.2	-5.6	0.16	-3.5	5.7	-2.3	6.5	-3.5	-3.2	-3.1	1.5	-12	1.7	-0.52	2	-2.4	-0.63	-2.3	-3.9	0.92	2	-7	3.4	-4.1	3.6	-5	5.2	-3.1	3.9	-3.4	0.81	-1.1	-3	-3.9	4.6	3.1	-1.5	2.2	-2.4	-2	-0.21	-5.5	6.8	-5.2	6.8
1.6	4.7	2	1.4	0.05	-3.3	6.3	2.9	-0.16	3.7	-0.65	5.5	11	3.5	2.4	-0.14	0.77	-1.9	4.5	0.98	6.2	-3.4	4.3	-2.9	-3.4	2.4	-7.7	4.3	-0.07	2.7	-3.8	4.5	-5.1	2.1	-1.4	-0.14	-0.01	-0.51	1.4	-0.24	3.4	-1.2	2.6	5	-2	1.4	0.46	7	-2	6.3
7.2	7.1	2.4	1.1	-8.3	-1.4	0.43	-3.4	5	9	-0.99	-1.8	-0.44	3.5	-1.4	-1.8	0.33	-0.14	-0.91	3.2	-0.95	-2.7	-3.3	9.7	-6.4	1.7	-4.1	0.87	-4.6	-0.59	-2.5	-1.1	0.06	-0.52	-5.3	0.24	-0.93	-0.57	-0.95	-8.4	-6.4	-0.89	0.99	6.6	1.9	0.51	-1.6	1.6	-1.3	-0.96
9.2	-6.7	7.9	-9.9	0.83	-1.3	5.3	-7.7	4.8	-4.1	2	-4.8	-3.8	-1.3	2.1	-5.3	-1.9	-8	-2.8	-3.6	3.7	-7.4	-6.5	0.39	-2.7	-7.2	-3.3	-4.8	0.31	-2	1.4	-1.6	6.4	3.9	1.3	-4.7	-5.3	0.08	-3	-6.7	-1.5	-4.2	1.8	-7.5	6.9	-6.2	2.3	1	6.8	-3.8
-12	1.3	-6	-6.2	3	-1.5	-0.62	0.67	0.64	-3.2	0.03	-5	-2.8	-0.13	2.8	-3.1	2.6	-5.9	3.6	0.28	2.7	-6.8	-3	2	0.66	-3.6	-0.21	1	0.7	2.2	3.5	-1.6	3	-6	1.1	-3.6	2.3	-2.7	-0.26	-0.98	2.6	-1.6	4.1	-8.3	1.9	-6.7	-4.8	0.32	-0.29	2.2
1.9	4	0.8	-6	-0.55	-2.8	6.4	3	-1.6	6.9	-1.5	2.7	-0.01	-2.1	0.61	-2.7	-5.5	5.4	4.7	-2.8	4.2	7.5	3.2	7.5	3.3	-1.9	3.6	4.7	3.1	4.5	1.6	1.2	-5.5	-1.6	6.1	-4	5.7	-3.8	0.25	6.7	4.3	-1.4	0.45	-5.6	-3.8	-7.3	-2.1	4.7	1.5	7.2
5.2	6.2	5	2.6	-0.63	4.1	2.1	-1.3	2.2	9.5	-1.7	7.1	3.8	-2.1	4.8	3	7.2	8.2	7.8	-2.2	4.2	4.2	7.1	1.5	-2.4	3	-1.3	2.9	3.6	-1.1	0.87	2.9	-1.4	0.09	6.4	-0.69	4	-1.9	-3.4	0.76	-0.26	-1.7	-4.1	0.1	-2.4	0.27	5.9	4.5	1.6	7.4
-1.2	-2	0.79	-3.6	0.1	2.3	5.8	-5	2	7.1	1.9	2.4	1.5	-4.7	1.7	8.3	6.8	6	2.3	-1.2	4.7	4	1	-0.51	-3.4	2.3	-1.2	1.4	-0.34	3.2	-3	-2.9	-4.9	1.8	-5	-3.9	-3.8	5	0.28	0.06	-8	3.7	-5.1	7.2	-0.33	5	-1.5	2.7	-2.6	2.8
4.7	1.6	3.6	0.16	7	-4.3	2.9	-5.8	-1.8	-4.5	-4.8	1.4	4.4	-7.4	3.5	3.5	6.4	-6.4	4	-7.7	4.8	-1.4	1.1	-2.7	5.9	1.8	2.7	4.6	4.2	2.2	-1.7	-1.2	1.8	4.4	-0.13	-3.5	-3	1.9	0.54	1.3	-4.3	3.4	5	8.6	0.4	0.23	-5.4	1.2	-5.1	-1.6
4.9	0.58	2.3	-1.1	3.6	-1.4	1.4	-2.1	2.6	-1.3	0.69	3.3	7.5	3.7	5.7	2	1.2	-9	6.6	-1.7	1.8	-5.2	0.67	1.6	4.2	-1.7	7.7	-2.8	5.5	-6.8	-4	-2.3	-0.84	4.3	5.7	-4.2	2.3	2.2	0.58	-5.2	0.59	3.2	1.6	-2.5	0.12	-6.3	-1.2	3.3	0.72	4.4
-9.7	-3.4	-4.3	-1.6	-12	5.4	0.9	-1.5	-3.6	-6.7	-0.69	-0.29	1.2	2.8	-1	-0.23	-0.84	-4.9	-4.8	-0.42	-0.31	-1.2	0.9	0.15	1.7	2.6	0.27	-4.1	5.5	-4.6	0.07	-0.22	0.17	0.71	-2.5	-5.3	2.5	-0.78	-1.4	-6	-2.2	-3.9	0.91	-2.8	-5.5	-0.73	-3.3	4	-0.25	7.7
-4.2	-0.58	-5.5	-2.1	-15	-4	-6.1	1	-12	3.1	-6.5	0.08	-11	-2.8	-8	-5.9	4.5	-6	-6.6	-2	-1.1	0.09	-7	2.2	0.9	-4.5	-1.2	-4.3	-5.4	-1.4	-0.93	-0.88	-1.2	-2.9	-5.8	-3.7	-1.3	-1.7	-3.8	-5.2	-5.4	-4.2	4.4	-3.8	1.7	-2.7	-3.2	0.9	-2.2	5.7
0.42	4.6	-1.6	-0.38	-8.8	-4.8	4.7	2	-3.9	4.9	-5.6	-1.4	-2.5	2.4	-7	-1	5.7	-8.5	-4.8	-1.5	4.7	-1.7	-5	2.3	1.1	-1.6	-2.4	-7.2	-2.2	-2.3	3.7	-1.9	4.4	1.2	-6.7	-1.2	-4.9	-1.6	-5.8	-3.8	-5.2	-5.5	3.2	0.74	2.5	4.3	-1.2	4	5.3	-2.6
7.2	8.8	2.8	-0.94	11	7	4.3	0.54	11	8.1	-4.4	6.5	5	-2	-2.7	6.8	0.94	-0.07	-6.5	-0.06	2.5	0.99	-0.6	-9.5	-4.5	3.4	-2.1	-3.8	3.6	-3.2	5.5	-2.8	-1.1	0.19	-0.34	-2.4	-8.9	-2	-2.9	-4	-8.1	-4.8	2.9	3.5	9.8	2.4	2.5	3.8	6.7	2.7
-4.4	4.5	1.3	-0.81	5	0.63	-2.9	-4.5	0.26	2	-4.7	2.4	1.6	-2.9	1.4	-2.9	0.81	-2.1	3.1	-1.9	3.9	1.3	-9.5	2.2	-2	-2	-1.5	-2.7	4.3	-4.7	1.9	-2.7	2	3.8	2.9	0.48	-7.1	0.11	-0.1	-6	-6.7	0.81	3.1	-2.6	3.9	-2.2	1.5	1.5	3.3	7
-11	0.75	-5.1	-0.61	2.4	4.1	-7.6	2.9	-4.5	-1.4	2	1.7	0.66	-3.8	0.02	-7	-0.67	-2.4	0.27	-6.9	-1.5	-6.5	-3.8	2	-0.42	-0.99	-0.45	1.8	0.08	-2.9	-2.8	-0.42	-1.5	-2.3	3.4	-3.6	-2.8	1.7	-0.24	-4.8	-1.3	-1.4	-5.2	0.23	-0.82	-8.3	-1.3	-4.3	-3.4	-0.17
2.1	4.4	-0.12	3.2	-3	-1.4	-3.6	2.8	0.23	-0.79	3.4	-2.2	-1.1	-4.2	-2.2	1.6	-4.5	-0.82	2.2	-3.1	0.46	-1.9	-4	0.02	-4.2	-3.4	0.29	1.9	3.7	0.69	-0.24	-2.7	-1.8	-3.7	2.3	-4.1	0.09	-6.3	-6	-4.8	1.6	-4.5	-9.6	-2.8	-2.1	0.73	-2.5	-3	0.17	-5
1.2	6.1	0.5	-3.2	0.22	-2.7	-3.1	3	3.7	4.1	0.76	-0.18	2.1	-1.6	0.27	5.3	-11	2.3	-4.1	3.2	-0.29	5.7	-6.4	5	-0.7	1.2	-7.2	-2.2	-5.7	0.44	-1.4	3.3	-1.2	-1.4	1.3	0.21	-0.07	-4.9	-3.7	-0.67	-2.2	2.1	-4.6	4.9	1.7	5.5	-3.1	7.4	-2.1	3.4
3	0.44	3	-2.3	11	0.77	2	-2.9	3.7	1.4	-3.4	6.5	4.3	-0.23	3.9	4.5	0.69	11	2.4	4.5	3	7.8	2.6	-2	1.3	4.6	-5.8	2.3	-3.9	2.2	1.9	3.4	3.5	6.3	-1.7	-3.5	2.6	-1.6	-1.2	5.8	0.44	2.2	-0.14	7.4	-1.6	8.8	4.2	4.7	2.4	8.4
-3	0.43	-5.4	1.9	-12	0.77	-0.7	-1.7	-1.6	-0.67	-4.5	4.1	-0.62	-1.1	-2.3	0.47	-1.5	0.82	1.4	-3.6	1.2	0.6	-0.96	-4.4	2.7	2	0.39	6.8	-0.59	5.1	2.2	4.8	-2.7	2.9	-0.08	4.5	-1.7	1.1	2.9	2.4	-0.92	-0.64	3.7	6.6	0.66	6.1	3.4	3.8	1.8	1.8
1.6	9.3	0.85	5.8	-9.8	-6.2	-2.8	-0.8	-3.1	1.1	-2.3	-3.7	-5.4	0.28	-4.7	-4.4	-8.1	-8.9	-3.4	-1.1	-4.8	-2.3	-7.6	-2.7	1.3	3.1	-3.9	2.1	7.8	-2.8	2.4	-0.28	-0.77	-1	2.7	-0.85	-5.9	-1.9	5.1	4.7	-7.2	-4.8	2.4	5.2	0.54	3.3	-6.4	3.4	-5.2	-1.1
-1.3	0.86	4.5	-1.8	0.85	-6.6	0.31	-2	-0.15	3.9	0.45	-4.5	-4.6	-0.04	3.3	-2.8	-0.21	0.01	-6.3	-2.8	3.6	2.4	-9.3	-5.2	-0.66	-2	1.5	-3.7	-2.2	-4.8	4	2	1.6	0.13	-1	-1.2	-3.6	-3.5	4.9	-1.1	-8.1	-7	1.5	0.79	-0.21	2.5	2.2	1.3	-1.8	5.1
3.6	5.4	1.6	9.2	0.47	3.6	7.2	0.18	-2.5	11	2.7	11	-1.2	2.7	0.23	2.1	2.3	4.8	-0.05	-0.09	3.8	-0.82	-2.1	-4	3.7	-3.7	1.1	-0.95	1.7	1.6	6.5	-3.9	-1	6	-2.6	-1.8	-4.7	1.4	5.2	-6.8	-5	-3.5	4.6	-8.3	1.2	-0.33	4	-2.1	3.2	6
6.2	3.4	4	6.5	12	4	2.5	-4.7	3.7	-1.6	0.07	3	0.19	1.9	1.4	-0.25	-0.63	-2	-4.4	0.38	0.39	-4.3	1.3	-3.6	1.2	-3.7	6.1	0.24	6.8	-1.7	3.3	-2.5	-2.8	3.5	0.96	2.4	1.7	1.5	-0.14	-3.8	-0.85	1.5	4	-9.4	0.18	-10	1.2	3.7	0.51	0.18
3.4	-5.8	1.6	-9.9	3.5	-1.9	0.62	-4.1	0.9	-6	1.4	-5.6	-8.4	5	-1.2	-4.1	-1.4	-2.6	-5	0.28	2.2	-3.9	3.5	-5.5	-0.13	-4.1	11	-3.1	2.1	-0.17	-3.3	-4.7	-0.48	0.61	2.2	5.4	11	0.41	-3.6	-3.1	8.1	-0.23	3.5	-8.7	-0.15	-7.9	0.19	4.6	2.1	-1.1
-2.8	-5.1	2.6	-3.9	0.43	-4.5	-1.6	-1.8	-2.8	-2	0.8	0.54	-2.2	8.2	-6.9	-1.2	-7	-2.3	-8.2	5.6	-4.5	-4.2	-0.88	1.3	-1.1	-4.9	0.99	-3.8	-6.1	-0.04	-0.8	-0.06	1.2	2.9	-2.1	-1.4	10	-3.8	-5.5	-0.22	7.7	-6	4.2	-4.8	-9.1	0.88	-0.04	-0.31	2.5	3.1
-7.3	2.8	-0.74	0.98	1.6	-5.5	-1.6	1.6	-0.98	-2.4	-1.4	2.8	-11	-0.59	0.34	-4.6	-5.7	-2.7	-3.6	-1.9	-4.2	1.8	-2.8	-3.7	-1.4	-3.5	-1.8	-4.7	-2.4	-2.4	-3.7	1.3	-7.1	-2.5	-1.9	0.51	1.9	-3.9	-3	2.5	0.28	-1.3	1.6	0.08	-0.51	2	-2.4	-2.6	-4.6	4
6.5	1.7	2	7.4	-2.1	2.2	3.9	-2	-1.4	-7.5	-3.7	2.4	-2.1	-1.7	2.5	-2.3	8.1	-5.1	-0.89	-4.9	3.5	-0.18	-1.1	-1.3	-1.7	-3	-4.5	-4.7	-2.8	-0.53	-1.8	-1.9	-0.97	-3.5	-2.5	-0.42	0.12	-2	-2.9	2.7	3.5	2.7	-0.94	0.42	-2.6	7	1.6	-4.9	-4.7	-3.6
-2	3.7	-0.01	7.4	2.4	5	3.5	2.9	-4.6	-4.5	-3.4	2	4.2	3.1	2.5	2.2	1.6	-4.5	-0.71	4.3	4	-4.4	5	-3.4	4	1.8	1	0.83	6.6	1.6	-1.4	4.5	-1.3	2	0.39	-1.1	2.5	0.34	-0.13	6.5	4.7	1.6	3.6	4.1	-6.8	2.7	2.8	-0.44	-4	-4.5
4.7	-0.67	7	1.7	2.6	-0.97	4.5	3.5	-3.3	8.2	1.9	3.6	6.1	2.8	8.6	-0.68	-5.6	-0.02	1.5	0.76	0.24	0.51	1.8	2.3	6.2	3.7	2.7	4.1	8.3	2.7	-3.9	4.7	-1.5	-2.6	1.7	1.6	4.6	1.2	1.6	6.4	4.8	3.5	3.5	4.1	-0.5	3	6.2	6.9	1.2	1.8
11	1	9.4	2.8	5.6	5.2	6.1	1.5	0.37	-0.47	5.2	4.1	3.2	1.2	4.4	-1	2.1	-1.3	4.5	-0.66	3.7	-0.54	5.7	-1.4	2.9	5	1.4	4.1	-0.77	6.6	3.8	-2.7	-0.98	-0.99	5.6	4.1	0.09	1.5	6.9	-3.4	2.5	0.38	8.8	0.6	-3.6	1.4	6.2	4.2	11	4.7
-7.2	-2.8	-4.8	1.4	-2.1	1	0.01	-2.1	-0.37	-3.9	-0.4	3	0.06	6.3	1.1	0.94	8.6	4	-3.6	4	2.2	4.8	0.54	2.7	0.37	1.2	0.84	-0.04	-3	4.5	1	-3.4	-1.3	1.2	1.4	4.9	0.82	6.2	1.3	-1	-1.9	4.2	5.8	-1.9	-4.6	-0.43	-5.6	-3.8	3.5	-4.2
-6	-2.6	-1.7	2.4	-7.8	3.3	1.9	4.3	-5.2	1.6	-1.9	9.5	1.8	1.4	5.9	1.4	3.5	-0.79	-3.3	4.3	-2.5	-0.85	1.8	3.5	-1.8	4.8	-6.9	5.9	-2.7	6.4	-5.3	-3.4	2.9	9	-6.1	6	-4.5	10	-2.7	2.5	-2.4	5.1	-4.7	1.8	3.8	-2.1	-2.5	2.7	-1.9	-1.5
0.93	7.1	-2.1	4.7	-3.6	10	2	3.4	-1.7	6	3	7.7	-5.2	5.6	1.9	3	1.7	2.6	4.2	5.5	2.8	1.4	2.7	2.5	-2.3	0.82	-0.16	9	-2.4	5.5	-4	0.48	-0.65	1.6	-0.6	5.7	1.6	3.7	-2.5	1.3	3.6	1.3	0.31	-1.1	3.1	-3.5	-0.91	4.5	-2	3.6
5.1	3	3.7	3.2	-0.95	2.6	7.4	-0.66	4.3	-4.4	7	3.9	-1.5	-2.4	-0.95	-5.4	3.6	-7.3	-0.99	0.8	1.4	-9.8	-0.28	1.3	-0.51	3.5	-2.4	4.6	0.37	0.68	-4.7	1.5	2	-2.4	-0.14	3.2	0.58	1.7	-3.5	0.77	0.37	4.2	2.3	-3.6	0.45	-11	-3.9	-1.5	-5.8	1.3
-2.9	-0.35	-2.7	2.9	-3.7	-2.2	-2.9	-5.2	-2.4	-9.1	-0.13	1.2	-1.4	-5.5	-1.7	-9.7	-7.9	3.5	-6.5	-1.7	0.34	-2.6	-2.1	3.7	2.1	3	4.2	6.3	4.4	6.2	1.5	-0.46	-1.3	-0.18	-2.3	7.1	1.9	8.1	-1.7	0.42	0.67	7.4	6.3	-7.2	4.4	-11	-4.4	-2.1	-0.69	-2.7
-7.4	8.5	-0.61	1.4	1.1	11	-5.5	0.64	-7.3	0.73	-0.49	1.4	-2.8	3.5	-2.7	0.03	-12	-2.5	-4.7	6.4	-2.2	-3.9	-3.9	2.3	3.7	2.2	2.7	8.4	2.9	5.2	5.4	0.76	-0.4	1.9	1.8	6.7	3	9.8	2.6	-2.2	8.2	5.5	3.5	-5.9	7.2	-4.9	-1.6	8.4	-1.9	1.8
-7.9	8.7	-1.3	4.5	-1.4	8.6	6.8	-0.52	-0.39	6.5	2.7	1.7	0.22	1.1	4	2.6	-1.2	-5.2	0.34	3.9	5	-1.7	0.37	-2	1.7	1	12	0.94	2.1	0.26	12	2.4	5.9	3.7	-0.89	0.64	12	1.9	9	-1	6.3	2.6	3.4	-3.1	-0.67	-1.5	2.7	-0.82	1.6	-1.6
0.44	-4.3	1.1	-2.5	4.5	-1.8	0.9	-7.9	0.4	3.1	-0.64	0.55	-6.5	-3.4	-0.03	-0.59	-0.49	2.1	-1.6	-3.4	0.21	1.2	-3.8	-2.4	7.6	-0.84	5.3	-5.7	3.3	-0.05	2.5	-0.02	1.1	-2.2	-0.59	-1.4	11	-1.4	0.16	-3	3.6	-1.6	4.4	-3.6	-0.4	-1.3	6.5	-3.3	8.3	-4
0.33	-12	2.2	-7	-4.7	-9.6	0.38	-8.2	-0.73	-6.5	0.55	-1.6	-1.9	-0.16	1.9	-1.1	11	4.6	1.2	-1.2	5.1	0.99	-2.7	2.2	2.5	-0.75	-1.8	-4.6	4.3	-8.6	-2.2	1	4.1	-3.2	-2.6	0.11	1.8	-0.9	-0.71	-2.3	-0.25	-0.26	-2.4	-0.16	1.6	2.5	3.7	-2.2	6.7	-6.1
3.4	-8.4	1.2	-9.4	0.03	0.47	-7.2	-5.6	3.7	-2.4	2.4	-7	-0.85	5	7.5	7.2	6.7	-2.6	6.9	1	3.3	0.06	-0.07	-4.7	4.1	-2.2	1.5	-10	0.08	-8.9	-0.77	-1.8	-2.9	-4.4	-5	-6.7	-2.4	-7.1	-1.9	-3	-0.33	-4.7	-1.3	-2.7	2.3	3.8	-2.7	-3.6	2.3	-3.3
3.7	1.6	0.2	2.1	5.1	5.2	0.3	3.8	7.2	-1.3	2.4	3.2	3.8	8.4	6.7	3.3	4.7	-7.5	5.2	1.1	1.4	-1.3	2.4	1.3	7.3	-2	-0.92	-4.2	-0.18	-3.4	3.2	-4.2	1.1	-3.6	0.92	-4.8	3	-3.6	3.3	-0.65	0.33	-4.7	3.4	0.77	6.5	-1.7	3.9	-2.1	5.9	0.62
-1.9	4.2	0.93	3.7	1.3	-2.4	7.4	-0.24	7.6	0.43	3.9	4.4	3.4	-0.18	-3.1	-1.9	2.2	-3.8	-2.2	-6	-4.4	-2.8	6.1	-2.7	2.1	0	-1.1	0.17	4	-0.81	6.2	-0.04	5.5	-4.4	4.2	-2.9	2.5	0.53	5.7	-0.41	2.8	-2.7	6.4	1.7	6.5	-6.2	4.6	-1.2	5.9	2.5
2.3	4.8	4.8	2.4	5.4	3.5	-0.29	-1.7	4.2	-2.1	4.1	1.6	-1.3	-4.5	5	-5.2	-0.64	-6.3	0.41	-2.6	0.74	-1.7	-1.7	-0	4.4	-2.3	1.4	3.3	-5	2.8	2.5	-4	1.2	-3	0.04	-3.3	-1.2	-1.2	-1.1	1	6.3	1.3	2.9	-1.6	4.4	-6.4	3.2	4.6	1.9	-2.6
0.9	-13	0.48	-7	0.28	-5.4	-3.2	-5.9	-4.6	0.96	3.6	-1.7	-1.7	1.8	0.69	2.4	0.33	4.5	-0.6	4.8	3.3	-2.2	0.72	4.3	0.77	0.97	6.5	3.7	-1.3	5.8	3.9	-3.7	6.1	-0.92	1.4	-0.62	1.6	5.1	-1.2	-0.09	5.4	3.5	4.4	3	2.7	4	4.8	0.98	4.4	2.9
12	-8.2	6.5	-10	9.8	0.1	4	-5.3	6	-4.1	5.7	-8.2	1.9	4.8	5.5	5.6	12	6.8	9.8	4	0.31	3.3	2.7	2.3	-0.53	3.1	6.7	3.9	-1.4	4.3	0.71	0.27	4	-0.23	-3	1.2	-0.41	4.5	-2.6	-0.44	3	2.1	5.2	6.6	1.2	3.3	5.5	-2.5	1.2	0.98
-1.3	-2.9	-3.3	-2.1	0.57	7	-0.23	-6.5	7.7	-6.7	-1.7	-1.1	1.3	3.3	7	4.2	0.96	-7.1	5.1	0.25	-4.5	-2	0.39	-4.1	1	2.9	4.3	-1.7	4.3	2.5	1.3	-3.8	-1.3	0.23	1.2	0.18	-0.85	-0.66	-1.2	1.7	2.4	-0.79	-2.7	7	-1.5	4.6	5.6	-0.47	-0.3	0.03
-5.8	0.51	-11	5.3	-10	-1.1	3.1	0.4	-2.4	0.85	-0.67	0.89	1.1	5.3	-3.3	-3.9	-2.3	0.99	7.5	-0.88	-0.76	0.12	4.4	3.4	-0.41	6.3	-2.2	4.2	-0.82	4.4	-4.8	-2.3	-1.8	2.2	0.76	3.5	1.1	1.4	-6.1	4	1.6	7.7	-5.3	4.1	3.1	3.2	3.1	3.3	-0.35	-1.7
0.79	-6.5	-3.6	-3.4	-4.3	-2.5	-3.4	0.96	-0.56	-5.7	2.3	-1.4	3.3	7.3	-3.1	-1.9	1.7	0.34	-0.09	8.7	-3.8	0.66	2.4	9.9	-3.1	5.3	-4.8	3.2	-5.3	1.3	-3.6	0.05	-7.5	-3.1	1.3	2.2	-1.8	8.1	-5.5	-3.7	-0.7	9.1	-6.2	-0.12	-4.8	-2.5	-1.5	3.1	1.9	-2.4
0.21	-7.7	3.2	-6.2	-0.25	-0.81	0.56	-0.52	3.5	-5.6	1.1	-0.32	-3.2	3.4	-2.7	0.49	-3.3	6.4	-3.2	4	-1.7	1.7	0.25	0.59	-0.63	3.7	-1.9	7.8	-4.8	1.7	0.78	-0.8	-1.8	-4.9	-2.9	5	-4.5	5	1.6	-1.2	-0.91	6.4	-1.2	-0.33	0.32	-4.4	-5.6	-1.2	-5.4	3.8
3.2	-3.8	2.5	-4.8	-1.2	-6.8	-1.9	-8.2	-3.7	-0.69	1.9	-3.2	-2.3	-1.1	-2.3	0.18	-3.1	2.8	-1.7	0.38	-2.4	-3.8	-0.93	-3	0.22	0.63	-6	4.8	-2.2	5.6	-1.8	-0.59	3.8	-4.3	-1.2	2.1	-2	1.5	2.3	-3	-1.4	1.2	-3	-6.8	-0.47	-7	3.7	4	0.4	1.4
-5.9	-4	-5.1	-3.2	-1.6	-8	-2.5	-3.3	0.46	-1.5	2	0.28	3.1	-0.42	-2.5	-5.8	-0.05	-6.5	1.7	-1.1	1	-5.7	-2	-2.8	0.75	-2.5	-0.18	1.9	0.38	3.7	-3.5	-3.6	-2.4	-5.8	-0.06	-1.6	2.5	-0.35	1.9	-5.6	2.4	-6	0.7	-9	4.1	-11	5.2	1.7	0.98	-1.2
-8	3	2.6	0.76	1	1.4	-3.8	-1.6	-6	-6.4	1.4	-4.9	0.73	1.5	-7.7	-4.3	-2.8	-8.9	-4.5	0.36	-2.3	-2	3.4	3.3	2.9	0.58	6.4	3.1	0.58	1.8	2.8	-1.2	0.66	-5	6.1	3.6	4.4	1.8	4	-3.5	6	-6.3	2.9	-4.4	-0.52	-4.1	4.6	0.61	-1.3	-1.2
-3.5	5.2	-3.7	4.4	0.23	6	-4.6	4.2	-8	0.38	-2.2	-3.4	-3.5	1.6	-4	4	-4.3	1.2	-3.8	6.3	-5.1	5.5	-2.6	11	5.2	6.4	0.98	5.5	-0.1	4.7	-2.1	-0.29	-2.1	3.4	-1.8	4	0.88	5	5.1	-2.4	0.8	2.2	1.2	1.4	4.3	1.7	-0.13	5.1	-3.7	-2.8
4.5	7.7	1.5	9	7.3	13	3.5	1.2	1.7	0.43	-0.63	0.52	0.01	5.8	-4.1	2.1	-6.3	4.4	2.9	7.1	-8.4	1.9	2.3	4.8	-0.69	5.3	2.1	2.5	1.5	6.7	2	0.02	1.6	0.7	6.6	6.6	2	3.7	4.8	1.3	4.3	5.5	-7.8	2.8	-7.3	4	6.5	10	4.3	5.3
1.4	-2.5	6	-4.2	14	13	2.6	-5.3	6.5	-6.8	7.3	-3.2	-1.7	1.7	-5.1	8	-1.4	4.3	-3.8	6.5	-1.4	4.3	1.8	0.63	-3.9	7.5	0.68	2.7	-3.4	2.5	-5.2	1.3	1.6	1.3	-2.8	3.8	3.1	3.5	-4.9	5.2	-4.4	3.5	-11	9.8	-9.9	5.2	7.5	3.9	6.7	-1.3
3.5	-3.6	-1.2	-4.9	8.7	2.3	-4.2	-6.9	1.2	-6.3	-1.6	-5.1	4	3.4	-0.33	7.8	-7.6	-5.4	1.2	5.6	-1.7	5.5	1.2	0.61	-0.89	0.49	-6.6	-5.8	-2.3	-2.8	-7.9	-2.1	-1.8	0.87	-5	-1.9	0.54	-0.9	-8.7	1.2	-5.2	2	-4.1	5.6	0.75	4.7	2	-0.35	-3.2	2.1
10	1.6	2.2	8.5	1.6	3.1	5.5	-2.5	4.3	-6.4	4.3	8.3	7	-0.05	3.7	-0.19	0.96	-0.97	2.5	3.8	-1.2	-3.5	3.8	2.3	3.3	-2.1	2.3	-8.2	-4.3	-8	-2	1.1	-2.5	-1.6	0.13	0.84	-1.5	-4.1	0.36	2.4	-2.7	3	1.9	-1.9	5.9	-1.4	6.1	0.12	2.9	-2.3
8.3	-3.3	5.2	1.6	-7.6	5.3	6.5	-2	5	-11	1.4	2.6	3.3	4.6	1.7	-1.8	3.7	-7	2.8	-1.5	-1.1	-6.2	3.7	0.46	-0.55	-0.98	0.05	-4.5	-1.1	-5.5	2.5	-4.3	2.3	4.3	2.4	-1.6	-7	0.82	2.2	-6.1	-4.5	4.9	-0.82	-4.8	3.4	-6.9	7.3	-0.92	10	-4.1
2.5	-13	1.2	-5.9	-1.9	0.64	-5.2	-7.2	8	-13	3.6	-5.2	4.8	2.4	-0.02	-4.6	-4.8	-5	3.9	0.87	-3.4	-7.7	-0.29	5.1	-1.8	1.1	1.1	1.1	-2.5	-2.8	5.8	-6.3	5	2.7	3.5	5	-1.1	2.9	-1.6	-3.4	-5	4.1	-3.8	-1.6	-0.51	-1.7	8	-4.5	5.8	-4.9
-5.5	-3.8	0.18	-3	2.3	-2.8	-5.9	-1.8	1.5	-5.5	3	1.4	2.2	-2.7	3	-4.1	0.2	1.5	7.5	4.3	-0.19	-6.5	6.1	8	2.6	6.8	-2.1	3.2	1.3	3.5	-1.1	-7.8	4	-8.1	1.4	2	0.98	4.9	4.2	0.7	-0.48	5.7	-0.54	2.6	0.58	-2.9	6.9	-0.57	7.1	-4
-1.6	2.1	-1.2	8.1	5.2	5.1	-4	4.5	-8.3	-1.2	-1.3	8.5	3.3	-1.7	2.8	0.93	2	4.3	4.7	0.87	-2.8	-2	2	-1.8	-3.2	4.6	-2.9	2.4	-4	5.4	-0.61	-2.8	-4.1	1.8	3.5	0.14	1.7	9.8	3	-3.4	3.3	5	-2.9	-1.2	-2.2	-8.6	9.5	0.28	7.9	-1.3
-3.5	-2.6	-7.1	7.7	3.1	13	-4.2	2.4	-2.3	4.7	-2.3	7.6	0.51	1.9	-0.01	-1.6	2.9	4.4	3	3.3	0.45	-2.3	-5.2	-1.4	0.61	7	0	-1.9	1.1	-3	2.7	-2	-5.4	1.8	1.5	-2.4	2.1	7.6	-0.5	-0.12	1.7	0.78	2	-0.02	-1.6	-7.1	0.63	0.35	1.5	-1.9
-7.2	-4	-8.1	-0.88	-8.4	2.1	0.17	-5.8	-1.5	-4.9	2.1	-3.1	-4.4	6.9	1.2	1.2	-0.51	-0.69	-0.11	4.6	3	-2.9	-3.1	0.44	2.9	5	5.5	1.5	6.9	1.4	1.8	2.8	-0.93	-0.56	6.6	-2.6	2.1	1.1	0.31	-0.76	4	-1.1	2.9	1.9	-2.3	5.2	1.2	-4.4	-1.4	-7.7
-0.96	1.3	0.34	-1.4	-2.6	-20	-4.1	14	-4.4	1.6	0.03	-6.2	-1.9	-0.34	-1.9	0.92	-2.9	3.5	-3	-1.4	-3	-2	4.3	-5.1	-2.7	1.2	2.1	2.5	3.9	-3.4	-2.2	6.4	-1.5	0.45	3.2	0.87	7.2	-2.4	2.5	2.8	7.1	1.9	-5.6	1	-6	4.4	5.7	2.8	4.8	5.6
1.4	-1.6	-0.31	-4.3	-5.2	-12	-0.42	15	0.69	-0.76	0.51	-9.2	3.6	-4.7	0.66	-4.6	6.6	4.7	-1.5	3	0.11	3.1	3.5	6.4	0	-4.9	3.2	-3.2	0.39	-2.4	-4.5	-1	-7.4	-5.3	0.68	-4.5	4.4	-7.3	-5.2	2.1	7.2	-1.7	-2.5	-5.8	-7.4	-3.2	-1.7	-8.4	-2.1	-2.1
2.6	-4.3	4.8	2.3	3.5	4	-1.1	6	1.8	3	3.5	-2.7	5.7	-12	5.7	-4.7	5.6	-1.6	8.4	-4.1	4	2.8	1.4	-5.1	4.7	1.4	2.3	-0.29	-2	3.7	-0.31	8.7	-1.2	1.8	-2.2	-3.5	-3	1.1	-4.7	2.9	1.8	1.2	0.81	-0.49	1.8	1.6	-1.5	-2.1	-5.3	0.51
3.2	-2.3	4.1	0.78	1.3	1	4.5	6.3	2.8	1.5	2	-0.86	7.8	-0.03	1.1	3.5	-1.6	5	6.2	-1.8	7.6	6.7	5.1	1	2.5	3	4.7	4.8	5.9	-3.4	2.2	10	5.9	-0.61	3.9	1.4	2.4	2.9	-1.1	4.1	1.4	4.8	3.5	8.3	5.7	5	4.8	-3.4	0.53	-1.8
-8.3	-4	-2.2	1.1	1.8	-1.2	-4	4.5	-1.8	-2.6	-3	1.7	-8	0.56	-8.2	2.6	-1.2	9.1	-4	4.5	-3	5.9	-2.1	-2.8	-3.7	2	2.5	4.1	1.6	1.3	-0.6	8.4	1.3	-0.11	-0.93	2.6	0.13	-3.2	1.1	9.7	0.54	2.7	-4.6	9.6	-3.2	2.3	8.3	-3.3	1.9	2.5
-6.8	1.2	-7	1.1	-8.6	-8.4	-5.4	-3.2	-3.2	7.5	1.2	1.2	-9.1	1.6	0.1	4.6	3.7	8.3	-2.5	6.5	-1.6	5.7	-1.7	-4.3	0.67	3.2	0.46	-5.2	-1.6	-3.8	-2.6	6.6	1.5	6.4	-3.3	3	-0.26	-4.8	-0.21	3.5	1.7	-3.3	3.4	10	2.2	8.2	3.2	-2	2.5	-0.67
-1.8	3	-0.61	4.8	-2.7	4.4	-7.5	9.5	-3.2	9.4	1.7	3.6	-4.4	2.6	-0.45	1.4	3.4	6.6	-1	3.1	-5.9	4.9	-1.5	1.5	6.3	1.8	2.7	-2.7	0.9	-0.37	0.88	6.4	-1.3	6.1	0.25	4.6	0.16	-2.4	2.3	-0.55	3.9	-0.42	6.1	5.7	1.6	11	-3.2	-2.2	-8.8	-2.7
-5.4	13	0.1	13	-4.1	6.7	-1.4	12	-3.4	10	-0.26	3.8	3.6	-1.7	-8.2	0.05	4.5	-0.34	0.66	-2.6	3.4	1.6	1.8	-1.1	-0.27	0.22	1.1	3.1	-3.1	1.5	-2.1	2.4	-4.4	0.82	-3.7	-2	-5.2	0.18	0.39	-2	-6.6	4.3	-1.8	3.6	3.9	0.54	-7.1	-4	-5.1	1.4
4.2	2.2	0.32	0.9	2.4	-0.29	-5.1	6.4	0.07	1.1	-2.2	-3	-0.95	-1.8	-4.4	0.25	-5.3	9.1	-1.5	1.8	0.24	-0.95	-1.6	2.9	-5.2	-0.22	-2.4	-1.8	-2.9	-3	0.53	-6.6	1.3	1.8	-2.2	-4.5	-6.5	1.3	-4	-4.9	-7.9	1.1	-4.3	1.6	-2.8	-4.8	-2.8	-4.1	-2.8	-3.7
1.2	-2.5	0.1	-3.9	-3.4	-3.3	3.1	-1.7	6.1	-1.4	2.5	2.6	0.94	0.87	0.49	-2.8	2.6	3.5	-1.4	1.4	1.9	-0.1	-0.38	2.5	-4.2	-3.1	-4.1	-7.7	-0.34	-0.04	-5	-1.6	6.7	-3.9	-4.8	1.3	-6.6	1.1	-7.2	-5.2	-3.7	-1.6	-6	2.2	-2.7	-1.3	-8.5	-8.7	-7.4	-8.1
3.6	-0.37	0.27	4.2	3.3	-5	-1.9	2.5	8.8	3.5	2.2	0.7	5.4	5.3	-0.33	-2.3	0.87	4.4	2.6	-2.9	0.88	-1.8	2.9	2.1	-1.7	-0.73	-2.4	3	-2	2.9	1.8	-0.63	7.8	-0.83	-4.4	4	-3.7	5.6	-4	-0.87	-1.1	2.2	0.5	0.04	2.7	-6	-5.6	-6	-4.2	-7.6
2.3	5.3	-1.6	7.6	0.34	-2.9	0.47	8.1	7.2	0.69	-1.2	2.8	-3.4	-2.6	-4.6	-1.3	-10	7.7	-1.9	4.7	-2.9	-0.91	1.2	2.5	0.62	3.1	1.7	1.8	4.6	3.1	-1.3	-0.6	0.13	-1.2	-0.33	-0.79	3.1	3.8	-0.9	1.5	3.6	3.8	-1.9	0.51	-0.56	-0.67	2.9	-0.05	0.22	-0.1
0.02	12	1.6	5.1	-12	0.33	5.7	0.61	2.6	9.6	-0.38	5.5	-2.6	-6.8	2.3	-5.2	1.2	1.8	0.18	0.4	-1.4	-1.2	-5.3	-0.97	-1.4	2.2	4.4	6.7	4.9	4.1	0.01	2.4	-1.1	-2.6	4.1	-0.77	4	1.1	0.16	5.6	7	-0.24	-2.4	0.18	-2.6	2	0.04	3	-0.64	1.1
6.1	9.1	4.5	2.3	-3.9	-3.8	-0.47	-2.5	-2.7	2.6	0.65	-3.1	-6.5	-2.8	3.5	-1.5	1.8	9.8	-2.3	0.32	-3	-0.1	-4.9	3.4	-4.7	1.2	0.38	5.1	4.1	3	1.2	-1	1.3	-3.2	4.6	4.2	0.38	1.3	3.3	0.67	-1.9	5.5	-1.7	1	-1.6	0.18	-4.9	-0.74	-5	-3.8
6.1	-7.9	3.7	-11	-2.3	-9.8	-3	-7.5	6.2	-10	2.9	-14	-1.4	-0.16	-5.8	1.8	-7.9	11	-8.2	4.8	-2.8	-0.05	-7.1	3.6	0.36	-2.7	-2.5	2.4	-3.1	-3.5	0.07	-3.8	2.1	-2.8	-4.3	2.9	-3.5	-2	1.1	1.5	-0.78	1.9	-0.24	-0.25	2.4	-1.5	-2.5	-9.6	2.9	-10
3.8	-3.5	5.3	-7.6	-0.49	-7.6	3.8	-7.4	9.9	-7.4	1.8	-8.6	0.52	-2	-6.8	0.65	-3.4	4.6	-2.3	1.3	0.1	4.7	1.8	-3.6	-1.8	-1.8	-0.9	-2.9	1.1	-4.9	2.7	-0.26	0.98	-2.5	-2.3	-4.3	-4	-2.3	0.97	-1.1	-2.9	-3.4	-1.9	-3.1	3.3	5.7	5.8	-5.3	2.1	-9.1
6.7	1.9	2.7	0.99	1.2	-0.66	3	2.7	1.4	1.1	0.98	0.89	6.3	-1.4	-0.46	6.3	-2	7.8	2.2	3.4	-2.3	5.8	4.8	5.6	-2.4	-2.6	-3.8	-4	0.99	-1.5	-1.1	0.14	1.2	0.02	-0.23	-1.4	4.8	-0.73	-5.2	-5	-2.9	-2.9	-2.1	-1.7	-4.3	6.1	-2.1	-1.8	0.17	-1.4
-11	6.8	-4.4	5.7	0.66	1.8	-5.4	-0.01	-5.8	9.4	-5.2	5.2	7	3.8	-0.15	1.6	-5.5	10	-3.7	4	-4.7	3.9	0.49	3.1	-3.8	1.4	-4.7	-0.72	-6.4	-0.35	-5.4	6.1	1.1	1.6	0.41	6	-0.55	1.5	-4.5	2.4	-3.3	3.6	-3.4	5.4	-2.1	11	-6.6	-0.63	-3.9	-4.3
-2.4	12	-3.4	4.3	-8.3	-4.2	-1.3	4.7	0.45	6.4	-7	-0.09	3.1	-12	-3.7	-1.6	0.22	-0.16	1.9	-8	-6	5.1	3.6	-7.7	-7.7	3.5	-0.7	4.9	-4.9	6.4	-2.8	13	-1.6	3.3	-5.3	11	-4.4	2.8	5.3	9.1	-4.8	9.1	-4.7	10	-2	12	-4.2	-2.6	0.35	-8.3
-2.7	5	-1.8	-2.2	-4.5	-2.1	3.4	5.4	-2.2	1.9	-2.3	-3.2	-0.92	-6.4	0.64	-1.4	3	1.7	3.1	2.5	-6.2	1.4	-0.61	-3.5	-3.3	1.9	-4.2	6.5	-7.6	6.2	-1.2	5.2	-1	-3.2	-6.5	2.7	-5.3	-2.2	1.4	3.6	-2.9	2.6	-1.6	3.7	1.4	8.7	-0.26	-0.54	-0.76	-0.33
3.8	-0.19	0.37	-10	-1.5	-8.6	-0.71	-1.3	0.72	-2.3	-0.1	-7.2	-1.4	1.1	2.6	-6.3	2.8	-5.7	-5	3.1	2.1	-3.5	-4.9	1.3	0.36	-4.3	-1.1	2.8	-6.7	-0.37	1.8	-1.6	-2.8	0.96	-2.5	-3.4	-1.8	-5.3	0.12	-3.8	0.48	-6.1	-0.34	-3.9	3.6	-1.7	-4.2	-1.7	-2.8	-5.3
4	7.5	1.3	5.3	-0.64	-0.89	-0.91	7.2	4.7	1.8	-1	-1.2	5.8	4.9	2.3	2.6	4.7	-4.3	4.4	0.01	9.4	-5	-2.8	-0.11	3.9	-6.9	-1.8	-10	-2.1	-8.3	1.7	-6.2	7.5	-0	-0.98	-7.2	-1.2	-8.8	2.1	-7.8	3.1	-9.6	7.9	-7.7	5.5	-2.5	3	-1.1	5.5	2.6
-6.6	5.2	-3.6	5	-2.2	4.6	-4.2	1.8	3.3	3	-6	-1.9	-4.7	1.1	-5.9	1	1.6	6.7	-4.1	3.6	-0.73	0.27	-3.8	1.7	0.9	-1.9	0.71	-6.1	0.18	-0.05	-2.7	-1.3	-0.33	1.3	-6.4	-0.64	1.6	-1.7	1.9	-1.3	2.5	-2.4	3.1	-2.9	7.1	-1.5	5.7	-0.19	4.9	-2.5
-1.6	-7.6	-3.1	-2	-17	-0.43	-4.7	-10	-2.1	0.98	-4.7	-0.39	-3.1	2.4	-4.8	2.3	-10	0.07	-5.4	1.2	-1.2	-3.8	-5.9	4.4	-6.4	-0.5	2	0.3	0.88	-0.28	-4.3	-0.37	-5.8	4.5	-1.9	0.89	-4.9	2.4	3.1	3.5	5.1	-0.48	-4.4	-1.7	-0.36	-5.6	1.6	-5	-3.5	-7.1
-5.5	-9	-0.44	-4.4	-9.8	-6	-0.2	-5.2	-13	-4	-2.7	-0.48	3.9	-5.4	3.1	-2.2	5.2	-4	3.8	0.14	1.7	-5.2	-1.4	-1.6	-6.4	3.8	-1.6	2.5	-0.39	2.3	-3	-0.48	-4	1.8	-2.9	1.4	-5.2	4.9	4.2	-1.2	0.02	2.4	-3.9	2	5.5	-4.3	-6.4	-2.5	-4	-0.13
-8.1	-0.19	-6.5	-3.1	-3.7	-1.9	-1.4	0.97	-8.1	1.2	-8.1	1.6	10	-5.4	2.9	-7.7	1.4	-7.9	5.8	-0.03	2	-0.98	5.9	-0.71	-6.2	1.1	-7.4	-0.93	-1.3	-3.1	1.8	1.1	0.38	1.3	2.5	0.06	-4	-0.33	1.8	4.3	-2.7	3.1	-0.9	2.2	6.7	2	0.3	-4	-2.9	3.5
2.5	2.6	5	1.8	4.7	3	-5.9	5.9	0.09	7.3	2.9	5.1	6.3	-3.1	3	3.8	1.5	4	4.5	7.6	3.3	7.1	3.7	-0.43	-1.1	-0.3	-4.7	3.1	1.6	-1.7	0.27	-2.1	2.1	0.09	1.1	2.5	-3	2.1	-6	4.6	-3.4	2.3	-2.9	3	1.8	2.4	9.4	1.6	4.7	3.4
5.5	0.86	7.5	4	4.9	3.2	-1.3	-1.5	5.3	1.8	3.9	3.2	-1.2	-3.7	2.3	6.7	4.9	1.7	2.4	6.2	6	1.4	6.4	1.2	-3.9	-1.4	-4.7	-3.8	-2.8	-0.7	-1.6	-1.4	5.5	-1.6	-1.3	4	1.3	2.1	0.23	-3.6	-2.1	2	-2.1	-0.48	-3.9	-3	2	-2.6	0.54	-2.5
1.5	-7	2.6	-5	7.3	2.4	8.3	-8.4	3.8	-2.6	2.2	-2.1	-4.1	-8.5	0.4	-2.3	-0.2	-5.2	1.8	1.2	-5.4	-5.5	3.5	0.05	-2.1	-5.4	-2.5	-4	1.9	-0.61	-2.6	-1.3	4.9	2.8	-1.3	-0.47	0.64	4.9	-1.6	-3.6	2.9	0.8	0.76	-7.4	0.46	-7.4	-2.5	-4	-2.4	-6.5
-6	-6.2	-1.1	-2.1	4.5	3.2	-0.72	-2.6	-2.3	3.1	1.2	0.74	-6.5	-4.9	1.1	1.3	3.7	-8.5	-1.6	-3.5	1.6	5.7	-5.3	-0.51	0.33	1	1.2	7.2	-0.96	7	-0.44	4	-2.6	7.5	-2.3	-3.2	-1.1	1.6	1.4	1.6	1.7	3.9	-0.14	-1.4	-2.6	-1.7	-1.5	-1.9	-2.7	-1.1
-2.1	-1.2	-1.1	2.6	-6.7	9.2	0.07	-0.68	0.61	2.9	0.51	2.4	-0.25	-6.8	2.3	2.2	2.5	-6.8	-0.3	-6.5	0.12	0.11	-3.6	-5.7	-3.8	-3.4	0.34	-3.4	2.2	-0.5	-3.8	-0.59	0.13	-6.8	0.29	-1.9	0.96	-6.8	-0.57	2.1	2.2	-6.3	-9.2	-2.7	-7.7	-3.2	-1.1	4.8	0.73	1.5
-0.28	-3.4	2.7	2.7	0.88	-1.1	0.42	-1.2	-3.7	-1.3	0.67	-7.6	5.1	-3.7	-0.41	1.6	5.8	5.1	-2.6	-0.12	-1.9	7.9	1.2	-2	-4.4	-7.5	-1.2	-6	-3.1	-5.8	-0.26	1.1	-0.64	-6.8	-0.76	-3.1	0.43	-6.4	-2.4	2.3	-2.4	-3.8	-5.5	-1.3	-7.8	-0.17	-2.2	6.4	-6.2	4.7
-2.5	-2.4	3	-2.2	6.8	-8.9	-1.7	14	0.53	0.57	1.9	-18	1.5	2.6	-0.73	1.2	-5.4	7.1	-1	-2.5	-3.6	7.9	-2.4	1.4	0.4	-3	-1.4	-1.3	-0.91	1.6	-0.82	3.6	1.3	-2.1	0.36	-2.7	-5.9	-3.9	-0.21	4.5	1.1	-8.9	-3.3	-2.1	-2.4	7	-5.1	-8.4	-0.07	-6.8
-1.8	-15	-1.8	-7.1	8.6	-5	-5	-0.84	-2.6	-6.2	-0.48	-9.1	5.1	3	-4.7	2.9	0.39	3.9	-0.39	-4.5	-3.5	5.5	-4	-4.5	-0.02	-4	-4.2	-5.1	-3.4	-3.8	1.7	2.5	0.65	-1.4	0.21	2.2	-5.7	-1.9	0.19	0.29	-3	-3.1	-4	-0.64	-2.7	-0.37	-4.5	-9.2	-0.93	0.2
4	-14	-0.47	-6.5	6.3	-6.4	-5.4	0.56	9.5	-4.2	-5.4	-7.1	4.3	2.1	4.5	1.4	4.5	-2.1	2.8	-4.3	2.5	3.8	3.4	-6.3	2.4	-2.5	0.14	-3	-1.6	1.8	-1.1	1.6	4.9	-0.97	0.14	-2.6	0.83	-5.4	1	-0.6	3.4	-1.4	2.7	-2.4	5.5	0.3	3.6	-9.8	2.5	-3
15	1.1	9.6	0.82	5	0.64	7.4	-2.4	14	0.86	8.5	-6.8	3.3	-0.03	7	7	9.1	4.9	8.7	-1.9	8	6	4.7	-1.3	6	0.43	2.9	-0.3	0.23	-0.18	5.9	2.5	1.3	-2.5	2.4	-0.92	0.66	-6.9	2.1	4.9	8.7	2	3.4	2.8	8.9	6.9	8	-5	11	-3.8
4.8	4.3	2.4	-2.3	13	-3.2	5.3	4.8	3.8	-3.4	3	-3.8	6.4	1.9	9.9	-2.6	12	-3.9	7.5	-9.9	5.5	-4.8	1.6	-4.8	7.8	2.9	5.1	3.5	0.66	-1.9	6.6	5.6	3.4	0.78	2.9	3.2	4.5	-0.79	3.9	6.8	3.8	0.95	5.4	4.3	5.8	2.1	10	1.2	12	7.3
-6.7	-3.3	-9.3	4.3	3.2	-2.2	-0.59	1.1	-6.2	-2.8	-8.3	-4.7	-3	1.4	-3.2	-8.8	-0.27	-9.9	-0.32	-7.2	-0.13	-12	1.5	-10	8.3	0.66	1.9	2.7	5.2	-1.6	7.5	2.5	4.3	-3.4	2.9	-1.6	2.9	0.7	5.8	2.6	2.3	-0.81	9.8	-3.7	6.5	-6.4	2.7	0.84	6.3	3.6
-6.2	-7.6	-4.4	-6.9	-6.1	-10	-2.5	0.41	-3.9	-5.8	-1.9	-8.8	-5	1	-2.8	-0.2	-3.6	-3.6	-4.4	-0.74	-4.9	-3.8	-8	-4.5	9.8	0.5	3.8	0.39	6.2	2.7	4.8	2.3	-1.2	1.6	3.6	1.2	-1.1	2	2.7	3.8	3.9	-1	7.6	2.2	2.6	6.2	-1.3	-4.5	-1.1	-6
2.3	-0.02	1	-2.1	-3.5	-8.5	2.8	-1.2	2	-0.17	-1.6	-0.64	1.7	-2.7	2.2	2.7	6.6	2	3	-3.4	1.6	2.1	2.7	-9.5	1.3	0.53	12	-1.5	2.2	0.23	0.25	3.8	-1.9	5.7	1.3	-1.8	4.7	-0.05	3.6	3.2	2.3	-2.6	0.92	6.5	-5.2	5	0.53	-0.69	-3	-2.2
5.5	0.59	-1.5	4.7	4.3	9.3	-0.18	1.9	-3	8.3	-4.7	3.8	6.1	6.7	4	-1.7	2.2	-1	9.1	-9.7	0.06	0.67	6.3	-4.3	-0.22	-1.8	6.6	-4.1	3.9	-2.9	0.48	7.4	7	2.3	2.2	4.2	7.8	1.1	-1.5	4.5	2.7	0.06	-2.2	3.4	-5.6	0.45	1.6	3.1	1.6	0.22
2.6	0.24	1	2	8.3	9.3	-2.3	5.5	-2.8	4.6	-2.3	1.1	3.1	6.6	4.2	0.01	0.96	-5.4	5.6	-5.7	-1	-3.9	2.4	0.28	3.2	-3.4	1.6	-3.7	3	-3.2	2.1	-5.7	-2.4	-6.2	3.4	-6.5	-0.68	-3	-0.85	-3.2	1.4	-1.9	-2.4	-3.1	-4.7	-3.5	0.28	2	4.6	-1
-11	-0.02	-6.5	-3.6	-6.4	-4.4	-0.9	0.16	-2	-5.4	0.77	-3	2	-1.7	-6.4	-4.6	2.5	-3.5	-1.5	-5	-2	-5.9	3.7	-0.59	-3.2	-4.3	1.8	0.31	-4.7	3.2	-1.9	-6.8	-8.1	-7.1	-0.59	-5.9	-6.1	-0.01	-2.5	-4.5	-3.3	3.5	-5.4	-5	1.5	-7	-4.1	-1.8	-1.8	-3.8
0.75	11	-3.2	4.5	-14	-2.4	-6	7.5	-2.4	5.2	-2.8	3.2	-6.1	-6.4	-5.7	0.06	-0.06	-0.41	-5.6	0.21	-7.3	0.2	-3.5	1.1	-2.2	-3.5	-2.5	-0.85	-0.25	-1.1	3.4	0.5	0.06	-1.7	-2.5	-2	-3.9	-1.4	0.89	3.7	-6.8	1.1	0.13	-0.59	-7.3	2.5	-2.9	-2.6	-7.8	1.8
1.9	10	-1.9	8.8	-5.3	0.55	-2.4	5.4	-8.2	8.9	-4	6.3	-2.6	-4	-5	-2.9	-7.1	-2.2	-1.4	-4.2	-7.2	-0.65	-4.9	-0.61	0.64	-2.5	-1.1	1.3	2	-5.9	-5.2	3.8	-2.6	0.22	2.7	-2.9	-3.4	-1.3	1.4	2.6	0.52	-1.9	-6	-1.2	-5.8	-2.2	-4.2	-0.57	-5.2	-1.9
3.2	5.6	-0.88	3.7	3.7	12	6.6	2.8	-4.7	9.1	-2.8	0.42	-0.5	3.4	-1.8	-7	4.1	2.8	-1.5	-2.8	3.1	-0.4	1	-1.3	0.46	-1.4	0.55	0.97	2	0.35	-2.4	-4.5	-2.5	0.65	1.6	-3.2	0.76	-0.19	1.8	-2.5	-1.8	-3.6	-5.9	-3.2	-3	-4.2	2.1	-2.7	0.33	-0.97
4.1	-9.2	2.7	-9.1	5	2.2	-0.03	-7.3	2.1	-8.4	-0.34	-4.4	-3.9	3.1	-2.9	-4.1	-1.8	-3	0.74	-4.5	2.9	-0.01	-1.9	-1.9	-0.47	0.31	5.6	-4.3	3.9	0.6	3.2	-3.9	-3.4	-0.67	6	-4.2	3.9	-5.6	-1.5	-4.1	2	-6.4	-2.4	-4.6	-6.5	-4.9	2.9	1.3	3.3	0.42
1.1	-9.8	6.9	-8.5	2.6	-7.5	-3.1	-1.3	-1.6	-4.1	2.5	-2.2	-5	0.66	-0.68	-1.6	-1.7	-7.2	-1.6	-4.2	0.24	1	0.18	-0.3	2.8	2.3	6	-1.6	5.5	0.11	2.6	-3.9	-4.7	-1.8	3.3	-4.2	4.5	-2.1	2.4	-0.49	2.4	-8.9	-0.28	-1.5	-0.62	1.2	0.5	1.7	5.7	-1.6
4.2	8.6	2.2	1.9	-3.1	-7.4	1.6	-1.1	-1.5	11	-0.1	1.6	-4.6	-4	0.29	1.8	4.5	-1.6	-2.2	-0.43	0.43	-0.08	0.72	-1.7	1.1	-1.1	2.8	-0.31	-1.4	-4.6	-2.7	5.6	0.16	-0.13	-2.4	-1.5	2.3	-3.4	-1.4	5	-1.7	-5.1	0.33	-1.7	1.6	1.8	-0.94	0.63	6.6	2
4.5	9.7	0.17	15	3.9	4	1.5	2.9	1.8	9.6	2.8	8.7	-1.7	-4.7	3.5	-0.79	3.4	3	-0.57	-9.8	2.2	4.2	-1.1	-3.5	-4.4	-5.6	-4	4	-3	3	-4.2	2.7	-2.5	2.7	-4.2	6.1	-3.9	-0.39	-5	6.4	-0.69	1.6	4	5	0.92	3.6	-2.1	5.8	-1.8	8.6
5.3	5	6	3	4.9	4.9	2.7	0.04	7.5	-0.45	7.4	-0.73	3.9	1.8	7.5	-5.7	-4.2	-7.1	-3.7	-9.1	5.2	-4.3	-5.8	0.01	-5	-5.1	-6.2	2.4	-5.1	-0.07	-0.71	-1.3	1.1	-1.2	-0.33	1.5	-4.3	-3.8	1.7	-5.5	-1.3	-5.2	-0.42	-1.7	2.9	0.22	-2	4.5	-2.9	5.3
1.5	-6.3	5	-4.4	1.9	-1.3	2.4	-6.1	1.7	-8.5	1.8	-6.7	6	3.7	5.2	-4.9	2.5	-7	2	-1.8	-2.2	-6.7	0.87	1.8	-4.4	-4.5	-5.7	-5.5	-1.3	-6.1	-1.7	-0.37	-4.2	2.6	-1.9	-2.2	-4	-3.3	1.5	-6.8	-6	-3.5	1.2	-9.4	-0.41	-4.1	-4.5	-6.7	-3.8	-2.8
-5.2	2.5	2.3	-2.1	-1.7	-4.6	-0.94	-0.56	-5.2	-2.7	-1.7	-1.8	-0.15	-0.3	-6	-0.7	-1.8	0.58	0.1	5.9	-5.2	-0.28	-1.7	7.3	-2.6	-6.4	-5.3	-6.5	-3.5	-4.5	-3.2	-1.8	-2.3	4.9	-3.1	1.2	-2	-2.5	3	-3.8	-4.8	3.1	1.2	-8	1.9	-4.4	-4.8	-4.5	-5.1	-2.1
0.62	3.7	-1.2	3.6	-0.03	-0.02	-0.61	-1.9	-4.6	-0	0.78	5.4	-7.1	5.4	-2.9	2.2	-12	1.2	-4.6	4.6	-2.7	1.8	-2.6	5	-5.5	-7	-3.2	-7.8	-2.9	-3.9	0.7	-5.1	1.4	2.9	-0.55	-0.44	-2.6	0.05	2.8	-4.6	-4	-0.3	-5.7	-6.4	-3	-3.2	0.15	-0.56	-2	-6.2
5.5	3.1	-3.1	6.2	0.21	6.9	0.38	0.96	1.2	-4.1	1.6	6.4	-2.6	8.9	-2.3	1.5	-3.2	-0.52	-2.2	-1.7	-3.6	0.27	3	1.8	-3.9	-2.6	-6.6	-0	0.06	-3.8	-3.9	-3	1.9	-0.15	-2.7	-0.88	-3.9	2.2	-1.1	-2.1	-6.5	0.93	-5.1	-4.2	-3.7	-1.5	-0.73	-2.5	-2.2	-8.3
-2	5.5	0	3.2	2.1	7.1	4.3	1.5	2.5	0.02	-2.5	6.1	2.6	0.89	1.4	-0.87	-4	-6.5	-0.08	3.6	-5.1	-3.8	1.4	5.8	1.5	1	-2.5	2.1	3.2	-1.9	-1.1	-0.91	-4.8	1.5	-0.89	-1.6	-2.7	2.2	-2.9	1.8	-5.5	4.3	0.95	-2	-1.2	-2.7	-5.4	-3.6	-4.5	-2.6
-13	3.6	-6.5	-2.9	-0.4	7.8	-3	-1.2	-7.4	2.9	0.24	4.6	7	0.47	8.2	1.5	-3.9	-5.8	5.7	6.3	2.2	0.54	7.1	4.1	1.5	-0.16	-4	-0.01	2.8	4.1	0.71	-2	-2.8	-3	5.2	1.4	-0.78	2.2	-0.25	0.69	2.9	2.2	1.7	-2.9	-0.92	-6.2	-7.1	2.6	-11	0.77
-6	-1.6	-4.6	-2.8	-6	-2.8	-0.49	-3.9	-4.9	-6.6	4	-2.7	5.6	-3.4	1.3	4.8	5.3	-0.75	6.3	4.3	7.8	-1.9	5.4	-1.7	0.74	0.68	-0.55	-1.4	1.3	4.6	-3.6	-5.9	0.94	0.02	-0.23	6.2	4.9	1.6	-3.8	-4.4	0.89	-2.1	4.1	-4.9	0.24	-7.6	0.15	2.9	-0.67	6.3
2.2	3	-0.17	3.3	4.4	0.71	0.05	-9.7	0.12	-9.7	-1.4	1.3	-4	-5.6	-5.3	-0.11	2.4	-0.35	-5.1	-5.2	3.7	-4.9	-3.3	-1.6	-0.4	3.7	-1.7	2.2	-0.75	-0.2	-2.6	-3	-2.5	-2	0.06	5.8	0.44	-1.1	-0.37	-4.2	-0.75	3.4	-0.09	1.1	4.2	-4.5	-4.2	7.5	-1.3	3.7
5.9	0.49	9.1	2.9	7.5	-0.02	3.3	-1.2	-0.87	-2.6	1.1	5	-4.2	6.1	-4.6	0.63	-2.1	-6.8	-6.2	1.1	6.2	-2.3	-5.2	1.6	4.3	2.8	6.6	4.2	0.81	-1.4	8.6	-6.3	3.4	-0.9	0.63	1.9	3	-0.87	2.8	-6.8	4	3.4	3.2	0.19	-0.56	-2.3	-1.6	6.1	2.8	7.4
-5.2	-2.9	-3.4	-3.4	1.1	2.2	-6.8	-1.2	-1.2	-1.1	-1.4	3.7	-7.5	2.5	0.95	-3.9	-9.1	4.1	-4.5	-0.72	4.3	-3.2	-7.9	-2.2	3.9	3.8	-0.15	1.8	-1.8	3.2	3	-6.7	-0.44	-2.6	1	-5.1	2.3	2.5	-2.4	-2.1	1.6	-2	1.9	1.3	4.6	1.7	-4.5	8.9	-0.34	5.6
-4.3	-0.61	-5.2	-9	-6.3	-3.7	4.2	-3	2.1	6.1	-1.8	-1.1	0.63	3	5.4	2.9	0.17	11	1.1	6.5	-0.82	3	1.2	4.8	1.1	2.9	2.1	4.1	6.6	6.8	2.6	0.37	1.9	2.7	3	-1.3	4.9	1.9	-1.4	5	-0.54	-1.6	3.7	7.6	5.3	5.3	-2.9	2.9	5.4	7.2
0.18	-6.1	-0.31	-3.7	-4.6	2.5	7.4	2.7	2.6	2.1	3.4	3	-7.2	0.86	-2.5	9.1	-0.28	4.2	-4.2	6.2	-0.79	6.4	0.28	0.82	1.8	9	1	3.1	0.41	4.2	1.2	3.1	6	3.8	-0.56	-0.94	7.5	5.1	0.83	2.4	0.72	3.4	8.6	10	0.41	12	4.1	11	1.4	10
0.61	-7.5	-3.8	-3.3	1.1	5.8	4	-2.5	3.4	-0.71	-2.8	8.7	-1.8	-6.3	-0.12	5	-1.7	1.2	-0.57	5	-0.41	5.1	4.1	3.2	3.1	8.4	2.6	1.9	-4.8	-1.9	0.01	5.4	-3.5	5.1	-2.6	-1.3	1.8	3.8	-3.2	-1.7	-1.2	-1.6	6.2	8.5	-1.9	9.9	6.2	9.7	-1.9	11
[truncated: 952 more columns]
