# Supplementary material for: Dyslexia on a continuum: A complex network approach
Source: PLoS One. 2018 Dec 17;13(12):e0208923. doi: 10.1371/journal.pone.0208923 (PMC6296514; doi:10.1371/journal.pone.0208923)
Supplement: S1 File — Detailed information about the archive contents is provided in the included README.txt file. (TGZ) [file pone.0208923.s001.tgz › ReadingNetwork.csv]

labels	lausanneidx	col
lh.bankssts_1	2	1
lh.bankssts_2	3	2
lh.bankssts_3	4	3
lh.bankssts_5	6	4
lh.fusiform_2	39	5
lh.fusiform_4	41	6
lh.fusiform_7	44	7
lh.fusiform_8	45	8
lh.fusiform_9	46	9
lh.fusiform_12	49	10
lh.fusiform_14	51	11
lh.fusiform_16	53	12
lh.fusiform_17	54	13
lh.inferiortemporal_4	81	14
lh.lateralorbitofrontal_10	150	15
lh.lateralorbitofrontal_12	152	16
lh.parsopercularis_6	222	17
lh.parsorbitalis_2	228	18
lh.parstriangularis_2	232	19
lh.parstriangularis_3	233	20
lh.parstriangularis_5	235	21
lh.parstriangularis_6	236	22
lh.superiortemporal_1	447	23
lh.superiortemporal_3	449	24
lh.superiortemporal_4	450	25
lh.superiortemporal_5	451	26
lh.superiortemporal_6	452	27
lh.superiortemporal_8	454	28
lh.superiortemporal_11	457	29
lh.superiortemporal_12	458	30
lh.superiortemporal_13	459	31
lh.superiortemporal_14	460	32
lh.superiortemporal_15	461	33
lh.superiortemporal_16	462	34
lh.superiortemporal_17	463	35
lh.superiortemporal_18	464	36
lh.superiortemporal_19	465	37
lh.superiortemporal_20	466	38
lh.superiortemporal_21	467	39
lh.superiortemporal_22	468	40
lh.superiortemporal_24	470	41
lh.superiortemporal_25	471	42
lh.superiortemporal_26	472	43
