# Supplementary material for: Dyslexia on a continuum: A complex network approach
Source: PLoS One. 2018 Dec 17;13(12):e0208923. doi: 10.1371/journal.pone.0208923 (PMC6296514; doi:10.1371/journal.pone.0208923)
Supplement: S1 File — Detailed information about the archive contents is provided in the included README.txt file. (TGZ) [file pone.0208923.s001.tgz › README.txt]

Archive Contents:
README.txt
	(this file)

ReadingNetwork.csv
	A comma-separated values file with the region label, original index within the 1002 region surface parcellation (Hagmann, 2008; http://journals.plos.org/plosbiology/article?id=10.1371/journal.pbio.0060159), and matrix index within our 43-node reading network.

Regressors.csv
	A comma-separated values file containing the sex, age (in months) at scan date, TOWRE Pseudoword Decoding Efficiency score, and Accuracy (Acc) and mean response time (RT) for the VV, AV and AA presentation conditions for each participant.

Participant Time Series Files (FS*.csv)
	Each participant as 3 pairs of detrended time series: one pair (run 1/2) for each presentation modality. Each time series is saved as a 202 time points x 1002 regions comma-delimited plaintext file.
