# Supplementary material for: Dyslexia on a continuum: A complex network approach
Source: PLoS One. 2018 Dec 17;13(12):e0208923. doi: 10.1371/journal.pone.0208923 (PMC6296514; doi:10.1371/journal.pone.0208923)
Supplement: S1 File — Detailed information about the archive contents is provided in the included README.txt file. (TGZ) [file pone.0208923.s001.tgz › subjects.txt]

FS_601
FS_602
FS_603
FS_604
FS_605
FS_609
FS_612
FS_614
FS_616
FS_619
FS_620
FS_624
FS_625
FS_626
FS_629
FS_658
FS_660
FS_671
FS_672
FS_675
FS_682
FS_683
FS_688
FS_697
subjects.txt
